# Supplementary material for: MALDI-TOF MS typing enables the classification of brewing yeasts of the genus Saccharomyces to major beer styles
Source: PLoS One. 2017 Aug 9;12(8):e0181694. doi: 10.1371/journal.pone.0181694 (PMC5549903; doi:10.1371/journal.pone.0181694)
Supplement: S9 File — The directory includes 90 raw files and was zipped to “.zip”; the folder has three strains with 30 spectra per strain; S1 Text explains the raw files with an example and Table 1 represents the yeast strains used within the experiment. (ZIP) [file pone.0181694.s012.zip › 25-27/30286-204-Lag-Lag-Lag-YPG-18h-E-E_2016-09-21_4_0_E10_1.dat]

1999.90 1746
2000.32 1711
2000.75 1626
2001.17 1631
2001.59 1627
2002.01 1567
2002.43 1652
2002.86 1605
2003.28 1590
2003.70 1573
2004.12 1631
2004.54 1663
2004.97 1589
2005.39 1573
2005.81 1601
2006.23 1588
2006.66 1660
2007.08 1637
2007.50 1582
2007.92 1564
2008.35 1518
2008.77 1538
2009.19 1589
2009.61 1645
2010.04 1744
2010.46 1646
2010.88 1590
2011.31 1455
2011.73 1514
2012.15 1548
2012.57 1603
2013.00 1559
2013.42 1627
2013.84 1671
2014.27 1590
2014.69 1694
2015.11 1700
2015.54 1745
2015.96 1884
2016.38 1998
2016.81 1933
2017.23 1902
2017.65 1970
2018.08 1958
2018.50 1891
2018.93 1872
2019.35 1978
2019.77 1906
2020.20 1850
2020.62 1839
2021.04 1772
2021.47 1678
2021.89 1644
2022.32 1749
2022.74 1598
2023.17 1621
2023.59 1623
2024.01 1624
2024.44 1607
2024.86 1588
2025.29 1626
2025.71 1628
2026.14 1546
2026.56 1521
2026.98 1500
2027.41 1514
2027.83 1558
2028.26 1557
2028.68 1604
2029.11 1536
2029.53 1548
2029.96 1608
2030.38 1501
2030.81 1478
2031.23 1556
2031.66 1531
2032.08 1535
2032.51 1547
2032.93 1586
2033.36 1598
2033.78 1671
2034.21 1637
2034.63 1650
2035.06 1622
2035.49 1659
2035.91 1588
2036.34 1550
2036.76 1621
2037.19 1619
2037.61 1544
2038.04 1544
2038.47 1567
2038.89 1590
2039.32 1551
2039.74 1535
2040.17 1453
2040.59 1538
2041.02 1609
2041.45 1531
2041.87 1511
2042.30 1476
2042.73 1498
2043.15 1482
2043.58 1544
2044.00 1589
2044.43 1547
2044.86 1541
2045.28 1516
2045.71 1455
2046.14 1470
2046.56 1462
2046.99 1561
2047.42 1563
2047.84 1607
2048.27 1531
2048.70 1646
2049.12 1657
2049.55 1624
2049.98 1679
2050.40 1685
2050.83 1654
2051.26 1570
2051.69 1567
2052.11 1568
2052.54 1542
2052.97 1572
2053.40 1589
2053.82 1529
2054.25 1530
2054.68 1590
2055.10 1596
2055.53 1632
2055.96 1528
2056.39 1544
2056.82 1594
2057.24 1625
2057.67 1635
2058.10 1678
2058.53 1654
2058.95 1570
2059.38 1546
2059.81 1654
2060.24 1609
2060.67 1653
2061.09 1680
2061.52 1644
2061.95 1635
2062.38 1665
2062.81 1648
2063.24 1685
2063.66 1808
2064.09 1758
2064.52 1718
2064.95 1773
2065.38 1693
2065.81 1695
2066.24 1679
2066.66 1716
2067.09 1627
2067.52 1584
2067.95 1573
2068.38 1561
2068.81 1581
2069.24 1596
2069.67 1660
2070.10 1652
2070.52 1550
2070.95 1498
2071.38 1579
2071.81 1523
2072.24 1547
2072.67 1529
2073.10 1676
2073.53 1647
2073.96 1591
2074.39 1630
2074.82 1726
2075.25 1712
2075.68 1712
2076.11 1682
2076.54 1685
2076.97 1731
2077.40 1725
2077.83 1759
2078.26 1784
2078.69 1729
2079.12 1680
2079.55 1660
2079.98 1687
2080.41 1671
2080.84 1619
2081.27 1628
2081.70 1578
2082.13 1601
2082.56 1574
2082.99 1662
2083.42 1552
2083.85 1524
2084.28 1551
2084.71 1600
2085.14 1652
2085.57 1646
2086.00 1591
2086.43 1568
2086.86 1639
2087.29 1701
2087.73 1609
2088.16 1550
2088.59 1576
2089.02 1608
2089.45 1573
2089.88 1630
2090.31 1573
2090.74 1541
2091.17 1613
2091.61 1697
2092.04 1640
2092.47 1656
2092.90 1736
2093.33 1664
2093.76 1710
2094.19 1706
2094.63 1653
2095.06 1733
2095.49 1697
2095.92 1654
2096.35 1651
2096.78 1724
2097.22 1698
2097.65 1697
2098.08 1777
2098.51 1792
2098.94 1620
2099.38 1667
2099.81 1687
2100.24 1637
2100.67 1677
2101.11 1687
2101.54 1667
2101.97 1623
2102.40 1690
2102.83 1631
2103.27 1634
2103.70 1693
2104.13 1624
2104.56 1663
2105.00 1616
2105.43 1629
2105.86 1665
2106.30 1736
2106.73 1760
2107.16 1712
2107.59 1787
2108.03 1798
2108.46 1783
2108.89 1799
2109.33 1862
2109.76 1849
2110.19 1842
2110.63 1842
2111.06 1804
2111.49 1782
2111.93 1725
2112.36 1744
2112.79 1771
2113.23 1748
2113.66 1695
2114.09 1680
2114.53 1591
2114.96 1537
2115.40 1611
2115.83 1654
2116.26 1654
2116.70 1613
2117.13 1529
2117.56 1602
2118.00 1613
2118.43 1596
2118.87 1637
2119.30 1588
2119.73 1663
2120.17 1665
2120.60 1660
2121.04 1620
2121.47 1751
2121.91 1665
2122.34 1626
2122.78 1668
2123.21 1771
2123.64 1721
2124.08 1649
2124.51 1660
2124.95 1574
2125.38 1650
2125.82 1674
2126.25 1681
2126.69 1757
2127.12 1821
2127.56 1754
2127.99 1780
2128.43 1908
2128.86 1986
2129.30 1862
2129.73 1898
2130.17 1920
2130.60 2009
2131.04 1954
2131.47 1909
2131.91 1819
2132.35 1787
2132.78 1771
2133.22 1755
2133.65 1760
2134.09 1728
2134.52 1739
2134.96 1787
2135.40 1791
2135.83 1719
2136.27 1723
2136.70 1782
2137.14 1757
2137.57 1746
2138.01 1813
2138.45 1751
2138.88 1715
2139.32 1726
2139.76 1682
2140.19 1753
2140.63 1711
2141.06 1668
2141.50 1765
2141.94 1773
2142.37 1859
2142.81 1917
2143.25 1837
2143.68 1863
2144.12 1829
2144.56 1852
2144.99 1895
2145.43 1906
2145.87 1853
2146.30 1820
2146.74 1851
2147.18 1862
2147.62 1845
2148.05 1885
2148.49 1924
2148.93 1907
2149.36 1925
2149.80 1999
2150.24 2046
2150.68 1991
2151.11 1984
2151.55 2023
2151.99 2048
2152.43 1963
2152.86 1888
2153.30 1846
2153.74 1795
2154.18 1832
2154.61 1836
2155.05 1820
2155.49 1863
2155.93 1758
2156.37 1742
2156.80 1784
2157.24 1784
2157.68 1754
2158.12 1814
2158.56 1891
2158.99 1802
2159.43 1916
2159.87 1956
2160.31 1956
2160.75 1993
2161.19 2138
2161.62 2067
2162.06 2087
2162.50 2236
2162.94 2141
2163.38 2157
2163.82 2102
2164.26 2035
2164.69 1967
2165.13 1948
2165.57 1980
2166.01 1958
2166.45 1831
2166.89 1815
2167.33 1811
2167.77 1735
2168.21 1702
2168.65 1773
2169.08 1777
2169.52 1918
2169.96 1858
2170.40 1929
2170.84 1961
2171.28 1945
2171.72 2037
2172.16 1911
2172.60 1902
2173.04 1945
2173.48 2017
2173.92 2007
2174.36 1978
2174.80 1980
2175.24 1985
2175.68 2025
2176.12 2012
2176.56 2013
2177.00 2039
2177.44 2018
2177.88 2034
2178.32 2033
2178.76 2039
2179.20 2060
2179.64 1995
2180.08 1975
2180.52 1928
2180.96 1945
2181.40 1981
2181.84 2036
2182.28 1951
2182.72 1897
2183.16 1917
2183.60 1844
2184.04 1837
2184.48 1823
2184.93 1896
2185.37 1843
2185.81 1826
2186.25 1889
2186.69 1898
2187.13 1914
2187.57 1979
2188.01 1914
2188.45 1916
2188.89 1958
2189.34 1991
2189.78 1939
2190.22 1937
2190.66 1953
2191.10 1926
2191.54 1986
2191.98 1991
2192.43 1956
2192.87 1936
2193.31 1918
2193.75 1864
2194.19 1865
2194.63 1911
2195.08 1951
2195.52 1952
2195.96 1969
2196.40 2002
2196.84 2021
2197.29 2003
2197.73 1982
2198.17 1983
2198.61 2015
2199.06 2042
2199.50 1890
2199.94 1842
2200.38 1791
2200.82 1798
2201.27 1939
2201.71 1926
2202.15 1849
2202.59 1820
2203.04 1888
2203.48 1868
2203.92 1843
2204.37 1926
2204.81 1941
2205.25 1876
2205.69 1908
2206.14 1940
2206.58 1861
2207.02 1881
2207.47 1955
2207.91 1922
2208.35 1897
2208.80 1991
2209.24 1943
2209.68 2000
2210.13 1973
2210.57 1874
2211.01 1882
2211.46 1822
2211.90 1841
2212.34 1770
2212.79 1736
2213.23 1837
2213.67 1753
2214.12 1747
2214.56 1758
2215.01 1745
2215.45 1845
2215.89 1780
2216.34 1760
2216.78 1794
2217.23 1795
2217.67 1718
2218.11 1819
2218.56 1772
2219.00 1765
2219.45 1906
2219.89 1921
2220.34 1821
2220.78 1836
2221.22 1812
2221.67 1912
2222.11 1983
2222.56 1949
2223.00 2028
2223.45 2129
2223.89 2152
2224.34 2160
2224.78 2270
2225.23 2297
2225.67 2388
2226.12 2361
2226.56 2431
2227.01 2369
2227.45 2343
2227.90 2371
2228.34 2300
2228.79 2236
2229.23 2326
2229.68 2270
2230.12 2148
2230.57 2165
2231.01 2199
2231.46 2135
2231.90 2164
2232.35 2175
2232.80 2138
2233.24 2087
2233.69 2022
2234.13 1922
2234.58 1895
2235.02 1954
2235.47 1913
2235.92 1919
2236.36 1958
2236.81 1929
2237.25 2033
2237.70 1887
2238.15 1908
2238.59 1947
2239.04 1954
2239.49 1870
2239.93 1878
2240.38 1911
2240.82 1891
2241.27 1885
2241.72 1873
2242.16 1895
2242.61 1802
2243.06 1858
2243.50 1836
2243.95 1793
2244.40 1792
2244.84 1804
2245.29 1881
2245.74 1799
2246.19 1834
2246.63 1805
2247.08 1756
2247.53 1839
2247.97 1769
2248.42 1732
2248.87 1793
2249.32 1769
2249.76 1683
2250.21 1756
2250.66 1912
2251.10 1811
2251.55 1841
2252.00 1852
2252.45 1889
2252.89 1966
2253.34 1917
2253.79 2067
2254.24 2072
2254.69 1972
2255.13 2122
2255.58 2111
2256.03 2058
2256.48 2050
2256.93 2145
2257.37 2047
2257.82 2027
2258.27 1934
2258.72 1869
2259.17 1920
2259.61 1931
2260.06 1862
2260.51 1916
2260.96 1962
2261.41 1900
2261.86 1926
2262.31 1989
2262.75 1947
2263.20 1969
2263.65 1932
2264.10 1972
2264.55 1983
2265.00 1927
2265.45 1964
2265.90 2002
2266.34 1987
2266.79 1917
2267.24 1970
2267.69 1929
2268.14 1980
2268.59 2023
2269.04 1899
2269.49 1996
2269.94 2037
2270.39 1999
2270.84 2065
2271.29 2170
2271.74 2112
2272.18 2197
2272.63 2231
2273.08 2237
2273.53 2399
2273.98 2428
2274.43 2487
2274.88 2659
2275.33 2763
2275.78 2815
2276.23 2847
2276.68 2800
2277.13 2877
2277.58 2859
2278.03 2807
2278.48 2684
2278.93 2640
2279.38 2551
2279.83 2455
2280.28 2452
2280.73 2312
2281.19 2117
2281.64 2062
2282.09 2133
2282.54 2170
2282.99 2102
2283.44 1981
2283.89 1943
2284.34 1965
2284.79 1986
2285.24 1970
2285.69 1929
2286.14 1946
2286.59 1999
2287.04 2002
2287.50 2098
2287.95 2128
2288.40 2242
2288.85 2366
2289.30 2519
2289.75 2491
2290.20 2578
2290.65 2612
2291.11 2747
2291.56 2773
2292.01 2717
2292.46 2720
2292.91 2678
2293.36 2682
2293.82 2544
2294.27 2491
2294.72 2357
2295.17 2170
2295.62 2107
2296.07 2021
2296.53 2032
2296.98 2036
2297.43 1944
2297.88 1873
2298.33 1847
2298.79 1831
2299.24 1826
2299.69 1895
2300.14 1881
2300.60 1925
2301.05 1946
2301.50 1930
2301.95 1926
2302.41 1962
2302.86 1860
2303.31 1946
2303.76 1946
2304.22 2013
2304.67 1969
2305.12 1919
2305.57 1889
2306.03 1951
2306.48 1992
2306.93 2030
2307.39 1961
2307.84 2032
2308.29 2037
2308.75 2015
2309.20 1988
2309.65 2011
2310.11 2000
2310.56 2073
2311.01 1964
2311.47 1942
2311.92 1948
2312.37 1946
2312.83 1937
2313.28 1936
2313.73 1946
2314.19 1903
2314.64 1988
2315.09 1982
2315.55 1947
2316.00 1886
2316.46 1916
2316.91 1927
2317.36 1871
2317.82 1894
2318.27 1943
2318.73 2035
2319.18 2035
2319.63 1934
2320.09 1977
2320.54 2051
2321.00 2024
2321.45 2057
2321.91 1993
2322.36 1970
2322.82 2026
2323.27 1981
2323.72 1939
2324.18 1953
2324.63 1979
2325.09 1972
2325.54 1951
2326.00 1934
2326.45 1994
2326.91 1995
2327.36 2032
2327.82 1997
2328.27 2004
2328.73 1958
2329.18 1904
2329.64 1927
2330.09 2007
2330.55 1918
2331.00 1933
2331.46 1857
2331.92 1840
2332.37 1895
2332.83 1941
2333.28 1924
2333.74 1871
2334.19 1796
2334.65 1878
2335.10 1934
2335.56 1849
2336.02 1898
2336.47 1870
2336.93 1965
2337.38 1958
2337.84 1961
2338.30 1983
2338.75 1964
2339.21 2080
2339.66 2070
2340.12 1940
2340.58 1963
2341.03 1955
2341.49 2033
2341.95 2020
2342.40 2003
2342.86 1958
2343.32 1997
2343.77 1993
2344.23 2007
2344.68 1911
2345.14 1881
2345.60 1918
2346.06 1928
2346.51 1917
2346.97 1832
2347.43 1797
2347.88 1867
2348.34 1828
2348.80 1815
2349.25 1826
2349.71 1799
2350.17 1814
2350.63 1834
2351.08 1855
2351.54 1879
2352.00 1879
2352.46 1845
2352.91 1864
2353.37 1835
2353.83 1998
2354.29 1987
2354.74 1924
2355.20 1909
2355.66 1966
2356.12 1885
2356.57 1905
2357.03 1897
2357.49 2002
2357.95 1938
2358.41 1904
2358.86 2026
2359.32 1984
2359.78 1985
2360.24 2052
2360.70 2124
2361.15 2187
2361.61 2037
2362.07 2048
2362.53 2137
2362.99 2224
2363.45 2161
2363.91 2230
2364.36 2329
2364.82 2239
2365.28 2270
2365.74 2215
2366.20 2103
2366.66 2107
2367.12 1989
2367.57 2051
2368.03 2104
2368.49 1983
2368.95 1987
2369.41 1998
2369.87 1938
2370.33 2025
2370.79 2028
2371.25 2079
2371.71 2162
2372.17 2218
2372.63 2199
2373.09 2226
2373.54 2338
2374.00 2387
2374.46 2308
2374.92 2413
2375.38 2578
2375.84 2521
2376.30 2443
2376.76 2386
2377.22 2437
2377.68 2462
2378.14 2336
2378.60 2318
2379.06 2347
2379.52 2303
2379.98 2226
2380.44 2353
2380.90 2335
2381.36 2180
2381.82 2149
2382.28 2178
2382.74 2209
2383.20 2065
2383.66 2095
2384.12 2129
2384.59 2059
2385.05 2050
2385.51 2077
2385.97 1963
2386.43 1963
2386.89 1958
2387.35 1970
2387.81 2007
2388.27 2053
2388.73 2086
2389.19 2115
2389.65 2189
2390.12 2321
2390.58 2233
2391.04 2267
2391.50 2321
2391.96 2393
2392.42 2333
2392.88 2290
2393.34 2195
2393.81 2285
2394.27 2161
2394.73 2279
2395.19 2205
2395.65 2181
2396.11 2236
2396.57 2301
2397.04 2352
2397.50 2412
2397.96 2388
2398.42 2532
2398.88 2482
2399.35 2409
2399.81 2410
2400.27 2501
2400.73 2358
2401.19 2318
2401.66 2328
2402.12 2325
2402.58 2123
2403.04 2141
2403.51 2122
2403.97 2092
2404.43 2143
2404.89 2114
2405.36 2116
2405.82 2028
2406.28 1995
2406.74 2060
2407.21 2075
2407.67 2113
2408.13 2054
2408.59 2040
2409.06 2083
2409.52 2037
2409.98 2098
2410.45 2062
2410.91 1999
2411.37 2015
2411.84 1992
2412.30 2009
2412.76 2077
2413.23 1964
2413.69 1931
2414.15 1950
2414.62 2049
2415.08 2019
2415.54 2076
2416.01 2074
2416.47 2106
2416.93 2034
2417.40 2018
2417.86 2110
2418.32 2121
2418.79 2201
2419.25 2283
2419.72 2297
2420.18 2352
2420.64 2348
2421.11 2336
2421.57 2377
2422.04 2323
2422.50 2329
2422.96 2435
2423.43 2329
2423.89 2188
2424.36 2275
2424.82 2240
2425.29 2175
2425.75 2272
2426.22 2284
2426.68 2154
2427.15 2156
2427.61 2189
2428.07 2167
2428.54 2020
2429.00 2058
2429.47 2064
2429.93 2105
2430.40 2115
2430.86 2134
2431.33 2129
2431.79 2151
2432.26 2170
2432.72 2122
2433.19 2117
2433.65 2173
2434.12 2246
2434.59 2247
2435.05 2168
2435.52 2158
2435.98 2255
2436.45 2205
2436.91 2241
2437.38 2269
2437.84 2238
2438.31 2234
2438.78 2217
2439.24 2258
2439.71 2195
2440.17 2179
2440.64 2235
2441.10 2190
2441.57 2067
2442.04 2057
2442.50 2003
2442.97 1983
2443.44 2019
2443.90 2028
2444.37 2027
2444.83 2143
2445.30 2103
2445.77 2095
2446.23 2072
2446.70 2045
2447.17 2091
2447.63 2065
2448.10 2130
2448.57 2144
2449.03 2140
2449.50 2083
2449.97 2059
2450.43 2102
2450.90 2172
2451.37 2170
2451.83 2186
2452.30 2210
2452.77 2201
2453.24 2089
2453.70 2177
2454.17 2051
2454.64 2090
2455.10 2086
2455.57 2152
2456.04 1971
2456.51 1978
2456.97 1981
2457.44 2028
2457.91 2010
2458.38 1923
2458.84 2014
2459.31 1977
2459.78 2040
2460.25 2016
2460.72 2012
2461.18 2016
2461.65 2040
2462.12 1901
2462.59 1886
2463.06 2018
2463.52 2058
2463.99 2022
2464.46 2008
2464.93 2102
2465.40 2092
2465.86 2119
2466.33 2200
2466.80 2206
2467.27 2188
2467.74 2175
2468.21 2248
2468.68 2338
2469.14 2396
2469.61 2418
2470.08 2493
2470.55 2421
2471.02 2453
2471.49 2421
2471.96 2402
2472.43 2368
2472.90 2488
2473.36 2365
2473.83 2221
2474.30 2247
2474.77 2218
2475.24 2158
2475.71 2192
2476.18 2209
2476.65 2217
2477.12 2111
2477.59 2128
2478.06 2150
2478.53 2073
2479.00 2094
2479.47 2152
2479.94 2085
2480.41 2098
2480.87 2039
2481.34 2027
2481.81 1998
2482.28 1942
2482.75 1986
2483.22 2019
2483.69 1938
2484.16 1932
2484.63 2010
2485.10 2016
2485.57 2007
2486.05 2035
2486.52 2137
2486.99 2077
2487.46 2153
2487.93 2179
2488.40 2194
2488.87 2249
2489.34 2146
2489.81 2224
2490.28 2172
2490.75 2174
2491.22 2157
2491.69 2174
2492.16 2238
2492.63 2195
2493.10 2151
2493.58 2217
2494.05 2118
2494.52 2169
2494.99 2169
2495.46 2182
2495.93 2190
2496.40 2130
2496.87 2101
2497.34 2025
2497.82 2084
2498.29 2080
2498.76 2092
2499.23 1983
2499.70 1973
2500.17 1929
2500.64 1871
2501.12 1960
2501.59 1976
2502.06 1856
2502.53 1935
2503.00 1927
2503.48 1934
2503.95 1974
2504.42 2039
2504.89 2067
2505.36 2057
2505.84 2115
2506.31 2101
2506.78 2165
2507.25 2225
2507.72 2174
2508.20 2229
2508.67 2244
2509.14 2297
2509.61 2245
2510.09 2276
2510.56 2198
2511.03 2168
2511.50 2125
2511.98 2234
2512.45 2211
2512.92 2258
2513.40 2234
2513.87 2237
2514.34 2182
2514.81 2134
2515.29 2187
2515.76 2167
2516.23 2176
2516.71 2111
2517.18 2148
2517.65 2182
2518.13 2106
2518.60 2126
2519.07 2110
2519.55 2156
2520.02 2082
2520.49 1948
2520.97 2038
2521.44 2056
2521.91 2032
2522.39 1983
2522.86 1968
2523.34 1974
2523.81 1974
2524.28 1995
2524.76 1949
2525.23 2107
2525.70 2238
2526.18 2074
2526.65 1982
2527.13 2024
2527.60 2079
2528.08 2060
2528.55 2047
2529.02 2064
2529.50 1999
2529.97 2008
2530.45 2012
2530.92 1935
2531.40 1944
2531.87 2029
2532.34 1978
2532.82 2060
2533.29 1965
2533.77 2012
2534.24 2120
2534.72 2189
2535.19 2097
2535.67 2031
2536.14 2082
2536.62 2091
2537.09 2060
2537.57 2058
2538.04 2133
2538.52 2177
2538.99 2121
2539.47 2155
2539.94 2057
2540.42 1945
2540.90 2039
2541.37 2031
2541.85 1976
2542.32 1974
2542.80 2077
2543.27 2092
2543.75 2044
2544.22 2062
2544.70 2074
2545.18 2049
2545.65 2174
2546.13 2220
2546.60 2186
2547.08 2123
2547.56 2208
2548.03 2326
2548.51 2310
2548.98 2416
2549.46 2430
2549.94 2298
2550.41 2377
2550.89 2389
2551.37 2335
2551.84 2333
2552.32 2376
2552.80 2308
2553.27 2254
2553.75 2313
2554.23 2311
2554.70 2334
2555.18 2341
2555.66 2255
2556.13 2279
2556.61 2234
2557.09 2222
2557.56 2383
2558.04 2339
2558.52 2240
2558.99 2245
2559.47 2136
2559.95 2136
2560.43 2201
2560.90 2155
2561.38 2159
2561.86 2130
2562.33 2100
2562.81 2026
2563.29 2076
2563.77 2061
2564.25 2058
2564.72 2066
2565.20 2018
2565.68 2016
2566.16 2028
2566.63 2034
2567.11 2090
2567.59 1959
2568.07 2006
2568.55 2039
2569.02 2024
2569.50 2020
2569.98 1943
2570.46 1972
2570.94 2008
2571.41 2037
2571.89 2022
2572.37 1997
2572.85 1966
2573.33 1953
2573.81 1931
2574.28 1968
2574.76 1939
2575.24 1985
2575.72 2027
2576.20 2065
2576.68 2060
2577.16 2022
2577.64 2063
2578.11 2085
2578.59 2036
2579.07 2007
2579.55 2098
2580.03 2106
2580.51 2073
2580.99 2059
2581.47 2034
2581.95 2008
2582.43 2016
2582.91 2005
2583.39 2010
2583.86 2043
2584.34 2050
2584.82 1984
2585.30 2033
2585.78 2101
2586.26 2103
2586.74 2034
2587.22 2050
2587.70 2008
2588.18 1981
2588.66 2117
2589.14 2089
2589.62 2098
2590.10 2046
2590.58 2011
2591.06 2021
2591.54 1990
2592.02 2001
2592.50 2012
2592.98 2080
2593.46 2131
2593.94 2100
2594.42 2089
2594.90 2088
2595.38 2083
2595.86 2105
2596.35 2182
2596.83 2121
2597.31 2138
2597.79 2143
2598.27 2148
2598.75 2097
2599.23 2119
2599.71 2115
2600.19 2068
2600.67 2110
2601.15 2113
2601.63 2189
2602.12 2196
2602.60 2054
2603.08 2148
2603.56 2075
2604.04 2020
2604.52 2033
2605.00 1984
2605.48 1953
2605.97 1996
2606.45 2044
2606.93 2062
2607.41 2017
2607.89 2027
2608.37 2017
2608.86 2067
2609.34 2097
2609.82 2120
2610.30 2120
2610.78 2212
2611.26 2285
2611.75 2315
2612.23 2336
2612.71 2293
2613.19 2255
2613.68 2237
2614.16 2329
2614.64 2311
2615.12 2345
2615.60 2271
2616.09 2349
2616.57 2344
2617.05 2305
2617.53 2312
2618.02 2284
2618.50 2331
2618.98 2285
2619.46 2238
2619.95 2271
2620.43 2240
2620.91 2214
2621.40 2137
2621.88 2080
2622.36 2141
2622.85 2255
2623.33 2264
2623.81 2155
2624.29 2166
2624.78 2278
2625.26 2165
2625.74 2236
2626.23 2126
2626.71 2146
2627.19 2187
2627.68 2036
2628.16 2038
2628.64 2019
2629.13 2108
2629.61 2169
2630.10 2143
2630.58 2130
2631.06 2129
2631.55 2199
2632.03 2222
2632.51 2274
2633.00 2283
2633.48 2229
2633.97 2258
2634.45 2310
2634.94 2328
2635.42 2289
2635.90 2251
2636.39 2264
2636.87 2241
2637.36 2161
2637.84 2178
2638.33 2188
2638.81 2230
2639.29 2250
2639.78 2290
2640.26 2234
2640.75 2224
2641.23 2287
2641.72 2215
2642.20 2211
2642.69 2179
2643.17 2240
2643.66 2244
2644.14 2217
2644.63 2234
2645.11 2261
2645.60 2158
2646.08 2044
2646.57 2049
2647.05 2122
2647.54 2154
2648.02 2128
2648.51 2108
2648.99 2181
2649.48 2149
2649.97 2134
2650.45 2165
2650.94 2236
2651.42 2275
2651.91 2280
2652.39 2260
2652.88 2259
2653.37 2289
2653.85 2285
2654.34 2191
2654.82 2184
2655.31 2237
2655.80 2222
2656.28 2166
2656.77 2196
2657.25 2232
2657.74 2274
2658.23 2206
2658.71 2198
2659.20 2259
2659.69 2278
2660.17 2335
2660.66 2249
2661.14 2226
2661.63 2197
2662.12 2209
2662.60 2174
2663.09 2110
2663.58 2180
2664.06 2212
2664.55 2079
2665.04 2153
2665.53 2238
2666.01 2196
2666.50 2210
2666.99 2265
2667.47 2265
2667.96 2152
2668.45 2190
2668.94 2152
2669.42 2143
2669.91 2110
2670.40 2121
2670.88 2108
2671.37 2091
2671.86 2144
2672.35 2178
2672.83 2156
2673.32 2180
2673.81 2193
2674.30 2181
2674.79 2201
2675.27 2365
2675.76 2385
2676.25 2290
2676.74 2264
2677.23 2164
2677.71 2216
2678.20 2263
2678.69 2165
2679.18 2185
2679.67 2227
2680.15 2240
2680.64 2300
2681.13 2260
2681.62 2229
2682.11 2274
2682.60 2256
2683.08 2232
2683.57 2205
2684.06 2207
2684.55 2188
2685.04 2193
2685.53 2138
2686.02 2159
2686.51 2048
2686.99 2041
2687.48 2100
2687.97 2139
2688.46 2093
2688.95 2131
2689.44 2198
2689.93 2243
2690.42 2150
2690.91 2240
2691.40 2154
2691.89 2229
2692.38 2219
2692.87 2202
2693.35 2254
2693.84 2281
2694.33 2284
2694.82 2343
2695.31 2424
2695.80 2312
2696.29 2383
2696.78 2257
2697.27 2186
2697.76 2290
2698.25 2286
2698.74 2292
2699.23 2281
2699.72 2161
2700.21 2089
2700.70 2089
2701.19 2107
2701.68 2126
2702.17 2099
2702.66 2022
2703.15 1988
2703.64 2017
2704.13 1954
2704.62 1989
2705.12 2041
2705.61 1992
2706.10 1962
2706.59 1904
2707.08 2019
2707.57 2091
2708.06 2056
2708.55 2064
2709.04 2131
2709.53 2063
2710.02 2071
2710.51 2045
2711.01 2101
2711.50 2126
2711.99 2199
2712.48 2217
2712.97 2134
2713.46 2085
2713.95 2211
2714.44 2219
2714.94 2116
2715.43 2131
2715.92 2102
2716.41 2088
2716.90 2023
2717.39 1963
2717.89 1945
2718.38 1970
2718.87 1940
2719.36 1948
2719.85 1869
2720.34 1872
2720.84 1971
2721.33 1996
2721.82 1942
2722.31 1946
2722.80 2025
2723.30 2036
2723.79 2064
2724.28 2026
2724.77 2024
2725.27 2013
2725.76 2030
2726.25 2084
2726.74 2040
2727.24 2088
2727.73 2102
2728.22 2153
2728.71 2132
2729.21 2159
2729.70 2204
2730.19 2225
2730.69 2314
2731.18 2294
2731.67 2277
2732.16 2347
2732.66 2253
2733.15 2331
2733.64 2291
2734.14 2298
2734.63 2355
2735.12 2369
2735.62 2406
2736.11 2343
2736.60 2293
2737.10 2369
2737.59 2399
2738.08 2383
2738.58 2373
2739.07 2458
2739.56 2376
2740.06 2351
2740.55 2396
2741.05 2377
2741.54 2276
2742.03 2222
2742.53 2162
2743.02 2147
2743.52 2130
2744.01 2110
2744.50 2213
2745.00 2144
2745.49 2116
2745.99 2120
2746.48 2145
2746.97 2147
2747.47 2142
2747.96 2121
2748.46 2055
2748.95 2162
2749.45 2125
2749.94 2072
2750.44 2128
2750.93 2090
2751.43 2127
2751.92 2166
2752.42 2126
2752.91 2061
2753.41 2091
2753.90 2185
2754.40 2245
2754.89 2172
2755.39 2117
2755.88 2182
2756.38 2215
2756.87 2202
2757.37 2181
2757.86 2213
2758.36 2210
2758.85 2113
2759.35 2159
2759.84 2139
2760.34 2137
2760.83 2155
2761.33 2202
2761.83 2172
2762.32 2107
2762.82 2158
2763.31 2156
2763.81 2220
2764.30 2292
2764.80 2337
2765.30 2259
2765.79 2226
2766.29 2345
2766.78 2260
2767.28 2151
2767.78 2182
2768.27 2276
2768.77 2243
2769.27 2260
2769.76 2239
2770.26 2201
2770.76 2229
2771.25 2207
2771.75 2138
2772.24 2093
2772.74 2177
2773.24 2166
2773.73 2113
2774.23 2079
2774.73 2056
2775.23 2062
2775.72 2068
2776.22 2119
2776.72 2088
2777.21 2035
2777.71 2115
2778.21 2167
2778.70 2064
2779.20 2078
2779.70 2088
2780.20 2028
2780.69 2033
2781.19 2064
2781.69 2055
2782.19 2118
2782.68 2135
2783.18 2151
2783.68 2122
2784.18 2139
2784.67 2207
2785.17 2268
2785.67 2337
2786.17 2308
2786.67 2299
2787.16 2368
2787.66 2430
2788.16 2454
2788.66 2418
2789.16 2421
2789.65 2455
2790.15 2351
2790.65 2357
2791.15 2324
2791.65 2300
2792.15 2205
2792.64 2185
2793.14 2147
2793.64 2139
2794.14 2202
2794.64 2148
2795.14 2054
2795.64 2092
2796.13 2065
2796.63 2114
2797.13 2086
2797.63 2102
2798.13 2185
2798.63 2164
2799.13 2136
2799.63 2103
2800.13 2162
2800.62 2235
2801.12 2135
2801.62 2080
2802.12 2107
2802.62 2152
2803.12 2147
2803.62 2086
2804.12 2178
2804.62 2154
2805.12 2117
2805.62 2184
2806.12 2218
2806.62 2304
2807.12 2349
2807.62 2355
2808.12 2384
2808.62 2380
2809.12 2417
2809.62 2379
2810.12 2410
2810.62 2455
2811.12 2486
2811.62 2615
2812.12 2590
2812.62 2516
2813.12 2598
2813.62 2534
2814.12 2434
2814.62 2464
2815.12 2378
2815.62 2341
2816.12 2311
2816.62 2276
2817.12 2300
2817.62 2199
2818.12 2188
2818.62 2084
2819.12 2115
2819.63 1954
2820.13 1974
2820.63 2055
2821.13 2018
2821.63 2016
2822.13 1952
2822.63 1975
2823.13 2027
2823.63 1969
2824.13 2004
2824.64 2096
2825.14 2106
2825.64 2029
2826.14 1979
2826.64 2003
2827.14 1988
2827.64 1989
2828.15 1991
2828.65 1990
2829.15 1936
2829.65 1966
2830.15 1974
2830.65 1966
2831.16 1967
2831.66 1920
2832.16 1967
2832.66 2027
2833.16 1983
2833.67 1992
2834.17 2008
2834.67 1969
2835.17 1962
2835.68 2048
2836.18 2106
2836.68 2032
2837.18 1993
2837.68 2083
2838.19 2045
2838.69 2070
2839.19 2083
2839.70 2085
2840.20 2111
2840.70 2036
2841.20 2023
2841.71 2042
2842.21 2024
2842.71 2031
2843.21 2051
2843.72 1990
2844.22 1962
2844.72 2029
2845.23 2017
2845.73 2117
2846.23 2020
2846.74 1950
2847.24 1964
2847.74 2033
2848.25 2074
2848.75 1962
2849.25 2028
2849.76 2028
2850.26 2075
2850.76 2053
2851.27 2061
2851.77 2136
2852.28 2103
2852.78 2044
2853.28 2098
2853.79 2125
2854.29 2189
2854.79 2198
2855.30 2306
2855.80 2339
2856.31 2388
2856.81 2380
2857.31 2462
2857.82 2409
2858.32 2384
2858.83 2425
2859.33 2428
2859.84 2421
2860.34 2332
2860.85 2358
2861.35 2303
2861.85 2300
2862.36 2316
2862.86 2212
2863.37 2283
2863.87 2305
2864.38 2131
2864.88 2124
2865.39 2069
2865.89 2062
2866.40 2164
2866.90 2191
2867.41 2118
2867.91 2146
2868.42 2075
2868.92 2150
2869.43 2154
2869.93 2200
2870.44 2209
2870.94 2231
2871.45 2251
2871.96 2216
2872.46 2204
2872.97 2224
2873.47 2225
2873.98 2214
2874.48 2240
2874.99 2227
2875.49 2224
2876.00 2218
2876.51 2405
2877.01 2445
2877.52 2466
2878.02 2464
2878.53 2458
2879.04 2469
2879.54 2431
2880.05 2372
2880.55 2316
2881.06 2177
2881.57 2105
2882.07 2144
2882.58 2090
2883.09 2045
2883.59 2021
2884.10 2077
2884.61 2087
2885.11 2073
2885.62 2014
2886.13 1961
2886.63 1995
2887.14 1977
2887.65 2001
2888.15 1945
2888.66 1933
2889.17 1949
2889.67 1981
2890.18 1997
2890.69 2018
2891.20 2016
2891.70 2025
2892.21 1995
2892.72 2056
2893.22 2103
2893.73 2121
2894.24 2194
2894.75 2100
2895.25 2060
2895.76 2150
2896.27 2148
2896.78 2153
2897.29 2096
2897.79 2065
2898.30 2159
2898.81 2194
2899.32 2173
2899.82 2192
2900.33 2201
2900.84 2213
2901.35 2168
2901.86 2260
2902.36 2269
2902.87 2200
2903.38 2185
2903.89 2218
2904.40 2123
2904.91 2122
2905.41 2105
2905.92 2083
2906.43 2158
2906.94 2165
2907.45 2157
2907.96 2057
2908.47 2050
2908.97 1994
2909.48 2000
2909.99 2033
2910.50 2097
2911.01 2066
2911.52 2082
2912.03 2008
2912.54 1991
2913.05 2002
2913.55 2079
2914.06 2034
2914.57 2084
2915.08 2089
2915.59 2108
2916.10 2200
2916.61 2141
2917.12 2157
2917.63 2215
2918.14 2086
2918.65 2224
2919.16 2291
2919.67 2188
2920.18 2280
2920.69 2249
2921.20 2301
2921.71 2349
2922.22 2348
2922.73 2336
2923.24 2284
2923.75 2372
2924.26 2386
2924.77 2328
2925.28 2385
2925.79 2369
2926.30 2364
2926.81 2414
2927.32 2389
2927.83 2324
2928.34 2353
2928.85 2335
2929.36 2265
2929.87 2225
2930.38 2236
2930.89 2283
2931.40 2327
2931.91 2220
2932.42 2192
2932.93 2224
2933.45 2285
2933.96 2262
2934.47 2211
2934.98 2192
2935.49 2254
2936.00 2363
2936.51 2331
2937.02 2510
2937.53 2579
2938.04 2637
2938.56 2713
2939.07 2840
2939.58 2999
2940.09 3087
2940.60 3237
2941.11 3259
2941.62 3301
2942.14 3259
2942.65 3310
2943.16 3285
2943.67 3221
2944.18 3032
2944.70 2946
2945.21 2909
2945.72 2759
2946.23 2631
2946.74 2595
2947.26 2651
2947.77 2559
2948.28 2547
2948.79 2500
2949.30 2443
2949.82 2483
2950.33 2436
2950.84 2387
2951.35 2408
2951.87 2330
2952.38 2309
2952.89 2389
2953.40 2287
2953.92 2236
2954.43 2197
2954.94 2181
2955.45 2147
2955.97 2069
2956.48 2074
2956.99 2139
2957.51 2139
2958.02 2121
2958.53 2194
2959.04 2117
2959.56 2143
2960.07 2165
2960.58 2201
2961.10 2254
2961.61 2191
2962.12 2227
2962.64 2216
2963.15 2248
2963.66 2268
2964.18 2215
2964.69 2309
2965.21 2294
2965.72 2152
2966.23 2103
2966.75 2129
2967.26 2217
2967.77 2198
2968.29 2273
2968.80 2195
2969.32 2209
2969.83 2160
2970.34 2204
2970.86 2267
2971.37 2265
2971.89 2194
2972.40 2350
2972.91 2271
2973.43 2324
2973.94 2288
2974.46 2292
2974.97 2288
2975.49 2334
2976.00 2404
2976.52 2407
2977.03 2350
2977.55 2377
2978.06 2378
2978.57 2284
2979.09 2300
2979.60 2262
2980.12 2318
2980.63 2222
2981.15 2281
2981.66 2231
2982.18 2212
2982.69 2219
2983.21 2209
2983.73 2201
2984.24 2223
2984.76 2214
2985.27 2253
2985.79 2259
2986.30 2215
2986.82 2199
2987.33 2190
2987.85 2259
2988.36 2328
2988.88 2381
2989.40 2304
2989.91 2261
2990.43 2362
2990.94 2279
2991.46 2300
2991.97 2360
2992.49 2314
2993.01 2308
2993.52 2386
2994.04 2374
2994.55 2414
2995.07 2425
2995.59 2384
2996.10 2519
2996.62 2461
2997.14 2510
2997.65 2553
2998.17 2561
2998.69 2533
2999.20 2551
2999.72 2630
3000.24 2588
3000.75 2592
3001.27 2610
3001.79 2738
3002.30 2750
3002.82 2871
3003.34 2937
3003.85 2984
3004.37 3228
3004.89 3231
3005.40 3270
3005.92 3264
3006.44 3268
3006.96 3224
3007.47 3087
3007.99 2978
3008.51 2794
3009.03 2612
3009.54 2542
3010.06 2512
3010.58 2468
3011.10 2428
3011.61 2376
3012.13 2282
3012.65 2212
3013.17 2136
3013.68 2185
3014.20 2156
3014.72 2196
3015.24 2174
3015.76 2167
3016.27 2204
3016.79 2207
3017.31 2159
3017.83 2188
3018.35 2267
3018.86 2230
3019.38 2183
3019.90 2213
3020.42 2319
3020.94 2327
3021.46 2254
3021.97 2193
3022.49 2283
3023.01 2295
3023.53 2257
3024.05 2220
3024.57 2146
3025.09 2208
3025.61 2165
3026.12 2185
3026.64 2095
3027.16 2122
3027.68 2106
3028.20 2131
3028.72 2189
3029.24 2086
3029.76 2050
3030.28 2108
3030.80 2155
3031.32 2200
3031.84 2084
3032.35 2216
3032.87 2238
3033.39 2177
3033.91 2211
3034.43 2223
3034.95 2310
3035.47 2328
3035.99 2289
3036.51 2257
3037.03 2276
3037.55 2279
3038.07 2326
3038.59 2256
3039.11 2156
3039.63 2204
3040.15 2188
3040.67 2167
3041.19 2145
3041.71 2175
3042.23 2168
3042.75 2112
3043.27 2074
3043.79 2197
3044.31 2090
3044.83 2231
3045.35 2225
3045.87 2177
3046.40 2140
3046.92 2209
3047.44 2271
3047.96 2221
3048.48 2237
3049.00 2247
3049.52 2268
3050.04 2244
3050.56 2288
3051.08 2271
3051.60 2211
3052.12 2107
3052.65 2142
3053.17 2130
3053.69 2091
3054.21 2114
3054.73 2078
3055.25 2091
3055.77 2125
3056.30 2185
3056.82 2132
3057.34 2107
3057.86 2134
3058.38 2161
3058.90 2030
3059.42 2138
3059.95 2263
3060.47 2193
3060.99 2181
3061.51 2222
3062.03 2208
3062.56 2256
3063.08 2280
3063.60 2227
3064.12 2301
3064.64 2244
3065.17 2330
3065.69 2262
3066.21 2224
3066.73 2216
3067.26 2220
3067.78 2210
3068.30 2257
3068.82 2200
3069.35 2251
3069.87 2199
3070.39 2204
3070.91 2269
3071.44 2268
3071.96 2267
3072.48 2278
3073.01 2252
3073.53 2284
3074.05 2339
3074.57 2353
3075.10 2361
3075.62 2354
3076.14 2411
3076.67 2328
3077.19 2291
3077.71 2350
3078.24 2284
3078.76 2324
3079.28 2448
3079.81 2472
3080.33 2396
3080.85 2404
3081.38 2472
3081.90 2550
3082.42 2483
3082.95 2463
3083.47 2461
3084.00 2426
3084.52 2449
3085.04 2409
3085.57 2391
3086.09 2441
3086.62 2493
3087.14 2580
3087.66 2584
3088.19 2654
3088.71 2774
3089.24 2882
3089.76 2992
3090.29 2982
3090.81 2976
3091.33 2849
3091.86 2867
3092.38 2845
3092.91 2769
3093.43 2673
3093.96 2723
3094.48 2615
3095.01 2560
3095.53 2483
3096.06 2402
3096.58 2411
3097.11 2415
3097.63 2370
3098.16 2416
3098.68 2481
3099.21 2466
3099.73 2607
3100.26 2639
3100.78 2763
3101.31 2842
3101.83 3048
3102.36 3051
3102.88 3161
3103.41 3288
3103.93 3148
3104.46 3110
3104.99 3071
3105.51 2966
3106.04 2893
3106.56 2891
3107.09 2739
3107.61 2698
3108.14 2511
3108.67 2490
3109.19 2371
3109.72 2373
3110.24 2398
3110.77 2379
3111.30 2341
3111.82 2328
3112.35 2396
3112.87 2376
3113.40 2349
3113.93 2296
3114.45 2259
3114.98 2233
3115.51 2307
3116.03 2309
3116.56 2217
3117.09 2229
3117.61 2248
3118.14 2277
3118.67 2282
3119.19 2368
3119.72 2422
3120.25 2469
3120.77 2540
3121.30 2542
3121.83 2479
3122.35 2514
3122.88 2681
3123.41 2634
3123.94 2629
3124.46 2699
3124.99 2871
3125.52 2934
3126.05 3063
3126.57 3030
3127.10 3110
3127.63 3035
3128.16 3033
3128.68 3051
3129.21 2977
3129.74 2871
3130.27 2824
3130.79 2679
3131.32 2604
3131.85 2464
3132.38 2381
3132.91 2335
3133.43 2385
3133.96 2297
3134.49 2178
3135.02 2252
3135.55 2302
3136.07 2315
3136.60 2297
3137.13 2259
3137.66 2200
3138.19 2223
3138.72 2148
3139.24 2188
3139.77 2097
3140.30 2122
3140.83 2092
3141.36 2080
3141.89 2179
3142.42 2109
3142.95 2080
3143.47 2138
3144.00 2058
3144.53 2167
3145.06 2205
3145.59 2158
3146.12 2151
3146.65 2246
3147.18 2255
3147.71 2264
3148.24 2304
3148.76 2349
3149.29 2243
3149.82 2255
3150.35 2282
3150.88 2232
3151.41 2298
3151.94 2304
3152.47 2280
3153.00 2231
3153.53 2249
3154.06 2360
3154.59 2407
3155.12 2275
3155.65 2373
3156.18 2407
3156.71 2478
3157.24 2409
3157.77 2421
3158.30 2461
3158.83 2452
3159.36 2512
3159.89 2512
3160.42 2509
3160.95 2544
3161.48 2538
3162.01 2519
3162.54 2409
3163.07 2416
3163.60 2353
3164.13 2382
3164.66 2286
3165.20 2275
3165.73 2246
3166.26 2282
3166.79 2218
3167.32 2146
3167.85 2133
3168.38 2102
3168.91 2091
3169.44 2112
3169.97 2045
3170.50 2108
3171.04 2186
3171.57 2244
3172.10 2302
3172.63 2304
3173.16 2326
3173.69 2353
3174.22 2330
3174.75 2334
3175.29 2397
3175.82 2363
3176.35 2337
3176.88 2325
3177.41 2227
3177.94 2289
3178.48 2267
3179.01 2205
3179.54 2246
3180.07 2148
3180.60 2126
3181.14 2202
3181.67 2176
3182.20 2252
3182.73 2204
3183.26 2180
3183.80 2164
3184.33 2127
3184.86 2140
3185.39 2181
3185.93 2054
3186.46 2104
3186.99 2112
3187.52 2139
3188.06 2187
3188.59 2174
3189.12 2163
3189.65 2182
3190.19 2170
3190.72 2145
3191.25 2110
3191.79 2147
3192.32 2149
3192.85 2166
3193.38 2181
3193.92 2134
3194.45 2218
3194.98 2254
3195.52 2245
3196.05 2206
3196.58 2156
3197.12 2200
3197.65 2220
3198.18 2204
3198.72 2182
3199.25 2273
3199.78 2240
3200.32 2209
3200.85 2153
3201.39 2149
3201.92 2116
3202.45 2188
3202.99 2140
3203.52 2106
3204.05 2157
3204.59 2122
3205.12 2292
3205.66 2329
3206.19 2351
3206.72 2454
3207.26 2541
3207.79 2644
3208.33 2688
3208.86 2848
3209.40 2858
3209.93 3000
3210.47 3118
3211.00 3176
3211.53 3004
3212.07 2976
3212.60 2857
3213.14 2899
3213.67 2797
3214.21 2756
3214.74 2597
3215.28 2565
3215.81 2443
3216.35 2486
3216.88 2376
3217.42 2277
3217.95 2251
3218.49 2280
3219.02 2318
3219.56 2347
3220.09 2267
3220.63 2234
3221.16 2328
3221.70 2459
3222.23 2401
3222.77 2496
3223.31 2561
3223.84 2529
3224.38 2547
3224.91 2609
3225.45 2628
3225.98 2643
3226.52 2548
3227.06 2517
3227.59 2479
3228.13 2394
3228.66 2341
3229.20 2226
3229.74 2252
3230.27 2363
3230.81 2340
3231.34 2348
3231.88 2377
3232.42 2400
3232.95 2355
3233.49 2393
3234.03 2395
3234.56 2458
3235.10 2404
3235.64 2373
3236.17 2352
3236.71 2366
3237.25 2421
3237.78 2407
3238.32 2335
3238.86 2299
3239.39 2269
3239.93 2269
3240.47 2292
3241.00 2237
3241.54 2239
3242.08 2190
3242.61 2181
3243.15 2142
3243.69 2217
3244.23 2218
3244.76 2217
3245.30 2220
3245.84 2278
3246.38 2266
3246.91 2238
3247.45 2297
3247.99 2244
3248.53 2311
3249.06 2334
3249.60 2437
3250.14 2533
3250.68 2644
3251.21 2864
3251.75 3131
3252.29 3165
3252.83 3247
3253.37 3235
3253.90 3343
3254.44 3305
3254.98 3249
3255.52 3223
3256.06 3133
3256.60 3001
3257.13 2934
3257.67 2927
3258.21 2859
3258.75 2717
3259.29 2691
3259.83 2703
3260.36 2769
3260.90 2828
3261.44 2875
3261.98 2819
3262.52 2886
3263.06 2974
3263.60 2957
3264.14 3037
3264.68 2911
3265.21 2812
3265.75 2795
3266.29 2920
3266.83 2817
3267.37 2693
3267.91 2679
3268.45 2654
3268.99 2642
3269.53 2413
3270.07 2500
3270.61 2510
3271.15 2379
3271.69 2386
3272.23 2401
3272.76 2328
3273.30 2357
3273.84 2437
3274.38 2410
3274.92 2458
3275.46 2449
3276.00 2317
3276.54 2463
3277.08 2579
3277.62 2694
3278.16 2552
3278.70 2552
3279.24 2626
3279.78 2622
3280.32 2547
3280.86 2642
3281.41 2485
3281.95 2487
3282.49 2567
3283.03 2582
3283.57 2483
3284.11 2487
3284.65 2408
3285.19 2509
3285.73 2466
3286.27 2432
3286.81 2485
3287.35 2542
3287.89 2486
3288.43 2486
3288.97 2559
3289.52 2442
3290.06 2492
3290.60 2596
3291.14 2595
3291.68 2774
3292.22 2796
3292.76 2833
3293.30 2930
3293.85 2956
3294.39 3040
3294.93 3026
3295.47 3038
3296.01 2988
3296.55 2960
3297.09 2953
3297.64 2889
3298.18 2711
3298.72 2784
3299.26 2635
3299.80 2614
3300.34 2585
3300.89 2558
3301.43 2633
3301.97 2483
3302.51 2429
3303.06 2379
3303.60 2378
3304.14 2371
3304.68 2351
3305.22 2289
3305.77 2300
3306.31 2285
3306.85 2306
3307.39 2325
3307.94 2259
3308.48 2331
3309.02 2264
3309.56 2214
3310.11 2263
3310.65 2351
3311.19 2254
3311.74 2265
3312.28 2248
3312.82 2315
3313.36 2220
3313.91 2220
3314.45 2305
3314.99 2290
3315.54 2292
3316.08 2424
3316.62 2405
3317.17 2519
3317.71 2502
3318.25 2604
3318.80 2747
3319.34 2781
3319.88 2760
3320.43 2772
3320.97 2845
3321.51 2704
3322.06 2753
3322.60 2717
3323.14 2629
3323.69 2560
3324.23 2572
3324.78 2555
3325.32 2527
3325.86 2506
3326.41 2529
3326.95 2501
3327.50 2338
3328.04 2352
3328.59 2278
3329.13 2356
3329.67 2450
3330.22 2447
3330.76 2548
3331.31 2683
3331.85 2756
3332.40 2808
3332.94 3073
3333.49 3412
3334.03 3608
3334.57 3930
3335.12 4189
3335.66 4491
3336.21 4689
3336.75 4898
3337.30 4774
3337.84 4703
3338.39 4389
3338.93 4157
3339.48 4067
3340.02 3679
3340.57 3421
3341.11 3243
3341.66 2972
3342.20 2877
3342.75 2676
3343.30 2577
3343.84 2523
3344.39 2499
3344.93 2462
3345.48 2382
3346.02 2251
3346.57 2328
3347.11 2395
3347.66 2425
3348.21 2506
3348.75 2514
3349.30 2439
3349.84 2406
3350.39 2325
3350.94 2318
3351.48 2382
3352.03 2394
3352.57 2291
3353.12 2280
3353.67 2181
3354.21 2125
3354.76 2084
3355.31 2063
3355.85 2105
3356.40 2131
3356.95 2138
3357.49 2138
3358.04 2131
3358.59 2107
3359.13 2159
3359.68 2058
3360.23 2065
3360.77 2111
3361.32 2137
3361.87 2126
3362.41 2170
3362.96 2183
3363.51 2131
3364.05 2119
3364.60 2104
3365.15 2027
3365.70 2103
3366.24 2133
3366.79 2125
3367.34 2072
3367.89 2058
3368.43 2080
3368.98 2075
3369.53 2063
3370.08 2065
3370.62 1944
3371.17 1964
3371.72 2098
3372.27 2081
3372.81 2121
3373.36 2042
3373.91 2119
3374.46 2134
3375.01 2047
3375.55 2041
3376.10 2091
3376.65 2092
3377.20 2049
3377.75 2003
3378.30 2014
3378.84 2067
3379.39 2029
3379.94 2076
3380.49 2159
3381.04 2069
3381.59 2110
3382.13 2052
3382.68 2028
3383.23 2061
3383.78 2062
3384.33 2068
3384.88 2098
3385.43 2090
3385.98 2167
3386.52 2150
3387.07 2256
3387.62 2242
3388.17 2233
3388.72 2268
3389.27 2321
3389.82 2323
3390.37 2344
3390.92 2267
3391.47 2230
3392.02 2270
3392.57 2341
3393.12 2312
3393.66 2205
3394.21 2173
3394.76 2225
3395.31 2226
3395.86 2183
3396.41 2118
3396.96 2148
3397.51 2257
3398.06 2346
3398.61 2378
3399.16 2450
3399.71 2690
3400.26 2889
3400.81 3071
3401.36 3333
3401.91 3594
3402.46 3899
3403.01 3949
3403.56 4149
3404.11 4139
3404.66 4183
3405.21 4136
3405.77 4002
3406.32 3883
3406.87 3736
3407.42 3485
3407.97 3194
3408.52 2933
3409.07 2761
3409.62 2546
3410.17 2439
3410.72 2384
3411.27 2400
3411.82 2392
3412.37 2228
3412.93 2247
3413.48 2288
3414.03 2255
3414.58 2207
3415.13 2262
3415.68 2357
3416.23 2315
3416.78 2316
3417.34 2294
3417.89 2348
3418.44 2351
3418.99 2339
3419.54 2262
3420.09 2316
3420.65 2214
3421.20 2223
3421.75 2230
3422.30 2143
3422.85 2194
3423.40 2151
3423.96 2051
3424.51 2138
3425.06 2074
3425.61 2103
3426.17 2100
3426.72 2153
3427.27 2155
3427.82 2146
3428.37 2117
3428.93 2184
3429.48 2214
3430.03 2275
3430.58 2347
3431.14 2216
3431.69 2291
3432.24 2312
3432.79 2309
3433.35 2369
3433.90 2389
3434.45 2340
3435.01 2366
3435.56 2296
3436.11 2308
3436.66 2296
3437.22 2324
3437.77 2290
3438.32 2271
3438.88 2232
3439.43 2270
3439.98 2274
3440.54 2223
3441.09 2218
3441.64 2188
3442.20 2203
3442.75 2191
3443.30 2183
3443.86 2239
3444.41 2192
3444.96 2191
3445.52 2196
3446.07 2185
3446.63 2089
3447.18 2120
3447.73 2182
3448.29 2200
3448.84 2198
3449.40 2159
3449.95 2205
3450.50 2120
3451.06 2155
3451.61 2153
3452.17 2207
3452.72 2325
3453.27 2249
3453.83 2261
3454.38 2236
3454.94 2158
3455.49 2244
3456.05 2249
3456.60 2249
3457.16 2212
3457.71 2213
3458.27 2355
3458.82 2277
3459.38 2266
3459.93 2165
3460.49 2218
3461.04 2240
3461.60 2197
3462.15 2204
3462.71 2187
3463.26 2203
3463.82 2187
3464.37 2155
3464.93 2166
3465.48 2245
3466.04 2147
3466.59 2108
3467.15 2087
3467.70 2195
3468.26 2239
3468.81 2243
3469.37 2308
3469.93 2227
3470.48 2242
3471.04 2197
3471.59 2216
3472.15 2279
3472.70 2177
3473.26 2212
3473.82 2184
3474.37 2269
3474.93 2237
3475.48 2215
3476.04 2263
3476.60 2303
3477.15 2311
3477.71 2275
3478.27 2197
3478.82 2318
3479.38 2449
3479.93 2394
3480.49 2312
3481.05 2422
3481.60 2395
3482.16 2391
3482.72 2403
3483.27 2357
3483.83 2377
3484.39 2348
3484.95 2238
3485.50 2270
3486.06 2294
3486.62 2343
3487.17 2407
3487.73 2480
3488.29 2613
3488.84 2877
3489.40 2965
3489.96 3075
3490.52 3464
3491.07 3556
3491.63 3665
3492.19 3916
3492.75 4016
3493.30 3914
3493.86 3919
3494.42 3766
3494.98 3462
3495.53 3280
3496.09 3126
3496.65 2997
3497.21 2941
3497.77 2795
3498.32 2689
3498.88 2573
3499.44 2575
3500.00 2679
3500.56 2660
3501.11 2826
3501.67 2851
3502.23 2875
3502.79 3047
3503.35 3156
3503.91 3285
3504.46 3333
3505.02 3364
3505.58 3329
3506.14 3359
3506.70 3377
3507.26 3231
3507.81 3072
3508.37 3074
3508.93 2916
3509.49 2726
3510.05 2727
3510.61 2679
3511.17 2496
3511.73 2406
3512.29 2406
3512.85 2481
3513.40 2559
3513.96 2561
3514.52 2668
3515.08 2684
3515.64 2745
3516.20 2755
3516.76 2739
3517.32 2835
3517.88 2854
3518.44 2776
3519.00 2758
3519.56 2707
3520.12 2607
3520.68 2441
3521.24 2499
3521.80 2443
3522.36 2332
3522.92 2263
3523.48 2390
3524.04 2360
3524.60 2310
3525.16 2343
3525.72 2341
3526.28 2407
3526.84 2393
3527.40 2360
3527.96 2382
3528.52 2310
3529.08 2350
3529.64 2295
3530.20 2239
3530.76 2229
3531.32 2325
3531.88 2284
3532.44 2300
3533.00 2204
3533.56 2152
3534.12 2182
3534.68 2185
3535.25 2254
3535.81 2220
3536.37 2255
3536.93 2211
3537.49 2176
3538.05 2071
3538.61 2062
3539.17 2073
3539.73 2083
3540.30 2073
3540.86 2259
3541.42 2139
3541.98 2160
3542.54 2199
3543.10 2245
3543.66 2304
3544.23 2347
3544.79 2307
3545.35 2333
3545.91 2259
3546.47 2297
3547.03 2258
3547.60 2339
3548.16 2349
3548.72 2262
3549.28 2237
3549.84 2237
3550.41 2250
3550.97 2287
3551.53 2242
3552.09 2127
3552.65 2088
3553.22 2040
3553.78 2089
3554.34 2081
3554.90 2097
3555.47 2063
3556.03 2031
3556.59 2122
3557.15 2147
3557.72 2055
3558.28 2197
3558.84 2191
3559.41 2179
3559.97 2298
3560.53 2258
3561.09 2214
3561.66 2273
3562.22 2286
3562.78 2338
3563.35 2371
3563.91 2271
3564.47 2319
3565.04 2354
3565.60 2286
3566.16 2267
3566.73 2206
3567.29 2295
3567.85 2146
3568.42 2128
3568.98 2010
3569.54 2029
3570.11 2134
3570.67 2128
3571.23 2082
3571.80 2074
3572.36 2101
3572.93 2069
3573.49 2130
3574.05 2168
3574.62 2264
3575.18 2242
3575.75 2308
3576.31 2380
3576.87 2417
3577.44 2406
3578.00 2356
3578.57 2463
3579.13 2368
3579.70 2381
3580.26 2296
3580.82 2240
3581.39 2207
3581.95 2159
3582.52 2107
3583.08 2119
3583.65 2239
3584.21 2189
3584.78 2209
3585.34 2076
3585.91 2117
3586.47 2059
3587.04 2062
3587.60 2120
3588.17 2149
3588.73 2155
3589.30 2183
3589.86 2223
3590.43 2208
3590.99 2140
3591.56 2198
3592.12 2177
3592.69 2192
3593.25 2249
3593.82 2219
3594.39 2259
3594.95 2216
3595.52 2186
3596.08 2339
3596.65 2359
3597.21 2284
3597.78 2363
3598.35 2378
3598.91 2334
3599.48 2367
3600.04 2392
3600.61 2392
3601.18 2362
3601.74 2361
3602.31 2361
3602.87 2480
3603.44 2370
3604.01 2411
3604.57 2384
3605.14 2340
3605.71 2446
3606.27 2465
3606.84 2322
3607.41 2328
3607.97 2317
3608.54 2310
3609.11 2330
3609.67 2208
3610.24 2183
3610.81 2110
3611.37 2096
3611.94 2044
3612.51 2096
3613.07 2167
3613.64 2271
3614.21 2349
3614.78 2517
3615.34 2712
3615.91 2975
3616.48 3056
3617.04 3123
3617.61 3297
3618.18 3511
3618.75 3600
3619.31 3624
3619.88 3526
3620.45 3353
3621.02 3201
3621.58 3011
3622.15 2804
3622.72 2652
3623.29 2524
3623.86 2409
3624.42 2271
3624.99 2165
3625.56 2045
3626.13 2072
3626.70 2118
3627.26 2105
3627.83 2023
3628.40 2010
3628.97 2039
3629.54 2094
3630.11 2020
3630.67 2053
3631.24 2069
3631.81 2054
3632.38 2031
3632.95 2010
3633.52 1949
3634.08 1951
3634.65 1988
3635.22 1976
3635.79 1927
3636.36 1957
3636.93 1948
3637.50 1998
3638.07 2008
3638.64 1946
3639.20 1960
3639.77 1979
3640.34 2050
3640.91 2048
3641.48 1960
3642.05 2061
3642.62 2057
3643.19 2085
3643.76 2243
3644.33 2225
3644.90 2245
3645.47 2191
3646.04 2154
3646.61 2246
3647.18 2255
3647.75 2133
3648.32 2120
3648.89 2122
3649.46 2098
3650.03 2114
3650.60 2129
3651.17 2087
3651.74 2039
3652.31 2077
3652.88 2072
3653.45 2074
3654.02 1977
3654.59 1957
3655.16 1969
3655.73 1950
3656.30 1939
3656.87 2000
3657.44 2052
3658.01 2075
3658.58 2063
3659.15 2073
3659.72 2139
3660.29 2014
3660.86 2025
3661.43 1970
3662.00 2028
3662.58 2115
3663.15 2028
3663.72 2054
3664.29 1994
3664.86 1949
3665.43 1985
3666.00 2025
3666.57 2084
3667.14 2037
3667.72 2049
3668.29 1987
3668.86 1976
3669.43 1958
3670.00 1981
3670.57 1994
3671.14 2004
3671.72 1978
3672.29 2029
3672.86 1929
3673.43 1997
3674.00 2031
3674.57 1978
3675.15 2072
3675.72 2080
3676.29 2096
3676.86 2089
3677.43 2127
3678.01 2201
3678.58 2229
3679.15 2153
3679.72 2251
3680.30 2165
3680.87 2149
3681.44 2111
3682.01 2023
3682.58 2006
3683.16 2029
3683.73 2034
3684.30 2022
3684.88 1954
3685.45 1885
3686.02 1917
3686.59 1983
3687.17 1999
3687.74 1999
3688.31 2018
3688.88 2016
3689.46 2124
3690.03 2027
3690.60 2002
3691.18 2133
3691.75 2160
3692.32 2208
3692.90 2138
3693.47 2113
3694.04 2080
3694.62 2097
3695.19 2073
3695.76 1977
3696.34 1945
3696.91 2069
3697.48 1994
3698.06 1980
3698.63 1950
3699.21 1987
3699.78 1981
3700.35 2004
3700.93 2007
3701.50 2013
3702.08 1984
3702.65 2041
3703.22 2039
3703.80 2092
3704.37 2101
3704.95 2115
3705.52 2132
3706.09 2100
3706.67 2118
3707.24 2230
3707.82 2239
3708.39 2115
3708.97 2147
3709.54 2082
3710.12 2078
3710.69 2151
3711.26 2161
3711.84 2206
3712.41 2128
3712.99 2139
3713.56 2192
3714.14 2139
3714.71 2192
3715.29 2190
3715.86 2277
3716.44 2194
3717.01 2173
3717.59 2148
3718.16 2145
3718.74 2107
3719.32 2119
3719.89 2108
3720.47 2085
3721.04 2083
3721.62 2094
3722.19 2152
3722.77 2184
3723.34 2085
3723.92 2118
3724.49 2199
3725.07 2148
3725.65 2111
3726.22 2188
3726.80 2120
3727.37 2001
3727.95 2093
3728.53 2263
3729.10 2333
3729.68 2417
3730.25 2579
3730.83 2682
3731.41 2976
3731.98 3109
3732.56 3110
3733.14 3292
3733.71 3394
3734.29 3301
3734.87 3284
3735.44 3303
3736.02 3104
3736.60 2911
3737.17 2838
3737.75 2673
3738.33 2521
3738.90 2358
3739.48 2264
3740.06 2199
3740.63 2135
3741.21 2049
3741.79 2015
3742.36 2044
3742.94 2002
3743.52 2003
3744.10 1952
3744.67 1912
3745.25 1955
3745.83 1897
3746.40 1832
3746.98 1832
3747.56 1796
3748.14 1909
3748.71 2030
3749.29 1894
3749.87 1896
3750.45 2011
3751.03 1996
3751.60 2032
3752.18 2026
3752.76 2074
3753.34 1953
3753.92 2084
3754.49 2032
3755.07 2013
3755.65 2052
3756.23 2097
3756.81 2060
3757.38 2076
3757.96 2203
3758.54 2230
3759.12 2140
3759.70 2181
3760.28 2330
3760.85 2280
3761.43 2365
3762.01 2437
3762.59 2462
3763.17 2449
3763.75 2624
3764.33 2569
3764.91 2504
3765.48 2548
3766.06 2555
3766.64 2600
3767.22 2469
3767.80 2510
3768.38 2480
3768.96 2549
3769.54 2390
3770.12 2359
3770.70 2305
3771.28 2244
3771.85 2099
3772.43 2140
3773.01 2113
3773.59 2119
3774.17 2026
3774.75 2052
3775.33 2061
3775.91 2074
3776.49 2034
3777.07 2005
3777.65 2045
3778.23 2095
3778.81 2063
3779.39 2100
3779.97 2021
3780.55 2018
3781.13 1993
3781.71 1965
3782.29 2020
3782.87 2070
3783.45 2000
3784.03 2049
3784.61 2026
3785.19 2038
3785.77 2048
3786.35 2031
3786.93 2015
3787.51 2002
3788.10 2030
3788.68 2034
3789.26 1948
3789.84 1947
3790.42 2032
3791.00 2020
3791.58 1920
3792.16 1982
3792.74 2060
3793.32 2011
3793.90 1967
3794.48 1999
3795.07 2002
3795.65 2079
3796.23 1998
3796.81 2015
3797.39 2016
3797.97 2017
3798.55 2023
3799.14 1964
3799.72 2018
3800.30 1966
3800.88 1985
3801.46 1973
3802.04 1987
3802.62 2048
3803.21 2066
3803.79 2100
3804.37 2073
3804.95 2109
3805.53 2171
3806.12 2157
3806.70 2228
3807.28 2232
3807.86 2230
3808.44 2218
3809.03 2204
3809.61 2224
3810.19 2249
3810.77 2190
3811.36 2187
3811.94 2195
3812.52 2121
3813.10 2123
3813.69 2137
3814.27 2030
3814.85 2037
3815.43 2125
3816.02 2149
3816.60 2091
3817.18 2068
3817.77 2084
3818.35 2099
3818.93 2108
3819.51 2085
3820.10 2062
3820.68 2059
3821.26 2155
3821.85 2022
3822.43 2091
3823.01 2078
3823.60 2111
3824.18 2180
3824.76 2148
3825.35 2110
3825.93 2112
3826.51 2181
3827.10 2106
3827.68 2084
3828.27 2021
3828.85 2070
3829.43 2081
3830.02 2027
3830.60 2142
3831.18 2106
3831.77 2095
3832.35 2044
3832.94 2248
3833.52 2206
3834.10 2201
3834.69 2279
3835.27 2353
3835.86 2317
3836.44 2283
3837.03 2351
3837.61 2431
3838.19 2362
3838.78 2290
3839.36 2253
3839.95 2270
3840.53 2279
3841.12 2342
3841.70 2219
3842.29 2198
3842.87 2251
3843.46 2305
3844.04 2205
3844.63 2282
3845.21 2270
3845.80 2293
3846.38 2390
3846.97 2406
3847.55 2318
3848.14 2229
3848.72 2216
3849.31 2195
3849.89 2221
3850.48 2182
3851.06 2339
3851.65 2364
3852.23 2297
3852.82 2330
3853.41 2345
3853.99 2386
3854.58 2410
3855.16 2469
3855.75 2558
3856.33 2697
3856.92 2973
3857.51 3310
3858.09 3651
3858.68 4067
3859.26 4554
3859.85 5013
3860.44 5394
3861.02 5680
3861.61 5958
3862.20 6161
3862.78 6067
3863.37 5949
3863.95 5624
3864.54 5377
3865.13 4919
3865.71 4381
3866.30 3937
3866.89 3519
3867.47 3126
3868.06 2828
3868.65 2653
3869.23 2501
3869.82 2353
3870.41 2317
3870.99 2219
3871.58 2233
3872.17 2283
3872.76 2248
3873.34 2242
3873.93 2180
3874.52 2303
3875.10 2258
3875.69 2325
3876.28 2355
3876.87 2356
3877.45 2406
3878.04 2308
3878.63 2417
3879.22 2424
3879.80 2341
3880.39 2277
3880.98 2264
3881.57 2254
3882.15 2244
3882.74 2263
3883.33 2106
3883.92 2136
3884.51 2127
3885.09 2132
3885.68 2113
3886.27 2155
3886.86 2251
3887.45 2321
3888.04 2327
3888.62 2360
3889.21 2422
3889.80 2477
3890.39 2492
3890.98 2544
3891.57 2464
3892.15 2501
3892.74 2511
3893.33 2452
3893.92 2389
3894.51 2390
3895.10 2433
3895.69 2435
3896.28 2429
3896.86 2290
3897.45 2360
3898.04 2367
3898.63 2391
3899.22 2302
3899.81 2217
3900.40 2304
3900.99 2252
3901.58 2132
3902.17 2222
3902.76 2151
3903.34 2075
3903.93 2080
3904.52 2073
3905.11 2076
3905.70 2113
3906.29 2103
3906.88 2172
3907.47 2110
3908.06 2052
3908.65 1955
3909.24 1953
3909.83 1959
3910.42 1884
3911.01 1938
3911.60 1869
3912.19 1890
3912.78 1895
3913.37 1887
3913.96 1860
3914.55 1840
3915.14 1884
3915.73 1881
3916.32 1924
3916.91 1885
3917.50 1915
3918.09 1923
3918.68 1899
3919.28 1918
3919.87 1898
3920.46 1897
3921.05 1952
3921.64 1919
3922.23 1895
3922.82 1831
3923.41 1906
3924.00 1850
3924.59 1913
3925.18 1917
3925.77 1871
3926.37 1938
3926.96 1904
3927.55 1878
3928.14 1877
3928.73 1879
3929.32 1880
3929.91 1856
3930.51 1849
3931.10 1867
3931.69 1903
3932.28 1894
3932.87 1905
3933.46 1922
3934.05 1845
3934.65 1894
3935.24 1882
3935.83 1909
3936.42 1911
3937.01 1941
3937.61 1893
3938.20 1961
3938.79 1990
3939.38 2002
3939.97 1929
3940.57 1981
3941.16 2022
3941.75 2037
3942.34 2075
3942.94 1975
3943.53 1996
3944.12 2003
3944.71 1890
3945.31 1978
3945.90 1981
3946.49 1998
3947.08 1937
3947.68 1926
3948.27 1949
3948.86 1988
3949.45 1918
3950.05 1942
3950.64 1982
3951.23 1973
3951.83 2018
3952.42 2030
3953.01 2019
3953.61 1991
3954.20 1937
3954.79 1948
3955.39 1966
3955.98 1922
3956.57 1981
3957.17 1947
3957.76 1924
3958.35 1922
3958.95 1921
3959.54 1995
3960.13 1938
3960.73 1910
3961.32 1874
3961.92 1867
3962.51 1844
3963.10 1904
3963.70 1842
3964.29 1894
3964.88 1925
3965.48 1996
3966.07 1970
3966.67 1994
3967.26 2043
3967.86 1986
3968.45 1906
3969.04 1968
3969.64 2011
3970.23 2011
3970.83 1895
3971.42 1914
3972.02 1954
3972.61 1804
3973.21 1804
3973.80 1778
3974.40 1849
3974.99 1869
3975.58 1866
3976.18 1936
3976.77 1902
3977.37 1844
3977.96 1788
3978.56 1849
3979.15 1831
3979.75 1839
3980.35 1851
3980.94 1866
3981.54 1816
3982.13 1824
3982.73 1836
3983.32 1863
3983.92 1849
3984.51 1829
3985.11 1854
3985.70 1877
3986.30 1864
3986.90 1884
3987.49 1852
3988.09 1856
3988.68 1789
3989.28 1778
3989.87 1818
3990.47 1855
3991.07 1870
3991.66 1786
3992.26 1844
3992.85 1839
3993.45 1864
3994.05 1873
3994.64 1926
3995.24 1893
3995.84 1968
3996.43 1980
3997.03 1928
3997.62 1935
3998.22 1916
3998.82 1981
3999.41 1987
4000.01 1942
4000.61 1925
4001.20 1964
4001.80 2015
4002.40 2008
4003.00 2030
4003.59 1991
4004.19 2003
4004.79 1991
4005.38 1992
4005.98 1979
4006.58 2020
4007.17 2010
4007.77 1956
4008.37 1871
4008.97 1806
4009.56 1856
4010.16 1841
4010.76 1803
4011.36 1871
4011.95 1846
4012.55 1808
4013.15 1823
4013.75 1803
4014.34 1821
4014.94 1816
4015.54 1836
4016.14 1874
4016.74 1931
4017.33 1824
4017.93 1797
4018.53 1835
4019.13 1878
4019.73 1914
4020.32 1923
4020.92 1845
4021.52 1836
4022.12 1858
4022.72 1856
4023.32 1924
4023.91 2085
4024.51 2084
4025.11 2078
4025.71 2162
4026.31 2212
4026.91 2202
4027.51 2261
4028.10 2369
4028.70 2436
4029.30 2352
4029.90 2316
4030.50 2442
4031.10 2372
4031.70 2325
4032.30 2214
4032.90 2178
4033.49 2049
4034.09 2003
4034.69 1918
4035.29 1877
4035.89 1894
4036.49 1878
4037.09 1860
4037.69 1892
4038.29 1848
4038.89 1798
4039.49 1823
4040.09 1796
4040.69 1746
4041.29 1745
4041.89 1791
4042.49 1734
4043.09 1708
4043.69 1802
4044.29 1813
4044.89 1835
4045.49 1765
4046.09 1892
4046.69 1882
4047.29 1940
4047.89 1970
4048.49 1936
4049.09 1930
4049.69 2045
4050.29 2019
4050.89 2075
4051.49 2010
4052.09 2001
4052.69 1977
4053.29 2002
4053.89 1936
4054.49 1929
4055.09 1934
4055.69 1880
4056.30 1877
4056.90 1914
4057.50 1856
4058.10 1835
4058.70 1881
4059.30 1936
4059.90 1918
4060.50 1949
4061.10 1960
4061.71 1961
4062.31 1996
4062.91 1962
4063.51 1985
4064.11 2031
4064.71 2000
4065.31 1997
4065.92 2078
4066.52 2054
4067.12 1953
4067.72 1868
4068.32 1921
4068.92 1939
4069.53 1976
4070.13 1949
4070.73 1839
4071.33 1836
4071.93 1714
4072.54 1727
4073.14 1761
4073.74 1702
4074.34 1724
4074.94 1647
4075.55 1684
4076.15 1733
4076.75 1691
4077.35 1657
4077.96 1737
4078.56 1734
4079.16 1810
4079.76 1823
4080.37 1811
4080.97 1769
4081.57 1788
4082.17 1814
4082.78 1826
4083.38 1894
4083.98 1815
4084.59 1767
4085.19 1769
4085.79 1809
4086.39 1726
4087.00 1789
4087.60 1835
4088.20 1846
4088.81 1813
4089.41 1894
4090.01 1825
4090.62 1796
4091.22 1810
4091.82 1826
4092.43 1814
4093.03 1848
4093.63 1895
4094.24 1932
4094.84 1830
4095.45 1776
4096.05 1793
4096.65 1821
4097.26 1902
4097.86 1943
4098.47 1870
4099.07 1857
4099.67 1865
4100.28 1788
4100.88 1762
4101.49 1805
4102.09 1758
4102.69 1761
4103.30 1757
4103.90 1685
4104.51 1651
4105.11 1661
4105.72 1659
4106.32 1682
4106.93 1657
4107.53 1671
4108.13 1674
4108.74 1708
4109.34 1694
4109.95 1725
4110.55 1745
4111.16 1720
4111.76 1672
4112.37 1686
4112.97 1785
4113.58 1749
4114.18 1682
4114.79 1782
4115.39 1796
4116.00 1754
4116.60 1777
4117.21 1783
4117.82 1777
4118.42 1752
4119.03 1756
4119.63 1746
4120.24 1657
4120.84 1673
4121.45 1716
4122.05 1691
4122.66 1669
4123.27 1709
4123.87 1707
4124.48 1616
4125.08 1670
4125.69 1626
4126.30 1643
4126.90 1646
4127.51 1662
4128.11 1623
4128.72 1685
4129.33 1622
4129.93 1649
4130.54 1605
4131.15 1688
4131.75 1692
4132.36 1713
4132.96 1757
4133.57 1775
4134.18 1755
4134.78 1738
4135.39 1786
4136.00 1839
4136.60 1785
4137.21 1804
4137.82 1824
4138.43 1813
4139.03 1818
4139.64 1852
4140.25 1863
4140.85 1933
4141.46 1924
4142.07 1975
4142.68 1999
4143.28 1940
4143.89 1930
4144.50 1953
4145.10 1913
4145.71 1938
4146.32 1959
4146.93 1954
4147.53 1865
4148.14 1857
4148.75 1817
4149.36 1776
4149.97 1752
4150.57 1817
4151.18 1779
4151.79 1766
4152.40 1634
4153.00 1613
4153.61 1617
4154.22 1654
4154.83 1653
4155.44 1659
4156.05 1667
4156.65 1702
4157.26 1630
4157.87 1597
4158.48 1618
4159.09 1559
4159.70 1629
4160.30 1621
4160.91 1611
4161.52 1562
4162.13 1628
4162.74 1678
4163.35 1711
4163.96 1675
4164.56 1668
4165.17 1687
4165.78 1611
4166.39 1628
4167.00 1723
4167.61 1768
4168.22 1694
4168.83 1766
4169.44 1753
4170.05 1758
4170.66 1831
4171.26 1844
4171.87 1910
4172.48 1954
4173.09 1948
4173.70 1975
4174.31 2092
4174.92 2018
4175.53 2017
4176.14 2008
4176.75 2069
4177.36 2068
4177.97 2032
4178.58 1896
4179.19 1941
4179.80 1869
4180.41 1803
4181.02 1776
4181.63 1779
4182.24 1772
4182.85 1744
4183.46 1709
4184.07 1714
4184.68 1680
4185.29 1775
4185.90 1775
4186.51 1659
4187.12 1681
4187.73 1706
4188.34 1756
4188.95 1720
4189.56 1721
4190.18 1758
4190.79 1713
4191.40 1719
4192.01 1696
4192.62 1638
4193.23 1705
4193.84 1716
4194.45 1711
4195.06 1724
4195.67 1716
4196.28 1762
4196.90 1745
4197.51 1646
4198.12 1640
4198.73 1662
4199.34 1709
4199.95 1675
4200.56 1605
4201.18 1665
4201.79 1687
4202.40 1656
4203.01 1704
4203.62 1706
4204.23 1741
4204.85 1806
4205.46 1766
4206.07 1774
4206.68 1756
4207.29 1791
4207.90 1769
4208.52 1808
4209.13 1773
4209.74 1731
4210.35 1772
4210.97 1815
4211.58 1757
4212.19 1754
4212.80 1773
4213.41 1758
4214.03 1721
4214.64 1767
4215.25 1771
4215.86 1697
4216.48 1708
4217.09 1722
4217.70 1767
4218.32 1729
4218.93 1757
4219.54 1801
4220.15 1791
4220.77 1841
4221.38 1798
4221.99 1760
4222.61 1853
4223.22 1872
4223.83 1836
4224.44 1811
4225.06 1798
4225.67 1873
4226.28 1916
4226.90 1991
4227.51 2012
4228.13 1962
4228.74 1937
4229.35 1967
4229.97 2057
4230.58 1987
4231.19 2021
4231.81 2009
4232.42 1966
4233.03 1935
4233.65 1998
4234.26 2034
4234.88 2002
4235.49 1971
4236.10 1972
4236.72 1835
4237.33 1894
4237.95 1942
4238.56 1891
4239.17 1826
4239.79 1758
4240.40 1804
4241.02 1786
4241.63 1877
4242.25 1897
4242.86 1880
4243.48 1884
4244.09 1793
4244.71 1778
4245.32 1795
4245.93 1792
4246.55 1753
4247.16 1778
4247.78 1864
4248.39 1840
4249.01 1856
4249.62 1911
4250.24 1914
4250.85 1925
4251.47 1952
4252.08 1942
4252.70 1956
4253.32 1936
4253.93 1918
4254.55 1886
4255.16 1874
4255.78 1863
4256.39 1858
4257.01 1856
4257.62 1883
4258.24 1923
4258.85 1907
4259.47 1894
4260.09 1907
4260.70 1894
4261.32 1969
4261.93 1992
4262.55 1982
4263.17 2054
4263.78 2040
4264.40 1991
4265.01 2024
4265.63 2113
4266.25 2083
4266.86 2122
4267.48 2042
4268.10 2134
4268.71 2117
4269.33 2106
4269.94 2211
4270.56 2227
4271.18 2323
4271.79 2432
4272.41 2487
4273.03 2703
4273.64 2768
4274.26 2862
4274.88 3037
4275.49 3040
4276.11 3163
4276.73 3229
4277.35 3326
4277.96 3246
4278.58 3169
4279.20 3091
4279.81 3048
4280.43 2736
4281.05 2587
4281.67 2434
4282.28 2317
4282.90 2229
4283.52 2105
4284.14 1915
4284.75 1859
4285.37 1787
4285.99 1775
4286.61 1774
4287.22 1740
4287.84 1724
4288.46 1701
4289.08 1643
4289.70 1648
4290.31 1657
4290.93 1613
4291.55 1643
4292.17 1611
4292.79 1580
4293.40 1662
4294.02 1689
4294.64 1637
4295.26 1674
4295.88 1640
4296.50 1717
4297.11 1748
4297.73 1739
4298.35 1695
4298.97 1690
4299.59 1796
4300.21 1805
4300.83 1903
4301.44 1837
4302.06 1855
4302.68 1907
4303.30 1868
4303.92 1873
4304.54 1861
4305.16 1826
4305.78 1853
4306.40 1831
4307.02 1836
4307.63 1767
4308.25 1768
4308.87 1801
4309.49 1859
4310.11 1826
4310.73 1818
4311.35 1735
4311.97 1788
4312.59 1869
4313.21 1853
4313.83 1771
4314.45 1851
4315.07 1834
4315.69 1764
4316.31 1771
4316.93 1821
4317.55 1804
4318.17 1782
4318.79 1710
4319.41 1720
4320.03 1652
4320.65 1685
4321.27 1686
4321.89 1667
4322.51 1655
4323.13 1609
4323.75 1729
4324.37 1726
4324.99 1683
4325.61 1664
4326.23 1743
4326.85 1686
4327.47 1676
4328.09 1766
4328.71 1818
4329.33 1836
4329.96 1852
4330.58 1846
4331.20 1846
4331.82 1968
4332.44 1929
4333.06 1969
4333.68 1905
4334.30 1992
4334.92 1904
4335.54 1903
4336.17 1824
4336.79 1826
4337.41 1859
4338.03 1873
4338.65 1801
4339.27 1786
4339.89 1829
4340.52 1801
4341.14 1716
4341.76 1795
4342.38 1852
4343.00 1879
4343.62 1910
4344.25 1941
4344.87 2056
4345.49 2171
4346.11 2171
4346.73 2253
4347.36 2272
4347.98 2178
4348.60 2189
4349.22 2122
4349.84 2124
4350.47 2053
4351.09 2042
4351.71 1968
4352.33 1852
4352.96 1858
4353.58 1815
4354.20 1771
4354.82 1725
4355.45 1754
4356.07 1828
4356.69 1818
4357.31 1819
4357.94 1821
4358.56 1802
4359.18 1823
4359.81 1803
4360.43 1817
4361.05 1812
4361.68 1725
4362.30 1710
4362.92 1707
4363.55 1691
4364.17 1663
4364.79 1668
4365.42 1602
4366.04 1610
4366.66 1593
4367.29 1603
4367.91 1567
4368.53 1604
4369.16 1630
4369.78 1669
4370.40 1601
4371.03 1608
4371.65 1666
4372.27 1689
4372.90 1695
4373.52 1715
4374.15 1643
4374.77 1676
4375.39 1641
4376.02 1636
4376.64 1740
4377.27 1744
4377.89 1750
4378.52 1688
4379.14 1648
4379.76 1665
4380.39 1687
4381.01 1670
4381.64 1627
4382.26 1671
4382.89 1714
4383.51 1733
4384.14 1728
4384.76 1706
4385.39 1743
4386.01 1707
4386.64 1725
4387.26 1713
4387.89 1732
4388.51 1795
4389.14 1708
4389.76 1716
4390.39 1690
4391.01 1665
4391.64 1749
4392.26 1777
4392.89 1665
4393.51 1675
4394.14 1700
4394.76 1636
4395.39 1597
4396.01 1648
4396.64 1618
4397.26 1621
4397.89 1541
4398.52 1577
4399.14 1622
4399.77 1554
4400.39 1524
4401.02 1558
4401.65 1555
4402.27 1523
4402.90 1442
4403.52 1577
4404.15 1551
4404.78 1549
4405.40 1628
4406.03 1570
4406.65 1567
4407.28 1562
4407.91 1600
4408.53 1609
4409.16 1565
4409.79 1556
4410.41 1603
4411.04 1578
4411.67 1557
4412.29 1582
4412.92 1629
4413.55 1598
4414.17 1586
4414.80 1590
4415.43 1624
4416.05 1561
4416.68 1569
4417.31 1556
4417.94 1581
4418.56 1581
4419.19 1561
4419.82 1491
4420.44 1510
4421.07 1578
4421.70 1473
4422.33 1586
4422.95 1565
4423.58 1499
4424.21 1478
4424.84 1442
4425.46 1496
4426.09 1528
4426.72 1478
4427.35 1489
4427.97 1462
4428.60 1432
4429.23 1403
4429.86 1401
4430.49 1444
4431.11 1511
4431.74 1462
4432.37 1454
4433.00 1511
4433.63 1526
4434.26 1467
4434.88 1509
4435.51 1450
4436.14 1559
4436.77 1444
4437.40 1530
4438.03 1519
4438.65 1472
4439.28 1517
4439.91 1515
4440.54 1480
4441.17 1536
4441.80 1473
4442.43 1562
4443.06 1567
4443.68 1590
4444.31 1590
4444.94 1623
4445.57 1620
4446.20 1625
4446.83 1588
4447.46 1677
4448.09 1624
4448.72 1554
4449.35 1653
4449.98 1525
4450.61 1569
4451.24 1528
4451.86 1528
4452.49 1535
4453.12 1596
4453.75 1585
4454.38 1489
4455.01 1499
4455.64 1493
4456.27 1521
4456.90 1498
4457.53 1574
4458.16 1578
4458.79 1481
4459.42 1479
4460.05 1474
4460.68 1508
4461.31 1495
4461.94 1509
4462.57 1488
4463.20 1514
4463.83 1460
4464.46 1424
4465.09 1421
4465.72 1434
4466.36 1435
4466.99 1460
4467.62 1404
4468.25 1385
4468.88 1379
4469.51 1462
4470.14 1498
4470.77 1575
4471.40 1541
4472.03 1561
4472.66 1571
4473.29 1480
4473.93 1533
4474.56 1524
4475.19 1517
4475.82 1513
4476.45 1509
4477.08 1555
4477.71 1560
4478.34 1501
4478.98 1495
4479.61 1527
4480.24 1503
4480.87 1577
4481.50 1597
4482.13 1570
4482.76 1589
4483.40 1558
4484.03 1542
4484.66 1530
4485.29 1544
4485.92 1500
4486.56 1588
4487.19 1609
4487.82 1624
4488.45 1575
4489.08 1599
4489.72 1604
4490.35 1643
4490.98 1612
4491.61 1646
4492.25 1615
4492.88 1580
4493.51 1605
4494.14 1582
4494.78 1570
4495.41 1619
4496.04 1664
4496.67 1687
4497.31 1678
4497.94 1658
4498.57 1673
4499.20 1681
4499.84 1704
4500.47 1690
4501.10 1784
4501.74 1846
4502.37 1914
4503.00 1991
4503.64 2018
4504.27 2047
4504.90 1950
4505.53 1915
4506.17 1917
4506.80 1834
4507.43 1817
4508.07 1815
4508.70 1808
4509.34 1737
4509.97 1790
4510.60 1817
4511.24 1742
4511.87 1736
4512.50 1736
4513.14 1799
4513.77 1799
4514.41 1816
4515.04 1791
4515.67 1758
4516.31 1800
4516.94 1755
4517.58 1756
4518.21 1796
4518.84 1753
4519.48 1791
4520.11 1855
4520.75 1824
4521.38 1867
4522.02 1939
4522.65 1932
4523.28 1933
4523.92 1944
4524.55 2157
4525.19 2174
4525.82 2294
4526.46 2457
4527.09 2662
4527.73 2978
4528.36 3416
4529.00 3889
4529.63 4359
4530.27 4683
4530.90 5136
4531.54 5385
4532.17 5497
4532.81 5634
4533.44 5369
4534.08 5116
4534.71 4728
4535.35 4175
4535.99 3746
4536.62 3419
4537.26 3053
4537.89 2823
4538.53 2615
4539.16 2419
4539.80 2295
4540.43 2239
4541.07 2096
4541.71 1986
4542.34 1966
4542.98 1928
4543.61 1851
4544.25 1897
4544.89 1887
4545.52 1792
4546.16 1752
4546.79 1769
4547.43 1796
4548.07 1704
4548.70 1706
4549.34 1706
4549.98 1691
4550.61 1668
4551.25 1708
4551.89 1728
4552.52 1742
4553.16 1656
4553.80 1657
4554.43 1715
4555.07 1687
4555.71 1732
4556.34 1665
4556.98 1684
4557.62 1727
4558.25 1773
4558.89 1838
4559.53 1880
4560.16 1873
4560.80 1901
4561.44 1916
4562.08 1867
4562.71 1907
4563.35 1837
4563.99 1861
4564.63 1867
4565.26 1900
4565.90 1950
4566.54 1984
4567.18 1991
4567.81 1992
4568.45 2029
4569.09 2093
4569.73 2125
4570.36 2136
4571.00 2172
4571.64 2192
4572.28 2187
4572.92 2204
4573.55 2139
4574.19 2131
4574.83 2173
4575.47 2071
4576.11 1967
4576.75 1945
4577.38 1900
4578.02 1827
4578.66 1815
4579.30 1708
4579.94 1700
4580.58 1777
4581.21 1775
4581.85 1661
4582.49 1699
4583.13 1684
4583.77 1677
4584.41 1655
4585.05 1728
4585.69 1727
4586.32 1725
4586.96 1761
4587.60 1732
4588.24 1713
4588.88 1636
4589.52 1672
4590.16 1706
4590.80 1708
4591.44 1643
4592.08 1628
4592.72 1675
4593.36 1674
4594.00 1620
4594.63 1597
4595.27 1636
4595.91 1650
4596.55 1614
4597.19 1671
4597.83 1704
4598.47 1656
4599.11 1697
4599.75 1753
4600.39 1834
4601.03 1922
4601.67 1945
4602.31 1930
4602.95 1949
4603.59 1950
4604.23 1974
4604.87 1985
4605.51 2020
4606.15 1954
4606.79 1907
4607.43 1924
4608.08 1909
4608.72 1872
4609.36 1845
4610.00 1775
4610.64 1768
4611.28 1764
4611.92 1793
4612.56 1725
4613.20 1779
4613.84 1753
4614.48 1824
4615.12 1867
4615.76 1812
4616.41 1771
4617.05 1819
4617.69 1794
4618.33 1700
4618.97 1698
4619.61 1733
4620.25 1588
4620.89 1611
4621.54 1558
4622.18 1499
4622.82 1521
4623.46 1509
4624.10 1489
4624.74 1544
4625.38 1552
4626.03 1563
4626.67 1551
4627.31 1528
4627.95 1558
4628.59 1549
4629.24 1512
4629.88 1519
4630.52 1622
4631.16 1677
4631.80 1606
4632.45 1645
4633.09 1629
4633.73 1628
4634.37 1663
4635.02 1655
4635.66 1623
4636.30 1692
4636.94 1624
4637.58 1630
4638.23 1641
4638.87 1636
4639.51 1654
4640.16 1661
4640.80 1649
4641.44 1624
4642.08 1582
4642.73 1591
4643.37 1585
4644.01 1603
4644.66 1571
4645.30 1537
4645.94 1562
4646.58 1576
4647.23 1520
4647.87 1527
4648.51 1565
4649.16 1578
4649.80 1597
4650.44 1599
4651.09 1612
4651.73 1595
4652.37 1579
4653.02 1594
4653.66 1608
4654.31 1610
4654.95 1622
4655.59 1557
4656.24 1550
4656.88 1577
4657.52 1553
4658.17 1524
4658.81 1476
4659.46 1436
4660.10 1491
4660.75 1455
4661.39 1429
4662.03 1490
4662.68 1467
4663.32 1508
4663.97 1399
4664.61 1448
4665.26 1444
4665.90 1472
4666.54 1439
4667.19 1485
4667.83 1511
4668.48 1539
4669.12 1599
4669.77 1564
4670.41 1535
4671.06 1565
4671.70 1521
4672.35 1528
4672.99 1560
4673.64 1567
4674.28 1610
4674.93 1585
4675.57 1583
4676.22 1560
4676.86 1590
4677.51 1626
4678.15 1578
4678.80 1582
4679.44 1628
4680.09 1686
4680.73 1646
4681.38 1652
4682.03 1721
4682.67 1640
4683.32 1644
4683.96 1687
4684.61 1620
4685.25 1636
4685.90 1624
4686.55 1627
4687.19 1599
4687.84 1580
4688.48 1594
4689.13 1545
4689.78 1546
4690.42 1520
4691.07 1564
4691.72 1543
4692.36 1569
4693.01 1517
4693.65 1513
4694.30 1534
4694.95 1513
4695.59 1556
4696.24 1566
4696.89 1581
4697.53 1657
4698.18 1663
4698.83 1751
4699.47 1763
4700.12 1758
4700.77 1712
4701.41 1699
4702.06 1707
4702.71 1684
4703.36 1686
4704.00 1689
4704.65 1585
4705.30 1557
4705.94 1575
4706.59 1546
4707.24 1575
4707.89 1564
4708.53 1532
4709.18 1526
4709.83 1478
4710.48 1506
4711.12 1510
4711.77 1521
4712.42 1499
4713.07 1487
4713.71 1512
4714.36 1521
4715.01 1517
4715.66 1478
4716.31 1570
4716.95 1513
4717.60 1476
4718.25 1511
4718.90 1543
4719.55 1496
4720.19 1488
4720.84 1566
4721.49 1553
4722.14 1498
4722.79 1538
4723.44 1557
4724.08 1523
4724.73 1573
4725.38 1525
4726.03 1532
4726.68 1491
4727.33 1620
4727.98 1640
4728.63 1543
4729.27 1619
4729.92 1532
4730.57 1565
4731.22 1583
4731.87 1577
4732.52 1580
4733.17 1557
4733.82 1567
4734.47 1568
4735.12 1552
4735.77 1520
4736.41 1530
4737.06 1483
4737.71 1504
4738.36 1543
4739.01 1572
4739.66 1591
4740.31 1602
4740.96 1575
4741.61 1569
4742.26 1617
4742.91 1654
4743.56 1587
4744.21 1625
4744.86 1624
4745.51 1691
4746.16 1662
4746.81 1710
4747.46 1740
4748.11 1766
4748.76 1989
4749.41 2049
4750.06 2099
4750.71 2132
4751.36 2226
4752.01 2276
4752.66 2254
4753.31 2275
4753.96 2287
4754.61 2206
4755.26 2168
4755.92 2118
4756.57 2020
4757.22 1950
4757.87 1987
4758.52 1948
4759.17 1908
4759.82 1921
4760.47 1891
4761.12 1887
4761.77 1884
4762.42 1836
4763.08 1780
4763.73 1815
4764.38 1822
4765.03 1792
4765.68 1732
4766.33 1759
4766.98 1709
4767.64 1805
4768.29 1805
4768.94 1913
4769.59 1852
4770.24 1757
4770.89 1828
4771.54 1898
4772.20 1869
4772.85 1840
4773.50 1816
4774.15 1766
4774.80 1645
4775.46 1675
4776.11 1644
4776.76 1569
4777.41 1549
4778.06 1564
4778.72 1531
4779.37 1566
4780.02 1518
4780.67 1503
4781.33 1562
4781.98 1552
4782.63 1576
4783.28 1560
4783.94 1585
4784.59 1625
4785.24 1627
4785.89 1690
4786.55 1709
4787.20 1751
4787.85 1833
4788.51 1812
4789.16 1844
4789.81 1790
4790.46 1864
4791.12 1926
4791.77 1824
4792.42 1733
4793.08 1725
4793.73 1735
4794.38 1772
4795.04 1754
4795.69 1681
4796.34 1671
4797.00 1697
4797.65 1721
4798.30 1754
4798.96 1820
4799.61 1820
4800.27 1784
4800.92 1746
4801.57 1857
4802.23 1767
4802.88 1754
4803.53 1791
4804.19 1788
4804.84 1757
4805.50 1710
4806.15 1634
4806.81 1640
4807.46 1606
4808.11 1534
4808.77 1585
4809.42 1626
4810.08 1659
4810.73 1549
4811.39 1569
4812.04 1612
4812.69 1634
4813.35 1647
4814.00 1636
4814.66 1616
4815.31 1649
4815.97 1598
4816.62 1614
4817.28 1647
4817.93 1659
4818.59 1706
4819.24 1697
4819.90 1694
4820.55 1720
4821.21 1773
4821.86 1750
4822.52 1783
4823.17 1832
4823.83 1761
4824.48 1665
4825.14 1740
4825.79 1748
4826.45 1698
4827.11 1691
4827.76 1724
4828.42 1690
4829.07 1707
4829.73 1738
4830.38 1688
4831.04 1735
4831.70 1711
4832.35 1782
4833.01 1754
4833.66 1776
4834.32 1675
4834.98 1741
4835.63 1833
4836.29 1783
4836.94 1782
4837.60 1777
4838.26 1793
4838.91 1830
4839.57 1861
4840.23 1861
4840.88 1845
4841.54 1830
4842.20 1794
4842.85 1711
4843.51 1769
4844.17 1794
4844.82 1761
4845.48 1760
4846.14 1754
4846.79 1747
4847.45 1743
4848.11 1800
4848.76 1827
4849.42 1844
4850.08 1845
4850.73 1821
4851.39 1777
4852.05 1798
4852.71 1807
4853.36 1832
4854.02 1755
4854.68 1834
4855.34 1843
4855.99 1920
4856.65 1956
4857.31 2057
4857.97 2035
4858.62 2049
4859.28 2095
4859.94 1984
4860.60 1979
4861.25 1826
4861.91 1853
4862.57 1875
4863.23 1828
4863.89 1838
4864.54 1817
4865.20 1826
4865.86 1834
4866.52 1788
4867.18 1802
4867.84 1802
4868.49 1804
4869.15 1794
4869.81 1853
4870.47 1776
4871.13 1705
4871.79 1754
4872.44 1788
4873.10 1782
4873.76 1700
4874.42 1723
4875.08 1703
4875.74 1655
4876.40 1669
4877.06 1641
4877.72 1733
4878.37 1659
4879.03 1626
4879.69 1587
4880.35 1658
4881.01 1701
4881.67 1639
4882.33 1636
4882.99 1640
4883.65 1598
4884.31 1578
4884.97 1567
4885.63 1585
4886.29 1577
4886.95 1538
4887.61 1562
4888.26 1559
4888.92 1560
4889.58 1626
4890.24 1619
4890.90 1592
4891.56 1533
4892.22 1546
4892.88 1560
4893.54 1556
4894.20 1586
4894.86 1602
4895.52 1554
4896.18 1511
4896.84 1569
4897.51 1592
4898.17 1624
4898.83 1658
4899.49 1651
4900.15 1644
4900.81 1733
4901.47 1677
4902.13 1702
4902.79 1723
4903.45 1672
4904.11 1668
4904.77 1628
4905.43 1635
4906.09 1572
4906.75 1554
4907.41 1557
4908.08 1545
4908.74 1581
4909.40 1509
4910.06 1505
4910.72 1544
4911.38 1623
4912.04 1518
4912.70 1510
4913.37 1558
4914.03 1592
4914.69 1553
4915.35 1534
4916.01 1504
4916.67 1447
4917.33 1404
4918.00 1461
4918.66 1426
4919.32 1414
4919.98 1468
4920.64 1391
4921.31 1348
4921.97 1368
4922.63 1408
4923.29 1415
4923.95 1351
4924.62 1352
4925.28 1448
4925.94 1388
4926.60 1412
4927.26 1428
4927.93 1433
4928.59 1439
4929.25 1451
4929.91 1430
4930.58 1420
4931.24 1424
4931.90 1475
4932.56 1438
4933.23 1521
4933.89 1475
4934.55 1461
4935.22 1444
4935.88 1409
4936.54 1412
4937.20 1442
4937.87 1397
4938.53 1469
4939.19 1508
4939.86 1521
4940.52 1474
4941.18 1481
4941.85 1567
4942.51 1555
4943.17 1443
4943.84 1478
4944.50 1498
4945.16 1493
4945.83 1460
4946.49 1479
4947.15 1499
4947.82 1482
4948.48 1449
4949.15 1441
4949.81 1432
4950.47 1507
4951.14 1460
4951.80 1453
4952.47 1497
4953.13 1433
4953.79 1487
4954.46 1558
4955.12 1515
4955.79 1586
4956.45 1619
4957.11 1754
4957.78 1823
4958.44 1929
4959.11 2012
4959.77 2123
4960.44 2179
4961.10 2215
4961.77 2281
4962.43 2227
4963.10 2172
4963.76 2163
4964.42 2073
4965.09 1958
4965.75 1840
4966.42 1728
4967.08 1603
4967.75 1644
4968.41 1566
4969.08 1509
4969.74 1563
4970.41 1526
4971.08 1477
4971.74 1536
4972.41 1528
4973.07 1506
4973.74 1539
4974.40 1553
4975.07 1531
4975.73 1538
4976.40 1562
4977.06 1553
4977.73 1469
4978.40 1530
4979.06 1520
4979.73 1529
4980.39 1455
4981.06 1464
4981.73 1409
4982.39 1433
4983.06 1423
4983.72 1464
4984.39 1478
4985.06 1482
4985.72 1447
4986.39 1442
4987.05 1450
4987.72 1424
4988.39 1485
4989.05 1528
4989.72 1482
4990.39 1499
4991.05 1540
4991.72 1504
4992.39 1498
4993.05 1474
4993.72 1424
4994.39 1511
4995.05 1454
4995.72 1501
4996.39 1582
4997.05 1586
4997.72 1541
4998.39 1558
4999.06 1514
4999.72 1459
5000.39 1461
5001.06 1470
5001.73 1494
5002.39 1473
5003.06 1494
5003.73 1426
5004.39 1415
5005.06 1483
5005.73 1397
5006.40 1395
5007.07 1426
5007.73 1491
5008.40 1509
5009.07 1464
5009.74 1502
5010.40 1503
5011.07 1540
5011.74 1511
5012.41 1548
5013.08 1529
5013.74 1480
5014.41 1467
5015.08 1510
5015.75 1459
5016.42 1479
5017.09 1475
5017.75 1519
5018.42 1575
5019.09 1587
5019.76 1594
5020.43 1625
5021.10 1645
5021.76 1651
5022.43 1737
5023.10 1703
5023.77 1734
5024.44 1782
5025.11 1679
5025.78 1638
5026.45 1613
5027.12 1629
5027.78 1639
5028.45 1563
5029.12 1645
5029.79 1563
5030.46 1527
5031.13 1501
5031.80 1498
5032.47 1523
5033.14 1535
5033.81 1507
5034.48 1425
5035.15 1442
5035.82 1430
5036.49 1391
5037.16 1399
5037.83 1477
5038.50 1435
5039.16 1409
5039.83 1414
5040.50 1474
5041.17 1496
5041.84 1501
5042.51 1526
5043.18 1471
5043.85 1480
5044.52 1582
5045.20 1610
5045.87 1644
5046.54 1607
5047.21 1606
5047.88 1589
5048.55 1632
5049.22 1644
5049.89 1650
5050.56 1606
5051.23 1645
5051.90 1661
5052.57 1631
5053.24 1652
5053.91 1637
5054.58 1663
5055.25 1535
5055.92 1611
5056.60 1597
5057.27 1558
5057.94 1531
5058.61 1516
5059.28 1527
5059.95 1483
5060.62 1361
5061.29 1388
5061.96 1465
5062.64 1472
5063.31 1430
5063.98 1423
5064.65 1463
5065.32 1491
5065.99 1512
5066.66 1525
5067.34 1474
5068.01 1494
5068.68 1556
5069.35 1582
5070.02 1521
5070.70 1495
5071.37 1500
5072.04 1469
5072.71 1426
5073.38 1463
5074.06 1512
5074.73 1482
5075.40 1531
5076.07 1477
5076.74 1498
5077.42 1502
5078.09 1520
5078.76 1486
5079.43 1421
5080.11 1475
5080.78 1426
5081.45 1401
5082.12 1460
5082.80 1451
5083.47 1449
5084.14 1455
5084.82 1505
5085.49 1517
5086.16 1472
5086.83 1500
5087.51 1543
5088.18 1595
5088.85 1656
5089.53 1641
5090.20 1754
5090.87 1789
5091.55 1758
5092.22 1719
5092.89 1762
5093.57 1785
5094.24 1747
5094.91 1715
5095.59 1658
5096.26 1634
5096.93 1624
5097.61 1568
5098.28 1498
5098.96 1473
5099.63 1531
5100.30 1481
5100.98 1452
5101.65 1467
5102.32 1579
5103.00 1541
5103.67 1544
5104.35 1589
5105.02 1542
5105.70 1533
5106.37 1591
5107.04 1531
5107.72 1472
5108.39 1498
5109.07 1505
5109.74 1514
5110.42 1486
5111.09 1460
5111.77 1459
5112.44 1487
5113.11 1522
5113.79 1507
5114.46 1623
5115.14 1667
5115.81 1663
5116.49 1728
5117.16 1831
5117.84 1864
5118.51 1860
5119.19 1899
5119.86 1898
5120.54 1929
5121.21 1955
5121.89 1897
5122.57 1808
5123.24 1757
5123.92 1733
5124.59 1734
5125.27 1715
5125.94 1606
5126.62 1615
5127.29 1593
5127.97 1555
5128.64 1588
5129.32 1551
5130.00 1598
5130.67 1591
5131.35 1645
5132.02 1638
5132.70 1630
5133.38 1603
5134.05 1609
5134.73 1606
5135.40 1574
5136.08 1503
5136.76 1496
5137.43 1495
5138.11 1478
5138.79 1478
5139.46 1522
5140.14 1501
5140.82 1473
5141.49 1487
5142.17 1464
5142.85 1411
5143.52 1461
5144.20 1497
5144.88 1391
5145.55 1382
5146.23 1413
5146.91 1432
5147.58 1494
5148.26 1464
5148.94 1466
5149.61 1427
5150.29 1462
5150.97 1413
5151.65 1344
5152.32 1324
5153.00 1418
5153.68 1443
5154.36 1399
5155.03 1384
5155.71 1369
5156.39 1464
5157.07 1515
5157.74 1520
5158.42 1412
5159.10 1465
5159.78 1532
5160.45 1455
5161.13 1479
5161.81 1487
5162.49 1462
5163.17 1473
5163.84 1439
5164.52 1434
5165.20 1509
5165.88 1561
5166.56 1504
5167.24 1514
5167.91 1443
5168.59 1464
5169.27 1460
5169.95 1444
5170.63 1365
5171.31 1423
5171.98 1405
5172.66 1341
5173.34 1355
5174.02 1418
5174.70 1462
5175.38 1410
5176.06 1423
5176.74 1464
5177.41 1440
5178.09 1440
5178.77 1426
5179.45 1422
5180.13 1437
5180.81 1470
5181.49 1441
5182.17 1382
5182.85 1405
5183.53 1417
5184.21 1439
5184.89 1471
5185.57 1438
5186.24 1410
5186.92 1394
5187.60 1368
5188.28 1336
5188.96 1359
5189.64 1396
5190.32 1323
5191.00 1327
5191.68 1319
5192.36 1323
5193.04 1344
5193.72 1317
5194.40 1295
5195.08 1292
5195.76 1316
5196.44 1271
5197.12 1285
5197.80 1333
5198.48 1323
5199.16 1364
5199.84 1367
5200.52 1354
5201.21 1393
5201.89 1411
5202.57 1371
5203.25 1376
5203.93 1389
5204.61 1419
5205.29 1372
5205.97 1394
5206.65 1401
5207.33 1380
5208.01 1378
5208.69 1372
5209.37 1349
5210.06 1323
5210.74 1340
5211.42 1308
5212.10 1351
5212.78 1350
5213.46 1330
5214.14 1374
5214.82 1335
5215.51 1317
5216.19 1269
5216.87 1312
5217.55 1283
5218.23 1301
5218.91 1278
5219.60 1327
5220.28 1338
5220.96 1307
5221.64 1353
5222.32 1298
5223.00 1334
5223.69 1368
5224.37 1431
5225.05 1348
5225.73 1367
5226.41 1369
5227.10 1397
5227.78 1317
5228.46 1291
5229.14 1363
5229.83 1356
5230.51 1382
5231.19 1323
5231.87 1323
5232.56 1369
5233.24 1352
5233.92 1357
5234.60 1391
5235.29 1383
5235.97 1378
5236.65 1400
5237.34 1512
5238.02 1498
5238.70 1476
5239.38 1522
5240.07 1556
5240.75 1553
5241.43 1579
5242.12 1611
5242.80 1593
5243.48 1701
5244.17 1673
5244.85 1597
5245.53 1621
5246.22 1611
5246.90 1588
5247.58 1557
5248.27 1573
5248.95 1519
5249.63 1517
5250.32 1473
5251.00 1449
5251.69 1474
5252.37 1462
5253.05 1408
5253.74 1397
5254.42 1355
5255.11 1357
5255.79 1370
5256.47 1361
5257.16 1295
5257.84 1235
5258.53 1195
5259.21 1275
5259.89 1321
5260.58 1298
5261.26 1318
5261.95 1273
5262.63 1315
5263.32 1364
5264.00 1336
5264.69 1346
5265.37 1341
5266.06 1377
5266.74 1376
5267.43 1405
5268.11 1371
5268.79 1340
5269.48 1342
5270.16 1380
5270.85 1374
5271.53 1337
5272.22 1314
5272.91 1331
5273.59 1312
5274.28 1305
5274.96 1301
5275.65 1340
5276.33 1340
5277.02 1341
5277.70 1387
5278.39 1420
5279.07 1428
5279.76 1412
5280.45 1441
5281.13 1501
5281.82 1424
5282.50 1458
5283.19 1472
5283.87 1467
5284.56 1476
5285.25 1491
5285.93 1407
5286.62 1354
5287.30 1379
5287.99 1332
5288.68 1389
5289.36 1351
5290.05 1370
5290.74 1371
5291.42 1364
5292.11 1371
5292.79 1364
5293.48 1390
5294.17 1439
5294.85 1430
5295.54 1481
5296.23 1497
5296.91 1493
5297.60 1456
5298.29 1542
5298.98 1595
5299.66 1584
5300.35 1599
5301.04 1627
5301.72 1632
5302.41 1565
5303.10 1548
5303.78 1589
5304.47 1643
5305.16 1613
5305.85 1641
5306.53 1607
5307.22 1630
5307.91 1671
5308.60 1672
5309.28 1660
5309.97 1735
5310.66 1778
5311.35 1829
5312.03 1957
5312.72 2057
5313.41 2114
5314.10 2196
5314.79 2316
5315.47 2412
5316.16 2451
5316.85 2423
5317.54 2425
5318.23 2378
5318.91 2290
5319.60 2186
5320.29 2056
5320.98 1922
5321.67 1815
5322.36 1678
5323.04 1613
5323.73 1591
5324.42 1458
5325.11 1447
5325.80 1447
5326.49 1456
5327.18 1415
5327.86 1426
5328.55 1443
5329.24 1417
5329.93 1338
5330.62 1361
5331.31 1390
5332.00 1375
5332.69 1376
5333.38 1415
5334.06 1357
5334.75 1403
5335.44 1374
5336.13 1420
5336.82 1405
5337.51 1456
5338.20 1444
5338.89 1462
5339.58 1450
5340.27 1449
5340.96 1515
5341.65 1533
5342.34 1494
5343.03 1522
5343.72 1553
5344.41 1542
5345.10 1549
5345.79 1623
5346.48 1631
5347.17 1638
5347.86 1726
5348.55 1784
5349.24 1762
5349.93 1809
5350.62 1822
5351.31 1941
5352.00 1934
5352.69 1890
5353.38 1856
5354.07 1846
5354.76 1779
5355.45 1699
5356.14 1628
5356.83 1566
5357.52 1529
5358.21 1530
5358.90 1518
5359.59 1520
5360.29 1540
5360.98 1526
5361.67 1505
5362.36 1540
5363.05 1507
5363.74 1504
5364.43 1519
5365.12 1432
5365.81 1437
5366.50 1418
5367.20 1350
5367.89 1346
5368.58 1355
5369.27 1392
5369.96 1358
5370.65 1373
5371.34 1333
5372.04 1326
5372.73 1330
5373.42 1318
5374.11 1301
5374.80 1327
5375.49 1328
5376.19 1325
5376.88 1331
5377.57 1306
5378.26 1323
5378.95 1308
5379.65 1305
5380.34 1324
5381.03 1306
5381.72 1311
5382.42 1367
5383.11 1380
5383.80 1342
5384.49 1398
5385.19 1465
5385.88 1498
5386.57 1466
5387.26 1427
5387.96 1504
5388.65 1573
5389.34 1514
5390.03 1527
5390.73 1475
5391.42 1386
5392.11 1420
5392.80 1425
5393.50 1390
5394.19 1338
5394.88 1350
5395.58 1341
5396.27 1286
5396.96 1264
5397.66 1310
5398.35 1315
5399.04 1265
5399.74 1279
5400.43 1247
5401.12 1274
5401.82 1241
5402.51 1243
5403.20 1225
5403.90 1281
5404.59 1268
5405.29 1309
5405.98 1270
5406.67 1294
5407.37 1263
5408.06 1295
5408.75 1260
5409.45 1281
5410.14 1278
5410.84 1304
5411.53 1294
5412.23 1236
5412.92 1270
5413.61 1262
5414.31 1285
5415.00 1262
5415.70 1263
5416.39 1291
5417.09 1272
5417.78 1335
5418.47 1347
5419.17 1320
5419.86 1289
5420.56 1314
5421.25 1363
5421.95 1309
5422.64 1300
5423.34 1256
5424.03 1342
5424.73 1293
5425.42 1314
5426.12 1294
5426.81 1321
5427.51 1319
5428.20 1313
5428.90 1298
5429.59 1318
5430.29 1321
5430.99 1290
5431.68 1293
5432.38 1230
5433.07 1274
5433.77 1309
5434.46 1256
5435.16 1260
5435.85 1281
5436.55 1292
5437.25 1319
5437.94 1253
5438.64 1250
5439.33 1281
5440.03 1275
5440.73 1257
5441.42 1277
5442.12 1292
5442.81 1264
5443.51 1332
5444.21 1387
5444.90 1436
5445.60 1452
5446.29 1482
5446.99 1527
5447.69 1535
5448.38 1584
5449.08 1587
5449.78 1547
5450.47 1569
5451.17 1480
5451.87 1485
5452.56 1465
5453.26 1472
5453.96 1432
5454.65 1424
5455.35 1412
5456.05 1381
5456.75 1409
5457.44 1387
5458.14 1440
5458.84 1447
5459.53 1446
5460.23 1493
5460.93 1514
5461.63 1510
5462.32 1506
5463.02 1537
5463.72 1543
5464.42 1518
5465.11 1529
5465.81 1473
5466.51 1431
5467.21 1462
5467.90 1413
5468.60 1371
5469.30 1361
5470.00 1355
5470.70 1333
5471.39 1319
5472.09 1315
5472.79 1380
5473.49 1358
5474.19 1378
5474.88 1370
5475.58 1323
5476.28 1413
5476.98 1423
5477.68 1462
5478.38 1482
5479.07 1554
5479.77 1599
5480.47 1607
5481.17 1610
5481.87 1545
5482.57 1588
5483.27 1605
5483.96 1523
5484.66 1496
5485.36 1478
5486.06 1490
5486.76 1477
5487.46 1475
5488.16 1468
5488.86 1416
5489.56 1468
5490.26 1500
5490.96 1482
5491.65 1432
5492.35 1454
5493.05 1453
5493.75 1527
5494.45 1530
5495.15 1496
5495.85 1562
5496.55 1563
5497.25 1546
5497.95 1615
5498.65 1719
5499.35 1799
5500.05 1894
5500.75 1953
5501.45 2002
5502.15 1937
5502.85 1885
5503.55 1818
5504.25 1702
5504.95 1654
5505.65 1591
5506.35 1456
5507.05 1424
5507.75 1395
5508.45 1402
5509.15 1371
5509.85 1278
5510.55 1302
5511.25 1373
5511.95 1315
5512.65 1323
5513.35 1260
5514.05 1300
5514.76 1319
5515.46 1350
5516.16 1340
5516.86 1351
5517.56 1401
5518.26 1314
5518.96 1326
5519.66 1338
5520.36 1346
5521.06 1353
5521.77 1339
5522.47 1312
5523.17 1259
5523.87 1280
5524.57 1281
5525.27 1274
5525.97 1261
5526.67 1292
5527.38 1304
5528.08 1225
5528.78 1188
5529.48 1230
5530.18 1236
5530.88 1225
5531.59 1243
5532.29 1225
5532.99 1263
5533.69 1264
5534.39 1270
5535.10 1262
5535.80 1232
5536.50 1278
5537.20 1322
5537.90 1305
5538.61 1270
5539.31 1288
5540.01 1306
5540.71 1314
5541.42 1306
5542.12 1254
5542.82 1238
5543.52 1246
5544.23 1313
5544.93 1276
5545.63 1223
5546.33 1249
5547.04 1266
5547.74 1226
5548.44 1205
5549.15 1231
5549.85 1274
5550.55 1246
5551.26 1258
5551.96 1188
5552.66 1196
5553.36 1209
5554.07 1210
5554.77 1196
5555.47 1200
5556.18 1178
5556.88 1209
5557.58 1220
5558.29 1237
5558.99 1234
5559.70 1272
5560.40 1244
5561.10 1289
5561.81 1362
5562.51 1441
5563.21 1383
5563.92 1402
5564.62 1378
5565.33 1357
5566.03 1331
5566.73 1382
5567.44 1312
5568.14 1327
5568.85 1282
5569.55 1310
5570.25 1269
5570.96 1254
5571.66 1212
5572.37 1272
5573.07 1244
5573.78 1234
5574.48 1221
5575.19 1244
5575.89 1210
5576.59 1192
5577.30 1241
5578.00 1252
5578.71 1214
5579.41 1180
5580.12 1195
5580.82 1179
5581.53 1135
5582.23 1188
5582.94 1212
5583.64 1162
5584.35 1148
5585.05 1204
5585.76 1230
5586.46 1220
5587.17 1206
5587.88 1203
5588.58 1194
5589.29 1256
5589.99 1235
5590.70 1209
5591.40 1285
5592.11 1267
5592.81 1300
5593.52 1236
5594.23 1250
5594.93 1284
5595.64 1251
5596.34 1231
5597.05 1257
5597.76 1195
5598.46 1205
5599.17 1174
5599.87 1224
5600.58 1203
5601.29 1202
5601.99 1160
5602.70 1167
5603.41 1148
5604.11 1167
5604.82 1139
5605.52 1106
5606.23 1111
5606.94 1171
5607.64 1145
5608.35 1169
5609.06 1193
5609.76 1219
5610.47 1158
5611.18 1162
5611.88 1136
5612.59 1220
5613.30 1195
5614.01 1186
5614.71 1196
5615.42 1148
5616.13 1188
5616.83 1182
5617.54 1152
5618.25 1105
5618.96 1120
5619.66 1091
5620.37 1145
5621.08 1127
5621.79 1124
5622.49 1105
5623.20 1150
5623.91 1113
5624.62 1102
5625.32 1163
5626.03 1164
5626.74 1191
5627.45 1249
5628.16 1173
5628.86 1167
5629.57 1168
5630.28 1125
5630.99 1187
5631.70 1181
5632.40 1177
5633.11 1135
5633.82 1169
5634.53 1180
5635.24 1149
5635.95 1214
5636.65 1266
5637.36 1255
5638.07 1224
5638.78 1229
5639.49 1261
5640.20 1241
5640.91 1192
5641.61 1159
5642.32 1191
5643.03 1281
5643.74 1264
5644.45 1240
5645.16 1205
5645.87 1135
5646.58 1120
5647.29 1131
5648.00 1152
5648.70 1208
5649.41 1206
5650.12 1219
5650.83 1197
5651.54 1222
5652.25 1258
5652.96 1336
5653.67 1372
5654.38 1349
5655.09 1349
5655.80 1378
5656.51 1342
5657.22 1392
5657.93 1449
5658.64 1391
5659.35 1404
5660.06 1402
5660.77 1379
5661.48 1376
5662.19 1335
5662.90 1274
5663.61 1247
5664.32 1191
5665.03 1201
5665.74 1192
5666.45 1181
5667.16 1209
5667.87 1223
5668.58 1207
5669.29 1229
5670.00 1186
5670.71 1187
5671.42 1234
5672.13 1230
5672.84 1193
5673.56 1215
5674.27 1190
5674.98 1147
5675.69 1165
5676.40 1140
5677.11 1133
5677.82 1144
5678.53 1142
5679.24 1163
5679.95 1212
5680.67 1186
5681.38 1227
5682.09 1178
5682.80 1101
5683.51 1120
5684.22 1175
5684.93 1207
5685.65 1209
5686.36 1128
5687.07 1183
5687.78 1227
5688.49 1161
5689.20 1166
5689.92 1226
5690.63 1179
5691.34 1171
5692.05 1240
5692.76 1206
5693.47 1244
5694.19 1202
5694.90 1186
5695.61 1231
5696.32 1179
5697.04 1140
5697.75 1130
5698.46 1161
5699.17 1188
5699.89 1149
5700.60 1143
5701.31 1148
5702.02 1184
5702.74 1183
5703.45 1155
5704.16 1143
5704.87 1197
5705.59 1205
5706.30 1139
5707.01 1154
5707.72 1146
5708.44 1177
5709.15 1154
5709.86 1198
5710.58 1131
5711.29 1134
5712.00 1158
5712.72 1171
5713.43 1192
5714.14 1150
5714.86 1107
5715.57 1104
5716.28 1155
5717.00 1151
5717.71 1101
5718.42 1112
5719.14 1185
5719.85 1180
5720.56 1203
5721.28 1208
5721.99 1150
5722.71 1168
5723.42 1196
5724.13 1175
5724.85 1190
5725.56 1212
5726.28 1192
5726.99 1207
5727.70 1195
5728.42 1154
5729.13 1239
5729.85 1214
5730.56 1169
5731.28 1184
5731.99 1197
5732.70 1230
5733.42 1241
5734.13 1230
5734.85 1227
5735.56 1204
5736.28 1224
5736.99 1181
5737.71 1212
5738.42 1266
5739.14 1250
5739.85 1221
5740.57 1180
5741.28 1206
5742.00 1248
5742.71 1230
5743.43 1226
5744.14 1224
5744.86 1239
5745.57 1219
5746.29 1185
5747.00 1204
5747.72 1222
5748.43 1252
5749.15 1270
5749.87 1275
5750.58 1316
5751.30 1260
5752.01 1289
5752.73 1294
5753.44 1269
5754.16 1342
5754.88 1349
5755.59 1388
5756.31 1385
5757.02 1352
5757.74 1315
5758.46 1367
5759.17 1433
5759.89 1434
5760.60 1467
5761.32 1490
5762.04 1489
5762.75 1517
5763.47 1539
5764.19 1560
5764.90 1595
5765.62 1625
5766.34 1695
5767.05 1900
5767.77 1945
5768.49 2172
5769.20 2440
5769.92 2590
5770.64 2695
5771.35 2700
5772.07 2643
5772.79 2552
5773.50 2352
5774.22 2050
5774.94 1812
5775.65 1756
5776.37 1678
5777.09 1728
5777.81 1660
5778.52 1701
5779.24 1642
5779.96 1638
5780.68 1714
5781.39 1722
5782.11 1654
5782.83 1676
5783.55 1692
5784.26 1675
5784.98 1652
5785.70 1639
5786.42 1639
5787.14 1633
5787.85 1512
5788.57 1476
5789.29 1429
5790.01 1460
5790.73 1492
5791.44 1410
5792.16 1465
5792.88 1395
5793.60 1360
5794.32 1395
5795.03 1496
5795.75 1458
5796.47 1419
5797.19 1470
5797.91 1456
5798.63 1594
5799.35 1645
5800.06 1681
5800.78 1647
5801.50 1620
5802.22 1640
5802.94 1606
5803.66 1529
5804.38 1550
5805.10 1537
5805.82 1550
5806.53 1435
5807.25 1464
5807.97 1428
5808.69 1411
5809.41 1456
5810.13 1448
5810.85 1434
5811.57 1429
5812.29 1347
5813.01 1363
5813.73 1378
5814.45 1394
5815.17 1276
5815.89 1258
5816.61 1317
5817.33 1254
5818.05 1350
5818.77 1345
5819.49 1355
5820.20 1380
5820.92 1403
5821.64 1415
5822.36 1449
5823.09 1413
5823.81 1436
5824.53 1412
5825.25 1395
5825.97 1440
5826.69 1401
5827.41 1331
5828.13 1354
5828.85 1305
5829.57 1243
5830.29 1230
5831.01 1211
5831.73 1313
5832.45 1275
5833.17 1266
5833.89 1254
5834.61 1252
5835.33 1318
5836.05 1276
5836.78 1269
5837.50 1240
5838.22 1215
5838.94 1204
5839.66 1195
5840.38 1214
5841.10 1309
5841.82 1257
5842.54 1263
5843.27 1225
5843.99 1209
5844.71 1209
5845.43 1201
5846.15 1204
5846.87 1195
5847.59 1159
5848.32 1186
5849.04 1201
5849.76 1252
5850.48 1205
5851.20 1204
5851.93 1273
5852.65 1258
5853.37 1239
5854.09 1244
5854.81 1216
5855.54 1195
5856.26 1268
5856.98 1301
5857.70 1287
5858.42 1257
5859.15 1195
5859.87 1214
5860.59 1241
5861.31 1269
5862.04 1267
5862.76 1294
5863.48 1314
5864.20 1296
5864.93 1309
5865.65 1328
5866.37 1262
5867.10 1295
5867.82 1259
5868.54 1264
5869.26 1210
5869.99 1257
5870.71 1312
5871.43 1284
5872.16 1283
5872.88 1233
5873.60 1212
5874.33 1248
5875.05 1246
5875.77 1270
5876.50 1225
5877.22 1267
5877.94 1273
5878.67 1281
5879.39 1279
5880.11 1235
5880.84 1259
5881.56 1290
5882.28 1354
5883.01 1375
5883.73 1319
5884.46 1359
5885.18 1448
5885.90 1422
5886.63 1439
5887.35 1419
5888.08 1437
5888.80 1363
5889.52 1346
5890.25 1308
5890.97 1353
5891.70 1314
5892.42 1230
5893.15 1231
5893.87 1165
5894.59 1146
5895.32 1188
5896.04 1253
5896.77 1221
5897.49 1173
5898.22 1227
5898.94 1215
5899.67 1202
5900.39 1215
5901.12 1237
5901.84 1191
5902.57 1186
5903.29 1214
5904.02 1176
5904.74 1211
5905.47 1178
5906.19 1209
5906.92 1229
5907.64 1234
5908.37 1238
5909.09 1253
5909.82 1203
5910.55 1219
5911.27 1271
5912.00 1317
5912.72 1303
5913.45 1287
5914.17 1271
5914.90 1324
5915.63 1283
5916.35 1267
5917.08 1289
5917.80 1284
5918.53 1258
5919.25 1307
5919.98 1287
5920.71 1367
5921.43 1358
5922.16 1292
5922.89 1345
5923.61 1370
5924.34 1421
5925.06 1388
5925.79 1420
5926.52 1425
5927.24 1457
5927.97 1456
5928.70 1407
5929.42 1429
5930.15 1435
5930.88 1467
5931.60 1493
5932.33 1467
5933.06 1479
5933.78 1519
5934.51 1560
5935.24 1474
5935.97 1474
5936.69 1551
5937.42 1598
5938.15 1612
5938.87 1553
5939.60 1591
5940.33 1639
5941.06 1608
5941.78 1644
5942.51 1627
5943.24 1631
5943.97 1681
5944.69 1705
5945.42 1695
5946.15 1737
5946.88 1839
5947.60 1793
5948.33 1806
5949.06 1795
5949.79 1828
5950.52 1886
5951.24 1970
5951.97 2051
5952.70 2102
5953.43 2055
5954.16 2077
5954.88 2158
5955.61 2098
5956.34 2134
5957.07 2089
5957.80 2079
5958.53 2098
5959.25 2132
5959.98 2139
5960.71 2117
5961.44 2153
5962.17 2083
5962.90 2108
5963.63 2139
5964.36 2254
5965.08 2366
5965.81 2334
5966.54 2455
5967.27 2503
5968.00 2538
5968.73 2510
5969.46 2512
5970.19 2438
5970.92 2531
5971.65 2575
5972.37 2491
5973.10 2412
5973.83 2437
5974.56 2415
5975.29 2431
5976.02 2492
5976.75 2478
5977.48 2475
5978.21 2590
5978.94 2596
5979.67 2659
5980.40 2680
5981.13 2694
5981.86 2766
5982.59 2865
5983.32 2825
5984.05 2818
5984.78 2838
5985.51 2922
5986.24 2980
5986.97 2914
5987.70 2932
5988.43 3056
5989.16 3138
5989.89 3100
5990.62 3227
5991.35 3316
5992.08 3272
5992.81 3308
5993.54 3317
5994.27 3368
5995.00 3360
5995.74 3358
5996.47 3439
5997.20 3444
5997.93 3346
5998.66 3409
5999.39 3324
6000.12 3324
6000.85 3231
6001.58 3295
6002.31 3220
6003.04 3075
6003.78 3094
6004.51 3024
6005.24 3003
6005.97 3018
6006.70 3090
6007.43 3160
6008.16 3355
6008.90 3619
6009.63 4080
6010.36 4694
6011.09 5496
6011.82 6352
6012.55 7178
6013.29 8053
6014.02 8578
6014.75 8852
6015.48 8776
6016.21 8315
6016.95 7724
6017.68 7062
6018.41 6152
6019.14 5328
6019.87 4609
6020.61 3973
6021.34 3447
6022.07 3103
6022.80 2805
6023.54 2637
6024.27 2432
6025.00 2384
6025.73 2283
6026.47 2284
6027.20 2347
6027.93 2297
6028.66 2309
6029.40 2231
6030.13 2297
6030.86 2223
6031.59 2193
6032.33 2119
6033.06 2013
6033.79 1960
6034.53 1955
6035.26 1934
6035.99 1917
6036.73 1967
6037.46 1982
6038.19 2094
6038.93 2062
6039.66 2076
6040.39 2132
6041.13 2085
6041.86 2103
6042.59 2156
6043.33 2197
6044.06 2163
6044.79 2243
6045.53 2277
6046.26 2195
6047.00 2166
6047.73 2224
6048.46 2251
6049.20 2259
6049.93 2247
6050.67 2358
6051.40 2397
6052.13 2436
6052.87 2568
6053.60 2573
6054.34 2525
6055.07 2477
6055.81 2469
6056.54 2341
6057.27 2360
6058.01 2277
6058.74 2301
6059.48 2240
6060.21 2253
6060.95 2302
6061.68 2220
6062.42 2252
6063.15 2205
6063.89 2164
6064.62 2217
6065.36 2156
6066.09 2130
6066.83 2100
6067.56 2094
6068.30 2073
6069.03 2000
6069.77 2008
6070.50 2039
6071.24 1981
6071.97 1965
6072.71 1865
6073.44 1907
6074.18 1876
6074.91 1862
6075.65 1904
6076.39 1918
6077.12 1924
6077.86 1932
6078.59 1915
6079.33 1905
6080.06 1830
6080.80 1783
6081.54 1780
6082.27 1782
6083.01 1763
6083.74 1714
6084.48 1753
6085.22 1748
6085.95 1690
6086.69 1691
6087.42 1699
6088.16 1687
6088.90 1656
6089.63 1641
6090.37 1696
6091.11 1672
6091.84 1612
6092.58 1687
6093.32 1696
6094.05 1661
6094.79 1662
6095.53 1675
6096.26 1673
6097.00 1700
6097.74 1677
6098.47 1602
6099.21 1626
6099.95 1662
6100.69 1656
6101.42 1660
6102.16 1589
6102.90 1611
6103.63 1622
6104.37 1601
6105.11 1600
6105.85 1547
6106.58 1540
6107.32 1623
6108.06 1598
6108.80 1582
6109.53 1577
6110.27 1610
6111.01 1615
6111.75 1670
6112.49 1695
6113.22 1671
6113.96 1649
6114.70 1639
6115.44 1633
6116.17 1635
6116.91 1646
6117.65 1634
6118.39 1614
6119.13 1614
6119.87 1636
6120.60 1602
6121.34 1649
6122.08 1648
6122.82 1732
6123.56 1761
6124.30 1698
6125.03 1720
6125.77 1769
6126.51 1740
6127.25 1785
6127.99 1714
6128.73 1743
6129.47 1715
6130.21 1797
6130.94 1802
6131.68 1785
6132.42 1759
6133.16 1773
6133.90 1798
6134.64 1837
6135.38 1882
6136.12 1923
6136.86 1996
6137.60 2088
6138.34 2081
6139.08 2102
6139.81 2119
6140.55 2215
6141.29 2219
6142.03 2230
6142.77 2216
6143.51 2141
6144.25 2181
6144.99 2168
6145.73 2165
6146.47 2025
6147.21 2059
6147.95 2140
6148.69 2042
6149.43 2017
6150.17 2060
6150.91 2132
6151.65 2077
6152.39 2116
6153.13 2123
6153.87 2149
6154.61 2171
6155.35 2206
6156.09 2205
6156.83 2287
6157.58 2337
6158.32 2374
6159.06 2354
6159.80 2376
6160.54 2415
6161.28 2502
6162.02 2411
6162.76 2551
6163.50 2522
6164.24 2657
6164.98 2838
6165.72 2866
6166.46 3016
6167.21 2968
6167.95 2953
6168.69 3000
6169.43 2980
6170.17 3045
6170.91 2966
6171.65 2868
6172.39 2847
6173.14 2864
6173.88 2839
6174.62 2820
6175.36 2848
6176.10 2881
6176.84 2989
6177.59 3127
6178.33 3313
6179.07 3717
6179.81 3931
6180.55 4490
6181.30 5048
6182.04 5743
6182.78 6146
6183.52 6488
6184.26 6469
6185.01 6439
6185.75 6081
6186.49 5696
6187.23 5141
6187.97 4569
6188.72 4127
6189.46 3846
6190.20 3541
6190.94 3364
6191.69 3167
6192.43 3132
6193.17 3066
6193.92 3017
6194.66 2971
6195.40 2930
6196.14 2909
6196.89 2867
6197.63 2840
6198.37 2831
6199.12 2699
6199.86 2796
6200.60 2765
6201.34 2793
6202.09 2875
6202.83 3035
6203.57 3127
6204.32 3476
6205.06 3896
6205.80 4358
6206.55 5157
6207.29 6261
6208.03 7114
6208.78 7951
6209.52 8418
6210.27 8641
6211.01 8448
6211.75 8028
6212.50 7313
6213.24 6528
6213.98 5555
6214.73 4706
6215.47 4078
6216.22 3503
6216.96 3102
6217.71 2884
6218.45 2614
6219.19 2448
6219.94 2395
6220.68 2372
6221.43 2298
6222.17 2250
6222.92 2232
6223.66 2287
6224.40 2263
6225.15 2196
6225.89 2186
6226.64 2089
6227.38 2089
6228.13 1984
6228.87 1949
6229.62 1962
6230.36 1957
6231.11 1911
6231.85 1972
6232.60 1949
6233.34 1885
6234.09 1863
6234.83 1983
6235.58 1926
6236.32 1958
6237.07 2036
6237.81 2088
6238.56 2092
6239.30 2096
6240.05 2170
6240.80 2260
6241.54 2383
6242.29 2405
6243.03 2479
6243.78 2583
6244.52 2679
6245.27 2730
6246.02 2687
6246.76 2718
6247.51 2665
6248.25 2545
6249.00 2443
6249.75 2345
6250.49 2305
6251.24 2247
6251.98 2191
6252.73 2130
6253.48 2076
6254.22 2030
6254.97 2038
6255.72 2013
6256.46 2018
6257.21 1926
6257.95 1961
6258.70 1927
6259.45 1967
6260.19 1978
6260.94 1958
6261.69 1932
6262.43 1975
6263.18 1939
6263.93 1948
6264.68 1878
6265.42 1894
6266.17 1936
6266.92 1876
6267.66 1904
6268.41 1826
6269.16 1882
6269.91 1927
6270.65 1964
6271.40 1925
6272.15 2006
6272.89 1967
6273.64 1944
6274.39 1933
6275.14 1995
6275.88 1972
6276.63 1993
6277.38 2027
6278.13 2010
6278.88 1964
6279.62 1986
6280.37 1915
6281.12 1854
6281.87 1890
6282.62 1806
6283.36 1765
6284.11 1749
6284.86 1718
6285.61 1676
6286.36 1604
6287.10 1610
6287.85 1639
6288.60 1715
6289.35 1654
6290.10 1676
6290.85 1656
6291.59 1630
6292.34 1610
6293.09 1661
6293.84 1670
6294.59 1734
6295.34 1717
6296.09 1693
6296.84 1750
6297.58 1701
6298.33 1723
6299.08 1660
6299.83 1628
6300.58 1616
6301.33 1616
6302.08 1645
6302.83 1597
6303.58 1571
6304.33 1575
6305.08 1554
6305.83 1558
6306.58 1493
6307.32 1451
6308.07 1479
6308.82 1487
6309.57 1490
6310.32 1470
6311.07 1463
6311.82 1513
6312.57 1520
6313.32 1507
6314.07 1436
6314.82 1482
6315.57 1523
6316.32 1564
6317.07 1523
6317.82 1480
6318.57 1500
6319.32 1529
6320.07 1491
6320.82 1471
6321.57 1478
6322.32 1477
6323.07 1403
6323.82 1410
6324.58 1436
6325.33 1398
6326.08 1386
6326.83 1423
6327.58 1398
6328.33 1402
6329.08 1423
6329.83 1433
6330.58 1387
6331.33 1407
6332.08 1399
6332.83 1390
6333.58 1402
6334.34 1394
6335.09 1385
6335.84 1386
6336.59 1372
6337.34 1415
6338.09 1422
6338.84 1399
6339.59 1379
6340.35 1396
6341.10 1463
6341.85 1401
6342.60 1397
6343.35 1432
6344.10 1413
6344.86 1397
6345.61 1403
6346.36 1415
6347.11 1393
6347.86 1456
6348.62 1402
6349.37 1483
6350.12 1524
6350.87 1527
6351.62 1543
6352.38 1569
6353.13 1615
6353.88 1638
6354.63 1629
6355.38 1645
6356.14 1593
6356.89 1619
6357.64 1567
6358.39 1485
6359.15 1472
6359.90 1461
6360.65 1392
6361.40 1371
6362.16 1369
6362.91 1373
6363.66 1384
6364.42 1457
6365.17 1500
6365.92 1428
6366.67 1444
6367.43 1500
6368.18 1499
6368.93 1528
6369.69 1566
6370.44 1537
6371.19 1446
6371.95 1387
6372.70 1321
6373.45 1339
6374.21 1322
6374.96 1398
6375.71 1383
6376.47 1353
6377.22 1345
6377.98 1349
6378.73 1369
6379.48 1416
6380.24 1384
6380.99 1370
6381.74 1418
6382.50 1420
6383.25 1354
6384.01 1312
6384.76 1328
6385.51 1384
6386.27 1386
6387.02 1355
6387.78 1336
6388.53 1316
6389.29 1333
6390.04 1311
6390.79 1307
6391.55 1293
6392.30 1336
6393.06 1288
6393.81 1293
6394.57 1303
6395.32 1315
6396.08 1286
6396.83 1320
6397.59 1265
6398.34 1205
6399.10 1273
6399.85 1295
6400.61 1299
6401.36 1240
6402.12 1288
6402.87 1285
6403.63 1291
6404.38 1313
6405.14 1303
6405.89 1264
6406.65 1278
6407.40 1319
6408.16 1307
6408.91 1282
6409.67 1306
6410.43 1273
6411.18 1302
6411.94 1282
6412.69 1304
6413.45 1273
6414.20 1255
6414.96 1294
6415.72 1272
6416.47 1273
6417.23 1315
6417.98 1306
6418.74 1290
6419.50 1278
6420.25 1289
6421.01 1262
6421.77 1302
6422.52 1304
6423.28 1311
6424.03 1303
6424.79 1322
6425.55 1352
6426.30 1351
6427.06 1297
6427.82 1342
6428.57 1405
6429.33 1344
6430.09 1358
6430.84 1405
6431.60 1368
6432.36 1362
6433.11 1333
6433.87 1327
6434.63 1401
6435.39 1392
6436.14 1426
6436.90 1422
6437.66 1435
6438.41 1453
6439.17 1457
6439.93 1504
6440.69 1434
6441.44 1491
6442.20 1465
6442.96 1512
6443.72 1481
6444.47 1465
6445.23 1409
6445.99 1440
6446.75 1556
6447.50 1567
6448.26 1549
6449.02 1543
6449.78 1547
6450.54 1542
6451.29 1568
6452.05 1641
6452.81 1619
6453.57 1575
6454.33 1579
6455.08 1619
6455.84 1697
6456.60 1659
6457.36 1714
6458.12 1712
6458.88 1680
6459.64 1725
6460.39 1607
6461.15 1642
6461.91 1673
6462.67 1729
6463.43 1730
6464.19 1783
6464.95 1779
6465.70 1794
6466.46 1813
6467.22 1808
6467.98 1794
6468.74 1810
6469.50 1814
6470.26 1863
6471.02 1852
6471.78 1909
6472.54 1876
6473.30 1905
6474.05 1906
6474.81 1859
6475.57 1975
6476.33 1981
6477.09 2022
6477.85 2008
6478.61 2017
6479.37 2027
6480.13 2051
6480.89 2135
6481.65 2116
6482.41 2203
6483.17 2200
6483.93 2192
6484.69 2274
6485.45 2330
6486.21 2359
6486.97 2332
6487.73 2405
6488.49 2384
6489.25 2408
6490.01 2358
6490.77 2403
6491.53 2443
6492.29 2536
6493.05 2566
6493.81 2604
6494.57 2544
6495.33 2607
6496.10 2515
6496.86 2555
6497.62 2411
6498.38 2350
6499.14 2385
6499.90 2366
6500.66 2369
6501.42 2397
6502.18 2557
6502.94 2851
6503.70 3128
6504.47 3577
6505.23 4382
6505.99 5287
6506.75 6373
6507.51 7564
6508.27 8680
6509.03 9488
6509.79 9724
6510.56 9593
6511.32 8933
6512.08 7831
6512.84 6713
6513.60 5805
6514.36 4906
6515.13 4178
6515.89 3577
6516.65 3107
6517.41 2948
6518.17 2758
6518.94 2632
6519.70 2560
6520.46 2480
6521.22 2577
6521.98 2600
6522.75 2593
6523.51 2592
6524.27 2642
6525.03 2714
6525.79 2763
6526.56 2896
6527.32 3051
6528.08 2937
6528.84 2943
6529.61 2923
6530.37 2962
6531.13 2838
6531.90 2814
6532.66 2861
6533.42 3047
6534.18 3279
6534.95 3463
6535.71 3801
6536.47 4018
6537.24 4223
6538.00 4281
6538.76 4129
6539.53 3911
6540.29 3570
6541.05 3293
6541.82 2966
6542.58 2748
6543.34 2600
6544.11 2509
6544.87 2463
6545.63 2377
6546.40 2352
6547.16 2363
6547.92 2341
6548.69 2326
6549.45 2342
6550.21 2341
6550.98 2338
6551.74 2400
6552.51 2343
6553.27 2303
6554.03 2300
6554.80 2352
6555.56 2338
6556.33 2306
6557.09 2334
6557.85 2335
6558.62 2326
6559.38 2365
6560.15 2376
6560.91 2388
6561.68 2379
6562.44 2407
6563.21 2492
6563.97 2501
6564.74 2424
6565.50 2440
6566.26 2407
6567.03 2425
6567.79 2401
6568.56 2424
6569.32 2418
6570.09 2376
6570.85 2384
6571.62 2457
6572.38 2398
6573.15 2394
6573.91 2394
6574.68 2437
6575.44 2475
6576.21 2426
6576.98 2369
6577.74 2372
6578.51 2426
6579.27 2411
6580.04 2459
6580.80 2422
6581.57 2479
6582.33 2467
6583.10 2459
6583.87 2507
6584.63 2463
6585.40 2450
6586.16 2453
6586.93 2511
6587.70 2519
6588.46 2499
6589.23 2499
6589.99 2599
6590.76 2614
6591.53 2730
6592.29 2806
6593.06 2982
6593.82 3088
6594.59 3226
6595.36 3335
6596.12 3225
6596.89 3284
6597.66 3237
6598.42 3135
6599.19 3075
6599.96 2970
6600.72 2813
6601.49 2721
6602.26 2548
6603.02 2349
6603.79 2306
6604.56 2198
6605.33 2181
6606.09 2204
6606.86 2183
6607.63 2196
6608.39 2193
6609.16 2192
6609.93 2265
6610.70 2172
6611.46 2187
6612.23 2298
6613.00 2246
6613.77 2109
6614.53 2153
6615.30 2159
6616.07 2195
6616.84 2143
6617.60 2145
6618.37 2209
6619.14 2293
6619.91 2324
6620.68 2430
6621.44 2539
6622.21 2671
6622.98 2779
6623.75 2775
6624.52 2839
6625.28 2830
6626.05 2681
6626.82 2549
6627.59 2521
6628.36 2457
6629.13 2292
6629.89 2221
6630.66 2193
6631.43 2217
6632.20 2307
6632.97 2365
6633.74 2398
6634.51 2520
6635.27 2565
6636.04 2551
6636.81 2587
6637.58 2648
6638.35 2678
6639.12 2704
6639.89 2775
6640.66 2882
6641.43 2867
6642.19 2909
6642.96 2892
6643.73 2852
6644.50 2747
6645.27 2646
6646.04 2388
6646.81 2206
6647.58 2079
6648.35 2047
6649.12 1974
6649.89 1880
6650.66 1901
6651.43 1898
6652.20 1840
6652.97 1813
6653.74 1804
6654.51 1789
6655.28 1766
6656.05 1761
6656.82 1786
6657.59 1748
6658.36 1711
6659.13 1751
6659.90 1793
6660.67 1689
6661.44 1759
6662.21 1803
6662.98 1820
6663.75 1806
6664.52 1794
6665.29 1729
6666.06 1774
6666.83 1796
6667.60 1761
6668.37 1742
6669.14 1766
6669.91 1798
6670.68 1819
6671.46 1791
6672.23 1845
6673.00 1813
6673.77 1795
6674.54 1803
6675.31 1776
6676.08 1732
6676.85 1717
6677.62 1736
6678.40 1742
6679.17 1714
6679.94 1750
6680.71 1823
6681.48 1802
6682.25 1832
6683.02 1839
6683.80 1903
6684.57 1901
6685.34 1888
6686.11 1965
6686.88 1912
6687.65 1841
6688.43 1778
6689.20 1651
6689.97 1635
6690.74 1660
6691.51 1628
6692.29 1567
6693.06 1596
6693.83 1532
6694.60 1567
6695.37 1516
6696.15 1477
6696.92 1475
6697.69 1507
6698.46 1545
6699.24 1539
6700.01 1540
6700.78 1506
6701.55 1504
6702.33 1496
6703.10 1510
6703.87 1457
6704.64 1391
6705.42 1461
6706.19 1456
6706.96 1465
6707.74 1445
6708.51 1427
6709.28 1456
6710.06 1436
6710.83 1423
6711.60 1432
6712.37 1433
6713.15 1389
6713.92 1444
6714.69 1357
6715.47 1366
6716.24 1471
6717.01 1387
6717.79 1384
6718.56 1404
6719.34 1373
6720.11 1386
6720.88 1381
6721.66 1391
6722.43 1405
6723.20 1396
6723.98 1375
6724.75 1396
6725.53 1413
6726.30 1390
6727.07 1332
6727.85 1348
6728.62 1369
6729.40 1362
6730.17 1344
6730.95 1303
6731.72 1229
6732.49 1319
6733.27 1326
6734.04 1325
6734.82 1315
6735.59 1291
6736.37 1316
6737.14 1326
6737.92 1330
6738.69 1316
6739.47 1326
6740.24 1371
6741.01 1393
6741.79 1400
6742.56 1354
6743.34 1355
6744.11 1351
6744.89 1422
6745.67 1395
6746.44 1418
6747.22 1386
6747.99 1402
6748.77 1452
6749.54 1491
6750.32 1516
6751.09 1554
6751.87 1616
6752.64 1617
6753.42 1582
6754.19 1620
6754.97 1608
6755.75 1592
6756.52 1486
6757.30 1507
6758.07 1483
6758.85 1490
6759.63 1461
6760.40 1489
6761.18 1368
6761.95 1356
6762.73 1368
6763.51 1330
6764.28 1368
6765.06 1350
6765.83 1379
6766.61 1402
6767.39 1480
6768.16 1462
6768.94 1441
6769.72 1452
6770.49 1335
6771.27 1344
6772.05 1313
6772.82 1337
6773.60 1325
6774.38 1298
6775.15 1287
6775.93 1228
6776.71 1214
6777.48 1227
6778.26 1267
6779.04 1241
6779.82 1238
6780.59 1228
6781.37 1215
6782.15 1290
6782.92 1261
6783.70 1266
6784.48 1255
6785.26 1293
6786.03 1236
6786.81 1257
6787.59 1223
6788.37 1196
6789.14 1202
6789.92 1213
6790.70 1212
6791.48 1237
6792.25 1220
6793.03 1199
6793.81 1143
6794.59 1134
6795.37 1153
6796.14 1208
6796.92 1244
6797.70 1231
6798.48 1209
6799.26 1175
6800.04 1225
6800.81 1233
6801.59 1221
6802.37 1222
6803.15 1271
6803.93 1252
6804.71 1267
6805.48 1176
6806.26 1176
6807.04 1161
6807.82 1148
6808.60 1209
6809.38 1177
6810.16 1207
6810.94 1125
6811.71 1170
6812.49 1177
6813.27 1175
6814.05 1207
6814.83 1176
6815.61 1159
6816.39 1221
6817.17 1189
6817.95 1175
6818.73 1197
6819.51 1208
6820.29 1200
6821.07 1207
6821.84 1159
6822.62 1152
6823.40 1161
6824.18 1221
6824.96 1244
6825.74 1200
6826.52 1209
6827.30 1217
6828.08 1200
6828.86 1212
6829.64 1235
6830.42 1181
6831.20 1196
6831.98 1220
6832.76 1206
6833.54 1276
6834.32 1283
6835.10 1358
6835.88 1395
6836.66 1528
6837.44 1627
6838.22 1752
6839.01 1878
6839.79 1961
6840.57 1927
6841.35 1906
6842.13 1794
6842.91 1677
6843.69 1621
6844.47 1560
6845.25 1461
6846.03 1441
6846.81 1437
6847.59 1456
6848.37 1482
6849.16 1545
6849.94 1576
6850.72 1710
6851.50 1775
6852.28 1723
6853.06 1761
6853.84 1795
6854.62 1704
6855.41 1615
6856.19 1583
6856.97 1505
6857.75 1485
6858.53 1437
6859.31 1421
6860.10 1407
6860.88 1323
6861.66 1297
6862.44 1270
6863.22 1289
6864.00 1281
6864.79 1276
6865.57 1324
6866.35 1333
6867.13 1345
6867.91 1342
6868.70 1350
6869.48 1364
6870.26 1407
6871.04 1479
6871.83 1459
6872.61 1469
6873.39 1453
6874.17 1440
6874.96 1455
6875.74 1489
6876.52 1514
6877.30 1513
6878.09 1493
6878.87 1495
6879.65 1590
6880.43 1649
6881.22 1631
6882.00 1705
6882.78 1846
6883.57 1782
6884.35 1881
6885.13 1849
6885.92 1744
6886.70 1707
6887.48 1805
6888.27 1816
6889.05 1790
6889.83 1775
6890.62 1792
6891.40 1774
6892.18 1770
6892.97 1675
6893.75 1604
6894.53 1522
6895.32 1539
6896.10 1543
6896.88 1570
6897.67 1570
6898.45 1573
6899.24 1621
6900.02 1539
6900.80 1537
6901.59 1611
6902.37 1563
6903.16 1540
6903.94 1586
6904.73 1571
6905.51 1564
6906.29 1532
6907.08 1480
6907.86 1454
6908.65 1461
6909.43 1449
6910.22 1399
6911.00 1440
6911.79 1427
6912.57 1432
6913.35 1492
6914.14 1492
6914.92 1515
6915.71 1451
6916.49 1502
6917.28 1492
6918.06 1445
6918.85 1460
6919.63 1516
6920.42 1573
6921.20 1509
6921.99 1497
6922.78 1504
6923.56 1555
6924.35 1492
6925.13 1557
6925.92 1600
6926.70 1628
6927.49 1675
6928.27 1669
6929.06 1676
6929.84 1713
6930.63 1669
6931.42 1686
6932.20 1654
6932.99 1730
6933.77 1651
6934.56 1603
6935.35 1628
6936.13 1633
6936.92 1737
6937.70 1778
6938.49 1793
6939.28 1859
6940.06 1984
6940.85 2064
6941.63 2203
6942.42 2208
6943.21 2284
6943.99 2328
6944.78 2362
6945.57 2434
6946.35 2367
6947.14 2351
6947.93 2344
6948.71 2299
6949.50 2268
6950.29 2166
6951.07 2200
6951.86 2147
6952.65 2145
6953.44 2080
6954.22 2030
6955.01 2087
6955.80 2092
6956.58 2029
6957.37 2045
6958.16 2119
6958.95 2069
6959.73 2132
6960.52 2196
6961.31 2152
6962.09 2170
6962.88 2174
6963.67 2186
6964.46 2250
6965.25 2334
6966.03 2346
6966.82 2492
6967.61 2620
6968.40 2714
6969.18 2787
6969.97 2862
6970.76 2872
6971.55 2890
6972.34 2899
6973.12 2907
6973.91 2957
6974.70 2816
6975.49 2823
6976.28 2855
6977.07 2866
6977.85 2998
6978.64 3098
6979.43 3313
6980.22 3542
6981.01 4029
6981.80 4679
6982.59 5601
6983.37 6640
6984.16 7724
6984.95 8940
6985.74 10053
6986.53 10535
6987.32 10477
6988.11 10029
6988.90 9231
6989.69 7965
6990.47 6777
6991.26 5661
6992.05 4819
6992.84 4032
6993.63 3447
6994.42 2955
6995.21 2665
6996.00 2421
6996.79 2242
6997.58 2212
6998.37 2118
6999.16 2007
6999.95 1925
7000.74 1948
7001.53 1882
7002.32 1899
7003.11 1821
7003.90 1765
7004.69 1739
7005.48 1702
7006.27 1631
7007.06 1570
7007.85 1593
7008.64 1609
7009.43 1683
7010.22 1714
7011.01 1852
7011.80 1870
7012.59 1913
7013.38 1985
7014.17 2004
7014.96 1974
7015.75 1923
7016.54 1853
7017.33 1825
7018.12 1789
7018.91 1765
7019.70 1797
7020.49 1768
7021.28 1801
7022.07 1832
7022.87 1911
7023.66 1964
7024.45 1969
7025.24 1954
7026.03 2007
7026.82 2167
7027.61 2112
7028.40 2153
7029.19 2131
7029.99 2109
7030.78 1929
7031.57 1871
7032.36 1817
7033.15 1822
7033.94 1772
7034.74 1712
7035.53 1671
7036.32 1734
7037.11 1711
7037.90 1710
7038.69 1751
7039.49 1766
7040.28 1726
7041.07 1788
7041.86 1829
7042.65 1836
7043.45 1861
7044.24 1810
7045.03 1780
7045.82 1789
7046.61 1753
7047.41 1746
7048.20 1842
7048.99 1853
7049.78 1854
7050.58 1832
7051.37 1869
7052.16 1900
7052.95 1822
7053.75 1725
7054.54 1683
7055.33 1734
7056.13 1751
7056.92 1728
7057.71 1707
7058.50 1684
7059.30 1703
7060.09 1737
7060.88 1630
7061.68 1609
7062.47 1650
7063.26 1638
7064.06 1639
7064.85 1594
7065.64 1586
7066.44 1540
7067.23 1575
7068.02 1645
7068.82 1589
7069.61 1562
7070.40 1572
7071.20 1589
7071.99 1547
7072.78 1567
7073.58 1535
7074.37 1556
7075.17 1536
7075.96 1498
7076.75 1459
7077.55 1458
7078.34 1420
7079.14 1480
7079.93 1435
7080.72 1406
7081.52 1412
7082.31 1450
7083.11 1404
7083.90 1413
7084.70 1409
7085.49 1474
7086.28 1470
7087.08 1525
7087.87 1565
7088.67 1583
7089.46 1562
7090.26 1513
7091.05 1476
7091.85 1460
7092.64 1377
7093.44 1327
7094.23 1399
7095.03 1329
7095.82 1308
7096.62 1276
7097.41 1264
7098.21 1238
7099.00 1248
7099.80 1329
7100.59 1328
7101.39 1358
7102.18 1351
7102.98 1401
7103.77 1340
7104.57 1346
7105.37 1374
7106.16 1306
7106.96 1304
7107.75 1246
7108.55 1215
7109.34 1197
7110.14 1183
7110.94 1152
7111.73 1110
7112.53 1156
7113.32 1162
7114.12 1155
7114.92 1164
7115.71 1148
7116.51 1144
7117.30 1188
7118.10 1203
7118.90 1192
7119.69 1184
7120.49 1215
7121.29 1184
7122.08 1175
7122.88 1150
7123.68 1171
7124.47 1143
7125.27 1169
7126.07 1139
7126.86 1111
7127.66 1181
7128.46 1212
7129.25 1163
7130.05 1236
7130.85 1194
7131.64 1204
7132.44 1197
7133.24 1192
7134.04 1160
7134.83 1194
7135.63 1137
7136.43 1136
7137.23 1126
7138.02 1130
7138.82 1116
7139.62 1130
7140.42 1106
7141.21 1126
7142.01 1078
7142.81 1108
7143.61 1101
7144.40 1085
7145.20 1034
7146.00 1061
7146.80 1078
7147.59 1092
7148.39 1115
7149.19 1085
7149.99 1078
7150.79 1101
7151.59 1090
7152.38 1105
7153.18 1119
7153.98 1156
7154.78 1145
7155.58 1124
7156.38 1112
7157.17 1166
7157.97 1179
7158.77 1172
7159.57 1154
7160.37 1153
7161.17 1131
7161.97 1083
7162.76 1065
7163.56 1116
7164.36 1111
7165.16 1127
7165.96 1171
7166.76 1135
7167.56 1101
7168.36 1125
7169.16 1086
7169.96 1081
7170.75 1073
7171.55 1058
7172.35 1054
7173.15 1093
7173.95 1107
7174.75 1076
7175.55 1085
7176.35 1066
7177.15 1064
7177.95 1026
7178.75 1026
7179.55 1022
7180.35 1017
7181.15 1034
7181.95 1043
7182.75 1068
7183.55 1056
7184.35 1037
7185.15 1027
7185.95 1063
7186.75 1032
7187.55 985
7188.35 999
7189.15 997
7189.95 992
7190.75 961
7191.55 957
7192.35 932
7193.15 973
7193.95 971
7194.75 976
7195.55 976
7196.35 948
7197.15 952
7197.95 981
7198.76 961
7199.56 1051
7200.36 1009
7201.16 897
7201.96 990
7202.76 1023
7203.56 1001
7204.36 987
7205.16 998
7205.96 1017
7206.77 981
7207.57 945
7208.37 932
7209.17 950
7209.97 1019
7210.77 999
7211.57 981
7212.38 1021
7213.18 1021
7213.98 1067
7214.78 1011
7215.58 930
7216.38 989
7217.19 952
7217.99 930
7218.79 958
7219.59 982
7220.39 987
7221.20 979
7222.00 965
7222.80 989
7223.60 989
7224.40 977
7225.21 1001
7226.01 993
7226.81 1010
7227.61 969
7228.42 1051
7229.22 1024
7230.02 990
7230.82 969
7231.63 1011
7232.43 987
7233.23 974
7234.03 1047
7234.84 1149
7235.64 1166
7236.44 1179
7237.25 1200
7238.05 1191
7238.85 1144
7239.65 1172
7240.46 1133
7241.26 1096
7242.06 1044
7242.87 1086
7243.67 1041
7244.47 1013
7245.28 1045
7246.08 1006
7246.88 980
7247.69 966
7248.49 1033
7249.30 1013
7250.10 980
7250.90 971
7251.71 990
7252.51 1010
7253.31 1008
7254.12 1009
7254.92 1010
7255.73 1014
7256.53 970
7257.33 1040
7258.14 1007
7258.94 1006
7259.75 1042
7260.55 1070
7261.35 1094
7262.16 1144
7262.96 1143
7263.77 1096
7264.57 1075
7265.38 1096
7266.18 1083
7266.99 1044
7267.79 1054
7268.59 1057
7269.40 1074
7270.20 1044
7271.01 1010
7271.81 1068
7272.62 1101
7273.42 1077
7274.23 1093
7275.03 1115
7275.84 1105
7276.64 1119
7277.45 1073
7278.25 1041
7279.06 1099
7279.86 1119
7280.67 1148
7281.48 1157
7282.28 1180
7283.09 1319
7283.89 1265
7284.70 1310
7285.50 1373
7286.31 1393
7287.11 1350
7287.92 1372
7288.73 1284
7289.53 1232
7290.34 1195
7291.14 1153
7291.95 1164
7292.76 1130
7293.56 1111
7294.37 1104
7295.17 1097
7295.98 1130
7296.79 1109
7297.59 1109
7298.40 1108
7299.21 1078
7300.01 1119
7300.82 1088
7301.62 1088
7302.43 1110
7303.24 1114
7304.04 1126
7304.85 1107
7305.66 1136
7306.46 1173
7307.27 1155
7308.08 1154
7308.89 1236
7309.69 1229
7310.50 1214
7311.31 1238
7312.11 1246
7312.92 1242
7313.73 1219
7314.53 1204
7315.34 1272
7316.15 1318
7316.96 1319
7317.76 1387
7318.57 1406
7319.38 1466
7320.19 1510
7320.99 1563
7321.80 1520
7322.61 1471
7323.42 1434
7324.22 1440
7325.03 1368
7325.84 1281
7326.65 1210
7327.46 1217
7328.26 1210
7329.07 1217
7329.88 1142
7330.69 1155
7331.50 1089
7332.30 1115
7333.11 1090
7333.92 1098
7334.73 1115
7335.54 1142
7336.35 1130
7337.15 1202
7337.96 1236
7338.77 1319
7339.58 1268
7340.39 1315
7341.20 1289
7342.01 1333
7342.82 1314
7343.62 1333
7344.43 1280
7345.24 1204
7346.05 1201
7346.86 1168
7347.67 1130
7348.48 1151
7349.29 1137
7350.10 1113
7350.91 1130
7351.71 1131
7352.52 1121
7353.33 1104
7354.14 1071
7354.95 1065
7355.76 1087
7356.57 1095
7357.38 1082
7358.19 1159
7359.00 1141
7359.81 1196
7360.62 1190
7361.43 1199
7362.24 1230
7363.05 1271
7363.86 1212
7364.67 1258
7365.48 1236
7366.29 1269
7367.10 1267
7367.91 1214
7368.72 1217
7369.53 1152
7370.34 1105
7371.15 1120
7371.96 1135
7372.77 1087
7373.58 1048
7374.39 1016
7375.20 1026
7376.01 995
7376.82 1071
7377.63 1107
7378.45 1142
7379.26 1197
7380.07 1191
7380.88 1172
7381.69 1226
7382.50 1278
7383.31 1285
7384.12 1246
7384.93 1162
7385.74 1139
7386.56 1178
7387.37 1155
7388.18 1162
7388.99 1099
7389.80 1115
7390.61 1089
7391.42 1061
7392.24 1033
7393.05 986
7393.86 969
7394.67 1008
7395.48 1036
7396.29 1004
7397.10 1020
7397.92 1027
7398.73 1013
7399.54 1053
7400.35 1068
7401.16 1072
7401.98 1090
7402.79 1107
7403.60 1074
7404.41 1059
7405.23 1077
7406.04 1028
7406.85 1058
7407.66 1092
7408.47 1058
7409.29 1059
7410.10 1074
7410.91 1066
7411.72 1032
7412.54 992
7413.35 1012
7414.16 954
7414.98 954
7415.79 952
7416.60 940
7417.41 973
7418.23 928
7419.04 892
7419.85 876
7420.67 917
7421.48 882
7422.29 891
7423.11 885
7423.92 884
7424.73 896
7425.54 871
7426.36 861
7427.17 945
7427.99 948
7428.80 952
7429.61 889
7430.43 891
7431.24 904
7432.05 844
7432.87 866
7433.68 893
7434.49 876
7435.31 902
7436.12 897
7436.94 852
7437.75 868
7438.56 801
7439.38 817
7440.19 844
7441.01 853
7441.82 888
7442.64 846
7443.45 896
7444.26 910
7445.08 891
7445.89 849
7446.71 864
7447.52 821
7448.34 823
7449.15 858
7449.97 880
7450.78 829
7451.59 798
7452.41 818
7453.22 819
7454.04 830
7454.85 809
7455.67 796
7456.48 856
7457.30 849
7458.11 848
7458.93 855
7459.74 880
7460.56 805
7461.38 802
7462.19 809
7463.01 834
7463.82 816
7464.64 848
7465.45 888
7466.27 889
7467.08 876
7467.90 830
7468.72 855
7469.53 871
7470.35 860
7471.16 862
7471.98 888
7472.79 880
7473.61 860
7474.43 859
7475.24 828
7476.06 831
7476.87 860
7477.69 830
7478.51 847
7479.32 815
7480.14 844
7480.96 841
7481.77 831
7482.59 803
7483.41 802
7484.22 848
7485.04 878
7485.85 800
7486.67 817
7487.49 839
7488.31 854
7489.12 854
7489.94 819
7490.76 811
7491.57 837
7492.39 833
7493.21 837
7494.02 818
7494.84 812
7495.66 852
7496.48 828
7497.29 801
7498.11 809
7498.93 835
7499.74 823
7500.56 805
7501.38 791
7502.20 829
7503.01 847
7503.83 854
7504.65 880
7505.47 857
7506.29 813
7507.10 836
7507.92 879
7508.74 897
7509.56 869
7510.37 821
7511.19 837
7512.01 851
7512.83 760
7513.65 825
7514.47 837
7515.28 866
7516.10 834
7516.92 809
7517.74 827
7518.56 846
7519.38 828
7520.19 872
7521.01 866
7521.83 867
7522.65 868
7523.47 886
7524.29 894
7525.11 879
7525.92 881
7526.74 934
7527.56 899
7528.38 891
7529.20 892
7530.02 921
7530.84 856
7531.66 846
7532.48 840
7533.30 828
7534.12 861
7534.93 843
7535.75 832
7536.57 855
7537.39 858
7538.21 911
7539.03 870
7539.85 870
7540.67 828
7541.49 857
7542.31 828
7543.13 810
7543.95 810
7544.77 858
7545.59 844
7546.41 785
7547.23 813
7548.05 814
7548.87 862
7549.69 860
7550.51 820
7551.33 825
7552.15 858
7552.97 829
7553.79 838
7554.61 860
7555.43 837
7556.25 886
7557.07 889
7557.89 892
7558.71 875
7559.53 909
7560.36 867
7561.18 892
7562.00 913
7562.82 864
7563.64 900
7564.46 895
7565.28 872
7566.10 876
7566.92 869
7567.74 916
7568.56 901
7569.39 845
7570.21 870
7571.03 857
7571.85 861
7572.67 934
7573.49 901
7574.31 911
7575.14 905
7575.96 869
7576.78 890
7577.60 863
7578.42 882
7579.24 902
7580.06 898
7580.89 889
7581.71 899
7582.53 919
7583.35 920
7584.17 906
7585.00 875
7585.82 888
7586.64 900
7587.46 948
7588.29 921
7589.11 940
7589.93 948
7590.75 901
7591.57 946
7592.40 945
7593.22 923
7594.04 967
7594.86 946
7595.69 969
7596.51 933
7597.33 974
7598.15 986
7598.98 957
7599.80 1017
7600.62 978
7601.45 1017
7602.27 1020
7603.09 1045
7603.92 1000
7604.74 1028
7605.56 1018
7606.38 1053
7607.21 1059
7608.03 1019
7608.85 962
7609.68 986
7610.50 993
7611.32 996
7612.15 1014
7612.97 1029
7613.80 1013
7614.62 1038
7615.44 1057
7616.27 1132
7617.09 1165
7617.91 1166
7618.74 1165
7619.56 1177
7620.39 1123
7621.21 1170
7622.03 1166
7622.86 1126
7623.68 1050
7624.51 1027
7625.33 1055
7626.15 1057
7626.98 1010
7627.80 1020
7628.63 1073
7629.45 1136
7630.28 1104
7631.10 1094
7631.93 1116
7632.75 1109
7633.58 1091
7634.40 1060
7635.22 1044
7636.05 1050
7636.87 1027
7637.70 986
7638.52 956
7639.35 974
7640.17 948
7641.00 933
7641.82 941
7642.65 1003
7643.47 1075
7644.30 1025
7645.13 1062
7645.95 1055
7646.78 1141
7647.60 1132
7648.43 1200
7649.25 1235
7650.08 1274
7650.90 1304
7651.73 1285
7652.55 1271
7653.38 1258
7654.21 1170
7655.03 1149
7655.86 1092
7656.68 1042
7657.51 987
7658.34 940
7659.16 965
7659.99 924
7660.81 882
7661.64 909
7662.47 881
7663.29 906
7664.12 895
7664.95 859
7665.77 957
7666.60 951
7667.42 908
7668.25 876
7669.08 875
7669.90 859
7670.73 880
7671.56 879
7672.38 894
7673.21 886
7674.04 868
7674.87 871
7675.69 877
7676.52 903
7677.35 913
7678.17 934
7679.00 888
7679.83 855
7680.65 927
7681.48 876
7682.31 863
7683.14 856
7683.96 896
7684.79 892
7685.62 871
7686.45 903
7687.27 888
7688.10 914
7688.93 886
7689.76 886
7690.58 942
7691.41 963
7692.24 921
7693.07 882
7693.90 905
7694.72 886
7695.55 994
7696.38 1028
7697.21 1065
7698.04 1050
7698.86 1072
7699.69 995
7700.52 1018
7701.35 980
7702.18 984
7703.01 981
7703.83 976
7704.66 975
7705.49 883
7706.32 859
7707.15 897
7707.98 928
7708.81 893
7709.63 942
7710.46 899
7711.29 922
7712.12 929
7712.95 951
7713.78 926
7714.61 928
7715.44 925
7716.27 931
7717.10 878
7717.93 872
7718.75 905
7719.58 907
7720.41 872
7721.24 882
7722.07 873
7722.90 891
7723.73 850
7724.56 865
7725.39 846
7726.22 791
7727.05 871
7727.88 873
7728.71 877
7729.54 884
7730.37 892
7731.20 882
7732.03 907
7732.86 905
7733.69 857
7734.52 814
7735.35 850
7736.18 867
7737.01 850
7737.84 856
7738.67 851
7739.50 867
7740.33 861
7741.16 900
7741.99 879
7742.82 865
7743.65 920
7744.48 906
7745.31 984
7746.14 1048
7746.98 1126
7747.81 1151
7748.64 1130
7749.47 1144
7750.30 1098
7751.13 1073
7751.96 980
7752.79 980
7753.62 980
7754.45 949
7755.29 872
7756.12 871
7756.95 867
7757.78 872
7758.61 852
7759.44 844
7760.27 858
7761.11 835
7761.94 853
7762.77 850
7763.60 823
7764.43 822
7765.26 812
7766.10 800
7766.93 823
7767.76 831
7768.59 807
7769.42 814
7770.26 842
7771.09 794
7771.92 812
7772.75 804
7773.58 820
7774.42 802
7775.25 780
7776.08 791
7776.91 761
7777.75 786
7778.58 770
7779.41 780
7780.24 792
7781.08 773
7781.91 799
7782.74 820
7783.57 771
7784.41 758
7785.24 810
7786.07 788
7786.91 799
7787.74 754
7788.57 781
7789.40 783
7790.24 836
7791.07 815
7791.90 775
7792.74 787
7793.57 774
7794.40 792
7795.24 784
7796.07 807
7796.90 787
7797.74 773
7798.57 830
7799.40 801
7800.24 811
7801.07 770
7801.91 825
7802.74 818
7803.57 798
7804.41 824
7805.24 841
7806.07 797
7806.91 835
7807.74 825
7808.58 795
7809.41 781
7810.25 827
7811.08 792
7811.91 836
7812.75 851
7813.58 876
7814.42 846
7815.25 870
7816.09 869
7816.92 880
7817.75 873
7818.59 856
7819.42 836
7820.26 833
7821.09 882
7821.93 963
7822.76 966
7823.60 932
7824.43 889
7825.27 894
7826.10 859
7826.94 903
7827.77 858
7828.61 815
7829.44 858
7830.28 873
7831.11 797
7831.95 798
7832.78 759
7833.62 799
7834.46 832
7835.29 816
7836.13 813
7836.96 839
7837.80 809
7838.63 806
7839.47 810
7840.31 806
7841.14 773
7841.98 803
7842.81 784
7843.65 790
7844.48 766
7845.32 789
7846.16 838
7846.99 810
7847.83 768
7848.67 718
7849.50 775
7850.34 784
7851.17 795
7852.01 782
7852.85 780
7853.68 788
7854.52 759
7855.36 752
7856.19 785
7857.03 778
7857.87 776
7858.70 795
7859.54 808
7860.38 788
7861.21 823
7862.05 787
7862.89 777
7863.72 775
7864.56 783
7865.40 807
7866.24 763
7867.07 815
7867.91 757
7868.75 794
7869.59 792
7870.42 785
7871.26 812
7872.10 822
7872.94 817
7873.77 832
7874.61 828
7875.45 857
7876.29 901
7877.12 890
7877.96 919
7878.80 882
7879.64 900
7880.47 930
7881.31 934
7882.15 886
7882.99 914
7883.83 857
7884.66 854
7885.50 846
7886.34 788
7887.18 803
7888.02 828
7888.86 829
7889.69 814
7890.53 817
7891.37 792
7892.21 806
7893.05 841
7893.89 804
7894.73 825
7895.56 824
7896.40 815
7897.24 766
7898.08 768
7898.92 776
7899.76 813
7900.60 807
7901.44 812
7902.28 776
7903.12 746
7903.95 770
7904.79 800
7905.63 852
7906.47 827
7907.31 820
7908.15 769
7908.99 816
7909.83 801
7910.67 799
7911.51 779
7912.35 808
7913.19 820
7914.03 849
7914.87 880
7915.71 934
7916.55 964
7917.39 1033
7918.23 1073
7919.07 1040
7919.91 1038
7920.75 1074
7921.59 1057
7922.43 976
7923.27 941
7924.11 921
7924.95 945
7925.79 874
7926.63 872
7927.47 815
7928.31 805
7929.15 769
7929.99 805
7930.83 776
7931.67 784
7932.51 793
7933.35 772
7934.19 779
7935.04 750
7935.88 791
7936.72 734
7937.56 794
7938.40 829
7939.24 818
7940.08 844
7940.92 868
7941.76 893
7942.60 873
7943.45 924
7944.29 903
7945.13 881
7945.97 971
7946.81 934
7947.65 912
7948.49 882
7949.34 875
7950.18 860
7951.02 827
7951.86 786
7952.70 768
7953.54 789
7954.39 789
7955.23 798
7956.07 812
7956.91 820
7957.75 794
7958.60 784
7959.44 762
7960.28 791
7961.12 792
7961.96 738
7962.81 762
7963.65 731
7964.49 787
7965.33 806
7966.18 846
7967.02 905
7967.86 878
7968.70 908
7969.55 922
7970.39 889
7971.23 870
7972.08 890
7972.92 836
7973.76 800
7974.60 818
7975.45 809
7976.29 831
7977.13 804
7977.98 808
7978.82 796
7979.66 744
7980.51 755
7981.35 756
7982.19 747
7983.04 743
7983.88 785
7984.72 768
7985.57 748
7986.41 731
7987.25 739
7988.10 744
7988.94 764
7989.78 756
7990.63 777
7991.47 713
7992.32 721
7993.16 735
7994.00 749
7994.85 750
7995.69 722
7996.54 704
7997.38 719
7998.22 719
7999.07 769
7999.91 749
8000.76 715
8001.60 719
8002.45 745
8003.29 713
8004.13 732
8004.98 739
8005.82 705
8006.67 719
8007.51 760
8008.36 700
8009.20 723
8010.05 711
8010.89 707
8011.74 726
8012.58 756
8013.43 765
8014.27 735
8015.12 726
8015.96 702
8016.81 734
8017.65 735
8018.50 697
8019.34 663
8020.19 651
8021.03 677
8021.88 689
8022.72 721
8023.57 699
8024.41 671
8025.26 679
8026.11 665
8026.95 667
8027.80 667
8028.64 676
8029.49 701
8030.33 648
8031.18 674
8032.03 683
8032.87 723
8033.72 680
8034.56 675
8035.41 693
8036.26 688
8037.10 677
8037.95 681
8038.80 697
8039.64 680
8040.49 694
8041.34 690
8042.18 675
8043.03 681
8043.87 670
8044.72 676
8045.57 695
8046.41 660
8047.26 664
8048.11 668
8048.96 696
8049.80 677
8050.65 649
8051.50 653
8052.34 632
8053.19 652
8054.04 652
8054.88 623
8055.73 620
8056.58 604
8057.43 666
8058.27 658
8059.12 657
8059.97 646
8060.82 649
8061.66 629
8062.51 595
8063.36 607
8064.21 621
8065.05 655
8065.90 633
8066.75 656
8067.60 620
8068.44 651
8069.29 655
8070.14 631
8070.99 605
8071.84 621
8072.68 632
8073.53 633
8074.38 614
8075.23 632
8076.08 616
8076.93 619
8077.77 622
8078.62 628
8079.47 626
8080.32 652
8081.17 637
8082.02 677
8082.87 660
8083.71 673
8084.56 676
8085.41 632
8086.26 634
8087.11 645
8087.96 609
8088.81 625
8089.66 631
8090.51 610
8091.35 626
8092.20 623
8093.05 593
8093.90 601
8094.75 609
8095.60 635
8096.45 624
8097.30 593
8098.15 612
8099.00 622
8099.85 640
8100.70 623
8101.55 629
8102.40 645
8103.25 642
8104.10 674
8104.95 597
8105.80 646
8106.65 668
8107.50 633
8108.35 638
8109.20 634
8110.05 601
8110.90 634
8111.75 624
8112.60 611
8113.45 653
8114.30 615
8115.15 645
8116.00 652
8116.85 616
8117.70 630
8118.55 608
8119.40 635
8120.25 627
8121.10 652
8121.95 668
8122.80 657
8123.65 676
8124.50 663
8125.35 623
8126.20 611
8127.06 605
8127.91 613
8128.76 639
8129.61 613
8130.46 614
8131.31 628
8132.16 651
8133.01 648
8133.86 601
8134.72 611
8135.57 631
8136.42 657
8137.27 640
8138.12 597
8138.97 618
8139.83 637
8140.68 636
8141.53 632
8142.38 643
8143.23 675
8144.08 644
8144.94 657
8145.79 635
8146.64 618
8147.49 660
8148.34 631
8149.20 627
8150.05 639
8150.90 666
8151.75 608
8152.60 656
8153.46 602
8154.31 650
8155.16 671
8156.01 702
8156.87 669
8157.72 670
8158.57 686
8159.42 642
8160.28 634
8161.13 637
8161.98 645
8162.84 619
8163.69 625
8164.54 626
8165.39 633
8166.25 607
8167.10 640
8167.95 603
8168.81 604
8169.66 608
8170.51 606
8171.37 614
8172.22 632
8173.07 624
8173.93 621
8174.78 612
8175.63 575
8176.49 592
8177.34 598
8178.19 602
8179.05 632
8179.90 610
8180.76 599
8181.61 584
8182.46 602
8183.32 628
8184.17 619
8185.02 609
8185.88 596
8186.73 601
8187.59 641
8188.44 614
8189.30 602
8190.15 620
8191.00 595
8191.86 615
8192.71 640
8193.57 605
8194.42 578
8195.28 611
8196.13 613
8196.99 574
8197.84 635
8198.69 634
8199.55 605
8200.40 572
8201.26 572
8202.11 612
8202.97 596
8203.82 609
8204.68 634
8205.53 624
8206.39 645
8207.24 602
8208.10 591
8208.95 600
8209.81 604
8210.67 613
8211.52 623
8212.38 615
8213.23 587
8214.09 603
8214.94 618
8215.80 626
8216.65 638
8217.51 607
8218.37 612
8219.22 632
8220.08 634
8220.93 648
8221.79 637
8222.64 633
8223.50 613
8224.36 610
8225.21 642
8226.07 615
8226.92 611
8227.78 617
8228.64 611
8229.49 621
8230.35 593
8231.21 611
8232.06 602
8232.92 591
8233.78 607
8234.63 616
8235.49 617
8236.35 618
8237.20 615
8238.06 598
8238.92 588
8239.77 595
8240.63 606
8241.49 580
8242.34 599
8243.20 625
8244.06 580
8244.91 612
8245.77 595
8246.63 566
8247.49 614
8248.34 629
8249.20 583
8250.06 587
8250.92 606
8251.77 607
8252.63 641
8253.49 630
8254.35 649
8255.20 650
8256.06 652
8256.92 634
8257.78 622
8258.63 643
8259.49 634
8260.35 641
8261.21 625
8262.07 660
8262.92 629
8263.78 655
8264.64 648
8265.50 653
8266.36 654
8267.22 638
8268.07 673
8268.93 665
8269.79 642
8270.65 681
8271.51 646
8272.37 658
8273.22 661
8274.08 610
8274.94 609
8275.80 636
8276.66 636
8277.52 673
8278.38 642
8279.24 644
8280.09 614
8280.95 627
8281.81 636
8282.67 637
8283.53 611
8284.39 641
8285.25 637
8286.11 648
8286.97 668
8287.83 651
8288.69 643
8289.55 648
8290.41 619
8291.26 621
8292.12 631
8292.98 611
8293.84 637
8294.70 656
8295.56 651
8296.42 655
8297.28 677
8298.14 690
8299.00 667
8299.86 641
8300.72 643
8301.58 659
8302.44 651
8303.30 633
8304.16 678
8305.02 659
8305.88 649
8306.74 669
8307.60 662
8308.46 665
8309.33 661
8310.19 691
8311.05 668
8311.91 652
8312.77 679
8313.63 680
8314.49 663
8315.35 704
8316.21 682
8317.07 679
8317.93 636
8318.79 644
8319.65 694
8320.52 685
8321.38 687
8322.24 700
8323.10 712
8323.96 711
8324.82 723
8325.68 670
8326.54 693
8327.41 701
8328.27 667
8329.13 715
8329.99 677
8330.85 692
8331.71 692
8332.57 683
8333.44 666
8334.30 653
8335.16 698
8336.02 726
8336.88 686
8337.75 683
8338.61 687
8339.47 700
8340.33 718
8341.19 695
8342.06 731
8342.92 724
8343.78 767
8344.64 803
8345.50 825
8346.37 837
8347.23 809
8348.09 907
8348.95 873
8349.82 877
8350.68 862
8351.54 820
8352.40 817
8353.27 786
8354.13 745
8354.99 744
8355.86 698
8356.72 706
8357.58 716
8358.45 697
8359.31 688
8360.17 686
8361.03 685
8361.90 737
8362.76 694
8363.62 680
8364.49 713
8365.35 725
8366.21 697
8367.08 703
8367.94 708
8368.80 716
8369.67 720
8370.53 702
8371.40 700
8372.26 713
8373.12 722
8373.99 722
8374.85 730
8375.71 729
8376.58 749
8377.44 730
8378.31 730
8379.17 718
8380.03 703
8380.90 654
8381.76 684
8382.63 722
8383.49 704
8384.36 729
8385.22 703
8386.08 734
8386.95 716
8387.81 740
8388.68 748
8389.54 741
8390.41 739
8391.27 736
8392.14 729
8393.00 713
8393.87 711
8394.73 699
8395.60 694
8396.46 712
8397.33 731
8398.19 771
8399.06 777
8399.92 774
8400.79 758
8401.65 824
8402.52 782
8403.38 770
8404.25 788
8405.11 809
8405.98 803
8406.84 792
8407.71 763
8408.58 738
8409.44 769
8410.31 798
8411.17 800
8412.04 760
8412.90 765
8413.77 767
8414.64 755
8415.50 783
8416.37 803
8417.23 782
8418.10 807
8418.97 797
8419.83 804
8420.70 791
8421.56 798
8422.43 834
8423.30 835
8424.16 846
8425.03 830
8425.90 857
8426.76 857
8427.63 872
8428.50 865
8429.36 831
8430.23 855
8431.10 863
8431.96 837
8432.83 862
8433.70 911
8434.56 904
8435.43 893
8436.30 853
8437.16 884
8438.03 878
8438.90 890
8439.77 940
8440.63 922
8441.50 933
8442.37 953
8443.24 939
8444.10 944
8444.97 961
8445.84 951
8446.71 978
8447.57 985
8448.44 997
8449.31 950
8450.18 965
8451.04 1019
8451.91 1127
8452.78 1150
8453.65 1350
8454.52 1528
8455.38 1652
8456.25 1851
8457.12 1877
8457.99 1865
8458.86 1830
8459.72 1741
8460.59 1569
8461.46 1411
8462.33 1246
8463.20 1194
8464.07 1066
8464.93 1016
8465.80 941
8466.67 907
8467.54 919
8468.41 887
8469.28 857
8470.15 856
8471.02 825
8471.88 804
8472.75 822
8473.62 806
8474.49 805
8475.36 793
8476.23 830
8477.10 853
8477.97 838
8478.84 837
8479.71 855
8480.58 845
8481.44 811
8482.31 826
8483.18 868
8484.05 882
8484.92 861
8485.79 856
8486.66 811
8487.53 850
8488.40 860
8489.27 822
8490.14 798
8491.01 840
8491.88 832
8492.75 845
8493.62 854
8494.49 878
8495.36 871
8496.23 868
8497.10 851
8497.97 843
8498.84 865
8499.71 855
8500.58 836
8501.45 809
8502.32 859
8503.19 831
8504.06 829
8504.93 866
8505.80 860
8506.67 860
8507.55 873
8508.42 858
8509.29 865
8510.16 885
8511.03 890
8511.90 912
8512.77 930
8513.64 940
8514.51 888
8515.38 903
8516.25 935
8517.13 931
8518.00 945
8518.87 912
8519.74 920
8520.61 914
8521.48 971
8522.35 1025
8523.23 1079
8524.10 1212
8524.97 1315
8525.84 1339
8526.71 1324
8527.58 1329
8528.46 1367
8529.33 1327
8530.20 1210
8531.07 1162
8531.94 1059
8532.81 1031
8533.69 981
8534.56 935
8535.43 893
8536.30 927
8537.18 953
8538.05 913
8538.92 889
8539.79 889
8540.66 840
8541.54 829
8542.41 839
8543.28 850
8544.15 832
8545.03 810
8545.90 865
8546.77 817
8547.64 825
8548.52 877
8549.39 913
8550.26 932
8551.14 944
8552.01 1042
8552.88 1083
8553.76 1175
8554.63 1150
8555.50 1143
8556.37 1121
8557.25 1045
8558.12 1015
8558.99 940
8559.87 895
8560.74 865
8561.61 850
8562.49 823
8563.36 802
8564.24 783
8565.11 799
8565.98 799
8566.86 791
8567.73 793
8568.60 778
8569.48 762
8570.35 772
8571.23 749
8572.10 756
8572.97 741
8573.85 761
8574.72 734
8575.60 709
8576.47 685
8577.34 747
8578.22 745
8579.09 752
8579.97 741
8580.84 742
8581.72 736
8582.59 786
8583.47 760
8584.34 775
8585.21 772
8586.09 784
8586.96 803
8587.84 797
8588.71 799
8589.59 776
8590.46 742
8591.34 803
8592.21 795
8593.09 772
8593.96 763
8594.84 788
8595.71 777
8596.59 802
8597.46 761
8598.34 804
8599.22 814
8600.09 828
8600.97 836
8601.84 841
8602.72 839
8603.59 818
8604.47 808
8605.34 838
8606.22 826
8607.10 846
8607.97 870
8608.85 863
8609.72 831
8610.60 837
8611.47 850
8612.35 852
8613.23 799
8614.10 866
8614.98 910
8615.86 905
8616.73 882
8617.61 878
8618.48 923
8619.36 942
8620.24 939
8621.11 930
8621.99 878
8622.87 902
8623.74 899
8624.62 902
8625.50 914
8626.37 970
8627.25 947
8628.13 923
8629.00 920
8629.88 952
8630.76 932
8631.64 926
8632.51 949
8633.39 898
8634.27 920
8635.14 890
8636.02 928
8636.90 959
8637.78 951
8638.65 925
8639.53 917
8640.41 889
8641.29 926
8642.16 945
8643.04 1002
8643.92 989
8644.80 984
8645.67 988
8646.55 1008
8647.43 1035
8648.31 1049
8649.18 1049
8650.06 1055
8650.94 1071
8651.82 1094
8652.70 1075
8653.58 1089
8654.45 1088
8655.33 1054
8656.21 1085
8657.09 1104
8657.97 1095
8658.84 1138
8659.72 1172
8660.60 1243
8661.48 1267
8662.36 1390
8663.24 1538
8664.12 1620
8664.99 1663
8665.87 1700
8666.75 1726
8667.63 1724
8668.51 1643
8669.39 1500
8670.27 1346
8671.15 1291
8672.03 1309
8672.91 1269
8673.78 1272
8674.66 1269
8675.54 1283
8676.42 1281
8677.30 1239
8678.18 1188
8679.06 1161
8679.94 1110
8680.82 1053
8681.70 1054
8682.58 1055
8683.46 1022
8684.34 1012
8685.22 983
8686.10 1030
8686.98 1022
8687.86 1064
8688.74 1131
8689.62 1227
8690.50 1270
8691.38 1399
8692.26 1504
8693.14 1509
8694.02 1529
8694.90 1498
8695.78 1443
8696.66 1394
8697.54 1318
8698.42 1188
8699.30 1116
8700.18 1108
8701.06 1087
8701.94 1119
8702.82 1049
8703.70 1078
8704.58 1062
8705.46 1012
8706.34 969
8707.23 922
8708.11 866
8708.99 882
8709.87 864
8710.75 837
8711.63 804
8712.51 793
8713.39 769
8714.27 798
8715.16 763
8716.04 772
8716.92 770
8717.80 785
8718.68 778
8719.56 771
8720.44 777
8721.33 813
8722.21 795
8723.09 743
8723.97 765
8724.85 770
8725.73 778
8726.62 728
8727.50 777
8728.38 767
8729.26 814
8730.14 823
8731.03 833
8731.91 822
8732.79 830
8733.67 844
8734.55 854
8735.44 827
8736.32 823
8737.20 778
8738.08 790
8738.97 816
8739.85 787
8740.73 809
8741.61 824
8742.50 831
8743.38 797
8744.26 760
8745.14 800
8746.03 793
8746.91 761
8747.79 772
8748.68 773
8749.56 793
8750.44 809
8751.33 792
8752.21 773
8753.09 825
8753.97 832
8754.86 803
8755.74 822
8756.62 823
8757.51 833
8758.39 848
8759.28 860
8760.16 898
8761.04 808
8761.93 826
8762.81 853
8763.69 815
8764.58 812
8765.46 826
8766.34 810
8767.23 852
8768.11 850
8769.00 823
8769.88 811
8770.76 813
8771.65 836
8772.53 822
8773.42 789
8774.30 809
8775.19 825
8776.07 802
8776.95 806
8777.84 807
8778.72 877
8779.61 893
8780.49 942
8781.38 945
8782.26 994
8783.15 1034
8784.03 1050
8784.92 992
8785.80 956
8786.69 921
8787.57 869
8788.46 834
8789.34 830
8790.23 789
8791.11 769
8792.00 782
8792.88 753
8793.77 725
8794.65 686
8795.54 696
8796.42 722
8797.31 735
8798.19 703
8799.08 724
8799.96 735
8800.85 703
8801.74 664
8802.62 637
8803.51 654
8804.39 650
8805.28 684
8806.16 723
8807.05 719
8807.94 656
8808.82 661
8809.71 669
8810.59 669
8811.48 683
8812.37 672
8813.25 656
8814.14 687
8815.03 692
8815.91 695
8816.80 681
8817.68 678
8818.57 699
8819.46 706
8820.34 688
8821.23 650
8822.12 652
8823.00 713
8823.89 640
8824.78 623
8825.66 682
8826.55 660
8827.44 665
8828.33 643
8829.21 637
8830.10 623
8830.99 624
8831.87 627
8832.76 641
8833.65 657
8834.54 614
8835.42 668
8836.31 643
8837.20 620
8838.08 618
8838.97 623
8839.86 640
8840.75 639
8841.64 669
8842.52 654
8843.41 630
8844.30 627
8845.19 626
8846.07 643
8846.96 632
8847.85 593
8848.74 617
8849.63 600
8850.51 635
8851.40 616
8852.29 643
8853.18 646
8854.07 635
8854.96 650
8855.84 655
8856.73 624
8857.62 635
8858.51 604
8859.40 604
8860.29 627
8861.17 601
8862.06 603
8862.95 612
8863.84 605
8864.73 591
8865.62 598
8866.51 604
8867.40 606
8868.29 593
8869.17 561
8870.06 594
8870.95 615
8871.84 606
8872.73 582
8873.62 583
8874.51 589
8875.40 593
8876.29 590
8877.18 611
8878.07 600
8878.96 570
8879.85 571
8880.74 576
8881.63 593
8882.51 585
8883.40 565
8884.29 578
8885.18 565
8886.07 589
8886.96 607
8887.85 579
8888.74 565
8889.63 558
8890.52 581
8891.41 548
8892.30 552
8893.19 581
8894.09 581
8894.98 558
8895.87 534
8896.76 543
8897.65 539
8898.54 510
8899.43 526
8900.32 539
8901.21 569
8902.10 530
8902.99 524
8903.88 529
8904.77 555
8905.66 557
8906.55 545
8907.44 507
8908.34 528
8909.23 548
8910.12 549
8911.01 537
8911.90 573
8912.79 538
8913.68 574
8914.57 534
8915.47 549
8916.36 536
8917.25 538
8918.14 555
8919.03 548
8919.92 542
8920.81 569
8921.71 546
8922.60 558
8923.49 541
8924.38 543
8925.27 513
8926.16 528
8927.06 523
8927.95 550
8928.84 535
8929.73 541
8930.62 547
8931.52 529
8932.41 518
8933.30 485
8934.19 534
8935.09 519
8935.98 491
8936.87 537
8937.76 542
8938.66 526
8939.55 516
8940.44 495
8941.33 523
8942.23 542
8943.12 545
8944.01 533
8944.90 526
8945.80 523
8946.69 496
8947.58 515
8948.48 511
8949.37 503
8950.26 524
8951.16 513
8952.05 526
8952.94 541
8953.84 535
8954.73 553
8955.62 554
8956.52 552
8957.41 563
8958.30 562
8959.20 549
8960.09 546
8960.98 545
8961.88 533
8962.77 530
8963.66 523
8964.56 537
8965.45 519
8966.35 538
8967.24 519
8968.13 534
8969.03 553
8969.92 538
8970.82 521
8971.71 553
8972.60 557
8973.50 551
8974.39 548
8975.29 510
8976.18 508
8977.08 516
8977.97 522
8978.87 516
8979.76 522
8980.65 517
8981.55 501
8982.44 520
8983.34 503
8984.23 500
8985.13 530
8986.02 517
8986.92 478
8987.81 448
8988.71 515
8989.60 541
8990.50 551
8991.39 537
8992.29 540
8993.18 516
8994.08 514
8994.97 505
8995.87 539
8996.76 541
8997.66 502
8998.56 524
8999.45 519
9000.35 504
9001.24 478
9002.14 511
9003.03 503
9003.93 491
9004.83 516
9005.72 492
9006.62 503
9007.51 494
9008.41 491
9009.31 499
9010.20 519
9011.10 514
9011.99 526
9012.89 490
9013.79 508
9014.68 499
9015.58 501
9016.48 528
9017.37 506
9018.27 490
9019.16 523
9020.06 546
9020.96 550
9021.85 537
9022.75 518
9023.65 538
9024.54 530
9025.44 535
9026.34 493
9027.24 506
9028.13 560
9029.03 528
9029.93 502
9030.82 502
9031.72 504
9032.62 540
9033.52 522
9034.41 509
9035.31 512
9036.21 527
9037.10 491
9038.00 505
9038.90 501
9039.80 520
9040.69 523
9041.59 490
9042.49 506
9043.39 527
9044.29 511
9045.18 514
9046.08 509
9046.98 516
9047.88 499
9048.78 521
9049.67 528
9050.57 534
9051.47 519
9052.37 524
9053.27 530
9054.16 538
9055.06 521
9055.96 535
9056.86 531
9057.76 580
9058.66 548
9059.55 553
9060.45 524
9061.35 542
9062.25 549
9063.15 536
9064.05 533
9064.95 542
9065.85 594
9066.74 536
9067.64 529
9068.54 520
9069.44 531
9070.34 529
9071.24 517
9072.14 534
9073.04 509
9073.94 549
9074.84 562
9075.74 533
9076.64 536
9077.53 531
9078.43 524
9079.33 543
9080.23 556
9081.13 544
9082.03 562
9082.93 557
9083.83 541
9084.73 558
9085.63 580
9086.53 577
9087.43 548
9088.33 567
9089.23 585
9090.13 576
9091.03 557
9091.93 504
9092.83 557
9093.73 557
9094.63 545
9095.53 543
9096.43 525
9097.33 541
9098.23 548
9099.13 510
9100.04 518
9100.94 519
9101.84 524
9102.74 513
9103.64 500
9104.54 502
9105.44 505
9106.34 533
9107.24 522
9108.14 518
9109.04 521
9109.94 517
9110.85 554
9111.75 532
9112.65 535
9113.55 509
9114.45 549
9115.35 517
9116.25 508
9117.15 476
9118.06 492
9118.96 475
9119.86 531
9120.76 549
9121.66 544
9122.56 501
9123.46 555
9124.37 558
9125.27 515
9126.17 523
9127.07 527
9127.97 521
9128.88 535
9129.78 521
9130.68 529
9131.58 546
9132.48 517
9133.39 523
9134.29 491
9135.19 525
9136.09 559
9137.00 524
9137.90 543
9138.80 536
9139.70 492
9140.61 498
9141.51 540
9142.41 520
9143.31 515
9144.22 536
9145.12 519
9146.02 506
9146.92 529
9147.83 534
9148.73 514
9149.63 527
9150.54 523
9151.44 515
9152.34 528
9153.25 539
9154.15 537
9155.05 528
9155.96 536
9156.86 545
9157.76 543
9158.67 556
9159.57 531
9160.47 502
9161.38 516
9162.28 527
9163.18 536
9164.09 522
9164.99 542
9165.90 530
9166.80 502
9167.70 509
9168.61 499
9169.51 513
9170.42 527
9171.32 516
9172.22 548
9173.13 504
9174.03 529
9174.94 541
9175.84 537
9176.74 536
9177.65 514
9178.55 537
9179.46 563
9180.36 581
9181.27 538
9182.17 509
9183.08 530
9183.98 531
9184.89 530
9185.79 537
9186.70 507
9187.60 553
9188.51 526
9189.41 526
9190.32 544
9191.22 546
9192.13 535
9193.03 526
9193.94 569
9194.84 555
9195.75 585
9196.65 584
9197.56 614
9198.46 578
9199.37 621
9200.27 587
9201.18 590
9202.08 566
9202.99 606
9203.90 606
9204.80 581
9205.71 597
9206.61 557
9207.52 529
9208.42 564
9209.33 561
9210.24 555
9211.14 519
9212.05 512
9212.95 561
9213.86 533
9214.77 548
9215.67 545
9216.58 543
9217.49 544
9218.39 560
9219.30 547
9220.21 572
9221.11 571
9222.02 565
9222.93 585
9223.83 581
9224.74 548
9225.65 579
9226.55 550
9227.46 533
9228.37 552
9229.27 549
9230.18 541
9231.09 541
9231.99 503
9232.90 529
9233.81 509
9234.72 533
9235.62 539
9236.53 542
9237.44 537
9238.34 542
9239.25 525
9240.16 526
9241.07 490
9241.97 491
9242.88 518
9243.79 508
9244.70 520
9245.61 522
9246.51 520
9247.42 507
9248.33 507
9249.24 492
9250.14 514
9251.05 528
9251.96 530
9252.87 518
9253.78 488
9254.69 482
9255.59 471
9256.50 491
9257.41 504
9258.32 499
9259.23 529
9260.14 488
9261.04 520
9261.95 551
9262.86 517
9263.77 507
9264.68 528
9265.59 543
9266.50 516
9267.40 538
9268.31 509
9269.22 506
9270.13 491
9271.04 519
9271.95 518
9272.86 550
9273.77 543
9274.68 514
9275.59 520
9276.49 496
9277.40 517
9278.31 547
9279.22 557
9280.13 529
9281.04 541
9281.95 520
9282.86 528
9283.77 521
9284.68 516
9285.59 505
9286.50 519
9287.41 513
9288.32 556
9289.23 486
9290.14 504
9291.05 548
9291.96 540
9292.87 526
9293.78 541
9294.69 546
9295.60 542
9296.51 554
9297.42 542
9298.33 515
9299.24 576
9300.15 563
9301.06 590
9301.97 573
9302.88 592
9303.79 565
9304.70 561
9305.61 562
9306.53 544
9307.44 513
9308.35 534
9309.26 541
9310.17 568
9311.08 571
9311.99 515
9312.90 544
9313.81 541
9314.72 535
9315.63 549
9316.55 555
9317.46 497
9318.37 500
9319.28 497
9320.19 515
9321.10 516
9322.01 516
9322.93 535
9323.84 547
9324.75 532
9325.66 503
9326.57 526
9327.48 496
9328.40 523
9329.31 505
9330.22 506
9331.13 487
9332.04 522
9332.96 504
9333.87 490
9334.78 515
9335.69 524
9336.60 527
9337.52 514
9338.43 532
9339.34 516
9340.25 515
9341.17 517
9342.08 500
9342.99 485
9343.90 474
9344.82 486
9345.73 535
9346.64 504
9347.55 510
9348.47 504
9349.38 511
9350.29 511
9351.21 528
9352.12 528
9353.03 518
9353.94 508
9354.86 530
9355.77 543
9356.68 510
9357.60 503
9358.51 520
9359.42 548
9360.34 505
9361.25 522
9362.16 553
9363.08 509
9363.99 516
9364.90 546
9365.82 510
9366.73 526
9367.65 514
9368.56 532
9369.47 517
9370.39 509
9371.30 532
9372.21 568
9373.13 564
9374.04 506
9374.96 516
9375.87 512
9376.79 551
9377.70 558
9378.61 564
9379.53 540
9380.44 528
9381.36 525
9382.27 529
9383.19 536
9384.10 529
9385.01 535
9385.93 534
9386.84 576
9387.76 541
9388.67 551
9389.59 558
9390.50 578
9391.42 562
9392.33 551
9393.25 540
9394.16 581
9395.08 577
9395.99 559
9396.91 570
9397.82 554
9398.74 566
9399.65 547
9400.57 550
9401.48 562
9402.40 564
9403.32 523
9404.23 571
9405.15 542
9406.06 524
9406.98 536
9407.89 550
9408.81 542
9409.73 552
9410.64 584
9411.56 542
9412.47 560
9413.39 563
9414.30 560
9415.22 548
9416.14 575
9417.05 548
9417.97 554
9418.89 547
9419.80 568
9420.72 595
9421.63 587
9422.55 568
9423.47 534
9424.38 567
9425.30 592
9426.22 579
9427.13 554
9428.05 572
9428.97 568
9429.88 601
9430.80 532
9431.72 531
9432.63 547
9433.55 598
9434.47 617
9435.38 606
9436.30 572
9437.22 588
9438.14 620
9439.05 662
9439.97 636
9440.89 609
9441.81 598
9442.72 622
9443.64 616
9444.56 616
9445.47 631
9446.39 632
9447.31 623
9448.23 578
9449.15 591
9450.06 619
9450.98 636
9451.90 617
9452.82 659
9453.73 636
9454.65 639
9455.57 651
9456.49 615
9457.41 648
9458.32 620
9459.24 623
9460.16 623
9461.08 582
9462.00 582
9462.92 554
9463.83 579
9464.75 596
9465.67 581
9466.59 615
9467.51 579
9468.43 585
9469.35 560
9470.26 566
9471.18 609
9472.10 586
9473.02 575
9473.94 583
9474.86 599
9475.78 608
9476.70 612
9477.62 643
9478.54 638
9479.45 606
9480.37 621
9481.29 629
9482.21 643
9483.13 634
9484.05 638
9484.97 663
9485.89 626
9486.81 605
9487.73 609
9488.65 614
9489.57 609
9490.49 605
9491.41 588
9492.33 593
9493.25 575
9494.17 602
9495.09 619
9496.01 605
9496.93 596
9497.85 583
9498.77 610
9499.69 584
9500.61 609
9501.53 588
9502.45 582
9503.37 577
9504.29 613
9505.21 626
9506.13 630
9507.05 645
9507.97 632
9508.89 645
9509.81 641
9510.73 595
9511.65 621
9512.57 611
9513.49 618
9514.42 634
9515.34 637
9516.26 652
9517.18 655
9518.10 646
9519.02 680
9519.94 695
9520.86 711
9521.78 716
9522.71 742
9523.63 685
9524.55 726
9525.47 716
9526.39 719
9527.31 683
9528.23 707
9529.16 696
9530.08 677
9531.00 655
9531.92 682
9532.84 674
9533.76 641
9534.69 659
9535.61 701
9536.53 683
9537.45 659
9538.37 676
9539.30 688
9540.22 696
9541.14 669
9542.06 699
9542.98 643
9543.91 672
9544.83 680
9545.75 664
9546.67 704
9547.60 720
9548.52 738
9549.44 715
9550.36 697
9551.29 694
9552.21 707
9553.13 647
9554.06 708
9554.98 723
9555.90 711
9556.82 702
9557.75 701
9558.67 707
9559.59 718
9560.52 748
9561.44 699
9562.36 728
9563.29 728
9564.21 785
9565.13 732
9566.06 739
9566.98 733
9567.90 736
9568.83 723
9569.75 713
9570.67 749
9571.60 748
9572.52 782
9573.44 785
9574.37 786
9575.29 792
9576.22 810
9577.14 796
9578.06 782
9578.99 801
9579.91 825
9580.84 821
9581.76 825
9582.68 845
9583.61 814
9584.53 797
9585.46 786
9586.38 785
9587.31 812
9588.23 784
9589.15 828
9590.08 859
9591.00 836
9591.93 819
9592.85 843
9593.78 844
9594.70 841
9595.63 871
9596.55 944
9597.48 1006
9598.40 1005
9599.33 1045
9600.25 1023
9601.18 1019
9602.10 1014
9603.03 1013
9603.95 960
9604.88 971
9605.80 965
9606.73 937
9607.65 926
9608.58 906
9609.50 923
9610.43 943
9611.35 861
9612.28 909
9613.21 912
9614.13 915
9615.06 909
9615.98 916
9616.91 953
9617.84 978
9618.76 955
9619.69 943
9620.61 911
9621.54 916
9622.47 950
9623.39 946
9624.32 984
9625.24 981
9626.17 967
9627.10 974
9628.02 960
9628.95 963
9629.88 949
9630.80 1034
9631.73 994
9632.65 1008
9633.58 997
9634.51 1026
9635.43 1059
9636.36 1084
9637.29 1047
9638.22 1093
9639.14 1099
9640.07 1153
9641.00 1136
9641.92 1100
9642.85 1175
9643.78 1236
9644.70 1297
9645.63 1271
9646.56 1273
9647.49 1266
9648.41 1228
9649.34 1201
9650.27 1184
9651.20 1139
9652.12 1149
9653.05 1153
9653.98 1121
9654.91 1098
9655.83 1085
9656.76 1079
9657.69 1084
9658.62 1093
9659.55 1101
9660.47 1104
9661.40 1090
9662.33 1120
9663.26 1111
9664.19 1121
9665.11 1083
9666.04 1116
9666.97 1163
9667.90 1226
9668.83 1196
9669.75 1192
9670.68 1196
9671.61 1234
9672.54 1248
9673.47 1200
9674.40 1223
9675.33 1213
9676.25 1212
9677.18 1259
9678.11 1219
9679.04 1186
9679.97 1200
9680.90 1193
9681.83 1238
9682.76 1221
9683.69 1227
9684.61 1260
9685.54 1278
9686.47 1242
9687.40 1242
9688.33 1269
9689.26 1281
9690.19 1296
9691.12 1282
9692.05 1278
9692.98 1249
9693.91 1317
9694.84 1292
9695.77 1285
9696.70 1325
9697.63 1367
9698.56 1385
9699.49 1403
9700.42 1383
9701.35 1396
9702.28 1364
9703.21 1344
9704.14 1231
9705.07 1276
9706.00 1259
9706.93 1236
9707.86 1190
9708.79 1164
9709.72 1191
9710.65 1272
9711.58 1262
9712.51 1325
9713.44 1417
9714.37 1455
9715.30 1471
9716.23 1476
9717.16 1450
9718.09 1429
9719.02 1368
9719.95 1348
9720.88 1273
9721.81 1229
9722.75 1174
9723.68 1123
9724.61 1063
9725.54 1076
9726.47 1114
9727.40 1031
9728.33 1064
9729.26 1015
9730.19 1027
9731.13 1042
9732.06 1014
9732.99 1045
9733.92 1056
9734.85 1035
9735.78 1012
9736.71 1050
9737.65 1015
9738.58 984
9739.51 936
9740.44 946
9741.37 947
9742.30 889
9743.24 928
9744.17 924
9745.10 868
9746.03 858
9746.96 869
9747.90 885
9748.83 862
9749.76 879
9750.69 866
9751.63 833
9752.56 813
9753.49 846
9754.42 850
9755.36 826
9756.29 853
9757.22 844
9758.15 816
9759.09 819
9760.02 848
9760.95 833
9761.88 825
9762.82 802
9763.75 827
9764.68 834
9765.62 863
9766.55 862
9767.48 879
9768.41 855
9769.35 881
9770.28 852
9771.21 892
9772.15 848
9773.08 859
9774.01 823
9774.95 851
9775.88 842
9776.81 825
9777.75 860
9778.68 842
9779.62 883
9780.55 886
9781.48 913
9782.42 865
9783.35 867
9784.28 898
9785.22 858
9786.15 849
9787.09 870
9788.02 836
9788.95 840
9789.89 795
9790.82 791
9791.76 789
9792.69 805
9793.63 797
9794.56 781
9795.49 819
9796.43 787
9797.36 810
9798.30 816
9799.23 831
9800.17 810
9801.10 786
9802.04 803
9802.97 795
9803.91 771
9804.84 736
9805.78 729
9806.71 711
9807.65 705
9808.58 712
9809.52 705
9810.45 708
9811.39 725
9812.32 685
9813.26 667
9814.19 696
9815.13 720
9816.06 682
9817.00 715
9817.93 702
9818.87 698
9819.80 660
9820.74 666
9821.68 628
9822.61 680
9823.55 638
9824.48 637
9825.42 656
9826.35 634
9827.29 643
9828.23 637
9829.16 645
9830.10 618
9831.03 609
9831.97 683
9832.91 660
9833.84 628
9834.78 650
9835.72 648
9836.65 645
9837.59 627
9838.52 622
9839.46 620
9840.40 627
9841.33 639
9842.27 610
9843.21 652
9844.14 638
9845.08 609
9846.02 631
9846.95 621
9847.89 600
9848.83 625
9849.77 652
9850.70 675
9851.64 670
9852.58 638
9853.51 613
9854.45 635
9855.39 647
9856.33 659
9857.26 623
9858.20 635
9859.14 647
9860.08 635
9861.01 632
9861.95 590
9862.89 582
9863.83 623
9864.76 654
9865.70 598
9866.64 589
9867.58 596
9868.51 626
9869.45 620
9870.39 635
9871.33 646
9872.27 634
9873.20 638
9874.14 655
9875.08 604
9876.02 589
9876.96 630
9877.90 627
9878.83 627
9879.77 617
9880.71 620
9881.65 631
9882.59 627
9883.53 612
9884.47 618
9885.40 610
9886.34 607
9887.28 636
9888.22 606
9889.16 607
9890.10 565
9891.04 618
9891.98 610
9892.91 618
9893.85 579
9894.79 588
9895.73 585
9896.67 585
9897.61 588
9898.55 573
9899.49 603
9900.43 591
9901.37 622
9902.31 590
9903.25 593
9904.19 586
9905.13 589
9906.07 619
9907.01 601
9907.95 594
9908.89 596
9909.83 624
9910.77 624
9911.71 596
9912.65 604
9913.59 609
9914.53 618
9915.47 641
9916.41 611
9917.35 574
9918.29 585
9919.23 604
9920.17 598
9921.11 639
9922.05 641
9922.99 647
9923.93 683
9924.87 732
9925.81 775
9926.75 804
9927.69 770
9928.63 779
9929.57 762
9930.51 755
9931.45 736
9932.39 645
9933.34 611
9934.28 643
9935.22 629
9936.16 622
9937.10 629
9938.04 591
9938.98 587
9939.92 569
9940.87 593
9941.81 579
9942.75 606
9943.69 580
9944.63 624
9945.57 596
9946.51 628
9947.46 669
9948.40 683
9949.34 704
9950.28 737
9951.22 692
9952.16 708
9953.11 703
9954.05 684
9954.99 659
9955.93 614
9956.87 618
9957.82 610
9958.76 573
9959.70 591
9960.64 580
9961.59 577
9962.53 570
9963.47 517
9964.41 530
9965.35 529
9966.30 540
9967.24 519
9968.18 545
9969.13 531
9970.07 516
9971.01 534
9971.95 515
9972.90 505
9973.84 516
9974.78 543
9975.73 526
9976.67 513
9977.61 499
9978.55 545
9979.50 502
9980.44 524
9981.38 496
9982.33 523
9983.27 555
9984.21 522
9985.16 531
9986.10 546
9987.04 536
9987.99 523
9988.93 526
9989.88 512
9990.82 555
9991.76 527
9992.71 527
9993.65 509
9994.59 498
9995.54 542
9996.48 532
9997.43 519
9998.37 522
9999.31 516
10000.26 506
10001.20 510
10002.15 515
10003.09 531
10004.04 535
10004.98 497
10005.92 561
10006.87 537
10007.81 525
10008.76 508
10009.70 520
10010.65 510
10011.59 527
10012.54 540
10013.48 520
10014.43 562
10015.37 569
10016.32 547
10017.26 498
10018.21 520
10019.15 521
10020.10 514
10021.04 502
10021.99 523
10022.93 513
10023.88 488
10024.82 528
10025.77 540
10026.71 546
10027.66 532
10028.60 512
10029.55 510
10030.49 546
10031.44 518
10032.39 523
10033.33 494
10034.28 520
10035.22 510
10036.17 483
10037.11 494
10038.06 512
10039.01 525
10039.95 524
10040.90 503
10041.84 501
10042.79 525
10043.74 521
10044.68 480
10045.63 500
10046.58 522
10047.52 498
10048.47 478
10049.41 462
10050.36 466
10051.31 496
10052.25 503
10053.20 513
10054.15 478
10055.09 471
10056.04 497
10056.99 489
10057.93 480
10058.88 478
10059.83 477
10060.78 488
10061.72 490
10062.67 478
10063.62 488
10064.56 520
10065.51 555
10066.46 480
10067.41 490
10068.35 497
10069.30 476
10070.25 480
10071.20 495
10072.14 499
10073.09 479
10074.04 493
10074.99 482
10075.93 464
10076.88 516
10077.83 523
10078.78 483
10079.72 488
10080.67 513
10081.62 486
10082.57 493
10083.52 512
10084.46 498
10085.41 526
10086.36 489
10087.31 474
10088.26 513
10089.21 501
10090.15 500
10091.10 477
10092.05 498
10093.00 486
10093.95 482
10094.90 505
10095.85 487
10096.79 486
10097.74 470
10098.69 508
10099.64 476
10100.59 527
10101.54 510
10102.49 525
10103.44 523
10104.39 517
10105.33 519
10106.28 499
10107.23 509
10108.18 510
10109.13 511
10110.08 474
10111.03 474
10111.98 522
10112.93 481
10113.88 503
10114.83 488
10115.78 494
10116.73 529
10117.68 488
10118.63 469
10119.58 497
10120.53 486
10121.48 502
10122.43 463
10123.38 475
10124.33 495
10125.28 500
10126.23 464
10127.18 498
10128.13 520
10129.08 486
10130.03 537
10130.98 500
10131.93 477
10132.88 502
10133.83 492
10134.78 498
10135.73 478
10136.68 511
10137.63 526
10138.58 481
10139.53 519
10140.48 519
10141.43 495
10142.38 493
10143.33 527
10144.29 533
10145.24 518
10146.19 487
10147.14 501
10148.09 524
10149.04 486
10149.99 496
10150.94 506
10151.89 484
10152.85 493
10153.80 481
10154.75 491
10155.70 502
10156.65 517
10157.60 522
10158.55 480
10159.51 479
10160.46 517
10161.41 527
10162.36 551
10163.31 506
10164.26 491
10165.22 521
10166.17 545
10167.12 545
10168.07 486
10169.02 532
10169.98 535
10170.93 517
10171.88 527
10172.83 505
10173.79 499
10174.74 523
10175.69 519
10176.64 534
10177.60 548
10178.55 538
10179.50 532
10180.45 548
10181.41 548
10182.36 534
10183.31 556
10184.26 555
10185.22 536
10186.17 511
10187.12 555
10188.08 562
10189.03 549
10189.98 544
10190.93 566
10191.89 549
10192.84 544
10193.79 550
10194.75 547
10195.70 571
10196.65 526
10197.61 539
10198.56 577
10199.51 560
10200.47 520
10201.42 534
10202.38 575
10203.33 567
10204.28 585
10205.24 577
10206.19 584
10207.14 574
10208.10 599
10209.05 572
10210.01 567
10210.96 598
10211.91 575
10212.87 573
10213.82 564
10214.78 552
10215.73 586
10216.69 545
10217.64 609
10218.59 574
10219.55 542
10220.50 540
10221.46 536
10222.41 557
10223.37 572
10224.32 557
10225.28 530
10226.23 555
10227.19 565
10228.14 578
10229.10 570
10230.05 553
10231.01 602
10231.96 606
10232.92 643
10233.87 636
10234.83 654
10235.78 682
10236.74 696
10237.69 688
10238.65 689
10239.60 684
10240.56 673
10241.51 645
10242.47 615
10243.42 587
10244.38 570
10245.34 573
10246.29 553
10247.25 570
10248.20 588
10249.16 548
10250.11 552
10251.07 540
10252.03 578
10252.98 572
10253.94 545
10254.89 546
10255.85 521
10256.81 551
10257.76 531
10258.72 552
10259.68 532
10260.63 522
10261.59 541
10262.55 575
10263.50 544
10264.46 521
10265.41 469
10266.37 484
10267.33 543
10268.28 504
10269.24 504
10270.20 541
10271.16 563
10272.11 510
10273.07 526
10274.03 551
10274.98 523
10275.94 559
10276.90 526
10277.85 525
10278.81 511
10279.77 505
10280.73 513
10281.68 509
10282.64 501
10283.60 480
10284.56 472
10285.51 528
10286.47 497
10287.43 487
10288.39 498
10289.34 507
10290.30 525
10291.26 512
10292.22 518
10293.18 504
10294.13 495
10295.09 505
10296.05 499
10297.01 497
10297.97 483
10298.92 503
10299.88 502
10300.84 498
10301.80 480
10302.76 502
10303.72 489
10304.67 511
10305.63 513
10306.59 496
10307.55 492
10308.51 507
10309.47 508
10310.43 487
10311.38 514
10312.34 488
10313.30 504
10314.26 507
10315.22 492
10316.18 496
10317.14 505
10318.10 509
10319.06 527
10320.01 550
10320.97 508
10321.93 500
10322.89 506
10323.85 522
10324.81 511
10325.77 518
10326.73 516
10327.69 513
10328.65 530
10329.61 520
10330.57 545
10331.53 548
10332.49 512
10333.45 505
10334.41 555
10335.37 515
10336.33 525
10337.29 499
10338.25 503
10339.21 510
10340.17 513
10341.13 512
10342.09 488
10343.05 491
10344.01 492
10344.97 450
10345.93 468
10346.89 499
10347.85 497
10348.81 457
10349.77 476
10350.73 514
10351.69 517
10352.65 511
10353.61 447
10354.57 477
10355.53 509
10356.49 483
10357.46 495
10358.42 451
10359.38 467
10360.34 483
10361.30 477
10362.26 474
10363.22 480
10364.18 497
10365.14 484
10366.11 497
10367.07 478
10368.03 449
10368.99 494
10369.95 507
10370.91 505
10371.87 475
10372.84 472
10373.80 477
10374.76 446
10375.72 470
10376.68 461
10377.64 473
10378.61 496
10379.57 459
10380.53 470
10381.49 477
10382.45 461
10383.42 501
10384.38 459
10385.34 456
10386.30 504
10387.27 496
10388.23 500
10389.19 489
10390.15 439
10391.11 463
10392.08 475
10393.04 444
10394.00 470
10394.96 455
10395.93 463
10396.89 497
10397.85 497
10398.82 484
10399.78 463
10400.74 446
10401.70 456
10402.67 481
10403.63 477
10404.59 470
10405.56 457
10406.52 468
10407.48 479
10408.45 513
10409.41 496
10410.37 474
10411.34 443
10412.30 482
10413.26 464
10414.23 475
10415.19 498
10416.15 459
10417.12 508
10418.08 495
10419.04 527
10420.01 530
10420.97 500
10421.94 519
10422.90 512
10423.86 499
10424.83 500
10425.79 494
10426.76 513
10427.72 492
10428.68 494
10429.65 493
10430.61 504
10431.58 508
10432.54 456
10433.51 470
10434.47 515
10435.44 500
10436.40 466
10437.36 475
10438.33 442
10439.29 471
10440.26 467
10441.22 482
10442.19 469
10443.15 494
10444.12 458
10445.08 437
10446.05 433
10447.01 455
10447.98 468
10448.94 453
10449.91 499
10450.87 482
10451.84 480
10452.80 478
10453.77 502
10454.73 491
10455.70 513
10456.67 505
10457.63 507
10458.60 472
10459.56 465
10460.53 463
10461.49 493
10462.46 509
10463.43 544
10464.39 493
10465.36 498
10466.32 485
10467.29 475
10468.25 492
10469.22 508
10470.19 503
10471.15 480
10472.12 476
10473.09 469
10474.05 507
10475.02 506
10475.98 484
10476.95 521
10477.92 561
10478.88 517
10479.85 493
10480.82 510
10481.78 524
10482.75 522
10483.72 537
10484.68 502
10485.65 510
10486.62 506
10487.58 529
10488.55 493
10489.52 502
10490.49 510
10491.45 547
10492.42 494
10493.39 493
10494.35 499
10495.32 512
10496.29 506
10497.26 496
10498.22 499
10499.19 487
10500.16 537
10501.13 546
10502.09 540
10503.06 537
10504.03 571
10505.00 569
10505.96 552
10506.93 565
10507.90 543
10508.87 556
10509.84 535
10510.80 519
10511.77 479
10512.74 516
10513.71 515
10514.68 510
10515.64 486
10516.61 465
10517.58 496
10518.55 495
10519.52 479
10520.49 460
10521.45 466
10522.42 470
10523.39 516
10524.36 475
10525.33 478
10526.30 468
10527.27 464
10528.23 472
10529.20 525
10530.17 500
10531.14 460
10532.11 456
10533.08 465
10534.05 460
10535.02 452
10535.99 503
10536.96 506
10537.93 504
10538.89 490
10539.86 488
10540.83 488
10541.80 493
10542.77 468
10543.74 461
10544.71 473
10545.68 496
10546.65 482
10547.62 490
10548.59 459
10549.56 504
10550.53 490
10551.50 489
10552.47 475
10553.44 497
10554.41 508
10555.38 452
10556.35 459
10557.32 502
10558.29 499
10559.26 490
10560.23 480
10561.20 495
10562.17 505
10563.14 492
10564.11 479
10565.08 488
10566.05 510
10567.02 545
10567.99 533
10568.96 518
10569.93 493
10570.91 499
10571.88 519
10572.85 479
10573.82 481
10574.79 482
10575.76 502
10576.73 484
10577.70 461
10578.67 495
10579.64 496
10580.62 489
10581.59 483
10582.56 486
10583.53 492
10584.50 516
10585.47 502
10586.44 478
10587.42 509
10588.39 470
10589.36 516
10590.33 514
10591.30 522
10592.27 517
10593.25 517
10594.22 507
10595.19 509
10596.16 490
10597.13 468
10598.10 481
10599.08 490
10600.05 499
10601.02 497
10601.99 486
10602.97 516
10603.94 538
10604.91 514
10605.88 527
10606.85 519
10607.83 516
10608.80 529
10609.77 563
10610.74 585
10611.72 537
10612.69 567
10613.66 556
10614.64 525
10615.61 535
10616.58 528
10617.55 489
10618.53 501
10619.50 518
10620.47 514
10621.45 519
10622.42 488
10623.39 470
10624.37 485
10625.34 500
10626.31 498
10627.29 473
10628.26 457
10629.23 468
10630.21 487
10631.18 488
10632.15 485
10633.13 490
10634.10 507
10635.07 485
10636.05 516
10637.02 510
10638.00 528
10638.97 518
10639.94 522
10640.92 515
10641.89 523
10642.87 512
10643.84 515
10644.81 480
10645.79 469
10646.76 509
10647.74 460
10648.71 454
10649.68 475
10650.66 451
10651.63 454
10652.61 462
10653.58 470
10654.56 444
10655.53 413
10656.51 431
10657.48 436
10658.46 469
10659.43 467
10660.41 455
10661.38 471
10662.36 472
10663.33 465
10664.31 459
10665.28 464
10666.26 453
10667.23 479
10668.21 465
10669.18 449
10670.16 458
10671.13 444
10672.11 443
10673.08 444
10674.06 455
10675.03 424
10676.01 430
10676.99 440
10677.96 446
10678.94 452
10679.91 443
10680.89 452
10681.86 479
10682.84 494
10683.82 478
10684.79 448
10685.77 470
10686.74 456
10687.72 444
10688.70 447
10689.67 440
10690.65 435
10691.63 448
10692.60 442
10693.58 423
10694.55 430
10695.53 447
10696.51 464
10697.48 460
10698.46 443
10699.44 443
10700.41 451
10701.39 456
10702.37 438
10703.34 440
10704.32 434
10705.30 443
10706.27 428
10707.25 459
10708.23 431
10709.21 429
10710.18 447
10711.16 431
10712.14 448
10713.11 441
10714.09 421
10715.07 447
10716.05 443
10717.02 446
10718.00 438
10718.98 442
10719.96 434
10720.93 433
10721.91 425
10722.89 427
10723.87 435
10724.85 465
10725.82 459
10726.80 450
10727.78 421
10728.76 414
10729.74 463
10730.71 438
10731.69 446
10732.67 450
10733.65 448
10734.63 436
10735.60 418
10736.58 426
10737.56 463
10738.54 471
10739.52 457
10740.50 471
10741.48 442
10742.45 439
10743.43 474
10744.41 442
10745.39 482
10746.37 441
10747.35 482
10748.33 451
10749.31 450
10750.28 467
10751.26 449
10752.24 471
10753.22 458
10754.20 432
10755.18 440
10756.16 444
10757.14 445
10758.12 429
10759.10 459
10760.08 441
10761.06 444
10762.04 448
10763.01 452
10763.99 425
10764.97 473
10765.95 485
10766.93 451
10767.91 454
10768.89 458
10769.87 458
10770.85 437
10771.83 459
10772.81 444
10773.79 441
10774.77 461
10775.75 453
10776.73 435
10777.71 447
10778.69 483
10779.67 445
10780.65 432
10781.63 470
10782.62 454
10783.60 438
10784.58 441
10785.56 442
10786.54 421
10787.52 453
10788.50 461
10789.48 488
10790.46 440
10791.44 454
10792.42 455
10793.40 443
10794.38 436
10795.37 434
10796.35 445
10797.33 448
10798.31 477
10799.29 476
10800.27 467
10801.25 461
10802.23 452
10803.21 441
10804.20 456
10805.18 467
10806.16 472
10807.14 485
10808.12 470
10809.10 429
10810.09 442
10811.07 465
10812.05 428
10813.03 457
10814.01 449
10815.00 458
10815.98 465
10816.96 486
10817.94 457
10818.92 457
10819.91 475
10820.89 449
10821.87 463
10822.85 468
10823.83 448
10824.82 478
10825.80 465
10826.78 456
10827.76 472
10828.75 492
10829.73 466
10830.71 451
10831.69 457
10832.68 481
10833.66 508
10834.64 488
10835.63 475
10836.61 501
10837.59 501
10838.57 486
10839.56 451
10840.54 508
10841.52 493
10842.51 498
10843.49 513
10844.47 493
10845.46 509
10846.44 532
10847.42 509
10848.41 536
10849.39 545
10850.37 518
10851.36 545
10852.34 550
10853.32 572
10854.31 556
10855.29 594
10856.28 546
10857.26 582
10858.24 565
10859.23 519
10860.21 520
10861.20 535
10862.18 517
10863.16 519
10864.15 537
10865.13 564
10866.12 518
10867.10 498
10868.08 511
10869.07 522
10870.05 507
10871.04 544
10872.02 557
10873.01 554
10873.99 545
10874.98 535
10875.96 523
10876.95 547
10877.93 559
10878.92 546
10879.90 572
10880.89 528
10881.87 503
10882.86 545
10883.84 560
10884.83 542
10885.81 518
10886.80 558
10887.78 543
10888.77 541
10889.75 582
10890.74 550
10891.72 548
10892.71 606
10893.69 558
10894.68 568
10895.66 580
10896.65 588
10897.64 574
10898.62 560
10899.61 573
10900.59 593
10901.58 580
10902.56 553
10903.55 536
10904.54 602
10905.52 582
10906.51 587
10907.49 603
10908.48 591
10909.47 608
10910.45 608
10911.44 620
10912.43 612
10913.41 616
10914.40 612
10915.39 598
10916.37 612
10917.36 603
10918.35 608
10919.33 667
10920.32 668
10921.31 649
10922.29 599
10923.28 606
10924.27 638
10925.25 660
10926.24 636
10927.23 605
10928.21 648
10929.20 633
10930.19 636
10931.18 630
10932.16 630
10933.15 653
10934.14 670
10935.12 673
10936.11 654
10937.10 668
10938.09 690
10939.07 691
10940.06 657
10941.05 690
10942.04 713
10943.02 696
10944.01 716
10945.00 722
10945.99 710
10946.98 709
10947.96 744
10948.95 740
10949.94 718
10950.93 770
10951.92 806
10952.90 803
10953.89 832
10954.88 813
10955.87 840
10956.86 890
10957.85 910
10958.83 965
10959.82 984
10960.81 910
10961.80 917
10962.79 894
10963.78 931
10964.77 914
10965.75 852
10966.74 809
10967.73 795
10968.72 783
10969.71 763
10970.70 746
10971.69 728
10972.68 737
10973.67 734
10974.66 785
10975.64 719
10976.63 715
10977.62 718
10978.61 726
10979.60 747
10980.59 746
10981.58 746
10982.57 723
10983.56 737
10984.55 724
10985.54 737
10986.53 778
10987.52 786
10988.51 785
10989.50 772
10990.49 780
10991.48 816
10992.47 818
10993.46 865
10994.45 889
10995.44 939
10996.43 976
10997.42 1046
10998.41 1073
10999.40 1138
11000.39 1114
11001.38 1127
11002.37 1139
11003.36 1111
11004.35 1037
11005.34 991
11006.33 910
11007.32 882
11008.31 805
11009.30 769
11010.30 743
11011.29 708
11012.28 686
11013.27 673
11014.26 640
11015.25 625
11016.24 625
11017.23 643
11018.22 628
11019.21 632
11020.21 633
11021.20 645
11022.19 603
11023.18 598
11024.17 603
11025.16 614
11026.15 615
11027.14 602
11028.14 612
11029.13 618
11030.12 605
11031.11 606
11032.10 574
11033.09 612
11034.09 627
11035.08 595
11036.07 612
11037.06 614
11038.05 594
11039.05 588
11040.04 594
11041.03 601
11042.02 602
11043.02 609
11044.01 595
11045.00 589
11045.99 586
11046.98 592
11047.98 566
11048.97 581
11049.96 557
11050.95 559
11051.95 539
11052.94 575
11053.93 573
11054.93 563
11055.92 550
11056.91 566
11057.90 538
11058.90 562
11059.89 567
11060.88 548
11061.88 555
11062.87 575
11063.86 581
11064.86 554
11065.85 584
11066.84 582
11067.84 538
11068.83 575
11069.82 536
11070.82 566
11071.81 570
11072.80 575
11073.80 588
11074.79 590
11075.78 551
11076.78 544
11077.77 542
11078.77 572
11079.76 558
11080.75 560
11081.75 550
11082.74 523
11083.74 527
11084.73 558
11085.72 558
11086.72 570
11087.71 553
11088.71 509
11089.70 546
11090.70 535
11091.69 528
11092.68 527
11093.68 506
11094.67 511
11095.67 532
11096.66 531
11097.66 517
11098.65 513
11099.65 547
11100.64 518
11101.64 489
11102.63 516
11103.63 543
11104.62 538
11105.62 530
11106.61 537
11107.61 559
11108.60 515
11109.60 493
11110.59 480
11111.59 475
11112.58 511
11113.58 524
11114.57 503
11115.57 507
11116.56 519
11117.56 480
11118.56 477
11119.55 488
11120.55 465
11121.54 488
11122.54 528
11123.54 457
11124.53 490
11125.53 459
11126.52 493
11127.52 512
11128.51 530
11129.51 510
11130.51 478
11131.50 525
11132.50 501
11133.50 474
11134.49 454
11135.49 498
11136.49 496
11137.48 508
11138.48 495
11139.47 470
11140.47 517
11141.47 513
11142.46 470
11143.46 497
11144.46 490
11145.46 458
11146.45 504
11147.45 516
11148.45 502
11149.44 492
11150.44 481
11151.44 458
11152.43 489
11153.43 504
11154.43 467
11155.43 473
11156.42 465
11157.42 466
11158.42 492
11159.42 482
11160.41 459
11161.41 439
11162.41 458
11163.41 446
11164.40 445
11165.40 469
11166.40 454
11167.40 469
11168.39 468
11169.39 464
11170.39 476
11171.39 475
11172.39 486
11173.38 460
11174.38 461
11175.38 479
11176.38 458
11177.38 434
11178.38 437
11179.37 478
11180.37 483
11181.37 485
11182.37 471
11183.37 432
11184.37 441
11185.37 459
11186.36 453
11187.36 468
11188.36 446
11189.36 449
11190.36 450
11191.36 493
11192.36 496
11193.36 447
11194.36 466
11195.35 447
11196.35 423
11197.35 444
11198.35 482
11199.35 450
11200.35 471
11201.35 473
11202.35 491
11203.35 448
11204.35 455
11205.35 452
11206.35 458
11207.35 459
11208.35 468
11209.35 470
11210.35 462
11211.35 441
11212.35 441
11213.35 480
11214.35 454
11215.34 454
11216.35 475
11217.35 465
11218.35 484
11219.35 439
11220.35 445
11221.35 474
11222.35 476
11223.35 476
11224.35 454
11225.35 458
11226.35 464
11227.35 493
11228.35 463
11229.35 458
11230.35 453
11231.35 484
11232.35 475
11233.35 488
11234.35 472
11235.35 483
11236.35 478
11237.36 461
11238.36 473
11239.36 487
11240.36 434
11241.36 444
11242.36 442
11243.36 487
11244.36 499
11245.36 478
11246.37 463
11247.37 463
11248.37 463
11249.37 441
11250.37 446
11251.37 459
11252.38 458
11253.38 454
11254.38 486
11255.38 485
11256.38 475
11257.38 453
11258.39 485
11259.39 455
11260.39 474
11261.39 458
11262.39 459
11263.40 469
11264.40 488
11265.40 506
11266.40 479
11267.40 491
11268.41 480
11269.41 521
11270.41 500
11271.41 523
11272.42 503
11273.42 513
11274.42 515
11275.42 533
11276.43 523
11277.43 503
11278.43 502
11279.44 513
11280.44 496
11281.44 516
11282.44 517
11283.45 493
11284.45 486
11285.45 485
11286.46 484
11287.46 467
11288.46 468
11289.47 464
11290.47 486
11291.47 462
11292.48 488
11293.48 472
11294.48 466
11295.49 477
11296.49 439
11297.49 481
11298.50 453
11299.50 480
11300.51 464
11301.51 504
11302.51 504
11303.52 501
11304.52 458
11305.53 466
11306.53 474
11307.53 501
11308.54 474
11309.54 494
11310.55 504
11311.55 481
11312.55 487
11313.56 497
11314.56 506
11315.57 512
11316.57 500
11317.58 524
11318.58 522
11319.59 484
11320.59 516
11321.59 491
11322.60 484
11323.60 490
11324.61 501
11325.61 492
11326.62 504
11327.62 483
11328.63 480
11329.63 508
11330.64 500
11331.64 514
11332.65 493
11333.65 487
11334.66 494
11335.67 525
11336.67 527
11337.68 509
11338.68 510
11339.69 544
11340.69 548
11341.70 538
11342.70 564
11343.71 567
11344.72 531
11345.72 548
11346.73 523
11347.73 515
11348.74 484
11349.74 527
11350.75 505
11351.76 494
11352.76 495
11353.77 502
11354.78 517
11355.78 541
11356.79 523
11357.79 507
11358.80 525
11359.81 503
11360.81 502
11361.82 515
11362.83 522
11363.83 523
11364.84 516
11365.85 496
11366.85 501
11367.86 504
11368.87 519
11369.87 522
11370.88 544
11371.89 544
11372.89 539
11373.90 509
11374.91 516
11375.92 532
11376.92 516
11377.93 530
11378.94 536
11379.94 531
11380.95 532
11381.96 494
11382.97 532
11383.97 536
11384.98 521
11385.99 547
11387.00 558
11388.00 519
11389.01 505
11390.02 523
11391.03 552
11392.04 531
11393.04 523
11394.05 534
11395.06 541
11396.07 546
11397.08 568
11398.08 581
11399.09 554
11400.10 564
11401.11 603
11402.12 566
11403.12 555
11404.13 562
11405.14 589
11406.15 592
11407.16 614
11408.17 599
11409.18 612
11410.18 605
11411.19 602
11412.20 603
11413.21 604
11414.22 569
11415.23 598
11416.24 623
11417.25 603
11418.25 614
11419.26 583
11420.27 608
11421.28 580
11422.29 602
11423.30 573
11424.31 587
11425.32 589
11426.33 571
11427.34 605
11428.35 587
11429.36 587
11430.37 594
11431.38 594
11432.39 579
11433.39 590
11434.40 638
11435.41 608
11436.42 581
11437.43 601
11438.44 614
11439.45 615
11440.46 646
11441.47 627
11442.48 581
11443.49 628
11444.50 624
11445.51 632
11446.52 621
11447.53 614
11448.55 660
11449.56 645
11450.57 628
11451.58 627
11452.59 638
11453.60 648
11454.61 639
11455.62 645
11456.63 632
11457.64 644
11458.65 617
11459.66 668
11460.67 658
11461.68 650
11462.69 655
11463.71 680
11464.72 684
11465.73 636
11466.74 645
11467.75 667
11468.76 683
11469.77 683
11470.78 706
11471.80 713
11472.81 669
11473.82 687
11474.83 722
11475.84 706
11476.85 710
11477.86 731
11478.88 748
11479.89 757
11480.90 772
11481.91 748
11482.92 747
11483.93 733
11484.95 747
11485.96 756
11486.97 778
11487.98 767
11489.00 770
11490.01 780
11491.02 770
11492.03 809
11493.04 836
11494.06 841
11495.07 846
11496.08 818
11497.09 830
11498.11 839
11499.12 861
11500.13 886
11501.14 889
11502.16 886
11503.17 878
11504.18 917
11505.20 907
11506.21 885
11507.22 906
11508.23 931
11509.25 946
11510.26 962
11511.27 982
11512.29 989
11513.30 999
11514.31 1000
11515.33 1046
11516.34 1074
11517.35 1118
11518.37 1111
11519.38 1160
11520.39 1231
11521.41 1258
11522.42 1279
11523.43 1315
11524.45 1320
11525.46 1341
11526.47 1381
11527.49 1433
11528.50 1405
11529.52 1432
11530.53 1563
11531.54 1585
11532.56 1661
11533.57 1716
11534.59 1871
11535.60 2057
11536.62 2163
11537.63 2342
11538.64 2518
11539.66 2604
11540.67 2637
11541.69 2566
11542.70 2476
11543.72 2297
11544.73 2081
11545.75 1946
11546.76 1746
11547.77 1604
11548.79 1458
11549.80 1351
11550.82 1167
11551.83 1115
11552.85 1082
11553.86 1037
11554.88 1026
11555.89 1015
11556.91 970
11557.92 940
11558.94 941
11559.95 907
11560.97 916
11561.99 933
11563.00 875
11564.02 892
11565.03 905
11566.05 896
11567.06 854
11568.08 867
11569.09 847
11570.11 862
11571.13 863
11572.14 860
11573.16 889
11574.17 846
11575.19 838
11576.20 869
11577.22 877
11578.24 860
11579.25 834
11580.27 861
11581.29 839
11582.30 846
11583.32 843
11584.33 855
11585.35 851
11586.37 824
11587.38 830
11588.40 861
11589.42 873
11590.43 874
11591.45 864
11592.47 880
11593.48 893
11594.50 955
11595.52 985
11596.53 1040
11597.55 1046
11598.57 1022
11599.58 1085
11600.60 1119
11601.62 1143
11602.64 1089
11603.65 1082
11604.67 1034
11605.69 959
11606.70 936
11607.72 921
11608.74 939
11609.76 913
11610.77 883
11611.79 839
11612.81 862
11613.83 869
11614.84 837
11615.86 838
11616.88 849
11617.90 862
11618.92 861
11619.93 857
11620.95 899
11621.97 847
11622.99 832
11624.01 824
11625.02 838
11626.04 814
11627.06 814
11628.08 784
11629.10 809
11630.11 772
11631.13 798
11632.15 765
11633.17 784
11634.19 783
11635.21 743
11636.23 784
11637.24 735
11638.26 748
11639.28 770
11640.30 730
11641.32 756
11642.34 749
11643.36 748
11644.38 735
11645.39 727
11646.41 689
11647.43 705
11648.45 687
11649.47 674
11650.49 670
11651.51 665
11652.53 703
11653.55 671
11654.57 689
11655.59 667
11656.61 668
11657.63 671
11658.65 662
11659.67 645
11660.69 652
11661.70 629
11662.72 602
11663.74 646
11664.76 632
11665.78 623
11666.80 626
11667.82 628
11668.84 593
11669.86 593
11670.88 631
11671.90 620
11672.92 600
11673.95 581
11674.97 635
11675.99 606
11677.01 600
11678.03 597
11679.05 576
11680.07 556
11681.09 593
11682.11 595
11683.13 573
11684.15 603
11685.17 592
11686.19 599
11687.21 569
11688.23 582
11689.25 555
11690.28 575
11691.30 573
11692.32 583
11693.34 551
11694.36 550
11695.38 570
11696.40 529
11697.42 535
11698.44 522
11699.47 534
11700.49 543
11701.51 571
11702.53 553
11703.55 537
11704.57 546
11705.60 548
11706.62 537
11707.64 536
11708.66 556
11709.68 538
11710.70 520
11711.73 496
11712.75 509
11713.77 499
11714.79 544
11715.81 532
11716.84 505
11717.86 523
11718.88 515
11719.90 530
11720.92 505
11721.95 516
11722.97 492
11723.99 505
11725.01 499
11726.04 468
11727.06 504
11728.08 469
11729.11 479
11730.13 480
11731.15 472
11732.17 499
11733.20 495
11734.22 507
11735.24 480
11736.26 450
11737.29 467
11738.31 488
11739.33 473
11740.36 456
11741.38 456
11742.40 496
11743.43 476
11744.45 443
11745.47 459
11746.50 459
11747.52 467
11748.54 483
11749.57 464
11750.59 457
11751.62 446
11752.64 478
11753.66 471
11754.69 451
11755.71 464
11756.73 447
11757.76 460
11758.78 466
11759.81 475
11760.83 447
11761.85 476
11762.88 484
11763.90 472
11764.93 464
11765.95 472
11766.98 447
11768.00 437
11769.02 450
11770.05 465
11771.07 443
11772.10 437
11773.12 429
11774.15 449
11775.17 448
11776.20 492
11777.22 460
11778.25 457
11779.27 462
11780.30 465
11781.32 487
11782.35 466
11783.37 458
11784.40 454
11785.42 469
11786.45 442
11787.47 462
11788.50 442
11789.52 442
11790.55 425
11791.57 451
11792.60 447
11793.62 422
11794.65 434
11795.67 429
11796.70 451
11797.73 432
11798.75 461
11799.78 460
11800.80 460
11801.83 442
11802.85 457
11803.88 417
11804.91 451
11805.93 480
11806.96 428
11807.98 444
11809.01 432
11810.04 428
11811.06 446
11812.09 446
11813.12 456
11814.14 437
11815.17 437
11816.19 425
11817.22 453
11818.25 448
11819.27 447
11820.30 444
11821.33 453
11822.35 448
11823.38 475
11824.41 480
11825.44 463
11826.46 486
11827.49 467
11828.52 414
11829.54 446
11830.57 432
11831.60 483
11832.62 444
11833.65 466
11834.68 448
11835.71 450
11836.73 427
11837.76 462
11838.79 464
11839.82 459
11840.84 432
11841.87 461
11842.90 446
11843.93 444
11844.95 456
11845.98 454
11847.01 484
11848.04 465
11849.07 455
11850.09 444
11851.12 431
11852.15 469
11853.18 500
11854.21 508
11855.23 490
11856.26 476
11857.29 485
11858.32 489
11859.35 443
11860.38 453
11861.40 493
11862.43 502
11863.46 499
11864.49 462
11865.52 463
11866.55 471
11867.58 490
11868.60 486
11869.63 487
11870.66 500
11871.69 462
11872.72 499
11873.75 498
11874.78 520
11875.81 513
11876.84 528
11877.86 523
11878.89 519
11879.92 535
11880.95 481
11881.98 495
11883.01 532
11884.04 547
11885.07 553
11886.10 535
11887.13 547
11888.16 534
11889.19 552
11890.22 546
11891.25 560
11892.28 526
11893.31 519
11894.34 552
11895.37 550
11896.40 573
11897.43 592
11898.46 621
11899.49 613
11900.52 604
11901.55 597
11902.58 627
11903.61 656
11904.64 658
11905.67 678
11906.70 658
11907.73 627
11908.76 652
11909.79 614
11910.82 639
11911.85 642
11912.88 606
11913.91 600
11914.94 618
11915.97 606
11917.01 598
11918.04 598
11919.07 586
11920.10 609
11921.13 592
11922.16 577
11923.19 577
11924.22 587
11925.25 611
11926.28 626
11927.32 671
11928.35 656
11929.38 675
11930.41 706
11931.44 718
11932.47 705
11933.50 722
11934.54 710
11935.57 647
11936.60 662
11937.63 680
11938.66 643
11939.70 617
11940.73 602
11941.76 572
11942.79 551
11943.82 545
11944.85 532
11945.89 530
11946.92 521
11947.95 489
11948.98 537
11950.02 536
11951.05 526
11952.08 506
11953.11 496
11954.15 511
11955.18 507
11956.21 507
11957.24 542
11958.28 510
11959.31 518
11960.34 514
11961.37 550
11962.41 531
11963.44 498
11964.47 509
11965.51 531
11966.54 513
11967.57 521
11968.60 478
11969.64 517
11970.67 513
11971.70 528
11972.74 527
11973.77 557
11974.80 525
11975.84 530
11976.87 501
11977.90 537
11978.94 515
11979.97 543
11981.00 512
11982.04 548
11983.07 536
11984.11 527
11985.14 564
11986.17 519
11987.21 522
11988.24 545
11989.28 532
11990.31 546
11991.34 528
11992.38 535
11993.41 512
11994.45 536
11995.48 568
11996.51 568
11997.55 555
11998.58 532
11999.62 556
12000.65 543
12001.69 591
12002.72 581
12003.76 571
12004.79 581
12005.82 537
12006.86 580
12007.89 587
12008.93 578
12009.96 593
12011.00 567
12012.03 589
12013.07 608
12014.10 602
12015.14 608
12016.17 576
12017.21 576
12018.24 579
12019.28 591
12020.32 560
12021.35 550
12022.39 603
12023.42 585
12024.46 622
12025.49 608
12026.53 563
12027.56 608
12028.60 603
12029.64 582
12030.67 605
12031.71 601
12032.74 573
12033.78 576
12034.81 578
12035.85 610
12036.89 597
12037.92 577
12038.96 597
12039.99 606
12041.03 599
12042.07 620
12043.10 609
12044.14 634
12045.18 636
12046.21 634
12047.25 593
12048.29 620
12049.32 647
12050.36 646
12051.40 668
12052.43 642
12053.47 661
12054.51 677
12055.54 656
12056.58 699
12057.62 686
12058.65 714
12059.69 704
12060.73 709
12061.76 687
12062.80 676
12063.84 650
12064.88 648
12065.91 614
12066.95 630
12067.99 608
12069.03 615
12070.06 598
12071.10 599
12072.14 576
12073.18 600
12074.21 600
12075.25 569
12076.29 551
12077.33 584
12078.36 609
12079.40 586
12080.44 565
12081.48 587
12082.52 588
12083.55 583
12084.59 595
12085.63 588
12086.67 579
12087.71 586
12088.74 600
12089.78 604
12090.82 597
12091.86 574
12092.90 597
12093.94 613
12094.98 587
12096.01 617
12097.05 575
12098.09 611
12099.13 651
12100.17 630
12101.21 630
12102.25 658
12103.28 668
12104.32 637
12105.36 675
12106.40 646
12107.44 616
12108.48 624
12109.52 626
12110.56 615
12111.60 566
12112.64 569
12113.68 579
12114.72 541
12115.76 527
12116.79 500
12117.83 512
12118.87 511
12119.91 501
12120.95 503
12121.99 508
12123.03 548
12124.07 485
12125.11 487
12126.15 489
12127.19 476
12128.23 481
12129.27 469
12130.31 483
12131.35 468
12132.39 466
12133.43 470
12134.47 514
12135.51 479
12136.55 488
12137.59 490
12138.63 485
12139.67 497
12140.71 476
12141.76 493
12142.80 483
12143.84 482
12144.88 452
12145.92 443
12146.96 447
12148.00 470
12149.04 461
12150.08 475
12151.12 443
12152.16 449
12153.20 481
12154.25 454
12155.29 439
12156.33 445
12157.37 465
12158.41 470
12159.45 461
12160.49 435
12161.53 471
12162.58 449
12163.62 437
12164.66 450
12165.70 454
12166.74 461
12167.78 446
12168.82 457
12169.87 467
12170.91 448
12171.95 448
12172.99 453
12174.03 450
12175.08 427
12176.12 453
12177.16 453
12178.20 430
12179.24 438
12180.29 421
12181.33 451
12182.37 458
12183.41 443
12184.46 469
12185.50 449
12186.54 429
12187.58 457
12188.63 425
12189.67 415
12190.71 449
12191.75 448
12192.80 457
12193.84 457
12194.88 442
12195.92 433
12196.97 408
12198.01 408
12199.05 438
12200.10 453
12201.14 441
12202.18 440
12203.23 450
12204.27 440
12205.31 434
12206.36 439
12207.40 424
12208.44 398
12209.49 422
12210.53 399
12211.57 448
12212.62 415
12213.66 432
12214.70 411
12215.75 413
12216.79 384
12217.84 353
12218.88 406
12219.92 417
12220.97 410
12222.01 414
12223.06 411
12224.10 423
12225.14 446
12226.19 424
12227.23 430
12228.28 442
12229.32 409
12230.36 400
12231.41 401
12232.45 420
12233.50 424
12234.54 423
12235.59 422
12236.63 425
12237.68 403
12238.72 424
12239.77 389
12240.81 413
12241.86 401
12242.90 392
12243.94 412
12244.99 421
12246.03 425
12247.08 406
12248.13 397
12249.17 392
12250.22 413
12251.26 409
12252.31 405
12253.35 384
12254.40 366
12255.44 396
12256.49 414
12257.53 408
12258.58 394
12259.62 408
12260.67 376
12261.72 385
12262.76 400
12263.81 403
12264.85 411
12265.90 375
12266.94 395
12267.99 414
12269.04 383
12270.08 404
12271.13 387
12272.17 403
12273.22 409
12274.27 371
12275.31 391
12276.36 394
12277.41 384
12278.45 376
12279.50 387
12280.55 384
12281.59 375
12282.64 367
12283.69 384
12284.73 394
12285.78 367
12286.83 350
12287.87 383
12288.92 386
12289.97 370
12291.01 363
12292.06 382
12293.11 381
12294.15 378
12295.20 387
12296.25 355
12297.30 373
12298.34 363
12299.39 391
12300.44 392
12301.48 395
12302.53 379
12303.58 375
12304.63 391
12305.67 402
12306.72 373
12307.77 368
12308.82 392
12309.87 390
12310.91 385
12311.96 375
12313.01 370
12314.06 388
12315.10 337
12316.15 363
12317.20 380
12318.25 380
12319.30 400
12320.34 375
12321.39 377
12322.44 366
12323.49 381
12324.54 356
12325.59 363
12326.63 344
12327.68 372
12328.73 381
12329.78 356
12330.83 385
12331.88 342
12332.93 368
12333.98 374
12335.02 394
12336.07 346
12337.12 365
12338.17 361
12339.22 345
12340.27 362
12341.32 373
12342.37 363
12343.42 348
12344.47 355
12345.51 362
12346.56 391
12347.61 351
12348.66 349
12349.71 326
12350.76 360
12351.81 350
12352.86 352
12353.91 350
12354.96 356
12356.01 363
12357.06 359
12358.11 348
12359.16 359
12360.21 363
12361.26 366
12362.31 347
12363.36 372
12364.41 360
12365.46 356
12366.51 379
12367.56 355
12368.61 349
12369.66 354
12370.71 346
12371.76 363
12372.81 345
12373.86 357
12374.91 356
12375.96 378
12377.01 366
12378.06 338
12379.11 341
12380.17 375
12381.22 385
12382.27 345
12383.32 342
12384.37 340
12385.42 369
12386.47 369
12387.52 386
12388.57 361
12389.62 394
12390.67 367
12391.73 401
12392.78 368
12393.83 346
12394.88 372
12395.93 390
12396.98 370
12398.03 314
12399.09 330
12400.14 364
12401.19 359
12402.24 360
12403.29 334
12404.34 341
12405.40 367
12406.45 373
12407.50 379
12408.55 349
12409.60 369
12410.66 383
12411.71 367
12412.76 346
12413.81 376
12414.86 380
12415.92 367
12416.97 356
12418.02 361
12419.07 372
12420.13 369
12421.18 364
12422.23 344
12423.28 380
12424.34 355
12425.39 357
12426.44 376
12427.49 374
12428.55 376
12429.60 372
12430.65 403
12431.71 383
12432.76 385
12433.81 373
12434.86 390
12435.92 399
12436.97 396
12438.02 379
12439.08 365
12440.13 354
12441.18 378
12442.24 356
12443.29 382
12444.34 393
12445.40 348
12446.45 377
12447.50 393
12448.56 378
12449.61 376
12450.67 379
12451.72 376
12452.77 398
12453.83 386
12454.88 391
12455.94 390
12456.99 375
12458.04 391
12459.10 388
12460.15 395
12461.21 401
12462.26 386
12463.31 416
12464.37 398
12465.42 416
12466.48 422
12467.53 402
12468.59 406
12469.64 445
12470.70 456
12471.75 451
12472.80 472
12473.86 443
12474.91 489
12475.97 501
12477.02 491
12478.08 484
12479.13 474
12480.19 481
12481.24 482
12482.30 464
12483.35 449
12484.41 433
12485.46 438
12486.52 433
12487.57 434
12488.63 419
12489.69 417
12490.74 413
12491.80 417
12492.85 389
12493.91 376
12494.96 407
12496.02 408
12497.07 408
12498.13 365
12499.19 397
12500.24 413
12501.30 381
12502.35 383
12503.41 368
12504.47 403
12505.52 421
12506.58 415
12507.63 382
12508.69 370
12509.75 399
12510.80 405
12511.86 398
12512.91 383
12513.97 383
12515.03 395
12516.08 417
12517.14 410
12518.20 390
12519.25 392
12520.31 415
12521.37 410
12522.42 395
12523.48 411
12524.54 417
12525.59 427
12526.65 412
12527.71 396
12528.77 387
12529.82 405
12530.88 398
12531.94 369
12532.99 408
12534.05 409
12535.11 398
12536.17 391
12537.22 391
12538.28 384
12539.34 419
12540.40 394
12541.45 389
12542.51 413
12543.57 417
12544.63 395
12545.68 413
12546.74 424
12547.80 428
12548.86 427
12549.92 428
12550.97 438
12552.03 424
12553.09 443
12554.15 430
12555.21 443
12556.26 423
12557.32 447
12558.38 415
12559.44 440
12560.50 418
12561.56 431
12562.61 427
12563.67 430
12564.73 401
12565.79 409
12566.85 379
12567.91 397
12568.97 418
12570.02 416
12571.08 427
12572.14 401
12573.20 425
12574.26 405
12575.32 403
12576.38 417
12577.44 411
12578.50 416
12579.56 385
12580.61 405
12581.67 399
12582.73 396
12583.79 416
12584.85 411
12585.91 447
12586.97 421
12588.03 387
12589.09 403
12590.15 414
12591.21 422
12592.27 415
12593.33 397
12594.39 407
12595.45 407
12596.51 429
12597.57 427
12598.63 421
12599.69 424
12600.75 426
12601.81 444
12602.87 407
12603.93 431
12604.99 433
12606.05 432
12607.11 430
12608.17 464
12609.23 438
12610.29 439
12611.35 438
12612.41 463
12613.47 437
12614.53 427
12615.59 426
12616.66 415
12617.72 422
12618.78 450
12619.84 450
12620.90 437
12621.96 464
12623.02 464
12624.08 458
12625.14 438
12626.20 462
12627.26 476
12628.33 457
12629.39 472
12630.45 504
12631.51 494
12632.57 472
12633.63 476
12634.69 497
12635.76 452
12636.82 474
12637.88 466
12638.94 448
12640.00 460
12641.06 478
12642.13 473
12643.19 476
12644.25 439
12645.31 453
12646.37 483
12647.44 502
12648.50 472
12649.56 479
12650.62 450
12651.68 456
12652.75 459
12653.81 465
12654.87 419
12655.93 470
12657.00 494
12658.06 465
12659.12 478
12660.18 448
12661.25 456
12662.31 447
12663.37 464
12664.43 451
12665.50 447
12666.56 442
12667.62 438
12668.69 469
12669.75 467
12670.81 469
12671.88 466
12672.94 483
12674.00 499
12675.06 462
12676.13 496
12677.19 471
12678.25 471
12679.32 484
12680.38 487
12681.44 497
12682.51 479
12683.57 485
12684.64 511
12685.70 504
12686.76 502
12687.83 481
12688.89 521
12689.95 541
12691.02 554
12692.08 525
12693.15 525
12694.21 539
12695.27 557
12696.34 555
12697.40 562
12698.47 565
12699.53 562
12700.59 580
12701.66 581
12702.72 595
12703.79 612
12704.85 628
12705.92 653
12706.98 639
12708.05 628
12709.11 639
12710.18 642
12711.24 615
12712.30 619
12713.37 576
12714.43 569
12715.50 577
12716.56 565
12717.63 560
12718.69 538
12719.76 573
12720.82 581
12721.89 554
12722.95 564
12724.02 567
12725.09 558
12726.15 628
12727.22 558
12728.28 589
12729.35 610
12730.41 578
12731.48 579
12732.54 592
12733.61 600
12734.68 624
12735.74 610
12736.81 583
12737.87 570
12738.94 564
12740.00 541
12741.07 530
12742.14 550
12743.20 534
12744.27 511
12745.33 516
12746.40 492
12747.47 504
12748.53 508
12749.60 484
12750.67 499
12751.73 475
12752.80 483
12753.87 448
12754.93 498
12756.00 461
12757.07 471
12758.13 447
12759.20 441
12760.27 459
12761.33 464
12762.40 452
12763.47 460
12764.53 432
12765.60 459
12766.67 423
12767.73 474
12768.80 453
12769.87 451
12770.94 443
12772.00 447
12773.07 442
12774.14 427
12775.21 459
12776.27 426
12777.34 456
12778.41 439
12779.48 434
12780.54 447
12781.61 440
12782.68 442
12783.75 461
12784.81 458
12785.88 430
12786.95 446
12788.02 434
12789.09 423
12790.15 418
12791.22 448
12792.29 452
12793.36 440
12794.43 416
12795.49 417
12796.56 436
12797.63 428
12798.70 409
12799.77 404
12800.84 428
12801.90 423
12802.97 402
12804.04 433
12805.11 418
12806.18 437
12807.25 413
12808.32 424
12809.39 427
12810.45 412
12811.52 429
12812.59 416
12813.66 449
12814.73 437
12815.80 420
12816.87 432
12817.94 452
12819.01 411
12820.08 440
12821.15 442
12822.21 419
12823.28 406
12824.35 425
12825.42 421
12826.49 423
12827.56 431
12828.63 428
12829.70 427
12830.77 439
12831.84 435
12832.91 401
12833.98 443
12835.05 440
12836.12 433
12837.19 410
12838.26 425
12839.33 410
12840.40 386
12841.47 379
12842.54 397
12843.61 410
12844.68 390
12845.75 385
12846.82 367
12847.89 391
12848.96 391
12850.03 400
12851.10 400
12852.18 385
12853.25 411
12854.32 417
12855.39 388
12856.46 392
12857.53 389
12858.60 376
12859.67 385
12860.74 379
12861.81 359
12862.88 377
12863.96 354
12865.03 367
12866.10 366
12867.17 387
12868.24 373
12869.31 354
12870.38 366
12871.45 380
12872.53 375
12873.60 369
12874.67 374
12875.74 357
12876.81 359
12877.88 342
12878.96 362
12880.03 386
12881.10 355
12882.17 367
12883.24 356
12884.31 375
12885.39 369
12886.46 342
12887.53 356
12888.60 375
12889.68 385
12890.75 341
12891.82 360
12892.89 367
12893.96 345
12895.04 366
12896.11 364
12897.18 356
12898.25 358
12899.33 358
12900.40 354
12901.47 346
12902.54 331
12903.62 341
12904.69 362
12905.76 358
12906.84 341
12907.91 329
12908.98 329
12910.06 344
12911.13 324
12912.20 362
12913.27 374
12914.35 346
12915.42 351
12916.49 352
12917.57 344
12918.64 308
12919.71 329
12920.79 317
12921.86 322
12922.94 326
12924.01 338
12925.08 347
12926.16 336
12927.23 321
12928.30 324
12929.38 339
12930.45 330
12931.53 343
12932.60 339
12933.67 358
12934.75 316
12935.82 337
12936.90 339
12937.97 317
12939.04 333
12940.12 341
12941.19 341
12942.27 331
12943.34 353
12944.42 342
12945.49 316
12946.56 304
12947.64 343
12948.71 322
12949.79 340
12950.86 344
12951.94 313
12953.01 311
12954.09 340
12955.16 338
12956.24 315
12957.31 330
12958.39 323
12959.46 318
12960.54 340
12961.61 322
12962.69 312
12963.76 338
12964.84 329
12965.91 310
12966.99 308
12968.07 332
12969.14 347
12970.22 311
12971.29 316
12972.37 323
12973.44 344
12974.52 327
12975.59 312
12976.67 313
12977.75 331
12978.82 341
12979.90 346
12980.97 333
12982.05 327
12983.13 316
12984.20 312
12985.28 332
12986.35 346
12987.43 319
12988.51 338
12989.58 329
12990.66 341
12991.74 313
12992.81 327
12993.89 358
12994.97 341
12996.04 337
12997.12 311
12998.20 335
12999.27 346
13000.35 344
13001.43 304
13002.50 312
13003.58 328
13004.66 349
13005.73 364
13006.81 316
13007.89 297
13008.97 342
13010.04 324
13011.12 333
13012.20 318
13013.27 318
13014.35 342
13015.43 329
13016.51 317
13017.58 316
13018.66 317
13019.74 359
13020.82 353
13021.89 339
13022.97 334
13024.05 351
13025.13 336
13026.21 333
13027.28 307
13028.36 333
13029.44 346
13030.52 323
13031.60 330
13032.67 337
13033.75 348
13034.83 338
13035.91 321
13036.99 330
13038.07 332
13039.14 319
13040.22 360
13041.30 328
13042.38 340
13043.46 325
13044.54 317
13045.62 329
13046.69 318
13047.77 341
13048.85 324
13049.93 342
13051.01 324
13052.09 323
13053.17 347
13054.25 343
13055.33 335
13056.40 330
13057.48 335
13058.56 305
13059.64 318
13060.72 328
13061.80 336
13062.88 306
13063.96 326
13065.04 336
13066.12 350
13067.20 327
13068.28 324
13069.36 325
13070.44 302
13071.52 322
13072.60 331
13073.68 324
13074.76 335
13075.84 328
13076.92 334
13078.00 337
13079.08 311
13080.16 318
13081.24 315
13082.32 312
13083.40 327
13084.48 336
13085.56 310
13086.64 328
13087.72 341
13088.80 329
13089.88 309
13090.96 311
13092.04 331
13093.12 321
13094.20 307
13095.28 331
13096.36 327
13097.44 330
13098.52 328
13099.61 318
13100.69 316
13101.77 311
13102.85 319
13103.93 318
13105.01 338
13106.09 327
13107.17 301
13108.25 313
13109.34 326
13110.42 312
13111.50 321
13112.58 331
13113.66 334
13114.74 336
13115.82 341
13116.91 347
13117.99 334
13119.07 327
13120.15 332
13121.23 319
13122.31 345
13123.40 335
13124.48 341
13125.56 337
13126.64 358
13127.72 358
13128.81 326
13129.89 343
13130.97 356
13132.05 374
13133.14 354
13134.22 338
13135.30 388
13136.38 357
13137.47 334
13138.55 353
13139.63 344
13140.71 353
13141.80 344
13142.88 323
13143.96 338
13145.04 332
13146.13 334
13147.21 325
13148.29 316
13149.38 335
13150.46 331
13151.54 332
13152.62 349
13153.71 323
13154.79 319
13155.87 353
13156.96 361
13158.04 345
13159.12 331
13160.21 329
13161.29 333
13162.37 338
13163.46 347
13164.54 327
13165.62 358
13166.71 338
13167.79 343
13168.88 331
13169.96 352
13171.04 339
13172.13 327
13173.21 321
13174.30 321
13175.38 317
13176.46 328
13177.55 325
13178.63 357
13179.72 324
13180.80 354
13181.88 362
13182.97 355
13184.05 363
13185.14 334
13186.22 333
13187.31 367
13188.39 352
13189.48 345
13190.56 333
13191.65 333
13192.73 359
13193.81 347
13194.90 331
13195.98 348
13197.07 344
13198.15 360
13199.24 345
13200.32 359
13201.41 386
13202.49 344
13203.58 377
13204.67 354
13205.75 345
13206.84 341
13207.92 348
13209.01 334
13210.09 338
13211.18 351
13212.26 356
13213.35 375
13214.43 333
13215.52 353
13216.61 361
13217.69 358
13218.78 340
13219.86 368
13220.95 356
13222.04 384
13223.12 355
13224.21 363
13225.29 349
13226.38 365
13227.47 360
13228.55 379
13229.64 351
13230.72 368
13231.81 365
13232.90 381
13233.98 367
13235.07 384
13236.16 385
13237.24 363
13238.33 359
13239.42 351
13240.50 358
13241.59 360
13242.68 339
13243.76 329
13244.85 369
13245.94 376
13247.02 393
13248.11 383
13249.20 392
13250.29 391
13251.37 398
13252.46 391
13253.55 370
13254.63 363
13255.72 382
13256.81 393
13257.90 369
13258.98 360
13260.07 401
13261.16 395
13262.25 392
13263.33 391
13264.42 365
13265.51 370
13266.60 391
13267.69 408
13268.77 386
13269.86 382
13270.95 399
13272.04 432
13273.13 397
13274.21 363
13275.30 378
13276.39 386
13277.48 380
13278.57 367
13279.65 381
13280.74 396
13281.83 396
13282.92 397
13284.01 424
13285.10 424
13286.19 402
13287.27 408
13288.36 385
13289.45 432
13290.54 407
13291.63 406
13292.72 439
13293.81 399
13294.90 412
13295.98 401
13297.07 410
13298.16 415
13299.25 419
13300.34 420
13301.43 411
13302.52 389
13303.61 397
13304.70 424
13305.79 420
13306.88 429
13307.97 423
13309.06 423
13310.15 432
13311.24 416
13312.32 445
13313.41 445
13314.50 456
13315.59 426
13316.68 422
13317.77 465
13318.86 431
13319.95 420
13321.04 433
13322.13 450
13323.22 458
13324.31 430
13325.40 438
13326.49 445
13327.58 471
13328.68 446
13329.77 455
13330.86 469
13331.95 452
13333.04 459
13334.13 452
13335.22 448
13336.31 473
13337.40 492
13338.49 485
13339.58 479
13340.67 480
13341.76 525
13342.85 498
13343.94 484
13345.04 478
13346.13 475
13347.22 484
13348.31 478
13349.40 475
13350.49 472
13351.58 467
13352.67 494
13353.77 523
13354.86 493
13355.95 442
13357.04 476
13358.13 501
13359.22 498
13360.31 505
13361.41 492
13362.50 480
13363.59 519
13364.68 514
13365.77 539
13366.87 524
13367.96 515
13369.05 525
13370.14 523
13371.23 507
13372.33 557
13373.42 538
13374.51 532
13375.60 501
13376.69 498
13377.79 498
13378.88 457
13379.97 460
13381.06 454
13382.16 451
13383.25 461
13384.34 441
13385.43 435
13386.53 429
13387.62 411
13388.71 444
13389.81 457
13390.90 445
13391.99 434
13393.08 417
13394.18 414
13395.27 426
13396.36 429
13397.46 424
13398.55 427
13399.64 403
13400.74 385
13401.83 417
13402.92 424
13404.02 399
13405.11 411
13406.20 406
13407.30 432
13408.39 413
13409.48 407
13410.58 430
13411.67 381
13412.77 425
13413.86 398
13414.95 407
13416.05 425
13417.14 427
13418.23 429
13419.33 409
13420.42 395
13421.52 406
13422.61 413
13423.71 428
13424.80 423
13425.89 422
13426.99 416
13428.08 409
13429.18 415
13430.27 417
13431.37 439
13432.46 434
13433.56 444
13434.65 426
13435.74 411
13436.84 394
13437.93 441
13439.03 434
13440.12 432
13441.22 404
13442.31 426
13443.41 425
13444.50 428
13445.60 423
13446.69 452
13447.79 435
13448.88 428
13449.98 433
13451.08 426
13452.17 438
13453.27 448
13454.36 449
13455.46 467
13456.55 472
13457.65 469
13458.74 463
13459.84 437
13460.94 432
13462.03 443
13463.13 464
13464.22 445
13465.32 444
13466.41 455
13467.51 473
13468.61 482
13469.70 436
13470.80 449
13471.90 462
13472.99 492
13474.09 481
13475.18 456
13476.28 462
13477.38 483
13478.47 483
13479.57 460
13480.67 468
13481.76 468
13482.86 480
13483.96 486
13485.05 497
13486.15 466
13487.25 457
13488.34 451
13489.44 494
13490.54 497
13491.63 481
13492.73 479
13493.83 484
13494.93 494
13496.02 476
13497.12 494
13498.22 533
13499.31 536
13500.41 513
13501.51 554
13502.61 503
13503.70 511
13504.80 511
13505.90 540
13507.00 533
13508.09 527
13509.19 539
13510.29 509
13511.39 517
13512.49 512
13513.58 507
13514.68 511
13515.78 500
13516.88 483
13517.98 472
13519.07 465
13520.17 432
13521.27 437
13522.37 475
13523.47 468
13524.57 456
13525.66 490
13526.76 484
13527.86 484
13528.96 454
13530.06 454
13531.16 476
13532.25 483
13533.35 458
13534.45 451
13535.55 434
13536.65 420
13537.75 440
13538.85 441
13539.95 454
13541.05 442
13542.14 429
13543.24 422
13544.34 405
13545.44 400
13546.54 382
13547.64 411
13548.74 419
13549.84 424
13550.94 413
13552.04 401
13553.14 395
13554.24 379
13555.34 410
13556.44 409
13557.54 381
13558.64 392
13559.74 401
13560.84 358
13561.94 384
13563.04 394
13564.13 375
13565.23 353
13566.34 387
13567.44 395
13568.54 391
13569.64 407
13570.74 406
13571.84 403
13572.94 395
13574.04 370
13575.14 379
13576.24 399
13577.34 390
13578.44 386
13579.54 374
13580.64 389
13581.74 393
13582.84 371
13583.94 363
13585.04 383
13586.14 392
13587.24 372
13588.35 393
13589.45 386
13590.55 395
13591.65 397
13592.75 368
13593.85 380
13594.95 384
13596.05 391
13597.15 361
13598.26 383
13599.36 395
13600.46 412
13601.56 392
13602.66 380
13603.76 385
13604.86 383
13605.97 381
13607.07 398
13608.17 405
13609.27 413
13610.37 380
13611.47 367
13612.58 392
13613.68 382
13614.78 388
13615.88 393
13616.98 393
13618.09 388
13619.19 396
13620.29 367
13621.39 389
13622.50 399
13623.60 389
13624.70 358
13625.80 383
13626.91 354
13628.01 381
13629.11 386
13630.21 376
13631.32 354
13632.42 374
13633.52 350
13634.62 367
13635.73 396
13636.83 403
13637.93 382
13639.04 365
13640.14 369
13641.24 371
13642.35 356
13643.45 374
13644.55 367
13645.65 384
13646.76 373
13647.86 382
13648.96 348
13650.07 356
13651.17 380
13652.28 352
13653.38 382
13654.48 376
13655.59 359
13656.69 385
13657.79 361
13658.90 379
13660.00 364
13661.11 393
13662.21 374
13663.31 378
13664.42 358
13665.52 363
13666.63 366
13667.73 375
13668.83 373
13669.94 372
13671.04 375
13672.15 395
13673.25 381
13674.36 388
13675.46 364
13676.56 350
13677.67 404
13678.77 399
13679.88 392
13680.98 379
13682.09 392
13683.19 373
13684.30 399
13685.40 388
13686.51 398
13687.61 381
13688.72 391
13689.82 404
13690.93 400
13692.03 394
13693.14 410
13694.24 398
13695.35 415
13696.45 401
13697.56 408
13698.66 410
13699.77 412
13700.87 405
13701.98 389
13703.09 404
13704.19 413
13705.30 397
13706.40 411
13707.51 400
13708.61 421
13709.72 421
13710.83 447
13711.93 435
13713.04 433
13714.14 409
13715.25 429
13716.36 413
13717.46 422
13718.57 447
13719.67 418
13720.78 463
13721.89 458
13722.99 441
13724.10 466
13725.21 432
13726.31 441
13727.42 429
13728.53 459
13729.63 441
13730.74 455
13731.85 452
13732.95 430
13734.06 456
13735.17 468
13736.27 452
13737.38 455
13738.49 468
13739.59 461
13740.70 472
13741.81 463
13742.92 479
13744.02 484
13745.13 487
13746.24 499
13747.35 507
13748.45 509
13749.56 508
13750.67 527
13751.78 540
13752.88 538
13753.99 517
13755.10 545
13756.21 571
13757.31 589
13758.42 555
13759.53 581
13760.64 576
13761.75 607
13762.85 639
13763.96 639
13765.07 640
13766.18 637
13767.29 629
13768.39 622
13769.50 582
13770.61 608
13771.72 558
13772.83 593
13773.94 586
13775.04 596
13776.15 568
13777.26 542
13778.37 567
13779.48 552
13780.59 533
13781.70 515
13782.80 501
13783.91 477
13785.02 467
13786.13 454
13787.24 449
13788.35 466
13789.46 453
13790.57 447
13791.68 450
13792.79 426
13793.90 455
13795.00 431
13796.11 438
13797.22 415
13798.33 409
13799.44 432
13800.55 422
13801.66 405
13802.77 398
13803.88 374
13804.99 404
13806.10 412
13807.21 429
13808.32 392
13809.43 401
13810.54 396
13811.65 406
13812.76 408
13813.87 402
13814.98 397
13816.09 397
13817.20 386
13818.31 391
13819.42 353
13820.53 360
13821.64 385
13822.75 385
13823.86 371
13824.97 372
13826.08 380
13827.19 378
13828.30 389
13829.41 361
13830.53 377
13831.64 372
13832.75 416
13833.86 389
13834.97 392
13836.08 387
13837.19 369
13838.30 381
13839.41 388
13840.52 380
13841.64 386
13842.75 386
13843.86 388
13844.97 390
13846.08 397
13847.19 396
13848.30 388
13849.41 395
13850.53 386
13851.64 384
13852.75 389
13853.86 408
13854.97 369
13856.08 386
13857.20 406
13858.31 377
13859.42 404
13860.53 387
13861.64 354
13862.76 368
13863.87 376
13864.98 382
13866.09 390
13867.20 422
13868.32 380
13869.43 378
13870.54 384
13871.65 370
13872.77 385
13873.88 416
13874.99 395
13876.10 383
13877.22 404
13878.33 406
13879.44 388
13880.55 388
13881.67 408
13882.78 379
13883.89 394
13885.01 391
13886.12 405
13887.23 413
13888.34 372
13889.46 391
13890.57 391
13891.68 413
13892.80 433
13893.91 431
13895.02 432
13896.14 436
13897.25 442
13898.36 445
13899.48 426
13900.59 414
13901.70 423
13902.82 416
13903.93 410
13905.05 368
13906.16 360
13907.27 388
13908.39 374
13909.50 376
13910.61 381
13911.73 378
13912.84 370
13913.96 384
13915.07 355
13916.19 366
13917.30 377
13918.41 378
13919.53 371
13920.64 358
13921.76 348
13922.87 345
13923.99 387
13925.10 359
13926.21 338
13927.33 353
13928.44 370
13929.56 367
13930.67 355
13931.79 359
13932.90 367
13934.02 368
13935.13 343
13936.25 356
13937.36 347
13938.48 334
13939.59 360
13940.71 351
13941.82 371
13942.94 353
13944.05 365
13945.17 334
13946.28 326
13947.40 351
13948.52 348
13949.63 363
13950.75 360
13951.86 356
13952.98 339
13954.09 336
13955.21 345
13956.32 327
13957.44 352
13958.56 350
13959.67 361
13960.79 356
13961.90 344
13963.02 329
13964.14 334
13965.25 337
13966.37 330
13967.48 347
13968.60 361
13969.72 345
13970.83 353
13971.95 352
13973.07 336
13974.18 352
13975.30 359
13976.42 356
13977.53 316
13978.65 362
13979.77 345
13980.88 342
13982.00 348
13983.12 325
13984.23 346
13985.35 348
13986.47 349
13987.58 347
13988.70 340
13989.82 345
13990.94 339
13992.05 359
13993.17 355
13994.29 342
13995.40 346
13996.52 345
13997.64 331
13998.76 334
13999.87 338
14000.99 359
14002.11 357
14003.23 347
14004.35 376
14005.46 314
14006.58 344
14007.70 350
14008.82 368
14009.93 346
14011.05 349
14012.17 361
14013.29 366
14014.41 379
14015.52 370
14016.64 383
14017.76 366
14018.88 344
14020.00 356
14021.12 336
14022.23 327
14023.35 374
14024.47 389
14025.59 352
14026.71 340
14027.83 354
14028.95 354
14030.06 332
14031.18 362
14032.30 353
14033.42 361
14034.54 394
14035.66 399
14036.78 360
14037.90 359
14039.02 392
14040.14 388
14041.25 365
14042.37 375
14043.49 358
14044.61 390
14045.73 413
14046.85 384
14047.97 346
14049.09 368
14050.21 386
14051.33 383
14052.45 401
14053.57 380
14054.69 379
14055.81 406
14056.93 387
14058.05 403
14059.17 375
14060.29 394
14061.41 427
14062.53 429
14063.65 415
14064.77 391
14065.89 406
14067.01 415
14068.13 429
14069.25 415
14070.37 440
14071.49 426
14072.61 432
14073.73 445
14074.85 436
14075.97 463
14077.09 412
14078.21 439
14079.33 468
14080.45 432
14081.57 406
14082.69 409
14083.82 451
14084.94 448
14086.06 459
14087.18 428
14088.30 419
14089.42 454
14090.54 444
14091.66 441
14092.78 437
14093.91 458
14095.03 428
14096.15 448
14097.27 443
14098.39 463
14099.51 407
14100.63 438
14101.76 425
14102.88 440
14104.00 437
14105.12 428
14106.24 434
14107.36 418
14108.49 390
14109.61 405
14110.73 383
14111.85 407
14112.97 375
14114.10 405
14115.22 398
14116.34 385
14117.46 381
14118.58 381
14119.71 383
14120.83 375
14121.95 373
14123.07 386
14124.20 403
14125.32 381
14126.44 370
14127.56 376
14128.69 355
14129.81 357
14130.93 361
14132.06 361
14133.18 357
14134.30 343
14135.42 377
14136.55 369
14137.67 361
14138.79 341
14139.92 351
14141.04 339
14142.16 372
14143.29 361
14144.41 341
14145.53 331
14146.66 327
14147.78 345
14148.90 340
14150.03 343
14151.15 353
14152.27 350
14153.40 343
14154.52 331
14155.64 356
14156.77 344
14157.89 347
14159.02 336
14160.14 327
14161.26 340
14162.39 326
14163.51 351
14164.64 375
14165.76 353
14166.88 344
14168.01 330
14169.13 347
14170.26 351
14171.38 334
14172.51 323
14173.63 344
14174.75 381
14175.88 371
14177.00 339
14178.13 317
14179.25 333
14180.38 349
14181.50 345
14182.63 349
14183.75 306
14184.88 323
14186.00 322
14187.13 326
14188.25 330
14189.38 327
14190.50 324
14191.63 337
14192.75 351
14193.88 336
14195.00 342
14196.13 336
14197.25 340
14198.38 329
14199.50 322
14200.63 338
14201.76 316
14202.88 337
14204.01 328
14205.13 303
14206.26 324
14207.38 318
14208.51 311
14209.64 308
14210.76 320
14211.89 323
14213.01 336
14214.14 336
14215.27 350
14216.39 345
14217.52 349
14218.64 328
14219.77 335
14220.90 332
14222.02 320
14223.15 305
14224.28 304
14225.40 309
14226.53 328
14227.66 309
14228.78 319
14229.91 343
14231.04 342
14232.16 318
14233.29 324
14234.42 334
14235.54 346
14236.67 329
14237.80 316
14238.92 314
14240.05 333
14241.18 318
14242.31 336
14243.43 313
14244.56 320
14245.69 314
14246.82 326
14247.94 308
14249.07 302
14250.20 306
14251.33 323
14252.45 316
14253.58 315
14254.71 320
14255.84 314
14256.96 329
14258.09 301
14259.22 299
14260.35 305
14261.47 308
14262.60 315
14263.73 291
14264.86 303
14265.99 292
14267.12 328
14268.24 324
14269.37 306
14270.50 294
14271.63 280
14272.76 277
14273.89 287
14275.01 299
14276.14 296
14277.27 295
14278.40 301
14279.53 289
14280.66 286
14281.79 265
14282.91 273
14284.04 284
14285.17 290
14286.30 329
14287.43 311
14288.56 286
14289.69 293
14290.82 277
14291.95 303
14293.08 307
14294.20 296
14295.33 284
14296.46 292
14297.59 310
14298.72 292
14299.85 278
14300.98 281
14302.11 293
14303.24 307
14304.37 284
14305.50 278
14306.63 300
14307.76 302
14308.89 291
14310.02 311
14311.15 305
14312.28 305
14313.41 295
14314.54 293
14315.67 289
14316.80 281
14317.93 289
14319.06 290
14320.19 285
14321.32 283
14322.45 300
14323.58 281
14324.71 295
14325.84 289
14326.97 280
14328.10 285
14329.23 268
14330.36 308
14331.49 289
14332.62 287
14333.76 301
14334.89 281
14336.02 276
14337.15 260
14338.28 289
14339.41 311
14340.54 281
14341.67 291
14342.80 267
14343.93 285
14345.07 285
14346.20 248
14347.33 286
14348.46 305
14349.59 292
14350.72 293
14351.85 276
14352.99 292
14354.12 300
14355.25 265
14356.38 269
14357.51 312
14358.64 288
14359.78 258
14360.91 294
14362.04 279
14363.17 277
14364.30 318
14365.44 292
14366.57 288
14367.70 294
14368.83 282
14369.96 296
14371.10 284
14372.23 293
14373.36 303
14374.49 292
14375.63 282
14376.76 283
14377.89 298
14379.02 282
14380.16 288
14381.29 270
14382.42 283
14383.55 270
14384.69 287
14385.82 280
14386.95 278
14388.09 284
14389.22 270
14390.35 287
14391.49 285
14392.62 274
14393.75 290
14394.89 293
14396.02 303
14397.15 275
14398.28 278
14399.42 288
14400.55 273
14401.69 268
14402.82 256
14403.95 284
14405.09 307
14406.22 320
14407.35 269
14408.49 290
14409.62 301
14410.75 287
14411.89 291
14413.02 293
14414.16 302
14415.29 305
14416.42 296
14417.56 286
14418.69 278
14419.83 252
14420.96 293
14422.10 289
14423.23 295
14424.36 273
14425.50 287
14426.63 290
14427.77 318
14428.90 308
14430.04 306
14431.17 317
14432.31 300
14433.44 319
14434.58 309
14435.71 330
14436.85 286
14437.98 296
14439.12 299
14440.25 315
14441.39 295
14442.52 301
14443.66 304
14444.79 299
14445.93 290
14447.06 312
14448.20 326
14449.33 320
14450.47 285
14451.60 298
14452.74 329
14453.87 336
14455.01 313
14456.14 295
14457.28 305
14458.42 344
14459.55 323
14460.69 334
14461.82 323
14462.96 330
14464.10 345
14465.23 326
14466.37 330
14467.50 324
14468.64 321
14469.78 318
14470.91 328
14472.05 326
14473.18 330
14474.32 309
14475.46 320
14476.59 319
14477.73 349
14478.87 328
14480.00 301
14481.14 304
14482.28 290
14483.41 314
14484.55 296
14485.69 319
14486.82 309
14487.96 319
14489.10 336
14490.23 314
14491.37 294
14492.51 292
14493.65 295
14494.78 291
14495.92 310
14497.06 310
14498.19 304
14499.33 313
14500.47 333
14501.61 323
14502.74 282
14503.88 303
14505.02 303
14506.16 325
14507.29 308
14508.43 314
14509.57 303
14510.71 313
14511.85 301
14512.98 298
14514.12 321
14515.26 306
14516.40 280
14517.54 299
14518.67 318
14519.81 311
14520.95 308
14522.09 308
14523.23 308
14524.36 293
14525.50 295
14526.64 280
14527.78 272
14528.92 316
14530.06 281
14531.19 279
14532.33 282
14533.47 301
14534.61 284
14535.75 279
14536.89 314
14538.03 296
14539.17 299
14540.31 318
14541.44 312
14542.58 263
14543.72 294
14544.86 301
14546.00 275
14547.14 284
14548.28 265
14549.42 276
14550.56 282
14551.70 318
14552.84 284
14553.98 266
14555.12 305
14556.25 294
14557.39 293
14558.53 291
14559.67 292
14560.81 291
14561.95 272
14563.09 293
14564.23 289
14565.37 301
14566.51 326
14567.65 316
14568.79 277
14569.93 294
14571.07 321
14572.21 315
14573.35 325
14574.49 321
14575.63 305
14576.77 287
14577.92 315
14579.06 317
14580.20 286
14581.34 286
14582.48 308
14583.62 309
14584.76 302
14585.90 293
14587.04 286
14588.18 312
14589.32 319
14590.46 307
14591.60 295
14592.74 308
14593.89 341
14595.03 304
14596.17 302
14597.31 328
14598.45 338
14599.59 317
14600.73 321
14601.87 326
14603.02 316
14604.16 313
14605.30 350
14606.44 323
14607.58 332
14608.72 339
14609.86 343
14611.01 336
14612.15 314
14613.29 320
14614.43 326
14615.57 345
14616.72 346
14617.86 315
14619.00 344
14620.14 335
14621.28 369
14622.43 351
14623.57 358
14624.71 369
14625.85 366
14627.00 347
14628.14 332
14629.28 332
14630.42 358
14631.56 361
14632.71 347
14633.85 379
14634.99 353
14636.14 356
14637.28 358
14638.42 335
14639.56 349
14640.71 378
14641.85 355
14642.99 355
14644.14 369
14645.28 353
14646.42 389
14647.56 349
14648.71 327
14649.85 325
14650.99 303
14652.14 312
14653.28 309
14654.42 324
14655.57 302
14656.71 277
14657.85 286
14659.00 288
14660.14 292
14661.29 270
14662.43 280
14663.57 313
14664.72 283
14665.86 257
14667.00 288
14668.15 277
14669.29 298
14670.44 282
14671.58 290
14672.73 275
14673.87 278
14675.01 266
14676.16 269
14677.30 271
14678.45 269
14679.59 291
14680.74 293
14681.88 269
14683.02 271
14684.17 273
14685.31 259
14686.46 259
14687.60 288
14688.75 280
14689.89 262
14691.04 286
14692.18 266
14693.33 269
14694.47 282
14695.62 246
14696.76 258
14697.91 259
14699.05 285
14700.20 274
14701.34 256
14702.49 298
14703.63 289
14704.78 279
14705.92 264
14707.07 274
14708.22 271
14709.36 268
14710.51 269
14711.65 269
14712.80 271
14713.94 271
14715.09 258
14716.23 272
14717.38 261
14718.53 258
14719.67 264
14720.82 241
14721.96 262
14723.11 273
14724.26 288
14725.40 258
14726.55 249
14727.70 284
14728.84 278
14729.99 282
14731.13 264
14732.28 278
14733.43 266
14734.57 266
14735.72 264
14736.87 251
14738.01 258
14739.16 275
14740.31 264
14741.45 251
14742.60 283
14743.75 266
14744.89 280
14746.04 279
14747.19 292
14748.34 268
14749.48 240
14750.63 268
14751.78 247
14752.92 251
14754.07 265
14755.22 260
14756.37 247
14757.51 272
14758.66 235
14759.81 261
14760.96 261
14762.10 261
14763.25 278
14764.40 243
14765.55 259
14766.70 269
14767.84 264
14768.99 256
14770.14 267
14771.29 268
14772.43 270
14773.58 257
14774.73 272
14775.88 255
14777.03 261
14778.18 259
14779.32 256
14780.47 278
14781.62 247
14782.77 256
14783.92 261
14785.07 235
14786.21 250
14787.36 270
14788.51 264
14789.66 257
14790.81 253
14791.96 258
14793.11 254
14794.26 237
14795.40 242
14796.55 250
14797.70 258
14798.85 249
14800.00 238
14801.15 256
14802.30 249
14803.45 248
14804.60 244
14805.75 258
14806.90 235
14808.05 226
14809.19 244
14810.34 257
14811.49 243
14812.64 268
14813.79 254
14814.94 259
14816.09 260
14817.24 238
14818.39 246
14819.54 239
14820.69 234
14821.84 241
14822.99 257
14824.14 255
14825.29 238
14826.44 249
14827.59 249
14828.74 242
14829.89 237
14831.04 238
14832.19 245
14833.34 217
14834.49 257
14835.64 242
14836.79 230
14837.95 231
14839.10 246
14840.25 225
14841.40 241
14842.55 231
14843.70 256
14844.85 241
14846.00 226
14847.15 241
14848.30 248
14849.45 223
14850.60 245
14851.76 235
14852.91 244
14854.06 220
14855.21 251
14856.36 237
14857.51 220
14858.66 213
14859.81 222
14860.97 237
14862.12 251
14863.27 232
14864.42 217
14865.57 238
14866.72 241
14867.88 240
14869.03 237
14870.18 217
14871.33 219
14872.48 244
14873.64 254
14874.79 235
14875.94 225
14877.09 237
14878.24 240
14879.40 217
14880.55 219
14881.70 225
14882.85 225
14884.00 216
14885.16 238
14886.31 206
14887.46 221
14888.61 206
14889.77 220
14890.92 234
14892.07 225
14893.23 207
14894.38 214
14895.53 225
14896.68 231
14897.84 230
14898.99 227
14900.14 218
14901.30 242
14902.45 226
14903.60 207
14904.75 208
14905.91 252
14907.06 238
14908.21 217
14909.37 199
14910.52 231
14911.67 229
14912.83 228
14913.98 206
14915.14 217
14916.29 236
14917.44 222
14918.60 235
14919.75 204
14920.90 196
14922.06 218
14923.21 221
14924.37 215
14925.52 223
14926.67 208
14927.83 243
14928.98 228
14930.14 227
14931.29 229
14932.44 224
14933.60 248
14934.75 240
14935.91 203
14937.06 223
14938.22 218
14939.37 232
14940.52 216
14941.68 234
14942.83 259
14943.99 240
14945.14 228
14946.30 218
14947.45 253
14948.61 243
14949.76 222
14950.92 211
14952.07 203
14953.23 220
14954.38 226
14955.54 227
14956.69 242
14957.85 241
14959.00 225
14960.16 216
14961.31 208
14962.47 207
14963.62 216
14964.78 247
14965.94 225
14967.09 234
14968.25 224
14969.40 240
14970.56 231
14971.71 215
14972.87 208
14974.03 230
14975.18 233
14976.34 230
14977.49 208
14978.65 233
14979.81 248
14980.96 237
14982.12 233
14983.27 221
14984.43 247
14985.59 224
14986.74 218
14987.90 234
14989.06 232
14990.21 211
14991.37 219
14992.53 211
14993.68 218
14994.84 219
14996.00 220
14997.15 208
14998.31 192
14999.47 218
15000.62 213
15001.78 244
15002.94 211
15004.09 196
15005.25 195
15006.41 213
15007.56 209
15008.72 209
15009.88 214
15011.04 207
15012.19 199
15013.35 243
15014.51 216
15015.67 216
15016.82 201
15017.98 213
15019.14 197
15020.30 227
15021.45 208
15022.61 220
15023.77 236
15024.93 232
15026.08 231
15027.24 225
15028.40 192
15029.56 217
15030.72 222
15031.87 200
15033.03 207
15034.19 208
15035.35 241
15036.51 214
15037.67 225
15038.82 216
15039.98 221
15041.14 228
15042.30 234
15043.46 232
15044.62 246
15045.78 231
15046.93 241
15048.09 246
15049.25 223
15050.41 207
15051.57 235
15052.73 235
15053.89 234
15055.05 225
15056.20 212
15057.36 216
15058.52 233
15059.68 225
15060.84 206
15062.00 215
15063.16 219
15064.32 228
15065.48 242
15066.64 213
15067.80 225
15068.96 240
15070.12 212
15071.28 204
15072.44 247
15073.60 233
15074.76 238
15075.91 226
15077.07 232
15078.23 216
15079.39 215
15080.55 218
15081.71 230
15082.87 219
15084.03 215
15085.19 229
15086.35 217
15087.51 205
15088.68 214
15089.84 224
15091.00 205
15092.16 212
15093.32 216
15094.48 223
15095.64 219
15096.80 209
15097.96 208
15099.12 216
15100.28 237
15101.44 206
15102.60 225
15103.76 220
15104.92 199
15106.08 236
15107.25 213
15108.41 223
15109.57 210
15110.73 211
15111.89 244
15113.05 230
15114.21 210
15115.37 217
15116.54 239
15117.70 209
15118.86 198
15120.02 226
15121.18 226
15122.34 210
15123.50 225
15124.67 239
15125.83 218
15126.99 218
15128.15 220
15129.31 251
15130.47 221
15131.64 224
15132.80 210
15133.96 218
15135.12 233
15136.28 199
15137.45 205
15138.61 226
15139.77 208
15140.93 248
15142.10 212
15143.26 200
15144.42 213
15145.58 223
15146.75 235
15147.91 214
15149.07 208
15150.23 203
15151.40 211
15152.56 217
15153.72 233
15154.88 225
15156.05 209
15157.21 220
15158.37 213
15159.54 235
15160.70 226
15161.86 211
15163.03 218
15164.19 202
15165.35 219
15166.52 221
15167.68 227
15168.84 227
15170.01 229
15171.17 227
15172.33 222
15173.50 234
15174.66 232
15175.82 234
15176.99 235
15178.15 234
15179.31 227
15180.48 203
15181.64 199
15182.81 205
15183.97 205
15185.13 219
15186.30 247
15187.46 218
15188.63 223
15189.79 241
15190.95 225
15192.12 225
15193.28 217
15194.45 217
15195.61 234
15196.78 237
15197.94 225
15199.10 218
15200.27 213
15201.43 227
15202.60 233
15203.76 232
15204.93 233
15206.09 218
15207.26 220
15208.42 232
15209.59 250
15210.75 223
15211.92 215
15213.08 231
15214.25 252
15215.41 241
15216.58 245
15217.74 230
15218.91 214
15220.07 233
15221.24 234
15222.40 221
15223.57 237
15224.74 255
15225.90 236
15227.07 235
15228.23 241
15229.40 242
15230.56 224
15231.73 262
15232.89 253
15234.06 240
15235.23 224
15236.39 259
15237.56 251
15238.72 257
15239.89 240
15241.06 251
15242.22 249
15243.39 252
15244.56 266
15245.72 238
15246.89 261
15248.05 227
15249.22 242
15250.39 247
15251.55 232
15252.72 209
15253.89 230
15255.05 233
15256.22 231
15257.39 236
15258.55 207
15259.72 232
15260.89 237
15262.05 266
15263.22 238
15264.39 247
15265.56 239
15266.72 218
15267.89 216
15269.06 230
15270.22 223
15271.39 248
15272.56 229
15273.73 226
15274.89 220
15276.06 230
15277.23 225
15278.40 229
15279.56 241
15280.73 230
15281.90 236
15283.07 223
15284.23 232
15285.40 209
15286.57 223
15287.74 227
15288.91 256
15290.07 234
15291.24 244
15292.41 225
15293.58 220
15294.75 214
15295.92 232
15297.08 214
15298.25 229
15299.42 219
15300.59 227
15301.76 216
15302.93 248
15304.09 214
15305.26 242
15306.43 229
15307.60 222
15308.77 233
15309.94 236
15311.11 233
15312.28 237
15313.44 221
15314.61 221
15315.78 220
15316.95 220
15318.12 246
15319.29 243
15320.46 246
15321.63 234
15322.80 207
15323.97 230
15325.14 246
15326.30 220
15327.47 227
15328.64 221
15329.81 208
15330.98 221
15332.15 242
15333.32 250
15334.49 217
15335.66 220
15336.83 206
15338.00 220
15339.17 211
15340.34 235
15341.51 223
15342.68 259
15343.85 232
15345.02 222
15346.19 215
15347.36 242
15348.53 242
15349.70 214
15350.87 217
15352.04 229
15353.21 227
15354.38 222
15355.55 228
15356.72 219
15357.90 223
15359.07 256
15360.24 245
15361.41 232
15362.58 231
15363.75 237
15364.92 236
15366.09 226
15367.26 255
15368.43 255
15369.60 219
15370.77 249
15371.95 241
15373.12 214
15374.29 238
15375.46 239
15376.63 232
15377.80 240
15378.97 219
15380.15 241
15381.32 230
15382.49 230
15383.66 253
15384.83 263
15386.00 239
15387.17 230
15388.35 241
15389.52 246
15390.69 250
15391.86 245
15393.03 228
15394.21 235
15395.38 245
15396.55 220
15397.72 223
15398.89 244
15400.07 216
15401.24 228
15402.41 220
15403.58 222
15404.76 228
15405.93 247
15407.10 221
15408.27 228
15409.45 246
15410.62 225
15411.79 223
15412.96 237
15414.14 210
15415.31 229
15416.48 222
15417.66 226
15418.83 230
15420.00 237
15421.17 227
15422.35 235
15423.52 242
15424.69 216
15425.87 211
15427.04 233
15428.21 238
15429.39 214
15430.56 211
15431.73 214
15432.91 239
15434.08 234
15435.25 241
15436.43 249
15437.60 235
15438.77 230
15439.95 239
15441.12 244
15442.30 226
15443.47 229
15444.64 237
15445.82 249
15446.99 228
15448.17 222
15449.34 238
15450.51 238
15451.69 218
15452.86 221
15454.04 226
15455.21 217
15456.39 216
15457.56 200
15458.73 212
15459.91 189
15461.08 203
15462.26 222
15463.43 207
15464.61 205
15465.78 195
15466.96 199
15468.13 216
15469.31 214
15470.48 226
15471.66 223
15472.83 205
15474.01 227
15475.18 225
15476.36 213
15477.53 217
15478.71 214
15479.88 241
15481.06 232
15482.23 230
15483.41 225
15484.58 231
15485.76 241
15486.93 232
15488.11 242
15489.29 208
15490.46 216
15491.64 220
15492.81 228
15493.99 248
15495.16 202
15496.34 213
15497.52 221
15498.69 208
15499.87 214
15501.04 228
15502.22 229
15503.40 220
15504.57 247
15505.75 216
15506.92 222
15508.10 206
15509.28 212
15510.45 225
15511.63 237
15512.81 213
15513.98 228
15515.16 229
15516.34 236
15517.51 227
15518.69 202
15519.87 208
15521.04 243
15522.22 197
15523.40 203
15524.57 246
15525.75 204
15526.93 210
15528.11 229
15529.28 222
15530.46 230
15531.64 214
15532.81 225
15533.99 211
15535.17 215
15536.35 238
15537.52 227
15538.70 230
15539.88 225
15541.06 240
15542.23 244
15543.41 256
15544.59 229
15545.77 226
15546.95 237
15548.12 258
15549.30 244
15550.48 242
15551.66 227
15552.83 232
15554.01 251
15555.19 222
15556.37 195
15557.55 204
15558.73 236
15559.90 240
15561.08 230
15562.26 227
15563.44 227
15564.62 230
15565.80 230
15566.97 235
15568.15 227
15569.33 225
15570.51 247
15571.69 224
15572.87 218
15574.05 219
15575.23 228
15576.40 243
15577.58 231
15578.76 220
15579.94 226
15581.12 241
15582.30 255
15583.48 241
15584.66 210
15585.84 250
15587.02 245
15588.20 239
15589.38 248
15590.56 254
15591.73 254
15592.91 214
15594.09 246
15595.27 229
15596.45 218
15597.63 241
15598.81 243
15599.99 237
15601.17 254
15602.35 233
15603.53 248
15604.71 211
15605.89 220
15607.07 232
15608.25 238
15609.43 256
15610.61 246
15611.79 235
15612.97 249
15614.15 245
15615.33 251
15616.51 253
15617.69 262
15618.88 234
15620.06 267
15621.24 265
15622.42 249
15623.60 260
15624.78 241
15625.96 227
15627.14 250
15628.32 263
15629.50 266
15630.68 262
15631.86 263
15633.05 249
15634.23 263
15635.41 256
15636.59 236
15637.77 264
15638.95 260
15640.13 276
15641.31 256
15642.50 254
15643.68 273
15644.86 287
15646.04 291
15647.22 264
15648.40 265
15649.58 271
15650.77 270
15651.95 257
15653.13 261
15654.31 262
15655.49 265
15656.68 260
15657.86 262
15659.04 270
15660.22 282
15661.40 249
15662.59 259
15663.77 264
15664.95 253
15666.13 291
15667.32 260
15668.50 273
15669.68 268
15670.86 278
15672.05 252
15673.23 256
15674.41 285
15675.59 280
15676.78 248
15677.96 249
15679.14 252
15680.32 266
15681.51 263
15682.69 256
15683.87 252
15685.06 262
15686.24 269
15687.42 260
15688.61 273
15689.79 263
15690.97 277
15692.16 273
15693.34 269
15694.52 240
15695.71 258
15696.89 248
15698.07 279
15699.26 272
15700.44 263
15701.62 259
15702.81 276
15703.99 237
15705.17 260
15706.36 255
15707.54 282
15708.73 293
15709.91 274
15711.09 275
15712.28 282
15713.46 292
15714.65 282
15715.83 294
15717.02 274
15718.20 282
15719.38 282
15720.57 259
15721.75 277
15722.94 245
15724.12 271
15725.31 262
15726.49 294
15727.68 275
15728.86 261
15730.04 276
15731.23 267
15732.41 276
15733.60 281
15734.78 266
15735.97 270
15737.15 265
15738.34 274
15739.52 273
15740.71 262
15741.89 262
15743.08 273
15744.27 263
15745.45 278
15746.64 274
15747.82 284
15749.01 269
15750.19 268
15751.38 278
15752.56 280
15753.75 261
15754.93 266
15756.12 285
15757.31 282
15758.49 268
15759.68 279
15760.86 304
15762.05 278
15763.24 255
15764.42 255
15765.61 274
15766.79 279
15767.98 271
15769.17 260
15770.35 277
15771.54 279
15772.72 259
15773.91 281
15775.10 264
15776.28 264
15777.47 263
15778.66 258
15779.84 261
15781.03 258
15782.22 273
15783.40 258
15784.59 250
15785.78 278
15786.96 255
15788.15 275
15789.34 245
15790.53 265
15791.71 276
15792.90 262
15794.09 246
15795.27 254
15796.46 247
15797.65 263
15798.84 263
15800.02 268
15801.21 238
15802.40 252
15803.59 242
15804.77 239
15805.96 241
15807.15 235
15808.34 240
15809.52 246
15810.71 237
15811.90 238
15813.09 248
15814.28 274
15815.46 244
15816.65 244
15817.84 253
15819.03 256
15820.22 231
15821.40 257
15822.59 248
15823.78 231
15824.97 274
15826.16 244
15827.35 262
15828.53 260
15829.72 237
15830.91 234
15832.10 269
15833.29 265
15834.48 219
15835.67 241
15836.85 264
15838.04 254
15839.23 253
15840.42 250
15841.61 253
15842.80 231
15843.99 273
15845.18 265
15846.37 243
15847.55 248
15848.74 243
15849.93 248
15851.12 253
15852.31 250
15853.50 237
15854.69 248
15855.88 235
15857.07 236
15858.26 245
15859.45 252
15860.64 254
15861.83 241
15863.02 249
15864.21 233
15865.40 252
15866.59 249
15867.78 273
15868.97 258
15870.16 228
15871.35 249
15872.54 257
15873.73 257
15874.92 232
15876.11 280
15877.30 233
15878.49 249
15879.68 273
15880.87 272
15882.06 250
15883.25 250
15884.44 265
15885.63 242
15886.82 253
15888.01 257
15889.20 236
15890.39 263
15891.59 260
15892.78 278
15893.97 267
15895.16 255
15896.35 245
15897.54 265
15898.73 262
15899.92 263
15901.11 264
15902.30 257
15903.50 271
15904.69 248
15905.88 265
15907.07 269
15908.26 261
15909.45 234
15910.64 257
15911.84 270
15913.03 255
15914.22 254
15915.41 264
15916.60 263
15917.79 270
15918.99 259
15920.18 268
15921.37 255
15922.56 267
15923.75 284
15924.95 280
15926.14 282
15927.33 279
15928.52 284
15929.71 288
15930.91 288
15932.10 257
15933.29 280
15934.48 280
15935.68 275
15936.87 278
15938.06 271
15939.25 283
15940.45 245
15941.64 280
15942.83 262
15944.03 274
15945.22 248
15946.41 271
15947.60 259
15948.80 257
15949.99 237
15951.18 239
15952.38 251
15953.57 240
15954.76 219
15955.96 231
15957.15 225
15958.34 232
15959.54 253
15960.73 223
15961.92 241
15963.12 220
15964.31 231
15965.50 220
15966.70 217
15967.89 211
15969.08 215
15970.28 248
15971.47 221
15972.67 227
15973.86 215
15975.05 243
15976.25 231
15977.44 243
15978.64 238
15979.83 219
15981.02 230
15982.22 215
15983.41 237
15984.61 233
15985.80 224
15987.00 215
15988.19 238
15989.38 223
15990.58 210
15991.77 208
15992.97 215
15994.16 222
15995.36 240
15996.55 197
15997.75 218
15998.94 223
16000.14 217
16001.33 229
16002.53 220
16003.72 216
16004.92 220
16006.11 228
16007.31 233
16008.50 235
16009.70 214
16010.89 220
16012.09 225
16013.28 217
16014.48 222
16015.67 206
16016.87 226
16018.07 232
16019.26 217
16020.46 224
16021.65 228
16022.85 228
16024.04 221
16025.24 222
16026.44 212
16027.63 227
16028.83 206
16030.02 214
16031.22 250
16032.42 233
16033.61 229
16034.81 229
16036.00 234
16037.20 201
16038.40 227
16039.59 221
16040.79 223
16041.99 227
16043.18 225
16044.38 214
16045.58 205
16046.77 217
16047.97 227
16049.17 237
16050.36 221
16051.56 222
16052.76 208
16053.95 208
16055.15 214
16056.35 218
16057.54 229
16058.74 216
16059.94 206
16061.14 203
16062.33 237
16063.53 217
16064.73 203
16065.92 214
16067.12 224
16068.32 223
16069.52 233
16070.71 240
16071.91 217
16073.11 206
16074.31 238
16075.50 238
16076.70 208
16077.90 200
16079.10 203
16080.30 201
16081.49 209
16082.69 207
16083.89 233
16085.09 232
16086.29 217
16087.48 223
16088.68 216
16089.88 212
16091.08 208
16092.28 216
16093.48 205
16094.67 183
16095.87 198
16097.07 230
16098.27 226
16099.47 200
16100.67 213
16101.87 209
16103.06 229
16104.26 204
16105.46 213
16106.66 215
16107.86 219
16109.06 203
16110.26 206
16111.46 215
16112.66 215
16113.86 220
16115.05 216
16116.25 213
16117.45 213
16118.65 175
16119.85 197
16121.05 202
16122.25 198
16123.45 207
16124.65 190
16125.85 203
16127.05 189
16128.25 203
16129.45 211
16130.65 228
16131.85 201
16133.05 211
16134.25 193
16135.45 207
16136.65 235
16137.85 210
16139.05 211
16140.25 205
16141.45 225
16142.65 222
16143.85 219
16145.05 216
16146.25 198
16147.45 209
16148.65 188
16149.85 221
16151.05 225
16152.25 202
16153.45 205
16154.65 202
16155.85 193
16157.05 188
16158.25 203
16159.46 215
16160.66 190
16161.86 218
16163.06 219
16164.26 208
16165.46 215
16166.66 202
16167.86 200
16169.06 226
16170.27 203
16171.47 215
16172.67 209
16173.87 206
16175.07 196
16176.27 209
16177.47 214
16178.67 222
16179.88 223
16181.08 225
16182.28 211
16183.48 201
16184.68 191
16185.89 206
16187.09 225
16188.29 215
16189.49 210
16190.69 197
16191.90 216
16193.10 221
16194.30 209
16195.50 215
16196.70 211
16197.91 227
16199.11 190
16200.31 185
16201.51 194
16202.72 196
16203.92 221
16205.12 215
16206.32 209
16207.53 196
16208.73 234
16209.93 227
16211.13 205
16212.34 231
16213.54 225
16214.74 216
16215.95 207
16217.15 198
16218.35 201
16219.55 215
16220.76 224
16221.96 216
16223.16 221
16224.37 229
16225.57 221
16226.77 209
16227.98 200
16229.18 180
16230.38 208
16231.59 224
16232.79 196
16233.99 203
16235.20 209
16236.40 229
16237.61 217
16238.81 207
16240.01 202
16241.22 206
16242.42 204
16243.63 216
16244.83 224
16246.03 209
16247.24 199
16248.44 218
16249.65 211
16250.85 222
16252.05 209
16253.26 224
16254.46 212
16255.67 209
16256.87 202
16258.08 211
16259.28 223
16260.49 224
16261.69 219
16262.89 194
16264.10 203
16265.30 237
16266.51 238
16267.71 237
16268.92 230
16270.12 231
16271.33 212
16272.53 220
16273.74 215
16274.94 207
16276.15 215
16277.35 200
16278.56 210
16279.77 190
16280.97 186
16282.18 213
16283.38 216
16284.59 215
16285.79 235
16287.00 227
16288.20 230
16289.41 213
16290.61 223
16291.82 225
16293.03 214
16294.23 232
16295.44 219
16296.64 206
16297.85 194
16299.06 228
16300.26 192
16301.47 219
16302.67 202
16303.88 213
16305.09 209
16306.29 224
16307.50 228
16308.71 232
16309.91 229
16311.12 229
16312.33 200
16313.53 228
16314.74 222
16315.95 204
16317.15 236
16318.36 211
16319.57 215
16320.77 211
16321.98 220
16323.19 216
16324.39 212
16325.60 211
16326.81 209
16328.01 215
16329.22 209
16330.43 210
16331.64 198
16332.84 209
16334.05 206
16335.26 190
16336.47 216
16337.67 206
16338.88 207
16340.09 203
16341.30 202
16342.50 213
16343.71 209
16344.92 202
16346.13 205
16347.33 202
16348.54 205
16349.75 199
16350.96 183
16352.17 192
16353.37 210
16354.58 198
16355.79 182
16357.00 210
16358.21 195
16359.41 202
16360.62 197
16361.83 195
16363.04 216
16364.25 223
16365.46 191
16366.67 208
16367.87 203
16369.08 217
16370.29 224
16371.50 195
16372.71 196
16373.92 195
16375.13 244
16376.34 205
16377.54 199
16378.75 205
16379.96 191
16381.17 204
16382.38 205
16383.59 198
16384.80 183
16386.01 215
16387.22 192
16388.43 201
16389.64 209
16390.85 190
16392.05 207
16393.26 212
16394.47 213
16395.68 206
16396.89 195
16398.10 206
16399.31 212
16400.52 196
16401.73 189
16402.94 205
16404.15 219
16405.36 209
16406.57 215
16407.78 219
16408.99 210
16410.20 212
16411.41 199
16412.62 215
16413.83 187
16415.04 183
16416.25 184
16417.46 188
16418.67 207
16419.88 201
16421.10 200
16422.31 206
16423.52 215
16424.73 195
16425.94 205
16427.15 202
16428.36 203
16429.57 203
16430.78 218
16431.99 203
16433.20 188
16434.41 195
16435.63 191
16436.84 199
16438.05 207
16439.26 195
16440.47 219
16441.68 213
16442.89 193
16444.10 191
16445.32 207
16446.53 179
16447.74 183
16448.95 203
16450.16 206
16451.37 212
16452.59 223
16453.80 207
16455.01 211
16456.22 211
16457.43 183
16458.64 197
16459.86 174
16461.07 198
16462.28 194
16463.49 200
16464.70 193
16465.92 213
16467.13 207
16468.34 195
16469.55 194
16470.77 215
16471.98 211
16473.19 203
16474.40 194
16475.62 191
16476.83 198
16478.04 194
16479.25 200
16480.47 186
16481.68 191
16482.89 186
16484.11 206
16485.32 202
16486.53 202
16487.74 180
16488.96 225
16490.17 207
16491.38 204
16492.60 180
16493.81 188
16495.02 200
16496.24 208
16497.45 214
16498.66 199
16499.88 207
16501.09 223
16502.30 194
16503.52 200
16504.73 178
16505.94 196
16507.16 211
16508.37 177
16509.59 211
16510.80 172
16512.01 194
16513.23 192
16514.44 201
16515.66 194
16516.87 202
16518.08 204
16519.30 186
16520.51 185
16521.73 191
16522.94 204
16524.16 206
16525.37 207
16526.58 188
16527.80 207
16529.01 176
16530.23 179
16531.44 194
16532.66 201
16533.87 194
16535.09 198
16536.30 189
16537.52 188
16538.73 195
16539.95 206
16541.16 217
16542.38 207
16543.59 186
16544.81 212
16546.02 204
16547.24 177
16548.45 160
16549.67 210
16550.88 186
16552.10 168
16553.31 206
16554.53 198
16555.74 206
16556.96 188
16558.18 188
16559.39 171
16560.61 188
16561.82 203
16563.04 186
16564.25 184
16565.47 175
16566.69 172
16567.90 192
16569.12 197
16570.33 200
16571.55 171
16572.77 177
16573.98 183
16575.20 204
16576.41 193
16577.63 191
16578.85 179
16580.06 169
16581.28 187
16582.50 190
16583.71 193
16584.93 187
16586.15 166
16587.36 180
16588.58 197
16589.80 185
16591.01 187
16592.23 203
16593.45 184
16594.66 186
16595.88 178
16597.10 175
16598.32 203
16599.53 191
16600.75 203
16601.97 182
16603.18 183
16604.40 178
16605.62 191
16606.84 188
16608.05 201
16609.27 183
16610.49 181
16611.71 187
16612.92 188
16614.14 190
16615.36 191
16616.58 204
16617.79 205
16619.01 193
16620.23 183
16621.45 179
16622.67 183
16623.88 189
16625.10 189
16626.32 213
16627.54 181
16628.76 180
16629.97 191
16631.19 182
16632.41 191
16633.63 206
16634.85 177
16636.07 173
16637.29 186
16638.50 187
16639.72 193
16640.94 192
16642.16 185
16643.38 200
16644.60 184
16645.82 191
16647.03 190
16648.25 206
16649.47 202
16650.69 206
16651.91 201
16653.13 196
16654.35 192
16655.57 215
16656.79 192
16658.01 173
16659.23 185
16660.45 186
16661.66 177
16662.88 177
16664.10 193
16665.32 167
16666.54 194
16667.76 176
16668.98 190
16670.20 167
16671.42 189
16672.64 199
16673.86 209
16675.08 203
16676.30 191
16677.52 194
16678.74 197
16679.96 183
16681.18 212
16682.40 188
16683.62 199
16684.84 191
16686.06 184
16687.28 212
16688.50 200
16689.72 199
16690.94 188
16692.16 182
16693.39 181
16694.61 186
16695.83 182
16697.05 189
16698.27 190
16699.49 179
16700.71 182
16701.93 171
16703.15 177
16704.37 183
16705.59 173
16706.81 168
16708.04 174
16709.26 172
16710.48 186
16711.70 188
16712.92 171
16714.14 199
16715.36 170
16716.58 179
16717.81 185
16719.03 192
16720.25 197
16721.47 195
16722.69 195
16723.91 187
16725.14 191
16726.36 189
16727.58 180
16728.80 192
16730.02 202
16731.24 215
16732.47 178
16733.69 191
16734.91 185
16736.13 176
16737.36 172
16738.58 188
16739.80 185
16741.02 185
16742.24 194
16743.47 177
16744.69 184
16745.91 186
16747.13 190
16748.36 186
16749.58 183
16750.80 200
16752.02 178
16753.25 174
16754.47 194
16755.69 194
16756.92 195
16758.14 182
16759.36 173
16760.59 187
16761.81 198
16763.03 186
16764.25 166
16765.48 174
16766.70 191
16767.92 175
16769.15 164
16770.37 191
16771.59 195
16772.82 182
16774.04 188
16775.27 166
16776.49 171
16777.71 191
16778.94 193
16780.16 180
16781.38 178
16782.61 199
16783.83 206
16785.06 169
16786.28 183
16787.50 168
16788.73 201
16789.95 205
16791.18 174
16792.40 173
16793.62 179
16794.85 184
16796.07 186
16797.30 179
16798.52 194
16799.75 187
16800.97 169
16802.19 186
16803.42 177
16804.64 187
16805.87 179
16807.09 171
16808.32 183
16809.54 187
16810.77 197
16811.99 184
16813.22 180
16814.44 195
16815.67 189
16816.89 209
16818.12 179
16819.34 207
16820.57 187
16821.79 188
16823.02 178
16824.24 159
16825.47 207
16826.70 184
16827.92 185
16829.15 179
16830.37 191
16831.60 198
16832.82 196
16834.05 175
16835.27 192
16836.50 190
16837.73 193
16838.95 197
16840.18 177
16841.40 205
16842.63 185
16843.86 180
16845.08 182
16846.31 186
16847.53 189
16848.76 204
16849.99 172
16851.21 179
16852.44 173
16853.67 188
16854.89 217
16856.12 201
16857.35 194
16858.57 193
16859.80 186
16861.03 201
16862.25 199
16863.48 184
16864.71 195
16865.93 195
16867.16 202
16868.39 187
16869.61 200
16870.84 186
16872.07 189
16873.30 197
16874.52 195
16875.75 187
16876.98 191
16878.20 207
16879.43 210
16880.66 201
16881.89 199
16883.11 216
16884.34 210
16885.57 209
16886.80 191
16888.02 184
16889.25 201
16890.48 188
16891.71 194
16892.94 188
16894.16 194
16895.39 210
16896.62 189
16897.85 187
16899.08 204
16900.30 188
16901.53 188
16902.76 187
16903.99 182
16905.22 168
16906.45 190
16907.67 200
16908.90 190
16910.13 185
16911.36 216
16912.59 200
16913.82 183
16915.04 191
16916.27 205
16917.50 183
16918.73 189
16919.96 204
16921.19 214
16922.42 223
16923.65 189
16924.88 193
16926.10 182
16927.33 184
16928.56 198
16929.79 188
16931.02 194
16932.25 191
16933.48 171
16934.71 182
16935.94 197
16937.17 195
16938.40 183
16939.63 185
16940.86 187
16942.09 190
16943.32 183
16944.55 177
16945.78 180
16947.01 186
16948.24 182
16949.47 194
16950.70 187
16951.93 191
16953.16 190
16954.39 181
16955.62 191
16956.85 208
16958.08 217
16959.31 193
16960.54 193
16961.77 178
16963.00 207
16964.23 198
16965.46 180
16966.69 187
16967.92 206
16969.15 201
16970.38 181
16971.61 186
16972.84 190
16974.07 174
16975.30 185
16976.54 184
16977.77 198
16979.00 182
16980.23 214
16981.46 192
16982.69 191
16983.92 189
16985.15 188
16986.38 197
16987.62 208
16988.85 188
16990.08 190
16991.31 209
16992.54 195
16993.77 165
16995.00 199
16996.24 198
16997.47 187
16998.70 185
16999.93 183
17001.16 194
17002.39 187
17003.63 199
17004.86 198
17006.09 177
17007.32 178
17008.55 166
17009.79 174
17011.02 172
17012.25 172
17013.48 203
17014.72 188
17015.95 190
17017.18 195
17018.41 180
17019.64 194
17020.88 175
17022.11 173
17023.34 172
17024.58 177
17025.81 191
17027.04 190
17028.27 198
17029.51 181
17030.74 192
17031.97 175
17033.21 175
17034.44 176
17035.67 168
17036.90 194
17038.14 198
17039.37 187
17040.60 184
17041.84 188
17043.07 183
17044.30 194
17045.54 179
17046.77 184
17048.00 198
17049.24 193
17050.47 175
17051.70 161
17052.94 187
17054.17 185
17055.41 170
17056.64 147
17057.87 165
17059.11 193
17060.34 165
17061.58 196
17062.81 184
17064.04 177
17065.28 191
17066.51 182
17067.75 174
17068.98 172
17070.21 186
17071.45 188
17072.68 159
17073.92 179
17075.15 178
17076.39 182
17077.62 186
17078.86 173
17080.09 171
17081.33 163
17082.56 176
17083.80 193
17085.03 197
17086.26 173
17087.50 190
17088.73 170
17089.97 187
17091.20 179
17092.44 172
17093.68 185
17094.91 178
17096.15 176
17097.38 201
17098.62 181
17099.85 165
17101.09 176
17102.32 182
17103.56 167
17104.79 187
17106.03 189
17107.26 162
17108.50 160
17109.74 172
17110.97 175
17112.21 184
17113.44 196
17114.68 181
17115.92 171
17117.15 164
17118.39 165
17119.62 189
17120.86 181
17122.10 194
17123.33 184
17124.57 174
17125.80 192
17127.04 167
17128.28 170
17129.51 180
17130.75 175
17131.99 157
17133.22 171
17134.46 157
17135.70 175
17136.93 174
17138.17 177
17139.41 177
17140.64 175
17141.88 196
17143.12 185
17144.35 172
17145.59 188
17146.83 157
17148.07 179
17149.30 177
17150.54 163
17151.78 157
17153.02 162
17154.25 177
17155.49 188
17156.73 189
17157.96 195
17159.20 170
17160.44 166
17161.68 158
17162.92 173
17164.15 178
17165.39 181
17166.63 179
17167.87 159
17169.10 183
17170.34 177
17171.58 175
17172.82 174
17174.06 162
17175.29 186
17176.53 178
17177.77 178
17179.01 161
17180.25 151
17181.49 161
17182.72 187
17183.96 192
17185.20 172
17186.44 167
17187.68 188
17188.92 170
17190.15 171
17191.39 150
17192.63 175
17193.87 154
17195.11 186
17196.35 181
17197.59 166
17198.83 190
17200.07 160
17201.30 169
17202.54 173
17203.78 189
17205.02 165
17206.26 188
17207.50 175
17208.74 152
17209.98 174
17211.22 157
17212.46 190
17213.70 166
17214.94 180
17216.18 189
17217.42 191
17218.66 181
17219.90 179
17221.14 173
17222.38 173
17223.62 175
17224.86 165
17226.10 165
17227.34 179
17228.58 174
17229.82 166
17231.06 176
17232.30 175
17233.54 175
17234.78 154
17236.02 177
17237.26 154
17238.50 180
17239.74 167
17240.98 165
17242.22 156
17243.46 174
17244.70 173
17245.94 164
17247.18 168
17248.42 178
17249.66 161
17250.90 184
17252.14 174
17253.39 156
17254.63 152
17255.87 172
17257.11 181
17258.35 172
17259.59 180
17260.83 170
17262.07 180
17263.31 189
17264.56 160
17265.80 162
17267.04 178
17268.28 172
17269.52 162
17270.76 155
17272.00 165
17273.25 184
17274.49 155
17275.73 177
17276.97 164
17278.21 165
17279.45 176
17280.70 159
17281.94 149
17283.18 165
17284.42 160
17285.66 167
17286.91 150
17288.15 167
17289.39 156
17290.63 169
17291.88 164
17293.12 175
17294.36 171
17295.60 147
17296.85 166
17298.09 183
17299.33 184
17300.57 159
17301.82 148
17303.06 162
17304.30 176
17305.54 167
17306.79 148
17308.03 181
17309.27 179
17310.52 164
17311.76 143
17313.00 156
17314.25 155
17315.49 172
17316.73 166
17317.97 160
17319.22 172
17320.46 176
17321.71 161
17322.95 162
17324.19 184
17325.44 173
17326.68 155
17327.92 164
17329.17 161
17330.41 157
17331.65 167
17332.90 180
17334.14 163
17335.39 165
17336.63 179
17337.87 154
17339.12 192
17340.36 182
17341.61 174
17342.85 186
17344.09 157
17345.34 159
17346.58 161
17347.83 185
17349.07 190
17350.32 169
17351.56 160
17352.80 172
17354.05 168
17355.29 186
17356.54 163
17357.78 170
17359.03 181
17360.27 165
17361.52 151
17362.76 157
17364.01 172
17365.25 181
17366.50 172
17367.74 160
17368.99 162
17370.23 172
17371.48 172
17372.72 170
17373.97 191
17375.21 157
17376.46 164
17377.70 156
17378.95 156
17380.19 163
17381.44 158
17382.69 184
17383.93 158
17385.18 173
17386.42 166
17387.67 162
17388.91 175
17390.16 165
17391.41 174
17392.65 170
17393.90 166
17395.14 169
17396.39 175
17397.64 172
17398.88 176
17400.13 162
17401.37 187
17402.62 182
17403.87 170
17405.11 162
17406.36 170
17407.61 187
17408.85 145
17410.10 157
17411.35 165
17412.59 157
17413.84 177
17415.09 174
17416.33 182
17417.58 177
17418.83 159
17420.07 163
17421.32 183
17422.57 165
17423.82 172
17425.06 174
17426.31 168
17427.56 169
17428.80 178
17430.05 162
17431.30 158
17432.55 169
17433.79 162
17435.04 169
17436.29 154
17437.54 173
17438.78 170
17440.03 175
17441.28 183
17442.53 176
17443.77 183
17445.02 184
17446.27 187
17447.52 161
17448.77 176
17450.01 170
17451.26 161
17452.51 171
17453.76 169
17455.01 167
17456.25 178
17457.50 171
17458.75 165
17460.00 167
17461.25 184
17462.50 172
17463.74 168
17464.99 177
17466.24 194
17467.49 186
17468.74 165
17469.99 180
17471.24 185
17472.49 169
17473.73 172
17474.98 162
17476.23 185
17477.48 162
17478.73 160
17479.98 174
17481.23 181
17482.48 160
17483.73 172
17484.98 165
17486.23 191
17487.47 177
17488.72 174
17489.97 166
17491.22 192
17492.47 178
17493.72 172
17494.97 180
17496.22 154
17497.47 167
17498.72 159
17499.97 174
17501.22 165
17502.47 185
17503.72 184
17504.97 191
17506.22 163
17507.47 164
17508.72 167
17509.97 178
17511.22 211
17512.47 193
17513.72 188
17514.97 162
17516.22 179
17517.47 173
17518.72 168
17519.97 178
17521.22 191
17522.47 174
17523.72 170
17524.98 150
17526.23 176
17527.48 191
17528.73 194
17529.98 172
17531.23 194
17532.48 176
17533.73 170
17534.98 180
17536.23 187
17537.48 173
17538.74 168
17539.99 158
17541.24 175
17542.49 186
17543.74 162
17544.99 179
17546.24 172
17547.50 195
17548.75 167
17550.00 179
17551.25 175
17552.50 168
17553.75 168
17555.01 210
17556.26 173
17557.51 174
17558.76 191
17560.01 195
17561.26 190
17562.52 180
17563.77 167
17565.02 178
17566.27 175
17567.53 183
17568.78 198
17570.03 176
17571.28 174
17572.53 165
17573.79 187
17575.04 192
17576.29 189
17577.54 194
17578.80 187
17580.05 179
17581.30 171
17582.56 158
17583.81 174
17585.06 190
17586.31 168
17587.57 193
17588.82 160
17590.07 177
17591.33 190
17592.58 178
17593.83 189
17595.08 192
17596.34 191
17597.59 178
17598.84 208
17600.10 193
17601.35 172
17602.61 194
17603.86 189
17605.11 187
17606.37 185
17607.62 180
17608.87 199
17610.13 170
17611.38 202
17612.63 178
17613.89 184
17615.14 165
17616.40 168
17617.65 187
17618.90 191
17620.16 174
17621.41 167
17622.67 186
17623.92 193
17625.17 191
17626.43 194
17627.68 184
17628.94 201
17630.19 196
17631.45 187
17632.70 194
17633.96 177
17635.21 174
17636.47 197
17637.72 200
17638.97 171
17640.23 165
17641.48 180
17642.74 174
17643.99 188
17645.25 157
17646.50 172
17647.76 175
17649.01 192
17650.27 179
17651.52 179
17652.78 170
17654.04 188
17655.29 179
17656.55 201
17657.80 158
17659.06 178
17660.31 194
17661.57 158
17662.82 178
17664.08 169
17665.33 178
17666.59 186
17667.85 186
17669.10 173
17670.36 168
17671.61 172
17672.87 184
17674.13 187
17675.38 187
17676.64 163
17677.89 182
17679.15 181
17680.41 165
17681.66 175
17682.92 166
17684.18 167
17685.43 179
17686.69 171
17687.95 195
17689.20 198
17690.46 169
17691.71 171
17692.97 168
17694.23 171
17695.49 181
17696.74 188
17698.00 181
17699.26 165
17700.51 174
17701.77 171
17703.03 175
17704.28 181
17705.54 161
17706.80 181
17708.06 181
17709.31 179
17710.57 186
17711.83 164
17713.08 184
17714.34 172
17715.60 181
17716.86 146
17718.11 183
17719.37 168
17720.63 171
17721.89 172
17723.15 178
17724.40 185
17725.66 169
17726.92 165
17728.18 173
17729.43 163
17730.69 183
17731.95 169
17733.21 181
17734.47 171
17735.73 171
17736.98 171
17738.24 179
17739.50 186
17740.76 169
17742.02 184
17743.28 169
17744.53 181
17745.79 176
17747.05 171
17748.31 140
17749.57 190
17750.83 171
17752.09 144
17753.34 165
17754.60 186
17755.86 186
17757.12 181
17758.38 162
17759.64 171
17760.90 177
17762.16 187
17763.42 176
17764.68 181
17765.94 178
17767.19 178
17768.45 177
17769.71 168
17770.97 152
17772.23 152
17773.49 158
17774.75 170
17776.01 177
17777.27 166
17778.53 173
17779.79 177
17781.05 183
17782.31 178
17783.57 152
17784.83 162
17786.09 138
17787.35 162
17788.61 166
17789.87 150
17791.13 158
17792.39 168
17793.65 165
17794.91 163
17796.17 164
17797.43 169
17798.69 147
17799.95 165
17801.21 168
17802.47 148
17803.73 174
17805.00 157
17806.26 161
17807.52 155
17808.78 151
17810.04 170
17811.30 141
17812.56 156
17813.82 163
17815.08 151
17816.34 155
17817.60 150
17818.87 155
17820.13 161
17821.39 153
17822.65 168
17823.91 171
17825.17 161
17826.43 172
17827.69 160
17828.96 166
17830.22 164
17831.48 168
17832.74 181
17834.00 164
17835.26 148
17836.53 168
17837.79 170
17839.05 173
17840.31 160
17841.57 160
17842.84 164
17844.10 167
17845.36 162
17846.62 150
17847.88 177
17849.15 173
17850.41 167
17851.67 180
17852.93 168
17854.20 173
17855.46 159
17856.72 169
17857.98 171
17859.25 153
17860.51 188
17861.77 153
17863.03 165
17864.30 152
17865.56 164
17866.82 155
17868.09 173
17869.35 165
17870.61 151
17871.87 160
17873.14 178
17874.40 155
17875.66 161
17876.93 156
17878.19 166
17879.45 147
17880.72 157
17881.98 155
17883.24 175
17884.51 144
17885.77 157
17887.03 174
17888.30 179
17889.56 174
17890.83 170
17892.09 136
17893.35 142
17894.62 153
17895.88 173
17897.14 165
17898.41 149
17899.67 147
17900.94 152
17902.20 163
17903.46 167
17904.73 162
17905.99 157
17907.26 155
17908.52 168
17909.79 171
17911.05 178
17912.32 152
17913.58 149
17914.84 172
17916.11 171
17917.37 152
17918.64 162
17919.90 135
17921.17 173
17922.43 157
17923.70 168
17924.96 160
17926.23 140
17927.49 148
17928.76 166
17930.02 141
17931.29 147
17932.55 146
17933.82 183
17935.08 141
17936.35 146
17937.61 146
17938.88 130
17940.14 173
17941.41 149
17942.68 144
17943.94 148
17945.21 174
17946.47 163
17947.74 141
17949.00 164
17950.27 144
17951.54 161
17952.80 146
17954.07 160
17955.33 143
17956.60 159
17957.87 152
17959.13 153
17960.40 161
17961.66 164
17962.93 143
17964.20 157
17965.46 154
17966.73 163
17968.00 164
17969.26 146
17970.53 161
17971.80 180
17973.06 150
17974.33 143
17975.60 168
17976.86 159
17978.13 142
17979.40 160
17980.66 163
17981.93 172
17983.20 153
17984.46 152
17985.73 169
17987.00 164
17988.26 156
17989.53 154
17990.80 155
17992.07 162
17993.33 170
17994.60 141
17995.87 153
17997.14 166
17998.40 162
17999.67 142
18000.94 153
18002.21 159
18003.47 160
18004.74 153
18006.01 142
18007.28 149
18008.55 157
18009.81 176
18011.08 159
18012.35 158
18013.62 163
18014.89 169
18016.15 166
18017.42 154
18018.69 146
18019.96 159
18021.23 178
18022.49 183
18023.76 150
18025.03 154
18026.30 191
18027.57 189
18028.84 172
18030.11 168
18031.37 156
18032.64 177
18033.91 156
18035.18 150
18036.45 159
18037.72 177
18038.99 163
18040.26 175
18041.53 164
18042.79 171
18044.06 158
18045.33 172
18046.60 169
18047.87 164
18049.14 164
18050.41 177
18051.68 155
18052.95 162
18054.22 172
18055.49 163
18056.76 175
18058.03 151
18059.30 193
18060.57 158
18061.84 135
18063.11 159
18064.38 163
18065.65 172
18066.92 159
18068.19 166
18069.46 156
18070.73 154
18072.00 150
18073.27 152
18074.54 159
18075.81 164
18077.08 161
18078.35 161
18079.62 165
18080.89 149
18082.16 138
18083.43 153
18084.70 163
18085.97 173
18087.24 163
18088.51 155
18089.78 158
18091.05 160
18092.32 137
18093.59 159
18094.87 165
18096.14 170
18097.41 153
18098.68 174
18099.95 157
18101.22 164
18102.49 152
18103.76 160
18105.03 154
18106.31 167
18107.58 161
18108.85 162
18110.12 175
18111.39 178
18112.66 163
18113.93 141
18115.21 155
18116.48 163
18117.75 171
18119.02 173
18120.29 143
18121.56 173
18122.84 163
18124.11 157
18125.38 164
18126.65 177
18127.92 158
18129.20 164
18130.47 169
18131.74 148
18133.01 153
18134.29 168
18135.56 143
18136.83 149
18138.10 172
18139.38 157
18140.65 167
18141.92 151
18143.19 173
18144.47 170
18145.74 156
18147.01 173
18148.28 168
18149.56 169
18150.83 138
18152.10 158
18153.38 166
18154.65 155
18155.92 174
18157.19 161
18158.47 157
18159.74 174
18161.01 173
18162.29 165
18163.56 168
18164.83 178
18166.11 173
18167.38 183
18168.65 168
18169.93 152
18171.20 163
18172.48 156
18173.75 150
18175.02 146
18176.30 155
18177.57 160
18178.84 153
18180.12 156
18181.39 152
18182.67 171
18183.94 150
18185.21 159
18186.49 168
18187.76 165
18189.04 167
18190.31 171
18191.59 163
18192.86 159
18194.13 145
18195.41 159
18196.68 161
18197.96 149
18199.23 155
18200.51 171
18201.78 148
18203.06 153
18204.33 153
18205.61 148
18206.88 171
18208.16 144
18209.43 150
18210.71 156
18211.98 153
18213.26 175
18214.53 167
18215.81 158
18217.08 156
18218.36 168
18219.63 145
18220.91 157
18222.18 171
18223.46 168
18224.73 146
18226.01 157
18227.28 164
18228.56 153
18229.84 184
18231.11 169
18232.39 150
18233.66 134
18234.94 147
18236.21 155
18237.49 152
18238.77 143
18240.04 166
18241.32 167
18242.59 136
18243.87 132
18245.15 164
18246.42 164
18247.70 159
18248.98 160
18250.25 159
18251.53 139
18252.81 148
18254.08 156
18255.36 156
18256.63 157
18257.91 144
18259.19 154
18260.46 140
18261.74 144
18263.02 145
18264.30 150
18265.57 147
18266.85 156
18268.13 149
18269.40 177
18270.68 156
18271.96 170
18273.23 152
18274.51 151
18275.79 152
18277.07 169
18278.34 159
18279.62 154
18280.90 142
18282.18 147
18283.45 158
18284.73 155
18286.01 161
18287.29 158
18288.56 160
18289.84 162
18291.12 165
18292.40 153
18293.68 154
18294.95 128
18296.23 142
18297.51 162
18298.79 148
18300.07 170
18301.34 149
18302.62 144
18303.90 146
18305.18 161
18306.46 143
18307.74 141
18309.01 160
18310.29 168
18311.57 158
18312.85 153
18314.13 136
18315.41 152
18316.69 184
18317.96 180
18319.24 153
18320.52 165
18321.80 172
18323.08 167
18324.36 169
18325.64 168
18326.92 160
18328.20 149
18329.47 186
18330.75 156
18332.03 141
18333.31 134
18334.59 160
18335.87 151
18337.15 147
18338.43 173
18339.71 164
18340.99 166
18342.27 150
18343.55 143
18344.83 150
18346.11 166
18347.39 156
18348.67 162
18349.95 176
18351.23 151
18352.51 159
18353.79 152
18355.07 162
18356.35 146
18357.63 163
18358.91 154
18360.19 178
18361.47 149
18362.75 133
18364.03 144
18365.31 157
18366.59 158
18367.87 170
18369.15 160
18370.43 156
18371.71 171
18372.99 167
18374.27 148
18375.55 156
18376.83 159
18378.12 141
18379.40 150
18380.68 143
18381.96 148
18383.24 152
18384.52 157
18385.80 150
18387.08 156
18388.36 144
18389.65 149
18390.93 148
18392.21 156
18393.49 155
18394.77 163
18396.05 157
18397.33 162
18398.62 164
18399.90 164
18401.18 144
18402.46 159
18403.74 158
18405.02 150
18406.31 152
18407.59 144
18408.87 161
18410.15 153
18411.43 152
18412.72 162
18414.00 158
18415.28 148
18416.56 170
18417.84 197
18419.13 172
18420.41 168
18421.69 156
18422.97 163
18424.26 166
18425.54 163
18426.82 164
18428.10 172
18429.39 164
18430.67 146
18431.95 150
18433.23 150
18434.52 158
18435.80 149
18437.08 156
18438.37 154
18439.65 137
18440.93 156
18442.22 143
18443.50 157
18444.78 143
18446.06 140
18447.35 166
18448.63 149
18449.91 153
18451.20 159
18452.48 157
18453.76 146
18455.05 138
18456.33 150
18457.62 159
18458.90 160
18460.18 175
18461.47 147
18462.75 143
18464.03 158
18465.32 155
18466.60 164
18467.89 161
18469.17 149
18470.45 152
18471.74 159
18473.02 157
18474.31 144
18475.59 155
18476.88 147
18478.16 152
18479.44 172
18480.73 164
18482.01 164
18483.30 157
18484.58 151
18485.87 146
18487.15 160
18488.44 171
18489.72 180
18491.01 153
18492.29 154
18493.58 160
18494.86 153
18496.15 173
18497.43 141
18498.72 163
18500.00 174
18501.29 178
18502.57 174
18503.86 146
18505.14 156
18506.43 171
18507.71 155
18509.00 150
18510.28 162
18511.57 155
18512.85 155
18514.14 157
18515.42 161
18516.71 145
18518.00 152
18519.28 159
18520.57 161
18521.85 151
18523.14 153
18524.43 166
18525.71 171
18527.00 166
18528.28 175
18529.57 152
18530.86 155
18532.14 145
18533.43 175
18534.71 138
18536.00 158
18537.29 156
18538.57 145
18539.86 164
18541.15 174
18542.43 152
18543.72 147
18545.01 163
18546.29 142
18547.58 137
18548.87 171
18550.15 153
18551.44 170
18552.73 142
18554.01 141
18555.30 149
18556.59 148
18557.88 161
18559.16 159
18560.45 167
18561.74 157
18563.02 148
18564.31 151
18565.60 143
18566.89 162
18568.17 158
18569.46 141
18570.75 157
18572.04 161
18573.32 144
18574.61 152
18575.90 161
18577.19 150
18578.48 158
18579.76 159
18581.05 160
18582.34 147
18583.63 165
18584.92 161
18586.20 170
18587.49 173
18588.78 140
18590.07 155
18591.36 152
18592.64 153
18593.93 163
18595.22 155
18596.51 147
18597.80 161
18599.09 151
18600.38 150
18601.66 153
18602.95 172
18604.24 163
18605.53 155
18606.82 163
18608.11 148
18609.40 160
18610.69 154
18611.98 155
18613.26 149
18614.55 138
18615.84 179
18617.13 164
18618.42 151
18619.71 171
18621.00 166
18622.29 170
18623.58 154
18624.87 143
18626.16 137
18627.45 153
18628.74 150
18630.03 161
18631.32 153
18632.61 152
18633.89 151
18635.18 167
18636.47 168
18637.76 159
18639.05 137
18640.34 138
18641.63 146
18642.92 160
18644.21 156
18645.50 156
18646.79 156
18648.09 151
18649.38 159
18650.67 171
18651.96 178
18653.25 144
18654.54 148
18655.83 162
18657.12 140
18658.41 136
18659.70 149
18660.99 144
18662.28 164
18663.57 166
18664.86 138
18666.15 134
18667.44 154
18668.74 132
18670.03 151
18671.32 136
18672.61 155
18673.90 148
18675.19 134
18676.48 155
18677.77 155
18679.06 158
18680.36 148
18681.65 161
18682.94 143
18684.23 159
18685.52 147
18686.81 144
18688.11 155
18689.40 153
18690.69 165
18691.98 165
18693.27 150
18694.56 157
18695.86 143
18697.15 159
18698.44 149
18699.73 152
18701.02 155
18702.32 127
18703.61 161
18704.90 157
18706.19 151
18707.48 139
18708.78 118
18710.07 164
18711.36 149
18712.65 146
18713.95 139
18715.24 144
18716.53 165
18717.83 168
18719.12 143
18720.41 137
18721.70 145
18723.00 152
18724.29 163
18725.58 145
18726.87 169
18728.17 164
18729.46 159
18730.75 151
18732.05 135
18733.34 152
18734.63 145
18735.93 148
18737.22 142
18738.51 162
18739.81 146
18741.10 148
18742.39 132
18743.69 145
18744.98 154
18746.27 128
18747.57 145
18748.86 140
18750.16 138
18751.45 132
18752.74 152
18754.04 144
18755.33 138
18756.63 129
18757.92 156
18759.21 138
18760.51 159
18761.80 155
18763.10 137
18764.39 165
18765.69 139
18766.98 135
18768.27 161
18769.57 149
18770.86 167
18772.16 167
18773.45 152
18774.75 136
18776.04 151
18777.34 158
18778.63 148
18779.93 162
18781.22 156
18782.52 138
18783.81 139
18785.11 138
18786.40 143
18787.70 136
18788.99 140
18790.29 162
18791.58 145
18792.88 155
18794.17 153
18795.47 153
18796.76 144
18798.06 147
18799.35 139
18800.65 143
18801.94 157
18803.24 154
18804.54 136
18805.83 153
18807.13 161
18808.42 163
18809.72 146
18811.01 159
18812.31 157
18813.61 154
18814.90 140
18816.20 141
18817.49 176
18818.79 144
18820.09 148
18821.38 141
18822.68 167
18823.98 135
18825.27 137
18826.57 155
18827.87 142
18829.16 148
18830.46 131
18831.75 138
18833.05 153
18834.35 157
18835.64 137
18836.94 135
18838.24 144
18839.54 153
18840.83 134
18842.13 157
18843.43 143
18844.72 138
18846.02 149
18847.32 140
18848.61 142
18849.91 129
18851.21 141
18852.51 152
18853.80 144
18855.10 141
18856.40 133
18857.70 129
18858.99 147
18860.29 146
18861.59 146
18862.89 153
18864.18 140
18865.48 129
18866.78 150
18868.08 131
18869.38 142
18870.67 131
18871.97 139
18873.27 158
18874.57 170
18875.87 151
18877.16 152
18878.46 139
18879.76 139
18881.06 144
18882.36 159
18883.66 160
18884.95 166
18886.25 153
18887.55 147
18888.85 159
18890.15 135
18891.45 141
18892.75 153
18894.04 140
18895.34 138
18896.64 132
18897.94 150
18899.24 146
18900.54 151
18901.84 155
18903.14 152
18904.44 146
18905.74 139
18907.03 137
18908.33 145
18909.63 144
18910.93 148
18912.23 149
18913.53 142
18914.83 146
18916.13 153
18917.43 159
18918.73 147
18920.03 146
18921.33 126
18922.63 152
18923.93 142
18925.23 164
18926.53 135
18927.83 145
18929.13 161
18930.43 151
18931.73 140
18933.03 154
18934.33 151
18935.63 143
18936.93 144
18938.23 139
18939.53 145
18940.83 148
18942.13 161
18943.43 158
18944.73 143
18946.03 134
18947.33 134
18948.63 147
18949.93 143
18951.23 144
18952.53 139
18953.84 152
18955.14 149
18956.44 141
18957.74 140
18959.04 151
18960.34 161
18961.64 134
18962.94 145
18964.24 146
18965.54 147
18966.85 160
18968.15 150
18969.45 137
18970.75 145
18972.05 131
18973.35 139
18974.65 111
18975.96 140
18977.26 142
18978.56 139
18979.86 148
18981.16 148
18982.46 125
18983.77 148
18985.07 140
18986.37 138
18987.67 153
18988.97 146
18990.28 144
18991.58 129
18992.88 141
18994.18 146
18995.49 157
18996.79 135
18998.09 126
18999.39 156
19000.69 154
19002.00 144
19003.30 131
19004.60 132
19005.90 132
19007.21 143
19008.51 131
19009.81 122
19011.12 116
19012.42 156
19013.72 145
19015.02 115
19016.33 136
19017.63 147
19018.93 136
19020.24 129
19021.54 127
19022.84 154
19024.15 144
19025.45 135
19026.75 129
19028.06 142
19029.36 145
19030.66 145
19031.97 137
19033.27 141
19034.57 142
19035.88 142
19037.18 154
19038.48 147
19039.79 148
19041.09 141
19042.40 125
19043.70 139
19045.00 138
19046.31 138
19047.61 161
19048.92 136
19050.22 136
19051.52 143
19052.83 137
19054.13 138
19055.44 132
19056.74 144
19058.05 134
19059.35 130
19060.65 149
19061.96 141
19063.26 135
19064.57 145
19065.87 136
19067.18 135
19068.48 136
19069.79 131
19071.09 165
19072.40 141
19073.70 135
19075.01 143
19076.31 147
19077.62 154
19078.92 138
19080.23 139
19081.53 133
19082.84 130
19084.14 155
19085.45 141
19086.75 135
19088.06 135
19089.36 123
19090.67 150
19091.98 137
19093.28 142
19094.59 151
19095.89 154
19097.20 143
19098.50 144
19099.81 137
19101.12 151
19102.42 150
19103.73 159
19105.03 155
19106.34 141
19107.65 137
19108.95 139
19110.26 127
19111.56 133
19112.87 139
19114.18 135
19115.48 160
19116.79 134
19118.10 128
19119.40 144
19120.71 139
19122.02 139
19123.32 162
19124.63 135
19125.94 123
19127.24 137
19128.55 165
19129.86 132
19131.16 132
19132.47 142
19133.78 131
19135.08 146
19136.39 127
19137.70 137
19139.01 138
19140.31 136
19141.62 139
19142.93 157
19144.23 137
19145.54 143
19146.85 151
19148.16 158
19149.46 141
19150.77 142
19152.08 152
19153.39 140
19154.69 135
19156.00 119
19157.31 115
19158.62 134
19159.93 123
19161.23 153
19162.54 149
19163.85 143
19165.16 143
19166.47 136
19167.77 142
19169.08 135
19170.39 138
19171.70 148
19173.01 147
19174.32 148
19175.62 135
19176.93 113
19178.24 136
19179.55 138
19180.86 151
19182.17 159
19183.48 135
19184.78 155
19186.09 135
19187.40 143
19188.71 129
19190.02 151
19191.33 159
19192.64 151
19193.95 139
19195.26 124
19196.56 121
19197.87 130
19199.18 139
19200.49 156
19201.80 150
19203.11 139
19204.42 145
19205.73 142
19207.04 148
19208.35 148
19209.66 149
19210.97 157
19212.28 141
19213.59 153
19214.90 144
19216.21 147
19217.52 141
19218.83 166
19220.14 149
19221.45 133
19222.76 124
19224.07 148
19225.38 130
19226.69 137
19228.00 144
19229.31 143
19230.62 158
19231.93 120
19233.24 145
19234.55 136
19235.86 129
19237.17 142
19238.48 139
19239.79 149
19241.10 133
19242.41 137
19243.72 147
19245.03 155
19246.35 145
19247.66 155
19248.97 149
19250.28 151
19251.59 145
19252.90 150
19254.21 144
19255.52 148
19256.83 142
19258.14 139
19259.46 141
19260.77 129
19262.08 138
19263.39 143
19264.70 151
19266.01 133
19267.32 135
19268.64 148
19269.95 135
19271.26 138
19272.57 140
19273.88 144
19275.20 138
19276.51 129
19277.82 133
19279.13 129
19280.44 141
19281.75 125
19283.07 135
19284.38 135
19285.69 152
19287.00 133
19288.32 126
19289.63 139
19290.94 150
19292.25 151
19293.57 138
19294.88 137
19296.19 129
19297.50 145
19298.82 143
19300.13 137
19301.44 143
19302.75 131
19304.07 134
19305.38 138
19306.69 141
19308.01 138
19309.32 135
19310.63 135
19311.94 141
19313.26 134
19314.57 154
19315.88 129
19317.20 143
19318.51 133
19319.82 137
19321.14 136
19322.45 159
19323.76 131
19325.08 132
19326.39 125
19327.70 153
19329.02 148
19330.33 124
19331.65 122
19332.96 135
19334.27 120
19335.59 127
19336.90 131
19338.22 130
19339.53 130
19340.84 136
19342.16 155
19343.47 153
19344.79 121
19346.10 121
19347.41 144
19348.73 148
19350.04 130
19351.36 122
19352.67 139
19353.99 146
19355.30 138
19356.62 132
19357.93 127
19359.25 147
19360.56 146
19361.87 133
19363.19 150
19364.50 137
19365.82 129
19367.13 127
19368.45 136
19369.76 135
19371.08 136
19372.39 137
19373.71 138
19375.02 117
19376.34 143
19377.66 143
19378.97 143
19380.29 138
19381.60 140
19382.92 135
19384.23 146
19385.55 132
19386.86 129
19388.18 133
19389.50 134
19390.81 139
19392.13 132
19393.44 135
19394.76 143
19396.07 141
19397.39 127
19398.71 137
19400.02 136
19401.34 139
19402.65 142
19403.97 134
19405.29 130
19406.60 146
19407.92 133
19409.24 143
19410.55 140
19411.87 125
19413.19 151
19414.50 146
19415.82 160
19417.14 136
19418.45 141
19419.77 136
19421.09 135
19422.40 140
19423.72 141
19425.04 125
19426.35 138
19427.67 133
19428.99 127
19430.30 124
19431.62 129
19432.94 126
19434.26 132
19435.57 129
19436.89 123
19438.21 135
19439.53 134
19440.84 131
19442.16 132
19443.48 134
19444.80 138
19446.11 131
19447.43 131
19448.75 140
19450.07 134
19451.38 135
19452.70 134
19454.02 132
19455.34 131
19456.66 134
19457.97 137
19459.29 142
19460.61 136
19461.93 139
19463.25 133
19464.57 133
19465.88 154
19467.20 137
19468.52 137
19469.84 136
19471.16 150
19472.48 134
19473.79 120
19475.11 123
19476.43 145
19477.75 131
19479.07 136
19480.39 131
19481.71 138
19483.03 130
19484.34 148
19485.66 135
19486.98 137
19488.30 149
19489.62 143
19490.94 140
19492.26 148
19493.58 137
19494.90 129
19496.22 153
19497.54 136
19498.86 135
19500.18 117
19501.50 145
19502.81 140
19504.13 122
19505.45 130
19506.77 139
19508.09 134
19509.41 123
19510.73 136
19512.05 137
19513.37 126
19514.69 148
19516.01 144
19517.33 140
19518.65 138
19519.97 137
19521.29 130
19522.61 140
19523.93 127
19525.25 133
19526.57 139
19527.89 135
19529.22 127
19530.54 139
19531.86 119
19533.18 144
19534.50 134
19535.82 143
19537.14 140
19538.46 125
19539.78 144
19541.10 119
19542.42 138
19543.74 134
19545.06 142
19546.39 127
19547.71 134
19549.03 133
19550.35 134
19551.67 134
19552.99 114
19554.31 124
19555.63 123
19556.96 135
19558.28 129
19559.60 131
19560.92 129
19562.24 131
19563.56 136
19564.88 152
19566.21 135
19567.53 146
19568.85 144
19570.17 127
19571.49 126
19572.82 126
19574.14 138
19575.46 147
19576.78 132
19578.10 130
19579.43 134
19580.75 133
19582.07 147
19583.39 154
19584.72 147
19586.04 149
19587.36 134
19588.68 140
19590.01 133
19591.33 139
19592.65 136
19593.97 126
19595.30 139
19596.62 134
19597.94 145
19599.26 137
19600.59 125
19601.91 144
19603.23 147
19604.56 122
19605.88 130
19607.20 140
19608.53 135
19609.85 155
19611.17 136
19612.49 125
19613.82 134
19615.14 126
19616.47 112
19617.79 128
19619.11 130
19620.44 121
19621.76 138
19623.08 146
19624.41 133
19625.73 147
19627.05 139
19628.38 159
19629.70 146
19631.03 126
19632.35 125
19633.67 124
19635.00 120
19636.32 126
19637.65 133
19638.97 146
19640.29 119
19641.62 145
19642.94 133
19644.27 134
19645.59 137
19646.92 143
19648.24 158
19649.57 127
19650.89 144
19652.21 145
19653.54 134
19654.86 130
19656.19 126
19657.51 136
19658.84 132
19660.16 140
19661.49 132
19662.81 135
19664.14 137
19665.46 150
19666.79 137
19668.11 136
19669.44 136
19670.76 132
19672.09 133
19673.41 130
19674.74 140
19676.07 134
19677.39 148
19678.72 135
19680.04 145
19681.37 141
19682.69 145
19684.02 149
19685.34 139
19686.67 147
19688.00 134
19689.32 141
19690.65 135
19691.97 132
19693.30 130
19694.63 139
19695.95 137
19697.28 122
19698.60 144
19699.93 124
19701.26 136
19702.58 121
19703.91 124
19705.24 136
19706.56 141
19707.89 123
19709.22 125
19710.54 120
19711.87 153
19713.20 134
19714.52 146
19715.85 138
19717.18 121
19718.50 133
19719.83 129
19721.16 130
19722.48 130
19723.81 143
19725.14 121
19726.47 146
19727.79 152
19729.12 133
19730.45 149
19731.77 136
19733.10 120
19734.43 110
19735.76 148
19737.08 141
19738.41 126
19739.74 148
19741.07 140
19742.39 126
19743.72 135
19745.05 144
19746.38 128
19747.71 127
19749.03 127
19750.36 145
19751.69 146
19753.02 141
19754.35 129
19755.67 128
19757.00 136
19758.33 143
19759.66 111
19760.99 110
19762.31 146
19763.64 132
19764.97 137
19766.30 126
19767.63 133
19768.96 135
19770.29 126
19771.61 114
19772.94 118
19774.27 121
19775.60 121
19776.93 120
19778.26 132
19779.59 130
19780.92 121
19782.25 136
19783.57 132
19784.90 118
19786.23 129
19787.56 147
19788.89 127
19790.22 131
19791.55 127
19792.88 120
19794.21 133
19795.54 122
19796.87 119
19798.20 124
19799.53 134
19800.86 137
19802.19 128
19803.52 136
19804.85 137
19806.18 115
19807.50 129
19808.83 148
19810.16 141
19811.49 127
19812.82 124
19814.15 146
19815.49 120
19816.82 131
19818.15 133
19819.48 148
19820.81 126
19822.14 129
19823.47 117
19824.80 125
19826.13 129
19827.46 138
19828.79 151
19830.12 137
19831.45 133
19832.78 135
19834.11 130
19835.44 118
19836.77 126
19838.10 125
19839.44 135
19840.77 135
19842.10 129
19843.43 142
19844.76 138
19846.09 137
19847.42 122
19848.75 128
19850.08 142
19851.42 127
19852.75 127
19854.08 137
19855.41 123
19856.74 112
19858.07 123
19859.40 140
19860.74 138
19862.07 131
19863.40 139
19864.73 126
19866.06 137
19867.40 147
19868.73 133
19870.06 128
19871.39 126
19872.72 129
19874.06 118
19875.39 127
19876.72 138
19878.05 150
19879.38 137
19880.72 131
19882.05 131
19883.38 134
19884.71 148
19886.05 125
19887.38 116
19888.71 121
19890.04 144
19891.38 144
19892.71 141
19894.04 121
19895.38 112
19896.71 130
19898.04 136
19899.37 143
19900.71 145
19902.04 130
19903.37 143
19904.71 130
19906.04 143
19907.37 126
19908.71 145
19910.04 138
19911.37 121
19912.71 121
19914.04 154
19915.37 138
19916.71 146
19918.04 138
19919.37 134
19920.71 135
19922.04 121
19923.37 127
19924.71 139
19926.04 119
19927.38 134
19928.71 129
19930.04 134
19931.38 140
19932.71 126
19934.05 140
19935.38 139
19936.71 137
19938.05 138
19939.38 127
19940.72 116
19942.05 131
19943.39 142
19944.72 134
19946.06 139
19947.39 132
19948.72 121
19950.06 136
19951.39 139
19952.73 131
19954.06 130
19955.40 141
19956.73 137
19958.07 125
19959.40 123
19960.74 136
19962.07 133
19963.41 135
19964.74 139
19966.08 134
19967.41 129
19968.75 135
19970.08 142
19971.42 138
19972.76 113
19974.09 117
19975.43 136
19976.76 123
19978.10 115
19979.43 132
19980.77 138
19982.10 124
19983.44 134
19984.78 130
19986.11 133
19987.45 144
19988.78 133
19990.12 157
19991.46 145
19992.79 118
19994.13 105
19995.46 143
19996.80 136
19998.14 129
19999.47 148
20000.81 138
20002.15 121
20003.48 136
20004.82 127
20006.16 133
20007.49 126
20008.83 150
20010.17 115
20011.50 119
20012.84 114
20014.18 124
20015.51 134
20016.85 134
20018.19 133
20019.52 140
20020.86 119
20022.20 121
20023.53 143
20024.87 132
20026.21 107
20027.55 135
20028.88 142
20030.22 131
20031.56 123
20032.90 106
20034.23 117
20035.57 127
20036.91 138
20038.25 128
20039.58 137
20040.92 140
20042.26 122
20043.60 114
20044.93 123
20046.27 129
20047.61 142
20048.95 137
20050.29 113
20051.62 120
20052.96 123
20054.30 124
20055.64 130
20056.98 126
20058.32 140
20059.65 124
20060.99 129
20062.33 125
20063.67 131
20065.01 125
20066.35 136
20067.68 145
20069.02 138
20070.36 135
20071.70 129
20073.04 122
20074.38 130
20075.72 133
20077.06 147
20078.40 147
20079.73 135
20081.07 132
20082.41 134
20083.75 143
20085.09 144
20086.43 125
20087.77 138
20089.11 128
20090.45 122
20091.79 139
20093.13 122
20094.47 121
20095.81 132
20097.15 128
20098.48 132
20099.82 128
20101.16 126
20102.50 108
20103.84 129
20105.18 138
20106.52 136
20107.86 136
20109.20 136
20110.54 135
20111.88 148
20113.22 138
20114.56 119
20115.90 140
20117.24 139
20118.58 136
20119.93 132
20121.27 132
20122.61 111
20123.95 122
20125.29 129
20126.63 139
20127.97 127
20129.31 133
20130.65 142
20131.99 142
20133.33 137
20134.67 139
20136.01 134
20137.35 121
20138.69 127
