# Supplementary material for: MALDI-TOF MS typing enables the classification of brewing yeasts of the genus Saccharomyces to major beer styles
Source: PLoS One. 2017 Aug 9;12(8):e0181694. doi: 10.1371/journal.pone.0181694 (PMC5549903; doi:10.1371/journal.pone.0181694)
Supplement: S9 File — The directory includes 90 raw files and was zipped to “.zip”; the folder has three strains with 30 spectra per strain; S1 Text explains the raw files with an example and Table 1 represents the yeast strains used within the experiment. (ZIP) [file pone.0181694.s012.zip › 25-27/30286-204-Lag-Lag-Lag-YPG-18h-E-E_2016-09-20_2_0_E12_1.dat]

1999.90 1375
2000.32 1346
2000.75 1353
2001.17 1425
2001.59 1397
2002.01 1271
2002.43 1352
2002.86 1335
2003.28 1213
2003.70 1281
2004.12 1386
2004.54 1322
2004.97 1297
2005.39 1212
2005.81 1215
2006.23 1261
2006.66 1328
2007.08 1269
2007.50 1324
2007.92 1281
2008.35 1186
2008.77 1279
2009.19 1251
2009.61 1259
2010.04 1238
2010.46 1182
2010.88 1230
2011.31 1246
2011.73 1259
2012.15 1277
2012.57 1259
2013.00 1297
2013.42 1264
2013.84 1253
2014.27 1216
2014.69 1203
2015.11 1154
2015.54 1235
2015.96 1217
2016.38 1241
2016.81 1271
2017.23 1308
2017.65 1323
2018.08 1319
2018.50 1327
2018.93 1376
2019.35 1345
2019.77 1349
2020.20 1407
2020.62 1351
2021.04 1298
2021.47 1293
2021.89 1284
2022.32 1243
2022.74 1282
2023.17 1253
2023.59 1298
2024.01 1223
2024.44 1276
2024.86 1254
2025.29 1184
2025.71 1137
2026.14 1169
2026.56 1218
2026.98 1197
2027.41 1253
2027.83 1263
2028.26 1207
2028.68 1193
2029.11 1239
2029.53 1139
2029.96 1164
2030.38 1173
2030.81 1129
2031.23 1177
2031.66 1181
2032.08 1236
2032.51 1226
2032.93 1172
2033.36 1177
2033.78 1198
2034.21 1187
2034.63 1195
2035.06 1179
2035.49 1201
2035.91 1227
2036.34 1227
2036.76 1144
2037.19 1180
2037.61 1213
2038.04 1186
2038.47 1179
2038.89 1247
2039.32 1208
2039.74 1223
2040.17 1188
2040.59 1244
2041.02 1273
2041.45 1264
2041.87 1233
2042.30 1246
2042.73 1234
2043.15 1239
2043.58 1290
2044.00 1310
2044.43 1232
2044.86 1233
2045.28 1246
2045.71 1247
2046.14 1278
2046.56 1254
2046.99 1283
2047.42 1335
2047.84 1255
2048.27 1185
2048.70 1215
2049.12 1278
2049.55 1277
2049.98 1368
2050.40 1238
2050.83 1171
2051.26 1248
2051.69 1250
2052.11 1250
2052.54 1245
2052.97 1218
2053.40 1168
2053.82 1228
2054.25 1154
2054.68 1237
2055.10 1258
2055.53 1224
2055.96 1240
2056.39 1267
2056.82 1311
2057.24 1350
2057.67 1383
2058.10 1339
2058.53 1274
2058.95 1245
2059.38 1390
2059.81 1406
2060.24 1240
2060.67 1271
2061.09 1241
2061.52 1283
2061.95 1271
2062.38 1288
2062.81 1246
2063.24 1215
2063.66 1307
2064.09 1347
2064.52 1343
2064.95 1369
2065.38 1381
2065.81 1407
2066.24 1328
2066.66 1410
2067.09 1391
2067.52 1396
2067.95 1401
2068.38 1314
2068.81 1305
2069.24 1359
2069.67 1299
2070.10 1193
2070.52 1216
2070.95 1262
2071.38 1238
2071.81 1236
2072.24 1279
2072.67 1291
2073.10 1292
2073.53 1223
2073.96 1206
2074.39 1290
2074.82 1293
2075.25 1301
2075.68 1334
2076.11 1332
2076.54 1392
2076.97 1303
2077.40 1347
2077.83 1335
2078.26 1384
2078.69 1361
2079.12 1380
2079.55 1406
2079.98 1484
2080.41 1371
2080.84 1357
2081.27 1430
2081.70 1470
2082.13 1426
2082.56 1363
2082.99 1414
2083.42 1386
2083.85 1356
2084.28 1355
2084.71 1275
2085.14 1327
2085.57 1311
2086.00 1239
2086.43 1232
2086.86 1279
2087.29 1231
2087.73 1271
2088.16 1258
2088.59 1233
2089.02 1176
2089.45 1212
2089.88 1216
2090.31 1200
2090.74 1174
2091.17 1202
2091.61 1231
2092.04 1301
2092.47 1263
2092.90 1229
2093.33 1244
2093.76 1203
2094.19 1208
2094.63 1213
2095.06 1305
2095.49 1269
2095.92 1286
2096.35 1243
2096.78 1241
2097.22 1202
2097.65 1216
2098.08 1205
2098.51 1174
2098.94 1175
2099.38 1163
2099.81 1250
2100.24 1196
2100.67 1144
2101.11 1173
2101.54 1261
2101.97 1194
2102.40 1224
2102.83 1164
2103.27 1281
2103.70 1228
2104.13 1250
2104.56 1273
2105.00 1209
2105.43 1218
2105.86 1224
2106.30 1212
2106.73 1278
2107.16 1283
2107.59 1261
2108.03 1297
2108.46 1211
2108.89 1249
2109.33 1281
2109.76 1308
2110.19 1244
2110.63 1332
2111.06 1264
2111.49 1173
2111.93 1174
2112.36 1251
2112.79 1219
2113.23 1177
2113.66 1198
2114.09 1165
2114.53 1198
2114.96 1175
2115.40 1118
2115.83 1124
2116.26 1103
2116.70 1050
2117.13 1167
2117.56 1171
2118.00 1155
2118.43 1166
2118.87 1144
2119.30 1181
2119.73 1211
2120.17 1182
2120.60 1218
2121.04 1243
2121.47 1237
2121.91 1216
2122.34 1216
2122.78 1241
2123.21 1183
2123.64 1211
2124.08 1296
2124.51 1264
2124.95 1186
2125.38 1266
2125.82 1257
2126.25 1202
2126.69 1225
2127.12 1261
2127.56 1218
2127.99 1231
2128.43 1360
2128.86 1271
2129.30 1269
2129.73 1337
2130.17 1404
2130.60 1377
2131.04 1318
2131.47 1295
2131.91 1397
2132.35 1315
2132.78 1306
2133.22 1354
2133.65 1335
2134.09 1322
2134.52 1352
2134.96 1313
2135.40 1285
2135.83 1232
2136.27 1196
2136.70 1253
2137.14 1304
2137.57 1280
2138.01 1263
2138.45 1236
2138.88 1236
2139.32 1266
2139.76 1292
2140.19 1223
2140.63 1295
2141.06 1278
2141.50 1190
2141.94 1203
2142.37 1207
2142.81 1147
2143.25 1219
2143.68 1239
2144.12 1250
2144.56 1239
2144.99 1140
2145.43 1133
2145.87 1196
2146.30 1243
2146.74 1290
2147.18 1296
2147.62 1245
2148.05 1341
2148.49 1370
2148.93 1403
2149.36 1420
2149.80 1448
2150.24 1490
2150.68 1523
2151.11 1464
2151.55 1561
2151.99 1502
2152.43 1460
2152.86 1467
2153.30 1425
2153.74 1441
2154.18 1451
2154.61 1344
2155.05 1227
2155.49 1339
2155.93 1292
2156.37 1309
2156.80 1250
2157.24 1318
2157.68 1297
2158.12 1273
2158.56 1279
2158.99 1282
2159.43 1252
2159.87 1205
2160.31 1300
2160.75 1326
2161.19 1324
2161.62 1307
2162.06 1297
2162.50 1327
2162.94 1330
2163.38 1297
2163.82 1312
2164.26 1293
2164.69 1335
2165.13 1363
2165.57 1352
2166.01 1430
2166.45 1410
2166.89 1379
2167.33 1395
2167.77 1362
2168.21 1354
2168.65 1449
2169.08 1435
2169.52 1384
2169.96 1333
2170.40 1387
2170.84 1455
2171.28 1412
2171.72 1331
2172.16 1305
2172.60 1254
2173.04 1297
2173.48 1385
2173.92 1369
2174.36 1385
2174.80 1385
2175.24 1412
2175.68 1402
2176.12 1432
2176.56 1382
2177.00 1398
2177.44 1413
2177.88 1458
2178.32 1490
2178.76 1410
2179.20 1442
2179.64 1413
2180.08 1431
2180.52 1486
2180.96 1362
2181.40 1321
2181.84 1351
2182.28 1288
2182.72 1283
2183.16 1331
2183.60 1348
2184.04 1317
2184.48 1286
2184.93 1278
2185.37 1291
2185.81 1273
2186.25 1305
2186.69 1329
2187.13 1290
2187.57 1350
2188.01 1326
2188.45 1276
2188.89 1354
2189.34 1420
2189.78 1345
2190.22 1335
2190.66 1319
2191.10 1374
2191.54 1365
2191.98 1381
2192.43 1387
2192.87 1355
2193.31 1431
2193.75 1403
2194.19 1387
2194.63 1439
2195.08 1526
2195.52 1544
2195.96 1515
2196.40 1511
2196.84 1472
2197.29 1445
2197.73 1447
2198.17 1455
2198.61 1419
2199.06 1396
2199.50 1386
2199.94 1367
2200.38 1307
2200.82 1282
2201.27 1293
2201.71 1349
2202.15 1324
2202.59 1369
2203.04 1398
2203.48 1442
2203.92 1406
2204.37 1352
2204.81 1308
2205.25 1341
2205.69 1356
2206.14 1340
2206.58 1349
2207.02 1350
2207.47 1329
2207.91 1400
2208.35 1382
2208.80 1408
2209.24 1451
2209.68 1458
2210.13 1445
2210.57 1431
2211.01 1399
2211.46 1468
2211.90 1503
2212.34 1443
2212.79 1432
2213.23 1454
2213.67 1378
2214.12 1362
2214.56 1339
2215.01 1383
2215.45 1370
2215.89 1381
2216.34 1346
2216.78 1353
2217.23 1392
2217.67 1369
2218.11 1413
2218.56 1323
2219.00 1299
2219.45 1335
2219.89 1379
2220.34 1343
2220.78 1292
2221.22 1365
2221.67 1351
2222.11 1361
2222.56 1384
2223.00 1406
2223.45 1469
2223.89 1560
2224.34 1485
2224.78 1498
2225.23 1451
2225.67 1530
2226.12 1586
2226.56 1555
2227.01 1615
2227.45 1629
2227.90 1570
2228.34 1593
2228.79 1537
2229.23 1558
2229.68 1565
2230.12 1648
2230.57 1575
2231.01 1598
2231.46 1594
2231.90 1550
2232.35 1579
2232.80 1522
2233.24 1605
2233.69 1601
2234.13 1617
2234.58 1521
2235.02 1526
2235.47 1541
2235.92 1556
2236.36 1514
2236.81 1476
2237.25 1428
2237.70 1484
2238.15 1597
2238.59 1502
2239.04 1554
2239.49 1503
2239.93 1469
2240.38 1475
2240.82 1434
2241.27 1346
2241.72 1401
2242.16 1382
2242.61 1384
2243.06 1429
2243.50 1471
2243.95 1387
2244.40 1347
2244.84 1331
2245.29 1336
2245.74 1325
2246.19 1297
2246.63 1233
2247.08 1245
2247.53 1299
2247.97 1321
2248.42 1337
2248.87 1328
2249.32 1317
2249.76 1358
2250.21 1430
2250.66 1431
2251.10 1392
2251.55 1460
2252.00 1484
2252.45 1484
2252.89 1532
2253.34 1581
2253.79 1628
2254.24 1601
2254.69 1650
2255.13 1640
2255.58 1563
2256.03 1561
2256.48 1550
2256.93 1502
2257.37 1546
2257.82 1472
2258.27 1495
2258.72 1454
2259.17 1457
2259.61 1429
2260.06 1441
2260.51 1516
2260.96 1515
2261.41 1560
2261.86 1612
2262.31 1535
2262.75 1627
2263.20 1678
2263.65 1683
2264.10 1605
2264.55 1655
2265.00 1686
2265.45 1573
2265.90 1572
2266.34 1695
2266.79 1599
2267.24 1569
2267.69 1583
2268.14 1532
2268.59 1536
2269.04 1533
2269.49 1585
2269.94 1528
2270.39 1473
2270.84 1504
2271.29 1561
2271.74 1604
2272.18 1557
2272.63 1683
2273.08 1672
2273.53 1693
2273.98 1670
2274.43 1715
2274.88 1787
2275.33 1768
2275.78 1742
2276.23 1728
2276.68 1796
2277.13 1872
2277.58 1817
2278.03 1778
2278.48 1846
2278.93 1756
2279.38 1691
2279.83 1674
2280.28 1630
2280.73 1577
2281.19 1514
2281.64 1541
2282.09 1482
2282.54 1476
2282.99 1515
2283.44 1503
2283.89 1456
2284.34 1391
2284.79 1365
2285.24 1396
2285.69 1450
2286.14 1438
2286.59 1349
2287.04 1386
2287.50 1484
2287.95 1511
2288.40 1545
2288.85 1608
2289.30 1647
2289.75 1742
2290.20 1830
2290.65 1864
2291.11 1819
2291.56 1944
2292.01 2022
2292.46 1898
2292.91 1917
2293.36 1850
2293.82 1828
2294.27 1894
2294.72 1770
2295.17 1685
2295.62 1662
2296.07 1609
2296.53 1633
2296.98 1599
2297.43 1574
2297.88 1558
2298.33 1541
2298.79 1469
2299.24 1436
2299.69 1478
2300.14 1423
2300.60 1388
2301.05 1393
2301.50 1326
2301.95 1340
2302.41 1357
2302.86 1356
2303.31 1358
2303.76 1315
2304.22 1368
2304.67 1358
2305.12 1315
2305.57 1404
2306.03 1302
2306.48 1333
2306.93 1424
2307.39 1392
2307.84 1457
2308.29 1432
2308.75 1476
2309.20 1500
2309.65 1481
2310.11 1501
2310.56 1520
2311.01 1571
2311.47 1527
2311.92 1557
2312.37 1525
2312.83 1467
2313.28 1506
2313.73 1569
2314.19 1504
2314.64 1493
2315.09 1477
2315.55 1555
2316.00 1506
2316.46 1481
2316.91 1447
2317.36 1564
2317.82 1553
2318.27 1551
2318.73 1554
2319.18 1481
2319.63 1534
2320.09 1575
2320.54 1633
2321.00 1596
2321.45 1484
2321.91 1519
2322.36 1499
2322.82 1574
2323.27 1616
2323.72 1554
2324.18 1623
2324.63 1693
2325.09 1691
2325.54 1614
2326.00 1645
2326.45 1650
2326.91 1566
2327.36 1619
2327.82 1572
2328.27 1586
2328.73 1504
2329.18 1550
2329.64 1555
2330.09 1485
2330.55 1423
2331.00 1472
2331.46 1525
2331.92 1474
2332.37 1459
2332.83 1449
2333.28 1415
2333.74 1372
2334.19 1437
2334.65 1495
2335.10 1459
2335.56 1367
2336.02 1340
2336.47 1312
2336.93 1360
2337.38 1434
2337.84 1488
2338.30 1485
2338.75 1430
2339.21 1536
2339.66 1585
2340.12 1583
2340.58 1561
2341.03 1579
2341.49 1556
2341.95 1627
2342.40 1661
2342.86 1579
2343.32 1595
2343.77 1683
2344.23 1714
2344.68 1645
2345.14 1690
2345.60 1675
2346.06 1678
2346.51 1687
2346.97 1707
2347.43 1704
2347.88 1670
2348.34 1600
2348.80 1595
2349.25 1666
2349.71 1653
2350.17 1532
2350.63 1574
2351.08 1559
2351.54 1496
2352.00 1478
2352.46 1472
2352.91 1446
2353.37 1463
2353.83 1438
2354.29 1417
2354.74 1424
2355.20 1454
2355.66 1389
2356.12 1401
2356.57 1381
2357.03 1439
2357.49 1468
2357.95 1436
2358.41 1580
2358.86 1620
2359.32 1637
2359.78 1710
2360.24 1792
2360.70 1885
2361.15 1929
2361.61 1935
2362.07 1831
2362.53 1833
2362.99 1860
2363.45 1900
2363.91 2042
2364.36 1972
2364.82 1913
2365.28 1850
2365.74 1782
2366.20 1844
2366.66 1725
2367.12 1679
2367.57 1741
2368.03 1653
2368.49 1616
2368.95 1622
2369.41 1596
2369.87 1495
2370.33 1484
2370.79 1480
2371.25 1476
2371.71 1476
2372.17 1518
2372.63 1464
2373.09 1476
2373.54 1474
2374.00 1542
2374.46 1526
2374.92 1458
2375.38 1429
2375.84 1487
2376.30 1488
2376.76 1556
2377.22 1522
2377.68 1437
2378.14 1469
2378.60 1540
2379.06 1550
2379.52 1514
2379.98 1525
2380.44 1440
2380.90 1463
2381.36 1566
2381.82 1549
2382.28 1526
2382.74 1535
2383.20 1430
2383.66 1407
2384.12 1397
2384.59 1451
2385.05 1443
2385.51 1489
2385.97 1537
2386.43 1502
2386.89 1401
2387.35 1460
2387.81 1458
2388.27 1369
2388.73 1435
2389.19 1496
2389.65 1507
2390.12 1452
2390.58 1474
2391.04 1402
2391.50 1511
2391.96 1546
2392.42 1488
2392.88 1425
2393.34 1521
2393.81 1497
2394.27 1405
2394.73 1472
2395.19 1409
2395.65 1497
2396.11 1419
2396.57 1431
2397.04 1596
2397.50 1499
2397.96 1498
2398.42 1508
2398.88 1558
2399.35 1524
2399.81 1553
2400.27 1503
2400.73 1544
2401.19 1463
2401.66 1529
2402.12 1464
2402.58 1433
2403.04 1402
2403.51 1394
2403.97 1388
2404.43 1344
2404.89 1447
2405.36 1441
2405.82 1414
2406.28 1379
2406.74 1387
2407.21 1400
2407.67 1393
2408.13 1364
2408.59 1307
2409.06 1306
2409.52 1381
2409.98 1339
2410.45 1333
2410.91 1324
2411.37 1305
2411.84 1370
2412.30 1308
2412.76 1247
2413.23 1301
2413.69 1340
2414.15 1362
2414.62 1359
2415.08 1371
2415.54 1437
2416.01 1443
2416.47 1420
2416.93 1435
2417.40 1467
2417.86 1448
2418.32 1426
2418.79 1498
2419.25 1602
2419.72 1613
2420.18 1542
2420.64 1485
2421.11 1524
2421.57 1518
2422.04 1563
2422.50 1596
2422.96 1566
2423.43 1551
2423.89 1551
2424.36 1526
2424.82 1476
2425.29 1535
2425.75 1593
2426.22 1594
2426.68 1513
2427.15 1507
2427.61 1480
2428.07 1460
2428.54 1490
2429.00 1420
2429.47 1481
2429.93 1359
2430.40 1371
2430.86 1325
2431.33 1365
2431.79 1374
2432.26 1357
2432.72 1396
2433.19 1411
2433.65 1410
2434.12 1381
2434.59 1387
2435.05 1374
2435.52 1389
2435.98 1394
2436.45 1476
2436.91 1533
2437.38 1545
2437.84 1588
2438.31 1601
2438.78 1632
2439.24 1658
2439.71 1685
2440.17 1811
2440.64 1825
2441.10 1852
2441.57 1769
2442.04 1757
2442.50 1727
2442.97 1701
2443.44 1683
2443.90 1713
2444.37 1674
2444.83 1623
2445.30 1570
2445.77 1565
2446.23 1456
2446.70 1462
2447.17 1431
2447.63 1382
2448.10 1322
2448.57 1328
2449.03 1384
2449.50 1343
2449.97 1325
2450.43 1326
2450.90 1294
2451.37 1383
2451.83 1339
2452.30 1364
2452.77 1316
2453.24 1316
2453.70 1334
2454.17 1303
2454.64 1238
2455.10 1282
2455.57 1240
2456.04 1310
2456.51 1331
2456.97 1338
2457.44 1354
2457.91 1324
2458.38 1289
2458.84 1280
2459.31 1356
2459.78 1315
2460.25 1288
2460.72 1352
2461.18 1384
2461.65 1349
2462.12 1361
2462.59 1404
2463.06 1376
2463.52 1327
2463.99 1365
2464.46 1378
2464.93 1426
2465.40 1386
2465.86 1369
2466.33 1394
2466.80 1528
2467.27 1538
2467.74 1517
2468.21 1494
2468.68 1626
2469.14 1651
2469.61 1522
2470.08 1540
2470.55 1584
2471.02 1635
2471.49 1702
2471.96 1640
2472.43 1529
2472.90 1544
2473.36 1561
2473.83 1552
2474.30 1468
2474.77 1470
2475.24 1505
2475.71 1484
2476.18 1431
2476.65 1404
2477.12 1393
2477.59 1383
2478.06 1401
2478.53 1395
2479.00 1444
2479.47 1453
2479.94 1473
2480.41 1529
2480.87 1473
2481.34 1436
2481.81 1386
2482.28 1414
2482.75 1440
2483.22 1432
2483.69 1396
2484.16 1441
2484.63 1447
2485.10 1446
2485.57 1356
2486.05 1379
2486.52 1410
2486.99 1466
2487.46 1456
2487.93 1412
2488.40 1506
2488.87 1458
2489.34 1478
2489.81 1449
2490.28 1435
2490.75 1405
2491.22 1337
2491.69 1424
2492.16 1424
2492.63 1414
2493.10 1429
2493.58 1416
2494.05 1432
2494.52 1401
2494.99 1396
2495.46 1450
2495.93 1414
2496.40 1398
2496.87 1317
2497.34 1409
2497.82 1378
2498.29 1378
2498.76 1378
2499.23 1402
2499.70 1408
2500.17 1375
2500.64 1397
2501.12 1314
2501.59 1284
2502.06 1305
2502.53 1370
2503.00 1281
2503.48 1337
2503.95 1377
2504.42 1383
2504.89 1375
2505.36 1340
2505.84 1332
2506.31 1422
2506.78 1383
2507.25 1418
2507.72 1455
2508.20 1490
2508.67 1513
2509.14 1559
2509.61 1593
2510.09 1540
2510.56 1572
2511.03 1647
2511.50 1675
2511.98 1717
2512.45 1687
2512.92 1686
2513.40 1731
2513.87 1596
2514.34 1673
2514.81 1693
2515.29 1641
2515.76 1678
2516.23 1585
2516.71 1545
2517.18 1537
2517.65 1513
2518.13 1507
2518.60 1462
2519.07 1429
2519.55 1471
2520.02 1554
2520.49 1524
2520.97 1569
2521.44 1573
2521.91 1555
2522.39 1479
2522.86 1481
2523.34 1478
2523.81 1504
2524.28 1537
2524.76 1478
2525.23 1499
2525.70 1420
2526.18 1526
2526.65 1614
2527.13 1526
2527.60 1592
2528.08 1533
2528.55 1551
2529.02 1628
2529.50 1661
2529.97 1604
2530.45 1510
2530.92 1534
2531.40 1515
2531.87 1553
2532.34 1606
2532.82 1513
2533.29 1417
2533.77 1456
2534.24 1431
2534.72 1400
2535.19 1471
2535.67 1507
2536.14 1550
2536.62 1468
2537.09 1475
2537.57 1486
2538.04 1523
2538.52 1515
2538.99 1495
2539.47 1477
2539.94 1417
2540.42 1541
2540.90 1451
2541.37 1449
2541.85 1459
2542.32 1494
2542.80 1487
2543.27 1480
2543.75 1526
2544.22 1521
2544.70 1547
2545.18 1459
2545.65 1510
2546.13 1511
2546.60 1565
2547.08 1530
2547.56 1521
2548.03 1569
2548.51 1685
2548.98 1647
2549.46 1660
2549.94 1786
2550.41 1757
2550.89 1735
2551.37 1713
2551.84 1697
2552.32 1785
2552.80 1695
2553.27 1660
2553.75 1653
2554.23 1667
2554.70 1780
2555.18 1783
2555.66 1670
2556.13 1681
2556.61 1746
2557.09 1749
2557.56 1716
2558.04 1710
2558.52 1687
2558.99 1634
2559.47 1604
2559.95 1566
2560.43 1634
2560.90 1590
2561.38 1529
2561.86 1468
2562.33 1399
2562.81 1347
2563.29 1366
2563.77 1348
2564.25 1409
2564.72 1419
2565.20 1410
2565.68 1376
2566.16 1432
2566.63 1378
2567.11 1361
2567.59 1415
2568.07 1406
2568.55 1294
2569.02 1306
2569.50 1253
2569.98 1350
2570.46 1358
2570.94 1405
2571.41 1325
2571.89 1312
2572.37 1385
2572.85 1384
2573.33 1340
2573.81 1356
2574.28 1444
2574.76 1410
2575.24 1405
2575.72 1348
2576.20 1415
2576.68 1465
2577.16 1460
2577.64 1321
2578.11 1412
2578.59 1448
2579.07 1424
2579.55 1385
2580.03 1348
2580.51 1375
2580.99 1363
2581.47 1432
2581.95 1366
2582.43 1362
2582.91 1344
2583.39 1346
2583.86 1337
2584.34 1354
2584.82 1339
2585.30 1356
2585.78 1286
2586.26 1304
2586.74 1323
2587.22 1351
2587.70 1449
2588.18 1414
2588.66 1367
2589.14 1371
2589.62 1333
2590.10 1439
2590.58 1381
2591.06 1367
2591.54 1405
2592.02 1393
2592.50 1417
2592.98 1377
2593.46 1383
2593.94 1454
2594.42 1387
2594.90 1512
2595.38 1515
2595.86 1474
2596.35 1432
2596.83 1564
2597.31 1589
2597.79 1526
2598.27 1580
2598.75 1496
2599.23 1507
2599.71 1496
2600.19 1494
2600.67 1534
2601.15 1460
2601.63 1476
2602.12 1534
2602.60 1512
2603.08 1478
2603.56 1472
2604.04 1441
2604.52 1479
2605.00 1414
2605.48 1379
2605.97 1400
2606.45 1385
2606.93 1369
2607.41 1385
2607.89 1386
2608.37 1386
2608.86 1414
2609.34 1471
2609.82 1488
2610.30 1493
2610.78 1546
2611.26 1629
2611.75 1598
2612.23 1653
2612.71 1764
2613.19 1620
2613.68 1640
2614.16 1684
2614.64 1736
2615.12 1604
2615.60 1594
2616.09 1512
2616.57 1461
2617.05 1455
2617.53 1424
2618.02 1427
2618.50 1473
2618.98 1475
2619.46 1444
2619.95 1430
2620.43 1415
2620.91 1375
2621.40 1336
2621.88 1309
2622.36 1355
2622.85 1379
2623.33 1357
2623.81 1421
2624.29 1311
2624.78 1372
2625.26 1395
2625.74 1350
2626.23 1390
2626.71 1414
2627.19 1425
2627.68 1407
2628.16 1431
2628.64 1359
2629.13 1417
2629.61 1438
2630.10 1439
2630.58 1400
2631.06 1421
2631.55 1469
2632.03 1448
2632.51 1442
2633.00 1420
2633.48 1380
2633.97 1438
2634.45 1378
2634.94 1433
2635.42 1408
2635.90 1349
2636.39 1446
2636.87 1332
2637.36 1381
2637.84 1397
2638.33 1350
2638.81 1330
2639.29 1370
2639.78 1393
2640.26 1405
2640.75 1367
2641.23 1390
2641.72 1425
2642.20 1471
2642.69 1509
2643.17 1391
2643.66 1411
2644.14 1430
2644.63 1408
2645.11 1391
2645.60 1405
2646.08 1456
2646.57 1536
2647.05 1471
2647.54 1427
2648.02 1426
2648.51 1425
2648.99 1434
2649.48 1455
2649.97 1477
2650.45 1387
2650.94 1414
2651.42 1421
2651.91 1419
2652.39 1419
2652.88 1468
2653.37 1512
2653.85 1463
2654.34 1488
2654.82 1592
2655.31 1540
2655.80 1514
2656.28 1585
2656.77 1652
2657.25 1589
2657.74 1535
2658.23 1572
2658.71 1560
2659.20 1477
2659.69 1540
2660.17 1601
2660.66 1469
2661.14 1480
2661.63 1470
2662.12 1418
2662.60 1434
2663.09 1487
2663.58 1459
2664.06 1485
2664.55 1481
2665.04 1417
2665.53 1454
2666.01 1509
2666.50 1485
2666.99 1481
2667.47 1521
2667.96 1501
2668.45 1532
2668.94 1483
2669.42 1573
2669.91 1524
2670.40 1603
2670.88 1636
2671.37 1626
2671.86 1663
2672.35 1623
2672.83 1629
2673.32 1734
2673.81 1675
2674.30 1653
2674.79 1776
2675.27 1756
2675.76 1740
2676.25 1733
2676.74 1742
2677.23 1749
2677.71 1691
2678.20 1607
2678.69 1629
2679.18 1552
2679.67 1528
2680.15 1498
2680.64 1554
2681.13 1621
2681.62 1684
2682.11 1649
2682.60 1617
2683.08 1688
2683.57 1610
2684.06 1674
2684.55 1692
2685.04 1713
2685.53 1670
2686.02 1667
2686.51 1612
2686.99 1630
2687.48 1561
2687.97 1593
2688.46 1532
2688.95 1528
2689.44 1555
2689.93 1549
2690.42 1534
2690.91 1537
2691.40 1552
2691.89 1516
2692.38 1384
2692.87 1401
2693.35 1492
2693.84 1484
2694.33 1491
2694.82 1430
2695.31 1438
2695.80 1521
2696.29 1509
2696.78 1478
2697.27 1556
2697.76 1533
2698.25 1528
2698.74 1507
2699.23 1508
2699.72 1477
2700.21 1465
2700.70 1438
2701.19 1523
2701.68 1468
2702.17 1463
2702.66 1496
2703.15 1462
2703.64 1490
2704.13 1422
2704.62 1326
2705.12 1472
2705.61 1487
2706.10 1458
2706.59 1403
2707.08 1398
2707.57 1398
2708.06 1310
2708.55 1346
2709.04 1420
2709.53 1467
2710.02 1357
2710.51 1337
2711.01 1304
2711.50 1287
2711.99 1358
2712.48 1372
2712.97 1432
2713.46 1370
2713.95 1382
2714.44 1322
2714.94 1342
2715.43 1342
2715.92 1290
2716.41 1357
2716.90 1316
2717.39 1339
2717.89 1371
2718.38 1322
2718.87 1324
2719.36 1337
2719.85 1362
2720.34 1373
2720.84 1438
2721.33 1407
2721.82 1410
2722.31 1443
2722.80 1464
2723.30 1433
2723.79 1448
2724.28 1423
2724.77 1402
2725.27 1413
2725.76 1423
2726.25 1365
2726.74 1357
2727.24 1388
2727.73 1367
2728.22 1403
2728.71 1455
2729.21 1415
2729.70 1384
2730.19 1416
2730.69 1469
2731.18 1485
2731.67 1536
2732.16 1581
2732.66 1548
2733.15 1562
2733.64 1490
2734.14 1560
2734.63 1588
2735.12 1503
2735.62 1573
2736.11 1549
2736.60 1599
2737.10 1525
2737.59 1478
2738.08 1502
2738.58 1454
2739.07 1476
2739.56 1510
2740.06 1497
2740.55 1430
2741.05 1439
2741.54 1511
2742.03 1517
2742.53 1456
2743.02 1444
2743.52 1407
2744.01 1387
2744.50 1441
2745.00 1407
2745.49 1428
2745.99 1412
2746.48 1416
2746.97 1435
2747.47 1495
2747.96 1509
2748.46 1397
2748.95 1393
2749.45 1358
2749.94 1392
2750.44 1396
2750.93 1359
2751.43 1389
2751.92 1365
2752.42 1371
2752.91 1375
2753.41 1413
2753.90 1395
2754.40 1408
2754.89 1376
2755.39 1405
2755.88 1423
2756.38 1404
2756.87 1464
2757.37 1474
2757.86 1386
2758.36 1400
2758.85 1431
2759.35 1446
2759.84 1400
2760.34 1457
2760.83 1404
2761.33 1406
2761.83 1390
2762.32 1416
2762.82 1452
2763.31 1456
2763.81 1464
2764.30 1443
2764.80 1477
2765.30 1436
2765.79 1463
2766.29 1486
2766.78 1480
2767.28 1526
2767.78 1436
2768.27 1436
2768.77 1408
2769.27 1438
2769.76 1491
2770.26 1439
2770.76 1402
2771.25 1495
2771.75 1483
2772.24 1547
2772.74 1473
2773.24 1457
2773.73 1491
2774.23 1585
2774.73 1502
2775.23 1468
2775.72 1517
2776.22 1553
2776.72 1573
2777.21 1519
2777.71 1475
2778.21 1540
2778.70 1508
2779.20 1528
2779.70 1546
2780.20 1610
2780.69 1564
2781.19 1504
2781.69 1563
2782.19 1537
2782.68 1493
2783.18 1484
2783.68 1488
2784.18 1555
2784.67 1559
2785.17 1435
2785.67 1480
2786.17 1462
2786.67 1477
2787.16 1512
2787.66 1516
2788.16 1571
2788.66 1576
2789.16 1600
2789.65 1620
2790.15 1689
2790.65 1609
2791.15 1568
2791.65 1631
2792.15 1628
2792.64 1626
2793.14 1624
2793.64 1624
2794.14 1604
2794.64 1585
2795.14 1660
2795.64 1709
2796.13 1796
2796.63 1877
2797.13 1894
2797.63 1874
2798.13 1868
2798.63 1879
2799.13 1800
2799.63 1838
2800.13 1787
2800.62 1736
2801.12 1656
2801.62 1607
2802.12 1575
2802.62 1572
2803.12 1581
2803.62 1580
2804.12 1548
2804.62 1529
2805.12 1538
2805.62 1637
2806.12 1700
2806.62 1778
2807.12 1667
2807.62 1685
2808.12 1811
2808.62 1898
2809.12 2005
2809.62 2112
2810.12 2241
2810.62 2428
2811.12 2542
2811.62 2576
2812.12 2603
2812.62 2703
2813.12 2778
2813.62 2908
2814.12 2825
2814.62 2782
2815.12 2716
2815.62 2605
2816.12 2404
2816.62 2320
2817.12 2250
2817.62 2036
2818.12 1946
2818.62 1911
2819.12 1779
2819.63 1708
2820.13 1664
2820.63 1592
2821.13 1523
2821.63 1542
2822.13 1460
2822.63 1492
2823.13 1497
2823.63 1470
2824.13 1452
2824.64 1479
2825.14 1478
2825.64 1434
2826.14 1429
2826.64 1417
2827.14 1507
2827.64 1441
2828.15 1413
2828.65 1416
2829.15 1440
2829.65 1442
2830.15 1437
2830.65 1408
2831.16 1470
2831.66 1450
2832.16 1468
2832.66 1491
2833.16 1543
2833.67 1493
2834.17 1556
2834.67 1566
2835.17 1583
2835.68 1569
2836.18 1554
2836.68 1621
2837.18 1599
2837.68 1643
2838.19 1618
2838.69 1636
2839.19 1725
2839.70 1682
2840.20 1672
2840.70 1665
2841.20 1655
2841.71 1685
2842.21 1650
2842.71 1653
2843.21 1601
2843.72 1580
2844.22 1572
2844.72 1568
2845.23 1608
2845.73 1619
2846.23 1591
2846.74 1623
2847.24 1612
2847.74 1605
2848.25 1657
2848.75 1694
2849.25 1677
2849.76 1663
2850.26 1660
2850.76 1688
2851.27 1699
2851.77 1647
2852.28 1549
2852.78 1628
2853.28 1642
2853.79 1605
2854.29 1595
2854.79 1559
2855.30 1652
2855.80 1688
2856.31 1673
2856.81 1703
2857.31 1780
2857.82 1898
2858.32 1932
2858.83 1865
2859.33 1892
2859.84 1833
2860.34 1848
2860.85 1848
2861.35 1869
2861.85 1753
2862.36 1747
2862.86 1679
2863.37 1644
2863.87 1634
2864.38 1577
2864.88 1581
2865.39 1565
2865.89 1536
2866.40 1513
2866.90 1495
2867.41 1569
2867.91 1536
2868.42 1455
2868.92 1460
2869.43 1529
2869.93 1595
2870.44 1524
2870.94 1609
2871.45 1674
2871.96 1757
2872.46 1757
2872.97 1707
2873.47 1774
2873.98 1752
2874.48 1739
2874.99 1789
2875.49 1730
2876.00 1717
2876.51 1624
2877.01 1677
2877.52 1661
2878.02 1630
2878.53 1672
2879.04 1596
2879.54 1617
2880.05 1620
2880.55 1570
2881.06 1651
2881.57 1676
2882.07 1710
2882.58 1738
2883.09 1821
2883.59 1806
2884.10 1849
2884.61 1838
2885.11 1799
2885.62 1798
2886.13 1816
2886.63 1787
2887.14 1830
2887.65 1936
2888.15 1849
2888.66 1869
2889.17 1826
2889.67 1770
2890.18 1794
2890.69 1798
2891.20 1786
2891.70 1779
2892.21 1719
2892.72 1685
2893.22 1701
2893.73 1638
2894.24 1586
2894.75 1653
2895.25 1638
2895.76 1651
2896.27 1653
2896.78 1659
2897.29 1698
2897.79 1747
2898.30 1753
2898.81 1756
2899.32 1650
2899.82 1683
2900.33 1672
2900.84 1615
2901.35 1673
2901.86 1762
2902.36 1648
2902.87 1655
2903.38 1666
2903.89 1712
2904.40 1725
2904.91 1628
2905.41 1638
2905.92 1656
2906.43 1655
2906.94 1659
2907.45 1633
2907.96 1710
2908.47 1707
2908.97 1657
2909.48 1605
2909.99 1649
2910.50 1593
2911.01 1632
2911.52 1603
2912.03 1579
2912.54 1637
2913.05 1663
2913.55 1635
2914.06 1598
2914.57 1597
2915.08 1625
2915.59 1583
2916.10 1620
2916.61 1645
2917.12 1615
2917.63 1627
2918.14 1674
2918.65 1663
2919.16 1776
2919.67 1843
2920.18 1847
2920.69 1972
2921.20 2011
2921.71 2021
2922.22 2090
2922.73 2132
2923.24 2226
2923.75 2262
2924.26 2267
2924.77 2369
2925.28 2379
2925.79 2366
2926.30 2341
2926.81 2357
2927.32 2308
2927.83 2254
2928.34 2207
2928.85 2139
2929.36 2030
2929.87 1896
2930.38 1861
2930.89 1862
2931.40 1778
2931.91 1728
2932.42 1747
2932.93 1651
2933.45 1689
2933.96 1664
2934.47 1667
2934.98 1690
2935.49 1680
2936.00 1793
2936.51 1835
2937.02 1898
2937.53 2084
2938.04 2161
2938.56 2465
2939.07 2683
2939.58 3019
2940.09 3219
2940.60 3440
2941.11 3647
2941.62 3847
2942.14 4032
2942.65 4082
2943.16 4069
2943.67 3905
2944.18 3810
2944.70 3718
2945.21 3486
2945.72 3230
2946.23 3013
2946.74 2809
2947.26 2627
2947.77 2419
2948.28 2329
2948.79 2198
2949.30 2084
2949.82 1940
2950.33 1936
2950.84 1799
2951.35 1761
2951.87 1683
2952.38 1676
2952.89 1600
2953.40 1634
2953.92 1656
2954.43 1440
2954.94 1488
2955.45 1565
2955.97 1442
2956.48 1520
2956.99 1534
2957.51 1534
2958.02 1569
2958.53 1630
2959.04 1653
2959.56 1550
2960.07 1633
2960.58 1679
2961.10 1612
2961.61 1652
2962.12 1719
2962.64 1790
2963.15 1757
2963.66 1745
2964.18 1730
2964.69 1781
2965.21 1728
2965.72 1794
2966.23 1852
2966.75 1902
2967.26 1836
2967.77 1791
2968.29 1716
2968.80 1755
2969.32 1791
2969.83 1817
2970.34 1857
2970.86 1796
2971.37 1745
2971.89 1725
2972.40 1687
2972.91 1650
2973.43 1687
2973.94 1669
2974.46 1715
2974.97 1657
2975.49 1703
2976.00 1627
2976.52 1627
2977.03 1774
2977.55 1700
2978.06 1643
2978.57 1709
2979.09 1760
2979.60 1778
2980.12 1760
2980.63 1821
2981.15 1840
2981.66 1904
2982.18 1871
2982.69 1832
2983.21 1823
2983.73 1764
2984.24 1867
2984.76 1756
2985.27 1806
2985.79 1854
2986.30 1830
2986.82 1891
2987.33 1894
2987.85 1835
2988.36 1842
2988.88 1785
2989.40 1774
2989.91 1774
2990.43 1756
2990.94 1775
2991.46 1759
2991.97 1782
2992.49 1755
2993.01 1827
2993.52 1852
2994.04 1884
2994.55 1906
2995.07 1907
2995.59 1977
2996.10 1964
2996.62 1994
2997.14 2109
2997.65 2110
2998.17 2207
2998.69 2263
2999.20 2160
2999.72 2272
3000.24 2285
3000.75 2346
3001.27 2381
3001.79 2508
3002.30 2749
3002.82 2913
3003.34 3119
3003.85 3272
3004.37 3438
3004.89 3528
3005.40 3508
3005.92 3550
3006.44 3444
3006.96 3237
3007.47 3146
3007.99 2884
3008.51 2773
3009.03 2470
3009.54 2336
3010.06 2158
3010.58 2058
3011.10 2013
3011.61 1865
3012.13 1742
3012.65 1887
3013.17 1802
3013.68 1759
3014.20 1748
3014.72 1776
3015.24 1669
3015.76 1675
3016.27 1747
3016.79 1665
3017.31 1763
3017.83 1790
3018.35 1794
3018.86 1794
3019.38 1749
3019.90 1800
3020.42 1821
3020.94 1823
3021.46 1825
3021.97 1806
3022.49 1856
3023.01 1832
3023.53 1814
3024.05 1836
3024.57 1805
3025.09 1774
3025.61 1820
3026.12 1852
3026.64 1809
3027.16 1789
3027.68 1741
3028.20 1722
3028.72 1732
3029.24 1634
3029.76 1723
3030.28 1700
3030.80 1684
3031.32 1600
3031.84 1649
3032.35 1591
3032.87 1634
3033.39 1560
3033.91 1629
3034.43 1630
3034.95 1657
3035.47 1724
3035.99 1737
3036.51 1649
3037.03 1665
3037.55 1706
3038.07 1709
3038.59 1676
3039.11 1664
3039.63 1631
3040.15 1613
3040.67 1639
3041.19 1594
3041.71 1601
3042.23 1534
3042.75 1578
3043.27 1661
3043.79 1537
3044.31 1622
3044.83 1578
3045.35 1582
3045.87 1610
3046.40 1647
3046.92 1618
3047.44 1606
3047.96 1630
3048.48 1573
3049.00 1571
3049.52 1572
3050.04 1508
3050.56 1560
3051.08 1508
3051.60 1565
3052.12 1607
3052.65 1577
3053.17 1498
3053.69 1473
3054.21 1514
3054.73 1544
3055.25 1574
3055.77 1590
3056.30 1586
3056.82 1576
3057.34 1581
3057.86 1592
3058.38 1558
3058.90 1525
3059.42 1587
3059.95 1558
3060.47 1592
3060.99 1665
3061.51 1648
3062.03 1645
3062.56 1613
3063.08 1613
3063.60 1631
3064.12 1660
3064.64 1633
3065.17 1705
3065.69 1719
3066.21 1733
3066.73 1749
3067.26 1745
3067.78 1782
3068.30 1828
3068.82 1798
3069.35 1782
3069.87 1843
3070.39 1877
3070.91 1966
3071.44 1941
3071.96 1805
3072.48 1782
3073.01 1843
3073.53 1904
3074.05 1920
3074.57 1966
3075.10 1947
3075.62 1958
3076.14 1978
3076.67 1994
3077.19 1953
3077.71 1984
3078.24 2057
3078.76 2105
3079.28 2050
3079.81 2078
3080.33 2110
3080.85 2040
3081.38 2048
3081.90 2060
3082.42 2140
3082.95 2101
3083.47 2080
3084.00 2108
3084.52 2201
3085.04 2183
3085.57 2081
3086.09 2120
3086.62 2236
3087.14 2354
3087.66 2539
3088.19 2560
3088.71 2708
3089.24 2930
3089.76 3176
3090.29 3306
3090.81 3384
3091.33 3248
3091.86 3356
3092.38 3189
3092.91 3036
3093.43 2805
3093.96 2785
3094.48 2675
3095.01 2493
3095.53 2477
3096.06 2398
3096.58 2311
3097.11 2305
3097.63 2282
3098.16 2315
3098.68 2297
3099.21 2462
3099.73 2526
3100.26 2676
3100.78 2941
3101.31 3214
3101.83 3674
3102.36 3965
3102.88 4091
3103.41 4304
3103.93 4391
3104.46 4416
3104.99 4315
3105.51 4107
3106.04 3769
3106.56 3478
3107.09 3317
3107.61 3029
3108.14 2772
3108.67 2620
3109.19 2381
3109.72 2393
3110.24 2287
3110.77 2199
3111.30 2271
3111.82 2149
3112.35 2096
3112.87 2160
3113.40 2066
3113.93 2022
3114.45 1976
3114.98 1925
3115.51 1884
3116.03 1851
3116.56 1890
3117.09 1745
3117.61 1710
3118.14 1758
3118.67 1840
3119.19 1917
3119.72 1920
3120.25 1927
3120.77 2011
3121.30 1998
3121.83 2002
3122.35 1987
3122.88 2083
3123.41 2200
3123.94 2034
3124.46 2064
3124.99 2117
3125.52 2195
3126.05 2219
3126.57 2123
3127.10 2130
3127.63 2238
3128.16 2235
3128.68 2135
3129.21 2121
3129.74 2109
3130.27 2064
3130.79 1983
3131.32 1910
3131.85 1865
3132.38 1873
3132.91 1813
3133.43 1811
3133.96 1782
3134.49 1872
3135.02 1968
3135.55 1870
3136.07 1789
3136.60 1809
3137.13 1775
3137.66 1785
3138.19 1773
3138.72 1707
3139.24 1616
3139.77 1635
3140.30 1684
3140.83 1701
3141.36 1551
3141.89 1564
3142.42 1612
3142.95 1577
3143.47 1483
3144.00 1565
3144.53 1605
3145.06 1637
3145.59 1672
3146.12 1612
3146.65 1548
3147.18 1664
3147.71 1676
3148.24 1759
3148.76 1684
3149.29 1750
3149.82 1707
3150.35 1747
3150.88 1716
3151.41 1776
3151.94 1804
3152.47 1826
3153.00 1785
3153.53 1682
3154.06 1793
3154.59 1769
3155.12 1757
3155.65 1688
3156.18 1729
3156.71 1730
3157.24 1754
3157.77 1879
3158.30 1810
3158.83 1786
3159.36 1879
3159.89 1793
3160.42 1867
3160.95 1818
3161.48 1749
3162.01 1750
3162.54 1743
3163.07 1808
3163.60 1615
3164.13 1610
3164.66 1671
3165.20 1663
3165.73 1681
3166.26 1638
3166.79 1660
3167.32 1593
3167.85 1632
3168.38 1623
3168.91 1548
3169.44 1471
3169.97 1586
3170.50 1619
3171.04 1663
3171.57 1689
3172.10 1623
3172.63 1694
3173.16 1730
3173.69 1704
3174.22 1705
3174.75 1687
3175.29 1774
3175.82 1714
3176.35 1743
3176.88 1722
3177.41 1681
3177.94 1666
3178.48 1670
3179.01 1638
3179.54 1652
3180.07 1606
3180.60 1653
3181.14 1710
3181.67 1691
3182.20 1660
3182.73 1542
3183.26 1602
3183.80 1543
3184.33 1474
3184.86 1508
3185.39 1559
3185.93 1514
3186.46 1482
3186.99 1474
3187.52 1436
3188.06 1431
3188.59 1471
3189.12 1491
3189.65 1529
3190.19 1522
3190.72 1557
3191.25 1481
3191.79 1496
3192.32 1568
3192.85 1541
3193.38 1515
3193.92 1464
3194.45 1467
3194.98 1474
3195.52 1483
3196.05 1550
3196.58 1553
3197.12 1507
3197.65 1534
3198.18 1632
3198.72 1628
3199.25 1601
3199.78 1653
3200.32 1679
3200.85 1632
3201.39 1641
3201.92 1605
3202.45 1598
3202.99 1562
3203.52 1576
3204.05 1609
3204.59 1672
3205.12 1672
3205.66 1705
3206.19 1734
3206.72 1797
3207.26 1781
3207.79 1894
3208.33 1971
3208.86 1998
3209.40 1971
3209.93 2031
3210.47 2063
3211.00 2032
3211.53 2046
3212.07 2052
3212.60 2013
3213.14 2083
3213.67 2000
3214.21 1988
3214.74 1971
3215.28 1818
3215.81 1823
3216.35 1745
3216.88 1619
3217.42 1619
3217.95 1578
3218.49 1592
3219.02 1543
3219.56 1494
3220.09 1515
3220.63 1523
3221.16 1517
3221.70 1579
3222.23 1624
3222.77 1678
3223.31 1670
3223.84 1649
3224.38 1766
3224.91 1765
3225.45 1698
3225.98 1771
3226.52 1764
3227.06 1780
3227.59 1748
3228.13 1763
3228.66 1719
3229.20 1671
3229.74 1678
3230.27 1668
3230.81 1684
3231.34 1639
3231.88 1680
3232.42 1723
3232.95 1669
3233.49 1703
3234.03 1778
3234.56 1761
3235.10 1745
3235.64 1711
3236.17 1778
3236.71 1787
3237.25 1737
3237.78 1818
3238.32 1809
3238.86 1812
3239.39 1864
3239.93 1890
3240.47 1869
3241.00 1811
3241.54 1849
3242.08 1859
3242.61 1820
3243.15 1799
3243.69 1757
3244.23 1770
3244.76 1816
3245.30 1765
3245.84 1893
3246.38 1870
3246.91 1923
3247.45 1861
3247.99 1895
3248.53 1952
3249.06 2064
3249.60 2218
3250.14 2418
3250.68 2479
3251.21 2797
3251.75 3144
3252.29 3348
3252.83 3781
3253.37 3854
3253.90 3989
3254.44 3928
3254.98 3881
3255.52 3730
3256.06 3606
3256.60 3390
3257.13 3090
3257.67 3072
3258.21 2867
3258.75 2798
3259.29 2647
3259.83 2497
3260.36 2521
3260.90 2543
3261.44 2536
3261.98 2677
3262.52 2702
3263.06 2596
3263.60 2661
3264.14 2744
3264.68 2689
3265.21 2841
3265.75 2763
3266.29 2646
3266.83 2736
3267.37 2736
3267.91 2653
3268.45 2502
3268.99 2524
3269.53 2390
3270.07 2265
3270.61 2218
3271.15 2122
3271.69 2069
3272.23 2145
3272.76 2058
3273.30 1959
3273.84 1945
3274.38 2011
3274.92 2039
3275.46 1966
3276.00 1935
3276.54 1993
3277.08 1918
3277.62 1919
3278.16 1941
3278.70 1892
3279.24 2002
3279.78 2125
3280.32 2145
3280.86 1999
3281.41 2005
3281.95 2089
3282.49 2130
3283.03 2098
3283.57 2071
3284.11 2131
3284.65 2147
3285.19 2164
3285.73 2148
3286.27 2163
3286.81 2145
3287.35 2252
3287.89 2158
3288.43 2272
3288.97 2266
3289.52 2334
3290.06 2296
3290.60 2421
3291.14 2521
3291.68 2567
3292.22 2669
3292.76 2770
3293.30 2752
3293.85 2789
3294.39 3013
3294.93 3187
3295.47 3401
3296.01 3430
3296.55 3441
3297.09 3470
3297.64 3493
3298.18 3527
3298.72 3351
3299.26 3255
3299.80 3212
3300.34 3038
3300.89 2894
3301.43 2783
3301.97 2725
3302.51 2632
3303.06 2583
3303.60 2535
3304.14 2522
3304.68 2389
3305.22 2437
3305.77 2442
3306.31 2522
3306.85 2493
3307.39 2509
3307.94 2565
3308.48 2675
3309.02 2672
3309.56 2622
3310.11 2691
3310.65 2809
3311.19 2693
3311.74 2648
3312.28 2698
3312.82 2712
3313.36 2587
3313.91 2760
3314.45 2784
3314.99 2658
3315.54 2818
3316.08 3003
3316.62 3128
3317.17 3225
3317.71 3473
3318.25 3489
3318.80 3579
3319.34 3733
3319.88 3739
3320.43 3747
3320.97 3843
3321.51 3947
3322.06 3977
3322.60 3816
3323.14 3726
3323.69 3626
3324.23 3576
3324.78 3487
3325.32 3382
3325.86 3319
3326.41 3308
3326.95 3171
3327.50 3132
3328.04 3129
3328.59 3100
3329.13 3118
3329.67 3247
3330.22 3493
3330.76 3936
3331.31 4655
3331.85 5454
3332.40 6456
3332.94 7835
3333.49 9295
3334.03 10890
3334.57 12642
3335.12 14030
3335.66 15109
3336.21 16217
3336.75 16845
3337.30 16993
3337.84 16257
3338.39 15788
3338.93 14833
3339.48 13553
3340.02 12066
3340.57 10732
3341.11 9236
3341.66 7646
3342.20 6479
3342.75 5619
3343.30 4813
3343.84 4043
3344.39 3661
3344.93 3259
3345.48 2933
3346.02 2773
3346.57 2671
3347.11 2617
3347.66 2521
3348.21 2590
3348.75 2557
3349.30 2463
3349.84 2396
3350.39 2342
3350.94 2474
3351.48 2427
3352.03 2453
3352.57 2367
3353.12 2381
3353.67 2448
3354.21 2379
3354.76 2293
3355.31 2379
3355.85 2363
3356.40 2286
3356.95 2324
3357.49 2297
3358.04 2282
3358.59 2245
3359.13 2303
3359.68 2273
3360.23 2145
3360.77 2156
3361.32 2195
3361.87 2092
3362.41 2122
3362.96 2245
3363.51 2229
3364.05 2173
3364.60 2167
3365.15 2179
3365.70 2212
3366.24 2206
3366.79 2100
3367.34 2035
3367.89 2053
3368.43 2076
3368.98 2069
3369.53 2074
3370.08 2164
3370.62 2228
3371.17 2255
3371.72 2265
3372.27 2379
3372.81 2524
3373.36 2550
3373.91 2620
3374.46 2699
3375.01 2610
3375.55 2629
3376.10 2709
3376.65 2583
3377.20 2489
3377.75 2423
3378.30 2340
3378.84 2187
3379.39 2143
3379.94 2069
3380.49 1987
3381.04 1909
3381.59 1863
3382.13 1833
3382.68 1806
3383.23 1768
3383.78 1801
3384.33 1809
3384.88 1758
3385.43 1692
3385.98 1761
3386.52 1732
3387.07 1740
3387.62 1713
3388.17 1617
3388.72 1699
3389.27 1760
3389.82 1834
3390.37 1807
3390.92 1793
3391.47 1767
3392.02 1852
3392.57 1786
3393.12 1759
3393.66 1882
3394.21 1753
3394.76 1855
3395.31 1784
3395.86 1850
3396.41 1879
3396.96 1933
3397.51 1936
3398.06 1976
3398.61 1973
3399.16 1917
3399.71 1948
3400.26 1970
3400.81 1892
3401.36 1826
3401.91 1807
3402.46 1800
3403.01 1797
3403.56 1805
3404.11 1778
3404.66 1731
3405.21 1718
3405.77 1721
3406.32 1679
3406.87 1683
3407.42 1700
3407.97 1707
3408.52 1700
3409.07 1717
3409.62 1712
3410.17 1775
3410.72 1748
3411.27 1717
3411.82 1786
3412.37 1724
3412.93 1732
3413.48 1763
3414.03 1812
3414.58 1835
3415.13 1787
3415.68 1853
3416.23 1860
3416.78 1883
3417.34 1810
3417.89 1841
3418.44 1881
3418.99 1786
3419.54 1774
3420.09 1743
3420.65 1676
3421.20 1680
3421.75 1719
3422.30 1779
3422.85 1714
3423.40 1640
3423.96 1762
3424.51 1682
3425.06 1740
3425.61 1678
3426.17 1646
3426.72 1676
3427.27 1705
3427.82 1670
3428.37 1618
3428.93 1554
3429.48 1543
3430.03 1544
3430.58 1545
3431.14 1499
3431.69 1469
3432.24 1564
3432.79 1540
3433.35 1519
3433.90 1568
3434.45 1543
3435.01 1621
3435.56 1530
3436.11 1599
3436.66 1681
3437.22 1641
3437.77 1635
3438.32 1658
3438.88 1729
3439.43 1727
3439.98 1622
3440.54 1701
3441.09 1641
3441.64 1672
3442.20 1681
3442.75 1527
3443.30 1498
3443.86 1506
3444.41 1548
3444.96 1548
3445.52 1520
3446.07 1498
3446.63 1545
3447.18 1518
3447.73 1544
3448.29 1514
3448.84 1495
3449.40 1514
3449.95 1495
3450.50 1489
3451.06 1496
3451.61 1469
3452.17 1469
3452.72 1534
3453.27 1564
3453.83 1521
3454.38 1444
3454.94 1450
3455.49 1457
3456.05 1417
3456.60 1548
3457.16 1535
3457.71 1526
3458.27 1562
3458.82 1573
3459.38 1610
3459.93 1582
3460.49 1548
3461.04 1571
3461.60 1549
3462.15 1593
3462.71 1556
3463.26 1664
3463.82 1727
3464.37 1670
3464.93 1671
3465.48 1643
3466.04 1709
3466.59 1710
3467.15 1770
3467.70 1793
3468.26 1666
3468.81 1747
3469.37 1813
3469.93 1884
3470.48 1896
3471.04 1833
3471.59 1866
3472.15 1860
3472.70 1894
3473.26 1840
3473.82 1886
3474.37 1894
3474.93 1862
3475.48 1881
3476.04 1914
3476.60 1920
3477.15 1822
3477.71 1833
3478.27 1990
3478.82 2018
3479.38 2036
3479.93 2111
3480.49 2077
3481.05 2014
3481.60 2008
3482.16 2082
3482.72 2175
3483.27 2221
3483.83 2190
3484.39 2234
3484.95 2207
3485.50 2213
3486.06 2261
3486.62 2296
3487.17 2405
3487.73 2592
3488.29 2772
3488.84 2936
3489.40 3370
3489.96 4166
3490.52 4620
3491.07 5073
3491.63 5807
3492.19 6202
3492.75 6490
3493.30 6465
3493.86 6410
3494.42 6242
3494.98 5804
3495.53 5257
3496.09 4855
3496.65 4272
3497.21 3950
3497.77 3467
3498.32 3211
3498.88 3085
3499.44 2956
3500.00 2887
3500.56 2918
3501.11 3068
3501.67 3130
3502.23 3315
3502.79 3535
3503.35 3815
3503.91 4019
3504.46 4256
3505.02 4433
3505.58 4497
3506.14 4499
3506.70 4479
3507.26 4439
3507.81 4261
3508.37 3979
3508.93 3601
3509.49 3509
3510.05 3394
3510.61 3071
3511.17 2898
3511.73 2753
3512.29 2562
3512.85 2536
3513.40 2418
3513.96 2366
3514.52 2220
3515.08 2167
3515.64 2135
3516.20 2169
3516.76 2029
3517.32 1968
3517.88 1877
3518.44 1815
3519.00 1908
3519.56 1953
3520.12 1934
3520.68 1897
3521.24 1837
3521.80 1983
3522.36 1870
3522.92 1866
3523.48 1858
3524.04 1954
3524.60 1902
3525.16 1945
3525.72 1927
3526.28 1777
3526.84 1847
3527.40 1866
3527.96 1904
3528.52 1862
3529.08 1843
3529.64 1880
3530.20 1836
3530.76 1791
3531.32 1841
3531.88 1860
3532.44 1794
3533.00 1814
3533.56 1896
3534.12 1844
3534.68 1786
3535.25 1802
3535.81 1817
3536.37 1887
3536.93 1831
3537.49 1827
3538.05 1846
3538.61 1810
3539.17 1844
3539.73 1795
3540.30 1820
3540.86 1878
3541.42 1887
3541.98 1919
3542.54 1887
3543.10 1910
3543.66 2011
3544.23 1997
3544.79 1990
3545.35 1933
3545.91 1944
3546.47 1910
3547.03 1931
3547.60 1964
3548.16 1936
3548.72 1810
3549.28 1737
3549.84 1748
3550.41 1771
3550.97 1810
3551.53 1767
3552.09 1775
3552.65 1758
3553.22 1703
3553.78 1689
3554.34 1686
3554.90 1741
3555.47 1710
3556.03 1684
3556.59 1756
3557.15 1702
3557.72 1693
3558.28 1679
3558.84 1686
3559.41 1663
3559.97 1660
3560.53 1748
3561.09 1726
3561.66 1737
3562.22 1821
3562.78 1808
3563.35 1855
3563.91 1874
3564.47 1900
3565.04 1901
3565.60 1926
3566.16 1966
3566.73 1947
3567.29 2007
3567.85 2019
3568.42 1867
3568.98 1835
3569.54 1863
3570.11 1897
3570.67 1829
3571.23 1714
3571.80 1803
3572.36 1822
3572.93 1871
3573.49 1986
3574.05 2089
3574.62 2163
3575.18 2337
3575.75 2491
3576.31 2617
3576.87 2894
3577.44 2853
3578.00 2798
3578.57 2915
3579.13 2872
3579.70 2839
3580.26 2627
3580.82 2634
3581.39 2501
3581.95 2375
3582.52 2286
3583.08 2100
3583.65 1964
3584.21 1833
3584.78 1803
3585.34 1772
3585.91 1740
3586.47 1653
3587.04 1598
3587.60 1580
3588.17 1602
3588.73 1540
3589.30 1596
3589.86 1565
3590.43 1577
3590.99 1494
3591.56 1505
3592.12 1536
3592.69 1594
3593.25 1577
3593.82 1473
3594.39 1508
3594.95 1528
3595.52 1556
3596.08 1590
3596.65 1571
3597.21 1578
3597.78 1640
3598.35 1537
3598.91 1629
3599.48 1659
3600.04 1694
3600.61 1654
3601.18 1602
3601.74 1589
3602.31 1554
3602.87 1591
3603.44 1670
3604.01 1635
3604.57 1624
3605.14 1665
3605.71 1610
3606.27 1634
3606.84 1638
3607.41 1659
3607.97 1539
3608.54 1533
3609.11 1517
3609.67 1560
3610.24 1623
3610.81 1610
3611.37 1597
3611.94 1612
3612.51 1583
3613.07 1720
3613.64 1893
3614.21 2048
3614.78 2316
3615.34 2613
3615.91 2856
3616.48 3220
3617.04 3673
3617.61 4048
3618.18 4238
3618.75 4258
3619.31 4345
3619.88 4272
3620.45 4111
3621.02 3995
3621.58 3773
3622.15 3465
3622.72 3115
3623.29 2768
3623.86 2546
3624.42 2286
3624.99 1950
3625.56 1909
3626.13 1831
3626.70 1756
3627.26 1656
3627.83 1571
3628.40 1572
3628.97 1568
3629.54 1503
3630.11 1544
3630.67 1516
3631.24 1529
3631.81 1504
3632.38 1530
3632.95 1494
3633.52 1421
3634.08 1469
3634.65 1527
3635.22 1489
3635.79 1515
3636.36 1461
3636.93 1430
3637.50 1490
3638.07 1472
3638.64 1534
3639.20 1598
3639.77 1584
3640.34 1616
3640.91 1664
3641.48 1747
3642.05 1751
3642.62 1808
3643.19 1809
3643.76 1842
3644.33 1836
3644.90 1846
3645.47 1781
3646.04 1918
3646.61 1874
3647.18 1827
3647.75 1855
3648.32 1841
3648.89 1848
3649.46 1865
3650.03 1885
3650.60 1915
3651.17 1858
3651.74 1876
3652.31 1867
3652.88 1969
3653.45 1993
3654.02 1955
3654.59 1862
3655.16 1841
3655.73 1908
3656.30 1964
3656.87 2016
3657.44 1982
3658.01 1988
3658.58 1962
3659.15 1972
3659.72 2083
3660.29 2086
3660.86 2010
3661.43 1976
3662.00 1956
3662.58 1907
3663.15 1901
3663.72 1859
3664.29 1815
3664.86 1859
3665.43 1898
3666.00 1918
3666.57 1907
3667.14 1852
3667.72 1974
3668.29 1887
3668.86 1807
3669.43 1840
3670.00 1888
3670.57 1834
3671.14 1709
3671.72 1719
3672.29 1827
3672.86 1839
3673.43 1787
3674.00 1834
3674.57 1828
3675.15 1719
3675.72 1806
3676.29 1837
3676.86 1859
3677.43 1832
3678.01 1937
3678.58 1947
3679.15 1909
3679.72 1914
3680.30 1923
3680.87 1930
3681.44 1957
3682.01 1905
3682.58 1759
3683.16 1771
3683.73 1702
3684.30 1668
3684.88 1658
3685.45 1715
3686.02 1689
3686.59 1588
3687.17 1618
3687.74 1706
3688.31 1744
3688.88 1746
3689.46 1776
3690.03 1857
3690.60 1836
3691.18 1906
3691.75 1887
3692.32 1833
3692.90 1935
3693.47 1906
3694.04 1825
3694.62 1820
3695.19 1792
3695.76 1717
3696.34 1646
3696.91 1647
3697.48 1547
3698.06 1566
3698.63 1599
3699.21 1565
3699.78 1593
3700.35 1549
3700.93 1613
3701.50 1657
3702.08 1612
3702.65 1627
3703.22 1652
3703.80 1657
3704.37 1524
3704.95 1629
3705.52 1631
3706.09 1629
3706.67 1642
3707.24 1647
3707.82 1667
3708.39 1606
3708.97 1636
3709.54 1627
3710.12 1591
3710.69 1602
3711.26 1595
3711.84 1691
3712.41 1714
3712.99 1603
3713.56 1639
3714.14 1636
3714.71 1569
3715.29 1613
3715.86 1552
3716.44 1663
3717.01 1598
3717.59 1589
3718.16 1588
3718.74 1612
3719.32 1623
3719.89 1529
3720.47 1593
3721.04 1557
3721.62 1492
3722.19 1530
3722.77 1483
3723.34 1490
3723.92 1515
3724.49 1519
3725.07 1469
3725.65 1503
3726.22 1492
3726.80 1552
3727.37 1543
3727.95 1610
3728.53 1694
3729.10 1833
3729.68 2094
3730.25 2187
3730.83 2422
3731.41 2612
3731.98 2872
3732.56 3049
3733.14 3104
3733.71 3322
3734.29 3360
3734.87 3375
3735.44 3359
3736.02 3264
3736.60 3029
3737.17 2942
3737.75 2791
3738.33 2508
3738.90 2369
3739.48 2231
3740.06 1987
3740.63 1866
3741.21 1801
3741.79 1706
3742.36 1691
3742.94 1580
3743.52 1593
3744.10 1478
3744.67 1506
3745.25 1491
3745.83 1536
3746.40 1500
3746.98 1428
3747.56 1425
3748.14 1434
3748.71 1450
3749.29 1470
3749.87 1401
3750.45 1394
3751.03 1376
3751.60 1440
3752.18 1461
3752.76 1445
3753.34 1363
3753.92 1397
3754.49 1452
3755.07 1414
3755.65 1468
3756.23 1465
3756.81 1519
3757.38 1580
3757.96 1639
3758.54 1699
3759.12 1607
3759.70 1710
3760.28 1750
3760.85 1744
3761.43 1706
3762.01 1780
3762.59 1762
3763.17 1803
3763.75 1849
3764.33 1886
3764.91 1909
3765.48 1868
3766.06 1848
3766.64 1861
3767.22 1894
3767.80 1817
3768.38 1753
3768.96 1752
3769.54 1683
3770.12 1646
3770.70 1713
3771.28 1675
3771.85 1659
3772.43 1661
3773.01 1615
3773.59 1611
3774.17 1565
3774.75 1538
3775.33 1557
3775.91 1507
3776.49 1548
3777.07 1560
3777.65 1520
3778.23 1449
3778.81 1477
3779.39 1409
3779.97 1429
3780.55 1394
3781.13 1405
3781.71 1423
3782.29 1429
3782.87 1395
3783.45 1407
3784.03 1414
3784.61 1468
3785.19 1436
3785.77 1454
3786.35 1443
3786.93 1505
3787.51 1538
3788.10 1516
3788.68 1451
3789.26 1447
3789.84 1545
3790.42 1512
3791.00 1447
3791.58 1497
3792.16 1521
3792.74 1480
3793.32 1531
3793.90 1442
3794.48 1402
3795.07 1491
3795.65 1493
3796.23 1458
3796.81 1498
3797.39 1498
3797.97 1507
3798.55 1494
3799.14 1489
3799.72 1477
3800.30 1545
3800.88 1654
3801.46 1667
3802.04 1695
3802.62 1750
3803.21 1791
3803.79 1780
3804.37 1711
3804.95 1709
3805.53 1889
3806.12 1850
3806.70 1823
3807.28 1790
3807.86 1943
3808.44 2039
3809.03 2044
3809.61 2067
3810.19 2074
3810.77 1954
3811.36 2026
3811.94 1975
3812.52 1935
3813.10 1934
3813.69 1940
3814.27 1973
3814.85 1950
3815.43 1909
3816.02 1906
3816.60 1890
3817.18 1893
3817.77 1829
3818.35 1793
3818.93 1812
3819.51 1812
3820.10 1842
3820.68 1722
3821.26 1719
3821.85 1803
3822.43 1870
3823.01 1913
3823.60 1911
3824.18 1908
3824.76 1889
3825.35 1730
3825.93 1738
3826.51 1885
3827.10 1811
3827.68 1761
3828.27 1717
3828.85 1745
3829.43 1783
3830.02 1707
3830.60 1702
3831.18 1740
3831.77 1699
3832.35 1686
3832.94 1794
3833.52 1785
3834.10 1736
3834.69 1744
3835.27 1733
3835.86 1771
3836.44 1798
3837.03 1762
3837.61 1754
3838.19 1801
3838.78 1806
3839.36 1767
3839.95 1788
3840.53 1736
3841.12 1785
3841.70 1794
3842.29 1770
3842.87 1855
3843.46 1876
3844.04 1965
3844.63 2128
3845.21 2185
3845.80 2278
3846.38 2388
3846.97 2414
3847.55 2355
3848.14 2386
3848.72 2267
3849.31 2161
3849.89 2103
3850.48 2040
3851.06 2042
3851.65 1985
3852.23 1922
3852.82 1948
3853.41 1960
3853.99 1961
3854.58 1968
3855.16 2075
3855.75 2150
3856.33 2172
3856.92 2389
3857.51 2693
3858.09 3076
3858.68 3441
3859.26 3903
3859.85 4200
3860.44 4715
3861.02 5242
3861.61 5486
3862.20 5791
3862.78 5932
3863.37 5759
3863.95 5760
3864.54 5396
3865.13 5082
3865.71 4644
3866.30 4241
3866.89 3853
3867.47 3312
3868.06 2968
3868.65 2663
3869.23 2414
3869.82 2293
3870.41 2167
3870.99 1976
3871.58 1868
3872.17 1945
3872.76 2018
3873.34 1968
3873.93 2017
3874.52 2010
3875.10 1893
3875.69 1801
3876.28 1816
3876.87 1839
3877.45 1752
3878.04 1760
3878.63 1700
3879.22 1768
3879.80 1811
3880.39 1732
3880.98 1693
3881.57 1695
3882.15 1716
3882.74 1701
3883.33 1668
3883.92 1713
3884.51 1663
3885.09 1613
3885.68 1687
3886.27 1658
3886.86 1708
3887.45 1765
3888.04 1869
3888.62 1960
3889.21 1870
3889.80 1912
3890.39 2069
3890.98 2073
3891.57 2090
3892.15 2046
3892.74 2081
3893.33 1963
3893.92 1912
3894.51 1917
3895.10 1907
3895.69 1896
3896.28 1837
3896.86 1847
3897.45 1778
3898.04 1807
3898.63 1805
3899.22 1831
3899.81 1858
3900.40 1800
3900.99 1746
3901.58 1759
3902.17 1771
3902.76 1792
3903.34 1771
3903.93 1712
3904.52 1681
3905.11 1635
3905.70 1626
3906.29 1546
3906.88 1503
3907.47 1520
3908.06 1546
3908.65 1450
3909.24 1477
3909.83 1527
3910.42 1473
3911.01 1467
3911.60 1487
3912.19 1476
3912.78 1448
3913.37 1417
3913.96 1389
3914.55 1439
3915.14 1464
3915.73 1368
3916.32 1398
3916.91 1391
3917.50 1383
3918.09 1353
3918.68 1382
3919.28 1410
3919.87 1482
3920.46 1362
3921.05 1316
3921.64 1367
3922.23 1337
3922.82 1379
3923.41 1367
3924.00 1339
3924.59 1352
3925.18 1297
3925.77 1367
3926.37 1353
3926.96 1276
3927.55 1351
3928.14 1282
3928.73 1268
3929.32 1307
3929.91 1291
3930.51 1336
3931.10 1337
3931.69 1273
3932.28 1364
3932.87 1360
3933.46 1372
3934.05 1329
3934.65 1316
3935.24 1323
3935.83 1312
3936.42 1283
3937.01 1332
3937.61 1322
3938.20 1299
3938.79 1357
3939.38 1406
3939.97 1416
3940.57 1379
3941.16 1399
3941.75 1483
3942.34 1486
3942.94 1444
3943.53 1395
3944.12 1424
3944.71 1383
3945.31 1367
3945.90 1333
3946.49 1353
3947.08 1302
3947.68 1350
3948.27 1301
3948.86 1341
3949.45 1325
3950.05 1269
3950.64 1271
3951.23 1309
3951.83 1310
3952.42 1370
3953.01 1303
3953.61 1356
3954.20 1413
3954.79 1416
3955.39 1383
3955.98 1317
3956.57 1381
3957.17 1391
3957.76 1371
3958.35 1388
3958.95 1446
3959.54 1420
3960.13 1413
3960.73 1402
3961.32 1438
3961.92 1408
3962.51 1408
3963.10 1379
3963.70 1343
3964.29 1315
3964.88 1386
3965.48 1406
3966.07 1491
3966.67 1460
3967.26 1556
3967.86 1552
3968.45 1520
3969.04 1572
3969.64 1501
3970.23 1527
3970.83 1443
3971.42 1417
3972.02 1491
3972.61 1413
3973.21 1482
3973.80 1516
3974.40 1457
3974.99 1398
3975.58 1477
3976.18 1525
3976.77 1500
3977.37 1569
3977.96 1576
3978.56 1561
3979.15 1579
3979.75 1533
3980.35 1537
3980.94 1501
3981.54 1489
3982.13 1477
3982.73 1444
3983.32 1475
3983.92 1495
3984.51 1460
3985.11 1473
3985.70 1472
3986.30 1476
3986.90 1449
3987.49 1507
3988.09 1522
3988.68 1542
3989.28 1459
3989.87 1486
3990.47 1482
3991.07 1446
3991.66 1491
3992.26 1493
3992.85 1496
3993.45 1521
3994.05 1473
3994.64 1442
3995.24 1496
3995.84 1543
3996.43 1527
3997.03 1563
3997.62 1540
3998.22 1537
3998.82 1506
3999.41 1576
4000.01 1559
4000.61 1538
4001.20 1467
4001.80 1432
4002.40 1464
4003.00 1502
4003.59 1503
4004.19 1496
4004.79 1438
4005.38 1512
4005.98 1441
4006.58 1436
4007.17 1402
4007.77 1393
4008.37 1405
4008.97 1478
4009.56 1496
4010.16 1530
4010.76 1408
4011.36 1438
4011.95 1379
4012.55 1524
4013.15 1556
4013.75 1613
4014.34 1581
4014.94 1549
4015.54 1615
4016.14 1641
4016.74 1627
4017.33 1658
4017.93 1771
4018.53 1718
4019.13 1673
4019.73 1615
4020.32 1611
4020.92 1584
4021.52 1461
4022.12 1471
4022.72 1520
4023.32 1385
4023.91 1417
4024.51 1422
4025.11 1432
4025.71 1493
4026.31 1472
4026.91 1454
4027.51 1401
4028.10 1442
4028.70 1489
4029.30 1474
4029.90 1436
4030.50 1481
4031.10 1516
4031.70 1568
4032.30 1490
4032.90 1385
4033.49 1427
4034.09 1483
4034.69 1485
4035.29 1465
4035.89 1458
4036.49 1407
4037.09 1393
4037.69 1314
4038.29 1357
4038.89 1328
4039.49 1286
4040.09 1266
4040.69 1273
4041.29 1246
4041.89 1293
4042.49 1343
4043.09 1293
4043.69 1288
4044.29 1299
4044.89 1327
4045.49 1251
4046.09 1275
4046.69 1290
4047.29 1320
4047.89 1330
4048.49 1325
4049.09 1364
4049.69 1327
4050.29 1369
4050.89 1356
4051.49 1326
4052.09 1315
4052.69 1401
4053.29 1380
4053.89 1319
4054.49 1374
4055.09 1360
4055.69 1308
4056.30 1317
4056.90 1340
4057.50 1361
4058.10 1294
4058.70 1331
4059.30 1361
4059.90 1362
4060.50 1381
4061.10 1354
4061.71 1366
4062.31 1482
4062.91 1576
4063.51 1505
4064.11 1615
4064.71 1786
4065.31 1858
4065.92 1872
4066.52 1868
4067.12 1853
4067.72 1848
4068.32 1757
4068.92 1705
4069.53 1637
4070.13 1596
4070.73 1556
4071.33 1526
4071.93 1381
4072.54 1325
4073.14 1363
4073.74 1349
4074.34 1336
4074.94 1242
4075.55 1309
4076.15 1306
4076.75 1258
4077.35 1219
4077.96 1218
4078.56 1246
4079.16 1201
4079.76 1188
4080.37 1261
4080.97 1221
4081.57 1194
4082.17 1171
4082.78 1212
4083.38 1293
4083.98 1205
4084.59 1178
4085.19 1165
4085.79 1150
4086.39 1187
4087.00 1143
4087.60 1204
4088.20 1227
4088.81 1231
4089.41 1182
4090.01 1186
4090.62 1209
4091.22 1242
4091.82 1221
4092.43 1244
4093.03 1190
4093.63 1259
4094.24 1304
4094.84 1288
4095.45 1255
4096.05 1264
4096.65 1269
4097.26 1296
4097.86 1341
4098.47 1318
4099.07 1320
4099.67 1300
4100.28 1312
4100.88 1339
4101.49 1356
4102.09 1302
4102.69 1372
4103.30 1287
4103.90 1293
4104.51 1235
4105.11 1249
4105.72 1260
4106.32 1239
4106.93 1259
4107.53 1215
4108.13 1241
4108.74 1252
4109.34 1240
4109.95 1249
4110.55 1255
4111.16 1251
4111.76 1236
4112.37 1237
4112.97 1179
4113.58 1213
4114.18 1183
4114.79 1250
4115.39 1233
4116.00 1191
4116.60 1208
4117.21 1250
4117.82 1160
4118.42 1227
4119.03 1193
4119.63 1195
4120.24 1183
4120.84 1232
4121.45 1231
4122.05 1236
4122.66 1173
4123.27 1193
4123.87 1184
4124.48 1173
4125.08 1199
4125.69 1154
4126.30 1154
4126.90 1178
4127.51 1181
4128.11 1161
4128.72 1266
4129.33 1181
4129.93 1183
4130.54 1233
4131.15 1247
4131.75 1173
4132.36 1194
4132.96 1255
4133.57 1211
4134.18 1261
4134.78 1226
4135.39 1274
4136.00 1306
4136.60 1322
4137.21 1318
4137.82 1343
4138.43 1366
4139.03 1388
4139.64 1447
4140.25 1429
4140.85 1456
4141.46 1568
4142.07 1492
4142.68 1538
4143.28 1505
4143.89 1571
4144.50 1535
4145.10 1540
4145.71 1550
4146.32 1503
4146.93 1534
4147.53 1471
4148.14 1428
4148.75 1379
4149.36 1389
4149.97 1331
4150.57 1257
4151.18 1285
4151.79 1254
4152.40 1243
4153.00 1179
4153.61 1223
4154.22 1199
4154.83 1220
4155.44 1266
4156.05 1196
4156.65 1224
4157.26 1196
4157.87 1203
4158.48 1200
4159.09 1201
4159.70 1253
4160.30 1250
4160.91 1192
4161.52 1146
4162.13 1171
4162.74 1238
4163.35 1280
4163.96 1292
4164.56 1198
4165.17 1240
4165.78 1312
4166.39 1223
4167.00 1291
4167.61 1406
4168.22 1431
4168.83 1486
4169.44 1544
4170.05 1657
4170.66 1761
4171.26 1819
4171.87 1829
4172.48 1771
4173.09 1796
4173.70 1783
4174.31 1814
4174.92 1776
4175.53 1755
4176.14 1735
4176.75 1731
4177.36 1631
4177.97 1548
4178.58 1505
4179.19 1447
4179.80 1315
4180.41 1377
4181.02 1436
4181.63 1305
4182.24 1252
4182.85 1337
4183.46 1322
4184.07 1272
4184.68 1332
4185.29 1350
4185.90 1291
4186.51 1293
4187.12 1273
4187.73 1206
4188.34 1180
4188.95 1299
4189.56 1224
4190.18 1262
4190.79 1266
4191.40 1350
4192.01 1317
4192.62 1359
4193.23 1419
4193.84 1395
4194.45 1358
4195.06 1430
4195.67 1369
4196.28 1359
4196.90 1352
4197.51 1433
4198.12 1406
4198.73 1416
4199.34 1285
4199.95 1303
4200.56 1322
4201.18 1313
4201.79 1298
4202.40 1274
4203.01 1263
4203.62 1270
4204.23 1308
4204.85 1270
4205.46 1270
4206.07 1297
4206.68 1302
4207.29 1338
4207.90 1363
4208.52 1400
4209.13 1383
4209.74 1444
4210.35 1396
4210.97 1428
4211.58 1416
4212.19 1429
4212.80 1382
4213.41 1416
4214.03 1449
4214.64 1497
4215.25 1382
4215.86 1450
4216.48 1536
4217.09 1539
4217.70 1572
4218.32 1513
4218.93 1477
4219.54 1617
4220.15 1649
4220.77 1744
4221.38 1817
4221.99 1872
4222.61 1894
4223.22 1827
4223.83 1956
4224.44 2020
4225.06 1936
4225.67 1995
4226.28 2047
4226.90 2088
4227.51 2156
4228.13 2244
4228.74 2311
4229.35 2256
4229.97 2141
4230.58 2101
4231.19 2002
4231.81 1966
4232.42 1916
4233.03 1840
4233.65 1774
4234.26 1692
4234.88 1647
4235.49 1587
4236.10 1567
4236.72 1541
4237.33 1567
4237.95 1548
4238.56 1535
4239.17 1478
4239.79 1482
4240.40 1465
4241.02 1476
4241.63 1457
4242.25 1487
4242.86 1408
4243.48 1482
4244.09 1429
4244.71 1443
4245.32 1387
4245.93 1472
4246.55 1488
4247.16 1422
4247.78 1382
4248.39 1467
4249.01 1390
4249.62 1472
4250.24 1412
4250.85 1462
4251.47 1444
4252.08 1470
4252.70 1422
4253.32 1455
4253.93 1398
4254.55 1369
4255.16 1327
4255.78 1372
4256.39 1418
4257.01 1493
4257.62 1431
4258.24 1430
4258.85 1448
4259.47 1402
4260.09 1451
4260.70 1530
4261.32 1524
4261.93 1734
4262.55 1726
4263.17 1730
4263.78 1764
4264.40 1834
4265.01 1816
4265.63 1791
4266.25 1747
4266.86 1624
4267.48 1615
4268.10 1609
4268.71 1545
4269.33 1509
4269.94 1422
4270.56 1466
4271.18 1511
4271.79 1457
4272.41 1464
4273.03 1477
4273.64 1590
4274.26 1581
4274.88 1635
4275.49 1734
4276.11 1793
4276.73 1808
4277.35 1828
4277.96 1844
4278.58 1849
4279.20 1868
4279.81 1820
4280.43 1850
4281.05 1755
4281.67 1642
4282.28 1671
4282.90 1580
4283.52 1529
4284.14 1395
4284.75 1437
4285.37 1395
4285.99 1350
4286.61 1352
4287.22 1383
4287.84 1282
4288.46 1397
4289.08 1296
4289.70 1350
4290.31 1357
4290.93 1329
4291.55 1237
4292.17 1289
4292.79 1250
4293.40 1324
4294.02 1290
4294.64 1271
4295.26 1215
4295.88 1253
4296.50 1234
4297.11 1242
4297.73 1256
4298.35 1300
4298.97 1290
4299.59 1272
4300.21 1373
4300.83 1315
4301.44 1327
4302.06 1343
4302.68 1354
4303.30 1293
4303.92 1260
4304.54 1337
4305.16 1252
4305.78 1297
4306.40 1275
4307.02 1216
4307.63 1277
4308.25 1308
4308.87 1302
4309.49 1316
4310.11 1308
4310.73 1325
4311.35 1373
4311.97 1388
4312.59 1379
4313.21 1334
4313.83 1360
4314.45 1386
4315.07 1449
4315.69 1418
4316.31 1419
4316.93 1336
4317.55 1390
4318.17 1373
4318.79 1410
4319.41 1417
4320.03 1393
4320.65 1412
4321.27 1457
4321.89 1460
4322.51 1457
4323.13 1491
4323.75 1490
4324.37 1526
4324.99 1552
4325.61 1534
4326.23 1555
4326.85 1646
4327.47 1652
4328.09 1656
4328.71 1665
4329.33 1796
4329.96 1927
4330.58 2000
4331.20 2145
4331.82 2420
4332.44 2606
4333.06 2740
4333.68 2814
4334.30 2739
4334.92 2749
4335.54 2654
4336.17 2725
4336.79 2631
4337.41 2461
4338.03 2399
4338.65 2318
4339.27 2284
4339.89 2134
4340.52 2120
4341.14 2089
4341.76 2069
4342.38 2041
4343.00 2078
4343.62 2232
4344.25 2358
4344.87 2549
4345.49 2739
4346.11 2827
4346.73 3008
4347.36 3178
4347.98 3146
4348.60 3057
4349.22 2998
4349.84 2926
4350.47 2858
4351.09 2566
4351.71 2549
4352.33 2481
4352.96 2243
4353.58 2169
4354.20 2043
4354.82 1881
4355.45 1919
4356.07 1870
4356.69 1876
4357.31 1726
4357.94 1681
4358.56 1699
4359.18 1760
4359.81 1673
4360.43 1689
4361.05 1781
4361.68 1719
4362.30 1607
4362.92 1638
4363.55 1629
4364.17 1660
4364.79 1582
4365.42 1587
4366.04 1540
4366.66 1463
4367.29 1527
4367.91 1524
4368.53 1542
4369.16 1464
4369.78 1352
4370.40 1389
4371.03 1412
4371.65 1415
4372.27 1382
4372.90 1431
4373.52 1369
4374.15 1367
4374.77 1452
4375.39 1411
4376.02 1424
4376.64 1454
4377.27 1480
4377.89 1459
4378.52 1473
4379.14 1498
4379.76 1423
4380.39 1491
4381.01 1494
4381.64 1508
4382.26 1540
4382.89 1566
4383.51 1471
4384.14 1495
4384.76 1485
4385.39 1513
4386.01 1480
4386.64 1584
4387.26 1489
4387.89 1507
4388.51 1541
4389.14 1614
4389.76 1572
4390.39 1611
4391.01 1761
4391.64 1756
4392.26 1749
4392.89 1698
4393.51 1732
4394.14 1750
4394.76 1671
4395.39 1615
4396.01 1509
4396.64 1556
4397.26 1511
4397.89 1491
4398.52 1482
4399.14 1431
4399.77 1504
4400.39 1448
4401.02 1436
4401.65 1450
4402.27 1408
4402.90 1448
4403.52 1365
4404.15 1390
4404.78 1351
4405.40 1459
4406.03 1412
4406.65 1380
4407.28 1418
4407.91 1355
4408.53 1389
4409.16 1381
4409.79 1412
4410.41 1339
4411.04 1317
4411.67 1326
4412.29 1379
4412.92 1319
4413.55 1344
4414.17 1345
4414.80 1304
4415.43 1329
4416.05 1282
4416.68 1273
4417.31 1306
4417.94 1304
4418.56 1287
4419.19 1348
4419.82 1388
4420.44 1319
4421.07 1308
4421.70 1310
4422.33 1305
4422.95 1315
4423.58 1213
4424.21 1301
4424.84 1258
4425.46 1251
4426.09 1218
4426.72 1238
4427.35 1179
4427.97 1252
4428.60 1235
4429.23 1264
4429.86 1210
4430.49 1190
4431.11 1225
4431.74 1174
4432.37 1177
4433.00 1223
4433.63 1230
4434.26 1230
4434.88 1208
4435.51 1186
4436.14 1183
4436.77 1184
4437.40 1194
4438.03 1170
4438.65 1199
4439.28 1131
4439.91 1166
4440.54 1221
4441.17 1119
4441.80 1180
4442.43 1223
4443.06 1224
4443.68 1194
4444.31 1193
4444.94 1195
4445.57 1277
4446.20 1250
4446.83 1210
4447.46 1316
4448.09 1317
4448.72 1328
4449.35 1290
4449.98 1309
4450.61 1295
4451.24 1281
4451.86 1288
4452.49 1333
4453.12 1271
4453.75 1248
4454.38 1264
4455.01 1290
4455.64 1348
4456.27 1333
4456.90 1330
4457.53 1294
4458.16 1249
4458.79 1316
4459.42 1266
4460.05 1251
4460.68 1207
4461.31 1175
4461.94 1199
4462.57 1129
4463.20 1139
4463.83 1189
4464.46 1220
4465.09 1183
4465.72 1192
4466.36 1128
4466.99 1149
4467.62 1136
4468.25 1146
4468.88 1108
4469.51 1131
4470.14 1163
4470.77 1202
4471.40 1172
4472.03 1157
4472.66 1187
4473.29 1143
4473.93 1191
4474.56 1230
4475.19 1230
4475.82 1149
4476.45 1085
4477.08 1156
4477.71 1181
4478.34 1180
4478.98 1189
4479.61 1151
4480.24 1216
4480.87 1252
4481.50 1189
4482.13 1253
4482.76 1286
4483.40 1186
4484.03 1238
4484.66 1308
4485.29 1287
4485.92 1256
4486.56 1339
4487.19 1316
4487.82 1379
4488.45 1352
4489.08 1300
4489.72 1301
4490.35 1309
4490.98 1293
4491.61 1294
4492.25 1245
4492.88 1230
4493.51 1306
4494.14 1298
4494.78 1310
4495.41 1267
4496.04 1371
4496.67 1305
4497.31 1320
4497.94 1294
4498.57 1368
4499.20 1457
4499.84 1474
4500.47 1456
4501.10 1474
4501.74 1635
4502.37 1630
4503.00 1625
4503.64 1537
4504.27 1603
4504.90 1596
4505.53 1545
4506.17 1561
4506.80 1468
4507.43 1422
4508.07 1398
4508.70 1450
4509.34 1477
4509.97 1350
4510.60 1418
4511.24 1466
4511.87 1530
4512.50 1484
4513.14 1438
4513.77 1430
4514.41 1419
4515.04 1412
4515.67 1387
4516.31 1355
4516.94 1372
4517.58 1400
4518.21 1321
4518.84 1351
4519.48 1358
4520.11 1432
4520.75 1383
4521.38 1378
4522.02 1425
4522.65 1513
4523.28 1514
4523.92 1617
4524.55 1647
4525.19 1699
4525.82 1751
4526.46 1869
4527.09 2036
4527.73 2331
4528.36 2699
4529.00 3110
4529.63 3544
4530.27 4007
4530.90 4271
4531.54 4512
4532.17 4815
4532.81 5036
4533.44 5009
4534.08 4775
4534.71 4491
4535.35 4237
4535.99 3868
4536.62 3354
4537.26 3017
4537.89 2631
4538.53 2252
4539.16 2095
4539.80 1802
4540.43 1706
4541.07 1560
4541.71 1569
4542.34 1474
4542.98 1429
4543.61 1474
4544.25 1465
4544.89 1429
4545.52 1396
4546.16 1456
4546.79 1365
4547.43 1395
4548.07 1335
4548.70 1348
4549.34 1355
4549.98 1403
4550.61 1383
4551.25 1389
4551.89 1343
4552.52 1351
4553.16 1310
4553.80 1353
4554.43 1396
4555.07 1383
4555.71 1343
4556.34 1337
4556.98 1379
4557.62 1339
4558.25 1380
4558.89 1414
4559.53 1415
4560.16 1442
4560.80 1463
4561.44 1511
4562.08 1482
4562.71 1500
4563.35 1492
4563.99 1569
4564.63 1527
4565.26 1587
4565.90 1545
4566.54 1571
4567.18 1638
4567.81 1648
4568.45 1580
4569.09 1638
4569.73 1655
4570.36 1710
4571.00 1714
4571.64 1676
4572.28 1664
4572.92 1670
4573.55 1690
4574.19 1677
4574.83 1627
4575.47 1657
4576.11 1580
4576.75 1524
4577.38 1441
4578.02 1404
4578.66 1433
4579.30 1358
4579.94 1346
4580.58 1303
4581.21 1346
4581.85 1375
4582.49 1366
4583.13 1325
4583.77 1245
4584.41 1346
4585.05 1360
4585.69 1387
4586.32 1462
4586.96 1525
4587.60 1524
4588.24 1527
4588.88 1473
4589.52 1481
4590.16 1525
4590.80 1514
4591.44 1515
4592.08 1524
4592.72 1529
4593.36 1527
4594.00 1535
4594.63 1479
4595.27 1455
4595.91 1412
4596.55 1354
4597.19 1332
4597.83 1332
4598.47 1278
4599.11 1295
4599.75 1323
4600.39 1223
4601.03 1285
4601.67 1341
4602.31 1329
4602.95 1280
4603.59 1266
4604.23 1318
4604.87 1276
4605.51 1315
4606.15 1274
4606.79 1291
4607.43 1419
4608.08 1416
4608.72 1373
4609.36 1314
4610.00 1389
4610.64 1393
4611.28 1363
4611.92 1333
4612.56 1368
4613.20 1307
4613.84 1350
4614.48 1287
4615.12 1307
4615.76 1259
4616.41 1227
4617.05 1186
4617.69 1160
4618.33 1148
4618.97 1180
4619.61 1206
4620.25 1127
4620.89 1140
4621.54 1160
4622.18 1212
4622.82 1135
4623.46 1194
4624.10 1138
4624.74 1126
4625.38 1178
4626.03 1178
4626.67 1152
4627.31 1162
4627.95 1155
4628.59 1191
4629.24 1247
4629.88 1265
4630.52 1244
4631.16 1258
4631.80 1225
4632.45 1259
4633.09 1283
4633.73 1252
4634.37 1281
4635.02 1355
4635.66 1321
4636.30 1354
4636.94 1312
4637.58 1290
4638.23 1376
4638.87 1429
4639.51 1386
4640.16 1385
4640.80 1375
4641.44 1335
4642.08 1297
4642.73 1351
4643.37 1305
4644.01 1333
4644.66 1323
4645.30 1295
4645.94 1230
4646.58 1157
4647.23 1234
4647.87 1274
4648.51 1241
4649.16 1273
4649.80 1290
4650.44 1328
4651.09 1320
4651.73 1341
4652.37 1345
4653.02 1349
4653.66 1333
4654.31 1381
4654.95 1336
4655.59 1301
4656.24 1277
4656.88 1276
4657.52 1240
4658.17 1241
4658.81 1225
4659.46 1186
4660.10 1165
4660.75 1107
4661.39 1094
4662.03 1160
4662.68 1133
4663.32 1048
4663.97 1058
4664.61 1073
4665.26 1105
4665.90 1048
4666.54 1084
4667.19 1053
4667.83 1082
4668.48 1143
4669.12 1062
4669.77 1063
4670.41 1109
4671.06 1092
4671.70 1111
4672.35 1107
4672.99 1107
4673.64 1115
4674.28 1120
4674.93 1088
4675.57 1069
4676.22 1068
4676.86 1089
4677.51 1134
4678.15 1173
4678.80 1204
4679.44 1143
4680.09 1182
4680.73 1184
4681.38 1149
4682.03 1226
4682.67 1220
4683.32 1199
4683.96 1167
4684.61 1192
4685.25 1210
4685.90 1246
4686.55 1182
4687.19 1202
4687.84 1209
4688.48 1291
4689.13 1299
4689.78 1324
4690.42 1262
4691.07 1263
4691.72 1254
4692.36 1292
4693.01 1332
4693.65 1310
4694.30 1321
4694.95 1248
4695.59 1310
4696.24 1368
4696.89 1386
4697.53 1348
4698.18 1378
4698.83 1427
4699.47 1476
4700.12 1432
4700.77 1515
4701.41 1451
4702.06 1461
4702.71 1432
4703.36 1327
4704.00 1355
4704.65 1321
4705.30 1330
4705.94 1312
4706.59 1293
4707.24 1316
4707.89 1345
4708.53 1287
4709.18 1210
4709.83 1159
4710.48 1255
4711.12 1204
4711.77 1213
4712.42 1231
4713.07 1233
4713.71 1199
4714.36 1261
4715.01 1162
4715.66 1230
4716.31 1212
4716.95 1208
4717.60 1259
4718.25 1242
4718.90 1201
4719.55 1170
4720.19 1245
4720.84 1375
4721.49 1281
4722.14 1302
4722.79 1275
4723.44 1281
4724.08 1290
4724.73 1303
4725.38 1217
4726.03 1281
4726.68 1341
4727.33 1315
4727.98 1234
4728.63 1329
4729.27 1306
4729.92 1238
4730.57 1191
4731.22 1295
4731.87 1318
4732.52 1224
4733.17 1225
4733.82 1184
4734.47 1187
4735.12 1172
4735.77 1179
4736.41 1164
4737.06 1225
4737.71 1236
4738.36 1286
4739.01 1257
4739.66 1257
4740.31 1244
4740.96 1279
4741.61 1335
4742.26 1325
4742.91 1289
4743.56 1295
4744.21 1270
4744.86 1210
4745.51 1253
4746.16 1256
4746.81 1209
4747.46 1263
4748.11 1316
4748.76 1344
4749.41 1274
4750.06 1281
4750.71 1370
4751.36 1355
4752.01 1389
4752.66 1446
4753.31 1405
4753.96 1423
4754.61 1416
4755.26 1437
4755.92 1425
4756.57 1464
4757.22 1384
4757.87 1357
4758.52 1445
4759.17 1483
4759.82 1386
4760.47 1426
4761.12 1550
4761.77 1564
4762.42 1520
4763.08 1595
4763.73 1603
4764.38 1550
4765.03 1537
4765.68 1451
4766.33 1330
4766.98 1359
4767.64 1373
4768.29 1395
4768.94 1384
4769.59 1315
4770.24 1326
4770.89 1336
4771.54 1348
4772.20 1375
4772.85 1354
4773.50 1327
4774.15 1308
4774.80 1290
4775.46 1362
4776.11 1325
4776.76 1298
4777.41 1278
4778.06 1255
4778.72 1254
4779.37 1258
4780.02 1277
4780.67 1209
4781.33 1192
4781.98 1224
4782.63 1195
4783.28 1280
4783.94 1269
4784.59 1292
4785.24 1283
4785.89 1235
4786.55 1262
4787.20 1334
4787.85 1327
4788.51 1347
4789.16 1331
4789.81 1440
4790.46 1411
4791.12 1378
4791.77 1425
4792.42 1462
4793.08 1397
4793.73 1379
4794.38 1405
4795.04 1389
4795.69 1384
4796.34 1410
4797.00 1407
4797.65 1400
4798.30 1491
4798.96 1520
4799.61 1550
4800.27 1625
4800.92 1704
4801.57 1715
4802.23 1701
4802.88 1716
4803.53 1693
4804.19 1654
4804.84 1701
4805.50 1669
4806.15 1638
4806.81 1574
4807.46 1495
4808.11 1476
4808.77 1411
4809.42 1376
4810.08 1370
4810.73 1375
4811.39 1344
4812.04 1343
4812.69 1358
4813.35 1385
4814.00 1372
4814.66 1317
4815.31 1378
4815.97 1397
4816.62 1399
4817.28 1408
4817.93 1427
4818.59 1440
4819.24 1475
4819.90 1541
4820.55 1568
4821.21 1574
4821.86 1632
4822.52 1689
4823.17 1684
4823.83 1704
4824.48 1712
4825.14 1664
4825.79 1691
4826.45 1725
4827.11 1607
4827.76 1594
4828.42 1573
4829.07 1556
4829.73 1528
4830.38 1531
4831.04 1535
4831.70 1588
4832.35 1595
4833.01 1579
4833.66 1618
4834.32 1712
4834.98 1713
4835.63 1672
4836.29 1729
4836.94 1783
4837.60 1770
4838.26 1787
4838.91 1830
4839.57 1885
4840.23 1846
4840.88 1828
4841.54 1802
4842.20 1902
4842.85 1797
4843.51 1724
4844.17 1753
4844.82 1708
4845.48 1775
4846.14 1835
4846.79 1807
4847.45 1816
4848.11 1774
4848.76 1863
4849.42 1944
4850.08 1993
4850.73 1978
4851.39 2034
4852.05 1978
4852.71 1969
4853.36 1966
4854.02 1862
4854.68 1900
4855.34 1977
4855.99 2001
4856.65 2075
4857.31 2113
4857.97 2204
4858.62 2212
4859.28 2193
4859.94 2188
4860.60 2235
4861.25 2172
4861.91 2042
4862.57 2024
4863.23 1950
4863.89 1923
4864.54 1893
4865.20 1767
4865.86 1851
4866.52 1873
4867.18 1780
4867.84 1723
4868.49 1824
4869.15 1766
4869.81 1785
4870.47 1718
4871.13 1704
4871.79 1681
4872.44 1643
4873.10 1671
4873.76 1769
4874.42 1610
4875.08 1623
4875.74 1686
4876.40 1652
4877.06 1540
4877.72 1700
4878.37 1735
4879.03 1679
4879.69 1732
4880.35 1686
4881.01 1641
4881.67 1618
4882.33 1555
4882.99 1604
4883.65 1616
4884.31 1597
4884.97 1658
4885.63 1610
4886.29 1547
4886.95 1575
4887.61 1617
4888.26 1582
4888.92 1497
4889.58 1516
4890.24 1554
4890.90 1536
4891.56 1558
4892.22 1517
4892.88 1517
4893.54 1564
4894.20 1543
4894.86 1481
4895.52 1498
4896.18 1451
4896.84 1522
4897.51 1544
4898.17 1584
4898.83 1520
4899.49 1548
4900.15 1650
4900.81 1598
4901.47 1643
4902.13 1608
4902.79 1575
4903.45 1506
4904.11 1464
4904.77 1403
4905.43 1461
4906.09 1425
4906.75 1387
4907.41 1404
4908.08 1363
4908.74 1325
4909.40 1330
4910.06 1260
4910.72 1274
4911.38 1286
4912.04 1219
4912.70 1251
4913.37 1345
4914.03 1352
4914.69 1276
4915.35 1293
4916.01 1272
4916.67 1216
4917.33 1211
4918.00 1223
4918.66 1207
4919.32 1194
4919.98 1214
4920.64 1245
4921.31 1163
4921.97 1225
4922.63 1257
4923.29 1189
4923.95 1166
4924.62 1203
4925.28 1249
4925.94 1255
4926.60 1201
4927.26 1155
4927.93 1210
4928.59 1260
4929.25 1187
4929.91 1254
4930.58 1200
4931.24 1203
4931.90 1224
4932.56 1145
4933.23 1160
4933.89 1204
4934.55 1231
4935.22 1181
4935.88 1206
4936.54 1199
4937.20 1198
4937.87 1158
4938.53 1179
4939.19 1196
4939.86 1194
4940.52 1245
4941.18 1197
4941.85 1241
4942.51 1217
4943.17 1159
4943.84 1200
4944.50 1164
4945.16 1210
4945.83 1179
4946.49 1207
4947.15 1253
4947.82 1203
4948.48 1174
4949.15 1179
4949.81 1187
4950.47 1145
4951.14 1242
4951.80 1198
4952.47 1171
4953.13 1216
4953.79 1210
4954.46 1151
4955.12 1223
4955.79 1266
4956.45 1260
4957.11 1155
4957.78 1291
4958.44 1419
4959.11 1485
4959.77 1513
4960.44 1644
4961.10 1758
4961.77 1784
4962.43 1772
4963.10 1854
4963.76 1849
4964.42 1723
4965.09 1696
4965.75 1684
4966.42 1623
4967.08 1557
4967.75 1379
4968.41 1309
4969.08 1334
4969.74 1314
4970.41 1264
4971.08 1229
4971.74 1183
4972.41 1261
4973.07 1265
4973.74 1313
4974.40 1303
4975.07 1336
4975.73 1274
4976.40 1318
4977.06 1356
4977.73 1314
4978.40 1300
4979.06 1223
4979.73 1233
4980.39 1152
4981.06 1256
4981.73 1190
4982.39 1175
4983.06 1159
4983.72 1091
4984.39 1118
4985.06 1178
4985.72 1221
4986.39 1189
4987.05 1168
4987.72 1173
4988.39 1222
4989.05 1187
4989.72 1227
4990.39 1196
4991.05 1206
4991.72 1153
4992.39 1213
4993.05 1214
4993.72 1208
4994.39 1230
4995.05 1151
4995.72 1122
4996.39 1141
4997.05 1127
4997.72 1128
4998.39 1156
4999.06 1129
4999.72 1119
5000.39 1083
5001.06 1132
5001.73 1079
5002.39 1147
5003.06 1082
5003.73 1153
5004.39 1065
5005.06 1050
5005.73 1085
5006.40 1056
5007.07 1072
5007.73 1100
5008.40 1124
5009.07 1121
5009.74 1109
5010.40 1082
5011.07 1141
5011.74 1119
5012.41 1123
5013.08 1070
5013.74 1099
5014.41 1087
5015.08 1074
5015.75 1056
5016.42 1053
5017.09 1093
5017.75 1053
5018.42 1102
5019.09 1076
5019.76 1083
5020.43 1123
5021.10 1085
5021.76 1105
5022.43 1182
5023.10 1164
5023.77 1190
5024.44 1127
5025.11 1157
5025.78 1186
5026.45 1130
5027.12 1119
5027.78 1112
5028.45 1095
5029.12 1005
5029.79 1053
5030.46 1019
5031.13 1080
5031.80 1064
5032.47 1046
5033.14 990
5033.81 996
5034.48 1049
5035.15 1074
5035.82 1028
5036.49 1075
5037.16 1055
5037.83 1032
5038.50 1076
5039.16 1032
5039.83 1043
5040.50 1015
5041.17 1063
5041.84 1036
5042.51 1034
5043.18 1033
5043.85 1017
5044.52 1030
5045.20 1068
5045.87 1044
5046.54 1030
5047.21 1095
5047.88 1076
5048.55 1073
5049.22 955
5049.89 1031
5050.56 1076
5051.23 1086
5051.90 1042
5052.57 1037
5053.24 1032
5053.91 1045
5054.58 1047
5055.25 1079
5055.92 1057
5056.60 992
5057.27 1034
5057.94 1064
5058.61 1075
5059.28 1030
5059.95 1014
5060.62 1062
5061.29 1022
5061.96 990
5062.64 977
5063.31 1039
5063.98 1098
5064.65 1010
5065.32 1007
5065.99 1032
5066.66 1000
5067.34 1006
5068.01 1036
5068.68 1039
5069.35 1029
5070.02 991
5070.70 964
5071.37 1011
5072.04 995
5072.71 1042
5073.38 1030
5074.06 1047
5074.73 1029
5075.40 1037
5076.07 1083
5076.74 994
5077.42 1045
5078.09 1112
5078.76 1093
5079.43 1152
5080.11 1208
5080.78 1137
5081.45 1116
5082.12 1075
5082.80 1115
5083.47 1068
5084.14 1086
5084.82 1101
5085.49 1051
5086.16 1074
5086.83 1111
5087.51 1111
5088.18 1154
5088.85 1133
5089.53 1106
5090.20 1180
5090.87 1239
5091.55 1198
5092.22 1205
5092.89 1203
5093.57 1174
5094.24 1163
5094.91 1128
5095.59 1118
5096.26 1111
5096.93 1098
5097.61 1120
5098.28 1151
5098.96 1040
5099.63 1015
5100.30 1028
5100.98 1042
5101.65 1052
5102.32 1015
5103.00 1111
5103.67 1140
5104.35 1060
5105.02 1119
5105.70 1096
5106.37 1073
5107.04 1118
5107.72 1092
5108.39 1092
5109.07 1007
5109.74 1022
5110.42 1095
5111.09 1131
5111.77 1080
5112.44 1047
5113.11 1055
5113.79 1078
5114.46 1141
5115.14 1064
5115.81 1166
5116.49 1195
5117.16 1180
5117.84 1258
5118.51 1392
5119.19 1310
5119.86 1282
5120.54 1369
5121.21 1427
5121.89 1441
5122.57 1379
5123.24 1382
5123.92 1270
5124.59 1187
5125.27 1150
5125.94 1208
5126.62 1141
5127.29 1162
5127.97 1128
5128.64 1157
5129.32 1123
5130.00 1137
5130.67 1109
5131.35 1136
5132.02 1122
5132.70 1161
5133.38 1158
5134.05 1187
5134.73 1131
5135.40 1135
5136.08 1200
5136.76 1109
5137.43 1138
5138.11 1097
5138.79 1122
5139.46 1130
5140.14 1138
5140.82 1167
5141.49 1162
5142.17 1134
5142.85 1133
5143.52 1152
5144.20 1090
5144.88 1058
5145.55 1096
5146.23 1089
5146.91 1074
5147.58 1036
5148.26 1050
5148.94 1070
5149.61 1084
5150.29 1084
5150.97 1080
5151.65 1025
5152.32 1058
5153.00 1038
5153.68 1078
5154.36 1068
5155.03 1020
5155.71 1052
5156.39 1134
5157.07 1085
5157.74 1075
5158.42 1062
5159.10 1034
5159.78 1066
5160.45 1077
5161.13 1070
5161.81 1077
5162.49 1059
5163.17 1045
5163.84 1075
5164.52 1052
5165.20 1078
5165.88 1065
5166.56 1080
5167.24 1087
5167.91 1052
5168.59 1102
5169.27 1085
5169.95 1027
5170.63 1042
5171.31 1038
5171.98 1054
5172.66 1011
5173.34 1046
5174.02 1050
5174.70 1033
5175.38 1003
5176.06 1044
5176.74 1027
5177.41 1032
5178.09 987
5178.77 1044
5179.45 1131
5180.13 1038
5180.81 1064
5181.49 1037
5182.17 1010
5182.85 974
5183.53 1012
5184.21 984
5184.89 956
5185.57 987
5186.24 1009
5186.92 1035
5187.60 986
5188.28 974
5188.96 980
5189.64 995
5190.32 935
5191.00 927
5191.68 1012
5192.36 1002
5193.04 943
5193.72 904
5194.40 958
5195.08 909
5195.76 959
5196.44 959
5197.12 953
5197.80 904
5198.48 922
5199.16 961
5199.84 984
5200.52 952
5201.21 999
5201.89 965
5202.57 1012
5203.25 982
5203.93 990
5204.61 1033
5205.29 961
5205.97 973
5206.65 1009
5207.33 1033
5208.01 1017
5208.69 1035
5209.37 1038
5210.06 1038
5210.74 1042
5211.42 1092
5212.10 1073
5212.78 1108
5213.46 1098
5214.14 1148
5214.82 1226
5215.51 1141
5216.19 1136
5216.87 1087
5217.55 1127
5218.23 1121
5218.91 1067
5219.60 1038
5220.28 1050
5220.96 1084
5221.64 1084
5222.32 1172
5223.00 1167
5223.69 1094
5224.37 1133
5225.05 1147
5225.73 1080
5226.41 1048
5227.10 1018
5227.78 1049
5228.46 1035
5229.14 1083
5229.83 1091
5230.51 961
5231.19 998
5231.87 1047
5232.56 1087
5233.24 1076
5233.92 1098
5234.60 1084
5235.29 1102
5235.97 1046
5236.65 1135
5237.34 1170
5238.02 1172
5238.70 1126
5239.38 1132
5240.07 1164
5240.75 1150
5241.43 1187
5242.12 1187
5242.80 1250
5243.48 1251
5244.17 1147
5244.85 1193
5245.53 1161
5246.22 1195
5246.90 1183
5247.58 1174
5248.27 1117
5248.95 1052
5249.63 1133
5250.32 1070
5251.00 992
5251.69 1069
5252.37 1141
5253.05 1172
5253.74 1131
5254.42 1136
5255.11 1109
5255.79 1039
5256.47 1046
5257.16 1066
5257.84 1061
5258.53 1038
5259.21 1028
5259.89 1093
5260.58 1090
5261.26 1077
5261.95 1110
5262.63 1115
5263.32 1138
5264.00 1159
5264.69 1151
5265.37 1159
5266.06 1161
5266.74 1125
5267.43 1138
5268.11 1174
5268.79 1166
5269.48 1197
5270.16 1220
5270.85 1121
5271.53 1149
5272.22 1141
5272.91 1120
5273.59 1151
5274.28 1090
5274.96 1129
5275.65 1086
5276.33 1145
5277.02 1164
5277.70 1142
5278.39 1090
5279.07 1124
5279.76 1142
5280.45 1193
5281.13 1237
5281.82 1209
5282.50 1217
5283.19 1202
5283.87 1228
5284.56 1248
5285.25 1218
5285.93 1199
5286.62 1167
5287.30 1137
5287.99 1136
5288.68 1159
5289.36 1123
5290.05 1154
5290.74 1172
5291.42 1132
5292.11 1175
5292.79 1171
5293.48 1191
5294.17 1180
5294.85 1121
5295.54 1238
5296.23 1258
5296.91 1285
5297.60 1273
5298.29 1296
5298.98 1305
5299.66 1308
5300.35 1326
5301.04 1374
5301.72 1375
5302.41 1408
5303.10 1425
5303.78 1459
5304.47 1498
5305.16 1557
5305.85 1517
5306.53 1542
5307.22 1544
5307.91 1638
5308.60 1606
5309.28 1610
5309.97 1635
5310.66 1574
5311.35 1686
5312.03 1803
5312.72 1850
5313.41 2027
5314.10 2118
5314.79 2135
5315.47 2244
5316.16 2248
5316.85 2204
5317.54 2211
5318.23 2128
5318.91 2076
5319.60 1889
5320.29 1906
5320.98 1880
5321.67 1853
5322.36 1641
5323.04 1635
5323.73 1475
5324.42 1424
5325.11 1343
5325.80 1342
5326.49 1321
5327.18 1311
5327.86 1284
5328.55 1227
5329.24 1275
5329.93 1268
5330.62 1283
5331.31 1209
5332.00 1269
5332.69 1276
5333.38 1251
5334.06 1254
5334.75 1287
5335.44 1257
5336.13 1204
5336.82 1179
5337.51 1219
5338.20 1261
5338.89 1199
5339.58 1187
5340.27 1263
5340.96 1296
5341.65 1206
5342.34 1289
5343.03 1312
5343.72 1313
5344.41 1348
5345.10 1376
5345.79 1363
5346.48 1473
5347.17 1535
5347.86 1601
5348.55 1724
5349.24 1820
5349.93 1952
5350.62 2186
5351.31 2196
5352.00 2214
5352.69 2175
5353.38 2196
5354.07 2134
5354.76 1945
5355.45 1866
5356.14 1712
5356.83 1609
5357.52 1554
5358.21 1500
5358.90 1414
5359.59 1300
5360.29 1220
5360.98 1248
5361.67 1256
5362.36 1222
5363.05 1236
5363.74 1160
5364.43 1206
5365.12 1153
5365.81 1148
5366.50 1111
5367.20 1119
5367.89 1126
5368.58 1103
5369.27 1060
5369.96 1099
5370.65 1128
5371.34 1092
5372.04 1105
5372.73 1078
5373.42 1074
5374.11 1127
5374.80 1167
5375.49 1087
5376.19 1102
5376.88 1123
5377.57 1129
5378.26 1125
5378.95 1135
5379.65 1118
5380.34 1095
5381.03 1104
5381.72 1112
5382.42 1075
5383.11 1051
5383.80 1099
5384.49 1133
5385.19 1101
5385.88 1103
5386.57 1121
5387.26 1180
5387.96 1145
5388.65 1158
5389.34 1169
5390.03 1161
5390.73 1199
5391.42 1197
5392.11 1155
5392.80 1181
5393.50 1165
5394.19 1251
5394.88 1182
5395.58 1134
5396.27 1153
5396.96 1120
5397.66 1100
5398.35 1117
5399.04 1099
5399.74 1095
5400.43 1107
5401.12 1130
5401.82 1072
5402.51 1094
5403.20 1079
5403.90 1116
5404.59 1191
5405.29 1169
5405.98 1060
5406.67 1083
5407.37 1098
5408.06 1097
5408.75 1098
5409.45 1083
5410.14 1046
5410.84 1063
5411.53 1077
5412.23 1086
5412.92 1107
5413.61 1111
5414.31 1076
5415.00 1110
5415.70 1107
5416.39 1134
5417.09 1114
5417.78 1134
5418.47 1097
5419.17 1147
5419.86 1112
5420.56 1151
5421.25 1164
5421.95 1143
5422.64 1153
5423.34 1131
5424.03 1161
5424.73 1222
5425.42 1208
5426.12 1125
5426.81 1173
5427.51 1173
5428.20 1216
5428.90 1196
5429.59 1216
5430.29 1240
5430.99 1231
5431.68 1111
5432.38 1108
5433.07 1146
5433.77 1177
5434.46 1127
5435.16 1169
5435.85 1211
5436.55 1188
5437.25 1242
5437.94 1233
5438.64 1195
5439.33 1156
5440.03 1155
5440.73 1176
5441.42 1210
5442.12 1165
5442.81 1186
5443.51 1239
5444.21 1258
5444.90 1276
5445.60 1296
5446.29 1378
5446.99 1451
5447.69 1517
5448.38 1462
5449.08 1525
5449.78 1450
5450.47 1571
5451.17 1495
5451.87 1485
5452.56 1417
5453.26 1411
5453.96 1354
5454.65 1329
5455.35 1313
5456.05 1294
5456.75 1259
5457.44 1331
5458.14 1332
5458.84 1298
5459.53 1274
5460.23 1261
5460.93 1360
5461.63 1366
5462.32 1303
5463.02 1350
5463.72 1387
5464.42 1373
5465.11 1435
5465.81 1331
5466.51 1358
5467.21 1387
5467.90 1389
5468.60 1403
5469.30 1358
5470.00 1421
5470.70 1420
5471.39 1406
5472.09 1423
5472.79 1458
5473.49 1426
5474.19 1519
5474.88 1565
5475.58 1571
5476.28 1555
5476.98 1655
5477.68 1841
5478.38 1963
5479.07 1960
5479.77 2075
5480.47 2328
5481.17 2426
5481.87 2461
5482.57 2395
5483.27 2336
5483.96 2201
5484.66 2125
5485.36 2047
5486.06 1904
5486.76 1755
5487.46 1790
5488.16 1814
5488.86 1741
5489.56 1762
5490.26 1779
5490.96 1839
5491.65 1769
5492.35 1855
5493.05 1847
5493.75 1867
5494.45 1928
5495.15 1947
5495.85 1906
5496.55 1972
5497.25 2056
5497.95 2138
5498.65 2350
5499.35 2606
5500.05 2856
5500.75 3114
5501.45 3338
5502.15 3485
5502.85 3400
5503.55 3254
5504.25 3128
5504.95 2891
5505.65 2581
5506.35 2279
5507.05 2017
5507.75 1894
5508.45 1797
5509.15 1727
5509.85 1664
5510.55 1662
5511.25 1612
5511.95 1619
5512.65 1527
5513.35 1585
5514.05 1608
5514.76 1609
5515.46 1570
5516.16 1605
5516.86 1568
5517.56 1635
5518.26 1528
5518.96 1468
5519.66 1527
5520.36 1473
5521.06 1544
5521.77 1491
5522.47 1522
5523.17 1444
5523.87 1383
5524.57 1339
5525.27 1364
5525.97 1348
5526.67 1363
5527.38 1251
5528.08 1281
5528.78 1270
5529.48 1313
5530.18 1305
5530.88 1291
5531.59 1314
5532.29 1300
5532.99 1255
5533.69 1290
5534.39 1307
5535.10 1283
5535.80 1271
5536.50 1286
5537.20 1324
5537.90 1264
5538.61 1294
5539.31 1276
5540.01 1339
5540.71 1342
5541.42 1335
5542.12 1299
5542.82 1343
5543.52 1325
5544.23 1251
5544.93 1248
5545.63 1235
5546.33 1308
5547.04 1269
5547.74 1242
5548.44 1234
5549.15 1272
5549.85 1275
5550.55 1295
5551.26 1323
5551.96 1320
5552.66 1235
5553.36 1238
5554.07 1272
5554.77 1202
5555.47 1242
5556.18 1170
5556.88 1198
5557.58 1220
5558.29 1180
5558.99 1182
5559.70 1175
5560.40 1256
5561.10 1250
5561.81 1326
5562.51 1299
5563.21 1390
5563.92 1444
5564.62 1470
5565.33 1381
5566.03 1400
5566.73 1331
5567.44 1382
5568.14 1362
5568.85 1371
5569.55 1305
5570.25 1217
5570.96 1137
5571.66 1241
5572.37 1207
5573.07 1185
5573.78 1222
5574.48 1242
5575.19 1251
5575.89 1174
5576.59 1195
5577.30 1184
5578.00 1243
5578.71 1192
5579.41 1194
5580.12 1157
5580.82 1155
5581.53 1159
5582.23 1112
5582.94 1135
5583.64 1133
5584.35 1116
5585.05 1121
5585.76 1113
5586.46 1090
5587.17 1099
5587.88 1101
5588.58 1067
5589.29 1106
5589.99 1091
5590.70 1080
5591.40 1054
5592.11 1086
5592.81 1114
5593.52 1090
5594.23 1021
5594.93 1072
5595.64 1156
5596.34 1186
5597.05 1055
5597.76 1123
5598.46 1113
5599.17 1077
5599.87 1027
5600.58 1036
5601.29 1072
5601.99 1078
5602.70 1080
5603.41 1132
5604.11 1060
5604.82 1056
5605.52 1097
5606.23 1051
5606.94 1075
5607.64 1061
5608.35 998
5609.06 1056
5609.76 1089
5610.47 1112
5611.18 1084
5611.88 1093
5612.59 1081
5613.30 1054
5614.01 1115
5614.71 1100
5615.42 1059
5616.13 1028
5616.83 1038
5617.54 1089
5618.25 1047
5618.96 1081
5619.66 1073
5620.37 1065
5621.08 1053
5621.79 1109
5622.49 1041
5623.20 1104
5623.91 1116
5624.62 1066
5625.32 1084
5626.03 1129
5626.74 1074
5627.45 1089
5628.16 1181
5628.86 1109
5629.57 1107
5630.28 1095
5630.99 1158
5631.70 1169
5632.40 1128
5633.11 1142
5633.82 1221
5634.53 1254
5635.24 1198
5635.95 1186
5636.65 1295
5637.36 1280
5638.07 1288
5638.78 1271
5639.49 1267
5640.20 1273
5640.91 1301
5641.61 1279
5642.32 1219
5643.03 1225
5643.74 1208
5644.45 1188
5645.16 1216
5645.87 1248
5646.58 1240
5647.29 1188
5648.00 1226
5648.70 1264
5649.41 1241
5650.12 1155
5650.83 1208
5651.54 1182
5652.25 1237
5652.96 1249
5653.67 1175
5654.38 1159
5655.09 1211
5655.80 1223
5656.51 1259
5657.22 1269
5657.93 1225
5658.64 1263
5659.35 1251
5660.06 1269
5660.77 1325
5661.48 1302
5662.19 1273
5662.90 1259
5663.61 1248
5664.32 1255
5665.03 1251
5665.74 1229
5666.45 1247
5667.16 1217
5667.87 1178
5668.58 1212
5669.29 1292
5670.00 1281
5670.71 1312
5671.42 1292
5672.13 1378
5672.84 1376
5673.56 1392
5674.27 1347
5674.98 1258
5675.69 1249
5676.40 1278
5677.11 1208
5677.82 1213
5678.53 1179
5679.24 1172
5679.95 1196
5680.67 1229
5681.38 1211
5682.09 1131
5682.80 1196
5683.51 1242
5684.22 1193
5684.93 1250
5685.65 1261
5686.36 1233
5687.07 1183
5687.78 1161
5688.49 1200
5689.20 1165
5689.92 1204
5690.63 1193
5691.34 1134
5692.05 1156
5692.76 1186
5693.47 1202
5694.19 1268
5694.90 1172
5695.61 1161
5696.32 1172
5697.04 1147
5697.75 1151
5698.46 1142
5699.17 1157
5699.89 1111
5700.60 1189
5701.31 1189
5702.02 1153
5702.74 1185
5703.45 1166
5704.16 1188
5704.87 1191
5705.59 1164
5706.30 1159
5707.01 1231
5707.72 1230
5708.44 1185
5709.15 1170
5709.86 1192
5710.58 1233
5711.29 1213
5712.00 1220
5712.72 1152
5713.43 1178
5714.14 1132
5714.86 1168
5715.57 1238
5716.28 1185
5717.00 1214
5717.71 1250
5718.42 1256
5719.14 1262
5719.85 1233
5720.56 1209
5721.28 1257
5721.99 1238
5722.71 1264
5723.42 1328
5724.13 1328
5724.85 1254
5725.56 1251
5726.28 1302
5726.99 1368
5727.70 1360
5728.42 1365
5729.13 1385
5729.85 1411
5730.56 1396
5731.28 1359
5731.99 1396
5732.70 1407
5733.42 1369
5734.13 1372
5734.85 1421
5735.56 1424
5736.28 1429
5736.99 1396
5737.71 1418
5738.42 1382
5739.14 1453
5739.85 1484
5740.57 1454
5741.28 1426
5742.00 1409
5742.71 1456
5743.43 1413
5744.14 1420
5744.86 1465
5745.57 1487
5746.29 1525
5747.00 1526
5747.72 1576
5748.43 1591
5749.15 1612
5749.87 1666
5750.58 1720
5751.30 1726
5752.01 1697
5752.73 1777
5753.44 1958
5754.16 2019
5754.88 1989
5755.59 2084
5756.31 1998
5757.02 2106
5757.74 2208
5758.46 2147
5759.17 2209
5759.89 2200
5760.60 2308
5761.32 2353
5762.04 2318
5762.75 2344
5763.47 2577
5764.19 2599
5764.90 2640
5765.62 2819
5766.34 2936
5767.05 3122
5767.77 3617
5768.49 4174
5769.20 4908
5769.92 5713
5770.64 6411
5771.35 7028
5772.07 7455
5772.79 7472
5773.50 6985
5774.22 6298
5774.94 5503
5775.65 4773
5776.37 3985
5777.09 3571
5777.81 3351
5778.52 3114
5779.24 3018
5779.96 3108
5780.68 3119
5781.39 3081
5782.11 3045
5782.83 3030
5783.55 3128
5784.26 3192
5784.98 3128
5785.70 3104
5786.42 2969
5787.14 2952
5787.85 2895
5788.57 2839
5789.29 2706
5790.01 2610
5790.73 2566
5791.44 2549
5792.16 2396
5792.88 2302
5793.60 2311
5794.32 2279
5795.03 2229
5795.75 2143
5796.47 2167
5797.19 2150
5797.91 2184
5798.63 2210
5799.35 2264
5800.06 2387
5800.78 2490
5801.50 2546
5802.22 2682
5802.94 2735
5803.66 2579
5804.38 2409
5805.10 2239
5805.82 2207
5806.53 2065
5807.25 1961
5807.97 1939
5808.69 1880
5809.41 1974
5810.13 1956
5810.85 2009
5811.57 1996
5812.29 1911
5813.01 1904
5813.73 1750
5814.45 1842
5815.17 1765
5815.89 1736
5816.61 1678
5817.33 1761
5818.05 1783
5818.77 1796
5819.49 1774
5820.20 1701
5820.92 1667
5821.64 1694
5822.36 1650
5823.09 1623
5823.81 1645
5824.53 1612
5825.25 1624
5825.97 1558
5826.69 1575
5827.41 1574
5828.13 1611
5828.85 1529
5829.57 1544
5830.29 1558
5831.01 1527
5831.73 1482
5832.45 1559
5833.17 1554
5833.89 1520
5834.61 1472
5835.33 1434
5836.05 1464
5836.78 1465
5837.50 1423
5838.22 1409
5838.94 1478
5839.66 1516
5840.38 1469
5841.10 1424
5841.82 1482
5842.54 1425
5843.27 1411
5843.99 1442
5844.71 1497
5845.43 1508
5846.15 1442
5846.87 1383
5847.59 1389
5848.32 1395
5849.04 1399
5849.76 1448
5850.48 1390
5851.20 1398
5851.93 1358
5852.65 1368
5853.37 1352
5854.09 1367
5854.81 1394
5855.54 1362
5856.26 1310
5856.98 1316
5857.70 1323
5858.42 1335
5859.15 1400
5859.87 1350
5860.59 1338
5861.31 1373
5862.04 1325
5862.76 1339
5863.48 1299
5864.20 1379
5864.93 1314
5865.65 1399
5866.37 1304
5867.10 1331
5867.82 1333
5868.54 1343
5869.26 1274
5869.99 1259
5870.71 1247
5871.43 1320
5872.16 1303
5872.88 1219
5873.60 1261
5874.33 1238
5875.05 1228
5875.77 1220
5876.50 1230
5877.22 1247
5877.94 1244
5878.67 1200
5879.39 1266
5880.11 1325
5880.84 1262
5881.56 1219
5882.28 1285
5883.01 1341
5883.73 1266
5884.46 1255
5885.18 1252
5885.90 1277
5886.63 1269
5887.35 1285
5888.08 1288
5888.80 1266
5889.52 1231
5890.25 1252
5890.97 1199
5891.70 1231
5892.42 1297
5893.15 1250
5893.87 1190
5894.59 1233
5895.32 1279
5896.04 1248
5896.77 1234
5897.49 1308
5898.22 1271
5898.94 1213
5899.67 1267
5900.39 1274
5901.12 1224
5901.84 1281
5902.57 1295
5903.29 1262
5904.02 1254
5904.74 1280
5905.47 1282
5906.19 1279
5906.92 1292
5907.64 1382
5908.37 1333
5909.09 1334
5909.82 1337
5910.55 1330
5911.27 1264
5912.00 1303
5912.72 1312
5913.45 1372
5914.17 1370
5914.90 1323
5915.63 1351
5916.35 1314
5917.08 1360
5917.80 1388
5918.53 1400
5919.25 1456
5919.98 1418
5920.71 1418
5921.43 1338
5922.16 1423
5922.89 1450
5923.61 1434
5924.34 1468
5925.06 1434
5925.79 1498
5926.52 1591
5927.24 1547
5927.97 1568
5928.70 1617
5929.42 1544
5930.15 1544
5930.88 1593
5931.60 1579
5932.33 1636
5933.06 1620
5933.78 1623
5934.51 1674
5935.24 1736
5935.97 1765
5936.69 1739
5937.42 1742
5938.15 1849
5938.87 1776
5939.60 1785
5940.33 1754
5941.06 1825
5941.78 1874
5942.51 1876
5943.24 1921
5943.97 1966
5944.69 2048
5945.42 2049
5946.15 2060
5946.88 2023
5947.60 2131
5948.33 2216
5949.06 2263
5949.79 2285
5950.52 2344
5951.24 2544
5951.97 2602
5952.70 2755
5953.43 2915
5954.16 2972
5954.88 3003
5955.61 2996
5956.34 3072
5957.07 3006
5957.80 2854
5958.53 2750
5959.25 2688
5959.98 2693
5960.71 2684
5961.44 2607
5962.17 2669
5962.90 2712
5963.63 2730
5964.36 2807
5965.08 2915
5965.81 3098
5966.54 3309
5967.27 3508
5968.00 3538
5968.73 3691
5969.46 3709
5970.19 3551
5970.92 3547
5971.65 3403
5972.37 3278
5973.10 3151
5973.83 3103
5974.56 3069
5975.29 2971
5976.02 2962
5976.75 2975
5977.48 3055
5978.21 3043
5978.94 3091
5979.67 3160
5980.40 3252
5981.13 3218
5981.86 3427
5982.59 3432
5983.32 3463
5984.05 3551
5984.78 3566
5985.51 3612
5986.24 3533
5986.97 3538
5987.70 3713
5988.43 3785
5989.16 3672
5989.89 3584
5990.62 3665
5991.35 3749
5992.08 3788
5992.81 3826
5993.54 3913
5994.27 3918
5995.00 3935
5995.74 3927
5996.47 4023
5997.20 4006
5997.93 4067
5998.66 3945
5999.39 3991
6000.12 3968
6000.85 3959
6001.58 3890
6002.31 3746
6003.04 3750
6003.78 3700
6004.51 3653
6005.24 3662
6005.97 3787
6006.70 3833
6007.43 4020
6008.16 4273
6008.90 4668
6009.63 5165
6010.36 5757
6011.09 6545
6011.82 7341
6012.55 8131
6013.29 8831
6014.02 9428
6014.75 9744
6015.48 9833
6016.21 9775
6016.95 9144
6017.68 8375
6018.41 7645
6019.14 6794
6019.87 5977
6020.61 5282
6021.34 4603
6022.07 4172
6022.80 3829
6023.54 3536
6024.27 3401
6025.00 3197
6025.73 3046
6026.47 2981
6027.20 3035
6027.93 2966
6028.66 2947
6029.40 2940
6030.13 3106
6030.86 3050
6031.59 3032
6032.33 2996
6033.06 2812
6033.79 2700
6034.53 2614
6035.26 2637
6035.99 2628
6036.73 2601
6037.46 2545
6038.19 2552
6038.93 2603
6039.66 2598
6040.39 2560
6041.13 2593
6041.86 2646
6042.59 2734
6043.33 2698
6044.06 2776
6044.79 2777
6045.53 2781
6046.26 2881
6047.00 2917
6047.73 2841
6048.46 2863
6049.20 2864
6049.93 2915
6050.67 2987
6051.40 3054
6052.13 3149
6052.87 3298
6053.60 3312
6054.34 3475
6055.07 3443
6055.81 3417
6056.54 3359
6057.27 3135
6058.01 3064
6058.74 3001
6059.48 2972
6060.21 2929
6060.95 2815
6061.68 2833
6062.42 2791
6063.15 2709
6063.89 2762
6064.62 2683
6065.36 2658
6066.09 2627
6066.83 2568
6067.56 2569
6068.30 2581
6069.03 2588
6069.77 2563
6070.50 2541
6071.24 2546
6071.97 2489
6072.71 2472
6073.44 2479
6074.18 2366
6074.91 2315
6075.65 2419
6076.39 2387
6077.12 2401
6077.86 2447
6078.59 2350
6079.33 2378
6080.06 2259
6080.80 2245
6081.54 2284
6082.27 2248
6083.01 2250
6083.74 2225
6084.48 2132
6085.22 2115
6085.95 2070
6086.69 2046
6087.42 2047
6088.16 2072
6088.90 2111
6089.63 2098
6090.37 2107
6091.11 2045
6091.84 2121
6092.58 2180
6093.32 2156
6094.05 2149
6094.79 2084
6095.53 2091
6096.26 2047
6097.00 2111
6097.74 2117
6098.47 2121
6099.21 2155
6099.95 2061
6100.69 2067
6101.42 1983
6102.16 2030
6102.90 2005
6103.63 1976
6104.37 2089
6105.11 2038
6105.85 2037
6106.58 2102
6107.32 2063
6108.06 2053
6108.80 2049
6109.53 1984
6110.27 2040
6111.01 2112
6111.75 2119
6112.49 2081
6113.22 2146
6113.96 2113
6114.70 2196
6115.44 2215
6116.17 2293
6116.91 2305
6117.65 2336
6118.39 2304
6119.13 2327
6119.87 2270
6120.60 2235
6121.34 2273
6122.08 2229
6122.82 2267
6123.56 2226
6124.30 2352
6125.03 2332
6125.77 2383
6126.51 2386
6127.25 2380
6127.99 2297
6128.73 2271
6129.47 2225
6130.21 2335
6130.94 2372
6131.68 2409
6132.42 2422
6133.16 2485
6133.90 2424
6134.64 2493
6135.38 2516
6136.12 2572
6136.86 2573
6137.60 2725
6138.34 2714
6139.08 2860
6139.81 2995
6140.55 2999
6141.29 3045
6142.03 3088
6142.77 3105
6143.51 3144
6144.25 3105
6144.99 3150
6145.73 2995
6146.47 3021
6147.21 2885
6147.95 2833
6148.69 2970
6149.43 2919
6150.17 2813
6150.91 2862
6151.65 2840
6152.39 2864
6153.13 2942
6153.87 2911
6154.61 3019
6155.35 3047
6156.09 3063
6156.83 3108
6157.58 3094
6158.32 3155
6159.06 3138
6159.80 3167
6160.54 3284
6161.28 3293
6162.02 3387
6162.76 3413
6163.50 3528
6164.24 3698
6164.98 3763
6165.72 3951
6166.46 4002
6167.21 4140
6167.95 4295
6168.69 4246
6169.43 4371
6170.17 4374
6170.91 4322
6171.65 4313
6172.39 4288
6173.14 4371
6173.88 4143
6174.62 4132
6175.36 4171
6176.10 4167
6176.84 4311
6177.59 4419
6178.33 4575
6179.07 5071
6179.81 5451
6180.55 6058
6181.30 6886
6182.04 7693
6182.78 8572
6183.52 9252
6184.26 9977
6185.01 10377
6185.75 10271
6186.49 9849
6187.23 9238
6187.97 8485
6188.72 7699
6189.46 6869
6190.20 6319
6190.94 5627
6191.69 5185
6192.43 4868
6193.17 4790
6193.92 4654
6194.66 4493
6195.40 4388
6196.14 4342
6196.89 4437
6197.63 4390
6198.37 4297
6199.12 4299
6199.86 4235
6200.60 4258
6201.34 4350
6202.09 4374
6202.83 4572
6203.57 4648
6204.32 4915
6205.06 5413
6205.80 6062
6206.55 6875
6207.29 8135
6208.03 9554
6208.78 11139
6209.52 12645
6210.27 13609
6211.01 14090
6211.75 14102
6212.50 13565
6213.24 12541
6213.98 11157
6214.73 9762
6215.47 8441
6216.22 7187
6216.96 6133
6217.71 5327
6218.45 4706
6219.19 4242
6219.94 3896
6220.68 3701
6221.43 3567
6222.17 3425
6222.92 3428
6223.66 3514
6224.40 3416
6225.15 3363
6225.89 3326
6226.64 3233
6227.38 3209
6228.13 3045
6228.87 2928
6229.62 2871
6230.36 2727
6231.11 2656
6231.85 2596
6232.60 2541
6233.34 2531
6234.09 2544
6234.83 2544
6235.58 2499
6236.32 2522
6237.07 2610
6237.81 2601
6238.56 2680
6239.30 2803
6240.05 2964
6240.80 2992
6241.54 3130
6242.29 3145
6243.03 3107
6243.78 3094
6244.52 3114
6245.27 3197
6246.02 3143
6246.76 3095
6247.51 3130
6248.25 3098
6249.00 3149
6249.75 3134
6250.49 3024
6251.24 2907
6251.98 2946
6252.73 2875
6253.48 2791
6254.22 2678
6254.97 2611
6255.72 2739
6256.46 2683
6257.21 2602
6257.95 2625
6258.70 2551
6259.45 2537
6260.19 2555
6260.94 2554
6261.69 2472
6262.43 2474
6263.18 2460
6263.93 2430
6264.68 2427
6265.42 2453
6266.17 2452
6266.92 2444
6267.66 2368
6268.41 2309
6269.16 2431
6269.91 2429
6270.65 2453
6271.40 2501
6272.15 2446
6272.89 2461
6273.64 2436
6274.39 2550
6275.14 2512
6275.88 2457
6276.63 2449
6277.38 2510
6278.13 2486
6278.88 2470
6279.62 2495
6280.37 2550
6281.12 2457
6281.87 2363
6282.62 2399
6283.36 2412
6284.11 2258
6284.86 2155
6285.61 2168
6286.36 2134
6287.10 2109
6287.85 2032
6288.60 2090
6289.35 2062
6290.10 2025
6290.85 2002
6291.59 2101
6292.34 2056
6293.09 2022
6293.84 1936
6294.59 2001
6295.34 2111
6296.09 2116
6296.84 2076
6297.58 2088
6298.33 2085
6299.08 2116
6299.83 2110
6300.58 2034
6301.33 2039
6302.08 2056
6302.83 2055
6303.58 2095
6304.33 2021
6305.08 2056
6305.83 2078
6306.58 2052
6307.32 2024
6308.07 2037
6308.82 2033
6309.57 2070
6310.32 2120
6311.07 2139
6311.82 2113
6312.57 2099
6313.32 2079
6314.07 2172
6314.82 2263
6315.57 2335
6316.32 2434
6317.07 2421
6317.82 2423
6318.57 2420
6319.32 2362
6320.07 2333
6320.82 2249
6321.57 2266
6322.32 2148
6323.07 2183
6323.82 2090
6324.58 2022
6325.33 2000
6326.08 1938
6326.83 1942
6327.58 1937
6328.33 1946
6329.08 1892
6329.83 1835
6330.58 1872
6331.33 1929
6332.08 1967
6332.83 1847
6333.58 1887
6334.34 1802
6335.09 1809
6335.84 1751
6336.59 1816
6337.34 1812
6338.09 1736
6338.84 1739
6339.59 1693
6340.35 1739
6341.10 1767
6341.85 1790
6342.60 1755
6343.35 1750
6344.10 1761
6344.86 1783
6345.61 1829
6346.36 1796
6347.11 1785
6347.86 1846
6348.62 1845
6349.37 1881
6350.12 2008
6350.87 2010
6351.62 2092
6352.38 2144
6353.13 2264
6353.88 2355
6354.63 2349
6355.38 2260
6356.14 2318
6356.89 2323
6357.64 2232
6358.39 2176
6359.15 2153
6359.90 2073
6360.65 2070
6361.40 1983
6362.16 1957
6362.91 2012
6363.66 1939
6364.42 1942
6365.17 2027
6365.92 1997
6366.67 2001
6367.43 2075
6368.18 2061
6368.93 2110
6369.69 2200
6370.44 2062
6371.19 2055
6371.95 1958
6372.70 1976
6373.45 2006
6374.21 1933
6374.96 1922
6375.71 1883
6376.47 1866
6377.22 1890
6377.98 1881
6378.73 1914
6379.48 1908
6380.24 1821
6380.99 1821
6381.74 1883
6382.50 1926
6383.25 1852
6384.01 1899
6384.76 1820
6385.51 1765
6386.27 1738
6387.02 1765
6387.78 1804
6388.53 1768
6389.29 1689
6390.04 1734
6390.79 1687
6391.55 1757
6392.30 1753
6393.06 1681
6393.81 1721
6394.57 1761
6395.32 1700
6396.08 1637
6396.83 1708
6397.59 1677
6398.34 1704
6399.10 1694
6399.85 1684
6400.61 1619
6401.36 1606
6402.12 1588
6402.87 1666
6403.63 1632
6404.38 1606
6405.14 1634
6405.89 1627
6406.65 1682
6407.40 1680
6408.16 1666
6408.91 1626
6409.67 1647
6410.43 1658
6411.18 1615
6411.94 1694
6412.69 1680
6413.45 1663
6414.20 1703
6414.96 1714
6415.72 1695
6416.47 1719
6417.23 1714
6417.98 1744
6418.74 1772
6419.50 1792
6420.25 1676
6421.01 1720
6421.77 1692
6422.52 1700
6423.28 1660
6424.03 1694
6424.79 1675
6425.55 1649
6426.30 1608
6427.06 1603
6427.82 1658
6428.57 1616
6429.33 1647
6430.09 1670
6430.84 1672
6431.60 1672
6432.36 1711
6433.11 1680
6433.87 1692
6434.63 1716
6435.39 1681
6436.14 1749
6436.90 1745
6437.66 1807
6438.41 1831
6439.17 1776
6439.93 1813
6440.69 1886
6441.44 1792
6442.20 1819
6442.96 1818
6443.72 1888
6444.47 1845
6445.23 1892
6445.99 1835
6446.75 1846
6447.50 1924
6448.26 1929
6449.02 1935
6449.78 1920
6450.54 1909
6451.29 1902
6452.05 1922
6452.81 1901
6453.57 1944
6454.33 2067
6455.08 2075
6455.84 2080
6456.60 2124
6457.36 2063
6458.12 2164
6458.88 2151
6459.64 2160
6460.39 2143
6461.15 2164
6461.91 2175
6462.67 2176
6463.43 2102
6464.19 2161
6464.95 2206
6465.70 2131
6466.46 2251
6467.22 2326
6467.98 2283
6468.74 2319
6469.50 2311
6470.26 2214
6471.02 2343
6471.78 2350
6472.54 2339
6473.30 2314
6474.05 2237
6474.81 2341
6475.57 2410
6476.33 2388
6477.09 2372
6477.85 2361
6478.61 2410
6479.37 2495
6480.13 2457
6480.89 2592
6481.65 2608
6482.41 2634
6483.17 2711
6483.93 2781
6484.69 2717
6485.45 2790
6486.21 2892
6486.97 2915
6487.73 2907
6488.49 2899
6489.25 2950
6490.01 2949
6490.77 3034
6491.53 3095
6492.29 3154
6493.05 3131
6493.81 3131
6494.57 3115
6495.33 3158
6496.10 3211
6496.86 3085
6497.62 3201
6498.38 3218
6499.14 3192
6499.90 3272
6500.66 3287
6501.42 3187
6502.18 3270
6502.94 3469
6503.70 3826
6504.47 4256
6505.23 4904
6505.99 5816
6506.75 6830
6507.51 8150
6508.27 9531
6509.03 10983
6509.79 12030
6510.56 12502
6511.32 12412
6512.08 11804
6512.84 10870
6513.60 9711
6514.36 8357
6515.13 7047
6515.89 6006
6516.65 5201
6517.41 4649
6518.17 4143
6518.94 3807
6519.70 3594
6520.46 3563
6521.22 3477
6521.98 3448
6522.75 3496
6523.51 3492
6524.27 3612
6525.03 3714
6525.79 3858
6526.56 3967
6527.32 4089
6528.08 4214
6528.84 4244
6529.61 4244
6530.37 4257
6531.13 4213
6531.90 4051
6532.66 4063
6533.42 4147
6534.18 4219
6534.95 4501
6535.71 4744
6536.47 5070
6537.24 5387
6538.00 5706
6538.76 5709
6539.53 5492
6540.29 5280
6541.05 4987
6541.82 4615
6542.58 4167
6543.34 3939
6544.11 3725
6544.87 3430
6545.63 3353
6546.40 3416
6547.16 3342
6547.92 3293
6548.69 3341
6549.45 3369
6550.21 3367
6550.98 3214
6551.74 3168
6552.51 3197
6553.27 3173
6554.03 3086
6554.80 3042
6555.56 3061
6556.33 3057
6557.09 3011
6557.85 3057
6558.62 3074
6559.38 3191
6560.15 3230
6560.91 3305
6561.68 3243
6562.44 3289
6563.21 3393
6563.97 3393
6564.74 3338
6565.50 3430
6566.26 3389
6567.03 3362
6567.79 3447
6568.56 3406
6569.32 3527
6570.09 3458
6570.85 3349
6571.62 3431
6572.38 3597
6573.15 3505
6573.91 3569
6574.68 3560
6575.44 3502
6576.21 3544
6576.98 3533
6577.74 3547
6578.51 3570
6579.27 3521
6580.04 3571
6580.80 3645
6581.57 3590
6582.33 3608
6583.10 3781
6583.87 3775
6584.63 3856
6585.40 3793
6586.16 3769
6586.93 3836
6587.70 3869
6588.46 3833
6589.23 3839
6589.99 3927
6590.76 3846
6591.53 3990
6592.29 4247
6593.06 4289
6593.82 4623
6594.59 4810
6595.36 4971
6596.12 5143
6596.89 5183
6597.66 5299
6598.42 5330
6599.19 5263
6599.96 5160
6600.72 4989
6601.49 4689
6602.26 4515
6603.02 4268
6603.79 3980
6604.56 3856
6605.33 3645
6606.09 3561
6606.86 3498
6607.63 3524
6608.39 3378
6609.16 3287
6609.93 3424
6610.70 3436
6611.46 3448
6612.23 3427
6613.00 3407
6613.77 3284
6614.53 3365
6615.30 3275
6616.07 3268
6616.84 3278
6617.60 3301
6618.37 3321
6619.14 3395
6619.91 3563
6620.68 3709
6621.44 3922
6622.21 3984
6622.98 4107
6623.75 4233
6624.52 4284
6625.28 4313
6626.05 4448
6626.82 4269
6627.59 4037
6628.36 3823
6629.13 3831
6629.89 3637
6630.66 3447
6631.43 3493
6632.20 3550
6632.97 3673
6633.74 3750
6634.51 3892
6635.27 4091
6636.04 4248
6636.81 4309
6637.58 4506
6638.35 4499
6639.12 4548
6639.89 4627
6640.66 4740
6641.43 4763
6642.19 4806
6642.96 4830
6643.73 4784
6644.50 4693
6645.27 4453
6646.04 4301
6646.81 4067
6647.58 3793
6648.35 3555
6649.12 3386
6649.89 3203
6650.66 3134
6651.43 2966
6652.20 2916
6652.97 2925
6653.74 2844
6654.51 2822
6655.28 2881
6656.05 2843
6656.82 2807
6657.59 2773
6658.36 2752
6659.13 2739
6659.90 2727
6660.67 2584
6661.44 2576
6662.21 2696
6662.98 2653
6663.75 2541
6664.52 2513
6665.29 2558
6666.06 2571
6666.83 2551
6667.60 2602
6668.37 2616
6669.14 2619
6669.91 2676
6670.68 2750
6671.46 2743
6672.23 2878
6673.00 2916
6673.77 2787
6674.54 2868
6675.31 2859
6676.08 2654
6676.85 2748
6677.62 2743
6678.40 2694
6679.17 2713
6679.94 2757
6680.71 2771
6681.48 2813
6682.25 2838
6683.02 2816
6683.80 2784
6684.57 2926
6685.34 2978
6686.11 3093
6686.88 3128
6687.65 3016
6688.43 2989
6689.20 2922
6689.97 2890
6690.74 2752
6691.51 2649
6692.29 2511
6693.06 2524
6693.83 2464
6694.60 2396
6695.37 2368
6696.15 2345
6696.92 2390
6697.69 2338
6698.46 2401
6699.24 2362
6700.01 2296
6700.78 2304
6701.55 2362
6702.33 2305
6703.10 2295
6703.87 2295
6704.64 2247
6705.42 2192
6706.19 2198
6706.96 2167
6707.74 2163
6708.51 2102
6709.28 2119
6710.06 2106
6710.83 2057
6711.60 2023
6712.37 2101
6713.15 2097
6713.92 2055
6714.69 1996
6715.47 2108
6716.24 2043
6717.01 1967
6717.79 2020
6718.56 1999
6719.34 2061
6720.11 2065
6720.88 2029
6721.66 2076
6722.43 2062
6723.20 1960
6723.98 2009
6724.75 2004
6725.53 2082
6726.30 2027
6727.07 1956
6727.85 1948
6728.62 1928
6729.40 1867
6730.17 2004
6730.95 1954
6731.72 1954
6732.49 1888
6733.27 1943
6734.04 2007
6734.82 1994
6735.59 1984
6736.37 2023
6737.14 2025
6737.92 2026
6738.69 2129
6739.47 2039
6740.24 2053
6741.01 2118
6741.79 2125
6742.56 2159
6743.34 2133
6744.11 2099
6744.89 2181
6745.67 2192
6746.44 2204
6747.22 2159
6747.99 2192
6748.77 2263
6749.54 2291
6750.32 2312
6751.09 2335
6751.87 2407
6752.64 2533
6753.42 2604
6754.19 2589
6754.97 2611
6755.75 2616
6756.52 2586
6757.30 2445
6758.07 2362
6758.85 2286
6759.63 2325
6760.40 2250
6761.18 2275
6761.95 2229
6762.73 2116
6763.51 2144
6764.28 2253
6765.06 2254
6765.83 2260
6766.61 2366
6767.39 2315
6768.16 2360
6768.94 2384
6769.72 2390
6770.49 2340
6771.27 2378
6772.05 2282
6772.82 2245
6773.60 2141
6774.38 2097
6775.15 2015
6775.93 1998
6776.71 2005
6777.48 2018
6778.26 2088
6779.04 2089
6779.82 1999
6780.59 1990
6781.37 1975
6782.15 2032
6782.92 2004
6783.70 2091
6784.48 2038
6785.26 2070
6786.03 2048
6786.81 2052
6787.59 2004
6788.37 1998
6789.14 1907
6789.92 1853
6790.70 1816
6791.48 1808
6792.25 1789
6793.03 1828
6793.81 1831
6794.59 1858
6795.37 1809
6796.14 1851
6796.92 1786
6797.70 1804
6798.48 1835
6799.26 1846
6800.04 1857
6800.81 1814
6801.59 1857
6802.37 1982
6803.15 2048
6803.93 1994
6804.71 1933
6805.48 1911
6806.26 1961
6807.04 1943
6807.82 1924
6808.60 1873
6809.38 1814
6810.16 1861
6810.94 1876
6811.71 1796
6812.49 1783
6813.27 1876
6814.05 1835
6814.83 1813
6815.61 1854
6816.39 1855
6817.17 1859
6817.95 1851
6818.73 1856
6819.51 1826
6820.29 1849
6821.07 1866
6821.84 1870
6822.62 1814
6823.40 1801
6824.18 1813
6824.96 1842
6825.74 1765
6826.52 1772
6827.30 1811
6828.08 1829
6828.86 1788
6829.64 1838
6830.42 1800
6831.20 1783
6831.98 1851
6832.76 1873
6833.54 1850
6834.32 1899
6835.10 1946
6835.88 2069
6836.66 2186
6837.44 2298
6838.22 2528
6839.01 2834
6839.79 3058
6840.57 3121
6841.35 3128
6842.13 3189
6842.91 3092
6843.69 2943
6844.47 2818
6845.25 2560
6846.03 2431
6846.81 2305
6847.59 2263
6848.37 2319
6849.16 2351
6849.94 2471
6850.72 2638
6851.50 2696
6852.28 2836
6853.06 2855
6853.84 2904
6854.62 2813
6855.41 2684
6856.19 2639
6856.97 2424
6857.75 2243
6858.53 2196
6859.31 2198
6860.10 2099
6860.88 2057
6861.66 2042
6862.44 1965
6863.22 1945
6864.00 1977
6864.79 1950
6865.57 1946
6866.35 1984
6867.13 1921
6867.91 1936
6868.70 2034
6869.48 2045
6870.26 2086
6871.04 2077
6871.83 2016
6872.61 2057
6873.39 2072
6874.17 2063
6874.96 2138
6875.74 2152
6876.52 2197
6877.30 2201
6878.09 2308
6878.87 2400
6879.65 2505
6880.43 2559
6881.22 2726
6882.00 2973
6882.78 3249
6883.57 3450
6884.35 3512
6885.13 3565
6885.92 3435
6886.70 3392
6887.48 3233
6888.27 3342
6889.05 3292
6889.83 3255
6890.62 3232
6891.40 3326
6892.18 3244
6892.97 3161
6893.75 2928
6894.53 2774
6895.32 2722
6896.10 2642
6896.88 2582
6897.67 2549
6898.45 2541
6899.24 2535
6900.02 2542
6900.80 2492
6901.59 2572
6902.37 2458
6903.16 2408
6903.94 2377
6904.73 2429
6905.51 2455
6906.29 2428
6907.08 2403
6907.86 2320
6908.65 2335
6909.43 2312
6910.22 2292
6911.00 2361
6911.79 2341
6912.57 2291
6913.35 2232
6914.14 2183
6914.92 2231
6915.71 2260
6916.49 2281
6917.28 2253
6918.06 2267
6918.85 2217
6919.63 2223
6920.42 2215
6921.20 2292
6921.99 2310
6922.78 2241
6923.56 2348
6924.35 2345
6925.13 2351
6925.92 2325
6926.70 2371
6927.49 2434
6928.27 2470
6929.06 2454
6929.84 2496
6930.63 2538
6931.42 2488
6932.20 2518
6932.99 2446
6933.77 2520
6934.56 2565
6935.35 2554
6936.13 2529
6936.92 2541
6937.70 2628
6938.49 2683
6939.28 2791
6940.06 2896
6940.85 3057
6941.63 3235
6942.42 3260
6943.21 3452
6943.99 3638
6944.78 3784
6945.57 3851
6946.35 3868
6947.14 4019
6947.93 4009
6948.71 3919
6949.50 3811
6950.29 3864
6951.07 3946
6951.86 3870
6952.65 3810
6953.44 3623
6954.22 3507
6955.01 3484
6955.80 3379
6956.58 3352
6957.37 3314
6958.16 3295
6958.95 3383
6959.73 3314
6960.52 3329
6961.31 3252
6962.09 3485
6962.88 3505
6963.67 3569
6964.46 3565
6965.25 3569
6966.03 3716
6966.82 3929
6967.61 4095
6968.40 4301
6969.18 4544
6969.97 4708
6970.76 4853
6971.55 4857
6972.34 4900
6973.12 4927
6973.91 4888
6974.70 4860
6975.49 4863
6976.28 4943
6977.07 5054
6977.85 5097
6978.64 5222
6979.43 5443
6980.22 5762
6981.01 6387
6981.80 6946
6982.59 7981
6983.37 9564
6984.16 11352
6984.95 13489
6985.74 15564
6986.53 17328
6987.32 18913
6988.11 19629
6988.90 19435
6989.69 18085
6990.47 16480
6991.26 14285
6992.05 12139
6992.84 10136
6993.63 8269
6994.42 7028
6995.21 5943
6996.00 5115
6996.79 4587
6997.58 4125
6998.37 3965
6999.16 3760
6999.95 3648
7000.74 3512
7001.53 3438
7002.32 3396
7003.11 3371
7003.90 3303
7004.69 3237
7005.48 3085
7006.27 3081
7007.06 2914
7007.85 2888
7008.64 2827
7009.43 2831
7010.22 2767
7011.01 2895
7011.80 3089
7012.59 3183
7013.38 3330
7014.17 3411
7014.96 3478
7015.75 3497
7016.54 3489
7017.33 3383
7018.12 3363
7018.91 3183
7019.70 3092
7020.49 3044
7021.28 3042
7022.07 3021
7022.87 3130
7023.66 3244
7024.45 3377
7025.24 3453
7026.03 3560
7026.82 3739
7027.61 3762
7028.40 3745
7029.19 3823
7029.99 3851
7030.78 3717
7031.57 3674
7032.36 3534
7033.15 3368
7033.94 3264
7034.74 3158
7035.53 3107
7036.32 3102
7037.11 3059
7037.90 3166
7038.69 3163
7039.49 3113
7040.28 3113
7041.07 3188
7041.86 3133
7042.65 3179
7043.45 3213
7044.24 3270
7045.03 3299
7045.82 3288
7046.61 3377
7047.41 3293
7048.20 3337
7048.99 3456
7049.78 3491
7050.58 3569
7051.37 3706
7052.16 3824
7052.95 3849
7053.75 3716
7054.54 3475
7055.33 3370
7056.13 3251
7056.92 3174
7057.71 3088
7058.50 3083
7059.30 3116
7060.09 3031
7060.88 3011
7061.68 2984
7062.47 2935
7063.26 2932
7064.06 2837
7064.85 2765
7065.64 2756
7066.44 2665
7067.23 2633
7068.02 2650
7068.82 2551
7069.61 2509
7070.40 2499
7071.20 2529
7071.99 2474
7072.78 2343
7073.58 2338
7074.37 2345
7075.17 2322
7075.96 2422
7076.75 2259
7077.55 2210
7078.34 2234
7079.14 2212
7079.93 2301
7080.72 2260
7081.52 2246
7082.31 2184
7083.11 2106
7083.90 2212
7084.70 2270
7085.49 2227
7086.28 2360
7087.08 2467
7087.87 2602
7088.67 2603
7089.46 2709
7090.26 2702
7091.05 2697
7091.85 2623
7092.64 2508
7093.44 2392
7094.23 2238
7095.03 2237
7095.82 2071
7096.62 2001
7097.41 1912
7098.21 1927
7099.00 1884
7099.80 1833
7100.59 1693
7101.39 1778
7102.18 1717
7102.98 1785
7103.77 1754
7104.57 1745
7105.37 1761
7106.16 1791
7106.96 1726
7107.75 1699
7108.55 1681
7109.34 1645
7110.14 1650
7110.94 1638
7111.73 1600
7112.53 1614
7113.32 1625
7114.12 1663
7114.92 1614
7115.71 1545
7116.51 1644
7117.30 1627
7118.10 1694
7118.90 1662
7119.69 1641
7120.49 1646
7121.29 1632
7122.08 1632
7122.88 1680
7123.68 1604
7124.47 1548
7125.27 1592
7126.07 1639
7126.86 1638
7127.66 1708
7128.46 1700
7129.25 1703
7130.05 1682
7130.85 1670
7131.64 1756
7132.44 1781
7133.24 1739
7134.04 1740
7134.83 1655
7135.63 1640
7136.43 1615
7137.23 1665
7138.02 1625
7138.82 1543
7139.62 1555
7140.42 1588
7141.21 1544
7142.01 1520
7142.81 1475
7143.61 1456
7144.40 1439
7145.20 1439
7146.00 1428
7146.80 1420
7147.59 1411
7148.39 1437
7149.19 1422
7149.99 1381
7150.79 1417
7151.59 1406
7152.38 1465
7153.18 1463
7153.98 1422
7154.78 1422
7155.58 1447
7156.38 1445
7157.17 1425
7157.97 1442
7158.77 1445
7159.57 1481
7160.37 1490
7161.17 1441
7161.97 1421
7162.76 1399
7163.56 1410
7164.36 1438
7165.16 1385
7165.96 1420
7166.76 1411
7167.56 1455
7168.36 1406
7169.16 1354
7169.96 1372
7170.75 1377
7171.55 1399
7172.35 1400
7173.15 1363
7173.95 1334
7174.75 1354
7175.55 1296
7176.35 1326
7177.15 1284
7177.95 1275
7178.75 1270
7179.55 1267
7180.35 1259
7181.15 1288
7181.95 1304
7182.75 1306
7183.55 1329
7184.35 1322
7185.15 1359
7185.95 1263
7186.75 1285
7187.55 1304
7188.35 1318
7189.15 1244
7189.95 1287
7190.75 1232
7191.55 1256
7192.35 1222
7193.15 1254
7193.95 1254
7194.75 1225
7195.55 1221
7196.35 1283
7197.15 1238
7197.95 1211
7198.76 1214
7199.56 1202
7200.36 1260
7201.16 1208
7201.96 1260
7202.76 1301
7203.56 1260
7204.36 1316
7205.16 1283
7205.96 1272
7206.77 1215
7207.57 1232
7208.37 1229
7209.17 1273
7209.97 1267
7210.77 1264
7211.57 1219
7212.38 1219
7213.18 1229
7213.98 1368
7214.78 1315
7215.58 1256
7216.38 1281
7217.19 1264
7217.99 1264
7218.79 1296
7219.59 1290
7220.39 1323
7221.20 1298
7222.00 1273
7222.80 1294
7223.60 1302
7224.40 1291
7225.21 1239
7226.01 1306
7226.81 1260
7227.61 1326
7228.42 1271
7229.22 1246
7230.02 1332
7230.82 1339
7231.63 1360
7232.43 1424
7233.23 1491
7234.03 1482
7234.84 1552
7235.64 1678
7236.44 1760
7237.25 1823
7238.05 1856
7238.85 1908
7239.65 1904
7240.46 1823
7241.26 1810
7242.06 1768
7242.87 1622
7243.67 1531
7244.47 1533
7245.28 1439
7246.08 1458
7246.88 1434
7247.69 1423
7248.49 1442
7249.30 1382
7250.10 1446
7250.90 1441
7251.71 1437
7252.51 1396
7253.31 1421
7254.12 1455
7254.92 1463
7255.73 1422
7256.53 1460
7257.33 1470
7258.14 1412
7258.94 1431
7259.75 1467
7260.55 1531
7261.35 1503
7262.16 1517
7262.96 1555
7263.77 1634
7264.57 1616
7265.38 1646
7266.18 1698
7266.99 1667
7267.79 1636
7268.59 1636
7269.40 1577
7270.20 1531
7271.01 1494
7271.81 1530
7272.62 1573
7273.42 1542
7274.23 1518
7275.03 1524
7275.84 1562
7276.64 1535
7277.45 1544
7278.25 1575
7279.06 1643
7279.86 1659
7280.67 1672
7281.48 1717
7282.28 1813
7283.09 1932
7283.89 2072
7284.70 2251
7285.50 2337
7286.31 2469
7287.11 2503
7287.92 2430
7288.73 2309
7289.53 2261
7290.34 2112
7291.14 1978
7291.95 1901
7292.76 1850
7293.56 1716
7294.37 1733
7295.17 1677
7295.98 1723
7296.79 1749
7297.59 1728
7298.40 1741
7299.21 1721
7300.01 1731
7300.82 1737
7301.62 1779
7302.43 1826
7303.24 1812
7304.04 1765
7304.85 1820
7305.66 1806
7306.46 1838
7307.27 1912
7308.08 1971
7308.89 1988
7309.69 2103
7310.50 2304
7311.31 2335
7312.11 2396
7312.92 2344
7313.73 2394
7314.53 2451
7315.34 2351
7316.15 2354
7316.96 2428
7317.76 2501
7318.57 2661
7319.38 2803
7320.19 3044
7320.99 3186
7321.80 3262
7322.61 3270
7323.42 3259
7324.22 3158
7325.03 2954
7325.84 2862
7326.65 2655
7327.46 2388
7328.26 2212
7329.07 2183
7329.88 2121
7330.69 2023
7331.50 1986
7332.30 1969
7333.11 2006
7333.92 1989
7334.73 2008
7335.54 1980
7336.35 2079
7337.15 2132
7337.96 2152
7338.77 2126
7339.58 2164
7340.39 2273
7341.20 2369
7342.01 2472
7342.82 2469
7343.62 2484
7344.43 2384
7345.24 2329
7346.05 2245
7346.86 2212
7347.67 2055
7348.48 2043
7349.29 1954
7350.10 1941
7350.91 1972
7351.71 1952
7352.52 1877
7353.33 1857
7354.14 1839
7354.95 1889
7355.76 1890
7356.57 1868
7357.38 1901
7358.19 1945
7359.00 2036
7359.81 2102
7360.62 2161
7361.43 2218
7362.24 2346
7363.05 2330
7363.86 2417
7364.67 2433
7365.48 2329
7366.29 2314
7367.10 2247
7367.91 2185
7368.72 2163
7369.53 2123
7370.34 2015
7371.15 2005
7371.96 1893
7372.77 1832
7373.58 1822
7374.39 1797
7375.20 1770
7376.01 1780
7376.82 1730
7377.63 1845
7378.45 1863
7379.26 1918
7380.07 1973
7380.88 2028
7381.69 2053
7382.50 2181
7383.31 2217
7384.12 2209
7384.93 2216
7385.74 2175
7386.56 2167
7387.37 2068
7388.18 2025
7388.99 1931
7389.80 1890
7390.61 1836
7391.42 1824
7392.24 1746
7393.05 1679
7393.86 1621
7394.67 1663
7395.48 1693
7396.29 1619
7397.10 1609
7397.92 1591
7398.73 1624
7399.54 1626
7400.35 1690
7401.16 1695
7401.98 1741
7402.79 1753
7403.60 1744
7404.41 1802
7405.23 1789
7406.04 1725
7406.85 1743
7407.66 1695
7408.47 1677
7409.29 1635
7410.10 1541
7410.91 1607
7411.72 1588
7412.54 1487
7413.35 1462
7414.16 1414
7414.98 1405
7415.79 1357
7416.60 1380
7417.41 1346
7418.23 1336
7419.04 1345
7419.85 1265
7420.67 1257
7421.48 1298
7422.29 1304
7423.11 1334
7423.92 1314
7424.73 1234
7425.54 1278
7426.36 1310
7427.17 1287
7427.99 1246
7428.80 1259
7429.61 1287
7430.43 1235
7431.24 1255
7432.05 1213
7432.87 1243
7433.68 1232
7434.49 1211
7435.31 1256
7436.12 1241
7436.94 1236
7437.75 1208
7438.56 1248
7439.38 1208
7440.19 1229
7441.01 1258
7441.82 1210
7442.64 1197
7443.45 1232
7444.26 1218
7445.08 1198
7445.89 1230
7446.71 1165
7447.52 1234
7448.34 1135
7449.15 1174
7449.97 1154
7450.78 1147
7451.59 1150
7452.41 1129
7453.22 1193
7454.04 1162
7454.85 1151
7455.67 1139
7456.48 1149
7457.30 1120
7458.11 1088
7458.93 1097
7459.74 1104
7460.56 1101
7461.38 1174
7462.19 1156
7463.01 1183
7463.82 1100
7464.64 1127
7465.45 1141
7466.27 1151
7467.08 1088
7467.90 1142
7468.72 1165
7469.53 1126
7470.35 1099
7471.16 1173
7471.98 1195
7472.79 1150
7473.61 1133
7474.43 1194
7475.24 1167
7476.06 1096
7476.87 1124
7477.69 1107
7478.51 1128
7479.32 1139
7480.14 1139
7480.96 1148
7481.77 1160
7482.59 1145
7483.41 1187
7484.22 1149
7485.04 1123
7485.85 1168
7486.67 1164
7487.49 1131
7488.31 1101
7489.12 1128
7489.94 1167
7490.76 1121
7491.57 1115
7492.39 1142
7493.21 1105
7494.02 1075
7494.84 1052
7495.66 1095
7496.48 1131
7497.29 1055
7498.11 1123
7498.93 1141
7499.74 1124
7500.56 1120
7501.38 1089
7502.20 1083
7503.01 1110
7503.83 1090
7504.65 1091
7505.47 1098
7506.29 1084
7507.10 1112
7507.92 1095
7508.74 1061
7509.56 1084
7510.37 1119
7511.19 1093
7512.01 1084
7512.83 1058
7513.65 1085
7514.47 1098
7515.28 1105
7516.10 1138
7516.92 1098
7517.74 1099
7518.56 1084
7519.38 1091
7520.19 1099
7521.01 1082
7521.83 1019
7522.65 1070
7523.47 1043
7524.29 1067
7525.11 1158
7525.92 1143
7526.74 1089
7527.56 1045
7528.38 1048
7529.20 1098
7530.02 1124
7530.84 1071
7531.66 1098
7532.48 1090
7533.30 1102
7534.12 1089
7534.93 1070
7535.75 1113
7536.57 1057
7537.39 1068
7538.21 1090
7539.03 1061
7539.85 1127
7540.67 1137
7541.49 1140
7542.31 1143
7543.13 1134
7543.95 1118
7544.77 1065
7545.59 1124
7546.41 1092
7547.23 1106
7548.05 1089
7548.87 1087
7549.69 1093
7550.51 1134
7551.33 1072
7552.15 1098
7552.97 1074
7553.79 1116
7554.61 1140
7555.43 1175
7556.25 1202
7557.07 1188
7557.89 1196
7558.71 1215
7559.53 1242
7560.36 1204
7561.18 1175
7562.00 1222
7562.82 1300
7563.64 1236
7564.46 1235
7565.28 1243
7566.10 1258
7566.92 1297
7567.74 1278
7568.56 1246
7569.39 1277
7570.21 1264
7571.03 1268
7571.85 1316
7572.67 1336
7573.49 1287
7574.31 1241
7575.14 1291
7575.96 1295
7576.78 1326
7577.60 1303
7578.42 1339
7579.24 1311
7580.06 1301
7580.89 1318
7581.71 1328
7582.53 1345
7583.35 1333
7584.17 1431
7585.00 1348
7585.82 1346
7586.64 1412
7587.46 1446
7588.29 1439
7589.11 1355
7589.93 1382
7590.75 1469
7591.57 1459
7592.40 1415
7593.22 1437
7594.04 1415
7594.86 1417
7595.69 1467
7596.51 1470
7597.33 1495
7598.15 1475
7598.98 1502
7599.80 1506
7600.62 1569
7601.45 1576
7602.27 1650
7603.09 1752
7603.92 1834
7604.74 1825
7605.56 1895
7606.38 1884
7607.21 1950
7608.03 1983
7608.85 1879
7609.68 1890
7610.50 1924
7611.32 1880
7612.15 1850
7612.97 1741
7613.80 1703
7614.62 1680
7615.44 1794
7616.27 1905
7617.09 2032
7617.91 2091
7618.74 2142
7619.56 2321
7620.39 2352
7621.21 2307
7622.03 2227
7622.86 2283
7623.68 2252
7624.51 2195
7625.33 2103
7626.15 2008
7626.98 2037
7627.80 1988
7628.63 2036
7629.45 1965
7630.28 2006
7631.10 2074
7631.93 2080
7632.75 2229
7633.58 2160
7634.40 2149
7635.22 2098
7636.05 2083
7636.87 2010
7637.70 1872
7638.52 1821
7639.35 1732
7640.17 1668
7641.00 1636
7641.82 1616
7642.65 1569
7643.47 1591
7644.30 1657
7645.13 1804
7645.95 1887
7646.78 1932
7647.60 1944
7648.43 2073
7649.25 2114
7650.08 2166
7650.90 2153
7651.73 2225
7652.55 2225
7653.38 2152
7654.21 2099
7655.03 1994
7655.86 1902
7656.68 1740
7657.51 1605
7658.34 1530
7659.16 1439
7659.99 1481
7660.81 1437
7661.64 1392
7662.47 1396
7663.29 1334
7664.12 1346
7664.95 1304
7665.77 1353
7666.60 1364
7667.42 1345
7668.25 1301
7669.08 1331
7669.90 1332
7670.73 1297
7671.56 1326
7672.38 1322
7673.21 1329
7674.04 1311
7674.87 1344
7675.69 1301
7676.52 1268
7677.35 1253
7678.17 1285
7679.00 1341
7679.83 1306
7680.65 1296
7681.48 1339
7682.31 1314
7683.14 1380
7683.96 1434
7684.79 1477
7685.62 1441
7686.45 1516
7687.27 1477
7688.10 1456
7688.93 1533
7689.76 1465
7690.58 1450
7691.41 1456
7692.24 1444
7693.07 1397
7693.90 1377
7694.72 1442
7695.55 1426
7696.38 1521
7697.21 1483
7698.04 1552
7698.86 1617
7699.69 1656
7700.52 1654
7701.35 1703
7702.18 1708
7703.01 1533
7703.83 1484
7704.66 1477
7705.49 1429
7706.32 1412
7707.15 1399
7707.98 1401
7708.81 1350
7709.63 1339
7710.46 1359
7711.29 1378
7712.12 1375
7712.95 1333
7713.78 1284
7714.61 1319
7715.44 1323
7716.27 1352
7717.10 1313
7717.93 1274
7718.75 1308
7719.58 1274
7720.41 1241
7721.24 1262
7722.07 1185
7722.90 1232
7723.73 1252
7724.56 1215
7725.39 1239
7726.22 1245
7727.05 1279
7727.88 1291
7728.71 1309
7729.54 1282
7730.37 1282
7731.20 1311
7732.03 1288
7732.86 1253
7733.69 1280
7734.52 1238
7735.35 1241
7736.18 1205
7737.01 1260
7737.84 1197
7738.67 1185
7739.50 1153
7740.33 1154
7741.16 1190
7741.99 1172
7742.82 1179
7743.65 1225
7744.48 1282
7745.31 1329
7746.14 1404
7746.98 1526
7747.81 1689
7748.64 1755
7749.47 1836
7750.30 1892
7751.13 1892
7751.96 1808
7752.79 1686
7753.62 1542
7754.45 1486
7755.29 1389
7756.12 1330
7756.95 1293
7757.78 1257
7758.61 1184
7759.44 1157
7760.27 1131
7761.11 1159
7761.94 1215
7762.77 1113
7763.60 1087
7764.43 1106
7765.26 1117
7766.10 1085
7766.93 1047
7767.76 1065
7768.59 1090
7769.42 1099
7770.26 1036
7771.09 1042
7771.92 1028
7772.75 1010
7773.58 1048
7774.42 1044
7775.25 1031
7776.08 1073
7776.91 1075
7777.75 1107
7778.58 1074
7779.41 1059
7780.24 1054
7781.08 1032
7781.91 998
7782.74 998
7783.57 1038
7784.41 1044
7785.24 1040
7786.07 1095
7786.91 1110
7787.74 1108
7788.57 1164
7789.40 1152
7790.24 1078
7791.07 1118
7791.90 1072
7792.74 1163
7793.57 1120
7794.40 1156
7795.24 1125
7796.07 1124
7796.90 1092
7797.74 1078
7798.57 1117
7799.40 1180
7800.24 1118
7801.07 1146
7801.91 1141
7802.74 1181
7803.57 1206
7804.41 1203
7805.24 1209
7806.07 1144
7806.91 1149
7807.74 1226
7808.58 1203
7809.41 1243
7810.25 1171
7811.08 1196
7811.91 1246
7812.75 1291
7813.58 1296
7814.42 1326
7815.25 1400
7816.09 1388
7816.92 1424
7817.75 1412
7818.59 1353
7819.42 1406
7820.26 1481
7821.09 1445
7821.93 1459
7822.76 1492
7823.60 1549
7824.43 1570
7825.27 1582
7826.10 1639
7826.94 1646
7827.77 1542
7828.61 1467
7829.44 1464
7830.28 1376
7831.11 1329
7831.95 1278
7832.78 1349
7833.62 1385
7834.46 1398
7835.29 1379
7836.13 1429
7836.96 1425
7837.80 1404
7838.63 1326
7839.47 1337
7840.31 1368
7841.14 1330
7841.98 1321
7842.81 1274
7843.65 1195
7844.48 1216
7845.32 1204
7846.16 1208
7846.99 1154
7847.83 1154
7848.67 1150
7849.50 1149
7850.34 1111
7851.17 1137
7852.01 1114
7852.85 1127
7853.68 1113
7854.52 1156
7855.36 1162
7856.19 1179
7857.03 1139
7857.87 1158
7858.70 1182
7859.54 1145
7860.38 1161
7861.21 1175
7862.05 1202
7862.89 1164
7863.72 1140
7864.56 1162
7865.40 1122
7866.24 1116
7867.07 1127
7867.91 1134
7868.75 1099
7869.59 1103
7870.42 1096
7871.26 1118
7872.10 1133
7872.94 1169
7873.77 1177
7874.61 1161
7875.45 1131
7876.29 1180
7877.12 1265
7877.96 1306
7878.80 1303
7879.64 1302
7880.47 1315
7881.31 1322
7882.15 1347
7882.99 1365
7883.83 1327
7884.66 1312
7885.50 1326
7886.34 1284
7887.18 1317
7888.02 1295
7888.86 1219
7889.69 1182
7890.53 1220
7891.37 1223
7892.21 1197
7893.05 1257
7893.89 1270
7894.73 1277
7895.56 1304
7896.40 1219
7897.24 1185
7898.08 1197
7898.92 1188
7899.76 1181
7900.60 1100
7901.44 1074
7902.28 1132
7903.12 1116
7903.95 1084
7904.79 1126
7905.63 1092
7906.47 1121
7907.31 1067
7908.15 1056
7908.99 1067
7909.83 1026
7910.67 1133
7911.51 1119
7912.35 1111
7913.19 1110
7914.03 1134
7914.87 1192
7915.71 1232
7916.55 1253
7917.39 1300
7918.23 1332
7919.07 1317
7919.91 1314
7920.75 1414
7921.59 1342
7922.43 1314
7923.27 1251
7924.11 1260
7924.95 1224
7925.79 1150
7926.63 1108
7927.47 1134
7928.31 1107
7929.15 1075
7929.99 1069
7930.83 1027
7931.67 1054
7932.51 1068
7933.35 1014
7934.19 1018
7935.04 1034
7935.88 1044
7936.72 1036
7937.56 1029
7938.40 1027
7939.24 1046
7940.08 1056
7940.92 1102
7941.76 1099
7942.60 1120
7943.45 1108
7944.29 1142
7945.13 1178
7945.97 1162
7946.81 1155
7947.65 1147
7948.49 1178
7949.34 1201
7950.18 1147
7951.02 1159
7951.86 1136
7952.70 1116
7953.54 1117
7954.39 1173
7955.23 1182
7956.07 1161
7956.91 1184
7957.75 1191
7958.60 1277
7959.44 1280
7960.28 1265
7961.12 1249
7961.96 1251
7962.81 1250
7963.65 1278
7964.49 1246
7965.33 1289
7966.18 1275
7967.02 1369
7967.86 1409
7968.70 1526
7969.55 1498
7970.39 1581
7971.23 1566
7972.08 1551
7972.92 1395
7973.76 1272
7974.60 1292
7975.45 1179
7976.29 1224
7977.13 1205
7977.98 1143
7978.82 1093
7979.66 1127
7980.51 1127
7981.35 1102
7982.19 1077
7983.04 1093
7983.88 1089
7984.72 1041
7985.57 1078
7986.41 1090
7987.25 1061
7988.10 1056
7988.94 1039
7989.78 1006
7990.63 1013
7991.47 1005
7992.32 1026
7993.16 976
7994.00 986
7994.85 984
7995.69 936
7996.54 941
7997.38 949
7998.22 952
7999.07 956
7999.91 892
8000.76 886
8001.60 923
8002.45 908
8003.29 939
8004.13 873
8004.98 916
8005.82 891
8006.67 866
8007.51 901
8008.36 877
8009.20 887
8010.05 888
8010.89 835
8011.74 846
8012.58 828
8013.43 830
8014.27 881
8015.12 885
8015.96 821
8016.81 799
8017.65 828
8018.50 818
8019.34 789
8020.19 821
8021.03 835
8021.88 817
8022.72 804
8023.57 785
8024.41 811
8025.26 815
8026.11 806
8026.95 859
8027.80 832
8028.64 841
8029.49 817
8030.33 813
8031.18 820
8032.03 801
8032.87 812
8033.72 845
8034.56 825
8035.41 843
8036.26 857
8037.10 829
8037.95 821
8038.80 837
8039.64 809
8040.49 873
8041.34 858
8042.18 828
8043.03 818
8043.87 839
8044.72 840
8045.57 827
8046.41 820
8047.26 852
8048.11 842
8048.96 812
8049.80 836
8050.65 836
8051.50 814
8052.34 813
8053.19 790
8054.04 825
8054.88 782
8055.73 771
8056.58 820
8057.43 792
8058.27 794
8059.12 769
8059.97 799
8060.82 783
8061.66 775
8062.51 783
8063.36 814
8064.21 775
8065.05 791
8065.90 754
8066.75 772
8067.60 756
8068.44 796
8069.29 803
8070.14 759
8070.99 803
8071.84 756
8072.68 768
8073.53 775
8074.38 814
8075.23 795
8076.08 802
8076.93 782
8077.77 746
8078.62 787
8079.47 805
8080.32 776
8081.17 754
8082.02 770
8082.87 760
8083.71 781
8084.56 788
8085.41 790
8086.26 758
8087.11 735
8087.96 785
8088.81 771
8089.66 751
8090.51 755
8091.35 785
8092.20 767
8093.05 758
8093.90 777
8094.75 800
8095.60 773
8096.45 756
8097.30 759
8098.15 732
8099.00 753
8099.85 765
8100.70 770
8101.55 769
8102.40 776
8103.25 766
8104.10 800
8104.95 780
8105.80 784
8106.65 769
8107.50 772
8108.35 775
8109.20 783
8110.05 747
8110.90 792
8111.75 808
8112.60 760
8113.45 788
8114.30 840
8115.15 827
8116.00 795
8116.85 787
8117.70 792
8118.55 798
8119.40 830
8120.25 835
8121.10 836
8121.95 823
8122.80 794
8123.65 844
8124.50 841
8125.35 835
8126.20 882
8127.06 816
8127.91 839
8128.76 818
8129.61 808
8130.46 827
8131.31 824
8132.16 859
8133.01 902
8133.86 896
8134.72 874
8135.57 906
8136.42 906
8137.27 918
8138.12 845
8138.97 883
8139.83 864
8140.68 865
8141.53 856
8142.38 847
8143.23 823
8144.08 861
8144.94 877
8145.79 805
8146.64 787
8147.49 803
8148.34 847
8149.20 822
8150.05 815
8150.90 844
8151.75 859
8152.60 873
8153.46 843
8154.31 845
8155.16 871
8156.01 882
8156.87 909
8157.72 957
8158.57 948
8159.42 894
8160.28 873
8161.13 883
8161.98 864
8162.84 852
8163.69 829
8164.54 846
8165.39 820
8166.25 825
8167.10 765
8167.95 767
8168.81 746
8169.66 757
8170.51 797
8171.37 793
8172.22 771
8173.07 781
8173.93 776
8174.78 721
8175.63 747
8176.49 712
8177.34 764
8178.19 750
8179.05 728
8179.90 741
8180.76 758
8181.61 761
8182.46 732
8183.32 774
8184.17 707
8185.02 711
8185.88 749
8186.73 730
8187.59 736
8188.44 703
8189.30 719
8190.15 740
8191.00 693
8191.86 696
8192.71 718
8193.57 724
8194.42 737
8195.28 759
8196.13 744
8196.99 750
8197.84 759
8198.69 755
8199.55 745
8200.40 711
8201.26 700
8202.11 724
8202.97 732
8203.82 732
8204.68 709
8205.53 723
8206.39 750
8207.24 731
8208.10 701
8208.95 721
8209.81 747
8210.67 740
8211.52 749
8212.38 742
8213.23 734
8214.09 708
8214.94 725
8215.80 702
8216.65 755
8217.51 733
8218.37 729
8219.22 749
8220.08 771
8220.93 789
8221.79 785
8222.64 811
8223.50 821
8224.36 822
8225.21 863
8226.07 843
8226.92 847
8227.78 816
8228.64 811
8229.49 777
8230.35 781
8231.21 776
8232.06 779
8232.92 726
8233.78 767
8234.63 784
8235.49 738
8236.35 728
8237.20 760
8238.06 720
8238.92 739
8239.77 705
8240.63 706
8241.49 748
8242.34 738
8243.20 746
8244.06 704
8244.91 722
8245.77 729
8246.63 733
8247.49 760
8248.34 763
8249.20 713
8250.06 724
8250.92 758
8251.77 748
8252.63 728
8253.49 718
8254.35 739
8255.20 710
8256.06 719
8256.92 715
8257.78 749
8258.63 727
8259.49 748
8260.35 727
8261.21 728
8262.07 706
8262.92 683
8263.78 700
8264.64 711
8265.50 747
8266.36 698
8267.22 702
8268.07 753
8268.93 716
8269.79 708
8270.65 691
8271.51 735
8272.37 766
8273.22 759
8274.08 762
8274.94 739
8275.80 715
8276.66 756
8277.52 769
8278.38 741
8279.24 755
8280.09 771
8280.95 762
8281.81 787
8282.67 740
8283.53 752
8284.39 794
8285.25 781
8286.11 768
8286.97 748
8287.83 782
8288.69 786
8289.55 723
8290.41 731
8291.26 770
8292.12 760
8292.98 775
8293.84 787
8294.70 781
8295.56 781
8296.42 811
8297.28 757
8298.14 766
8299.00 811
8299.86 797
8300.72 788
8301.58 775
8302.44 765
8303.30 736
8304.16 770
8305.02 777
8305.88 740
8306.74 737
8307.60 736
8308.46 746
8309.33 742
8310.19 746
8311.05 724
8311.91 772
8312.77 761
8313.63 759
8314.49 758
8315.35 775
8316.21 748
8317.07 806
8317.93 733
8318.79 749
8319.65 750
8320.52 703
8321.38 751
8322.24 737
8323.10 728
8323.96 727
8324.82 698
8325.68 705
8326.54 721
8327.41 699
8328.27 734
8329.13 752
8329.99 745
8330.85 705
8331.71 742
8332.57 730
8333.44 715
8334.30 768
8335.16 726
8336.02 737
8336.88 731
8337.75 729
8338.61 779
8339.47 724
8340.33 748
8341.19 786
8342.06 820
8342.92 813
8343.78 775
8344.64 808
8345.50 788
8346.37 796
8347.23 766
8348.09 775
8348.95 767
8349.82 826
8350.68 814
8351.54 797
8352.40 791
8353.27 773
8354.13 830
8354.99 841
8355.86 797
8356.72 792
8357.58 753
8358.45 776
8359.31 749
8360.17 759
8361.03 791
8361.90 782
8362.76 798
8363.62 777
8364.49 809
8365.35 784
8366.21 839
8367.08 821
8367.94 825
8368.80 825
8369.67 783
8370.53 799
8371.40 807
8372.26 796
8373.12 809
8373.99 781
8374.85 784
8375.71 823
8376.58 813
8377.44 858
8378.31 850
8379.17 802
8380.03 821
8380.90 839
8381.76 862
8382.63 822
8383.49 855
8384.36 886
8385.22 839
8386.08 893
8386.95 872
8387.81 882
8388.68 887
8389.54 904
8390.41 872
8391.27 912
8392.14 934
8393.00 899
8393.87 885
8394.73 908
8395.60 881
8396.46 914
8397.33 885
8398.19 909
8399.06 927
8399.92 953
8400.79 938
8401.65 925
8402.52 937
8403.38 889
8404.25 962
8405.11 950
8405.98 930
8406.84 960
8407.71 990
8408.58 1012
8409.44 1027
8410.31 986
8411.17 999
8412.04 1024
8412.90 1048
8413.77 1055
8414.64 1059
8415.50 1097
8416.37 1092
8417.23 1049
8418.10 1075
8418.97 1098
8419.83 1062
8420.70 1094
8421.56 1090
8422.43 1122
8423.30 1074
8424.16 1082
8425.03 1065
8425.90 1154
8426.76 1166
8427.63 1206
8428.50 1183
8429.36 1200
8430.23 1214
8431.10 1232
8431.96 1263
8432.83 1239
8433.70 1255
8434.56 1236
8435.43 1294
8436.30 1301
8437.16 1336
8438.03 1371
8438.90 1467
8439.77 1444
8440.63 1474
8441.50 1566
8442.37 1526
8443.24 1593
8444.10 1631
8444.97 1631
8445.84 1634
8446.71 1526
8447.57 1604
8448.44 1640
8449.31 1605
8450.18 1660
8451.04 1687
8451.91 1764
8452.78 1877
8453.65 2054
8454.52 2261
8455.38 2621
8456.25 2950
8457.12 3238
8457.99 3676
8458.86 3851
8459.72 3919
8460.59 3701
8461.46 3536
8462.33 3249
8463.20 2895
8464.07 2543
8464.93 2260
8465.80 1983
8466.67 1833
8467.54 1741
8468.41 1543
8469.28 1512
8470.15 1472
8471.02 1418
8471.88 1387
8472.75 1339
8473.62 1349
8474.49 1332
8475.36 1313
8476.23 1280
8477.10 1300
8477.97 1298
8478.84 1293
8479.71 1321
8480.58 1365
8481.44 1399
8482.31 1455
8483.18 1469
8484.05 1591
8484.92 1576
8485.79 1561
8486.66 1544
8487.53 1552
8488.40 1526
8489.27 1476
8490.14 1471
8491.01 1359
8491.88 1338
8492.75 1353
8493.62 1404
8494.49 1347
8495.36 1361
8496.23 1384
8497.10 1398
8497.97 1394
8498.84 1369
8499.71 1397
8500.58 1331
8501.45 1312
8502.32 1327
8503.19 1316
8504.06 1271
8504.93 1300
8505.80 1279
8506.67 1324
8507.55 1326
8508.42 1342
8509.29 1319
8510.16 1464
8511.03 1422
8511.90 1408
8512.77 1454
8513.64 1397
8514.51 1470
8515.38 1455
8516.25 1459
8517.13 1467
8518.00 1500
8518.87 1524
8519.74 1554
8520.61 1544
8521.48 1559
8522.35 1647
8523.23 1730
8524.10 1875
8524.97 1965
8525.84 2138
8526.71 2289
8527.58 2431
8528.46 2620
8529.33 2664
8530.20 2567
8531.07 2481
8531.94 2328
8532.81 2164
8533.69 2041
8534.56 1881
8535.43 1766
8536.30 1687
8537.18 1602
8538.05 1539
8538.92 1548
8539.79 1518
8540.66 1505
8541.54 1425
8542.41 1404
8543.28 1403
8544.15 1392
8545.03 1360
8545.90 1328
8546.77 1299
8547.64 1341
8548.52 1312
8549.39 1312
8550.26 1335
8551.14 1432
8552.01 1526
8552.88 1617
8553.76 1712
8554.63 1771
8555.50 1880
8556.37 1941
8557.25 1906
8558.12 1768
8558.99 1760
8559.87 1657
8560.74 1593
8561.61 1531
8562.49 1485
8563.36 1403
8564.24 1335
8565.11 1360
8565.98 1316
8566.86 1284
8567.73 1291
8568.60 1244
8569.48 1249
8570.35 1245
8571.23 1258
8572.10 1263
8572.97 1208
8573.85 1165
8574.72 1156
8575.60 1132
8576.47 1154
8577.34 1143
8578.22 1150
8579.09 1188
8579.97 1162
8580.84 1152
8581.72 1175
8582.59 1182
8583.47 1191
8584.34 1194
8585.21 1194
8586.09 1215
8586.96 1213
8587.84 1201
8588.71 1243
8589.59 1289
8590.46 1266
8591.34 1229
8592.21 1271
8593.09 1240
8593.96 1290
8594.84 1322
8595.71 1317
8596.59 1262
8597.46 1354
8598.34 1305
8599.22 1311
8600.09 1353
8600.97 1352
8601.84 1320
8602.72 1376
8603.59 1342
8604.47 1359
8605.34 1365
8606.22 1360
8607.10 1401
8607.97 1406
8608.85 1408
8609.72 1372
8610.60 1376
8611.47 1379
8612.35 1465
8613.23 1441
8614.10 1450
8614.98 1468
8615.86 1548
8616.73 1483
8617.61 1529
8618.48 1494
8619.36 1472
8620.24 1551
8621.11 1606
8621.99 1670
8622.87 1608
8623.74 1587
8624.62 1698
8625.50 1662
8626.37 1718
8627.25 1799
8628.13 1753
8629.00 1716
8629.88 1718
8630.76 1690
8631.64 1750
8632.51 1740
8633.39 1764
8634.27 1748
8635.14 1735
8636.02 1758
8636.90 1794
8637.78 1761
8638.65 1780
8639.53 1713
8640.41 1780
8641.29 1824
8642.16 1853
8643.04 1802
8643.92 1868
8644.80 1900
8645.67 1932
8646.55 1947
8647.43 2061
8648.31 2048
8649.18 2123
8650.06 2163
8650.94 2084
8651.82 2129
8652.70 2134
8653.58 2267
8654.45 2250
8655.33 2253
8656.21 2224
8657.09 2285
8657.97 2378
8658.84 2385
8659.72 2457
8660.60 2582
8661.48 2765
8662.36 2960
8663.24 3066
8664.12 3423
8664.99 3849
8665.87 4012
8666.75 4311
8667.63 4370
8668.51 4231
8669.39 4128
8670.27 3906
8671.15 3683
8672.03 3523
8672.91 3421
8673.78 3260
8674.66 3169
8675.54 3138
8676.42 3040
8677.30 3120
8678.18 3078
8679.06 2976
8679.94 2799
8680.82 2607
8681.70 2558
8682.58 2415
8683.46 2294
8684.34 2260
8685.22 2238
8686.10 2154
8686.98 2176
8687.86 2253
8688.74 2297
8689.62 2428
8690.50 2689
8691.38 2966
8692.26 3149
8693.14 3465
8694.02 3680
8694.90 3873
8695.78 3901
8696.66 3817
8697.54 3743
8698.42 3518
8699.30 3282
8700.18 3011
8701.06 2864
8701.94 2769
8702.82 2644
8703.70 2616
8704.58 2623
8705.46 2516
8706.34 2403
8707.23 2264
8708.11 2116
8708.99 2021
8709.87 1995
8710.75 1835
8711.63 1778
8712.51 1725
8713.39 1642
8714.27 1670
8715.16 1583
8716.04 1532
8716.92 1535
8717.80 1552
8718.68 1469
8719.56 1480
8720.44 1515
8721.33 1515
8722.21 1516
8723.09 1565
8723.97 1558
8724.85 1590
8725.73 1551
8726.62 1545
8727.50 1519
8728.38 1543
8729.26 1581
8730.14 1639
8731.03 1648
8731.91 1641
8732.79 1692
8733.67 1692
8734.55 1675
8735.44 1571
8736.32 1633
8737.20 1599
8738.08 1599
8738.97 1579
8739.85 1575
8740.73 1587
8741.61 1579
8742.50 1562
8743.38 1599
8744.26 1567
8745.14 1534
8746.03 1505
8746.91 1542
8747.79 1501
8748.68 1514
8749.56 1522
8750.44 1502
8751.33 1503
8752.21 1510
8753.09 1545
8753.97 1559
8754.86 1539
8755.74 1538
8756.62 1548
8757.51 1620
8758.39 1644
8759.28 1658
8760.16 1634
8761.04 1676
8761.93 1691
8762.81 1696
8763.69 1642
8764.58 1685
8765.46 1688
8766.34 1725
8767.23 1711
8768.11 1710
8769.00 1731
8769.88 1720
8770.76 1688
8771.65 1624
8772.53 1684
8773.42 1670
8774.30 1661
8775.19 1680
8776.07 1676
8776.95 1660
8777.84 1721
8778.72 1783
8779.61 1830
8780.49 1857
8781.38 1999
8782.26 2187
8783.15 2243
8784.03 2364
8784.92 2392
8785.80 2382
8786.69 2328
8787.57 2280
8788.46 2089
8789.34 1985
8790.23 1901
8791.11 1786
8792.00 1664
8792.88 1608
8793.77 1532
8794.65 1528
8795.54 1435
8796.42 1486
8797.31 1440
8798.19 1420
8799.08 1453
8799.96 1525
8800.85 1463
8801.74 1428
8802.62 1379
8803.51 1361
8804.39 1433
8805.28 1319
8806.16 1356
8807.05 1306
8807.94 1299
8808.82 1291
8809.71 1259
8810.59 1237
8811.48 1226
8812.37 1282
8813.25 1286
8814.14 1241
8815.03 1200
8815.91 1263
8816.80 1255
8817.68 1280
8818.57 1253
8819.46 1315
8820.34 1277
8821.23 1268
8822.12 1265
8823.00 1222
8823.89 1228
8824.78 1223
8825.66 1200
8826.55 1185
8827.44 1230
8828.33 1168
8829.21 1168
8830.10 1187
8830.99 1130
8831.87 1092
8832.76 1127
8833.65 1105
8834.54 1114
8835.42 1132
8836.31 1141
8837.20 1123
8838.08 1093
8838.97 1141
8839.86 1132
8840.75 1141
8841.64 1117
8842.52 1096
8843.41 1093
8844.30 1080
8845.19 1038
8846.07 1102
8846.96 1066
8847.85 1088
8848.74 1074
8849.63 1130
8850.51 1083
8851.40 1078
8852.29 1120
8853.18 1081
8854.07 1043
8854.96 1061
8855.84 1064
8856.73 1043
8857.62 1067
8858.51 1081
8859.40 1015
8860.29 959
8861.17 1054
8862.06 1024
8862.95 1003
8863.84 958
8864.73 1007
8865.62 1045
8866.51 974
8867.40 982
8868.29 949
8869.17 975
8870.06 982
8870.95 957
8871.84 930
8872.73 942
8873.62 918
8874.51 917
8875.40 908
8876.29 926
8877.18 903
8878.07 920
8878.96 901
8879.85 857
8880.74 839
8881.63 886
8882.51 902
8883.40 881
8884.29 856
8885.18 850
8886.07 849
8886.96 800
8887.85 878
8888.74 872
8889.63 895
8890.52 831
8891.41 861
8892.30 866
8893.19 824
8894.09 808
8894.98 842
8895.87 832
8896.76 820
8897.65 814
8898.54 798
8899.43 814
8900.32 796
8901.21 856
8902.10 808
8902.99 847
8903.88 817
8904.77 823
8905.66 826
8906.55 794
8907.44 812
8908.34 805
8909.23 795
8910.12 745
8911.01 751
8911.90 784
8912.79 798
8913.68 817
8914.57 770
8915.47 759
8916.36 798
8917.25 850
8918.14 812
8919.03 789
8919.92 783
8920.81 738
8921.71 785
8922.60 786
8923.49 765
8924.38 741
8925.27 741
8926.16 729
8927.06 724
8927.95 767
8928.84 759
8929.73 759
8930.62 735
8931.52 776
8932.41 750
8933.30 738
8934.19 763
8935.09 747
8935.98 716
8936.87 694
8937.76 723
8938.66 721
8939.55 741
8940.44 702
8941.33 707
8942.23 742
8943.12 748
8944.01 703
8944.90 711
8945.80 677
8946.69 714
8947.58 727
8948.48 730
8949.37 728
8950.26 710
8951.16 746
8952.05 733
8952.94 741
8953.84 707
8954.73 713
8955.62 707
8956.52 758
8957.41 719
8958.30 762
8959.20 691
8960.09 694
8960.98 712
8961.88 721
8962.77 705
8963.66 705
8964.56 714
8965.45 701
8966.35 678
8967.24 663
8968.13 745
8969.03 738
8969.92 750
8970.82 727
8971.71 719
8972.60 711
8973.50 723
8974.39 731
8975.29 743
8976.18 669
8977.08 712
8977.97 690
8978.87 723
8979.76 720
8980.65 749
8981.55 732
8982.44 737
8983.34 713
8984.23 673
8985.13 703
8986.02 619
8986.92 681
8987.81 671
8988.71 713
8989.60 704
8990.50 713
8991.39 700
8992.29 697
8993.18 719
8994.08 711
8994.97 675
8995.87 704
8996.76 695
8997.66 668
8998.56 672
8999.45 648
9000.35 692
9001.24 713
9002.14 691
9003.03 652
9003.93 683
9004.83 691
9005.72 696
9006.62 691
9007.51 663
9008.41 657
9009.31 677
9010.20 678
9011.10 645
9011.99 635
9012.89 650
9013.79 678
9014.68 623
9015.58 651
9016.48 655
9017.37 674
9018.27 665
9019.16 677
9020.06 652
9020.96 701
9021.85 673
9022.75 703
9023.65 663
9024.54 698
9025.44 692
9026.34 686
9027.24 649
9028.13 683
9029.03 659
9029.93 651
9030.82 662
9031.72 645
9032.62 638
9033.52 657
9034.41 648
9035.31 679
9036.21 677
9037.10 674
9038.00 650
9038.90 668
9039.80 648
9040.69 666
9041.59 675
9042.49 658
9043.39 624
9044.29 649
9045.18 653
9046.08 657
9046.98 643
9047.88 644
9048.78 622
9049.67 637
9050.57 659
9051.47 709
9052.37 698
9053.27 695
9054.16 655
9055.06 679
9055.96 695
9056.86 641
9057.76 705
9058.66 648
9059.55 682
9060.45 728
9061.35 718
9062.25 717
9063.15 734
9064.05 637
9064.95 665
9065.85 716
9066.74 718
9067.64 717
9068.54 678
9069.44 695
9070.34 664
9071.24 704
9072.14 700
9073.04 686
9073.94 647
9074.84 668
9075.74 659
9076.64 663
9077.53 678
9078.43 698
9079.33 648
9080.23 654
9081.13 712
9082.03 693
9082.93 688
9083.83 665
9084.73 663
9085.63 701
9086.53 721
9087.43 713
9088.33 710
9089.23 652
9090.13 684
9091.03 672
9091.93 696
9092.83 680
9093.73 670
9094.63 696
9095.53 742
9096.43 720
9097.33 689
9098.23 674
9099.13 688
9100.04 690
9100.94 649
9101.84 696
9102.74 657
9103.64 666
9104.54 660
9105.44 669
9106.34 666
9107.24 660
9108.14 673
9109.04 655
9109.94 686
9110.85 708
9111.75 698
9112.65 654
9113.55 633
9114.45 623
9115.35 640
9116.25 681
9117.15 649
9118.06 645
9118.96 686
9119.86 654
9120.76 675
9121.66 654
9122.56 659
9123.46 673
9124.37 668
9125.27 650
9126.17 606
9127.07 656
9127.97 691
9128.88 686
9129.78 673
9130.68 675
9131.58 694
9132.48 664
9133.39 602
9134.29 645
9135.19 682
9136.09 683
9137.00 641
9137.90 658
9138.80 649
9139.70 629
9140.61 614
9141.51 637
9142.41 645
9143.31 651
9144.22 645
9145.12 643
9146.02 678
9146.92 657
9147.83 664
9148.73 626
9149.63 654
9150.54 643
9151.44 703
9152.34 648
9153.25 671
9154.15 661
9155.05 630
9155.96 658
9156.86 631
9157.76 678
9158.67 703
9159.57 685
9160.47 636
9161.38 663
9162.28 643
9163.18 648
9164.09 676
9164.99 676
9165.90 661
9166.80 670
9167.70 693
9168.61 741
9169.51 720
9170.42 670
9171.32 708
9172.22 705
9173.13 711
9174.03 696
9174.94 717
9175.84 652
9176.74 664
9177.65 639
9178.55 664
9179.46 708
9180.36 655
9181.27 654
9182.17 651
9183.08 664
9183.98 666
9184.89 655
9185.79 663
9186.70 662
9187.60 638
9188.51 685
9189.41 693
9190.32 657
9191.22 679
9192.13 702
9193.03 689
9193.94 654
9194.84 704
9195.75 721
9196.65 703
9197.56 723
9198.46 728
9199.37 717
9200.27 796
9201.18 767
9202.08 824
9202.99 786
9203.90 769
9204.80 735
9205.71 781
9206.61 767
9207.52 768
9208.42 709
9209.33 708
9210.24 696
9211.14 686
9212.05 682
9212.95 673
9213.86 647
9214.77 650
9215.67 697
9216.58 655
9217.49 675
9218.39 703
9219.30 709
9220.21 708
9221.11 693
9222.02 678
9222.93 689
9223.83 670
9224.74 656
9225.65 607
9226.55 642
9227.46 645
9228.37 637
9229.27 659
9230.18 603
9231.09 646
9231.99 640
9232.90 612
9233.81 648
9234.72 628
9235.62 657
9236.53 667
9237.44 646
9238.34 633
9239.25 673
9240.16 694
9241.07 671
9241.97 605
9242.88 664
9243.79 661
9244.70 664
9245.61 606
9246.51 678
9247.42 659
9248.33 636
9249.24 637
9250.14 658
9251.05 627
9251.96 653
9252.87 637
9253.78 620
9254.69 638
9255.59 633
9256.50 681
9257.41 654
9258.32 664
9259.23 683
9260.14 682
9261.04 644
9261.95 686
9262.86 650
9263.77 648
9264.68 650
9265.59 694
9266.50 688
9267.40 671
9268.31 682
9269.22 641
9270.13 676
9271.04 653
9271.95 680
9272.86 656
9273.77 692
9274.68 657
9275.59 686
9276.49 670
9277.40 631
9278.31 632
9279.22 609
9280.13 623
9281.04 655
9281.95 690
9282.86 623
9283.77 668
9284.68 670
9285.59 647
9286.50 645
9287.41 659
9288.32 638
9289.23 625
9290.14 644
9291.05 651
9291.96 651
9292.87 658
9293.78 694
9294.69 741
9295.60 660
9296.51 657
9297.42 670
9298.33 710
9299.24 718
9300.15 727
9301.06 689
9301.97 664
9302.88 668
9303.79 671
9304.70 688
9305.61 658
9306.53 671
9307.44 703
9308.35 665
9309.26 665
9310.17 694
9311.08 723
9311.99 724
9312.90 735
9313.81 742
9314.72 735
9315.63 690
9316.55 661
9317.46 709
9318.37 670
9319.28 672
9320.19 687
9321.10 647
9322.01 683
9322.93 629
9323.84 644
9324.75 693
9325.66 701
9326.57 668
9327.48 715
9328.40 712
9329.31 647
9330.22 645
9331.13 664
9332.04 694
9332.96 662
9333.87 643
9334.78 668
9335.69 670
9336.60 706
9337.52 665
9338.43 670
9339.34 662
9340.25 678
9341.17 679
9342.08 708
9342.99 681
9343.90 654
9344.82 685
9345.73 662
9346.64 685
9347.55 661
9348.47 662
9349.38 646
9350.29 651
9351.21 662
9352.12 655
9353.03 669
9353.94 669
9354.86 664
9355.77 646
9356.68 657
9357.60 637
9358.51 651
9359.42 649
9360.34 680
9361.25 669
9362.16 674
9363.08 695
9363.99 669
9364.90 653
9365.82 674
9366.73 656
9367.65 702
9368.56 683
9369.47 659
9370.39 682
9371.30 680
9372.21 676
9373.13 706
9374.04 709
9374.96 688
9375.87 725
9376.79 667
9377.70 702
9378.61 689
9379.53 715
9380.44 699
9381.36 673
9382.27 730
9383.19 743
9384.10 697
9385.01 663
9385.93 706
9386.84 725
9387.76 706
9388.67 729
9389.59 716
9390.50 739
9391.42 726
9392.33 728
9393.25 718
9394.16 744
9395.08 824
9395.99 812
9396.91 795
9397.82 751
9398.74 793
9399.65 834
9400.57 790
9401.48 800
9402.40 798
9403.32 774
9404.23 742
9405.15 742
9406.06 768
9406.98 760
9407.89 765
9408.81 741
9409.73 746
9410.64 734
9411.56 734
9412.47 759
9413.39 727
9414.30 714
9415.22 743
9416.14 776
9417.05 748
9417.97 716
9418.89 718
9419.80 746
9420.72 766
9421.63 747
9422.55 725
9423.47 812
9424.38 771
9425.30 763
9426.22 794
9427.13 798
9428.05 777
9428.97 805
9429.88 790
9430.80 756
9431.72 773
9432.63 768
9433.55 792
9434.47 814
9435.38 793
9436.30 787
9437.22 807
9438.14 838
9439.05 838
9439.97 808
9440.89 844
9441.81 840
9442.72 877
9443.64 909
9444.56 869
9445.47 847
9446.39 866
9447.31 919
9448.23 895
9449.15 860
9450.06 837
9450.98 911
9451.90 928
9452.82 891
9453.73 910
9454.65 934
9455.57 953
9456.49 947
9457.41 936
9458.32 971
9459.24 913
9460.16 903
9461.08 885
9462.00 861
9462.92 871
9463.83 865
9464.75 882
9465.67 841
9466.59 867
9467.51 878
9468.43 868
9469.35 818
9470.26 836
9471.18 871
9472.10 877
9473.02 850
9473.94 817
9474.86 850
9475.78 851
9476.70 885
9477.62 852
9478.54 858
9479.45 853
9480.37 884
9481.29 946
9482.21 936
9483.13 968
9484.05 936
9484.97 949
9485.89 973
9486.81 963
9487.73 960
9488.65 881
9489.57 887
9490.49 892
9491.41 880
9492.33 888
9493.25 860
9494.17 838
9495.09 877
9496.01 864
9496.93 820
9497.85 821
9498.77 842
9499.69 828
9500.61 879
9501.53 864
9502.45 841
9503.37 850
9504.29 881
9505.21 908
9506.13 860
9507.05 883
9507.97 886
9508.89 921
9509.81 940
9510.73 930
9511.65 870
9512.57 900
9513.49 892
9514.42 882
9515.34 891
9516.26 916
9517.18 928
9518.10 1022
9519.02 1007
9519.94 1015
9520.86 1070
9521.78 1050
9522.71 1107
9523.63 1091
9524.55 1089
9525.47 1106
9526.39 1189
9527.31 1202
9528.23 1135
9529.16 1090
9530.08 1072
9531.00 1062
9531.92 1018
9532.84 1003
9533.76 1009
9534.69 987
9535.61 1008
9536.53 1022
9537.45 985
9538.37 965
9539.30 1010
9540.22 1026
9541.14 1040
9542.06 988
9542.98 995
9543.91 1006
9544.83 1009
9545.75 1023
9546.67 1046
9547.60 1040
9548.52 1041
9549.44 1023
9550.36 1083
9551.29 1053
9552.21 1063
9553.13 993
9554.06 1047
9554.98 1074
9555.90 1080
9556.82 989
9557.75 1027
9558.67 1065
9559.59 1013
9560.52 1024
9561.44 1041
9562.36 1091
9563.29 1064
9564.21 1060
9565.13 1057
9566.06 1031
9566.98 1075
9567.90 1057
9568.83 1057
9569.75 1050
9570.67 1031
9571.60 1064
9572.52 1044
9573.44 1005
9574.37 1037
9575.29 1050
9576.22 1003
9577.14 1047
9578.06 1076
9578.99 1080
9579.91 1109
9580.84 1092
9581.76 1121
9582.68 1131
9583.61 1102
9584.53 1132
9585.46 1157
9586.38 1112
9587.31 1106
9588.23 1137
9589.15 1204
9590.08 1165
9591.00 1134
9591.93 1117
9592.85 1150
9593.78 1191
9594.70 1196
9595.63 1250
9596.55 1202
9597.48 1242
9598.40 1261
9599.33 1300
9600.25 1316
9601.18 1360
9602.10 1444
9603.03 1443
9603.95 1362
9604.88 1365
9605.80 1340
9606.73 1330
9607.65 1342
9608.58 1346
9609.50 1247
9610.43 1275
9611.35 1277
9612.28 1253
9613.21 1247
9614.13 1221
9615.06 1234
9615.98 1266
9616.91 1304
9617.84 1301
9618.76 1281
9619.69 1292
9620.61 1303
9621.54 1275
9622.47 1267
9623.39 1291
9624.32 1300
9625.24 1324
9626.17 1323
9627.10 1313
9628.02 1348
9628.95 1356
9629.88 1412
9630.80 1390
9631.73 1397
9632.65 1425
9633.58 1375
9634.51 1379
9635.43 1396
9636.36 1408
9637.29 1473
9638.22 1492
9639.14 1556
9640.07 1512
9641.00 1512
9641.92 1540
9642.85 1616
9643.78 1628
9644.70 1657
9645.63 1679
9646.56 1674
9647.49 1707
9648.41 1699
9649.34 1745
9650.27 1780
9651.20 1758
9652.12 1709
9653.05 1690
9653.98 1669
9654.91 1664
9655.83 1627
9656.76 1579
9657.69 1569
9658.62 1550
9659.55 1533
9660.47 1606
9661.40 1571
9662.33 1554
9663.26 1589
9664.19 1601
9665.11 1584
9666.04 1585
9666.97 1600
9667.90 1644
9668.83 1688
9669.75 1684
9670.68 1708
9671.61 1711
9672.54 1727
9673.47 1743
9674.40 1761
9675.33 1738
9676.25 1716
9677.18 1749
9678.11 1712
9679.04 1770
9679.97 1703
9680.90 1706
9681.83 1718
9682.76 1766
9683.69 1774
9684.61 1792
9685.54 1791
9686.47 1836
9687.40 1886
9688.33 1870
9689.26 1853
9690.19 1856
9691.12 1862
9692.05 1910
9692.98 1904
9693.91 1815
9694.84 1868
9695.77 1884
9696.70 1907
9697.63 1913
9698.56 1975
9699.49 2009
9700.42 2046
9701.35 2031
9702.28 1953
9703.21 2023
9704.14 1955
9705.07 1995
9706.00 1939
9706.93 1889
9707.86 1828
9708.79 1811
9709.72 1765
9710.65 1810
9711.58 1862
9712.51 1867
9713.44 1914
9714.37 1910
9715.30 1940
9716.23 1972
9717.16 2006
9718.09 1993
9719.02 1973
9719.95 1952
9720.88 1866
9721.81 1775
9722.75 1711
9723.68 1648
9724.61 1689
9725.54 1601
9726.47 1507
9727.40 1551
9728.33 1484
9729.26 1471
9730.19 1512
9731.13 1468
9732.06 1506
9732.99 1430
9733.92 1453
9734.85 1482
9735.78 1516
9736.71 1493
9737.65 1462
9738.58 1452
9739.51 1420
9740.44 1410
9741.37 1392
9742.30 1392
9743.24 1324
9744.17 1384
9745.10 1340
9746.03 1358
9746.96 1355
9747.90 1299
9748.83 1376
9749.76 1311
9750.69 1314
9751.63 1318
9752.56 1340
9753.49 1355
9754.42 1277
9755.36 1244
9756.29 1349
9757.22 1341
9758.15 1324
9759.09 1322
9760.02 1266
9760.95 1321
9761.88 1345
9762.82 1293
9763.75 1271
9764.68 1304
9765.62 1283
9766.55 1291
9767.48 1335
9768.41 1397
9769.35 1366
9770.28 1363
9771.21 1357
9772.15 1363
9773.08 1367
9774.01 1380
9774.95 1390
9775.88 1341
9776.81 1355
9777.75 1328
9778.68 1358
9779.62 1361
9780.55 1304
9781.48 1308
9782.42 1347
9783.35 1330
9784.28 1397
9785.22 1404
9786.15 1402
9787.09 1353
9788.02 1332
9788.95 1336
9789.89 1306
9790.82 1290
9791.76 1320
9792.69 1282
9793.63 1225
9794.56 1223
9795.49 1265
9796.43 1309
9797.36 1237
9798.30 1311
9799.23 1347
9800.17 1305
9801.10 1312
9802.04 1297
9802.97 1339
9803.91 1312
9804.84 1313
9805.78 1235
9806.71 1214
9807.65 1164
9808.58 1091
9809.52 1117
9810.45 1104
9811.39 1072
9812.32 1031
9813.26 1027
9814.19 1040
9815.13 989
9816.06 1010
9817.00 1042
9817.93 1015
9818.87 986
9819.80 989
9820.74 1037
9821.68 961
9822.61 989
9823.55 991
9824.48 969
9825.42 999
9826.35 991
9827.29 949
9828.23 976
9829.16 996
9830.10 981
9831.03 991
9831.97 970
9832.91 971
9833.84 986
9834.78 990
9835.72 998
9836.65 945
9837.59 987
9838.52 983
9839.46 940
9840.40 989
9841.33 953
9842.27 1003
9843.21 948
9844.14 985
9845.08 984
9846.02 977
9846.95 960
9847.89 1016
9848.83 958
9849.77 935
9850.70 927
9851.64 960
9852.58 977
9853.51 961
9854.45 958
9855.39 963
9856.33 1040
9857.26 954
9858.20 938
9859.14 984
9860.08 974
9861.01 957
9861.95 966
9862.89 981
9863.83 932
9864.76 920
9865.70 952
9866.64 949
9867.58 919
9868.51 933
9869.45 896
9870.39 926
9871.33 911
9872.27 899
9873.20 901
9874.14 947
9875.08 891
9876.02 884
9876.96 934
9877.90 905
9878.83 911
9879.77 937
9880.71 916
9881.65 920
9882.59 890
9883.53 889
9884.47 911
9885.40 919
9886.34 901
9887.28 889
9888.22 887
9889.16 921
9890.10 942
9891.04 916
9891.98 914
9892.91 949
9893.85 908
9894.79 852
9895.73 840
9896.67 886
9897.61 889
9898.55 884
9899.49 851
9900.43 900
9901.37 879
9902.31 904
9903.25 919
9904.19 863
9905.13 888
9906.07 881
9907.01 887
9907.95 882
9908.89 875
9909.83 896
9910.77 916
9911.71 869
9912.65 907
9913.59 914
9914.53 892
9915.47 893
9916.41 864
9917.35 875
9918.29 896
9919.23 875
9920.17 943
9921.11 945
9922.05 957
9922.99 966
9923.93 995
9924.87 1009
9925.81 1068
9926.75 1140
9927.69 1166
9928.63 1168
9929.57 1261
9930.51 1231
9931.45 1171
9932.39 1189
9933.34 1135
9934.28 1133
9935.22 1096
9936.16 1028
9937.10 959
9938.04 935
9938.98 901
9939.92 880
9940.87 881
9941.81 845
9942.75 888
9943.69 864
9944.63 866
9945.57 838
9946.51 927
9947.46 941
9948.40 976
9949.34 1027
9950.28 1002
9951.22 1091
9952.16 1105
9953.11 1157
9954.05 1059
9954.99 1073
9955.93 1009
9956.87 1005
9957.82 960
9958.76 913
9959.70 918
9960.64 921
9961.59 868
9962.53 844
9963.47 821
9964.41 857
9965.35 825
9966.30 805
9967.24 780
9968.18 772
9969.13 772
9970.07 768
9971.01 774
9971.95 791
9972.90 762
9973.84 748
9974.78 821
9975.73 744
9976.67 768
9977.61 755
9978.55 744
9979.50 778
9980.44 777
9981.38 765
9982.33 753
9983.27 757
9984.21 764
9985.16 736
9986.10 781
9987.04 780
9987.99 746
9988.93 749
9989.88 795
9990.82 776
9991.76 752
9992.71 784
9993.65 783
9994.59 776
9995.54 803
9996.48 775
9997.43 751
9998.37 733
9999.31 758
10000.26 803
10001.20 798
10002.15 761
10003.09 777
10004.04 752
10004.98 784
10005.92 767
10006.87 745
10007.81 754
10008.76 730
10009.70 716
10010.65 733
10011.59 713
10012.54 728
10013.48 745
10014.43 748
10015.37 724
10016.32 714
10017.26 731
10018.21 729
10019.15 781
10020.10 745
10021.04 701
10021.99 741
10022.93 698
10023.88 704
10024.82 713
10025.77 749
10026.71 737
10027.66 716
10028.60 722
10029.55 702
10030.49 721
10031.44 719
10032.39 721
10033.33 742
10034.28 701
10035.22 747
10036.17 706
10037.11 691
10038.06 665
10039.01 689
10039.95 718
10040.90 682
10041.84 696
10042.79 706
10043.74 695
10044.68 679
10045.63 694
10046.58 668
10047.52 708
10048.47 671
10049.41 657
10050.36 704
10051.31 674
10052.25 695
10053.20 698
10054.15 679
10055.09 644
10056.04 655
10056.99 658
10057.93 687
10058.88 672
10059.83 641
10060.78 658
10061.72 698
10062.67 684
10063.62 671
10064.56 640
10065.51 653
10066.46 662
10067.41 673
10068.35 691
10069.30 677
10070.25 679
10071.20 640
10072.14 675
10073.09 662
10074.04 717
10074.99 712
10075.93 713
10076.88 665
10077.83 643
10078.78 690
10079.72 699
10080.67 672
10081.62 668
10082.57 670
10083.52 643
10084.46 681
10085.41 694
10086.36 687
10087.31 664
10088.26 669
10089.21 665
10090.15 657
10091.10 657
10092.05 624
10093.00 607
10093.95 611
10094.90 620
10095.85 680
10096.79 680
10097.74 677
10098.69 661
10099.64 657
10100.59 647
10101.54 669
10102.49 699
10103.44 661
10104.39 678
10105.33 702
10106.28 732
10107.23 711
10108.18 659
10109.13 624
10110.08 654
10111.03 656
10111.98 634
10112.93 638
10113.88 668
10114.83 650
10115.78 661
10116.73 651
10117.68 643
10118.63 647
10119.58 627
10120.53 643
10121.48 691
10122.43 667
10123.38 678
10124.33 688
10125.28 665
10126.23 696
10127.18 669
10128.13 679
10129.08 656
10130.03 676
10130.98 665
10131.93 669
10132.88 709
10133.83 670
10134.78 677
10135.73 672
10136.68 667
10137.63 628
10138.58 698
10139.53 707
10140.48 685
10141.43 676
10142.38 711
10143.33 671
10144.29 699
10145.24 730
10146.19 697
10147.14 747
10148.09 669
10149.04 642
10149.99 707
10150.94 696
10151.89 721
10152.85 728
10153.80 725
10154.75 781
10155.70 692
10156.65 703
10157.60 724
10158.55 756
10159.51 722
10160.46 694
10161.41 784
10162.36 757
10163.31 760
10164.26 755
10165.22 749
10166.17 751
10167.12 755
10168.07 777
10169.02 761
10169.98 743
10170.93 795
10171.88 796
10172.83 751
10173.79 821
10174.74 801
10175.69 818
10176.64 808
10177.60 791
10178.55 797
10179.50 795
10180.45 834
10181.41 846
10182.36 796
10183.31 807
10184.26 829
10185.22 803
10186.17 817
10187.12 825
10188.08 832
10189.03 819
10189.98 848
10190.93 876
10191.89 847
10192.84 824
10193.79 857
10194.75 878
10195.70 858
10196.65 892
10197.61 886
10198.56 853
10199.51 844
10200.47 866
10201.42 880
10202.38 877
10203.33 856
10204.28 856
10205.24 924
10206.19 952
10207.14 1024
10208.10 985
10209.05 968
10210.01 985
10210.96 981
10211.91 982
10212.87 961
10213.82 966
10214.78 902
10215.73 952
10216.69 932
10217.64 849
10218.59 859
10219.55 844
10220.50 858
10221.46 828
10222.41 868
10223.37 850
10224.32 831
10225.28 850
10226.23 830
10227.19 810
10228.14 844
10229.10 861
10230.05 866
10231.01 919
10231.96 841
10232.92 903
10233.87 937
10234.83 956
10235.78 995
10236.74 1030
10237.69 1034
10238.65 1084
10239.60 1119
10240.56 1049
10241.51 1037
10242.47 1042
10243.42 1022
10244.38 998
10245.34 943
10246.29 909
10247.25 874
10248.20 825
10249.16 802
10250.11 799
10251.07 832
10252.03 797
10252.98 799
10253.94 768
10254.89 795
10255.85 761
10256.81 797
10257.76 789
10258.72 774
10259.68 772
10260.63 752
10261.59 748
10262.55 758
10263.50 738
10264.46 740
10265.41 717
10266.37 744
10267.33 738
10268.28 766
10269.24 769
10270.20 793
10271.16 796
10272.11 801
10273.07 814
10274.03 820
10274.98 783
10275.94 776
10276.90 762
10277.85 742
10278.81 716
10279.77 715
10280.73 699
10281.68 713
10282.64 679
10283.60 717
10284.56 711
10285.51 685
10286.47 696
10287.43 692
10288.39 665
10289.34 701
10290.30 710
10291.26 707
10292.22 698
10293.18 700
10294.13 724
10295.09 726
10296.05 708
10297.01 696
10297.97 696
10298.92 686
10299.88 692
10300.84 699
10301.80 697
10302.76 705
10303.72 693
10304.67 730
10305.63 715
10306.59 701
10307.55 687
10308.51 712
10309.47 685
10310.43 702
10311.38 698
10312.34 677
10313.30 704
10314.26 728
10315.22 725
10316.18 701
10317.14 681
10318.10 755
10319.06 736
10320.01 720
10320.97 706
10321.93 693
10322.89 694
10323.85 678
10324.81 683
10325.77 672
10326.73 690
10327.69 660
10328.65 704
10329.61 668
10330.57 667
10331.53 705
10332.49 700
10333.45 736
10334.41 706
10335.37 687
10336.33 685
10337.29 675
10338.25 654
10339.21 676
10340.17 676
10341.13 637
10342.09 606
10343.05 639
10344.01 660
10344.97 642
10345.93 641
10346.89 656
10347.85 619
10348.81 655
10349.77 632
10350.73 636
10351.69 622
10352.65 626
10353.61 640
10354.57 649
10355.53 656
10356.49 638
10357.46 618
10358.42 604
10359.38 619
10360.34 597
10361.30 581
10362.26 586
10363.22 619
10364.18 607
10365.14 624
10366.11 634
10367.07 648
10368.03 634
10368.99 594
10369.95 576
10370.91 555
10371.87 609
10372.84 626
10373.80 628
10374.76 592
10375.72 590
10376.68 630
10377.64 627
10378.61 621
10379.57 579
10380.53 618
10381.49 602
10382.45 630
10383.42 597
10384.38 628
10385.34 602
10386.30 598
10387.27 613
10388.23 619
10389.19 614
10390.15 617
10391.11 586
10392.08 606
10393.04 569
10394.00 586
10394.96 605
10395.93 585
10396.89 603
10397.85 582
10398.82 601
10399.78 602
10400.74 601
10401.70 618
10402.67 630
10403.63 578
10404.59 587
10405.56 577
10406.52 585
10407.48 591
10408.45 578
10409.41 573
10410.37 584
10411.34 603
10412.30 623
10413.26 607
10414.23 591
10415.19 569
10416.15 598
10417.12 651
10418.08 656
10419.04 645
10420.01 684
10420.97 671
10421.94 658
10422.90 674
10423.86 712
10424.83 685
10425.79 669
10426.76 601
10427.72 601
10428.68 607
10429.65 585
10430.61 582
10431.58 599
10432.54 570
10433.51 601
10434.47 608
10435.44 606
10436.40 585
10437.36 587
10438.33 578
10439.29 568
10440.26 563
10441.22 559
10442.19 595
10443.15 595
10444.12 574
10445.08 565
10446.05 587
10447.01 568
10447.98 602
10448.94 577
10449.91 555
10450.87 574
10451.84 573
10452.80 558
10453.77 533
10454.73 550
10455.70 572
10456.67 574
10457.63 587
10458.60 564
10459.56 555
10460.53 570
10461.49 585
10462.46 587
10463.43 606
10464.39 590
10465.36 601
10466.32 583
10467.29 605
10468.25 630
10469.22 601
10470.19 574
10471.15 594
10472.12 575
10473.09 558
10474.05 559
10475.02 574
10475.98 599
10476.95 604
10477.92 601
10478.88 635
10479.85 645
10480.82 651
10481.78 615
10482.75 627
10483.72 636
10484.68 626
10485.65 627
10486.62 601
10487.58 611
10488.55 605
10489.52 614
10490.49 631
10491.45 608
10492.42 556
10493.39 560
10494.35 562
10495.32 589
10496.29 563
10497.26 590
10498.22 590
10499.19 619
10500.16 626
10501.13 610
10502.09 612
10503.06 611
10504.03 605
10505.00 592
10505.96 588
10506.93 592
10507.90 603
10508.87 595
10509.84 581
10510.80 599
10511.77 613
10512.74 592
10513.71 596
10514.68 592
10515.64 592
10516.61 572
10517.58 593
10518.55 611
10519.52 599
10520.49 614
10521.45 612
10522.42 640
10523.39 585
10524.36 575
10525.33 542
10526.30 565
10527.27 606
10528.23 617
10529.20 586
10530.17 591
10531.14 581
10532.11 573
10533.08 591
10534.05 600
10535.02 608
10535.99 602
10536.96 624
10537.93 617
10538.89 648
10539.86 637
10540.83 653
10541.80 643
10542.77 664
10543.74 650
10544.71 642
10545.68 625
10546.65 631
10547.62 595
10548.59 618
10549.56 617
10550.53 636
10551.50 652
10552.47 598
10553.44 589
10554.41 637
10555.38 617
10556.35 651
10557.32 620
10558.29 672
10559.26 630
10560.23 607
10561.20 646
10562.17 728
10563.14 681
10564.11 703
10565.08 701
10566.05 704
10567.02 672
10567.99 649
10568.96 696
10569.93 701
10570.91 626
10571.88 655
10572.85 652
10573.82 643
10574.79 643
10575.76 651
10576.73 647
10577.70 650
10578.67 651
10579.64 612
10580.62 626
10581.59 633
10582.56 645
10583.53 636
10584.50 658
10585.47 691
10586.44 644
10587.42 662
10588.39 675
10589.36 671
10590.33 667
10591.30 683
10592.27 662
10593.25 664
10594.22 731
10595.19 690
10596.16 672
10597.13 697
10598.10 681
10599.08 644
10600.05 648
10601.02 676
10601.99 703
10602.97 719
10603.94 707
10604.91 707
10605.88 691
10606.85 670
10607.83 766
10608.80 806
10609.77 784
10610.74 809
10611.72 835
10612.69 794
10613.66 815
10614.64 774
10615.61 770
10616.58 793
10617.55 759
10618.53 730
10619.50 718
10620.47 716
10621.45 698
10622.42 681
10623.39 685
10624.37 668
10625.34 675
10626.31 670
10627.29 684
10628.26 684
10629.23 707
10630.21 698
10631.18 660
10632.15 645
10633.13 664
10634.10 671
10635.07 666
10636.05 674
10637.02 693
10638.00 733
10638.97 704
10639.94 743
10640.92 739
10641.89 748
10642.87 759
10643.84 752
10644.81 725
10645.79 740
10646.76 730
10647.74 737
10648.71 733
10649.68 691
10650.66 648
10651.63 666
10652.61 643
10653.58 645
10654.56 627
10655.53 681
10656.51 641
10657.48 657
10658.46 608
10659.43 583
10660.41 612
10661.38 590
10662.36 573
10663.33 598
10664.31 600
10665.28 580
10666.26 588
10667.23 611
10668.21 616
10669.18 625
10670.16 617
10671.13 606
10672.11 606
10673.08 588
10674.06 600
10675.03 629
10676.01 603
10676.99 627
10677.96 601
10678.94 618
10679.91 604
10680.89 622
10681.86 609
10682.84 587
10683.82 617
10684.79 640
10685.77 603
10686.74 646
10687.72 622
10688.70 618
10689.67 596
10690.65 584
10691.63 628
10692.60 643
10693.58 623
10694.55 603
10695.53 590
10696.51 583
10697.48 595
10698.46 580
10699.44 573
10700.41 586
10701.39 575
10702.37 603
10703.34 596
10704.32 573
10705.30 604
10706.27 588
10707.25 603
10708.23 571
10709.21 579
10710.18 601
10711.16 568
10712.14 613
10713.11 608
10714.09 609
10715.07 599
10716.05 631
10717.02 632
10718.00 599
10718.98 594
10719.96 608
10720.93 618
10721.91 567
10722.89 598
10723.87 597
10724.85 574
10725.82 596
10726.80 578
10727.78 579
10728.76 591
10729.74 593
10730.71 588
10731.69 567
10732.67 543
10733.65 577
10734.63 542
10735.60 554
10736.58 595
10737.56 588
10738.54 600
10739.52 564
10740.50 579
10741.48 587
10742.45 604
10743.43 566
10744.41 577
10745.39 602
10746.37 620
10747.35 602
10748.33 590
10749.31 625
10750.28 593
10751.26 582
10752.24 596
10753.22 572
10754.20 588
10755.18 598
10756.16 577
10757.14 569
10758.12 579
10759.10 574
10760.08 565
10761.06 618
10762.04 534
10763.01 581
10763.99 582
10764.97 588
10765.95 580
10766.93 582
10767.91 588
10768.89 616
10769.87 623
10770.85 609
10771.83 591
10772.81 565
10773.79 591
10774.77 608
10775.75 598
10776.73 614
10777.71 626
10778.69 621
10779.67 596
10780.65 610
10781.63 588
10782.62 623
10783.60 631
10784.58 607
10785.56 630
10786.54 650
10787.52 625
10788.50 632
10789.48 594
10790.46 648
10791.44 648
10792.42 672
10793.40 651
10794.38 623
10795.37 616
10796.35 610
10797.33 617
10798.31 605
10799.29 600
10800.27 616
10801.25 605
10802.23 582
10803.21 635
10804.20 612
10805.18 605
10806.16 613
10807.14 614
10808.12 611
10809.10 633
10810.09 631
10811.07 597
10812.05 639
10813.03 627
10814.01 617
10815.00 657
10815.98 606
10816.96 591
10817.94 635
10818.92 626
10819.91 627
10820.89 626
10821.87 657
10822.85 648
10823.83 635
10824.82 643
10825.80 629
10826.78 656
10827.76 644
10828.75 640
10829.73 662
10830.71 637
10831.69 639
10832.68 643
10833.66 625
10834.64 656
10835.63 641
10836.61 662
10837.59 668
10838.57 685
10839.56 626
10840.54 661
10841.52 655
10842.51 706
10843.49 691
10844.47 681
10845.46 670
10846.44 685
10847.42 682
10848.41 670
10849.39 713
10850.37 692
10851.36 683
10852.34 726
10853.32 698
10854.31 748
10855.29 750
10856.28 767
10857.26 751
10858.24 733
10859.23 737
10860.21 761
10861.20 740
10862.18 742
10863.16 746
10864.15 779
10865.13 742
10866.12 753
10867.10 770
10868.08 779
10869.07 727
10870.05 766
10871.04 734
10872.02 742
10873.01 763
10873.99 803
10874.98 822
10875.96 768
10876.95 752
10877.93 759
10878.92 758
10879.90 763
10880.89 779
10881.87 766
10882.86 764
10883.84 767
10884.83 772
10885.81 792
10886.80 794
10887.78 805
10888.77 809
10889.75 811
10890.74 775
10891.72 790
10892.71 802
10893.69 812
10894.68 859
10895.66 854
10896.65 834
10897.64 840
10898.62 846
10899.61 874
10900.59 813
10901.58 898
10902.56 910
10903.55 867
10904.54 892
10905.52 884
10906.51 910
10907.49 917
10908.48 925
10909.47 891
10910.45 903
10911.44 928
10912.43 951
10913.41 974
10914.40 970
10915.39 947
10916.37 951
10917.36 998
10918.35 1012
10919.33 993
10920.32 975
10921.31 999
10922.29 1023
10923.28 1047
10924.27 1051
10925.25 1037
10926.24 1026
10927.23 1056
10928.21 1024
10929.20 1047
10930.19 1050
10931.18 1078
10932.16 1056
10933.15 1014
10934.14 1045
10935.12 1062
10936.11 1088
10937.10 1110
10938.09 1106
10939.07 1090
10940.06 1135
10941.05 1135
10942.04 1139
10943.02 1159
10944.01 1167
10945.00 1169
10945.99 1167
10946.98 1219
10947.96 1234
10948.95 1260
10949.94 1244
10950.93 1246
10951.92 1318
10952.90 1336
10953.89 1377
10954.88 1435
10955.87 1452
10956.86 1534
10957.85 1618
10958.83 1677
10959.82 1716
10960.81 1774
10961.80 1778
10962.79 1737
10963.78 1734
10964.77 1735
10965.75 1676
10966.74 1636
10967.73 1593
10968.72 1481
10969.71 1418
10970.70 1437
10971.69 1394
10972.68 1356
10973.67 1343
10974.66 1330
10975.64 1292
10976.63 1274
10977.62 1295
10978.61 1279
10979.60 1342
10980.59 1322
10981.58 1325
10982.57 1342
10983.56 1343
10984.55 1360
10985.54 1311
10986.53 1373
10987.52 1346
10988.51 1390
10989.50 1379
10990.49 1397
10991.48 1409
10992.47 1439
10993.46 1511
10994.45 1587
10995.44 1687
10996.43 1686
10997.42 1754
10998.41 1901
10999.40 2018
11000.39 2140
11001.38 2243
11002.37 2245
11003.36 2260
11004.35 2276
11005.34 2209
11006.33 2136
11007.32 1962
11008.31 1840
11009.30 1789
11010.30 1717
11011.29 1553
11012.28 1458
11013.27 1375
11014.26 1312
11015.25 1190
11016.24 1247
11017.23 1193
11018.22 1185
11019.21 1199
11020.21 1120
11021.20 1105
11022.19 1122
11023.18 1124
11024.17 1069
11025.16 1097
11026.15 1068
11027.14 1053
11028.14 1077
11029.13 1060
11030.12 1039
11031.11 1017
11032.10 1001
11033.09 972
11034.09 1010
11035.08 1004
11036.07 995
11037.06 951
11038.05 982
11039.05 984
11040.04 992
11041.03 992
11042.02 978
11043.02 932
11044.01 965
11045.00 959
11045.99 957
11046.98 983
11047.98 991
11048.97 909
11049.96 921
11050.95 913
11051.95 925
11052.94 878
11053.93 903
11054.93 912
11055.92 892
11056.91 900
11057.90 903
11058.90 899
11059.89 888
11060.88 915
11061.88 927
11062.87 944
11063.86 960
11064.86 930
11065.85 939
11066.84 969
11067.84 975
11068.83 963
11069.82 919
11070.82 923
11071.81 956
11072.80 981
11073.80 909
11074.79 900
11075.78 939
11076.78 939
11077.77 926
11078.77 932
11079.76 939
11080.75 976
11081.75 924
11082.74 967
11083.74 903
11084.73 909
11085.72 906
11086.72 951
11087.71 927
11088.71 907
11089.70 849
11090.70 866
11091.69 878
11092.68 837
11093.68 864
11094.67 865
11095.67 852
11096.66 817
11097.66 825
11098.65 840
11099.65 803
11100.64 827
11101.64 849
11102.63 829
11103.63 846
11104.62 860
11105.62 862
11106.61 813
11107.61 789
11108.60 827
11109.60 813
11110.59 802
11111.59 803
11112.58 785
11113.58 814
11114.57 787
11115.57 819
11116.56 786
11117.56 789
11118.56 754
11119.55 757
11120.55 778
11121.54 771
11122.54 756
11123.54 763
11124.53 744
11125.53 798
11126.52 754
11127.52 767
11128.51 749
11129.51 762
11130.51 768
11131.50 791
11132.50 767
11133.50 745
11134.49 739
11135.49 746
11136.49 787
11137.48 760
11138.48 718
11139.47 705
11140.47 786
11141.47 748
11142.46 744
11143.46 761
11144.46 732
11145.46 755
11146.45 795
11147.45 738
11148.45 726
11149.44 754
11150.44 747
11151.44 748
11152.43 764
11153.43 761
11154.43 758
11155.43 774
11156.42 766
11157.42 743
11158.42 746
11159.42 714
11160.41 727
11161.41 718
11162.41 682
11163.41 707
11164.40 707
11165.40 727
11166.40 731
11167.40 700
11168.39 715
11169.39 732
11170.39 725
11171.39 692
11172.39 748
11173.38 704
11174.38 724
11175.38 708
11176.38 762
11177.38 711
11178.38 700
11179.37 731
11180.37 707
11181.37 725
11182.37 689
11183.37 707
11184.37 706
11185.37 716
11186.36 678
11187.36 714
11188.36 695
11189.36 720
11190.36 709
11191.36 707
11192.36 678
11193.36 677
11194.36 737
11195.35 719
11196.35 710
11197.35 716
11198.35 747
11199.35 725
11200.35 700
11201.35 721
11202.35 705
11203.35 698
11204.35 741
11205.35 713
11206.35 718
11207.35 708
11208.35 764
11209.35 777
11210.35 737
11211.35 713
11212.35 733
11213.35 745
11214.35 706
11215.34 741
11216.35 774
11217.35 723
11218.35 746
11219.35 724
11220.35 697
11221.35 711
11222.35 748
11223.35 745
11224.35 752
11225.35 687
11226.35 764
11227.35 717
11228.35 729
11229.35 744
11230.35 762
11231.35 765
11232.35 768
11233.35 753
11234.35 721
11235.35 788
11236.35 783
11237.36 747
11238.36 747
11239.36 785
11240.36 743
11241.36 778
11242.36 767
11243.36 779
11244.36 727
11245.36 779
11246.37 811
11247.37 788
11248.37 785
11249.37 769
11250.37 767
11251.37 763
11252.38 772
11253.38 778
11254.38 800
11255.38 782
11256.38 793
11257.38 809
11258.39 852
11259.39 832
11260.39 813
11261.39 799
11262.39 778
11263.40 825
11264.40 840
11265.40 837
11266.40 868
11267.40 867
11268.41 867
11269.41 905
11270.41 859
11271.41 949
11272.42 957
11273.42 920
11274.42 927
11275.42 947
11276.43 918
11277.43 915
11278.43 958
11279.44 913
11280.44 917
11281.44 890
11282.44 875
11283.45 890
11284.45 845
11285.45 852
11286.46 855
11287.46 813
11288.46 810
11289.47 827
11290.47 807
11291.47 813
11292.48 789
11293.48 806
11294.48 803
11295.49 797
11296.49 817
11297.49 771
11298.50 783
11299.50 781
11300.51 768
11301.51 797
11302.51 816
11303.52 788
11304.52 824
11305.53 784
11306.53 776
11307.53 819
11308.54 789
11309.54 787
11310.55 756
11311.55 783
11312.55 766
11313.56 762
11314.56 794
11315.57 785
11316.57 813
11317.58 829
11318.58 823
11319.59 812
11320.59 790
11321.59 857
11322.60 850
11323.60 824
11324.61 835
11325.61 850
11326.62 857
11327.62 848
11328.63 850
11329.63 836
11330.64 849
11331.64 874
11332.65 832
11333.65 812
11334.66 839
11335.67 871
11336.67 852
11337.68 859
11338.68 863
11339.69 879
11340.69 880
11341.70 915
11342.70 912
11343.71 932
11344.72 926
11345.72 949
11346.73 944
11347.73 890
11348.74 944
11349.74 901
11350.75 879
11351.76 860
11352.76 898
11353.77 864
11354.78 882
11355.78 819
11356.79 835
11357.79 851
11358.80 846
11359.81 861
11360.81 866
11361.82 846
11362.83 907
11363.83 891
11364.84 843
11365.85 888
11366.85 883
11367.86 862
11368.87 846
11369.87 876
11370.88 878
11371.89 885
11372.89 890
11373.90 888
11374.91 863
11375.92 866
11376.92 885
11377.93 847
11378.94 873
11379.94 927
11380.95 934
11381.96 901
11382.97 894
11383.97 894
11384.98 885
11385.99 887
11387.00 915
11388.00 871
11389.01 924
11390.02 898
11391.03 923
11392.04 906
11393.04 936
11394.05 932
11395.06 954
11396.07 911
11397.08 921
11398.08 935
11399.09 956
11400.10 960
11401.11 940
11402.12 939
11403.12 958
11404.13 972
11405.14 928
11406.15 984
11407.16 988
11408.17 983
11409.18 1044
11410.18 971
11411.19 955
11412.20 971
11413.21 1015
11414.22 988
11415.23 1022
11416.24 1022
11417.25 1073
11418.25 1030
11419.26 1032
11420.27 1014
11421.28 1006
11422.29 1005
11423.30 997
11424.31 1052
11425.32 1025
11426.33 998
11427.34 1015
11428.35 1048
11429.36 1051
11430.37 1039
11431.38 1076
11432.39 1060
11433.39 1086
11434.40 1079
11435.41 1078
11436.42 1088
11437.43 1074
11438.44 1087
11439.45 1082
11440.46 1090
11441.47 1073
11442.48 1062
11443.49 1064
11444.50 1091
11445.51 1075
11446.52 1065
11447.53 1094
11448.55 1106
11449.56 1086
11450.57 1124
11451.58 1117
11452.59 1116
11453.60 1103
11454.61 1161
11455.62 1153
11456.63 1139
11457.64 1156
11458.65 1165
11459.66 1148
11460.67 1158
11461.68 1154
11462.69 1193
11463.71 1219
11464.72 1219
11465.73 1174
11466.74 1219
11467.75 1194
11468.76 1243
11469.77 1233
11470.78 1233
11471.80 1262
11472.81 1257
11473.82 1260
11474.83 1305
11475.84 1331
11476.85 1357
11477.86 1373
11478.88 1322
11479.89 1363
11480.90 1362
11481.91 1408
11482.92 1406
11483.93 1398
11484.95 1414
11485.96 1424
11486.97 1437
11487.98 1418
11489.00 1480
11490.01 1499
11491.02 1504
11492.03 1586
11493.04 1522
11494.06 1556
11495.07 1611
11496.08 1656
11497.09 1681
11498.11 1678
11499.12 1721
11500.13 1732
11501.14 1728
11502.16 1732
11503.17 1751
11504.18 1766
11505.20 1846
11506.21 1891
11507.22 1876
11508.23 1853
11509.25 1965
11510.26 1956
11511.27 1959
11512.29 2018
11513.30 2043
11514.31 2110
11515.33 2149
11516.34 2314
11517.35 2306
11518.37 2400
11519.38 2513
11520.39 2574
11521.41 2647
11522.42 2719
11523.43 2766
11524.45 2869
11525.46 2945
11526.47 3004
11527.49 3136
11528.50 3152
11529.52 3229
11530.53 3308
11531.54 3431
11532.56 3624
11533.57 3858
11534.59 4160
11535.60 4414
11536.62 4775
11537.63 5127
11538.64 5490
11539.66 5869
11540.67 6201
11541.69 6328
11542.70 6489
11543.72 6379
11544.73 6190
11545.75 5961
11546.76 5616
11547.77 5240
11548.79 4738
11549.80 4367
11550.82 3932
11551.83 3615
11552.85 3288
11553.86 3002
11554.88 2788
11555.89 2640
11556.91 2524
11557.92 2422
11558.94 2261
11559.95 2203
11560.97 2133
11561.99 2103
11563.00 2045
11564.02 1945
11565.03 1962
11566.05 1945
11567.06 1943
11568.08 1945
11569.09 1935
11570.11 1860
11571.13 1889
11572.14 1871
11573.16 1867
11574.17 1880
11575.19 1936
11576.20 1891
11577.22 1886
11578.24 1847
11579.25 1788
11580.27 1784
11581.29 1743
11582.30 1798
11583.32 1744
11584.33 1679
11585.35 1702
11586.37 1675
11587.38 1683
11588.40 1693
11589.42 1711
11590.43 1713
11591.45 1674
11592.47 1754
11593.48 1791
11594.50 1763
11595.52 1844
11596.53 1861
11597.55 1980
11598.57 2041
11599.58 2088
11600.60 2076
11601.62 2195
11602.64 2216
11603.65 2236
11604.67 2223
11605.69 2178
11606.70 2120
11607.72 2090
11608.74 2061
11609.76 2004
11610.77 1967
11611.79 1842
11612.81 1848
11613.83 1832
11614.84 1798
11615.86 1821
11616.88 1865
11617.90 1831
11618.92 1788
11619.93 1795
11620.95 1856
11621.97 1829
11622.99 1823
11624.01 1791
11625.02 1792
11626.04 1775
11627.06 1760
11628.08 1742
11629.10 1717
11630.11 1671
11631.13 1625
11632.15 1628
11633.17 1620
11634.19 1598
11635.21 1533
11636.23 1519
11637.24 1558
11638.26 1538
11639.28 1517
11640.30 1479
11641.32 1487
11642.34 1492
11643.36 1469
11644.38 1424
11645.39 1459
11646.41 1412
11647.43 1373
11648.45 1371
11649.47 1348
11650.49 1322
11651.51 1348
11652.53 1347
11653.55 1288
11654.57 1330
11655.59 1314
11656.61 1249
11657.63 1280
11658.65 1274
11659.67 1254
11660.69 1215
11661.70 1215
11662.72 1230
11663.74 1251
11664.76 1204
11665.78 1176
11666.80 1179
11667.82 1185
11668.84 1186
11669.86 1183
11670.88 1162
11671.90 1166
11672.92 1127
11673.95 1128
11674.97 1124
11675.99 1119
11677.01 1128
11678.03 1119
11679.05 1172
11680.07 1139
11681.09 1078
11682.11 1062
11683.13 1090
11684.15 1079
11685.17 1085
11686.19 1102
11687.21 1101
11688.23 1065
11689.25 1073
11690.28 1107
11691.30 1071
11692.32 1060
11693.34 1042
11694.36 1057
11695.38 1048
11696.40 1038
11697.42 1018
11698.44 978
11699.47 1009
11700.49 993
11701.51 1000
11702.53 967
11703.55 938
11704.57 923
11705.60 971
11706.62 961
11707.64 970
11708.66 929
11709.68 907
11710.70 926
11711.73 933
11712.75 927
11713.77 949
11714.79 953
11715.81 903
11716.84 906
11717.86 902
11718.88 862
11719.90 894
11720.92 872
11721.95 862
11722.97 843
11723.99 869
11725.01 890
11726.04 835
11727.06 823
11728.08 869
11729.11 860
11730.13 855
11731.15 855
11732.17 840
11733.20 839
11734.22 823
11735.24 809
11736.26 858
11737.29 802
11738.31 834
11739.33 793
11740.36 807
11741.38 810
11742.40 803
11743.43 769
11744.45 781
11745.47 776
11746.50 802
11747.52 812
11748.54 808
11749.57 738
11750.59 780
11751.62 774
11752.64 762
11753.66 764
11754.69 761
11755.71 773
11756.73 751
11757.76 756
11758.78 718
11759.81 762
11760.83 765
11761.85 744
11762.88 704
11763.90 741
11764.93 766
11765.95 773
11766.98 777
11768.00 728
11769.02 773
11770.05 744
11771.07 738
11772.10 735
11773.12 747
11774.15 770
11775.17 727
11776.20 751
11777.22 734
11778.25 700
11779.27 720
11780.30 703
11781.32 718
11782.35 746
11783.37 717
11784.40 717
11785.42 707
11786.45 712
11787.47 736
11788.50 712
11789.52 718
11790.55 733
11791.57 724
11792.60 708
11793.62 703
11794.65 716
11795.67 724
11796.70 694
11797.73 744
11798.75 704
11799.78 718
11800.80 731
11801.83 726
11802.85 702
11803.88 726
11804.91 704
11805.93 709
11806.96 690
11807.98 733
11809.01 700
11810.04 708
11811.06 688
11812.09 707
11813.12 707
11814.14 718
11815.17 736
11816.19 748
11817.22 730
11818.25 727
11819.27 720
11820.30 730
11821.33 710
11822.35 731
11823.38 739
11824.41 730
11825.44 707
11826.46 736
11827.49 744
11828.52 737
11829.54 775
11830.57 748
11831.60 705
11832.62 774
11833.65 752
11834.68 740
11835.71 751
11836.73 720
11837.76 736
11838.79 760
11839.82 725
11840.84 742
11841.87 721
11842.90 724
11843.93 737
11844.95 762
11845.98 797
11847.01 745
11848.04 764
11849.07 757
11850.09 764
11851.12 773
11852.15 759
11853.18 778
11854.21 781
11855.23 774
11856.26 738
11857.29 776
11858.32 803
11859.35 835
11860.38 801
11861.40 804
11862.43 807
11863.46 824
11864.49 813
11865.52 824
11866.55 829
11867.58 881
11868.60 841
11869.63 865
11870.66 837
11871.69 799
11872.72 845
11873.75 865
11874.78 866
11875.81 811
11876.84 830
11877.86 820
11878.89 882
11879.92 844
11880.95 870
11881.98 864
11883.01 901
11884.04 907
11885.07 961
11886.10 938
11887.13 907
11888.16 903
11889.19 917
11890.22 958
11891.25 967
11892.28 950
11893.31 954
11894.34 984
11895.37 958
11896.40 988
11897.43 1069
11898.46 1042
11899.49 1040
11900.52 1108
11901.55 1091
11902.58 1159
11903.61 1212
11904.64 1228
11905.67 1256
11906.70 1272
11907.73 1243
11908.76 1299
11909.79 1224
11910.82 1227
11911.85 1236
11912.88 1188
11913.91 1167
11914.94 1147
11915.97 1135
11917.01 1124
11918.04 1111
11919.07 1066
11920.10 1076
11921.13 1099
11922.16 1099
11923.19 1072
11924.22 1055
11925.25 1094
11926.28 1071
11927.32 1137
11928.35 1174
11929.38 1217
11930.41 1239
11931.44 1277
11932.47 1333
11933.50 1361
11934.54 1348
11935.57 1361
11936.60 1347
11937.63 1348
11938.66 1313
11939.70 1255
11940.73 1219
11941.76 1176
11942.79 1119
11943.82 1051
11944.85 1023
11945.89 1051
11946.92 1019
11947.95 994
11948.98 950
11950.02 932
11951.05 910
11952.08 936
11953.11 944
11954.15 928
11955.18 910
11956.21 925
11957.24 916
11958.28 889
11959.31 902
11960.34 892
11961.37 892
11962.41 885
11963.44 926
11964.47 915
11965.51 899
11966.54 920
11967.57 920
11968.60 899
11969.64 907
11970.67 907
11971.70 857
11972.74 876
11973.77 920
11974.80 912
11975.84 892
11976.87 887
11977.90 927
11978.94 926
11979.97 898
11981.00 913
11982.04 925
11983.07 906
11984.11 929
11985.14 903
11986.17 934
11987.21 937
11988.24 876
11989.28 911
11990.31 921
11991.34 974
11992.38 989
11993.41 930
11994.45 930
11995.48 946
11996.51 961
11997.55 973
11998.58 938
11999.62 1002
12000.65 999
12001.69 965
12002.72 954
12003.76 944
12004.79 962
12005.82 975
12006.86 994
12007.89 989
12008.93 1019
12009.96 1041
12011.00 1070
12012.03 1064
12013.07 1046
12014.10 1046
12015.14 1028
12016.17 1049
12017.21 1075
12018.24 1117
12019.28 1134
12020.32 1103
12021.35 1139
12022.39 1103
12023.42 1091
12024.46 1134
12025.49 1131
12026.53 1107
12027.56 1086
12028.60 1090
12029.64 1117
12030.67 1150
12031.71 1065
12032.74 1105
12033.78 1124
12034.81 1101
12035.85 1084
12036.89 1097
12037.92 1097
12038.96 1079
12039.99 1097
12041.03 1096
12042.07 1076
12043.10 1073
12044.14 1072
12045.18 1048
12046.21 1081
12047.25 1073
12048.29 1085
12049.32 1093
12050.36 1102
12051.40 1108
12052.43 1107
12053.47 1081
12054.51 1074
12055.54 1137
12056.58 1150
12057.62 1173
12058.65 1150
12059.69 1113
12060.73 1145
12061.76 1177
12062.80 1164
12063.84 1171
12064.88 1135
12065.91 1124
12066.95 1127
12067.99 1091
12069.03 1063
12070.06 1044
12071.10 1057
12072.14 1047
12073.18 996
12074.21 988
12075.25 993
12076.29 971
12077.33 937
12078.36 949
12079.40 985
12080.44 965
12081.48 949
12082.52 958
12083.55 986
12084.59 937
12085.63 940
12086.67 1004
12087.71 991
12088.74 960
12089.78 973
12090.82 969
12091.86 967
12092.90 961
12093.94 986
12094.98 977
12096.01 1033
12097.05 985
12098.09 1009
12099.13 1047
12100.17 1049
12101.21 1071
12102.25 1063
12103.28 1100
12104.32 1093
12105.36 1056
12106.40 1118
12107.44 1094
12108.48 1077
12109.52 1073
12110.56 1057
12111.60 1015
12112.64 1001
12113.68 981
12114.72 978
12115.76 982
12116.79 933
12117.83 905
12118.87 912
12119.91 874
12120.95 878
12121.99 851
12123.03 848
12124.07 842
12125.11 820
12126.15 859
12127.19 844
12128.23 829
12129.27 830
12130.31 829
12131.35 830
12132.39 815
12133.43 829
12134.47 845
12135.51 800
12136.55 796
12137.59 835
12138.63 811
12139.67 815
12140.71 840
12141.76 891
12142.80 851
12143.84 829
12144.88 806
12145.92 815
12146.96 832
12148.00 796
12149.04 798
12150.08 794
12151.12 811
12152.16 780
12153.20 798
12154.25 787
12155.29 792
12156.33 777
12157.37 760
12158.41 782
12159.45 788
12160.49 758
12161.53 742
12162.58 757
12163.62 771
12164.66 775
12165.70 752
12166.74 741
12167.78 775
12168.82 756
12169.87 741
12170.91 727
12171.95 775
12172.99 790
12174.03 712
12175.08 770
12176.12 776
12177.16 745
12178.20 731
12179.24 745
12180.29 780
12181.33 727
12182.37 746
12183.41 702
12184.46 760
12185.50 754
12186.54 743
12187.58 736
12188.63 750
12189.67 768
12190.71 752
12191.75 742
12192.80 772
12193.84 736
12194.88 728
12195.92 734
12196.97 736
12198.01 758
12199.05 747
12200.10 708
12201.14 718
12202.18 724
12203.23 718
12204.27 699
12205.31 692
12206.36 731
12207.40 707
12208.44 656
12209.49 715
12210.53 729
12211.57 714
12212.62 703
12213.66 664
12214.70 669
12215.75 691
12216.79 654
12217.84 704
12218.88 673
12219.92 695
12220.97 693
12222.01 688
12223.06 672
12224.10 692
12225.14 691
12226.19 671
12227.23 669
12228.28 691
12229.32 664
12230.36 649
12231.41 655
12232.45 657
12233.50 673
12234.54 715
12235.59 675
12236.63 638
12237.68 643
12238.72 673
12239.77 682
12240.81 686
12241.86 693
12242.90 703
12243.94 661
12244.99 662
12246.03 704
12247.08 699
12248.13 672
12249.17 676
12250.22 667
12251.26 666
12252.31 652
12253.35 647
12254.40 655
12255.44 657
12256.49 618
12257.53 636
12258.58 646
12259.62 667
12260.67 657
12261.72 657
12262.76 614
12263.81 634
12264.85 653
12265.90 642
12266.94 622
12267.99 633
12269.04 616
12270.08 624
12271.13 624
12272.17 625
12273.22 615
12274.27 597
12275.31 608
12276.36 587
12277.41 601
12278.45 617
12279.50 613
12280.55 615
12281.59 608
12282.64 631
12283.69 611
12284.73 614
12285.78 591
12286.83 636
12287.87 636
12288.92 612
12289.97 577
12291.01 600
12292.06 598
12293.11 563
12294.15 579
12295.20 607
12296.25 597
12297.30 587
12298.34 564
12299.39 601
12300.44 576
12301.48 601
12302.53 586
12303.58 565
12304.63 574
12305.67 549
12306.72 589
12307.77 608
12308.82 601
12309.87 581
12310.91 600
12311.96 611
12313.01 592
12314.06 625
12315.10 593
12316.15 594
12317.20 585
12318.25 546
12319.30 578
12320.34 601
12321.39 574
12322.44 574
12323.49 562
12324.54 573
12325.59 579
12326.63 543
12327.68 557
12328.73 569
12329.78 582
12330.83 564
12331.88 574
12332.93 569
12333.98 550
12335.02 533
12336.07 563
12337.12 539
12338.17 552
12339.22 558
12340.27 558
12341.32 553
12342.37 543
12343.42 563
12344.47 540
12345.51 547
12346.56 562
12347.61 544
12348.66 550
12349.71 577
12350.76 576
12351.81 552
12352.86 557
12353.91 567
12354.96 564
12356.01 548
12357.06 554
12358.11 566
12359.16 547
12360.21 559
12361.26 567
12362.31 574
12363.36 584
12364.41 587
12365.46 581
12366.51 544
12367.56 575
12368.61 561
12369.66 560
12370.71 569
12371.76 545
12372.81 584
12373.86 581
12374.91 543
12375.96 558
12377.01 535
12378.06 572
12379.11 543
12380.17 558
12381.22 582
12382.27 569
12383.32 540
12384.37 560
12385.42 575
12386.47 600
12387.52 598
12388.57 558
12389.62 557
12390.67 551
12391.73 563
12392.78 582
12393.83 585
12394.88 572
12395.93 564
12396.98 587
12398.03 560
12399.09 539
12400.14 576
12401.19 572
12402.24 586
12403.29 522
12404.34 536
12405.40 578
12406.45 574
12407.50 552
12408.55 563
12409.60 588
12410.66 556
12411.71 563
12412.76 578
12413.81 565
12414.86 578
12415.92 623
12416.97 601
12418.02 578
12419.07 573
12420.13 566
12421.18 587
12422.23 578
12423.28 579
12424.34 602
12425.39 591
12426.44 613
12427.49 555
12428.55 548
12429.60 566
12430.65 612
12431.71 614
12432.76 588
12433.81 589
12434.86 603
12435.92 603
12436.97 604
12438.02 643
12439.08 618
12440.13 626
12441.18 599
12442.24 617
12443.29 622
12444.34 618
12445.40 582
12446.45 616
12447.50 586
12448.56 623
12449.61 605
12450.67 611
12451.72 599
12452.77 622
12453.83 616
12454.88 592
12455.94 631
12456.99 679
12458.04 619
12459.10 654
12460.15 678
12461.21 692
12462.26 657
12463.31 701
12464.37 708
12465.42 671
12466.48 686
12467.53 736
12468.59 755
12469.64 780
12470.70 790
12471.75 804
12472.80 893
12473.86 885
12474.91 938
12475.97 982
12477.02 975
12478.08 1029
12479.13 1092
12480.19 1132
12481.24 1081
12482.30 1063
12483.35 1088
12484.41 1068
12485.46 1004
12486.52 943
12487.57 936
12488.63 908
12489.69 895
12490.74 835
12491.80 809
12492.85 804
12493.91 753
12494.96 706
12496.02 706
12497.07 697
12498.13 727
12499.19 717
12500.24 651
12501.30 685
12502.35 692
12503.41 688
12504.47 693
12505.52 678
12506.58 668
12507.63 703
12508.69 708
12509.75 677
12510.80 690
12511.86 647
12512.91 680
12513.97 695
12515.03 683
12516.08 689
12517.14 680
12518.20 662
12519.25 687
12520.31 660
12521.37 654
12522.42 693
12523.48 695
12524.54 666
12525.59 668
12526.65 691
12527.71 675
12528.77 670
12529.82 695
12530.88 661
12531.94 667
12532.99 679
12534.05 675
12535.11 698
12536.17 695
12537.22 698
12538.28 698
12539.34 675
12540.40 695
12541.45 662
12542.51 673
12543.57 683
12544.63 693
12545.68 725
12546.74 701
12547.80 716
12548.86 721
12549.92 740
12550.97 745
12552.03 743
12553.09 798
12554.15 789
12555.21 773
12556.26 754
12557.32 799
12558.38 806
12559.44 797
12560.50 784
12561.56 813
12562.61 743
12563.67 737
12564.73 786
12565.79 759
12566.85 751
12567.91 756
12568.97 730
12570.02 680
12571.08 729
12572.14 726
12573.20 720
12574.26 732
12575.32 713
12576.38 701
12577.44 721
12578.50 710
12579.56 701
12580.61 727
12581.67 706
12582.73 735
12583.79 749
12584.85 725
12585.91 682
12586.97 700
12588.03 698
12589.09 746
12590.15 705
12591.21 749
12592.27 716
12593.33 736
12594.39 755
12595.45 707
12596.51 721
12597.57 711
12598.63 715
12599.69 688
12600.75 710
12601.81 720
12602.87 705
12603.93 713
12604.99 756
12606.05 742
12607.11 708
12608.17 772
12609.23 749
12610.29 745
12611.35 762
12612.41 780
12613.47 781
12614.53 798
12615.59 770
12616.66 765
12617.72 781
12618.78 786
12619.84 778
12620.90 825
12621.96 827
12623.02 837
12624.08 872
12625.14 892
12626.20 883
12627.26 888
12628.33 916
12629.39 947
12630.45 967
12631.51 910
12632.57 980
12633.63 951
12634.69 968
12635.76 955
12636.82 953
12637.88 929
12638.94 939
12640.00 892
12641.06 900
12642.13 870
12643.19 836
12644.25 903
12645.31 831
12646.37 815
12647.44 827
12648.50 825
12649.56 773
12650.62 774
12651.68 734
12652.75 775
12653.81 739
12654.87 760
12655.93 732
12657.00 728
12658.06 753
12659.12 770
12660.18 774
12661.25 769
12662.31 765
12663.37 772
12664.43 768
12665.50 744
12666.56 789
12667.62 755
12668.69 783
12669.75 760
12670.81 771
12671.88 822
12672.94 750
12674.00 771
12675.06 769
12676.13 815
12677.19 797
12678.25 758
12679.32 803
12680.38 824
12681.44 820
12682.51 819
12683.57 851
12684.64 806
12685.70 827
12686.76 818
12687.83 847
12688.89 859
12689.95 867
12691.02 828
12692.08 848
12693.15 840
12694.21 843
12695.27 928
12696.34 891
12697.40 858
12698.47 887
12699.53 935
12700.59 955
12701.66 941
12702.72 972
12703.79 950
12704.85 1024
12705.92 1040
12706.98 971
12708.05 1034
12709.11 1019
12710.18 1021
12711.24 1027
12712.30 1039
12713.37 1033
12714.43 1016
12715.50 1038
12716.56 1015
12717.63 984
12718.69 993
12719.76 991
12720.82 934
12721.89 980
12722.95 982
12724.02 987
12725.09 952
12726.15 961
12727.22 985
12728.28 952
12729.35 975
12730.41 993
12731.48 1011
12732.54 1001
12733.61 971
12734.68 1011
12735.74 1003
12736.81 1004
12737.87 969
12738.94 973
12740.00 960
12741.07 986
12742.14 966
12743.20 908
12744.27 918
12745.33 881
12746.40 900
12747.47 892
12748.53 889
12749.60 887
12750.67 885
12751.73 871
12752.80 814
12753.87 852
12754.93 832
12756.00 829
12757.07 830
12758.13 803
12759.20 808
12760.27 821
12761.33 825
12762.40 805
12763.47 790
12764.53 787
12765.60 798
12766.67 816
12767.73 804
12768.80 775
12769.87 763
12770.94 756
12772.00 742
12773.07 750
12774.14 718
12775.21 762
12776.27 766
12777.34 754
12778.41 748
12779.48 723
12780.54 717
12781.61 708
12782.68 713
12783.75 698
12784.81 705
12785.88 685
12786.95 736
12788.02 740
12789.09 716
12790.15 717
12791.22 699
12792.29 689
12793.36 703
12794.43 671
12795.49 681
12796.56 676
12797.63 683
12798.70 691
12799.77 683
12800.84 656
12801.90 649
12802.97 715
12804.04 711
12805.11 672
12806.18 666
12807.25 680
12808.32 691
12809.39 662
12810.45 692
12811.52 708
12812.59 693
12813.66 712
12814.73 687
12815.80 687
12816.87 729
12817.94 705
12819.01 743
12820.08 696
12821.15 677
12822.21 736
12823.28 711
12824.35 723
12825.42 714
12826.49 688
12827.56 707
12828.63 683
12829.70 679
12830.77 726
12831.84 720
12832.91 744
12833.98 717
12835.05 706
12836.12 727
12837.19 746
12838.26 709
12839.33 690
12840.40 650
12841.47 674
12842.54 641
12843.61 659
12844.68 661
12845.75 675
12846.82 622
12847.89 642
12848.96 637
12850.03 635
12851.10 648
12852.18 628
12853.25 671
12854.32 655
12855.39 619
12856.46 597
12857.53 604
12858.60 590
12859.67 623
12860.74 624
12861.81 652
12862.88 606
12863.96 607
12865.03 570
12866.10 562
12867.17 589
12868.24 571
12869.31 570
12870.38 582
12871.45 578
12872.53 544
12873.60 580
12874.67 611
12875.74 596
12876.81 580
12877.88 605
12878.96 585
12880.03 596
12881.10 608
12882.17 580
12883.24 561
12884.31 574
12885.39 581
12886.46 555
12887.53 547
12888.60 568
12889.68 548
12890.75 544
12891.82 533
12892.89 517
12893.96 521
12895.04 555
12896.11 542
12897.18 517
12898.25 504
12899.33 513
12900.40 573
12901.47 521
12902.54 558
12903.62 527
12904.69 539
12905.76 516
12906.84 491
12907.91 510
12908.98 470
12910.06 502
12911.13 530
12912.20 524
12913.27 497
12914.35 516
12915.42 501
12916.49 530
12917.57 546
12918.64 539
12919.71 490
12920.79 515
12921.86 508
12922.94 504
12924.01 524
12925.08 506
12926.16 539
12927.23 484
12928.30 485
12929.38 496
12930.45 512
12931.53 513
12932.60 479
12933.67 482
12934.75 477
12935.82 479
12936.90 489
12937.97 507
12939.04 487
12940.12 504
12941.19 483
12942.27 491
12943.34 430
12944.42 497
12945.49 476
12946.56 488
12947.64 457
12948.71 482
12949.79 485
12950.86 463
12951.94 495
12953.01 477
12954.09 480
12955.16 462
12956.24 476
12957.31 472
12958.39 477
12959.46 468
12960.54 466
12961.61 478
12962.69 479
12963.76 473
12964.84 468
12965.91 453
12966.99 470
12968.07 455
12969.14 459
12970.22 503
12971.29 489
12972.37 456
12973.44 451
12974.52 442
12975.59 432
12976.67 495
12977.75 477
12978.82 458
12979.90 468
12980.97 480
12982.05 480
12983.13 459
12984.20 449
12985.28 425
12986.35 477
12987.43 517
12988.51 472
12989.58 491
12990.66 480
12991.74 481
12992.81 485
12993.89 458
12994.97 483
12996.04 464
12997.12 445
12998.20 500
12999.27 487
13000.35 480
13001.43 496
13002.50 473
13003.58 464
13004.66 481
13005.73 483
13006.81 504
13007.89 495
13008.97 454
13010.04 482
13011.12 486
13012.20 506
13013.27 488
13014.35 484
13015.43 471
13016.51 485
13017.58 527
13018.66 502
13019.74 466
13020.82 498
13021.89 470
13022.97 436
13024.05 490
13025.13 477
13026.21 459
13027.28 479
13028.36 501
13029.44 483
13030.52 479
13031.60 490
13032.67 481
13033.75 470
13034.83 481
13035.91 505
13036.99 486
13038.07 476
13039.14 488
13040.22 490
13041.30 467
13042.38 473
13043.46 476
13044.54 479
13045.62 495
13046.69 470
13047.77 476
13048.85 497
13049.93 486
13051.01 499
13052.09 476
13053.17 464
13054.25 497
13055.33 465
13056.40 497
13057.48 499
13058.56 458
13059.64 486
13060.72 513
13061.80 490
13062.88 476
13063.96 495
13065.04 462
13066.12 491
13067.20 498
13068.28 472
13069.36 478
13070.44 490
13071.52 503
13072.60 480
13073.68 469
13074.76 479
13075.84 456
13076.92 477
13078.00 462
13079.08 467
13080.16 514
13081.24 480
13082.32 496
13083.40 476
13084.48 487
13085.56 462
13086.64 475
13087.72 471
13088.80 464
13089.88 507
13090.96 486
13092.04 474
13093.12 486
13094.20 475
13095.28 467
13096.36 495
13097.44 471
13098.52 453
13099.61 455
13100.69 495
13101.77 472
13102.85 461
13103.93 479
13105.01 496
13106.09 475
13107.17 476
13108.25 467
13109.34 467
13110.42 471
13111.50 496
13112.58 491
13113.66 500
13114.74 476
13115.82 503
13116.91 496
13117.99 502
13119.07 493
13120.15 448
13121.23 495
13122.31 504
13123.40 510
13124.48 530
13125.56 512
13126.64 515
13127.72 500
13128.81 500
13129.89 506
13130.97 500
13132.05 470
13133.14 491
13134.22 531
13135.30 507
13136.38 470
13137.47 498
13138.55 494
13139.63 497
13140.71 505
13141.80 533
13142.88 502
13143.96 497
13145.04 483
13146.13 513
13147.21 503
13148.29 467
13149.38 502
13150.46 503
13151.54 478
13152.62 470
13153.71 465
13154.79 503
13155.87 495
13156.96 516
13158.04 521
13159.12 518
13160.21 512
13161.29 514
13162.37 510
13163.46 483
13164.54 477
13165.62 478
13166.71 478
13167.79 513
13168.88 528
13169.96 553
13171.04 508
13172.13 485
13173.21 493
13174.30 506
13175.38 502
13176.46 486
13177.55 509
13178.63 493
13179.72 509
13180.80 488
13181.88 496
13182.97 514
13184.05 489
13185.14 481
13186.22 500
13187.31 474
13188.39 493
13189.48 504
13190.56 492
13191.65 488
13192.73 505
13193.81 510
13194.90 508
13195.98 508
13197.07 509
13198.15 523
13199.24 505
13200.32 482
13201.41 503
13202.49 527
13203.58 502
13204.67 492
13205.75 502
13206.84 506
13207.92 511
13209.01 536
13210.09 488
13211.18 491
13212.26 495
13213.35 518
13214.43 527
13215.52 503
13216.61 516
13217.69 504
13218.78 537
13219.86 497
13220.95 507
13222.04 488
13223.12 540
13224.21 501
13225.29 509
13226.38 491
13227.47 519
13228.55 527
13229.64 504
13230.72 551
13231.81 539
13232.90 522
13233.98 525
13235.07 544
13236.16 541
13237.24 542
13238.33 552
13239.42 538
13240.50 536
13241.59 522
13242.68 550
13243.76 525
13244.85 573
13245.94 574
13247.02 527
13248.11 543
13249.20 530
13250.29 533
13251.37 572
13252.46 533
13253.55 575
13254.63 555
13255.72 586
13256.81 565
13257.90 530
13258.98 569
13260.07 554
13261.16 560
13262.25 561
13263.33 579
13264.42 566
13265.51 569
13266.60 582
13267.69 565
13268.77 539
13269.86 607
13270.95 586
13272.04 571
13273.13 576
13274.21 604
13275.30 583
13276.39 553
13277.48 612
13278.57 602
13279.65 639
13280.74 612
13281.83 614
13282.92 583
13284.01 602
13285.10 608
13286.19 643
13287.27 612
13288.36 600
13289.45 628
13290.54 644
13291.63 647
13292.72 653
13293.81 622
13294.90 655
13295.98 635
13297.07 659
13298.16 625
13299.25 659
13300.34 673
13301.43 675
13302.52 671
13303.61 681
13304.70 668
13305.79 670
13306.88 664
13307.97 675
13309.06 735
13310.15 668
13311.24 687
13312.32 684
13313.41 687
13314.50 702
13315.59 710
13316.68 713
13317.77 681
13318.86 751
13319.95 728
13321.04 715
13322.13 705
13323.22 724
13324.31 713
13325.40 682
13326.49 696
13327.58 733
13328.68 717
13329.77 721
13330.86 728
13331.95 722
13333.04 706
13334.13 723
13335.22 753
13336.31 728
13337.40 739
13338.49 770
13339.58 752
13340.67 741
13341.76 787
13342.85 730
13343.94 803
13345.04 755
13346.13 778
13347.22 766
13348.31 764
13349.40 763
13350.49 771
13351.58 803
13352.67 757
13353.77 751
13354.86 733
13355.95 771
13357.04 789
13358.13 779
13359.22 769
13360.31 807
13361.41 803
13362.50 803
13363.59 813
13364.68 824
13365.77 892
13366.87 877
13367.96 871
13369.05 862
13370.14 874
13371.23 855
13372.33 838
13373.42 854
13374.51 860
13375.60 852
13376.69 862
13377.79 828
13378.88 802
13379.97 792
13381.06 772
13382.16 781
13383.25 772
13384.34 729
13385.43 744
13386.53 763
13387.62 719
13388.71 706
13389.81 728
13390.90 736
13391.99 716
13393.08 722
13394.18 689
13395.27 718
13396.36 673
13397.46 686
13398.55 677
13399.64 675
13400.74 678
13401.83 700
13402.92 683
13404.02 678
13405.11 688
13406.20 692
13407.30 711
13408.39 667
13409.48 703
13410.58 708
13411.67 672
13412.77 684
13413.86 657
13414.95 668
13416.05 655
13417.14 664
13418.23 690
13419.33 679
13420.42 683
13421.52 697
13422.61 697
13423.71 719
13424.80 632
13425.89 664
13426.99 666
13428.08 656
13429.18 669
13430.27 703
13431.37 707
13432.46 697
13433.56 746
13434.65 705
13435.74 702
13436.84 691
13437.93 714
13439.03 697
13440.12 730
13441.22 696
13442.31 706
13443.41 739
13444.50 709
13445.60 745
13446.69 729
13447.79 742
13448.88 749
13449.98 749
13451.08 748
13452.17 743
13453.27 769
13454.36 784
13455.46 738
13456.55 763
13457.65 770
13458.74 801
13459.84 811
13460.94 757
13462.03 761
13463.13 763
13464.22 781
13465.32 769
13466.41 801
13467.51 810
13468.61 826
13469.70 805
13470.80 786
13471.90 798
13472.99 795
13474.09 822
13475.18 823
13476.28 785
13477.38 809
13478.47 814
13479.57 807
13480.67 791
13481.76 749
13482.86 826
13483.96 809
13485.05 783
13486.15 827
13487.25 852
13488.34 824
13489.44 856
13490.54 852
13491.63 841
13492.73 864
13493.83 839
13494.93 868
13496.02 897
13497.12 898
13498.22 899
13499.31 944
13500.41 932
13501.51 978
13502.61 941
13503.70 988
13504.80 923
13505.90 971
13507.00 963
13508.09 924
13509.19 945
13510.29 929
13511.39 896
13512.49 919
13513.58 864
13514.68 897
13515.78 882
13516.88 873
13517.98 860
13519.07 833
13520.17 868
13521.27 803
13522.37 813
13523.47 814
13524.57 832
13525.66 825
13526.76 800
13527.86 811
13528.96 791
13530.06 792
13531.16 795
13532.25 813
13533.35 817
13534.45 745
13535.55 769
13536.65 843
13537.75 784
13538.85 803
13539.95 783
13541.05 812
13542.14 790
13543.24 786
13544.34 756
13545.44 748
13546.54 720
13547.64 718
13548.74 726
13549.84 750
13550.94 703
13552.04 667
13553.14 681
13554.24 669
13555.34 702
13556.44 711
13557.54 678
13558.64 691
13559.74 669
13560.84 715
13561.94 704
13563.04 698
13564.13 674
13565.23 670
13566.34 674
13567.44 658
13568.54 662
13569.64 684
13570.74 650
13571.84 666
13572.94 660
13574.04 657
13575.14 637
13576.24 658
13577.34 636
13578.44 656
13579.54 635
13580.64 658
13581.74 662
13582.84 652
13583.94 665
13585.04 672
13586.14 671
13587.24 684
13588.35 698
13589.45 654
13590.55 666
13591.65 680
13592.75 668
13593.85 668
13594.95 668
13596.05 645
13597.15 708
13598.26 693
13599.36 661
13600.46 644
13601.56 642
13602.66 671
13603.76 639
13604.86 679
13605.97 682
13607.07 696
13608.17 669
13609.27 683
13610.37 676
13611.47 660
13612.58 665
13613.68 659
13614.78 667
13615.88 671
13616.98 669
13618.09 708
13619.19 719
13620.29 712
13621.39 722
13622.50 666
13623.60 713
13624.70 676
13625.80 692
13626.91 674
13628.01 689
13629.11 651
13630.21 701
13631.32 723
13632.42 692
13633.52 737
13634.62 684
13635.73 726
13636.83 695
13637.93 711
13639.04 648
13640.14 696
13641.24 673
13642.35 704
13643.45 722
13644.55 700
13645.65 669
13646.76 674
13647.86 678
13648.96 669
13650.07 677
13651.17 694
13652.28 666
13653.38 667
13654.48 688
13655.59 639
13656.69 718
13657.79 655
13658.90 702
13660.00 694
13661.11 668
13662.21 647
13663.31 709
13664.42 688
13665.52 713
13666.63 678
13667.73 679
13668.83 690
13669.94 666
13671.04 680
13672.15 645
13673.25 698
13674.36 649
13675.46 698
13676.56 690
13677.67 679
13678.77 647
13679.88 679
13680.98 688
13682.09 714
13683.19 691
13684.30 673
13685.40 701
13686.51 733
13687.61 740
13688.72 665
13689.82 699
13690.93 683
13692.03 717
13693.14 688
13694.24 670
13695.35 681
13696.45 730
13697.56 747
13698.66 721
13699.77 708
13700.87 735
13701.98 726
13703.09 719
13704.19 731
13705.30 736
13706.40 765
13707.51 726
13708.61 753
13709.72 745
13710.83 769
13711.93 800
13713.04 742
13714.14 740
13715.25 760
13716.36 740
13717.46 760
13718.57 812
13719.67 815
13720.78 827
13721.89 780
13722.99 808
13724.10 781
13725.21 814
13726.31 836
13727.42 849
13728.53 807
13729.63 833
13730.74 845
13731.85 872
13732.95 877
13734.06 844
13735.17 846
13736.27 851
13737.38 870
13738.49 880
13739.59 886
13740.70 897
13741.81 958
13742.92 960
13744.02 938
13745.13 902
13746.24 940
13747.35 912
13748.45 942
13749.56 941
13750.67 977
13751.78 1054
13752.88 1039
13753.99 1060
13755.10 1052
13756.21 1109
13757.31 1121
13758.42 1186
13759.53 1189
13760.64 1204
13761.75 1244
13762.85 1244
13763.96 1252
13765.07 1297
13766.18 1315
13767.29 1302
13768.39 1345
13769.50 1305
13770.61 1311
13771.72 1244
13772.83 1306
13773.94 1298
13775.04 1287
13776.15 1274
13777.26 1236
13778.37 1155
13779.48 1163
13780.59 1154
13781.70 1114
13782.80 1156
13783.91 1090
13785.02 1064
13786.13 1030
13787.24 1020
13788.35 1000
13789.46 982
13790.57 921
13791.68 929
13792.79 896
13793.90 871
13795.00 880
13796.11 849
13797.22 841
13798.33 844
13799.44 804
13800.55 810
13801.66 813
13802.77 788
13803.88 789
13804.99 753
13806.10 760
13807.21 786
13808.32 755
13809.43 758
13810.54 759
13811.65 764
13812.76 789
13813.87 755
13814.98 775
13816.09 719
13817.20 738
13818.31 731
13819.42 736
13820.53 725
13821.64 733
13822.75 746
13823.86 700
13824.97 721
13826.08 687
13827.19 675
13828.30 653
13829.41 727
13830.53 699
13831.64 714
13832.75 701
13833.86 711
13834.97 722
13836.08 712
13837.19 683
13838.30 689
13839.41 753
13840.52 716
13841.64 740
13842.75 715
13843.86 730
13844.97 735
13846.08 725
13847.19 691
13848.30 700
13849.41 700
13850.53 736
13851.64 770
13852.75 739
13853.86 720
13854.97 741
13856.08 738
13857.20 723
13858.31 745
13859.42 725
13860.53 766
13861.64 733
13862.76 736
13863.87 728
13864.98 740
13866.09 711
13867.20 733
13868.32 760
13869.43 732
13870.54 709
13871.65 716
13872.77 747
13873.88 723
13874.99 763
13876.10 715
13877.22 750
13878.33 748
13879.44 725
13880.55 726
13881.67 715
13882.78 758
13883.89 778
13885.01 749
13886.12 770
13887.23 759
13888.34 771
13889.46 777
13890.57 783
13891.68 837
13892.80 819
13893.91 841
13895.02 830
13896.14 840
13897.25 806
13898.36 866
13899.48 847
13900.59 852
13901.70 845
13902.82 815
13903.93 796
13905.05 845
13906.16 793
13907.27 796
13908.39 808
13909.50 816
13910.61 777
13911.73 746
13912.84 683
13913.96 718
13915.07 726
13916.19 706
13917.30 744
13918.41 660
13919.53 696
13920.64 683
13921.76 671
13922.87 660
13923.99 721
13925.10 715
13926.21 673
13927.33 663
13928.44 684
13929.56 686
13930.67 650
13931.79 653
13932.90 699
13934.02 682
13935.13 663
13936.25 688
13937.36 719
13938.48 664
13939.59 648
13940.71 674
13941.82 608
13942.94 659
13944.05 660
13945.17 635
13946.28 661
13947.40 652
13948.52 646
13949.63 633
13950.75 627
13951.86 633
13952.98 606
13954.09 590
13955.21 640
13956.32 610
13957.44 625
13958.56 645
13959.67 638
13960.79 659
13961.90 610
13963.02 660
13964.14 629
13965.25 654
13966.37 634
13967.48 619
13968.60 623
13969.72 625
13970.83 642
13971.95 626
13973.07 624
13974.18 621
13975.30 644
13976.42 635
13977.53 616
13978.65 638
13979.77 648
13980.88 647
13982.00 667
13983.12 627
13984.23 635
13985.35 643
13986.47 642
13987.58 638
13988.70 643
13989.82 636
13990.94 640
13992.05 607
13993.17 616
13994.29 649
13995.40 655
13996.52 670
13997.64 668
13998.76 634
13999.87 667
14000.99 671
14002.11 675
14003.23 672
14004.35 634
14005.46 631
14006.58 623
14007.70 611
14008.82 613
14009.93 648
14011.05 619
14012.17 659
14013.29 673
14014.41 654
14015.52 645
14016.64 662
14017.76 653
14018.88 656
14020.00 674
14021.12 672
14022.23 689
14023.35 686
14024.47 668
14025.59 675
14026.71 712
14027.83 671
14028.95 663
14030.06 669
14031.18 676
14032.30 674
14033.42 725
14034.54 712
14035.66 715
14036.78 722
14037.90 722
14039.02 690
14040.14 691
14041.25 720
14042.37 727
14043.49 714
14044.61 708
14045.73 714
14046.85 727
14047.97 728
14049.09 712
14050.21 765
14051.33 749
14052.45 752
14053.57 749
14054.69 747
14055.81 766
14056.93 789
14058.05 794
14059.17 793
14060.29 752
14061.41 769
14062.53 807
14063.65 829
14064.77 820
14065.89 852
14067.01 909
14068.13 894
14069.25 861
14070.37 899
14071.49 922
14072.61 903
14073.73 913
14074.85 963
14075.97 902
14077.09 894
14078.21 931
14079.33 940
14080.45 987
14081.57 966
14082.69 944
14083.82 913
14084.94 953
14086.06 986
14087.18 928
14088.30 962
14089.42 935
14090.54 954
14091.66 973
14092.78 1004
14093.91 978
14095.03 999
14096.15 1006
14097.27 981
14098.39 976
14099.51 1040
14100.63 969
14101.76 993
14102.88 966
14104.00 988
14105.12 990
14106.24 997
14107.36 937
14108.49 930
14109.61 985
14110.73 946
14111.85 931
14112.97 884
14114.10 921
14115.22 910
14116.34 874
14117.46 861
14118.58 840
14119.71 818
14120.83 825
14121.95 795
14123.07 799
14124.20 810
14125.32 810
14126.44 782
14127.56 770
14128.69 731
14129.81 725
14130.93 705
14132.06 736
14133.18 713
14134.30 730
14135.42 712
14136.55 690
14137.67 696
14138.79 712
14139.92 711
14141.04 722
14142.16 672
14143.29 677
14144.41 669
14145.53 664
14146.66 703
14147.78 656
14148.90 667
14150.03 690
14151.15 656
14152.27 650
14153.40 652
14154.52 624
14155.64 658
14156.77 642
14157.89 653
14159.02 659
14160.14 672
14161.26 679
14162.39 631
14163.51 644
14164.64 630
14165.76 641
14166.88 649
14168.01 628
14169.13 630
14170.26 649
14171.38 658
14172.51 652
14173.63 652
14174.75 641
14175.88 697
14177.00 684
14178.13 651
14179.25 653
14180.38 655
14181.50 616
14182.63 640
14183.75 636
14184.88 644
14186.00 633
14187.13 630
14188.25 618
14189.38 612
14190.50 590
14191.63 581
14192.75 605
14193.88 592
14195.00 629
14196.13 593
14197.25 600
14198.38 590
14199.50 568
14200.63 570
14201.76 605
14202.88 597
14204.01 613
14205.13 589
14206.26 600
14207.38 586
14208.51 588
14209.64 590
14210.76 570
14211.89 561
14213.01 578
14214.14 604
14215.27 558
14216.39 577
14217.52 578
14218.64 594
14219.77 579
14220.90 547
14222.02 587
14223.15 550
14224.28 574
14225.40 563
14226.53 562
14227.66 553
14228.78 532
14229.91 568
14231.04 569
14232.16 561
14233.29 558
14234.42 555
14235.54 570
14236.67 552
14237.80 539
14238.92 543
14240.05 531
14241.18 501
14242.31 561
14243.43 546
14244.56 540
14245.69 575
14246.82 559
14247.94 540
14249.07 529
14250.20 561
14251.33 506
14252.45 524
14253.58 539
14254.71 553
14255.84 569
14256.96 562
14258.09 535
14259.22 528
14260.35 499
14261.47 482
14262.60 520
14263.73 508
14264.86 498
14265.99 476
14267.12 481
14268.24 499
14269.37 476
14270.50 478
14271.63 491
14272.76 503
14273.89 498
14275.01 496
14276.14 477
14277.27 479
14278.40 459
14279.53 473
14280.66 465
14281.79 480
14282.91 476
14284.04 483
14285.17 492
14286.30 458
14287.43 440
14288.56 481
14289.69 440
14290.82 479
14291.95 475
14293.08 465
14294.20 476
14295.33 457
14296.46 467
14297.59 438
14298.72 465
14299.85 441
14300.98 442
14302.11 463
14303.24 421
14304.37 424
14305.50 453
14306.63 468
14307.76 456
14308.89 435
14310.02 462
14311.15 481
14312.28 478
14313.41 444
14314.54 442
14315.67 457
14316.80 452
14317.93 434
14319.06 435
14320.19 477
14321.32 454
14322.45 427
14323.58 460
14324.71 460
14325.84 437
14326.97 455
14328.10 426
14329.23 450
14330.36 432
14331.49 461
14332.62 434
14333.76 426
14334.89 454
14336.02 429
14337.15 427
14338.28 422
14339.41 447
14340.54 426
14341.67 428
14342.80 425
14343.93 443
14345.07 429
14346.20 448
14347.33 465
14348.46 445
14349.59 437
14350.72 445
14351.85 421
14352.99 434
14354.12 414
14355.25 420
14356.38 450
14357.51 422
14358.64 430
14359.78 421
14360.91 429
14362.04 434
14363.17 426
14364.30 445
14365.44 419
14366.57 436
14367.70 401
14368.83 413
14369.96 441
14371.10 439
14372.23 411
14373.36 408
14374.49 447
14375.63 400
14376.76 388
14377.89 419
14379.02 413
14380.16 425
14381.29 419
14382.42 408
14383.55 428
14384.69 425
14385.82 433
14386.95 412
14388.09 419
14389.22 429
14390.35 445
14391.49 440
14392.62 454
14393.75 427
14394.89 437
14396.02 436
14397.15 442
14398.28 400
14399.42 430
14400.55 450
14401.69 440
14402.82 468
14403.95 424
14405.09 403
14406.22 435
14407.35 442
14408.49 455
14409.62 440
14410.75 434
14411.89 468
14413.02 433
14414.16 433
14415.29 444
14416.42 442
14417.56 447
14418.69 470
14419.83 456
14420.96 429
14422.10 451
14423.23 455
14424.36 442
14425.50 445
14426.63 460
14427.77 443
14428.90 467
14430.04 426
14431.17 466
14432.31 463
14433.44 455
14434.58 445
14435.71 500
14436.85 477
14437.98 436
14439.12 454
14440.25 445
14441.39 488
14442.52 448
14443.66 506
14444.79 497
14445.93 467
14447.06 463
14448.20 470
14449.33 467
14450.47 481
14451.60 480
14452.74 490
14453.87 507
14455.01 494
14456.14 475
14457.28 505
14458.42 501
14459.55 495
14460.69 488
14461.82 523
14462.96 516
14464.10 505
14465.23 535
14466.37 500
14467.50 490
14468.64 508
14469.78 552
14470.91 509
14472.05 543
14473.18 514
14474.32 545
14475.46 552
14476.59 519
14477.73 551
14478.87 522
14480.00 537
14481.14 562
14482.28 550
14483.41 527
14484.55 524
14485.69 524
14486.82 515
14487.96 504
14489.10 504
14490.23 504
14491.37 522
14492.51 530
14493.65 517
14494.78 501
14495.92 509
14497.06 484
14498.19 483
14499.33 525
14500.47 521
14501.61 511
14502.74 500
14503.88 506
14505.02 499
14506.16 495
14507.29 488
14508.43 514
14509.57 471
14510.71 485
14511.85 510
14512.98 524
14514.12 501
14515.26 466
14516.40 498
14517.54 476
14518.67 462
14519.81 445
14520.95 479
14522.09 467
14523.23 447
14524.36 469
14525.50 489
14526.64 473
14527.78 481
14528.92 482
14530.06 480
14531.19 471
14532.33 475
14533.47 491
14534.61 446
14535.75 465
14536.89 463
14538.03 453
14539.17 450
14540.31 488
14541.44 479
14542.58 474
14543.72 465
14544.86 463
14546.00 468
14547.14 453
14548.28 438
14549.42 448
14550.56 468
14551.70 462
14552.84 484
14553.98 458
14555.12 490
14556.25 474
14557.39 475
14558.53 457
14559.67 477
14560.81 460
14561.95 485
14563.09 468
14564.23 452
14565.37 465
14566.51 459
14567.65 505
14568.79 484
14569.93 479
14571.07 478
14572.21 500
14573.35 485
14574.49 479
14575.63 495
14576.77 491
14577.92 490
14579.06 513
14580.20 512
14581.34 478
14582.48 507
14583.62 514
14584.76 523
14585.90 504
14587.04 513
14588.18 521
14589.32 543
14590.46 525
14591.60 527
14592.74 501
14593.89 528
14595.03 536
14596.17 521
14597.31 517
14598.45 511
14599.59 523
14600.73 542
14601.87 531
14603.02 544
14604.16 552
14605.30 560
14606.44 559
14607.58 555
14608.72 552
14609.86 580
14611.01 578
14612.15 552
14613.29 565
14614.43 573
14615.57 571
14616.72 565
14617.86 554
14619.00 611
14620.14 586
14621.28 594
14622.43 582
14623.57 643
14624.71 598
14625.85 637
14627.00 627
14628.14 626
14629.28 620
14630.42 661
14631.56 659
14632.71 671
14633.85 700
14634.99 683
14636.14 723
14637.28 685
14638.42 683
14639.56 705
14640.71 692
14641.85 683
14642.99 673
14644.14 666
14645.28 679
14646.42 686
14647.56 637
14648.71 625
14649.85 564
14650.99 600
14652.14 607
14653.28 566
14654.42 538
14655.57 558
14656.71 559
14657.85 554
14659.00 496
14660.14 544
14661.29 503
14662.43 512
14663.57 508
14664.72 508
14665.86 501
14667.00 488
14668.15 467
14669.29 471
14670.44 444
14671.58 459
14672.73 464
14673.87 466
14675.01 468
14676.16 440
14677.30 450
14678.45 438
14679.59 452
14680.74 418
14681.88 449
14683.02 436
14684.17 431
14685.31 397
14686.46 434
14687.60 436
14688.75 430
14689.89 418
14691.04 424
14692.18 443
14693.33 392
14694.47 410
14695.62 405
14696.76 426
14697.91 370
14699.05 407
14700.20 428
14701.34 401
14702.49 387
14703.63 412
14704.78 400
14705.92 387
14707.07 416
14708.22 410
14709.36 420
14710.51 415
14711.65 431
14712.80 417
14713.94 418
14715.09 415
14716.23 405
14717.38 398
14718.53 371
14719.67 401
14720.82 402
14721.96 410
14723.11 434
14724.26 436
14725.40 394
14726.55 421
14727.70 437
14728.84 399
14729.99 403
14731.13 407
14732.28 387
14733.43 431
14734.57 408
14735.72 438
14736.87 388
14738.01 386
14739.16 389
14740.31 411
14741.45 408
14742.60 390
14743.75 378
14744.89 357
14746.04 390
14747.19 385
14748.34 397
14749.48 393
14750.63 414
14751.78 395
14752.92 409
14754.07 402
14755.22 378
14756.37 405
14757.51 423
14758.66 394
14759.81 390
14760.96 403
14762.10 383
14763.25 390
14764.40 355
14765.55 343
14766.70 374
14767.84 414
14768.99 374
14770.14 394
14771.29 387
14772.43 363
14773.58 383
14774.73 377
14775.88 364
14777.03 374
14778.18 365
14779.32 362
14780.47 360
14781.62 377
14782.77 355
14783.92 406
14785.07 359
14786.21 371
14787.36 344
14788.51 356
14789.66 351
14790.81 338
14791.96 358
14793.11 344
14794.26 359
14795.40 339
14796.55 335
14797.70 359
14798.85 340
14800.00 376
14801.15 351
14802.30 346
14803.45 341
14804.60 375
14805.75 357
14806.90 352
14808.05 337
14809.19 362
14810.34 361
14811.49 352
14812.64 357
14813.79 343
14814.94 355
14816.09 326
14817.24 346
14818.39 341
14819.54 362
14820.69 325
14821.84 352
14822.99 343
14824.14 336
14825.29 317
14826.44 353
14827.59 342
14828.74 348
14829.89 328
14831.04 328
14832.19 325
14833.34 352
14834.49 322
14835.64 334
14836.79 339
14837.95 317
14839.10 340
14840.25 323
14841.40 322
14842.55 306
14843.70 340
14844.85 343
14846.00 297
14847.15 297
14848.30 320
14849.45 330
14850.60 331
14851.76 327
14852.91 335
14854.06 321
14855.21 311
14856.36 346
14857.51 336
14858.66 314
14859.81 306
14860.97 317
14862.12 316
14863.27 306
14864.42 321
14865.57 307
14866.72 294
14867.88 303
14869.03 324
14870.18 308
14871.33 327
14872.48 313
14873.64 309
14874.79 321
14875.94 306
14877.09 305
14878.24 310
14879.40 309
14880.55 307
14881.70 333
14882.85 321
14884.00 307
14885.16 286
14886.31 305
14887.46 315
14888.61 316
14889.77 320
14890.92 331
14892.07 298
14893.23 310
14894.38 288
14895.53 311
14896.68 289
14897.84 302
14898.99 326
14900.14 310
14901.30 310
14902.45 300
14903.60 304
14904.75 313
14905.91 298
14907.06 309
14908.21 348
14909.37 291
14910.52 295
14911.67 316
14912.83 320
14913.98 281
14915.14 302
14916.29 286
14917.44 290
14918.60 293
14919.75 274
14920.90 327
14922.06 308
14923.21 297
14924.37 290
14925.52 322
14926.67 282
14927.83 293
14928.98 310
14930.14 294
14931.29 304
14932.44 303
14933.60 304
14934.75 297
14935.91 291
14937.06 304
14938.22 310
14939.37 292
14940.52 282
14941.68 309
14942.83 308
14943.99 322
14945.14 301
14946.30 300
14947.45 285
14948.61 300
14949.76 315
14950.92 301
14952.07 311
14953.23 292
14954.38 303
14955.54 304
14956.69 325
14957.85 334
14959.00 308
14960.16 324
14961.31 322
14962.47 312
14963.62 292
14964.78 304
14965.94 329
14967.09 303
14968.25 309
14969.40 314
14970.56 325
14971.71 313
14972.87 315
14974.03 319
14975.18 306
14976.34 308
14977.49 329
14978.65 302
14979.81 277
14980.96 316
14982.12 321
14983.27 317
14984.43 318
14985.59 302
14986.74 298
14987.90 317
14989.06 305
14990.21 292
14991.37 294
14992.53 301
14993.68 340
14994.84 285
14996.00 270
14997.15 296
14998.31 289
14999.47 264
15000.62 270
15001.78 309
15002.94 291
15004.09 289
15005.25 297
15006.41 304
15007.56 302
15008.72 297
15009.88 280
15011.04 299
15012.19 310
15013.35 296
15014.51 329
15015.67 295
15016.82 289
15017.98 273
15019.14 293
15020.30 305
15021.45 286
15022.61 261
15023.77 280
15024.93 291
15026.08 291
15027.24 300
15028.40 309
15029.56 312
15030.72 289
15031.87 293
15033.03 292
15034.19 286
15035.35 276
15036.51 295
15037.67 303
15038.82 295
15039.98 289
15041.14 296
15042.30 295
15043.46 293
15044.62 286
15045.78 301
15046.93 304
15048.09 282
15049.25 281
15050.41 299
15051.57 298
15052.73 286
15053.89 310
15055.05 299
15056.20 298
15057.36 300
15058.52 291
15059.68 272
15060.84 289
15062.00 309
15063.16 297
15064.32 268
15065.48 274
15066.64 298
15067.80 317
15068.96 290
15070.12 281
15071.28 308
15072.44 279
15073.60 281
15074.76 294
15075.91 270
15077.07 268
15078.23 270
15079.39 281
15080.55 279
15081.71 285
15082.87 299
15084.03 290
15085.19 296
15086.35 275
15087.51 304
15088.68 271
15089.84 292
15091.00 269
15092.16 292
15093.32 274
15094.48 298
15095.64 295
15096.80 286
15097.96 306
15099.12 293
15100.28 293
15101.44 306
15102.60 308
15103.76 302
15104.92 304
15106.08 287
15107.25 289
15108.41 289
15109.57 293
15110.73 287
15111.89 283
15113.05 302
15114.21 296
15115.37 290
15116.54 285
15117.70 309
15118.86 302
15120.02 291
15121.18 297
15122.34 326
15123.50 289
15124.67 290
15125.83 314
15126.99 314
15128.15 281
15129.31 284
15130.47 302
15131.64 315
15132.80 322
15133.96 302
15135.12 301
15136.28 318
15137.45 325
15138.61 266
15139.77 302
15140.93 320
15142.10 304
15143.26 320
15144.42 286
15145.58 312
15146.75 311
15147.91 312
15149.07 303
15150.23 322
15151.40 276
15152.56 307
15153.72 293
15154.88 330
15156.05 294
15157.21 300
15158.37 305
15159.54 319
15160.70 309
15161.86 320
15163.03 320
15164.19 309
15165.35 324
15166.52 325
15167.68 335
15168.84 331
15170.01 316
15171.17 320
15172.33 344
15173.50 310
15174.66 312
15175.82 311
15176.99 332
15178.15 345
15179.31 336
15180.48 340
15181.64 330
15182.81 335
15183.97 340
15185.13 309
15186.30 332
15187.46 342
15188.63 350
15189.79 365
15190.95 309
15192.12 331
15193.28 342
15194.45 338
15195.61 335
15196.78 349
15197.94 343
15199.10 365
15200.27 352
15201.43 375
15202.60 344
15203.76 346
15204.93 368
15206.09 355
15207.26 356
15208.42 327
15209.59 359
15210.75 394
15211.92 392
15213.08 363
15214.25 395
15215.41 367
15216.58 378
15217.74 381
15218.91 364
15220.07 371
15221.24 325
15222.40 377
15223.57 412
15224.74 396
15225.90 377
15227.07 415
15228.23 401
15229.40 383
15230.56 374
15231.73 406
15232.89 407
15234.06 411
15235.23 423
15236.39 420
15237.56 429
15238.72 434
15239.89 440
15241.06 407
15242.22 410
15243.39 393
15244.56 411
15245.72 424
15246.89 417
15248.05 404
15249.22 410
15250.39 410
15251.55 397
15252.72 379
15253.89 405
15255.05 411
15256.22 399
15257.39 393
15258.55 370
15259.72 383
15260.89 377
15262.05 406
15263.22 402
15264.39 387
15265.56 388
15266.72 391
15267.89 378
15269.06 345
15270.22 362
15271.39 367
15272.56 375
15273.73 335
15274.89 349
15276.06 354
15277.23 367
15278.40 353
15279.56 349
15280.73 361
15281.90 371
15283.07 375
15284.23 360
15285.40 352
15286.57 333
15287.74 337
15288.91 360
15290.07 350
15291.24 349
15292.41 350
15293.58 348
15294.75 366
15295.92 345
15297.08 342
15298.25 318
15299.42 329
15300.59 375
15301.76 353
15302.93 349
15304.09 342
15305.26 367
15306.43 360
15307.60 377
15308.77 363
15309.94 359
15311.11 362
15312.28 319
15313.44 354
15314.61 347
15315.78 349
15316.95 345
15318.12 350
15319.29 342
15320.46 353
15321.63 347
15322.80 354
15323.97 351
15325.14 342
15326.30 355
15327.47 350
15328.64 326
15329.81 363
15330.98 353
15332.15 364
15333.32 360
15334.49 347
15335.66 355
15336.83 361
15338.00 382
15339.17 341
15340.34 359
15341.51 358
15342.68 376
15343.85 393
15345.02 356
15346.19 394
15347.36 372
15348.53 378
15349.70 373
15350.87 358
15352.04 370
15353.21 392
15354.38 395
15355.55 397
15356.72 368
15357.90 405
15359.07 403
15360.24 401
15361.41 415
15362.58 385
15363.75 389
15364.92 396
15366.09 452
15367.26 458
15368.43 422
15369.60 409
15370.77 429
15371.95 441
15373.12 398
15374.29 405
15375.46 401
15376.63 424
15377.80 402
15378.97 433
15380.15 416
15381.32 411
15382.49 415
15383.66 430
15384.83 431
15386.00 419
15387.17 415
15388.35 431
15389.52 421
15390.69 396
15391.86 382
15393.03 390
15394.21 402
15395.38 407
15396.55 404
15397.72 406
15398.89 409
15400.07 426
15401.24 414
15402.41 368
15403.58 387
15404.76 379
15405.93 406
15407.10 398
15408.27 383
15409.45 378
15410.62 372
15411.79 387
15412.96 361
15414.14 334
15415.31 357
15416.48 352
15417.66 393
15418.83 383
15420.00 332
15421.17 314
15422.35 337
15423.52 381
15424.69 378
15425.87 333
15427.04 341
15428.21 361
15429.39 318
15430.56 322
15431.73 345
15432.91 349
15434.08 327
15435.25 326
15436.43 329
15437.60 346
15438.77 342
15439.95 354
15441.12 333
15442.30 322
15443.47 341
15444.64 330
15445.82 326
15446.99 328
15448.17 309
15449.34 327
15450.51 347
15451.69 338
15452.86 351
15454.04 343
15455.21 312
15456.39 313
15457.56 334
15458.73 339
15459.91 328
15461.08 327
15462.26 330
15463.43 350
15464.61 334
15465.78 329
15466.96 334
15468.13 329
15469.31 350
15470.48 334
15471.66 326
15472.83 304
15474.01 326
15475.18 318
15476.36 338
15477.53 348
15478.71 332
15479.88 342
15481.06 320
15482.23 317
15483.41 328
15484.58 349
15485.76 354
15486.93 337
15488.11 326
15489.29 323
15490.46 342
15491.64 328
15492.81 321
15493.99 334
15495.16 323
15496.34 334
15497.52 314
15498.69 337
15499.87 310
15501.04 321
15502.22 340
15503.40 347
15504.57 343
15505.75 338
15506.92 362
15508.10 340
15509.28 300
15510.45 312
15511.63 340
15512.81 346
15513.98 340
15515.16 330
15516.34 337
15517.51 339
15518.69 343
15519.87 373
15521.04 331
15522.22 336
15523.40 347
15524.57 354
15525.75 341
15526.93 307
15528.11 348
15529.28 336
15530.46 335
15531.64 317
15532.81 338
15533.99 350
15535.17 348
15536.35 361
15537.52 331
15538.70 331
15539.88 356
15541.06 356
15542.23 326
15543.41 320
15544.59 315
15545.77 330
15546.95 364
15548.12 342
15549.30 344
15550.48 345
15551.66 362
15552.83 362
15554.01 364
15555.19 368
15556.37 361
15557.55 364
15558.73 334
15559.90 353
15561.08 360
15562.26 338
15563.44 344
15564.62 360
15565.80 345
15566.97 375
15568.15 363
15569.33 349
15570.51 372
15571.69 364
15572.87 361
15574.05 372
15575.23 372
15576.40 370
15577.58 366
15578.76 383
15579.94 372
15581.12 379
15582.30 376
15583.48 372
15584.66 361
15585.84 385
15587.02 409
15588.20 358
15589.38 388
15590.56 379
15591.73 386
15592.91 382
15594.09 402
15595.27 391
15596.45 411
15597.63 374
15598.81 431
15599.99 418
15601.17 417
15602.35 401
15603.53 423
15604.71 431
15605.89 397
15607.07 434
15608.25 436
15609.43 426
15610.61 399
15611.79 435
15612.97 441
15614.15 427
15615.33 432
15616.51 448
15617.69 448
15618.88 442
15620.06 465
15621.24 438
15622.42 440
15623.60 438
15624.78 457
15625.96 466
15627.14 475
15628.32 453
15629.50 458
15630.68 461
15631.86 477
15633.05 458
15634.23 486
15635.41 508
15636.59 488
15637.77 471
15638.95 523
15640.13 501
15641.31 457
15642.50 483
15643.68 496
15644.86 527
15646.04 492
15647.22 492
15648.40 514
15649.58 524
15650.77 507
15651.95 531
15653.13 529
15654.31 528
15655.49 495
15656.68 511
15657.86 513
15659.04 502
15660.22 510
15661.40 485
15662.59 512
15663.77 466
15664.95 500
15666.13 497
15667.32 480
15668.50 457
15669.68 481
15670.86 485
15672.05 486
15673.23 466
15674.41 472
15675.59 484
15676.78 469
15677.96 500
15679.14 509
15680.32 480
15681.51 458
15682.69 475
15683.87 435
15685.06 468
15686.24 445
15687.42 460
15688.61 454
15689.79 473
15690.97 446
15692.16 459
15693.34 483
15694.52 445
15695.71 463
15696.89 488
15698.07 465
15699.26 454
15700.44 469
15701.62 479
15702.81 479
15703.99 455
15705.17 471
15706.36 488
15707.54 465
15708.73 485
15709.91 472
15711.09 491
15712.28 475
15713.46 498
15714.65 477
15715.83 491
15717.02 480
15718.20 482
15719.38 469
15720.57 494
15721.75 484
15722.94 485
15724.12 474
15725.31 478
15726.49 476
15727.68 490
15728.86 503
15730.04 478
15731.23 471
15732.41 485
15733.60 475
15734.78 472
15735.97 499
15737.15 512
15738.34 485
15739.52 469
15740.71 481
15741.89 494
15743.08 495
15744.27 468
15745.45 510
15746.64 526
15747.82 494
15749.01 508
15750.19 500
15751.38 516
15752.56 494
15753.75 523
15754.93 495
15756.12 526
15757.31 521
15758.49 553
15759.68 510
15760.86 542
15762.05 526
15763.24 552
15764.42 521
15765.61 506
15766.79 522
15767.98 508
15769.17 518
15770.35 514
15771.54 525
15772.72 489
15773.91 484
15775.10 478
15776.28 492
15777.47 468
15778.66 486
15779.84 469
15781.03 533
15782.22 522
15783.40 491
15784.59 468
15785.78 493
15786.96 497
15788.15 460
15789.34 466
15790.53 499
15791.71 494
15792.90 458
15794.09 467
15795.27 459
15796.46 439
15797.65 478
15798.84 479
15800.02 426
15801.21 427
15802.40 437
15803.59 450
15804.77 425
15805.96 403
15807.15 423
15808.34 449
15809.52 417
15810.71 425
15811.90 437
15813.09 418
15814.28 437
15815.46 416
15816.65 456
15817.84 447
15819.03 422
15820.22 467
15821.40 415
15822.59 420
15823.78 421
15824.97 453
15826.16 464
15827.35 447
15828.53 419
15829.72 448
15830.91 404
15832.10 393
15833.29 413
15834.48 460
15835.67 421
15836.85 429
15838.04 423
15839.23 415
15840.42 432
15841.61 434
15842.80 427
15843.99 420
15845.18 412
15846.37 383
15847.55 429
15848.74 406
15849.93 432
15851.12 422
15852.31 455
15853.50 427
15854.69 422
15855.88 414
15857.07 411
15858.26 431
15859.45 428
15860.64 446
15861.83 450
15863.02 440
15864.21 463
15865.40 451
15866.59 437
15867.78 444
15868.97 413
15870.16 445
15871.35 426
15872.54 441
15873.73 438
15874.92 455
15876.11 432
15877.30 455
15878.49 450
15879.68 437
15880.87 432
15882.06 458
15883.25 473
15884.44 451
15885.63 444
15886.82 462
15888.01 470
15889.20 443
15890.39 441
15891.59 468
15892.78 459
15893.97 467
15895.16 483
15896.35 500
15897.54 489
15898.73 470
15899.92 475
15901.11 501
15902.30 486
15903.50 503
15904.69 490
15905.88 516
15907.07 499
15908.26 490
15909.45 494
15910.64 473
15911.84 494
15913.03 498
15914.22 514
15915.41 515
15916.60 504
15917.79 530
15918.99 549
15920.18 525
15921.37 549
15922.56 542
15923.75 550
15924.95 515
15926.14 512
15927.33 523
15928.52 518
15929.71 502
15930.91 545
15932.10 540
15933.29 524
15934.48 515
15935.68 512
15936.87 532
15938.06 538
15939.25 513
15940.45 536
15941.64 589
15942.83 504
15944.03 534
15945.22 517
15946.41 497
15947.60 481
15948.80 517
15949.99 459
15951.18 450
15952.38 469
15953.57 444
15954.76 455
15955.96 434
15957.15 436
15958.34 431
15959.54 446
15960.73 401
15961.92 431
15963.12 418
15964.31 386
15965.50 367
15966.70 409
15967.89 414
15969.08 377
15970.28 397
15971.47 348
15972.67 349
15973.86 379
15975.05 389
15976.25 356
15977.44 369
15978.64 362
15979.83 369
15981.02 390
15982.22 355
15983.41 380
15984.61 350
15985.80 371
15987.00 356
15988.19 391
15989.38 350
15990.58 369
15991.77 350
15992.97 328
15994.16 345
15995.36 363
15996.55 336
15997.75 329
15998.94 343
16000.14 311
16001.33 310
16002.53 333
16003.72 343
16004.92 323
16006.11 342
16007.31 333
16008.50 325
16009.70 333
16010.89 318
16012.09 337
16013.28 357
16014.48 341
16015.67 329
16016.87 344
16018.07 347
16019.26 332
16020.46 320
16021.65 298
16022.85 335
16024.04 349
16025.24 304
16026.44 338
16027.63 346
16028.83 322
16030.02 327
16031.22 332
16032.42 323
16033.61 332
16034.81 330
16036.00 319
16037.20 329
16038.40 314
16039.59 323
16040.79 338
16041.99 330
16043.18 332
16044.38 366
16045.58 326
16046.77 329
16047.97 315
16049.17 341
16050.36 307
16051.56 325
16052.76 312
16053.95 331
16055.15 317
16056.35 320
16057.54 336
16058.74 306
16059.94 278
16061.14 319
16062.33 315
16063.53 289
16064.73 296
16065.92 315
16067.12 352
16068.32 321
16069.52 339
16070.71 314
16071.91 318
16073.11 301
16074.31 330
16075.50 291
16076.70 319
16077.90 318
16079.10 304
16080.30 307
16081.49 313
16082.69 289
16083.89 295
16085.09 314
16086.29 297
16087.48 297
16088.68 302
16089.88 322
16091.08 284
16092.28 316
16093.48 334
16094.67 327
16095.87 327
16097.07 291
16098.27 303
16099.47 307
16100.67 321
16101.87 309
16103.06 296
16104.26 289
16105.46 296
16106.66 297
16107.86 298
16109.06 323
16110.26 311
16111.46 309
16112.66 292
16113.86 271
16115.05 295
16116.25 300
16117.45 300
16118.65 281
16119.85 299
16121.05 305
16122.25 289
16123.45 306
16124.65 300
16125.85 277
16127.05 264
16128.25 271
16129.45 278
16130.65 275
16131.85 276
16133.05 310
16134.25 269
16135.45 265
16136.65 251
16137.85 276
16139.05 292
16140.25 288
16141.45 293
16142.65 297
16143.85 293
16145.05 280
16146.25 280
16147.45 278
16148.65 264
16149.85 269
16151.05 290
16152.25 285
16153.45 311
16154.65 294
16155.85 282
16157.05 265
16158.25 298
16159.46 313
16160.66 273
16161.86 269
16163.06 297
16164.26 299
16165.46 295
16166.66 283
16167.86 274
16169.06 270
16170.27 299
16171.47 282
16172.67 305
16173.87 312
16175.07 302
16176.27 260
16177.47 269
16178.67 297
16179.88 291
16181.08 288
16182.28 292
16183.48 272
16184.68 254
16185.89 271
16187.09 270
16188.29 293
16189.49 287
16190.69 311
16191.90 303
16193.10 300
16194.30 272
16195.50 285
16196.70 287
16197.91 291
16199.11 290
16200.31 255
16201.51 301
16202.72 293
16203.92 255
16205.12 273
16206.32 304
16207.53 285
16208.73 300
16209.93 279
16211.13 307
16212.34 281
16213.54 298
16214.74 276
16215.95 304
16217.15 269
16218.35 318
16219.55 326
16220.76 292
16221.96 313
16223.16 313
16224.37 320
16225.57 291
16226.77 310
16227.98 310
16229.18 322
16230.38 284
16231.59 301
16232.79 296
16233.99 294
16235.20 291
16236.40 321
16237.61 323
16238.81 293
16240.01 319
16241.22 314
16242.42 283
16243.63 308
16244.83 297
16246.03 309
16247.24 311
16248.44 298
16249.65 278
16250.85 301
16252.05 292
16253.26 320
16254.46 344
16255.67 347
16256.87 329
16258.08 308
16259.28 312
16260.49 319
16261.69 329
16262.89 350
16264.10 337
16265.30 336
16266.51 300
16267.71 312
16268.92 309
16270.12 301
16271.33 316
16272.53 345
16273.74 327
16274.94 321
16276.15 336
16277.35 330
16278.56 366
16279.77 322
16280.97 298
16282.18 316
16283.38 333
16284.59 333
16285.79 328
16287.00 312
16288.20 340
16289.41 342
16290.61 322
16291.82 316
16293.03 318
16294.23 309
16295.44 313
16296.64 330
16297.85 301
16299.06 329
16300.26 319
16301.47 325
16302.67 312
16303.88 324
16305.09 324
16306.29 320
16307.50 329
16308.71 335
16309.91 351
16311.12 341
16312.33 336
16313.53 309
16314.74 328
16315.95 312
16317.15 326
16318.36 301
16319.57 320
16320.77 309
16321.98 325
16323.19 312
16324.39 334
16325.60 297
16326.81 292
16328.01 289
16329.22 286
16330.43 305
16331.64 311
16332.84 292
16334.05 291
16335.26 284
16336.47 286
16337.67 282
16338.88 281
16340.09 307
16341.30 305
16342.50 275
16343.71 301
16344.92 295
16346.13 284
16347.33 308
16348.54 270
16349.75 255
16350.96 270
16352.17 283
16353.37 254
16354.58 263
16355.79 272
16357.00 286
16358.21 267
16359.41 252
16360.62 276
16361.83 280
16363.04 281
16364.25 272
16365.46 270
16366.67 257
16367.87 264
16369.08 263
16370.29 277
16371.50 287
16372.71 266
16373.92 267
16375.13 264
16376.34 292
16377.54 271
16378.75 271
16379.96 265
16381.17 278
16382.38 266
16383.59 273
16384.80 272
16386.01 260
16387.22 248
16388.43 270
16389.64 276
16390.85 282
16392.05 273
16393.26 256
16394.47 270
16395.68 279
16396.89 277
16398.10 264
16399.31 252
16400.52 259
16401.73 245
16402.94 253
16404.15 252
16405.36 249
16406.57 271
16407.78 260
16408.99 259
16410.20 261
16411.41 247
16412.62 271
16413.83 256
16415.04 267
16416.25 258
16417.46 265
16418.67 259
16419.88 282
16421.10 257
16422.31 253
16423.52 244
16424.73 249
16425.94 280
16427.15 257
16428.36 274
16429.57 281
16430.78 258
16431.99 242
16433.20 242
16434.41 257
16435.63 263
16436.84 264
16438.05 269
16439.26 254
16440.47 260
16441.68 258
16442.89 275
16444.10 259
16445.32 256
16446.53 246
16447.74 265
16448.95 264
16450.16 268
16451.37 267
16452.59 258
16453.80 287
16455.01 248
16456.22 247
16457.43 261
16458.64 264
16459.86 266
16461.07 254
16462.28 249
16463.49 253
16464.70 231
16465.92 248
16467.13 249
16468.34 238
16469.55 264
16470.77 233
16471.98 248
16473.19 240
16474.40 244
16475.62 248
16476.83 237
16478.04 251
16479.25 245
16480.47 245
16481.68 247
16482.89 260
16484.11 258
16485.32 272
16486.53 253
16487.74 255
16488.96 256
16490.17 253
16491.38 249
16492.60 246
16493.81 229
16495.02 251
16496.24 245
16497.45 231
16498.66 254
16499.88 248
16501.09 231
16502.30 239
16503.52 251
16504.73 256
16505.94 261
16507.16 252
16508.37 262
16509.59 250
16510.80 249
16512.01 242
16513.23 242
16514.44 252
16515.66 257
16516.87 231
16518.08 257
16519.30 261
16520.51 245
16521.73 242
16522.94 222
16524.16 257
16525.37 259
16526.58 267
16527.80 246
16529.01 260
16530.23 244
16531.44 250
16532.66 250
16533.87 248
16535.09 269
16536.30 243
16537.52 262
16538.73 273
16539.95 272
16541.16 250
16542.38 269
16543.59 257
16544.81 267
16546.02 267
16547.24 254
16548.45 256
16549.67 231
16550.88 237
16552.10 250
16553.31 272
16554.53 252
16555.74 284
16556.96 277
16558.18 243
16559.39 271
16560.61 288
16561.82 270
16563.04 240
16564.25 245
16565.47 257
16566.69 262
16567.90 271
16569.12 274
16570.33 263
16571.55 250
16572.77 258
16573.98 276
16575.20 273
16576.41 240
16577.63 247
16578.85 269
16580.06 270
16581.28 262
16582.50 252
16583.71 261
16584.93 252
16586.15 244
16587.36 240
16588.58 248
16589.80 257
16591.01 257
16592.23 243
16593.45 262
16594.66 245
16595.88 259
16597.10 275
16598.32 242
16599.53 243
16600.75 236
16601.97 242
16603.18 241
16604.40 235
16605.62 223
16606.84 228
16608.05 238
16609.27 244
16610.49 221
16611.71 242
16612.92 234
16614.14 248
16615.36 262
16616.58 255
16617.79 245
16619.01 234
16620.23 234
16621.45 243
16622.67 242
16623.88 222
16625.10 234
16626.32 229
16627.54 238
16628.76 225
16629.97 234
16631.19 218
16632.41 228
16633.63 246
16634.85 222
16636.07 239
16637.29 225
16638.50 244
16639.72 226
16640.94 229
16642.16 230
16643.38 234
16644.60 222
16645.82 237
16647.03 210
16648.25 230
16649.47 224
16650.69 213
16651.91 231
16653.13 214
16654.35 205
16655.57 227
16656.79 251
16658.01 238
16659.23 239
16660.45 233
16661.66 237
16662.88 238
16664.10 226
16665.32 223
16666.54 251
16667.76 235
16668.98 230
16670.20 245
16671.42 215
16672.64 233
16673.86 233
16675.08 232
16676.30 232
16677.52 240
16678.74 215
16679.96 242
16681.18 228
16682.40 203
16683.62 219
16684.84 234
16686.06 238
16687.28 239
16688.50 220
16689.72 239
16690.94 211
16692.16 221
16693.39 254
16694.61 233
16695.83 210
16697.05 227
16698.27 225
16699.49 219
16700.71 235
16701.93 211
16703.15 229
16704.37 207
16705.59 232
16706.81 221
16708.04 221
16709.26 230
16710.48 230
16711.70 211
16712.92 215
16714.14 227
16715.36 229
16716.58 210
16717.81 219
16719.03 222
16720.25 196
16721.47 228
16722.69 213
16723.91 220
16725.14 213
16726.36 223
16727.58 225
16728.80 211
16730.02 228
16731.24 235
16732.47 232
16733.69 231
16734.91 230
16736.13 222
16737.36 253
16738.58 211
16739.80 212
16741.02 229
16742.24 224
16743.47 216
16744.69 211
16745.91 210
16747.13 209
16748.36 223
16749.58 225
16750.80 227
16752.02 237
16753.25 211
16754.47 207
16755.69 223
16756.92 221
16758.14 240
16759.36 220
16760.59 238
16761.81 235
16763.03 228
16764.25 203
16765.48 230
16766.70 215
16767.92 212
16769.15 235
16770.37 237
16771.59 228
16772.82 195
16774.04 240
16775.27 226
16776.49 228
16777.71 209
16778.94 214
16780.16 215
16781.38 229
16782.61 239
16783.83 227
16785.06 230
16786.28 215
16787.50 218
16788.73 218
16789.95 190
16791.18 201
16792.40 246
16793.62 248
16794.85 226
16796.07 220
16797.30 249
16798.52 231
16799.75 228
16800.97 230
16802.19 230
16803.42 221
16804.64 222
16805.87 247
16807.09 199
16808.32 232
16809.54 233
16810.77 239
16811.99 218
16813.22 200
16814.44 224
16815.67 240
16816.89 223
16818.12 219
16819.34 232
16820.57 244
16821.79 200
16823.02 236
16824.24 233
16825.47 248
16826.70 234
16827.92 239
16829.15 250
16830.37 234
16831.60 236
16832.82 235
16834.05 226
16835.27 238
16836.50 220
16837.73 235
16838.95 234
16840.18 243
16841.40 229
16842.63 232
16843.86 263
16845.08 224
16846.31 202
16847.53 225
16848.76 244
16849.99 236
16851.21 249
16852.44 245
16853.67 229
16854.89 241
16856.12 254
16857.35 245
16858.57 245
16859.80 256
16861.03 260
16862.25 250
16863.48 242
16864.71 237
16865.93 271
16867.16 271
16868.39 263
16869.61 262
16870.84 261
16872.07 238
16873.30 238
16874.52 260
16875.75 281
16876.98 267
16878.20 290
16879.43 259
16880.66 253
16881.89 265
16883.11 245
16884.34 262
16885.57 268
16886.80 249
16888.02 286
16889.25 271
16890.48 274
16891.71 250
16892.94 259
16894.16 277
16895.39 236
16896.62 239
16897.85 249
16899.08 276
16900.30 267
16901.53 283
16902.76 262
16903.99 268
16905.22 240
16906.45 264
16907.67 276
16908.90 265
16910.13 268
16911.36 259
16912.59 274
16913.82 244
16915.04 266
16916.27 254
16917.50 251
16918.73 231
16919.96 245
16921.19 232
16922.42 244
16923.65 229
16924.88 241
16926.10 249
16927.33 238
16928.56 250
16929.79 256
16931.02 253
16932.25 271
16933.48 272
16934.71 242
16935.94 246
16937.17 234
16938.40 245
16939.63 253
16940.86 256
16942.09 236
16943.32 256
16944.55 251
16945.78 257
16947.01 232
16948.24 260
16949.47 264
16950.70 225
16951.93 263
16953.16 264
16954.39 254
16955.62 249
16956.85 263
16958.08 275
16959.31 277
16960.54 252
16961.77 251
16963.00 199
16964.23 231
16965.46 240
16966.69 246
16967.92 246
16969.15 239
16970.38 248
16971.61 235
16972.84 236
16974.07 226
16975.30 266
16976.54 240
16977.77 259
16979.00 264
16980.23 273
16981.46 223
16982.69 251
16983.92 238
16985.15 265
16986.38 238
16987.62 246
16988.85 250
16990.08 217
16991.31 250
16992.54 203
16993.77 253
16995.00 247
16996.24 248
16997.47 202
16998.70 239
16999.93 252
17001.16 250
17002.39 238
17003.63 224
17004.86 227
17006.09 227
17007.32 245
17008.55 222
17009.79 233
17011.02 230
17012.25 236
17013.48 219
17014.72 228
17015.95 221
17017.18 231
17018.41 226
17019.64 228
17020.88 216
17022.11 243
17023.34 237
17024.58 250
17025.81 240
17027.04 235
17028.27 216
17029.51 224
17030.74 239
17031.97 221
17033.21 233
17034.44 197
17035.67 245
17036.90 233
17038.14 226
17039.37 224
17040.60 243
17041.84 234
17043.07 207
17044.30 233
17045.54 210
17046.77 231
17048.00 224
17049.24 230
17050.47 197
17051.70 217
17052.94 214
17054.17 238
17055.41 215
17056.64 229
17057.87 218
17059.11 216
17060.34 209
17061.58 213
17062.81 218
17064.04 215
17065.28 211
17066.51 202
17067.75 219
17068.98 206
17070.21 231
17071.45 194
17072.68 242
17073.92 204
17075.15 234
17076.39 213
17077.62 210
17078.86 200
17080.09 208
17081.33 234
17082.56 219
17083.80 222
17085.03 216
17086.26 227
17087.50 229
17088.73 219
17089.97 216
17091.20 226
17092.44 201
17093.68 207
17094.91 194
17096.15 226
17097.38 186
17098.62 214
17099.85 225
17101.09 240
17102.32 214
17103.56 216
17104.79 217
17106.03 211
17107.26 234
17108.50 190
17109.74 226
17110.97 200
17112.21 226
17113.44 183
17114.68 216
17115.92 209
17117.15 214
17118.39 228
17119.62 228
17120.86 210
17122.10 203
17123.33 210
17124.57 225
17125.80 232
17127.04 191
17128.28 228
17129.51 221
17130.75 218
17131.99 192
17133.22 215
17134.46 204
17135.70 212
17136.93 224
17138.17 209
17139.41 206
17140.64 191
17141.88 221
17143.12 218
17144.35 219
17145.59 187
17146.83 197
17148.07 198
17149.30 201
17150.54 209
17151.78 214
17153.02 191
17154.25 209
17155.49 183
17156.73 207
17157.96 199
17159.20 198
17160.44 197
17161.68 210
17162.92 215
17164.15 200
17165.39 232
17166.63 185
17167.87 218
17169.10 199
17170.34 220
17171.58 183
17172.82 212
17174.06 207
17175.29 206
17176.53 211
17177.77 178
17179.01 205
17180.25 203
17181.49 207
17182.72 190
17183.96 196
17185.20 200
17186.44 202
17187.68 197
17188.92 208
17190.15 178
17191.39 205
17192.63 211
17193.87 205
17195.11 196
17196.35 193
17197.59 174
17198.83 203
17200.07 225
17201.30 215
17202.54 227
17203.78 189
17205.02 216
17206.26 184
17207.50 203
17208.74 189
17209.98 216
17211.22 194
17212.46 202
17213.70 201
17214.94 195
17216.18 196
17217.42 215
17218.66 207
17219.90 185
17221.14 190
17222.38 178
17223.62 191
17224.86 181
17226.10 193
17227.34 206
17228.58 210
17229.82 217
17231.06 192
17232.30 191
17233.54 163
17234.78 216
17236.02 213
17237.26 182
17238.50 192
17239.74 205
17240.98 190
17242.22 207
17243.46 197
17244.70 205
17245.94 218
17247.18 209
17248.42 193
17249.66 177
17250.90 179
17252.14 216
17253.39 211
17254.63 205
17255.87 178
17257.11 197
17258.35 210
17259.59 203
17260.83 210
17262.07 196
17263.31 197
17264.56 204
17265.80 205
17267.04 202
17268.28 197
17269.52 214
17270.76 182
17272.00 173
17273.25 179
17274.49 190
17275.73 208
17276.97 190
17278.21 195
17279.45 209
17280.70 205
17281.94 208
17283.18 211
17284.42 202
17285.66 194
17286.91 213
17288.15 200
17289.39 207
17290.63 188
17291.88 200
17293.12 183
17294.36 210
17295.60 206
17296.85 181
17298.09 175
17299.33 179
17300.57 187
17301.82 192
17303.06 197
17304.30 171
17305.54 199
17306.79 185
17308.03 180
17309.27 175
17310.52 179
17311.76 190
17313.00 199
17314.25 200
17315.49 176
17316.73 185
17317.97 189
17319.22 194
17320.46 200
17321.71 185
17322.95 207
17324.19 208
17325.44 183
17326.68 195
17327.92 196
17329.17 209
17330.41 194
17331.65 202
17332.90 182
17334.14 183
17335.39 195
17336.63 207
17337.87 202
17339.12 178
17340.36 200
17341.61 182
17342.85 183
17344.09 171
17345.34 188
17346.58 206
17347.83 200
17349.07 190
17350.32 187
17351.56 208
17352.80 202
17354.05 198
17355.29 192
17356.54 192
17357.78 207
17359.03 194
17360.27 191
17361.52 198
17362.76 194
17364.01 204
17365.25 195
17366.50 196
17367.74 195
17368.99 203
17370.23 194
17371.48 191
17372.72 198
17373.97 174
17375.21 191
17376.46 205
17377.70 198
17378.95 177
17380.19 197
17381.44 201
17382.69 197
17383.93 182
17385.18 205
17386.42 177
17387.67 203
17388.91 207
17390.16 200
17391.41 201
17392.65 194
17393.90 193
17395.14 184
17396.39 209
17397.64 200
17398.88 195
17400.13 197
17401.37 195
17402.62 184
17403.87 212
17405.11 197
17406.36 191
17407.61 193
17408.85 218
17410.10 195
17411.35 194
17412.59 203
17413.84 184
17415.09 182
17416.33 204
17417.58 210
17418.83 201
17420.07 204
17421.32 191
17422.57 196
17423.82 174
17425.06 218
17426.31 192
17427.56 208
17428.80 211
17430.05 191
17431.30 197
17432.55 197
17433.79 197
17435.04 214
17436.29 200
17437.54 217
17438.78 213
17440.03 202
17441.28 215
17442.53 204
17443.77 193
17445.02 187
17446.27 210
17447.52 197
17448.77 197
17450.01 199
17451.26 207
17452.51 212
17453.76 208
17455.01 199
17456.25 192
17457.50 218
17458.75 191
17460.00 208
17461.25 201
17462.50 227
17463.74 215
17464.99 209
17466.24 209
17467.49 215
17468.74 221
17469.99 203
17471.24 212
17472.49 190
17473.73 222
17474.98 195
17476.23 191
17477.48 193
17478.73 215
17479.98 197
17481.23 216
17482.48 192
17483.73 220
17484.98 191
17486.23 216
17487.47 211
17488.72 220
17489.97 215
17491.22 218
17492.47 208
17493.72 200
17494.97 188
17496.22 204
17497.47 226
17498.72 206
17499.97 219
17501.22 191
17502.47 211
17503.72 216
17504.97 231
17506.22 217
17507.47 216
17508.72 233
17509.97 213
17511.22 221
17512.47 217
17513.72 226
17514.97 204
17516.22 239
17517.47 228
17518.72 200
17519.97 207
17521.22 244
17522.47 227
17523.72 222
17524.98 229
17526.23 248
17527.48 232
17528.73 236
17529.98 247
17531.23 233
17532.48 253
17533.73 214
17534.98 234
17536.23 221
17537.48 235
17538.74 234
17539.99 236
17541.24 235
17542.49 237
17543.74 218
17544.99 221
17546.24 213
17547.50 228
17548.75 242
17550.00 216
17551.25 222
17552.50 201
17553.75 237
17555.01 224
17556.26 225
17557.51 226
17558.76 227
17560.01 201
17561.26 230
17562.52 207
17563.77 210
17565.02 231
17566.27 226
17567.53 246
17568.78 230
17570.03 241
17571.28 208
17572.53 260
17573.79 230
17575.04 218
17576.29 234
17577.54 224
17578.80 249
17580.05 233
17581.30 217
17582.56 248
17583.81 226
17585.06 226
17586.31 212
17587.57 252
17588.82 246
17590.07 256
17591.33 251
17592.58 221
17593.83 218
17595.08 227
17596.34 234
17597.59 254
17598.84 241
17600.10 225
17601.35 229
17602.61 233
17603.86 248
17605.11 254
17606.37 247
17607.62 258
17608.87 234
17610.13 256
17611.38 244
17612.63 248
17613.89 235
17615.14 239
17616.40 260
17617.65 266
17618.90 225
17620.16 241
17621.41 229
17622.67 253
17623.92 237
17625.17 242
17626.43 265
17627.68 238
17628.94 246
17630.19 254
17631.45 251
17632.70 248
17633.96 267
17635.21 246
17636.47 245
17637.72 233
17638.97 232
17640.23 267
17641.48 271
17642.74 245
17643.99 238
17645.25 256
17646.50 248
17647.76 232
17649.01 233
17650.27 253
17651.52 243
17652.78 242
17654.04 237
17655.29 258
17656.55 252
17657.80 244
17659.06 257
17660.31 249
17661.57 216
17662.82 239
17664.08 257
17665.33 241
17666.59 222
17667.85 242
17669.10 256
17670.36 233
17671.61 232
17672.87 223
17674.13 233
17675.38 215
17676.64 244
17677.89 236
17679.15 218
17680.41 221
17681.66 226
17682.92 221
17684.18 227
17685.43 228
17686.69 225
17687.95 244
17689.20 235
17690.46 242
17691.71 252
17692.97 254
17694.23 236
17695.49 225
17696.74 214
17698.00 231
17699.26 221
17700.51 240
17701.77 220
17703.03 209
17704.28 213
17705.54 211
17706.80 214
17708.06 219
17709.31 228
17710.57 251
17711.83 220
17713.08 202
17714.34 219
17715.60 192
17716.86 231
17718.11 212
17719.37 228
17720.63 238
17721.89 208
17723.15 220
17724.40 220
17725.66 225
17726.92 217
17728.18 218
17729.43 254
17730.69 228
17731.95 208
17733.21 238
17734.47 221
17735.73 216
17736.98 201
17738.24 194
17739.50 215
17740.76 213
17742.02 192
17743.28 214
17744.53 216
17745.79 209
17747.05 200
17748.31 216
17749.57 213
17750.83 217
17752.09 222
17753.34 199
17754.60 208
17755.86 196
17757.12 196
17758.38 231
17759.64 189
17760.90 218
17762.16 211
17763.42 217
17764.68 194
17765.94 197
17767.19 229
17768.45 216
17769.71 203
17770.97 195
17772.23 217
17773.49 213
17774.75 181
17776.01 207
17777.27 204
17778.53 208
17779.79 192
17781.05 220
17782.31 200
17783.57 188
17784.83 200
17786.09 234
17787.35 196
17788.61 178
17789.87 194
17791.13 180
17792.39 207
17793.65 188
17794.91 211
17796.17 203
17797.43 197
17798.69 196
17799.95 195
17801.21 181
17802.47 210
17803.73 191
17805.00 202
17806.26 195
17807.52 172
17808.78 176
17810.04 195
17811.30 186
17812.56 185
17813.82 178
17815.08 188
17816.34 187
17817.60 164
17818.87 185
17820.13 181
17821.39 193
17822.65 202
17823.91 205
17825.17 172
17826.43 172
17827.69 189
17828.96 203
17830.22 173
17831.48 187
17832.74 191
17834.00 172
17835.26 189
17836.53 179
17837.79 200
17839.05 207
17840.31 180
17841.57 187
17842.84 205
17844.10 204
17845.36 197
17846.62 215
17847.88 211
17849.15 190
17850.41 185
17851.67 189
17852.93 188
17854.20 183
17855.46 192
17856.72 194
17857.98 181
17859.25 186
17860.51 186
17861.77 211
17863.03 194
17864.30 187
17865.56 187
17866.82 181
17868.09 196
17869.35 191
17870.61 192
17871.87 186
17873.14 177
17874.40 171
17875.66 192
17876.93 159
17878.19 189
17879.45 181
17880.72 179
17881.98 194
17883.24 178
17884.51 201
17885.77 200
17887.03 188
17888.30 170
17889.56 185
17890.83 184
17892.09 192
17893.35 193
17894.62 173
17895.88 170
17897.14 178
17898.41 172
17899.67 203
17900.94 164
17902.20 182
17903.46 177
17904.73 197
17905.99 174
17907.26 187
17908.52 196
17909.79 169
17911.05 180
17912.32 185
17913.58 185
17914.84 166
17916.11 191
17917.37 188
17918.64 193
17919.90 174
17921.17 197
17922.43 179
17923.70 176
17924.96 183
17926.23 209
17927.49 203
17928.76 203
17930.02 176
17931.29 166
17932.55 164
17933.82 177
17935.08 185
17936.35 180
17937.61 191
17938.88 168
17940.14 189
17941.41 195
17942.68 197
17943.94 185
17945.21 186
17946.47 192
17947.74 199
17949.00 178
17950.27 183
17951.54 175
17952.80 177
17954.07 186
17955.33 187
17956.60 192
17957.87 175
17959.13 170
17960.40 199
17961.66 169
17962.93 173
17964.20 201
17965.46 199
17966.73 195
17968.00 155
17969.26 180
17970.53 180
17971.80 163
17973.06 183
17974.33 180
17975.60 191
17976.86 184
17978.13 209
17979.40 190
17980.66 186
17981.93 171
17983.20 225
17984.46 181
17985.73 198
17987.00 192
17988.26 171
17989.53 200
17990.80 156
17992.07 167
17993.33 181
17994.60 214
17995.87 176
17997.14 173
17998.40 185
17999.67 184
18000.94 174
18002.21 211
18003.47 176
18004.74 203
18006.01 185
18007.28 182
18008.55 181
18009.81 188
18011.08 213
18012.35 190
18013.62 190
18014.89 188
18016.15 204
18017.42 191
18018.69 198
18019.96 169
18021.23 217
18022.49 165
18023.76 183
18025.03 180
18026.30 181
18027.57 189
18028.84 186
18030.11 214
18031.37 204
18032.64 208
18033.91 177
18035.18 195
18036.45 199
18037.72 191
18038.99 165
18040.26 203
18041.53 186
18042.79 195
18044.06 183
18045.33 200
18046.60 181
18047.87 176
18049.14 185
18050.41 201
18051.68 208
18052.95 185
18054.22 187
18055.49 197
18056.76 192
18058.03 188
18059.30 192
18060.57 185
18061.84 187
18063.11 195
18064.38 195
18065.65 190
18066.92 191
18068.19 216
18069.46 201
18070.73 183
18072.00 189
18073.27 196
18074.54 174
18075.81 183
18077.08 162
18078.35 198
18079.62 153
18080.89 190
18082.16 182
18083.43 201
18084.70 194
18085.97 187
18087.24 185
18088.51 165
18089.78 181
18091.05 202
18092.32 197
18093.59 207
18094.87 193
18096.14 182
18097.41 185
18098.68 206
18099.95 211
18101.22 203
18102.49 204
18103.76 178
18105.03 203
18106.31 187
18107.58 188
18108.85 199
18110.12 202
18111.39 219
18112.66 207
18113.93 194
18115.21 175
18116.48 205
18117.75 192
18119.02 190
18120.29 190
18121.56 185
18122.84 185
18124.11 168
18125.38 182
18126.65 182
18127.92 191
18129.20 200
18130.47 194
18131.74 177
18133.01 176
18134.29 189
18135.56 212
18136.83 198
18138.10 181
18139.38 188
18140.65 192
18141.92 175
18143.19 200
18144.47 186
18145.74 180
18147.01 184
18148.28 183
18149.56 205
18150.83 208
18152.10 211
18153.38 193
18154.65 198
18155.92 199
18157.19 201
18158.47 227
18159.74 201
18161.01 194
18162.29 194
18163.56 195
18164.83 185
18166.11 188
18167.38 191
18168.65 191
18169.93 184
18171.20 192
18172.48 169
18173.75 187
18175.02 166
18176.30 204
18177.57 194
18178.84 195
18180.12 186
18181.39 204
18182.67 190
18183.94 181
18185.21 160
18186.49 172
18187.76 186
18189.04 192
18190.31 205
18191.59 179
18192.86 190
18194.13 165
18195.41 197
18196.68 180
18197.96 184
18199.23 171
18200.51 186
18201.78 177
18203.06 192
18204.33 180
18205.61 181
18206.88 198
18208.16 176
18209.43 169
18210.71 171
18211.98 164
18213.26 169
18214.53 183
18215.81 196
18217.08 187
18218.36 183
18219.63 182
18220.91 176
18222.18 166
18223.46 198
18224.73 197
18226.01 211
18227.28 195
18228.56 177
18229.84 183
18231.11 193
18232.39 185
18233.66 182
18234.94 208
18236.21 197
18237.49 198
18238.77 188
18240.04 179
18241.32 219
18242.59 194
18243.87 178
18245.15 196
18246.42 197
18247.70 187
18248.98 185
18250.25 189
18251.53 167
18252.81 190
18254.08 203
18255.36 196
18256.63 196
18257.91 214
18259.19 185
18260.46 185
18261.74 179
18263.02 206
18264.30 174
18265.57 196
18266.85 189
18268.13 199
18269.40 215
18270.68 201
18271.96 205
18273.23 196
18274.51 189
18275.79 195
18277.07 209
18278.34 191
18279.62 206
18280.90 180
18282.18 184
18283.45 188
18284.73 197
18286.01 178
18287.29 186
18288.56 207
18289.84 187
18291.12 207
18292.40 192
18293.68 204
18294.95 182
18296.23 194
18297.51 176
18298.79 208
18300.07 174
18301.34 213
18302.62 193
18303.90 199
18305.18 208
18306.46 190
18307.74 197
18309.01 195
18310.29 194
18311.57 203
18312.85 182
18314.13 181
18315.41 187
18316.69 195
18317.96 221
18319.24 199
18320.52 211
18321.80 189
18323.08 201
18324.36 192
18325.64 195
18326.92 191
18328.20 193
18329.47 185
18330.75 186
18332.03 208
18333.31 199
18334.59 207
18335.87 201
18337.15 198
18338.43 193
18339.71 183
18340.99 200
18342.27 200
18343.55 190
18344.83 190
18346.11 183
18347.39 184
18348.67 193
18349.95 191
18351.23 190
18352.51 199
18353.79 206
18355.07 203
18356.35 222
18357.63 172
18358.91 200
18360.19 192
18361.47 190
18362.75 184
18364.03 189
18365.31 183
18366.59 193
18367.87 195
18369.15 198
18370.43 192
18371.71 169
18372.99 216
18374.27 191
18375.55 193
18376.83 176
18378.12 217
18379.40 187
18380.68 186
18381.96 188
18383.24 195
18384.52 186
18385.80 177
18387.08 192
18388.36 210
18389.65 201
18390.93 182
18392.21 183
18393.49 204
18394.77 196
18396.05 164
18397.33 199
18398.62 192
18399.90 194
18401.18 171
18402.46 198
18403.74 183
18405.02 176
18406.31 180
18407.59 191
18408.87 194
18410.15 174
18411.43 187
18412.72 175
18414.00 201
18415.28 170
18416.56 182
18417.84 160
18419.13 162
18420.41 186
18421.69 204
18422.97 212
18424.26 193
18425.54 190
18426.82 191
18428.10 200
18429.39 172
18430.67 169
18431.95 194
18433.23 184
18434.52 205
18435.80 197
18437.08 185
18438.37 181
18439.65 173
18440.93 191
18442.22 184
18443.50 178
18444.78 194
18446.06 183
18447.35 168
18448.63 170
18449.91 194
18451.20 188
18452.48 185
18453.76 189
18455.05 193
18456.33 184
18457.62 190
18458.90 177
18460.18 197
18461.47 175
18462.75 195
18464.03 197
18465.32 172
18466.60 183
18467.89 188
18469.17 208
18470.45 186
18471.74 181
18473.02 178
18474.31 185
18475.59 187
18476.88 171
18478.16 174
18479.44 204
18480.73 193
18482.01 199
18483.30 181
18484.58 207
18485.87 197
18487.15 182
18488.44 198
18489.72 172
18491.01 185
18492.29 180
18493.58 204
18494.86 186
18496.15 185
18497.43 182
18498.72 203
18500.00 169
18501.29 194
18502.57 178
18503.86 196
18505.14 183
18506.43 183
18507.71 192
18509.00 172
18510.28 187
18511.57 201
18512.85 208
18514.14 193
18515.42 199
18516.71 193
18518.00 207
18519.28 174
18520.57 188
18521.85 200
18523.14 191
18524.43 196
18525.71 175
18527.00 169
18528.28 178
18529.57 214
18530.86 193
18532.14 216
18533.43 185
18534.71 198
18536.00 219
18537.29 193
18538.57 182
18539.86 186
18541.15 207
18542.43 193
18543.72 177
18545.01 186
18546.29 197
18547.58 190
18548.87 184
18550.15 179
18551.44 192
18552.73 180
18554.01 175
18555.30 191
18556.59 190
18557.88 179
18559.16 170
18560.45 172
18561.74 200
18563.02 175
18564.31 190
18565.60 191
18566.89 170
18568.17 184
18569.46 175
18570.75 187
18572.04 181
18573.32 168
18574.61 169
18575.90 182
18577.19 185
18578.48 172
18579.76 185
18581.05 194
18582.34 203
18583.63 199
18584.92 179
18586.20 185
18587.49 185
18588.78 173
18590.07 190
18591.36 179
18592.64 185
18593.93 183
18595.22 190
18596.51 164
18597.80 186
18599.09 203
18600.38 192
18601.66 190
18602.95 186
18604.24 195
18605.53 198
18606.82 186
18608.11 200
18609.40 180
18610.69 181
18611.98 175
18613.26 195
18614.55 197
18615.84 190
18617.13 184
18618.42 179
18619.71 199
18621.00 184
18622.29 189
18623.58 184
18624.87 182
18626.16 196
18627.45 185
18628.74 188
18630.03 169
18631.32 200
18632.61 188
18633.89 189
18635.18 163
18636.47 190
18637.76 180
18639.05 191
18640.34 194
18641.63 196
18642.92 207
18644.21 211
18645.50 184
18646.79 171
18648.09 176
18649.38 191
18650.67 197
18651.96 198
18653.25 196
18654.54 178
18655.83 186
18657.12 173
18658.41 166
18659.70 170
18660.99 192
18662.28 182
18663.57 189
18664.86 198
18666.15 183
18667.44 195
18668.74 180
18670.03 177
18671.32 168
18672.61 176
18673.90 162
18675.19 188
18676.48 175
18677.77 162
18679.06 163
18680.36 183
18681.65 188
18682.94 172
18684.23 175
18685.52 175
18686.81 168
18688.11 174
18689.40 182
18690.69 162
18691.98 161
18693.27 174
18694.56 180
18695.86 175
18697.15 189
18698.44 165
18699.73 185
18701.02 176
18702.32 166
18703.61 181
18704.90 190
18706.19 179
18707.48 156
18708.78 189
18710.07 162
18711.36 166
18712.65 168
18713.95 149
18715.24 154
18716.53 161
18717.83 202
18719.12 177
18720.41 174
18721.70 167
18723.00 171
18724.29 180
18725.58 165
18726.87 167
18728.17 159
18729.46 167
18730.75 181
18732.05 171
18733.34 170
18734.63 167
18735.93 172
18737.22 167
18738.51 155
18739.81 166
18741.10 140
18742.39 161
18743.69 187
18744.98 161
18746.27 173
18747.57 168
18748.86 161
18750.16 155
18751.45 163
18752.74 155
18754.04 172
18755.33 193
18756.63 186
18757.92 172
18759.21 178
18760.51 162
18761.80 199
18763.10 169
18764.39 166
18765.69 164
18766.98 194
18768.27 161
18769.57 195
18770.86 172
18772.16 183
18773.45 168
18774.75 185
18776.04 174
18777.34 168
18778.63 160
18779.93 151
18781.22 165
18782.52 180
18783.81 172
18785.11 168
18786.40 176
18787.70 171
18788.99 161
18790.29 172
18791.58 184
18792.88 158
18794.17 167
18795.47 162
18796.76 154
18798.06 202
18799.35 176
18800.65 184
18801.94 183
18803.24 171
18804.54 161
18805.83 169
18807.13 158
18808.42 164
18809.72 151
18811.01 198
18812.31 167
18813.61 154
18814.90 184
18816.20 189
18817.49 177
18818.79 175
18820.09 177
18821.38 162
18822.68 160
18823.98 181
18825.27 197
18826.57 170
18827.87 176
18829.16 168
18830.46 171
18831.75 163
18833.05 160
18834.35 174
18835.64 177
18836.94 165
18838.24 170
18839.54 171
18840.83 166
18842.13 187
18843.43 178
18844.72 159
18846.02 166
18847.32 154
18848.61 158
18849.91 172
18851.21 161
18852.51 168
18853.80 162
18855.10 192
18856.40 172
18857.70 160
18858.99 169
18860.29 184
18861.59 185
18862.89 184
18864.18 172
18865.48 158
18866.78 163
18868.08 175
18869.38 166
18870.67 163
18871.97 164
18873.27 166
18874.57 174
18875.87 184
18877.16 179
18878.46 176
18879.76 177
18881.06 161
18882.36 173
18883.66 183
18884.95 154
18886.25 161
18887.55 181
18888.85 163
18890.15 165
18891.45 189
18892.75 179
18894.04 189
18895.34 170
18896.64 164
18897.94 185
18899.24 181
18900.54 163
18901.84 180
18903.14 176
18904.44 171
18905.74 178
18907.03 180
18908.33 177
18909.63 168
18910.93 183
18912.23 166
18913.53 204
18914.83 168
18916.13 165
18917.43 161
18918.73 166
18920.03 167
18921.33 153
18922.63 162
18923.93 161
18925.23 171
18926.53 158
18927.83 161
18929.13 157
18930.43 179
18931.73 153
18933.03 166
18934.33 156
18935.63 167
18936.93 162
18938.23 178
18939.53 180
18940.83 174
18942.13 185
18943.43 186
18944.73 170
18946.03 164
18947.33 145
18948.63 168
18949.93 151
18951.23 161
18952.53 162
18953.84 148
18955.14 164
18956.44 167
18957.74 169
18959.04 141
18960.34 148
18961.64 175
18962.94 174
18964.24 159
18965.54 168
18966.85 176
18968.15 166
18969.45 162
18970.75 143
18972.05 185
18973.35 172
18974.65 181
18975.96 157
18977.26 175
18978.56 162
18979.86 160
18981.16 158
18982.46 164
18983.77 148
18985.07 162
18986.37 174
18987.67 163
18988.97 161
18990.28 134
18991.58 167
18992.88 162
18994.18 168
18995.49 160
18996.79 170
18998.09 181
18999.39 147
19000.69 166
19002.00 170
19003.30 157
19004.60 168
19005.90 156
19007.21 162
19008.51 165
19009.81 136
19011.12 162
19012.42 162
19013.72 179
19015.02 157
19016.33 159
19017.63 178
19018.93 165
19020.24 168
19021.54 165
19022.84 143
19024.15 174
19025.45 175
19026.75 151
19028.06 141
19029.36 169
19030.66 177
19031.97 152
19033.27 157
19034.57 165
19035.88 162
19037.18 165
19038.48 171
19039.79 160
19041.09 170
19042.40 144
19043.70 179
19045.00 153
19046.31 178
19047.61 165
19048.92 161
19050.22 181
19051.52 164
19052.83 168
19054.13 175
19055.44 178
19056.74 165
19058.05 154
19059.35 162
19060.65 172
19061.96 155
19063.26 155
19064.57 164
19065.87 180
19067.18 182
19068.48 167
19069.79 166
19071.09 168
19072.40 178
19073.70 162
19075.01 163
19076.31 170
19077.62 147
19078.92 168
19080.23 181
19081.53 174
19082.84 160
19084.14 171
19085.45 162
19086.75 167
19088.06 160
19089.36 165
19090.67 158
19091.98 189
19093.28 159
19094.59 168
19095.89 165
19097.20 185
19098.50 159
19099.81 173
19101.12 156
19102.42 165
19103.73 165
19105.03 173
19106.34 162
19107.65 149
19108.95 167
19110.26 173
19111.56 162
19112.87 157
19114.18 158
19115.48 166
19116.79 164
19118.10 170
19119.40 180
19120.71 150
19122.02 191
19123.32 176
19124.63 164
19125.94 157
19127.24 147
19128.55 166
19129.86 164
19131.16 142
19132.47 153
19133.78 182
19135.08 177
19136.39 168
19137.70 162
19139.01 178
19140.31 173
19141.62 164
19142.93 166
19144.23 145
19145.54 169
19146.85 163
19148.16 158
19149.46 155
19150.77 175
19152.08 162
19153.39 186
19154.69 163
19156.00 158
19157.31 158
19158.62 179
19159.93 176
19161.23 163
19162.54 174
19163.85 169
19165.16 147
19166.47 166
19167.77 175
19169.08 159
19170.39 165
19171.70 175
19173.01 171
19174.32 169
19175.62 164
19176.93 163
19178.24 169
19179.55 177
19180.86 161
19182.17 152
19183.48 186
19184.78 158
19186.09 154
19187.40 171
19188.71 179
19190.02 152
19191.33 150
19192.64 157
19193.95 157
19195.26 160
19196.56 143
19197.87 160
19199.18 169
19200.49 129
19201.80 154
19203.11 158
19204.42 155
19205.73 165
19207.04 199
19208.35 168
19209.66 166
19210.97 169
19212.28 152
19213.59 161
19214.90 150
19216.21 142
19217.52 175
19218.83 150
19220.14 161
19221.45 158
19222.76 175
19224.07 166
19225.38 161
19226.69 162
19228.00 164
19229.31 163
19230.62 165
19231.93 170
19233.24 159
19234.55 172
19235.86 157
19237.17 160
19238.48 157
19239.79 161
19241.10 158
19242.41 175
19243.72 156
19245.03 162
19246.35 165
19247.66 155
19248.97 180
19250.28 182
19251.59 144
19252.90 170
19254.21 165
19255.52 151
19256.83 175
19258.14 159
19259.46 163
19260.77 149
19262.08 164
19263.39 148
19264.70 160
19266.01 159
19267.32 158
19268.64 166
19269.95 150
19271.26 160
19272.57 136
19273.88 166
19275.20 172
19276.51 165
19277.82 148
19279.13 162
19280.44 159
19281.75 167
19283.07 166
19284.38 161
19285.69 176
19287.00 158
19288.32 155
19289.63 162
19290.94 171
19292.25 172
19293.57 162
19294.88 162
19296.19 167
19297.50 164
19298.82 163
19300.13 168
19301.44 160
19302.75 157
19304.07 139
19305.38 172
19306.69 180
19308.01 163
19309.32 155
19310.63 151
19311.94 156
19313.26 180
19314.57 175
19315.88 161
19317.20 146
19318.51 137
19319.82 135
19321.14 150
19322.45 160
19323.76 138
19325.08 149
19326.39 148
19327.70 158
19329.02 139
19330.33 158
19331.65 159
19332.96 158
19334.27 144
19335.59 150
19336.90 146
19338.22 158
19339.53 160
19340.84 164
19342.16 168
19343.47 170
19344.79 154
19346.10 172
19347.41 152
19348.73 172
19350.04 159
19351.36 155
19352.67 170
19353.99 171
19355.30 157
19356.62 150
19357.93 159
19359.25 160
19360.56 171
19361.87 149
19363.19 158
19364.50 167
19365.82 159
19367.13 163
19368.45 156
19369.76 169
19371.08 154
19372.39 161
19373.71 165
19375.02 169
19376.34 166
19377.66 164
19378.97 167
19380.29 157
19381.60 180
19382.92 147
19384.23 162
19385.55 177
19386.86 153
19388.18 142
19389.50 173
19390.81 160
19392.13 168
19393.44 163
19394.76 176
19396.07 160
19397.39 158
19398.71 160
19400.02 156
19401.34 147
19402.65 160
19403.97 165
19405.29 162
19406.60 175
19407.92 167
19409.24 156
19410.55 134
19411.87 162
19413.19 146
19414.50 149
19415.82 151
19417.14 168
19418.45 164
19419.77 157
19421.09 152
19422.40 155
19423.72 161
19425.04 173
19426.35 149
19427.67 162
19428.99 159
19430.30 178
19431.62 166
19432.94 160
19434.26 153
19435.57 151
19436.89 144
19438.21 149
19439.53 158
19440.84 149
19442.16 169
19443.48 156
19444.80 163
19446.11 137
19447.43 154
19448.75 161
19450.07 143
19451.38 148
19452.70 164
19454.02 163
19455.34 162
19456.66 163
19457.97 178
19459.29 172
19460.61 163
19461.93 139
19463.25 132
19464.57 162
19465.88 160
19467.20 175
19468.52 158
19469.84 146
19471.16 144
19472.48 179
19473.79 171
19475.11 167
19476.43 158
19477.75 156
19479.07 177
19480.39 174
19481.71 161
19483.03 159
19484.34 152
19485.66 154
19486.98 168
19488.30 171
19489.62 158
19490.94 162
19492.26 158
19493.58 160
19494.90 158
19496.22 152
19497.54 157
19498.86 164
19500.18 147
19501.50 162
19502.81 167
19504.13 156
19505.45 169
19506.77 157
19508.09 149
19509.41 149
19510.73 167
19512.05 147
19513.37 131
19514.69 153
19516.01 164
19517.33 167
19518.65 160
19519.97 150
19521.29 141
19522.61 185
19523.93 145
19525.25 144
19526.57 157
19527.89 157
19529.22 145
19530.54 154
19531.86 150
19533.18 150
19534.50 166
19535.82 169
19537.14 157
19538.46 157
19539.78 170
19541.10 186
19542.42 165
19543.74 150
19545.06 161
19546.39 181
19547.71 155
19549.03 148
19550.35 145
19551.67 153
19552.99 152
19554.31 144
19555.63 144
19556.96 164
19558.28 146
19559.60 151
19560.92 145
19562.24 150
19563.56 160
19564.88 143
19566.21 146
19567.53 174
19568.85 181
19570.17 166
19571.49 169
19572.82 150
19574.14 156
19575.46 177
19576.78 138
19578.10 143
19579.43 142
19580.75 159
19582.07 154
19583.39 165
19584.72 160
19586.04 165
19587.36 157
19588.68 142
19590.01 166
19591.33 149
19592.65 140
19593.97 160
19595.30 163
19596.62 169
19597.94 155
19599.26 154
19600.59 156
19601.91 153
19603.23 159
19604.56 170
19605.88 159
19607.20 173
19608.53 160
19609.85 169
19611.17 162
19612.49 145
19613.82 181
19615.14 148
19616.47 143
19617.79 146
19619.11 167
19620.44 158
19621.76 162
19623.08 177
19624.41 151
19625.73 134
19627.05 153
19628.38 159
19629.70 146
19631.03 158
19632.35 153
19633.67 177
19635.00 176
19636.32 155
19637.65 158
19638.97 159
19640.29 155
19641.62 141
19642.94 152
19644.27 150
19645.59 151
19646.92 136
19648.24 168
19649.57 161
19650.89 140
19652.21 142
19653.54 177
19654.86 135
19656.19 148
19657.51 163
19658.84 158
19660.16 145
19661.49 148
19662.81 166
19664.14 151
19665.46 174
19666.79 153
19668.11 158
19669.44 166
19670.76 165
19672.09 166
19673.41 161
19674.74 156
19676.07 145
19677.39 163
19678.72 173
19680.04 156
19681.37 158
19682.69 164
19684.02 159
19685.34 169
19686.67 161
19688.00 178
19689.32 150
19690.65 165
19691.97 135
19693.30 163
19694.63 146
19695.95 168
19697.28 168
19698.60 192
19699.93 150
19701.26 143
19702.58 156
19703.91 160
19705.24 159
19706.56 152
19707.89 178
19709.22 135
19710.54 163
19711.87 157
19713.20 173
19714.52 171
19715.85 170
19717.18 162
19718.50 153
19719.83 159
19721.16 144
19722.48 168
19723.81 162
19725.14 161
19726.47 136
19727.79 173
19729.12 150
19730.45 161
19731.77 143
19733.10 173
19734.43 175
19735.76 141
19737.08 168
19738.41 158
19739.74 145
19741.07 126
19742.39 174
19743.72 147
19745.05 167
19746.38 149
19747.71 160
19749.03 144
19750.36 152
19751.69 161
19753.02 166
19754.35 154
19755.67 150
19757.00 154
19758.33 130
19759.66 151
19760.99 151
19762.31 168
19763.64 141
19764.97 162
19766.30 149
19767.63 151
19768.96 141
19770.29 148
19771.61 160
19772.94 174
19774.27 145
19775.60 143
19776.93 162
19778.26 149
19779.59 133
19780.92 149
19782.25 171
19783.57 137
19784.90 161
19786.23 150
19787.56 154
19788.89 143
19790.22 145
19791.55 162
19792.88 161
19794.21 143
19795.54 163
19796.87 156
19798.20 138
19799.53 164
19800.86 164
19802.19 181
19803.52 131
19804.85 161
19806.18 122
19807.50 165
19808.83 151
19810.16 131
19811.49 134
19812.82 154
19814.15 174
19815.49 157
19816.82 157
19818.15 158
19819.48 130
19820.81 139
19822.14 158
19823.47 135
19824.80 154
19826.13 168
19827.46 179
19828.79 147
19830.12 157
19831.45 149
19832.78 155
19834.11 151
19835.44 142
19836.77 144
19838.10 151
19839.44 132
19840.77 135
19842.10 158
19843.43 143
19844.76 176
19846.09 150
19847.42 166
19848.75 141
19850.08 152
19851.42 160
19852.75 155
19854.08 141
19855.41 160
19856.74 160
19858.07 154
19859.40 167
19860.74 165
19862.07 175
19863.40 156
19864.73 144
19866.06 155
19867.40 176
19868.73 150
19870.06 168
19871.39 134
19872.72 162
19874.06 140
19875.39 169
19876.72 179
19878.05 162
19879.38 158
19880.72 130
19882.05 142
19883.38 147
19884.71 171
19886.05 148
19887.38 158
19888.71 139
19890.04 138
19891.38 158
19892.71 172
19894.04 144
19895.38 151
19896.71 166
19898.04 150
19899.37 156
19900.71 166
19902.04 165
19903.37 142
19904.71 161
19906.04 154
19907.37 150
19908.71 140
19910.04 159
19911.37 157
19912.71 150
19914.04 135
19915.37 158
19916.71 158
19918.04 176
19919.37 145
19920.71 162
19922.04 164
19923.37 142
19924.71 162
19926.04 136
19927.38 161
19928.71 134
19930.04 160
19931.38 153
19932.71 141
19934.05 149
19935.38 167
19936.71 167
19938.05 126
19939.38 143
19940.72 170
19942.05 159
19943.39 140
19944.72 153
19946.06 164
19947.39 178
19948.72 150
19950.06 147
19951.39 160
19952.73 166
19954.06 134
19955.40 149
19956.73 157
19958.07 157
19959.40 134
19960.74 159
19962.07 157
19963.41 138
19964.74 179
19966.08 162
19967.41 176
19968.75 147
19970.08 163
19971.42 149
19972.76 139
19974.09 139
19975.43 169
19976.76 172
19978.10 168
19979.43 163
19980.77 147
19982.10 146
19983.44 150
19984.78 150
19986.11 162
19987.45 151
19988.78 140
19990.12 148
19991.46 144
19992.79 154
19994.13 161
19995.46 169
19996.80 154
19998.14 165
19999.47 156
20000.81 162
20002.15 163
20003.48 163
20004.82 169
20006.16 171
20007.49 159
20008.83 145
20010.17 143
20011.50 158
20012.84 173
20014.18 169
20015.51 168
20016.85 151
20018.19 171
20019.52 154
20020.86 158
20022.20 166
20023.53 179
20024.87 167
20026.21 171
20027.55 167
20028.88 163
20030.22 151
20031.56 158
20032.90 164
20034.23 162
20035.57 160
20036.91 159
20038.25 167
20039.58 162
20040.92 157
20042.26 170
20043.60 154
20044.93 149
20046.27 161
20047.61 172
20048.95 165
20050.29 177
20051.62 143
20052.96 165
20054.30 154
20055.64 170
20056.98 166
20058.32 171
20059.65 166
20060.99 164
20062.33 156
20063.67 154
20065.01 151
20066.35 159
20067.68 165
20069.02 155
20070.36 142
20071.70 152
20073.04 172
20074.38 150
20075.72 169
20077.06 158
20078.40 163
20079.73 135
20081.07 157
20082.41 148
20083.75 160
20085.09 175
20086.43 158
20087.77 164
20089.11 164
20090.45 182
20091.79 151
20093.13 164
20094.47 160
20095.81 164
20097.15 164
20098.48 160
20099.82 141
20101.16 158
20102.50 164
20103.84 171
20105.18 156
20106.52 159
20107.86 170
20109.20 178
20110.54 152
20111.88 159
20113.22 174
20114.56 165
20115.90 177
20117.24 154
20118.58 161
20119.93 140
20121.27 154
20122.61 152
20123.95 149
20125.29 158
20126.63 167
20127.97 163
20129.31 162
20130.65 162
20131.99 157
20133.33 165
20134.67 184
20136.01 161
20137.35 154
20138.69 159
