# Supplementary material for: MALDI-TOF MS typing enables the classification of brewing yeasts of the genus Saccharomyces to major beer styles
Source: PLoS One. 2017 Aug 9;12(8):e0181694. doi: 10.1371/journal.pone.0181694 (PMC5549903; doi:10.1371/journal.pone.0181694)
Supplement: S9 File — The directory includes 90 raw files and was zipped to “.zip”; the folder has three strains with 30 spectra per strain; S1 Text explains the raw files with an example and Table 1 represents the yeast strains used within the experiment. (ZIP) [file pone.0181694.s012.zip › 25-27/30286-204-Lag-Lag-Lag-YPG-18h-E-E_2016-09-23_7_0_E7_1.dat]

1999.90 1764
2000.32 1725
2000.75 1762
2001.17 1870
2001.59 1766
2002.01 1868
2002.43 1833
2002.86 1679
2003.28 1645
2003.70 1638
2004.12 1657
2004.54 1604
2004.97 1600
2005.39 1579
2005.81 1588
2006.23 1627
2006.66 1687
2007.08 1643
2007.50 1547
2007.92 1533
2008.35 1586
2008.77 1594
2009.19 1578
2009.61 1573
2010.04 1588
2010.46 1602
2010.88 1556
2011.31 1574
2011.73 1593
2012.15 1433
2012.57 1496
2013.00 1551
2013.42 1514
2013.84 1498
2014.27 1418
2014.69 1496
2015.11 1555
2015.54 1589
2015.96 1560
2016.38 1601
2016.81 1642
2017.23 1654
2017.65 1588
2018.08 1673
2018.50 1668
2018.93 1581
2019.35 1655
2019.77 1645
2020.20 1604
2020.62 1658
2021.04 1617
2021.47 1649
2021.89 1578
2022.32 1488
2022.74 1543
2023.17 1530
2023.59 1458
2024.01 1499
2024.44 1511
2024.86 1472
2025.29 1512
2025.71 1496
2026.14 1456
2026.56 1460
2026.98 1507
2027.41 1493
2027.83 1442
2028.26 1459
2028.68 1407
2029.11 1457
2029.53 1457
2029.96 1495
2030.38 1492
2030.81 1446
2031.23 1457
2031.66 1499
2032.08 1477
2032.51 1502
2032.93 1523
2033.36 1569
2033.78 1562
2034.21 1514
2034.63 1563
2035.06 1527
2035.49 1546
2035.91 1476
2036.34 1537
2036.76 1566
2037.19 1514
2037.61 1394
2038.04 1515
2038.47 1517
2038.89 1483
2039.32 1462
2039.74 1604
2040.17 1607
2040.59 1489
2041.02 1487
2041.45 1474
2041.87 1512
2042.30 1494
2042.73 1503
2043.15 1545
2043.58 1531
2044.00 1514
2044.43 1474
2044.86 1501
2045.28 1491
2045.71 1504
2046.14 1588
2046.56 1582
2046.99 1611
2047.42 1544
2047.84 1568
2048.27 1508
2048.70 1522
2049.12 1437
2049.55 1504
2049.98 1585
2050.40 1582
2050.83 1491
2051.26 1476
2051.69 1582
2052.11 1513
2052.54 1466
2052.97 1510
2053.40 1499
2053.82 1504
2054.25 1482
2054.68 1489
2055.10 1543
2055.53 1418
2055.96 1473
2056.39 1545
2056.82 1532
2057.24 1538
2057.67 1509
2058.10 1564
2058.53 1519
2058.95 1533
2059.38 1532
2059.81 1542
2060.24 1595
2060.67 1618
2061.09 1565
2061.52 1505
2061.95 1570
2062.38 1583
2062.81 1589
2063.24 1635
2063.66 1700
2064.09 1823
2064.52 1899
2064.95 1919
2065.38 1977
2065.81 2065
2066.24 2161
2066.66 2233
2067.09 2049
2067.52 1992
2067.95 1938
2068.38 1943
2068.81 1887
2069.24 1813
2069.67 1730
2070.10 1691
2070.52 1633
2070.95 1667
2071.38 1615
2071.81 1547
2072.24 1537
2072.67 1607
2073.10 1559
2073.53 1570
2073.96 1593
2074.39 1660
2074.82 1614
2075.25 1685
2075.68 1717
2076.11 1691
2076.54 1673
2076.97 1700
2077.40 1688
2077.83 1710
2078.26 1762
2078.69 1680
2079.12 1684
2079.55 1648
2079.98 1663
2080.41 1701
2080.84 1676
2081.27 1666
2081.70 1630
2082.13 1670
2082.56 1673
2082.99 1643
2083.42 1568
2083.85 1649
2084.28 1609
2084.71 1618
2085.14 1552
2085.57 1553
2086.00 1560
2086.43 1511
2086.86 1490
2087.29 1535
2087.73 1572
2088.16 1553
2088.59 1427
2089.02 1402
2089.45 1468
2089.88 1483
2090.31 1515
2090.74 1534
2091.17 1527
2091.61 1503
2092.04 1528
2092.47 1517
2092.90 1472
2093.33 1497
2093.76 1523
2094.19 1421
2094.63 1467
2095.06 1524
2095.49 1503
2095.92 1471
2096.35 1474
2096.78 1512
2097.22 1518
2097.65 1407
2098.08 1379
2098.51 1417
2098.94 1398
2099.38 1468
2099.81 1460
2100.24 1537
2100.67 1449
2101.11 1440
2101.54 1407
2101.97 1431
2102.40 1483
2102.83 1453
2103.27 1438
2103.70 1519
2104.13 1507
2104.56 1430
2105.00 1473
2105.43 1515
2105.86 1469
2106.30 1442
2106.73 1469
2107.16 1511
2107.59 1433
2108.03 1459
2108.46 1549
2108.89 1524
2109.33 1532
2109.76 1516
2110.19 1548
2110.63 1574
2111.06 1520
2111.49 1530
2111.93 1440
2112.36 1460
2112.79 1419
2113.23 1522
2113.66 1457
2114.09 1490
2114.53 1420
2114.96 1510
2115.40 1521
2115.83 1422
2116.26 1479
2116.70 1485
2117.13 1478
2117.56 1449
2118.00 1396
2118.43 1432
2118.87 1474
2119.30 1462
2119.73 1407
2120.17 1451
2120.60 1481
2121.04 1516
2121.47 1491
2121.91 1519
2122.34 1466
2122.78 1491
2123.21 1436
2123.64 1460
2124.08 1403
2124.51 1523
2124.95 1479
2125.38 1473
2125.82 1431
2126.25 1441
2126.69 1420
2127.12 1400
2127.56 1421
2127.99 1460
2128.43 1481
2128.86 1489
2129.30 1522
2129.73 1531
2130.17 1556
2130.60 1538
2131.04 1510
2131.47 1585
2131.91 1501
2132.35 1460
2132.78 1462
2133.22 1484
2133.65 1624
2134.09 1510
2134.52 1484
2134.96 1460
2135.40 1497
2135.83 1564
2136.27 1547
2136.70 1559
2137.14 1484
2137.57 1532
2138.01 1559
2138.45 1497
2138.88 1425
2139.32 1497
2139.76 1488
2140.19 1494
2140.63 1445
2141.06 1368
2141.50 1406
2141.94 1453
2142.37 1431
2142.81 1481
2143.25 1543
2143.68 1489
2144.12 1425
2144.56 1495
2144.99 1412
2145.43 1452
2145.87 1501
2146.30 1516
2146.74 1510
2147.18 1436
2147.62 1469
2148.05 1565
2148.49 1546
2148.93 1680
2149.36 1789
2149.80 1893
2150.24 1825
2150.68 1859
2151.11 1833
2151.55 1922
2151.99 1857
2152.43 1835
2152.86 1738
2153.30 1754
2153.74 1710
2154.18 1632
2154.61 1633
2155.05 1618
2155.49 1623
2155.93 1579
2156.37 1638
2156.80 1665
2157.24 1658
2157.68 1698
2158.12 1612
2158.56 1703
2158.99 1679
2159.43 1586
2159.87 1655
2160.31 1620
2160.75 1623
2161.19 1620
2161.62 1562
2162.06 1532
2162.50 1503
2162.94 1542
2163.38 1563
2163.82 1478
2164.26 1579
2164.69 1648
2165.13 1631
2165.57 1693
2166.01 1663
2166.45 1686
2166.89 1741
2167.33 1721
2167.77 1641
2168.21 1578
2168.65 1713
2169.08 1644
2169.52 1678
2169.96 1648
2170.40 1680
2170.84 1662
2171.28 1617
2171.72 1579
2172.16 1574
2172.60 1682
2173.04 1626
2173.48 1711
2173.92 1714
2174.36 1716
2174.80 1641
2175.24 1624
2175.68 1619
2176.12 1709
2176.56 1627
2177.00 1608
2177.44 1635
2177.88 1615
2178.32 1652
2178.76 1524
2179.20 1652
2179.64 1591
2180.08 1554
2180.52 1536
2180.96 1498
2181.40 1447
2181.84 1504
2182.28 1545
2182.72 1492
2183.16 1441
2183.60 1409
2184.04 1475
2184.48 1455
2184.93 1458
2185.37 1554
2185.81 1527
2186.25 1482
2186.69 1502
2187.13 1513
2187.57 1518
2188.01 1582
2188.45 1562
2188.89 1576
2189.34 1661
2189.78 1608
2190.22 1619
2190.66 1597
2191.10 1609
2191.54 1561
2191.98 1607
2192.43 1624
2192.87 1671
2193.31 1638
2193.75 1652
2194.19 1625
2194.63 1585
2195.08 1733
2195.52 1815
2195.96 1666
2196.40 1711
2196.84 1724
2197.29 1727
2197.73 1652
2198.17 1640
2198.61 1588
2199.06 1547
2199.50 1564
2199.94 1587
2200.38 1551
2200.82 1527
2201.27 1467
2201.71 1574
2202.15 1611
2202.59 1608
2203.04 1588
2203.48 1534
2203.92 1602
2204.37 1588
2204.81 1632
2205.25 1588
2205.69 1602
2206.14 1591
2206.58 1573
2207.02 1584
2207.47 1657
2207.91 1656
2208.35 1704
2208.80 1715
2209.24 1690
2209.68 1701
2210.13 1734
2210.57 1695
2211.01 1676
2211.46 1675
2211.90 1739
2212.34 1704
2212.79 1647
2213.23 1582
2213.67 1553
2214.12 1569
2214.56 1645
2215.01 1652
2215.45 1647
2215.89 1621
2216.34 1591
2216.78 1635
2217.23 1577
2217.67 1517
2218.11 1543
2218.56 1534
2219.00 1589
2219.45 1598
2219.89 1571
2220.34 1560
2220.78 1512
2221.22 1605
2221.67 1660
2222.11 1647
2222.56 1679
2223.00 1640
2223.45 1721
2223.89 1719
2224.34 1697
2224.78 1692
2225.23 1751
2225.67 1697
2226.12 1681
2226.56 1724
2227.01 1771
2227.45 1770
2227.90 1753
2228.34 1781
2228.79 1763
2229.23 1723
2229.68 1684
2230.12 1654
2230.57 1666
2231.01 1719
2231.46 1824
2231.90 1847
2232.35 1846
2232.80 1909
2233.24 1727
2233.69 1789
2234.13 1833
2234.58 1751
2235.02 1740
2235.47 1701
2235.92 1726
2236.36 1624
2236.81 1676
2237.25 1699
2237.70 1691
2238.15 1624
2238.59 1546
2239.04 1587
2239.49 1574
2239.93 1590
2240.38 1529
2240.82 1584
2241.27 1560
2241.72 1552
2242.16 1479
2242.61 1476
2243.06 1446
2243.50 1488
2243.95 1569
2244.40 1560
2244.84 1477
2245.29 1456
2245.74 1461
2246.19 1464
2246.63 1525
2247.08 1509
2247.53 1507
2247.97 1530
2248.42 1600
2248.87 1510
2249.32 1514
2249.76 1516
2250.21 1557
2250.66 1603
2251.10 1611
2251.55 1636
2252.00 1674
2252.45 1599
2252.89 1680
2253.34 1701
2253.79 1705
2254.24 1703
2254.69 1685
2255.13 1549
2255.58 1711
2256.03 1700
2256.48 1681
2256.93 1646
2257.37 1541
2257.82 1617
2258.27 1567
2258.72 1533
2259.17 1645
2259.61 1566
2260.06 1620
2260.51 1664
2260.96 1779
2261.41 1847
2261.86 1860
2262.31 1798
2262.75 1817
2263.20 1772
2263.65 1868
2264.10 1954
2264.55 1970
2265.00 1895
2265.45 1811
2265.90 1732
2266.34 1718
2266.79 1744
2267.24 1766
2267.69 1755
2268.14 1650
2268.59 1639
2269.04 1636
2269.49 1675
2269.94 1616
2270.39 1684
2270.84 1717
2271.29 1753
2271.74 1686
2272.18 1664
2272.63 1601
2273.08 1612
2273.53 1661
2273.98 1697
2274.43 1746
2274.88 1731
2275.33 1803
2275.78 1868
2276.23 1876
2276.68 1911
2277.13 1958
2277.58 1934
2278.03 1902
2278.48 1877
2278.93 1838
2279.38 1766
2279.83 1805
2280.28 1773
2280.73 1649
2281.19 1608
2281.64 1520
2282.09 1545
2282.54 1570
2282.99 1637
2283.44 1530
2283.89 1584
2284.34 1602
2284.79 1553
2285.24 1557
2285.69 1564
2286.14 1542
2286.59 1575
2287.04 1546
2287.50 1577
2287.95 1661
2288.40 1649
2288.85 1685
2289.30 1720
2289.75 1792
2290.20 1818
2290.65 1894
2291.11 2038
2291.56 2115
2292.01 2135
2292.46 2123
2292.91 2066
2293.36 2113
2293.82 1965
2294.27 1945
2294.72 1909
2295.17 1778
2295.62 1838
2296.07 1846
2296.53 1818
2296.98 1747
2297.43 1717
2297.88 1737
2298.33 1727
2298.79 1716
2299.24 1637
2299.69 1618
2300.14 1598
2300.60 1575
2301.05 1590
2301.50 1534
2301.95 1483
2302.41 1493
2302.86 1511
2303.31 1582
2303.76 1569
2304.22 1545
2304.67 1520
2305.12 1465
2305.57 1579
2306.03 1519
2306.48 1563
2306.93 1607
2307.39 1559
2307.84 1554
2308.29 1558
2308.75 1583
2309.20 1638
2309.65 1708
2310.11 1745
2310.56 1741
2311.01 1720
2311.47 1647
2311.92 1656
2312.37 1723
2312.83 1694
2313.28 1694
2313.73 1655
2314.19 1641
2314.64 1564
2315.09 1598
2315.55 1583
2316.00 1534
2316.46 1582
2316.91 1684
2317.36 1615
2317.82 1658
2318.27 1631
2318.73 1640
2319.18 1685
2319.63 1617
2320.09 1683
2320.54 1636
2321.00 1626
2321.45 1684
2321.91 1643
2322.36 1624
2322.82 1696
2323.27 1627
2323.72 1815
2324.18 1927
2324.63 1946
2325.09 1964
2325.54 2031
2326.00 2166
2326.45 2242
2326.91 2016
2327.36 2040
2327.82 2020
2328.27 1866
2328.73 1901
2329.18 1770
2329.64 1728
2330.09 1739
2330.55 1760
2331.00 1665
2331.46 1578
2331.92 1619
2332.37 1654
2332.83 1628
2333.28 1578
2333.74 1609
2334.19 1651
2334.65 1646
2335.10 1581
2335.56 1609
2336.02 1607
2336.47 1568
2336.93 1581
2337.38 1610
2337.84 1707
2338.30 1612
2338.75 1599
2339.21 1636
2339.66 1669
2340.12 1720
2340.58 1641
2341.03 1772
2341.49 1810
2341.95 1673
2342.40 1643
2342.86 1672
2343.32 1687
2343.77 1617
2344.23 1574
2344.68 1684
2345.14 1660
2345.60 1738
2346.06 1752
2346.51 1790
2346.97 1689
2347.43 1776
2347.88 1799
2348.34 1723
2348.80 1709
2349.25 1702
2349.71 1775
2350.17 1680
2350.63 1693
2351.08 1690
2351.54 1733
2352.00 1605
2352.46 1589
2352.91 1637
2353.37 1616
2353.83 1536
2354.29 1419
2354.74 1470
2355.20 1477
2355.66 1454
2356.12 1457
2356.57 1518
2357.03 1457
2357.49 1371
2357.95 1550
2358.41 1550
2358.86 1687
2359.32 1741
2359.78 1771
2360.24 1891
2360.70 1873
2361.15 1909
2361.61 1921
2362.07 2032
2362.53 1943
2362.99 1906
2363.45 1910
2363.91 1919
2364.36 1919
2364.82 1941
2365.28 1984
2365.74 1827
2366.20 1831
2366.66 1829
2367.12 1819
2367.57 1835
2368.03 1814
2368.49 1828
2368.95 1702
2369.41 1657
2369.87 1662
2370.33 1612
2370.79 1586
2371.25 1552
2371.71 1590
2372.17 1493
2372.63 1555
2373.09 1635
2373.54 1666
2374.00 1620
2374.46 1541
2374.92 1634
2375.38 1621
2375.84 1623
2376.30 1568
2376.76 1667
2377.22 1682
2377.68 1665
2378.14 1663
2378.60 1705
2379.06 1672
2379.52 1676
2379.98 1660
2380.44 1684
2380.90 1659
2381.36 1640
2381.82 1683
2382.28 1723
2382.74 1723
2383.20 1661
2383.66 1627
2384.12 1605
2384.59 1515
2385.05 1640
2385.51 1628
2385.97 1584
2386.43 1581
2386.89 1524
2387.35 1507
2387.81 1559
2388.27 1595
2388.73 1625
2389.19 1569
2389.65 1532
2390.12 1576
2390.58 1548
2391.04 1513
2391.50 1603
2391.96 1513
2392.42 1552
2392.88 1651
2393.34 1543
2393.81 1529
2394.27 1550
2394.73 1544
2395.19 1533
2395.65 1587
2396.11 1536
2396.57 1571
2397.04 1589
2397.50 1644
2397.96 1655
2398.42 1624
2398.88 1727
2399.35 1753
2399.81 1685
2400.27 1643
2400.73 1643
2401.19 1708
2401.66 1686
2402.12 1686
2402.58 1625
2403.04 1621
2403.51 1569
2403.97 1481
2404.43 1465
2404.89 1521
2405.36 1528
2405.82 1515
2406.28 1547
2406.74 1562
2407.21 1598
2407.67 1548
2408.13 1477
2408.59 1477
2409.06 1545
2409.52 1485
2409.98 1492
2410.45 1430
2410.91 1468
2411.37 1462
2411.84 1448
2412.30 1514
2412.76 1536
2413.23 1422
2413.69 1446
2414.15 1501
2414.62 1471
2415.08 1410
2415.54 1486
2416.01 1541
2416.47 1522
2416.93 1614
2417.40 1671
2417.86 1637
2418.32 1696
2418.79 1658
2419.25 1730
2419.72 1644
2420.18 1542
2420.64 1551
2421.11 1640
2421.57 1661
2422.04 1619
2422.50 1716
2422.96 1734
2423.43 1755
2423.89 1699
2424.36 1709
2424.82 1696
2425.29 1843
2425.75 1742
2426.22 1674
2426.68 1734
2427.15 1656
2427.61 1638
2428.07 1603
2428.54 1618
2429.00 1523
2429.47 1560
2429.93 1535
2430.40 1511
2430.86 1549
2431.33 1515
2431.79 1554
2432.26 1456
2432.72 1526
2433.19 1471
2433.65 1547
2434.12 1564
2434.59 1568
2435.05 1586
2435.52 1645
2435.98 1679
2436.45 1754
2436.91 1755
2437.38 1680
2437.84 1744
2438.31 1790
2438.78 1796
2439.24 1798
2439.71 1918
2440.17 1871
2440.64 1899
2441.10 1915
2441.57 1813
2442.04 1928
2442.50 1910
2442.97 1889
2443.44 1777
2443.90 1688
2444.37 1669
2444.83 1681
2445.30 1589
2445.77 1586
2446.23 1603
2446.70 1578
2447.17 1539
2447.63 1470
2448.10 1447
2448.57 1491
2449.03 1567
2449.50 1522
2449.97 1527
2450.43 1480
2450.90 1573
2451.37 1467
2451.83 1567
2452.30 1567
2452.77 1556
2453.24 1525
2453.70 1512
2454.17 1487
2454.64 1447
2455.10 1502
2455.57 1520
2456.04 1454
2456.51 1461
2456.97 1439
2457.44 1427
2457.91 1422
2458.38 1483
2458.84 1572
2459.31 1563
2459.78 1498
2460.25 1534
2460.72 1547
2461.18 1501
2461.65 1480
2462.12 1458
2462.59 1413
2463.06 1451
2463.52 1492
2463.99 1543
2464.46 1564
2464.93 1540
2465.40 1514
2465.86 1474
2466.33 1480
2466.80 1595
2467.27 1611
2467.74 1541
2468.21 1543
2468.68 1557
2469.14 1622
2469.61 1603
2470.08 1641
2470.55 1700
2471.02 1606
2471.49 1616
2471.96 1612
2472.43 1570
2472.90 1560
2473.36 1619
2473.83 1566
2474.30 1605
2474.77 1541
2475.24 1507
2475.71 1573
2476.18 1515
2476.65 1470
2477.12 1515
2477.59 1468
2478.06 1575
2478.53 1603
2479.00 1634
2479.47 1616
2479.94 1614
2480.41 1650
2480.87 1597
2481.34 1630
2481.81 1583
2482.28 1513
2482.75 1594
2483.22 1494
2483.69 1456
2484.16 1467
2484.63 1376
2485.10 1404
2485.57 1469
2486.05 1484
2486.52 1487
2486.99 1450
2487.46 1440
2487.93 1489
2488.40 1501
2488.87 1480
2489.34 1424
2489.81 1521
2490.28 1435
2490.75 1443
2491.22 1516
2491.69 1438
2492.16 1499
2492.63 1442
2493.10 1429
2493.58 1438
2494.05 1457
2494.52 1381
2494.99 1513
2495.46 1504
2495.93 1478
2496.40 1447
2496.87 1623
2497.34 1574
2497.82 1476
2498.29 1552
2498.76 1554
2499.23 1400
2499.70 1423
2500.17 1433
2500.64 1438
2501.12 1425
2501.59 1425
2502.06 1446
2502.53 1403
2503.00 1407
2503.48 1417
2503.95 1478
2504.42 1439
2504.89 1435
2505.36 1418
2505.84 1477
2506.31 1466
2506.78 1461
2507.25 1594
2507.72 1540
2508.20 1541
2508.67 1524
2509.14 1517
2509.61 1567
2510.09 1598
2510.56 1609
2511.03 1630
2511.50 1632
2511.98 1564
2512.45 1552
2512.92 1643
2513.40 1642
2513.87 1534
2514.34 1554
2514.81 1538
2515.29 1582
2515.76 1520
2516.23 1534
2516.71 1592
2517.18 1475
2517.65 1448
2518.13 1529
2518.60 1548
2519.07 1559
2519.55 1501
2520.02 1532
2520.49 1556
2520.97 1576
2521.44 1605
2521.91 1619
2522.39 1643
2522.86 1504
2523.34 1501
2523.81 1467
2524.28 1455
2524.76 1458
2525.23 1480
2525.70 1592
2526.18 1560
2526.65 1613
2527.13 1669
2527.60 1734
2528.08 1670
2528.55 1633
2529.02 1774
2529.50 1778
2529.97 1714
2530.45 1595
2530.92 1559
2531.40 1551
2531.87 1584
2532.34 1655
2532.82 1583
2533.29 1596
2533.77 1552
2534.24 1636
2534.72 1640
2535.19 1453
2535.67 1609
2536.14 1592
2536.62 1585
2537.09 1620
2537.57 1631
2538.04 1647
2538.52 1662
2538.99 1582
2539.47 1664
2539.94 1763
2540.42 1661
2540.90 1608
2541.37 1711
2541.85 1588
2542.32 1558
2542.80 1587
2543.27 1550
2543.75 1481
2544.22 1519
2544.70 1579
2545.18 1454
2545.65 1582
2546.13 1619
2546.60 1635
2547.08 1669
2547.56 1661
2548.03 1657
2548.51 1673
2548.98 1717
2549.46 1582
2549.94 1625
2550.41 1681
2550.89 1714
2551.37 1638
2551.84 1713
2552.32 1666
2552.80 1652
2553.27 1671
2553.75 1651
2554.23 1698
2554.70 1645
2555.18 1602
2555.66 1674
2556.13 1667
2556.61 1663
2557.09 1734
2557.56 1777
2558.04 1709
2558.52 1758
2558.99 1700
2559.47 1728
2559.95 1681
2560.43 1622
2560.90 1571
2561.38 1554
2561.86 1473
2562.33 1424
2562.81 1448
2563.29 1436
2563.77 1425
2564.25 1466
2564.72 1430
2565.20 1406
2565.68 1394
2566.16 1469
2566.63 1452
2567.11 1374
2567.59 1385
2568.07 1465
2568.55 1467
2569.02 1458
2569.50 1396
2569.98 1370
2570.46 1431
2570.94 1429
2571.41 1345
2571.89 1381
2572.37 1341
2572.85 1428
2573.33 1452
2573.81 1414
2574.28 1414
2574.76 1545
2575.24 1469
2575.72 1425
2576.20 1461
2576.68 1496
2577.16 1477
2577.64 1444
2578.11 1460
2578.59 1495
2579.07 1461
2579.55 1416
2580.03 1482
2580.51 1479
2580.99 1519
2581.47 1501
2581.95 1392
2582.43 1397
2582.91 1412
2583.39 1381
2583.86 1395
2584.34 1447
2584.82 1469
2585.30 1387
2585.78 1389
2586.26 1417
2586.74 1455
2587.22 1442
2587.70 1482
2588.18 1465
2588.66 1409
2589.14 1480
2589.62 1480
2590.10 1467
2590.58 1418
2591.06 1509
2591.54 1459
2592.02 1411
2592.50 1442
2592.98 1460
2593.46 1406
2593.94 1409
2594.42 1432
2594.90 1490
2595.38 1545
2595.86 1528
2596.35 1398
2596.83 1448
2597.31 1453
2597.79 1436
2598.27 1474
2598.75 1488
2599.23 1560
2599.71 1470
2600.19 1464
2600.67 1444
2601.15 1467
2601.63 1515
2602.12 1498
2602.60 1544
2603.08 1586
2603.56 1508
2604.04 1487
2604.52 1533
2605.00 1498
2605.48 1549
2605.97 1475
2606.45 1519
2606.93 1381
2607.41 1414
2607.89 1389
2608.37 1367
2608.86 1432
2609.34 1445
2609.82 1434
2610.30 1494
2610.78 1459
2611.26 1508
2611.75 1602
2612.23 1557
2612.71 1631
2613.19 1657
2613.68 1584
2614.16 1603
2614.64 1660
2615.12 1589
2615.60 1565
2616.09 1505
2616.57 1528
2617.05 1510
2617.53 1452
2618.02 1418
2618.50 1473
2618.98 1460
2619.46 1396
2619.95 1409
2620.43 1420
2620.91 1441
2621.40 1451
2621.88 1432
2622.36 1490
2622.85 1457
2623.33 1486
2623.81 1439
2624.29 1357
2624.78 1394
2625.26 1352
2625.74 1408
2626.23 1434
2626.71 1452
2627.19 1445
2627.68 1423
2628.16 1457
2628.64 1551
2629.13 1493
2629.61 1559
2630.10 1551
2630.58 1504
2631.06 1514
2631.55 1484
2632.03 1539
2632.51 1503
2633.00 1503
2633.48 1476
2633.97 1530
2634.45 1523
2634.94 1516
2635.42 1499
2635.90 1435
2636.39 1447
2636.87 1450
2637.36 1458
2637.84 1405
2638.33 1442
2638.81 1443
2639.29 1399
2639.78 1371
2640.26 1469
2640.75 1462
2641.23 1505
2641.72 1455
2642.20 1402
2642.69 1452
2643.17 1442
2643.66 1471
2644.14 1444
2644.63 1419
2645.11 1386
2645.60 1378
2646.08 1458
2646.57 1459
2647.05 1397
2647.54 1458
2648.02 1426
2648.51 1479
2648.99 1509
2649.48 1462
2649.97 1440
2650.45 1432
2650.94 1423
2651.42 1506
2651.91 1392
2652.39 1424
2652.88 1474
2653.37 1521
2653.85 1510
2654.34 1550
2654.82 1620
2655.31 1628
2655.80 1621
2656.28 1638
2656.77 1649
2657.25 1596
2657.74 1591
2658.23 1511
2658.71 1588
2659.20 1518
2659.69 1552
2660.17 1518
2660.66 1383
2661.14 1434
2661.63 1399
2662.12 1491
2662.60 1482
2663.09 1421
2663.58 1410
2664.06 1415
2664.55 1422
2665.04 1426
2665.53 1439
2666.01 1464
2666.50 1518
2666.99 1479
2667.47 1470
2667.96 1551
2668.45 1634
2668.94 1613
2669.42 1535
2669.91 1522
2670.40 1508
2670.88 1539
2671.37 1580
2671.86 1527
2672.35 1609
2672.83 1682
2673.32 1663
2673.81 1662
2674.30 1767
2674.79 1896
2675.27 1821
2675.76 1771
2676.25 1780
2676.74 1714
2677.23 1725
2677.71 1706
2678.20 1625
2678.69 1630
2679.18 1523
2679.67 1533
2680.15 1481
2680.64 1482
2681.13 1556
2681.62 1499
2682.11 1511
2682.60 1443
2683.08 1548
2683.57 1565
2684.06 1479
2684.55 1541
2685.04 1630
2685.53 1663
2686.02 1613
2686.51 1611
2686.99 1527
2687.48 1472
2687.97 1490
2688.46 1491
2688.95 1438
2689.44 1412
2689.93 1452
2690.42 1493
2690.91 1536
2691.40 1522
2691.89 1444
2692.38 1519
2692.87 1544
2693.35 1471
2693.84 1440
2694.33 1429
2694.82 1527
2695.31 1539
2695.80 1465
2696.29 1475
2696.78 1450
2697.27 1511
2697.76 1522
2698.25 1543
2698.74 1520
2699.23 1478
2699.72 1546
2700.21 1528
2700.70 1512
2701.19 1404
2701.68 1376
2702.17 1405
2702.66 1513
2703.15 1502
2703.64 1480
2704.13 1476
2704.62 1483
2705.12 1447
2705.61 1494
2706.10 1550
2706.59 1555
2707.08 1527
2707.57 1453
2708.06 1432
2708.55 1401
2709.04 1504
2709.53 1512
2710.02 1460
2710.51 1507
2711.01 1416
2711.50 1486
2711.99 1428
2712.48 1431
2712.97 1361
2713.46 1455
2713.95 1535
2714.44 1504
2714.94 1451
2715.43 1442
2715.92 1439
2716.41 1415
2716.90 1375
2717.39 1400
2717.89 1400
2718.38 1351
2718.87 1381
2719.36 1399
2719.85 1370
2720.34 1319
2720.84 1360
2721.33 1407
2721.82 1464
2722.31 1510
2722.80 1560
2723.30 1502
2723.79 1490
2724.28 1411
2724.77 1468
2725.27 1365
2725.76 1443
2726.25 1439
2726.74 1512
2727.24 1475
2727.73 1434
2728.22 1391
2728.71 1388
2729.21 1397
2729.70 1401
2730.19 1448
2730.69 1595
2731.18 1448
2731.67 1399
2732.16 1504
2732.66 1471
2733.15 1451
2733.64 1458
2734.14 1420
2734.63 1421
2735.12 1473
2735.62 1425
2736.11 1478
2736.60 1438
2737.10 1489
2737.59 1486
2738.08 1499
2738.58 1531
2739.07 1470
2739.56 1491
2740.06 1484
2740.55 1499
2741.05 1504
2741.54 1455
2742.03 1451
2742.53 1428
2743.02 1382
2743.52 1410
2744.01 1375
2744.50 1371
2745.00 1448
2745.49 1435
2745.99 1435
2746.48 1442
2746.97 1535
2747.47 1519
2747.96 1531
2748.46 1497
2748.95 1436
2749.45 1537
2749.94 1553
2750.44 1521
2750.93 1452
2751.43 1441
2751.92 1458
2752.42 1418
2752.91 1419
2753.41 1446
2753.90 1425
2754.40 1467
2754.89 1461
2755.39 1414
2755.88 1377
2756.38 1316
2756.87 1372
2757.37 1421
2757.86 1420
2758.36 1464
2758.85 1472
2759.35 1419
2759.84 1439
2760.34 1492
2760.83 1517
2761.33 1484
2761.83 1382
2762.32 1463
2762.82 1450
2763.31 1454
2763.81 1470
2764.30 1407
2764.80 1450
2765.30 1464
2765.79 1404
2766.29 1387
2766.78 1384
2767.28 1366
2767.78 1335
2768.27 1418
2768.77 1415
2769.27 1478
2769.76 1341
2770.26 1348
2770.76 1475
2771.25 1519
2771.75 1509
2772.24 1482
2772.74 1434
2773.24 1469
2773.73 1500
2774.23 1477
2774.73 1490
2775.23 1530
2775.72 1515
2776.22 1503
2776.72 1532
2777.21 1472
2777.71 1485
2778.21 1630
2778.70 1567
2779.20 1563
2779.70 1548
2780.20 1530
2780.69 1550
2781.19 1484
2781.69 1524
2782.19 1559
2782.68 1499
2783.18 1571
2783.68 1445
2784.18 1451
2784.67 1505
2785.17 1459
2785.67 1429
2786.17 1469
2786.67 1454
2787.16 1563
2787.66 1544
2788.16 1515
2788.66 1532
2789.16 1611
2789.65 1688
2790.15 1730
2790.65 1653
2791.15 1629
2791.65 1617
2792.15 1620
2792.64 1631
2793.14 1585
2793.64 1507
2794.14 1519
2794.64 1575
2795.14 1621
2795.64 1581
2796.13 1553
2796.63 1717
2797.13 1727
2797.63 1778
2798.13 1730
2798.63 1720
2799.13 1797
2799.63 1747
2800.13 1673
2800.62 1638
2801.12 1582
2801.62 1515
2802.12 1505
2802.62 1483
2803.12 1456
2803.62 1399
2804.12 1403
2804.62 1457
2805.12 1484
2805.62 1457
2806.12 1471
2806.62 1521
2807.12 1542
2807.62 1632
2808.12 1630
2808.62 1755
2809.12 1703
2809.62 1710
2810.12 1882
2810.62 1994
2811.12 2021
2811.62 2141
2812.12 2296
2812.62 2225
2813.12 2345
2813.62 2457
2814.12 2430
2814.62 2371
2815.12 2364
2815.62 2230
2816.12 2253
2816.62 2225
2817.12 1998
2817.62 1909
2818.12 1825
2818.62 1691
2819.12 1654
2819.63 1645
2820.13 1539
2820.63 1559
2821.13 1505
2821.63 1506
2822.13 1471
2822.63 1462
2823.13 1492
2823.63 1531
2824.13 1568
2824.64 1521
2825.14 1451
2825.64 1473
2826.14 1470
2826.64 1426
2827.14 1429
2827.64 1590
2828.15 1580
2828.65 1489
2829.15 1389
2829.65 1458
2830.15 1423
2830.65 1396
2831.16 1447
2831.66 1500
2832.16 1417
2832.66 1437
2833.16 1460
2833.67 1454
2834.17 1495
2834.67 1496
2835.17 1423
2835.68 1493
2836.18 1536
2836.68 1587
2837.18 1475
2837.68 1559
2838.19 1514
2838.69 1479
2839.19 1578
2839.70 1615
2840.20 1604
2840.70 1537
2841.20 1536
2841.71 1674
2842.21 1677
2842.71 1740
2843.21 1674
2843.72 1516
2844.22 1525
2844.72 1541
2845.23 1546
2845.73 1594
2846.23 1531
2846.74 1679
2847.24 1650
2847.74 1643
2848.25 1623
2848.75 1636
2849.25 1767
2849.76 1675
2850.26 1761
2850.76 1735
2851.27 1663
2851.77 1683
2852.28 1669
2852.78 1575
2853.28 1611
2853.79 1552
2854.29 1552
2854.79 1583
2855.30 1521
2855.80 1575
2856.31 1593
2856.81 1598
2857.31 1555
2857.82 1608
2858.32 1728
2858.83 1760
2859.33 1695
2859.84 1702
2860.34 1658
2860.85 1697
2861.35 1741
2861.85 1661
2862.36 1587
2862.86 1634
2863.37 1605
2863.87 1529
2864.38 1520
2864.88 1491
2865.39 1433
2865.89 1432
2866.40 1431
2866.90 1382
2867.41 1433
2867.91 1447
2868.42 1461
2868.92 1532
2869.43 1531
2869.93 1511
2870.44 1559
2870.94 1605
2871.45 1623
2871.96 1608
2872.46 1640
2872.97 1738
2873.47 1706
2873.98 1681
2874.48 1646
2874.99 1608
2875.49 1617
2876.00 1624
2876.51 1685
2877.01 1654
2877.52 1641
2878.02 1576
2878.53 1596
2879.04 1623
2879.54 1583
2880.05 1678
2880.55 1573
2881.06 1652
2881.57 1692
2882.07 1624
2882.58 1696
2883.09 1720
2883.59 1691
2884.10 1727
2884.61 1698
2885.11 1778
2885.62 1811
2886.13 1753
2886.63 1816
2887.14 1898
2887.65 1949
2888.15 1772
2888.66 1811
2889.17 1881
2889.67 1806
2890.18 1843
2890.69 1800
2891.20 1802
2891.70 1797
2892.21 1684
2892.72 1613
2893.22 1697
2893.73 1730
2894.24 1720
2894.75 1668
2895.25 1695
2895.76 1653
2896.27 1710
2896.78 1766
2897.29 1812
2897.79 1811
2898.30 1738
2898.81 1761
2899.32 1740
2899.82 1751
2900.33 1721
2900.84 1734
2901.35 1670
2901.86 1725
2902.36 1757
2902.87 1649
2903.38 1719
2903.89 1764
2904.40 1709
2904.91 1685
2905.41 1695
2905.92 1637
2906.43 1722
2906.94 1591
2907.45 1654
2907.96 1642
2908.47 1650
2908.97 1595
2909.48 1535
2909.99 1565
2910.50 1615
2911.01 1535
2911.52 1497
2912.03 1506
2912.54 1455
2913.05 1458
2913.55 1494
2914.06 1532
2914.57 1499
2915.08 1490
2915.59 1492
2916.10 1557
2916.61 1531
2917.12 1554
2917.63 1602
2918.14 1534
2918.65 1546
2919.16 1598
2919.67 1559
2920.18 1534
2920.69 1586
2921.20 1630
2921.71 1637
2922.22 1703
2922.73 1736
2923.24 1790
2923.75 1894
2924.26 1888
2924.77 1977
2925.28 1996
2925.79 2002
2926.30 1983
2926.81 1949
2927.32 2054
2927.83 2031
2928.34 1855
2928.85 1842
2929.36 1768
2929.87 1687
2930.38 1618
2930.89 1624
2931.40 1607
2931.91 1552
2932.42 1563
2932.93 1520
2933.45 1546
2933.96 1521
2934.47 1512
2934.98 1623
2935.49 1532
2936.00 1566
2936.51 1606
2937.02 1742
2937.53 1767
2938.04 1759
2938.56 1880
2939.07 2103
2939.58 2365
2940.09 2519
2940.60 2742
2941.11 3057
2941.62 3307
2942.14 3332
2942.65 3315
2943.16 3309
2943.67 3186
2944.18 3077
2944.70 2894
2945.21 2704
2945.72 2489
2946.23 2461
2946.74 2229
2947.26 2107
2947.77 2042
2948.28 1915
2948.79 1919
2949.30 1817
2949.82 1740
2950.33 1657
2950.84 1663
2951.35 1607
2951.87 1583
2952.38 1529
2952.89 1461
2953.40 1475
2953.92 1466
2954.43 1447
2954.94 1510
2955.45 1548
2955.97 1488
2956.48 1556
2956.99 1475
2957.51 1485
2958.02 1500
2958.53 1439
2959.04 1445
2959.56 1469
2960.07 1451
2960.58 1474
2961.10 1588
2961.61 1522
2962.12 1616
2962.64 1675
2963.15 1661
2963.66 1658
2964.18 1651
2964.69 1703
2965.21 1711
2965.72 1634
2966.23 1757
2966.75 1653
2967.26 1559
2967.77 1626
2968.29 1611
2968.80 1713
2969.32 1626
2969.83 1666
2970.34 1710
2970.86 1632
2971.37 1565
2971.89 1634
2972.40 1624
2972.91 1639
2973.43 1603
2973.94 1566
2974.46 1537
2974.97 1645
2975.49 1607
2976.00 1634
2976.52 1616
2977.03 1638
2977.55 1710
2978.06 1660
2978.57 1764
2979.09 1734
2979.60 1848
2980.12 1779
2980.63 1859
2981.15 1806
2981.66 1841
2982.18 1831
2982.69 1807
2983.21 1771
2983.73 1815
2984.24 1859
2984.76 1759
2985.27 1767
2985.79 1862
2986.30 1758
2986.82 1829
2987.33 1857
2987.85 1813
2988.36 1807
2988.88 1793
2989.40 1883
2989.91 1899
2990.43 1863
2990.94 1806
2991.46 1770
2991.97 1770
2992.49 1838
2993.01 1932
2993.52 1847
2994.04 1770
2994.55 1746
2995.07 1867
2995.59 1982
2996.10 1922
2996.62 1986
2997.14 2152
2997.65 2163
2998.17 2311
2998.69 2292
2999.20 2387
2999.72 2362
3000.24 2431
3000.75 2357
3001.27 2450
3001.79 2526
3002.30 2690
3002.82 3020
3003.34 3248
3003.85 3804
3004.37 4281
3004.89 4789
3005.40 5209
3005.92 5353
3006.44 5382
3006.96 5195
3007.47 4885
3007.99 4437
3008.51 4013
3009.03 3528
3009.54 2990
3010.06 2627
3010.58 2454
3011.10 2228
3011.61 2084
3012.13 2018
3012.65 1872
3013.17 1858
3013.68 1858
3014.20 1840
3014.72 1760
3015.24 1855
3015.76 1851
3016.27 1853
3016.79 1872
3017.31 1801
3017.83 1846
3018.35 1859
3018.86 1804
3019.38 1823
3019.90 1943
3020.42 1938
3020.94 1891
3021.46 1877
3021.97 1938
3022.49 1907
3023.01 2034
3023.53 2053
3024.05 2047
3024.57 2062
3025.09 2143
3025.61 2109
3026.12 2011
3026.64 1983
3027.16 1982
3027.68 1893
3028.20 1743
3028.72 1739
3029.24 1767
3029.76 1717
3030.28 1701
3030.80 1653
3031.32 1650
3031.84 1574
3032.35 1627
3032.87 1636
3033.39 1643
3033.91 1620
3034.43 1649
3034.95 1626
3035.47 1541
3035.99 1689
3036.51 1675
3037.03 1670
3037.55 1628
3038.07 1636
3038.59 1655
3039.11 1725
3039.63 1719
3040.15 1631
3040.67 1615
3041.19 1622
3041.71 1498
3042.23 1552
3042.75 1593
3043.27 1614
3043.79 1594
3044.31 1632
3044.83 1792
3045.35 1716
3045.87 1672
3046.40 1730
3046.92 1631
3047.44 1614
3047.96 1593
3048.48 1594
3049.00 1616
3049.52 1620
3050.04 1574
3050.56 1646
3051.08 1587
3051.60 1636
3052.12 1601
3052.65 1538
3053.17 1534
3053.69 1544
3054.21 1520
3054.73 1513
3055.25 1501
3055.77 1519
3056.30 1587
3056.82 1602
3057.34 1586
3057.86 1517
3058.38 1504
3058.90 1544
3059.42 1643
3059.95 1643
3060.47 1597
3060.99 1624
3061.51 1651
3062.03 1603
3062.56 1579
3063.08 1591
3063.60 1655
3064.12 1714
3064.64 1710
3065.17 1735
3065.69 1703
3066.21 1728
3066.73 1660
3067.26 1686
3067.78 1674
3068.30 1736
3068.82 1682
3069.35 1703
3069.87 1570
3070.39 1584
3070.91 1640
3071.44 1687
3071.96 1706
3072.48 1652
3073.01 1670
3073.53 1755
3074.05 1706
3074.57 1767
3075.10 1800
3075.62 1813
3076.14 1781
3076.67 1837
3077.19 1946
3077.71 1967
3078.24 1897
3078.76 2007
3079.28 2120
3079.81 2066
3080.33 2054
3080.85 2111
3081.38 2154
3081.90 2085
3082.42 2097
3082.95 2140
3083.47 2081
3084.00 2267
3084.52 2250
3085.04 2112
3085.57 2003
3086.09 1976
3086.62 1984
3087.14 1860
3087.66 1878
3088.19 1942
3088.71 1844
3089.24 1883
3089.76 1930
3090.29 1936
3090.81 1904
3091.33 1915
3091.86 1897
3092.38 1957
3092.91 2010
3093.43 2062
3093.96 2084
3094.48 2065
3095.01 2109
3095.53 2227
3096.06 2134
3096.58 2277
3097.11 2330
3097.63 2423
3098.16 2446
3098.68 2496
3099.21 2565
3099.73 2664
3100.26 3059
3100.78 3728
3101.31 4345
3101.83 5152
3102.36 5881
3102.88 7008
3103.41 7998
3103.93 8597
3104.46 8969
3104.99 8474
3105.51 7887
3106.04 7002
3106.56 6150
3107.09 5315
3107.61 4173
3108.14 3537
3108.67 3165
3109.19 2794
3109.72 2717
3110.24 2562
3110.77 2492
3111.30 2462
3111.82 2495
3112.35 2522
3112.87 2401
3113.40 2379
3113.93 2286
3114.45 2250
3114.98 2196
3115.51 2151
3116.03 2091
3116.56 2097
3117.09 2011
3117.61 1934
3118.14 1872
3118.67 1914
3119.19 2019
3119.72 2082
3120.25 2103
3120.77 2061
3121.30 2206
3121.83 2361
3122.35 2634
3122.88 2611
3123.41 2520
3123.94 2572
3124.46 2606
3124.99 2416
3125.52 2372
3126.05 2368
3126.57 2334
3127.10 2208
3127.63 2202
3128.16 2121
3128.68 2164
3129.21 2081
3129.74 2010
3130.27 2101
3130.79 1978
3131.32 1945
3131.85 1907
3132.38 1945
3132.91 1901
3133.43 1893
3133.96 1860
3134.49 1893
3135.02 1791
3135.55 1806
3136.07 1890
3136.60 1891
3137.13 1860
3137.66 1730
3138.19 1698
3138.72 1701
3139.24 1748
3139.77 1710
3140.30 1618
3140.83 1665
3141.36 1650
3141.89 1644
3142.42 1676
3142.95 1647
3143.47 1587
3144.00 1682
3144.53 1696
3145.06 1610
3145.59 1731
3146.12 1784
3146.65 1659
3147.18 1731
3147.71 1799
3148.24 1824
3148.76 1881
3149.29 1837
3149.82 1859
3150.35 1909
3150.88 1873
3151.41 1803
3151.94 1766
3152.47 1799
3153.00 1755
3153.53 1757
3154.06 1815
3154.59 1675
3155.12 1587
3155.65 1709
3156.18 1787
3156.71 1786
3157.24 1716
3157.77 1740
3158.30 1769
3158.83 1707
3159.36 1714
3159.89 1810
3160.42 1792
3160.95 1747
3161.48 1802
3162.01 1762
3162.54 1785
3163.07 1691
3163.60 1687
3164.13 1704
3164.66 1633
3165.20 1662
3165.73 1736
3166.26 1651
3166.79 1662
3167.32 1627
3167.85 1673
3168.38 1633
3168.91 1610
3169.44 1640
3169.97 1571
3170.50 1601
3171.04 1640
3171.57 1630
3172.10 1628
3172.63 1602
3173.16 1725
3173.69 1712
3174.22 1784
3174.75 1835
3175.29 1784
3175.82 1862
3176.35 1799
3176.88 1815
3177.41 1859
3177.94 1819
3178.48 1773
3179.01 1750
3179.54 1665
3180.07 1624
3180.60 1558
3181.14 1612
3181.67 1592
3182.20 1624
3182.73 1565
3183.26 1588
3183.80 1498
3184.33 1494
3184.86 1518
3185.39 1470
3185.93 1477
3186.46 1503
3186.99 1519
3187.52 1503
3188.06 1593
3188.59 1555
3189.12 1608
3189.65 1487
3190.19 1514
3190.72 1522
3191.25 1561
3191.79 1485
3192.32 1546
3192.85 1501
3193.38 1611
3193.92 1575
3194.45 1510
3194.98 1543
3195.52 1566
3196.05 1652
3196.58 1575
3197.12 1580
3197.65 1488
3198.18 1539
3198.72 1530
3199.25 1621
3199.78 1584
3200.32 1537
3200.85 1546
3201.39 1496
3201.92 1623
3202.45 1620
3202.99 1543
3203.52 1531
3204.05 1553
3204.59 1584
3205.12 1529
3205.66 1568
3206.19 1527
3206.72 1585
3207.26 1695
3207.79 1756
3208.33 1836
3208.86 1956
3209.40 1986
3209.93 2019
3210.47 2095
3211.00 2188
3211.53 2281
3212.07 2190
3212.60 2223
3213.14 2243
3213.67 2101
3214.21 2053
3214.74 1975
3215.28 1926
3215.81 1768
3216.35 1729
3216.88 1696
3217.42 1645
3217.95 1553
3218.49 1554
3219.02 1555
3219.56 1506
3220.09 1538
3220.63 1558
3221.16 1549
3221.70 1507
3222.23 1482
3222.77 1595
3223.31 1614
3223.84 1610
3224.38 1645
3224.91 1719
3225.45 1800
3225.98 1764
3226.52 1697
3227.06 1694
3227.59 1723
3228.13 1699
3228.66 1637
3229.20 1759
3229.74 1727
3230.27 1709
3230.81 1716
3231.34 1788
3231.88 1814
3232.42 1797
3232.95 1717
3233.49 1704
3234.03 1709
3234.56 1717
3235.10 1766
3235.64 1802
3236.17 1773
3236.71 1816
3237.25 1782
3237.78 1892
3238.32 1926
3238.86 1910
3239.39 1974
3239.93 1941
3240.47 1935
3241.00 1825
3241.54 1833
3242.08 1874
3242.61 1889
3243.15 1826
3243.69 1707
3244.23 1819
3244.76 1936
3245.30 1813
3245.84 1855
3246.38 1987
3246.91 1923
3247.45 1955
3247.99 1964
3248.53 2109
3249.06 2218
3249.60 2213
3250.14 2366
3250.68 2547
3251.21 2759
3251.75 3138
3252.29 3478
3252.83 3745
3253.37 4125
3253.90 4454
3254.44 4592
3254.98 4475
3255.52 4303
3256.06 3862
3256.60 3635
3257.13 3302
3257.67 2945
3258.21 2776
3258.75 2565
3259.29 2560
3259.83 2524
3260.36 2486
3260.90 2532
3261.44 2716
3261.98 2940
3262.52 3045
3263.06 3082
3263.60 3160
3264.14 3199
3264.68 3134
3265.21 3052
3265.75 3013
3266.29 3049
3266.83 3015
3267.37 2920
3267.91 2911
3268.45 2988
3268.99 2759
3269.53 2635
3270.07 2504
3270.61 2376
3271.15 2276
3271.69 2234
3272.23 2171
3272.76 2150
3273.30 2233
3273.84 2161
3274.38 2036
3274.92 2038
3275.46 2082
3276.00 2061
3276.54 1965
3277.08 1965
3277.62 2013
3278.16 1884
3278.70 2014
3279.24 1998
3279.78 2033
3280.32 2037
3280.86 2097
3281.41 2046
3281.95 2129
3282.49 2032
3283.03 2041
3283.57 2098
3284.11 2091
3284.65 2016
3285.19 2102
3285.73 2082
3286.27 2108
3286.81 2123
3287.35 2168
3287.89 2126
3288.43 2217
3288.97 2119
3289.52 2048
3290.06 2117
3290.60 2368
3291.14 2320
3291.68 2278
3292.22 2400
3292.76 2453
3293.30 2511
3293.85 2609
3294.39 2826
3294.93 3021
3295.47 3151
3296.01 3222
3296.55 3376
3297.09 3515
3297.64 3399
3298.18 3400
3298.72 3125
3299.26 3011
3299.80 2911
3300.34 2830
3300.89 2636
3301.43 2534
3301.97 2504
3302.51 2525
3303.06 2500
3303.60 2431
3304.14 2455
3304.68 2466
3305.22 2426
3305.77 2434
3306.31 2432
3306.85 2497
3307.39 2499
3307.94 2488
3308.48 2618
3309.02 2740
3309.56 2795
3310.11 2900
3310.65 2878
3311.19 2915
3311.74 2886
3312.28 2959
3312.82 2834
3313.36 2796
3313.91 2644
3314.45 2713
3314.99 2761
3315.54 2802
3316.08 2901
3316.62 3092
3317.17 3268
3317.71 3443
3318.25 3592
3318.80 3717
3319.34 3936
3319.88 4203
3320.43 4199
3320.97 4272
3321.51 4032
3322.06 3745
3322.60 3569
3323.14 3545
3323.69 3387
3324.23 3183
3324.78 3051
3325.32 2900
3325.86 2923
3326.41 2776
3326.95 2799
3327.50 2696
3328.04 2601
3328.59 2655
3329.13 2615
3329.67 2574
3330.22 2678
3330.76 2717
3331.31 2892
3331.85 3197
3332.40 3567
3332.94 4125
3333.49 5095
3334.03 6260
3334.57 7418
3335.12 8766
3335.66 10046
3336.21 11046
3336.75 11641
3337.30 11929
3337.84 11541
3338.39 10929
3338.93 9954
3339.48 8647
3340.02 7453
3340.57 6388
3341.11 5446
3341.66 4496
3342.20 3851
3342.75 3445
3343.30 3057
3343.84 2790
3344.39 2575
3344.93 2494
3345.48 2406
3346.02 2351
3346.57 2292
3347.11 2358
3347.66 2348
3348.21 2409
3348.75 2379
3349.30 2418
3349.84 2298
3350.39 2457
3350.94 2481
3351.48 2356
3352.03 2323
3352.57 2317
3353.12 2259
3353.67 2207
3354.21 2205
3354.76 2216
3355.31 2276
3355.85 2307
3356.40 2150
3356.95 2153
3357.49 2012
3358.04 2039
3358.59 2076
3359.13 2094
3359.68 1971
3360.23 1922
3360.77 1998
3361.32 2039
3361.87 1978
3362.41 1893
3362.96 1928
3363.51 1979
3364.05 2053
3364.60 1960
3365.15 2022
3365.70 2124
3366.24 2023
3366.79 1921
3367.34 1925
3367.89 1950
3368.43 1924
3368.98 1992
3369.53 1845
3370.08 1929
3370.62 2021
3371.17 2088
3371.72 2155
3372.27 2187
3372.81 2350
3373.36 2499
3373.91 2640
3374.46 2642
3375.01 2810
3375.55 2929
3376.10 2820
3376.65 2673
3377.20 2458
3377.75 2295
3378.30 2259
3378.84 2190
3379.39 2017
3379.94 1936
3380.49 1949
3381.04 1795
3381.59 1785
3382.13 1758
3382.68 1713
3383.23 1729
3383.78 1662
3384.33 1743
3384.88 1743
3385.43 1648
3385.98 1653
3386.52 1663
3387.07 1647
3387.62 1655
3388.17 1690
3388.72 1715
3389.27 1756
3389.82 1725
3390.37 1736
3390.92 1827
3391.47 1734
3392.02 1801
3392.57 1799
3393.12 1773
3393.66 1760
3394.21 1725
3394.76 1714
3395.31 1723
3395.86 1787
3396.41 1756
3396.96 1750
3397.51 1717
3398.06 1719
3398.61 1678
3399.16 1691
3399.71 1731
3400.26 1738
3400.81 1776
3401.36 1685
3401.91 1633
3402.46 1609
3403.01 1694
3403.56 1657
3404.11 1663
3404.66 1648
3405.21 1641
3405.77 1650
3406.32 1642
3406.87 1765
3407.42 1641
3407.97 1620
3408.52 1642
3409.07 1629
3409.62 1715
3410.17 1756
3410.72 1884
3411.27 1862
3411.82 1896
3412.37 1933
3412.93 1928
3413.48 1895
3414.03 1859
3414.58 1922
3415.13 1944
3415.68 1936
3416.23 2012
3416.78 1945
3417.34 2087
3417.89 2137
3418.44 2197
3418.99 2188
3419.54 2175
3420.09 2175
3420.65 2108
3421.20 1956
3421.75 2022
3422.30 1992
3422.85 1990
3423.40 1934
3423.96 1961
3424.51 2093
3425.06 2037
3425.61 1960
3426.17 1939
3426.72 1974
3427.27 1915
3427.82 1860
3428.37 1765
3428.93 1725
3429.48 1799
3430.03 1770
3430.58 1604
3431.14 1594
3431.69 1650
3432.24 1616
3432.79 1572
3433.35 1595
3433.90 1590
3434.45 1528
3435.01 1552
3435.56 1643
3436.11 1685
3436.66 1680
3437.22 1738
3437.77 1696
3438.32 1808
3438.88 1724
3439.43 1799
3439.98 1799
3440.54 1822
3441.09 1754
3441.64 1757
3442.20 1723
3442.75 1694
3443.30 1743
3443.86 1709
3444.41 1790
3444.96 1704
3445.52 1744
3446.07 1700
3446.63 1617
3447.18 1544
3447.73 1531
3448.29 1551
3448.84 1536
3449.40 1534
3449.95 1551
3450.50 1491
3451.06 1531
3451.61 1450
3452.17 1443
3452.72 1503
3453.27 1427
3453.83 1455
3454.38 1394
3454.94 1469
3455.49 1495
3456.05 1552
3456.60 1528
3457.16 1461
3457.71 1498
3458.27 1505
3458.82 1578
3459.38 1569
3459.93 1629
3460.49 1528
3461.04 1520
3461.60 1602
3462.15 1589
3462.71 1610
3463.26 1672
3463.82 1668
3464.37 1649
3464.93 1616
3465.48 1604
3466.04 1743
3466.59 1671
3467.15 1657
3467.70 1675
3468.26 1768
3468.81 1693
3469.37 1680
3469.93 1710
3470.48 1721
3471.04 1770
3471.59 1841
3472.15 1876
3472.70 1948
3473.26 1847
3473.82 1859
3474.37 1842
3474.93 1773
3475.48 1820
3476.04 1778
3476.60 1722
3477.15 1717
3477.71 1859
3478.27 1721
3478.82 1792
3479.38 1866
3479.93 1886
3480.49 1892
3481.05 1907
3481.60 1953
3482.16 1966
3482.72 1972
3483.27 2020
3483.83 2054
3484.39 2093
3484.95 2234
3485.50 2215
3486.06 2205
3486.62 2337
3487.17 2438
3487.73 2370
3488.29 2469
3488.84 2792
3489.40 3178
3489.96 3490
3490.52 4256
3491.07 5076
3491.63 6045
3492.19 6894
3492.75 7295
3493.30 7646
3493.86 7571
3494.42 7098
3494.98 6691
3495.53 5790
3496.09 4802
3496.65 4068
3497.21 3530
3497.77 3161
3498.32 2905
3498.88 2866
3499.44 2721
3500.00 2618
3500.56 2708
3501.11 2876
3501.67 3062
3502.23 3249
3502.79 3486
3503.35 4102
3503.91 4627
3504.46 4769
3505.02 5177
3505.58 5613
3506.14 5912
3506.70 5765
3507.26 5597
3507.81 5253
3508.37 4763
3508.93 4448
3509.49 4038
3510.05 3602
3510.61 3375
3511.17 3172
3511.73 3128
3512.29 2968
3512.85 2729
3513.40 2575
3513.96 2499
3514.52 2572
3515.08 2354
3515.64 2200
3516.20 2150
3516.76 2052
3517.32 1957
3517.88 1998
3518.44 1936
3519.00 1934
3519.56 1890
3520.12 1955
3520.68 1921
3521.24 1897
3521.80 1929
3522.36 1881
3522.92 1810
3523.48 1894
3524.04 1908
3524.60 1919
3525.16 1926
3525.72 1906
3526.28 1907
3526.84 1815
3527.40 1863
3527.96 1881
3528.52 1872
3529.08 1899
3529.64 1863
3530.20 1955
3530.76 2044
3531.32 1973
3531.88 2020
3532.44 2004
3533.00 2056
3533.56 2026
3534.12 2006
3534.68 2017
3535.25 2070
3535.81 1986
3536.37 1973
3536.93 1972
3537.49 1939
3538.05 1974
3538.61 1844
3539.17 1952
3539.73 1872
3540.30 1873
3540.86 1891
3541.42 1993
3541.98 2064
3542.54 2036
3543.10 2149
3543.66 2214
3544.23 2257
3544.79 2239
3545.35 2083
3545.91 2059
3546.47 2014
3547.03 1938
3547.60 1958
3548.16 1845
3548.72 1849
3549.28 1852
3549.84 1788
3550.41 1703
3550.97 1648
3551.53 1761
3552.09 1751
3552.65 1763
3553.22 1730
3553.78 1615
3554.34 1617
3554.90 1599
3555.47 1574
3556.03 1551
3556.59 1549
3557.15 1562
3557.72 1503
3558.28 1624
3558.84 1713
3559.41 1675
3559.97 1692
3560.53 1702
3561.09 1687
3561.66 1673
3562.22 1742
3562.78 1682
3563.35 1740
3563.91 1803
3564.47 1838
3565.04 1797
3565.60 1865
3566.16 1870
3566.73 1864
3567.29 1932
3567.85 1849
3568.42 1802
3568.98 1786
3569.54 1725
3570.11 1660
3570.67 1655
3571.23 1638
3571.80 1660
3572.36 1645
3572.93 1744
3573.49 1808
3574.05 1934
3574.62 1987
3575.18 2162
3575.75 2331
3576.31 2602
3576.87 2798
3577.44 2999
3578.00 3129
3578.57 3120
3579.13 3144
3579.70 3145
3580.26 2964
3580.82 2740
3581.39 2560
3581.95 2411
3582.52 2233
3583.08 2028
3583.65 1933
3584.21 1755
3584.78 1672
3585.34 1673
3585.91 1669
3586.47 1543
3587.04 1538
3587.60 1550
3588.17 1461
3588.73 1511
3589.30 1544
3589.86 1550
3590.43 1493
3590.99 1484
3591.56 1515
3592.12 1524
3592.69 1448
3593.25 1388
3593.82 1497
3594.39 1500
3594.95 1480
3595.52 1486
3596.08 1417
3596.65 1481
3597.21 1488
3597.78 1438
3598.35 1494
3598.91 1548
3599.48 1612
3600.04 1580
3600.61 1545
3601.18 1458
3601.74 1485
3602.31 1532
3602.87 1601
3603.44 1511
3604.01 1600
3604.57 1590
3605.14 1519
3605.71 1595
3606.27 1594
3606.84 1652
3607.41 1597
3607.97 1691
3608.54 1641
3609.11 1458
3609.67 1458
3610.24 1497
3610.81 1583
3611.37 1490
3611.94 1470
3612.51 1479
3613.07 1532
3613.64 1638
3614.21 1667
3614.78 1839
3615.34 2043
3615.91 2186
3616.48 2570
3617.04 2892
3617.61 3195
3618.18 3429
3618.75 3555
3619.31 3686
3619.88 3697
3620.45 3621
3621.02 3405
3621.58 3118
3622.15 2782
3622.72 2503
3623.29 2194
3623.86 1977
3624.42 1761
3624.99 1745
3625.56 1632
3626.13 1578
3626.70 1565
3627.26 1525
3627.83 1472
3628.40 1464
3628.97 1462
3629.54 1438
3630.11 1526
3630.67 1515
3631.24 1507
3631.81 1573
3632.38 1578
3632.95 1498
3633.52 1468
3634.08 1423
3634.65 1454
3635.22 1535
3635.79 1483
3636.36 1447
3636.93 1551
3637.50 1540
3638.07 1530
3638.64 1556
3639.20 1556
3639.77 1618
3640.34 1684
3640.91 1707
3641.48 1773
3642.05 1868
3642.62 2033
3643.19 1952
3643.76 2015
3644.33 1905
3644.90 1871
3645.47 1894
3646.04 1916
3646.61 1801
3647.18 1766
3647.75 1769
3648.32 1803
3648.89 1766
3649.46 1777
3650.03 1762
3650.60 1776
3651.17 1855
3651.74 1926
3652.31 1968
3652.88 2154
3653.45 2241
3654.02 2147
3654.59 2263
3655.16 2318
3655.73 2343
3656.30 2367
3656.87 2256
3657.44 2259
3658.01 2329
3658.58 2347
3659.15 2361
3659.72 2384
3660.29 2440
3660.86 2432
3661.43 2410
3662.00 2351
3662.58 2289
3663.15 2205
3663.72 2322
3664.29 2090
3664.86 2098
3665.43 2206
3666.00 2288
3666.57 2329
3667.14 2351
3667.72 2469
3668.29 2438
3668.86 2328
3669.43 2335
3670.00 2151
3670.57 2091
3671.14 2122
3671.72 2046
3672.29 2034
3672.86 2021
3673.43 2037
3674.00 2031
3674.57 2061
3675.15 1979
3675.72 1981
3676.29 1922
3676.86 1980
3677.43 2058
3678.01 2084
3678.58 2052
3679.15 2209
3679.72 2167
3680.30 2294
3680.87 2294
3681.44 2313
3682.01 2247
3682.58 2099
3683.16 2012
3683.73 1877
3684.30 1912
3684.88 1753
3685.45 1673
3686.02 1682
3686.59 1718
3687.17 1713
3687.74 1813
3688.31 1878
3688.88 1984
3689.46 1872
3690.03 2063
3690.60 2106
3691.18 2176
3691.75 2212
3692.32 2262
3692.90 2120
3693.47 2102
3694.04 2060
3694.62 1920
3695.19 1849
3695.76 1824
3696.34 1811
3696.91 1768
3697.48 1737
3698.06 1715
3698.63 1688
3699.21 1659
3699.78 1734
3700.35 1664
3700.93 1676
3701.50 1759
3702.08 1755
3702.65 1785
3703.22 1749
3703.80 1884
3704.37 1878
3704.95 1843
3705.52 1838
3706.09 1775
3706.67 1747
3707.24 1692
3707.82 1602
3708.39 1661
3708.97 1594
3709.54 1549
3710.12 1613
3710.69 1604
3711.26 1687
3711.84 1588
3712.41 1561
3712.99 1505
3713.56 1574
3714.14 1513
3714.71 1515
3715.29 1589
3715.86 1590
3716.44 1567
3717.01 1610
3717.59 1599
3718.16 1505
3718.74 1550
3719.32 1581
3719.89 1631
3720.47 1680
3721.04 1582
3721.62 1579
3722.19 1653
3722.77 1514
3723.34 1525
3723.92 1511
3724.49 1553
3725.07 1453
3725.65 1453
3726.22 1413
3726.80 1445
3727.37 1482
3727.95 1472
3728.53 1521
3729.10 1568
3729.68 1675
3730.25 1768
3730.83 1874
3731.41 2144
3731.98 2188
3732.56 2427
3733.14 2678
3733.71 2762
3734.29 2824
3734.87 2853
3735.44 2816
3736.02 2613
3736.60 2498
3737.17 2372
3737.75 2144
3738.33 1876
3738.90 1746
3739.48 1664
3740.06 1670
3740.63 1714
3741.21 1562
3741.79 1453
3742.36 1477
3742.94 1502
3743.52 1515
3744.10 1488
3744.67 1450
3745.25 1380
3745.83 1448
3746.40 1481
3746.98 1379
3747.56 1353
3748.14 1430
3748.71 1457
3749.29 1417
3749.87 1345
3750.45 1440
3751.03 1424
3751.60 1420
3752.18 1346
3752.76 1333
3753.34 1421
3753.92 1405
3754.49 1416
3755.07 1350
3755.65 1404
3756.23 1484
3756.81 1500
3757.38 1447
3757.96 1497
3758.54 1512
3759.12 1598
3759.70 1565
3760.28 1674
3760.85 1653
3761.43 1697
3762.01 1626
3762.59 1719
3763.17 1685
3763.75 1621
3764.33 1723
3764.91 1622
3765.48 1688
3766.06 1699
3766.64 1753
3767.22 1729
3767.80 1628
3768.38 1609
3768.96 1712
3769.54 1628
3770.12 1577
3770.70 1652
3771.28 1612
3771.85 1591
3772.43 1655
3773.01 1600
3773.59 1576
3774.17 1561
3774.75 1551
3775.33 1515
3775.91 1460
3776.49 1521
3777.07 1428
3777.65 1442
3778.23 1425
3778.81 1445
3779.39 1441
3779.97 1423
3780.55 1505
3781.13 1471
3781.71 1481
3782.29 1461
3782.87 1466
3783.45 1473
3784.03 1458
3784.61 1360
3785.19 1354
3785.77 1447
3786.35 1525
3786.93 1442
3787.51 1446
3788.10 1475
3788.68 1473
3789.26 1442
3789.84 1573
3790.42 1484
3791.00 1478
3791.58 1516
3792.16 1532
3792.74 1549
3793.32 1541
3793.90 1540
3794.48 1609
3795.07 1610
3795.65 1554
3796.23 1565
3796.81 1483
3797.39 1598
3797.97 1592
3798.55 1619
3799.14 1666
3799.72 1690
3800.30 1754
3800.88 1860
3801.46 1934
3802.04 1922
3802.62 2036
3803.21 2095
3803.79 1946
3804.37 1911
3804.95 2014
3805.53 1966
3806.12 2001
3806.70 2044
3807.28 2133
3807.86 2186
3808.44 2268
3809.03 2378
3809.61 2415
3810.19 2503
3810.77 2619
3811.36 2520
3811.94 2434
3812.52 2414
3813.10 2311
3813.69 2189
3814.27 2087
3814.85 2307
3815.43 2351
3816.02 2310
3816.60 2426
3817.18 2380
3817.77 2342
3818.35 2179
3818.93 2195
3819.51 2036
3820.10 2049
3820.68 2027
3821.26 2029
3821.85 2097
3822.43 2370
3823.01 2349
3823.60 2383
3824.18 2282
3824.76 2384
3825.35 2375
3825.93 2215
3826.51 2146
3827.10 1992
3827.68 1870
3828.27 1849
3828.85 1933
3829.43 1826
3830.02 1806
3830.60 1810
3831.18 1813
3831.77 1792
3832.35 1818
3832.94 1784
3833.52 1841
3834.10 1868
3834.69 1837
3835.27 1873
3835.86 1875
3836.44 1796
3837.03 1737
3837.61 1872
3838.19 1841
3838.78 1790
3839.36 1768
3839.95 1883
3840.53 1819
3841.12 1807
3841.70 1803
3842.29 1772
3842.87 1790
3843.46 1969
3844.04 2086
3844.63 2119
3845.21 2365
3845.80 2556
3846.38 2584
3846.97 2655
3847.55 2572
3848.14 2592
3848.72 2480
3849.31 2232
3849.89 2023
3850.48 1900
3851.06 1894
3851.65 1822
3852.23 1784
3852.82 1797
3853.41 1979
3853.99 1944
3854.58 1864
3855.16 1904
3855.75 1854
3856.33 1958
3856.92 1950
3857.51 2049
3858.09 2236
3858.68 2420
3859.26 2612
3859.85 3002
3860.44 3449
3861.02 3778
3861.61 4244
3862.20 4506
3862.78 4579
3863.37 4483
3863.95 4333
3864.54 4100
3865.13 3773
3865.71 3478
3866.30 3113
3866.89 2815
3867.47 2496
3868.06 2350
3868.65 2129
3869.23 1925
3869.82 1875
3870.41 1760
3870.99 1823
3871.58 1796
3872.17 1866
3872.76 1912
3873.34 1857
3873.93 1920
3874.52 1958
3875.10 1865
3875.69 1778
3876.28 1757
3876.87 1698
3877.45 1614
3878.04 1625
3878.63 1599
3879.22 1580
3879.80 1507
3880.39 1571
3880.98 1576
3881.57 1620
3882.15 1544
3882.74 1584
3883.33 1610
3883.92 1635
3884.51 1594
3885.09 1534
3885.68 1456
3886.27 1485
3886.86 1516
3887.45 1529
3888.04 1533
3888.62 1597
3889.21 1690
3889.80 1782
3890.39 1745
3890.98 1795
3891.57 1806
3892.15 1810
3892.74 1803
3893.33 1773
3893.92 1833
3894.51 1767
3895.10 1691
3895.69 1618
3896.28 1660
3896.86 1610
3897.45 1584
3898.04 1627
3898.63 1700
3899.22 1743
3899.81 1836
3900.40 1792
3900.99 1828
3901.58 1767
3902.17 1756
3902.76 1741
3903.34 1639
3903.93 1579
3904.52 1546
3905.11 1557
3905.70 1624
3906.29 1560
3906.88 1515
3907.47 1495
3908.06 1526
3908.65 1473
3909.24 1461
3909.83 1527
3910.42 1468
3911.01 1533
3911.60 1396
3912.19 1384
3912.78 1408
3913.37 1375
3913.96 1358
3914.55 1406
3915.14 1377
3915.73 1311
3916.32 1334
3916.91 1265
3917.50 1281
3918.09 1332
3918.68 1224
3919.28 1267
3919.87 1298
3920.46 1270
3921.05 1265
3921.64 1235
3922.23 1313
3922.82 1301
3923.41 1275
3924.00 1267
3924.59 1268
3925.18 1278
3925.77 1249
3926.37 1333
3926.96 1243
3927.55 1231
3928.14 1200
3928.73 1282
3929.32 1220
3929.91 1257
3930.51 1207
3931.10 1217
3931.69 1203
3932.28 1156
3932.87 1271
3933.46 1322
3934.05 1303
3934.65 1219
3935.24 1263
3935.83 1182
3936.42 1238
3937.01 1286
3937.61 1297
3938.20 1273
3938.79 1295
3939.38 1424
3939.97 1406
3940.57 1403
3941.16 1298
3941.75 1315
3942.34 1315
3942.94 1336
3943.53 1334
3944.12 1272
3944.71 1290
3945.31 1349
3945.90 1348
3946.49 1302
3947.08 1269
3947.68 1274
3948.27 1242
3948.86 1287
3949.45 1308
3950.05 1153
3950.64 1274
3951.23 1186
3951.83 1236
3952.42 1184
3953.01 1214
3953.61 1296
3954.20 1341
3954.79 1246
3955.39 1255
3955.98 1339
3956.57 1341
3957.17 1325
3957.76 1446
3958.35 1412
3958.95 1445
3959.54 1459
3960.13 1451
3960.73 1412
3961.32 1440
3961.92 1431
3962.51 1388
3963.10 1314
3963.70 1356
3964.29 1385
3964.88 1397
3965.48 1377
3966.07 1471
3966.67 1496
3967.26 1488
3967.86 1488
3968.45 1616
3969.04 1575
3969.64 1565
3970.23 1480
3970.83 1521
3971.42 1439
3972.02 1373
3972.61 1383
3973.21 1436
3973.80 1441
3974.40 1463
3974.99 1429
3975.58 1433
3976.18 1536
3976.77 1554
3977.37 1592
3977.96 1674
3978.56 1722
3979.15 1635
3979.75 1658
3980.35 1575
3980.94 1509
3981.54 1493
3982.13 1441
3982.73 1419
3983.32 1474
3983.92 1500
3984.51 1473
3985.11 1434
3985.70 1431
3986.30 1416
3986.90 1439
3987.49 1428
3988.09 1364
3988.68 1416
3989.28 1394
3989.87 1392
3990.47 1350
3991.07 1345
3991.66 1304
3992.26 1377
3992.85 1392
3993.45 1306
3994.05 1375
3994.64 1428
3995.24 1390
3995.84 1314
3996.43 1357
3997.03 1288
3997.62 1265
3998.22 1375
3998.82 1363
3999.41 1346
4000.01 1346
4000.61 1370
4001.20 1369
4001.80 1302
4002.40 1329
4003.00 1350
4003.59 1328
4004.19 1284
4004.79 1314
4005.38 1400
4005.98 1331
4006.58 1395
4007.17 1382
4007.77 1406
4008.37 1343
4008.97 1474
4009.56 1476
4010.16 1410
4010.76 1413
4011.36 1492
4011.95 1473
4012.55 1386
4013.15 1353
4013.75 1347
4014.34 1402
4014.94 1433
4015.54 1392
4016.14 1359
4016.74 1337
4017.33 1444
4017.93 1471
4018.53 1449
4019.13 1440
4019.73 1470
4020.32 1502
4020.92 1424
4021.52 1404
4022.12 1353
4022.72 1402
4023.32 1304
4023.91 1289
4024.51 1305
4025.11 1320
4025.71 1289
4026.31 1360
4026.91 1342
4027.51 1343
4028.10 1346
4028.70 1319
4029.30 1337
4029.90 1384
4030.50 1418
4031.10 1406
4031.70 1399
4032.30 1361
4032.90 1353
4033.49 1379
4034.09 1404
4034.69 1353
4035.29 1422
4035.89 1390
4036.49 1356
4037.09 1296
4037.69 1292
4038.29 1231
4038.89 1250
4039.49 1229
4040.09 1234
4040.69 1217
4041.29 1174
4041.89 1213
4042.49 1234
4043.09 1142
4043.69 1208
4044.29 1257
4044.89 1290
4045.49 1145
4046.09 1184
4046.69 1239
4047.29 1212
4047.89 1312
4048.49 1260
4049.09 1272
4049.69 1279
4050.29 1300
4050.89 1331
4051.49 1308
4052.09 1272
4052.69 1297
4053.29 1230
4053.89 1169
4054.49 1193
4055.09 1196
4055.69 1215
4056.30 1203
4056.90 1204
4057.50 1147
4058.10 1158
4058.70 1202
4059.30 1255
4059.90 1279
4060.50 1160
4061.10 1231
4061.71 1278
4062.31 1259
4062.91 1302
4063.51 1276
4064.11 1237
4064.71 1341
4065.31 1450
4065.92 1447
4066.52 1495
4067.12 1530
4067.72 1481
4068.32 1405
4068.92 1401
4069.53 1270
4070.13 1318
4070.73 1301
4071.33 1216
4071.93 1138
4072.54 1060
4073.14 1143
4073.74 1183
4074.34 1109
4074.94 1113
4075.55 1134
4076.15 1101
4076.75 1116
4077.35 1111
4077.96 1169
4078.56 1141
4079.16 1140
4079.76 1174
4080.37 1145
4080.97 1138
4081.57 1168
4082.17 1177
4082.78 1092
4083.38 1144
4083.98 1141
4084.59 1159
4085.19 1207
4085.79 1146
4086.39 1129
4087.00 1151
4087.60 1132
4088.20 1164
4088.81 1120
4089.41 1120
4090.01 1094
4090.62 1115
4091.22 1087
4091.82 1117
4092.43 1110
4093.03 1127
4093.63 1183
4094.24 1161
4094.84 1164
4095.45 1141
4096.05 1110
4096.65 1206
4097.26 1198
4097.86 1208
4098.47 1183
4099.07 1127
4099.67 1096
4100.28 1215
4100.88 1217
4101.49 1183
4102.09 1194
4102.69 1185
4103.30 1238
4103.90 1236
4104.51 1238
4105.11 1234
4105.72 1183
4106.32 1185
4106.93 1158
4107.53 1172
4108.13 1148
4108.74 1145
4109.34 1166
4109.95 1146
4110.55 1133
4111.16 1060
4111.76 1055
4112.37 1124
4112.97 1161
4113.58 1180
4114.18 1117
4114.79 1144
4115.39 1155
4116.00 1126
4116.60 1129
4117.21 1125
4117.82 1137
4118.42 1126
4119.03 1103
4119.63 1076
4120.24 1171
4120.84 1086
4121.45 1084
4122.05 1114
4122.66 1120
4123.27 1177
4123.87 1133
4124.48 1111
4125.08 1162
4125.69 1176
4126.30 1129
4126.90 1130
4127.51 1171
4128.11 1129
4128.72 1160
4129.33 1108
4129.93 1085
4130.54 1121
4131.15 1078
4131.75 1155
4132.36 1153
4132.96 1105
4133.57 1112
4134.18 1172
4134.78 1172
4135.39 1252
4136.00 1260
4136.60 1337
4137.21 1285
4137.82 1245
4138.43 1223
4139.03 1254
4139.64 1267
4140.25 1283
4140.85 1302
4141.46 1352
4142.07 1297
4142.68 1332
4143.28 1274
4143.89 1379
4144.50 1369
4145.10 1393
4145.71 1363
4146.32 1390
4146.93 1370
4147.53 1252
4148.14 1233
4148.75 1178
4149.36 1153
4149.97 1218
4150.57 1148
4151.18 1063
4151.79 1128
4152.40 1068
4153.00 1121
4153.61 1177
4154.22 1095
4154.83 1043
4155.44 1071
4156.05 1037
4156.65 1119
4157.26 1224
4157.87 1221
4158.48 1210
4159.09 1266
4159.70 1206
4160.30 1284
4160.91 1223
4161.52 1165
4162.13 1196
4162.74 1207
4163.35 1163
4163.96 1164
4164.56 1140
4165.17 1134
4165.78 1135
4166.39 1176
4167.00 1241
4167.61 1227
4168.22 1292
4168.83 1408
4169.44 1382
4170.05 1389
4170.66 1396
4171.26 1457
4171.87 1568
4172.48 1603
4173.09 1668
4173.70 1703
4174.31 1751
4174.92 1731
4175.53 1566
4176.14 1578
4176.75 1535
4177.36 1525
4177.97 1465
4178.58 1382
4179.19 1337
4179.80 1278
4180.41 1317
4181.02 1266
4181.63 1196
4182.24 1270
4182.85 1258
4183.46 1231
4184.07 1293
4184.68 1217
4185.29 1114
4185.90 1136
4186.51 1219
4187.12 1160
4187.73 1195
4188.34 1200
4188.95 1190
4189.56 1242
4190.18 1264
4190.79 1216
4191.40 1214
4192.01 1251
4192.62 1276
4193.23 1316
4193.84 1376
4194.45 1368
4195.06 1425
4195.67 1399
4196.28 1418
4196.90 1382
4197.51 1398
4198.12 1360
4198.73 1333
4199.34 1337
4199.95 1279
4200.56 1185
4201.18 1227
4201.79 1193
4202.40 1172
4203.01 1211
4203.62 1278
4204.23 1237
4204.85 1191
4205.46 1219
4206.07 1264
4206.68 1259
4207.29 1286
4207.90 1289
4208.52 1300
4209.13 1375
4209.74 1349
4210.35 1376
4210.97 1442
4211.58 1413
4212.19 1450
4212.80 1435
4213.41 1494
4214.03 1450
4214.64 1470
4215.25 1453
4215.86 1505
4216.48 1462
4217.09 1456
4217.70 1446
4218.32 1519
4218.93 1526
4219.54 1551
4220.15 1573
4220.77 1660
4221.38 1677
4221.99 1737
4222.61 1725
4223.22 1750
4223.83 1738
4224.44 1835
4225.06 1913
4225.67 1885
4226.28 2041
4226.90 2208
4227.51 2377
4228.13 2478
4228.74 2613
4229.35 2683
4229.97 2661
4230.58 2567
4231.19 2427
4231.81 2176
4232.42 2021
4233.03 1886
4233.65 1801
4234.26 1718
4234.88 1632
4235.49 1653
4236.10 1569
4236.72 1539
4237.33 1642
4237.95 1572
4238.56 1576
4239.17 1589
4239.79 1540
4240.40 1526
4241.02 1580
4241.63 1582
4242.25 1575
4242.86 1641
4243.48 1692
4244.09 1591
4244.71 1587
4245.32 1666
4245.93 1725
4246.55 1661
4247.16 1669
4247.78 1724
4248.39 1620
4249.01 1550
4249.62 1610
4250.24 1618
4250.85 1477
4251.47 1561
4252.08 1531
4252.70 1545
4253.32 1546
4253.93 1539
4254.55 1507
4255.16 1467
4255.78 1481
4256.39 1492
4257.01 1518
4257.62 1476
4258.24 1537
4258.85 1487
4259.47 1597
4260.09 1603
4260.70 1641
4261.32 1761
4261.93 1753
4262.55 1785
4263.17 1914
4263.78 2020
4264.40 1946
4265.01 1970
4265.63 1921
4266.25 1775
4266.86 1838
4267.48 1790
4268.10 1777
4268.71 1703
4269.33 1639
4269.94 1649
4270.56 1541
4271.18 1642
4271.79 1545
4272.41 1521
4273.03 1668
4273.64 1666
4274.26 1726
4274.88 1882
4275.49 1961
4276.11 2036
4276.73 2244
4277.35 2434
4277.96 2458
4278.58 2461
4279.20 2407
4279.81 2304
4280.43 2138
4281.05 2020
4281.67 1836
4282.28 1729
4282.90 1636
4283.52 1551
4284.14 1472
4284.75 1498
4285.37 1416
4285.99 1386
4286.61 1372
4287.22 1310
4287.84 1250
4288.46 1367
4289.08 1410
4289.70 1345
4290.31 1327
4290.93 1373
4291.55 1313
4292.17 1323
4292.79 1326
4293.40 1287
4294.02 1288
4294.64 1334
4295.26 1249
4295.88 1269
4296.50 1350
4297.11 1333
4297.73 1355
4298.35 1391
4298.97 1299
4299.59 1330
4300.21 1265
4300.83 1311
4301.44 1286
4302.06 1306
4302.68 1257
4303.30 1320
4303.92 1263
4304.54 1249
4305.16 1282
4305.78 1290
4306.40 1335
4307.02 1334
4307.63 1279
4308.25 1293
4308.87 1268
4309.49 1227
4310.11 1248
4310.73 1315
4311.35 1271
4311.97 1404
4312.59 1316
4313.21 1375
4313.83 1318
4314.45 1311
4315.07 1297
4315.69 1303
4316.31 1316
4316.93 1294
4317.55 1362
4318.17 1322
4318.79 1323
4319.41 1334
4320.03 1369
4320.65 1392
4321.27 1340
4321.89 1348
4322.51 1336
4323.13 1347
4323.75 1390
4324.37 1402
4324.99 1477
4325.61 1483
4326.23 1554
4326.85 1507
4327.47 1597
4328.09 1667
4328.71 1654
4329.33 1679
4329.96 1830
4330.58 1935
4331.20 2058
4331.82 2339
4332.44 2462
4333.06 2627
4333.68 2871
4334.30 2818
4334.92 2832
4335.54 2701
4336.17 2488
4336.79 2286
4337.41 2468
4338.03 2419
4338.65 2367
4339.27 2217
4339.89 2186
4340.52 2107
4341.14 2071
4341.76 2005
4342.38 1932
4343.00 1957
4343.62 1995
4344.25 2169
4344.87 2316
4345.49 2565
4346.11 2737
4346.73 3077
4347.36 3183
4347.98 3248
4348.60 3121
4349.22 3183
4349.84 2979
4350.47 2772
4351.09 2585
4351.71 2543
4352.33 2543
4352.96 2342
4353.58 2184
4354.20 1991
4354.82 1983
4355.45 1816
4356.07 1768
4356.69 1680
4357.31 1598
4357.94 1666
4358.56 1595
4359.18 1562
4359.81 1557
4360.43 1594
4361.05 1614
4361.68 1605
4362.30 1605
4362.92 1597
4363.55 1619
4364.17 1606
4364.79 1596
4365.42 1536
4366.04 1505
4366.66 1533
4367.29 1562
4367.91 1587
4368.53 1497
4369.16 1505
4369.78 1374
4370.40 1408
4371.03 1410
4371.65 1408
4372.27 1383
4372.90 1421
4373.52 1420
4374.15 1370
4374.77 1341
4375.39 1337
4376.02 1385
4376.64 1356
4377.27 1354
4377.89 1397
4378.52 1408
4379.14 1358
4379.76 1396
4380.39 1477
4381.01 1563
4381.64 1515
4382.26 1538
4382.89 1545
4383.51 1510
4384.14 1441
4384.76 1515
4385.39 1523
4386.01 1486
4386.64 1577
4387.26 1500
4387.89 1480
4388.51 1506
4389.14 1576
4389.76 1567
4390.39 1667
4391.01 1556
4391.64 1549
4392.26 1584
4392.89 1578
4393.51 1556
4394.14 1595
4394.76 1522
4395.39 1545
4396.01 1515
4396.64 1459
4397.26 1440
4397.89 1398
4398.52 1366
4399.14 1322
4399.77 1365
4400.39 1309
4401.02 1373
4401.65 1326
4402.27 1275
4402.90 1242
4403.52 1249
4404.15 1281
4404.78 1320
4405.40 1231
4406.03 1182
4406.65 1320
4407.28 1314
4407.91 1290
4408.53 1353
4409.16 1330
4409.79 1346
4410.41 1342
4411.04 1321
4411.67 1359
4412.29 1319
4412.92 1283
4413.55 1306
4414.17 1261
4414.80 1255
4415.43 1272
4416.05 1243
4416.68 1260
4417.31 1208
4417.94 1203
4418.56 1238
4419.19 1199
4419.82 1197
4420.44 1210
4421.07 1215
4421.70 1256
4422.33 1245
4422.95 1183
4423.58 1166
4424.21 1161
4424.84 1179
4425.46 1135
4426.09 1172
4426.72 1143
4427.35 1132
4427.97 1129
4428.60 1105
4429.23 1100
4429.86 1101
4430.49 1119
4431.11 1154
4431.74 1139
4432.37 1081
4433.00 1059
4433.63 1136
4434.26 1135
4434.88 1170
4435.51 1073
4436.14 1109
4436.77 1168
4437.40 1132
4438.03 1139
4438.65 1137
4439.28 1199
4439.91 1161
4440.54 1135
4441.17 1143
4441.80 1088
4442.43 1154
4443.06 1132
4443.68 1124
4444.31 1106
4444.94 1105
4445.57 1217
4446.20 1226
4446.83 1295
4447.46 1252
4448.09 1238
4448.72 1287
4449.35 1229
4449.98 1192
4450.61 1225
4451.24 1210
4451.86 1225
4452.49 1174
4453.12 1192
4453.75 1149
4454.38 1102
4455.01 1222
4455.64 1261
4456.27 1306
4456.90 1276
4457.53 1375
4458.16 1313
4458.79 1227
4459.42 1300
4460.05 1221
4460.68 1150
4461.31 1181
4461.94 1145
4462.57 1125
4463.20 1170
4463.83 1101
4464.46 1101
4465.09 1027
4465.72 1060
4466.36 1110
4466.99 1113
4467.62 1059
4468.25 1122
4468.88 1175
4469.51 1089
4470.14 1037
4470.77 1114
4471.40 1131
4472.03 1074
4472.66 1140
4473.29 1147
4473.93 1094
4474.56 1107
4475.19 1117
4475.82 1101
4476.45 1072
4477.08 1076
4477.71 1082
4478.34 1116
4478.98 1110
4479.61 1119
4480.24 1060
4480.87 1092
4481.50 1126
4482.13 1122
4482.76 1156
4483.40 1155
4484.03 1094
4484.66 1136
4485.29 1142
4485.92 1136
4486.56 1244
4487.19 1303
4487.82 1261
4488.45 1226
4489.08 1226
4489.72 1210
4490.35 1158
4490.98 1197
4491.61 1180
4492.25 1180
4492.88 1185
4493.51 1133
4494.14 1192
4494.78 1185
4495.41 1178
4496.04 1198
4496.67 1152
4497.31 1183
4497.94 1222
4498.57 1182
4499.20 1258
4499.84 1343
4500.47 1369
4501.10 1420
4501.74 1468
4502.37 1604
4503.00 1546
4503.64 1523
4504.27 1553
4504.90 1493
4505.53 1384
4506.17 1357
4506.80 1399
4507.43 1362
4508.07 1300
4508.70 1321
4509.34 1344
4509.97 1283
4510.60 1377
4511.24 1418
4511.87 1337
4512.50 1401
4513.14 1359
4513.77 1371
4514.41 1330
4515.04 1337
4515.67 1271
4516.31 1256
4516.94 1294
4517.58 1289
4518.21 1259
4518.84 1231
4519.48 1195
4520.11 1159
4520.75 1157
4521.38 1270
4522.02 1282
4522.65 1325
4523.28 1313
4523.92 1314
4524.55 1354
4525.19 1333
4525.82 1374
4526.46 1416
4527.09 1577
4527.73 1698
4528.36 1868
4529.00 2216
4529.63 2464
4530.27 2800
4530.90 3393
4531.54 3739
4532.17 3889
4532.81 3927
4533.44 3991
4534.08 3774
4534.71 3401
4535.35 3036
4535.99 2700
4536.62 2341
4537.26 2080
4537.89 1853
4538.53 1660
4539.16 1504
4539.80 1466
4540.43 1368
4541.07 1338
4541.71 1242
4542.34 1218
4542.98 1231
4543.61 1251
4544.25 1209
4544.89 1155
4545.52 1113
4546.16 1150
4546.79 1150
4547.43 1107
4548.07 1120
4548.70 1099
4549.34 1120
4549.98 1123
4550.61 1072
4551.25 1088
4551.89 1165
4552.52 1129
4553.16 1148
4553.80 1159
4554.43 1182
4555.07 1165
4555.71 1129
4556.34 1132
4556.98 1183
4557.62 1159
4558.25 1095
4558.89 1159
4559.53 1237
4560.16 1263
4560.80 1266
4561.44 1307
4562.08 1284
4562.71 1273
4563.35 1279
4563.99 1262
4564.63 1229
4565.26 1209
4565.90 1375
4566.54 1394
4567.18 1365
4567.81 1376
4568.45 1463
4569.09 1500
4569.73 1540
4570.36 1499
4571.00 1535
4571.64 1600
4572.28 1482
4572.92 1523
4573.55 1460
4574.19 1426
4574.83 1411
4575.47 1391
4576.11 1315
4576.75 1264
4577.38 1255
4578.02 1244
4578.66 1280
4579.30 1199
4579.94 1159
4580.58 1192
4581.21 1187
4581.85 1222
4582.49 1202
4583.13 1173
4583.77 1325
4584.41 1306
4585.05 1339
4585.69 1390
4586.32 1387
4586.96 1490
4587.60 1604
4588.24 1640
4588.88 1731
4589.52 1710
4590.16 1733
4590.80 1566
4591.44 1651
4592.08 1681
4592.72 1736
4593.36 1686
4594.00 1583
4594.63 1552
4595.27 1612
4595.91 1550
4596.55 1405
4597.19 1395
4597.83 1343
4598.47 1307
4599.11 1345
4599.75 1222
4600.39 1257
4601.03 1251
4601.67 1335
4602.31 1309
4602.95 1299
4603.59 1320
4604.23 1346
4604.87 1305
4605.51 1211
4606.15 1307
4606.79 1314
4607.43 1309
4608.08 1355
4608.72 1397
4609.36 1381
4610.00 1286
4610.64 1318
4611.28 1375
4611.92 1275
4612.56 1273
4613.20 1260
4613.84 1240
4614.48 1152
4615.12 1175
4615.76 1190
4616.41 1175
4617.05 1133
4617.69 1130
4618.33 1150
4618.97 1180
4619.61 1149
4620.25 1089
4620.89 1184
4621.54 1179
4622.18 1142
4622.82 1131
4623.46 1107
4624.10 1133
4624.74 1115
4625.38 1092
4626.03 1029
4626.67 1046
4627.31 1127
4627.95 1144
4628.59 1133
4629.24 1142
4629.88 1117
4630.52 1186
4631.16 1227
4631.80 1238
4632.45 1292
4633.09 1401
4633.73 1399
4634.37 1379
4635.02 1319
4635.66 1298
4636.30 1301
4636.94 1338
4637.58 1305
4638.23 1322
4638.87 1298
4639.51 1297
4640.16 1314
4640.80 1320
4641.44 1326
4642.08 1283
4642.73 1320
4643.37 1279
4644.01 1260
4644.66 1223
4645.30 1188
4645.94 1190
4646.58 1219
4647.23 1185
4647.87 1188
4648.51 1142
4649.16 1122
4649.80 1210
4650.44 1225
4651.09 1197
4651.73 1215
4652.37 1258
4653.02 1326
4653.66 1313
4654.31 1334
4654.95 1280
4655.59 1260
4656.24 1241
4656.88 1231
4657.52 1174
4658.17 1171
4658.81 1137
4659.46 1151
4660.10 1123
4660.75 1121
4661.39 1119
4662.03 1109
4662.68 1033
4663.32 1113
4663.97 1132
4664.61 1063
4665.26 1052
4665.90 1024
4666.54 1030
4667.19 1059
4667.83 1089
4668.48 1026
4669.12 974
4669.77 968
4670.41 1049
4671.06 1058
4671.70 1002
4672.35 1131
4672.99 1050
4673.64 1066
4674.28 1045
4674.93 1118
4675.57 1030
4676.22 1078
4676.86 1127
4677.51 1038
4678.15 1094
4678.80 1113
4679.44 1121
4680.09 1181
4680.73 1148
4681.38 1134
4682.03 1152
4682.67 1105
4683.32 1144
4683.96 1107
4684.61 1100
4685.25 1087
4685.90 1129
4686.55 1206
4687.19 1136
4687.84 1144
4688.48 1181
4689.13 1244
4689.78 1324
4690.42 1300
4691.07 1281
4691.72 1324
4692.36 1407
4693.01 1388
4693.65 1368
4694.30 1375
4694.95 1335
4695.59 1378
4696.24 1439
4696.89 1379
4697.53 1384
4698.18 1527
4698.83 1583
4699.47 1580
4700.12 1625
4700.77 1684
4701.41 1703
4702.06 1641
4702.71 1523
4703.36 1442
4704.00 1416
4704.65 1356
4705.30 1385
4705.94 1404
4706.59 1364
4707.24 1319
4707.89 1355
4708.53 1367
4709.18 1332
4709.83 1314
4710.48 1281
4711.12 1227
4711.77 1321
4712.42 1226
4713.07 1257
4713.71 1214
4714.36 1175
4715.01 1275
4715.66 1233
4716.31 1241
4716.95 1212
4717.60 1317
4718.25 1274
4718.90 1248
4719.55 1240
4720.19 1267
4720.84 1263
4721.49 1379
4722.14 1398
4722.79 1263
4723.44 1273
4724.08 1352
4724.73 1298
4725.38 1264
4726.03 1285
4726.68 1275
4727.33 1253
4727.98 1301
4728.63 1323
4729.27 1290
4729.92 1275
4730.57 1216
4731.22 1235
4731.87 1227
4732.52 1269
4733.17 1225
4733.82 1143
4734.47 1160
4735.12 1254
4735.77 1251
4736.41 1157
4737.06 1232
4737.71 1255
4738.36 1222
4739.01 1235
4739.66 1230
4740.31 1288
4740.96 1302
4741.61 1316
4742.26 1293
4742.91 1305
4743.56 1229
4744.21 1223
4744.86 1264
4745.51 1243
4746.16 1199
4746.81 1258
4747.46 1221
4748.11 1243
4748.76 1232
4749.41 1236
4750.06 1269
4750.71 1250
4751.36 1292
4752.01 1379
4752.66 1373
4753.31 1364
4753.96 1368
4754.61 1358
4755.26 1395
4755.92 1342
4756.57 1379
4757.22 1375
4757.87 1273
4758.52 1266
4759.17 1360
4759.82 1452
4760.47 1495
4761.12 1501
4761.77 1560
4762.42 1644
4763.08 1582
4763.73 1530
4764.38 1438
4765.03 1401
4765.68 1353
4766.33 1362
4766.98 1375
4767.64 1318
4768.29 1355
4768.94 1338
4769.59 1373
4770.24 1337
4770.89 1293
4771.54 1357
4772.20 1335
4772.85 1340
4773.50 1379
4774.15 1345
4774.80 1325
4775.46 1385
4776.11 1302
4776.76 1329
4777.41 1330
4778.06 1231
4778.72 1271
4779.37 1243
4780.02 1285
4780.67 1257
4781.33 1268
4781.98 1285
4782.63 1278
4783.28 1293
4783.94 1245
4784.59 1228
4785.24 1206
4785.89 1251
4786.55 1197
4787.20 1271
4787.85 1276
4788.51 1419
4789.16 1365
4789.81 1441
4790.46 1364
4791.12 1483
4791.77 1397
4792.42 1327
4793.08 1326
4793.73 1375
4794.38 1377
4795.04 1334
4795.69 1329
4796.34 1309
4797.00 1353
4797.65 1372
4798.30 1489
4798.96 1461
4799.61 1477
4800.27 1518
4800.92 1668
4801.57 1769
4802.23 1735
4802.88 1632
4803.53 1659
4804.19 1636
4804.84 1555
4805.50 1495
4806.15 1442
4806.81 1371
4807.46 1403
4808.11 1408
4808.77 1374
4809.42 1343
4810.08 1323
4810.73 1328
4811.39 1310
4812.04 1345
4812.69 1274
4813.35 1315
4814.00 1274
4814.66 1372
4815.31 1318
4815.97 1383
4816.62 1403
4817.28 1381
4817.93 1465
4818.59 1444
4819.24 1457
4819.90 1409
4820.55 1489
4821.21 1503
4821.86 1663
4822.52 1660
4823.17 1771
4823.83 1717
4824.48 1709
4825.14 1790
4825.79 1764
4826.45 1776
4827.11 1744
4827.76 1729
4828.42 1656
4829.07 1632
4829.73 1520
4830.38 1493
4831.04 1557
4831.70 1657
4832.35 1598
4833.01 1551
4833.66 1550
4834.32 1619
4834.98 1740
4835.63 1779
4836.29 1720
4836.94 1779
4837.60 1824
4838.26 1847
4838.91 1788
4839.57 1762
4840.23 1872
4840.88 1847
4841.54 1839
4842.20 1889
4842.85 1867
4843.51 1878
4844.17 1824
4844.82 1814
4845.48 1919
4846.14 1981
4846.79 1906
4847.45 1990
4848.11 1958
4848.76 2078
4849.42 2027
4850.08 2068
4850.73 2033
4851.39 2096
4852.05 2138
4852.71 2064
4853.36 2071
4854.02 1960
4854.68 1874
4855.34 1874
4855.99 1913
4856.65 2057
4857.31 2204
4857.97 2223
4858.62 2332
4859.28 2322
4859.94 2327
4860.60 2333
4861.25 2305
4861.91 2188
4862.57 2094
4863.23 1929
4863.89 1895
4864.54 1805
4865.20 1883
4865.86 1897
4866.52 1840
4867.18 1919
4867.84 1893
4868.49 1856
4869.15 1828
4869.81 1778
4870.47 1772
4871.13 1654
4871.79 1654
4872.44 1775
4873.10 1685
4873.76 1694
4874.42 1723
4875.08 1787
4875.74 1725
4876.40 1693
4877.06 1748
4877.72 1749
4878.37 1836
4879.03 1791
4879.69 1792
4880.35 1813
4881.01 1861
4881.67 1865
4882.33 1836
4882.99 1596
4883.65 1564
4884.31 1622
4884.97 1623
4885.63 1577
4886.29 1502
4886.95 1497
4887.61 1606
4888.26 1500
4888.92 1595
4889.58 1664
4890.24 1612
4890.90 1732
4891.56 1611
4892.22 1742
4892.88 1779
4893.54 1755
4894.20 1806
4894.86 1742
4895.52 1719
4896.18 1681
4896.84 1645
4897.51 1702
4898.17 1755
4898.83 1791
4899.49 1777
4900.15 1867
4900.81 1947
4901.47 1843
4902.13 1858
4902.79 1768
4903.45 1618
4904.11 1571
4904.77 1550
4905.43 1524
4906.09 1413
4906.75 1397
4907.41 1379
4908.08 1393
4908.74 1401
4909.40 1453
4910.06 1372
4910.72 1350
4911.38 1352
4912.04 1311
4912.70 1326
4913.37 1329
4914.03 1331
4914.69 1336
4915.35 1343
4916.01 1367
4916.67 1293
4917.33 1221
4918.00 1354
4918.66 1250
4919.32 1226
4919.98 1173
4920.64 1240
4921.31 1238
4921.97 1214
4922.63 1191
4923.29 1183
4923.95 1150
4924.62 1190
4925.28 1213
4925.94 1236
4926.60 1226
4927.26 1157
4927.93 1226
4928.59 1207
4929.25 1183
4929.91 1208
4930.58 1233
4931.24 1240
4931.90 1229
4932.56 1169
4933.23 1142
4933.89 1084
4934.55 1193
4935.22 1095
4935.88 1140
4936.54 1166
4937.20 1148
4937.87 1127
4938.53 1186
4939.19 1194
4939.86 1153
4940.52 1137
4941.18 1127
4941.85 1142
4942.51 1123
4943.17 1141
4943.84 1139
4944.50 1132
4945.16 1117
4945.83 1108
4946.49 1090
4947.15 1094
4947.82 1106
4948.48 1061
4949.15 1125
4949.81 1103
4950.47 1121
4951.14 1073
4951.80 1093
4952.47 1123
4953.13 1137
4953.79 1109
4954.46 1157
4955.12 1171
4955.79 1178
4956.45 1197
4957.11 1184
4957.78 1272
4958.44 1271
4959.11 1351
4959.77 1432
4960.44 1563
4961.10 1688
4961.77 1754
4962.43 1838
4963.10 1905
4963.76 1912
4964.42 1799
4965.09 1790
4965.75 1737
4966.42 1655
4967.08 1534
4967.75 1484
4968.41 1375
4969.08 1277
4969.74 1247
4970.41 1258
4971.08 1155
4971.74 1196
4972.41 1191
4973.07 1215
4973.74 1290
4974.40 1344
4975.07 1324
4975.73 1390
4976.40 1425
4977.06 1434
4977.73 1397
4978.40 1397
4979.06 1298
4979.73 1308
4980.39 1235
4981.06 1216
4981.73 1180
4982.39 1233
4983.06 1133
4983.72 1186
4984.39 1226
4985.06 1211
4985.72 1183
4986.39 1215
4987.05 1177
4987.72 1151
4988.39 1150
4989.05 1106
4989.72 1159
4990.39 1091
4991.05 1078
4991.72 1117
4992.39 1041
4993.05 1084
4993.72 1088
4994.39 1069
4995.05 1088
4995.72 1148
4996.39 1127
4997.05 1118
4997.72 1063
4998.39 1044
4999.06 1048
4999.72 1074
5000.39 1060
5001.06 973
5001.73 1024
5002.39 1061
5003.06 1043
5003.73 1027
5004.39 976
5005.06 1027
5005.73 1009
5006.40 978
5007.07 954
5007.73 923
5008.40 981
5009.07 995
5009.74 979
5010.40 984
5011.07 977
5011.74 970
5012.41 969
5013.08 995
5013.74 1002
5014.41 931
5015.08 934
5015.75 987
5016.42 1002
5017.09 986
5017.75 947
5018.42 973
5019.09 990
5019.76 1000
5020.43 998
5021.10 1023
5021.76 1025
5022.43 1024
5023.10 1086
5023.77 1028
5024.44 1083
5025.11 1060
5025.78 1115
5026.45 1065
5027.12 1007
5027.78 1006
5028.45 1008
5029.12 960
5029.79 957
5030.46 927
5031.13 947
5031.80 950
5032.47 971
5033.14 910
5033.81 937
5034.48 940
5035.15 907
5035.82 959
5036.49 917
5037.16 965
5037.83 917
5038.50 949
5039.16 936
5039.83 927
5040.50 885
5041.17 891
5041.84 944
5042.51 918
5043.18 946
5043.85 961
5044.52 975
5045.20 929
5045.87 915
5046.54 921
5047.21 980
5047.88 996
5048.55 948
5049.22 923
5049.89 964
5050.56 967
5051.23 975
5051.90 905
5052.57 958
5053.24 940
5053.91 875
5054.58 922
5055.25 959
5055.92 990
5056.60 915
5057.27 962
5057.94 875
5058.61 911
5059.28 869
5059.95 891
5060.62 886
5061.29 936
5061.96 851
5062.64 871
5063.31 885
5063.98 928
5064.65 922
5065.32 906
5065.99 913
5066.66 921
5067.34 885
5068.01 901
5068.68 961
5069.35 973
5070.02 949
5070.70 897
5071.37 928
5072.04 905
5072.71 933
5073.38 910
5074.06 933
5074.73 937
5075.40 954
5076.07 944
5076.74 973
5077.42 1016
5078.09 1063
5078.76 1111
5079.43 1089
5080.11 1111
5080.78 1067
5081.45 1056
5082.12 1022
5082.80 1071
5083.47 1076
5084.14 1111
5084.82 1105
5085.49 1076
5086.16 1080
5086.83 987
5087.51 980
5088.18 971
5088.85 1020
5089.53 1014
5090.20 1098
5090.87 1062
5091.55 1084
5092.22 1087
5092.89 1091
5093.57 1089
5094.24 1074
5094.91 1119
5095.59 1009
5096.26 1034
5096.93 1089
5097.61 1007
5098.28 1000
5098.96 1054
5099.63 985
5100.30 1052
5100.98 993
5101.65 1006
5102.32 1057
5103.00 1060
5103.67 1056
5104.35 1145
5105.02 1118
5105.70 1160
5106.37 1170
5107.04 1143
5107.72 1159
5108.39 1142
5109.07 1113
5109.74 1026
5110.42 1030
5111.09 1029
5111.77 1044
5112.44 1033
5113.11 1064
5113.79 1066
5114.46 1097
5115.14 1162
5115.81 1144
5116.49 1226
5117.16 1306
5117.84 1315
5118.51 1448
5119.19 1512
5119.86 1602
5120.54 1663
5121.21 1703
5121.89 1657
5122.57 1557
5123.24 1478
5123.92 1426
5124.59 1359
5125.27 1293
5125.94 1215
5126.62 1268
5127.29 1181
5127.97 1152
5128.64 1144
5129.32 1186
5130.00 1184
5130.67 1181
5131.35 1151
5132.02 1178
5132.70 1262
5133.38 1303
5134.05 1213
5134.73 1206
5135.40 1258
5136.08 1216
5136.76 1222
5137.43 1164
5138.11 1190
5138.79 1150
5139.46 1195
5140.14 1136
5140.82 1149
5141.49 1120
5142.17 1050
5142.85 1078
5143.52 1065
5144.20 1061
5144.88 1040
5145.55 969
5146.23 1049
5146.91 1060
5147.58 1054
5148.26 1057
5148.94 1009
5149.61 1037
5150.29 1011
5150.97 1021
5151.65 958
5152.32 958
5153.00 951
5153.68 939
5154.36 925
5155.03 906
5155.71 948
5156.39 1016
5157.07 1027
5157.74 1006
5158.42 1038
5159.10 1137
5159.78 1019
5160.45 1016
5161.13 964
5161.81 1022
5162.49 953
5163.17 920
5163.84 980
5164.52 954
5165.20 990
5165.88 985
5166.56 960
5167.24 1021
5167.91 1027
5168.59 980
5169.27 937
5169.95 940
5170.63 940
5171.31 929
5171.98 986
5172.66 960
5173.34 898
5174.02 938
5174.70 973
5175.38 997
5176.06 1005
5176.74 1011
5177.41 995
5178.09 973
5178.77 937
5179.45 891
5180.13 994
5180.81 1013
5181.49 1018
5182.17 1008
5182.85 941
5183.53 942
5184.21 942
5184.89 916
5185.57 926
5186.24 910
5186.92 911
5187.60 947
5188.28 949
5188.96 894
5189.64 948
5190.32 904
5191.00 918
5191.68 872
5192.36 900
5193.04 986
5193.72 901
5194.40 926
5195.08 945
5195.76 901
5196.44 916
5197.12 907
5197.80 874
5198.48 880
5199.16 892
5199.84 914
5200.52 926
5201.21 918
5201.89 874
5202.57 903
5203.25 880
5203.93 936
5204.61 916
5205.29 929
5205.97 979
5206.65 1006
5207.33 930
5208.01 994
5208.69 1036
5209.37 967
5210.06 1017
5210.74 1016
5211.42 1085
5212.10 999
5212.78 1051
5213.46 1137
5214.14 1087
5214.82 1122
5215.51 1127
5216.19 1147
5216.87 1148
5217.55 1046
5218.23 1076
5218.91 1079
5219.60 1123
5220.28 1109
5220.96 1097
5221.64 1125
5222.32 1032
5223.00 1204
5223.69 1157
5224.37 1135
5225.05 1120
5225.73 1170
5226.41 1127
5227.10 1104
5227.78 1032
5228.46 1068
5229.14 981
5229.83 1007
5230.51 1020
5231.19 937
5231.87 991
5232.56 1061
5233.24 1025
5233.92 1020
5234.60 1095
5235.29 1086
5235.97 1063
5236.65 1028
5237.34 966
5238.02 994
5238.70 1010
5239.38 995
5240.07 1038
5240.75 1107
5241.43 1078
5242.12 1074
5242.80 1028
5243.48 1061
5244.17 999
5244.85 1066
5245.53 999
5246.22 986
5246.90 982
5247.58 1008
5248.27 1059
5248.95 1023
5249.63 1034
5250.32 1017
5251.00 1011
5251.69 1100
5252.37 1084
5253.05 1053
5253.74 1089
5254.42 1141
5255.11 1106
5255.79 1043
5256.47 964
5257.16 1028
5257.84 1003
5258.53 1010
5259.21 1001
5259.89 1030
5260.58 1053
5261.26 1082
5261.95 1152
5262.63 1208
5263.32 1124
5264.00 1053
5264.69 1121
5265.37 1091
5266.06 1125
5266.74 1136
5267.43 1135
5268.11 1117
5268.79 1085
5269.48 1090
5270.16 1089
5270.85 1105
5271.53 1143
5272.22 1104
5272.91 1107
5273.59 1050
5274.28 1038
5274.96 1038
5275.65 1064
5276.33 1043
5277.02 1026
5277.70 1036
5278.39 1118
5279.07 1077
5279.76 1104
5280.45 1111
5281.13 1082
5281.82 1162
5282.50 1206
5283.19 1193
5283.87 1164
5284.56 1186
5285.25 1113
5285.93 1100
5286.62 1046
5287.30 984
5287.99 1019
5288.68 1067
5289.36 1019
5290.05 1102
5290.74 1012
5291.42 1027
5292.11 1040
5292.79 1111
5293.48 1080
5294.17 1050
5294.85 1080
5295.54 1173
5296.23 1142
5296.91 1140
5297.60 1232
5298.29 1237
5298.98 1290
5299.66 1276
5300.35 1259
5301.04 1240
5301.72 1241
5302.41 1284
5303.10 1344
5303.78 1429
5304.47 1439
5305.16 1571
5305.85 1564
5306.53 1644
5307.22 1561
5307.91 1506
5308.60 1541
5309.28 1530
5309.97 1536
5310.66 1528
5311.35 1585
5312.03 1720
5312.72 1892
5313.41 1893
5314.10 1986
5314.79 2068
5315.47 2025
5316.16 1973
5316.85 2018
5317.54 1948
5318.23 1902
5318.91 1815
5319.60 1744
5320.29 1540
5320.98 1569
5321.67 1512
5322.36 1429
5323.04 1329
5323.73 1306
5324.42 1288
5325.11 1311
5325.80 1276
5326.49 1216
5327.18 1252
5327.86 1256
5328.55 1181
5329.24 1142
5329.93 1143
5330.62 1124
5331.31 1123
5332.00 1128
5332.69 1046
5333.38 1060
5334.06 1134
5334.75 1187
5335.44 1125
5336.13 1122
5336.82 1111
5337.51 1086
5338.20 1144
5338.89 1114
5339.58 1072
5340.27 1077
5340.96 1109
5341.65 1144
5342.34 1117
5343.03 1123
5343.72 1134
5344.41 1085
5345.10 1142
5345.79 1150
5346.48 1164
5347.17 1187
5347.86 1285
5348.55 1375
5349.24 1500
5349.93 1527
5350.62 1647
5351.31 1666
5352.00 1651
5352.69 1635
5353.38 1580
5354.07 1537
5354.76 1462
5355.45 1452
5356.14 1377
5356.83 1277
5357.52 1204
5358.21 1213
5358.90 1116
5359.59 1089
5360.29 1047
5360.98 1099
5361.67 1112
5362.36 1111
5363.05 1104
5363.74 1139
5364.43 1055
5365.12 1110
5365.81 1126
5366.50 1035
5367.20 997
5367.89 1013
5368.58 1027
5369.27 1028
5369.96 948
5370.65 1044
5371.34 1000
5372.04 1055
5372.73 925
5373.42 985
5374.11 1016
5374.80 1040
5375.49 1025
5376.19 1049
5376.88 977
5377.57 923
5378.26 983
5378.95 1025
5379.65 1029
5380.34 962
5381.03 976
5381.72 1003
5382.42 934
5383.11 932
5383.80 953
5384.49 925
5385.19 1012
5385.88 1013
5386.57 1026
5387.26 1023
5387.96 1044
5388.65 1035
5389.34 1046
5390.03 1036
5390.73 1117
5391.42 1108
5392.11 1056
5392.80 1074
5393.50 1126
5394.19 1117
5394.88 1054
5395.58 1087
5396.27 1014
5396.96 1003
5397.66 1022
5398.35 995
5399.04 1014
5399.74 1004
5400.43 1051
5401.12 937
5401.82 932
5402.51 967
5403.20 994
5403.90 972
5404.59 954
5405.29 943
5405.98 985
5406.67 1069
5407.37 1045
5408.06 1004
5408.75 955
5409.45 1036
5410.14 1002
5410.84 958
5411.53 987
5412.23 945
5412.92 969
5413.61 955
5414.31 965
5415.00 980
5415.70 1033
5416.39 1060
5417.09 1003
5417.78 999
5418.47 1015
5419.17 927
5419.86 978
5420.56 1077
5421.25 1041
5421.95 1006
5422.64 1064
5423.34 1063
5424.03 1066
5424.73 1014
5425.42 1048
5426.12 1030
5426.81 1021
5427.51 1015
5428.20 989
5428.90 1021
5429.59 1050
5430.29 1078
5430.99 1017
5431.68 1036
5432.38 1036
5433.07 1030
5433.77 1054
5434.46 1019
5435.16 1077
5435.85 1052
5436.55 1039
5437.25 1123
5437.94 1139
5438.64 993
5439.33 1060
5440.03 1103
5440.73 1058
5441.42 1044
5442.12 1045
5442.81 1070
5443.51 1052
5444.21 1049
5444.90 1098
5445.60 1210
5446.29 1267
5446.99 1310
5447.69 1371
5448.38 1355
5449.08 1441
5449.78 1379
5450.47 1347
5451.17 1276
5451.87 1275
5452.56 1263
5453.26 1213
5453.96 1190
5454.65 1178
5455.35 1188
5456.05 1125
5456.75 1101
5457.44 1144
5458.14 1161
5458.84 1237
5459.53 1149
5460.23 1162
5460.93 1181
5461.63 1250
5462.32 1230
5463.02 1221
5463.72 1230
5464.42 1209
5465.11 1258
5465.81 1219
5466.51 1278
5467.21 1274
5467.90 1295
5468.60 1230
5469.30 1199
5470.00 1204
5470.70 1250
5471.39 1292
5472.09 1341
5472.79 1344
5473.49 1326
5474.19 1375
5474.88 1437
5475.58 1446
5476.28 1449
5476.98 1475
5477.68 1599
5478.38 1796
5479.07 1932
5479.77 2088
5480.47 2218
5481.17 2291
5481.87 2455
5482.57 2480
5483.27 2411
5483.96 2301
5484.66 2115
5485.36 1911
5486.06 1802
5486.76 1691
5487.46 1681
5488.16 1765
5488.86 1696
5489.56 1638
5490.26 1629
5490.96 1595
5491.65 1684
5492.35 1692
5493.05 1782
5493.75 1908
5494.45 1856
5495.15 1851
5495.85 1974
5496.55 1960
5497.25 1895
5497.95 2010
5498.65 2154
5499.35 2511
5500.05 2856
5500.75 3231
5501.45 3689
5502.15 3909
5502.85 3961
5503.55 3745
5504.25 3323
5504.95 2799
5505.65 2487
5506.35 2165
5507.05 1930
5507.75 1758
5508.45 1709
5509.15 1639
5509.85 1535
5510.55 1570
5511.25 1590
5511.95 1571
5512.65 1606
5513.35 1601
5514.05 1601
5514.76 1637
5515.46 1649
5516.16 1646
5516.86 1593
5517.56 1637
5518.26 1556
5518.96 1622
5519.66 1690
5520.36 1570
5521.06 1584
5521.77 1557
5522.47 1509
5523.17 1543
5523.87 1458
5524.57 1352
5525.27 1357
5525.97 1294
5526.67 1262
5527.38 1199
5528.08 1217
5528.78 1259
5529.48 1222
5530.18 1164
5530.88 1207
5531.59 1229
5532.29 1250
5532.99 1192
5533.69 1194
5534.39 1171
5535.10 1232
5535.80 1208
5536.50 1119
5537.20 1216
5537.90 1158
5538.61 1196
5539.31 1238
5540.01 1252
5540.71 1197
5541.42 1172
5542.12 1203
5542.82 1141
5543.52 1117
5544.23 1110
5544.93 1098
5545.63 1128
5546.33 1114
5547.04 1133
5547.74 1139
5548.44 1101
5549.15 1105
5549.85 1138
5550.55 1096
5551.26 1125
5551.96 1168
5552.66 1078
5553.36 1085
5554.07 1068
5554.77 1183
5555.47 1168
5556.18 1075
5556.88 1076
5557.58 1071
5558.29 1101
5558.99 1160
5559.70 1159
5560.40 1142
5561.10 1166
5561.81 1119
5562.51 1188
5563.21 1227
5563.92 1249
5564.62 1193
5565.33 1250
5566.03 1289
5566.73 1228
5567.44 1164
5568.14 1120
5568.85 1085
5569.55 1104
5570.25 1036
5570.96 1044
5571.66 1077
5572.37 1091
5573.07 1107
5573.78 1094
5574.48 1131
5575.19 1165
5575.89 1190
5576.59 1148
5577.30 1116
5578.00 1201
5578.71 1214
5579.41 1179
5580.12 1109
5580.82 1125
5581.53 1082
5582.23 1071
5582.94 1107
5583.64 1051
5584.35 1045
5585.05 1052
5585.76 1049
5586.46 1060
5587.17 1044
5587.88 1016
5588.58 1062
5589.29 1039
5589.99 1018
5590.70 1062
5591.40 1019
5592.11 1010
5592.81 981
5593.52 1000
5594.23 1069
5594.93 1068
5595.64 1065
5596.34 960
5597.05 1009
5597.76 1014
5598.46 975
5599.17 941
5599.87 925
5600.58 1023
5601.29 1049
5601.99 1010
5602.70 928
5603.41 982
5604.11 1014
5604.82 1036
5605.52 1013
5606.23 1003
5606.94 979
5607.64 1000
5608.35 937
5609.06 998
5609.76 963
5610.47 901
5611.18 954
5611.88 974
5612.59 1001
5613.30 926
5614.01 994
5614.71 1094
5615.42 989
5616.13 968
5616.83 1000
5617.54 984
5618.25 1026
5618.96 972
5619.66 1003
5620.37 1036
5621.08 1013
5621.79 1032
5622.49 1022
5623.20 1013
5623.91 1009
5624.62 1031
5625.32 1031
5626.03 1040
5626.74 1035
5627.45 1058
5628.16 1067
5628.86 1071
5629.57 1076
5630.28 1072
5630.99 1163
5631.70 1129
5632.40 1088
5633.11 1082
5633.82 1161
5634.53 1173
5635.24 1145
5635.95 1242
5636.65 1285
5637.36 1268
5638.07 1309
5638.78 1321
5639.49 1369
5640.20 1397
5640.91 1326
5641.61 1337
5642.32 1324
5643.03 1288
5643.74 1226
5644.45 1192
5645.16 1161
5645.87 1170
5646.58 1122
5647.29 1123
5648.00 1077
5648.70 1161
5649.41 1128
5650.12 1124
5650.83 1154
5651.54 1157
5652.25 1142
5652.96 1134
5653.67 1136
5654.38 1169
5655.09 1222
5655.80 1206
5656.51 1106
5657.22 1150
5657.93 1182
5658.64 1155
5659.35 1214
5660.06 1268
5660.77 1282
5661.48 1295
5662.19 1233
5662.90 1283
5663.61 1257
5664.32 1226
5665.03 1217
5665.74 1163
5666.45 1168
5667.16 1118
5667.87 1085
5668.58 1110
5669.29 1156
5670.00 1214
5670.71 1226
5671.42 1242
5672.13 1206
5672.84 1268
5673.56 1206
5674.27 1293
5674.98 1197
5675.69 1165
5676.40 1084
5677.11 1080
5677.82 1065
5678.53 1094
5679.24 1052
5679.95 1019
5680.67 1047
5681.38 1058
5682.09 1110
5682.80 1123
5683.51 1159
5684.22 1133
5684.93 1174
5685.65 1148
5686.36 1098
5687.07 1076
5687.78 1013
5688.49 1044
5689.20 1076
5689.92 1054
5690.63 1059
5691.34 1007
5692.05 1072
5692.76 1094
5693.47 1090
5694.19 1070
5694.90 1048
5695.61 1050
5696.32 999
5697.04 1028
5697.75 1018
5698.46 976
5699.17 943
5699.89 1044
5700.60 1035
5701.31 974
5702.02 1009
5702.74 1046
5703.45 1054
5704.16 1058
5704.87 1026
5705.59 976
5706.30 1046
5707.01 1104
5707.72 1018
5708.44 1060
5709.15 1096
5709.86 1041
5710.58 1024
5711.29 1022
5712.00 1039
5712.72 999
5713.43 1003
5714.14 1039
5714.86 1011
5715.57 993
5716.28 1049
5717.00 1016
5717.71 1036
5718.42 1058
5719.14 1063
5719.85 1037
5720.56 1082
5721.28 1057
5721.99 1036
5722.71 1080
5723.42 1153
5724.13 1137
5724.85 1160
5725.56 1213
5726.28 1242
5726.99 1248
5727.70 1288
5728.42 1323
5729.13 1346
5729.85 1371
5730.56 1314
5731.28 1325
5731.99 1308
5732.70 1246
5733.42 1179
5734.13 1150
5734.85 1176
5735.56 1173
5736.28 1160
5736.99 1163
5737.71 1172
5738.42 1145
5739.14 1083
5739.85 1085
5740.57 1155
5741.28 1176
5742.00 1194
5742.71 1183
5743.43 1227
5744.14 1266
5744.86 1226
5745.57 1193
5746.29 1262
5747.00 1337
5747.72 1284
5748.43 1303
5749.15 1328
5749.87 1297
5750.58 1380
5751.30 1438
5752.01 1461
5752.73 1459
5753.44 1516
5754.16 1571
5754.88 1612
5755.59 1661
5756.31 1700
5757.02 1722
5757.74 1742
5758.46 1850
5759.17 1938
5759.89 1920
5760.60 1967
5761.32 1918
5762.04 2009
5762.75 1960
5763.47 1968
5764.19 2072
5764.90 2065
5765.62 2119
5766.34 2172
5767.05 2351
5767.77 2595
5768.49 3009
5769.20 3644
5769.92 4434
5770.64 5370
5771.35 5963
5772.07 6176
5772.79 5925
5773.50 5373
5774.22 4725
5774.94 3863
5775.65 3261
5776.37 2871
5777.09 2549
5777.81 2407
5778.52 2283
5779.24 2306
5779.96 2247
5780.68 2228
5781.39 2289
5782.11 2352
5782.83 2424
5783.55 2465
5784.26 2422
5784.98 2410
5785.70 2518
5786.42 2483
5787.14 2544
5787.85 2488
5788.57 2528
5789.29 2432
5790.01 2365
5790.73 2301
5791.44 2336
5792.16 2288
5792.88 2165
5793.60 2035
5794.32 1969
5795.03 1945
5795.75 1882
5796.47 1829
5797.19 1771
5797.91 1748
5798.63 1884
5799.35 1951
5800.06 2083
5800.78 2226
5801.50 2230
5802.22 2210
5802.94 2312
5803.66 2219
5804.38 2080
5805.10 1925
5805.82 1753
5806.53 1683
5807.25 1615
5807.97 1651
5808.69 1625
5809.41 1648
5810.13 1736
5810.85 1705
5811.57 1713
5812.29 1733
5813.01 1711
5813.73 1572
5814.45 1539
5815.17 1451
5815.89 1461
5816.61 1349
5817.33 1385
5818.05 1465
5818.77 1427
5819.49 1437
5820.20 1455
5820.92 1440
5821.64 1443
5822.36 1453
5823.09 1396
5823.81 1394
5824.53 1385
5825.25 1467
5825.97 1374
5826.69 1355
5827.41 1340
5828.13 1344
5828.85 1348
5829.57 1322
5830.29 1392
5831.01 1281
5831.73 1231
5832.45 1250
5833.17 1320
5833.89 1264
5834.61 1238
5835.33 1166
5836.05 1199
5836.78 1177
5837.50 1226
5838.22 1154
5838.94 1165
5839.66 1230
5840.38 1258
5841.10 1207
5841.82 1205
5842.54 1202
5843.27 1218
5843.99 1202
5844.71 1190
5845.43 1157
5846.15 1223
5846.87 1236
5847.59 1231
5848.32 1178
5849.04 1181
5849.76 1179
5850.48 1141
5851.20 1128
5851.93 1142
5852.65 1171
5853.37 1162
5854.09 1220
5854.81 1230
5855.54 1203
5856.26 1182
5856.98 1207
5857.70 1238
5858.42 1171
5859.15 1169
5859.87 1222
5860.59 1195
5861.31 1204
5862.04 1139
5862.76 1068
5863.48 1096
5864.20 1093
5864.93 1127
5865.65 1072
5866.37 1117
5867.10 1069
5867.82 1082
5868.54 1125
5869.26 1096
5869.99 1114
5870.71 1072
5871.43 1121
5872.16 1150
5872.88 1137
5873.60 1026
5874.33 1063
5875.05 1064
5875.77 1043
5876.50 1051
5877.22 1070
5877.94 1109
5878.67 1121
5879.39 1112
5880.11 1107
5880.84 1100
5881.56 1061
5882.28 1120
5883.01 1075
5883.73 1091
5884.46 1035
5885.18 1061
5885.90 1112
5886.63 1105
5887.35 1061
5888.08 1071
5888.80 1081
5889.52 1118
5890.25 1083
5890.97 1027
5891.70 1025
5892.42 1035
5893.15 1078
5893.87 1092
5894.59 1065
5895.32 995
5896.04 1073
5896.77 1049
5897.49 1123
5898.22 1073
5898.94 1072
5899.67 1134
5900.39 1072
5901.12 1046
5901.84 1054
5902.57 1093
5903.29 1128
5904.02 1121
5904.74 1130
5905.47 1139
5906.19 1132
5906.92 1138
5907.64 1041
5908.37 1100
5909.09 1109
5909.82 1064
5910.55 1084
5911.27 1092
5912.00 1078
5912.72 1154
5913.45 1115
5914.17 1099
5914.90 1161
5915.63 1120
5916.35 1199
5917.08 1142
5917.80 1170
5918.53 1136
5919.25 1182
5919.98 1148
5920.71 1183
5921.43 1134
5922.16 1188
5922.89 1224
5923.61 1224
5924.34 1228
5925.06 1237
5925.79 1239
5926.52 1219
5927.24 1264
5927.97 1241
5928.70 1316
5929.42 1271
5930.15 1300
5930.88 1295
5931.60 1321
5932.33 1298
5933.06 1397
5933.78 1330
5934.51 1326
5935.24 1338
5935.97 1370
5936.69 1404
5937.42 1388
5938.15 1441
5938.87 1452
5939.60 1503
5940.33 1460
5941.06 1523
5941.78 1515
5942.51 1552
5943.24 1575
5943.97 1637
5944.69 1711
5945.42 1692
5946.15 1695
5946.88 1709
5947.60 1758
5948.33 1779
5949.06 1781
5949.79 1849
5950.52 1965
5951.24 2061
5951.97 2236
5952.70 2363
5953.43 2496
5954.16 2617
5954.88 2678
5955.61 2523
5956.34 2469
5957.07 2465
5957.80 2381
5958.53 2299
5959.25 2230
5959.98 2255
5960.71 2249
5961.44 2327
5962.17 2302
5962.90 2252
5963.63 2201
5964.36 2341
5965.08 2502
5965.81 2566
5966.54 2901
5967.27 3107
5968.00 3288
5968.73 3317
5969.46 3207
5970.19 3168
5970.92 3045
5971.65 2874
5972.37 2863
5973.10 2721
5973.83 2690
5974.56 2668
5975.29 2635
5976.02 2614
5976.75 2671
5977.48 2544
5978.21 2630
5978.94 2737
5979.67 2738
5980.40 2829
5981.13 2844
5981.86 2875
5982.59 2946
5983.32 3118
5984.05 3153
5984.78 3138
5985.51 3135
5986.24 3192
5986.97 3202
5987.70 3181
5988.43 3204
5989.16 3177
5989.89 3178
5990.62 3186
5991.35 3222
5992.08 3192
5992.81 3207
5993.54 3233
5994.27 3342
5995.00 3364
5995.74 3376
5996.47 3363
5997.20 3557
5997.93 3511
5998.66 3436
5999.39 3431
6000.12 3453
6000.85 3373
6001.58 3303
6002.31 3279
6003.04 3278
6003.78 3236
6004.51 3148
6005.24 3187
6005.97 3164
6006.70 3191
6007.43 3280
6008.16 3565
6008.90 3750
6009.63 4193
6010.36 5008
6011.09 5909
6011.82 6902
6012.55 7966
6013.29 8932
6014.02 9686
6014.75 10332
6015.48 10407
6016.21 10154
6016.95 9681
6017.68 8719
6018.41 7761
6019.14 6898
6019.87 5914
6020.61 5147
6021.34 4515
6022.07 3972
6022.80 3628
6023.54 3370
6024.27 3099
6025.00 2997
6025.73 2967
6026.47 2848
6027.20 2794
6027.93 2835
6028.66 2859
6029.40 2895
6030.13 2814
6030.86 2869
6031.59 2931
6032.33 2795
6033.06 2734
6033.79 2633
6034.53 2513
6035.26 2417
6035.99 2330
6036.73 2291
6037.46 2280
6038.19 2309
6038.93 2366
6039.66 2433
6040.39 2444
6041.13 2436
6041.86 2464
6042.59 2393
6043.33 2456
6044.06 2466
6044.79 2502
6045.53 2551
6046.26 2516
6047.00 2645
6047.73 2621
6048.46 2805
6049.20 2839
6049.93 2874
6050.67 2951
6051.40 2986
6052.13 3211
6052.87 3409
6053.60 3379
6054.34 3475
6055.07 3446
6055.81 3237
6056.54 3137
6057.27 3018
6058.01 2845
6058.74 2722
6059.48 2646
6060.21 2555
6060.95 2523
6061.68 2463
6062.42 2427
6063.15 2387
6063.89 2409
6064.62 2333
6065.36 2343
6066.09 2332
6066.83 2305
6067.56 2306
6068.30 2276
6069.03 2279
6069.77 2250
6070.50 2246
6071.24 2281
6071.97 2303
6072.71 2181
6073.44 2063
6074.18 2103
6074.91 2131
6075.65 2127
6076.39 2114
6077.12 2023
6077.86 2066
6078.59 2033
6079.33 2054
6080.06 1992
6080.80 2035
6081.54 2012
6082.27 1895
6083.01 1828
6083.74 1850
6084.48 1825
6085.22 1811
6085.95 1801
6086.69 1801
6087.42 1817
6088.16 1885
6088.90 1853
6089.63 1972
6090.37 1898
6091.11 1926
6091.84 1928
6092.58 1906
6093.32 1881
6094.05 1929
6094.79 1912
6095.53 1781
6096.26 1818
6097.00 1861
6097.74 1810
6098.47 1769
6099.21 1756
6099.95 1704
6100.69 1761
6101.42 1739
6102.16 1679
6102.90 1709
6103.63 1750
6104.37 1744
6105.11 1700
6105.85 1634
6106.58 1647
6107.32 1671
6108.06 1696
6108.80 1771
6109.53 1738
6110.27 1695
6111.01 1679
6111.75 1708
6112.49 1681
6113.22 1774
6113.96 1710
6114.70 1798
6115.44 1796
6116.17 1767
6116.91 1847
6117.65 1839
6118.39 1808
6119.13 1826
6119.87 1801
6120.60 1761
6121.34 1743
6122.08 1763
6122.82 1723
6123.56 1832
6124.30 1754
6125.03 1793
6125.77 1862
6126.51 1866
6127.25 1843
6127.99 1865
6128.73 1831
6129.47 1821
6130.21 1824
6130.94 1805
6131.68 1836
6132.42 1814
6133.16 1702
6133.90 1760
6134.64 1788
6135.38 1784
6136.12 1830
6136.86 1906
6137.60 1880
6138.34 1944
6139.08 1958
6139.81 1999
6140.55 1984
6141.29 1948
6142.03 1921
6142.77 1860
6143.51 1934
6144.25 1899
6144.99 1900
6145.73 1988
6146.47 1945
6147.21 1957
6147.95 1856
6148.69 1887
6149.43 1962
6150.17 1970
6150.91 1909
6151.65 1982
6152.39 2030
6153.13 2051
6153.87 2028
6154.61 2057
6155.35 2129
6156.09 2221
6156.83 2232
6157.58 2282
6158.32 2336
6159.06 2312
6159.80 2340
6160.54 2414
6161.28 2422
6162.02 2460
6162.76 2465
6163.50 2555
6164.24 2685
6164.98 2785
6165.72 2886
6166.46 2998
6167.21 3161
6167.95 3252
6168.69 3257
6169.43 3254
6170.17 3168
6170.91 3142
6171.65 3085
6172.39 2936
6173.14 2862
6173.88 2813
6174.62 2709
6175.36 2705
6176.10 2673
6176.84 2676
6177.59 2617
6178.33 2718
6179.07 2786
6179.81 2782
6180.55 2821
6181.30 2941
6182.04 3056
6182.78 3024
6183.52 3071
6184.26 3089
6185.01 3189
6185.75 3187
6186.49 3117
6187.23 3217
6187.97 3292
6188.72 3193
6189.46 3213
6190.20 3330
6190.94 3403
6191.69 3430
6192.43 3504
6193.17 3648
6193.92 3749
6194.66 3784
6195.40 3754
6196.14 3828
6196.89 3865
6197.63 3760
6198.37 3768
6199.12 3720
6199.86 3759
6200.60 3662
6201.34 3682
6202.09 3796
6202.83 3949
6203.57 4096
6204.32 4529
6205.06 5110
6205.80 6066
6206.55 7699
6207.29 9777
6208.03 12381
6208.78 14696
6209.52 16843
6210.27 18238
6211.01 18676
6211.75 18071
6212.50 16815
6213.24 14807
6213.98 12665
6214.73 10591
6215.47 8696
6216.22 7282
6216.96 6174
6217.71 5136
6218.45 4472
6219.19 3877
6219.94 3628
6220.68 3406
6221.43 3198
6222.17 3042
6222.92 3034
6223.66 3019
6224.40 3065
6225.15 2955
6225.89 2843
6226.64 2920
6227.38 2839
6228.13 2704
6228.87 2497
6229.62 2404
6230.36 2266
6231.11 2159
6231.85 2216
6232.60 2156
6233.34 2096
6234.09 2133
6234.83 2157
6235.58 2096
6236.32 2209
6237.07 2250
6237.81 2302
6238.56 2440
6239.30 2610
6240.05 2787
6240.80 2970
6241.54 3118
6242.29 3060
6243.03 3095
6243.78 3018
6244.52 2988
6245.27 3057
6246.02 3218
6246.76 3321
6247.51 3460
6248.25 3506
6249.00 3511
6249.75 3333
6250.49 3340
6251.24 3310
6251.98 3108
6252.73 2942
6253.48 2836
6254.22 2663
6254.97 2531
6255.72 2482
6256.46 2551
6257.21 2458
6257.95 2399
6258.70 2402
6259.45 2322
6260.19 2349
6260.94 2304
6261.69 2282
6262.43 2297
6263.18 2268
6263.93 2282
6264.68 2235
6265.42 2311
6266.17 2195
6266.92 2213
6267.66 2188
6268.41 2169
6269.16 2198
6269.91 2256
6270.65 2223
6271.40 2196
6272.15 2218
6272.89 2253
6273.64 2224
6274.39 2177
6275.14 2226
6275.88 2258
6276.63 2259
6277.38 2302
6278.13 2272
6278.88 2262
6279.62 2312
6280.37 2171
6281.12 2121
6281.87 2048
6282.62 2044
6283.36 2069
6284.11 2020
6284.86 2018
6285.61 1981
6286.36 1977
6287.10 2003
6287.85 2031
6288.60 1906
6289.35 1919
6290.10 1847
6290.85 1871
6291.59 1876
6292.34 1838
6293.09 1933
6293.84 1806
6294.59 1870
6295.34 1894
6296.09 1829
6296.84 1825
6297.58 1822
6298.33 1794
6299.08 1778
6299.83 1807
6300.58 1806
6301.33 1804
6302.08 1827
6302.83 1787
6303.58 1761
6304.33 1700
6305.08 1703
6305.83 1744
6306.58 1750
6307.32 1750
6308.07 1712
6308.82 1721
6309.57 1789
6310.32 1846
6311.07 1802
6311.82 1843
6312.57 1893
6313.32 1873
6314.07 1842
6314.82 1880
6315.57 1960
6316.32 1996
6317.07 2014
6317.82 2052
6318.57 2003
6319.32 1979
6320.07 1831
6320.82 1774
6321.57 1720
6322.32 1737
6323.07 1687
6323.82 1652
6324.58 1618
6325.33 1577
6326.08 1601
6326.83 1616
6327.58 1488
6328.33 1497
6329.08 1561
6329.83 1569
6330.58 1522
6331.33 1567
6332.08 1566
6332.83 1583
6333.58 1549
6334.34 1535
6335.09 1610
6335.84 1549
6336.59 1548
6337.34 1592
6338.09 1589
6338.84 1590
6339.59 1553
6340.35 1520
6341.10 1565
6341.85 1523
6342.60 1531
6343.35 1563
6344.10 1557
6344.86 1497
6345.61 1488
6346.36 1575
6347.11 1607
6347.86 1588
6348.62 1595
6349.37 1605
6350.12 1624
6350.87 1643
6351.62 1790
6352.38 1844
6353.13 2003
6353.88 2089
6354.63 2152
6355.38 2198
6356.14 2018
6356.89 2050
6357.64 1988
6358.39 1978
6359.15 1865
6359.90 1798
6360.65 1817
6361.40 1745
6362.16 1785
6362.91 1776
6363.66 1654
6364.42 1627
6365.17 1718
6365.92 1866
6366.67 1898
6367.43 1969
6368.18 2047
6368.93 2166
6369.69 2248
6370.44 2152
6371.19 2076
6371.95 1983
6372.70 1919
6373.45 1773
6374.21 1753
6374.96 1722
6375.71 1731
6376.47 1704
6377.22 1782
6377.98 1719
6378.73 1753
6379.48 1782
6380.24 1774
6380.99 1816
6381.74 1825
6382.50 1840
6383.25 1881
6384.01 1805
6384.76 1775
6385.51 1716
6386.27 1697
6387.02 1618
6387.78 1634
6388.53 1604
6389.29 1633
6390.04 1602
6390.79 1559
6391.55 1561
6392.30 1529
6393.06 1560
6393.81 1479
6394.57 1515
6395.32 1495
6396.08 1566
6396.83 1499
6397.59 1575
6398.34 1551
6399.10 1483
6399.85 1559
6400.61 1534
6401.36 1463
6402.12 1451
6402.87 1427
6403.63 1420
6404.38 1420
6405.14 1348
6405.89 1322
6406.65 1346
6407.40 1307
6408.16 1418
6408.91 1436
6409.67 1446
6410.43 1501
6411.18 1557
6411.94 1582
6412.69 1521
6413.45 1465
6414.20 1460
6414.96 1404
6415.72 1502
6416.47 1522
6417.23 1605
6417.98 1597
6418.74 1544
6419.50 1507
6420.25 1484
6421.01 1519
6421.77 1400
6422.52 1457
6423.28 1396
6424.03 1371
6424.79 1403
6425.55 1471
6426.30 1489
6427.06 1383
6427.82 1380
6428.57 1405
6429.33 1376
6430.09 1419
6430.84 1400
6431.60 1380
6432.36 1340
6433.11 1392
6433.87 1362
6434.63 1375
6435.39 1377
6436.14 1392
6436.90 1393
6437.66 1433
6438.41 1445
6439.17 1478
6439.93 1465
6440.69 1429
6441.44 1466
6442.20 1501
6442.96 1499
6443.72 1462
6444.47 1474
6445.23 1500
6445.99 1477
6446.75 1425
6447.50 1472
6448.26 1483
6449.02 1465
6449.78 1465
6450.54 1454
6451.29 1483
6452.05 1466
6452.81 1522
6453.57 1523
6454.33 1460
6455.08 1495
6455.84 1483
6456.60 1563
6457.36 1578
6458.12 1516
6458.88 1527
6459.64 1564
6460.39 1559
6461.15 1554
6461.91 1578
6462.67 1628
6463.43 1625
6464.19 1610
6464.95 1617
6465.70 1671
6466.46 1601
6467.22 1677
6467.98 1674
6468.74 1657
6469.50 1656
6470.26 1613
6471.02 1606
6471.78 1615
6472.54 1688
6473.30 1650
6474.05 1628
6474.81 1583
6475.57 1619
6476.33 1676
6477.09 1661
6477.85 1701
6478.61 1654
6479.37 1725
6480.13 1762
6480.89 1789
6481.65 1821
6482.41 1877
6483.17 1847
6483.93 1869
6484.69 1876
6485.45 1898
6486.21 1904
6486.97 1929
6487.73 1950
6488.49 2018
6489.25 1976
6490.01 1984
6490.77 2002
6491.53 2110
6492.29 2151
6493.05 2171
6493.81 2218
6494.57 2297
6495.33 2315
6496.10 2269
6496.86 2184
6497.62 2163
6498.38 2218
6499.14 2223
6499.90 2269
6500.66 2218
6501.42 2188
6502.18 2328
6502.94 2355
6503.70 2479
6504.47 2728
6505.23 3062
6505.99 3659
6506.75 4639
6507.51 5866
6508.27 7130
6509.03 8162
6509.79 8620
6510.56 8661
6511.32 8388
6512.08 7677
6512.84 6764
6513.60 5838
6514.36 5019
6515.13 4250
6515.89 3761
6516.65 3412
6517.41 3072
6518.17 2812
6518.94 2667
6519.70 2580
6520.46 2599
6521.22 2608
6521.98 2556
6522.75 2615
6523.51 2572
6524.27 2766
6525.03 2837
6525.79 3031
6526.56 3113
6527.32 3284
6528.08 3463
6528.84 3558
6529.61 3504
6530.37 3450
6531.13 3342
6531.90 3255
6532.66 3159
6533.42 3124
6534.18 3176
6534.95 3316
6535.71 3541
6536.47 3788
6537.24 3995
6538.00 4077
6538.76 4073
6539.53 3789
6540.29 3608
6541.05 3343
6541.82 3084
6542.58 2907
6543.34 2778
6544.11 2707
6544.87 2612
6545.63 2691
6546.40 2644
6547.16 2772
6547.92 2818
6548.69 2788
6549.45 2743
6550.21 2679
6550.98 2601
6551.74 2537
6552.51 2464
6553.27 2419
6554.03 2349
6554.80 2311
6555.56 2330
6556.33 2351
6557.09 2322
6557.85 2271
6558.62 2334
6559.38 2355
6560.15 2355
6560.91 2368
6561.68 2451
6562.44 2420
6563.21 2464
6563.97 2539
6564.74 2552
6565.50 2495
6566.26 2558
6567.03 2623
6567.79 2594
6568.56 2516
6569.32 2493
6570.09 2577
6570.85 2589
6571.62 2537
6572.38 2554
6573.15 2712
6573.91 2713
6574.68 2722
6575.44 2700
6576.21 2669
6576.98 2810
6577.74 2809
6578.51 2713
6579.27 2715
6580.04 2757
6580.80 2754
6581.57 2840
6582.33 2977
6583.10 3032
6583.87 3002
6584.63 3081
6585.40 3030
6586.16 2941
6586.93 2967
6587.70 2978
6588.46 2900
6589.23 2985
6589.99 2885
6590.76 2911
6591.53 3049
6592.29 3232
6593.06 3470
6593.82 3720
6594.59 3841
6595.36 4023
6596.12 4106
6596.89 4267
6597.66 4270
6598.42 4124
6599.19 4074
6599.96 3957
6600.72 3710
6601.49 3558
6602.26 3354
6603.02 3217
6603.79 3037
6604.56 2938
6605.33 2811
6606.09 2803
6606.86 2826
6607.63 2872
6608.39 2784
6609.16 2846
6609.93 2914
6610.70 2844
6611.46 2879
6612.23 2848
6613.00 2792
6613.77 2685
6614.53 2661
6615.30 2700
6616.07 2622
6616.84 2673
6617.60 2695
6618.37 2744
6619.14 2766
6619.91 2897
6620.68 3111
6621.44 3280
6622.21 3477
6622.98 3593
6623.75 3702
6624.52 3755
6625.28 3709
6626.05 3640
6626.82 3575
6627.59 3461
6628.36 3233
6629.13 3152
6629.89 3039
6630.66 2949
6631.43 2941
6632.20 3030
6632.97 3094
6633.74 3294
6634.51 3482
6635.27 3579
6636.04 3688
6636.81 3804
6637.58 3892
6638.35 3895
6639.12 3962
6639.89 4119
6640.66 4195
6641.43 4277
6642.19 4496
6642.96 4441
6643.73 4376
6644.50 4233
6645.27 4081
6646.04 3855
6646.81 3573
6647.58 3348
6648.35 3045
6649.12 2853
6649.89 2726
6650.66 2583
6651.43 2569
6652.20 2498
6652.97 2416
6653.74 2430
6654.51 2390
6655.28 2418
6656.05 2410
6656.82 2325
6657.59 2298
6658.36 2340
6659.13 2416
6659.90 2325
6660.67 2294
6661.44 2296
6662.21 2243
6662.98 2246
6663.75 2293
6664.52 2171
6665.29 2156
6666.06 2208
6666.83 2159
6667.60 2150
6668.37 2209
6669.14 2228
6669.91 2346
6670.68 2325
6671.46 2364
6672.23 2475
6673.00 2450
6673.77 2553
6674.54 2563
6675.31 2532
6676.08 2630
6676.85 2439
6677.62 2479
6678.40 2422
6679.17 2445
6679.94 2472
6680.71 2469
6681.48 2471
6682.25 2516
6683.02 2566
6683.80 2568
6684.57 2690
6685.34 2792
6686.11 2797
6686.88 2883
6687.65 2843
6688.43 2803
6689.20 2643
6689.97 2491
6690.74 2366
6691.51 2313
6692.29 2269
6693.06 2152
6693.83 2085
6694.60 2054
6695.37 2041
6696.15 1991
6696.92 2077
6697.69 2036
6698.46 1950
6699.24 2048
6700.01 2058
6700.78 2038
6701.55 2093
6702.33 2011
6703.10 1976
6703.87 1958
6704.64 2002
6705.42 1975
6706.19 1936
6706.96 1953
6707.74 1927
6708.51 1928
6709.28 1897
6710.06 1898
6710.83 1789
6711.60 1825
6712.37 1818
6713.15 1834
6713.92 1860
6714.69 1843
6715.47 1824
6716.24 1849
6717.01 1827
6717.79 1826
6718.56 1794
6719.34 1775
6720.11 1718
6720.88 1803
6721.66 1786
6722.43 1826
6723.20 1802
6723.98 1754
6724.75 1728
6725.53 1821
6726.30 1710
6727.07 1656
6727.85 1779
6728.62 1715
6729.40 1755
6730.17 1749
6730.95 1693
6731.72 1734
6732.49 1820
6733.27 1747
6734.04 1736
6734.82 1816
6735.59 1805
6736.37 1786
6737.14 1782
6737.92 1801
6738.69 1802
6739.47 1814
6740.24 1849
6741.01 1861
6741.79 1897
6742.56 1907
6743.34 1931
6744.11 1958
6744.89 1956
6745.67 1974
6746.44 1902
6747.22 1906
6747.99 1920
6748.77 1944
6749.54 1997
6750.32 2102
6751.09 2161
6751.87 2196
6752.64 2304
6753.42 2444
6754.19 2509
6754.97 2477
6755.75 2412
6756.52 2450
6757.30 2316
6758.07 2162
6758.85 2205
6759.63 2148
6760.40 2088
6761.18 1997
6761.95 2040
6762.73 1994
6763.51 1938
6764.28 1965
6765.06 1936
6765.83 1973
6766.61 2058
6767.39 2073
6768.16 2169
6768.94 2171
6769.72 2188
6770.49 2183
6771.27 2091
6772.05 2138
6772.82 2015
6773.60 1949
6774.38 1937
6775.15 1851
6775.93 1853
6776.71 1931
6777.48 1890
6778.26 1916
6779.04 1922
6779.82 1933
6780.59 1942
6781.37 1916
6782.15 1861
6782.92 1928
6783.70 1896
6784.48 1897
6785.26 1829
6786.03 1784
6786.81 1852
6787.59 1776
6788.37 1713
6789.14 1776
6789.92 1749
6790.70 1678
6791.48 1710
6792.25 1751
6793.03 1703
6793.81 1653
6794.59 1632
6795.37 1589
6796.14 1590
6796.92 1632
6797.70 1620
6798.48 1638
6799.26 1726
6800.04 1694
6800.81 1690
6801.59 1746
6802.37 1697
6803.15 1724
6803.93 1808
6804.71 1805
6805.48 1832
6806.26 1781
6807.04 1766
6807.82 1779
6808.60 1788
6809.38 1684
6810.16 1688
6810.94 1704
6811.71 1720
6812.49 1673
6813.27 1582
6814.05 1636
6814.83 1607
6815.61 1686
6816.39 1597
6817.17 1659
6817.95 1571
6818.73 1615
6819.51 1657
6820.29 1668
6821.07 1686
6821.84 1625
6822.62 1683
6823.40 1682
6824.18 1660
6824.96 1692
6825.74 1628
6826.52 1644
6827.30 1676
6828.08 1707
6828.86 1688
6829.64 1608
6830.42 1593
6831.20 1633
6831.98 1621
6832.76 1598
6833.54 1601
6834.32 1710
6835.10 1713
6835.88 1908
6836.66 2157
6837.44 2388
6838.22 2652
6839.01 2957
6839.79 3232
6840.57 3279
6841.35 3235
6842.13 3150
6842.91 2967
6843.69 2713
6844.47 2627
6845.25 2322
6846.03 2130
6846.81 2066
6847.59 2068
6848.37 2065
6849.16 2270
6849.94 2523
6850.72 2698
6851.50 2831
6852.28 3037
6853.06 2953
6853.84 2849
6854.62 2755
6855.41 2673
6856.19 2458
6856.97 2346
6857.75 2165
6858.53 1980
6859.31 1916
6860.10 1881
6860.88 1763
6861.66 1877
6862.44 1824
6863.22 1762
6864.00 1717
6864.79 1778
6865.57 1819
6866.35 1845
6867.13 1822
6867.91 1852
6868.70 1860
6869.48 1848
6870.26 1727
6871.04 1808
6871.83 1762
6872.61 1871
6873.39 1876
6874.17 1903
6874.96 1993
6875.74 2059
6876.52 2095
6877.30 2020
6878.09 2150
6878.87 2257
6879.65 2376
6880.43 2579
6881.22 2731
6882.00 3028
6882.78 3149
6883.57 3278
6884.35 3296
6885.13 3166
6885.92 3139
6886.70 3001
6887.48 3023
6888.27 3187
6889.05 3274
6889.83 3317
6890.62 3252
6891.40 3200
6892.18 3078
6892.97 2875
6893.75 2764
6894.53 2659
6895.32 2579
6896.10 2381
6896.88 2319
6897.67 2358
6898.45 2195
6899.24 2244
6900.02 2243
6900.80 2213
6901.59 2201
6902.37 2172
6903.16 2246
6903.94 2220
6904.73 2174
6905.51 2087
6906.29 2076
6907.08 2137
6907.86 2167
6908.65 2093
6909.43 2039
6910.22 1958
6911.00 1972
6911.79 1965
6912.57 1956
6913.35 1861
6914.14 1883
6914.92 1937
6915.71 1937
6916.49 1909
6917.28 1932
6918.06 1928
6918.85 1898
6919.63 1864
6920.42 1835
6921.20 1875
6921.99 1847
6922.78 1863
6923.56 1893
6924.35 1883
6925.13 1928
6925.92 1987
6926.70 1993
6927.49 2020
6928.27 1978
6929.06 2029
6929.84 2021
6930.63 2041
6931.42 1995
6932.20 1939
6932.99 1962
6933.77 1976
6934.56 1910
6935.35 1927
6936.13 1926
6936.92 2046
6937.70 2045
6938.49 2132
6939.28 2124
6940.06 2245
6940.85 2381
6941.63 2392
6942.42 2509
6943.21 2573
6943.99 2678
6944.78 2734
6945.57 2746
6946.35 2765
6947.14 2810
6947.93 2897
6948.71 3026
6949.50 3085
6950.29 3014
6951.07 2860
6951.86 2888
6952.65 2722
6953.44 2649
6954.22 2613
6955.01 2576
6955.80 2534
6956.58 2514
6957.37 2473
6958.16 2474
6958.95 2534
6959.73 2468
6960.52 2421
6961.31 2469
6962.09 2505
6962.88 2563
6963.67 2518
6964.46 2557
6965.25 2609
6966.03 2764
6966.82 2814
6967.61 2972
6968.40 3173
6969.18 3309
6969.97 3388
6970.76 3459
6971.55 3413
6972.34 3403
6973.12 3395
6973.91 3419
6974.70 3417
6975.49 3344
6976.28 3324
6977.07 3374
6977.85 3424
6978.64 3581
6979.43 3706
6980.22 3871
6981.01 4231
6981.80 4832
6982.59 5445
6983.37 6650
6984.16 7988
6984.95 9698
6985.74 11368
6986.53 12427
6987.32 13249
6988.11 13059
6988.90 12421
6989.69 11105
6990.47 9731
6991.26 8234
6992.05 7101
6992.84 5994
6993.63 5144
6994.42 4437
6995.21 3890
6996.00 3453
6996.79 3152
6997.58 2927
6998.37 2892
6999.16 2696
6999.95 2652
7000.74 2654
7001.53 2594
7002.32 2576
7003.11 2548
7003.90 2506
7004.69 2428
7005.48 2429
7006.27 2289
7007.06 2329
7007.85 2203
7008.64 2190
7009.43 2159
7010.22 2215
7011.01 2263
7011.80 2459
7012.59 2519
7013.38 2618
7014.17 2715
7014.96 2643
7015.75 2599
7016.54 2519
7017.33 2536
7018.12 2441
7018.91 2403
7019.70 2404
7020.49 2361
7021.28 2502
7022.07 2635
7022.87 2807
7023.66 2923
7024.45 3105
7025.24 3201
7026.03 3223
7026.82 3156
7027.61 3220
7028.40 3170
7029.19 3116
7029.99 3007
7030.78 2830
7031.57 2755
7032.36 2699
7033.15 2604
7033.94 2525
7034.74 2456
7035.53 2425
7036.32 2431
7037.11 2461
7037.90 2522
7038.69 2546
7039.49 2519
7040.28 2502
7041.07 2592
7041.86 2626
7042.65 2626
7043.45 2664
7044.24 2623
7045.03 2647
7045.82 2609
7046.61 2529
7047.41 2598
7048.20 2747
7048.99 2730
7049.78 2759
7050.58 2965
7051.37 3113
7052.16 3139
7052.95 3157
7053.75 3024
7054.54 2846
7055.33 2616
7056.13 2558
7056.92 2520
7057.71 2499
7058.50 2562
7059.30 2577
7060.09 2582
7060.88 2635
7061.68 2566
7062.47 2486
7063.26 2521
7064.06 2498
7064.85 2416
7065.64 2294
7066.44 2288
7067.23 2315
7068.02 2233
7068.82 2188
7069.61 2092
7070.40 2159
7071.20 2104
7071.99 2073
7072.78 2059
7073.58 2010
7074.37 1989
7075.17 1885
7075.96 1892
7076.75 1888
7077.55 1911
7078.34 1816
7079.14 1860
7079.93 1857
7080.72 1896
7081.52 1808
7082.31 1909
7083.11 1841
7083.90 1804
7084.70 1777
7085.49 1850
7086.28 1971
7087.08 2020
7087.87 2122
7088.67 2200
7089.46 2149
7090.26 2158
7091.05 2082
7091.85 2032
7092.64 1905
7093.44 1836
7094.23 1787
7095.03 1716
7095.82 1590
7096.62 1573
7097.41 1590
7098.21 1663
7099.00 1581
7099.80 1642
7100.59 1641
7101.39 1594
7102.18 1529
7102.98 1579
7103.77 1576
7104.57 1507
7105.37 1542
7106.16 1518
7106.96 1476
7107.75 1452
7108.55 1416
7109.34 1441
7110.14 1418
7110.94 1386
7111.73 1465
7112.53 1466
7113.32 1411
7114.12 1428
7114.92 1386
7115.71 1389
7116.51 1399
7117.30 1417
7118.10 1391
7118.90 1374
7119.69 1354
7120.49 1361
7121.29 1420
7122.08 1435
7122.88 1450
7123.68 1446
7124.47 1411
7125.27 1406
7126.07 1472
7126.86 1479
7127.66 1414
7128.46 1467
7129.25 1565
7130.05 1582
7130.85 1522
7131.64 1506
7132.44 1525
7133.24 1474
7134.04 1485
7134.83 1497
7135.63 1432
7136.43 1372
7137.23 1395
7138.02 1341
7138.82 1327
7139.62 1338
7140.42 1315
7141.21 1269
7142.01 1249
7142.81 1279
7143.61 1233
7144.40 1276
7145.20 1314
7146.00 1276
7146.80 1256
7147.59 1198
7148.39 1194
7149.19 1206
7149.99 1171
7150.79 1222
7151.59 1231
7152.38 1205
7153.18 1256
7153.98 1233
7154.78 1202
7155.58 1254
7156.38 1281
7157.17 1283
7157.97 1329
7158.77 1228
7159.57 1294
7160.37 1267
7161.17 1185
7161.97 1220
7162.76 1203
7163.56 1252
7164.36 1194
7165.16 1190
7165.96 1240
7166.76 1236
7167.56 1196
7168.36 1239
7169.16 1214
7169.96 1191
7170.75 1231
7171.55 1178
7172.35 1173
7173.15 1176
7173.95 1183
7174.75 1141
7175.55 1077
7176.35 1093
7177.15 1126
7177.95 1125
7178.75 1137
7179.55 1144
7180.35 1113
7181.15 1171
7181.95 1189
7182.75 1197
7183.55 1197
7184.35 1178
7185.15 1199
7185.95 1173
7186.75 1197
7187.55 1158
7188.35 1144
7189.15 1129
7189.95 1015
7190.75 1039
7191.55 1039
7192.35 1060
7193.15 1093
7193.95 1114
7194.75 1062
7195.55 1151
7196.35 1085
7197.15 1048
7197.95 1090
7198.76 1083
7199.56 1068
7200.36 1099
7201.16 1135
7201.96 1138
7202.76 1094
7203.56 1103
7204.36 1107
7205.16 1075
7205.96 1085
7206.77 1094
7207.57 1079
7208.37 1051
7209.17 1123
7209.97 1114
7210.77 1170
7211.57 1216
7212.38 1173
7213.18 1183
7213.98 1169
7214.78 1146
7215.58 1195
7216.38 1186
7217.19 1204
7217.99 1218
7218.79 1167
7219.59 1205
7220.39 1262
7221.20 1264
7222.00 1229
7222.80 1186
7223.60 1241
7224.40 1259
7225.21 1186
7226.01 1210
7226.81 1237
7227.61 1243
7228.42 1231
7229.22 1232
7230.02 1294
7230.82 1266
7231.63 1215
7232.43 1254
7233.23 1309
7234.03 1365
7234.84 1529
7235.64 1631
7236.44 1687
7237.25 1755
7238.05 1822
7238.85 1747
7239.65 1748
7240.46 1706
7241.26 1589
7242.06 1518
7242.87 1432
7243.67 1429
7244.47 1387
7245.28 1413
7246.08 1339
7246.88 1347
7247.69 1352
7248.49 1319
7249.30 1312
7250.10 1337
7250.90 1393
7251.71 1314
7252.51 1298
7253.31 1281
7254.12 1296
7254.92 1275
7255.73 1318
7256.53 1308
7257.33 1342
7258.14 1344
7258.94 1352
7259.75 1327
7260.55 1339
7261.35 1407
7262.16 1451
7262.96 1524
7263.77 1538
7264.57 1528
7265.38 1502
7266.18 1520
7266.99 1454
7267.79 1463
7268.59 1490
7269.40 1493
7270.20 1408
7271.01 1430
7271.81 1412
7272.62 1411
7273.42 1456
7274.23 1497
7275.03 1453
7275.84 1410
7276.64 1396
7277.45 1463
7278.25 1430
7279.06 1501
7279.86 1442
7280.67 1530
7281.48 1632
7282.28 1719
7283.09 1826
7283.89 2007
7284.70 2203
7285.50 2355
7286.31 2443
7287.11 2379
7287.92 2275
7288.73 2071
7289.53 2068
7290.34 1972
7291.14 1809
7291.95 1724
7292.76 1746
7293.56 1654
7294.37 1637
7295.17 1517
7295.98 1551
7296.79 1598
7297.59 1590
7298.40 1505
7299.21 1564
7300.01 1616
7300.82 1632
7301.62 1619
7302.43 1704
7303.24 1723
7304.04 1717
7304.85 1783
7305.66 1725
7306.46 1762
7307.27 1768
7308.08 1843
7308.89 1927
7309.69 1988
7310.50 2166
7311.31 2224
7312.11 2294
7312.92 2390
7313.73 2305
7314.53 2254
7315.34 2162
7316.15 2243
7316.96 2315
7317.76 2398
7318.57 2552
7319.38 2829
7320.19 3058
7320.99 3229
7321.80 3241
7322.61 3208
7323.42 3079
7324.22 2939
7325.03 2851
7325.84 2729
7326.65 2457
7327.46 2253
7328.26 2219
7329.07 2040
7329.88 1955
7330.69 1923
7331.50 1869
7332.30 1816
7333.11 1787
7333.92 1843
7334.73 1879
7335.54 1848
7336.35 1886
7337.15 1922
7337.96 2025
7338.77 2085
7339.58 2184
7340.39 2270
7341.20 2356
7342.01 2399
7342.82 2408
7343.62 2293
7344.43 2199
7345.24 2116
7346.05 2122
7346.86 2069
7347.67 1992
7348.48 1987
7349.29 1906
7350.10 1929
7350.91 1893
7351.71 1855
7352.52 1813
7353.33 1797
7354.14 1767
7354.95 1772
7355.76 1708
7356.57 1838
7357.38 1823
7358.19 1870
7359.00 1945
7359.81 2092
7360.62 2245
7361.43 2260
7362.24 2407
7363.05 2313
7363.86 2352
7364.67 2325
7365.48 2306
7366.29 2322
7367.10 2277
7367.91 2126
7368.72 2160
7369.53 2075
7370.34 1924
7371.15 1859
7371.96 1814
7372.77 1728
7373.58 1659
7374.39 1696
7375.20 1663
7376.01 1678
7376.82 1710
7377.63 1700
7378.45 1740
7379.26 1849
7380.07 1929
7380.88 1970
7381.69 2062
7382.50 2217
7383.31 2236
7384.12 2203
7384.93 2144
7385.74 2174
7386.56 2075
7387.37 2075
7388.18 1950
7388.99 1838
7389.80 1864
7390.61 1749
7391.42 1675
7392.24 1593
7393.05 1564
7393.86 1585
7394.67 1637
7395.48 1605
7396.29 1465
7397.10 1523
7397.92 1532
7398.73 1589
7399.54 1609
7400.35 1679
7401.16 1767
7401.98 1802
7402.79 1830
7403.60 1800
7404.41 1783
7405.23 1798
7406.04 1754
7406.85 1720
7407.66 1687
7408.47 1667
7409.29 1584
7410.10 1599
7410.91 1538
7411.72 1471
7412.54 1468
7413.35 1413
7414.16 1370
7414.98 1310
7415.79 1294
7416.60 1297
7417.41 1252
7418.23 1225
7419.04 1209
7419.85 1278
7420.67 1273
7421.48 1255
7422.29 1198
7423.11 1213
7423.92 1231
7424.73 1214
7425.54 1159
7426.36 1228
7427.17 1190
7427.99 1115
7428.80 1163
7429.61 1177
7430.43 1121
7431.24 1145
7432.05 1176
7432.87 1151
7433.68 1091
7434.49 1137
7435.31 1174
7436.12 1104
7436.94 1103
7437.75 1143
7438.56 1183
7439.38 1160
7440.19 1148
7441.01 1154
7441.82 1174
7442.64 1189
7443.45 1147
7444.26 1103
7445.08 1082
7445.89 1115
7446.71 1109
7447.52 1139
7448.34 1025
7449.15 1087
7449.97 1097
7450.78 1095
7451.59 1101
7452.41 1093
7453.22 1083
7454.04 1101
7454.85 1082
7455.67 1045
7456.48 1029
7457.30 1058
7458.11 999
7458.93 1021
7459.74 1068
7460.56 1058
7461.38 1052
7462.19 1076
7463.01 1115
7463.82 1069
7464.64 1033
7465.45 1050
7466.27 1052
7467.08 1064
7467.90 1077
7468.72 1055
7469.53 1084
7470.35 1026
7471.16 1032
7471.98 1056
7472.79 1000
7473.61 1031
7474.43 1084
7475.24 1072
7476.06 1060
7476.87 1089
7477.69 1029
7478.51 1035
7479.32 1024
7480.14 1061
7480.96 1090
7481.77 1055
7482.59 1039
7483.41 1080
7484.22 1030
7485.04 1078
7485.85 1064
7486.67 1020
7487.49 975
7488.31 993
7489.12 972
7489.94 972
7490.76 984
7491.57 934
7492.39 993
7493.21 1013
7494.02 1048
7494.84 1057
7495.66 1003
7496.48 975
7497.29 994
7498.11 987
7498.93 1008
7499.74 1012
7500.56 945
7501.38 976
7502.20 1001
7503.01 1048
7503.83 1032
7504.65 1027
7505.47 1007
7506.29 976
7507.10 1016
7507.92 988
7508.74 955
7509.56 963
7510.37 991
7511.19 983
7512.01 996
7512.83 1036
7513.65 961
7514.47 1057
7515.28 1005
7516.10 1026
7516.92 1032
7517.74 968
7518.56 952
7519.38 972
7520.19 999
7521.01 958
7521.83 952
7522.65 933
7523.47 976
7524.29 937
7525.11 965
7525.92 1003
7526.74 1016
7527.56 1017
7528.38 953
7529.20 963
7530.02 996
7530.84 981
7531.66 1018
7532.48 988
7533.30 978
7534.12 1047
7534.93 1003
7535.75 995
7536.57 1048
7537.39 1014
7538.21 1002
7539.03 968
7539.85 948
7540.67 970
7541.49 1003
7542.31 1019
7543.13 991
7543.95 1018
7544.77 1002
7545.59 1035
7546.41 1057
7547.23 1002
7548.05 1051
7548.87 1001
7549.69 1020
7550.51 1043
7551.33 1005
7552.15 1008
7552.97 1039
7553.79 1063
7554.61 1053
7555.43 1080
7556.25 1000
7557.07 1039
7557.89 1040
7558.71 1126
7559.53 1121
7560.36 1143
7561.18 1118
7562.00 1148
7562.82 1137
7563.64 1166
7564.46 1136
7565.28 1154
7566.10 1169
7566.92 1174
7567.74 1168
7568.56 1159
7569.39 1125
7570.21 1209
7571.03 1184
7571.85 1167
7572.67 1188
7573.49 1214
7574.31 1222
7575.14 1199
7575.96 1242
7576.78 1215
7577.60 1240
7578.42 1264
7579.24 1177
7580.06 1203
7580.89 1221
7581.71 1254
7582.53 1253
7583.35 1229
7584.17 1236
7585.00 1236
7585.82 1271
7586.64 1275
7587.46 1319
7588.29 1369
7589.11 1362
7589.93 1387
7590.75 1397
7591.57 1378
7592.40 1326
7593.22 1374
7594.04 1419
7594.86 1398
7595.69 1422
7596.51 1411
7597.33 1434
7598.15 1465
7598.98 1547
7599.80 1461
7600.62 1547
7601.45 1616
7602.27 1675
7603.09 1706
7603.92 1833
7604.74 1893
7605.56 2023
7606.38 2030
7607.21 1982
7608.03 1899
7608.85 1902
7609.68 1833
7610.50 1798
7611.32 1742
7612.15 1754
7612.97 1719
7613.80 1708
7614.62 1773
7615.44 1782
7616.27 1926
7617.09 2053
7617.91 2137
7618.74 2404
7619.56 2552
7620.39 2462
7621.21 2454
7622.03 2409
7622.86 2336
7623.68 2252
7624.51 2149
7625.33 2102
7626.15 2121
7626.98 2047
7627.80 1983
7628.63 2069
7629.45 2189
7630.28 2154
7631.10 2221
7631.93 2228
7632.75 2330
7633.58 2344
7634.40 2357
7635.22 2325
7636.05 2169
7636.87 2082
7637.70 2003
7638.52 1851
7639.35 1827
7640.17 1741
7641.00 1698
7641.82 1692
7642.65 1708
7643.47 1776
7644.30 1818
7645.13 1866
7645.95 1973
7646.78 2074
7647.60 2030
7648.43 2077
7649.25 2159
7650.08 2273
7650.90 2281
7651.73 2261
7652.55 2196
7653.38 2069
7654.21 1946
7655.03 1823
7655.86 1739
7656.68 1680
7657.51 1559
7658.34 1456
7659.16 1417
7659.99 1395
7660.81 1360
7661.64 1338
7662.47 1339
7663.29 1302
7664.12 1306
7664.95 1250
7665.77 1306
7666.60 1296
7667.42 1318
7668.25 1286
7669.08 1302
7669.90 1290
7670.73 1351
7671.56 1284
7672.38 1269
7673.21 1309
7674.04 1268
7674.87 1283
7675.69 1206
7676.52 1220
7677.35 1217
7678.17 1260
7679.00 1194
7679.83 1171
7680.65 1269
7681.48 1292
7682.31 1280
7683.14 1322
7683.96 1365
7684.79 1414
7685.62 1500
7686.45 1503
7687.27 1440
7688.10 1449
7688.93 1427
7689.76 1407
7690.58 1407
7691.41 1316
7692.24 1322
7693.07 1370
7693.90 1370
7694.72 1312
7695.55 1406
7696.38 1359
7697.21 1347
7698.04 1424
7698.86 1518
7699.69 1531
7700.52 1517
7701.35 1558
7702.18 1474
7703.01 1504
7703.83 1381
7704.66 1349
7705.49 1335
7706.32 1363
7707.15 1271
7707.98 1273
7708.81 1201
7709.63 1261
7710.46 1234
7711.29 1234
7712.12 1195
7712.95 1203
7713.78 1208
7714.61 1165
7715.44 1186
7716.27 1150
7717.10 1177
7717.93 1165
7718.75 1152
7719.58 1167
7720.41 1133
7721.24 1119
7722.07 1119
7722.90 1115
7723.73 1075
7724.56 1106
7725.39 1095
7726.22 1125
7727.05 1127
7727.88 1103
7728.71 1136
7729.54 1168
7730.37 1117
7731.20 1128
7732.03 1072
7732.86 1104
7733.69 1124
7734.52 1081
7735.35 1047
7736.18 1023
7737.01 1055
7737.84 1023
7738.67 1000
7739.50 975
7740.33 1011
7741.16 988
7741.99 989
7742.82 1021
7743.65 978
7744.48 1007
7745.31 1087
7746.14 1204
7746.98 1290
7747.81 1368
7748.64 1357
7749.47 1393
7750.30 1446
7751.13 1410
7751.96 1316
7752.79 1290
7753.62 1163
7754.45 1153
7755.29 1096
7756.12 1078
7756.95 1035
7757.78 1039
7758.61 1005
7759.44 1024
7760.27 1000
7761.11 1046
7761.94 996
7762.77 944
7763.60 981
7764.43 943
7765.26 955
7766.10 962
7766.93 931
7767.76 954
7768.59 920
7769.42 890
7770.26 918
7771.09 922
7771.92 909
7772.75 879
7773.58 849
7774.42 887
7775.25 889
7776.08 886
7776.91 898
7777.75 905
7778.58 959
7779.41 915
7780.24 882
7781.08 905
7781.91 873
7782.74 910
7783.57 932
7784.41 952
7785.24 945
7786.07 963
7786.91 931
7787.74 955
7788.57 945
7789.40 984
7790.24 1033
7791.07 987
7791.90 1000
7792.74 957
7793.57 965
7794.40 954
7795.24 987
7796.07 950
7796.90 969
7797.74 1005
7798.57 942
7799.40 987
7800.24 987
7801.07 997
7801.91 1008
7802.74 991
7803.57 988
7804.41 972
7805.24 1030
7806.07 1032
7806.91 1002
7807.74 1035
7808.58 970
7809.41 1007
7810.25 1036
7811.08 1063
7811.91 1033
7812.75 1086
7813.58 1124
7814.42 1161
7815.25 1152
7816.09 1173
7816.92 1187
7817.75 1158
7818.59 1235
7819.42 1239
7820.26 1220
7821.09 1286
7821.93 1340
7822.76 1455
7823.60 1468
7824.43 1479
7825.27 1356
7826.10 1473
7826.94 1394
7827.77 1306
7828.61 1222
7829.44 1211
7830.28 1219
7831.11 1169
7831.95 1177
7832.78 1241
7833.62 1260
7834.46 1273
7835.29 1257
7836.13 1240
7836.96 1257
7837.80 1233
7838.63 1191
7839.47 1203
7840.31 1169
7841.14 1144
7841.98 1136
7842.81 1112
7843.65 1185
7844.48 1048
7845.32 1082
7846.16 1051
7846.99 1056
7847.83 1068
7848.67 1007
7849.50 982
7850.34 998
7851.17 1021
7852.01 976
7852.85 1034
7853.68 1018
7854.52 1038
7855.36 1046
7856.19 1029
7857.03 1011
7857.87 1009
7858.70 1047
7859.54 1004
7860.38 999
7861.21 1045
7862.05 984
7862.89 1038
7863.72 1028
7864.56 973
7865.40 973
7866.24 976
7867.07 955
7867.91 983
7868.75 974
7869.59 957
7870.42 1016
7871.26 1022
7872.10 1033
7872.94 1028
7873.77 1067
7874.61 1028
7875.45 1063
7876.29 1156
7877.12 1185
7877.96 1237
7878.80 1279
7879.64 1322
7880.47 1352
7881.31 1337
7882.15 1274
7882.99 1350
7883.83 1302
7884.66 1316
7885.50 1225
7886.34 1184
7887.18 1166
7888.02 1113
7888.86 1126
7889.69 1138
7890.53 1158
7891.37 1198
7892.21 1229
7893.05 1267
7893.89 1287
7894.73 1268
7895.56 1157
7896.40 1147
7897.24 1213
7898.08 1209
7898.92 1157
7899.76 1072
7900.60 1075
7901.44 1143
7902.28 1073
7903.12 1032
7903.95 1026
7904.79 1051
7905.63 1080
7906.47 1079
7907.31 1043
7908.15 1012
7908.99 1051
7909.83 1032
7910.67 1055
7911.51 1092
7912.35 1048
7913.19 1059
7914.03 1095
7914.87 1171
7915.71 1230
7916.55 1324
7917.39 1359
7918.23 1383
7919.07 1392
7919.91 1429
7920.75 1482
7921.59 1408
7922.43 1356
7923.27 1344
7924.11 1298
7924.95 1176
7925.79 1179
7926.63 1106
7927.47 1067
7928.31 1074
7929.15 1057
7929.99 1017
7930.83 978
7931.67 1038
7932.51 979
7933.35 975
7934.19 961
7935.04 1002
7935.88 994
7936.72 972
7937.56 1027
7938.40 995
7939.24 976
7940.08 965
7940.92 982
7941.76 1068
7942.60 1048
7943.45 1059
7944.29 1087
7945.13 1140
7945.97 1118
7946.81 1124
7947.65 1159
7948.49 1211
7949.34 1160
7950.18 1123
7951.02 1154
7951.86 1123
7952.70 1179
7953.54 1199
7954.39 1225
7955.23 1259
7956.07 1273
7956.91 1242
7957.75 1285
7958.60 1257
7959.44 1296
7960.28 1315
7961.12 1279
7961.96 1246
7962.81 1186
7963.65 1242
7964.49 1262
7965.33 1252
7966.18 1229
7967.02 1361
7967.86 1599
7968.70 1574
7969.55 1571
7970.39 1502
7971.23 1436
7972.08 1429
7972.92 1391
7973.76 1251
7974.60 1169
7975.45 1126
7976.29 1093
7977.13 1062
7977.98 1042
7978.82 1003
7979.66 1016
7980.51 962
7981.35 975
7982.19 1020
7983.04 1009
7983.88 1003
7984.72 973
7985.57 969
7986.41 1001
7987.25 1014
7988.10 975
7988.94 977
7989.78 931
7990.63 907
7991.47 892
7992.32 908
7993.16 913
7994.00 873
7994.85 849
7995.69 868
7996.54 838
7997.38 815
7998.22 801
7999.07 807
7999.91 865
8000.76 857
8001.60 774
8002.45 843
8003.29 820
8004.13 805
8004.98 811
8005.82 779
8006.67 817
8007.51 789
8008.36 765
8009.20 752
8010.05 808
8010.89 796
8011.74 758
8012.58 764
8013.43 754
8014.27 721
8015.12 779
8015.96 724
8016.81 750
8017.65 731
8018.50 737
8019.34 748
8020.19 752
8021.03 769
8021.88 704
8022.72 727
8023.57 698
8024.41 759
8025.26 716
8026.11 702
8026.95 693
8027.80 714
8028.64 722
8029.49 685
8030.33 728
8031.18 771
8032.03 715
8032.87 748
8033.72 734
8034.56 713
8035.41 703
8036.26 729
8037.10 735
8037.95 700
8038.80 690
8039.64 719
8040.49 692
8041.34 712
8042.18 704
8043.03 707
8043.87 713
8044.72 672
8045.57 681
8046.41 688
8047.26 681
8048.11 706
8048.96 685
8049.80 746
8050.65 698
8051.50 708
8052.34 685
8053.19 709
8054.04 667
8054.88 685
8055.73 721
8056.58 667
8057.43 637
8058.27 696
8059.12 740
8059.97 698
8060.82 661
8061.66 679
8062.51 707
8063.36 705
8064.21 673
8065.05 731
8065.90 709
8066.75 691
8067.60 706
8068.44 714
8069.29 709
8070.14 664
8070.99 645
8071.84 653
8072.68 684
8073.53 629
8074.38 658
8075.23 644
8076.08 655
8076.93 704
8077.77 693
8078.62 685
8079.47 666
8080.32 648
8081.17 632
8082.02 652
8082.87 670
8083.71 653
8084.56 672
8085.41 668
8086.26 661
8087.11 664
8087.96 632
8088.81 630
8089.66 625
8090.51 631
8091.35 678
8092.20 676
8093.05 624
8093.90 645
8094.75 685
8095.60 648
8096.45 680
8097.30 689
8098.15 659
8099.00 660
8099.85 675
8100.70 654
8101.55 666
8102.40 682
8103.25 628
8104.10 655
8104.95 665
8105.80 626
8106.65 606
8107.50 619
8108.35 620
8109.20 692
8110.05 639
8110.90 622
8111.75 639
8112.60 635
8113.45 659
8114.30 645
8115.15 610
8116.00 592
8116.85 654
8117.70 660
8118.55 647
8119.40 667
8120.25 655
8121.10 669
8121.95 689
8122.80 688
8123.65 634
8124.50 654
8125.35 687
8126.20 662
8127.06 679
8127.91 672
8128.76 684
8129.61 639
8130.46 677
8131.31 734
8132.16 721
8133.01 731
8133.86 706
8134.72 722
8135.57 729
8136.42 684
8137.27 680
8138.12 709
8138.97 675
8139.83 643
8140.68 698
8141.53 681
8142.38 654
8143.23 686
8144.08 689
8144.94 650
8145.79 655
8146.64 646
8147.49 667
8148.34 673
8149.20 643
8150.05 668
8150.90 694
8151.75 664
8152.60 707
8153.46 706
8154.31 701
8155.16 696
8156.01 729
8156.87 710
8157.72 686
8158.57 697
8159.42 706
8160.28 716
8161.13 671
8161.98 683
8162.84 647
8163.69 664
8164.54 636
8165.39 619
8166.25 636
8167.10 613
8167.95 607
8168.81 609
8169.66 607
8170.51 641
8171.37 676
8172.22 619
8173.07 597
8173.93 637
8174.78 612
8175.63 556
8176.49 590
8177.34 613
8178.19 591
8179.05 576
8179.90 588
8180.76 555
8181.61 605
8182.46 567
8183.32 623
8184.17 580
8185.02 537
8185.88 590
8186.73 575
8187.59 575
8188.44 543
8189.30 580
8190.15 576
8191.00 596
8191.86 584
8192.71 571
8193.57 559
8194.42 569
8195.28 597
8196.13 594
8196.99 587
8197.84 590
8198.69 569
8199.55 554
8200.40 559
8201.26 587
8202.11 613
8202.97 573
8203.82 575
8204.68 556
8205.53 550
8206.39 588
8207.24 568
8208.10 572
8208.95 597
8209.81 569
8210.67 618
8211.52 570
8212.38 617
8213.23 590
8214.09 602
8214.94 625
8215.80 604
8216.65 590
8217.51 576
8218.37 590
8219.22 575
8220.08 580
8220.93 598
8221.79 627
8222.64 667
8223.50 635
8224.36 698
8225.21 629
8226.07 604
8226.92 596
8227.78 603
8228.64 586
8229.49 561
8230.35 586
8231.21 578
8232.06 575
8232.92 577
8233.78 603
8234.63 597
8235.49 551
8236.35 576
8237.20 537
8238.06 575
8238.92 542
8239.77 585
8240.63 561
8241.49 571
8242.34 556
8243.20 538
8244.06 595
8244.91 575
8245.77 563
8246.63 521
8247.49 547
8248.34 580
8249.20 558
8250.06 595
8250.92 555
8251.77 529
8252.63 559
8253.49 542
8254.35 553
8255.20 559
8256.06 549
8256.92 537
8257.78 556
8258.63 562
8259.49 536
8260.35 550
8261.21 533
8262.07 541
8262.92 541
8263.78 533
8264.64 513
8265.50 517
8266.36 593
8267.22 619
8268.07 597
8268.93 601
8269.79 595
8270.65 565
8271.51 571
8272.37 546
8273.22 563
8274.08 567
8274.94 612
8275.80 589
8276.66 600
8277.52 627
8278.38 621
8279.24 616
8280.09 603
8280.95 631
8281.81 632
8282.67 646
8283.53 651
8284.39 637
8285.25 607
8286.11 627
8286.97 640
8287.83 647
8288.69 632
8289.55 588
8290.41 596
8291.26 610
8292.12 612
8292.98 623
8293.84 625
8294.70 640
8295.56 682
8296.42 686
8297.28 668
8298.14 627
8299.00 588
8299.86 590
8300.72 622
8301.58 612
8302.44 638
8303.30 601
8304.16 577
8305.02 615
8305.88 623
8306.74 617
8307.60 632
8308.46 610
8309.33 621
8310.19 590
8311.05 560
8311.91 594
8312.77 616
8313.63 594
8314.49 589
8315.35 576
8316.21 583
8317.07 607
8317.93 606
8318.79 546
8319.65 527
8320.52 531
8321.38 605
8322.24 586
8323.10 582
8323.96 553
8324.82 571
8325.68 541
8326.54 531
8327.41 554
8328.27 592
8329.13 596
8329.99 615
8330.85 594
8331.71 623
8332.57 572
8333.44 547
8334.30 571
8335.16 581
8336.02 593
8336.88 573
8337.75 575
8338.61 569
8339.47 596
8340.33 564
8341.19 571
8342.06 525
8342.92 579
8343.78 553
8344.64 598
8345.50 585
8346.37 568
8347.23 574
8348.09 611
8348.95 620
8349.82 571
8350.68 599
8351.54 604
8352.40 613
8353.27 571
8354.13 595
8354.99 598
8355.86 604
8356.72 577
8357.58 580
8358.45 582
8359.31 573
8360.17 592
8361.03 606
8361.90 592
8362.76 603
8363.62 564
8364.49 587
8365.35 595
8366.21 573
8367.08 616
8367.94 595
8368.80 602
8369.67 598
8370.53 632
8371.40 594
8372.26 588
8373.12 601
8373.99 599
8374.85 596
8375.71 608
8376.58 549
8377.44 606
8378.31 629
8379.17 629
8380.03 650
8380.90 632
8381.76 642
8382.63 640
8383.49 668
8384.36 644
8385.22 630
8386.08 671
8386.95 649
8387.81 695
8388.68 644
8389.54 694
8390.41 689
8391.27 654
8392.14 667
8393.00 637
8393.87 676
8394.73 692
8395.60 648
8396.46 652
8397.33 645
8398.19 627
8399.06 648
8399.92 669
8400.79 707
8401.65 708
8402.52 695
8403.38 661
8404.25 682
8405.11 719
8405.98 738
8406.84 706
8407.71 725
8408.58 721
8409.44 728
8410.31 739
8411.17 764
8412.04 761
8412.90 786
8413.77 733
8414.64 760
8415.50 734
8416.37 756
8417.23 809
8418.10 793
8418.97 834
8419.83 839
8420.70 818
8421.56 812
8422.43 809
8423.30 857
8424.16 849
8425.03 886
8425.90 878
8426.76 909
8427.63 933
8428.50 871
8429.36 977
8430.23 912
8431.10 956
8431.96 949
8432.83 1026
8433.70 1053
8434.56 1030
8435.43 941
8436.30 995
8437.16 1078
8438.03 1093
8438.90 1136
8439.77 1147
8440.63 1192
8441.50 1269
8442.37 1258
8443.24 1311
8444.10 1255
8444.97 1314
8445.84 1290
8446.71 1295
8447.57 1361
8448.44 1319
8449.31 1373
8450.18 1355
8451.04 1438
8451.91 1498
8452.78 1586
8453.65 1807
8454.52 2161
8455.38 2510
8456.25 2826
8457.12 3120
8457.99 3102
8458.86 3095
8459.72 3004
8460.59 2822
8461.46 2584
8462.33 2433
8463.20 2185
8464.07 1897
8464.93 1744
8465.80 1625
8466.67 1519
8467.54 1403
8468.41 1340
8469.28 1274
8470.15 1207
8471.02 1184
8471.88 1141
8472.75 1134
8473.62 1097
8474.49 1117
8475.36 1115
8476.23 1094
8477.10 1098
8477.97 1079
8478.84 1138
8479.71 1161
8480.58 1173
8481.44 1245
8482.31 1276
8483.18 1360
8484.05 1349
8484.92 1339
8485.79 1329
8486.66 1282
8487.53 1242
8488.40 1221
8489.27 1260
8490.14 1165
8491.01 1150
8491.88 1222
8492.75 1244
8493.62 1259
8494.49 1288
8495.36 1332
8496.23 1358
8497.10 1300
8497.97 1269
8498.84 1290
8499.71 1253
8500.58 1203
8501.45 1183
8502.32 1163
8503.19 1111
8504.06 1111
8504.93 1076
8505.80 1103
8506.67 1092
8507.55 1102
8508.42 1132
8509.29 1172
8510.16 1126
8511.03 1205
8511.90 1244
8512.77 1205
8513.64 1201
8514.51 1162
8515.38 1208
8516.25 1217
8517.13 1258
8518.00 1232
8518.87 1278
8519.74 1290
8520.61 1340
8521.48 1354
8522.35 1423
8523.23 1544
8524.10 1639
8524.97 1771
8525.84 1929
8526.71 1995
8527.58 2092
8528.46 2069
8529.33 2062
8530.20 2017
8531.07 1920
8531.94 1860
8532.81 1623
8533.69 1599
8534.56 1527
8535.43 1460
8536.30 1426
8537.18 1443
8538.05 1386
8538.92 1320
8539.79 1376
8540.66 1327
8541.54 1245
8542.41 1276
8543.28 1206
8544.15 1191
8545.03 1194
8545.90 1176
8546.77 1170
8547.64 1131
8548.52 1192
8549.39 1299
8550.26 1314
8551.14 1478
8552.01 1622
8552.88 1719
8553.76 1870
8554.63 1980
8555.50 1997
8556.37 2030
8557.25 1986
8558.12 1864
8558.99 1791
8559.87 1715
8560.74 1588
8561.61 1502
8562.49 1390
8563.36 1296
8564.24 1210
8565.11 1197
8565.98 1168
8566.86 1136
8567.73 1094
8568.60 1113
8569.48 1055
8570.35 1051
8571.23 993
8572.10 969
8572.97 941
8573.85 945
8574.72 1037
8575.60 1019
8576.47 1003
8577.34 952
8578.22 981
8579.09 933
8579.97 891
8580.84 937
8581.72 924
8582.59 913
8583.47 901
8584.34 962
8585.21 946
8586.09 915
8586.96 899
8587.84 955
8588.71 972
8589.59 934
8590.46 974
8591.34 974
8592.21 1004
8593.09 1015
8593.96 1035
8594.84 1038
8595.71 1063
8596.59 1055
8597.46 1019
8598.34 1042
8599.22 1062
8600.09 996
8600.97 1045
8601.84 1031
8602.72 973
8603.59 1020
8604.47 1077
8605.34 1050
8606.22 997
8607.10 994
8607.97 1028
8608.85 1056
8609.72 1034
8610.60 1057
8611.47 1040
8612.35 1025
8613.23 1038
8614.10 1032
8614.98 1051
8615.86 1085
8616.73 1065
8617.61 1098
8618.48 1082
8619.36 1095
8620.24 1136
8621.11 1103
8621.99 1127
8622.87 1168
8623.74 1197
8624.62 1230
8625.50 1181
8626.37 1139
8627.25 1203
8628.13 1174
8629.00 1226
8629.88 1234
8630.76 1231
8631.64 1208
8632.51 1247
8633.39 1214
8634.27 1209
8635.14 1192
8636.02 1195
8636.90 1226
8637.78 1194
8638.65 1169
8639.53 1207
8640.41 1248
8641.29 1180
8642.16 1266
8643.04 1217
8643.92 1248
8644.80 1321
8645.67 1362
8646.55 1340
8647.43 1363
8648.31 1404
8649.18 1437
8650.06 1426
8650.94 1449
8651.82 1435
8652.70 1443
8653.58 1469
8654.45 1392
8655.33 1420
8656.21 1443
8657.09 1495
8657.97 1557
8658.84 1568
8659.72 1591
8660.60 1739
8661.48 1920
8662.36 1990
8663.24 2217
8664.12 2400
8664.99 2606
8665.87 2741
8666.75 2734
8667.63 2715
8668.51 2553
8669.39 2432
8670.27 2389
8671.15 2324
8672.03 2198
8672.91 2188
8673.78 2167
8674.66 2135
8675.54 2129
8676.42 2052
8677.30 2049
8678.18 1995
8679.06 1836
8679.94 1778
8680.82 1767
8681.70 1637
8682.58 1562
8683.46 1564
8684.34 1516
8685.22 1510
8686.10 1511
8686.98 1507
8687.86 1584
8688.74 1716
8689.62 1788
8690.50 1959
8691.38 2178
8692.26 2284
8693.14 2468
8694.02 2563
8694.90 2631
8695.78 2471
8696.66 2357
8697.54 2247
8698.42 2124
8699.30 2098
8700.18 1908
8701.06 1867
8701.94 1858
8702.82 1864
8703.70 1818
8704.58 1710
8705.46 1691
8706.34 1639
8707.23 1480
8708.11 1468
8708.99 1400
8709.87 1320
8710.75 1300
8711.63 1269
8712.51 1232
8713.39 1186
8714.27 1190
8715.16 1109
8716.04 1078
8716.92 1069
8717.80 1061
8718.68 1079
8719.56 1020
8720.44 1064
8721.33 1064
8722.21 1078
8723.09 1037
8723.97 1017
8724.85 1044
8725.73 1080
8726.62 1070
8727.50 1136
8728.38 1124
8729.26 1082
8730.14 1114
8731.03 1179
8731.91 1146
8732.79 1175
8733.67 1155
8734.55 1187
8735.44 1184
8736.32 1123
8737.20 1119
8738.08 1022
8738.97 1050
8739.85 1071
8740.73 1066
8741.61 1053
8742.50 1040
8743.38 1059
8744.26 1072
8745.14 1060
8746.03 1024
8746.91 1005
8747.79 1002
8748.68 1024
8749.56 1026
8750.44 1055
8751.33 1034
8752.21 1012
8753.09 1023
8753.97 1065
8754.86 1053
8755.74 1094
8756.62 1129
8757.51 1209
8758.39 1169
8759.28 1201
8760.16 1173
8761.04 1220
8761.93 1191
8762.81 1152
8763.69 1214
8764.58 1173
8765.46 1168
8766.34 1175
8767.23 1170
8768.11 1127
8769.00 1069
8769.88 1127
8770.76 1174
8771.65 1120
8772.53 1137
8773.42 1166
8774.30 1161
8775.19 1057
8776.07 1112
8776.95 1106
8777.84 1126
8778.72 1083
8779.61 1130
8780.49 1216
8781.38 1255
8782.26 1301
8783.15 1295
8784.03 1323
8784.92 1312
8785.80 1262
8786.69 1196
8787.57 1243
8788.46 1173
8789.34 1137
8790.23 1167
8791.11 1130
8792.00 1097
8792.88 1074
8793.77 1082
8794.65 1021
8795.54 986
8796.42 984
8797.31 958
8798.19 934
8799.08 1029
8799.96 943
8800.85 962
8801.74 931
8802.62 895
8803.51 912
8804.39 897
8805.28 869
8806.16 890
8807.05 898
8807.94 855
8808.82 868
8809.71 872
8810.59 875
8811.48 850
8812.37 858
8813.25 872
8814.14 863
8815.03 870
8815.91 924
8816.80 921
8817.68 919
8818.57 921
8819.46 967
8820.34 986
8821.23 915
8822.12 904
8823.00 903
8823.89 927
8824.78 872
8825.66 873
8826.55 849
8827.44 890
8828.33 904
8829.21 848
8830.10 845
8830.99 837
8831.87 847
8832.76 825
8833.65 789
8834.54 804
8835.42 807
8836.31 807
8837.20 832
8838.08 817
8838.97 800
8839.86 782
8840.75 825
8841.64 731
8842.52 764
8843.41 788
8844.30 787
8845.19 835
8846.07 761
8846.96 761
8847.85 795
8848.74 821
8849.63 778
8850.51 739
8851.40 694
8852.29 704
8853.18 741
8854.07 750
8854.96 720
8855.84 754
8856.73 747
8857.62 687
8858.51 716
8859.40 741
8860.29 720
8861.17 681
8862.06 659
8862.95 686
8863.84 683
8864.73 687
8865.62 752
8866.51 697
8867.40 703
8868.29 638
8869.17 652
8870.06 657
8870.95 639
8871.84 702
8872.73 698
8873.62 650
8874.51 651
8875.40 635
8876.29 638
8877.18 635
8878.07 615
8878.96 610
8879.85 584
8880.74 629
8881.63 583
8882.51 630
8883.40 611
8884.29 562
8885.18 600
8886.07 605
8886.96 603
8887.85 570
8888.74 590
8889.63 575
8890.52 600
8891.41 591
8892.30 581
8893.19 594
8894.09 583
8894.98 560
8895.87 601
8896.76 554
8897.65 549
8898.54 566
8899.43 560
8900.32 549
8901.21 546
8902.10 550
8902.99 540
8903.88 541
8904.77 554
8905.66 546
8906.55 557
8907.44 547
8908.34 532
8909.23 549
8910.12 547
8911.01 539
8911.90 538
8912.79 542
8913.68 517
8914.57 526
8915.47 527
8916.36 551
8917.25 562
8918.14 552
8919.03 547
8919.92 526
8920.81 531
8921.71 474
8922.60 512
8923.49 507
8924.38 510
8925.27 502
8926.16 514
8927.06 494
8927.95 528
8928.84 533
8929.73 525
8930.62 527
8931.52 518
8932.41 501
8933.30 517
8934.19 488
8935.09 528
8935.98 549
8936.87 509
8937.76 503
8938.66 486
8939.55 498
8940.44 496
8941.33 446
8942.23 469
8943.12 513
8944.01 517
8944.90 492
8945.80 524
8946.69 479
8947.58 484
8948.48 506
8949.37 492
8950.26 475
8951.16 486
8952.05 491
8952.94 497
8953.84 481
8954.73 457
8955.62 470
8956.52 474
8957.41 482
8958.30 507
8959.20 514
8960.09 493
8960.98 460
8961.88 474
8962.77 475
8963.66 455
8964.56 462
8965.45 476
8966.35 480
8967.24 450
8968.13 455
8969.03 439
8969.92 440
8970.82 458
8971.71 449
8972.60 471
8973.50 476
8974.39 447
8975.29 464
8976.18 511
8977.08 493
8977.97 444
8978.87 453
8979.76 429
8980.65 454
8981.55 478
8982.44 467
8983.34 448
8984.23 426
8985.13 420
8986.02 427
8986.92 428
8987.81 457
8988.71 457
8989.60 444
8990.50 471
8991.39 454
8992.29 437
8993.18 462
8994.08 469
8994.97 464
8995.87 454
8996.76 473
8997.66 490
8998.56 444
8999.45 435
9000.35 443
9001.24 444
9002.14 446
9003.03 460
9003.93 428
9004.83 443
9005.72 485
9006.62 481
9007.51 451
9008.41 448
9009.31 471
9010.20 470
9011.10 451
9011.99 442
9012.89 457
9013.79 418
9014.68 421
9015.58 455
9016.48 429
9017.37 450
9018.27 448
9019.16 441
9020.06 425
9020.96 453
9021.85 443
9022.75 403
9023.65 412
9024.54 448
9025.44 448
9026.34 479
9027.24 441
9028.13 445
9029.03 442
9029.93 432
9030.82 395
9031.72 452
9032.62 456
9033.52 451
9034.41 426
9035.31 430
9036.21 408
9037.10 390
9038.00 424
9038.90 425
9039.80 441
9040.69 438
9041.59 438
9042.49 428
9043.39 414
9044.29 420
9045.18 408
9046.08 434
9046.98 420
9047.88 457
9048.78 445
9049.67 452
9050.57 445
9051.47 428
9052.37 430
9053.27 453
9054.16 438
9055.06 453
9055.96 453
9056.86 442
9057.76 434
9058.66 467
9059.55 462
9060.45 451
9061.35 462
9062.25 470
9063.15 457
9064.05 457
9064.95 456
9065.85 429
9066.74 452
9067.64 443
9068.54 452
9069.44 464
9070.34 474
9071.24 455
9072.14 440
9073.04 460
9073.94 481
9074.84 466
9075.74 432
9076.64 411
9077.53 424
9078.43 452
9079.33 454
9080.23 462
9081.13 448
9082.03 465
9082.93 440
9083.83 481
9084.73 459
9085.63 474
9086.53 461
9087.43 461
9088.33 453
9089.23 455
9090.13 480
9091.03 466
9091.93 478
9092.83 464
9093.73 481
9094.63 491
9095.53 496
9096.43 475
9097.33 472
9098.23 484
9099.13 461
9100.04 482
9100.94 478
9101.84 452
9102.74 441
9103.64 461
9104.54 417
9105.44 463
9106.34 472
9107.24 472
9108.14 436
9109.04 458
9109.94 467
9110.85 446
9111.75 463
9112.65 470
9113.55 437
9114.45 459
9115.35 453
9116.25 467
9117.15 462
9118.06 484
9118.96 478
9119.86 448
9120.76 489
9121.66 465
9122.56 466
9123.46 453
9124.37 461
9125.27 458
9126.17 457
9127.07 473
9127.97 483
9128.88 474
9129.78 456
9130.68 445
9131.58 453
9132.48 442
9133.39 444
9134.29 468
9135.19 446
9136.09 457
9137.00 426
9137.90 428
9138.80 448
9139.70 462
9140.61 430
9141.51 394
9142.41 439
9143.31 444
9144.22 433
9145.12 448
9146.02 458
9146.92 420
9147.83 421
9148.73 405
9149.63 451
9150.54 427
9151.44 427
9152.34 443
9153.25 439
9154.15 424
9155.05 444
9155.96 472
9156.86 436
9157.76 434
9158.67 425
9159.57 452
9160.47 421
9161.38 413
9162.28 430
9163.18 461
9164.09 447
9164.99 472
9165.90 466
9166.80 455
9167.70 490
9168.61 488
9169.51 501
9170.42 478
9171.32 472
9172.22 505
9173.13 496
9174.03 455
9174.94 441
9175.84 468
9176.74 473
9177.65 449
9178.55 452
9179.46 483
9180.36 532
9181.27 459
9182.17 480
9183.08 480
9183.98 462
9184.89 441
9185.79 480
9186.70 504
9187.60 469
9188.51 479
9189.41 481
9190.32 463
9191.22 446
9192.13 485
9193.03 473
9193.94 470
9194.84 463
9195.75 495
9196.65 494
9197.56 519
9198.46 549
9199.37 533
9200.27 567
9201.18 613
9202.08 599
9202.99 583
9203.90 570
9204.80 542
9205.71 531
9206.61 522
9207.52 502
9208.42 477
9209.33 480
9210.24 464
9211.14 451
9212.05 436
9212.95 428
9213.86 488
9214.77 445
9215.67 461
9216.58 476
9217.49 478
9218.39 465
9219.30 457
9220.21 450
9221.11 446
9222.02 421
9222.93 461
9223.83 407
9224.74 420
9225.65 444
9226.55 431
9227.46 436
9228.37 438
9229.27 451
9230.18 450
9231.09 442
9231.99 425
9232.90 426
9233.81 429
9234.72 436
9235.62 445
9236.53 473
9237.44 414
9238.34 459
9239.25 439
9240.16 468
9241.07 454
9241.97 437
9242.88 427
9243.79 421
9244.70 430
9245.61 414
9246.51 426
9247.42 387
9248.33 396
9249.24 413
9250.14 446
9251.05 395
9251.96 410
9252.87 430
9253.78 431
9254.69 424
9255.59 425
9256.50 416
9257.41 397
9258.32 428
9259.23 451
9260.14 449
9261.04 449
9261.95 404
9262.86 436
9263.77 441
9264.68 429
9265.59 474
9266.50 420
9267.40 439
9268.31 423
9269.22 443
9270.13 415
9271.04 428
9271.95 426
9272.86 442
9273.77 456
9274.68 422
9275.59 434
9276.49 437
9277.40 429
9278.31 432
9279.22 459
9280.13 437
9281.04 434
9281.95 424
9282.86 427
9283.77 448
9284.68 448
9285.59 408
9286.50 474
9287.41 459
9288.32 424
9289.23 417
9290.14 449
9291.05 468
9291.96 444
9292.87 451
9293.78 463
9294.69 464
9295.60 461
9296.51 469
9297.42 459
9298.33 500
9299.24 483
9300.15 504
9301.06 455
9301.97 471
9302.88 501
9303.79 485
9304.70 490
9305.61 415
9306.53 456
9307.44 468
9308.35 506
9309.26 508
9310.17 522
9311.08 496
9311.99 462
9312.90 518
9313.81 481
9314.72 458
9315.63 445
9316.55 459
9317.46 489
9318.37 468
9319.28 450
9320.19 475
9321.10 464
9322.01 446
9322.93 500
9323.84 468
9324.75 421
9325.66 460
9326.57 462
9327.48 486
9328.40 446
9329.31 487
9330.22 468
9331.13 448
9332.04 452
9332.96 460
9333.87 438
9334.78 476
9335.69 476
9336.60 474
9337.52 456
9338.43 443
9339.34 481
9340.25 462
9341.17 479
9342.08 450
9342.99 438
9343.90 456
9344.82 448
9345.73 431
9346.64 435
9347.55 479
9348.47 456
9349.38 457
9350.29 452
9351.21 472
9352.12 467
9353.03 442
9353.94 441
9354.86 453
9355.77 478
9356.68 476
9357.60 476
9358.51 475
9359.42 463
9360.34 455
9361.25 463
9362.16 479
9363.08 471
9363.99 458
9364.90 452
9365.82 482
9366.73 440
9367.65 476
9368.56 432
9369.47 483
9370.39 449
9371.30 485
9372.21 441
9373.13 499
9374.04 481
9374.96 447
9375.87 441
9376.79 461
9377.70 507
9378.61 504
9379.53 510
9380.44 496
9381.36 520
9382.27 531
9383.19 497
9384.10 510
9385.01 525
9385.93 479
9386.84 486
9387.76 486
9388.67 499
9389.59 519
9390.50 526
9391.42 548
9392.33 562
9393.25 569
9394.16 556
9395.08 554
9395.99 571
9396.91 578
9397.82 585
9398.74 538
9399.65 548
9400.57 543
9401.48 549
9402.40 572
9403.32 512
9404.23 510
9405.15 483
9406.06 512
9406.98 493
9407.89 492
9408.81 479
9409.73 502
9410.64 510
9411.56 504
9412.47 543
9413.39 499
9414.30 505
9415.22 521
9416.14 519
9417.05 477
9417.97 516
9418.89 522
9419.80 551
9420.72 537
9421.63 527
9422.55 540
9423.47 556
9424.38 535
9425.30 529
9426.22 522
9427.13 490
9428.05 569
9428.97 573
9429.88 540
9430.80 529
9431.72 528
9432.63 499
9433.55 524
9434.47 560
9435.38 553
9436.30 546
9437.22 527
9438.14 547
9439.05 572
9439.97 609
9440.89 590
9441.81 576
9442.72 620
9443.64 605
9444.56 649
9445.47 640
9446.39 638
9447.31 626
9448.23 621
9449.15 618
9450.06 644
9450.98 645
9451.90 649
9452.82 623
9453.73 702
9454.65 688
9455.57 693
9456.49 671
9457.41 656
9458.32 634
9459.24 630
9460.16 604
9461.08 625
9462.00 578
9462.92 600
9463.83 617
9464.75 587
9465.67 618
9466.59 596
9467.51 598
9468.43 574
9469.35 631
9470.26 601
9471.18 596
9472.10 603
9473.02 589
9473.94 577
9474.86 610
9475.78 638
9476.70 645
9477.62 638
9478.54 659
9479.45 641
9480.37 661
9481.29 619
9482.21 705
9483.13 678
9484.05 650
9484.97 648
9485.89 656
9486.81 629
9487.73 626
9488.65 614
9489.57 636
9490.49 631
9491.41 635
9492.33 630
9493.25 560
9494.17 565
9495.09 589
9496.01 602
9496.93 584
9497.85 597
9498.77 602
9499.69 617
9500.61 602
9501.53 627
9502.45 645
9503.37 606
9504.29 620
9505.21 643
9506.13 655
9507.05 616
9507.97 634
9508.89 645
9509.81 637
9510.73 659
9511.65 656
9512.57 638
9513.49 648
9514.42 677
9515.34 718
9516.26 717
9517.18 705
9518.10 739
9519.02 742
9519.94 859
9520.86 826
9521.78 818
9522.71 883
9523.63 869
9524.55 861
9525.47 838
9526.39 848
9527.31 823
9528.23 812
9529.16 773
9530.08 753
9531.00 754
9531.92 732
9532.84 767
9533.76 737
9534.69 700
9535.61 717
9536.53 733
9537.45 717
9538.37 725
9539.30 718
9540.22 716
9541.14 727
9542.06 718
9542.98 657
9543.91 683
9544.83 707
9545.75 696
9546.67 735
9547.60 739
9548.52 766
9549.44 742
9550.36 789
9551.29 741
9552.21 738
9553.13 777
9554.06 767
9554.98 791
9555.90 761
9556.82 739
9557.75 729
9558.67 729
9559.59 740
9560.52 753
9561.44 745
9562.36 776
9563.29 774
9564.21 754
9565.13 783
9566.06 748
9566.98 749
9567.90 761
9568.83 762
9569.75 713
9570.67 733
9571.60 716
9572.52 721
9573.44 770
9574.37 717
9575.29 723
9576.22 724
9577.14 781
9578.06 758
9578.99 751
9579.91 762
9580.84 770
9581.76 788
9582.68 797
9583.61 829
9584.53 784
9585.46 844
9586.38 804
9587.31 751
9588.23 775
9589.15 791
9590.08 741
9591.00 747
9591.93 777
9592.85 766
9593.78 809
9594.70 832
9595.63 855
9596.55 871
9597.48 861
9598.40 883
9599.33 917
9600.25 898
9601.18 934
9602.10 945
9603.03 940
9603.95 939
9604.88 920
9605.80 886
9606.73 925
9607.65 902
9608.58 842
9609.50 833
9610.43 842
9611.35 866
9612.28 764
9613.21 804
9614.13 803
9615.06 828
9615.98 844
9616.91 847
9617.84 820
9618.76 816
9619.69 816
9620.61 839
9621.54 835
9622.47 825
9623.39 828
9624.32 872
9625.24 910
9626.17 892
9627.10 849
9628.02 896
9628.95 918
9629.88 885
9630.80 907
9631.73 905
9632.65 898
9633.58 856
9634.51 923
9635.43 975
9636.36 996
9637.29 940
9638.22 968
9639.14 991
9640.07 1004
9641.00 1037
9641.92 1034
9642.85 1054
9643.78 1076
9644.70 1116
9645.63 1096
9646.56 1115
9647.49 1181
9648.41 1179
9649.34 1215
9650.27 1308
9651.20 1272
9652.12 1228
9653.05 1253
9653.98 1177
9654.91 1142
9655.83 1082
9656.76 1152
9657.69 1157
9658.62 1091
9659.55 1084
9660.47 1090
9661.40 1112
9662.33 1114
9663.26 1081
9664.19 1097
9665.11 1074
9666.04 1166
9666.97 1141
9667.90 1085
9668.83 1132
9669.75 1183
9670.68 1215
9671.61 1191
9672.54 1238
9673.47 1166
9674.40 1182
9675.33 1230
9676.25 1251
9677.18 1201
9678.11 1254
9679.04 1307
9679.97 1271
9680.90 1332
9681.83 1290
9682.76 1339
9683.69 1282
9684.61 1275
9685.54 1320
9686.47 1333
9687.40 1338
9688.33 1325
9689.26 1314
9690.19 1376
9691.12 1416
9692.05 1379
9692.98 1318
9693.91 1378
9694.84 1370
9695.77 1412
9696.70 1443
9697.63 1368
9698.56 1433
9699.49 1437
9700.42 1434
9701.35 1382
9702.28 1429
9703.21 1399
9704.14 1379
9705.07 1327
9706.00 1276
9706.93 1259
9707.86 1270
9708.79 1256
9709.72 1239
9710.65 1234
9711.58 1255
9712.51 1273
9713.44 1260
9714.37 1291
9715.30 1349
9716.23 1309
9717.16 1366
9718.09 1280
9719.02 1271
9719.95 1261
9720.88 1241
9721.81 1245
9722.75 1184
9723.68 1128
9724.61 1162
9725.54 1113
9726.47 1127
9727.40 1048
9728.33 998
9729.26 1076
9730.19 1085
9731.13 1099
9732.06 1084
9732.99 1076
9733.92 1089
9734.85 1025
9735.78 981
9736.71 1013
9737.65 1009
9738.58 979
9739.51 972
9740.44 1009
9741.37 978
9742.30 985
9743.24 966
9744.17 987
9745.10 992
9746.03 967
9746.96 955
9747.90 964
9748.83 938
9749.76 935
9750.69 964
9751.63 964
9752.56 963
9753.49 951
9754.42 993
9755.36 982
9756.29 930
9757.22 911
9758.15 945
9759.09 931
9760.02 908
9760.95 876
9761.88 886
9762.82 871
9763.75 901
9764.68 922
9765.62 948
9766.55 919
9767.48 946
9768.41 984
9769.35 940
9770.28 922
9771.21 962
9772.15 932
9773.08 941
9774.01 932
9774.95 961
9775.88 941
9776.81 974
9777.75 977
9778.68 978
9779.62 1000
9780.55 998
9781.48 1015
9782.42 1126
9783.35 1099
9784.28 1058
9785.22 1056
9786.15 1098
9787.09 1096
9788.02 1042
9788.95 997
9789.89 1002
9790.82 997
9791.76 975
9792.69 963
9793.63 991
9794.56 1000
9795.49 995
9796.43 1024
9797.36 1027
9798.30 1050
9799.23 1043
9800.17 1085
9801.10 1079
9802.04 1059
9802.97 1052
9803.91 1016
9804.84 984
9805.78 931
9806.71 947
9807.65 872
9808.58 811
9809.52 814
9810.45 821
9811.39 764
9812.32 801
9813.26 725
9814.19 722
9815.13 709
9816.06 699
9817.00 751
9817.93 716
9818.87 712
9819.80 759
9820.74 731
9821.68 713
9822.61 728
9823.55 730
9824.48 726
9825.42 750
9826.35 714
9827.29 695
9828.23 730
9829.16 707
9830.10 732
9831.03 713
9831.97 714
9832.91 706
9833.84 667
9834.78 711
9835.72 706
9836.65 705
9837.59 681
9838.52 717
9839.46 689
9840.40 703
9841.33 717
9842.27 705
9843.21 688
9844.14 659
9845.08 712
9846.02 661
9846.95 642
9847.89 677
9848.83 695
9849.77 711
9850.70 707
9851.64 682
9852.58 680
9853.51 682
9854.45 689
9855.39 717
9856.33 714
9857.26 665
9858.20 705
9859.14 721
9860.08 693
9861.01 668
9861.95 673
9862.89 672
9863.83 673
9864.76 690
9865.70 687
9866.64 675
9867.58 679
9868.51 667
9869.45 674
9870.39 703
9871.33 670
9872.27 694
9873.20 675
9874.14 701
9875.08 645
9876.02 665
9876.96 697
9877.90 688
9878.83 693
9879.77 722
9880.71 688
9881.65 642
9882.59 676
9883.53 644
9884.47 654
9885.40 647
9886.34 643
9887.28 686
9888.22 667
9889.16 653
9890.10 633
9891.04 662
9891.98 627
9892.91 645
9893.85 660
9894.79 676
9895.73 642
9896.67 674
9897.61 649
9898.55 658
9899.49 632
9900.43 643
9901.37 618
9902.31 625
9903.25 649
9904.19 663
9905.13 652
9906.07 646
9907.01 618
9907.95 626
9908.89 659
9909.83 632
9910.77 653
9911.71 677
9912.65 693
9913.59 702
9914.53 673
9915.47 697
9916.41 657
9917.35 614
9918.29 693
9919.23 691
9920.17 699
9921.11 715
9922.05 796
9922.99 835
9923.93 823
9924.87 866
9925.81 960
9926.75 1028
9927.69 1065
9928.63 1069
9929.57 1005
9930.51 1026
9931.45 953
9932.39 920
9933.34 903
9934.28 865
9935.22 826
9936.16 791
9937.10 767
9938.04 722
9938.98 695
9939.92 674
9940.87 651
9941.81 664
9942.75 646
9943.69 687
9944.63 686
9945.57 682
9946.51 731
9947.46 745
9948.40 768
9949.34 773
9950.28 807
9951.22 861
9952.16 863
9953.11 856
9954.05 804
9954.99 803
9955.93 799
9956.87 811
9957.82 763
9958.76 745
9959.70 683
9960.64 680
9961.59 674
9962.53 649
9963.47 622
9964.41 593
9965.35 656
9966.30 603
9967.24 584
9968.18 591
9969.13 576
9970.07 545
9971.01 559
9971.95 573
9972.90 540
9973.84 528
9974.78 550
9975.73 538
9976.67 552
9977.61 532
9978.55 540
9979.50 526
9980.44 543
9981.38 540
9982.33 529
9983.27 504
9984.21 494
9985.16 510
9986.10 541
9987.04 535
9987.99 550
9988.93 575
9989.88 537
9990.82 565
9991.76 540
9992.71 542
9993.65 533
9994.59 518
9995.54 534
9996.48 539
9997.43 512
9998.37 496
9999.31 497
10000.26 478
10001.20 527
10002.15 518
10003.09 506
10004.04 537
10004.98 507
10005.92 519
10006.87 508
10007.81 502
10008.76 531
10009.70 511
10010.65 546
10011.59 515
10012.54 459
10013.48 477
10014.43 514
10015.37 520
10016.32 500
10017.26 501
10018.21 489
10019.15 479
10020.10 479
10021.04 492
10021.99 519
10022.93 506
10023.88 506
10024.82 485
10025.77 485
10026.71 509
10027.66 507
10028.60 484
10029.55 472
10030.49 460
10031.44 464
10032.39 497
10033.33 518
10034.28 483
10035.22 484
10036.17 493
10037.11 460
10038.06 461
10039.01 471
10039.95 464
10040.90 477
10041.84 451
10042.79 460
10043.74 459
10044.68 437
10045.63 471
10046.58 444
10047.52 453
10048.47 450
10049.41 452
10050.36 462
10051.31 444
10052.25 422
10053.20 436
10054.15 420
10055.09 439
10056.04 455
10056.99 447
10057.93 472
10058.88 470
10059.83 443
10060.78 419
10061.72 412
10062.67 432
10063.62 458
10064.56 434
10065.51 425
10066.46 456
10067.41 434
10068.35 432
10069.30 420
10070.25 428
10071.20 455
10072.14 443
10073.09 461
10074.04 458
10074.99 420
10075.93 424
10076.88 450
10077.83 458
10078.78 437
10079.72 462
10080.67 425
10081.62 432
10082.57 420
10083.52 444
10084.46 467
10085.41 440
10086.36 424
10087.31 446
10088.26 459
10089.21 432
10090.15 417
10091.10 445
10092.05 449
10093.00 456
10093.95 473
10094.90 445
10095.85 431
10096.79 445
10097.74 478
10098.69 453
10099.64 444
10100.59 421
10101.54 424
10102.49 444
10103.44 429
10104.39 445
10105.33 443
10106.28 424
10107.23 405
10108.18 374
10109.13 402
10110.08 423
10111.03 451
10111.98 412
10112.93 456
10113.88 451
10114.83 412
10115.78 431
10116.73 450
10117.68 467
10118.63 461
10119.58 442
10120.53 429
10121.48 442
10122.43 423
10123.38 457
10124.33 423
10125.28 436
10126.23 440
10127.18 437
10128.13 448
10129.08 440
10130.03 440
10130.98 484
10131.93 446
10132.88 464
10133.83 453
10134.78 450
10135.73 453
10136.68 449
10137.63 449
10138.58 476
10139.53 450
10140.48 496
10141.43 440
10142.38 481
10143.33 446
10144.29 466
10145.24 488
10146.19 476
10147.14 483
10148.09 487
10149.04 474
10149.99 457
10150.94 502
10151.89 486
10152.85 481
10153.80 505
10154.75 508
10155.70 492
10156.65 472
10157.60 482
10158.55 472
10159.51 503
10160.46 489
10161.41 506
10162.36 520
10163.31 515
10164.26 523
10165.22 536
10166.17 529
10167.12 550
10168.07 530
10169.02 573
10169.98 541
10170.93 550
10171.88 573
10172.83 546
10173.79 559
10174.74 567
10175.69 599
10176.64 568
10177.60 615
10178.55 602
10179.50 616
10180.45 638
10181.41 624
10182.36 591
10183.31 611
10184.26 631
10185.22 625
10186.17 625
10187.12 614
10188.08 618
10189.03 634
10189.98 626
10190.93 633
10191.89 643
10192.84 641
10193.79 647
10194.75 642
10195.70 657
10196.65 661
10197.61 650
10198.56 631
10199.51 671
10200.47 653
10201.42 669
10202.38 716
10203.33 760
10204.28 744
10205.24 767
10206.19 802
10207.14 779
10208.10 753
10209.05 809
10210.01 795
10210.96 788
10211.91 763
10212.87 774
10213.82 783
10214.78 765
10215.73 698
10216.69 699
10217.64 733
10218.59 687
10219.55 686
10220.50 649
10221.46 690
10222.41 670
10223.37 688
10224.32 705
10225.28 651
10226.23 677
10227.19 681
10228.14 701
10229.10 694
10230.05 682
10231.01 740
10231.96 811
10232.92 819
10233.87 889
10234.83 902
10235.78 931
10236.74 945
10237.69 1005
10238.65 993
10239.60 938
10240.56 935
10241.51 931
10242.47 857
10243.42 809
10244.38 766
10245.34 762
10246.29 703
10247.25 697
10248.20 697
10249.16 682
10250.11 610
10251.07 597
10252.03 651
10252.98 609
10253.94 628
10254.89 628
10255.85 591
10256.81 607
10257.76 591
10258.72 565
10259.68 558
10260.63 544
10261.59 549
10262.55 531
10263.50 540
10264.46 565
10265.41 543
10266.37 558
10267.33 571
10268.28 546
10269.24 587
10270.20 575
10271.16 555
10272.11 564
10273.07 582
10274.03 572
10274.98 584
10275.94 598
10276.90 582
10277.85 544
10278.81 527
10279.77 534
10280.73 559
10281.68 515
10282.64 503
10283.60 501
10284.56 517
10285.51 492
10286.47 494
10287.43 502
10288.39 478
10289.34 476
10290.30 521
10291.26 501
10292.22 490
10293.18 464
10294.13 465
10295.09 537
10296.05 505
10297.01 468
10297.97 504
10298.92 529
10299.88 472
10300.84 480
10301.80 483
10302.76 502
10303.72 471
10304.67 476
10305.63 512
10306.59 479
10307.55 465
10308.51 484
10309.47 477
10310.43 448
10311.38 464
10312.34 480
10313.30 513
10314.26 503
10315.22 478
10316.18 481
10317.14 476
10318.10 515
10319.06 485
10320.01 477
10320.97 515
10321.93 469
10322.89 452
10323.85 493
10324.81 491
10325.77 428
10326.73 446
10327.69 450
10328.65 450
10329.61 455
10330.57 447
10331.53 446
10332.49 456
10333.45 459
10334.41 453
10335.37 441
10336.33 450
10337.29 444
10338.25 436
10339.21 457
10340.17 409
10341.13 434
10342.09 412
10343.05 398
10344.01 408
10344.97 427
10345.93 460
10346.89 424
10347.85 410
10348.81 455
10349.77 423
10350.73 452
10351.69 434
10352.65 421
10353.61 438
10354.57 425
10355.53 418
10356.49 415
10357.46 413
10358.42 420
10359.38 420
10360.34 368
10361.30 392
10362.26 367
10363.22 431
10364.18 372
10365.14 381
10366.11 404
10367.07 393
10368.03 388
10368.99 381
10369.95 393
10370.91 377
10371.87 373
10372.84 370
10373.80 370
10374.76 402
10375.72 400
10376.68 397
10377.64 380
10378.61 381
10379.57 382
10380.53 405
10381.49 402
10382.45 370
10383.42 369
10384.38 399
10385.34 384
10386.30 373
10387.27 379
10388.23 400
10389.19 366
10390.15 370
10391.11 370
10392.08 409
10393.04 355
10394.00 370
10394.96 382
10395.93 392
10396.89 388
10397.85 386
10398.82 381
10399.78 359
10400.74 357
10401.70 382
10402.67 389
10403.63 378
10404.59 388
10405.56 385
10406.52 392
10407.48 352
10408.45 373
10409.41 338
10410.37 373
10411.34 382
10412.30 387
10413.26 378
10414.23 378
10415.19 385
10416.15 406
10417.12 398
10418.08 399
10419.04 427
10420.01 424
10420.97 415
10421.94 433
10422.90 463
10423.86 451
10424.83 420
10425.79 393
10426.76 425
10427.72 424
10428.68 370
10429.65 376
10430.61 374
10431.58 394
10432.54 389
10433.51 403
10434.47 373
10435.44 356
10436.40 349
10437.36 362
10438.33 351
10439.29 363
10440.26 370
10441.22 380
10442.19 372
10443.15 358
10444.12 354
10445.08 382
10446.05 360
10447.01 347
10447.98 342
10448.94 338
10449.91 333
10450.87 352
10451.84 334
10452.80 347
10453.77 371
10454.73 367
10455.70 363
10456.67 367
10457.63 345
10458.60 329
10459.56 340
10460.53 348
10461.49 355
10462.46 385
10463.43 361
10464.39 359
10465.36 348
10466.32 382
10467.29 390
10468.25 349
10469.22 361
10470.19 351
10471.15 338
10472.12 350
10473.09 349
10474.05 355
10475.02 361
10475.98 368
10476.95 360
10477.92 365
10478.88 371
10479.85 358
10480.82 377
10481.78 345
10482.75 366
10483.72 361
10484.68 396
10485.65 424
10486.62 373
10487.58 377
10488.55 400
10489.52 389
10490.49 363
10491.45 344
10492.42 354
10493.39 406
10494.35 369
10495.32 359
10496.29 323
10497.26 340
10498.22 357
10499.19 350
10500.16 372
10501.13 346
10502.09 373
10503.06 372
10504.03 358
10505.00 344
10505.96 340
10506.93 370
10507.90 337
10508.87 364
10509.84 354
10510.80 355
10511.77 383
10512.74 358
10513.71 377
10514.68 363
10515.64 375
10516.61 367
10517.58 363
10518.55 366
10519.52 346
10520.49 356
10521.45 356
10522.42 377
10523.39 344
10524.36 360
10525.33 355
10526.30 382
10527.27 372
10528.23 355
10529.20 368
10530.17 363
10531.14 372
10532.11 373
10533.08 384
10534.05 382
10535.02 404
10535.99 358
10536.96 394
10537.93 374
10538.89 407
10539.86 395
10540.83 408
10541.80 396
10542.77 400
10543.74 369
10544.71 374
10545.68 357
10546.65 392
10547.62 346
10548.59 378
10549.56 382
10550.53 356
10551.50 381
10552.47 394
10553.44 423
10554.41 391
10555.38 429
10556.35 393
10557.32 412
10558.29 405
10559.26 413
10560.23 457
10561.20 442
10562.17 431
10563.14 455
10564.11 433
10565.08 410
10566.05 444
10567.02 456
10567.99 444
10568.96 418
10569.93 394
10570.91 435
10571.88 425
10572.85 390
10573.82 413
10574.79 402
10575.76 409
10576.73 375
10577.70 398
10578.67 353
10579.64 392
10580.62 372
10581.59 392
10582.56 408
10583.53 404
10584.50 401
10585.47 397
10586.44 417
10587.42 407
10588.39 403
10589.36 391
10590.33 431
10591.30 418
10592.27 394
10593.25 448
10594.22 417
10595.19 435
10596.16 419
10597.13 412
10598.10 388
10599.08 438
10600.05 435
10601.02 424
10601.99 404
10602.97 413
10603.94 415
10604.91 459
10605.88 444
10606.85 466
10607.83 467
10608.80 467
10609.77 501
10610.74 511
10611.72 519
10612.69 482
10613.66 513
10614.64 463
10615.61 477
10616.58 451
10617.55 447
10618.53 417
10619.50 419
10620.47 442
10621.45 435
10622.42 444
10623.39 411
10624.37 406
10625.34 409
10626.31 409
10627.29 393
10628.26 420
10629.23 393
10630.21 408
10631.18 407
10632.15 425
10633.13 392
10634.10 403
10635.07 436
10636.05 410
10637.02 454
10638.00 448
10638.97 489
10639.94 449
10640.92 446
10641.89 441
10642.87 459
10643.84 447
10644.81 430
10645.79 430
10646.76 439
10647.74 377
10648.71 412
10649.68 393
10650.66 378
10651.63 386
10652.61 395
10653.58 363
10654.56 365
10655.53 372
10656.51 373
10657.48 373
10658.46 331
10659.43 374
10660.41 377
10661.38 344
10662.36 349
10663.33 357
10664.31 373
10665.28 368
10666.26 377
10667.23 352
10668.21 354
10669.18 375
10670.16 375
10671.13 362
10672.11 350
10673.08 367
10674.06 392
10675.03 398
10676.01 356
10676.99 382
10677.96 400
10678.94 377
10679.91 376
10680.89 375
10681.86 391
10682.84 393
10683.82 370
10684.79 404
10685.77 384
10686.74 379
10687.72 399
10688.70 409
10689.67 364
10690.65 376
10691.63 359
10692.60 358
10693.58 324
10694.55 318
10695.53 337
10696.51 381
10697.48 366
10698.46 349
10699.44 355
10700.41 341
10701.39 388
10702.37 371
10703.34 365
10704.32 361
10705.30 344
10706.27 338
10707.25 357
10708.23 339
10709.21 351
10710.18 360
10711.16 360
10712.14 361
10713.11 372
10714.09 373
10715.07 351
10716.05 357
10717.02 344
10718.00 362
10718.98 335
10719.96 360
10720.93 317
10721.91 368
10722.89 386
10723.87 357
10724.85 351
10725.82 364
10726.80 384
10727.78 334
10728.76 321
10729.74 355
10730.71 357
10731.69 369
10732.67 355
10733.65 354
10734.63 343
10735.60 377
10736.58 353
10737.56 306
10738.54 377
10739.52 355
10740.50 381
10741.48 372
10742.45 372
10743.43 337
10744.41 365
10745.39 333
10746.37 365
10747.35 371
10748.33 326
10749.31 343
10750.28 339
10751.26 389
10752.24 366
10753.22 364
10754.20 356
10755.18 343
10756.16 343
10757.14 360
10758.12 362
10759.10 374
10760.08 363
10761.06 363
10762.04 371
10763.01 378
10763.99 353
10764.97 343
10765.95 361
10766.93 374
10767.91 369
10768.89 354
10769.87 385
10770.85 363
10771.83 363
10772.81 368
10773.79 382
10774.77 367
10775.75 383
10776.73 387
10777.71 356
10778.69 357
10779.67 359
10780.65 386
10781.63 355
10782.62 389
10783.60 374
10784.58 396
10785.56 386
10786.54 352
10787.52 368
10788.50 368
10789.48 382
10790.46 402
10791.44 405
10792.42 388
10793.40 340
10794.38 389
10795.37 391
10796.35 399
10797.33 392
10798.31 367
10799.29 362
10800.27 356
10801.25 370
10802.23 360
10803.21 379
10804.20 365
10805.18 380
10806.16 368
10807.14 335
10808.12 351
10809.10 388
10810.09 385
10811.07 371
10812.05 359
10813.03 370
10814.01 361
10815.00 390
10815.98 377
10816.96 385
10817.94 371
10818.92 355
10819.91 386
10820.89 368
10821.87 385
10822.85 393
10823.83 381
10824.82 378
10825.80 359
10826.78 384
10827.76 386
10828.75 378
10829.73 373
10830.71 370
10831.69 372
10832.68 389
10833.66 357
10834.64 365
10835.63 370
10836.61 413
10837.59 385
10838.57 380
10839.56 386
10840.54 388
10841.52 399
10842.51 381
10843.49 405
10844.47 378
10845.46 413
10846.44 411
10847.42 376
10848.41 402
10849.39 399
10850.37 426
10851.36 418
10852.34 399
10853.32 424
10854.31 435
10855.29 386
10856.28 427
10857.26 412
10858.24 437
10859.23 437
10860.21 422
10861.20 418
10862.18 381
10863.16 427
10864.15 431
10865.13 463
10866.12 450
10867.10 437
10868.08 462
10869.07 421
10870.05 427
10871.04 448
10872.02 436
10873.01 421
10873.99 437
10874.98 456
10875.96 462
10876.95 486
10877.93 454
10878.92 461
10879.90 464
10880.89 448
10881.87 468
10882.86 445
10883.84 485
10884.83 456
10885.81 462
10886.80 467
10887.78 476
10888.77 468
10889.75 483
10890.74 482
10891.72 456
10892.71 458
10893.69 505
10894.68 491
10895.66 510
10896.65 470
10897.64 499
10898.62 491
10899.61 488
10900.59 493
10901.58 487
10902.56 514
10903.55 521
10904.54 536
10905.52 500
10906.51 494
10907.49 528
10908.48 544
10909.47 504
10910.45 549
10911.44 579
10912.43 562
10913.41 572
10914.40 559
10915.39 594
10916.37 616
10917.36 596
10918.35 618
10919.33 596
10920.32 591
10921.31 608
10922.29 591
10923.28 610
10924.27 615
10925.25 621
10926.24 574
10927.23 612
10928.21 616
10929.20 610
10930.19 629
10931.18 644
10932.16 634
10933.15 662
10934.14 669
10935.12 635
10936.11 630
10937.10 664
10938.09 658
10939.07 641
10940.06 666
10941.05 677
10942.04 726
10943.02 721
10944.01 733
10945.00 739
10945.99 721
10946.98 690
10947.96 745
10948.95 804
10949.94 811
10950.93 828
10951.92 851
10952.90 845
10953.89 938
10954.88 925
10955.87 987
10956.86 1036
10957.85 1075
10958.83 1083
10959.82 1111
10960.81 1116
10961.80 1086
10962.79 1108
10963.78 1099
10964.77 1070
10965.75 996
10966.74 962
10967.73 980
10968.72 919
10969.71 896
10970.70 827
10971.69 860
10972.68 819
10973.67 859
10974.66 821
10975.64 832
10976.63 845
10977.62 837
10978.61 842
10979.60 843
10980.59 825
10981.58 874
10982.57 843
10983.56 862
10984.55 861
10985.54 899
10986.53 894
10987.52 917
10988.51 947
10989.50 945
10990.49 975
10991.48 980
10992.47 1019
10993.46 1062
10994.45 1082
10995.44 1183
10996.43 1256
10997.42 1380
10998.41 1365
10999.40 1438
11000.39 1455
11001.38 1517
11002.37 1480
11003.36 1438
11004.35 1433
11005.34 1363
11006.33 1292
11007.32 1209
11008.31 1095
11009.30 1044
11010.30 985
11011.29 955
11012.28 893
11013.27 878
11014.26 866
11015.25 842
11016.24 743
11017.23 743
11018.22 703
11019.21 721
11020.21 696
11021.20 683
11022.19 702
11023.18 675
11024.17 677
11025.16 687
11026.15 647
11027.14 685
11028.14 685
11029.13 686
11030.12 687
11031.11 691
11032.10 665
11033.09 708
11034.09 689
11035.08 710
11036.07 702
11037.06 674
11038.05 702
11039.05 672
11040.04 691
11041.03 655
11042.02 670
11043.02 643
11044.01 649
11045.00 638
11045.99 626
11046.98 603
11047.98 620
11048.97 601
11049.96 612
11050.95 561
11051.95 604
11052.94 607
11053.93 592
11054.93 598
11055.92 553
11056.91 542
11057.90 568
11058.90 611
11059.89 593
11060.88 571
11061.88 575
11062.87 585
11063.86 541
11064.86 571
11065.85 614
11066.84 590
11067.84 593
11068.83 586
11069.82 604
11070.82 602
11071.81 650
11072.80 591
11073.80 596
11074.79 591
11075.78 613
11076.78 620
11077.77 616
11078.77 621
11079.76 546
11080.75 592
11081.75 589
11082.74 581
11083.74 578
11084.73 577
11085.72 583
11086.72 579
11087.71 573
11088.71 582
11089.70 548
11090.70 548
11091.69 541
11092.68 535
11093.68 526
11094.67 542
11095.67 548
11096.66 534
11097.66 531
11098.65 525
11099.65 518
11100.64 529
11101.64 538
11102.63 522
11103.63 536
11104.62 508
11105.62 539
11106.61 554
11107.61 530
11108.60 505
11109.60 526
11110.59 527
11111.59 511
11112.58 517
11113.58 525
11114.57 538
11115.57 525
11116.56 497
11117.56 519
11118.56 515
11119.55 485
11120.55 463
11121.54 509
11122.54 508
11123.54 513
11124.53 490
11125.53 491
11126.52 519
11127.52 508
11128.51 514
11129.51 501
11130.51 540
11131.50 484
11132.50 514
11133.50 522
11134.49 467
11135.49 505
11136.49 476
11137.48 506
11138.48 531
11139.47 524
11140.47 522
11141.47 501
11142.46 531
11143.46 501
11144.46 493
11145.46 516
11146.45 484
11147.45 501
11148.45 509
11149.44 472
11150.44 498
11151.44 572
11152.43 527
11153.43 533
11154.43 528
11155.43 500
11156.42 497
11157.42 515
11158.42 505
11159.42 490
11160.41 499
11161.41 490
11162.41 477
11163.41 471
11164.40 493
11165.40 481
11166.40 510
11167.40 500
11168.39 488
11169.39 486
11170.39 498
11171.39 500
11172.39 487
11173.38 469
11174.38 495
11175.38 483
11176.38 478
11177.38 468
11178.38 474
11179.37 448
11180.37 474
11181.37 474
11182.37 461
11183.37 471
11184.37 467
11185.37 490
11186.36 475
11187.36 461
11188.36 437
11189.36 450
11190.36 493
11191.36 484
11192.36 459
11193.36 486
11194.36 502
11195.35 472
11196.35 490
11197.35 501
11198.35 495
11199.35 463
11200.35 463
11201.35 449
11202.35 454
11203.35 477
11204.35 489
11205.35 494
11206.35 506
11207.35 490
11208.35 525
11209.35 527
11210.35 507
11211.35 502
11212.35 485
11213.35 482
11214.35 501
11215.34 522
11216.35 496
11217.35 508
11218.35 488
11219.35 484
11220.35 486
11221.35 454
11222.35 503
11223.35 487
11224.35 483
11225.35 482
11226.35 470
11227.35 490
11228.35 467
11229.35 484
11230.35 507
11231.35 484
11232.35 501
11233.35 472
11234.35 505
11235.35 512
11236.35 531
11237.36 506
11238.36 555
11239.36 547
11240.36 560
11241.36 500
11242.36 483
11243.36 513
11244.36 506
11245.36 530
11246.37 515
11247.37 534
11248.37 522
11249.37 547
11250.37 546
11251.37 537
11252.38 524
11253.38 580
11254.38 563
11255.38 561
11256.38 542
11257.38 516
11258.39 530
11259.39 517
11260.39 533
11261.39 518
11262.39 510
11263.40 536
11264.40 554
11265.40 569
11266.40 546
11267.40 574
11268.41 562
11269.41 562
11270.41 612
11271.41 615
11272.42 601
11273.42 595
11274.42 630
11275.42 629
11276.43 585
11277.43 629
11278.43 611
11279.44 621
11280.44 589
11281.44 569
11282.44 588
11283.45 523
11284.45 552
11285.45 576
11286.46 575
11287.46 572
11288.46 567
11289.47 524
11290.47 513
11291.47 491
11292.48 533
11293.48 523
11294.48 505
11295.49 478
11296.49 502
11297.49 474
11298.50 496
11299.50 465
11300.51 474
11301.51 488
11302.51 522
11303.52 514
11304.52 485
11305.53 496
11306.53 489
11307.53 506
11308.54 497
11309.54 513
11310.55 512
11311.55 529
11312.55 473
11313.56 533
11314.56 513
11315.57 527
11316.57 518
11317.58 530
11318.58 524
11319.59 558
11320.59 539
11321.59 532
11322.60 552
11323.60 525
11324.61 529
11325.61 550
11326.62 534
11327.62 515
11328.63 524
11329.63 535
11330.64 521
11331.64 509
11332.65 494
11333.65 504
11334.66 509
11335.67 478
11336.67 483
11337.68 512
11338.68 552
11339.69 551
11340.69 520
11341.70 519
11342.70 526
11343.71 528
11344.72 537
11345.72 547
11346.73 536
11347.73 556
11348.74 539
11349.74 534
11350.75 482
11351.76 505
11352.76 511
11353.77 450
11354.78 486
11355.78 524
11356.79 507
11357.79 516
11358.80 505
11359.81 486
11360.81 515
11361.82 459
11362.83 493
11363.83 504
11364.84 497
11365.85 470
11366.85 502
11367.86 498
11368.87 491
11369.87 501
11370.88 510
11371.89 505
11372.89 508
11373.90 502
11374.91 469
11375.92 480
11376.92 488
11377.93 483
11378.94 499
11379.94 463
11380.95 474
11381.96 503
11382.97 480
11383.97 475
11384.98 497
11385.99 472
11387.00 487
11388.00 499
11389.01 477
11390.02 480
11391.03 491
11392.04 456
11393.04 500
11394.05 477
11395.06 498
11396.07 501
11397.08 526
11398.08 484
11399.09 500
11400.10 470
11401.11 488
11402.12 513
11403.12 504
11404.13 480
11405.14 492
11406.15 518
11407.16 465
11408.17 483
11409.18 514
11410.18 506
11411.19 475
11412.20 502
11413.21 533
11414.22 514
11415.23 501
11416.24 529
11417.25 557
11418.25 537
11419.26 515
11420.27 515
11421.28 512
11422.29 491
11423.30 475
11424.31 530
11425.32 537
11426.33 525
11427.34 554
11428.35 532
11429.36 554
11430.37 525
11431.38 534
11432.39 543
11433.39 546
11434.40 561
11435.41 587
11436.42 546
11437.43 553
11438.44 544
11439.45 524
11440.46 519
11441.47 500
11442.48 533
11443.49 550
11444.50 548
11445.51 593
11446.52 558
11447.53 534
11448.55 534
11449.56 552
11450.57 554
11451.58 564
11452.59 566
11453.60 597
11454.61 585
11455.62 585
11456.63 558
11457.64 591
11458.65 586
11459.66 588
11460.67 604
11461.68 588
11462.69 594
11463.71 598
11464.72 600
11465.73 586
11466.74 607
11467.75 586
11468.76 587
11469.77 595
11470.78 615
11471.80 622
11472.81 664
11473.82 626
11474.83 634
11475.84 659
11476.85 654
11477.86 627
11478.88 656
11479.89 628
11480.90 624
11481.91 700
11482.92 718
11483.93 715
11484.95 691
11485.96 644
11486.97 737
11487.98 716
11489.00 731
11490.01 718
11491.02 707
11492.03 749
11493.04 783
11494.06 760
11495.07 748
11496.08 781
11497.09 785
11498.11 805
11499.12 826
11500.13 827
11501.14 851
11502.16 825
11503.17 873
11504.18 894
11505.20 869
11506.21 898
11507.22 912
11508.23 928
11509.25 954
11510.26 911
11511.27 935
11512.29 973
11513.30 1058
11514.31 1088
11515.33 1091
11516.34 1157
11517.35 1183
11518.37 1168
11519.38 1253
11520.39 1266
11521.41 1314
11522.42 1376
11523.43 1379
11524.45 1349
11525.46 1386
11526.47 1512
11527.49 1588
11528.50 1598
11529.52 1643
11530.53 1728
11531.54 1787
11532.56 1916
11533.57 2089
11534.59 2222
11535.60 2339
11536.62 2485
11537.63 2702
11538.64 2788
11539.66 2840
11540.67 2870
11541.69 2900
11542.70 2883
11543.72 2843
11544.73 2676
11545.75 2459
11546.76 2331
11547.77 2138
11548.79 2028
11549.80 1814
11550.82 1712
11551.83 1572
11552.85 1467
11553.86 1366
11554.88 1300
11555.89 1205
11556.91 1154
11557.92 1112
11558.94 1121
11559.95 1105
11560.97 1084
11561.99 1012
11563.00 1013
11564.02 998
11565.03 978
11566.05 969
11567.06 991
11568.08 1026
11569.09 984
11570.11 966
11571.13 967
11572.14 1014
11573.16 1014
11574.17 1015
11575.19 1003
11576.20 1027
11577.22 1036
11578.24 985
11579.25 1040
11580.27 997
11581.29 1020
11582.30 1008
11583.32 1007
11584.33 987
11585.35 934
11586.37 977
11587.38 930
11588.40 928
11589.42 925
11590.43 915
11591.45 953
11592.47 950
11593.48 944
11594.50 938
11595.52 961
11596.53 1000
11597.55 1073
11598.57 1017
11599.58 1021
11600.60 1105
11601.62 1079
11602.64 1053
11603.65 1057
11604.67 1054
11605.69 1052
11606.70 1023
11607.72 968
11608.74 966
11609.76 1002
11610.77 944
11611.79 925
11612.81 925
11613.83 919
11614.84 943
11615.86 957
11616.88 941
11617.90 911
11618.92 944
11619.93 894
11620.95 920
11621.97 879
11622.99 929
11624.01 897
11625.02 877
11626.04 848
11627.06 823
11628.08 805
11629.10 795
11630.11 776
11631.13 798
11632.15 775
11633.17 788
11634.19 764
11635.21 752
11636.23 739
11637.24 747
11638.26 724
11639.28 778
11640.30 755
11641.32 744
11642.34 718
11643.36 704
11644.38 710
11645.39 724
11646.41 695
11647.43 708
11648.45 703
11649.47 708
11650.49 688
11651.51 707
11652.53 662
11653.55 672
11654.57 634
11655.59 639
11656.61 639
11657.63 643
11658.65 659
11659.67 622
11660.69 609
11661.70 621
11662.72 599
11663.74 577
11664.76 623
11665.78 649
11666.80 588
11667.82 591
11668.84 617
11669.86 621
11670.88 581
11671.90 588
11672.92 595
11673.95 590
11674.97 596
11675.99 563
11677.01 601
11678.03 598
11679.05 556
11680.07 594
11681.09 591
11682.11 560
11683.13 569
11684.15 575
11685.17 562
11686.19 558
11687.21 563
11688.23 571
11689.25 565
11690.28 573
11691.30 569
11692.32 575
11693.34 573
11694.36 519
11695.38 527
11696.40 522
11697.42 486
11698.44 512
11699.47 510
11700.49 523
11701.51 533
11702.53 507
11703.55 500
11704.57 500
11705.60 513
11706.62 497
11707.64 497
11708.66 487
11709.68 484
11710.70 475
11711.73 490
11712.75 478
11713.77 491
11714.79 496
11715.81 486
11716.84 464
11717.86 469
11718.88 467
11719.90 465
11720.92 454
11721.95 474
11722.97 467
11723.99 463
11725.01 413
11726.04 440
11727.06 406
11728.08 392
11729.11 429
11730.13 430
11731.15 442
11732.17 430
11733.20 443
11734.22 410
11735.24 418
11736.26 403
11737.29 425
11738.31 454
11739.33 433
11740.36 443
11741.38 409
11742.40 420
11743.43 417
11744.45 419
11745.47 422
11746.50 423
11747.52 388
11748.54 411
11749.57 410
11750.59 402
11751.62 402
11752.64 437
11753.66 409
11754.69 408
11755.71 405
11756.73 416
11757.76 410
11758.78 418
11759.81 437
11760.83 418
11761.85 382
11762.88 391
11763.90 401
11764.93 410
11765.95 418
11766.98 430
11768.00 396
11769.02 438
11770.05 450
11771.07 420
11772.10 420
11773.12 440
11774.15 407
11775.17 397
11776.20 400
11777.22 399
11778.25 389
11779.27 381
11780.30 417
11781.32 382
11782.35 401
11783.37 400
11784.40 398
11785.42 405
11786.45 390
11787.47 397
11788.50 405
11789.52 400
11790.55 402
11791.57 412
11792.60 389
11793.62 407
11794.65 418
11795.67 389
11796.70 407
11797.73 396
11798.75 410
11799.78 387
11800.80 397
11801.83 374
11802.85 373
11803.88 401
11804.91 383
11805.93 382
11806.96 410
11807.98 399
11809.01 367
11810.04 363
11811.06 403
11812.09 394
11813.12 392
11814.14 387
11815.17 382
11816.19 378
11817.22 401
11818.25 406
11819.27 408
11820.30 413
11821.33 390
11822.35 394
11823.38 412
11824.41 394
11825.44 399
11826.46 396
11827.49 441
11828.52 431
11829.54 421
11830.57 398
11831.60 416
11832.62 422
11833.65 428
11834.68 420
11835.71 396
11836.73 407
11837.76 425
11838.79 425
11839.82 412
11840.84 433
11841.87 400
11842.90 422
11843.93 408
11844.95 387
11845.98 432
11847.01 414
11848.04 468
11849.07 395
11850.09 422
11851.12 428
11852.15 427
11853.18 437
11854.21 446
11855.23 429
11856.26 419
11857.29 421
11858.32 422
11859.35 445
11860.38 432
11861.40 455
11862.43 447
11863.46 447
11864.49 449
11865.52 478
11866.55 438
11867.58 433
11868.60 448
11869.63 472
11870.66 446
11871.69 477
11872.72 474
11873.75 497
11874.78 450
11875.81 488
11876.84 469
11877.86 457
11878.89 489
11879.92 460
11880.95 489
11881.98 499
11883.01 536
11884.04 518
11885.07 520
11886.10 498
11887.13 483
11888.16 549
11889.19 577
11890.22 587
11891.25 530
11892.28 556
11893.31 569
11894.34 586
11895.37 555
11896.40 601
11897.43 628
11898.46 608
11899.49 641
11900.52 645
11901.55 678
11902.58 700
11903.61 726
11904.64 711
11905.67 713
11906.70 745
11907.73 755
11908.76 718
11909.79 716
11910.82 701
11911.85 695
11912.88 667
11913.91 647
11914.94 631
11915.97 668
11917.01 659
11918.04 675
11919.07 666
11920.10 608
11921.13 644
11922.16 701
11923.19 693
11924.22 649
11925.25 649
11926.28 673
11927.32 734
11928.35 745
11929.38 753
11930.41 754
11931.44 803
11932.47 809
11933.50 750
11934.54 753
11935.57 752
11936.60 749
11937.63 774
11938.66 724
11939.70 694
11940.73 706
11941.76 696
11942.79 653
11943.82 622
11944.85 601
11945.89 601
11946.92 601
11947.95 546
11948.98 529
11950.02 567
11951.05 583
11952.08 536
11953.11 533
11954.15 553
11955.18 525
11956.21 515
11957.24 532
11958.28 526
11959.31 532
11960.34 523
11961.37 527
11962.41 553
11963.44 501
11964.47 499
11965.51 540
11966.54 519
11967.57 525
11968.60 561
11969.64 552
11970.67 543
11971.70 556
11972.74 544
11973.77 560
11974.80 514
11975.84 542
11976.87 526
11977.90 554
11978.94 525
11979.97 541
11981.00 531
11982.04 536
11983.07 559
11984.11 551
11985.14 505
11986.17 543
11987.21 558
11988.24 572
11989.28 566
11990.31 569
11991.34 567
11992.38 553
11993.41 596
11994.45 584
11995.48 560
11996.51 555
11997.55 564
11998.58 599
11999.62 588
12000.65 585
12001.69 584
12002.72 585
12003.76 602
12004.79 581
12005.82 566
12006.86 629
12007.89 656
12008.93 641
12009.96 630
12011.00 659
12012.03 643
12013.07 669
12014.10 633
12015.14 625
12016.17 640
12017.21 661
12018.24 668
12019.28 661
12020.32 663
12021.35 650
12022.39 715
12023.42 710
12024.46 709
12025.49 660
12026.53 667
12027.56 717
12028.60 684
12029.64 669
12030.67 731
12031.71 738
12032.74 682
12033.78 716
12034.81 649
12035.85 670
12036.89 679
12037.92 706
12038.96 669
12039.99 670
12041.03 686
12042.07 686
12043.10 645
12044.14 666
12045.18 620
12046.21 635
12047.25 634
12048.29 622
12049.32 646
12050.36 646
12051.40 662
12052.43 625
12053.47 688
12054.51 666
12055.54 730
12056.58 658
12057.62 696
12058.65 655
12059.69 661
12060.73 644
12061.76 698
12062.80 696
12063.84 644
12064.88 650
12065.91 657
12066.95 629
12067.99 607
12069.03 607
12070.06 613
12071.10 603
12072.14 569
12073.18 609
12074.21 579
12075.25 573
12076.29 587
12077.33 600
12078.36 603
12079.40 575
12080.44 601
12081.48 555
12082.52 541
12083.55 590
12084.59 579
12085.63 603
12086.67 591
12087.71 573
12088.74 602
12089.78 616
12090.82 590
12091.86 606
12092.90 611
12093.94 580
12094.98 623
12096.01 596
12097.05 611
12098.09 600
12099.13 601
12100.17 649
12101.21 620
12102.25 626
12103.28 616
12104.32 629
12105.36 640
12106.40 665
12107.44 626
12108.48 624
12109.52 590
12110.56 598
12111.60 582
12112.64 567
12113.68 539
12114.72 573
12115.76 567
12116.79 544
12117.83 532
12118.87 524
12119.91 510
12120.95 512
12121.99 521
12123.03 497
12124.07 487
12125.11 469
12126.15 485
12127.19 509
12128.23 458
12129.27 480
12130.31 493
12131.35 490
12132.39 461
12133.43 467
12134.47 485
12135.51 477
12136.55 505
12137.59 525
12138.63 484
12139.67 475
12140.71 470
12141.76 483
12142.80 507
12143.84 493
12144.88 478
12145.92 501
12146.96 478
12148.00 447
12149.04 463
12150.08 437
12151.12 464
12152.16 444
12153.20 443
12154.25 440
12155.29 438
12156.33 427
12157.37 391
12158.41 440
12159.45 432
12160.49 438
12161.53 442
12162.58 426
12163.62 448
12164.66 423
12165.70 404
12166.74 417
12167.78 422
12168.82 411
12169.87 408
12170.91 427
12171.95 417
12172.99 445
12174.03 414
12175.08 414
12176.12 406
12177.16 455
12178.20 437
12179.24 437
12180.29 406
12181.33 380
12182.37 420
12183.41 401
12184.46 410
12185.50 370
12186.54 428
12187.58 390
12188.63 417
12189.67 405
12190.71 364
12191.75 363
12192.80 407
12193.84 428
12194.88 399
12195.92 366
12196.97 391
12198.01 395
12199.05 387
12200.10 381
12201.14 406
12202.18 399
12203.23 389
12204.27 407
12205.31 401
12206.36 397
12207.40 401
12208.44 394
12209.49 390
12210.53 418
12211.57 371
12212.62 398
12213.66 386
12214.70 401
12215.75 392
12216.79 383
12217.84 397
12218.88 407
12219.92 377
12220.97 365
12222.01 383
12223.06 395
12224.10 393
12225.14 367
12226.19 366
12227.23 382
12228.28 399
12229.32 358
12230.36 390
12231.41 408
12232.45 395
12233.50 392
12234.54 379
12235.59 361
12236.63 377
12237.68 385
12238.72 402
12239.77 374
12240.81 387
12241.86 370
12242.90 359
12243.94 363
12244.99 373
12246.03 370
12247.08 378
12248.13 375
12249.17 374
12250.22 372
12251.26 382
12252.31 371
12253.35 340
12254.40 361
12255.44 363
12256.49 346
12257.53 366
12258.58 368
12259.62 349
12260.67 368
12261.72 353
12262.76 339
12263.81 344
12264.85 333
12265.90 316
12266.94 330
12267.99 332
12269.04 354
12270.08 345
12271.13 320
12272.17 334
12273.22 321
12274.27 324
12275.31 335
12276.36 336
12277.41 319
12278.45 312
12279.50 341
12280.55 313
12281.59 339
12282.64 357
12283.69 364
12284.73 317
12285.78 303
12286.83 317
12287.87 296
12288.92 313
12289.97 296
12291.01 331
12292.06 327
12293.11 345
12294.15 337
12295.20 343
12296.25 293
12297.30 310
12298.34 309
12299.39 307
12300.44 274
12301.48 293
12302.53 299
12303.58 346
12304.63 332
12305.67 319
12306.72 310
12307.77 314
12308.82 325
12309.87 297
12310.91 334
12311.96 309
12313.01 341
12314.06 316
12315.10 307
12316.15 296
12317.20 298
12318.25 296
12319.30 315
12320.34 310
12321.39 306
12322.44 339
12323.49 312
12324.54 278
12325.59 276
12326.63 304
12327.68 298
12328.73 286
12329.78 289
12330.83 285
12331.88 297
12332.93 291
12333.98 294
12335.02 311
12336.07 306
12337.12 313
12338.17 315
12339.22 294
12340.27 297
12341.32 264
12342.37 289
12343.42 274
12344.47 291
12345.51 283
12346.56 301
12347.61 280
12348.66 285
12349.71 280
12350.76 308
12351.81 301
12352.86 280
12353.91 305
12354.96 282
12356.01 287
12357.06 297
12358.11 303
12359.16 263
12360.21 286
12361.26 295
12362.31 302
12363.36 283
12364.41 284
12365.46 308
12366.51 318
12367.56 318
12368.61 291
12369.66 270
12370.71 299
12371.76 290
12372.81 285
12373.86 301
12374.91 295
12375.96 284
12377.01 303
12378.06 326
12379.11 288
12380.17 299
12381.22 315
12382.27 330
12383.32 312
12384.37 293
12385.42 307
12386.47 302
12387.52 307
12388.57 303
12389.62 284
12390.67 281
12391.73 292
12392.78 285
12393.83 276
12394.88 290
12395.93 306
12396.98 299
12398.03 266
12399.09 288
12400.14 289
12401.19 285
12402.24 316
12403.29 284
12404.34 299
12405.40 293
12406.45 275
12407.50 320
12408.55 331
12409.60 320
12410.66 301
12411.71 326
12412.76 337
12413.81 357
12414.86 308
12415.92 294
12416.97 312
12418.02 301
12419.07 317
12420.13 295
12421.18 326
12422.23 292
12423.28 309
12424.34 331
12425.39 318
12426.44 310
12427.49 322
12428.55 326
12429.60 319
12430.65 332
12431.71 304
12432.76 306
12433.81 323
12434.86 333
12435.92 354
12436.97 328
12438.02 334
12439.08 321
12440.13 329
12441.18 338
12442.24 325
12443.29 355
12444.34 326
12445.40 350
12446.45 335
12447.50 356
12448.56 356
12449.61 356
12450.67 352
12451.72 333
12452.77 343
12453.83 347
12454.88 356
12455.94 380
12456.99 402
12458.04 375
12459.10 403
12460.15 424
12461.21 433
12462.26 376
12463.31 405
12464.37 420
12465.42 439
12466.48 473
12467.53 493
12468.59 517
12469.64 500
12470.70 532
12471.75 558
12472.80 598
12473.86 647
12474.91 650
12475.97 691
12477.02 713
12478.08 695
12479.13 694
12480.19 692
12481.24 684
12482.30 618
12483.35 656
12484.41 629
12485.46 576
12486.52 558
12487.57 552
12488.63 528
12489.69 511
12490.74 489
12491.80 491
12492.85 458
12493.91 428
12494.96 425
12496.02 410
12497.07 429
12498.13 411
12499.19 420
12500.24 407
12501.30 407
12502.35 403
12503.41 390
12504.47 387
12505.52 393
12506.58 393
12507.63 379
12508.69 400
12509.75 410
12510.80 414
12511.86 391
12512.91 418
12513.97 423
12515.03 426
12516.08 383
12517.14 410
12518.20 418
12519.25 411
12520.31 440
12521.37 413
12522.42 402
12523.48 429
12524.54 406
12525.59 386
12526.65 449
12527.71 438
12528.77 426
12529.82 411
12530.88 406
12531.94 411
12532.99 415
12534.05 392
12535.11 422
12536.17 396
12537.22 400
12538.28 419
12539.34 422
12540.40 400
12541.45 392
12542.51 391
12543.57 445
12544.63 444
12545.68 403
12546.74 443
12547.80 449
12548.86 431
12549.92 430
12550.97 451
12552.03 491
12553.09 474
12554.15 458
12555.21 470
12556.26 484
12557.32 467
12558.38 489
12559.44 471
12560.50 442
12561.56 457
12562.61 455
12563.67 473
12564.73 447
12565.79 463
12566.85 467
12567.91 444
12568.97 450
12570.02 452
12571.08 397
12572.14 441
12573.20 404
12574.26 413
12575.32 426
12576.38 421
12577.44 408
12578.50 432
12579.56 421
12580.61 396
12581.67 395
12582.73 404
12583.79 426
12584.85 408
12585.91 386
12586.97 423
12588.03 431
12589.09 428
12590.15 431
12591.21 407
12592.27 394
12593.33 433
12594.39 415
12595.45 410
12596.51 423
12597.57 442
12598.63 433
12599.69 431
12600.75 439
12601.81 461
12602.87 439
12603.93 448
12604.99 416
12606.05 451
12607.11 435
12608.17 432
12609.23 443
12610.29 463
12611.35 469
12612.41 502
12613.47 468
12614.53 488
12615.59 466
12616.66 479
12617.72 509
12618.78 505
12619.84 493
12620.90 501
12621.96 540
12623.02 520
12624.08 530
12625.14 566
12626.20 574
12627.26 542
12628.33 549
12629.39 554
12630.45 562
12631.51 546
12632.57 590
12633.63 580
12634.69 551
12635.76 543
12636.82 536
12637.88 518
12638.94 510
12640.00 511
12641.06 540
12642.13 491
12643.19 437
12644.25 485
12645.31 459
12646.37 489
12647.44 469
12648.50 455
12649.56 460
12650.62 457
12651.68 460
12652.75 449
12653.81 454
12654.87 446
12655.93 458
12657.00 458
12658.06 469
12659.12 433
12660.18 420
12661.25 471
12662.31 481
12663.37 438
12664.43 436
12665.50 449
12666.56 464
12667.62 504
12668.69 482
12669.75 487
12670.81 477
12671.88 476
12672.94 517
12674.00 497
12675.06 486
12676.13 498
12677.19 481
12678.25 497
12679.32 481
12680.38 472
12681.44 513
12682.51 511
12683.57 502
12684.64 485
12685.70 491
12686.76 521
12687.83 498
12688.89 499
12689.95 506
12691.02 516
12692.08 557
12693.15 549
12694.21 514
12695.27 499
12696.34 545
12697.40 539
12698.47 547
12699.53 541
12700.59 555
12701.66 554
12702.72 549
12703.79 560
12704.85 615
12705.92 646
12706.98 605
12708.05 625
12709.11 618
12710.18 630
12711.24 626
12712.30 640
12713.37 622
12714.43 621
12715.50 638
12716.56 608
12717.63 615
12718.69 644
12719.76 586
12720.82 579
12721.89 625
12722.95 603
12724.02 574
12725.09 595
12726.15 642
12727.22 590
12728.28 619
12729.35 650
12730.41 636
12731.48 694
12732.54 653
12733.61 717
12734.68 714
12735.74 687
12736.81 661
12737.87 676
12738.94 662
12740.00 641
12741.07 657
12742.14 653
12743.20 609
12744.27 615
12745.33 601
12746.40 572
12747.47 559
12748.53 579
12749.60 527
12750.67 524
12751.73 505
12752.80 550
12753.87 538
12754.93 546
12756.00 517
12757.07 499
12758.13 531
12759.20 498
12760.27 533
12761.33 508
12762.40 523
12763.47 498
12764.53 470
12765.60 497
12766.67 509
12767.73 483
12768.80 478
12769.87 463
12770.94 473
12772.00 465
12773.07 462
12774.14 472
12775.21 461
12776.27 477
12777.34 479
12778.41 469
12779.48 475
12780.54 455
12781.61 467
12782.68 463
12783.75 433
12784.81 430
12785.88 451
12786.95 428
12788.02 430
12789.09 400
12790.15 419
12791.22 420
12792.29 387
12793.36 385
12794.43 422
12795.49 405
12796.56 410
12797.63 393
12798.70 419
12799.77 415
12800.84 409
12801.90 420
12802.97 429
12804.04 398
12805.11 390
12806.18 434
12807.25 415
12808.32 412
12809.39 430
12810.45 421
12811.52 428
12812.59 406
12813.66 412
12814.73 407
12815.80 422
12816.87 433
12817.94 408
12819.01 441
12820.08 424
12821.15 438
12822.21 422
12823.28 419
12824.35 444
12825.42 430
12826.49 432
12827.56 444
12828.63 436
12829.70 431
12830.77 464
12831.84 443
12832.91 406
12833.98 438
12835.05 400
12836.12 437
12837.19 448
12838.26 413
12839.33 402
12840.40 386
12841.47 392
12842.54 394
12843.61 394
12844.68 402
12845.75 394
12846.82 374
12847.89 382
12848.96 362
12850.03 376
12851.10 377
12852.18 363
12853.25 378
12854.32 368
12855.39 373
12856.46 361
12857.53 368
12858.60 350
12859.67 348
12860.74 339
12861.81 342
12862.88 377
12863.96 360
12865.03 350
12866.10 349
12867.17 351
12868.24 319
12869.31 308
12870.38 317
12871.45 316
12872.53 334
12873.60 386
12874.67 368
12875.74 333
12876.81 326
12877.88 328
12878.96 317
12880.03 334
12881.10 315
12882.17 324
12883.24 321
12884.31 301
12885.39 319
12886.46 328
12887.53 320
12888.60 317
12889.68 313
12890.75 308
12891.82 322
12892.89 320
12893.96 293
12895.04 289
12896.11 272
12897.18 287
12898.25 290
12899.33 309
12900.40 307
12901.47 322
12902.54 317
12903.62 303
12904.69 302
12905.76 312
12906.84 290
12907.91 280
12908.98 290
12910.06 290
12911.13 275
12912.20 263
12913.27 265
12914.35 265
12915.42 295
12916.49 279
12917.57 277
12918.64 273
12919.71 272
12920.79 258
12921.86 280
12922.94 241
12924.01 281
12925.08 293
12926.16 283
12927.23 281
12928.30 248
12929.38 276
12930.45 269
12931.53 272
12932.60 259
12933.67 259
12934.75 262
12935.82 245
12936.90 251
12937.97 273
12939.04 255
12940.12 253
12941.19 254
12942.27 260
12943.34 261
12944.42 242
12945.49 267
12946.56 241
12947.64 266
12948.71 241
12949.79 260
12950.86 261
12951.94 241
12953.01 237
12954.09 251
12955.16 246
12956.24 248
12957.31 257
12958.39 259
12959.46 250
12960.54 235
12961.61 254
12962.69 234
12963.76 252
12964.84 229
12965.91 230
12966.99 242
12968.07 245
12969.14 234
12970.22 232
12971.29 238
12972.37 223
12973.44 280
12974.52 245
12975.59 227
12976.67 225
12977.75 243
12978.82 237
12979.90 244
12980.97 232
12982.05 236
12983.13 220
12984.20 240
12985.28 236
12986.35 229
12987.43 259
12988.51 225
12989.58 216
12990.66 228
12991.74 217
12992.81 234
12993.89 274
12994.97 251
12996.04 239
12997.12 227
12998.20 239
12999.27 264
13000.35 266
13001.43 239
13002.50 245
13003.58 251
13004.66 235
13005.73 243
13006.81 235
13007.89 232
13008.97 228
13010.04 255
13011.12 242
13012.20 248
13013.27 208
13014.35 238
13015.43 220
13016.51 214
13017.58 230
13018.66 230
13019.74 245
13020.82 239
13021.89 244
13022.97 235
13024.05 214
13025.13 251
13026.21 252
13027.28 240
13028.36 212
13029.44 243
13030.52 275
13031.60 242
13032.67 214
13033.75 239
13034.83 287
13035.91 248
13036.99 248
13038.07 243
13039.14 231
13040.22 254
13041.30 262
13042.38 253
13043.46 230
13044.54 253
13045.62 255
13046.69 242
13047.77 231
13048.85 226
13049.93 237
13051.01 265
13052.09 256
13053.17 245
13054.25 240
13055.33 257
13056.40 253
13057.48 241
13058.56 258
13059.64 265
13060.72 249
13061.80 243
13062.88 227
13063.96 227
13065.04 217
13066.12 234
13067.20 252
13068.28 238
13069.36 214
13070.44 234
13071.52 248
13072.60 236
13073.68 231
13074.76 241
13075.84 204
13076.92 206
13078.00 217
13079.08 221
13080.16 221
13081.24 234
13082.32 233
13083.40 222
13084.48 223
13085.56 228
13086.64 258
13087.72 245
13088.80 236
13089.88 222
13090.96 248
13092.04 249
13093.12 246
13094.20 231
13095.28 238
13096.36 236
13097.44 226
13098.52 235
13099.61 248
13100.69 225
13101.77 241
13102.85 237
13103.93 243
13105.01 228
13106.09 257
13107.17 260
13108.25 249
13109.34 221
13110.42 230
13111.50 209
13112.58 257
13113.66 262
13114.74 246
13115.82 242
13116.91 236
13117.99 244
13119.07 245
13120.15 241
13121.23 236
13122.31 240
13123.40 253
13124.48 222
13125.56 243
13126.64 246
13127.72 255
13128.81 264
13129.89 225
13130.97 221
13132.05 250
13133.14 234
13134.22 271
13135.30 245
13136.38 243
13137.47 239
13138.55 263
13139.63 236
13140.71 255
13141.80 262
13142.88 260
13143.96 240
13145.04 248
13146.13 250
13147.21 222
13148.29 248
13149.38 242
13150.46 259
13151.54 237
13152.62 242
13153.71 213
13154.79 227
13155.87 244
13156.96 235
13158.04 244
13159.12 252
13160.21 215
13161.29 240
13162.37 243
13163.46 248
13164.54 248
13165.62 255
13166.71 253
13167.79 254
13168.88 255
13169.96 230
13171.04 258
13172.13 234
13173.21 218
13174.30 212
13175.38 251
13176.46 237
13177.55 238
13178.63 242
13179.72 236
13180.80 250
13181.88 215
13182.97 224
13184.05 248
13185.14 252
13186.22 228
13187.31 237
13188.39 235
13189.48 242
13190.56 259
13191.65 241
13192.73 234
13193.81 247
13194.90 256
13195.98 248
13197.07 236
13198.15 238
13199.24 236
13200.32 215
13201.41 235
13202.49 260
13203.58 227
13204.67 233
13205.75 251
13206.84 241
13207.92 253
13209.01 238
13210.09 242
13211.18 235
13212.26 217
13213.35 236
13214.43 237
13215.52 253
13216.61 257
13217.69 241
13218.78 241
13219.86 251
13220.95 238
13222.04 260
13223.12 253
13224.21 256
13225.29 260
13226.38 253
13227.47 232
13228.55 255
13229.64 264
13230.72 261
13231.81 243
13232.90 256
13233.98 245
13235.07 252
13236.16 252
13237.24 253
13238.33 245
13239.42 274
13240.50 281
13241.59 279
13242.68 259
13243.76 254
13244.85 256
13245.94 236
13247.02 274
13248.11 265
13249.20 257
13250.29 252
13251.37 263
13252.46 255
13253.55 251
13254.63 296
13255.72 276
13256.81 292
13257.90 280
13258.98 293
13260.07 296
13261.16 270
13262.25 294
13263.33 272
13264.42 282
13265.51 300
13266.60 313
13267.69 313
13268.77 321
13269.86 285
13270.95 289
13272.04 279
13273.13 308
13274.21 305
13275.30 320
13276.39 285
13277.48 318
13278.57 310
13279.65 306
13280.74 304
13281.83 300
13282.92 318
13284.01 320
13285.10 332
13286.19 289
13287.27 296
13288.36 312
13289.45 297
13290.54 334
13291.63 332
13292.72 324
13293.81 296
13294.90 315
13295.98 307
13297.07 312
13298.16 325
13299.25 343
13300.34 331
13301.43 349
13302.52 340
13303.61 322
13304.70 326
13305.79 335
13306.88 344
13307.97 343
13309.06 342
13310.15 359
13311.24 357
13312.32 388
13313.41 367
13314.50 381
13315.59 392
13316.68 362
13317.77 351
13318.86 354
13319.95 385
13321.04 373
13322.13 358
13323.22 367
13324.31 384
13325.40 351
13326.49 355
13327.58 360
13328.68 346
13329.77 375
13330.86 391
13331.95 372
13333.04 389
13334.13 395
13335.22 393
13336.31 391
13337.40 384
13338.49 389
13339.58 416
13340.67 406
13341.76 426
13342.85 387
13343.94 392
13345.04 387
13346.13 394
13347.22 392
13348.31 406
13349.40 435
13350.49 429
13351.58 421
13352.67 433
13353.77 408
13354.86 410
13355.95 402
13357.04 436
13358.13 381
13359.22 389
13360.31 413
13361.41 436
13362.50 432
13363.59 452
13364.68 458
13365.77 432
13366.87 434
13367.96 459
13369.05 493
13370.14 449
13371.23 463
13372.33 491
13373.42 434
13374.51 432
13375.60 430
13376.69 460
13377.79 425
13378.88 381
13379.97 413
13381.06 428
13382.16 426
13383.25 408
13384.34 392
13385.43 405
13386.53 392
13387.62 396
13388.71 365
13389.81 377
13390.90 363
13391.99 363
13393.08 392
13394.18 355
13395.27 346
13396.36 356
13397.46 338
13398.55 345
13399.64 344
13400.74 346
13401.83 372
13402.92 342
13404.02 344
13405.11 364
13406.20 361
13407.30 350
13408.39 346
13409.48 363
13410.58 341
13411.67 334
13412.77 309
13413.86 364
13414.95 367
13416.05 360
13417.14 349
13418.23 345
13419.33 364
13420.42 352
13421.52 364
13422.61 372
13423.71 351
13424.80 384
13425.89 363
13426.99 356
13428.08 344
13429.18 368
13430.27 358
13431.37 363
13432.46 363
13433.56 350
13434.65 350
13435.74 334
13436.84 350
13437.93 387
13439.03 394
13440.12 371
13441.22 383
13442.31 374
13443.41 353
13444.50 372
13445.60 363
13446.69 377
13447.79 386
13448.88 363
13449.98 364
13451.08 382
13452.17 411
13453.27 376
13454.36 420
13455.46 415
13456.55 402
13457.65 393
13458.74 408
13459.84 391
13460.94 394
13462.03 386
13463.13 406
13464.22 405
13465.32 414
13466.41 409
13467.51 423
13468.61 414
13469.70 414
13470.80 423
13471.90 425
13472.99 412
13474.09 431
13475.18 433
13476.28 413
13477.38 423
13478.47 424
13479.57 447
13480.67 433
13481.76 442
13482.86 420
13483.96 439
13485.05 456
13486.15 474
13487.25 460
13488.34 440
13489.44 442
13490.54 444
13491.63 486
13492.73 475
13493.83 461
13494.93 497
13496.02 513
13497.12 497
13498.22 509
13499.31 493
13500.41 517
13501.51 509
13502.61 502
13503.70 530
13504.80 534
13505.90 535
13507.00 515
13508.09 520
13509.19 502
13510.29 513
13511.39 524
13512.49 512
13513.58 485
13514.68 469
13515.78 471
13516.88 475
13517.98 460
13519.07 439
13520.17 453
13521.27 457
13522.37 454
13523.47 448
13524.57 461
13525.66 445
13526.76 456
13527.86 450
13528.96 444
13530.06 446
13531.16 431
13532.25 457
13533.35 465
13534.45 442
13535.55 418
13536.65 435
13537.75 420
13538.85 439
13539.95 447
13541.05 425
13542.14 436
13543.24 416
13544.34 394
13545.44 374
13546.54 377
13547.64 364
13548.74 376
13549.84 378
13550.94 377
13552.04 380
13553.14 373
13554.24 366
13555.34 394
13556.44 382
13557.54 390
13558.64 363
13559.74 361
13560.84 388
13561.94 370
13563.04 353
13564.13 353
13565.23 348
13566.34 334
13567.44 375
13568.54 360
13569.64 346
13570.74 332
13571.84 345
13572.94 377
13574.04 342
13575.14 356
13576.24 357
13577.34 372
13578.44 364
13579.54 370
13580.64 361
13581.74 364
13582.84 350
13583.94 347
13585.04 350
13586.14 349
13587.24 352
13588.35 340
13589.45 393
13590.55 372
13591.65 375
13592.75 364
13593.85 379
13594.95 346
13596.05 348
13597.15 344
13598.26 368
13599.36 385
13600.46 365
13601.56 356
13602.66 373
13603.76 370
13604.86 387
13605.97 341
13607.07 338
13608.17 374
13609.27 401
13610.37 387
13611.47 351
13612.58 359
13613.68 379
13614.78 380
13615.88 373
13616.98 370
13618.09 350
13619.19 356
13620.29 395
13621.39 374
13622.50 363
13623.60 378
13624.70 395
13625.80 390
13626.91 375
13628.01 380
13629.11 363
13630.21 351
13631.32 381
13632.42 394
13633.52 406
13634.62 395
13635.73 386
13636.83 356
13637.93 363
13639.04 377
13640.14 405
13641.24 400
13642.35 403
13643.45 394
13644.55 386
13645.65 384
13646.76 377
13647.86 390
13648.96 366
13650.07 380
13651.17 357
13652.28 370
13653.38 368
13654.48 371
13655.59 379
13656.69 378
13657.79 361
13658.90 389
13660.00 361
13661.11 366
13662.21 369
13663.31 393
13664.42 360
13665.52 381
13666.63 344
13667.73 358
13668.83 380
13669.94 355
13671.04 376
13672.15 382
13673.25 348
13674.36 372
13675.46 370
13676.56 365
13677.67 366
13678.77 378
13679.88 374
13680.98 362
13682.09 375
13683.19 408
13684.30 434
13685.40 397
13686.51 381
13687.61 384
13688.72 398
13689.82 404
13690.93 400
13692.03 395
13693.14 399
13694.24 414
13695.35 407
13696.45 406
13697.56 401
13698.66 391
13699.77 419
13700.87 410
13701.98 397
13703.09 386
13704.19 387
13705.30 436
13706.40 418
13707.51 444
13708.61 420
13709.72 418
13710.83 403
13711.93 396
13713.04 439
13714.14 439
13715.25 464
13716.36 425
13717.46 393
13718.57 411
13719.67 449
13720.78 456
13721.89 478
13722.99 481
13724.10 484
13725.21 450
13726.31 463
13727.42 453
13728.53 496
13729.63 511
13730.74 497
13731.85 474
13732.95 503
13734.06 487
13735.17 520
13736.27 529
13737.38 516
13738.49 517
13739.59 473
13740.70 525
13741.81 519
13742.92 532
13744.02 533
13745.13 565
13746.24 603
13747.35 593
13748.45 593
13749.56 591
13750.67 632
13751.78 646
13752.88 635
13753.99 655
13755.10 683
13756.21 705
13757.31 705
13758.42 715
13759.53 747
13760.64 802
13761.75 760
13762.85 787
13763.96 800
13765.07 798
13766.18 797
13767.29 818
13768.39 821
13769.50 810
13770.61 794
13771.72 824
13772.83 822
13773.94 784
13775.04 750
13776.15 767
13777.26 773
13778.37 732
13779.48 737
13780.59 724
13781.70 664
13782.80 649
13783.91 617
13785.02 614
13786.13 624
13787.24 591
13788.35 614
13789.46 581
13790.57 572
13791.68 533
13792.79 508
13793.90 505
13795.00 534
13796.11 510
13797.22 475
13798.33 477
13799.44 458
13800.55 473
13801.66 464
13802.77 489
13803.88 463
13804.99 494
13806.10 466
13807.21 475
13808.32 448
13809.43 439
13810.54 476
13811.65 463
13812.76 454
13813.87 448
13814.98 464
13816.09 439
13817.20 444
13818.31 430
13819.42 396
13820.53 399
13821.64 448
13822.75 430
13823.86 421
13824.97 434
13826.08 433
13827.19 402
13828.30 391
13829.41 401
13830.53 421
13831.64 432
13832.75 414
13833.86 392
13834.97 434
13836.08 414
13837.19 411
13838.30 407
13839.41 398
13840.52 396
13841.64 384
13842.75 422
13843.86 415
13844.97 421
13846.08 425
13847.19 428
13848.30 445
13849.41 431
13850.53 459
13851.64 417
13852.75 391
13853.86 395
13854.97 417
13856.08 446
13857.20 422
13858.31 407
13859.42 410
13860.53 416
13861.64 423
13862.76 380
13863.87 418
13864.98 415
13866.09 433
13867.20 423
13868.32 437
13869.43 405
13870.54 413
13871.65 415
13872.77 441
13873.88 436
13874.99 423
13876.10 454
13877.22 416
13878.33 438
13879.44 451
13880.55 461
13881.67 480
13882.78 460
13883.89 485
13885.01 486
13886.12 471
13887.23 466
13888.34 450
13889.46 484
13890.57 512
13891.68 488
13892.80 509
13893.91 531
13895.02 519
13896.14 487
13897.25 525
13898.36 488
13899.48 508
13900.59 518
13901.70 492
13902.82 481
13903.93 482
13905.05 481
13906.16 487
13907.27 480
13908.39 471
13909.50 462
13910.61 420
13911.73 398
13912.84 428
13913.96 438
13915.07 420
13916.19 403
13917.30 423
13918.41 403
13919.53 409
13920.64 383
13921.76 387
13922.87 394
13923.99 385
13925.10 386
13926.21 410
13927.33 401
13928.44 411
13929.56 403
13930.67 393
13931.79 412
13932.90 420
13934.02 397
13935.13 409
13936.25 414
13937.36 404
13938.48 398
13939.59 415
13940.71 381
13941.82 404
13942.94 417
13944.05 414
13945.17 398
13946.28 366
13947.40 368
13948.52 359
13949.63 356
13950.75 373
13951.86 366
13952.98 367
13954.09 355
13955.21 379
13956.32 383
13957.44 361
13958.56 383
13959.67 401
13960.79 358
13961.90 366
13963.02 371
13964.14 346
13965.25 326
13966.37 361
13967.48 349
13968.60 352
13969.72 340
13970.83 328
13971.95 369
13973.07 394
13974.18 359
13975.30 373
13976.42 357
13977.53 362
13978.65 381
13979.77 352
13980.88 377
13982.00 350
13983.12 382
13984.23 352
13985.35 394
13986.47 377
13987.58 343
13988.70 384
13989.82 352
13990.94 369
13992.05 375
13993.17 371
13994.29 353
13995.40 394
13996.52 353
13997.64 362
13998.76 366
13999.87 356
14000.99 371
14002.11 382
14003.23 386
14004.35 354
14005.46 390
14006.58 368
14007.70 361
14008.82 351
14009.93 359
14011.05 350
14012.17 352
14013.29 352
14014.41 404
14015.52 405
14016.64 384
14017.76 403
14018.88 397
14020.00 364
14021.12 369
14022.23 392
14023.35 387
14024.47 406
14025.59 378
14026.71 376
14027.83 369
14028.95 400
14030.06 376
14031.18 389
14032.30 410
14033.42 409
14034.54 405
14035.66 420
14036.78 409
14037.90 388
14039.02 403
14040.14 375
14041.25 391
14042.37 384
14043.49 383
14044.61 412
14045.73 401
14046.85 395
14047.97 431
14049.09 404
14050.21 406
14051.33 436
14052.45 437
14053.57 450
14054.69 436
14055.81 443
14056.93 479
14058.05 450
14059.17 435
14060.29 439
14061.41 467
14062.53 474
14063.65 442
14064.77 486
14065.89 468
14067.01 498
14068.13 501
14069.25 523
14070.37 500
14071.49 518
14072.61 509
14073.73 521
14074.85 526
14075.97 521
14077.09 516
14078.21 495
14079.33 502
14080.45 518
14081.57 559
14082.69 548
14083.82 524
14084.94 529
14086.06 522
14087.18 559
14088.30 558
14089.42 567
14090.54 590
14091.66 601
14092.78 613
14093.91 583
14095.03 573
14096.15 557
14097.27 576
14098.39 596
14099.51 552
14100.63 562
14101.76 555
14102.88 589
14104.00 547
14105.12 597
14106.24 568
14107.36 554
14108.49 513
14109.61 522
14110.73 513
14111.85 503
14112.97 501
14114.10 487
14115.22 518
14116.34 486
14117.46 466
14118.58 480
14119.71 475
14120.83 489
14121.95 450
14123.07 446
14124.20 435
14125.32 425
14126.44 433
14127.56 426
14128.69 396
14129.81 409
14130.93 407
14132.06 425
14133.18 418
14134.30 374
14135.42 387
14136.55 415
14137.67 416
14138.79 391
14139.92 391
14141.04 401
14142.16 398
14143.29 393
14144.41 381
14145.53 393
14146.66 371
14147.78 374
14148.90 376
14150.03 367
14151.15 375
14152.27 372
14153.40 390
14154.52 432
14155.64 369
14156.77 357
14157.89 387
14159.02 397
14160.14 373
14161.26 363
14162.39 396
14163.51 382
14164.64 384
14165.76 393
14166.88 371
14168.01 369
14169.13 383
14170.26 404
14171.38 375
14172.51 369
14173.63 371
14174.75 358
14175.88 354
14177.00 378
14178.13 382
14179.25 369
14180.38 354
14181.50 364
14182.63 365
14183.75 368
14184.88 355
14186.00 356
14187.13 322
14188.25 310
14189.38 307
14190.50 338
14191.63 343
14192.75 316
14193.88 328
14195.00 338
14196.13 347
14197.25 319
14198.38 343
14199.50 324
14200.63 335
14201.76 348
14202.88 327
14204.01 312
14205.13 316
14206.26 353
14207.38 343
14208.51 356
14209.64 318
14210.76 319
14211.89 329
14213.01 309
14214.14 317
14215.27 314
14216.39 328
14217.52 311
14218.64 288
14219.77 300
14220.90 307
14222.02 301
14223.15 284
14224.28 325
14225.40 300
14226.53 330
14227.66 305
14228.78 283
14229.91 310
14231.04 308
14232.16 311
14233.29 291
14234.42 293
14235.54 307
14236.67 316
14237.80 289
14238.92 291
14240.05 296
14241.18 300
14242.31 306
14243.43 304
14244.56 303
14245.69 294
14246.82 305
14247.94 308
14249.07 309
14250.20 290
14251.33 292
14252.45 281
14253.58 293
14254.71 281
14255.84 303
14256.96 293
14258.09 297
14259.22 298
14260.35 301
14261.47 265
14262.60 269
14263.73 254
14264.86 251
14265.99 254
14267.12 285
14268.24 287
14269.37 271
14270.50 268
14271.63 286
14272.76 277
14273.89 266
14275.01 282
14276.14 263
14277.27 272
14278.40 295
14279.53 288
14280.66 281
14281.79 264
14282.91 246
14284.04 276
14285.17 238
14286.30 263
14287.43 248
14288.56 251
14289.69 254
14290.82 242
14291.95 244
14293.08 259
14294.20 238
14295.33 229
14296.46 231
14297.59 252
14298.72 261
14299.85 248
14300.98 248
14302.11 231
14303.24 256
14304.37 245
14305.50 223
14306.63 259
14307.76 275
14308.89 265
14310.02 239
14311.15 240
14312.28 226
14313.41 224
14314.54 222
14315.67 226
14316.80 227
14317.93 237
14319.06 246
14320.19 224
14321.32 232
14322.45 256
14323.58 260
14324.71 247
14325.84 228
14326.97 248
14328.10 223
14329.23 203
14330.36 231
14331.49 224
14332.62 229
14333.76 226
14334.89 228
14336.02 225
14337.15 230
14338.28 233
14339.41 227
14340.54 224
14341.67 231
14342.80 230
14343.93 240
14345.07 198
14346.20 221
14347.33 248
14348.46 230
14349.59 223
14350.72 221
14351.85 241
14352.99 235
14354.12 230
14355.25 228
14356.38 228
14357.51 244
14358.64 235
14359.78 210
14360.91 224
14362.04 228
14363.17 244
14364.30 240
14365.44 248
14366.57 223
14367.70 220
14368.83 225
14369.96 213
14371.10 210
14372.23 187
14373.36 233
14374.49 234
14375.63 222
14376.76 201
14377.89 219
14379.02 241
14380.16 228
14381.29 224
14382.42 231
14383.55 224
14384.69 218
14385.82 227
14386.95 226
14388.09 244
14389.22 238
14390.35 239
14391.49 227
14392.62 247
14393.75 207
14394.89 224
14396.02 217
14397.15 217
14398.28 231
14399.42 228
14400.55 228
14401.69 241
14402.82 256
14403.95 253
14405.09 216
14406.22 231
14407.35 239
14408.49 258
14409.62 248
14410.75 213
14411.89 262
14413.02 241
14414.16 231
14415.29 232
14416.42 238
14417.56 241
14418.69 226
14419.83 255
14420.96 264
14422.10 243
14423.23 241
14424.36 261
14425.50 250
14426.63 259
14427.77 269
14428.90 242
14430.04 235
14431.17 258
14432.31 248
14433.44 254
14434.58 246
14435.71 273
14436.85 283
14437.98 263
14439.12 266
14440.25 260
14441.39 299
14442.52 279
14443.66 298
14444.79 269
14445.93 286
14447.06 269
14448.20 278
14449.33 277
14450.47 271
14451.60 271
14452.74 279
14453.87 287
14455.01 271
14456.14 284
14457.28 272
14458.42 284
14459.55 273
14460.69 281
14461.82 271
14462.96 267
14464.10 264
14465.23 290
14466.37 269
14467.50 280
14468.64 292
14469.78 302
14470.91 291
14472.05 307
14473.18 277
14474.32 274
14475.46 304
14476.59 288
14477.73 313
14478.87 272
14480.00 311
14481.14 300
14482.28 325
14483.41 274
14484.55 288
14485.69 271
14486.82 297
14487.96 296
14489.10 303
14490.23 270
14491.37 273
14492.51 266
14493.65 249
14494.78 272
14495.92 296
14497.06 287
14498.19 293
14499.33 284
14500.47 268
14501.61 240
14502.74 262
14503.88 285
14505.02 262
14506.16 246
14507.29 254
14508.43 292
14509.57 284
14510.71 258
14511.85 291
14512.98 258
14514.12 250
14515.26 241
14516.40 239
14517.54 238
14518.67 252
14519.81 255
14520.95 248
14522.09 260
14523.23 251
14524.36 260
14525.50 231
14526.64 235
14527.78 254
14528.92 246
14530.06 222
14531.19 233
14532.33 242
14533.47 244
14534.61 255
14535.75 254
14536.89 250
14538.03 253
14539.17 269
14540.31 240
14541.44 240
14542.58 259
14543.72 257
14544.86 250
14546.00 258
14547.14 259
14548.28 249
14549.42 218
14550.56 256
14551.70 239
14552.84 231
14553.98 224
14555.12 248
14556.25 251
14557.39 219
14558.53 224
14559.67 238
14560.81 252
14561.95 225
14563.09 245
14564.23 218
14565.37 245
14566.51 230
14567.65 241
14568.79 277
14569.93 276
14571.07 258
14572.21 254
14573.35 264
14574.49 261
14575.63 238
14576.77 253
14577.92 255
14579.06 256
14580.20 253
14581.34 274
14582.48 251
14583.62 241
14584.76 257
14585.90 267
14587.04 225
14588.18 251
14589.32 288
14590.46 254
14591.60 255
14592.74 270
14593.89 280
14595.03 275
14596.17 246
14597.31 302
14598.45 279
14599.59 281
14600.73 252
14601.87 285
14603.02 277
14604.16 273
14605.30 306
14606.44 273
14607.58 292
14608.72 273
14609.86 291
14611.01 295
14612.15 287
14613.29 291
14614.43 309
14615.57 321
14616.72 315
14617.86 282
14619.00 294
14620.14 296
14621.28 325
14622.43 331
14623.57 312
14624.71 310
14625.85 354
14627.00 328
14628.14 326
14629.28 355
14630.42 353
14631.56 360
14632.71 327
14633.85 323
14634.99 365
14636.14 330
14637.28 352
14638.42 366
14639.56 341
14640.71 360
14641.85 357
14642.99 320
14644.14 308
14645.28 293
14646.42 306
14647.56 297
14648.71 306
14649.85 271
14650.99 293
14652.14 297
14653.28 280
14654.42 273
14655.57 261
14656.71 258
14657.85 256
14659.00 255
14660.14 246
14661.29 261
14662.43 250
14663.57 253
14664.72 224
14665.86 235
14667.00 220
14668.15 243
14669.29 246
14670.44 231
14671.58 208
14672.73 241
14673.87 231
14675.01 229
14676.16 223
14677.30 227
14678.45 232
14679.59 197
14680.74 207
14681.88 213
14683.02 223
14684.17 212
14685.31 237
14686.46 198
14687.60 191
14688.75 181
14689.89 198
14691.04 219
14692.18 209
14693.33 206
14694.47 194
14695.62 181
14696.76 207
14697.91 204
14699.05 208
14700.20 200
14701.34 192
14702.49 208
14703.63 201
14704.78 191
14705.92 189
14707.07 225
14708.22 200
14709.36 194
14710.51 194
14711.65 188
14712.80 214
14713.94 192
14715.09 197
14716.23 178
14717.38 194
14718.53 188
14719.67 204
14720.82 197
14721.96 213
14723.11 203
14724.26 210
14725.40 210
14726.55 196
14727.70 169
14728.84 198
14729.99 216
14731.13 188
14732.28 196
14733.43 205
14734.57 193
14735.72 198
14736.87 180
14738.01 191
14739.16 185
14740.31 186
14741.45 182
14742.60 177
14743.75 178
14744.89 193
14746.04 191
14747.19 200
14748.34 183
14749.48 172
14750.63 182
14751.78 171
14752.92 162
14754.07 183
14755.22 183
14756.37 163
14757.51 159
14758.66 172
14759.81 171
14760.96 177
14762.10 171
14763.25 177
14764.40 169
14765.55 182
14766.70 163
14767.84 176
14768.99 161
14770.14 182
14771.29 171
14772.43 172
14773.58 176
14774.73 155
14775.88 187
14777.03 168
14778.18 168
14779.32 163
14780.47 167
14781.62 163
14782.77 168
14783.92 166
14785.07 186
14786.21 189
14787.36 180
14788.51 165
14789.66 145
14790.81 159
14791.96 149
14793.11 159
14794.26 152
14795.40 148
14796.55 161
14797.70 187
14798.85 165
14800.00 166
14801.15 165
14802.30 179
14803.45 165
14804.60 169
14805.75 167
14806.90 163
14808.05 148
14809.19 145
14810.34 163
14811.49 157
14812.64 139
14813.79 141
14814.94 151
14816.09 164
14817.24 150
14818.39 133
14819.54 154
14820.69 178
14821.84 157
14822.99 150
14824.14 149
14825.29 161
14826.44 146
14827.59 138
14828.74 163
14829.89 149
14831.04 149
14832.19 151
14833.34 147
14834.49 151
14835.64 134
14836.79 148
14837.95 146
14839.10 159
14840.25 168
14841.40 155
14842.55 149
14843.70 145
14844.85 150
14846.00 156
14847.15 148
14848.30 130
14849.45 152
14850.60 132
14851.76 147
14852.91 142
14854.06 147
14855.21 149
14856.36 130
14857.51 150
14858.66 137
14859.81 122
14860.97 125
14862.12 128
14863.27 141
14864.42 122
14865.57 132
14866.72 140
14867.88 143
14869.03 137
14870.18 131
14871.33 123
14872.48 144
14873.64 126
14874.79 133
14875.94 140
14877.09 132
14878.24 141
14879.40 138
14880.55 142
14881.70 142
14882.85 125
14884.00 158
14885.16 138
14886.31 124
14887.46 143
14888.61 142
14889.77 127
14890.92 124
14892.07 141
14893.23 137
14894.38 149
14895.53 149
14896.68 143
14897.84 141
14898.99 133
14900.14 146
14901.30 133
14902.45 112
14903.60 120
14904.75 124
14905.91 134
14907.06 136
14908.21 131
14909.37 140
14910.52 131
14911.67 151
14912.83 158
14913.98 133
14915.14 138
14916.29 162
14917.44 138
14918.60 141
14919.75 125
14920.90 116
14922.06 131
14923.21 141
14924.37 147
14925.52 134
14926.67 123
14927.83 129
14928.98 133
14930.14 125
14931.29 136
14932.44 128
14933.60 116
14934.75 142
14935.91 142
14937.06 123
14938.22 122
14939.37 145
14940.52 146
14941.68 153
14942.83 127
14943.99 129
14945.14 125
14946.30 137
14947.45 143
14948.61 143
14949.76 144
14950.92 126
14952.07 132
14953.23 131
14954.38 148
14955.54 140
14956.69 153
14957.85 140
14959.00 133
14960.16 146
14961.31 142
14962.47 146
14963.62 147
14964.78 130
14965.94 142
14967.09 159
14968.25 139
14969.40 133
14970.56 134
14971.71 143
14972.87 139
14974.03 126
14975.18 124
14976.34 128
14977.49 139
14978.65 132
14979.81 137
14980.96 130
14982.12 140
14983.27 134
14984.43 132
14985.59 124
14986.74 133
14987.90 132
14989.06 133
14990.21 113
14991.37 137
14992.53 132
14993.68 126
14994.84 136
14996.00 129
14997.15 145
14998.31 131
14999.47 127
15000.62 125
15001.78 136
15002.94 121
15004.09 134
15005.25 120
15006.41 112
15007.56 121
15008.72 137
15009.88 116
15011.04 130
15012.19 131
15013.35 123
15014.51 135
15015.67 129
15016.82 117
15017.98 119
15019.14 118
15020.30 125
15021.45 139
15022.61 126
15023.77 131
15024.93 124
15026.08 128
15027.24 121
15028.40 118
15029.56 122
15030.72 134
15031.87 112
15033.03 108
15034.19 143
15035.35 125
15036.51 140
15037.67 112
15038.82 132
15039.98 113
15041.14 121
15042.30 124
15043.46 141
15044.62 132
15045.78 131
15046.93 129
15048.09 126
15049.25 124
15050.41 117
15051.57 124
15052.73 104
15053.89 129
15055.05 121
15056.20 143
15057.36 128
15058.52 130
15059.68 122
15060.84 117
15062.00 107
15063.16 133
15064.32 122
15065.48 134
15066.64 117
15067.80 121
15068.96 115
15070.12 113
15071.28 116
15072.44 114
15073.60 119
15074.76 128
15075.91 123
15077.07 100
15078.23 116
15079.39 115
15080.55 131
15081.71 128
15082.87 117
15084.03 117
15085.19 134
15086.35 122
15087.51 131
15088.68 115
15089.84 111
15091.00 116
15092.16 153
15093.32 127
15094.48 114
15095.64 130
15096.80 104
15097.96 114
15099.12 118
15100.28 135
15101.44 144
15102.60 126
15103.76 137
15104.92 139
15106.08 123
15107.25 109
15108.41 115
15109.57 138
15110.73 136
15111.89 130
15113.05 142
15114.21 126
15115.37 136
15116.54 118
15117.70 125
15118.86 133
15120.02 136
15121.18 126
15122.34 126
15123.50 116
15124.67 131
15125.83 126
15126.99 132
15128.15 129
15129.31 135
15130.47 146
15131.64 141
15132.80 147
15133.96 141
15135.12 127
15136.28 130
15137.45 128
15138.61 128
15139.77 128
15140.93 123
15142.10 141
15143.26 134
15144.42 134
15145.58 144
15146.75 134
15147.91 144
15149.07 128
15150.23 136
15151.40 138
15152.56 147
15153.72 133
15154.88 134
15156.05 140
15157.21 148
15158.37 142
15159.54 153
15160.70 146
15161.86 153
15163.03 147
15164.19 137
15165.35 156
15166.52 141
15167.68 140
15168.84 145
15170.01 149
15171.17 146
15172.33 149
15173.50 142
15174.66 157
15175.82 149
15176.99 174
15178.15 147
15179.31 157
15180.48 150
15181.64 161
15182.81 164
15183.97 159
15185.13 140
15186.30 142
15187.46 147
15188.63 156
15189.79 171
15190.95 150
15192.12 162
15193.28 159
15194.45 154
15195.61 146
15196.78 164
15197.94 177
15199.10 160
15200.27 168
15201.43 163
15202.60 167
15203.76 179
15204.93 181
15206.09 179
15207.26 174
15208.42 171
15209.59 176
15210.75 164
15211.92 165
15213.08 169
15214.25 176
15215.41 171
15216.58 191
15217.74 166
15218.91 165
15220.07 185
15221.24 200
15222.40 196
15223.57 198
15224.74 205
15225.90 168
15227.07 203
15228.23 204
15229.40 208
15230.56 216
15231.73 227
15232.89 215
15234.06 214
15235.23 211
15236.39 221
15237.56 224
15238.72 190
15239.89 221
15241.06 207
15242.22 207
15243.39 215
15244.56 221
15245.72 195
15246.89 192
15248.05 199
15249.22 221
15250.39 202
15251.55 200
15252.72 184
15253.89 190
15255.05 187
15256.22 189
15257.39 194
15258.55 175
15259.72 176
15260.89 182
15262.05 183
15263.22 179
15264.39 182
15265.56 159
15266.72 168
15267.89 169
15269.06 168
15270.22 172
15271.39 179
15272.56 172
15273.73 163
15274.89 167
15276.06 164
15277.23 159
15278.40 162
15279.56 158
15280.73 153
15281.90 180
15283.07 156
15284.23 176
15285.40 164
15286.57 171
15287.74 137
15288.91 168
15290.07 151
15291.24 144
15292.41 154
15293.58 166
15294.75 160
15295.92 130
15297.08 160
15298.25 137
15299.42 178
15300.59 170
15301.76 163
15302.93 130
15304.09 144
15305.26 171
15306.43 138
15307.60 154
15308.77 156
15309.94 157
15311.11 154
15312.28 166
15313.44 156
15314.61 168
15315.78 173
15316.95 171
15318.12 166
15319.29 173
15320.46 160
15321.63 168
15322.80 146
15323.97 161
15325.14 170
15326.30 164
15327.47 185
15328.64 152
15329.81 166
15330.98 179
15332.15 194
15333.32 155
15334.49 180
15335.66 187
15336.83 181
15338.00 170
15339.17 209
15340.34 189
15341.51 192
15342.68 186
15343.85 178
15345.02 176
15346.19 170
15347.36 165
15348.53 186
15349.70 186
15350.87 190
15352.04 192
15353.21 181
15354.38 196
15355.55 180
15356.72 198
15357.90 187
15359.07 200
15360.24 181
15361.41 210
15362.58 199
15363.75 211
15364.92 192
15366.09 202
15367.26 227
15368.43 205
15369.60 219
15370.77 195
15371.95 211
15373.12 219
15374.29 218
15375.46 180
15376.63 211
15377.80 185
15378.97 216
15380.15 216
15381.32 215
15382.49 217
15383.66 228
15384.83 235
15386.00 210
15387.17 205
15388.35 219
15389.52 227
15390.69 198
15391.86 203
15393.03 198
15394.21 199
15395.38 223
15396.55 206
15397.72 229
15398.89 198
15400.07 214
15401.24 194
15402.41 190
15403.58 215
15404.76 195
15405.93 178
15407.10 225
15408.27 197
15409.45 179
15410.62 155
15411.79 204
15412.96 196
15414.14 189
15415.31 166
15416.48 183
15417.66 168
15418.83 179
15420.00 175
15421.17 145
15422.35 169
15423.52 169
15424.69 147
15425.87 155
15427.04 173
15428.21 149
15429.39 141
15430.56 170
15431.73 162
15432.91 168
15434.08 142
15435.25 163
15436.43 157
15437.60 152
15438.77 154
15439.95 138
15441.12 175
15442.30 166
15443.47 151
15444.64 149
15445.82 128
15446.99 166
15448.17 161
15449.34 150
15450.51 142
15451.69 182
15452.86 160
15454.04 137
15455.21 151
15456.39 156
15457.56 151
15458.73 137
15459.91 166
15461.08 147
15462.26 154
15463.43 152
15464.61 145
15465.78 137
15466.96 157
15468.13 144
15469.31 159
15470.48 155
15471.66 152
15472.83 144
15474.01 133
15475.18 140
15476.36 143
15477.53 140
15478.71 144
15479.88 144
15481.06 151
15482.23 140
15483.41 152
15484.58 137
15485.76 155
15486.93 159
15488.11 158
15489.29 158
15490.46 135
15491.64 140
15492.81 155
15493.99 140
15495.16 159
15496.34 146
15497.52 159
15498.69 147
15499.87 141
15501.04 151
15502.22 151
15503.40 133
15504.57 127
15505.75 158
15506.92 164
15508.10 169
15509.28 145
15510.45 151
15511.63 148
15512.81 152
15513.98 149
15515.16 141
15516.34 155
15517.51 159
15518.69 158
15519.87 157
15521.04 157
15522.22 144
15523.40 154
15524.57 169
15525.75 163
15526.93 151
15528.11 157
15529.28 166
15530.46 142
15531.64 157
15532.81 153
15533.99 156
15535.17 150
15536.35 159
15537.52 150
15538.70 150
15539.88 162
15541.06 161
15542.23 153
15543.41 157
15544.59 164
15545.77 155
15546.95 160
15548.12 165
15549.30 171
15550.48 185
15551.66 164
15552.83 178
15554.01 172
15555.19 145
15556.37 158
15557.55 172
15558.73 148
15559.90 177
15561.08 153
15562.26 193
15563.44 155
15564.62 150
15565.80 173
15566.97 187
15568.15 162
15569.33 160
15570.51 171
15571.69 166
15572.87 180
15574.05 149
15575.23 170
15576.40 187
15577.58 193
15578.76 176
15579.94 160
15581.12 173
15582.30 180
15583.48 206
15584.66 182
15585.84 206
15587.02 190
15588.20 192
15589.38 199
15590.56 197
15591.73 204
15592.91 198
15594.09 197
15595.27 170
15596.45 185
15597.63 182
15598.81 187
15599.99 184
15601.17 192
15602.35 198
15603.53 208
15604.71 208
15605.89 184
15607.07 211
15608.25 216
15609.43 226
15610.61 202
15611.79 217
15612.97 217
15614.15 212
15615.33 240
15616.51 228
15617.69 218
15618.88 227
15620.06 218
15621.24 228
15622.42 241
15623.60 223
15624.78 226
15625.96 227
15627.14 252
15628.32 239
15629.50 244
15630.68 242
15631.86 227
15633.05 271
15634.23 228
15635.41 247
15636.59 222
15637.77 246
15638.95 247
15640.13 252
15641.31 257
15642.50 247
15643.68 253
15644.86 246
15646.04 274
15647.22 261
15648.40 247
15649.58 225
15650.77 253
15651.95 252
15653.13 249
15654.31 260
15655.49 259
15656.68 254
15657.86 252
15659.04 214
15660.22 241
15661.40 261
15662.59 271
15663.77 250
15664.95 258
15666.13 226
15667.32 232
15668.50 250
15669.68 270
15670.86 223
15672.05 233
15673.23 252
15674.41 230
15675.59 212
15676.78 213
15677.96 229
15679.14 229
15680.32 205
15681.51 246
15682.69 239
15683.87 261
15685.06 230
15686.24 213
15687.42 231
15688.61 221
15689.79 223
15690.97 222
15692.16 229
15693.34 222
15694.52 228
15695.71 212
15696.89 213
15698.07 226
15699.26 243
15700.44 230
15701.62 210
15702.81 206
15703.99 245
15705.17 222
15706.36 226
15707.54 245
15708.73 259
15709.91 236
15711.09 229
15712.28 212
15713.46 249
15714.65 225
15715.83 243
15717.02 227
15718.20 260
15719.38 242
15720.57 245
15721.75 262
15722.94 243
15724.12 253
15725.31 243
15726.49 282
15727.68 261
15728.86 228
15730.04 228
15731.23 260
15732.41 260
15733.60 249
15734.78 272
15735.97 262
15737.15 254
15738.34 262
15739.52 270
15740.71 269
15741.89 250
15743.08 283
15744.27 272
15745.45 256
15746.64 275
15747.82 296
15749.01 275
15750.19 282
15751.38 298
15752.56 283
15753.75 279
15754.93 290
15756.12 272
15757.31 307
15758.49 302
15759.68 275
15760.86 277
15762.05 274
15763.24 302
15764.42 280
15765.61 313
15766.79 301
15767.98 288
15769.17 277
15770.35 282
15771.54 282
15772.72 286
15773.91 260
15775.10 283
15776.28 292
15777.47 262
15778.66 286
15779.84 275
15781.03 261
15782.22 256
15783.40 257
15784.59 269
15785.78 276
15786.96 264
15788.15 255
15789.34 258
15790.53 248
15791.71 238
15792.90 262
15794.09 247
15795.27 227
15796.46 224
15797.65 259
15798.84 225
15800.02 223
15801.21 243
15802.40 256
15803.59 244
15804.77 233
15805.96 247
15807.15 229
15808.34 228
15809.52 236
15810.71 244
15811.90 224
15813.09 211
15814.28 233
15815.46 250
15816.65 225
15817.84 216
15819.03 231
15820.22 213
15821.40 255
15822.59 225
15823.78 215
15824.97 244
15826.16 227
15827.35 230
15828.53 212
15829.72 248
15830.91 226
15832.10 239
15833.29 244
15834.48 200
15835.67 199
15836.85 236
15838.04 222
15839.23 201
15840.42 215
15841.61 237
15842.80 220
15843.99 219
15845.18 207
15846.37 228
15847.55 219
15848.74 208
15849.93 206
15851.12 193
15852.31 190
15853.50 215
15854.69 244
15855.88 234
15857.07 228
15858.26 209
15859.45 218
15860.64 233
15861.83 199
15863.02 219
15864.21 205
15865.40 224
15866.59 214
15867.78 247
15868.97 245
15870.16 207
15871.35 243
15872.54 238
15873.73 266
15874.92 229
15876.11 236
15877.30 237
15878.49 220
15879.68 218
15880.87 243
15882.06 257
15883.25 238
15884.44 251
15885.63 265
15886.82 243
15888.01 248
15889.20 253
15890.39 265
15891.59 275
15892.78 282
15893.97 252
15895.16 267
15896.35 251
15897.54 271
15898.73 284
15899.92 270
15901.11 277
15902.30 254
15903.50 282
15904.69 300
15905.88 290
15907.07 282
15908.26 314
15909.45 271
15910.64 315
15911.84 287
15913.03 296
15914.22 307
15915.41 295
15916.60 294
15917.79 280
15918.99 319
15920.18 308
15921.37 306
15922.56 309
15923.75 280
15924.95 303
15926.14 323
15927.33 311
15928.52 286
15929.71 269
15930.91 330
15932.10 309
15933.29 297
15934.48 296
15935.68 310
15936.87 318
15938.06 296
15939.25 281
15940.45 269
15941.64 272
15942.83 267
15944.03 269
15945.22 257
15946.41 263
15947.60 246
15948.80 252
15949.99 248
15951.18 223
15952.38 241
15953.57 243
15954.76 251
15955.96 223
15957.15 211
15958.34 222
15959.54 191
15960.73 201
15961.92 212
15963.12 185
15964.31 221
15965.50 211
15966.70 201
15967.89 195
15969.08 197
15970.28 201
15971.47 193
15972.67 183
15973.86 167
15975.05 190
15976.25 195
15977.44 171
15978.64 185
15979.83 182
15981.02 169
15982.22 185
15983.41 193
15984.61 188
15985.80 181
15987.00 171
15988.19 173
15989.38 166
15990.58 138
15991.77 174
15992.97 178
15994.16 169
15995.36 184
15996.55 175
15997.75 179
15998.94 155
16000.14 162
16001.33 160
16002.53 175
16003.72 180
16004.92 181
16006.11 161
16007.31 166
16008.50 141
16009.70 167
16010.89 180
16012.09 151
16013.28 143
16014.48 148
16015.67 179
16016.87 167
16018.07 166
16019.26 168
16020.46 170
16021.65 154
16022.85 157
16024.04 140
16025.24 146
16026.44 143
16027.63 154
16028.83 161
16030.02 151
16031.22 156
16032.42 153
16033.61 147
16034.81 152
16036.00 173
16037.20 151
16038.40 153
16039.59 167
16040.79 134
16041.99 147
16043.18 158
16044.38 132
16045.58 123
16046.77 144
16047.97 150
16049.17 121
16050.36 150
16051.56 155
16052.76 160
16053.95 163
16055.15 146
16056.35 146
16057.54 142
16058.74 146
16059.94 138
16061.14 138
16062.33 135
16063.53 142
16064.73 134
16065.92 137
16067.12 134
16068.32 126
16069.52 153
16070.71 132
16071.91 146
16073.11 146
16074.31 149
16075.50 135
16076.70 122
16077.90 131
16079.10 142
16080.30 149
16081.49 139
16082.69 119
16083.89 129
16085.09 133
16086.29 154
16087.48 139
16088.68 142
16089.88 138
16091.08 136
16092.28 136
16093.48 138
16094.67 139
16095.87 135
16097.07 116
16098.27 125
16099.47 136
16100.67 132
16101.87 120
16103.06 125
16104.26 111
16105.46 135
16106.66 119
16107.86 140
16109.06 124
16110.26 111
16111.46 121
16112.66 125
16113.86 117
16115.05 106
16116.25 124
16117.45 147
16118.65 109
16119.85 123
16121.05 106
16122.25 132
16123.45 121
16124.65 131
16125.85 113
16127.05 116
16128.25 120
16129.45 106
16130.65 122
16131.85 108
16133.05 123
16134.25 108
16135.45 124
16136.65 110
16137.85 117
16139.05 114
16140.25 123
16141.45 124
16142.65 103
16143.85 119
16145.05 121
16146.25 125
16147.45 115
16148.65 130
16149.85 123
16151.05 120
16152.25 116
16153.45 117
16154.65 106
16155.85 116
16157.05 104
16158.25 109
16159.46 105
16160.66 105
16161.86 114
16163.06 118
16164.26 108
16165.46 98
16166.66 113
16167.86 133
16169.06 116
16170.27 104
16171.47 126
16172.67 106
16173.87 116
16175.07 112
16176.27 109
16177.47 101
16178.67 117
16179.88 131
16181.08 124
16182.28 113
16183.48 96
16184.68 131
16185.89 109
16187.09 104
16188.29 122
16189.49 116
16190.69 118
16191.90 117
16193.10 147
16194.30 126
16195.50 120
16196.70 129
16197.91 103
16199.11 108
16200.31 124
16201.51 108
16202.72 108
16203.92 108
16205.12 108
16206.32 122
16207.53 123
16208.73 103
16209.93 137
16211.13 122
16212.34 122
16213.54 118
16214.74 114
16215.95 120
16217.15 114
16218.35 105
16219.55 113
16220.76 138
16221.96 122
16223.16 119
16224.37 121
16225.57 105
16226.77 110
16227.98 112
16229.18 124
16230.38 111
16231.59 122
16232.79 125
16233.99 91
16235.20 116
16236.40 109
16237.61 132
16238.81 124
16240.01 122
16241.22 104
16242.42 117
16243.63 124
16244.83 134
16246.03 114
16247.24 116
16248.44 133
16249.65 145
16250.85 125
16252.05 101
16253.26 125
16254.46 124
16255.67 127
16256.87 123
16258.08 133
16259.28 130
16260.49 133
16261.69 123
16262.89 107
16264.10 133
16265.30 140
16266.51 152
16267.71 114
16268.92 119
16270.12 121
16271.33 136
16272.53 111
16273.74 126
16274.94 140
16276.15 134
16277.35 128
16278.56 136
16279.77 140
16280.97 126
16282.18 131
16283.38 127
16284.59 130
16285.79 126
16287.00 126
16288.20 122
16289.41 136
16290.61 139
16291.82 130
16293.03 126
16294.23 135
16295.44 106
16296.64 111
16297.85 134
16299.06 130
16300.26 140
16301.47 135
16302.67 128
16303.88 160
16305.09 130
16306.29 132
16307.50 129
16308.71 120
16309.91 140
16311.12 128
16312.33 124
16313.53 117
16314.74 125
16315.95 122
16317.15 124
16318.36 112
16319.57 114
16320.77 143
16321.98 105
16323.19 119
16324.39 128
16325.60 116
16326.81 115
16328.01 120
16329.22 106
16330.43 119
16331.64 119
16332.84 126
16334.05 119
16335.26 96
16336.47 101
16337.67 115
16338.88 115
16340.09 106
16341.30 112
16342.50 113
16343.71 101
16344.92 119
16346.13 119
16347.33 110
16348.54 113
16349.75 98
16350.96 99
16352.17 103
16353.37 130
16354.58 104
16355.79 119
16357.00 113
16358.21 95
16359.41 111
16360.62 112
16361.83 106
16363.04 94
16364.25 132
16365.46 103
16366.67 114
16367.87 101
16369.08 117
16370.29 117
16371.50 124
16372.71 108
16373.92 115
16375.13 107
16376.34 97
16377.54 106
16378.75 107
16379.96 103
16381.17 94
16382.38 100
16383.59 100
16384.80 119
16386.01 97
16387.22 91
16388.43 94
16389.64 107
16390.85 96
16392.05 118
16393.26 105
16394.47 102
16395.68 113
16396.89 122
16398.10 110
16399.31 92
16400.52 106
16401.73 104
16402.94 110
16404.15 111
16405.36 102
16406.57 103
16407.78 114
16408.99 103
16410.20 94
16411.41 109
16412.62 100
16413.83 111
16415.04 104
16416.25 107
16417.46 91
16418.67 113
16419.88 109
16421.10 97
16422.31 104
16423.52 114
16424.73 114
16425.94 103
16427.15 86
16428.36 102
16429.57 93
16430.78 97
16431.99 106
16433.20 114
16434.41 106
16435.63 97
16436.84 121
16438.05 105
16439.26 105
16440.47 81
16441.68 104
16442.89 107
16444.10 111
16445.32 92
16446.53 103
16447.74 105
16448.95 91
16450.16 97
16451.37 88
16452.59 114
16453.80 89
16455.01 117
16456.22 106
16457.43 107
16458.64 94
16459.86 98
16461.07 100
16462.28 104
16463.49 118
16464.70 94
16465.92 109
16467.13 112
16468.34 106
16469.55 103
16470.77 87
16471.98 90
16473.19 101
16474.40 92
16475.62 100
16476.83 94
16478.04 110
16479.25 87
16480.47 97
16481.68 91
16482.89 101
16484.11 89
16485.32 94
16486.53 98
16487.74 83
16488.96 98
16490.17 88
16491.38 94
16492.60 109
16493.81 103
16495.02 93
16496.24 108
16497.45 106
16498.66 89
16499.88 118
16501.09 102
16502.30 100
16503.52 86
16504.73 104
16505.94 100
16507.16 98
16508.37 100
16509.59 100
16510.80 95
16512.01 97
16513.23 96
16514.44 113
16515.66 103
16516.87 105
16518.08 88
16519.30 109
16520.51 91
16521.73 113
16522.94 102
16524.16 97
16525.37 100
16526.58 110
16527.80 109
16529.01 87
16530.23 101
16531.44 117
16532.66 121
16533.87 122
16535.09 111
16536.30 94
16537.52 96
16538.73 95
16539.95 90
16541.16 114
16542.38 117
16543.59 112
16544.81 101
16546.02 105
16547.24 101
16548.45 95
16549.67 118
16550.88 97
16552.10 105
16553.31 115
16554.53 105
16555.74 113
16556.96 113
16558.18 118
16559.39 101
16560.61 133
16561.82 105
16563.04 86
16564.25 98
16565.47 103
16566.69 105
16567.90 105
16569.12 114
16570.33 114
16571.55 104
16572.77 108
16573.98 118
16575.20 112
16576.41 104
16577.63 112
16578.85 101
16580.06 111
16581.28 102
16582.50 123
16583.71 122
16584.93 101
16586.15 100
16587.36 114
16588.58 115
16589.80 108
16591.01 123
16592.23 98
16593.45 92
16594.66 118
16595.88 109
16597.10 96
16598.32 94
16599.53 105
16600.75 99
16601.97 95
16603.18 107
16604.40 97
16605.62 112
16606.84 99
16608.05 94
16609.27 91
16610.49 86
16611.71 105
16612.92 121
16614.14 119
16615.36 102
16616.58 106
16617.79 91
16619.01 97
16620.23 100
16621.45 97
16622.67 94
16623.88 92
16625.10 99
16626.32 79
16627.54 77
16628.76 85
16629.97 78
16631.19 95
16632.41 95
16633.63 95
16634.85 109
16636.07 94
16637.29 89
16638.50 82
16639.72 91
16640.94 105
16642.16 95
16643.38 87
16644.60 92
16645.82 95
16647.03 88
16648.25 83
16649.47 85
16650.69 89
16651.91 100
16653.13 71
16654.35 86
16655.57 90
16656.79 89
16658.01 78
16659.23 91
16660.45 93
16661.66 95
16662.88 80
16664.10 76
16665.32 72
16666.54 91
16667.76 96
16668.98 85
16670.20 102
16671.42 89
16672.64 84
16673.86 73
16675.08 88
16676.30 88
16677.52 95
16678.74 87
16679.96 90
16681.18 90
16682.40 101
16683.62 79
16684.84 87
16686.06 86
16687.28 97
16688.50 102
16689.72 94
16690.94 76
16692.16 96
16693.39 84
16694.61 94
16695.83 88
16697.05 95
16698.27 77
16699.49 95
16700.71 91
16701.93 81
16703.15 89
16704.37 78
16705.59 111
16706.81 97
16708.04 80
16709.26 51
16710.48 87
16711.70 80
16712.92 73
16714.14 67
16715.36 54
16716.58 84
16717.81 88
16719.03 71
16720.25 85
16721.47 94
16722.69 87
16723.91 95
16725.14 87
16726.36 84
16727.58 92
16728.80 97
16730.02 102
16731.24 97
16732.47 96
16733.69 80
16734.91 96
16736.13 92
16737.36 94
16738.58 92
16739.80 103
16741.02 100
16742.24 94
16743.47 86
16744.69 80
16745.91 85
16747.13 87
16748.36 83
16749.58 76
16750.80 89
16752.02 71
16753.25 93
16754.47 80
16755.69 65
16756.92 66
16758.14 77
16759.36 78
16760.59 67
16761.81 84
16763.03 81
16764.25 92
16765.48 75
16766.70 80
16767.92 84
16769.15 91
16770.37 92
16771.59 91
16772.82 92
16774.04 84
16775.27 87
16776.49 87
16777.71 77
16778.94 66
16780.16 78
16781.38 86
16782.61 92
16783.83 85
16785.06 91
16786.28 76
16787.50 95
16788.73 71
16789.95 101
16791.18 94
16792.40 70
16793.62 72
16794.85 101
16796.07 94
16797.30 92
16798.52 88
16799.75 86
16800.97 76
16802.19 79
16803.42 86
16804.64 91
16805.87 85
16807.09 77
16808.32 80
16809.54 90
16810.77 87
16811.99 89
16813.22 73
16814.44 94
16815.67 79
16816.89 72
16818.12 86
16819.34 80
16820.57 102
16821.79 79
16823.02 95
16824.24 83
16825.47 96
16826.70 92
16827.92 102
16829.15 88
16830.37 78
16831.60 88
16832.82 70
16834.05 93
16835.27 103
16836.50 96
16837.73 95
16838.95 90
16840.18 95
16841.40 84
16842.63 86
16843.86 103
16845.08 99
16846.31 106
16847.53 93
16848.76 95
16849.99 91
16851.21 102
16852.44 100
16853.67 98
16854.89 93
16856.12 93
16857.35 108
16858.57 97
16859.80 106
16861.03 105
16862.25 102
16863.48 97
16864.71 104
16865.93 104
16867.16 111
16868.39 105
16869.61 103
16870.84 89
16872.07 117
16873.30 135
16874.52 104
16875.75 114
16876.98 103
16878.20 131
16879.43 121
16880.66 138
16881.89 138
16883.11 111
16884.34 94
16885.57 119
16886.80 131
16888.02 115
16889.25 106
16890.48 120
16891.71 132
16892.94 119
16894.16 115
16895.39 133
16896.62 131
16897.85 114
16899.08 139
16900.30 133
16901.53 133
16902.76 123
16903.99 115
16905.22 116
16906.45 120
16907.67 123
16908.90 112
16910.13 131
16911.36 119
16912.59 127
16913.82 107
16915.04 104
16916.27 109
16917.50 114
16918.73 123
16919.96 106
16921.19 96
16922.42 117
16923.65 125
16924.88 102
16926.10 110
16927.33 117
16928.56 121
16929.79 107
16931.02 110
16932.25 107
16933.48 126
16934.71 101
16935.94 134
16937.17 130
16938.40 110
16939.63 98
16940.86 124
16942.09 113
16943.32 120
16944.55 105
16945.78 112
16947.01 114
16948.24 107
16949.47 122
16950.70 100
16951.93 120
16953.16 100
16954.39 102
16955.62 104
16956.85 132
16958.08 112
16959.31 121
16960.54 118
16961.77 117
16963.00 113
16964.23 103
16965.46 105
16966.69 112
16967.92 81
16969.15 110
16970.38 108
16971.61 87
16972.84 99
16974.07 115
16975.30 107
16976.54 93
16977.77 109
16979.00 120
16980.23 90
16981.46 95
16982.69 88
16983.92 118
16985.15 100
16986.38 82
16987.62 90
16988.85 95
16990.08 100
16991.31 97
16992.54 93
16993.77 101
16995.00 91
16996.24 92
16997.47 92
16998.70 84
16999.93 91
17001.16 84
17002.39 105
17003.63 107
17004.86 103
17006.09 99
17007.32 87
17008.55 114
17009.79 110
17011.02 87
17012.25 84
17013.48 82
17014.72 106
17015.95 110
17017.18 77
17018.41 86
17019.64 78
17020.88 84
17022.11 95
17023.34 71
17024.58 76
17025.81 88
17027.04 89
17028.27 94
17029.51 85
17030.74 92
17031.97 92
17033.21 102
17034.44 78
17035.67 84
17036.90 102
17038.14 98
17039.37 89
17040.60 74
17041.84 91
17043.07 96
17044.30 106
17045.54 73
17046.77 91
17048.00 78
17049.24 77
17050.47 79
17051.70 93
17052.94 76
17054.17 89
17055.41 90
17056.64 93
17057.87 78
17059.11 82
17060.34 71
17061.58 86
17062.81 83
17064.04 60
17065.28 77
17066.51 91
17067.75 77
17068.98 64
17070.21 90
17071.45 89
17072.68 87
17073.92 83
17075.15 78
17076.39 88
17077.62 63
17078.86 78
17080.09 64
17081.33 82
17082.56 68
17083.80 87
17085.03 70
17086.26 99
17087.50 82
17088.73 92
17089.97 88
17091.20 78
17092.44 81
17093.68 83
17094.91 91
17096.15 81
17097.38 85
17098.62 75
17099.85 66
17101.09 55
17102.32 83
17103.56 93
17104.79 85
17106.03 61
17107.26 80
17108.50 78
17109.74 71
17110.97 77
17112.21 80
17113.44 75
17114.68 67
17115.92 57
17117.15 72
17118.39 85
17119.62 73
17120.86 76
17122.10 74
17123.33 73
17124.57 69
17125.80 89
17127.04 70
17128.28 66
17129.51 63
17130.75 78
17131.99 72
17133.22 61
17134.46 75
17135.70 84
17136.93 76
17138.17 71
17139.41 67
17140.64 68
17141.88 87
17143.12 81
17144.35 74
17145.59 68
17146.83 66
17148.07 69
17149.30 86
17150.54 71
17151.78 73
17153.02 83
17154.25 75
17155.49 71
17156.73 66
17157.96 72
17159.20 70
17160.44 69
17161.68 55
17162.92 92
17164.15 68
17165.39 68
17166.63 80
17167.87 84
17169.10 65
17170.34 62
17171.58 71
17172.82 69
17174.06 53
17175.29 79
17176.53 61
17177.77 62
17179.01 83
17180.25 71
17181.49 81
17182.72 60
17183.96 67
17185.20 80
17186.44 72
17187.68 71
17188.92 66
17190.15 83
17191.39 78
17192.63 68
17193.87 56
17195.11 68
17196.35 71
17197.59 58
17198.83 86
17200.07 74
17201.30 61
17202.54 77
17203.78 80
17205.02 70
17206.26 72
17207.50 68
17208.74 80
17209.98 84
17211.22 68
17212.46 85
17213.70 66
17214.94 73
17216.18 76
17217.42 58
17218.66 81
17219.90 53
17221.14 73
17222.38 77
17223.62 72
17224.86 54
17226.10 81
17227.34 72
17228.58 76
17229.82 57
17231.06 73
17232.30 71
17233.54 58
17234.78 78
17236.02 62
17237.26 73
17238.50 53
17239.74 60
17240.98 63
17242.22 65
17243.46 76
17244.70 67
17245.94 54
17247.18 53
17248.42 55
17249.66 61
17250.90 61
17252.14 62
17253.39 60
17254.63 79
17255.87 71
17257.11 66
17258.35 56
17259.59 62
17260.83 58
17262.07 70
17263.31 69
17264.56 68
17265.80 61
17267.04 66
17268.28 71
17269.52 63
17270.76 69
17272.00 67
17273.25 79
17274.49 57
17275.73 53
17276.97 52
17278.21 65
17279.45 61
17280.70 67
17281.94 73
17283.18 70
17284.42 67
17285.66 56
17286.91 63
17288.15 50
17289.39 51
17290.63 58
17291.88 61
17293.12 75
17294.36 54
17295.60 62
17296.85 68
17298.09 63
17299.33 57
17300.57 76
17301.82 53
17303.06 57
17304.30 53
17305.54 58
17306.79 53
17308.03 58
17309.27 52
17310.52 52
17311.76 59
17313.00 50
17314.25 62
17315.49 55
17316.73 64
17317.97 68
17319.22 74
17320.46 55
17321.71 59
17322.95 50
17324.19 64
17325.44 72
17326.68 60
17327.92 68
17329.17 67
17330.41 60
17331.65 63
17332.90 56
17334.14 47
17335.39 64
17336.63 80
17337.87 65
17339.12 56
17340.36 50
17341.61 62
17342.85 58
17344.09 67
17345.34 68
17346.58 64
17347.83 68
17349.07 72
17350.32 71
17351.56 67
17352.80 56
17354.05 77
17355.29 71
17356.54 68
17357.78 67
17359.03 58
17360.27 69
17361.52 70
17362.76 59
17364.01 62
17365.25 64
17366.50 70
17367.74 69
17368.99 46
17370.23 63
17371.48 79
17372.72 81
17373.97 68
17375.21 63
17376.46 50
17377.70 71
17378.95 61
17380.19 62
17381.44 49
17382.69 71
17383.93 79
17385.18 59
17386.42 74
17387.67 64
17388.91 56
17390.16 56
17391.41 62
17392.65 54
17393.90 67
17395.14 59
17396.39 84
17397.64 62
17398.88 57
17400.13 54
17401.37 75
17402.62 71
17403.87 65
17405.11 67
17406.36 53
17407.61 67
17408.85 62
17410.10 60
17411.35 76
17412.59 67
17413.84 67
17415.09 62
17416.33 62
17417.58 53
17418.83 50
17420.07 72
17421.32 59
17422.57 79
17423.82 59
17425.06 71
17426.31 50
17427.56 70
17428.80 56
17430.05 66
17431.30 60
17432.55 67
17433.79 74
17435.04 69
17436.29 61
17437.54 66
17438.78 81
17440.03 66
17441.28 64
17442.53 57
17443.77 57
17445.02 75
17446.27 50
17447.52 63
17448.77 74
17450.01 87
17451.26 62
17452.51 67
17453.76 67
17455.01 58
17456.25 54
17457.50 59
17458.75 74
17460.00 48
17461.25 62
17462.50 66
17463.74 55
17464.99 58
17466.24 63
17467.49 74
17468.74 72
17469.99 55
17471.24 84
17472.49 69
17473.73 69
17474.98 54
17476.23 59
17477.48 62
17478.73 62
17479.98 70
17481.23 71
17482.48 74
17483.73 72
17484.98 68
17486.23 74
17487.47 60
17488.72 70
17489.97 69
17491.22 65
17492.47 64
17493.72 66
17494.97 65
17496.22 55
17497.47 83
17498.72 70
17499.97 75
17501.22 68
17502.47 74
17503.72 63
17504.97 59
17506.22 56
17507.47 58
17508.72 78
17509.97 62
17511.22 59
17512.47 57
17513.72 61
17514.97 75
17516.22 60
17517.47 69
17518.72 81
17519.97 66
17521.22 69
17522.47 85
17523.72 71
17524.98 70
17526.23 54
17527.48 76
17528.73 71
17529.98 70
17531.23 70
17532.48 61
17533.73 78
17534.98 80
17536.23 80
17537.48 71
17538.74 72
17539.99 90
17541.24 71
17542.49 74
17543.74 64
17544.99 79
17546.24 87
17547.50 73
17548.75 66
17550.00 94
17551.25 72
17552.50 73
17553.75 68
17555.01 71
17556.26 72
17557.51 54
17558.76 90
17560.01 83
17561.26 79
17562.52 61
17563.77 73
17565.02 72
17566.27 71
17567.53 94
17568.78 86
17570.03 84
17571.28 90
17572.53 81
17573.79 84
17575.04 75
17576.29 71
17577.54 79
17578.80 82
17580.05 86
17581.30 62
17582.56 82
17583.81 96
17585.06 88
17586.31 83
17587.57 88
17588.82 84
17590.07 76
17591.33 87
17592.58 98
17593.83 94
17595.08 81
17596.34 96
17597.59 100
17598.84 80
17600.10 79
17601.35 92
17602.61 93
17603.86 70
17605.11 84
17606.37 89
17607.62 81
17608.87 82
17610.13 83
17611.38 93
17612.63 86
17613.89 78
17615.14 91
17616.40 94
17617.65 68
17618.90 87
17620.16 98
17621.41 97
17622.67 64
17623.92 74
17625.17 77
17626.43 89
17627.68 96
17628.94 96
17630.19 81
17631.45 85
17632.70 99
17633.96 94
17635.21 94
17636.47 80
17637.72 82
17638.97 91
17640.23 95
17641.48 87
17642.74 73
17643.99 96
17645.25 82
17646.50 73
17647.76 91
17649.01 100
17650.27 99
17651.52 100
17652.78 102
17654.04 109
17655.29 84
17656.55 82
17657.80 89
17659.06 94
17660.31 87
17661.57 76
17662.82 91
17664.08 68
17665.33 78
17666.59 88
17667.85 102
17669.10 84
17670.36 81
17671.61 92
17672.87 96
17674.13 77
17675.38 87
17676.64 97
17677.89 87
17679.15 82
17680.41 68
17681.66 71
17682.92 62
17684.18 76
17685.43 76
17686.69 80
17687.95 78
17689.20 74
17690.46 74
17691.71 76
17692.97 67
17694.23 80
17695.49 78
17696.74 64
17698.00 68
17699.26 74
17700.51 81
17701.77 69
17703.03 70
17704.28 70
17705.54 88
17706.80 56
17708.06 78
17709.31 74
17710.57 77
17711.83 72
17713.08 73
17714.34 74
17715.60 62
17716.86 68
17718.11 70
17719.37 79
17720.63 54
17721.89 66
17723.15 71
17724.40 71
17725.66 68
17726.92 61
17728.18 77
17729.43 84
17730.69 77
17731.95 68
17733.21 72
17734.47 69
17735.73 59
17736.98 63
17738.24 69
17739.50 64
17740.76 74
17742.02 72
17743.28 62
17744.53 69
17745.79 67
17747.05 65
17748.31 93
17749.57 63
17750.83 73
17752.09 83
17753.34 64
17754.60 77
17755.86 63
17757.12 77
17758.38 56
17759.64 72
17760.90 63
17762.16 84
17763.42 63
17764.68 77
17765.94 67
17767.19 77
17768.45 70
17769.71 69
17770.97 64
17772.23 58
17773.49 66
17774.75 69
17776.01 67
17777.27 46
17778.53 66
17779.79 62
17781.05 54
17782.31 56
17783.57 60
17784.83 64
17786.09 71
17787.35 63
17788.61 73
17789.87 52
17791.13 61
17792.39 59
17793.65 61
17794.91 71
17796.17 59
17797.43 60
17798.69 72
17799.95 60
17801.21 48
17802.47 62
17803.73 68
17805.00 59
17806.26 65
17807.52 62
17808.78 65
17810.04 66
17811.30 65
17812.56 56
17813.82 62
17815.08 69
17816.34 61
17817.60 70
17818.87 61
17820.13 47
17821.39 72
17822.65 63
17823.91 70
17825.17 50
17826.43 71
17827.69 58
17828.96 59
17830.22 68
17831.48 62
17832.74 54
17834.00 48
17835.26 55
17836.53 53
17837.79 61
17839.05 50
17840.31 44
17841.57 63
17842.84 60
17844.10 52
17845.36 66
17846.62 61
17847.88 56
17849.15 54
17850.41 66
17851.67 57
17852.93 59
17854.20 51
17855.46 67
17856.72 46
17857.98 61
17859.25 60
17860.51 56
17861.77 55
17863.03 41
17864.30 58
17865.56 66
17866.82 53
17868.09 52
17869.35 60
17870.61 59
17871.87 57
17873.14 46
17874.40 64
17875.66 59
17876.93 46
17878.19 72
17879.45 56
17880.72 58
17881.98 52
17883.24 64
17884.51 51
17885.77 61
17887.03 53
17888.30 57
17889.56 48
17890.83 49
17892.09 57
17893.35 52
17894.62 45
17895.88 51
17897.14 59
17898.41 55
17899.67 60
17900.94 46
17902.20 59
17903.46 42
17904.73 47
17905.99 38
17907.26 51
17908.52 50
17909.79 52
17911.05 42
17912.32 65
17913.58 43
17914.84 44
17916.11 68
17917.37 53
17918.64 54
17919.90 46
17921.17 56
17922.43 49
17923.70 51
17924.96 44
17926.23 42
17927.49 46
17928.76 59
17930.02 41
17931.29 60
17932.55 54
17933.82 60
17935.08 58
17936.35 44
17937.61 54
17938.88 49
17940.14 59
17941.41 57
17942.68 53
17943.94 43
17945.21 39
17946.47 33
17947.74 41
17949.00 48
17950.27 54
17951.54 48
17952.80 53
17954.07 40
17955.33 45
17956.60 61
17957.87 42
17959.13 57
17960.40 54
17961.66 50
17962.93 45
17964.20 51
17965.46 44
17966.73 43
17968.00 41
17969.26 53
17970.53 45
17971.80 51
17973.06 46
17974.33 45
17975.60 53
17976.86 42
17978.13 49
17979.40 47
17980.66 57
17981.93 46
17983.20 50
17984.46 45
17985.73 45
17987.00 54
17988.26 46
17989.53 52
17990.80 67
17992.07 68
17993.33 46
17994.60 58
17995.87 46
17997.14 50
17998.40 34
17999.67 45
18000.94 45
18002.21 52
18003.47 54
18004.74 51
18006.01 57
18007.28 50
18008.55 53
18009.81 56
18011.08 47
18012.35 41
18013.62 52
18014.89 47
18016.15 52
18017.42 42
18018.69 49
18019.96 57
18021.23 62
18022.49 61
18023.76 45
18025.03 46
18026.30 57
18027.57 62
18028.84 57
18030.11 64
18031.37 53
18032.64 59
18033.91 37
18035.18 44
18036.45 44
18037.72 62
18038.99 44
18040.26 61
18041.53 43
18042.79 44
18044.06 47
18045.33 61
18046.60 64
18047.87 51
18049.14 61
18050.41 48
18051.68 62
18052.95 48
18054.22 62
18055.49 64
18056.76 73
18058.03 51
18059.30 60
18060.57 60
18061.84 45
18063.11 48
18064.38 56
18065.65 53
18066.92 62
18068.19 55
18069.46 46
18070.73 53
18072.00 46
18073.27 45
18074.54 68
18075.81 49
18077.08 34
18078.35 45
18079.62 42
18080.89 59
18082.16 59
18083.43 55
18084.70 51
18085.97 42
18087.24 49
18088.51 52
18089.78 65
18091.05 41
18092.32 51
18093.59 62
18094.87 56
18096.14 58
18097.41 72
18098.68 66
18099.95 58
18101.22 40
18102.49 47
18103.76 48
18105.03 47
18106.31 44
18107.58 46
18108.85 67
18110.12 39
18111.39 50
18112.66 55
18113.93 62
18115.21 49
18116.48 58
18117.75 39
18119.02 49
18120.29 51
18121.56 60
18122.84 47
18124.11 56
18125.38 44
18126.65 57
18127.92 58
18129.20 49
18130.47 67
18131.74 53
18133.01 67
18134.29 49
18135.56 55
18136.83 42
18138.10 45
18139.38 57
18140.65 51
18141.92 64
18143.19 60
18144.47 62
18145.74 56
18147.01 51
18148.28 45
18149.56 66
18150.83 49
18152.10 52
18153.38 49
18154.65 58
18155.92 31
18157.19 49
18158.47 52
18159.74 66
18161.01 52
18162.29 53
18163.56 54
18164.83 44
18166.11 47
18167.38 54
18168.65 70
18169.93 64
18171.20 49
18172.48 48
18173.75 59
18175.02 55
18176.30 47
18177.57 52
18178.84 53
18180.12 59
18181.39 41
18182.67 68
18183.94 58
18185.21 50
18186.49 46
18187.76 59
18189.04 43
18190.31 53
18191.59 54
18192.86 54
18194.13 51
18195.41 62
18196.68 58
18197.96 75
18199.23 60
18200.51 54
18201.78 47
18203.06 47
18204.33 42
18205.61 45
18206.88 59
18208.16 51
18209.43 55
18210.71 62
18211.98 60
18213.26 41
18214.53 57
18215.81 61
18217.08 50
18218.36 59
18219.63 51
18220.91 37
18222.18 42
18223.46 50
18224.73 38
18226.01 51
18227.28 51
18228.56 58
18229.84 55
18231.11 56
18232.39 50
18233.66 59
18234.94 48
18236.21 46
18237.49 57
18238.77 49
18240.04 51
18241.32 44
18242.59 41
18243.87 48
18245.15 63
18246.42 50
18247.70 57
18248.98 50
18250.25 62
18251.53 46
18252.81 69
18254.08 53
18255.36 62
18256.63 55
18257.91 63
18259.19 63
18260.46 43
18261.74 39
18263.02 48
18264.30 51
18265.57 42
18266.85 49
18268.13 54
18269.40 65
18270.68 50
18271.96 55
18273.23 52
18274.51 52
18275.79 54
18277.07 51
18278.34 49
18279.62 64
18280.90 55
18282.18 59
18283.45 62
18284.73 56
18286.01 55
18287.29 51
18288.56 56
18289.84 59
18291.12 64
18292.40 50
18293.68 64
18294.95 51
18296.23 65
18297.51 55
18298.79 57
18300.07 54
18301.34 58
18302.62 52
18303.90 59
18305.18 58
18306.46 56
18307.74 52
18309.01 69
18310.29 61
18311.57 56
18312.85 56
18314.13 68
18315.41 60
18316.69 59
18317.96 56
18319.24 62
18320.52 57
18321.80 52
18323.08 48
18324.36 57
18325.64 55
18326.92 60
18328.20 70
18329.47 61
18330.75 48
18332.03 50
18333.31 50
18334.59 45
18335.87 53
18337.15 64
18338.43 57
18339.71 62
18340.99 61
18342.27 55
18343.55 56
18344.83 55
18346.11 67
18347.39 56
18348.67 62
18349.95 59
18351.23 61
18352.51 49
18353.79 55
18355.07 59
18356.35 61
18357.63 54
18358.91 51
18360.19 57
18361.47 57
18362.75 61
18364.03 55
18365.31 52
18366.59 57
18367.87 53
18369.15 55
18370.43 62
18371.71 53
18372.99 47
18374.27 48
18375.55 66
18376.83 56
18378.12 58
18379.40 61
18380.68 48
18381.96 66
18383.24 52
18384.52 62
18385.80 50
18387.08 44
18388.36 45
18389.65 54
18390.93 40
18392.21 50
18393.49 55
18394.77 63
18396.05 61
18397.33 52
18398.62 57
18399.90 60
18401.18 51
18402.46 51
18403.74 64
18405.02 48
18406.31 52
18407.59 57
18408.87 49
18410.15 36
18411.43 53
18412.72 53
18414.00 54
18415.28 51
18416.56 42
18417.84 61
18419.13 58
18420.41 51
18421.69 51
18422.97 52
18424.26 49
18425.54 53
18426.82 52
18428.10 58
18429.39 46
18430.67 44
18431.95 70
18433.23 48
18434.52 41
18435.80 51
18437.08 54
18438.37 45
18439.65 47
18440.93 48
18442.22 46
18443.50 47
18444.78 46
18446.06 57
18447.35 57
18448.63 53
18449.91 47
18451.20 38
18452.48 49
18453.76 50
18455.05 54
18456.33 49
18457.62 48
18458.90 50
18460.18 56
18461.47 55
18462.75 49
18464.03 51
18465.32 47
18466.60 67
18467.89 61
18469.17 54
18470.45 38
18471.74 39
18473.02 48
18474.31 47
18475.59 59
18476.88 47
18478.16 59
18479.44 54
18480.73 45
18482.01 43
18483.30 51
18484.58 58
18485.87 45
18487.15 45
18488.44 52
18489.72 57
18491.01 59
18492.29 37
18493.58 54
18494.86 56
18496.15 57
18497.43 47
18498.72 42
18500.00 45
18501.29 55
18502.57 45
18503.86 48
18505.14 58
18506.43 48
18507.71 47
18509.00 48
18510.28 42
18511.57 43
18512.85 66
18514.14 47
18515.42 35
18516.71 49
18518.00 50
18519.28 60
18520.57 42
18521.85 51
18523.14 43
18524.43 58
18525.71 53
18527.00 53
18528.28 50
18529.57 34
18530.86 52
18532.14 40
18533.43 56
18534.71 46
18536.00 54
18537.29 46
18538.57 44
18539.86 46
18541.15 59
18542.43 56
18543.72 61
18545.01 53
18546.29 58
18547.58 55
18548.87 57
18550.15 53
18551.44 58
18552.73 43
18554.01 44
18555.30 46
18556.59 59
18557.88 47
18559.16 50
18560.45 49
18561.74 58
18563.02 48
18564.31 53
18565.60 56
18566.89 52
18568.17 43
18569.46 52
18570.75 53
18572.04 51
18573.32 51
18574.61 59
18575.90 58
18577.19 63
18578.48 39
18579.76 43
18581.05 62
18582.34 66
18583.63 52
18584.92 54
18586.20 61
18587.49 60
18588.78 45
18590.07 53
18591.36 63
18592.64 51
18593.93 45
18595.22 63
18596.51 59
18597.80 44
18599.09 54
18600.38 56
18601.66 59
18602.95 54
18604.24 62
18605.53 56
18606.82 50
18608.11 52
18609.40 45
18610.69 58
18611.98 67
18613.26 57
18614.55 53
18615.84 44
18617.13 51
18618.42 65
18619.71 61
18621.00 49
18622.29 48
18623.58 51
18624.87 56
18626.16 44
18627.45 50
18628.74 55
18630.03 52
18631.32 55
18632.61 48
18633.89 57
18635.18 61
18636.47 48
18637.76 44
18639.05 40
18640.34 45
18641.63 44
18642.92 56
18644.21 60
18645.50 55
18646.79 42
18648.09 47
18649.38 45
18650.67 53
18651.96 53
18653.25 58
18654.54 48
18655.83 53
18657.12 55
18658.41 49
18659.70 41
18660.99 66
18662.28 51
18663.57 46
18664.86 36
18666.15 70
18667.44 63
18668.74 50
18670.03 53
18671.32 39
18672.61 57
18673.90 38
18675.19 46
18676.48 49
18677.77 50
18679.06 44
18680.36 47
18681.65 50
18682.94 42
18684.23 45
18685.52 44
18686.81 63
18688.11 54
18689.40 50
18690.69 44
18691.98 49
18693.27 38
18694.56 31
18695.86 38
18697.15 56
18698.44 42
18699.73 40
18701.02 54
18702.32 46
18703.61 46
18704.90 52
18706.19 47
18707.48 49
18708.78 49
18710.07 51
18711.36 50
18712.65 47
18713.95 35
18715.24 44
18716.53 54
18717.83 47
18719.12 41
18720.41 35
18721.70 45
18723.00 38
18724.29 41
18725.58 42
18726.87 37
18728.17 45
18729.46 38
18730.75 63
18732.05 44
18733.34 34
18734.63 35
18735.93 44
18737.22 43
18738.51 50
18739.81 45
18741.10 51
18742.39 48
18743.69 41
18744.98 41
18746.27 47
18747.57 39
18748.86 51
18750.16 56
18751.45 49
18752.74 49
18754.04 49
18755.33 46
18756.63 40
18757.92 39
18759.21 50
18760.51 49
18761.80 43
18763.10 41
18764.39 47
18765.69 58
18766.98 48
18768.27 36
18769.57 40
18770.86 46
18772.16 40
18773.45 47
18774.75 47
18776.04 55
18777.34 48
18778.63 54
18779.93 50
18781.22 43
18782.52 41
18783.81 45
18785.11 47
18786.40 29
18787.70 48
18788.99 45
18790.29 38
18791.58 37
18792.88 42
18794.17 60
18795.47 40
18796.76 62
18798.06 44
18799.35 49
18800.65 40
18801.94 43
18803.24 46
18804.54 36
18805.83 43
18807.13 61
18808.42 49
18809.72 39
18811.01 39
18812.31 45
18813.61 40
18814.90 48
18816.20 48
18817.49 43
18818.79 40
18820.09 37
18821.38 45
18822.68 52
18823.98 51
18825.27 39
18826.57 57
18827.87 44
18829.16 33
18830.46 43
18831.75 42
18833.05 45
18834.35 41
18835.64 52
18836.94 57
18838.24 46
18839.54 47
18840.83 53
18842.13 58
18843.43 51
18844.72 49
18846.02 46
18847.32 43
18848.61 46
18849.91 43
18851.21 38
18852.51 48
18853.80 49
18855.10 36
18856.40 35
18857.70 47
18858.99 49
18860.29 51
18861.59 44
18862.89 37
18864.18 52
18865.48 49
18866.78 52
18868.08 47
18869.38 50
18870.67 56
18871.97 54
18873.27 41
18874.57 41
18875.87 46
18877.16 55
18878.46 41
18879.76 41
18881.06 38
18882.36 45
18883.66 43
18884.95 55
18886.25 50
18887.55 42
18888.85 42
18890.15 56
18891.45 45
18892.75 49
18894.04 43
18895.34 46
18896.64 54
18897.94 42
18899.24 45
18900.54 63
18901.84 53
18903.14 52
18904.44 48
18905.74 53
18907.03 48
18908.33 50
18909.63 48
18910.93 56
18912.23 46
18913.53 35
18914.83 44
18916.13 42
18917.43 45
18918.73 34
18920.03 43
18921.33 53
18922.63 41
18923.93 47
18925.23 43
18926.53 41
18927.83 54
18929.13 43
18930.43 42
18931.73 38
18933.03 44
18934.33 50
18935.63 50
18936.93 44
18938.23 35
18939.53 48
18940.83 47
18942.13 44
18943.43 45
18944.73 46
18946.03 51
18947.33 42
18948.63 45
18949.93 41
18951.23 44
18952.53 37
18953.84 48
18955.14 52
18956.44 38
18957.74 38
18959.04 44
18960.34 42
18961.64 39
18962.94 42
18964.24 41
18965.54 34
18966.85 35
18968.15 44
18969.45 51
18970.75 40
18972.05 38
18973.35 34
18974.65 49
18975.96 34
18977.26 52
18978.56 45
18979.86 40
18981.16 49
18982.46 41
18983.77 53
18985.07 46
18986.37 43
18987.67 31
18988.97 51
18990.28 38
18991.58 48
18992.88 51
18994.18 39
18995.49 33
18996.79 41
18998.09 48
18999.39 44
19000.69 53
19002.00 40
19003.30 54
19004.60 44
19005.90 48
19007.21 44
19008.51 40
19009.81 47
19011.12 35
19012.42 45
19013.72 44
19015.02 35
19016.33 58
19017.63 44
19018.93 43
19020.24 45
19021.54 48
19022.84 42
19024.15 39
19025.45 43
19026.75 35
19028.06 60
19029.36 47
19030.66 48
19031.97 41
19033.27 53
19034.57 44
19035.88 37
19037.18 40
19038.48 39
19039.79 56
19041.09 39
19042.40 51
19043.70 46
19045.00 53
19046.31 47
19047.61 52
19048.92 43
19050.22 28
19051.52 53
19052.83 63
19054.13 42
19055.44 48
19056.74 38
19058.05 43
19059.35 53
19060.65 54
19061.96 40
19063.26 46
19064.57 46
19065.87 44
19067.18 38
19068.48 35
19069.79 47
19071.09 45
19072.40 50
19073.70 38
19075.01 40
19076.31 42
19077.62 45
19078.92 46
19080.23 46
19081.53 38
19082.84 42
19084.14 50
19085.45 45
19086.75 41
19088.06 40
19089.36 41
19090.67 50
19091.98 48
19093.28 36
19094.59 55
19095.89 34
19097.20 37
19098.50 46
19099.81 45
19101.12 44
19102.42 57
19103.73 42
19105.03 42
19106.34 33
19107.65 39
19108.95 38
19110.26 59
19111.56 34
19112.87 39
19114.18 40
19115.48 67
19116.79 42
19118.10 48
19119.40 47
19120.71 50
19122.02 45
19123.32 44
19124.63 33
19125.94 49
19127.24 45
19128.55 43
19129.86 34
19131.16 32
19132.47 34
19133.78 48
19135.08 47
19136.39 37
19137.70 55
19139.01 58
19140.31 56
19141.62 37
19142.93 50
19144.23 39
19145.54 48
19146.85 50
19148.16 31
19149.46 43
19150.77 61
19152.08 44
19153.39 39
19154.69 43
19156.00 45
19157.31 47
19158.62 47
19159.93 36
19161.23 44
19162.54 44
19163.85 40
19165.16 41
19166.47 43
19167.77 37
19169.08 44
19170.39 54
19171.70 39
19173.01 36
19174.32 36
19175.62 37
19176.93 54
19178.24 54
19179.55 42
19180.86 37
19182.17 47
19183.48 45
19184.78 52
19186.09 50
19187.40 45
19188.71 35
19190.02 33
19191.33 38
19192.64 32
19193.95 52
19195.26 37
19196.56 45
19197.87 36
19199.18 42
19200.49 35
19201.80 38
19203.11 29
19204.42 33
19205.73 41
19207.04 30
19208.35 31
19209.66 33
19210.97 31
19212.28 33
19213.59 41
19214.90 36
19216.21 44
19217.52 46
19218.83 45
19220.14 46
19221.45 35
19222.76 41
19224.07 34
19225.38 44
19226.69 45
19228.00 45
19229.31 50
19230.62 30
19231.93 42
19233.24 42
19234.55 41
19235.86 38
19237.17 33
19238.48 42
19239.79 41
19241.10 48
19242.41 33
19243.72 49
19245.03 43
19246.35 44
19247.66 28
19248.97 35
19250.28 40
19251.59 51
19252.90 42
19254.21 34
19255.52 37
19256.83 44
19258.14 43
19259.46 36
19260.77 55
19262.08 38
19263.39 48
19264.70 36
19266.01 41
19267.32 38
19268.64 43
19269.95 30
19271.26 41
19272.57 46
19273.88 39
19275.20 36
19276.51 41
19277.82 44
19279.13 44
19280.44 35
19281.75 28
19283.07 40
19284.38 34
19285.69 50
19287.00 41
19288.32 37
19289.63 39
19290.94 39
19292.25 48
19293.57 42
19294.88 35
19296.19 45
19297.50 37
19298.82 41
19300.13 45
19301.44 25
19302.75 40
19304.07 38
19305.38 37
19306.69 36
19308.01 40
19309.32 40
19310.63 32
19311.94 37
19313.26 33
19314.57 41
19315.88 43
19317.20 39
19318.51 39
19319.82 26
19321.14 29
19322.45 43
19323.76 46
19325.08 44
19326.39 37
19327.70 55
19329.02 43
19330.33 41
19331.65 42
19332.96 35
19334.27 41
19335.59 34
19336.90 31
19338.22 34
19339.53 33
19340.84 38
19342.16 30
19343.47 40
19344.79 30
19346.10 39
19347.41 49
19348.73 45
19350.04 30
19351.36 32
19352.67 40
19353.99 44
19355.30 29
19356.62 34
19357.93 42
19359.25 41
19360.56 26
19361.87 27
19363.19 31
19364.50 37
19365.82 33
19367.13 42
19368.45 34
19369.76 37
19371.08 34
19372.39 45
19373.71 42
19375.02 35
19376.34 38
19377.66 45
19378.97 40
19380.29 39
19381.60 55
19382.92 44
19384.23 36
19385.55 39
19386.86 37
19388.18 34
19389.50 37
19390.81 27
19392.13 43
19393.44 39
19394.76 37
19396.07 43
19397.39 42
19398.71 33
19400.02 39
19401.34 40
19402.65 48
19403.97 33
19405.29 31
19406.60 45
19407.92 39
19409.24 39
19410.55 38
19411.87 33
19413.19 35
19414.50 39
19415.82 40
19417.14 42
19418.45 35
19419.77 47
19421.09 39
19422.40 34
19423.72 39
19425.04 40
19426.35 49
19427.67 52
19428.99 48
19430.30 41
19431.62 38
19432.94 43
19434.26 46
19435.57 37
19436.89 37
19438.21 40
19439.53 43
19440.84 40
19442.16 44
19443.48 36
19444.80 32
19446.11 29
19447.43 35
19448.75 32
19450.07 43
19451.38 42
19452.70 47
19454.02 42
19455.34 37
19456.66 34
19457.97 39
19459.29 33
19460.61 41
19461.93 33
19463.25 32
19464.57 44
19465.88 48
19467.20 34
19468.52 37
19469.84 37
19471.16 33
19472.48 33
19473.79 38
19475.11 42
19476.43 36
19477.75 48
19479.07 43
19480.39 34
19481.71 37
19483.03 37
19484.34 27
19485.66 39
19486.98 46
19488.30 33
19489.62 34
19490.94 31
19492.26 40
19493.58 33
19494.90 36
19496.22 42
19497.54 32
19498.86 46
19500.18 42
19501.50 55
19502.81 37
19504.13 34
19505.45 42
19506.77 39
19508.09 34
19509.41 26
19510.73 35
19512.05 42
19513.37 39
19514.69 35
19516.01 44
19517.33 41
19518.65 44
19519.97 40
19521.29 40
19522.61 36
19523.93 34
19525.25 39
19526.57 30
19527.89 30
19529.22 36
19530.54 46
19531.86 44
19533.18 45
19534.50 31
19535.82 38
19537.14 40
19538.46 47
19539.78 33
19541.10 61
19542.42 49
19543.74 39
19545.06 37
19546.39 36
19547.71 30
19549.03 46
19550.35 43
19551.67 34
19552.99 51
19554.31 30
19555.63 38
19556.96 30
19558.28 37
19559.60 40
19560.92 33
19562.24 44
19563.56 38
19564.88 41
19566.21 41
19567.53 45
19568.85 44
19570.17 31
19571.49 34
19572.82 28
19574.14 48
19575.46 39
19576.78 40
19578.10 39
19579.43 51
19580.75 33
19582.07 25
19583.39 33
19584.72 36
19586.04 36
19587.36 41
19588.68 35
19590.01 29
19591.33 29
19592.65 35
19593.97 42
19595.30 35
19596.62 29
19597.94 47
19599.26 34
19600.59 41
19601.91 44
19603.23 39
19604.56 48
19605.88 36
19607.20 38
19608.53 47
19609.85 47
19611.17 57
19612.49 33
19613.82 39
19615.14 25
19616.47 40
19617.79 35
19619.11 26
19620.44 32
19621.76 30
19623.08 34
19624.41 35
19625.73 38
19627.05 38
19628.38 34
19629.70 48
19631.03 43
19632.35 37
19633.67 39
19635.00 38
19636.32 28
19637.65 39
19638.97 24
19640.29 33
19641.62 30
19642.94 42
19644.27 29
19645.59 46
19646.92 37
19648.24 44
19649.57 55
19650.89 39
19652.21 30
19653.54 41
19654.86 36
19656.19 36
19657.51 43
19658.84 34
19660.16 36
19661.49 36
19662.81 32
19664.14 39
19665.46 47
19666.79 46
19668.11 43
19669.44 37
19670.76 43
19672.09 44
19673.41 45
19674.74 41
19676.07 35
19677.39 43
19678.72 41
19680.04 36
19681.37 41
19682.69 42
19684.02 41
19685.34 35
19686.67 39
19688.00 38
19689.32 35
19690.65 39
19691.97 43
19693.30 45
19694.63 31
19695.95 36
19697.28 44
19698.60 38
19699.93 27
19701.26 45
19702.58 30
19703.91 35
19705.24 34
19706.56 37
19707.89 47
19709.22 36
19710.54 41
19711.87 34
19713.20 42
19714.52 33
19715.85 46
19717.18 32
19718.50 30
19719.83 36
19721.16 39
19722.48 41
19723.81 34
19725.14 34
19726.47 40
19727.79 34
19729.12 41
19730.45 34
19731.77 32
19733.10 39
19734.43 39
19735.76 37
19737.08 34
19738.41 52
19739.74 38
19741.07 46
19742.39 39
19743.72 21
19745.05 24
19746.38 35
19747.71 27
19749.03 28
19750.36 30
19751.69 30
19753.02 31
19754.35 35
19755.67 37
19757.00 45
19758.33 38
19759.66 36
19760.99 34
19762.31 39
19763.64 29
19764.97 34
19766.30 38
19767.63 37
19768.96 28
19770.29 30
19771.61 34
19772.94 31
19774.27 36
19775.60 41
19776.93 38
19778.26 32
19779.59 39
19780.92 47
19782.25 32
19783.57 37
19784.90 29
19786.23 41
19787.56 31
19788.89 30
19790.22 27
19791.55 37
19792.88 43
19794.21 30
19795.54 37
19796.87 37
19798.20 37
19799.53 39
19800.86 37
19802.19 40
19803.52 34
19804.85 40
19806.18 52
19807.50 36
19808.83 41
19810.16 35
19811.49 44
19812.82 36
19814.15 39
19815.49 30
19816.82 46
19818.15 40
19819.48 26
19820.81 38
19822.14 50
19823.47 40
19824.80 38
19826.13 32
19827.46 28
19828.79 42
19830.12 30
19831.45 33
19832.78 28
19834.11 39
19835.44 38
19836.77 34
19838.10 35
19839.44 38
19840.77 28
19842.10 50
19843.43 39
19844.76 42
19846.09 28
19847.42 35
19848.75 32
19850.08 28
19851.42 35
19852.75 37
19854.08 37
19855.41 32
19856.74 44
19858.07 33
19859.40 27
19860.74 38
19862.07 40
19863.40 31
19864.73 30
19866.06 28
19867.40 35
19868.73 31
19870.06 38
19871.39 32
19872.72 33
19874.06 32
19875.39 31
19876.72 33
19878.05 42
19879.38 31
19880.72 34
19882.05 44
19883.38 48
19884.71 46
19886.05 37
19887.38 31
19888.71 35
19890.04 35
19891.38 31
19892.71 36
19894.04 42
19895.38 38
19896.71 46
19898.04 30
19899.37 40
19900.71 45
19902.04 41
19903.37 31
19904.71 53
19906.04 47
19907.37 44
19908.71 35
19910.04 34
19911.37 31
19912.71 35
19914.04 30
19915.37 28
19916.71 43
19918.04 42
19919.37 33
19920.71 40
19922.04 42
19923.37 42
19924.71 33
19926.04 41
19927.38 46
19928.71 29
19930.04 37
19931.38 40
19932.71 37
19934.05 43
19935.38 37
19936.71 38
19938.05 36
19939.38 38
19940.72 33
19942.05 39
19943.39 25
19944.72 48
19946.06 28
19947.39 33
19948.72 44
19950.06 38
19951.39 38
19952.73 34
19954.06 37
19955.40 39
19956.73 41
19958.07 35
19959.40 32
19960.74 32
19962.07 35
19963.41 43
19964.74 58
19966.08 36
19967.41 40
19968.75 40
19970.08 40
19971.42 35
19972.76 39
19974.09 44
19975.43 26
19976.76 36
19978.10 41
19979.43 40
19980.77 31
19982.10 34
19983.44 28
19984.78 46
19986.11 26
19987.45 41
19988.78 42
19990.12 41
19991.46 34
19992.79 36
19994.13 40
19995.46 37
19996.80 35
19998.14 37
19999.47 42
20000.81 35
20002.15 31
20003.48 42
20004.82 41
20006.16 36
20007.49 38
20008.83 40
20010.17 40
20011.50 30
20012.84 40
20014.18 41
20015.51 36
20016.85 31
20018.19 39
20019.52 27
20020.86 36
20022.20 39
20023.53 31
20024.87 49
20026.21 27
20027.55 30
20028.88 47
20030.22 50
20031.56 31
20032.90 44
20034.23 46
20035.57 43
20036.91 42
20038.25 33
20039.58 39
20040.92 29
20042.26 53
20043.60 42
20044.93 53
20046.27 35
20047.61 32
20048.95 45
20050.29 45
20051.62 50
20052.96 40
20054.30 41
20055.64 41
20056.98 29
20058.32 39
20059.65 29
20060.99 44
20062.33 40
20063.67 39
20065.01 41
20066.35 44
20067.68 39
20069.02 37
20070.36 35
20071.70 39
20073.04 42
20074.38 41
20075.72 35
20077.06 32
20078.40 31
20079.73 37
20081.07 39
20082.41 44
20083.75 52
20085.09 45
20086.43 39
20087.77 41
20089.11 45
20090.45 36
20091.79 36
20093.13 44
20094.47 41
20095.81 33
20097.15 37
20098.48 35
20099.82 53
20101.16 27
20102.50 33
20103.84 41
20105.18 35
20106.52 24
20107.86 31
20109.20 37
20110.54 34
20111.88 34
20113.22 39
20114.56 29
20115.90 34
20117.24 33
20118.58 46
20119.93 40
20121.27 30
20122.61 47
20123.95 40
20125.29 37
20126.63 42
20127.97 39
20129.31 46
20130.65 41
20131.99 42
20133.33 48
20134.67 31
20136.01 26
