# Supplementary material for: MALDI-TOF MS typing enables the classification of brewing yeasts of the genus Saccharomyces to major beer styles
Source: PLoS One. 2017 Aug 9;12(8):e0181694. doi: 10.1371/journal.pone.0181694 (PMC5549903; doi:10.1371/journal.pone.0181694)
Supplement: S9 File — The directory includes 90 raw files and was zipped to “.zip”; the folder has three strains with 30 spectra per strain; S1 Text explains the raw files with an example and Table 1 represents the yeast strains used within the experiment. (ZIP) [file pone.0181694.s012.zip › 25-27/30286-204-Lag-Lag-Lag-YPG-18h-E-E_2016-09-22_1_0_E8_1.dat]

1999.90 1360
2000.32 1455
2000.75 1486
2001.17 1428
2001.59 1312
2002.01 1388
2002.43 1365
2002.86 1370
2003.28 1321
2003.70 1316
2004.12 1275
2004.54 1205
2004.97 1317
2005.39 1257
2005.81 1273
2006.23 1261
2006.66 1228
2007.08 1240
2007.50 1288
2007.92 1366
2008.35 1241
2008.77 1207
2009.19 1280
2009.61 1341
2010.04 1274
2010.46 1210
2010.88 1187
2011.31 1252
2011.73 1196
2012.15 1187
2012.57 1197
2013.00 1167
2013.42 1148
2013.84 1114
2014.27 1152
2014.69 1207
2015.11 1263
2015.54 1264
2015.96 1246
2016.38 1199
2016.81 1304
2017.23 1385
2017.65 1355
2018.08 1376
2018.50 1400
2018.93 1314
2019.35 1279
2019.77 1332
2020.20 1345
2020.62 1282
2021.04 1319
2021.47 1282
2021.89 1264
2022.32 1191
2022.74 1158
2023.17 1218
2023.59 1179
2024.01 1139
2024.44 1170
2024.86 1152
2025.29 1273
2025.71 1191
2026.14 1149
2026.56 1145
2026.98 1134
2027.41 1161
2027.83 1181
2028.26 1178
2028.68 1157
2029.11 1181
2029.53 1125
2029.96 1077
2030.38 1147
2030.81 1190
2031.23 1185
2031.66 1198
2032.08 1131
2032.51 1196
2032.93 1209
2033.36 1212
2033.78 1252
2034.21 1196
2034.63 1190
2035.06 1235
2035.49 1183
2035.91 1164
2036.34 1151
2036.76 1142
2037.19 1133
2037.61 1149
2038.04 1223
2038.47 1175
2038.89 1176
2039.32 1167
2039.74 1178
2040.17 1166
2040.59 1139
2041.02 1147
2041.45 1169
2041.87 1154
2042.30 1113
2042.73 1199
2043.15 1175
2043.58 1155
2044.00 1172
2044.43 1140
2044.86 1161
2045.28 1169
2045.71 1187
2046.14 1180
2046.56 1229
2046.99 1241
2047.42 1190
2047.84 1185
2048.27 1193
2048.70 1158
2049.12 1186
2049.55 1194
2049.98 1107
2050.40 1116
2050.83 1150
2051.26 1178
2051.69 1140
2052.11 1125
2052.54 1130
2052.97 1149
2053.40 1190
2053.82 1132
2054.25 1158
2054.68 1084
2055.10 1116
2055.53 1197
2055.96 1219
2056.39 1264
2056.82 1242
2057.24 1208
2057.67 1255
2058.10 1252
2058.53 1239
2058.95 1223
2059.38 1195
2059.81 1179
2060.24 1217
2060.67 1192
2061.09 1279
2061.52 1288
2061.95 1191
2062.38 1168
2062.81 1270
2063.24 1340
2063.66 1227
2064.09 1246
2064.52 1384
2064.95 1505
2065.38 1543
2065.81 1555
2066.24 1606
2066.66 1580
2067.09 1681
2067.52 1585
2067.95 1432
2068.38 1369
2068.81 1391
2069.24 1274
2069.67 1303
2070.10 1291
2070.52 1335
2070.95 1262
2071.38 1235
2071.81 1221
2072.24 1192
2072.67 1159
2073.10 1169
2073.53 1187
2073.96 1318
2074.39 1310
2074.82 1342
2075.25 1351
2075.68 1331
2076.11 1366
2076.54 1415
2076.97 1366
2077.40 1416
2077.83 1271
2078.26 1301
2078.69 1266
2079.12 1297
2079.55 1366
2079.98 1385
2080.41 1389
2080.84 1239
2081.27 1278
2081.70 1294
2082.13 1210
2082.56 1208
2082.99 1306
2083.42 1322
2083.85 1291
2084.28 1272
2084.71 1257
2085.14 1253
2085.57 1211
2086.00 1284
2086.43 1320
2086.86 1275
2087.29 1257
2087.73 1253
2088.16 1246
2088.59 1187
2089.02 1204
2089.45 1139
2089.88 1148
2090.31 1125
2090.74 1144
2091.17 1141
2091.61 1155
2092.04 1173
2092.47 1171
2092.90 1171
2093.33 1173
2093.76 1143
2094.19 1210
2094.63 1188
2095.06 1152
2095.49 1177
2095.92 1155
2096.35 1141
2096.78 1139
2097.22 1144
2097.65 1167
2098.08 1171
2098.51 1122
2098.94 1175
2099.38 1175
2099.81 1088
2100.24 1131
2100.67 1197
2101.11 1152
2101.54 1116
2101.97 1186
2102.40 1158
2102.83 1134
2103.27 1171
2103.70 1097
2104.13 1139
2104.56 1152
2105.00 1181
2105.43 1166
2105.86 1183
2106.30 1186
2106.73 1211
2107.16 1209
2107.59 1167
2108.03 1221
2108.46 1257
2108.89 1307
2109.33 1264
2109.76 1239
2110.19 1153
2110.63 1173
2111.06 1196
2111.49 1167
2111.93 1191
2112.36 1220
2112.79 1184
2113.23 1129
2113.66 1134
2114.09 1134
2114.53 1052
2114.96 1121
2115.40 1117
2115.83 1134
2116.26 1060
2116.70 1118
2117.13 1180
2117.56 1102
2118.00 1020
2118.43 996
2118.87 1094
2119.30 1095
2119.73 1134
2120.17 1091
2120.60 1083
2121.04 1131
2121.47 1156
2121.91 1197
2122.34 1130
2122.78 1200
2123.21 1219
2123.64 1169
2124.08 1153
2124.51 1098
2124.95 1081
2125.38 1197
2125.82 1149
2126.25 1137
2126.69 1067
2127.12 1054
2127.56 1076
2127.99 1085
2128.43 1107
2128.86 1229
2129.30 1236
2129.73 1244
2130.17 1262
2130.60 1304
2131.04 1307
2131.47 1292
2131.91 1280
2132.35 1278
2132.78 1304
2133.22 1221
2133.65 1186
2134.09 1200
2134.52 1194
2134.96 1218
2135.40 1165
2135.83 1167
2136.27 1168
2136.70 1162
2137.14 1185
2137.57 1203
2138.01 1132
2138.45 1126
2138.88 1153
2139.32 1161
2139.76 1202
2140.19 1187
2140.63 1166
2141.06 1138
2141.50 1091
2141.94 1026
2142.37 1073
2142.81 1154
2143.25 1102
2143.68 1074
2144.12 1124
2144.56 1122
2144.99 1140
2145.43 1070
2145.87 1093
2146.30 1124
2146.74 1144
2147.18 1154
2147.62 1176
2148.05 1293
2148.49 1219
2148.93 1260
2149.36 1367
2149.80 1436
2150.24 1349
2150.68 1363
2151.11 1334
2151.55 1372
2151.99 1390
2152.43 1363
2152.86 1380
2153.30 1378
2153.74 1322
2154.18 1253
2154.61 1224
2155.05 1249
2155.49 1302
2155.93 1308
2156.37 1311
2156.80 1304
2157.24 1390
2157.68 1443
2158.12 1401
2158.56 1315
2158.99 1420
2159.43 1390
2159.87 1326
2160.31 1341
2160.75 1286
2161.19 1253
2161.62 1255
2162.06 1209
2162.50 1244
2162.94 1230
2163.38 1237
2163.82 1223
2164.26 1225
2164.69 1288
2165.13 1285
2165.57 1319
2166.01 1401
2166.45 1321
2166.89 1308
2167.33 1354
2167.77 1311
2168.21 1388
2168.65 1297
2169.08 1300
2169.52 1314
2169.96 1259
2170.40 1240
2170.84 1353
2171.28 1182
2171.72 1265
2172.16 1278
2172.60 1329
2173.04 1328
2173.48 1313
2173.92 1242
2174.36 1302
2174.80 1228
2175.24 1218
2175.68 1251
2176.12 1267
2176.56 1311
2177.00 1392
2177.44 1415
2177.88 1386
2178.32 1307
2178.76 1327
2179.20 1368
2179.64 1312
2180.08 1342
2180.52 1351
2180.96 1261
2181.40 1275
2181.84 1276
2182.28 1251
2182.72 1217
2183.16 1221
2183.60 1198
2184.04 1203
2184.48 1218
2184.93 1184
2185.37 1188
2185.81 1164
2186.25 1141
2186.69 1134
2187.13 1196
2187.57 1222
2188.01 1195
2188.45 1189
2188.89 1231
2189.34 1249
2189.78 1272
2190.22 1220
2190.66 1203
2191.10 1220
2191.54 1139
2191.98 1205
2192.43 1203
2192.87 1298
2193.31 1247
2193.75 1271
2194.19 1268
2194.63 1294
2195.08 1288
2195.52 1302
2195.96 1311
2196.40 1400
2196.84 1357
2197.29 1306
2197.73 1322
2198.17 1325
2198.61 1225
2199.06 1155
2199.50 1218
2199.94 1140
2200.38 1205
2200.82 1189
2201.27 1174
2201.71 1105
2202.15 1068
2202.59 1135
2203.04 1258
2203.48 1272
2203.92 1237
2204.37 1240
2204.81 1230
2205.25 1251
2205.69 1236
2206.14 1260
2206.58 1211
2207.02 1242
2207.47 1281
2207.91 1249
2208.35 1249
2208.80 1262
2209.24 1241
2209.68 1369
2210.13 1385
2210.57 1345
2211.01 1422
2211.46 1413
2211.90 1436
2212.34 1339
2212.79 1350
2213.23 1306
2213.67 1311
2214.12 1318
2214.56 1325
2215.01 1234
2215.45 1249
2215.89 1302
2216.34 1291
2216.78 1266
2217.23 1330
2217.67 1269
2218.11 1255
2218.56 1259
2219.00 1241
2219.45 1268
2219.89 1252
2220.34 1329
2220.78 1235
2221.22 1276
2221.67 1319
2222.11 1305
2222.56 1332
2223.00 1362
2223.45 1363
2223.89 1341
2224.34 1327
2224.78 1387
2225.23 1411
2225.67 1431
2226.12 1418
2226.56 1419
2227.01 1323
2227.45 1344
2227.90 1428
2228.34 1391
2228.79 1342
2229.23 1419
2229.68 1398
2230.12 1463
2230.57 1446
2231.01 1512
2231.46 1516
2231.90 1421
2232.35 1467
2232.80 1444
2233.24 1463
2233.69 1542
2234.13 1446
2234.58 1317
2235.02 1331
2235.47 1361
2235.92 1325
2236.36 1312
2236.81 1374
2237.25 1345
2237.70 1293
2238.15 1258
2238.59 1210
2239.04 1235
2239.49 1288
2239.93 1269
2240.38 1272
2240.82 1243
2241.27 1243
2241.72 1260
2242.16 1195
2242.61 1184
2243.06 1197
2243.50 1180
2243.95 1140
2244.40 1115
2244.84 1151
2245.29 1159
2245.74 1185
2246.19 1170
2246.63 1141
2247.08 1151
2247.53 1194
2247.97 1179
2248.42 1143
2248.87 1184
2249.32 1173
2249.76 1224
2250.21 1249
2250.66 1264
2251.10 1289
2251.55 1193
2252.00 1272
2252.45 1267
2252.89 1342
2253.34 1361
2253.79 1322
2254.24 1291
2254.69 1357
2255.13 1436
2255.58 1396
2256.03 1336
2256.48 1309
2256.93 1358
2257.37 1326
2257.82 1272
2258.27 1211
2258.72 1219
2259.17 1207
2259.61 1236
2260.06 1271
2260.51 1307
2260.96 1387
2261.41 1416
2261.86 1388
2262.31 1460
2262.75 1478
2263.20 1485
2263.65 1521
2264.10 1442
2264.55 1395
2265.00 1464
2265.45 1455
2265.90 1360
2266.34 1343
2266.79 1390
2267.24 1286
2267.69 1279
2268.14 1269
2268.59 1320
2269.04 1357
2269.49 1369
2269.94 1332
2270.39 1369
2270.84 1415
2271.29 1493
2271.74 1465
2272.18 1466
2272.63 1505
2273.08 1511
2273.53 1423
2273.98 1478
2274.43 1484
2274.88 1550
2275.33 1610
2275.78 1714
2276.23 1679
2276.68 1765
2277.13 1788
2277.58 1792
2278.03 1750
2278.48 1729
2278.93 1672
2279.38 1593
2279.83 1536
2280.28 1456
2280.73 1426
2281.19 1367
2281.64 1370
2282.09 1308
2282.54 1260
2282.99 1283
2283.44 1285
2283.89 1291
2284.34 1294
2284.79 1227
2285.24 1173
2285.69 1159
2286.14 1244
2286.59 1187
2287.04 1207
2287.50 1264
2287.95 1305
2288.40 1299
2288.85 1331
2289.30 1390
2289.75 1498
2290.20 1619
2290.65 1554
2291.11 1594
2291.56 1705
2292.01 1671
2292.46 1700
2292.91 1727
2293.36 1636
2293.82 1533
2294.27 1514
2294.72 1522
2295.17 1484
2295.62 1385
2296.07 1398
2296.53 1333
2296.98 1338
2297.43 1371
2297.88 1367
2298.33 1395
2298.79 1296
2299.24 1292
2299.69 1245
2300.14 1261
2300.60 1301
2301.05 1191
2301.50 1195
2301.95 1175
2302.41 1217
2302.86 1277
2303.31 1280
2303.76 1229
2304.22 1164
2304.67 1158
2305.12 1149
2305.57 1207
2306.03 1171
2306.48 1203
2306.93 1151
2307.39 1177
2307.84 1225
2308.29 1290
2308.75 1256
2309.20 1276
2309.65 1288
2310.11 1303
2310.56 1318
2311.01 1355
2311.47 1349
2311.92 1400
2312.37 1374
2312.83 1421
2313.28 1301
2313.73 1373
2314.19 1346
2314.64 1284
2315.09 1298
2315.55 1315
2316.00 1314
2316.46 1308
2316.91 1298
2317.36 1236
2317.82 1217
2318.27 1263
2318.73 1287
2319.18 1305
2319.63 1325
2320.09 1268
2320.54 1349
2321.00 1362
2321.45 1353
2321.91 1345
2322.36 1309
2322.82 1342
2323.27 1369
2323.72 1348
2324.18 1367
2324.63 1422
2325.09 1467
2325.54 1565
2326.00 1553
2326.45 1612
2326.91 1617
2327.36 1551
2327.82 1604
2328.27 1502
2328.73 1354
2329.18 1285
2329.64 1306
2330.09 1362
2330.55 1370
2331.00 1309
2331.46 1343
2331.92 1249
2332.37 1217
2332.83 1267
2333.28 1257
2333.74 1258
2334.19 1193
2334.65 1188
2335.10 1162
2335.56 1254
2336.02 1233
2336.47 1226
2336.93 1204
2337.38 1205
2337.84 1243
2338.30 1286
2338.75 1308
2339.21 1236
2339.66 1305
2340.12 1330
2340.58 1281
2341.03 1301
2341.49 1299
2341.95 1310
2342.40 1366
2342.86 1367
2343.32 1299
2343.77 1340
2344.23 1300
2344.68 1261
2345.14 1244
2345.60 1324
2346.06 1329
2346.51 1372
2346.97 1351
2347.43 1299
2347.88 1320
2348.34 1311
2348.80 1275
2349.25 1265
2349.71 1387
2350.17 1299
2350.63 1277
2351.08 1306
2351.54 1314
2352.00 1258
2352.46 1204
2352.91 1221
2353.37 1239
2353.83 1170
2354.29 1155
2354.74 1237
2355.20 1247
2355.66 1211
2356.12 1146
2356.57 1172
2357.03 1195
2357.49 1221
2357.95 1221
2358.41 1215
2358.86 1244
2359.32 1269
2359.78 1336
2360.24 1483
2360.70 1497
2361.15 1491
2361.61 1520
2362.07 1514
2362.53 1589
2362.99 1504
2363.45 1531
2363.91 1505
2364.36 1547
2364.82 1461
2365.28 1431
2365.74 1382
2366.20 1325
2366.66 1391
2367.12 1387
2367.57 1317
2368.03 1333
2368.49 1351
2368.95 1332
2369.41 1368
2369.87 1349
2370.33 1306
2370.79 1275
2371.25 1258
2371.71 1251
2372.17 1237
2372.63 1244
2373.09 1181
2373.54 1231
2374.00 1264
2374.46 1298
2374.92 1319
2375.38 1338
2375.84 1335
2376.30 1279
2376.76 1340
2377.22 1376
2377.68 1404
2378.14 1338
2378.60 1281
2379.06 1307
2379.52 1339
2379.98 1317
2380.44 1262
2380.90 1316
2381.36 1320
2381.82 1308
2382.28 1210
2382.74 1171
2383.20 1249
2383.66 1242
2384.12 1315
2384.59 1295
2385.05 1207
2385.51 1218
2385.97 1286
2386.43 1244
2386.89 1204
2387.35 1198
2387.81 1224
2388.27 1210
2388.73 1233
2389.19 1253
2389.65 1223
2390.12 1260
2390.58 1287
2391.04 1316
2391.50 1294
2391.96 1318
2392.42 1283
2392.88 1320
2393.34 1338
2393.81 1288
2394.27 1255
2394.73 1204
2395.19 1242
2395.65 1159
2396.11 1139
2396.57 1156
2397.04 1197
2397.50 1317
2397.96 1283
2398.42 1238
2398.88 1313
2399.35 1388
2399.81 1362
2400.27 1345
2400.73 1269
2401.19 1305
2401.66 1351
2402.12 1258
2402.58 1209
2403.04 1216
2403.51 1262
2403.97 1288
2404.43 1246
2404.89 1245
2405.36 1177
2405.82 1179
2406.28 1232
2406.74 1211
2407.21 1242
2407.67 1291
2408.13 1198
2408.59 1226
2409.06 1232
2409.52 1209
2409.98 1138
2410.45 1169
2410.91 1113
2411.37 1140
2411.84 1148
2412.30 1103
2412.76 1088
2413.23 1084
2413.69 1116
2414.15 1182
2414.62 1184
2415.08 1197
2415.54 1231
2416.01 1236
2416.47 1226
2416.93 1237
2417.40 1310
2417.86 1330
2418.32 1331
2418.79 1353
2419.25 1175
2419.72 1183
2420.18 1233
2420.64 1234
2421.11 1262
2421.57 1267
2422.04 1252
2422.50 1205
2422.96 1253
2423.43 1354
2423.89 1245
2424.36 1270
2424.82 1335
2425.29 1265
2425.75 1262
2426.22 1289
2426.68 1233
2427.15 1305
2427.61 1266
2428.07 1268
2428.54 1228
2429.00 1185
2429.47 1196
2429.93 1158
2430.40 1172
2430.86 1173
2431.33 1181
2431.79 1154
2432.26 1157
2432.72 1174
2433.19 1163
2433.65 1234
2434.12 1218
2434.59 1198
2435.05 1212
2435.52 1227
2435.98 1207
2436.45 1310
2436.91 1319
2437.38 1308
2437.84 1282
2438.31 1410
2438.78 1379
2439.24 1394
2439.71 1366
2440.17 1362
2440.64 1433
2441.10 1404
2441.57 1392
2442.04 1464
2442.50 1330
2442.97 1373
2443.44 1409
2443.90 1326
2444.37 1313
2444.83 1331
2445.30 1293
2445.77 1282
2446.23 1256
2446.70 1241
2447.17 1199
2447.63 1176
2448.10 1215
2448.57 1148
2449.03 1155
2449.50 1214
2449.97 1227
2450.43 1163
2450.90 1155
2451.37 1090
2451.83 1141
2452.30 1102
2452.77 1136
2453.24 1198
2453.70 1126
2454.17 1174
2454.64 1210
2455.10 1103
2455.57 1166
2456.04 1123
2456.51 1115
2456.97 1127
2457.44 1121
2457.91 1062
2458.38 1090
2458.84 1058
2459.31 1095
2459.78 1105
2460.25 1086
2460.72 1163
2461.18 1168
2461.65 1158
2462.12 1188
2462.59 1119
2463.06 1180
2463.52 1214
2463.99 1168
2464.46 1225
2464.93 1214
2465.40 1179
2465.86 1155
2466.33 1132
2466.80 1196
2467.27 1298
2467.74 1265
2468.21 1202
2468.68 1252
2469.14 1321
2469.61 1279
2470.08 1273
2470.55 1255
2471.02 1273
2471.49 1262
2471.96 1237
2472.43 1230
2472.90 1223
2473.36 1195
2473.83 1260
2474.30 1234
2474.77 1177
2475.24 1255
2475.71 1168
2476.18 1194
2476.65 1241
2477.12 1211
2477.59 1150
2478.06 1243
2478.53 1285
2479.00 1266
2479.47 1264
2479.94 1260
2480.41 1238
2480.87 1193
2481.34 1181
2481.81 1207
2482.28 1278
2482.75 1227
2483.22 1116
2483.69 1142
2484.16 1163
2484.63 1113
2485.10 1122
2485.57 1094
2486.05 1172
2486.52 1169
2486.99 1140
2487.46 1190
2487.93 1249
2488.40 1223
2488.87 1290
2489.34 1305
2489.81 1261
2490.28 1266
2490.75 1276
2491.22 1181
2491.69 1164
2492.16 1229
2492.63 1179
2493.10 1171
2493.58 1219
2494.05 1159
2494.52 1136
2494.99 1156
2495.46 1172
2495.93 1173
2496.40 1188
2496.87 1203
2497.34 1159
2497.82 1160
2498.29 1133
2498.76 1157
2499.23 1107
2499.70 1125
2500.17 1066
2500.64 1040
2501.12 1116
2501.59 1109
2502.06 1055
2502.53 1110
2503.00 1065
2503.48 1107
2503.95 1158
2504.42 1090
2504.89 1071
2505.36 1140
2505.84 1188
2506.31 1129
2506.78 1149
2507.25 1179
2507.72 1164
2508.20 1237
2508.67 1190
2509.14 1161
2509.61 1218
2510.09 1232
2510.56 1240
2511.03 1444
2511.50 1359
2511.98 1391
2512.45 1409
2512.92 1380
2513.40 1453
2513.87 1372
2514.34 1318
2514.81 1295
2515.29 1325
2515.76 1328
2516.23 1304
2516.71 1265
2517.18 1292
2517.65 1204
2518.13 1200
2518.60 1196
2519.07 1208
2519.55 1277
2520.02 1306
2520.49 1281
2520.97 1268
2521.44 1300
2521.91 1326
2522.39 1228
2522.86 1264
2523.34 1200
2523.81 1125
2524.28 1177
2524.76 1147
2525.23 1152
2525.70 1220
2526.18 1222
2526.65 1298
2527.13 1272
2527.60 1226
2528.08 1262
2528.55 1273
2529.02 1273
2529.50 1266
2529.97 1241
2530.45 1219
2530.92 1218
2531.40 1287
2531.87 1219
2532.34 1244
2532.82 1249
2533.29 1214
2533.77 1170
2534.24 1212
2534.72 1189
2535.19 1173
2535.67 1224
2536.14 1215
2536.62 1255
2537.09 1247
2537.57 1252
2538.04 1251
2538.52 1209
2538.99 1197
2539.47 1209
2539.94 1245
2540.42 1286
2540.90 1223
2541.37 1195
2541.85 1198
2542.32 1214
2542.80 1232
2543.27 1185
2543.75 1183
2544.22 1140
2544.70 1140
2545.18 1189
2545.65 1192
2546.13 1197
2546.60 1267
2547.08 1267
2547.56 1317
2548.03 1430
2548.51 1342
2548.98 1255
2549.46 1365
2549.94 1392
2550.41 1473
2550.89 1399
2551.37 1389
2551.84 1466
2552.32 1436
2552.80 1381
2553.27 1394
2553.75 1351
2554.23 1413
2554.70 1346
2555.18 1338
2555.66 1357
2556.13 1340
2556.61 1376
2557.09 1364
2557.56 1308
2558.04 1348
2558.52 1426
2558.99 1366
2559.47 1300
2559.95 1318
2560.43 1314
2560.90 1214
2561.38 1229
2561.86 1209
2562.33 1254
2562.81 1149
2563.29 1168
2563.77 1137
2564.25 1109
2564.72 1239
2565.20 1190
2565.68 1159
2566.16 1085
2566.63 1084
2567.11 1101
2567.59 1169
2568.07 1184
2568.55 1177
2569.02 1126
2569.50 1123
2569.98 1159
2570.46 1113
2570.94 1136
2571.41 1151
2571.89 1149
2572.37 1102
2572.85 1101
2573.33 1194
2573.81 1165
2574.28 1093
2574.76 1128
2575.24 1078
2575.72 1122
2576.20 1136
2576.68 1140
2577.16 1164
2577.64 1212
2578.11 1157
2578.59 1193
2579.07 1200
2579.55 1194
2580.03 1169
2580.51 1150
2580.99 1126
2581.47 1201
2581.95 1158
2582.43 1153
2582.91 1168
2583.39 1142
2583.86 1148
2584.34 1084
2584.82 1082
2585.30 1081
2585.78 1165
2586.26 1132
2586.74 1110
2587.22 1118
2587.70 1118
2588.18 1108
2588.66 1151
2589.14 1165
2589.62 1137
2590.10 1139
2590.58 1075
2591.06 1162
2591.54 1139
2592.02 1166
2592.50 1103
2592.98 1186
2593.46 1216
2593.94 1218
2594.42 1233
2594.90 1144
2595.38 1183
2595.86 1210
2596.35 1161
2596.83 1257
2597.31 1220
2597.79 1129
2598.27 1130
2598.75 1191
2599.23 1139
2599.71 1209
2600.19 1195
2600.67 1198
2601.15 1269
2601.63 1146
2602.12 1120
2602.60 1134
2603.08 1172
2603.56 1157
2604.04 1201
2604.52 1147
2605.00 1134
2605.48 1125
2605.97 1147
2606.45 1174
2606.93 1141
2607.41 1060
2607.89 1057
2608.37 1101
2608.86 1077
2609.34 1128
2609.82 1167
2610.30 1156
2610.78 1148
2611.26 1112
2611.75 1249
2612.23 1282
2612.71 1232
2613.19 1199
2613.68 1217
2614.16 1185
2614.64 1182
2615.12 1180
2615.60 1154
2616.09 1122
2616.57 1163
2617.05 1173
2617.53 1211
2618.02 1216
2618.50 1199
2618.98 1157
2619.46 1156
2619.95 1205
2620.43 1171
2620.91 1164
2621.40 1162
2621.88 1121
2622.36 1156
2622.85 1106
2623.33 1083
2623.81 1148
2624.29 1052
2624.78 1093
2625.26 1144
2625.74 1178
2626.23 1157
2626.71 1148
2627.19 1177
2627.68 1243
2628.16 1175
2628.64 1173
2629.13 1195
2629.61 1232
2630.10 1242
2630.58 1257
2631.06 1278
2631.55 1293
2632.03 1227
2632.51 1269
2633.00 1235
2633.48 1276
2633.97 1260
2634.45 1261
2634.94 1206
2635.42 1136
2635.90 1169
2636.39 1198
2636.87 1228
2637.36 1184
2637.84 1179
2638.33 1143
2638.81 1104
2639.29 1169
2639.78 1184
2640.26 1173
2640.75 1147
2641.23 1110
2641.72 1187
2642.20 1123
2642.69 1129
2643.17 1134
2643.66 1134
2644.14 1139
2644.63 1124
2645.11 1093
2645.60 1159
2646.08 1112
2646.57 1081
2647.05 1130
2647.54 1125
2648.02 1070
2648.51 1068
2648.99 1127
2649.48 1166
2649.97 1130
2650.45 1175
2650.94 1113
2651.42 1151
2651.91 1135
2652.39 1158
2652.88 1206
2653.37 1183
2653.85 1228
2654.34 1261
2654.82 1333
2655.31 1315
2655.80 1261
2656.28 1313
2656.77 1355
2657.25 1332
2657.74 1247
2658.23 1188
2658.71 1223
2659.20 1173
2659.69 1160
2660.17 1198
2660.66 1249
2661.14 1164
2661.63 1069
2662.12 1169
2662.60 1114
2663.09 1167
2663.58 1137
2664.06 1098
2664.55 1134
2665.04 1123
2665.53 1147
2666.01 1146
2666.50 1130
2666.99 1191
2667.47 1178
2667.96 1156
2668.45 1196
2668.94 1253
2669.42 1257
2669.91 1211
2670.40 1170
2670.88 1208
2671.37 1235
2671.86 1244
2672.35 1281
2672.83 1315
2673.32 1387
2673.81 1527
2674.30 1574
2674.79 1600
2675.27 1615
2675.76 1618
2676.25 1564
2676.74 1537
2677.23 1493
2677.71 1422
2678.20 1334
2678.69 1321
2679.18 1280
2679.67 1233
2680.15 1284
2680.64 1279
2681.13 1190
2681.62 1243
2682.11 1215
2682.60 1267
2683.08 1257
2683.57 1272
2684.06 1307
2684.55 1302
2685.04 1376
2685.53 1310
2686.02 1281
2686.51 1234
2686.99 1205
2687.48 1230
2687.97 1223
2688.46 1177
2688.95 1185
2689.44 1195
2689.93 1118
2690.42 1141
2690.91 1190
2691.40 1186
2691.89 1187
2692.38 1150
2692.87 1193
2693.35 1223
2693.84 1249
2694.33 1240
2694.82 1249
2695.31 1314
2695.80 1346
2696.29 1296
2696.78 1328
2697.27 1364
2697.76 1310
2698.25 1234
2698.74 1205
2699.23 1212
2699.72 1224
2700.21 1144
2700.70 1185
2701.19 1197
2701.68 1098
2702.17 1208
2702.66 1235
2703.15 1227
2703.64 1191
2704.13 1217
2704.62 1169
2705.12 1163
2705.61 1212
2706.10 1133
2706.59 1146
2707.08 1149
2707.57 1108
2708.06 1055
2708.55 1135
2709.04 1201
2709.53 1098
2710.02 1092
2710.51 1117
2711.01 1121
2711.50 1146
2711.99 1144
2712.48 1141
2712.97 1135
2713.46 1207
2713.95 1172
2714.44 1122
2714.94 1137
2715.43 1175
2715.92 1129
2716.41 1178
2716.90 1114
2717.39 1147
2717.89 1092
2718.38 1055
2718.87 1158
2719.36 1118
2719.85 1178
2720.34 1114
2720.84 1154
2721.33 1113
2721.82 1137
2722.31 1223
2722.80 1263
2723.30 1184
2723.79 1195
2724.28 1200
2724.77 1123
2725.27 1188
2725.76 1158
2726.25 1141
2726.74 1173
2727.24 1066
2727.73 1142
2728.22 1171
2728.71 1201
2729.21 1227
2729.70 1211
2730.19 1154
2730.69 1183
2731.18 1261
2731.67 1145
2732.16 1091
2732.66 1099
2733.15 1213
2733.64 1239
2734.14 1211
2734.63 1229
2735.12 1216
2735.62 1174
2736.11 1207
2736.60 1265
2737.10 1287
2737.59 1292
2738.08 1282
2738.58 1340
2739.07 1263
2739.56 1278
2740.06 1221
2740.55 1293
2741.05 1261
2741.54 1276
2742.03 1181
2742.53 1215
2743.02 1224
2743.52 1184
2744.01 1171
2744.50 1154
2745.00 1202
2745.49 1218
2745.99 1250
2746.48 1203
2746.97 1186
2747.47 1209
2747.96 1247
2748.46 1199
2748.95 1177
2749.45 1276
2749.94 1234
2750.44 1161
2750.93 1115
2751.43 1152
2751.92 1141
2752.42 1169
2752.91 1166
2753.41 1164
2753.90 1199
2754.40 1199
2754.89 1145
2755.39 1123
2755.88 1139
2756.38 1181
2756.87 1157
2757.37 1247
2757.86 1207
2758.36 1055
2758.85 1049
2759.35 1124
2759.84 1219
2760.34 1152
2760.83 1170
2761.33 1195
2761.83 1174
2762.32 1257
2762.82 1230
2763.31 1211
2763.81 1156
2764.30 1103
2764.80 1130
2765.30 1167
2765.79 1186
2766.29 1166
2766.78 1138
2767.28 1187
2767.78 1211
2768.27 1158
2768.77 1111
2769.27 1135
2769.76 1163
2770.26 1170
2770.76 1135
2771.25 1156
2771.75 1100
2772.24 1172
2772.74 1221
2773.24 1244
2773.73 1202
2774.23 1243
2774.73 1304
2775.23 1219
2775.72 1240
2776.22 1251
2776.72 1246
2777.21 1168
2777.71 1226
2778.21 1220
2778.70 1302
2779.20 1301
2779.70 1193
2780.20 1159
2780.69 1189
2781.19 1215
2781.69 1191
2782.19 1129
2782.68 1078
2783.18 1089
2783.68 1121
2784.18 1178
2784.67 1133
2785.17 1168
2785.67 1131
2786.17 1145
2786.67 1197
2787.16 1150
2787.66 1178
2788.16 1222
2788.66 1247
2789.16 1270
2789.65 1212
2790.15 1248
2790.65 1232
2791.15 1269
2791.65 1316
2792.15 1242
2792.64 1213
2793.14 1209
2793.64 1200
2794.14 1186
2794.64 1161
2795.14 1261
2795.64 1264
2796.13 1241
2796.63 1307
2797.13 1337
2797.63 1320
2798.13 1321
2798.63 1395
2799.13 1373
2799.63 1321
2800.13 1320
2800.62 1281
2801.12 1244
2801.62 1300
2802.12 1156
2802.62 1129
2803.12 1119
2803.62 1139
2804.12 1057
2804.62 1060
2805.12 1132
2805.62 1141
2806.12 1068
2806.62 1115
2807.12 1142
2807.62 1212
2808.12 1230
2808.62 1310
2809.12 1340
2809.62 1341
2810.12 1349
2810.62 1497
2811.12 1514
2811.62 1554
2812.12 1667
2812.62 1850
2813.12 1965
2813.62 1981
2814.12 1863
2814.62 1828
2815.12 1837
2815.62 1845
2816.12 1770
2816.62 1591
2817.12 1597
2817.62 1504
2818.12 1445
2818.62 1364
2819.12 1376
2819.63 1344
2820.13 1276
2820.63 1240
2821.13 1226
2821.63 1208
2822.13 1229
2822.63 1223
2823.13 1164
2823.63 1191
2824.13 1152
2824.64 1079
2825.14 1177
2825.64 1128
2826.14 1110
2826.64 1116
2827.14 1142
2827.64 1183
2828.15 1164
2828.65 1110
2829.15 1114
2829.65 1045
2830.15 1113
2830.65 1082
2831.16 1093
2831.66 1103
2832.16 1057
2832.66 1103
2833.16 1067
2833.67 1115
2834.17 1096
2834.67 1143
2835.17 1210
2835.68 1182
2836.18 1199
2836.68 1197
2837.18 1263
2837.68 1270
2838.19 1324
2838.69 1275
2839.19 1265
2839.70 1253
2840.20 1264
2840.70 1279
2841.20 1269
2841.71 1252
2842.21 1311
2842.71 1326
2843.21 1295
2843.72 1284
2844.22 1155
2844.72 1233
2845.23 1137
2845.73 1126
2846.23 1211
2846.74 1193
2847.24 1268
2847.74 1295
2848.25 1303
2848.75 1380
2849.25 1386
2849.76 1357
2850.26 1334
2850.76 1312
2851.27 1310
2851.77 1367
2852.28 1317
2852.78 1317
2853.28 1350
2853.79 1242
2854.29 1163
2854.79 1200
2855.30 1235
2855.80 1206
2856.31 1195
2856.81 1249
2857.31 1252
2857.82 1207
2858.32 1272
2858.83 1304
2859.33 1343
2859.84 1347
2860.34 1323
2860.85 1251
2861.35 1303
2861.85 1273
2862.36 1298
2862.86 1210
2863.37 1226
2863.87 1238
2864.38 1258
2864.88 1214
2865.39 1181
2865.89 1143
2866.40 1201
2866.90 1118
2867.41 1153
2867.91 1198
2868.42 1179
2868.92 1241
2869.43 1269
2869.93 1251
2870.44 1271
2870.94 1377
2871.45 1418
2871.96 1406
2872.46 1387
2872.97 1396
2873.47 1401
2873.98 1385
2874.48 1386
2874.99 1385
2875.49 1449
2876.00 1362
2876.51 1318
2877.01 1325
2877.52 1257
2878.02 1236
2878.53 1235
2879.04 1257
2879.54 1266
2880.05 1225
2880.55 1251
2881.06 1214
2881.57 1259
2882.07 1280
2882.58 1308
2883.09 1310
2883.59 1273
2884.10 1299
2884.61 1294
2885.11 1444
2885.62 1494
2886.13 1442
2886.63 1450
2887.14 1486
2887.65 1575
2888.15 1642
2888.66 1595
2889.17 1583
2889.67 1571
2890.18 1538
2890.69 1570
2891.20 1558
2891.70 1472
2892.21 1377
2892.72 1399
2893.22 1385
2893.73 1335
2894.24 1272
2894.75 1315
2895.25 1383
2895.76 1428
2896.27 1445
2896.78 1420
2897.29 1443
2897.79 1411
2898.30 1430
2898.81 1457
2899.32 1465
2899.82 1500
2900.33 1518
2900.84 1482
2901.35 1394
2901.86 1384
2902.36 1406
2902.87 1366
2903.38 1356
2903.89 1378
2904.40 1407
2904.91 1301
2905.41 1238
2905.92 1305
2906.43 1351
2906.94 1316
2907.45 1313
2907.96 1358
2908.47 1299
2908.97 1362
2909.48 1243
2909.99 1318
2910.50 1232
2911.01 1219
2911.52 1226
2912.03 1286
2912.54 1296
2913.05 1269
2913.55 1213
2914.06 1209
2914.57 1289
2915.08 1361
2915.59 1298
2916.10 1191
2916.61 1254
2917.12 1212
2917.63 1223
2918.14 1288
2918.65 1255
2919.16 1301
2919.67 1399
2920.18 1403
2920.69 1384
2921.20 1383
2921.71 1438
2922.22 1428
2922.73 1480
2923.24 1463
2923.75 1485
2924.26 1444
2924.77 1517
2925.28 1588
2925.79 1550
2926.30 1606
2926.81 1583
2927.32 1534
2927.83 1574
2928.34 1537
2928.85 1453
2929.36 1373
2929.87 1355
2930.38 1351
2930.89 1276
2931.40 1328
2931.91 1251
2932.42 1264
2932.93 1250
2933.45 1248
2933.96 1194
2934.47 1171
2934.98 1241
2935.49 1285
2936.00 1308
2936.51 1300
2937.02 1310
2937.53 1346
2938.04 1421
2938.56 1464
2939.07 1552
2939.58 1710
2940.09 1976
2940.60 2238
2941.11 2376
2941.62 2502
2942.14 2487
2942.65 2550
2943.16 2497
2943.67 2452
2944.18 2290
2944.70 2154
2945.21 2078
2945.72 1910
2946.23 1787
2946.74 1665
2947.26 1676
2947.77 1571
2948.28 1509
2948.79 1383
2949.30 1314
2949.82 1260
2950.33 1291
2950.84 1238
2951.35 1261
2951.87 1273
2952.38 1192
2952.89 1182
2953.40 1202
2953.92 1150
2954.43 1139
2954.94 1158
2955.45 1181
2955.97 1200
2956.48 1169
2956.99 1216
2957.51 1236
2958.02 1235
2958.53 1227
2959.04 1273
2959.56 1266
2960.07 1279
2960.58 1257
2961.10 1216
2961.61 1231
2962.12 1284
2962.64 1361
2963.15 1399
2963.66 1428
2964.18 1454
2964.69 1445
2965.21 1425
2965.72 1478
2966.23 1399
2966.75 1403
2967.26 1386
2967.77 1366
2968.29 1283
2968.80 1317
2969.32 1318
2969.83 1295
2970.34 1313
2970.86 1385
2971.37 1266
2971.89 1243
2972.40 1287
2972.91 1293
2973.43 1316
2973.94 1293
2974.46 1338
2974.97 1275
2975.49 1229
2976.00 1274
2976.52 1287
2977.03 1296
2977.55 1319
2978.06 1317
2978.57 1359
2979.09 1386
2979.60 1425
2980.12 1472
2980.63 1481
2981.15 1437
2981.66 1434
2982.18 1453
2982.69 1465
2983.21 1398
2983.73 1440
2984.24 1455
2984.76 1448
2985.27 1544
2985.79 1517
2986.30 1467
2986.82 1453
2987.33 1591
2987.85 1594
2988.36 1581
2988.88 1529
2989.40 1532
2989.91 1633
2990.43 1628
2990.94 1599
2991.46 1489
2991.97 1496
2992.49 1568
2993.01 1514
2993.52 1470
2994.04 1574
2994.55 1582
2995.07 1566
2995.59 1619
2996.10 1697
2996.62 1697
2997.14 1711
2997.65 1893
2998.17 1931
2998.69 1956
2999.20 2081
2999.72 2083
3000.24 1983
3000.75 1991
3001.27 1989
3001.79 2015
3002.30 2059
3002.82 2291
3003.34 2634
3003.85 3254
3004.37 3947
3004.89 4563
3005.40 5158
3005.92 5637
3006.44 5806
3006.96 5606
3007.47 5313
3007.99 4934
3008.51 4137
3009.03 3570
3009.54 2989
3010.06 2623
3010.58 2243
3011.10 1996
3011.61 1896
3012.13 1816
3012.65 1676
3013.17 1619
3013.68 1593
3014.20 1737
3014.72 1633
3015.24 1526
3015.76 1607
3016.27 1619
3016.79 1568
3017.31 1636
3017.83 1583
3018.35 1557
3018.86 1583
3019.38 1547
3019.90 1592
3020.42 1608
3020.94 1480
3021.46 1519
3021.97 1560
3022.49 1540
3023.01 1635
3023.53 1641
3024.05 1611
3024.57 1682
3025.09 1731
3025.61 1788
3026.12 1789
3026.64 1711
3027.16 1740
3027.68 1680
3028.20 1546
3028.72 1484
3029.24 1443
3029.76 1436
3030.28 1439
3030.80 1395
3031.32 1314
3031.84 1308
3032.35 1312
3032.87 1358
3033.39 1381
3033.91 1334
3034.43 1305
3034.95 1341
3035.47 1411
3035.99 1393
3036.51 1368
3037.03 1371
3037.55 1370
3038.07 1396
3038.59 1370
3039.11 1399
3039.63 1374
3040.15 1389
3040.67 1351
3041.19 1343
3041.71 1307
3042.23 1280
3042.75 1259
3043.27 1380
3043.79 1415
3044.31 1445
3044.83 1370
3045.35 1287
3045.87 1350
3046.40 1388
3046.92 1403
3047.44 1392
3047.96 1364
3048.48 1359
3049.00 1336
3049.52 1278
3050.04 1278
3050.56 1270
3051.08 1251
3051.60 1265
3052.12 1248
3052.65 1268
3053.17 1250
3053.69 1259
3054.21 1273
3054.73 1272
3055.25 1241
3055.77 1287
3056.30 1262
3056.82 1270
3057.34 1274
3057.86 1254
3058.38 1269
3058.90 1258
3059.42 1339
3059.95 1290
3060.47 1312
3060.99 1264
3061.51 1256
3062.03 1355
3062.56 1328
3063.08 1330
3063.60 1315
3064.12 1374
3064.64 1345
3065.17 1477
3065.69 1391
3066.21 1366
3066.73 1423
3067.26 1460
3067.78 1427
3068.30 1430
3068.82 1451
3069.35 1340
3069.87 1332
3070.39 1302
3070.91 1302
3071.44 1329
3071.96 1353
3072.48 1388
3073.01 1383
3073.53 1361
3074.05 1382
3074.57 1513
3075.10 1465
3075.62 1439
3076.14 1438
3076.67 1542
3077.19 1540
3077.71 1614
3078.24 1647
3078.76 1665
3079.28 1679
3079.81 1660
3080.33 1689
3080.85 1748
3081.38 1788
3081.90 1821
3082.42 1866
3082.95 1845
3083.47 1789
3084.00 1781
3084.52 1792
3085.04 1775
3085.57 1681
3086.09 1621
3086.62 1625
3087.14 1595
3087.66 1496
3088.19 1563
3088.71 1542
3089.24 1443
3089.76 1495
3090.29 1522
3090.81 1594
3091.33 1565
3091.86 1555
3092.38 1491
3092.91 1630
3093.43 1702
3093.96 1678
3094.48 1719
3095.01 1843
3095.53 1854
3096.06 1982
3096.58 2021
3097.11 2041
3097.63 2056
3098.16 1948
3098.68 2058
3099.21 2078
3099.73 2112
3100.26 2303
3100.78 2665
3101.31 3266
3101.83 4129
3102.36 5258
3102.88 6358
3103.41 7674
3103.93 8378
3104.46 8681
3104.99 8542
3105.51 7766
3106.04 6630
3106.56 5672
3107.09 4598
3107.61 3781
3108.14 3196
3108.67 2712
3109.19 2360
3109.72 2248
3110.24 2133
3110.77 2067
3111.30 2034
3111.82 1994
3112.35 2027
3112.87 1891
3113.40 1959
3113.93 1914
3114.45 1907
3114.98 1795
3115.51 1768
3116.03 1733
3116.56 1723
3117.09 1696
3117.61 1636
3118.14 1586
3118.67 1551
3119.19 1633
3119.72 1736
3120.25 1716
3120.77 1855
3121.30 2014
3121.83 2094
3122.35 2173
3122.88 2266
3123.41 2224
3123.94 2161
3124.46 2112
3124.99 2202
3125.52 2113
3126.05 1973
3126.57 1905
3127.10 1788
3127.63 1768
3128.16 1766
3128.68 1732
3129.21 1671
3129.74 1699
3130.27 1593
3130.79 1617
3131.32 1547
3131.85 1517
3132.38 1561
3132.91 1528
3133.43 1516
3133.96 1497
3134.49 1532
3135.02 1532
3135.55 1452
3136.07 1552
3136.60 1541
3137.13 1442
3137.66 1402
3138.19 1411
3138.72 1412
3139.24 1379
3139.77 1352
3140.30 1390
3140.83 1385
3141.36 1382
3141.89 1441
3142.42 1412
3142.95 1463
3143.47 1452
3144.00 1310
3144.53 1338
3145.06 1323
3145.59 1390
3146.12 1342
3146.65 1325
3147.18 1336
3147.71 1425
3148.24 1478
3148.76 1392
3149.29 1387
3149.82 1395
3150.35 1475
3150.88 1490
3151.41 1528
3151.94 1561
3152.47 1470
3153.00 1492
3153.53 1425
3154.06 1416
3154.59 1395
3155.12 1454
3155.65 1357
3156.18 1422
3156.71 1346
3157.24 1407
3157.77 1428
3158.30 1384
3158.83 1407
3159.36 1474
3159.89 1444
3160.42 1484
3160.95 1610
3161.48 1531
3162.01 1507
3162.54 1448
3163.07 1405
3163.60 1474
3164.13 1510
3164.66 1450
3165.20 1425
3165.73 1371
3166.26 1405
3166.79 1384
3167.32 1360
3167.85 1324
3168.38 1286
3168.91 1341
3169.44 1329
3169.97 1267
3170.50 1329
3171.04 1348
3171.57 1328
3172.10 1359
3172.63 1400
3173.16 1457
3173.69 1463
3174.22 1513
3174.75 1608
3175.29 1572
3175.82 1595
3176.35 1522
3176.88 1442
3177.41 1360
3177.94 1378
3178.48 1353
3179.01 1399
3179.54 1360
3180.07 1316
3180.60 1310
3181.14 1289
3181.67 1301
3182.20 1364
3182.73 1258
3183.26 1276
3183.80 1264
3184.33 1202
3184.86 1272
3185.39 1287
3185.93 1261
3186.46 1220
3186.99 1259
3187.52 1292
3188.06 1195
3188.59 1289
3189.12 1282
3189.65 1341
3190.19 1320
3190.72 1347
3191.25 1261
3191.79 1267
3192.32 1217
3192.85 1269
3193.38 1303
3193.92 1328
3194.45 1284
3194.98 1286
3195.52 1299
3196.05 1272
3196.58 1282
3197.12 1407
3197.65 1381
3198.18 1288
3198.72 1361
3199.25 1362
3199.78 1391
3200.32 1368
3200.85 1368
3201.39 1406
3201.92 1467
3202.45 1385
3202.99 1345
3203.52 1355
3204.05 1358
3204.59 1352
3205.12 1299
3205.66 1394
3206.19 1433
3206.72 1482
3207.26 1551
3207.79 1585
3208.33 1665
3208.86 1772
3209.40 1743
3209.93 1854
3210.47 1933
3211.00 1911
3211.53 1996
3212.07 2030
3212.60 1997
3213.14 1971
3213.67 1791
3214.21 1812
3214.74 1799
3215.28 1573
3215.81 1556
3216.35 1522
3216.88 1493
3217.42 1434
3217.95 1349
3218.49 1285
3219.02 1311
3219.56 1337
3220.09 1302
3220.63 1349
3221.16 1314
3221.70 1387
3222.23 1392
3222.77 1415
3223.31 1477
3223.84 1459
3224.38 1534
3224.91 1395
3225.45 1471
3225.98 1590
3226.52 1577
3227.06 1551
3227.59 1560
3228.13 1537
3228.66 1473
3229.20 1399
3229.74 1421
3230.27 1430
3230.81 1473
3231.34 1472
3231.88 1436
3232.42 1485
3232.95 1513
3233.49 1501
3234.03 1498
3234.56 1453
3235.10 1475
3235.64 1547
3236.17 1583
3236.71 1663
3237.25 1616
3237.78 1734
3238.32 1854
3238.86 1781
3239.39 1809
3239.93 1795
3240.47 1660
3241.00 1671
3241.54 1654
3242.08 1611
3242.61 1561
3243.15 1606
3243.69 1564
3244.23 1664
3244.76 1670
3245.30 1656
3245.84 1668
3246.38 1744
3246.91 1691
3247.45 1710
3247.99 1861
3248.53 1867
3249.06 1933
3249.60 1967
3250.14 2133
3250.68 2171
3251.21 2371
3251.75 2769
3252.29 3346
3252.83 3936
3253.37 4799
3253.90 5127
3254.44 5126
3254.98 4918
3255.52 4627
3256.06 4246
3256.60 3757
3257.13 3331
3257.67 2896
3258.21 2587
3258.75 2389
3259.29 2241
3259.83 2237
3260.36 2306
3260.90 2358
3261.44 2387
3261.98 2542
3262.52 2652
3263.06 2781
3263.60 2962
3264.14 3026
3264.68 3106
3265.21 2973
3265.75 2913
3266.29 2931
3266.83 2968
3267.37 2970
3267.91 2840
3268.45 2850
3268.99 2698
3269.53 2501
3270.07 2480
3270.61 2384
3271.15 2202
3271.69 2180
3272.23 2108
3272.76 2130
3273.30 2149
3273.84 2046
3274.38 2096
3274.92 1948
3275.46 1841
3276.00 1925
3276.54 1856
3277.08 1815
3277.62 1838
3278.16 1884
3278.70 1846
3279.24 1843
3279.78 1872
3280.32 1852
3280.86 1906
3281.41 1905
3281.95 1901
3282.49 1898
3283.03 2036
3283.57 1958
3284.11 1945
3284.65 1902
3285.19 1857
3285.73 1913
3286.27 1874
3286.81 1996
3287.35 1912
3287.89 1910
3288.43 1880
3288.97 1954
3289.52 1958
3290.06 2005
3290.60 2050
3291.14 2117
3291.68 2274
3292.22 2391
3292.76 2474
3293.30 2565
3293.85 2732
3294.39 2791
3294.93 2860
3295.47 3221
3296.01 3196
3296.55 3337
3297.09 3339
3297.64 3445
3298.18 3385
3298.72 3254
3299.26 3220
3299.80 2995
3300.34 2785
3300.89 2731
3301.43 2514
3301.97 2410
3302.51 2432
3303.06 2468
3303.60 2368
3304.14 2342
3304.68 2263
3305.22 2304
3305.77 2257
3306.31 2280
3306.85 2178
3307.39 2276
3307.94 2358
3308.48 2386
3309.02 2417
3309.56 2470
3310.11 2543
3310.65 2724
3311.19 2708
3311.74 2660
3312.28 2652
3312.82 2642
3313.36 2524
3313.91 2534
3314.45 2628
3314.99 2666
3315.54 2694
3316.08 2871
3316.62 2939
3317.17 3209
3317.71 3492
3318.25 3560
3318.80 3907
3319.34 4306
3319.88 4817
3320.43 5029
3320.97 5097
3321.51 5081
3322.06 5034
3322.60 4668
3323.14 4276
3323.69 4018
3324.23 3694
3324.78 3459
3325.32 3392
3325.86 3176
3326.41 3019
3326.95 2977
3327.50 2977
3328.04 2939
3328.59 2885
3329.13 2902
3329.67 2896
3330.22 2980
3330.76 3067
3331.31 3265
3331.85 3734
3332.40 4419
3332.94 5764
3333.49 7845
3334.03 10775
3334.57 14017
3335.12 17450
3335.66 20544
3336.21 23218
3336.75 24605
3337.30 24516
3337.84 23833
3338.39 21942
3338.93 19581
3339.48 16962
3340.02 14435
3340.57 11959
3341.11 9727
3341.66 7899
3342.20 6375
3342.75 5172
3343.30 4324
3343.84 3836
3344.39 3427
3344.93 2993
3345.48 2774
3346.02 2608
3346.57 2559
3347.11 2626
3347.66 2512
3348.21 2461
3348.75 2461
3349.30 2269
3349.84 2235
3350.39 2110
3350.94 2037
3351.48 2046
3352.03 2012
3352.57 1965
3353.12 1952
3353.67 1960
3354.21 1987
3354.76 2019
3355.31 2113
3355.85 2059
3356.40 2045
3356.95 2062
3357.49 2086
3358.04 1997
3358.59 2051
3359.13 2042
3359.68 2048
3360.23 1991
3360.77 1998
3361.32 2049
3361.87 1957
3362.41 1969
3362.96 2112
3363.51 2141
3364.05 2106
3364.60 2110
3365.15 2119
3365.70 2124
3366.24 2133
3366.79 2079
3367.34 2019
3367.89 1914
3368.43 1906
3368.98 1941
3369.53 1911
3370.08 1971
3370.62 1979
3371.17 2267
3371.72 2472
3372.27 2765
3372.81 3213
3373.36 3564
3373.91 3805
3374.46 4056
3375.01 4086
3375.55 4070
3376.10 4056
3376.65 3816
3377.20 3501
3377.75 3155
3378.30 2826
3378.84 2566
3379.39 2363
3379.94 2251
3380.49 2051
3381.04 1985
3381.59 1963
3382.13 1909
3382.68 1796
3383.23 1763
3383.78 1765
3384.33 1782
3384.88 1745
3385.43 1696
3385.98 1680
3386.52 1609
3387.07 1657
3387.62 1668
3388.17 1522
3388.72 1482
3389.27 1599
3389.82 1569
3390.37 1596
3390.92 1540
3391.47 1627
3392.02 1642
3392.57 1637
3393.12 1551
3393.66 1499
3394.21 1600
3394.76 1653
3395.31 1559
3395.86 1679
3396.41 1731
3396.96 1694
3397.51 1782
3398.06 1724
3398.61 1705
3399.16 1800
3399.71 1751
3400.26 1696
3400.81 1696
3401.36 1691
3401.91 1671
3402.46 1679
3403.01 1698
3403.56 1633
3404.11 1586
3404.66 1589
3405.21 1495
3405.77 1482
3406.32 1512
3406.87 1463
3407.42 1402
3407.97 1450
3408.52 1426
3409.07 1537
3409.62 1610
3410.17 1695
3410.72 1878
3411.27 1978
3411.82 2025
3412.37 2056
3412.93 2124
3413.48 2118
3414.03 2120
3414.58 2068
3415.13 2034
3415.68 1979
3416.23 1929
3416.78 1848
3417.34 1911
3417.89 2004
3418.44 2045
3418.99 2014
3419.54 2112
3420.09 2039
3420.65 1913
3421.20 1885
3421.75 1828
3422.30 1704
3422.85 1610
3423.40 1673
3423.96 1593
3424.51 1693
3425.06 1789
3425.61 1728
3426.17 1652
3426.72 1623
3427.27 1606
3427.82 1512
3428.37 1527
3428.93 1459
3429.48 1374
3430.03 1318
3430.58 1388
3431.14 1369
3431.69 1380
3432.24 1366
3432.79 1383
3433.35 1299
3433.90 1365
3434.45 1379
3435.01 1366
3435.56 1429
3436.11 1432
3436.66 1485
3437.22 1548
3437.77 1534
3438.32 1522
3438.88 1571
3439.43 1548
3439.98 1561
3440.54 1505
3441.09 1458
3441.64 1494
3442.20 1520
3442.75 1512
3443.30 1444
3443.86 1415
3444.41 1379
3444.96 1365
3445.52 1331
3446.07 1347
3446.63 1333
3447.18 1324
3447.73 1336
3448.29 1327
3448.84 1345
3449.40 1265
3449.95 1334
3450.50 1261
3451.06 1319
3451.61 1300
3452.17 1265
3452.72 1275
3453.27 1274
3453.83 1268
3454.38 1301
3454.94 1329
3455.49 1286
3456.05 1310
3456.60 1330
3457.16 1332
3457.71 1340
3458.27 1370
3458.82 1345
3459.38 1366
3459.93 1297
3460.49 1363
3461.04 1334
3461.60 1307
3462.15 1390
3462.71 1417
3463.26 1447
3463.82 1466
3464.37 1413
3464.93 1406
3465.48 1332
3466.04 1416
3466.59 1394
3467.15 1438
3467.70 1504
3468.26 1506
3468.81 1469
3469.37 1522
3469.93 1515
3470.48 1555
3471.04 1583
3471.59 1724
3472.15 1770
3472.70 1804
3473.26 1785
3473.82 1629
3474.37 1678
3474.93 1600
3475.48 1602
3476.04 1628
3476.60 1536
3477.15 1552
3477.71 1646
3478.27 1707
3478.82 1732
3479.38 1787
3479.93 1776
3480.49 1822
3481.05 1828
3481.60 1839
3482.16 1920
3482.72 1914
3483.27 1879
3483.83 2002
3484.39 2049
3484.95 2072
3485.50 2075
3486.06 2029
3486.62 1925
3487.17 2064
3487.73 2095
3488.29 2218
3488.84 2274
3489.40 2443
3489.96 2869
3490.52 3578
3491.07 4656
3491.63 5700
3492.19 7260
3492.75 8131
3493.30 8639
3493.86 8632
3494.42 7886
3494.98 7183
3495.53 6065
3496.09 4948
3496.65 4201
3497.21 3611
3497.77 3086
3498.32 2735
3498.88 2497
3499.44 2462
3500.00 2430
3500.56 2370
3501.11 2300
3501.67 2352
3502.23 2444
3502.79 2486
3503.35 2804
3503.91 3125
3504.46 3466
3505.02 3712
3505.58 3865
3506.14 3874
3506.70 4009
3507.26 3761
3507.81 3736
3508.37 3493
3508.93 3202
3509.49 2914
3510.05 2742
3510.61 2656
3511.17 2632
3511.73 2586
3512.29 2551
3512.85 2530
3513.40 2328
3513.96 2240
3514.52 2183
3515.08 2029
3515.64 1836
3516.20 1801
3516.76 1802
3517.32 1756
3517.88 1642
3518.44 1621
3519.00 1652
3519.56 1640
3520.12 1601
3520.68 1561
3521.24 1567
3521.80 1596
3522.36 1598
3522.92 1625
3523.48 1593
3524.04 1615
3524.60 1671
3525.16 1724
3525.72 1718
3526.28 1685
3526.84 1714
3527.40 1694
3527.96 1702
3528.52 1655
3529.08 1668
3529.64 1664
3530.20 1665
3530.76 1665
3531.32 1685
3531.88 1670
3532.44 1614
3533.00 1630
3533.56 1561
3534.12 1573
3534.68 1592
3535.25 1630
3535.81 1596
3536.37 1576
3536.93 1532
3537.49 1553
3538.05 1563
3538.61 1576
3539.17 1598
3539.73 1578
3540.30 1506
3540.86 1520
3541.42 1605
3541.98 1684
3542.54 1699
3543.10 1710
3543.66 1717
3544.23 1780
3544.79 1810
3545.35 1768
3545.91 1681
3546.47 1687
3547.03 1740
3547.60 1599
3548.16 1609
3548.72 1567
3549.28 1599
3549.84 1566
3550.41 1505
3550.97 1459
3551.53 1509
3552.09 1475
3552.65 1444
3553.22 1361
3553.78 1335
3554.34 1396
3554.90 1452
3555.47 1367
3556.03 1371
3556.59 1281
3557.15 1375
3557.72 1308
3558.28 1384
3558.84 1399
3559.41 1368
3559.97 1386
3560.53 1378
3561.09 1368
3561.66 1411
3562.22 1383
3562.78 1435
3563.35 1409
3563.91 1437
3564.47 1583
3565.04 1619
3565.60 1605
3566.16 1559
3566.73 1530
3567.29 1668
3567.85 1599
3568.42 1518
3568.98 1516
3569.54 1466
3570.11 1422
3570.67 1402
3571.23 1295
3571.80 1335
3572.36 1391
3572.93 1395
3573.49 1324
3574.05 1387
3574.62 1451
3575.18 1597
3575.75 1724
3576.31 1876
3576.87 2029
3577.44 2218
3578.00 2286
3578.57 2184
3579.13 2224
3579.70 2088
3580.26 2078
3580.82 2077
3581.39 1832
3581.95 1793
3582.52 1705
3583.08 1683
3583.65 1570
3584.21 1459
3584.78 1430
3585.34 1328
3585.91 1353
3586.47 1321
3587.04 1250
3587.60 1236
3588.17 1295
3588.73 1224
3589.30 1247
3589.86 1280
3590.43 1298
3590.99 1321
3591.56 1322
3592.12 1260
3592.69 1242
3593.25 1196
3593.82 1218
3594.39 1241
3594.95 1234
3595.52 1171
3596.08 1263
3596.65 1266
3597.21 1286
3597.78 1226
3598.35 1300
3598.91 1272
3599.48 1278
3600.04 1220
3600.61 1219
3601.18 1241
3601.74 1274
3602.31 1320
3602.87 1292
3603.44 1237
3604.01 1226
3604.57 1309
3605.14 1267
3605.71 1253
3606.27 1236
3606.84 1239
3607.41 1267
3607.97 1271
3608.54 1190
3609.11 1176
3609.67 1232
3610.24 1267
3610.81 1237
3611.37 1163
3611.94 1125
3612.51 1095
3613.07 1221
3613.64 1273
3614.21 1286
3614.78 1381
3615.34 1488
3615.91 1724
3616.48 2013
3617.04 2352
3617.61 2642
3618.18 2940
3618.75 3012
3619.31 3029
3619.88 3102
3620.45 2936
3621.02 2814
3621.58 2545
3622.15 2325
3622.72 2057
3623.29 1815
3623.86 1660
3624.42 1504
3624.99 1452
3625.56 1321
3626.13 1291
3626.70 1232
3627.26 1208
3627.83 1159
3628.40 1213
3628.97 1236
3629.54 1249
3630.11 1237
3630.67 1200
3631.24 1243
3631.81 1184
3632.38 1158
3632.95 1230
3633.52 1178
3634.08 1257
3634.65 1177
3635.22 1223
3635.79 1210
3636.36 1181
3636.93 1212
3637.50 1241
3638.07 1209
3638.64 1174
3639.20 1240
3639.77 1282
3640.34 1314
3640.91 1346
3641.48 1372
3642.05 1397
3642.62 1476
3643.19 1541
3643.76 1507
3644.33 1514
3644.90 1438
3645.47 1498
3646.04 1439
3646.61 1461
3647.18 1454
3647.75 1403
3648.32 1391
3648.89 1426
3649.46 1420
3650.03 1404
3650.60 1450
3651.17 1548
3651.74 1508
3652.31 1642
3652.88 1582
3653.45 1662
3654.02 1731
3654.59 1801
3655.16 1778
3655.73 1708
3656.30 1653
3656.87 1651
3657.44 1649
3658.01 1668
3658.58 1665
3659.15 1671
3659.72 1709
3660.29 1732
3660.86 1639
3661.43 1671
3662.00 1623
3662.58 1644
3663.15 1615
3663.72 1465
3664.29 1517
3664.86 1558
3665.43 1566
3666.00 1644
3666.57 1790
3667.14 1844
3667.72 1837
3668.29 1715
3668.86 1656
3669.43 1586
3670.00 1517
3670.57 1488
3671.14 1515
3671.72 1516
3672.29 1404
3672.86 1427
3673.43 1409
3674.00 1418
3674.57 1433
3675.15 1457
3675.72 1496
3676.29 1445
3676.86 1416
3677.43 1434
3678.01 1473
3678.58 1507
3679.15 1560
3679.72 1708
3680.30 1624
3680.87 1643
3681.44 1589
3682.01 1547
3682.58 1523
3683.16 1432
3683.73 1426
3684.30 1366
3684.88 1382
3685.45 1356
3686.02 1326
3686.59 1251
3687.17 1279
3687.74 1275
3688.31 1302
3688.88 1341
3689.46 1422
3690.03 1486
3690.60 1599
3691.18 1637
3691.75 1701
3692.32 1593
3692.90 1600
3693.47 1580
3694.04 1504
3694.62 1407
3695.19 1315
3695.76 1281
3696.34 1302
3696.91 1299
3697.48 1271
3698.06 1321
3698.63 1272
3699.21 1290
3699.78 1244
3700.35 1311
3700.93 1240
3701.50 1223
3702.08 1212
3702.65 1287
3703.22 1304
3703.80 1374
3704.37 1431
3704.95 1324
3705.52 1390
3706.09 1394
3706.67 1335
3707.24 1342
3707.82 1333
3708.39 1303
3708.97 1313
3709.54 1286
3710.12 1321
3710.69 1297
3711.26 1274
3711.84 1356
3712.41 1316
3712.99 1250
3713.56 1223
3714.14 1277
3714.71 1349
3715.29 1310
3715.86 1236
3716.44 1299
3717.01 1340
3717.59 1330
3718.16 1294
3718.74 1217
3719.32 1218
3719.89 1187
3720.47 1217
3721.04 1223
3721.62 1261
3722.19 1197
3722.77 1146
3723.34 1209
3723.92 1196
3724.49 1249
3725.07 1165
3725.65 1149
3726.22 1170
3726.80 1123
3727.37 1187
3727.95 1170
3728.53 1248
3729.10 1219
3729.68 1253
3730.25 1437
3730.83 1468
3731.41 1567
3731.98 1791
3732.56 2161
3733.14 2343
3733.71 2420
3734.29 2430
3734.87 2488
3735.44 2341
3736.02 2197
3736.60 2209
3737.17 2029
3737.75 1807
3738.33 1703
3738.90 1632
3739.48 1556
3740.06 1433
3740.63 1324
3741.21 1299
3741.79 1330
3742.36 1288
3742.94 1231
3743.52 1195
3744.10 1201
3744.67 1216
3745.25 1229
3745.83 1194
3746.40 1192
3746.98 1123
3747.56 1134
3748.14 1124
3748.71 1121
3749.29 1158
3749.87 1103
3750.45 1165
3751.03 1075
3751.60 1122
3752.18 1142
3752.76 1161
3753.34 1138
3753.92 1124
3754.49 1074
3755.07 1128
3755.65 1124
3756.23 1153
3756.81 1227
3757.38 1249
3757.96 1241
3758.54 1225
3759.12 1243
3759.70 1280
3760.28 1289
3760.85 1297
3761.43 1420
3762.01 1412
3762.59 1472
3763.17 1399
3763.75 1430
3764.33 1418
3764.91 1449
3765.48 1434
3766.06 1404
3766.64 1398
3767.22 1334
3767.80 1314
3768.38 1305
3768.96 1352
3769.54 1321
3770.12 1312
3770.70 1310
3771.28 1373
3771.85 1301
3772.43 1309
3773.01 1280
3773.59 1245
3774.17 1322
3774.75 1334
3775.33 1346
3775.91 1255
3776.49 1268
3777.07 1203
3777.65 1240
3778.23 1234
3778.81 1205
3779.39 1219
3779.97 1220
3780.55 1245
3781.13 1263
3781.71 1204
3782.29 1113
3782.87 1154
3783.45 1159
3784.03 1105
3784.61 1102
3785.19 1171
3785.77 1173
3786.35 1167
3786.93 1241
3787.51 1203
3788.10 1240
3788.68 1210
3789.26 1205
3789.84 1160
3790.42 1190
3791.00 1204
3791.58 1155
3792.16 1206
3792.74 1218
3793.32 1252
3793.90 1239
3794.48 1264
3795.07 1204
3795.65 1215
3796.23 1241
3796.81 1274
3797.39 1221
3797.97 1216
3798.55 1206
3799.14 1208
3799.72 1264
3800.30 1254
3800.88 1306
3801.46 1419
3802.04 1423
3802.62 1465
3803.21 1484
3803.79 1434
3804.37 1468
3804.95 1493
3805.53 1450
3806.12 1478
3806.70 1496
3807.28 1655
3807.86 1710
3808.44 1783
3809.03 1921
3809.61 2085
3810.19 2084
3810.77 2005
3811.36 2009
3811.94 1896
3812.52 1822
3813.10 1683
3813.69 1682
3814.27 1642
3814.85 1652
3815.43 1652
3816.02 1658
3816.60 1734
3817.18 1676
3817.77 1626
3818.35 1586
3818.93 1514
3819.51 1503
3820.10 1440
3820.68 1427
3821.26 1555
3821.85 1565
3822.43 1597
3823.01 1632
3823.60 1659
3824.18 1712
3824.76 1711
3825.35 1678
3825.93 1633
3826.51 1587
3827.10 1572
3827.68 1488
3828.27 1406
3828.85 1437
3829.43 1357
3830.02 1369
3830.60 1384
3831.18 1391
3831.77 1337
3832.35 1377
3832.94 1410
3833.52 1443
3834.10 1495
3834.69 1420
3835.27 1426
3835.86 1432
3836.44 1465
3837.03 1552
3837.61 1433
3838.19 1403
3838.78 1420
3839.36 1491
3839.95 1443
3840.53 1414
3841.12 1363
3841.70 1415
3842.29 1420
3842.87 1455
3843.46 1416
3844.04 1460
3844.63 1546
3845.21 1675
3845.80 1853
3846.38 2006
3846.97 2095
3847.55 2098
3848.14 2024
3848.72 1937
3849.31 1788
3849.89 1797
3850.48 1681
3851.06 1582
3851.65 1568
3852.23 1534
3852.82 1554
3853.41 1420
3853.99 1512
3854.58 1534
3855.16 1530
3855.75 1468
3856.33 1489
3856.92 1586
3857.51 1584
3858.09 1590
3858.68 1790
3859.26 2098
3859.85 2509
3860.44 2924
3861.02 3319
3861.61 3658
3862.20 3952
3862.78 4061
3863.37 3962
3863.95 3770
3864.54 3513
3865.13 3240
3865.71 3022
3866.30 2706
3866.89 2282
3867.47 2035
3868.06 1880
3868.65 1684
3869.23 1645
3869.82 1644
3870.41 1509
3870.99 1408
3871.58 1393
3872.17 1481
3872.76 1520
3873.34 1487
3873.93 1487
3874.52 1566
3875.10 1557
3875.69 1616
3876.28 1464
3876.87 1410
3877.45 1363
3878.04 1319
3878.63 1252
3879.22 1258
3879.80 1277
3880.39 1282
3880.98 1268
3881.57 1310
3882.15 1264
3882.74 1261
3883.33 1300
3883.92 1227
3884.51 1253
3885.09 1258
3885.68 1211
3886.27 1217
3886.86 1258
3887.45 1289
3888.04 1395
3888.62 1390
3889.21 1492
3889.80 1455
3890.39 1550
3890.98 1506
3891.57 1546
3892.15 1499
3892.74 1487
3893.33 1427
3893.92 1421
3894.51 1376
3895.10 1376
3895.69 1419
3896.28 1345
3896.86 1411
3897.45 1419
3898.04 1461
3898.63 1452
3899.22 1492
3899.81 1460
3900.40 1539
3900.99 1598
3901.58 1561
3902.17 1451
3902.76 1396
3903.34 1403
3903.93 1316
3904.52 1298
3905.11 1300
3905.70 1285
3906.29 1293
3906.88 1326
3907.47 1291
3908.06 1256
3908.65 1235
3909.24 1304
3909.83 1220
3910.42 1230
3911.01 1154
3911.60 1217
3912.19 1170
3912.78 1117
3913.37 1187
3913.96 1170
3914.55 1172
3915.14 1162
3915.73 1073
3916.32 1154
3916.91 1170
3917.50 1180
3918.09 1096
3918.68 1058
3919.28 1111
3919.87 1150
3920.46 1164
3921.05 1133
3921.64 1138
3922.23 1164
3922.82 1100
3923.41 1077
3924.00 1055
3924.59 1075
3925.18 1128
3925.77 1064
3926.37 1051
3926.96 1062
3927.55 1099
3928.14 1092
3928.73 1058
3929.32 1044
3929.91 1100
3930.51 1092
3931.10 1046
3931.69 1022
3932.28 1013
3932.87 1034
3933.46 1071
3934.05 1051
3934.65 1019
3935.24 1028
3935.83 1058
3936.42 1040
3937.01 1071
3937.61 1037
3938.20 1118
3938.79 1160
3939.38 1131
3939.97 1056
3940.57 1138
3941.16 1172
3941.75 1219
3942.34 1211
3942.94 1229
3943.53 1205
3944.12 1162
3944.71 1187
3945.31 1164
3945.90 1131
3946.49 1127
3947.08 1110
3947.68 1072
3948.27 1078
3948.86 1066
3949.45 1081
3950.05 1054
3950.64 1108
3951.23 1094
3951.83 1109
3952.42 1116
3953.01 1078
3953.61 1015
3954.20 1126
3954.79 1071
3955.39 1087
3955.98 1179
3956.57 1171
3957.17 1195
3957.76 1280
3958.35 1294
3958.95 1283
3959.54 1213
3960.13 1263
3960.73 1242
3961.32 1218
3961.92 1276
3962.51 1189
3963.10 1194
3963.70 1214
3964.29 1224
3964.88 1241
3965.48 1272
3966.07 1251
3966.67 1250
3967.26 1261
3967.86 1302
3968.45 1379
3969.04 1392
3969.64 1442
3970.23 1479
3970.83 1340
3971.42 1307
3972.02 1275
3972.61 1285
3973.21 1218
3973.80 1179
3974.40 1215
3974.99 1213
3975.58 1226
3976.18 1280
3976.77 1390
3977.37 1440
3977.96 1598
3978.56 1578
3979.15 1538
3979.75 1542
3980.35 1484
3980.94 1431
3981.54 1383
3982.13 1384
3982.73 1309
3983.32 1259
3983.92 1272
3984.51 1303
3985.11 1321
3985.70 1299
3986.30 1246
3986.90 1232
3987.49 1193
3988.09 1194
3988.68 1206
3989.28 1202
3989.87 1247
3990.47 1203
3991.07 1182
3991.66 1226
3992.26 1249
3992.85 1270
3993.45 1289
3994.05 1234
3994.64 1243
3995.24 1257
3995.84 1236
3996.43 1229
3997.03 1261
3997.62 1280
3998.22 1260
3998.82 1332
3999.41 1326
4000.01 1303
4000.61 1312
4001.20 1201
4001.80 1197
4002.40 1205
4003.00 1231
4003.59 1217
4004.19 1150
4004.79 1115
4005.38 1175
4005.98 1199
4006.58 1248
4007.17 1209
4007.77 1192
4008.37 1238
4008.97 1212
4009.56 1210
4010.16 1223
4010.76 1168
4011.36 1128
4011.95 1160
4012.55 1203
4013.15 1132
4013.75 1154
4014.34 1208
4014.94 1183
4015.54 1183
4016.14 1283
4016.74 1252
4017.33 1325
4017.93 1339
4018.53 1371
4019.13 1317
4019.73 1277
4020.32 1324
4020.92 1375
4021.52 1374
4022.12 1276
4022.72 1240
4023.32 1245
4023.91 1182
4024.51 1139
4025.11 1205
4025.71 1286
4026.31 1212
4026.91 1187
4027.51 1267
4028.10 1284
4028.70 1303
4029.30 1349
4029.90 1335
4030.50 1369
4031.10 1366
4031.70 1331
4032.30 1297
4032.90 1256
4033.49 1310
4034.09 1329
4034.69 1355
4035.29 1448
4035.89 1458
4036.49 1376
4037.09 1353
4037.69 1317
4038.29 1247
4038.89 1163
4039.49 1139
4040.09 1098
4040.69 1093
4041.29 1058
4041.89 1058
4042.49 1080
4043.09 1122
4043.69 1080
4044.29 1036
4044.89 1071
4045.49 1151
4046.09 1110
4046.69 1067
4047.29 1049
4047.89 1099
4048.49 1116
4049.09 1136
4049.69 1144
4050.29 1107
4050.89 1067
4051.49 1102
4052.09 1107
4052.69 1065
4053.29 1085
4053.89 1077
4054.49 1051
4055.09 1000
4055.69 1013
4056.30 1052
4056.90 1060
4057.50 1007
4058.10 1049
4058.70 1024
4059.30 1053
4059.90 1071
4060.50 1045
4061.10 1061
4061.71 1079
4062.31 1071
4062.91 1157
4063.51 1220
4064.11 1202
4064.71 1268
4065.31 1309
4065.92 1403
4066.52 1389
4067.12 1384
4067.72 1352
4068.32 1313
4068.92 1262
4069.53 1211
4070.13 1199
4070.73 1196
4071.33 1146
4071.93 1099
4072.54 1077
4073.14 1086
4073.74 1086
4074.34 1055
4074.94 1028
4075.55 982
4076.15 969
4076.75 1016
4077.35 984
4077.96 982
4078.56 1013
4079.16 1066
4079.76 987
4080.37 949
4080.97 936
4081.57 972
4082.17 981
4082.78 986
4083.38 933
4083.98 959
4084.59 963
4085.19 1017
4085.79 1032
4086.39 1006
4087.00 1061
4087.60 1010
4088.20 975
4088.81 985
4089.41 1044
4090.01 1024
4090.62 1026
4091.22 1018
4091.82 990
4092.43 1058
4093.03 1031
4093.63 995
4094.24 1002
4094.84 949
4095.45 1013
4096.05 1050
4096.65 1058
4097.26 1063
4097.86 1075
4098.47 1017
4099.07 1059
4099.67 1055
4100.28 1066
4100.88 1068
4101.49 1109
4102.09 989
4102.69 1067
4103.30 1073
4103.90 1074
4104.51 1073
4105.11 1002
4105.72 1062
4106.32 1095
4106.93 1027
4107.53 1037
4108.13 979
4108.74 1030
4109.34 1002
4109.95 990
4110.55 1038
4111.16 1018
4111.76 964
4112.37 955
4112.97 1009
4113.58 1011
4114.18 1007
4114.79 972
4115.39 928
4116.00 950
4116.60 927
4117.21 988
4117.82 960
4118.42 950
4119.03 979
4119.63 950
4120.24 955
4120.84 986
4121.45 1000
4122.05 979
4122.66 970
4123.27 972
4123.87 973
4124.48 954
4125.08 1002
4125.69 1003
4126.30 958
4126.90 961
4127.51 956
4128.11 983
4128.72 955
4129.33 966
4129.93 965
4130.54 1033
4131.15 1040
4131.75 1012
4132.36 1019
4132.96 1006
4133.57 988
4134.18 1020
4134.78 1033
4135.39 996
4136.00 1038
4136.60 1093
4137.21 1072
4137.82 1095
4138.43 1152
4139.03 1139
4139.64 1146
4140.25 1097
4140.85 1142
4141.46 1193
4142.07 1206
4142.68 1241
4143.28 1200
4143.89 1195
4144.50 1226
4145.10 1263
4145.71 1222
4146.32 1225
4146.93 1260
4147.53 1188
4148.14 1176
4148.75 1104
4149.36 1050
4149.97 994
4150.57 1038
4151.18 1008
4151.79 1002
4152.40 1000
4153.00 1001
4153.61 1031
4154.22 1007
4154.83 996
4155.44 979
4156.05 944
4156.65 978
4157.26 958
4157.87 974
4158.48 996
4159.09 995
4159.70 978
4160.30 1031
4160.91 1043
4161.52 977
4162.13 1087
4162.74 1050
4163.35 1010
4163.96 1021
4164.56 1044
4165.17 984
4165.78 1000
4166.39 993
4167.00 1031
4167.61 1101
4168.22 1076
4168.83 1130
4169.44 1146
4170.05 1274
4170.66 1297
4171.26 1388
4171.87 1394
4172.48 1387
4173.09 1442
4173.70 1454
4174.31 1395
4174.92 1379
4175.53 1369
4176.14 1326
4176.75 1262
4177.36 1262
4177.97 1266
4178.58 1219
4179.19 1173
4179.80 1087
4180.41 1086
4181.02 1102
4181.63 1099
4182.24 1054
4182.85 1044
4183.46 1043
4184.07 1053
4184.68 1053
4185.29 1060
4185.90 1044
4186.51 1041
4187.12 1026
4187.73 1017
4188.34 984
4188.95 987
4189.56 1042
4190.18 1027
4190.79 1009
4191.40 1022
4192.01 1039
4192.62 1111
4193.23 1105
4193.84 1150
4194.45 1222
4195.06 1226
4195.67 1240
4196.28 1197
4196.90 1145
4197.51 1186
4198.12 1184
4198.73 1174
4199.34 1160
4199.95 1176
4200.56 1160
4201.18 1110
4201.79 1016
4202.40 1030
4203.01 993
4203.62 1030
4204.23 1032
4204.85 1057
4205.46 1082
4206.07 1115
4206.68 1139
4207.29 1145
4207.90 1156
4208.52 1128
4209.13 1133
4209.74 1155
4210.35 1198
4210.97 1206
4211.58 1224
4212.19 1264
4212.80 1283
4213.41 1194
4214.03 1163
4214.64 1197
4215.25 1179
4215.86 1233
4216.48 1152
4217.09 1153
4217.70 1216
4218.32 1247
4218.93 1300
4219.54 1295
4220.15 1265
4220.77 1377
4221.38 1424
4221.99 1499
4222.61 1467
4223.22 1534
4223.83 1445
4224.44 1429
4225.06 1402
4225.67 1459
4226.28 1468
4226.90 1510
4227.51 1645
4228.13 1780
4228.74 1906
4229.35 2028
4229.97 2025
4230.58 1913
4231.19 1749
4231.81 1692
4232.42 1622
4233.03 1584
4233.65 1419
4234.26 1376
4234.88 1361
4235.49 1330
4236.10 1375
4236.72 1295
4237.33 1385
4237.95 1331
4238.56 1220
4239.17 1216
4239.79 1235
4240.40 1296
4241.02 1320
4241.63 1325
4242.25 1283
4242.86 1299
4243.48 1364
4244.09 1389
4244.71 1364
4245.32 1349
4245.93 1414
4246.55 1357
4247.16 1367
4247.78 1433
4248.39 1369
4249.01 1300
4249.62 1325
4250.24 1312
4250.85 1295
4251.47 1274
4252.08 1253
4252.70 1241
4253.32 1191
4253.93 1135
4254.55 1185
4255.16 1283
4255.78 1346
4256.39 1238
4257.01 1261
4257.62 1206
4258.24 1225
4258.85 1285
4259.47 1265
4260.09 1238
4260.70 1349
4261.32 1314
4261.93 1418
4262.55 1464
4263.17 1558
4263.78 1672
4264.40 1644
4265.01 1711
4265.63 1637
4266.25 1651
4266.86 1500
4267.48 1474
4268.10 1469
4268.71 1456
4269.33 1363
4269.94 1312
4270.56 1301
4271.18 1296
4271.79 1259
4272.41 1278
4273.03 1285
4273.64 1276
4274.26 1316
4274.88 1343
4275.49 1389
4276.11 1496
4276.73 1538
4277.35 1658
4277.96 1802
4278.58 1899
4279.20 1778
4279.81 1748
4280.43 1729
4281.05 1598
4281.67 1513
4282.28 1402
4282.90 1391
4283.52 1284
4284.14 1221
4284.75 1199
4285.37 1192
4285.99 1198
4286.61 1211
4287.22 1173
4287.84 1126
4288.46 1129
4289.08 1084
4289.70 1078
4290.31 1122
4290.93 1106
4291.55 1164
4292.17 1087
4292.79 1067
4293.40 1108
4294.02 1131
4294.64 1132
4295.26 1108
4295.88 1110
4296.50 1135
4297.11 1181
4297.73 1169
4298.35 1154
4298.97 1190
4299.59 1205
4300.21 1148
4300.83 1159
4301.44 1159
4302.06 1187
4302.68 1195
4303.30 1218
4303.92 1177
4304.54 1171
4305.16 1195
4305.78 1151
4306.40 1119
4307.02 1183
4307.63 1143
4308.25 1168
4308.87 1178
4309.49 1186
4310.11 1256
4310.73 1228
4311.35 1255
4311.97 1243
4312.59 1261
4313.21 1301
4313.83 1335
4314.45 1259
4315.07 1250
4315.69 1272
4316.31 1265
4316.93 1296
4317.55 1329
4318.17 1381
4318.79 1322
4319.41 1302
4320.03 1330
4320.65 1395
4321.27 1288
4321.89 1262
4322.51 1385
4323.13 1493
4323.75 1428
4324.37 1484
4324.99 1471
4325.61 1468
4326.23 1579
4326.85 1652
4327.47 1571
4328.09 1591
4328.71 1601
4329.33 1635
4329.96 1763
4330.58 1961
4331.20 2208
4331.82 2657
4332.44 3091
4333.06 3609
4333.68 3991
4334.30 4040
4334.92 3934
4335.54 3672
4336.17 3352
4336.79 3283
4337.41 3129
4338.03 3097
4338.65 3028
4339.27 2924
4339.89 2800
4340.52 2742
4341.14 2670
4341.76 2421
4342.38 2202
4343.00 2097
4343.62 2027
4344.25 2136
4344.87 2329
4345.49 2598
4346.11 2782
4346.73 3133
4347.36 3502
4347.98 3670
4348.60 3618
4349.22 3506
4349.84 3434
4350.47 3243
4351.09 3321
4351.71 3343
4352.33 3323
4352.96 3225
4353.58 3119
4354.20 2885
4354.82 2637
4355.45 2489
4356.07 2195
4356.69 2085
4357.31 1989
4357.94 1856
4358.56 1845
4359.18 1755
4359.81 1788
4360.43 1701
4361.05 1682
4361.68 1682
4362.30 1763
4362.92 1690
4363.55 1622
4364.17 1641
4364.79 1583
4365.42 1661
4366.04 1708
4366.66 1597
4367.29 1640
4367.91 1633
4368.53 1603
4369.16 1594
4369.78 1502
4370.40 1483
4371.03 1561
4371.65 1474
4372.27 1461
4372.90 1492
4373.52 1456
4374.15 1378
4374.77 1317
4375.39 1287
4376.02 1376
4376.64 1412
4377.27 1349
4377.89 1353
4378.52 1406
4379.14 1360
4379.76 1303
4380.39 1315
4381.01 1348
4381.64 1358
4382.26 1397
4382.89 1423
4383.51 1322
4384.14 1351
4384.76 1374
4385.39 1400
4386.01 1450
4386.64 1395
4387.26 1438
4387.89 1388
4388.51 1337
4389.14 1357
4389.76 1366
4390.39 1313
4391.01 1329
4391.64 1414
4392.26 1442
4392.89 1336
4393.51 1424
4394.14 1397
4394.76 1386
4395.39 1341
4396.01 1291
4396.64 1275
4397.26 1319
4397.89 1276
4398.52 1271
4399.14 1170
4399.77 1181
4400.39 1170
4401.02 1158
4401.65 1199
4402.27 1190
4402.90 1223
4403.52 1171
4404.15 1151
4404.78 1153
4405.40 1227
4406.03 1157
4406.65 1161
4407.28 1168
4407.91 1185
4408.53 1159
4409.16 1179
4409.79 1246
4410.41 1229
4411.04 1178
4411.67 1175
4412.29 1199
4412.92 1258
4413.55 1206
4414.17 1179
4414.80 1181
4415.43 1215
4416.05 1160
4416.68 1197
4417.31 1153
4417.94 1132
4418.56 1155
4419.19 1202
4419.82 1160
4420.44 1155
4421.07 1133
4421.70 1197
4422.33 1144
4422.95 1089
4423.58 1116
4424.21 1194
4424.84 1201
4425.46 1190
4426.09 1097
4426.72 1079
4427.35 1049
4427.97 1047
4428.60 1008
4429.23 1058
4429.86 1024
4430.49 1038
4431.11 1074
4431.74 1105
4432.37 1110
4433.00 1071
4433.63 1101
4434.26 1113
4434.88 1048
4435.51 1048
4436.14 1159
4436.77 1149
4437.40 1149
4438.03 1234
4438.65 1164
4439.28 1140
4439.91 1132
4440.54 1154
4441.17 1097
4441.80 1072
4442.43 1042
4443.06 1080
4443.68 1044
4444.31 1071
4444.94 1156
4445.57 1149
4446.20 1193
4446.83 1234
4447.46 1223
4448.09 1262
4448.72 1259
4449.35 1278
4449.98 1228
4450.61 1205
4451.24 1188
4451.86 1220
4452.49 1208
4453.12 1135
4453.75 1165
4454.38 1136
4455.01 1139
4455.64 1175
4456.27 1218
4456.90 1321
4457.53 1384
4458.16 1335
4458.79 1457
4459.42 1390
4460.05 1343
4460.68 1214
4461.31 1112
4461.94 1108
4462.57 1073
4463.20 1094
4463.83 1084
4464.46 1058
4465.09 1005
4465.72 1068
4466.36 1037
4466.99 1042
4467.62 1095
4468.25 1094
4468.88 1009
4469.51 1087
4470.14 1070
4470.77 1021
4471.40 1084
4472.03 1046
4472.66 1051
4473.29 1052
4473.93 1037
4474.56 1046
4475.19 1035
4475.82 1036
4476.45 998
4477.08 1008
4477.71 1000
4478.34 1043
4478.98 1023
4479.61 1024
4480.24 1070
4480.87 1051
4481.50 1040
4482.13 1016
4482.76 1023
4483.40 1041
4484.03 1070
4484.66 1075
4485.29 1073
4485.92 1068
4486.56 1061
4487.19 1104
4487.82 1121
4488.45 1158
4489.08 1139
4489.72 1170
4490.35 1142
4490.98 1122
4491.61 1130
4492.25 1137
4492.88 1165
4493.51 1113
4494.14 1143
4494.78 1133
4495.41 1068
4496.04 1086
4496.67 1059
4497.31 1092
4497.94 1132
4498.57 1100
4499.20 1190
4499.84 1223
4500.47 1197
4501.10 1349
4501.74 1536
4502.37 1631
4503.00 1705
4503.64 1816
4504.27 1772
4504.90 1713
4505.53 1596
4506.17 1471
4506.80 1425
4507.43 1334
4508.07 1337
4508.70 1266
4509.34 1230
4509.97 1263
4510.60 1270
4511.24 1291
4511.87 1311
4512.50 1328
4513.14 1360
4513.77 1373
4514.41 1294
4515.04 1283
4515.67 1301
4516.31 1215
4516.94 1239
4517.58 1143
4518.21 1171
4518.84 1184
4519.48 1228
4520.11 1225
4520.75 1178
4521.38 1112
4522.02 1149
4522.65 1201
4523.28 1195
4523.92 1218
4524.55 1232
4525.19 1274
4525.82 1260
4526.46 1245
4527.09 1301
4527.73 1396
4528.36 1474
4529.00 1680
4529.63 1965
4530.27 2486
4530.90 2964
4531.54 3261
4532.17 3539
4532.81 3752
4533.44 3711
4534.08 3564
4534.71 3177
4535.35 2852
4535.99 2553
4536.62 2242
4537.26 1965
4537.89 1666
4538.53 1496
4539.16 1364
4539.80 1322
4540.43 1300
4541.07 1242
4541.71 1150
4542.34 1117
4542.98 1102
4543.61 1101
4544.25 1103
4544.89 1070
4545.52 1121
4546.16 1056
4546.79 1082
4547.43 1007
4548.07 998
4548.70 1030
4549.34 1006
4549.98 1041
4550.61 1052
4551.25 1005
4551.89 965
4552.52 1034
4553.16 1013
4553.80 996
4554.43 1076
4555.07 1071
4555.71 1055
4556.34 983
4556.98 1006
4557.62 1092
4558.25 1068
4558.89 1060
4559.53 1112
4560.16 1133
4560.80 1167
4561.44 1130
4562.08 1157
4562.71 1128
4563.35 1113
4563.99 1138
4564.63 1158
4565.26 1185
4565.90 1241
4566.54 1241
4567.18 1233
4567.81 1272
4568.45 1361
4569.09 1375
4569.73 1439
4570.36 1426
4571.00 1394
4571.64 1371
4572.28 1400
4572.92 1419
4573.55 1373
4574.19 1298
4574.83 1285
4575.47 1217
4576.11 1183
4576.75 1179
4577.38 1154
4578.02 1150
4578.66 1112
4579.30 1126
4579.94 1103
4580.58 1103
4581.21 1080
4581.85 1126
4582.49 1143
4583.13 1200
4583.77 1160
4584.41 1117
4585.05 1180
4585.69 1193
4586.32 1160
4586.96 1210
4587.60 1365
4588.24 1502
4588.88 1528
4589.52 1597
4590.16 1660
4590.80 1516
4591.44 1418
4592.08 1412
4592.72 1449
4593.36 1560
4594.00 1536
4594.63 1429
4595.27 1370
4595.91 1324
4596.55 1252
4597.19 1237
4597.83 1245
4598.47 1210
4599.11 1212
4599.75 1171
4600.39 1170
4601.03 1154
4601.67 1229
4602.31 1213
4602.95 1190
4603.59 1147
4604.23 1131
4604.87 1169
4605.51 1188
4606.15 1159
4606.79 1125
4607.43 1213
4608.08 1202
4608.72 1155
4609.36 1113
4610.00 1234
4610.64 1164
4611.28 1136
4611.92 1175
4612.56 1108
4613.20 1118
4613.84 1164
4614.48 1141
4615.12 1121
4615.76 1127
4616.41 1153
4617.05 1155
4617.69 1166
4618.33 1082
4618.97 1068
4619.61 1055
4620.25 1033
4620.89 1028
4621.54 1031
4622.18 1021
4622.82 943
4623.46 996
4624.10 976
4624.74 998
4625.38 1012
4626.03 1024
4626.67 1026
4627.31 1008
4627.95 1031
4628.59 1066
4629.24 1010
4629.88 1047
4630.52 1042
4631.16 1059
4631.80 1204
4632.45 1238
4633.09 1329
4633.73 1430
4634.37 1328
4635.02 1239
4635.66 1276
4636.30 1245
4636.94 1329
4637.58 1254
4638.23 1236
4638.87 1233
4639.51 1265
4640.16 1261
4640.80 1299
4641.44 1278
4642.08 1224
4642.73 1226
4643.37 1169
4644.01 1166
4644.66 1163
4645.30 1128
4645.94 1067
4646.58 1135
4647.23 1130
4647.87 1053
4648.51 1085
4649.16 1156
4649.80 1124
4650.44 1103
4651.09 1172
4651.73 1210
4652.37 1237
4653.02 1220
4653.66 1222
4654.31 1181
4654.95 1233
4655.59 1241
4656.24 1105
4656.88 1080
4657.52 1081
4658.17 1080
4658.81 1000
4659.46 995
4660.10 1036
4660.75 1034
4661.39 1054
4662.03 1038
4662.68 1000
4663.32 958
4663.97 944
4664.61 929
4665.26 929
4665.90 970
4666.54 929
4667.19 959
4667.83 972
4668.48 909
4669.12 971
4669.77 937
4670.41 950
4671.06 921
4671.70 955
4672.35 925
4672.99 921
4673.64 978
4674.28 986
4674.93 930
4675.57 934
4676.22 997
4676.86 1014
4677.51 1046
4678.15 1050
4678.80 1024
4679.44 1074
4680.09 1099
4680.73 1047
4681.38 1033
4682.03 1053
4682.67 1067
4683.32 1021
4683.96 1028
4684.61 1037
4685.25 1057
4685.90 1058
4686.55 1150
4687.19 1134
4687.84 1081
4688.48 1118
4689.13 1152
4689.78 1135
4690.42 1113
4691.07 1128
4691.72 1139
4692.36 1192
4693.01 1159
4693.65 1186
4694.30 1195
4694.95 1212
4695.59 1207
4696.24 1158
4696.89 1340
4697.53 1277
4698.18 1249
4698.83 1342
4699.47 1395
4700.12 1426
4700.77 1405
4701.41 1464
4702.06 1419
4702.71 1380
4703.36 1349
4704.00 1364
4704.65 1314
4705.30 1283
4705.94 1281
4706.59 1241
4707.24 1269
4707.89 1272
4708.53 1247
4709.18 1226
4709.83 1163
4710.48 1122
4711.12 1173
4711.77 1180
4712.42 1207
4713.07 1208
4713.71 1184
4714.36 1213
4715.01 1196
4715.66 1160
4716.31 1186
4716.95 1185
4717.60 1148
4718.25 1201
4718.90 1215
4719.55 1171
4720.19 1201
4720.84 1241
4721.49 1236
4722.14 1190
4722.79 1269
4723.44 1329
4724.08 1295
4724.73 1284
4725.38 1290
4726.03 1244
4726.68 1291
4727.33 1309
4727.98 1282
4728.63 1347
4729.27 1349
4729.92 1207
4730.57 1188
4731.22 1175
4731.87 1163
4732.52 1164
4733.17 1094
4733.82 1122
4734.47 1168
4735.12 1061
4735.77 1112
4736.41 1121
4737.06 1156
4737.71 1132
4738.36 1065
4739.01 1096
4739.66 1146
4740.31 1150
4740.96 1252
4741.61 1316
4742.26 1208
4742.91 1209
4743.56 1199
4744.21 1231
4744.86 1173
4745.51 1157
4746.16 1113
4746.81 1158
4747.46 1125
4748.11 1140
4748.76 1124
4749.41 1160
4750.06 1193
4750.71 1238
4751.36 1247
4752.01 1205
4752.66 1298
4753.31 1305
4753.96 1300
4754.61 1353
4755.26 1264
4755.92 1328
4756.57 1289
4757.22 1240
4757.87 1181
4758.52 1195
4759.17 1198
4759.82 1254
4760.47 1358
4761.12 1356
4761.77 1414
4762.42 1387
4763.08 1481
4763.73 1511
4764.38 1452
4765.03 1373
4765.68 1397
4766.33 1262
4766.98 1221
4767.64 1271
4768.29 1234
4768.94 1248
4769.59 1177
4770.24 1237
4770.89 1219
4771.54 1215
4772.20 1220
4772.85 1161
4773.50 1189
4774.15 1213
4774.80 1196
4775.46 1183
4776.11 1215
4776.76 1187
4777.41 1106
4778.06 1146
4778.72 1185
4779.37 1168
4780.02 1144
4780.67 1113
4781.33 1199
4781.98 1167
4782.63 1169
4783.28 1206
4783.94 1203
4784.59 1128
4785.24 1137
4785.89 1167
4786.55 1178
4787.20 1186
4787.85 1227
4788.51 1228
4789.16 1259
4789.81 1268
4790.46 1300
4791.12 1353
4791.77 1417
4792.42 1413
4793.08 1356
4793.73 1380
4794.38 1381
4795.04 1279
4795.69 1295
4796.34 1325
4797.00 1304
4797.65 1382
4798.30 1458
4798.96 1410
4799.61 1591
4800.27 1679
4800.92 1753
4801.57 1900
4802.23 1918
4802.88 1913
4803.53 1786
4804.19 1686
4804.84 1672
4805.50 1645
4806.15 1464
4806.81 1452
4807.46 1488
4808.11 1319
4808.77 1364
4809.42 1296
4810.08 1328
4810.73 1315
4811.39 1326
4812.04 1321
4812.69 1367
4813.35 1424
4814.00 1394
4814.66 1366
4815.31 1401
4815.97 1424
4816.62 1470
4817.28 1407
4817.93 1443
4818.59 1448
4819.24 1425
4819.90 1480
4820.55 1517
4821.21 1552
4821.86 1614
4822.52 1800
4823.17 1805
4823.83 1855
4824.48 1984
4825.14 1886
4825.79 1804
4826.45 1700
4827.11 1638
4827.76 1619
4828.42 1639
4829.07 1590
4829.73 1577
4830.38 1568
4831.04 1613
4831.70 1671
4832.35 1575
4833.01 1583
4833.66 1642
4834.32 1717
4834.98 1674
4835.63 1740
4836.29 1830
4836.94 1907
4837.60 1793
4838.26 1889
4838.91 1933
4839.57 2026
4840.23 2046
4840.88 2027
4841.54 2049
4842.20 1977
4842.85 1951
4843.51 1883
4844.17 1923
4844.82 1956
4845.48 1984
4846.14 1963
4846.79 1966
4847.45 1952
4848.11 1956
4848.76 1987
4849.42 2092
4850.08 2136
4850.73 2232
4851.39 2297
4852.05 2401
4852.71 2399
4853.36 2233
4854.02 2169
4854.68 2202
4855.34 2113
4855.99 2147
4856.65 2251
4857.31 2427
4857.97 2686
4858.62 2883
4859.28 3229
4859.94 3234
4860.60 3203
4861.25 3025
4861.91 2878
4862.57 2658
4863.23 2402
4863.89 2289
4864.54 2118
4865.20 2048
4865.86 1990
4866.52 2012
4867.18 2124
4867.84 2178
4868.49 2125
4869.15 2073
4869.81 2076
4870.47 2067
4871.13 2024
4871.79 1934
4872.44 1838
4873.10 1880
4873.76 1880
4874.42 1847
4875.08 1788
4875.74 1815
4876.40 1774
4877.06 1767
4877.72 1894
4878.37 1901
4879.03 2026
4879.69 2107
4880.35 2177
4881.01 2213
4881.67 2049
4882.33 1966
4882.99 1909
4883.65 1753
4884.31 1611
4884.97 1619
4885.63 1596
4886.29 1627
4886.95 1644
4887.61 1586
4888.26 1595
4888.92 1661
4889.58 1600
4890.24 1565
4890.90 1553
4891.56 1645
4892.22 1695
4892.88 1669
4893.54 1789
4894.20 1845
4894.86 1738
4895.52 1721
4896.18 1581
4896.84 1613
4897.51 1586
4898.17 1555
4898.83 1601
4899.49 1702
4900.15 1751
4900.81 1843
4901.47 1880
4902.13 1830
4902.79 1705
4903.45 1601
4904.11 1564
4904.77 1485
4905.43 1412
4906.09 1450
4906.75 1351
4907.41 1317
4908.08 1310
4908.74 1361
4909.40 1315
4910.06 1292
4910.72 1295
4911.38 1313
4912.04 1353
4912.70 1276
4913.37 1280
4914.03 1295
4914.69 1267
4915.35 1248
4916.01 1273
4916.67 1145
4917.33 1108
4918.00 1193
4918.66 1159
4919.32 1175
4919.98 1199
4920.64 1167
4921.31 1202
4921.97 1178
4922.63 1099
4923.29 1083
4923.95 1110
4924.62 1051
4925.28 1089
4925.94 1068
4926.60 1112
4927.26 1135
4927.93 1107
4928.59 1055
4929.25 1163
4929.91 1114
4930.58 1102
4931.24 1093
4931.90 1138
4932.56 1133
4933.23 1121
4933.89 1149
4934.55 1080
4935.22 1113
4935.88 1089
4936.54 1117
4937.20 1133
4937.87 1110
4938.53 1105
4939.19 1091
4939.86 1108
4940.52 1166
4941.18 1131
4941.85 1100
4942.51 1116
4943.17 1156
4943.84 1145
4944.50 1164
4945.16 1163
4945.83 1120
4946.49 1155
4947.15 1060
4947.82 1057
4948.48 1048
4949.15 1125
4949.81 1114
4950.47 1090
4951.14 1074
4951.80 1021
4952.47 1024
4953.13 1035
4953.79 1066
4954.46 1088
4955.12 1037
4955.79 1074
4956.45 1090
4957.11 1068
4957.78 1068
4958.44 1060
4959.11 1205
4959.77 1316
4960.44 1387
4961.10 1428
4961.77 1586
4962.43 1641
4963.10 1719
4963.76 1779
4964.42 1787
4965.09 1764
4965.75 1811
4966.42 1738
4967.08 1503
4967.75 1446
4968.41 1341
4969.08 1276
4969.74 1213
4970.41 1154
4971.08 1081
4971.74 1115
4972.41 1056
4973.07 1066
4973.74 1056
4974.40 1104
4975.07 1114
4975.73 1179
4976.40 1180
4977.06 1208
4977.73 1202
4978.40 1280
4979.06 1194
4979.73 1203
4980.39 1158
4981.06 1170
4981.73 1148
4982.39 1110
4983.06 1046
4983.72 1060
4984.39 1048
4985.06 1100
4985.72 1111
4986.39 1073
4987.05 1055
4987.72 1094
4988.39 1033
4989.05 1018
4989.72 1059
4990.39 1026
4991.05 1025
4991.72 1001
4992.39 1035
4993.05 1034
4993.72 1016
4994.39 980
4995.05 959
4995.72 999
4996.39 967
4997.05 996
4997.72 963
4998.39 1055
4999.06 1045
4999.72 1000
5000.39 988
5001.06 997
5001.73 977
5002.39 939
5003.06 931
5003.73 960
5004.39 925
5005.06 911
5005.73 957
5006.40 924
5007.07 924
5007.73 963
5008.40 950
5009.07 933
5009.74 974
5010.40 966
5011.07 975
5011.74 900
5012.41 870
5013.08 893
5013.74 962
5014.41 903
5015.08 910
5015.75 929
5016.42 936
5017.09 947
5017.75 864
5018.42 881
5019.09 880
5019.76 898
5020.43 870
5021.10 904
5021.76 855
5022.43 947
5023.10 989
5023.77 1019
5024.44 983
5025.11 940
5025.78 953
5026.45 922
5027.12 926
5027.78 932
5028.45 921
5029.12 892
5029.79 892
5030.46 911
5031.13 863
5031.80 849
5032.47 874
5033.14 859
5033.81 868
5034.48 875
5035.15 948
5035.82 873
5036.49 869
5037.16 883
5037.83 896
5038.50 929
5039.16 891
5039.83 901
5040.50 889
5041.17 905
5041.84 936
5042.51 935
5043.18 881
5043.85 866
5044.52 902
5045.20 884
5045.87 899
5046.54 870
5047.21 869
5047.88 920
5048.55 925
5049.22 960
5049.89 960
5050.56 947
5051.23 919
5051.90 922
5052.57 834
5053.24 889
5053.91 978
5054.58 949
5055.25 928
5055.92 864
5056.60 870
5057.27 952
5057.94 903
5058.61 845
5059.28 849
5059.95 858
5060.62 855
5061.29 847
5061.96 888
5062.64 906
5063.31 898
5063.98 911
5064.65 897
5065.32 909
5065.99 898
5066.66 887
5067.34 851
5068.01 842
5068.68 851
5069.35 866
5070.02 897
5070.70 864
5071.37 887
5072.04 893
5072.71 939
5073.38 946
5074.06 921
5074.73 919
5075.40 999
5076.07 988
5076.74 979
5077.42 959
5078.09 930
5078.76 985
5079.43 1039
5080.11 1063
5080.78 1070
5081.45 1153
5082.12 982
5082.80 948
5083.47 1027
5084.14 1043
5084.82 1058
5085.49 1042
5086.16 1033
5086.83 1026
5087.51 998
5088.18 1021
5088.85 1056
5089.53 1011
5090.20 1012
5090.87 1084
5091.55 1070
5092.22 1053
5092.89 1097
5093.57 1048
5094.24 1097
5094.91 1080
5095.59 1081
5096.26 1099
5096.93 1021
5097.61 978
5098.28 952
5098.96 973
5099.63 1024
5100.30 1037
5100.98 1025
5101.65 991
5102.32 1020
5103.00 1032
5103.67 988
5104.35 1013
5105.02 1109
5105.70 1107
5106.37 1091
5107.04 1048
5107.72 1073
5108.39 1072
5109.07 1088
5109.74 1057
5110.42 1035
5111.09 985
5111.77 1065
5112.44 1080
5113.11 1036
5113.79 1024
5114.46 1017
5115.14 1009
5115.81 1012
5116.49 1071
5117.16 1054
5117.84 1130
5118.51 1235
5119.19 1360
5119.86 1420
5120.54 1555
5121.21 1513
5121.89 1452
5122.57 1386
5123.24 1295
5123.92 1302
5124.59 1281
5125.27 1259
5125.94 1138
5126.62 1134
5127.29 1090
5127.97 1111
5128.64 1041
5129.32 981
5130.00 1034
5130.67 1018
5131.35 1061
5132.02 1076
5132.70 1114
5133.38 1115
5134.05 1100
5134.73 1082
5135.40 1081
5136.08 1084
5136.76 1114
5137.43 1110
5138.11 1052
5138.79 1023
5139.46 1045
5140.14 1119
5140.82 1058
5141.49 1054
5142.17 1015
5142.85 943
5143.52 968
5144.20 975
5144.88 952
5145.55 971
5146.23 979
5146.91 986
5147.58 975
5148.26 922
5148.94 977
5149.61 953
5150.29 946
5150.97 926
5151.65 954
5152.32 978
5153.00 1000
5153.68 910
5154.36 878
5155.03 895
5155.71 954
5156.39 1001
5157.07 998
5157.74 992
5158.42 1087
5159.10 1034
5159.78 1044
5160.45 1021
5161.13 1031
5161.81 1021
5162.49 928
5163.17 910
5163.84 928
5164.52 918
5165.20 875
5165.88 974
5166.56 989
5167.24 957
5167.91 1010
5168.59 974
5169.27 984
5169.95 914
5170.63 942
5171.31 893
5171.98 891
5172.66 879
5173.34 838
5174.02 886
5174.70 911
5175.38 897
5176.06 873
5176.74 901
5177.41 902
5178.09 968
5178.77 943
5179.45 887
5180.13 931
5180.81 951
5181.49 931
5182.17 934
5182.85 915
5183.53 911
5184.21 915
5184.89 872
5185.57 895
5186.24 850
5186.92 878
5187.60 834
5188.28 827
5188.96 861
5189.64 878
5190.32 864
5191.00 855
5191.68 837
5192.36 866
5193.04 864
5193.72 863
5194.40 863
5195.08 828
5195.76 790
5196.44 860
5197.12 818
5197.80 831
5198.48 861
5199.16 851
5199.84 844
5200.52 831
5201.21 828
5201.89 870
5202.57 914
5203.25 882
5203.93 850
5204.61 901
5205.29 961
5205.97 885
5206.65 832
5207.33 874
5208.01 942
5208.69 926
5209.37 905
5210.06 969
5210.74 946
5211.42 991
5212.10 1011
5212.78 1059
5213.46 1088
5214.14 1051
5214.82 1089
5215.51 1161
5216.19 1091
5216.87 1105
5217.55 1137
5218.23 1094
5218.91 983
5219.60 973
5220.28 996
5220.96 991
5221.64 949
5222.32 953
5223.00 1044
5223.69 1052
5224.37 1109
5225.05 1031
5225.73 1042
5226.41 1011
5227.10 992
5227.78 1028
5228.46 989
5229.14 971
5229.83 997
5230.51 948
5231.19 1007
5231.87 982
5232.56 932
5233.24 924
5233.92 934
5234.60 968
5235.29 965
5235.97 1054
5236.65 1024
5237.34 1038
5238.02 1081
5238.70 1004
5239.38 1044
5240.07 1012
5240.75 1034
5241.43 1091
5242.12 1062
5242.80 1081
5243.48 1091
5244.17 1098
5244.85 1021
5245.53 1031
5246.22 1004
5246.90 970
5247.58 956
5248.27 990
5248.95 960
5249.63 968
5250.32 993
5251.00 1014
5251.69 977
5252.37 1026
5253.05 1099
5253.74 1035
5254.42 1054
5255.11 1054
5255.79 1060
5256.47 1042
5257.16 1044
5257.84 1061
5258.53 974
5259.21 992
5259.89 1002
5260.58 1044
5261.26 1045
5261.95 1075
5262.63 1144
5263.32 1167
5264.00 1207
5264.69 1137
5265.37 1207
5266.06 1130
5266.74 1076
5267.43 1055
5268.11 1027
5268.79 1069
5269.48 1090
5270.16 1110
5270.85 1087
5271.53 1055
5272.22 1079
5272.91 1040
5273.59 1007
5274.28 1034
5274.96 1050
5275.65 1032
5276.33 1022
5277.02 1051
5277.70 1046
5278.39 1029
5279.07 1015
5279.76 1030
5280.45 1043
5281.13 1028
5281.82 1083
5282.50 1096
5283.19 1129
5283.87 1041
5284.56 1078
5285.25 1066
5285.93 1085
5286.62 991
5287.30 982
5287.99 965
5288.68 987
5289.36 934
5290.05 1003
5290.74 1017
5291.42 979
5292.11 993
5292.79 1036
5293.48 994
5294.17 1009
5294.85 1005
5295.54 1040
5296.23 1026
5296.91 1033
5297.60 1116
5298.29 1107
5298.98 1054
5299.66 1172
5300.35 1182
5301.04 1212
5301.72 1175
5302.41 1181
5303.10 1243
5303.78 1306
5304.47 1314
5305.16 1449
5305.85 1541
5306.53 1574
5307.22 1621
5307.91 1574
5308.60 1583
5309.28 1524
5309.97 1507
5310.66 1482
5311.35 1454
5312.03 1533
5312.72 1688
5313.41 1888
5314.10 1857
5314.79 1944
5315.47 1971
5316.16 2040
5316.85 2024
5317.54 1941
5318.23 1873
5318.91 1753
5319.60 1728
5320.29 1583
5320.98 1576
5321.67 1502
5322.36 1511
5323.04 1459
5323.73 1458
5324.42 1349
5325.11 1253
5325.80 1302
5326.49 1178
5327.18 1152
5327.86 1121
5328.55 1124
5329.24 1130
5329.93 1076
5330.62 1013
5331.31 979
5332.00 1073
5332.69 1114
5333.38 1092
5334.06 1071
5334.75 1046
5335.44 1016
5336.13 1057
5336.82 1050
5337.51 1034
5338.20 1068
5338.89 1024
5339.58 1076
5340.27 1028
5340.96 1020
5341.65 1073
5342.34 1073
5343.03 1117
5343.72 1106
5344.41 1102
5345.10 1071
5345.79 1135
5346.48 1163
5347.17 1204
5347.86 1242
5348.55 1286
5349.24 1401
5349.93 1528
5350.62 1572
5351.31 1666
5352.00 1829
5352.69 1744
5353.38 1678
5354.07 1621
5354.76 1510
5355.45 1391
5356.14 1321
5356.83 1261
5357.52 1173
5358.21 1102
5358.90 1039
5359.59 1038
5360.29 1066
5360.98 1097
5361.67 1045
5362.36 1095
5363.05 1162
5363.74 1171
5364.43 1081
5365.12 1040
5365.81 1023
5366.50 994
5367.20 972
5367.89 999
5368.58 975
5369.27 943
5369.96 960
5370.65 949
5371.34 891
5372.04 918
5372.73 906
5373.42 918
5374.11 972
5374.80 935
5375.49 971
5376.19 969
5376.88 932
5377.57 960
5378.26 953
5378.95 908
5379.65 947
5380.34 938
5381.03 955
5381.72 879
5382.42 872
5383.11 885
5383.80 889
5384.49 919
5385.19 944
5385.88 984
5386.57 977
5387.26 962
5387.96 991
5388.65 1045
5389.34 1094
5390.03 1060
5390.73 1112
5391.42 1073
5392.11 1107
5392.80 1130
5393.50 1090
5394.19 1071
5394.88 1050
5395.58 1041
5396.27 1046
5396.96 989
5397.66 1006
5398.35 1005
5399.04 989
5399.74 900
5400.43 987
5401.12 984
5401.82 1012
5402.51 958
5403.20 923
5403.90 923
5404.59 933
5405.29 925
5405.98 947
5406.67 972
5407.37 949
5408.06 960
5408.75 951
5409.45 984
5410.14 964
5410.84 947
5411.53 916
5412.23 930
5412.92 953
5413.61 977
5414.31 977
5415.00 916
5415.70 957
5416.39 1000
5417.09 1002
5417.78 974
5418.47 920
5419.17 933
5419.86 981
5420.56 978
5421.25 1013
5421.95 993
5422.64 992
5423.34 1060
5424.03 998
5424.73 1020
5425.42 1010
5426.12 1011
5426.81 1009
5427.51 974
5428.20 1038
5428.90 985
5429.59 1025
5430.29 1045
5430.99 971
5431.68 1042
5432.38 1102
5433.07 1090
5433.77 1055
5434.46 1070
5435.16 1005
5435.85 1019
5436.55 1060
5437.25 1106
5437.94 1152
5438.64 1064
5439.33 1064
5440.03 1085
5440.73 1056
5441.42 1065
5442.12 1079
5442.81 1107
5443.51 1063
5444.21 1083
5444.90 1099
5445.60 1150
5446.29 1238
5446.99 1313
5447.69 1394
5448.38 1478
5449.08 1493
5449.78 1438
5450.47 1537
5451.17 1500
5451.87 1386
5452.56 1300
5453.26 1290
5453.96 1219
5454.65 1199
5455.35 1161
5456.05 1180
5456.75 1193
5457.44 1186
5458.14 1157
5458.84 1197
5459.53 1173
5460.23 1157
5460.93 1256
5461.63 1309
5462.32 1293
5463.02 1340
5463.72 1390
5464.42 1343
5465.11 1335
5465.81 1307
5466.51 1324
5467.21 1291
5467.90 1340
5468.60 1382
5469.30 1272
5470.00 1332
5470.70 1278
5471.39 1353
5472.09 1471
5472.79 1479
5473.49 1475
5474.19 1491
5474.88 1589
5475.58 1535
5476.28 1563
5476.98 1537
5477.68 1623
5478.38 1698
5479.07 1934
5479.77 2179
5480.47 2548
5481.17 2880
5481.87 3136
5482.57 3190
5483.27 3017
5483.96 2768
5484.66 2475
5485.36 2345
5486.06 2210
5486.76 2002
5487.46 1914
5488.16 1896
5488.86 1875
5489.56 1764
5490.26 1717
5490.96 1832
5491.65 1831
5492.35 1877
5493.05 1853
5493.75 1843
5494.45 1913
5495.15 1884
5495.85 1964
5496.55 2060
5497.25 1993
5497.95 1982
5498.65 2008
5499.35 2260
5500.05 2615
5500.75 3253
5501.45 3868
5502.15 4188
5502.85 4251
5503.55 4200
5504.25 3744
5504.95 3365
5505.65 2975
5506.35 2517
5507.05 2240
5507.75 1905
5508.45 1746
5509.15 1691
5509.85 1608
5510.55 1599
5511.25 1569
5511.95 1517
5512.65 1509
5513.35 1521
5514.05 1510
5514.76 1549
5515.46 1602
5516.16 1575
5516.86 1616
5517.56 1616
5518.26 1626
5518.96 1574
5519.66 1573
5520.36 1619
5521.06 1651
5521.77 1643
5522.47 1586
5523.17 1561
5523.87 1480
5524.57 1480
5525.27 1386
5525.97 1301
5526.67 1269
5527.38 1200
5528.08 1208
5528.78 1268
5529.48 1249
5530.18 1268
5530.88 1259
5531.59 1222
5532.29 1253
5532.99 1300
5533.69 1306
5534.39 1238
5535.10 1312
5535.80 1281
5536.50 1227
5537.20 1264
5537.90 1216
5538.61 1273
5539.31 1259
5540.01 1228
5540.71 1270
5541.42 1267
5542.12 1231
5542.82 1236
5543.52 1231
5544.23 1256
5544.93 1132
5545.63 1159
5546.33 1142
5547.04 1160
5547.74 1183
5548.44 1133
5549.15 1081
5549.85 1160
5550.55 1139
5551.26 1149
5551.96 1129
5552.66 1104
5553.36 1114
5554.07 1159
5554.77 1185
5555.47 1182
5556.18 1154
5556.88 1133
5557.58 1129
5558.29 1146
5558.99 1121
5559.70 1142
5560.40 1167
5561.10 1139
5561.81 1240
5562.51 1145
5563.21 1202
5563.92 1227
5564.62 1170
5565.33 1214
5566.03 1285
5566.73 1248
5567.44 1231
5568.14 1175
5568.85 1227
5569.55 1115
5570.25 1084
5570.96 1050
5571.66 1101
5572.37 1104
5573.07 1066
5573.78 1083
5574.48 1120
5575.19 1102
5575.89 1164
5576.59 1136
5577.30 1133
5578.00 1113
5578.71 1096
5579.41 1144
5580.12 1140
5580.82 1091
5581.53 1104
5582.23 1058
5582.94 1027
5583.64 1033
5584.35 1016
5585.05 1038
5585.76 1043
5586.46 1009
5587.17 1055
5587.88 1069
5588.58 1077
5589.29 1054
5589.99 1017
5590.70 1061
5591.40 995
5592.11 1047
5592.81 995
5593.52 986
5594.23 1057
5594.93 1012
5595.64 959
5596.34 962
5597.05 985
5597.76 985
5598.46 992
5599.17 1020
5599.87 941
5600.58 971
5601.29 1015
5601.99 989
5602.70 1040
5603.41 1028
5604.11 1041
5604.82 1003
5605.52 1072
5606.23 1010
5606.94 1054
5607.64 1048
5608.35 1044
5609.06 977
5609.76 1000
5610.47 987
5611.18 1021
5611.88 1027
5612.59 1041
5613.30 1082
5614.01 1012
5614.71 1041
5615.42 947
5616.13 1036
5616.83 983
5617.54 1004
5618.25 1014
5618.96 986
5619.66 1008
5620.37 1045
5621.08 1080
5621.79 1030
5622.49 1014
5623.20 1050
5623.91 1071
5624.62 1047
5625.32 1025
5626.03 1059
5626.74 1036
5627.45 1050
5628.16 1084
5628.86 1115
5629.57 1097
5630.28 1146
5630.99 1151
5631.70 1144
5632.40 1209
5633.11 1242
5633.82 1220
5634.53 1177
5635.24 1216
5635.95 1258
5636.65 1297
5637.36 1331
5638.07 1372
5638.78 1491
5639.49 1495
5640.20 1479
5640.91 1467
5641.61 1518
5642.32 1497
5643.03 1432
5643.74 1424
5644.45 1330
5645.16 1307
5645.87 1256
5646.58 1199
5647.29 1191
5648.00 1158
5648.70 1133
5649.41 1205
5650.12 1193
5650.83 1166
5651.54 1203
5652.25 1176
5652.96 1198
5653.67 1204
5654.38 1142
5655.09 1166
5655.80 1242
5656.51 1259
5657.22 1287
5657.93 1330
5658.64 1348
5659.35 1374
5660.06 1368
5660.77 1446
5661.48 1397
5662.19 1379
5662.90 1361
5663.61 1387
5664.32 1324
5665.03 1307
5665.74 1324
5666.45 1246
5667.16 1243
5667.87 1239
5668.58 1236
5669.29 1162
5670.00 1260
5670.71 1234
5671.42 1236
5672.13 1349
5672.84 1424
5673.56 1398
5674.27 1328
5674.98 1342
5675.69 1328
5676.40 1262
5677.11 1245
5677.82 1200
5678.53 1246
5679.24 1185
5679.95 1166
5680.67 1136
5681.38 1251
5682.09 1218
5682.80 1250
5683.51 1284
5684.22 1186
5684.93 1155
5685.65 1141
5686.36 1139
5687.07 1084
5687.78 1120
5688.49 1062
5689.20 1094
5689.92 1079
5690.63 1067
5691.34 1107
5692.05 1102
5692.76 1096
5693.47 1153
5694.19 1183
5694.90 1138
5695.61 1111
5696.32 1098
5697.04 1056
5697.75 1048
5698.46 1069
5699.17 1065
5699.89 1051
5700.60 1019
5701.31 1057
5702.02 1056
5702.74 1074
5703.45 1127
5704.16 1095
5704.87 1124
5705.59 1061
5706.30 1089
5707.01 1126
5707.72 1060
5708.44 1007
5709.15 998
5709.86 1036
5710.58 1022
5711.29 1060
5712.00 1005
5712.72 1053
5713.43 1051
5714.14 1040
5714.86 1023
5715.57 1045
5716.28 1103
5717.00 1045
5717.71 1050
5718.42 1083
5719.14 1042
5719.85 1051
5720.56 1065
5721.28 1073
5721.99 1094
5722.71 1147
5723.42 1146
5724.13 1153
5724.85 1109
5725.56 1152
5726.28 1156
5726.99 1172
5727.70 1252
5728.42 1303
5729.13 1290
5729.85 1262
5730.56 1257
5731.28 1287
5731.99 1275
5732.70 1257
5733.42 1171
5734.13 1182
5734.85 1169
5735.56 1230
5736.28 1179
5736.99 1197
5737.71 1199
5738.42 1209
5739.14 1184
5739.85 1214
5740.57 1213
5741.28 1184
5742.00 1223
5742.71 1275
5743.43 1158
5744.14 1194
5744.86 1228
5745.57 1253
5746.29 1207
5747.00 1265
5747.72 1272
5748.43 1288
5749.15 1272
5749.87 1302
5750.58 1317
5751.30 1338
5752.01 1396
5752.73 1382
5753.44 1460
5754.16 1482
5754.88 1521
5755.59 1557
5756.31 1643
5757.02 1737
5757.74 1734
5758.46 1799
5759.17 1839
5759.89 1909
5760.60 1852
5761.32 1943
5762.04 1889
5762.75 2012
5763.47 2007
5764.19 2000
5764.90 2053
5765.62 2058
5766.34 2061
5767.05 2163
5767.77 2255
5768.49 2471
5769.20 2885
5769.92 3653
5770.64 4507
5771.35 5539
5772.07 6086
5772.79 6234
5773.50 5944
5774.22 5295
5774.94 4567
5775.65 3862
5776.37 3194
5777.09 2847
5777.81 2551
5778.52 2335
5779.24 2338
5779.96 2366
5780.68 2308
5781.39 2327
5782.11 2266
5782.83 2251
5783.55 2243
5784.26 2347
5784.98 2373
5785.70 2383
5786.42 2334
5787.14 2334
5787.85 2323
5788.57 2230
5789.29 2269
5790.01 2314
5790.73 2271
5791.44 2350
5792.16 2209
5792.88 2133
5793.60 2030
5794.32 1924
5795.03 1876
5795.75 1832
5796.47 1846
5797.19 1727
5797.91 1678
5798.63 1713
5799.35 1795
5800.06 1873
5800.78 1981
5801.50 2079
5802.22 2095
5802.94 2199
5803.66 2056
5804.38 1968
5805.10 1938
5805.82 1874
5806.53 1764
5807.25 1701
5807.97 1658
5808.69 1656
5809.41 1718
5810.13 1693
5810.85 1706
5811.57 1783
5812.29 1765
5813.01 1784
5813.73 1687
5814.45 1637
5815.17 1580
5815.89 1476
5816.61 1505
5817.33 1431
5818.05 1407
5818.77 1397
5819.49 1377
5820.20 1468
5820.92 1482
5821.64 1493
5822.36 1422
5823.09 1470
5823.81 1397
5824.53 1397
5825.25 1327
5825.97 1374
5826.69 1305
5827.41 1329
5828.13 1368
5828.85 1357
5829.57 1288
5830.29 1297
5831.01 1348
5831.73 1276
5832.45 1268
5833.17 1289
5833.89 1286
5834.61 1208
5835.33 1207
5836.05 1268
5836.78 1184
5837.50 1203
5838.22 1166
5838.94 1149
5839.66 1173
5840.38 1186
5841.10 1167
5841.82 1180
5842.54 1229
5843.27 1220
5843.99 1205
5844.71 1164
5845.43 1231
5846.15 1253
5846.87 1255
5847.59 1208
5848.32 1187
5849.04 1234
5849.76 1190
5850.48 1245
5851.20 1188
5851.93 1169
5852.65 1191
5853.37 1186
5854.09 1153
5854.81 1193
5855.54 1172
5856.26 1201
5856.98 1222
5857.70 1204
5858.42 1172
5859.15 1205
5859.87 1172
5860.59 1200
5861.31 1164
5862.04 1154
5862.76 1149
5863.48 1181
5864.20 1188
5864.93 1186
5865.65 1176
5866.37 1105
5867.10 1201
5867.82 1142
5868.54 1182
5869.26 1129
5869.99 1127
5870.71 1159
5871.43 1122
5872.16 1170
5872.88 1189
5873.60 1189
5874.33 1112
5875.05 1141
5875.77 1139
5876.50 1147
5877.22 1102
5877.94 1086
5878.67 1112
5879.39 1125
5880.11 1150
5880.84 1160
5881.56 1154
5882.28 1167
5883.01 1170
5883.73 1170
5884.46 1129
5885.18 1180
5885.90 1162
5886.63 1121
5887.35 1161
5888.08 1150
5888.80 1202
5889.52 1166
5890.25 1156
5890.97 1121
5891.70 1180
5892.42 1110
5893.15 1161
5893.87 1174
5894.59 1158
5895.32 1143
5896.04 1129
5896.77 1134
5897.49 1114
5898.22 1058
5898.94 1121
5899.67 1133
5900.39 1108
5901.12 1109
5901.84 1097
5902.57 1111
5903.29 1125
5904.02 1141
5904.74 1174
5905.47 1176
5906.19 1111
5906.92 1135
5907.64 1165
5908.37 1263
5909.09 1207
5909.82 1171
5910.55 1208
5911.27 1208
5912.00 1171
5912.72 1195
5913.45 1174
5914.17 1250
5914.90 1251
5915.63 1214
5916.35 1213
5917.08 1309
5917.80 1287
5918.53 1238
5919.25 1259
5919.98 1305
5920.71 1317
5921.43 1282
5922.16 1275
5922.89 1312
5923.61 1340
5924.34 1305
5925.06 1349
5925.79 1410
5926.52 1459
5927.24 1450
5927.97 1409
5928.70 1457
5929.42 1511
5930.15 1521
5930.88 1471
5931.60 1525
5932.33 1523
5933.06 1600
5933.78 1574
5934.51 1575
5935.24 1599
5935.97 1615
5936.69 1706
5937.42 1730
5938.15 1776
5938.87 1737
5939.60 1765
5940.33 1845
5941.06 1801
5941.78 1820
5942.51 1806
5943.24 1873
5943.97 1868
5944.69 1917
5945.42 1985
5946.15 2075
5946.88 2040
5947.60 2097
5948.33 2212
5949.06 2232
5949.79 2316
5950.52 2360
5951.24 2348
5951.97 2598
5952.70 2838
5953.43 3090
5954.16 3373
5954.88 3409
5955.61 3504
5956.34 3433
5957.07 3272
5957.80 3157
5958.53 3033
5959.25 2853
5959.98 2878
5960.71 2832
5961.44 2884
5962.17 2815
5962.90 2827
5963.63 2895
5964.36 2962
5965.08 3113
5965.81 3231
5966.54 3637
5967.27 4046
5968.00 4372
5968.73 4521
5969.46 4484
5970.19 4414
5970.92 4256
5971.65 4112
5972.37 4001
5973.10 3680
5973.83 3762
5974.56 3564
5975.29 3501
5976.02 3451
5976.75 3381
5977.48 3343
5978.21 3412
5978.94 3583
5979.67 3568
5980.40 3623
5981.13 3768
5981.86 3893
5982.59 4008
5983.32 4149
5984.05 4237
5984.78 4270
5985.51 4272
5986.24 4225
5986.97 4235
5987.70 4256
5988.43 4269
5989.16 4177
5989.89 4184
5990.62 4230
5991.35 4218
5992.08 4155
5992.81 4230
5993.54 4256
5994.27 4472
5995.00 4474
5995.74 4494
5996.47 4711
5997.20 4868
5997.93 4956
5998.66 4911
5999.39 4772
6000.12 4856
6000.85 4880
6001.58 4800
6002.31 4913
6003.04 4696
6003.78 4548
6004.51 4397
6005.24 4303
6005.97 4369
6006.70 4348
6007.43 4434
6008.16 4350
6008.90 4681
6009.63 4946
6010.36 5631
6011.09 6755
6011.82 8146
6012.55 9918
6013.29 12216
6014.02 14343
6014.75 15531
6015.48 16522
6016.21 16599
6016.95 15922
6017.68 15121
6018.41 13245
6019.14 11631
6019.87 10086
6020.61 8805
6021.34 7531
6022.07 6529
6022.80 5822
6023.54 5205
6024.27 4730
6025.00 4420
6025.73 4101
6026.47 3997
6027.20 3814
6027.93 3741
6028.66 3684
6029.40 3824
6030.13 4032
6030.86 4048
6031.59 4028
6032.33 3974
6033.06 3944
6033.79 3727
6034.53 3477
6035.26 3282
6035.99 3136
6036.73 3067
6037.46 2991
6038.19 2973
6038.93 2999
6039.66 2991
6040.39 3075
6041.13 3067
6041.86 3092
6042.59 3137
6043.33 3120
6044.06 3095
6044.79 3205
6045.53 3234
6046.26 3227
6047.00 3284
6047.73 3353
6048.46 3505
6049.20 3459
6049.93 3689
6050.67 3804
6051.40 4042
6052.13 4223
6052.87 4560
6053.60 4889
6054.34 5014
6055.07 5147
6055.81 4924
6056.54 4719
6057.27 4469
6058.01 4174
6058.74 3959
6059.48 3786
6060.21 3628
6060.95 3496
6061.68 3284
6062.42 3198
6063.15 3243
6063.89 3115
6064.62 3024
6065.36 3005
6066.09 2999
6066.83 3007
6067.56 2935
6068.30 2876
6069.03 2868
6069.77 2762
6070.50 2722
6071.24 2776
6071.97 2786
6072.71 2740
6073.44 2663
6074.18 2676
6074.91 2668
6075.65 2638
6076.39 2643
6077.12 2551
6077.86 2527
6078.59 2568
6079.33 2464
6080.06 2515
6080.80 2411
6081.54 2414
6082.27 2350
6083.01 2297
6083.74 2318
6084.48 2285
6085.22 2178
6085.95 2144
6086.69 2145
6087.42 2164
6088.16 2227
6088.90 2209
6089.63 2224
6090.37 2291
6091.11 2332
6091.84 2313
6092.58 2370
6093.32 2313
6094.05 2232
6094.79 2221
6095.53 2182
6096.26 2193
6097.00 2160
6097.74 2093
6098.47 2065
6099.21 2030
6099.95 2012
6100.69 1962
6101.42 1899
6102.16 1873
6102.90 1896
6103.63 1960
6104.37 1986
6105.11 1979
6105.85 1953
6106.58 1926
6107.32 1897
6108.06 1926
6108.80 1866
6109.53 1926
6110.27 1901
6111.01 1909
6111.75 1908
6112.49 1848
6113.22 1917
6113.96 1998
6114.70 2018
6115.44 2106
6116.17 2104
6116.91 2029
6117.65 2042
6118.39 2019
6119.13 2017
6119.87 1981
6120.60 1948
6121.34 1902
6122.08 1956
6122.82 2016
6123.56 1983
6124.30 2027
6125.03 1989
6125.77 2056
6126.51 2068
6127.25 2035
6127.99 2128
6128.73 2105
6129.47 2067
6130.21 2023
6130.94 1975
6131.68 2038
6132.42 2070
6133.16 2010
6133.90 1921
6134.64 1976
6135.38 2034
6136.12 2061
6136.86 2071
6137.60 2072
6138.34 2017
6139.08 2078
6139.81 2061
6140.55 2095
6141.29 2078
6142.03 2031
6142.77 2090
6143.51 2061
6144.25 2118
6144.99 2072
6145.73 2192
6146.47 2174
6147.21 2057
6147.95 2025
6148.69 2156
6149.43 2213
6150.17 2255
6150.91 2190
6151.65 2181
6152.39 2219
6153.13 2286
6153.87 2299
6154.61 2278
6155.35 2318
6156.09 2415
6156.83 2422
6157.58 2396
6158.32 2443
6159.06 2579
6159.80 2621
6160.54 2616
6161.28 2499
6162.02 2604
6162.76 2692
6163.50 2822
6164.24 2998
6164.98 3095
6165.72 3349
6166.46 3671
6167.21 3832
6167.95 3868
6168.69 3927
6169.43 3842
6170.17 3848
6170.91 3828
6171.65 3682
6172.39 3659
6173.14 3557
6173.88 3360
6174.62 3352
6175.36 3388
6176.10 3315
6176.84 3262
6177.59 3200
6178.33 3280
6179.07 3254
6179.81 3254
6180.55 3218
6181.30 3384
6182.04 3348
6182.78 3386
6183.52 3532
6184.26 3424
6185.01 3534
6185.75 3521
6186.49 3478
6187.23 3590
6187.97 3656
6188.72 3660
6189.46 3805
6190.20 3879
6190.94 3885
6191.69 4111
6192.43 4429
6193.17 4440
6193.92 4491
6194.66 4535
6195.40 4745
6196.14 4765
6196.89 4588
6197.63 4520
6198.37 4506
6199.12 4499
6199.86 4533
6200.60 4589
6201.34 4568
6202.09 4679
6202.83 4821
6203.57 4887
6204.32 5301
6205.06 5886
6205.80 6803
6206.55 8612
6207.29 11303
6208.03 14521
6208.78 18048
6209.52 21327
6210.27 23897
6211.01 25248
6211.75 24888
6212.50 23342
6213.24 21160
6213.98 18362
6214.73 15716
6215.47 13148
6216.22 10814
6216.96 9021
6217.71 7520
6218.45 6425
6219.19 5620
6219.94 4856
6220.68 4367
6221.43 4032
6222.17 3782
6222.92 3628
6223.66 3570
6224.40 3332
6225.15 3280
6225.89 3221
6226.64 3151
6227.38 2977
6228.13 2819
6228.87 2659
6229.62 2442
6230.36 2306
6231.11 2304
6231.85 2271
6232.60 2230
6233.34 2187
6234.09 2188
6234.83 2238
6235.58 2421
6236.32 2467
6237.07 2483
6237.81 2492
6238.56 2571
6239.30 2715
6240.05 2853
6240.80 3110
6241.54 3245
6242.29 3254
6243.03 3403
6243.78 3381
6244.52 3412
6245.27 3532
6246.02 3670
6246.76 3866
6247.51 4107
6248.25 4235
6249.00 4193
6249.75 4217
6250.49 4093
6251.24 3925
6251.98 3713
6252.73 3557
6253.48 3384
6254.22 3259
6254.97 3126
6255.72 3096
6256.46 2942
6257.21 2844
6257.95 2780
6258.70 2801
6259.45 2743
6260.19 2712
6260.94 2648
6261.69 2676
6262.43 2561
6263.18 2561
6263.93 2547
6264.68 2486
6265.42 2505
6266.17 2519
6266.92 2489
6267.66 2456
6268.41 2428
6269.16 2429
6269.91 2516
6270.65 2507
6271.40 2558
6272.15 2490
6272.89 2478
6273.64 2493
6274.39 2516
6275.14 2452
6275.88 2521
6276.63 2543
6277.38 2591
6278.13 2579
6278.88 2494
6279.62 2523
6280.37 2537
6281.12 2424
6281.87 2396
6282.62 2401
6283.36 2374
6284.11 2359
6284.86 2353
6285.61 2290
6286.36 2250
6287.10 2274
6287.85 2245
6288.60 2082
6289.35 2065
6290.10 2103
6290.85 2154
6291.59 2097
6292.34 2019
6293.09 1962
6293.84 1993
6294.59 2001
6295.34 2024
6296.09 2024
6296.84 2023
6297.58 1990
6298.33 1920
6299.08 1937
6299.83 1944
6300.58 1847
6301.33 1706
6302.08 1780
6302.83 1858
6303.58 1750
6304.33 1742
6305.08 1779
6305.83 1779
6306.58 1828
6307.32 1784
6308.07 1811
6308.82 1806
6309.57 1840
6310.32 1836
6311.07 1867
6311.82 1979
6312.57 2000
6313.32 1934
6314.07 2003
6314.82 1974
6315.57 1952
6316.32 2007
6317.07 2140
6317.82 2151
6318.57 2140
6319.32 2029
6320.07 2029
6320.82 1984
6321.57 1877
6322.32 1813
6323.07 1728
6323.82 1692
6324.58 1658
6325.33 1645
6326.08 1650
6326.83 1640
6327.58 1607
6328.33 1627
6329.08 1641
6329.83 1627
6330.58 1616
6331.33 1646
6332.08 1652
6332.83 1702
6333.58 1658
6334.34 1675
6335.09 1681
6335.84 1695
6336.59 1708
6337.34 1673
6338.09 1674
6338.84 1691
6339.59 1683
6340.35 1602
6341.10 1658
6341.85 1645
6342.60 1674
6343.35 1664
6344.10 1682
6344.86 1625
6345.61 1623
6346.36 1661
6347.11 1681
6347.86 1698
6348.62 1680
6349.37 1727
6350.12 1762
6350.87 1759
6351.62 1794
6352.38 1901
6353.13 2043
6353.88 2066
6354.63 2164
6355.38 2237
6356.14 2239
6356.89 2155
6357.64 2125
6358.39 2103
6359.15 2046
6359.90 1914
6360.65 1896
6361.40 1917
6362.16 1824
6362.91 1739
6363.66 1754
6364.42 1809
6365.17 1780
6365.92 1774
6366.67 1887
6367.43 2055
6368.18 2209
6368.93 2297
6369.69 2305
6370.44 2387
6371.19 2316
6371.95 2191
6372.70 2124
6373.45 2069
6374.21 1979
6374.96 1968
6375.71 1903
6376.47 1867
6377.22 1802
6377.98 1761
6378.73 1808
6379.48 1848
6380.24 1859
6380.99 1862
6381.74 1858
6382.50 1940
6383.25 1938
6384.01 1913
6384.76 2012
6385.51 1912
6386.27 1812
6387.02 1771
6387.78 1702
6388.53 1714
6389.29 1730
6390.04 1744
6390.79 1756
6391.55 1743
6392.30 1638
6393.06 1705
6393.81 1639
6394.57 1622
6395.32 1652
6396.08 1616
6396.83 1623
6397.59 1621
6398.34 1615
6399.10 1644
6399.85 1583
6400.61 1562
6401.36 1539
6402.12 1514
6402.87 1451
6403.63 1513
6404.38 1476
6405.14 1537
6405.89 1510
6406.65 1539
6407.40 1501
6408.16 1498
6408.91 1590
6409.67 1554
6410.43 1609
6411.18 1599
6411.94 1606
6412.69 1600
6413.45 1588
6414.20 1583
6414.96 1580
6415.72 1573
6416.47 1603
6417.23 1682
6417.98 1730
6418.74 1739
6419.50 1718
6420.25 1647
6421.01 1647
6421.77 1600
6422.52 1527
6423.28 1575
6424.03 1519
6424.79 1536
6425.55 1540
6426.30 1475
6427.06 1510
6427.82 1567
6428.57 1494
6429.33 1498
6430.09 1496
6430.84 1492
6431.60 1510
6432.36 1531
6433.11 1534
6433.87 1517
6434.63 1517
6435.39 1481
6436.14 1483
6436.90 1528
6437.66 1557
6438.41 1553
6439.17 1620
6439.93 1609
6440.69 1590
6441.44 1629
6442.20 1685
6442.96 1669
6443.72 1652
6444.47 1676
6445.23 1694
6445.99 1634
6446.75 1626
6447.50 1660
6448.26 1657
6449.02 1666
6449.78 1719
6450.54 1735
6451.29 1720
6452.05 1688
6452.81 1747
6453.57 1735
6454.33 1782
6455.08 1758
6455.84 1788
6456.60 1798
6457.36 1831
6458.12 1839
6458.88 1758
6459.64 1781
6460.39 1739
6461.15 1753
6461.91 1724
6462.67 1823
6463.43 1846
6464.19 1921
6464.95 1911
6465.70 1942
6466.46 1934
6467.22 2006
6467.98 2084
6468.74 2011
6469.50 2076
6470.26 2070
6471.02 1963
6471.78 1928
6472.54 2055
6473.30 1998
6474.05 2025
6474.81 2005
6475.57 2023
6476.33 2085
6477.09 2138
6477.85 2060
6478.61 2210
6479.37 2243
6480.13 2290
6480.89 2306
6481.65 2397
6482.41 2317
6483.17 2412
6483.93 2391
6484.69 2422
6485.45 2468
6486.21 2561
6486.97 2602
6487.73 2503
6488.49 2492
6489.25 2561
6490.01 2615
6490.77 2712
6491.53 2834
6492.29 2857
6493.05 2918
6493.81 2941
6494.57 3110
6495.33 3002
6496.10 3024
6496.86 2995
6497.62 3078
6498.38 3054
6499.14 2988
6499.90 3012
6500.66 2970
6501.42 3009
6502.18 3093
6502.94 3065
6503.70 3143
6504.47 3399
6505.23 3861
6505.99 4830
6506.75 6242
6507.51 8154
6508.27 10263
6509.03 12282
6509.79 13723
6510.56 14265
6511.32 14014
6512.08 12942
6512.84 11788
6513.60 10300
6514.36 8811
6515.13 7556
6515.89 6390
6516.65 5593
6517.41 4872
6518.17 4350
6518.94 4080
6519.70 3864
6520.46 3604
6521.22 3514
6521.98 3436
6522.75 3391
6523.51 3372
6524.27 3445
6525.03 3594
6525.79 3716
6526.56 3925
6527.32 4309
6528.08 4559
6528.84 4706
6529.61 4826
6530.37 4796
6531.13 4742
6531.90 4526
6532.66 4465
6533.42 4326
6534.18 4423
6534.95 4661
6535.71 5070
6536.47 5548
6537.24 5897
6538.00 6219
6538.76 6293
6539.53 6036
6540.29 5620
6541.05 5241
6541.82 4785
6542.58 4421
6543.34 4118
6544.11 3882
6544.87 3847
6545.63 3802
6546.40 3743
6547.16 3751
6547.92 3831
6548.69 3919
6549.45 3803
6550.21 3773
6550.98 3632
6551.74 3536
6552.51 3433
6553.27 3295
6554.03 3168
6554.80 3159
6555.56 3028
6556.33 2983
6557.09 3025
6557.85 3029
6558.62 3014
6559.38 2939
6560.15 2992
6560.91 2915
6561.68 3043
6562.44 2988
6563.21 3185
6563.97 3189
6564.74 3241
6565.50 3266
6566.26 3245
6567.03 3329
6567.79 3281
6568.56 3288
6569.32 3271
6570.09 3248
6570.85 3230
6571.62 3333
6572.38 3301
6573.15 3381
6573.91 3468
6574.68 3625
6575.44 3588
6576.21 3505
6576.98 3558
6577.74 3536
6578.51 3487
6579.27 3465
6580.04 3530
6580.80 3512
6581.57 3562
6582.33 3581
6583.10 3727
6583.87 3732
6584.63 3724
6585.40 3895
6586.16 3869
6586.93 3765
6587.70 3732
6588.46 3732
6589.23 3677
6589.99 3688
6590.76 3663
6591.53 3658
6592.29 3717
6593.06 3955
6593.82 4120
6594.59 4336
6595.36 4678
6596.12 4795
6596.89 4952
6597.66 5067
6598.42 5244
6599.19 5170
6599.96 4946
6600.72 4842
6601.49 4634
6602.26 4409
6603.02 4197
6603.79 3945
6604.56 3869
6605.33 3590
6606.09 3603
6606.86 3564
6607.63 3527
6608.39 3536
6609.16 3576
6609.93 3621
6610.70 3606
6611.46 3665
6612.23 3688
6613.00 3550
6613.77 3578
6614.53 3451
6615.30 3468
6616.07 3496
6616.84 3417
6617.60 3478
6618.37 3450
6619.14 3521
6619.91 3638
6620.68 3739
6621.44 3889
6622.21 4134
6622.98 4339
6623.75 4542
6624.52 4711
6625.28 4683
6626.05 4689
6626.82 4734
6627.59 4533
6628.36 4325
6629.13 4128
6629.89 4123
6630.66 4013
6631.43 3941
6632.20 3939
6632.97 3966
6633.74 4183
6634.51 4496
6635.27 4868
6636.04 5105
6636.81 5186
6637.58 5331
6638.35 5344
6639.12 5470
6639.89 5599
6640.66 5897
6641.43 6215
6642.19 6697
6642.96 7076
6643.73 7038
6644.50 7004
6645.27 6723
6646.04 6348
6646.81 5954
6647.58 5332
6648.35 4942
6649.12 4617
6649.89 4192
6650.66 3913
6651.43 3604
6652.20 3390
6652.97 3244
6653.74 3232
6654.51 3129
6655.28 3114
6656.05 3088
6656.82 3083
6657.59 3099
6658.36 2977
6659.13 2948
6659.90 3052
6660.67 2966
6661.44 2978
6662.21 2955
6662.98 2903
6663.75 2900
6664.52 2861
6665.29 2843
6666.06 2870
6666.83 2793
6667.60 2842
6668.37 2796
6669.14 2837
6669.91 2897
6670.68 2938
6671.46 3067
6672.23 3234
6673.00 3209
6673.77 3189
6674.54 3289
6675.31 3277
6676.08 3309
6676.85 3199
6677.62 3279
6678.40 3306
6679.17 3270
6679.94 3341
6680.71 3375
6681.48 3485
6682.25 3407
6683.02 3418
6683.80 3410
6684.57 3565
6685.34 3641
6686.11 3818
6686.88 3969
6687.65 4043
6688.43 3982
6689.20 3924
6689.97 3678
6690.74 3455
6691.51 3303
6692.29 3144
6693.06 3035
6693.83 2874
6694.60 2857
6695.37 2749
6696.15 2730
6696.92 2666
6697.69 2703
6698.46 2632
6699.24 2585
6700.01 2583
6700.78 2630
6701.55 2612
6702.33 2575
6703.10 2598
6703.87 2583
6704.64 2584
6705.42 2594
6706.19 2564
6706.96 2523
6707.74 2522
6708.51 2471
6709.28 2400
6710.06 2469
6710.83 2481
6711.60 2478
6712.37 2422
6713.15 2297
6713.92 2343
6714.69 2360
6715.47 2319
6716.24 2290
6717.01 2249
6717.79 2252
6718.56 2260
6719.34 2216
6720.11 2210
6720.88 2218
6721.66 2210
6722.43 2189
6723.20 2177
6723.98 2182
6724.75 2219
6725.53 2216
6726.30 2194
6727.07 2188
6727.85 2190
6728.62 2174
6729.40 2204
6730.17 2171
6730.95 2174
6731.72 2169
6732.49 2130
6733.27 2135
6734.04 2098
6734.82 2237
6735.59 2227
6736.37 2183
6737.14 2202
6737.92 2203
6738.69 2170
6739.47 2273
6740.24 2314
6741.01 2243
6741.79 2275
6742.56 2323
6743.34 2335
6744.11 2336
6744.89 2294
6745.67 2288
6746.44 2304
6747.22 2375
6747.99 2487
6748.77 2460
6749.54 2483
6750.32 2543
6751.09 2602
6751.87 2673
6752.64 2918
6753.42 2959
6754.19 3127
6754.97 3302
6755.75 3396
6756.52 3336
6757.30 3159
6758.07 3139
6758.85 2982
6759.63 2838
6760.40 2776
6761.18 2675
6761.95 2571
6762.73 2500
6763.51 2429
6764.28 2458
6765.06 2437
6765.83 2426
6766.61 2586
6767.39 2676
6768.16 2808
6768.94 2777
6769.72 2820
6770.49 2922
6771.27 2876
6772.05 2792
6772.82 2715
6773.60 2575
6774.38 2469
6775.15 2424
6775.93 2433
6776.71 2303
6777.48 2288
6778.26 2299
6779.04 2235
6779.82 2176
6780.59 2151
6781.37 2204
6782.15 2181
6782.92 2195
6783.70 2201
6784.48 2248
6785.26 2215
6786.03 2134
6786.81 2092
6787.59 2144
6788.37 2194
6789.14 2161
6789.92 2168
6790.70 2135
6791.48 1993
6792.25 1919
6793.03 1923
6793.81 1927
6794.59 1958
6795.37 1952
6796.14 1891
6796.92 1868
6797.70 1899
6798.48 1908
6799.26 1897
6800.04 1886
6800.81 1917
6801.59 1982
6802.37 1878
6803.15 1952
6803.93 2064
6804.71 2015
6805.48 2007
6806.26 1994
6807.04 2035
6807.82 2112
6808.60 2034
6809.38 2004
6810.16 1968
6810.94 2015
6811.71 1915
6812.49 1900
6813.27 1925
6814.05 1923
6814.83 1878
6815.61 1832
6816.39 1866
6817.17 1920
6817.95 1921
6818.73 1949
6819.51 1966
6820.29 1919
6821.07 1885
6821.84 1926
6822.62 1924
6823.40 1961
6824.18 1949
6824.96 1842
6825.74 1850
6826.52 1897
6827.30 1819
6828.08 1857
6828.86 1858
6829.64 1805
6830.42 1837
6831.20 1798
6831.98 1731
6832.76 1780
6833.54 1732
6834.32 1801
6835.10 1811
6835.88 2003
6836.66 2267
6837.44 2502
6838.22 2831
6839.01 3326
6839.79 3683
6840.57 3839
6841.35 4019
6842.13 4010
6842.91 3823
6843.69 3467
6844.47 3174
6845.25 2944
6846.03 2747
6846.81 2480
6847.59 2432
6848.37 2340
6849.16 2434
6849.94 2571
6850.72 2609
6851.50 2738
6852.28 2969
6853.06 2884
6853.84 2897
6854.62 2926
6855.41 2756
6856.19 2571
6856.97 2468
6857.75 2382
6858.53 2186
6859.31 2121
6860.10 2077
6860.88 2082
6861.66 1949
6862.44 1963
6863.22 1915
6864.00 1924
6864.79 1965
6865.57 2024
6866.35 2032
6867.13 2015
6867.91 2022
6868.70 2038
6869.48 2080
6870.26 2017
6871.04 2088
6871.83 2079
6872.61 2132
6873.39 2144
6874.17 2198
6874.96 2194
6875.74 2282
6876.52 2311
6877.30 2353
6878.09 2396
6878.87 2529
6879.65 2648
6880.43 2796
6881.22 2894
6882.00 3092
6882.78 3475
6883.57 3783
6884.35 3995
6885.13 3895
6885.92 3834
6886.70 3731
6887.48 3678
6888.27 3681
6889.05 3591
6889.83 3758
6890.62 3817
6891.40 3755
6892.18 3641
6892.97 3538
6893.75 3418
6894.53 3291
6895.32 3076
6896.10 2894
6896.88 2809
6897.67 2692
6898.45 2674
6899.24 2597
6900.02 2545
6900.80 2619
6901.59 2608
6902.37 2583
6903.16 2526
6903.94 2552
6904.73 2511
6905.51 2470
6906.29 2413
6907.08 2411
6907.86 2390
6908.65 2371
6909.43 2376
6910.22 2414
6911.00 2347
6911.79 2294
6912.57 2284
6913.35 2309
6914.14 2301
6914.92 2274
6915.71 2251
6916.49 2223
6917.28 2195
6918.06 2227
6918.85 2217
6919.63 2250
6920.42 2276
6921.20 2253
6921.99 2226
6922.78 2205
6923.56 2255
6924.35 2270
6925.13 2183
6925.92 2233
6926.70 2397
6927.49 2371
6928.27 2376
6929.06 2412
6929.84 2479
6930.63 2523
6931.42 2490
6932.20 2485
6932.99 2458
6933.77 2417
6934.56 2410
6935.35 2443
6936.13 2404
6936.92 2498
6937.70 2518
6938.49 2608
6939.28 2684
6940.06 2844
6940.85 2969
6941.63 3136
6942.42 3261
6943.21 3330
6943.99 3471
6944.78 3579
6945.57 3651
6946.35 3569
6947.14 3734
6947.93 3795
6948.71 3911
6949.50 4052
6950.29 4179
6951.07 4251
6951.86 4094
6952.65 3954
6953.44 3966
6954.22 3798
6955.01 3557
6955.80 3407
6956.58 3445
6957.37 3371
6958.16 3241
6958.95 3246
6959.73 3206
6960.52 3240
6961.31 3234
6962.09 3232
6962.88 3288
6963.67 3271
6964.46 3397
6965.25 3426
6966.03 3510
6966.82 3722
6967.61 3939
6968.40 4081
6969.18 4344
6969.97 4515
6970.76 4636
6971.55 4658
6972.34 4678
6973.12 4715
6973.91 4682
6974.70 4642
6975.49 4576
6976.28 4463
6977.07 4612
6977.85 4660
6978.64 4705
6979.43 4870
6980.22 5199
6981.01 5572
6981.80 6076
6982.59 7082
6983.37 8460
6984.16 10371
6984.95 12696
6985.74 15183
6986.53 17219
6987.32 18792
6988.11 19419
6988.90 18718
6989.69 17794
6990.47 16244
6991.26 14337
6992.05 12346
6992.84 10693
6993.63 9069
6994.42 7649
6995.21 6538
6996.00 5781
6996.79 5121
6997.58 4577
6998.37 4145
6999.16 3844
6999.95 3672
7000.74 3569
7001.53 3420
7002.32 3318
7003.11 3223
7003.90 3139
7004.69 3063
7005.48 2874
7006.27 2869
7007.06 2756
7007.85 2628
7008.64 2801
7009.43 2639
7010.22 2637
7011.01 2719
7011.80 2822
7012.59 2962
7013.38 2936
7014.17 3069
7014.96 3120
7015.75 3256
7016.54 3215
7017.33 3214
7018.12 3187
7018.91 3081
7019.70 3072
7020.49 3117
7021.28 3220
7022.07 3341
7022.87 3407
7023.66 3643
7024.45 3764
7025.24 3944
7026.03 4130
7026.82 4174
7027.61 4085
7028.40 4127
7029.19 4082
7029.99 3892
7030.78 3808
7031.57 3687
7032.36 3522
7033.15 3291
7033.94 3177
7034.74 3177
7035.53 3115
7036.32 3081
7037.11 3072
7037.90 3111
7038.69 2976
7039.49 3016
7040.28 3073
7041.07 3074
7041.86 3017
7042.65 3153
7043.45 3231
7044.24 3188
7045.03 3211
7045.82 3264
7046.61 3233
7047.41 3245
7048.20 3285
7048.99 3337
7049.78 3344
7050.58 3512
7051.37 3631
7052.16 3736
7052.95 3874
7053.75 3800
7054.54 3583
7055.33 3592
7056.13 3411
7056.92 3324
7057.71 3343
7058.50 3311
7059.30 3397
7060.09 3369
7060.88 3393
7061.68 3394
7062.47 3346
7063.26 3448
7064.06 3345
7064.85 3227
7065.64 3087
7066.44 3092
7067.23 3038
7068.02 2948
7068.82 2871
7069.61 2846
7070.40 2837
7071.20 2707
7071.99 2655
7072.78 2653
7073.58 2594
7074.37 2559
7075.17 2507
7075.96 2391
7076.75 2368
7077.55 2429
7078.34 2399
7079.14 2351
7079.93 2341
7080.72 2297
7081.52 2338
7082.31 2343
7083.11 2284
7083.90 2339
7084.70 2365
7085.49 2285
7086.28 2422
7087.08 2490
7087.87 2606
7088.67 2693
7089.46 2684
7090.26 2722
7091.05 2659
7091.85 2573
7092.64 2424
7093.44 2336
7094.23 2274
7095.03 2188
7095.82 2136
7096.62 2079
7097.41 2087
7098.21 2031
7099.00 2012
7099.80 1990
7100.59 1950
7101.39 2020
7102.18 1932
7102.98 1936
7103.77 1900
7104.57 1895
7105.37 1892
7106.16 1897
7106.96 1824
7107.75 1816
7108.55 1836
7109.34 1791
7110.14 1805
7110.94 1756
7111.73 1720
7112.53 1739
7113.32 1674
7114.12 1686
7114.92 1699
7115.71 1699
7116.51 1741
7117.30 1737
7118.10 1756
7118.90 1739
7119.69 1590
7120.49 1655
7121.29 1648
7122.08 1651
7122.88 1661
7123.68 1682
7124.47 1720
7125.27 1686
7126.07 1694
7126.86 1652
7127.66 1705
7128.46 1785
7129.25 1778
7130.05 1743
7130.85 1802
7131.64 1828
7132.44 1876
7133.24 1860
7134.04 1790
7134.83 1795
7135.63 1767
7136.43 1653
7137.23 1661
7138.02 1640
7138.82 1579
7139.62 1543
7140.42 1547
7141.21 1498
7142.01 1456
7142.81 1510
7143.61 1480
7144.40 1527
7145.20 1462
7146.00 1440
7146.80 1457
7147.59 1466
7148.39 1500
7149.19 1419
7149.99 1472
7150.79 1412
7151.59 1400
7152.38 1413
7153.18 1405
7153.98 1450
7154.78 1432
7155.58 1424
7156.38 1375
7157.17 1406
7157.97 1454
7158.77 1439
7159.57 1425
7160.37 1435
7161.17 1419
7161.97 1393
7162.76 1421
7163.56 1401
7164.36 1422
7165.16 1424
7165.96 1387
7166.76 1376
7167.56 1371
7168.36 1394
7169.16 1360
7169.96 1356
7170.75 1326
7171.55 1315
7172.35 1337
7173.15 1364
7173.95 1326
7174.75 1267
7175.55 1280
7176.35 1257
7177.15 1255
7177.95 1210
7178.75 1203
7179.55 1202
7180.35 1198
7181.15 1241
7181.95 1272
7182.75 1308
7183.55 1330
7184.35 1268
7185.15 1312
7185.95 1324
7186.75 1275
7187.55 1264
7188.35 1305
7189.15 1264
7189.95 1222
7190.75 1241
7191.55 1260
7192.35 1178
7193.15 1179
7193.95 1156
7194.75 1184
7195.55 1234
7196.35 1230
7197.15 1194
7197.95 1210
7198.76 1173
7199.56 1191
7200.36 1193
7201.16 1192
7201.96 1209
7202.76 1199
7203.56 1187
7204.36 1192
7205.16 1202
7205.96 1199
7206.77 1179
7207.57 1220
7208.37 1197
7209.17 1176
7209.97 1164
7210.77 1183
7211.57 1196
7212.38 1250
7213.18 1221
7213.98 1264
7214.78 1303
7215.58 1271
7216.38 1314
7217.19 1338
7217.99 1313
7218.79 1286
7219.59 1354
7220.39 1340
7221.20 1262
7222.00 1298
7222.80 1302
7223.60 1320
7224.40 1296
7225.21 1289
7226.01 1299
7226.81 1285
7227.61 1310
7228.42 1352
7229.22 1281
7230.02 1308
7230.82 1311
7231.63 1321
7232.43 1291
7233.23 1350
7234.03 1403
7234.84 1443
7235.64 1548
7236.44 1621
7237.25 1678
7238.05 1776
7238.85 1738
7239.65 1812
7240.46 1806
7241.26 1668
7242.06 1611
7242.87 1567
7243.67 1509
7244.47 1456
7245.28 1400
7246.08 1365
7246.88 1311
7247.69 1380
7248.49 1349
7249.30 1413
7250.10 1341
7250.90 1285
7251.71 1324
7252.51 1306
7253.31 1336
7254.12 1343
7254.92 1336
7255.73 1372
7256.53 1338
7257.33 1304
7258.14 1243
7258.94 1205
7259.75 1317
7260.55 1289
7261.35 1266
7262.16 1313
7262.96 1321
7263.77 1278
7264.57 1308
7265.38 1262
7266.18 1302
7266.99 1356
7267.79 1358
7268.59 1349
7269.40 1345
7270.20 1380
7271.01 1373
7271.81 1379
7272.62 1323
7273.42 1400
7274.23 1404
7275.03 1383
7275.84 1399
7276.64 1402
7277.45 1379
7278.25 1432
7279.06 1338
7279.86 1387
7280.67 1460
7281.48 1452
7282.28 1599
7283.09 1697
7283.89 1858
7284.70 2035
7285.50 2135
7286.31 2229
7287.11 2325
7287.92 2245
7288.73 2173
7289.53 2074
7290.34 1959
7291.14 1885
7291.95 1738
7292.76 1659
7293.56 1617
7294.37 1617
7295.17 1570
7295.98 1485
7296.79 1439
7297.59 1482
7298.40 1453
7299.21 1489
7300.01 1486
7300.82 1484
7301.62 1541
7302.43 1549
7303.24 1532
7304.04 1538
7304.85 1556
7305.66 1561
7306.46 1573
7307.27 1603
7308.08 1585
7308.89 1665
7309.69 1710
7310.50 1788
7311.31 1832
7312.11 1843
7312.92 1877
7313.73 1847
7314.53 1898
7315.34 1893
7316.15 1961
7316.96 2035
7317.76 2165
7318.57 2347
7319.38 2645
7320.19 2890
7320.99 3097
7321.80 3202
7322.61 3148
7323.42 3047
7324.22 2957
7325.03 2817
7325.84 2634
7326.65 2454
7327.46 2324
7328.26 2178
7329.07 2074
7329.88 1919
7330.69 1894
7331.50 1905
7332.30 1806
7333.11 1768
7333.92 1804
7334.73 1759
7335.54 1816
7336.35 1832
7337.15 1839
7337.96 1901
7338.77 1912
7339.58 1946
7340.39 1995
7341.20 2067
7342.01 2069
7342.82 2099
7343.62 2034
7344.43 1966
7345.24 1961
7346.05 1885
7346.86 1811
7347.67 1781
7348.48 1739
7349.29 1730
7350.10 1637
7350.91 1620
7351.71 1628
7352.52 1606
7353.33 1576
7354.14 1537
7354.95 1549
7355.76 1564
7356.57 1609
7357.38 1579
7358.19 1576
7359.00 1636
7359.81 1758
7360.62 1790
7361.43 1885
7362.24 1942
7363.05 1903
7363.86 1898
7364.67 2020
7365.48 1948
7366.29 1899
7367.10 1851
7367.91 1864
7368.72 1804
7369.53 1744
7370.34 1680
7371.15 1552
7371.96 1521
7372.77 1479
7373.58 1494
7374.39 1432
7375.20 1399
7376.01 1410
7376.82 1393
7377.63 1477
7378.45 1513
7379.26 1477
7380.07 1545
7380.88 1640
7381.69 1718
7382.50 1736
7383.31 1781
7384.12 1776
7384.93 1776
7385.74 1708
7386.56 1648
7387.37 1635
7388.18 1619
7388.99 1573
7389.80 1496
7390.61 1410
7391.42 1440
7392.24 1380
7393.05 1365
7393.86 1398
7394.67 1392
7395.48 1266
7396.29 1318
7397.10 1353
7397.92 1360
7398.73 1359
7399.54 1351
7400.35 1361
7401.16 1375
7401.98 1430
7402.79 1438
7403.60 1426
7404.41 1492
7405.23 1454
7406.04 1444
7406.85 1417
7407.66 1352
7408.47 1348
7409.29 1368
7410.10 1267
7410.91 1260
7411.72 1222
7412.54 1215
7413.35 1199
7414.16 1167
7414.98 1188
7415.79 1165
7416.60 1155
7417.41 1145
7418.23 1102
7419.04 1107
7419.85 1111
7420.67 1123
7421.48 1150
7422.29 1090
7423.11 1118
7423.92 1160
7424.73 1133
7425.54 1075
7426.36 1052
7427.17 1095
7427.99 1096
7428.80 1059
7429.61 1041
7430.43 1087
7431.24 1042
7432.05 1057
7432.87 1064
7433.68 1051
7434.49 1000
7435.31 1099
7436.12 1048
7436.94 1061
7437.75 1015
7438.56 1081
7439.38 1109
7440.19 1079
7441.01 1119
7441.82 1060
7442.64 1091
7443.45 1071
7444.26 1096
7445.08 1083
7445.89 1039
7446.71 1060
7447.52 1076
7448.34 1055
7449.15 1034
7449.97 992
7450.78 1008
7451.59 1007
7452.41 989
7453.22 1018
7454.04 1023
7454.85 1061
7455.67 1029
7456.48 974
7457.30 983
7458.11 972
7458.93 982
7459.74 1028
7460.56 999
7461.38 969
7462.19 1019
7463.01 983
7463.82 1023
7464.64 992
7465.45 1006
7466.27 1009
7467.08 1028
7467.90 1033
7468.72 1009
7469.53 1033
7470.35 1006
7471.16 1044
7471.98 986
7472.79 993
7473.61 1031
7474.43 1044
7475.24 1063
7476.06 1065
7476.87 1086
7477.69 1066
7478.51 1070
7479.32 1020
7480.14 1048
7480.96 1039
7481.77 1033
7482.59 1016
7483.41 1021
7484.22 1052
7485.04 1044
7485.85 1048
7486.67 1039
7487.49 1050
7488.31 944
7489.12 966
7489.94 978
7490.76 1020
7491.57 996
7492.39 944
7493.21 1013
7494.02 1038
7494.84 945
7495.66 1007
7496.48 959
7497.29 962
7498.11 1051
7498.93 1018
7499.74 977
7500.56 1007
7501.38 1058
7502.20 1020
7503.01 1045
7503.83 1003
7504.65 1061
7505.47 1056
7506.29 1046
7507.10 1083
7507.92 1044
7508.74 1041
7509.56 1023
7510.37 1018
7511.19 1037
7512.01 1043
7512.83 1008
7513.65 1008
7514.47 1029
7515.28 990
7516.10 985
7516.92 984
7517.74 989
7518.56 984
7519.38 938
7520.19 1031
7521.01 958
7521.83 941
7522.65 979
7523.47 997
7524.29 974
7525.11 966
7525.92 963
7526.74 994
7527.56 985
7528.38 960
7529.20 1016
7530.02 987
7530.84 947
7531.66 959
7532.48 994
7533.30 1006
7534.12 1002
7534.93 1028
7535.75 999
7536.57 1051
7537.39 1021
7538.21 1017
7539.03 951
7539.85 999
7540.67 1021
7541.49 996
7542.31 967
7543.13 968
7543.95 976
7544.77 999
7545.59 965
7546.41 1009
7547.23 1014
7548.05 968
7548.87 980
7549.69 1009
7550.51 1024
7551.33 1030
7552.15 1021
7552.97 995
7553.79 1044
7554.61 1029
7555.43 986
7556.25 973
7557.07 1004
7557.89 1061
7558.71 1115
7559.53 1123
7560.36 1081
7561.18 1087
7562.00 1099
7562.82 1086
7563.64 1112
7564.46 1104
7565.28 1097
7566.10 1095
7566.92 1099
7567.74 1103
7568.56 1069
7569.39 1117
7570.21 1180
7571.03 1116
7571.85 1096
7572.67 1182
7573.49 1171
7574.31 1181
7575.14 1151
7575.96 1180
7576.78 1208
7577.60 1176
7578.42 1222
7579.24 1233
7580.06 1226
7580.89 1185
7581.71 1213
7582.53 1204
7583.35 1169
7584.17 1185
7585.00 1189
7585.82 1271
7586.64 1241
7587.46 1252
7588.29 1263
7589.11 1275
7589.93 1292
7590.75 1271
7591.57 1278
7592.40 1343
7593.22 1332
7594.04 1352
7594.86 1354
7595.69 1414
7596.51 1420
7597.33 1377
7598.15 1420
7598.98 1450
7599.80 1432
7600.62 1480
7601.45 1510
7602.27 1519
7603.09 1622
7603.92 1646
7604.74 1659
7605.56 1721
7606.38 1780
7607.21 1756
7608.03 1721
7608.85 1721
7609.68 1743
7610.50 1735
7611.32 1722
7612.15 1690
7612.97 1722
7613.80 1635
7614.62 1745
7615.44 1775
7616.27 1802
7617.09 1897
7617.91 2080
7618.74 2200
7619.56 2387
7620.39 2458
7621.21 2501
7622.03 2473
7622.86 2408
7623.68 2336
7624.51 2324
7625.33 2268
7626.15 2228
7626.98 2215
7627.80 2158
7628.63 2076
7629.45 2064
7630.28 2071
7631.10 2158
7631.93 2191
7632.75 2108
7633.58 2111
7634.40 2091
7635.22 2043
7636.05 2043
7636.87 1992
7637.70 1921
7638.52 1849
7639.35 1757
7640.17 1801
7641.00 1683
7641.82 1677
7642.65 1637
7643.47 1648
7644.30 1653
7645.13 1720
7645.95 1765
7646.78 1817
7647.60 1913
7648.43 1930
7649.25 1987
7650.08 2010
7650.90 2100
7651.73 2101
7652.55 2116
7653.38 2076
7654.21 1972
7655.03 1859
7655.86 1858
7656.68 1762
7657.51 1699
7658.34 1632
7659.16 1547
7659.99 1582
7660.81 1512
7661.64 1435
7662.47 1369
7663.29 1391
7664.12 1395
7664.95 1360
7665.77 1369
7666.60 1364
7667.42 1407
7668.25 1429
7669.08 1372
7669.90 1373
7670.73 1307
7671.56 1363
7672.38 1286
7673.21 1317
7674.04 1270
7674.87 1307
7675.69 1275
7676.52 1322
7677.35 1308
7678.17 1233
7679.00 1280
7679.83 1304
7680.65 1298
7681.48 1294
7682.31 1282
7683.14 1292
7683.96 1402
7684.79 1459
7685.62 1486
7686.45 1502
7687.27 1455
7688.10 1446
7688.93 1518
7689.76 1511
7690.58 1432
7691.41 1370
7692.24 1385
7693.07 1327
7693.90 1327
7694.72 1370
7695.55 1318
7696.38 1325
7697.21 1428
7698.04 1463
7698.86 1466
7699.69 1473
7700.52 1540
7701.35 1472
7702.18 1489
7703.01 1468
7703.83 1485
7704.66 1407
7705.49 1390
7706.32 1302
7707.15 1266
7707.98 1333
7708.81 1309
7709.63 1277
7710.46 1210
7711.29 1224
7712.12 1231
7712.95 1226
7713.78 1218
7714.61 1171
7715.44 1218
7716.27 1244
7717.10 1200
7717.93 1196
7718.75 1140
7719.58 1157
7720.41 1165
7721.24 1161
7722.07 1157
7722.90 1143
7723.73 1134
7724.56 1165
7725.39 1147
7726.22 1133
7727.05 1134
7727.88 1147
7728.71 1152
7729.54 1134
7730.37 1174
7731.20 1195
7732.03 1231
7732.86 1157
7733.69 1120
7734.52 1135
7735.35 1117
7736.18 1109
7737.01 1076
7737.84 1083
7738.67 1091
7739.50 1075
7740.33 1029
7741.16 1035
7741.99 1035
7742.82 1051
7743.65 1002
7744.48 1050
7745.31 1083
7746.14 1102
7746.98 1195
7747.81 1254
7748.64 1284
7749.47 1297
7750.30 1368
7751.13 1324
7751.96 1307
7752.79 1256
7753.62 1235
7754.45 1253
7755.29 1179
7756.12 1127
7756.95 1112
7757.78 1104
7758.61 1101
7759.44 1034
7760.27 1020
7761.11 1041
7761.94 1031
7762.77 979
7763.60 975
7764.43 1004
7765.26 1028
7766.10 978
7766.93 991
7767.76 1003
7768.59 987
7769.42 982
7770.26 994
7771.09 930
7771.92 941
7772.75 972
7773.58 975
7774.42 945
7775.25 967
7776.08 949
7776.91 935
7777.75 978
7778.58 984
7779.41 955
7780.24 964
7781.08 960
7781.91 996
7782.74 987
7783.57 1002
7784.41 1005
7785.24 1009
7786.07 1025
7786.91 1020
7787.74 1006
7788.57 979
7789.40 1008
7790.24 1014
7791.07 1040
7791.90 1096
7792.74 1007
7793.57 1034
7794.40 1055
7795.24 1046
7796.07 1063
7796.90 1108
7797.74 1095
7798.57 1095
7799.40 1079
7800.24 1123
7801.07 1150
7801.91 1134
7802.74 1132
7803.57 1121
7804.41 1144
7805.24 1142
7806.07 1101
7806.91 1204
7807.74 1217
7808.58 1158
7809.41 1184
7810.25 1210
7811.08 1216
7811.91 1253
7812.75 1250
7813.58 1295
7814.42 1325
7815.25 1409
7816.09 1437
7816.92 1407
7817.75 1440
7818.59 1440
7819.42 1462
7820.26 1441
7821.09 1468
7821.93 1532
7822.76 1644
7823.60 1706
7824.43 1766
7825.27 1805
7826.10 1786
7826.94 1731
7827.77 1687
7828.61 1617
7829.44 1561
7830.28 1489
7831.11 1421
7831.95 1448
7832.78 1421
7833.62 1429
7834.46 1460
7835.29 1475
7836.13 1476
7836.96 1486
7837.80 1426
7838.63 1466
7839.47 1432
7840.31 1426
7841.14 1377
7841.98 1308
7842.81 1367
7843.65 1357
7844.48 1308
7845.32 1259
7846.16 1260
7846.99 1307
7847.83 1232
7848.67 1236
7849.50 1204
7850.34 1183
7851.17 1156
7852.01 1138
7852.85 1165
7853.68 1171
7854.52 1201
7855.36 1166
7856.19 1234
7857.03 1158
7857.87 1163
7858.70 1181
7859.54 1168
7860.38 1192
7861.21 1194
7862.05 1244
7862.89 1205
7863.72 1158
7864.56 1173
7865.40 1125
7866.24 1176
7867.07 1177
7867.91 1163
7868.75 1163
7869.59 1226
7870.42 1174
7871.26 1188
7872.10 1218
7872.94 1244
7873.77 1245
7874.61 1335
7875.45 1351
7876.29 1326
7877.12 1418
7877.96 1416
7878.80 1488
7879.64 1560
7880.47 1604
7881.31 1641
7882.15 1644
7882.99 1660
7883.83 1685
7884.66 1708
7885.50 1672
7886.34 1574
7887.18 1524
7888.02 1469
7888.86 1493
7889.69 1466
7890.53 1420
7891.37 1491
7892.21 1517
7893.05 1473
7893.89 1504
7894.73 1578
7895.56 1550
7896.40 1561
7897.24 1496
7898.08 1477
7898.92 1466
7899.76 1433
7900.60 1398
7901.44 1354
7902.28 1331
7903.12 1337
7903.95 1327
7904.79 1302
7905.63 1272
7906.47 1176
7907.31 1199
7908.15 1226
7908.99 1237
7909.83 1252
7910.67 1245
7911.51 1250
7912.35 1304
7913.19 1247
7914.03 1312
7914.87 1347
7915.71 1386
7916.55 1452
7917.39 1510
7918.23 1590
7919.07 1638
7919.91 1663
7920.75 1602
7921.59 1668
7922.43 1664
7923.27 1616
7924.11 1486
7924.95 1433
7925.79 1423
7926.63 1370
7927.47 1336
7928.31 1276
7929.15 1248
7929.99 1235
7930.83 1279
7931.67 1264
7932.51 1179
7933.35 1122
7934.19 1157
7935.04 1147
7935.88 1129
7936.72 1162
7937.56 1152
7938.40 1156
7939.24 1157
7940.08 1154
7940.92 1131
7941.76 1068
7942.60 1118
7943.45 1169
7944.29 1187
7945.13 1186
7945.97 1124
7946.81 1137
7947.65 1186
7948.49 1198
7949.34 1223
7950.18 1187
7951.02 1244
7951.86 1262
7952.70 1222
7953.54 1255
7954.39 1261
7955.23 1310
7956.07 1413
7956.91 1377
7957.75 1482
7958.60 1491
7959.44 1542
7960.28 1550
7961.12 1464
7961.96 1501
7962.81 1471
7963.65 1467
7964.49 1375
7965.33 1347
7966.18 1440
7967.02 1454
7967.86 1558
7968.70 1646
7969.55 1710
7970.39 1803
7971.23 1727
7972.08 1698
7972.92 1587
7973.76 1537
7974.60 1492
7975.45 1399
7976.29 1344
7977.13 1294
7977.98 1247
7978.82 1192
7979.66 1151
7980.51 1157
7981.35 1132
7982.19 1159
7983.04 1172
7983.88 1147
7984.72 1078
7985.57 1059
7986.41 1091
7987.25 1075
7988.10 1167
7988.94 1158
7989.78 1106
7990.63 1087
7991.47 1055
7992.32 1042
7993.16 1030
7994.00 1002
7994.85 988
7995.69 996
7996.54 989
7997.38 984
7998.22 940
7999.07 907
7999.91 921
8000.76 916
8001.60 897
8002.45 896
8003.29 929
8004.13 922
8004.98 905
8005.82 876
8006.67 878
8007.51 876
8008.36 919
8009.20 901
8010.05 874
8010.89 898
8011.74 859
8012.58 872
8013.43 884
8014.27 852
8015.12 809
8015.96 822
8016.81 791
8017.65 781
8018.50 814
8019.34 822
8020.19 791
8021.03 775
8021.88 798
8022.72 777
8023.57 772
8024.41 776
8025.26 781
8026.11 784
8026.95 798
8027.80 798
8028.64 755
8029.49 744
8030.33 796
8031.18 805
8032.03 761
8032.87 780
8033.72 762
8034.56 766
8035.41 799
8036.26 803
8037.10 821
8037.95 775
8038.80 786
8039.64 757
8040.49 779
8041.34 796
8042.18 775
8043.03 822
8043.87 768
8044.72 768
8045.57 748
8046.41 765
8047.26 780
8048.11 777
8048.96 769
8049.80 771
8050.65 807
8051.50 799
8052.34 740
8053.19 782
8054.04 740
8054.88 769
8055.73 782
8056.58 753
8057.43 762
8058.27 744
8059.12 740
8059.97 746
8060.82 733
8061.66 779
8062.51 753
8063.36 770
8064.21 737
8065.05 745
8065.90 748
8066.75 744
8067.60 756
8068.44 739
8069.29 702
8070.14 722
8070.99 737
8071.84 724
8072.68 682
8073.53 725
8074.38 729
8075.23 720
8076.08 711
8076.93 723
8077.77 719
8078.62 725
8079.47 717
8080.32 700
8081.17 743
8082.02 684
8082.87 717
8083.71 703
8084.56 697
8085.41 726
8086.26 717
8087.11 729
8087.96 688
8088.81 759
8089.66 703
8090.51 703
8091.35 739
8092.20 731
8093.05 663
8093.90 738
8094.75 726
8095.60 682
8096.45 717
8097.30 722
8098.15 688
8099.00 655
8099.85 709
8100.70 694
8101.55 710
8102.40 694
8103.25 722
8104.10 755
8104.95 723
8105.80 721
8106.65 757
8107.50 725
8108.35 701
8109.20 685
8110.05 677
8110.90 685
8111.75 711
8112.60 747
8113.45 743
8114.30 713
8115.15 750
8116.00 751
8116.85 728
8117.70 733
8118.55 738
8119.40 698
8120.25 691
8121.10 706
8121.95 738
8122.80 802
8123.65 754
8124.50 762
8125.35 798
8126.20 753
8127.06 791
8127.91 796
8128.76 791
8129.61 798
8130.46 800
8131.31 806
8132.16 826
8133.01 837
8133.86 853
8134.72 848
8135.57 817
8136.42 819
8137.27 864
8138.12 851
8138.97 841
8139.83 828
8140.68 806
8141.53 792
8142.38 774
8143.23 797
8144.08 806
8144.94 773
8145.79 754
8146.64 772
8147.49 780
8148.34 764
8149.20 822
8150.05 790
8150.90 821
8151.75 770
8152.60 773
8153.46 787
8154.31 816
8155.16 850
8156.01 857
8156.87 852
8157.72 911
8158.57 891
8159.42 891
8160.28 867
8161.13 847
8161.98 794
8162.84 813
8163.69 764
8164.54 738
8165.39 726
8166.25 714
8167.10 737
8167.95 695
8168.81 710
8169.66 734
8170.51 710
8171.37 728
8172.22 704
8173.07 706
8173.93 734
8174.78 718
8175.63 689
8176.49 688
8177.34 700
8178.19 719
8179.05 714
8179.90 703
8180.76 700
8181.61 629
8182.46 713
8183.32 673
8184.17 669
8185.02 701
8185.88 695
8186.73 702
8187.59 690
8188.44 699
8189.30 709
8190.15 693
8191.00 682
8191.86 684
8192.71 691
8193.57 670
8194.42 703
8195.28 677
8196.13 659
8196.99 656
8197.84 659
8198.69 676
8199.55 675
8200.40 666
8201.26 678
8202.11 658
8202.97 645
8203.82 702
8204.68 686
8205.53 706
8206.39 714
8207.24 635
8208.10 652
8208.95 636
8209.81 636
8210.67 663
8211.52 646
8212.38 684
8213.23 694
8214.09 648
8214.94 628
8215.80 648
8216.65 681
8217.51 670
8218.37 667
8219.22 679
8220.08 659
8220.93 685
8221.79 669
8222.64 697
8223.50 735
8224.36 727
8225.21 703
8226.07 699
8226.92 703
8227.78 701
8228.64 741
8229.49 691
8230.35 664
8231.21 663
8232.06 700
8232.92 688
8233.78 636
8234.63 648
8235.49 677
8236.35 712
8237.20 692
8238.06 605
8238.92 666
8239.77 686
8240.63 657
8241.49 658
8242.34 638
8243.20 666
8244.06 626
8244.91 615
8245.77 653
8246.63 670
8247.49 650
8248.34 611
8249.20 638
8250.06 587
8250.92 647
8251.77 670
8252.63 663
8253.49 688
8254.35 666
8255.20 631
8256.06 623
8256.92 620
8257.78 631
8258.63 645
8259.49 644
8260.35 677
8261.21 665
8262.07 649
8262.92 641
8263.78 651
8264.64 683
8265.50 666
8266.36 670
8267.22 670
8268.07 682
8268.93 667
8269.79 668
8270.65 721
8271.51 730
8272.37 702
8273.22 713
8274.08 717
8274.94 698
8275.80 740
8276.66 780
8277.52 775
8278.38 801
8279.24 794
8280.09 821
8280.95 835
8281.81 829
8282.67 854
8283.53 869
8284.39 831
8285.25 859
8286.11 876
8286.97 814
8287.83 797
8288.69 770
8289.55 753
8290.41 746
8291.26 748
8292.12 770
8292.98 803
8293.84 844
8294.70 844
8295.56 896
8296.42 886
8297.28 836
8298.14 833
8299.00 817
8299.86 827
8300.72 836
8301.58 765
8302.44 768
8303.30 797
8304.16 730
8305.02 754
8305.88 746
8306.74 722
8307.60 736
8308.46 770
8309.33 718
8310.19 718
8311.05 704
8311.91 697
8312.77 763
8313.63 737
8314.49 714
8315.35 689
8316.21 707
8317.07 726
8317.93 722
8318.79 684
8319.65 701
8320.52 692
8321.38 704
8322.24 718
8323.10 712
8323.96 661
8324.82 658
8325.68 648
8326.54 673
8327.41 695
8328.27 671
8329.13 682
8329.99 651
8330.85 657
8331.71 645
8332.57 674
8333.44 683
8334.30 690
8335.16 667
8336.02 685
8336.88 714
8337.75 699
8338.61 676
8339.47 665
8340.33 640
8341.19 678
8342.06 699
8342.92 669
8343.78 731
8344.64 732
8345.50 654
8346.37 650
8347.23 686
8348.09 729
8348.95 745
8349.82 691
8350.68 713
8351.54 727
8352.40 696
8353.27 684
8354.13 700
8354.99 665
8355.86 713
8356.72 716
8357.58 702
8358.45 705
8359.31 670
8360.17 689
8361.03 676
8361.90 677
8362.76 658
8363.62 663
8364.49 720
8365.35 747
8366.21 749
8367.08 705
8367.94 678
8368.80 669
8369.67 697
8370.53 644
8371.40 705
8372.26 708
8373.12 713
8373.99 713
8374.85 713
8375.71 696
8376.58 712
8377.44 719
8378.31 733
8379.17 740
8380.03 711
8380.90 731
8381.76 737
8382.63 731
8383.49 742
8384.36 719
8385.22 713
8386.08 702
8386.95 728
8387.81 770
8388.68 730
8389.54 756
8390.41 735
8391.27 757
8392.14 730
8393.00 712
8393.87 742
8394.73 765
8395.60 741
8396.46 724
8397.33 742
8398.19 753
8399.06 716
8399.92 721
8400.79 774
8401.65 755
8402.52 801
8403.38 798
8404.25 789
8405.11 755
8405.98 775
8406.84 759
8407.71 776
8408.58 803
8409.44 838
8410.31 911
8411.17 831
8412.04 821
8412.90 860
8413.77 857
8414.64 848
8415.50 830
8416.37 825
8417.23 904
8418.10 863
8418.97 890
8419.83 918
8420.70 949
8421.56 979
8422.43 958
8423.30 956
8424.16 913
8425.03 918
8425.90 945
8426.76 1005
8427.63 1003
8428.50 1045
8429.36 1000
8430.23 1038
8431.10 1072
8431.96 1057
8432.83 1082
8433.70 1074
8434.56 1073
8435.43 1116
8436.30 1148
8437.16 1135
8438.03 1197
8438.90 1209
8439.77 1219
8440.63 1253
8441.50 1264
8442.37 1333
8443.24 1403
8444.10 1502
8444.97 1442
8445.84 1432
8446.71 1477
8447.57 1568
8448.44 1517
8449.31 1572
8450.18 1575
8451.04 1587
8451.91 1657
8452.78 1760
8453.65 1843
8454.52 1969
8455.38 2202
8456.25 2433
8457.12 2607
8457.99 2771
8458.86 2824
8459.72 2901
8460.59 2892
8461.46 2775
8462.33 2652
8463.20 2395
8464.07 2315
8464.93 2187
8465.80 2110
8466.67 1907
8467.54 1720
8468.41 1663
8469.28 1582
8470.15 1502
8471.02 1471
8471.88 1419
8472.75 1379
8473.62 1345
8474.49 1315
8475.36 1328
8476.23 1324
8477.10 1295
8477.97 1365
8478.84 1350
8479.71 1354
8480.58 1395
8481.44 1494
8482.31 1526
8483.18 1509
8484.05 1521
8484.92 1609
8485.79 1590
8486.66 1520
8487.53 1476
8488.40 1482
8489.27 1441
8490.14 1481
8491.01 1448
8491.88 1377
8492.75 1407
8493.62 1437
8494.49 1371
8495.36 1416
8496.23 1463
8497.10 1406
8497.97 1404
8498.84 1396
8499.71 1392
8500.58 1373
8501.45 1382
8502.32 1330
8503.19 1323
8504.06 1305
8504.93 1260
8505.80 1261
8506.67 1286
8507.55 1299
8508.42 1291
8509.29 1311
8510.16 1356
8511.03 1354
8511.90 1347
8512.77 1326
8513.64 1316
8514.51 1330
8515.38 1338
8516.25 1345
8517.13 1343
8518.00 1353
8518.87 1344
8519.74 1348
8520.61 1392
8521.48 1479
8522.35 1478
8523.23 1615
8524.10 1700
8524.97 1780
8525.84 1959
8526.71 2064
8527.58 2149
8528.46 2223
8529.33 2259
8530.20 2229
8531.07 2229
8531.94 2086
8532.81 1980
8533.69 1937
8534.56 1763
8535.43 1729
8536.30 1684
8537.18 1599
8538.05 1596
8538.92 1500
8539.79 1400
8540.66 1356
8541.54 1323
8542.41 1383
8543.28 1361
8544.15 1296
8545.03 1237
8545.90 1249
8546.77 1278
8547.64 1312
8548.52 1283
8549.39 1284
8550.26 1308
8551.14 1332
8552.01 1385
8552.88 1464
8553.76 1535
8554.63 1724
8555.50 1743
8556.37 1736
8557.25 1742
8558.12 1756
8558.99 1776
8559.87 1696
8560.74 1667
8561.61 1621
8562.49 1566
8563.36 1519
8564.24 1409
8565.11 1381
8565.98 1408
8566.86 1303
8567.73 1246
8568.60 1270
8569.48 1269
8570.35 1236
8571.23 1200
8572.10 1197
8572.97 1172
8573.85 1168
8574.72 1160
8575.60 1144
8576.47 1118
8577.34 1157
8578.22 1180
8579.09 1142
8579.97 1140
8580.84 1158
8581.72 1163
8582.59 1151
8583.47 1185
8584.34 1139
8585.21 1125
8586.09 1156
8586.96 1156
8587.84 1202
8588.71 1182
8589.59 1217
8590.46 1210
8591.34 1214
8592.21 1266
8593.09 1284
8593.96 1278
8594.84 1238
8595.71 1220
8596.59 1268
8597.46 1273
8598.34 1297
8599.22 1367
8600.09 1344
8600.97 1321
8601.84 1342
8602.72 1341
8603.59 1375
8604.47 1376
8605.34 1352
8606.22 1329
8607.10 1347
8607.97 1375
8608.85 1369
8609.72 1440
8610.60 1401
8611.47 1415
8612.35 1394
8613.23 1472
8614.10 1432
8614.98 1469
8615.86 1433
8616.73 1488
8617.61 1556
8618.48 1604
8619.36 1570
8620.24 1628
8621.11 1623
8621.99 1687
8622.87 1691
8623.74 1689
8624.62 1692
8625.50 1730
8626.37 1762
8627.25 1783
8628.13 1828
8629.00 1821
8629.88 1801
8630.76 1892
8631.64 1925
8632.51 1848
8633.39 1841
8634.27 1888
8635.14 1917
8636.02 1894
8636.90 1923
8637.78 1924
8638.65 1930
8639.53 1997
8640.41 2060
8641.29 2039
8642.16 2075
8643.04 2100
8643.92 2090
8644.80 2178
8645.67 2295
8646.55 2326
8647.43 2403
8648.31 2389
8649.18 2387
8650.06 2441
8650.94 2439
8651.82 2491
8652.70 2516
8653.58 2493
8654.45 2512
8655.33 2618
8656.21 2618
8657.09 2577
8657.97 2767
8658.84 2885
8659.72 2960
8660.60 3078
8661.48 3332
8662.36 3637
8663.24 4025
8664.12 4386
8664.99 4746
8665.87 4949
8666.75 5199
8667.63 5278
8668.51 5292
8669.39 5206
8670.27 5018
8671.15 4969
8672.03 4807
8672.91 4714
8673.78 4706
8674.66 4610
8675.54 4483
8676.42 4345
8677.30 4336
8678.18 4144
8679.06 3874
8679.94 3822
8680.82 3579
8681.70 3480
8682.58 3299
8683.46 3186
8684.34 3017
8685.22 2916
8686.10 2928
8686.98 2904
8687.86 2863
8688.74 2820
8689.62 2934
8690.50 3072
8691.38 3305
8692.26 3421
8693.14 3600
8694.02 3680
8694.90 3808
8695.78 3845
8696.66 3945
8697.54 3820
8698.42 3766
8699.30 3796
8700.18 3652
8701.06 3549
8701.94 3676
8702.82 3713
8703.70 3706
8704.58 3680
8705.46 3619
8706.34 3549
8707.23 3360
8708.11 3286
8708.99 3095
8709.87 2863
8710.75 2782
8711.63 2596
8712.51 2428
8713.39 2298
8714.27 2191
8715.16 2110
8716.04 2027
8716.92 1951
8717.80 1872
8718.68 1852
8719.56 1838
8720.44 1730
8721.33 1704
8722.21 1617
8723.09 1664
8723.97 1688
8724.85 1719
8725.73 1682
8726.62 1657
8727.50 1679
8728.38 1730
8729.26 1747
8730.14 1773
8731.03 1777
8731.91 1828
8732.79 1780
8733.67 1834
8734.55 1790
8735.44 1828
8736.32 1843
8737.20 1780
8738.08 1761
8738.97 1731
8739.85 1754
8740.73 1818
8741.61 1814
8742.50 1803
8743.38 1773
8744.26 1755
8745.14 1693
8746.03 1687
8746.91 1661
8747.79 1646
8748.68 1639
8749.56 1624
8750.44 1622
8751.33 1602
8752.21 1586
8753.09 1599
8753.97 1567
8754.86 1545
8755.74 1530
8756.62 1568
8757.51 1594
8758.39 1629
8759.28 1612
8760.16 1641
8761.04 1656
8761.93 1685
8762.81 1649
8763.69 1639
8764.58 1665
8765.46 1676
8766.34 1654
8767.23 1654
8768.11 1622
8769.00 1560
8769.88 1590
8770.76 1614
8771.65 1587
8772.53 1582
8773.42 1603
8774.30 1535
8775.19 1563
8776.07 1589
8776.95 1518
8777.84 1523
8778.72 1523
8779.61 1596
8780.49 1540
8781.38 1615
8782.26 1672
8783.15 1726
8784.03 1672
8784.92 1748
8785.80 1688
8786.69 1655
8787.57 1617
8788.46 1628
8789.34 1687
8790.23 1607
8791.11 1584
8792.00 1528
8792.88 1492
8793.77 1468
8794.65 1419
8795.54 1423
8796.42 1376
8797.31 1353
8798.19 1339
8799.08 1294
8799.96 1231
8800.85 1316
8801.74 1250
8802.62 1251
8803.51 1220
8804.39 1236
8805.28 1281
8806.16 1281
8807.05 1269
8807.94 1269
8808.82 1267
8809.71 1208
8810.59 1260
8811.48 1242
8812.37 1232
8813.25 1269
8814.14 1262
8815.03 1262
8815.91 1283
8816.80 1256
8817.68 1285
8818.57 1319
8819.46 1286
8820.34 1297
8821.23 1329
8822.12 1329
8823.00 1283
8823.89 1334
8824.78 1301
8825.66 1238
8826.55 1214
8827.44 1214
8828.33 1216
8829.21 1183
8830.10 1165
8830.99 1154
8831.87 1126
8832.76 1065
8833.65 1095
8834.54 1114
8835.42 1117
8836.31 1065
8837.20 1061
8838.08 1094
8838.97 1086
8839.86 1061
8840.75 1073
8841.64 1069
8842.52 1047
8843.41 1050
8844.30 1037
8845.19 1040
8846.07 1042
8846.96 1050
8847.85 1076
8848.74 1042
8849.63 1046
8850.51 990
8851.40 1025
8852.29 983
8853.18 981
8854.07 943
8854.96 928
8855.84 957
8856.73 938
8857.62 995
8858.51 955
8859.40 959
8860.29 958
8861.17 910
8862.06 917
8862.95 922
8863.84 974
8864.73 933
8865.62 936
8866.51 930
8867.40 912
8868.29 931
8869.17 903
8870.06 850
8870.95 881
8871.84 917
8872.73 894
8873.62 877
8874.51 863
8875.40 868
8876.29 868
8877.18 901
8878.07 909
8878.96 884
8879.85 835
8880.74 858
8881.63 821
8882.51 799
8883.40 818
8884.29 775
8885.18 835
8886.07 808
8886.96 818
8887.85 819
8888.74 814
8889.63 803
8890.52 796
8891.41 776
8892.30 784
8893.19 775
8894.09 766
8894.98 729
8895.87 753
8896.76 743
8897.65 752
8898.54 763
8899.43 740
8900.32 763
8901.21 758
8902.10 695
8902.99 703
8903.88 712
8904.77 736
8905.66 727
8906.55 742
8907.44 743
8908.34 728
8909.23 705
8910.12 732
8911.01 705
8911.90 685
8912.79 677
8913.68 667
8914.57 699
8915.47 701
8916.36 735
8917.25 695
8918.14 683
8919.03 703
8919.92 702
8920.81 700
8921.71 702
8922.60 690
8923.49 679
8924.38 672
8925.27 673
8926.16 688
8927.06 652
8927.95 677
8928.84 691
8929.73 645
8930.62 639
8931.52 667
8932.41 649
8933.30 669
8934.19 628
8935.09 631
8935.98 616
8936.87 593
8937.76 605
8938.66 625
8939.55 609
8940.44 628
8941.33 615
8942.23 660
8943.12 634
8944.01 602
8944.90 595
8945.80 614
8946.69 651
8947.58 610
8948.48 594
8949.37 654
8950.26 629
8951.16 640
8952.05 605
8952.94 581
8953.84 598
8954.73 628
8955.62 608
8956.52 592
8957.41 626
8958.30 620
8959.20 619
8960.09 646
8960.98 615
8961.88 610
8962.77 614
8963.66 600
8964.56 604
8965.45 616
8966.35 631
8967.24 643
8968.13 619
8969.03 576
8969.92 627
8970.82 618
8971.71 589
8972.60 585
8973.50 589
8974.39 595
8975.29 608
8976.18 619
8977.08 604
8977.97 569
8978.87 622
8979.76 584
8980.65 644
8981.55 585
8982.44 568
8983.34 573
8984.23 576
8985.13 588
8986.02 581
8986.92 554
8987.81 579
8988.71 606
8989.60 592
8990.50 544
8991.39 588
8992.29 595
8993.18 615
8994.08 600
8994.97 609
8995.87 620
8996.76 630
8997.66 603
8998.56 602
8999.45 557
9000.35 570
9001.24 600
9002.14 592
9003.03 591
9003.93 551
9004.83 570
9005.72 584
9006.62 594
9007.51 584
9008.41 570
9009.31 581
9010.20 568
9011.10 596
9011.99 585
9012.89 561
9013.79 582
9014.68 595
9015.58 613
9016.48 630
9017.37 614
9018.27 562
9019.16 582
9020.06 559
9020.96 589
9021.85 538
9022.75 573
9023.65 574
9024.54 587
9025.44 579
9026.34 566
9027.24 577
9028.13 575
9029.03 570
9029.93 608
9030.82 599
9031.72 551
9032.62 576
9033.52 574
9034.41 548
9035.31 546
9036.21 567
9037.10 540
9038.00 575
9038.90 608
9039.80 582
9040.69 564
9041.59 572
9042.49 553
9043.39 535
9044.29 553
9045.18 590
9046.08 578
9046.98 562
9047.88 562
9048.78 582
9049.67 594
9050.57 598
9051.47 605
9052.37 605
9053.27 611
9054.16 615
9055.06 629
9055.96 627
9056.86 610
9057.76 615
9058.66 599
9059.55 582
9060.45 597
9061.35 608
9062.25 557
9063.15 592
9064.05 616
9064.95 593
9065.85 603
9066.74 595
9067.64 602
9068.54 595
9069.44 606
9070.34 641
9071.24 594
9072.14 600
9073.04 612
9073.94 596
9074.84 600
9075.74 618
9076.64 613
9077.53 640
9078.43 597
9079.33 611
9080.23 608
9081.13 601
9082.03 617
9082.93 591
9083.83 627
9084.73 636
9085.63 617
9086.53 593
9087.43 628
9088.33 629
9089.23 621
9090.13 622
9091.03 610
9091.93 641
9092.83 658
9093.73 642
9094.63 626
9095.53 653
9096.43 628
9097.33 630
9098.23 664
9099.13 663
9100.04 687
9100.94 632
9101.84 607
9102.74 630
9103.64 665
9104.54 652
9105.44 633
9106.34 618
9107.24 603
9108.14 614
9109.04 588
9109.94 575
9110.85 570
9111.75 652
9112.65 630
9113.55 593
9114.45 590
9115.35 616
9116.25 593
9117.15 590
9118.06 603
9118.96 621
9119.86 636
9120.76 610
9121.66 630
9122.56 611
9123.46 636
9124.37 621
9125.27 613
9126.17 618
9127.07 608
9127.97 617
9128.88 601
9129.78 620
9130.68 618
9131.58 629
9132.48 603
9133.39 607
9134.29 607
9135.19 589
9136.09 604
9137.00 598
9137.90 575
9138.80 614
9139.70 570
9140.61 583
9141.51 601
9142.41 575
9143.31 584
9144.22 574
9145.12 562
9146.02 575
9146.92 561
9147.83 587
9148.73 595
9149.63 568
9150.54 597
9151.44 560
9152.34 591
9153.25 598
9154.15 589
9155.05 568
9155.96 603
9156.86 616
9157.76 606
9158.67 605
9159.57 579
9160.47 600
9161.38 584
9162.28 643
9163.18 616
9164.09 594
9164.99 620
9165.90 621
9166.80 643
9167.70 680
9168.61 664
9169.51 656
9170.42 670
9171.32 662
9172.22 690
9173.13 666
9174.03 683
9174.94 678
9175.84 666
9176.74 620
9177.65 644
9178.55 618
9179.46 598
9180.36 605
9181.27 592
9182.17 622
9183.08 630
9183.98 607
9184.89 612
9185.79 633
9186.70 627
9187.60 590
9188.51 600
9189.41 624
9190.32 624
9191.22 629
9192.13 627
9193.03 654
9193.94 639
9194.84 649
9195.75 639
9196.65 653
9197.56 680
9198.46 669
9199.37 661
9200.27 684
9201.18 741
9202.08 770
9202.99 758
9203.90 734
9204.80 688
9205.71 700
9206.61 705
9207.52 681
9208.42 657
9209.33 644
9210.24 652
9211.14 653
9212.05 677
9212.95 638
9213.86 622
9214.77 626
9215.67 618
9216.58 659
9217.49 610
9218.39 607
9219.30 592
9220.21 638
9221.11 631
9222.02 620
9222.93 632
9223.83 632
9224.74 617
9225.65 587
9226.55 594
9227.46 606
9228.37 608
9229.27 580
9230.18 565
9231.09 550
9231.99 577
9232.90 606
9233.81 567
9234.72 574
9235.62 575
9236.53 582
9237.44 587
9238.34 570
9239.25 563
9240.16 550
9241.07 561
9241.97 576
9242.88 567
9243.79 586
9244.70 581
9245.61 580
9246.51 547
9247.42 579
9248.33 565
9249.24 583
9250.14 600
9251.05 560
9251.96 577
9252.87 594
9253.78 591
9254.69 582
9255.59 583
9256.50 611
9257.41 592
9258.32 547
9259.23 551
9260.14 573
9261.04 609
9261.95 587
9262.86 553
9263.77 567
9264.68 555
9265.59 593
9266.50 551
9267.40 581
9268.31 567
9269.22 588
9270.13 549
9271.04 552
9271.95 554
9272.86 553
9273.77 578
9274.68 585
9275.59 586
9276.49 599
9277.40 586
9278.31 573
9279.22 581
9280.13 559
9281.04 585
9281.95 604
9282.86 595
9283.77 576
9284.68 569
9285.59 567
9286.50 568
9287.41 567
9288.32 548
9289.23 603
9290.14 556
9291.05 561
9291.96 586
9292.87 580
9293.78 608
9294.69 573
9295.60 603
9296.51 574
9297.42 636
9298.33 610
9299.24 569
9300.15 607
9301.06 593
9301.97 607
9302.88 636
9303.79 609
9304.70 618
9305.61 651
9306.53 651
9307.44 617
9308.35 610
9309.26 601
9310.17 608
9311.08 589
9311.99 639
9312.90 645
9313.81 645
9314.72 653
9315.63 661
9316.55 670
9317.46 669
9318.37 659
9319.28 662
9320.19 624
9321.10 630
9322.01 623
9322.93 599
9323.84 606
9324.75 593
9325.66 610
9326.57 617
9327.48 605
9328.40 640
9329.31 608
9330.22 614
9331.13 622
9332.04 597
9332.96 618
9333.87 620
9334.78 640
9335.69 626
9336.60 590
9337.52 606
9338.43 580
9339.34 612
9340.25 618
9341.17 606
9342.08 584
9342.99 625
9343.90 594
9344.82 610
9345.73 606
9346.64 650
9347.55 606
9348.47 620
9349.38 611
9350.29 593
9351.21 589
9352.12 615
9353.03 613
9353.94 610
9354.86 624
9355.77 591
9356.68 608
9357.60 582
9358.51 599
9359.42 607
9360.34 592
9361.25 598
9362.16 565
9363.08 594
9363.99 578
9364.90 573
9365.82 595
9366.73 583
9367.65 571
9368.56 588
9369.47 601
9370.39 592
9371.30 606
9372.21 627
9373.13 605
9374.04 613
9374.96 603
9375.87 584
9376.79 590
9377.70 626
9378.61 626
9379.53 611
9380.44 623
9381.36 637
9382.27 619
9383.19 591
9384.10 595
9385.01 597
9385.93 606
9386.84 647
9387.76 623
9388.67 668
9389.59 715
9390.50 666
9391.42 720
9392.33 687
9393.25 651
9394.16 681
9395.08 715
9395.99 754
9396.91 715
9397.82 718
9398.74 702
9399.65 719
9400.57 699
9401.48 692
9402.40 716
9403.32 677
9404.23 660
9405.15 662
9406.06 688
9406.98 674
9407.89 649
9408.81 640
9409.73 665
9410.64 649
9411.56 649
9412.47 673
9413.39 669
9414.30 677
9415.22 654
9416.14 645
9417.05 651
9417.97 645
9418.89 692
9419.80 701
9420.72 695
9421.63 695
9422.55 679
9423.47 681
9424.38 652
9425.30 705
9426.22 697
9427.13 709
9428.05 710
9428.97 708
9429.88 693
9430.80 691
9431.72 723
9432.63 687
9433.55 720
9434.47 700
9435.38 748
9436.30 765
9437.22 794
9438.14 772
9439.05 795
9439.97 771
9440.89 792
9441.81 821
9442.72 799
9443.64 813
9444.56 849
9445.47 869
9446.39 889
9447.31 861
9448.23 823
9449.15 876
9450.06 875
9450.98 859
9451.90 869
9452.82 903
9453.73 900
9454.65 874
9455.57 938
9456.49 938
9457.41 891
9458.32 874
9459.24 869
9460.16 896
9461.08 888
9462.00 831
9462.92 840
9463.83 816
9464.75 864
9465.67 802
9466.59 798
9467.51 844
9468.43 808
9469.35 808
9470.26 805
9471.18 810
9472.10 795
9473.02 792
9473.94 790
9474.86 782
9475.78 797
9476.70 806
9477.62 805
9478.54 811
9479.45 838
9480.37 863
9481.29 877
9482.21 895
9483.13 908
9484.05 930
9484.97 894
9485.89 880
9486.81 900
9487.73 877
9488.65 884
9489.57 862
9490.49 839
9491.41 824
9492.33 825
9493.25 839
9494.17 848
9495.09 846
9496.01 841
9496.93 837
9497.85 826
9498.77 804
9499.69 819
9500.61 828
9501.53 858
9502.45 850
9503.37 794
9504.29 831
9505.21 799
9506.13 840
9507.05 842
9507.97 830
9508.89 854
9509.81 857
9510.73 895
9511.65 885
9512.57 858
9513.49 899
9514.42 887
9515.34 897
9516.26 927
9517.18 989
9518.10 955
9519.02 944
9519.94 1048
9520.86 1097
9521.78 1120
9522.71 1077
9523.63 1117
9524.55 1137
9525.47 1193
9526.39 1209
9527.31 1146
9528.23 1147
9529.16 1161
9530.08 1137
9531.00 1117
9531.92 1091
9532.84 1037
9533.76 1009
9534.69 1029
9535.61 1037
9536.53 991
9537.45 958
9538.37 1018
9539.30 994
9540.22 977
9541.14 961
9542.06 994
9542.98 980
9543.91 955
9544.83 942
9545.75 976
9546.67 976
9547.60 924
9548.52 963
9549.44 996
9550.36 1024
9551.29 985
9552.21 1016
9553.13 1005
9554.06 1061
9554.98 1041
9555.90 1044
9556.82 1029
9557.75 1042
9558.67 1062
9559.59 1039
9560.52 1035
9561.44 1083
9562.36 1106
9563.29 1072
9564.21 1097
9565.13 1067
9566.06 1039
9566.98 1079
9567.90 1046
9568.83 1116
9569.75 1120
9570.67 1104
9571.60 1077
9572.52 1042
9573.44 1097
9574.37 1094
9575.29 1145
9576.22 1142
9577.14 1147
9578.06 1183
9578.99 1166
9579.91 1197
9580.84 1210
9581.76 1209
9582.68 1268
9583.61 1240
9584.53 1213
9585.46 1251
9586.38 1218
9587.31 1334
9588.23 1318
9589.15 1283
9590.08 1284
9591.00 1276
9591.93 1301
9592.85 1276
9593.78 1331
9594.70 1334
9595.63 1343
9596.55 1409
9597.48 1391
9598.40 1532
9599.33 1576
9600.25 1635
9601.18 1585
9602.10 1643
9603.03 1662
9603.95 1618
9604.88 1688
9605.80 1607
9606.73 1564
9607.65 1555
9608.58 1498
9609.50 1467
9610.43 1493
9611.35 1455
9612.28 1379
9613.21 1370
9614.13 1411
9615.06 1367
9615.98 1301
9616.91 1378
9617.84 1355
9618.76 1334
9619.69 1309
9620.61 1314
9621.54 1345
9622.47 1335
9623.39 1283
9624.32 1317
9625.24 1330
9626.17 1381
9627.10 1361
9628.02 1366
9628.95 1407
9629.88 1441
9630.80 1432
9631.73 1487
9632.65 1436
9633.58 1478
9634.51 1496
9635.43 1472
9636.36 1483
9637.29 1556
9638.22 1617
9639.14 1570
9640.07 1562
9641.00 1589
9641.92 1688
9642.85 1702
9643.78 1726
9644.70 1738
9645.63 1782
9646.56 1858
9647.49 1813
9648.41 1809
9649.34 1863
9650.27 1880
9651.20 1852
9652.12 1895
9653.05 1822
9653.98 1798
9654.91 1828
9655.83 1828
9656.76 1753
9657.69 1752
9658.62 1727
9659.55 1774
9660.47 1740
9661.40 1745
9662.33 1765
9663.26 1777
9664.19 1767
9665.11 1742
9666.04 1747
9666.97 1813
9667.90 1837
9668.83 1869
9669.75 1864
9670.68 1883
9671.61 1885
9672.54 1937
9673.47 1949
9674.40 1967
9675.33 2027
9676.25 1981
9677.18 1998
9678.11 2005
9679.04 2015
9679.97 2109
9680.90 2099
9681.83 2118
9682.76 2141
9683.69 2110
9684.61 2083
9685.54 2097
9686.47 2125
9687.40 2192
9688.33 2146
9689.26 2134
9690.19 2223
9691.12 2118
9692.05 2222
9692.98 2233
9693.91 2242
9694.84 2216
9695.77 2198
9696.70 2189
9697.63 2206
9698.56 2219
9699.49 2284
9700.42 2317
9701.35 2320
9702.28 2270
9703.21 2388
9704.14 2389
9705.07 2285
9706.00 2206
9706.93 2253
9707.86 2210
9708.79 2232
9709.72 2150
9710.65 2145
9711.58 2240
9712.51 2247
9713.44 2295
9714.37 2339
9715.30 2435
9716.23 2474
9717.16 2456
9718.09 2448
9719.02 2552
9719.95 2586
9720.88 2506
9721.81 2424
9722.75 2387
9723.68 2312
9724.61 2180
9725.54 2147
9726.47 2016
9727.40 1949
9728.33 1939
9729.26 1924
9730.19 1847
9731.13 1833
9732.06 1808
9732.99 1786
9733.92 1757
9734.85 1720
9735.78 1694
9736.71 1664
9737.65 1693
9738.58 1641
9739.51 1637
9740.44 1621
9741.37 1571
9742.30 1573
9743.24 1600
9744.17 1536
9745.10 1543
9746.03 1550
9746.96 1528
9747.90 1572
9748.83 1560
9749.76 1556
9750.69 1510
9751.63 1489
9752.56 1481
9753.49 1487
9754.42 1510
9755.36 1461
9756.29 1399
9757.22 1413
9758.15 1477
9759.09 1459
9760.02 1384
9760.95 1369
9761.88 1435
9762.82 1401
9763.75 1446
9764.68 1376
9765.62 1399
9766.55 1421
9767.48 1407
9768.41 1394
9769.35 1422
9770.28 1356
9771.21 1355
9772.15 1346
9773.08 1341
9774.01 1368
9774.95 1331
9775.88 1381
9776.81 1391
9777.75 1415
9778.68 1409
9779.62 1380
9780.55 1416
9781.48 1434
9782.42 1445
9783.35 1464
9784.28 1484
9785.22 1451
9786.15 1487
9787.09 1507
9788.02 1548
9788.95 1485
9789.89 1477
9790.82 1485
9791.76 1440
9792.69 1479
9793.63 1427
9794.56 1414
9795.49 1461
9796.43 1425
9797.36 1410
9798.30 1435
9799.23 1460
9800.17 1510
9801.10 1494
9802.04 1522
9802.97 1495
9803.91 1469
9804.84 1494
9805.78 1414
9806.71 1387
9807.65 1333
9808.58 1370
9809.52 1263
9810.45 1223
9811.39 1223
9812.32 1188
9813.26 1144
9814.19 1171
9815.13 1182
9816.06 1113
9817.00 1065
9817.93 1069
9818.87 1108
9819.80 1070
9820.74 1062
9821.68 1058
9822.61 1055
9823.55 1027
9824.48 1010
9825.42 1013
9826.35 1014
9827.29 1018
9828.23 1034
9829.16 988
9830.10 996
9831.03 1000
9831.97 1009
9832.91 1046
9833.84 999
9834.78 1029
9835.72 955
9836.65 1009
9837.59 998
9838.52 1025
9839.46 982
9840.40 969
9841.33 987
9842.27 1007
9843.21 1001
9844.14 996
9845.08 994
9846.02 992
9846.95 972
9847.89 963
9848.83 1023
9849.77 1018
9850.70 983
9851.64 967
9852.58 977
9853.51 1012
9854.45 1033
9855.39 1010
9856.33 961
9857.26 967
9858.20 929
9859.14 953
9860.08 934
9861.01 940
9861.95 963
9862.89 994
9863.83 963
9864.76 936
9865.70 979
9866.64 962
9867.58 939
9868.51 939
9869.45 948
9870.39 938
9871.33 932
9872.27 951
9873.20 948
9874.14 959
9875.08 955
9876.02 926
9876.96 912
9877.90 953
9878.83 976
9879.77 938
9880.71 909
9881.65 931
9882.59 944
9883.53 920
9884.47 913
9885.40 917
9886.34 917
9887.28 888
9888.22 909
9889.16 911
9890.10 928
9891.04 899
9891.98 925
9892.91 877
9893.85 902
9894.79 920
9895.73 926
9896.67 916
9897.61 866
9898.55 877
9899.49 892
9900.43 903
9901.37 872
9902.31 874
9903.25 825
9904.19 879
9905.13 910
9906.07 870
9907.01 866
9907.95 905
9908.89 948
9909.83 913
9910.77 920
9911.71 923
9912.65 932
9913.59 910
9914.53 854
9915.47 940
9916.41 938
9917.35 923
9918.29 924
9919.23 937
9920.17 976
9921.11 1045
9922.05 1021
9922.99 1071
9923.93 1047
9924.87 1092
9925.81 1163
9926.75 1195
9927.69 1214
9928.63 1257
9929.57 1246
9930.51 1286
9931.45 1266
9932.39 1241
9933.34 1183
9934.28 1171
9935.22 1134
9936.16 1119
9937.10 1071
9938.04 1026
9938.98 998
9939.92 957
9940.87 946
9941.81 922
9942.75 914
9943.69 888
9944.63 911
9945.57 946
9946.51 896
9947.46 919
9948.40 1005
9949.34 1001
9950.28 999
9951.22 1019
9952.16 1032
9953.11 1045
9954.05 1061
9954.99 1063
9955.93 1003
9956.87 1036
9957.82 999
9958.76 1012
9959.70 988
9960.64 958
9961.59 886
9962.53 913
9963.47 873
9964.41 926
9965.35 859
9966.30 851
9967.24 791
9968.18 808
9969.13 814
9970.07 810
9971.01 774
9971.95 812
9972.90 771
9973.84 782
9974.78 778
9975.73 742
9976.67 752
9977.61 755
9978.55 736
9979.50 724
9980.44 741
9981.38 732
9982.33 711
9983.27 703
9984.21 739
9985.16 750
9986.10 717
9987.04 711
9987.99 695
9988.93 702
9989.88 725
9990.82 723
9991.76 744
9992.71 757
9993.65 717
9994.59 761
9995.54 785
9996.48 741
9997.43 717
9998.37 750
9999.31 781
10000.26 756
10001.20 709
10002.15 712
10003.09 713
10004.04 737
10004.98 699
10005.92 708
10006.87 708
10007.81 704
10008.76 723
10009.70 724
10010.65 674
10011.59 666
10012.54 696
10013.48 724
10014.43 691
10015.37 715
10016.32 673
10017.26 648
10018.21 673
10019.15 680
10020.10 670
10021.04 668
10021.99 651
10022.93 657
10023.88 696
10024.82 649
10025.77 672
10026.71 672
10027.66 626
10028.60 605
10029.55 642
10030.49 650
10031.44 698
10032.39 666
10033.33 679
10034.28 655
10035.22 655
10036.17 673
10037.11 656
10038.06 653
10039.01 642
10039.95 653
10040.90 644
10041.84 638
10042.79 668
10043.74 659
10044.68 637
10045.63 617
10046.58 608
10047.52 602
10048.47 598
10049.41 621
10050.36 624
10051.31 625
10052.25 634
10053.20 630
10054.15 649
10055.09 637
10056.04 595
10056.99 638
10057.93 599
10058.88 600
10059.83 606
10060.78 604
10061.72 644
10062.67 624
10063.62 622
10064.56 628
10065.51 619
10066.46 601
10067.41 617
10068.35 603
10069.30 606
10070.25 620
10071.20 633
10072.14 638
10073.09 613
10074.04 649
10074.99 616
10075.93 578
10076.88 568
10077.83 585
10078.78 589
10079.72 568
10080.67 593
10081.62 625
10082.57 587
10083.52 608
10084.46 610
10085.41 556
10086.36 602
10087.31 630
10088.26 604
10089.21 575
10090.15 603
10091.10 615
10092.05 602
10093.00 583
10093.95 595
10094.90 611
10095.85 596
10096.79 611
10097.74 633
10098.69 618
10099.64 616
10100.59 579
10101.54 594
10102.49 574
10103.44 572
10104.39 584
10105.33 648
10106.28 608
10107.23 652
10108.18 592
10109.13 590
10110.08 589
10111.03 619
10111.98 624
10112.93 559
10113.88 596
10114.83 615
10115.78 593
10116.73 597
10117.68 611
10118.63 614
10119.58 605
10120.53 641
10121.48 608
10122.43 618
10123.38 629
10124.33 611
10125.28 627
10126.23 601
10127.18 624
10128.13 604
10129.08 592
10130.03 594
10130.98 609
10131.93 598
10132.88 625
10133.83 638
10134.78 638
10135.73 605
10136.68 614
10137.63 602
10138.58 646
10139.53 655
10140.48 641
10141.43 644
10142.38 671
10143.33 669
10144.29 678
10145.24 677
10146.19 702
10147.14 703
10148.09 677
10149.04 737
10149.99 715
10150.94 662
10151.89 676
10152.85 677
10153.80 666
10154.75 705
10155.70 732
10156.65 725
10157.60 689
10158.55 739
10159.51 714
10160.46 743
10161.41 715
10162.36 739
10163.31 750
10164.26 724
10165.22 758
10166.17 775
10167.12 784
10168.07 800
10169.02 785
10169.98 771
10170.93 765
10171.88 761
10172.83 824
10173.79 804
10174.74 781
10175.69 844
10176.64 833
10177.60 881
10178.55 855
10179.50 834
10180.45 870
10181.41 903
10182.36 901
10183.31 870
10184.26 841
10185.22 871
10186.17 875
10187.12 885
10188.08 946
10189.03 875
10189.98 872
10190.93 937
10191.89 937
10192.84 900
10193.79 931
10194.75 971
10195.70 986
10196.65 1053
10197.61 978
10198.56 986
10199.51 998
10200.47 935
10201.42 994
10202.38 1057
10203.33 1014
10204.28 1040
10205.24 1084
10206.19 1101
10207.14 1150
10208.10 1112
10209.05 1107
10210.01 1105
10210.96 1119
10211.91 1174
10212.87 1176
10213.82 1154
10214.78 1160
10215.73 1078
10216.69 1036
10217.64 1024
10218.59 1038
10219.55 1015
10220.50 1044
10221.46 969
10222.41 1024
10223.37 976
10224.32 994
10225.28 946
10226.23 970
10227.19 1025
10228.14 963
10229.10 973
10230.05 1005
10231.01 971
10231.96 1001
10232.92 1012
10233.87 1031
10234.83 1102
10235.78 1131
10236.74 1099
10237.69 1131
10238.65 1174
10239.60 1166
10240.56 1129
10241.51 1132
10242.47 1126
10243.42 1090
10244.38 1070
10245.34 1038
10246.29 1011
10247.25 1020
10248.20 1003
10249.16 1000
10250.11 964
10251.07 952
10252.03 926
10252.98 895
10253.94 873
10254.89 889
10255.85 889
10256.81 864
10257.76 869
10258.72 821
10259.68 848
10260.63 828
10261.59 811
10262.55 808
10263.50 778
10264.46 794
10265.41 782
10266.37 798
10267.33 804
10268.28 784
10269.24 813
10270.20 796
10271.16 799
10272.11 787
10273.07 802
10274.03 795
10274.98 825
10275.94 800
10276.90 869
10277.85 775
10278.81 775
10279.77 802
10280.73 778
10281.68 766
10282.64 732
10283.60 769
10284.56 760
10285.51 761
10286.47 730
10287.43 712
10288.39 680
10289.34 668
10290.30 716
10291.26 726
10292.22 728
10293.18 694
10294.13 710
10295.09 742
10296.05 727
10297.01 738
10297.97 707
10298.92 700
10299.88 733
10300.84 704
10301.80 697
10302.76 732
10303.72 738
10304.67 715
10305.63 720
10306.59 735
10307.55 716
10308.51 701
10309.47 716
10310.43 695
10311.38 696
10312.34 710
10313.30 711
10314.26 722
10315.22 756
10316.18 709
10317.14 689
10318.10 713
10319.06 733
10320.01 741
10320.97 693
10321.93 678
10322.89 709
10323.85 671
10324.81 706
10325.77 687
10326.73 663
10327.69 712
10328.65 689
10329.61 687
10330.57 668
10331.53 684
10332.49 687
10333.45 696
10334.41 685
10335.37 696
10336.33 696
10337.29 655
10338.25 659
10339.21 643
10340.17 641
10341.13 659
10342.09 621
10343.05 627
10344.01 619
10344.97 617
10345.93 636
10346.89 631
10347.85 611
10348.81 599
10349.77 608
10350.73 624
10351.69 635
10352.65 623
10353.61 650
10354.57 620
10355.53 573
10356.49 580
10357.46 573
10358.42 572
10359.38 596
10360.34 594
10361.30 594
10362.26 616
10363.22 564
10364.18 554
10365.14 575
10366.11 565
10367.07 551
10368.03 577
10368.99 573
10369.95 565
10370.91 583
10371.87 551
10372.84 523
10373.80 549
10374.76 546
10375.72 544
10376.68 587
10377.64 572
10378.61 561
10379.57 567
10380.53 579
10381.49 570
10382.45 592
10383.42 556
10384.38 520
10385.34 543
10386.30 536
10387.27 576
10388.23 584
10389.19 549
10390.15 562
10391.11 551
10392.08 542
10393.04 489
10394.00 544
10394.96 544
10395.93 543
10396.89 557
10397.85 570
10398.82 575
10399.78 560
10400.74 542
10401.70 537
10402.67 556
10403.63 529
10404.59 550
10405.56 557
10406.52 545
10407.48 561
10408.45 541
10409.41 536
10410.37 508
10411.34 527
10412.30 545
10413.26 573
10414.23 511
10415.19 521
10416.15 542
10417.12 564
10418.08 594
10419.04 551
10420.01 588
10420.97 560
10421.94 542
10422.90 544
10423.86 584
10424.83 550
10425.79 575
10426.76 578
10427.72 568
10428.68 571
10429.65 563
10430.61 522
10431.58 520
10432.54 525
10433.51 524
10434.47 516
10435.44 526
10436.40 528
10437.36 522
10438.33 506
10439.29 524
10440.26 511
10441.22 518
10442.19 493
10443.15 487
10444.12 479
10445.08 500
10446.05 514
10447.01 534
10447.98 493
10448.94 503
10449.91 502
10450.87 499
10451.84 500
10452.80 500
10453.77 486
10454.73 497
10455.70 488
10456.67 495
10457.63 494
10458.60 519
10459.56 515
10460.53 518
10461.49 516
10462.46 547
10463.43 513
10464.39 523
10465.36 539
10466.32 578
10467.29 554
10468.25 543
10469.22 526
10470.19 512
10471.15 515
10472.12 493
10473.09 515
10474.05 525
10475.02 524
10475.98 499
10476.95 512
10477.92 506
10478.88 538
10479.85 512
10480.82 553
10481.78 522
10482.75 523
10483.72 523
10484.68 519
10485.65 549
10486.62 519
10487.58 507
10488.55 508
10489.52 499
10490.49 507
10491.45 542
10492.42 537
10493.39 559
10494.35 533
10495.32 536
10496.29 508
10497.26 514
10498.22 525
10499.19 490
10500.16 470
10501.13 487
10502.09 542
10503.06 512
10504.03 530
10505.00 518
10505.96 507
10506.93 529
10507.90 518
10508.87 535
10509.84 515
10510.80 519
10511.77 505
10512.74 503
10513.71 506
10514.68 507
10515.64 520
10516.61 520
10517.58 500
10518.55 490
10519.52 503
10520.49 508
10521.45 508
10522.42 505
10523.39 522
10524.36 509
10525.33 474
10526.30 520
10527.27 533
10528.23 532
10529.20 527
10530.17 500
10531.14 542
10532.11 533
10533.08 517
10534.05 546
10535.02 513
10535.99 540
10536.96 540
10537.93 561
10538.89 567
10539.86 563
10540.83 561
10541.80 564
10542.77 558
10543.74 537
10544.71 531
10545.68 569
10546.65 583
10547.62 533
10548.59 536
10549.56 562
10550.53 548
10551.50 586
10552.47 573
10553.44 543
10554.41 544
10555.38 559
10556.35 581
10557.32 552
10558.29 572
10559.26 576
10560.23 607
10561.20 621
10562.17 622
10563.14 594
10564.11 598
10565.08 582
10566.05 629
10567.02 599
10567.99 585
10568.96 586
10569.93 618
10570.91 593
10571.88 604
10572.85 574
10573.82 562
10574.79 564
10575.76 558
10576.73 584
10577.70 598
10578.67 609
10579.64 575
10580.62 577
10581.59 541
10582.56 584
10583.53 567
10584.50 589
10585.47 553
10586.44 565
10587.42 574
10588.39 534
10589.36 558
10590.33 597
10591.30 568
10592.27 599
10593.25 652
10594.22 630
10595.19 635
10596.16 607
10597.13 633
10598.10 611
10599.08 588
10600.05 613
10601.02 635
10601.99 637
10602.97 616
10603.94 638
10604.91 643
10605.88 646
10606.85 661
10607.83 729
10608.80 722
10609.77 707
10610.74 721
10611.72 759
10612.69 757
10613.66 757
10614.64 764
10615.61 757
10616.58 712
10617.55 761
10618.53 744
10619.50 733
10620.47 735
10621.45 709
10622.42 695
10623.39 633
10624.37 636
10625.34 632
10626.31 655
10627.29 663
10628.26 674
10629.23 627
10630.21 640
10631.18 612
10632.15 624
10633.13 585
10634.10 620
10635.07 639
10636.05 629
10637.02 617
10638.00 649
10638.97 644
10639.94 642
10640.92 665
10641.89 658
10642.87 681
10643.84 650
10644.81 656
10645.79 633
10646.76 659
10647.74 693
10648.71 686
10649.68 701
10650.66 642
10651.63 645
10652.61 668
10653.58 604
10654.56 596
10655.53 585
10656.51 572
10657.48 567
10658.46 568
10659.43 558
10660.41 547
10661.38 573
10662.36 552
10663.33 545
10664.31 534
10665.28 546
10666.26 526
10667.23 522
10668.21 532
10669.18 517
10670.16 536
10671.13 535
10672.11 561
10673.08 543
10674.06 560
10675.03 566
10676.01 562
10676.99 578
10677.96 540
10678.94 585
10679.91 572
10680.89 558
10681.86 522
10682.84 566
10683.82 544
10684.79 604
10685.77 568
10686.74 553
10687.72 558
10688.70 560
10689.67 553
10690.65 552
10691.63 539
10692.60 516
10693.58 518
10694.55 526
10695.53 542
10696.51 568
10697.48 558
10698.46 518
10699.44 547
10700.41 496
10701.39 518
10702.37 484
10703.34 493
10704.32 519
10705.30 510
10706.27 534
10707.25 488
10708.23 498
10709.21 493
10710.18 510
10711.16 510
10712.14 509
10713.11 520
10714.09 514
10715.07 504
10716.05 510
10717.02 505
10718.00 532
10718.98 532
10719.96 548
10720.93 541
10721.91 532
10722.89 515
10723.87 513
10724.85 529
10725.82 524
10726.80 496
10727.78 532
10728.76 501
10729.74 522
10730.71 512
10731.69 479
10732.67 497
10733.65 513
10734.63 497
10735.60 527
10736.58 526
10737.56 539
10738.54 556
10739.52 515
10740.50 508
10741.48 497
10742.45 522
10743.43 518
10744.41 540
10745.39 572
10746.37 551
10747.35 546
10748.33 567
10749.31 557
10750.28 534
10751.26 544
10752.24 547
10753.22 576
10754.20 522
10755.18 519
10756.16 503
10757.14 545
10758.12 532
10759.10 526
10760.08 523
10761.06 529
10762.04 516
10763.01 531
10763.99 536
10764.97 536
10765.95 526
10766.93 543
10767.91 560
10768.89 526
10769.87 513
10770.85 518
10771.83 551
10772.81 559
10773.79 529
10774.77 510
10775.75 559
10776.73 549
10777.71 572
10778.69 558
10779.67 580
10780.65 576
10781.63 595
10782.62 600
10783.60 574
10784.58 544
10785.56 624
10786.54 604
10787.52 584
10788.50 580
10789.48 598
10790.46 623
10791.44 610
10792.42 620
10793.40 581
10794.38 599
10795.37 587
10796.35 563
10797.33 569
10798.31 574
10799.29 592
10800.27 559
10801.25 543
10802.23 564
10803.21 567
10804.20 547
10805.18 558
10806.16 575
10807.14 566
10808.12 573
10809.10 525
10810.09 583
10811.07 557
10812.05 568
10813.03 528
10814.01 546
10815.00 571
10815.98 597
10816.96 586
10817.94 579
10818.92 562
10819.91 564
10820.89 544
10821.87 559
10822.85 563
10823.83 588
10824.82 596
10825.80 560
10826.78 544
10827.76 546
10828.75 603
10829.73 569
10830.71 598
10831.69 610
10832.68 598
10833.66 622
10834.64 593
10835.63 562
10836.61 539
10837.59 576
10838.57 609
10839.56 624
10840.54 613
10841.52 607
10842.51 593
10843.49 614
10844.47 600
10845.46 607
10846.44 592
10847.42 603
10848.41 621
10849.39 625
10850.37 662
10851.36 638
10852.34 630
10853.32 641
10854.31 633
10855.29 620
10856.28 648
10857.26 674
10858.24 670
10859.23 649
10860.21 700
10861.20 680
10862.18 653
10863.16 634
10864.15 702
10865.13 676
10866.12 655
10867.10 688
10868.08 676
10869.07 710
10870.05 704
10871.04 667
10872.02 727
10873.01 719
10873.99 667
10874.98 683
10875.96 698
10876.95 701
10877.93 718
10878.92 717
10879.90 737
10880.89 711
10881.87 723
10882.86 747
10883.84 735
10884.83 695
10885.81 751
10886.80 746
10887.78 772
10888.77 720
10889.75 729
10890.74 743
10891.72 778
10892.71 777
10893.69 766
10894.68 757
10895.66 758
10896.65 791
10897.64 794
10898.62 792
10899.61 800
10900.59 858
10901.58 830
10902.56 822
10903.55 819
10904.54 824
10905.52 819
10906.51 832
10907.49 874
10908.48 911
10909.47 914
10910.45 893
10911.44 908
10912.43 919
10913.41 931
10914.40 935
10915.39 917
10916.37 906
10917.36 965
10918.35 991
10919.33 942
10920.32 974
10921.31 981
10922.29 1023
10923.28 1030
10924.27 1016
10925.25 1005
10926.24 999
10927.23 1001
10928.21 963
10929.20 1031
10930.19 1046
10931.18 1025
10932.16 1061
10933.15 1046
10934.14 1046
10935.12 1085
10936.11 1125
10937.10 1094
10938.09 1118
10939.07 1061
10940.06 1136
10941.05 1167
10942.04 1150
10943.02 1198
10944.01 1188
10945.00 1234
10945.99 1245
10946.98 1287
10947.96 1290
10948.95 1262
10949.94 1317
10950.93 1326
10951.92 1405
10952.90 1436
10953.89 1490
10954.88 1530
10955.87 1562
10956.86 1623
10957.85 1676
10958.83 1703
10959.82 1790
10960.81 1804
10961.80 1823
10962.79 1766
10963.78 1781
10964.77 1814
10965.75 1802
10966.74 1788
10967.73 1833
10968.72 1771
10969.71 1646
10970.70 1622
10971.69 1589
10972.68 1520
10973.67 1467
10974.66 1461
10975.64 1389
10976.63 1404
10977.62 1397
10978.61 1351
10979.60 1392
10980.59 1380
10981.58 1385
10982.57 1372
10983.56 1390
10984.55 1372
10985.54 1400
10986.53 1434
10987.52 1430
10988.51 1460
10989.50 1457
10990.49 1501
10991.48 1523
10992.47 1585
10993.46 1605
10994.45 1685
10995.44 1760
10996.43 1790
10997.42 1891
10998.41 1986
10999.40 2033
11000.39 2124
11001.38 2218
11002.37 2190
11003.36 2197
11004.35 2224
11005.34 2230
11006.33 2124
11007.32 2028
11008.31 2000
11009.30 1965
11010.30 1836
11011.29 1841
11012.28 1761
11013.27 1610
11014.26 1529
11015.25 1430
11016.24 1413
11017.23 1397
11018.22 1325
11019.21 1258
11020.21 1221
11021.20 1202
11022.19 1202
11023.18 1137
11024.17 1137
11025.16 1130
11026.15 1039
11027.14 1029
11028.14 1046
11029.13 1068
11030.12 1087
11031.11 1075
11032.10 1028
11033.09 1026
11034.09 1070
11035.08 1042
11036.07 1029
11037.06 1021
11038.05 1007
11039.05 1036
11040.04 1053
11041.03 1034
11042.02 1007
11043.02 1049
11044.01 1051
11045.00 991
11045.99 1009
11046.98 997
11047.98 1005
11048.97 1015
11049.96 1012
11050.95 971
11051.95 951
11052.94 964
11053.93 930
11054.93 914
11055.92 910
11056.91 880
11057.90 897
11058.90 910
11059.89 941
11060.88 903
11061.88 903
11062.87 871
11063.86 909
11064.86 906
11065.85 926
11066.84 912
11067.84 903
11068.83 929
11069.82 907
11070.82 934
11071.81 921
11072.80 937
11073.80 958
11074.79 928
11075.78 960
11076.78 920
11077.77 893
11078.77 902
11079.76 928
11080.75 950
11081.75 971
11082.74 932
11083.74 920
11084.73 923
11085.72 908
11086.72 896
11087.71 887
11088.71 870
11089.70 889
11090.70 881
11091.69 874
11092.68 884
11093.68 893
11094.67 888
11095.67 852
11096.66 875
11097.66 827
11098.65 828
11099.65 868
11100.64 805
11101.64 829
11102.63 819
11103.63 799
11104.62 807
11105.62 814
11106.61 782
11107.61 819
11108.60 831
11109.60 842
11110.59 812
11111.59 818
11112.58 821
11113.58 784
11114.57 793
11115.57 807
11116.56 783
11117.56 818
11118.56 829
11119.55 787
11120.55 804
11121.54 819
11122.54 769
11123.54 799
11124.53 808
11125.53 811
11126.52 799
11127.52 798
11128.51 811
11129.51 798
11130.51 807
11131.50 836
11132.50 811
11133.50 781
11134.49 795
11135.49 787
11136.49 752
11137.48 804
11138.48 773
11139.47 770
11140.47 775
11141.47 803
11142.46 767
11143.46 771
11144.46 769
11145.46 771
11146.45 800
11147.45 807
11148.45 753
11149.44 786
11150.44 784
11151.44 777
11152.43 774
11153.43 791
11154.43 769
11155.43 797
11156.42 796
11157.42 744
11158.42 766
11159.42 791
11160.41 782
11161.41 775
11162.41 812
11163.41 781
11164.40 782
11165.40 752
11166.40 763
11167.40 750
11168.39 783
11169.39 748
11170.39 761
11171.39 768
11172.39 760
11173.38 733
11174.38 715
11175.38 734
11176.38 740
11177.38 746
11178.38 763
11179.37 748
11180.37 743
11181.37 745
11182.37 735
11183.37 708
11184.37 697
11185.37 685
11186.36 755
11187.36 739
11188.36 742
11189.36 696
11190.36 739
11191.36 742
11192.36 750
11193.36 740
11194.36 739
11195.35 766
11196.35 741
11197.35 743
11198.35 782
11199.35 742
11200.35 758
11201.35 802
11202.35 748
11203.35 764
11204.35 730
11205.35 750
11206.35 755
11207.35 787
11208.35 784
11209.35 809
11210.35 812
11211.35 780
11212.35 775
11213.35 771
11214.35 743
11215.34 754
11216.35 772
11217.35 809
11218.35 794
11219.35 780
11220.35 740
11221.35 767
11222.35 734
11223.35 750
11224.35 762
11225.35 777
11226.35 769
11227.35 759
11228.35 750
11229.35 790
11230.35 782
11231.35 794
11232.35 798
11233.35 778
11234.35 838
11235.35 789
11236.35 817
11237.36 817
11238.36 836
11239.36 796
11240.36 822
11241.36 774
11242.36 800
11243.36 842
11244.36 862
11245.36 822
11246.37 824
11247.37 856
11248.37 811
11249.37 832
11250.37 873
11251.37 895
11252.38 860
11253.38 824
11254.38 848
11255.38 878
11256.38 896
11257.38 868
11258.39 889
11259.39 886
11260.39 900
11261.39 897
11262.39 865
11263.40 886
11264.40 908
11265.40 963
11266.40 927
11267.40 906
11268.41 952
11269.41 948
11270.41 955
11271.41 990
11272.42 987
11273.42 1012
11274.42 1032
11275.42 995
11276.43 1012
11277.43 995
11278.43 1000
11279.44 1015
11280.44 1008
11281.44 1009
11282.44 994
11283.45 1006
11284.45 997
11285.45 967
11286.46 975
11287.46 938
11288.46 936
11289.47 907
11290.47 894
11291.47 881
11292.48 843
11293.48 864
11294.48 864
11295.49 873
11296.49 881
11297.49 843
11298.50 825
11299.50 841
11300.51 827
11301.51 817
11302.51 808
11303.52 823
11304.52 779
11305.53 825
11306.53 811
11307.53 834
11308.54 835
11309.54 840
11310.55 868
11311.55 864
11312.55 838
11313.56 853
11314.56 822
11315.57 857
11316.57 890
11317.58 889
11318.58 859
11319.59 854
11320.59 882
11321.59 933
11322.60 961
11323.60 928
11324.61 902
11325.61 902
11326.62 945
11327.62 904
11328.63 901
11329.63 884
11330.64 850
11331.64 911
11332.65 862
11333.65 876
11334.66 852
11335.67 831
11336.67 875
11337.68 862
11338.68 836
11339.69 904
11340.69 866
11341.70 888
11342.70 870
11343.71 883
11344.72 928
11345.72 893
11346.73 890
11347.73 886
11348.74 887
11349.74 883
11350.75 860
11351.76 880
11352.76 861
11353.77 847
11354.78 836
11355.78 835
11356.79 848
11357.79 839
11358.80 850
11359.81 808
11360.81 822
11361.82 837
11362.83 822
11363.83 802
11364.84 801
11365.85 782
11366.85 824
11367.86 821
11368.87 817
11369.87 818
11370.88 825
11371.89 810
11372.89 834
11373.90 787
11374.91 759
11375.92 816
11376.92 792
11377.93 803
11378.94 782
11379.94 815
11380.95 799
11381.96 775
11382.97 754
11383.97 799
11384.98 773
11385.99 780
11387.00 796
11388.00 769
11389.01 788
11390.02 799
11391.03 810
11392.04 834
11393.04 828
11394.05 810
11395.06 813
11396.07 808
11397.08 793
11398.08 810
11399.09 800
11400.10 819
11401.11 792
11402.12 831
11403.12 798
11404.13 823
11405.14 831
11406.15 818
11407.16 838
11408.17 821
11409.18 807
11410.18 813
11411.19 797
11412.20 837
11413.21 842
11414.22 849
11415.23 838
11416.24 813
11417.25 836
11418.25 852
11419.26 837
11420.27 840
11421.28 873
11422.29 841
11423.30 843
11424.31 809
11425.32 827
11426.33 817
11427.34 810
11428.35 835
11429.36 824
11430.37 901
11431.38 877
11432.39 886
11433.39 863
11434.40 877
11435.41 845
11436.42 847
11437.43 883
11438.44 902
11439.45 871
11440.46 879
11441.47 887
11442.48 875
11443.49 876
11444.50 877
11445.51 868
11446.52 873
11447.53 898
11448.55 903
11449.56 890
11450.57 881
11451.58 913
11452.59 908
11453.60 908
11454.61 895
11455.62 891
11456.63 891
11457.64 900
11458.65 899
11459.66 866
11460.67 880
11461.68 903
11462.69 912
11463.71 891
11464.72 930
11465.73 971
11466.74 926
11467.75 927
11468.76 954
11469.77 972
11470.78 931
11471.80 969
11472.81 975
11473.82 968
11474.83 969
11475.84 979
11476.85 964
11477.86 1017
11478.88 1009
11479.89 1018
11480.90 1008
11481.91 1037
11482.92 1035
11483.93 1027
11484.95 1020
11485.96 1066
11486.97 1079
11487.98 1068
11489.00 1121
11490.01 1083
11491.02 1096
11492.03 1106
11493.04 1154
11494.06 1185
11495.07 1180
11496.08 1197
11497.09 1226
11498.11 1218
11499.12 1209
11500.13 1243
11501.14 1232
11502.16 1235
11503.17 1228
11504.18 1301
11505.20 1314
11506.21 1288
11507.22 1358
11508.23 1374
11509.25 1410
11510.26 1397
11511.27 1391
11512.29 1474
11513.30 1532
11514.31 1532
11515.33 1551
11516.34 1573
11517.35 1676
11518.37 1725
11519.38 1759
11520.39 1800
11521.41 1835
11522.42 1870
11523.43 1937
11524.45 2012
11525.46 2013
11526.47 2065
11527.49 2160
11528.50 2232
11529.52 2368
11530.53 2432
11531.54 2552
11532.56 2618
11533.57 2710
11534.59 2860
11535.60 3010
11536.62 3115
11537.63 3267
11538.64 3466
11539.66 3627
11540.67 3730
11541.69 3851
11542.70 3886
11543.72 3900
11544.73 3897
11545.75 3817
11546.76 3727
11547.77 3577
11548.79 3436
11549.80 3345
11550.82 3153
11551.83 3073
11552.85 2893
11553.86 2689
11554.88 2539
11555.89 2423
11556.91 2251
11557.92 2102
11558.94 2083
11559.95 1956
11560.97 1858
11561.99 1766
11563.00 1667
11564.02 1618
11565.03 1572
11566.05 1524
11567.06 1525
11568.08 1500
11569.09 1500
11570.11 1506
11571.13 1525
11572.14 1472
11573.16 1517
11574.17 1503
11575.19 1513
11576.20 1469
11577.22 1505
11578.24 1469
11579.25 1456
11580.27 1479
11581.29 1515
11582.30 1496
11583.32 1429
11584.33 1450
11585.35 1436
11586.37 1386
11587.38 1415
11588.40 1399
11589.42 1415
11590.43 1411
11591.45 1408
11592.47 1398
11593.48 1438
11594.50 1384
11595.52 1391
11596.53 1392
11597.55 1394
11598.57 1413
11599.58 1446
11600.60 1426
11601.62 1426
11602.64 1463
11603.65 1500
11604.67 1519
11605.69 1482
11606.70 1498
11607.72 1513
11608.74 1550
11609.76 1498
11610.77 1464
11611.79 1445
11612.81 1488
11613.83 1460
11614.84 1433
11615.86 1491
11616.88 1483
11617.90 1462
11618.92 1431
11619.93 1372
11620.95 1349
11621.97 1382
11622.99 1378
11624.01 1373
11625.02 1373
11626.04 1332
11627.06 1379
11628.08 1329
11629.10 1336
11630.11 1327
11631.13 1235
11632.15 1225
11633.17 1236
11634.19 1223
11635.21 1197
11636.23 1140
11637.24 1217
11638.26 1154
11639.28 1177
11640.30 1122
11641.32 1107
11642.34 1138
11643.36 1093
11644.38 1102
11645.39 1077
11646.41 1050
11647.43 1096
11648.45 1087
11649.47 1090
11650.49 1082
11651.51 1038
11652.53 1037
11653.55 1054
11654.57 1008
11655.59 997
11656.61 1002
11657.63 1026
11658.65 1016
11659.67 981
11660.69 969
11661.70 970
11662.72 935
11663.74 979
11664.76 996
11665.78 985
11666.80 951
11667.82 958
11668.84 910
11669.86 873
11670.88 896
11671.90 926
11672.92 883
11673.95 893
11674.97 912
11675.99 887
11677.01 870
11678.03 906
11679.05 850
11680.07 872
11681.09 895
11682.11 843
11683.13 896
11684.15 869
11685.17 850
11686.19 882
11687.21 883
11688.23 881
11689.25 867
11690.28 854
11691.30 837
11692.32 863
11693.34 847
11694.36 858
11695.38 860
11696.40 832
11697.42 775
11698.44 785
11699.47 818
11700.49 828
11701.51 784
11702.53 782
11703.55 784
11704.57 774
11705.60 777
11706.62 788
11707.64 784
11708.66 765
11709.68 749
11710.70 749
11711.73 752
11712.75 755
11713.77 739
11714.79 770
11715.81 759
11716.84 727
11717.86 727
11718.88 689
11719.90 714
11720.92 710
11721.95 711
11722.97 718
11723.99 727
11725.01 690
11726.04 724
11727.06 681
11728.08 716
11729.11 731
11730.13 723
11731.15 712
11732.17 703
11733.20 692
11734.22 700
11735.24 713
11736.26 669
11737.29 675
11738.31 678
11739.33 689
11740.36 689
11741.38 705
11742.40 690
11743.43 655
11744.45 640
11745.47 684
11746.50 689
11747.52 675
11748.54 677
11749.57 651
11750.59 657
11751.62 621
11752.64 600
11753.66 653
11754.69 648
11755.71 641
11756.73 649
11757.76 661
11758.78 638
11759.81 653
11760.83 653
11761.85 651
11762.88 640
11763.90 654
11764.93 662
11765.95 656
11766.98 652
11768.00 650
11769.02 654
11770.05 664
11771.07 679
11772.10 654
11773.12 693
11774.15 674
11775.17 673
11776.20 671
11777.22 680
11778.25 716
11779.27 687
11780.30 698
11781.32 657
11782.35 692
11783.37 662
11784.40 634
11785.42 680
11786.45 667
11787.47 666
11788.50 667
11789.52 677
11790.55 672
11791.57 652
11792.60 667
11793.62 657
11794.65 655
11795.67 660
11796.70 655
11797.73 623
11798.75 652
11799.78 645
11800.80 663
11801.83 648
11802.85 656
11803.88 659
11804.91 679
11805.93 648
11806.96 667
11807.98 666
11809.01 653
11810.04 653
11811.06 669
11812.09 701
11813.12 669
11814.14 657
11815.17 682
11816.19 682
11817.22 656
11818.25 651
11819.27 659
11820.30 683
11821.33 685
11822.35 690
11823.38 696
11824.41 689
11825.44 664
11826.46 686
11827.49 681
11828.52 710
11829.54 699
11830.57 706
11831.60 690
11832.62 700
11833.65 736
11834.68 673
11835.71 702
11836.73 698
11837.76 699
11838.79 752
11839.82 751
11840.84 703
11841.87 701
11842.90 726
11843.93 683
11844.95 719
11845.98 753
11847.01 706
11848.04 737
11849.07 758
11850.09 742
11851.12 736
11852.15 735
11853.18 748
11854.21 799
11855.23 787
11856.26 763
11857.29 756
11858.32 777
11859.35 768
11860.38 776
11861.40 780
11862.43 785
11863.46 819
11864.49 816
11865.52 797
11866.55 799
11867.58 842
11868.60 840
11869.63 823
11870.66 849
11871.69 845
11872.72 861
11873.75 873
11874.78 866
11875.81 898
11876.84 876
11877.86 913
11878.89 907
11879.92 904
11880.95 904
11881.98 878
11883.01 903
11884.04 932
11885.07 893
11886.10 924
11887.13 919
11888.16 1017
11889.19 990
11890.22 1016
11891.25 1032
11892.28 1055
11893.31 1042
11894.34 1025
11895.37 1046
11896.40 1113
11897.43 1075
11898.46 1099
11899.49 1159
11900.52 1149
11901.55 1267
11902.58 1226
11903.61 1249
11904.64 1267
11905.67 1310
11906.70 1294
11907.73 1291
11908.76 1344
11909.79 1346
11910.82 1325
11911.85 1283
11912.88 1305
11913.91 1318
11914.94 1317
11915.97 1303
11917.01 1314
11918.04 1285
11919.07 1236
11920.10 1290
11921.13 1279
11922.16 1296
11923.19 1295
11924.22 1299
11925.25 1303
11926.28 1308
11927.32 1360
11928.35 1352
11929.38 1393
11930.41 1416
11931.44 1378
11932.47 1404
11933.50 1466
11934.54 1459
11935.57 1423
11936.60 1477
11937.63 1460
11938.66 1439
11939.70 1398
11940.73 1420
11941.76 1461
11942.79 1377
11943.82 1333
11944.85 1297
11945.89 1247
11946.92 1187
11947.95 1214
11948.98 1153
11950.02 1115
11951.05 1128
11952.08 1121
11953.11 1062
11954.15 997
11955.18 1028
11956.21 1044
11957.24 1010
11958.28 1005
11959.31 1010
11960.34 1007
11961.37 988
11962.41 1018
11963.44 986
11964.47 996
11965.51 975
11966.54 988
11967.57 1013
11968.60 1001
11969.64 1018
11970.67 997
11971.70 1005
11972.74 1022
11973.77 1016
11974.80 1045
11975.84 990
11976.87 999
11977.90 988
11978.94 1004
11979.97 1019
11981.00 1031
11982.04 1025
11983.07 1002
11984.11 1009
11985.14 1034
11986.17 1054
11987.21 1044
11988.24 1034
11989.28 1036
11990.31 1043
11991.34 1050
11992.38 1061
11993.41 1082
11994.45 1055
11995.48 1037
11996.51 1080
11997.55 1113
11998.58 1083
11999.62 1056
12000.65 1071
12001.69 1076
12002.72 1099
12003.76 1089
12004.79 1082
12005.82 1098
12006.86 1085
12007.89 1122
12008.93 1166
12009.96 1165
12011.00 1166
12012.03 1187
12013.07 1188
12014.10 1192
12015.14 1171
12016.17 1200
12017.21 1184
12018.24 1236
12019.28 1266
12020.32 1272
12021.35 1258
12022.39 1256
12023.42 1308
12024.46 1283
12025.49 1267
12026.53 1283
12027.56 1290
12028.60 1297
12029.64 1278
12030.67 1303
12031.71 1314
12032.74 1323
12033.78 1307
12034.81 1315
12035.85 1293
12036.89 1304
12037.92 1289
12038.96 1326
12039.99 1269
12041.03 1314
12042.07 1298
12043.10 1326
12044.14 1325
12045.18 1287
12046.21 1286
12047.25 1286
12048.29 1282
12049.32 1295
12050.36 1347
12051.40 1343
12052.43 1368
12053.47 1353
12054.51 1351
12055.54 1352
12056.58 1351
12057.62 1419
12058.65 1365
12059.69 1408
12060.73 1427
12061.76 1447
12062.80 1421
12063.84 1408
12064.88 1433
12065.91 1399
12066.95 1394
12067.99 1400
12069.03 1360
12070.06 1283
12071.10 1312
12072.14 1304
12073.18 1258
12074.21 1249
12075.25 1200
12076.29 1192
12077.33 1197
12078.36 1189
12079.40 1170
12080.44 1172
12081.48 1139
12082.52 1179
12083.55 1158
12084.59 1165
12085.63 1161
12086.67 1144
12087.71 1148
12088.74 1179
12089.78 1178
12090.82 1191
12091.86 1199
12092.90 1197
12093.94 1171
12094.98 1246
12096.01 1238
12097.05 1230
12098.09 1220
12099.13 1280
12100.17 1238
12101.21 1248
12102.25 1277
12103.28 1285
12104.32 1334
12105.36 1356
12106.40 1334
12107.44 1340
12108.48 1316
12109.52 1306
12110.56 1291
12111.60 1320
12112.64 1306
12113.68 1246
12114.72 1226
12115.76 1174
12116.79 1161
12117.83 1116
12118.87 1140
12119.91 1111
12120.95 1071
12121.99 1041
12123.03 1043
12124.07 1012
12125.11 990
12126.15 984
12127.19 969
12128.23 989
12129.27 954
12130.31 909
12131.35 940
12132.39 977
12133.43 910
12134.47 895
12135.51 949
12136.55 936
12137.59 917
12138.63 950
12139.67 890
12140.71 919
12141.76 962
12142.80 908
12143.84 881
12144.88 860
12145.92 870
12146.96 868
12148.00 880
12149.04 899
12150.08 907
12151.12 860
12152.16 843
12153.20 831
12154.25 891
12155.29 848
12156.33 882
12157.37 854
12158.41 830
12159.45 804
12160.49 806
12161.53 818
12162.58 809
12163.62 774
12164.66 803
12165.70 807
12166.74 775
12167.78 778
12168.82 789
12169.87 797
12170.91 767
12171.95 778
12172.99 796
12174.03 778
12175.08 784
12176.12 771
12177.16 807
12178.20 787
12179.24 786
12180.29 755
12181.33 788
12182.37 768
12183.41 752
12184.46 766
12185.50 762
12186.54 778
12187.58 734
12188.63 749
12189.67 732
12190.71 725
12191.75 728
12192.80 714
12193.84 731
12194.88 729
12195.92 729
12196.97 739
12198.01 757
12199.05 721
12200.10 707
12201.14 708
12202.18 729
12203.23 687
12204.27 726
12205.31 738
12206.36 704
12207.40 705
12208.44 728
12209.49 722
12210.53 737
12211.57 686
12212.62 683
12213.66 732
12214.70 702
12215.75 663
12216.79 708
12217.84 718
12218.88 734
12219.92 683
12220.97 679
12222.01 684
12223.06 686
12224.10 687
12225.14 655
12226.19 666
12227.23 694
12228.28 669
12229.32 687
12230.36 709
12231.41 684
12232.45 667
12233.50 649
12234.54 672
12235.59 656
12236.63 663
12237.68 662
12238.72 668
12239.77 627
12240.81 675
12241.86 650
12242.90 664
12243.94 654
12244.99 681
12246.03 664
12247.08 678
12248.13 656
12249.17 659
12250.22 637
12251.26 632
12252.31 673
12253.35 627
12254.40 632
12255.44 657
12256.49 639
12257.53 625
12258.58 623
12259.62 625
12260.67 634
12261.72 634
12262.76 617
12263.81 608
12264.85 616
12265.90 581
12266.94 603
12267.99 576
12269.04 575
12270.08 584
12271.13 587
12272.17 597
12273.22 586
12274.27 584
12275.31 597
12276.36 590
12277.41 538
12278.45 571
12279.50 574
12280.55 577
12281.59 595
12282.64 554
12283.69 572
12284.73 570
12285.78 557
12286.83 558
12287.87 551
12288.92 576
12289.97 554
12291.01 563
12292.06 553
12293.11 552
12294.15 565
12295.20 565
12296.25 548
12297.30 544
12298.34 566
12299.39 533
12300.44 540
12301.48 569
12302.53 560
12303.58 551
12304.63 550
12305.67 563
12306.72 555
12307.77 547
12308.82 539
12309.87 528
12310.91 549
12311.96 563
12313.01 533
12314.06 526
12315.10 525
12316.15 516
12317.20 551
12318.25 557
12319.30 546
12320.34 531
12321.39 529
12322.44 524
12323.49 545
12324.54 525
12325.59 538
12326.63 523
12327.68 493
12328.73 516
12329.78 507
12330.83 510
12331.88 511
12332.93 525
12333.98 511
12335.02 531
12336.07 532
12337.12 531
12338.17 509
12339.22 512
12340.27 519
12341.32 499
12342.37 509
12343.42 521
12344.47 490
12345.51 495
12346.56 512
12347.61 524
12348.66 465
12349.71 489
12350.76 492
12351.81 490
12352.86 510
12353.91 484
12354.96 498
12356.01 522
12357.06 510
12358.11 511
12359.16 530
12360.21 514
12361.26 517
12362.31 503
12363.36 529
12364.41 535
12365.46 474
12366.51 492
12367.56 500
12368.61 513
12369.66 528
12370.71 507
12371.76 520
12372.81 535
12373.86 535
12374.91 530
12375.96 516
12377.01 521
12378.06 503
12379.11 517
12380.17 554
12381.22 562
12382.27 538
12383.32 537
12384.37 530
12385.42 530
12386.47 508
12387.52 494
12388.57 501
12389.62 508
12390.67 500
12391.73 493
12392.78 484
12393.83 540
12394.88 503
12395.93 519
12396.98 525
12398.03 540
12399.09 519
12400.14 543
12401.19 530
12402.24 531
12403.29 540
12404.34 468
12405.40 519
12406.45 516
12407.50 549
12408.55 564
12409.60 554
12410.66 525
12411.71 562
12412.76 537
12413.81 575
12414.86 537
12415.92 543
12416.97 560
12418.02 568
12419.07 550
12420.13 543
12421.18 586
12422.23 567
12423.28 582
12424.34 571
12425.39 586
12426.44 576
12427.49 579
12428.55 560
12429.60 604
12430.65 573
12431.71 599
12432.76 563
12433.81 535
12434.86 562
12435.92 575
12436.97 580
12438.02 586
12439.08 591
12440.13 592
12441.18 601
12442.24 607
12443.29 607
12444.34 588
12445.40 627
12446.45 624
12447.50 596
12448.56 614
12449.61 645
12450.67 653
12451.72 626
12452.77 643
12453.83 630
12454.88 654
12455.94 645
12456.99 661
12458.04 638
12459.10 675
12460.15 698
12461.21 692
12462.26 690
12463.31 710
12464.37 721
12465.42 765
12466.48 792
12467.53 806
12468.59 819
12469.64 814
12470.70 869
12471.75 925
12472.80 885
12473.86 881
12474.91 939
12475.97 984
12477.02 1011
12478.08 994
12479.13 1049
12480.19 1084
12481.24 1046
12482.30 1049
12483.35 1044
12484.41 1047
12485.46 1035
12486.52 1021
12487.57 1031
12488.63 1035
12489.69 992
12490.74 971
12491.80 906
12492.85 928
12493.91 878
12494.96 894
12496.02 872
12497.07 859
12498.13 847
12499.19 797
12500.24 790
12501.30 763
12502.35 770
12503.41 755
12504.47 786
12505.52 745
12506.58 738
12507.63 753
12508.69 725
12509.75 741
12510.80 752
12511.86 754
12512.91 728
12513.97 732
12515.03 729
12516.08 762
12517.14 780
12518.20 782
12519.25 766
12520.31 777
12521.37 746
12522.42 766
12523.48 778
12524.54 788
12525.59 767
12526.65 780
12527.71 776
12528.77 733
12529.82 795
12530.88 809
12531.94 752
12532.99 795
12534.05 774
12535.11 759
12536.17 770
12537.22 745
12538.28 778
12539.34 736
12540.40 764
12541.45 788
12542.51 767
12543.57 751
12544.63 760
12545.68 770
12546.74 800
12547.80 803
12548.86 819
12549.92 823
12550.97 844
12552.03 818
12553.09 833
12554.15 850
12555.21 867
12556.26 874
12557.32 859
12558.38 849
12559.44 890
12560.50 877
12561.56 870
12562.61 856
12563.67 845
12564.73 837
12565.79 826
12566.85 846
12567.91 825
12568.97 816
12570.02 836
12571.08 785
12572.14 778
12573.20 811
12574.26 814
12575.32 783
12576.38 793
12577.44 748
12578.50 768
12579.56 755
12580.61 728
12581.67 744
12582.73 760
12583.79 767
12584.85 727
12585.91 724
12586.97 734
12588.03 761
12589.09 726
12590.15 770
12591.21 754
12592.27 757
12593.33 738
12594.39 770
12595.45 732
12596.51 720
12597.57 758
12598.63 755
12599.69 727
12600.75 766
12601.81 784
12602.87 757
12603.93 795
12604.99 813
12606.05 804
12607.11 751
12608.17 743
12609.23 771
12610.29 816
12611.35 795
12612.41 808
12613.47 817
12614.53 815
12615.59 867
12616.66 844
12617.72 839
12618.78 832
12619.84 898
12620.90 914
12621.96 903
12623.02 887
12624.08 879
12625.14 925
12626.20 939
12627.26 966
12628.33 968
12629.39 937
12630.45 957
12631.51 960
12632.57 937
12633.63 984
12634.69 1001
12635.76 1000
12636.82 963
12637.88 985
12638.94 1002
12640.00 997
12641.06 982
12642.13 931
12643.19 936
12644.25 923
12645.31 906
12646.37 927
12647.44 886
12648.50 865
12649.56 843
12650.62 858
12651.68 838
12652.75 816
12653.81 834
12654.87 832
12655.93 830
12657.00 795
12658.06 824
12659.12 801
12660.18 824
12661.25 768
12662.31 796
12663.37 800
12664.43 817
12665.50 807
12666.56 799
12667.62 794
12668.69 804
12669.75 792
12670.81 778
12671.88 819
12672.94 814
12674.00 847
12675.06 789
12676.13 819
12677.19 812
12678.25 797
12679.32 831
12680.38 843
12681.44 811
12682.51 833
12683.57 841
12684.64 818
12685.70 824
12686.76 843
12687.83 871
12688.89 836
12689.95 837
12691.02 842
12692.08 827
12693.15 842
12694.21 845
12695.27 847
12696.34 889
12697.40 900
12698.47 866
12699.53 905
12700.59 918
12701.66 947
12702.72 978
12703.79 999
12704.85 969
12705.92 1000
12706.98 1030
12708.05 987
12709.11 976
12710.18 1025
12711.24 1019
12712.30 1031
12713.37 1028
12714.43 995
12715.50 1030
12716.56 1041
12717.63 1066
12718.69 1040
12719.76 1065
12720.82 1028
12721.89 1064
12722.95 1038
12724.02 1026
12725.09 1050
12726.15 1069
12727.22 1112
12728.28 1104
12729.35 1064
12730.41 1087
12731.48 1092
12732.54 1094
12733.61 1142
12734.68 1105
12735.74 1096
12736.81 1124
12737.87 1127
12738.94 1134
12740.00 1139
12741.07 1106
12742.14 1118
12743.20 1094
12744.27 1090
12745.33 1041
12746.40 1019
12747.47 1070
12748.53 1007
12749.60 1025
12750.67 1008
12751.73 990
12752.80 959
12753.87 951
12754.93 980
12756.00 925
12757.07 938
12758.13 948
12759.20 915
12760.27 877
12761.33 863
12762.40 880
12763.47 873
12764.53 898
12765.60 878
12766.67 843
12767.73 854
12768.80 820
12769.87 818
12770.94 837
12772.00 816
12773.07 809
12774.14 814
12775.21 782
12776.27 812
12777.34 805
12778.41 787
12779.48 785
12780.54 822
12781.61 777
12782.68 790
12783.75 778
12784.81 740
12785.88 724
12786.95 722
12788.02 766
12789.09 713
12790.15 708
12791.22 711
12792.29 720
12793.36 730
12794.43 705
12795.49 721
12796.56 680
12797.63 668
12798.70 699
12799.77 705
12800.84 730
12801.90 694
12802.97 716
12804.04 725
12805.11 701
12806.18 681
12807.25 695
12808.32 731
12809.39 739
12810.45 710
12811.52 726
12812.59 727
12813.66 688
12814.73 692
12815.80 681
12816.87 730
12817.94 736
12819.01 709
12820.08 754
12821.15 714
12822.21 709
12823.28 760
12824.35 741
12825.42 728
12826.49 712
12827.56 741
12828.63 737
12829.70 716
12830.77 732
12831.84 721
12832.91 781
12833.98 743
12835.05 732
12836.12 723
12837.19 722
12838.26 723
12839.33 726
12840.40 723
12841.47 701
12842.54 717
12843.61 717
12844.68 712
12845.75 720
12846.82 688
12847.89 679
12848.96 686
12850.03 696
12851.10 687
12852.18 635
12853.25 636
12854.32 627
12855.39 622
12856.46 613
12857.53 598
12858.60 614
12859.67 582
12860.74 596
12861.81 594
12862.88 585
12863.96 601
12865.03 581
12866.10 619
12867.17 609
12868.24 559
12869.31 554
12870.38 526
12871.45 556
12872.53 565
12873.60 595
12874.67 560
12875.74 554
12876.81 557
12877.88 558
12878.96 576
12880.03 527
12881.10 533
12882.17 556
12883.24 543
12884.31 518
12885.39 528
12886.46 536
12887.53 509
12888.60 509
12889.68 527
12890.75 520
12891.82 528
12892.89 554
12893.96 520
12895.04 504
12896.11 513
12897.18 526
12898.25 541
12899.33 512
12900.40 481
12901.47 508
12902.54 501
12903.62 506
12904.69 466
12905.76 480
12906.84 493
12907.91 484
12908.98 477
12910.06 498
12911.13 503
12912.20 476
12913.27 462
12914.35 492
12915.42 509
12916.49 480
12917.57 485
12918.64 492
12919.71 454
12920.79 485
12921.86 491
12922.94 492
12924.01 476
12925.08 481
12926.16 468
12927.23 489
12928.30 459
12929.38 464
12930.45 458
12931.53 458
12932.60 447
12933.67 435
12934.75 423
12935.82 459
12936.90 467
12937.97 465
12939.04 464
12940.12 467
12941.19 442
12942.27 446
12943.34 475
12944.42 431
12945.49 451
12946.56 448
12947.64 452
12948.71 474
12949.79 442
12950.86 416
12951.94 426
12953.01 426
12954.09 417
12955.16 433
12956.24 423
12957.31 397
12958.39 426
12959.46 430
12960.54 425
12961.61 435
12962.69 440
12963.76 448
12964.84 421
12965.91 436
12966.99 436
12968.07 432
12969.14 432
12970.22 435
12971.29 436
12972.37 422
12973.44 418
12974.52 426
12975.59 421
12976.67 416
12977.75 422
12978.82 417
12979.90 400
12980.97 440
12982.05 459
12983.13 415
12984.20 432
12985.28 424
12986.35 404
12987.43 427
12988.51 431
12989.58 435
12990.66 427
12991.74 441
12992.81 442
12993.89 451
12994.97 439
12996.04 420
12997.12 403
12998.20 453
12999.27 428
13000.35 427
13001.43 438
13002.50 437
13003.58 432
13004.66 465
13005.73 449
13006.81 443
13007.89 410
13008.97 431
13010.04 425
13011.12 424
13012.20 394
13013.27 407
13014.35 435
13015.43 402
13016.51 425
13017.58 429
13018.66 423
13019.74 420
13020.82 413
13021.89 421
13022.97 440
13024.05 448
13025.13 417
13026.21 418
13027.28 433
13028.36 425
13029.44 453
13030.52 425
13031.60 426
13032.67 412
13033.75 464
13034.83 456
13035.91 428
13036.99 468
13038.07 454
13039.14 442
13040.22 443
13041.30 449
13042.38 449
13043.46 456
13044.54 456
13045.62 459
13046.69 436
13047.77 435
13048.85 428
13049.93 430
13051.01 485
13052.09 426
13053.17 462
13054.25 461
13055.33 475
13056.40 464
13057.48 451
13058.56 435
13059.64 448
13060.72 435
13061.80 430
13062.88 453
13063.96 435
13065.04 424
13066.12 421
13067.20 433
13068.28 415
13069.36 452
13070.44 450
13071.52 455
13072.60 449
13073.68 426
13074.76 405
13075.84 428
13076.92 420
13078.00 417
13079.08 424
13080.16 419
13081.24 414
13082.32 422
13083.40 459
13084.48 448
13085.56 448
13086.64 436
13087.72 412
13088.80 422
13089.88 422
13090.96 409
13092.04 429
13093.12 414
13094.20 446
13095.28 456
13096.36 446
13097.44 452
13098.52 412
13099.61 423
13100.69 439
13101.77 459
13102.85 454
13103.93 446
13105.01 447
13106.09 446
13107.17 437
13108.25 441
13109.34 466
13110.42 455
13111.50 479
13112.58 491
13113.66 454
13114.74 440
13115.82 460
13116.91 451
13117.99 478
13119.07 459
13120.15 448
13121.23 467
13122.31 485
13123.40 480
13124.48 471
13125.56 489
13126.64 487
13127.72 506
13128.81 458
13129.89 473
13130.97 486
13132.05 486
13133.14 470
13134.22 471
13135.30 499
13136.38 458
13137.47 489
13138.55 502
13139.63 501
13140.71 464
13141.80 464
13142.88 459
13143.96 478
13145.04 489
13146.13 445
13147.21 472
13148.29 473
13149.38 462
13150.46 440
13151.54 465
13152.62 474
13153.71 491
13154.79 481
13155.87 474
13156.96 483
13158.04 459
13159.12 454
13160.21 479
13161.29 496
13162.37 494
13163.46 465
13164.54 489
13165.62 489
13166.71 498
13167.79 469
13168.88 492
13169.96 487
13171.04 467
13172.13 463
13173.21 467
13174.30 473
13175.38 479
13176.46 505
13177.55 484
13178.63 461
13179.72 458
13180.80 461
13181.88 471
13182.97 452
13184.05 474
13185.14 469
13186.22 465
13187.31 463
13188.39 460
13189.48 477
13190.56 476
13191.65 473
13192.73 443
13193.81 453
13194.90 477
13195.98 463
13197.07 487
13198.15 502
13199.24 472
13200.32 463
13201.41 499
13202.49 485
13203.58 488
13204.67 491
13205.75 461
13206.84 487
13207.92 484
13209.01 472
13210.09 474
13211.18 480
13212.26 491
13213.35 474
13214.43 493
13215.52 484
13216.61 478
13217.69 492
13218.78 517
13219.86 520
13220.95 467
13222.04 502
13223.12 527
13224.21 490
13225.29 497
13226.38 492
13227.47 466
13228.55 522
13229.64 497
13230.72 466
13231.81 493
13232.90 503
13233.98 533
13235.07 561
13236.16 541
13237.24 517
13238.33 531
13239.42 504
13240.50 516
13241.59 548
13242.68 508
13243.76 504
13244.85 514
13245.94 542
13247.02 509
13248.11 518
13249.20 550
13250.29 537
13251.37 568
13252.46 568
13253.55 549
13254.63 573
13255.72 550
13256.81 563
13257.90 571
13258.98 575
13260.07 543
13261.16 576
13262.25 548
13263.33 556
13264.42 588
13265.51 602
13266.60 585
13267.69 641
13268.77 619
13269.86 607
13270.95 608
13272.04 629
13273.13 591
13274.21 586
13275.30 576
13276.39 650
13277.48 631
13278.57 611
13279.65 654
13280.74 665
13281.83 668
13282.92 649
13284.01 628
13285.10 688
13286.19 699
13287.27 668
13288.36 672
13289.45 705
13290.54 707
13291.63 722
13292.72 664
13293.81 687
13294.90 693
13295.98 693
13297.07 722
13298.16 723
13299.25 736
13300.34 701
13301.43 745
13302.52 747
13303.61 754
13304.70 742
13305.79 755
13306.88 768
13307.97 736
13309.06 773
13310.15 782
13311.24 802
13312.32 782
13313.41 746
13314.50 759
13315.59 760
13316.68 799
13317.77 817
13318.86 819
13319.95 810
13321.04 796
13322.13 836
13323.22 813
13324.31 815
13325.40 840
13326.49 818
13327.58 830
13328.68 872
13329.77 836
13330.86 860
13331.95 846
13333.04 857
13334.13 874
13335.22 877
13336.31 873
13337.40 826
13338.49 891
13339.58 870
13340.67 888
13341.76 901
13342.85 895
13343.94 902
13345.04 912
13346.13 874
13347.22 876
13348.31 869
13349.40 865
13350.49 885
13351.58 908
13352.67 911
13353.77 930
13354.86 940
13355.95 948
13357.04 911
13358.13 944
13359.22 946
13360.31 988
13361.41 962
13362.50 943
13363.59 987
13364.68 990
13365.77 1004
13366.87 1037
13367.96 1001
13369.05 1063
13370.14 1016
13371.23 1006
13372.33 967
13373.42 999
13374.51 1019
13375.60 1038
13376.69 1014
13377.79 1020
13378.88 1004
13379.97 1021
13381.06 1036
13382.16 1046
13383.25 974
13384.34 922
13385.43 955
13386.53 930
13387.62 910
13388.71 883
13389.81 912
13390.90 873
13391.99 843
13393.08 818
13394.18 800
13395.27 788
13396.36 807
13397.46 783
13398.55 818
13399.64 827
13400.74 796
13401.83 775
13402.92 796
13404.02 797
13405.11 799
13406.20 787
13407.30 767
13408.39 768
13409.48 770
13410.58 760
13411.67 750
13412.77 744
13413.86 747
13414.95 762
13416.05 770
13417.14 773
13418.23 776
13419.33 795
13420.42 768
13421.52 784
13422.61 797
13423.71 799
13424.80 755
13425.89 751
13426.99 783
13428.08 755
13429.18 786
13430.27 767
13431.37 781
13432.46 818
13433.56 806
13434.65 767
13435.74 761
13436.84 809
13437.93 757
13439.03 771
13440.12 798
13441.22 789
13442.31 813
13443.41 806
13444.50 812
13445.60 830
13446.69 799
13447.79 805
13448.88 825
13449.98 837
13451.08 865
13452.17 882
13453.27 883
13454.36 886
13455.46 906
13456.55 866
13457.65 849
13458.74 856
13459.84 883
13460.94 900
13462.03 885
13463.13 919
13464.22 923
13465.32 922
13466.41 903
13467.51 904
13468.61 895
13469.70 929
13470.80 894
13471.90 943
13472.99 948
13474.09 955
13475.18 925
13476.28 913
13477.38 955
13478.47 989
13479.57 971
13480.67 967
13481.76 934
13482.86 981
13483.96 996
13485.05 1022
13486.15 1041
13487.25 984
13488.34 1009
13489.44 1010
13490.54 1032
13491.63 1043
13492.73 1062
13493.83 1003
13494.93 1058
13496.02 1080
13497.12 1095
13498.22 1102
13499.31 1111
13500.41 1116
13501.51 1131
13502.61 1137
13503.70 1142
13504.80 1157
13505.90 1150
13507.00 1120
13508.09 1149
13509.19 1170
13510.29 1139
13511.39 1145
13512.49 1140
13513.58 1127
13514.68 1078
13515.78 1101
13516.88 1159
13517.98 1100
13519.07 1094
13520.17 1076
13521.27 1063
13522.37 1055
13523.47 1097
13524.57 1059
13525.66 1082
13526.76 1039
13527.86 1024
13528.96 999
13530.06 1025
13531.16 1008
13532.25 1011
13533.35 973
13534.45 966
13535.55 1002
13536.65 1000
13537.75 985
13538.85 995
13539.95 978
13541.05 953
13542.14 957
13543.24 890
13544.34 926
13545.44 949
13546.54 928
13547.64 891
13548.74 846
13549.84 852
13550.94 859
13552.04 855
13553.14 841
13554.24 837
13555.34 829
13556.44 844
13557.54 807
13558.64 823
13559.74 807
13560.84 796
13561.94 814
13563.04 752
13564.13 777
13565.23 762
13566.34 764
13567.44 780
13568.54 774
13569.64 751
13570.74 763
13571.84 761
13572.94 756
13574.04 726
13575.14 725
13576.24 788
13577.34 753
13578.44 751
13579.54 736
13580.64 738
13581.74 737
13582.84 766
13583.94 743
13585.04 727
13586.14 705
13587.24 734
13588.35 754
13589.45 727
13590.55 713
13591.65 739
13592.75 736
13593.85 699
13594.95 724
13596.05 729
13597.15 757
13598.26 765
13599.36 746
13600.46 747
13601.56 760
13602.66 725
13603.76 777
13604.86 755
13605.97 744
13607.07 720
13608.17 740
13609.27 757
13610.37 765
13611.47 728
13612.58 734
13613.68 735
13614.78 743
13615.88 701
13616.98 713
13618.09 723
13619.19 723
13620.29 753
13621.39 753
13622.50 753
13623.60 751
13624.70 744
13625.80 714
13626.91 712
13628.01 752
13629.11 731
13630.21 738
13631.32 739
13632.42 738
13633.52 740
13634.62 744
13635.73 729
13636.83 751
13637.93 765
13639.04 771
13640.14 730
13641.24 754
13642.35 727
13643.45 727
13644.55 741
13645.65 741
13646.76 762
13647.86 764
13648.96 725
13650.07 736
13651.17 708
13652.28 712
13653.38 735
13654.48 734
13655.59 732
13656.69 731
13657.79 749
13658.90 766
13660.00 746
13661.11 717
13662.21 712
13663.31 745
13664.42 746
13665.52 705
13666.63 730
13667.73 713
13668.83 709
13669.94 729
13671.04 741
13672.15 699
13673.25 726
13674.36 727
13675.46 693
13676.56 695
13677.67 736
13678.77 743
13679.88 739
13680.98 702
13682.09 719
13683.19 704
13684.30 721
13685.40 759
13686.51 709
13687.61 714
13688.72 744
13689.82 770
13690.93 764
13692.03 729
13693.14 723
13694.24 734
13695.35 736
13696.45 749
13697.56 762
13698.66 764
13699.77 790
13700.87 782
13701.98 734
13703.09 732
13704.19 766
13705.30 782
13706.40 765
13707.51 792
13708.61 804
13709.72 804
13710.83 800
13711.93 798
13713.04 794
13714.14 800
13715.25 811
13716.36 848
13717.46 849
13718.57 793
13719.67 814
13720.78 848
13721.89 856
13722.99 804
13724.10 873
13725.21 916
13726.31 869
13727.42 900
13728.53 884
13729.63 944
13730.74 933
13731.85 877
13732.95 921
13734.06 932
13735.17 946
13736.27 939
13737.38 949
13738.49 957
13739.59 987
13740.70 993
13741.81 1002
13742.92 993
13744.02 1060
13745.13 1059
13746.24 1039
13747.35 1054
13748.45 1087
13749.56 1079
13750.67 1113
13751.78 1136
13752.88 1202
13753.99 1214
13755.10 1226
13756.21 1205
13757.31 1234
13758.42 1302
13759.53 1306
13760.64 1329
13761.75 1347
13762.85 1374
13763.96 1361
13765.07 1390
13766.18 1454
13767.29 1475
13768.39 1448
13769.50 1496
13770.61 1473
13771.72 1479
13772.83 1437
13773.94 1471
13775.04 1472
13776.15 1436
13777.26 1442
13778.37 1401
13779.48 1395
13780.59 1377
13781.70 1366
13782.80 1309
13783.91 1330
13785.02 1282
13786.13 1256
13787.24 1274
13788.35 1214
13789.46 1189
13790.57 1160
13791.68 1151
13792.79 1099
13793.90 1042
13795.00 1059
13796.11 1040
13797.22 1017
13798.33 1005
13799.44 952
13800.55 995
13801.66 981
13802.77 949
13803.88 943
13804.99 945
13806.10 945
13807.21 916
13808.32 895
13809.43 871
13810.54 924
13811.65 899
13812.76 872
13813.87 870
13814.98 848
13816.09 896
13817.20 861
13818.31 833
13819.42 861
13820.53 871
13821.64 838
13822.75 809
13823.86 857
13824.97 823
13826.08 831
13827.19 813
13828.30 815
13829.41 796
13830.53 814
13831.64 837
13832.75 845
13833.86 863
13834.97 808
13836.08 799
13837.19 773
13838.30 854
13839.41 838
13840.52 827
13841.64 817
13842.75 803
13843.86 844
13844.97 808
13846.08 856
13847.19 847
13848.30 855
13849.41 847
13850.53 858
13851.64 854
13852.75 877
13853.86 818
13854.97 816
13856.08 810
13857.20 849
13858.31 842
13859.42 845
13860.53 885
13861.64 866
13862.76 857
13863.87 827
13864.98 846
13866.09 833
13867.20 859
13868.32 871
13869.43 857
13870.54 850
13871.65 876
13872.77 864
13873.88 866
13874.99 877
13876.10 860
13877.22 852
13878.33 847
13879.44 893
13880.55 933
13881.67 915
13882.78 903
13883.89 897
13885.01 944
13886.12 924
13887.23 964
13888.34 982
13889.46 941
13890.57 975
13891.68 1001
13892.80 979
13893.91 982
13895.02 1035
13896.14 1044
13897.25 1017
13898.36 1018
13899.48 1084
13900.59 1041
13901.70 1074
13902.82 1062
13903.93 1029
13905.05 1047
13906.16 998
13907.27 950
13908.39 976
13909.50 983
13910.61 981
13911.73 964
13912.84 927
13913.96 940
13915.07 908
13916.19 939
13917.30 900
13918.41 876
13919.53 881
13920.64 878
13921.76 873
13922.87 852
13923.99 856
13925.10 870
13926.21 831
13927.33 811
13928.44 827
13929.56 795
13930.67 827
13931.79 823
13932.90 780
13934.02 810
13935.13 812
13936.25 833
13937.36 832
13938.48 845
13939.59 805
13940.71 778
13941.82 800
13942.94 812
13944.05 853
13945.17 811
13946.28 797
13947.40 783
13948.52 798
13949.63 779
13950.75 770
13951.86 789
13952.98 772
13954.09 764
13955.21 760
13956.32 740
13957.44 712
13958.56 754
13959.67 754
13960.79 765
13961.90 782
13963.02 755
13964.14 772
13965.25 759
13966.37 780
13967.48 746
13968.60 715
13969.72 746
13970.83 772
13971.95 767
13973.07 746
13974.18 744
13975.30 746
13976.42 750
13977.53 714
13978.65 760
13979.77 775
13980.88 777
13982.00 757
13983.12 767
13984.23 771
13985.35 760
13986.47 752
13987.58 784
13988.70 786
13989.82 756
13990.94 771
13992.05 810
13993.17 779
13994.29 793
13995.40 784
13996.52 766
13997.64 772
13998.76 754
13999.87 719
14000.99 751
14002.11 773
14003.23 752
14004.35 732
14005.46 753
14006.58 788
14007.70 773
14008.82 790
14009.93 745
14011.05 766
14012.17 789
14013.29 801
14014.41 780
14015.52 773
14016.64 761
14017.76 772
14018.88 757
14020.00 776
14021.12 764
14022.23 772
14023.35 748
14024.47 815
14025.59 795
14026.71 764
14027.83 756
14028.95 788
14030.06 803
14031.18 794
14032.30 785
14033.42 775
14034.54 768
14035.66 797
14036.78 766
14037.90 808
14039.02 802
14040.14 793
14041.25 808
14042.37 813
14043.49 786
14044.61 787
14045.73 843
14046.85 849
14047.97 787
14049.09 837
14050.21 819
14051.33 851
14052.45 855
14053.57 877
14054.69 829
14055.81 858
14056.93 870
14058.05 919
14059.17 895
14060.29 847
14061.41 916
14062.53 941
14063.65 892
14064.77 930
14065.89 940
14067.01 927
14068.13 983
14069.25 960
14070.37 979
14071.49 992
14072.61 985
14073.73 983
14074.85 983
14075.97 1037
14077.09 1037
14078.21 1053
14079.33 1091
14080.45 1062
14081.57 1056
14082.69 1023
14083.82 1065
14084.94 1117
14086.06 1105
14087.18 1080
14088.30 1068
14089.42 1101
14090.54 1109
14091.66 1104
14092.78 1115
14093.91 1103
14095.03 1152
14096.15 1117
14097.27 1161
14098.39 1183
14099.51 1161
14100.63 1149
14101.76 1158
14102.88 1137
14104.00 1129
14105.12 1149
14106.24 1115
14107.36 1133
14108.49 1127
14109.61 1130
14110.73 1136
14111.85 1103
14112.97 1113
14114.10 1098
14115.22 1082
14116.34 1074
14117.46 1076
14118.58 1071
14119.71 1056
14120.83 1055
14121.95 1040
14123.07 1012
14124.20 1017
14125.32 1001
14126.44 1006
14127.56 976
14128.69 938
14129.81 912
14130.93 935
14132.06 916
14133.18 912
14134.30 934
14135.42 920
14136.55 919
14137.67 929
14138.79 924
14139.92 935
14141.04 891
14142.16 900
14143.29 894
14144.41 876
14145.53 899
14146.66 846
14147.78 854
14148.90 854
14150.03 847
14151.15 866
14152.27 835
14153.40 837
14154.52 811
14155.64 888
14156.77 852
14157.89 824
14159.02 821
14160.14 823
14161.26 853
14162.39 852
14163.51 830
14164.64 818
14165.76 817
14166.88 817
14168.01 830
14169.13 805
14170.26 827
14171.38 821
14172.51 820
14173.63 821
14174.75 803
14175.88 806
14177.00 822
14178.13 790
14179.25 789
14180.38 797
14181.50 809
14182.63 834
14183.75 793
14184.88 785
14186.00 778
14187.13 808
14188.25 812
14189.38 798
14190.50 768
14191.63 738
14192.75 729
14193.88 743
14195.00 756
14196.13 735
14197.25 744
14198.38 708
14199.50 724
14200.63 735
14201.76 706
14202.88 706
14204.01 720
14205.13 759
14206.26 728
14207.38 728
14208.51 706
14209.64 702
14210.76 728
14211.89 710
14213.01 720
14214.14 704
14215.27 716
14216.39 736
14217.52 728
14218.64 696
14219.77 679
14220.90 675
14222.02 688
14223.15 671
14224.28 664
14225.40 673
14226.53 664
14227.66 689
14228.78 676
14229.91 666
14231.04 648
14232.16 680
14233.29 681
14234.42 653
14235.54 649
14236.67 637
14237.80 647
14238.92 680
14240.05 673
14241.18 641
14242.31 659
14243.43 655
14244.56 644
14245.69 640
14246.82 660
14247.94 670
14249.07 660
14250.20 648
14251.33 629
14252.45 641
14253.58 630
14254.71 620
14255.84 647
14256.96 641
14258.09 624
14259.22 628
14260.35 622
14261.47 642
14262.60 610
14263.73 624
14264.86 620
14265.99 616
14267.12 613
14268.24 573
14269.37 568
14270.50 586
14271.63 597
14272.76 573
14273.89 572
14275.01 581
14276.14 599
14277.27 559
14278.40 574
14279.53 581
14280.66 556
14281.79 581
14282.91 591
14284.04 571
14285.17 587
14286.30 575
14287.43 584
14288.56 544
14289.69 546
14290.82 566
14291.95 564
14293.08 530
14294.20 562
14295.33 554
14296.46 547
14297.59 555
14298.72 518
14299.85 557
14300.98 554
14302.11 566
14303.24 538
14304.37 550
14305.50 547
14306.63 544
14307.76 543
14308.89 524
14310.02 534
14311.15 532
14312.28 515
14313.41 510
14314.54 513
14315.67 523
14316.80 497
14317.93 526
14319.06 496
14320.19 529
14321.32 547
14322.45 500
14323.58 476
14324.71 480
14325.84 505
14326.97 465
14328.10 532
14329.23 491
14330.36 475
14331.49 480
14332.62 492
14333.76 492
14334.89 474
14336.02 491
14337.15 496
14338.28 504
14339.41 464
14340.54 468
14341.67 501
14342.80 519
14343.93 484
14345.07 471
14346.20 497
14347.33 481
14348.46 457
14349.59 482
14350.72 487
14351.85 485
14352.99 478
14354.12 519
14355.25 497
14356.38 511
14357.51 479
14358.64 488
14359.78 489
14360.91 482
14362.04 486
14363.17 446
14364.30 488
14365.44 472
14366.57 474
14367.70 473
14368.83 473
14369.96 491
14371.10 473
14372.23 478
14373.36 476
14374.49 463
14375.63 481
14376.76 504
14377.89 467
14379.02 469
14380.16 476
14381.29 456
14382.42 457
14383.55 479
14384.69 490
14385.82 465
14386.95 474
14388.09 493
14389.22 486
14390.35 462
14391.49 478
14392.62 486
14393.75 492
14394.89 490
14396.02 502
14397.15 473
14398.28 497
14399.42 468
14400.55 524
14401.69 485
14402.82 521
14403.95 514
14405.09 502
14406.22 519
14407.35 494
14408.49 483
14409.62 469
14410.75 507
14411.89 508
14413.02 461
14414.16 485
14415.29 483
14416.42 517
14417.56 522
14418.69 492
14419.83 482
14420.96 533
14422.10 536
14423.23 516
14424.36 500
14425.50 496
14426.63 505
14427.77 528
14428.90 518
14430.04 523
14431.17 530
14432.31 547
14433.44 543
14434.58 575
14435.71 536
14436.85 525
14437.98 515
14439.12 532
14440.25 526
14441.39 543
14442.52 521
14443.66 547
14444.79 524
14445.93 510
14447.06 532
14448.20 547
14449.33 542
14450.47 563
14451.60 554
14452.74 525
14453.87 539
14455.01 544
14456.14 550
14457.28 547
14458.42 555
14459.55 548
14460.69 559
14461.82 541
14462.96 510
14464.10 556
14465.23 521
14466.37 549
14467.50 582
14468.64 536
14469.78 543
14470.91 553
14472.05 562
14473.18 551
14474.32 545
14475.46 559
14476.59 582
14477.73 621
14478.87 570
14480.00 546
14481.14 560
14482.28 548
14483.41 574
14484.55 562
14485.69 556
14486.82 592
14487.96 548
14489.10 578
14490.23 558
14491.37 555
14492.51 590
14493.65 580
14494.78 559
14495.92 539
14497.06 536
14498.19 551
14499.33 558
14500.47 523
14501.61 543
14502.74 579
14503.88 511
14505.02 559
14506.16 523
14507.29 534
14508.43 543
14509.57 536
14510.71 530
14511.85 530
14512.98 527
14514.12 499
14515.26 522
14516.40 495
14517.54 524
14518.67 509
14519.81 527
14520.95 494
14522.09 512
14523.23 510
14524.36 488
14525.50 496
14526.64 510
14527.78 496
14528.92 504
14530.06 513
14531.19 514
14532.33 517
14533.47 507
14534.61 515
14535.75 514
14536.89 525
14538.03 489
14539.17 515
14540.31 507
14541.44 485
14542.58 504
14543.72 532
14544.86 501
14546.00 494
14547.14 518
14548.28 514
14549.42 514
14550.56 517
14551.70 489
14552.84 497
14553.98 506
14555.12 496
14556.25 529
14557.39 544
14558.53 519
14559.67 512
14560.81 517
14561.95 510
14563.09 506
14564.23 519
14565.37 493
14566.51 528
14567.65 517
14568.79 506
14569.93 521
14571.07 524
14572.21 540
14573.35 573
14574.49 570
14575.63 528
14576.77 522
14577.92 558
14579.06 584
14580.20 581
14581.34 570
14582.48 559
14583.62 553
14584.76 582
14585.90 561
14587.04 556
14588.18 564
14589.32 541
14590.46 594
14591.60 609
14592.74 589
14593.89 595
14595.03 610
14596.17 602
14597.31 627
14598.45 608
14599.59 614
14600.73 606
14601.87 609
14603.02 622
14604.16 631
14605.30 627
14606.44 631
14607.58 676
14608.72 644
14609.86 662
14611.01 652
14612.15 683
14613.29 655
14614.43 660
14615.57 667
14616.72 694
14617.86 692
14619.00 697
14620.14 678
14621.28 685
14622.43 706
14623.57 706
14624.71 707
14625.85 703
14627.00 737
14628.14 722
14629.28 784
14630.42 787
14631.56 781
14632.71 779
14633.85 789
14634.99 790
14636.14 820
14637.28 782
14638.42 822
14639.56 823
14640.71 819
14641.85 841
14642.99 822
14644.14 842
14645.28 802
14646.42 764
14647.56 797
14648.71 800
14649.85 771
14650.99 762
14652.14 783
14653.28 757
14654.42 733
14655.57 708
14656.71 721
14657.85 696
14659.00 642
14660.14 627
14661.29 631
14662.43 629
14663.57 599
14664.72 572
14665.86 579
14667.00 584
14668.15 577
14669.29 577
14670.44 579
14671.58 563
14672.73 561
14673.87 520
14675.01 501
14676.16 518
14677.30 515
14678.45 525
14679.59 499
14680.74 511
14681.88 534
14683.02 516
14684.17 504
14685.31 508
14686.46 513
14687.60 503
14688.75 481
14689.89 495
14691.04 489
14692.18 527
14693.33 487
14694.47 467
14695.62 495
14696.76 461
14697.91 462
14699.05 493
14700.20 443
14701.34 446
14702.49 472
14703.63 468
14704.78 447
14705.92 450
14707.07 445
14708.22 459
14709.36 469
14710.51 441
14711.65 404
14712.80 415
14713.94 444
14715.09 455
14716.23 453
14717.38 461
14718.53 451
14719.67 490
14720.82 461
14721.96 424
14723.11 404
14724.26 435
14725.40 448
14726.55 459
14727.70 459
14728.84 461
14729.99 439
14731.13 466
14732.28 438
14733.43 432
14734.57 421
14735.72 418
14736.87 441
14738.01 433
14739.16 406
14740.31 437
14741.45 456
14742.60 478
14743.75 419
14744.89 390
14746.04 430
14747.19 398
14748.34 413
14749.48 435
14750.63 433
14751.78 441
14752.92 440
14754.07 421
14755.22 412
14756.37 394
14757.51 401
14758.66 411
14759.81 390
14760.96 392
14762.10 393
14763.25 383
14764.40 413
14765.55 419
14766.70 365
14767.84 400
14768.99 384
14770.14 395
14771.29 395
14772.43 402
14773.58 385
14774.73 379
14775.88 392
14777.03 377
14778.18 396
14779.32 432
14780.47 415
14781.62 381
14782.77 365
14783.92 381
14785.07 378
14786.21 384
14787.36 371
14788.51 379
14789.66 387
14790.81 368
14791.96 373
14793.11 368
14794.26 367
14795.40 357
14796.55 372
14797.70 368
14798.85 354
14800.00 338
14801.15 348
14802.30 361
14803.45 364
14804.60 347
14805.75 349
14806.90 323
14808.05 366
14809.19 363
14810.34 361
14811.49 354
14812.64 345
14813.79 374
14814.94 368
14816.09 360
14817.24 343
14818.39 335
14819.54 355
14820.69 337
14821.84 344
14822.99 320
14824.14 344
14825.29 350
14826.44 337
14827.59 352
14828.74 335
14829.89 303
14831.04 349
14832.19 346
14833.34 343
14834.49 343
14835.64 331
14836.79 349
14837.95 345
14839.10 330
14840.25 315
14841.40 319
14842.55 324
14843.70 336
14844.85 329
14846.00 310
14847.15 312
14848.30 325
14849.45 311
14850.60 322
14851.76 336
14852.91 338
14854.06 333
14855.21 302
14856.36 323
14857.51 312
14858.66 304
14859.81 315
14860.97 311
14862.12 316
14863.27 315
14864.42 315
14865.57 323
14866.72 336
14867.88 339
14869.03 309
14870.18 292
14871.33 308
14872.48 285
14873.64 322
14874.79 312
14875.94 327
14877.09 323
14878.24 308
14879.40 277
14880.55 305
14881.70 313
14882.85 319
14884.00 307
14885.16 310
14886.31 321
14887.46 302
14888.61 325
14889.77 301
14890.92 312
14892.07 282
14893.23 310
14894.38 310
14895.53 289
14896.68 311
14897.84 305
14898.99 313
14900.14 326
14901.30 309
14902.45 282
14903.60 293
14904.75 297
14905.91 320
14907.06 291
14908.21 313
14909.37 306
14910.52 322
14911.67 316
14912.83 307
14913.98 303
14915.14 305
14916.29 277
14917.44 317
14918.60 316
14919.75 304
14920.90 304
14922.06 301
14923.21 307
14924.37 332
14925.52 319
14926.67 293
14927.83 296
14928.98 319
14930.14 312
14931.29 292
14932.44 278
14933.60 293
14934.75 311
14935.91 280
14937.06 313
14938.22 320
14939.37 267
14940.52 290
14941.68 280
14942.83 310
14943.99 279
14945.14 283
14946.30 290
14947.45 316
14948.61 305
14949.76 301
14950.92 330
14952.07 336
14953.23 325
14954.38 309
14955.54 309
14956.69 282
14957.85 306
14959.00 323
14960.16 309
14961.31 318
14962.47 320
14963.62 318
14964.78 319
14965.94 313
14967.09 292
14968.25 319
14969.40 344
14970.56 310
14971.71 303
14972.87 313
14974.03 323
14975.18 305
14976.34 301
14977.49 316
14978.65 328
14979.81 320
14980.96 298
14982.12 295
14983.27 312
14984.43 300
14985.59 289
14986.74 273
14987.90 265
14989.06 312
14990.21 304
14991.37 286
14992.53 271
14993.68 310
14994.84 301
14996.00 289
14997.15 299
14998.31 285
14999.47 297
15000.62 266
15001.78 284
15002.94 290
15004.09 298
15005.25 287
15006.41 278
15007.56 253
15008.72 246
15009.88 280
15011.04 306
15012.19 275
15013.35 286
15014.51 284
15015.67 289
15016.82 297
15017.98 264
15019.14 279
15020.30 266
15021.45 276
15022.61 250
15023.77 257
15024.93 261
15026.08 264
15027.24 273
15028.40 263
15029.56 293
15030.72 291
15031.87 255
15033.03 286
15034.19 277
15035.35 239
15036.51 272
15037.67 253
15038.82 273
15039.98 244
15041.14 256
15042.30 256
15043.46 244
15044.62 240
15045.78 282
15046.93 266
15048.09 295
15049.25 267
15050.41 282
15051.57 283
15052.73 264
15053.89 278
15055.05 272
15056.20 288
15057.36 268
15058.52 276
15059.68 259
15060.84 262
15062.00 267
15063.16 279
15064.32 267
15065.48 267
15066.64 268
15067.80 267
15068.96 276
15070.12 276
15071.28 296
15072.44 283
15073.60 286
15074.76 270
15075.91 261
15077.07 252
15078.23 262
15079.39 290
15080.55 282
15081.71 284
15082.87 285
15084.03 284
15085.19 281
15086.35 277
15087.51 289
15088.68 293
15089.84 259
15091.00 254
15092.16 262
15093.32 271
15094.48 273
15095.64 269
15096.80 293
15097.96 269
15099.12 262
15100.28 282
15101.44 266
15102.60 268
15103.76 282
15104.92 271
15106.08 279
15107.25 285
15108.41 293
15109.57 287
15110.73 288
15111.89 278
15113.05 286
15114.21 285
15115.37 288
15116.54 287
15117.70 301
15118.86 299
15120.02 292
15121.18 269
15122.34 284
15123.50 313
15124.67 302
15125.83 304
15126.99 298
15128.15 311
15129.31 301
15130.47 297
15131.64 296
15132.80 290
15133.96 277
15135.12 331
15136.28 295
15137.45 295
15138.61 281
15139.77 294
15140.93 307
15142.10 301
15143.26 313
15144.42 318
15145.58 321
15146.75 321
15147.91 326
15149.07 326
15150.23 310
15151.40 316
15152.56 324
15153.72 309
15154.88 308
15156.05 296
15157.21 320
15158.37 300
15159.54 330
15160.70 325
15161.86 328
15163.03 315
15164.19 312
15165.35 306
15166.52 291
15167.68 307
15168.84 310
15170.01 318
15171.17 320
15172.33 331
15173.50 337
15174.66 328
15175.82 306
15176.99 316
15178.15 305
15179.31 318
15180.48 345
15181.64 334
15182.81 315
15183.97 356
15185.13 339
15186.30 366
15187.46 352
15188.63 350
15189.79 354
15190.95 342
15192.12 332
15193.28 350
15194.45 346
15195.61 338
15196.78 356
15197.94 373
15199.10 355
15200.27 353
15201.43 361
15202.60 397
15203.76 376
15204.93 424
15206.09 382
15207.26 380
15208.42 387
15209.59 383
15210.75 408
15211.92 392
15213.08 372
15214.25 422
15215.41 400
15216.58 409
15217.74 414
15218.91 422
15220.07 389
15221.24 408
15222.40 416
15223.57 378
15224.74 408
15225.90 439
15227.07 450
15228.23 463
15229.40 458
15230.56 459
15231.73 454
15232.89 433
15234.06 425
15235.23 452
15236.39 462
15237.56 466
15238.72 485
15239.89 473
15241.06 448
15242.22 455
15243.39 464
15244.56 472
15245.72 473
15246.89 484
15248.05 489
15249.22 474
15250.39 451
15251.55 452
15252.72 436
15253.89 448
15255.05 493
15256.22 480
15257.39 443
15258.55 441
15259.72 438
15260.89 439
15262.05 469
15263.22 445
15264.39 413
15265.56 451
15266.72 447
15267.89 407
15269.06 400
15270.22 413
15271.39 432
15272.56 420
15273.73 407
15274.89 401
15276.06 408
15277.23 375
15278.40 399
15279.56 394
15280.73 393
15281.90 393
15283.07 415
15284.23 401
15285.40 375
15286.57 374
15287.74 355
15288.91 366
15290.07 362
15291.24 337
15292.41 385
15293.58 423
15294.75 399
15295.92 417
15297.08 367
15298.25 370
15299.42 398
15300.59 392
15301.76 390
15302.93 353
15304.09 389
15305.26 394
15306.43 376
15307.60 383
15308.77 383
15309.94 379
15311.11 404
15312.28 377
15313.44 376
15314.61 368
15315.78 386
15316.95 382
15318.12 376
15319.29 376
15320.46 394
15321.63 380
15322.80 390
15323.97 371
15325.14 393
15326.30 364
15327.47 382
15328.64 366
15329.81 364
15330.98 391
15332.15 391
15333.32 402
15334.49 423
15335.66 434
15336.83 399
15338.00 419
15339.17 437
15340.34 405
15341.51 408
15342.68 400
15343.85 404
15345.02 395
15346.19 425
15347.36 425
15348.53 412
15349.70 414
15350.87 415
15352.04 423
15353.21 407
15354.38 431
15355.55 416
15356.72 441
15357.90 438
15359.07 448
15360.24 428
15361.41 419
15362.58 443
15363.75 456
15364.92 434
15366.09 484
15367.26 465
15368.43 438
15369.60 436
15370.77 467
15371.95 461
15373.12 446
15374.29 471
15375.46 461
15376.63 421
15377.80 474
15378.97 465
15380.15 467
15381.32 462
15382.49 439
15383.66 494
15384.83 458
15386.00 473
15387.17 477
15388.35 480
15389.52 469
15390.69 441
15391.86 463
15393.03 436
15394.21 414
15395.38 408
15396.55 436
15397.72 440
15398.89 437
15400.07 439
15401.24 424
15402.41 437
15403.58 418
15404.76 431
15405.93 435
15407.10 416
15408.27 396
15409.45 406
15410.62 405
15411.79 391
15412.96 397
15414.14 405
15415.31 402
15416.48 393
15417.66 382
15418.83 416
15420.00 387
15421.17 353
15422.35 394
15423.52 352
15424.69 350
15425.87 333
15427.04 350
15428.21 317
15429.39 335
15430.56 349
15431.73 355
15432.91 335
15434.08 340
15435.25 350
15436.43 362
15437.60 353
15438.77 330
15439.95 326
15441.12 349
15442.30 338
15443.47 327
15444.64 341
15445.82 329
15446.99 314
15448.17 333
15449.34 327
15450.51 338
15451.69 324
15452.86 333
15454.04 299
15455.21 319
15456.39 351
15457.56 330
15458.73 346
15459.91 369
15461.08 319
15462.26 349
15463.43 317
15464.61 327
15465.78 330
15466.96 300
15468.13 293
15469.31 322
15470.48 326
15471.66 333
15472.83 313
15474.01 302
15475.18 342
15476.36 312
15477.53 340
15478.71 328
15479.88 323
15481.06 316
15482.23 321
15483.41 335
15484.58 325
15485.76 318
15486.93 305
15488.11 322
15489.29 316
15490.46 326
15491.64 326
15492.81 336
15493.99 339
15495.16 323
15496.34 332
15497.52 308
15498.69 344
15499.87 345
15501.04 330
15502.22 339
15503.40 329
15504.57 345
15505.75 324
15506.92 333
15508.10 304
15509.28 317
15510.45 346
15511.63 329
15512.81 350
15513.98 339
15515.16 337
15516.34 326
15517.51 335
15518.69 347
15519.87 332
15521.04 354
15522.22 351
15523.40 305
15524.57 299
15525.75 335
15526.93 345
15528.11 346
15529.28 345
15530.46 335
15531.64 334
15532.81 359
15533.99 355
15535.17 331
15536.35 342
15537.52 360
15538.70 334
15539.88 348
15541.06 359
15542.23 361
15543.41 326
15544.59 313
15545.77 348
15546.95 379
15548.12 365
15549.30 366
15550.48 353
15551.66 378
15552.83 360
15554.01 364
15555.19 373
15556.37 362
15557.55 361
15558.73 353
15559.90 357
15561.08 382
15562.26 382
15563.44 387
15564.62 358
15565.80 366
15566.97 365
15568.15 363
15569.33 365
15570.51 365
15571.69 376
15572.87 390
15574.05 411
15575.23 397
15576.40 366
15577.58 394
15578.76 380
15579.94 420
15581.12 407
15582.30 413
15583.48 393
15584.66 415
15585.84 431
15587.02 407
15588.20 379
15589.38 425
15590.56 413
15591.73 445
15592.91 426
15594.09 424
15595.27 436
15596.45 448
15597.63 445
15598.81 429
15599.99 474
15601.17 457
15602.35 430
15603.53 475
15604.71 458
15605.89 447
15607.07 463
15608.25 457
15609.43 439
15610.61 459
15611.79 446
15612.97 461
15614.15 448
15615.33 476
15616.51 470
15617.69 507
15618.88 506
15620.06 491
15621.24 484
15622.42 479
15623.60 491
15624.78 486
15625.96 503
15627.14 535
15628.32 523
15629.50 537
15630.68 537
15631.86 502
15633.05 520
15634.23 514
15635.41 540
15636.59 530
15637.77 544
15638.95 537
15640.13 530
15641.31 572
15642.50 576
15643.68 549
15644.86 566
15646.04 576
15647.22 578
15648.40 557
15649.58 572
15650.77 583
15651.95 580
15653.13 590
15654.31 582
15655.49 574
15656.68 571
15657.86 535
15659.04 534
15660.22 556
15661.40 563
15662.59 595
15663.77 602
15664.95 570
15666.13 552
15667.32 556
15668.50 542
15669.68 542
15670.86 581
15672.05 587
15673.23 525
15674.41 546
15675.59 559
15676.78 535
15677.96 545
15679.14 545
15680.32 508
15681.51 513
15682.69 532
15683.87 523
15685.06 505
15686.24 518
15687.42 497
15688.61 539
15689.79 562
15690.97 508
15692.16 541
15693.34 523
15694.52 508
15695.71 515
15696.89 522
15698.07 516
15699.26 510
15700.44 523
15701.62 526
15702.81 546
15703.99 530
15705.17 524
15706.36 526
15707.54 550
15708.73 528
15709.91 528
15711.09 517
15712.28 520
15713.46 519
15714.65 509
15715.83 541
15717.02 559
15718.20 585
15719.38 551
15720.57 556
15721.75 536
15722.94 553
15724.12 550
15725.31 551
15726.49 565
15727.68 579
15728.86 539
15730.04 563
15731.23 593
15732.41 578
15733.60 586
15734.78 580
15735.97 572
15737.15 567
15738.34 568
15739.52 565
15740.71 587
15741.89 587
15743.08 600
15744.27 625
15745.45 604
15746.64 633
15747.82 632
15749.01 648
15750.19 626
15751.38 652
15752.56 676
15753.75 649
15754.93 624
15756.12 654
15757.31 684
15758.49 681
15759.68 701
15760.86 683
15762.05 655
15763.24 662
15764.42 661
15765.61 659
15766.79 686
15767.98 640
15769.17 661
15770.35 639
15771.54 668
15772.72 685
15773.91 642
15775.10 675
15776.28 684
15777.47 676
15778.66 658
15779.84 643
15781.03 680
15782.22 666
15783.40 650
15784.59 641
15785.78 629
15786.96 632
15788.15 625
15789.34 622
15790.53 634
15791.71 635
15792.90 659
15794.09 614
15795.27 582
15796.46 573
15797.65 621
15798.84 590
15800.02 587
15801.21 573
15802.40 590
15803.59 591
15804.77 605
15805.96 565
15807.15 565
15808.34 606
15809.52 602
15810.71 556
15811.90 583
15813.09 541
15814.28 537
15815.46 547
15816.65 541
15817.84 534
15819.03 536
15820.22 530
15821.40 556
15822.59 528
15823.78 512
15824.97 522
15826.16 528
15827.35 508
15828.53 503
15829.72 540
15830.91 531
15832.10 517
15833.29 516
15834.48 523
15835.67 504
15836.85 507
15838.04 525
15839.23 480
15840.42 517
15841.61 545
15842.80 504
15843.99 483
15845.18 518
15846.37 503
15847.55 503
15848.74 487
15849.93 495
15851.12 472
15852.31 543
15853.50 488
15854.69 480
15855.88 507
15857.07 505
15858.26 515
15859.45 496
15860.64 509
15861.83 529
15863.02 513
15864.21 491
15865.40 496
15866.59 516
15867.78 551
15868.97 482
15870.16 507
15871.35 481
15872.54 530
15873.73 539
15874.92 537
15876.11 526
15877.30 544
15878.49 509
15879.68 512
15880.87 522
15882.06 540
15883.25 560
15884.44 562
15885.63 551
15886.82 547
15888.01 537
15889.20 559
15890.39 554
15891.59 550
15892.78 550
15893.97 582
15895.16 550
15896.35 537
15897.54 537
15898.73 547
15899.92 561
15901.11 544
15902.30 550
15903.50 615
15904.69 578
15905.88 556
15907.07 591
15908.26 610
15909.45 614
15910.64 619
15911.84 626
15913.03 617
15914.22 592
15915.41 621
15916.60 615
15917.79 618
15918.99 637
15920.18 637
15921.37 635
15922.56 618
15923.75 644
15924.95 611
15926.14 620
15927.33 648
15928.52 620
15929.71 635
15930.91 650
15932.10 646
15933.29 646
15934.48 611
15935.68 632
15936.87 609
15938.06 616
15939.25 625
15940.45 616
15941.64 591
15942.83 569
15944.03 624
15945.22 586
15946.41 570
15947.60 594
15948.80 578
15949.99 563
15951.18 540
15952.38 544
15953.57 543
15954.76 529
15955.96 526
15957.15 511
15958.34 496
15959.54 474
15960.73 455
15961.92 471
15963.12 471
15964.31 438
15965.50 453
15966.70 456
15967.89 450
15969.08 447
15970.28 451
15971.47 419
15972.67 424
15973.86 424
15975.05 429
15976.25 412
15977.44 424
15978.64 409
15979.83 408
15981.02 413
15982.22 415
15983.41 389
15984.61 391
15985.80 369
15987.00 385
15988.19 382
15989.38 360
15990.58 404
15991.77 405
15992.97 378
15994.16 373
15995.36 343
15996.55 349
15997.75 391
15998.94 391
16000.14 379
16001.33 374
16002.53 360
16003.72 351
16004.92 351
16006.11 371
16007.31 340
16008.50 324
16009.70 352
16010.89 337
16012.09 339
16013.28 339
16014.48 354
16015.67 354
16016.87 338
16018.07 323
16019.26 366
16020.46 331
16021.65 337
16022.85 318
16024.04 317
16025.24 350
16026.44 334
16027.63 335
16028.83 339
16030.02 356
16031.22 341
16032.42 357
16033.61 325
16034.81 332
16036.00 302
16037.20 311
16038.40 317
16039.59 318
16040.79 349
16041.99 315
16043.18 317
16044.38 321
16045.58 314
16046.77 313
16047.97 328
16049.17 309
16050.36 338
16051.56 321
16052.76 318
16053.95 291
16055.15 314
16056.35 314
16057.54 314
16058.74 285
16059.94 322
16061.14 300
16062.33 335
16063.53 324
16064.73 305
16065.92 318
16067.12 316
16068.32 311
16069.52 288
16070.71 292
16071.91 308
16073.11 296
16074.31 296
16075.50 274
16076.70 290
16077.90 291
16079.10 311
16080.30 304
16081.49 283
16082.69 279
16083.89 304
16085.09 322
16086.29 287
16087.48 271
16088.68 314
16089.88 289
16091.08 288
16092.28 272
16093.48 296
16094.67 308
16095.87 287
16097.07 290
16098.27 283
16099.47 275
16100.67 282
16101.87 275
16103.06 263
16104.26 289
16105.46 293
16106.66 277
16107.86 297
16109.06 277
16110.26 297
16111.46 293
16112.66 267
16113.86 289
16115.05 277
16116.25 292
16117.45 254
16118.65 281
16119.85 265
16121.05 261
16122.25 264
16123.45 271
16124.65 251
16125.85 276
16127.05 294
16128.25 274
16129.45 268
16130.65 255
16131.85 277
16133.05 281
16134.25 285
16135.45 268
16136.65 278
16137.85 269
16139.05 270
16140.25 280
16141.45 255
16142.65 246
16143.85 263
16145.05 277
16146.25 255
16147.45 265
16148.65 255
16149.85 262
16151.05 249
16152.25 259
16153.45 258
16154.65 256
16155.85 270
16157.05 266
16158.25 264
16159.46 263
16160.66 263
16161.86 272
16163.06 276
16164.26 271
16165.46 269
16166.66 271
16167.86 272
16169.06 252
16170.27 267
16171.47 272
16172.67 262
16173.87 280
16175.07 262
16176.27 262
16177.47 255
16178.67 262
16179.88 246
16181.08 267
16182.28 242
16183.48 279
16184.68 262
16185.89 269
16187.09 268
16188.29 271
16189.49 254
16190.69 252
16191.90 271
16193.10 250
16194.30 261
16195.50 247
16196.70 263
16197.91 285
16199.11 270
16200.31 282
16201.51 258
16202.72 267
16203.92 274
16205.12 255
16206.32 245
16207.53 257
16208.73 271
16209.93 283
16211.13 295
16212.34 307
16213.54 266
16214.74 291
16215.95 276
16217.15 269
16218.35 277
16219.55 275
16220.76 292
16221.96 272
16223.16 266
16224.37 271
16225.57 270
16226.77 259
16227.98 282
16229.18 295
16230.38 263
16231.59 264
16232.79 277
16233.99 273
16235.20 289
16236.40 277
16237.61 270
16238.81 274
16240.01 294
16241.22 300
16242.42 279
16243.63 292
16244.83 313
16246.03 292
16247.24 301
16248.44 288
16249.65 301
16250.85 303
16252.05 288
16253.26 267
16254.46 304
16255.67 279
16256.87 320
16258.08 325
16259.28 322
16260.49 292
16261.69 296
16262.89 307
16264.10 322
16265.30 308
16266.51 301
16267.71 308
16268.92 299
16270.12 301
16271.33 306
16272.53 298
16273.74 333
16274.94 341
16276.15 298
16277.35 302
16278.56 310
16279.77 330
16280.97 335
16282.18 323
16283.38 307
16284.59 321
16285.79 333
16287.00 290
16288.20 294
16289.41 325
16290.61 330
16291.82 303
16293.03 298
16294.23 313
16295.44 312
16296.64 316
16297.85 312
16299.06 317
16300.26 284
16301.47 323
16302.67 303
16303.88 283
16305.09 281
16306.29 265
16307.50 303
16308.71 303
16309.91 314
16311.12 293
16312.33 314
16313.53 325
16314.74 294
16315.95 292
16317.15 296
16318.36 329
16319.57 328
16320.77 319
16321.98 304
16323.19 317
16324.39 312
16325.60 305
16326.81 308
16328.01 296
16329.22 294
16330.43 301
16331.64 297
16332.84 282
16334.05 274
16335.26 299
16336.47 301
16337.67 309
16338.88 288
16340.09 285
16341.30 289
16342.50 272
16343.71 258
16344.92 264
16346.13 269
16347.33 284
16348.54 271
16349.75 257
16350.96 249
16352.17 256
16353.37 259
16354.58 288
16355.79 253
16357.00 270
16358.21 252
16359.41 247
16360.62 255
16361.83 263
16363.04 258
16364.25 297
16365.46 281
16366.67 253
16367.87 268
16369.08 251
16370.29 267
16371.50 261
16372.71 268
16373.92 269
16375.13 271
16376.34 257
16377.54 259
16378.75 251
16379.96 249
16381.17 269
16382.38 283
16383.59 277
16384.80 282
16386.01 259
16387.22 262
16388.43 259
16389.64 272
16390.85 278
16392.05 276
16393.26 260
16394.47 228
16395.68 251
16396.89 271
16398.10 235
16399.31 264
16400.52 262
16401.73 251
16402.94 231
16404.15 250
16405.36 265
16406.57 262
16407.78 265
16408.99 283
16410.20 258
16411.41 256
16412.62 253
16413.83 250
16415.04 251
16416.25 258
16417.46 272
16418.67 268
16419.88 254
16421.10 261
16422.31 256
16423.52 243
16424.73 246
16425.94 244
16427.15 250
16428.36 232
16429.57 268
16430.78 247
16431.99 248
16433.20 251
16434.41 259
16435.63 241
16436.84 235
16438.05 239
16439.26 241
16440.47 253
16441.68 259
16442.89 260
16444.10 257
16445.32 249
16446.53 237
16447.74 251
16448.95 267
16450.16 250
16451.37 249
16452.59 240
16453.80 248
16455.01 240
16456.22 265
16457.43 250
16458.64 230
16459.86 241
16461.07 263
16462.28 281
16463.49 251
16464.70 248
16465.92 244
16467.13 249
16468.34 259
16469.55 258
16470.77 230
16471.98 259
16473.19 255
16474.40 248
16475.62 246
16476.83 262
16478.04 249
16479.25 261
16480.47 252
16481.68 232
16482.89 238
16484.11 263
16485.32 249
16486.53 255
16487.74 252
16488.96 254
16490.17 244
16491.38 248
16492.60 233
16493.81 236
16495.02 244
16496.24 253
16497.45 254
16498.66 251
16499.88 237
16501.09 239
16502.30 244
16503.52 252
16504.73 263
16505.94 257
16507.16 251
16508.37 251
16509.59 268
16510.80 248
16512.01 250
16513.23 257
16514.44 242
16515.66 270
16516.87 281
16518.08 239
16519.30 243
16520.51 263
16521.73 257
16522.94 255
16524.16 235
16525.37 254
16526.58 263
16527.80 256
16529.01 274
16530.23 254
16531.44 259
16532.66 281
16533.87 262
16535.09 252
16536.30 266
16537.52 267
16538.73 271
16539.95 284
16541.16 263
16542.38 280
16543.59 274
16544.81 289
16546.02 279
16547.24 298
16548.45 277
16549.67 270
16550.88 281
16552.10 268
16553.31 300
16554.53 291
16555.74 293
16556.96 292
16558.18 302
16559.39 283
16560.61 306
16561.82 288
16563.04 313
16564.25 295
16565.47 298
16566.69 294
16567.90 292
16569.12 310
16570.33 310
16571.55 320
16572.77 319
16573.98 288
16575.20 309
16576.41 296
16577.63 295
16578.85 305
16580.06 312
16581.28 303
16582.50 291
16583.71 286
16584.93 297
16586.15 281
16587.36 314
16588.58 296
16589.80 283
16591.01 285
16592.23 253
16593.45 289
16594.66 282
16595.88 284
16597.10 307
16598.32 291
16599.53 278
16600.75 289
16601.97 315
16603.18 276
16604.40 283
16605.62 269
16606.84 252
16608.05 264
16609.27 276
16610.49 264
16611.71 256
16612.92 263
16614.14 235
16615.36 250
16616.58 252
16617.79 253
16619.01 237
16620.23 230
16621.45 242
16622.67 259
16623.88 250
16625.10 254
16626.32 247
16627.54 242
16628.76 238
16629.97 224
16631.19 251
16632.41 242
16633.63 234
16634.85 243
16636.07 231
16637.29 236
16638.50 218
16639.72 237
16640.94 248
16642.16 233
16643.38 231
16644.60 248
16645.82 226
16647.03 234
16648.25 227
16649.47 240
16650.69 219
16651.91 230
16653.13 221
16654.35 220
16655.57 228
16656.79 242
16658.01 239
16659.23 236
16660.45 214
16661.66 216
16662.88 231
16664.10 254
16665.32 246
16666.54 226
16667.76 228
16668.98 213
16670.20 254
16671.42 228
16672.64 211
16673.86 225
16675.08 242
16676.30 233
16677.52 246
16678.74 268
16679.96 258
16681.18 246
16682.40 229
16683.62 211
16684.84 204
16686.06 216
16687.28 221
16688.50 208
16689.72 219
16690.94 224
16692.16 238
16693.39 224
16694.61 224
16695.83 226
16697.05 219
16698.27 220
16699.49 242
16700.71 215
16701.93 238
16703.15 211
16704.37 235
16705.59 224
16706.81 228
16708.04 239
16709.26 200
16710.48 211
16711.70 200
16712.92 242
16714.14 228
16715.36 224
16716.58 209
16717.81 223
16719.03 216
16720.25 221
16721.47 225
16722.69 224
16723.91 224
16725.14 216
16726.36 214
16727.58 227
16728.80 228
16730.02 233
16731.24 217
16732.47 199
16733.69 221
16734.91 206
16736.13 230
16737.36 229
16738.58 223
16739.80 203
16741.02 219
16742.24 230
16743.47 249
16744.69 213
16745.91 202
16747.13 222
16748.36 206
16749.58 209
16750.80 189
16752.02 211
16753.25 196
16754.47 223
16755.69 205
16756.92 219
16758.14 207
16759.36 216
16760.59 195
16761.81 204
16763.03 188
16764.25 216
16765.48 186
16766.70 202
16767.92 207
16769.15 216
16770.37 212
16771.59 200
16772.82 201
16774.04 203
16775.27 222
16776.49 201
16777.71 221
16778.94 196
16780.16 193
16781.38 188
16782.61 211
16783.83 208
16785.06 210
16786.28 181
16787.50 237
16788.73 230
16789.95 187
16791.18 211
16792.40 208
16793.62 223
16794.85 216
16796.07 204
16797.30 223
16798.52 202
16799.75 202
16800.97 217
16802.19 243
16803.42 211
16804.64 234
16805.87 204
16807.09 221
16808.32 230
16809.54 216
16810.77 199
16811.99 223
16813.22 221
16814.44 221
16815.67 216
16816.89 205
16818.12 229
16819.34 204
16820.57 214
16821.79 244
16823.02 223
16824.24 231
16825.47 237
16826.70 238
16827.92 249
16829.15 226
16830.37 221
16831.60 206
16832.82 235
16834.05 226
16835.27 241
16836.50 245
16837.73 265
16838.95 242
16840.18 216
16841.40 244
16842.63 245
16843.86 266
16845.08 269
16846.31 235
16847.53 241
16848.76 249
16849.99 251
16851.21 259
16852.44 265
16853.67 274
16854.89 241
16856.12 280
16857.35 302
16858.57 284
16859.80 260
16861.03 295
16862.25 260
16863.48 296
16864.71 264
16865.93 287
16867.16 293
16868.39 289
16869.61 296
16870.84 285
16872.07 293
16873.30 300
16874.52 300
16875.75 303
16876.98 290
16878.20 330
16879.43 337
16880.66 317
16881.89 306
16883.11 322
16884.34 310
16885.57 340
16886.80 325
16888.02 312
16889.25 330
16890.48 339
16891.71 363
16892.94 330
16894.16 323
16895.39 349
16896.62 330
16897.85 339
16899.08 327
16900.30 326
16901.53 342
16902.76 348
16903.99 328
16905.22 327
16906.45 350
16907.67 315
16908.90 345
16910.13 309
16911.36 328
16912.59 303
16913.82 338
16915.04 335
16916.27 327
16917.50 329
16918.73 329
16919.96 322
16921.19 298
16922.42 333
16923.65 316
16924.88 301
16926.10 318
16927.33 317
16928.56 313
16929.79 308
16931.02 292
16932.25 282
16933.48 280
16934.71 294
16935.94 291
16937.17 286
16938.40 316
16939.63 307
16940.86 299
16942.09 278
16943.32 310
16944.55 301
16945.78 304
16947.01 283
16948.24 291
16949.47 286
16950.70 294
16951.93 300
16953.16 274
16954.39 331
16955.62 306
16956.85 302
16958.08 289
16959.31 275
16960.54 301
16961.77 333
16963.00 280
16964.23 314
16965.46 318
16966.69 324
16967.92 311
16969.15 299
16970.38 288
16971.61 299
16972.84 286
16974.07 259
16975.30 293
16976.54 305
16977.77 307
16979.00 319
16980.23 293
16981.46 281
16982.69 284
16983.92 287
16985.15 304
16986.38 296
16987.62 285
16988.85 267
16990.08 284
16991.31 280
16992.54 263
16993.77 254
16995.00 227
16996.24 257
16997.47 243
16998.70 242
16999.93 249
17001.16 270
17002.39 257
17003.63 257
17004.86 262
17006.09 254
17007.32 248
17008.55 266
17009.79 267
17011.02 267
17012.25 242
17013.48 254
17014.72 253
17015.95 269
17017.18 263
17018.41 247
17019.64 275
17020.88 251
17022.11 248
17023.34 245
17024.58 257
17025.81 241
17027.04 249
17028.27 256
17029.51 237
17030.74 234
17031.97 240
17033.21 226
17034.44 221
17035.67 233
17036.90 231
17038.14 247
17039.37 247
17040.60 249
17041.84 246
17043.07 220
17044.30 209
17045.54 241
17046.77 235
17048.00 210
17049.24 209
17050.47 237
17051.70 242
17052.94 229
17054.17 228
17055.41 239
17056.64 232
17057.87 215
17059.11 210
17060.34 209
17061.58 222
17062.81 227
17064.04 240
17065.28 214
17066.51 200
17067.75 190
17068.98 217
17070.21 190
17071.45 198
17072.68 212
17073.92 231
17075.15 208
17076.39 207
17077.62 215
17078.86 197
17080.09 218
17081.33 207
17082.56 219
17083.80 224
17085.03 192
17086.26 216
17087.50 222
17088.73 223
17089.97 197
17091.20 197
17092.44 194
17093.68 209
17094.91 204
17096.15 187
17097.38 188
17098.62 193
17099.85 186
17101.09 204
17102.32 206
17103.56 207
17104.79 217
17106.03 188
17107.26 177
17108.50 191
17109.74 193
17110.97 198
17112.21 203
17113.44 209
17114.68 205
17115.92 189
17117.15 176
17118.39 178
17119.62 194
17120.86 219
17122.10 195
17123.33 217
17124.57 209
17125.80 205
17127.04 196
17128.28 183
17129.51 185
17130.75 168
17131.99 192
17133.22 173
17134.46 177
17135.70 186
17136.93 206
17138.17 190
17139.41 190
17140.64 175
17141.88 170
17143.12 175
17144.35 178
17145.59 196
17146.83 157
17148.07 148
17149.30 180
17150.54 185
17151.78 201
17153.02 196
17154.25 193
17155.49 190
17156.73 185
17157.96 175
17159.20 194
17160.44 185
17161.68 178
17162.92 209
17164.15 182
17165.39 171
17166.63 159
17167.87 198
17169.10 200
17170.34 180
17171.58 190
17172.82 179
17174.06 160
17175.29 172
17176.53 167
17177.77 177
17179.01 165
17180.25 184
17181.49 174
17182.72 183
17183.96 167
17185.20 182
17186.44 181
17187.68 175
17188.92 187
17190.15 183
17191.39 169
17192.63 172
17193.87 156
17195.11 169
17196.35 197
17197.59 180
17198.83 170
17200.07 176
17201.30 170
17202.54 174
17203.78 193
17205.02 159
17206.26 164
17207.50 184
17208.74 173
17209.98 156
17211.22 192
17212.46 167
17213.70 168
17214.94 168
17216.18 187
17217.42 177
17218.66 156
17219.90 175
17221.14 164
17222.38 152
17223.62 157
17224.86 169
17226.10 183
17227.34 156
17228.58 153
17229.82 165
17231.06 174
17232.30 173
17233.54 176
17234.78 182
17236.02 183
17237.26 185
17238.50 174
17239.74 159
17240.98 155
17242.22 159
17243.46 146
17244.70 159
17245.94 159
17247.18 150
17248.42 178
17249.66 170
17250.90 143
17252.14 145
17253.39 161
17254.63 159
17255.87 152
17257.11 157
17258.35 152
17259.59 163
17260.83 160
17262.07 146
17263.31 169
17264.56 165
17265.80 160
17267.04 155
17268.28 167
17269.52 153
17270.76 167
17272.00 155
17273.25 159
17274.49 154
17275.73 161
17276.97 154
17278.21 146
17279.45 156
17280.70 147
17281.94 153
17283.18 148
17284.42 135
17285.66 156
17286.91 143
17288.15 167
17289.39 171
17290.63 150
17291.88 152
17293.12 156
17294.36 145
17295.60 159
17296.85 134
17298.09 164
17299.33 168
17300.57 158
17301.82 163
17303.06 164
17304.30 187
17305.54 157
17306.79 161
17308.03 167
17309.27 180
17310.52 153
17311.76 144
17313.00 157
17314.25 158
17315.49 161
17316.73 164
17317.97 163
17319.22 173
17320.46 141
17321.71 155
17322.95 150
17324.19 150
17325.44 147
17326.68 148
17327.92 140
17329.17 150
17330.41 158
17331.65 152
17332.90 151
17334.14 150
17335.39 154
17336.63 149
17337.87 158
17339.12 148
17340.36 157
17341.61 162
17342.85 165
17344.09 132
17345.34 144
17346.58 141
17347.83 142
17349.07 163
17350.32 154
17351.56 167
17352.80 166
17354.05 142
17355.29 147
17356.54 153
17357.78 184
17359.03 168
17360.27 155
17361.52 142
17362.76 164
17364.01 162
17365.25 148
17366.50 124
17367.74 134
17368.99 144
17370.23 161
17371.48 154
17372.72 150
17373.97 151
17375.21 163
17376.46 157
17377.70 151
17378.95 156
17380.19 152
17381.44 153
17382.69 162
17383.93 157
17385.18 142
17386.42 170
17387.67 173
17388.91 167
17390.16 149
17391.41 152
17392.65 191
17393.90 149
17395.14 151
17396.39 158
17397.64 127
17398.88 161
17400.13 181
17401.37 153
17402.62 138
17403.87 160
17405.11 164
17406.36 153
17407.61 155
17408.85 148
17410.10 162
17411.35 164
17412.59 148
17413.84 143
17415.09 151
17416.33 183
17417.58 161
17418.83 163
17420.07 168
17421.32 165
17422.57 143
17423.82 153
17425.06 158
17426.31 149
17427.56 164
17428.80 171
17430.05 173
17431.30 166
17432.55 157
17433.79 141
17435.04 160
17436.29 162
17437.54 161
17438.78 158
17440.03 150
17441.28 160
17442.53 163
17443.77 188
17445.02 172
17446.27 141
17447.52 147
17448.77 154
17450.01 169
17451.26 172
17452.51 193
17453.76 182
17455.01 176
17456.25 167
17457.50 151
17458.75 169
17460.00 163
17461.25 177
17462.50 158
17463.74 164
17464.99 153
17466.24 177
17467.49 169
17468.74 160
17469.99 150
17471.24 171
17472.49 179
17473.73 173
17474.98 174
17476.23 168
17477.48 177
17478.73 185
17479.98 171
17481.23 174
17482.48 167
17483.73 171
17484.98 173
17486.23 170
17487.47 168
17488.72 175
17489.97 168
17491.22 161
17492.47 178
17493.72 172
17494.97 161
17496.22 163
17497.47 161
17498.72 184
17499.97 174
17501.22 175
17502.47 172
17503.72 198
17504.97 184
17506.22 179
17507.47 196
17508.72 184
17509.97 181
17511.22 170
17512.47 194
17513.72 185
17514.97 184
17516.22 195
17517.47 181
17518.72 181
17519.97 194
17521.22 188
17522.47 197
17523.72 199
17524.98 194
17526.23 186
17527.48 168
17528.73 178
17529.98 207
17531.23 217
17532.48 216
17533.73 180
17534.98 172
17536.23 195
17537.48 187
17538.74 195
17539.99 206
17541.24 178
17542.49 204
17543.74 223
17544.99 206
17546.24 197
17547.50 214
17548.75 213
17550.00 193
17551.25 200
17552.50 193
17553.75 193
17555.01 186
17556.26 186
17557.51 198
17558.76 193
17560.01 215
17561.26 198
17562.52 195
17563.77 206
17565.02 217
17566.27 204
17567.53 212
17568.78 199
17570.03 230
17571.28 211
17572.53 215
17573.79 222
17575.04 233
17576.29 220
17577.54 216
17578.80 204
17580.05 226
17581.30 218
17582.56 214
17583.81 202
17585.06 218
17586.31 224
17587.57 226
17588.82 198
17590.07 223
17591.33 223
17592.58 236
17593.83 236
17595.08 231
17596.34 223
17597.59 230
17598.84 233
17600.10 210
17601.35 213
17602.61 206
17603.86 231
17605.11 257
17606.37 233
17607.62 224
17608.87 228
17610.13 234
17611.38 229
17612.63 236
17613.89 234
17615.14 236
17616.40 231
17617.65 224
17618.90 241
17620.16 240
17621.41 232
17622.67 222
17623.92 244
17625.17 241
17626.43 248
17627.68 242
17628.94 250
17630.19 231
17631.45 241
17632.70 236
17633.96 231
17635.21 229
17636.47 242
17637.72 227
17638.97 249
17640.23 235
17641.48 224
17642.74 249
17643.99 245
17645.25 247
17646.50 234
17647.76 238
17649.01 255
17650.27 244
17651.52 245
17652.78 219
17654.04 232
17655.29 231
17656.55 235
17657.80 232
17659.06 242
17660.31 215
17661.57 231
17662.82 210
17664.08 211
17665.33 225
17666.59 205
17667.85 223
17669.10 227
17670.36 218
17671.61 228
17672.87 196
17674.13 235
17675.38 229
17676.64 210
17677.89 220
17679.15 209
17680.41 218
17681.66 228
17682.92 213
17684.18 211
17685.43 223
17686.69 211
17687.95 198
17689.20 216
17690.46 201
17691.71 205
17692.97 197
17694.23 187
17695.49 197
17696.74 204
17698.00 204
17699.26 205
17700.51 200
17701.77 194
17703.03 212
17704.28 226
17705.54 220
17706.80 204
17708.06 202
17709.31 185
17710.57 189
17711.83 193
17713.08 195
17714.34 178
17715.60 197
17716.86 204
17718.11 182
17719.37 175
17720.63 178
17721.89 200
17723.15 186
17724.40 198
17725.66 184
17726.92 184
17728.18 185
17729.43 171
17730.69 177
17731.95 191
17733.21 191
17734.47 173
17735.73 188
17736.98 200
17738.24 210
17739.50 193
17740.76 184
17742.02 190
17743.28 194
17744.53 174
17745.79 177
17747.05 164
17748.31 172
17749.57 193
17750.83 182
17752.09 190
17753.34 174
17754.60 175
17755.86 191
17757.12 172
17758.38 173
17759.64 173
17760.90 182
17762.16 206
17763.42 180
17764.68 172
17765.94 175
17767.19 176
17768.45 177
17769.71 195
17770.97 183
17772.23 174
17773.49 157
17774.75 191
17776.01 188
17777.27 184
17778.53 166
17779.79 167
17781.05 204
17782.31 153
17783.57 180
17784.83 181
17786.09 176
17787.35 190
17788.61 164
17789.87 153
17791.13 157
17792.39 192
17793.65 166
17794.91 167
17796.17 163
17797.43 148
17798.69 174
17799.95 163
17801.21 148
17802.47 146
17803.73 170
17805.00 188
17806.26 158
17807.52 157
17808.78 148
17810.04 175
17811.30 156
17812.56 182
17813.82 157
17815.08 167
17816.34 149
17817.60 149
17818.87 156
17820.13 158
17821.39 178
17822.65 161
17823.91 169
17825.17 161
17826.43 160
17827.69 165
17828.96 165
17830.22 150
17831.48 161
17832.74 150
17834.00 152
17835.26 164
17836.53 145
17837.79 170
17839.05 157
17840.31 173
17841.57 156
17842.84 153
17844.10 159
17845.36 147
17846.62 160
17847.88 151
17849.15 152
17850.41 148
17851.67 163
17852.93 181
17854.20 150
17855.46 161
17856.72 176
17857.98 156
17859.25 155
17860.51 160
17861.77 156
17863.03 171
17864.30 156
17865.56 149
17866.82 157
17868.09 141
17869.35 145
17870.61 159
17871.87 152
17873.14 150
17874.40 143
17875.66 166
17876.93 144
17878.19 131
17879.45 135
17880.72 129
17881.98 150
17883.24 145
17884.51 114
17885.77 139
17887.03 128
17888.30 128
17889.56 131
17890.83 138
17892.09 137
17893.35 127
17894.62 127
17895.88 117
17897.14 148
17898.41 149
17899.67 138
17900.94 149
17902.20 139
17903.46 151
17904.73 148
17905.99 144
17907.26 139
17908.52 134
17909.79 152
17911.05 156
17912.32 130
17913.58 147
17914.84 120
17916.11 137
17917.37 126
17918.64 131
17919.90 127
17921.17 123
17922.43 121
17923.70 153
17924.96 118
17926.23 144
17927.49 143
17928.76 128
17930.02 133
17931.29 139
17932.55 139
17933.82 133
17935.08 139
17936.35 132
17937.61 137
17938.88 135
17940.14 136
17941.41 155
17942.68 140
17943.94 124
17945.21 160
17946.47 125
17947.74 145
17949.00 158
17950.27 152
17951.54 159
17952.80 154
17954.07 154
17955.33 155
17956.60 134
17957.87 147
17959.13 147
17960.40 148
17961.66 136
17962.93 140
17964.20 147
17965.46 145
17966.73 136
17968.00 142
17969.26 134
17970.53 146
17971.80 139
17973.06 141
17974.33 126
17975.60 146
17976.86 145
17978.13 140
17979.40 134
17980.66 129
17981.93 124
17983.20 137
17984.46 164
17985.73 140
17987.00 127
17988.26 122
17989.53 120
17990.80 125
17992.07 129
17993.33 129
17994.60 136
17995.87 151
17997.14 143
17998.40 144
17999.67 129
18000.94 144
18002.21 160
18003.47 143
18004.74 142
18006.01 152
18007.28 130
18008.55 126
18009.81 139
18011.08 146
18012.35 150
18013.62 145
18014.89 145
18016.15 139
18017.42 128
18018.69 142
18019.96 155
18021.23 124
18022.49 149
18023.76 136
18025.03 149
18026.30 135
18027.57 134
18028.84 140
18030.11 140
18031.37 130
18032.64 128
18033.91 148
18035.18 159
18036.45 145
18037.72 147
18038.99 142
18040.26 146
18041.53 153
18042.79 153
18044.06 142
18045.33 128
18046.60 162
18047.87 161
18049.14 167
18050.41 153
18051.68 143
18052.95 132
18054.22 159
18055.49 143
18056.76 142
18058.03 126
18059.30 140
18060.57 128
18061.84 134
18063.11 146
18064.38 142
18065.65 134
18066.92 155
18068.19 150
18069.46 138
18070.73 142
18072.00 130
18073.27 135
18074.54 142
18075.81 153
18077.08 147
18078.35 142
18079.62 156
18080.89 153
18082.16 159
18083.43 145
18084.70 144
18085.97 156
18087.24 134
18088.51 125
18089.78 141
18091.05 145
18092.32 144
18093.59 143
18094.87 167
18096.14 162
18097.41 171
18098.68 152
18099.95 161
18101.22 158
18102.49 160
18103.76 166
18105.03 168
18106.31 145
18107.58 152
18108.85 156
18110.12 173
18111.39 145
18112.66 146
18113.93 162
18115.21 127
18116.48 148
18117.75 148
18119.02 139
18120.29 166
18121.56 138
18122.84 159
18124.11 153
18125.38 167
18126.65 164
18127.92 143
18129.20 167
18130.47 144
18131.74 131
18133.01 150
18134.29 135
18135.56 125
18136.83 157
18138.10 160
18139.38 139
18140.65 137
18141.92 157
18143.19 152
18144.47 144
18145.74 126
18147.01 176
18148.28 148
18149.56 155
18150.83 140
18152.10 147
18153.38 142
18154.65 152
18155.92 148
18157.19 158
18158.47 157
18159.74 135
18161.01 133
18162.29 143
18163.56 143
18164.83 140
18166.11 141
18167.38 161
18168.65 135
18169.93 134
18171.20 149
18172.48 165
18173.75 169
18175.02 151
18176.30 147
18177.57 142
18178.84 132
18180.12 153
18181.39 162
18182.67 136
18183.94 146
18185.21 167
18186.49 149
18187.76 141
18189.04 123
18190.31 134
18191.59 162
18192.86 162
18194.13 138
18195.41 141
18196.68 148
18197.96 168
18199.23 165
18200.51 149
18201.78 162
18203.06 150
18204.33 149
18205.61 156
18206.88 146
18208.16 151
18209.43 168
18210.71 154
18211.98 146
18213.26 148
18214.53 156
18215.81 141
18217.08 133
18218.36 146
18219.63 166
18220.91 160
18222.18 163
18223.46 143
18224.73 148
18226.01 153
18227.28 144
18228.56 152
18229.84 140
18231.11 151
18232.39 141
18233.66 148
18234.94 155
18236.21 145
18237.49 131
18238.77 150
18240.04 180
18241.32 147
18242.59 145
18243.87 151
18245.15 167
18246.42 155
18247.70 151
18248.98 153
18250.25 166
18251.53 155
18252.81 159
18254.08 142
18255.36 164
18256.63 150
18257.91 156
18259.19 155
18260.46 148
18261.74 148
18263.02 168
18264.30 178
18265.57 174
18266.85 143
18268.13 159
18269.40 164
18270.68 157
18271.96 170
18273.23 140
18274.51 153
18275.79 140
18277.07 163
18278.34 160
18279.62 159
18280.90 176
18282.18 175
18283.45 143
18284.73 156
18286.01 162
18287.29 173
18288.56 146
18289.84 153
18291.12 146
18292.40 133
18293.68 162
18294.95 174
18296.23 157
18297.51 178
18298.79 171
18300.07 143
18301.34 164
18302.62 164
18303.90 161
18305.18 154
18306.46 163
18307.74 166
18309.01 160
18310.29 168
18311.57 174
18312.85 161
18314.13 180
18315.41 165
18316.69 156
18317.96 165
18319.24 181
18320.52 176
18321.80 167
18323.08 174
18324.36 167
18325.64 192
18326.92 156
18328.20 175
18329.47 179
18330.75 185
18332.03 173
18333.31 177
18334.59 167
18335.87 173
18337.15 188
18338.43 170
18339.71 199
18340.99 174
18342.27 165
18343.55 167
18344.83 194
18346.11 180
18347.39 191
18348.67 171
18349.95 166
18351.23 173
18352.51 177
18353.79 209
18355.07 176
18356.35 164
18357.63 148
18358.91 156
18360.19 164
18361.47 170
18362.75 170
18364.03 165
18365.31 150
18366.59 153
18367.87 175
18369.15 149
18370.43 171
18371.71 175
18372.99 180
18374.27 171
18375.55 169
18376.83 176
18378.12 145
18379.40 152
18380.68 168
18381.96 143
18383.24 141
18384.52 133
18385.80 136
18387.08 144
18388.36 173
18389.65 145
18390.93 141
18392.21 162
18393.49 137
18394.77 139
18396.05 139
18397.33 171
18398.62 158
18399.90 157
18401.18 155
18402.46 152
18403.74 140
18405.02 141
18406.31 150
18407.59 167
18408.87 149
18410.15 161
18411.43 156
18412.72 151
18414.00 161
18415.28 132
18416.56 137
18417.84 157
18419.13 169
18420.41 151
18421.69 177
18422.97 160
18424.26 149
18425.54 141
18426.82 140
18428.10 155
18429.39 150
18430.67 144
18431.95 132
18433.23 151
18434.52 154
18435.80 150
18437.08 144
18438.37 152
18439.65 149
18440.93 143
18442.22 155
18443.50 152
18444.78 132
18446.06 135
18447.35 137
18448.63 155
18449.91 138
18451.20 144
18452.48 139
18453.76 166
18455.05 145
18456.33 135
18457.62 147
18458.90 153
18460.18 145
18461.47 138
18462.75 144
18464.03 157
18465.32 160
18466.60 144
18467.89 149
18469.17 151
18470.45 154
18471.74 162
18473.02 138
18474.31 147
18475.59 136
18476.88 169
18478.16 153
18479.44 146
18480.73 142
18482.01 151
18483.30 145
18484.58 141
18485.87 131
18487.15 155
18488.44 154
18489.72 145
18491.01 132
18492.29 143
18493.58 181
18494.86 155
18496.15 149
18497.43 134
18498.72 146
18500.00 139
18501.29 155
18502.57 166
18503.86 156
18505.14 128
18506.43 138
18507.71 151
18509.00 145
18510.28 140
18511.57 134
18512.85 162
18514.14 168
18515.42 159
18516.71 127
18518.00 146
18519.28 148
18520.57 141
18521.85 151
18523.14 152
18524.43 159
18525.71 159
18527.00 138
18528.28 141
18529.57 150
18530.86 138
18532.14 135
18533.43 125
18534.71 150
18536.00 158
18537.29 154
18538.57 126
18539.86 158
18541.15 155
18542.43 151
18543.72 137
18545.01 129
18546.29 142
18547.58 135
18548.87 159
18550.15 147
18551.44 134
18552.73 140
18554.01 160
18555.30 142
18556.59 150
18557.88 142
18559.16 139
18560.45 145
18561.74 151
18563.02 150
18564.31 130
18565.60 144
18566.89 139
18568.17 141
18569.46 136
18570.75 137
18572.04 144
18573.32 152
18574.61 164
18575.90 162
18577.19 153
18578.48 154
18579.76 152
18581.05 145
18582.34 149
18583.63 137
18584.92 158
18586.20 156
18587.49 158
18588.78 161
18590.07 150
18591.36 153
18592.64 148
18593.93 154
18595.22 142
18596.51 149
18597.80 162
18599.09 172
18600.38 170
18601.66 136
18602.95 159
18604.24 145
18605.53 152
18606.82 147
18608.11 139
18609.40 154
18610.69 151
18611.98 168
18613.26 149
18614.55 143
18615.84 143
18617.13 146
18618.42 160
18619.71 157
18621.00 174
18622.29 164
18623.58 175
18624.87 135
18626.16 140
18627.45 152
18628.74 159
18630.03 155
18631.32 171
18632.61 150
18633.89 146
18635.18 161
18636.47 151
18637.76 148
18639.05 143
18640.34 153
18641.63 150
18642.92 152
18644.21 139
18645.50 154
18646.79 146
18648.09 149
18649.38 142
18650.67 155
18651.96 149
18653.25 152
18654.54 150
18655.83 162
18657.12 151
18658.41 145
18659.70 150
18660.99 139
18662.28 132
18663.57 147
18664.86 128
18666.15 130
18667.44 138
18668.74 135
18670.03 128
18671.32 139
18672.61 137
18673.90 124
18675.19 145
18676.48 132
18677.77 127
18679.06 126
18680.36 139
18681.65 134
18682.94 113
18684.23 126
18685.52 137
18686.81 135
18688.11 116
18689.40 130
18690.69 137
18691.98 133
18693.27 133
18694.56 117
18695.86 131
18697.15 123
18698.44 117
18699.73 124
18701.02 129
18702.32 156
18703.61 124
18704.90 123
18706.19 124
18707.48 132
18708.78 120
18710.07 123
18711.36 102
18712.65 115
18713.95 124
18715.24 141
18716.53 118
18717.83 124
18719.12 128
18720.41 131
18721.70 138
18723.00 129
18724.29 119
18725.58 134
18726.87 143
18728.17 118
18729.46 123
18730.75 127
18732.05 136
18733.34 117
18734.63 124
18735.93 122
18737.22 144
18738.51 146
18739.81 144
18741.10 131
18742.39 133
18743.69 122
18744.98 149
18746.27 135
18747.57 109
18748.86 114
18750.16 130
18751.45 118
18752.74 111
18754.04 123
18755.33 129
18756.63 132
18757.92 105
18759.21 106
18760.51 111
18761.80 123
18763.10 138
18764.39 114
18765.69 124
18766.98 125
18768.27 127
18769.57 133
18770.86 109
18772.16 133
18773.45 135
18774.75 136
18776.04 120
18777.34 122
18778.63 118
18779.93 128
18781.22 98
18782.52 119
18783.81 112
18785.11 117
18786.40 116
18787.70 113
18788.99 111
18790.29 124
18791.58 122
18792.88 140
18794.17 122
18795.47 130
18796.76 137
18798.06 113
18799.35 114
18800.65 118
18801.94 126
18803.24 133
18804.54 131
18805.83 134
18807.13 123
18808.42 122
18809.72 133
18811.01 133
18812.31 136
18813.61 131
18814.90 118
18816.20 119
18817.49 133
18818.79 131
18820.09 125
18821.38 128
18822.68 118
18823.98 125
18825.27 120
18826.57 146
18827.87 121
18829.16 127
18830.46 111
18831.75 119
18833.05 128
18834.35 112
18835.64 132
18836.94 132
18838.24 134
18839.54 109
18840.83 114
18842.13 120
18843.43 108
18844.72 113
18846.02 136
18847.32 128
18848.61 140
18849.91 118
18851.21 132
18852.51 133
18853.80 102
18855.10 118
18856.40 112
18857.70 105
18858.99 129
18860.29 127
18861.59 122
18862.89 114
18864.18 120
18865.48 136
18866.78 125
18868.08 114
18869.38 121
18870.67 128
18871.97 127
18873.27 124
18874.57 124
18875.87 116
18877.16 116
18878.46 132
18879.76 125
18881.06 120
18882.36 106
18883.66 130
18884.95 141
18886.25 121
18887.55 118
18888.85 132
18890.15 168
18891.45 130
18892.75 116
18894.04 132
18895.34 141
18896.64 129
18897.94 139
18899.24 136
18900.54 109
18901.84 117
18903.14 110
18904.44 123
18905.74 110
18907.03 115
18908.33 119
18909.63 140
18910.93 128
18912.23 117
18913.53 115
18914.83 116
18916.13 121
18917.43 114
18918.73 130
18920.03 108
18921.33 133
18922.63 116
18923.93 110
18925.23 119
18926.53 127
18927.83 122
18929.13 118
18930.43 102
18931.73 113
18933.03 132
18934.33 118
18935.63 116
18936.93 123
18938.23 136
18939.53 122
18940.83 117
18942.13 131
18943.43 119
18944.73 134
18946.03 129
18947.33 116
18948.63 101
18949.93 105
18951.23 104
18952.53 126
18953.84 124
18955.14 137
18956.44 120
18957.74 107
18959.04 117
18960.34 107
18961.64 131
18962.94 119
18964.24 101
18965.54 125
18966.85 114
18968.15 110
18969.45 112
18970.75 101
18972.05 118
18973.35 116
18974.65 115
18975.96 112
18977.26 98
18978.56 111
18979.86 109
18981.16 120
18982.46 122
18983.77 117
18985.07 131
18986.37 108
18987.67 124
18988.97 99
18990.28 116
18991.58 115
18992.88 122
18994.18 117
18995.49 126
18996.79 111
18998.09 121
18999.39 120
19000.69 109
19002.00 109
19003.30 121
19004.60 131
19005.90 123
19007.21 122
19008.51 107
19009.81 110
19011.12 115
19012.42 104
19013.72 117
19015.02 109
19016.33 126
19017.63 115
19018.93 111
19020.24 119
19021.54 108
19022.84 120
19024.15 115
19025.45 123
19026.75 115
19028.06 103
19029.36 125
19030.66 117
19031.97 127
19033.27 124
19034.57 125
19035.88 124
19037.18 120
19038.48 102
19039.79 114
19041.09 113
19042.40 112
19043.70 114
19045.00 130
19046.31 114
19047.61 98
19048.92 122
19050.22 104
19051.52 99
19052.83 116
19054.13 120
19055.44 109
19056.74 123
19058.05 114
19059.35 110
19060.65 120
19061.96 111
19063.26 118
19064.57 113
19065.87 92
19067.18 116
19068.48 104
19069.79 117
19071.09 129
19072.40 107
19073.70 128
19075.01 109
19076.31 105
19077.62 118
19078.92 117
19080.23 97
19081.53 113
19082.84 108
19084.14 121
19085.45 112
19086.75 122
19088.06 110
19089.36 115
19090.67 116
19091.98 103
19093.28 113
19094.59 129
19095.89 130
19097.20 122
19098.50 140
19099.81 114
19101.12 124
19102.42 129
19103.73 112
19105.03 121
19106.34 125
19107.65 134
19108.95 125
19110.26 100
19111.56 123
19112.87 112
19114.18 110
19115.48 124
19116.79 105
19118.10 108
19119.40 132
19120.71 129
19122.02 124
19123.32 109
19124.63 112
19125.94 108
19127.24 115
19128.55 126
19129.86 107
19131.16 115
19132.47 130
19133.78 122
19135.08 134
19136.39 122
19137.70 117
19139.01 123
19140.31 129
19141.62 118
19142.93 108
19144.23 115
19145.54 132
19146.85 117
19148.16 114
19149.46 102
19150.77 111
19152.08 103
19153.39 106
19154.69 119
19156.00 109
19157.31 113
19158.62 127
19159.93 127
19161.23 105
19162.54 107
19163.85 106
19165.16 119
19166.47 111
19167.77 103
19169.08 109
19170.39 133
19171.70 122
19173.01 106
19174.32 104
19175.62 125
19176.93 119
19178.24 107
19179.55 102
19180.86 121
19182.17 119
19183.48 109
19184.78 139
19186.09 124
19187.40 111
19188.71 125
19190.02 130
19191.33 109
19192.64 102
19193.95 123
19195.26 110
19196.56 116
19197.87 95
19199.18 113
19200.49 118
19201.80 115
19203.11 109
19204.42 99
19205.73 111
19207.04 117
19208.35 107
19209.66 99
19210.97 103
19212.28 111
19213.59 129
19214.90 123
19216.21 127
19217.52 117
19218.83 120
19220.14 107
19221.45 103
19222.76 100
19224.07 107
19225.38 103
19226.69 97
19228.00 120
19229.31 119
19230.62 107
19231.93 98
19233.24 112
19234.55 103
19235.86 129
19237.17 119
19238.48 114
19239.79 113
19241.10 102
19242.41 112
19243.72 107
19245.03 119
19246.35 110
19247.66 112
19248.97 131
19250.28 137
19251.59 115
19252.90 103
19254.21 119
19255.52 119
19256.83 100
19258.14 99
19259.46 106
19260.77 108
19262.08 111
19263.39 98
19264.70 104
19266.01 112
19267.32 115
19268.64 116
19269.95 111
19271.26 88
19272.57 95
19273.88 115
19275.20 115
19276.51 97
19277.82 103
19279.13 125
19280.44 106
19281.75 116
19283.07 98
19284.38 103
19285.69 127
19287.00 99
19288.32 120
19289.63 118
19290.94 116
19292.25 99
19293.57 105
19294.88 96
19296.19 98
19297.50 104
19298.82 117
19300.13 117
19301.44 99
19302.75 119
19304.07 117
19305.38 121
19306.69 101
19308.01 111
19309.32 124
19310.63 105
19311.94 98
19313.26 118
19314.57 114
19315.88 108
19317.20 99
19318.51 111
19319.82 117
19321.14 110
19322.45 114
19323.76 123
19325.08 115
19326.39 110
19327.70 122
19329.02 114
19330.33 118
19331.65 95
19332.96 107
19334.27 100
19335.59 100
19336.90 107
19338.22 121
19339.53 112
19340.84 110
19342.16 80
19343.47 91
19344.79 93
19346.10 114
19347.41 116
19348.73 94
19350.04 105
19351.36 100
19352.67 103
19353.99 105
19355.30 116
19356.62 117
19357.93 125
19359.25 99
19360.56 131
19361.87 104
19363.19 105
19364.50 118
19365.82 103
19367.13 107
19368.45 102
19369.76 104
19371.08 103
19372.39 115
19373.71 108
19375.02 108
19376.34 110
19377.66 115
19378.97 103
19380.29 109
19381.60 100
19382.92 95
19384.23 107
19385.55 97
19386.86 99
19388.18 106
19389.50 122
19390.81 94
19392.13 107
19393.44 94
19394.76 111
19396.07 108
19397.39 101
19398.71 104
19400.02 96
19401.34 110
19402.65 107
19403.97 103
19405.29 120
19406.60 103
19407.92 101
19409.24 99
19410.55 107
19411.87 115
19413.19 115
19414.50 125
19415.82 121
19417.14 121
19418.45 110
19419.77 93
19421.09 97
19422.40 101
19423.72 121
19425.04 98
19426.35 100
19427.67 104
19428.99 96
19430.30 99
19431.62 119
19432.94 110
19434.26 121
19435.57 90
19436.89 119
19438.21 106
19439.53 110
19440.84 118
19442.16 115
19443.48 112
19444.80 103
19446.11 113
19447.43 107
19448.75 113
19450.07 94
19451.38 108
19452.70 110
19454.02 109
19455.34 107
19456.66 100
19457.97 97
19459.29 100
19460.61 98
19461.93 103
19463.25 106
19464.57 110
19465.88 99
19467.20 91
19468.52 95
19469.84 114
19471.16 105
19472.48 100
19473.79 97
19475.11 120
19476.43 113
19477.75 101
19479.07 101
19480.39 114
19481.71 97
19483.03 98
19484.34 102
19485.66 130
19486.98 139
19488.30 115
19489.62 119
19490.94 108
19492.26 125
19493.58 106
19494.90 87
19496.22 113
19497.54 93
19498.86 96
19500.18 97
19501.50 104
19502.81 101
19504.13 104
19505.45 96
19506.77 87
19508.09 99
19509.41 96
19510.73 92
19512.05 99
19513.37 104
19514.69 101
19516.01 111
19517.33 101
19518.65 121
19519.97 106
19521.29 110
19522.61 115
19523.93 119
19525.25 104
19526.57 90
19527.89 86
19529.22 123
19530.54 118
19531.86 99
19533.18 122
19534.50 119
19535.82 112
19537.14 111
19538.46 106
19539.78 105
19541.10 117
19542.42 108
19543.74 96
19545.06 100
19546.39 98
19547.71 125
19549.03 107
19550.35 116
19551.67 117
19552.99 101
19554.31 123
19555.63 104
19556.96 103
19558.28 111
19559.60 107
19560.92 124
19562.24 104
19563.56 83
19564.88 92
19566.21 118
19567.53 114
19568.85 119
19570.17 96
19571.49 102
19572.82 130
19574.14 108
19575.46 99
19576.78 92
19578.10 121
19579.43 120
19580.75 94
19582.07 109
19583.39 119
19584.72 117
19586.04 116
19587.36 111
19588.68 116
19590.01 105
19591.33 104
19592.65 106
19593.97 117
19595.30 104
19596.62 96
19597.94 91
19599.26 110
19600.59 103
19601.91 94
19603.23 106
19604.56 88
19605.88 106
19607.20 99
19608.53 120
19609.85 122
19611.17 124
19612.49 114
19613.82 115
19615.14 93
19616.47 111
19617.79 117
19619.11 103
19620.44 127
19621.76 100
19623.08 101
19624.41 105
19625.73 110
19627.05 104
19628.38 124
19629.70 99
19631.03 110
19632.35 99
19633.67 110
19635.00 106
19636.32 102
19637.65 114
19638.97 107
19640.29 117
19641.62 103
19642.94 97
19644.27 102
19645.59 116
19646.92 115
19648.24 129
19649.57 113
19650.89 113
19652.21 95
19653.54 102
19654.86 96
19656.19 114
19657.51 117
19658.84 110
19660.16 102
19661.49 95
19662.81 95
19664.14 99
19665.46 119
19666.79 113
19668.11 113
19669.44 102
19670.76 106
19672.09 100
19673.41 117
19674.74 103
19676.07 110
19677.39 111
19678.72 108
19680.04 110
19681.37 112
19682.69 100
19684.02 106
19685.34 110
19686.67 109
19688.00 109
19689.32 117
19690.65 110
19691.97 113
19693.30 99
19694.63 89
19695.95 102
19697.28 94
19698.60 104
19699.93 100
19701.26 115
19702.58 106
19703.91 100
19705.24 111
19706.56 101
19707.89 103
19709.22 108
19710.54 104
19711.87 97
19713.20 125
19714.52 108
19715.85 121
19717.18 121
19718.50 119
19719.83 97
19721.16 116
19722.48 112
19723.81 109
19725.14 98
19726.47 111
19727.79 103
19729.12 105
19730.45 100
19731.77 100
19733.10 99
19734.43 119
19735.76 122
19737.08 103
19738.41 117
19739.74 108
19741.07 86
19742.39 107
19743.72 95
19745.05 108
19746.38 103
19747.71 112
19749.03 104
19750.36 114
19751.69 128
19753.02 103
19754.35 93
19755.67 107
19757.00 94
19758.33 85
19759.66 114
19760.99 124
19762.31 101
19763.64 102
19764.97 116
19766.30 114
19767.63 102
19768.96 114
19770.29 126
19771.61 99
19772.94 100
19774.27 110
19775.60 100
19776.93 107
19778.26 91
19779.59 93
19780.92 117
19782.25 120
19783.57 110
19784.90 102
19786.23 109
19787.56 118
19788.89 103
19790.22 91
19791.55 100
19792.88 118
19794.21 83
19795.54 106
19796.87 102
19798.20 111
19799.53 107
19800.86 110
19802.19 103
19803.52 92
19804.85 112
19806.18 116
19807.50 92
19808.83 112
19810.16 110
19811.49 116
19812.82 109
19814.15 111
19815.49 124
19816.82 111
19818.15 101
19819.48 98
19820.81 126
19822.14 102
19823.47 110
19824.80 113
19826.13 118
19827.46 100
19828.79 118
19830.12 107
19831.45 114
19832.78 100
19834.11 103
19835.44 105
19836.77 91
19838.10 103
19839.44 108
19840.77 103
19842.10 100
19843.43 107
19844.76 106
19846.09 108
19847.42 100
19848.75 106
19850.08 97
19851.42 109
19852.75 111
19854.08 93
19855.41 89
19856.74 102
19858.07 132
19859.40 111
19860.74 93
19862.07 101
19863.40 113
19864.73 116
19866.06 118
19867.40 95
19868.73 88
19870.06 99
19871.39 129
19872.72 105
19874.06 102
19875.39 89
19876.72 102
19878.05 115
19879.38 107
19880.72 106
19882.05 109
19883.38 120
19884.71 105
19886.05 100
19887.38 107
19888.71 97
19890.04 101
19891.38 109
19892.71 105
19894.04 121
19895.38 111
19896.71 102
19898.04 109
19899.37 101
19900.71 121
19902.04 90
19903.37 108
19904.71 117
19906.04 126
19907.37 109
19908.71 102
19910.04 111
19911.37 100
19912.71 100
19914.04 86
19915.37 99
19916.71 117
19918.04 116
19919.37 118
19920.71 106
19922.04 105
19923.37 101
19924.71 116
19926.04 111
19927.38 114
19928.71 101
19930.04 92
19931.38 117
19932.71 103
19934.05 112
19935.38 104
19936.71 108
19938.05 106
19939.38 95
19940.72 100
19942.05 107
19943.39 95
19944.72 110
19946.06 101
19947.39 104
19948.72 104
19950.06 95
19951.39 106
19952.73 101
19954.06 109
19955.40 96
19956.73 90
19958.07 92
19959.40 109
19960.74 132
19962.07 109
19963.41 101
19964.74 135
19966.08 106
19967.41 106
19968.75 116
19970.08 109
19971.42 118
19972.76 108
19974.09 109
19975.43 99
19976.76 102
19978.10 122
19979.43 108
19980.77 112
19982.10 104
19983.44 124
19984.78 117
19986.11 122
19987.45 107
19988.78 113
19990.12 115
19991.46 151
19992.79 139
19994.13 109
19995.46 110
19996.80 114
19998.14 128
19999.47 122
20000.81 99
20002.15 114
20003.48 123
20004.82 106
20006.16 113
20007.49 114
20008.83 109
20010.17 106
20011.50 115
20012.84 108
20014.18 100
20015.51 114
20016.85 112
20018.19 113
20019.52 101
20020.86 114
20022.20 118
20023.53 109
20024.87 136
20026.21 109
20027.55 112
20028.88 121
20030.22 130
20031.56 121
20032.90 123
20034.23 109
20035.57 105
20036.91 109
20038.25 112
20039.58 97
20040.92 117
20042.26 113
20043.60 114
20044.93 98
20046.27 114
20047.61 123
20048.95 137
20050.29 121
20051.62 114
20052.96 128
20054.30 123
20055.64 118
20056.98 115
20058.32 120
20059.65 130
20060.99 114
20062.33 112
20063.67 108
20065.01 114
20066.35 136
20067.68 115
20069.02 142
20070.36 118
20071.70 119
20073.04 113
20074.38 123
20075.72 102
20077.06 120
20078.40 137
20079.73 124
20081.07 117
20082.41 116
20083.75 113
20085.09 114
20086.43 128
20087.77 122
20089.11 121
20090.45 122
20091.79 111
20093.13 116
20094.47 115
20095.81 110
20097.15 114
20098.48 115
20099.82 127
20101.16 126
20102.50 118
20103.84 103
20105.18 105
20106.52 119
20107.86 109
20109.20 123
20110.54 126
20111.88 121
20113.22 132
20114.56 103
20115.90 129
20117.24 116
20118.58 122
20119.93 103
20121.27 120
20122.61 120
20123.95 114
20125.29 112
20126.63 115
20127.97 112
20129.31 108
20130.65 114
20131.99 131
20133.33 119
20134.67 108
20136.01 111
