# Supplementary material for: MALDI-TOF MS typing enables the classification of brewing yeasts of the genus Saccharomyces to major beer styles
Source: PLoS One. 2017 Aug 9;12(8):e0181694. doi: 10.1371/journal.pone.0181694 (PMC5549903; doi:10.1371/journal.pone.0181694)
Supplement: S9 File — The directory includes 90 raw files and was zipped to “.zip”; the folder has three strains with 30 spectra per strain; S1 Text explains the raw files with an example and Table 1 represents the yeast strains used within the experiment. (ZIP) [file pone.0181694.s012.zip › 25-27/30285-66-Lag-Lag-Lag-YPG-18h-E-E_2016-02-17__0_B8_1.dat]

2000.76 1681
2001.18 1717
2001.60 1713
2002.02 1649
2002.45 1643
2002.87 1644
2003.29 1611
2003.71 1563
2004.13 1583
2004.55 1644
2004.98 1699
2005.40 1750
2005.82 1680
2006.24 1745
2006.67 1770
2007.09 1799
2007.51 1844
2007.93 1838
2008.35 1824
2008.78 1813
2009.20 1746
2009.62 1774
2010.04 1760
2010.47 1733
2010.89 1700
2011.31 1713
2011.73 1644
2012.16 1625
2012.58 1642
2013.00 1606
2013.43 1561
2013.85 1530
2014.27 1552
2014.69 1613
2015.12 1618
2015.54 1621
2015.96 1551
2016.39 1535
2016.81 1607
2017.23 1613
2017.66 1572
2018.08 1599
2018.50 1578
2018.93 1631
2019.35 1579
2019.77 1594
2020.20 1600
2020.62 1571
2021.04 1601
2021.47 1654
2021.89 1636
2022.32 1632
2022.74 1657
2023.16 1593
2023.59 1558
2024.01 1654
2024.43 1592
2024.86 1641
2025.28 1586
2025.71 1576
2026.13 1543
2026.56 1569
2026.98 1617
2027.40 1596
2027.83 1536
2028.25 1583
2028.68 1606
2029.10 1582
2029.53 1531
2029.95 1536
2030.38 1575
2030.80 1583
2031.22 1728
2031.65 1665
2032.07 1545
2032.50 1622
2032.92 1675
2033.35 1610
2033.77 1631
2034.20 1577
2034.62 1629
2035.05 1641
2035.47 1621
2035.90 1609
2036.32 1629
2036.75 1676
2037.18 1621
2037.60 1645
2038.03 1629
2038.45 1628
2038.88 1621
2039.30 1592
2039.73 1623
2040.15 1646
2040.58 1636
2041.01 1690
2041.43 1615
2041.86 1635
2042.28 1663
2042.71 1607
2043.13 1577
2043.56 1566
2043.99 1583
2044.41 1584
2044.84 1564
2045.27 1596
2045.69 1619
2046.12 1631
2046.54 1628
2046.97 1615
2047.40 1649
2047.82 1627
2048.25 1589
2048.68 1664
2049.10 1594
2049.53 1594
2049.96 1608
2050.38 1613
2050.81 1589
2051.24 1611
2051.66 1575
2052.09 1573
2052.52 1579
2052.94 1547
2053.37 1573
2053.80 1565
2054.23 1553
2054.65 1567
2055.08 1567
2055.51 1525
2055.93 1539
2056.36 1571
2056.79 1603
2057.22 1623
2057.64 1619
2058.07 1618
2058.50 1572
2058.93 1585
2059.35 1653
2059.78 1669
2060.21 1613
2060.64 1551
2061.07 1571
2061.49 1643
2061.92 1590
2062.35 1583
2062.78 1569
2063.20 1568
2063.63 1612
2064.06 1623
2064.49 1671
2064.92 1742
2065.35 1782
2065.77 1803
2066.20 1888
2066.63 1913
2067.06 1860
2067.49 1846
2067.92 1800
2068.34 1745
2068.77 1699
2069.20 1747
2069.63 1645
2070.06 1560
2070.49 1571
2070.92 1644
2071.35 1672
2071.78 1653
2072.20 1659
2072.63 1723
2073.06 1675
2073.49 1672
2073.92 1838
2074.35 1856
2074.78 1796
2075.21 1879
2075.64 1915
2076.07 1896
2076.50 1984
2076.93 1953
2077.36 1912
2077.78 1945
2078.21 1940
2078.64 1896
2079.07 1875
2079.50 1867
2079.93 1821
2080.36 1794
2080.79 1764
2081.22 1779
2081.65 1699
2082.08 1660
2082.51 1660
2082.94 1622
2083.37 1570
2083.80 1547
2084.23 1559
2084.66 1605
2085.09 1628
2085.52 1597
2085.95 1576
2086.39 1666
2086.82 1642
2087.25 1623
2087.68 1662
2088.11 1611
2088.54 1709
2088.97 1553
2089.40 1586
2089.83 1642
2090.26 1603
2090.69 1652
2091.12 1620
2091.55 1659
2091.99 1640
2092.42 1699
2092.85 1605
2093.28 1696
2093.71 1714
2094.14 1644
2094.57 1694
2095.00 1720
2095.43 1642
2095.87 1656
2096.30 1687
2096.73 1715
2097.16 1690
2097.59 1628
2098.02 1593
2098.46 1540
2098.89 1546
2099.32 1511
2099.75 1540
2100.18 1545
2100.61 1613
2101.05 1531
2101.48 1572
2101.91 1512
2102.34 1522
2102.78 1523
2103.21 1546
2103.64 1473
2104.07 1454
2104.50 1571
2104.94 1561
2105.37 1579
2105.80 1594
2106.23 1549
2106.67 1541
2107.10 1596
2107.53 1620
2107.96 1647
2108.40 1596
2108.83 1583
2109.26 1645
2109.70 1608
2110.13 1603
2110.56 1629
2110.99 1677
2111.43 1577
2111.86 1557
2112.29 1644
2112.73 1643
2113.16 1574
2113.59 1557
2114.03 1550
2114.46 1519
2114.89 1588
2115.33 1513
2115.76 1511
2116.19 1538
2116.63 1559
2117.06 1596
2117.49 1612
2117.93 1531
2118.36 1606
2118.80 1583
2119.23 1646
2119.66 1591
2120.10 1593
2120.53 1688
2120.96 1722
2121.40 1675
2121.83 1723
2122.27 1788
2122.70 1795
2123.14 1688
2123.57 1678
2124.00 1747
2124.44 1725
2124.87 1716
2125.31 1774
2125.74 1792
2126.18 1741
2126.61 1668
2127.05 1667
2127.48 1668
2127.91 1677
2128.35 1656
2128.78 1608
2129.22 1624
2129.65 1530
2130.09 1550
2130.52 1601
2130.96 1609
2131.39 1636
2131.83 1636
2132.26 1697
2132.70 1687
2133.13 1677
2133.57 1677
2134.01 1729
2134.44 1735
2134.88 1761
2135.31 1687
2135.75 1748
2136.18 1809
2136.62 1831
2137.05 1879
2137.49 1859
2137.93 1868
2138.36 1920
2138.80 1915
2139.23 1792
2139.67 1779
2140.10 1773
2140.54 1734
2140.98 1658
2141.41 1607
2141.85 1617
2142.29 1622
2142.72 1629
2143.16 1568
2143.59 1567
2144.03 1590
2144.47 1524
2144.90 1571
2145.34 1526
2145.78 1513
2146.21 1545
2146.65 1526
2147.09 1624
2147.52 1632
2147.96 1649
2148.40 1619
2148.83 1630
2149.27 1599
2149.71 1662
2150.14 1656
2150.58 1661
2151.02 1671
2151.46 1687
2151.89 1656
2152.33 1621
2152.77 1582
2153.20 1615
2153.64 1638
2154.08 1626
2154.52 1661
2154.95 1556
2155.39 1555
2155.83 1542
2156.27 1530
2156.70 1554
2157.14 1583
2157.58 1658
2158.02 1683
2158.45 1656
2158.89 1706
2159.33 1652
2159.77 1678
2160.21 1656
2160.64 1700
2161.08 1748
2161.52 1689
2161.96 1703
2162.40 1658
2162.84 1711
2163.27 1756
2163.71 1628
2164.15 1641
2164.59 1647
2165.03 1699
2165.47 1629
2165.90 1686
2166.34 1698
2166.78 1751
2167.22 1709
2167.66 1654
2168.10 1634
2168.54 1595
2168.98 1656
2169.41 1629
2169.85 1559
2170.29 1583
2170.73 1630
2171.17 1597
2171.61 1620
2172.05 1594
2172.49 1648
2172.93 1745
2173.37 1706
2173.81 1630
2174.25 1668
2174.69 1644
2175.13 1681
2175.56 1692
2176.00 1702
2176.44 1777
2176.88 1802
2177.32 1884
2177.76 1871
2178.20 1900
2178.64 1908
2179.08 1994
2179.52 1993
2179.96 1878
2180.40 1960
2180.84 1942
2181.28 1924
2181.72 1940
2182.16 1873
2182.60 1934
2183.04 1911
2183.48 1857
2183.92 1874
2184.36 1845
2184.81 1727
2185.25 1738
2185.69 1709
2186.13 1783
2186.57 1767
2187.01 1781
2187.45 1856
2187.89 1902
2188.33 1952
2188.77 1997
2189.21 2177
2189.65 2245
2190.09 2241
2190.54 2163
2190.98 2151
2191.42 2168
2191.86 2204
2192.30 2107
2192.74 2023
2193.18 1887
2193.62 1931
2194.07 1981
2194.51 1987
2194.95 1961
2195.39 1952
2195.83 1940
2196.27 1915
2196.72 1944
2197.16 1921
2197.60 1949
2198.04 1922
2198.48 1845
2198.92 1740
2199.37 1717
2199.81 1797
2200.25 1751
2200.69 1720
2201.13 1692
2201.58 1687
2202.02 1655
2202.46 1749
2202.90 1718
2203.35 1673
2203.79 1665
2204.23 1719
2204.67 1767
2205.12 1781
2205.56 1777
2206.00 1779
2206.44 1759
2206.89 1638
2207.33 1718
2207.77 1676
2208.21 1742
2208.66 1716
2209.10 1745
2209.54 1792
2209.99 1755
2210.43 1752
2210.87 1771
2211.32 1780
2211.76 1762
2212.20 1721
2212.65 1742
2213.09 1728
2213.53 1721
2213.98 1710
2214.42 1697
2214.86 1652
2215.31 1677
2215.75 1713
2216.19 1666
2216.64 1711
2217.08 1663
2217.52 1689
2217.97 1665
2218.41 1649
2218.86 1617
2219.30 1672
2219.74 1679
2220.19 1716
2220.63 1692
2221.08 1702
2221.52 1724
2221.97 1757
2222.41 1818
2222.85 1773
2223.30 1827
2223.74 1854
2224.19 1816
2224.63 1765
2225.08 1760
2225.52 1781
2225.96 1734
2226.41 1747
2226.85 1742
2227.30 1696
2227.74 1717
2228.19 1681
2228.63 1722
2229.08 1659
2229.52 1626
2229.97 1635
2230.41 1613
2230.86 1632
2231.30 1715
2231.75 1689
2232.19 1722
2232.64 1795
2233.08 1865
2233.53 1964
2233.98 1961
2234.42 1959
2234.87 1967
2235.31 2042
2235.76 2015
2236.20 1981
2236.65 1986
2237.09 1959
2237.54 1923
2237.99 1893
2238.43 1949
2238.88 1938
2239.32 1942
2239.77 1861
2240.22 1896
2240.66 1813
2241.11 1762
2241.55 1784
2242.00 1748
2242.45 1684
2242.89 1708
2243.34 1688
2243.79 1641
2244.23 1690
2244.68 1663
2245.13 1589
2245.57 1571
2246.02 1624
2246.47 1587
2246.91 1551
2247.36 1560
2247.81 1550
2248.25 1571
2248.70 1590
2249.15 1580
2249.59 1609
2250.04 1556
2250.49 1565
2250.93 1629
2251.38 1631
2251.83 1590
2252.28 1570
2252.72 1593
2253.17 1645
2253.62 1554
2254.07 1547
2254.51 1582
2254.96 1549
2255.41 1568
2255.86 1564
2256.30 1517
2256.75 1499
2257.20 1507
2257.65 1436
2258.09 1499
2258.54 1551
2258.99 1480
2259.44 1568
2259.89 1562
2260.33 1557
2260.78 1579
2261.23 1626
2261.68 1606
2262.13 1575
2262.58 1529
2263.02 1583
2263.47 1582
2263.92 1620
2264.37 1629
2264.82 1593
2265.27 1559
2265.71 1567
2266.16 1602
2266.61 1600
2267.06 1523
2267.51 1540
2267.96 1580
2268.41 1498
2268.86 1526
2269.30 1549
2269.75 1554
2270.20 1619
2270.65 1665
2271.10 1636
2271.55 1600
2272.00 1625
2272.45 1579
2272.90 1625
2273.35 1645
2273.80 1637
2274.25 1606
2274.69 1624
2275.14 1693
2275.59 1701
2276.04 1734
2276.49 1767
2276.94 1734
2277.39 1717
2277.84 1725
2278.29 1724
2278.74 1671
2279.19 1653
2279.64 1621
2280.09 1638
2280.54 1538
2280.99 1528
2281.44 1621
2281.89 1573
2282.34 1600
2282.79 1529
2283.24 1546
2283.69 1492
2284.14 1488
2284.59 1583
2285.04 1572
2285.50 1593
2285.95 1537
2286.40 1537
2286.85 1585
2287.30 1616
2287.75 1567
2288.20 1578
2288.65 1550
2289.10 1564
2289.55 1652
2290.00 1732
2290.45 1720
2290.91 1726
2291.36 1779
2291.81 1845
2292.26 1837
2292.71 1845
2293.16 1855
2293.61 1881
2294.06 1913
2294.52 1977
2294.97 1990
2295.42 1979
2295.87 1851
2296.32 1830
2296.77 1789
2297.22 1779
2297.68 1775
2298.13 1703
2298.58 1741
2299.03 1704
2299.48 1631
2299.94 1620
2300.39 1577
2300.84 1580
2301.29 1551
2301.74 1571
2302.20 1580
2302.65 1545
2303.10 1547
2303.55 1535
2304.01 1539
2304.46 1549
2304.91 1540
2305.36 1580
2305.82 1578
2306.27 1572
2306.72 1633
2307.17 1613
2307.63 1566
2308.08 1683
2308.53 1772
2308.98 1758
2309.44 1837
2309.89 1885
2310.34 1944
2310.80 1957
2311.25 1946
2311.70 1963
2312.16 1994
2312.61 1939
2313.06 1828
2313.52 1825
2313.97 1852
2314.42 1779
2314.88 1803
2315.33 1766
2315.78 1746
2316.24 1723
2316.69 1857
2317.14 1881
2317.60 1867
2318.05 1871
2318.50 1937
2318.96 1927
2319.41 1934
2319.87 1942
2320.32 1917
2320.77 1949
2321.23 1847
2321.68 1826
2322.14 1789
2322.59 1749
2323.04 1804
2323.50 1764
2323.95 1768
2324.41 1831
2324.86 1874
2325.32 1873
2325.77 1978
2326.23 1995
2326.68 2025
2327.13 2006
2327.59 1924
2328.04 1915
2328.50 1875
2328.95 1813
2329.41 1751
2329.86 1710
2330.32 1647
2330.77 1688
2331.23 1692
2331.68 1748
2332.14 1744
2332.59 1723
2333.05 1709
2333.50 1689
2333.96 1643
2334.41 1680
2334.87 1675
2335.33 1727
2335.78 1749
2336.24 1721
2336.69 1744
2337.15 1739
2337.60 1704
2338.06 1742
2338.51 1745
2338.97 1719
2339.43 1725
2339.88 1644
2340.34 1609
2340.79 1642
2341.25 1689
2341.71 1668
2342.16 1679
2342.62 1608
2343.07 1616
2343.53 1669
2343.99 1680
2344.44 1689
2344.90 1703
2345.36 1759
2345.81 1765
2346.27 1813
2346.73 1764
2347.18 1813
2347.64 1875
2348.09 1815
2348.55 1861
2349.01 1935
2349.47 1892
2349.92 1983
2350.38 1967
2350.84 1950
2351.29 1836
2351.75 1826
2352.21 1878
2352.66 1850
2353.12 1815
2353.58 1743
2354.04 1710
2354.49 1637
2354.95 1648
2355.41 1647
2355.86 1672
2356.32 1653
2356.78 1594
2357.24 1633
2357.70 1604
2358.15 1602
2358.61 1574
2359.07 1614
2359.53 1628
2359.98 1612
2360.44 1605
2360.90 1557
2361.36 1589
2361.82 1540
2362.27 1541
2362.73 1580
2363.19 1595
2363.65 1599
2364.11 1539
2364.56 1582
2365.02 1591
2365.48 1595
2365.94 1603
2366.40 1667
2366.86 1654
2367.31 1663
2367.77 1635
2368.23 1630
2368.69 1669
2369.15 1639
2369.61 1619
2370.07 1615
2370.53 1587
2370.98 1651
2371.44 1625
2371.90 1545
2372.36 1547
2372.82 1561
2373.28 1636
2373.74 1623
2374.20 1544
2374.66 1571
2375.12 1629
2375.58 1584
2376.04 1661
2376.49 1659
2376.95 1665
2377.41 1687
2377.87 1641
2378.33 1662
2378.79 1711
2379.25 1657
2379.71 1676
2380.17 1620
2380.63 1611
2381.09 1616
2381.55 1592
2382.01 1620
2382.47 1541
2382.93 1521
2383.39 1507
2383.85 1518
2384.31 1543
2384.77 1543
2385.23 1505
2385.69 1538
2386.15 1561
2386.61 1560
2387.07 1573
2387.53 1561
2387.99 1598
2388.46 1623
2388.92 1598
2389.38 1523
2389.84 1610
2390.30 1640
2390.76 1585
2391.22 1601
2391.68 1605
2392.14 1627
2392.60 1608
2393.06 1595
2393.52 1561
2393.99 1593
2394.45 1587
2394.91 1549
2395.37 1544
2395.83 1531
2396.29 1548
2396.75 1559
2397.21 1600
2397.68 1564
2398.14 1556
2398.60 1471
2399.06 1535
2399.52 1563
2399.98 1490
2400.45 1465
2400.91 1467
2401.37 1489
2401.83 1462
2402.29 1444
2402.76 1524
2403.22 1585
2403.68 1634
2404.14 1648
2404.60 1693
2405.07 1669
2405.53 1724
2405.99 1803
2406.45 1736
2406.91 1729
2407.38 1812
2407.84 1828
2408.30 1830
2408.76 1758
2409.23 1734
2409.69 1696
2410.15 1642
2410.62 1580
2411.08 1563
2411.54 1536
2412.00 1523
2412.47 1485
2412.93 1458
2413.39 1429
2413.86 1455
2414.32 1487
2414.78 1438
2415.24 1432
2415.71 1454
2416.17 1540
2416.63 1498
2417.10 1481
2417.56 1454
2418.02 1520
2418.49 1550
2418.95 1549
2419.42 1516
2419.88 1564
2420.34 1506
2420.81 1517
2421.27 1534
2421.73 1552
2422.20 1561
2422.66 1559
2423.13 1586
2423.59 1554
2424.05 1591
2424.52 1649
2424.98 1575
2425.45 1559
2425.91 1545
2426.37 1589
2426.84 1556
2427.30 1509
2427.77 1523
2428.23 1470
2428.70 1512
2429.16 1482
2429.62 1453
2430.09 1424
2430.55 1475
2431.02 1477
2431.48 1498
2431.95 1464
2432.41 1485
2432.88 1546
2433.34 1554
2433.81 1563
2434.27 1546
2434.74 1570
2435.20 1593
2435.67 1582
2436.13 1541
2436.60 1538
2437.06 1533
2437.53 1544
2437.99 1449
2438.46 1499
2438.92 1514
2439.39 1583
2439.86 1540
2440.32 1565
2440.79 1568
2441.25 1556
2441.72 1575
2442.18 1553
2442.65 1515
2443.12 1526
2443.58 1536
2444.05 1528
2444.51 1456
2444.98 1432
2445.44 1427
2445.91 1477
2446.38 1486
2446.84 1463
2447.31 1496
2447.78 1435
2448.24 1437
2448.71 1389
2449.17 1450
2449.64 1435
2450.11 1423
2450.57 1418
2451.04 1463
2451.51 1400
2451.97 1404
2452.44 1466
2452.91 1462
2453.37 1405
2453.84 1418
2454.31 1459
2454.78 1460
2455.24 1507
2455.71 1491
2456.18 1443
2456.64 1395
2457.11 1399
2457.58 1375
2458.04 1359
2458.51 1430
2458.98 1411
2459.45 1386
2459.91 1393
2460.38 1414
2460.85 1453
2461.32 1420
2461.78 1450
2462.25 1452
2462.72 1483
2463.19 1476
2463.66 1488
2464.12 1445
2464.59 1485
2465.06 1455
2465.53 1432
2465.99 1502
2466.46 1545
2466.93 1575
2467.40 1476
2467.87 1428
2468.34 1506
2468.80 1462
2469.27 1450
2469.74 1388
2470.21 1430
2470.68 1393
2471.15 1387
2471.61 1411
2472.08 1385
2472.55 1320
2473.02 1353
2473.49 1364
2473.96 1372
2474.43 1358
2474.90 1404
2475.36 1361
2475.83 1329
2476.30 1354
2476.77 1426
2477.24 1476
2477.71 1467
2478.18 1421
2478.65 1402
2479.12 1458
2479.59 1435
2480.06 1394
2480.52 1369
2480.99 1378
2481.46 1324
2481.93 1358
2482.40 1357
2482.87 1289
2483.34 1341
2483.81 1323
2484.28 1321
2484.75 1331
2485.22 1394
2485.69 1470
2486.16 1538
2486.63 1521
2487.10 1592
2487.57 1613
2488.04 1572
2488.51 1536
2488.98 1616
2489.45 1569
2489.92 1538
2490.39 1539
2490.86 1489
2491.33 1456
2491.80 1429
2492.27 1434
2492.74 1428
2493.21 1442
2493.69 1435
2494.16 1468
2494.63 1480
2495.10 1479
2495.57 1535
2496.04 1528
2496.51 1501
2496.98 1506
2497.45 1508
2497.92 1533
2498.39 1463
2498.86 1381
2499.34 1363
2499.81 1389
2500.28 1397
2500.75 1394
2501.22 1417
2501.69 1440
2502.16 1384
2502.64 1397
2503.11 1438
2503.58 1499
2504.05 1451
2504.52 1406
2504.99 1438
2505.47 1460
2505.94 1490
2506.41 1463
2506.88 1436
2507.35 1525
2507.82 1500
2508.30 1397
2508.77 1436
2509.24 1522
2509.71 1528
2510.18 1502
2510.66 1462
2511.13 1540
2511.60 1491
2512.07 1433
2512.55 1499
2513.02 1486
2513.49 1498
2513.96 1516
2514.44 1477
2514.91 1483
2515.38 1487
2515.85 1507
2516.33 1462
2516.80 1476
2517.27 1488
2517.75 1457
2518.22 1505
2518.69 1472
2519.16 1482
2519.64 1502
2520.11 1525
2520.58 1603
2521.06 1579
2521.53 1591
2522.00 1554
2522.48 1564
2522.95 1531
2523.42 1509
2523.90 1532
2524.37 1497
2524.84 1515
2525.32 1491
2525.79 1469
2526.27 1467
2526.74 1431
2527.21 1483
2527.69 1477
2528.16 1531
2528.63 1529
2529.11 1508
2529.58 1517
2530.06 1523
2530.53 1503
2531.00 1553
2531.48 1595
2531.95 1675
2532.43 1613
2532.90 1601
2533.38 1603
2533.85 1591
2534.32 1531
2534.80 1526
2535.27 1537
2535.75 1557
2536.22 1587
2536.70 1587
2537.17 1599
2537.65 1610
2538.12 1614
2538.60 1678
2539.07 1720
2539.55 1716
2540.02 1665
2540.50 1616
2540.97 1620
2541.45 1635
2541.92 1604
2542.40 1559
2542.87 1525
2543.35 1496
2543.82 1514
2544.30 1543
2544.77 1469
2545.25 1443
2545.72 1477
2546.20 1428
2546.68 1542
2547.15 1563
2547.63 1583
2548.10 1635
2548.58 1708
2549.05 1719
2549.53 1784
2550.01 1809
2550.48 1755
2550.96 1866
2551.43 1920
2551.91 1895
2552.39 1854
2552.86 1883
2553.34 1836
2553.82 1845
2554.29 1836
2554.77 1849
2555.24 1793
2555.72 1730
2556.20 1756
2556.67 1695
2557.15 1672
2557.63 1679
2558.10 1626
2558.58 1600
2559.06 1583
2559.53 1561
2560.01 1501
2560.49 1540
2560.96 1551
2561.44 1525
2561.92 1499
2562.40 1440
2562.87 1435
2563.35 1442
2563.83 1427
2564.30 1455
2564.78 1454
2565.26 1495
2565.74 1470
2566.21 1517
2566.69 1460
2567.17 1472
2567.65 1397
2568.12 1466
2568.60 1474
2569.08 1504
2569.56 1496
2570.03 1487
2570.51 1512
2570.99 1499
2571.47 1456
2571.95 1432
2572.42 1471
2572.90 1462
2573.38 1386
2573.86 1444
2574.34 1435
2574.81 1481
2575.29 1524
2575.77 1457
2576.25 1469
2576.73 1438
2577.21 1466
2577.68 1475
2578.16 1463
2578.64 1507
2579.12 1479
2579.60 1413
2580.08 1408
2580.56 1481
2581.04 1486
2581.51 1439
2581.99 1403
2582.47 1432
2582.95 1432
2583.43 1399
2583.91 1381
2584.39 1407
2584.87 1438
2585.35 1433
2585.83 1390
2586.31 1400
2586.78 1374
2587.26 1439
2587.74 1436
2588.22 1374
2588.70 1384
2589.18 1415
2589.66 1412
2590.14 1445
2590.62 1445
2591.10 1435
2591.58 1402
2592.06 1398
2592.54 1383
2593.02 1464
2593.50 1471
2593.98 1398
2594.46 1411
2594.94 1456
2595.42 1398
2595.90 1499
2596.38 1454
2596.86 1421
2597.34 1321
2597.82 1326
2598.30 1334
2598.78 1389
2599.26 1365
2599.74 1341
2600.22 1428
2600.70 1370
2601.19 1349
2601.67 1370
2602.15 1349
2602.63 1325
2603.11 1339
2603.59 1359
2604.07 1379
2604.55 1367
2605.03 1433
2605.51 1410
2605.99 1445
2606.48 1460
2606.96 1490
2607.44 1491
2607.92 1527
2608.40 1543
2608.88 1579
2609.36 1498
2609.84 1515
2610.33 1566
2610.81 1571
2611.29 1533
2611.77 1471
2612.25 1472
2612.73 1495
2613.22 1459
2613.70 1409
2614.18 1451
2614.66 1390
2615.14 1454
2615.63 1369
2616.11 1352
2616.59 1422
2617.07 1417
2617.55 1415
2618.04 1423
2618.52 1381
2619.00 1396
2619.48 1404
2619.97 1393
2620.45 1449
2620.93 1452
2621.41 1437
2621.90 1425
2622.38 1397
2622.86 1419
2623.34 1424
2623.83 1420
2624.31 1411
2624.79 1434
2625.27 1430
2625.76 1425
2626.24 1377
2626.72 1329
2627.21 1337
2627.69 1402
2628.17 1407
2628.66 1322
2629.14 1326
2629.62 1387
2630.11 1371
2630.59 1325
2631.07 1307
2631.56 1287
2632.04 1308
2632.52 1305
2633.01 1297
2633.49 1269
2633.97 1312
2634.46 1352
2634.94 1375
2635.43 1334
2635.91 1318
2636.39 1326
2636.88 1367
2637.36 1355
2637.85 1337
2638.33 1339
2638.81 1340
2639.30 1373
2639.78 1384
2640.27 1331
2640.75 1303
2641.24 1334
2641.72 1376
2642.20 1397
2642.69 1409
2643.17 1358
2643.66 1346
2644.14 1356
2644.63 1344
2645.11 1395
2645.60 1360
2646.08 1388
2646.57 1404
2647.05 1406
2647.54 1338
2648.02 1374
2648.51 1330
2648.99 1334
2649.48 1346
2649.96 1342
2650.45 1406
2650.93 1417
2651.42 1364
2651.90 1340
2652.39 1359
2652.87 1346
2653.36 1348
2653.84 1403
2654.33 1348
2654.82 1355
2655.30 1339
2655.79 1368
2656.27 1402
2656.76 1336
2657.24 1342
2657.73 1375
2658.22 1343
2658.70 1287
2659.19 1392
2659.67 1329
2660.16 1332
2660.65 1409
2661.13 1319
2661.62 1370
2662.10 1384
2662.59 1324
2663.08 1376
2663.56 1383
2664.05 1403
2664.54 1431
2665.02 1417
2665.51 1381
2666.00 1408
2666.48 1481
2666.97 1452
2667.46 1490
2667.94 1506
2668.43 1483
2668.92 1496
2669.40 1511
2669.89 1522
2670.38 1472
2670.86 1420
2671.35 1474
2671.84 1428
2672.33 1381
2672.81 1452
2673.30 1437
2673.79 1428
2674.28 1425
2674.76 1428
2675.25 1470
2675.74 1497
2676.23 1504
2676.71 1452
2677.20 1452
2677.69 1459
2678.18 1466
2678.66 1460
2679.15 1435
2679.64 1413
2680.13 1447
2680.62 1407
2681.10 1423
2681.59 1372
2682.08 1396
2682.57 1391
2683.06 1407
2683.54 1423
2684.03 1370
2684.52 1337
2685.01 1316
2685.50 1394
2685.99 1410
2686.47 1337
2686.96 1363
2687.45 1367
2687.94 1350
2688.43 1417
2688.92 1459
2689.41 1406
2689.89 1400
2690.38 1423
2690.87 1437
2691.36 1398
2691.85 1422
2692.34 1464
2692.83 1429
2693.32 1458
2693.81 1455
2694.30 1555
2694.79 1440
2695.27 1535
2695.76 1526
2696.25 1521
2696.74 1514
2697.23 1459
2697.72 1520
2698.21 1519
2698.70 1537
2699.19 1554
2699.68 1483
2700.17 1468
2700.66 1496
2701.15 1456
2701.64 1516
2702.13 1448
2702.62 1455
2703.11 1477
2703.60 1475
2704.09 1498
2704.58 1505
2705.07 1474
2705.56 1558
2706.05 1530
2706.54 1489
2707.03 1479
2707.52 1502
2708.01 1430
2708.50 1448
2708.99 1437
2709.48 1496
2709.97 1482
2710.46 1372
2710.96 1341
2711.45 1389
2711.94 1429
2712.43 1352
2712.92 1415
2713.41 1382
2713.90 1407
2714.39 1461
2714.88 1475
2715.37 1371
2715.86 1344
2716.36 1400
2716.85 1369
2717.34 1352
2717.83 1406
2718.32 1402
2718.81 1446
2719.30 1395
2719.80 1410
2720.29 1434
2720.78 1436
2721.27 1431
2721.76 1454
2722.25 1415
2722.75 1410
2723.24 1436
2723.73 1432
2724.22 1486
2724.71 1418
2725.21 1433
2725.70 1407
2726.19 1458
2726.68 1456
2727.17 1456
2727.67 1377
2728.16 1399
2728.65 1449
2729.14 1398
2729.64 1473
2730.13 1475
2730.62 1411
2731.11 1416
2731.61 1439
2732.10 1450
2732.59 1414
2733.08 1487
2733.58 1474
2734.07 1482
2734.56 1449
2735.05 1483
2735.55 1467
2736.04 1428
2736.53 1423
2737.03 1430
2737.52 1451
2738.01 1455
2738.51 1477
2739.00 1534
2739.49 1506
2739.99 1527
2740.48 1526
2740.97 1465
2741.47 1453
2741.96 1398
2742.45 1463
2742.95 1508
2743.44 1449
2743.93 1421
2744.43 1356
2744.92 1385
2745.42 1387
2745.91 1345
2746.40 1359
2746.90 1364
2747.39 1363
2747.89 1382
2748.38 1397
2748.87 1415
2749.37 1356
2749.86 1369
2750.36 1401
2750.85 1355
2751.34 1325
2751.84 1309
2752.33 1385
2752.83 1311
2753.32 1339
2753.82 1344
2754.31 1354
2754.81 1352
2755.30 1358
2755.80 1376
2756.29 1332
2756.79 1360
2757.28 1383
2757.78 1363
2758.27 1319
2758.77 1391
2759.26 1354
2759.76 1283
2760.25 1363
2760.75 1377
2761.24 1351
2761.74 1333
2762.23 1321
2762.73 1344
2763.22 1350
2763.72 1373
2764.21 1397
2764.71 1384
2765.20 1376
2765.70 1406
2766.20 1406
2766.69 1314
2767.19 1304
2767.68 1318
2768.18 1344
2768.68 1334
2769.17 1332
2769.67 1318
2770.16 1343
2770.66 1317
2771.16 1387
2771.65 1375
2772.15 1401
2772.64 1351
2773.14 1367
2773.64 1374
2774.13 1319
2774.63 1376
2775.13 1370
2775.62 1396
2776.12 1315
2776.62 1344
2777.11 1343
2777.61 1334
2778.11 1344
2778.60 1305
2779.10 1325
2779.60 1390
2780.09 1329
2780.59 1302
2781.09 1316
2781.58 1264
2782.08 1277
2782.58 1327
2783.08 1287
2783.57 1285
2784.07 1250
2784.57 1274
2785.07 1310
2785.56 1247
2786.06 1208
2786.56 1277
2787.06 1300
2787.55 1306
2788.05 1289
2788.55 1247
2789.05 1229
2789.54 1248
2790.04 1236
2790.54 1321
2791.04 1274
2791.54 1230
2792.03 1256
2792.53 1312
2793.03 1346
2793.53 1314
2794.03 1369
2794.52 1380
2795.02 1325
2795.52 1316
2796.02 1354
2796.52 1338
2797.02 1389
2797.51 1413
2798.01 1330
2798.51 1351
2799.01 1382
2799.51 1378
2800.01 1372
2800.51 1328
2801.00 1294
2801.50 1298
2802.00 1320
2802.50 1286
2803.00 1258
2803.50 1329
2804.00 1356
2804.50 1325
2805.00 1326
2805.50 1365
2806.00 1326
2806.49 1284
2806.99 1366
2807.49 1333
2807.99 1357
2808.49 1391
2808.99 1426
2809.49 1401
2809.99 1407
2810.49 1491
2810.99 1476
2811.49 1501
2811.99 1531
2812.49 1451
2812.99 1454
2813.49 1436
2813.99 1423
2814.49 1470
2814.99 1384
2815.49 1314
2815.99 1353
2816.49 1349
2816.99 1324
2817.49 1293
2817.99 1295
2818.49 1337
2818.99 1274
2819.49 1274
2819.99 1293
2820.49 1324
2820.99 1280
2821.49 1309
2821.99 1300
2822.50 1279
2823.00 1302
2823.50 1274
2824.00 1266
2824.50 1260
2825.00 1320
2825.50 1292
2826.00 1256
2826.50 1276
2827.00 1302
2827.50 1339
2828.01 1265
2828.51 1246
2829.01 1251
2829.51 1267
2830.01 1328
2830.51 1346
2831.01 1303
2831.52 1342
2832.02 1286
2832.52 1244
2833.02 1272
2833.52 1242
2834.02 1228
2834.53 1253
2835.03 1292
2835.53 1264
2836.03 1292
2836.53 1260
2837.03 1300
2837.54 1270
2838.04 1257
2838.54 1297
2839.04 1290
2839.55 1310
2840.05 1321
2840.55 1298
2841.05 1331
2841.55 1300
2842.06 1308
2842.56 1343
2843.06 1336
2843.56 1332
2844.07 1288
2844.57 1294
2845.07 1330
2845.58 1299
2846.08 1288
2846.58 1276
2847.08 1337
2847.59 1353
2848.09 1394
2848.59 1333
2849.10 1359
2849.60 1326
2850.10 1310
2850.61 1356
2851.11 1365
2851.61 1353
2852.12 1393
2852.62 1336
2853.12 1308
2853.63 1339
2854.13 1316
2854.63 1304
2855.14 1309
2855.64 1323
2856.14 1296
2856.65 1338
2857.15 1350
2857.66 1326
2858.16 1332
2858.66 1288
2859.17 1324
2859.67 1317
2860.17 1326
2860.68 1296
2861.18 1326
2861.69 1337
2862.19 1321
2862.70 1273
2863.20 1329
2863.70 1334
2864.21 1319
2864.71 1296
2865.22 1361
2865.72 1356
2866.23 1331
2866.73 1332
2867.24 1323
2867.74 1333
2868.25 1317
2868.75 1322
2869.26 1341
2869.76 1396
2870.27 1330
2870.77 1349
2871.28 1402
2871.78 1398
2872.29 1353
2872.79 1392
2873.30 1390
2873.80 1384
2874.31 1361
2874.81 1399
2875.32 1365
2875.82 1400
2876.33 1385
2876.83 1356
2877.34 1262
2877.84 1272
2878.35 1279
2878.86 1278
2879.36 1316
2879.87 1330
2880.37 1310
2880.88 1281
2881.39 1294
2881.89 1309
2882.40 1324
2882.90 1329
2883.41 1344
2883.92 1324
2884.42 1362
2884.93 1348
2885.43 1383
2885.94 1472
2886.45 1496
2886.95 1519
2887.46 1581
2887.97 1607
2888.47 1628
2888.98 1551
2889.49 1532
2889.99 1556
2890.50 1595
2891.01 1574
2891.51 1606
2892.02 1634
2892.53 1613
2893.03 1637
2893.54 1680
2894.05 1641
2894.55 1691
2895.06 1722
2895.57 1712
2896.08 1727
2896.58 1712
2897.09 1713
2897.60 1717
2898.11 1682
2898.61 1629
2899.12 1624
2899.63 1592
2900.13 1522
2900.64 1587
2901.15 1551
2901.66 1507
2902.17 1487
2902.67 1544
2903.18 1496
2903.69 1484
2904.20 1486
2904.70 1479
2905.21 1569
2905.72 1559
2906.23 1521
2906.74 1545
2907.25 1516
2907.75 1482
2908.26 1476
2908.77 1451
2909.28 1359
2909.79 1340
2910.30 1402
2910.80 1347
2911.31 1267
2911.82 1308
2912.33 1345
2912.84 1356
2913.35 1364
2913.86 1386
2914.36 1321
2914.87 1434
2915.38 1401
2915.89 1392
2916.40 1391
2916.91 1370
2917.42 1447
2917.93 1447
2918.44 1453
2918.95 1444
2919.46 1499
2919.96 1470
2920.47 1537
2920.98 1505
2921.49 1549
2922.00 1549
2922.51 1551
2923.02 1561
2923.53 1572
2924.04 1546
2924.55 1590
2925.06 1582
2925.57 1579
2926.08 1573
2926.59 1513
2927.10 1535
2927.61 1600
2928.12 1518
2928.63 1451
2929.14 1454
2929.65 1496
2930.16 1465
2930.67 1394
2931.18 1355
2931.69 1337
2932.20 1348
2932.71 1333
2933.22 1367
2933.73 1323
2934.24 1372
2934.75 1412
2935.26 1374
2935.77 1378
2936.29 1388
2936.80 1482
2937.31 1434
2937.82 1458
2938.33 1452
2938.84 1477
2939.35 1415
2939.86 1464
2940.37 1493
2940.88 1498
2941.39 1438
2941.91 1438
2942.42 1396
2942.93 1406
2943.44 1450
2943.95 1422
2944.46 1444
2944.97 1423
2945.49 1424
2946.00 1389
2946.51 1399
2947.02 1441
2947.53 1411
2948.04 1403
2948.56 1342
2949.07 1340
2949.58 1338
2950.09 1339
2950.60 1323
2951.12 1303
2951.63 1310
2952.14 1358
2952.65 1311
2953.16 1364
2953.68 1366
2954.19 1402
2954.70 1368
2955.21 1370
2955.73 1355
2956.24 1405
2956.75 1420
2957.26 1477
2957.78 1445
2958.29 1394
2958.80 1482
2959.31 1484
2959.83 1508
2960.34 1485
2960.85 1493
2961.36 1528
2961.88 1521
2962.39 1519
2962.90 1599
2963.42 1622
2963.93 1676
2964.44 1627
2964.96 1670
2965.47 1637
2965.98 1613
2966.50 1550
2967.01 1562
2967.52 1546
2968.04 1590
2968.55 1572
2969.06 1622
2969.58 1615
2970.09 1541
2970.60 1561
2971.12 1551
2971.63 1561
2972.15 1496
2972.66 1525
2973.17 1495
2973.69 1522
2974.20 1510
2974.72 1478
2975.23 1500
2975.74 1538
2976.26 1532
2976.77 1518
2977.29 1542
2977.80 1545
2978.31 1572
2978.83 1589
2979.34 1584
2979.86 1593
2980.37 1693
2980.89 1741
2981.40 1699
2981.92 1717
2982.43 1707
2982.95 1731
2983.46 1710
2983.98 1700
2984.49 1718
2985.01 1741
2985.52 1772
2986.04 1743
2986.55 1708
2987.07 1811
2987.58 1812
2988.10 1866
2988.61 1897
2989.13 1881
2989.64 1888
2990.16 1937
2990.67 1910
2991.19 1939
2991.70 1900
2992.22 1845
2992.73 1809
2993.25 1842
2993.77 1832
2994.28 1828
2994.80 1870
2995.31 1936
2995.83 1962
2996.35 1976
2996.86 2009
2997.38 2099
2997.89 2191
2998.41 2251
2998.93 2312
2999.44 2347
2999.96 2353
3000.47 2445
3000.99 2365
3001.51 2338
3002.02 2384
3002.54 2478
3003.06 2662
3003.57 3000
3004.09 3157
3004.61 3617
3005.12 4266
3005.64 4663
3006.16 5120
3006.67 5177
3007.19 4986
3007.71 4704
3008.22 4290
3008.74 3811
3009.26 3508
3009.77 3095
3010.29 2882
3010.81 2596
3011.33 2391
3011.84 2274
3012.36 2194
3012.88 2145
3013.40 2077
3013.91 1996
3014.43 2059
3014.95 1953
3015.47 1993
3015.98 1958
3016.50 1926
3017.02 1932
3017.54 1860
3018.05 1871
3018.57 1832
3019.09 1872
3019.61 1823
3020.13 1825
3020.64 1865
3021.16 1776
3021.68 1733
3022.20 1804
3022.72 1759
3023.23 1781
3023.75 1824
3024.27 1833
3024.79 1898
3025.31 1854
3025.83 1878
3026.34 1904
3026.86 1889
3027.38 1859
3027.90 1799
3028.42 1782
3028.94 1846
3029.46 1792
3029.98 1773
3030.49 1782
3031.01 1782
3031.53 1770
3032.05 1709
3032.57 1710
3033.09 1721
3033.61 1697
3034.13 1689
3034.65 1676
3035.17 1639
3035.68 1658
3036.20 1701
3036.72 1651
3037.24 1676
3037.76 1677
3038.28 1613
3038.80 1654
3039.32 1662
3039.84 1654
3040.36 1702
3040.88 1631
3041.40 1603
3041.92 1650
3042.44 1637
3042.96 1579
3043.48 1611
3044.00 1621
3044.52 1599
3045.04 1569
3045.56 1626
3046.08 1625
3046.60 1586
3047.12 1586
3047.64 1616
3048.16 1636
3048.68 1621
3049.20 1585
3049.72 1614
3050.24 1596
3050.76 1638
3051.28 1632
3051.80 1588
3052.33 1607
3052.85 1592
3053.37 1604
3053.89 1590
3054.41 1567
3054.93 1565
3055.45 1603
3055.97 1623
3056.49 1600
3057.01 1622
3057.54 1656
3058.06 1621
3058.58 1609
3059.10 1606
3059.62 1679
3060.14 1674
3060.66 1646
3061.18 1713
3061.71 1750
3062.23 1781
3062.75 1786
3063.27 1784
3063.79 1788
3064.31 1767
3064.84 1738
3065.36 1816
3065.88 1862
3066.40 1819
3066.92 1827
3067.45 1800
3067.97 1805
3068.49 1850
3069.01 1757
3069.53 1837
3070.06 1731
3070.58 1716
3071.10 1758
3071.62 1748
3072.15 1728
3072.67 1705
3073.19 1721
3073.71 1758
3074.24 1741
3074.76 1762
3075.28 1790
3075.80 1840
3076.33 1870
3076.85 1937
3077.37 2044
3077.90 2103
3078.42 2217
3078.94 2299
3079.46 2359
3079.99 2380
3080.51 2440
3081.03 2525
3081.56 2610
3082.08 2562
3082.60 2493
3083.13 2413
3083.65 2367
3084.17 2368
3084.70 2242
3085.22 2167
3085.74 2195
3086.27 2183
3086.79 2131
3087.31 2078
3087.84 2098
3088.36 2110
3088.89 2002
3089.41 2065
3089.93 2123
3090.46 2079
3090.98 2082
3091.51 2095
3092.03 2138
3092.55 2185
3093.08 2213
3093.60 2308
3094.13 2355
3094.65 2465
3095.18 2596
3095.70 2790
3096.22 2934
3096.75 3066
3097.27 3193
3097.80 3353
3098.32 3347
3098.85 3265
3099.37 3270
3099.90 3272
3100.42 3311
3100.95 3431
3101.47 3805
3102.00 4385
3102.52 5267
3103.05 6244
3103.57 6949
3104.10 7569
3104.62 7781
3105.15 7568
3105.67 6883
3106.20 6356
3106.72 5661
3107.25 4761
3107.77 4005
3108.30 3432
3108.82 3072
3109.35 2863
3109.88 2712
3110.40 2577
3110.93 2491
3111.45 2514
3111.98 2480
3112.50 2405
3113.03 2337
3113.56 2361
3114.08 2370
3114.61 2252
3115.13 2094
3115.66 2206
3116.19 2186
3116.71 2122
3117.24 2052
3117.77 1979
3118.29 1979
3118.82 1980
3119.34 2008
3119.87 2061
3120.40 2050
3120.92 2090
3121.45 2125
3121.98 2155
3122.50 2212
3123.03 2235
3123.56 2193
3124.08 2148
3124.61 2197
3125.14 2174
3125.66 2061
3126.19 2041
3126.72 2010
3127.25 1926
3127.77 1870
3128.30 1852
3128.83 1839
3129.35 1811
3129.88 1732
3130.41 1804
3130.94 1817
3131.46 1787
3131.99 1754
3132.52 1722
3133.05 1675
3133.57 1709
3134.10 1718
3134.63 1741
3135.16 1766
3135.68 1746
3136.21 1744
3136.74 1725
3137.27 1713
3137.80 1706
3138.32 1668
3138.85 1723
3139.38 1690
3139.91 1624
3140.44 1655
3140.97 1658
3141.49 1643
3142.02 1647
3142.55 1571
3143.08 1610
3143.61 1627
3144.14 1607
3144.66 1587
3145.19 1615
3145.72 1612
3146.25 1618
3146.78 1622
3147.31 1620
3147.84 1618
3148.36 1646
3148.89 1626
3149.42 1684
3149.95 1588
3150.48 1606
3151.01 1635
3151.54 1622
3152.07 1600
3152.60 1629
3153.13 1647
3153.66 1640
3154.19 1652
3154.71 1629
3155.24 1624
3155.77 1627
3156.30 1584
3156.83 1558
3157.36 1574
3157.89 1558
3158.42 1533
3158.95 1581
3159.48 1604
3160.01 1560
3160.54 1549
3161.07 1562
3161.60 1580
3162.13 1617
3162.66 1641
3163.19 1557
3163.72 1549
3164.25 1606
3164.78 1562
3165.31 1575
3165.84 1590
3166.37 1523
3166.90 1516
3167.43 1524
3167.96 1485
3168.49 1509
3169.02 1471
3169.56 1441
3170.09 1414
3170.62 1419
3171.15 1443
3171.68 1521
3172.21 1471
3172.74 1503
3173.27 1479
3173.80 1452
3174.33 1493
3174.86 1517
3175.40 1541
3175.93 1520
3176.46 1533
3176.99 1525
3177.52 1510
3178.05 1447
3178.58 1512
3179.11 1495
3179.65 1469
3180.18 1463
3180.71 1410
3181.24 1402
3181.77 1441
3182.30 1442
3182.84 1397
3183.37 1360
3183.90 1366
3184.43 1386
3184.96 1460
3185.49 1411
3186.03 1407
3186.56 1408
3187.09 1388
3187.62 1480
3188.16 1468
3188.69 1482
3189.22 1519
3189.75 1505
3190.28 1538
3190.82 1473
3191.35 1442
3191.88 1411
3192.41 1467
3192.95 1466
3193.48 1488
3194.01 1494
3194.55 1479
3195.08 1506
3195.61 1460
3196.14 1436
3196.68 1472
3197.21 1482
3197.74 1458
3198.28 1504
3198.81 1509
3199.34 1501
3199.87 1516
3200.41 1495
3200.94 1505
3201.47 1544
3202.01 1508
3202.54 1514
3203.07 1504
3203.61 1523
3204.14 1508
3204.68 1580
3205.21 1550
3205.74 1599
3206.28 1618
3206.81 1659
3207.34 1669
3207.88 1749
3208.41 1744
3208.95 1829
3209.48 1867
3210.01 1841
3210.55 1839
3211.08 1852
3211.62 1847
3212.15 1823
3212.68 1835
3213.22 1848
3213.75 1815
3214.29 1792
3214.82 1787
3215.36 1704
3215.89 1599
3216.42 1634
3216.96 1697
3217.49 1650
3218.03 1523
3218.56 1554
3219.10 1537
3219.63 1569
3220.17 1502
3220.70 1600
3221.24 1562
3221.77 1556
3222.31 1641
3222.84 1669
3223.38 1690
3223.91 1766
3224.45 1857
3224.98 1924
3225.52 1970
3226.05 1925
3226.59 1967
3227.12 2017
3227.66 1969
3228.20 1896
3228.73 1932
3229.27 1867
3229.80 1910
3230.34 1804
3230.87 1786
3231.41 1832
3231.95 1827
3232.48 1805
3233.02 1833
3233.55 1877
3234.09 1955
3234.63 1978
3235.16 1925
3235.70 1979
3236.23 2047
3236.77 2069
3237.31 2155
3237.84 2165
3238.38 2245
3238.92 2159
3239.45 2144
3239.99 2164
3240.53 2143
3241.06 2163
3241.60 2149
3242.14 2065
3242.67 2129
3243.21 2109
3243.75 2099
3244.28 2199
3244.82 2238
3245.36 2189
3245.89 2204
3246.43 2261
3246.97 2255
3247.50 2330
3248.04 2361
3248.58 2346
3249.12 2386
3249.65 2382
3250.19 2579
3250.73 2668
3251.27 2862
3251.80 3167
3252.34 3530
3252.88 4114
3253.42 4557
3253.95 4966
3254.49 5147
3255.03 5181
3255.57 4871
3256.10 4432
3256.64 4084
3257.18 3702
3257.72 3316
3258.26 3089
3258.79 2932
3259.33 2743
3259.87 2727
3260.41 2757
3260.95 2887
3261.49 2962
3262.02 3006
3262.56 3154
3263.10 3370
3263.64 3342
3264.18 3367
3264.72 3404
3265.25 3434
3265.79 3352
3266.33 3355
3266.87 3526
3267.41 3579
3267.95 3520
3268.49 3450
3269.03 3364
3269.56 3237
3270.10 3056
3270.64 2886
3271.18 2877
3271.72 2727
3272.26 2694
3272.80 2599
3273.34 2647
3273.88 2576
3274.42 2581
3274.96 2602
3275.50 2587
3276.04 2624
3276.57 2600
3277.11 2551
3277.65 2626
3278.19 2611
3278.73 2603
3279.27 2671
3279.81 2640
3280.35 2559
3280.89 2568
3281.43 2589
3281.97 2594
3282.51 2537
3283.05 2539
3283.59 2530
3284.13 2476
3284.67 2528
3285.21 2548
3285.75 2540
3286.29 2554
3286.83 2486
3287.37 2448
3287.91 2518
3288.46 2544
3289.00 2578
3289.54 2626
3290.08 2663
3290.62 2810
3291.16 2879
3291.70 2933
3292.24 3115
3292.78 3237
3293.32 3419
3293.86 3507
3294.40 3658
3294.94 3911
3295.49 4089
3296.03 4139
3296.57 4236
3297.11 4338
3297.65 4346
3298.19 4295
3298.73 4087
3299.27 3917
3299.82 3630
3300.36 3515
3300.90 3389
3301.44 3285
3301.98 3206
3302.52 3124
3303.07 3052
3303.61 2993
3304.15 3091
3304.69 3007
3305.23 3050
3305.77 2996
3306.32 3002
3306.86 3068
3307.40 3001
3307.94 3068
3308.49 3128
3309.03 3208
3309.57 3246
3310.11 3307
3310.65 3434
3311.20 3550
3311.74 3631
3312.28 3601
3312.82 3439
3313.37 3354
3313.91 3340
3314.45 3313
3314.99 3493
3315.54 3543
3316.08 3507
3316.62 3781
3317.17 3893
3317.71 4157
3318.25 4386
3318.79 4693
3319.34 5040
3319.88 5262
3320.42 5450
3320.97 5574
3321.51 5449
3322.05 5536
3322.60 5343
3323.14 5087
3323.68 4958
3324.23 4794
3324.77 4611
3325.31 4454
3325.86 4319
3326.40 4229
3326.94 4077
3327.49 4051
3328.03 3936
3328.58 3966
3329.12 3951
3329.66 3992
3330.21 4097
3330.75 4230
3331.30 4408
3331.84 4734
3332.38 5402
3332.93 6403
3333.47 8262
3334.02 10818
3334.56 13931
3335.10 17360
3335.65 20504
3336.19 23097
3336.74 24748
3337.28 24853
3337.83 24167
3338.37 22754
3338.92 20727
3339.46 18046
3340.01 15245
3340.55 12804
3341.10 10777
3341.64 8918
3342.18 7411
3342.73 6174
3343.27 5277
3343.82 4627
3344.36 4150
3344.91 3818
3345.46 3531
3346.00 3369
3346.55 3318
3347.09 3205
3347.64 3158
3348.18 3170
3348.73 3084
3349.27 2999
3349.82 3042
3350.36 3036
3350.91 3039
3351.46 3104
3352.00 3004
3352.55 3105
3353.09 2976
3353.64 2934
3354.18 2865
3354.73 2783
3355.28 2826
3355.82 2727
3356.37 2660
3356.91 2671
3357.46 2709
3358.01 2634
3358.55 2645
3359.10 2676
3359.65 2589
3360.19 2719
3360.74 2732
3361.28 2722
3361.83 2789
3362.38 2807
3362.92 2905
3363.47 2915
3364.02 3017
3364.56 3018
3365.11 2980
3365.66 3039
3366.20 3018
3366.75 2918
3367.30 2928
3367.85 2821
3368.39 2768
3368.94 2680
3369.49 2550
3370.03 2569
3370.58 2565
3371.13 2711
3371.68 2756
3372.22 2917
3372.77 3109
3373.32 3288
3373.87 3448
3374.41 3612
3374.96 3662
3375.51 3670
3376.06 3616
3376.60 3439
3377.15 3307
3377.70 3111
3378.25 3010
3378.79 2805
3379.34 2639
3379.89 2499
3380.44 2402
3380.99 2315
3381.53 2269
3382.08 2232
3382.63 2237
3383.18 2155
3383.73 2124
3384.28 2087
3384.82 2063
3385.37 2033
3385.92 2012
3386.47 1923
3387.02 1947
3387.57 1957
3388.12 1946
3388.66 1977
3389.21 1949
3389.76 1941
3390.31 1895
3390.86 1944
3391.41 1877
3391.96 1889
3392.51 1871
3393.05 1815
3393.60 1862
3394.15 1916
3394.70 1906
3395.25 1827
3395.80 1870
3396.35 1958
3396.90 1962
3397.45 1951
3398.00 1966
3398.55 2032
3399.10 2045
3399.65 1962
3400.20 1983
3400.75 1912
3401.30 1891
3401.85 1877
3402.40 1921
3402.95 1907
3403.50 1885
3404.05 1816
3404.59 1747
3405.14 1738
3405.70 1698
3406.25 1733
3406.80 1705
3407.35 1666
3407.90 1717
3408.45 1711
3409.00 1769
3409.55 1819
3410.10 1850
3410.65 1896
3411.20 1902
3411.75 1981
3412.30 1994
3412.85 2058
3413.40 2047
3413.95 2037
3414.50 2086
3415.05 2071
3415.60 2015
3416.15 1940
3416.71 1911
3417.26 1960
3417.81 1993
3418.36 1978
3418.91 1993
3419.46 2013
3420.01 1967
3420.56 1925
3421.11 1887
3421.67 1824
3422.22 1820
3422.77 1761
3423.32 1717
3423.87 1749
3424.42 1730
3424.98 1769
3425.53 1807
3426.08 1768
3426.63 1781
3427.18 1808
3427.73 1783
3428.29 1664
3428.84 1618
3429.39 1633
3429.94 1658
3430.49 1639
3431.05 1638
3431.60 1602
3432.15 1627
3432.70 1593
3433.25 1561
3433.81 1590
3434.36 1664
3434.91 1592
3435.46 1585
3436.02 1636
3436.57 1656
3437.12 1714
3437.67 1716
3438.23 1717
3438.78 1717
3439.33 1725
3439.89 1704
3440.44 1685
3440.99 1633
3441.54 1649
3442.10 1677
3442.65 1655
3443.20 1694
3443.76 1640
3444.31 1560
3444.86 1639
3445.42 1665
3445.97 1581
3446.52 1584
3447.08 1584
3447.63 1569
3448.18 1533
3448.74 1513
3449.29 1552
3449.84 1563
3450.40 1579
3450.95 1583
3451.50 1511
3452.06 1526
3452.61 1533
3453.17 1569
3453.72 1623
3454.27 1561
3454.83 1588
3455.38 1599
3455.94 1599
3456.49 1601
3457.04 1574
3457.60 1608
3458.15 1591
3458.71 1586
3459.26 1637
3459.82 1623
3460.37 1639
3460.93 1632
3461.48 1634
3462.03 1641
3462.59 1722
3463.14 1724
3463.70 1687
3464.25 1735
3464.81 1739
3465.36 1743
3465.92 1694
3466.47 1783
3467.03 1777
3467.58 1770
3468.14 1784
3468.69 1804
3469.25 1802
3469.80 1878
3470.36 1855
3470.91 1924
3471.47 1951
3472.02 1987
3472.58 2058
3473.14 2047
3473.69 2006
3474.25 1986
3474.80 1962
3475.36 1973
3475.91 1939
3476.47 2024
3477.03 2060
3477.58 1993
3478.14 2075
3478.69 2049
3479.25 2089
3479.80 2126
3480.36 2208
3480.92 2190
3481.47 2170
3482.03 2250
3482.59 2333
3483.14 2360
3483.70 2399
3484.25 2366
3484.81 2492
3485.37 2526
3485.92 2509
3486.48 2545
3487.04 2528
3487.59 2541
3488.15 2626
3488.71 2727
3489.26 2830
3489.82 3158
3490.38 3665
3490.93 4389
3491.49 5613
3492.05 6694
3492.61 7781
3493.16 8500
3493.72 8693
3494.28 8582
3494.83 7863
3495.39 7049
3495.95 6082
3496.51 5168
3497.06 4349
3497.62 3862
3498.18 3440
3498.74 3219
3499.29 3052
3499.85 2929
3500.41 2798
3500.97 2805
3501.52 2893
3502.08 2915
3502.64 2910
3503.20 2940
3503.76 3092
3504.31 3278
3504.87 3355
3505.43 3492
3505.99 3535
3506.55 3576
3507.10 3421
3507.66 3296
3508.22 3317
3508.78 3070
3509.34 2891
3509.90 2716
3510.45 2574
3511.01 2474
3511.57 2452
3512.13 2447
3512.69 2341
3513.25 2337
3513.81 2242
3514.36 2169
3514.92 2123
3515.48 2029
3516.04 1856
3516.60 1833
3517.16 1857
3517.72 1834
3518.28 1914
3518.84 1866
3519.40 1820
3519.95 1841
3520.51 1866
3521.07 1828
3521.63 1864
3522.19 1880
3522.75 1885
3523.31 1891
3523.87 1967
3524.43 1955
3524.99 1972
3525.55 1947
3526.11 1935
3526.67 1968
3527.23 1944
3527.79 1919
3528.35 1963
3528.91 1953
3529.47 1949
3530.03 1861
3530.59 1840
3531.15 1885
3531.71 1950
3532.27 1817
3532.83 1821
3533.39 1872
3533.95 1917
3534.51 1796
3535.07 1761
3535.63 1781
3536.19 1779
3536.75 1724
3537.31 1729
3537.87 1692
3538.43 1689
3538.99 1717
3539.56 1691
3540.12 1656
3540.68 1627
3541.24 1635
3541.80 1703
3542.36 1648
3542.92 1642
3543.48 1590
3544.04 1685
3544.60 1662
3545.17 1613
3545.73 1578
3546.29 1650
3546.85 1689
3547.41 1694
3547.97 1635
3548.53 1590
3549.10 1585
3549.66 1590
3550.22 1584
3550.78 1505
3551.34 1470
3551.90 1472
3552.47 1495
3553.03 1478
3553.59 1450
3554.15 1437
3554.71 1396
3555.28 1452
3555.84 1400
3556.40 1415
3556.96 1432
3557.52 1440
3558.09 1466
3558.65 1475
3559.21 1404
3559.77 1420
3560.34 1428
3560.90 1415
3561.46 1421
3562.02 1453
3562.59 1502
3563.15 1460
3563.71 1482
3564.27 1477
3564.84 1461
3565.40 1486
3565.96 1459
3566.52 1467
3567.09 1514
3567.65 1472
3568.21 1397
3568.78 1426
3569.34 1462
3569.90 1392
3570.47 1417
3571.03 1426
3571.59 1395
3572.16 1406
3572.72 1448
3573.28 1399
3573.85 1412
3574.41 1411
3574.97 1472
3575.54 1543
3576.10 1665
3576.66 1753
3577.23 1791
3577.79 1857
3578.36 1949
3578.92 1868
3579.48 1888
3580.05 1902
3580.61 1766
3581.18 1718
3581.74 1685
3582.30 1616
3582.87 1524
3583.43 1496
3584.00 1418
3584.56 1409
3585.13 1399
3585.69 1383
3586.25 1343
3586.82 1357
3587.38 1334
3587.95 1331
3588.51 1289
3589.08 1316
3589.64 1350
3590.21 1341
3590.77 1280
3591.34 1282
3591.90 1302
3592.47 1313
3593.03 1309
3593.60 1311
3594.16 1316
3594.73 1342
3595.29 1259
3595.86 1382
3596.42 1369
3596.99 1413
3597.55 1441
3598.12 1416
3598.68 1444
3599.25 1456
3599.82 1426
3600.38 1426
3600.95 1372
3601.51 1305
3602.08 1315
3602.64 1333
3603.21 1292
3603.78 1257
3604.34 1293
3604.91 1232
3605.47 1223
3606.04 1260
3606.61 1264
3607.17 1236
3607.74 1247
3608.30 1213
3608.87 1235
3609.44 1237
3610.00 1238
3610.57 1203
3611.14 1182
3611.70 1174
3612.27 1222
3612.83 1194
3613.40 1221
3613.97 1206
3614.53 1228
3615.10 1239
3615.67 1226
3616.23 1295
3616.80 1226
3617.37 1281
3617.94 1269
3618.50 1243
3619.07 1285
3619.64 1308
3620.20 1284
3620.77 1257
3621.34 1326
3621.91 1299
3622.47 1284
3623.04 1308
3623.61 1325
3624.18 1281
3624.74 1239
3625.31 1269
3625.88 1245
3626.45 1228
3627.01 1248
3627.58 1254
3628.15 1246
3628.72 1230
3629.28 1304
3629.85 1257
3630.42 1266
3630.99 1257
3631.56 1204
3632.12 1205
3632.69 1241
3633.26 1296
3633.83 1303
3634.40 1270
3634.96 1317
3635.53 1310
3636.10 1280
3636.67 1255
3637.24 1242
3637.81 1232
3638.38 1276
3638.94 1269
3639.51 1241
3640.08 1194
3640.65 1287
3641.22 1327
3641.79 1303
3642.36 1306
3642.93 1301
3643.49 1334
3644.06 1339
3644.63 1308
3645.20 1240
3645.77 1270
3646.34 1242
3646.91 1300
3647.48 1272
3648.05 1235
3648.62 1254
3649.19 1297
3649.76 1243
3650.33 1273
3650.90 1244
3651.46 1289
3652.03 1323
3652.60 1374
3653.17 1408
3653.74 1379
3654.31 1421
3654.88 1408
3655.45 1394
3656.02 1362
3656.59 1396
3657.16 1320
3657.73 1363
3658.30 1442
3658.87 1411
3659.44 1445
3660.01 1394
3660.58 1394
3661.15 1452
3661.72 1433
3662.30 1405
3662.87 1467
3663.44 1428
3664.01 1401
3664.58 1480
3665.15 1447
3665.72 1546
3666.29 1549
3666.86 1638
3667.43 1697
3668.00 1660
3668.57 1641
3669.14 1630
3669.71 1587
3670.29 1515
3670.86 1418
3671.43 1404
3672.00 1429
3672.57 1352
3673.14 1391
3673.71 1412
3674.28 1414
3674.86 1398
3675.43 1398
3676.00 1477
3676.57 1544
3677.14 1494
3677.71 1520
3678.28 1533
3678.86 1531
3679.43 1495
3680.00 1517
3680.57 1555
3681.14 1499
3681.72 1436
3682.29 1453
3682.86 1414
3683.43 1432
3684.00 1377
3684.58 1310
3685.15 1280
3685.72 1288
3686.29 1338
3686.87 1334
3687.44 1291
3688.01 1335
3688.58 1404
3689.16 1452
3689.73 1457
3690.30 1465
3690.87 1417
3691.45 1426
3692.02 1420
3692.59 1425
3693.16 1420
3693.74 1384
3694.31 1362
3694.88 1344
3695.46 1336
3696.03 1304
3696.60 1260
3697.17 1215
3697.75 1214
3698.32 1226
3698.89 1222
3699.47 1242
3700.04 1202
3700.61 1181
3701.19 1211
3701.76 1293
3702.34 1283
3702.91 1246
3703.48 1265
3704.06 1287
3704.63 1317
3705.20 1316
3705.78 1348
3706.35 1367
3706.93 1266
3707.50 1285
3708.07 1355
3708.65 1328
3709.22 1250
3709.80 1303
3710.37 1305
3710.94 1321
3711.52 1255
3712.09 1226
3712.67 1279
3713.24 1252
3713.82 1191
3714.39 1217
3714.96 1265
3715.54 1249
3716.11 1199
3716.69 1150
3717.26 1202
3717.84 1230
3718.41 1177
3718.99 1187
3719.56 1151
3720.14 1181
3720.71 1178
3721.29 1146
3721.86 1193
3722.44 1175
3723.01 1146
3723.59 1207
3724.16 1254
3724.74 1185
3725.31 1216
3725.89 1268
3726.46 1237
3727.04 1159
3727.61 1149
3728.19 1195
3728.77 1129
3729.34 1131
3729.92 1183
3730.49 1203
3731.07 1225
3731.64 1255
3732.22 1216
3732.80 1278
3733.37 1266
3733.95 1286
3734.52 1254
3735.10 1261
3735.68 1289
3736.25 1368
3736.83 1326
3737.40 1225
3737.98 1277
3738.56 1274
3739.13 1238
3739.71 1203
3740.29 1177
3740.86 1220
3741.44 1173
3742.02 1211
3742.59 1241
3743.17 1182
3743.75 1216
3744.32 1194
3744.90 1185
3745.48 1189
3746.05 1120
3746.63 1125
3747.21 1159
3747.78 1154
3748.36 1207
3748.94 1207
3749.52 1176
3750.09 1144
3750.67 1165
3751.25 1139
3751.83 1187
3752.40 1166
3752.98 1187
3753.56 1176
3754.14 1110
3754.71 1152
3755.29 1203
3755.87 1154
3756.45 1157
3757.02 1142
3757.60 1130
3758.18 1160
3758.76 1212
3759.34 1260
3759.91 1213
3760.49 1226
3761.07 1235
3761.65 1258
3762.23 1224
3762.80 1189
3763.38 1175
3763.96 1192
3764.54 1182
3765.12 1200
3765.70 1208
3766.27 1157
3766.85 1189
3767.43 1219
3768.01 1232
3768.59 1164
3769.17 1205
3769.75 1220
3770.32 1234
3770.90 1165
3771.48 1185
3772.06 1227
3772.64 1255
3773.22 1227
3773.80 1216
3774.38 1238
3774.96 1261
3775.54 1229
3776.11 1205
3776.69 1183
3777.27 1226
3777.85 1171
3778.43 1204
3779.01 1213
3779.59 1225
3780.17 1206
3780.75 1246
3781.33 1235
3781.91 1157
3782.49 1159
3783.07 1185
3783.65 1217
3784.23 1178
3784.81 1162
3785.39 1177
3785.97 1213
3786.55 1223
3787.13 1204
3787.71 1234
3788.29 1218
3788.87 1253
3789.45 1259
3790.03 1249
3790.61 1204
3791.19 1269
3791.77 1226
3792.35 1206
3792.93 1205
3793.51 1277
3794.09 1272
3794.67 1288
3795.25 1231
3795.83 1225
3796.42 1243
3797.00 1304
3797.58 1236
3798.16 1269
3798.74 1264
3799.32 1261
3799.90 1253
3800.48 1342
3801.06 1454
3801.64 1429
3802.23 1457
3802.81 1429
3803.39 1380
3803.97 1442
3804.55 1425
3805.13 1457
3805.71 1390
3806.30 1405
3806.88 1384
3807.46 1436
3808.04 1504
3808.62 1527
3809.20 1607
3809.79 1636
3810.37 1595
3810.95 1651
3811.53 1675
3812.11 1601
3812.70 1570
3813.28 1507
3813.86 1502
3814.44 1549
3815.02 1560
3815.61 1585
3816.19 1602
3816.77 1563
3817.35 1617
3817.94 1556
3818.52 1497
3819.10 1494
3819.68 1425
3820.27 1414
3820.85 1402
3821.43 1391
3822.01 1467
3822.60 1494
3823.18 1474
3823.76 1510
3824.35 1506
3824.93 1480
3825.51 1453
3826.09 1437
3826.68 1425
3827.26 1395
3827.84 1359
3828.43 1374
3829.01 1335
3829.59 1355
3830.18 1352
3830.76 1367
3831.34 1365
3831.93 1376
3832.51 1425
3833.09 1422
3833.68 1403
3834.26 1366
3834.85 1372
3835.43 1354
3836.01 1346
3836.60 1323
3837.18 1297
3837.76 1299
3838.35 1271
3838.93 1229
3839.52 1233
3840.10 1235
3840.69 1234
3841.27 1260
3841.85 1233
3842.44 1229
3843.02 1247
3843.61 1288
3844.19 1225
3844.78 1224
3845.36 1217
3845.94 1218
3846.53 1251
3847.11 1234
3847.70 1217
3848.28 1241
3848.87 1221
3849.45 1221
3850.04 1187
3850.62 1219
3851.21 1190
3851.79 1216
3852.38 1223
3852.96 1205
3853.55 1236
3854.13 1220
3854.72 1251
3855.30 1231
3855.89 1249
3856.47 1204
3857.06 1215
3857.65 1226
3858.23 1231
3858.82 1232
3859.40 1205
3859.99 1250
3860.57 1241
3861.16 1259
3861.74 1233
3862.33 1219
3862.92 1230
3863.50 1216
3864.09 1246
3864.67 1285
3865.26 1310
3865.85 1347
3866.43 1268
3867.02 1252
3867.60 1239
3868.19 1234
3868.78 1197
3869.36 1193
3869.95 1188
3870.54 1181
3871.12 1216
3871.71 1152
3872.30 1179
3872.88 1198
3873.47 1214
3874.06 1189
3874.64 1169
3875.23 1165
3875.82 1196
3876.40 1240
3876.99 1190
3877.58 1201
3878.16 1236
3878.75 1214
3879.34 1180
3879.93 1212
3880.51 1185
3881.10 1177
3881.69 1185
3882.27 1140
3882.86 1101
3883.45 1151
3884.04 1168
3884.62 1150
3885.21 1140
3885.80 1138
3886.39 1168
3886.97 1162
3887.56 1165
3888.15 1185
3888.74 1227
3889.33 1236
3889.91 1223
3890.50 1283
3891.09 1300
3891.68 1285
3892.27 1248
3892.85 1201
3893.44 1180
3894.03 1189
3894.62 1221
3895.21 1140
3895.80 1110
3896.38 1170
3896.97 1120
3897.56 1142
3898.15 1121
3898.74 1140
3899.33 1109
3899.91 1120
3900.50 1137
3901.09 1117
3901.68 1129
3902.27 1144
3902.86 1158
3903.45 1159
3904.04 1126
3904.63 1114
3905.21 1113
3905.80 1143
3906.39 1196
3906.98 1197
3907.57 1229
3908.16 1216
3908.75 1243
3909.34 1244
3909.93 1189
3910.52 1178
3911.11 1222
3911.70 1224
3912.29 1207
3912.88 1177
3913.47 1161
3914.06 1231
3914.65 1187
3915.24 1162
3915.83 1189
3916.42 1216
3917.01 1207
3917.60 1157
3918.19 1154
3918.78 1164
3919.37 1168
3919.96 1190
3920.55 1168
3921.14 1164
3921.73 1153
3922.32 1167
3922.91 1168
3923.50 1153
3924.09 1188
3924.68 1108
3925.27 1132
3925.86 1160
3926.45 1136
3927.04 1162
3927.63 1081
3928.22 1117
3928.81 1096
3929.40 1141
3930.00 1095
3930.59 1139
3931.18 1101
3931.77 1082
3932.36 1149
3932.95 1078
3933.54 1131
3934.13 1108
3934.72 1106
3935.32 1084
3935.91 1081
3936.50 1075
3937.09 1109
3937.68 1126
3938.27 1165
3938.86 1170
3939.46 1162
3940.05 1152
3940.64 1138
3941.23 1197
3941.82 1227
3942.41 1213
3943.01 1203
3943.60 1190
3944.19 1164
3944.78 1142
3945.37 1165
3945.97 1198
3946.56 1164
3947.15 1124
3947.74 1133
3948.34 1184
3948.93 1170
3949.52 1126
3950.11 1127
3950.71 1122
3951.30 1155
3951.89 1186
3952.48 1208
3953.08 1225
3953.67 1220
3954.26 1176
3954.85 1205
3955.45 1240
3956.04 1226
3956.63 1172
3957.23 1243
3957.82 1284
3958.41 1389
3959.00 1317
3959.60 1288
3960.19 1305
3960.78 1346
3961.38 1245
3961.97 1210
3962.56 1245
3963.16 1270
3963.75 1241
3964.34 1245
3964.94 1275
3965.53 1321
3966.13 1343
3966.72 1343
3967.31 1418
3967.91 1487
3968.50 1474
3969.09 1542
3969.69 1473
3970.28 1512
3970.88 1484
3971.47 1418
3972.06 1383
3972.66 1414
3973.25 1326
3973.85 1352
3974.44 1370
3975.04 1406
3975.63 1433
3976.22 1442
3976.82 1513
3977.41 1628
3978.01 1610
3978.60 1612
3979.20 1624
3979.79 1589
3980.39 1531
3980.98 1463
3981.58 1350
3982.17 1416
3982.77 1398
3983.36 1443
3983.96 1429
3984.55 1395
3985.15 1357
3985.74 1385
3986.34 1396
3986.93 1334
3987.53 1389
3988.12 1386
3988.72 1348
3989.31 1370
3989.91 1321
3990.50 1327
3991.10 1350
3991.69 1342
3992.29 1351
3992.89 1325
3993.48 1300
3994.08 1312
3994.67 1320
3995.27 1305
3995.86 1253
3996.46 1274
3997.06 1365
3997.65 1355
3998.25 1357
3998.84 1377
3999.44 1333
4000.04 1392
4000.63 1374
4001.23 1382
4001.83 1337
4002.42 1349
4003.02 1332
4003.61 1345
4004.21 1360
4004.81 1313
4005.40 1330
4006.00 1380
4006.60 1350
4007.19 1302
4007.79 1293
4008.39 1241
4008.98 1285
4009.58 1358
4010.18 1315
4010.77 1222
4011.37 1202
4011.97 1230
4012.57 1246
4013.16 1305
4013.76 1235
4014.36 1232
4014.95 1270
4015.55 1262
4016.15 1260
4016.75 1265
4017.34 1311
4017.94 1324
4018.54 1301
4019.14 1277
4019.73 1325
4020.33 1375
4020.93 1379
4021.53 1349
4022.13 1316
4022.72 1278
4023.32 1276
4023.92 1284
4024.52 1225
4025.12 1243
4025.71 1233
4026.31 1213
4026.91 1359
4027.51 1288
4028.11 1289
4028.70 1325
4029.30 1336
4029.90 1307
4030.50 1308
4031.10 1387
4031.70 1344
4032.30 1307
4032.89 1378
4033.49 1291
4034.09 1347
4034.69 1383
4035.29 1380
4035.89 1396
4036.49 1418
4037.09 1340
4037.68 1298
4038.28 1309
4038.88 1278
4039.48 1173
4040.08 1216
4040.68 1213
4041.28 1181
4041.88 1187
4042.48 1158
4043.08 1162
4043.68 1121
4044.28 1108
4044.88 1132
4045.48 1165
4046.07 1173
4046.67 1132
4047.27 1166
4047.87 1144
4048.47 1144
4049.07 1137
4049.67 1122
4050.27 1176
4050.87 1180
4051.47 1174
4052.07 1162
4052.67 1153
4053.27 1159
4053.87 1152
4054.47 1128
4055.07 1126
4055.67 1149
4056.27 1153
4056.88 1160
4057.48 1095
4058.08 1098
4058.68 1102
4059.28 1080
4059.88 1114
4060.48 1102
4061.08 1090
4061.68 1136
4062.28 1114
4062.88 1072
4063.48 1095
4064.08 1161
4064.68 1128
4065.29 1101
4065.89 1131
4066.49 1124
4067.09 1154
4067.69 1192
4068.29 1160
4068.89 1106
4069.49 1059
4070.10 1113
4070.70 1141
4071.30 1112
4071.90 1074
4072.50 1155
4073.10 1178
4073.70 1105
4074.31 1097
4074.91 1056
4075.51 1080
4076.11 1045
4076.71 1066
4077.32 1096
4077.92 1112
4078.52 1094
4079.12 1093
4079.72 1098
4080.33 1083
4080.93 1092
4081.53 1078
4082.13 1080
4082.73 1086
4083.34 1039
4083.94 1051
4084.54 1108
4085.14 1075
4085.75 1096
4086.35 1093
4086.95 1109
4087.55 1131
4088.16 1121
4088.76 1096
4089.36 1088
4089.97 1101
4090.57 1090
4091.17 1117
4091.77 1115
4092.38 1137
4092.98 1121
4093.58 1156
4094.19 1142
4094.79 1105
4095.39 1091
4096.00 1094
4096.60 1114
4097.20 1126
4097.81 1160
4098.41 1126
4099.01 1178
4099.62 1216
4100.22 1107
4100.82 1137
4101.43 1106
4102.03 1121
4102.64 1133
4103.24 1130
4103.84 1155
4104.45 1113
4105.05 1065
4105.65 1070
4106.26 1083
4106.86 1146
4107.47 1070
4108.07 1067
4108.68 1082
4109.28 1060
4109.88 1098
4110.49 1118
4111.09 1087
4111.70 1099
4112.30 1001
4112.91 1041
4113.51 1060
4114.12 1060
4114.72 1037
4115.32 1078
4115.93 1053
4116.53 1032
4117.14 1068
4117.74 1073
4118.35 1096
4118.95 1091
4119.56 1035
4120.16 1040
4120.77 1084
4121.37 1081
4121.98 1125
4122.58 1091
4123.19 1110
4123.80 1098
4124.40 1085
4125.01 1058
4125.61 1033
4126.22 1042
4126.82 1124
4127.43 1087
4128.03 1088
4128.64 1012
4129.25 1069
4129.85 1081
4130.46 1038
4131.06 1052
4131.67 1064
4132.27 1113
4132.88 1085
4133.49 1059
4134.09 1103
4134.70 1111
4135.31 1085
4135.91 1104
4136.52 1084
4137.12 1111
4137.73 1095
4138.34 1055
4138.94 1068
4139.55 1089
4140.16 1100
4140.76 1058
4141.37 1141
4141.98 1083
4142.58 1075
4143.19 1080
4143.80 1103
4144.40 1074
4145.01 1116
4145.62 1110
4146.22 1104
4146.83 1136
4147.44 1098
4148.05 1084
4148.65 1061
4149.26 1064
4149.87 1114
4150.47 1078
4151.08 1026
4151.69 1073
4152.30 1038
4152.90 1041
4153.51 1066
4154.12 1072
4154.73 1048
4155.33 1056
4155.94 1032
4156.55 1030
4157.16 1034
4157.76 1025
4158.37 1096
4158.98 1078
4159.59 1094
4160.20 1098
4160.80 1087
4161.41 1083
4162.02 1078
4162.63 1109
4163.24 1142
4163.85 1087
4164.45 1074
4165.06 1080
4165.67 1095
4166.28 1066
4166.89 1112
4167.50 1107
4168.10 1110
4168.71 1078
4169.32 1083
4169.93 1079
4170.54 1088
4171.15 1088
4171.76 1093
4172.37 1115
4172.97 1039
4173.58 1055
4174.19 1054
4174.80 1095
4175.41 1084
4176.02 1148
4176.63 1100
4177.24 1059
4177.85 1061
4178.46 1053
4179.07 1052
4179.68 1048
4180.29 1065
4180.90 1049
4181.50 1084
4182.11 1051
4182.72 1079
4183.33 1070
4183.94 1112
4184.55 1112
4185.16 1103
4185.77 1147
4186.38 1086
4186.99 1120
4187.60 1105
4188.21 1082
4188.82 1061
4189.43 1018
4190.04 1031
4190.65 1096
4191.26 1089
4191.87 1103
4192.48 1077
4193.09 1097
4193.71 1126
4194.32 1126
4194.93 1112
4195.54 1055
4196.15 1094
4196.76 1130
4197.37 1083
4197.98 1085
4198.59 1130
4199.20 1138
4199.81 1094
4200.42 1034
4201.03 1052
4201.64 1083
4202.26 1079
4202.87 1067
4203.48 1105
4204.09 1071
4204.70 997
4205.31 1055
4205.92 1100
4206.53 1123
4207.15 1100
4207.76 1056
4208.37 1096
4208.98 1139
4209.59 1066
4210.20 1117
4210.82 1136
4211.43 1197
4212.04 1195
4212.65 1200
4213.26 1174
4213.87 1137
4214.49 1137
4215.10 1189
4215.71 1172
4216.32 1153
4216.94 1144
4217.55 1148
4218.16 1132
4218.77 1113
4219.38 1174
4220.00 1150
4220.61 1150
4221.22 1196
4221.83 1197
4222.45 1191
4223.06 1173
4223.67 1157
4224.28 1170
4224.90 1169
4225.51 1192
4226.12 1261
4226.74 1235
4227.35 1269
4227.96 1301
4228.57 1356
4229.19 1379
4229.80 1427
4230.41 1424
4231.03 1422
4231.64 1359
4232.25 1285
4232.87 1256
4233.48 1212
4234.09 1221
4234.71 1268
4235.32 1266
4235.93 1232
4236.55 1284
4237.16 1265
4237.77 1220
4238.39 1232
4239.00 1221
4239.62 1243
4240.23 1252
4240.84 1260
4241.46 1210
4242.07 1251
4242.68 1234
4243.30 1215
4243.91 1192
4244.53 1216
4245.14 1194
4245.76 1217
4246.37 1236
4246.98 1258
4247.60 1199
4248.21 1239
4248.83 1269
4249.44 1279
4250.06 1163
4250.67 1241
4251.29 1159
4251.90 1231
4252.51 1250
4253.13 1255
4253.74 1246
4254.36 1209
4254.97 1290
4255.59 1233
4256.20 1249
4256.82 1241
4257.43 1315
4258.05 1276
4258.66 1324
4259.28 1259
4259.90 1242
4260.51 1288
4261.13 1373
4261.74 1400
4262.36 1423
4262.97 1442
4263.59 1501
4264.20 1609
4264.82 1628
4265.43 1605
4266.05 1558
4266.67 1523
4267.28 1475
4267.90 1407
4268.51 1395
4269.13 1389
4269.75 1412
4270.36 1375
4270.98 1377
4271.59 1370
4272.21 1391
4272.83 1388
4273.44 1354
4274.06 1321
4274.67 1310
4275.29 1364
4275.91 1384
4276.52 1397
4277.14 1432
4277.76 1439
4278.37 1480
4278.99 1428
4279.61 1444
4280.22 1465
4280.84 1393
4281.46 1332
4282.07 1299
4282.69 1285
4283.31 1265
4283.92 1324
4284.54 1300
4285.16 1279
4285.78 1288
4286.39 1327
4287.01 1312
4287.63 1310
4288.24 1290
4288.86 1289
4289.48 1275
4290.10 1296
4290.71 1338
4291.33 1265
4291.95 1233
4292.57 1256
4293.18 1297
4293.80 1251
4294.42 1299
4295.04 1317
4295.66 1362
4296.27 1323
4296.89 1328
4297.51 1340
4298.13 1360
4298.75 1361
4299.36 1369
4299.98 1413
4300.60 1339
4301.22 1329
4301.84 1353
4302.45 1355
4303.07 1366
4303.69 1357
4304.31 1399
4304.93 1418
4305.55 1452
4306.17 1427
4306.78 1442
4307.40 1461
4308.02 1459
4308.64 1470
4309.26 1454
4309.88 1465
4310.50 1504
4311.12 1481
4311.73 1510
4312.35 1452
4312.97 1456
4313.59 1490
4314.21 1523
4314.83 1487
4315.45 1490
4316.07 1528
4316.69 1522
4317.31 1535
4317.93 1539
4318.55 1555
4319.17 1486
4319.79 1554
4320.41 1593
4321.02 1575
4321.64 1611
4322.26 1637
4322.88 1656
4323.50 1739
4324.12 1751
4324.74 1809
4325.36 1855
4325.98 1904
4326.60 1915
4327.22 1964
4327.84 2014
4328.46 1947
4329.08 2085
4329.70 2109
4330.32 2163
4330.95 2306
4331.57 2535
4332.19 2892
4332.81 3272
4333.43 3534
4334.05 3718
4334.67 3792
4335.29 3503
4335.91 3344
4336.53 3208
4337.15 3246
4337.77 3185
4338.39 3197
4339.01 3250
4339.64 3108
4340.26 3027
4340.88 2887
4341.50 2693
4342.12 2554
4342.74 2518
4343.36 2445
4343.98 2466
4344.60 2628
4345.23 2760
4345.85 3028
4346.47 3385
4347.09 3618
4347.71 3929
4348.33 3880
4348.96 3775
4349.58 3462
4350.20 3303
4350.82 3178
4351.44 3108
4352.06 3072
4352.69 3085
4353.31 3059
4353.93 2837
4354.55 2734
4355.17 2515
4355.80 2421
4356.42 2281
4357.04 2252
4357.66 2114
4358.29 2109
4358.91 2020
4359.53 2052
4360.15 2044
4360.78 2025
4361.40 2038
4362.02 2074
4362.64 1987
4363.27 1943
4363.89 1941
4364.51 1926
4365.13 1921
4365.76 1864
4366.38 1859
4367.00 1907
4367.63 1914
4368.25 1918
4368.87 1854
4369.49 1815
4370.12 1779
4370.74 1814
4371.36 1760
4371.99 1766
4372.61 1789
4373.23 1686
4373.86 1734
4374.48 1725
4375.10 1742
4375.73 1722
4376.35 1704
4376.98 1793
4377.60 1831
4378.22 1905
4378.85 1995
4379.47 2108
4380.09 2149
4380.72 2143
4381.34 2120
4381.97 2130
4382.59 2054
4383.21 1919
4383.84 1886
4384.46 1874
4385.09 1864
4385.71 1890
4386.34 1873
4386.96 1808
4387.58 1874
4388.21 1858
4388.83 1792
4389.46 1729
4390.08 1703
4390.71 1675
4391.33 1683
4391.96 1688
4392.58 1735
4393.21 1792
4393.83 1872
4394.46 1908
4395.08 1934
4395.71 2033
4396.33 1953
4396.96 1951
4397.58 1820
4398.21 1772
4398.83 1681
4399.46 1744
4400.08 1677
4400.71 1654
4401.33 1643
4401.96 1608
4402.58 1525
4403.21 1540
4403.83 1547
4404.46 1609
4405.09 1553
4405.71 1572
4406.34 1562
4406.96 1583
4407.59 1580
4408.22 1623
4408.84 1566
4409.47 1573
4410.09 1582
4410.72 1611
4411.35 1592
4411.97 1554
4412.60 1494
4413.22 1480
4413.85 1452
4414.48 1504
4415.10 1515
4415.73 1448
4416.36 1465
4416.98 1436
4417.61 1435
4418.24 1428
4418.86 1396
4419.49 1393
4420.12 1463
4420.74 1401
4421.37 1389
4422.00 1368
4422.62 1346
4423.25 1332
4423.88 1363
4424.50 1331
4425.13 1393
4425.76 1376
4426.38 1337
4427.01 1367
4427.64 1275
4428.27 1219
4428.89 1313
4429.52 1301
4430.15 1291
4430.78 1289
4431.40 1310
4432.03 1309
4432.66 1301
4433.29 1281
4433.91 1285
4434.54 1312
4435.17 1304
4435.80 1321
4436.43 1285
4437.05 1328
4437.68 1339
4438.31 1304
4438.94 1356
4439.57 1333
4440.19 1337
4440.82 1327
4441.45 1331
4442.08 1304
4442.71 1286
4443.34 1266
4443.96 1309
4444.59 1306
4445.22 1315
4445.85 1294
4446.48 1362
4447.11 1393
4447.74 1382
4448.36 1404
4448.99 1364
4449.62 1338
4450.25 1321
4450.88 1308
4451.51 1288
4452.14 1301
4452.77 1356
4453.40 1361
4454.02 1302
4454.65 1385
4455.28 1397
4455.91 1412
4456.54 1478
4457.17 1502
4457.80 1530
4458.43 1516
4459.06 1495
4459.69 1469
4460.32 1412
4460.95 1344
4461.58 1341
4462.21 1301
4462.84 1312
4463.47 1298
4464.10 1308
4464.73 1271
4465.36 1245
4465.99 1281
4466.62 1255
4467.25 1294
4467.88 1280
4468.51 1279
4469.14 1282
4469.77 1266
4470.40 1261
4471.03 1277
4471.66 1224
4472.29 1234
4472.92 1210
4473.55 1182
4474.18 1191
4474.81 1213
4475.44 1157
4476.07 1174
4476.70 1194
4477.33 1251
4477.96 1241
4478.60 1242
4479.23 1266
4479.86 1287
4480.49 1237
4481.12 1233
4481.75 1238
4482.38 1264
4483.01 1293
4483.64 1244
4484.27 1225
4484.91 1248
4485.54 1273
4486.17 1243
4486.80 1246
4487.43 1214
4488.06 1228
4488.69 1236
4489.33 1240
4489.96 1280
4490.59 1259
4491.22 1273
4491.85 1295
4492.49 1246
4493.12 1221
4493.75 1235
4494.38 1232
4495.01 1285
4495.65 1265
4496.28 1238
4496.91 1261
4497.54 1259
4498.17 1265
4498.81 1316
4499.44 1296
4500.07 1293
4500.70 1376
4501.34 1387
4501.97 1438
4502.60 1492
4503.23 1556
4503.87 1621
4504.50 1571
4505.13 1491
4505.76 1435
4506.40 1491
4507.03 1438
4507.66 1407
4508.30 1355
4508.93 1403
4509.56 1427
4510.19 1445
4510.83 1461
4511.46 1434
4512.09 1383
4512.73 1399
4513.36 1431
4513.99 1407
4514.63 1326
4515.26 1325
4515.89 1312
4516.53 1302
4517.16 1219
4517.80 1237
4518.43 1234
4519.06 1239
4519.70 1208
4520.33 1247
4520.96 1281
4521.60 1253
4522.23 1199
4522.87 1198
4523.50 1235
4524.13 1225
4524.77 1219
4525.40 1211
4526.04 1215
4526.67 1216
4527.30 1187
4527.94 1192
4528.57 1198
4529.21 1207
4529.84 1199
4530.48 1203
4531.11 1201
4531.75 1181
4532.38 1166
4533.02 1155
4533.65 1153
4534.28 1131
4534.92 1169
4535.55 1198
4536.19 1227
4536.82 1185
4537.46 1187
4538.09 1223
4538.73 1208
4539.36 1201
4540.00 1258
4540.64 1190
4541.27 1233
4541.91 1205
4542.54 1173
4543.18 1188
4543.81 1144
4544.45 1156
4545.08 1139
4545.72 1146
4546.35 1154
4546.99 1128
4547.63 1100
4548.26 1129
4548.90 1102
4549.53 1130
4550.17 1157
4550.80 1177
4551.44 1118
4552.08 1108
4552.71 1090
4553.35 1149
4553.99 1156
4554.62 1135
4555.26 1125
4555.89 1154
4556.53 1165
4557.17 1180
4557.80 1120
4558.44 1043
4559.08 1142
4559.71 1117
4560.35 1092
4560.99 1110
4561.62 1096
4562.26 1078
4562.90 1124
4563.53 1122
4564.17 1103
4564.81 1137
4565.44 1110
4566.08 1114
4566.72 1159
4567.35 1150
4567.99 1103
4568.63 1148
4569.27 1176
4569.90 1150
4570.54 1189
4571.18 1182
4571.82 1172
4572.45 1145
4573.09 1162
4573.73 1166
4574.37 1181
4575.00 1126
4575.64 1099
4576.28 1164
4576.92 1172
4577.55 1185
4578.19 1220
4578.83 1167
4579.47 1144
4580.11 1183
4580.74 1172
4581.38 1219
4582.02 1218
4582.66 1136
4583.30 1188
4583.93 1178
4584.57 1197
4585.21 1246
4585.85 1298
4586.49 1276
4587.13 1391
4587.76 1476
4588.40 1498
4589.04 1609
4589.68 1655
4590.32 1686
4590.96 1667
4591.60 1606
4592.24 1628
4592.87 1636
4593.51 1631
4594.15 1582
4594.79 1549
4595.43 1514
4596.07 1384
4596.71 1320
4597.35 1337
4597.99 1305
4598.63 1349
4599.27 1279
4599.90 1291
4600.54 1292
4601.18 1342
4601.82 1277
4602.46 1240
4603.10 1336
4603.74 1292
4604.38 1293
4605.02 1280
4605.66 1278
4606.30 1246
4606.94 1276
4607.58 1261
4608.22 1239
4608.86 1199
4609.50 1238
4610.14 1235
4610.78 1254
4611.42 1293
4612.06 1239
4612.70 1211
4613.34 1223
4613.98 1224
4614.62 1213
4615.26 1236
4615.90 1266
4616.54 1289
4617.18 1232
4617.82 1207
4618.47 1229
4619.11 1229
4619.75 1200
4620.39 1190
4621.03 1154
4621.67 1152
4622.31 1137
4622.95 1162
4623.59 1202
4624.23 1170
4624.87 1185
4625.52 1170
4626.16 1181
4626.80 1167
4627.44 1193
4628.08 1193
4628.72 1209
4629.36 1160
4630.00 1150
4630.65 1149
4631.29 1187
4631.93 1223
4632.57 1168
4633.21 1216
4633.85 1317
4634.50 1341
4635.14 1319
4635.78 1312
4636.42 1303
4637.06 1348
4637.71 1356
4638.35 1377
4638.99 1362
4639.63 1371
4640.27 1378
4640.92 1352
4641.56 1260
4642.20 1248
4642.84 1271
4643.49 1295
4644.13 1294
4644.77 1212
4645.41 1173
4646.06 1222
4646.70 1167
4647.34 1192
4647.98 1179
4648.63 1163
4649.27 1222
4649.91 1209
4650.55 1229
4651.20 1159
4651.84 1191
4652.48 1219
4653.13 1219
4653.77 1230
4654.41 1208
4655.06 1230
4655.70 1210
4656.34 1209
4656.99 1138
4657.63 1117
4658.27 1142
4658.92 1200
4659.56 1177
4660.20 1169
4660.85 1151
4661.49 1172
4662.13 1135
4662.78 1136
4663.42 1092
4664.07 1086
4664.71 1112
4665.35 1120
4666.00 1109
4666.64 1086
4667.28 1127
4667.93 1089
4668.57 1162
4669.22 1117
4669.86 1134
4670.51 1096
4671.15 1086
4671.79 1074
4672.44 1141
4673.08 1135
4673.73 1130
4674.37 1169
4675.02 1137
4675.66 1177
4676.31 1143
4676.95 1186
4677.60 1157
4678.24 1179
4678.88 1178
4679.53 1160
4680.17 1194
4680.82 1275
4681.46 1200
4682.11 1178
4682.75 1215
4683.40 1242
4684.05 1239
4684.69 1201
4685.34 1192
4685.98 1199
4686.63 1212
4687.27 1197
4687.92 1229
4688.56 1237
4689.21 1241
4689.85 1263
4690.50 1286
4691.15 1279
4691.79 1324
4692.44 1329
4693.08 1317
4693.73 1325
4694.37 1360
4695.02 1374
4695.67 1385
4696.31 1392
4696.96 1435
4697.60 1402
4698.25 1410
4698.90 1427
4699.54 1465
4700.19 1581
4700.84 1563
4701.48 1572
4702.13 1525
4702.77 1502
4703.42 1483
4704.07 1374
4704.71 1413
4705.36 1389
4706.01 1433
4706.65 1406
4707.30 1368
4707.95 1358
4708.60 1347
4709.24 1365
4709.89 1370
4710.54 1326
4711.18 1310
4711.83 1357
4712.48 1338
4713.12 1329
4713.77 1298
4714.42 1309
4715.07 1358
4715.71 1328
4716.36 1316
4717.01 1279
4717.66 1262
4718.30 1258
4718.95 1276
4719.60 1311
4720.25 1282
4720.89 1279
4721.54 1300
4722.19 1309
4722.84 1296
4723.49 1264
4724.13 1240
4724.78 1290
4725.43 1314
4726.08 1272
4726.73 1313
4727.37 1249
4728.02 1227
4728.67 1242
4729.32 1286
4729.97 1308
4730.62 1251
4731.26 1232
4731.91 1237
4732.56 1213
4733.21 1257
4733.86 1266
4734.51 1285
4735.16 1250
4735.80 1263
4736.45 1212
4737.10 1245
4737.75 1233
4738.40 1193
4739.05 1198
4739.70 1229
4740.35 1222
4741.00 1234
4741.64 1261
4742.29 1327
4742.94 1215
4743.59 1221
4744.24 1199
4744.89 1224
4745.54 1229
4746.19 1236
4746.84 1203
4747.49 1234
4748.14 1220
4748.79 1249
4749.44 1241
4750.09 1279
4750.74 1372
4751.39 1374
4752.04 1395
4752.69 1435
4753.34 1392
4753.99 1446
4754.64 1422
4755.29 1372
4755.94 1357
4756.59 1346
4757.24 1276
4757.89 1281
4758.54 1249
4759.19 1266
4759.84 1279
4760.49 1254
4761.14 1282
4761.79 1309
4762.44 1322
4763.09 1266
4763.74 1274
4764.39 1316
4765.04 1232
4765.69 1256
4766.35 1260
4767.00 1303
4767.65 1257
4768.30 1243
4768.95 1288
4769.60 1305
4770.25 1318
4770.90 1283
4771.55 1272
4772.20 1288
4772.86 1283
4773.51 1292
4774.16 1289
4774.81 1268
4775.46 1291
4776.11 1272
4776.76 1266
4777.42 1279
4778.07 1238
4778.72 1280
4779.37 1321
4780.02 1289
4780.67 1287
4781.33 1270
4781.98 1279
4782.63 1262
4783.28 1229
4783.93 1251
4784.59 1232
4785.24 1266
4785.89 1310
4786.54 1287
4787.20 1285
4787.85 1270
4788.50 1288
4789.15 1303
4789.80 1362
4790.46 1330
4791.11 1326
4791.76 1346
4792.41 1368
4793.07 1376
4793.72 1423
4794.37 1356
4795.03 1360
4795.68 1359
4796.33 1384
4796.98 1401
4797.64 1320
4798.29 1371
4798.94 1405
4799.60 1374
4800.25 1405
4800.90 1450
4801.56 1433
4802.21 1485
4802.86 1457
4803.52 1490
4804.17 1496
4804.82 1483
4805.48 1491
4806.13 1537
4806.78 1463
4807.44 1480
4808.09 1435
4808.74 1466
4809.40 1502
4810.05 1498
4810.71 1491
4811.36 1471
4812.01 1550
4812.67 1513
4813.32 1563
4813.98 1580
4814.63 1560
4815.28 1601
4815.94 1625
4816.59 1603
4817.25 1575
4817.90 1631
4818.56 1630
4819.21 1667
4819.86 1704
4820.52 1673
4821.17 1647
4821.83 1779
4822.48 1899
4823.14 1923
4823.79 2004
4824.45 2044
4825.10 1999
4825.76 1986
4826.41 1937
4827.07 1909
4827.72 1865
4828.38 1841
4829.03 1735
4829.69 1751
4830.34 1715
4831.00 1781
4831.65 1806
4832.31 1814
4832.96 1741
4833.62 1740
4834.27 1808
4834.93 1861
4835.59 1819
4836.24 1835
4836.90 1864
4837.55 1917
4838.21 1993
4838.86 2023
4839.52 2017
4840.18 1940
4840.83 1917
4841.49 1905
4842.14 1916
4842.80 1980
4843.46 1997
4844.11 2031
4844.77 2010
4845.42 2054
4846.08 2054
4846.74 2044
4847.39 2007
4848.05 2039
4848.71 2082
4849.36 2072
4850.02 2088
4850.68 2210
4851.33 2190
4851.99 2123
4852.65 2143
4853.30 2187
4853.96 2186
4854.62 2203
4855.27 2195
4855.93 2251
4856.59 2402
4857.24 2523
4857.90 2850
4858.56 3062
4859.21 3216
4859.87 3302
4860.53 3288
4861.19 3089
4861.84 2830
4862.50 2640
4863.16 2472
4863.82 2395
4864.47 2325
4865.13 2319
4865.79 2299
4866.45 2287
4867.10 2319
4867.76 2411
4868.42 2394
4869.08 2421
4869.74 2321
4870.39 2271
4871.05 2286
4871.71 2223
4872.37 2184
4873.03 2149
4873.68 2186
4874.34 2172
4875.00 2137
4875.66 2133
4876.32 2066
4876.97 2011
4877.63 2053
4878.29 2039
4878.95 2160
4879.61 2222
4880.27 2306
4880.93 2296
4881.58 2223
4882.24 2153
4882.90 2080
4883.56 1987
4884.22 1989
4884.88 1923
4885.54 1843
4886.20 1830
4886.86 1890
4887.51 1837
4888.17 1769
4888.83 1775
4889.49 1816
4890.15 1807
4890.81 1762
4891.47 1799
4892.13 1832
4892.79 1864
4893.45 1797
4894.11 1858
4894.77 1870
4895.43 1775
4896.09 1740
4896.75 1728
4897.41 1748
4898.07 1723
4898.73 1732
4899.39 1770
4900.04 1824
4900.70 1861
4901.36 1880
4902.02 1804
4902.69 1788
4903.35 1767
4904.01 1688
4904.67 1690
4905.33 1585
4905.99 1573
4906.65 1543
4907.31 1540
4907.97 1525
4908.63 1537
4909.29 1509
4909.95 1496
4910.61 1503
4911.27 1505
4911.93 1528
4912.59 1507
4913.25 1469
4913.91 1435
4914.57 1454
4915.24 1441
4915.90 1525
4916.56 1442
4917.22 1369
4917.88 1363
4918.54 1424
4919.20 1441
4919.86 1370
4920.52 1408
4921.19 1423
4921.85 1393
4922.51 1359
4923.17 1339
4923.83 1352
4924.49 1358
4925.15 1356
4925.82 1353
4926.48 1398
4927.14 1375
4927.80 1369
4928.46 1374
4929.12 1326
4929.79 1304
4930.45 1328
4931.11 1326
4931.77 1393
4932.43 1382
4933.10 1358
4933.76 1362
4934.42 1385
4935.08 1292
4935.75 1320
4936.41 1357
4937.07 1335
4937.73 1301
4938.40 1310
4939.06 1252
4939.72 1291
4940.38 1314
4941.05 1308
4941.71 1359
4942.37 1372
4943.03 1296
4943.70 1296
4944.36 1302
4945.02 1293
4945.69 1279
4946.35 1281
4947.01 1318
4947.68 1260
4948.34 1253
4949.00 1314
4949.66 1304
4950.33 1290
4950.99 1227
4951.65 1244
4952.32 1284
4952.98 1195
4953.65 1239
4954.31 1268
4954.97 1276
4955.64 1260
4956.30 1244
4956.96 1247
4957.63 1239
4958.29 1319
4958.95 1324
4959.62 1310
4960.28 1262
4960.95 1319
4961.61 1359
4962.27 1382
4962.94 1449
4963.60 1521
4964.27 1569
4964.93 1627
4965.60 1689
4966.26 1568
4966.92 1544
4967.59 1501
4968.25 1421
4968.92 1404
4969.58 1391
4970.25 1323
4970.91 1334
4971.58 1292
4972.24 1320
4972.91 1324
4973.57 1320
4974.24 1369
4974.90 1299
4975.57 1310
4976.23 1326
4976.90 1332
4977.56 1381
4978.23 1399
4978.89 1422
4979.56 1436
4980.22 1404
4980.89 1370
4981.55 1293
4982.22 1283
4982.88 1268
4983.55 1257
4984.21 1264
4984.88 1231
4985.55 1195
4986.21 1222
4986.88 1189
4987.54 1172
4988.21 1218
4988.87 1224
4989.54 1201
4990.21 1206
4990.87 1213
4991.54 1213
4992.20 1221
4992.87 1203
4993.54 1184
4994.20 1193
4994.87 1234
4995.54 1202
4996.20 1217
4996.87 1140
4997.54 1144
4998.20 1117
4998.87 1156
4999.53 1173
5000.20 1155
5000.87 1121
5001.53 1102
5002.20 1119
5002.87 1138
5003.54 1149
5004.20 1150
5004.87 1121
5005.54 1141
5006.20 1143
5006.87 1143
5007.54 1190
5008.20 1167
5008.87 1171
5009.54 1166
5010.21 1161
5010.87 1213
5011.54 1187
5012.21 1181
5012.88 1197
5013.54 1159
5014.21 1135
5014.88 1095
5015.55 1107
5016.21 1117
5016.88 1134
5017.55 1151
5018.22 1187
5018.89 1164
5019.55 1107
5020.22 1124
5020.89 1208
5021.56 1195
5022.23 1134
5022.89 1142
5023.56 1116
5024.23 1138
5024.90 1141
5025.57 1165
5026.23 1112
5026.90 1171
5027.57 1137
5028.24 1132
5028.91 1121
5029.58 1136
5030.25 1097
5030.91 1153
5031.58 1169
5032.25 1152
5032.92 1194
5033.59 1151
5034.26 1177
5034.93 1130
5035.60 1128
5036.27 1143
5036.93 1109
5037.60 1143
5038.27 1129
5038.94 1124
5039.61 1131
5040.28 1113
5040.95 1145
5041.62 1098
5042.29 1072
5042.96 1111
5043.63 1166
5044.30 1135
5044.97 1100
5045.64 1155
5046.31 1151
5046.98 1185
5047.65 1124
5048.32 1113
5048.99 1161
5049.66 1191
5050.33 1166
5051.00 1099
5051.67 1103
5052.34 1160
5053.01 1159
5053.68 1133
5054.35 1123
5055.02 1099
5055.69 1130
5056.36 1124
5057.03 1129
5057.70 1121
5058.37 1118
5059.04 1089
5059.71 1118
5060.38 1157
5061.05 1114
5061.72 1069
5062.39 1110
5063.06 1126
5063.73 1117
5064.40 1116
5065.08 1113
5065.75 1179
5066.42 1142
5067.09 1204
5067.76 1146
5068.43 1169
5069.10 1135
5069.77 1121
5070.44 1089
5071.12 1164
5071.79 1095
5072.46 1109
5073.13 1126
5073.80 1130
5074.47 1154
5075.14 1172
5075.82 1189
5076.49 1172
5077.16 1165
5077.83 1222
5078.50 1275
5079.18 1289
5079.85 1301
5080.52 1271
5081.19 1235
5081.86 1213
5082.54 1213
5083.21 1225
5083.88 1259
5084.55 1251
5085.22 1224
5085.90 1301
5086.57 1204
5087.24 1233
5087.91 1235
5088.59 1206
5089.26 1217
5089.93 1280
5090.60 1260
5091.28 1323
5091.95 1290
5092.62 1276
5093.30 1304
5093.97 1266
5094.64 1226
5095.31 1187
5095.99 1197
5096.66 1192
5097.33 1193
5098.01 1181
5098.68 1201
5099.35 1141
5100.03 1120
5100.70 1220
5101.37 1177
5102.05 1201
5102.72 1157
5103.39 1216
5104.07 1287
5104.74 1247
5105.41 1275
5106.09 1284
5106.76 1243
5107.43 1229
5108.11 1206
5108.78 1207
5109.46 1220
5110.13 1216
5110.80 1174
5111.48 1199
5112.15 1219
5112.83 1196
5113.50 1178
5114.17 1195
5114.85 1220
5115.52 1237
5116.20 1212
5116.87 1195
5117.55 1217
5118.22 1271
5118.89 1357
5119.57 1378
5120.24 1449
5120.92 1430
5121.59 1395
5122.27 1420
5122.94 1426
5123.62 1409
5124.29 1332
5124.97 1363
5125.64 1366
5126.32 1321
5126.99 1310
5127.67 1277
5128.34 1239
5129.02 1241
5129.69 1208
5130.37 1234
5131.04 1255
5131.72 1250
5132.39 1290
5133.07 1298
5133.75 1292
5134.42 1285
5135.10 1287
5135.77 1265
5136.45 1224
5137.12 1240
5137.80 1203
5138.47 1208
5139.15 1172
5139.83 1146
5140.50 1161
5141.18 1161
5141.85 1203
5142.53 1135
5143.21 1118
5143.88 1161
5144.56 1154
5145.23 1134
5145.91 1122
5146.59 1134
5147.26 1168
5147.94 1113
5148.62 1126
5149.29 1139
5149.97 1080
5150.65 1126
5151.32 1110
5152.00 1149
5152.68 1084
5153.35 1129
5154.03 1112
5154.71 1087
5155.38 1106
5156.06 1068
5156.74 1120
5157.41 1125
5158.09 1173
5158.77 1135
5159.45 1081
5160.12 1144
5160.80 1156
5161.48 1150
5162.16 1125
5162.83 1083
5163.51 1088
5164.19 1134
5164.87 1107
5165.54 1110
5166.22 1131
5166.90 1182
5167.58 1160
5168.25 1165
5168.93 1163
5169.61 1143
5170.29 1121
5170.96 1115
5171.64 1091
5172.32 1098
5173.00 1076
5173.68 1074
5174.36 1095
5175.03 1052
5175.71 1066
5176.39 1114
5177.07 1196
5177.75 1168
5178.42 1097
5179.10 1098
5179.78 1133
5180.46 1173
5181.14 1172
5181.82 1158
5182.50 1099
5183.18 1118
5183.85 1128
5184.53 1059
5185.21 1028
5185.89 1055
5186.57 1060
5187.25 1116
5187.93 1115
5188.61 1092
5189.29 1128
5189.96 1076
5190.64 1069
5191.32 1060
5192.00 1106
5192.68 1090
5193.36 1070
5194.04 1119
5194.72 1105
5195.40 1081
5196.08 1038
5196.76 1095
5197.44 1130
5198.12 1142
5198.80 1060
5199.48 1101
5200.16 1063
5200.84 1124
5201.52 1126
5202.20 1165
5202.88 1077
5203.56 1110
5204.24 1110
5204.92 1133
5205.60 1137
5206.28 1128
5206.96 1161
5207.64 1106
5208.32 1122
5209.00 1157
5209.68 1130
5210.36 1180
5211.04 1151
5211.72 1154
5212.40 1153
5213.08 1149
5213.76 1203
5214.44 1259
5215.13 1274
5215.81 1268
5216.49 1257
5217.17 1273
5217.85 1257
5218.53 1243
5219.21 1216
5219.89 1258
5220.57 1260
5221.25 1238
5221.94 1257
5222.62 1249
5223.30 1231
5223.98 1319
5224.66 1290
5225.34 1263
5226.02 1239
5226.71 1193
5227.39 1185
5228.07 1258
5228.75 1177
5229.43 1191
5230.11 1194
5230.80 1153
5231.48 1148
5232.16 1187
5232.84 1210
5233.52 1151
5234.21 1166
5234.89 1170
5235.57 1192
5236.25 1201
5236.93 1146
5237.62 1170
5238.30 1214
5238.98 1224
5239.66 1255
5240.35 1193
5241.03 1227
5241.71 1208
5242.39 1231
5243.08 1247
5243.76 1217
5244.44 1155
5245.13 1168
5245.81 1212
5246.49 1195
5247.17 1196
5247.86 1215
5248.54 1150
5249.22 1161
5249.91 1169
5250.59 1171
5251.27 1213
5251.96 1219
5252.64 1257
5253.32 1305
5254.01 1220
5254.69 1196
5255.37 1199
5256.06 1179
5256.74 1194
5257.42 1160
5258.11 1148
5258.79 1169
5259.47 1191
5260.16 1186
5260.84 1203
5261.53 1266
5262.21 1256
5262.89 1307
5263.58 1277
5264.26 1254
5264.95 1297
5265.63 1316
5266.31 1275
5267.00 1275
5267.68 1291
5268.37 1269
5269.05 1263
5269.73 1261
5270.42 1264
5271.10 1244
5271.79 1273
5272.47 1266
5273.16 1246
5273.84 1183
5274.53 1188
5275.21 1212
5275.90 1233
5276.58 1218
5277.27 1223
5277.95 1236
5278.64 1224
5279.32 1196
5280.01 1189
5280.69 1256
5281.38 1189
5282.06 1250
5282.75 1276
5283.43 1309
5284.12 1198
5284.80 1212
5285.49 1247
5286.17 1237
5286.86 1222
5287.54 1227
5288.23 1198
5288.92 1215
5289.60 1224
5290.29 1178
5290.97 1264
5291.66 1201
5292.34 1200
5293.03 1147
5293.72 1189
5294.40 1173
5295.09 1182
5295.77 1241
5296.46 1265
5297.15 1195
5297.83 1217
5298.52 1266
5299.20 1346
5299.89 1279
5300.58 1262
5301.26 1285
5301.95 1299
5302.64 1303
5303.32 1345
5304.01 1365
5304.70 1422
5305.38 1468
5306.07 1529
5306.76 1594
5307.44 1549
5308.13 1555
5308.82 1506
5309.50 1464
5310.19 1439
5310.88 1422
5311.57 1435
5312.25 1465
5312.94 1583
5313.63 1629
5314.31 1592
5315.00 1500
5315.69 1522
5316.38 1422
5317.06 1408
5317.75 1366
5318.44 1352
5319.13 1344
5319.81 1431
5320.50 1463
5321.19 1427
5321.88 1513
5322.57 1464
5323.25 1456
5323.94 1421
5324.63 1336
5325.32 1358
5326.00 1321
5326.69 1305
5327.38 1286
5328.07 1282
5328.76 1273
5329.45 1209
5330.13 1234
5330.82 1270
5331.51 1209
5332.20 1207
5332.89 1148
5333.58 1199
5334.26 1191
5334.95 1193
5335.64 1178
5336.33 1210
5337.02 1158
5337.71 1180
5338.40 1220
5339.09 1230
5339.77 1159
5340.46 1146
5341.15 1129
5341.84 1197
5342.53 1227
5343.22 1189
5343.91 1202
5344.60 1193
5345.29 1174
5345.98 1181
5346.67 1181
5347.36 1191
5348.05 1154
5348.73 1166
5349.42 1193
5350.11 1185
5350.80 1162
5351.49 1164
5352.18 1165
5352.87 1202
5353.56 1157
5354.25 1158
5354.94 1148
5355.63 1146
5356.32 1148
5357.01 1143
5357.70 1132
5358.39 1161
5359.08 1163
5359.77 1204
5360.46 1150
5361.15 1192
5361.84 1242
5362.53 1258
5363.22 1278
5363.91 1254
5364.61 1246
5365.30 1220
5365.99 1182
5366.68 1149
5367.37 1130
5368.06 1158
5368.75 1184
5369.44 1139
5370.13 1120
5370.82 1117
5371.51 1120
5372.20 1156
5372.89 1142
5373.59 1092
5374.28 1116
5374.97 1140
5375.66 1153
5376.35 1116
5377.04 1098
5377.73 1120
5378.42 1154
5379.12 1117
5379.81 1081
5380.50 1134
5381.19 1142
5381.88 1119
5382.57 1134
5383.27 1092
5383.96 1104
5384.65 1096
5385.34 1124
5386.03 1158
5386.73 1131
5387.42 1143
5388.11 1172
5388.80 1181
5389.49 1186
5390.19 1169
5390.88 1147
5391.57 1127
5392.26 1176
5392.95 1206
5393.65 1190
5394.34 1154
5395.03 1148
5395.72 1160
5396.42 1147
5397.11 1124
5397.80 1176
5398.50 1222
5399.19 1143
5399.88 1162
5400.57 1192
5401.27 1235
5401.96 1148
5402.65 1155
5403.35 1170
5404.04 1156
5404.73 1166
5405.42 1150
5406.12 1125
5406.81 1172
5407.50 1153
5408.20 1152
5408.89 1167
5409.58 1195
5410.28 1229
5410.97 1230
5411.66 1212
5412.36 1159
5413.05 1166
5413.75 1171
5414.44 1215
5415.13 1198
5415.83 1201
5416.52 1234
5417.21 1244
5417.91 1244
5418.60 1236
5419.30 1251
5419.99 1221
5420.68 1262
5421.38 1263
5422.07 1247
5422.77 1280
5423.46 1328
5424.16 1315
5424.85 1283
5425.54 1252
5426.24 1307
5426.93 1293
5427.63 1245
5428.32 1215
5429.02 1256
5429.71 1271
5430.41 1242
5431.10 1263
5431.80 1328
5432.49 1295
5433.19 1296
5433.88 1302
5434.58 1274
5435.27 1336
5435.97 1297
5436.66 1359
5437.36 1378
5438.05 1350
5438.75 1333
5439.44 1392
5440.14 1371
5440.83 1320
5441.53 1364
5442.22 1370
5442.92 1328
5443.62 1323
5444.31 1362
5445.01 1406
5445.70 1488
5446.40 1514
5447.09 1568
5447.79 1609
5448.49 1644
5449.18 1609
5449.88 1632
5450.57 1620
5451.27 1541
5451.97 1535
5452.66 1535
5453.36 1517
5454.05 1549
5454.75 1508
5455.45 1541
5456.14 1472
5456.84 1521
5457.54 1519
5458.23 1490
5458.93 1498
5459.63 1575
5460.32 1574
5461.02 1513
5461.72 1567
5462.41 1614
5463.11 1620
5463.81 1587
5464.50 1639
5465.20 1626
5465.90 1678
5466.59 1670
5467.29 1640
5467.99 1690
5468.69 1692
5469.38 1657
5470.08 1724
5470.78 1717
5471.48 1750
5472.17 1752
5472.87 1741
5473.57 1752
5474.27 1782
5474.96 1855
5475.66 1870
5476.36 1963
5477.06 1936
5477.75 1980
5478.45 2157
5479.15 2285
5479.85 2448
5480.55 2633
5481.24 2715
5481.94 2783
5482.64 2861
5483.34 2783
5484.04 2625
5484.73 2519
5485.43 2358
5486.13 2229
5486.83 2164
5487.53 2152
5488.23 2211
5488.92 2198
5489.62 2214
5490.32 2124
5491.02 2145
5491.72 2218
5492.42 2223
5493.12 2258
5493.81 2294
5494.51 2297
5495.21 2356
5495.91 2343
5496.61 2375
5497.31 2345
5498.01 2376
5498.71 2545
5499.41 2734
5500.11 3157
5500.81 3624
5501.50 4081
5502.20 4353
5502.90 4365
5503.60 4084
5504.30 3734
5505.00 3356
5505.70 2981
5506.40 2654
5507.10 2422
5507.80 2310
5508.50 2202
5509.20 2134
5509.90 2082
5510.60 2073
5511.30 2028
5512.00 1967
5512.70 1976
5513.40 1914
5514.10 1924
5514.80 1934
5515.50 1942
5516.20 1945
5516.90 1940
5517.60 1940
5518.30 1974
5519.00 1895
5519.70 1826
5520.40 1884
5521.10 1888
5521.80 1831
5522.50 1801
5523.20 1754
5523.90 1757
5524.61 1700
5525.31 1693
5526.01 1625
5526.71 1638
5527.41 1582
5528.11 1557
5528.81 1598
5529.51 1588
5530.21 1624
5530.91 1614
5531.62 1614
5532.32 1604
5533.02 1599
5533.72 1583
5534.42 1534
5535.12 1526
5535.82 1497
5536.53 1517
5537.23 1540
5537.93 1586
5538.63 1514
5539.33 1539
5540.03 1527
5540.74 1553
5541.44 1506
5542.14 1452
5542.84 1486
5543.54 1466
5544.24 1455
5544.95 1460
5545.65 1453
5546.35 1443
5547.05 1396
5547.76 1421
5548.46 1450
5549.16 1433
5549.86 1358
5550.56 1381
5551.27 1372
5551.97 1358
5552.67 1353
5553.37 1368
5554.08 1438
5554.78 1425
5555.48 1406
5556.19 1376
5556.89 1392
5557.59 1393
5558.29 1374
5559.00 1374
5559.70 1356
5560.40 1363
5561.11 1342
5561.81 1385
5562.51 1403
5563.22 1415
5563.92 1335
5564.62 1356
5565.33 1358
5566.03 1342
5566.73 1376
5567.44 1396
5568.14 1394
5568.84 1356
5569.55 1310
5570.25 1324
5570.95 1294
5571.66 1306
5572.36 1379
5573.06 1351
5573.77 1393
5574.47 1362
5575.18 1385
5575.88 1366
5576.58 1332
5577.29 1350
5577.99 1316
5578.70 1313
5579.40 1314
5580.11 1319
5580.81 1282
5581.51 1323
5582.22 1294
5582.92 1291
5583.63 1245
5584.33 1252
5585.04 1229
5585.74 1311
5586.45 1289
5587.15 1315
5587.86 1313
5588.56 1250
5589.26 1270
5589.97 1278
5590.67 1281
5591.38 1272
5592.08 1230
5592.79 1231
5593.49 1211
5594.20 1237
5594.91 1221
5595.61 1203
5596.32 1240
5597.02 1219
5597.73 1203
5598.43 1252
5599.14 1251
5599.84 1200
5600.55 1215
5601.25 1274
5601.96 1221
5602.67 1273
5603.37 1258
5604.08 1239
5604.78 1246
5605.49 1221
5606.19 1232
5606.90 1232
5607.61 1226
5608.31 1248
5609.02 1235
5609.72 1221
5610.43 1234
5611.14 1234
5611.84 1242
5612.55 1240
5613.26 1264
5613.96 1227
5614.67 1273
5615.38 1230
5616.08 1236
5616.79 1268
5617.49 1253
5618.20 1253
5618.91 1261
5619.62 1284
5620.32 1237
5621.03 1236
5621.74 1282
5622.44 1275
5623.15 1244
5623.86 1251
5624.56 1262
5625.27 1261
5625.98 1297
5626.69 1249
5627.39 1256
5628.10 1284
5628.81 1308
5629.51 1345
5630.22 1280
5630.93 1333
5631.64 1364
5632.34 1338
5633.05 1320
5633.76 1367
5634.47 1369
5635.17 1359
5635.88 1417
5636.59 1471
5637.30 1455
5638.01 1413
5638.71 1414
5639.42 1398
5640.13 1438
5640.84 1402
5641.55 1412
5642.25 1426
5642.96 1378
5643.67 1384
5644.38 1356
5645.09 1347
5645.80 1324
5646.50 1330
5647.21 1334
5647.92 1357
5648.63 1349
5649.34 1382
5650.05 1408
5650.76 1357
5651.47 1399
5652.17 1336
5652.88 1334
5653.59 1379
5654.30 1430
5655.01 1424
5655.72 1413
5656.43 1377
5657.14 1388
5657.85 1379
5658.56 1377
5659.26 1405
5659.97 1452
5660.68 1437
5661.39 1428
5662.10 1407
5662.81 1424
5663.52 1414
5664.23 1347
5664.94 1387
5665.65 1362
5666.36 1345
5667.07 1307
5667.78 1352
5668.49 1300
5669.20 1305
5669.91 1292
5670.62 1350
5671.33 1336
5672.04 1398
5672.75 1359
5673.46 1398
5674.17 1430
5674.88 1351
5675.59 1354
5676.30 1316
5677.01 1276
5677.72 1316
5678.43 1261
5679.14 1263
5679.85 1308
5680.56 1255
5681.27 1285
5681.98 1276
5682.69 1291
5683.41 1287
5684.12 1303
5684.83 1277
5685.54 1279
5686.25 1268
5686.96 1281
5687.67 1277
5688.38 1258
5689.09 1265
5689.80 1279
5690.52 1253
5691.23 1246
5691.94 1264
5692.65 1246
5693.36 1260
5694.07 1229
5694.78 1226
5695.49 1188
5696.21 1242
5696.92 1240
5697.63 1224
5698.34 1236
5699.05 1200
5699.77 1235
5700.48 1228
5701.19 1230
5701.90 1206
5702.61 1250
5703.32 1246
5704.04 1300
5704.75 1244
5705.46 1242
5706.17 1211
5706.89 1240
5707.60 1213
5708.31 1149
5709.02 1174
5709.73 1173
5710.45 1214
5711.16 1207
5711.87 1161
5712.58 1181
5713.30 1222
5714.01 1177
5714.72 1113
5715.44 1100
5716.15 1174
5716.86 1188
5717.57 1173
5718.29 1156
5719.00 1169
5719.71 1185
5720.43 1177
5721.14 1182
5721.85 1169
5722.57 1231
5723.28 1221
5723.99 1205
5724.71 1193
5725.42 1173
5726.13 1173
5726.85 1215
5727.56 1207
5728.27 1205
5728.99 1212
5729.70 1227
5730.41 1208
5731.13 1199
5731.84 1182
5732.56 1195
5733.27 1189
5733.98 1187
5734.70 1168
5735.41 1098
5736.12 1115
5736.84 1196
5737.55 1202
5738.27 1156
5738.98 1147
5739.70 1124
5740.41 1173
5741.12 1176
5741.84 1192
5742.55 1191
5743.27 1161
5743.98 1189
5744.70 1201
5745.41 1135
5746.13 1143
5746.84 1176
5747.56 1207
5748.27 1138
5748.99 1143
5749.70 1166
5750.42 1202
5751.13 1134
5751.85 1104
5752.56 1139
5753.28 1169
5753.99 1141
5754.71 1150
5755.42 1171
5756.14 1204
5756.85 1212
5757.57 1242
5758.28 1218
5759.00 1252
5759.71 1212
5760.43 1254
5761.14 1252
5761.86 1204
5762.58 1172
5763.29 1183
5764.01 1141
5764.72 1157
5765.44 1158
5766.16 1194
5766.87 1195
5767.59 1187
5768.30 1198
5769.02 1219
5769.74 1235
5770.45 1270
5771.17 1315
5771.88 1300
5772.60 1253
5773.32 1270
5774.03 1230
5774.75 1228
5775.47 1223
5776.18 1220
5776.90 1179
5777.62 1181
5778.33 1208
5779.05 1172
5779.77 1200
5780.48 1237
5781.20 1186
5781.92 1223
5782.63 1216
5783.35 1211
5784.07 1223
5784.78 1264
5785.50 1247
5786.22 1242
5786.94 1250
5787.65 1185
5788.37 1197
5789.09 1181
5789.81 1164
5790.52 1158
5791.24 1128
5791.96 1111
5792.68 1162
5793.39 1196
5794.11 1148
5794.83 1146
5795.55 1146
5796.26 1194
5796.98 1174
5797.70 1178
5798.42 1133
5799.14 1183
5799.85 1184
5800.57 1188
5801.29 1182
5802.01 1220
5802.73 1202
5803.44 1204
5804.16 1197
5804.88 1147
5805.60 1220
5806.32 1226
5807.04 1179
5807.75 1167
5808.47 1199
5809.19 1168
5809.91 1235
5810.63 1223
5811.35 1192
5812.07 1206
5812.79 1179
5813.50 1159
5814.22 1170
5814.94 1188
5815.66 1233
5816.38 1207
5817.10 1176
5817.82 1199
5818.54 1204
5819.26 1224
5819.98 1216
5820.70 1220
5821.41 1223
5822.13 1231
5822.85 1194
5823.57 1220
5824.29 1172
5825.01 1205
5825.73 1190
5826.45 1200
5827.17 1208
5827.89 1210
5828.61 1205
5829.33 1196
5830.05 1200
5830.77 1213
5831.49 1221
5832.21 1198
5832.93 1226
5833.65 1238
5834.37 1266
5835.09 1255
5835.81 1255
5836.53 1297
5837.25 1266
5837.97 1265
5838.69 1288
5839.41 1269
5840.13 1288
5840.85 1226
5841.57 1268
5842.30 1268
5843.02 1266
5843.74 1286
5844.46 1265
5845.18 1291
5845.90 1264
5846.62 1245
5847.34 1274
5848.06 1273
5848.78 1271
5849.50 1298
5850.23 1300
5850.95 1288
5851.67 1322
5852.39 1319
5853.11 1289
5853.83 1328
5854.55 1358
5855.27 1352
5856.00 1360
5856.72 1362
5857.44 1348
5858.16 1355
5858.88 1313
5859.60 1363
5860.33 1373
5861.05 1361
5861.77 1383
5862.49 1326
5863.21 1363
5863.94 1371
5864.66 1373
5865.38 1362
5866.10 1356
5866.82 1369
5867.55 1408
5868.27 1434
5868.99 1459
5869.71 1397
5870.43 1433
5871.16 1458
5871.88 1455
5872.60 1476
5873.32 1418
5874.05 1462
5874.77 1441
5875.49 1427
5876.22 1426
5876.94 1460
5877.66 1508
5878.38 1529
5879.11 1514
5879.83 1625
5880.55 1592
5881.28 1577
5882.00 1583
5882.72 1554
5883.45 1587
5884.17 1553
5884.89 1573
5885.61 1597
5886.34 1623
5887.06 1591
5887.79 1614
5888.51 1638
5889.23 1650
5889.96 1661
5890.68 1658
5891.40 1623
5892.13 1654
5892.85 1575
5893.57 1585
5894.30 1614
5895.02 1585
5895.75 1631
5896.47 1579
5897.19 1631
5897.92 1687
5898.64 1694
5899.37 1637
5900.09 1603
5900.81 1634
5901.54 1722
5902.26 1734
5902.99 1663
5903.71 1725
5904.44 1717
5905.16 1702
5905.89 1672
5906.61 1723
5907.33 1744
5908.06 1763
5908.78 1813
5909.51 1778
5910.23 1795
5910.96 1832
5911.68 1861
5912.41 1849
5913.13 1800
5913.86 1821
5914.58 1852
5915.31 1853
5916.03 1920
5916.76 1944
5917.48 1920
5918.21 1894
5918.94 1940
5919.66 2011
5920.39 2009
5921.11 2017
5921.84 1995
5922.56 2023
5923.29 2073
5924.01 2061
5924.74 2113
5925.47 2145
5926.19 2147
5926.92 2239
5927.64 2223
5928.37 2239
5929.09 2255
5929.82 2278
5930.55 2305
5931.27 2315
5932.00 2323
5932.73 2378
5933.45 2383
5934.18 2459
5934.90 2465
5935.63 2504
5936.36 2500
5937.08 2548
5937.81 2561
5938.54 2667
5939.26 2692
5939.99 2644
5940.72 2715
5941.44 2796
5942.17 2874
5942.90 2942
5943.62 2971
5944.35 3077
5945.08 3148
5945.80 3122
5946.53 3210
5947.26 3264
5947.99 3255
5948.71 3318
5949.44 3393
5950.17 3541
5950.89 3651
5951.62 3812
5952.35 4017
5953.08 4365
5953.80 4611
5954.53 4663
5955.26 4765
5955.99 4572
5956.71 4481
5957.44 4390
5958.17 4383
5958.90 4313
5959.63 4161
5960.35 4188
5961.08 4148
5961.81 4162
5962.54 4098
5963.27 4118
5963.99 4230
5964.72 4335
5965.45 4712
5966.18 4974
5966.91 5278
5967.64 5632
5968.36 5814
5969.09 5826
5969.82 5740
5970.55 5519
5971.28 5406
5972.01 5258
5972.73 5064
5973.46 4944
5974.19 4850
5974.92 4778
5975.65 4753
5976.38 4722
5977.11 4669
5977.84 4661
5978.57 4776
5979.29 4829
5980.02 5018
5980.75 5013
5981.48 5079
5982.21 5228
5982.94 5269
5983.67 5297
5984.40 5399
5985.13 5323
5985.86 5272
5986.59 5333
5987.32 5278
5988.05 5290
5988.78 5272
5989.51 5278
5990.24 5370
5990.97 5352
5991.70 5277
5992.43 5428
5993.16 5522
5993.89 5587
5994.62 5656
5995.35 5689
5996.08 5863
5996.81 5890
5997.54 5930
5998.27 6053
5999.00 6098
5999.73 6024
6000.46 6027
6001.19 5961
6001.92 5943
6002.65 5826
6003.38 5710
6004.11 5729
6004.84 5603
6005.57 5529
6006.30 5504
6007.03 5578
6007.76 5613
6008.49 5820
6009.22 6213
6009.95 6807
6010.69 7661
6011.42 8874
6012.15 10227
6012.88 11736
6013.61 13046
6014.34 14074
6015.07 14599
6015.80 14476
6016.54 13926
6017.27 12821
6018.00 11772
6018.73 10559
6019.46 9370
6020.19 8420
6020.92 7591
6021.66 6809
6022.39 6195
6023.12 5772
6023.85 5347
6024.58 5169
6025.31 5021
6026.05 4874
6026.78 4783
6027.51 4686
6028.24 4632
6028.97 4641
6029.71 4738
6030.44 4801
6031.17 4818
6031.90 4785
6032.64 4708
6033.37 4478
6034.10 4258
6034.83 4151
6035.57 4027
6036.30 3898
6037.03 3891
6037.76 3963
6038.50 3910
6039.23 4024
6039.96 4117
6040.69 4088
6041.43 4146
6042.16 4167
6042.89 4219
6043.63 4120
6044.36 4202
6045.09 4254
6045.82 4368
6046.56 4354
6047.29 4289
6048.02 4275
6048.76 4372
6049.49 4374
6050.22 4498
6050.96 4590
6051.69 4691
6052.42 4902
6053.16 5109
6053.89 5244
6054.63 5235
6055.36 5231
6056.09 5115
6056.83 4949
6057.56 4819
6058.29 4703
6059.03 4589
6059.76 4433
6060.50 4420
6061.23 4366
6061.96 4252
6062.70 4261
6063.43 4183
6064.17 4234
6064.90 4163
6065.63 4049
6066.37 4064
6067.10 3987
6067.84 3869
6068.57 3815
6069.31 3783
6070.04 3794
6070.78 3749
6071.51 3697
6072.25 3677
6072.98 3638
6073.72 3574
6074.45 3532
6075.18 3475
6075.92 3465
6076.65 3412
6077.39 3443
6078.12 3444
6078.86 3422
6079.59 3379
6080.33 3308
6081.07 3287
6081.80 3230
6082.54 3212
6083.27 3129
6084.01 3108
6084.74 2966
6085.48 3001
6086.21 2945
6086.95 3003
6087.68 3030
6088.42 3004
6089.16 2954
6089.89 2962
6090.63 2919
6091.36 2923
6092.10 2956
6092.84 2885
6093.57 2903
6094.31 2891
6095.04 2896
6095.78 2841
6096.52 2795
6097.25 2818
6097.99 2833
6098.72 2738
6099.46 2700
6100.20 2664
6100.93 2743
6101.67 2739
6102.41 2691
6103.14 2677
6103.88 2643
6104.62 2671
6105.35 2645
6106.09 2663
6106.83 2654
6107.56 2660
6108.30 2663
6109.04 2663
6109.77 2627
6110.51 2666
6111.25 2674
6111.99 2683
6112.72 2688
6113.46 2648
6114.20 2699
6114.93 2690
6115.67 2680
6116.41 2720
6117.15 2729
6117.88 2671
6118.62 2720
6119.36 2748
6120.10 2693
6120.83 2693
6121.57 2724
6122.31 2785
6123.05 2719
6123.79 2721
6124.52 2789
6125.26 2807
6126.00 2813
6126.74 2774
6127.47 2774
6128.21 2798
6128.95 2740
6129.69 2831
6130.43 2754
6131.17 2776
6131.90 2746
6132.64 2844
6133.38 2784
6134.12 2793
6134.86 2801
6135.60 2815
6136.33 2854
6137.07 2888
6137.81 2903
6138.55 2833
6139.29 2825
6140.03 2898
6140.77 2958
6141.51 2970
6142.24 2991
6142.98 2900
6143.72 2988
6144.46 2985
6145.20 2923
6145.94 2939
6146.68 3012
6147.42 3063
6148.16 3047
6148.90 3043
6149.64 3158
6150.38 3142
6151.12 3147
6151.86 3216
6152.59 3213
6153.33 3125
6154.07 3200
6154.81 3257
6155.55 3311
6156.29 3346
6157.03 3394
6157.77 3477
6158.51 3440
6159.25 3427
6159.99 3506
6160.73 3503
6161.47 3658
6162.21 3762
6162.95 3869
6163.69 3972
6164.43 4172
6165.17 4339
6165.91 4663
6166.65 4762
6167.39 4882
6168.14 4964
6168.88 4984
6169.62 4922
6170.36 4774
6171.10 4698
6171.84 4617
6172.58 4598
6173.32 4413
6174.06 4428
6174.80 4358
6175.54 4370
6176.28 4331
6177.02 4317
6177.77 4288
6178.51 4343
6179.25 4379
6179.99 4363
6180.73 4387
6181.47 4477
6182.21 4471
6182.95 4617
6183.70 4680
6184.44 4717
6185.18 4735
6185.92 4742
6186.66 4768
6187.40 4845
6188.15 4915
6188.89 4999
6189.63 5053
6190.37 5177
6191.11 5333
6191.85 5606
6192.60 5749
6193.34 5905
6194.08 6037
6194.82 6040
6195.56 6076
6196.31 6078
6197.05 5954
6197.79 5867
6198.53 5777
6199.28 5751
6200.02 5773
6200.76 5825
6201.50 5751
6202.25 5864
6202.99 6038
6203.73 6361
6204.47 6844
6205.22 7577
6205.96 8967
6206.70 10824
6207.44 13271
6208.19 16151
6208.93 18755
6209.67 20716
6210.42 21759
6211.16 21696
6211.90 20601
6212.65 18736
6213.39 16531
6214.13 14361
6214.88 12289
6215.62 10601
6216.36 9138
6217.11 7900
6217.85 6851
6218.59 6100
6219.34 5475
6220.08 5129
6220.82 4764
6221.57 4551
6222.31 4378
6223.05 4246
6223.80 4171
6224.54 4141
6225.29 4061
6226.03 3983
6226.77 3849
6227.52 3641
6228.26 3481
6229.01 3343
6229.75 3258
6230.49 3139
6231.24 3058
6231.98 3059
6232.73 2995
6233.47 2961
6234.22 3011
6234.96 3023
6235.71 3091
6236.45 3138
6237.19 3173
6237.94 3229
6238.68 3266
6239.43 3422
6240.17 3517
6240.92 3586
6241.66 3581
6242.41 3590
6243.15 3578
6243.90 3602
6244.64 3584
6245.39 3647
6246.13 3758
6246.88 3785
6247.62 3929
6248.37 3942
6249.12 3994
6249.86 4048
6250.61 3936
6251.35 3816
6252.10 3831
6252.84 3697
6253.59 3679
6254.33 3646
6255.08 3580
6255.83 3567
6256.57 3552
6257.32 3539
6258.06 3482
6258.81 3489
6259.55 3468
6260.30 3450
6261.05 3444
6261.79 3433
6262.54 3401
6263.28 3416
6264.03 3305
6264.78 3292
6265.52 3257
6266.27 3283
6267.02 3187
6267.76 3221
6268.51 3207
6269.26 3206
6270.00 3209
6270.75 3225
6271.50 3211
6272.24 3172
6272.99 3175
6273.74 3124
6274.48 3183
6275.23 3102
6275.98 3130
6276.72 3127
6277.47 3152
6278.22 3121
6278.96 3068
6279.71 3037
6280.46 2999
6281.21 2954
6281.95 2884
6282.70 2884
6283.45 2805
6284.20 2751
6284.94 2722
6285.69 2738
6286.44 2706
6287.19 2712
6287.93 2642
6288.68 2627
6289.43 2579
6290.18 2578
6290.92 2577
6291.67 2578
6292.42 2500
6293.17 2504
6293.92 2542
6294.66 2484
6295.41 2384
6296.16 2432
6296.91 2480
6297.66 2420
6298.41 2374
6299.15 2329
6299.90 2306
6300.65 2247
6301.40 2253
6302.15 2268
6302.90 2276
6303.64 2274
6304.39 2274
6305.14 2242
6305.89 2153
6306.64 2210
6307.39 2303
6308.14 2256
6308.89 2216
6309.63 2259
6310.38 2309
6311.13 2329
6311.88 2284
6312.63 2322
6313.38 2338
6314.13 2359
6314.88 2318
6315.63 2360
6316.38 2380
6317.13 2483
6317.88 2498
6318.63 2470
6319.38 2460
6320.12 2383
6320.87 2294
6321.62 2244
6322.37 2189
6323.12 2156
6323.87 2118
6324.62 2067
6325.37 2081
6326.12 2089
6326.87 2044
6327.62 2018
6328.37 2067
6329.12 2018
6329.87 2036
6330.62 2041
6331.37 2025
6332.12 2050
6332.87 2076
6333.62 2061
6334.37 2042
6335.13 2038
6335.88 2010
6336.63 2051
6337.38 2002
6338.13 2055
6338.88 2068
6339.63 2064
6340.38 2061
6341.13 2073
6341.88 2046
6342.63 2063
6343.38 2061
6344.13 1988
6344.89 1993
6345.64 2002
6346.39 2037
6347.14 1990
6347.89 1972
6348.64 2049
6349.39 2018
6350.14 2064
6350.90 2080
6351.65 2130
6352.40 2156
6353.15 2194
6353.90 2264
6354.65 2257
6355.40 2272
6356.16 2209
6356.91 2188
6357.66 2175
6358.41 2113
6359.16 2108
6359.92 2117
6360.67 2046
6361.42 2030
6362.17 1996
6362.92 2038
6363.68 2002
6364.43 1971
6365.18 1956
6365.93 1995
6366.68 2008
6367.44 2060
6368.19 1987
6368.94 2005
6369.69 2025
6370.45 2037
6371.20 1979
6371.95 1977
6372.70 1972
6373.46 1949
6374.21 1974
6374.96 2009
6375.72 1960
6376.47 1925
6377.22 1929
6377.97 1985
6378.73 2005
6379.48 2006
6380.23 2070
6380.99 2048
6381.74 2128
6382.49 2107
6383.25 2149
6384.00 2136
6384.75 2120
6385.51 2078
6386.26 2041
6387.01 2039
6387.77 1990
6388.52 1977
6389.27 1943
6390.03 1940
6390.78 1918
6391.54 1929
6392.29 1898
6393.04 1964
6393.80 1938
6394.55 1925
6395.31 1914
6396.06 1929
6396.81 1931
6397.57 1981
6398.32 2003
6399.08 1997
6399.83 1963
6400.59 1972
6401.34 1985
6402.09 1980
6402.85 2001
6403.60 1932
6404.36 1948
6405.11 1973
6405.87 1933
6406.62 1901
6407.38 1927
6408.13 1974
6408.89 1975
6409.64 1985
6410.40 2025
6411.15 1977
6411.91 2040
6412.66 2050
6413.42 2028
6414.17 2003
6414.93 2046
6415.68 2052
6416.44 2049
6417.19 2061
6417.95 2072
6418.70 2124
6419.46 2107
6420.21 2074
6420.97 2055
6421.72 2064
6422.48 2098
6423.24 2012
6423.99 1994
6424.75 2033
6425.50 2018
6426.26 2009
6427.01 2008
6427.77 1996
6428.53 2088
6429.28 2068
6430.04 2035
6430.79 2033
6431.55 2029
6432.31 2090
6433.06 2129
6433.82 2112
6434.58 2098
6435.33 2137
6436.09 2146
6436.85 2163
6437.60 2142
6438.36 2180
6439.11 2212
6439.87 2178
6440.63 2229
6441.38 2209
6442.14 2229
6442.90 2277
6443.66 2260
6444.41 2258
6445.17 2257
6445.93 2309
6446.68 2396
6447.44 2378
6448.20 2343
6448.95 2366
6449.71 2380
6450.47 2382
6451.23 2342
6451.98 2344
6452.74 2368
6453.50 2417
6454.26 2414
6455.01 2423
6455.77 2417
6456.53 2467
6457.29 2452
6458.04 2458
6458.80 2439
6459.56 2459
6460.32 2526
6461.08 2572
6461.83 2553
6462.59 2560
6463.35 2646
6464.11 2763
6464.87 2741
6465.62 2833
6466.38 2859
6467.14 2844
6467.90 2871
6468.66 2962
6469.42 3000
6470.17 2948
6470.93 2976
6471.69 2937
6472.45 2928
6473.21 2965
6473.97 3089
6474.72 3093
6475.48 3111
6476.24 3153
6477.00 3192
6477.76 3238
6478.52 3235
6479.28 3228
6480.04 3360
6480.80 3366
6481.56 3440
6482.31 3440
6483.07 3479
6483.83 3533
6484.59 3569
6485.35 3581
6486.11 3679
6486.87 3782
6487.63 3810
6488.39 3775
6489.15 3806
6489.91 3938
6490.67 3978
6491.43 4033
6492.19 4123
6492.95 4196
6493.71 4204
6494.47 4237
6495.23 4281
6495.99 4312
6496.75 4356
6497.51 4268
6498.27 4169
6499.03 4205
6499.79 4284
6500.55 4272
6501.31 4290
6502.07 4358
6502.83 4436
6503.59 4618
6504.35 5026
6505.11 5810
6505.87 6976
6506.63 8595
6507.39 10467
6508.15 12187
6508.91 13422
6509.67 14159
6510.43 14001
6511.19 13334
6511.96 12409
6512.72 11075
6513.48 9821
6514.24 8622
6515.00 7575
6515.76 6793
6516.52 6153
6517.28 5767
6518.04 5319
6518.80 5043
6519.57 4902
6520.33 4703
6521.09 4670
6521.85 4628
6522.61 4582
6523.37 4667
6524.14 4667
6524.90 4765
6525.66 4876
6526.42 5104
6527.18 5361
6527.94 5524
6528.71 5659
6529.47 5731
6530.23 5573
6530.99 5500
6531.75 5406
6532.52 5321
6533.28 5429
6534.04 5644
6534.80 5982
6535.56 6418
6536.33 6846
6537.09 7173
6537.85 7165
6538.61 7086
6539.38 6810
6540.14 6390
6540.90 6030
6541.66 5668
6542.43 5285
6543.19 4994
6543.95 4762
6544.71 4719
6545.48 4624
6546.24 4647
6547.00 4591
6547.77 4582
6548.53 4600
6549.29 4546
6550.06 4444
6550.82 4450
6551.58 4385
6552.34 4312
6553.11 4298
6553.87 4327
6554.63 4351
6555.40 4312
6556.16 4272
6556.93 4365
6557.69 4373
6558.45 4308
6559.22 4327
6559.98 4328
6560.74 4361
6561.51 4450
6562.27 4426
6563.03 4477
6563.80 4510
6564.56 4507
6565.33 4562
6566.09 4607
6566.85 4602
6567.62 4638
6568.38 4572
6569.15 4634
6569.91 4599
6570.68 4579
6571.44 4572
6572.20 4601
6572.97 4655
6573.73 4637
6574.50 4661
6575.26 4724
6576.03 4764
6576.79 4765
6577.56 4715
6578.32 4683
6579.09 4737
6579.85 4713
6580.62 4711
6581.38 4775
6582.15 4744
6582.91 4775
6583.68 4785
6584.44 4908
6585.21 4888
6585.97 4910
6586.74 4855
6587.50 4827
6588.27 4757
6589.03 4791
6589.80 4810
6590.56 4851
6591.33 4958
6592.09 5150
6592.86 5355
6593.63 5557
6594.39 5743
6595.16 5981
6595.92 6169
6596.69 6139
6597.45 6125
6598.22 5974
6598.99 5758
6599.75 5551
6600.52 5299
6601.28 5118
6602.05 4917
6602.82 4699
6603.58 4586
6604.35 4525
6605.11 4471
6605.88 4326
6606.65 4336
6607.41 4343
6608.18 4353
6608.95 4318
6609.71 4376
6610.48 4318
6611.25 4383
6612.01 4374
6612.78 4271
6613.55 4271
6614.31 4283
6615.08 4183
6615.85 4225
6616.61 4229
6617.38 4243
6618.15 4312
6618.92 4335
6619.68 4479
6620.45 4606
6621.22 4785
6621.98 4993
6622.75 5171
6623.52 5323
6624.29 5422
6625.05 5381
6625.82 5279
6626.59 5124
6627.36 5065
6628.12 4906
6628.89 4704
6629.66 4610
6630.43 4458
6631.20 4419
6631.96 4415
6632.73 4509
6633.50 4637
6634.27 4733
6635.04 4804
6635.80 4966
6636.57 5031
6637.34 5110
6638.11 5121
6638.88 5200
6639.64 5293
6640.41 5454
6641.18 5666
6641.95 5781
6642.72 5993
6643.49 5989
6644.26 5946
6645.02 5738
6645.79 5426
6646.56 5089
6647.33 4881
6648.10 4642
6648.87 4363
6649.64 4191
6650.41 4073
6651.17 3985
6651.94 3802
6652.71 3793
6653.48 3712
6654.25 3665
6655.02 3595
6655.79 3605
6656.56 3572
6657.33 3568
6658.10 3512
6658.87 3461
6659.64 3542
6660.41 3486
6661.17 3443
6661.94 3480
6662.71 3432
6663.48 3453
6664.25 3460
6665.02 3371
6665.79 3418
6666.56 3402
6667.33 3454
6668.10 3559
6668.87 3566
6669.64 3657
6670.41 3662
6671.18 3719
6671.95 3789
6672.72 3845
6673.49 3771
6674.26 3802
6675.03 3723
6675.80 3667
6676.58 3726
6677.35 3700
6678.12 3710
6678.89 3739
6679.66 3791
6680.43 3790
6681.20 3809
6681.97 3782
6682.74 3816
6683.51 3870
6684.28 4031
6685.05 4229
6685.82 4259
6686.59 4307
6687.37 4377
6688.14 4253
6688.91 4133
6689.68 4000
6690.45 3817
6691.22 3692
6691.99 3669
6692.76 3610
6693.54 3489
6694.31 3437
6695.08 3374
6695.85 3321
6696.62 3380
6697.39 3327
6698.17 3256
6698.94 3256
6699.71 3239
6700.48 3296
6701.25 3227
6702.02 3242
6702.80 3227
6703.57 3294
6704.34 3243
6705.11 3121
6705.88 3148
6706.66 3087
6707.43 3053
6708.20 2994
6708.97 3023
6709.75 2994
6710.52 3014
6711.29 2970
6712.06 2908
6712.84 2925
6713.61 2843
6714.38 2854
6715.15 2819
6715.93 2764
6716.70 2772
6717.47 2790
6718.24 2769
6719.02 2736
6719.79 2742
6720.56 2714
6721.34 2670
6722.11 2706
6722.88 2699
6723.66 2714
6724.43 2770
6725.20 2756
6725.98 2742
6726.75 2710
6727.52 2702
6728.30 2660
6729.07 2692
6729.84 2705
6730.62 2667
6731.39 2728
6732.16 2695
6732.94 2714
6733.71 2729
6734.48 2713
6735.26 2696
6736.03 2754
6736.81 2721
6737.58 2753
6738.35 2760
6739.13 2811
6739.90 2739
6740.68 2802
6741.45 2861
6742.22 2835
6743.00 2829
6743.77 2795
6744.55 2854
6745.32 2864
6746.10 2867
6746.87 2938
6747.65 2949
6748.42 2919
6749.19 2933
6749.97 2954
6750.74 2988
6751.52 3087
6752.29 3140
6753.07 3249
6753.84 3329
6754.62 3456
6755.39 3534
6756.17 3496
6756.94 3356
6757.72 3291
6758.49 3239
6759.27 3251
6760.04 3196
6760.82 3156
6761.59 3111
6762.37 3033
6763.15 2981
6763.92 2967
6764.70 2954
6765.47 2935
6766.25 2961
6767.02 3009
6767.80 3038
6768.57 3051
6769.35 3065
6770.13 3066
6770.90 2984
6771.68 2935
6772.45 2931
6773.23 2900
6774.01 2811
6774.78 2879
6775.56 2805
6776.33 2687
6777.11 2686
6777.89 2705
6778.66 2709
6779.44 2637
6780.22 2626
6780.99 2560
6781.77 2558
6782.55 2591
6783.32 2563
6784.10 2548
6784.88 2516
6785.65 2528
6786.43 2516
6787.21 2472
6787.98 2472
6788.76 2471
6789.54 2437
6790.31 2448
6791.09 2378
6791.87 2430
6792.64 2450
6793.42 2437
6794.20 2442
6794.98 2371
6795.75 2338
6796.53 2382
6797.31 2383
6798.09 2329
6798.86 2270
6799.64 2322
6800.42 2366
6801.20 2351
6801.97 2299
6802.75 2245
6803.53 2303
6804.31 2360
6805.08 2421
6805.86 2412
6806.64 2414
6807.42 2437
6808.20 2430
6808.97 2419
6809.75 2441
6810.53 2381
6811.31 2450
6812.09 2418
6812.87 2388
6813.64 2396
6814.42 2373
6815.20 2440
6815.98 2399
6816.76 2353
6817.54 2365
6818.31 2402
6819.09 2396
6819.87 2426
6820.65 2403
6821.43 2388
6822.21 2398
6822.99 2433
6823.77 2430
6824.54 2401
6825.32 2421
6826.10 2399
6826.88 2374
6827.66 2374
6828.44 2382
6829.22 2412
6830.00 2410
6830.78 2355
6831.56 2309
6832.34 2329
6833.12 2379
6833.90 2430
6834.67 2478
6835.45 2548
6836.23 2705
6837.01 2892
6837.79 3099
6838.57 3267
6839.35 3404
6840.13 3534
6840.91 3601
6841.69 3496
6842.47 3366
6843.25 3231
6844.03 3079
6844.81 2985
6845.59 2878
6846.37 2794
6847.15 2838
6847.93 2849
6848.71 2882
6849.49 2972
6850.27 3064
6851.05 3224
6851.84 3212
6852.62 3260
6853.40 3262
6854.18 3148
6854.96 3145
6855.74 3064
6856.52 2924
6857.30 2922
6858.08 2863
6858.86 2768
6859.64 2701
6860.42 2697
6861.20 2649
6861.99 2703
6862.77 2659
6863.55 2675
6864.33 2671
6865.11 2667
6865.89 2692
6866.67 2749
6867.45 2777
6868.24 2808
6869.02 2763
6869.80 2791
6870.58 2833
6871.36 2819
6872.14 2820
6872.93 2862
6873.71 2896
6874.49 2955
6875.27 3063
6876.05 3159
6876.83 3129
6877.62 3159
6878.40 3212
6879.18 3336
6879.96 3464
6880.74 3614
6881.53 3810
6882.31 4151
6883.09 4419
6883.87 4552
6884.66 4530
6885.44 4347
6886.22 4343
6887.00 4394
6887.79 4354
6888.57 4482
6889.35 4558
6890.13 4639
6890.92 4561
6891.70 4493
6892.48 4285
6893.27 4101
6894.05 4007
6894.83 3838
6895.61 3792
6896.40 3677
6897.18 3586
6897.96 3587
6898.75 3584
6899.53 3575
6900.31 3545
6901.10 3518
6901.88 3445
6902.66 3525
6903.45 3425
6904.23 3437
6905.01 3358
6905.80 3410
6906.58 3397
6907.36 3395
6908.15 3424
6908.93 3361
6909.72 3284
6910.50 3234
6911.28 3269
6912.07 3184
6912.85 3180
6913.64 3199
6914.42 3141
6915.20 3166
6915.99 3205
6916.77 3236
6917.56 3237
6918.34 3163
6919.12 3151
6919.91 3206
6920.69 3161
6921.48 3195
6922.26 3229
6923.05 3263
6923.83 3261
6924.62 3266
6925.40 3310
6926.19 3291
6926.97 3385
6927.75 3393
6928.54 3381
6929.32 3367
6930.11 3392
6930.89 3439
6931.68 3434
6932.46 3413
6933.25 3510
6934.04 3500
6934.82 3549
6935.61 3563
6936.39 3624
6937.18 3661
6937.96 3786
6938.75 3876
6939.53 4040
6940.32 4136
6941.10 4306
6941.89 4505
6942.67 4605
6943.46 4740
6944.25 4755
6945.03 4800
6945.82 4871
6946.60 4867
6947.39 4830
6948.18 4720
6948.96 4777
6949.75 4809
6950.53 4819
6951.32 4786
6952.11 4718
6952.89 4671
6953.68 4637
6954.47 4629
6955.25 4579
6956.04 4570
6956.82 4524
6957.61 4565
6958.40 4527
6959.18 4611
6959.97 4583
6960.76 4656
6961.54 4664
6962.33 4752
6963.12 4801
6963.90 4892
6964.69 4932
6965.48 5016
6966.27 5307
6967.05 5485
6967.84 5681
6968.63 5825
6969.41 5958
6970.20 6126
6970.99 6215
6971.78 6176
6972.56 6301
6973.35 6297
6974.14 6361
6974.93 6308
6975.71 6294
6976.50 6288
6977.29 6349
6978.08 6332
6978.86 6532
6979.65 6814
6980.44 7300
6981.23 8097
6982.01 9086
6982.80 10580
6983.59 12419
6984.38 14481
6985.17 16755
6985.95 18663
6986.74 19723
6987.53 20115
6988.32 19694
6989.11 18497
6989.90 17044
6990.68 15098
6991.47 13216
6992.26 11508
6993.05 9917
6993.84 8684
6994.63 7598
6995.42 6820
6996.20 6213
6996.99 5717
6997.78 5285
6998.57 4967
6999.36 4768
7000.15 4612
7000.94 4439
7001.73 4357
7002.52 4249
7003.30 4091
7004.09 3990
7004.88 3884
7005.67 3724
7006.46 3624
7007.25 3590
7008.04 3372
7008.83 3314
7009.62 3345
7010.41 3386
7011.20 3465
7011.99 3555
7012.78 3596
7013.57 3732
7014.36 3804
7015.15 3864
7015.94 3836
7016.73 3866
7017.52 3883
7018.31 3773
7019.10 3726
7019.89 3720
7020.68 3748
7021.47 3829
7022.26 3912
7023.05 3943
7023.84 3985
7024.63 4123
7025.42 4150
7026.21 4091
7027.00 4083
7027.79 4093
7028.58 4036
7029.37 3897
7030.16 3816
7030.95 3807
7031.74 3735
7032.53 3739
7033.32 3735
7034.11 3691
7034.90 3661
7035.70 3682
7036.49 3785
7037.28 3876
7038.07 3859
7038.86 3934
7039.65 4001
7040.44 4053
7041.23 4019
7042.02 4085
7042.82 4111
7043.61 4141
7044.40 4229
7045.19 4191
7045.98 4146
7046.77 4071
7047.56 4149
7048.36 4206
7049.15 4325
7049.94 4306
7050.73 4427
7051.52 4496
7052.31 4588
7053.11 4538
7053.90 4428
7054.69 4324
7055.48 4239
7056.27 4137
7057.07 4063
7057.86 4001
7058.65 3911
7059.44 3948
7060.24 3918
7061.03 3864
7061.82 3808
7062.61 3838
7063.40 3754
7064.20 3644
7064.99 3591
7065.78 3531
7066.58 3520
7067.37 3467
7068.16 3426
7068.95 3322
7069.75 3315
7070.54 3222
7071.33 3179
7072.13 3087
7072.92 3103
7073.71 3047
7074.50 2993
7075.30 2939
7076.09 2890
7076.88 2827
7077.68 2822
7078.47 2827
7079.26 2745
7080.06 2729
7080.85 2727
7081.64 2738
7082.44 2732
7083.23 2580
7084.02 2607
7084.82 2586
7085.61 2600
7086.41 2560
7087.20 2552
7087.99 2577
7088.79 2546
7089.58 2567
7090.38 2504
7091.17 2430
7091.96 2497
7092.76 2443
7093.55 2393
7094.35 2397
7095.14 2366
7095.93 2348
7096.73 2311
7097.52 2323
7098.32 2302
7099.11 2273
7099.91 2278
7100.70 2242
7101.50 2242
7102.29 2259
7103.09 2253
7103.88 2205
7104.67 2183
7105.47 2177
7106.26 2158
7107.06 2110
7107.85 2109
7108.65 2072
7109.44 2111
7110.24 2136
7111.03 2071
7111.83 2068
7112.62 2058
7113.42 2113
7114.22 2048
7115.01 2028
7115.81 2059
7116.60 2060
7117.40 2065
7118.19 2023
7118.99 2038
7119.78 2004
7120.58 2032
7121.38 1999
7122.17 2006
7122.97 1994
7123.76 1969
7124.56 2002
7125.35 1964
7126.15 1915
7126.95 1957
7127.74 1955
7128.54 1988
7129.34 1972
7130.13 1972
7130.93 2003
7131.72 2036
7132.52 1998
7133.32 1999
7134.11 1937
7134.91 1938
7135.71 1910
7136.50 1814
7137.30 1830
7138.10 1831
7138.89 1805
7139.69 1799
7140.49 1783
7141.28 1740
7142.08 1729
7142.88 1722
7143.67 1722
7144.47 1742
7145.27 1742
7146.06 1673
7146.86 1695
7147.66 1689
7148.46 1625
7149.25 1642
7150.05 1637
7150.85 1638
7151.65 1603
7152.44 1628
7153.24 1667
7154.04 1605
7154.84 1598
7155.63 1654
7156.43 1659
7157.23 1694
7158.03 1698
7158.82 1720
7159.62 1695
7160.42 1614
7161.22 1590
7162.02 1581
7162.81 1580
7163.61 1616
7164.41 1565
7165.21 1601
7166.01 1600
7166.80 1570
7167.60 1561
7168.40 1584
7169.20 1534
7170.00 1541
7170.80 1517
7171.60 1539
7172.39 1516
7173.19 1503
7173.99 1493
7174.79 1490
7175.59 1470
7176.39 1474
7177.19 1485
7177.99 1511
7178.78 1476
7179.58 1479
7180.38 1444
7181.18 1458
7181.98 1453
7182.78 1476
7183.58 1541
7184.38 1477
7185.18 1494
7185.98 1480
7186.78 1458
7187.58 1498
7188.37 1486
7189.17 1463
7189.97 1403
7190.77 1408
7191.57 1481
7192.37 1502
7193.17 1471
7193.97 1429
7194.77 1400
7195.57 1415
7196.37 1494
7197.17 1436
7197.97 1422
7198.77 1451
7199.57 1443
7200.37 1440
7201.17 1397
7201.97 1402
7202.77 1434
7203.57 1407
7204.37 1429
7205.17 1408
7205.97 1426
7206.77 1372
7207.57 1393
7208.38 1344
7209.18 1384
7209.98 1398
7210.78 1366
7211.58 1426
7212.38 1399
7213.18 1389
7213.98 1439
7214.78 1407
7215.58 1411
7216.38 1406
7217.18 1423
7217.99 1418
7218.79 1407
7219.59 1439
7220.39 1430
7221.19 1438
7221.99 1410
7222.79 1389
7223.59 1404
7224.40 1411
7225.20 1418
7226.00 1433
7226.80 1426
7227.60 1413
7228.40 1406
7229.21 1357
7230.01 1359
7230.81 1413
7231.61 1412
7232.41 1423
7233.22 1412
7234.02 1417
7234.82 1465
7235.62 1456
7236.42 1549
7237.23 1522
7238.03 1531
7238.83 1562
7239.63 1516
7240.43 1495
7241.24 1484
7242.04 1503
7242.84 1432
7243.64 1457
7244.45 1423
7245.25 1406
7246.05 1388
7246.86 1397
7247.66 1421
7248.46 1456
7249.26 1383
7250.07 1386
7250.87 1380
7251.67 1428
7252.48 1395
7253.28 1398
7254.08 1415
7254.88 1385
7255.69 1395
7256.49 1444
7257.29 1435
7258.10 1381
7258.90 1355
7259.70 1376
7260.51 1392
7261.31 1368
7262.12 1403
7262.92 1386
7263.72 1366
7264.53 1401
7265.33 1403
7266.13 1425
7266.94 1379
7267.74 1402
7268.55 1402
7269.35 1411
7270.15 1416
7270.96 1384
7271.76 1346
7272.57 1368
7273.37 1382
7274.17 1378
7274.98 1418
7275.78 1403
7276.59 1409
7277.39 1442
7278.20 1457
7279.00 1452
7279.80 1465
7280.61 1518
7281.41 1508
7282.22 1530
7283.02 1564
7283.83 1683
7284.63 1686
7285.44 1735
7286.24 1731
7287.05 1720
7287.85 1716
7288.66 1701
7289.46 1686
7290.27 1676
7291.07 1656
7291.88 1575
7292.68 1545
7293.49 1609
7294.29 1526
7295.10 1538
7295.90 1558
7296.71 1569
7297.52 1584
7298.32 1599
7299.13 1570
7299.93 1576
7300.74 1636
7301.54 1613
7302.35 1604
7303.16 1590
7303.96 1644
7304.77 1640
7305.57 1669
7306.38 1637
7307.19 1651
7307.99 1697
7308.80 1684
7309.60 1731
7310.41 1788
7311.22 1800
7312.02 1806
7312.83 1795
7313.64 1819
7314.44 1858
7315.25 1886
7316.05 1956
7316.86 2040
7317.67 2222
7318.47 2406
7319.28 2593
7320.09 2707
7320.89 2764
7321.70 2776
7322.51 2679
7323.32 2595
7324.12 2489
7324.93 2282
7325.74 2211
7326.54 2181
7327.35 2071
7328.16 2028
7328.97 1946
7329.77 1923
7330.58 1884
7331.39 1896
7332.19 1898
7333.00 1895
7333.81 1894
7334.62 1866
7335.42 1857
7336.23 1872
7337.04 1912
7337.85 1940
7338.66 1894
7339.46 1874
7340.27 1847
7341.08 1846
7341.89 1835
7342.70 1813
7343.50 1753
7344.31 1743
7345.12 1702
7345.93 1666
7346.74 1714
7347.54 1681
7348.35 1663
7349.16 1654
7349.97 1689
7350.78 1650
7351.59 1616
7352.39 1637
7353.20 1612
7354.01 1613
7354.82 1628
7355.63 1613
7356.44 1617
7357.25 1669
7358.06 1663
7358.86 1666
7359.67 1724
7360.48 1701
7361.29 1693
7362.10 1743
7362.91 1755
7363.72 1753
7364.53 1777
7365.34 1740
7366.15 1747
7366.96 1730
7367.77 1666
7368.57 1642
7369.38 1599
7370.19 1555
7371.00 1566
7371.81 1561
7372.62 1527
7373.43 1517
7374.24 1511
7375.05 1524
7375.86 1506
7376.67 1503
7377.48 1443
7378.29 1496
7379.10 1525
7379.91 1564
7380.72 1578
7381.53 1598
7382.34 1606
7383.15 1630
7383.96 1580
7384.77 1620
7385.58 1584
7386.39 1528
7387.20 1544
7388.01 1496
7388.83 1428
7389.64 1469
7390.45 1428
7391.26 1406
7392.07 1423
7392.88 1382
7393.69 1369
7394.50 1365
7395.31 1415
7396.12 1392
7396.93 1392
7397.74 1364
7398.56 1413
7399.37 1357
7400.18 1355
7400.99 1354
7401.80 1368
7402.61 1410
7403.42 1402
7404.23 1386
7405.05 1363
7405.86 1348
7406.67 1345
7407.48 1358
7408.29 1340
7409.10 1351
7409.91 1327
7410.73 1328
7411.54 1309
7412.35 1279
7413.16 1309
7413.97 1349
7414.79 1312
7415.60 1284
7416.41 1288
7417.22 1265
7418.03 1242
7418.85 1235
7419.66 1284
7420.47 1286
7421.28 1275
7422.10 1294
7422.91 1283
7423.72 1282
7424.53 1218
7425.35 1221
7426.16 1245
7426.97 1256
7427.78 1260
7428.60 1249
7429.41 1250
7430.22 1221
7431.03 1199
7431.85 1232
7432.66 1259
7433.47 1259
7434.29 1221
7435.10 1235
7435.91 1231
7436.73 1236
7437.54 1262
7438.35 1229
7439.17 1247
7439.98 1248
7440.79 1215
7441.61 1213
7442.42 1228
7443.23 1230
7444.05 1274
7444.86 1214
7445.67 1183
7446.49 1178
7447.30 1239
7448.11 1239
7448.93 1206
7449.74 1226
7450.56 1209
7451.37 1210
7452.18 1249
7453.00 1244
7453.81 1253
7454.63 1213
7455.44 1202
7456.26 1257
7457.07 1236
7457.88 1248
7458.70 1225
7459.51 1196
7460.33 1270
7461.14 1188
7461.96 1214
7462.77 1231
7463.59 1239
7464.40 1238
7465.21 1262
7466.03 1240
7466.84 1278
7467.66 1319
7468.47 1276
7469.29 1301
7470.10 1291
7470.92 1314
7471.73 1326
7472.55 1312
7473.36 1295
7474.18 1338
7474.99 1326
7475.81 1321
7476.63 1333
7477.44 1317
7478.26 1320
7479.07 1319
7479.89 1329
7480.70 1318
7481.52 1347
7482.33 1353
7483.15 1359
7483.97 1362
7484.78 1393
7485.60 1323
7486.41 1309
7487.23 1326
7488.05 1352
7488.86 1316
7489.68 1275
7490.49 1330
7491.31 1319
7492.13 1261
7492.94 1306
7493.76 1276
7494.57 1260
7495.39 1265
7496.21 1314
7497.02 1315
7497.84 1273
7498.66 1277
7499.47 1261
7500.29 1291
7501.11 1308
7501.92 1308
7502.74 1265
7503.56 1237
7504.37 1300
7505.19 1329
7506.01 1328
7506.82 1332
7507.64 1305
7508.46 1301
7509.28 1302
7510.09 1279
7510.91 1266
7511.73 1298
7512.55 1315
7513.36 1266
7514.18 1275
7515.00 1317
7515.81 1283
7516.63 1284
7517.45 1288
7518.27 1310
7519.09 1298
7519.90 1303
7520.72 1308
7521.54 1297
7522.36 1273
7523.17 1246
7523.99 1318
7524.81 1343
7525.63 1311
7526.45 1265
7527.26 1292
7528.08 1290
7528.90 1291
7529.72 1302
7530.54 1290
7531.36 1274
7532.17 1278
7532.99 1320
7533.81 1299
7534.63 1247
7535.45 1306
7536.27 1275
7537.09 1326
7537.90 1321
7538.72 1339
7539.54 1292
7540.36 1292
7541.18 1286
7542.00 1279
7542.82 1298
7543.64 1324
7544.45 1329
7545.27 1266
7546.09 1281
7546.91 1268
7547.73 1271
7548.55 1281
7549.37 1266
7550.19 1304
7551.01 1316
7551.83 1370
7552.65 1370
7553.47 1321
7554.29 1341
7555.11 1344
7555.93 1365
7556.75 1352
7557.57 1372
7558.39 1400
7559.21 1377
7560.03 1378
7560.85 1455
7561.67 1422
7562.49 1417
7563.31 1379
7564.13 1412
7564.95 1428
7565.77 1433
7566.59 1382
7567.41 1425
7568.23 1463
7569.05 1430
7569.87 1417
7570.69 1422
7571.51 1430
7572.33 1449
7573.15 1456
7573.97 1495
7574.79 1523
7575.61 1490
7576.43 1486
7577.25 1501
7578.07 1495
7578.89 1531
7579.72 1509
7580.54 1466
7581.36 1471
7582.18 1484
7583.00 1542
7583.82 1553
7584.64 1550
7585.46 1548
7586.29 1569
7587.11 1618
7587.93 1619
7588.75 1601
7589.57 1601
7590.39 1590
7591.21 1637
7592.04 1664
7592.86 1660
7593.68 1675
7594.50 1682
7595.32 1694
7596.14 1726
7596.97 1726
7597.79 1745
7598.61 1798
7599.43 1785
7600.25 1796
7601.08 1819
7601.90 1856
7602.72 1946
7603.54 1984
7604.37 1969
7605.19 1930
7606.01 1975
7606.83 2059
7607.65 2025
7608.48 2029
7609.30 1940
7610.12 1971
7610.95 1943
7611.77 1976
7612.59 1963
7613.41 1899
7614.24 1969
7615.06 1958
7615.88 2019
7616.71 2033
7617.53 2070
7618.35 2210
7619.17 2271
7620.00 2318
7620.82 2345
7621.64 2359
7622.47 2319
7623.29 2317
7624.11 2241
7624.94 2250
7625.76 2242
7626.58 2221
7627.41 2275
7628.23 2289
7629.05 2245
7629.88 2221
7630.70 2174
7631.53 2169
7632.35 2161
7633.17 2199
7634.00 2146
7634.82 2092
7635.65 2104
7636.47 2031
7637.29 1987
7638.12 1937
7638.94 1909
7639.77 1902
7640.59 1863
7641.41 1851
7642.24 1825
7643.06 1863
7643.89 1831
7644.71 1898
7645.54 1925
7646.36 1921
7647.19 1917
7648.01 1907
7648.84 1854
7649.66 1853
7650.48 1859
7651.31 1745
7652.13 1730
7652.96 1664
7653.78 1665
7654.61 1687
7655.43 1666
7656.26 1649
7657.08 1618
7657.91 1569
7658.74 1544
7659.56 1583
7660.39 1598
7661.21 1595
7662.04 1594
7662.86 1608
7663.69 1610
7664.51 1572
7665.34 1576
7666.16 1590
7666.99 1590
7667.82 1644
7668.64 1591
7669.47 1586
7670.29 1567
7671.12 1545
7671.94 1558
7672.77 1534
7673.60 1489
7674.42 1544
7675.25 1479
7676.08 1520
7676.90 1513
7677.73 1579
7678.55 1545
7679.38 1554
7680.21 1531
7681.03 1540
7681.86 1581
7682.69 1613
7683.51 1650
7684.34 1692
7685.17 1699
7685.99 1750
7686.82 1809
7687.65 1801
7688.47 1771
7689.30 1724
7690.13 1681
7690.95 1661
7691.78 1647
7692.61 1665
7693.44 1617
7694.26 1560
7695.09 1529
7695.92 1560
7696.74 1605
7697.57 1601
7698.40 1620
7699.23 1634
7700.05 1665
7700.88 1668
7701.71 1700
7702.54 1640
7703.36 1629
7704.19 1645
7705.02 1585
7705.85 1546
7706.67 1525
7707.50 1530
7708.33 1517
7709.16 1470
7709.99 1492
7710.81 1470
7711.64 1446
7712.47 1468
7713.30 1417
7714.13 1424
7714.96 1427
7715.78 1436
7716.61 1378
7717.44 1373
7718.27 1387
7719.10 1401
7719.93 1401
7720.75 1410
7721.58 1367
7722.41 1360
7723.24 1366
7724.07 1375
7724.90 1401
7725.73 1439
7726.56 1386
7727.38 1377
7728.21 1400
7729.04 1407
7729.87 1436
7730.70 1405
7731.53 1412
7732.36 1432
7733.19 1386
7734.02 1372
7734.85 1344
7735.68 1337
7736.51 1298
7737.34 1251
7738.16 1325
7738.99 1319
7739.82 1253
7740.65 1254
7741.48 1253
7742.31 1243
7743.14 1244
7743.97 1229
7744.80 1246
7745.63 1255
7746.46 1242
7747.29 1230
7748.12 1250
7748.95 1252
7749.78 1244
7750.61 1232
7751.44 1177
7752.27 1223
7753.10 1213
7753.93 1206
7754.76 1227
7755.59 1206
7756.43 1224
7757.26 1279
7758.09 1242
7758.92 1196
7759.75 1207
7760.58 1246
7761.41 1264
7762.24 1221
7763.07 1246
7763.90 1231
7764.73 1239
7765.56 1223
7766.39 1220
7767.23 1222
7768.06 1235
7768.89 1259
7769.72 1284
7770.55 1274
7771.38 1237
7772.21 1252
7773.04 1237
7773.88 1248
7774.71 1249
7775.54 1231
7776.37 1248
7777.20 1271
7778.03 1323
7778.87 1315
7779.70 1274
7780.53 1283
7781.36 1310
7782.19 1280
7783.02 1293
7783.86 1252
7784.69 1301
7785.52 1289
7786.35 1262
7787.18 1277
7788.02 1307
7788.85 1313
7789.68 1330
7790.51 1301
7791.35 1312
7792.18 1317
7793.01 1337
7793.84 1348
7794.68 1351
7795.51 1352
7796.34 1357
7797.17 1378
7798.01 1388
7798.84 1375
7799.67 1396
7800.50 1408
7801.34 1430
7802.17 1407
7803.00 1384
7803.84 1413
7804.67 1413
7805.50 1482
7806.34 1464
7807.17 1453
7808.00 1445
7808.84 1475
7809.67 1503
7810.50 1507
7811.34 1489
7812.17 1502
7813.00 1608
7813.84 1607
7814.67 1643
7815.50 1661
7816.34 1678
7817.17 1720
7818.00 1725
7818.84 1750
7819.67 1776
7820.51 1779
7821.34 1772
7822.17 1819
7823.01 1857
7823.84 1868
7824.68 1866
7825.51 1904
7826.34 1857
7827.18 1832
7828.01 1862
7828.85 1750
7829.68 1712
7830.52 1652
7831.35 1719
7832.19 1668
7833.02 1717
7833.85 1726
7834.69 1726
7835.52 1753
7836.36 1799
7837.19 1799
7838.03 1777
7838.86 1719
7839.70 1674
7840.53 1659
7841.37 1635
7842.20 1586
7843.04 1593
7843.87 1579
7844.71 1569
7845.54 1566
7846.38 1520
7847.22 1535
7848.05 1544
7848.89 1556
7849.72 1498
7850.56 1482
7851.39 1460
7852.23 1497
7853.06 1519
7853.90 1471
7854.74 1420
7855.57 1452
7856.41 1472
7857.24 1410
7858.08 1505
7858.91 1483
7859.75 1508
7860.59 1498
7861.42 1516
7862.26 1500
7863.09 1505
7863.93 1497
7864.77 1467
7865.60 1552
7866.44 1483
7867.28 1489
7868.11 1520
7868.95 1499
7869.79 1531
7870.62 1509
7871.46 1511
7872.30 1473
7873.13 1509
7873.97 1541
7874.81 1557
7875.64 1561
7876.48 1582
7877.32 1660
7878.15 1711
7878.99 1748
7879.83 1804
7880.67 1826
7881.50 1790
7882.34 1814
7883.18 1793
7884.01 1771
7884.85 1770
7885.69 1726
7886.53 1737
7887.36 1698
7888.20 1639
7889.04 1593
7889.88 1653
7890.71 1657
7891.55 1669
7892.39 1604
7893.23 1706
7894.07 1690
7894.90 1660
7895.74 1610
7896.58 1617
7897.42 1579
7898.25 1568
7899.09 1594
7899.93 1553
7900.77 1552
7901.61 1546
7902.45 1561
7903.28 1522
7904.12 1501
7904.96 1507
7905.80 1452
7906.64 1495
7907.48 1461
7908.32 1477
7909.15 1457
7909.99 1478
7910.83 1478
7911.67 1522
7912.51 1464
7913.35 1478
7914.19 1481
7915.03 1536
7915.86 1503
7916.70 1516
7917.54 1492
7918.38 1515
7919.22 1554
7920.06 1531
7920.90 1480
7921.74 1456
7922.58 1466
7923.42 1431
7924.26 1427
7925.10 1361
7925.94 1418
7926.78 1385
7927.61 1417
7928.45 1342
7929.29 1362
7930.13 1388
7930.97 1391
7931.81 1342
7932.65 1383
7933.49 1376
7934.33 1364
7935.17 1359
7936.01 1345
7936.85 1390
7937.69 1340
7938.53 1362
7939.37 1346
7940.21 1438
7941.05 1398
7941.90 1419
7942.74 1384
7943.58 1388
7944.42 1388
7945.26 1402
7946.10 1433
7946.94 1414
7947.78 1404
7948.62 1432
7949.46 1475
7950.30 1465
7951.14 1448
7951.98 1436
7952.82 1525
7953.66 1519
7954.51 1554
7955.35 1576
7956.19 1626
7957.03 1630
7957.87 1660
7958.71 1651
7959.55 1673
7960.39 1694
7961.24 1695
7962.08 1711
7962.92 1643
7963.76 1661
7964.60 1689
7965.44 1795
7966.29 1825
7967.13 1880
7967.97 1929
7968.81 2013
7969.65 2070
7970.49 2123
7971.34 2015
7972.18 1887
7973.02 1878
7973.86 1794
7974.70 1746
7975.55 1711
7976.39 1653
7977.23 1611
7978.07 1583
7978.92 1524
7979.76 1521
7980.60 1506
7981.44 1474
7982.29 1491
7983.13 1448
7983.97 1449
7984.81 1445
7985.66 1448
7986.50 1444
7987.34 1458
7988.18 1392
7989.03 1412
7989.87 1365
7990.71 1362
7991.56 1317
7992.40 1281
7993.24 1277
7994.08 1317
7994.93 1280
7995.77 1232
7996.61 1261
7997.46 1234
7998.30 1219
7999.14 1214
7999.99 1195
8000.83 1164
8001.68 1176
8002.52 1196
8003.36 1182
8004.21 1112
8005.05 1151
8005.89 1196
8006.74 1159
8007.58 1101
8008.43 1121
8009.27 1134
8010.11 1120
8010.96 1077
8011.80 1111
8012.65 1129
8013.49 1104
8014.33 1098
8015.18 1122
8016.02 1124
8016.87 1057
8017.71 1099
8018.56 1109
8019.40 1078
8020.24 1081
8021.09 1054
8021.93 1049
8022.78 1071
8023.62 1060
8024.47 1074
8025.31 1050
8026.16 1077
8027.00 1094
8027.85 1113
8028.69 1116
8029.54 1084
8030.38 1127
8031.23 1077
8032.07 1040
8032.92 1064
8033.76 1075
8034.61 1046
8035.45 1065
8036.30 1081
8037.14 1073
8037.99 1074
8038.83 1031
8039.68 1068
8040.53 1050
8041.37 1083
8042.22 1054
8043.06 1070
8043.91 1072
8044.75 1063
8045.60 1028
8046.45 1058
8047.29 1025
8048.14 1021
8048.98 1008
8049.83 1014
8050.68 1035
8051.52 993
8052.37 1034
8053.21 1007
8054.06 1004
8054.91 996
8055.75 1001
8056.60 1007
8057.45 1009
8058.29 1014
8059.14 1032
8059.99 1006
8060.83 967
8061.68 942
8062.53 991
8063.37 958
8064.22 955
8065.07 958
8065.91 953
8066.76 914
8067.61 931
8068.45 933
8069.30 922
8070.15 917
8071.00 949
8071.84 950
8072.69 915
8073.54 941
8074.39 928
8075.23 976
8076.08 897
8076.93 907
8077.78 957
8078.62 952
8079.47 954
8080.32 966
8081.17 954
8082.01 948
8082.86 925
8083.71 925
8084.56 957
8085.41 904
8086.25 918
8087.10 973
8087.95 965
8088.80 954
8089.65 924
8090.49 950
8091.34 942
8092.19 923
8093.04 925
8093.89 918
8094.74 926
8095.58 946
8096.43 922
8097.28 896
8098.13 902
8098.98 927
8099.83 959
8100.68 915
8101.52 937
8102.37 952
8103.22 918
8104.07 941
8104.92 912
8105.77 938
8106.62 960
8107.47 976
8108.32 934
8109.17 941
8110.01 939
8110.86 914
8111.71 935
8112.56 939
8113.41 955
8114.26 902
8115.11 938
8115.96 944
8116.81 950
8117.66 890
8118.51 916
8119.36 926
8120.21 947
8121.06 930
8121.91 926
8122.76 936
8123.61 936
8124.46 1004
8125.31 926
8126.16 964
8127.01 981
8127.86 989
8128.71 983
8129.56 974
8130.41 962
8131.26 1004
8132.11 1038
8132.96 1016
8133.81 1023
8134.66 1030
8135.51 1051
8136.36 1023
8137.21 1022
8138.06 992
8138.92 1017
8139.77 994
8140.62 974
8141.47 981
8142.32 935
8143.17 960
8144.02 968
8144.87 994
8145.72 970
8146.57 986
8147.42 976
8148.28 996
8149.13 976
8149.98 961
8150.83 987
8151.68 1021
8152.53 1053
8153.38 1020
8154.24 989
8155.09 1018
8155.94 1047
8156.79 1038
8157.64 1033
8158.49 1022
8159.35 1030
8160.20 1069
8161.05 1044
8161.90 988
8162.75 1012
8163.61 995
8164.46 985
8165.31 955
8166.16 988
8167.01 936
8167.87 948
8168.72 953
8169.57 944
8170.42 952
8171.28 923
8172.13 934
8172.98 906
8173.83 953
8174.69 895
8175.54 937
8176.39 926
8177.24 933
8178.10 907
8178.95 912
8179.80 935
8180.66 929
8181.51 923
8182.36 911
8183.22 880
8184.07 891
8184.92 910
8185.77 911
8186.63 928
8187.48 885
8188.33 931
8189.19 923
8190.04 910
8190.89 889
8191.75 897
8192.60 895
8193.46 873
8194.31 867
8195.16 928
8196.02 913
8196.87 886
8197.72 900
8198.58 925
8199.43 887
8200.29 894
8201.14 890
8201.99 865
8202.85 872
8203.70 888
8204.56 902
8205.41 865
8206.26 894
8207.12 920
8207.97 924
8208.83 896
8209.68 909
8210.54 890
8211.39 914
8212.25 906
8213.10 899
8213.95 927
8214.81 898
8215.66 910
8216.52 931
8217.37 945
8218.23 917
8219.08 944
8219.94 922
8220.79 914
8221.65 898
8222.50 962
8223.36 932
8224.21 945
8225.07 936
8225.92 941
8226.78 950
8227.64 912
8228.49 929
8229.35 905
8230.20 893
8231.06 873
8231.91 904
8232.77 903
8233.62 888
8234.48 891
8235.34 893
8236.19 933
8237.05 893
8237.90 901
8238.76 916
8239.62 887
8240.47 883
8241.33 903
8242.18 925
8243.04 905
8243.90 856
8244.75 878
8245.61 902
8246.46 904
8247.32 886
8248.18 855
8249.03 923
8249.89 909
8250.75 917
8251.60 902
8252.46 871
8253.32 910
8254.17 931
8255.03 907
8255.89 918
8256.74 911
8257.60 915
8258.46 924
8259.32 908
8260.17 880
8261.03 910
8261.89 913
8262.74 924
8263.60 900
8264.46 908
8265.32 916
8266.17 928
8267.03 919
8267.89 920
8268.75 953
8269.60 948
8270.46 962
8271.32 986
8272.18 953
8273.03 958
8273.89 980
8274.75 984
8275.61 961
8276.47 955
8277.32 1049
8278.18 1062
8279.04 1059
8279.90 1065
8280.76 1057
8281.61 1116
8282.47 1085
8283.33 1124
8284.19 1054
8285.05 1032
8285.91 1051
8286.76 1059
8287.62 1061
8288.48 1042
8289.34 1008
8290.20 1040
8291.06 1052
8291.92 1075
8292.77 1050
8293.63 1065
8294.49 1094
8295.35 1072
8296.21 1098
8297.07 1092
8297.93 1097
8298.79 1050
8299.65 1049
8300.51 1021
8301.36 1024
8302.22 1016
8303.08 1038
8303.94 1011
8304.80 964
8305.66 965
8306.52 973
8307.38 998
8308.24 963
8309.10 963
8309.96 965
8310.82 978
8311.68 921
8312.54 982
8313.40 962
8314.26 944
8315.12 941
8315.98 956
8316.84 937
8317.70 921
8318.56 910
8319.42 948
8320.28 916
8321.14 933
8322.00 903
8322.86 924
8323.72 956
8324.58 938
8325.44 931
8326.30 919
8327.16 881
8328.02 932
8328.88 937
8329.74 924
8330.60 911
8331.46 896
8332.33 897
8333.19 928
8334.05 958
8334.91 940
8335.77 917
8336.63 928
8337.49 933
8338.35 936
8339.21 893
8340.07 911
8340.94 953
8341.80 932
8342.66 933
8343.52 903
8344.38 931
8345.24 936
8346.10 947
8346.97 918
8347.83 925
8348.69 951
8349.55 947
8350.41 903
8351.27 966
8352.14 939
8353.00 903
8353.86 903
8354.72 918
8355.58 935
8356.45 893
8357.31 919
8358.17 911
8359.03 945
8359.89 921
8360.76 914
8361.62 938
8362.48 941
8363.34 939
8364.21 931
8365.07 925
8365.93 929
8366.79 912
8367.66 932
8368.52 960
8369.38 943
8370.24 923
8371.11 920
8371.97 939
8372.83 971
8373.70 940
8374.56 933
8375.42 885
8376.29 908
8377.15 944
8378.01 925
8378.87 946
8379.74 928
8380.60 952
8381.46 933
8382.33 935
8383.19 930
8384.06 937
8384.92 969
8385.78 964
8386.65 972
8387.51 938
8388.37 961
8389.24 953
8390.10 943
8390.96 972
8391.83 977
8392.69 940
8393.56 975
8394.42 963
8395.28 971
8396.15 954
8397.01 974
8397.88 992
8398.74 984
8399.61 974
8400.47 1024
8401.33 999
8402.20 999
8403.06 1012
8403.93 983
8404.79 980
8405.66 958
8406.52 1013
8407.39 1027
8408.25 1021
8409.12 1031
8409.98 1013
8410.85 1038
8411.71 1065
8412.57 1042
8413.44 1027
8414.30 1036
8415.17 993
8416.04 1056
8416.90 1028
8417.77 1020
8418.63 1024
8419.50 1098
8420.36 1086
8421.23 1055
8422.09 1092
8422.96 1116
8423.82 1147
8424.69 1120
8425.55 1118
8426.42 1120
8427.29 1175
8428.15 1145
8429.02 1126
8429.88 1119
8430.75 1164
8431.61 1172
8432.48 1172
8433.35 1187
8434.21 1173
8435.08 1189
8435.95 1217
8436.81 1233
8437.68 1226
8438.54 1226
8439.41 1327
8440.28 1286
8441.14 1298
8442.01 1329
8442.88 1365
8443.74 1371
8444.61 1371
8445.48 1387
8446.34 1425
8447.21 1380
8448.08 1410
8448.94 1421
8449.81 1448
8450.68 1475
8451.54 1490
8452.41 1535
8453.28 1604
8454.14 1660
8455.01 1751
8455.88 1804
8456.75 1848
8457.61 1832
8458.48 1909
8459.35 1951
8460.22 1887
8461.08 1819
8461.95 1785
8462.82 1667
8463.69 1562
8464.55 1565
8465.42 1520
8466.29 1459
8467.16 1408
8468.02 1444
8468.89 1377
8469.76 1383
8470.63 1358
8471.50 1379
8472.36 1336
8473.23 1307
8474.10 1337
8474.97 1299
8475.84 1320
8476.70 1348
8477.57 1363
8478.44 1359
8479.31 1310
8480.18 1345
8481.05 1388
8481.91 1395
8482.78 1375
8483.65 1378
8484.52 1413
8485.39 1384
8486.26 1387
8487.13 1390
8488.00 1411
8488.86 1378
8489.73 1371
8490.60 1371
8491.47 1354
8492.34 1320
8493.21 1334
8494.08 1347
8494.95 1350
8495.82 1363
8496.69 1394
8497.56 1370
8498.43 1409
8499.29 1370
8500.16 1403
8501.03 1379
8501.90 1353
8502.77 1366
8503.64 1417
8504.51 1400
8505.38 1418
8506.25 1430
8507.12 1428
8507.99 1444
8508.86 1453
8509.73 1476
8510.60 1512
8511.47 1457
8512.34 1445
8513.21 1501
8514.08 1500
8514.95 1513
8515.82 1491
8516.69 1513
8517.56 1557
8518.43 1546
8519.30 1578
8520.17 1624
8521.04 1623
8521.91 1668
8522.79 1746
8523.66 1859
8524.53 2003
8525.40 2022
8526.27 2120
8527.14 2219
8528.01 2186
8528.88 2150
8529.75 2144
8530.62 2030
8531.49 2001
8532.36 1882
8533.24 1889
8534.11 1786
8534.98 1760
8535.85 1693
8536.72 1628
8537.59 1625
8538.46 1606
8539.34 1592
8540.21 1548
8541.08 1525
8541.95 1519
8542.82 1469
8543.69 1444
8544.56 1434
8545.44 1447
8546.31 1497
8547.18 1493
8548.05 1456
8548.92 1481
8549.80 1497
8550.67 1505
8551.54 1546
8552.41 1571
8553.28 1625
8554.16 1634
8555.03 1639
8555.90 1672
8556.77 1670
8557.65 1625
8558.52 1663
8559.39 1637
8560.26 1599
8561.14 1553
8562.01 1560
8562.88 1565
8563.75 1580
8564.63 1537
8565.50 1554
8566.37 1541
8567.24 1528
8568.12 1502
8568.99 1487
8569.86 1489
8570.74 1515
8571.61 1521
8572.48 1538
8573.36 1498
8574.23 1497
8575.10 1499
8575.98 1505
8576.85 1515
8577.72 1515
8578.60 1576
8579.47 1590
8580.34 1544
8581.22 1602
8582.09 1617
8582.96 1642
8583.84 1636
8584.71 1664
8585.59 1643
8586.46 1627
8587.33 1701
8588.21 1682
8589.08 1658
8589.96 1662
8590.83 1677
8591.70 1687
8592.58 1703
8593.45 1745
8594.33 1758
8595.20 1775
8596.07 1763
8596.95 1772
8597.82 1796
8598.70 1799
8599.57 1740
8600.45 1813
8601.32 1848
8602.20 1840
8603.07 1892
8603.95 1854
8604.82 1863
8605.70 1882
8606.57 1923
8607.45 1947
8608.32 1953
8609.20 1961
8610.07 1958
8610.95 1970
8611.82 1991
8612.70 2000
8613.57 2041
8614.45 2036
8615.32 2074
8616.20 2139
8617.07 2169
8617.95 2204
8618.82 2228
8619.70 2244
8620.57 2326
8621.45 2283
8622.33 2314
8623.20 2351
8624.08 2383
8624.95 2377
8625.83 2414
8626.70 2390
8627.58 2463
8628.46 2493
8629.33 2481
8630.21 2446
8631.08 2495
8631.96 2509
8632.84 2499
8633.71 2583
8634.59 2592
8635.47 2641
8636.34 2693
8637.22 2689
8638.10 2716
8638.97 2748
8639.85 2756
8640.73 2740
8641.60 2797
8642.48 2874
8643.36 2973
8644.23 3000
8645.11 3044
8645.99 3035
8646.86 3110
8647.74 3165
8648.62 3142
8649.49 3208
8650.37 3245
8651.25 3230
8652.13 3251
8653.00 3303
8653.88 3319
8654.76 3359
8655.63 3450
8656.51 3505
8657.39 3574
8658.27 3689
8659.14 3812
8660.02 4021
8660.90 4158
8661.78 4434
8662.66 4626
8663.53 4847
8664.41 5004
8665.29 5213
8666.17 5294
8667.04 5314
8667.92 5333
8668.80 5335
8669.68 5239
8670.56 5128
8671.43 5120
8672.31 5033
8673.19 5000
8674.07 4952
8674.95 4924
8675.83 4797
8676.70 4726
8677.58 4664
8678.46 4556
8679.34 4396
8680.22 4264
8681.10 4090
8681.98 3956
8682.86 3859
8683.73 3760
8684.61 3730
8685.49 3693
8686.37 3638
8687.25 3724
8688.13 3827
8689.01 3929
8689.89 4057
8690.77 4159
8691.65 4299
8692.52 4488
8693.40 4577
8694.28 4667
8695.16 4706
8696.04 4732
8696.92 4634
8697.80 4548
8698.68 4374
8699.56 4225
8700.44 4142
8701.32 4078
8702.20 3958
8703.08 3899
8703.96 3791
8704.84 3708
8705.72 3623
8706.60 3554
8707.48 3451
8708.36 3388
8709.24 3195
8710.12 3115
8711.00 3050
8711.88 2895
8712.76 2831
8713.64 2750
8714.52 2713
8715.40 2715
8716.28 2585
8717.16 2579
8718.04 2592
8718.92 2528
8719.80 2497
8720.68 2450
8721.56 2467
8722.45 2541
8723.33 2534
8724.21 2522
8725.09 2471
8725.97 2487
8726.85 2502
8727.73 2514
8728.61 2519
8729.49 2588
8730.37 2595
8731.26 2609
8732.14 2557
8733.02 2554
8733.90 2595
8734.78 2642
8735.66 2584
8736.54 2593
8737.42 2638
8738.31 2604
8739.19 2612
8740.07 2630
8740.95 2689
8741.83 2647
8742.71 2685
8743.60 2653
8744.48 2686
8745.36 2625
8746.24 2652
8747.12 2668
8748.01 2702
8748.89 2665
8749.77 2629
8750.65 2647
8751.53 2671
8752.42 2761
8753.30 2792
8754.18 2852
8755.06 2954
8755.95 2980
8756.83 3047
8757.71 3135
8758.59 3106
8759.48 3151
8760.36 3132
8761.24 3067
8762.13 2985
8763.01 3015
8763.89 2975
8764.77 2927
8765.66 2823
8766.54 2824
8767.42 2809
8768.31 2823
8769.19 2782
8770.07 2752
8770.96 2736
8771.84 2672
8772.72 2762
8773.61 2757
8774.49 2747
8775.37 2683
8776.26 2657
8777.14 2643
8778.02 2575
8778.91 2571
8779.79 2524
8780.67 2525
8781.56 2524
8782.44 2524
8783.32 2508
8784.21 2496
8785.09 2535
8785.98 2645
8786.86 2654
8787.74 2649
8788.63 2694
8789.51 2721
8790.40 2690
8791.28 2575
8792.17 2557
8793.05 2513
8793.93 2468
8794.82 2422
8795.70 2354
8796.59 2313
8797.47 2273
8798.36 2191
8799.24 2167
8800.13 2143
8801.01 2114
8801.90 2107
8802.78 2103
8803.67 2103
8804.55 2035
8805.43 2024
8806.32 2060
8807.20 2054
8808.09 2013
8808.98 1987
8809.86 1985
8810.75 1983
8811.63 2040
8812.52 2004
8813.40 2050
8814.29 2031
8815.17 2023
8816.06 2043
8816.94 2040
8817.83 2052
8818.71 2085
8819.60 2044
8820.49 2072
8821.37 2024
8822.26 2049
8823.14 2037
8824.03 1983
8824.91 1931
8825.80 1851
8826.69 1863
8827.57 1887
8828.46 1833
8829.35 1808
8830.23 1854
8831.12 1774
8832.00 1765
8832.89 1765
8833.78 1717
8834.66 1732
8835.55 1710
8836.44 1732
8837.32 1692
8838.21 1653
8839.10 1655
8839.98 1658
8840.87 1636
8841.76 1590
8842.64 1601
8843.53 1583
8844.42 1607
8845.30 1600
8846.19 1540
8847.08 1523
8847.96 1561
8848.85 1545
8849.74 1543
8850.63 1485
8851.51 1509
8852.40 1496
8853.29 1461
8854.18 1499
8855.06 1452
8855.95 1406
8856.84 1434
8857.73 1411
8858.61 1375
8859.50 1411
8860.39 1399
8861.28 1387
8862.16 1402
8863.05 1377
8863.94 1354
8864.83 1347
8865.72 1370
8866.60 1368
8867.49 1339
8868.38 1352
8869.27 1346
8870.16 1311
8871.04 1286
8871.93 1255
8872.82 1262
8873.71 1268
8874.60 1245
8875.49 1228
8876.37 1241
8877.26 1188
8878.15 1184
8879.04 1218
8879.93 1220
8880.82 1211
8881.71 1176
8882.60 1156
8883.48 1230
8884.37 1148
8885.26 1153
8886.15 1182
8887.04 1159
8887.93 1184
8888.82 1135
8889.71 1153
8890.60 1181
8891.49 1142
8892.38 1126
8893.26 1106
8894.15 1107
8895.04 1097
8895.93 1113
8896.82 1118
8897.71 1108
8898.60 1098
8899.49 1097
8900.38 1078
8901.27 1066
8902.16 1049
8903.05 1056
8903.94 1095
8904.83 1054
8905.72 1065
8906.61 1045
8907.50 1046
8908.39 1022
8909.28 1066
8910.17 1040
8911.06 1026
8911.95 1002
8912.84 1008
8913.73 993
8914.62 990
8915.51 1025
8916.40 1017
8917.29 995
8918.18 973
8919.08 1009
8919.97 987
8920.86 925
8921.75 947
8922.64 978
8923.53 977
8924.42 941
8925.31 949
8926.20 929
8927.09 913
8927.98 934
8928.88 949
8929.77 947
8930.66 963
8931.55 925
8932.44 926
8933.33 923
8934.22 903
8935.11 921
8936.01 935
8936.90 942
8937.79 911
8938.68 877
8939.57 912
8940.46 921
8941.36 926
8942.25 903
8943.14 885
8944.03 907
8944.92 893
8945.81 898
8946.71 835
8947.60 854
8948.49 859
8949.38 867
8950.28 876
8951.17 862
8952.06 871
8952.95 867
8953.84 875
8954.74 852
8955.63 811
8956.52 814
8957.41 851
8958.31 849
8959.20 823
8960.09 798
8960.99 821
8961.88 855
8962.77 838
8963.66 822
8964.56 826
8965.45 844
8966.34 862
8967.24 828
8968.13 837
8969.02 826
8969.92 821
8970.81 849
8971.70 803
8972.60 797
8973.49 811
8974.38 801
8975.28 830
8976.17 827
8977.06 799
8977.96 785
8978.85 830
8979.74 824
8980.64 808
8981.53 810
8982.42 814
8983.32 818
8984.21 813
8985.11 799
8986.00 778
8986.89 785
8987.79 824
8988.68 837
8989.58 814
8990.47 778
8991.36 786
8992.26 824
8993.15 850
8994.05 776
8994.94 810
8995.84 805
8996.73 818
8997.63 831
8998.52 769
8999.42 780
9000.31 807
9001.20 796
9002.10 782
9002.99 812
9003.89 791
9004.78 800
9005.68 797
9006.57 777
9007.47 752
9008.36 790
9009.26 790
9010.15 782
9011.05 753
9011.94 777
9012.84 834
9013.74 816
9014.63 773
9015.53 760
9016.42 764
9017.32 784
9018.21 775
9019.11 760
9020.00 757
9020.90 755
9021.80 768
9022.69 795
9023.59 764
9024.48 770
9025.38 771
9026.28 776
9027.17 760
9028.07 775
9028.96 786
9029.86 821
9030.76 812
9031.65 773
9032.55 773
9033.44 748
9034.34 773
9035.24 799
9036.13 798
9037.03 782
9037.93 808
9038.82 789
9039.72 800
9040.62 788
9041.51 796
9042.41 841
9043.31 781
9044.20 802
9045.10 803
9046.00 780
9046.90 753
9047.79 790
9048.69 762
9049.59 784
9050.48 808
9051.38 831
9052.28 779
9053.18 824
9054.07 824
9054.97 814
9055.87 822
9056.77 815
9057.66 774
9058.56 796
9059.46 773
9060.36 830
9061.25 805
9062.15 803
9063.05 793
9063.95 823
9064.84 814
9065.74 767
9066.64 801
9067.54 788
9068.44 799
9069.34 827
9070.23 839
9071.13 792
9072.03 818
9072.93 814
9073.83 824
9074.72 803
9075.62 810
9076.52 819
9077.42 849
9078.32 782
9079.22 800
9080.12 834
9081.01 851
9081.91 821
9082.81 839
9083.71 803
9084.61 788
9085.51 839
9086.41 826
9087.31 832
9088.21 838
9089.10 840
9090.00 864
9090.90 835
9091.80 829
9092.70 878
9093.60 922
9094.50 896
9095.40 876
9096.30 826
9097.20 905
9098.10 887
9099.00 873
9099.90 879
9100.80 896
9101.70 861
9102.60 829
9103.50 826
9104.40 793
9105.30 825
9106.20 837
9107.10 828
9108.00 802
9108.90 801
9109.80 804
9110.70 818
9111.60 837
9112.50 802
9113.40 808
9114.30 796
9115.20 815
9116.10 804
9117.00 801
9117.90 813
9118.80 797
9119.70 806
9120.60 811
9121.50 772
9122.40 809
9123.30 792
9124.20 827
9125.11 779
9126.01 783
9126.91 780
9127.81 812
9128.71 797
9129.61 783
9130.51 789
9131.41 786
9132.31 767
9133.22 801
9134.12 810
9135.02 768
9135.92 773
9136.82 761
9137.72 813
9138.62 801
9139.53 798
9140.43 761
9141.33 759
9142.23 764
9143.13 751
9144.03 776
9144.94 773
9145.84 747
9146.74 751
9147.64 750
9148.54 736
9149.45 769
9150.35 774
9151.25 789
9152.15 758
9153.06 722
9153.96 763
9154.86 768
9155.76 756
9156.66 781
9157.57 793
9158.47 790
9159.37 784
9160.27 748
9161.18 737
9162.08 736
9162.98 777
9163.89 784
9164.79 772
9165.69 755
9166.59 808
9167.50 777
9168.40 797
9169.30 775
9170.21 779
9171.11 791
9172.01 789
9172.92 767
9173.82 769
9174.72 747
9175.63 750
9176.53 765
9177.43 770
9178.34 775
9179.24 762
9180.14 766
9181.05 783
9181.95 781
9182.85 787
9183.76 782
9184.66 742
9185.57 756
9186.47 756
9187.37 797
9188.28 777
9189.18 760
9190.09 754
9190.99 750
9191.89 765
9192.80 764
9193.70 745
9194.61 747
9195.51 756
9196.42 752
9197.32 753
9198.23 725
9199.13 766
9200.03 753
9200.94 737
9201.84 756
9202.75 754
9203.65 727
9204.56 760
9205.46 768
9206.37 771
9207.27 786
9208.18 758
9209.08 772
9209.99 766
9210.89 767
9211.80 739
9212.70 742
9213.61 741
9214.51 766
9215.42 758
9216.32 757
9217.23 780
9218.14 780
9219.04 759
9219.95 776
9220.85 756
9221.76 728
9222.66 748
9223.57 744
9224.47 732
9225.38 775
9226.29 741
9227.19 718
9228.10 751
9229.00 723
9229.91 742
9230.82 722
9231.72 725
9232.63 722
9233.54 756
9234.44 760
9235.35 721
9236.25 733
9237.16 739
9238.07 751
9238.97 732
9239.88 734
9240.79 718
9241.69 727
9242.60 729
9243.51 714
9244.41 743
9245.32 754
9246.23 724
9247.13 734
9248.04 756
9248.95 753
9249.85 756
9250.76 752
9251.67 724
9252.58 728
9253.48 739
9254.39 718
9255.30 712
9256.21 740
9257.11 726
9258.02 726
9258.93 796
9259.84 716
9260.74 707
9261.65 723
9262.56 772
9263.47 750
9264.37 702
9265.28 726
9266.19 747
9267.10 759
9268.00 731
9268.91 731
9269.82 723
9270.73 740
9271.64 735
9272.55 730
9273.45 723
9274.36 712
9275.27 726
9276.18 722
9277.09 733
9277.99 715
9278.90 757
9279.81 762
9280.72 737
9281.63 703
9282.54 749
9283.45 738
9284.35 734
9285.26 725
9286.17 741
9287.08 736
9287.99 732
9288.90 758
9289.81 710
9290.72 702
9291.63 744
9292.54 729
9293.44 717
9294.35 716
9295.26 724
9296.17 757
9297.08 734
9297.99 741
9298.90 754
9299.81 750
9300.72 736
9301.63 772
9302.54 788
9303.45 744
9304.36 726
9305.27 757
9306.18 750
9307.09 758
9308.00 690
9308.91 750
9309.82 805
9310.73 803
9311.64 777
9312.55 707
9313.46 776
9314.37 783
9315.28 781
9316.19 724
9317.10 742
9318.01 759
9318.92 770
9319.83 751
9320.74 753
9321.65 732
9322.56 774
9323.47 767
9324.38 751
9325.29 703
9326.20 728
9327.12 815
9328.03 755
9328.94 752
9329.85 700
9330.76 740
9331.67 708
9332.58 736
9333.49 725
9334.40 754
9335.31 721
9336.23 730
9337.14 753
9338.05 740
9338.96 722
9339.87 745
9340.78 742
9341.69 740
9342.61 719
9343.52 757
9344.43 779
9345.34 738
9346.25 761
9347.16 752
9348.08 756
9348.99 731
9349.90 734
9350.81 760
9351.72 738
9352.64 718
9353.55 737
9354.46 739
9355.37 752
9356.28 764
9357.20 737
9358.11 734
9359.02 714
9359.93 784
9360.85 739
9361.76 749
9362.67 705
9363.58 714
9364.50 720
9365.41 717
9366.32 726
9367.24 749
9368.15 720
9369.06 740
9369.97 762
9370.89 756
9371.80 772
9372.71 741
9373.63 778
9374.54 760
9375.45 738
9376.37 732
9377.28 758
9378.19 780
9379.11 752
9380.02 742
9380.93 770
9381.85 730
9382.76 709
9383.67 748
9384.59 757
9385.50 756
9386.41 735
9387.33 767
9388.24 760
9389.16 773
9390.07 736
9390.98 777
9391.90 803
9392.81 792
9393.73 760
9394.64 782
9395.55 787
9396.47 823
9397.38 794
9398.30 791
9399.21 801
9400.12 778
9401.04 798
9401.95 802
9402.87 772
9403.78 772
9404.70 756
9405.61 739
9406.53 746
9407.44 757
9408.36 742
9409.27 753
9410.19 742
9411.10 744
9412.02 753
9412.93 735
9413.85 721
9414.76 779
9415.68 729
9416.59 750
9417.51 743
9418.42 758
9419.34 742
9420.25 744
9421.17 742
9422.08 778
9423.00 789
9423.91 792
9424.83 769
9425.75 762
9426.66 751
9427.58 779
9428.49 776
9429.41 773
9430.32 785
9431.24 758
9432.16 781
9433.07 803
9433.99 743
9434.90 770
9435.82 808
9436.74 786
9437.65 790
9438.57 802
9439.49 799
9440.40 839
9441.32 817
9442.23 775
9443.15 785
9444.07 813
9444.98 795
9445.90 828
9446.82 793
9447.73 782
9448.65 792
9449.57 821
9450.48 830
9451.40 797
9452.32 807
9453.23 804
9454.15 831
9455.07 800
9455.99 826
9456.90 814
9457.82 814
9458.74 823
9459.65 839
9460.57 791
9461.49 817
9462.41 798
9463.32 785
9464.24 800
9465.16 775
9466.08 789
9466.99 797
9467.91 837
9468.83 815
9469.75 820
9470.67 831
9471.58 833
9472.50 813
9473.42 831
9474.34 824
9475.26 861
9476.17 832
9477.09 869
9478.01 856
9478.93 877
9479.85 877
9480.76 867
9481.68 857
9482.60 866
9483.52 906
9484.44 863
9485.36 893
9486.28 853
9487.19 874
9488.11 877
9489.03 896
9489.95 878
9490.87 899
9491.79 862
9492.71 866
9493.63 868
9494.54 870
9495.46 863
9496.38 852
9497.30 879
9498.22 879
9499.14 914
9500.06 887
9500.98 929
9501.90 902
9502.82 928
9503.74 890
9504.66 900
9505.58 915
9506.49 924
9507.41 930
9508.33 970
9509.25 913
9510.17 937
9511.09 923
9512.01 935
9512.93 946
9513.85 940
9514.77 968
9515.69 967
9516.61 962
9517.53 1000
9518.45 997
9519.37 985
9520.29 1021
9521.21 1039
9522.13 1077
9523.05 1058
9523.97 1040
9524.90 1030
9525.82 1064
9526.74 1081
9527.66 1031
9528.58 1013
9529.50 1046
9530.42 1030
9531.34 1033
9532.26 1048
9533.18 1018
9534.10 1060
9535.02 1013
9535.94 1052
9536.86 1032
9537.79 1008
9538.71 1023
9539.63 1059
9540.55 1084
9541.47 1026
9542.39 1036
9543.31 1016
9544.23 1038
9545.16 1048
9546.08 1053
9547.00 1048
9547.92 1088
9548.84 1062
9549.76 1067
9550.69 1097
9551.61 1107
9552.53 1066
9553.45 1105
9554.37 1067
9555.29 1061
9556.22 1117
9557.14 1097
9558.06 1120
9558.98 1106
9559.90 1129
9560.83 1126
9561.75 1190
9562.67 1171
9563.59 1186
9564.52 1170
9565.44 1188
9566.36 1198
9567.28 1168
9568.21 1188
9569.13 1188
9570.05 1205
9570.97 1211
9571.90 1235
9572.82 1226
9573.74 1219
9574.66 1221
9575.59 1225
9576.51 1227
9577.43 1231
9578.36 1263
9579.28 1262
9580.20 1290
9581.13 1269
9582.05 1275
9582.97 1269
9583.90 1301
9584.82 1311
9585.74 1300
9586.67 1336
9587.59 1343
9588.51 1332
9589.44 1362
9590.36 1339
9591.28 1396
9592.21 1368
9593.13 1338
9594.05 1340
9594.98 1417
9595.90 1416
9596.83 1425
9597.75 1452
9598.67 1449
9599.60 1503
9600.52 1484
9601.45 1468
9602.37 1507
9603.30 1509
9604.22 1472
9605.14 1498
9606.07 1494
9606.99 1477
9607.92 1456
9608.84 1515
9609.77 1469
9610.69 1474
9611.62 1528
9612.54 1548
9613.46 1526
9614.39 1514
9615.31 1522
9616.24 1549
9617.16 1587
9618.09 1546
9619.01 1579
9619.94 1554
9620.86 1577
9621.79 1599
9622.71 1613
9623.64 1599
9624.56 1606
9625.49 1637
9626.42 1693
9627.34 1664
9628.27 1626
9629.19 1661
9630.12 1695
9631.04 1701
9631.97 1679
9632.89 1706
9633.82 1718
9634.75 1748
9635.67 1762
9636.60 1733
9637.52 1762
9638.45 1821
9639.37 1809
9640.30 1860
9641.23 1869
9642.15 1894
9643.08 1918
9644.00 1966
9644.93 1956
9645.86 1949
9646.78 2033
9647.71 2052
9648.64 2001
9649.56 1983
9650.49 2028
9651.42 2028
9652.34 2028
9653.27 1968
9654.20 1947
9655.12 1954
9656.05 1941
9656.98 1946
9657.90 1925
9658.83 1953
9659.76 1871
9660.68 1907
9661.61 1918
9662.54 1907
9663.47 1926
9664.39 1943
9665.32 1958
9666.25 1962
9667.17 1963
9668.10 1994
9669.03 1979
9669.96 2020
9670.88 2087
9671.81 2101
9672.74 2091
9673.67 2122
9674.59 2116
9675.52 2091
9676.45 2076
9677.38 2123
9678.31 2114
9679.23 2090
9680.16 2112
9681.09 2098
9682.02 2101
9682.94 2120
9683.87 2133
9684.80 2171
9685.73 2134
9686.66 2128
9687.59 2136
9688.51 2162
9689.44 2164
9690.37 2120
9691.30 2173
9692.23 2171
9693.16 2124
9694.08 2115
9695.01 2118
9695.94 2150
9696.87 2154
9697.80 2222
9698.73 2180
9699.66 2192
9700.59 2185
9701.52 2219
9702.44 2254
9703.37 2259
9704.30 2190
9705.23 2162
9706.16 2218
9707.09 2239
9708.02 2279
9708.95 2289
9709.88 2322
9710.81 2312
9711.74 2352
9712.67 2373
9713.60 2436
9714.53 2506
9715.45 2526
9716.38 2524
9717.31 2524
9718.24 2588
9719.17 2518
9720.10 2478
9721.03 2424
9721.96 2418
9722.89 2315
9723.82 2307
9724.75 2225
9725.68 2147
9726.61 2159
9727.54 2073
9728.47 2077
9729.40 2048
9730.33 1986
9731.26 1970
9732.20 1939
9733.13 1953
9734.06 1934
9734.99 1908
9735.92 1944
9736.85 1876
9737.78 1892
9738.71 1862
9739.64 1801
9740.57 1804
9741.50 1807
9742.43 1773
9743.36 1755
9744.29 1736
9745.23 1732
9746.16 1682
9747.09 1666
9748.02 1722
9748.95 1694
9749.88 1666
9750.81 1651
9751.74 1650
9752.68 1623
9753.61 1640
9754.54 1654
9755.47 1639
9756.40 1562
9757.33 1587
9758.27 1589
9759.20 1605
9760.13 1603
9761.06 1589
9761.99 1614
9762.92 1575
9763.86 1544
9764.79 1546
9765.72 1574
9766.65 1561
9767.58 1615
9768.52 1585
9769.45 1581
9770.38 1542
9771.31 1571
9772.25 1600
9773.18 1569
9774.11 1535
9775.04 1592
9775.98 1577
9776.91 1582
9777.84 1596
9778.77 1573
9779.71 1599
9780.64 1632
9781.57 1610
9782.50 1608
9783.44 1600
9784.37 1590
9785.30 1654
9786.24 1639
9787.17 1586
9788.10 1580
9789.03 1567
9789.97 1551
9790.90 1558
9791.83 1572
9792.77 1557
9793.70 1554
9794.63 1536
9795.57 1553
9796.50 1583
9797.43 1601
9798.37 1608
9799.30 1616
9800.24 1622
9801.17 1592
9802.10 1605
9803.04 1620
9803.97 1568
9804.90 1501
9805.84 1503
9806.77 1494
9807.71 1484
9808.64 1452
9809.57 1425
9810.51 1405
9811.44 1387
9812.38 1370
9813.31 1378
9814.25 1366
9815.18 1286
9816.11 1321
9817.05 1330
9817.98 1315
9818.92 1291
9819.85 1251
9820.79 1299
9821.72 1308
9822.66 1271
9823.59 1273
9824.53 1261
9825.46 1244
9826.40 1250
9827.33 1277
9828.27 1236
9829.20 1238
9830.14 1231
9831.07 1273
9832.01 1209
9832.94 1203
9833.88 1244
9834.81 1241
9835.75 1239
9836.68 1219
9837.62 1209
9838.55 1212
9839.49 1222
9840.43 1216
9841.36 1207
9842.30 1210
9843.23 1212
9844.17 1201
9845.10 1212
9846.04 1165
9846.98 1158
9847.91 1189
9848.85 1226
9849.78 1192
9850.72 1187
9851.66 1229
9852.59 1183
9853.53 1207
9854.46 1191
9855.40 1183
9856.34 1182
9857.27 1178
9858.21 1182
9859.15 1189
9860.08 1182
9861.02 1192
9861.96 1203
9862.89 1211
9863.83 1194
9864.77 1185
9865.70 1166
9866.64 1194
9867.58 1165
9868.51 1123
9869.45 1180
9870.39 1136
9871.32 1155
9872.26 1150
9873.20 1114
9874.14 1160
9875.07 1146
9876.01 1132
9876.95 1197
9877.89 1181
9878.82 1158
9879.76 1144
9880.70 1193
9881.64 1140
9882.57 1163
9883.51 1165
9884.45 1153
9885.39 1144
9886.32 1174
9887.26 1167
9888.20 1135
9889.14 1137
9890.08 1149
9891.01 1154
9891.95 1134
9892.89 1148
9893.83 1116
9894.77 1110
9895.70 1147
9896.64 1126
9897.58 1130
9898.52 1136
9899.46 1124
9900.40 1114
9901.33 1180
9902.27 1090
9903.21 1107
9904.15 1134
9905.09 1122
9906.03 1097
9906.97 1150
9907.90 1121
9908.84 1126
9909.78 1137
9910.72 1132
9911.66 1134
9912.60 1120
9913.54 1116
9914.48 1135
9915.42 1131
9916.36 1148
9917.29 1162
9918.23 1145
9919.17 1190
9920.11 1185
9921.05 1213
9921.99 1242
9922.93 1244
9923.87 1276
9924.81 1321
9925.75 1332
9926.69 1384
9927.63 1393
9928.57 1360
9929.51 1346
9930.45 1344
9931.39 1330
9932.33 1303
9933.27 1258
9934.21 1229
9935.15 1246
9936.09 1220
9937.03 1160
9937.97 1169
9938.91 1131
9939.85 1116
9940.79 1136
9941.73 1119
9942.67 1097
9943.61 1120
9944.55 1088
9945.49 1135
9946.43 1118
9947.37 1109
9948.31 1105
9949.26 1178
9950.20 1142
9951.14 1184
9952.08 1170
9953.02 1159
9953.96 1161
9954.90 1163
9955.84 1128
9956.78 1111
9957.72 1112
9958.67 1132
9959.61 1098
9960.55 1064
9961.49 1082
9962.43 1056
9963.37 1057
9964.31 1044
9965.25 993
9966.20 1006
9967.14 1001
9968.08 1015
9969.02 975
9969.96 949
9970.90 975
9971.85 978
9972.79 1032
9973.73 1015
9974.67 953
9975.61 961
9976.56 966
9977.50 993
9978.44 965
9979.38 970
9980.32 969
9981.27 964
9982.21 1016
9983.15 975
9984.09 966
9985.04 950
9985.98 966
9986.92 974
9987.86 968
9988.81 968
9989.75 997
9990.69 967
9991.63 998
9992.58 987
9993.52 1014
9994.46 969
9995.41 974
9996.35 977
9997.29 966
9998.24 962
9999.18 975
10000.12 936
10001.06 933
10002.01 931
10002.95 951
10003.89 949
10004.84 930
10005.78 924
10006.72 928
10007.67 957
10008.61 978
10009.56 939
10010.50 938
10011.44 928
10012.39 906
10013.33 878
10014.27 907
10015.22 934
10016.16 939
10017.11 925
10018.05 937
10018.99 920
10019.94 900
10020.88 924
10021.83 907
10022.77 895
10023.71 922
10024.66 903
10025.60 909
10026.55 913
10027.49 878
10028.44 867
10029.38 888
10030.33 925
10031.27 898
10032.22 877
10033.16 909
10034.10 903
10035.05 912
10035.99 912
10036.94 856
10037.88 877
10038.83 867
10039.77 865
10040.72 861
10041.66 869
10042.61 869
10043.55 866
10044.50 864
10045.45 811
10046.39 834
10047.34 844
10048.28 855
10049.23 849
10050.17 830
10051.12 842
10052.06 840
10053.01 823
10053.95 828
10054.90 791
10055.85 830
10056.79 852
10057.74 854
10058.68 818
10059.63 794
10060.58 819
10061.52 819
10062.47 820
10063.41 818
10064.36 809
10065.31 810
10066.25 857
10067.20 828
10068.15 828
10069.09 810
10070.04 828
10070.99 793
10071.93 783
10072.88 834
10073.82 817
10074.77 825
10075.72 797
10076.66 803
10077.61 809
10078.56 813
10079.51 856
10080.45 801
10081.40 804
10082.35 800
10083.29 818
10084.24 791
10085.19 809
10086.13 818
10087.08 820
10088.03 786
10088.98 779
10089.92 818
10090.87 808
10091.82 786
10092.77 828
10093.71 823
10094.66 801
10095.61 791
10096.56 812
10097.50 782
10098.45 793
10099.40 797
10100.35 803
10101.30 800
10102.24 792
10103.19 837
10104.14 830
10105.09 800
10106.04 807
10106.98 835
10107.93 841
10108.88 823
10109.83 775
10110.78 811
10111.73 810
10112.67 817
10113.62 813
10114.57 789
10115.52 808
10116.47 797
10117.42 819
10118.37 800
10119.32 796
10120.26 783
10121.21 805
10122.16 802
10123.11 820
10124.06 795
10125.01 808
10125.96 805
10126.91 790
10127.86 776
10128.81 806
10129.75 844
10130.70 834
10131.65 812
10132.60 793
10133.55 832
10134.50 826
10135.45 800
10136.40 834
10137.35 836
10138.30 846
10139.25 863
10140.20 841
10141.15 842
10142.10 855
10143.05 854
10144.00 876
10144.95 822
10145.90 834
10146.85 825
10147.80 848
10148.75 885
10149.70 861
10150.65 884
10151.60 869
10152.55 852
10153.50 871
10154.45 889
10155.40 873
10156.35 878
10157.30 883
10158.25 881
10159.20 869
10160.15 876
10161.10 881
10162.06 909
10163.01 934
10163.96 898
10164.91 908
10165.86 875
10166.81 920
10167.76 915
10168.71 944
10169.66 924
10170.61 936
10171.57 963
10172.52 926
10173.47 937
10174.42 963
10175.37 975
10176.32 989
10177.27 989
10178.23 993
10179.18 1024
10180.13 997
10181.08 988
10182.03 1015
10182.98 1047
10183.94 1027
10184.89 1049
10185.84 1043
10186.79 1056
10187.74 1032
10188.70 1033
10189.65 1038
10190.60 1024
10191.55 1036
10192.50 1033
10193.46 1057
10194.41 1062
10195.36 1070
10196.31 1061
10197.27 1080
10198.22 1119
10199.17 1092
10200.12 1098
10201.08 1094
10202.03 1107
10202.98 1131
10203.93 1168
10204.89 1092
10205.84 1121
10206.79 1174
10207.75 1192
10208.70 1207
10209.65 1141
10210.60 1159
10211.56 1194
10212.51 1189
10213.46 1184
10214.42 1167
10215.37 1171
10216.32 1167
10217.28 1135
10218.23 1117
10219.18 1088
10220.14 1067
10221.09 1083
10222.04 1085
10223.00 1082
10223.95 1074
10224.91 1064
10225.86 1069
10226.81 1040
10227.77 1049
10228.72 1060
10229.67 1052
10230.63 1049
10231.58 1055
10232.54 1058
10233.49 1064
10234.44 1050
10235.40 1077
10236.35 1092
10237.31 1051
10238.26 1055
10239.22 1087
10240.17 1046
10241.12 1041
10242.08 1055
10243.03 1074
10243.99 1013
10244.94 1019
10245.90 1026
10246.85 995
10247.81 965
10248.76 987
10249.72 965
10250.67 942
10251.63 964
10252.58 966
10253.54 931
10254.49 953
10255.45 914
10256.40 922
10257.36 899
10258.31 947
10259.27 901
10260.22 889
10261.18 904
10262.13 883
10263.09 904
10264.05 878
10265.00 881
10265.96 874
10266.91 834
10267.87 870
10268.82 863
10269.78 828
10270.74 845
10271.69 851
10272.65 868
10273.60 876
10274.56 846
10275.52 835
10276.47 839
10277.43 825
10278.38 838
10279.34 861
10280.30 834
10281.25 820
10282.21 797
10283.17 841
10284.12 815
10285.08 827
10286.04 823
10286.99 788
10287.95 766
10288.91 786
10289.86 808
10290.82 798
10291.78 792
10292.73 796
10293.69 854
10294.65 822
10295.60 790
10296.56 794
10297.52 801
10298.47 835
10299.43 822
10300.39 785
10301.35 781
10302.30 798
10303.26 797
10304.22 765
10305.18 765
10306.13 776
10307.09 784
10308.05 800
10309.01 791
10309.96 790
10310.92 768
10311.88 795
10312.84 789
10313.79 746
10314.75 753
10315.71 790
10316.67 748
10317.63 770
10318.58 763
10319.54 781
10320.50 739
10321.46 806
10322.42 796
10323.38 787
10324.33 749
10325.29 768
10326.25 788
10327.21 771
10328.17 755
10329.13 789
10330.09 766
10331.04 781
10332.00 760
10332.96 778
10333.92 734
10334.88 738
10335.84 748
10336.80 762
10337.76 740
10338.71 734
10339.67 762
10340.63 702
10341.59 752
10342.55 738
10343.51 735
10344.47 761
10345.43 738
10346.39 704
10347.35 702
10348.31 716
10349.27 727
10350.23 719
10351.19 711
10352.15 710
10353.11 696
10354.06 710
10355.02 706
10355.98 748
10356.94 706
10357.90 726
10358.86 743
10359.82 705
10360.78 699
10361.74 701
10362.70 683
10363.66 690
10364.62 702
10365.58 694
10366.55 689
10367.51 693
10368.47 725
10369.43 669
10370.39 679
10371.35 686
10372.31 668
10373.27 705
10374.23 649
10375.19 655
10376.15 663
10377.11 688
10378.07 668
10379.03 664
10379.99 661
10380.96 672
10381.92 648
10382.88 697
10383.84 664
10384.80 644
10385.76 678
10386.72 661
10387.68 644
10388.64 649
10389.61 672
10390.57 667
10391.53 675
10392.49 664
10393.45 650
10394.41 658
10395.38 649
10396.34 653
10397.30 638
10398.26 656
10399.22 666
10400.18 662
10401.15 677
10402.11 677
10403.07 658
10404.03 661
10404.99 665
10405.96 664
10406.92 663
10407.88 628
10408.84 612
10409.80 651
10410.77 640
10411.73 666
10412.69 648
10413.65 690
10414.62 653
10415.58 676
10416.54 652
10417.51 629
10418.47 647
10419.43 635
10420.39 672
10421.36 686
10422.32 672
10423.28 688
10424.24 659
10425.21 658
10426.17 631
10427.13 649
10428.10 653
10429.06 637
10430.02 670
10430.99 643
10431.95 642
10432.91 634
10433.88 623
10434.84 622
10435.80 631
10436.77 652
10437.73 638
10438.69 638
10439.66 626
10440.62 619
10441.59 609
10442.55 615
10443.51 642
10444.48 621
10445.44 616
10446.41 624
10447.37 615
10448.33 640
10449.30 628
10450.26 615
10451.23 608
10452.19 652
10453.15 603
10454.12 615
10455.08 620
10456.05 625
10457.01 628
10457.98 607
10458.94 609
10459.91 620
10460.87 637
10461.84 607
10462.80 603
10463.77 595
10464.73 611
10465.70 605
10466.66 634
10467.62 628
10468.59 640
10469.56 669
10470.52 631
10471.49 599
10472.45 611
10473.42 646
10474.38 621
10475.35 626
10476.31 592
10477.28 617
10478.24 623
10479.21 644
10480.17 605
10481.14 599
10482.10 624
10483.07 637
10484.04 625
10485.00 612
10485.97 652
10486.93 633
10487.90 630
10488.87 597
10489.83 636
10490.80 613
10491.76 607
10492.73 595
10493.70 638
10494.66 601
10495.63 608
10496.60 624
10497.56 621
10498.53 649
10499.49 640
10500.46 661
10501.43 653
10502.39 646
10503.36 626
10504.33 639
10505.29 621
10506.26 638
10507.23 634
10508.19 614
10509.16 597
10510.13 633
10511.10 618
10512.06 616
10513.03 598
10514.00 596
10514.96 637
10515.93 649
10516.90 625
10517.87 605
10518.83 626
10519.80 636
10520.77 638
10521.73 638
10522.70 641
10523.67 612
10524.64 634
10525.61 617
10526.57 620
10527.54 615
10528.51 613
10529.48 646
10530.44 639
10531.41 646
10532.38 643
10533.35 655
10534.32 630
10535.28 631
10536.25 635
10537.22 640
10538.19 650
10539.16 661
10540.13 664
10541.09 640
10542.06 694
10543.03 679
10544.00 664
10544.97 693
10545.94 683
10546.90 675
10547.87 672
10548.84 672
10549.81 660
10550.78 635
10551.75 635
10552.72 665
10553.69 669
10554.66 673
10555.62 661
10556.59 653
10557.56 646
10558.53 665
10559.50 658
10560.47 656
10561.44 699
10562.41 681
10563.38 648
10564.35 689
10565.32 687
10566.29 730
10567.26 666
10568.23 680
10569.20 682
10570.17 686
10571.14 673
10572.10 682
10573.07 686
10574.04 687
10575.01 669
10575.98 689
10576.95 688
10577.92 653
10578.89 672
10579.86 658
10580.84 672
10581.81 655
10582.78 697
10583.75 664
10584.72 670
10585.69 710
10586.66 713
10587.63 696
10588.60 710
10589.57 691
10590.54 697
10591.51 698
10592.48 690
10593.45 716
10594.42 687
10595.39 718
10596.36 714
10597.34 709
10598.31 726
10599.28 749
10600.25 750
10601.22 738
10602.19 749
10603.16 733
10604.13 774
10605.10 775
10606.08 778
10607.05 774
10608.02 804
10608.99 813
10609.96 817
10610.93 816
10611.90 812
10612.88 809
10613.85 793
10614.82 817
10615.79 789
10616.76 799
10617.74 806
10618.71 815
10619.68 794
10620.65 781
10621.62 750
10622.60 751
10623.57 743
10624.54 753
10625.51 716
10626.48 751
10627.46 746
10628.43 739
10629.40 726
10630.37 716
10631.35 726
10632.32 722
10633.29 740
10634.26 741
10635.24 749
10636.21 721
10637.18 745
10638.16 752
10639.13 736
10640.10 741
10641.07 760
10642.05 755
10643.02 770
10643.99 750
10644.97 758
10645.94 760
10646.91 768
10647.89 735
10648.86 747
10649.83 723
10650.81 733
10651.78 708
10652.75 678
10653.73 694
10654.70 701
10655.67 685
10656.65 654
10657.62 678
10658.59 663
10659.57 691
10660.54 674
10661.52 679
10662.49 687
10663.46 666
10664.44 661
10665.41 665
10666.39 667
10667.36 665
10668.33 667
10669.31 666
10670.28 688
10671.26 691
10672.23 681
10673.21 683
10674.18 700
10675.16 670
10676.13 672
10677.10 694
10678.08 694
10679.05 705
10680.03 663
10681.00 698
10681.98 706
10682.95 711
10683.93 738
10684.90 702
10685.88 665
10686.85 687
10687.83 711
10688.80 703
10689.78 697
10690.75 702
10691.73 705
10692.70 677
10693.68 672
10694.66 693
10695.63 711
10696.61 669
10697.58 686
10698.56 698
10699.53 696
10700.51 672
10701.48 695
10702.46 683
10703.44 672
10704.41 678
10705.39 693
10706.36 695
10707.34 664
10708.32 677
10709.29 669
10710.27 699
10711.24 708
10712.22 675
10713.20 678
10714.17 693
10715.15 716
10716.13 698
10717.10 682
10718.08 721
10719.05 712
10720.03 707
10721.01 691
10721.98 673
10722.96 695
10723.94 696
10724.91 706
10725.89 707
10726.87 679
10727.85 712
10728.82 729
10729.80 738
10730.78 702
10731.75 717
10732.73 714
10733.71 725
10734.69 721
10735.66 709
10736.64 708
10737.62 713
10738.59 699
10739.57 706
10740.55 709
10741.53 726
10742.50 711
10743.48 721
10744.46 720
10745.44 730
10746.42 711
10747.39 735
10748.37 734
10749.35 728
10750.33 750
10751.30 707
10752.28 749
10753.26 771
10754.24 731
10755.22 729
10756.20 750
10757.17 738
10758.15 735
10759.13 732
10760.11 776
10761.09 771
10762.07 754
10763.04 776
10764.02 744
10765.00 757
10765.98 776
10766.96 789
10767.94 776
10768.92 752
10769.90 805
10770.87 774
10771.85 780
10772.83 787
10773.81 771
10774.79 804
10775.77 803
10776.75 805
10777.73 847
10778.71 800
10779.69 775
10780.67 795
10781.64 813
10782.62 806
10783.60 781
10784.58 797
10785.56 814
10786.54 811
10787.52 804
10788.50 854
10789.48 817
10790.46 809
10791.44 797
10792.42 815
10793.40 783
10794.38 818
10795.36 778
10796.34 778
10797.32 799
10798.30 797
10799.28 796
10800.26 762
10801.24 786
10802.22 808
10803.20 823
10804.18 825
10805.16 802
10806.14 814
10807.12 800
10808.10 817
10809.09 800
10810.07 760
10811.05 787
10812.03 823
10813.01 810
10813.99 823
10814.97 807
10815.95 793
10816.93 787
10817.91 803
10818.89 802
10819.87 812
10820.86 812
10821.84 844
10822.82 809
10823.80 831
10824.78 821
10825.76 846
10826.74 811
10827.73 818
10828.71 848
10829.69 818
10830.67 844
10831.65 843
10832.63 850
10833.61 846
10834.60 864
10835.58 840
10836.56 818
10837.54 806
10838.52 831
10839.51 864
10840.49 846
10841.47 868
10842.45 870
10843.43 865
10844.42 864
10845.40 869
10846.38 861
10847.36 843
10848.35 887
10849.33 878
10850.31 890
10851.29 885
10852.28 873
10853.26 920
10854.24 915
10855.22 908
10856.21 917
10857.19 965
10858.17 943
10859.16 943
10860.14 926
10861.12 907
10862.10 919
10863.09 935
10864.07 952
10865.05 971
10866.04 949
10867.02 948
10868.00 955
10868.99 960
10869.97 955
10870.95 994
10871.94 981
10872.92 1002
10873.90 985
10874.89 964
10875.87 994
10876.86 1000
10877.84 990
10878.82 993
10879.81 1006
10880.79 1032
10881.77 1034
10882.76 1033
10883.74 1041
10884.73 1050
10885.71 1058
10886.69 1049
10887.68 1046
10888.66 1076
10889.65 1072
10890.63 1100
10891.62 1104
10892.60 1083
10893.58 1109
10894.57 1098
10895.55 1096
10896.54 1128
10897.52 1119
10898.51 1184
10899.49 1173
10900.48 1156
10901.46 1161
10902.45 1162
10903.43 1153
10904.42 1182
10905.40 1191
10906.39 1186
10907.37 1185
10908.36 1226
10909.34 1231
10910.33 1207
10911.31 1186
10912.30 1231
10913.28 1251
10914.27 1286
10915.25 1269
10916.24 1248
10917.22 1266
10918.21 1288
10919.20 1316
10920.18 1318
10921.17 1296
10922.15 1303
10923.14 1317
10924.12 1341
10925.11 1325
10926.10 1332
10927.08 1376
10928.07 1355
10929.05 1346
10930.04 1358
10931.03 1386
10932.01 1417
10933.00 1381
10933.99 1385
10934.97 1428
10935.96 1411
10936.94 1441
10937.93 1447
10938.92 1440
10939.90 1452
10940.89 1455
10941.88 1496
10942.86 1514
10943.85 1550
10944.84 1522
10945.82 1540
10946.81 1624
10947.80 1590
10948.79 1636
10949.77 1685
10950.76 1696
10951.75 1686
10952.73 1720
10953.72 1753
10954.71 1786
10955.69 1836
10956.68 1839
10957.67 1875
10958.66 1896
10959.64 1914
10960.63 1942
10961.62 1909
10962.61 1934
10963.59 1946
10964.58 1918
10965.57 1914
10966.56 1885
10967.55 1832
10968.53 1827
10969.52 1779
10970.51 1762
10971.50 1761
10972.49 1764
10973.47 1703
10974.46 1653
10975.45 1656
10976.44 1685
10977.43 1678
10978.41 1714
10979.40 1676
10980.39 1675
10981.38 1705
10982.37 1714
10983.36 1727
10984.34 1737
10985.33 1726
10986.32 1775
10987.31 1788
10988.30 1841
10989.29 1864
10990.28 1880
10991.27 1853
10992.25 1912
10993.24 1948
10994.23 2029
10995.22 2064
10996.21 2129
10997.20 2237
10998.19 2273
10999.18 2275
11000.17 2341
11001.16 2373
11002.15 2374
11003.14 2351
11004.12 2352
11005.11 2321
11006.10 2236
11007.09 2182
11008.08 2128
11009.07 2059
11010.06 1986
11011.05 1912
11012.04 1860
11013.03 1802
11014.02 1680
11015.01 1658
11016.00 1587
11016.99 1567
11017.98 1492
11018.97 1458
11019.96 1405
11020.95 1441
11021.94 1432
11022.93 1399
11023.92 1380
11024.91 1355
11025.90 1394
11026.89 1349
11027.88 1348
11028.88 1302
11029.87 1342
11030.86 1295
11031.85 1280
11032.84 1258
11033.83 1297
11034.82 1285
11035.81 1270
11036.80 1284
11037.79 1228
11038.78 1253
11039.77 1248
11040.77 1264
11041.76 1263
11042.75 1222
11043.74 1244
11044.73 1231
11045.72 1216
11046.71 1232
11047.70 1188
11048.70 1196
11049.69 1172
11050.68 1159
11051.67 1163
11052.66 1200
11053.65 1183
11054.65 1156
11055.64 1185
11056.63 1171
11057.62 1182
11058.61 1162
11059.60 1155
11060.60 1126
11061.59 1135
11062.58 1171
11063.57 1194
11064.56 1181
11065.56 1166
11066.55 1192
11067.54 1186
11068.53 1176
11069.53 1159
11070.52 1165
11071.51 1146
11072.50 1143
11073.50 1150
11074.49 1160
11075.48 1160
11076.47 1174
11077.47 1170
11078.46 1176
11079.45 1131
11080.45 1169
11081.44 1173
11082.43 1183
11083.42 1156
11084.42 1173
11085.41 1139
11086.40 1158
11087.40 1110
11088.39 1100
11089.38 1118
11090.38 1130
11091.37 1125
11092.36 1091
11093.36 1116
11094.35 1055
11095.34 1069
11096.34 1051
11097.33 1081
11098.32 1066
11099.32 1062
11100.31 1059
11101.31 1052
11102.30 1043
11103.29 1041
11104.29 1018
11105.28 1023
11106.28 1030
11107.27 1019
11108.26 1020
11109.26 1031
11110.25 1008
11111.25 1007
11112.24 993
11113.24 981
11114.23 1003
11115.22 1005
11116.22 972
11117.21 954
11118.21 974
11119.20 992
11120.20 943
11121.19 1006
11122.19 968
11123.18 963
11124.18 966
11125.17 973
11126.17 971
11127.16 983
11128.16 947
11129.15 965
11130.15 972
11131.14 958
11132.14 932
11133.13 924
11134.13 962
11135.12 952
11136.12 936
11137.11 936
11138.11 937
11139.10 903
11140.10 954
11141.09 970
11142.09 944
11143.09 930
11144.08 922
11145.08 951
11146.07 931
11147.07 933
11148.07 922
11149.06 919
11150.06 919
11151.05 906
11152.05 948
11153.05 959
11154.04 913
11155.04 918
11156.03 885
11157.03 877
11158.03 923
11159.02 923
11160.02 909
11161.02 893
11162.01 871
11163.01 887
11164.01 899
11165.00 905
11166.00 920
11167.00 920
11167.99 939
11168.99 880
11169.99 867
11170.98 889
11171.98 933
11172.98 919
11173.97 919
11174.97 888
11175.97 894
11176.97 935
11177.96 936
11178.96 891
11179.96 923
11180.95 934
11181.95 954
11182.95 913
11183.95 866
11184.94 898
11185.94 916
11186.94 909
11187.94 921
11188.94 936
11189.93 893
11190.93 912
11191.93 898
11192.93 879
11193.92 900
11194.92 905
11195.92 924
11196.92 931
11197.92 899
11198.92 887
11199.91 944
11200.91 954
11201.91 955
11202.91 911
11203.91 931
11204.91 935
11205.90 913
11206.90 941
11207.90 950
11208.90 968
11209.90 973
11210.90 949
11211.90 955
11212.89 959
11213.89 950
11214.89 960
11215.89 981
11216.89 990
11217.89 952
11218.89 981
11219.89 949
11220.89 935
11221.89 919
11222.88 914
11223.88 937
11224.88 956
11225.88 949
11226.88 969
11227.88 919
11228.88 904
11229.88 924
11230.88 926
11231.88 945
11232.88 934
11233.88 941
11234.88 933
11235.88 949
11236.88 871
11237.88 933
11238.88 915
11239.88 930
11240.88 943
11241.88 956
11242.88 946
11243.88 887
11244.88 895
11245.88 939
11246.88 936
11247.88 939
11248.88 939
11249.88 949
11250.88 956
11251.88 932
11252.88 962
11253.88 938
11254.88 980
11255.88 980
11256.89 960
11257.89 933
11258.89 958
11259.89 963
11260.89 980
11261.89 944
11262.89 945
11263.89 991
11264.89 986
11265.89 984
11266.90 970
11267.90 990
11268.90 979
11269.90 998
11270.90 1007
11271.90 1004
11272.90 970
11273.90 1012
11274.91 1017
11275.91 982
11276.91 987
11277.91 994
11278.91 1032
11279.91 993
11280.92 968
11281.92 931
11282.92 922
11283.92 982
11284.92 903
11285.93 872
11286.93 907
11287.93 920
11288.93 898
11289.94 894
11290.94 862
11291.94 876
11292.94 893
11293.94 897
11294.95 883
11295.95 872
11296.95 846
11297.95 862
11298.96 872
11299.96 846
11300.96 857
11301.97 871
11302.97 835
11303.97 827
11304.97 801
11305.98 826
11306.98 841
11307.98 812
11308.99 848
11309.99 828
11310.99 830
11312.00 806
11313.00 873
11314.00 852
11315.01 829
11316.01 825
11317.01 828
11318.02 867
11319.02 848
11320.02 859
11321.03 831
11322.03 848
11323.03 831
11324.04 808
11325.04 856
11326.05 811
11327.05 798
11328.05 816
11329.06 854
11330.06 831
11331.06 835
11332.07 824
11333.07 821
11334.08 855
11335.08 817
11336.09 809
11337.09 804
11338.09 807
11339.10 825
11340.10 795
11341.11 812
11342.11 811
11343.12 819
11344.12 822
11345.13 775
11346.13 789
11347.14 831
11348.14 797
11349.15 810
11350.15 799
11351.16 795
11352.16 808
11353.17 778
11354.17 790
11355.18 776
11356.18 763
11357.19 756
11358.19 758
11359.20 744
11360.20 759
11361.21 770
11362.21 777
11363.22 774
11364.22 726
11365.23 758
11366.23 770
11367.24 760
11368.25 756
11369.25 755
11370.26 728
11371.26 731
11372.27 747
11373.28 751
11374.28 696
11375.29 713
11376.29 725
11377.30 727
11378.31 735
11379.31 681
11380.32 706
11381.32 706
11382.33 714
11383.34 713
11384.34 722
11385.35 711
11386.36 696
11387.36 723
11388.37 703
11389.38 702
11390.38 722
11391.39 706
11392.40 722
11393.40 683
11394.41 713
11395.42 690
11396.42 690
11397.43 703
11398.44 674
11399.44 698
11400.45 705
11401.46 690
11402.47 698
11403.47 672
11404.48 689
11405.49 685
11406.50 682
11407.50 664
11408.51 676
11409.52 655
11410.53 686
11411.53 699
11412.54 675
11413.55 691
11414.56 703
11415.56 706
11416.57 702
11417.58 693
11418.59 697
11419.60 667
11420.60 672
11421.61 705
11422.62 691
11423.63 669
11424.64 664
11425.64 682
11426.65 707
11427.66 690
11428.67 673
11429.68 659
11430.69 682
11431.70 670
11432.70 661
11433.71 688
11434.72 669
11435.73 649
11436.74 662
11437.75 662
11438.76 665
11439.76 669
11440.77 659
11441.78 642
11442.79 646
11443.80 648
11444.81 702
11445.82 683
11446.83 664
11447.84 653
11448.85 666
11449.86 670
11450.87 638
11451.87 649
11452.88 649
11453.89 640
11454.90 653
11455.91 657
11456.92 646
11457.93 633
11458.94 617
11459.95 628
11460.96 656
11461.97 651
11462.98 682
11463.99 653
11465.00 636
11466.01 632
11467.02 650
11468.03 659
11469.04 633
11470.05 657
11471.06 663
11472.07 643
11473.08 658
11474.09 629
11475.10 639
11476.11 607
11477.12 629
11478.13 646
11479.15 633
11480.16 608
11481.17 617
11482.18 635
11483.19 668
11484.20 606
11485.21 626
11486.22 615
11487.23 657
11488.24 639
11489.25 603
11490.26 631
11491.28 618
11492.29 592
11493.30 630
11494.31 624
11495.32 614
11496.33 630
11497.34 628
11498.36 632
11499.37 613
11500.38 623
11501.39 620
11502.40 636
11503.41 637
11504.42 604
11505.44 638
11506.45 601
11507.46 585
11508.47 618
11509.48 613
11510.50 615
11511.51 584
11512.52 603
11513.53 638
11514.54 619
11515.56 604
11516.57 640
11517.58 629
11518.59 609
11519.61 591
11520.62 631
11521.63 606
11522.64 627
11523.66 604
11524.67 628
11525.68 605
11526.69 612
11527.71 624
11528.72 632
11529.73 640
11530.75 620
11531.76 680
11532.77 624
11533.78 623
11534.80 633
11535.81 663
11536.82 656
11537.84 634
11538.85 650
11539.86 656
11540.88 649
11541.89 660
11542.90 657
11543.92 645
11544.93 632
11545.94 694
11546.96 656
11547.97 660
11548.98 632
11550.00 629
11551.01 652
11552.03 651
11553.04 622
11554.05 621
11555.07 635
11556.08 617
11557.10 613
11558.11 603
11559.12 600
11560.14 609
11561.15 613
11562.17 589
11563.18 585
11564.20 599
11565.21 596
11566.22 608
11567.24 575
11568.25 604
11569.27 611
11570.28 596
11571.30 585
11572.31 570
11573.33 588
11574.34 606
11575.36 580
11576.37 602
11577.39 594
11578.40 614
11579.42 583
11580.43 582
11581.45 600
11582.46 575
11583.48 576
11584.49 585
11585.51 597
11586.52 580
11587.54 608
11588.55 590
11589.57 596
11590.58 588
11591.60 602
11592.61 596
11593.63 594
11594.65 568
11595.66 580
11596.68 582
11597.69 587
11598.71 594
11599.73 581
11600.74 621
11601.76 598
11602.77 605
11603.79 610
11604.81 597
11605.82 602
11606.84 604
11607.85 593
11608.87 619
11609.89 592
11610.90 604
11611.92 601
11612.94 559
11613.95 579
11614.97 583
11615.99 576
11617.00 576
11618.02 576
11619.04 579
11620.05 566
11621.07 593
11622.09 638
11623.10 580
11624.12 577
11625.14 595
11626.15 587
11627.17 572
11628.19 589
11629.21 577
11630.22 623
11631.24 626
11632.26 581
11633.28 569
11634.29 599
11635.31 576
11636.33 570
11637.34 584
11638.36 589
11639.38 587
11640.40 591
11641.42 599
11642.43 584
11643.45 577
11644.47 584
11645.49 611
11646.50 649
11647.52 583
11648.54 588
11649.56 592
11650.58 623
11651.60 594
11652.61 585
11653.63 591
11654.65 602
11655.67 605
11656.69 608
11657.71 610
11658.72 598
11659.74 624
11660.76 598
11661.78 604
11662.80 604
11663.82 612
11664.84 630
11665.85 649
11666.87 590
11667.89 611
11668.91 599
11669.93 639
11670.95 630
11671.97 639
11672.99 619
11674.01 645
11675.03 656
11676.05 625
11677.06 616
11678.08 595
11679.10 637
11680.12 627
11681.14 611
11682.16 610
11683.18 603
11684.20 610
11685.22 639
11686.24 645
11687.26 622
11688.28 621
11689.30 628
11690.32 607
11691.34 610
11692.36 613
11693.38 608
11694.40 632
11695.42 617
11696.44 634
11697.46 619
11698.48 659
11699.50 652
11700.52 649
11701.54 616
11702.56 654
11703.58 614
11704.60 671
11705.62 668
11706.64 658
11707.66 663
11708.68 668
11709.71 639
11710.73 655
11711.75 666
11712.77 637
11713.79 669
11714.81 658
11715.83 650
11716.85 640
11717.87 647
11718.89 649
11719.91 647
11720.94 690
11721.96 686
11722.98 651
11724.00 659
11725.02 676
11726.04 689
11727.06 697
11728.09 660
11729.11 674
11730.13 680
11731.15 672
11732.17 670
11733.19 662
11734.22 660
11735.24 700
11736.26 683
11737.28 716
11738.30 710
11739.33 717
11740.35 728
11741.37 734
11742.39 714
11743.41 718
11744.44 733
11745.46 709
11746.48 714
11747.50 725
11748.53 731
11749.55 689
11750.57 753
11751.59 728
11752.62 730
11753.64 732
11754.66 769
11755.68 732
11756.71 739
11757.73 740
11758.75 733
11759.77 746
11760.80 746
11761.82 715
11762.84 741
11763.87 770
11764.89 770
11765.91 740
11766.94 772
11767.96 770
11768.98 760
11770.01 796
11771.03 774
11772.05 791
11773.08 798
11774.10 798
11775.12 815
11776.15 809
11777.17 806
11778.19 803
11779.22 848
11780.24 830
11781.27 801
11782.29 825
11783.31 819
11784.34 850
11785.36 843
11786.39 829
11787.41 815
11788.43 837
11789.46 838
11790.48 834
11791.51 855
11792.53 861
11793.56 831
11794.58 852
11795.60 870
11796.63 873
11797.65 830
11798.68 901
11799.70 875
11800.73 868
11801.75 876
11802.78 886
11803.80 909
11804.83 898
11805.85 883
11806.88 887
11807.90 921
11808.93 915
11809.95 951
11810.98 940
11812.00 921
11813.03 941
11814.05 948
11815.08 929
11816.10 927
11817.13 931
11818.15 950
11819.18 994
11820.20 954
11821.23 959
11822.26 957
11823.28 990
11824.31 966
11825.33 988
11826.36 979
11827.38 991
11828.41 987
11829.44 1019
11830.46 1015
11831.49 988
11832.51 1000
11833.54 1025
11834.57 1067
11835.59 1040
11836.62 1030
11837.65 1058
11838.67 1052
11839.70 1050
11840.72 1070
11841.75 1034
11842.78 1078
11843.80 1080
11844.83 1087
11845.86 1106
11846.88 1122
11847.91 1111
11848.94 1148
11849.96 1113
11850.99 1118
11852.02 1161
11853.05 1180
11854.07 1188
11855.10 1152
11856.13 1175
11857.15 1174
11858.18 1202
11859.21 1210
11860.24 1254
11861.26 1218
11862.29 1218
11863.32 1210
11864.34 1244
11865.37 1235
11866.40 1232
11867.43 1250
11868.46 1293
11869.48 1265
11870.51 1304
11871.54 1296
11872.57 1317
11873.59 1366
11874.62 1354
11875.65 1347
11876.68 1352
11877.71 1355
11878.73 1375
11879.76 1362
11880.79 1356
11881.82 1396
11882.85 1432
11883.87 1449
11884.90 1444
11885.93 1432
11886.96 1477
11887.99 1515
11889.02 1495
11890.05 1522
11891.07 1568
11892.10 1586
11893.13 1624
11894.16 1623
11895.19 1632
11896.22 1617
11897.25 1656
11898.28 1681
11899.30 1759
11900.33 1787
11901.36 1812
11902.39 1830
11903.42 1835
11904.45 1844
11905.48 1872
11906.51 1899
11907.54 1870
11908.57 1886
11909.60 1915
11910.63 1931
11911.66 1914
11912.69 1875
11913.71 1878
11914.74 1843
11915.77 1829
11916.80 1834
11917.83 1852
11918.86 1808
11919.89 1790
11920.92 1825
11921.95 1876
11922.98 1827
11924.01 1881
11925.04 1883
11926.07 1880
11927.10 1881
11928.13 1906
11929.16 1942
11930.19 1982
11931.22 1981
11932.25 1974
11933.29 1965
11934.32 1988
11935.35 1966
11936.38 1945
11937.41 1949
11938.44 1915
11939.47 1917
11940.50 1860
11941.53 1849
11942.56 1801
11943.59 1751
11944.62 1706
11945.65 1648
11946.69 1609
11947.72 1610
11948.75 1592
11949.78 1569
11950.81 1546
11951.84 1484
11952.87 1515
11953.90 1464
11954.93 1499
11955.97 1463
11957.00 1426
11958.03 1433
11959.06 1457
11960.09 1442
11961.12 1448
11962.16 1446
11963.19 1459
11964.22 1504
11965.25 1458
11966.28 1425
11967.31 1441
11968.35 1486
11969.38 1462
11970.41 1424
11971.44 1426
11972.47 1457
11973.51 1423
11974.54 1452
11975.57 1479
11976.60 1486
11977.64 1490
11978.67 1448
11979.70 1487
11980.73 1481
11981.77 1454
11982.80 1436
11983.83 1520
11984.86 1511
11985.90 1482
11986.93 1460
11987.96 1510
11988.99 1506
11990.03 1482
11991.06 1470
11992.09 1523
11993.13 1482
11994.16 1505
11995.19 1524
11996.23 1552
11997.26 1552
11998.29 1565
11999.33 1585
12000.36 1595
12001.39 1584
12002.43 1551
12003.46 1569
12004.49 1603
12005.53 1575
12006.56 1577
12007.59 1609
12008.63 1600
12009.66 1620
12010.69 1579
12011.73 1637
12012.76 1653
12013.80 1656
12014.83 1685
12015.86 1652
12016.90 1696
12017.93 1650
12018.97 1679
12020.00 1711
12021.03 1733
12022.07 1699
12023.10 1755
12024.14 1715
12025.17 1701
12026.21 1702
12027.24 1673
12028.28 1724
12029.31 1751
12030.34 1717
12031.38 1728
12032.41 1744
12033.45 1713
12034.48 1718
12035.52 1703
12036.55 1684
12037.59 1728
12038.62 1713
12039.66 1715
12040.69 1677
12041.73 1685
12042.76 1701
12043.80 1715
12044.83 1651
12045.87 1717
12046.90 1714
12047.94 1714
12048.98 1750
12050.01 1726
12051.05 1738
12052.08 1720
12053.12 1702
12054.15 1748
12055.19 1737
12056.22 1746
12057.26 1706
12058.30 1714
12059.33 1711
12060.37 1742
12061.40 1705
12062.44 1697
12063.48 1703
12064.51 1669
12065.55 1650
12066.58 1675
12067.62 1609
12068.66 1591
12069.69 1566
12070.73 1547
12071.77 1523
12072.80 1526
12073.84 1532
12074.88 1501
12075.91 1472
12076.95 1508
12077.99 1510
12079.02 1471
12080.06 1465
12081.10 1512
12082.13 1437
12083.17 1456
12084.21 1466
12085.24 1467
12086.28 1430
12087.32 1454
12088.35 1501
12089.39 1475
12090.43 1438
12091.47 1467
12092.50 1478
12093.54 1478
12094.58 1459
12095.62 1457
12096.65 1463
12097.69 1461
12098.73 1487
12099.77 1494
12100.80 1487
12101.84 1506
12102.88 1487
12103.92 1518
12104.95 1460
12105.99 1448
12107.03 1452
12108.07 1421
12109.11 1397
12110.14 1403
12111.18 1387
12112.22 1344
12113.26 1356
12114.30 1356
12115.34 1344
12116.37 1294
12117.41 1258
12118.45 1254
12119.49 1258
12120.53 1238
12121.57 1208
12122.60 1183
12123.64 1197
12124.68 1216
12125.72 1178
12126.76 1144
12127.80 1160
12128.84 1147
12129.88 1137
12130.91 1177
12131.95 1141
12132.99 1145
12134.03 1156
12135.07 1130
12136.11 1104
12137.15 1116
12138.19 1126
12139.23 1146
12140.27 1134
12141.31 1095
12142.35 1106
12143.39 1126
12144.43 1109
12145.46 1091
12146.50 1074
12147.54 1105
12148.58 1095
12149.62 1078
12150.66 1065
12151.70 1048
12152.74 1059
12153.78 1098
12154.82 1094
12155.86 1055
12156.90 1041
12157.94 1051
12158.98 1049
12160.02 1018
12161.06 1005
12162.10 1045
12163.14 1031
12164.18 1003
12165.23 1024
12166.27 1026
12167.31 1005
12168.35 1022
12169.39 971
12170.43 985
12171.47 979
12172.51 1003
12173.55 992
12174.59 999
12175.63 996
12176.67 980
12177.71 1009
12178.75 985
12179.80 943
12180.84 955
12181.88 976
12182.92 951
12183.96 945
12185.00 955
12186.04 941
12187.08 958
12188.13 931
12189.17 932
12190.21 900
12191.25 927
12192.29 923
12193.33 948
12194.37 925
12195.42 921
12196.46 928
12197.50 954
12198.54 911
12199.58 906
12200.63 880
12201.67 917
12202.71 925
12203.75 922
12204.79 890
12205.84 891
12206.88 890
12207.92 880
12208.96 919
12210.01 891
12211.05 895
12212.09 890
12213.13 887
12214.17 897
12215.22 894
12216.26 907
12217.30 887
12218.35 873
12219.39 853
12220.43 844
12221.47 859
12222.52 855
12223.56 828
12224.60 822
12225.65 825
12226.69 844
12227.73 830
12228.77 855
12229.82 832
12230.86 812
12231.90 813
12232.95 836
12233.99 834
12235.03 805
12236.08 819
12237.12 832
12238.16 831
12239.21 809
12240.25 826
12241.30 805
12242.34 823
12243.38 790
12244.43 796
12245.47 814
12246.51 802
12247.56 800
12248.60 793
12249.65 787
12250.69 778
12251.73 776
12252.78 784
12253.82 777
12254.87 778
12255.91 769
12256.96 796
12258.00 788
12259.04 787
12260.09 772
12261.13 734
12262.18 778
12263.22 755
12264.27 751
12265.31 733
12266.36 759
12267.40 756
12268.45 756
12269.49 729
12270.54 753
12271.58 748
12272.63 741
12273.67 737
12274.72 733
12275.76 729
12276.81 710
12277.85 749
12278.90 719
12279.94 712
12280.99 729
12282.03 722
12283.08 720
12284.12 700
12285.17 713
12286.22 743
12287.26 697
12288.31 725
12289.35 718
12290.40 707
12291.44 698
12292.49 705
12293.54 685
12294.58 730
12295.63 741
12296.67 713
12297.72 713
12298.77 677
12299.81 710
12300.86 681
12301.90 680
12302.95 700
12304.00 705
12305.04 683
12306.09 704
12307.14 699
12308.18 715
12309.23 709
12310.28 713
12311.32 691
12312.37 721
12313.42 693
12314.46 704
12315.51 730
12316.56 706
12317.60 672
12318.65 671
12319.70 695
12320.74 674
12321.79 693
12322.84 702
12323.89 708
12324.93 687
12325.98 680
12327.03 677
12328.08 683
12329.12 666
12330.17 700
12331.22 726
12332.27 687
12333.31 665
12334.36 682
12335.41 706
12336.46 677
12337.50 708
12338.55 696
12339.60 724
12340.65 721
12341.70 688
12342.74 687
12343.79 708
12344.84 678
12345.89 713
12346.94 692
12347.98 716
12349.03 704
12350.08 688
12351.13 701
12352.18 700
12353.23 666
12354.27 684
12355.32 661
12356.37 673
12357.42 678
12358.47 676
12359.52 680
12360.57 659
12361.61 704
12362.66 733
12363.71 659
12364.76 689
12365.81 688
12366.86 715
12367.91 653
12368.96 706
12370.01 693
12371.06 696
12372.11 706
12373.15 686
12374.20 694
12375.25 698
12376.30 696
12377.35 679
12378.40 697
12379.45 671
12380.50 693
12381.55 689
12382.60 710
12383.65 681
12384.70 694
12385.75 724
12386.80 702
12387.85 692
12388.90 688
12389.95 705
12391.00 717
12392.05 705
12393.10 735
12394.15 706
12395.20 715
12396.25 702
12397.30 713
12398.35 741
12399.40 703
12400.45 723
12401.50 728
12402.55 744
12403.60 707
12404.65 711
12405.70 730
12406.75 736
12407.81 726
12408.86 740
12409.91 766
12410.96 727
12412.01 733
12413.06 718
12414.11 679
12415.16 725
12416.21 744
12417.26 732
12418.32 723
12419.37 732
12420.42 764
12421.47 760
12422.52 741
12423.57 743
12424.62 763
12425.68 744
12426.73 748
12427.78 760
12428.83 744
12429.88 762
12430.93 765
12431.99 770
12433.04 747
12434.09 762
12435.14 780
12436.19 766
12437.24 742
12438.30 779
12439.35 756
12440.40 803
12441.45 787
12442.51 753
12443.56 772
12444.61 769
12445.66 774
12446.71 780
12447.77 799
12448.82 801
12449.87 774
12450.92 788
12451.98 789
12453.03 838
12454.08 816
12455.14 840
12456.19 826
12457.24 851
12458.29 830
12459.35 838
12460.40 875
12461.45 864
12462.51 849
12463.56 866
12464.61 880
12465.67 915
12466.72 942
12467.77 934
12468.83 937
12469.88 974
12470.93 974
12471.99 1010
12473.04 1013
12474.09 1104
12475.15 1068
12476.20 1046
12477.25 1069
12478.31 1085
12479.36 1082
12480.42 1103
12481.47 1061
12482.52 1076
12483.58 1084
12484.63 1087
12485.69 1045
12486.74 1027
12487.79 1020
12488.85 1027
12489.90 1007
12490.96 956
12492.01 947
12493.06 933
12494.12 919
12495.17 913
12496.23 908
12497.28 887
12498.34 925
12499.39 893
12500.45 866
12501.50 841
12502.56 879
12503.61 902
12504.67 907
12505.72 855
12506.78 835
12507.83 829
12508.89 881
12509.94 862
12511.00 857
12512.05 897
12513.11 906
12514.16 884
12515.22 855
12516.27 851
12517.33 854
12518.38 854
12519.44 856
12520.49 890
12521.55 859
12522.60 865
12523.66 880
12524.72 895
12525.77 868
12526.83 867
12527.88 847
12528.94 855
12530.00 879
12531.05 870
12532.11 923
12533.16 891
12534.22 858
12535.28 868
12536.33 884
12537.39 900
12538.44 881
12539.50 911
12540.56 898
12541.61 918
12542.67 931
12543.73 941
12544.78 931
12545.84 955
12546.90 952
12547.95 993
12549.01 1002
12550.07 973
12551.12 986
12552.18 987
12553.24 996
12554.29 1012
12555.35 990
12556.41 983
12557.47 988
12558.52 997
12559.58 1004
12560.64 972
12561.69 986
12562.75 952
12563.81 973
12564.87 953
12565.92 938
12566.98 966
12568.04 970
12569.10 925
12570.15 919
12571.21 925
12572.27 925
12573.33 936
12574.38 906
12575.44 879
12576.50 894
12577.56 915
12578.62 901
12579.67 927
12580.73 901
12581.79 887
12582.85 902
12583.91 883
12584.96 878
12586.02 884
12587.08 922
12588.14 880
12589.20 900
12590.26 892
12591.32 893
12592.37 896
12593.43 897
12594.49 899
12595.55 902
12596.61 898
12597.67 901
12598.73 888
12599.78 889
12600.84 884
12601.90 898
12602.96 903
12604.02 926
12605.08 931
12606.14 915
12607.20 952
12608.26 898
12609.32 923
12610.38 940
12611.44 950
12612.49 958
12613.55 952
12614.61 944
12615.67 965
12616.73 967
12617.79 984
12618.85 986
12619.91 991
12620.97 1012
12622.03 1013
12623.09 1039
12624.15 1011
12625.21 1039
12626.27 1025
12627.33 1036
12628.39 1000
12629.45 1063
12630.51 1045
12631.57 1061
12632.63 1051
12633.69 1070
12634.75 1046
12635.81 1039
12636.87 1058
12637.93 1044
12638.99 1042
12640.05 994
12641.12 982
12642.18 984
12643.24 996
12644.30 955
12645.36 957
12646.42 976
12647.48 969
12648.54 924
12649.60 918
12650.66 923
12651.72 916
12652.78 901
12653.85 891
12654.91 889
12655.97 885
12657.03 894
12658.09 895
12659.15 891
12660.21 842
12661.28 859
12662.34 896
12663.40 923
12664.46 865
12665.52 880
12666.58 862
12667.64 850
12668.71 869
12669.77 876
12670.83 873
12671.89 899
12672.95 869
12674.02 863
12675.08 891
12676.14 853
12677.20 880
12678.26 873
12679.33 868
12680.39 857
12681.45 863
12682.51 884
12683.58 860
12684.64 852
12685.70 887
12686.76 872
12687.83 833
12688.89 848
12689.95 866
12691.01 869
12692.08 852
12693.14 865
12694.20 852
12695.27 871
12696.33 846
12697.39 817
12698.45 858
12699.52 841
12700.58 854
12701.64 917
12702.71 904
12703.77 860
12704.83 876
12705.90 865
12706.96 873
12708.02 840
12709.09 894
12710.15 898
12711.21 915
12712.28 868
12713.34 848
12714.40 892
12715.47 902
12716.53 894
12717.60 906
12718.66 924
12719.72 890
12720.79 877
12721.85 914
12722.92 902
12723.98 880
12725.04 876
12726.11 913
12727.17 899
12728.24 895
12729.30 872
12730.37 885
12731.43 886
12732.49 886
12733.56 897
12734.62 905
12735.69 882
12736.75 911
12737.82 936
12738.88 913
12739.95 876
12741.01 882
12742.08 876
12743.14 897
12744.21 844
12745.27 860
12746.34 879
12747.40 835
12748.47 837
12749.53 846
12750.60 863
12751.66 821
12752.73 842
12753.79 857
12754.86 842
12755.92 831
12756.99 834
12758.05 830
12759.12 830
12760.18 810
12761.25 831
12762.32 844
12763.38 823
12764.45 848
12765.51 856
12766.58 823
12767.65 804
12768.71 832
12769.78 845
12770.84 813
12771.91 794
12772.98 803
12774.04 766
12775.11 801
12776.17 809
12777.24 776
12778.31 799
12779.37 782
12780.44 760
12781.51 791
12782.57 812
12783.64 765
12784.71 786
12785.77 780
12786.84 775
12787.91 781
12788.97 749
12790.04 776
12791.11 767
12792.17 761
12793.24 777
12794.31 760
12795.37 764
12796.44 772
12797.51 779
12798.58 782
12799.64 769
12800.71 759
12801.78 805
12802.85 787
12803.91 770
12804.98 783
12806.05 787
12807.12 766
12808.18 764
12809.25 800
12810.32 798
12811.39 757
12812.45 739
12813.52 759
12814.59 772
12815.66 769
12816.73 760
12817.79 798
12818.86 776
12819.93 780
12821.00 776
12822.07 767
12823.13 781
12824.20 787
12825.27 801
12826.34 798
12827.41 773
12828.48 779
12829.54 786
12830.61 778
12831.68 764
12832.75 749
12833.82 810
12834.89 775
12835.96 753
12837.02 777
12838.09 743
12839.16 727
12840.23 747
12841.30 756
12842.37 741
12843.44 737
12844.51 746
12845.58 715
12846.65 715
12847.72 726
12848.78 711
12849.85 733
12850.92 697
12851.99 718
12853.06 699
12854.13 677
12855.20 681
12856.27 664
12857.34 657
12858.41 700
12859.48 695
12860.55 667
12861.62 651
12862.69 663
12863.76 667
12864.83 652
12865.90 662
12866.97 657
12868.04 633
12869.11 634
12870.18 634
12871.25 622
12872.32 646
12873.39 630
12874.46 609
12875.53 643
12876.60 633
12877.67 625
12878.74 624
12879.81 609
12880.88 618
12881.95 644
12883.03 644
12884.10 619
12885.17 627
12886.24 634
12887.31 609
12888.38 607
12889.45 611
12890.52 603
12891.59 597
12892.66 613
12893.74 616
12894.81 635
12895.88 623
12896.95 609
12898.02 620
12899.09 604
12900.16 606
12901.23 624
12902.31 639
12903.38 595
12904.45 605
12905.52 582
12906.59 588
12907.66 586
12908.74 589
12909.81 611
12910.88 589
12911.95 601
12913.02 605
12914.10 608
12915.17 599
12916.24 597
12917.31 597
12918.38 572
12919.46 598
12920.53 591
12921.60 616
12922.67 568
12923.75 582
12924.82 601
12925.89 594
12926.96 575
12928.04 559
12929.11 596
12930.18 614
12931.25 558
12932.33 577
12933.40 595
12934.47 586
12935.55 588
12936.62 574
12937.69 574
12938.76 606
12939.84 586
12940.91 583
12941.98 583
12943.06 556
12944.13 574
12945.20 576
12946.28 585
12947.35 562
12948.42 553
12949.50 553
12950.57 564
12951.64 567
12952.72 573
12953.79 568
12954.87 567
12955.94 547
12957.01 570
12958.09 581
12959.16 546
12960.23 572
12961.31 599
12962.38 567
12963.46 565
12964.53 554
12965.60 567
12966.68 549
12967.75 551
12968.83 593
12969.90 589
12970.98 561
12972.05 572
12973.13 541
12974.20 522
12975.27 553
12976.35 572
12977.42 588
12978.50 582
12979.57 560
12980.65 582
12981.72 561
12982.80 580
12983.87 551
12984.95 567
12986.02 544
12987.10 579
12988.17 561
12989.25 567
12990.32 576
12991.40 569
12992.47 566
12993.55 569
12994.62 560
12995.70 581
12996.77 589
12997.85 564
12998.93 552
13000.00 591
13001.08 576
13002.15 579
13003.23 557
13004.30 528
13005.38 571
13006.46 561
13007.53 553
13008.61 556
13009.68 590
13010.76 573
13011.84 553
13012.91 545
13013.99 562
13015.06 557
13016.14 547
13017.22 589
13018.29 572
13019.37 551
13020.45 541
13021.52 580
13022.60 571
13023.68 557
13024.75 540
13025.83 581
13026.91 560
13027.98 566
13029.06 540
13030.14 570
13031.21 565
13032.29 568
13033.37 577
13034.44 547
13035.52 558
13036.60 576
13037.67 602
13038.75 546
13039.83 560
13040.91 569
13041.98 587
13043.06 566
13044.14 570
13045.22 565
13046.29 595
13047.37 575
13048.45 574
13049.53 587
13050.60 576
13051.68 538
13052.76 543
13053.84 584
13054.91 556
13055.99 577
13057.07 560
13058.15 568
13059.23 559
13060.30 523
13061.38 545
13062.46 576
13063.54 571
13064.62 569
13065.70 551
13066.77 559
13067.85 573
13068.93 578
13070.01 588
13071.09 558
13072.17 568
13073.25 579
13074.32 607
13075.40 558
13076.48 551
13077.56 582
13078.64 619
13079.72 593
13080.80 556
13081.88 575
13082.95 589
13084.03 589
13085.11 591
13086.19 588
13087.27 574
13088.35 601
13089.43 613
13090.51 580
13091.59 573
13092.67 564
13093.75 572
13094.83 587
13095.91 562
13096.99 577
13098.07 596
13099.15 585
13100.22 582
13101.30 563
13102.38 596
13103.46 590
13104.54 584
13105.62 599
13106.70 581
13107.78 568
13108.86 564
13109.94 609
13111.02 623
13112.10 586
13113.19 607
13114.27 607
13115.35 606
13116.43 579
13117.51 591
13118.59 598
13119.67 587
13120.75 618
13121.83 581
13122.91 613
13123.99 581
13125.07 611
13126.15 602
13127.23 616
13128.31 603
13129.39 605
13130.48 617
13131.56 650
13132.64 656
13133.72 613
13134.80 633
13135.88 628
13136.96 633
13138.04 617
13139.12 636
13140.21 594
13141.29 655
13142.37 609
13143.45 634
13144.53 612
13145.61 625
13146.70 657
13147.78 636
13148.86 627
13149.94 630
13151.02 651
13152.10 632
13153.19 643
13154.27 648
13155.35 679
13156.43 623
13157.51 648
13158.60 630
13159.68 638
13160.76 640
13161.84 646
13162.93 651
13164.01 662
13165.09 633
13166.17 662
13167.25 679
13168.34 680
13169.42 656
13170.50 652
13171.59 669
13172.67 635
13173.75 645
13174.83 670
13175.92 669
13177.00 677
13178.08 685
13179.17 669
13180.25 670
13181.33 670
13182.41 644
13183.50 684
13184.58 683
13185.66 673
13186.75 689
13187.83 699
13188.91 680
13190.00 670
13191.08 692
13192.16 703
13193.25 694
13194.33 684
13195.42 692
13196.50 726
13197.58 671
13198.67 698
13199.75 712
13200.83 687
13201.92 696
13203.00 719
13204.09 720
13205.17 704
13206.25 722
13207.34 731
13208.42 733
13209.51 711
13210.59 711
13211.68 708
13212.76 713
13213.84 723
13214.93 731
13216.01 759
13217.10 711
13218.18 739
13219.27 747
13220.35 776
13221.44 746
13222.52 739
13223.61 773
13224.69 758
13225.78 732
13226.86 743
13227.95 772
13229.03 760
13230.12 772
13231.20 763
13232.29 771
13233.37 740
13234.46 768
13235.54 755
13236.63 779
13237.71 787
13238.80 787
13239.88 793
13240.97 788
13242.05 775
13243.14 798
13244.23 812
13245.31 806
13246.40 773
13247.48 812
13248.57 843
13249.65 832
13250.74 821
13251.83 799
13252.91 816
13254.00 800
13255.08 855
13256.17 829
13257.26 823
13258.34 790
13259.43 851
13260.52 852
13261.60 875
13262.69 853
13263.77 878
13264.86 902
13265.95 876
13267.03 854
13268.12 871
13269.21 906
13270.29 924
13271.38 900
13272.47 898
13273.55 893
13274.64 891
13275.73 931
13276.82 912
13277.90 934
13278.99 930
13280.08 966
13281.16 954
13282.25 953
13283.34 964
13284.43 976
13285.51 993
13286.60 988
13287.69 963
13288.78 979
13289.86 978
13290.95 995
13292.04 1026
13293.13 1052
13294.21 1025
13295.30 996
13296.39 1043
13297.48 1023
13298.56 1019
13299.65 1047
13300.74 1042
13301.83 1080
13302.92 1059
13304.00 1063
13305.09 1082
13306.18 1086
13307.27 1067
13308.36 1105
13309.45 1088
13310.53 1083
13311.62 1108
13312.71 1128
13313.80 1135
13314.89 1117
13315.98 1122
13317.07 1128
13318.15 1119
13319.24 1121
13320.33 1094
13321.42 1126
13322.51 1155
13323.60 1141
13324.69 1206
13325.78 1157
13326.87 1165
13327.95 1177
13329.04 1207
13330.13 1202
13331.22 1200
13332.31 1210
13333.40 1213
13334.49 1213
13335.58 1225
13336.67 1243
13337.76 1258
13338.85 1272
13339.94 1232
13341.03 1272
13342.12 1260
13343.21 1263
13344.30 1269
13345.39 1267
13346.48 1224
13347.57 1256
13348.66 1271
13349.75 1288
13350.84 1260
13351.93 1275
13353.02 1283
13354.11 1294
13355.20 1296
13356.29 1328
13357.38 1331
13358.47 1291
13359.56 1306
13360.65 1286
13361.74 1326
13362.83 1323
13363.92 1314
13365.01 1349
13366.10 1336
13367.19 1339
13368.28 1361
13369.37 1391
13370.46 1392
13371.55 1360
13372.65 1328
13373.74 1321
13374.83 1343
13375.92 1382
13377.01 1315
13378.10 1342
13379.19 1279
13380.28 1282
13381.37 1309
13382.47 1279
13383.56 1247
13384.65 1253
13385.74 1250
13386.83 1230
13387.92 1200
13389.01 1195
13390.11 1199
13391.20 1201
13392.29 1198
13393.38 1152
13394.47 1179
13395.56 1160
13396.66 1194
13397.75 1166
13398.84 1154
13399.93 1135
13401.02 1153
13402.12 1164
13403.21 1156
13404.30 1150
13405.39 1128
13406.49 1149
13407.58 1148
13408.67 1142
13409.76 1124
13410.86 1160
13411.95 1139
13413.04 1152
13414.13 1154
13415.23 1149
13416.32 1135
13417.41 1156
13418.50 1138
13419.60 1148
13420.69 1115
13421.78 1116
13422.88 1131
13423.97 1142
13425.06 1153
13426.15 1128
13427.25 1129
13428.34 1103
13429.43 1153
13430.53 1187
13431.62 1186
13432.71 1156
13433.81 1134
13434.90 1142
13435.99 1198
13437.09 1147
13438.18 1150
13439.27 1192
13440.37 1181
13441.46 1150
13442.56 1183
13443.65 1170
13444.74 1166
13445.84 1195
13446.93 1185
13448.03 1193
13449.12 1175
13450.21 1213
13451.31 1206
13452.40 1211
13453.50 1232
13454.59 1227
13455.68 1241
13456.78 1257
13457.87 1231
13458.97 1244
13460.06 1234
13461.16 1218
13462.25 1251
13463.35 1242
13464.44 1253
13465.54 1245
13466.63 1288
13467.73 1250
13468.82 1274
13469.91 1289
13471.01 1310
13472.10 1304
13473.20 1279
13474.29 1262
13475.39 1278
13476.48 1273
13477.58 1287
13478.68 1300
13479.77 1321
13480.87 1343
13481.96 1358
13483.06 1330
13484.15 1320
13485.25 1303
13486.34 1327
13487.44 1330
13488.53 1336
13489.63 1302
13490.73 1345
13491.82 1368
13492.92 1343
13494.01 1342
13495.11 1368
13496.21 1366
13497.30 1384
13498.40 1382
13499.49 1379
13500.59 1410
13501.69 1439
13502.78 1422
13503.88 1429
13504.97 1441
13506.07 1412
13507.17 1400
13508.26 1399
13509.36 1427
13510.46 1420
13511.55 1405
13512.65 1385
13513.75 1410
13514.84 1395
13515.94 1386
13517.04 1403
13518.13 1379
13519.23 1356
13520.33 1344
13521.42 1351
13522.52 1331
13523.62 1313
13524.72 1323
13525.81 1291
13526.91 1312
13528.01 1298
13529.10 1283
13530.20 1310
13531.30 1277
13532.40 1290
13533.49 1278
13534.59 1271
13535.69 1252
13536.79 1250
13537.88 1218
13538.98 1249
13540.08 1260
13541.18 1284
13542.28 1222
13543.37 1204
13544.47 1202
13545.57 1200
13546.67 1171
13547.77 1190
13548.86 1177
13549.96 1151
13551.06 1186
13552.16 1127
13553.26 1178
13554.35 1171
13555.45 1140
13556.55 1131
13557.65 1147
13558.75 1136
13559.85 1147
13560.95 1137
13562.04 1122
13563.14 1113
13564.24 1124
13565.34 1132
13566.44 1118
13567.54 1135
13568.64 1099
13569.74 1134
13570.83 1116
13571.93 1134
13573.03 1125
13574.13 1134
13575.23 1125
13576.33 1100
13577.43 1103
13578.53 1092
13579.63 1136
13580.73 1132
13581.83 1089
13582.93 1098
13584.03 1095
13585.13 1109
13586.22 1129
13587.32 1118
13588.42 1113
13589.52 1099
13590.62 1119
13591.72 1097
13592.82 1112
13593.92 1077
13595.02 1103
13596.12 1097
13597.22 1124
13598.32 1102
13599.42 1131
13600.52 1134
13601.62 1128
13602.72 1102
13603.82 1111
13604.92 1116
13606.03 1127
13607.13 1138
13608.23 1135
13609.33 1092
13610.43 1091
13611.53 1149
13612.63 1132
13613.73 1112
13614.83 1133
13615.93 1144
13617.03 1151
13618.13 1098
13619.23 1122
13620.33 1155
13621.44 1114
13622.54 1131
13623.64 1142
13624.74 1135
13625.84 1132
13626.94 1144
13628.04 1161
13629.14 1140
13630.25 1144
13631.35 1141
13632.45 1204
13633.55 1130
13634.65 1131
13635.75 1137
13636.85 1160
13637.96 1175
13639.06 1158
13640.16 1184
13641.26 1161
13642.36 1168
13643.47 1166
13644.57 1130
13645.67 1129
13646.77 1148
13647.87 1125
13648.98 1162
13650.08 1117
13651.18 1152
13652.28 1129
13653.38 1146
13654.49 1150
13655.59 1142
13656.69 1155
13657.79 1140
13658.90 1156
13660.00 1136
13661.10 1141
13662.20 1155
13663.31 1160
13664.41 1141
13665.51 1128
13666.62 1164
13667.72 1151
13668.82 1174
13669.92 1115
13671.03 1140
13672.13 1136
13673.23 1140
13674.34 1152
13675.44 1126
13676.54 1110
13677.65 1148
13678.75 1143
13679.85 1130
13680.96 1130
13682.06 1143
13683.16 1147
13684.27 1175
13685.37 1156
13686.48 1143
13687.58 1182
13688.68 1182
13689.79 1196
13690.89 1195
13691.99 1163
13693.10 1169
13694.20 1176
13695.31 1176
13696.41 1154
13697.51 1186
13698.62 1216
13699.72 1185
13700.83 1188
13701.93 1198
13703.04 1171
13704.14 1196
13705.24 1227
13706.35 1202
13707.45 1218
13708.56 1229
13709.66 1219
13710.77 1224
13711.87 1241
13712.98 1284
13714.08 1268
13715.19 1298
13716.29 1282
13717.40 1278
13718.50 1291
13719.61 1292
13720.71 1266
13721.82 1290
13722.92 1329
13724.03 1338
13725.13 1322
13726.24 1324
13727.34 1355
13728.45 1362
13729.55 1343
13730.66 1346
13731.76 1368
13732.87 1392
13733.97 1379
13735.08 1410
13736.19 1424
13737.29 1428
13738.40 1477
13739.50 1466
13740.61 1466
13741.72 1487
13742.82 1447
13743.93 1498
13745.03 1513
13746.14 1515
13747.25 1508
13748.35 1572
13749.46 1589
13750.56 1606
13751.67 1601
13752.78 1644
13753.88 1636
13754.99 1739
13756.10 1711
13757.20 1733
13758.31 1722
13759.42 1782
13760.52 1799
13761.63 1771
13762.74 1810
13763.84 1833
13764.95 1860
13766.06 1838
13767.16 1805
13768.27 1829
13769.38 1818
13770.48 1835
13771.59 1845
13772.70 1820
13773.81 1824
13774.91 1799
13776.02 1751
13777.13 1771
13778.23 1761
13779.34 1744
13780.45 1716
13781.56 1709
13782.66 1671
13783.77 1641
13784.88 1604
13785.99 1584
13787.09 1543
13788.20 1535
13789.31 1460
13790.42 1470
13791.53 1476
13792.63 1431
13793.74 1404
13794.85 1423
13795.96 1395
13797.07 1370
13798.17 1311
13799.28 1282
13800.39 1313
13801.50 1291
13802.61 1259
13803.72 1243
13804.82 1271
13805.93 1226
13807.04 1257
13808.15 1199
13809.26 1226
13810.37 1166
13811.48 1212
13812.58 1204
13813.69 1182
13814.80 1203
13815.91 1198
13817.02 1212
13818.13 1196
13819.24 1176
13820.35 1147
13821.46 1163
13822.57 1159
13823.67 1181
13824.78 1156
13825.89 1147
13827.00 1166
13828.11 1143
13829.22 1150
13830.33 1141
13831.44 1124
13832.55 1133
13833.66 1139
13834.77 1129
13835.88 1125
13836.99 1123
13838.10 1124
13839.21 1101
13840.32 1115
13841.43 1104
13842.54 1135
13843.65 1138
13844.76 1150
13845.87 1139
13846.98 1096
13848.09 1117
13849.20 1130
13850.31 1136
13851.42 1113
13852.53 1123
13853.64 1110
13854.75 1114
13855.86 1137
13856.97 1114
13858.08 1123
13859.19 1140
13860.30 1137
13861.41 1134
13862.52 1141
13863.63 1137
13864.75 1151
13865.86 1151
13866.97 1135
13868.08 1149
13869.19 1169
13870.30 1154
13871.41 1156
13872.52 1172
13873.63 1174
13874.75 1156
13875.86 1170
13876.97 1148
13878.08 1127
13879.19 1163
13880.30 1138
13881.41 1153
13882.53 1165
13883.64 1146
13884.75 1175
13885.86 1164
13886.97 1155
13888.08 1205
13889.20 1184
13890.31 1182
13891.42 1214
13892.53 1183
13893.64 1148
13894.76 1180
13895.87 1177
13896.98 1200
13898.09 1166
13899.20 1194
13900.32 1186
13901.43 1187
13902.54 1156
13903.65 1150
13904.77 1172
13905.88 1162
13906.99 1125
13908.10 1139
13909.22 1152
13910.33 1175
13911.44 1121
13912.55 1109
13913.67 1116
13914.78 1124
13915.89 1119
13917.01 1108
13918.12 1091
13919.23 1067
13920.34 1068
13921.46 1095
13922.57 1077
13923.68 1072
13924.80 1058
13925.91 1088
13927.02 1100
13928.14 1076
13929.25 1033
13930.36 1048
13931.48 1046
13932.59 1042
13933.70 1064
13934.82 1047
13935.93 1029
13937.05 1022
13938.16 1006
13939.27 1008
13940.39 1035
13941.50 1029
13942.62 1025
13943.73 998
13944.84 1036
13945.96 989
13947.07 1016
13948.19 1009
13949.30 999
13950.41 1008
13951.53 1007
13952.64 1047
13953.76 972
13954.87 999
13955.99 989
13957.10 989
13958.22 1011
13959.33 1002
13960.44 984
13961.56 1006
13962.67 970
13963.79 1010
13964.90 978
13966.02 981
13967.13 984
13968.25 978
13969.36 977
13970.48 964
13971.59 980
13972.71 1003
13973.82 1012
13974.94 1001
13976.05 989
13977.17 973
13978.29 1019
13979.40 989
13980.52 1021
13981.63 963
13982.75 982
13983.86 985
13984.98 981
13986.09 1001
13987.21 1018
13988.33 989
13989.44 983
13990.56 992
13991.67 995
13992.79 1019
13993.91 992
13995.02 987
13996.14 998
13997.25 987
13998.37 996
13999.49 1007
14000.60 1063
14001.72 1030
14002.84 998
14003.95 1028
14005.07 1061
14006.18 1045
14007.30 1033
14008.42 1025
14009.53 1041
14010.65 1046
14011.77 1029
14012.88 1019
14014.00 1035
14015.12 1037
14016.23 1066
14017.35 1049
14018.47 1009
14019.59 1070
14020.70 1065
14021.82 1042
14022.94 1009
14024.05 1007
14025.17 1048
14026.29 1093
14027.41 1050
14028.52 1035
14029.64 1038
14030.76 1084
14031.88 1061
14032.99 1073
14034.11 1075
14035.23 1043
14036.35 1073
14037.46 1079
14038.58 1078
14039.70 1070
14040.82 1122
14041.94 1100
14043.05 1123
14044.17 1091
14045.29 1115
14046.41 1114
14047.53 1126
14048.64 1139
14049.76 1132
14050.88 1136
14052.00 1152
14053.12 1158
14054.24 1167
14055.35 1188
14056.47 1158
14057.59 1201
14058.71 1196
14059.83 1195
14060.95 1174
14062.07 1203
14063.19 1231
14064.30 1264
14065.42 1277
14066.54 1267
14067.66 1271
14068.78 1282
14069.90 1289
14071.02 1266
14072.14 1278
14073.26 1309
14074.38 1351
14075.49 1334
14076.61 1328
14077.73 1320
14078.85 1336
14079.97 1363
14081.09 1358
14082.21 1353
14083.33 1374
14084.45 1381
14085.57 1381
14086.69 1355
14087.81 1372
14088.93 1396
14090.05 1454
14091.17 1433
14092.29 1407
14093.41 1396
14094.53 1428
14095.65 1396
14096.77 1386
14097.89 1365
14099.01 1383
14100.13 1446
14101.25 1426
14102.37 1408
14103.49 1388
14104.61 1381
14105.73 1423
14106.85 1400
14107.97 1340
14109.09 1335
14110.21 1400
14111.33 1379
14112.46 1385
14113.58 1332
14114.70 1321
14115.82 1346
14116.94 1344
14118.06 1331
14119.18 1261
14120.30 1263
14121.42 1263
14122.54 1273
14123.66 1253
14124.79 1203
14125.91 1204
14127.03 1216
14128.15 1202
14129.27 1209
14130.39 1161
14131.51 1166
14132.64 1195
14133.76 1168
14134.88 1131
14136.00 1134
14137.12 1148
14138.24 1154
14139.37 1109
14140.49 1123
14141.61 1107
14142.73 1116
14143.85 1110
14144.98 1100
14146.10 1073
14147.22 1077
14148.34 1091
14149.46 1080
14150.59 1065
14151.71 1069
14152.83 1076
14153.95 1074
14155.08 1064
14156.20 1066
14157.32 1054
14158.44 1060
14159.57 1086
14160.69 1062
14161.81 1019
14162.93 1051
14164.06 1091
14165.18 1077
14166.30 1042
14167.43 1013
14168.55 1071
14169.67 1061
14170.79 1062
14171.92 1031
14173.04 1003
14174.16 1056
14175.29 1084
14176.41 1080
14177.53 1026
14178.66 1024
14179.78 1045
14180.90 1031
14182.03 1044
14183.15 993
14184.27 1007
14185.40 1057
14186.52 998
14187.65 970
14188.77 978
14189.89 1014
14191.02 1044
14192.14 987
14193.27 975
14194.39 983
14195.51 960
14196.64 982
14197.76 985
14198.89 997
14200.01 967
14201.13 967
14202.26 1008
14203.38 984
14204.51 950
14205.63 943
14206.76 951
14207.88 990
14209.01 965
14210.13 952
14211.25 961
14212.38 979
14213.50 986
14214.63 916
14215.75 977
14216.88 997
14218.00 971
14219.13 962
14220.25 943
14221.38 926
14222.50 936
14223.63 910
14224.75 942
14225.88 897
14227.00 914
14228.13 946
14229.25 940
14230.38 905
14231.51 879
14232.63 908
14233.76 912
14234.88 913
14236.01 930
14237.13 888
14238.26 852
14239.39 864
14240.51 876
14241.64 854
14242.76 850
14243.89 890
14245.01 924
14246.14 878
14247.27 896
14248.39 875
14249.52 878
14250.65 864
14251.77 864
14252.90 883
14254.02 859
14255.15 862
14256.28 855
14257.40 869
14258.53 830
14259.66 848
14260.78 856
14261.91 869
14263.04 826
14264.16 825
14265.29 845
14266.42 833
14267.54 830
14268.67 772
14269.80 824
14270.92 819
14272.05 827
14273.18 814
14274.31 801
14275.43 808
14276.56 803
14277.69 802
14278.82 808
14279.94 784
14281.07 797
14282.20 838
14283.33 799
14284.45 808
14285.58 783
14286.71 776
14287.84 779
14288.96 778
14290.09 764
14291.22 763
14292.35 771
14293.47 753
14294.60 733
14295.73 750
14296.86 755
14297.99 746
14299.11 750
14300.24 753
14301.37 763
14302.50 737
14303.63 743
14304.76 748
14305.88 743
14307.01 759
14308.14 735
14309.27 703
14310.40 769
14311.53 759
14312.66 718
14313.78 716
14314.91 724
14316.04 738
14317.17 710
14318.30 677
14319.43 708
14320.56 721
14321.69 708
14322.82 665
14323.95 719
14325.07 734
14326.20 708
14327.33 694
14328.46 709
14329.59 694
14330.72 695
14331.85 689
14332.98 670
14334.11 702
14335.24 679
14336.37 705
14337.50 707
14338.63 703
14339.76 698
14340.89 671
14342.02 662
14343.15 669
14344.28 678
14345.41 677
14346.54 665
14347.67 683
14348.80 659
14349.93 660
14351.06 652
14352.19 663
14353.32 689
14354.45 669
14355.58 667
14356.71 668
14357.84 670
14358.97 665
14360.10 651
14361.23 681
14362.36 684
14363.49 670
14364.62 658
14365.75 667
14366.88 678
14368.02 655
14369.15 659
14370.28 646
14371.41 660
14372.54 666
14373.67 651
14374.80 672
14375.93 636
14377.06 654
14378.20 694
14379.33 670
14380.46 682
14381.59 656
14382.72 671
14383.85 674
14384.98 650
14386.12 633
14387.25 663
14388.38 664
14389.51 643
14390.64 658
14391.77 659
14392.91 669
14394.04 646
14395.17 661
14396.30 657
14397.43 672
14398.57 672
14399.70 673
14400.83 612
14401.96 672
14403.09 641
14404.23 664
14405.36 676
14406.49 677
14407.62 655
14408.76 672
14409.89 664
14411.02 638
14412.15 682
14413.29 667
14414.42 668
14415.55 678
14416.68 692
14417.82 650
14418.95 668
14420.08 673
14421.22 682
14422.35 661
14423.48 665
14424.62 675
14425.75 704
14426.88 672
14428.01 659
14429.15 683
14430.28 688
14431.41 690
14432.55 670
14433.68 655
14434.81 631
14435.95 648
14437.08 669
14438.22 682
14439.35 684
14440.48 665
14441.62 668
14442.75 666
14443.88 630
14445.02 672
14446.15 668
14447.29 666
14448.42 664
14449.55 675
14450.69 649
14451.82 683
14452.96 687
14454.09 677
14455.23 646
14456.36 660
14457.49 712
14458.63 657
14459.76 681
14460.90 655
14462.03 687
14463.17 697
14464.30 697
14465.44 672
14466.57 683
14467.71 697
14468.84 707
14469.97 694
14471.11 682
14472.24 689
14473.38 665
14474.51 698
14475.65 682
14476.79 680
14477.92 692
14479.06 712
14480.19 703
14481.33 669
14482.46 668
14483.60 673
14484.73 700
14485.87 654
14487.00 661
14488.14 664
14489.27 660
14490.41 665
14491.55 678
14492.68 662
14493.82 655
14494.95 678
14496.09 648
14497.23 676
14498.36 655
14499.50 694
14500.63 695
14501.77 680
14502.91 662
14504.04 679
14505.18 685
14506.31 681
14507.45 663
14508.59 699
14509.72 674
14510.86 680
14512.00 691
14513.13 673
14514.27 660
14515.41 651
14516.54 688
14517.68 698
14518.82 696
14519.95 661
14521.09 662
14522.23 687
14523.36 705
14524.50 667
14525.64 673
14526.78 670
14527.91 711
14529.05 685
14530.19 681
14531.32 677
14532.46 690
14533.60 707
14534.74 682
14535.87 685
14537.01 701
14538.15 690
14539.29 689
14540.42 686
14541.56 700
14542.70 692
14543.84 691
14544.97 711
14546.11 669
14547.25 689
14548.39 704
14549.53 722
14550.66 708
14551.80 686
14552.94 673
14554.08 690
14555.22 716
14556.36 718
14557.49 718
14558.63 702
14559.77 715
14560.91 758
14562.05 749
14563.19 725
14564.32 737
14565.46 737
14566.60 730
14567.74 758
14568.88 723
14570.02 736
14571.16 738
14572.30 751
14573.43 757
14574.57 748
14575.71 755
14576.85 777
14577.99 795
14579.13 749
14580.27 752
14581.41 780
14582.55 791
14583.69 782
14584.83 783
14585.97 817
14587.10 779
14588.24 796
14589.38 829
14590.52 814
14591.66 803
14592.80 809
14593.94 813
14595.08 816
14596.22 830
14597.36 841
14598.50 861
14599.64 884
14600.78 839
14601.92 846
14603.06 867
14604.20 873
14605.34 856
14606.48 841
14607.62 860
14608.76 909
14609.90 875
14611.04 898
14612.18 875
14613.32 906
14614.47 916
14615.61 902
14616.75 886
14617.89 923
14619.03 940
14620.17 910
14621.31 924
14622.45 917
14623.59 950
14624.73 956
14625.87 980
14627.01 980
14628.16 992
14629.30 974
14630.44 976
14631.58 1008
14632.72 990
14633.86 1012
14635.00 994
14636.14 1003
14637.29 1036
14638.43 1044
14639.57 1003
14640.71 1022
14641.85 996
14642.99 1014
14644.13 1000
14645.28 1022
14646.42 986
14647.56 972
14648.70 936
14649.84 945
14650.99 929
14652.13 937
14653.27 930
14654.41 905
14655.55 861
14656.70 841
14657.84 843
14658.98 815
14660.12 843
14661.27 812
14662.41 810
14663.55 805
14664.69 780
14665.84 749
14666.98 742
14668.12 765
14669.26 783
14670.41 754
14671.55 749
14672.69 724
14673.83 733
14674.98 727
14676.12 718
14677.26 720
14678.41 727
14679.55 724
14680.69 732
14681.84 735
14682.98 661
14684.12 706
14685.27 692
14686.41 684
14687.55 699
14688.70 706
14689.84 679
14690.98 663
14692.13 673
14693.27 647
14694.41 654
14695.56 648
14696.70 663
14697.84 620
14698.99 638
14700.13 635
14701.28 642
14702.42 650
14703.56 642
14704.71 626
14705.85 648
14707.00 677
14708.14 624
14709.28 632
14710.43 622
14711.57 647
14712.72 653
14713.86 647
14715.01 604
14716.15 635
14717.30 642
14718.44 649
14719.58 633
14720.73 609
14721.87 620
14723.02 638
14724.16 619
14725.31 627
14726.45 619
14727.60 615
14728.74 646
14729.89 632
14731.03 623
14732.18 626
14733.32 622
14734.47 605
14735.61 613
14736.76 621
14737.90 594
14739.05 601
14740.20 599
14741.34 580
14742.49 613
14743.63 607
14744.78 613
14745.92 630
14747.07 604
14748.21 606
14749.36 589
14750.51 612
14751.65 564
14752.80 613
14753.94 609
14755.09 596
14756.24 606
14757.38 587
14758.53 596
14759.67 585
14760.82 586
14761.97 584
14763.11 579
14764.26 557
14765.41 572
14766.55 565
14767.70 596
14768.85 569
14769.99 594
14771.14 562
14772.29 544
14773.43 550
14774.58 584
14775.73 568
14776.87 543
14778.02 542
14779.17 551
14780.31 559
14781.46 562
14782.61 560
14783.76 521
14784.90 527
14786.05 522
14787.20 566
14788.34 532
14789.49 542
14790.64 523
14791.79 536
14792.93 557
14794.08 533
14795.23 529
14796.38 514
14797.52 510
14798.67 526
14799.82 524
14800.97 518
14802.12 495
14803.26 481
14804.41 522
14805.56 504
14806.71 498
14807.86 498
14809.00 503
14810.15 506
14811.30 501
14812.45 480
14813.60 492
14814.74 472
14815.89 478
14817.04 488
14818.19 501
14819.34 504
14820.49 494
14821.64 494
14822.78 464
14823.93 493
14825.08 467
14826.23 510
14827.38 496
14828.53 478
14829.68 493
14830.83 507
14831.97 475
14833.12 442
14834.27 455
14835.42 479
14836.57 466
14837.72 484
14838.87 475
14840.02 462
14841.17 450
14842.32 478
14843.47 464
14844.62 463
14845.77 461
14846.92 485
14848.07 469
14849.22 459
14850.36 440
14851.51 462
14852.66 475
14853.81 414
14854.96 435
14856.11 470
14857.26 465
14858.41 454
14859.56 443
14860.71 463
14861.86 451
14863.01 478
14864.16 456
14865.32 466
14866.47 432
14867.62 441
14868.77 458
14869.92 458
14871.07 432
14872.22 444
14873.37 449
14874.52 431
14875.67 419
14876.82 415
14877.97 435
14879.12 453
14880.27 435
14881.42 450
14882.57 439
14883.73 403
14884.88 427
14886.03 452
14887.18 430
14888.33 413
14889.48 443
14890.63 441
14891.78 430
14892.94 432
14894.09 438
14895.24 453
14896.39 435
14897.54 431
14898.69 433
14899.84 411
14901.00 417
14902.15 442
14903.30 470
14904.45 441
14905.60 413
14906.76 418
14907.91 482
14909.06 426
14910.21 425
14911.36 441
14912.52 447
14913.67 418
14914.82 452
14915.97 448
14917.12 444
14918.28 440
14919.43 453
14920.58 436
14921.73 427
14922.89 439
14924.04 437
14925.19 437
14926.34 422
14927.50 418
14928.65 446
14929.80 451
14930.96 421
14932.11 455
14933.26 443
14934.41 467
14935.57 456
14936.72 448
14937.87 450
14939.03 450
14940.18 454
14941.33 461
14942.49 444
14943.64 437
14944.79 455
14945.95 468
14947.10 458
14948.25 423
14949.41 440
14950.56 461
14951.71 479
14952.87 445
14954.02 442
14955.18 466
14956.33 468
14957.48 430
14958.64 446
14959.79 460
14960.95 441
14962.10 470
14963.25 461
14964.41 459
14965.56 455
14966.72 458
14967.87 474
14969.02 464
14970.18 494
14971.33 492
14972.49 469
14973.64 470
14974.80 448
14975.95 471
14977.11 479
14978.26 465
14979.41 483
14980.57 450
14981.72 470
14982.88 448
14984.03 470
14985.19 464
14986.34 455
14987.50 470
14988.65 453
14989.81 445
14990.96 445
14992.12 464
14993.27 478
14994.43 441
14995.59 431
14996.74 470
14997.90 486
14999.05 457
15000.21 422
15001.36 448
15002.52 451
15003.67 435
15004.83 415
15005.99 461
15007.14 440
15008.30 411
15009.45 456
15010.61 424
15011.76 416
15012.92 433
15014.08 445
15015.23 427
15016.39 423
15017.55 418
15018.70 465
15019.86 435
15021.01 430
15022.17 422
15023.33 449
15024.48 442
15025.64 459
15026.80 434
15027.95 435
15029.11 413
15030.27 440
15031.42 437
15032.58 419
15033.74 430
15034.89 431
15036.05 449
15037.21 434
15038.36 430
15039.52 428
15040.68 444
15041.84 439
15042.99 440
15044.15 416
15045.31 427
15046.46 420
15047.62 415
15048.78 433
15049.94 410
15051.09 429
15052.25 417
15053.41 443
15054.57 429
15055.72 415
15056.88 436
15058.04 464
15059.20 441
15060.36 430
15061.51 433
15062.67 437
15063.83 446
15064.99 451
15066.15 448
15067.30 438
15068.46 452
15069.62 443
15070.78 467
15071.94 406
15073.09 425
15074.25 429
15075.41 463
15076.57 443
15077.73 437
15078.89 436
15080.05 455
15081.20 463
15082.36 419
15083.52 443
15084.68 424
15085.84 438
15087.00 444
15088.16 458
15089.32 434
15090.47 425
15091.63 445
15092.79 472
15093.95 432
15095.11 421
15096.27 438
15097.43 436
15098.59 424
15099.75 421
15100.91 457
15102.07 464
15103.23 457
15104.39 456
15105.55 455
15106.71 457
15107.86 463
15109.02 463
15110.18 459
15111.34 452
15112.50 455
15113.66 456
15114.82 475
15115.98 451
15117.14 457
15118.30 476
15119.46 483
15120.62 462
15121.78 449
15122.94 477
15124.10 469
15125.26 429
15126.43 443
15127.59 477
15128.75 471
15129.91 494
15131.07 482
15132.23 501
15133.39 447
15134.55 476
15135.71 502
15136.87 500
15138.03 487
15139.19 477
15140.35 494
15141.51 492
15142.68 500
15143.84 461
15145.00 501
15146.16 470
15147.32 497
15148.48 499
15149.64 494
15150.80 466
15151.96 489
15153.13 505
15154.29 479
15155.45 500
15156.61 504
15157.77 535
15158.93 502
15160.10 507
15161.26 509
15162.42 565
15163.58 515
15164.74 508
15165.90 504
15167.07 508
15168.23 516
15169.39 514
15170.55 500
15171.71 512
15172.88 529
15174.04 546
15175.20 536
15176.36 538
15177.53 533
15178.69 540
15179.85 548
15181.01 544
15182.18 567
15183.34 525
15184.50 570
15185.66 563
15186.83 565
15187.99 550
15189.15 552
15190.31 559
15191.48 570
15192.64 580
15193.80 550
15194.97 542
15196.13 564
15197.29 593
15198.46 575
15199.62 578
15200.78 579
15201.94 576
15203.11 579
15204.27 584
15205.44 587
15206.60 585
15207.76 593
15208.93 607
15210.09 613
15211.25 583
15212.42 587
15213.58 603
15214.74 616
15215.91 588
15217.07 608
15218.24 601
15219.40 617
15220.56 622
15221.73 606
15222.89 633
15224.06 666
15225.22 605
15226.38 621
15227.55 634
15228.71 627
15229.88 645
15231.04 641
15232.21 651
15233.37 656
15234.53 660
15235.70 665
15236.86 664
15238.03 664
15239.19 651
15240.36 647
15241.52 645
15242.69 659
15243.85 675
15245.02 660
15246.18 661
15247.35 685
15248.51 668
15249.68 661
15250.84 659
15252.01 655
15253.17 669
15254.34 659
15255.50 658
15256.67 639
15257.83 619
15259.00 636
15260.17 638
15261.33 643
15262.50 628
15263.66 647
15264.83 625
15265.99 612
15267.16 629
15268.32 585
15269.49 594
15270.66 597
15271.82 616
15272.99 589
15274.15 581
15275.32 574
15276.49 577
15277.65 572
15278.82 569
15279.99 585
15281.15 615
15282.32 586
15283.48 578
15284.65 572
15285.82 588
15286.98 585
15288.15 563
15289.32 579
15290.48 586
15291.65 599
15292.82 564
15293.98 568
15295.15 582
15296.32 588
15297.48 575
15298.65 567
15299.82 542
15300.99 557
15302.15 583
15303.32 576
15304.49 579
15305.65 607
15306.82 613
15307.99 564
15309.16 571
15310.32 559
15311.49 573
15312.66 575
15313.83 572
15314.99 573
15316.16 595
15317.33 582
15318.50 583
15319.66 596
15320.83 596
15322.00 598
15323.17 607
15324.34 604
15325.50 582
15326.67 573
15327.84 581
15329.01 612
15330.18 608
15331.34 580
15332.51 602
15333.68 603
15334.85 592
15336.02 602
15337.19 634
15338.36 610
15339.52 615
15340.69 610
15341.86 611
15343.03 601
15344.20 633
15345.37 605
15346.54 633
15347.70 614
15348.87 612
15350.04 649
15351.21 666
15352.38 649
15353.55 646
15354.72 662
15355.89 670
15357.06 669
15358.23 663
15359.40 705
15360.56 687
15361.73 678
15362.90 670
15364.07 677
15365.24 672
15366.41 677
15367.58 676
15368.75 702
15369.92 677
15371.09 673
15372.26 717
15373.43 706
15374.60 689
15375.77 668
15376.94 704
15378.11 712
15379.28 665
15380.45 692
15381.62 675
15382.79 672
15383.96 699
15385.13 667
15386.30 682
15387.47 675
15388.64 671
15389.81 683
15390.98 650
15392.15 661
15393.32 666
15394.49 626
15395.67 616
15396.84 615
15398.01 626
15399.18 613
15400.35 621
15401.52 626
15402.69 601
15403.86 628
15405.03 623
15406.20 595
15407.37 626
15408.55 591
15409.72 577
15410.89 574
15412.06 565
15413.23 570
15414.40 573
15415.57 555
15416.75 571
15417.92 554
15419.09 548
15420.26 551
15421.43 559
15422.60 538
15423.78 548
15424.95 527
15426.12 569
15427.29 563
15428.46 554
15429.63 543
15430.81 556
15431.98 542
15433.15 517
15434.32 533
15435.49 547
15436.67 521
15437.84 530
15439.01 545
15440.18 535
15441.36 525
15442.53 522
15443.70 538
15444.87 508
15446.05 517
15447.22 520
15448.39 521
15449.56 542
15450.74 530
15451.91 530
15453.08 528
15454.26 529
15455.43 521
15456.60 519
15457.77 512
15458.95 539
15460.12 513
15461.29 541
15462.47 542
15463.64 514
15464.81 521
15465.99 519
15467.16 503
15468.33 523
15469.51 495
15470.68 515
15471.85 546
15473.03 511
15474.20 514
15475.38 521
15476.55 531
15477.72 533
15478.90 512
15480.07 524
15481.24 515
15482.42 500
15483.59 512
15484.77 513
15485.94 530
15487.12 519
15488.29 524
15489.46 518
15490.64 528
15491.81 524
15492.99 533
15494.16 527
15495.34 524
15496.51 537
15497.68 512
15498.86 540
15500.03 546
15501.21 543
15502.38 532
15503.56 522
15504.73 520
15505.91 528
15507.08 510
15508.26 525
15509.43 539
15510.61 520
15511.78 550
15512.96 546
15514.13 533
15515.31 517
15516.48 558
15517.66 533
15518.83 556
15520.01 552
15521.18 539
15522.36 527
15523.54 526
15524.71 533
15525.89 502
15527.06 482
15528.24 536
15529.41 546
15530.59 551
15531.77 524
15532.94 556
15534.12 562
15535.29 573
15536.47 536
15537.65 538
15538.82 560
15540.00 576
15541.17 567
15542.35 540
15543.53 538
15544.70 533
15545.88 538
15547.06 567
15548.23 565
15549.41 545
15550.59 558
15551.76 567
15552.94 560
15554.12 550
15555.29 559
15556.47 578
15557.65 593
15558.82 578
15560.00 553
15561.18 582
15562.35 579
15563.53 582
15564.71 570
15565.88 597
15567.06 589
15568.24 563
15569.42 565
15570.59 588
15571.77 585
15572.95 584
15574.13 615
15575.30 608
15576.48 608
15577.66 583
15578.84 587
15580.01 596
15581.19 600
15582.37 603
15583.55 599
15584.73 617
15585.90 611
15587.08 611
15588.26 617
15589.44 602
15590.61 628
15591.79 638
15592.97 639
15594.15 651
15595.33 644
15596.51 630
15597.68 670
15598.86 646
15600.04 656
15601.22 655
15602.40 672
15603.58 670
15604.76 678
15605.93 672
15607.11 665
15608.29 673
15609.47 682
15610.65 669
15611.83 663
15613.01 697
15614.19 720
15615.36 722
15616.54 670
15617.72 685
15618.90 705
15620.08 725
15621.26 695
15622.44 712
15623.62 696
15624.80 746
15625.98 731
15627.16 742
15628.34 710
15629.52 744
15630.70 770
15631.88 785
15633.06 770
15634.24 750
15635.41 769
15636.59 786
15637.77 774
15638.95 727
15640.13 760
15641.31 769
15642.49 781
15643.67 795
15644.85 751
15646.03 762
15647.21 761
15648.40 790
15649.58 789
15650.76 775
15651.94 774
15653.12 792
15654.30 787
15655.48 768
15656.66 770
15657.84 775
15659.02 798
15660.20 796
15661.38 766
15662.56 785
15663.74 786
15664.92 780
15666.10 782
15667.29 775
15668.47 793
15669.65 767
15670.83 768
15672.01 787
15673.19 783
15674.37 758
15675.55 762
15676.73 742
15677.92 765
15679.10 737
15680.28 770
15681.46 758
15682.64 761
15683.82 758
15685.01 731
15686.19 747
15687.37 721
15688.55 739
15689.73 730
15690.91 737
15692.10 723
15693.28 747
15694.46 731
15695.64 747
15696.82 728
15698.01 738
15699.19 732
15700.37 739
15701.55 742
15702.74 747
15703.92 723
15705.10 731
15706.28 757
15707.46 753
15708.65 741
15709.83 708
15711.01 741
15712.20 768
15713.38 773
15714.56 769
15715.74 736
15716.93 778
15718.11 765
15719.29 759
15720.48 781
15721.66 789
15722.84 750
15724.02 761
15725.21 781
15726.39 767
15727.57 743
15728.76 797
15729.94 764
15731.12 813
15732.31 785
15733.49 775
15734.67 786
15735.86 776
15737.04 773
15738.23 781
15739.41 794
15740.59 806
15741.78 808
15742.96 814
15744.14 796
15745.33 786
15746.51 814
15747.70 831
15748.88 818
15750.06 805
15751.25 844
15752.43 844
15753.62 851
15754.80 852
15755.99 841
15757.17 845
15758.35 837
15759.54 853
15760.72 843
15761.91 814
15763.09 828
15764.28 872
15765.46 847
15766.65 828
15767.83 837
15769.02 848
15770.20 846
15771.39 825
15772.57 830
15773.76 846
15774.94 845
15776.13 846
15777.31 846
15778.50 840
15779.68 828
15780.87 811
15782.05 842
15783.24 827
15784.42 800
15785.61 799
15786.79 798
15787.98 791
15789.16 780
15790.35 799
15791.54 795
15792.72 779
15793.91 785
15795.09 770
15796.28 777
15797.46 766
15798.65 784
15799.84 767
15801.02 753
15802.21 745
15803.39 745
15804.58 769
15805.77 747
15806.95 718
15808.14 726
15809.33 725
15810.51 733
15811.70 726
15812.88 723
15814.07 701
15815.26 720
15816.44 722
15817.63 712
15818.82 703
15820.00 723
15821.19 739
15822.38 703
15823.57 694
15824.75 701
15825.94 701
15827.13 705
15828.31 720
15829.50 690
15830.69 707
15831.87 706
15833.06 713
15834.25 706
15835.44 673
15836.62 693
15837.81 716
15839.00 725
15840.19 707
15841.37 704
15842.56 679
15843.75 699
15844.94 703
15846.12 682
15847.31 674
15848.50 711
15849.69 718
15850.88 722
15852.06 696
15853.25 701
15854.44 700
15855.63 738
15856.82 730
15858.00 667
15859.19 693
15860.38 707
15861.57 705
15862.76 688
15863.94 672
15865.13 700
15866.32 724
15867.51 709
15868.70 719
15869.89 664
15871.08 710
15872.26 722
15873.45 715
15874.64 716
15875.83 711
15877.02 735
15878.21 720
15879.40 697
15880.59 706
15881.78 721
15882.96 735
15884.15 731
15885.34 706
15886.53 709
15887.72 746
15888.91 756
15890.10 714
15891.29 756
15892.48 747
15893.67 745
15894.86 783
15896.05 766
15897.24 730
15898.43 753
15899.62 775
15900.81 774
15902.00 746
15903.19 781
15904.38 768
15905.57 776
15906.76 761
15907.95 776
15909.14 792
15910.33 784
15911.52 804
15912.71 804
15913.90 775
15915.09 770
15916.28 801
15917.47 813
15918.66 809
15919.85 795
15921.04 813
15922.23 823
15923.42 813
15924.61 819
15925.80 809
15926.99 793
15928.18 790
15929.37 810
15930.56 809
15931.76 808
15932.95 822
15934.14 807
15935.33 830
15936.52 822
15937.71 804
15938.90 813
15940.09 769
15941.28 820
15942.48 798
15943.67 798
15944.86 771
15946.05 768
15947.24 765
15948.43 751
15949.62 748
15950.82 711
15952.01 720
15953.20 694
15954.39 699
15955.58 670
15956.78 683
15957.97 680
15959.16 656
15960.35 641
15961.54 641
15962.74 672
15963.93 642
15965.12 634
15966.31 641
15967.50 609
15968.70 606
15969.89 606
15971.08 608
15972.27 599
15973.47 589
15974.66 572
15975.85 604
15977.04 583
15978.24 564
15979.43 574
15980.62 563
15981.81 568
15983.01 577
15984.20 570
15985.39 561
15986.59 540
15987.78 557
15988.97 567
15990.17 547
15991.36 562
15992.55 537
15993.74 556
15994.94 530
15996.13 508
15997.32 533
15998.52 542
15999.71 519
16000.91 509
16002.10 498
16003.29 501
16004.49 520
16005.68 519
16006.87 509
16008.07 507
16009.26 524
16010.45 506
16011.65 496
16012.84 497
16014.04 507
16015.23 495
16016.42 511
16017.62 485
16018.81 479
16020.01 518
16021.20 482
16022.40 479
16023.59 490
16024.78 493
16025.98 484
16027.17 513
16028.37 499
16029.56 498
16030.76 489
16031.95 479
16033.15 461
16034.34 470
16035.54 460
16036.73 473
16037.93 464
16039.12 470
16040.32 463
16041.51 486
16042.71 493
16043.90 470
16045.10 476
16046.29 483
16047.49 482
16048.68 455
16049.88 467
16051.07 484
16052.27 456
16053.46 476
16054.66 479
16055.85 463
16057.05 475
16058.25 465
16059.44 476
16060.64 471
16061.83 467
16063.03 462
16064.22 440
16065.42 460
16066.62 466
16067.81 460
16069.01 438
16070.20 443
16071.40 435
16072.60 468
16073.79 449
16074.99 439
16076.19 444
16077.38 472
16078.58 469
16079.78 428
16080.97 434
16082.17 451
16083.36 442
16084.56 408
16085.76 430
16086.95 438
16088.15 470
16089.35 434
16090.55 455
16091.74 447
16092.94 441
16094.14 415
16095.33 423
16096.53 442
16097.73 436
16098.92 420
16100.12 444
16101.32 420
16102.52 415
16103.71 411
16104.91 422
16106.11 405
16107.31 420
16108.50 432
16109.70 397
16110.90 405
16112.10 420
16113.29 426
16114.49 417
16115.69 424
16116.89 418
16118.08 410
16119.28 398
16120.48 403
16121.68 410
16122.88 386
16124.07 406
16125.27 376
16126.47 410
16127.67 385
16128.87 377
16130.07 397
16131.26 414
16132.46 412
16133.66 370
16134.86 420
16136.06 416
16137.26 403
16138.46 379
16139.65 384
16140.85 391
16142.05 389
16143.25 405
16144.45 372
16145.65 382
16146.85 380
16148.05 384
16149.25 370
16150.44 371
16151.64 361
16152.84 415
16154.04 379
16155.24 386
16156.44 374
16157.64 393
16158.84 385
16160.04 372
16161.24 354
16162.44 393
16163.64 394
16164.84 357
16166.04 346
16167.24 374
16168.44 384
16169.64 384
16170.84 387
16172.04 391
16173.24 368
16174.44 383
16175.64 408
16176.84 374
16178.04 365
16179.24 388
16180.44 392
16181.64 381
16182.84 363
16184.04 380
16185.24 382
16186.44 364
16187.64 384
16188.84 361
16190.04 382
16191.24 364
16192.44 386
16193.64 375
16194.84 382
16196.04 381
16197.24 392
16198.44 400
16199.64 387
16200.85 378
16202.05 375
16203.25 392
16204.45 380
16205.65 380
16206.85 383
16208.05 388
16209.25 349
16210.45 380
16211.66 403
16212.86 383
16214.06 368
16215.26 377
16216.46 420
16217.66 388
16218.87 365
16220.07 384
16221.27 412
16222.47 383
16223.67 380
16224.87 399
16226.08 380
16227.28 378
16228.48 410
16229.68 386
16230.88 386
16232.09 374
16233.29 382
16234.49 424
16235.69 384
16236.90 368
16238.10 391
16239.30 399
16240.50 416
16241.70 393
16242.91 402
16244.11 389
16245.31 402
16246.51 383
16247.72 416
16248.92 396
16250.12 389
16251.33 400
16252.53 395
16253.73 380
16254.93 404
16256.14 398
16257.34 402
16258.54 403
16259.75 387
16260.95 412
16262.15 406
16263.36 406
16264.56 394
16265.76 403
16266.97 393
16268.17 413
16269.37 446
16270.58 409
16271.78 384
16272.98 415
16274.19 416
16275.39 397
16276.60 393
16277.80 417
16279.00 432
16280.21 410
16281.41 413
16282.62 395
16283.82 409
16285.02 397
16286.23 423
16287.43 402
16288.64 413
16289.84 387
16291.04 411
16292.25 435
16293.45 423
16294.66 407
16295.86 411
16297.07 405
16298.27 393
16299.48 396
16300.68 359
16301.88 409
16303.09 419
16304.29 414
16305.50 401
16306.70 385
16307.91 396
16309.11 397
16310.32 401
16311.52 382
16312.73 381
16313.93 393
16315.14 411
16316.34 363
16317.55 380
16318.76 393
16319.96 411
16321.17 395
16322.37 408
16323.58 401
16324.78 405
16325.99 382
16327.19 405
16328.40 389
16329.61 361
16330.81 382
16332.02 398
16333.22 398
16334.43 365
16335.63 380
16336.84 374
16338.05 391
16339.25 363
16340.46 360
16341.66 372
16342.87 421
16344.08 370
16345.28 382
16346.49 358
16347.70 366
16348.90 366
16350.11 374
16351.32 375
16352.52 354
16353.73 350
16354.94 377
16356.14 369
16357.35 343
16358.56 341
16359.76 352
16360.97 373
16362.18 362
16363.38 350
16364.59 359
16365.80 359
16367.00 340
16368.21 357
16369.42 382
16370.63 368
16371.83 351
16373.04 341
16374.25 351
16375.46 349
16376.66 379
16377.87 340
16379.08 366
16380.29 347
16381.49 354
16382.70 342
16383.91 360
16385.12 334
16386.32 353
16387.53 351
16388.74 359
16389.95 355
16391.16 370
16392.36 368
16393.57 381
16394.78 374
16395.99 359
16397.20 368
16398.41 354
16399.61 392
16400.82 352
16402.03 367
16403.24 345
16404.45 342
16405.66 361
16406.86 342
16408.07 361
16409.28 354
16410.49 375
16411.70 366
16412.91 348
16414.12 368
16415.33 393
16416.53 357
16417.74 336
16418.95 357
16420.16 350
16421.37 339
16422.58 347
16423.79 347
16425.00 363
16426.21 373
16427.42 363
16428.63 348
16429.84 333
16431.05 375
16432.25 348
16433.46 354
16434.67 339
16435.88 355
16437.09 340
16438.30 353
16439.51 376
16440.72 372
16441.93 370
16443.14 369
16444.35 355
16445.56 360
16446.77 364
16447.98 310
16449.19 342
16450.40 367
16451.61 352
16452.82 337
16454.03 335
16455.24 335
16456.45 355
16457.66 347
16458.88 335
16460.09 354
16461.30 339
16462.51 334
16463.72 352
16464.93 354
16466.14 333
16467.35 345
16468.56 352
16469.77 356
16470.98 317
16472.19 338
16473.40 330
16474.62 356
16475.83 353
16477.04 351
16478.25 327
16479.46 347
16480.67 348
16481.88 358
16483.09 336
16484.31 340
16485.52 377
16486.73 363
16487.94 333
16489.15 331
16490.36 373
16491.58 374
16492.79 368
16494.00 358
16495.21 352
16496.42 358
16497.63 357
16498.85 350
16500.06 330
16501.27 330
16502.48 362
16503.69 387
16504.91 373
16506.12 362
16507.33 334
16508.54 386
16509.76 377
16510.97 356
16512.18 356
16513.39 366
16514.61 373
16515.82 343
16517.03 356
16518.24 359
16519.46 368
16520.67 370
16521.88 386
16523.10 362
16524.31 361
16525.52 348
16526.73 364
16527.95 346
16529.16 366
16530.37 374
16531.59 386
16532.80 371
16534.01 374
16535.23 354
16536.44 369
16537.65 386
16538.87 375
16540.08 373
16541.29 383
16542.51 386
16543.72 378
16544.93 394
16546.15 381
16547.36 414
16548.58 389
16549.79 413
16551.00 398
16552.22 408
16553.43 379
16554.65 392
16555.86 387
16557.07 394
16558.29 406
16559.50 397
16560.72 400
16561.93 401
16563.14 420
16564.36 380
16565.57 407
16566.79 399
16568.00 425
16569.22 407
16570.43 420
16571.65 421
16572.86 402
16574.08 392
16575.29 386
16576.51 430
16577.72 396
16578.93 395
16580.15 380
16581.36 410
16582.58 411
16583.79 418
16585.01 381
16586.23 402
16587.44 394
16588.66 400
16589.87 398
16591.09 386
16592.30 363
16593.52 387
16594.73 386
16595.95 374
16597.16 373
16598.38 382
16599.60 405
16600.81 374
16602.03 381
16603.24 366
16604.46 372
16605.67 363
16606.89 352
16608.11 349
16609.32 363
16610.54 346
16611.75 352
16612.97 366
16614.19 343
16615.40 358
16616.62 325
16617.84 349
16619.05 328
16620.27 337
16621.48 346
16622.70 344
16623.92 317
16625.13 336
16626.35 343
16627.57 351
16628.78 335
16630.00 343
16631.22 332
16632.44 349
16633.65 359
16634.87 317
16636.09 330
16637.30 326
16638.52 345
16639.74 306
16640.95 334
16642.17 321
16643.39 351
16644.61 352
16645.82 338
16647.04 332
16648.26 342
16649.48 340
16650.69 344
16651.91 335
16653.13 312
16654.35 325
16655.56 309
16656.78 337
16658.00 336
16659.22 333
16660.44 325
16661.65 348
16662.87 317
16664.09 331
16665.31 326
16666.53 338
16667.74 349
16668.96 338
16670.18 321
16671.40 320
16672.62 326
16673.84 323
16675.05 313
16676.27 305
16677.49 349
16678.71 318
16679.93 339
16681.15 321
16682.37 315
16683.58 306
16684.80 320
16686.02 345
16687.24 309
16688.46 321
16689.68 317
16690.90 289
16692.12 309
16693.34 318
16694.55 305
16695.77 322
16696.99 320
16698.21 307
16699.43 309
16700.65 304
16701.87 311
16703.09 313
16704.31 285
16705.53 293
16706.75 337
16707.97 312
16709.19 334
16710.41 307
16711.63 322
16712.85 304
16714.07 312
16715.29 307
16716.51 324
16717.73 311
16718.95 301
16720.17 296
16721.39 314
16722.61 311
16723.83 306
16725.05 326
16726.27 324
16727.49 320
16728.71 309
16729.93 323
16731.15 308
16732.37 293
16733.59 290
16734.81 332
16736.03 315
16737.25 303
16738.47 313
16739.69 304
16740.92 301
16742.14 291
16743.36 308
16744.58 320
16745.80 323
16747.02 287
16748.24 290
16749.46 310
16750.68 331
16751.90 301
16753.13 301
16754.35 295
16755.57 315
16756.79 294
16758.01 291
16759.23 273
16760.45 289
16761.68 284
16762.90 283
16764.12 298
16765.34 275
16766.56 299
16767.79 300
16769.01 280
16770.23 288
16771.45 296
16772.67 317
16773.89 314
16775.12 271
16776.34 281
16777.56 299
16778.78 312
16780.01 315
16781.23 294
16782.45 278
16783.67 266
16784.90 308
16786.12 283
16787.34 276
16788.56 271
16789.79 320
16791.01 313
16792.23 316
16793.45 282
16794.68 304
16795.90 278
16797.12 316
16798.35 323
16799.57 311
16800.79 313
16802.01 301
16803.24 313
16804.46 282
16805.68 313
16806.91 312
16808.13 301
16809.35 306
16810.58 298
16811.80 281
16813.02 305
16814.25 305
16815.47 315
16816.69 298
16817.92 318
16819.14 314
16820.37 323
16821.59 315
16822.81 285
16824.04 313
16825.26 300
16826.49 323
16827.71 296
16828.93 301
16830.16 315
16831.38 322
16832.61 318
16833.83 310
16835.05 311
16836.28 311
16837.50 324
16838.73 331
16839.95 308
16841.18 318
16842.40 327
16843.63 328
16844.85 340
16846.07 304
16847.30 321
16848.52 325
16849.75 370
16850.97 306
16852.20 310
16853.42 322
16854.65 333
16855.87 360
16857.10 330
16858.32 311
16859.55 321
16860.77 339
16862.00 355
16863.22 360
16864.45 327
16865.68 356
16866.90 358
16868.13 369
16869.35 343
16870.58 354
16871.80 338
16873.03 343
16874.25 373
16875.48 353
16876.71 364
16877.93 362
16879.16 371
16880.38 365
16881.61 387
16882.84 374
16884.06 409
16885.29 380
16886.51 393
16887.74 373
16888.97 372
16890.19 392
16891.42 381
16892.65 378
16893.87 375
16895.10 370
16896.32 369
16897.55 389
16898.78 378
16900.00 384
16901.23 373
16902.46 401
16903.68 370
16904.91 377
16906.14 361
16907.37 371
16908.59 357
16909.82 362
16911.05 387
16912.27 369
16913.50 361
16914.73 344
16915.95 352
16917.18 319
16918.41 377
16919.64 374
16920.86 383
16922.09 372
16923.32 381
16924.55 346
16925.77 372
16927.00 350
16928.23 355
16929.46 345
16930.69 351
16931.91 373
16933.14 336
16934.37 346
16935.60 346
16936.82 360
16938.05 353
16939.28 336
16940.51 321
16941.74 346
16942.97 346
16944.19 372
16945.42 338
16946.65 352
16947.88 344
16949.11 333
16950.34 345
16951.56 339
16952.79 360
16954.02 341
16955.25 362
16956.48 332
16957.71 345
16958.94 350
16960.16 359
16961.39 328
16962.62 351
16963.85 329
16965.08 372
16966.31 355
16967.54 346
16968.77 321
16970.00 333
16971.23 346
16972.46 316
16973.68 344
16974.91 316
16976.14 350
16977.37 324
16978.60 320
16979.83 325
16981.06 335
16982.29 327
16983.52 333
16984.75 348
16985.98 313
16987.21 299
16988.44 324
16989.67 318
16990.90 314
16992.13 311
16993.36 305
16994.59 318
16995.82 334
16997.05 321
16998.28 296
16999.51 303
17000.74 300
17001.97 319
17003.20 317
17004.43 311
17005.66 284
17006.89 297
17008.12 297
17009.35 299
17010.58 316
17011.82 308
17013.05 301
17014.28 296
17015.51 287
17016.74 275
17017.97 318
17019.20 314
17020.43 315
17021.66 282
17022.89 279
17024.12 283
17025.36 281
17026.59 295
17027.82 292
17029.05 297
17030.28 311
17031.51 293
17032.74 273
17033.98 254
17035.21 264
17036.44 286
17037.67 293
17038.90 310
17040.13 287
17041.37 277
17042.60 284
17043.83 282
17045.06 269
17046.29 288
17047.53 283
17048.76 278
17049.99 290
17051.22 293
17052.45 297
17053.69 296
17054.92 304
17056.15 278
17057.38 283
17058.62 283
17059.85 289
17061.08 286
17062.31 274
17063.55 271
17064.78 296
17066.01 298
17067.24 281
17068.48 279
17069.71 283
17070.94 263
17072.17 275
17073.41 274
17074.64 250
17075.87 267
17077.11 281
17078.34 274
17079.57 263
17080.81 267
17082.04 278
17083.27 260
17084.51 270
17085.74 278
17086.97 270
17088.21 269
17089.44 271
17090.67 289
17091.91 297
17093.14 289
17094.37 267
17095.61 269
17096.84 286
17098.08 270
17099.31 278
17100.54 261
17101.78 257
17103.01 276
17104.25 259
17105.48 282
17106.71 252
17107.95 274
17109.18 271
17110.42 269
17111.65 265
17112.88 259
17114.12 278
17115.35 254
17116.59 278
17117.82 280
17119.06 273
17120.29 252
17121.53 279
17122.76 278
17124.00 265
17125.23 228
17126.47 252
17127.70 268
17128.94 287
17130.17 261
17131.41 256
17132.64 259
17133.88 296
17135.11 258
17136.35 273
17137.58 256
17138.82 265
17140.05 278
17141.29 257
17142.52 241
17143.76 264
17144.99 257
17146.23 301
17147.46 244
17148.70 240
17149.94 241
17151.17 256
17152.41 253
17153.64 246
17154.88 248
17156.12 249
17157.35 250
17158.59 269
17159.82 242
17161.06 239
17162.30 235
17163.53 260
17164.77 268
17166.00 232
17167.24 245
17168.48 252
17169.71 271
17170.95 258
17172.19 250
17173.42 245
17174.66 268
17175.90 260
17177.13 243
17178.37 246
17179.61 243
17180.84 253
17182.08 272
17183.32 242
17184.55 234
17185.79 241
17187.03 238
17188.26 257
17189.50 242
17190.74 228
17191.98 227
17193.21 254
17194.45 265
17195.69 243
17196.93 252
17198.16 243
17199.40 260
17200.64 248
17201.88 245
17203.11 246
17204.35 251
17205.59 241
17206.83 267
17208.06 244
17209.30 229
17210.54 230
17211.78 254
17213.02 252
17214.25 252
17215.49 231
17216.73 250
17217.97 270
17219.21 242
17220.44 209
17221.68 233
17222.92 258
17224.16 234
17225.40 242
17226.64 230
17227.87 238
17229.11 249
17230.35 249
17231.59 235
17232.83 232
17234.07 229
17235.31 267
17236.55 252
17237.78 231
17239.02 224
17240.26 233
17241.50 241
17242.74 239
17243.98 252
17245.22 232
17246.46 247
17247.70 255
17248.94 240
17250.18 237
17251.41 228
17252.65 237
17253.89 269
17255.13 249
17256.37 232
17257.61 234
17258.85 265
17260.09 237
17261.33 211
17262.57 243
17263.81 224
17265.05 235
17266.29 230
17267.53 243
17268.77 230
17270.01 238
17271.25 232
17272.49 255
17273.73 221
17274.97 219
17276.21 223
17277.45 252
17278.69 242
17279.93 212
17281.17 240
17282.41 249
17283.65 242
17284.89 243
17286.13 223
17287.38 237
17288.62 227
17289.86 247
17291.10 235
17292.34 221
17293.58 224
17294.82 250
17296.06 246
17297.30 224
17298.54 219
17299.78 248
17301.03 254
17302.27 237
17303.51 220
17304.75 233
17305.99 224
17307.23 237
17308.47 223
17309.71 229
17310.96 226
17312.20 213
17313.44 216
17314.68 224
17315.92 217
17317.16 225
17318.41 242
17319.65 228
17320.89 233
17322.13 230
17323.37 246
17324.62 246
17325.86 204
17327.10 223
17328.34 254
17329.58 232
17330.83 221
17332.07 244
17333.31 220
17334.55 237
17335.80 208
17337.04 247
17338.28 245
17339.52 223
17340.77 222
17342.01 245
17343.25 243
17344.49 236
17345.74 220
17346.98 253
17348.22 230
17349.46 234
17350.71 216
17351.95 212
17353.19 244
17354.44 259
17355.68 266
17356.92 247
17358.17 229
17359.41 236
17360.65 240
17361.90 225
17363.14 235
17364.38 236
17365.63 262
17366.87 225
17368.11 208
17369.36 225
17370.60 250
17371.84 244
17373.09 249
17374.33 245
17375.58 239
17376.82 233
17378.06 225
17379.31 246
17380.55 237
17381.80 246
17383.04 243
17384.28 250
17385.53 247
17386.77 225
17388.02 240
17389.26 242
17390.50 226
17391.75 229
17392.99 253
17394.24 260
17395.48 243
17396.73 245
17397.97 227
17399.22 224
17400.46 253
17401.71 252
17402.95 245
17404.20 217
17405.44 227
17406.69 238
17407.93 263
17409.18 237
17410.42 226
17411.67 272
17412.91 258
17414.16 260
17415.40 236
17416.65 254
17417.89 250
17419.14 256
17420.38 243
17421.63 272
17422.87 238
17424.12 246
17425.36 259
17426.61 247
17427.86 227
17429.10 268
17430.35 255
17431.59 263
17432.84 254
17434.08 256
17435.33 264
17436.58 252
17437.82 248
17439.07 245
17440.32 263
17441.56 249
17442.81 248
17444.05 238
17445.30 256
17446.55 259
17447.79 271
17449.04 277
17450.29 254
17451.53 268
17452.78 247
17454.03 279
17455.27 247
17456.52 257
17457.77 245
17459.01 274
17460.26 259
17461.51 264
17462.75 265
17464.00 282
17465.25 242
17466.49 268
17467.74 289
17468.99 279
17470.24 260
17471.48 270
17472.73 275
17473.98 255
17475.22 269
17476.47 250
17477.72 275
17478.97 246
17480.21 270
17481.46 274
17482.71 272
17483.96 277
17485.21 278
17486.45 285
17487.70 259
17488.95 258
17490.20 283
17491.44 270
17492.69 277
17493.94 309
17495.19 288
17496.44 315
17497.69 276
17498.93 279
17500.18 297
17501.43 295
17502.68 293
17503.93 284
17505.18 283
17506.42 269
17507.67 265
17508.92 299
17510.17 304
17511.42 302
17512.67 291
17513.92 290
17515.16 320
17516.41 268
17517.66 299
17518.91 288
17520.16 286
17521.41 286
17522.66 310
17523.91 308
17525.16 307
17526.41 296
17527.66 301
17528.90 296
17530.15 310
17531.40 335
17532.65 307
17533.90 311
17535.15 304
17536.40 316
17537.65 296
17538.90 289
17540.15 288
17541.40 326
17542.65 333
17543.90 293
17545.15 302
17546.40 330
17547.65 327
17548.90 315
17550.15 319
17551.40 329
17552.65 341
17553.90 331
17555.15 351
17556.40 295
17557.65 333
17558.90 320
17560.15 327
17561.40 331
17562.65 301
17563.90 335
17565.15 320
17566.40 331
17567.65 318
17568.91 326
17570.16 348
17571.41 332
17572.66 329
17573.91 340
17575.16 316
17576.41 360
17577.66 364
17578.91 357
17580.16 328
17581.42 318
17582.67 375
17583.92 357
17585.17 324
17586.42 312
17587.67 336
17588.92 370
17590.17 359
17591.43 340
17592.68 347
17593.93 351
17595.18 327
17596.43 352
17597.68 353
17598.94 320
17600.19 350
17601.44 354
17602.69 352
17603.94 334
17605.20 346
17606.45 373
17607.70 364
17608.95 361
17610.20 340
17611.46 360
17612.71 376
17613.96 363
17615.21 345
17616.47 372
17617.72 350
17618.97 375
17620.22 384
17621.48 374
17622.73 348
17623.98 377
17625.23 399
17626.49 370
17627.74 345
17628.99 365
17630.25 394
17631.50 369
17632.75 375
17634.00 368
17635.26 361
17636.51 366
17637.76 364
17639.02 356
17640.27 374
17641.52 354
17642.78 375
17644.03 383
17645.28 325
17646.54 321
17647.79 376
17649.04 359
17650.30 342
17651.55 321
17652.81 337
17654.06 364
17655.31 363
17656.57 326
17657.82 345
17659.08 340
17660.33 329
17661.58 342
17662.84 364
17664.09 306
17665.35 315
17666.60 331
17667.85 333
17669.11 308
17670.36 305
17671.62 308
17672.87 347
17674.13 315
17675.38 308
17676.64 334
17677.89 327
17679.14 296
17680.40 310
17681.65 309
17682.91 308
17684.16 311
17685.42 301
17686.67 306
17687.93 301
17689.18 302
17690.44 304
17691.69 299
17692.95 307
17694.20 295
17695.46 294
17696.71 304
17697.97 289
17699.22 285
17700.48 295
17701.74 281
17702.99 278
17704.25 295
17705.50 278
17706.76 275
17708.01 258
17709.27 291
17710.53 282
17711.78 280
17713.04 270
17714.29 302
17715.55 270
17716.80 287
17718.06 286
17719.32 296
17720.57 286
17721.83 273
17723.09 303
17724.34 276
17725.60 261
17726.85 262
17728.11 297
17729.37 281
17730.62 257
17731.88 277
17733.14 263
17734.39 253
17735.65 263
17736.91 284
17738.16 259
17739.42 245
17740.68 259
17741.93 269
17743.19 263
17744.45 259
17745.70 268
17746.96 272
17748.22 247
17749.48 250
17750.73 268
17751.99 280
17753.25 259
17754.51 245
17755.76 260
17757.02 263
17758.28 240
17759.53 247
17760.79 270
17762.05 248
17763.31 238
17764.57 258
17765.82 246
17767.08 229
17768.34 243
17769.60 254
17770.85 255
17772.11 255
17773.37 232
17774.63 242
17775.89 242
17777.14 229
17778.40 240
17779.66 249
17780.92 238
17782.18 233
17783.44 239
17784.69 232
17785.95 242
17787.21 235
17788.47 230
17789.73 245
17790.99 260
17792.25 247
17793.50 223
17794.76 246
17796.02 242
17797.28 265
17798.54 242
17799.80 226
17801.06 239
17802.32 252
17803.58 218
17804.83 224
17806.09 232
17807.35 237
17808.61 248
17809.87 228
17811.13 226
17812.39 230
17813.65 259
17814.91 232
17816.17 233
17817.43 227
17818.69 230
17819.95 216
17821.21 227
17822.47 213
17823.73 211
17824.99 227
17826.25 210
17827.51 201
17828.77 218
17830.03 209
17831.29 230
17832.55 239
17833.81 197
17835.07 219
17836.33 248
17837.59 240
17838.85 201
17840.11 213
17841.37 211
17842.63 220
17843.89 233
17845.15 204
17846.41 239
17847.67 211
17848.93 208
17850.19 193
17851.45 215
17852.71 200
17853.98 217
17855.24 208
17856.50 220
17857.76 188
17859.02 214
17860.28 213
17861.54 218
17862.80 228
17864.06 207
17865.32 215
17866.59 199
17867.85 227
17869.11 185
17870.37 213
17871.63 216
17872.89 196
17874.15 221
17875.42 205
17876.68 212
17877.94 212
17879.20 223
17880.46 198
17881.73 199
17882.99 221
17884.25 215
17885.51 195
17886.77 195
17888.04 204
17889.30 215
17890.56 202
17891.82 205
17893.08 208
17894.35 227
17895.61 211
17896.87 213
17898.13 217
17899.40 212
17900.66 215
17901.92 202
17903.18 195
17904.45 186
17905.71 208
17906.97 212
17908.23 210
17909.50 185
17910.76 211
17912.02 217
17913.29 197
17914.55 189
17915.81 211
17917.07 210
17918.34 211
17919.60 200
17920.86 206
17922.13 216
17923.39 180
17924.65 210
17925.92 193
17927.18 219
17928.44 191
17929.71 221
17930.97 212
17932.24 228
17933.50 201
17934.76 201
17936.03 187
17937.29 197
17938.55 220
17939.82 207
17941.08 211
17942.35 196
17943.61 200
17944.87 191
17946.14 216
17947.40 200
17948.67 204
17949.93 205
17951.19 216
17952.46 202
17953.72 224
17954.99 193
17956.25 208
17957.52 216
17958.78 231
17960.05 203
17961.31 204
17962.58 208
17963.84 197
17965.10 223
17966.37 206
17967.63 226
17968.90 193
17970.16 210
17971.43 187
17972.69 212
17973.96 185
17975.22 190
17976.49 194
17977.76 210
17979.02 195
17980.29 189
17981.55 202
17982.82 195
17984.08 216
17985.35 203
17986.61 222
17987.88 192
17989.14 199
17990.41 196
17991.68 222
17992.94 179
17994.21 200
17995.47 186
17996.74 189
17998.00 187
17999.27 184
18000.54 195
18001.80 186
18003.07 201
18004.34 193
18005.60 190
18006.87 195
18008.13 231
18009.40 191
18010.67 200
18011.93 185
18013.20 183
18014.47 203
18015.73 197
18017.00 190
18018.27 187
18019.53 196
18020.80 176
18022.07 208
18023.33 176
18024.60 211
18025.87 175
18027.13 201
18028.40 203
18029.67 197
18030.93 172
18032.20 210
18033.47 204
18034.74 204
18036.00 194
18037.27 207
18038.54 190
18039.81 192
18041.07 176
18042.34 171
18043.61 197
18044.88 196
18046.14 202
18047.41 179
18048.68 211
18049.95 181
18051.21 206
18052.48 196
18053.75 206
18055.02 186
18056.29 195
18057.55 215
18058.82 195
18060.09 200
18061.36 188
18062.63 205
18063.90 211
18065.16 207
18066.43 204
18067.70 209
18068.97 196
18070.24 209
18071.51 203
18072.77 206
18074.04 189
18075.31 214
18076.58 197
18077.85 180
18079.12 190
18080.39 194
18081.66 192
18082.92 196
18084.19 205
18085.46 198
18086.73 214
18088.00 210
18089.27 200
18090.54 181
18091.81 203
18093.08 209
18094.35 226
18095.62 201
18096.89 205
18098.16 211
18099.42 203
18100.69 218
18101.96 190
18103.23 198
18104.50 180
18105.77 223
18107.04 178
18108.31 198
18109.58 196
18110.85 218
18112.12 212
18113.39 230
18114.66 212
18115.93 187
18117.20 206
18118.47 230
18119.74 215
18121.01 198
18122.28 217
18123.55 205
18124.82 240
18126.09 190
18127.36 209
18128.64 204
18129.91 218
18131.18 211
18132.45 213
18133.72 203
18134.99 204
18136.26 180
18137.53 213
18138.80 215
18140.07 195
18141.34 202
18142.61 191
18143.89 240
18145.16 197
18146.43 201
18147.70 198
18148.97 218
18150.24 205
18151.51 219
18152.78 203
18154.06 214
18155.33 193
18156.60 216
18157.87 207
18159.14 225
18160.41 208
18161.69 194
18162.96 204
18164.23 189
18165.50 196
18166.77 213
18168.04 220
18169.32 203
18170.59 198
18171.86 208
18173.13 205
18174.40 190
18175.68 185
18176.95 217
18178.22 195
18179.49 226
18180.77 196
18182.04 217
18183.31 193
18184.58 222
18185.86 207
18187.13 217
18188.40 190
18189.67 193
18190.95 195
18192.22 199
18193.49 173
18194.76 195
18196.04 195
18197.31 211
18198.58 216
18199.86 196
18201.13 207
18202.40 193
18203.68 219
18204.95 192
18206.22 195
18207.50 182
18208.77 218
18210.04 215
18211.32 208
18212.59 197
18213.86 214
18215.14 229
18216.41 214
18217.68 214
18218.96 195
18220.23 191
18221.51 204
18222.78 224
18224.05 177
18225.33 200
18226.60 202
18227.87 232
18229.15 194
18230.42 210
18231.70 190
18232.97 201
18234.25 210
18235.52 226
18236.79 207
18238.07 207
18239.34 221
18240.62 179
18241.89 196
18243.17 198
18244.44 209
18245.72 231
18246.99 223
18248.26 194
18249.54 201
18250.81 203
18252.09 212
18253.36 204
18254.64 200
18255.91 218
18257.19 207
18258.46 203
18259.74 199
18261.01 213
18262.29 197
18263.57 215
18264.84 183
18266.12 208
18267.39 194
18268.67 201
18269.94 212
18271.22 206
18272.49 212
18273.77 194
18275.04 207
18276.32 198
18277.60 234
18278.87 217
18280.15 215
18281.42 211
18282.70 227
18283.98 201
18285.25 216
18286.53 193
18287.80 219
18289.08 220
18290.36 212
18291.63 208
18292.91 224
18294.18 209
18295.46 219
18296.74 215
18298.01 197
18299.29 221
18300.57 185
18301.84 215
18303.12 211
18304.40 215
18305.67 191
18306.95 208
18308.23 208
18309.50 212
18310.78 193
18312.06 203
18313.34 202
18314.61 213
18315.89 198
18317.17 198
18318.44 211
18319.72 211
18321.00 221
18322.28 200
18323.55 203
18324.83 203
18326.11 214
18327.39 210
18328.66 192
18329.94 214
18331.22 216
18332.50 193
18333.77 210
18335.05 219
18336.33 195
18337.61 220
18338.88 214
18340.16 221
18341.44 197
18342.72 206
18344.00 210
18345.27 233
18346.55 203
18347.83 200
18349.11 187
18350.39 211
18351.67 182
18352.94 194
18354.22 212
18355.50 209
18356.78 239
18358.06 210
18359.34 198
18360.62 202
18361.89 208
18363.17 226
18364.45 201
18365.73 204
18367.01 198
18368.29 199
18369.57 192
18370.85 193
18372.13 191
18373.40 186
18374.68 217
18375.96 212
18377.24 203
18378.52 200
18379.80 193
18381.08 214
18382.36 213
18383.64 207
18384.92 180
18386.20 193
18387.48 192
18388.76 190
18390.04 204
18391.32 189
18392.60 203
18393.88 216
18395.16 188
18396.44 176
18397.72 184
18399.00 192
18400.28 208
18401.56 215
18402.84 203
18404.12 191
18405.40 210
18406.68 216
18407.96 204
18409.24 175
18410.52 194
18411.80 215
18413.08 202
18414.36 194
18415.64 187
18416.92 192
18418.20 186
18419.48 200
18420.76 189
18422.04 181
18423.32 191
18424.61 207
18425.89 194
18427.17 186
18428.45 175
18429.73 197
18431.01 196
18432.29 184
18433.57 171
18434.85 197
18436.14 214
18437.42 196
18438.70 201
18439.98 189
18441.26 197
18442.54 203
18443.82 201
18445.11 193
18446.39 189
18447.67 181
18448.95 197
18450.23 205
18451.51 178
18452.80 182
18454.08 212
18455.36 203
18456.64 169
18457.92 194
18459.21 176
18460.49 195
18461.77 191
18463.05 216
18464.33 167
18465.62 179
18466.90 198
18468.18 201
18469.46 194
18470.75 174
18472.03 190
18473.31 190
18474.59 215
18475.88 171
18477.16 191
18478.44 212
18479.73 198
18481.01 179
18482.29 187
18483.57 185
18484.86 199
18486.14 195
18487.42 197
18488.71 202
18489.99 177
18491.27 181
18492.56 170
18493.84 192
18495.12 193
18496.41 196
18497.69 215
18498.97 173
18500.26 197
18501.54 196
18502.82 196
18504.11 211
18505.39 197
18506.67 189
18507.96 206
18509.24 204
18510.53 211
18511.81 194
18513.09 197
18514.38 193
18515.66 197
18516.95 198
18518.23 181
18519.51 191
18520.80 194
18522.08 204
18523.37 191
18524.65 195
18525.94 180
18527.22 190
18528.51 201
18529.79 197
18531.07 188
18532.36 199
18533.64 193
18534.93 188
18536.21 181
18537.50 182
18538.78 193
18540.07 191
18541.35 181
18542.64 179
18543.92 206
18545.21 207
18546.49 210
18547.78 189
18549.06 176
18550.35 216
18551.63 196
18552.92 199
18554.20 187
18555.49 186
18556.78 181
18558.06 178
18559.35 192
18560.63 185
18561.92 189
18563.20 188
18564.49 195
18565.77 198
18567.06 188
18568.35 190
18569.63 184
18570.92 184
18572.20 180
18573.49 198
18574.78 193
18576.06 194
18577.35 192
18578.64 221
18579.92 183
18581.21 187
18582.49 195
18583.78 181
18585.07 212
18586.35 186
18587.64 195
18588.93 198
18590.21 191
18591.50 183
18592.79 197
18594.07 175
18595.36 187
18596.65 195
18597.93 199
18599.22 175
18600.51 192
18601.80 197
18603.08 208
18604.37 210
18605.66 201
18606.94 197
18608.23 206
18609.52 204
18610.81 187
18612.09 202
18613.38 208
18614.67 202
18615.96 207
18617.24 208
18618.53 200
18619.82 198
18621.11 191
18622.39 194
18623.68 228
18624.97 208
18626.26 188
18627.55 180
18628.83 209
18630.12 196
18631.41 198
18632.70 183
18633.99 181
18635.27 194
18636.56 190
18637.85 197
18639.14 175
18640.43 189
18641.72 196
18643.00 199
18644.29 183
18645.58 189
18646.87 190
18648.16 196
18649.45 207
18650.74 192
18652.02 200
18653.31 186
18654.60 199
18655.89 184
18657.18 164
18658.47 173
18659.76 191
18661.05 178
18662.34 182
18663.63 187
18664.91 186
18666.20 160
18667.49 194
18668.78 168
18670.07 177
18671.36 166
18672.65 187
18673.94 193
18675.23 173
18676.52 181
18677.81 178
18679.10 184
18680.39 195
18681.68 169
18682.97 171
18684.26 188
18685.55 179
18686.84 179
18688.13 162
18689.42 179
18690.71 182
18692.00 193
18693.29 182
18694.58 179
18695.87 180
18697.16 192
18698.45 181
18699.74 179
18701.03 167
18702.32 154
18703.61 183
18704.90 192
18706.19 196
18707.48 172
18708.78 174
18710.07 169
18711.36 191
18712.65 166
18713.94 175
18715.23 182
18716.52 182
18717.81 179
18719.10 167
18720.39 179
18721.69 164
18722.98 179
18724.27 189
18725.56 175
18726.85 172
18728.14 185
18729.43 184
18730.72 190
18732.02 180
18733.31 168
18734.60 189
18735.89 190
18737.18 180
18738.47 172
18739.77 160
18741.06 184
18742.35 164
18743.64 177
18744.93 175
18746.23 161
18747.52 168
18748.81 187
18750.10 188
18751.39 172
18752.69 160
18753.98 161
18755.27 170
18756.56 170
18757.86 175
18759.15 172
18760.44 150
18761.73 192
18763.03 177
18764.32 171
18765.61 165
18766.90 197
18768.20 177
18769.49 179
18770.78 166
18772.08 167
18773.37 200
18774.66 171
18775.96 176
18777.25 170
18778.54 178
18779.83 183
18781.13 160
18782.42 159
18783.71 168
18785.01 171
18786.30 171
18787.59 179
18788.89 186
18790.18 148
18791.48 179
18792.77 175
18794.06 165
18795.36 155
18796.65 160
18797.94 172
18799.24 152
18800.53 182
18801.83 171
18803.12 160
18804.41 156
18805.71 181
18807.00 171
18808.30 178
18809.59 149
18810.88 176
18812.18 169
18813.47 165
18814.77 155
18816.06 176
18817.36 152
18818.65 161
18819.95 161
18821.24 172
18822.54 167
18823.83 152
18825.12 178
18826.42 166
18827.71 165
18829.01 165
18830.30 169
18831.60 166
18832.89 142
18834.19 172
18835.48 171
18836.78 186
18838.07 150
18839.37 169
18840.67 167
18841.96 182
18843.26 178
18844.55 173
18845.85 160
18847.14 164
18848.44 153
18849.73 164
18851.03 151
18852.33 161
18853.62 164
18854.92 178
18856.21 165
18857.51 153
18858.80 165
18860.10 179
18861.40 173
18862.69 166
18863.99 175
18865.28 195
18866.58 196
18867.88 153
18869.17 162
18870.47 169
18871.77 156
18873.06 172
18874.36 171
18875.66 174
18876.95 159
18878.25 171
18879.55 174
18880.84 179
18882.14 162
18883.44 167
18884.73 164
18886.03 173
18887.33 141
18888.62 168
18889.92 178
18891.22 156
18892.51 178
18893.81 158
18895.11 175
18896.41 162
18897.70 163
18899.00 152
18900.30 159
18901.59 159
18902.89 172
18904.19 183
18905.49 167
18906.78 156
18908.08 166
18909.38 166
18910.68 176
18911.98 166
18913.27 159
18914.57 157
18915.87 174
18917.17 179
18918.46 149
18919.76 171
18921.06 156
18922.36 203
18923.66 169
18924.96 161
18926.25 159
18927.55 168
18928.85 177
18930.15 159
18931.45 158
18932.75 170
18934.04 160
18935.34 185
18936.64 179
18937.94 147
18939.24 155
18940.54 171
18941.84 187
18943.13 173
18944.43 156
18945.73 155
18947.03 173
18948.33 165
18949.63 160
18950.93 153
18952.23 161
18953.53 163
18954.83 183
18956.13 169
18957.42 160
18958.72 183
18960.02 174
18961.32 190
18962.62 160
18963.92 143
18965.22 177
18966.52 172
18967.82 147
18969.12 155
18970.42 157
18971.72 166
18973.02 163
18974.32 171
18975.62 155
18976.92 152
18978.22 169
18979.52 168
18980.82 169
18982.12 155
18983.42 165
18984.72 170
18986.02 175
18987.32 163
18988.62 156
18989.92 176
18991.22 180
18992.52 167
18993.82 163
18995.12 176
18996.42 160
18997.73 153
18999.03 171
19000.33 163
19001.63 150
19002.93 177
19004.23 173
19005.53 177
19006.83 145
19008.13 152
19009.43 180
19010.73 166
19012.04 159
19013.34 172
19014.64 189
19015.94 173
19017.24 168
19018.54 170
19019.84 167
19021.15 184
19022.45 174
19023.75 188
19025.05 157
19026.35 149
19027.65 179
19028.96 170
19030.26 170
19031.56 161
19032.86 175
19034.16 172
19035.47 155
19036.77 169
19038.07 163
19039.37 174
19040.67 156
19041.98 171
19043.28 173
19044.58 162
19045.88 163
19047.18 165
19048.49 174
19049.79 166
19051.09 173
19052.39 178
19053.70 185
19055.00 146
19056.30 176
19057.61 181
19058.91 183
19060.21 156
19061.51 190
19062.82 178
19064.12 158
19065.42 164
19066.73 169
19068.03 177
19069.33 167
19070.64 169
19071.94 170
19073.24 193
19074.55 163
19075.85 178
19077.15 167
19078.46 166
19079.76 180
19081.06 186
19082.37 166
19083.67 180
19084.97 150
19086.28 177
19087.58 164
19088.89 165
19090.19 157
19091.49 174
19092.80 168
19094.10 179
19095.40 159
19096.71 150
19098.01 181
19099.32 164
19100.62 187
19101.93 170
19103.23 185
19104.53 175
19105.84 166
19107.14 172
19108.45 164
19109.75 162
19111.06 192
19112.36 172
19113.67 164
19114.97 185
19116.28 176
19117.58 172
19118.89 167
19120.19 202
19121.49 167
19122.80 163
19124.10 180
19125.41 175
19126.72 152
19128.02 145
19129.33 156
19130.63 180
19131.94 158
19133.24 163
19134.55 170
19135.85 198
19137.16 180
19138.46 177
19139.77 183
19141.07 158
19142.38 187
19143.69 174
19144.99 166
19146.30 168
19147.60 173
19148.91 173
19150.21 176
19151.52 172
19152.83 164
19154.13 164
19155.44 172
19156.75 179
19158.05 178
19159.36 174
19160.66 170
19161.97 170
19163.28 166
19164.58 183
19165.89 168
19167.20 170
19168.50 168
19169.81 190
19171.12 206
19172.42 182
19173.73 177
19175.04 163
19176.34 187
19177.65 184
19178.96 174
19180.26 160
19181.57 185
19182.88 188
19184.18 179
19185.49 161
19186.80 158
19188.11 170
19189.41 168
19190.72 177
19192.03 157
19193.33 165
19194.64 151
19195.95 167
19197.26 168
19198.56 166
19199.87 160
19201.18 177
19202.49 184
19203.80 166
19205.10 149
19206.41 172
19207.72 166
19209.03 191
19210.34 167
19211.64 159
19212.95 162
19214.26 156
19215.57 161
19216.88 169
19218.18 153
19219.49 165
19220.80 175
19222.11 150
19223.42 164
19224.73 150
19226.03 167
19227.34 152
19228.65 175
19229.96 167
19231.27 173
19232.58 162
19233.89 134
19235.19 169
19236.50 163
19237.81 168
19239.12 167
19240.43 150
19241.74 170
19243.05 175
19244.36 167
19245.67 181
19246.98 155
19248.29 159
19249.59 168
19250.90 168
19252.21 145
19253.52 155
19254.83 176
19256.14 185
19257.45 164
19258.76 141
19260.07 169
19261.38 166
19262.69 165
19264.00 146
19265.31 171
19266.62 160
19267.93 173
19269.24 156
19270.55 157
19271.86 148
19273.17 160
19274.48 174
19275.79 176
19277.10 161
19278.41 172
19279.72 185
19281.03 184
19282.34 144
19283.65 153
19284.96 176
19286.27 172
19287.58 172
19288.89 172
19290.21 157
19291.52 149
19292.83 149
19294.14 151
19295.45 173
19296.76 147
19298.07 169
19299.38 176
19300.69 152
19302.00 165
19303.31 155
19304.63 158
19305.94 167
19307.25 162
19308.56 159
19309.87 158
19311.18 143
19312.49 150
19313.81 158
19315.12 165
19316.43 154
19317.74 172
19319.05 165
19320.36 156
19321.68 155
19322.99 145
19324.30 160
19325.61 149
19326.92 166
19328.23 162
19329.55 158
19330.86 158
19332.17 154
19333.48 143
19334.80 161
19336.11 150
19337.42 162
19338.73 169
19340.04 178
19341.36 154
19342.67 158
19343.98 165
19345.29 146
19346.61 152
19347.92 157
19349.23 164
19350.55 157
19351.86 161
19353.17 155
19354.48 161
19355.80 140
19357.11 159
19358.42 149
19359.74 156
19361.05 142
19362.36 157
19363.68 148
19364.99 145
19366.30 172
19367.62 175
19368.93 154
19370.24 152
19371.56 137
19372.87 162
19374.18 167
19375.50 147
19376.81 172
19378.12 153
19379.44 149
19380.75 139
19382.06 140
19383.38 152
19384.69 133
19386.01 159
19387.32 141
19388.63 150
19389.95 138
19391.26 165
19392.58 152
19393.89 141
19395.21 159
19396.52 146
19397.83 157
19399.15 150
19400.46 150
19401.78 153
19403.09 167
19404.41 157
19405.72 168
19407.04 169
19408.35 169
19409.66 142
19410.98 161
19412.29 143
19413.61 145
19414.92 137
19416.24 176
19417.55 177
19418.87 155
19420.18 158
19421.50 170
19422.81 161
19424.13 122
19425.45 156
19426.76 160
19428.08 139
19429.39 145
19430.71 171
19432.02 164
19433.34 146
19434.65 146
19435.97 155
19437.28 150
19438.60 155
19439.92 174
19441.23 172
19442.55 151
19443.86 137
19445.18 162
19446.50 167
19447.81 158
19449.13 161
19450.44 181
19451.76 159
19453.08 151
19454.39 147
19455.71 163
19457.03 157
19458.34 157
19459.66 150
19460.97 166
19462.29 160
19463.61 153
19464.92 134
19466.24 154
19467.56 166
19468.87 151
19470.19 159
19471.51 134
19472.83 162
19474.14 140
19475.46 147
19476.78 147
19478.09 145
19479.41 160
19480.73 181
19482.04 161
19483.36 165
19484.68 165
19486.00 150
19487.31 151
19488.63 160
19489.95 161
19491.27 154
19492.58 182
19493.90 159
19495.22 176
19496.54 144
19497.85 161
19499.17 159
19500.49 150
19501.81 148
19503.13 151
19504.44 169
19505.76 147
19507.08 137
19508.40 165
19509.72 160
19511.03 163
19512.35 160
19513.67 159
19514.99 156
19516.31 148
19517.63 162
19518.94 175
19520.26 143
19521.58 169
19522.90 173
19524.22 158
19525.54 157
19526.86 155
19528.18 156
19529.49 160
19530.81 172
19532.13 150
19533.45 153
19534.77 165
19536.09 150
19537.41 177
19538.73 166
19540.05 167
19541.37 157
19542.68 162
19544.00 177
19545.32 159
19546.64 141
19547.96 172
19549.28 173
19550.60 166
19551.92 149
19553.24 151
19554.56 176
19555.88 145
19557.20 152
19558.52 150
19559.84 150
19561.16 167
19562.48 161
19563.80 172
19565.12 153
19566.44 140
19567.76 150
19569.08 182
19570.40 159
19571.72 171
19573.04 166
19574.36 173
19575.68 152
19577.00 155
19578.32 151
19579.64 159
19580.96 166
19582.28 170
19583.60 162
19584.92 151
19586.24 160
19587.57 176
19588.89 165
19590.21 166
19591.53 166
19592.85 167
19594.17 160
19595.49 164
19596.81 174
19598.13 155
19599.45 177
19600.78 167
19602.10 171
19603.42 154
19604.74 168
19606.06 168
19607.38 159
19608.70 170
19610.03 156
19611.35 185
19612.67 158
19613.99 175
19615.31 158
19616.63 174
19617.96 168
19619.28 171
19620.60 154
19621.92 158
19623.24 160
19624.57 166
19625.89 155
19627.21 166
19628.53 158
19629.85 159
19631.18 164
19632.50 163
19633.82 172
19635.14 167
19636.47 186
19637.79 173
19639.11 172
19640.43 150
19641.76 160
19643.08 158
19644.40 149
19645.72 152
19647.05 152
19648.37 156
19649.69 162
19651.02 166
19652.34 160
19653.66 168
19654.98 159
19656.31 176
19657.63 167
19658.95 164
19660.28 155
19661.60 180
19662.92 169
19664.25 161
19665.57 167
19666.89 176
19668.22 165
19669.54 157
19670.86 163
19672.19 174
19673.51 164
19674.84 151
19676.16 164
19677.48 159
19678.81 156
19680.13 171
19681.45 174
19682.78 144
19684.10 198
19685.43 167
19686.75 172
19688.08 157
19689.40 156
19690.72 170
19692.05 165
19693.37 168
19694.70 171
19696.02 166
19697.35 152
19698.67 150
19699.99 171
19701.32 190
19702.64 154
19703.97 168
19705.29 139
19706.62 170
19707.94 174
19709.27 164
19710.59 163
19711.92 169
19713.24 154
19714.57 168
19715.89 176
19717.22 172
19718.54 158
19719.87 170
19721.19 171
19722.52 162
19723.84 174
19725.17 158
19726.50 162
19727.82 148
19729.15 164
19730.47 153
19731.80 148
19733.12 164
19734.45 157
19735.77 170
19737.10 157
19738.43 182
19739.75 154
19741.08 158
19742.40 144
19743.73 176
19745.06 174
19746.38 164
19747.71 151
19749.03 162
19750.36 157
19751.69 160
19753.01 159
19754.34 153
19755.67 165
19756.99 163
19758.32 157
19759.65 152
19760.97 168
19762.30 173
19763.63 164
19764.95 158
19766.28 154
19767.61 156
19768.93 144
19770.26 165
19771.59 156
19772.91 151
19774.24 165
19775.57 150
19776.90 163
19778.22 137
19779.55 153
19780.88 182
19782.20 167
19783.53 174
19784.86 156
19786.19 170
19787.51 148
19788.84 174
19790.17 152
19791.50 165
19792.83 164
19794.15 190
19795.48 158
19796.81 151
19798.14 161
19799.46 169
19800.79 186
19802.12 145
19803.45 178
19804.78 168
19806.10 157
19807.43 143
19808.76 184
19810.09 184
19811.42 174
19812.75 155
19814.07 169
19815.40 165
19816.73 153
19818.06 160
19819.39 153
19820.72 158
19822.05 151
19823.37 178
19824.70 177
19826.03 198
19827.36 170
19828.69 167
19830.02 171
19831.35 179
19832.68 162
19834.01 167
19835.33 169
19836.66 175
19837.99 175
19839.32 180
19840.65 170
19841.98 159
19843.31 187
19844.64 152
19845.97 165
19847.30 159
19848.63 166
19849.96 163
19851.29 161
19852.62 169
19853.95 189
19855.28 161
19856.61 175
19857.94 168
19859.27 172
19860.60 167
19861.93 161
19863.26 170
19864.59 165
19865.92 187
19867.25 153
19868.58 191
19869.91 164
19871.24 149
19872.57 178
19873.90 167
19875.23 165
19876.56 184
19877.89 152
19879.22 167
19880.55 160
19881.88 142
19883.21 151
19884.54 170
19885.87 175
19887.21 156
19888.54 169
19889.87 157
19891.20 166
19892.53 178
19893.86 192
19895.19 160
19896.52 184
19897.85 167
19899.18 170
19900.52 165
19901.85 158
19903.18 176
19904.51 176
19905.84 179
19907.17 164
19908.50 176
19909.84 156
19911.17 169
19912.50 180
19913.83 189
19915.16 170
19916.50 166
19917.83 166
19919.16 170
19920.49 166
19921.82 165
19923.16 170
19924.49 172
19925.82 174
19927.15 165
19928.48 151
19929.82 158
19931.15 166
19932.48 179
19933.81 203
19935.15 197
19936.48 188
19937.81 164
19939.14 168
19940.48 184
19941.81 165
19943.14 178
19944.47 165
19945.81 173
19947.14 177
19948.47 172
19949.81 176
19951.14 164
19952.47 179
19953.81 170
19955.14 172
19956.47 175
19957.80 161
19959.14 173
19960.47 180
19961.80 171
19963.14 171
19964.47 168
19965.80 175
19967.14 166
19968.47 173
19969.81 157
19971.14 184
19972.47 159
19973.81 175
19975.14 164
19976.47 142
19977.81 152
19979.14 177
19980.48 201
19981.81 173
19983.14 180
19984.48 186
19985.81 182
19987.15 165
19988.48 180
19989.82 170
19991.15 182
19992.48 174
19993.82 188
19995.15 161
19996.49 183
19997.82 168
19999.16 177
20000.49 172
20001.83 167
20003.16 187
20004.50 184
20005.83 187
20007.17 158
20008.50 141
20009.84 192
20011.17 191
20012.51 167
20013.84 165
20015.18 172
20016.51 182
20017.85 176
20019.18 182
20020.52 179
20021.85 170
20023.19 173
20024.52 181
20025.86 172
20027.19 159
20028.53 161
20029.86 179
20031.20 166
20032.54 158
20033.87 176
20035.21 182
20036.54 191
20037.88 177
20039.22 171
20040.55 165
20041.89 176
20043.22 197
20044.56 178
20045.90 157
20047.23 153
20048.57 177
20049.90 184
20051.24 164
20052.58 154
20053.91 193
20055.25 179
20056.59 180
20057.92 166
20059.26 183
20060.60 180
20061.93 188
20063.27 186
20064.61 180
20065.94 183
20067.28 181
20068.62 178
20069.95 184
20071.29 169
20072.63 170
20073.97 194
20075.30 177
20076.64 177
20077.98 151
20079.31 189
20080.65 171
20081.99 193
20083.33 184
20084.66 182
20086.00 178
20087.34 169
20088.68 155
20090.01 177
20091.35 173
20092.69 179
20094.03 180
20095.37 182
20096.70 184
20098.04 177
20099.38 189
20100.72 190
20102.06 172
20103.39 181
20104.73 204
20106.07 182
20107.41 174
20108.75 171
20110.08 165
20111.42 171
20112.76 181
20114.10 187
20115.44 210
20116.78 181
20118.12 185
20119.45 191
20120.79 186
20122.13 172
20123.47 176
20124.81 188
20126.15 172
20127.49 197
