# Supplementary material for: MALDI-TOF MS typing enables the classification of brewing yeasts of the genus Saccharomyces to major beer styles
Source: PLoS One. 2017 Aug 9;12(8):e0181694. doi: 10.1371/journal.pone.0181694 (PMC5549903; doi:10.1371/journal.pone.0181694)
Supplement: S9 File — The directory includes 90 raw files and was zipped to “.zip”; the folder has three strains with 30 spectra per strain; S1 Text explains the raw files with an example and Table 1 represents the yeast strains used within the experiment. (ZIP) [file pone.0181694.s012.zip › 25-27/30285-66-Lag-Lag-Lag-YPG-18h-E-E_2016-02-16__0_B4_1.dat]

2000.76 1593
2001.18 1620
2001.60 1605
2002.02 1549
2002.45 1481
2002.87 1541
2003.29 1538
2003.71 1649
2004.13 1576
2004.55 1491
2004.98 1518
2005.40 1566
2005.82 1556
2006.24 1579
2006.67 1523
2007.09 1597
2007.51 1588
2007.93 1524
2008.35 1597
2008.78 1584
2009.20 1520
2009.62 1577
2010.04 1553
2010.47 1537
2010.89 1477
2011.31 1485
2011.73 1555
2012.16 1489
2012.58 1465
2013.00 1457
2013.43 1416
2013.85 1437
2014.27 1419
2014.69 1480
2015.12 1429
2015.54 1379
2015.96 1444
2016.39 1448
2016.81 1463
2017.23 1464
2017.66 1468
2018.08 1494
2018.50 1482
2018.93 1463
2019.35 1473
2019.77 1460
2020.20 1525
2020.62 1462
2021.04 1430
2021.47 1469
2021.89 1561
2022.32 1512
2022.74 1490
2023.16 1469
2023.59 1509
2024.01 1517
2024.43 1512
2024.86 1490
2025.28 1543
2025.71 1564
2026.13 1490
2026.56 1497
2026.98 1538
2027.40 1515
2027.83 1469
2028.25 1483
2028.68 1473
2029.10 1528
2029.53 1485
2029.95 1471
2030.38 1475
2030.80 1461
2031.22 1482
2031.65 1464
2032.07 1483
2032.50 1460
2032.92 1481
2033.35 1510
2033.77 1526
2034.20 1506
2034.62 1489
2035.05 1531
2035.47 1487
2035.90 1489
2036.32 1497
2036.75 1449
2037.18 1431
2037.60 1397
2038.03 1495
2038.45 1486
2038.88 1546
2039.30 1471
2039.73 1413
2040.15 1450
2040.58 1489
2041.01 1506
2041.43 1511
2041.86 1498
2042.28 1518
2042.71 1492
2043.13 1465
2043.56 1498
2043.99 1548
2044.41 1543
2044.84 1462
2045.27 1444
2045.69 1444
2046.12 1475
2046.54 1481
2046.97 1562
2047.40 1601
2047.82 1645
2048.25 1664
2048.68 1661
2049.10 1689
2049.53 1678
2049.96 1652
2050.38 1665
2050.81 1658
2051.24 1643
2051.66 1687
2052.09 1652
2052.52 1689
2052.94 1604
2053.37 1643
2053.80 1611
2054.23 1520
2054.65 1504
2055.08 1558
2055.51 1548
2055.93 1510
2056.36 1499
2056.79 1482
2057.22 1480
2057.64 1526
2058.07 1483
2058.50 1523
2058.93 1543
2059.35 1520
2059.78 1540
2060.21 1588
2060.64 1554
2061.07 1492
2061.49 1497
2061.92 1530
2062.35 1561
2062.78 1538
2063.20 1534
2063.63 1616
2064.06 1678
2064.49 1672
2064.92 1679
2065.35 1774
2065.77 1710
2066.20 1790
2066.63 1743
2067.06 1708
2067.49 1652
2067.92 1682
2068.34 1635
2068.77 1619
2069.20 1570
2069.63 1527
2070.06 1492
2070.49 1530
2070.92 1530
2071.35 1461
2071.78 1488
2072.20 1458
2072.63 1522
2073.06 1518
2073.49 1520
2073.92 1507
2074.35 1566
2074.78 1610
2075.21 1632
2075.64 1667
2076.07 1651
2076.50 1621
2076.93 1581
2077.36 1643
2077.78 1579
2078.21 1623
2078.64 1666
2079.07 1639
2079.50 1612
2079.93 1585
2080.36 1548
2080.79 1471
2081.22 1447
2081.65 1493
2082.08 1471
2082.51 1477
2082.94 1442
2083.37 1448
2083.80 1497
2084.23 1474
2084.66 1504
2085.09 1534
2085.52 1509
2085.95 1517
2086.39 1523
2086.82 1532
2087.25 1541
2087.68 1515
2088.11 1566
2088.54 1508
2088.97 1571
2089.40 1464
2089.83 1523
2090.26 1486
2090.69 1547
2091.12 1555
2091.55 1593
2091.99 1573
2092.42 1579
2092.85 1612
2093.28 1551
2093.71 1539
2094.14 1551
2094.57 1539
2095.00 1543
2095.43 1551
2095.87 1549
2096.30 1558
2096.73 1586
2097.16 1683
2097.59 1587
2098.02 1593
2098.46 1530
2098.89 1504
2099.32 1506
2099.75 1468
2100.18 1447
2100.61 1490
2101.05 1434
2101.48 1414
2101.91 1373
2102.34 1423
2102.78 1464
2103.21 1404
2103.64 1397
2104.07 1428
2104.50 1478
2104.94 1482
2105.37 1489
2105.80 1490
2106.23 1451
2106.67 1532
2107.10 1556
2107.53 1580
2107.96 1550
2108.40 1536
2108.83 1498
2109.26 1496
2109.70 1516
2110.13 1511
2110.56 1450
2110.99 1516
2111.43 1552
2111.86 1533
2112.29 1498
2112.73 1481
2113.16 1496
2113.59 1455
2114.03 1452
2114.46 1433
2114.89 1502
2115.33 1499
2115.76 1450
2116.19 1429
2116.63 1432
2117.06 1400
2117.49 1416
2117.93 1379
2118.36 1395
2118.80 1382
2119.23 1403
2119.66 1471
2120.10 1435
2120.53 1398
2120.96 1403
2121.40 1463
2121.83 1471
2122.27 1439
2122.70 1483
2123.14 1497
2123.57 1492
2124.00 1541
2124.44 1510
2124.87 1444
2125.31 1439
2125.74 1462
2126.18 1494
2126.61 1507
2127.05 1503
2127.48 1480
2127.91 1406
2128.35 1448
2128.78 1497
2129.22 1481
2129.65 1444
2130.09 1402
2130.52 1447
2130.96 1424
2131.39 1422
2131.83 1438
2132.26 1476
2132.70 1436
2133.13 1433
2133.57 1476
2134.01 1515
2134.44 1462
2134.88 1383
2135.31 1434
2135.75 1466
2136.18 1490
2136.62 1508
2137.05 1465
2137.49 1461
2137.93 1446
2138.36 1469
2138.80 1475
2139.23 1404
2139.67 1365
2140.10 1406
2140.54 1398
2140.98 1357
2141.41 1343
2141.85 1391
2142.29 1368
2142.72 1397
2143.16 1380
2143.59 1416
2144.03 1351
2144.47 1383
2144.90 1377
2145.34 1373
2145.78 1351
2146.21 1355
2146.65 1356
2147.09 1382
2147.52 1401
2147.96 1323
2148.40 1370
2148.83 1370
2149.27 1426
2149.71 1444
2150.14 1494
2150.58 1463
2151.02 1472
2151.46 1502
2151.89 1416
2152.33 1405
2152.77 1454
2153.20 1410
2153.64 1428
2154.08 1421
2154.52 1413
2154.95 1445
2155.39 1451
2155.83 1447
2156.27 1395
2156.70 1404
2157.14 1422
2157.58 1398
2158.02 1398
2158.45 1420
2158.89 1422
2159.33 1424
2159.77 1430
2160.21 1445
2160.64 1463
2161.08 1496
2161.52 1493
2161.96 1520
2162.40 1487
2162.84 1405
2163.27 1449
2163.71 1486
2164.15 1494
2164.59 1481
2165.03 1497
2165.47 1568
2165.90 1573
2166.34 1547
2166.78 1620
2167.22 1517
2167.66 1512
2168.10 1501
2168.54 1452
2168.98 1485
2169.41 1475
2169.85 1454
2170.29 1508
2170.73 1461
2171.17 1467
2171.61 1528
2172.05 1466
2172.49 1480
2172.93 1497
2173.37 1499
2173.81 1453
2174.25 1467
2174.69 1465
2175.13 1438
2175.56 1449
2176.00 1467
2176.44 1426
2176.88 1402
2177.32 1480
2177.76 1449
2178.20 1497
2178.64 1453
2179.08 1475
2179.52 1534
2179.96 1489
2180.40 1495
2180.84 1511
2181.28 1551
2181.72 1529
2182.16 1558
2182.60 1502
2183.04 1549
2183.48 1510
2183.92 1535
2184.36 1491
2184.81 1563
2185.25 1559
2185.69 1516
2186.13 1461
2186.57 1436
2187.01 1506
2187.45 1543
2187.89 1514
2188.33 1546
2188.77 1580
2189.21 1496
2189.65 1580
2190.09 1583
2190.54 1524
2190.98 1553
2191.42 1577
2191.86 1536
2192.30 1547
2192.74 1529
2193.18 1615
2193.62 1613
2194.07 1569
2194.51 1600
2194.95 1648
2195.39 1607
2195.83 1643
2196.27 1720
2196.72 1605
2197.16 1569
2197.60 1607
2198.04 1626
2198.48 1567
2198.92 1521
2199.37 1547
2199.81 1481
2200.25 1470
2200.69 1495
2201.13 1516
2201.58 1490
2202.02 1488
2202.46 1483
2202.90 1534
2203.35 1504
2203.79 1521
2204.23 1477
2204.67 1530
2205.12 1458
2205.56 1466
2206.00 1482
2206.44 1512
2206.89 1470
2207.33 1442
2207.77 1452
2208.21 1447
2208.66 1470
2209.10 1495
2209.54 1474
2209.99 1463
2210.43 1507
2210.87 1516
2211.32 1474
2211.76 1460
2212.20 1483
2212.65 1484
2213.09 1429
2213.53 1431
2213.98 1471
2214.42 1453
2214.86 1416
2215.31 1454
2215.75 1418
2216.19 1412
2216.64 1426
2217.08 1455
2217.52 1400
2217.97 1411
2218.41 1381
2218.86 1441
2219.30 1463
2219.74 1502
2220.19 1473
2220.63 1407
2221.08 1484
2221.52 1480
2221.97 1480
2222.41 1474
2222.85 1499
2223.30 1493
2223.74 1550
2224.19 1522
2224.63 1561
2225.08 1513
2225.52 1478
2225.96 1495
2226.41 1482
2226.85 1434
2227.30 1442
2227.74 1493
2228.19 1504
2228.63 1421
2229.08 1410
2229.52 1455
2229.97 1441
2230.41 1437
2230.86 1462
2231.30 1543
2231.75 1528
2232.19 1485
2232.64 1529
2233.08 1631
2233.53 1586
2233.98 1634
2234.42 1564
2234.87 1570
2235.31 1568
2235.76 1605
2236.20 1583
2236.65 1552
2237.09 1585
2237.54 1533
2237.99 1544
2238.43 1500
2238.88 1563
2239.32 1515
2239.77 1456
2240.22 1446
2240.66 1446
2241.11 1407
2241.55 1466
2242.00 1421
2242.45 1396
2242.89 1392
2243.34 1386
2243.79 1367
2244.23 1363
2244.68 1342
2245.13 1296
2245.57 1326
2246.02 1302
2246.47 1322
2246.91 1306
2247.36 1280
2247.81 1325
2248.25 1360
2248.70 1306
2249.15 1331
2249.59 1402
2250.04 1415
2250.49 1361
2250.93 1352
2251.38 1359
2251.83 1368
2252.28 1406
2252.72 1358
2253.17 1319
2253.62 1332
2254.07 1345
2254.51 1279
2254.96 1314
2255.41 1290
2255.86 1260
2256.30 1252
2256.75 1276
2257.20 1276
2257.65 1275
2258.09 1299
2258.54 1285
2258.99 1306
2259.44 1343
2259.89 1328
2260.33 1315
2260.78 1391
2261.23 1348
2261.68 1344
2262.13 1402
2262.58 1404
2263.02 1366
2263.47 1372
2263.92 1345
2264.37 1362
2264.82 1385
2265.27 1396
2265.71 1350
2266.16 1329
2266.61 1306
2267.06 1305
2267.51 1332
2267.96 1358
2268.41 1324
2268.86 1361
2269.30 1439
2269.75 1404
2270.20 1359
2270.65 1425
2271.10 1415
2271.55 1384
2272.00 1383
2272.45 1398
2272.90 1439
2273.35 1446
2273.80 1450
2274.25 1429
2274.69 1440
2275.14 1412
2275.59 1497
2276.04 1558
2276.49 1517
2276.94 1466
2277.39 1455
2277.84 1498
2278.29 1457
2278.74 1465
2279.19 1400
2279.64 1380
2280.09 1403
2280.54 1393
2280.99 1381
2281.44 1329
2281.89 1328
2282.34 1341
2282.79 1341
2283.24 1317
2283.69 1323
2284.14 1317
2284.59 1338
2285.04 1312
2285.50 1317
2285.95 1336
2286.40 1312
2286.85 1321
2287.30 1340
2287.75 1364
2288.20 1364
2288.65 1387
2289.10 1467
2289.55 1469
2290.00 1493
2290.45 1485
2290.91 1504
2291.36 1555
2291.81 1511
2292.26 1530
2292.71 1621
2293.16 1648
2293.61 1627
2294.06 1590
2294.52 1551
2294.97 1571
2295.42 1618
2295.87 1508
2296.32 1486
2296.77 1487
2297.22 1458
2297.68 1412
2298.13 1432
2298.58 1434
2299.03 1388
2299.48 1405
2299.94 1397
2300.39 1308
2300.84 1315
2301.29 1346
2301.74 1279
2302.20 1307
2302.65 1318
2303.10 1345
2303.55 1309
2304.01 1334
2304.46 1343
2304.91 1373
2305.36 1265
2305.82 1297
2306.27 1337
2306.72 1356
2307.17 1408
2307.63 1430
2308.08 1487
2308.53 1441
2308.98 1460
2309.44 1471
2309.89 1518
2310.34 1496
2310.80 1550
2311.25 1456
2311.70 1476
2312.16 1469
2312.61 1438
2313.06 1530
2313.52 1483
2313.97 1468
2314.42 1483
2314.88 1502
2315.33 1487
2315.78 1412
2316.24 1454
2316.69 1500
2317.14 1531
2317.60 1573
2318.05 1564
2318.50 1629
2318.96 1597
2319.41 1578
2319.87 1521
2320.32 1514
2320.77 1593
2321.23 1551
2321.68 1540
2322.14 1525
2322.59 1529
2323.04 1480
2323.50 1469
2323.95 1452
2324.41 1526
2324.86 1544
2325.32 1605
2325.77 1592
2326.23 1543
2326.68 1539
2327.13 1569
2327.59 1582
2328.04 1493
2328.50 1474
2328.95 1514
2329.41 1488
2329.86 1436
2330.32 1432
2330.77 1445
2331.23 1393
2331.68 1478
2332.14 1412
2332.59 1410
2333.05 1465
2333.50 1450
2333.96 1443
2334.41 1442
2334.87 1432
2335.33 1473
2335.78 1416
2336.24 1411
2336.69 1386
2337.15 1397
2337.60 1374
2338.06 1411
2338.51 1412
2338.97 1442
2339.43 1385
2339.88 1376
2340.34 1393
2340.79 1397
2341.25 1407
2341.71 1370
2342.16 1337
2342.62 1333
2343.07 1329
2343.53 1383
2343.99 1298
2344.44 1288
2344.90 1288
2345.36 1381
2345.81 1373
2346.27 1344
2346.73 1303
2347.18 1374
2347.64 1411
2348.09 1369
2348.55 1360
2349.01 1376
2349.47 1370
2349.92 1353
2350.38 1426
2350.84 1405
2351.29 1364
2351.75 1359
2352.21 1365
2352.66 1374
2353.12 1361
2353.58 1361
2354.04 1395
2354.49 1356
2354.95 1295
2355.41 1363
2355.86 1355
2356.32 1317
2356.78 1329
2357.24 1331
2357.70 1342
2358.15 1331
2358.61 1316
2359.07 1304
2359.53 1298
2359.98 1280
2360.44 1329
2360.90 1319
2361.36 1340
2361.82 1243
2362.27 1284
2362.73 1278
2363.19 1303
2363.65 1281
2364.11 1315
2364.56 1347
2365.02 1297
2365.48 1328
2365.94 1351
2366.40 1409
2366.86 1418
2367.31 1383
2367.77 1357
2368.23 1356
2368.69 1353
2369.15 1365
2369.61 1328
2370.07 1402
2370.53 1382
2370.98 1393
2371.44 1342
2371.90 1358
2372.36 1350
2372.82 1359
2373.28 1338
2373.74 1335
2374.20 1273
2374.66 1320
2375.12 1372
2375.58 1350
2376.04 1325
2376.49 1304
2376.95 1408
2377.41 1328
2377.87 1347
2378.33 1405
2378.79 1411
2379.25 1321
2379.71 1346
2380.17 1318
2380.63 1275
2381.09 1288
2381.55 1273
2382.01 1264
2382.47 1246
2382.93 1252
2383.39 1237
2383.85 1237
2384.31 1203
2384.77 1289
2385.23 1269
2385.69 1292
2386.15 1290
2386.61 1286
2387.07 1281
2387.53 1261
2387.99 1266
2388.46 1298
2388.92 1314
2389.38 1295
2389.84 1275
2390.30 1253
2390.76 1290
2391.22 1313
2391.68 1249
2392.14 1308
2392.60 1287
2393.06 1300
2393.52 1347
2393.99 1309
2394.45 1376
2394.91 1322
2395.37 1339
2395.83 1287
2396.29 1299
2396.75 1303
2397.21 1311
2397.68 1299
2398.14 1281
2398.60 1282
2399.06 1263
2399.52 1272
2399.98 1205
2400.45 1260
2400.91 1251
2401.37 1233
2401.83 1174
2402.29 1218
2402.76 1196
2403.22 1247
2403.68 1266
2404.14 1290
2404.60 1340
2405.07 1329
2405.53 1307
2405.99 1355
2406.45 1368
2406.91 1306
2407.38 1329
2407.84 1282
2408.30 1339
2408.76 1304
2409.23 1288
2409.69 1254
2410.15 1217
2410.62 1253
2411.08 1206
2411.54 1192
2412.00 1190
2412.47 1211
2412.93 1195
2413.39 1201
2413.86 1186
2414.32 1242
2414.78 1221
2415.24 1217
2415.71 1257
2416.17 1259
2416.63 1238
2417.10 1201
2417.56 1247
2418.02 1249
2418.49 1251
2418.95 1251
2419.42 1261
2419.88 1252
2420.34 1296
2420.81 1254
2421.27 1294
2421.73 1292
2422.20 1291
2422.66 1227
2423.13 1280
2423.59 1287
2424.05 1292
2424.52 1306
2424.98 1234
2425.45 1234
2425.91 1198
2426.37 1168
2426.84 1167
2427.30 1167
2427.77 1244
2428.23 1208
2428.70 1233
2429.16 1276
2429.62 1239
2430.09 1216
2430.55 1191
2431.02 1229
2431.48 1257
2431.95 1191
2432.41 1235
2432.88 1226
2433.34 1175
2433.81 1260
2434.27 1238
2434.74 1220
2435.20 1218
2435.67 1200
2436.13 1209
2436.60 1219
2437.06 1225
2437.53 1196
2437.99 1194
2438.46 1187
2438.92 1189
2439.39 1210
2439.86 1222
2440.32 1163
2440.79 1195
2441.25 1216
2441.72 1187
2442.18 1207
2442.65 1219
2443.12 1211
2443.58 1210
2444.05 1250
2444.51 1166
2444.98 1171
2445.44 1173
2445.91 1237
2446.38 1232
2446.84 1189
2447.31 1186
2447.78 1182
2448.24 1216
2448.71 1224
2449.17 1207
2449.64 1176
2450.11 1174
2450.57 1184
2451.04 1204
2451.51 1229
2451.97 1246
2452.44 1161
2452.91 1203
2453.37 1242
2453.84 1231
2454.31 1185
2454.78 1188
2455.24 1246
2455.71 1216
2456.18 1161
2456.64 1188
2457.11 1233
2457.58 1167
2458.04 1152
2458.51 1186
2458.98 1166
2459.45 1149
2459.91 1178
2460.38 1160
2460.85 1168
2461.32 1187
2461.78 1152
2462.25 1139
2462.72 1162
2463.19 1178
2463.66 1168
2464.12 1222
2464.59 1182
2465.06 1233
2465.53 1207
2465.99 1204
2466.46 1189
2466.93 1203
2467.40 1194
2467.87 1214
2468.34 1202
2468.80 1199
2469.27 1225
2469.74 1186
2470.21 1171
2470.68 1165
2471.15 1170
2471.61 1178
2472.08 1199
2472.55 1172
2473.02 1121
2473.49 1137
2473.96 1132
2474.43 1089
2474.90 1117
2475.36 1142
2475.83 1203
2476.30 1161
2476.77 1188
2477.24 1175
2477.71 1119
2478.18 1153
2478.65 1168
2479.12 1160
2479.59 1087
2480.06 1129
2480.52 1160
2480.99 1172
2481.46 1148
2481.93 1130
2482.40 1128
2482.87 1175
2483.34 1167
2483.81 1097
2484.28 1096
2484.75 1172
2485.22 1149
2485.69 1168
2486.16 1242
2486.63 1226
2487.10 1215
2487.57 1260
2488.04 1225
2488.51 1223
2488.98 1222
2489.45 1258
2489.92 1288
2490.39 1259
2490.86 1210
2491.33 1242
2491.80 1258
2492.27 1238
2492.74 1216
2493.21 1194
2493.69 1218
2494.16 1179
2494.63 1193
2495.10 1222
2495.57 1243
2496.04 1240
2496.51 1208
2496.98 1148
2497.45 1224
2497.92 1214
2498.39 1227
2498.86 1210
2499.34 1167
2499.81 1173
2500.28 1199
2500.75 1194
2501.22 1152
2501.69 1120
2502.16 1132
2502.64 1167
2503.11 1249
2503.58 1252
2504.05 1205
2504.52 1166
2504.99 1210
2505.47 1236
2505.94 1169
2506.41 1126
2506.88 1170
2507.35 1221
2507.82 1226
2508.30 1148
2508.77 1191
2509.24 1204
2509.71 1297
2510.18 1296
2510.66 1194
2511.13 1217
2511.60 1225
2512.07 1269
2512.55 1194
2513.02 1231
2513.49 1277
2513.96 1258
2514.44 1283
2514.91 1216
2515.38 1196
2515.85 1202
2516.33 1192
2516.80 1214
2517.27 1220
2517.75 1208
2518.22 1227
2518.69 1261
2519.16 1216
2519.64 1225
2520.11 1267
2520.58 1245
2521.06 1273
2521.53 1211
2522.00 1216
2522.48 1200
2522.95 1240
2523.42 1234
2523.90 1227
2524.37 1219
2524.84 1234
2525.32 1229
2525.79 1233
2526.27 1211
2526.74 1176
2527.21 1186
2527.69 1212
2528.16 1214
2528.63 1219
2529.11 1191
2529.58 1264
2530.06 1209
2530.53 1183
2531.00 1230
2531.48 1253
2531.95 1236
2532.43 1243
2532.90 1264
2533.38 1302
2533.85 1266
2534.32 1273
2534.80 1254
2535.27 1234
2535.75 1230
2536.22 1248
2536.70 1299
2537.17 1310
2537.65 1220
2538.12 1267
2538.60 1260
2539.07 1273
2539.55 1232
2540.02 1215
2540.50 1191
2540.97 1187
2541.45 1204
2541.92 1268
2542.40 1230
2542.87 1181
2543.35 1199
2543.82 1191
2544.30 1232
2544.77 1216
2545.25 1212
2545.72 1259
2546.20 1228
2546.68 1239
2547.15 1288
2547.63 1384
2548.10 1339
2548.58 1374
2549.05 1394
2549.53 1381
2550.01 1420
2550.48 1496
2550.96 1546
2551.43 1472
2551.91 1467
2552.39 1502
2552.86 1526
2553.34 1475
2553.82 1461
2554.29 1475
2554.77 1432
2555.24 1408
2555.72 1345
2556.20 1315
2556.67 1293
2557.15 1317
2557.63 1238
2558.10 1233
2558.58 1226
2559.06 1215
2559.53 1226
2560.01 1220
2560.49 1229
2560.96 1170
2561.44 1214
2561.92 1181
2562.40 1166
2562.87 1247
2563.35 1191
2563.83 1194
2564.30 1228
2564.78 1203
2565.26 1245
2565.74 1231
2566.21 1251
2566.69 1268
2567.17 1228
2567.65 1169
2568.12 1206
2568.60 1217
2569.08 1223
2569.56 1221
2570.03 1228
2570.51 1257
2570.99 1240
2571.47 1190
2571.95 1239
2572.42 1251
2572.90 1250
2573.38 1228
2573.86 1220
2574.34 1180
2574.81 1243
2575.29 1228
2575.77 1226
2576.25 1160
2576.73 1178
2577.21 1223
2577.68 1241
2578.16 1162
2578.64 1181
2579.12 1179
2579.60 1170
2580.08 1198
2580.56 1157
2581.04 1161
2581.51 1148
2581.99 1139
2582.47 1149
2582.95 1198
2583.43 1140
2583.91 1139
2584.39 1141
2584.87 1199
2585.35 1154
2585.83 1199
2586.31 1185
2586.78 1191
2587.26 1105
2587.74 1171
2588.22 1200
2588.70 1206
2589.18 1166
2589.66 1146
2590.14 1148
2590.62 1171
2591.10 1140
2591.58 1165
2592.06 1147
2592.54 1144
2593.02 1200
2593.50 1179
2593.98 1140
2594.46 1149
2594.94 1136
2595.42 1161
2595.90 1169
2596.38 1147
2596.86 1127
2597.34 1147
2597.82 1169
2598.30 1164
2598.78 1106
2599.26 1101
2599.74 1100
2600.22 1173
2600.70 1110
2601.19 1130
2601.67 1124
2602.15 1131
2602.63 1132
2603.11 1185
2603.59 1081
2604.07 1124
2604.55 1130
2605.03 1143
2605.51 1176
2605.99 1126
2606.48 1162
2606.96 1195
2607.44 1199
2607.92 1197
2608.40 1197
2608.88 1188
2609.36 1178
2609.84 1179
2610.33 1126
2610.81 1192
2611.29 1150
2611.77 1118
2612.25 1099
2612.73 1107
2613.22 1109
2613.70 1136
2614.18 1114
2614.66 1185
2615.14 1141
2615.63 1138
2616.11 1128
2616.59 1108
2617.07 1173
2617.55 1147
2618.04 1127
2618.52 1145
2619.00 1204
2619.48 1114
2619.97 1123
2620.45 1187
2620.93 1197
2621.41 1200
2621.90 1181
2622.38 1180
2622.86 1125
2623.34 1114
2623.83 1162
2624.31 1187
2624.79 1158
2625.27 1191
2625.76 1127
2626.24 1147
2626.72 1131
2627.21 1099
2627.69 1124
2628.17 1132
2628.66 1120
2629.14 1149
2629.62 1095
2630.11 1136
2630.59 1126
2631.07 1207
2631.56 1166
2632.04 1190
2632.52 1178
2633.01 1175
2633.49 1210
2633.97 1176
2634.46 1199
2634.94 1205
2635.43 1182
2635.91 1114
2636.39 1173
2636.88 1140
2637.36 1163
2637.85 1185
2638.33 1159
2638.81 1188
2639.30 1180
2639.78 1138
2640.27 1109
2640.75 1089
2641.24 1138
2641.72 1148
2642.20 1129
2642.69 1156
2643.17 1168
2643.66 1108
2644.14 1121
2644.63 1112
2645.11 1069
2645.60 1065
2646.08 1152
2646.57 1128
2647.05 1086
2647.54 1112
2648.02 1090
2648.51 1085
2648.99 1113
2649.48 1125
2649.96 1161
2650.45 1160
2650.93 1135
2651.42 1117
2651.90 1164
2652.39 1199
2652.87 1178
2653.36 1168
2653.84 1118
2654.33 1066
2654.82 1117
2655.30 1100
2655.79 1167
2656.27 1157
2656.76 1138
2657.24 1202
2657.73 1120
2658.22 1138
2658.70 1132
2659.19 1149
2659.67 1169
2660.16 1121
2660.65 1113
2661.13 1118
2661.62 1087
2662.10 1135
2662.59 1161
2663.08 1184
2663.56 1209
2664.05 1180
2664.54 1170
2665.02 1212
2665.51 1178
2666.00 1167
2666.48 1192
2666.97 1178
2667.46 1192
2667.94 1232
2668.43 1203
2668.92 1186
2669.40 1202
2669.89 1138
2670.38 1135
2670.86 1136
2671.35 1129
2671.84 1118
2672.33 1154
2672.81 1217
2673.30 1182
2673.79 1226
2674.28 1145
2674.76 1155
2675.25 1181
2675.74 1186
2676.23 1106
2676.71 1147
2677.20 1109
2677.69 1207
2678.18 1164
2678.66 1110
2679.15 1188
2679.64 1143
2680.13 1173
2680.62 1185
2681.10 1140
2681.59 1126
2682.08 1165
2682.57 1127
2683.06 1078
2683.54 1108
2684.03 1140
2684.52 1104
2685.01 1094
2685.50 1094
2685.99 1132
2686.47 1099
2686.96 1145
2687.45 1152
2687.94 1147
2688.43 1150
2688.92 1175
2689.41 1171
2689.89 1145
2690.38 1210
2690.87 1200
2691.36 1201
2691.85 1160
2692.34 1199
2692.83 1225
2693.32 1174
2693.81 1207
2694.30 1172
2694.79 1238
2695.27 1220
2695.76 1194
2696.25 1209
2696.74 1196
2697.23 1151
2697.72 1208
2698.21 1162
2698.70 1204
2699.19 1182
2699.68 1162
2700.17 1153
2700.66 1164
2701.15 1197
2701.64 1204
2702.13 1164
2702.62 1151
2703.11 1179
2703.60 1166
2704.09 1202
2704.58 1177
2705.07 1205
2705.56 1202
2706.05 1159
2706.54 1143
2707.03 1216
2707.52 1171
2708.01 1159
2708.50 1189
2708.99 1157
2709.48 1126
2709.97 1184
2710.46 1132
2710.96 1134
2711.45 1140
2711.94 1155
2712.43 1153
2712.92 1107
2713.41 1107
2713.90 1124
2714.39 1104
2714.88 1103
2715.37 1090
2715.86 1082
2716.36 1140
2716.85 1186
2717.34 1129
2717.83 1171
2718.32 1153
2718.81 1113
2719.30 1156
2719.80 1130
2720.29 1135
2720.78 1160
2721.27 1165
2721.76 1170
2722.25 1197
2722.75 1169
2723.24 1140
2723.73 1179
2724.22 1164
2724.71 1151
2725.21 1179
2725.70 1116
2726.19 1147
2726.68 1152
2727.17 1191
2727.67 1111
2728.16 1134
2728.65 1201
2729.14 1217
2729.64 1161
2730.13 1140
2730.62 1143
2731.11 1142
2731.61 1111
2732.10 1131
2732.59 1144
2733.08 1161
2733.58 1166
2734.07 1164
2734.56 1172
2735.05 1148
2735.55 1149
2736.04 1134
2736.53 1173
2737.03 1178
2737.52 1144
2738.01 1186
2738.51 1249
2739.00 1201
2739.49 1237
2739.99 1258
2740.48 1246
2740.97 1237
2741.47 1177
2741.96 1211
2742.45 1231
2742.95 1185
2743.44 1154
2743.93 1136
2744.43 1170
2744.92 1142
2745.42 1129
2745.91 1145
2746.40 1075
2746.90 1094
2747.39 1130
2747.89 1105
2748.38 1039
2748.87 1062
2749.37 1184
2749.86 1211
2750.36 1172
2750.85 1122
2751.34 1055
2751.84 1122
2752.33 1118
2752.83 1128
2753.32 1074
2753.82 1060
2754.31 1071
2754.81 1055
2755.30 1072
2755.80 1072
2756.29 1082
2756.79 1102
2757.28 1068
2757.78 1100
2758.27 1094
2758.77 1144
2759.26 1117
2759.76 1136
2760.25 1108
2760.75 1152
2761.24 1156
2761.74 1152
2762.23 1154
2762.73 1127
2763.22 1134
2763.72 1141
2764.21 1150
2764.71 1153
2765.20 1102
2765.70 1131
2766.20 1092
2766.69 1142
2767.19 1109
2767.68 1101
2768.18 1150
2768.68 1128
2769.17 1104
2769.67 1127
2770.16 1108
2770.66 1148
2771.16 1155
2771.65 1108
2772.15 1076
2772.64 1072
2773.14 1098
2773.64 1150
2774.13 1100
2774.63 1110
2775.13 1098
2775.62 1117
2776.12 1048
2776.62 1058
2777.11 1107
2777.61 1144
2778.11 1134
2778.60 1111
2779.10 1158
2779.60 1092
2780.09 1100
2780.59 1124
2781.09 1139
2781.58 1081
2782.08 1066
2782.58 1070
2783.08 1108
2783.57 1045
2784.07 1003
2784.57 1056
2785.07 1092
2785.56 1087
2786.06 1075
2786.56 1106
2787.06 1097
2787.55 1059
2788.05 1068
2788.55 1033
2789.05 1038
2789.54 1038
2790.04 1059
2790.54 1082
2791.04 1065
2791.54 1058
2792.03 1051
2792.53 1087
2793.03 1083
2793.53 1049
2794.03 1068
2794.52 1082
2795.02 1068
2795.52 1066
2796.02 1077
2796.52 1088
2797.02 1127
2797.51 1048
2798.01 1071
2798.51 1077
2799.01 1089
2799.51 1098
2800.01 1055
2800.51 1057
2801.00 1086
2801.50 1106
2802.00 1022
2802.50 1047
2803.00 1060
2803.50 1024
2804.00 1032
2804.50 1058
2805.00 1028
2805.50 1032
2806.00 1100
2806.49 1170
2806.99 1083
2807.49 1076
2807.99 1129
2808.49 1150
2808.99 1155
2809.49 1168
2809.99 1142
2810.49 1162
2810.99 1181
2811.49 1132
2811.99 1207
2812.49 1178
2812.99 1132
2813.49 1162
2813.99 1167
2814.49 1149
2814.99 1062
2815.49 1095
2815.99 1088
2816.49 1071
2816.99 1096
2817.49 1086
2817.99 1098
2818.49 1088
2818.99 1081
2819.49 1063
2819.99 1115
2820.49 1062
2820.99 1058
2821.49 1070
2821.99 1059
2822.50 1073
2823.00 1048
2823.50 1057
2824.00 1087
2824.50 1074
2825.00 1041
2825.50 1014
2826.00 1009
2826.50 1028
2827.00 1110
2827.50 1090
2828.01 1090
2828.51 1103
2829.01 1125
2829.51 1084
2830.01 1062
2830.51 1095
2831.01 1082
2831.52 1031
2832.02 1088
2832.52 1038
2833.02 1039
2833.52 1088
2834.02 1084
2834.53 1070
2835.03 1034
2835.53 1081
2836.03 1077
2836.53 1049
2837.03 1057
2837.54 1040
2838.04 1093
2838.54 1068
2839.04 1060
2839.55 1046
2840.05 1085
2840.55 1036
2841.05 981
2841.55 1022
2842.06 1059
2842.56 1059
2843.06 1098
2843.56 1053
2844.07 1088
2844.57 1019
2845.07 1047
2845.58 1073
2846.08 1059
2846.58 1023
2847.08 1015
2847.59 1038
2848.09 1086
2848.59 1096
2849.10 1077
2849.60 1111
2850.10 1086
2850.61 1092
2851.11 1088
2851.61 1048
2852.12 1080
2852.62 1104
2853.12 1177
2853.63 1104
2854.13 1046
2854.63 1078
2855.14 1085
2855.64 1086
2856.14 1044
2856.65 997
2857.15 1093
2857.66 1094
2858.16 1054
2858.66 1054
2859.17 1111
2859.67 1076
2860.17 1046
2860.68 1071
2861.18 1058
2861.69 1047
2862.19 1063
2862.70 1091
2863.20 1055
2863.70 1099
2864.21 1065
2864.71 1060
2865.22 1093
2865.72 1068
2866.23 1070
2866.73 1097
2867.24 1112
2867.74 1067
2868.25 1074
2868.75 1135
2869.26 1094
2869.76 1112
2870.27 1105
2870.77 1094
2871.28 1120
2871.78 1151
2872.29 1127
2872.79 1139
2873.30 1133
2873.80 1161
2874.31 1150
2874.81 1104
2875.32 1155
2875.82 1105
2876.33 1100
2876.83 1061
2877.34 1103
2877.84 1118
2878.35 1105
2878.86 1060
2879.36 1090
2879.87 1073
2880.37 1052
2880.88 1034
2881.39 1053
2881.89 1071
2882.40 1084
2882.90 1084
2883.41 1063
2883.92 1102
2884.42 1104
2884.93 1199
2885.43 1202
2885.94 1208
2886.45 1201
2886.95 1203
2887.46 1242
2887.97 1267
2888.47 1251
2888.98 1262
2889.49 1251
2889.99 1249
2890.50 1189
2891.01 1227
2891.51 1264
2892.02 1213
2892.53 1257
2893.03 1201
2893.54 1227
2894.05 1295
2894.55 1322
2895.06 1261
2895.57 1269
2896.08 1316
2896.58 1293
2897.09 1284
2897.60 1235
2898.11 1273
2898.61 1250
2899.12 1212
2899.63 1199
2900.13 1197
2900.64 1208
2901.15 1184
2901.66 1139
2902.17 1131
2902.67 1207
2903.18 1185
2903.69 1175
2904.20 1147
2904.70 1186
2905.21 1167
2905.72 1166
2906.23 1176
2906.74 1236
2907.25 1136
2907.75 1181
2908.26 1222
2908.77 1186
2909.28 1171
2909.79 1203
2910.30 1161
2910.80 1073
2911.31 1078
2911.82 1091
2912.33 1132
2912.84 1149
2913.35 1076
2913.86 1116
2914.36 1075
2914.87 1086
2915.38 1099
2915.89 1157
2916.40 1145
2916.91 1110
2917.42 1197
2917.93 1219
2918.44 1242
2918.95 1166
2919.46 1140
2919.96 1245
2920.47 1243
2920.98 1206
2921.49 1175
2922.00 1139
2922.51 1182
2923.02 1202
2923.53 1156
2924.04 1173
2924.55 1185
2925.06 1191
2925.57 1220
2926.08 1197
2926.59 1253
2927.10 1170
2927.61 1179
2928.12 1174
2928.63 1150
2929.14 1148
2929.65 1145
2930.16 1113
2930.67 1166
2931.18 1140
2931.69 1132
2932.20 1065
2932.71 1106
2933.22 1138
2933.73 1190
2934.24 1168
2934.75 1150
2935.26 1178
2935.77 1167
2936.29 1149
2936.80 1090
2937.31 1162
2937.82 1205
2938.33 1226
2938.84 1210
2939.35 1142
2939.86 1171
2940.37 1206
2940.88 1195
2941.39 1237
2941.91 1203
2942.42 1240
2942.93 1183
2943.44 1162
2943.95 1122
2944.46 1117
2944.97 1150
2945.49 1150
2946.00 1138
2946.51 1103
2947.02 1131
2947.53 1100
2948.04 1095
2948.56 1058
2949.07 1071
2949.58 1120
2950.09 1155
2950.60 1124
2951.12 1116
2951.63 1085
2952.14 1051
2952.65 1133
2953.16 1142
2953.68 1177
2954.19 1160
2954.70 1146
2955.21 1124
2955.73 1134
2956.24 1133
2956.75 1157
2957.26 1145
2957.78 1210
2958.29 1235
2958.80 1209
2959.31 1175
2959.83 1208
2960.34 1198
2960.85 1255
2961.36 1246
2961.88 1317
2962.39 1313
2962.90 1289
2963.42 1233
2963.93 1248
2964.44 1297
2964.96 1301
2965.47 1343
2965.98 1319
2966.50 1311
2967.01 1353
2967.52 1320
2968.04 1361
2968.55 1388
2969.06 1312
2969.58 1291
2970.09 1325
2970.60 1324
2971.12 1295
2971.63 1292
2972.15 1269
2972.66 1285
2973.17 1300
2973.69 1260
2974.20 1295
2974.72 1273
2975.23 1275
2975.74 1213
2976.26 1177
2976.77 1258
2977.29 1263
2977.80 1287
2978.31 1323
2978.83 1329
2979.34 1339
2979.86 1331
2980.37 1337
2980.89 1322
2981.40 1297
2981.92 1314
2982.43 1335
2982.95 1305
2983.46 1341
2983.98 1399
2984.49 1412
2985.01 1433
2985.52 1362
2986.04 1402
2986.55 1435
2987.07 1428
2987.58 1421
2988.10 1417
2988.61 1478
2989.13 1454
2989.64 1508
2990.16 1493
2990.67 1530
2991.19 1484
2991.70 1488
2992.22 1507
2992.73 1458
2993.25 1483
2993.77 1479
2994.28 1533
2994.80 1471
2995.31 1524
2995.83 1623
2996.35 1677
2996.86 1668
2997.38 1749
2997.89 1702
2998.41 1757
2998.93 1775
2999.44 1806
2999.96 1817
3000.47 1851
3000.99 1874
3001.51 1924
3002.02 2028
3002.54 2161
3003.06 2356
3003.57 2565
3004.09 2915
3004.61 3174
3005.12 3380
3005.64 3487
3006.16 3536
3006.67 3489
3007.19 3327
3007.71 3128
3008.22 2932
3008.74 2794
3009.26 2574
3009.77 2368
3010.29 2173
3010.81 2033
3011.33 1855
3011.84 1785
3012.36 1725
3012.88 1633
3013.40 1649
3013.91 1616
3014.43 1504
3014.95 1516
3015.47 1489
3015.98 1550
3016.50 1487
3017.02 1512
3017.54 1479
3018.05 1496
3018.57 1470
3019.09 1437
3019.61 1442
3020.13 1462
3020.64 1478
3021.16 1436
3021.68 1468
3022.20 1467
3022.72 1448
3023.23 1379
3023.75 1441
3024.27 1419
3024.79 1395
3025.31 1377
3025.83 1432
3026.34 1459
3026.86 1384
3027.38 1388
3027.90 1389
3028.42 1391
3028.94 1422
3029.46 1377
3029.98 1308
3030.49 1312
3031.01 1332
3031.53 1333
3032.05 1392
3032.57 1367
3033.09 1401
3033.61 1376
3034.13 1367
3034.65 1352
3035.17 1391
3035.68 1326
3036.20 1403
3036.72 1353
3037.24 1330
3037.76 1274
3038.28 1355
3038.80 1408
3039.32 1339
3039.84 1338
3040.36 1341
3040.88 1337
3041.40 1338
3041.92 1349
3042.44 1290
3042.96 1247
3043.48 1202
3044.00 1274
3044.52 1313
3045.04 1213
3045.56 1209
3046.08 1243
3046.60 1220
3047.12 1230
3047.64 1229
3048.16 1224
3048.68 1223
3049.20 1284
3049.72 1277
3050.24 1262
3050.76 1286
3051.28 1295
3051.80 1276
3052.33 1295
3052.85 1308
3053.37 1225
3053.89 1280
3054.41 1276
3054.93 1280
3055.45 1256
3055.97 1294
3056.49 1246
3057.01 1312
3057.54 1286
3058.06 1260
3058.58 1281
3059.10 1315
3059.62 1312
3060.14 1352
3060.66 1351
3061.18 1364
3061.71 1341
3062.23 1270
3062.75 1339
3063.27 1324
3063.79 1309
3064.31 1356
3064.84 1392
3065.36 1373
3065.88 1367
3066.40 1437
3066.92 1454
3067.45 1409
3067.97 1431
3068.49 1412
3069.01 1471
3069.53 1412
3070.06 1417
3070.58 1444
3071.10 1427
3071.62 1441
3072.15 1372
3072.67 1383
3073.19 1379
3073.71 1452
3074.24 1472
3074.76 1430
3075.28 1494
3075.80 1540
3076.33 1512
3076.85 1542
3077.37 1611
3077.90 1575
3078.42 1634
3078.94 1736
3079.46 1782
3079.99 1756
3080.51 1806
3081.03 1861
3081.56 1931
3082.08 1816
3082.60 1880
3083.13 1887
3083.65 1896
3084.17 1864
3084.70 1747
3085.22 1753
3085.74 1766
3086.27 1775
3086.79 1773
3087.31 1740
3087.84 1668
3088.36 1672
3088.89 1657
3089.41 1672
3089.93 1696
3090.46 1700
3090.98 1671
3091.51 1759
3092.03 1704
3092.55 1756
3093.08 1850
3093.60 1895
3094.13 1996
3094.65 2053
3095.18 2187
3095.70 2260
3096.22 2384
3096.75 2422
3097.27 2630
3097.80 2691
3098.32 2703
3098.85 2669
3099.37 2754
3099.90 2792
3100.42 3063
3100.95 3337
3101.47 3757
3102.00 4176
3102.52 4631
3103.05 5154
3103.57 5326
3104.10 5483
3104.62 5521
3105.15 5312
3105.67 4857
3106.20 4383
3106.72 4050
3107.25 3567
3107.77 3104
3108.30 2738
3108.82 2504
3109.35 2268
3109.88 2211
3110.40 2106
3110.93 1987
3111.45 1977
3111.98 1918
3112.50 1931
3113.03 1945
3113.56 1873
3114.08 1810
3114.61 1743
3115.13 1700
3115.66 1704
3116.19 1643
3116.71 1616
3117.24 1624
3117.77 1607
3118.29 1616
3118.82 1628
3119.34 1622
3119.87 1671
3120.40 1655
3120.92 1685
3121.45 1698
3121.98 1714
3122.50 1659
3123.03 1665
3123.56 1659
3124.08 1720
3124.61 1619
3125.14 1589
3125.66 1577
3126.19 1589
3126.72 1545
3127.25 1498
3127.77 1497
3128.30 1492
3128.83 1470
3129.35 1439
3129.88 1431
3130.41 1404
3130.94 1420
3131.46 1437
3131.99 1398
3132.52 1373
3133.05 1349
3133.57 1413
3134.10 1456
3134.63 1416
3135.16 1382
3135.68 1427
3136.21 1442
3136.74 1415
3137.27 1300
3137.80 1357
3138.32 1317
3138.85 1294
3139.38 1279
3139.91 1305
3140.44 1246
3140.97 1269
3141.49 1287
3142.02 1309
3142.55 1251
3143.08 1268
3143.61 1262
3144.14 1187
3144.66 1223
3145.19 1206
3145.72 1317
3146.25 1323
3146.78 1289
3147.31 1246
3147.84 1289
3148.36 1277
3148.89 1269
3149.42 1270
3149.95 1305
3150.48 1308
3151.01 1269
3151.54 1264
3152.07 1258
3152.60 1273
3153.13 1256
3153.66 1288
3154.19 1283
3154.71 1319
3155.24 1315
3155.77 1316
3156.30 1280
3156.83 1266
3157.36 1206
3157.89 1267
3158.42 1303
3158.95 1286
3159.48 1262
3160.01 1250
3160.54 1259
3161.07 1292
3161.60 1315
3162.13 1267
3162.66 1232
3163.19 1225
3163.72 1223
3164.25 1225
3164.78 1227
3165.31 1182
3165.84 1208
3166.37 1196
3166.90 1212
3167.43 1202
3167.96 1232
3168.49 1204
3169.02 1240
3169.56 1284
3170.09 1220
3170.62 1155
3171.15 1157
3171.68 1177
3172.21 1197
3172.74 1261
3173.27 1241
3173.80 1265
3174.33 1290
3174.86 1283
3175.40 1294
3175.93 1304
3176.46 1253
3176.99 1260
3177.52 1283
3178.05 1243
3178.58 1244
3179.11 1210
3179.65 1229
3180.18 1176
3180.71 1227
3181.24 1200
3181.77 1153
3182.30 1160
3182.84 1217
3183.37 1188
3183.90 1191
3184.43 1143
3184.96 1194
3185.49 1227
3186.03 1208
3186.56 1233
3187.09 1239
3187.62 1204
3188.16 1256
3188.69 1254
3189.22 1221
3189.75 1269
3190.28 1211
3190.82 1228
3191.35 1233
3191.88 1175
3192.41 1186
3192.95 1290
3193.48 1288
3194.01 1238
3194.55 1240
3195.08 1254
3195.61 1240
3196.14 1256
3196.68 1291
3197.21 1248
3197.74 1231
3198.28 1223
3198.81 1250
3199.34 1258
3199.87 1279
3200.41 1269
3200.94 1270
3201.47 1321
3202.01 1330
3202.54 1309
3203.07 1271
3203.61 1279
3204.14 1313
3204.68 1357
3205.21 1403
3205.74 1417
3206.28 1448
3206.81 1411
3207.34 1456
3207.88 1458
3208.41 1525
3208.95 1561
3209.48 1610
3210.01 1641
3210.55 1611
3211.08 1556
3211.62 1601
3212.15 1601
3212.68 1590
3213.22 1544
3213.75 1527
3214.29 1542
3214.82 1539
3215.36 1481
3215.89 1416
3216.42 1384
3216.96 1377
3217.49 1342
3218.03 1320
3218.56 1304
3219.10 1295
3219.63 1343
3220.17 1297
3220.70 1320
3221.24 1325
3221.77 1352
3222.31 1382
3222.84 1440
3223.38 1468
3223.91 1450
3224.45 1498
3224.98 1585
3225.52 1608
3226.05 1581
3226.59 1553
3227.12 1595
3227.66 1680
3228.20 1646
3228.73 1570
3229.27 1596
3229.80 1619
3230.34 1628
3230.87 1601
3231.41 1545
3231.95 1592
3232.48 1613
3233.02 1631
3233.55 1653
3234.09 1645
3234.63 1659
3235.16 1647
3235.70 1676
3236.23 1741
3236.77 1766
3237.31 1763
3237.84 1864
3238.38 1817
3238.92 1840
3239.45 1851
3239.99 1834
3240.53 1772
3241.06 1782
3241.60 1806
3242.14 1879
3242.67 1854
3243.21 1794
3243.75 1838
3244.28 1878
3244.82 1950
3245.36 2017
3245.89 2043
3246.43 2001
3246.97 2065
3247.50 2115
3248.04 2094
3248.58 2120
3249.12 2247
3249.65 2392
3250.19 2494
3250.73 2816
3251.27 3120
3251.80 3504
3252.34 3857
3252.88 4182
3253.42 4462
3253.95 4556
3254.49 4646
3255.03 4445
3255.57 4190
3256.10 3867
3256.64 3547
3257.18 3410
3257.72 3239
3258.26 2996
3258.79 2856
3259.33 2772
3259.87 2659
3260.41 2645
3260.95 2691
3261.49 2792
3262.02 2858
3262.56 2820
3263.10 2789
3263.64 2906
3264.18 2911
3264.72 2931
3265.25 2996
3265.79 3001
3266.33 3071
3266.87 3059
3267.41 3104
3267.95 3053
3268.49 3023
3269.03 3016
3269.56 2879
3270.10 2616
3270.64 2618
3271.18 2519
3271.72 2409
3272.26 2281
3272.80 2251
3273.34 2210
3273.88 2207
3274.42 2165
3274.96 2208
3275.50 2229
3276.04 2253
3276.57 2251
3277.11 2251
3277.65 2287
3278.19 2278
3278.73 2324
3279.27 2291
3279.81 2318
3280.35 2309
3280.89 2343
3281.43 2314
3281.97 2321
3282.51 2292
3283.05 2237
3283.59 2315
3284.13 2284
3284.67 2315
3285.21 2332
3285.75 2258
3286.29 2332
3286.83 2295
3287.37 2282
3287.91 2367
3288.46 2358
3289.00 2394
3289.54 2451
3290.08 2489
3290.62 2598
3291.16 2734
3291.70 2793
3292.24 2888
3292.78 2959
3293.32 3232
3293.86 3336
3294.40 3328
3294.94 3495
3295.49 3586
3296.03 3663
3296.57 3690
3297.11 3819
3297.65 3765
3298.19 3785
3298.73 3555
3299.27 3369
3299.82 3279
3300.36 3182
3300.90 3121
3301.44 2942
3301.98 2884
3302.52 2767
3303.07 2765
3303.61 2750
3304.15 2766
3304.69 2800
3305.23 2721
3305.77 2707
3306.32 2736
3306.86 2850
3307.40 2790
3307.94 2749
3308.49 2818
3309.03 2940
3309.57 2953
3310.11 3015
3310.65 3025
3311.20 3185
3311.74 3213
3312.28 3141
3312.82 3080
3313.37 3126
3313.91 3137
3314.45 3234
3314.99 3255
3315.54 3283
3316.08 3347
3316.62 3456
3317.17 3646
3317.71 3949
3318.25 4145
3318.79 4317
3319.34 4531
3319.88 4768
3320.42 4843
3320.97 5042
3321.51 4992
3322.05 4921
3322.60 4916
3323.14 4787
3323.68 4610
3324.23 4451
3324.77 4416
3325.31 4296
3325.86 3994
3326.40 3959
3326.94 3903
3327.49 3913
3328.03 3835
3328.58 3827
3329.12 3838
3329.66 3793
3330.21 4007
3330.75 4374
3331.30 4891
3331.84 5740
3332.38 6981
3332.93 8705
3333.47 10958
3334.02 13251
3334.56 15746
3335.10 18125
3335.65 20063
3336.19 21485
3336.74 22434
3337.28 22572
3337.83 21687
3338.37 20384
3338.92 18847
3339.46 16560
3340.01 14459
3340.55 12318
3341.10 10378
3341.64 8629
3342.18 7167
3342.73 5927
3343.27 4969
3343.82 4302
3344.36 3823
3344.91 3468
3345.46 3173
3346.00 2996
3346.55 2913
3347.09 2848
3347.64 2733
3348.18 2676
3348.73 2678
3349.27 2605
3349.82 2532
3350.36 2471
3350.91 2492
3351.46 2425
3352.00 2420
3352.55 2393
3353.09 2469
3353.64 2383
3354.18 2304
3354.73 2307
3355.28 2271
3355.82 2288
3356.37 2287
3356.91 2240
3357.46 2271
3358.01 2303
3358.55 2267
3359.10 2368
3359.65 2388
3360.19 2368
3360.74 2381
3361.28 2473
3361.83 2512
3362.38 2633
3362.92 2714
3363.47 2702
3364.02 2749
3364.56 2711
3365.11 2742
3365.66 2749
3366.20 2707
3366.75 2605
3367.30 2553
3367.85 2550
3368.39 2447
3368.94 2383
3369.49 2360
3370.03 2267
3370.58 2334
3371.13 2313
3371.68 2392
3372.22 2556
3372.77 2490
3373.32 2487
3373.87 2541
3374.41 2571
3374.96 2603
3375.51 2523
3376.06 2521
3376.60 2423
3377.15 2341
3377.70 2333
3378.25 2272
3378.79 2125
3379.34 2072
3379.89 2024
3380.44 1947
3380.99 1921
3381.53 1880
3382.08 1934
3382.63 1874
3383.18 1838
3383.73 1828
3384.28 1808
3384.82 1754
3385.37 1741
3385.92 1728
3386.47 1703
3387.02 1705
3387.57 1686
3388.12 1670
3388.66 1640
3389.21 1614
3389.76 1616
3390.31 1644
3390.86 1575
3391.41 1554
3391.96 1598
3392.51 1636
3393.05 1625
3393.60 1645
3394.15 1628
3394.70 1636
3395.25 1703
3395.80 1690
3396.35 1750
3396.90 1777
3397.45 1825
3398.00 1906
3398.55 1905
3399.10 1909
3399.65 1907
3400.20 1903
3400.75 1842
3401.30 1813
3401.85 1777
3402.40 1743
3402.95 1649
3403.50 1629
3404.05 1587
3404.59 1558
3405.14 1577
3405.70 1505
3406.25 1503
3406.80 1450
3407.35 1443
3407.90 1461
3408.45 1484
3409.00 1466
3409.55 1478
3410.10 1464
3410.65 1514
3411.20 1568
3411.75 1591
3412.30 1592
3412.85 1540
3413.40 1603
3413.95 1617
3414.50 1578
3415.05 1547
3415.60 1631
3416.15 1600
3416.71 1548
3417.26 1536
3417.81 1583
3418.36 1576
3418.91 1587
3419.46 1539
3420.01 1516
3420.56 1509
3421.11 1515
3421.67 1452
3422.22 1475
3422.77 1456
3423.32 1433
3423.87 1438
3424.42 1463
3424.98 1460
3425.53 1466
3426.08 1434
3426.63 1428
3427.18 1390
3427.73 1388
3428.29 1409
3428.84 1398
3429.39 1360
3429.94 1345
3430.49 1280
3431.05 1304
3431.60 1298
3432.15 1351
3432.70 1348
3433.25 1356
3433.81 1337
3434.36 1311
3434.91 1318
3435.46 1342
3436.02 1313
3436.57 1383
3437.12 1397
3437.67 1373
3438.23 1358
3438.78 1369
3439.33 1399
3439.89 1302
3440.44 1329
3440.99 1434
3441.54 1396
3442.10 1324
3442.65 1379
3443.20 1393
3443.76 1363
3444.31 1303
3444.86 1325
3445.42 1323
3445.97 1361
3446.52 1377
3447.08 1317
3447.63 1306
3448.18 1285
3448.74 1288
3449.29 1323
3449.84 1299
3450.40 1324
3450.95 1267
3451.50 1271
3452.06 1291
3452.61 1328
3453.17 1296
3453.72 1322
3454.27 1275
3454.83 1276
3455.38 1237
3455.94 1298
3456.49 1298
3457.04 1296
3457.60 1315
3458.15 1354
3458.71 1300
3459.26 1268
3459.82 1330
3460.37 1310
3460.93 1310
3461.48 1345
3462.03 1312
3462.59 1351
3463.14 1336
3463.70 1357
3464.25 1404
3464.81 1406
3465.36 1455
3465.92 1480
3466.47 1454
3467.03 1427
3467.58 1447
3468.14 1498
3468.69 1525
3469.25 1498
3469.80 1531
3470.36 1542
3470.91 1574
3471.47 1618
3472.02 1646
3472.58 1585
3473.14 1626
3473.69 1615
3474.25 1622
3474.80 1628
3475.36 1609
3475.91 1590
3476.47 1556
3477.03 1604
3477.58 1637
3478.14 1722
3478.69 1722
3479.25 1734
3479.80 1743
3480.36 1821
3480.92 1872
3481.47 1888
3482.03 1842
3482.59 1883
3483.14 1935
3483.70 1963
3484.25 2023
3484.81 1975
3485.37 1926
3485.92 1983
3486.48 2011
3487.04 2101
3487.59 2139
3488.15 2132
3488.71 2261
3489.26 2732
3489.82 3055
3490.38 3541
3490.93 4102
3491.49 4593
3492.05 5071
3492.61 5408
3493.16 5572
3493.72 5590
3494.28 5268
3494.83 4975
3495.39 4542
3495.95 4189
3496.51 3724
3497.06 3185
3497.62 2913
3498.18 2738
3498.74 2540
3499.29 2381
3499.85 2226
3500.41 2239
3500.97 2195
3501.52 2200
3502.08 2154
3502.64 2194
3503.20 2303
3503.76 2282
3504.31 2300
3504.87 2409
3505.43 2482
3505.99 2507
3506.55 2488
3507.10 2507
3507.66 2448
3508.22 2313
3508.78 2215
3509.34 2072
3509.90 2050
3510.45 1995
3511.01 1912
3511.57 1777
3512.13 1725
3512.69 1648
3513.25 1647
3513.81 1649
3514.36 1579
3514.92 1493
3515.48 1457
3516.04 1422
3516.60 1488
3517.16 1413
3517.72 1399
3518.28 1420
3518.84 1450
3519.40 1417
3519.95 1432
3520.51 1412
3521.07 1441
3521.63 1423
3522.19 1465
3522.75 1490
3523.31 1480
3523.87 1485
3524.43 1494
3524.99 1461
3525.55 1453
3526.11 1471
3526.67 1471
3527.23 1435
3527.79 1460
3528.35 1418
3528.91 1443
3529.47 1469
3530.03 1345
3530.59 1330
3531.15 1391
3531.71 1395
3532.27 1340
3532.83 1323
3533.39 1336
3533.95 1367
3534.51 1324
3535.07 1365
3535.63 1350
3536.19 1259
3536.75 1290
3537.31 1290
3537.87 1304
3538.43 1260
3538.99 1262
3539.56 1313
3540.12 1261
3540.68 1253
3541.24 1291
3541.80 1271
3542.36 1266
3542.92 1263
3543.48 1262
3544.04 1233
3544.60 1321
3545.17 1286
3545.73 1190
3546.29 1209
3546.85 1246
3547.41 1243
3547.97 1186
3548.53 1216
3549.10 1172
3549.66 1207
3550.22 1197
3550.78 1208
3551.34 1224
3551.90 1186
3552.47 1212
3553.03 1175
3553.59 1135
3554.15 1096
3554.71 1104
3555.28 1172
3555.84 1148
3556.40 1158
3556.96 1161
3557.52 1102
3558.09 1149
3558.65 1188
3559.21 1146
3559.77 1172
3560.34 1202
3560.90 1149
3561.46 1146
3562.02 1149
3562.59 1146
3563.15 1192
3563.71 1163
3564.27 1176
3564.84 1135
3565.40 1154
3565.96 1158
3566.52 1163
3567.09 1158
3567.65 1137
3568.21 1135
3568.78 1158
3569.34 1176
3569.90 1142
3570.47 1086
3571.03 1088
3571.59 1189
3572.16 1157
3572.72 1123
3573.28 1141
3573.85 1190
3574.41 1212
3574.97 1278
3575.54 1240
3576.10 1313
3576.66 1389
3577.23 1417
3577.79 1430
3578.36 1383
3578.92 1341
3579.48 1368
3580.05 1354
3580.61 1369
3581.18 1327
3581.74 1321
3582.30 1251
3582.87 1223
3583.43 1191
3584.00 1159
3584.56 1142
3585.13 1125
3585.69 1160
3586.25 1135
3586.82 1130
3587.38 1108
3587.95 1093
3588.51 1050
3589.08 1048
3589.64 1039
3590.21 1068
3590.77 1134
3591.34 1038
3591.90 1014
3592.47 1057
3593.03 1023
3593.60 1045
3594.16 1060
3594.73 1043
3595.29 1021
3595.86 1059
3596.42 1031
3596.99 1061
3597.55 1129
3598.12 1111
3598.68 1100
3599.25 1095
3599.82 1090
3600.38 1065
3600.95 1066
3601.51 1089
3602.08 1053
3602.64 1061
3603.21 1054
3603.78 1097
3604.34 1028
3604.91 1052
3605.47 1021
3606.04 1000
3606.61 961
3607.17 959
3607.74 981
3608.30 972
3608.87 996
3609.44 964
3610.00 1025
3610.57 996
3611.14 1035
3611.70 981
3612.27 997
3612.83 1017
3613.40 1005
3613.97 999
3614.53 982
3615.10 1011
3615.67 978
3616.23 988
3616.80 1032
3617.37 1062
3617.94 1021
3618.50 1067
3619.07 1062
3619.64 1065
3620.20 1064
3620.77 1101
3621.34 1077
3621.91 1060
3622.47 1104
3623.04 1036
3623.61 1005
3624.18 1023
3624.74 1026
3625.31 1041
3625.88 1043
3626.45 1040
3627.01 1060
3627.58 1028
3628.15 992
3628.72 1011
3629.28 1003
3629.85 1019
3630.42 975
3630.99 1010
3631.56 1019
3632.12 1022
3632.69 1032
3633.26 1020
3633.83 984
3634.40 1001
3634.96 990
3635.53 1000
3636.10 1022
3636.67 1030
3637.24 1039
3637.81 1017
3638.38 1020
3638.94 989
3639.51 968
3640.08 1010
3640.65 1040
3641.22 1029
3641.79 1050
3642.36 1015
3642.93 1078
3643.49 1010
3644.06 1000
3644.63 990
3645.20 1045
3645.77 1038
3646.34 1014
3646.91 1040
3647.48 1011
3648.05 1025
3648.62 1071
3649.19 1060
3649.76 1014
3650.33 1045
3650.90 1046
3651.46 1144
3652.03 1180
3652.60 1181
3653.17 1134
3653.74 1200
3654.31 1150
3654.88 1203
3655.45 1182
3656.02 1221
3656.59 1118
3657.16 1204
3657.73 1162
3658.30 1118
3658.87 1178
3659.44 1181
3660.01 1162
3660.58 1100
3661.15 1170
3661.72 1172
3662.30 1160
3662.87 1163
3663.44 1172
3664.01 1216
3664.58 1286
3665.15 1305
3665.72 1310
3666.29 1322
3666.86 1292
3667.43 1295
3668.00 1272
3668.57 1246
3669.14 1179
3669.71 1169
3670.29 1127
3670.86 1100
3671.43 1157
3672.00 1104
3672.57 1074
3673.14 1122
3673.71 1101
3674.28 1145
3674.86 1111
3675.43 1100
3676.00 1095
3676.57 1143
3677.14 1123
3677.71 1123
3678.28 1127
3678.86 1142
3679.43 1160
3680.00 1174
3680.57 1123
3681.14 1090
3681.72 1092
3682.29 1048
3682.86 1073
3683.43 1046
3684.00 999
3684.58 1007
3685.15 980
3685.72 1008
3686.29 1054
3686.87 1052
3687.44 1015
3688.01 1022
3688.58 1067
3689.16 1142
3689.73 1166
3690.30 1097
3690.87 1075
3691.45 1112
3692.02 1118
3692.59 1077
3693.16 1102
3693.74 1076
3694.31 1025
3694.88 990
3695.46 986
3696.03 1014
3696.60 1018
3697.17 949
3697.75 975
3698.32 980
3698.89 997
3699.47 947
3700.04 1018
3700.61 972
3701.19 1006
3701.76 974
3702.34 1005
3702.91 1013
3703.48 1027
3704.06 1011
3704.63 1040
3705.20 1062
3705.78 1039
3706.35 1060
3706.93 1047
3707.50 1050
3708.07 1097
3708.65 1061
3709.22 1102
3709.80 1115
3710.37 1075
3710.94 1076
3711.52 1023
3712.09 1002
3712.67 1023
3713.24 1029
3713.82 1032
3714.39 1017
3714.96 1009
3715.54 964
3716.11 935
3716.69 958
3717.26 1000
3717.84 991
3718.41 943
3718.99 976
3719.56 986
3720.14 956
3720.71 926
3721.29 921
3721.86 945
3722.44 981
3723.01 952
3723.59 969
3724.16 942
3724.74 938
3725.31 923
3725.89 975
3726.46 952
3727.04 959
3727.61 910
3728.19 953
3728.77 930
3729.34 915
3729.92 940
3730.49 1002
3731.07 1009
3731.64 952
3732.22 965
3732.80 956
3733.37 1056
3733.95 1010
3734.52 1013
3735.10 1020
3735.68 1000
3736.25 1003
3736.83 1010
3737.40 938
3737.98 939
3738.56 1036
3739.13 1025
3739.71 1014
3740.29 963
3740.86 953
3741.44 982
3742.02 940
3742.59 923
3743.17 928
3743.75 944
3744.32 937
3744.90 903
3745.48 956
3746.05 926
3746.63 893
3747.21 937
3747.78 972
3748.36 904
3748.94 889
3749.52 935
3750.09 940
3750.67 943
3751.25 930
3751.83 943
3752.40 956
3752.98 894
3753.56 888
3754.14 922
3754.71 880
3755.29 959
3755.87 978
3756.45 903
3757.02 874
3757.60 961
3758.18 975
3758.76 959
3759.34 958
3759.91 955
3760.49 990
3761.07 1000
3761.65 1012
3762.23 981
3762.80 976
3763.38 991
3763.96 982
3764.54 960
3765.12 959
3765.70 963
3766.27 983
3766.85 926
3767.43 968
3768.01 980
3768.59 936
3769.17 951
3769.75 908
3770.32 963
3770.90 971
3771.48 1040
3772.06 1006
3772.64 1003
3773.22 1006
3773.80 979
3774.38 944
3774.96 1036
3775.54 980
3776.11 981
3776.69 997
3777.27 1032
3777.85 1043
3778.43 1017
3779.01 958
3779.59 988
3780.17 940
3780.75 975
3781.33 953
3781.91 950
3782.49 963
3783.07 920
3783.65 977
3784.23 901
3784.81 903
3785.39 921
3785.97 974
3786.55 1014
3787.13 934
3787.71 918
3788.29 947
3788.87 967
3789.45 976
3790.03 956
3790.61 1007
3791.19 1013
3791.77 1023
3792.35 1050
3792.93 993
3793.51 992
3794.09 981
3794.67 944
3795.25 995
3795.83 1063
3796.42 1046
3797.00 1012
3797.58 993
3798.16 1020
3798.74 1052
3799.32 1069
3799.90 1116
3800.48 1124
3801.06 1161
3801.64 1149
3802.23 1198
3802.81 1218
3803.39 1209
3803.97 1189
3804.55 1173
3805.13 1143
3805.71 1118
3806.30 1120
3806.88 1127
3807.46 1239
3808.04 1272
3808.62 1281
3809.20 1291
3809.79 1314
3810.37 1284
3810.95 1286
3811.53 1262
3812.11 1293
3812.70 1287
3813.28 1288
3813.86 1222
3814.44 1259
3815.02 1254
3815.61 1250
3816.19 1308
3816.77 1250
3817.35 1227
3817.94 1233
3818.52 1230
3819.10 1142
3819.68 1160
3820.27 1175
3820.85 1166
3821.43 1201
3822.01 1159
3822.60 1180
3823.18 1211
3823.76 1165
3824.35 1219
3824.93 1173
3825.51 1163
3826.09 1153
3826.68 1137
3827.26 1068
3827.84 1042
3828.43 1094
3829.01 1074
3829.59 1071
3830.18 1074
3830.76 1152
3831.34 1112
3831.93 1128
3832.51 1077
3833.09 1098
3833.68 1076
3834.26 1087
3834.85 1080
3835.43 1127
3836.01 1095
3836.60 1092
3837.18 1059
3837.76 1038
3838.35 1035
3838.93 1007
3839.52 1014
3840.10 1014
3840.69 978
3841.27 1036
3841.85 1018
3842.44 989
3843.02 1018
3843.61 1045
3844.19 1018
3844.78 1040
3845.36 997
3845.94 1016
3846.53 1003
3847.11 991
3847.70 978
3848.28 1043
3848.87 999
3849.45 997
3850.04 972
3850.62 1032
3851.21 986
3851.79 974
3852.38 973
3852.96 989
3853.55 1068
3854.13 1002
3854.72 1002
3855.30 1032
3855.89 1026
3856.47 1023
3857.06 1021
3857.65 995
3858.23 1021
3858.82 1053
3859.40 1046
3859.99 993
3860.57 1011
3861.16 1004
3861.74 1024
3862.33 1031
3862.92 1060
3863.50 1056
3864.09 1017
3864.67 1026
3865.26 1017
3865.85 1047
3866.43 1017
3867.02 994
3867.60 986
3868.19 973
3868.78 981
3869.36 1001
3869.95 961
3870.54 971
3871.12 967
3871.71 967
3872.30 1019
3872.88 954
3873.47 935
3874.06 1000
3874.64 984
3875.23 993
3875.82 988
3876.40 920
3876.99 956
3877.58 967
3878.16 955
3878.75 981
3879.34 950
3879.93 923
3880.51 909
3881.10 966
3881.69 888
3882.27 928
3882.86 871
3883.45 890
3884.04 917
3884.62 928
3885.21 908
3885.80 945
3886.39 915
3886.97 979
3887.56 959
3888.15 1004
3888.74 976
3889.33 986
3889.91 986
3890.50 1004
3891.09 994
3891.68 970
3892.27 971
3892.85 949
3893.44 961
3894.03 957
3894.62 925
3895.21 984
3895.80 953
3896.38 912
3896.97 963
3897.56 953
3898.15 927
3898.74 948
3899.33 908
3899.91 939
3900.50 919
3901.09 927
3901.68 922
3902.27 917
3902.86 916
3903.45 936
3904.04 921
3904.63 916
3905.21 919
3905.80 985
3906.39 998
3906.98 929
3907.57 958
3908.16 979
3908.75 1047
3909.34 1009
3909.93 964
3910.52 927
3911.11 944
3911.70 940
3912.29 954
3912.88 928
3913.47 891
3914.06 892
3914.65 949
3915.24 924
3915.83 926
3916.42 968
3917.01 953
3917.60 929
3918.19 932
3918.78 970
3919.37 905
3919.96 940
3920.55 936
3921.14 934
3921.73 890
3922.32 878
3922.91 887
3923.50 928
3924.09 918
3924.68 900
3925.27 917
3925.86 910
3926.45 922
3927.04 904
3927.63 904
3928.22 902
3928.81 925
3929.40 877
3930.00 916
3930.59 857
3931.18 893
3931.77 898
3932.36 900
3932.95 897
3933.54 886
3934.13 869
3934.72 944
3935.32 932
3935.91 891
3936.50 858
3937.09 897
3937.68 926
3938.27 901
3938.86 909
3939.46 913
3940.05 901
3940.64 910
3941.23 914
3941.82 918
3942.41 995
3943.01 1033
3943.60 1016
3944.19 983
3944.78 954
3945.37 968
3945.97 975
3946.56 932
3947.15 953
3947.74 992
3948.34 920
3948.93 929
3949.52 863
3950.11 904
3950.71 901
3951.30 919
3951.89 925
3952.48 931
3953.08 977
3953.67 1009
3954.26 986
3954.85 974
3955.45 1008
3956.04 991
3956.63 1006
3957.23 1021
3957.82 1056
3958.41 1049
3959.00 1063
3959.60 1039
3960.19 1092
3960.78 1038
3961.38 1079
3961.97 1029
3962.56 1032
3963.16 1079
3963.75 1073
3964.34 1071
3964.94 1014
3965.53 1101
3966.13 1137
3966.72 1140
3967.31 1169
3967.91 1184
3968.50 1159
3969.09 1131
3969.69 1108
3970.28 1146
3970.88 1142
3971.47 1124
3972.06 1133
3972.66 1088
3973.25 1107
3973.85 1134
3974.44 1164
3975.04 1189
3975.63 1196
3976.22 1220
3976.82 1223
3977.41 1195
3978.01 1235
3978.60 1238
3979.20 1163
3979.79 1192
3980.39 1220
3980.98 1139
3981.58 1093
3982.17 1122
3982.77 1148
3983.36 1182
3983.96 1147
3984.55 1173
3985.15 1203
3985.74 1190
3986.34 1177
3986.93 1153
3987.53 1163
3988.12 1159
3988.72 1160
3989.31 1122
3989.91 1110
3990.50 1116
3991.10 1134
3991.69 1111
3992.29 1042
3992.89 1084
3993.48 1055
3994.08 1029
3994.67 1093
3995.27 1126
3995.86 1057
3996.46 1073
3997.06 1071
3997.65 1120
3998.25 1135
3998.84 1107
3999.44 1112
4000.04 1089
4000.63 1121
4001.23 1075
4001.83 1016
4002.42 1079
4003.02 1088
4003.61 1036
4004.21 1037
4004.81 1037
4005.40 1009
4006.00 1067
4006.60 1097
4007.19 1029
4007.79 1037
4008.39 990
4008.98 1031
4009.58 1037
4010.18 1030
4010.77 989
4011.37 1009
4011.97 1066
4012.57 1065
4013.16 1072
4013.76 1109
4014.36 1077
4014.95 1058
4015.55 1005
4016.15 1090
4016.75 1064
4017.34 1097
4017.94 1112
4018.54 1109
4019.14 1172
4019.73 1196
4020.33 1167
4020.93 1159
4021.53 1116
4022.13 1119
4022.72 1105
4023.32 1070
4023.92 1019
4024.52 1032
4025.12 1063
4025.71 1114
4026.31 1096
4026.91 1127
4027.51 1156
4028.11 1173
4028.70 1227
4029.30 1198
4029.90 1212
4030.50 1226
4031.10 1216
4031.70 1192
4032.30 1208
4032.89 1144
4033.49 1150
4034.09 1136
4034.69 1103
4035.29 1127
4035.89 1094
4036.49 1089
4037.09 1021
4037.68 1028
4038.28 981
4038.88 963
4039.48 984
4040.08 930
4040.68 945
4041.28 944
4041.88 967
4042.48 957
4043.08 987
4043.68 976
4044.28 993
4044.88 942
4045.48 932
4046.07 950
4046.67 949
4047.27 947
4047.87 927
4048.47 934
4049.07 951
4049.67 926
4050.27 946
4050.87 958
4051.47 945
4052.07 948
4052.67 891
4053.27 917
4053.87 939
4054.47 968
4055.07 926
4055.67 888
4056.27 901
4056.88 912
4057.48 910
4058.08 928
4058.68 887
4059.28 919
4059.88 910
4060.48 965
4061.08 933
4061.68 924
4062.28 947
4062.88 926
4063.48 978
4064.08 960
4064.68 991
4065.29 958
4065.89 954
4066.49 903
4067.09 936
4067.69 957
4068.29 951
4068.89 928
4069.49 962
4070.10 907
4070.70 886
4071.30 950
4071.90 941
4072.50 911
4073.10 960
4073.70 916
4074.31 893
4074.91 917
4075.51 894
4076.11 931
4076.71 898
4077.32 940
4077.92 899
4078.52 893
4079.12 942
4079.72 903
4080.33 874
4080.93 901
4081.53 884
4082.13 859
4082.73 912
4083.34 866
4083.94 896
4084.54 839
4085.14 907
4085.75 883
4086.35 908
4086.95 936
4087.55 936
4088.16 928
4088.76 899
4089.36 897
4089.97 879
4090.57 888
4091.17 927
4091.77 869
4092.38 880
4092.98 903
4093.58 892
4094.19 900
4094.79 913
4095.39 865
4096.00 896
4096.60 959
4097.20 932
4097.81 932
4098.41 900
4099.01 888
4099.62 914
4100.22 924
4100.82 956
4101.43 917
4102.03 924
4102.64 889
4103.24 893
4103.84 904
4104.45 902
4105.05 846
4105.65 881
4106.26 864
4106.86 874
4107.47 902
4108.07 914
4108.68 919
4109.28 905
4109.88 880
4110.49 869
4111.09 826
4111.70 828
4112.30 804
4112.91 840
4113.51 817
4114.12 796
4114.72 862
4115.32 859
4115.93 867
4116.53 879
4117.14 857
4117.74 856
4118.35 841
4118.95 850
4119.56 857
4120.16 862
4120.77 880
4121.37 869
4121.98 869
4122.58 888
4123.19 836
4123.80 888
4124.40 850
4125.01 852
4125.61 867
4126.22 848
4126.82 862
4127.43 822
4128.03 831
4128.64 836
4129.25 864
4129.85 890
4130.46 929
4131.06 885
4131.67 816
4132.27 895
4132.88 904
4133.49 866
4134.09 879
4134.70 913
4135.31 925
4135.91 865
4136.52 882
4137.12 914
4137.73 932
4138.34 907
4138.94 893
4139.55 905
4140.16 899
4140.76 879
4141.37 905
4141.98 923
4142.58 878
4143.19 923
4143.80 882
4144.40 925
4145.01 888
4145.62 893
4146.22 885
4146.83 896
4147.44 902
4148.05 861
4148.65 848
4149.26 878
4149.87 858
4150.47 810
4151.08 834
4151.69 831
4152.30 856
4152.90 791
4153.51 801
4154.12 807
4154.73 865
4155.33 824
4155.94 844
4156.55 867
4157.16 856
4157.76 881
4158.37 862
4158.98 880
4159.59 833
4160.20 897
4160.80 861
4161.41 847
4162.02 871
4162.63 858
4163.24 861
4163.85 857
4164.45 864
4165.06 875
4165.67 889
4166.28 879
4166.89 901
4167.50 880
4168.10 895
4168.71 879
4169.32 860
4169.93 868
4170.54 890
4171.15 919
4171.76 927
4172.37 878
4172.97 860
4173.58 895
4174.19 862
4174.80 811
4175.41 877
4176.02 864
4176.63 855
4177.24 903
4177.85 856
4178.46 863
4179.07 841
4179.68 865
4180.29 886
4180.90 845
4181.50 838
4182.11 845
4182.72 865
4183.33 865
4183.94 904
4184.55 908
4185.16 867
4185.77 888
4186.38 908
4186.99 877
4187.60 886
4188.21 866
4188.82 884
4189.43 858
4190.04 853
4190.65 845
4191.26 928
4191.87 930
4192.48 859
4193.09 852
4193.71 884
4194.32 907
4194.93 870
4195.54 849
4196.15 902
4196.76 860
4197.37 884
4197.98 897
4198.59 907
4199.20 864
4199.81 859
4200.42 884
4201.03 883
4201.64 876
4202.26 868
4202.87 864
4203.48 854
4204.09 839
4204.70 894
4205.31 877
4205.92 822
4206.53 815
4207.15 852
4207.76 882
4208.37 886
4208.98 878
4209.59 871
4210.20 928
4210.82 887
4211.43 904
4212.04 928
4212.65 888
4213.26 905
4213.87 863
4214.49 897
4215.10 940
4215.71 912
4216.32 925
4216.94 935
4217.55 922
4218.16 842
4218.77 880
4219.38 893
4220.00 934
4220.61 892
4221.22 966
4221.83 937
4222.45 906
4223.06 930
4223.67 904
4224.28 878
4224.90 874
4225.51 936
4226.12 979
4226.74 925
4227.35 947
4227.96 970
4228.57 960
4229.19 1034
4229.80 984
4230.41 1014
4231.03 1000
4231.64 968
4232.25 931
4232.87 949
4233.48 939
4234.09 982
4234.71 1009
4235.32 964
4235.93 975
4236.55 926
4237.16 977
4237.77 912
4238.39 934
4239.00 926
4239.62 913
4240.23 971
4240.84 944
4241.46 926
4242.07 945
4242.68 925
4243.30 941
4243.91 957
4244.53 980
4245.14 974
4245.76 993
4246.37 924
4246.98 916
4247.60 902
4248.21 934
4248.83 976
4249.44 934
4250.06 960
4250.67 935
4251.29 953
4251.90 926
4252.51 935
4253.13 1015
4253.74 1001
4254.36 985
4254.97 971
4255.59 1005
4256.20 975
4256.82 971
4257.43 969
4258.05 1040
4258.66 1029
4259.28 1047
4259.90 1011
4260.51 1012
4261.13 996
4261.74 1037
4262.36 1078
4262.97 1082
4263.59 1069
4264.20 1088
4264.82 1090
4265.43 1115
4266.05 1079
4266.67 1084
4267.28 1064
4267.90 1113
4268.51 1044
4269.13 1003
4269.75 1038
4270.36 1069
4270.98 1052
4271.59 1075
4272.21 1045
4272.83 1008
4273.44 1060
4274.06 1105
4274.67 1107
4275.29 1129
4275.91 1098
4276.52 1156
4277.14 1207
4277.76 1252
4278.37 1174
4278.99 1199
4279.61 1211
4280.22 1138
4280.84 1119
4281.46 1103
4282.07 1085
4282.69 1040
4283.31 1085
4283.92 1031
4284.54 1026
4285.16 1086
4285.78 1052
4286.39 996
4287.01 1019
4287.63 1071
4288.24 1069
4288.86 1035
4289.48 1061
4290.10 1101
4290.71 1059
4291.33 1048
4291.95 1063
4292.57 1061
4293.18 1085
4293.80 1075
4294.42 1074
4295.04 1101
4295.66 1088
4296.27 1119
4296.89 1098
4297.51 1103
4298.13 1106
4298.75 1092
4299.36 1131
4299.98 1101
4300.60 1080
4301.22 1071
4301.84 1147
4302.45 1141
4303.07 1042
4303.69 1123
4304.31 1117
4304.93 1086
4305.55 1085
4306.17 1105
4306.78 1101
4307.40 1095
4308.02 1107
4308.64 1186
4309.26 1160
4309.88 1134
4310.50 1134
4311.12 1148
4311.73 1189
4312.35 1141
4312.97 1158
4313.59 1246
4314.21 1214
4314.83 1245
4315.45 1228
4316.07 1242
4316.69 1218
4317.31 1255
4317.93 1272
4318.55 1235
4319.17 1230
4319.79 1301
4320.41 1345
4321.02 1285
4321.64 1294
4322.26 1329
4322.88 1336
4323.50 1387
4324.12 1404
4324.74 1425
4325.36 1486
4325.98 1470
4326.60 1532
4327.22 1593
4327.84 1587
4328.46 1573
4329.08 1667
4329.70 1777
4330.32 1917
4330.95 2055
4331.57 2288
4332.19 2447
4332.81 2584
4333.43 2555
4334.05 2596
4334.67 2675
4335.29 2585
4335.91 2541
4336.53 2467
4337.15 2384
4337.77 2337
4338.39 2301
4339.01 2202
4339.64 2126
4340.26 2107
4340.88 2029
4341.50 1987
4342.12 1952
4342.74 1977
4343.36 2013
4343.98 2054
4344.60 2170
4345.23 2390
4345.85 2574
4346.47 2753
4347.09 2815
4347.71 2876
4348.33 2804
4348.96 2682
4349.58 2598
4350.20 2581
4350.82 2467
4351.44 2286
4352.06 2181
4352.69 2134
4353.31 2075
4353.93 1961
4354.55 1891
4355.17 1808
4355.80 1782
4356.42 1652
4357.04 1558
4357.66 1603
4358.29 1603
4358.91 1588
4359.53 1616
4360.15 1621
4360.78 1596
4361.40 1564
4362.02 1643
4362.64 1626
4363.27 1636
4363.89 1598
4364.51 1595
4365.13 1515
4365.76 1508
4366.38 1500
4367.00 1458
4367.63 1428
4368.25 1493
4368.87 1464
4369.49 1467
4370.12 1467
4370.74 1438
4371.36 1473
4371.99 1435
4372.61 1474
4373.23 1431
4373.86 1431
4374.48 1459
4375.10 1471
4375.73 1460
4376.35 1515
4376.98 1593
4377.60 1659
4378.22 1683
4378.85 1770
4379.47 1729
4380.09 1784
4380.72 1816
4381.34 1845
4381.97 1740
4382.59 1732
4383.21 1690
4383.84 1684
4384.46 1621
4385.09 1591
4385.71 1656
4386.34 1595
4386.96 1618
4387.58 1611
4388.21 1572
4388.83 1538
4389.46 1528
4390.08 1549
4390.71 1586
4391.33 1507
4391.96 1538
4392.58 1560
4393.21 1586
4393.83 1670
4394.46 1675
4395.08 1757
4395.71 1732
4396.33 1623
4396.96 1595
4397.58 1609
4398.21 1519
4398.83 1476
4399.46 1430
4400.08 1374
4400.71 1427
4401.33 1363
4401.96 1351
4402.58 1294
4403.21 1310
4403.83 1331
4404.46 1306
4405.09 1272
4405.71 1307
4406.34 1300
4406.96 1328
4407.59 1350
4408.22 1350
4408.84 1331
4409.47 1369
4410.09 1337
4410.72 1326
4411.35 1258
4411.97 1257
4412.60 1262
4413.22 1223
4413.85 1291
4414.48 1269
4415.10 1238
4415.73 1266
4416.36 1245
4416.98 1215
4417.61 1195
4418.24 1141
4418.86 1154
4419.49 1168
4420.12 1174
4420.74 1199
4421.37 1144
4422.00 1159
4422.62 1135
4423.25 1119
4423.88 1124
4424.50 1142
4425.13 1142
4425.76 1098
4426.38 1078
4427.01 1091
4427.64 1106
4428.27 1127
4428.89 1138
4429.52 1093
4430.15 1091
4430.78 1079
4431.40 1084
4432.03 1068
4432.66 1041
4433.29 1115
4433.91 1082
4434.54 1062
4435.17 1072
4435.80 1120
4436.43 1110
4437.05 1141
4437.68 1108
4438.31 1111
4438.94 1129
4439.57 1147
4440.19 1125
4440.82 1078
4441.45 1030
4442.08 1025
4442.71 1091
4443.34 1124
4443.96 1133
4444.59 1108
4445.22 1096
4445.85 1129
4446.48 1137
4447.11 1174
4447.74 1157
4448.36 1187
4448.99 1138
4449.62 1101
4450.25 1053
4450.88 1122
4451.51 1127
4452.14 1116
4452.77 1119
4453.40 1108
4454.02 1152
4454.65 1195
4455.28 1223
4455.91 1222
4456.54 1232
4457.17 1200
4457.80 1237
4458.43 1220
4459.06 1177
4459.69 1170
4460.32 1102
4460.95 1088
4461.58 1077
4462.21 1105
4462.84 1076
4463.47 1085
4464.10 996
4464.73 1041
4465.36 1048
4465.99 1093
4466.62 1069
4467.25 1068
4467.88 1076
4468.51 1065
4469.14 1006
4469.77 1031
4470.40 1060
4471.03 997
4471.66 997
4472.29 1008
4472.92 979
4473.55 981
4474.18 989
4474.81 955
4475.44 1031
4476.07 1010
4476.70 1004
4477.33 1036
4477.96 1047
4478.60 1009
4479.23 1013
4479.86 1026
4480.49 1005
4481.12 999
4481.75 996
4482.38 977
4483.01 1002
4483.64 1001
4484.27 987
4484.91 1005
4485.54 990
4486.17 1024
4486.80 1015
4487.43 1027
4488.06 998
4488.69 996
4489.33 1022
4489.96 1026
4490.59 1022
4491.22 1038
4491.85 1009
4492.49 946
4493.12 956
4493.75 991
4494.38 984
4495.01 978
4495.65 964
4496.28 1022
4496.91 1018
4497.54 1021
4498.17 995
4498.81 1047
4499.44 1096
4500.07 1111
4500.70 1114
4501.34 1159
4501.97 1127
4502.60 1214
4503.23 1244
4503.87 1225
4504.50 1158
4505.13 1158
4505.76 1144
4506.40 1164
4507.03 1164
4507.66 1127
4508.30 1140
4508.93 1141
4509.56 1083
4510.19 1066
4510.83 1078
4511.46 1130
4512.09 1172
4512.73 1111
4513.36 1092
4513.99 1110
4514.63 1076
4515.26 1064
4515.89 1044
4516.53 1003
4517.16 1018
4517.80 1015
4518.43 980
4519.06 970
4519.70 977
4520.33 959
4520.96 969
4521.60 1009
4522.23 1008
4522.87 1011
4523.50 1005
4524.13 980
4524.77 981
4525.40 987
4526.04 1012
4526.67 995
4527.30 980
4527.94 970
4528.57 982
4529.21 1010
4529.84 1016
4530.48 1001
4531.11 972
4531.75 975
4532.38 951
4533.02 976
4533.65 995
4534.28 994
4534.92 953
4535.55 948
4536.19 949
4536.82 956
4537.46 961
4538.09 902
4538.73 984
4539.36 966
4540.00 956
4540.64 997
4541.27 1008
4541.91 933
4542.54 920
4543.18 977
4543.81 939
4544.45 940
4545.08 918
4545.72 909
4546.35 903
4546.99 932
4547.63 939
4548.26 916
4548.90 936
4549.53 922
4550.17 956
4550.80 966
4551.44 948
4552.08 916
4552.71 910
4553.35 925
4553.99 918
4554.62 970
4555.26 945
4555.89 934
4556.53 923
4557.17 934
4557.80 940
4558.44 950
4559.08 943
4559.71 936
4560.35 932
4560.99 950
4561.62 936
4562.26 972
4562.90 900
4563.53 923
4564.17 924
4564.81 874
4565.44 917
4566.08 941
4566.72 924
4567.35 918
4567.99 948
4568.63 954
4569.27 1016
4569.90 990
4570.54 958
4571.18 967
4571.82 978
4572.45 971
4573.09 957
4573.73 931
4574.37 985
4575.00 950
4575.64 972
4576.28 919
4576.92 938
4577.55 980
4578.19 950
4578.83 997
4579.47 1014
4580.11 991
4580.74 979
4581.38 1013
4582.02 1032
4582.66 1003
4583.30 1002
4583.93 1043
4584.57 1060
4585.21 1091
4585.85 1131
4586.49 1144
4587.13 1227
4587.76 1266
4588.40 1266
4589.04 1306
4589.68 1297
4590.32 1337
4590.96 1352
4591.60 1349
4592.24 1332
4592.87 1377
4593.51 1355
4594.15 1292
4594.79 1226
4595.43 1218
4596.07 1149
4596.71 1119
4597.35 1080
4597.99 1102
4598.63 1088
4599.27 1069
4599.90 1068
4600.54 1047
4601.18 999
4601.82 1021
4602.46 1103
4603.10 1033
4603.74 1046
4604.38 1016
4605.02 1032
4605.66 1045
4606.30 1049
4606.94 1026
4607.58 977
4608.22 997
4608.86 1024
4609.50 991
4610.14 978
4610.78 1020
4611.42 976
4612.06 977
4612.70 1014
4613.34 996
4613.98 960
4614.62 1025
4615.26 1031
4615.90 991
4616.54 998
4617.18 1024
4617.82 975
4618.47 986
4619.11 943
4619.75 936
4620.39 948
4621.03 940
4621.67 932
4622.31 932
4622.95 970
4623.59 960
4624.23 967
4624.87 967
4625.52 947
4626.16 923
4626.80 938
4627.44 945
4628.08 881
4628.72 921
4629.36 954
4630.00 944
4630.65 920
4631.29 990
4631.93 1000
4632.57 1017
4633.21 1016
4633.85 1022
4634.50 1031
4635.14 1051
4635.78 1045
4636.42 990
4637.06 1022
4637.71 1046
4638.35 1020
4638.99 1054
4639.63 1080
4640.27 1061
4640.92 1103
4641.56 1033
4642.20 1012
4642.84 993
4643.49 987
4644.13 953
4644.77 947
4645.41 960
4646.06 939
4646.70 970
4647.34 986
4647.98 987
4648.63 957
4649.27 943
4649.91 962
4650.55 956
4651.20 936
4651.84 934
4652.48 964
4653.13 997
4653.77 978
4654.41 978
4655.06 982
4655.70 948
4656.34 990
4656.99 965
4657.63 947
4658.27 999
4658.92 966
4659.56 958
4660.20 955
4660.85 905
4661.49 915
4662.13 925
4662.78 941
4663.42 901
4664.07 924
4664.71 885
4665.35 917
4666.00 931
4666.64 887
4667.28 876
4667.93 916
4668.57 925
4669.22 922
4669.86 946
4670.51 898
4671.15 939
4671.79 915
4672.44 914
4673.08 900
4673.73 936
4674.37 883
4675.02 948
4675.66 924
4676.31 906
4676.95 912
4677.60 962
4678.24 943
4678.88 866
4679.53 971
4680.17 955
4680.82 1007
4681.46 998
4682.11 998
4682.75 939
4683.40 978
4684.05 966
4684.69 958
4685.34 989
4685.98 1030
4686.63 981
4687.27 986
4687.92 1011
4688.56 1027
4689.21 1041
4689.85 1041
4690.50 1041
4691.15 1059
4691.79 1061
4692.44 1046
4693.08 1054
4693.73 1053
4694.37 1120
4695.02 1077
4695.67 1067
4696.31 1057
4696.96 1080
4697.60 1134
4698.25 1171
4698.90 1216
4699.54 1210
4700.19 1234
4700.84 1257
4701.48 1268
4702.13 1192
4702.77 1157
4703.42 1111
4704.07 1177
4704.71 1160
4705.36 1124
4706.01 1132
4706.65 1121
4707.30 1104
4707.95 1115
4708.60 1095
4709.24 1035
4709.89 1075
4710.54 1024
4711.18 1099
4711.83 1058
4712.48 1050
4713.12 1066
4713.77 1056
4714.42 1071
4715.07 1051
4715.71 998
4716.36 1002
4717.01 1024
4717.66 1042
4718.30 1068
4718.95 1056
4719.60 1039
4720.25 1044
4720.89 1028
4721.54 1013
4722.19 1023
4722.84 1007
4723.49 1046
4724.13 1023
4724.78 1045
4725.43 1010
4726.08 1006
4726.73 1018
4727.37 1026
4728.02 1002
4728.67 990
4729.32 989
4729.97 961
4730.62 967
4731.26 925
4731.91 964
4732.56 915
4733.21 952
4733.86 977
4734.51 954
4735.16 915
4735.80 928
4736.45 974
4737.10 964
4737.75 942
4738.40 947
4739.05 985
4739.70 965
4740.35 951
4741.00 950
4741.64 977
4742.29 966
4742.94 993
4743.59 951
4744.24 930
4744.89 972
4745.54 962
4746.19 940
4746.84 937
4747.49 961
4748.14 969
4748.79 994
4749.44 1041
4750.09 1071
4750.74 1011
4751.39 1076
4752.04 1039
4752.69 1083
4753.34 1049
4753.99 1070
4754.64 1105
4755.29 1072
4755.94 1007
4756.59 1030
4757.24 979
4757.89 981
4758.54 1028
4759.19 996
4759.84 1006
4760.49 974
4761.14 1050
4761.79 988
4762.44 976
4763.09 928
4763.74 952
4764.39 940
4765.04 936
4765.69 986
4766.35 935
4767.00 944
4767.65 966
4768.30 981
4768.95 997
4769.60 1008
4770.25 1014
4770.90 1052
4771.55 1001
4772.20 1019
4772.86 989
4773.51 1017
4774.16 1007
4774.81 1017
4775.46 1031
4776.11 981
4776.76 993
4777.42 1000
4778.07 1016
4778.72 1022
4779.37 1033
4780.02 1015
4780.67 1022
4781.33 993
4781.98 974
4782.63 954
4783.28 1009
4783.93 975
4784.59 1005
4785.24 1007
4785.89 1020
4786.54 1016
4787.20 1017
4787.85 1009
4788.50 1059
4789.15 1038
4789.80 1092
4790.46 1119
4791.11 1037
4791.76 1100
4792.41 1145
4793.07 1168
4793.72 1086
4794.37 1032
4795.03 1062
4795.68 1056
4796.33 1057
4796.98 1100
4797.64 1092
4798.29 1057
4798.94 1107
4799.60 1114
4800.25 1119
4800.90 1136
4801.56 1146
4802.21 1102
4802.86 1146
4803.52 1095
4804.17 1122
4804.82 1155
4805.48 1172
4806.13 1138
4806.78 1191
4807.44 1172
4808.09 1168
4808.74 1119
4809.40 1169
4810.05 1165
4810.71 1140
4811.36 1154
4812.01 1196
4812.67 1183
4813.32 1145
4813.98 1233
4814.63 1269
4815.28 1300
4815.94 1280
4816.59 1244
4817.25 1263
4817.90 1239
4818.56 1296
4819.21 1309
4819.86 1317
4820.52 1373
4821.17 1425
4821.83 1444
4822.48 1460
4823.14 1491
4823.79 1494
4824.45 1494
4825.10 1479
4825.76 1372
4826.41 1419
4827.07 1458
4827.72 1360
4828.38 1335
4829.03 1374
4829.69 1381
4830.34 1366
4831.00 1353
4831.65 1347
4832.31 1378
4832.96 1365
4833.62 1435
4834.27 1464
4834.93 1486
4835.59 1451
4836.24 1515
4836.90 1563
4837.55 1504
4838.21 1477
4838.86 1497
4839.52 1517
4840.18 1523
4840.83 1509
4841.49 1535
4842.14 1516
4842.80 1562
4843.46 1561
4844.11 1480
4844.77 1494
4845.42 1543
4846.08 1476
4846.74 1532
4847.39 1548
4848.05 1567
4848.71 1556
4849.36 1638
4850.02 1603
4850.68 1623
4851.33 1662
4851.99 1687
4852.65 1663
4853.30 1669
4853.96 1663
4854.62 1730
4855.27 1755
4855.93 1831
4856.59 1922
4857.24 2054
4857.90 2248
4858.56 2243
4859.21 2229
4859.87 2203
4860.53 2150
4861.19 2121
4861.84 2028
4862.50 1866
4863.16 1800
4863.82 1797
4864.47 1705
4865.13 1715
4865.79 1747
4866.45 1771
4867.10 1776
4867.76 1851
4868.42 1894
4869.08 1772
4869.74 1775
4870.39 1776
4871.05 1774
4871.71 1721
4872.37 1677
4873.03 1687
4873.68 1719
4874.34 1676
4875.00 1657
4875.66 1631
4876.32 1615
4876.97 1673
4877.63 1690
4878.29 1725
4878.95 1744
4879.61 1784
4880.27 1851
4880.93 1831
4881.58 1762
4882.24 1717
4882.90 1616
4883.56 1522
4884.22 1518
4884.88 1522
4885.54 1476
4886.20 1446
4886.86 1467
4887.51 1528
4888.17 1485
4888.83 1450
4889.49 1483
4890.15 1500
4890.81 1472
4891.47 1439
4892.13 1493
4892.79 1487
4893.45 1458
4894.11 1401
4894.77 1435
4895.43 1412
4896.09 1397
4896.75 1383
4897.41 1386
4898.07 1396
4898.73 1371
4899.39 1462
4900.04 1504
4900.70 1493
4901.36 1446
4902.02 1418
4902.69 1430
4903.35 1415
4904.01 1377
4904.67 1324
4905.33 1309
4905.99 1318
4906.65 1215
4907.31 1228
4907.97 1208
4908.63 1240
4909.29 1267
4909.95 1289
4910.61 1221
4911.27 1201
4911.93 1203
4912.59 1215
4913.25 1209
4913.91 1207
4914.57 1220
4915.24 1241
4915.90 1190
4916.56 1176
4917.22 1140
4917.88 1128
4918.54 1088
4919.20 1130
4919.86 1173
4920.52 1113
4921.19 1092
4921.85 1165
4922.51 1148
4923.17 1157
4923.83 1167
4924.49 1189
4925.15 1137
4925.82 1111
4926.48 1088
4927.14 1086
4927.80 1093
4928.46 1113
4929.12 1108
4929.79 1147
4930.45 1078
4931.11 1143
4931.77 1159
4932.43 1151
4933.10 1098
4933.76 1082
4934.42 1119
4935.08 1129
4935.75 1073
4936.41 1087
4937.07 1118
4937.73 1148
4938.40 1129
4939.06 1111
4939.72 1113
4940.38 1112
4941.05 1088
4941.71 1093
4942.37 1064
4943.03 1112
4943.70 1112
4944.36 1145
4945.02 1124
4945.69 1103
4946.35 1118
4947.01 1135
4947.68 1091
4948.34 1085
4949.00 1084
4949.66 1082
4950.33 1088
4950.99 1090
4951.65 1126
4952.32 1112
4952.98 1110
4953.65 1090
4954.31 1081
4954.97 1049
4955.64 1082
4956.30 1096
4956.96 1130
4957.63 1094
4958.29 1116
4958.95 1111
4959.62 1176
4960.28 1158
4960.95 1147
4961.61 1211
4962.27 1204
4962.94 1253
4963.60 1312
4964.27 1377
4964.93 1341
4965.60 1329
4966.26 1312
4966.92 1283
4967.59 1259
4968.25 1205
4968.92 1176
4969.58 1149
4970.25 1088
4970.91 1111
4971.58 1141
4972.24 1134
4972.91 1154
4973.57 1165
4974.24 1126
4974.90 1167
4975.57 1160
4976.23 1169
4976.90 1204
4977.56 1200
4978.23 1217
4978.89 1192
4979.56 1216
4980.22 1169
4980.89 1154
4981.55 1130
4982.22 1115
4982.88 1131
4983.55 1082
4984.21 1045
4984.88 1033
4985.55 1025
4986.21 1048
4986.88 1023
4987.54 1045
4988.21 1050
4988.87 1030
4989.54 1010
4990.21 1022
4990.87 1076
4991.54 1027
4992.20 1026
4992.87 1051
4993.54 987
4994.20 1035
4994.87 975
4995.54 1002
4996.20 1009
4996.87 1003
4997.54 996
4998.20 1014
4998.87 1029
4999.53 1025
5000.20 920
5000.87 972
5001.53 990
5002.20 1007
5002.87 970
5003.54 958
5004.20 958
5004.87 967
5005.54 977
5006.20 930
5006.87 910
5007.54 940
5008.20 990
5008.87 989
5009.54 1024
5010.21 971
5010.87 991
5011.54 971
5012.21 975
5012.88 985
5013.54 994
5014.21 968
5014.88 926
5015.55 967
5016.21 958
5016.88 916
5017.55 919
5018.22 959
5018.89 913
5019.55 921
5020.22 902
5020.89 939
5021.56 937
5022.23 956
5022.89 943
5023.56 925
5024.23 962
5024.90 930
5025.57 915
5026.23 973
5026.90 956
5027.57 912
5028.24 978
5028.91 914
5029.58 941
5030.25 942
5030.91 964
5031.58 930
5032.25 924
5032.92 932
5033.59 958
5034.26 984
5034.93 912
5035.60 928
5036.27 926
5036.93 941
5037.60 953
5038.27 942
5038.94 927
5039.61 1007
5040.28 985
5040.95 1036
5041.62 942
5042.29 926
5042.96 951
5043.63 978
5044.30 958
5044.97 942
5045.64 970
5046.31 961
5046.98 962
5047.65 940
5048.32 937
5048.99 973
5049.66 1004
5050.33 977
5051.00 964
5051.67 956
5052.34 997
5053.01 959
5053.68 955
5054.35 918
5055.02 931
5055.69 920
5056.36 931
5057.03 939
5057.70 941
5058.37 918
5059.04 930
5059.71 948
5060.38 903
5061.05 928
5061.72 939
5062.39 934
5063.06 900
5063.73 887
5064.40 847
5065.08 881
5065.75 970
5066.42 915
5067.09 877
5067.76 916
5068.43 935
5069.10 898
5069.77 912
5070.44 923
5071.12 951
5071.79 927
5072.46 929
5073.13 957
5073.80 984
5074.47 948
5075.14 982
5075.82 985
5076.49 996
5077.16 967
5077.83 1024
5078.50 1028
5079.18 1002
5079.85 995
5080.52 999
5081.19 1047
5081.86 989
5082.54 1019
5083.21 1032
5083.88 1042
5084.55 991
5085.22 981
5085.90 1011
5086.57 1013
5087.24 998
5087.91 984
5088.59 996
5089.26 991
5089.93 1010
5090.60 961
5091.28 999
5091.95 991
5092.62 971
5093.30 989
5093.97 974
5094.64 959
5095.31 1022
5095.99 956
5096.66 931
5097.33 947
5098.01 937
5098.68 931
5099.35 908
5100.03 989
5100.70 968
5101.37 1034
5102.05 971
5102.72 964
5103.39 966
5104.07 997
5104.74 997
5105.41 1029
5106.09 1036
5106.76 1002
5107.43 1023
5108.11 1022
5108.78 987
5109.46 984
5110.13 1004
5110.80 1022
5111.48 987
5112.15 947
5112.83 979
5113.50 982
5114.17 1023
5114.85 1013
5115.52 1005
5116.20 1009
5116.87 1058
5117.55 1034
5118.22 1105
5118.89 1094
5119.57 1139
5120.24 1166
5120.92 1161
5121.59 1087
5122.27 1075
5122.94 1156
5123.62 1137
5124.29 1112
5124.97 1076
5125.64 1044
5126.32 1057
5126.99 1037
5127.67 1038
5128.34 1043
5129.02 1039
5129.69 978
5130.37 1048
5131.04 1011
5131.72 1025
5132.39 1048
5133.07 1091
5133.75 1031
5134.42 1008
5135.10 1031
5135.77 984
5136.45 993
5137.12 976
5137.80 1020
5138.47 989
5139.15 931
5139.83 931
5140.50 952
5141.18 980
5141.85 972
5142.53 928
5143.21 961
5143.88 918
5144.56 939
5145.23 914
5145.91 914
5146.59 944
5147.26 900
5147.94 940
5148.62 914
5149.29 899
5149.97 963
5150.65 912
5151.32 956
5152.00 925
5152.68 940
5153.35 910
5154.03 870
5154.71 883
5155.38 907
5156.06 912
5156.74 906
5157.41 908
5158.09 896
5158.77 898
5159.45 878
5160.12 906
5160.80 919
5161.48 924
5162.16 907
5162.83 950
5163.51 941
5164.19 893
5164.87 868
5165.54 958
5166.22 982
5166.90 921
5167.58 919
5168.25 925
5168.93 920
5169.61 882
5170.29 878
5170.96 875
5171.64 900
5172.32 885
5173.00 862
5173.68 890
5174.36 893
5175.03 882
5175.71 908
5176.39 902
5177.07 881
5177.75 916
5178.42 902
5179.10 941
5179.78 887
5180.46 883
5181.14 884
5181.82 909
5182.50 900
5183.18 897
5183.85 896
5184.53 885
5185.21 883
5185.89 886
5186.57 869
5187.25 867
5187.93 866
5188.61 876
5189.29 857
5189.96 824
5190.64 863
5191.32 885
5192.00 893
5192.68 900
5193.36 895
5194.04 885
5194.72 886
5195.40 886
5196.08 876
5196.76 889
5197.44 906
5198.12 945
5198.80 897
5199.48 912
5200.16 898
5200.84 911
5201.52 896
5202.20 942
5202.88 950
5203.56 962
5204.24 899
5204.92 908
5205.60 929
5206.28 923
5206.96 902
5207.64 894
5208.32 906
5209.00 942
5209.68 941
5210.36 961
5211.04 953
5211.72 961
5212.40 961
5213.08 950
5213.76 984
5214.44 984
5215.13 1032
5215.81 991
5216.49 977
5217.17 952
5217.85 972
5218.53 1014
5219.21 935
5219.89 995
5220.57 1051
5221.25 1035
5221.94 1000
5222.62 1010
5223.30 1025
5223.98 965
5224.66 993
5225.34 993
5226.02 913
5226.71 930
5227.39 935
5228.07 937
5228.75 933
5229.43 900
5230.11 938
5230.80 944
5231.48 940
5232.16 973
5232.84 960
5233.52 975
5234.21 963
5234.89 941
5235.57 951
5236.25 925
5236.93 968
5237.62 978
5238.30 969
5238.98 964
5239.66 952
5240.35 966
5241.03 948
5241.71 980
5242.39 933
5243.08 925
5243.76 948
5244.44 940
5245.13 907
5245.81 952
5246.49 938
5247.17 976
5247.86 933
5248.54 934
5249.22 974
5249.91 973
5250.59 932
5251.27 914
5251.96 972
5252.64 936
5253.32 928
5254.01 969
5254.69 912
5255.37 923
5256.06 907
5256.74 939
5257.42 920
5258.11 881
5258.79 927
5259.47 939
5260.16 983
5260.84 945
5261.53 911
5262.21 956
5262.89 1013
5263.58 958
5264.26 1015
5264.95 937
5265.63 956
5266.31 948
5267.00 966
5267.68 956
5268.37 921
5269.05 1001
5269.73 994
5270.42 988
5271.10 959
5271.79 993
5272.47 942
5273.16 958
5273.84 927
5274.53 918
5275.21 918
5275.90 924
5276.58 938
5277.27 910
5277.95 932
5278.64 912
5279.32 963
5280.01 921
5280.69 946
5281.38 912
5282.06 951
5282.75 960
5283.43 927
5284.12 945
5284.80 906
5285.49 909
5286.17 959
5286.86 916
5287.54 920
5288.23 926
5288.92 904
5289.60 949
5290.29 920
5290.97 934
5291.66 922
5292.34 944
5293.03 891
5293.72 926
5294.40 913
5295.09 954
5295.77 914
5296.46 969
5297.15 993
5297.83 969
5298.52 946
5299.20 984
5299.89 1021
5300.58 990
5301.26 977
5301.95 1041
5302.64 1039
5303.32 1054
5304.01 1120
5304.70 1070
5305.38 1165
5306.07 1191
5306.76 1137
5307.44 1126
5308.13 1097
5308.82 1113
5309.50 1169
5310.19 1234
5310.88 1218
5311.57 1204
5312.25 1245
5312.94 1286
5313.63 1223
5314.31 1176
5315.00 1137
5315.69 1163
5316.38 1083
5317.06 1081
5317.75 1084
5318.44 1101
5319.13 1101
5319.81 1100
5320.50 1113
5321.19 1122
5321.88 1144
5322.57 1098
5323.25 1128
5323.94 1062
5324.63 1065
5325.32 1066
5326.00 1018
5326.69 1029
5327.38 998
5328.07 992
5328.76 997
5329.45 1024
5330.13 994
5330.82 943
5331.51 938
5332.20 934
5332.89 947
5333.58 933
5334.26 940
5334.95 939
5335.64 953
5336.33 993
5337.02 953
5337.71 951
5338.40 960
5339.09 929
5339.77 939
5340.46 943
5341.15 893
5341.84 915
5342.53 971
5343.22 947
5343.91 972
5344.60 965
5345.29 975
5345.98 980
5346.67 961
5347.36 929
5348.05 938
5348.73 957
5349.42 941
5350.11 921
5350.80 929
5351.49 929
5352.18 896
5352.87 893
5353.56 923
5354.25 930
5354.94 898
5355.63 872
5356.32 891
5357.01 929
5357.70 882
5358.39 953
5359.08 954
5359.77 969
5360.46 939
5361.15 972
5361.84 993
5362.53 1033
5363.22 1003
5363.91 1007
5364.61 1022
5365.30 976
5365.99 1012
5366.68 972
5367.37 970
5368.06 922
5368.75 944
5369.44 925
5370.13 931
5370.82 902
5371.51 917
5372.20 909
5372.89 857
5373.59 902
5374.28 914
5374.97 920
5375.66 886
5376.35 898
5377.04 861
5377.73 906
5378.42 907
5379.12 896
5379.81 888
5380.50 891
5381.19 918
5381.88 880
5382.57 899
5383.27 874
5383.96 877
5384.65 911
5385.34 934
5386.03 897
5386.73 904
5387.42 946
5388.11 1010
5388.80 894
5389.49 942
5390.19 936
5390.88 997
5391.57 951
5392.26 952
5392.95 952
5393.65 945
5394.34 938
5395.03 937
5395.72 928
5396.42 905
5397.11 892
5397.80 931
5398.50 948
5399.19 877
5399.88 946
5400.57 966
5401.27 941
5401.96 906
5402.65 898
5403.35 926
5404.04 928
5404.73 978
5405.42 976
5406.12 985
5406.81 954
5407.50 965
5408.20 978
5408.89 950
5409.58 926
5410.28 941
5410.97 976
5411.66 951
5412.36 891
5413.05 955
5413.75 937
5414.44 937
5415.13 960
5415.83 959
5416.52 994
5417.21 982
5417.91 989
5418.60 955
5419.30 965
5419.99 993
5420.68 1053
5421.38 1007
5422.07 991
5422.77 993
5423.46 1032
5424.16 1005
5424.85 991
5425.54 958
5426.24 1023
5426.93 1013
5427.63 987
5428.32 1002
5429.02 1017
5429.71 1037
5430.41 1049
5431.10 1046
5431.80 1041
5432.49 1039
5433.19 1006
5433.88 1066
5434.58 1098
5435.27 1056
5435.97 1029
5436.66 1059
5437.36 1063
5438.05 1077
5438.75 1057
5439.44 1079
5440.14 1082
5440.83 1066
5441.53 1053
5442.22 1029
5442.92 1040
5443.62 1083
5444.31 1128
5445.01 1136
5445.70 1174
5446.40 1216
5447.09 1259
5447.79 1291
5448.49 1282
5449.18 1328
5449.88 1261
5450.57 1245
5451.27 1271
5451.97 1236
5452.66 1229
5453.36 1249
5454.05 1227
5454.75 1251
5455.45 1217
5456.14 1200
5456.84 1249
5457.54 1212
5458.23 1235
5458.93 1231
5459.63 1323
5460.32 1330
5461.02 1344
5461.72 1293
5462.41 1328
5463.11 1339
5463.81 1326
5464.50 1309
5465.20 1350
5465.90 1337
5466.59 1333
5467.29 1378
5467.99 1367
5468.69 1373
5469.38 1377
5470.08 1393
5470.78 1418
5471.48 1426
5472.17 1414
5472.87 1493
5473.57 1543
5474.27 1519
5474.96 1532
5475.66 1571
5476.36 1620
5477.06 1643
5477.75 1710
5478.45 1801
5479.15 1947
5479.85 2032
5480.55 2138
5481.24 2245
5481.94 2209
5482.64 2190
5483.34 2083
5484.04 2052
5484.73 1973
5485.43 1834
5486.13 1836
5486.83 1766
5487.53 1769
5488.23 1734
5488.92 1724
5489.62 1689
5490.32 1675
5491.02 1728
5491.72 1749
5492.42 1842
5493.12 1859
5493.81 1888
5494.51 1899
5495.21 1868
5495.91 1875
5496.61 1918
5497.31 1948
5498.01 2137
5498.71 2227
5499.41 2467
5500.11 2754
5500.81 3000
5501.50 3081
5502.20 3110
5502.90 3034
5503.60 2891
5504.30 2702
5505.00 2419
5505.70 2119
5506.40 1952
5507.10 1869
5507.80 1751
5508.50 1777
5509.20 1632
5509.90 1613
5510.60 1566
5511.30 1518
5512.00 1538
5512.70 1505
5513.40 1513
5514.10 1561
5514.80 1581
5515.50 1509
5516.20 1493
5516.90 1524
5517.60 1554
5518.30 1526
5519.00 1512
5519.70 1486
5520.40 1511
5521.10 1456
5521.80 1394
5522.50 1344
5523.20 1361
5523.90 1397
5524.61 1393
5525.31 1308
5526.01 1270
5526.71 1287
5527.41 1276
5528.11 1278
5528.81 1284
5529.51 1300
5530.21 1307
5530.91 1369
5531.62 1299
5532.32 1244
5533.02 1269
5533.72 1250
5534.42 1216
5535.12 1205
5535.82 1177
5536.53 1190
5537.23 1256
5537.93 1224
5538.63 1206
5539.33 1201
5540.03 1161
5540.74 1184
5541.44 1157
5542.14 1119
5542.84 1117
5543.54 1155
5544.24 1150
5544.95 1111
5545.65 1118
5546.35 1177
5547.05 1121
5547.76 1098
5548.46 1116
5549.16 1132
5549.86 1119
5550.56 1081
5551.27 1125
5551.97 1125
5552.67 1085
5553.37 1120
5554.08 1115
5554.78 1098
5555.48 1094
5556.19 1140
5556.89 1073
5557.59 1092
5558.29 1113
5559.00 1087
5559.70 1080
5560.40 1103
5561.11 1088
5561.81 1102
5562.51 1130
5563.22 1101
5563.92 1107
5564.62 1135
5565.33 1098
5566.03 1110
5566.73 1115
5567.44 1135
5568.14 1109
5568.84 1096
5569.55 1078
5570.25 1073
5570.95 1048
5571.66 1041
5572.36 1065
5573.06 1051
5573.77 1090
5574.47 1099
5575.18 1096
5575.88 1054
5576.58 1035
5577.29 1133
5577.99 1104
5578.70 1091
5579.40 1052
5580.11 1012
5580.81 1032
5581.51 1040
5582.22 1022
5582.92 1025
5583.63 1028
5584.33 1063
5585.04 1019
5585.74 1045
5586.45 988
5587.15 990
5587.86 1035
5588.56 994
5589.26 983
5589.97 989
5590.67 971
5591.38 970
5592.08 1006
5592.79 1052
5593.49 1022
5594.20 1029
5594.91 994
5595.61 1011
5596.32 990
5597.02 996
5597.73 998
5598.43 994
5599.14 1007
5599.84 1009
5600.55 967
5601.25 998
5601.96 993
5602.67 973
5603.37 949
5604.08 972
5604.78 980
5605.49 976
5606.19 957
5606.90 1000
5607.61 958
5608.31 952
5609.02 991
5609.72 1000
5610.43 950
5611.14 985
5611.84 1005
5612.55 973
5613.26 1007
5613.96 1019
5614.67 979
5615.38 985
5616.08 959
5616.79 1014
5617.49 972
5618.20 957
5618.91 987
5619.62 1012
5620.32 992
5621.03 1013
5621.74 962
5622.44 1008
5623.15 999
5623.86 966
5624.56 1004
5625.27 1006
5625.98 1018
5626.69 962
5627.39 987
5628.10 1072
5628.81 1027
5629.51 1037
5630.22 1027
5630.93 1047
5631.64 1065
5632.34 1077
5633.05 1080
5633.76 1085
5634.47 1091
5635.17 1057
5635.88 1125
5636.59 1118
5637.30 1106
5638.01 1069
5638.71 1129
5639.42 1100
5640.13 1126
5640.84 1119
5641.55 1110
5642.25 1077
5642.96 1093
5643.67 1074
5644.38 1078
5645.09 1109
5645.80 1127
5646.50 1058
5647.21 1032
5647.92 1079
5648.63 1073
5649.34 1069
5650.05 1085
5650.76 1109
5651.47 1073
5652.17 1079
5652.88 1087
5653.59 1070
5654.30 1080
5655.01 1098
5655.72 1085
5656.43 1110
5657.14 1111
5657.85 1051
5658.56 1128
5659.26 1079
5659.97 1103
5660.68 1113
5661.39 1120
5662.10 1108
5662.81 1136
5663.52 1118
5664.23 1100
5664.94 1074
5665.65 1086
5666.36 1081
5667.07 1036
5667.78 1047
5668.49 1040
5669.20 1018
5669.91 1006
5670.62 1034
5671.33 1064
5672.04 1140
5672.75 1068
5673.46 1062
5674.17 1087
5674.88 1122
5675.59 1072
5676.30 1054
5677.01 1023
5677.72 1042
5678.43 1037
5679.14 985
5679.85 1037
5680.56 1001
5681.27 1026
5681.98 1055
5682.69 1055
5683.41 1012
5684.12 1007
5684.83 960
5685.54 1015
5686.25 998
5686.96 999
5687.67 996
5688.38 996
5689.09 984
5689.80 985
5690.52 972
5691.23 965
5691.94 966
5692.65 959
5693.36 917
5694.07 956
5694.78 975
5695.49 949
5696.21 954
5696.92 940
5697.63 953
5698.34 934
5699.05 922
5699.77 937
5700.48 943
5701.19 947
5701.90 970
5702.61 974
5703.32 948
5704.04 939
5704.75 920
5705.46 973
5706.17 980
5706.89 978
5707.60 941
5708.31 963
5709.02 994
5709.73 972
5710.45 911
5711.16 917
5711.87 944
5712.58 915
5713.30 931
5714.01 898
5714.72 917
5715.44 945
5716.15 946
5716.86 948
5717.57 903
5718.29 884
5719.00 982
5719.71 965
5720.43 952
5721.14 917
5721.85 938
5722.57 970
5723.28 965
5723.99 925
5724.71 915
5725.42 942
5726.13 912
5726.85 944
5727.56 903
5728.27 981
5728.99 950
5729.70 980
5730.41 955
5731.13 946
5731.84 925
5732.56 963
5733.27 978
5733.98 930
5734.70 980
5735.41 950
5736.12 927
5736.84 904
5737.55 910
5738.27 902
5738.98 930
5739.70 926
5740.41 943
5741.12 906
5741.84 957
5742.55 922
5743.27 928
5743.98 935
5744.70 934
5745.41 909
5746.13 927
5746.84 951
5747.56 918
5748.27 941
5748.99 895
5749.70 906
5750.42 908
5751.13 923
5751.85 879
5752.56 902
5753.28 892
5753.99 942
5754.71 941
5755.42 949
5756.14 927
5756.85 910
5757.57 981
5758.28 964
5759.00 968
5759.71 959
5760.43 998
5761.14 919
5761.86 944
5762.58 960
5763.29 932
5764.01 919
5764.72 957
5765.44 930
5766.16 968
5766.87 928
5767.59 943
5768.30 948
5769.02 892
5769.74 955
5770.45 1009
5771.17 1000
5771.88 1010
5772.60 976
5773.32 953
5774.03 1012
5774.75 959
5775.47 922
5776.18 870
5776.90 887
5777.62 931
5778.33 932
5779.05 940
5779.77 897
5780.48 972
5781.20 979
5781.92 995
5782.63 982
5783.35 978
5784.07 917
5784.78 975
5785.50 975
5786.22 1005
5786.94 959
5787.65 930
5788.37 919
5789.09 932
5789.81 925
5790.52 900
5791.24 934
5791.96 921
5792.68 953
5793.39 951
5794.11 966
5794.83 986
5795.55 957
5796.26 933
5796.98 977
5797.70 938
5798.42 954
5799.14 958
5799.85 972
5800.57 935
5801.29 915
5802.01 942
5802.73 963
5803.44 936
5804.16 917
5804.88 943
5805.60 961
5806.32 942
5807.04 966
5807.75 1000
5808.47 934
5809.19 945
5809.91 963
5810.63 986
5811.35 953
5812.07 956
5812.79 966
5813.50 1022
5814.22 924
5814.94 958
5815.66 968
5816.38 954
5817.10 952
5817.82 951
5818.54 966
5819.26 995
5819.98 1010
5820.70 997
5821.41 1005
5822.13 963
5822.85 990
5823.57 1007
5824.29 1021
5825.01 1014
5825.73 1002
5826.45 1002
5827.17 969
5827.89 1016
5828.61 991
5829.33 981
5830.05 1013
5830.77 986
5831.49 965
5832.21 982
5832.93 1046
5833.65 1025
5834.37 1009
5835.09 1043
5835.81 1052
5836.53 1017
5837.25 1018
5837.97 997
5838.69 1005
5839.41 1002
5840.13 1007
5840.85 986
5841.57 1007
5842.30 1027
5843.02 1042
5843.74 996
5844.46 1039
5845.18 1036
5845.90 1061
5846.62 1055
5847.34 1054
5848.06 1101
5848.78 1078
5849.50 1069
5850.23 1081
5850.95 1091
5851.67 1066
5852.39 1101
5853.11 1084
5853.83 1106
5854.55 1077
5855.27 1040
5856.00 1117
5856.72 1141
5857.44 1102
5858.16 1119
5858.88 1102
5859.60 1114
5860.33 1128
5861.05 1088
5861.77 1120
5862.49 1104
5863.21 1083
5863.94 1124
5864.66 1161
5865.38 1133
5866.10 1161
5866.82 1165
5867.55 1177
5868.27 1192
5868.99 1137
5869.71 1210
5870.43 1183
5871.16 1188
5871.88 1230
5872.60 1248
5873.32 1136
5874.05 1159
5874.77 1183
5875.49 1241
5876.22 1247
5876.94 1225
5877.66 1286
5878.38 1316
5879.11 1319
5879.83 1336
5880.55 1361
5881.28 1341
5882.00 1329
5882.72 1350
5883.45 1305
5884.17 1342
5884.89 1336
5885.61 1357
5886.34 1328
5887.06 1287
5887.79 1327
5888.51 1305
5889.23 1406
5889.96 1340
5890.68 1305
5891.40 1347
5892.13 1340
5892.85 1356
5893.57 1314
5894.30 1336
5895.02 1302
5895.75 1347
5896.47 1344
5897.19 1375
5897.92 1347
5898.64 1330
5899.37 1329
5900.09 1357
5900.81 1347
5901.54 1340
5902.26 1352
5902.99 1415
5903.71 1438
5904.44 1396
5905.16 1432
5905.89 1428
5906.61 1464
5907.33 1476
5908.06 1448
5908.78 1451
5909.51 1478
5910.23 1548
5910.96 1506
5911.68 1477
5912.41 1504
5913.13 1502
5913.86 1515
5914.58 1502
5915.31 1504
5916.03 1530
5916.76 1527
5917.48 1554
5918.21 1533
5918.94 1565
5919.66 1588
5920.39 1557
5921.11 1646
5921.84 1636
5922.56 1693
5923.29 1722
5924.01 1730
5924.74 1609
5925.47 1666
5926.19 1753
5926.92 1766
5927.64 1755
5928.37 1762
5929.09 1769
5929.82 1874
5930.55 1901
5931.27 1854
5932.00 1838
5932.73 1904
5933.45 1929
5934.18 1959
5934.90 1918
5935.63 1928
5936.36 1991
5937.08 2065
5937.81 2060
5938.54 2040
5939.26 2062
5939.99 2129
5940.72 2198
5941.44 2247
5942.17 2299
5942.90 2317
5943.62 2358
5944.35 2395
5945.08 2402
5945.80 2453
5946.53 2417
5947.26 2490
5947.99 2555
5948.71 2646
5949.44 2639
5950.17 2752
5950.89 2929
5951.62 3080
5952.35 3227
5953.08 3338
5953.80 3407
5954.53 3524
5955.26 3476
5955.99 3377
5956.71 3323
5957.44 3247
5958.17 3270
5958.90 3182
5959.63 3131
5960.35 3183
5961.08 3202
5961.81 3146
5962.54 3157
5963.27 3211
5963.99 3295
5964.72 3400
5965.45 3697
5966.18 3869
5966.91 4029
5967.64 4256
5968.36 4237
5969.09 4141
5969.82 4065
5970.55 3929
5971.28 3775
5972.01 3690
5972.73 3573
5973.46 3515
5974.19 3429
5974.92 3441
5975.65 3493
5976.38 3554
5977.11 3569
5977.84 3520
5978.57 3538
5979.29 3641
5980.02 3733
5980.75 3876
5981.48 3921
5982.21 3933
5982.94 3977
5983.67 3947
5984.40 3862
5985.13 3883
5985.86 3961
5986.59 4019
5987.32 3967
5988.05 4019
5988.78 3969
5989.51 4019
5990.24 3991
5990.97 4019
5991.70 4042
5992.43 4103
5993.16 4187
5993.89 4175
5994.62 4242
5995.35 4251
5996.08 4328
5996.81 4346
5997.54 4417
5998.27 4490
5999.00 4553
5999.73 4580
6000.46 4524
6001.19 4467
6001.92 4476
6002.65 4384
6003.38 4317
6004.11 4106
6004.84 4201
6005.57 4189
6006.30 4200
6007.03 4214
6007.76 4291
6008.49 4611
6009.22 4979
6009.95 5607
6010.69 6396
6011.42 7191
6012.15 8145
6012.88 9160
6013.61 9826
6014.34 10203
6015.07 10279
6015.80 10041
6016.54 9523
6017.27 8766
6018.00 7858
6018.73 7080
6019.46 6349
6020.19 5521
6020.92 4925
6021.66 4617
6022.39 4240
6023.12 3942
6023.85 3875
6024.58 3656
6025.31 3555
6026.05 3533
6026.78 3475
6027.51 3548
6028.24 3617
6028.97 3611
6029.71 3584
6030.44 3563
6031.17 3596
6031.90 3544
6032.64 3374
6033.37 3193
6034.10 3127
6034.83 3104
6035.57 2992
6036.30 2959
6037.03 3017
6037.76 3006
6038.50 3013
6039.23 3060
6039.96 3101
6040.69 3162
6041.43 3168
6042.16 3128
6042.89 3251
6043.63 3273
6044.36 3243
6045.09 3318
6045.82 3359
6046.56 3311
6047.29 3249
6048.02 3251
6048.76 3279
6049.49 3276
6050.22 3309
6050.96 3425
6051.69 3536
6052.42 3640
6053.16 3698
6053.89 3765
6054.63 3729
6055.36 3749
6056.09 3561
6056.83 3556
6057.56 3471
6058.29 3362
6059.03 3321
6059.76 3299
6060.50 3327
6061.23 3257
6061.96 3240
6062.70 3206
6063.43 3191
6064.17 3124
6064.90 3056
6065.63 3052
6066.37 3066
6067.10 3007
6067.84 3008
6068.57 2901
6069.31 2888
6070.04 2874
6070.78 2857
6071.51 2790
6072.25 2776
6072.98 2731
6073.72 2712
6074.45 2722
6075.18 2680
6075.92 2689
6076.65 2660
6077.39 2632
6078.12 2660
6078.86 2638
6079.59 2589
6080.33 2580
6081.07 2472
6081.80 2440
6082.54 2482
6083.27 2434
6084.01 2389
6084.74 2343
6085.48 2322
6086.21 2305
6086.95 2282
6087.68 2257
6088.42 2265
6089.16 2251
6089.89 2217
6090.63 2263
6091.36 2223
6092.10 2237
6092.84 2243
6093.57 2198
6094.31 2222
6095.04 2193
6095.78 2198
6096.52 2191
6097.25 2139
6097.99 2121
6098.72 2122
6099.46 2118
6100.20 2110
6100.93 2075
6101.67 2093
6102.41 2053
6103.14 2007
6103.88 2034
6104.62 2036
6105.35 2060
6106.09 2052
6106.83 2052
6107.56 2072
6108.30 2072
6109.04 2078
6109.77 2126
6110.51 2057
6111.25 2092
6111.99 2161
6112.72 2125
6113.46 2127
6114.20 2102
6114.93 2071
6115.67 2129
6116.41 2123
6117.15 2153
6117.88 2122
6118.62 2147
6119.36 2122
6120.10 2180
6120.83 2097
6121.57 2157
6122.31 2200
6123.05 2151
6123.79 2180
6124.52 2215
6125.26 2248
6126.00 2232
6126.74 2278
6127.47 2206
6128.21 2129
6128.95 2151
6129.69 2248
6130.43 2227
6131.17 2248
6131.90 2253
6132.64 2189
6133.38 2221
6134.12 2216
6134.86 2283
6135.60 2271
6136.33 2323
6137.07 2351
6137.81 2306
6138.55 2349
6139.29 2367
6140.03 2331
6140.77 2334
6141.51 2366
6142.24 2363
6142.98 2402
6143.72 2389
6144.46 2351
6145.20 2399
6145.94 2438
6146.68 2429
6147.42 2449
6148.16 2497
6148.90 2533
6149.64 2535
6150.38 2508
6151.12 2593
6151.86 2612
6152.59 2630
6153.33 2620
6154.07 2654
6154.81 2650
6155.55 2754
6156.29 2782
6157.03 2732
6157.77 2740
6158.51 2784
6159.25 2759
6159.99 2788
6160.73 2886
6161.47 2976
6162.21 3058
6162.95 3086
6163.69 3245
6164.43 3389
6165.17 3550
6165.91 3735
6166.65 3781
6167.39 3864
6168.14 3886
6168.88 3938
6169.62 3900
6170.36 3828
6171.10 3763
6171.84 3670
6172.58 3629
6173.32 3582
6174.06 3512
6174.80 3502
6175.54 3469
6176.28 3422
6177.02 3480
6177.77 3448
6178.51 3435
6179.25 3541
6179.99 3479
6180.73 3495
6181.47 3594
6182.21 3674
6182.95 3628
6183.70 3676
6184.44 3729
6185.18 3743
6185.92 3751
6186.66 3787
6187.40 3816
6188.15 3877
6188.89 3916
6189.63 3991
6190.37 4180
6191.11 4369
6191.85 4375
6192.60 4510
6193.34 4613
6194.08 4798
6194.82 4714
6195.56 4748
6196.31 4780
6197.05 4735
6197.79 4729
6198.53 4636
6199.28 4603
6200.02 4502
6200.76 4564
6201.50 4614
6202.25 4598
6202.99 4834
6203.73 5201
6204.47 5776
6205.22 6592
6205.96 7835
6206.70 9570
6207.44 11538
6208.19 13698
6208.93 15506
6209.67 16604
6210.42 17074
6211.16 16776
6211.90 15641
6212.65 14025
6213.39 12131
6214.13 10366
6214.88 8751
6215.62 7322
6216.36 6235
6217.11 5329
6217.85 4582
6218.59 4160
6219.34 3850
6220.08 3529
6220.82 3366
6221.57 3278
6222.31 3156
6223.05 3093
6223.80 3076
6224.54 3088
6225.29 3040
6226.03 2960
6226.77 2809
6227.52 2675
6228.26 2563
6229.01 2519
6229.75 2452
6230.49 2342
6231.24 2279
6231.98 2240
6232.73 2235
6233.47 2225
6234.22 2258
6234.96 2274
6235.71 2380
6236.45 2472
6237.19 2518
6237.94 2540
6238.68 2606
6239.43 2674
6240.17 2715
6240.92 2761
6241.66 2646
6242.41 2640
6243.15 2653
6243.90 2612
6244.64 2602
6245.39 2649
6246.13 2646
6246.88 2709
6247.62 2738
6248.37 2757
6249.12 2765
6249.86 2780
6250.61 2792
6251.35 2810
6252.10 2780
6252.84 2772
6253.59 2806
6254.33 2787
6255.08 2780
6255.83 2828
6256.57 2799
6257.32 2729
6258.06 2773
6258.81 2761
6259.55 2720
6260.30 2729
6261.05 2737
6261.79 2725
6262.54 2673
6263.28 2617
6264.03 2704
6264.78 2639
6265.52 2615
6266.27 2555
6267.02 2561
6267.76 2568
6268.51 2627
6269.26 2611
6270.00 2606
6270.75 2658
6271.50 2606
6272.24 2596
6272.99 2575
6273.74 2587
6274.48 2567
6275.23 2571
6275.98 2578
6276.72 2535
6277.47 2553
6278.22 2492
6278.96 2422
6279.71 2429
6280.46 2321
6281.21 2259
6281.95 2186
6282.70 2196
6283.45 2141
6284.20 2081
6284.94 2086
6285.69 2082
6286.44 2029
6287.19 1984
6287.93 1953
6288.68 1986
6289.43 1985
6290.18 1959
6290.92 1933
6291.67 1872
6292.42 1900
6293.17 1888
6293.92 1884
6294.66 1873
6295.41 1822
6296.16 1863
6296.91 1880
6297.66 1838
6298.41 1834
6299.15 1756
6299.90 1773
6300.65 1737
6301.40 1702
6302.15 1749
6302.90 1744
6303.64 1698
6304.39 1704
6305.14 1681
6305.89 1709
6306.64 1759
6307.39 1721
6308.14 1755
6308.89 1729
6309.63 1744
6310.38 1763
6311.13 1778
6311.88 1828
6312.63 1759
6313.38 1711
6314.13 1749
6314.88 1755
6315.63 1768
6316.38 1763
6317.13 1760
6317.88 1744
6318.63 1762
6319.38 1709
6320.12 1670
6320.87 1651
6321.62 1631
6322.37 1618
6323.12 1608
6323.87 1600
6324.62 1608
6325.37 1618
6326.12 1598
6326.87 1608
6327.62 1624
6328.37 1567
6329.12 1579
6329.87 1601
6330.62 1562
6331.37 1541
6332.12 1544
6332.87 1555
6333.62 1571
6334.37 1589
6335.13 1562
6335.88 1556
6336.63 1543
6337.38 1548
6338.13 1612
6338.88 1581
6339.63 1588
6340.38 1624
6341.13 1586
6341.88 1603
6342.63 1536
6343.38 1526
6344.13 1544
6344.89 1547
6345.64 1535
6346.39 1528
6347.14 1608
6347.89 1543
6348.64 1565
6349.39 1559
6350.14 1615
6350.90 1653
6351.65 1699
6352.40 1703
6353.15 1699
6353.90 1754
6354.65 1757
6355.40 1740
6356.16 1717
6356.91 1674
6357.66 1672
6358.41 1649
6359.16 1576
6359.92 1595
6360.67 1575
6361.42 1574
6362.17 1522
6362.92 1568
6363.68 1498
6364.43 1504
6365.18 1562
6365.93 1512
6366.68 1512
6367.44 1530
6368.19 1576
6368.94 1618
6369.69 1592
6370.45 1585
6371.20 1550
6371.95 1528
6372.70 1562
6373.46 1549
6374.21 1517
6374.96 1521
6375.72 1526
6376.47 1473
6377.22 1495
6377.97 1526
6378.73 1549
6379.48 1553
6380.23 1591
6380.99 1615
6381.74 1645
6382.49 1680
6383.25 1622
6384.00 1643
6384.75 1622
6385.51 1531
6386.26 1511
6387.01 1541
6387.77 1507
6388.52 1505
6389.27 1522
6390.03 1490
6390.78 1524
6391.54 1519
6392.29 1528
6393.04 1494
6393.80 1515
6394.55 1532
6395.31 1547
6396.06 1543
6396.81 1556
6397.57 1548
6398.32 1617
6399.08 1587
6399.83 1574
6400.59 1523
6401.34 1545
6402.09 1588
6402.85 1576
6403.60 1562
6404.36 1562
6405.11 1561
6405.87 1600
6406.62 1605
6407.38 1574
6408.13 1604
6408.89 1628
6409.64 1687
6410.40 1693
6411.15 1705
6411.91 1650
6412.66 1698
6413.42 1657
6414.17 1632
6414.93 1686
6415.68 1699
6416.44 1746
6417.19 1766
6417.95 1757
6418.70 1732
6419.46 1731
6420.21 1698
6420.97 1682
6421.72 1691
6422.48 1606
6423.24 1648
6423.99 1655
6424.75 1633
6425.50 1667
6426.26 1679
6427.01 1663
6427.77 1671
6428.53 1676
6429.28 1676
6430.04 1663
6430.79 1712
6431.55 1698
6432.31 1717
6433.06 1733
6433.82 1782
6434.58 1783
6435.33 1791
6436.09 1780
6436.85 1828
6437.60 1830
6438.36 1838
6439.11 1857
6439.87 1844
6440.63 1832
6441.38 1856
6442.14 1899
6442.90 1920
6443.66 1959
6444.41 1906
6445.17 1955
6445.93 1942
6446.68 1934
6447.44 1965
6448.20 2051
6448.95 2010
6449.71 2029
6450.47 2041
6451.23 2107
6451.98 2117
6452.74 2147
6453.50 2125
6454.26 2064
6455.01 2122
6455.77 2096
6456.53 2103
6457.29 2081
6458.04 2127
6458.80 2126
6459.56 2138
6460.32 2116
6461.08 2164
6461.83 2241
6462.59 2258
6463.35 2320
6464.11 2422
6464.87 2470
6465.62 2543
6466.38 2559
6467.14 2621
6467.90 2617
6468.66 2661
6469.42 2627
6470.17 2620
6470.93 2664
6471.69 2606
6472.45 2598
6473.21 2682
6473.97 2684
6474.72 2635
6475.48 2715
6476.24 2752
6477.00 2795
6477.76 2830
6478.52 2959
6479.28 3004
6480.04 2969
6480.80 3074
6481.56 3111
6482.31 3126
6483.07 3145
6483.83 3190
6484.59 3203
6485.35 3223
6486.11 3216
6486.87 3277
6487.63 3366
6488.39 3366
6489.15 3453
6489.91 3479
6490.67 3544
6491.43 3684
6492.19 3735
6492.95 3786
6493.71 3853
6494.47 3808
6495.23 3858
6495.99 3924
6496.75 3875
6497.51 3770
6498.27 3753
6499.03 3829
6499.79 3805
6500.55 3757
6501.31 3742
6502.07 3878
6502.83 4076
6503.59 4375
6504.35 4900
6505.11 5771
6505.87 7159
6506.63 8866
6507.39 10791
6508.15 12618
6508.91 13770
6509.67 14182
6510.43 13969
6511.19 12902
6511.96 11540
6512.72 10077
6513.48 8659
6514.24 7490
6515.00 6444
6515.76 5584
6516.52 4978
6517.28 4521
6518.04 4267
6518.80 4079
6519.57 3934
6520.33 3906
6521.09 3932
6521.85 3900
6522.61 3879
6523.37 3920
6524.14 3955
6524.90 4079
6525.66 4159
6526.42 4239
6527.18 4449
6527.94 4475
6528.71 4529
6529.47 4452
6530.23 4364
6530.99 4310
6531.75 4219
6532.52 4324
6533.28 4499
6534.04 4818
6534.80 5362
6535.56 5941
6536.33 6331
6537.09 6750
6537.85 6872
6538.61 6555
6539.38 6201
6540.14 5812
6540.90 5358
6541.66 4802
6542.43 4333
6543.19 4071
6543.95 3922
6544.71 3817
6545.48 3738
6546.24 3704
6547.00 3629
6547.77 3599
6548.53 3559
6549.29 3644
6550.06 3651
6550.82 3599
6551.58 3625
6552.34 3578
6553.11 3585
6553.87 3638
6554.63 3618
6555.40 3648
6556.16 3641
6556.93 3647
6557.69 3632
6558.45 3689
6559.22 3710
6559.98 3700
6560.74 3754
6561.51 3759
6562.27 3813
6563.03 3860
6563.80 3872
6564.56 3859
6565.33 3848
6566.09 3876
6566.85 3877
6567.62 3773
6568.38 3811
6569.15 3885
6569.91 3901
6570.68 3882
6571.44 3927
6572.20 3962
6572.97 3918
6573.73 3910
6574.50 3873
6575.26 3856
6576.03 3855
6576.79 3930
6577.56 3879
6578.32 3833
6579.09 3863
6579.85 3832
6580.62 3884
6581.38 3875
6582.15 3889
6582.91 3866
6583.68 3938
6584.44 3888
6585.21 3956
6585.97 3887
6586.74 3874
6587.50 3782
6588.27 3736
6589.03 3803
6589.80 3933
6590.56 3955
6591.33 4007
6592.09 4148
6592.86 4291
6593.63 4533
6594.39 4608
6595.16 4698
6595.92 4816
6596.69 4822
6597.45 4702
6598.22 4535
6598.99 4270
6599.75 4120
6600.52 3959
6601.28 3800
6602.05 3666
6602.82 3529
6603.58 3524
6604.35 3408
6605.11 3432
6605.88 3427
6606.65 3450
6607.41 3379
6608.18 3411
6608.95 3471
6609.71 3480
6610.48 3433
6611.25 3377
6612.01 3392
6612.78 3363
6613.55 3340
6614.31 3297
6615.08 3280
6615.85 3291
6616.61 3309
6617.38 3317
6618.15 3335
6618.92 3388
6619.68 3548
6620.45 3661
6621.22 3802
6621.98 3918
6622.75 4054
6623.52 4165
6624.29 4213
6625.05 4084
6625.82 3997
6626.59 3918
6627.36 3768
6628.12 3617
6628.89 3545
6629.66 3444
6630.43 3365
6631.20 3338
6631.96 3337
6632.73 3378
6633.50 3486
6634.27 3586
6635.04 3717
6635.80 3834
6636.57 3927
6637.34 3916
6638.11 3967
6638.88 4022
6639.64 4167
6640.41 4281
6641.18 4434
6641.95 4512
6642.72 4492
6643.49 4372
6644.26 4226
6645.02 4165
6645.79 3901
6646.56 3649
6647.33 3416
6648.10 3295
6648.87 3158
6649.64 3073
6650.41 2968
6651.17 2906
6651.94 2858
6652.71 2886
6653.48 2887
6654.25 2861
6655.02 2844
6655.79 2812
6656.56 2791
6657.33 2746
6658.10 2720
6658.87 2674
6659.64 2635
6660.41 2683
6661.17 2677
6661.94 2667
6662.71 2601
6663.48 2603
6664.25 2663
6665.02 2686
6665.79 2690
6666.56 2702
6667.33 2700
6668.10 2728
6668.87 2843
6669.64 2869
6670.41 2885
6671.18 2904
6671.95 2915
6672.72 2871
6673.49 2876
6674.26 2898
6675.03 2870
6675.80 2829
6676.58 2785
6677.35 2772
6678.12 2757
6678.89 2815
6679.66 2893
6680.43 2920
6681.20 2953
6681.97 2962
6682.74 2959
6683.51 3033
6684.28 3107
6685.05 3203
6685.82 3322
6686.59 3202
6687.37 3152
6688.14 3104
6688.91 2998
6689.68 2862
6690.45 2766
6691.22 2726
6691.99 2661
6692.76 2617
6693.54 2590
6694.31 2569
6695.08 2556
6695.85 2582
6696.62 2554
6697.39 2559
6698.17 2490
6698.94 2594
6699.71 2591
6700.48 2545
6701.25 2538
6702.02 2485
6702.80 2466
6703.57 2444
6704.34 2412
6705.11 2364
6705.88 2359
6706.66 2314
6707.43 2298
6708.20 2257
6708.97 2277
6709.75 2252
6710.52 2262
6711.29 2237
6712.06 2203
6712.84 2155
6713.61 2135
6714.38 2127
6715.15 2166
6715.93 2115
6716.70 2119
6717.47 2110
6718.24 2101
6719.02 2112
6719.79 2057
6720.56 2095
6721.34 2050
6722.11 2105
6722.88 2032
6723.66 2023
6724.43 2043
6725.20 2140
6725.98 2101
6726.75 2053
6727.52 2017
6728.30 1990
6729.07 2035
6729.84 2053
6730.62 2025
6731.39 2003
6732.16 2012
6732.94 2045
6733.71 2062
6734.48 2035
6735.26 2045
6736.03 2113
6736.81 2138
6737.58 2110
6738.35 2113
6739.13 2136
6739.90 2093
6740.68 2099
6741.45 2127
6742.22 2150
6743.00 2178
6743.77 2163
6744.55 2092
6745.32 2102
6746.10 2149
6746.87 2154
6747.65 2181
6748.42 2183
6749.19 2195
6749.97 2217
6750.74 2263
6751.52 2314
6752.29 2401
6753.07 2441
6753.84 2572
6754.62 2473
6755.39 2488
6756.17 2446
6756.94 2369
6757.72 2341
6758.49 2317
6759.27 2273
6760.04 2232
6760.82 2219
6761.59 2190
6762.37 2194
6763.15 2163
6763.92 2193
6764.70 2194
6765.47 2217
6766.25 2239
6767.02 2225
6767.80 2284
6768.57 2330
6769.35 2246
6770.13 2223
6770.90 2190
6771.68 2119
6772.45 2100
6773.23 2083
6774.01 2048
6774.78 2020
6775.56 1984
6776.33 1974
6777.11 1974
6777.89 1954
6778.66 1979
6779.44 1894
6780.22 1895
6780.99 1946
6781.77 1945
6782.55 1920
6783.32 1864
6784.10 1918
6784.88 1936
6785.65 1873
6786.43 1911
6787.21 1909
6787.98 1895
6788.76 1874
6789.54 1809
6790.31 1805
6791.09 1800
6791.87 1782
6792.64 1779
6793.42 1793
6794.20 1767
6794.98 1828
6795.75 1804
6796.53 1780
6797.31 1853
6798.09 1819
6798.86 1815
6799.64 1813
6800.42 1806
6801.20 1804
6801.97 1846
6802.75 1815
6803.53 1819
6804.31 1804
6805.08 1846
6805.86 1874
6806.64 1907
6807.42 1888
6808.20 1837
6808.97 1853
6809.75 1844
6810.53 1850
6811.31 1794
6812.09 1843
6812.87 1865
6813.64 1849
6814.42 1853
6815.20 1781
6815.98 1892
6816.76 1876
6817.54 1856
6818.31 1827
6819.09 1847
6819.87 1825
6820.65 1850
6821.43 1827
6822.21 1786
6822.99 1823
6823.77 1829
6824.54 1862
6825.32 1873
6826.10 1799
6826.88 1823
6827.66 1883
6828.44 1877
6829.22 1808
6830.00 1805
6830.78 1821
6831.56 1800
6832.34 1816
6833.12 1866
6833.90 1870
6834.67 1860
6835.45 1977
6836.23 2104
6837.01 2241
6837.79 2386
6838.57 2597
6839.35 2700
6840.13 2694
6840.91 2713
6841.69 2668
6842.47 2530
6843.25 2391
6844.03 2309
6844.81 2272
6845.59 2194
6846.37 2075
6847.15 2074
6847.93 2105
6848.71 2174
6849.49 2236
6850.27 2359
6851.05 2421
6851.84 2443
6852.62 2429
6853.40 2459
6854.18 2363
6854.96 2308
6855.74 2267
6856.52 2211
6857.30 2141
6858.08 2118
6858.86 2100
6859.64 2066
6860.42 2048
6861.20 2054
6861.99 2052
6862.77 2040
6863.55 2056
6864.33 2051
6865.11 2046
6865.89 2096
6866.67 2140
6867.45 2122
6868.24 2145
6869.02 2191
6869.80 2207
6870.58 2164
6871.36 2149
6872.14 2169
6872.93 2178
6873.71 2252
6874.49 2309
6875.27 2307
6876.05 2335
6876.83 2446
6877.62 2487
6878.40 2530
6879.18 2573
6879.96 2847
6880.74 3078
6881.53 3333
6882.31 3485
6883.09 3562
6883.87 3625
6884.66 3571
6885.44 3351
6886.22 3313
6887.00 3430
6887.79 3396
6888.57 3493
6889.35 3491
6890.13 3499
6890.92 3468
6891.70 3292
6892.48 3118
6893.27 3049
6894.05 2875
6894.83 2811
6895.61 2796
6896.40 2730
6897.18 2701
6897.96 2654
6898.75 2669
6899.53 2595
6900.31 2630
6901.10 2636
6901.88 2650
6902.66 2649
6903.45 2669
6904.23 2602
6905.01 2528
6905.80 2593
6906.58 2613
6907.36 2574
6908.15 2488
6908.93 2536
6909.72 2509
6910.50 2502
6911.28 2406
6912.07 2414
6912.85 2434
6913.64 2420
6914.42 2443
6915.20 2405
6915.99 2393
6916.77 2444
6917.56 2448
6918.34 2406
6919.12 2388
6919.91 2407
6920.69 2412
6921.48 2417
6922.26 2433
6923.05 2386
6923.83 2499
6924.62 2447
6925.40 2473
6926.19 2474
6926.97 2525
6927.75 2540
6928.54 2584
6929.32 2587
6930.11 2561
6930.89 2571
6931.68 2562
6932.46 2624
6933.25 2634
6934.04 2637
6934.82 2603
6935.61 2639
6936.39 2729
6937.18 2770
6937.96 2786
6938.75 2865
6939.53 2980
6940.32 3115
6941.10 3206
6941.89 3324
6942.67 3472
6943.46 3492
6944.25 3611
6945.03 3613
6945.82 3592
6946.60 3589
6947.39 3543
6948.18 3575
6948.96 3611
6949.75 3609
6950.53 3610
6951.32 3498
6952.11 3445
6952.89 3363
6953.68 3306
6954.47 3277
6955.25 3250
6956.04 3334
6956.82 3284
6957.61 3323
6958.40 3321
6959.18 3337
6959.97 3370
6960.76 3403
6961.54 3372
6962.33 3446
6963.12 3484
6963.90 3494
6964.69 3582
6965.48 3685
6966.27 3810
6967.05 3904
6967.84 4132
6968.63 4320
6969.41 4480
6970.20 4578
6970.99 4593
6971.78 4615
6972.56 4715
6973.35 4607
6974.14 4488
6974.93 4511
6975.71 4533
6976.50 4507
6977.29 4489
6978.08 4512
6978.86 4580
6979.65 4858
6980.44 5228
6981.23 5843
6982.01 6644
6982.80 7931
6983.59 9486
6984.38 11471
6985.17 13161
6985.95 14378
6986.74 14897
6987.53 14956
6988.32 14196
6989.11 12760
6989.90 11129
6990.68 9559
6991.47 8079
6992.26 6854
6993.05 5840
6993.84 5062
6994.63 4473
6995.42 4023
6996.20 3693
6996.99 3518
6997.78 3377
6998.57 3140
6999.36 3137
7000.15 3003
7000.94 3053
7001.73 2989
7002.52 2952
7003.30 2917
7004.09 2775
7004.88 2672
7005.67 2579
7006.46 2544
7007.25 2394
7008.04 2401
7008.83 2364
7009.62 2322
7010.41 2424
7011.20 2501
7011.99 2589
7012.78 2749
7013.57 2782
7014.36 2780
7015.15 2865
7015.94 2779
7016.73 2776
7017.52 2726
7018.31 2667
7019.10 2575
7019.89 2523
7020.68 2523
7021.47 2519
7022.26 2553
7023.05 2618
7023.84 2625
7024.63 2683
7025.42 2630
7026.21 2628
7027.00 2684
7027.79 2625
7028.58 2658
7029.37 2611
7030.16 2612
7030.95 2627
7031.74 2625
7032.53 2627
7033.32 2684
7034.11 2673
7034.90 2705
7035.70 2747
7036.49 2806
7037.28 2896
7038.07 2892
7038.86 2851
7039.65 2848
7040.44 2930
7041.23 2977
7042.02 3035
7042.82 3089
7043.61 3095
7044.40 3073
7045.19 3024
7045.98 3049
7046.77 3057
7047.56 3106
7048.36 3196
7049.15 3299
7049.94 3398
7050.73 3381
7051.52 3409
7052.31 3391
7053.11 3253
7053.90 3118
7054.69 2992
7055.48 2951
7056.27 2907
7057.07 2888
7057.86 2836
7058.65 2824
7059.44 2836
7060.24 2755
7061.03 2712
7061.82 2643
7062.61 2602
7063.40 2537
7064.20 2506
7064.99 2446
7065.78 2422
7066.58 2419
7067.37 2347
7068.16 2305
7068.95 2259
7069.75 2242
7070.54 2192
7071.33 2129
7072.13 2169
7072.92 2095
7073.71 2085
7074.50 2075
7075.30 2026
7076.09 1954
7076.88 1967
7077.68 1979
7078.47 1989
7079.26 1928
7080.06 1914
7080.85 1917
7081.64 1915
7082.44 1938
7083.23 1854
7084.02 1836
7084.82 1829
7085.61 1785
7086.41 1795
7087.20 1768
7087.99 1762
7088.79 1753
7089.58 1763
7090.38 1734
7091.17 1719
7091.96 1680
7092.76 1709
7093.55 1670
7094.35 1675
7095.14 1659
7095.93 1615
7096.73 1558
7097.52 1607
7098.32 1622
7099.11 1574
7099.91 1548
7100.70 1571
7101.50 1550
7102.29 1556
7103.09 1564
7103.88 1541
7104.67 1541
7105.47 1494
7106.26 1484
7107.06 1476
7107.85 1508
7108.65 1528
7109.44 1521
7110.24 1487
7111.03 1513
7111.83 1496
7112.62 1484
7113.42 1456
7114.22 1491
7115.01 1509
7115.81 1469
7116.60 1478
7117.40 1479
7118.19 1459
7118.99 1425
7119.78 1436
7120.58 1444
7121.38 1430
7122.17 1445
7122.97 1447
7123.76 1451
7124.56 1448
7125.35 1426
7126.15 1393
7126.95 1438
7127.74 1441
7128.54 1459
7129.34 1495
7130.13 1547
7130.93 1518
7131.72 1529
7132.52 1534
7133.32 1457
7134.11 1436
7134.91 1403
7135.71 1382
7136.50 1342
7137.30 1316
7138.10 1383
7138.89 1330
7139.69 1297
7140.49 1295
7141.28 1299
7142.08 1302
7142.88 1281
7143.67 1349
7144.47 1298
7145.27 1292
7146.06 1274
7146.86 1269
7147.66 1246
7148.46 1276
7149.25 1244
7150.05 1277
7150.85 1225
7151.65 1196
7152.44 1171
7153.24 1170
7154.04 1211
7154.84 1209
7155.63 1246
7156.43 1263
7157.23 1297
7158.03 1281
7158.82 1255
7159.62 1227
7160.42 1212
7161.22 1187
7162.02 1218
7162.81 1138
7163.61 1172
7164.41 1171
7165.21 1157
7166.01 1142
7166.80 1115
7167.60 1174
7168.40 1145
7169.20 1151
7170.00 1129
7170.80 1153
7171.60 1148
7172.39 1092
7173.19 1154
7173.99 1130
7174.79 1148
7175.59 1098
7176.39 1114
7177.19 1090
7177.99 1082
7178.78 1090
7179.58 1092
7180.38 1091
7181.18 1090
7181.98 1073
7182.78 1095
7183.58 1139
7184.38 1085
7185.18 1114
7185.98 1086
7186.78 1084
7187.58 1050
7188.37 1090
7189.17 1074
7189.97 1068
7190.77 1117
7191.57 1134
7192.37 1098
7193.17 1085
7193.97 1102
7194.77 1077
7195.57 1055
7196.37 1082
7197.17 1071
7197.97 1049
7198.77 1035
7199.57 1084
7200.37 1071
7201.17 1036
7201.97 1073
7202.77 1114
7203.57 1078
7204.37 1064
7205.17 1082
7205.97 1084
7206.77 1073
7207.57 1077
7208.38 1068
7209.18 1041
7209.98 1079
7210.78 1073
7211.58 1086
7212.38 1091
7213.18 1039
7213.98 1078
7214.78 1081
7215.58 1039
7216.38 1036
7217.18 1000
7217.99 1027
7218.79 1095
7219.59 1096
7220.39 1110
7221.19 1065
7221.99 1064
7222.79 1106
7223.59 1104
7224.40 1072
7225.20 1049
7226.00 1081
7226.80 1059
7227.60 1060
7228.40 1050
7229.21 1048
7230.01 1046
7230.81 1059
7231.61 1066
7232.41 1063
7233.22 1070
7234.02 1057
7234.82 1070
7235.62 1068
7236.42 1081
7237.23 1143
7238.03 1101
7238.83 1094
7239.63 1072
7240.43 1062
7241.24 1048
7242.04 1054
7242.84 1039
7243.64 1034
7244.45 1032
7245.25 1064
7246.05 1078
7246.86 1064
7247.66 1083
7248.46 1057
7249.26 1011
7250.07 1051
7250.87 1047
7251.67 1052
7252.48 1063
7253.28 1098
7254.08 1031
7254.88 1040
7255.69 1050
7256.49 1071
7257.29 1069
7258.10 1033
7258.90 1017
7259.70 1041
7260.51 1068
7261.31 1007
7262.12 1036
7262.92 1031
7263.72 1037
7264.53 1018
7265.33 1017
7266.13 1035
7266.94 1038
7267.74 1011
7268.55 1061
7269.35 1045
7270.15 1035
7270.96 1044
7271.76 1048
7272.57 1052
7273.37 1069
7274.17 1060
7274.98 1047
7275.78 1049
7276.59 1061
7277.39 1105
7278.20 1060
7279.00 1099
7279.80 1104
7280.61 1091
7281.41 1126
7282.22 1112
7283.02 1135
7283.83 1173
7284.63 1207
7285.44 1203
7286.24 1279
7287.05 1266
7287.85 1206
7288.66 1143
7289.46 1146
7290.27 1146
7291.07 1149
7291.88 1178
7292.68 1158
7293.49 1140
7294.29 1157
7295.10 1215
7295.90 1193
7296.71 1234
7297.52 1227
7298.32 1214
7299.13 1247
7299.93 1224
7300.74 1229
7301.54 1264
7302.35 1213
7303.16 1248
7303.96 1251
7304.77 1295
7305.57 1284
7306.38 1312
7307.19 1361
7307.99 1344
7308.80 1346
7309.60 1330
7310.41 1377
7311.22 1397
7312.02 1464
7312.83 1451
7313.64 1469
7314.44 1503
7315.25 1541
7316.05 1626
7316.86 1757
7317.67 1967
7318.47 2168
7319.28 2269
7320.09 2397
7320.89 2378
7321.70 2160
7322.51 2075
7323.32 1911
7324.12 1740
7324.93 1637
7325.74 1582
7326.54 1556
7327.35 1486
7328.16 1448
7328.97 1436
7329.77 1445
7330.58 1466
7331.39 1467
7332.19 1476
7333.00 1505
7333.81 1442
7334.62 1412
7335.42 1432
7336.23 1423
7337.04 1455
7337.85 1410
7338.66 1389
7339.46 1468
7340.27 1399
7341.08 1373
7341.89 1357
7342.70 1317
7343.50 1271
7344.31 1289
7345.12 1277
7345.93 1270
7346.74 1280
7347.54 1230
7348.35 1230
7349.16 1196
7349.97 1216
7350.78 1242
7351.59 1229
7352.39 1204
7353.20 1215
7354.01 1208
7354.82 1215
7355.63 1180
7356.44 1148
7357.25 1189
7358.06 1222
7358.86 1234
7359.67 1217
7360.48 1225
7361.29 1236
7362.10 1220
7362.91 1189
7363.72 1242
7364.53 1229
7365.34 1195
7366.15 1191
7366.96 1161
7367.77 1150
7368.57 1125
7369.38 1111
7370.19 1128
7371.00 1095
7371.81 1087
7372.62 1105
7373.43 1051
7374.24 1088
7375.05 1045
7375.86 1088
7376.67 1068
7377.48 1084
7378.29 1102
7379.10 1129
7379.91 1139
7380.72 1137
7381.53 1119
7382.34 1113
7383.15 1125
7383.96 1121
7384.77 1146
7385.58 1106
7386.39 1081
7387.20 1113
7388.01 1082
7388.83 1061
7389.64 1040
7390.45 1062
7391.26 1056
7392.07 1065
7392.88 1029
7393.69 1048
7394.50 1033
7395.31 1027
7396.12 1020
7396.93 1069
7397.74 1032
7398.56 1013
7399.37 1039
7400.18 1045
7400.99 1052
7401.80 1046
7402.61 1048
7403.42 1060
7404.23 1014
7405.05 1001
7405.86 1029
7406.67 994
7407.48 999
7408.29 985
7409.10 969
7409.91 927
7410.73 942
7411.54 976
7412.35 984
7413.16 965
7413.97 996
7414.79 1019
7415.60 982
7416.41 978
7417.22 977
7418.03 953
7418.85 930
7419.66 960
7420.47 918
7421.28 923
7422.10 900
7422.91 925
7423.72 961
7424.53 949
7425.35 908
7426.16 926
7426.97 919
7427.78 936
7428.60 919
7429.41 925
7430.22 940
7431.03 969
7431.85 961
7432.66 942
7433.47 914
7434.29 908
7435.10 905
7435.91 927
7436.73 921
7437.54 901
7438.35 932
7439.17 925
7439.98 894
7440.79 919
7441.61 944
7442.42 956
7443.23 921
7444.05 939
7444.86 915
7445.67 927
7446.49 888
7447.30 876
7448.11 908
7448.93 931
7449.74 941
7450.56 934
7451.37 933
7452.18 936
7453.00 889
7453.81 909
7454.63 924
7455.44 912
7456.26 959
7457.07 943
7457.88 927
7458.70 902
7459.51 895
7460.33 919
7461.14 936
7461.96 872
7462.77 910
7463.59 919
7464.40 916
7465.21 901
7466.03 924
7466.84 896
7467.66 893
7468.47 941
7469.29 937
7470.10 983
7470.92 953
7471.73 960
7472.55 969
7473.36 996
7474.18 944
7474.99 977
7475.81 928
7476.63 938
7477.44 958
7478.26 949
7479.07 966
7479.89 964
7480.70 973
7481.52 962
7482.33 970
7483.15 962
7483.97 974
7484.78 965
7485.60 975
7486.41 968
7487.23 977
7488.05 976
7488.86 956
7489.68 957
7490.49 914
7491.31 919
7492.13 913
7492.94 910
7493.76 928
7494.57 918
7495.39 924
7496.21 940
7497.02 972
7497.84 973
7498.66 921
7499.47 971
7500.29 953
7501.11 980
7501.92 932
7502.74 951
7503.56 958
7504.37 943
7505.19 977
7506.01 963
7506.82 911
7507.64 939
7508.46 943
7509.28 943
7510.09 938
7510.91 957
7511.73 962
7512.55 964
7513.36 940
7514.18 968
7515.00 980
7515.81 979
7516.63 942
7517.45 941
7518.27 966
7519.09 940
7519.90 920
7520.72 978
7521.54 943
7522.36 958
7523.17 911
7523.99 987
7524.81 968
7525.63 966
7526.45 966
7527.26 961
7528.08 989
7528.90 987
7529.72 978
7530.54 968
7531.36 957
7532.17 1010
7532.99 980
7533.81 990
7534.63 985
7535.45 992
7536.27 1033
7537.09 1000
7537.90 956
7538.72 960
7539.54 996
7540.36 971
7541.18 982
7542.00 1013
7542.82 1009
7543.64 1002
7544.45 992
7545.27 996
7546.09 1007
7546.91 990
7547.73 996
7548.55 1008
7549.37 1011
7550.19 1026
7551.01 1016
7551.83 1032
7552.65 1033
7553.47 1042
7554.29 1009
7555.11 1061
7555.93 1033
7556.75 1063
7557.57 1076
7558.39 1015
7559.21 1086
7560.03 1080
7560.85 1115
7561.67 1120
7562.49 1086
7563.31 1108
7564.13 1126
7564.95 1107
7565.77 1138
7566.59 1108
7567.41 1114
7568.23 1099
7569.05 1124
7569.87 1098
7570.69 1161
7571.51 1115
7572.33 1113
7573.15 1121
7573.97 1122
7574.79 1182
7575.61 1203
7576.43 1199
7577.25 1140
7578.07 1189
7578.89 1218
7579.72 1197
7580.54 1175
7581.36 1202
7582.18 1232
7583.00 1188
7583.82 1215
7584.64 1234
7585.46 1235
7586.29 1268
7587.11 1295
7587.93 1305
7588.75 1314
7589.57 1290
7590.39 1338
7591.21 1307
7592.04 1307
7592.86 1308
7593.68 1352
7594.50 1360
7595.32 1350
7596.14 1378
7596.97 1369
7597.79 1418
7598.61 1396
7599.43 1436
7600.25 1460
7601.08 1488
7601.90 1464
7602.72 1537
7603.54 1594
7604.37 1596
7605.19 1584
7606.01 1646
7606.83 1653
7607.65 1616
7608.48 1576
7609.30 1557
7610.12 1549
7610.95 1538
7611.77 1534
7612.59 1537
7613.41 1490
7614.24 1510
7615.06 1603
7615.88 1678
7616.71 1755
7617.53 1833
7618.35 1880
7619.17 1935
7620.00 1937
7620.82 1903
7621.64 1897
7622.47 1868
7623.29 1824
7624.11 1823
7624.94 1792
7625.76 1756
7626.58 1799
7627.41 1721
7628.23 1702
7629.05 1725
7629.88 1777
7630.70 1784
7631.53 1754
7632.35 1760
7633.17 1787
7634.00 1768
7634.82 1728
7635.65 1656
7636.47 1642
7637.29 1586
7638.12 1509
7638.94 1443
7639.77 1440
7640.59 1461
7641.41 1470
7642.24 1423
7643.06 1424
7643.89 1461
7644.71 1515
7645.54 1548
7646.36 1579
7647.19 1557
7648.01 1535
7648.84 1529
7649.66 1509
7650.48 1438
7651.31 1367
7652.13 1342
7652.96 1313
7653.78 1329
7654.61 1315
7655.43 1253
7656.26 1305
7657.08 1313
7657.91 1259
7658.74 1260
7659.56 1239
7660.39 1231
7661.21 1224
7662.04 1235
7662.86 1297
7663.69 1305
7664.51 1256
7665.34 1280
7666.16 1276
7666.99 1280
7667.82 1243
7668.64 1233
7669.47 1285
7670.29 1291
7671.12 1282
7671.94 1258
7672.77 1285
7673.60 1241
7674.42 1206
7675.25 1252
7676.08 1279
7676.90 1279
7677.73 1267
7678.55 1285
7679.38 1279
7680.21 1275
7681.03 1276
7681.86 1350
7682.69 1417
7683.51 1494
7684.34 1579
7685.17 1607
7685.99 1616
7686.82 1588
7687.65 1583
7688.47 1523
7689.30 1506
7690.13 1466
7690.95 1397
7691.78 1388
7692.61 1327
7693.44 1323
7694.26 1285
7695.09 1334
7695.92 1401
7696.74 1390
7697.57 1440
7698.40 1411
7699.23 1479
7700.05 1481
7700.88 1467
7701.71 1429
7702.54 1388
7703.36 1371
7704.19 1297
7705.02 1247
7705.85 1207
7706.67 1193
7707.50 1216
7708.33 1198
7709.16 1156
7709.99 1179
7710.81 1125
7711.64 1206
7712.47 1204
7713.30 1189
7714.13 1153
7714.96 1158
7715.78 1149
7716.61 1154
7717.44 1117
7718.27 1135
7719.10 1140
7719.93 1096
7720.75 1110
7721.58 1054
7722.41 1039
7723.24 1091
7724.07 1069
7724.90 1088
7725.73 1103
7726.56 1102
7727.38 1081
7728.21 1084
7729.04 1098
7729.87 1094
7730.70 1115
7731.53 1121
7732.36 1070
7733.19 1079
7734.02 1048
7734.85 1084
7735.68 1006
7736.51 1024
7737.34 999
7738.16 1011
7738.99 1005
7739.82 991
7740.65 1002
7741.48 999
7742.31 1002
7743.14 985
7743.97 969
7744.80 931
7745.63 976
7746.46 997
7747.29 967
7748.12 980
7748.95 989
7749.78 971
7750.61 963
7751.44 920
7752.27 937
7753.10 929
7753.93 961
7754.76 945
7755.59 954
7756.43 945
7757.26 955
7758.09 945
7758.92 923
7759.75 946
7760.58 936
7761.41 944
7762.24 914
7763.07 985
7763.90 917
7764.73 959
7765.56 928
7766.39 948
7767.23 941
7768.06 955
7768.89 969
7769.72 933
7770.55 996
7771.38 974
7772.21 999
7773.04 998
7773.88 976
7774.71 965
7775.54 959
7776.37 995
7777.20 999
7778.03 999
7778.87 991
7779.70 954
7780.53 970
7781.36 949
7782.19 970
7783.02 1027
7783.86 997
7784.69 978
7785.52 937
7786.35 970
7787.18 983
7788.02 989
7788.85 979
7789.68 1028
7790.51 1010
7791.35 971
7792.18 949
7793.01 958
7793.84 998
7794.68 998
7795.51 1016
7796.34 1035
7797.17 1056
7798.01 1045
7798.84 1029
7799.67 1032
7800.50 1025
7801.34 1058
7802.17 1085
7803.00 1062
7803.84 1032
7804.67 1061
7805.50 1114
7806.34 1084
7807.17 1087
7808.00 1085
7808.84 1063
7809.67 1122
7810.50 1111
7811.34 1175
7812.17 1163
7813.00 1212
7813.84 1275
7814.67 1294
7815.50 1273
7816.34 1261
7817.17 1283
7818.00 1277
7818.84 1267
7819.67 1271
7820.51 1250
7821.34 1259
7822.17 1327
7823.01 1364
7823.84 1381
7824.68 1308
7825.51 1301
7826.34 1268
7827.18 1301
7828.01 1254
7828.85 1201
7829.68 1205
7830.52 1189
7831.35 1175
7832.19 1160
7833.02 1240
7833.85 1224
7834.69 1272
7835.52 1285
7836.36 1293
7837.19 1263
7838.03 1197
7838.86 1175
7839.70 1184
7840.53 1125
7841.37 1143
7842.20 1116
7843.04 1121
7843.87 1090
7844.71 1040
7845.54 1074
7846.38 1120
7847.22 1086
7848.05 1082
7848.89 1072
7849.72 1073
7850.56 1049
7851.39 1029
7852.23 1063
7853.06 1011
7853.90 1038
7854.74 1048
7855.57 1092
7856.41 1072
7857.24 1037
7858.08 1114
7858.91 1119
7859.75 1102
7860.59 1098
7861.42 1108
7862.26 1096
7863.09 1059
7863.93 1024
7864.77 1061
7865.60 1048
7866.44 1028
7867.28 1085
7868.11 1078
7868.95 1066
7869.79 1062
7870.62 1081
7871.46 1084
7872.30 1090
7873.13 1097
7873.97 1143
7874.81 1170
7875.64 1106
7876.48 1162
7877.32 1204
7878.15 1197
7878.99 1279
7879.83 1296
7880.67 1251
7881.50 1286
7882.34 1270
7883.18 1265
7884.01 1193
7884.85 1196
7885.69 1172
7886.53 1190
7887.36 1138
7888.20 1158
7889.04 1171
7889.88 1190
7890.71 1171
7891.55 1156
7892.39 1214
7893.23 1222
7894.07 1188
7894.90 1205
7895.74 1189
7896.58 1163
7897.42 1136
7898.25 1090
7899.09 1114
7899.93 1042
7900.77 1053
7901.61 1085
7902.45 1098
7903.28 1029
7904.12 1046
7904.96 1025
7905.80 1034
7906.64 1062
7907.48 1052
7908.32 1039
7909.15 1028
7909.99 1068
7910.83 1035
7911.67 1057
7912.51 1099
7913.35 1084
7914.19 1076
7915.03 1092
7915.86 1086
7916.70 1071
7917.54 1091
7918.38 1121
7919.22 1047
7920.06 1037
7920.90 1071
7921.74 1060
7922.58 1013
7923.42 1041
7924.26 1014
7925.10 993
7925.94 995
7926.78 953
7927.61 1000
7928.45 1017
7929.29 997
7930.13 1000
7930.97 985
7931.81 1003
7932.65 989
7933.49 1007
7934.33 976
7935.17 992
7936.01 1018
7936.85 1022
7937.69 954
7938.53 979
7939.37 983
7940.21 1008
7941.05 999
7941.90 1009
7942.74 1031
7943.58 1035
7944.42 999
7945.26 1011
7946.10 1054
7946.94 1026
7947.78 1044
7948.62 1069
7949.46 1055
7950.30 1078
7951.14 1068
7951.98 1104
7952.82 1129
7953.66 1122
7954.51 1154
7955.35 1173
7956.19 1202
7957.03 1198
7957.87 1199
7958.71 1267
7959.55 1249
7960.39 1234
7961.24 1234
7962.08 1231
7962.92 1238
7963.76 1208
7964.60 1244
7965.44 1365
7966.29 1397
7967.13 1516
7967.97 1593
7968.81 1580
7969.65 1544
7970.49 1521
7971.34 1414
7972.18 1349
7973.02 1263
7973.86 1228
7974.70 1219
7975.55 1168
7976.39 1128
7977.23 1130
7978.07 1119
7978.92 1098
7979.76 1085
7980.60 1108
7981.44 1090
7982.29 1083
7983.13 1099
7983.97 1101
7984.81 1093
7985.66 1041
7986.50 1058
7987.34 1035
7988.18 1014
7989.03 1032
7989.87 990
7990.71 1012
7991.56 979
7992.40 977
7993.24 970
7994.08 887
7994.93 937
7995.77 924
7996.61 946
7997.46 879
7998.30 856
7999.14 915
7999.99 864
8000.83 869
8001.68 881
8002.52 910
8003.36 890
8004.21 865
8005.05 865
8005.89 886
8006.74 874
8007.58 820
8008.43 830
8009.27 854
8010.11 816
8010.96 827
8011.80 803
8012.65 875
8013.49 864
8014.33 833
8015.18 826
8016.02 839
8016.87 843
8017.71 855
8018.56 855
8019.40 828
8020.24 792
8021.09 808
8021.93 830
8022.78 846
8023.62 837
8024.47 826
8025.31 829
8026.16 815
8027.00 804
8027.85 821
8028.69 811
8029.54 830
8030.38 852
8031.23 828
8032.07 826
8032.92 817
8033.76 811
8034.61 844
8035.45 812
8036.30 821
8037.14 819
8037.99 807
8038.83 811
8039.68 779
8040.53 797
8041.37 832
8042.22 815
8043.06 813
8043.91 839
8044.75 844
8045.60 810
8046.45 827
8047.29 819
8048.14 800
8048.98 762
8049.83 794
8050.68 812
8051.52 804
8052.37 811
8053.21 801
8054.06 792
8054.91 768
8055.75 796
8056.60 791
8057.45 756
8058.29 755
8059.14 752
8059.99 781
8060.83 772
8061.68 766
8062.53 754
8063.37 769
8064.22 761
8065.07 766
8065.91 760
8066.76 735
8067.61 744
8068.45 755
8069.30 715
8070.15 721
8071.00 724
8071.84 720
8072.69 721
8073.54 743
8074.39 732
8075.23 726
8076.08 718
8076.93 709
8077.78 746
8078.62 718
8079.47 750
8080.32 721
8081.17 731
8082.01 761
8082.86 706
8083.71 755
8084.56 736
8085.41 744
8086.25 735
8087.10 722
8087.95 720
8088.80 757
8089.65 713
8090.49 719
8091.34 747
8092.19 747
8093.04 725
8093.89 730
8094.74 754
8095.58 739
8096.43 715
8097.28 744
8098.13 778
8098.98 763
8099.83 765
8100.68 740
8101.52 744
8102.37 743
8103.22 732
8104.07 753
8104.92 720
8105.77 750
8106.62 759
8107.47 741
8108.32 749
8109.17 751
8110.01 717
8110.86 719
8111.71 741
8112.56 758
8113.41 706
8114.26 736
8115.11 730
8115.96 720
8116.81 737
8117.66 737
8118.51 723
8119.36 777
8120.21 751
8121.06 736
8121.91 760
8122.76 769
8123.61 758
8124.46 805
8125.31 782
8126.16 757
8127.01 759
8127.86 761
8128.71 776
8129.56 823
8130.41 820
8131.26 826
8132.11 836
8132.96 830
8133.81 836
8134.66 827
8135.51 822
8136.36 802
8137.21 787
8138.06 804
8138.92 769
8139.77 780
8140.62 738
8141.47 745
8142.32 728
8143.17 736
8144.02 753
8144.87 747
8145.72 759
8146.57 765
8147.42 773
8148.28 787
8149.13 788
8149.98 744
8150.83 761
8151.68 807
8152.53 810
8153.38 791
8154.24 769
8155.09 781
8155.94 789
8156.79 784
8157.64 809
8158.49 796
8159.35 781
8160.20 784
8161.05 768
8161.90 724
8162.75 757
8163.61 769
8164.46 769
8165.31 735
8166.16 743
8167.01 715
8167.87 732
8168.72 770
8169.57 749
8170.42 722
8171.28 743
8172.13 750
8172.98 736
8173.83 722
8174.69 700
8175.54 722
8176.39 709
8177.24 685
8178.10 722
8178.95 696
8179.80 709
8180.66 729
8181.51 735
8182.36 710
8183.22 732
8184.07 688
8184.92 724
8185.77 699
8186.63 721
8187.48 680
8188.33 726
8189.19 717
8190.04 684
8190.89 709
8191.75 728
8192.60 716
8193.46 697
8194.31 710
8195.16 718
8196.02 722
8196.87 698
8197.72 696
8198.58 686
8199.43 708
8200.29 705
8201.14 695
8201.99 706
8202.85 698
8203.70 679
8204.56 699
8205.41 705
8206.26 722
8207.12 685
8207.97 691
8208.83 680
8209.68 668
8210.54 713
8211.39 719
8212.25 731
8213.10 701
8213.95 708
8214.81 735
8215.66 738
8216.52 764
8217.37 735
8218.23 729
8219.08 721
8219.94 736
8220.79 746
8221.65 750
8222.50 730
8223.36 762
8224.21 701
8225.07 715
8225.92 726
8226.78 765
8227.64 764
8228.49 710
8229.35 687
8230.20 690
8231.06 688
8231.91 702
8232.77 696
8233.62 682
8234.48 670
8235.34 680
8236.19 707
8237.05 703
8237.90 704
8238.76 708
8239.62 706
8240.47 725
8241.33 694
8242.18 701
8243.04 679
8243.90 731
8244.75 708
8245.61 688
8246.46 717
8247.32 724
8248.18 704
8249.03 721
8249.89 727
8250.75 709
8251.60 691
8252.46 725
8253.32 706
8254.17 715
8255.03 732
8255.89 742
8256.74 740
8257.60 714
8258.46 714
8259.32 739
8260.17 765
8261.03 755
8261.89 766
8262.74 744
8263.60 706
8264.46 720
8265.32 718
8266.17 776
8267.03 770
8267.89 769
8268.75 759
8269.60 764
8270.46 727
8271.32 782
8272.18 771
8273.03 764
8273.89 758
8274.75 779
8275.61 811
8276.47 851
8277.32 820
8278.18 905
8279.04 910
8279.90 921
8280.76 965
8281.61 921
8282.47 916
8283.33 890
8284.19 891
8285.05 848
8285.91 880
8286.76 849
8287.62 826
8288.48 821
8289.34 806
8290.20 805
8291.06 891
8291.92 876
8292.77 898
8293.63 948
8294.49 945
8295.35 948
8296.21 917
8297.07 928
8297.93 910
8298.79 872
8299.65 821
8300.51 815
8301.36 856
8302.22 828
8303.08 805
8303.94 793
8304.80 773
8305.66 750
8306.52 814
8307.38 790
8308.24 772
8309.10 750
8309.96 805
8310.82 798
8311.68 785
8312.54 740
8313.40 745
8314.26 760
8315.12 739
8315.98 750
8316.84 749
8317.70 724
8318.56 725
8319.42 721
8320.28 742
8321.14 719
8322.00 729
8322.86 722
8323.72 722
8324.58 705
8325.44 726
8326.30 727
8327.16 721
8328.02 679
8328.88 706
8329.74 719
8330.60 727
8331.46 706
8332.33 693
8333.19 701
8334.05 711
8334.91 710
8335.77 688
8336.63 710
8337.49 711
8338.35 687
8339.21 689
8340.07 685
8340.94 699
8341.80 700
8342.66 709
8343.52 676
8344.38 678
8345.24 722
8346.10 708
8346.97 690
8347.83 736
8348.69 705
8349.55 751
8350.41 755
8351.27 721
8352.14 729
8353.00 741
8353.86 721
8354.72 726
8355.58 720
8356.45 698
8357.31 732
8358.17 735
8359.03 717
8359.89 713
8360.76 713
8361.62 733
8362.48 730
8363.34 703
8364.21 697
8365.07 753
8365.93 768
8366.79 722
8367.66 702
8368.52 716
8369.38 723
8370.24 697
8371.11 719
8371.97 707
8372.83 703
8373.70 685
8374.56 703
8375.42 695
8376.29 721
8377.15 729
8378.01 701
8378.87 713
8379.74 733
8380.60 707
8381.46 730
8382.33 734
8383.19 705
8384.06 714
8384.92 709
8385.78 720
8386.65 722
8387.51 717
8388.37 725
8389.24 713
8390.10 713
8390.96 709
8391.83 700
8392.69 712
8393.56 714
8394.42 683
8395.28 738
8396.15 725
8397.01 693
8397.88 714
8398.74 692
8399.61 696
8400.47 716
8401.33 724
8402.20 767
8403.06 736
8403.93 736
8404.79 715
8405.66 717
8406.52 733
8407.39 716
8408.25 720
8409.12 743
8409.98 736
8410.85 737
8411.71 749
8412.57 727
8413.44 738
8414.30 777
8415.17 770
8416.04 749
8416.90 731
8417.77 728
8418.63 755
8419.50 793
8420.36 806
8421.23 767
8422.09 791
8422.96 804
8423.82 795
8424.69 800
8425.55 798
8426.42 803
8427.29 798
8428.15 796
8429.02 781
8429.88 784
8430.75 802
8431.61 793
8432.48 825
8433.35 849
8434.21 843
8435.08 882
8435.95 860
8436.81 857
8437.68 829
8438.54 866
8439.41 898
8440.28 907
8441.14 925
8442.01 951
8442.88 978
8443.74 990
8444.61 1004
8445.48 991
8446.34 991
8447.21 994
8448.08 968
8448.94 960
8449.81 987
8450.68 935
8451.54 943
8452.41 979
8453.28 979
8454.14 1011
8455.01 1035
8455.88 1058
8456.75 1071
8457.61 1057
8458.48 1077
8459.35 1085
8460.22 1036
8461.08 1028
8461.95 996
8462.82 961
8463.69 976
8464.55 960
8465.42 953
8466.29 955
8467.16 952
8468.02 959
8468.89 955
8469.76 975
8470.63 946
8471.50 982
8472.36 982
8473.23 967
8474.10 1009
8474.97 971
8475.84 917
8476.70 929
8477.57 939
8478.44 1002
8479.31 967
8480.18 979
8481.05 969
8481.91 999
8482.78 986
8483.65 981
8484.52 964
8485.39 995
8486.26 982
8487.13 945
8488.00 944
8488.86 955
8489.73 923
8490.60 898
8491.47 923
8492.34 935
8493.21 948
8494.08 937
8494.95 973
8495.82 958
8496.69 939
8497.56 970
8498.43 962
8499.29 939
8500.16 928
8501.03 938
8501.90 932
8502.77 900
8503.64 927
8504.51 939
8505.38 928
8506.25 910
8507.12 958
8507.99 963
8508.86 936
8509.73 963
8510.60 990
8511.47 994
8512.34 970
8513.21 997
8514.08 995
8514.95 994
8515.82 1035
8516.69 1022
8517.56 1005
8518.43 998
8519.30 1017
8520.17 1019
8521.04 1014
8521.91 1039
8522.79 1094
8523.66 1135
8524.53 1214
8525.40 1227
8526.27 1223
8527.14 1270
8528.01 1304
8528.88 1247
8529.75 1204
8530.62 1195
8531.49 1158
8532.36 1086
8533.24 1138
8534.11 1104
8534.98 1066
8535.85 1080
8536.72 1052
8537.59 1069
8538.46 1043
8539.34 1085
8540.21 1110
8541.08 1072
8541.95 1026
8542.82 1028
8543.69 1081
8544.56 1052
8545.44 1017
8546.31 1029
8547.18 1093
8548.05 1049
8548.92 1104
8549.80 1152
8550.67 1176
8551.54 1218
8552.41 1325
8553.28 1329
8554.16 1346
8555.03 1372
8555.90 1390
8556.77 1389
8557.65 1288
8558.52 1286
8559.39 1261
8560.26 1196
8561.14 1197
8562.01 1119
8562.88 1131
8563.75 1104
8564.63 1088
8565.50 1144
8566.37 1074
8567.24 1085
8568.12 1134
8568.99 1085
8569.86 1093
8570.74 1063
8571.61 1083
8572.48 1083
8573.36 1121
8574.23 1088
8575.10 1086
8575.98 1105
8576.85 1120
8577.72 1134
8578.60 1155
8579.47 1149
8580.34 1164
8581.22 1178
8582.09 1233
8582.96 1190
8583.84 1194
8584.71 1197
8585.59 1233
8586.46 1224
8587.33 1231
8588.21 1207
8589.08 1218
8589.96 1226
8590.83 1256
8591.70 1235
8592.58 1255
8593.45 1277
8594.33 1242
8595.20 1285
8596.07 1343
8596.95 1347
8597.82 1339
8598.70 1315
8599.57 1319
8600.45 1322
8601.32 1311
8602.20 1386
8603.07 1395
8603.95 1346
8604.82 1438
8605.70 1452
8606.57 1437
8607.45 1382
8608.32 1414
8609.20 1465
8610.07 1428
8610.95 1495
8611.82 1467
8612.70 1515
8613.57 1513
8614.45 1533
8615.32 1515
8616.20 1529
8617.07 1604
8617.95 1596
8618.82 1638
8619.70 1697
8620.57 1727
8621.45 1754
8622.33 1750
8623.20 1721
8624.08 1763
8624.95 1761
8625.83 1780
8626.70 1843
8627.58 1816
8628.46 1809
8629.33 1822
8630.21 1819
8631.08 1865
8631.96 1895
8632.84 1922
8633.71 1891
8634.59 1884
8635.47 1901
8636.34 1902
8637.22 1947
8638.10 1994
8638.97 2017
8639.85 1998
8640.73 2035
8641.60 2059
8642.48 2100
8643.36 2122
8644.23 2207
8645.11 2237
8645.99 2283
8646.86 2329
8647.74 2380
8648.62 2380
8649.49 2351
8650.37 2428
8651.25 2431
8652.13 2409
8653.00 2373
8653.88 2372
8654.76 2426
8655.63 2452
8656.51 2496
8657.39 2599
8658.27 2609
8659.14 2752
8660.02 2930
8660.90 3116
8661.78 3347
8662.66 3660
8663.53 3891
8664.41 4096
8665.29 4194
8666.17 4170
8667.04 4046
8667.92 3940
8668.80 3775
8669.68 3564
8670.56 3408
8671.43 3251
8672.31 3307
8673.19 3271
8674.07 3216
8674.95 3173
8675.83 3170
8676.70 3125
8677.58 3045
8678.46 2959
8679.34 2853
8680.22 2733
8681.10 2613
8681.98 2533
8682.86 2458
8683.73 2424
8684.61 2429
8685.49 2458
8686.37 2517
8687.25 2558
8688.13 2675
8689.01 2811
8689.89 3108
8690.77 3358
8691.65 3551
8692.52 3675
8693.40 3796
8694.28 3743
8695.16 3654
8696.04 3479
8696.92 3286
8697.80 3099
8698.68 2955
8699.56 2867
8700.44 2783
8701.32 2682
8702.20 2595
8703.08 2600
8703.96 2544
8704.84 2435
8705.72 2416
8706.60 2331
8707.48 2196
8708.36 2172
8709.24 2096
8710.12 2076
8711.00 2051
8711.88 1961
8712.76 1892
8713.64 1928
8714.52 1912
8715.40 1879
8716.28 1873
8717.16 1860
8718.04 1932
8718.92 1900
8719.80 1926
8720.68 1957
8721.56 1967
8722.45 1971
8723.33 1970
8724.21 1951
8725.09 1937
8725.97 1899
8726.85 1940
8727.73 1993
8728.61 2011
8729.49 1959
8730.37 1955
8731.26 1983
8732.14 1967
8733.02 1972
8733.90 2018
8734.78 2020
8735.66 1983
8736.54 1985
8737.42 2031
8738.31 2104
8739.19 2103
8740.07 2084
8740.95 2060
8741.83 2091
8742.71 2121
8743.60 2144
8744.48 2131
8745.36 2072
8746.24 2096
8747.12 2095
8748.01 2164
8748.89 2117
8749.77 2099
8750.65 2152
8751.53 2215
8752.42 2299
8753.30 2351
8754.18 2425
8755.06 2522
8755.95 2627
8756.83 2739
8757.71 2805
8758.59 2778
8759.48 2742
8760.36 2720
8761.24 2613
8762.13 2589
8763.01 2469
8763.89 2418
8764.77 2348
8765.66 2286
8766.54 2247
8767.42 2237
8768.31 2277
8769.19 2204
8770.07 2271
8770.96 2325
8771.84 2313
8772.72 2255
8773.61 2245
8774.49 2209
8775.37 2212
8776.26 2152
8777.14 2101
8778.02 2090
8778.91 1991
8779.79 1978
8780.67 1981
8781.56 2025
8782.44 2083
8783.32 2128
8784.21 2188
8785.09 2257
8785.98 2321
8786.86 2408
8787.74 2464
8788.63 2436
8789.51 2396
8790.40 2299
8791.28 2266
8792.17 2141
8793.05 2089
8793.93 2016
8794.82 1920
8795.70 1834
8796.59 1854
8797.47 1796
8798.36 1740
8799.24 1732
8800.13 1750
8801.01 1668
8801.90 1672
8802.78 1699
8803.67 1702
8804.55 1652
8805.43 1651
8806.32 1698
8807.20 1726
8808.09 1689
8808.98 1651
8809.86 1709
8810.75 1717
8811.63 1709
8812.52 1687
8813.40 1721
8814.29 1771
8815.17 1821
8816.06 1807
8816.94 1818
8817.83 1804
8818.71 1808
8819.60 1801
8820.49 1763
8821.37 1707
8822.26 1659
8823.14 1615
8824.03 1559
8824.91 1592
8825.80 1548
8826.69 1552
8827.57 1539
8828.46 1561
8829.35 1578
8830.23 1508
8831.12 1515
8832.00 1446
8832.89 1471
8833.78 1464
8834.66 1426
8835.55 1409
8836.44 1410
8837.32 1417
8838.21 1439
8839.10 1380
8839.98 1371
8840.87 1369
8841.76 1413
8842.64 1395
8843.53 1407
8844.42 1355
8845.30 1314
8846.19 1315
8847.08 1335
8847.96 1307
8848.85 1284
8849.74 1298
8850.63 1307
8851.51 1267
8852.40 1285
8853.29 1232
8854.18 1187
8855.06 1209
8855.95 1213
8856.84 1197
8857.73 1226
8858.61 1204
8859.50 1201
8860.39 1179
8861.28 1168
8862.16 1146
8863.05 1179
8863.94 1182
8864.83 1142
8865.72 1124
8866.60 1152
8867.49 1141
8868.38 1113
8869.27 1103
8870.16 1082
8871.04 1064
8871.93 1048
8872.82 1087
8873.71 1049
8874.60 1022
8875.49 1010
8876.37 1056
8877.26 1021
8878.15 1008
8879.04 1004
8879.93 1003
8880.82 1011
8881.71 991
8882.60 981
8883.48 1012
8884.37 989
8885.26 988
8886.15 988
8887.04 963
8887.93 978
8888.82 968
8889.71 953
8890.60 928
8891.49 942
8892.38 924
8893.26 931
8894.15 925
8895.04 924
8895.93 920
8896.82 910
8897.71 891
8898.60 889
8899.49 921
8900.38 883
8901.27 890
8902.16 871
8903.05 880
8903.94 882
8904.83 890
8905.72 886
8906.61 893
8907.50 853
8908.39 839
8909.28 826
8910.17 848
8911.06 821
8911.95 769
8912.84 805
8913.73 811
8914.62 803
8915.51 809
8916.40 820
8917.29 778
8918.18 790
8919.08 810
8919.97 825
8920.86 771
8921.75 761
8922.64 758
8923.53 765
8924.42 780
8925.31 760
8926.20 772
8927.09 778
8927.98 785
8928.88 757
8929.77 777
8930.66 770
8931.55 738
8932.44 769
8933.33 755
8934.22 725
8935.11 746
8936.01 748
8936.90 735
8937.79 700
8938.68 724
8939.57 737
8940.46 747
8941.36 702
8942.25 691
8943.14 706
8944.03 696
8944.92 735
8945.81 708
8946.71 725
8947.60 709
8948.49 699
8949.38 684
8950.28 686
8951.17 692
8952.06 715
8952.95 724
8953.84 727
8954.74 699
8955.63 661
8956.52 703
8957.41 680
8958.31 696
8959.20 720
8960.09 686
8960.99 696
8961.88 678
8962.77 675
8963.66 657
8964.56 673
8965.45 677
8966.34 668
8967.24 652
8968.13 639
8969.02 647
8969.92 658
8970.81 661
8971.70 676
8972.60 643
8973.49 653
8974.38 634
8975.28 635
8976.17 628
8977.06 624
8977.96 630
8978.85 634
8979.74 653
8980.64 646
8981.53 623
8982.42 626
8983.32 658
8984.21 605
8985.11 613
8986.00 667
8986.89 660
8987.79 615
8988.68 618
8989.58 601
8990.47 629
8991.36 662
8992.26 638
8993.15 604
8994.05 621
8994.94 630
8995.84 625
8996.73 647
8997.63 629
8998.52 629
8999.42 635
9000.31 655
9001.20 614
9002.10 613
9002.99 592
9003.89 573
9004.78 591
9005.68 641
9006.57 624
9007.47 607
9008.36 636
9009.26 599
9010.15 614
9011.05 574
9011.94 629
9012.84 608
9013.74 638
9014.63 589
9015.53 603
9016.42 590
9017.32 619
9018.21 595
9019.11 604
9020.00 612
9020.90 599
9021.80 601
9022.69 621
9023.59 583
9024.48 573
9025.38 606
9026.28 593
9027.17 598
9028.07 565
9028.96 579
9029.86 605
9030.76 602
9031.65 561
9032.55 575
9033.44 610
9034.34 592
9035.24 604
9036.13 586
9037.03 604
9037.93 574
9038.82 615
9039.72 605
9040.62 618
9041.51 634
9042.41 606
9043.31 603
9044.20 622
9045.10 623
9046.00 630
9046.90 603
9047.79 633
9048.69 635
9049.59 612
9050.48 632
9051.38 620
9052.28 648
9053.18 616
9054.07 652
9054.97 638
9055.87 642
9056.77 624
9057.66 618
9058.56 621
9059.46 629
9060.36 634
9061.25 685
9062.15 608
9063.05 593
9063.95 636
9064.84 631
9065.74 623
9066.64 624
9067.54 667
9068.44 636
9069.34 652
9070.23 621
9071.13 606
9072.03 612
9072.93 685
9073.83 636
9074.72 611
9075.62 578
9076.52 620
9077.42 658
9078.32 622
9079.22 612
9080.12 592
9081.01 626
9081.91 629
9082.81 628
9083.71 600
9084.61 625
9085.51 610
9086.41 664
9087.31 603
9088.21 636
9089.10 623
9090.00 645
9090.90 672
9091.80 627
9092.70 631
9093.60 673
9094.50 687
9095.40 645
9096.30 639
9097.20 634
9098.10 646
9099.00 626
9099.90 635
9100.80 615
9101.70 631
9102.60 632
9103.50 630
9104.40 634
9105.30 628
9106.20 638
9107.10 619
9108.00 619
9108.90 579
9109.80 591
9110.70 610
9111.60 619
9112.50 581
9113.40 593
9114.30 581
9115.20 634
9116.10 586
9117.00 595
9117.90 605
9118.80 603
9119.70 623
9120.60 598
9121.50 603
9122.40 574
9123.30 604
9124.20 591
9125.11 571
9126.01 565
9126.91 593
9127.81 583
9128.71 611
9129.61 569
9130.51 550
9131.41 574
9132.31 576
9133.22 601
9134.12 604
9135.02 575
9135.92 565
9136.82 575
9137.72 595
9138.62 572
9139.53 569
9140.43 592
9141.33 572
9142.23 622
9143.13 567
9144.03 572
9144.94 581
9145.84 582
9146.74 591
9147.64 562
9148.54 565
9149.45 532
9150.35 586
9151.25 578
9152.15 563
9153.06 548
9153.96 581
9154.86 577
9155.76 595
9156.66 579
9157.57 571
9158.47 562
9159.37 567
9160.27 570
9161.18 564
9162.08 546
9162.98 567
9163.89 556
9164.79 556
9165.69 534
9166.59 562
9167.50 565
9168.40 587
9169.30 570
9170.21 575
9171.11 595
9172.01 591
9172.92 584
9173.82 540
9174.72 568
9175.63 570
9176.53 571
9177.43 580
9178.34 566
9179.24 582
9180.14 540
9181.05 581
9181.95 544
9182.85 581
9183.76 567
9184.66 587
9185.57 556
9186.47 550
9187.37 562
9188.28 565
9189.18 586
9190.09 576
9190.99 578
9191.89 562
9192.80 557
9193.70 576
9194.61 583
9195.51 552
9196.42 575
9197.32 554
9198.23 574
9199.13 578
9200.03 560
9200.94 585
9201.84 579
9202.75 600
9203.65 552
9204.56 557
9205.46 554
9206.37 571
9207.27 590
9208.18 565
9209.08 544
9209.99 562
9210.89 562
9211.80 561
9212.70 559
9213.61 540
9214.51 532
9215.42 564
9216.32 559
9217.23 552
9218.14 571
9219.04 557
9219.95 561
9220.85 544
9221.76 565
9222.66 537
9223.57 551
9224.47 551
9225.38 571
9226.29 547
9227.19 530
9228.10 548
9229.00 555
9229.91 544
9230.82 536
9231.72 539
9232.63 549
9233.54 561
9234.44 543
9235.35 522
9236.25 514
9237.16 585
9238.07 540
9238.97 540
9239.88 536
9240.79 555
9241.69 557
9242.60 560
9243.51 554
9244.41 563
9245.32 552
9246.23 543
9247.13 526
9248.04 534
9248.95 538
9249.85 529
9250.76 522
9251.67 562
9252.58 518
9253.48 524
9254.39 504
9255.30 549
9256.21 562
9257.11 534
9258.02 519
9258.93 575
9259.84 549
9260.74 546
9261.65 500
9262.56 537
9263.47 502
9264.37 540
9265.28 561
9266.19 541
9267.10 503
9268.00 536
9268.91 536
9269.82 562
9270.73 506
9271.64 503
9272.55 544
9273.45 535
9274.36 554
9275.27 534
9276.18 568
9277.09 557
9277.99 551
9278.90 543
9279.81 540
9280.72 544
9281.63 557
9282.54 546
9283.45 537
9284.35 546
9285.26 558
9286.17 558
9287.08 527
9287.99 542
9288.90 556
9289.81 560
9290.72 558
9291.63 568
9292.54 544
9293.44 557
9294.35 533
9295.26 565
9296.17 532
9297.08 539
9297.99 543
9298.90 553
9299.81 556
9300.72 546
9301.63 549
9302.54 553
9303.45 576
9304.36 537
9305.27 523
9306.18 530
9307.09 570
9308.00 554
9308.91 549
9309.82 551
9310.73 582
9311.64 567
9312.55 560
9313.46 520
9314.37 543
9315.28 560
9316.19 564
9317.10 541
9318.01 543
9318.92 537
9319.83 559
9320.74 569
9321.65 556
9322.56 529
9323.47 540
9324.38 581
9325.29 548
9326.20 556
9327.12 554
9328.03 541
9328.94 566
9329.85 550
9330.76 529
9331.67 525
9332.58 560
9333.49 557
9334.40 578
9335.31 538
9336.23 565
9337.14 572
9338.05 561
9338.96 564
9339.87 570
9340.78 541
9341.69 558
9342.61 545
9343.52 537
9344.43 529
9345.34 505
9346.25 557
9347.16 549
9348.08 542
9348.99 550
9349.90 538
9350.81 536
9351.72 549
9352.64 549
9353.55 526
9354.46 544
9355.37 537
9356.28 536
9357.20 510
9358.11 526
9359.02 535
9359.93 543
9360.85 547
9361.76 551
9362.67 541
9363.58 566
9364.50 525
9365.41 537
9366.32 545
9367.24 520
9368.15 559
9369.06 533
9369.97 542
9370.89 510
9371.80 533
9372.71 547
9373.63 529
9374.54 540
9375.45 529
9376.37 538
9377.28 528
9378.19 556
9379.11 542
9380.02 549
9380.93 556
9381.85 545
9382.76 499
9383.67 543
9384.59 547
9385.50 529
9386.41 538
9387.33 514
9388.24 532
9389.16 530
9390.07 571
9390.98 575
9391.90 542
9392.81 553
9393.73 580
9394.64 555
9395.55 558
9396.47 565
9397.38 568
9398.30 579
9399.21 581
9400.12 570
9401.04 545
9401.95 543
9402.87 529
9403.78 556
9404.70 541
9405.61 542
9406.53 580
9407.44 541
9408.36 557
9409.27 537
9410.19 521
9411.10 523
9412.02 540
9412.93 521
9413.85 524
9414.76 543
9415.68 524
9416.59 545
9417.51 545
9418.42 535
9419.34 511
9420.25 538
9421.17 534
9422.08 546
9423.00 535
9423.91 510
9424.83 526
9425.75 528
9426.66 549
9427.58 520
9428.49 525
9429.41 556
9430.32 532
9431.24 530
9432.16 550
9433.07 547
9433.99 549
9434.90 544
9435.82 546
9436.74 527
9437.65 548
9438.57 530
9439.49 547
9440.40 562
9441.32 546
9442.23 548
9443.15 567
9444.07 552
9444.98 511
9445.90 569
9446.82 590
9447.73 560
9448.65 532
9449.57 561
9450.48 578
9451.40 577
9452.32 568
9453.23 549
9454.15 573
9455.07 566
9455.99 572
9456.90 554
9457.82 536
9458.74 552
9459.65 559
9460.57 561
9461.49 531
9462.41 564
9463.32 540
9464.24 560
9465.16 560
9466.08 568
9466.99 534
9467.91 573
9468.83 576
9469.75 578
9470.67 543
9471.58 561
9472.50 574
9473.42 574
9474.34 566
9475.26 546
9476.17 582
9477.09 611
9478.01 576
9478.93 574
9479.85 560
9480.76 612
9481.68 617
9482.60 617
9483.52 588
9484.44 601
9485.36 620
9486.28 611
9487.19 604
9488.11 580
9489.03 595
9489.95 607
9490.87 584
9491.79 635
9492.71 589
9493.63 583
9494.54 607
9495.46 607
9496.38 610
9497.30 603
9498.22 603
9499.14 600
9500.06 613
9500.98 598
9501.90 575
9502.82 586
9503.74 647
9504.66 635
9505.58 628
9506.49 634
9507.41 639
9508.33 639
9509.25 638
9510.17 639
9511.09 636
9512.01 690
9512.93 666
9513.85 644
9514.77 652
9515.69 654
9516.61 672
9517.53 642
9518.45 644
9519.37 668
9520.29 641
9521.21 670
9522.13 701
9523.05 705
9523.97 695
9524.90 693
9525.82 728
9526.74 679
9527.66 664
9528.58 664
9529.50 675
9530.42 678
9531.34 691
9532.26 664
9533.18 698
9534.10 729
9535.02 706
9535.94 708
9536.86 716
9537.79 734
9538.71 715
9539.63 716
9540.55 737
9541.47 713
9542.39 701
9543.31 744
9544.23 718
9545.16 724
9546.08 742
9547.00 746
9547.92 763
9548.84 749
9549.76 736
9550.69 748
9551.61 762
9552.53 762
9553.45 761
9554.37 787
9555.29 770
9556.22 795
9557.14 806
9558.06 799
9558.98 820
9559.90 780
9560.83 817
9561.75 817
9562.67 829
9563.59 825
9564.52 825
9565.44 835
9566.36 834
9567.28 872
9568.21 843
9569.13 847
9570.05 843
9570.97 840
9571.90 845
9572.82 847
9573.74 834
9574.66 864
9575.59 873
9576.51 894
9577.43 898
9578.36 897
9579.28 897
9580.20 906
9581.13 878
9582.05 878
9582.97 912
9583.90 910
9584.82 925
9585.74 939
9586.67 911
9587.59 950
9588.51 914
9589.44 941
9590.36 983
9591.28 964
9592.21 963
9593.13 933
9594.05 931
9594.98 956
9595.90 1000
9596.83 999
9597.75 993
9598.67 1024
9599.60 1039
9600.52 1059
9601.45 1036
9602.37 1069
9603.30 1073
9604.22 1020
9605.14 1030
9606.07 1067
9606.99 1037
9607.92 1049
9608.84 1063
9609.77 1047
9610.69 1049
9611.62 1059
9612.54 1108
9613.46 1102
9614.39 1091
9615.31 1116
9616.24 1090
9617.16 1090
9618.09 1117
9619.01 1103
9619.94 1108
9620.86 1134
9621.79 1120
9622.71 1142
9623.64 1147
9624.56 1129
9625.49 1179
9626.42 1212
9627.34 1152
9628.27 1176
9629.19 1180
9630.12 1213
9631.04 1190
9631.97 1223
9632.89 1250
9633.82 1255
9634.75 1253
9635.67 1249
9636.60 1242
9637.52 1273
9638.45 1308
9639.37 1307
9640.30 1314
9641.23 1336
9642.15 1391
9643.08 1391
9644.00 1440
9644.93 1423
9645.86 1398
9646.78 1428
9647.71 1440
9648.64 1400
9649.56 1390
9650.49 1405
9651.42 1425
9652.34 1384
9653.27 1342
9654.20 1374
9655.12 1351
9656.05 1364
9656.98 1345
9657.90 1364
9658.83 1360
9659.76 1371
9660.68 1368
9661.61 1377
9662.54 1367
9663.47 1381
9664.39 1385
9665.32 1369
9666.25 1399
9667.17 1430
9668.10 1455
9669.03 1423
9669.96 1419
9670.88 1460
9671.81 1473
9672.74 1469
9673.67 1492
9674.59 1487
9675.52 1485
9676.45 1492
9677.38 1501
9678.31 1454
9679.23 1463
9680.16 1447
9681.09 1509
9682.02 1494
9682.94 1494
9683.87 1447
9684.80 1481
9685.73 1534
9686.66 1524
9687.59 1468
9688.51 1500
9689.44 1496
9690.37 1492
9691.30 1522
9692.23 1492
9693.16 1513
9694.08 1531
9695.01 1515
9695.94 1554
9696.87 1519
9697.80 1509
9698.73 1519
9699.66 1552
9700.59 1546
9701.52 1509
9702.44 1512
9703.37 1549
9704.30 1494
9705.23 1527
9706.16 1495
9707.09 1533
9708.02 1591
9708.95 1605
9709.88 1618
9710.81 1660
9711.74 1749
9712.67 1779
9713.60 1787
9714.53 1799
9715.45 1875
9716.38 1877
9717.31 1820
9718.24 1794
9719.17 1770
9720.10 1644
9721.03 1624
9721.96 1550
9722.89 1528
9723.82 1477
9724.75 1465
9725.68 1383
9726.61 1378
9727.54 1372
9728.47 1373
9729.40 1351
9730.33 1390
9731.26 1404
9732.20 1365
9733.13 1432
9734.06 1379
9734.99 1386
9735.92 1381
9736.85 1376
9737.78 1351
9738.71 1296
9739.64 1312
9740.57 1296
9741.50 1284
9742.43 1267
9743.36 1258
9744.29 1237
9745.23 1265
9746.16 1247
9747.09 1268
9748.02 1248
9748.95 1259
9749.88 1195
9750.81 1214
9751.74 1194
9752.68 1203
9753.61 1202
9754.54 1177
9755.47 1152
9756.40 1196
9757.33 1195
9758.27 1177
9759.20 1193
9760.13 1206
9761.06 1191
9761.99 1158
9762.92 1168
9763.86 1150
9764.79 1201
9765.72 1168
9766.65 1171
9767.58 1163
9768.52 1177
9769.45 1138
9770.38 1182
9771.31 1150
9772.25 1149
9773.18 1199
9774.11 1174
9775.04 1178
9775.98 1175
9776.91 1176
9777.84 1174
9778.77 1169
9779.71 1194
9780.64 1224
9781.57 1250
9782.50 1233
9783.44 1234
9784.37 1200
9785.30 1206
9786.24 1245
9787.17 1216
9788.10 1210
9789.03 1179
9789.97 1186
9790.90 1201
9791.83 1203
9792.77 1194
9793.70 1204
9794.63 1211
9795.57 1253
9796.50 1261
9797.43 1256
9798.37 1288
9799.30 1272
9800.24 1255
9801.17 1213
9802.10 1209
9803.04 1196
9803.97 1178
9804.90 1173
9805.84 1142
9806.77 1123
9807.71 1083
9808.64 1047
9809.57 1026
9810.51 1014
9811.44 1028
9812.38 1000
9813.31 1012
9814.25 1018
9815.18 1021
9816.11 1002
9817.05 987
9817.98 998
9818.92 981
9819.85 983
9820.79 962
9821.72 954
9822.66 942
9823.59 935
9824.53 962
9825.46 951
9826.40 976
9827.33 975
9828.27 985
9829.20 974
9830.14 973
9831.07 963
9832.01 965
9832.94 941
9833.88 964
9834.81 983
9835.75 960
9836.68 932
9837.62 952
9838.55 983
9839.49 964
9840.43 950
9841.36 907
9842.30 919
9843.23 937
9844.17 938
9845.10 933
9846.04 937
9846.98 960
9847.91 933
9848.85 916
9849.78 914
9850.72 914
9851.66 884
9852.59 929
9853.53 883
9854.46 895
9855.40 927
9856.34 926
9857.27 906
9858.21 939
9859.15 941
9860.08 950
9861.02 938
9861.96 951
9862.89 935
9863.83 908
9864.77 925
9865.70 952
9866.64 920
9867.58 874
9868.51 904
9869.45 934
9870.39 917
9871.32 908
9872.26 906
9873.20 921
9874.14 922
9875.07 921
9876.01 882
9876.95 919
9877.89 933
9878.82 930
9879.76 922
9880.70 875
9881.64 885
9882.57 925
9883.51 917
9884.45 891
9885.39 864
9886.32 923
9887.26 925
9888.20 911
9889.14 921
9890.08 881
9891.01 884
9891.95 905
9892.89 917
9893.83 899
9894.77 896
9895.70 895
9896.64 933
9897.58 889
9898.52 855
9899.46 874
9900.40 901
9901.33 902
9902.27 879
9903.21 869
9904.15 913
9905.09 931
9906.03 931
9906.97 905
9907.90 914
9908.84 921
9909.78 924
9910.72 953
9911.66 900
9912.60 904
9913.54 897
9914.48 927
9915.42 939
9916.36 928
9917.29 881
9918.23 975
9919.17 980
9920.11 1004
9921.05 997
9921.99 1010
9922.93 1045
9923.87 1105
9924.81 1160
9925.75 1163
9926.69 1170
9927.63 1166
9928.57 1164
9929.51 1108
9930.45 1088
9931.39 1030
9932.33 1027
9933.27 1003
9934.21 964
9935.15 935
9936.09 926
9937.03 925
9937.97 929
9938.91 889
9939.85 877
9940.79 887
9941.73 903
9942.67 899
9943.61 841
9944.55 871
9945.49 895
9946.43 917
9947.37 908
9948.31 930
9949.26 917
9950.20 972
9951.14 945
9952.08 971
9953.02 988
9953.96 950
9954.90 909
9955.84 905
9956.78 922
9957.72 880
9958.67 870
9959.61 853
9960.55 879
9961.49 828
9962.43 815
9963.37 814
9964.31 815
9965.25 796
9966.20 787
9967.14 805
9968.08 800
9969.02 752
9969.96 768
9970.90 772
9971.85 762
9972.79 751
9973.73 780
9974.67 775
9975.61 784
9976.56 768
9977.50 776
9978.44 772
9979.38 752
9980.32 759
9981.27 783
9982.21 779
9983.15 770
9984.09 808
9985.04 801
9985.98 741
9986.92 766
9987.86 763
9988.81 799
9989.75 775
9990.69 761
9991.63 789
9992.58 794
9993.52 727
9994.46 759
9995.41 755
9996.35 709
9997.29 765
9998.24 769
9999.18 782
10000.12 754
10001.06 742
10002.01 755
10002.95 743
10003.89 737
10004.84 736
10005.78 733
10006.72 746
10007.67 696
10008.61 740
10009.56 729
10010.50 728
10011.44 720
10012.39 697
10013.33 692
10014.27 719
10015.22 744
10016.16 716
10017.11 718
10018.05 711
10018.99 727
10019.94 684
10020.88 725
10021.83 687
10022.77 740
10023.71 716
10024.66 722
10025.60 707
10026.55 688
10027.49 686
10028.44 673
10029.38 694
10030.33 688
10031.27 719
10032.22 677
10033.16 700
10034.10 718
10035.05 710
10035.99 688
10036.94 675
10037.88 661
10038.83 673
10039.77 666
10040.72 682
10041.66 659
10042.61 664
10043.55 668
10044.50 651
10045.45 651
10046.39 628
10047.34 645
10048.28 679
10049.23 655
10050.17 657
10051.12 687
10052.06 669
10053.01 634
10053.95 632
10054.90 621
10055.85 637
10056.79 654
10057.74 622
10058.68 630
10059.63 604
10060.58 615
10061.52 620
10062.47 637
10063.41 629
10064.36 607
10065.31 632
10066.25 634
10067.20 618
10068.15 627
10069.09 645
10070.04 631
10070.99 626
10071.93 618
10072.88 610
10073.82 594
10074.77 598
10075.72 619
10076.66 598
10077.61 622
10078.56 590
10079.51 646
10080.45 615
10081.40 604
10082.35 585
10083.29 624
10084.24 626
10085.19 654
10086.13 618
10087.08 598
10088.03 610
10088.98 603
10089.92 616
10090.87 595
10091.82 609
10092.77 598
10093.71 629
10094.66 575
10095.61 575
10096.56 613
10097.50 633
10098.45 635
10099.40 628
10100.35 619
10101.30 599
10102.24 611
10103.19 607
10104.14 607
10105.09 588
10106.04 634
10106.98 612
10107.93 630
10108.88 605
10109.83 594
10110.78 593
10111.73 624
10112.67 599
10113.62 614
10114.57 591
10115.52 616
10116.47 612
10117.42 589
10118.37 607
10119.32 603
10120.26 631
10121.21 614
10122.16 572
10123.11 553
10124.06 594
10125.01 611
10125.96 617
10126.91 609
10127.86 623
10128.81 597
10129.75 617
10130.70 600
10131.65 599
10132.60 606
10133.55 622
10134.50 625
10135.45 624
10136.40 623
10137.35 612
10138.30 617
10139.25 646
10140.20 641
10141.15 641
10142.10 642
10143.05 632
10144.00 626
10144.95 599
10145.90 607
10146.85 663
10147.80 647
10148.75 661
10149.70 638
10150.65 638
10151.60 683
10152.55 640
10153.50 628
10154.45 659
10155.40 642
10156.35 660
10157.30 633
10158.25 674
10159.20 669
10160.15 672
10161.10 683
10162.06 665
10163.01 662
10163.96 694
10164.91 691
10165.86 668
10166.81 678
10167.76 688
10168.71 698
10169.66 642
10170.61 688
10171.57 685
10172.52 709
10173.47 701
10174.42 707
10175.37 720
10176.32 711
10177.27 724
10178.23 741
10179.18 748
10180.13 724
10181.08 726
10182.03 725
10182.98 720
10183.94 723
10184.89 778
10185.84 761
10186.79 760
10187.74 741
10188.70 775
10189.65 781
10190.60 775
10191.55 764
10192.50 770
10193.46 748
10194.41 774
10195.36 757
10196.31 756
10197.27 808
10198.22 786
10199.17 811
10200.12 760
10201.08 805
10202.03 804
10202.98 843
10203.93 861
10204.89 850
10205.84 870
10206.79 899
10207.75 928
10208.70 890
10209.65 890
10210.60 880
10211.56 899
10212.51 888
10213.46 825
10214.42 796
10215.37 776
10216.32 827
10217.28 818
10218.23 794
10219.18 789
10220.14 749
10221.09 777
10222.04 760
10223.00 742
10223.95 754
10224.91 787
10225.86 761
10226.81 743
10227.77 705
10228.72 707
10229.67 746
10230.63 765
10231.58 780
10232.54 762
10233.49 787
10234.44 810
10235.40 801
10236.35 803
10237.31 772
10238.26 783
10239.22 798
10240.17 809
10241.12 755
10242.08 703
10243.03 722
10243.99 741
10244.94 691
10245.90 681
10246.85 675
10247.81 699
10248.76 695
10249.72 650
10250.67 642
10251.63 678
10252.58 675
10253.54 672
10254.49 712
10255.45 653
10256.40 610
10257.36 631
10258.31 688
10259.27 656
10260.22 629
10261.18 667
10262.13 659
10263.09 643
10264.05 633
10265.00 615
10265.96 607
10266.91 643
10267.87 653
10268.82 673
10269.78 604
10270.74 637
10271.69 642
10272.65 636
10273.60 617
10274.56 604
10275.52 628
10276.47 655
10277.43 614
10278.38 582
10279.34 609
10280.30 611
10281.25 581
10282.21 597
10283.17 608
10284.12 592
10285.08 613
10286.04 583
10286.99 588
10287.95 588
10288.91 602
10289.86 621
10290.82 617
10291.78 596
10292.73 589
10293.69 600
10294.65 603
10295.60 621
10296.56 597
10297.52 625
10298.47 605
10299.43 609
10300.39 597
10301.35 604
10302.30 568
10303.26 602
10304.22 621
10305.18 595
10306.13 571
10307.09 574
10308.05 592
10309.01 571
10309.96 566
10310.92 570
10311.88 575
10312.84 568
10313.79 593
10314.75 562
10315.71 548
10316.67 562
10317.63 583
10318.58 606
10319.54 593
10320.50 541
10321.46 550
10322.42 547
10323.38 566
10324.33 561
10325.29 588
10326.25 572
10327.21 571
10328.17 586
10329.13 564
10330.09 566
10331.04 549
10332.00 582
10332.96 585
10333.92 536
10334.88 537
10335.84 566
10336.80 563
10337.76 540
10338.71 526
10339.67 531
10340.63 557
10341.59 552
10342.55 503
10343.51 521
10344.47 522
10345.43 516
10346.39 551
10347.35 517
10348.31 512
10349.27 521
10350.23 532
10351.19 492
10352.15 495
10353.11 495
10354.06 532
10355.02 507
10355.98 499
10356.94 508
10357.90 500
10358.86 504
10359.82 509
10360.78 516
10361.74 519
10362.70 498
10363.66 500
10364.62 532
10365.58 501
10366.55 519
10367.51 489
10368.47 503
10369.43 516
10370.39 496
10371.35 507
10372.31 546
10373.27 498
10374.23 489
10375.19 517
10376.15 522
10377.11 497
10378.07 484
10379.03 494
10379.99 480
10380.96 484
10381.92 503
10382.88 491
10383.84 463
10384.80 489
10385.76 522
10386.72 520
10387.68 497
10388.64 452
10389.61 503
10390.57 484
10391.53 497
10392.49 485
10393.45 495
10394.41 512
10395.38 502
10396.34 506
10397.30 458
10398.26 482
10399.22 495
10400.18 512
10401.15 488
10402.11 467
10403.07 479
10404.03 480
10404.99 478
10405.96 474
10406.92 481
10407.88 486
10408.84 481
10409.80 482
10410.77 466
10411.73 477
10412.69 471
10413.65 469
10414.62 505
10415.58 500
10416.54 483
10417.51 498
10418.47 501
10419.43 458
10420.39 485
10421.36 493
10422.32 478
10423.28 480
10424.24 495
10425.21 465
10426.17 472
10427.13 472
10428.10 470
10429.06 487
10430.02 462
10430.99 460
10431.95 468
10432.91 475
10433.88 455
10434.84 480
10435.80 448
10436.77 484
10437.73 476
10438.69 467
10439.66 470
10440.62 480
10441.59 448
10442.55 457
10443.51 437
10444.48 439
10445.44 463
10446.41 473
10447.37 458
10448.33 410
10449.30 434
10450.26 468
10451.23 476
10452.19 431
10453.15 435
10454.12 452
10455.08 461
10456.05 442
10457.01 458
10457.98 455
10458.94 458
10459.91 454
10460.87 464
10461.84 461
10462.80 443
10463.77 452
10464.73 436
10465.70 428
10466.66 458
10467.62 451
10468.59 457
10469.56 426
10470.52 443
10471.49 458
10472.45 468
10473.42 446
10474.38 465
10475.35 447
10476.31 461
10477.28 469
10478.24 465
10479.21 474
10480.17 486
10481.14 476
10482.10 474
10483.07 467
10484.04 452
10485.00 476
10485.97 467
10486.93 460
10487.90 468
10488.87 456
10489.83 467
10490.80 454
10491.76 429
10492.73 480
10493.70 493
10494.66 476
10495.63 444
10496.60 452
10497.56 477
10498.53 455
10499.49 440
10500.46 470
10501.43 498
10502.39 463
10503.36 482
10504.33 467
10505.29 465
10506.26 443
10507.23 473
10508.19 489
10509.16 469
10510.13 425
10511.10 428
10512.06 452
10513.03 473
10514.00 445
10514.96 480
10515.93 473
10516.90 460
10517.87 470
10518.83 467
10519.80 463
10520.77 462
10521.73 489
10522.70 483
10523.67 443
10524.64 430
10525.61 492
10526.57 458
10527.54 451
10528.51 464
10529.48 456
10530.44 480
10531.41 451
10532.38 463
10533.35 447
10534.32 490
10535.28 464
10536.25 472
10537.22 470
10538.19 458
10539.16 482
10540.13 473
10541.09 478
10542.06 486
10543.03 477
10544.00 479
10544.97 471
10545.94 450
10546.90 466
10547.87 468
10548.84 474
10549.81 443
10550.78 459
10551.75 490
10552.72 466
10553.69 459
10554.66 488
10555.62 474
10556.59 467
10557.56 473
10558.53 475
10559.50 502
10560.47 482
10561.44 500
10562.41 490
10563.38 492
10564.35 452
10565.32 508
10566.29 508
10567.26 460
10568.23 477
10569.20 502
10570.17 495
10571.14 507
10572.10 504
10573.07 512
10574.04 501
10575.01 486
10575.98 520
10576.95 502
10577.92 478
10578.89 490
10579.86 498
10580.84 517
10581.81 496
10582.78 498
10583.75 534
10584.72 523
10585.69 514
10586.66 524
10587.63 532
10588.60 528
10589.57 501
10590.54 547
10591.51 511
10592.48 520
10593.45 504
10594.42 524
10595.39 535
10596.36 533
10597.34 523
10598.31 535
10599.28 540
10600.25 526
10601.22 552
10602.19 563
10603.16 562
10604.13 545
10605.10 576
10606.08 595
10607.05 545
10608.02 604
10608.99 628
10609.96 596
10610.93 597
10611.90 584
10612.88 602
10613.85 550
10614.82 579
10615.79 579
10616.76 585
10617.74 569
10618.71 527
10619.68 553
10620.65 530
10621.62 543
10622.60 534
10623.57 556
10624.54 531
10625.51 539
10626.48 499
10627.46 539
10628.43 500
10629.40 507
10630.37 539
10631.35 529
10632.32 527
10633.29 537
10634.26 574
10635.24 539
10636.21 527
10637.18 558
10638.16 559
10639.13 558
10640.10 547
10641.07 554
10642.05 568
10643.02 548
10643.99 516
10644.97 510
10645.94 534
10646.91 527
10647.89 523
10648.86 527
10649.83 492
10650.81 513
10651.78 516
10652.75 530
10653.73 519
10654.70 478
10655.67 516
10656.65 491
10657.62 490
10658.59 485
10659.57 500
10660.54 512
10661.52 502
10662.49 494
10663.46 489
10664.44 490
10665.41 491
10666.39 492
10667.36 510
10668.33 511
10669.31 510
10670.28 529
10671.26 478
10672.23 496
10673.21 489
10674.18 509
10675.16 528
10676.13 511
10677.10 510
10678.08 522
10679.05 503
10680.03 491
10681.00 506
10681.98 508
10682.95 501
10683.93 532
10684.90 529
10685.88 493
10686.85 478
10687.83 495
10688.80 528
10689.78 520
10690.75 506
10691.73 531
10692.70 545
10693.68 508
10694.66 538
10695.63 528
10696.61 481
10697.58 507
10698.56 522
10699.53 536
10700.51 523
10701.48 508
10702.46 540
10703.44 539
10704.41 523
10705.39 519
10706.36 509
10707.34 516
10708.32 496
10709.29 513
10710.27 512
10711.24 508
10712.22 530
10713.20 540
10714.17 498
10715.15 498
10716.13 514
10717.10 515
10718.08 520
10719.05 528
10720.03 520
10721.01 515
10721.98 526
10722.96 528
10723.94 511
10724.91 536
10725.89 527
10726.87 531
10727.85 561
10728.82 556
10729.80 504
10730.78 533
10731.75 552
10732.73 585
10733.71 548
10734.69 520
10735.66 535
10736.64 548
10737.62 555
10738.59 535
10739.57 585
10740.55 581
10741.53 549
10742.50 564
10743.48 584
10744.46 575
10745.44 578
10746.42 577
10747.39 573
10748.37 562
10749.35 573
10750.33 591
10751.30 582
10752.28 564
10753.26 564
10754.24 582
10755.22 600
10756.20 604
10757.17 608
10758.15 588
10759.13 578
10760.11 579
10761.09 569
10762.07 592
10763.04 594
10764.02 594
10765.00 625
10765.98 610
10766.96 619
10767.94 622
10768.92 632
10769.90 610
10770.87 638
10771.85 624
10772.83 617
10773.81 604
10774.79 619
10775.77 607
10776.75 626
10777.73 624
10778.71 639
10779.69 642
10780.67 669
10781.64 662
10782.62 611
10783.60 623
10784.58 657
10785.56 644
10786.54 657
10787.52 648
10788.50 646
10789.48 605
10790.46 631
10791.44 637
10792.42 611
10793.40 649
10794.38 648
10795.36 645
10796.34 612
10797.32 628
10798.30 627
10799.28 608
10800.26 620
10801.24 626
10802.22 632
10803.20 632
10804.18 655
10805.16 625
10806.14 617
10807.12 610
10808.10 655
10809.09 651
10810.07 605
10811.05 609
10812.03 631
10813.01 659
10813.99 620
10814.97 608
10815.95 632
10816.93 636
10817.91 649
10818.89 629
10819.87 605
10820.86 626
10821.84 630
10822.82 617
10823.80 634
10824.78 612
10825.76 636
10826.74 639
10827.73 627
10828.71 604
10829.69 642
10830.67 648
10831.65 664
10832.63 682
10833.61 667
10834.60 632
10835.58 676
10836.56 648
10837.54 646
10838.52 665
10839.51 662
10840.49 681
10841.47 676
10842.45 688
10843.43 662
10844.42 663
10845.40 666
10846.38 679
10847.36 688
10848.35 677
10849.33 669
10850.31 714
10851.29 703
10852.28 663
10853.26 682
10854.24 689
10855.22 716
10856.21 714
10857.19 682
10858.17 710
10859.16 710
10860.14 726
10861.12 733
10862.10 703
10863.09 739
10864.07 763
10865.05 729
10866.04 718
10867.02 758
10868.00 778
10868.99 760
10869.97 767
10870.95 757
10871.94 748
10872.92 759
10873.90 746
10874.89 791
10875.87 792
10876.86 799
10877.84 808
10878.82 814
10879.81 827
10880.79 772
10881.77 790
10882.76 798
10883.74 784
10884.73 764
10885.71 792
10886.69 824
10887.68 849
10888.66 834
10889.65 820
10890.63 852
10891.62 839
10892.60 847
10893.58 858
10894.57 858
10895.55 894
10896.54 890
10897.52 868
10898.51 884
10899.49 893
10900.48 893
10901.46 875
10902.45 921
10903.43 899
10904.42 888
10905.40 922
10906.39 927
10907.37 940
10908.36 977
10909.34 955
10910.33 957
10911.31 966
10912.30 1004
10913.28 975
10914.27 999
10915.25 990
10916.24 982
10917.22 1013
10918.21 996
10919.20 1019
10920.18 1034
10921.17 1037
10922.15 1035
10923.14 987
10924.12 1022
10925.11 1018
10926.10 1025
10927.08 1013
10928.07 1049
10929.05 1034
10930.04 1073
10931.03 1050
10932.01 1085
10933.00 1107
10933.99 1079
10934.97 1092
10935.96 1108
10936.94 1105
10937.93 1099
10938.92 1146
10939.90 1170
10940.89 1118
10941.88 1162
10942.86 1164
10943.85 1207
10944.84 1228
10945.82 1204
10946.81 1257
10947.80 1251
10948.79 1266
10949.77 1282
10950.76 1291
10951.75 1325
10952.73 1374
10953.72 1442
10954.71 1444
10955.69 1449
10956.68 1501
10957.67 1567
10958.66 1572
10959.64 1576
10960.63 1574
10961.62 1573
10962.61 1509
10963.59 1481
10964.58 1449
10965.57 1414
10966.56 1343
10967.55 1312
10968.53 1293
10969.52 1283
10970.51 1246
10971.50 1265
10972.49 1289
10973.47 1239
10974.46 1215
10975.45 1205
10976.44 1216
10977.43 1226
10978.41 1221
10979.40 1281
10980.39 1233
10981.38 1275
10982.37 1274
10983.36 1260
10984.34 1337
10985.33 1298
10986.32 1285
10987.31 1324
10988.30 1344
10989.29 1409
10990.28 1375
10991.27 1431
10992.25 1473
10993.24 1526
10994.23 1584
10995.22 1672
10996.21 1741
10997.20 1756
10998.19 1836
10999.18 1819
11000.17 1884
11001.16 1856
11002.15 1843
11003.14 1800
11004.12 1728
11005.11 1654
11006.10 1541
11007.09 1438
11008.08 1377
11009.07 1352
11010.06 1269
11011.05 1229
11012.04 1162
11013.03 1119
11014.02 1118
11015.01 1098
11016.00 1077
11016.99 1061
11017.98 1037
11018.97 1035
11019.96 1002
11020.95 1036
11021.94 978
11022.93 973
11023.92 989
11024.91 957
11025.90 971
11026.89 972
11027.88 974
11028.88 962
11029.87 971
11030.86 969
11031.85 952
11032.84 934
11033.83 932
11034.82 909
11035.81 903
11036.80 930
11037.79 938
11038.78 940
11039.77 930
11040.77 901
11041.76 922
11042.75 900
11043.74 883
11044.73 869
11045.72 864
11046.71 886
11047.70 895
11048.70 897
11049.69 864
11050.68 849
11051.67 850
11052.66 863
11053.65 857
11054.65 849
11055.64 886
11056.63 872
11057.62 910
11058.61 885
11059.60 864
11060.60 881
11061.59 887
11062.58 883
11063.57 860
11064.56 860
11065.56 918
11066.55 897
11067.54 877
11068.53 859
11069.53 876
11070.52 862
11071.51 844
11072.50 888
11073.50 850
11074.49 865
11075.48 889
11076.47 896
11077.47 877
11078.46 882
11079.45 848
11080.45 885
11081.44 864
11082.43 857
11083.42 850
11084.42 857
11085.41 846
11086.40 845
11087.40 831
11088.39 835
11089.38 839
11090.38 853
11091.37 814
11092.36 822
11093.36 826
11094.35 805
11095.34 790
11096.34 795
11097.33 781
11098.32 789
11099.32 774
11100.31 823
11101.31 801
11102.30 780
11103.29 789
11104.29 801
11105.28 777
11106.28 765
11107.27 749
11108.26 757
11109.26 738
11110.25 758
11111.25 733
11112.24 737
11113.24 727
11114.23 741
11115.22 736
11116.22 719
11117.21 735
11118.21 733
11119.20 749
11120.20 736
11121.19 736
11122.19 708
11123.18 734
11124.18 732
11125.17 741
11126.17 736
11127.16 756
11128.16 750
11129.15 725
11130.15 706
11131.14 732
11132.14 715
11133.13 713
11134.13 756
11135.12 720
11136.12 704
11137.11 723
11138.11 706
11139.10 679
11140.10 694
11141.09 722
11142.09 724
11143.09 731
11144.08 723
11145.08 695
11146.07 718
11147.07 701
11148.07 702
11149.06 692
11150.06 709
11151.05 697
11152.05 700
11153.05 720
11154.04 690
11155.04 721
11156.03 702
11157.03 684
11158.03 664
11159.02 711
11160.02 702
11161.02 688
11162.01 695
11163.01 683
11164.01 716
11165.00 685
11166.00 690
11167.00 692
11167.99 682
11168.99 663
11169.99 673
11170.98 669
11171.98 700
11172.98 704
11173.97 661
11174.97 659
11175.97 686
11176.97 684
11177.96 703
11178.96 687
11179.96 684
11180.95 689
11181.95 667
11182.95 668
11183.95 652
11184.94 652
11185.94 674
11186.94 667
11187.94 653
11188.94 669
11189.93 668
11190.93 679
11191.93 675
11192.93 689
11193.92 674
11194.92 652
11195.92 661
11196.92 671
11197.92 690
11198.92 643
11199.91 660
11200.91 674
11201.91 636
11202.91 647
11203.91 661
11204.91 672
11205.90 665
11206.90 655
11207.90 662
11208.90 655
11209.90 669
11210.90 707
11211.90 678
11212.89 677
11213.89 681
11214.89 684
11215.89 698
11216.89 650
11217.89 650
11218.89 667
11219.89 659
11220.89 681
11221.89 665
11222.88 659
11223.88 656
11224.88 671
11225.88 668
11226.88 636
11227.88 661
11228.88 622
11229.88 679
11230.88 642
11231.88 660
11232.88 640
11233.88 641
11234.88 627
11235.88 658
11236.88 653
11237.88 643
11238.88 657
11239.88 691
11240.88 694
11241.88 661
11242.88 650
11243.88 663
11244.88 698
11245.88 661
11246.88 651
11247.88 660
11248.88 701
11249.88 710
11250.88 654
11251.88 665
11252.88 694
11253.88 686
11254.88 678
11255.88 683
11256.89 669
11257.89 660
11258.89 674
11259.89 681
11260.89 677
11261.89 656
11262.89 672
11263.89 698
11264.89 649
11265.89 689
11266.90 725
11267.90 698
11268.90 688
11269.90 719
11270.90 729
11271.90 756
11272.90 726
11273.90 734
11274.91 716
11275.91 724
11276.91 725
11277.91 733
11278.91 702
11279.91 730
11280.92 714
11281.92 668
11282.92 689
11283.92 652
11284.92 631
11285.93 683
11286.93 642
11287.93 657
11288.93 606
11289.94 631
11290.94 638
11291.94 631
11292.94 598
11293.94 621
11294.95 599
11295.95 598
11296.95 601
11297.95 597
11298.96 608
11299.96 615
11300.96 630
11301.97 610
11302.97 626
11303.97 593
11304.97 623
11305.98 587
11306.98 591
11307.98 595
11308.99 613
11309.99 620
11310.99 603
11312.00 618
11313.00 611
11314.00 612
11315.01 592
11316.01 617
11317.01 616
11318.02 616
11319.02 633
11320.02 626
11321.03 633
11322.03 615
11323.03 616
11324.04 604
11325.04 602
11326.05 598
11327.05 606
11328.05 605
11329.06 592
11330.06 588
11331.06 602
11332.07 557
11333.07 594
11334.08 578
11335.08 613
11336.09 559
11337.09 567
11338.09 583
11339.10 602
11340.10 594
11341.11 570
11342.11 610
11343.12 590
11344.12 595
11345.13 571
11346.13 604
11347.14 570
11348.14 591
11349.15 564
11350.15 547
11351.16 541
11352.16 569
11353.17 558
11354.17 551
11355.18 540
11356.18 532
11357.19 574
11358.19 551
11359.20 554
11360.20 552
11361.21 560
11362.21 559
11363.22 559
11364.22 551
11365.23 546
11366.23 507
11367.24 516
11368.25 531
11369.25 538
11370.26 518
11371.26 528
11372.27 537
11373.28 497
11374.28 481
11375.29 498
11376.29 500
11377.30 512
11378.31 519
11379.31 500
11380.32 499
11381.32 504
11382.33 526
11383.34 503
11384.34 500
11385.35 492
11386.36 482
11387.36 509
11388.37 491
11389.38 514
11390.38 506
11391.39 531
11392.40 503
11393.40 509
11394.41 514
11395.42 519
11396.42 493
11397.43 521
11398.44 505
11399.44 506
11400.45 480
11401.46 516
11402.47 510
11403.47 488
11404.48 497
11405.49 488
11406.50 517
11407.50 510
11408.51 517
11409.52 486
11410.53 499
11411.53 506
11412.54 520
11413.55 511
11414.56 488
11415.56 483
11416.57 497
11417.58 520
11418.59 525
11419.60 479
11420.60 490
11421.61 504
11422.62 507
11423.63 507
11424.64 473
11425.64 486
11426.65 495
11427.66 481
11428.67 477
11429.68 468
11430.69 476
11431.70 482
11432.70 481
11433.71 466
11434.72 462
11435.73 492
11436.74 489
11437.75 455
11438.76 476
11439.76 468
11440.77 517
11441.78 460
11442.79 461
11443.80 462
11444.81 491
11445.82 509
11446.83 493
11447.84 459
11448.85 464
11449.86 469
11450.87 464
11451.87 496
11452.88 448
11453.89 465
11454.90 466
11455.91 462
11456.92 453
11457.93 456
11458.94 455
11459.95 459
11460.96 459
11461.97 460
11462.98 460
11463.99 499
11465.00 465
11466.01 455
11467.02 457
11468.03 450
11469.04 456
11470.05 453
11471.06 458
11472.07 459
11473.08 459
11474.09 450
11475.10 443
11476.11 445
11477.12 413
11478.13 435
11479.15 446
11480.16 434
11481.17 448
11482.18 431
11483.19 434
11484.20 455
11485.21 420
11486.22 464
11487.23 456
11488.24 426
11489.25 440
11490.26 449
11491.28 427
11492.29 434
11493.30 440
11494.31 425
11495.32 426
11496.33 468
11497.34 458
11498.36 437
11499.37 430
11500.38 446
11501.39 465
11502.40 421
11503.41 451
11504.42 418
11505.44 425
11506.45 441
11507.46 421
11508.47 423
11509.48 435
11510.50 433
11511.51 443
11512.52 424
11513.53 439
11514.54 442
11515.56 416
11516.57 459
11517.58 438
11518.59 421
11519.61 426
11520.62 451
11521.63 464
11522.64 435
11523.66 443
11524.67 416
11525.68 445
11526.69 455
11527.71 455
11528.72 464
11529.73 437
11530.75 423
11531.76 451
11532.77 435
11533.78 468
11534.80 452
11535.81 475
11536.82 447
11537.84 455
11538.85 460
11539.86 471
11540.88 463
11541.89 476
11542.90 440
11543.92 468
11544.93 464
11545.94 470
11546.96 455
11547.97 414
11548.98 426
11550.00 441
11551.01 462
11552.03 449
11553.04 401
11554.05 415
11555.07 431
11556.08 444
11557.10 415
11558.11 410
11559.12 405
11560.14 435
11561.15 426
11562.17 412
11563.18 420
11564.20 404
11565.21 416
11566.22 430
11567.24 423
11568.25 412
11569.27 387
11570.28 414
11571.30 410
11572.31 415
11573.33 390
11574.34 425
11575.36 440
11576.37 388
11577.39 396
11578.40 416
11579.42 421
11580.43 419
11581.45 424
11582.46 396
11583.48 413
11584.49 395
11585.51 404
11586.52 403
11587.54 397
11588.55 393
11589.57 432
11590.58 426
11591.60 405
11592.61 415
11593.63 424
11594.65 425
11595.66 398
11596.68 400
11597.69 419
11598.71 419
11599.73 395
11600.74 413
11601.76 385
11602.77 394
11603.79 411
11604.81 431
11605.82 420
11606.84 419
11607.85 418
11608.87 416
11609.89 418
11610.90 421
11611.92 410
11612.94 403
11613.95 429
11614.97 413
11615.99 409
11617.00 434
11618.02 423
11619.04 412
11620.05 420
11621.07 401
11622.09 381
11623.10 416
11624.12 405
11625.14 400
11626.15 407
11627.17 418
11628.19 451
11629.21 413
11630.22 417
11631.24 407
11632.26 443
11633.28 425
11634.29 415
11635.31 431
11636.33 415
11637.34 441
11638.36 411
11639.38 400
11640.40 419
11641.42 420
11642.43 434
11643.45 416
11644.47 413
11645.49 420
11646.50 405
11647.52 396
11648.54 399
11649.56 413
11650.58 429
11651.60 425
11652.61 433
11653.63 429
11654.65 410
11655.67 409
11656.69 432
11657.71 429
11658.72 401
11659.74 403
11660.76 423
11661.78 448
11662.80 424
11663.82 435
11664.84 433
11665.85 450
11666.87 444
11667.89 428
11668.91 420
11669.93 427
11670.95 434
11671.97 444
11672.99 433
11674.01 437
11675.03 430
11676.05 434
11677.06 416
11678.08 429
11679.10 439
11680.12 464
11681.14 418
11682.16 425
11683.18 401
11684.20 421
11685.22 434
11686.24 428
11687.26 436
11688.28 447
11689.30 448
11690.32 424
11691.34 456
11692.36 427
11693.38 427
11694.40 434
11695.42 444
11696.44 442
11697.46 427
11698.48 439
11699.50 436
11700.52 458
11701.54 438
11702.56 468
11703.58 459
11704.60 432
11705.62 462
11706.64 455
11707.66 491
11708.68 436
11709.71 451
11710.73 475
11711.75 485
11712.77 461
11713.79 450
11714.81 446
11715.83 465
11716.85 474
11717.87 460
11718.89 455
11719.91 456
11720.94 480
11721.96 474
11722.98 490
11724.00 473
11725.02 477
11726.04 490
11727.06 467
11728.09 458
11729.11 486
11730.13 510
11731.15 489
11732.17 464
11733.19 496
11734.22 482
11735.24 488
11736.26 478
11737.28 484
11738.30 466
11739.33 500
11740.35 486
11741.37 512
11742.39 512
11743.41 514
11744.44 522
11745.46 510
11746.48 522
11747.50 486
11748.53 485
11749.55 499
11750.57 496
11751.59 530
11752.62 484
11753.64 516
11754.66 503
11755.68 488
11756.71 512
11757.73 519
11758.75 528
11759.77 535
11760.80 545
11761.82 538
11762.84 546
11763.87 516
11764.89 570
11765.91 539
11766.94 543
11767.96 534
11768.98 550
11770.01 523
11771.03 560
11772.05 536
11773.08 537
11774.10 537
11775.12 568
11776.15 564
11777.17 541
11778.19 529
11779.22 573
11780.24 591
11781.27 568
11782.29 581
11783.31 583
11784.34 581
11785.36 576
11786.39 568
11787.41 597
11788.43 599
11789.46 609
11790.48 595
11791.51 564
11792.53 580
11793.56 587
11794.58 585
11795.60 616
11796.63 625
11797.65 617
11798.68 616
11799.70 605
11800.73 593
11801.75 601
11802.78 615
11803.80 630
11804.83 635
11805.85 636
11806.88 602
11807.90 618
11808.93 642
11809.95 661
11810.98 648
11812.00 621
11813.03 670
11814.05 649
11815.08 636
11816.10 639
11817.13 666
11818.15 658
11819.18 681
11820.20 678
11821.23 694
11822.26 687
11823.28 673
11824.31 671
11825.33 684
11826.36 711
11827.38 705
11828.41 705
11829.44 670
11830.46 703
11831.49 716
11832.51 685
11833.54 708
11834.57 728
11835.59 723
11836.62 731
11837.65 749
11838.67 719
11839.70 732
11840.72 759
11841.75 751
11842.78 738
11843.80 815
11844.83 799
11845.86 763
11846.88 761
11847.91 788
11848.94 795
11849.96 819
11850.99 830
11852.02 825
11853.05 802
11854.07 808
11855.10 836
11856.13 806
11857.15 875
11858.18 847
11859.21 877
11860.24 860
11861.26 877
11862.29 892
11863.32 870
11864.34 868
11865.37 880
11866.40 864
11867.43 884
11868.46 857
11869.48 909
11870.51 919
11871.54 903
11872.57 917
11873.59 930
11874.62 966
11875.65 946
11876.68 944
11877.71 940
11878.73 957
11879.76 984
11880.79 999
11881.82 1002
11882.85 1009
11883.87 1012
11884.90 1005
11885.93 1058
11886.96 1081
11887.99 1073
11889.02 1035
11890.05 1073
11891.07 1085
11892.10 1094
11893.13 1109
11894.16 1110
11895.19 1140
11896.22 1158
11897.25 1179
11898.28 1228
11899.30 1243
11900.33 1308
11901.36 1324
11902.39 1329
11903.42 1328
11904.45 1332
11905.48 1383
11906.51 1367
11907.54 1337
11908.57 1299
11909.60 1325
11910.63 1281
11911.66 1254
11912.69 1240
11913.71 1214
11914.74 1209
11915.77 1223
11916.80 1212
11917.83 1171
11918.86 1182
11919.89 1171
11920.92 1236
11921.95 1212
11922.98 1245
11924.01 1251
11925.04 1320
11926.07 1321
11927.10 1337
11928.13 1364
11929.16 1420
11930.19 1439
11931.22 1424
11932.25 1388
11933.29 1400
11934.32 1385
11935.35 1356
11936.38 1334
11937.41 1296
11938.44 1268
11939.47 1270
11940.50 1233
11941.53 1162
11942.56 1129
11943.59 1107
11944.62 1106
11945.65 1079
11946.69 1070
11947.72 1038
11948.75 983
11949.78 1022
11950.81 1008
11951.84 1029
11952.87 1016
11953.90 1016
11954.93 999
11955.97 993
11957.00 1002
11958.03 1001
11959.06 1008
11960.09 1020
11961.12 1005
11962.16 990
11963.19 1030
11964.22 1028
11965.25 976
11966.28 1014
11967.31 1047
11968.35 1001
11969.38 1016
11970.41 1023
11971.44 1023
11972.47 957
11973.51 1016
11974.54 1021
11975.57 1054
11976.60 1003
11977.64 1037
11978.67 1037
11979.70 1034
11980.73 1032
11981.77 1062
11982.80 1067
11983.83 1066
11984.86 1093
11985.90 1068
11986.93 1095
11987.96 1043
11988.99 1084
11990.03 1112
11991.06 1108
11992.09 1083
11993.13 1092
11994.16 1127
11995.19 1096
11996.23 1126
11997.26 1097
11998.29 1126
11999.33 1148
12000.36 1123
12001.39 1143
12002.43 1135
12003.46 1152
12004.49 1185
12005.53 1138
12006.56 1180
12007.59 1175
12008.63 1185
12009.66 1204
12010.69 1158
12011.73 1192
12012.76 1224
12013.80 1247
12014.83 1220
12015.86 1261
12016.90 1234
12017.93 1238
12018.97 1278
12020.00 1258
12021.03 1278
12022.07 1271
12023.10 1263
12024.14 1275
12025.17 1270
12026.21 1241
12027.24 1237
12028.28 1282
12029.31 1237
12030.34 1259
12031.38 1264
12032.41 1269
12033.45 1227
12034.48 1238
12035.52 1268
12036.55 1210
12037.59 1248
12038.62 1252
12039.66 1260
12040.69 1244
12041.73 1244
12042.76 1275
12043.80 1284
12044.83 1251
12045.87 1228
12046.90 1223
12047.94 1236
12048.98 1227
12050.01 1237
12051.05 1271
12052.08 1276
12053.12 1289
12054.15 1285
12055.19 1306
12056.22 1277
12057.26 1283
12058.30 1273
12059.33 1272
12060.37 1252
12061.40 1277
12062.44 1237
12063.48 1213
12064.51 1153
12065.55 1126
12066.58 1150
12067.62 1141
12068.66 1115
12069.69 1087
12070.73 1089
12071.77 1083
12072.80 1064
12073.84 1040
12074.88 1082
12075.91 1021
12076.95 1061
12077.99 1057
12079.02 1045
12080.06 1027
12081.10 1032
12082.13 1051
12083.17 1065
12084.21 1015
12085.24 1017
12086.28 1052
12087.32 1063
12088.35 1048
12089.39 1039
12090.43 1074
12091.47 1057
12092.50 1074
12093.54 1051
12094.58 1049
12095.62 1069
12096.65 1051
12097.69 1109
12098.73 1084
12099.77 1098
12100.80 1088
12101.84 1100
12102.88 1080
12103.92 1067
12104.95 1090
12105.99 1060
12107.03 1045
12108.07 1053
12109.11 1040
12110.14 1022
12111.18 989
12112.22 960
12113.26 941
12114.30 908
12115.34 909
12116.37 878
12117.41 911
12118.45 859
12119.49 851
12120.53 881
12121.57 905
12122.60 869
12123.64 867
12124.68 822
12125.72 810
12126.76 825
12127.80 819
12128.84 859
12129.88 831
12130.91 827
12131.95 812
12132.99 840
12134.03 815
12135.07 794
12136.11 814
12137.15 830
12138.19 821
12139.23 823
12140.27 805
12141.31 809
12142.35 790
12143.39 779
12144.43 810
12145.46 805
12146.50 813
12147.54 807
12148.58 790
12149.62 828
12150.66 757
12151.70 770
12152.74 797
12153.78 785
12154.82 762
12155.86 749
12156.90 748
12157.94 774
12158.98 764
12160.02 755
12161.06 744
12162.10 762
12163.14 702
12164.18 718
12165.23 714
12166.27 700
12167.31 720
12168.35 757
12169.39 737
12170.43 741
12171.47 700
12172.51 726
12173.55 688
12174.59 698
12175.63 696
12176.67 726
12177.71 717
12178.75 699
12179.80 676
12180.84 699
12181.88 706
12182.92 666
12183.96 663
12185.00 682
12186.04 691
12187.08 650
12188.13 682
12189.17 662
12190.21 707
12191.25 727
12192.29 692
12193.33 673
12194.37 653
12195.42 668
12196.46 660
12197.50 678
12198.54 674
12199.58 686
12200.63 686
12201.67 659
12202.71 631
12203.75 633
12204.79 662
12205.84 672
12206.88 657
12207.92 657
12208.96 626
12210.01 664
12211.05 617
12212.09 635
12213.13 641
12214.17 643
12215.22 636
12216.26 613
12217.30 617
12218.35 619
12219.39 603
12220.43 610
12221.47 606
12222.52 606
12223.56 611
12224.60 593
12225.65 620
12226.69 583
12227.73 582
12228.77 587
12229.82 597
12230.86 606
12231.90 570
12232.95 610
12233.99 572
12235.03 581
12236.08 594
12237.12 571
12238.16 574
12239.21 579
12240.25 592
12241.30 602
12242.34 602
12243.38 584
12244.43 569
12245.47 576
12246.51 574
12247.56 570
12248.60 585
12249.65 559
12250.69 555
12251.73 567
12252.78 583
12253.82 556
12254.87 559
12255.91 546
12256.96 559
12258.00 577
12259.04 582
12260.09 536
12261.13 556
12262.18 568
12263.22 554
12264.27 567
12265.31 554
12266.36 537
12267.40 529
12268.45 530
12269.49 527
12270.54 537
12271.58 530
12272.63 548
12273.67 518
12274.72 533
12275.76 499
12276.81 508
12277.85 514
12278.90 517
12279.94 513
12280.99 537
12282.03 508
12283.08 490
12284.12 525
12285.17 512
12286.22 521
12287.26 504
12288.31 499
12289.35 503
12290.40 508
12291.44 461
12292.49 507
12293.54 493
12294.58 513
12295.63 518
12296.67 471
12297.72 474
12298.77 473
12299.81 489
12300.86 512
12301.90 511
12302.95 472
12304.00 510
12305.04 468
12306.09 485
12307.14 472
12308.18 480
12309.23 501
12310.28 532
12311.32 509
12312.37 520
12313.42 487
12314.46 497
12315.51 507
12316.56 509
12317.60 492
12318.65 491
12319.70 506
12320.74 475
12321.79 476
12322.84 497
12323.89 492
12324.93 489
12325.98 496
12327.03 492
12328.08 470
12329.12 485
12330.17 453
12331.22 475
12332.27 506
12333.31 502
12334.36 476
12335.41 480
12336.46 479
12337.50 479
12338.55 485
12339.60 463
12340.65 467
12341.70 464
12342.74 492
12343.79 480
12344.84 447
12345.89 457
12346.94 466
12347.98 500
12349.03 469
12350.08 472
12351.13 488
12352.18 502
12353.23 491
12354.27 469
12355.32 481
12356.37 500
12357.42 491
12358.47 469
12359.52 462
12360.57 480
12361.61 479
12362.66 487
12363.71 484
12364.76 478
12365.81 467
12366.86 495
12367.91 505
12368.96 475
12370.01 460
12371.06 491
12372.11 514
12373.15 490
12374.20 463
12375.25 503
12376.30 511
12377.35 493
12378.40 480
12379.45 474
12380.50 506
12381.55 494
12382.60 502
12383.65 489
12384.70 487
12385.75 501
12386.80 493
12387.85 501
12388.90 496
12389.95 491
12391.00 510
12392.05 490
12393.10 486
12394.15 423
12395.20 489
12396.25 491
12397.30 488
12398.35 493
12399.40 492
12400.45 496
12401.50 503
12402.55 491
12403.60 490
12404.65 511
12405.70 515
12406.75 491
12407.81 509
12408.86 481
12409.91 496
12410.96 511
12412.01 516
12413.06 475
12414.11 499
12415.16 526
12416.21 491
12417.26 487
12418.32 476
12419.37 501
12420.42 510
12421.47 492
12422.52 545
12423.57 517
12424.62 518
12425.68 510
12426.73 517
12427.78 537
12428.83 507
12429.88 504
12430.93 533
12431.99 517
12433.04 513
12434.09 513
12435.14 538
12436.19 531
12437.24 516
12438.30 501
12439.35 490
12440.40 526
12441.45 525
12442.51 547
12443.56 526
12444.61 506
12445.66 474
12446.71 541
12447.77 540
12448.82 528
12449.87 513
12450.92 540
12451.98 553
12453.03 537
12454.08 548
12455.14 535
12456.19 580
12457.24 567
12458.29 573
12459.35 578
12460.40 558
12461.45 598
12462.51 580
12463.56 587
12464.61 592
12465.67 597
12466.72 627
12467.77 648
12468.83 644
12469.88 667
12470.93 668
12471.99 679
12473.04 725
12474.09 718
12475.15 725
12476.20 734
12477.25 729
12478.31 758
12479.36 708
12480.42 695
12481.47 726
12482.52 698
12483.58 691
12484.63 651
12485.69 648
12486.74 611
12487.79 616
12488.85 624
12489.90 609
12490.96 605
12492.01 585
12493.06 603
12494.12 609
12495.17 562
12496.23 562
12497.28 571
12498.34 583
12499.39 583
12500.45 581
12501.50 577
12502.56 568
12503.61 588
12504.67 599
12505.72 595
12506.78 577
12507.83 590
12508.89 606
12509.94 619
12511.00 586
12512.05 607
12513.11 606
12514.16 616
12515.22 588
12516.27 567
12517.33 595
12518.38 589
12519.44 595
12520.49 568
12521.55 578
12522.60 588
12523.66 589
12524.72 576
12525.77 580
12526.83 554
12527.88 595
12528.94 603
12530.00 597
12531.05 584
12532.11 609
12533.16 636
12534.22 615
12535.28 610
12536.33 612
12537.39 641
12538.44 637
12539.50 614
12540.56 619
12541.61 634
12542.67 655
12543.73 666
12544.78 668
12545.84 669
12546.90 686
12547.95 686
12549.01 687
12550.07 726
12551.12 718
12552.18 723
12553.24 730
12554.29 696
12555.35 684
12556.41 700
12557.47 712
12558.52 650
12559.58 656
12560.64 630
12561.69 647
12562.75 639
12563.81 640
12564.87 630
12565.92 593
12566.98 591
12568.04 599
12569.10 591
12570.15 590
12571.21 587
12572.27 589
12573.33 609
12574.38 591
12575.44 605
12576.50 585
12577.56 618
12578.62 605
12579.67 599
12580.73 588
12581.79 597
12582.85 586
12583.91 579
12584.96 577
12586.02 581
12587.08 591
12588.14 610
12589.20 592
12590.26 572
12591.32 606
12592.37 548
12593.43 584
12594.49 592
12595.55 604
12596.61 598
12597.67 573
12598.73 561
12599.78 581
12600.84 606
12601.90 581
12602.96 606
12604.02 611
12605.08 596
12606.14 577
12607.20 589
12608.26 594
12609.32 600
12610.38 609
12611.44 595
12612.49 610
12613.55 611
12614.61 597
12615.67 617
12616.73 605
12617.79 640
12618.85 626
12619.91 627
12620.97 632
12622.03 618
12623.09 621
12624.15 633
12625.21 669
12626.27 638
12627.33 655
12628.39 619
12629.45 652
12630.51 643
12631.57 668
12632.63 652
12633.69 635
12634.75 640
12635.81 640
12636.87 623
12637.93 636
12638.99 614
12640.05 596
12641.12 592
12642.18 585
12643.24 584
12644.30 573
12645.36 571
12646.42 567
12647.48 600
12648.54 576
12649.60 560
12650.66 559
12651.72 586
12652.78 581
12653.85 566
12654.91 552
12655.97 555
12657.03 575
12658.09 584
12659.15 570
12660.21 550
12661.28 570
12662.34 572
12663.40 576
12664.46 557
12665.52 556
12666.58 534
12667.64 569
12668.71 587
12669.77 575
12670.83 571
12671.89 563
12672.95 593
12674.02 561
12675.08 582
12676.14 571
12677.20 578
12678.26 562
12679.33 590
12680.39 559
12681.45 563
12682.51 534
12683.58 574
12684.64 554
12685.70 561
12686.76 597
12687.83 563
12688.89 546
12689.95 558
12691.01 575
12692.08 568
12693.14 558
12694.20 564
12695.27 568
12696.33 564
12697.39 573
12698.45 551
12699.52 554
12700.58 566
12701.64 582
12702.71 570
12703.77 566
12704.83 584
12705.90 588
12706.96 569
12708.02 549
12709.09 601
12710.15 586
12711.21 581
12712.28 565
12713.34 559
12714.40 555
12715.47 574
12716.53 559
12717.60 584
12718.66 560
12719.72 574
12720.79 548
12721.85 558
12722.92 563
12723.98 560
12725.04 573
12726.11 548
12727.17 559
12728.24 572
12729.30 566
12730.37 573
12731.43 584
12732.49 572
12733.56 619
12734.62 578
12735.69 603
12736.75 584
12737.82 564
12738.88 552
12739.95 544
12741.01 582
12742.08 564
12743.14 562
12744.21 577
12745.27 569
12746.34 544
12747.40 578
12748.47 543
12749.53 572
12750.60 558
12751.66 562
12752.73 562
12753.79 568
12754.86 560
12755.92 535
12756.99 569
12758.05 532
12759.12 572
12760.18 566
12761.25 569
12762.32 539
12763.38 578
12764.45 583
12765.51 555
12766.58 540
12767.65 528
12768.71 535
12769.78 553
12770.84 551
12771.91 529
12772.98 523
12774.04 511
12775.11 537
12776.17 529
12777.24 537
12778.31 513
12779.37 510
12780.44 524
12781.51 554
12782.57 523
12783.64 524
12784.71 520
12785.77 542
12786.84 531
12787.91 537
12788.97 535
12790.04 523
12791.11 516
12792.17 535
12793.24 516
12794.31 478
12795.37 526
12796.44 520
12797.51 546
12798.58 517
12799.64 516
12800.71 513
12801.78 546
12802.85 525
12803.91 515
12804.98 541
12806.05 560
12807.12 563
12808.18 557
12809.25 533
12810.32 509
12811.39 562
12812.45 562
12813.52 567
12814.59 533
12815.66 571
12816.73 569
12817.79 569
12818.86 532
12819.93 547
12821.00 571
12822.07 576
12823.13 565
12824.20 550
12825.27 524
12826.34 549
12827.41 570
12828.48 579
12829.54 560
12830.61 534
12831.68 543
12832.75 570
12833.82 545
12834.89 550
12835.96 527
12837.02 539
12838.09 534
12839.16 513
12840.23 511
12841.30 509
12842.37 477
12843.44 483
12844.51 492
12845.58 490
12846.65 480
12847.72 487
12848.78 468
12849.85 464
12850.92 451
12851.99 487
12853.06 447
12854.13 477
12855.20 436
12856.27 443
12857.34 448
12858.41 455
12859.48 464
12860.55 440
12861.62 460
12862.69 422
12863.76 464
12864.83 424
12865.90 412
12866.97 433
12868.04 460
12869.11 428
12870.18 449
12871.25 445
12872.32 421
12873.39 433
12874.46 419
12875.53 449
12876.60 431
12877.67 429
12878.74 419
12879.81 440
12880.88 415
12881.95 433
12883.03 411
12884.10 403
12885.17 413
12886.24 434
12887.31 396
12888.38 426
12889.45 415
12890.52 405
12891.59 417
12892.66 423
12893.74 407
12894.81 428
12895.88 439
12896.95 411
12898.02 415
12899.09 408
12900.16 435
12901.23 421
12902.31 394
12903.38 387
12904.45 432
12905.52 440
12906.59 369
12907.66 385
12908.74 406
12909.81 428
12910.88 439
12911.95 420
12913.02 403
12914.10 414
12915.17 401
12916.24 389
12917.31 420
12918.38 388
12919.46 360
12920.53 409
12921.60 391
12922.67 390
12923.75 372
12924.82 371
12925.89 397
12926.96 432
12928.04 407
12929.11 388
12930.18 420
12931.25 410
12932.33 405
12933.40 394
12934.47 399
12935.55 411
12936.62 421
12937.69 368
12938.76 366
12939.84 399
12940.91 415
12941.98 388
12943.06 386
12944.13 391
12945.20 379
12946.28 401
12947.35 383
12948.42 360
12949.50 368
12950.57 401
12951.64 369
12952.72 402
12953.79 342
12954.87 392
12955.94 381
12957.01 373
12958.09 391
12959.16 400
12960.23 403
12961.31 395
12962.38 393
12963.46 383
12964.53 383
12965.60 384
12966.68 392
12967.75 388
12968.83 408
12969.90 382
12970.98 402
12972.05 375
12973.13 354
12974.20 368
12975.27 380
12976.35 382
12977.42 386
12978.50 369
12979.57 373
12980.65 399
12981.72 396
12982.80 382
12983.87 373
12984.95 388
12986.02 387
12987.10 367
12988.17 358
12989.25 371
12990.32 365
12991.40 381
12992.47 377
12993.55 382
12994.62 394
12995.70 365
12996.77 378
12997.85 378
12998.93 364
13000.00 382
13001.08 395
13002.15 375
13003.23 374
13004.30 367
13005.38 378
13006.46 394
13007.53 379
13008.61 378
13009.68 363
13010.76 368
13011.84 378
13012.91 373
13013.99 365
13015.06 401
13016.14 389
13017.22 393
13018.29 392
13019.37 376
13020.45 381
13021.52 348
13022.60 387
13023.68 369
13024.75 396
13025.83 360
13026.91 387
13027.98 366
13029.06 381
13030.14 370
13031.21 358
13032.29 384
13033.37 407
13034.44 382
13035.52 386
13036.60 379
13037.67 382
13038.75 380
13039.83 371
13040.91 377
13041.98 362
13043.06 378
13044.14 386
13045.22 368
13046.29 370
13047.37 380
13048.45 371
13049.53 390
13050.60 387
13051.68 361
13052.76 359
13053.84 388
13054.91 391
13055.99 390
13057.07 378
13058.15 382
13059.23 419
13060.30 388
13061.38 375
13062.46 386
13063.54 384
13064.62 376
13065.70 367
13066.77 367
13067.85 377
13068.93 383
13070.01 394
13071.09 384
13072.17 371
13073.25 357
13074.32 364
13075.40 410
13076.48 398
13077.56 384
13078.64 390
13079.72 409
13080.80 414
13081.88 410
13082.95 413
13084.03 376
13085.11 403
13086.19 400
13087.27 383
13088.35 404
13089.43 370
13090.51 381
13091.59 375
13092.67 360
13093.75 390
13094.83 383
13095.91 403
13096.99 371
13098.07 370
13099.15 381
13100.22 410
13101.30 390
13102.38 392
13103.46 396
13104.54 398
13105.62 396
13106.70 402
13107.78 427
13108.86 414
13109.94 410
13111.02 397
13112.10 397
13113.19 385
13114.27 407
13115.35 419
13116.43 381
13117.51 394
13118.59 365
13119.67 391
13120.75 402
13121.83 403
13122.91 404
13123.99 421
13125.07 404
13126.15 427
13127.23 414
13128.31 410
13129.39 379
13130.48 408
13131.56 423
13132.64 411
13133.72 380
13134.80 400
13135.88 405
13136.96 410
13138.04 408
13139.12 419
13140.21 422
13141.29 422
13142.37 427
13143.45 403
13144.53 399
13145.61 416
13146.70 425
13147.78 421
13148.86 421
13149.94 413
13151.02 457
13152.10 434
13153.19 429
13154.27 427
13155.35 434
13156.43 460
13157.51 433
13158.60 441
13159.68 439
13160.76 429
13161.84 436
13162.93 444
13164.01 439
13165.09 435
13166.17 432
13167.25 444
13168.34 465
13169.42 460
13170.50 447
13171.59 455
13172.67 457
13173.75 439
13174.83 435
13175.92 462
13177.00 484
13178.08 470
13179.17 456
13180.25 471
13181.33 478
13182.41 453
13183.50 476
13184.58 488
13185.66 458
13186.75 473
13187.83 449
13188.91 469
13190.00 471
13191.08 498
13192.16 468
13193.25 486
13194.33 482
13195.42 490
13196.50 500
13197.58 469
13198.67 497
13199.75 486
13200.83 465
13201.92 467
13203.00 490
13204.09 499
13205.17 513
13206.25 501
13207.34 495
13208.42 505
13209.51 497
13210.59 487
13211.68 517
13212.76 482
13213.84 484
13214.93 505
13216.01 523
13217.10 495
13218.18 498
13219.27 503
13220.35 512
13221.44 517
13222.52 521
13223.61 555
13224.69 500
13225.78 553
13226.86 533
13227.95 549
13229.03 568
13230.12 538
13231.20 555
13232.29 551
13233.37 544
13234.46 561
13235.54 540
13236.63 532
13237.71 524
13238.80 561
13239.88 565
13240.97 535
13242.05 545
13243.14 552
13244.23 558
13245.31 545
13246.40 555
13247.48 563
13248.57 576
13249.65 568
13250.74 559
13251.83 571
13252.91 574
13254.00 606
13255.08 584
13256.17 599
13257.26 582
13258.34 612
13259.43 584
13260.52 573
13261.60 598
13262.69 577
13263.77 620
13264.86 609
13265.95 609
13267.03 617
13268.12 600
13269.21 615
13270.29 643
13271.38 643
13272.47 623
13273.55 589
13274.64 631
13275.73 665
13276.82 648
13277.90 665
13278.99 665
13280.08 656
13281.16 669
13282.25 654
13283.34 661
13284.43 649
13285.51 642
13286.60 694
13287.69 713
13288.78 704
13289.86 653
13290.95 714
13292.04 707
13293.13 691
13294.21 723
13295.30 706
13296.39 708
13297.48 718
13298.56 717
13299.65 703
13300.74 731
13301.83 745
13302.92 747
13304.00 719
13305.09 748
13306.18 756
13307.27 747
13308.36 742
13309.45 776
13310.53 779
13311.62 759
13312.71 774
13313.80 793
13314.89 782
13315.98 789
13317.07 784
13318.15 774
13319.24 799
13320.33 807
13321.42 827
13322.51 792
13323.60 818
13324.69 812
13325.78 816
13326.87 839
13327.95 834
13329.04 853
13330.13 855
13331.22 869
13332.31 899
13333.40 886
13334.49 861
13335.58 858
13336.67 841
13337.76 854
13338.85 857
13339.94 868
13341.03 877
13342.12 843
13343.21 873
13344.30 886
13345.39 857
13346.48 902
13347.57 873
13348.66 852
13349.75 867
13350.84 874
13351.93 875
13353.02 876
13354.11 862
13355.20 886
13356.29 911
13357.38 897
13358.47 895
13359.56 899
13360.65 955
13361.74 903
13362.83 927
13363.92 939
13365.01 893
13366.10 935
13367.19 965
13368.28 956
13369.37 951
13370.46 942
13371.55 907
13372.65 881
13373.74 854
13374.83 868
13375.92 876
13377.01 902
13378.10 845
13379.19 827
13380.28 840
13381.37 816
13382.47 830
13383.56 792
13384.65 786
13385.74 790
13386.83 806
13387.92 783
13389.01 802
13390.11 777
13391.20 783
13392.29 813
13393.38 782
13394.47 792
13395.56 787
13396.66 773
13397.75 775
13398.84 807
13399.93 796
13401.02 772
13402.12 789
13403.21 795
13404.30 785
13405.39 758
13406.49 754
13407.58 773
13408.67 778
13409.76 781
13410.86 758
13411.95 779
13413.04 779
13414.13 765
13415.23 746
13416.32 765
13417.41 779
13418.50 771
13419.60 793
13420.69 782
13421.78 760
13422.88 777
13423.97 763
13425.06 790
13426.15 771
13427.25 788
13428.34 784
13429.43 788
13430.53 780
13431.62 771
13432.71 795
13433.81 761
13434.90 774
13435.99 743
13437.09 779
13438.18 798
13439.27 780
13440.37 828
13441.46 801
13442.56 795
13443.65 784
13444.74 835
13445.84 799
13446.93 807
13448.03 827
13449.12 830
13450.21 839
13451.31 814
13452.40 844
13453.50 829
13454.59 822
13455.68 856
13456.78 832
13457.87 818
13458.97 815
13460.06 820
13461.16 828
13462.25 838
13463.35 847
13464.44 877
13465.54 888
13466.63 890
13467.73 860
13468.82 875
13469.91 860
13471.01 848
13472.10 866
13473.20 894
13474.29 875
13475.39 905
13476.48 882
13477.58 882
13478.68 890
13479.77 879
13480.87 880
13481.96 921
13483.06 901
13484.15 891
13485.25 937
13486.34 915
13487.44 884
13488.53 913
13489.63 929
13490.73 914
13491.82 910
13492.92 935
13494.01 951
13495.11 918
13496.21 945
13497.30 983
13498.40 961
13499.49 942
13500.59 954
13501.69 986
13502.78 972
13503.88 960
13504.97 994
13506.07 964
13507.17 972
13508.26 947
13509.36 955
13510.46 939
13511.55 929
13512.65 946
13513.75 929
13514.84 920
13515.94 926
13517.04 902
13518.13 951
13519.23 906
13520.33 890
13521.42 891
13522.52 914
13523.62 881
13524.72 892
13525.81 888
13526.91 868
13528.01 868
13529.10 883
13530.20 890
13531.30 864
13532.40 822
13533.49 851
13534.59 872
13535.69 829
13536.79 809
13537.88 826
13538.98 815
13540.08 825
13541.18 828
13542.28 806
13543.37 787
13544.47 790
13545.57 841
13546.67 796
13547.77 801
13548.86 796
13549.96 791
13551.06 795
13552.16 765
13553.26 774
13554.35 808
13555.45 783
13556.55 789
13557.65 796
13558.75 764
13559.85 815
13560.95 783
13562.04 757
13563.14 769
13564.24 794
13565.34 785
13566.44 768
13567.54 786
13568.64 784
13569.74 765
13570.83 772
13571.93 773
13573.03 766
13574.13 798
13575.23 787
13576.33 773
13577.43 763
13578.53 781
13579.63 764
13580.73 774
13581.83 763
13582.93 762
13584.03 790
13585.13 781
13586.22 772
13587.32 754
13588.42 764
13589.52 794
13590.62 798
13591.72 775
13592.82 777
13593.92 752
13595.02 797
13596.12 810
13597.22 781
13598.32 794
13599.42 799
13600.52 792
13601.62 782
13602.72 817
13603.82 807
13604.92 810
13606.03 804
13607.13 852
13608.23 794
13609.33 770
13610.43 759
13611.53 795
13612.63 791
13613.73 772
13614.83 810
13615.93 803
13617.03 814
13618.13 773
13619.23 798
13620.33 811
13621.44 823
13622.54 796
13623.64 838
13624.74 829
13625.84 824
13626.94 799
13628.04 844
13629.14 816
13630.25 809
13631.35 807
13632.45 821
13633.55 838
13634.65 802
13635.75 804
13636.85 829
13637.96 834
13639.06 795
13640.16 813
13641.26 805
13642.36 824
13643.47 840
13644.57 837
13645.67 821
13646.77 816
13647.87 821
13648.98 824
13650.08 811
13651.18 802
13652.28 823
13653.38 832
13654.49 849
13655.59 825
13656.69 805
13657.79 795
13658.90 831
13660.00 791
13661.10 794
13662.20 787
13663.31 808
13664.41 829
13665.51 806
13666.62 816
13667.72 803
13668.82 831
13669.92 847
13671.03 811
13672.13 834
13673.23 873
13674.34 870
13675.44 877
13676.54 830
13677.65 810
13678.75 851
13679.85 822
13680.96 856
13682.06 823
13683.16 856
13684.27 850
13685.37 879
13686.48 866
13687.58 862
13688.68 830
13689.79 900
13690.89 896
13691.99 893
13693.10 860
13694.20 853
13695.31 893
13696.41 921
13697.51 879
13698.62 869
13699.72 874
13700.83 879
13701.93 905
13703.04 893
13704.14 881
13705.24 896
13706.35 922
13707.45 880
13708.56 904
13709.66 925
13710.77 921
13711.87 950
13712.98 954
13714.08 955
13715.19 937
13716.29 964
13717.40 965
13718.50 972
13719.61 968
13720.71 991
13721.82 1023
13722.92 1039
13724.03 1004
13725.13 1018
13726.24 996
13727.34 1026
13728.45 1031
13729.55 1012
13730.66 1049
13731.76 1032
13732.87 1067
13733.97 1052
13735.08 1064
13736.19 1017
13737.29 1093
13738.40 1085
13739.50 1091
13740.61 1088
13741.72 1124
13742.82 1132
13743.93 1138
13745.03 1141
13746.14 1145
13747.25 1183
13748.35 1189
13749.46 1208
13750.56 1223
13751.67 1260
13752.78 1264
13753.88 1292
13754.99 1320
13756.10 1327
13757.20 1342
13758.31 1339
13759.42 1384
13760.52 1372
13761.63 1346
13762.74 1358
13763.84 1423
13764.95 1407
13766.06 1408
13767.16 1416
13768.27 1378
13769.38 1398
13770.48 1402
13771.59 1367
13772.70 1382
13773.81 1329
13774.91 1346
13776.02 1273
13777.13 1250
13778.23 1198
13779.34 1224
13780.45 1220
13781.56 1191
13782.66 1163
13783.77 1144
13784.88 1096
13785.99 1087
13787.09 1094
13788.20 1028
13789.31 982
13790.42 976
13791.53 978
13792.63 987
13793.74 966
13794.85 960
13795.96 940
13797.07 943
13798.17 939
13799.28 917
13800.39 911
13801.50 887
13802.61 906
13803.72 951
13804.82 928
13805.93 911
13807.04 859
13808.15 867
13809.26 866
13810.37 884
13811.48 846
13812.58 839
13813.69 845
13814.80 820
13815.91 858
13817.02 815
13818.13 823
13819.24 837
13820.35 854
13821.46 808
13822.57 810
13823.67 818
13824.78 853
13825.89 813
13827.00 828
13828.11 795
13829.22 804
13830.33 835
13831.44 812
13832.55 808
13833.66 799
13834.77 818
13835.88 794
13836.99 823
13838.10 819
13839.21 789
13840.32 794
13841.43 810
13842.54 815
13843.65 820
13844.76 818
13845.87 843
13846.98 794
13848.09 824
13849.20 839
13850.31 822
13851.42 806
13852.53 814
13853.64 849
13854.75 794
13855.86 828
13856.97 837
13858.08 841
13859.19 824
13860.30 807
13861.41 828
13862.52 818
13863.63 848
13864.75 829
13865.86 832
13866.97 837
13868.08 860
13869.19 833
13870.30 854
13871.41 831
13872.52 845
13873.63 842
13874.75 868
13875.86 832
13876.97 835
13878.08 840
13879.19 828
13880.30 811
13881.41 828
13882.53 854
13883.64 844
13884.75 877
13885.86 847
13886.97 855
13888.08 861
13889.20 875
13890.31 843
13891.42 874
13892.53 860
13893.64 864
13894.76 836
13895.87 863
13896.98 845
13898.09 855
13899.20 851
13900.32 855
13901.43 861
13902.54 826
13903.65 854
13904.77 816
13905.88 824
13906.99 787
13908.10 817
13909.22 780
13910.33 808
13911.44 799
13912.55 775
13913.67 770
13914.78 791
13915.89 790
13917.01 760
13918.12 781
13919.23 768
13920.34 753
13921.46 744
13922.57 736
13923.68 759
13924.80 784
13925.91 733
13927.02 726
13928.14 728
13929.25 744
13930.36 747
13931.48 772
13932.59 738
13933.70 738
13934.82 759
13935.93 765
13937.05 721
13938.16 725
13939.27 730
13940.39 719
13941.50 709
13942.62 700
13943.73 720
13944.84 691
13945.96 760
13947.07 739
13948.19 719
13949.30 720
13950.41 721
13951.53 729
13952.64 690
13953.76 657
13954.87 687
13955.99 710
13957.10 724
13958.22 707
13959.33 650
13960.44 693
13961.56 691
13962.67 705
13963.79 676
13964.90 715
13966.02 697
13967.13 710
13968.25 677
13969.36 702
13970.48 667
13971.59 683
13972.71 693
13973.82 702
13974.94 692
13976.05 656
13977.17 712
13978.29 721
13979.40 696
13980.52 655
13981.63 708
13982.75 698
13983.86 696
13984.98 692
13986.09 671
13987.21 677
13988.33 701
13989.44 714
13990.56 695
13991.67 688
13992.79 681
13993.91 689
13995.02 704
13996.14 690
13997.25 659
13998.37 736
13999.49 726
14000.60 714
14001.72 687
14002.84 719
14003.95 700
14005.07 727
14006.18 743
14007.30 707
14008.42 717
14009.53 738
14010.65 756
14011.77 711
14012.88 688
14014.00 698
14015.12 730
14016.23 710
14017.35 734
14018.47 729
14019.59 735
14020.70 764
14021.82 724
14022.94 716
14024.05 717
14025.17 752
14026.29 737
14027.41 745
14028.52 746
14029.64 760
14030.76 745
14031.88 761
14032.99 743
14034.11 732
14035.23 765
14036.35 773
14037.46 772
14038.58 756
14039.70 758
14040.82 766
14041.94 771
14043.05 801
14044.17 783
14045.29 778
14046.41 798
14047.53 814
14048.64 817
14049.76 814
14050.88 813
14052.00 831
14053.12 830
14054.24 843
14055.35 837
14056.47 853
14057.59 839
14058.71 848
14059.83 848
14060.95 855
14062.07 891
14063.19 896
14064.30 875
14065.42 887
14066.54 869
14067.66 914
14068.78 899
14069.90 905
14071.02 906
14072.14 957
14073.26 925
14074.38 921
14075.49 911
14076.61 907
14077.73 964
14078.85 980
14079.97 994
14081.09 943
14082.21 958
14083.33 953
14084.45 974
14085.57 957
14086.69 968
14087.81 959
14088.93 958
14090.05 952
14091.17 984
14092.29 963
14093.41 981
14094.53 961
14095.65 1013
14096.77 997
14097.89 973
14099.01 950
14100.13 947
14101.25 942
14102.37 956
14103.49 935
14104.61 929
14105.73 964
14106.85 876
14107.97 892
14109.09 880
14110.21 871
14111.33 913
14112.46 880
14113.58 873
14114.70 848
14115.82 815
14116.94 855
14118.06 863
14119.18 831
14120.30 831
14121.42 806
14122.54 835
14123.66 843
14124.79 822
14125.91 778
14127.03 791
14128.15 798
14129.27 786
14130.39 748
14131.51 756
14132.64 791
14133.76 778
14134.88 755
14136.00 716
14137.12 756
14138.24 737
14139.37 746
14140.49 725
14141.61 727
14142.73 743
14143.85 738
14144.98 737
14146.10 721
14147.22 701
14148.34 696
14149.46 709
14150.59 709
14151.71 679
14152.83 703
14153.95 705
14155.08 714
14156.20 712
14157.32 698
14158.44 707
14159.57 686
14160.69 695
14161.81 677
14162.93 695
14164.06 685
14165.18 689
14166.30 678
14167.43 697
14168.55 699
14169.67 692
14170.79 708
14171.92 693
14173.04 706
14174.16 697
14175.29 694
14176.41 678
14177.53 693
14178.66 677
14179.78 677
14180.90 672
14182.03 670
14183.15 665
14184.27 655
14185.40 670
14186.52 679
14187.65 684
14188.77 656
14189.89 665
14191.02 647
14192.14 671
14193.27 630
14194.39 661
14195.51 664
14196.64 658
14197.76 633
14198.89 644
14200.01 661
14201.13 641
14202.26 656
14203.38 644
14204.51 661
14205.63 618
14206.76 647
14207.88 655
14209.01 657
14210.13 639
14211.25 635
14212.38 634
14213.50 651
14214.63 612
14215.75 638
14216.88 674
14218.00 643
14219.13 626
14220.25 586
14221.38 626
14222.50 604
14223.63 635
14224.75 627
14225.88 644
14227.00 596
14228.13 589
14229.25 598
14230.38 614
14231.51 583
14232.63 596
14233.76 591
14234.88 609
14236.01 580
14237.13 600
14238.26 601
14239.39 610
14240.51 581
14241.64 575
14242.76 630
14243.89 610
14245.01 588
14246.14 569
14247.27 572
14248.39 580
14249.52 607
14250.65 594
14251.77 568
14252.90 545
14254.02 593
14255.15 579
14256.28 581
14257.40 539
14258.53 569
14259.66 593
14260.78 539
14261.91 533
14263.04 517
14264.16 551
14265.29 546
14266.42 554
14267.54 527
14268.67 550
14269.80 545
14270.92 548
14272.05 544
14273.18 530
14274.31 515
14275.43 563
14276.56 529
14277.69 518
14278.82 557
14279.94 541
14281.07 531
14282.20 505
14283.33 517
14284.45 525
14285.58 535
14286.71 521
14287.84 520
14288.96 523
14290.09 533
14291.22 524
14292.35 536
14293.47 526
14294.60 521
14295.73 514
14296.86 522
14297.99 524
14299.11 509
14300.24 495
14301.37 523
14302.50 515
14303.63 503
14304.76 500
14305.88 494
14307.01 500
14308.14 466
14309.27 500
14310.40 501
14311.53 487
14312.66 492
14313.78 495
14314.91 482
14316.04 467
14317.17 480
14318.30 503
14319.43 490
14320.56 473
14321.69 492
14322.82 478
14323.95 516
14325.07 465
14326.20 502
14327.33 471
14328.46 474
14329.59 493
14330.72 483
14331.85 467
14332.98 463
14334.11 472
14335.24 479
14336.37 454
14337.50 447
14338.63 477
14339.76 461
14340.89 470
14342.02 443
14343.15 477
14344.28 459
14345.41 479
14346.54 441
14347.67 442
14348.80 464
14349.93 450
14351.06 456
14352.19 487
14353.32 456
14354.45 455
14355.58 471
14356.71 477
14357.84 480
14358.97 414
14360.10 489
14361.23 475
14362.36 453
14363.49 454
14364.62 440
14365.75 464
14366.88 466
14368.02 470
14369.15 467
14370.28 455
14371.41 444
14372.54 468
14373.67 461
14374.80 462
14375.93 448
14377.06 476
14378.20 483
14379.33 463
14380.46 444
14381.59 473
14382.72 460
14383.85 452
14384.98 454
14386.12 444
14387.25 464
14388.38 451
14389.51 470
14390.64 467
14391.77 483
14392.91 457
14394.04 476
14395.17 456
14396.30 469
14397.43 463
14398.57 481
14399.70 479
14400.83 463
14401.96 478
14403.09 451
14404.23 461
14405.36 462
14406.49 471
14407.62 474
14408.76 450
14409.89 464
14411.02 472
14412.15 445
14413.29 472
14414.42 467
14415.55 456
14416.68 456
14417.82 473
14418.95 460
14420.08 483
14421.22 485
14422.35 491
14423.48 487
14424.62 469
14425.75 483
14426.88 482
14428.01 481
14429.15 477
14430.28 491
14431.41 498
14432.55 521
14433.68 471
14434.81 491
14435.95 515
14437.08 471
14438.22 489
14439.35 473
14440.48 465
14441.62 469
14442.75 490
14443.88 481
14445.02 483
14446.15 450
14447.29 460
14448.42 488
14449.55 519
14450.69 468
14451.82 474
14452.96 475
14454.09 491
14455.23 473
14456.36 456
14457.49 456
14458.63 479
14459.76 466
14460.90 500
14462.03 506
14463.17 471
14464.30 496
14465.44 469
14466.57 487
14467.71 467
14468.84 454
14469.97 502
14471.11 512
14472.24 458
14473.38 461
14474.51 472
14475.65 492
14476.79 476
14477.92 450
14479.06 462
14480.19 458
14481.33 502
14482.46 510
14483.60 486
14484.73 477
14485.87 497
14487.00 510
14488.14 504
14489.27 463
14490.41 486
14491.55 489
14492.68 509
14493.82 471
14494.95 483
14496.09 490
14497.23 499
14498.36 455
14499.50 461
14500.63 483
14501.77 475
14502.91 506
14504.04 497
14505.18 490
14506.31 479
14507.45 491
14508.59 514
14509.72 508
14510.86 491
14512.00 485
14513.13 487
14514.27 499
14515.41 497
14516.54 494
14517.68 479
14518.82 489
14519.95 496
14521.09 479
14522.23 490
14523.36 487
14524.50 497
14525.64 469
14526.78 495
14527.91 490
14529.05 509
14530.19 492
14531.32 503
14532.46 491
14533.60 478
14534.74 506
14535.87 511
14537.01 499
14538.15 489
14539.29 502
14540.42 508
14541.56 493
14542.70 513
14543.84 525
14544.97 501
14546.11 513
14547.25 506
14548.39 521
14549.53 500
14550.66 517
14551.80 544
14552.94 511
14554.08 495
14555.22 511
14556.36 516
14557.49 544
14558.63 504
14559.77 528
14560.91 549
14562.05 525
14563.19 544
14564.32 541
14565.46 560
14566.60 539
14567.74 591
14568.88 569
14570.02 579
14571.16 585
14572.30 547
14573.43 578
14574.57 555
14575.71 578
14576.85 570
14577.99 604
14579.13 559
14580.27 613
14581.41 596
14582.55 578
14583.69 586
14584.83 623
14585.97 632
14587.10 601
14588.24 620
14589.38 627
14590.52 639
14591.66 630
14592.80 635
14593.94 608
14595.08 624
14596.22 645
14597.36 633
14598.50 647
14599.64 663
14600.78 648
14601.92 680
14603.06 669
14604.20 667
14605.34 676
14606.48 677
14607.62 675
14608.76 657
14609.90 692
14611.04 669
14612.18 696
14613.32 687
14614.47 728
14615.61 718
14616.75 752
14617.89 703
14619.03 738
14620.17 727
14621.31 739
14622.45 743
14623.59 761
14624.73 767
14625.87 753
14627.01 781
14628.16 803
14629.30 795
14630.44 820
14631.58 812
14632.72 834
14633.86 831
14635.00 799
14636.14 856
14637.29 779
14638.43 800
14639.57 811
14640.71 790
14641.85 762
14642.99 727
14644.13 740
14645.28 735
14646.42 733
14647.56 675
14648.70 697
14649.84 652
14650.99 673
14652.13 603
14653.27 604
14654.41 602
14655.55 628
14656.70 626
14657.84 595
14658.98 597
14660.12 595
14661.27 579
14662.41 557
14663.55 554
14664.69 543
14665.84 576
14666.98 558
14668.12 573
14669.26 530
14670.41 545
14671.55 532
14672.69 522
14673.83 505
14674.98 498
14676.12 524
14677.26 510
14678.41 484
14679.55 505
14680.69 469
14681.84 478
14682.98 488
14684.12 470
14685.27 463
14686.41 478
14687.55 496
14688.70 479
14689.84 482
14690.98 483
14692.13 479
14693.27 495
14694.41 482
14695.56 496
14696.70 466
14697.84 451
14698.99 468
14700.13 483
14701.28 466
14702.42 487
14703.56 448
14704.71 491
14705.85 487
14707.00 461
14708.14 424
14709.28 459
14710.43 456
14711.57 471
14712.72 466
14713.86 466
14715.01 466
14716.15 467
14717.30 472
14718.44 450
14719.58 447
14720.73 441
14721.87 475
14723.02 440
14724.16 447
14725.31 445
14726.45 453
14727.60 472
14728.74 455
14729.89 458
14731.03 443
14732.18 445
14733.32 438
14734.47 448
14735.61 445
14736.76 475
14737.90 448
14739.05 470
14740.20 439
14741.34 441
14742.49 435
14743.63 453
14744.78 439
14745.92 430
14747.07 436
14748.21 467
14749.36 458
14750.51 432
14751.65 458
14752.80 434
14753.94 455
14755.09 443
14756.24 424
14757.38 415
14758.53 428
14759.67 417
14760.82 424
14761.97 406
14763.11 416
14764.26 420
14765.41 407
14766.55 409
14767.70 449
14768.85 417
14769.99 415
14771.14 438
14772.29 431
14773.43 406
14774.58 380
14775.73 416
14776.87 412
14778.02 410
14779.17 390
14780.31 396
14781.46 397
14782.61 409
14783.76 388
14784.90 404
14786.05 397
14787.20 408
14788.34 386
14789.49 383
14790.64 370
14791.79 370
14792.93 362
14794.08 378
14795.23 391
14796.38 369
14797.52 378
14798.67 368
14799.82 363
14800.97 349
14802.12 386
14803.26 384
14804.41 390
14805.56 374
14806.71 365
14807.86 376
14809.00 383
14810.15 377
14811.30 366
14812.45 373
14813.60 334
14814.74 359
14815.89 381
14817.04 345
14818.19 335
14819.34 347
14820.49 346
14821.64 347
14822.78 313
14823.93 343
14825.08 344
14826.23 335
14827.38 338
14828.53 347
14829.68 329
14830.83 348
14831.97 358
14833.12 321
14834.27 358
14835.42 345
14836.57 318
14837.72 339
14838.87 332
14840.02 311
14841.17 348
14842.32 332
14843.47 319
14844.62 314
14845.77 313
14846.92 318
14848.07 326
14849.22 344
14850.36 333
14851.51 330
14852.66 313
14853.81 323
14854.96 312
14856.11 338
14857.26 322
14858.41 344
14859.56 301
14860.71 318
14861.86 308
14863.01 304
14864.16 320
14865.32 304
14866.47 308
14867.62 302
14868.77 316
14869.92 310
14871.07 316
14872.22 330
14873.37 304
14874.52 318
14875.67 314
14876.82 296
14877.97 291
14879.12 315
14880.27 312
14881.42 333
14882.57 303
14883.73 302
14884.88 283
14886.03 303
14887.18 307
14888.33 334
14889.48 309
14890.63 311
14891.78 308
14892.94 311
14894.09 315
14895.24 291
14896.39 302
14897.54 337
14898.69 299
14899.84 303
14901.00 311
14902.15 306
14903.30 302
14904.45 306
14905.60 294
14906.76 293
14907.91 312
14909.06 299
14910.21 300
14911.36 298
14912.52 293
14913.67 332
14914.82 319
14915.97 294
14917.12 278
14918.28 309
14919.43 308
14920.58 293
14921.73 324
14922.89 299
14924.04 280
14925.19 314
14926.34 309
14927.50 315
14928.65 281
14929.80 310
14930.96 295
14932.11 319
14933.26 307
14934.41 318
14935.57 321
14936.72 304
14937.87 293
14939.03 290
14940.18 329
14941.33 318
14942.49 325
14943.64 303
14944.79 320
14945.95 304
14947.10 317
14948.25 293
14949.41 309
14950.56 313
14951.71 344
14952.87 303
14954.02 295
14955.18 294
14956.33 327
14957.48 360
14958.64 336
14959.79 318
14960.95 305
14962.10 301
14963.25 316
14964.41 294
14965.56 314
14966.72 342
14967.87 322
14969.02 344
14970.18 331
14971.33 318
14972.49 320
14973.64 327
14974.80 340
14975.95 307
14977.11 312
14978.26 296
14979.41 314
14980.57 295
14981.72 313
14982.88 328
14984.03 335
14985.19 325
14986.34 320
14987.50 305
14988.65 312
14989.81 301
14990.96 304
14992.12 324
14993.27 312
14994.43 293
14995.59 322
14996.74 330
14997.90 296
14999.05 272
15000.21 305
15001.36 303
15002.52 311
15003.67 322
15004.83 286
15005.99 300
15007.14 291
15008.30 310
15009.45 302
15010.61 296
15011.76 301
15012.92 290
15014.08 285
15015.23 280
15016.39 297
15017.55 307
15018.70 322
15019.86 279
15021.01 304
15022.17 299
15023.33 304
15024.48 300
15025.64 303
15026.80 282
15027.95 295
15029.11 289
15030.27 315
15031.42 321
15032.58 295
15033.74 304
15034.89 314
15036.05 285
15037.21 292
15038.36 331
15039.52 298
15040.68 306
15041.84 286
15042.99 306
15044.15 301
15045.31 310
15046.46 304
15047.62 318
15048.78 308
15049.94 291
15051.09 287
15052.25 326
15053.41 313
15054.57 307
15055.72 323
15056.88 286
15058.04 312
15059.20 298
15060.36 300
15061.51 319
15062.67 300
15063.83 322
15064.99 305
15066.15 323
15067.30 298
15068.46 285
15069.62 326
15070.78 301
15071.94 299
15073.09 313
15074.25 308
15075.41 306
15076.57 302
15077.73 321
15078.89 302
15080.05 335
15081.20 285
15082.36 319
15083.52 297
15084.68 294
15085.84 327
15087.00 329
15088.16 338
15089.32 297
15090.47 310
15091.63 311
15092.79 329
15093.95 309
15095.11 308
15096.27 326
15097.43 356
15098.59 308
15099.75 318
15100.91 323
15102.07 325
15103.23 308
15104.39 344
15105.55 318
15106.71 314
15107.86 314
15109.02 302
15110.18 340
15111.34 310
15112.50 332
15113.66 331
15114.82 315
15115.98 328
15117.14 327
15118.30 323
15119.46 342
15120.62 323
15121.78 341
15122.94 322
15124.10 345
15125.26 336
15126.43 339
15127.59 342
15128.75 327
15129.91 334
15131.07 350
15132.23 355
15133.39 326
15134.55 331
15135.71 338
15136.87 375
15138.03 334
15139.19 361
15140.35 343
15141.51 342
15142.68 347
15143.84 365
15145.00 346
15146.16 357
15147.32 366
15148.48 360
15149.64 367
15150.80 331
15151.96 361
15153.13 370
15154.29 401
15155.45 340
15156.61 362
15157.77 359
15158.93 392
15160.10 340
15161.26 348
15162.42 359
15163.58 355
15164.74 370
15165.90 357
15167.07 368
15168.23 381
15169.39 395
15170.55 385
15171.71 392
15172.88 376
15174.04 362
15175.20 390
15176.36 407
15177.53 382
15178.69 392
15179.85 414
15181.01 411
15182.18 405
15183.34 385
15184.50 404
15185.66 419
15186.83 428
15187.99 419
15189.15 403
15190.31 380
15191.48 456
15192.64 415
15193.80 425
15194.97 408
15196.13 422
15197.29 448
15198.46 409
15199.62 407
15200.78 410
15201.94 460
15203.11 419
15204.27 428
15205.44 426
15206.60 455
15207.76 435
15208.93 452
15210.09 427
15211.25 433
15212.42 436
15213.58 481
15214.74 455
15215.91 443
15217.07 433
15218.24 465
15219.40 477
15220.56 469
15221.73 463
15222.89 444
15224.06 501
15225.22 465
15226.38 515
15227.55 484
15228.71 503
15229.88 470
15231.04 497
15232.21 513
15233.37 489
15234.53 473
15235.70 495
15236.86 516
15238.03 526
15239.19 512
15240.36 491
15241.52 526
15242.69 497
15243.85 496
15245.02 471
15246.18 490
15247.35 493
15248.51 512
15249.68 516
15250.84 499
15252.01 470
15253.17 487
15254.34 493
15255.50 478
15256.67 466
15257.83 462
15259.00 478
15260.17 465
15261.33 456
15262.50 461
15263.66 469
15264.83 464
15265.99 472
15267.16 443
15268.32 429
15269.49 447
15270.66 436
15271.82 440
15272.99 417
15274.15 427
15275.32 448
15276.49 480
15277.65 430
15278.82 457
15279.99 423
15281.15 460
15282.32 426
15283.48 450
15284.65 439
15285.82 458
15286.98 443
15288.15 448
15289.32 440
15290.48 408
15291.65 449
15292.82 452
15293.98 457
15295.15 442
15296.32 439
15297.48 428
15298.65 446
15299.82 426
15300.99 447
15302.15 439
15303.32 423
15304.49 428
15305.65 453
15306.82 444
15307.99 438
15309.16 461
15310.32 448
15311.49 471
15312.66 444
15313.83 459
15314.99 462
15316.16 483
15317.33 446
15318.50 478
15319.66 471
15320.83 456
15322.00 466
15323.17 481
15324.34 463
15325.50 443
15326.67 460
15327.84 476
15329.01 483
15330.18 469
15331.34 486
15332.51 498
15333.68 505
15334.85 484
15336.02 524
15337.19 501
15338.36 495
15339.52 470
15340.69 531
15341.86 495
15343.03 490
15344.20 509
15345.37 503
15346.54 500
15347.70 513
15348.87 542
15350.04 531
15351.21 553
15352.38 525
15353.55 543
15354.72 520
15355.89 568
15357.06 537
15358.23 561
15359.40 598
15360.56 571
15361.73 541
15362.90 551
15364.07 552
15365.24 564
15366.41 578
15367.58 607
15368.75 578
15369.92 558
15371.09 580
15372.26 568
15373.43 544
15374.60 544
15375.77 574
15376.94 540
15378.11 526
15379.28 536
15380.45 539
15381.62 518
15382.79 498
15383.96 550
15385.13 505
15386.30 533
15387.47 512
15388.64 536
15389.81 510
15390.98 503
15392.15 506
15393.32 530
15394.49 489
15395.67 483
15396.84 504
15398.01 488
15399.18 497
15400.35 493
15401.52 498
15402.69 508
15403.86 463
15405.03 435
15406.20 498
15407.37 464
15408.55 472
15409.72 451
15410.89 446
15412.06 437
15413.23 439
15414.40 430
15415.57 441
15416.75 404
15417.92 426
15419.09 428
15420.26 415
15421.43 420
15422.60 407
15423.78 438
15424.95 405
15426.12 414
15427.29 403
15428.46 418
15429.63 404
15430.81 414
15431.98 405
15433.15 393
15434.32 399
15435.49 386
15436.67 419
15437.84 403
15439.01 398
15440.18 403
15441.36 410
15442.53 385
15443.70 386
15444.87 382
15446.05 395
15447.22 401
15448.39 364
15449.56 413
15450.74 407
15451.91 380
15453.08 379
15454.26 380
15455.43 387
15456.60 377
15457.77 381
15458.95 389
15460.12 376
15461.29 367
15462.47 383
15463.64 392
15464.81 363
15465.99 392
15467.16 389
15468.33 385
15469.51 364
15470.68 383
15471.85 400
15473.03 396
15474.20 361
15475.38 370
15476.55 405
15477.72 378
15478.90 383
15480.07 397
15481.24 404
15482.42 396
15483.59 376
15484.77 391
15485.94 374
15487.12 366
15488.29 363
15489.46 397
15490.64 387
15491.81 350
15492.99 393
15494.16 384
15495.34 371
15496.51 364
15497.68 379
15498.86 382
15500.03 373
15501.21 395
15502.38 395
15503.56 371
15504.73 369
15505.91 364
15507.08 372
15508.26 375
15509.43 385
15510.61 371
15511.78 393
15512.96 364
15514.13 385
15515.31 376
15516.48 408
15517.66 355
15518.83 362
15520.01 396
15521.18 386
15522.36 382
15523.54 376
15524.71 383
15525.89 383
15527.06 388
15528.24 395
15529.41 372
15530.59 403
15531.77 375
15532.94 387
15534.12 399
15535.29 387
15536.47 375
15537.65 407
15538.82 386
15540.00 363
15541.17 399
15542.35 401
15543.53 384
15544.70 360
15545.88 402
15547.06 426
15548.23 377
15549.41 393
15550.59 404
15551.76 384
15552.94 385
15554.12 386
15555.29 400
15556.47 387
15557.65 394
15558.82 408
15560.00 388
15561.18 391
15562.35 397
15563.53 407
15564.71 418
15565.88 399
15567.06 397
15568.24 398
15569.42 393
15570.59 404
15571.77 409
15572.95 415
15574.13 425
15575.30 428
15576.48 418
15577.66 410
15578.84 398
15580.01 417
15581.19 451
15582.37 433
15583.55 408
15584.73 421
15585.90 418
15587.08 432
15588.26 425
15589.44 431
15590.61 460
15591.79 450
15592.97 443
15594.15 432
15595.33 441
15596.51 436
15597.68 456
15598.86 464
15600.04 447
15601.22 434
15602.40 460
15603.58 481
15604.76 476
15605.93 443
15607.11 459
15608.29 471
15609.47 498
15610.65 469
15611.83 458
15613.01 483
15614.19 462
15615.36 472
15616.54 479
15617.72 483
15618.90 480
15620.08 479
15621.26 499
15622.44 506
15623.62 506
15624.80 511
15625.98 514
15627.16 527
15628.34 506
15629.52 514
15630.70 518
15631.88 500
15633.06 542
15634.24 496
15635.41 514
15636.59 507
15637.77 514
15638.95 524
15640.13 518
15641.31 538
15642.49 520
15643.67 525
15644.85 541
15646.03 534
15647.21 504
15648.40 505
15649.58 517
15650.76 516
15651.94 535
15653.12 542
15654.30 496
15655.48 522
15656.66 505
15657.84 501
15659.02 486
15660.20 510
15661.38 512
15662.56 521
15663.74 499
15664.92 494
15666.10 506
15667.29 498
15668.47 503
15669.65 486
15670.83 504
15672.01 490
15673.19 510
15674.37 500
15675.55 478
15676.73 472
15677.92 476
15679.10 490
15680.28 515
15681.46 481
15682.64 441
15683.82 476
15685.01 491
15686.19 480
15687.37 460
15688.55 460
15689.73 485
15690.91 484
15692.10 491
15693.28 462
15694.46 491
15695.64 505
15696.82 472
15698.01 508
15699.19 496
15700.37 504
15701.55 525
15702.74 516
15703.92 461
15705.10 488
15706.28 488
15707.46 466
15708.65 529
15709.83 504
15711.01 494
15712.20 524
15713.38 534
15714.56 516
15715.74 498
15716.93 472
15718.11 482
15719.29 535
15720.48 500
15721.66 518
15722.84 499
15724.02 531
15725.21 516
15726.39 521
15727.57 518
15728.76 510
15729.94 521
15731.12 511
15732.31 520
15733.49 522
15734.67 512
15735.86 542
15737.04 543
15738.23 530
15739.41 522
15740.59 530
15741.78 549
15742.96 523
15744.14 562
15745.33 523
15746.51 562
15747.70 549
15748.88 556
15750.06 547
15751.25 543
15752.43 569
15753.62 556
15754.80 571
15755.99 575
15757.17 547
15758.35 560
15759.54 581
15760.72 536
15761.91 561
15763.09 542
15764.28 563
15765.46 554
15766.65 544
15767.83 517
15769.02 550
15770.20 536
15771.39 547
15772.57 541
15773.76 517
15774.94 548
15776.13 548
15777.31 544
15778.50 498
15779.68 512
15780.87 515
15782.05 547
15783.24 538
15784.42 516
15785.61 509
15786.79 525
15787.98 522
15789.16 528
15790.35 522
15791.54 517
15792.72 517
15793.91 509
15795.09 503
15796.28 479
15797.46 481
15798.65 514
15799.84 523
15801.02 495
15802.21 488
15803.39 476
15804.58 483
15805.77 481
15806.95 482
15808.14 493
15809.33 487
15810.51 465
15811.70 471
15812.88 473
15814.07 478
15815.26 466
15816.44 476
15817.63 489
15818.82 455
15820.00 467
15821.19 453
15822.38 470
15823.57 442
15824.75 465
15825.94 473
15827.13 459
15828.31 441
15829.50 447
15830.69 469
15831.87 441
15833.06 472
15834.25 466
15835.44 458
15836.62 474
15837.81 480
15839.00 475
15840.19 461
15841.37 454
15842.56 462
15843.75 479
15844.94 469
15846.12 467
15847.31 465
15848.50 483
15849.69 466
15850.88 477
15852.06 454
15853.25 473
15854.44 470
15855.63 479
15856.82 444
15858.00 491
15859.19 474
15860.38 498
15861.57 479
15862.76 465
15863.94 474
15865.13 479
15866.32 484
15867.51 470
15868.70 454
15869.89 457
15871.08 503
15872.26 470
15873.45 476
15874.64 475
15875.83 477
15877.02 458
15878.21 503
15879.40 490
15880.59 487
15881.78 483
15882.96 490
15884.15 492
15885.34 464
15886.53 500
15887.72 508
15888.91 531
15890.10 516
15891.29 516
15892.48 501
15893.67 535
15894.86 531
15896.05 510
15897.24 503
15898.43 502
15899.62 521
15900.81 525
15902.00 533
15903.19 516
15904.38 529
15905.57 533
15906.76 548
15907.95 533
15909.14 560
15910.33 537
15911.52 559
15912.71 544
15913.90 582
15915.09 554
15916.28 546
15917.47 542
15918.66 569
15919.85 573
15921.04 569
15922.23 568
15923.42 567
15924.61 555
15925.80 580
15926.99 584
15928.18 577
15929.37 565
15930.56 535
15931.76 554
15932.95 558
15934.14 554
15935.33 534
15936.52 532
15937.71 509
15938.90 503
15940.09 523
15941.28 507
15942.48 538
15943.67 511
15944.86 499
15946.05 482
15947.24 494
15948.43 468
15949.62 452
15950.82 468
15952.01 456
15953.20 443
15954.39 416
15955.58 422
15956.78 423
15957.97 436
15959.16 404
15960.35 415
15961.54 401
15962.74 405
15963.93 400
15965.12 390
15966.31 385
15967.50 410
15968.70 410
15969.89 405
15971.08 371
15972.27 376
15973.47 367
15974.66 363
15975.85 366
15977.04 363
15978.24 333
15979.43 340
15980.62 384
15981.81 371
15983.01 368
15984.20 343
15985.39 336
15986.59 328
15987.78 355
15988.97 350
15990.17 345
15991.36 353
15992.55 350
15993.74 363
15994.94 364
15996.13 350
15997.32 344
15998.52 354
15999.71 352
16000.91 337
16002.10 349
16003.29 344
16004.49 340
16005.68 337
16006.87 334
16008.07 345
16009.26 343
16010.45 352
16011.65 327
16012.84 331
16014.04 356
16015.23 325
16016.42 339
16017.62 331
16018.81 323
16020.01 321
16021.20 351
16022.40 329
16023.59 315
16024.78 314
16025.98 339
16027.17 346
16028.37 318
16029.56 323
16030.76 297
16031.95 336
16033.15 336
16034.34 323
16035.54 346
16036.73 343
16037.93 346
16039.12 332
16040.32 302
16041.51 309
16042.71 313
16043.90 317
16045.10 322
16046.29 331
16047.49 311
16048.68 343
16049.88 332
16051.07 311
16052.27 293
16053.46 303
16054.66 310
16055.85 305
16057.05 290
16058.25 292
16059.44 298
16060.64 298
16061.83 304
16063.03 283
16064.22 300
16065.42 288
16066.62 328
16067.81 297
16069.01 302
16070.20 309
16071.40 320
16072.60 298
16073.79 284
16074.99 299
16076.19 286
16077.38 290
16078.58 307
16079.78 276
16080.97 314
16082.17 286
16083.36 296
16084.56 288
16085.76 276
16086.95 278
16088.15 277
16089.35 300
16090.55 287
16091.74 293
16092.94 284
16094.14 308
16095.33 301
16096.53 281
16097.73 289
16098.92 302
16100.12 282
16101.32 264
16102.52 290
16103.71 276
16104.91 282
16106.11 283
16107.31 274
16108.50 260
16109.70 271
16110.90 281
16112.10 266
16113.29 264
16114.49 273
16115.69 273
16116.89 280
16118.08 259
16119.28 256
16120.48 288
16121.68 271
16122.88 261
16124.07 241
16125.27 254
16126.47 260
16127.67 272
16128.87 253
16130.07 276
16131.26 264
16132.46 262
16133.66 249
16134.86 257
16136.06 243
16137.26 247
16138.46 267
16139.65 235
16140.85 256
16142.05 260
16143.25 289
16144.45 253
16145.65 250
16146.85 255
16148.05 256
16149.25 244
16150.44 270
16151.64 281
16152.84 270
16154.04 245
16155.24 259
16156.44 266
16157.64 260
16158.84 257
16160.04 242
16161.24 283
16162.44 264
16163.64 249
16164.84 261
16166.04 256
16167.24 243
16168.44 250
16169.64 248
16170.84 252
16172.04 257
16173.24 251
16174.44 247
16175.64 248
16176.84 249
16178.04 233
16179.24 247
16180.44 258
16181.64 234
16182.84 258
16184.04 253
16185.24 245
16186.44 247
16187.64 233
16188.84 251
16190.04 248
16191.24 256
16192.44 263
16193.64 244
16194.84 233
16196.04 249
16197.24 263
16198.44 240
16199.64 259
16200.85 252
16202.05 256
16203.25 247
16204.45 244
16205.65 245
16206.85 259
16208.05 258
16209.25 253
16210.45 285
16211.66 263
16212.86 289
16214.06 275
16215.26 295
16216.46 246
16217.66 268
16218.87 259
16220.07 269
16221.27 257
16222.47 276
16223.67 268
16224.87 251
16226.08 261
16227.28 283
16228.48 279
16229.68 260
16230.88 256
16232.09 253
16233.29 260
16234.49 261
16235.69 271
16236.90 251
16238.10 287
16239.30 260
16240.50 272
16241.70 278
16242.91 264
16244.11 303
16245.31 279
16246.51 253
16247.72 252
16248.92 273
16250.12 274
16251.33 296
16252.53 243
16253.73 277
16254.93 284
16256.14 295
16257.34 261
16258.54 254
16259.75 269
16260.95 265
16262.15 282
16263.36 260
16264.56 273
16265.76 254
16266.97 279
16268.17 278
16269.37 274
16270.58 250
16271.78 263
16272.98 271
16274.19 265
16275.39 265
16276.60 276
16277.80 286
16279.00 260
16280.21 247
16281.41 278
16282.62 271
16283.82 286
16285.02 264
16286.23 267
16287.43 277
16288.64 280
16289.84 265
16291.04 267
16292.25 265
16293.45 258
16294.66 266
16295.86 279
16297.07 250
16298.27 268
16299.48 266
16300.68 271
16301.88 258
16303.09 281
16304.29 260
16305.50 268
16306.70 248
16307.91 262
16309.11 269
16310.32 267
16311.52 284
16312.73 270
16313.93 270
16315.14 260
16316.34 255
16317.55 260
16318.76 244
16319.96 256
16321.17 257
16322.37 264
16323.58 232
16324.78 227
16325.99 244
16327.19 268
16328.40 238
16329.61 245
16330.81 253
16332.02 270
16333.22 263
16334.43 260
16335.63 248
16336.84 234
16338.05 240
16339.25 268
16340.46 264
16341.66 243
16342.87 247
16344.08 256
16345.28 246
16346.49 223
16347.70 257
16348.90 231
16350.11 253
16351.32 237
16352.52 233
16353.73 247
16354.94 227
16356.14 242
16357.35 243
16358.56 268
16359.76 242
16360.97 234
16362.18 252
16363.38 246
16364.59 235
16365.80 255
16367.00 240
16368.21 226
16369.42 252
16370.63 239
16371.83 240
16373.04 267
16374.25 241
16375.46 242
16376.66 253
16377.87 238
16379.08 227
16380.29 241
16381.49 237
16382.70 246
16383.91 251
16385.12 236
16386.32 230
16387.53 223
16388.74 249
16389.95 235
16391.16 234
16392.36 226
16393.57 253
16394.78 251
16395.99 244
16397.20 231
16398.41 214
16399.61 227
16400.82 216
16402.03 244
16403.24 227
16404.45 221
16405.66 237
16406.86 226
16408.07 236
16409.28 239
16410.49 229
16411.70 239
16412.91 235
16414.12 225
16415.33 246
16416.53 255
16417.74 236
16418.95 234
16420.16 237
16421.37 220
16422.58 235
16423.79 219
16425.00 241
16426.21 222
16427.42 254
16428.63 224
16429.84 242
16431.05 257
16432.25 242
16433.46 236
16434.67 232
16435.88 243
16437.09 258
16438.30 244
16439.51 225
16440.72 248
16441.93 264
16443.14 246
16444.35 234
16445.56 231
16446.77 250
16447.98 247
16449.19 231
16450.40 223
16451.61 223
16452.82 252
16454.03 231
16455.24 241
16456.45 231
16457.66 254
16458.88 250
16460.09 253
16461.30 269
16462.51 211
16463.72 233
16464.93 219
16466.14 233
16467.35 234
16468.56 226
16469.77 231
16470.98 219
16472.19 221
16473.40 225
16474.62 235
16475.83 227
16477.04 249
16478.25 243
16479.46 243
16480.67 238
16481.88 245
16483.09 241
16484.31 252
16485.52 245
16486.73 257
16487.94 233
16489.15 243
16490.36 261
16491.58 247
16492.79 252
16494.00 243
16495.21 250
16496.42 263
16497.63 238
16498.85 251
16500.06 244
16501.27 238
16502.48 260
16503.69 249
16504.91 253
16506.12 250
16507.33 270
16508.54 265
16509.76 247
16510.97 227
16512.18 236
16513.39 260
16514.61 252
16515.82 262
16517.03 262
16518.24 262
16519.46 253
16520.67 256
16521.88 240
16523.10 256
16524.31 272
16525.52 253
16526.73 256
16527.95 279
16529.16 280
16530.37 259
16531.59 290
16532.80 275
16534.01 280
16535.23 270
16536.44 287
16537.65 279
16538.87 291
16540.08 288
16541.29 296
16542.51 285
16543.72 303
16544.93 298
16546.15 302
16547.36 314
16548.58 289
16549.79 319
16551.00 308
16552.22 303
16553.43 296
16554.65 307
16555.86 317
16557.07 315
16558.29 305
16559.50 310
16560.72 303
16561.93 315
16563.14 307
16564.36 311
16565.57 304
16566.79 299
16568.00 294
16569.22 306
16570.43 299
16571.65 307
16572.86 291
16574.08 312
16575.29 311
16576.51 278
16577.72 311
16578.93 282
16580.15 282
16581.36 281
16582.58 306
16583.79 295
16585.01 301
16586.23 295
16587.44 293
16588.66 278
16589.87 285
16591.09 296
16592.30 271
16593.52 300
16594.73 283
16595.95 283
16597.16 269
16598.38 259
16599.60 240
16600.81 260
16602.03 262
16603.24 236
16604.46 249
16605.67 258
16606.89 242
16608.11 248
16609.32 242
16610.54 243
16611.75 241
16612.97 241
16614.19 255
16615.40 246
16616.62 254
16617.84 238
16619.05 245
16620.27 213
16621.48 246
16622.70 241
16623.92 237
16625.13 230
16626.35 221
16627.57 236
16628.78 240
16630.00 245
16631.22 205
16632.44 239
16633.65 238
16634.87 221
16636.09 212
16637.30 233
16638.52 229
16639.74 242
16640.95 233
16642.17 235
16643.39 231
16644.61 229
16645.82 230
16647.04 229
16648.26 244
16649.48 217
16650.69 224
16651.91 215
16653.13 222
16654.35 222
16655.56 244
16656.78 221
16658.00 220
16659.22 213
16660.44 209
16661.65 214
16662.87 221
16664.09 217
16665.31 220
16666.53 232
16667.74 213
16668.96 217
16670.18 213
16671.40 215
16672.62 205
16673.84 231
16675.05 223
16676.27 216
16677.49 206
16678.71 221
16679.93 201
16681.15 229
16682.37 214
16683.58 219
16684.80 223
16686.02 213
16687.24 236
16688.46 239
16689.68 222
16690.90 225
16692.12 219
16693.34 208
16694.55 226
16695.77 212
16696.99 217
16698.21 204
16699.43 205
16700.65 198
16701.87 202
16703.09 237
16704.31 202
16705.53 238
16706.75 232
16707.97 209
16709.19 203
16710.41 235
16711.63 208
16712.85 223
16714.07 198
16715.29 220
16716.51 212
16717.73 209
16718.95 209
16720.17 205
16721.39 222
16722.61 212
16723.83 219
16725.05 217
16726.27 208
16727.49 206
16728.71 223
16729.93 206
16731.15 212
16732.37 193
16733.59 216
16734.81 205
16736.03 207
16737.25 220
16738.47 223
16739.69 202
16740.92 209
16742.14 222
16743.36 206
16744.58 210
16745.80 200
16747.02 212
16748.24 201
16749.46 211
16750.68 203
16751.90 226
16753.13 188
16754.35 194
16755.57 205
16756.79 177
16758.01 191
16759.23 179
16760.45 190
16761.68 211
16762.90 199
16764.12 210
16765.34 213
16766.56 206
16767.79 191
16769.01 177
16770.23 218
16771.45 195
16772.67 217
16773.89 232
16775.12 203
16776.34 189
16777.56 188
16778.78 215
16780.01 206
16781.23 201
16782.45 192
16783.67 199
16784.90 191
16786.12 216
16787.34 210
16788.56 199
16789.79 182
16791.01 197
16792.23 185
16793.45 184
16794.68 177
16795.90 200
16797.12 215
16798.35 211
16799.57 196
16800.79 196
16802.01 200
16803.24 206
16804.46 226
16805.68 210
16806.91 204
16808.13 193
16809.35 230
16810.58 234
16811.80 204
16813.02 205
16814.25 194
16815.47 205
16816.69 204
16817.92 196
16819.14 207
16820.37 226
16821.59 199
16822.81 223
16824.04 197
16825.26 214
16826.49 202
16827.71 216
16828.93 202
16830.16 205
16831.38 222
16832.61 230
16833.83 231
16835.05 205
16836.28 225
16837.50 209
16838.73 219
16839.95 203
16841.18 225
16842.40 197
16843.63 232
16844.85 217
16846.07 231
16847.30 231
16848.52 211
16849.75 216
16850.97 238
16852.20 245
16853.42 224
16854.65 209
16855.87 230
16857.10 234
16858.32 192
16859.55 227
16860.77 231
16862.00 236
16863.22 251
16864.45 243
16865.68 251
16866.90 237
16868.13 251
16869.35 252
16870.58 251
16871.80 237
16873.03 243
16874.25 261
16875.48 279
16876.71 231
16877.93 267
16879.16 262
16880.38 240
16881.61 257
16882.84 244
16884.06 263
16885.29 250
16886.51 274
16887.74 253
16888.97 266
16890.19 269
16891.42 238
16892.65 256
16893.87 263
16895.10 241
16896.32 259
16897.55 271
16898.78 244
16900.00 238
16901.23 273
16902.46 262
16903.68 250
16904.91 232
16906.14 240
16907.37 239
16908.59 246
16909.82 257
16911.05 275
16912.27 242
16913.50 234
16914.73 249
16915.95 234
16917.18 239
16918.41 243
16919.64 245
16920.86 259
16922.09 218
16923.32 218
16924.55 239
16925.77 236
16927.00 253
16928.23 227
16929.46 233
16930.69 248
16931.91 239
16933.14 245
16934.37 229
16935.60 244
16936.82 245
16938.05 260
16939.28 238
16940.51 230
16941.74 232
16942.97 242
16944.19 232
16945.42 217
16946.65 235
16947.88 249
16949.11 247
16950.34 203
16951.56 240
16952.79 225
16954.02 240
16955.25 225
16956.48 231
16957.71 223
16958.94 223
16960.16 223
16961.39 222
16962.62 233
16963.85 212
16965.08 237
16966.31 223
16967.54 234
16968.77 222
16970.00 236
16971.23 224
16972.46 233
16973.68 222
16974.91 222
16976.14 234
16977.37 231
16978.60 224
16979.83 225
16981.06 212
16982.29 217
16983.52 222
16984.75 221
16985.98 220
16987.21 222
16988.44 242
16989.67 228
16990.90 226
16992.13 199
16993.36 214
16994.59 204
16995.82 197
16997.05 226
16998.28 222
16999.51 201
17000.74 209
17001.97 204
17003.20 208
17004.43 201
17005.66 204
17006.89 211
17008.12 209
17009.35 194
17010.58 211
17011.82 210
17013.05 207
17014.28 213
17015.51 205
17016.74 200
17017.97 218
17019.20 203
17020.43 206
17021.66 198
17022.89 193
17024.12 195
17025.36 203
17026.59 219
17027.82 192
17029.05 213
17030.28 203
17031.51 216
17032.74 195
17033.98 183
17035.21 201
17036.44 186
17037.67 196
17038.90 183
17040.13 196
17041.37 186
17042.60 188
17043.83 199
17045.06 197
17046.29 196
17047.53 181
17048.76 187
17049.99 185
17051.22 198
17052.45 210
17053.69 197
17054.92 187
17056.15 190
17057.38 206
17058.62 197
17059.85 208
17061.08 206
17062.31 220
17063.55 193
17064.78 175
17066.01 194
17067.24 188
17068.48 210
17069.71 201
17070.94 198
17072.17 199
17073.41 192
17074.64 187
17075.87 199
17077.11 189
17078.34 200
17079.57 184
17080.81 211
17082.04 201
17083.27 185
17084.51 189
17085.74 215
17086.97 191
17088.21 180
17089.44 186
17090.67 185
17091.91 179
17093.14 182
17094.37 200
17095.61 174
17096.84 191
17098.08 193
17099.31 195
17100.54 181
17101.78 190
17103.01 201
17104.25 199
17105.48 188
17106.71 173
17107.95 173
17109.18 195
17110.42 181
17111.65 181
17112.88 194
17114.12 175
17115.35 194
17116.59 194
17117.82 189
17119.06 183
17120.29 181
17121.53 157
17122.76 185
17124.00 171
17125.23 201
17126.47 194
17127.70 182
17128.94 185
17130.17 181
17131.41 188
17132.64 183
17133.88 178
17135.11 175
17136.35 181
17137.58 182
17138.82 184
17140.05 172
17141.29 177
17142.52 179
17143.76 184
17144.99 179
17146.23 189
17147.46 181
17148.70 196
17149.94 182
17151.17 167
17152.41 175
17153.64 182
17154.88 201
17156.12 164
17157.35 186
17158.59 181
17159.82 188
17161.06 173
17162.30 181
17163.53 186
17164.77 204
17166.00 194
17167.24 154
17168.48 168
17169.71 165
17170.95 179
17172.19 178
17173.42 179
17174.66 159
17175.90 181
17177.13 185
17178.37 192
17179.61 162
17180.84 175
17182.08 185
17183.32 177
17184.55 167
17185.79 179
17187.03 186
17188.26 177
17189.50 190
17190.74 181
17191.98 163
17193.21 163
17194.45 173
17195.69 189
17196.93 168
17198.16 153
17199.40 184
17200.64 166
17201.88 166
17203.11 149
17204.35 167
17205.59 176
17206.83 157
17208.06 169
17209.30 165
17210.54 168
17211.78 167
17213.02 192
17214.25 169
17215.49 183
17216.73 161
17217.97 164
17219.21 190
17220.44 159
17221.68 145
17222.92 173
17224.16 157
17225.40 163
17226.64 163
17227.87 147
17229.11 163
17230.35 172
17231.59 186
17232.83 153
17234.07 161
17235.31 155
17236.55 181
17237.78 162
17239.02 158
17240.26 169
17241.50 158
17242.74 169
17243.98 156
17245.22 172
17246.46 154
17247.70 177
17248.94 156
17250.18 176
17251.41 179
17252.65 170
17253.89 167
17255.13 173
17256.37 168
17257.61 164
17258.85 174
17260.09 176
17261.33 157
17262.57 151
17263.81 158
17265.05 168
17266.29 160
17267.53 148
17268.77 190
17270.01 157
17271.25 166
17272.49 159
17273.73 182
17274.97 162
17276.21 158
17277.45 162
17278.69 174
17279.93 149
17281.17 150
17282.41 152
17283.65 165
17284.89 145
17286.13 154
17287.38 175
17288.62 155
17289.86 168
17291.10 154
17292.34 160
17293.58 142
17294.82 166
17296.06 157
17297.30 151
17298.54 156
17299.78 150
17301.03 139
17302.27 155
17303.51 148
17304.75 149
17305.99 192
17307.23 155
17308.47 161
17309.71 160
17310.96 156
17312.20 153
17313.44 161
17314.68 151
17315.92 167
17317.16 155
17318.41 141
17319.65 153
17320.89 153
17322.13 151
17323.37 150
17324.62 176
17325.86 155
17327.10 179
17328.34 164
17329.58 163
17330.83 163
17332.07 173
17333.31 177
17334.55 152
17335.80 150
17337.04 156
17338.28 153
17339.52 166
17340.77 163
17342.01 164
17343.25 188
17344.49 150
17345.74 158
17346.98 171
17348.22 161
17349.46 167
17350.71 174
17351.95 162
17353.19 162
17354.44 151
17355.68 167
17356.92 149
17358.17 143
17359.41 158
17360.65 172
17361.90 180
17363.14 158
17364.38 170
17365.63 163
17366.87 186
17368.11 167
17369.36 169
17370.60 162
17371.84 167
17373.09 173
17374.33 167
17375.58 183
17376.82 165
17378.06 171
17379.31 171
17380.55 173
17381.80 149
17383.04 164
17384.28 171
17385.53 175
17386.77 156
17388.02 186
17389.26 188
17390.50 180
17391.75 164
17392.99 180
17394.24 183
17395.48 171
17396.73 159
17397.97 161
17399.22 170
17400.46 167
17401.71 167
17402.95 178
17404.20 175
17405.44 162
17406.69 176
17407.93 168
17409.18 170
17410.42 158
17411.67 200
17412.91 176
17414.16 177
17415.40 175
17416.65 185
17417.89 175
17419.14 152
17420.38 190
17421.63 171
17422.87 179
17424.12 181
17425.36 178
17426.61 176
17427.86 178
17429.10 174
17430.35 201
17431.59 201
17432.84 166
17434.08 182
17435.33 187
17436.58 185
17437.82 170
17439.07 178
17440.32 202
17441.56 193
17442.81 178
17444.05 199
17445.30 184
17446.55 206
17447.79 170
17449.04 202
17450.29 187
17451.53 172
17452.78 186
17454.03 205
17455.27 203
17456.52 181
17457.77 185
17459.01 200
17460.26 187
17461.51 206
17462.75 200
17464.00 189
17465.25 185
17466.49 202
17467.74 196
17468.99 194
17470.24 185
17471.48 207
17472.73 208
17473.98 189
17475.22 183
17476.47 203
17477.72 205
17478.97 206
17480.21 188
17481.46 217
17482.71 195
17483.96 207
17485.21 208
17486.45 220
17487.70 202
17488.95 193
17490.20 212
17491.44 207
17492.69 211
17493.94 200
17495.19 219
17496.44 214
17497.69 208
17498.93 206
17500.18 235
17501.43 221
17502.68 212
17503.93 232
17505.18 229
17506.42 219
17507.67 202
17508.92 213
17510.17 215
17511.42 219
17512.67 206
17513.92 204
17515.16 221
17516.41 216
17517.66 218
17518.91 223
17520.16 218
17521.41 214
17522.66 210
17523.91 221
17525.16 229
17526.41 240
17527.66 236
17528.90 251
17530.15 247
17531.40 230
17532.65 241
17533.90 223
17535.15 230
17536.40 239
17537.65 239
17538.90 237
17540.15 222
17541.40 246
17542.65 263
17543.90 249
17545.15 239
17546.40 244
17547.65 252
17548.90 251
17550.15 233
17551.40 238
17552.65 236
17553.90 207
17555.15 222
17556.40 258
17557.65 252
17558.90 248
17560.15 245
17561.40 258
17562.65 242
17563.90 248
17565.15 246
17566.40 240
17567.65 252
17568.91 234
17570.16 250
17571.41 248
17572.66 251
17573.91 244
17575.16 260
17576.41 258
17577.66 251
17578.91 267
17580.16 250
17581.42 251
17582.67 251
17583.92 253
17585.17 272
17586.42 258
17587.67 260
17588.92 266
17590.17 268
17591.43 253
17592.68 279
17593.93 276
17595.18 240
17596.43 271
17597.68 291
17598.94 254
17600.19 258
17601.44 273
17602.69 277
17603.94 277
17605.20 268
17606.45 281
17607.70 282
17608.95 286
17610.20 287
17611.46 289
17612.71 308
17613.96 264
17615.21 287
17616.47 288
17617.72 305
17618.97 275
17620.22 300
17621.48 290
17622.73 301
17623.98 284
17625.23 262
17626.49 276
17627.74 293
17628.99 283
17630.25 275
17631.50 293
17632.75 281
17634.00 304
17635.26 277
17636.51 277
17637.76 283
17639.02 293
17640.27 291
17641.52 294
17642.78 295
17644.03 288
17645.28 282
17646.54 277
17647.79 276
17649.04 260
17650.30 291
17651.55 272
17652.81 279
17654.06 267
17655.31 270
17656.57 261
17657.82 277
17659.08 249
17660.33 256
17661.58 274
17662.84 270
17664.09 259
17665.35 246
17666.60 248
17667.85 236
17669.11 271
17670.36 256
17671.62 245
17672.87 221
17674.13 236
17675.38 250
17676.64 256
17677.89 247
17679.14 261
17680.40 243
17681.65 236
17682.91 245
17684.16 223
17685.42 226
17686.67 218
17687.93 235
17689.18 226
17690.44 242
17691.69 214
17692.95 202
17694.20 224
17695.46 242
17696.71 220
17697.97 213
17699.22 203
17700.48 227
17701.74 231
17702.99 209
17704.25 227
17705.50 219
17706.76 231
17708.01 217
17709.27 235
17710.53 206
17711.78 235
17713.04 223
17714.29 228
17715.55 220
17716.80 205
17718.06 221
17719.32 213
17720.57 210
17721.83 205
17723.09 218
17724.34 207
17725.60 220
17726.85 219
17728.11 204
17729.37 207
17730.62 200
17731.88 200
17733.14 205
17734.39 183
17735.65 208
17736.91 205
17738.16 213
17739.42 200
17740.68 190
17741.93 206
17743.19 191
17744.45 210
17745.70 185
17746.96 207
17748.22 190
17749.48 205
17750.73 180
17751.99 199
17753.25 194
17754.51 198
17755.76 181
17757.02 191
17758.28 184
17759.53 187
17760.79 194
17762.05 179
17763.31 181
17764.57 185
17765.82 183
17767.08 187
17768.34 190
17769.60 185
17770.85 199
17772.11 186
17773.37 202
17774.63 177
17775.89 173
17777.14 178
17778.40 207
17779.66 175
17780.92 173
17782.18 184
17783.44 174
17784.69 185
17785.95 172
17787.21 189
17788.47 161
17789.73 185
17790.99 165
17792.25 174
17793.50 174
17794.76 183
17796.02 178
17797.28 174
17798.54 169
17799.80 158
17801.06 168
17802.32 173
17803.58 174
17804.83 152
17806.09 165
17807.35 170
17808.61 151
17809.87 169
17811.13 176
17812.39 152
17813.65 152
17814.91 159
17816.17 172
17817.43 161
17818.69 149
17819.95 163
17821.21 147
17822.47 156
17823.73 148
17824.99 169
17826.25 169
17827.51 153
17828.77 138
17830.03 177
17831.29 160
17832.55 163
17833.81 170
17835.07 145
17836.33 155
17837.59 155
17838.85 159
17840.11 153
17841.37 143
17842.63 154
17843.89 152
17845.15 141
17846.41 155
17847.67 132
17848.93 169
17850.19 155
17851.45 132
17852.71 143
17853.98 161
17855.24 166
17856.50 158
17857.76 160
17859.02 150
17860.28 159
17861.54 155
17862.80 154
17864.06 146
17865.32 160
17866.59 142
17867.85 146
17869.11 134
17870.37 153
17871.63 131
17872.89 158
17874.15 143
17875.42 135
17876.68 144
17877.94 142
17879.20 148
17880.46 132
17881.73 155
17882.99 143
17884.25 175
17885.51 134
17886.77 130
17888.04 127
17889.30 146
17890.56 141
17891.82 134
17893.08 129
17894.35 141
17895.61 151
17896.87 133
17898.13 124
17899.40 133
17900.66 158
17901.92 139
17903.18 146
17904.45 121
17905.71 132
17906.97 136
17908.23 148
17909.50 126
17910.76 140
17912.02 136
17913.29 140
17914.55 131
17915.81 118
17917.07 130
17918.34 128
17919.60 153
17920.86 125
17922.13 132
17923.39 116
17924.65 138
17925.92 135
17927.18 126
17928.44 139
17929.71 117
17930.97 146
17932.24 144
17933.50 123
17934.76 129
17936.03 131
17937.29 147
17938.55 133
17939.82 120
17941.08 137
17942.35 145
17943.61 139
17944.87 123
17946.14 128
17947.40 122
17948.67 134
17949.93 133
17951.19 131
17952.46 129
17953.72 139
17954.99 142
17956.25 131
17957.52 138
17958.78 126
17960.05 138
17961.31 138
17962.58 139
17963.84 128
17965.10 126
17966.37 136
17967.63 140
17968.90 118
17970.16 124
17971.43 143
17972.69 144
17973.96 146
17975.22 122
17976.49 136
17977.76 139
17979.02 126
17980.29 114
17981.55 109
17982.82 107
17984.08 146
17985.35 153
17986.61 138
17987.88 125
17989.14 136
17990.41 135
17991.68 127
17992.94 125
17994.21 137
17995.47 132
17996.74 129
17998.00 123
17999.27 118
18000.54 110
18001.80 116
18003.07 133
18004.34 136
18005.60 117
18006.87 116
18008.13 142
18009.40 135
18010.67 146
18011.93 115
18013.20 124
18014.47 134
18015.73 137
18017.00 126
18018.27 104
18019.53 115
18020.80 148
18022.07 159
18023.33 117
18024.60 132
18025.87 128
18027.13 144
18028.40 127
18029.67 127
18030.93 110
18032.20 135
18033.47 140
18034.74 145
18036.00 135
18037.27 114
18038.54 124
18039.81 132
18041.07 130
18042.34 130
18043.61 132
18044.88 124
18046.14 146
18047.41 126
18048.68 137
18049.95 138
18051.21 143
18052.48 137
18053.75 131
18055.02 137
18056.29 140
18057.55 154
18058.82 153
18060.09 131
18061.36 109
18062.63 131
18063.90 146
18065.16 139
18066.43 135
18067.70 136
18068.97 129
18070.24 139
18071.51 137
18072.77 138
18074.04 132
18075.31 142
18076.58 112
18077.85 128
18079.12 130
18080.39 123
18081.66 138
18082.92 134
18084.19 140
18085.46 128
18086.73 150
18088.00 150
18089.27 141
18090.54 119
18091.81 141
18093.08 143
18094.35 132
18095.62 121
18096.89 148
18098.16 155
18099.42 130
18100.69 139
18101.96 122
18103.23 163
18104.50 145
18105.77 144
18107.04 143
18108.31 129
18109.58 139
18110.85 153
18112.12 147
18113.39 132
18114.66 120
18115.93 161
18117.20 130
18118.47 136
18119.74 142
18121.01 144
18122.28 154
18123.55 144
18124.82 135
18126.09 135
18127.36 151
18128.64 153
18129.91 148
18131.18 113
18132.45 138
18133.72 136
18134.99 137
18136.26 122
18137.53 138
18138.80 130
18140.07 145
18141.34 143
18142.61 128
18143.89 152
18145.16 134
18146.43 143
18147.70 119
18148.97 154
18150.24 131
18151.51 148
18152.78 147
18154.06 146
18155.33 126
18156.60 135
18157.87 151
18159.14 138
18160.41 130
18161.69 139
18162.96 151
18164.23 136
18165.50 145
18166.77 138
18168.04 131
18169.32 141
18170.59 129
18171.86 133
18173.13 124
18174.40 147
18175.68 145
18176.95 160
18178.22 140
18179.49 152
18180.77 140
18182.04 154
18183.31 129
18184.58 131
18185.86 136
18187.13 151
18188.40 133
18189.67 116
18190.95 134
18192.22 151
18193.49 142
18194.76 143
18196.04 139
18197.31 132
18198.58 142
18199.86 138
18201.13 143
18202.40 131
18203.68 148
18204.95 141
18206.22 133
18207.50 133
18208.77 136
18210.04 137
18211.32 128
18212.59 127
18213.86 146
18215.14 144
18216.41 135
18217.68 135
18218.96 129
18220.23 128
18221.51 144
18222.78 143
18224.05 136
18225.33 122
18226.60 151
18227.87 130
18229.15 129
18230.42 129
18231.70 136
18232.97 140
18234.25 123
18235.52 111
18236.79 124
18238.07 126
18239.34 137
18240.62 126
18241.89 131
18243.17 137
18244.44 144
18245.72 129
18246.99 118
18248.26 119
18249.54 140
18250.81 136
18252.09 137
18253.36 129
18254.64 112
18255.91 140
18257.19 130
18258.46 137
18259.74 125
18261.01 135
18262.29 130
18263.57 132
18264.84 129
18266.12 129
18267.39 124
18268.67 134
18269.94 125
18271.22 130
18272.49 127
18273.77 135
18275.04 133
18276.32 140
18277.60 132
18278.87 113
18280.15 129
18281.42 124
18282.70 141
18283.98 128
18285.25 141
18286.53 116
18287.80 135
18289.08 148
18290.36 133
18291.63 129
18292.91 140
18294.18 138
18295.46 106
18296.74 109
18298.01 147
18299.29 132
18300.57 128
18301.84 142
18303.12 115
18304.40 118
18305.67 120
18306.95 137
18308.23 131
18309.50 123
18310.78 128
18312.06 144
18313.34 136
18314.61 112
18315.89 135
18317.17 124
18318.44 143
18319.72 131
18321.00 139
18322.28 115
18323.55 126
18324.83 129
18326.11 140
18327.39 120
18328.66 126
18329.94 137
18331.22 127
18332.50 110
18333.77 122
18335.05 119
18336.33 141
18337.61 158
18338.88 127
18340.16 127
18341.44 128
18342.72 143
18344.00 115
18345.27 117
18346.55 121
18347.83 121
18349.11 117
18350.39 132
18351.67 133
18352.94 124
18354.22 137
18355.50 142
18356.78 122
18358.06 112
18359.34 122
18360.62 135
18361.89 110
18363.17 110
18364.45 129
18365.73 125
18367.01 121
18368.29 118
18369.57 119
18370.85 115
18372.13 128
18373.40 120
18374.68 117
18375.96 117
18377.24 130
18378.52 120
18379.80 120
18381.08 124
18382.36 111
18383.64 115
18384.92 121
18386.20 136
18387.48 106
18388.76 120
18390.04 107
18391.32 123
18392.60 131
18393.88 109
18395.16 107
18396.44 109
18397.72 130
18399.00 121
18400.28 111
18401.56 122
18402.84 116
18404.12 119
18405.40 125
18406.68 112
18407.96 131
18409.24 129
18410.52 135
18411.80 118
18413.08 121
18414.36 108
18415.64 128
18416.92 135
18418.20 133
18419.48 116
18420.76 121
18422.04 119
18423.32 113
18424.61 120
18425.89 106
18427.17 125
18428.45 122
18429.73 127
18431.01 117
18432.29 113
18433.57 118
18434.85 127
18436.14 126
18437.42 128
18438.70 108
18439.98 120
18441.26 137
18442.54 123
18443.82 108
18445.11 115
18446.39 135
18447.67 118
18448.95 123
18450.23 124
18451.51 123
18452.80 123
18454.08 108
18455.36 121
18456.64 100
18457.92 120
18459.21 113
18460.49 132
18461.77 114
18463.05 112
18464.33 110
18465.62 123
18466.90 113
18468.18 131
18469.46 120
18470.75 111
18472.03 118
18473.31 120
18474.59 120
18475.88 117
18477.16 105
18478.44 107
18479.73 132
18481.01 127
18482.29 116
18483.57 126
18484.86 118
18486.14 127
18487.42 121
18488.71 115
18489.99 119
18491.27 119
18492.56 109
18493.84 108
18495.12 100
18496.41 104
18497.69 130
18498.97 111
18500.26 115
18501.54 109
18502.82 115
18504.11 129
18505.39 117
18506.67 111
18507.96 114
18509.24 122
18510.53 108
18511.81 126
18513.09 117
18514.38 119
18515.66 107
18516.95 121
18518.23 108
18519.51 117
18520.80 116
18522.08 114
18523.37 107
18524.65 114
18525.94 122
18527.22 112
18528.51 124
18529.79 103
18531.07 109
18532.36 110
18533.64 127
18534.93 116
18536.21 127
18537.50 121
18538.78 111
18540.07 121
18541.35 129
18542.64 116
18543.92 113
18545.21 115
18546.49 119
18547.78 117
18549.06 113
18550.35 145
18551.63 117
18552.92 118
18554.20 105
18555.49 118
18556.78 123
18558.06 117
18559.35 121
18560.63 118
18561.92 115
18563.20 114
18564.49 128
18565.77 110
18567.06 110
18568.35 105
18569.63 118
18570.92 122
18572.20 116
18573.49 99
18574.78 128
18576.06 105
18577.35 115
18578.64 114
18579.92 111
18581.21 116
18582.49 123
18583.78 125
18585.07 118
18586.35 99
18587.64 99
18588.93 104
18590.21 107
18591.50 106
18592.79 96
18594.07 110
18595.36 130
18596.65 114
18597.93 113
18599.22 112
18600.51 115
18601.80 122
18603.08 118
18604.37 121
18605.66 121
18606.94 117
18608.23 113
18609.52 111
18610.81 97
18612.09 99
18613.38 126
18614.67 109
18615.96 112
18617.24 113
18618.53 118
18619.82 123
18621.11 120
18622.39 125
18623.68 117
18624.97 111
18626.26 132
18627.55 118
18628.83 118
18630.12 123
18631.41 116
18632.70 120
18633.99 111
18635.27 107
18636.56 121
18637.85 104
18639.14 98
18640.43 99
18641.72 96
18643.00 110
18644.29 113
18645.58 114
18646.87 117
18648.16 108
18649.45 109
18650.74 87
18652.02 115
18653.31 113
18654.60 112
18655.89 124
18657.18 98
18658.47 108
18659.76 110
18661.05 111
18662.34 111
18663.63 105
18664.91 87
18666.20 103
18667.49 96
18668.78 103
18670.07 105
18671.36 99
18672.65 106
18673.94 95
18675.23 91
18676.52 103
18677.81 108
18679.10 95
18680.39 94
18681.68 105
18682.97 89
18684.26 124
18685.55 101
18686.84 101
18688.13 104
18689.42 103
18690.71 91
18692.00 103
18693.29 100
18694.58 93
18695.87 96
18697.16 97
18698.45 106
18699.74 106
18701.03 107
18702.32 104
18703.61 103
18704.90 119
18706.19 111
18707.48 119
18708.78 100
18710.07 105
18711.36 94
18712.65 84
18713.94 124
18715.23 106
18716.52 96
18717.81 106
18719.10 110
18720.39 119
18721.69 112
18722.98 105
18724.27 103
18725.56 104
18726.85 105
18728.14 96
18729.43 112
18730.72 101
18732.02 113
18733.31 107
18734.60 100
18735.89 93
18737.18 115
18738.47 112
18739.77 81
18741.06 86
18742.35 97
18743.64 115
18744.93 105
18746.23 105
18747.52 95
18748.81 118
18750.10 94
18751.39 85
18752.69 99
18753.98 96
18755.27 121
18756.56 113
18757.86 103
18759.15 86
18760.44 103
18761.73 107
18763.03 96
18764.32 92
18765.61 117
18766.90 105
18768.20 111
18769.49 108
18770.78 86
18772.08 105
18773.37 116
18774.66 100
18775.96 108
18777.25 97
18778.54 101
18779.83 110
18781.13 108
18782.42 100
18783.71 100
18785.01 91
18786.30 114
18787.59 95
18788.89 95
18790.18 92
18791.48 110
18792.77 111
18794.06 91
18795.36 82
18796.65 91
18797.94 88
18799.24 105
18800.53 92
18801.83 107
18803.12 93
18804.41 105
18805.71 92
18807.00 105
18808.30 102
18809.59 116
18810.88 104
18812.18 100
18813.47 91
18814.77 107
18816.06 97
18817.36 103
18818.65 103
18819.95 92
18821.24 107
18822.54 93
18823.83 102
18825.12 93
18826.42 84
18827.71 105
18829.01 95
18830.30 106
18831.60 102
18832.89 94
18834.19 100
18835.48 104
18836.78 101
18838.07 76
18839.37 90
18840.67 106
18841.96 99
18843.26 109
18844.55 93
18845.85 89
18847.14 102
18848.44 103
18849.73 105
18851.03 79
18852.33 94
18853.62 103
18854.92 112
18856.21 90
18857.51 97
18858.80 105
18860.10 103
18861.40 94
18862.69 97
18863.99 93
18865.28 97
18866.58 103
18867.88 90
18869.17 96
18870.47 86
18871.77 101
18873.06 115
18874.36 108
18875.66 90
18876.95 101
18878.25 94
18879.55 99
18880.84 94
18882.14 107
18883.44 96
18884.73 99
18886.03 111
18887.33 91
18888.62 98
18889.92 112
18891.22 105
18892.51 98
18893.81 87
18895.11 98
18896.41 104
18897.70 94
18899.00 90
18900.30 98
18901.59 85
18902.89 98
18904.19 83
18905.49 95
18906.78 86
18908.08 74
18909.38 99
18910.68 89
18911.98 106
18913.27 101
18914.57 95
18915.87 122
18917.17 111
18918.46 95
18919.76 87
18921.06 102
18922.36 99
18923.66 95
18924.96 103
18926.25 97
18927.55 120
18928.85 94
18930.15 98
18931.45 90
18932.75 88
18934.04 104
18935.34 102
18936.64 91
18937.94 92
18939.24 91
18940.54 101
18941.84 104
18943.13 100
18944.43 100
18945.73 92
18947.03 97
18948.33 99
18949.63 101
18950.93 90
18952.23 84
18953.53 102
18954.83 94
18956.13 90
18957.42 79
18958.72 83
18960.02 112
18961.32 94
18962.62 83
18963.92 94
18965.22 99
18966.52 101
18967.82 91
18969.12 90
18970.42 104
18971.72 91
18973.02 107
18974.32 102
18975.62 100
18976.92 87
18978.22 104
18979.52 104
18980.82 76
18982.12 84
18983.42 97
18984.72 94
18986.02 86
18987.32 93
18988.62 95
18989.92 104
18991.22 112
18992.52 111
18993.82 109
18995.12 93
18996.42 97
18997.73 83
18999.03 98
19000.33 91
19001.63 92
19002.93 96
19004.23 97
19005.53 82
19006.83 99
19008.13 96
19009.43 108
19010.73 108
19012.04 94
19013.34 92
19014.64 89
19015.94 96
19017.24 72
19018.54 107
19019.84 96
19021.15 96
19022.45 107
19023.75 100
19025.05 87
19026.35 89
19027.65 92
19028.96 104
19030.26 89
19031.56 101
19032.86 105
19034.16 97
19035.47 88
19036.77 88
19038.07 97
19039.37 74
19040.67 104
19041.98 79
19043.28 94
19044.58 93
19045.88 98
19047.18 99
19048.49 106
19049.79 93
19051.09 107
19052.39 96
19053.70 96
19055.00 116
19056.30 89
19057.61 105
19058.91 96
19060.21 111
19061.51 103
19062.82 103
19064.12 96
19065.42 106
19066.73 102
19068.03 98
19069.33 100
19070.64 97
19071.94 95
19073.24 109
19074.55 112
19075.85 94
19077.15 102
19078.46 92
19079.76 113
19081.06 104
19082.37 86
19083.67 106
19084.97 85
19086.28 83
19087.58 95
19088.89 94
19090.19 86
19091.49 100
19092.80 101
19094.10 102
19095.40 94
19096.71 97
19098.01 93
19099.32 94
19100.62 88
19101.93 108
19103.23 80
19104.53 95
19105.84 123
19107.14 96
19108.45 100
19109.75 102
19111.06 118
19112.36 94
19113.67 94
19114.97 102
19116.28 90
19117.58 105
19118.89 118
19120.19 104
19121.49 109
19122.80 89
19124.10 103
19125.41 93
19126.72 104
19128.02 95
19129.33 103
19130.63 104
19131.94 98
19133.24 108
19134.55 92
19135.85 98
19137.16 97
19138.46 104
19139.77 95
19141.07 102
19142.38 110
19143.69 94
19144.99 84
19146.30 103
19147.60 101
19148.91 100
19150.21 77
19151.52 85
19152.83 95
19154.13 101
19155.44 95
19156.75 104
19158.05 98
19159.36 87
19160.66 112
19161.97 103
19163.28 103
19164.58 95
19165.89 101
19167.20 95
19168.50 98
19169.81 80
19171.12 110
19172.42 99
19173.73 100
19175.04 85
19176.34 93
19177.65 103
19178.96 103
19180.26 110
19181.57 95
19182.88 93
19184.18 92
19185.49 102
19186.80 100
19188.11 101
19189.41 91
19190.72 103
19192.03 104
19193.33 97
19194.64 95
19195.95 106
19197.26 107
19198.56 102
19199.87 107
19201.18 106
19202.49 84
19203.80 91
19205.10 93
19206.41 96
19207.72 86
19209.03 101
19210.34 102
19211.64 105
19212.95 88
19214.26 90
19215.57 93
19216.88 101
19218.18 95
19219.49 101
19220.80 94
19222.11 95
19223.42 94
19224.73 93
19226.03 95
19227.34 90
19228.65 92
19229.96 99
19231.27 82
19232.58 83
19233.89 104
19235.19 110
19236.50 99
19237.81 96
19239.12 88
19240.43 98
19241.74 100
19243.05 104
19244.36 90
19245.67 100
19246.98 84
19248.29 95
19249.59 89
19250.90 94
19252.21 96
19253.52 97
19254.83 102
19256.14 99
19257.45 102
19258.76 102
19260.07 89
19261.38 87
19262.69 89
19264.00 94
19265.31 90
19266.62 87
19267.93 97
19269.24 99
19270.55 87
19271.86 80
19273.17 100
19274.48 93
19275.79 88
19277.10 94
19278.41 102
19279.72 85
19281.03 92
19282.34 91
19283.65 90
19284.96 103
19286.27 85
19287.58 82
19288.89 97
19290.21 100
19291.52 84
19292.83 106
19294.14 98
19295.45 84
19296.76 106
19298.07 88
19299.38 99
19300.69 87
19302.00 80
19303.31 93
19304.63 92
19305.94 91
19307.25 99
19308.56 88
19309.87 84
19311.18 74
19312.49 74
19313.81 79
19315.12 79
19316.43 86
19317.74 92
19319.05 94
19320.36 95
19321.68 89
19322.99 83
19324.30 97
19325.61 85
19326.92 89
19328.23 97
19329.55 106
19330.86 91
19332.17 82
19333.48 76
19334.80 81
19336.11 94
19337.42 89
19338.73 86
19340.04 77
19341.36 97
19342.67 100
19343.98 88
19345.29 78
19346.61 82
19347.92 87
19349.23 88
19350.55 86
19351.86 97
19353.17 92
19354.48 85
19355.80 83
19357.11 77
19358.42 78
19359.74 87
19361.05 81
19362.36 90
19363.68 81
19364.99 83
19366.30 81
19367.62 86
19368.93 104
19370.24 93
19371.56 106
19372.87 93
19374.18 86
19375.50 83
19376.81 77
19378.12 96
19379.44 99
19380.75 87
19382.06 92
19383.38 103
19384.69 91
19386.01 88
19387.32 80
19388.63 90
19389.95 96
19391.26 104
19392.58 81
19393.89 80
19395.21 88
19396.52 102
19397.83 95
19399.15 85
19400.46 76
19401.78 85
19403.09 91
19404.41 109
19405.72 98
19407.04 77
19408.35 86
19409.66 96
19410.98 100
19412.29 77
19413.61 71
19414.92 101
19416.24 93
19417.55 83
19418.87 65
19420.18 86
19421.50 103
19422.81 101
19424.13 72
19425.45 74
19426.76 76
19428.08 105
19429.39 96
19430.71 88
19432.02 83
19433.34 84
19434.65 92
19435.97 105
19437.28 93
19438.60 76
19439.92 93
19441.23 92
19442.55 98
19443.86 69
19445.18 92
19446.50 104
19447.81 93
19449.13 91
19450.44 97
19451.76 94
19453.08 101
19454.39 92
19455.71 86
19457.03 91
19458.34 109
19459.66 92
19460.97 107
19462.29 94
19463.61 81
19464.92 90
19466.24 90
19467.56 104
19468.87 96
19470.19 101
19471.51 86
19472.83 99
19474.14 89
19475.46 82
19476.78 87
19478.09 85
19479.41 107
19480.73 97
19482.04 93
19483.36 77
19484.68 82
19486.00 106
19487.31 83
19488.63 78
19489.95 103
19491.27 87
19492.58 91
19493.90 92
19495.22 99
19496.54 95
19497.85 98
19499.17 79
19500.49 109
19501.81 99
19503.13 86
19504.44 113
19505.76 90
19507.08 87
19508.40 76
19509.72 102
19511.03 79
19512.35 96
19513.67 85
19514.99 82
19516.31 95
19517.63 87
19518.94 96
19520.26 86
19521.58 105
19522.90 86
19524.22 92
19525.54 83
19526.86 80
19528.18 98
19529.49 98
19530.81 84
19532.13 94
19533.45 88
19534.77 88
19536.09 81
19537.41 88
19538.73 76
19540.05 97
19541.37 97
19542.68 106
19544.00 96
19545.32 107
19546.64 94
19547.96 107
19549.28 89
19550.60 84
19551.92 80
19553.24 97
19554.56 107
19555.88 87
19557.20 88
19558.52 84
19559.84 82
19561.16 77
19562.48 89
19563.80 99
19565.12 78
19566.44 97
19567.76 98
19569.08 97
19570.40 90
19571.72 88
19573.04 98
19574.36 89
19575.68 72
19577.00 103
19578.32 74
19579.64 97
19580.96 89
19582.28 88
19583.60 107
19584.92 85
19586.24 91
19587.57 88
19588.89 107
19590.21 90
19591.53 86
19592.85 86
19594.17 115
19595.49 99
19596.81 109
19598.13 81
19599.45 100
19600.78 82
19602.10 92
19603.42 98
19604.74 90
19606.06 98
19607.38 93
19608.70 107
19610.03 77
19611.35 87
19612.67 100
19613.99 103
19615.31 92
19616.63 96
19617.96 94
19619.28 85
19620.60 88
19621.92 105
19623.24 82
19624.57 90
19625.89 91
19627.21 100
19628.53 103
19629.85 99
19631.18 93
19632.50 114
19633.82 104
19635.14 93
19636.47 100
19637.79 98
19639.11 102
19640.43 82
19641.76 123
19643.08 99
19644.40 98
19645.72 84
19647.05 98
19648.37 107
19649.69 88
19651.02 91
19652.34 104
19653.66 107
19654.98 93
19656.31 90
19657.63 106
19658.95 110
19660.28 102
19661.60 101
19662.92 107
19664.25 94
19665.57 89
19666.89 102
19668.22 95
19669.54 109
19670.86 93
19672.19 89
19673.51 100
19674.84 72
19676.16 88
19677.48 99
19678.81 102
19680.13 84
19681.45 106
19682.78 106
19684.10 95
19685.43 102
19686.75 107
19688.08 106
19689.40 91
19690.72 95
19692.05 91
19693.37 117
19694.70 99
19696.02 105
19697.35 101
19698.67 113
19699.99 82
19701.32 103
19702.64 110
19703.97 107
19705.29 103
19706.62 116
19707.94 109
19709.27 83
19710.59 100
19711.92 94
19713.24 91
19714.57 83
19715.89 99
19717.22 96
19718.54 98
19719.87 88
19721.19 99
19722.52 101
19723.84 105
19725.17 85
19726.50 101
19727.82 106
19729.15 103
19730.47 100
19731.80 100
19733.12 95
19734.45 84
19735.77 109
19737.10 104
19738.43 100
19739.75 87
19741.08 107
19742.40 98
19743.73 97
19745.06 85
19746.38 115
19747.71 95
19749.03 93
19750.36 97
19751.69 91
19753.01 85
19754.34 81
19755.67 110
19756.99 86
19758.32 95
19759.65 95
19760.97 98
19762.30 89
19763.63 88
19764.95 87
19766.28 127
19767.61 97
19768.93 85
19770.26 89
19771.59 99
19772.91 112
19774.24 95
19775.57 96
19776.90 97
19778.22 110
19779.55 96
19780.88 116
19782.20 98
19783.53 95
19784.86 105
19786.19 113
19787.51 103
19788.84 91
19790.17 112
19791.50 121
19792.83 86
19794.15 80
19795.48 109
19796.81 107
19798.14 111
19799.46 95
19800.79 115
19802.12 97
19803.45 113
19804.78 119
19806.10 98
19807.43 99
19808.76 97
19810.09 111
19811.42 119
19812.75 89
19814.07 86
19815.40 106
19816.73 104
19818.06 100
19819.39 76
19820.72 113
19822.05 94
19823.37 106
19824.70 99
19826.03 99
19827.36 108
19828.69 97
19830.02 96
19831.35 106
19832.68 109
19834.01 86
19835.33 114
19836.66 123
19837.99 106
19839.32 89
19840.65 107
19841.98 98
19843.31 99
19844.64 98
19845.97 124
19847.30 113
19848.63 102
19849.96 115
19851.29 116
19852.62 112
19853.95 97
19855.28 110
19856.61 99
19857.94 103
19859.27 105
19860.60 117
19861.93 104
19863.26 90
19864.59 102
19865.92 104
19867.25 108
19868.58 103
19869.91 103
19871.24 115
19872.57 89
19873.90 87
19875.23 124
19876.56 96
19877.89 90
19879.22 97
19880.55 109
19881.88 105
19883.21 100
19884.54 90
19885.87 104
19887.21 109
19888.54 102
19889.87 108
19891.20 85
19892.53 90
19893.86 107
19895.19 110
19896.52 98
19897.85 85
19899.18 100
19900.52 126
19901.85 95
19903.18 86
19904.51 92
19905.84 127
19907.17 96
19908.50 96
19909.84 93
19911.17 95
19912.50 111
19913.83 91
19915.16 107
19916.50 92
19917.83 95
19919.16 110
19920.49 124
19921.82 98
19923.16 91
19924.49 106
19925.82 118
19927.15 106
19928.48 95
19929.82 91
19931.15 89
19932.48 114
19933.81 99
19935.15 106
19936.48 90
19937.81 99
19939.14 108
19940.48 115
19941.81 96
19943.14 73
19944.47 102
19945.81 120
19947.14 102
19948.47 96
19949.81 85
19951.14 114
19952.47 122
19953.81 95
19955.14 95
19956.47 85
19957.80 112
19959.14 126
19960.47 104
19961.80 84
19963.14 99
19964.47 111
19965.80 103
19967.14 102
19968.47 116
19969.81 103
19971.14 102
19972.47 98
19973.81 89
19975.14 106
19976.47 100
19977.81 106
19979.14 103
19980.48 84
19981.81 101
19983.14 110
19984.48 103
19985.81 102
19987.15 86
19988.48 107
19989.82 96
19991.15 105
19992.48 91
19993.82 96
19995.15 93
19996.49 98
19997.82 100
19999.16 97
20000.49 94
20001.83 103
20003.16 103
20004.50 105
20005.83 105
20007.17 107
20008.50 89
20009.84 104
20011.17 101
20012.51 94
20013.84 96
20015.18 124
20016.51 104
20017.85 109
20019.18 104
20020.52 97
20021.85 93
20023.19 98
20024.52 113
20025.86 116
20027.19 80
20028.53 104
20029.86 114
20031.20 105
20032.54 103
20033.87 82
20035.21 108
20036.54 95
20037.88 108
20039.22 106
20040.55 111
20041.89 100
20043.22 98
20044.56 104
20045.90 100
20047.23 92
20048.57 96
20049.90 104
20051.24 87
20052.58 89
20053.91 101
20055.25 101
20056.59 105
20057.92 97
20059.26 99
20060.60 101
20061.93 110
20063.27 97
20064.61 88
20065.94 88
20067.28 102
20068.62 115
20069.95 105
20071.29 95
20072.63 90
20073.97 101
20075.30 116
20076.64 102
20077.98 101
20079.31 106
20080.65 107
20081.99 107
20083.33 96
20084.66 92
20086.00 97
20087.34 115
20088.68 110
20090.01 104
20091.35 88
20092.69 95
20094.03 108
20095.37 104
20096.70 81
20098.04 113
20099.38 108
20100.72 115
20102.06 109
20103.39 93
20104.73 101
20106.07 103
20107.41 101
20108.75 92
20110.08 110
20111.42 106
20112.76 104
20114.10 111
20115.44 95
20116.78 87
20118.12 98
20119.45 94
20120.79 109
20122.13 91
20123.47 93
20124.81 99
20126.15 115
20127.49 106
