# Supplementary material for: MALDI-TOF MS typing enables the classification of brewing yeasts of the genus Saccharomyces to major beer styles
Source: PLoS One. 2017 Aug 9;12(8):e0181694. doi: 10.1371/journal.pone.0181694 (PMC5549903; doi:10.1371/journal.pone.0181694)
Supplement: S9 File — The directory includes 90 raw files and was zipped to “.zip”; the folder has three strains with 30 spectra per strain; S1 Text explains the raw files with an example and Table 1 represents the yeast strains used within the experiment. (ZIP) [file pone.0181694.s012.zip › 25-27/30285-66-Lag-Lag-Lag-YPG-18h-E-E_2016-02-25__0_C1_1.dat]

2000.76 3001
2001.18 3045
2001.60 3144
2002.02 2994
2002.45 2962
2002.87 3017
2003.29 2955
2003.71 2965
2004.13 2876
2004.55 2825
2004.98 2813
2005.40 2847
2005.82 2898
2006.24 2979
2006.67 2916
2007.09 2916
2007.51 2970
2007.93 2914
2008.35 2974
2008.78 2895
2009.20 2878
2009.62 2931
2010.04 2934
2010.47 2921
2010.89 2849
2011.31 2816
2011.73 2810
2012.16 2849
2012.58 2792
2013.00 2763
2013.43 2764
2013.85 2671
2014.27 2742
2014.69 2758
2015.12 2716
2015.54 2663
2015.96 2802
2016.39 2738
2016.81 2748
2017.23 2806
2017.66 2870
2018.08 2806
2018.50 2793
2018.93 2820
2019.35 2920
2019.77 2864
2020.20 2887
2020.62 2904
2021.04 2840
2021.47 2766
2021.89 2864
2022.32 2846
2022.74 2789
2023.16 2850
2023.59 2808
2024.01 2747
2024.43 2775
2024.86 2716
2025.28 2699
2025.71 2751
2026.13 2691
2026.56 2736
2026.98 2747
2027.40 2701
2027.83 2702
2028.25 2794
2028.68 2793
2029.10 2733
2029.53 2707
2029.95 2699
2030.38 2665
2030.80 2666
2031.22 2657
2031.65 2673
2032.07 2706
2032.50 2694
2032.92 2787
2033.35 2757
2033.77 2780
2034.20 2737
2034.62 2770
2035.05 2705
2035.47 2779
2035.90 2845
2036.32 2790
2036.75 2787
2037.18 2803
2037.60 2755
2038.03 2851
2038.45 2826
2038.88 2762
2039.30 2771
2039.73 2754
2040.15 2820
2040.58 2739
2041.01 2764
2041.43 2795
2041.86 2790
2042.28 2787
2042.71 2703
2043.13 2714
2043.56 2764
2043.99 2743
2044.41 2822
2044.84 2815
2045.27 2842
2045.69 2906
2046.12 2933
2046.54 2993
2046.97 3123
2047.40 3172
2047.82 3180
2048.25 3148
2048.68 3203
2049.10 3188
2049.53 3116
2049.96 3099
2050.38 3056
2050.81 3088
2051.24 3070
2051.66 3015
2052.09 3142
2052.52 3058
2052.94 2976
2053.37 3091
2053.80 3204
2054.23 3146
2054.65 3037
2055.08 3106
2055.51 3128
2055.93 3061
2056.36 3034
2056.79 2953
2057.22 2876
2057.64 2880
2058.07 2783
2058.50 2908
2058.93 2865
2059.35 2827
2059.78 2856
2060.21 2803
2060.64 2840
2061.07 2769
2061.49 2791
2061.92 2875
2062.35 2902
2062.78 2931
2063.20 2916
2063.63 2986
2064.06 3068
2064.49 3118
2064.92 3200
2065.35 3345
2065.77 3466
2066.20 3611
2066.63 3677
2067.06 3558
2067.49 3655
2067.92 3637
2068.34 3517
2068.77 3342
2069.20 3200
2069.63 2979
2070.06 2964
2070.49 2848
2070.92 2864
2071.35 2840
2071.78 2903
2072.20 2922
2072.63 2905
2073.06 3017
2073.49 2997
2073.92 3057
2074.35 3119
2074.78 3053
2075.21 3045
2075.64 3006
2076.07 2957
2076.50 3039
2076.93 3032
2077.36 2968
2077.78 2959
2078.21 2873
2078.64 2877
2079.07 2846
2079.50 2835
2079.93 2781
2080.36 2731
2080.79 2692
2081.22 2707
2081.65 2697
2082.08 2662
2082.51 2608
2082.94 2673
2083.37 2677
2083.80 2576
2084.23 2682
2084.66 2728
2085.09 2724
2085.52 2702
2085.95 2678
2086.39 2649
2086.82 2795
2087.25 2771
2087.68 2757
2088.11 2723
2088.54 2686
2088.97 2767
2089.40 2734
2089.83 2721
2090.26 2651
2090.69 2761
2091.12 2724
2091.55 2715
2091.99 2671
2092.42 2709
2092.85 2800
2093.28 2828
2093.71 2898
2094.14 2796
2094.57 2732
2095.00 2861
2095.43 2797
2095.87 2777
2096.30 2773
2096.73 2774
2097.16 2790
2097.59 2771
2098.02 2742
2098.46 2731
2098.89 2664
2099.32 2706
2099.75 2642
2100.18 2651
2100.61 2701
2101.05 2675
2101.48 2633
2101.91 2560
2102.34 2535
2102.78 2531
2103.21 2592
2103.64 2620
2104.07 2601
2104.50 2563
2104.94 2563
2105.37 2570
2105.80 2617
2106.23 2608
2106.67 2671
2107.10 2784
2107.53 2793
2107.96 2842
2108.40 2921
2108.83 2911
2109.26 2887
2109.70 2909
2110.13 2975
2110.56 2992
2110.99 2984
2111.43 2911
2111.86 2873
2112.29 2780
2112.73 2801
2113.16 2809
2113.59 2821
2114.03 2790
2114.46 2720
2114.89 2622
2115.33 2611
2115.76 2644
2116.19 2653
2116.63 2686
2117.06 2614
2117.49 2598
2117.93 2623
2118.36 2658
2118.80 2553
2119.23 2612
2119.66 2592
2120.10 2606
2120.53 2592
2120.96 2611
2121.40 2653
2121.83 2646
2122.27 2596
2122.70 2595
2123.14 2645
2123.57 2716
2124.00 2664
2124.44 2666
2124.87 2713
2125.31 2681
2125.74 2638
2126.18 2639
2126.61 2665
2127.05 2650
2127.48 2655
2127.91 2676
2128.35 2645
2128.78 2610
2129.22 2623
2129.65 2725
2130.09 2752
2130.52 2713
2130.96 2723
2131.39 2823
2131.83 2750
2132.26 2840
2132.70 2937
2133.13 2898
2133.57 2887
2134.01 2852
2134.44 2731
2134.88 2712
2135.31 2734
2135.75 2684
2136.18 2667
2136.62 2679
2137.05 2674
2137.49 2650
2137.93 2653
2138.36 2625
2138.80 2727
2139.23 2624
2139.67 2662
2140.10 2669
2140.54 2593
2140.98 2617
2141.41 2589
2141.85 2539
2142.29 2589
2142.72 2543
2143.16 2631
2143.59 2598
2144.03 2580
2144.47 2605
2144.90 2509
2145.34 2417
2145.78 2449
2146.21 2533
2146.65 2496
2147.09 2550
2147.52 2530
2147.96 2555
2148.40 2613
2148.83 2652
2149.27 2689
2149.71 2615
2150.14 2666
2150.58 2679
2151.02 2713
2151.46 2712
2151.89 2638
2152.33 2650
2152.77 2660
2153.20 2679
2153.64 2710
2154.08 2716
2154.52 2655
2154.95 2565
2155.39 2545
2155.83 2506
2156.27 2499
2156.70 2540
2157.14 2490
2157.58 2531
2158.02 2537
2158.45 2608
2158.89 2638
2159.33 2612
2159.77 2534
2160.21 2568
2160.64 2671
2161.08 2757
2161.52 2690
2161.96 2679
2162.40 2664
2162.84 2703
2163.27 2764
2163.71 2836
2164.15 2807
2164.59 2930
2165.03 2976
2165.47 3064
2165.90 3173
2166.34 3335
2166.78 3335
2167.22 3252
2167.66 3189
2168.10 3142
2168.54 3104
2168.98 2931
2169.41 2841
2169.85 2840
2170.29 2754
2170.73 2740
2171.17 2749
2171.61 2771
2172.05 2717
2172.49 2654
2172.93 2692
2173.37 2791
2173.81 2851
2174.25 2782
2174.69 2819
2175.13 2867
2175.56 2873
2176.00 2868
2176.44 2881
2176.88 2887
2177.32 2876
2177.76 2862
2178.20 2857
2178.64 2815
2179.08 2846
2179.52 2757
2179.96 2678
2180.40 2694
2180.84 2825
2181.28 2764
2181.72 2702
2182.16 2724
2182.60 2728
2183.04 2721
2183.48 2726
2183.92 2710
2184.36 2692
2184.81 2744
2185.25 2666
2185.69 2679
2186.13 2585
2186.57 2579
2187.01 2528
2187.45 2652
2187.89 2670
2188.33 2650
2188.77 2534
2189.21 2556
2189.65 2638
2190.09 2663
2190.54 2669
2190.98 2690
2191.42 2643
2191.86 2642
2192.30 2757
2192.74 2734
2193.18 2751
2193.62 2758
2194.07 2852
2194.51 2833
2194.95 2861
2195.39 2906
2195.83 2851
2196.27 2885
2196.72 2840
2197.16 2868
2197.60 2840
2198.04 2856
2198.48 2780
2198.92 2828
2199.37 2730
2199.81 2688
2200.25 2688
2200.69 2678
2201.13 2679
2201.58 2633
2202.02 2675
2202.46 2648
2202.90 2774
2203.35 2782
2203.79 2791
2204.23 2805
2204.67 2810
2205.12 2816
2205.56 2723
2206.00 2688
2206.44 2723
2206.89 2673
2207.33 2695
2207.77 2667
2208.21 2621
2208.66 2672
2209.10 2792
2209.54 2769
2209.99 2790
2210.43 2803
2210.87 2816
2211.32 2815
2211.76 2778
2212.20 2860
2212.65 2876
2213.09 2788
2213.53 2648
2213.98 2612
2214.42 2680
2214.86 2647
2215.31 2589
2215.75 2545
2216.19 2600
2216.64 2624
2217.08 2560
2217.52 2545
2217.97 2519
2218.41 2514
2218.86 2550
2219.30 2503
2219.74 2632
2220.19 2607
2220.63 2603
2221.08 2623
2221.52 2671
2221.97 2646
2222.41 2695
2222.85 2766
2223.30 2776
2223.74 2852
2224.19 2870
2224.63 2912
2225.08 2924
2225.52 3079
2225.96 3102
2226.41 3080
2226.85 3083
2227.30 3099
2227.74 3044
2228.19 3007
2228.63 2965
2229.08 2903
2229.52 2930
2229.97 2791
2230.41 2772
2230.86 2813
2231.30 2733
2231.75 2697
2232.19 2773
2232.64 2850
2233.08 2808
2233.53 2730
2233.98 2855
2234.42 2810
2234.87 2877
2235.31 2845
2235.76 2767
2236.20 2733
2236.65 2732
2237.09 2770
2237.54 2704
2237.99 2644
2238.43 2671
2238.88 2724
2239.32 2698
2239.77 2606
2240.22 2604
2240.66 2612
2241.11 2612
2241.55 2606
2242.00 2522
2242.45 2530
2242.89 2508
2243.34 2514
2243.79 2545
2244.23 2548
2244.68 2499
2245.13 2463
2245.57 2422
2246.02 2463
2246.47 2492
2246.91 2475
2247.36 2520
2247.81 2455
2248.25 2492
2248.70 2512
2249.15 2554
2249.59 2538
2250.04 2558
2250.49 2565
2250.93 2618
2251.38 2575
2251.83 2535
2252.28 2503
2252.72 2530
2253.17 2524
2253.62 2632
2254.07 2624
2254.51 2658
2254.96 2655
2255.41 2546
2255.86 2578
2256.30 2646
2256.75 2624
2257.20 2601
2257.65 2566
2258.09 2567
2258.54 2567
2258.99 2472
2259.44 2482
2259.89 2429
2260.33 2396
2260.78 2429
2261.23 2456
2261.68 2470
2262.13 2447
2262.58 2490
2263.02 2477
2263.47 2483
2263.92 2490
2264.37 2484
2264.82 2506
2265.27 2521
2265.71 2528
2266.16 2430
2266.61 2397
2267.06 2442
2267.51 2500
2267.96 2422
2268.41 2462
2268.86 2438
2269.30 2433
2269.75 2435
2270.20 2449
2270.65 2499
2271.10 2480
2271.55 2499
2272.00 2480
2272.45 2507
2272.90 2515
2273.35 2511
2273.80 2476
2274.25 2509
2274.69 2562
2275.14 2636
2275.59 2665
2276.04 2699
2276.49 2755
2276.94 2746
2277.39 2866
2277.84 2822
2278.29 2839
2278.74 2772
2279.19 2712
2279.64 2655
2280.09 2669
2280.54 2648
2280.99 2560
2281.44 2523
2281.89 2469
2282.34 2480
2282.79 2432
2283.24 2389
2283.69 2350
2284.14 2369
2284.59 2418
2285.04 2406
2285.50 2365
2285.95 2405
2286.40 2342
2286.85 2373
2287.30 2403
2287.75 2391
2288.20 2373
2288.65 2461
2289.10 2583
2289.55 2504
2290.00 2528
2290.45 2581
2290.91 2618
2291.36 2707
2291.81 2700
2292.26 2743
2292.71 2719
2293.16 2733
2293.61 2711
2294.06 2735
2294.52 2695
2294.97 2609
2295.42 2589
2295.87 2601
2296.32 2542
2296.77 2533
2297.22 2478
2297.68 2523
2298.13 2447
2298.58 2471
2299.03 2473
2299.48 2471
2299.94 2491
2300.39 2503
2300.84 2475
2301.29 2475
2301.74 2468
2302.20 2426
2302.65 2469
2303.10 2475
2303.55 2454
2304.01 2455
2304.46 2415
2304.91 2409
2305.36 2421
2305.82 2506
2306.27 2454
2306.72 2409
2307.17 2459
2307.63 2469
2308.08 2406
2308.53 2497
2308.98 2445
2309.44 2494
2309.89 2475
2310.34 2460
2310.80 2573
2311.25 2526
2311.70 2612
2312.16 2584
2312.61 2562
2313.06 2507
2313.52 2469
2313.97 2509
2314.42 2498
2314.88 2516
2315.33 2476
2315.78 2533
2316.24 2527
2316.69 2513
2317.14 2500
2317.60 2494
2318.05 2548
2318.50 2519
2318.96 2572
2319.41 2509
2319.87 2613
2320.32 2656
2320.77 2614
2321.23 2570
2321.68 2646
2322.14 2615
2322.59 2578
2323.04 2638
2323.50 2706
2323.95 2774
2324.41 2872
2324.86 2947
2325.32 3095
2325.77 3300
2326.23 3370
2326.68 3376
2327.13 3394
2327.59 3337
2328.04 3315
2328.50 3077
2328.95 2941
2329.41 2805
2329.86 2656
2330.32 2654
2330.77 2597
2331.23 2546
2331.68 2552
2332.14 2509
2332.59 2566
2333.05 2577
2333.50 2522
2333.96 2489
2334.41 2509
2334.87 2541
2335.33 2639
2335.78 2630
2336.24 2507
2336.69 2588
2337.15 2573
2337.60 2589
2338.06 2500
2338.51 2524
2338.97 2586
2339.43 2541
2339.88 2634
2340.34 2497
2340.79 2490
2341.25 2475
2341.71 2442
2342.16 2498
2342.62 2355
2343.07 2422
2343.53 2390
2343.99 2407
2344.44 2358
2344.90 2349
2345.36 2357
2345.81 2409
2346.27 2447
2346.73 2376
2347.18 2412
2347.64 2389
2348.09 2329
2348.55 2467
2349.01 2419
2349.47 2400
2349.92 2468
2350.38 2500
2350.84 2499
2351.29 2502
2351.75 2449
2352.21 2539
2352.66 2487
2353.12 2548
2353.58 2519
2354.04 2447
2354.49 2506
2354.95 2496
2355.41 2445
2355.86 2444
2356.32 2464
2356.78 2417
2357.24 2423
2357.70 2300
2358.15 2295
2358.61 2355
2359.07 2358
2359.53 2393
2359.98 2325
2360.44 2255
2360.90 2343
2361.36 2239
2361.82 2224
2362.27 2314
2362.73 2400
2363.19 2397
2363.65 2299
2364.11 2354
2364.56 2345
2365.02 2350
2365.48 2354
2365.94 2374
2366.40 2355
2366.86 2440
2367.31 2420
2367.77 2449
2368.23 2378
2368.69 2417
2369.15 2353
2369.61 2364
2370.07 2403
2370.53 2372
2370.98 2378
2371.44 2364
2371.90 2410
2372.36 2410
2372.82 2391
2373.28 2415
2373.74 2472
2374.20 2455
2374.66 2485
2375.12 2547
2375.58 2475
2376.04 2489
2376.49 2408
2376.95 2382
2377.41 2422
2377.87 2409
2378.33 2390
2378.79 2371
2379.25 2410
2379.71 2434
2380.17 2356
2380.63 2356
2381.09 2331
2381.55 2316
2382.01 2210
2382.47 2318
2382.93 2294
2383.39 2269
2383.85 2264
2384.31 2237
2384.77 2231
2385.23 2222
2385.69 2254
2386.15 2166
2386.61 2192
2387.07 2235
2387.53 2271
2387.99 2225
2388.46 2273
2388.92 2274
2389.38 2344
2389.84 2339
2390.30 2325
2390.76 2285
2391.22 2363
2391.68 2387
2392.14 2393
2392.60 2369
2393.06 2398
2393.52 2440
2393.99 2343
2394.45 2341
2394.91 2373
2395.37 2365
2395.83 2363
2396.29 2334
2396.75 2341
2397.21 2324
2397.68 2279
2398.14 2307
2398.60 2391
2399.06 2368
2399.52 2334
2399.98 2292
2400.45 2320
2400.91 2307
2401.37 2288
2401.83 2291
2402.29 2307
2402.76 2241
2403.22 2269
2403.68 2236
2404.14 2218
2404.60 2229
2405.07 2240
2405.53 2265
2405.99 2310
2406.45 2236
2406.91 2213
2407.38 2272
2407.84 2293
2408.30 2315
2408.76 2286
2409.23 2263
2409.69 2336
2410.15 2326
2410.62 2317
2411.08 2314
2411.54 2284
2412.00 2235
2412.47 2163
2412.93 2159
2413.39 2211
2413.86 2201
2414.32 2199
2414.78 2150
2415.24 2150
2415.71 2179
2416.17 2191
2416.63 2235
2417.10 2253
2417.56 2262
2418.02 2252
2418.49 2253
2418.95 2286
2419.42 2230
2419.88 2303
2420.34 2265
2420.81 2227
2421.27 2320
2421.73 2246
2422.20 2265
2422.66 2267
2423.13 2257
2423.59 2246
2424.05 2209
2424.52 2314
2424.98 2267
2425.45 2302
2425.91 2312
2426.37 2309
2426.84 2308
2427.30 2293
2427.77 2249
2428.23 2206
2428.70 2214
2429.16 2235
2429.62 2182
2430.09 2223
2430.55 2196
2431.02 2212
2431.48 2183
2431.95 2197
2432.41 2209
2432.88 2235
2433.34 2119
2433.81 2179
2434.27 2235
2434.74 2217
2435.20 2198
2435.67 2225
2436.13 2253
2436.60 2180
2437.06 2185
2437.53 2214
2437.99 2187
2438.46 2213
2438.92 2227
2439.39 2121
2439.86 2193
2440.32 2198
2440.79 2213
2441.25 2211
2441.72 2197
2442.18 2151
2442.65 2163
2443.12 2266
2443.58 2226
2444.05 2235
2444.51 2176
2444.98 2167
2445.44 2127
2445.91 2189
2446.38 2105
2446.84 2114
2447.31 2142
2447.78 2138
2448.24 2143
2448.71 2163
2449.17 2215
2449.64 2344
2450.11 2326
2450.57 2345
2451.04 2428
2451.51 2473
2451.97 2553
2452.44 2538
2452.91 2511
2453.37 2504
2453.84 2536
2454.31 2458
2454.78 2433
2455.24 2414
2455.71 2332
2456.18 2337
2456.64 2300
2457.11 2223
2457.58 2206
2458.04 2151
2458.51 2252
2458.98 2260
2459.45 2175
2459.91 2201
2460.38 2221
2460.85 2296
2461.32 2201
2461.78 2221
2462.25 2219
2462.72 2151
2463.19 2195
2463.66 2249
2464.12 2213
2464.59 2124
2465.06 2112
2465.53 2177
2465.99 2227
2466.46 2244
2466.93 2275
2467.40 2245
2467.87 2246
2468.34 2200
2468.80 2211
2469.27 2216
2469.74 2219
2470.21 2249
2470.68 2278
2471.15 2209
2471.61 2183
2472.08 2213
2472.55 2225
2473.02 2210
2473.49 2187
2473.96 2209
2474.43 2143
2474.90 2248
2475.36 2243
2475.83 2230
2476.30 2178
2476.77 2165
2477.24 2204
2477.71 2142
2478.18 2174
2478.65 2155
2479.12 2177
2479.59 2214
2480.06 2195
2480.52 2143
2480.99 2123
2481.46 2124
2481.93 2141
2482.40 2102
2482.87 2119
2483.34 2076
2483.81 2118
2484.28 2092
2484.75 2104
2485.22 2147
2485.69 2175
2486.16 2133
2486.63 2197
2487.10 2200
2487.57 2217
2488.04 2210
2488.51 2251
2488.98 2194
2489.45 2300
2489.92 2253
2490.39 2165
2490.86 2250
2491.33 2198
2491.80 2165
2492.27 2124
2492.74 2186
2493.21 2206
2493.69 2290
2494.16 2124
2494.63 2159
2495.10 2183
2495.57 2124
2496.04 2156
2496.51 2091
2496.98 2111
2497.45 2142
2497.92 2106
2498.39 2071
2498.86 2080
2499.34 2143
2499.81 2069
2500.28 2106
2500.75 2119
2501.22 2096
2501.69 2080
2502.16 2147
2502.64 2134
2503.11 2108
2503.58 2084
2504.05 2119
2504.52 2116
2504.99 2148
2505.47 2150
2505.94 2143
2506.41 2128
2506.88 2190
2507.35 2194
2507.82 2193
2508.30 2171
2508.77 2216
2509.24 2234
2509.71 2159
2510.18 2221
2510.66 2135
2511.13 2183
2511.60 2265
2512.07 2195
2512.55 2146
2513.02 2144
2513.49 2205
2513.96 2156
2514.44 2179
2514.91 2194
2515.38 2180
2515.85 2165
2516.33 2140
2516.80 2097
2517.27 2146
2517.75 2146
2518.22 2140
2518.69 2180
2519.16 2138
2519.64 2103
2520.11 2070
2520.58 2128
2521.06 2149
2521.53 2136
2522.00 2137
2522.48 2234
2522.95 2203
2523.42 2199
2523.90 2221
2524.37 2176
2524.84 2193
2525.32 2165
2525.79 2229
2526.27 2163
2526.74 2184
2527.21 2202
2527.69 2189
2528.16 2153
2528.63 2154
2529.11 2180
2529.58 2161
2530.06 2176
2530.53 2158
2531.00 2130
2531.48 2200
2531.95 2204
2532.43 2264
2532.90 2222
2533.38 2169
2533.85 2174
2534.32 2200
2534.80 2188
2535.27 2211
2535.75 2236
2536.22 2252
2536.70 2229
2537.17 2229
2537.65 2227
2538.12 2200
2538.60 2286
2539.07 2281
2539.55 2247
2540.02 2317
2540.50 2283
2540.97 2359
2541.45 2415
2541.92 2314
2542.40 2264
2542.87 2306
2543.35 2318
2543.82 2334
2544.30 2236
2544.77 2231
2545.25 2288
2545.72 2299
2546.20 2207
2546.68 2315
2547.15 2258
2547.63 2314
2548.10 2411
2548.58 2309
2549.05 2408
2549.53 2489
2550.01 2472
2550.48 2501
2550.96 2418
2551.43 2456
2551.91 2445
2552.39 2413
2552.86 2423
2553.34 2350
2553.82 2327
2554.29 2289
2554.77 2301
2555.24 2224
2555.72 2254
2556.20 2230
2556.67 2269
2557.15 2267
2557.63 2201
2558.10 2160
2558.58 2205
2559.06 2223
2559.53 2152
2560.01 2192
2560.49 2200
2560.96 2193
2561.44 2125
2561.92 2150
2562.40 2182
2562.87 2197
2563.35 2125
2563.83 2174
2564.30 2120
2564.78 2096
2565.26 2125
2565.74 2162
2566.21 2182
2566.69 2176
2567.17 2178
2567.65 2156
2568.12 2199
2568.60 2225
2569.08 2144
2569.56 2169
2570.03 2217
2570.51 2150
2570.99 2198
2571.47 2122
2571.95 2219
2572.42 2157
2572.90 2113
2573.38 2115
2573.86 2114
2574.34 2121
2574.81 2124
2575.29 2115
2575.77 2075
2576.25 2122
2576.73 2137
2577.21 2175
2577.68 2128
2578.16 2092
2578.64 2128
2579.12 2147
2579.60 2089
2580.08 2084
2580.56 2120
2581.04 2054
2581.51 2074
2581.99 2034
2582.47 2052
2582.95 2075
2583.43 2028
2583.91 2066
2584.39 2046
2584.87 2050
2585.35 2056
2585.83 2033
2586.31 2093
2586.78 2075
2587.26 2090
2587.74 2049
2588.22 2121
2588.70 2136
2589.18 2128
2589.66 2088
2590.14 2108
2590.62 2122
2591.10 2069
2591.58 2123
2592.06 2089
2592.54 2103
2593.02 2050
2593.50 2075
2593.98 2171
2594.46 2116
2594.94 2021
2595.42 2068
2595.90 2106
2596.38 2092
2596.86 2092
2597.34 2091
2597.82 2014
2598.30 2017
2598.78 2080
2599.26 2036
2599.74 2069
2600.22 2010
2600.70 2013
2601.19 2018
2601.67 2030
2602.15 2023
2602.63 2003
2603.11 2100
2603.59 2054
2604.07 2074
2604.55 2034
2605.03 2054
2605.51 2049
2605.99 2098
2606.48 2098
2606.96 2077
2607.44 2055
2607.92 2056
2608.40 1997
2608.88 2068
2609.36 2082
2609.84 2048
2610.33 2107
2610.81 2073
2611.29 1982
2611.77 2041
2612.25 2065
2612.73 2079
2613.22 2073
2613.70 2052
2614.18 1976
2614.66 1997
2615.14 2044
2615.63 2056
2616.11 2075
2616.59 2035
2617.07 2078
2617.55 2120
2618.04 2124
2618.52 2176
2619.00 2181
2619.48 2159
2619.97 2127
2620.45 2154
2620.93 2172
2621.41 2165
2621.90 2196
2622.38 2173
2622.86 2138
2623.34 2123
2623.83 2114
2624.31 2166
2624.79 2183
2625.27 2154
2625.76 2136
2626.24 2027
2626.72 2031
2627.21 2091
2627.69 2079
2628.17 2045
2628.66 2075
2629.14 2072
2629.62 2079
2630.11 2072
2630.59 2117
2631.07 2100
2631.56 2114
2632.04 2141
2632.52 2140
2633.01 2156
2633.49 2240
2633.97 2271
2634.46 2262
2634.94 2239
2635.43 2215
2635.91 2238
2636.39 2171
2636.88 2228
2637.36 2165
2637.85 2150
2638.33 2157
2638.81 2137
2639.30 2100
2639.78 2161
2640.27 2095
2640.75 2068
2641.24 2098
2641.72 2094
2642.20 2046
2642.69 2101
2643.17 2100
2643.66 2035
2644.14 2067
2644.63 2043
2645.11 1993
2645.60 2011
2646.08 2062
2646.57 2045
2647.05 2139
2647.54 2065
2648.02 2016
2648.51 2028
2648.99 2000
2649.48 2042
2649.96 2045
2650.45 2036
2650.93 2057
2651.42 2043
2651.90 2088
2652.39 2108
2652.87 2070
2653.36 1997
2653.84 2026
2654.33 2032
2654.82 2046
2655.30 2066
2655.79 2034
2656.27 2087
2656.76 2064
2657.24 2069
2657.73 2041
2658.22 2040
2658.70 2100
2659.19 2123
2659.67 2152
2660.16 2166
2660.65 2087
2661.13 2049
2661.62 2155
2662.10 2200
2662.59 2145
2663.08 2189
2663.56 2257
2664.05 2196
2664.54 2221
2665.02 2217
2665.51 2228
2666.00 2288
2666.48 2246
2666.97 2206
2667.46 2246
2667.94 2256
2668.43 2178
2668.92 2156
2669.40 2223
2669.89 2233
2670.38 2182
2670.86 2213
2671.35 2120
2671.84 2114
2672.33 2105
2672.81 2141
2673.30 2132
2673.79 2173
2674.28 2147
2674.76 2097
2675.25 2121
2675.74 2112
2676.23 2111
2676.71 2074
2677.20 2131
2677.69 2041
2678.18 2041
2678.66 2027
2679.15 2071
2679.64 2092
2680.13 2051
2680.62 2002
2681.10 2044
2681.59 2000
2682.08 2030
2682.57 2065
2683.06 2034
2683.54 2014
2684.03 2030
2684.52 1984
2685.01 2022
2685.50 2036
2685.99 2010
2686.47 2037
2686.96 2033
2687.45 2057
2687.94 2082
2688.43 2148
2688.92 2115
2689.41 2126
2689.89 2138
2690.38 2160
2690.87 2183
2691.36 2143
2691.85 2173
2692.34 2152
2692.83 2147
2693.32 2181
2693.81 2192
2694.30 2182
2694.79 2247
2695.27 2314
2695.76 2318
2696.25 2318
2696.74 2303
2697.23 2336
2697.72 2235
2698.21 2235
2698.70 2208
2699.19 2189
2699.68 2146
2700.17 2178
2700.66 2085
2701.15 2159
2701.64 2087
2702.13 2040
2702.62 2051
2703.11 2009
2703.60 1965
2704.09 1983
2704.58 1971
2705.07 1995
2705.56 2023
2706.05 2017
2706.54 2006
2707.03 1985
2707.52 2004
2708.01 1973
2708.50 1978
2708.99 2011
2709.48 2045
2709.97 2042
2710.46 2051
2710.96 2003
2711.45 2012
2711.94 2055
2712.43 1986
2712.92 2008
2713.41 2054
2713.90 1987
2714.39 2040
2714.88 2049
2715.37 2003
2715.86 2024
2716.36 2001
2716.85 2007
2717.34 1993
2717.83 2028
2718.32 2050
2718.81 2069
2719.30 2016
2719.80 2005
2720.29 2048
2720.78 2060
2721.27 2188
2721.76 2111
2722.25 2104
2722.75 2134
2723.24 2248
2723.73 2186
2724.22 2195
2724.71 2195
2725.21 2159
2725.70 2178
2726.19 2134
2726.68 2067
2727.17 2086
2727.67 2145
2728.16 2189
2728.65 2096
2729.14 2070
2729.64 2078
2730.13 2115
2730.62 2176
2731.11 2104
2731.61 2133
2732.10 2158
2732.59 2091
2733.08 2061
2733.58 2051
2734.07 2080
2734.56 2096
2735.05 2045
2735.55 2085
2736.04 2169
2736.53 2116
2737.03 2152
2737.52 2180
2738.01 2257
2738.51 2276
2739.00 2324
2739.49 2309
2739.99 2346
2740.48 2326
2740.97 2303
2741.47 2270
2741.96 2296
2742.45 2312
2742.95 2240
2743.44 2232
2743.93 2191
2744.43 2217
2744.92 2214
2745.42 2211
2745.91 2143
2746.40 2145
2746.90 2151
2747.39 2140
2747.89 2124
2748.38 2199
2748.87 2140
2749.37 2162
2749.86 2177
2750.36 2100
2750.85 2076
2751.34 2050
2751.84 2021
2752.33 2019
2752.83 2046
2753.32 2103
2753.82 2126
2754.31 2019
2754.81 2031
2755.30 1977
2755.80 2077
2756.29 2061
2756.79 2047
2757.28 2075
2757.78 2065
2758.27 1993
2758.77 1943
2759.26 2023
2759.76 2010
2760.25 1994
2760.75 1976
2761.24 2057
2761.74 2041
2762.23 2076
2762.73 2146
2763.22 2258
2763.72 2214
2764.21 2203
2764.71 2219
2765.20 2248
2765.70 2268
2766.20 2226
2766.69 2257
2767.19 2262
2767.68 2278
2768.18 2150
2768.68 2187
2769.17 2264
2769.67 2168
2770.16 2132
2770.66 2036
2771.16 2009
2771.65 2001
2772.15 1982
2772.64 2009
2773.14 1965
2773.64 1916
2774.13 1967
2774.63 2013
2775.13 1994
2775.62 1957
2776.12 1926
2776.62 1935
2777.11 1984
2777.61 1893
2778.11 1966
2778.60 1942
2779.10 1908
2779.60 1946
2780.09 2008
2780.59 1983
2781.09 2022
2781.58 2021
2782.08 2076
2782.58 2023
2783.08 1961
2783.57 1967
2784.07 2074
2784.57 2079
2785.07 1980
2785.56 2022
2786.06 1909
2786.56 1968
2787.06 1982
2787.55 1971
2788.05 1997
2788.55 2014
2789.05 2004
2789.54 1969
2790.04 2017
2790.54 2033
2791.04 1952
2791.54 1911
2792.03 1928
2792.53 1931
2793.03 1935
2793.53 1970
2794.03 1953
2794.52 1955
2795.02 1993
2795.52 1981
2796.02 2039
2796.52 1983
2797.02 2014
2797.51 2057
2798.01 2066
2798.51 2074
2799.01 1987
2799.51 2028
2800.01 2049
2800.51 2059
2801.00 2033
2801.50 2039
2802.00 1971
2802.50 2029
2803.00 2047
2803.50 2041
2804.00 2030
2804.50 2053
2805.00 2039
2805.50 2093
2806.00 2085
2806.49 2136
2806.99 2176
2807.49 2172
2807.99 2207
2808.49 2162
2808.99 2167
2809.49 2170
2809.99 2176
2810.49 2161
2810.99 2159
2811.49 2164
2811.99 2209
2812.49 2189
2812.99 2205
2813.49 2215
2813.99 2170
2814.49 2173
2814.99 2154
2815.49 2119
2815.99 2095
2816.49 2063
2816.99 1994
2817.49 2003
2817.99 1908
2818.49 1908
2818.99 1923
2819.49 1941
2819.99 1872
2820.49 1879
2820.99 1893
2821.49 1902
2821.99 1962
2822.50 1989
2823.00 1983
2823.50 1867
2824.00 1916
2824.50 1992
2825.00 2019
2825.50 1948
2826.00 1930
2826.50 2010
2827.00 1972
2827.50 1938
2828.01 1989
2828.51 1987
2829.01 2012
2829.51 1985
2830.01 1954
2830.51 1980
2831.01 1965
2831.52 1968
2832.02 1963
2832.52 1942
2833.02 1958
2833.52 1956
2834.02 1871
2834.53 1912
2835.03 1892
2835.53 1927
2836.03 1971
2836.53 1930
2837.03 1967
2837.54 2050
2838.04 1997
2838.54 1930
2839.04 1996
2839.55 1923
2840.05 1939
2840.55 1946
2841.05 1983
2841.55 2039
2842.06 1965
2842.56 1956
2843.06 1931
2843.56 1943
2844.07 1868
2844.57 1843
2845.07 1873
2845.58 1929
2846.08 1917
2846.58 1933
2847.08 1915
2847.59 1903
2848.09 1918
2848.59 1921
2849.10 1972
2849.60 1972
2850.10 1941
2850.61 1978
2851.11 2010
2851.61 2023
2852.12 2062
2852.62 1967
2853.12 1983
2853.63 1997
2854.13 1972
2854.63 1999
2855.14 2004
2855.64 2049
2856.14 2037
2856.65 2022
2857.15 2001
2857.66 1975
2858.16 2022
2858.66 2008
2859.17 1959
2859.67 1974
2860.17 1992
2860.68 1980
2861.18 1923
2861.69 1897
2862.19 1910
2862.70 1953
2863.20 1907
2863.70 1938
2864.21 1928
2864.71 1914
2865.22 1925
2865.72 1969
2866.23 1945
2866.73 1990
2867.24 2007
2867.74 1959
2868.25 1964
2868.75 1965
2869.26 1981
2869.76 2078
2870.27 2021
2870.77 2059
2871.28 2067
2871.78 2001
2872.29 2077
2872.79 1973
2873.30 1989
2873.80 2010
2874.31 2040
2874.81 2021
2875.32 2017
2875.82 2068
2876.33 1966
2876.83 1908
2877.34 2025
2877.84 2049
2878.35 2002
2878.86 2028
2879.36 2027
2879.87 2006
2880.37 1992
2880.88 1938
2881.39 1957
2881.89 1951
2882.40 1969
2882.90 1994
2883.41 2018
2883.92 1988
2884.42 1983
2884.93 1998
2885.43 2069
2885.94 2138
2886.45 2232
2886.95 2285
2887.46 2361
2887.97 2395
2888.47 2443
2888.98 2447
2889.49 2461
2889.99 2455
2890.50 2512
2891.01 2542
2891.51 2442
2892.02 2419
2892.53 2445
2893.03 2388
2893.54 2364
2894.05 2338
2894.55 2358
2895.06 2403
2895.57 2464
2896.08 2485
2896.58 2588
2897.09 2576
2897.60 2543
2898.11 2517
2898.61 2557
2899.12 2583
2899.63 2551
2900.13 2523
2900.64 2506
2901.15 2478
2901.66 2322
2902.17 2325
2902.67 2283
2903.18 2198
2903.69 2171
2904.20 2184
2904.70 2142
2905.21 2121
2905.72 2170
2906.23 2086
2906.74 2153
2907.25 2152
2907.75 2227
2908.26 2174
2908.77 2130
2909.28 2114
2909.79 2037
2910.30 2066
2910.80 2023
2911.31 2017
2911.82 2066
2912.33 2029
2912.84 2071
2913.35 2031
2913.86 2016
2914.36 2032
2914.87 1996
2915.38 2034
2915.89 2088
2916.40 2113
2916.91 2054
2917.42 2144
2917.93 2241
2918.44 2180
2918.95 2168
2919.46 2200
2919.96 2216
2920.47 2220
2920.98 2185
2921.49 2171
2922.00 2206
2922.51 2156
2923.02 2119
2923.53 2197
2924.04 2223
2924.55 2189
2925.06 2179
2925.57 2179
2926.08 2134
2926.59 2230
2927.10 2231
2927.61 2186
2928.12 2149
2928.63 2157
2929.14 2233
2929.65 2228
2930.16 2196
2930.67 2158
2931.18 2194
2931.69 2232
2932.20 2174
2932.71 2146
2933.22 2120
2933.73 2099
2934.24 2037
2934.75 2040
2935.26 2016
2935.77 2090
2936.29 2101
2936.80 2071
2937.31 2127
2937.82 2168
2938.33 2215
2938.84 2142
2939.35 2167
2939.86 2166
2940.37 2202
2940.88 2237
2941.39 2227
2941.91 2231
2942.42 2211
2942.93 2264
2943.44 2190
2943.95 2120
2944.46 2144
2944.97 2100
2945.49 2076
2946.00 2054
2946.51 2054
2947.02 2051
2947.53 2056
2948.04 2045
2948.56 2049
2949.07 2082
2949.58 2014
2950.09 1955
2950.60 1978
2951.12 1949
2951.63 1973
2952.14 1916
2952.65 1960
2953.16 1921
2953.68 1995
2954.19 2019
2954.70 2064
2955.21 1972
2955.73 1951
2956.24 1961
2956.75 1994
2957.26 2069
2957.78 2066
2958.29 2012
2958.80 2002
2959.31 2071
2959.83 2083
2960.34 2059
2960.85 2098
2961.36 2043
2961.88 2003
2962.39 2028
2962.90 2090
2963.42 2121
2963.93 2162
2964.44 2185
2964.96 2221
2965.47 2305
2965.98 2321
2966.50 2322
2967.01 2380
2967.52 2430
2968.04 2438
2968.55 2526
2969.06 2559
2969.58 2533
2970.09 2596
2970.60 2667
2971.12 2714
2971.63 2582
2972.15 2474
2972.66 2408
2973.17 2393
2973.69 2396
2974.20 2387
2974.72 2350
2975.23 2389
2975.74 2301
2976.26 2297
2976.77 2251
2977.29 2223
2977.80 2260
2978.31 2234
2978.83 2215
2979.34 2218
2979.86 2261
2980.37 2280
2980.89 2333
2981.40 2262
2981.92 2303
2982.43 2337
2982.95 2299
2983.46 2375
2983.98 2410
2984.49 2326
2985.01 2395
2985.52 2341
2986.04 2371
2986.55 2336
2987.07 2331
2987.58 2437
2988.10 2476
2988.61 2414
2989.13 2465
2989.64 2419
2990.16 2508
2990.67 2555
2991.19 2539
2991.70 2525
2992.22 2556
2992.73 2532
2993.25 2526
2993.77 2589
2994.28 2612
2994.80 2636
2995.31 2672
2995.83 2646
2996.35 2686
2996.86 2698
2997.38 2774
2997.89 2898
2998.41 2848
2998.93 2886
2999.44 2937
2999.96 2942
3000.47 2958
3000.99 2984
3001.51 3007
3002.02 3083
3002.54 3268
3003.06 3488
3003.57 3850
3004.09 4241
3004.61 4671
3005.12 5273
3005.64 5721
3006.16 5966
3006.67 6079
3007.19 5913
3007.71 5714
3008.22 5258
3008.74 4854
3009.26 4445
3009.77 4015
3010.29 3654
3010.81 3341
3011.33 3155
3011.84 2997
3012.36 2855
3012.88 2795
3013.40 2740
3013.91 2739
3014.43 2768
3014.95 2743
3015.47 2627
3015.98 2612
3016.50 2573
3017.02 2479
3017.54 2483
3018.05 2485
3018.57 2516
3019.09 2477
3019.61 2434
3020.13 2433
3020.64 2465
3021.16 2437
3021.68 2428
3022.20 2440
3022.72 2431
3023.23 2468
3023.75 2501
3024.27 2472
3024.79 2464
3025.31 2452
3025.83 2566
3026.34 2483
3026.86 2364
3027.38 2343
3027.90 2330
3028.42 2345
3028.94 2331
3029.46 2323
3029.98 2283
3030.49 2334
3031.01 2354
3031.53 2381
3032.05 2267
3032.57 2328
3033.09 2344
3033.61 2369
3034.13 2323
3034.65 2292
3035.17 2294
3035.68 2309
3036.20 2322
3036.72 2309
3037.24 2320
3037.76 2322
3038.28 2403
3038.80 2306
3039.32 2320
3039.84 2347
3040.36 2340
3040.88 2304
3041.40 2255
3041.92 2290
3042.44 2331
3042.96 2319
3043.48 2229
3044.00 2252
3044.52 2228
3045.04 2213
3045.56 2196
3046.08 2265
3046.60 2216
3047.12 2234
3047.64 2206
3048.16 2202
3048.68 2189
3049.20 2136
3049.72 2197
3050.24 2230
3050.76 2155
3051.28 2165
3051.80 2188
3052.33 2255
3052.85 2221
3053.37 2206
3053.89 2282
3054.41 2241
3054.93 2281
3055.45 2285
3055.97 2228
3056.49 2237
3057.01 2293
3057.54 2303
3058.06 2212
3058.58 2246
3059.10 2251
3059.62 2207
3060.14 2182
3060.66 2232
3061.18 2272
3061.71 2219
3062.23 2249
3062.75 2299
3063.27 2255
3063.79 2290
3064.31 2316
3064.84 2347
3065.36 2403
3065.88 2369
3066.40 2419
3066.92 2523
3067.45 2545
3067.97 2469
3068.49 2559
3069.01 2572
3069.53 2516
3070.06 2435
3070.58 2419
3071.10 2446
3071.62 2473
3072.15 2385
3072.67 2340
3073.19 2300
3073.71 2317
3074.24 2333
3074.76 2330
3075.28 2424
3075.80 2407
3076.33 2467
3076.85 2521
3077.37 2602
3077.90 2642
3078.42 2604
3078.94 2633
3079.46 2726
3079.99 2818
3080.51 2931
3081.03 2899
3081.56 2914
3082.08 2920
3082.60 3053
3083.13 3073
3083.65 3097
3084.17 3046
3084.70 3098
3085.22 2992
3085.74 2932
3086.27 2876
3086.79 2808
3087.31 2746
3087.84 2708
3088.36 2753
3088.89 2648
3089.41 2667
3089.93 2712
3090.46 2712
3090.98 2767
3091.51 2847
3092.03 2883
3092.55 2932
3093.08 2991
3093.60 3009
3094.13 3028
3094.65 3185
3095.18 3227
3095.70 3343
3096.22 3447
3096.75 3451
3097.27 3617
3097.80 3702
3098.32 3644
3098.85 3711
3099.37 3821
3099.90 3871
3100.42 4080
3100.95 4399
3101.47 4897
3102.00 5591
3102.52 6527
3103.05 7726
3103.57 8768
3104.10 9691
3104.62 10296
3105.15 10402
3105.67 9874
3106.20 9119
3106.72 8027
3107.25 7056
3107.77 5976
3108.30 5225
3108.82 4652
3109.35 4271
3109.88 3858
3110.40 3648
3110.93 3654
3111.45 3550
3111.98 3539
3112.50 3533
3113.03 3431
3113.56 3407
3114.08 3316
3114.61 3248
3115.13 3154
3115.66 3060
3116.19 2978
3116.71 2945
3117.24 2860
3117.77 2790
3118.29 2731
3118.82 2706
3119.34 2721
3119.87 2667
3120.40 2711
3120.92 2787
3121.45 2860
3121.98 2852
3122.50 2844
3123.03 2932
3123.56 2938
3124.08 2918
3124.61 2834
3125.14 2800
3125.66 2745
3126.19 2714
3126.72 2649
3127.25 2662
3127.77 2533
3128.30 2554
3128.83 2586
3129.35 2556
3129.88 2447
3130.41 2499
3130.94 2534
3131.46 2446
3131.99 2419
3132.52 2409
3133.05 2411
3133.57 2413
3134.10 2394
3134.63 2375
3135.16 2452
3135.68 2422
3136.21 2507
3136.74 2454
3137.27 2403
3137.80 2334
3138.32 2246
3138.85 2244
3139.38 2251
3139.91 2283
3140.44 2230
3140.97 2223
3141.49 2237
3142.02 2188
3142.55 2144
3143.08 2190
3143.61 2154
3144.14 2105
3144.66 2151
3145.19 2114
3145.72 2155
3146.25 2198
3146.78 2195
3147.31 2153
3147.84 2163
3148.36 2222
3148.89 2207
3149.42 2191
3149.95 2203
3150.48 2172
3151.01 2221
3151.54 2246
3152.07 2231
3152.60 2225
3153.13 2209
3153.66 2153
3154.19 2179
3154.71 2244
3155.24 2273
3155.77 2213
3156.30 2258
3156.83 2317
3157.36 2221
3157.89 2256
3158.42 2263
3158.95 2207
3159.48 2181
3160.01 2192
3160.54 2193
3161.07 2227
3161.60 2235
3162.13 2213
3162.66 2115
3163.19 2164
3163.72 2223
3164.25 2244
3164.78 2156
3165.31 2120
3165.84 2220
3166.37 2209
3166.90 2193
3167.43 2183
3167.96 2130
3168.49 2081
3169.02 2129
3169.56 2152
3170.09 2098
3170.62 2150
3171.15 2131
3171.68 2149
3172.21 2224
3172.74 2169
3173.27 2235
3173.80 2316
3174.33 2277
3174.86 2295
3175.40 2307
3175.93 2383
3176.46 2403
3176.99 2381
3177.52 2329
3178.05 2340
3178.58 2248
3179.11 2194
3179.65 2199
3180.18 2143
3180.71 2152
3181.24 2170
3181.77 2170
3182.30 2091
3182.84 2078
3183.37 2026
3183.90 2082
3184.43 2038
3184.96 2031
3185.49 2052
3186.03 2020
3186.56 2035
3187.09 1997
3187.62 2058
3188.16 2093
3188.69 2138
3189.22 2159
3189.75 2213
3190.28 2179
3190.82 2226
3191.35 2259
3191.88 2286
3192.41 2188
3192.95 2205
3193.48 2145
3194.01 2139
3194.55 2118
3195.08 2159
3195.61 2137
3196.14 2153
3196.68 2171
3197.21 2112
3197.74 2165
3198.28 2103
3198.81 2120
3199.34 2163
3199.87 2132
3200.41 2166
3200.94 2179
3201.47 2139
3202.01 2264
3202.54 2229
3203.07 2192
3203.61 2177
3204.14 2202
3204.68 2240
3205.21 2283
3205.74 2285
3206.28 2359
3206.81 2348
3207.34 2407
3207.88 2457
3208.41 2455
3208.95 2491
3209.48 2550
3210.01 2528
3210.55 2547
3211.08 2594
3211.62 2641
3212.15 2625
3212.68 2585
3213.22 2565
3213.75 2553
3214.29 2462
3214.82 2520
3215.36 2478
3215.89 2381
3216.42 2365
3216.96 2382
3217.49 2343
3218.03 2324
3218.56 2260
3219.10 2277
3219.63 2260
3220.17 2246
3220.70 2239
3221.24 2272
3221.77 2380
3222.31 2391
3222.84 2374
3223.38 2436
3223.91 2488
3224.45 2560
3224.98 2663
3225.52 2636
3226.05 2653
3226.59 2694
3227.12 2753
3227.66 2725
3228.20 2672
3228.73 2747
3229.27 2677
3229.80 2649
3230.34 2682
3230.87 2672
3231.41 2667
3231.95 2590
3232.48 2686
3233.02 2743
3233.55 2856
3234.09 2841
3234.63 2900
3235.16 2883
3235.70 2976
3236.23 2976
3236.77 2994
3237.31 3049
3237.84 3107
3238.38 3207
3238.92 3173
3239.45 3190
3239.99 3191
3240.53 3207
3241.06 3135
3241.60 3170
3242.14 3129
3242.67 3099
3243.21 3152
3243.75 3109
3244.28 3203
3244.82 3225
3245.36 3267
3245.89 3309
3246.43 3378
3246.97 3407
3247.50 3536
3248.04 3544
3248.58 3533
3249.12 3666
3249.65 3784
3250.19 3902
3250.73 4153
3251.27 4674
3251.80 5275
3252.34 6021
3252.88 6968
3253.42 7790
3253.95 8650
3254.49 8998
3255.03 9121
3255.57 8793
3256.10 8175
3256.64 7460
3257.18 6658
3257.72 5981
3258.26 5368
3258.79 4885
3259.33 4465
3259.87 4338
3260.41 4316
3260.95 4224
3261.49 4299
3262.02 4424
3262.56 4404
3263.10 4534
3263.64 4590
3264.18 4570
3264.72 4636
3265.25 4840
3265.79 4924
3266.33 4923
3266.87 5152
3267.41 5340
3267.95 5449
3268.49 5549
3269.03 5451
3269.56 5225
3270.10 4947
3270.64 4691
3271.18 4374
3271.72 4123
3272.26 3954
3272.80 3834
3273.34 3726
3273.88 3687
3274.42 3631
3274.96 3551
3275.50 3588
3276.04 3549
3276.57 3628
3277.11 3652
3277.65 3521
3278.19 3582
3278.73 3737
3279.27 3653
3279.81 3646
3280.35 3700
3280.89 3653
3281.43 3799
3281.97 3748
3282.51 3708
3283.05 3669
3283.59 3611
3284.13 3572
3284.67 3634
3285.21 3586
3285.75 3603
3286.29 3621
3286.83 3711
3287.37 3655
3287.91 3647
3288.46 3628
3289.00 3687
3289.54 3746
3290.08 3748
3290.62 3824
3291.16 3982
3291.70 4085
3292.24 4215
3292.78 4433
3293.32 4652
3293.86 4850
3294.40 5076
3294.94 5318
3295.49 5431
3296.03 5649
3296.57 5844
3297.11 5842
3297.65 5807
3298.19 5710
3298.73 5493
3299.27 5273
3299.82 5090
3300.36 4961
3300.90 4642
3301.44 4440
3301.98 4299
3302.52 4239
3303.07 4250
3303.61 4141
3304.15 4179
3304.69 4129
3305.23 4044
3305.77 4117
3306.32 4075
3306.86 4109
3307.40 4254
3307.94 4273
3308.49 4286
3309.03 4462
3309.57 4481
3310.11 4636
3310.65 4621
3311.20 4777
3311.74 4774
3312.28 4720
3312.82 4754
3313.37 4727
3313.91 4729
3314.45 4700
3314.99 4783
3315.54 4760
3316.08 5021
3316.62 5217
3317.17 5477
3317.71 5811
3318.25 6145
3318.79 6472
3319.34 6875
3319.88 7239
3320.42 7574
3320.97 7753
3321.51 7761
3322.05 7866
3322.60 7694
3323.14 7419
3323.68 7274
3324.23 7036
3324.77 6666
3325.31 6483
3325.86 6414
3326.40 6341
3326.94 6203
3327.49 6128
3328.03 5947
3328.58 5904
3329.12 5850
3329.66 6019
3330.21 6207
3330.75 6431
3331.30 6790
3331.84 7425
3332.38 8561
3332.93 10462
3333.47 13228
3334.02 17058
3334.56 21718
3335.10 27168
3335.65 32742
3336.19 37029
3336.74 40062
3337.28 41820
3337.83 42361
3338.37 41453
3338.92 39335
3339.46 35904
3340.01 31287
3340.55 26732
3341.10 22395
3341.64 18419
3342.18 15137
3342.73 12401
3343.27 10243
3343.82 8620
3344.36 7517
3344.91 6571
3345.46 5941
3346.00 5588
3346.55 5319
3347.09 5188
3347.64 5058
3348.18 4924
3348.73 4902
3349.27 4759
3349.82 4761
3350.36 4755
3350.91 4803
3351.46 4724
3352.00 4786
3352.55 4968
3353.09 4969
3353.64 4971
3354.18 4775
3354.73 4744
3355.28 4587
3355.82 4508
3356.37 4504
3356.91 4359
3357.46 4292
3358.01 4282
3358.55 4234
3359.10 4232
3359.65 4176
3360.19 4208
3360.74 4199
3361.28 4314
3361.83 4368
3362.38 4486
3362.92 4519
3363.47 4604
3364.02 4742
3364.56 4798
3365.11 4806
3365.66 4819
3366.20 4709
3366.75 4604
3367.30 4531
3367.85 4384
3368.39 4256
3368.94 4298
3369.49 4052
3370.03 3923
3370.58 3932
3371.13 3931
3371.68 3935
3372.22 3893
3372.77 4032
3373.32 4059
3373.87 4196
3374.41 4341
3374.96 4397
3375.51 4391
3376.06 4288
3376.60 4329
3377.15 4229
3377.70 4184
3378.25 4018
3378.79 3841
3379.34 3697
3379.89 3595
3380.44 3483
3380.99 3507
3381.53 3398
3382.08 3394
3382.63 3437
3383.18 3372
3383.73 3388
3384.28 3360
3384.82 3341
3385.37 3241
3385.92 3172
3386.47 3208
3387.02 3194
3387.57 3140
3388.12 2988
3388.66 3012
3389.21 2990
3389.76 2963
3390.31 2910
3390.86 2963
3391.41 2879
3391.96 2897
3392.51 2894
3393.05 2778
3393.60 2805
3394.15 2814
3394.70 2709
3395.25 2818
3395.80 2910
3396.35 2962
3396.90 2956
3397.45 3065
3398.00 3216
3398.55 3250
3399.10 3323
3399.65 3346
3400.20 3411
3400.75 3273
3401.30 3249
3401.85 3201
3402.40 3071
3402.95 2987
3403.50 2858
3404.05 2793
3404.59 2712
3405.14 2597
3405.70 2593
3406.25 2521
3406.80 2541
3407.35 2468
3407.90 2394
3408.45 2368
3409.00 2454
3409.55 2412
3410.10 2388
3410.65 2452
3411.20 2503
3411.75 2638
3412.30 2505
3412.85 2507
3413.40 2533
3413.95 2645
3414.50 2566
3415.05 2546
3415.60 2541
3416.15 2533
3416.71 2655
3417.26 2561
3417.81 2629
3418.36 2654
3418.91 2701
3419.46 2750
3420.01 2826
3420.56 2839
3421.11 2655
3421.67 2595
3422.22 2576
3422.77 2507
3423.32 2471
3423.87 2503
3424.42 2602
3424.98 2607
3425.53 2498
3426.08 2505
3426.63 2499
3427.18 2511
3427.73 2467
3428.29 2508
3428.84 2412
3429.39 2388
3429.94 2292
3430.49 2320
3431.05 2315
3431.60 2296
3432.15 2270
3432.70 2218
3433.25 2295
3433.81 2259
3434.36 2235
3434.91 2258
3435.46 2228
3436.02 2366
3436.57 2375
3437.12 2349
3437.67 2335
3438.23 2384
3438.78 2388
3439.33 2364
3439.89 2390
3440.44 2373
3440.99 2474
3441.54 2409
3442.10 2359
3442.65 2418
3443.20 2399
3443.76 2377
3444.31 2347
3444.86 2355
3445.42 2311
3445.97 2270
3446.52 2236
3447.08 2227
3447.63 2264
3448.18 2252
3448.74 2167
3449.29 2300
3449.84 2235
3450.40 2253
3450.95 2221
3451.50 2161
3452.06 2132
3452.61 2193
3453.17 2203
3453.72 2180
3454.27 2165
3454.83 2210
3455.38 2179
3455.94 2201
3456.49 2188
3457.04 2119
3457.60 2171
3458.15 2110
3458.71 2192
3459.26 2182
3459.82 2248
3460.37 2248
3460.93 2193
3461.48 2252
3462.03 2184
3462.59 2173
3463.14 2246
3463.70 2264
3464.25 2289
3464.81 2313
3465.36 2315
3465.92 2373
3466.47 2353
3467.03 2378
3467.58 2401
3468.14 2570
3468.69 2480
3469.25 2485
3469.80 2523
3470.36 2576
3470.91 2652
3471.47 2623
3472.02 2662
3472.58 2711
3473.14 2723
3473.69 2741
3474.25 2700
3474.80 2631
3475.36 2670
3475.91 2650
3476.47 2650
3477.03 2671
3477.58 2582
3478.14 2631
3478.69 2700
3479.25 2834
3479.80 2823
3480.36 2834
3480.92 2947
3481.47 2938
3482.03 3027
3482.59 3140
3483.14 3057
3483.70 3165
3484.25 3247
3484.81 3264
3485.37 3424
3485.92 3372
3486.48 3413
3487.04 3409
3487.59 3391
3488.15 3526
3488.71 3565
3489.26 3867
3489.82 4283
3490.38 4793
3490.93 5755
3491.49 6767
3492.05 7950
3492.61 9209
3493.16 10251
3493.72 10754
3494.28 10922
3494.83 10472
3495.39 9610
3495.95 8483
3496.51 7431
3497.06 6432
3497.62 5657
3498.18 4720
3498.74 4319
3499.29 4194
3499.85 3935
3500.41 3972
3500.97 3899
3501.52 3796
3502.08 3734
3502.64 3746
3503.20 3694
3503.76 3643
3504.31 3669
3504.87 3700
3505.43 3799
3505.99 3836
3506.55 3876
3507.10 3866
3507.66 3818
3508.22 3791
3508.78 3643
3509.34 3516
3509.90 3487
3510.45 3220
3511.01 3122
3511.57 3043
3512.13 2964
3512.69 2907
3513.25 2824
3513.81 2807
3514.36 2733
3514.92 2656
3515.48 2625
3516.04 2536
3516.60 2515
3517.16 2525
3517.72 2466
3518.28 2505
3518.84 2515
3519.40 2501
3519.95 2490
3520.51 2498
3521.07 2516
3521.63 2515
3522.19 2535
3522.75 2564
3523.31 2513
3523.87 2547
3524.43 2572
3524.99 2635
3525.55 2636
3526.11 2625
3526.67 2669
3527.23 2636
3527.79 2650
3528.35 2599
3528.91 2532
3529.47 2573
3530.03 2489
3530.59 2501
3531.15 2488
3531.71 2450
3532.27 2397
3532.83 2385
3533.39 2242
3533.95 2362
3534.51 2317
3535.07 2253
3535.63 2257
3536.19 2336
3536.75 2291
3537.31 2215
3537.87 2207
3538.43 2313
3538.99 2243
3539.56 2178
3540.12 2167
3540.68 2194
3541.24 2135
3541.80 2116
3542.36 2188
3542.92 2098
3543.48 2127
3544.04 2066
3544.60 2149
3545.17 2139
3545.73 2132
3546.29 2131
3546.85 2126
3547.41 2150
3547.97 2147
3548.53 2154
3549.10 2096
3549.66 2125
3550.22 2086
3550.78 2043
3551.34 2041
3551.90 2009
3552.47 1994
3553.03 1969
3553.59 1961
3554.15 1925
3554.71 1886
3555.28 1930
3555.84 1977
3556.40 1967
3556.96 1983
3557.52 1995
3558.09 1958
3558.65 1960
3559.21 2006
3559.77 1970
3560.34 1967
3560.90 2008
3561.46 1999
3562.02 1918
3562.59 1936
3563.15 1961
3563.71 1919
3564.27 1965
3564.84 1984
3565.40 2019
3565.96 2014
3566.52 2027
3567.09 1940
3567.65 2006
3568.21 1974
3568.78 1977
3569.34 1940
3569.90 1944
3570.47 1870
3571.03 1871
3571.59 1909
3572.16 1936
3572.72 1907
3573.28 1881
3573.85 1852
3574.41 1900
3574.97 1866
3575.54 1934
3576.10 1976
3576.66 2046
3577.23 2101
3577.79 2046
3578.36 2134
3578.92 2185
3579.48 2119
3580.05 2084
3580.61 2040
3581.18 2045
3581.74 1990
3582.30 1927
3582.87 1928
3583.43 1898
3584.00 1912
3584.56 1862
3585.13 1908
3585.69 1939
3586.25 1929
3586.82 1857
3587.38 1813
3587.95 1840
3588.51 1801
3589.08 1775
3589.64 1773
3590.21 1814
3590.77 1739
3591.34 1722
3591.90 1738
3592.47 1770
3593.03 1749
3593.60 1739
3594.16 1741
3594.73 1717
3595.29 1700
3595.86 1718
3596.42 1775
3596.99 1740
3597.55 1769
3598.12 1774
3598.68 1808
3599.25 1802
3599.82 1819
3600.38 1791
3600.95 1717
3601.51 1741
3602.08 1768
3602.64 1674
3603.21 1698
3603.78 1706
3604.34 1732
3604.91 1705
3605.47 1719
3606.04 1746
3606.61 1723
3607.17 1756
3607.74 1712
3608.30 1724
3608.87 1697
3609.44 1663
3610.00 1671
3610.57 1649
3611.14 1669
3611.70 1679
3612.27 1692
3612.83 1668
3613.40 1607
3613.97 1677
3614.53 1658
3615.10 1696
3615.67 1682
3616.23 1699
3616.80 1736
3617.37 1764
3617.94 1756
3618.50 1807
3619.07 1860
3619.64 1927
3620.20 1897
3620.77 1950
3621.34 1914
3621.91 1869
3622.47 1902
3623.04 1944
3623.61 1853
3624.18 1785
3624.74 1771
3625.31 1788
3625.88 1796
3626.45 1766
3627.01 1738
3627.58 1715
3628.15 1694
3628.72 1716
3629.28 1675
3629.85 1683
3630.42 1682
3630.99 1710
3631.56 1688
3632.12 1619
3632.69 1644
3633.26 1665
3633.83 1651
3634.40 1677
3634.96 1697
3635.53 1656
3636.10 1714
3636.67 1680
3637.24 1686
3637.81 1626
3638.38 1687
3638.94 1662
3639.51 1707
3640.08 1690
3640.65 1679
3641.22 1699
3641.79 1676
3642.36 1728
3642.93 1721
3643.49 1777
3644.06 1763
3644.63 1852
3645.20 1780
3645.77 1761
3646.34 1799
3646.91 1739
3647.48 1749
3648.05 1777
3648.62 1767
3649.19 1735
3649.76 1800
3650.33 1838
3650.90 1871
3651.46 1890
3652.03 1910
3652.60 2001
3653.17 2022
3653.74 2041
3654.31 2104
3654.88 2172
3655.45 2159
3656.02 2095
3656.59 2056
3657.16 2079
3657.73 2088
3658.30 2090
3658.87 2076
3659.44 2162
3660.01 2154
3660.58 2108
3661.15 2117
3661.72 2081
3662.30 2089
3662.87 2131
3663.44 2068
3664.01 2023
3664.58 2099
3665.15 2197
3665.72 2241
3666.29 2312
3666.86 2384
3667.43 2500
3668.00 2566
3668.57 2519
3669.14 2460
3669.71 2382
3670.29 2202
3670.86 2126
3671.43 2114
3672.00 2004
3672.57 1992
3673.14 1989
3673.71 1966
3674.28 1979
3674.86 1934
3675.43 1971
3676.00 1983
3676.57 1927
3677.14 1956
3677.71 1943
3678.28 1922
3678.86 1942
3679.43 1900
3680.00 1964
3680.57 1857
3681.14 1865
3681.72 1850
3682.29 1828
3682.86 1812
3683.43 1825
3684.00 1805
3684.58 1729
3685.15 1754
3685.72 1733
3686.29 1714
3686.87 1732
3687.44 1711
3688.01 1677
3688.58 1686
3689.16 1679
3689.73 1719
3690.30 1744
3690.87 1750
3691.45 1759
3692.02 1688
3692.59 1737
3693.16 1704
3693.74 1676
3694.31 1714
3694.88 1710
3695.46 1695
3696.03 1693
3696.60 1678
3697.17 1681
3697.75 1681
3698.32 1638
3698.89 1601
3699.47 1617
3700.04 1640
3700.61 1639
3701.19 1668
3701.76 1612
3702.34 1633
3702.91 1621
3703.48 1570
3704.06 1607
3704.63 1610
3705.20 1608
3705.78 1662
3706.35 1699
3706.93 1740
3707.50 1749
3708.07 1723
3708.65 1693
3709.22 1684
3709.80 1674
3710.37 1733
3710.94 1726
3711.52 1702
3712.09 1717
3712.67 1691
3713.24 1702
3713.82 1633
3714.39 1644
3714.96 1644
3715.54 1620
3716.11 1506
3716.69 1646
3717.26 1662
3717.84 1617
3718.41 1582
3718.99 1618
3719.56 1623
3720.14 1574
3720.71 1553
3721.29 1537
3721.86 1631
3722.44 1623
3723.01 1548
3723.59 1522
3724.16 1555
3724.74 1508
3725.31 1563
3725.89 1610
3726.46 1522
3727.04 1569
3727.61 1558
3728.19 1591
3728.77 1490
3729.34 1482
3729.92 1551
3730.49 1644
3731.07 1638
3731.64 1584
3732.22 1644
3732.80 1698
3733.37 1727
3733.95 1716
3734.52 1705
3735.10 1775
3735.68 1789
3736.25 1771
3736.83 1665
3737.40 1669
3737.98 1719
3738.56 1716
3739.13 1679
3739.71 1623
3740.29 1568
3740.86 1574
3741.44 1565
3742.02 1525
3742.59 1564
3743.17 1618
3743.75 1602
3744.32 1525
3744.90 1504
3745.48 1497
3746.05 1497
3746.63 1506
3747.21 1564
3747.78 1560
3748.36 1560
3748.94 1556
3749.52 1579
3750.09 1603
3750.67 1548
3751.25 1588
3751.83 1584
3752.40 1595
3752.98 1566
3753.56 1626
3754.14 1618
3754.71 1631
3755.29 1660
3755.87 1642
3756.45 1637
3757.02 1675
3757.60 1687
3758.18 1629
3758.76 1681
3759.34 1687
3759.91 1704
3760.49 1715
3761.07 1598
3761.65 1589
3762.23 1590
3762.80 1610
3763.38 1635
3763.96 1605
3764.54 1621
3765.12 1626
3765.70 1589
3766.27 1598
3766.85 1561
3767.43 1584
3768.01 1578
3768.59 1612
3769.17 1606
3769.75 1569
3770.32 1580
3770.90 1674
3771.48 1649
3772.06 1636
3772.64 1603
3773.22 1632
3773.80 1615
3774.38 1648
3774.96 1612
3775.54 1649
3776.11 1566
3776.69 1560
3777.27 1618
3777.85 1546
3778.43 1544
3779.01 1632
3779.59 1601
3780.17 1621
3780.75 1625
3781.33 1670
3781.91 1671
3782.49 1661
3783.07 1661
3783.65 1738
3784.23 1688
3784.81 1683
3785.39 1697
3785.97 1660
3786.55 1639
3787.13 1599
3787.71 1637
3788.29 1655
3788.87 1570
3789.45 1606
3790.03 1593
3790.61 1618
3791.19 1603
3791.77 1651
3792.35 1650
3792.93 1628
3793.51 1675
3794.09 1699
3794.67 1687
3795.25 1684
3795.83 1680
3796.42 1707
3797.00 1727
3797.58 1685
3798.16 1692
3798.74 1747
3799.32 1776
3799.90 1755
3800.48 1726
3801.06 1783
3801.64 1839
3802.23 1828
3802.81 1845
3803.39 1841
3803.97 1948
3804.55 1862
3805.13 1833
3805.71 1844
3806.30 1833
3806.88 1905
3807.46 1948
3808.04 1994
3808.62 2004
3809.20 2067
3809.79 2154
3810.37 2173
3810.95 2133
3811.53 2130
3812.11 2150
3812.70 2186
3813.28 2043
3813.86 2039
3814.44 2054
3815.02 2089
3815.61 2130
3816.19 2185
3816.77 2106
3817.35 2152
3817.94 2143
3818.52 2082
3819.10 1957
3819.68 1926
3820.27 1940
3820.85 1907
3821.43 1930
3822.01 1902
3822.60 1982
3823.18 2012
3823.76 1990
3824.35 1988
3824.93 1981
3825.51 1994
3826.09 1978
3826.68 1952
3827.26 1908
3827.84 1890
3828.43 1881
3829.01 1870
3829.59 1836
3830.18 1792
3830.76 1752
3831.34 1837
3831.93 1808
3832.51 1797
3833.09 1760
3833.68 1819
3834.26 1768
3834.85 1851
3835.43 1800
3836.01 1771
3836.60 1816
3837.18 1790
3837.76 1777
3838.35 1699
3838.93 1680
3839.52 1682
3840.10 1699
3840.69 1615
3841.27 1637
3841.85 1663
3842.44 1685
3843.02 1665
3843.61 1616
3844.19 1643
3844.78 1669
3845.36 1643
3845.94 1662
3846.53 1653
3847.11 1703
3847.70 1711
3848.28 1730
3848.87 1703
3849.45 1677
3850.04 1685
3850.62 1733
3851.21 1685
3851.79 1649
3852.38 1651
3852.96 1673
3853.55 1718
3854.13 1696
3854.72 1692
3855.30 1748
3855.89 1749
3856.47 1742
3857.06 1765
3857.65 1776
3858.23 1725
3858.82 1725
3859.40 1712
3859.99 1727
3860.57 1751
3861.16 1852
3861.74 1847
3862.33 1906
3862.92 1891
3863.50 1890
3864.09 1946
3864.67 1946
3865.26 1908
3865.85 1876
3866.43 1872
3867.02 1761
3867.60 1776
3868.19 1720
3868.78 1674
3869.36 1658
3869.95 1621
3870.54 1603
3871.12 1548
3871.71 1536
3872.30 1520
3872.88 1544
3873.47 1606
3874.06 1563
3874.64 1551
3875.23 1562
3875.82 1542
3876.40 1583
3876.99 1587
3877.58 1550
3878.16 1569
3878.75 1527
3879.34 1559
3879.93 1560
3880.51 1538
3881.10 1457
3881.69 1536
3882.27 1503
3882.86 1556
3883.45 1565
3884.04 1537
3884.62 1522
3885.21 1517
3885.80 1548
3886.39 1555
3886.97 1516
3887.56 1533
3888.15 1533
3888.74 1546
3889.33 1554
3889.91 1576
3890.50 1603
3891.09 1608
3891.68 1543
3892.27 1561
3892.85 1611
3893.44 1568
3894.03 1561
3894.62 1567
3895.21 1532
3895.80 1576
3896.38 1602
3896.97 1508
3897.56 1508
3898.15 1576
3898.74 1557
3899.33 1549
3899.91 1536
3900.50 1491
3901.09 1554
3901.68 1547
3902.27 1527
3902.86 1554
3903.45 1534
3904.04 1510
3904.63 1525
3905.21 1530
3905.80 1534
3906.39 1528
3906.98 1561
3907.57 1610
3908.16 1634
3908.75 1619
3909.34 1637
3909.93 1622
3910.52 1578
3911.11 1625
3911.70 1588
3912.29 1571
3912.88 1558
3913.47 1536
3914.06 1490
3914.65 1509
3915.24 1473
3915.83 1488
3916.42 1530
3917.01 1484
3917.60 1463
3918.19 1523
3918.78 1535
3919.37 1507
3919.96 1519
3920.55 1511
3921.14 1498
3921.73 1483
3922.32 1455
3922.91 1407
3923.50 1453
3924.09 1499
3924.68 1494
3925.27 1487
3925.86 1523
3926.45 1462
3927.04 1447
3927.63 1438
3928.22 1444
3928.81 1482
3929.40 1466
3930.00 1463
3930.59 1414
3931.18 1377
3931.77 1401
3932.36 1441
3932.95 1450
3933.54 1451
3934.13 1422
3934.72 1464
3935.32 1397
3935.91 1394
3936.50 1422
3937.09 1389
3937.68 1467
3938.27 1474
3938.86 1446
3939.46 1428
3940.05 1433
3940.64 1487
3941.23 1522
3941.82 1495
3942.41 1502
3943.01 1564
3943.60 1570
3944.19 1504
3944.78 1482
3945.37 1509
3945.97 1530
3946.56 1548
3947.15 1544
3947.74 1493
3948.34 1501
3948.93 1513
3949.52 1496
3950.11 1522
3950.71 1495
3951.30 1509
3951.89 1547
3952.48 1516
3953.08 1534
3953.67 1561
3954.26 1575
3954.85 1518
3955.45 1556
3956.04 1593
3956.63 1600
3957.23 1582
3957.82 1704
3958.41 1714
3959.00 1637
3959.60 1674
3960.19 1773
3960.78 1717
3961.38 1766
3961.97 1668
3962.56 1710
3963.16 1705
3963.75 1678
3964.34 1752
3964.94 1742
3965.53 1803
3966.13 1879
3966.72 1917
3967.31 1967
3967.91 2001
3968.50 2016
3969.09 2124
3969.69 2202
3970.28 2156
3970.88 2052
3971.47 1983
3972.06 1944
3972.66 1898
3973.25 1884
3973.85 1890
3974.44 1859
3975.04 1884
3975.63 1963
3976.22 1962
3976.82 2149
3977.41 2213
3978.01 2319
3978.60 2427
3979.20 2363
3979.79 2295
3980.39 2240
3980.98 2152
3981.58 2086
3982.17 1974
3982.77 1975
3983.36 2038
3983.96 2038
3984.55 2000
3985.15 1971
3985.74 1996
3986.34 1979
3986.93 2019
3987.53 1922
3988.12 1907
3988.72 1903
3989.31 1973
3989.91 1886
3990.50 1860
3991.10 1811
3991.69 1821
3992.29 1805
3992.89 1799
3993.48 1843
3994.08 1836
3994.67 1841
3995.27 1857
3995.86 1826
3996.46 1833
3997.06 1865
3997.65 1872
3998.25 1898
3998.84 1920
3999.44 1871
4000.04 1858
4000.63 1842
4001.23 1857
4001.83 1839
4002.42 1851
4003.02 1811
4003.61 1808
4004.21 1761
4004.81 1801
4005.40 1726
4006.00 1803
4006.60 1743
4007.19 1795
4007.79 1746
4008.39 1762
4008.98 1844
4009.58 1736
4010.18 1746
4010.77 1746
4011.37 1788
4011.97 1837
4012.57 1808
4013.16 1756
4013.76 1771
4014.36 1787
4014.95 1842
4015.55 1839
4016.15 1841
4016.75 1803
4017.34 1922
4017.94 2030
4018.54 2003
4019.14 2047
4019.73 2063
4020.33 2169
4020.93 2205
4021.53 2105
4022.13 2052
4022.72 2006
4023.32 1928
4023.92 1973
4024.52 1876
4025.12 1848
4025.71 1864
4026.31 1957
4026.91 2022
4027.51 2043
4028.11 2085
4028.70 2149
4029.30 2276
4029.90 2222
4030.50 2259
4031.10 2256
4031.70 2243
4032.30 2162
4032.89 2189
4033.49 2171
4034.09 2143
4034.69 2099
4035.29 2178
4035.89 2157
4036.49 2111
4037.09 2074
4037.68 1989
4038.28 1935
4038.88 1805
4039.48 1742
4040.08 1717
4040.68 1742
4041.28 1718
4041.88 1688
4042.48 1616
4043.08 1669
4043.68 1600
4044.28 1611
4044.88 1676
4045.48 1652
4046.07 1618
4046.67 1642
4047.27 1621
4047.87 1624
4048.47 1646
4049.07 1713
4049.67 1714
4050.27 1668
4050.87 1684
4051.47 1737
4052.07 1694
4052.67 1672
4053.27 1660
4053.87 1624
4054.47 1611
4055.07 1634
4055.67 1606
4056.27 1603
4056.88 1632
4057.48 1617
4058.08 1594
4058.68 1617
4059.28 1542
4059.88 1582
4060.48 1634
4061.08 1638
4061.68 1673
4062.28 1614
4062.88 1608
4063.48 1730
4064.08 1672
4064.68 1636
4065.29 1635
4065.89 1661
4066.49 1661
4067.09 1649
4067.69 1604
4068.29 1584
4068.89 1574
4069.49 1570
4070.10 1576
4070.70 1522
4071.30 1525
4071.90 1530
4072.50 1548
4073.10 1528
4073.70 1478
4074.31 1518
4074.91 1515
4075.51 1534
4076.11 1541
4076.71 1531
4077.32 1487
4077.92 1560
4078.52 1589
4079.12 1559
4079.72 1510
4080.33 1531
4080.93 1544
4081.53 1550
4082.13 1579
4082.73 1540
4083.34 1529
4083.94 1538
4084.54 1562
4085.14 1530
4085.75 1540
4086.35 1560
4086.95 1514
4087.55 1556
4088.16 1493
4088.76 1483
4089.36 1519
4089.97 1496
4090.57 1479
4091.17 1460
4091.77 1504
4092.38 1495
4092.98 1513
4093.58 1567
4094.19 1541
4094.79 1544
4095.39 1554
4096.00 1557
4096.60 1561
4097.20 1612
4097.81 1699
4098.41 1741
4099.01 1729
4099.62 1664
4100.22 1656
4100.82 1640
4101.43 1585
4102.03 1552
4102.64 1502
4103.24 1480
4103.84 1481
4104.45 1473
4105.05 1460
4105.65 1438
4106.26 1389
4106.86 1440
4107.47 1483
4108.07 1415
4108.68 1377
4109.28 1442
4109.88 1475
4110.49 1400
4111.09 1412
4111.70 1431
4112.30 1437
4112.91 1395
4113.51 1374
4114.12 1384
4114.72 1399
4115.32 1391
4115.93 1432
4116.53 1401
4117.14 1406
4117.74 1384
4118.35 1366
4118.95 1352
4119.56 1389
4120.16 1379
4120.77 1390
4121.37 1399
4121.98 1400
4122.58 1406
4123.19 1447
4123.80 1449
4124.40 1432
4125.01 1394
4125.61 1346
4126.22 1418
4126.82 1392
4127.43 1371
4128.03 1350
4128.64 1368
4129.25 1397
4129.85 1396
4130.46 1374
4131.06 1326
4131.67 1359
4132.27 1362
4132.88 1384
4133.49 1377
4134.09 1388
4134.70 1419
4135.31 1395
4135.91 1429
4136.52 1434
4137.12 1429
4137.73 1398
4138.34 1430
4138.94 1423
4139.55 1445
4140.16 1466
4140.76 1433
4141.37 1493
4141.98 1520
4142.58 1447
4143.19 1455
4143.80 1473
4144.40 1454
4145.01 1449
4145.62 1471
4146.22 1436
4146.83 1407
4147.44 1437
4148.05 1444
4148.65 1454
4149.26 1398
4149.87 1447
4150.47 1390
4151.08 1383
4151.69 1366
4152.30 1366
4152.90 1380
4153.51 1343
4154.12 1341
4154.73 1382
4155.33 1425
4155.94 1386
4156.55 1350
4157.16 1346
4157.76 1364
4158.37 1413
4158.98 1423
4159.59 1402
4160.20 1400
4160.80 1383
4161.41 1407
4162.02 1408
4162.63 1407
4163.24 1384
4163.85 1409
4164.45 1399
4165.06 1373
4165.67 1391
4166.28 1412
4166.89 1423
4167.50 1364
4168.10 1389
4168.71 1403
4169.32 1430
4169.93 1503
4170.54 1464
4171.15 1433
4171.76 1393
4172.37 1442
4172.97 1441
4173.58 1437
4174.19 1445
4174.80 1468
4175.41 1428
4176.02 1413
4176.63 1411
4177.24 1431
4177.85 1435
4178.46 1394
4179.07 1452
4179.68 1458
4180.29 1397
4180.90 1357
4181.50 1365
4182.11 1458
4182.72 1428
4183.33 1451
4183.94 1496
4184.55 1543
4185.16 1495
4185.77 1463
4186.38 1500
4186.99 1446
4187.60 1463
4188.21 1402
4188.82 1382
4189.43 1411
4190.04 1414
4190.65 1420
4191.26 1395
4191.87 1359
4192.48 1395
4193.09 1379
4193.71 1385
4194.32 1398
4194.93 1413
4195.54 1449
4196.15 1430
4196.76 1366
4197.37 1390
4197.98 1382
4198.59 1380
4199.20 1362
4199.81 1340
4200.42 1371
4201.03 1376
4201.64 1343
4202.26 1336
4202.87 1349
4203.48 1351
4204.09 1396
4204.70 1358
4205.31 1406
4205.92 1397
4206.53 1388
4207.15 1446
4207.76 1427
4208.37 1384
4208.98 1414
4209.59 1443
4210.20 1459
4210.82 1440
4211.43 1421
4212.04 1404
4212.65 1410
4213.26 1414
4213.87 1452
4214.49 1388
4215.10 1399
4215.71 1451
4216.32 1438
4216.94 1378
4217.55 1409
4218.16 1423
4218.77 1403
4219.38 1384
4220.00 1418
4220.61 1459
4221.22 1465
4221.83 1416
4222.45 1437
4223.06 1458
4223.67 1471
4224.28 1440
4224.90 1459
4225.51 1418
4226.12 1451
4226.74 1438
4227.35 1522
4227.96 1522
4228.57 1523
4229.19 1538
4229.80 1545
4230.41 1527
4231.03 1644
4231.64 1605
4232.25 1611
4232.87 1612
4233.48 1570
4234.09 1572
4234.71 1587
4235.32 1579
4235.93 1600
4236.55 1575
4237.16 1645
4237.77 1633
4238.39 1670
4239.00 1618
4239.62 1641
4240.23 1567
4240.84 1573
4241.46 1580
4242.07 1519
4242.68 1532
4243.30 1556
4243.91 1523
4244.53 1473
4245.14 1446
4245.76 1459
4246.37 1518
4246.98 1549
4247.60 1547
4248.21 1492
4248.83 1527
4249.44 1539
4250.06 1572
4250.67 1609
4251.29 1605
4251.90 1502
4252.51 1540
4253.13 1575
4253.74 1584
4254.36 1555
4254.97 1556
4255.59 1560
4256.20 1574
4256.82 1582
4257.43 1573
4258.05 1518
4258.66 1548
4259.28 1597
4259.90 1550
4260.51 1569
4261.13 1584
4261.74 1681
4262.36 1629
4262.97 1701
4263.59 1711
4264.20 1739
4264.82 1764
4265.43 1790
4266.05 1756
4266.67 1770
4267.28 1729
4267.90 1775
4268.51 1710
4269.13 1664
4269.75 1673
4270.36 1706
4270.98 1689
4271.59 1689
4272.21 1717
4272.83 1726
4273.44 1751
4274.06 1731
4274.67 1747
4275.29 1726
4275.91 1782
4276.52 1805
4277.14 1859
4277.76 1949
4278.37 1983
4278.99 1975
4279.61 1977
4280.22 2001
4280.84 1911
4281.46 1840
4282.07 1810
4282.69 1769
4283.31 1762
4283.92 1660
4284.54 1638
4285.16 1638
4285.78 1612
4286.39 1590
4287.01 1606
4287.63 1619
4288.24 1600
4288.86 1569
4289.48 1640
4290.10 1629
4290.71 1639
4291.33 1621
4291.95 1599
4292.57 1665
4293.18 1664
4293.80 1639
4294.42 1639
4295.04 1707
4295.66 1660
4296.27 1696
4296.89 1634
4297.51 1617
4298.13 1691
4298.75 1665
4299.36 1642
4299.98 1689
4300.60 1704
4301.22 1714
4301.84 1698
4302.45 1659
4303.07 1748
4303.69 1797
4304.31 1814
4304.93 1765
4305.55 1806
4306.17 1812
4306.78 1788
4307.40 1777
4308.02 1813
4308.64 1740
4309.26 1749
4309.88 1773
4310.50 1752
4311.12 1812
4311.73 1880
4312.35 1856
4312.97 1834
4313.59 1849
4314.21 1830
4314.83 1905
4315.45 2005
4316.07 1968
4316.69 1923
4317.31 1982
4317.93 1990
4318.55 2028
4319.17 2011
4319.79 2032
4320.41 2042
4321.02 2118
4321.64 2134
4322.26 2138
4322.88 2224
4323.50 2224
4324.12 2293
4324.74 2354
4325.36 2392
4325.98 2390
4326.60 2412
4327.22 2465
4327.84 2460
4328.46 2488
4329.08 2625
4329.70 2654
4330.32 2716
4330.95 2917
4331.57 3186
4332.19 3542
4332.81 3932
4333.43 4280
4334.05 4432
4334.67 4608
4335.29 4711
4335.91 4744
4336.53 4700
4337.15 4623
4337.77 4637
4338.39 4643
4339.01 4699
4339.64 4589
4340.26 4343
4340.88 4129
4341.50 3905
4342.12 3688
4342.74 3517
4343.36 3394
4343.98 3357
4344.60 3406
4345.23 3530
4345.85 3805
4346.47 4179
4347.09 4514
4347.71 4830
4348.33 5003
4348.96 4968
4349.58 4894
4350.20 4713
4350.82 4688
4351.44 4522
4352.06 4474
4352.69 4462
4353.31 4320
4353.93 4110
4354.55 3923
4355.17 3677
4355.80 3380
4356.42 3204
4357.04 2945
4357.66 2924
4358.29 2853
4358.91 2676
4359.53 2649
4360.15 2640
4360.78 2699
4361.40 2728
4362.02 2673
4362.64 2685
4363.27 2684
4363.89 2604
4364.51 2485
4365.13 2505
4365.76 2549
4366.38 2502
4367.00 2549
4367.63 2477
4368.25 2423
4368.87 2352
4369.49 2380
4370.12 2364
4370.74 2347
4371.36 2327
4371.99 2313
4372.61 2247
4373.23 2262
4373.86 2231
4374.48 2233
4375.10 2252
4375.73 2246
4376.35 2221
4376.98 2269
4377.60 2303
4378.22 2411
4378.85 2551
4379.47 2685
4380.09 2727
4380.72 2767
4381.34 2819
4381.97 2782
4382.59 2759
4383.21 2574
4383.84 2549
4384.46 2481
4385.09 2468
4385.71 2496
4386.34 2481
4386.96 2401
4387.58 2484
4388.21 2395
4388.83 2366
4389.46 2418
4390.08 2394
4390.71 2303
4391.33 2303
4391.96 2298
4392.58 2299
4393.21 2377
4393.83 2389
4394.46 2542
4395.08 2598
4395.71 2629
4396.33 2674
4396.96 2610
4397.58 2464
4398.21 2458
4398.83 2397
4399.46 2314
4400.08 2379
4400.71 2286
4401.33 2301
4401.96 2264
4402.58 2168
4403.21 2129
4403.83 2179
4404.46 2183
4405.09 2162
4405.71 2164
4406.34 2143
4406.96 2203
4407.59 2182
4408.22 2245
4408.84 2253
4409.47 2311
4410.09 2320
4410.72 2239
4411.35 2279
4411.97 2251
4412.60 2164
4413.22 2208
4413.85 2164
4414.48 2136
4415.10 2133
4415.73 2159
4416.36 2129
4416.98 2116
4417.61 2019
4418.24 1983
4418.86 2015
4419.49 1960
4420.12 1901
4420.74 1904
4421.37 1877
4422.00 1889
4422.62 1851
4423.25 1803
4423.88 1862
4424.50 1866
4425.13 1875
4425.76 1837
4426.38 1825
4427.01 1859
4427.64 1809
4428.27 1815
4428.89 1783
4429.52 1762
4430.15 1762
4430.78 1799
4431.40 1820
4432.03 1772
4432.66 1752
4433.29 1746
4433.91 1757
4434.54 1734
4435.17 1741
4435.80 1771
4436.43 1779
4437.05 1859
4437.68 1855
4438.31 1820
4438.94 1835
4439.57 1812
4440.19 1783
4440.82 1780
4441.45 1800
4442.08 1803
4442.71 1817
4443.34 1798
4443.96 1832
4444.59 1841
4445.22 1822
4445.85 1802
4446.48 1902
4447.11 1888
4447.74 1862
4448.36 1847
4448.99 1886
4449.62 1895
4450.25 1888
4450.88 1885
4451.51 1859
4452.14 1895
4452.77 1847
4453.40 1821
4454.02 1872
4454.65 1878
4455.28 1886
4455.91 1997
4456.54 2063
4457.17 2101
4457.80 2174
4458.43 2153
4459.06 2178
4459.69 2066
4460.32 1914
4460.95 1822
4461.58 1804
4462.21 1792
4462.84 1787
4463.47 1820
4464.10 1763
4464.73 1771
4465.36 1730
4465.99 1668
4466.62 1665
4467.25 1713
4467.88 1696
4468.51 1671
4469.14 1687
4469.77 1736
4470.40 1775
4471.03 1716
4471.66 1701
4472.29 1632
4472.92 1662
4473.55 1670
4474.18 1641
4474.81 1656
4475.44 1611
4476.07 1621
4476.70 1629
4477.33 1644
4477.96 1678
4478.60 1638
4479.23 1672
4479.86 1685
4480.49 1611
4481.12 1660
4481.75 1652
4482.38 1676
4483.01 1627
4483.64 1640
4484.27 1673
4484.91 1628
4485.54 1624
4486.17 1649
4486.80 1659
4487.43 1660
4488.06 1694
4488.69 1686
4489.33 1706
4489.96 1721
4490.59 1727
4491.22 1753
4491.85 1671
4492.49 1703
4493.12 1723
4493.75 1722
4494.38 1721
4495.01 1746
4495.65 1653
4496.28 1687
4496.91 1671
4497.54 1732
4498.17 1693
4498.81 1771
4499.44 1791
4500.07 1807
4500.70 1901
4501.34 2005
4501.97 1979
4502.60 2000
4503.23 2129
4503.87 2131
4504.50 2111
4505.13 2097
4505.76 2132
4506.40 2017
4507.03 2030
4507.66 1928
4508.30 1905
4508.93 1889
4509.56 1921
4510.19 1906
4510.83 1861
4511.46 1882
4512.09 1899
4512.73 1883
4513.36 1867
4513.99 1852
4514.63 1816
4515.26 1821
4515.89 1757
4516.53 1689
4517.16 1766
4517.80 1681
4518.43 1639
4519.06 1630
4519.70 1654
4520.33 1622
4520.96 1590
4521.60 1644
4522.23 1614
4522.87 1656
4523.50 1601
4524.13 1584
4524.77 1567
4525.40 1551
4526.04 1600
4526.67 1636
4527.30 1566
4527.94 1597
4528.57 1633
4529.21 1649
4529.84 1649
4530.48 1682
4531.11 1693
4531.75 1748
4532.38 1757
4533.02 1817
4533.65 1761
4534.28 1715
4534.92 1688
4535.55 1686
4536.19 1600
4536.82 1628
4537.46 1615
4538.09 1569
4538.73 1537
4539.36 1508
4540.00 1504
4540.64 1496
4541.27 1457
4541.91 1499
4542.54 1468
4543.18 1505
4543.81 1519
4544.45 1503
4545.08 1494
4545.72 1479
4546.35 1514
4546.99 1508
4547.63 1463
4548.26 1465
4548.90 1440
4549.53 1446
4550.17 1473
4550.80 1507
4551.44 1454
4552.08 1447
4552.71 1466
4553.35 1434
4553.99 1437
4554.62 1452
4555.26 1457
4555.89 1502
4556.53 1491
4557.17 1436
4557.80 1408
4558.44 1424
4559.08 1464
4559.71 1466
4560.35 1468
4560.99 1485
4561.62 1502
4562.26 1480
4562.90 1491
4563.53 1496
4564.17 1485
4564.81 1490
4565.44 1477
4566.08 1522
4566.72 1540
4567.35 1491
4567.99 1486
4568.63 1511
4569.27 1508
4569.90 1440
4570.54 1477
4571.18 1503
4571.82 1534
4572.45 1534
4573.09 1503
4573.73 1487
4574.37 1517
4575.00 1569
4575.64 1511
4576.28 1550
4576.92 1560
4577.55 1476
4578.19 1507
4578.83 1560
4579.47 1577
4580.11 1562
4580.74 1528
4581.38 1582
4582.02 1616
4582.66 1625
4583.30 1620
4583.93 1649
4584.57 1667
4585.21 1717
4585.85 1693
4586.49 1742
4587.13 1822
4587.76 1991
4588.40 2157
4589.04 2211
4589.68 2239
4590.32 2287
4590.96 2269
4591.60 2233
4592.24 2250
4592.87 2224
4593.51 2216
4594.15 2160
4594.79 2168
4595.43 2159
4596.07 2016
4596.71 1931
4597.35 1923
4597.99 1876
4598.63 1884
4599.27 1805
4599.90 1764
4600.54 1781
4601.18 1783
4601.82 1842
4602.46 1864
4603.10 1885
4603.74 1791
4604.38 1790
4605.02 1790
4605.66 1783
4606.30 1789
4606.94 1775
4607.58 1711
4608.22 1774
4608.86 1768
4609.50 1661
4610.14 1640
4610.78 1638
4611.42 1635
4612.06 1623
4612.70 1531
4613.34 1588
4613.98 1632
4614.62 1670
4615.26 1675
4615.90 1669
4616.54 1720
4617.18 1699
4617.82 1722
4618.47 1645
4619.11 1674
4619.75 1658
4620.39 1598
4621.03 1556
4621.67 1560
4622.31 1535
4622.95 1483
4623.59 1465
4624.23 1457
4624.87 1481
4625.52 1400
4626.16 1410
4626.80 1457
4627.44 1445
4628.08 1411
4628.72 1476
4629.36 1465
4630.00 1446
4630.65 1498
4631.29 1490
4631.93 1506
4632.57 1561
4633.21 1562
4633.85 1609
4634.50 1596
4635.14 1563
4635.78 1581
4636.42 1605
4637.06 1554
4637.71 1609
4638.35 1594
4638.99 1486
4639.63 1610
4640.27 1530
4640.92 1539
4641.56 1515
4642.20 1522
4642.84 1531
4643.49 1520
4644.13 1532
4644.77 1514
4645.41 1553
4646.06 1503
4646.70 1498
4647.34 1520
4647.98 1505
4648.63 1503
4649.27 1471
4649.91 1453
4650.55 1500
4651.20 1513
4651.84 1470
4652.48 1530
4653.13 1510
4653.77 1544
4654.41 1504
4655.06 1488
4655.70 1440
4656.34 1459
4656.99 1441
4657.63 1449
4658.27 1468
4658.92 1466
4659.56 1419
4660.20 1411
4660.85 1376
4661.49 1387
4662.13 1385
4662.78 1412
4663.42 1435
4664.07 1401
4664.71 1366
4665.35 1399
4666.00 1391
4666.64 1387
4667.28 1364
4667.93 1352
4668.57 1338
4669.22 1363
4669.86 1354
4670.51 1363
4671.15 1339
4671.79 1417
4672.44 1393
4673.08 1346
4673.73 1362
4674.37 1345
4675.02 1349
4675.66 1353
4676.31 1414
4676.95 1433
4677.60 1450
4678.24 1446
4678.88 1446
4679.53 1450
4680.17 1512
4680.82 1468
4681.46 1507
4682.11 1484
4682.75 1498
4683.40 1455
4684.05 1431
4684.69 1447
4685.34 1427
4685.98 1497
4686.63 1547
4687.27 1542
4687.92 1481
4688.56 1480
4689.21 1536
4689.85 1552
4690.50 1535
4691.15 1564
4691.79 1624
4692.44 1685
4693.08 1642
4693.73 1594
4694.37 1724
4695.02 1699
4695.67 1743
4696.31 1768
4696.96 1784
4697.60 1800
4698.25 1797
4698.90 1834
4699.54 1840
4700.19 1902
4700.84 1909
4701.48 1954
4702.13 2028
4702.77 1969
4703.42 1876
4704.07 1921
4704.71 1835
4705.36 1758
4706.01 1842
4706.65 1839
4707.30 1824
4707.95 1789
4708.60 1729
4709.24 1702
4709.89 1726
4710.54 1714
4711.18 1706
4711.83 1696
4712.48 1687
4713.12 1619
4713.77 1604
4714.42 1655
4715.07 1662
4715.71 1658
4716.36 1662
4717.01 1617
4717.66 1600
4718.30 1663
4718.95 1622
4719.60 1591
4720.25 1585
4720.89 1600
4721.54 1663
4722.19 1599
4722.84 1546
4723.49 1579
4724.13 1568
4724.78 1546
4725.43 1546
4726.08 1503
4726.73 1503
4727.37 1457
4728.02 1540
4728.67 1552
4729.32 1559
4729.97 1459
4730.62 1499
4731.26 1483
4731.91 1449
4732.56 1487
4733.21 1457
4733.86 1436
4734.51 1474
4735.16 1476
4735.80 1531
4736.45 1503
4737.10 1461
4737.75 1463
4738.40 1451
4739.05 1431
4739.70 1417
4740.35 1423
4741.00 1459
4741.64 1420
4742.29 1415
4742.94 1402
4743.59 1428
4744.24 1474
4744.89 1460
4745.54 1440
4746.19 1485
4746.84 1428
4747.49 1456
4748.14 1480
4748.79 1502
4749.44 1517
4750.09 1534
4750.74 1530
4751.39 1486
4752.04 1562
4752.69 1593
4753.34 1574
4753.99 1565
4754.64 1600
4755.29 1598
4755.94 1535
4756.59 1558
4757.24 1540
4757.89 1471
4758.54 1506
4759.19 1508
4759.84 1484
4760.49 1505
4761.14 1440
4761.79 1440
4762.44 1457
4763.09 1464
4763.74 1423
4764.39 1454
4765.04 1420
4765.69 1420
4766.35 1437
4767.00 1415
4767.65 1371
4768.30 1418
4768.95 1403
4769.60 1435
4770.25 1487
4770.90 1462
4771.55 1419
4772.20 1436
4772.86 1481
4773.51 1486
4774.16 1462
4774.81 1444
4775.46 1431
4776.11 1472
4776.76 1451
4777.42 1424
4778.07 1399
4778.72 1439
4779.37 1422
4780.02 1365
4780.67 1399
4781.33 1403
4781.98 1416
4782.63 1453
4783.28 1438
4783.93 1426
4784.59 1412
4785.24 1479
4785.89 1441
4786.54 1410
4787.20 1408
4787.85 1466
4788.50 1468
4789.15 1459
4789.80 1480
4790.46 1502
4791.11 1510
4791.76 1558
4792.41 1562
4793.07 1558
4793.72 1552
4794.37 1542
4795.03 1510
4795.68 1550
4796.33 1502
4796.98 1480
4797.64 1515
4798.29 1544
4798.94 1550
4799.60 1493
4800.25 1559
4800.90 1579
4801.56 1581
4802.21 1577
4802.86 1616
4803.52 1585
4804.17 1596
4804.82 1671
4805.48 1635
4806.13 1609
4806.78 1618
4807.44 1605
4808.09 1624
4808.74 1611
4809.40 1612
4810.05 1661
4810.71 1634
4811.36 1668
4812.01 1655
4812.67 1688
4813.32 1651
4813.98 1657
4814.63 1671
4815.28 1659
4815.94 1721
4816.59 1737
4817.25 1717
4817.90 1743
4818.56 1747
4819.21 1793
4819.86 1785
4820.52 1783
4821.17 1867
4821.83 1952
4822.48 2006
4823.14 1959
4823.79 1957
4824.45 2042
4825.10 2039
4825.76 2004
4826.41 2052
4827.07 2030
4827.72 1973
4828.38 2004
4829.03 1886
4829.69 1928
4830.34 1941
4831.00 2004
4831.65 1982
4832.31 1974
4832.96 1989
4833.62 2025
4834.27 2059
4834.93 2063
4835.59 2025
4836.24 2086
4836.90 2194
4837.55 2198
4838.21 2176
4838.86 2192
4839.52 2204
4840.18 2167
4840.83 2217
4841.49 2219
4842.14 2249
4842.80 2251
4843.46 2243
4844.11 2253
4844.77 2268
4845.42 2241
4846.08 2327
4846.74 2332
4847.39 2319
4848.05 2340
4848.71 2369
4849.36 2365
4850.02 2397
4850.68 2402
4851.33 2387
4851.99 2451
4852.65 2391
4853.30 2445
4853.96 2484
4854.62 2529
4855.27 2549
4855.93 2659
4856.59 2785
4857.24 3034
4857.90 3015
4858.56 3240
4859.21 3411
4859.87 3346
4860.53 3452
4861.19 3440
4861.84 3344
4862.50 3168
4863.16 2954
4863.82 2844
4864.47 2836
4865.13 2807
4865.79 2749
4866.45 2849
4867.10 2880
4867.76 2896
4868.42 2861
4869.08 2942
4869.74 2900
4870.39 2791
4871.05 2751
4871.71 2724
4872.37 2700
4873.03 2662
4873.68 2685
4874.34 2786
4875.00 2704
4875.66 2667
4876.32 2648
4876.97 2647
4877.63 2667
4878.29 2679
4878.95 2903
4879.61 3040
4880.27 3150
4880.93 3230
4881.58 3205
4882.24 3071
4882.90 2857
4883.56 2728
4884.22 2620
4884.88 2573
4885.54 2496
4886.20 2498
4886.86 2442
4887.51 2445
4888.17 2402
4888.83 2383
4889.49 2372
4890.15 2389
4890.81 2446
4891.47 2377
4892.13 2326
4892.79 2319
4893.45 2323
4894.11 2265
4894.77 2252
4895.43 2301
4896.09 2278
4896.75 2256
4897.41 2184
4898.07 2173
4898.73 2205
4899.39 2228
4900.04 2191
4900.70 2268
4901.36 2285
4902.02 2275
4902.69 2313
4903.35 2226
4904.01 2115
4904.67 2058
4905.33 2099
4905.99 2049
4906.65 2041
4907.31 1998
4907.97 1957
4908.63 1976
4909.29 1903
4909.95 1927
4910.61 1965
4911.27 1906
4911.93 1871
4912.59 1845
4913.25 1893
4913.91 1923
4914.57 1868
4915.24 1869
4915.90 1848
4916.56 1880
4917.22 1821
4917.88 1794
4918.54 1801
4919.20 1766
4919.86 1747
4920.52 1802
4921.19 1822
4921.85 1783
4922.51 1734
4923.17 1777
4923.83 1788
4924.49 1716
4925.15 1779
4925.82 1760
4926.48 1691
4927.14 1764
4927.80 1765
4928.46 1754
4929.12 1748
4929.79 1757
4930.45 1769
4931.11 1788
4931.77 1740
4932.43 1792
4933.10 1758
4933.76 1736
4934.42 1695
4935.08 1729
4935.75 1741
4936.41 1697
4937.07 1726
4937.73 1727
4938.40 1723
4939.06 1665
4939.72 1724
4940.38 1749
4941.05 1744
4941.71 1696
4942.37 1735
4943.03 1767
4943.70 1755
4944.36 1758
4945.02 1760
4945.69 1733
4946.35 1699
4947.01 1659
4947.68 1748
4948.34 1668
4949.00 1660
4949.66 1707
4950.33 1707
4950.99 1701
4951.65 1620
4952.32 1674
4952.98 1647
4953.65 1677
4954.31 1624
4954.97 1643
4955.64 1609
4956.30 1682
4956.96 1660
4957.63 1714
4958.29 1700
4958.95 1716
4959.62 1739
4960.28 1775
4960.95 1764
4961.61 1810
4962.27 1938
4962.94 1971
4963.60 2011
4964.27 2081
4964.93 2128
4965.60 2077
4966.26 2026
4966.92 1991
4967.59 1951
4968.25 1884
4968.92 1809
4969.58 1842
4970.25 1778
4970.91 1779
4971.58 1704
4972.24 1723
4972.91 1702
4973.57 1723
4974.24 1720
4974.90 1757
4975.57 1810
4976.23 1799
4976.90 1841
4977.56 1830
4978.23 1874
4978.89 1849
4979.56 1868
4980.22 1855
4980.89 1795
4981.55 1747
4982.22 1732
4982.88 1684
4983.55 1628
4984.21 1605
4984.88 1621
4985.55 1563
4986.21 1545
4986.88 1527
4987.54 1552
4988.21 1581
4988.87 1592
4989.54 1619
4990.21 1583
4990.87 1557
4991.54 1531
4992.20 1587
4992.87 1656
4993.54 1600
4994.20 1593
4994.87 1628
4995.54 1584
4996.20 1557
4996.87 1584
4997.54 1554
4998.20 1499
4998.87 1522
4999.53 1499
5000.20 1514
5000.87 1504
5001.53 1441
5002.20 1436
5002.87 1439
5003.54 1461
5004.20 1433
5004.87 1418
5005.54 1426
5006.20 1414
5006.87 1426
5007.54 1412
5008.20 1401
5008.87 1443
5009.54 1435
5010.21 1450
5010.87 1455
5011.54 1492
5012.21 1489
5012.88 1461
5013.54 1445
5014.21 1435
5014.88 1421
5015.55 1456
5016.21 1438
5016.88 1427
5017.55 1402
5018.22 1394
5018.89 1460
5019.55 1434
5020.22 1445
5020.89 1420
5021.56 1470
5022.23 1494
5022.89 1513
5023.56 1497
5024.23 1541
5024.90 1528
5025.57 1506
5026.23 1502
5026.90 1530
5027.57 1536
5028.24 1553
5028.91 1529
5029.58 1499
5030.25 1463
5030.91 1453
5031.58 1491
5032.25 1464
5032.92 1415
5033.59 1466
5034.26 1459
5034.93 1456
5035.60 1408
5036.27 1386
5036.93 1416
5037.60 1413
5038.27 1419
5038.94 1378
5039.61 1433
5040.28 1402
5040.95 1397
5041.62 1443
5042.29 1463
5042.96 1361
5043.63 1453
5044.30 1432
5044.97 1398
5045.64 1390
5046.31 1419
5046.98 1426
5047.65 1455
5048.32 1406
5048.99 1441
5049.66 1494
5050.33 1466
5051.00 1492
5051.67 1515
5052.34 1530
5053.01 1478
5053.68 1537
5054.35 1526
5055.02 1523
5055.69 1547
5056.36 1536
5057.03 1518
5057.70 1486
5058.37 1527
5059.04 1477
5059.71 1456
5060.38 1426
5061.05 1447
5061.72 1442
5062.39 1383
5063.06 1367
5063.73 1411
5064.40 1391
5065.08 1404
5065.75 1420
5066.42 1438
5067.09 1419
5067.76 1407
5068.43 1407
5069.10 1375
5069.77 1450
5070.44 1416
5071.12 1409
5071.79 1409
5072.46 1433
5073.13 1407
5073.80 1434
5074.47 1421
5075.14 1449
5075.82 1442
5076.49 1456
5077.16 1541
5077.83 1526
5078.50 1497
5079.18 1524
5079.85 1585
5080.52 1585
5081.19 1657
5081.86 1675
5082.54 1583
5083.21 1596
5083.88 1630
5084.55 1646
5085.22 1612
5085.90 1607
5086.57 1596
5087.24 1530
5087.91 1538
5088.59 1554
5089.26 1506
5089.93 1486
5090.60 1545
5091.28 1594
5091.95 1579
5092.62 1555
5093.30 1568
5093.97 1572
5094.64 1563
5095.31 1592
5095.99 1595
5096.66 1557
5097.33 1552
5098.01 1544
5098.68 1518
5099.35 1465
5100.03 1443
5100.70 1441
5101.37 1456
5102.05 1460
5102.72 1475
5103.39 1451
5104.07 1521
5104.74 1507
5105.41 1508
5106.09 1487
5106.76 1559
5107.43 1525
5108.11 1530
5108.78 1517
5109.46 1422
5110.13 1479
5110.80 1515
5111.48 1505
5112.15 1449
5112.83 1444
5113.50 1423
5114.17 1483
5114.85 1455
5115.52 1452
5116.20 1447
5116.87 1421
5117.55 1474
5118.22 1552
5118.89 1613
5119.57 1638
5120.24 1650
5120.92 1682
5121.59 1682
5122.27 1668
5122.94 1684
5123.62 1690
5124.29 1663
5124.97 1635
5125.64 1598
5126.32 1555
5126.99 1591
5127.67 1541
5128.34 1516
5129.02 1509
5129.69 1521
5130.37 1562
5131.04 1541
5131.72 1520
5132.39 1537
5133.07 1577
5133.75 1579
5134.42 1605
5135.10 1561
5135.77 1519
5136.45 1428
5137.12 1447
5137.80 1403
5138.47 1374
5139.15 1386
5139.83 1386
5140.50 1360
5141.18 1377
5141.85 1352
5142.53 1384
5143.21 1385
5143.88 1391
5144.56 1363
5145.23 1315
5145.91 1335
5146.59 1357
5147.26 1391
5147.94 1341
5148.62 1364
5149.29 1365
5149.97 1356
5150.65 1325
5151.32 1275
5152.00 1301
5152.68 1329
5153.35 1263
5154.03 1308
5154.71 1285
5155.38 1308
5156.06 1327
5156.74 1297
5157.41 1318
5158.09 1283
5158.77 1286
5159.45 1345
5160.12 1313
5160.80 1282
5161.48 1283
5162.16 1247
5162.83 1268
5163.51 1294
5164.19 1309
5164.87 1337
5165.54 1327
5166.22 1366
5166.90 1372
5167.58 1360
5168.25 1392
5168.93 1365
5169.61 1330
5170.29 1317
5170.96 1296
5171.64 1293
5172.32 1278
5173.00 1311
5173.68 1287
5174.36 1252
5175.03 1325
5175.71 1270
5176.39 1249
5177.07 1191
5177.75 1242
5178.42 1218
5179.10 1263
5179.78 1233
5180.46 1239
5181.14 1297
5181.82 1283
5182.50 1290
5183.18 1263
5183.85 1278
5184.53 1292
5185.21 1275
5185.89 1274
5186.57 1278
5187.25 1266
5187.93 1298
5188.61 1251
5189.29 1242
5189.96 1270
5190.64 1256
5191.32 1239
5192.00 1237
5192.68 1311
5193.36 1305
5194.04 1244
5194.72 1286
5195.40 1246
5196.08 1235
5196.76 1224
5197.44 1211
5198.12 1263
5198.80 1271
5199.48 1330
5200.16 1303
5200.84 1283
5201.52 1219
5202.20 1265
5202.88 1269
5203.56 1300
5204.24 1283
5204.92 1343
5205.60 1350
5206.28 1253
5206.96 1384
5207.64 1345
5208.32 1393
5209.00 1368
5209.68 1383
5210.36 1379
5211.04 1395
5211.72 1395
5212.40 1406
5213.08 1375
5213.76 1402
5214.44 1438
5215.13 1493
5215.81 1497
5216.49 1474
5217.17 1497
5217.85 1457
5218.53 1455
5219.21 1470
5219.89 1451
5220.57 1414
5221.25 1413
5221.94 1426
5222.62 1472
5223.30 1473
5223.98 1508
5224.66 1477
5225.34 1502
5226.02 1489
5226.71 1444
5227.39 1442
5228.07 1396
5228.75 1397
5229.43 1368
5230.11 1366
5230.80 1343
5231.48 1315
5232.16 1375
5232.84 1391
5233.52 1364
5234.21 1405
5234.89 1373
5235.57 1401
5236.25 1362
5236.93 1357
5237.62 1403
5238.30 1428
5238.98 1456
5239.66 1425
5240.35 1468
5241.03 1419
5241.71 1507
5242.39 1502
5243.08 1530
5243.76 1544
5244.44 1491
5245.13 1555
5245.81 1503
5246.49 1491
5247.17 1486
5247.86 1422
5248.54 1493
5249.22 1473
5249.91 1441
5250.59 1459
5251.27 1430
5251.96 1518
5252.64 1456
5253.32 1534
5254.01 1564
5254.69 1555
5255.37 1577
5256.06 1472
5256.74 1430
5257.42 1422
5258.11 1429
5258.79 1442
5259.47 1417
5260.16 1440
5260.84 1458
5261.53 1447
5262.21 1462
5262.89 1468
5263.58 1488
5264.26 1476
5264.95 1473
5265.63 1512
5266.31 1494
5267.00 1442
5267.68 1432
5268.37 1405
5269.05 1467
5269.73 1464
5270.42 1401
5271.10 1374
5271.79 1399
5272.47 1440
5273.16 1437
5273.84 1411
5274.53 1378
5275.21 1344
5275.90 1349
5276.58 1386
5277.27 1420
5277.95 1383
5278.64 1360
5279.32 1388
5280.01 1385
5280.69 1375
5281.38 1385
5282.06 1353
5282.75 1391
5283.43 1365
5284.12 1336
5284.80 1343
5285.49 1381
5286.17 1376
5286.86 1387
5287.54 1372
5288.23 1346
5288.92 1353
5289.60 1370
5290.29 1351
5290.97 1366
5291.66 1346
5292.34 1319
5293.03 1339
5293.72 1360
5294.40 1326
5295.09 1334
5295.77 1434
5296.46 1420
5297.15 1413
5297.83 1394
5298.52 1384
5299.20 1483
5299.89 1468
5300.58 1421
5301.26 1405
5301.95 1475
5302.64 1510
5303.32 1582
5304.01 1587
5304.70 1670
5305.38 1711
5306.07 1714
5306.76 1772
5307.44 1790
5308.13 1776
5308.82 1746
5309.50 1790
5310.19 1706
5310.88 1776
5311.57 1796
5312.25 1824
5312.94 1799
5313.63 1870
5314.31 1869
5315.00 1806
5315.69 1768
5316.38 1757
5317.06 1713
5317.75 1683
5318.44 1704
5319.13 1755
5319.81 1665
5320.50 1675
5321.19 1748
5321.88 1750
5322.57 1754
5323.25 1674
5323.94 1642
5324.63 1579
5325.32 1635
5326.00 1526
5326.69 1531
5327.38 1533
5328.07 1526
5328.76 1466
5329.45 1458
5330.13 1434
5330.82 1436
5331.51 1418
5332.20 1397
5332.89 1400
5333.58 1375
5334.26 1342
5334.95 1355
5335.64 1395
5336.33 1395
5337.02 1357
5337.71 1301
5338.40 1343
5339.09 1351
5339.77 1357
5340.46 1325
5341.15 1329
5341.84 1377
5342.53 1358
5343.22 1355
5343.91 1331
5344.60 1331
5345.29 1315
5345.98 1342
5346.67 1307
5347.36 1298
5348.05 1287
5348.73 1329
5349.42 1358
5350.11 1341
5350.80 1347
5351.49 1320
5352.18 1324
5352.87 1316
5353.56 1324
5354.25 1348
5354.94 1359
5355.63 1315
5356.32 1300
5357.01 1298
5357.70 1284
5358.39 1300
5359.08 1322
5359.77 1313
5360.46 1352
5361.15 1369
5361.84 1391
5362.53 1394
5363.22 1375
5363.91 1390
5364.61 1398
5365.30 1385
5365.99 1408
5366.68 1360
5367.37 1290
5368.06 1298
5368.75 1243
5369.44 1278
5370.13 1233
5370.82 1296
5371.51 1261
5372.20 1280
5372.89 1269
5373.59 1212
5374.28 1249
5374.97 1271
5375.66 1242
5376.35 1204
5377.04 1256
5377.73 1237
5378.42 1245
5379.12 1223
5379.81 1194
5380.50 1251
5381.19 1225
5381.88 1237
5382.57 1212
5383.27 1211
5383.96 1210
5384.65 1228
5385.34 1202
5386.03 1230
5386.73 1216
5387.42 1240
5388.11 1271
5388.80 1251
5389.49 1210
5390.19 1295
5390.88 1361
5391.57 1347
5392.26 1311
5392.95 1311
5393.65 1355
5394.34 1342
5395.03 1308
5395.72 1292
5396.42 1307
5397.11 1276
5397.80 1320
5398.50 1257
5399.19 1304
5399.88 1301
5400.57 1312
5401.27 1343
5401.96 1329
5402.65 1301
5403.35 1271
5404.04 1311
5404.73 1313
5405.42 1288
5406.12 1227
5406.81 1291
5407.50 1324
5408.20 1256
5408.89 1282
5409.58 1291
5410.28 1306
5410.97 1281
5411.66 1227
5412.36 1188
5413.05 1231
5413.75 1258
5414.44 1275
5415.13 1270
5415.83 1287
5416.52 1287
5417.21 1269
5417.91 1273
5418.60 1304
5419.30 1284
5419.99 1312
5420.68 1318
5421.38 1343
5422.07 1375
5422.77 1392
5423.46 1369
5424.16 1373
5424.85 1332
5425.54 1365
5426.24 1362
5426.93 1341
5427.63 1357
5428.32 1324
5429.02 1353
5429.71 1321
5430.41 1328
5431.10 1331
5431.80 1318
5432.49 1324
5433.19 1375
5433.88 1356
5434.58 1387
5435.27 1383
5435.97 1353
5436.66 1352
5437.36 1383
5438.05 1407
5438.75 1454
5439.44 1433
5440.14 1452
5440.83 1418
5441.53 1387
5442.22 1379
5442.92 1374
5443.62 1436
5444.31 1454
5445.01 1435
5445.70 1514
5446.40 1513
5447.09 1577
5447.79 1532
5448.49 1549
5449.18 1572
5449.88 1640
5450.57 1628
5451.27 1573
5451.97 1546
5452.66 1616
5453.36 1598
5454.05 1579
5454.75 1552
5455.45 1557
5456.14 1572
5456.84 1579
5457.54 1586
5458.23 1551
5458.93 1640
5459.63 1642
5460.32 1636
5461.02 1598
5461.72 1639
5462.41 1670
5463.11 1683
5463.81 1705
5464.50 1706
5465.20 1777
5465.90 1726
5466.59 1763
5467.29 1762
5467.99 1807
5468.69 1779
5469.38 1789
5470.08 1797
5470.78 1776
5471.48 1803
5472.17 1848
5472.87 1858
5473.57 1890
5474.27 1923
5474.96 1935
5475.66 1947
5476.36 1986
5477.06 2001
5477.75 2003
5478.45 2156
5479.15 2288
5479.85 2465
5480.55 2661
5481.24 2809
5481.94 2977
5482.64 3054
5483.34 2932
5484.04 2843
5484.73 2695
5485.43 2572
5486.13 2455
5486.83 2451
5487.53 2364
5488.23 2296
5488.92 2302
5489.62 2255
5490.32 2292
5491.02 2299
5491.72 2293
5492.42 2300
5493.12 2319
5493.81 2411
5494.51 2428
5495.21 2433
5495.91 2513
5496.61 2484
5497.31 2493
5498.01 2628
5498.71 2730
5499.41 2908
5500.11 3165
5500.81 3518
5501.50 3794
5502.20 4120
5502.90 4242
5503.60 4164
5504.30 3984
5505.00 3683
5505.70 3355
5506.40 3039
5507.10 2787
5507.80 2584
5508.50 2457
5509.20 2326
5509.90 2265
5510.60 2220
5511.30 2191
5512.00 2146
5512.70 2185
5513.40 2148
5514.10 2088
5514.80 2111
5515.50 2090
5516.20 2073
5516.90 2088
5517.60 2068
5518.30 2063
5519.00 2073
5519.70 2014
5520.40 1990
5521.10 2005
5521.80 2011
5522.50 1950
5523.20 1964
5523.90 1906
5524.61 1860
5525.31 1795
5526.01 1790
5526.71 1753
5527.41 1725
5528.11 1735
5528.81 1738
5529.51 1804
5530.21 1804
5530.91 1800
5531.62 1822
5532.32 1820
5533.02 1817
5533.72 1794
5534.42 1772
5535.12 1741
5535.82 1726
5536.53 1722
5537.23 1662
5537.93 1669
5538.63 1623
5539.33 1633
5540.03 1626
5540.74 1644
5541.44 1612
5542.14 1621
5542.84 1613
5543.54 1590
5544.24 1561
5544.95 1583
5545.65 1570
5546.35 1534
5547.05 1517
5547.76 1517
5548.46 1540
5549.16 1496
5549.86 1507
5550.56 1502
5551.27 1496
5551.97 1538
5552.67 1563
5553.37 1525
5554.08 1479
5554.78 1467
5555.48 1470
5556.19 1461
5556.89 1490
5557.59 1464
5558.29 1461
5559.00 1480
5559.70 1426
5560.40 1464
5561.11 1479
5561.81 1465
5562.51 1441
5563.22 1469
5563.92 1494
5564.62 1506
5565.33 1492
5566.03 1487
5566.73 1505
5567.44 1471
5568.14 1432
5568.84 1489
5569.55 1487
5570.25 1409
5570.95 1396
5571.66 1417
5572.36 1444
5573.06 1427
5573.77 1480
5574.47 1433
5575.18 1401
5575.88 1413
5576.58 1462
5577.29 1455
5577.99 1470
5578.70 1478
5579.40 1447
5580.11 1497
5580.81 1438
5581.51 1429
5582.22 1401
5582.92 1399
5583.63 1428
5584.33 1401
5585.04 1385
5585.74 1334
5586.45 1352
5587.15 1363
5587.86 1389
5588.56 1375
5589.26 1344
5589.97 1354
5590.67 1350
5591.38 1293
5592.08 1359
5592.79 1322
5593.49 1324
5594.20 1311
5594.91 1320
5595.61 1335
5596.32 1316
5597.02 1287
5597.73 1307
5598.43 1297
5599.14 1275
5599.84 1317
5600.55 1325
5601.25 1317
5601.96 1310
5602.67 1293
5603.37 1341
5604.08 1383
5604.78 1342
5605.49 1377
5606.19 1344
5606.90 1359
5607.61 1384
5608.31 1373
5609.02 1407
5609.72 1348
5610.43 1328
5611.14 1318
5611.84 1310
5612.55 1332
5613.26 1355
5613.96 1366
5614.67 1353
5615.38 1361
5616.08 1357
5616.79 1396
5617.49 1359
5618.20 1312
5618.91 1363
5619.62 1351
5620.32 1300
5621.03 1396
5621.74 1358
5622.44 1363
5623.15 1331
5623.86 1337
5624.56 1317
5625.27 1363
5625.98 1422
5626.69 1454
5627.39 1410
5628.10 1357
5628.81 1392
5629.51 1455
5630.22 1440
5630.93 1465
5631.64 1489
5632.34 1439
5633.05 1450
5633.76 1456
5634.47 1509
5635.17 1542
5635.88 1506
5636.59 1526
5637.30 1604
5638.01 1600
5638.71 1635
5639.42 1609
5640.13 1654
5640.84 1587
5641.55 1610
5642.25 1588
5642.96 1571
5643.67 1562
5644.38 1536
5645.09 1534
5645.80 1509
5646.50 1467
5647.21 1484
5647.92 1520
5648.63 1442
5649.34 1509
5650.05 1527
5650.76 1481
5651.47 1468
5652.17 1496
5652.88 1490
5653.59 1502
5654.30 1495
5655.01 1499
5655.72 1472
5656.43 1505
5657.14 1552
5657.85 1498
5658.56 1533
5659.26 1569
5659.97 1572
5660.68 1541
5661.39 1536
5662.10 1554
5662.81 1541
5663.52 1532
5664.23 1520
5664.94 1493
5665.65 1485
5666.36 1467
5667.07 1435
5667.78 1481
5668.49 1468
5669.20 1402
5669.91 1415
5670.62 1472
5671.33 1450
5672.04 1461
5672.75 1492
5673.46 1492
5674.17 1453
5674.88 1499
5675.59 1438
5676.30 1423
5677.01 1418
5677.72 1348
5678.43 1335
5679.14 1334
5679.85 1340
5680.56 1308
5681.27 1330
5681.98 1359
5682.69 1347
5683.41 1365
5684.12 1359
5684.83 1346
5685.54 1328
5686.25 1284
5686.96 1264
5687.67 1261
5688.38 1251
5689.09 1255
5689.80 1283
5690.52 1311
5691.23 1266
5691.94 1258
5692.65 1295
5693.36 1305
5694.07 1252
5694.78 1226
5695.49 1243
5696.21 1235
5696.92 1247
5697.63 1191
5698.34 1202
5699.05 1210
5699.77 1228
5700.48 1218
5701.19 1205
5701.90 1211
5702.61 1226
5703.32 1206
5704.04 1217
5704.75 1218
5705.46 1245
5706.17 1232
5706.89 1189
5707.60 1206
5708.31 1219
5709.02 1168
5709.73 1157
5710.45 1180
5711.16 1198
5711.87 1223
5712.58 1220
5713.30 1212
5714.01 1189
5714.72 1184
5715.44 1167
5716.15 1186
5716.86 1177
5717.57 1190
5718.29 1215
5719.00 1168
5719.71 1221
5720.43 1215
5721.14 1251
5721.85 1277
5722.57 1295
5723.28 1305
5723.99 1305
5724.71 1237
5725.42 1256
5726.13 1268
5726.85 1210
5727.56 1216
5728.27 1205
5728.99 1252
5729.70 1208
5730.41 1230
5731.13 1183
5731.84 1193
5732.56 1176
5733.27 1215
5733.98 1210
5734.70 1199
5735.41 1159
5736.12 1228
5736.84 1168
5737.55 1200
5738.27 1181
5738.98 1227
5739.70 1193
5740.41 1168
5741.12 1179
5741.84 1169
5742.55 1136
5743.27 1145
5743.98 1196
5744.70 1178
5745.41 1185
5746.13 1177
5746.84 1178
5747.56 1159
5748.27 1130
5748.99 1152
5749.70 1206
5750.42 1161
5751.13 1155
5751.85 1197
5752.56 1158
5753.28 1164
5753.99 1165
5754.71 1162
5755.42 1122
5756.14 1156
5756.85 1162
5757.57 1169
5758.28 1124
5759.00 1180
5759.71 1139
5760.43 1202
5761.14 1194
5761.86 1189
5762.58 1192
5763.29 1224
5764.01 1251
5764.72 1197
5765.44 1200
5766.16 1201
5766.87 1232
5767.59 1233
5768.30 1252
5769.02 1294
5769.74 1342
5770.45 1413
5771.17 1440
5771.88 1529
5772.60 1533
5773.32 1525
5774.03 1516
5774.75 1481
5775.47 1392
5776.18 1331
5776.90 1295
5777.62 1259
5778.33 1279
5779.05 1251
5779.77 1262
5780.48 1269
5781.20 1267
5781.92 1291
5782.63 1231
5783.35 1259
5784.07 1250
5784.78 1243
5785.50 1278
5786.22 1281
5786.94 1322
5787.65 1293
5788.37 1299
5789.09 1263
5789.81 1268
5790.52 1272
5791.24 1224
5791.96 1214
5792.68 1219
5793.39 1227
5794.11 1183
5794.83 1226
5795.55 1209
5796.26 1249
5796.98 1225
5797.70 1219
5798.42 1209
5799.14 1262
5799.85 1255
5800.57 1255
5801.29 1287
5802.01 1266
5802.73 1279
5803.44 1271
5804.16 1231
5804.88 1258
5805.60 1197
5806.32 1237
5807.04 1217
5807.75 1199
5808.47 1244
5809.19 1275
5809.91 1209
5810.63 1184
5811.35 1239
5812.07 1224
5812.79 1183
5813.50 1208
5814.22 1190
5814.94 1211
5815.66 1222
5816.38 1228
5817.10 1213
5817.82 1230
5818.54 1228
5819.26 1256
5819.98 1261
5820.70 1225
5821.41 1272
5822.13 1262
5822.85 1288
5823.57 1267
5824.29 1284
5825.01 1278
5825.73 1304
5826.45 1320
5827.17 1305
5827.89 1324
5828.61 1277
5829.33 1263
5830.05 1206
5830.77 1226
5831.49 1202
5832.21 1199
5832.93 1205
5833.65 1265
5834.37 1233
5835.09 1243
5835.81 1257
5836.53 1245
5837.25 1222
5837.97 1246
5838.69 1255
5839.41 1233
5840.13 1235
5840.85 1227
5841.57 1262
5842.30 1222
5843.02 1223
5843.74 1238
5844.46 1264
5845.18 1279
5845.90 1307
5846.62 1301
5847.34 1307
5848.06 1354
5848.78 1369
5849.50 1428
5850.23 1430
5850.95 1407
5851.67 1431
5852.39 1440
5853.11 1381
5853.83 1393
5854.55 1430
5855.27 1418
5856.00 1377
5856.72 1366
5857.44 1365
5858.16 1357
5858.88 1369
5859.60 1400
5860.33 1412
5861.05 1374
5861.77 1421
5862.49 1391
5863.21 1386
5863.94 1422
5864.66 1446
5865.38 1430
5866.10 1442
5866.82 1458
5867.55 1476
5868.27 1474
5868.99 1474
5869.71 1515
5870.43 1540
5871.16 1553
5871.88 1514
5872.60 1570
5873.32 1625
5874.05 1630
5874.77 1565
5875.49 1544
5876.22 1613
5876.94 1620
5877.66 1648
5878.38 1693
5879.11 1750
5879.83 1817
5880.55 1816
5881.28 1836
5882.00 1771
5882.72 1743
5883.45 1720
5884.17 1707
5884.89 1700
5885.61 1710
5886.34 1715
5887.06 1783
5887.79 1760
5888.51 1746
5889.23 1685
5889.96 1660
5890.68 1664
5891.40 1642
5892.13 1616
5892.85 1627
5893.57 1606
5894.30 1596
5895.02 1556
5895.75 1548
5896.47 1572
5897.19 1530
5897.92 1551
5898.64 1541
5899.37 1472
5900.09 1513
5900.81 1540
5901.54 1511
5902.26 1542
5902.99 1552
5903.71 1536
5904.44 1568
5905.16 1582
5905.89 1591
5906.61 1566
5907.33 1601
5908.06 1594
5908.78 1567
5909.51 1594
5910.23 1578
5910.96 1563
5911.68 1600
5912.41 1590
5913.13 1608
5913.86 1578
5914.58 1641
5915.31 1619
5916.03 1638
5916.76 1669
5917.48 1679
5918.21 1650
5918.94 1664
5919.66 1643
5920.39 1640
5921.11 1610
5921.84 1671
5922.56 1703
5923.29 1713
5924.01 1709
5924.74 1670
5925.47 1750
5926.19 1727
5926.92 1745
5927.64 1791
5928.37 1782
5929.09 1824
5929.82 1858
5930.55 1848
5931.27 1839
5932.00 1917
5932.73 1989
5933.45 1975
5934.18 1981
5934.90 2014
5935.63 2007
5936.36 2021
5937.08 2035
5937.81 2087
5938.54 2095
5939.26 2152
5939.99 2172
5940.72 2204
5941.44 2192
5942.17 2212
5942.90 2270
5943.62 2268
5944.35 2306
5945.08 2421
5945.80 2495
5946.53 2565
5947.26 2593
5947.99 2600
5948.71 2637
5949.44 2657
5950.17 2718
5950.89 2808
5951.62 2985
5952.35 3170
5953.08 3425
5953.80 3604
5954.53 3787
5955.26 3828
5955.99 3751
5956.71 3646
5957.44 3488
5958.17 3380
5958.90 3370
5959.63 3278
5960.35 3245
5961.08 3279
5961.81 3237
5962.54 3169
5963.27 3265
5963.99 3304
5964.72 3396
5965.45 3547
5966.18 3887
5966.91 4169
5967.64 4475
5968.36 4665
5969.09 4711
5969.82 4682
5970.55 4518
5971.28 4170
5972.01 4020
5972.73 3851
5973.46 3671
5974.19 3500
5974.92 3470
5975.65 3426
5976.38 3395
5977.11 3335
5977.84 3373
5978.57 3347
5979.29 3444
5980.02 3594
5980.75 3525
5981.48 3607
5982.21 3682
5982.94 3732
5983.67 3794
5984.40 3704
5985.13 3713
5985.86 3689
5986.59 3708
5987.32 3718
5988.05 3696
5988.78 3722
5989.51 3680
5990.24 3667
5990.97 3686
5991.70 3647
5992.43 3679
5993.16 3708
5993.89 3759
5994.62 3779
5995.35 3790
5996.08 3913
5996.81 3957
5997.54 3962
5998.27 3996
5999.00 3982
5999.73 4042
6000.46 4007
6001.19 3919
6001.92 3905
6002.65 3963
6003.38 3848
6004.11 3719
6004.84 3744
6005.57 3815
6006.30 3778
6007.03 3839
6007.76 3900
6008.49 4040
6009.22 4335
6009.95 4668
6010.69 5252
6011.42 5878
6012.15 6458
6012.88 7129
6013.61 7838
6014.34 8312
6015.07 8625
6015.80 8611
6016.54 8498
6017.27 8082
6018.00 7607
6018.73 6927
6019.46 6252
6020.19 5776
6020.92 5236
6021.66 4859
6022.39 4507
6023.12 4212
6023.85 4025
6024.58 3886
6025.31 3802
6026.05 3685
6026.78 3690
6027.51 3708
6028.24 3697
6028.97 3818
6029.71 3922
6030.44 3930
6031.17 4031
6031.90 4075
6032.64 4063
6033.37 3839
6034.10 3692
6034.83 3583
6035.57 3412
6036.30 3351
6037.03 3256
6037.76 3181
6038.50 3213
6039.23 3224
6039.96 3237
6040.69 3197
6041.43 3307
6042.16 3367
6042.89 3311
6043.63 3303
6044.36 3378
6045.09 3484
6045.82 3537
6046.56 3462
6047.29 3425
6048.02 3461
6048.76 3448
6049.49 3477
6050.22 3489
6050.96 3546
6051.69 3650
6052.42 3826
6053.16 3983
6053.89 4090
6054.63 4137
6055.36 4142
6056.09 4067
6056.83 3923
6057.56 3753
6058.29 3642
6059.03 3441
6059.76 3298
6060.50 3255
6061.23 3199
6061.96 3205
6062.70 3204
6063.43 3212
6064.17 3200
6064.90 3041
6065.63 3019
6066.37 3078
6067.10 3001
6067.84 2914
6068.57 2893
6069.31 2894
6070.04 2897
6070.78 2890
6071.51 2822
6072.25 2812
6072.98 2857
6073.72 2770
6074.45 2734
6075.18 2679
6075.92 2713
6076.65 2697
6077.39 2632
6078.12 2681
6078.86 2632
6079.59 2636
6080.33 2588
6081.07 2547
6081.80 2564
6082.54 2483
6083.27 2508
6084.01 2534
6084.74 2449
6085.48 2385
6086.21 2384
6086.95 2364
6087.68 2358
6088.42 2380
6089.16 2286
6089.89 2299
6090.63 2331
6091.36 2329
6092.10 2345
6092.84 2328
6093.57 2339
6094.31 2345
6095.04 2336
6095.78 2290
6096.52 2279
6097.25 2279
6097.99 2223
6098.72 2271
6099.46 2219
6100.20 2218
6100.93 2241
6101.67 2186
6102.41 2168
6103.14 2153
6103.88 2161
6104.62 2184
6105.35 2146
6106.09 2182
6106.83 2151
6107.56 2172
6108.30 2212
6109.04 2147
6109.77 2105
6110.51 2167
6111.25 2144
6111.99 2151
6112.72 2123
6113.46 2131
6114.20 2163
6114.93 2166
6115.67 2210
6116.41 2235
6117.15 2215
6117.88 2253
6118.62 2252
6119.36 2218
6120.10 2156
6120.83 2169
6121.57 2218
6122.31 2215
6123.05 2222
6123.79 2265
6124.52 2288
6125.26 2258
6126.00 2221
6126.74 2285
6127.47 2262
6128.21 2246
6128.95 2239
6129.69 2226
6130.43 2239
6131.17 2237
6131.90 2266
6132.64 2267
6133.38 2315
6134.12 2282
6134.86 2319
6135.60 2374
6136.33 2355
6137.07 2327
6137.81 2365
6138.55 2399
6139.29 2403
6140.03 2445
6140.77 2398
6141.51 2381
6142.24 2366
6142.98 2368
6143.72 2395
6144.46 2357
6145.20 2327
6145.94 2315
6146.68 2377
6147.42 2337
6148.16 2343
6148.90 2326
6149.64 2295
6150.38 2374
6151.12 2395
6151.86 2387
6152.59 2392
6153.33 2417
6154.07 2446
6154.81 2397
6155.55 2456
6156.29 2449
6157.03 2477
6157.77 2473
6158.51 2490
6159.25 2462
6159.99 2512
6160.73 2585
6161.47 2608
6162.21 2675
6162.95 2728
6163.69 2780
6164.43 2875
6165.17 3008
6165.91 3145
6166.65 3243
6167.39 3368
6168.14 3438
6168.88 3543
6169.62 3475
6170.36 3426
6171.10 3455
6171.84 3355
6172.58 3275
6173.32 3234
6174.06 3142
6174.80 3183
6175.54 3101
6176.28 3151
6177.02 3049
6177.77 3022
6178.51 3055
6179.25 3080
6179.99 3101
6180.73 3168
6181.47 3157
6182.21 3216
6182.95 3311
6183.70 3265
6184.44 3277
6185.18 3349
6185.92 3385
6186.66 3410
6187.40 3428
6188.15 3407
6188.89 3451
6189.63 3547
6190.37 3631
6191.11 3683
6191.85 3814
6192.60 3909
6193.34 4039
6194.08 4033
6194.82 4105
6195.56 4166
6196.31 4213
6197.05 4135
6197.79 4122
6198.53 4140
6199.28 4070
6200.02 4094
6200.76 4055
6201.50 4101
6202.25 4019
6202.99 4141
6203.73 4261
6204.47 4465
6205.22 4992
6205.96 5726
6206.70 6788
6207.44 8412
6208.19 10322
6208.93 12219
6209.67 13952
6210.42 15057
6211.16 15606
6211.90 15454
6212.65 14568
6213.39 13386
6214.13 11983
6214.88 10364
6215.62 8896
6216.36 7642
6217.11 6494
6217.85 5606
6218.59 4903
6219.34 4348
6220.08 3995
6220.82 3746
6221.57 3540
6222.31 3393
6223.05 3229
6223.80 3223
6224.54 3190
6225.29 3209
6226.03 3228
6226.77 3164
6227.52 2968
6228.26 2900
6229.01 2778
6229.75 2642
6230.49 2545
6231.24 2425
6231.98 2438
6232.73 2367
6233.47 2304
6234.22 2329
6234.96 2348
6235.71 2319
6236.45 2350
6237.19 2412
6237.94 2448
6238.68 2525
6239.43 2543
6240.17 2562
6240.92 2654
6241.66 2731
6242.41 2775
6243.15 2754
6243.90 2635
6244.64 2633
6245.39 2591
6246.13 2608
6246.88 2561
6247.62 2615
6248.37 2627
6249.12 2630
6249.86 2667
6250.61 2661
6251.35 2637
6252.10 2639
6252.84 2636
6253.59 2629
6254.33 2623
6255.08 2642
6255.83 2673
6256.57 2662
6257.32 2654
6258.06 2672
6258.81 2624
6259.55 2597
6260.30 2616
6261.05 2568
6261.79 2504
6262.54 2495
6263.28 2514
6264.03 2547
6264.78 2510
6265.52 2499
6266.27 2475
6267.02 2465
6267.76 2479
6268.51 2498
6269.26 2555
6270.00 2556
6270.75 2586
6271.50 2613
6272.24 2590
6272.99 2551
6273.74 2544
6274.48 2565
6275.23 2539
6275.98 2568
6276.72 2685
6277.47 2643
6278.22 2634
6278.96 2657
6279.71 2537
6280.46 2482
6281.21 2435
6281.95 2356
6282.70 2324
6283.45 2251
6284.20 2195
6284.94 2184
6285.69 2149
6286.44 2150
6287.19 2098
6287.93 2065
6288.68 2061
6289.43 2024
6290.18 2089
6290.92 2053
6291.67 2016
6292.42 2018
6293.17 2015
6293.92 1973
6294.66 1955
6295.41 1925
6296.16 1941
6296.91 1961
6297.66 1913
6298.41 1878
6299.15 1821
6299.90 1820
6300.65 1830
6301.40 1796
6302.15 1809
6302.90 1751
6303.64 1793
6304.39 1767
6305.14 1759
6305.89 1744
6306.64 1766
6307.39 1763
6308.14 1807
6308.89 1805
6309.63 1779
6310.38 1795
6311.13 1776
6311.88 1794
6312.63 1787
6313.38 1830
6314.13 1824
6314.88 1849
6315.63 1866
6316.38 1818
6317.13 1822
6317.88 1864
6318.63 1853
6319.38 1862
6320.12 1819
6320.87 1766
6321.62 1744
6322.37 1706
6323.12 1694
6323.87 1632
6324.62 1686
6325.37 1659
6326.12 1663
6326.87 1644
6327.62 1644
6328.37 1624
6329.12 1576
6329.87 1594
6330.62 1578
6331.37 1548
6332.12 1582
6332.87 1605
6333.62 1613
6334.37 1600
6335.13 1550
6335.88 1579
6336.63 1574
6337.38 1608
6338.13 1595
6338.88 1607
6339.63 1571
6340.38 1648
6341.13 1708
6341.88 1665
6342.63 1619
6343.38 1631
6344.13 1647
6344.89 1581
6345.64 1552
6346.39 1558
6347.14 1567
6347.89 1570
6348.64 1622
6349.39 1612
6350.14 1635
6350.90 1635
6351.65 1697
6352.40 1695
6353.15 1725
6353.90 1749
6354.65 1835
6355.40 1802
6356.16 1757
6356.91 1743
6357.66 1742
6358.41 1710
6359.16 1692
6359.92 1673
6360.67 1638
6361.42 1649
6362.17 1616
6362.92 1599
6363.68 1590
6364.43 1577
6365.18 1587
6365.93 1578
6366.68 1593
6367.44 1634
6368.19 1585
6368.94 1631
6369.69 1629
6370.45 1585
6371.20 1649
6371.95 1629
6372.70 1561
6373.46 1526
6374.21 1550
6374.96 1587
6375.72 1544
6376.47 1529
6377.22 1535
6377.97 1554
6378.73 1609
6379.48 1617
6380.23 1642
6380.99 1682
6381.74 1689
6382.49 1713
6383.25 1762
6384.00 1751
6384.75 1698
6385.51 1686
6386.26 1650
6387.01 1634
6387.77 1582
6388.52 1568
6389.27 1527
6390.03 1499
6390.78 1524
6391.54 1542
6392.29 1541
6393.04 1520
6393.80 1559
6394.55 1580
6395.31 1548
6396.06 1583
6396.81 1634
6397.57 1627
6398.32 1559
6399.08 1542
6399.83 1554
6400.59 1512
6401.34 1530
6402.09 1583
6402.85 1536
6403.60 1520
6404.36 1537
6405.11 1574
6405.87 1600
6406.62 1533
6407.38 1542
6408.13 1587
6408.89 1626
6409.64 1668
6410.40 1656
6411.15 1601
6411.91 1687
6412.66 1705
6413.42 1699
6414.17 1644
6414.93 1660
6415.68 1716
6416.44 1725
6417.19 1719
6417.95 1746
6418.70 1769
6419.46 1767
6420.21 1751
6420.97 1670
6421.72 1641
6422.48 1655
6423.24 1593
6423.99 1633
6424.75 1594
6425.50 1566
6426.26 1615
6427.01 1563
6427.77 1594
6428.53 1585
6429.28 1573
6430.04 1609
6430.79 1597
6431.55 1591
6432.31 1565
6433.06 1619
6433.82 1643
6434.58 1692
6435.33 1629
6436.09 1624
6436.85 1662
6437.60 1696
6438.36 1691
6439.11 1694
6439.87 1689
6440.63 1745
6441.38 1748
6442.14 1759
6442.90 1748
6443.66 1728
6444.41 1745
6445.17 1799
6445.93 1763
6446.68 1813
6447.44 1796
6448.20 1823
6448.95 1827
6449.71 1836
6450.47 1878
6451.23 1896
6451.98 1910
6452.74 1872
6453.50 1882
6454.26 1858
6455.01 1943
6455.77 1951
6456.53 1917
6457.29 1854
6458.04 1877
6458.80 1936
6459.56 1912
6460.32 1910
6461.08 1947
6461.83 2021
6462.59 1964
6463.35 2036
6464.11 2116
6464.87 2155
6465.62 2156
6466.38 2229
6467.14 2257
6467.90 2240
6468.66 2246
6469.42 2276
6470.17 2326
6470.93 2249
6471.69 2252
6472.45 2260
6473.21 2315
6473.97 2329
6474.72 2310
6475.48 2347
6476.24 2360
6477.00 2451
6477.76 2444
6478.52 2473
6479.28 2476
6480.04 2543
6480.80 2569
6481.56 2621
6482.31 2653
6483.07 2705
6483.83 2767
6484.59 2814
6485.35 2783
6486.11 2792
6486.87 2815
6487.63 2877
6488.39 2902
6489.15 2942
6489.91 2969
6490.67 3073
6491.43 3152
6492.19 3212
6492.95 3256
6493.71 3313
6494.47 3337
6495.23 3411
6495.99 3335
6496.75 3346
6497.51 3339
6498.27 3283
6499.03 3284
6499.79 3269
6500.55 3282
6501.31 3265
6502.07 3311
6502.83 3325
6503.59 3473
6504.35 3718
6505.11 4194
6505.87 5189
6506.63 6567
6507.39 8299
6508.15 10068
6508.91 11981
6509.67 13091
6510.43 13547
6511.19 13289
6511.96 12599
6512.72 11457
6513.48 10134
6514.24 8881
6515.00 7653
6515.76 6569
6516.52 5681
6517.28 4888
6518.04 4419
6518.80 4089
6519.57 3878
6520.33 3710
6521.09 3574
6521.85 3456
6522.61 3437
6523.37 3458
6524.14 3472
6524.90 3495
6525.66 3533
6526.42 3658
6527.18 3690
6527.94 3762
6528.71 3720
6529.47 3686
6530.23 3640
6530.99 3602
6531.75 3506
6532.52 3463
6533.28 3603
6534.04 3822
6534.80 4137
6535.56 4714
6536.33 5263
6537.09 5772
6537.85 6119
6538.61 6150
6539.38 5968
6540.14 5692
6540.90 5304
6541.66 4813
6542.43 4442
6543.19 4063
6543.95 3726
6544.71 3559
6545.48 3430
6546.24 3334
6547.00 3210
6547.77 3221
6548.53 3205
6549.29 3214
6550.06 3136
6550.82 3137
6551.58 3133
6552.34 3091
6553.11 3047
6553.87 3041
6554.63 3128
6555.40 3118
6556.16 3028
6556.93 3120
6557.69 3109
6558.45 3064
6559.22 3143
6559.98 3143
6560.74 3155
6561.51 3131
6562.27 3155
6563.03 3147
6563.80 3191
6564.56 3190
6565.33 3209
6566.09 3240
6566.85 3234
6567.62 3271
6568.38 3228
6569.15 3262
6569.91 3309
6570.68 3294
6571.44 3335
6572.20 3319
6572.97 3332
6573.73 3370
6574.50 3357
6575.26 3366
6576.03 3338
6576.79 3327
6577.56 3281
6578.32 3301
6579.09 3218
6579.85 3288
6580.62 3221
6581.38 3187
6582.15 3277
6582.91 3283
6583.68 3294
6584.44 3307
6585.21 3273
6585.97 3297
6586.74 3298
6587.50 3223
6588.27 3222
6589.03 3237
6589.80 3283
6590.56 3263
6591.33 3352
6592.09 3420
6592.86 3526
6593.63 3648
6594.39 3747
6595.16 3862
6595.92 3898
6596.69 3874
6597.45 3909
6598.22 3877
6598.99 3765
6599.75 3621
6600.52 3512
6601.28 3397
6602.05 3230
6602.82 3208
6603.58 3163
6604.35 3056
6605.11 2988
6605.88 2952
6606.65 2954
6607.41 2966
6608.18 2931
6608.95 2924
6609.71 2944
6610.48 2868
6611.25 2939
6612.01 2879
6612.78 2930
6613.55 2891
6614.31 2897
6615.08 2918
6615.85 2883
6616.61 2852
6617.38 2915
6618.15 2882
6618.92 2950
6619.68 3034
6620.45 3162
6621.22 3165
6621.98 3268
6622.75 3401
6623.52 3475
6624.29 3586
6625.05 3490
6625.82 3506
6626.59 3394
6627.36 3309
6628.12 3255
6628.89 3168
6629.66 3107
6630.43 3082
6631.20 3050
6631.96 3045
6632.73 3042
6633.50 3068
6634.27 3200
6635.04 3356
6635.80 3484
6636.57 3514
6637.34 3649
6638.11 3667
6638.88 3695
6639.64 3768
6640.41 3849
6641.18 3819
6641.95 3911
6642.72 3923
6643.49 3830
6644.26 3808
6645.02 3634
6645.79 3484
6646.56 3359
6647.33 3264
6648.10 3101
6648.87 2953
6649.64 2921
6650.41 2869
6651.17 2825
6651.94 2794
6652.71 2796
6653.48 2811
6654.25 2798
6655.02 2770
6655.79 2809
6656.56 2730
6657.33 2743
6658.10 2696
6658.87 2752
6659.64 2670
6660.41 2615
6661.17 2637
6661.94 2634
6662.71 2635
6663.48 2685
6664.25 2703
6665.02 2668
6665.79 2672
6666.56 2644
6667.33 2665
6668.10 2724
6668.87 2715
6669.64 2744
6670.41 2856
6671.18 2895
6671.95 2923
6672.72 2906
6673.49 2891
6674.26 2874
6675.03 2901
6675.80 2810
6676.58 2781
6677.35 2807
6678.12 2806
6678.89 2877
6679.66 2904
6680.43 2946
6681.20 2974
6681.97 3017
6682.74 3086
6683.51 3144
6684.28 3251
6685.05 3282
6685.82 3434
6686.59 3441
6687.37 3416
6688.14 3427
6688.91 3332
6689.68 3177
6690.45 3074
6691.22 2984
6691.99 2896
6692.76 2800
6693.54 2718
6694.31 2712
6695.08 2694
6695.85 2684
6696.62 2663
6697.39 2677
6698.17 2603
6698.94 2585
6699.71 2645
6700.48 2624
6701.25 2596
6702.02 2540
6702.80 2613
6703.57 2563
6704.34 2485
6705.11 2542
6705.88 2437
6706.66 2523
6707.43 2489
6708.20 2458
6708.97 2455
6709.75 2432
6710.52 2443
6711.29 2398
6712.06 2379
6712.84 2341
6713.61 2360
6714.38 2323
6715.15 2279
6715.93 2257
6716.70 2318
6717.47 2309
6718.24 2284
6719.02 2277
6719.79 2287
6720.56 2293
6721.34 2224
6722.11 2238
6722.88 2218
6723.66 2232
6724.43 2267
6725.20 2249
6725.98 2215
6726.75 2195
6727.52 2170
6728.30 2232
6729.07 2201
6729.84 2198
6730.62 2216
6731.39 2322
6732.16 2252
6732.94 2246
6733.71 2269
6734.48 2279
6735.26 2298
6736.03 2357
6736.81 2341
6737.58 2330
6738.35 2315
6739.13 2310
6739.90 2346
6740.68 2390
6741.45 2381
6742.22 2353
6743.00 2403
6743.77 2389
6744.55 2411
6745.32 2470
6746.10 2451
6746.87 2436
6747.65 2468
6748.42 2487
6749.19 2516
6749.97 2544
6750.74 2611
6751.52 2659
6752.29 2777
6753.07 2848
6753.84 2928
6754.62 2929
6755.39 2941
6756.17 2934
6756.94 2833
6757.72 2713
6758.49 2684
6759.27 2612
6760.04 2563
6760.82 2566
6761.59 2610
6762.37 2579
6763.15 2572
6763.92 2554
6764.70 2522
6765.47 2554
6766.25 2615
6767.02 2622
6767.80 2572
6768.57 2616
6769.35 2609
6770.13 2663
6770.90 2569
6771.68 2522
6772.45 2416
6773.23 2431
6774.01 2363
6774.78 2275
6775.56 2303
6776.33 2270
6777.11 2245
6777.89 2251
6778.66 2194
6779.44 2203
6780.22 2202
6780.99 2191
6781.77 2189
6782.55 2159
6783.32 2151
6784.10 2174
6784.88 2158
6785.65 2130
6786.43 2154
6787.21 2138
6787.98 2113
6788.76 2062
6789.54 2067
6790.31 2105
6791.09 2055
6791.87 2038
6792.64 2058
6793.42 2048
6794.20 2056
6794.98 2046
6795.75 2027
6796.53 2012
6797.31 2033
6798.09 2030
6798.86 2026
6799.64 2044
6800.42 2064
6801.20 2027
6801.97 2036
6802.75 2021
6803.53 2081
6804.31 2129
6805.08 2126
6805.86 2130
6806.64 2171
6807.42 2172
6808.20 2169
6808.97 2144
6809.75 2079
6810.53 2103
6811.31 2095
6812.09 2093
6812.87 2087
6813.64 1981
6814.42 2054
6815.20 2036
6815.98 2080
6816.76 2121
6817.54 2059
6818.31 2126
6819.09 2121
6819.87 2048
6820.65 2076
6821.43 2061
6822.21 2075
6822.99 2044
6823.77 2066
6824.54 2079
6825.32 2039
6826.10 2047
6826.88 2014
6827.66 2021
6828.44 2014
6829.22 2056
6830.00 1964
6830.78 1974
6831.56 1990
6832.34 2008
6833.12 1980
6833.90 1984
6834.67 2060
6835.45 2045
6836.23 2110
6837.01 2218
6837.79 2385
6838.57 2560
6839.35 2669
6840.13 2740
6840.91 2780
6841.69 2760
6842.47 2732
6843.25 2623
6844.03 2514
6844.81 2427
6845.59 2378
6846.37 2268
6847.15 2222
6847.93 2247
6848.71 2240
6849.49 2260
6850.27 2387
6851.05 2450
6851.84 2490
6852.62 2555
6853.40 2576
6854.18 2530
6854.96 2467
6855.74 2444
6856.52 2412
6857.30 2387
6858.08 2293
6858.86 2225
6859.64 2216
6860.42 2194
6861.20 2207
6861.99 2192
6862.77 2206
6863.55 2163
6864.33 2182
6865.11 2192
6865.89 2148
6866.67 2219
6867.45 2268
6868.24 2329
6869.02 2289
6869.80 2285
6870.58 2312
6871.36 2343
6872.14 2310
6872.93 2324
6873.71 2356
6874.49 2363
6875.27 2460
6876.05 2445
6876.83 2483
6877.62 2549
6878.40 2581
6879.18 2636
6879.96 2739
6880.74 2942
6881.53 3136
6882.31 3369
6883.09 3621
6883.87 3769
6884.66 3805
6885.44 3721
6886.22 3641
6887.00 3557
6887.79 3565
6888.57 3636
6889.35 3700
6890.13 3712
6890.92 3724
6891.70 3670
6892.48 3555
6893.27 3375
6894.05 3236
6894.83 3124
6895.61 3012
6896.40 2954
6897.18 2861
6897.96 2816
6898.75 2770
6899.53 2755
6900.31 2685
6901.10 2661
6901.88 2689
6902.66 2630
6903.45 2638
6904.23 2640
6905.01 2608
6905.80 2610
6906.58 2591
6907.36 2521
6908.15 2511
6908.93 2538
6909.72 2489
6910.50 2454
6911.28 2432
6912.07 2378
6912.85 2387
6913.64 2345
6914.42 2383
6915.20 2371
6915.99 2331
6916.77 2336
6917.56 2266
6918.34 2282
6919.12 2348
6919.91 2312
6920.69 2272
6921.48 2334
6922.26 2314
6923.05 2375
6923.83 2370
6924.62 2298
6925.40 2339
6926.19 2340
6926.97 2369
6927.75 2370
6928.54 2396
6929.32 2366
6930.11 2439
6930.89 2413
6931.68 2453
6932.46 2457
6933.25 2437
6934.04 2447
6934.82 2436
6935.61 2399
6936.39 2413
6937.18 2461
6937.96 2522
6938.75 2592
6939.53 2620
6940.32 2757
6941.10 2858
6941.89 2959
6942.67 3149
6943.46 3212
6944.25 3225
6945.03 3272
6945.82 3261
6946.60 3307
6947.39 3332
6948.18 3298
6948.96 3379
6949.75 3369
6950.53 3379
6951.32 3306
6952.11 3273
6952.89 3238
6953.68 3194
6954.47 3106
6955.25 3076
6956.04 3045
6956.82 3013
6957.61 3034
6958.40 3005
6959.18 3019
6959.97 3090
6960.76 3048
6961.54 3088
6962.33 3098
6963.12 3103
6963.90 3185
6964.69 3232
6965.48 3289
6966.27 3345
6967.05 3506
6967.84 3625
6968.63 3710
6969.41 3870
6970.20 4016
6970.99 4066
6971.78 4147
6972.56 4169
6973.35 4138
6974.14 4067
6974.93 4101
6975.71 4138
6976.50 4085
6977.29 4056
6978.08 4058
6978.86 4064
6979.65 4202
6980.44 4391
6981.23 4741
6982.01 5257
6982.80 6019
6983.59 7298
6984.38 8859
6985.17 10516
6985.95 11887
6986.74 13109
6987.53 13838
6988.32 13884
6989.11 13275
6989.90 12269
6990.68 11074
6991.47 9820
6992.26 8514
6993.05 7371
6993.84 6406
6994.63 5469
6995.42 4885
6996.20 4320
6996.99 3926
6997.78 3688
6998.57 3452
6999.36 3282
7000.15 3228
7000.94 3149
7001.73 3117
7002.52 3044
7003.30 2977
7004.09 2958
7004.88 2842
7005.67 2802
7006.46 2717
7007.25 2597
7008.04 2545
7008.83 2456
7009.62 2431
7010.41 2417
7011.20 2448
7011.99 2528
7012.78 2555
7013.57 2614
7014.36 2759
7015.15 2712
7015.94 2764
7016.73 2752
7017.52 2736
7018.31 2703
7019.10 2643
7019.89 2603
7020.68 2537
7021.47 2558
7022.26 2555
7023.05 2552
7023.84 2568
7024.63 2648
7025.42 2648
7026.21 2671
7027.00 2694
7027.79 2683
7028.58 2631
7029.37 2666
7030.16 2713
7030.95 2701
7031.74 2681
7032.53 2604
7033.32 2655
7034.11 2711
7034.90 2713
7035.70 2722
7036.49 2725
7037.28 2760
7038.07 2860
7038.86 2901
7039.65 2988
7040.44 2937
7041.23 2965
7042.02 2977
7042.82 2988
7043.61 3123
7044.40 3159
7045.19 3064
7045.98 3149
7046.77 3095
7047.56 3119
7048.36 3182
7049.15 3305
7049.94 3430
7050.73 3476
7051.52 3496
7052.31 3580
7053.11 3563
7053.90 3455
7054.69 3378
7055.48 3291
7056.27 3166
7057.07 2981
7057.86 2958
7058.65 2939
7059.44 2940
7060.24 2981
7061.03 2952
7061.82 2920
7062.61 2861
7063.40 2779
7064.20 2714
7064.99 2728
7065.78 2677
7066.58 2611
7067.37 2620
7068.16 2537
7068.95 2521
7069.75 2434
7070.54 2422
7071.33 2405
7072.13 2389
7072.92 2356
7073.71 2282
7074.50 2346
7075.30 2339
7076.09 2271
7076.88 2210
7077.68 2196
7078.47 2163
7079.26 2198
7080.06 2222
7080.85 2156
7081.64 2133
7082.44 2110
7083.23 2094
7084.02 2076
7084.82 2046
7085.61 2028
7086.41 1976
7087.20 2025
7087.99 2030
7088.79 2046
7089.58 2010
7090.38 1991
7091.17 1966
7091.96 1962
7092.76 1919
7093.55 1899
7094.35 1949
7095.14 1944
7095.93 1901
7096.73 1845
7097.52 1823
7098.32 1757
7099.11 1774
7099.91 1792
7100.70 1784
7101.50 1782
7102.29 1774
7103.09 1830
7103.88 1777
7104.67 1761
7105.47 1703
7106.26 1733
7107.06 1713
7107.85 1724
7108.65 1749
7109.44 1732
7110.24 1658
7111.03 1660
7111.83 1724
7112.62 1698
7113.42 1676
7114.22 1705
7115.01 1700
7115.81 1702
7116.60 1705
7117.40 1675
7118.19 1674
7118.99 1679
7119.78 1660
7120.58 1665
7121.38 1686
7122.17 1652
7122.97 1674
7123.76 1679
7124.56 1663
7125.35 1646
7126.15 1654
7126.95 1662
7127.74 1656
7128.54 1657
7129.34 1682
7130.13 1662
7130.93 1693
7131.72 1667
7132.52 1691
7133.32 1702
7134.11 1625
7134.91 1635
7135.71 1588
7136.50 1593
7137.30 1563
7138.10 1591
7138.89 1588
7139.69 1528
7140.49 1519
7141.28 1514
7142.08 1481
7142.88 1500
7143.67 1533
7144.47 1470
7145.27 1453
7146.06 1467
7146.86 1463
7147.66 1398
7148.46 1410
7149.25 1364
7150.05 1353
7150.85 1387
7151.65 1412
7152.44 1390
7153.24 1405
7154.04 1380
7154.84 1403
7155.63 1462
7156.43 1446
7157.23 1457
7158.03 1407
7158.82 1455
7159.62 1422
7160.42 1411
7161.22 1423
7162.02 1395
7162.81 1372
7163.61 1361
7164.41 1344
7165.21 1385
7166.01 1394
7166.80 1360
7167.60 1344
7168.40 1328
7169.20 1374
7170.00 1317
7170.80 1291
7171.60 1290
7172.39 1348
7173.19 1328
7173.99 1305
7174.79 1308
7175.59 1333
7176.39 1296
7177.19 1293
7177.99 1346
7178.78 1276
7179.58 1274
7180.38 1312
7181.18 1341
7181.98 1328
7182.78 1302
7183.58 1335
7184.38 1325
7185.18 1305
7185.98 1300
7186.78 1291
7187.58 1276
7188.37 1337
7189.17 1371
7189.97 1326
7190.77 1333
7191.57 1364
7192.37 1393
7193.17 1344
7193.97 1293
7194.77 1331
7195.57 1308
7196.37 1337
7197.17 1282
7197.97 1264
7198.77 1280
7199.57 1308
7200.37 1294
7201.17 1291
7201.97 1264
7202.77 1270
7203.57 1313
7204.37 1283
7205.17 1265
7205.97 1258
7206.77 1238
7207.57 1236
7208.38 1237
7209.18 1241
7209.98 1258
7210.78 1276
7211.58 1311
7212.38 1268
7213.18 1291
7213.98 1295
7214.78 1248
7215.58 1233
7216.38 1228
7217.18 1203
7217.99 1227
7218.79 1266
7219.59 1227
7220.39 1263
7221.19 1227
7221.99 1257
7222.79 1230
7223.59 1258
7224.40 1227
7225.20 1226
7226.00 1244
7226.80 1234
7227.60 1212
7228.40 1176
7229.21 1207
7230.01 1173
7230.81 1212
7231.61 1213
7232.41 1200
7233.22 1184
7234.02 1243
7234.82 1219
7235.62 1203
7236.42 1190
7237.23 1229
7238.03 1259
7238.83 1254
7239.63 1256
7240.43 1222
7241.24 1253
7242.04 1215
7242.84 1173
7243.64 1151
7244.45 1184
7245.25 1171
7246.05 1175
7246.86 1175
7247.66 1192
7248.46 1201
7249.26 1191
7250.07 1181
7250.87 1169
7251.67 1178
7252.48 1143
7253.28 1157
7254.08 1210
7254.88 1187
7255.69 1166
7256.49 1148
7257.29 1145
7258.10 1188
7258.90 1170
7259.70 1164
7260.51 1200
7261.31 1195
7262.12 1153
7262.92 1165
7263.72 1175
7264.53 1166
7265.33 1136
7266.13 1136
7266.94 1160
7267.74 1150
7268.55 1175
7269.35 1127
7270.15 1142
7270.96 1146
7271.76 1181
7272.57 1158
7273.37 1166
7274.17 1185
7274.98 1201
7275.78 1157
7276.59 1155
7277.39 1162
7278.20 1172
7279.00 1208
7279.80 1194
7280.61 1219
7281.41 1226
7282.22 1245
7283.02 1258
7283.83 1265
7284.63 1260
7285.44 1293
7286.24 1302
7287.05 1331
7287.85 1311
7288.66 1309
7289.46 1297
7290.27 1289
7291.07 1314
7291.88 1298
7292.68 1314
7293.49 1339
7294.29 1318
7295.10 1280
7295.90 1320
7296.71 1321
7297.52 1373
7298.32 1372
7299.13 1396
7299.93 1399
7300.74 1408
7301.54 1435
7302.35 1431
7303.16 1445
7303.96 1439
7304.77 1474
7305.57 1473
7306.38 1502
7307.19 1448
7307.99 1506
7308.80 1576
7309.60 1606
7310.41 1628
7311.22 1644
7312.02 1639
7312.83 1726
7313.64 1760
7314.44 1788
7315.25 1826
7316.05 1836
7316.86 1927
7317.67 2145
7318.47 2416
7319.28 2607
7320.09 2814
7320.89 2963
7321.70 2979
7322.51 2902
7323.32 2704
7324.12 2503
7324.93 2242
7325.74 2119
7326.54 2045
7327.35 1914
7328.16 1838
7328.97 1858
7329.77 1856
7330.58 1791
7331.39 1756
7332.19 1712
7333.00 1770
7333.81 1762
7334.62 1791
7335.42 1834
7336.23 1765
7337.04 1721
7337.85 1724
7338.66 1706
7339.46 1651
7340.27 1615
7341.08 1594
7341.89 1560
7342.70 1519
7343.50 1457
7344.31 1443
7345.12 1511
7345.93 1467
7346.74 1420
7347.54 1433
7348.35 1413
7349.16 1414
7349.97 1386
7350.78 1377
7351.59 1367
7352.39 1360
7353.20 1344
7354.01 1351
7354.82 1322
7355.63 1293
7356.44 1305
7357.25 1277
7358.06 1272
7358.86 1260
7359.67 1297
7360.48 1271
7361.29 1261
7362.10 1304
7362.91 1310
7363.72 1269
7364.53 1261
7365.34 1236
7366.15 1251
7366.96 1227
7367.77 1230
7368.57 1228
7369.38 1232
7370.19 1251
7371.00 1178
7371.81 1178
7372.62 1173
7373.43 1205
7374.24 1188
7375.05 1200
7375.86 1187
7376.67 1202
7377.48 1196
7378.29 1138
7379.10 1176
7379.91 1149
7380.72 1198
7381.53 1204
7382.34 1184
7383.15 1169
7383.96 1205
7384.77 1169
7385.58 1151
7386.39 1126
7387.20 1153
7388.01 1176
7388.83 1122
7389.64 1128
7390.45 1094
7391.26 1130
7392.07 1112
7392.88 1146
7393.69 1113
7394.50 1118
7395.31 1130
7396.12 1198
7396.93 1161
7397.74 1133
7398.56 1128
7399.37 1148
7400.18 1130
7400.99 1093
7401.80 1127
7402.61 1113
7403.42 1117
7404.23 1106
7405.05 1109
7405.86 1112
7406.67 1084
7407.48 1084
7408.29 1119
7409.10 1072
7409.91 1053
7410.73 1069
7411.54 1069
7412.35 1054
7413.16 1034
7413.97 1049
7414.79 1084
7415.60 1056
7416.41 1073
7417.22 1073
7418.03 1026
7418.85 1029
7419.66 1029
7420.47 1026
7421.28 988
7422.10 972
7422.91 1019
7423.72 993
7424.53 1014
7425.35 970
7426.16 999
7426.97 986
7427.78 985
7428.60 988
7429.41 1002
7430.22 979
7431.03 985
7431.85 990
7432.66 971
7433.47 989
7434.29 933
7435.10 1004
7435.91 993
7436.73 952
7437.54 958
7438.35 962
7439.17 980
7439.98 956
7440.79 957
7441.61 957
7442.42 939
7443.23 935
7444.05 930
7444.86 1001
7445.67 944
7446.49 967
7447.30 971
7448.11 973
7448.93 968
7449.74 997
7450.56 1017
7451.37 958
7452.18 985
7453.00 979
7453.81 1001
7454.63 1009
7455.44 1024
7456.26 1028
7457.07 983
7457.88 980
7458.70 993
7459.51 1000
7460.33 989
7461.14 968
7461.96 964
7462.77 1040
7463.59 1035
7464.40 990
7465.21 1025
7466.03 1040
7466.84 1019
7467.66 1032
7468.47 1033
7469.29 1050
7470.10 1008
7470.92 1037
7471.73 1084
7472.55 1075
7473.36 1097
7474.18 1105
7474.99 1168
7475.81 1123
7476.63 1080
7477.44 1087
7478.26 1083
7479.07 1103
7479.89 1056
7480.70 1086
7481.52 1140
7482.33 1118
7483.15 1115
7483.97 1090
7484.78 1126
7485.60 1107
7486.41 1109
7487.23 1126
7488.05 1093
7488.86 1096
7489.68 1155
7490.49 1185
7491.31 1116
7492.13 1069
7492.94 1085
7493.76 1100
7494.57 1052
7495.39 1069
7496.21 1060
7497.02 1082
7497.84 1069
7498.66 1144
7499.47 1121
7500.29 1111
7501.11 1077
7501.92 1145
7502.74 1153
7503.56 1132
7504.37 1102
7505.19 1125
7506.01 1152
7506.82 1094
7507.64 1094
7508.46 1091
7509.28 1111
7510.09 1120
7510.91 1093
7511.73 1080
7512.55 1047
7513.36 1056
7514.18 1108
7515.00 1109
7515.81 1065
7516.63 1078
7517.45 1046
7518.27 1055
7519.09 1054
7519.90 1042
7520.72 1053
7521.54 1048
7522.36 1010
7523.17 1035
7523.99 1071
7524.81 1047
7525.63 1056
7526.45 1072
7527.26 1019
7528.08 1073
7528.90 1088
7529.72 1072
7530.54 1045
7531.36 1027
7532.17 1078
7532.99 1072
7533.81 1032
7534.63 1041
7535.45 1066
7536.27 1074
7537.09 1013
7537.90 1001
7538.72 1045
7539.54 1022
7540.36 1004
7541.18 1020
7542.00 1029
7542.82 1037
7543.64 1025
7544.45 1035
7545.27 1039
7546.09 1024
7546.91 1025
7547.73 1058
7548.55 1039
7549.37 1004
7550.19 1001
7551.01 1032
7551.83 1027
7552.65 1011
7553.47 1037
7554.29 1086
7555.11 1092
7555.93 1059
7556.75 1059
7557.57 1043
7558.39 1077
7559.21 1083
7560.03 1099
7560.85 1089
7561.67 1071
7562.49 1091
7563.31 1089
7564.13 1080
7564.95 1114
7565.77 1139
7566.59 1123
7567.41 1096
7568.23 1067
7569.05 1090
7569.87 1091
7570.69 1107
7571.51 1133
7572.33 1098
7573.15 1133
7573.97 1117
7574.79 1141
7575.61 1189
7576.43 1141
7577.25 1172
7578.07 1144
7578.89 1183
7579.72 1193
7580.54 1177
7581.36 1192
7582.18 1191
7583.00 1170
7583.82 1224
7584.64 1218
7585.46 1213
7586.29 1208
7587.11 1224
7587.93 1257
7588.75 1253
7589.57 1237
7590.39 1272
7591.21 1299
7592.04 1282
7592.86 1279
7593.68 1312
7594.50 1324
7595.32 1349
7596.14 1343
7596.97 1342
7597.79 1360
7598.61 1407
7599.43 1394
7600.25 1434
7601.08 1420
7601.90 1442
7602.72 1490
7603.54 1471
7604.37 1515
7605.19 1536
7606.01 1574
7606.83 1548
7607.65 1536
7608.48 1575
7609.30 1535
7610.12 1498
7610.95 1449
7611.77 1459
7612.59 1512
7613.41 1497
7614.24 1515
7615.06 1515
7615.88 1598
7616.71 1620
7617.53 1716
7618.35 1758
7619.17 1867
7620.00 1897
7620.82 1924
7621.64 1880
7622.47 1907
7623.29 1825
7624.11 1825
7624.94 1819
7625.76 1847
7626.58 1852
7627.41 1819
7628.23 1798
7629.05 1767
7629.88 1769
7630.70 1735
7631.53 1755
7632.35 1739
7633.17 1760
7634.00 1737
7634.82 1728
7635.65 1683
7636.47 1624
7637.29 1624
7638.12 1571
7638.94 1538
7639.77 1491
7640.59 1503
7641.41 1461
7642.24 1467
7643.06 1464
7643.89 1493
7644.71 1515
7645.54 1554
7646.36 1526
7647.19 1549
7648.01 1558
7648.84 1484
7649.66 1486
7650.48 1461
7651.31 1406
7652.13 1372
7652.96 1335
7653.78 1305
7654.61 1339
7655.43 1300
7656.26 1304
7657.08 1263
7657.91 1245
7658.74 1271
7659.56 1264
7660.39 1250
7661.21 1269
7662.04 1240
7662.86 1230
7663.69 1203
7664.51 1202
7665.34 1278
7666.16 1241
7666.99 1202
7667.82 1218
7668.64 1252
7669.47 1206
7670.29 1239
7671.12 1178
7671.94 1177
7672.77 1198
7673.60 1207
7674.42 1226
7675.25 1226
7676.08 1207
7676.90 1264
7677.73 1220
7678.55 1257
7679.38 1264
7680.21 1229
7681.03 1252
7681.86 1238
7682.69 1282
7683.51 1289
7684.34 1368
7685.17 1474
7685.99 1489
7686.82 1502
7687.65 1453
7688.47 1449
7689.30 1443
7690.13 1393
7690.95 1360
7691.78 1349
7692.61 1299
7693.44 1313
7694.26 1280
7695.09 1291
7695.92 1302
7696.74 1308
7697.57 1350
7698.40 1380
7699.23 1400
7700.05 1388
7700.88 1420
7701.71 1441
7702.54 1361
7703.36 1319
7704.19 1310
7705.02 1302
7705.85 1265
7706.67 1262
7707.50 1261
7708.33 1270
7709.16 1195
7709.99 1180
7710.81 1158
7711.64 1184
7712.47 1190
7713.30 1205
7714.13 1168
7714.96 1164
7715.78 1163
7716.61 1174
7717.44 1145
7718.27 1125
7719.10 1117
7719.93 1150
7720.75 1108
7721.58 1088
7722.41 1085
7723.24 1102
7724.07 1082
7724.90 1096
7725.73 1117
7726.56 1138
7727.38 1118
7728.21 1099
7729.04 1136
7729.87 1144
7730.70 1163
7731.53 1121
7732.36 1140
7733.19 1138
7734.02 1112
7734.85 1098
7735.68 1049
7736.51 1087
7737.34 1046
7738.16 1020
7738.99 1058
7739.82 1064
7740.65 1022
7741.48 1039
7742.31 999
7743.14 992
7743.97 1000
7744.80 983
7745.63 1003
7746.46 957
7747.29 1026
7748.12 1002
7748.95 986
7749.78 977
7750.61 1003
7751.44 1033
7752.27 988
7753.10 981
7753.93 1008
7754.76 1038
7755.59 1004
7756.43 1033
7757.26 1038
7758.09 996
7758.92 972
7759.75 1010
7760.58 1004
7761.41 976
7762.24 1015
7763.07 997
7763.90 960
7764.73 998
7765.56 1005
7766.39 1004
7767.23 1011
7768.06 1074
7768.89 1020
7769.72 1062
7770.55 1085
7771.38 1086
7772.21 1072
7773.04 1090
7773.88 1057
7774.71 1075
7775.54 1043
7776.37 1024
7777.20 1006
7778.03 1039
7778.87 1038
7779.70 1016
7780.53 1029
7781.36 1038
7782.19 1061
7783.02 1032
7783.86 1019
7784.69 1052
7785.52 1031
7786.35 1016
7787.18 1027
7788.02 1019
7788.85 1000
7789.68 1029
7790.51 1057
7791.35 1084
7792.18 1111
7793.01 1086
7793.84 1090
7794.68 1111
7795.51 1095
7796.34 1100
7797.17 1151
7798.01 1145
7798.84 1149
7799.67 1124
7800.50 1120
7801.34 1146
7802.17 1117
7803.00 1136
7803.84 1163
7804.67 1218
7805.50 1173
7806.34 1216
7807.17 1173
7808.00 1173
7808.84 1198
7809.67 1215
7810.50 1223
7811.34 1242
7812.17 1283
7813.00 1320
7813.84 1318
7814.67 1345
7815.50 1401
7816.34 1411
7817.17 1358
7818.00 1382
7818.84 1416
7819.67 1418
7820.51 1430
7821.34 1409
7822.17 1483
7823.01 1460
7823.84 1430
7824.68 1466
7825.51 1472
7826.34 1441
7827.18 1415
7828.01 1408
7828.85 1398
7829.68 1374
7830.52 1411
7831.35 1397
7832.19 1401
7833.02 1402
7833.85 1416
7834.69 1450
7835.52 1488
7836.36 1418
7837.19 1438
7838.03 1434
7838.86 1396
7839.70 1330
7840.53 1343
7841.37 1315
7842.20 1284
7843.04 1260
7843.87 1265
7844.71 1239
7845.54 1220
7846.38 1234
7847.22 1223
7848.05 1240
7848.89 1203
7849.72 1232
7850.56 1224
7851.39 1218
7852.23 1233
7853.06 1230
7853.90 1258
7854.74 1188
7855.57 1218
7856.41 1253
7857.24 1234
7858.08 1224
7858.91 1184
7859.75 1255
7860.59 1255
7861.42 1262
7862.26 1260
7863.09 1233
7863.93 1241
7864.77 1247
7865.60 1240
7866.44 1235
7867.28 1229
7868.11 1229
7868.95 1268
7869.79 1274
7870.62 1243
7871.46 1241
7872.30 1307
7873.13 1300
7873.97 1253
7874.81 1328
7875.64 1291
7876.48 1359
7877.32 1422
7878.15 1465
7878.99 1484
7879.83 1493
7880.67 1507
7881.50 1577
7882.34 1519
7883.18 1490
7884.01 1516
7884.85 1483
7885.69 1416
7886.53 1384
7887.36 1423
7888.20 1388
7889.04 1302
7889.88 1355
7890.71 1370
7891.55 1411
7892.39 1460
7893.23 1444
7894.07 1482
7894.90 1443
7895.74 1431
7896.58 1401
7897.42 1391
7898.25 1360
7899.09 1326
7899.93 1326
7900.77 1308
7901.61 1314
7902.45 1283
7903.28 1215
7904.12 1249
7904.96 1234
7905.80 1240
7906.64 1257
7907.48 1239
7908.32 1203
7909.15 1227
7909.99 1216
7910.83 1226
7911.67 1224
7912.51 1201
7913.35 1212
7914.19 1284
7915.03 1252
7915.86 1263
7916.70 1268
7917.54 1274
7918.38 1276
7919.22 1279
7920.06 1236
7920.90 1208
7921.74 1157
7922.58 1205
7923.42 1212
7924.26 1195
7925.10 1194
7925.94 1122
7926.78 1162
7927.61 1109
7928.45 1100
7929.29 1126
7930.13 1116
7930.97 1095
7931.81 1105
7932.65 1144
7933.49 1147
7934.33 1099
7935.17 1118
7936.01 1112
7936.85 1100
7937.69 1120
7938.53 1136
7939.37 1116
7940.21 1125
7941.05 1156
7941.90 1099
7942.74 1099
7943.58 1102
7944.42 1172
7945.26 1171
7946.10 1146
7946.94 1176
7947.78 1179
7948.62 1169
7949.46 1161
7950.30 1192
7951.14 1199
7951.98 1206
7952.82 1199
7953.66 1235
7954.51 1276
7955.35 1282
7956.19 1348
7957.03 1342
7957.87 1356
7958.71 1379
7959.55 1360
7960.39 1358
7961.24 1406
7962.08 1383
7962.92 1403
7963.76 1369
7964.60 1399
7965.44 1398
7966.29 1466
7967.13 1559
7967.97 1671
7968.81 1714
7969.65 1693
7970.49 1694
7971.34 1610
7972.18 1544
7973.02 1543
7973.86 1491
7974.70 1408
7975.55 1368
7976.39 1316
7977.23 1325
7978.07 1326
7978.92 1267
7979.76 1185
7980.60 1211
7981.44 1191
7982.29 1237
7983.13 1221
7983.97 1168
7984.81 1182
7985.66 1146
7986.50 1154
7987.34 1144
7988.18 1129
7989.03 1110
7989.87 1138
7990.71 1047
7991.56 1038
7992.40 1039
7993.24 1063
7994.08 1044
7994.93 1049
7995.77 1063
7996.61 1020
7997.46 1027
7998.30 1018
7999.14 1000
7999.99 979
8000.83 950
8001.68 1005
8002.52 999
8003.36 949
8004.21 953
8005.05 964
8005.89 952
8006.74 927
8007.58 930
8008.43 938
8009.27 919
8010.11 900
8010.96 865
8011.80 899
8012.65 903
8013.49 889
8014.33 877
8015.18 890
8016.02 910
8016.87 895
8017.71 868
8018.56 885
8019.40 864
8020.24 864
8021.09 914
8021.93 887
8022.78 875
8023.62 861
8024.47 880
8025.31 878
8026.16 864
8027.00 861
8027.85 882
8028.69 912
8029.54 875
8030.38 867
8031.23 833
8032.07 852
8032.92 892
8033.76 892
8034.61 864
8035.45 913
8036.30 901
8037.14 890
8037.99 922
8038.83 908
8039.68 909
8040.53 912
8041.37 932
8042.22 920
8043.06 878
8043.91 871
8044.75 904
8045.60 862
8046.45 869
8047.29 861
8048.14 859
8048.98 840
8049.83 870
8050.68 839
8051.52 855
8052.37 841
8053.21 846
8054.06 848
8054.91 879
8055.75 840
8056.60 808
8057.45 812
8058.29 807
8059.14 811
8059.99 783
8060.83 822
8061.68 788
8062.53 785
8063.37 806
8064.22 779
8065.07 783
8065.91 805
8066.76 777
8067.61 811
8068.45 815
8069.30 807
8070.15 783
8071.00 782
8071.84 789
8072.69 765
8073.54 795
8074.39 764
8075.23 763
8076.08 744
8076.93 781
8077.78 766
8078.62 794
8079.47 776
8080.32 791
8081.17 791
8082.01 788
8082.86 774
8083.71 773
8084.56 811
8085.41 791
8086.25 775
8087.10 788
8087.95 798
8088.80 787
8089.65 804
8090.49 752
8091.34 763
8092.19 793
8093.04 794
8093.89 757
8094.74 773
8095.58 771
8096.43 778
8097.28 751
8098.13 784
8098.98 775
8099.83 756
8100.68 775
8101.52 806
8102.37 799
8103.22 751
8104.07 788
8104.92 789
8105.77 795
8106.62 776
8107.47 830
8108.32 800
8109.17 776
8110.01 757
8110.86 768
8111.71 801
8112.56 792
8113.41 811
8114.26 806
8115.11 786
8115.96 792
8116.81 812
8117.66 792
8118.51 779
8119.36 744
8120.21 789
8121.06 753
8121.91 775
8122.76 808
8123.61 788
8124.46 779
8125.31 767
8126.16 799
8127.01 769
8127.86 821
8128.71 788
8129.56 795
8130.41 823
8131.26 874
8132.11 841
8132.96 858
8133.81 884
8134.66 874
8135.51 858
8136.36 869
8137.21 867
8138.06 845
8138.92 853
8139.77 884
8140.62 826
8141.47 826
8142.32 823
8143.17 782
8144.02 812
8144.87 818
8145.72 815
8146.57 833
8147.42 826
8148.28 827
8149.13 842
8149.98 837
8150.83 835
8151.68 840
8152.53 858
8153.38 818
8154.24 789
8155.09 829
8155.94 896
8156.79 909
8157.64 863
8158.49 904
8159.35 844
8160.20 848
8161.05 849
8161.90 812
8162.75 815
8163.61 800
8164.46 834
8165.31 793
8166.16 760
8167.01 769
8167.87 811
8168.72 770
8169.57 755
8170.42 791
8171.28 790
8172.13 790
8172.98 742
8173.83 757
8174.69 720
8175.54 726
8176.39 755
8177.24 769
8178.10 721
8178.95 728
8179.80 774
8180.66 762
8181.51 733
8182.36 741
8183.22 724
8184.07 735
8184.92 725
8185.77 739
8186.63 728
8187.48 738
8188.33 736
8189.19 746
8190.04 745
8190.89 749
8191.75 700
8192.60 724
8193.46 755
8194.31 739
8195.16 749
8196.02 737
8196.87 753
8197.72 750
8198.58 714
8199.43 745
8200.29 704
8201.14 717
8201.99 734
8202.85 722
8203.70 702
8204.56 671
8205.41 707
8206.26 736
8207.12 701
8207.97 686
8208.83 702
8209.68 737
8210.54 709
8211.39 755
8212.25 742
8213.10 711
8213.95 737
8214.81 710
8215.66 712
8216.52 742
8217.37 770
8218.23 750
8219.08 758
8219.94 711
8220.79 730
8221.65 728
8222.50 764
8223.36 728
8224.21 713
8225.07 707
8225.92 742
8226.78 737
8227.64 723
8228.49 744
8229.35 717
8230.20 731
8231.06 735
8231.91 740
8232.77 727
8233.62 719
8234.48 724
8235.34 726
8236.19 697
8237.05 732
8237.90 741
8238.76 734
8239.62 712
8240.47 734
8241.33 722
8242.18 684
8243.04 706
8243.90 714
8244.75 753
8245.61 735
8246.46 760
8247.32 751
8248.18 769
8249.03 750
8249.89 743
8250.75 731
8251.60 734
8252.46 730
8253.32 745
8254.17 754
8255.03 740
8255.89 783
8256.74 747
8257.60 733
8258.46 736
8259.32 780
8260.17 797
8261.03 765
8261.89 762
8262.74 760
8263.60 763
8264.46 774
8265.32 763
8266.17 771
8267.03 771
8267.89 785
8268.75 817
8269.60 821
8270.46 821
8271.32 839
8272.18 831
8273.03 852
8273.89 873
8274.75 864
8275.61 860
8276.47 876
8277.32 911
8278.18 932
8279.04 961
8279.90 1025
8280.76 994
8281.61 1014
8282.47 1005
8283.33 1004
8284.19 996
8285.05 979
8285.91 965
8286.76 928
8287.62 910
8288.48 953
8289.34 910
8290.20 905
8291.06 951
8291.92 952
8292.77 957
8293.63 1006
8294.49 1021
8295.35 1040
8296.21 1027
8297.07 1011
8297.93 1039
8298.79 979
8299.65 942
8300.51 910
8301.36 900
8302.22 884
8303.08 904
8303.94 844
8304.80 844
8305.66 863
8306.52 831
8307.38 813
8308.24 797
8309.10 834
8309.96 818
8310.82 861
8311.68 818
8312.54 791
8313.40 804
8314.26 791
8315.12 781
8315.98 794
8316.84 786
8317.70 764
8318.56 786
8319.42 767
8320.28 785
8321.14 761
8322.00 754
8322.86 770
8323.72 765
8324.58 778
8325.44 771
8326.30 747
8327.16 737
8328.02 725
8328.88 726
8329.74 718
8330.60 746
8331.46 777
8332.33 737
8333.19 751
8334.05 753
8334.91 724
8335.77 687
8336.63 784
8337.49 748
8338.35 714
8339.21 684
8340.07 721
8340.94 735
8341.80 738
8342.66 706
8343.52 712
8344.38 754
8345.24 750
8346.10 730
8346.97 758
8347.83 753
8348.69 785
8349.55 818
8350.41 788
8351.27 783
8352.14 762
8353.00 805
8353.86 792
8354.72 772
8355.58 752
8356.45 772
8357.31 749
8358.17 734
8359.03 730
8359.89 763
8360.76 765
8361.62 764
8362.48 774
8363.34 703
8364.21 727
8365.07 750
8365.93 767
8366.79 713
8367.66 770
8368.52 772
8369.38 745
8370.24 760
8371.11 754
8371.97 733
8372.83 710
8373.70 722
8374.56 707
8375.42 746
8376.29 736
8377.15 753
8378.01 732
8378.87 743
8379.74 750
8380.60 715
8381.46 724
8382.33 732
8383.19 736
8384.06 737
8384.92 768
8385.78 762
8386.65 788
8387.51 720
8388.37 736
8389.24 713
8390.10 725
8390.96 713
8391.83 731
8392.69 712
8393.56 732
8394.42 714
8395.28 745
8396.15 751
8397.01 708
8397.88 712
8398.74 724
8399.61 757
8400.47 759
8401.33 750
8402.20 718
8403.06 740
8403.93 753
8404.79 714
8405.66 688
8406.52 745
8407.39 763
8408.25 766
8409.12 728
8409.98 731
8410.85 730
8411.71 743
8412.57 753
8413.44 740
8414.30 760
8415.17 743
8416.04 763
8416.90 736
8417.77 755
8418.63 745
8419.50 751
8420.36 779
8421.23 777
8422.09 776
8422.96 799
8423.82 803
8424.69 792
8425.55 780
8426.42 806
8427.29 819
8428.15 828
8429.02 816
8429.88 838
8430.75 805
8431.61 797
8432.48 809
8433.35 818
8434.21 838
8435.08 828
8435.95 867
8436.81 841
8437.68 884
8438.54 864
8439.41 881
8440.28 911
8441.14 926
8442.01 941
8442.88 988
8443.74 970
8444.61 932
8445.48 1002
8446.34 1043
8447.21 1040
8448.08 1012
8448.94 988
8449.81 964
8450.68 978
8451.54 958
8452.41 943
8453.28 972
8454.14 981
8455.01 981
8455.88 997
8456.75 987
8457.61 986
8458.48 1008
8459.35 1015
8460.22 1022
8461.08 965
8461.95 1011
8462.82 1022
8463.69 951
8464.55 982
8465.42 949
8466.29 951
8467.16 968
8468.02 938
8468.89 937
8469.76 952
8470.63 926
8471.50 978
8472.36 973
8473.23 973
8474.10 950
8474.97 943
8475.84 963
8476.70 968
8477.57 1005
8478.44 989
8479.31 997
8480.18 1009
8481.05 1036
8481.91 1041
8482.78 1059
8483.65 1018
8484.52 992
8485.39 996
8486.26 980
8487.13 977
8488.00 957
8488.86 941
8489.73 922
8490.60 950
8491.47 911
8492.34 943
8493.21 949
8494.08 932
8494.95 951
8495.82 964
8496.69 968
8497.56 949
8498.43 941
8499.29 961
8500.16 962
8501.03 950
8501.90 914
8502.77 893
8503.64 888
8504.51 920
8505.38 913
8506.25 953
8507.12 941
8507.99 941
8508.86 952
8509.73 943
8510.60 976
8511.47 927
8512.34 960
8513.21 959
8514.08 987
8514.95 946
8515.82 935
8516.69 978
8517.56 964
8518.43 1001
8519.30 948
8520.17 964
8521.04 947
8521.91 1008
8522.79 1013
8523.66 1066
8524.53 1107
8525.40 1103
8526.27 1137
8527.14 1138
8528.01 1134
8528.88 1131
8529.75 1098
8530.62 1125
8531.49 1084
8532.36 1089
8533.24 1070
8534.11 1063
8534.98 1046
8535.85 1028
8536.72 1020
8537.59 995
8538.46 1030
8539.34 1048
8540.21 1021
8541.08 984
8541.95 980
8542.82 983
8543.69 991
8544.56 995
8545.44 980
8546.31 992
8547.18 975
8548.05 1013
8548.92 1007
8549.80 1022
8550.67 1101
8551.54 1089
8552.41 1108
8553.28 1145
8554.16 1193
8555.03 1282
8555.90 1267
8556.77 1283
8557.65 1215
8558.52 1201
8559.39 1175
8560.26 1201
8561.14 1126
8562.01 1065
8562.88 1097
8563.75 1094
8564.63 1079
8565.50 1050
8566.37 1062
8567.24 1005
8568.12 1028
8568.99 1024
8569.86 1021
8570.74 1024
8571.61 1017
8572.48 1029
8573.36 1001
8574.23 969
8575.10 1019
8575.98 973
8576.85 995
8577.72 985
8578.60 994
8579.47 1067
8580.34 1051
8581.22 1049
8582.09 1041
8582.96 1057
8583.84 1060
8584.71 1065
8585.59 1098
8586.46 1072
8587.33 1066
8588.21 1068
8589.08 1041
8589.96 1090
8590.83 1061
8591.70 1133
8592.58 1133
8593.45 1158
8594.33 1102
8595.20 1110
8596.07 1140
8596.95 1127
8597.82 1139
8598.70 1138
8599.57 1151
8600.45 1156
8601.32 1204
8602.20 1197
8603.07 1201
8603.95 1216
8604.82 1247
8605.70 1256
8606.57 1275
8607.45 1255
8608.32 1270
8609.20 1317
8610.07 1300
8610.95 1311
8611.82 1306
8612.70 1339
8613.57 1337
8614.45 1367
8615.32 1349
8616.20 1387
8617.07 1376
8617.95 1453
8618.82 1460
8619.70 1456
8620.57 1496
8621.45 1540
8622.33 1526
8623.20 1526
8624.08 1549
8624.95 1576
8625.83 1578
8626.70 1599
8627.58 1590
8628.46 1628
8629.33 1668
8630.21 1648
8631.08 1627
8631.96 1676
8632.84 1666
8633.71 1683
8634.59 1716
8635.47 1719
8636.34 1747
8637.22 1751
8638.10 1747
8638.97 1766
8639.85 1824
8640.73 1866
8641.60 1865
8642.48 1903
8643.36 1930
8644.23 1971
8645.11 1999
8645.99 2021
8646.86 2018
8647.74 2076
8648.62 2144
8649.49 2141
8650.37 2140
8651.25 2167
8652.13 2222
8653.00 2207
8653.88 2234
8654.76 2271
8655.63 2256
8656.51 2318
8657.39 2403
8658.27 2401
8659.14 2484
8660.02 2631
8660.90 2789
8661.78 2901
8662.66 3101
8663.53 3266
8664.41 3478
8665.29 3629
8666.17 3700
8667.04 3764
8667.92 3744
8668.80 3730
8669.68 3668
8670.56 3598
8671.43 3594
8672.31 3600
8673.19 3577
8674.07 3631
8674.95 3577
8675.83 3617
8676.70 3533
8677.58 3401
8678.46 3306
8679.34 3109
8680.22 3029
8681.10 2926
8681.98 2797
8682.86 2671
8683.73 2594
8684.61 2564
8685.49 2497
8686.37 2467
8687.25 2481
8688.13 2564
8689.01 2600
8689.89 2726
8690.77 2856
8691.65 3062
8692.52 3220
8693.40 3286
8694.28 3328
8695.16 3366
8696.04 3295
8696.92 3238
8697.80 3179
8698.68 3045
8699.56 3006
8700.44 3052
8701.32 2980
8702.20 2939
8703.08 2947
8703.96 2867
8704.84 2825
8705.72 2745
8706.60 2581
8707.48 2505
8708.36 2378
8709.24 2260
8710.12 2215
8711.00 2127
8711.88 2020
8712.76 1958
8713.64 1927
8714.52 1875
8715.40 1855
8716.28 1843
8717.16 1813
8718.04 1778
8718.92 1742
8719.80 1811
8720.68 1754
8721.56 1769
8722.45 1793
8723.33 1813
8724.21 1788
8725.09 1754
8725.97 1769
8726.85 1874
8727.73 1842
8728.61 1817
8729.49 1806
8730.37 1809
8731.26 1830
8732.14 1846
8733.02 1853
8733.90 1822
8734.78 1841
8735.66 1844
8736.54 1874
8737.42 1919
8738.31 1914
8739.19 1920
8740.07 1941
8740.95 1916
8741.83 1904
8742.71 1870
8743.60 1908
8744.48 1955
8745.36 1950
8746.24 1942
8747.12 1919
8748.01 1936
8748.89 1933
8749.77 1927
8750.65 1978
8751.53 2013
8752.42 2025
8753.30 2113
8754.18 2127
8755.06 2231
8755.95 2285
8756.83 2359
8757.71 2425
8758.59 2452
8759.48 2464
8760.36 2401
8761.24 2356
8762.13 2334
8763.01 2326
8763.89 2281
8764.77 2219
8765.66 2211
8766.54 2223
8767.42 2183
8768.31 2136
8769.19 2151
8770.07 2176
8770.96 2189
8771.84 2146
8772.72 2194
8773.61 2219
8774.49 2166
8775.37 2188
8776.26 2152
8777.14 2095
8778.02 2080
8778.91 1999
8779.79 1985
8780.67 1981
8781.56 1972
8782.44 1971
8783.32 2049
8784.21 2033
8785.09 2142
8785.98 2207
8786.86 2243
8787.74 2276
8788.63 2297
8789.51 2265
8790.40 2232
8791.28 2214
8792.17 2180
8793.05 2108
8793.93 2022
8794.82 2029
8795.70 2012
8796.59 1977
8797.47 1936
8798.36 1931
8799.24 1946
8800.13 1902
8801.01 1901
8801.90 1881
8802.78 1905
8803.67 1891
8804.55 1887
8805.43 1912
8806.32 1929
8807.20 1927
8808.09 1916
8808.98 1861
8809.86 1910
8810.75 1863
8811.63 1827
8812.52 1856
8813.40 1883
8814.29 1839
8815.17 1920
8816.06 1928
8816.94 1978
8817.83 2003
8818.71 2032
8819.60 2073
8820.49 2028
8821.37 2038
8822.26 2000
8823.14 1912
8824.03 1856
8824.91 1808
8825.80 1762
8826.69 1733
8827.57 1756
8828.46 1728
8829.35 1725
8830.23 1636
8831.12 1672
8832.00 1668
8832.89 1617
8833.78 1552
8834.66 1547
8835.55 1527
8836.44 1498
8837.32 1467
8838.21 1475
8839.10 1468
8839.98 1470
8840.87 1431
8841.76 1444
8842.64 1481
8843.53 1436
8844.42 1439
8845.30 1420
8846.19 1423
8847.08 1396
8847.96 1380
8848.85 1363
8849.74 1371
8850.63 1338
8851.51 1346
8852.40 1336
8853.29 1298
8854.18 1278
8855.06 1280
8855.95 1297
8856.84 1242
8857.73 1218
8858.61 1218
8859.50 1219
8860.39 1190
8861.28 1208
8862.16 1199
8863.05 1194
8863.94 1146
8864.83 1197
8865.72 1174
8866.60 1171
8867.49 1154
8868.38 1131
8869.27 1129
8870.16 1086
8871.04 1137
8871.93 1133
8872.82 1089
8873.71 1051
8874.60 1076
8875.49 1054
8876.37 1052
8877.26 1068
8878.15 1045
8879.04 1022
8879.93 1024
8880.82 1018
8881.71 1013
8882.60 1040
8883.48 1008
8884.37 986
8885.26 1007
8886.15 1017
8887.04 983
8887.93 1012
8888.82 1003
8889.71 992
8890.60 976
8891.49 1031
8892.38 969
8893.26 970
8894.15 935
8895.04 942
8895.93 958
8896.82 944
8897.71 922
8898.60 929
8899.49 950
8900.38 910
8901.27 910
8902.16 943
8903.05 921
8903.94 925
8904.83 911
8905.72 884
8906.61 879
8907.50 847
8908.39 881
8909.28 849
8910.17 863
8911.06 883
8911.95 857
8912.84 841
8913.73 823
8914.62 847
8915.51 846
8916.40 858
8917.29 833
8918.18 835
8919.08 816
8919.97 808
8920.86 783
8921.75 786
8922.64 801
8923.53 801
8924.42 791
8925.31 774
8926.20 768
8927.09 785
8927.98 780
8928.88 764
8929.77 785
8930.66 746
8931.55 732
8932.44 775
8933.33 771
8934.22 746
8935.11 751
8936.01 757
8936.90 736
8937.79 746
8938.68 736
8939.57 721
8940.46 740
8941.36 707
8942.25 689
8943.14 688
8944.03 707
8944.92 730
8945.81 706
8946.71 689
8947.60 696
8948.49 726
8949.38 721
8950.28 708
8951.17 715
8952.06 698
8952.95 695
8953.84 707
8954.74 700
8955.63 687
8956.52 704
8957.41 720
8958.31 717
8959.20 665
8960.09 685
8960.99 683
8961.88 671
8962.77 661
8963.66 657
8964.56 669
8965.45 686
8966.34 688
8967.24 670
8968.13 677
8969.02 669
8969.92 675
8970.81 654
8971.70 677
8972.60 674
8973.49 669
8974.38 675
8975.28 617
8976.17 645
8977.06 687
8977.96 662
8978.85 675
8979.74 691
8980.64 660
8981.53 651
8982.42 634
8983.32 640
8984.21 647
8985.11 637
8986.00 627
8986.89 633
8987.79 626
8988.68 625
8989.58 619
8990.47 619
8991.36 650
8992.26 631
8993.15 619
8994.05 620
8994.94 645
8995.84 637
8996.73 613
8997.63 598
8998.52 595
8999.42 606
9000.31 611
9001.20 591
9002.10 600
9002.99 626
9003.89 614
9004.78 616
9005.68 609
9006.57 612
9007.47 626
9008.36 629
9009.26 604
9010.15 576
9011.05 595
9011.94 614
9012.84 632
9013.74 645
9014.63 597
9015.53 578
9016.42 580
9017.32 607
9018.21 584
9019.11 591
9020.00 606
9020.90 602
9021.80 620
9022.69 583
9023.59 624
9024.48 596
9025.38 619
9026.28 582
9027.17 613
9028.07 598
9028.96 599
9029.86 612
9030.76 591
9031.65 560
9032.55 576
9033.44 625
9034.34 624
9035.24 601
9036.13 565
9037.03 612
9037.93 613
9038.82 614
9039.72 605
9040.62 608
9041.51 602
9042.41 622
9043.31 633
9044.20 616
9045.10 600
9046.00 604
9046.90 598
9047.79 619
9048.69 596
9049.59 584
9050.48 640
9051.38 598
9052.28 602
9053.18 581
9054.07 623
9054.97 613
9055.87 623
9056.77 600
9057.66 638
9058.56 618
9059.46 672
9060.36 644
9061.25 614
9062.15 605
9063.05 609
9063.95 660
9064.84 624
9065.74 611
9066.64 603
9067.54 637
9068.44 625
9069.34 606
9070.23 636
9071.13 651
9072.03 623
9072.93 636
9073.83 627
9074.72 640
9075.62 611
9076.52 614
9077.42 633
9078.32 597
9079.22 626
9080.12 596
9081.01 637
9081.91 595
9082.81 625
9083.71 647
9084.61 667
9085.51 652
9086.41 623
9087.31 636
9088.21 650
9089.10 672
9090.00 678
9090.90 641
9091.80 636
9092.70 648
9093.60 663
9094.50 637
9095.40 618
9096.30 667
9097.20 692
9098.10 694
9099.00 646
9099.90 626
9100.80 650
9101.70 628
9102.60 632
9103.50 635
9104.40 624
9105.30 603
9106.20 639
9107.10 627
9108.00 630
9108.90 590
9109.80 619
9110.70 615
9111.60 603
9112.50 588
9113.40 593
9114.30 591
9115.20 589
9116.10 586
9117.00 609
9117.90 622
9118.80 593
9119.70 624
9120.60 579
9121.50 600
9122.40 580
9123.30 605
9124.20 594
9125.11 570
9126.01 556
9126.91 581
9127.81 565
9128.71 575
9129.61 575
9130.51 582
9131.41 548
9132.31 551
9133.22 584
9134.12 579
9135.02 582
9135.92 540
9136.82 568
9137.72 569
9138.62 587
9139.53 565
9140.43 584
9141.33 586
9142.23 566
9143.13 579
9144.03 562
9144.94 563
9145.84 541
9146.74 563
9147.64 573
9148.54 575
9149.45 596
9150.35 563
9151.25 552
9152.15 528
9153.06 525
9153.96 561
9154.86 580
9155.76 588
9156.66 572
9157.57 555
9158.47 544
9159.37 546
9160.27 572
9161.18 546
9162.08 546
9162.98 564
9163.89 541
9164.79 527
9165.69 543
9166.59 561
9167.50 580
9168.40 567
9169.30 560
9170.21 529
9171.11 550
9172.01 580
9172.92 562
9173.82 548
9174.72 542
9175.63 544
9176.53 553
9177.43 527
9178.34 549
9179.24 539
9180.14 569
9181.05 567
9181.95 575
9182.85 569
9183.76 548
9184.66 535
9185.57 567
9186.47 516
9187.37 544
9188.28 544
9189.18 548
9190.09 527
9190.99 542
9191.89 514
9192.80 532
9193.70 538
9194.61 564
9195.51 542
9196.42 567
9197.32 553
9198.23 564
9199.13 570
9200.03 548
9200.94 552
9201.84 536
9202.75 553
9203.65 542
9204.56 528
9205.46 521
9206.37 529
9207.27 548
9208.18 544
9209.08 516
9209.99 519
9210.89 556
9211.80 537
9212.70 532
9213.61 548
9214.51 542
9215.42 550
9216.32 548
9217.23 554
9218.14 539
9219.04 526
9219.95 566
9220.85 554
9221.76 516
9222.66 513
9223.57 553
9224.47 524
9225.38 524
9226.29 522
9227.19 519
9228.10 521
9229.00 539
9229.91 513
9230.82 514
9231.72 509
9232.63 503
9233.54 525
9234.44 499
9235.35 527
9236.25 521
9237.16 564
9238.07 566
9238.97 515
9239.88 511
9240.79 516
9241.69 556
9242.60 531
9243.51 542
9244.41 519
9245.32 548
9246.23 503
9247.13 529
9248.04 496
9248.95 503
9249.85 493
9250.76 524
9251.67 478
9252.58 508
9253.48 491
9254.39 533
9255.30 542
9256.21 522
9257.11 537
9258.02 507
9258.93 524
9259.84 515
9260.74 510
9261.65 502
9262.56 518
9263.47 504
9264.37 524
9265.28 511
9266.19 542
9267.10 498
9268.00 520
9268.91 510
9269.82 498
9270.73 525
9271.64 522
9272.55 519
9273.45 473
9274.36 506
9275.27 500
9276.18 509
9277.09 514
9277.99 501
9278.90 495
9279.81 509
9280.72 499
9281.63 468
9282.54 487
9283.45 514
9284.35 537
9285.26 525
9286.17 478
9287.08 494
9287.99 531
9288.90 505
9289.81 486
9290.72 477
9291.63 529
9292.54 498
9293.44 517
9294.35 538
9295.26 538
9296.17 522
9297.08 504
9297.99 530
9298.90 530
9299.81 533
9300.72 526
9301.63 520
9302.54 487
9303.45 536
9304.36 551
9305.27 533
9306.18 510
9307.09 518
9308.00 532
9308.91 537
9309.82 554
9310.73 535
9311.64 544
9312.55 548
9313.46 529
9314.37 549
9315.28 548
9316.19 542
9317.10 508
9318.01 519
9318.92 499
9319.83 501
9320.74 496
9321.65 517
9322.56 536
9323.47 514
9324.38 509
9325.29 540
9326.20 508
9327.12 497
9328.03 517
9328.94 523
9329.85 517
9330.76 502
9331.67 510
9332.58 529
9333.49 496
9334.40 522
9335.31 531
9336.23 528
9337.14 524
9338.05 529
9338.96 523
9339.87 543
9340.78 526
9341.69 493
9342.61 521
9343.52 506
9344.43 502
9345.34 518
9346.25 525
9347.16 508
9348.08 512
9348.99 491
9349.90 501
9350.81 473
9351.72 504
9352.64 480
9353.55 484
9354.46 500
9355.37 501
9356.28 526
9357.20 474
9358.11 470
9359.02 517
9359.93 518
9360.85 472
9361.76 467
9362.67 511
9363.58 483
9364.50 487
9365.41 496
9366.32 491
9367.24 478
9368.15 497
9369.06 483
9369.97 486
9370.89 485
9371.80 493
9372.71 473
9373.63 494
9374.54 475
9375.45 492
9376.37 483
9377.28 483
9378.19 467
9379.11 466
9380.02 470
9380.93 486
9381.85 455
9382.76 481
9383.67 463
9384.59 478
9385.50 478
9386.41 466
9387.33 478
9388.24 479
9389.16 492
9390.07 498
9390.98 484
9391.90 491
9392.81 511
9393.73 498
9394.64 496
9395.55 493
9396.47 492
9397.38 483
9398.30 509
9399.21 493
9400.12 505
9401.04 466
9401.95 463
9402.87 499
9403.78 466
9404.70 469
9405.61 450
9406.53 468
9407.44 472
9408.36 472
9409.27 458
9410.19 459
9411.10 453
9412.02 451
9412.93 468
9413.85 493
9414.76 473
9415.68 431
9416.59 480
9417.51 463
9418.42 477
9419.34 446
9420.25 460
9421.17 475
9422.08 467
9423.00 465
9423.91 458
9424.83 469
9425.75 492
9426.66 483
9427.58 486
9428.49 458
9429.41 461
9430.32 460
9431.24 476
9432.16 465
9433.07 498
9433.99 488
9434.90 501
9435.82 459
9436.74 463
9437.65 448
9438.57 461
9439.49 464
9440.40 462
9441.32 511
9442.23 480
9443.15 461
9444.07 491
9444.98 468
9445.90 496
9446.82 493
9447.73 484
9448.65 490
9449.57 490
9450.48 498
9451.40 471
9452.32 468
9453.23 483
9454.15 491
9455.07 469
9455.99 488
9456.90 450
9457.82 489
9458.74 496
9459.65 468
9460.57 474
9461.49 455
9462.41 462
9463.32 444
9464.24 457
9465.16 449
9466.08 463
9466.99 486
9467.91 475
9468.83 486
9469.75 457
9470.67 475
9471.58 500
9472.50 476
9473.42 493
9474.34 485
9475.26 505
9476.17 493
9477.09 465
9478.01 498
9478.93 474
9479.85 472
9480.76 477
9481.68 488
9482.60 481
9483.52 492
9484.44 475
9485.36 508
9486.28 498
9487.19 491
9488.11 513
9489.03 531
9489.95 502
9490.87 485
9491.79 476
9492.71 508
9493.63 501
9494.54 489
9495.46 495
9496.38 509
9497.30 490
9498.22 473
9499.14 505
9500.06 521
9500.98 476
9501.90 472
9502.82 504
9503.74 488
9504.66 507
9505.58 506
9506.49 494
9507.41 517
9508.33 519
9509.25 520
9510.17 515
9511.09 495
9512.01 511
9512.93 546
9513.85 532
9514.77 520
9515.69 493
9516.61 516
9517.53 522
9518.45 509
9519.37 520
9520.29 531
9521.21 570
9522.13 538
9523.05 565
9523.97 558
9524.90 560
9525.82 557
9526.74 571
9527.66 561
9528.58 538
9529.50 568
9530.42 562
9531.34 573
9532.26 580
9533.18 564
9534.10 562
9535.02 574
9535.94 544
9536.86 568
9537.79 565
9538.71 576
9539.63 551
9540.55 572
9541.47 540
9542.39 553
9543.31 579
9544.23 569
9545.16 601
9546.08 553
9547.00 587
9547.92 603
9548.84 605
9549.76 556
9550.69 593
9551.61 561
9552.53 594
9553.45 577
9554.37 590
9555.29 592
9556.22 600
9557.14 642
9558.06 604
9558.98 621
9559.90 615
9560.83 639
9561.75 609
9562.67 615
9563.59 593
9564.52 638
9565.44 643
9566.36 639
9567.28 636
9568.21 638
9569.13 630
9570.05 664
9570.97 678
9571.90 656
9572.82 629
9573.74 656
9574.66 659
9575.59 684
9576.51 685
9577.43 666
9578.36 714
9579.28 722
9580.20 704
9581.13 643
9582.05 711
9582.97 718
9583.90 724
9584.82 691
9585.74 675
9586.67 723
9587.59 704
9588.51 720
9589.44 701
9590.36 686
9591.28 740
9592.21 738
9593.13 738
9594.05 718
9594.98 748
9595.90 749
9596.83 725
9597.75 745
9598.67 791
9599.60 753
9600.52 780
9601.45 787
9602.37 790
9603.30 760
9604.22 810
9605.14 794
9606.07 813
9606.99 809
9607.92 813
9608.84 790
9609.77 806
9610.69 811
9611.62 825
9612.54 809
9613.46 832
9614.39 833
9615.31 799
9616.24 831
9617.16 822
9618.09 847
9619.01 849
9619.94 863
9620.86 856
9621.79 858
9622.71 846
9623.64 892
9624.56 904
9625.49 905
9626.42 899
9627.34 860
9628.27 914
9629.19 905
9630.12 918
9631.04 897
9631.97 899
9632.89 894
9633.82 942
9634.75 954
9635.67 941
9636.60 959
9637.52 962
9638.45 973
9639.37 993
9640.30 987
9641.23 987
9642.15 1050
9643.08 1054
9644.00 1045
9644.93 1018
9645.86 1076
9646.78 1050
9647.71 1062
9648.64 1063
9649.56 1056
9650.49 1065
9651.42 1084
9652.34 1080
9653.27 1069
9654.20 1056
9655.12 1084
9656.05 1118
9656.98 1091
9657.90 1059
9658.83 1061
9659.76 1103
9660.68 1105
9661.61 1117
9662.54 1092
9663.47 1132
9664.39 1093
9665.32 1133
9666.25 1150
9667.17 1161
9668.10 1159
9669.03 1174
9669.96 1166
9670.88 1169
9671.81 1201
9672.74 1200
9673.67 1201
9674.59 1187
9675.52 1215
9676.45 1207
9677.38 1182
9678.31 1171
9679.23 1205
9680.16 1217
9681.09 1214
9682.02 1218
9682.94 1192
9683.87 1197
9684.80 1216
9685.73 1224
9686.66 1241
9687.59 1232
9688.51 1236
9689.44 1252
9690.37 1226
9691.30 1259
9692.23 1270
9693.16 1286
9694.08 1227
9695.01 1281
9695.94 1284
9696.87 1307
9697.80 1297
9698.73 1310
9699.66 1283
9700.59 1288
9701.52 1299
9702.44 1287
9703.37 1323
9704.30 1295
9705.23 1321
9706.16 1273
9707.09 1357
9708.02 1344
9708.95 1367
9709.88 1406
9710.81 1445
9711.74 1439
9712.67 1475
9713.60 1540
9714.53 1555
9715.45 1550
9716.38 1504
9717.31 1547
9718.24 1542
9719.17 1518
9720.10 1446
9721.03 1441
9721.96 1441
9722.89 1411
9723.82 1328
9724.75 1298
9725.68 1288
9726.61 1252
9727.54 1241
9728.47 1193
9729.40 1199
9730.33 1232
9731.26 1185
9732.20 1198
9733.13 1197
9734.06 1183
9734.99 1203
9735.92 1184
9736.85 1174
9737.78 1131
9738.71 1132
9739.64 1136
9740.57 1125
9741.50 1128
9742.43 1088
9743.36 1049
9744.29 1087
9745.23 1063
9746.16 1062
9747.09 1051
9748.02 1016
9748.95 1058
9749.88 1047
9750.81 1031
9751.74 1000
9752.68 1021
9753.61 1008
9754.54 1022
9755.47 981
9756.40 994
9757.33 1010
9758.27 1027
9759.20 998
9760.13 975
9761.06 1000
9761.99 985
9762.92 1037
9763.86 1011
9764.79 996
9765.72 990
9766.65 1021
9767.58 1006
9768.52 994
9769.45 976
9770.38 971
9771.31 1030
9772.25 999
9773.18 997
9774.11 989
9775.04 1005
9775.98 995
9776.91 1022
9777.84 1000
9778.77 1010
9779.71 1011
9780.64 1044
9781.57 1037
9782.50 1048
9783.44 1029
9784.37 1045
9785.30 1069
9786.24 1061
9787.17 1056
9788.10 1035
9789.03 1015
9789.97 1038
9790.90 1025
9791.83 1028
9792.77 1019
9793.70 1018
9794.63 1044
9795.57 1035
9796.50 1031
9797.43 1029
9798.37 1068
9799.30 1074
9800.24 1074
9801.17 1085
9802.10 1079
9803.04 1048
9803.97 1015
9804.90 994
9805.84 1000
9806.77 1009
9807.71 994
9808.64 977
9809.57 957
9810.51 944
9811.44 929
9812.38 919
9813.31 882
9814.25 920
9815.18 884
9816.11 905
9817.05 872
9817.98 873
9818.92 906
9819.85 854
9820.79 845
9821.72 808
9822.66 844
9823.59 852
9824.53 873
9825.46 816
9826.40 870
9827.33 850
9828.27 843
9829.20 851
9830.14 866
9831.07 841
9832.01 839
9832.94 868
9833.88 840
9834.81 843
9835.75 862
9836.68 868
9837.62 860
9838.55 835
9839.49 813
9840.43 834
9841.36 833
9842.30 848
9843.23 818
9844.17 839
9845.10 833
9846.04 827
9846.98 854
9847.91 833
9848.85 810
9849.78 818
9850.72 839
9851.66 840
9852.59 825
9853.53 812
9854.46 830
9855.40 820
9856.34 778
9857.27 828
9858.21 806
9859.15 859
9860.08 828
9861.02 826
9861.96 802
9862.89 787
9863.83 803
9864.77 814
9865.70 809
9866.64 791
9867.58 774
9868.51 838
9869.45 810
9870.39 794
9871.32 820
9872.26 804
9873.20 821
9874.14 823
9875.07 783
9876.01 802
9876.95 817
9877.89 789
9878.82 832
9879.76 806
9880.70 824
9881.64 815
9882.57 847
9883.51 808
9884.45 804
9885.39 784
9886.32 783
9887.26 840
9888.20 813
9889.14 783
9890.08 795
9891.01 817
9891.95 804
9892.89 778
9893.83 762
9894.77 766
9895.70 805
9896.64 807
9897.58 762
9898.52 786
9899.46 796
9900.40 821
9901.33 800
9902.27 807
9903.21 823
9904.15 829
9905.09 814
9906.03 814
9906.97 798
9907.90 792
9908.84 791
9909.78 821
9910.72 842
9911.66 775
9912.60 811
9913.54 806
9914.48 812
9915.42 846
9916.36 804
9917.29 823
9918.23 837
9919.17 844
9920.11 888
9921.05 885
9921.99 898
9922.93 937
9923.87 986
9924.81 1003
9925.75 1013
9926.69 980
9927.63 1007
9928.57 1086
9929.51 1014
9930.45 979
9931.39 1002
9932.33 992
9933.27 961
9934.21 870
9935.15 834
9936.09 848
9937.03 855
9937.97 879
9938.91 835
9939.85 793
9940.79 803
9941.73 821
9942.67 817
9943.61 799
9944.55 792
9945.49 814
9946.43 868
9947.37 837
9948.31 836
9949.26 872
9950.20 892
9951.14 913
9952.08 872
9953.02 888
9953.96 861
9954.90 880
9955.84 857
9956.78 836
9957.72 826
9958.67 805
9959.61 821
9960.55 800
9961.49 802
9962.43 768
9963.37 781
9964.31 772
9965.25 721
9966.20 708
9967.14 726
9968.08 755
9969.02 760
9969.96 718
9970.90 729
9971.85 726
9972.79 741
9973.73 708
9974.67 697
9975.61 704
9976.56 743
9977.50 745
9978.44 740
9979.38 754
9980.32 745
9981.27 751
9982.21 737
9983.15 734
9984.09 731
9985.04 753
9985.98 763
9986.92 759
9987.86 740
9988.81 762
9989.75 757
9990.69 734
9991.63 736
9992.58 719
9993.52 753
9994.46 732
9995.41 722
9996.35 709
9997.29 721
9998.24 718
9999.18 706
10000.12 696
10001.06 697
10002.01 679
10002.95 693
10003.89 705
10004.84 690
10005.78 664
10006.72 694
10007.67 699
10008.61 676
10009.56 677
10010.50 648
10011.44 664
10012.39 700
10013.33 682
10014.27 636
10015.22 633
10016.16 660
10017.11 679
10018.05 693
10018.99 653
10019.94 657
10020.88 631
10021.83 655
10022.77 663
10023.71 606
10024.66 630
10025.60 634
10026.55 654
10027.49 656
10028.44 625
10029.38 641
10030.33 645
10031.27 615
10032.22 628
10033.16 625
10034.10 623
10035.05 627
10035.99 626
10036.94 590
10037.88 575
10038.83 601
10039.77 613
10040.72 612
10041.66 633
10042.61 590
10043.55 616
10044.50 610
10045.45 613
10046.39 615
10047.34 600
10048.28 629
10049.23 607
10050.17 589
10051.12 591
10052.06 618
10053.01 599
10053.95 615
10054.90 601
10055.85 588
10056.79 598
10057.74 606
10058.68 585
10059.63 578
10060.58 577
10061.52 579
10062.47 574
10063.41 586
10064.36 573
10065.31 570
10066.25 587
10067.20 579
10068.15 557
10069.09 592
10070.04 581
10070.99 562
10071.93 567
10072.88 570
10073.82 564
10074.77 575
10075.72 570
10076.66 576
10077.61 567
10078.56 575
10079.51 584
10080.45 557
10081.40 557
10082.35 553
10083.29 575
10084.24 548
10085.19 562
10086.13 559
10087.08 554
10088.03 582
10088.98 570
10089.92 557
10090.87 529
10091.82 509
10092.77 530
10093.71 535
10094.66 541
10095.61 542
10096.56 545
10097.50 552
10098.45 575
10099.40 541
10100.35 536
10101.30 548
10102.24 543
10103.19 561
10104.14 555
10105.09 527
10106.04 543
10106.98 557
10107.93 504
10108.88 535
10109.83 541
10110.78 536
10111.73 525
10112.67 562
10113.62 527
10114.57 514
10115.52 534
10116.47 523
10117.42 537
10118.37 506
10119.32 551
10120.26 543
10121.21 536
10122.16 536
10123.11 534
10124.06 554
10125.01 559
10125.96 546
10126.91 537
10127.86 515
10128.81 551
10129.75 529
10130.70 524
10131.65 528
10132.60 546
10133.55 536
10134.50 574
10135.45 547
10136.40 550
10137.35 542
10138.30 591
10139.25 580
10140.20 550
10141.15 540
10142.10 550
10143.05 585
10144.00 578
10144.95 544
10145.90 553
10146.85 577
10147.80 599
10148.75 579
10149.70 557
10150.65 554
10151.60 576
10152.55 581
10153.50 552
10154.45 579
10155.40 576
10156.35 563
10157.30 629
10158.25 598
10159.20 556
10160.15 576
10161.10 582
10162.06 602
10163.01 618
10163.96 600
10164.91 585
10165.86 634
10166.81 646
10167.76 620
10168.71 615
10169.66 620
10170.61 626
10171.57 637
10172.52 624
10173.47 634
10174.42 648
10175.37 667
10176.32 671
10177.27 683
10178.23 658
10179.18 663
10180.13 690
10181.08 704
10182.03 686
10182.98 696
10183.94 717
10184.89 707
10185.84 715
10186.79 740
10187.74 734
10188.70 716
10189.65 721
10190.60 729
10191.55 712
10192.50 725
10193.46 749
10194.41 731
10195.36 741
10196.31 738
10197.27 751
10198.22 775
10199.17 728
10200.12 767
10201.08 784
10202.03 805
10202.98 795
10203.93 807
10204.89 822
10205.84 841
10206.79 881
10207.75 860
10208.70 854
10209.65 841
10210.60 843
10211.56 874
10212.51 845
10213.46 793
10214.42 790
10215.37 778
10216.32 760
10217.28 749
10218.23 732
10219.18 741
10220.14 755
10221.09 735
10222.04 711
10223.00 706
10223.95 715
10224.91 726
10225.86 700
10226.81 706
10227.77 685
10228.72 710
10229.67 730
10230.63 740
10231.58 714
10232.54 738
10233.49 734
10234.44 751
10235.40 748
10236.35 728
10237.31 723
10238.26 755
10239.22 770
10240.17 756
10241.12 706
10242.08 705
10243.03 730
10243.99 726
10244.94 698
10245.90 669
10246.85 679
10247.81 690
10248.76 677
10249.72 674
10250.67 624
10251.63 669
10252.58 652
10253.54 660
10254.49 652
10255.45 632
10256.40 637
10257.36 638
10258.31 615
10259.27 644
10260.22 626
10261.18 650
10262.13 624
10263.09 612
10264.05 605
10265.00 600
10265.96 606
10266.91 634
10267.87 602
10268.82 602
10269.78 586
10270.74 573
10271.69 585
10272.65 569
10273.60 579
10274.56 598
10275.52 569
10276.47 576
10277.43 552
10278.38 560
10279.34 573
10280.30 558
10281.25 553
10282.21 565
10283.17 564
10284.12 564
10285.08 545
10286.04 547
10286.99 532
10287.95 549
10288.91 573
10289.86 561
10290.82 539
10291.78 557
10292.73 553
10293.69 556
10294.65 560
10295.60 554
10296.56 555
10297.52 568
10298.47 568
10299.43 516
10300.39 524
10301.35 538
10302.30 541
10303.26 529
10304.22 548
10305.18 536
10306.13 534
10307.09 520
10308.05 517
10309.01 517
10309.96 515
10310.92 576
10311.88 528
10312.84 511
10313.79 527
10314.75 540
10315.71 528
10316.67 521
10317.63 533
10318.58 555
10319.54 546
10320.50 548
10321.46 498
10322.42 509
10323.38 499
10324.33 510
10325.29 530
10326.25 530
10327.21 516
10328.17 525
10329.13 546
10330.09 544
10331.04 550
10332.00 519
10332.96 532
10333.92 511
10334.88 506
10335.84 527
10336.80 510
10337.76 512
10338.71 512
10339.67 502
10340.63 490
10341.59 489
10342.55 473
10343.51 476
10344.47 480
10345.43 465
10346.39 483
10347.35 478
10348.31 465
10349.27 448
10350.23 489
10351.19 470
10352.15 456
10353.11 437
10354.06 441
10355.02 463
10355.98 457
10356.94 436
10357.90 446
10358.86 438
10359.82 465
10360.78 452
10361.74 451
10362.70 423
10363.66 435
10364.62 448
10365.58 428
10366.55 418
10367.51 453
10368.47 464
10369.43 445
10370.39 425
10371.35 442
10372.31 444
10373.27 466
10374.23 452
10375.19 413
10376.15 444
10377.11 416
10378.07 426
10379.03 426
10379.99 413
10380.96 423
10381.92 435
10382.88 440
10383.84 434
10384.80 399
10385.76 398
10386.72 438
10387.68 438
10388.64 417
10389.61 428
10390.57 438
10391.53 430
10392.49 452
10393.45 402
10394.41 425
10395.38 445
10396.34 426
10397.30 421
10398.26 408
10399.22 437
10400.18 435
10401.15 429
10402.11 414
10403.07 429
10404.03 436
10404.99 451
10405.96 451
10406.92 420
10407.88 416
10408.84 423
10409.80 436
10410.77 414
10411.73 435
10412.69 422
10413.65 426
10414.62 421
10415.58 409
10416.54 407
10417.51 413
10418.47 414
10419.43 408
10420.39 409
10421.36 394
10422.32 422
10423.28 437
10424.24 401
10425.21 414
10426.17 422
10427.13 421
10428.10 434
10429.06 406
10430.02 396
10430.99 390
10431.95 400
10432.91 416
10433.88 371
10434.84 384
10435.80 399
10436.77 399
10437.73 415
10438.69 407
10439.66 384
10440.62 418
10441.59 413
10442.55 405
10443.51 370
10444.48 392
10445.44 417
10446.41 408
10447.37 382
10448.33 356
10449.30 390
10450.26 423
10451.23 406
10452.19 370
10453.15 369
10454.12 423
10455.08 427
10456.05 419
10457.01 379
10457.98 394
10458.94 422
10459.91 400
10460.87 389
10461.84 378
10462.80 415
10463.77 412
10464.73 401
10465.70 396
10466.66 410
10467.62 405
10468.59 399
10469.56 417
10470.52 410
10471.49 398
10472.45 380
10473.42 387
10474.38 413
10475.35 402
10476.31 400
10477.28 423
10478.24 406
10479.21 431
10480.17 417
10481.14 398
10482.10 404
10483.07 399
10484.04 396
10485.00 421
10485.97 435
10486.93 411
10487.90 430
10488.87 439
10489.83 404
10490.80 389
10491.76 390
10492.73 392
10493.70 403
10494.66 398
10495.63 391
10496.60 388
10497.56 398
10498.53 415
10499.49 415
10500.46 405
10501.43 371
10502.39 395
10503.36 400
10504.33 409
10505.29 389
10506.26 391
10507.23 401
10508.19 382
10509.16 392
10510.13 392
10511.10 374
10512.06 386
10513.03 390
10514.00 404
10514.96 394
10515.93 398
10516.90 401
10517.87 402
10518.83 385
10519.80 390
10520.77 384
10521.73 388
10522.70 372
10523.67 399
10524.64 387
10525.61 401
10526.57 398
10527.54 390
10528.51 395
10529.48 381
10530.44 382
10531.41 391
10532.38 432
10533.35 407
10534.32 378
10535.28 405
10536.25 436
10537.22 409
10538.19 407
10539.16 425
10540.13 420
10541.09 398
10542.06 402
10543.03 412
10544.00 372
10544.97 383
10545.94 403
10546.90 394
10547.87 389
10548.84 399
10549.81 409
10550.78 424
10551.75 392
10552.72 388
10553.69 392
10554.66 435
10555.62 383
10556.59 424
10557.56 430
10558.53 413
10559.50 426
10560.47 419
10561.44 442
10562.41 422
10563.38 413
10564.35 423
10565.32 406
10566.29 390
10567.26 411
10568.23 453
10569.20 458
10570.17 410
10571.14 416
10572.10 415
10573.07 428
10574.04 413
10575.01 445
10575.98 430
10576.95 428
10577.92 412
10578.89 439
10579.86 432
10580.84 421
10581.81 431
10582.78 418
10583.75 415
10584.72 413
10585.69 427
10586.66 453
10587.63 461
10588.60 451
10589.57 463
10590.54 462
10591.51 447
10592.48 445
10593.45 441
10594.42 457
10595.39 467
10596.36 462
10597.34 454
10598.31 449
10599.28 469
10600.25 439
10601.22 486
10602.19 470
10603.16 464
10604.13 487
10605.10 497
10606.08 478
10607.05 495
10608.02 503
10608.99 531
10609.96 528
10610.93 528
10611.90 511
10612.88 526
10613.85 498
10614.82 516
10615.79 511
10616.76 508
10617.74 511
10618.71 494
10619.68 480
10620.65 455
10621.62 456
10622.60 467
10623.57 468
10624.54 440
10625.51 463
10626.48 460
10627.46 454
10628.43 434
10629.40 446
10630.37 454
10631.35 456
10632.32 454
10633.29 470
10634.26 449
10635.24 463
10636.21 453
10637.18 462
10638.16 466
10639.13 468
10640.10 489
10641.07 456
10642.05 489
10643.02 465
10643.99 492
10644.97 469
10645.94 478
10646.91 490
10647.89 470
10648.86 452
10649.83 417
10650.81 432
10651.78 455
10652.75 432
10653.73 400
10654.70 461
10655.67 451
10656.65 416
10657.62 398
10658.59 438
10659.57 426
10660.54 439
10661.52 412
10662.49 424
10663.46 414
10664.44 420
10665.41 432
10666.39 420
10667.36 409
10668.33 382
10669.31 437
10670.28 426
10671.26 415
10672.23 406
10673.21 420
10674.18 430
10675.16 435
10676.13 433
10677.10 431
10678.08 439
10679.05 457
10680.03 450
10681.00 424
10681.98 437
10682.95 431
10683.93 467
10684.90 449
10685.88 408
10686.85 436
10687.83 465
10688.80 454
10689.78 446
10690.75 434
10691.73 475
10692.70 422
10693.68 411
10694.66 422
10695.63 440
10696.61 427
10697.58 413
10698.56 417
10699.53 397
10700.51 406
10701.48 397
10702.46 442
10703.44 446
10704.41 425
10705.39 396
10706.36 440
10707.34 451
10708.32 448
10709.29 442
10710.27 421
10711.24 423
10712.22 454
10713.20 443
10714.17 431
10715.15 436
10716.13 421
10717.10 478
10718.08 445
10719.05 434
10720.03 440
10721.01 474
10721.98 469
10722.96 445
10723.94 453
10724.91 442
10725.89 434
10726.87 470
10727.85 449
10728.82 435
10729.80 457
10730.78 467
10731.75 476
10732.73 449
10733.71 454
10734.69 464
10735.66 484
10736.64 448
10737.62 476
10738.59 468
10739.57 481
10740.55 451
10741.53 479
10742.50 506
10743.48 474
10744.46 490
10745.44 502
10746.42 501
10747.39 476
10748.37 481
10749.35 519
10750.33 518
10751.30 483
10752.28 507
10753.26 489
10754.24 505
10755.22 497
10756.20 511
10757.17 531
10758.15 532
10759.13 513
10760.11 547
10761.09 544
10762.07 522
10763.04 564
10764.02 553
10765.00 563
10765.98 545
10766.96 564
10767.94 560
10768.92 547
10769.90 576
10770.87 574
10771.85 561
10772.83 562
10773.81 567
10774.79 555
10775.77 580
10776.75 561
10777.73 572
10778.71 565
10779.69 587
10780.67 572
10781.64 583
10782.62 588
10783.60 585
10784.58 584
10785.56 614
10786.54 580
10787.52 590
10788.50 596
10789.48 593
10790.46 586
10791.44 568
10792.42 581
10793.40 548
10794.38 557
10795.36 542
10796.34 546
10797.32 546
10798.30 539
10799.28 543
10800.26 545
10801.24 520
10802.22 540
10803.20 541
10804.18 531
10805.16 525
10806.14 507
10807.12 508
10808.10 520
10809.09 535
10810.07 505
10811.05 509
10812.03 495
10813.01 477
10813.99 497
10814.97 500
10815.95 493
10816.93 468
10817.91 507
10818.89 495
10819.87 483
10820.86 492
10821.84 513
10822.82 483
10823.80 506
10824.78 522
10825.76 498
10826.74 491
10827.73 468
10828.71 490
10829.69 502
10830.67 490
10831.65 488
10832.63 502
10833.61 481
10834.60 494
10835.58 492
10836.56 522
10837.54 507
10838.52 520
10839.51 529
10840.49 510
10841.47 508
10842.45 497
10843.43 502
10844.42 532
10845.40 504
10846.38 503
10847.36 524
10848.35 533
10849.33 554
10850.31 530
10851.29 518
10852.28 542
10853.26 556
10854.24 539
10855.22 531
10856.21 532
10857.19 558
10858.17 543
10859.16 565
10860.14 542
10861.12 546
10862.10 560
10863.09 560
10864.07 562
10865.05 557
10866.04 569
10867.02 550
10868.00 578
10868.99 567
10869.97 585
10870.95 583
10871.94 578
10872.92 580
10873.90 599
10874.89 565
10875.87 582
10876.86 604
10877.84 586
10878.82 567
10879.81 588
10880.79 601
10881.77 610
10882.76 605
10883.74 616
10884.73 618
10885.71 618
10886.69 619
10887.68 629
10888.66 590
10889.65 576
10890.63 647
10891.62 640
10892.60 630
10893.58 607
10894.57 653
10895.55 654
10896.54 652
10897.52 644
10898.51 628
10899.49 676
10900.48 658
10901.46 634
10902.45 642
10903.43 656
10904.42 693
10905.40 696
10906.39 679
10907.37 660
10908.36 695
10909.34 709
10910.33 694
10911.31 700
10912.30 689
10913.28 711
10914.27 757
10915.25 716
10916.24 722
10917.22 718
10918.21 783
10919.20 766
10920.18 744
10921.17 741
10922.15 758
10923.14 797
10924.12 779
10925.11 762
10926.10 741
10927.08 788
10928.07 815
10929.05 781
10930.04 785
10931.03 794
10932.01 782
10933.00 777
10933.99 812
10934.97 800
10935.96 804
10936.94 806
10937.93 837
10938.92 847
10939.90 886
10940.89 862
10941.88 868
10942.86 885
10943.85 885
10944.84 886
10945.82 903
10946.81 926
10947.80 956
10948.79 943
10949.77 940
10950.76 994
10951.75 1023
10952.73 1021
10953.72 1082
10954.71 1096
10955.69 1099
10956.68 1155
10957.67 1159
10958.66 1162
10959.64 1123
10960.63 1176
10961.62 1184
10962.61 1146
10963.59 1164
10964.58 1129
10965.57 1121
10966.56 1090
10967.55 1057
10968.53 1029
10969.52 1026
10970.51 988
10971.50 996
10972.49 994
10973.47 959
10974.46 963
10975.45 983
10976.44 982
10977.43 1007
10978.41 1023
10979.40 973
10980.39 947
10981.38 976
10982.37 991
10983.36 1031
10984.34 1002
10985.33 1030
10986.32 1027
10987.31 1052
10988.30 1041
10989.29 1083
10990.28 1096
10991.27 1107
10992.25 1146
10993.24 1194
10994.23 1237
10995.22 1279
10996.21 1280
10997.20 1371
10998.19 1400
10999.18 1410
11000.17 1440
11001.16 1457
11002.15 1417
11003.14 1368
11004.12 1382
11005.11 1362
11006.10 1288
11007.09 1267
11008.08 1193
11009.07 1122
11010.06 1103
11011.05 1075
11012.04 1013
11013.03 992
11014.02 943
11015.01 930
11016.00 914
11016.99 888
11017.98 860
11018.97 851
11019.96 851
11020.95 818
11021.94 819
11022.93 820
11023.92 828
11024.91 805
11025.90 778
11026.89 792
11027.88 777
11028.88 749
11029.87 756
11030.86 756
11031.85 725
11032.84 760
11033.83 763
11034.82 776
11035.81 731
11036.80 739
11037.79 753
11038.78 712
11039.77 734
11040.77 716
11041.76 720
11042.75 703
11043.74 671
11044.73 691
11045.72 698
11046.71 702
11047.70 689
11048.70 662
11049.69 666
11050.68 686
11051.67 644
11052.66 693
11053.65 682
11054.65 678
11055.64 701
11056.63 689
11057.62 658
11058.61 679
11059.60 692
11060.60 686
11061.59 650
11062.58 688
11063.57 673
11064.56 698
11065.56 656
11066.55 668
11067.54 683
11068.53 684
11069.53 705
11070.52 682
11071.51 694
11072.50 700
11073.50 683
11074.49 687
11075.48 673
11076.47 670
11077.47 673
11078.46 672
11079.45 666
11080.45 657
11081.44 669
11082.43 680
11083.42 676
11084.42 644
11085.41 650
11086.40 672
11087.40 628
11088.39 643
11089.38 631
11090.38 652
11091.37 647
11092.36 651
11093.36 643
11094.35 626
11095.34 638
11096.34 659
11097.33 662
11098.32 647
11099.32 621
11100.31 640
11101.31 650
11102.30 608
11103.29 606
11104.29 646
11105.28 648
11106.28 624
11107.27 616
11108.26 615
11109.26 588
11110.25 626
11111.25 617
11112.24 610
11113.24 577
11114.23 610
11115.22 642
11116.22 602
11117.21 574
11118.21 595
11119.20 617
11120.20 612
11121.19 579
11122.19 608
11123.18 574
11124.18 584
11125.17 579
11126.17 600
11127.16 614
11128.16 581
11129.15 606
11130.15 595
11131.14 604
11132.14 591
11133.13 583
11134.13 593
11135.12 587
11136.12 575
11137.11 595
11138.11 593
11139.10 592
11140.10 592
11141.09 605
11142.09 604
11143.09 599
11144.08 588
11145.08 572
11146.07 559
11147.07 562
11148.07 585
11149.06 580
11150.06 587
11151.05 586
11152.05 602
11153.05 572
11154.04 588
11155.04 584
11156.03 582
11157.03 569
11158.03 564
11159.02 580
11160.02 605
11161.02 586
11162.01 558
11163.01 604
11164.01 578
11165.00 585
11166.00 580
11167.00 603
11167.99 580
11168.99 577
11169.99 565
11170.98 587
11171.98 624
11172.98 583
11173.97 602
11174.97 604
11175.97 573
11176.97 587
11177.96 624
11178.96 592
11179.96 596
11180.95 597
11181.95 626
11182.95 561
11183.95 565
11184.94 576
11185.94 594
11186.94 605
11187.94 594
11188.94 549
11189.93 608
11190.93 603
11191.93 604
11192.93 607
11193.92 608
11194.92 619
11195.92 634
11196.92 627
11197.92 592
11198.92 589
11199.91 644
11200.91 630
11201.91 652
11202.91 609
11203.91 623
11204.91 665
11205.90 654
11206.90 657
11207.90 665
11208.90 646
11209.90 679
11210.90 640
11211.90 658
11212.89 622
11213.89 631
11214.89 668
11215.89 644
11216.89 601
11217.89 627
11218.89 644
11219.89 628
11220.89 586
11221.89 605
11222.88 609
11223.88 601
11224.88 623
11225.88 618
11226.88 619
11227.88 601
11228.88 601
11229.88 625
11230.88 610
11231.88 621
11232.88 620
11233.88 588
11234.88 593
11235.88 615
11236.88 604
11237.88 626
11238.88 618
11239.88 633
11240.88 619
11241.88 637
11242.88 620
11243.88 659
11244.88 661
11245.88 648
11246.88 636
11247.88 643
11248.88 626
11249.88 628
11250.88 646
11251.88 662
11252.88 661
11253.88 651
11254.88 664
11255.88 639
11256.89 668
11257.89 672
11258.89 650
11259.89 672
11260.89 666
11261.89 645
11262.89 680
11263.89 676
11264.89 642
11265.89 642
11266.90 655
11267.90 642
11268.90 655
11269.90 669
11270.90 678
11271.90 706
11272.90 641
11273.90 658
11274.91 648
11275.91 694
11276.91 670
11277.91 649
11278.91 631
11279.91 643
11280.92 614
11281.92 630
11282.92 610
11283.92 602
11284.92 603
11285.93 571
11286.93 568
11287.93 577
11288.93 573
11289.94 566
11290.94 561
11291.94 535
11292.94 553
11293.94 528
11294.95 523
11295.95 548
11296.95 542
11297.95 510
11298.96 500
11299.96 528
11300.96 522
11301.97 539
11302.97 504
11303.97 544
11304.97 524
11305.98 507
11306.98 519
11307.98 528
11308.99 514
11309.99 530
11310.99 510
11312.00 520
11313.00 516
11314.00 537
11315.01 533
11316.01 508
11317.01 496
11318.02 504
11319.02 532
11320.02 529
11321.03 496
11322.03 518
11323.03 527
11324.04 518
11325.04 518
11326.05 497
11327.05 514
11328.05 497
11329.06 490
11330.06 499
11331.06 502
11332.07 529
11333.07 508
11334.08 496
11335.08 488
11336.09 495
11337.09 520
11338.09 496
11339.10 496
11340.10 478
11341.11 486
11342.11 495
11343.12 485
11344.12 489
11345.13 485
11346.13 513
11347.14 479
11348.14 510
11349.15 463
11350.15 438
11351.16 465
11352.16 494
11353.17 446
11354.17 434
11355.18 436
11356.18 445
11357.19 456
11358.19 441
11359.20 450
11360.20 458
11361.21 457
11362.21 467
11363.22 431
11364.22 452
11365.23 416
11366.23 447
11367.24 446
11368.25 435
11369.25 403
11370.26 436
11371.26 448
11372.27 459
11373.28 395
11374.28 415
11375.29 447
11376.29 434
11377.30 421
11378.31 407
11379.31 392
11380.32 429
11381.32 455
11382.33 429
11383.34 409
11384.34 410
11385.35 424
11386.36 422
11387.36 432
11388.37 421
11389.38 434
11390.38 441
11391.39 439
11392.40 412
11393.40 405
11394.41 435
11395.42 410
11396.42 404
11397.43 409
11398.44 412
11399.44 401
11400.45 428
11401.46 422
11402.47 414
11403.47 406
11404.48 420
11405.49 416
11406.50 417
11407.50 380
11408.51 411
11409.52 399
11410.53 414
11411.53 393
11412.54 402
11413.55 397
11414.56 408
11415.56 429
11416.57 388
11417.58 404
11418.59 404
11419.60 426
11420.60 402
11421.61 401
11422.62 410
11423.63 424
11424.64 415
11425.64 395
11426.65 407
11427.66 402
11428.67 401
11429.68 397
11430.69 401
11431.70 391
11432.70 399
11433.71 396
11434.72 423
11435.73 417
11436.74 386
11437.75 376
11438.76 414
11439.76 420
11440.77 394
11441.78 400
11442.79 409
11443.80 401
11444.81 385
11445.82 385
11446.83 402
11447.84 399
11448.85 388
11449.86 399
11450.87 404
11451.87 375
11452.88 391
11453.89 381
11454.90 403
11455.91 393
11456.92 399
11457.93 399
11458.94 398
11459.95 373
11460.96 389
11461.97 372
11462.98 389
11463.99 388
11465.00 397
11466.01 391
11467.02 368
11468.03 374
11469.04 379
11470.05 362
11471.06 360
11472.07 381
11473.08 386
11474.09 379
11475.10 379
11476.11 378
11477.12 398
11478.13 375
11479.15 386
11480.16 387
11481.17 397
11482.18 369
11483.19 369
11484.20 389
11485.21 375
11486.22 363
11487.23 383
11488.24 364
11489.25 367
11490.26 364
11491.28 380
11492.29 393
11493.30 369
11494.31 381
11495.32 410
11496.33 403
11497.34 373
11498.36 394
11499.37 406
11500.38 382
11501.39 371
11502.40 370
11503.41 380
11504.42 379
11505.44 387
11506.45 382
11507.46 380
11508.47 357
11509.48 394
11510.50 368
11511.51 376
11512.52 378
11513.53 394
11514.54 413
11515.56 381
11516.57 394
11517.58 405
11518.59 404
11519.61 387
11520.62 371
11521.63 410
11522.64 409
11523.66 384
11524.67 395
11525.68 404
11526.69 428
11527.71 408
11528.72 432
11529.73 423
11530.75 442
11531.76 454
11532.77 433
11533.78 477
11534.80 458
11535.81 469
11536.82 483
11537.84 498
11538.85 491
11539.86 465
11540.88 481
11541.89 500
11542.90 460
11543.92 493
11544.93 458
11545.94 453
11546.96 451
11547.97 426
11548.98 421
11550.00 444
11551.01 421
11552.03 431
11553.04 396
11554.05 378
11555.07 417
11556.08 381
11557.10 369
11558.11 375
11559.12 361
11560.14 380
11561.15 370
11562.17 391
11563.18 380
11564.20 367
11565.21 371
11566.22 376
11567.24 374
11568.25 364
11569.27 381
11570.28 385
11571.30 343
11572.31 353
11573.33 366
11574.34 340
11575.36 357
11576.37 335
11577.39 357
11578.40 346
11579.42 368
11580.43 371
11581.45 369
11582.46 369
11583.48 353
11584.49 344
11585.51 370
11586.52 349
11587.54 337
11588.55 340
11589.57 351
11590.58 345
11591.60 337
11592.61 357
11593.63 373
11594.65 377
11595.66 368
11596.68 369
11597.69 356
11598.71 345
11599.73 377
11600.74 389
11601.76 355
11602.77 364
11603.79 403
11604.81 383
11605.82 340
11606.84 347
11607.85 365
11608.87 355
11609.89 366
11610.90 351
11611.92 373
11612.94 364
11613.95 348
11614.97 379
11615.99 392
11617.00 350
11618.02 370
11619.04 345
11620.05 355
11621.07 332
11622.09 360
11623.10 376
11624.12 354
11625.14 343
11626.15 358
11627.17 344
11628.19 335
11629.21 366
11630.22 346
11631.24 343
11632.26 342
11633.28 332
11634.29 336
11635.31 337
11636.33 359
11637.34 364
11638.36 358
11639.38 366
11640.40 347
11641.42 362
11642.43 342
11643.45 362
11644.47 326
11645.49 338
11646.50 351
11647.52 332
11648.54 355
11649.56 340
11650.58 336
11651.60 337
11652.61 351
11653.63 351
11654.65 343
11655.67 333
11656.69 353
11657.71 339
11658.72 360
11659.74 343
11660.76 353
11661.78 350
11662.80 347
11663.82 336
11664.84 335
11665.85 375
11666.87 351
11667.89 342
11668.91 351
11669.93 352
11670.95 372
11671.97 365
11672.99 338
11674.01 355
11675.03 341
11676.05 345
11677.06 364
11678.08 362
11679.10 365
11680.12 346
11681.14 377
11682.16 354
11683.18 343
11684.20 362
11685.22 339
11686.24 355
11687.26 371
11688.28 373
11689.30 362
11690.32 355
11691.34 354
11692.36 359
11693.38 346
11694.40 354
11695.42 355
11696.44 331
11697.46 360
11698.48 345
11699.50 368
11700.52 345
11701.54 369
11702.56 386
11703.58 357
11704.60 350
11705.62 352
11706.64 366
11707.66 362
11708.68 350
11709.71 341
11710.73 358
11711.75 374
11712.77 372
11713.79 342
11714.81 340
11715.83 340
11716.85 380
11717.87 373
11718.89 350
11719.91 368
11720.94 384
11721.96 349
11722.98 375
11724.00 362
11725.02 396
11726.04 363
11727.06 383
11728.09 374
11729.11 347
11730.13 366
11731.15 364
11732.17 371
11733.19 354
11734.22 364
11735.24 379
11736.26 391
11737.28 377
11738.30 360
11739.33 364
11740.35 361
11741.37 385
11742.39 375
11743.41 385
11744.44 375
11745.46 403
11746.48 385
11747.50 382
11748.53 388
11749.55 378
11750.57 358
11751.59 414
11752.62 381
11753.64 395
11754.66 398
11755.68 399
11756.71 376
11757.73 389
11758.75 395
11759.77 391
11760.80 387
11761.82 418
11762.84 385
11763.87 424
11764.89 411
11765.91 406
11766.94 407
11767.96 408
11768.98 411
11770.01 417
11771.03 417
11772.05 426
11773.08 416
11774.10 428
11775.12 440
11776.15 423
11777.17 418
11778.19 429
11779.22 441
11780.24 422
11781.27 439
11782.29 426
11783.31 465
11784.34 449
11785.36 441
11786.39 462
11787.41 455
11788.43 439
11789.46 443
11790.48 474
11791.51 448
11792.53 479
11793.56 459
11794.58 472
11795.60 458
11796.63 446
11797.65 446
11798.68 468
11799.70 469
11800.73 461
11801.75 453
11802.78 464
11803.80 491
11804.83 480
11805.85 487
11806.88 478
11807.90 471
11808.93 458
11809.95 467
11810.98 457
11812.00 479
11813.03 473
11814.05 474
11815.08 481
11816.10 481
11817.13 494
11818.15 499
11819.18 490
11820.20 477
11821.23 471
11822.26 477
11823.28 514
11824.31 492
11825.33 495
11826.36 480
11827.38 497
11828.41 500
11829.44 510
11830.46 513
11831.49 530
11832.51 518
11833.54 531
11834.57 521
11835.59 518
11836.62 536
11837.65 518
11838.67 547
11839.70 540
11840.72 547
11841.75 517
11842.78 513
11843.80 552
11844.83 567
11845.86 519
11846.88 553
11847.91 591
11848.94 565
11849.96 571
11850.99 589
11852.02 600
11853.05 602
11854.07 622
11855.10 612
11856.13 626
11857.15 597
11858.18 636
11859.21 651
11860.24 637
11861.26 617
11862.29 632
11863.32 656
11864.34 657
11865.37 637
11866.40 650
11867.43 654
11868.46 663
11869.48 676
11870.51 653
11871.54 652
11872.57 683
11873.59 681
11874.62 680
11875.65 679
11876.68 688
11877.71 721
11878.73 736
11879.76 740
11880.79 705
11881.82 750
11882.85 771
11883.87 773
11884.90 774
11885.93 758
11886.96 787
11887.99 781
11889.02 803
11890.05 812
11891.07 841
11892.10 845
11893.13 864
11894.16 870
11895.19 872
11896.22 908
11897.25 967
11898.28 941
11899.30 934
11900.33 973
11901.36 985
11902.39 1039
11903.42 1043
11904.45 1035
11905.48 1026
11906.51 1085
11907.54 1065
11908.57 1041
11909.60 1027
11910.63 1015
11911.66 1006
11912.69 977
11913.71 964
11914.74 946
11915.77 931
11916.80 959
11917.83 940
11918.86 915
11919.89 965
11920.92 956
11921.95 981
11922.98 990
11924.01 1004
11925.04 1045
11926.07 1038
11927.10 1059
11928.13 1098
11929.16 1126
11930.19 1134
11931.22 1110
11932.25 1111
11933.29 1095
11934.32 1099
11935.35 1097
11936.38 1072
11937.41 1064
11938.44 1000
11939.47 974
11940.50 967
11941.53 922
11942.56 856
11943.59 893
11944.62 864
11945.65 829
11946.69 859
11947.72 824
11948.75 795
11949.78 776
11950.81 791
11951.84 808
11952.87 813
11953.90 768
11954.93 761
11955.97 749
11957.00 767
11958.03 766
11959.06 778
11960.09 753
11961.12 774
11962.16 775
11963.19 760
11964.22 747
11965.25 747
11966.28 735
11967.31 773
11968.35 778
11969.38 757
11970.41 774
11971.44 769
11972.47 767
11973.51 757
11974.54 775
11975.57 780
11976.60 769
11977.64 769
11978.67 795
11979.70 774
11980.73 768
11981.77 765
11982.80 775
11983.83 779
11984.86 781
11985.90 806
11986.93 798
11987.96 818
11988.99 805
11990.03 827
11991.06 822
11992.09 834
11993.13 837
11994.16 815
11995.19 835
11996.23 840
11997.26 840
11998.29 817
11999.33 842
12000.36 864
12001.39 857
12002.43 867
12003.46 855
12004.49 873
12005.53 882
12006.56 859
12007.59 888
12008.63 911
12009.66 885
12010.69 885
12011.73 905
12012.76 955
12013.80 957
12014.83 937
12015.86 905
12016.90 935
12017.93 943
12018.97 986
12020.00 970
12021.03 983
12022.07 979
12023.10 989
12024.14 980
12025.17 971
12026.21 961
12027.24 982
12028.28 986
12029.31 979
12030.34 977
12031.38 1001
12032.41 1028
12033.45 999
12034.48 993
12035.52 971
12036.55 978
12037.59 970
12038.62 957
12039.66 997
12040.69 1010
12041.73 999
12042.76 989
12043.80 1019
12044.83 1014
12045.87 1015
12046.90 1024
12047.94 1028
12048.98 1027
12050.01 1043
12051.05 1024
12052.08 1071
12053.12 1054
12054.15 1095
12055.19 1075
12056.22 1092
12057.26 1079
12058.30 1072
12059.33 1050
12060.37 1044
12061.40 1032
12062.44 1021
12063.48 1042
12064.51 1004
12065.55 988
12066.58 960
12067.62 961
12068.66 932
12069.69 929
12070.73 912
12071.77 888
12072.80 912
12073.84 907
12074.88 923
12075.91 905
12076.95 876
12077.99 836
12079.02 849
12080.06 843
12081.10 867
12082.13 833
12083.17 857
12084.21 867
12085.24 876
12086.28 820
12087.32 851
12088.35 855
12089.39 880
12090.43 860
12091.47 882
12092.50 886
12093.54 875
12094.58 909
12095.62 908
12096.65 889
12097.69 913
12098.73 928
12099.77 924
12100.80 932
12101.84 924
12102.88 944
12103.92 894
12104.95 892
12105.99 919
12107.03 901
12108.07 824
12109.11 839
12110.14 880
12111.18 838
12112.22 860
12113.26 771
12114.30 780
12115.34 774
12116.37 761
12117.41 721
12118.45 743
12119.49 713
12120.53 698
12121.57 708
12122.60 693
12123.64 646
12124.68 654
12125.72 677
12126.76 660
12127.80 651
12128.84 646
12129.88 694
12130.91 676
12131.95 658
12132.99 652
12134.03 647
12135.07 670
12136.11 678
12137.15 665
12138.19 637
12139.23 659
12140.27 665
12141.31 667
12142.35 621
12143.39 618
12144.43 658
12145.46 662
12146.50 605
12147.54 624
12148.58 603
12149.62 594
12150.66 613
12151.70 617
12152.74 596
12153.78 591
12154.82 598
12155.86 612
12156.90 602
12157.94 609
12158.98 602
12160.02 616
12161.06 608
12162.10 568
12163.14 582
12164.18 577
12165.23 588
12166.27 569
12167.31 575
12168.35 575
12169.39 598
12170.43 584
12171.47 577
12172.51 582
12173.55 570
12174.59 568
12175.63 563
12176.67 591
12177.71 547
12178.75 568
12179.80 574
12180.84 573
12181.88 516
12182.92 547
12183.96 536
12185.00 554
12186.04 561
12187.08 543
12188.13 509
12189.17 535
12190.21 551
12191.25 556
12192.29 538
12193.33 515
12194.37 537
12195.42 531
12196.46 529
12197.50 510
12198.54 501
12199.58 528
12200.63 537
12201.67 517
12202.71 533
12203.75 506
12204.79 504
12205.84 508
12206.88 518
12207.92 540
12208.96 517
12210.01 515
12211.05 512
12212.09 510
12213.13 487
12214.17 499
12215.22 491
12216.26 510
12217.30 502
12218.35 494
12219.39 505
12220.43 500
12221.47 481
12222.52 481
12223.56 478
12224.60 476
12225.65 479
12226.69 468
12227.73 477
12228.77 483
12229.82 498
12230.86 501
12231.90 462
12232.95 463
12233.99 473
12235.03 462
12236.08 465
12237.12 485
12238.16 482
12239.21 451
12240.25 462
12241.30 450
12242.34 466
12243.38 465
12244.43 457
12245.47 455
12246.51 468
12247.56 452
12248.60 438
12249.65 429
12250.69 438
12251.73 468
12252.78 441
12253.82 446
12254.87 435
12255.91 415
12256.96 436
12258.00 443
12259.04 422
12260.09 425
12261.13 432
12262.18 438
12263.22 438
12264.27 414
12265.31 418
12266.36 402
12267.40 402
12268.45 395
12269.49 416
12270.54 398
12271.58 374
12272.63 410
12273.67 409
12274.72 381
12275.76 379
12276.81 390
12277.85 384
12278.90 421
12279.94 389
12280.99 385
12282.03 412
12283.08 395
12284.12 375
12285.17 399
12286.22 372
12287.26 388
12288.31 382
12289.35 356
12290.40 373
12291.44 371
12292.49 401
12293.54 382
12294.58 370
12295.63 370
12296.67 381
12297.72 389
12298.77 365
12299.81 380
12300.86 377
12301.90 394
12302.95 395
12304.00 363
12305.04 359
12306.09 384
12307.14 387
12308.18 373
12309.23 362
12310.28 379
12311.32 381
12312.37 351
12313.42 355
12314.46 357
12315.51 358
12316.56 380
12317.60 369
12318.65 345
12319.70 344
12320.74 350
12321.79 367
12322.84 352
12323.89 362
12324.93 368
12325.98 374
12327.03 358
12328.08 354
12329.12 350
12330.17 345
12331.22 372
12332.27 363
12333.31 353
12334.36 342
12335.41 356
12336.46 362
12337.50 357
12338.55 348
12339.60 339
12340.65 339
12341.70 350
12342.74 349
12343.79 332
12344.84 326
12345.89 357
12346.94 349
12347.98 360
12349.03 348
12350.08 346
12351.13 360
12352.18 363
12353.23 346
12354.27 347
12355.32 353
12356.37 381
12357.42 348
12358.47 346
12359.52 372
12360.57 385
12361.61 381
12362.66 370
12363.71 365
12364.76 348
12365.81 379
12366.86 350
12367.91 348
12368.96 355
12370.01 375
12371.06 369
12372.11 345
12373.15 326
12374.20 356
12375.25 388
12376.30 367
12377.35 354
12378.40 346
12379.45 335
12380.50 366
12381.55 358
12382.60 332
12383.65 349
12384.70 348
12385.75 358
12386.80 352
12387.85 335
12388.90 352
12389.95 351
12391.00 355
12392.05 329
12393.10 336
12394.15 369
12395.20 378
12396.25 344
12397.30 336
12398.35 347
12399.40 367
12400.45 362
12401.50 356
12402.55 341
12403.60 333
12404.65 354
12405.70 353
12406.75 351
12407.81 343
12408.86 364
12409.91 378
12410.96 371
12412.01 362
12413.06 359
12414.11 360
12415.16 358
12416.21 353
12417.26 360
12418.32 340
12419.37 351
12420.42 371
12421.47 381
12422.52 349
12423.57 355
12424.62 386
12425.68 378
12426.73 368
12427.78 360
12428.83 374
12429.88 369
12430.93 396
12431.99 380
12433.04 383
12434.09 373
12435.14 348
12436.19 384
12437.24 395
12438.30 363
12439.35 372
12440.40 382
12441.45 375
12442.51 379
12443.56 339
12444.61 376
12445.66 389
12446.71 386
12447.77 383
12448.82 378
12449.87 391
12450.92 361
12451.98 392
12453.03 381
12454.08 387
12455.14 395
12456.19 400
12457.24 418
12458.29 394
12459.35 386
12460.40 419
12461.45 424
12462.51 423
12463.56 403
12464.61 446
12465.67 440
12466.72 452
12467.77 471
12468.83 451
12469.88 447
12470.93 488
12471.99 488
12473.04 488
12474.09 475
12475.15 495
12476.20 487
12477.25 511
12478.31 515
12479.36 526
12480.42 531
12481.47 500
12482.52 483
12483.58 497
12484.63 482
12485.69 479
12486.74 482
12487.79 466
12488.85 433
12489.90 439
12490.96 440
12492.01 438
12493.06 424
12494.12 431
12495.17 436
12496.23 437
12497.28 429
12498.34 413
12499.39 426
12500.45 408
12501.50 418
12502.56 415
12503.61 419
12504.67 413
12505.72 427
12506.78 404
12507.83 417
12508.89 426
12509.94 437
12511.00 427
12512.05 410
12513.11 417
12514.16 414
12515.22 421
12516.27 412
12517.33 431
12518.38 455
12519.44 420
12520.49 401
12521.55 400
12522.60 436
12523.66 393
12524.72 404
12525.77 439
12526.83 449
12527.88 409
12528.94 437
12530.00 416
12531.05 432
12532.11 422
12533.16 450
12534.22 422
12535.28 432
12536.33 435
12537.39 459
12538.44 460
12539.50 439
12540.56 427
12541.61 482
12542.67 484
12543.73 472
12544.78 457
12545.84 497
12546.90 540
12547.95 536
12549.01 509
12550.07 512
12551.12 510
12552.18 542
12553.24 502
12554.29 528
12555.35 516
12556.41 524
12557.47 528
12558.52 502
12559.58 495
12560.64 461
12561.69 458
12562.75 483
12563.81 451
12564.87 439
12565.92 429
12566.98 432
12568.04 437
12569.10 415
12570.15 393
12571.21 410
12572.27 444
12573.33 455
12574.38 430
12575.44 389
12576.50 391
12577.56 417
12578.62 420
12579.67 421
12580.73 407
12581.79 429
12582.85 434
12583.91 404
12584.96 403
12586.02 412
12587.08 423
12588.14 420
12589.20 399
12590.26 412
12591.32 444
12592.37 400
12593.43 392
12594.49 440
12595.55 399
12596.61 393
12597.67 421
12598.73 393
12599.78 411
12600.84 393
12601.90 395
12602.96 401
12604.02 402
12605.08 407
12606.14 410
12607.20 391
12608.26 391
12609.32 420
12610.38 398
12611.44 411
12612.49 412
12613.55 402
12614.61 403
12615.67 405
12616.73 404
12617.79 427
12618.85 431
12619.91 431
12620.97 424
12622.03 414
12623.09 403
12624.15 439
12625.21 424
12626.27 433
12627.33 432
12628.39 454
12629.45 475
12630.51 436
12631.57 438
12632.63 447
12633.69 439
12634.75 422
12635.81 399
12636.87 425
12637.93 434
12638.99 408
12640.05 383
12641.12 387
12642.18 404
12643.24 416
12644.30 388
12645.36 426
12646.42 410
12647.48 413
12648.54 394
12649.60 388
12650.66 389
12651.72 422
12652.78 407
12653.85 392
12654.91 397
12655.97 379
12657.03 399
12658.09 432
12659.15 380
12660.21 381
12661.28 388
12662.34 363
12663.40 378
12664.46 376
12665.52 380
12666.58 386
12667.64 378
12668.71 395
12669.77 380
12670.83 372
12671.89 403
12672.95 379
12674.02 398
12675.08 403
12676.14 357
12677.20 397
12678.26 339
12679.33 378
12680.39 374
12681.45 408
12682.51 384
12683.58 381
12684.64 376
12685.70 364
12686.76 375
12687.83 375
12688.89 372
12689.95 386
12691.01 389
12692.08 364
12693.14 371
12694.20 363
12695.27 361
12696.33 370
12697.39 361
12698.45 355
12699.52 381
12700.58 382
12701.64 419
12702.71 377
12703.77 388
12704.83 391
12705.90 377
12706.96 383
12708.02 370
12709.09 382
12710.15 374
12711.21 389
12712.28 359
12713.34 403
12714.40 406
12715.47 401
12716.53 397
12717.60 387
12718.66 391
12719.72 395
12720.79 396
12721.85 376
12722.92 361
12723.98 369
12725.04 397
12726.11 378
12727.17 362
12728.24 355
12729.30 398
12730.37 385
12731.43 347
12732.49 374
12733.56 422
12734.62 387
12735.69 359
12736.75 406
12737.82 392
12738.88 380
12739.95 387
12741.01 394
12742.08 366
12743.14 371
12744.21 381
12745.27 394
12746.34 384
12747.40 359
12748.47 383
12749.53 387
12750.60 354
12751.66 368
12752.73 364
12753.79 373
12754.86 356
12755.92 372
12756.99 377
12758.05 372
12759.12 376
12760.18 408
12761.25 390
12762.32 405
12763.38 389
12764.45 355
12765.51 360
12766.58 355
12767.65 353
12768.71 382
12769.78 359
12770.84 351
12771.91 342
12772.98 363
12774.04 347
12775.11 341
12776.17 350
12777.24 359
12778.31 332
12779.37 356
12780.44 344
12781.51 341
12782.57 343
12783.64 345
12784.71 369
12785.77 360
12786.84 331
12787.91 354
12788.97 353
12790.04 346
12791.11 354
12792.17 343
12793.24 357
12794.31 353
12795.37 335
12796.44 339
12797.51 350
12798.58 319
12799.64 339
12800.71 353
12801.78 332
12802.85 342
12803.91 335
12804.98 337
12806.05 366
12807.12 334
12808.18 331
12809.25 371
12810.32 370
12811.39 343
12812.45 343
12813.52 362
12814.59 363
12815.66 380
12816.73 377
12817.79 365
12818.86 350
12819.93 365
12821.00 360
12822.07 361
12823.13 369
12824.20 392
12825.27 366
12826.34 384
12827.41 368
12828.48 369
12829.54 376
12830.61 351
12831.68 381
12832.75 351
12833.82 359
12834.89 353
12835.96 373
12837.02 379
12838.09 330
12839.16 363
12840.23 347
12841.30 333
12842.37 331
12843.44 314
12844.51 343
12845.58 321
12846.65 300
12847.72 303
12848.78 330
12849.85 295
12850.92 310
12851.99 317
12853.06 323
12854.13 304
12855.20 291
12856.27 314
12857.34 309
12858.41 298
12859.48 282
12860.55 304
12861.62 308
12862.69 267
12863.76 309
12864.83 319
12865.90 312
12866.97 285
12868.04 272
12869.11 293
12870.18 279
12871.25 285
12872.32 276
12873.39 301
12874.46 277
12875.53 277
12876.60 290
12877.67 306
12878.74 273
12879.81 275
12880.88 306
12881.95 280
12883.03 252
12884.10 271
12885.17 257
12886.24 270
12887.31 262
12888.38 266
12889.45 263
12890.52 288
12891.59 289
12892.66 283
12893.74 284
12894.81 262
12895.88 287
12896.95 299
12898.02 265
12899.09 248
12900.16 293
12901.23 289
12902.31 287
12903.38 276
12904.45 276
12905.52 282
12906.59 276
12907.66 280
12908.74 272
12909.81 276
12910.88 266
12911.95 267
12913.02 262
12914.10 265
12915.17 261
12916.24 288
12917.31 277
12918.38 268
12919.46 259
12920.53 280
12921.60 276
12922.67 245
12923.75 271
12924.82 268
12925.89 272
12926.96 268
12928.04 249
12929.11 282
12930.18 242
12931.25 254
12932.33 270
12933.40 251
12934.47 260
12935.55 263
12936.62 285
12937.69 246
12938.76 249
12939.84 251
12940.91 256
12941.98 248
12943.06 235
12944.13 255
12945.20 254
12946.28 246
12947.35 231
12948.42 260
12949.50 233
12950.57 252
12951.64 242
12952.72 254
12953.79 244
12954.87 243
12955.94 255
12957.01 261
12958.09 243
12959.16 237
12960.23 242
12961.31 263
12962.38 271
12963.46 243
12964.53 254
12965.60 230
12966.68 234
12967.75 244
12968.83 276
12969.90 243
12970.98 242
12972.05 249
12973.13 246
12974.20 247
12975.27 270
12976.35 263
12977.42 262
12978.50 237
12979.57 243
12980.65 254
12981.72 254
12982.80 244
12983.87 224
12984.95 262
12986.02 242
12987.10 244
12988.17 256
12989.25 253
12990.32 234
12991.40 243
12992.47 249
12993.55 251
12994.62 235
12995.70 252
12996.77 247
12997.85 240
12998.93 242
13000.00 237
13001.08 257
13002.15 222
13003.23 237
13004.30 228
13005.38 243
13006.46 232
13007.53 213
13008.61 240
13009.68 250
13010.76 238
13011.84 237
13012.91 250
13013.99 248
13015.06 246
13016.14 237
13017.22 261
13018.29 243
13019.37 231
13020.45 232
13021.52 234
13022.60 247
13023.68 263
13024.75 227
13025.83 249
13026.91 248
13027.98 251
13029.06 243
13030.14 254
13031.21 244
13032.29 240
13033.37 238
13034.44 227
13035.52 241
13036.60 256
13037.67 255
13038.75 226
13039.83 241
13040.91 230
13041.98 254
13043.06 244
13044.14 241
13045.22 237
13046.29 234
13047.37 258
13048.45 250
13049.53 268
13050.60 244
13051.68 243
13052.76 249
13053.84 255
13054.91 234
13055.99 241
13057.07 226
13058.15 235
13059.23 237
13060.30 235
13061.38 237
13062.46 259
13063.54 258
13064.62 258
13065.70 252
13066.77 251
13067.85 244
13068.93 244
13070.01 242
13071.09 243
13072.17 277
13073.25 250
13074.32 246
13075.40 242
13076.48 262
13077.56 240
13078.64 250
13079.72 242
13080.80 249
13081.88 243
13082.95 230
13084.03 245
13085.11 261
13086.19 246
13087.27 225
13088.35 278
13089.43 251
13090.51 232
13091.59 254
13092.67 250
13093.75 272
13094.83 249
13095.91 246
13096.99 250
13098.07 238
13099.15 248
13100.22 248
13101.30 259
13102.38 242
13103.46 236
13104.54 254
13105.62 258
13106.70 245
13107.78 231
13108.86 273
13109.94 268
13111.02 272
13112.10 245
13113.19 255
13114.27 269
13115.35 260
13116.43 267
13117.51 253
13118.59 249
13119.67 260
13120.75 265
13121.83 248
13122.91 255
13123.99 249
13125.07 253
13126.15 285
13127.23 278
13128.31 267
13129.39 237
13130.48 285
13131.56 283
13132.64 266
13133.72 265
13134.80 264
13135.88 273
13136.96 278
13138.04 262
13139.12 262
13140.21 284
13141.29 275
13142.37 281
13143.45 267
13144.53 242
13145.61 274
13146.70 284
13147.78 278
13148.86 267
13149.94 277
13151.02 286
13152.10 280
13153.19 279
13154.27 267
13155.35 264
13156.43 282
13157.51 291
13158.60 279
13159.68 264
13160.76 290
13161.84 299
13162.93 309
13164.01 265
13165.09 268
13166.17 272
13167.25 265
13168.34 278
13169.42 268
13170.50 258
13171.59 295
13172.67 287
13173.75 271
13174.83 288
13175.92 290
13177.00 305
13178.08 291
13179.17 302
13180.25 276
13181.33 262
13182.41 290
13183.50 308
13184.58 282
13185.66 293
13186.75 266
13187.83 291
13188.91 270
13190.00 301
13191.08 292
13192.16 296
13193.25 325
13194.33 289
13195.42 297
13196.50 306
13197.58 288
13198.67 290
13199.75 303
13200.83 304
13201.92 316
13203.00 301
13204.09 321
13205.17 310
13206.25 304
13207.34 319
13208.42 302
13209.51 310
13210.59 291
13211.68 302
13212.76 303
13213.84 319
13214.93 307
13216.01 292
13217.10 316
13218.18 303
13219.27 313
13220.35 330
13221.44 316
13222.52 337
13223.61 344
13224.69 334
13225.78 324
13226.86 318
13227.95 347
13229.03 327
13230.12 352
13231.20 357
13232.29 329
13233.37 353
13234.46 346
13235.54 326
13236.63 330
13237.71 347
13238.80 342
13239.88 340
13240.97 343
13242.05 326
13243.14 339
13244.23 368
13245.31 335
13246.40 367
13247.48 377
13248.57 368
13249.65 383
13250.74 381
13251.83 359
13252.91 375
13254.00 360
13255.08 374
13256.17 381
13257.26 376
13258.34 371
13259.43 394
13260.52 379
13261.60 385
13262.69 382
13263.77 390
13264.86 391
13265.95 399
13267.03 406
13268.12 380
13269.21 404
13270.29 411
13271.38 412
13272.47 415
13273.55 406
13274.64 415
13275.73 421
13276.82 422
13277.90 409
13278.99 407
13280.08 406
13281.16 426
13282.25 428
13283.34 428
13284.43 408
13285.51 457
13286.60 454
13287.69 468
13288.78 461
13289.86 450
13290.95 441
13292.04 471
13293.13 472
13294.21 479
13295.30 466
13296.39 489
13297.48 497
13298.56 475
13299.65 458
13300.74 498
13301.83 521
13302.92 499
13304.00 507
13305.09 517
13306.18 534
13307.27 525
13308.36 519
13309.45 517
13310.53 507
13311.62 536
13312.71 533
13313.80 514
13314.89 516
13315.98 514
13317.07 539
13318.15 542
13319.24 509
13320.33 551
13321.42 550
13322.51 576
13323.60 565
13324.69 556
13325.78 568
13326.87 558
13327.95 576
13329.04 607
13330.13 573
13331.22 584
13332.31 578
13333.40 568
13334.49 613
13335.58 592
13336.67 627
13337.76 594
13338.85 613
13339.94 599
13341.03 591
13342.12 608
13343.21 627
13344.30 653
13345.39 591
13346.48 607
13347.57 607
13348.66 611
13349.75 601
13350.84 609
13351.93 629
13353.02 637
13354.11 631
13355.20 618
13356.29 586
13357.38 604
13358.47 643
13359.56 657
13360.65 662
13361.74 631
13362.83 625
13363.92 634
13365.01 633
13366.10 629
13367.19 659
13368.28 641
13369.37 678
13370.46 644
13371.55 649
13372.65 602
13373.74 625
13374.83 624
13375.92 608
13377.01 620
13378.10 607
13379.19 594
13380.28 593
13381.37 585
13382.47 566
13383.56 572
13384.65 562
13385.74 549
13386.83 567
13387.92 562
13389.01 550
13390.11 538
13391.20 511
13392.29 569
13393.38 535
13394.47 528
13395.56 565
13396.66 544
13397.75 534
13398.84 534
13399.93 555
13401.02 524
13402.12 531
13403.21 529
13404.30 519
13405.39 514
13406.49 513
13407.58 520
13408.67 504
13409.76 516
13410.86 531
13411.95 573
13413.04 510
13414.13 519
13415.23 524
13416.32 560
13417.41 530
13418.50 519
13419.60 516
13420.69 536
13421.78 530
13422.88 513
13423.97 519
13425.06 527
13426.15 504
13427.25 537
13428.34 508
13429.43 517
13430.53 534
13431.62 533
13432.71 536
13433.81 546
13434.90 542
13435.99 533
13437.09 545
13438.18 534
13439.27 563
13440.37 555
13441.46 582
13442.56 567
13443.65 570
13444.74 547
13445.84 568
13446.93 598
13448.03 583
13449.12 560
13450.21 569
13451.31 610
13452.40 582
13453.50 581
13454.59 578
13455.68 601
13456.78 601
13457.87 602
13458.97 582
13460.06 610
13461.16 608
13462.25 596
13463.35 614
13464.44 603
13465.54 586
13466.63 603
13467.73 617
13468.82 622
13469.91 624
13471.01 593
13472.10 633
13473.20 632
13474.29 626
13475.39 586
13476.48 631
13477.58 627
13478.68 631
13479.77 632
13480.87 648
13481.96 647
13483.06 618
13484.15 636
13485.25 633
13486.34 637
13487.44 645
13488.53 664
13489.63 673
13490.73 648
13491.82 673
13492.92 667
13494.01 657
13495.11 658
13496.21 705
13497.30 693
13498.40 702
13499.49 673
13500.59 681
13501.69 690
13502.78 672
13503.88 681
13504.97 686
13506.07 666
13507.17 660
13508.26 676
13509.36 706
13510.46 676
13511.55 656
13512.65 645
13513.75 634
13514.84 648
13515.94 639
13517.04 615
13518.13 608
13519.23 635
13520.33 619
13521.42 630
13522.52 616
13523.62 620
13524.72 579
13525.81 613
13526.91 611
13528.01 617
13529.10 595
13530.20 608
13531.30 580
13532.40 596
13533.49 604
13534.59 579
13535.69 569
13536.79 557
13537.88 562
13538.98 546
13540.08 581
13541.18 552
13542.28 547
13543.37 523
13544.47 549
13545.57 559
13546.67 548
13547.77 547
13548.86 522
13549.96 545
13551.06 521
13552.16 520
13553.26 507
13554.35 541
13555.45 520
13556.55 549
13557.65 499
13558.75 514
13559.85 519
13560.95 537
13562.04 510
13563.14 509
13564.24 524
13565.34 520
13566.44 532
13567.54 518
13568.64 524
13569.74 509
13570.83 519
13571.93 512
13573.03 510
13574.13 518
13575.23 519
13576.33 501
13577.43 541
13578.53 508
13579.63 485
13580.73 523
13581.83 537
13582.93 511
13584.03 513
13585.13 525
13586.22 504
13587.32 535
13588.42 538
13589.52 556
13590.62 530
13591.72 556
13592.82 523
13593.92 531
13595.02 536
13596.12 531
13597.22 538
13598.32 544
13599.42 531
13600.52 519
13601.62 528
13602.72 510
13603.82 533
13604.92 527
13606.03 528
13607.13 536
13608.23 527
13609.33 527
13610.43 570
13611.53 532
13612.63 516
13613.73 565
13614.83 547
13615.93 533
13617.03 555
13618.13 560
13619.23 549
13620.33 548
13621.44 524
13622.54 542
13623.64 543
13624.74 582
13625.84 533
13626.94 562
13628.04 559
13629.14 561
13630.25 558
13631.35 549
13632.45 553
13633.55 545
13634.65 560
13635.75 549
13636.85 560
13637.96 555
13639.06 564
13640.16 547
13641.26 584
13642.36 552
13643.47 554
13644.57 550
13645.67 522
13646.77 545
13647.87 555
13648.98 520
13650.08 539
13651.18 536
13652.28 548
13653.38 539
13654.49 518
13655.59 543
13656.69 538
13657.79 572
13658.90 559
13660.00 541
13661.10 518
13662.20 569
13663.31 541
13664.41 530
13665.51 528
13666.62 543
13667.72 552
13668.82 543
13669.92 533
13671.03 525
13672.13 557
13673.23 542
13674.34 534
13675.44 514
13676.54 509
13677.65 532
13678.75 560
13679.85 546
13680.96 529
13682.06 524
13683.16 536
13684.27 545
13685.37 518
13686.48 535
13687.58 554
13688.68 556
13689.79 541
13690.89 545
13691.99 532
13693.10 526
13694.20 537
13695.31 554
13696.41 567
13697.51 551
13698.62 531
13699.72 579
13700.83 551
13701.93 571
13703.04 563
13704.14 589
13705.24 564
13706.35 554
13707.45 597
13708.56 582
13709.66 594
13710.77 577
13711.87 595
13712.98 575
13714.08 607
13715.19 616
13716.29 604
13717.40 605
13718.50 612
13719.61 603
13720.71 648
13721.82 628
13722.92 632
13724.03 656
13725.13 642
13726.24 638
13727.34 604
13728.45 635
13729.55 647
13730.66 652
13731.76 659
13732.87 679
13733.97 673
13735.08 678
13736.19 685
13737.29 681
13738.40 705
13739.50 686
13740.61 707
13741.72 712
13742.82 752
13743.93 712
13745.03 745
13746.14 781
13747.25 774
13748.35 801
13749.46 813
13750.56 821
13751.67 826
13752.78 805
13753.88 829
13754.99 863
13756.10 882
13757.20 889
13758.31 865
13759.42 906
13760.52 882
13761.63 916
13762.74 915
13763.84 961
13764.95 939
13766.06 929
13767.16 956
13768.27 943
13769.38 925
13770.48 917
13771.59 914
13772.70 870
13773.81 902
13774.91 868
13776.02 841
13777.13 856
13778.23 800
13779.34 772
13780.45 750
13781.56 734
13782.66 743
13783.77 761
13784.88 724
13785.99 733
13787.09 692
13788.20 668
13789.31 692
13790.42 691
13791.53 645
13792.63 635
13793.74 616
13794.85 655
13795.96 635
13797.07 610
13798.17 557
13799.28 610
13800.39 600
13801.50 575
13802.61 566
13803.72 551
13804.82 585
13805.93 568
13807.04 560
13808.15 519
13809.26 544
13810.37 534
13811.48 543
13812.58 509
13813.69 519
13814.80 504
13815.91 540
13817.02 524
13818.13 515
13819.24 504
13820.35 490
13821.46 514
13822.57 515
13823.67 510
13824.78 496
13825.89 497
13827.00 516
13828.11 511
13829.22 479
13830.33 481
13831.44 485
13832.55 514
13833.66 518
13834.77 522
13835.88 520
13836.99 500
13838.10 514
13839.21 513
13840.32 518
13841.43 492
13842.54 497
13843.65 536
13844.76 541
13845.87 510
13846.98 511
13848.09 505
13849.20 531
13850.31 521
13851.42 540
13852.53 528
13853.64 548
13854.75 530
13855.86 512
13856.97 533
13858.08 513
13859.19 533
13860.30 532
13861.41 482
13862.52 483
13863.63 515
13864.75 519
13865.86 509
13866.97 498
13868.08 506
13869.19 526
13870.30 511
13871.41 521
13872.52 524
13873.63 529
13874.75 490
13875.86 540
13876.97 528
13878.08 512
13879.19 522
13880.30 553
13881.41 541
13882.53 527
13883.64 526
13884.75 563
13885.86 532
13886.97 540
13888.08 535
13889.20 541
13890.31 535
13891.42 531
13892.53 520
13893.64 519
13894.76 533
13895.87 528
13896.98 556
13898.09 504
13899.20 505
13900.32 528
13901.43 554
13902.54 529
13903.65 531
13904.77 517
13905.88 539
13906.99 508
13908.10 490
13909.22 499
13910.33 509
13911.44 515
13912.55 489
13913.67 492
13914.78 496
13915.89 485
13917.01 481
13918.12 479
13919.23 469
13920.34 491
13921.46 459
13922.57 488
13923.68 483
13924.80 474
13925.91 470
13927.02 463
13928.14 471
13929.25 443
13930.36 479
13931.48 458
13932.59 484
13933.70 469
13934.82 481
13935.93 486
13937.05 477
13938.16 465
13939.27 470
13940.39 458
13941.50 472
13942.62 432
13943.73 442
13944.84 474
13945.96 472
13947.07 468
13948.19 421
13949.30 426
13950.41 466
13951.53 482
13952.64 442
13953.76 439
13954.87 447
13955.99 435
13957.10 459
13958.22 430
13959.33 449
13960.44 461
13961.56 452
13962.67 431
13963.79 474
13964.90 431
13966.02 432
13967.13 454
13968.25 462
13969.36 429
13970.48 457
13971.59 443
13972.71 445
13973.82 440
13974.94 430
13976.05 458
13977.17 451
13978.29 427
13979.40 442
13980.52 434
13981.63 442
13982.75 438
13983.86 450
13984.98 438
13986.09 425
13987.21 446
13988.33 456
13989.44 476
13990.56 430
13991.67 453
13992.79 461
13993.91 457
13995.02 466
13996.14 431
13997.25 449
13998.37 462
13999.49 481
14000.60 467
14001.72 442
14002.84 461
14003.95 497
14005.07 493
14006.18 463
14007.30 434
14008.42 458
14009.53 478
14010.65 452
14011.77 467
14012.88 487
14014.00 483
14015.12 465
14016.23 463
14017.35 453
14018.47 458
14019.59 469
14020.70 488
14021.82 480
14022.94 458
14024.05 464
14025.17 505
14026.29 514
14027.41 457
14028.52 454
14029.64 474
14030.76 498
14031.88 487
14032.99 474
14034.11 494
14035.23 516
14036.35 498
14037.46 518
14038.58 484
14039.70 496
14040.82 500
14041.94 520
14043.05 521
14044.17 496
14045.29 512
14046.41 509
14047.53 529
14048.64 517
14049.76 517
14050.88 550
14052.00 560
14053.12 554
14054.24 571
14055.35 549
14056.47 552
14057.59 555
14058.71 592
14059.83 597
14060.95 567
14062.07 597
14063.19 586
14064.30 587
14065.42 589
14066.54 626
14067.66 638
14068.78 626
14069.90 600
14071.02 616
14072.14 633
14073.26 633
14074.38 645
14075.49 664
14076.61 638
14077.73 655
14078.85 647
14079.97 635
14081.09 638
14082.21 633
14083.33 686
14084.45 701
14085.57 655
14086.69 633
14087.81 690
14088.93 673
14090.05 677
14091.17 645
14092.29 674
14093.41 680
14094.53 655
14095.65 666
14096.77 686
14097.89 664
14099.01 645
14100.13 670
14101.25 653
14102.37 648
14103.49 655
14104.61 660
14105.73 620
14106.85 636
14107.97 618
14109.09 638
14110.21 617
14111.33 595
14112.46 622
14113.58 614
14114.70 575
14115.82 573
14116.94 601
14118.06 596
14119.18 566
14120.30 565
14121.42 581
14122.54 555
14123.66 583
14124.79 576
14125.91 568
14127.03 536
14128.15 533
14129.27 512
14130.39 530
14131.51 535
14132.64 516
14133.76 528
14134.88 534
14136.00 531
14137.12 491
14138.24 520
14139.37 502
14140.49 484
14141.61 491
14142.73 508
14143.85 504
14144.98 493
14146.10 507
14147.22 506
14148.34 506
14149.46 499
14150.59 529
14151.71 486
14152.83 488
14153.95 473
14155.08 513
14156.20 484
14157.32 499
14158.44 518
14159.57 498
14160.69 509
14161.81 476
14162.93 474
14164.06 468
14165.18 459
14166.30 490
14167.43 497
14168.55 488
14169.67 472
14170.79 455
14171.92 518
14173.04 474
14174.16 461
14175.29 445
14176.41 490
14177.53 461
14178.66 471
14179.78 474
14180.90 479
14182.03 469
14183.15 478
14184.27 488
14185.40 441
14186.52 468
14187.65 461
14188.77 483
14189.89 464
14191.02 455
14192.14 465
14193.27 494
14194.39 468
14195.51 447
14196.64 478
14197.76 454
14198.89 455
14200.01 429
14201.13 456
14202.26 445
14203.38 447
14204.51 448
14205.63 460
14206.76 426
14207.88 429
14209.01 431
14210.13 484
14211.25 443
14212.38 411
14213.50 441
14214.63 436
14215.75 430
14216.88 456
14218.00 429
14219.13 424
14220.25 416
14221.38 397
14222.50 428
14223.63 419
14224.75 446
14225.88 437
14227.00 419
14228.13 413
14229.25 417
14230.38 425
14231.51 424
14232.63 425
14233.76 429
14234.88 423
14236.01 427
14237.13 426
14238.26 414
14239.39 429
14240.51 417
14241.64 418
14242.76 408
14243.89 432
14245.01 410
14246.14 413
14247.27 403
14248.39 427
14249.52 376
14250.65 415
14251.77 410
14252.90 398
14254.02 395
14255.15 387
14256.28 391
14257.40 368
14258.53 400
14259.66 393
14260.78 422
14261.91 360
14263.04 381
14264.16 404
14265.29 373
14266.42 366
14267.54 390
14268.67 397
14269.80 388
14270.92 376
14272.05 387
14273.18 389
14274.31 355
14275.43 366
14276.56 402
14277.69 384
14278.82 377
14279.94 377
14281.07 345
14282.20 360
14283.33 350
14284.45 366
14285.58 367
14286.71 346
14287.84 365
14288.96 368
14290.09 372
14291.22 341
14292.35 376
14293.47 379
14294.60 378
14295.73 347
14296.86 349
14297.99 346
14299.11 346
14300.24 343
14301.37 354
14302.50 353
14303.63 328
14304.76 352
14305.88 358
14307.01 346
14308.14 316
14309.27 348
14310.40 356
14311.53 348
14312.66 318
14313.78 320
14314.91 342
14316.04 344
14317.17 338
14318.30 308
14319.43 304
14320.56 324
14321.69 327
14322.82 341
14323.95 322
14325.07 297
14326.20 353
14327.33 331
14328.46 328
14329.59 311
14330.72 371
14331.85 332
14332.98 337
14334.11 285
14335.24 321
14336.37 324
14337.50 327
14338.63 345
14339.76 308
14340.89 310
14342.02 311
14343.15 354
14344.28 306
14345.41 307
14346.54 297
14347.67 312
14348.80 310
14349.93 284
14351.06 295
14352.19 330
14353.32 296
14354.45 299
14355.58 301
14356.71 321
14357.84 301
14358.97 296
14360.10 314
14361.23 306
14362.36 298
14363.49 303
14364.62 322
14365.75 298
14366.88 312
14368.02 291
14369.15 326
14370.28 278
14371.41 286
14372.54 316
14373.67 299
14374.80 305
14375.93 297
14377.06 324
14378.20 307
14379.33 306
14380.46 305
14381.59 318
14382.72 287
14383.85 294
14384.98 317
14386.12 311
14387.25 278
14388.38 278
14389.51 314
14390.64 310
14391.77 301
14392.91 304
14394.04 312
14395.17 313
14396.30 329
14397.43 300
14398.57 288
14399.70 291
14400.83 281
14401.96 286
14403.09 316
14404.23 285
14405.36 295
14406.49 307
14407.62 307
14408.76 303
14409.89 277
14411.02 331
14412.15 294
14413.29 301
14414.42 292
14415.55 315
14416.68 306
14417.82 310
14418.95 305
14420.08 289
14421.22 306
14422.35 290
14423.48 311
14424.62 306
14425.75 312
14426.88 293
14428.01 315
14429.15 321
14430.28 306
14431.41 301
14432.55 303
14433.68 316
14434.81 301
14435.95 305
14437.08 316
14438.22 299
14439.35 315
14440.48 327
14441.62 296
14442.75 317
14443.88 298
14445.02 338
14446.15 305
14447.29 317
14448.42 316
14449.55 338
14450.69 295
14451.82 307
14452.96 318
14454.09 335
14455.23 296
14456.36 320
14457.49 321
14458.63 323
14459.76 308
14460.90 290
14462.03 303
14463.17 303
14464.30 301
14465.44 325
14466.57 326
14467.71 294
14468.84 301
14469.97 312
14471.11 327
14472.24 302
14473.38 303
14474.51 316
14475.65 318
14476.79 286
14477.92 286
14479.06 322
14480.19 304
14481.33 293
14482.46 301
14483.60 305
14484.73 307
14485.87 308
14487.00 310
14488.14 310
14489.27 291
14490.41 320
14491.55 310
14492.68 290
14493.82 281
14494.95 319
14496.09 298
14497.23 301
14498.36 292
14499.50 334
14500.63 317
14501.77 298
14502.91 319
14504.04 303
14505.18 307
14506.31 318
14507.45 297
14508.59 335
14509.72 327
14510.86 301
14512.00 314
14513.13 327
14514.27 290
14515.41 307
14516.54 329
14517.68 322
14518.82 313
14519.95 314
14521.09 341
14522.23 320
14523.36 316
14524.50 305
14525.64 312
14526.78 317
14527.91 300
14529.05 315
14530.19 337
14531.32 342
14532.46 303
14533.60 329
14534.74 322
14535.87 306
14537.01 303
14538.15 330
14539.29 333
14540.42 324
14541.56 333
14542.70 333
14543.84 330
14544.97 335
14546.11 340
14547.25 341
14548.39 321
14549.53 343
14550.66 357
14551.80 350
14552.94 344
14554.08 338
14555.22 365
14556.36 355
14557.49 353
14558.63 346
14559.77 373
14560.91 383
14562.05 382
14563.19 359
14564.32 371
14565.46 365
14566.60 363
14567.74 397
14568.88 374
14570.02 377
14571.16 380
14572.30 373
14573.43 369
14574.57 409
14575.71 396
14576.85 409
14577.99 382
14579.13 407
14580.27 408
14581.41 405
14582.55 387
14583.69 433
14584.83 423
14585.97 435
14587.10 425
14588.24 437
14589.38 446
14590.52 425
14591.66 432
14592.80 444
14593.94 461
14595.08 458
14596.22 481
14597.36 477
14598.50 480
14599.64 441
14600.78 482
14601.92 476
14603.06 465
14604.20 461
14605.34 483
14606.48 503
14607.62 467
14608.76 468
14609.90 506
14611.04 512
14612.18 505
14613.32 518
14614.47 536
14615.61 536
14616.75 526
14617.89 565
14619.03 552
14620.17 548
14621.31 573
14622.45 558
14623.59 620
14624.73 578
14625.87 584
14627.01 613
14628.16 616
14629.30 625
14630.44 635
14631.58 618
14632.72 608
14633.86 612
14635.00 617
14636.14 607
14637.29 608
14638.43 617
14639.57 588
14640.71 604
14641.85 561
14642.99 557
14644.13 522
14645.28 537
14646.42 551
14647.56 523
14648.70 503
14649.84 505
14650.99 484
14652.13 499
14653.27 488
14654.41 471
14655.55 470
14656.70 479
14657.84 457
14658.98 412
14660.12 413
14661.27 406
14662.41 416
14663.55 416
14664.69 416
14665.84 412
14666.98 385
14668.12 401
14669.26 397
14670.41 402
14671.55 379
14672.69 393
14673.83 380
14674.98 391
14676.12 348
14677.26 346
14678.41 360
14679.55 386
14680.69 370
14681.84 344
14682.98 337
14684.12 347
14685.27 328
14686.41 335
14687.55 326
14688.70 326
14689.84 350
14690.98 340
14692.13 319
14693.27 298
14694.41 314
14695.56 319
14696.70 325
14697.84 309
14698.99 318
14700.13 329
14701.28 314
14702.42 297
14703.56 316
14704.71 302
14705.85 311
14707.00 332
14708.14 315
14709.28 316
14710.43 309
14711.57 318
14712.72 310
14713.86 330
14715.01 305
14716.15 328
14717.30 319
14718.44 309
14719.58 300
14720.73 298
14721.87 308
14723.02 293
14724.16 320
14725.31 311
14726.45 311
14727.60 300
14728.74 334
14729.89 343
14731.03 311
14732.18 315
14733.32 305
14734.47 307
14735.61 307
14736.76 286
14737.90 292
14739.05 297
14740.20 310
14741.34 315
14742.49 295
14743.63 314
14744.78 315
14745.92 325
14747.07 292
14748.21 299
14749.36 313
14750.51 322
14751.65 281
14752.80 289
14753.94 305
14755.09 329
14756.24 311
14757.38 305
14758.53 288
14759.67 305
14760.82 286
14761.97 305
14763.11 290
14764.26 297
14765.41 302
14766.55 296
14767.70 284
14768.85 282
14769.99 282
14771.14 289
14772.29 298
14773.43 293
14774.58 250
14775.73 276
14776.87 275
14778.02 293
14779.17 270
14780.31 276
14781.46 273
14782.61 289
14783.76 262
14784.90 259
14786.05 264
14787.20 274
14788.34 267
14789.49 263
14790.64 241
14791.79 251
14792.93 281
14794.08 248
14795.23 261
14796.38 243
14797.52 259
14798.67 272
14799.82 252
14800.97 249
14802.12 235
14803.26 258
14804.41 277
14805.56 272
14806.71 249
14807.86 226
14809.00 259
14810.15 286
14811.30 237
14812.45 212
14813.60 220
14814.74 247
14815.89 234
14817.04 227
14818.19 236
14819.34 229
14820.49 245
14821.64 234
14822.78 214
14823.93 226
14825.08 232
14826.23 239
14827.38 234
14828.53 206
14829.68 195
14830.83 250
14831.97 224
14833.12 223
14834.27 235
14835.42 231
14836.57 220
14837.72 227
14838.87 222
14840.02 233
14841.17 219
14842.32 233
14843.47 222
14844.62 230
14845.77 219
14846.92 227
14848.07 202
14849.22 218
14850.36 208
14851.51 222
14852.66 229
14853.81 214
14854.96 212
14856.11 206
14857.26 213
14858.41 205
14859.56 223
14860.71 202
14861.86 218
14863.01 220
14864.16 218
14865.32 202
14866.47 203
14867.62 213
14868.77 204
14869.92 220
14871.07 206
14872.22 226
14873.37 195
14874.52 213
14875.67 220
14876.82 223
14877.97 214
14879.12 186
14880.27 204
14881.42 208
14882.57 207
14883.73 224
14884.88 213
14886.03 218
14887.18 206
14888.33 217
14889.48 207
14890.63 211
14891.78 215
14892.94 209
14894.09 232
14895.24 220
14896.39 210
14897.54 215
14898.69 191
14899.84 194
14901.00 200
14902.15 196
14903.30 228
14904.45 222
14905.60 192
14906.76 197
14907.91 212
14909.06 213
14910.21 222
14911.36 211
14912.52 234
14913.67 218
14914.82 202
14915.97 219
14917.12 210
14918.28 198
14919.43 217
14920.58 219
14921.73 218
14922.89 198
14924.04 217
14925.19 228
14926.34 226
14927.50 207
14928.65 216
14929.80 221
14930.96 216
14932.11 220
14933.26 217
14934.41 209
14935.57 223
14936.72 216
14937.87 200
14939.03 223
14940.18 214
14941.33 235
14942.49 220
14943.64 243
14944.79 220
14945.95 227
14947.10 214
14948.25 224
14949.41 214
14950.56 249
14951.71 225
14952.87 232
14954.02 238
14955.18 261
14956.33 231
14957.48 229
14958.64 233
14959.79 228
14960.95 232
14962.10 240
14963.25 232
14964.41 228
14965.56 229
14966.72 239
14967.87 230
14969.02 216
14970.18 229
14971.33 248
14972.49 229
14973.64 246
14974.80 235
14975.95 218
14977.11 231
14978.26 225
14979.41 217
14980.57 232
14981.72 228
14982.88 240
14984.03 233
14985.19 225
14986.34 230
14987.50 224
14988.65 207
14989.81 214
14990.96 205
14992.12 221
14993.27 220
14994.43 208
14995.59 206
14996.74 236
14997.90 229
14999.05 189
15000.21 212
15001.36 192
15002.52 198
15003.67 203
15004.83 221
15005.99 204
15007.14 196
15008.30 203
15009.45 197
15010.61 206
15011.76 189
15012.92 179
15014.08 210
15015.23 215
15016.39 183
15017.55 187
15018.70 190
15019.86 198
15021.01 195
15022.17 175
15023.33 180
15024.48 191
15025.64 194
15026.80 191
15027.95 186
15029.11 197
15030.27 177
15031.42 209
15032.58 194
15033.74 202
15034.89 181
15036.05 186
15037.21 207
15038.36 199
15039.52 195
15040.68 194
15041.84 183
15042.99 200
15044.15 206
15045.31 186
15046.46 191
15047.62 194
15048.78 194
15049.94 207
15051.09 185
15052.25 190
15053.41 211
15054.57 207
15055.72 185
15056.88 203
15058.04 184
15059.20 198
15060.36 191
15061.51 199
15062.67 185
15063.83 182
15064.99 210
15066.15 192
15067.30 185
15068.46 176
15069.62 193
15070.78 215
15071.94 209
15073.09 180
15074.25 198
15075.41 205
15076.57 215
15077.73 187
15078.89 207
15080.05 204
15081.20 202
15082.36 196
15083.52 203
15084.68 191
15085.84 189
15087.00 209
15088.16 178
15089.32 187
15090.47 197
15091.63 210
15092.79 192
15093.95 195
15095.11 185
15096.27 206
15097.43 185
15098.59 201
15099.75 202
15100.91 206
15102.07 184
15103.23 203
15104.39 209
15105.55 188
15106.71 192
15107.86 197
15109.02 224
15110.18 206
15111.34 183
15112.50 195
15113.66 215
15114.82 187
15115.98 205
15117.14 200
15118.30 217
15119.46 204
15120.62 196
15121.78 201
15122.94 197
15124.10 208
15125.26 210
15126.43 215
15127.59 198
15128.75 206
15129.91 191
15131.07 217
15132.23 210
15133.39 208
15134.55 201
15135.71 205
15136.87 211
15138.03 211
15139.19 219
15140.35 217
15141.51 227
15142.68 218
15143.84 213
15145.00 212
15146.16 203
15147.32 219
15148.48 229
15149.64 202
15150.80 204
15151.96 201
15153.13 221
15154.29 186
15155.45 221
15156.61 204
15157.77 211
15158.93 214
15160.10 199
15161.26 232
15162.42 222
15163.58 229
15164.74 221
15165.90 246
15167.07 230
15168.23 237
15169.39 226
15170.55 251
15171.71 229
15172.88 224
15174.04 238
15175.20 243
15176.36 249
15177.53 227
15178.69 258
15179.85 241
15181.01 249
15182.18 264
15183.34 266
15184.50 243
15185.66 250
15186.83 257
15187.99 267
15189.15 232
15190.31 253
15191.48 264
15192.64 253
15193.80 260
15194.97 236
15196.13 265
15197.29 231
15198.46 252
15199.62 239
15200.78 255
15201.94 249
15203.11 246
15204.27 272
15205.44 273
15206.60 257
15207.76 254
15208.93 254
15210.09 246
15211.25 243
15212.42 269
15213.58 286
15214.74 261
15215.91 280
15217.07 261
15218.24 279
15219.40 275
15220.56 279
15221.73 279
15222.89 276
15224.06 277
15225.22 289
15226.38 309
15227.55 290
15228.71 293
15229.88 297
15231.04 300
15232.21 299
15233.37 313
15234.53 280
15235.70 299
15236.86 299
15238.03 308
15239.19 318
15240.36 327
15241.52 296
15242.69 296
15243.85 315
15245.02 305
15246.18 284
15247.35 296
15248.51 300
15249.68 289
15250.84 279
15252.01 289
15253.17 306
15254.34 280
15255.50 259
15256.67 245
15257.83 285
15259.00 254
15260.17 265
15261.33 272
15262.50 252
15263.66 254
15264.83 270
15265.99 273
15267.16 254
15268.32 276
15269.49 280
15270.66 268
15271.82 240
15272.99 226
15274.15 229
15275.32 270
15276.49 253
15277.65 258
15278.82 242
15279.99 235
15281.15 241
15282.32 245
15283.48 253
15284.65 235
15285.82 239
15286.98 261
15288.15 245
15289.32 242
15290.48 255
15291.65 254
15292.82 251
15293.98 226
15295.15 263
15296.32 269
15297.48 244
15298.65 246
15299.82 248
15300.99 243
15302.15 245
15303.32 258
15304.49 254
15305.65 255
15306.82 224
15307.99 257
15309.16 247
15310.32 258
15311.49 255
15312.66 274
15313.83 265
15314.99 252
15316.16 266
15317.33 275
15318.50 233
15319.66 255
15320.83 273
15322.00 262
15323.17 269
15324.34 260
15325.50 270
15326.67 261
15327.84 265
15329.01 267
15330.18 266
15331.34 265
15332.51 268
15333.68 258
15334.85 256
15336.02 281
15337.19 273
15338.36 274
15339.52 283
15340.69 273
15341.86 268
15343.03 269
15344.20 275
15345.37 313
15346.54 301
15347.70 295
15348.87 305
15350.04 296
15351.21 278
15352.38 315
15353.55 304
15354.72 311
15355.89 301
15357.06 322
15358.23 302
15359.40 324
15360.56 333
15361.73 317
15362.90 299
15364.07 326
15365.24 318
15366.41 329
15367.58 302
15368.75 320
15369.92 320
15371.09 331
15372.26 335
15373.43 297
15374.60 308
15375.77 302
15376.94 321
15378.11 297
15379.28 326
15380.45 317
15381.62 308
15382.79 321
15383.96 301
15385.13 315
15386.30 273
15387.47 315
15388.64 309
15389.81 292
15390.98 280
15392.15 291
15393.32 297
15394.49 303
15395.67 300
15396.84 289
15398.01 271
15399.18 274
15400.35 297
15401.52 269
15402.69 257
15403.86 273
15405.03 288
15406.20 255
15407.37 270
15408.55 262
15409.72 266
15410.89 231
15412.06 255
15413.23 249
15414.40 249
15415.57 245
15416.75 237
15417.92 233
15419.09 259
15420.26 216
15421.43 232
15422.60 238
15423.78 228
15424.95 235
15426.12 240
15427.29 237
15428.46 218
15429.63 254
15430.81 233
15431.98 224
15433.15 224
15434.32 227
15435.49 250
15436.67 213
15437.84 210
15439.01 234
15440.18 258
15441.36 234
15442.53 206
15443.70 208
15444.87 221
15446.05 233
15447.22 222
15448.39 233
15449.56 219
15450.74 226
15451.91 229
15453.08 215
15454.26 219
15455.43 214
15456.60 226
15457.77 223
15458.95 247
15460.12 210
15461.29 233
15462.47 249
15463.64 226
15464.81 230
15465.99 225
15467.16 235
15468.33 209
15469.51 228
15470.68 222
15471.85 214
15473.03 216
15474.20 238
15475.38 260
15476.55 220
15477.72 214
15478.90 228
15480.07 231
15481.24 232
15482.42 217
15483.59 226
15484.77 223
15485.94 219
15487.12 241
15488.29 231
15489.46 220
15490.64 222
15491.81 228
15492.99 226
15494.16 227
15495.34 217
15496.51 238
15497.68 245
15498.86 211
15500.03 210
15501.21 212
15502.38 257
15503.56 194
15504.73 224
15505.91 211
15507.08 229
15508.26 232
15509.43 237
15510.61 223
15511.78 222
15512.96 217
15514.13 242
15515.31 233
15516.48 219
15517.66 222
15518.83 250
15520.01 245
15521.18 208
15522.36 224
15523.54 226
15524.71 242
15525.89 222
15527.06 229
15528.24 232
15529.41 243
15530.59 241
15531.77 220
15532.94 227
15534.12 216
15535.29 250
15536.47 228
15537.65 234
15538.82 229
15540.00 239
15541.17 250
15542.35 239
15543.53 211
15544.70 229
15545.88 248
15547.06 230
15548.23 240
15549.41 211
15550.59 246
15551.76 237
15552.94 247
15554.12 238
15555.29 227
15556.47 229
15557.65 238
15558.82 254
15560.00 224
15561.18 221
15562.35 249
15563.53 246
15564.71 237
15565.88 246
15567.06 258
15568.24 253
15569.42 247
15570.59 224
15571.77 259
15572.95 259
15574.13 250
15575.30 255
15576.48 250
15577.66 271
15578.84 252
15580.01 289
15581.19 253
15582.37 258
15583.55 254
15584.73 308
15585.90 272
15587.08 241
15588.26 247
15589.44 267
15590.61 251
15591.79 274
15592.97 275
15594.15 261
15595.33 280
15596.51 279
15597.68 282
15598.86 272
15600.04 284
15601.22 266
15602.40 286
15603.58 290
15604.76 276
15605.93 300
15607.11 270
15608.29 293
15609.47 290
15610.65 324
15611.83 288
15613.01 298
15614.19 290
15615.36 311
15616.54 307
15617.72 317
15618.90 316
15620.08 310
15621.26 287
15622.44 297
15623.62 300
15624.80 329
15625.98 309
15627.16 308
15628.34 337
15629.52 321
15630.70 341
15631.88 305
15633.06 325
15634.24 324
15635.41 316
15636.59 317
15637.77 309
15638.95 319
15640.13 304
15641.31 313
15642.49 326
15643.67 314
15644.85 307
15646.03 346
15647.21 317
15648.40 333
15649.58 313
15650.76 367
15651.94 354
15653.12 341
15654.30 314
15655.48 327
15656.66 299
15657.84 321
15659.02 323
15660.20 340
15661.38 322
15662.56 323
15663.74 329
15664.92 330
15666.10 306
15667.29 313
15668.47 325
15669.65 315
15670.83 304
15672.01 312
15673.19 312
15674.37 311
15675.55 300
15676.73 321
15677.92 308
15679.10 303
15680.28 320
15681.46 319
15682.64 287
15683.82 309
15685.01 317
15686.19 335
15687.37 303
15688.55 297
15689.73 281
15690.91 304
15692.10 285
15693.28 289
15694.46 312
15695.64 325
15696.82 315
15698.01 305
15699.19 314
15700.37 308
15701.55 315
15702.74 328
15703.92 319
15705.10 320
15706.28 312
15707.46 309
15708.65 316
15709.83 296
15711.01 347
15712.20 312
15713.38 320
15714.56 307
15715.74 353
15716.93 335
15718.11 318
15719.29 324
15720.48 335
15721.66 350
15722.84 320
15724.02 339
15725.21 341
15726.39 356
15727.57 337
15728.76 335
15729.94 328
15731.12 359
15732.31 365
15733.49 324
15734.67 357
15735.86 314
15737.04 351
15738.23 337
15739.41 364
15740.59 363
15741.78 368
15742.96 364
15744.14 374
15745.33 337
15746.51 356
15747.70 376
15748.88 376
15750.06 364
15751.25 362
15752.43 377
15753.62 371
15754.80 387
15755.99 382
15757.17 386
15758.35 390
15759.54 368
15760.72 367
15761.91 367
15763.09 352
15764.28 362
15765.46 381
15766.65 370
15767.83 366
15769.02 372
15770.20 336
15771.39 357
15772.57 358
15773.76 347
15774.94 369
15776.13 345
15777.31 371
15778.50 338
15779.68 339
15780.87 353
15782.05 351
15783.24 342
15784.42 334
15785.61 333
15786.79 339
15787.98 328
15789.16 320
15790.35 322
15791.54 315
15792.72 323
15793.91 326
15795.09 299
15796.28 317
15797.46 330
15798.65 290
15799.84 287
15801.02 300
15802.21 325
15803.39 318
15804.58 318
15805.77 303
15806.95 310
15808.14 321
15809.33 305
15810.51 315
15811.70 319
15812.88 311
15814.07 312
15815.26 305
15816.44 287
15817.63 291
15818.82 277
15820.00 299
15821.19 295
15822.38 298
15823.57 307
15824.75 292
15825.94 294
15827.13 253
15828.31 316
15829.50 311
15830.69 303
15831.87 301
15833.06 307
15834.25 285
15835.44 300
15836.62 266
15837.81 328
15839.00 290
15840.19 294
15841.37 277
15842.56 284
15843.75 288
15844.94 279
15846.12 302
15847.31 290
15848.50 278
15849.69 282
15850.88 314
15852.06 290
15853.25 280
15854.44 281
15855.63 290
15856.82 298
15858.00 294
15859.19 312
15860.38 292
15861.57 300
15862.76 290
15863.94 303
15865.13 283
15866.32 292
15867.51 289
15868.70 290
15869.89 299
15871.08 293
15872.26 278
15873.45 305
15874.64 299
15875.83 292
15877.02 316
15878.21 288
15879.40 301
15880.59 303
15881.78 309
15882.96 305
15884.15 293
15885.34 268
15886.53 317
15887.72 309
15888.91 314
15890.10 287
15891.29 302
15892.48 318
15893.67 354
15894.86 346
15896.05 296
15897.24 345
15898.43 339
15899.62 327
15900.81 325
15902.00 323
15903.19 311
15904.38 331
15905.57 340
15906.76 308
15907.95 345
15909.14 350
15910.33 344
15911.52 335
15912.71 341
15913.90 358
15915.09 337
15916.28 357
15917.47 312
15918.66 340
15919.85 327
15921.04 342
15922.23 354
15923.42 326
15924.61 305
15925.80 327
15926.99 346
15928.18 329
15929.37 324
15930.56 348
15931.76 363
15932.95 332
15934.14 331
15935.33 349
15936.52 333
15937.71 322
15938.90 332
15940.09 342
15941.28 307
15942.48 300
15943.67 305
15944.86 291
15946.05 307
15947.24 268
15948.43 301
15949.62 287
15950.82 278
15952.01 275
15953.20 253
15954.39 282
15955.58 269
15956.78 263
15957.97 257
15959.16 258
15960.35 251
15961.54 236
15962.74 258
15963.93 242
15965.12 237
15966.31 256
15967.50 239
15968.70 217
15969.89 240
15971.08 252
15972.27 242
15973.47 235
15974.66 243
15975.85 238
15977.04 240
15978.24 225
15979.43 239
15980.62 227
15981.81 218
15983.01 207
15984.20 217
15985.39 210
15986.59 203
15987.78 223
15988.97 231
15990.17 201
15991.36 223
15992.55 217
15993.74 240
15994.94 223
15996.13 184
15997.32 213
15998.52 230
15999.71 214
16000.91 202
16002.10 212
16003.29 195
16004.49 219
16005.68 197
16006.87 202
16008.07 207
16009.26 190
16010.45 221
16011.65 231
16012.84 187
16014.04 187
16015.23 211
16016.42 204
16017.62 192
16018.81 188
16020.01 211
16021.20 210
16022.40 205
16023.59 188
16024.78 205
16025.98 200
16027.17 200
16028.37 217
16029.56 206
16030.76 197
16031.95 176
16033.15 192
16034.34 218
16035.54 186
16036.73 191
16037.93 195
16039.12 203
16040.32 213
16041.51 176
16042.71 203
16043.90 184
16045.10 202
16046.29 191
16047.49 199
16048.68 187
16049.88 187
16051.07 184
16052.27 181
16053.46 186
16054.66 179
16055.85 197
16057.05 175
16058.25 183
16059.44 182
16060.64 192
16061.83 203
16063.03 183
16064.22 176
16065.42 187
16066.62 189
16067.81 173
16069.01 188
16070.20 197
16071.40 186
16072.60 178
16073.79 207
16074.99 173
16076.19 188
16077.38 183
16078.58 193
16079.78 192
16080.97 181
16082.17 170
16083.36 198
16084.56 172
16085.76 180
16086.95 176
16088.15 188
16089.35 168
16090.55 175
16091.74 190
16092.94 161
16094.14 177
16095.33 162
16096.53 201
16097.73 177
16098.92 168
16100.12 164
16101.32 181
16102.52 190
16103.71 162
16104.91 161
16106.11 169
16107.31 167
16108.50 169
16109.70 176
16110.90 145
16112.10 158
16113.29 173
16114.49 181
16115.69 142
16116.89 160
16118.08 170
16119.28 177
16120.48 166
16121.68 161
16122.88 174
16124.07 179
16125.27 161
16126.47 167
16127.67 156
16128.87 149
16130.07 172
16131.26 167
16132.46 148
16133.66 143
16134.86 155
16136.06 182
16137.26 173
16138.46 129
16139.65 140
16140.85 162
16142.05 171
16143.25 153
16144.45 141
16145.65 160
16146.85 136
16148.05 164
16149.25 149
16150.44 151
16151.64 154
16152.84 158
16154.04 158
16155.24 153
16156.44 134
16157.64 169
16158.84 153
16160.04 152
16161.24 146
16162.44 163
16163.64 160
16164.84 160
16166.04 152
16167.24 160
16168.44 163
16169.64 148
16170.84 152
16172.04 134
16173.24 164
16174.44 142
16175.64 179
16176.84 179
16178.04 170
16179.24 153
16180.44 159
16181.64 172
16182.84 141
16184.04 160
16185.24 157
16186.44 175
16187.64 159
16188.84 153
16190.04 155
16191.24 184
16192.44 153
16193.64 154
16194.84 161
16196.04 158
16197.24 157
16198.44 165
16199.64 178
16200.85 154
16202.05 143
16203.25 168
16204.45 159
16205.65 168
16206.85 155
16208.05 161
16209.25 169
16210.45 156
16211.66 179
16212.86 151
16214.06 165
16215.26 177
16216.46 177
16217.66 189
16218.87 172
16220.07 166
16221.27 159
16222.47 170
16223.67 159
16224.87 169
16226.08 157
16227.28 170
16228.48 162
16229.68 175
16230.88 172
16232.09 178
16233.29 171
16234.49 182
16235.69 177
16236.90 171
16238.10 186
16239.30 168
16240.50 200
16241.70 178
16242.91 161
16244.11 187
16245.31 187
16246.51 174
16247.72 186
16248.92 188
16250.12 191
16251.33 164
16252.53 181
16253.73 176
16254.93 172
16256.14 177
16257.34 173
16258.54 179
16259.75 153
16260.95 184
16262.15 187
16263.36 182
16264.56 174
16265.76 185
16266.97 169
16268.17 188
16269.37 180
16270.58 181
16271.78 175
16272.98 165
16274.19 186
16275.39 174
16276.60 178
16277.80 172
16279.00 188
16280.21 159
16281.41 178
16282.62 185
16283.82 168
16285.02 181
16286.23 186
16287.43 186
16288.64 171
16289.84 178
16291.04 185
16292.25 179
16293.45 177
16294.66 169
16295.86 190
16297.07 180
16298.27 185
16299.48 199
16300.68 177
16301.88 179
16303.09 171
16304.29 190
16305.50 166
16306.70 157
16307.91 167
16309.11 178
16310.32 171
16311.52 169
16312.73 163
16313.93 156
16315.14 174
16316.34 186
16317.55 164
16318.76 165
16319.96 151
16321.17 166
16322.37 164
16323.58 150
16324.78 172
16325.99 181
16327.19 161
16328.40 155
16329.61 153
16330.81 149
16332.02 171
16333.22 176
16334.43 165
16335.63 164
16336.84 159
16338.05 149
16339.25 162
16340.46 141
16341.66 136
16342.87 167
16344.08 174
16345.28 162
16346.49 175
16347.70 165
16348.90 165
16350.11 169
16351.32 154
16352.52 171
16353.73 161
16354.94 159
16356.14 169
16357.35 156
16358.56 155
16359.76 141
16360.97 158
16362.18 162
16363.38 154
16364.59 134
16365.80 168
16367.00 165
16368.21 162
16369.42 151
16370.63 144
16371.83 161
16373.04 145
16374.25 146
16375.46 156
16376.66 152
16377.87 147
16379.08 156
16380.29 151
16381.49 159
16382.70 139
16383.91 172
16385.12 165
16386.32 153
16387.53 145
16388.74 130
16389.95 158
16391.16 168
16392.36 161
16393.57 150
16394.78 168
16395.99 162
16397.20 160
16398.41 150
16399.61 160
16400.82 152
16402.03 169
16403.24 170
16404.45 148
16405.66 164
16406.86 158
16408.07 175
16409.28 150
16410.49 160
16411.70 181
16412.91 167
16414.12 156
16415.33 152
16416.53 136
16417.74 158
16418.95 163
16420.16 172
16421.37 155
16422.58 152
16423.79 169
16425.00 169
16426.21 164
16427.42 167
16428.63 156
16429.84 166
16431.05 175
16432.25 142
16433.46 138
16434.67 148
16435.88 172
16437.09 148
16438.30 160
16439.51 147
16440.72 144
16441.93 167
16443.14 134
16444.35 142
16445.56 151
16446.77 149
16447.98 151
16449.19 142
16450.40 135
16451.61 154
16452.82 163
16454.03 162
16455.24 134
16456.45 146
16457.66 156
16458.88 151
16460.09 163
16461.30 143
16462.51 154
16463.72 173
16464.93 149
16466.14 172
16467.35 150
16468.56 154
16469.77 142
16470.98 149
16472.19 133
16473.40 150
16474.62 159
16475.83 150
16477.04 143
16478.25 145
16479.46 142
16480.67 176
16481.88 155
16483.09 152
16484.31 162
16485.52 136
16486.73 160
16487.94 148
16489.15 164
16490.36 158
16491.58 143
16492.79 144
16494.00 153
16495.21 153
16496.42 160
16497.63 162
16498.85 167
16500.06 165
16501.27 155
16502.48 160
16503.69 151
16504.91 155
16506.12 155
16507.33 169
16508.54 155
16509.76 157
16510.97 155
16512.18 164
16513.39 166
16514.61 163
16515.82 175
16517.03 193
16518.24 168
16519.46 177
16520.67 166
16521.88 185
16523.10 181
16524.31 173
16525.52 161
16526.73 191
16527.95 172
16529.16 181
16530.37 184
16531.59 170
16532.80 186
16534.01 206
16535.23 200
16536.44 172
16537.65 172
16538.87 186
16540.08 201
16541.29 183
16542.51 186
16543.72 176
16544.93 203
16546.15 192
16547.36 189
16548.58 199
16549.79 192
16551.00 207
16552.22 206
16553.43 199
16554.65 186
16555.86 208
16557.07 209
16558.29 200
16559.50 189
16560.72 197
16561.93 215
16563.14 212
16564.36 192
16565.57 208
16566.79 193
16568.00 201
16569.22 202
16570.43 199
16571.65 189
16572.86 187
16574.08 204
16575.29 197
16576.51 198
16577.72 191
16578.93 197
16580.15 200
16581.36 202
16582.58 178
16583.79 187
16585.01 193
16586.23 171
16587.44 192
16588.66 170
16589.87 187
16591.09 166
16592.30 187
16593.52 177
16594.73 162
16595.95 156
16597.16 187
16598.38 188
16599.60 157
16600.81 155
16602.03 197
16603.24 173
16604.46 179
16605.67 177
16606.89 157
16608.11 173
16609.32 164
16610.54 169
16611.75 160
16612.97 150
16614.19 164
16615.40 162
16616.62 172
16617.84 146
16619.05 153
16620.27 158
16621.48 149
16622.70 153
16623.92 149
16625.13 153
16626.35 158
16627.57 145
16628.78 136
16630.00 144
16631.22 138
16632.44 152
16633.65 171
16634.87 144
16636.09 135
16637.30 154
16638.52 155
16639.74 158
16640.95 123
16642.17 136
16643.39 170
16644.61 157
16645.82 128
16647.04 148
16648.26 141
16649.48 145
16650.69 142
16651.91 139
16653.13 133
16654.35 133
16655.56 147
16656.78 149
16658.00 155
16659.22 148
16660.44 131
16661.65 145
16662.87 133
16664.09 137
16665.31 155
16666.53 151
16667.74 144
16668.96 152
16670.18 165
16671.40 141
16672.62 134
16673.84 146
16675.05 144
16676.27 149
16677.49 138
16678.71 142
16679.93 152
16681.15 123
16682.37 124
16683.58 147
16684.80 143
16686.02 137
16687.24 146
16688.46 139
16689.68 144
16690.90 132
16692.12 130
16693.34 139
16694.55 138
16695.77 139
16696.99 134
16698.21 164
16699.43 135
16700.65 130
16701.87 145
16703.09 145
16704.31 143
16705.53 135
16706.75 145
16707.97 135
16709.19 148
16710.41 138
16711.63 142
16712.85 134
16714.07 127
16715.29 144
16716.51 157
16717.73 135
16718.95 117
16720.17 146
16721.39 149
16722.61 118
16723.83 108
16725.05 123
16726.27 148
16727.49 126
16728.71 145
16729.93 128
16731.15 145
16732.37 129
16733.59 143
16734.81 147
16736.03 136
16737.25 151
16738.47 150
16739.69 132
16740.92 114
16742.14 116
16743.36 147
16744.58 132
16745.80 137
16747.02 135
16748.24 120
16749.46 138
16750.68 137
16751.90 129
16753.13 138
16754.35 129
16755.57 136
16756.79 131
16758.01 121
16759.23 115
16760.45 124
16761.68 135
16762.90 129
16764.12 121
16765.34 132
16766.56 143
16767.79 137
16769.01 113
16770.23 133
16771.45 140
16772.67 135
16773.89 125
16775.12 132
16776.34 134
16777.56 123
16778.78 122
16780.01 137
16781.23 125
16782.45 136
16783.67 122
16784.90 124
16786.12 121
16787.34 126
16788.56 129
16789.79 150
16791.01 126
16792.23 129
16793.45 134
16794.68 114
16795.90 134
16797.12 126
16798.35 136
16799.57 114
16800.79 126
16802.01 131
16803.24 122
16804.46 128
16805.68 123
16806.91 140
16808.13 127
16809.35 128
16810.58 133
16811.80 137
16813.02 117
16814.25 122
16815.47 140
16816.69 126
16817.92 133
16819.14 125
16820.37 140
16821.59 128
16822.81 134
16824.04 124
16825.26 138
16826.49 147
16827.71 134
16828.93 138
16830.16 142
16831.38 154
16832.61 149
16833.83 135
16835.05 120
16836.28 142
16837.50 162
16838.73 149
16839.95 110
16841.18 132
16842.40 149
16843.63 142
16844.85 146
16846.07 137
16847.30 126
16848.52 140
16849.75 136
16850.97 143
16852.20 154
16853.42 154
16854.65 160
16855.87 149
16857.10 163
16858.32 156
16859.55 145
16860.77 166
16862.00 156
16863.22 161
16864.45 148
16865.68 163
16866.90 167
16868.13 178
16869.35 154
16870.58 154
16871.80 160
16873.03 167
16874.25 167
16875.48 159
16876.71 162
16877.93 164
16879.16 153
16880.38 176
16881.61 162
16882.84 156
16884.06 154
16885.29 172
16886.51 187
16887.74 179
16888.97 163
16890.19 162
16891.42 174
16892.65 154
16893.87 158
16895.10 163
16896.32 157
16897.55 155
16898.78 170
16900.00 161
16901.23 145
16902.46 168
16903.68 171
16904.91 167
16906.14 143
16907.37 162
16908.59 165
16909.82 162
16911.05 146
16912.27 159
16913.50 152
16914.73 153
16915.95 157
16917.18 151
16918.41 157
16919.64 143
16920.86 154
16922.09 158
16923.32 147
16924.55 152
16925.77 134
16927.00 161
16928.23 166
16929.46 149
16930.69 177
16931.91 159
16933.14 151
16934.37 160
16935.60 153
16936.82 166
16938.05 151
16939.28 151
16940.51 160
16941.74 177
16942.97 151
16944.19 158
16945.42 151
16946.65 171
16947.88 141
16949.11 154
16950.34 163
16951.56 154
16952.79 144
16954.02 153
16955.25 167
16956.48 151
16957.71 160
16958.94 145
16960.16 159
16961.39 152
16962.62 146
16963.85 167
16965.08 145
16966.31 132
16967.54 160
16968.77 132
16970.00 155
16971.23 146
16972.46 143
16973.68 147
16974.91 149
16976.14 150
16977.37 151
16978.60 144
16979.83 147
16981.06 152
16982.29 138
16983.52 145
16984.75 126
16985.98 142
16987.21 160
16988.44 139
16989.67 137
16990.90 142
16992.13 147
16993.36 151
16994.59 140
16995.82 151
16997.05 138
16998.28 136
16999.51 138
17000.74 140
17001.97 140
17003.20 145
17004.43 146
17005.66 139
17006.89 136
17008.12 124
17009.35 138
17010.58 146
17011.82 133
17013.05 134
17014.28 138
17015.51 148
17016.74 122
17017.97 139
17019.20 130
17020.43 125
17021.66 133
17022.89 125
17024.12 127
17025.36 122
17026.59 139
17027.82 148
17029.05 139
17030.28 128
17031.51 129
17032.74 124
17033.98 129
17035.21 131
17036.44 132
17037.67 133
17038.90 134
17040.13 133
17041.37 137
17042.60 128
17043.83 154
17045.06 125
17046.29 142
17047.53 140
17048.76 120
17049.99 112
17051.22 133
17052.45 131
17053.69 123
17054.92 112
17056.15 112
17057.38 129
17058.62 126
17059.85 129
17061.08 130
17062.31 128
17063.55 125
17064.78 113
17066.01 119
17067.24 113
17068.48 128
17069.71 132
17070.94 111
17072.17 128
17073.41 124
17074.64 129
17075.87 121
17077.11 118
17078.34 123
17079.57 134
17080.81 134
17082.04 119
17083.27 113
17084.51 116
17085.74 130
17086.97 128
17088.21 114
17089.44 110
17090.67 127
17091.91 126
17093.14 125
17094.37 121
17095.61 112
17096.84 118
17098.08 135
17099.31 129
17100.54 120
17101.78 106
17103.01 130
17104.25 137
17105.48 128
17106.71 117
17107.95 104
17109.18 123
17110.42 128
17111.65 123
17112.88 100
17114.12 126
17115.35 114
17116.59 135
17117.82 117
17119.06 129
17120.29 107
17121.53 143
17122.76 138
17124.00 115
17125.23 131
17126.47 113
17127.70 131
17128.94 122
17130.17 114
17131.41 125
17132.64 129
17133.88 124
17135.11 110
17136.35 114
17137.58 115
17138.82 117
17140.05 123
17141.29 116
17142.52 113
17143.76 109
17144.99 107
17146.23 128
17147.46 102
17148.70 113
17149.94 111
17151.17 118
17152.41 111
17153.64 110
17154.88 110
17156.12 123
17157.35 121
17158.59 120
17159.82 124
17161.06 121
17162.30 112
17163.53 119
17164.77 113
17166.00 102
17167.24 107
17168.48 125
17169.71 130
17170.95 119
17172.19 105
17173.42 116
17174.66 112
17175.90 108
17177.13 120
17178.37 114
17179.61 104
17180.84 102
17182.08 97
17183.32 124
17184.55 112
17185.79 120
17187.03 117
17188.26 121
17189.50 108
17190.74 92
17191.98 98
17193.21 115
17194.45 112
17195.69 108
17196.93 114
17198.16 116
17199.40 106
17200.64 102
17201.88 102
17203.11 100
17204.35 111
17205.59 118
17206.83 107
17208.06 107
17209.30 94
17210.54 108
17211.78 113
17213.02 109
17214.25 111
17215.49 116
17216.73 101
17217.97 123
17219.21 116
17220.44 112
17221.68 99
17222.92 99
17224.16 114
17225.40 101
17226.64 113
17227.87 101
17229.11 116
17230.35 118
17231.59 97
17232.83 118
17234.07 104
17235.31 95
17236.55 116
17237.78 101
17239.02 102
17240.26 108
17241.50 109
17242.74 106
17243.98 111
17245.22 96
17246.46 106
17247.70 104
17248.94 111
17250.18 87
17251.41 116
17252.65 126
17253.89 88
17255.13 100
17256.37 95
17257.61 110
17258.85 102
17260.09 99
17261.33 111
17262.57 110
17263.81 98
17265.05 123
17266.29 101
17267.53 92
17268.77 84
17270.01 97
17271.25 115
17272.49 106
17273.73 95
17274.97 108
17276.21 123
17277.45 89
17278.69 99
17279.93 112
17281.17 123
17282.41 94
17283.65 114
17284.89 98
17286.13 107
17287.38 78
17288.62 128
17289.86 92
17291.10 86
17292.34 90
17293.58 107
17294.82 110
17296.06 104
17297.30 101
17298.54 94
17299.78 102
17301.03 84
17302.27 105
17303.51 106
17304.75 119
17305.99 99
17307.23 102
17308.47 92
17309.71 109
17310.96 102
17312.20 102
17313.44 113
17314.68 82
17315.92 107
17317.16 101
17318.41 121
17319.65 99
17320.89 106
17322.13 111
17323.37 109
17324.62 104
17325.86 106
17327.10 116
17328.34 91
17329.58 99
17330.83 111
17332.07 112
17333.31 88
17334.55 102
17335.80 101
17337.04 111
17338.28 105
17339.52 131
17340.77 117
17342.01 104
17343.25 101
17344.49 124
17345.74 119
17346.98 104
17348.22 107
17349.46 114
17350.71 126
17351.95 98
17353.19 95
17354.44 127
17355.68 120
17356.92 84
17358.17 99
17359.41 109
17360.65 117
17361.90 118
17363.14 108
17364.38 101
17365.63 86
17366.87 113
17368.11 112
17369.36 108
17370.60 96
17371.84 112
17373.09 108
17374.33 109
17375.58 120
17376.82 112
17378.06 109
17379.31 101
17380.55 102
17381.80 112
17383.04 100
17384.28 115
17385.53 108
17386.77 115
17388.02 122
17389.26 115
17390.50 116
17391.75 118
17392.99 121
17394.24 114
17395.48 127
17396.73 131
17397.97 111
17399.22 108
17400.46 113
17401.71 132
17402.95 118
17404.20 116
17405.44 138
17406.69 120
17407.93 118
17409.18 111
17410.42 108
17411.67 115
17412.91 113
17414.16 127
17415.40 127
17416.65 115
17417.89 117
17419.14 127
17420.38 139
17421.63 103
17422.87 127
17424.12 127
17425.36 115
17426.61 133
17427.86 136
17429.10 117
17430.35 106
17431.59 105
17432.84 134
17434.08 137
17435.33 127
17436.58 136
17437.82 139
17439.07 128
17440.32 135
17441.56 116
17442.81 125
17444.05 126
17445.30 125
17446.55 129
17447.79 135
17449.04 117
17450.29 122
17451.53 139
17452.78 136
17454.03 109
17455.27 105
17456.52 138
17457.77 131
17459.01 130
17460.26 119
17461.51 135
17462.75 127
17464.00 128
17465.25 131
17466.49 138
17467.74 124
17468.99 133
17470.24 140
17471.48 133
17472.73 126
17473.98 137
17475.22 154
17476.47 149
17477.72 122
17478.97 144
17480.21 144
17481.46 134
17482.71 126
17483.96 139
17485.21 148
17486.45 136
17487.70 116
17488.95 160
17490.20 150
17491.44 137
17492.69 139
17493.94 152
17495.19 130
17496.44 133
17497.69 148
17498.93 148
17500.18 138
17501.43 147
17502.68 160
17503.93 158
17505.18 148
17506.42 144
17507.67 172
17508.92 158
17510.17 148
17511.42 153
17512.67 151
17513.92 162
17515.16 151
17516.41 172
17517.66 162
17518.91 157
17520.16 151
17521.41 186
17522.66 155
17523.91 163
17525.16 163
17526.41 166
17527.66 165
17528.90 145
17530.15 169
17531.40 195
17532.65 157
17533.90 161
17535.15 164
17536.40 181
17537.65 166
17538.90 166
17540.15 178
17541.40 192
17542.65 176
17543.90 158
17545.15 188
17546.40 183
17547.65 172
17548.90 181
17550.15 201
17551.40 182
17552.65 178
17553.90 197
17555.15 180
17556.40 171
17557.65 184
17558.90 188
17560.15 192
17561.40 200
17562.65 183
17563.90 203
17565.15 209
17566.40 215
17567.65 201
17568.91 191
17570.16 187
17571.41 199
17572.66 195
17573.91 191
17575.16 177
17576.41 212
17577.66 219
17578.91 217
17580.16 186
17581.42 184
17582.67 229
17583.92 208
17585.17 206
17586.42 195
17587.67 218
17588.92 214
17590.17 198
17591.43 213
17592.68 208
17593.93 207
17595.18 228
17596.43 259
17597.68 214
17598.94 214
17600.19 204
17601.44 235
17602.69 223
17603.94 202
17605.20 209
17606.45 229
17607.70 221
17608.95 201
17610.20 207
17611.46 223
17612.71 222
17613.96 215
17615.21 216
17616.47 198
17617.72 217
17618.97 226
17620.22 228
17621.48 231
17622.73 224
17623.98 214
17625.23 225
17626.49 216
17627.74 214
17628.99 214
17630.25 229
17631.50 218
17632.75 237
17634.00 224
17635.26 189
17636.51 196
17637.76 208
17639.02 209
17640.27 198
17641.52 203
17642.78 204
17644.03 215
17645.28 211
17646.54 189
17647.79 208
17649.04 195
17650.30 207
17651.55 190
17652.81 194
17654.06 191
17655.31 185
17656.57 200
17657.82 194
17659.08 171
17660.33 167
17661.58 175
17662.84 178
17664.09 149
17665.35 160
17666.60 163
17667.85 173
17669.11 175
17670.36 177
17671.62 168
17672.87 162
17674.13 183
17675.38 173
17676.64 151
17677.89 145
17679.14 159
17680.40 154
17681.65 165
17682.91 147
17684.16 162
17685.42 150
17686.67 165
17687.93 164
17689.18 149
17690.44 147
17691.69 143
17692.95 153
17694.20 165
17695.46 137
17696.71 132
17697.97 145
17699.22 149
17700.48 148
17701.74 128
17702.99 126
17704.25 124
17705.50 160
17706.76 133
17708.01 137
17709.27 130
17710.53 145
17711.78 154
17713.04 144
17714.29 145
17715.55 139
17716.80 154
17718.06 126
17719.32 149
17720.57 112
17721.83 136
17723.09 130
17724.34 129
17725.60 125
17726.85 119
17728.11 121
17729.37 137
17730.62 117
17731.88 113
17733.14 136
17734.39 130
17735.65 139
17736.91 128
17738.16 120
17739.42 123
17740.68 135
17741.93 113
17743.19 129
17744.45 131
17745.70 129
17746.96 114
17748.22 129
17749.48 114
17750.73 138
17751.99 119
17753.25 132
17754.51 135
17755.76 118
17757.02 131
17758.28 110
17759.53 117
17760.79 111
17762.05 127
17763.31 113
17764.57 130
17765.82 119
17767.08 121
17768.34 113
17769.60 130
17770.85 116
17772.11 130
17773.37 124
17774.63 117
17775.89 125
17777.14 122
17778.40 121
17779.66 109
17780.92 129
17782.18 110
17783.44 108
17784.69 98
17785.95 124
17787.21 110
17788.47 104
17789.73 110
17790.99 111
17792.25 115
17793.50 101
17794.76 117
17796.02 108
17797.28 125
17798.54 108
17799.80 111
17801.06 109
17802.32 133
17803.58 107
17804.83 116
17806.09 97
17807.35 105
17808.61 104
17809.87 105
17811.13 107
17812.39 98
17813.65 109
17814.91 99
17816.17 96
17817.43 98
17818.69 109
17819.95 116
17821.21 122
17822.47 87
17823.73 112
17824.99 95
17826.25 96
17827.51 99
17828.77 101
17830.03 105
17831.29 95
17832.55 107
17833.81 109
17835.07 94
17836.33 82
17837.59 109
17838.85 95
17840.11 94
17841.37 92
17842.63 107
17843.89 99
17845.15 97
17846.41 95
17847.67 94
17848.93 117
17850.19 89
17851.45 101
17852.71 91
17853.98 105
17855.24 94
17856.50 91
17857.76 107
17859.02 100
17860.28 80
17861.54 94
17862.80 75
17864.06 87
17865.32 99
17866.59 82
17867.85 97
17869.11 86
17870.37 99
17871.63 99
17872.89 103
17874.15 102
17875.42 117
17876.68 76
17877.94 102
17879.20 79
17880.46 111
17881.73 89
17882.99 81
17884.25 92
17885.51 94
17886.77 78
17888.04 68
17889.30 88
17890.56 95
17891.82 91
17893.08 86
17894.35 101
17895.61 94
17896.87 96
17898.13 89
17899.40 101
17900.66 77
17901.92 85
17903.18 77
17904.45 89
17905.71 78
17906.97 80
17908.23 92
17909.50 85
17910.76 84
17912.02 78
17913.29 96
17914.55 68
17915.81 98
17917.07 69
17918.34 102
17919.60 64
17920.86 85
17922.13 86
17923.39 70
17924.65 83
17925.92 81
17927.18 101
17928.44 96
17929.71 90
17930.97 71
17932.24 87
17933.50 99
17934.76 90
17936.03 77
17937.29 95
17938.55 67
17939.82 101
17941.08 86
17942.35 91
17943.61 82
17944.87 75
17946.14 83
17947.40 88
17948.67 81
17949.93 78
17951.19 90
17952.46 87
17953.72 92
17954.99 63
17956.25 87
17957.52 78
17958.78 94
17960.05 84
17961.31 89
17962.58 83
17963.84 78
17965.10 86
17966.37 86
17967.63 74
17968.90 67
17970.16 102
17971.43 79
17972.69 77
17973.96 84
17975.22 88
17976.49 70
17977.76 75
17979.02 72
17980.29 79
17981.55 84
17982.82 77
17984.08 79
17985.35 72
17986.61 82
17987.88 83
17989.14 85
17990.41 71
17991.68 88
17992.94 66
17994.21 108
17995.47 75
17996.74 82
17998.00 61
17999.27 78
18000.54 77
18001.80 78
18003.07 83
18004.34 75
18005.60 80
18006.87 87
18008.13 70
18009.40 87
18010.67 85
18011.93 84
18013.20 85
18014.47 66
18015.73 73
18017.00 67
18018.27 72
18019.53 69
18020.80 98
18022.07 77
18023.33 78
18024.60 75
18025.87 76
18027.13 84
18028.40 72
18029.67 98
18030.93 73
18032.20 92
18033.47 62
18034.74 77
18036.00 76
18037.27 86
18038.54 78
18039.81 92
18041.07 75
18042.34 66
18043.61 83
18044.88 78
18046.14 86
18047.41 82
18048.68 93
18049.95 90
18051.21 89
18052.48 75
18053.75 95
18055.02 88
18056.29 81
18057.55 97
18058.82 98
18060.09 79
18061.36 102
18062.63 90
18063.90 79
18065.16 76
18066.43 72
18067.70 99
18068.97 78
18070.24 90
18071.51 73
18072.77 90
18074.04 96
18075.31 89
18076.58 85
18077.85 82
18079.12 92
18080.39 104
18081.66 84
18082.92 76
18084.19 85
18085.46 97
18086.73 92
18088.00 76
18089.27 81
18090.54 78
18091.81 89
18093.08 92
18094.35 87
18095.62 70
18096.89 87
18098.16 103
18099.42 101
18100.69 101
18101.96 77
18103.23 85
18104.50 88
18105.77 92
18107.04 68
18108.31 97
18109.58 98
18110.85 85
18112.12 77
18113.39 76
18114.66 66
18115.93 99
18117.20 82
18118.47 91
18119.74 83
18121.01 78
18122.28 88
18123.55 85
18124.82 81
18126.09 66
18127.36 96
18128.64 82
18129.91 91
18131.18 83
18132.45 79
18133.72 84
18134.99 93
18136.26 65
18137.53 71
18138.80 103
18140.07 90
18141.34 83
18142.61 87
18143.89 81
18145.16 84
18146.43 108
18147.70 72
18148.97 80
18150.24 85
18151.51 89
18152.78 68
18154.06 89
18155.33 67
18156.60 85
18157.87 89
18159.14 88
18160.41 74
18161.69 85
18162.96 84
18164.23 82
18165.50 96
18166.77 85
18168.04 95
18169.32 90
18170.59 96
18171.86 70
18173.13 98
18174.40 81
18175.68 87
18176.95 94
18178.22 84
18179.49 92
18180.77 79
18182.04 88
18183.31 66
18184.58 89
18185.86 93
18187.13 89
18188.40 82
18189.67 84
18190.95 81
18192.22 77
18193.49 78
18194.76 93
18196.04 76
18197.31 87
18198.58 79
18199.86 92
18201.13 85
18202.40 83
18203.68 82
18204.95 84
18206.22 85
18207.50 87
18208.77 77
18210.04 71
18211.32 76
18212.59 81
18213.86 87
18215.14 77
18216.41 89
18217.68 84
18218.96 97
18220.23 77
18221.51 69
18222.78 96
18224.05 80
18225.33 84
18226.60 85
18227.87 92
18229.15 89
18230.42 95
18231.70 83
18232.97 96
18234.25 87
18235.52 84
18236.79 81
18238.07 92
18239.34 81
18240.62 86
18241.89 81
18243.17 87
18244.44 70
18245.72 89
18246.99 93
18248.26 62
18249.54 95
18250.81 91
18252.09 101
18253.36 71
18254.64 83
18255.91 89
18257.19 94
18258.46 77
18259.74 77
18261.01 94
18262.29 76
18263.57 76
18264.84 86
18266.12 84
18267.39 83
18268.67 104
18269.94 92
18271.22 88
18272.49 73
18273.77 90
18275.04 75
18276.32 90
18277.60 88
18278.87 93
18280.15 73
18281.42 82
18282.70 84
18283.98 90
18285.25 78
18286.53 83
18287.80 108
18289.08 89
18290.36 87
18291.63 65
18292.91 76
18294.18 94
18295.46 93
18296.74 86
18298.01 85
18299.29 85
18300.57 94
18301.84 79
18303.12 87
18304.40 81
18305.67 68
18306.95 72
18308.23 81
18309.50 95
18310.78 65
18312.06 78
18313.34 86
18314.61 85
18315.89 89
18317.17 84
18318.44 83
18319.72 87
18321.00 80
18322.28 82
18323.55 83
18324.83 75
18326.11 92
18327.39 80
18328.66 74
18329.94 67
18331.22 94
18332.50 63
18333.77 88
18335.05 68
18336.33 93
18337.61 79
18338.88 82
18340.16 71
18341.44 73
18342.72 74
18344.00 71
18345.27 96
18346.55 78
18347.83 77
18349.11 63
18350.39 84
18351.67 83
18352.94 86
18354.22 66
18355.50 80
18356.78 73
18358.06 86
18359.34 74
18360.62 65
18361.89 69
18363.17 77
18364.45 87
18365.73 89
18367.01 81
18368.29 67
18369.57 74
18370.85 76
18372.13 82
18373.40 76
18374.68 83
18375.96 82
18377.24 82
18378.52 65
18379.80 84
18381.08 76
18382.36 75
18383.64 87
18384.92 75
18386.20 67
18387.48 75
18388.76 82
18390.04 68
18391.32 73
18392.60 84
18393.88 85
18395.16 70
18396.44 83
18397.72 63
18399.00 83
18400.28 72
18401.56 77
18402.84 75
18404.12 68
18405.40 72
18406.68 81
18407.96 80
18409.24 67
18410.52 70
18411.80 79
18413.08 87
18414.36 66
18415.64 75
18416.92 71
18418.20 86
18419.48 71
18420.76 69
18422.04 85
18423.32 74
18424.61 82
18425.89 62
18427.17 84
18428.45 63
18429.73 83
18431.01 64
18432.29 77
18433.57 66
18434.85 67
18436.14 73
18437.42 60
18438.70 78
18439.98 70
18441.26 82
18442.54 68
18443.82 73
18445.11 78
18446.39 76
18447.67 63
18448.95 77
18450.23 63
18451.51 78
18452.80 66
18454.08 70
18455.36 72
18456.64 77
18457.92 68
18459.21 73
18460.49 85
18461.77 73
18463.05 85
18464.33 59
18465.62 84
18466.90 74
18468.18 74
18469.46 66
18470.75 89
18472.03 67
18473.31 69
18474.59 72
18475.88 75
18477.16 74
18478.44 78
18479.73 75
18481.01 70
18482.29 64
18483.57 70
18484.86 85
18486.14 73
18487.42 88
18488.71 77
18489.99 78
18491.27 69
18492.56 73
18493.84 71
18495.12 80
18496.41 73
18497.69 74
18498.97 68
18500.26 56
18501.54 77
18502.82 79
18504.11 77
18505.39 62
18506.67 78
18507.96 75
18509.24 80
18510.53 69
18511.81 79
18513.09 61
18514.38 71
18515.66 74
18516.95 71
18518.23 73
18519.51 63
18520.80 85
18522.08 78
18523.37 75
18524.65 76
18525.94 74
18527.22 81
18528.51 76
18529.79 58
18531.07 61
18532.36 65
18533.64 82
18534.93 69
18536.21 60
18537.50 74
18538.78 81
18540.07 83
18541.35 71
18542.64 62
18543.92 62
18545.21 78
18546.49 63
18547.78 81
18549.06 63
18550.35 77
18551.63 66
18552.92 78
18554.20 67
18555.49 69
18556.78 71
18558.06 80
18559.35 73
18560.63 69
18561.92 63
18563.20 76
18564.49 84
18565.77 69
18567.06 75
18568.35 60
18569.63 68
18570.92 69
18572.20 79
18573.49 63
18574.78 79
18576.06 77
18577.35 77
18578.64 75
18579.92 77
18581.21 63
18582.49 73
18583.78 77
18585.07 78
18586.35 87
18587.64 62
18588.93 71
18590.21 65
18591.50 78
18592.79 69
18594.07 72
18595.36 59
18596.65 75
18597.93 62
18599.22 64
18600.51 71
18601.80 71
18603.08 83
18604.37 67
18605.66 81
18606.94 79
18608.23 72
18609.52 63
18610.81 86
18612.09 68
18613.38 66
18614.67 64
18615.96 82
18617.24 62
18618.53 58
18619.82 77
18621.11 67
18622.39 67
18623.68 64
18624.97 74
18626.26 76
18627.55 69
18628.83 56
18630.12 67
18631.41 67
18632.70 65
18633.99 62
18635.27 61
18636.56 70
18637.85 55
18639.14 67
18640.43 75
18641.72 80
18643.00 52
18644.29 92
18645.58 58
18646.87 73
18648.16 63
18649.45 72
18650.74 64
18652.02 57
18653.31 75
18654.60 66
18655.89 56
18657.18 64
18658.47 72
18659.76 68
18661.05 61
18662.34 65
18663.63 71
18664.91 56
18666.20 73
18667.49 57
18668.78 69
18670.07 64
18671.36 78
18672.65 57
18673.94 66
18675.23 64
18676.52 57
18677.81 69
18679.10 72
18680.39 66
18681.68 55
18682.97 80
18684.26 75
18685.55 67
18686.84 49
18688.13 79
18689.42 52
18690.71 55
18692.00 55
18693.29 53
18694.58 55
18695.87 65
18697.16 58
18698.45 48
18699.74 61
18701.03 61
18702.32 79
18703.61 45
18704.90 70
18706.19 67
18707.48 72
18708.78 56
18710.07 61
18711.36 69
18712.65 66
18713.94 53
18715.23 60
18716.52 56
18717.81 66
18719.10 70
18720.39 71
18721.69 74
18722.98 50
18724.27 59
18725.56 60
18726.85 79
18728.14 69
18729.43 66
18730.72 67
18732.02 66
18733.31 69
18734.60 51
18735.89 85
18737.18 71
18738.47 57
18739.77 62
18741.06 73
18742.35 53
18743.64 60
18744.93 55
18746.23 60
18747.52 63
18748.81 77
18750.10 50
18751.39 62
18752.69 59
18753.98 61
18755.27 68
18756.56 66
18757.86 51
18759.15 57
18760.44 66
18761.73 67
18763.03 67
18764.32 66
18765.61 75
18766.90 58
18768.20 74
18769.49 55
18770.78 59
18772.08 71
18773.37 66
18774.66 63
18775.96 61
18777.25 61
18778.54 60
18779.83 74
18781.13 63
18782.42 63
18783.71 61
18785.01 83
18786.30 47
18787.59 58
18788.89 67
18790.18 55
18791.48 57
18792.77 71
18794.06 75
18795.36 58
18796.65 55
18797.94 59
18799.24 77
18800.53 62
18801.83 54
18803.12 70
18804.41 68
18805.71 34
18807.00 57
18808.30 62
18809.59 53
18810.88 52
18812.18 64
18813.47 60
18814.77 50
18816.06 64
18817.36 63
18818.65 72
18819.95 58
18821.24 64
18822.54 62
18823.83 75
18825.12 52
18826.42 61
18827.71 70
18829.01 68
18830.30 64
18831.60 59
18832.89 64
18834.19 61
18835.48 61
18836.78 70
18838.07 64
18839.37 65
18840.67 67
18841.96 63
18843.26 78
18844.55 47
18845.85 54
18847.14 68
18848.44 70
18849.73 57
18851.03 65
18852.33 65
18853.62 59
18854.92 70
18856.21 60
18857.51 77
18858.80 60
18860.10 61
18861.40 72
18862.69 59
18863.99 70
18865.28 71
18866.58 70
18867.88 64
18869.17 61
18870.47 77
18871.77 71
18873.06 54
18874.36 60
18875.66 49
18876.95 76
18878.25 57
18879.55 69
18880.84 72
18882.14 69
18883.44 57
18884.73 68
18886.03 60
18887.33 47
18888.62 63
18889.92 81
18891.22 73
18892.51 43
18893.81 51
18895.11 69
18896.41 73
18897.70 44
18899.00 59
18900.30 65
18901.59 70
18902.89 63
18904.19 56
18905.49 58
18906.78 62
18908.08 57
18909.38 71
18910.68 67
18911.98 64
18913.27 62
18914.57 59
18915.87 64
18917.17 59
18918.46 64
18919.76 58
18921.06 68
18922.36 58
18923.66 66
18924.96 49
18926.25 55
18927.55 65
18928.85 72
18930.15 51
18931.45 57
18932.75 81
18934.04 61
18935.34 71
18936.64 53
18937.94 65
18939.24 75
18940.54 65
18941.84 52
18943.13 64
18944.43 60
18945.73 51
18947.03 62
18948.33 60
18949.63 58
18950.93 43
18952.23 64
18953.53 62
18954.83 71
18956.13 54
18957.42 62
18958.72 59
18960.02 61
18961.32 56
18962.62 61
18963.92 55
18965.22 55
18966.52 55
18967.82 67
18969.12 52
18970.42 53
18971.72 63
18973.02 66
18974.32 59
18975.62 54
18976.92 55
18978.22 54
18979.52 84
18980.82 44
18982.12 58
18983.42 54
18984.72 67
18986.02 62
18987.32 53
18988.62 56
18989.92 50
18991.22 56
18992.52 51
18993.82 60
18995.12 49
18996.42 63
18997.73 46
18999.03 63
19000.33 61
19001.63 68
19002.93 58
19004.23 60
19005.53 62
19006.83 49
19008.13 58
19009.43 63
19010.73 57
19012.04 49
19013.34 51
19014.64 54
19015.94 59
19017.24 64
19018.54 76
19019.84 63
19021.15 59
19022.45 55
19023.75 72
19025.05 63
19026.35 58
19027.65 57
19028.96 56
19030.26 60
19031.56 67
19032.86 62
19034.16 59
19035.47 65
19036.77 60
19038.07 69
19039.37 50
19040.67 57
19041.98 66
19043.28 66
19044.58 54
19045.88 59
19047.18 54
19048.49 52
19049.79 73
19051.09 58
19052.39 73
19053.70 61
19055.00 74
19056.30 62
19057.61 73
19058.91 57
19060.21 54
19061.51 63
19062.82 51
19064.12 59
19065.42 56
19066.73 70
19068.03 73
19069.33 61
19070.64 58
19071.94 55
19073.24 52
19074.55 58
19075.85 61
19077.15 60
19078.46 51
19079.76 52
19081.06 65
19082.37 47
19083.67 65
19084.97 65
19086.28 67
19087.58 54
19088.89 58
19090.19 61
19091.49 58
19092.80 67
19094.10 57
19095.40 59
19096.71 75
19098.01 67
19099.32 65
19100.62 60
19101.93 63
19103.23 54
19104.53 70
19105.84 71
19107.14 59
19108.45 51
19109.75 60
19111.06 79
19112.36 69
19113.67 65
19114.97 51
19116.28 64
19117.58 64
19118.89 71
19120.19 57
19121.49 63
19122.80 64
19124.10 66
19125.41 53
19126.72 57
19128.02 60
19129.33 71
19130.63 67
19131.94 49
19133.24 50
19134.55 56
19135.85 67
19137.16 66
19138.46 60
19139.77 49
19141.07 68
19142.38 71
19143.69 79
19144.99 53
19146.30 55
19147.60 74
19148.91 74
19150.21 52
19151.52 62
19152.83 57
19154.13 59
19155.44 65
19156.75 64
19158.05 63
19159.36 62
19160.66 63
19161.97 65
19163.28 67
19164.58 68
19165.89 59
19167.20 68
19168.50 78
19169.81 53
19171.12 61
19172.42 67
19173.73 57
19175.04 56
19176.34 57
19177.65 57
19178.96 74
19180.26 66
19181.57 60
19182.88 67
19184.18 55
19185.49 64
19186.80 62
19188.11 70
19189.41 49
19190.72 63
19192.03 60
19193.33 64
19194.64 49
19195.95 52
19197.26 74
19198.56 66
19199.87 52
19201.18 51
19202.49 67
19203.80 60
19205.10 56
19206.41 57
19207.72 62
19209.03 56
19210.34 50
19211.64 44
19212.95 48
19214.26 66
19215.57 52
19216.88 67
19218.18 52
19219.49 52
19220.80 59
19222.11 64
19223.42 62
19224.73 71
19226.03 53
19227.34 57
19228.65 48
19229.96 51
19231.27 49
19232.58 48
19233.89 52
19235.19 62
19236.50 67
19237.81 59
19239.12 46
19240.43 50
19241.74 63
19243.05 50
19244.36 58
19245.67 58
19246.98 59
19248.29 53
19249.59 56
19250.90 63
19252.21 64
19253.52 56
19254.83 51
19256.14 61
19257.45 37
19258.76 54
19260.07 36
19261.38 64
19262.69 61
19264.00 52
19265.31 60
19266.62 64
19267.93 56
19269.24 49
19270.55 70
19271.86 64
19273.17 55
19274.48 54
19275.79 61
19277.10 53
19278.41 57
19279.72 53
19281.03 73
19282.34 49
19283.65 52
19284.96 60
19286.27 50
19287.58 55
19288.89 58
19290.21 60
19291.52 54
19292.83 54
19294.14 61
19295.45 67
19296.76 53
19298.07 57
19299.38 53
19300.69 60
19302.00 56
19303.31 62
19304.63 66
19305.94 67
19307.25 49
19308.56 54
19309.87 55
19311.18 64
19312.49 54
19313.81 66
19315.12 73
19316.43 36
19317.74 55
19319.05 53
19320.36 56
19321.68 64
19322.99 56
19324.30 70
19325.61 63
19326.92 58
19328.23 51
19329.55 58
19330.86 54
19332.17 63
19333.48 49
19334.80 59
19336.11 55
19337.42 61
19338.73 47
19340.04 59
19341.36 60
19342.67 63
19343.98 66
19345.29 60
19346.61 48
19347.92 65
19349.23 64
19350.55 61
19351.86 68
19353.17 67
19354.48 60
19355.80 58
19357.11 59
19358.42 58
19359.74 68
19361.05 67
19362.36 59
19363.68 52
19364.99 58
19366.30 50
19367.62 53
19368.93 53
19370.24 62
19371.56 59
19372.87 70
19374.18 72
19375.50 52
19376.81 49
19378.12 58
19379.44 61
19380.75 49
19382.06 48
19383.38 55
19384.69 61
19386.01 53
19387.32 55
19388.63 68
19389.95 58
19391.26 69
19392.58 65
19393.89 65
19395.21 52
19396.52 54
19397.83 65
19399.15 49
19400.46 55
19401.78 68
19403.09 64
19404.41 59
19405.72 55
19407.04 55
19408.35 55
19409.66 57
19410.98 63
19412.29 59
19413.61 68
19414.92 44
19416.24 64
19417.55 62
19418.87 64
19420.18 59
19421.50 54
19422.81 57
19424.13 48
19425.45 58
19426.76 61
19428.08 56
19429.39 50
19430.71 60
19432.02 52
19433.34 63
19434.65 48
19435.97 62
19437.28 65
19438.60 56
19439.92 53
19441.23 61
19442.55 52
19443.86 52
19445.18 47
19446.50 61
19447.81 56
19449.13 62
19450.44 64
19451.76 57
19453.08 60
19454.39 50
19455.71 65
19457.03 60
19458.34 53
19459.66 52
19460.97 58
19462.29 57
19463.61 51
19464.92 49
19466.24 59
19467.56 45
19468.87 50
19470.19 55
19471.51 52
19472.83 44
19474.14 54
19475.46 57
19476.78 55
19478.09 49
19479.41 51
19480.73 57
19482.04 57
19483.36 53
19484.68 62
19486.00 59
19487.31 65
19488.63 54
19489.95 56
19491.27 49
19492.58 64
19493.90 41
19495.22 52
19496.54 69
19497.85 49
19499.17 60
19500.49 48
19501.81 52
19503.13 57
19504.44 57
19505.76 54
19507.08 61
19508.40 54
19509.72 63
19511.03 52
19512.35 50
19513.67 49
19514.99 57
19516.31 60
19517.63 39
19518.94 59
19520.26 58
19521.58 59
19522.90 50
19524.22 62
19525.54 59
19526.86 60
19528.18 47
19529.49 55
19530.81 59
19532.13 62
19533.45 55
19534.77 57
19536.09 53
19537.41 48
19538.73 64
19540.05 55
19541.37 50
19542.68 56
19544.00 53
19545.32 64
19546.64 61
19547.96 47
19549.28 62
19550.60 44
19551.92 54
19553.24 50
19554.56 56
19555.88 62
19557.20 61
19558.52 55
19559.84 46
19561.16 57
19562.48 57
19563.80 56
19565.12 57
19566.44 61
19567.76 57
19569.08 69
19570.40 53
19571.72 69
19573.04 56
19574.36 63
19575.68 69
19577.00 54
19578.32 55
19579.64 67
19580.96 54
19582.28 59
19583.60 53
19584.92 61
19586.24 51
19587.57 49
19588.89 71
19590.21 43
19591.53 58
19592.85 67
19594.17 57
19595.49 59
19596.81 46
19598.13 55
19599.45 74
19600.78 54
19602.10 48
19603.42 51
19604.74 68
19606.06 49
19607.38 61
19608.70 52
19610.03 47
19611.35 50
19612.67 62
19613.99 55
19615.31 53
19616.63 60
19617.96 55
19619.28 52
19620.60 40
19621.92 52
19623.24 61
19624.57 51
19625.89 60
19627.21 59
19628.53 67
19629.85 46
19631.18 51
19632.50 59
19633.82 47
19635.14 50
19636.47 66
19637.79 65
19639.11 53
19640.43 39
19641.76 56
19643.08 57
19644.40 58
19645.72 53
19647.05 65
19648.37 63
19649.69 63
19651.02 68
19652.34 64
19653.66 51
19654.98 54
19656.31 58
19657.63 62
19658.95 64
19660.28 55
19661.60 51
19662.92 59
19664.25 61
19665.57 58
19666.89 57
19668.22 63
19669.54 55
19670.86 49
19672.19 52
19673.51 57
19674.84 68
19676.16 56
19677.48 57
19678.81 47
19680.13 58
19681.45 60
19682.78 63
19684.10 52
19685.43 44
19686.75 62
19688.08 65
19689.40 58
19690.72 46
19692.05 55
19693.37 61
19694.70 56
19696.02 59
19697.35 58
19698.67 48
19699.99 54
19701.32 73
19702.64 58
19703.97 39
19705.29 71
19706.62 68
19707.94 62
19709.27 51
19710.59 41
19711.92 61
19713.24 62
19714.57 62
19715.89 53
19717.22 63
19718.54 58
19719.87 58
19721.19 51
19722.52 43
19723.84 50
19725.17 61
19726.50 65
19727.82 63
19729.15 48
19730.47 66
19731.80 60
19733.12 54
19734.45 52
19735.77 57
19737.10 54
19738.43 56
19739.75 57
19741.08 53
19742.40 48
19743.73 55
19745.06 55
19746.38 60
19747.71 53
19749.03 52
19750.36 67
19751.69 42
19753.01 59
19754.34 57
19755.67 51
19756.99 43
19758.32 51
19759.65 56
19760.97 45
19762.30 50
19763.63 62
19764.95 58
19766.28 70
19767.61 51
19768.93 44
19770.26 50
19771.59 62
19772.91 51
19774.24 49
19775.57 56
19776.90 58
19778.22 57
19779.55 60
19780.88 57
19782.20 57
19783.53 77
19784.86 72
19786.19 51
19787.51 52
19788.84 50
19790.17 70
19791.50 64
19792.83 59
19794.15 46
19795.48 63
19796.81 63
19798.14 42
19799.46 44
19800.79 56
19802.12 49
19803.45 60
19804.78 63
19806.10 52
19807.43 61
19808.76 59
19810.09 69
19811.42 51
19812.75 62
19814.07 57
19815.40 61
19816.73 55
19818.06 48
19819.39 52
19820.72 54
19822.05 58
19823.37 61
19824.70 59
19826.03 62
19827.36 50
19828.69 71
19830.02 59
19831.35 62
19832.68 57
19834.01 72
19835.33 55
19836.66 57
19837.99 59
19839.32 48
19840.65 65
19841.98 63
19843.31 70
19844.64 62
19845.97 46
19847.30 48
19848.63 58
19849.96 75
19851.29 61
19852.62 42
19853.95 58
19855.28 66
19856.61 68
19857.94 56
19859.27 36
19860.60 55
19861.93 52
19863.26 62
19864.59 47
19865.92 52
19867.25 52
19868.58 61
19869.91 50
19871.24 53
19872.57 65
19873.90 65
19875.23 62
19876.56 65
19877.89 58
19879.22 65
19880.55 72
19881.88 58
19883.21 40
19884.54 51
19885.87 62
19887.21 67
19888.54 57
19889.87 54
19891.20 53
19892.53 73
19893.86 61
19895.19 60
19896.52 51
19897.85 85
19899.18 66
19900.52 63
19901.85 55
19903.18 57
19904.51 74
19905.84 58
19907.17 62
19908.50 58
19909.84 55
19911.17 73
19912.50 62
19913.83 54
19915.16 53
19916.50 65
19917.83 69
19919.16 62
19920.49 50
19921.82 50
19923.16 60
19924.49 58
19925.82 53
19927.15 66
19928.48 57
19929.82 51
19931.15 68
19932.48 58
19933.81 48
19935.15 68
19936.48 51
19937.81 60
19939.14 46
19940.48 54
19941.81 55
19943.14 56
19944.47 56
19945.81 60
19947.14 61
19948.47 62
19949.81 58
19951.14 66
19952.47 47
19953.81 46
19955.14 61
19956.47 49
19957.80 62
19959.14 54
19960.47 63
19961.80 64
19963.14 64
19964.47 55
19965.80 51
19967.14 55
19968.47 61
19969.81 62
19971.14 61
19972.47 59
19973.81 52
19975.14 64
19976.47 53
19977.81 55
19979.14 51
19980.48 67
19981.81 59
19983.14 58
19984.48 52
19985.81 65
19987.15 58
19988.48 68
19989.82 58
19991.15 49
19992.48 49
19993.82 70
19995.15 61
19996.49 50
19997.82 56
19999.16 61
20000.49 65
20001.83 51
20003.16 55
20004.50 65
20005.83 69
20007.17 65
20008.50 62
20009.84 47
20011.17 57
20012.51 56
20013.84 65
20015.18 58
20016.51 49
20017.85 60
20019.18 49
20020.52 57
20021.85 58
20023.19 61
20024.52 70
20025.86 58
20027.19 65
20028.53 63
20029.86 59
20031.20 57
20032.54 64
20033.87 50
20035.21 63
20036.54 56
20037.88 54
20039.22 58
20040.55 63
20041.89 57
20043.22 43
20044.56 58
20045.90 47
20047.23 53
20048.57 61
20049.90 54
20051.24 46
20052.58 54
20053.91 57
20055.25 62
20056.59 53
20057.92 57
20059.26 50
20060.60 69
20061.93 70
20063.27 53
20064.61 54
20065.94 51
20067.28 52
20068.62 61
20069.95 54
20071.29 58
20072.63 68
20073.97 70
20075.30 46
20076.64 55
20077.98 56
20079.31 61
20080.65 65
20081.99 52
20083.33 55
20084.66 60
20086.00 52
20087.34 47
20088.68 61
20090.01 53
20091.35 49
20092.69 61
20094.03 60
20095.37 45
20096.70 61
20098.04 61
20099.38 65
20100.72 66
20102.06 41
20103.39 72
20104.73 57
20106.07 64
20107.41 48
20108.75 59
20110.08 58
20111.42 56
20112.76 56
20114.10 53
20115.44 49
20116.78 54
20118.12 53
20119.45 61
20120.79 64
20122.13 64
20123.47 59
20124.81 67
20126.15 66
20127.49 59
