# Supplementary material for: MALDI-TOF MS typing enables the classification of brewing yeasts of the genus Saccharomyces to major beer styles
Source: PLoS One. 2017 Aug 9;12(8):e0181694. doi: 10.1371/journal.pone.0181694 (PMC5549903; doi:10.1371/journal.pone.0181694)
Supplement: S9 File — The directory includes 90 raw files and was zipped to “.zip”; the folder has three strains with 30 spectra per strain; S1 Text explains the raw files with an example and Table 1 represents the yeast strains used within the experiment. (ZIP) [file pone.0181694.s012.zip › 25-27/30285-66-Lag-Lag-Lag-YPG-18h-E-E_2016-02-08__0_A2_1.dat]

2000.76 2863
2001.18 2887
2001.60 2875
2002.02 2850
2002.45 2823
2002.87 2871
2003.29 2701
2003.71 2681
2004.13 2747
2004.55 2774
2004.98 2663
2005.40 2685
2005.82 2722
2006.24 2746
2006.67 2734
2007.09 2730
2007.51 2819
2007.93 2765
2008.35 2782
2008.78 2855
2009.20 2806
2009.62 2707
2010.04 2747
2010.47 2784
2010.89 2762
2011.31 2721
2011.73 2587
2012.16 2685
2012.58 2625
2013.00 2520
2013.43 2469
2013.85 2486
2014.27 2513
2014.69 2490
2015.12 2422
2015.54 2504
2015.96 2578
2016.39 2500
2016.81 2531
2017.23 2482
2017.66 2555
2018.08 2561
2018.50 2546
2018.93 2552
2019.35 2588
2019.77 2615
2020.20 2609
2020.62 2609
2021.04 2625
2021.47 2636
2021.89 2678
2022.32 2641
2022.74 2594
2023.16 2568
2023.59 2594
2024.01 2617
2024.43 2631
2024.86 2632
2025.28 2586
2025.71 2598
2026.13 2631
2026.56 2548
2026.98 2534
2027.40 2599
2027.83 2479
2028.25 2493
2028.68 2478
2029.10 2510
2029.53 2559
2029.95 2484
2030.38 2491
2030.80 2533
2031.22 2528
2031.65 2550
2032.07 2523
2032.50 2593
2032.92 2610
2033.35 2576
2033.77 2551
2034.20 2603
2034.62 2625
2035.05 2568
2035.47 2614
2035.90 2607
2036.32 2583
2036.75 2600
2037.18 2617
2037.60 2602
2038.03 2519
2038.45 2611
2038.88 2561
2039.30 2582
2039.73 2591
2040.15 2592
2040.58 2536
2041.01 2514
2041.43 2565
2041.86 2546
2042.28 2524
2042.71 2528
2043.13 2530
2043.56 2578
2043.99 2623
2044.41 2572
2044.84 2633
2045.27 2657
2045.69 2724
2046.12 2727
2046.54 2658
2046.97 2734
2047.40 2904
2047.82 2869
2048.25 2956
2048.68 2977
2049.10 3064
2049.53 3071
2049.96 2993
2050.38 2952
2050.81 2928
2051.24 2954
2051.66 2995
2052.09 2942
2052.52 3017
2052.94 3063
2053.37 3000
2053.80 3070
2054.23 3057
2054.65 3028
2055.08 2969
2055.51 2905
2055.93 2855
2056.36 2867
2056.79 2827
2057.22 2723
2057.64 2715
2058.07 2725
2058.50 2715
2058.93 2731
2059.35 2716
2059.78 2704
2060.21 2786
2060.64 2647
2061.07 2672
2061.49 2802
2061.92 2746
2062.35 2665
2062.78 2663
2063.20 2727
2063.63 2812
2064.06 2813
2064.49 2883
2064.92 2989
2065.35 3158
2065.77 3344
2066.20 3498
2066.63 3489
2067.06 3463
2067.49 3415
2067.92 3350
2068.34 3154
2068.77 2990
2069.20 2910
2069.63 2881
2070.06 2757
2070.49 2684
2070.92 2643
2071.35 2741
2071.78 2720
2072.20 2699
2072.63 2700
2073.06 2740
2073.49 2770
2073.92 2742
2074.35 2839
2074.78 2868
2075.21 2910
2075.64 2871
2076.07 2874
2076.50 2855
2076.93 2894
2077.36 2796
2077.78 2736
2078.21 2744
2078.64 2648
2079.07 2678
2079.50 2672
2079.93 2662
2080.36 2651
2080.79 2574
2081.22 2562
2081.65 2624
2082.08 2555
2082.51 2645
2082.94 2518
2083.37 2451
2083.80 2421
2084.23 2392
2084.66 2493
2085.09 2519
2085.52 2530
2085.95 2541
2086.39 2522
2086.82 2499
2087.25 2500
2087.68 2546
2088.11 2550
2088.54 2536
2088.97 2538
2089.40 2538
2089.83 2528
2090.26 2480
2090.69 2616
2091.12 2597
2091.55 2637
2091.99 2693
2092.42 2660
2092.85 2594
2093.28 2620
2093.71 2560
2094.14 2617
2094.57 2620
2095.00 2668
2095.43 2643
2095.87 2611
2096.30 2672
2096.73 2670
2097.16 2647
2097.59 2611
2098.02 2601
2098.46 2594
2098.89 2581
2099.32 2586
2099.75 2556
2100.18 2479
2100.61 2501
2101.05 2567
2101.48 2525
2101.91 2421
2102.34 2437
2102.78 2428
2103.21 2418
2103.64 2395
2104.07 2411
2104.50 2423
2104.94 2432
2105.37 2522
2105.80 2519
2106.23 2575
2106.67 2591
2107.10 2572
2107.53 2582
2107.96 2574
2108.40 2651
2108.83 2733
2109.26 2699
2109.70 2638
2110.13 2693
2110.56 2644
2110.99 2655
2111.43 2671
2111.86 2635
2112.29 2646
2112.73 2639
2113.16 2590
2113.59 2632
2114.03 2556
2114.46 2578
2114.89 2565
2115.33 2574
2115.76 2478
2116.19 2399
2116.63 2397
2117.06 2426
2117.49 2435
2117.93 2450
2118.36 2425
2118.80 2405
2119.23 2442
2119.66 2403
2120.10 2444
2120.53 2482
2120.96 2424
2121.40 2408
2121.83 2426
2122.27 2438
2122.70 2396
2123.14 2428
2123.57 2498
2124.00 2596
2124.44 2533
2124.87 2417
2125.31 2432
2125.74 2436
2126.18 2465
2126.61 2446
2127.05 2419
2127.48 2424
2127.91 2437
2128.35 2358
2128.78 2402
2129.22 2341
2129.65 2373
2130.09 2476
2130.52 2475
2130.96 2446
2131.39 2361
2131.83 2394
2132.26 2414
2132.70 2430
2133.13 2436
2133.57 2453
2134.01 2436
2134.44 2455
2134.88 2360
2135.31 2353
2135.75 2406
2136.18 2418
2136.62 2384
2137.05 2389
2137.49 2415
2137.93 2361
2138.36 2367
2138.80 2378
2139.23 2308
2139.67 2354
2140.10 2331
2140.54 2256
2140.98 2263
2141.41 2258
2141.85 2324
2142.29 2285
2142.72 2342
2143.16 2287
2143.59 2221
2144.03 2210
2144.47 2221
2144.90 2321
2145.34 2310
2145.78 2247
2146.21 2288
2146.65 2319
2147.09 2310
2147.52 2335
2147.96 2391
2148.40 2372
2148.83 2443
2149.27 2426
2149.71 2426
2150.14 2476
2150.58 2515
2151.02 2468
2151.46 2452
2151.89 2433
2152.33 2458
2152.77 2480
2153.20 2461
2153.64 2386
2154.08 2288
2154.52 2314
2154.95 2424
2155.39 2432
2155.83 2376
2156.27 2332
2156.70 2360
2157.14 2330
2157.58 2305
2158.02 2325
2158.45 2272
2158.89 2352
2159.33 2325
2159.77 2385
2160.21 2380
2160.64 2403
2161.08 2440
2161.52 2540
2161.96 2495
2162.40 2456
2162.84 2425
2163.27 2505
2163.71 2536
2164.15 2513
2164.59 2618
2165.03 2714
2165.47 2875
2165.90 2894
2166.34 2972
2166.78 3086
2167.22 3086
2167.66 2936
2168.10 2885
2168.54 2762
2168.98 2692
2169.41 2605
2169.85 2495
2170.29 2503
2170.73 2562
2171.17 2672
2171.61 2570
2172.05 2460
2172.49 2499
2172.93 2493
2173.37 2493
2173.81 2561
2174.25 2551
2174.69 2571
2175.13 2636
2175.56 2691
2176.00 2659
2176.44 2629
2176.88 2554
2177.32 2574
2177.76 2570
2178.20 2468
2178.64 2430
2179.08 2429
2179.52 2492
2179.96 2473
2180.40 2334
2180.84 2377
2181.28 2494
2181.72 2412
2182.16 2459
2182.60 2488
2183.04 2475
2183.48 2484
2183.92 2446
2184.36 2420
2184.81 2474
2185.25 2409
2185.69 2428
2186.13 2436
2186.57 2396
2187.01 2404
2187.45 2391
2187.89 2435
2188.33 2421
2188.77 2421
2189.21 2360
2189.65 2444
2190.09 2514
2190.54 2507
2190.98 2460
2191.42 2402
2191.86 2381
2192.30 2442
2192.74 2491
2193.18 2483
2193.62 2459
2194.07 2531
2194.51 2487
2194.95 2492
2195.39 2590
2195.83 2622
2196.27 2590
2196.72 2626
2197.16 2615
2197.60 2583
2198.04 2558
2198.48 2539
2198.92 2538
2199.37 2501
2199.81 2487
2200.25 2417
2200.69 2388
2201.13 2412
2201.58 2387
2202.02 2395
2202.46 2399
2202.90 2413
2203.35 2515
2203.79 2501
2204.23 2542
2204.67 2509
2205.12 2512
2205.56 2460
2206.00 2470
2206.44 2435
2206.89 2390
2207.33 2455
2207.77 2450
2208.21 2440
2208.66 2425
2209.10 2498
2209.54 2562
2209.99 2492
2210.43 2508
2210.87 2509
2211.32 2495
2211.76 2484
2212.20 2500
2212.65 2432
2213.09 2374
2213.53 2386
2213.98 2348
2214.42 2301
2214.86 2268
2215.31 2313
2215.75 2297
2216.19 2301
2216.64 2326
2217.08 2379
2217.52 2398
2217.97 2255
2218.41 2294
2218.86 2346
2219.30 2305
2219.74 2340
2220.19 2300
2220.63 2408
2221.08 2368
2221.52 2395
2221.97 2433
2222.41 2486
2222.85 2428
2223.30 2454
2223.74 2462
2224.19 2446
2224.63 2516
2225.08 2461
2225.52 2457
2225.96 2464
2226.41 2406
2226.85 2536
2227.30 2459
2227.74 2435
2228.19 2382
2228.63 2430
2229.08 2297
2229.52 2288
2229.97 2334
2230.41 2286
2230.86 2305
2231.30 2267
2231.75 2382
2232.19 2390
2232.64 2364
2233.08 2356
2233.53 2421
2233.98 2473
2234.42 2494
2234.87 2472
2235.31 2455
2235.76 2461
2236.20 2379
2236.65 2327
2237.09 2383
2237.54 2434
2237.99 2356
2238.43 2402
2238.88 2302
2239.32 2329
2239.77 2384
2240.22 2323
2240.66 2300
2241.11 2226
2241.55 2241
2242.00 2226
2242.45 2223
2242.89 2222
2243.34 2194
2243.79 2190
2244.23 2146
2244.68 2172
2245.13 2258
2245.57 2181
2246.02 2182
2246.47 2189
2246.91 2179
2247.36 2216
2247.81 2198
2248.25 2227
2248.70 2198
2249.15 2155
2249.59 2182
2250.04 2285
2250.49 2271
2250.93 2294
2251.38 2258
2251.83 2271
2252.28 2210
2252.72 2248
2253.17 2259
2253.62 2252
2254.07 2219
2254.51 2159
2254.96 2232
2255.41 2229
2255.86 2237
2256.30 2210
2256.75 2176
2257.20 2151
2257.65 2111
2258.09 2135
2258.54 2222
2258.99 2168
2259.44 2092
2259.89 2185
2260.33 2208
2260.78 2148
2261.23 2129
2261.68 2148
2262.13 2227
2262.58 2168
2263.02 2231
2263.47 2134
2263.92 2206
2264.37 2257
2264.82 2248
2265.27 2185
2265.71 2166
2266.16 2273
2266.61 2216
2267.06 2216
2267.51 2167
2267.96 2101
2268.41 2192
2268.86 2190
2269.30 2105
2269.75 2166
2270.20 2231
2270.65 2248
2271.10 2230
2271.55 2294
2272.00 2215
2272.45 2205
2272.90 2232
2273.35 2273
2273.80 2293
2274.25 2231
2274.69 2252
2275.14 2282
2275.59 2345
2276.04 2343
2276.49 2421
2276.94 2389
2277.39 2471
2277.84 2432
2278.29 2401
2278.74 2429
2279.19 2350
2279.64 2358
2280.09 2253
2280.54 2241
2280.99 2307
2281.44 2228
2281.89 2233
2282.34 2175
2282.79 2136
2283.24 2163
2283.69 2140
2284.14 2090
2284.59 2152
2285.04 2182
2285.50 2153
2285.95 2157
2286.40 2120
2286.85 2138
2287.30 2166
2287.75 2214
2288.20 2172
2288.65 2211
2289.10 2235
2289.55 2264
2290.00 2282
2290.45 2283
2290.91 2391
2291.36 2413
2291.81 2465
2292.26 2438
2292.71 2461
2293.16 2516
2293.61 2418
2294.06 2372
2294.52 2345
2294.97 2343
2295.42 2312
2295.87 2373
2296.32 2308
2296.77 2254
2297.22 2274
2297.68 2228
2298.13 2222
2298.58 2203
2299.03 2185
2299.48 2138
2299.94 2212
2300.39 2249
2300.84 2124
2301.29 2147
2301.74 2118
2302.20 2117
2302.65 2093
2303.10 2072
2303.55 2091
2304.01 2159
2304.46 2144
2304.91 2132
2305.36 2177
2305.82 2211
2306.27 2189
2306.72 2248
2307.17 2222
2307.63 2267
2308.08 2283
2308.53 2259
2308.98 2328
2309.44 2282
2309.89 2298
2310.34 2381
2310.80 2326
2311.25 2366
2311.70 2307
2312.16 2328
2312.61 2300
2313.06 2280
2313.52 2259
2313.97 2256
2314.42 2248
2314.88 2282
2315.33 2273
2315.78 2293
2316.24 2296
2316.69 2350
2317.14 2348
2317.60 2342
2318.05 2335
2318.50 2355
2318.96 2348
2319.41 2467
2319.87 2470
2320.32 2410
2320.77 2369
2321.23 2414
2321.68 2336
2322.14 2273
2322.59 2233
2323.04 2269
2323.50 2364
2323.95 2418
2324.41 2514
2324.86 2662
2325.32 2853
2325.77 2954
2326.23 3038
2326.68 3033
2327.13 3148
2327.59 2996
2328.04 2894
2328.50 2689
2328.95 2583
2329.41 2434
2329.86 2406
2330.32 2321
2330.77 2319
2331.23 2292
2331.68 2364
2332.14 2368
2332.59 2258
2333.05 2271
2333.50 2261
2333.96 2300
2334.41 2296
2334.87 2275
2335.33 2375
2335.78 2354
2336.24 2268
2336.69 2313
2337.15 2255
2337.60 2213
2338.06 2193
2338.51 2110
2338.97 2137
2339.43 2144
2339.88 2151
2340.34 2156
2340.79 2195
2341.25 2186
2341.71 2130
2342.16 2074
2342.62 2124
2343.07 2132
2343.53 2056
2343.99 2034
2344.44 2127
2344.90 2081
2345.36 2104
2345.81 2120
2346.27 2135
2346.73 2118
2347.18 2140
2347.64 2175
2348.09 2176
2348.55 2177
2349.01 2188
2349.47 2214
2349.92 2228
2350.38 2256
2350.84 2239
2351.29 2319
2351.75 2313
2352.21 2212
2352.66 2164
2353.12 2241
2353.58 2224
2354.04 2117
2354.49 2096
2354.95 2095
2355.41 2091
2355.86 2136
2356.32 2158
2356.78 2051
2357.24 2061
2357.70 2069
2358.15 2176
2358.61 2122
2359.07 2095
2359.53 2098
2359.98 2068
2360.44 2125
2360.90 2079
2361.36 2079
2361.82 2099
2362.27 2027
2362.73 2087
2363.19 2117
2363.65 2103
2364.11 2108
2364.56 2049
2365.02 2147
2365.48 2038
2365.94 2087
2366.40 2176
2366.86 2145
2367.31 2084
2367.77 2111
2368.23 2119
2368.69 2142
2369.15 2120
2369.61 2113
2370.07 2093
2370.53 2022
2370.98 2166
2371.44 2219
2371.90 2175
2372.36 2156
2372.82 2193
2373.28 2212
2373.74 2154
2374.20 2157
2374.66 2169
2375.12 2191
2375.58 2189
2376.04 2123
2376.49 2058
2376.95 2135
2377.41 2114
2377.87 2132
2378.33 2105
2378.79 2074
2379.25 2137
2379.71 2130
2380.17 2087
2380.63 2112
2381.09 2054
2381.55 2045
2382.01 2022
2382.47 2026
2382.93 2048
2383.39 1966
2383.85 1973
2384.31 1984
2384.77 1992
2385.23 1973
2385.69 2005
2386.15 2031
2386.61 2021
2387.07 2033
2387.53 2034
2387.99 1967
2388.46 1963
2388.92 1983
2389.38 2007
2389.84 1986
2390.30 1976
2390.76 2050
2391.22 2081
2391.68 2021
2392.14 2060
2392.60 2077
2393.06 2084
2393.52 2071
2393.99 2066
2394.45 2046
2394.91 2067
2395.37 2058
2395.83 1992
2396.29 2022
2396.75 2018
2397.21 2015
2397.68 2021
2398.14 2007
2398.60 1992
2399.06 1937
2399.52 1961
2399.98 2018
2400.45 1952
2400.91 1974
2401.37 2051
2401.83 1996
2402.29 1906
2402.76 1949
2403.22 1991
2403.68 2005
2404.14 1918
2404.60 2011
2405.07 1997
2405.53 2072
2405.99 2001
2406.45 2097
2406.91 2007
2407.38 1994
2407.84 2022
2408.30 1994
2408.76 1999
2409.23 2002
2409.69 2041
2410.15 2037
2410.62 2086
2411.08 1987
2411.54 1985
2412.00 1974
2412.47 1944
2412.93 1900
2413.39 1893
2413.86 1882
2414.32 1934
2414.78 1914
2415.24 1956
2415.71 1954
2416.17 1997
2416.63 2012
2417.10 1996
2417.56 2010
2418.02 2003
2418.49 1972
2418.95 1964
2419.42 1998
2419.88 1988
2420.34 2053
2420.81 2043
2421.27 2012
2421.73 1967
2422.20 1950
2422.66 1920
2423.13 2031
2423.59 2024
2424.05 2016
2424.52 1979
2424.98 1972
2425.45 2094
2425.91 2010
2426.37 2005
2426.84 2025
2427.30 2002
2427.77 1963
2428.23 1967
2428.70 1945
2429.16 1913
2429.62 1895
2430.09 1954
2430.55 1940
2431.02 1970
2431.48 1933
2431.95 1927
2432.41 1922
2432.88 1919
2433.34 1889
2433.81 1893
2434.27 1909
2434.74 1943
2435.20 1959
2435.67 1939
2436.13 1954
2436.60 1924
2437.06 1960
2437.53 1952
2437.99 1929
2438.46 1863
2438.92 1824
2439.39 1900
2439.86 1906
2440.32 1884
2440.79 1889
2441.25 1889
2441.72 1875
2442.18 1929
2442.65 1961
2443.12 1887
2443.58 1856
2444.05 1852
2444.51 1830
2444.98 1889
2445.44 1805
2445.91 1852
2446.38 1897
2446.84 1857
2447.31 1853
2447.78 1895
2448.24 1897
2448.71 1864
2449.17 1923
2449.64 1946
2450.11 1922
2450.57 1983
2451.04 1960
2451.51 2042
2451.97 2023
2452.44 2021
2452.91 2080
2453.37 2055
2453.84 1981
2454.31 2063
2454.78 2073
2455.24 2000
2455.71 1986
2456.18 1925
2456.64 1909
2457.11 1920
2457.58 1967
2458.04 1923
2458.51 1931
2458.98 1933
2459.45 1854
2459.91 1877
2460.38 1872
2460.85 1896
2461.32 1907
2461.78 1819
2462.25 1877
2462.72 1822
2463.19 1850
2463.66 1860
2464.12 1850
2464.59 1851
2465.06 1896
2465.53 1898
2465.99 1852
2466.46 1878
2466.93 1952
2467.40 1928
2467.87 1946
2468.34 1908
2468.80 1904
2469.27 1927
2469.74 1903
2470.21 1908
2470.68 1960
2471.15 1961
2471.61 1967
2472.08 1873
2472.55 1806
2473.02 1798
2473.49 1790
2473.96 1794
2474.43 1793
2474.90 1804
2475.36 1882
2475.83 1885
2476.30 1874
2476.77 1851
2477.24 1848
2477.71 1842
2478.18 1896
2478.65 1870
2479.12 1865
2479.59 1838
2480.06 1831
2480.52 1834
2480.99 1912
2481.46 1816
2481.93 1850
2482.40 1861
2482.87 1800
2483.34 1798
2483.81 1817
2484.28 1866
2484.75 1832
2485.22 1856
2485.69 1908
2486.16 1844
2486.63 1870
2487.10 1843
2487.57 1868
2488.04 1920
2488.51 1944
2488.98 1897
2489.45 1787
2489.92 1861
2490.39 1839
2490.86 1857
2491.33 1848
2491.80 1853
2492.27 1847
2492.74 1872
2493.21 1829
2493.69 1844
2494.16 1851
2494.63 1827
2495.10 1871
2495.57 1863
2496.04 1871
2496.51 1877
2496.98 1845
2497.45 1789
2497.92 1800
2498.39 1807
2498.86 1854
2499.34 1838
2499.81 1768
2500.28 1816
2500.75 1860
2501.22 1836
2501.69 1859
2502.16 1826
2502.64 1824
2503.11 1854
2503.58 1835
2504.05 1846
2504.52 1807
2504.99 1839
2505.47 1883
2505.94 1867
2506.41 1849
2506.88 1877
2507.35 1852
2507.82 1864
2508.30 1901
2508.77 1925
2509.24 1953
2509.71 1950
2510.18 1918
2510.66 1878
2511.13 1852
2511.60 1868
2512.07 1829
2512.55 1876
2513.02 1927
2513.49 1891
2513.96 1874
2514.44 1809
2514.91 1760
2515.38 1837
2515.85 1829
2516.33 1892
2516.80 1824
2517.27 1819
2517.75 1764
2518.22 1860
2518.69 1838
2519.16 1799
2519.64 1836
2520.11 1826
2520.58 1800
2521.06 1856
2521.53 1890
2522.00 1853
2522.48 1876
2522.95 1837
2523.42 1863
2523.90 1858
2524.37 1876
2524.84 1872
2525.32 1925
2525.79 1868
2526.27 1835
2526.74 1844
2527.21 1962
2527.69 1915
2528.16 1846
2528.63 1789
2529.11 1885
2529.58 1877
2530.06 1840
2530.53 1869
2531.00 1845
2531.48 1870
2531.95 1845
2532.43 1846
2532.90 1892
2533.38 1854
2533.85 1791
2534.32 1843
2534.80 1881
2535.27 1874
2535.75 1865
2536.22 1872
2536.70 1917
2537.17 1893
2537.65 1890
2538.12 1857
2538.60 1978
2539.07 1957
2539.55 1972
2540.02 1940
2540.50 1897
2540.97 1994
2541.45 1947
2541.92 1920
2542.40 1896
2542.87 1917
2543.35 1932
2543.82 1894
2544.30 1844
2544.77 1823
2545.25 1843
2545.72 1910
2546.20 1952
2546.68 1919
2547.15 1939
2547.63 1981
2548.10 2028
2548.58 2088
2549.05 2110
2549.53 2185
2550.01 2167
2550.48 2214
2550.96 2289
2551.43 2261
2551.91 2141
2552.39 2158
2552.86 2171
2553.34 2125
2553.82 2065
2554.29 1965
2554.77 1934
2555.24 1930
2555.72 1954
2556.20 2003
2556.67 2028
2557.15 1848
2557.63 1913
2558.10 1948
2558.58 1863
2559.06 1859
2559.53 1826
2560.01 1864
2560.49 1802
2560.96 1834
2561.44 1834
2561.92 1788
2562.40 1861
2562.87 1815
2563.35 1781
2563.83 1802
2564.30 1800
2564.78 1795
2565.26 1869
2565.74 1870
2566.21 1834
2566.69 1824
2567.17 1885
2567.65 1831
2568.12 1862
2568.60 1847
2569.08 1865
2569.56 1815
2570.03 1824
2570.51 1804
2570.99 1827
2571.47 1810
2571.95 1836
2572.42 1862
2572.90 1866
2573.38 1793
2573.86 1876
2574.34 1853
2574.81 1826
2575.29 1729
2575.77 1769
2576.25 1787
2576.73 1771
2577.21 1831
2577.68 1828
2578.16 1840
2578.64 1817
2579.12 1859
2579.60 1822
2580.08 1783
2580.56 1860
2581.04 1746
2581.51 1723
2581.99 1676
2582.47 1672
2582.95 1726
2583.43 1722
2583.91 1719
2584.39 1789
2584.87 1751
2585.35 1739
2585.83 1694
2586.31 1718
2586.78 1788
2587.26 1805
2587.74 1798
2588.22 1799
2588.70 1810
2589.18 1774
2589.66 1740
2590.14 1787
2590.62 1771
2591.10 1829
2591.58 1846
2592.06 1814
2592.54 1817
2593.02 1814
2593.50 1824
2593.98 1803
2594.46 1738
2594.94 1750
2595.42 1789
2595.90 1688
2596.38 1712
2596.86 1769
2597.34 1746
2597.82 1728
2598.30 1727
2598.78 1756
2599.26 1744
2599.74 1715
2600.22 1727
2600.70 1723
2601.19 1695
2601.67 1745
2602.15 1755
2602.63 1755
2603.11 1761
2603.59 1761
2604.07 1745
2604.55 1761
2605.03 1802
2605.51 1797
2605.99 1788
2606.48 1708
2606.96 1768
2607.44 1825
2607.92 1800
2608.40 1773
2608.88 1786
2609.36 1814
2609.84 1808
2610.33 1828
2610.81 1767
2611.29 1799
2611.77 1743
2612.25 1766
2612.73 1762
2613.22 1775
2613.70 1827
2614.18 1726
2614.66 1753
2615.14 1817
2615.63 1756
2616.11 1766
2616.59 1828
2617.07 1754
2617.55 1714
2618.04 1724
2618.52 1759
2619.00 1813
2619.48 1829
2619.97 1794
2620.45 1813
2620.93 1809
2621.41 1786
2621.90 1714
2622.38 1811
2622.86 1816
2623.34 1779
2623.83 1748
2624.31 1791
2624.79 1765
2625.27 1720
2625.76 1778
2626.24 1782
2626.72 1728
2627.21 1765
2627.69 1744
2628.17 1763
2628.66 1771
2629.14 1798
2629.62 1811
2630.11 1773
2630.59 1795
2631.07 1817
2631.56 1829
2632.04 1809
2632.52 1897
2633.01 1928
2633.49 1915
2633.97 1941
2634.46 1977
2634.94 1964
2635.43 1916
2635.91 1861
2636.39 1875
2636.88 1919
2637.36 1897
2637.85 1871
2638.33 1827
2638.81 1816
2639.30 1801
2639.78 1860
2640.27 1756
2640.75 1740
2641.24 1752
2641.72 1741
2642.20 1780
2642.69 1741
2643.17 1701
2643.66 1713
2644.14 1763
2644.63 1743
2645.11 1726
2645.60 1743
2646.08 1727
2646.57 1719
2647.05 1776
2647.54 1774
2648.02 1762
2648.51 1786
2648.99 1762
2649.48 1800
2649.96 1773
2650.45 1823
2650.93 1819
2651.42 1758
2651.90 1793
2652.39 1790
2652.87 1747
2653.36 1752
2653.84 1748
2654.33 1769
2654.82 1784
2655.30 1746
2655.79 1785
2656.27 1767
2656.76 1770
2657.24 1709
2657.73 1745
2658.22 1736
2658.70 1693
2659.19 1656
2659.67 1745
2660.16 1735
2660.65 1773
2661.13 1795
2661.62 1779
2662.10 1822
2662.59 1861
2663.08 1903
2663.56 1819
2664.05 1864
2664.54 1779
2665.02 1871
2665.51 1925
2666.00 1943
2666.48 1871
2666.97 1947
2667.46 1893
2667.94 1931
2668.43 1877
2668.92 1799
2669.40 1780
2669.89 1780
2670.38 1854
2670.86 1848
2671.35 1833
2671.84 1805
2672.33 1809
2672.81 1813
2673.30 1866
2673.79 1831
2674.28 1920
2674.76 1919
2675.25 1892
2675.74 1889
2676.23 1937
2676.71 1922
2677.20 1956
2677.69 1943
2678.18 1858
2678.66 1862
2679.15 1895
2679.64 1827
2680.13 1787
2680.62 1732
2681.10 1726
2681.59 1754
2682.08 1758
2682.57 1786
2683.06 1761
2683.54 1723
2684.03 1758
2684.52 1729
2685.01 1694
2685.50 1725
2685.99 1785
2686.47 1751
2686.96 1750
2687.45 1793
2687.94 1835
2688.43 1846
2688.92 1829
2689.41 1819
2689.89 1820
2690.38 1875
2690.87 1907
2691.36 1944
2691.85 1901
2692.34 1862
2692.83 1895
2693.32 1888
2693.81 1831
2694.30 1916
2694.79 1932
2695.27 1904
2695.76 1896
2696.25 1933
2696.74 1950
2697.23 1953
2697.72 1922
2698.21 1937
2698.70 1958
2699.19 1880
2699.68 1914
2700.17 1854
2700.66 1885
2701.15 1843
2701.64 1850
2702.13 1765
2702.62 1732
2703.11 1766
2703.60 1765
2704.09 1749
2704.58 1783
2705.07 1782
2705.56 1772
2706.05 1794
2706.54 1762
2707.03 1761
2707.52 1821
2708.01 1788
2708.50 1823
2708.99 1759
2709.48 1782
2709.97 1818
2710.46 1782
2710.96 1699
2711.45 1719
2711.94 1783
2712.43 1742
2712.92 1770
2713.41 1766
2713.90 1729
2714.39 1781
2714.88 1803
2715.37 1750
2715.86 1747
2716.36 1776
2716.85 1814
2717.34 1794
2717.83 1820
2718.32 1863
2718.81 1786
2719.30 1876
2719.80 1859
2720.29 1857
2720.78 1900
2721.27 1937
2721.76 1947
2722.25 1989
2722.75 1931
2723.24 1920
2723.73 1977
2724.22 2008
2724.71 1980
2725.21 1923
2725.70 1908
2726.19 1840
2726.68 1902
2727.17 1859
2727.67 1820
2728.16 1789
2728.65 1824
2729.14 1885
2729.64 1876
2730.13 1910
2730.62 1921
2731.11 1967
2731.61 1864
2732.10 1903
2732.59 1918
2733.08 1909
2733.58 1827
2734.07 1817
2734.56 1852
2735.05 1840
2735.55 1904
2736.04 1831
2736.53 1890
2737.03 1834
2737.52 1834
2738.01 1907
2738.51 1926
2739.00 1904
2739.49 1898
2739.99 1967
2740.48 1972
2740.97 1977
2741.47 1983
2741.96 1994
2742.45 1955
2742.95 1954
2743.44 1980
2743.93 1933
2744.43 1925
2744.92 1952
2745.42 1893
2745.91 1836
2746.40 1846
2746.90 1836
2747.39 1834
2747.89 1860
2748.38 1860
2748.87 1893
2749.37 1841
2749.86 1894
2750.36 1844
2750.85 1774
2751.34 1758
2751.84 1768
2752.33 1749
2752.83 1733
2753.32 1728
2753.82 1725
2754.31 1713
2754.81 1680
2755.30 1761
2755.80 1688
2756.29 1757
2756.79 1679
2757.28 1733
2757.78 1687
2758.27 1750
2758.77 1712
2759.26 1712
2759.76 1729
2760.25 1711
2760.75 1749
2761.24 1732
2761.74 1787
2762.23 1844
2762.73 1806
2763.22 1835
2763.72 1911
2764.21 1810
2764.71 1762
2765.20 1796
2765.70 1764
2766.20 1755
2766.69 1799
2767.19 1751
2767.68 1824
2768.18 1743
2768.68 1661
2769.17 1706
2769.67 1674
2770.16 1663
2770.66 1655
2771.16 1741
2771.65 1625
2772.15 1637
2772.64 1644
2773.14 1634
2773.64 1644
2774.13 1655
2774.63 1676
2775.13 1687
2775.62 1633
2776.12 1682
2776.62 1714
2777.11 1690
2777.61 1609
2778.11 1669
2778.60 1780
2779.10 1685
2779.60 1660
2780.09 1714
2780.59 1749
2781.09 1731
2781.58 1664
2782.08 1681
2782.58 1741
2783.08 1638
2783.57 1638
2784.07 1676
2784.57 1697
2785.07 1685
2785.56 1729
2786.06 1706
2786.56 1675
2787.06 1696
2787.55 1754
2788.05 1689
2788.55 1692
2789.05 1655
2789.54 1659
2790.04 1650
2790.54 1650
2791.04 1636
2791.54 1667
2792.03 1640
2792.53 1621
2793.03 1682
2793.53 1667
2794.03 1670
2794.52 1620
2795.02 1656
2795.52 1629
2796.02 1609
2796.52 1681
2797.02 1706
2797.51 1680
2798.01 1757
2798.51 1701
2799.01 1701
2799.51 1720
2800.01 1715
2800.51 1678
2801.00 1698
2801.50 1651
2802.00 1674
2802.50 1679
2803.00 1613
2803.50 1714
2804.00 1698
2804.50 1689
2805.00 1655
2805.50 1683
2806.00 1673
2806.49 1746
2806.99 1725
2807.49 1689
2807.99 1668
2808.49 1748
2808.99 1793
2809.49 1739
2809.99 1764
2810.49 1762
2810.99 1770
2811.49 1755
2811.99 1815
2812.49 1812
2812.99 1819
2813.49 1738
2813.99 1736
2814.49 1735
2814.99 1672
2815.49 1695
2815.99 1692
2816.49 1651
2816.99 1648
2817.49 1652
2817.99 1666
2818.49 1664
2818.99 1609
2819.49 1606
2819.99 1586
2820.49 1623
2820.99 1639
2821.49 1665
2821.99 1653
2822.50 1639
2823.00 1556
2823.50 1621
2824.00 1611
2824.50 1598
2825.00 1625
2825.50 1574
2826.00 1650
2826.50 1606
2827.00 1613
2827.50 1633
2828.01 1598
2828.51 1571
2829.01 1585
2829.51 1630
2830.01 1622
2830.51 1631
2831.01 1638
2831.52 1682
2832.02 1618
2832.52 1656
2833.02 1667
2833.52 1664
2834.02 1630
2834.53 1623
2835.03 1636
2835.53 1644
2836.03 1634
2836.53 1668
2837.03 1675
2837.54 1639
2838.04 1659
2838.54 1682
2839.04 1592
2839.55 1634
2840.05 1637
2840.55 1621
2841.05 1676
2841.55 1632
2842.06 1620
2842.56 1596
2843.06 1570
2843.56 1588
2844.07 1606
2844.57 1652
2845.07 1633
2845.58 1635
2846.08 1647
2846.58 1627
2847.08 1589
2847.59 1613
2848.09 1616
2848.59 1646
2849.10 1695
2849.60 1686
2850.10 1609
2850.61 1596
2851.11 1650
2851.61 1662
2852.12 1650
2852.62 1600
2853.12 1597
2853.63 1609
2854.13 1652
2854.63 1681
2855.14 1650
2855.64 1682
2856.14 1685
2856.65 1679
2857.15 1692
2857.66 1724
2858.16 1684
2858.66 1645
2859.17 1696
2859.67 1700
2860.17 1631
2860.68 1633
2861.18 1584
2861.69 1589
2862.19 1618
2862.70 1636
2863.20 1549
2863.70 1566
2864.21 1616
2864.71 1642
2865.22 1633
2865.72 1644
2866.23 1665
2866.73 1685
2867.24 1662
2867.74 1611
2868.25 1641
2868.75 1667
2869.26 1693
2869.76 1678
2870.27 1618
2870.77 1648
2871.28 1710
2871.78 1697
2872.29 1731
2872.79 1705
2873.30 1712
2873.80 1772
2874.31 1796
2874.81 1763
2875.32 1730
2875.82 1759
2876.33 1840
2876.83 1813
2877.34 1716
2877.84 1667
2878.35 1681
2878.86 1686
2879.36 1640
2879.87 1611
2880.37 1614
2880.88 1579
2881.39 1615
2881.89 1632
2882.40 1656
2882.90 1665
2883.41 1661
2883.92 1675
2884.42 1712
2884.93 1827
2885.43 1841
2885.94 1886
2886.45 1905
2886.95 1983
2887.46 2057
2887.97 2100
2888.47 2125
2888.98 2100
2889.49 2122
2889.99 2109
2890.50 2090
2891.01 2069
2891.51 2109
2892.02 2047
2892.53 2008
2893.03 2014
2893.54 1950
2894.05 1913
2894.55 1958
2895.06 2020
2895.57 2076
2896.08 2141
2896.58 2149
2897.09 2176
2897.60 2128
2898.11 2090
2898.61 2148
2899.12 2161
2899.63 2095
2900.13 2041
2900.64 2006
2901.15 1892
2901.66 1936
2902.17 1899
2902.67 1842
2903.18 1825
2903.69 1823
2904.20 1818
2904.70 1771
2905.21 1768
2905.72 1761
2906.23 1798
2906.74 1764
2907.25 1768
2907.75 1732
2908.26 1768
2908.77 1717
2909.28 1775
2909.79 1753
2910.30 1690
2910.80 1686
2911.31 1688
2911.82 1663
2912.33 1635
2912.84 1657
2913.35 1625
2913.86 1660
2914.36 1679
2914.87 1735
2915.38 1674
2915.89 1670
2916.40 1711
2916.91 1720
2917.42 1748
2917.93 1784
2918.44 1763
2918.95 1774
2919.46 1740
2919.96 1793
2920.47 1799
2920.98 1815
2921.49 1753
2922.00 1782
2922.51 1746
2923.02 1792
2923.53 1764
2924.04 1741
2924.55 1727
2925.06 1752
2925.57 1771
2926.08 1763
2926.59 1801
2927.10 1827
2927.61 1849
2928.12 1808
2928.63 1781
2929.14 1855
2929.65 1802
2930.16 1789
2930.67 1810
2931.18 1745
2931.69 1733
2932.20 1704
2932.71 1711
2933.22 1730
2933.73 1703
2934.24 1699
2934.75 1639
2935.26 1734
2935.77 1736
2936.29 1743
2936.80 1708
2937.31 1766
2937.82 1772
2938.33 1772
2938.84 1765
2939.35 1755
2939.86 1828
2940.37 1834
2940.88 1817
2941.39 1769
2941.91 1813
2942.42 1759
2942.93 1812
2943.44 1792
2943.95 1712
2944.46 1732
2944.97 1733
2945.49 1685
2946.00 1648
2946.51 1675
2947.02 1683
2947.53 1677
2948.04 1734
2948.56 1700
2949.07 1685
2949.58 1701
2950.09 1701
2950.60 1695
2951.12 1687
2951.63 1669
2952.14 1712
2952.65 1681
2953.16 1668
2953.68 1674
2954.19 1724
2954.70 1671
2955.21 1666
2955.73 1753
2956.24 1762
2956.75 1727
2957.26 1753
2957.78 1706
2958.29 1723
2958.80 1728
2959.31 1693
2959.83 1775
2960.34 1738
2960.85 1719
2961.36 1770
2961.88 1864
2962.39 1822
2962.90 1843
2963.42 1896
2963.93 1902
2964.44 1918
2964.96 1955
2965.47 1892
2965.98 2005
2966.50 1996
2967.01 2073
2967.52 2082
2968.04 2116
2968.55 2178
2969.06 2243
2969.58 2225
2970.09 2218
2970.60 2142
2971.12 2223
2971.63 2157
2972.15 2038
2972.66 2040
2973.17 1903
2973.69 1913
2974.20 1926
2974.72 1864
2975.23 1892
2975.74 1947
2976.26 1935
2976.77 1853
2977.29 1825
2977.80 1879
2978.31 1891
2978.83 1925
2979.34 1982
2979.86 1915
2980.37 1980
2980.89 2036
2981.40 2000
2981.92 1966
2982.43 2091
2982.95 2100
2983.46 2090
2983.98 2090
2984.49 2094
2985.01 2091
2985.52 2149
2986.04 2128
2986.55 2166
2987.07 2164
2987.58 2150
2988.10 2150
2988.61 2166
2989.13 2212
2989.64 2244
2990.16 2297
2990.67 2254
2991.19 2244
2991.70 2268
2992.22 2266
2992.73 2308
2993.25 2300
2993.77 2260
2994.28 2226
2994.80 2314
2995.31 2305
2995.83 2379
2996.35 2425
2996.86 2495
2997.38 2578
2997.89 2612
2998.41 2715
2998.93 2693
2999.44 2779
2999.96 2821
3000.47 2816
3000.99 2805
3001.51 2926
3002.02 2957
3002.54 3110
3003.06 3449
3003.57 3931
3004.09 4385
3004.61 4914
3005.12 5450
3005.64 5949
3006.16 6166
3006.67 6065
3007.19 5778
3007.71 5367
3008.22 4871
3008.74 4425
3009.26 3927
3009.77 3495
3010.29 3172
3010.81 2953
3011.33 2786
3011.84 2758
3012.36 2614
3012.88 2570
3013.40 2508
3013.91 2451
3014.43 2461
3014.95 2409
3015.47 2328
3015.98 2250
3016.50 2257
3017.02 2249
3017.54 2323
3018.05 2299
3018.57 2199
3019.09 2265
3019.61 2215
3020.13 2208
3020.64 2272
3021.16 2276
3021.68 2201
3022.20 2190
3022.72 2259
3023.23 2181
3023.75 2164
3024.27 2254
3024.79 2244
3025.31 2210
3025.83 2188
3026.34 2174
3026.86 2196
3027.38 2232
3027.90 2163
3028.42 2206
3028.94 2169
3029.46 2173
3029.98 2122
3030.49 2081
3031.01 2152
3031.53 2122
3032.05 2149
3032.57 2153
3033.09 2114
3033.61 2112
3034.13 2108
3034.65 2104
3035.17 2101
3035.68 2116
3036.20 2117
3036.72 2129
3037.24 2124
3037.76 2046
3038.28 2106
3038.80 2119
3039.32 2157
3039.84 2106
3040.36 2011
3040.88 2026
3041.40 2063
3041.92 2018
3042.44 2007
3042.96 1954
3043.48 2011
3044.00 2040
3044.52 2012
3045.04 2027
3045.56 1968
3046.08 1984
3046.60 1920
3047.12 2007
3047.64 1965
3048.16 1976
3048.68 1953
3049.20 2000
3049.72 1971
3050.24 2042
3050.76 2021
3051.28 1967
3051.80 1971
3052.33 1956
3052.85 2033
3053.37 1985
3053.89 2003
3054.41 1983
3054.93 1978
3055.45 1935
3055.97 1990
3056.49 2034
3057.01 2052
3057.54 1990
3058.06 1982
3058.58 2005
3059.10 2012
3059.62 1989
3060.14 2025
3060.66 2066
3061.18 2117
3061.71 2088
3062.23 2123
3062.75 2080
3063.27 2113
3063.79 2130
3064.31 2158
3064.84 2196
3065.36 2162
3065.88 2176
3066.40 2249
3066.92 2274
3067.45 2281
3067.97 2331
3068.49 2470
3069.01 2409
3069.53 2451
3070.06 2385
3070.58 2271
3071.10 2267
3071.62 2240
3072.15 2218
3072.67 2242
3073.19 2200
3073.71 2287
3074.24 2292
3074.76 2281
3075.28 2307
3075.80 2282
3076.33 2314
3076.85 2346
3077.37 2485
3077.90 2435
3078.42 2455
3078.94 2439
3079.46 2508
3079.99 2577
3080.51 2711
3081.03 2773
3081.56 2854
3082.08 2988
3082.60 2981
3083.13 3039
3083.65 3016
3084.17 3005
3084.70 2912
3085.22 2888
3085.74 2874
3086.27 2887
3086.79 2814
3087.31 2700
3087.84 2681
3088.36 2643
3088.89 2617
3089.41 2620
3089.93 2627
3090.46 2680
3090.98 2670
3091.51 2716
3092.03 2697
3092.55 2783
3093.08 2783
3093.60 2850
3094.13 3047
3094.65 3136
3095.18 3324
3095.70 3461
3096.22 3613
3096.75 3679
3097.27 3715
3097.80 3901
3098.32 3901
3098.85 3863
3099.37 3931
3099.90 4045
3100.42 4289
3100.95 4699
3101.47 5408
3102.00 6430
3102.52 8109
3103.05 9839
3103.57 11371
3104.10 12383
3104.62 12552
3105.15 12157
3105.67 11371
3106.20 9983
3106.72 8527
3107.25 7093
3107.77 6039
3108.30 5215
3108.82 4515
3109.35 4108
3109.88 3978
3110.40 3783
3110.93 3613
3111.45 3638
3111.98 3602
3112.50 3610
3113.03 3574
3113.56 3478
3114.08 3359
3114.61 3224
3115.13 3101
3115.66 3058
3116.19 2987
3116.71 2892
3117.24 2822
3117.77 2750
3118.29 2749
3118.82 2742
3119.34 2701
3119.87 2688
3120.40 2762
3120.92 2766
3121.45 2824
3121.98 2828
3122.50 2872
3123.03 2887
3123.56 2849
3124.08 2823
3124.61 2752
3125.14 2757
3125.66 2606
3126.19 2582
3126.72 2587
3127.25 2479
3127.77 2437
3128.30 2483
3128.83 2482
3129.35 2392
3129.88 2338
3130.41 2369
3130.94 2393
3131.46 2381
3131.99 2367
3132.52 2307
3133.05 2269
3133.57 2319
3134.10 2264
3134.63 2296
3135.16 2352
3135.68 2318
3136.21 2346
3136.74 2291
3137.27 2237
3137.80 2199
3138.32 2207
3138.85 2212
3139.38 2207
3139.91 2153
3140.44 2187
3140.97 2115
3141.49 2138
3142.02 2096
3142.55 2024
3143.08 1962
3143.61 2038
3144.14 2107
3144.66 2123
3145.19 2092
3145.72 2093
3146.25 2083
3146.78 2108
3147.31 2036
3147.84 2027
3148.36 1972
3148.89 2046
3149.42 2050
3149.95 2010
3150.48 1990
3151.01 2046
3151.54 2076
3152.07 2054
3152.60 2043
3153.13 2052
3153.66 2051
3154.19 2133
3154.71 2101
3155.24 2111
3155.77 2058
3156.30 2091
3156.83 2091
3157.36 2111
3157.89 2139
3158.42 2101
3158.95 2094
3159.48 2108
3160.01 2081
3160.54 2019
3161.07 2060
3161.60 2045
3162.13 2052
3162.66 2037
3163.19 2092
3163.72 1957
3164.25 1953
3164.78 1998
3165.31 2007
3165.84 1958
3166.37 1928
3166.90 1988
3167.43 1981
3167.96 1927
3168.49 1936
3169.02 1972
3169.56 1980
3170.09 1961
3170.62 1974
3171.15 1923
3171.68 1963
3172.21 1973
3172.74 2032
3173.27 1996
3173.80 1975
3174.33 2136
3174.86 2150
3175.40 2098
3175.93 2116
3176.46 2171
3176.99 2185
3177.52 2146
3178.05 2101
3178.58 2067
3179.11 2011
3179.65 2028
3180.18 1974
3180.71 1991
3181.24 1950
3181.77 1897
3182.30 1908
3182.84 1919
3183.37 1930
3183.90 1929
3184.43 1932
3184.96 1909
3185.49 1893
3186.03 1892
3186.56 1972
3187.09 1972
3187.62 1998
3188.16 1974
3188.69 2070
3189.22 2070
3189.75 2023
3190.28 2086
3190.82 2070
3191.35 2080
3191.88 2103
3192.41 2041
3192.95 2004
3193.48 2033
3194.01 2028
3194.55 1999
3195.08 2007
3195.61 1993
3196.14 2030
3196.68 2016
3197.21 2071
3197.74 2001
3198.28 1999
3198.81 2071
3199.34 2074
3199.87 2003
3200.41 2033
3200.94 2095
3201.47 2125
3202.01 2152
3202.54 2153
3203.07 2165
3203.61 2079
3204.14 2131
3204.68 2232
3205.21 2244
3205.74 2265
3206.28 2376
3206.81 2407
3207.34 2448
3207.88 2561
3208.41 2548
3208.95 2584
3209.48 2608
3210.01 2640
3210.55 2605
3211.08 2639
3211.62 2619
3212.15 2658
3212.68 2649
3213.22 2596
3213.75 2550
3214.29 2511
3214.82 2402
3215.36 2462
3215.89 2333
3216.42 2285
3216.96 2270
3217.49 2239
3218.03 2179
3218.56 2233
3219.10 2212
3219.63 2234
3220.17 2220
3220.70 2207
3221.24 2236
3221.77 2226
3222.31 2274
3222.84 2289
3223.38 2383
3223.91 2468
3224.45 2458
3224.98 2487
3225.52 2521
3226.05 2526
3226.59 2534
3227.12 2561
3227.66 2621
3228.20 2573
3228.73 2582
3229.27 2596
3229.80 2601
3230.34 2636
3230.87 2692
3231.41 2715
3231.95 2709
3232.48 2769
3233.02 2831
3233.55 2862
3234.09 2872
3234.63 2908
3235.16 2899
3235.70 2819
3236.23 2965
3236.77 3000
3237.31 3124
3237.84 3215
3238.38 3198
3238.92 3251
3239.45 3243
3239.99 3239
3240.53 3043
3241.06 3047
3241.60 2988
3242.14 2994
3242.67 3103
3243.21 3224
3243.75 3265
3244.28 3337
3244.82 3401
3245.36 3445
3245.89 3481
3246.43 3514
3246.97 3673
3247.50 3737
3248.04 3853
3248.58 3901
3249.12 3875
3249.65 3996
3250.19 4277
3250.73 4580
3251.27 5170
3251.80 6087
3252.34 7495
3252.88 8843
3253.42 10056
3253.95 10992
3254.49 11409
3255.03 11011
3255.57 10189
3256.10 9360
3256.64 8148
3257.18 6984
3257.72 6071
3258.26 5483
3258.79 5045
3259.33 4851
3259.87 4780
3260.41 4713
3260.95 4773
3261.49 4730
3262.02 4836
3262.56 5094
3263.10 5168
3263.64 5123
3264.18 5127
3264.72 5193
3265.25 5161
3265.79 5285
3266.33 5573
3266.87 5858
3267.41 6134
3267.95 6329
3268.49 6333
3269.03 6137
3269.56 5856
3270.10 5437
3270.64 5105
3271.18 4740
3271.72 4451
3272.26 4177
3272.80 4137
3273.34 4045
3273.88 3978
3274.42 3985
3274.96 4006
3275.50 4011
3276.04 4054
3276.57 3985
3277.11 4015
3277.65 3997
3278.19 4025
3278.73 4007
3279.27 4111
3279.81 4064
3280.35 4067
3280.89 4085
3281.43 4050
3281.97 4122
3282.51 4164
3283.05 4004
3283.59 4003
3284.13 3928
3284.67 4028
3285.21 3954
3285.75 3989
3286.29 4057
3286.83 4120
3287.37 4200
3287.91 4205
3288.46 4209
3289.00 4333
3289.54 4456
3290.08 4495
3290.62 4681
3291.16 4961
3291.70 5304
3292.24 5677
3292.78 5995
3293.32 6285
3293.86 6637
3294.40 6937
3294.94 7280
3295.49 7612
3296.03 7610
3296.57 7746
3297.11 7778
3297.65 7560
3298.19 7336
3298.73 7022
3299.27 6588
3299.82 6348
3300.36 6038
3300.90 5742
3301.44 5594
3301.98 5502
3302.52 5381
3303.07 5293
3303.61 5249
3304.15 5147
3304.69 5210
3305.23 5154
3305.77 5160
3306.32 5194
3306.86 5199
3307.40 5242
3307.94 5333
3308.49 5459
3309.03 5596
3309.57 5767
3310.11 5922
3310.65 6060
3311.20 5985
3311.74 6059
3312.28 6034
3312.82 5874
3313.37 5847
3313.91 5772
3314.45 5702
3314.99 5914
3315.54 6194
3316.08 6440
3316.62 6872
3317.17 7346
3317.71 7950
3318.25 8549
3318.79 9155
3319.34 9825
3319.88 10326
3320.42 10674
3320.97 10880
3321.51 11064
3322.05 11116
3322.60 10748
3323.14 10557
3323.68 10154
3324.23 9765
3324.77 9500
3325.31 9259
3325.86 9162
3326.40 9009
3326.94 8827
3327.49 8721
3328.03 8583
3328.58 8575
3329.12 8645
3329.66 8755
3330.21 8945
3330.75 9306
3331.30 9937
3331.84 11026
3332.38 13021
3332.93 16014
3333.47 21270
3334.02 28715
3334.56 37413
3335.10 45668
3335.65 52641
3336.19 56915
3336.74 58822
3337.28 59343
3337.83 59317
3338.37 58518
3338.92 56008
3339.46 51118
3340.01 45109
3340.55 38481
3341.10 31550
3341.64 25493
3342.18 20562
3342.73 16746
3343.27 13809
3343.82 11560
3344.36 9957
3344.91 8830
3345.46 7998
3346.00 7484
3346.55 7155
3347.09 6986
3347.64 6769
3348.18 6549
3348.73 6525
3349.27 6406
3349.82 6374
3350.36 6233
3350.91 6380
3351.46 6468
3352.00 6651
3352.55 6750
3353.09 6764
3353.64 6784
3354.18 6690
3354.73 6467
3355.28 6239
3355.82 6055
3356.37 5975
3356.91 5780
3357.46 5776
3358.01 5687
3358.55 5715
3359.10 5730
3359.65 5769
3360.19 5742
3360.74 5712
3361.28 5728
3361.83 5947
3362.38 6093
3362.92 6216
3363.47 6445
3364.02 6563
3364.56 6679
3365.11 6639
3365.66 6554
3366.20 6477
3366.75 6372
3367.30 6246
3367.85 5980
3368.39 5764
3368.94 5618
3369.49 5476
3370.03 5287
3370.58 5240
3371.13 5274
3371.68 5310
3372.22 5552
3372.77 5791
3373.32 6017
3373.87 6205
3374.41 6451
3374.96 6499
3375.51 6476
3376.06 6321
3376.60 6128
3377.15 5957
3377.70 5664
3378.25 5406
3378.79 5218
3379.34 4985
3379.89 4782
3380.44 4688
3380.99 4477
3381.53 4417
3382.08 4469
3382.63 4348
3383.18 4286
3383.73 4277
3384.28 4184
3384.82 4181
3385.37 4117
3385.92 4020
3386.47 3982
3387.02 3812
3387.57 3725
3388.12 3613
3388.66 3526
3389.21 3545
3389.76 3482
3390.31 3536
3390.86 3564
3391.41 3438
3391.96 3418
3392.51 3461
3393.05 3385
3393.60 3280
3394.15 3370
3394.70 3353
3395.25 3403
3395.80 3536
3396.35 3635
3396.90 3775
3397.45 3973
3398.00 4153
3398.55 4314
3399.10 4349
3399.65 4392
3400.20 4347
3400.75 4323
3401.30 4268
3401.85 4152
3402.40 3904
3402.95 3606
3403.50 3471
3404.05 3292
3404.59 3167
3405.14 3102
3405.70 2950
3406.25 2800
3406.80 2750
3407.35 2720
3407.90 2747
3408.45 2647
3409.00 2687
3409.55 2716
3410.10 2687
3410.65 2826
3411.20 2850
3411.75 2883
3412.30 2937
3412.85 2987
3413.40 2911
3413.95 2955
3414.50 2981
3415.05 3004
3415.60 2959
3416.15 2866
3416.71 2900
3417.26 2909
3417.81 3030
3418.36 3096
3418.91 3110
3419.46 3132
3420.01 3120
3420.56 3056
3421.11 3030
3421.67 2915
3422.22 2749
3422.77 2730
3423.32 2709
3423.87 2764
3424.42 2688
3424.98 2753
3425.53 2776
3426.08 2796
3426.63 2783
3427.18 2757
3427.73 2725
3428.29 2613
3428.84 2539
3429.39 2492
3429.94 2455
3430.49 2398
3431.05 2421
3431.60 2389
3432.15 2417
3432.70 2396
3433.25 2392
3433.81 2365
3434.36 2395
3434.91 2425
3435.46 2443
3436.02 2440
3436.57 2408
3437.12 2451
3437.67 2511
3438.23 2513
3438.78 2579
3439.33 2556
3439.89 2552
3440.44 2549
3440.99 2523
3441.54 2521
3442.10 2485
3442.65 2458
3443.20 2401
3443.76 2327
3444.31 2319
3444.86 2362
3445.42 2341
3445.97 2321
3446.52 2291
3447.08 2265
3447.63 2205
3448.18 2317
3448.74 2274
3449.29 2238
3449.84 2298
3450.40 2233
3450.95 2261
3451.50 2224
3452.06 2265
3452.61 2309
3453.17 2214
3453.72 2185
3454.27 2188
3454.83 2206
3455.38 2257
3455.94 2142
3456.49 2211
3457.04 2245
3457.60 2187
3458.15 2196
3458.71 2241
3459.26 2224
3459.82 2210
3460.37 2164
3460.93 2212
3461.48 2236
3462.03 2263
3462.59 2279
3463.14 2284
3463.70 2276
3464.25 2363
3464.81 2417
3465.36 2468
3465.92 2474
3466.47 2482
3467.03 2520
3467.58 2501
3468.14 2595
3468.69 2580
3469.25 2517
3469.80 2599
3470.36 2602
3470.91 2707
3471.47 2782
3472.02 2810
3472.58 2874
3473.14 2888
3473.69 2905
3474.25 2858
3474.80 2742
3475.36 2712
3475.91 2739
3476.47 2698
3477.03 2701
3477.58 2770
3478.14 2792
3478.69 2809
3479.25 2916
3479.80 3033
3480.36 3163
3480.92 3180
3481.47 3254
3482.03 3278
3482.59 3307
3483.14 3376
3483.70 3500
3484.25 3566
3484.81 3572
3485.37 3581
3485.92 3620
3486.48 3691
3487.04 3665
3487.59 3789
3488.15 3791
3488.71 3884
3489.26 4070
3489.82 4536
3490.38 5249
3490.93 6366
3491.49 7990
3492.05 9665
3492.61 11349
3493.16 12479
3493.72 12901
3494.28 12780
3494.83 11883
3495.39 10384
3495.95 8795
3496.51 7547
3497.06 6374
3497.62 5427
3498.18 4746
3498.74 4335
3499.29 4079
3499.85 4046
3500.41 4018
3500.97 3899
3501.52 3889
3502.08 3825
3502.64 3875
3503.20 3847
3503.76 3804
3504.31 3886
3504.87 3962
3505.43 4039
3505.99 4155
3506.55 4260
3507.10 4308
3507.66 4320
3508.22 4129
3508.78 3953
3509.34 3755
3509.90 3624
3510.45 3409
3511.01 3271
3511.57 3208
3512.13 3148
3512.69 2972
3513.25 2953
3513.81 2851
3514.36 2867
3514.92 2745
3515.48 2547
3516.04 2532
3516.60 2478
3517.16 2461
3517.72 2430
3518.28 2441
3518.84 2427
3519.40 2420
3519.95 2357
3520.51 2399
3521.07 2478
3521.63 2413
3522.19 2436
3522.75 2466
3523.31 2547
3523.87 2576
3524.43 2625
3524.99 2665
3525.55 2646
3526.11 2623
3526.67 2555
3527.23 2525
3527.79 2449
3528.35 2473
3528.91 2451
3529.47 2425
3530.03 2394
3530.59 2348
3531.15 2346
3531.71 2329
3532.27 2211
3532.83 2130
3533.39 2109
3533.95 2225
3534.51 2161
3535.07 2153
3535.63 2203
3536.19 2189
3536.75 2127
3537.31 2119
3537.87 2158
3538.43 2165
3538.99 2197
3539.56 2165
3540.12 2161
3540.68 2180
3541.24 2117
3541.80 2082
3542.36 2039
3542.92 2067
3543.48 2111
3544.04 2088
3544.60 2065
3545.17 2048
3545.73 2039
3546.29 2008
3546.85 1992
3547.41 2008
3547.97 2001
3548.53 2032
3549.10 2000
3549.66 1943
3550.22 1839
3550.78 1929
3551.34 1948
3551.90 1900
3552.47 1837
3553.03 1909
3553.59 1852
3554.15 1815
3554.71 1851
3555.28 1830
3555.84 1795
3556.40 1815
3556.96 1869
3557.52 1892
3558.09 1867
3558.65 1859
3559.21 1891
3559.77 1893
3560.34 1899
3560.90 1877
3561.46 1840
3562.02 1856
3562.59 1808
3563.15 1807
3563.71 1798
3564.27 1821
3564.84 1896
3565.40 1907
3565.96 1783
3566.52 1913
3567.09 1865
3567.65 1873
3568.21 1866
3568.78 1768
3569.34 1824
3569.90 1791
3570.47 1760
3571.03 1824
3571.59 1754
3572.16 1676
3572.72 1767
3573.28 1714
3573.85 1751
3574.41 1710
3574.97 1760
3575.54 1819
3576.10 1844
3576.66 1815
3577.23 1791
3577.79 1880
3578.36 1949
3578.92 1899
3579.48 1895
3580.05 1860
3580.61 1830
3581.18 1869
3581.74 1871
3582.30 1860
3582.87 1780
3583.43 1793
3584.00 1785
3584.56 1733
3585.13 1738
3585.69 1758
3586.25 1738
3586.82 1751
3587.38 1672
3587.95 1647
3588.51 1623
3589.08 1660
3589.64 1633
3590.21 1632
3590.77 1649
3591.34 1626
3591.90 1640
3592.47 1689
3593.03 1665
3593.60 1613
3594.16 1621
3594.73 1597
3595.29 1626
3595.86 1610
3596.42 1626
3596.99 1625
3597.55 1664
3598.12 1602
3598.68 1552
3599.25 1597
3599.82 1581
3600.38 1588
3600.95 1604
3601.51 1597
3602.08 1620
3602.64 1585
3603.21 1578
3603.78 1529
3604.34 1519
3604.91 1535
3605.47 1553
3606.04 1551
3606.61 1533
3607.17 1566
3607.74 1573
3608.30 1559
3608.87 1523
3609.44 1488
3610.00 1512
3610.57 1469
3611.14 1468
3611.70 1521
3612.27 1528
3612.83 1523
3613.40 1497
3613.97 1486
3614.53 1507
3615.10 1534
3615.67 1532
3616.23 1523
3616.80 1570
3617.37 1601
3617.94 1620
3618.50 1659
3619.07 1625
3619.64 1667
3620.20 1715
3620.77 1757
3621.34 1667
3621.91 1683
3622.47 1654
3623.04 1660
3623.61 1670
3624.18 1615
3624.74 1591
3625.31 1596
3625.88 1574
3626.45 1594
3627.01 1557
3627.58 1554
3628.15 1530
3628.72 1509
3629.28 1471
3629.85 1502
3630.42 1515
3630.99 1534
3631.56 1530
3632.12 1465
3632.69 1486
3633.26 1492
3633.83 1450
3634.40 1526
3634.96 1570
3635.53 1525
3636.10 1500
3636.67 1524
3637.24 1540
3637.81 1551
3638.38 1491
3638.94 1503
3639.51 1511
3640.08 1539
3640.65 1539
3641.22 1553
3641.79 1520
3642.36 1564
3642.93 1571
3643.49 1616
3644.06 1628
3644.63 1640
3645.20 1635
3645.77 1599
3646.34 1573
3646.91 1613
3647.48 1622
3648.05 1564
3648.62 1654
3649.19 1619
3649.76 1629
3650.33 1622
3650.90 1684
3651.46 1691
3652.03 1787
3652.60 1892
3653.17 1915
3653.74 1969
3654.31 1964
3654.88 1956
3655.45 1937
3656.02 1893
3656.59 1898
3657.16 1873
3657.73 1840
3658.30 1863
3658.87 1922
3659.44 1902
3660.01 1958
3660.58 1945
3661.15 2007
3661.72 1925
3662.30 1878
3662.87 1873
3663.44 1920
3664.01 1939
3664.58 1960
3665.15 1998
3665.72 2108
3666.29 2242
3666.86 2402
3667.43 2538
3668.00 2479
3668.57 2408
3669.14 2302
3669.71 2186
3670.29 2102
3670.86 1972
3671.43 1919
3672.00 1821
3672.57 1788
3673.14 1763
3673.71 1805
3674.28 1754
3674.86 1746
3675.43 1813
3676.00 1795
3676.57 1845
3677.14 1805
3677.71 1804
3678.28 1942
3678.86 1889
3679.43 1957
3680.00 2000
3680.57 1915
3681.14 1861
3681.72 1891
3682.29 1894
3682.86 1822
3683.43 1757
3684.00 1749
3684.58 1694
3685.15 1677
3685.72 1661
3686.29 1612
3686.87 1644
3687.44 1709
3688.01 1695
3688.58 1683
3689.16 1712
3689.73 1740
3690.30 1727
3690.87 1747
3691.45 1786
3692.02 1788
3692.59 1772
3693.16 1728
3693.74 1708
3694.31 1658
3694.88 1603
3695.46 1593
3696.03 1577
3696.60 1537
3697.17 1522
3697.75 1521
3698.32 1540
3698.89 1512
3699.47 1459
3700.04 1536
3700.61 1529
3701.19 1586
3701.76 1526
3702.34 1530
3702.91 1520
3703.48 1535
3704.06 1542
3704.63 1562
3705.20 1484
3705.78 1495
3706.35 1529
3706.93 1542
3707.50 1585
3708.07 1590
3708.65 1617
3709.22 1645
3709.80 1558
3710.37 1599
3710.94 1560
3711.52 1581
3712.09 1571
3712.67 1549
3713.24 1577
3713.82 1541
3714.39 1502
3714.96 1500
3715.54 1577
3716.11 1528
3716.69 1494
3717.26 1508
3717.84 1570
3718.41 1504
3718.99 1453
3719.56 1459
3720.14 1489
3720.71 1397
3721.29 1368
3721.86 1403
3722.44 1420
3723.01 1474
3723.59 1353
3724.16 1345
3724.74 1409
3725.31 1450
3725.89 1387
3726.46 1406
3727.04 1380
3727.61 1412
3728.19 1424
3728.77 1450
3729.34 1415
3729.92 1375
3730.49 1460
3731.07 1468
3731.64 1483
3732.22 1467
3732.80 1429
3733.37 1503
3733.95 1606
3734.52 1603
3735.10 1635
3735.68 1643
3736.25 1623
3736.83 1568
3737.40 1458
3737.98 1503
3738.56 1506
3739.13 1548
3739.71 1452
3740.29 1434
3740.86 1406
3741.44 1422
3742.02 1414
3742.59 1412
3743.17 1384
3743.75 1396
3744.32 1409
3744.90 1406
3745.48 1373
3746.05 1384
3746.63 1347
3747.21 1376
3747.78 1433
3748.36 1369
3748.94 1379
3749.52 1415
3750.09 1412
3750.67 1387
3751.25 1346
3751.83 1376
3752.40 1390
3752.98 1415
3753.56 1383
3754.14 1365
3754.71 1361
3755.29 1361
3755.87 1356
3756.45 1394
3757.02 1363
3757.60 1467
3758.18 1448
3758.76 1430
3759.34 1407
3759.91 1432
3760.49 1465
3761.07 1514
3761.65 1439
3762.23 1423
3762.80 1449
3763.38 1439
3763.96 1456
3764.54 1426
3765.12 1432
3765.70 1388
3766.27 1390
3766.85 1416
3767.43 1403
3768.01 1400
3768.59 1398
3769.17 1383
3769.75 1383
3770.32 1417
3770.90 1425
3771.48 1365
3772.06 1420
3772.64 1468
3773.22 1448
3773.80 1460
3774.38 1506
3774.96 1441
3775.54 1447
3776.11 1388
3776.69 1381
3777.27 1391
3777.85 1363
3778.43 1429
3779.01 1403
3779.59 1447
3780.17 1406
3780.75 1422
3781.33 1441
3781.91 1437
3782.49 1427
3783.07 1433
3783.65 1426
3784.23 1414
3784.81 1397
3785.39 1416
3785.97 1465
3786.55 1487
3787.13 1455
3787.71 1443
3788.29 1469
3788.87 1455
3789.45 1456
3790.03 1423
3790.61 1413
3791.19 1418
3791.77 1414
3792.35 1450
3792.93 1394
3793.51 1433
3794.09 1481
3794.67 1534
3795.25 1519
3795.83 1493
3796.42 1473
3797.00 1557
3797.58 1485
3798.16 1516
3798.74 1495
3799.32 1491
3799.90 1492
3800.48 1554
3801.06 1600
3801.64 1624
3802.23 1624
3802.81 1622
3803.39 1634
3803.97 1626
3804.55 1615
3805.13 1613
3805.71 1616
3806.30 1568
3806.88 1610
3807.46 1612
3808.04 1680
3808.62 1755
3809.20 1857
3809.79 1827
3810.37 1860
3810.95 1948
3811.53 1927
3812.11 1881
3812.70 1860
3813.28 1863
3813.86 1819
3814.44 1805
3815.02 1830
3815.61 1916
3816.19 1929
3816.77 1925
3817.35 1884
3817.94 1906
3818.52 1865
3819.10 1734
3819.68 1733
3820.27 1669
3820.85 1718
3821.43 1743
3822.01 1762
3822.60 1854
3823.18 1876
3823.76 1865
3824.35 1815
3824.93 1792
3825.51 1760
3826.09 1685
3826.68 1632
3827.26 1606
3827.84 1598
3828.43 1631
3829.01 1579
3829.59 1611
3830.18 1660
3830.76 1677
3831.34 1653
3831.93 1616
3832.51 1659
3833.09 1627
3833.68 1682
3834.26 1637
3834.85 1620
3835.43 1605
3836.01 1633
3836.60 1617
3837.18 1625
3837.76 1500
3838.35 1530
3838.93 1472
3839.52 1539
3840.10 1499
3840.69 1463
3841.27 1385
3841.85 1431
3842.44 1437
3843.02 1433
3843.61 1483
3844.19 1433
3844.78 1446
3845.36 1448
3845.94 1424
3846.53 1388
3847.11 1404
3847.70 1456
3848.28 1476
3848.87 1483
3849.45 1457
3850.04 1487
3850.62 1494
3851.21 1477
3851.79 1427
3852.38 1427
3852.96 1426
3853.55 1424
3854.13 1440
3854.72 1470
3855.30 1485
3855.89 1425
3856.47 1455
3857.06 1432
3857.65 1436
3858.23 1435
3858.82 1481
3859.40 1519
3859.99 1527
3860.57 1518
3861.16 1529
3861.74 1590
3862.33 1602
3862.92 1577
3863.50 1616
3864.09 1597
3864.67 1639
3865.26 1621
3865.85 1570
3866.43 1521
3867.02 1470
3867.60 1437
3868.19 1454
3868.78 1398
3869.36 1342
3869.95 1334
3870.54 1429
3871.12 1385
3871.71 1358
3872.30 1372
3872.88 1376
3873.47 1391
3874.06 1406
3874.64 1361
3875.23 1332
3875.82 1370
3876.40 1369
3876.99 1396
3877.58 1306
3878.16 1316
3878.75 1335
3879.34 1371
3879.93 1361
3880.51 1317
3881.10 1315
3881.69 1301
3882.27 1261
3882.86 1269
3883.45 1328
3884.04 1306
3884.62 1305
3885.21 1361
3885.80 1369
3886.39 1293
3886.97 1297
3887.56 1353
3888.15 1359
3888.74 1374
3889.33 1357
3889.91 1391
3890.50 1401
3891.09 1367
3891.68 1317
3892.27 1360
3892.85 1342
3893.44 1344
3894.03 1309
3894.62 1302
3895.21 1299
3895.80 1302
3896.38 1317
3896.97 1342
3897.56 1321
3898.15 1299
3898.74 1351
3899.33 1315
3899.91 1280
3900.50 1291
3901.09 1322
3901.68 1330
3902.27 1293
3902.86 1298
3903.45 1337
3904.04 1326
3904.63 1343
3905.21 1366
3905.80 1391
3906.39 1381
3906.98 1358
3907.57 1435
3908.16 1336
3908.75 1356
3909.34 1424
3909.93 1432
3910.52 1383
3911.11 1346
3911.70 1330
3912.29 1375
3912.88 1332
3913.47 1316
3914.06 1348
3914.65 1318
3915.24 1339
3915.83 1353
3916.42 1373
3917.01 1298
3917.60 1310
3918.19 1323
3918.78 1329
3919.37 1335
3919.96 1300
3920.55 1353
3921.14 1417
3921.73 1383
3922.32 1303
3922.91 1271
3923.50 1354
3924.09 1379
3924.68 1317
3925.27 1334
3925.86 1238
3926.45 1237
3927.04 1272
3927.63 1232
3928.22 1194
3928.81 1207
3929.40 1214
3930.00 1246
3930.59 1263
3931.18 1249
3931.77 1269
3932.36 1311
3932.95 1240
3933.54 1283
3934.13 1297
3934.72 1271
3935.32 1280
3935.91 1282
3936.50 1283
3937.09 1249
3937.68 1301
3938.27 1336
3938.86 1339
3939.46 1332
3940.05 1358
3940.64 1366
3941.23 1377
3941.82 1366
3942.41 1374
3943.01 1352
3943.60 1323
3944.19 1340
3944.78 1332
3945.37 1296
3945.97 1284
3946.56 1314
3947.15 1291
3947.74 1333
3948.34 1304
3948.93 1315
3949.52 1316
3950.11 1360
3950.71 1392
3951.30 1343
3951.89 1346
3952.48 1351
3953.08 1312
3953.67 1408
3954.26 1424
3954.85 1418
3955.45 1410
3956.04 1450
3956.63 1466
3957.23 1461
3957.82 1501
3958.41 1561
3959.00 1569
3959.60 1524
3960.19 1556
3960.78 1591
3961.38 1576
3961.97 1561
3962.56 1537
3963.16 1511
3963.75 1519
3964.34 1528
3964.94 1557
3965.53 1556
3966.13 1539
3966.72 1645
3967.31 1753
3967.91 1775
3968.50 1732
3969.09 1750
3969.69 1815
3970.28 1765
3970.88 1681
3971.47 1646
3972.06 1706
3972.66 1708
3973.25 1744
3973.85 1668
3974.44 1672
3975.04 1699
3975.63 1800
3976.22 1870
3976.82 1928
3977.41 2089
3978.01 2180
3978.60 2120
3979.20 2089
3979.79 1996
3980.39 1943
3980.98 1828
3981.58 1826
3982.17 1744
3982.77 1676
3983.36 1749
3983.96 1720
3984.55 1767
3985.15 1737
3985.74 1773
3986.34 1735
3986.93 1748
3987.53 1780
3988.12 1728
3988.72 1692
3989.31 1678
3989.91 1671
3990.50 1603
3991.10 1605
3991.69 1591
3992.29 1614
3992.89 1591
3993.48 1628
3994.08 1540
3994.67 1527
3995.27 1565
3995.86 1588
3996.46 1584
3997.06 1614
3997.65 1604
3998.25 1618
3998.84 1608
3999.44 1552
4000.04 1576
4000.63 1588
4001.23 1578
4001.83 1573
4002.42 1543
4003.02 1503
4003.61 1545
4004.21 1496
4004.81 1472
4005.40 1564
4006.00 1600
4006.60 1550
4007.19 1535
4007.79 1541
4008.39 1523
4008.98 1512
4009.58 1560
4010.18 1551
4010.77 1536
4011.37 1547
4011.97 1611
4012.57 1636
4013.16 1629
4013.76 1599
4014.36 1633
4014.95 1637
4015.55 1597
4016.15 1646
4016.75 1683
4017.34 1698
4017.94 1718
4018.54 1790
4019.14 1778
4019.73 1912
4020.33 1944
4020.93 1910
4021.53 1893
4022.13 1861
4022.72 1796
4023.32 1733
4023.92 1727
4024.52 1695
4025.12 1663
4025.71 1703
4026.31 1745
4026.91 1794
4027.51 1802
4028.11 1903
4028.70 1970
4029.30 2019
4029.90 2045
4030.50 2041
4031.10 1979
4031.70 2013
4032.30 1975
4032.89 1832
4033.49 1871
4034.09 1834
4034.69 1885
4035.29 1858
4035.89 1837
4036.49 1799
4037.09 1796
4037.68 1748
4038.28 1650
4038.88 1528
4039.48 1493
4040.08 1492
4040.68 1536
4041.28 1499
4041.88 1458
4042.48 1491
4043.08 1437
4043.68 1468
4044.28 1407
4044.88 1414
4045.48 1437
4046.07 1428
4046.67 1385
4047.27 1392
4047.87 1415
4048.47 1450
4049.07 1442
4049.67 1514
4050.27 1491
4050.87 1448
4051.47 1405
4052.07 1421
4052.67 1436
4053.27 1423
4053.87 1406
4054.47 1397
4055.07 1381
4055.67 1399
4056.27 1396
4056.88 1389
4057.48 1389
4058.08 1411
4058.68 1379
4059.28 1369
4059.88 1367
4060.48 1372
4061.08 1375
4061.68 1405
4062.28 1374
4062.88 1408
4063.48 1406
4064.08 1422
4064.68 1386
4065.29 1406
4065.89 1386
4066.49 1405
4067.09 1403
4067.69 1453
4068.29 1419
4068.89 1361
4069.49 1357
4070.10 1404
4070.70 1389
4071.30 1318
4071.90 1316
4072.50 1314
4073.10 1314
4073.70 1320
4074.31 1340
4074.91 1299
4075.51 1322
4076.11 1291
4076.71 1328
4077.32 1311
4077.92 1338
4078.52 1306
4079.12 1285
4079.72 1307
4080.33 1284
4080.93 1333
4081.53 1318
4082.13 1318
4082.73 1345
4083.34 1368
4083.94 1381
4084.54 1367
4085.14 1356
4085.75 1301
4086.35 1307
4086.95 1301
4087.55 1327
4088.16 1343
4088.76 1360
4089.36 1334
4089.97 1282
4090.57 1343
4091.17 1322
4091.77 1297
4092.38 1285
4092.98 1336
4093.58 1305
4094.19 1297
4094.79 1319
4095.39 1302
4096.00 1330
4096.60 1356
4097.20 1377
4097.81 1365
4098.41 1322
4099.01 1319
4099.62 1334
4100.22 1358
4100.82 1308
4101.43 1281
4102.03 1319
4102.64 1340
4103.24 1314
4103.84 1251
4104.45 1289
4105.05 1257
4105.65 1230
4106.26 1215
4106.86 1196
4107.47 1188
4108.07 1180
4108.68 1233
4109.28 1211
4109.88 1185
4110.49 1185
4111.09 1216
4111.70 1189
4112.30 1199
4112.91 1222
4113.51 1248
4114.12 1209
4114.72 1217
4115.32 1243
4115.93 1240
4116.53 1239
4117.14 1207
4117.74 1223
4118.35 1249
4118.95 1246
4119.56 1166
4120.16 1215
4120.77 1226
4121.37 1245
4121.98 1237
4122.58 1229
4123.19 1251
4123.80 1202
4124.40 1222
4125.01 1212
4125.61 1215
4126.22 1257
4126.82 1256
4127.43 1224
4128.03 1175
4128.64 1191
4129.25 1244
4129.85 1224
4130.46 1185
4131.06 1242
4131.67 1230
4132.27 1211
4132.88 1207
4133.49 1222
4134.09 1228
4134.70 1202
4135.31 1195
4135.91 1184
4136.52 1200
4137.12 1253
4137.73 1241
4138.34 1267
4138.94 1254
4139.55 1245
4140.16 1268
4140.76 1247
4141.37 1279
4141.98 1254
4142.58 1275
4143.19 1251
4143.80 1224
4144.40 1265
4145.01 1298
4145.62 1294
4146.22 1306
4146.83 1322
4147.44 1314
4148.05 1295
4148.65 1283
4149.26 1199
4149.87 1241
4150.47 1228
4151.08 1187
4151.69 1163
4152.30 1163
4152.90 1209
4153.51 1219
4154.12 1185
4154.73 1201
4155.33 1269
4155.94 1279
4156.55 1243
4157.16 1217
4157.76 1187
4158.37 1275
4158.98 1279
4159.59 1347
4160.20 1323
4160.80 1312
4161.41 1313
4162.02 1304
4162.63 1314
4163.24 1229
4163.85 1222
4164.45 1260
4165.06 1233
4165.67 1290
4166.28 1204
4166.89 1211
4167.50 1223
4168.10 1271
4168.71 1273
4169.32 1299
4169.93 1247
4170.54 1262
4171.15 1288
4171.76 1278
4172.37 1252
4172.97 1223
4173.58 1213
4174.19 1257
4174.80 1259
4175.41 1264
4176.02 1204
4176.63 1216
4177.24 1270
4177.85 1220
4178.46 1184
4179.07 1207
4179.68 1203
4180.29 1199
4180.90 1186
4181.50 1202
4182.11 1263
4182.72 1222
4183.33 1247
4183.94 1257
4184.55 1269
4185.16 1309
4185.77 1284
4186.38 1262
4186.99 1245
4187.60 1244
4188.21 1241
4188.82 1274
4189.43 1249
4190.04 1219
4190.65 1212
4191.26 1162
4191.87 1237
4192.48 1280
4193.09 1170
4193.71 1183
4194.32 1236
4194.93 1223
4195.54 1190
4196.15 1239
4196.76 1279
4197.37 1232
4197.98 1216
4198.59 1162
4199.20 1149
4199.81 1180
4200.42 1251
4201.03 1248
4201.64 1235
4202.26 1201
4202.87 1229
4203.48 1255
4204.09 1256
4204.70 1190
4205.31 1162
4205.92 1203
4206.53 1205
4207.15 1230
4207.76 1217
4208.37 1237
4208.98 1242
4209.59 1262
4210.20 1256
4210.82 1253
4211.43 1271
4212.04 1298
4212.65 1319
4213.26 1344
4213.87 1259
4214.49 1287
4215.10 1316
4215.71 1286
4216.32 1269
4216.94 1218
4217.55 1225
4218.16 1278
4218.77 1326
4219.38 1287
4220.00 1266
4220.61 1359
4221.22 1351
4221.83 1330
4222.45 1316
4223.06 1309
4223.67 1370
4224.28 1348
4224.90 1329
4225.51 1319
4226.12 1311
4226.74 1383
4227.35 1382
4227.96 1420
4228.57 1412
4229.19 1470
4229.80 1456
4230.41 1491
4231.03 1439
4231.64 1426
4232.25 1426
4232.87 1430
4233.48 1400
4234.09 1394
4234.71 1439
4235.32 1405
4235.93 1411
4236.55 1380
4237.16 1348
4237.77 1370
4238.39 1349
4239.00 1348
4239.62 1362
4240.23 1331
4240.84 1314
4241.46 1324
4242.07 1368
4242.68 1291
4243.30 1309
4243.91 1330
4244.53 1292
4245.14 1286
4245.76 1283
4246.37 1308
4246.98 1270
4247.60 1303
4248.21 1359
4248.83 1344
4249.44 1376
4250.06 1350
4250.67 1341
4251.29 1352
4251.90 1352
4252.51 1347
4253.13 1322
4253.74 1311
4254.36 1338
4254.97 1363
4255.59 1370
4256.20 1340
4256.82 1364
4257.43 1349
4258.05 1329
4258.66 1335
4259.28 1375
4259.90 1403
4260.51 1384
4261.13 1345
4261.74 1344
4262.36 1401
4262.97 1446
4263.59 1428
4264.20 1393
4264.82 1491
4265.43 1491
4266.05 1496
4266.67 1475
4267.28 1463
4267.90 1460
4268.51 1447
4269.13 1452
4269.75 1455
4270.36 1404
4270.98 1380
4271.59 1410
4272.21 1408
4272.83 1434
4273.44 1464
4274.06 1475
4274.67 1455
4275.29 1460
4275.91 1471
4276.52 1538
4277.14 1584
4277.76 1581
4278.37 1641
4278.99 1700
4279.61 1566
4280.22 1567
4280.84 1545
4281.46 1492
4282.07 1492
4282.69 1472
4283.31 1429
4283.92 1415
4284.54 1415
4285.16 1431
4285.78 1433
4286.39 1396
4287.01 1398
4287.63 1437
4288.24 1451
4288.86 1454
4289.48 1417
4290.10 1421
4290.71 1447
4291.33 1416
4291.95 1437
4292.57 1508
4293.18 1472
4293.80 1465
4294.42 1444
4295.04 1469
4295.66 1475
4296.27 1499
4296.89 1497
4297.51 1497
4298.13 1495
4298.75 1541
4299.36 1477
4299.98 1461
4300.60 1516
4301.22 1545
4301.84 1567
4302.45 1506
4303.07 1537
4303.69 1573
4304.31 1571
4304.93 1538
4305.55 1590
4306.17 1614
4306.78 1657
4307.40 1613
4308.02 1598
4308.64 1647
4309.26 1608
4309.88 1637
4310.50 1681
4311.12 1734
4311.73 1709
4312.35 1771
4312.97 1858
4313.59 1818
4314.21 1828
4314.83 1774
4315.45 1784
4316.07 1846
4316.69 1842
4317.31 1917
4317.93 1902
4318.55 1892
4319.17 1871
4319.79 1961
4320.41 1952
4321.02 1922
4321.64 1931
4322.26 1967
4322.88 2006
4323.50 2055
4324.12 2122
4324.74 2187
4325.36 2211
4325.98 2235
4326.60 2260
4327.22 2328
4327.84 2404
4328.46 2483
4329.08 2529
4329.70 2602
4330.32 2681
4330.95 2889
4331.57 3209
4332.19 3640
4332.81 4079
4333.43 4500
4334.05 4646
4334.67 4735
4335.29 4700
4335.91 4703
4336.53 4675
4337.15 4661
4337.77 4813
4338.39 4850
4339.01 4823
4339.64 4613
4340.26 4320
4340.88 4022
4341.50 3785
4342.12 3518
4342.74 3381
4343.36 3287
4343.98 3262
4344.60 3412
4345.23 3602
4345.85 3874
4346.47 4245
4347.09 4773
4347.71 5035
4348.33 5102
4348.96 4986
4349.58 4722
4350.20 4553
4350.82 4363
4351.44 4216
4352.06 4285
4352.69 4158
4353.31 3941
4353.93 3721
4354.55 3518
4355.17 3330
4355.80 3102
4356.42 2912
4357.04 2786
4357.66 2601
4358.29 2597
4358.91 2555
4359.53 2514
4360.15 2443
4360.78 2523
4361.40 2533
4362.02 2532
4362.64 2489
4363.27 2535
4363.89 2476
4364.51 2452
4365.13 2431
4365.76 2353
4366.38 2373
4367.00 2365
4367.63 2359
4368.25 2344
4368.87 2237
4369.49 2218
4370.12 2191
4370.74 2176
4371.36 2170
4371.99 2115
4372.61 2210
4373.23 2118
4373.86 2134
4374.48 2147
4375.10 2185
4375.73 2164
4376.35 2192
4376.98 2194
4377.60 2212
4378.22 2296
4378.85 2419
4379.47 2527
4380.09 2684
4380.72 2679
4381.34 2580
4381.97 2601
4382.59 2527
4383.21 2509
4383.84 2361
4384.46 2374
4385.09 2370
4385.71 2386
4386.34 2381
4386.96 2421
4387.58 2432
4388.21 2389
4388.83 2397
4389.46 2287
4390.08 2218
4390.71 2253
4391.33 2219
4391.96 2292
4392.58 2264
4393.21 2307
4393.83 2428
4394.46 2479
4395.08 2478
4395.71 2511
4396.33 2475
4396.96 2508
4397.58 2428
4398.21 2296
4398.83 2297
4399.46 2268
4400.08 2191
4400.71 2132
4401.33 2174
4401.96 2215
4402.58 2148
4403.21 2139
4403.83 2095
4404.46 2094
4405.09 2046
4405.71 2066
4406.34 2104
4406.96 2058
4407.59 2128
4408.22 2112
4408.84 2140
4409.47 2243
4410.09 2191
4410.72 2214
4411.35 2149
4411.97 2032
4412.60 2054
4413.22 1908
4413.85 1927
4414.48 1995
4415.10 2027
4415.73 1959
4416.36 1960
4416.98 1929
4417.61 1926
4418.24 1858
4418.86 1819
4419.49 1834
4420.12 1840
4420.74 1807
4421.37 1803
4422.00 1788
4422.62 1797
4423.25 1748
4423.88 1783
4424.50 1778
4425.13 1706
4425.76 1726
4426.38 1767
4427.01 1747
4427.64 1700
4428.27 1711
4428.89 1683
4429.52 1710
4430.15 1628
4430.78 1640
4431.40 1676
4432.03 1673
4432.66 1685
4433.29 1694
4433.91 1660
4434.54 1662
4435.17 1643
4435.80 1650
4436.43 1669
4437.05 1656
4437.68 1687
4438.31 1739
4438.94 1738
4439.57 1751
4440.19 1745
4440.82 1716
4441.45 1733
4442.08 1703
4442.71 1717
4443.34 1680
4443.96 1668
4444.59 1764
4445.22 1725
4445.85 1788
4446.48 1814
4447.11 1849
4447.74 1780
4448.36 1819
4448.99 1799
4449.62 1771
4450.25 1739
4450.88 1743
4451.51 1719
4452.14 1709
4452.77 1741
4453.40 1735
4454.02 1684
4454.65 1760
4455.28 1847
4455.91 1869
4456.54 1957
4457.17 1978
4457.80 1988
4458.43 1912
4459.06 1852
4459.69 1831
4460.32 1816
4460.95 1741
4461.58 1691
4462.21 1634
4462.84 1623
4463.47 1610
4464.10 1597
4464.73 1651
4465.36 1575
4465.99 1579
4466.62 1573
4467.25 1606
4467.88 1598
4468.51 1601
4469.14 1630
4469.77 1595
4470.40 1523
4471.03 1584
4471.66 1565
4472.29 1580
4472.92 1618
4473.55 1534
4474.18 1535
4474.81 1498
4475.44 1495
4476.07 1460
4476.70 1527
4477.33 1521
4477.96 1545
4478.60 1504
4479.23 1532
4479.86 1517
4480.49 1558
4481.12 1517
4481.75 1545
4482.38 1575
4483.01 1593
4483.64 1546
4484.27 1531
4484.91 1598
4485.54 1570
4486.17 1599
4486.80 1560
4487.43 1570
4488.06 1553
4488.69 1649
4489.33 1588
4489.96 1547
4490.59 1583
4491.22 1552
4491.85 1610
4492.49 1566
4493.12 1588
4493.75 1606
4494.38 1632
4495.01 1547
4495.65 1540
4496.28 1541
4496.91 1574
4497.54 1571
4498.17 1635
4498.81 1603
4499.44 1664
4500.07 1750
4500.70 1756
4501.34 1905
4501.97 1960
4502.60 2025
4503.23 2080
4503.87 2091
4504.50 1982
4505.13 1988
4505.76 1904
4506.40 1898
4507.03 1873
4507.66 1846
4508.30 1745
4508.93 1753
4509.56 1727
4510.19 1768
4510.83 1725
4511.46 1783
4512.09 1794
4512.73 1716
4513.36 1737
4513.99 1665
4514.63 1660
4515.26 1599
4515.89 1596
4516.53 1578
4517.16 1576
4517.80 1513
4518.43 1562
4519.06 1508
4519.70 1493
4520.33 1536
4520.96 1448
4521.60 1535
4522.23 1537
4522.87 1600
4523.50 1512
4524.13 1461
4524.77 1454
4525.40 1495
4526.04 1493
4526.67 1448
4527.30 1477
4527.94 1489
4528.57 1465
4529.21 1502
4529.84 1477
4530.48 1545
4531.11 1611
4531.75 1584
4532.38 1605
4533.02 1641
4533.65 1610
4534.28 1572
4534.92 1525
4535.55 1456
4536.19 1529
4536.82 1513
4537.46 1455
4538.09 1415
4538.73 1408
4539.36 1390
4540.00 1390
4540.64 1445
4541.27 1380
4541.91 1329
4542.54 1403
4543.18 1443
4543.81 1408
4544.45 1428
4545.08 1414
4545.72 1432
4546.35 1411
4546.99 1392
4547.63 1364
4548.26 1397
4548.90 1455
4549.53 1374
4550.17 1410
4550.80 1431
4551.44 1386
4552.08 1385
4552.71 1389
4553.35 1354
4553.99 1352
4554.62 1334
4555.26 1419
4555.89 1362
4556.53 1395
4557.17 1403
4557.80 1390
4558.44 1360
4559.08 1385
4559.71 1378
4560.35 1379
4560.99 1400
4561.62 1324
4562.26 1389
4562.90 1416
4563.53 1361
4564.17 1354
4564.81 1389
4565.44 1336
4566.08 1318
4566.72 1369
4567.35 1452
4567.99 1398
4568.63 1391
4569.27 1407
4569.90 1421
4570.54 1399
4571.18 1386
4571.82 1362
4572.45 1381
4573.09 1434
4573.73 1384
4574.37 1442
4575.00 1416
4575.64 1461
4576.28 1398
4576.92 1455
4577.55 1418
4578.19 1433
4578.83 1480
4579.47 1514
4580.11 1530
4580.74 1470
4581.38 1455
4582.02 1506
4582.66 1538
4583.30 1525
4583.93 1550
4584.57 1565
4585.21 1614
4585.85 1690
4586.49 1741
4587.13 1832
4587.76 1936
4588.40 2092
4589.04 2208
4589.68 2174
4590.32 2156
4590.96 2195
4591.60 2120
4592.24 2200
4592.87 2168
4593.51 2269
4594.15 2240
4594.79 2143
4595.43 2021
4596.07 2013
4596.71 1898
4597.35 1802
4597.99 1852
4598.63 1720
4599.27 1692
4599.90 1698
4600.54 1698
4601.18 1713
4601.82 1712
4602.46 1667
4603.10 1772
4603.74 1649
4604.38 1653
4605.02 1645
4605.66 1646
4606.30 1587
4606.94 1564
4607.58 1582
4608.22 1556
4608.86 1547
4609.50 1530
4610.14 1501
4610.78 1547
4611.42 1549
4612.06 1517
4612.70 1552
4613.34 1550
4613.98 1609
4614.62 1606
4615.26 1637
4615.90 1617
4616.54 1619
4617.18 1567
4617.82 1559
4618.47 1575
4619.11 1529
4619.75 1518
4620.39 1560
4621.03 1485
4621.67 1418
4622.31 1441
4622.95 1431
4623.59 1417
4624.23 1426
4624.87 1459
4625.52 1440
4626.16 1418
4626.80 1416
4627.44 1423
4628.08 1422
4628.72 1463
4629.36 1488
4630.00 1457
4630.65 1479
4631.29 1494
4631.93 1512
4632.57 1600
4633.21 1616
4633.85 1647
4634.50 1631
4635.14 1601
4635.78 1590
4636.42 1622
4637.06 1598
4637.71 1521
4638.35 1579
4638.99 1579
4639.63 1597
4640.27 1600
4640.92 1597
4641.56 1586
4642.20 1602
4642.84 1599
4643.49 1524
4644.13 1480
4644.77 1480
4645.41 1540
4646.06 1526
4646.70 1553
4647.34 1538
4647.98 1457
4648.63 1462
4649.27 1523
4649.91 1478
4650.55 1480
4651.20 1490
4651.84 1476
4652.48 1484
4653.13 1499
4653.77 1512
4654.41 1497
4655.06 1517
4655.70 1456
4656.34 1491
4656.99 1490
4657.63 1479
4658.27 1430
4658.92 1394
4659.56 1391
4660.20 1433
4660.85 1426
4661.49 1400
4662.13 1365
4662.78 1374
4663.42 1380
4664.07 1355
4664.71 1337
4665.35 1286
4666.00 1328
4666.64 1321
4667.28 1347
4667.93 1348
4668.57 1298
4669.22 1305
4669.86 1332
4670.51 1338
4671.15 1293
4671.79 1331
4672.44 1348
4673.08 1361
4673.73 1304
4674.37 1293
4675.02 1299
4675.66 1326
4676.31 1322
4676.95 1286
4677.60 1371
4678.24 1366
4678.88 1346
4679.53 1322
4680.17 1358
4680.82 1352
4681.46 1423
4682.11 1372
4682.75 1346
4683.40 1356
4684.05 1337
4684.69 1368
4685.34 1416
4685.98 1347
4686.63 1368
4687.27 1410
4687.92 1394
4688.56 1382
4689.21 1389
4689.85 1487
4690.50 1507
4691.15 1481
4691.79 1534
4692.44 1623
4693.08 1522
4693.73 1555
4694.37 1572
4695.02 1589
4695.67 1553
4696.31 1574
4696.96 1597
4697.60 1599
4698.25 1676
4698.90 1700
4699.54 1774
4700.19 1892
4700.84 1969
4701.48 2092
4702.13 2003
4702.77 1899
4703.42 1831
4704.07 1785
4704.71 1692
4705.36 1656
4706.01 1702
4706.65 1680
4707.30 1733
4707.95 1698
4708.60 1626
4709.24 1585
4709.89 1582
4710.54 1579
4711.18 1594
4711.83 1596
4712.48 1558
4713.12 1551
4713.77 1558
4714.42 1494
4715.07 1514
4715.71 1532
4716.36 1530
4717.01 1497
4717.66 1478
4718.30 1472
4718.95 1489
4719.60 1515
4720.25 1478
4720.89 1515
4721.54 1525
4722.19 1516
4722.84 1464
4723.49 1435
4724.13 1412
4724.78 1450
4725.43 1494
4726.08 1488
4726.73 1431
4727.37 1415
4728.02 1424
4728.67 1410
4729.32 1404
4729.97 1419
4730.62 1432
4731.26 1452
4731.91 1395
4732.56 1395
4733.21 1353
4733.86 1392
4734.51 1379
4735.16 1368
4735.80 1355
4736.45 1342
4737.10 1364
4737.75 1342
4738.40 1361
4739.05 1309
4739.70 1385
4740.35 1365
4741.00 1379
4741.64 1374
4742.29 1351
4742.94 1361
4743.59 1385
4744.24 1345
4744.89 1370
4745.54 1359
4746.19 1341
4746.84 1319
4747.49 1383
4748.14 1395
4748.79 1346
4749.44 1383
4750.09 1488
4750.74 1483
4751.39 1417
4752.04 1398
4752.69 1441
4753.34 1457
4753.99 1428
4754.64 1446
4755.29 1464
4755.94 1425
4756.59 1382
4757.24 1369
4757.89 1427
4758.54 1372
4759.19 1371
4759.84 1399
4760.49 1348
4761.14 1345
4761.79 1379
4762.44 1382
4763.09 1306
4763.74 1324
4764.39 1391
4765.04 1347
4765.69 1325
4766.35 1335
4767.00 1340
4767.65 1348
4768.30 1345
4768.95 1342
4769.60 1356
4770.25 1357
4770.90 1387
4771.55 1421
4772.20 1435
4772.86 1455
4773.51 1392
4774.16 1403
4774.81 1382
4775.46 1406
4776.11 1357
4776.76 1396
4777.42 1402
4778.07 1373
4778.72 1404
4779.37 1440
4780.02 1371
4780.67 1400
4781.33 1429
4781.98 1402
4782.63 1391
4783.28 1421
4783.93 1377
4784.59 1393
4785.24 1398
4785.89 1391
4786.54 1444
4787.20 1432
4787.85 1406
4788.50 1414
4789.15 1468
4789.80 1420
4790.46 1499
4791.11 1453
4791.76 1468
4792.41 1454
4793.07 1470
4793.72 1494
4794.37 1479
4795.03 1465
4795.68 1495
4796.33 1560
4796.98 1550
4797.64 1477
4798.29 1492
4798.94 1564
4799.60 1583
4800.25 1568
4800.90 1620
4801.56 1665
4802.21 1649
4802.86 1656
4803.52 1716
4804.17 1679
4804.82 1721
4805.48 1761
4806.13 1752
4806.78 1760
4807.44 1792
4808.09 1738
4808.74 1771
4809.40 1738
4810.05 1727
4810.71 1739
4811.36 1782
4812.01 1733
4812.67 1747
4813.32 1790
4813.98 1797
4814.63 1829
4815.28 1863
4815.94 1845
4816.59 1888
4817.25 1949
4817.90 1858
4818.56 1875
4819.21 1865
4819.86 1926
4820.52 1983
4821.17 2071
4821.83 2120
4822.48 2277
4823.14 2319
4823.79 2369
4824.45 2380
4825.10 2445
4825.76 2322
4826.41 2230
4827.07 2153
4827.72 2143
4828.38 2148
4829.03 2134
4829.69 2184
4830.34 2147
4831.00 2098
4831.65 2104
4832.31 2184
4832.96 2155
4833.62 2184
4834.27 2196
4834.93 2204
4835.59 2234
4836.24 2216
4836.90 2302
4837.55 2384
4838.21 2433
4838.86 2407
4839.52 2406
4840.18 2370
4840.83 2307
4841.49 2327
4842.14 2369
4842.80 2291
4843.46 2330
4844.11 2353
4844.77 2443
4845.42 2398
4846.08 2418
4846.74 2409
4847.39 2451
4848.05 2464
4848.71 2384
4849.36 2461
4850.02 2418
4850.68 2455
4851.33 2487
4851.99 2549
4852.65 2547
4853.30 2609
4853.96 2597
4854.62 2591
4855.27 2607
4855.93 2682
4856.59 2880
4857.24 3126
4857.90 3407
4858.56 3548
4859.21 3743
4859.87 3737
4860.53 3638
4861.19 3435
4861.84 3304
4862.50 3125
4863.16 2976
4863.82 2907
4864.47 2798
4865.13 2810
4865.79 2809
4866.45 2891
4867.10 2949
4867.76 2956
4868.42 2948
4869.08 2890
4869.74 2896
4870.39 2886
4871.05 2846
4871.71 2750
4872.37 2770
4873.03 2760
4873.68 2736
4874.34 2700
4875.00 2650
4875.66 2652
4876.32 2690
4876.97 2598
4877.63 2651
4878.29 2763
4878.95 2944
4879.61 3124
4880.27 3280
4880.93 3300
4881.58 3250
4882.24 3068
4882.90 2860
4883.56 2730
4884.22 2639
4884.88 2597
4885.54 2560
4886.20 2475
4886.86 2462
4887.51 2374
4888.17 2388
4888.83 2349
4889.49 2303
4890.15 2395
4890.81 2361
4891.47 2314
4892.13 2388
4892.79 2333
4893.45 2283
4894.11 2300
4894.77 2218
4895.43 2170
4896.09 2179
4896.75 2175
4897.41 2162
4898.07 2133
4898.73 2114
4899.39 2155
4900.04 2182
4900.70 2177
4901.36 2228
4902.02 2202
4902.69 2166
4903.35 2121
4904.01 2064
4904.67 1983
4905.33 1921
4905.99 1920
4906.65 1906
4907.31 1878
4907.97 1868
4908.63 1904
4909.29 1870
4909.95 1901
4910.61 1877
4911.27 1887
4911.93 1888
4912.59 1889
4913.25 1873
4913.91 1822
4914.57 1828
4915.24 1830
4915.90 1785
4916.56 1739
4917.22 1813
4917.88 1815
4918.54 1753
4919.20 1779
4919.86 1823
4920.52 1822
4921.19 1807
4921.85 1770
4922.51 1780
4923.17 1799
4923.83 1770
4924.49 1747
4925.15 1702
4925.82 1757
4926.48 1748
4927.14 1740
4927.80 1759
4928.46 1751
4929.12 1792
4929.79 1742
4930.45 1771
4931.11 1761
4931.77 1787
4932.43 1766
4933.10 1711
4933.76 1748
4934.42 1731
4935.08 1758
4935.75 1704
4936.41 1686
4937.07 1686
4937.73 1675
4938.40 1738
4939.06 1746
4939.72 1675
4940.38 1660
4941.05 1735
4941.71 1637
4942.37 1705
4943.03 1750
4943.70 1728
4944.36 1728
4945.02 1674
4945.69 1662
4946.35 1657
4947.01 1662
4947.68 1657
4948.34 1679
4949.00 1645
4949.66 1635
4950.33 1653
4950.99 1607
4951.65 1616
4952.32 1621
4952.98 1567
4953.65 1608
4954.31 1552
4954.97 1614
4955.64 1628
4956.30 1651
4956.96 1670
4957.63 1660
4958.29 1634
4958.95 1650
4959.62 1653
4960.28 1684
4960.95 1797
4961.61 1753
4962.27 1836
4962.94 1895
4963.60 1981
4964.27 2028
4964.93 2004
4965.60 2102
4966.26 1961
4966.92 1923
4967.59 1920
4968.25 1878
4968.92 1822
4969.58 1770
4970.25 1707
4970.91 1684
4971.58 1661
4972.24 1645
4972.91 1680
4973.57 1684
4974.24 1691
4974.90 1622
4975.57 1629
4976.23 1677
4976.90 1728
4977.56 1785
4978.23 1795
4978.89 1771
4979.56 1749
4980.22 1703
4980.89 1697
4981.55 1620
4982.22 1552
4982.88 1558
4983.55 1525
4984.21 1548
4984.88 1569
4985.55 1557
4986.21 1489
4986.88 1541
4987.54 1516
4988.21 1465
4988.87 1498
4989.54 1521
4990.21 1528
4990.87 1522
4991.54 1536
4992.20 1560
4992.87 1545
4993.54 1567
4994.20 1524
4994.87 1520
4995.54 1517
4996.20 1490
4996.87 1513
4997.54 1504
4998.20 1469
4998.87 1485
4999.53 1517
5000.20 1457
5000.87 1423
5001.53 1419
5002.20 1421
5002.87 1453
5003.54 1455
5004.20 1431
5004.87 1444
5005.54 1454
5006.20 1431
5006.87 1393
5007.54 1413
5008.20 1453
5008.87 1432
5009.54 1496
5010.21 1449
5010.87 1469
5011.54 1429
5012.21 1433
5012.88 1413
5013.54 1419
5014.21 1434
5014.88 1412
5015.55 1377
5016.21 1381
5016.88 1387
5017.55 1395
5018.22 1353
5018.89 1368
5019.55 1393
5020.22 1415
5020.89 1403
5021.56 1408
5022.23 1418
5022.89 1416
5023.56 1442
5024.23 1442
5024.90 1480
5025.57 1445
5026.23 1457
5026.90 1432
5027.57 1441
5028.24 1449
5028.91 1424
5029.58 1425
5030.25 1498
5030.91 1419
5031.58 1364
5032.25 1394
5032.92 1370
5033.59 1364
5034.26 1393
5034.93 1401
5035.60 1459
5036.27 1446
5036.93 1430
5037.60 1459
5038.27 1408
5038.94 1437
5039.61 1442
5040.28 1419
5040.95 1445
5041.62 1445
5042.29 1441
5042.96 1398
5043.63 1393
5044.30 1419
5044.97 1428
5045.64 1439
5046.31 1381
5046.98 1375
5047.65 1399
5048.32 1371
5048.99 1377
5049.66 1449
5050.33 1426
5051.00 1425
5051.67 1465
5052.34 1456
5053.01 1503
5053.68 1550
5054.35 1524
5055.02 1553
5055.69 1555
5056.36 1552
5057.03 1553
5057.70 1525
5058.37 1506
5059.04 1442
5059.71 1444
5060.38 1421
5061.05 1373
5061.72 1350
5062.39 1384
5063.06 1402
5063.73 1381
5064.40 1372
5065.08 1406
5065.75 1463
5066.42 1426
5067.09 1404
5067.76 1447
5068.43 1417
5069.10 1416
5069.77 1375
5070.44 1396
5071.12 1388
5071.79 1418
5072.46 1425
5073.13 1377
5073.80 1374
5074.47 1377
5075.14 1417
5075.82 1450
5076.49 1421
5077.16 1410
5077.83 1502
5078.50 1556
5079.18 1630
5079.85 1682
5080.52 1668
5081.19 1722
5081.86 1702
5082.54 1682
5083.21 1683
5083.88 1611
5084.55 1666
5085.22 1666
5085.90 1624
5086.57 1608
5087.24 1568
5087.91 1586
5088.59 1531
5089.26 1538
5089.93 1542
5090.60 1499
5091.28 1473
5091.95 1527
5092.62 1575
5093.30 1537
5093.97 1578
5094.64 1582
5095.31 1537
5095.99 1505
5096.66 1577
5097.33 1569
5098.01 1524
5098.68 1527
5099.35 1522
5100.03 1513
5100.70 1545
5101.37 1531
5102.05 1503
5102.72 1510
5103.39 1531
5104.07 1519
5104.74 1559
5105.41 1591
5106.09 1579
5106.76 1588
5107.43 1536
5108.11 1562
5108.78 1543
5109.46 1522
5110.13 1527
5110.80 1492
5111.48 1472
5112.15 1477
5112.83 1494
5113.50 1493
5114.17 1513
5114.85 1478
5115.52 1499
5116.20 1507
5116.87 1565
5117.55 1584
5118.22 1601
5118.89 1677
5119.57 1758
5120.24 1788
5120.92 1739
5121.59 1730
5122.27 1753
5122.94 1739
5123.62 1785
5124.29 1718
5124.97 1654
5125.64 1631
5126.32 1581
5126.99 1521
5127.67 1609
5128.34 1556
5129.02 1534
5129.69 1564
5130.37 1606
5131.04 1578
5131.72 1530
5132.39 1510
5133.07 1511
5133.75 1596
5134.42 1587
5135.10 1528
5135.77 1544
5136.45 1573
5137.12 1465
5137.80 1404
5138.47 1401
5139.15 1392
5139.83 1398
5140.50 1382
5141.18 1337
5141.85 1370
5142.53 1389
5143.21 1389
5143.88 1338
5144.56 1302
5145.23 1332
5145.91 1306
5146.59 1329
5147.26 1329
5147.94 1336
5148.62 1338
5149.29 1344
5149.97 1336
5150.65 1306
5151.32 1302
5152.00 1270
5152.68 1284
5153.35 1296
5154.03 1309
5154.71 1286
5155.38 1299
5156.06 1291
5156.74 1344
5157.41 1278
5158.09 1304
5158.77 1286
5159.45 1298
5160.12 1328
5160.80 1330
5161.48 1317
5162.16 1312
5162.83 1294
5163.51 1255
5164.19 1233
5164.87 1275
5165.54 1343
5166.22 1349
5166.90 1309
5167.58 1315
5168.25 1303
5168.93 1341
5169.61 1320
5170.29 1290
5170.96 1290
5171.64 1290
5172.32 1227
5173.00 1243
5173.68 1260
5174.36 1232
5175.03 1293
5175.71 1294
5176.39 1292
5177.07 1204
5177.75 1255
5178.42 1253
5179.10 1282
5179.78 1234
5180.46 1253
5181.14 1231
5181.82 1285
5182.50 1280
5183.18 1270
5183.85 1253
5184.53 1248
5185.21 1259
5185.89 1236
5186.57 1230
5187.25 1206
5187.93 1256
5188.61 1241
5189.29 1216
5189.96 1211
5190.64 1273
5191.32 1255
5192.00 1246
5192.68 1253
5193.36 1282
5194.04 1262
5194.72 1195
5195.40 1227
5196.08 1223
5196.76 1275
5197.44 1263
5198.12 1251
5198.80 1288
5199.48 1266
5200.16 1317
5200.84 1299
5201.52 1318
5202.20 1270
5202.88 1284
5203.56 1329
5204.24 1322
5204.92 1297
5205.60 1255
5206.28 1312
5206.96 1296
5207.64 1324
5208.32 1368
5209.00 1412
5209.68 1370
5210.36 1357
5211.04 1403
5211.72 1392
5212.40 1400
5213.08 1404
5213.76 1456
5214.44 1456
5215.13 1462
5215.81 1515
5216.49 1551
5217.17 1569
5217.85 1515
5218.53 1474
5219.21 1426
5219.89 1424
5220.57 1465
5221.25 1443
5221.94 1475
5222.62 1537
5223.30 1555
5223.98 1530
5224.66 1531
5225.34 1489
5226.02 1497
5226.71 1501
5227.39 1454
5228.07 1404
5228.75 1416
5229.43 1403
5230.11 1397
5230.80 1379
5231.48 1364
5232.16 1366
5232.84 1392
5233.52 1389
5234.21 1423
5234.89 1411
5235.57 1420
5236.25 1445
5236.93 1378
5237.62 1359
5238.30 1389
5238.98 1392
5239.66 1432
5240.35 1406
5241.03 1401
5241.71 1431
5242.39 1427
5243.08 1391
5243.76 1370
5244.44 1431
5245.13 1434
5245.81 1414
5246.49 1402
5247.17 1400
5247.86 1395
5248.54 1363
5249.22 1412
5249.91 1411
5250.59 1402
5251.27 1457
5251.96 1490
5252.64 1499
5253.32 1555
5254.01 1528
5254.69 1514
5255.37 1475
5256.06 1451
5256.74 1467
5257.42 1442
5258.11 1441
5258.79 1413
5259.47 1423
5260.16 1442
5260.84 1467
5261.53 1534
5262.21 1552
5262.89 1534
5263.58 1584
5264.26 1606
5264.95 1532
5265.63 1512
5266.31 1477
5267.00 1518
5267.68 1497
5268.37 1482
5269.05 1458
5269.73 1521
5270.42 1485
5271.10 1469
5271.79 1516
5272.47 1516
5273.16 1507
5273.84 1495
5274.53 1505
5275.21 1465
5275.90 1462
5276.58 1446
5277.27 1497
5277.95 1488
5278.64 1449
5279.32 1462
5280.01 1419
5280.69 1433
5281.38 1411
5282.06 1425
5282.75 1461
5283.43 1493
5284.12 1405
5284.80 1405
5285.49 1436
5286.17 1435
5286.86 1412
5287.54 1419
5288.23 1402
5288.92 1422
5289.60 1436
5290.29 1419
5290.97 1414
5291.66 1383
5292.34 1467
5293.03 1436
5293.72 1429
5294.40 1456
5295.09 1484
5295.77 1487
5296.46 1477
5297.15 1481
5297.83 1496
5298.52 1578
5299.20 1601
5299.89 1538
5300.58 1539
5301.26 1554
5301.95 1603
5302.64 1624
5303.32 1662
5304.01 1766
5304.70 1790
5305.38 1870
5306.07 1979
5306.76 2033
5307.44 2031
5308.13 2031
5308.82 1931
5309.50 1774
5310.19 1775
5310.88 1812
5311.57 1839
5312.25 1866
5312.94 1862
5313.63 1974
5314.31 1959
5315.00 1904
5315.69 1836
5316.38 1781
5317.06 1794
5317.75 1789
5318.44 1708
5319.13 1739
5319.81 1804
5320.50 1861
5321.19 1886
5321.88 1900
5322.57 1875
5323.25 1833
5323.94 1745
5324.63 1675
5325.32 1663
5326.00 1586
5326.69 1571
5327.38 1605
5328.07 1538
5328.76 1525
5329.45 1528
5330.13 1487
5330.82 1444
5331.51 1480
5332.20 1430
5332.89 1434
5333.58 1417
5334.26 1393
5334.95 1431
5335.64 1395
5336.33 1402
5337.02 1403
5337.71 1431
5338.40 1364
5339.09 1375
5339.77 1374
5340.46 1383
5341.15 1424
5341.84 1419
5342.53 1417
5343.22 1357
5343.91 1374
5344.60 1364
5345.29 1375
5345.98 1334
5346.67 1408
5347.36 1378
5348.05 1350
5348.73 1369
5349.42 1360
5350.11 1347
5350.80 1376
5351.49 1371
5352.18 1367
5352.87 1355
5353.56 1369
5354.25 1364
5354.94 1328
5355.63 1330
5356.32 1296
5357.01 1325
5357.70 1268
5358.39 1329
5359.08 1359
5359.77 1391
5360.46 1366
5361.15 1403
5361.84 1387
5362.53 1445
5363.22 1405
5363.91 1413
5364.61 1430
5365.30 1373
5365.99 1411
5366.68 1366
5367.37 1319
5368.06 1283
5368.75 1293
5369.44 1300
5370.13 1299
5370.82 1295
5371.51 1303
5372.20 1298
5372.89 1307
5373.59 1302
5374.28 1282
5374.97 1293
5375.66 1312
5376.35 1254
5377.04 1262
5377.73 1260
5378.42 1229
5379.12 1264
5379.81 1236
5380.50 1257
5381.19 1247
5381.88 1301
5382.57 1307
5383.27 1311
5383.96 1223
5384.65 1270
5385.34 1317
5386.03 1308
5386.73 1325
5387.42 1276
5388.11 1299
5388.80 1325
5389.49 1308
5390.19 1352
5390.88 1321
5391.57 1298
5392.26 1393
5392.95 1378
5393.65 1393
5394.34 1362
5395.03 1351
5395.72 1352
5396.42 1377
5397.11 1301
5397.80 1292
5398.50 1323
5399.19 1342
5399.88 1341
5400.57 1295
5401.27 1382
5401.96 1362
5402.65 1341
5403.35 1298
5404.04 1304
5404.73 1321
5405.42 1359
5406.12 1330
5406.81 1340
5407.50 1362
5408.20 1338
5408.89 1352
5409.58 1356
5410.28 1373
5410.97 1293
5411.66 1347
5412.36 1268
5413.05 1327
5413.75 1290
5414.44 1285
5415.13 1292
5415.83 1323
5416.52 1347
5417.21 1318
5417.91 1334
5418.60 1348
5419.30 1400
5419.99 1452
5420.68 1405
5421.38 1416
5422.07 1442
5422.77 1473
5423.46 1468
5424.16 1441
5424.85 1479
5425.54 1469
5426.24 1428
5426.93 1381
5427.63 1392
5428.32 1442
5429.02 1424
5429.71 1409
5430.41 1377
5431.10 1412
5431.80 1432
5432.49 1456
5433.19 1400
5433.88 1418
5434.58 1458
5435.27 1481
5435.97 1420
5436.66 1450
5437.36 1497
5438.05 1488
5438.75 1546
5439.44 1510
5440.14 1466
5440.83 1445
5441.53 1502
5442.22 1495
5442.92 1497
5443.62 1516
5444.31 1567
5445.01 1635
5445.70 1728
5446.40 1757
5447.09 1828
5447.79 1855
5448.49 1926
5449.18 1910
5449.88 1889
5450.57 1889
5451.27 1875
5451.97 1864
5452.66 1795
5453.36 1756
5454.05 1684
5454.75 1754
5455.45 1672
5456.14 1708
5456.84 1753
5457.54 1725
5458.23 1787
5458.93 1767
5459.63 1791
5460.32 1792
5461.02 1830
5461.72 1836
5462.41 1868
5463.11 1808
5463.81 1926
5464.50 1933
5465.20 1873
5465.90 1887
5466.59 1920
5467.29 1878
5467.99 1961
5468.69 1975
5469.38 1970
5470.08 2049
5470.78 2034
5471.48 2067
5472.17 2107
5472.87 2171
5473.57 2126
5474.27 2210
5474.96 2217
5475.66 2296
5476.36 2305
5477.06 2366
5477.75 2412
5478.45 2531
5479.15 2698
5479.85 2999
5480.55 3350
5481.24 3414
5481.94 3466
5482.64 3440
5483.34 3412
5484.04 3194
5484.73 3004
5485.43 2890
5486.13 2791
5486.83 2721
5487.53 2673
5488.23 2580
5488.92 2610
5489.62 2492
5490.32 2622
5491.02 2670
5491.72 2639
5492.42 2680
5493.12 2747
5493.81 2891
5494.51 2924
5495.21 2951
5495.91 2891
5496.61 2879
5497.31 2845
5498.01 2965
5498.71 3087
5499.41 3464
5500.11 3932
5500.81 4481
5501.50 5071
5502.20 5318
5502.90 5261
5503.60 5039
5504.30 4600
5505.00 4044
5505.70 3640
5506.40 3262
5507.10 3041
5507.80 2879
5508.50 2772
5509.20 2657
5509.90 2622
5510.60 2536
5511.30 2535
5512.00 2485
5512.70 2466
5513.40 2437
5514.10 2409
5514.80 2444
5515.50 2442
5516.20 2421
5516.90 2406
5517.60 2368
5518.30 2284
5519.00 2302
5519.70 2232
5520.40 2329
5521.10 2300
5521.80 2293
5522.50 2261
5523.20 2152
5523.90 2139
5524.61 2106
5525.31 2024
5526.01 1985
5526.71 1947
5527.41 1975
5528.11 2023
5528.81 2059
5529.51 2107
5530.21 2112
5530.91 2126
5531.62 2142
5532.32 2169
5533.02 2064
5533.72 2007
5534.42 1939
5535.12 1906
5535.82 1889
5536.53 1881
5537.23 1872
5537.93 1880
5538.63 1867
5539.33 1835
5540.03 1872
5540.74 1810
5541.44 1776
5542.14 1795
5542.84 1787
5543.54 1767
5544.24 1764
5544.95 1743
5545.65 1764
5546.35 1709
5547.05 1683
5547.76 1669
5548.46 1654
5549.16 1696
5549.86 1713
5550.56 1707
5551.27 1677
5551.97 1675
5552.67 1676
5553.37 1664
5554.08 1663
5554.78 1628
5555.48 1591
5556.19 1656
5556.89 1616
5557.59 1587
5558.29 1603
5559.00 1571
5559.70 1587
5560.40 1583
5561.11 1618
5561.81 1592
5562.51 1577
5563.22 1553
5563.92 1676
5564.62 1644
5565.33 1630
5566.03 1613
5566.73 1637
5567.44 1590
5568.14 1579
5568.84 1559
5569.55 1530
5570.25 1540
5570.95 1530
5571.66 1552
5572.36 1507
5573.06 1546
5573.77 1508
5574.47 1502
5575.18 1491
5575.88 1505
5576.58 1587
5577.29 1601
5577.99 1556
5578.70 1579
5579.40 1547
5580.11 1567
5580.81 1552
5581.51 1501
5582.22 1451
5582.92 1457
5583.63 1470
5584.33 1458
5585.04 1469
5585.74 1437
5586.45 1493
5587.15 1459
5587.86 1477
5588.56 1457
5589.26 1463
5589.97 1421
5590.67 1426
5591.38 1400
5592.08 1411
5592.79 1407
5593.49 1417
5594.20 1422
5594.91 1388
5595.61 1427
5596.32 1397
5597.02 1460
5597.73 1434
5598.43 1396
5599.14 1356
5599.84 1404
5600.55 1435
5601.25 1364
5601.96 1411
5602.67 1396
5603.37 1437
5604.08 1397
5604.78 1385
5605.49 1386
5606.19 1457
5606.90 1505
5607.61 1475
5608.31 1421
5609.02 1451
5609.72 1432
5610.43 1450
5611.14 1421
5611.84 1418
5612.55 1449
5613.26 1407
5613.96 1380
5614.67 1394
5615.38 1412
5616.08 1427
5616.79 1414
5617.49 1414
5618.20 1470
5618.91 1433
5619.62 1439
5620.32 1426
5621.03 1431
5621.74 1474
5622.44 1439
5623.15 1471
5623.86 1418
5624.56 1426
5625.27 1411
5625.98 1463
5626.69 1451
5627.39 1469
5628.10 1521
5628.81 1556
5629.51 1524
5630.22 1551
5630.93 1540
5631.64 1581
5632.34 1559
5633.05 1626
5633.76 1627
5634.47 1608
5635.17 1661
5635.88 1691
5636.59 1737
5637.30 1718
5638.01 1761
5638.71 1788
5639.42 1815
5640.13 1735
5640.84 1713
5641.55 1723
5642.25 1677
5642.96 1680
5643.67 1605
5644.38 1603
5645.09 1610
5645.80 1571
5646.50 1569
5647.21 1534
5647.92 1568
5648.63 1588
5649.34 1597
5650.05 1577
5650.76 1540
5651.47 1593
5652.17 1524
5652.88 1557
5653.59 1559
5654.30 1549
5655.01 1554
5655.72 1614
5656.43 1601
5657.14 1562
5657.85 1555
5658.56 1627
5659.26 1611
5659.97 1612
5660.68 1656
5661.39 1687
5662.10 1759
5662.81 1610
5663.52 1601
5664.23 1657
5664.94 1616
5665.65 1591
5666.36 1534
5667.07 1538
5667.78 1502
5668.49 1498
5669.20 1502
5669.91 1555
5670.62 1508
5671.33 1563
5672.04 1570
5672.75 1599
5673.46 1600
5674.17 1585
5674.88 1564
5675.59 1507
5676.30 1434
5677.01 1464
5677.72 1438
5678.43 1455
5679.14 1390
5679.85 1430
5680.56 1430
5681.27 1446
5681.98 1497
5682.69 1476
5683.41 1429
5684.12 1427
5684.83 1444
5685.54 1419
5686.25 1400
5686.96 1372
5687.67 1368
5688.38 1366
5689.09 1354
5689.80 1319
5690.52 1320
5691.23 1374
5691.94 1379
5692.65 1391
5693.36 1403
5694.07 1369
5694.78 1345
5695.49 1325
5696.21 1336
5696.92 1316
5697.63 1291
5698.34 1287
5699.05 1321
5699.77 1320
5700.48 1326
5701.19 1357
5701.90 1325
5702.61 1334
5703.32 1384
5704.04 1332
5704.75 1328
5705.46 1331
5706.17 1369
5706.89 1352
5707.60 1285
5708.31 1300
5709.02 1312
5709.73 1279
5710.45 1266
5711.16 1297
5711.87 1273
5712.58 1295
5713.30 1311
5714.01 1342
5714.72 1302
5715.44 1336
5716.15 1301
5716.86 1271
5717.57 1261
5718.29 1244
5719.00 1284
5719.71 1311
5720.43 1296
5721.14 1322
5721.85 1283
5722.57 1337
5723.28 1308
5723.99 1339
5724.71 1315
5725.42 1298
5726.13 1293
5726.85 1302
5727.56 1311
5728.27 1344
5728.99 1341
5729.70 1312
5730.41 1303
5731.13 1319
5731.84 1294
5732.56 1252
5733.27 1228
5733.98 1233
5734.70 1246
5735.41 1224
5736.12 1242
5736.84 1257
5737.55 1243
5738.27 1249
5738.98 1230
5739.70 1238
5740.41 1257
5741.12 1240
5741.84 1239
5742.55 1284
5743.27 1292
5743.98 1235
5744.70 1255
5745.41 1231
5746.13 1209
5746.84 1236
5747.56 1278
5748.27 1218
5748.99 1230
5749.70 1246
5750.42 1219
5751.13 1235
5751.85 1242
5752.56 1257
5753.28 1228
5753.99 1259
5754.71 1258
5755.42 1226
5756.14 1295
5756.85 1285
5757.57 1295
5758.28 1331
5759.00 1300
5759.71 1296
5760.43 1338
5761.14 1305
5761.86 1307
5762.58 1264
5763.29 1315
5764.01 1288
5764.72 1295
5765.44 1263
5766.16 1268
5766.87 1296
5767.59 1282
5768.30 1342
5769.02 1382
5769.74 1386
5770.45 1465
5771.17 1525
5771.88 1511
5772.60 1490
5773.32 1452
5774.03 1462
5774.75 1456
5775.47 1406
5776.18 1347
5776.90 1356
5777.62 1340
5778.33 1322
5779.05 1334
5779.77 1329
5780.48 1327
5781.20 1337
5781.92 1305
5782.63 1339
5783.35 1314
5784.07 1316
5784.78 1346
5785.50 1320
5786.22 1309
5786.94 1316
5787.65 1373
5788.37 1335
5789.09 1308
5789.81 1305
5790.52 1298
5791.24 1319
5791.96 1261
5792.68 1303
5793.39 1225
5794.11 1289
5794.83 1291
5795.55 1238
5796.26 1287
5796.98 1308
5797.70 1291
5798.42 1293
5799.14 1275
5799.85 1266
5800.57 1291
5801.29 1355
5802.01 1360
5802.73 1315
5803.44 1294
5804.16 1308
5804.88 1305
5805.60 1286
5806.32 1309
5807.04 1270
5807.75 1264
5808.47 1297
5809.19 1278
5809.91 1310
5810.63 1314
5811.35 1283
5812.07 1293
5812.79 1296
5813.50 1273
5814.22 1291
5814.94 1308
5815.66 1289
5816.38 1304
5817.10 1307
5817.82 1273
5818.54 1318
5819.26 1324
5819.98 1318
5820.70 1302
5821.41 1315
5822.13 1356
5822.85 1378
5823.57 1353
5824.29 1334
5825.01 1365
5825.73 1326
5826.45 1369
5827.17 1348
5827.89 1310
5828.61 1327
5829.33 1366
5830.05 1375
5830.77 1266
5831.49 1321
5832.21 1329
5832.93 1347
5833.65 1342
5834.37 1324
5835.09 1364
5835.81 1384
5836.53 1382
5837.25 1369
5837.97 1310
5838.69 1379
5839.41 1371
5840.13 1384
5840.85 1354
5841.57 1358
5842.30 1337
5843.02 1341
5843.74 1381
5844.46 1376
5845.18 1422
5845.90 1410
5846.62 1402
5847.34 1449
5848.06 1433
5848.78 1490
5849.50 1508
5850.23 1546
5850.95 1574
5851.67 1545
5852.39 1456
5853.11 1488
5853.83 1538
5854.55 1505
5855.27 1491
5856.00 1522
5856.72 1480
5857.44 1524
5858.16 1505
5858.88 1429
5859.60 1485
5860.33 1521
5861.05 1514
5861.77 1510
5862.49 1506
5863.21 1582
5863.94 1542
5864.66 1517
5865.38 1518
5866.10 1603
5866.82 1605
5867.55 1547
5868.27 1636
5868.99 1672
5869.71 1679
5870.43 1665
5871.16 1713
5871.88 1754
5872.60 1787
5873.32 1723
5874.05 1710
5874.77 1657
5875.49 1664
5876.22 1715
5876.94 1700
5877.66 1726
5878.38 1771
5879.11 1813
5879.83 1852
5880.55 1800
5881.28 1837
5882.00 1833
5882.72 1834
5883.45 1778
5884.17 1748
5884.89 1800
5885.61 1783
5886.34 1796
5887.06 1760
5887.79 1773
5888.51 1805
5889.23 1755
5889.96 1739
5890.68 1761
5891.40 1740
5892.13 1718
5892.85 1761
5893.57 1714
5894.30 1735
5895.02 1705
5895.75 1732
5896.47 1708
5897.19 1688
5897.92 1665
5898.64 1731
5899.37 1721
5900.09 1708
5900.81 1718
5901.54 1718
5902.26 1745
5902.99 1732
5903.71 1705
5904.44 1744
5905.16 1742
5905.89 1681
5906.61 1749
5907.33 1741
5908.06 1804
5908.78 1860
5909.51 1841
5910.23 1813
5910.96 1885
5911.68 1824
5912.41 1845
5913.13 1850
5913.86 1854
5914.58 1882
5915.31 1887
5916.03 1866
5916.76 1906
5917.48 1895
5918.21 1866
5918.94 1888
5919.66 1920
5920.39 1984
5921.11 1922
5921.84 1947
5922.56 1969
5923.29 2019
5924.01 2033
5924.74 2033
5925.47 2071
5926.19 2125
5926.92 2117
5927.64 2136
5928.37 2132
5929.09 2111
5929.82 2155
5930.55 2193
5931.27 2218
5932.00 2296
5932.73 2368
5933.45 2276
5934.18 2327
5934.90 2365
5935.63 2382
5936.36 2433
5937.08 2446
5937.81 2564
5938.54 2539
5939.26 2550
5939.99 2581
5940.72 2662
5941.44 2723
5942.17 2747
5942.90 2804
5943.62 2862
5944.35 2941
5945.08 2976
5945.80 3024
5946.53 3036
5947.26 3137
5947.99 3214
5948.71 3194
5949.44 3284
5950.17 3338
5950.89 3516
5951.62 3727
5952.35 3924
5953.08 4093
5953.80 4210
5954.53 4251
5955.26 4226
5955.99 4267
5956.71 4129
5957.44 4025
5958.17 4057
5958.90 4030
5959.63 4064
5960.35 4117
5961.08 4114
5961.81 4111
5962.54 4144
5963.27 4127
5963.99 4098
5964.72 4287
5965.45 4652
5966.18 4970
5966.91 5362
5967.64 5645
5968.36 5900
5969.09 5781
5969.82 5567
5970.55 5304
5971.28 5069
5972.01 4826
5972.73 4719
5973.46 4569
5974.19 4467
5974.92 4368
5975.65 4367
5976.38 4351
5977.11 4411
5977.84 4378
5978.57 4432
5979.29 4570
5980.02 4660
5980.75 4626
5981.48 4764
5982.21 4914
5982.94 4868
5983.67 4874
5984.40 4876
5985.13 4957
5985.86 4986
5986.59 4875
5987.32 4891
5988.05 4880
5988.78 4884
5989.51 4860
5990.24 4880
5990.97 4866
5991.70 4893
5992.43 4981
5993.16 5045
5993.89 5023
5994.62 5124
5995.35 5131
5996.08 5219
5996.81 5401
5997.54 5385
5998.27 5402
5999.00 5300
5999.73 5401
6000.46 5342
6001.19 5319
6001.92 5192
6002.65 5149
6003.38 5146
6004.11 5083
6004.84 4945
6005.57 4966
6006.30 5044
6007.03 5099
6007.76 5412
6008.49 5750
6009.22 6191
6009.95 6890
6010.69 7641
6011.42 8647
6012.15 9571
6012.88 10536
6013.61 11147
6014.34 11459
6015.07 11401
6015.80 11094
6016.54 10598
6017.27 9898
6018.00 9139
6018.73 8382
6019.46 7678
6020.19 6976
6020.92 6450
6021.66 5907
6022.39 5531
6023.12 5317
6023.85 5082
6024.58 4888
6025.31 4782
6026.05 4716
6026.78 4677
6027.51 4663
6028.24 4763
6028.97 4976
6029.71 5011
6030.44 5132
6031.17 5186
6031.90 5061
6032.64 4847
6033.37 4791
6034.10 4633
6034.83 4467
6035.57 4237
6036.30 4130
6037.03 4159
6037.76 4096
6038.50 4167
6039.23 4120
6039.96 4172
6040.69 4195
6041.43 4162
6042.16 4149
6042.89 4232
6043.63 4236
6044.36 4276
6045.09 4335
6045.82 4407
6046.56 4405
6047.29 4308
6048.02 4398
6048.76 4446
6049.49 4450
6050.22 4511
6050.96 4693
6051.69 4921
6052.42 5135
6053.16 5236
6053.89 5321
6054.63 5342
6055.36 5179
6056.09 5071
6056.83 4888
6057.56 4760
6058.29 4613
6059.03 4575
6059.76 4465
6060.50 4377
6061.23 4256
6061.96 4169
6062.70 4169
6063.43 4092
6064.17 4044
6064.90 4004
6065.63 3961
6066.37 3910
6067.10 3954
6067.84 3847
6068.57 3820
6069.31 3808
6070.04 3747
6070.78 3681
6071.51 3657
6072.25 3654
6072.98 3582
6073.72 3605
6074.45 3565
6075.18 3496
6075.92 3534
6076.65 3547
6077.39 3550
6078.12 3459
6078.86 3396
6079.59 3376
6080.33 3361
6081.07 3330
6081.80 3310
6082.54 3232
6083.27 3208
6084.01 3157
6084.74 3149
6085.48 3142
6086.21 3071
6086.95 3047
6087.68 3104
6088.42 3042
6089.16 2992
6089.89 2989
6090.63 3067
6091.36 3066
6092.10 3035
6092.84 3015
6093.57 3034
6094.31 2990
6095.04 2975
6095.78 3004
6096.52 3006
6097.25 2944
6097.99 2882
6098.72 2864
6099.46 2865
6100.20 2854
6100.93 2812
6101.67 2790
6102.41 2831
6103.14 2844
6103.88 2824
6104.62 2850
6105.35 2899
6106.09 2805
6106.83 2877
6107.56 2882
6108.30 2879
6109.04 2868
6109.77 2833
6110.51 2877
6111.25 2849
6111.99 2909
6112.72 2917
6113.46 2951
6114.20 2860
6114.93 2898
6115.67 2904
6116.41 2986
6117.15 2905
6117.88 2941
6118.62 2954
6119.36 2978
6120.10 2983
6120.83 3003
6121.57 3030
6122.31 3028
6123.05 3022
6123.79 3024
6124.52 3003
6125.26 3033
6126.00 3076
6126.74 3132
6127.47 3121
6128.21 3087
6128.95 3115
6129.69 3067
6130.43 3139
6131.17 3131
6131.90 3112
6132.64 3165
6133.38 3207
6134.12 3172
6134.86 3245
6135.60 3248
6136.33 3244
6137.07 3343
6137.81 3329
6138.55 3377
6139.29 3384
6140.03 3425
6140.77 3411
6141.51 3422
6142.24 3397
6142.98 3307
6143.72 3320
6144.46 3321
6145.20 3326
6145.94 3360
6146.68 3342
6147.42 3316
6148.16 3324
6148.90 3304
6149.64 3316
6150.38 3368
6151.12 3349
6151.86 3428
6152.59 3463
6153.33 3467
6154.07 3467
6154.81 3513
6155.55 3557
6156.29 3577
6157.03 3593
6157.77 3593
6158.51 3649
6159.25 3688
6159.99 3673
6160.73 3752
6161.47 3887
6162.21 3951
6162.95 4062
6163.69 4239
6164.43 4495
6165.17 4715
6165.91 4950
6166.65 5136
6167.39 5256
6168.14 5244
6168.88 5275
6169.62 5283
6170.36 5219
6171.10 5091
6171.84 4958
6172.58 4881
6173.32 4731
6174.06 4654
6174.80 4607
6175.54 4602
6176.28 4671
6177.02 4633
6177.77 4658
6178.51 4609
6179.25 4681
6179.99 4713
6180.73 4813
6181.47 4893
6182.21 4932
6182.95 4996
6183.70 5053
6184.44 5085
6185.18 5061
6185.92 5171
6186.66 5164
6187.40 5207
6188.15 5207
6188.89 5296
6189.63 5437
6190.37 5624
6191.11 5798
6191.85 5981
6192.60 6222
6193.34 6352
6194.08 6360
6194.82 6386
6195.56 6440
6196.31 6440
6197.05 6328
6197.79 6295
6198.53 6308
6199.28 6224
6200.02 6256
6200.76 6279
6201.50 6286
6202.25 6377
6202.99 6610
6203.73 7024
6204.47 7567
6205.22 8623
6205.96 10177
6206.70 12392
6207.44 15268
6208.19 18251
6208.93 20843
6209.67 22884
6210.42 23792
6211.16 23580
6211.90 22643
6212.65 20603
6213.39 18372
6214.13 16141
6214.88 14038
6215.62 12023
6216.36 10208
6217.11 8849
6217.85 7792
6218.59 6936
6219.34 6190
6220.08 5869
6220.82 5503
6221.57 5221
6222.31 5011
6223.05 4879
6223.80 4815
6224.54 4748
6225.29 4681
6226.03 4563
6226.77 4388
6227.52 4162
6228.26 3993
6229.01 3827
6229.75 3572
6230.49 3467
6231.24 3380
6231.98 3323
6232.73 3276
6233.47 3304
6234.22 3337
6234.96 3323
6235.71 3368
6236.45 3368
6237.19 3458
6237.94 3572
6238.68 3624
6239.43 3716
6240.17 3915
6240.92 4029
6241.66 4022
6242.41 3977
6243.15 3918
6243.90 3877
6244.64 3811
6245.39 3790
6246.13 3824
6246.88 3794
6247.62 3842
6248.37 3882
6249.12 3846
6249.86 3919
6250.61 3857
6251.35 3883
6252.10 3819
6252.84 3867
6253.59 3844
6254.33 3798
6255.08 3837
6255.83 3867
6256.57 3897
6257.32 3834
6258.06 3890
6258.81 3862
6259.55 3832
6260.30 3819
6261.05 3775
6261.79 3679
6262.54 3672
6263.28 3676
6264.03 3638
6264.78 3555
6265.52 3538
6266.27 3600
6267.02 3576
6267.76 3514
6268.51 3572
6269.26 3616
6270.00 3590
6270.75 3698
6271.50 3675
6272.24 3644
6272.99 3667
6273.74 3657
6274.48 3608
6275.23 3630
6275.98 3653
6276.72 3645
6277.47 3647
6278.22 3605
6278.96 3524
6279.71 3463
6280.46 3325
6281.21 3288
6281.95 3261
6282.70 3163
6283.45 3077
6284.20 3001
6284.94 2983
6285.69 2942
6286.44 2961
6287.19 2836
6287.93 2844
6288.68 2850
6289.43 2816
6290.18 2782
6290.92 2756
6291.67 2751
6292.42 2730
6293.17 2681
6293.92 2692
6294.66 2668
6295.41 2646
6296.16 2612
6296.91 2542
6297.66 2517
6298.41 2471
6299.15 2480
6299.90 2486
6300.65 2442
6301.40 2401
6302.15 2376
6302.90 2413
6303.64 2402
6304.39 2407
6305.14 2343
6305.89 2391
6306.64 2430
6307.39 2365
6308.14 2375
6308.89 2379
6309.63 2401
6310.38 2434
6311.13 2477
6311.88 2495
6312.63 2524
6313.38 2515
6314.13 2524
6314.88 2545
6315.63 2475
6316.38 2477
6317.13 2500
6317.88 2508
6318.63 2496
6319.38 2398
6320.12 2420
6320.87 2388
6321.62 2388
6322.37 2357
6323.12 2249
6323.87 2271
6324.62 2254
6325.37 2204
6326.12 2186
6326.87 2162
6327.62 2147
6328.37 2199
6329.12 2166
6329.87 2183
6330.62 2167
6331.37 2127
6332.12 2133
6332.87 2138
6333.62 2130
6334.37 2106
6335.13 2137
6335.88 2138
6336.63 2207
6337.38 2192
6338.13 2161
6338.88 2228
6339.63 2168
6340.38 2198
6341.13 2243
6341.88 2238
6342.63 2172
6343.38 2150
6344.13 2161
6344.89 2131
6345.64 2109
6346.39 2108
6347.14 2092
6347.89 2085
6348.64 2134
6349.39 2208
6350.14 2197
6350.90 2207
6351.65 2264
6352.40 2260
6353.15 2339
6353.90 2331
6354.65 2335
6355.40 2401
6356.16 2359
6356.91 2304
6357.66 2276
6358.41 2212
6359.16 2243
6359.92 2246
6360.67 2205
6361.42 2129
6362.17 2111
6362.92 2130
6363.68 2125
6364.43 2136
6365.18 2094
6365.93 2125
6366.68 2088
6367.44 2121
6368.19 2140
6368.94 2105
6369.69 2125
6370.45 2176
6371.20 2142
6371.95 2110
6372.70 2068
6373.46 2039
6374.21 2081
6374.96 2054
6375.72 2031
6376.47 2038
6377.22 2114
6377.97 2192
6378.73 2119
6379.48 2183
6380.23 2292
6380.99 2264
6381.74 2285
6382.49 2232
6383.25 2249
6384.00 2245
6384.75 2237
6385.51 2174
6386.26 2175
6387.01 2126
6387.77 2101
6388.52 2072
6389.27 2075
6390.03 2038
6390.78 1985
6391.54 2056
6392.29 2036
6393.04 2032
6393.80 1994
6394.55 2008
6395.31 2024
6396.06 2023
6396.81 2007
6397.57 2108
6398.32 2145
6399.08 2090
6399.83 2094
6400.59 2078
6401.34 2051
6402.09 2052
6402.85 2135
6403.60 2036
6404.36 2039
6405.11 2102
6405.87 2128
6406.62 2097
6407.38 2096
6408.13 2154
6408.89 2175
6409.64 2192
6410.40 2240
6411.15 2220
6411.91 2238
6412.66 2247
6413.42 2277
6414.17 2318
6414.93 2235
6415.68 2238
6416.44 2300
6417.19 2365
6417.95 2296
6418.70 2288
6419.46 2284
6420.21 2292
6420.97 2229
6421.72 2197
6422.48 2166
6423.24 2207
6423.99 2215
6424.75 2165
6425.50 2188
6426.26 2174
6427.01 2165
6427.77 2170
6428.53 2159
6429.28 2172
6430.04 2206
6430.79 2220
6431.55 2234
6432.31 2258
6433.06 2223
6433.82 2232
6434.58 2272
6435.33 2254
6436.09 2218
6436.85 2302
6437.60 2337
6438.36 2360
6439.11 2373
6439.87 2376
6440.63 2443
6441.38 2417
6442.14 2417
6442.90 2422
6443.66 2495
6444.41 2517
6445.17 2527
6445.93 2560
6446.68 2607
6447.44 2560
6448.20 2579
6448.95 2539
6449.71 2601
6450.47 2677
6451.23 2716
6451.98 2673
6452.74 2675
6453.50 2708
6454.26 2683
6455.01 2634
6455.77 2643
6456.53 2682
6457.29 2698
6458.04 2667
6458.80 2672
6459.56 2705
6460.32 2771
6461.08 2802
6461.83 2856
6462.59 2933
6463.35 3008
6464.11 3092
6464.87 3188
6465.62 3230
6466.38 3261
6467.14 3359
6467.90 3373
6468.66 3403
6469.42 3338
6470.17 3334
6470.93 3373
6471.69 3404
6472.45 3453
6473.21 3353
6473.97 3434
6474.72 3449
6475.48 3475
6476.24 3603
6477.00 3622
6477.76 3660
6478.52 3731
6479.28 3827
6480.04 3874
6480.80 3932
6481.56 4011
6482.31 4031
6483.07 4029
6483.83 4071
6484.59 4145
6485.35 4145
6486.11 4246
6486.87 4236
6487.63 4258
6488.39 4310
6489.15 4451
6489.91 4656
6490.67 4700
6491.43 4881
6492.19 4984
6492.95 5035
6493.71 5092
6494.47 5065
6495.23 5106
6495.99 5088
6496.75 5047
6497.51 5024
6498.27 4966
6499.03 4933
6499.79 4918
6500.55 4977
6501.31 5070
6502.07 5179
6502.83 5395
6503.59 5736
6504.35 6479
6505.11 7835
6505.87 9916
6506.63 12417
6507.39 15243
6508.15 17650
6508.91 19454
6509.67 20364
6510.43 20147
6511.19 19131
6511.96 17517
6512.72 15735
6513.48 13890
6514.24 12163
6515.00 10503
6515.76 9216
6516.52 8161
6517.28 7310
6518.04 6654
6518.80 6274
6519.57 5911
6520.33 5575
6521.09 5420
6521.85 5343
6522.61 5320
6523.37 5215
6524.14 5198
6524.90 5273
6525.66 5236
6526.42 5282
6527.18 5325
6527.94 5348
6528.71 5308
6529.47 5195
6530.23 5142
6530.99 5010
6531.75 5059
6532.52 5266
6533.28 5672
6534.04 6306
6534.80 6948
6535.56 7769
6536.33 8494
6537.09 9098
6537.85 9289
6538.61 9210
6539.38 8683
6540.14 8180
6540.90 7559
6541.66 6884
6542.43 6292
6543.19 5939
6543.95 5593
6544.71 5290
6545.48 5181
6546.24 5005
6547.00 5055
6547.77 4945
6548.53 4896
6549.29 4809
6550.06 4775
6550.82 4716
6551.58 4634
6552.34 4642
6553.11 4651
6553.87 4558
6554.63 4641
6555.40 4615
6556.16 4614
6556.93 4625
6557.69 4643
6558.45 4633
6559.22 4657
6559.98 4685
6560.74 4691
6561.51 4816
6562.27 4763
6563.03 4829
6563.80 4824
6564.56 4903
6565.33 4900
6566.09 4938
6566.85 4871
6567.62 4855
6568.38 4920
6569.15 4921
6569.91 4882
6570.68 4959
6571.44 4993
6572.20 4955
6572.97 5046
6573.73 5033
6574.50 4980
6575.26 4963
6576.03 4931
6576.79 4956
6577.56 4974
6578.32 4848
6579.09 4774
6579.85 4865
6580.62 4803
6581.38 4814
6582.15 4834
6582.91 4871
6583.68 4868
6584.44 4886
6585.21 4861
6585.97 4920
6586.74 4871
6587.50 4837
6588.27 4836
6589.03 4851
6589.80 4863
6590.56 4890
6591.33 4970
6592.09 5081
6592.86 5160
6593.63 5343
6594.39 5542
6595.16 5607
6595.92 5695
6596.69 5623
6597.45 5516
6598.22 5396
6598.99 5303
6599.75 5168
6600.52 4983
6601.28 4835
6602.05 4690
6602.82 4478
6603.58 4431
6604.35 4346
6605.11 4287
6605.88 4298
6606.65 4170
6607.41 4195
6608.18 4168
6608.95 4191
6609.71 4252
6610.48 4254
6611.25 4151
6612.01 4226
6612.78 4170
6613.55 4092
6614.31 4103
6615.08 4120
6615.85 4085
6616.61 4105
6617.38 4112
6618.15 4154
6618.92 4264
6619.68 4334
6620.45 4509
6621.22 4694
6621.98 4866
6622.75 4978
6623.52 4990
6624.29 4942
6625.05 4971
6625.82 4869
6626.59 4780
6627.36 4694
6628.12 4538
6628.89 4401
6629.66 4288
6630.43 4198
6631.20 4201
6631.96 4235
6632.73 4338
6633.50 4565
6634.27 4709
6635.04 4849
6635.80 4940
6636.57 5115
6637.34 5198
6638.11 5292
6638.88 5313
6639.64 5347
6640.41 5379
6641.18 5403
6641.95 5391
6642.72 5257
6643.49 5113
6644.26 4997
6645.02 4893
6645.79 4610
6646.56 4464
6647.33 4302
6648.10 4192
6648.87 4033
6649.64 3930
6650.41 3923
6651.17 3863
6651.94 3845
6652.71 3791
6653.48 3873
6654.25 3823
6655.02 3739
6655.79 3795
6656.56 3744
6657.33 3711
6658.10 3697
6658.87 3647
6659.64 3637
6660.41 3637
6661.17 3581
6661.94 3656
6662.71 3694
6663.48 3632
6664.25 3661
6665.02 3693
6665.79 3693
6666.56 3606
6667.33 3669
6668.10 3762
6668.87 3806
6669.64 3828
6670.41 3843
6671.18 3976
6671.95 3992
6672.72 3945
6673.49 4010
6674.26 3934
6675.03 3882
6675.80 3850
6676.58 3749
6677.35 3770
6678.12 3874
6678.89 3924
6679.66 3854
6680.43 3891
6681.20 3964
6681.97 3946
6682.74 3968
6683.51 4019
6684.28 4158
6685.05 4233
6685.82 4293
6686.59 4312
6687.37 4229
6688.14 4217
6688.91 4134
6689.68 4018
6690.45 3923
6691.22 3798
6691.99 3681
6692.76 3574
6693.54 3570
6694.31 3539
6695.08 3442
6695.85 3442
6696.62 3398
6697.39 3409
6698.17 3398
6698.94 3377
6699.71 3339
6700.48 3365
6701.25 3325
6702.02 3328
6702.80 3308
6703.57 3271
6704.34 3256
6705.11 3217
6705.88 3249
6706.66 3161
6707.43 3145
6708.20 3185
6708.97 3209
6709.75 3074
6710.52 2995
6711.29 3065
6712.06 3024
6712.84 2978
6713.61 2992
6714.38 3057
6715.15 2991
6715.93 2980
6716.70 2939
6717.47 3007
6718.24 2936
6719.02 2952
6719.79 2916
6720.56 2927
6721.34 2932
6722.11 2917
6722.88 2902
6723.66 2946
6724.43 2872
6725.20 2924
6725.98 2858
6726.75 2827
6727.52 2851
6728.30 2848
6729.07 2850
6729.84 2861
6730.62 2923
6731.39 2894
6732.16 2931
6732.94 2846
6733.71 2933
6734.48 2896
6735.26 2956
6736.03 2981
6736.81 2993
6737.58 3021
6738.35 3023
6739.13 3014
6739.90 2998
6740.68 2993
6741.45 3015
6742.22 3044
6743.00 3022
6743.77 3002
6744.55 3076
6745.32 3073
6746.10 3075
6746.87 3125
6747.65 3126
6748.42 3167
6749.19 3196
6749.97 3239
6750.74 3342
6751.52 3408
6752.29 3460
6753.07 3601
6753.84 3540
6754.62 3521
6755.39 3518
6756.17 3522
6756.94 3474
6757.72 3409
6758.49 3373
6759.27 3317
6760.04 3253
6760.82 3271
6761.59 3208
6762.37 3189
6763.15 3197
6763.92 3261
6764.70 3250
6765.47 3217
6766.25 3208
6767.02 3255
6767.80 3322
6768.57 3343
6769.35 3263
6770.13 3260
6770.90 3260
6771.68 3171
6772.45 3093
6773.23 3028
6774.01 2998
6774.78 2971
6775.56 2983
6776.33 2915
6777.11 2914
6777.89 2876
6778.66 2877
6779.44 2892
6780.22 2876
6780.99 2808
6781.77 2763
6782.55 2838
6783.32 2859
6784.10 2773
6784.88 2741
6785.65 2786
6786.43 2835
6787.21 2731
6787.98 2742
6788.76 2768
6789.54 2720
6790.31 2743
6791.09 2697
6791.87 2687
6792.64 2659
6793.42 2674
6794.20 2693
6794.98 2697
6795.75 2655
6796.53 2696
6797.31 2677
6798.09 2661
6798.86 2633
6799.64 2643
6800.42 2692
6801.20 2708
6801.97 2636
6802.75 2666
6803.53 2730
6804.31 2730
6805.08 2800
6805.86 2848
6806.64 2811
6807.42 2822
6808.20 2867
6808.97 2915
6809.75 2901
6810.53 2869
6811.31 2807
6812.09 2809
6812.87 2767
6813.64 2754
6814.42 2744
6815.20 2720
6815.98 2690
6816.76 2797
6817.54 2729
6818.31 2772
6819.09 2769
6819.87 2811
6820.65 2764
6821.43 2777
6822.21 2817
6822.99 2792
6823.77 2754
6824.54 2727
6825.32 2751
6826.10 2730
6826.88 2732
6827.66 2734
6828.44 2713
6829.22 2685
6830.00 2684
6830.78 2644
6831.56 2660
6832.34 2619
6833.12 2679
6833.90 2655
6834.67 2838
6835.45 2886
6836.23 3070
6837.01 3268
6837.79 3531
6838.57 3720
6839.35 3893
6840.13 4027
6840.91 3947
6841.69 3939
6842.47 3776
6843.25 3602
6844.03 3444
6844.81 3303
6845.59 3210
6846.37 3156
6847.15 3167
6847.93 3129
6848.71 3211
6849.49 3311
6850.27 3331
6851.05 3446
6851.84 3501
6852.62 3563
6853.40 3558
6854.18 3445
6854.96 3439
6855.74 3349
6856.52 3273
6857.30 3182
6858.08 3093
6858.86 3047
6859.64 3001
6860.42 3018
6861.20 2982
6861.99 2967
6862.77 2943
6863.55 2926
6864.33 2931
6865.11 2947
6865.89 2956
6866.67 3000
6867.45 3031
6868.24 3067
6869.02 3105
6869.80 3092
6870.58 3075
6871.36 3150
6872.14 3116
6872.93 3122
6873.71 3212
6874.49 3208
6875.27 3216
6876.05 3309
6876.83 3347
6877.62 3326
6878.40 3448
6879.18 3563
6879.96 3731
6880.74 4006
6881.53 4262
6882.31 4597
6883.09 4853
6883.87 4970
6884.66 5046
6885.44 4916
6886.22 4808
6887.00 4808
6887.79 4798
6888.57 4822
6889.35 4981
6890.13 5002
6890.92 4968
6891.70 4863
6892.48 4679
6893.27 4634
6894.05 4434
6894.83 4230
6895.61 4159
6896.40 4087
6897.18 3938
6897.96 3801
6898.75 3871
6899.53 3859
6900.31 3788
6901.10 3843
6901.88 3732
6902.66 3693
6903.45 3689
6904.23 3622
6905.01 3613
6905.80 3612
6906.58 3501
6907.36 3497
6908.15 3498
6908.93 3450
6909.72 3457
6910.50 3407
6911.28 3417
6912.07 3328
6912.85 3342
6913.64 3388
6914.42 3326
6915.20 3283
6915.99 3347
6916.77 3321
6917.56 3315
6918.34 3304
6919.12 3250
6919.91 3341
6920.69 3327
6921.48 3388
6922.26 3420
6923.05 3368
6923.83 3411
6924.62 3424
6925.40 3354
6926.19 3429
6926.97 3422
6927.75 3441
6928.54 3466
6929.32 3481
6930.11 3474
6930.89 3512
6931.68 3536
6932.46 3553
6933.25 3516
6934.04 3558
6934.82 3613
6935.61 3680
6936.39 3616
6937.18 3721
6937.96 3771
6938.75 3898
6939.53 4073
6940.32 4171
6941.10 4365
6941.89 4562
6942.67 4642
6943.46 4812
6944.25 4804
6945.03 4839
6945.82 4872
6946.60 4919
6947.39 4931
6948.18 5003
6948.96 5033
6949.75 5109
6950.53 5165
6951.32 5128
6952.11 4894
6952.89 4832
6953.68 4770
6954.47 4654
6955.25 4648
6956.04 4634
6956.82 4605
6957.61 4571
6958.40 4543
6959.18 4546
6959.97 4554
6960.76 4608
6961.54 4654
6962.33 4764
6963.12 4865
6963.90 4885
6964.69 5008
6965.48 5162
6966.27 5214
6967.05 5414
6967.84 5640
6968.63 5834
6969.41 5964
6970.20 6113
6970.99 6228
6971.78 6235
6972.56 6255
6973.35 6302
6974.14 6238
6974.93 6240
6975.71 6214
6976.50 6157
6977.29 6236
6978.08 6353
6978.86 6407
6979.65 6822
6980.44 7296
6981.23 8012
6982.01 9160
6982.80 10807
6983.59 12546
6984.38 14608
6985.17 16627
6985.95 18287
6986.74 19310
6987.53 19552
6988.32 18952
6989.11 17953
6989.90 16573
6990.68 14751
6991.47 13227
6992.26 11620
6993.05 10146
6993.84 8942
6994.63 7943
6995.42 7062
6996.20 6443
6996.99 5910
6997.78 5523
6998.57 5195
6999.36 4972
7000.15 4743
7000.94 4583
7001.73 4527
7002.52 4362
7003.30 4331
7004.09 4177
7004.88 3984
7005.67 3900
7006.46 3806
7007.25 3605
7008.04 3444
7008.83 3443
7009.62 3452
7010.41 3449
7011.20 3530
7011.99 3641
7012.78 3674
7013.57 3773
7014.36 3841
7015.15 3831
7015.94 3852
7016.73 3821
7017.52 3801
7018.31 3765
7019.10 3609
7019.89 3563
7020.68 3549
7021.47 3522
7022.26 3513
7023.05 3548
7023.84 3588
7024.63 3625
7025.42 3648
7026.21 3614
7027.00 3578
7027.79 3587
7028.58 3603
7029.37 3614
7030.16 3575
7030.95 3521
7031.74 3549
7032.53 3644
7033.32 3576
7034.11 3537
7034.90 3597
7035.70 3650
7036.49 3754
7037.28 3789
7038.07 3775
7038.86 3802
7039.65 3893
7040.44 3939
7041.23 3926
7042.02 3892
7042.82 3895
7043.61 3957
7044.40 3988
7045.19 3986
7045.98 3938
7046.77 4008
7047.56 4104
7048.36 4217
7049.15 4254
7049.94 4410
7050.73 4642
7051.52 4710
7052.31 4716
7053.11 4694
7053.90 4539
7054.69 4417
7055.48 4299
7056.27 4147
7057.07 3973
7057.86 3934
7058.65 3898
7059.44 3892
7060.24 3851
7061.03 3760
7061.82 3742
7062.61 3670
7063.40 3548
7064.20 3522
7064.99 3508
7065.78 3484
7066.58 3425
7067.37 3454
7068.16 3388
7068.95 3245
7069.75 3205
7070.54 3187
7071.33 3194
7072.13 3087
7072.92 3009
7073.71 2952
7074.50 2953
7075.30 2853
7076.09 2801
7076.88 2810
7077.68 2841
7078.47 2807
7079.26 2759
7080.06 2747
7080.85 2750
7081.64 2682
7082.44 2703
7083.23 2762
7084.02 2646
7084.82 2633
7085.61 2611
7086.41 2643
7087.20 2564
7087.99 2572
7088.79 2634
7089.58 2613
7090.38 2522
7091.17 2456
7091.96 2467
7092.76 2450
7093.55 2433
7094.35 2422
7095.14 2422
7095.93 2345
7096.73 2313
7097.52 2287
7098.32 2284
7099.11 2265
7099.91 2235
7100.70 2258
7101.50 2261
7102.29 2252
7103.09 2216
7103.88 2252
7104.67 2212
7105.47 2186
7106.26 2169
7107.06 2134
7107.85 2154
7108.65 2180
7109.44 2163
7110.24 2133
7111.03 2116
7111.83 2134
7112.62 2148
7113.42 2141
7114.22 2114
7115.01 2136
7115.81 2132
7116.60 2077
7117.40 2141
7118.19 2116
7118.99 2063
7119.78 2093
7120.58 2084
7121.38 2108
7122.17 2043
7122.97 2048
7123.76 2043
7124.56 2037
7125.35 2079
7126.15 2053
7126.95 2037
7127.74 2126
7128.54 2067
7129.34 2076
7130.13 2128
7130.93 2110
7131.72 2133
7132.52 2144
7133.32 2123
7134.11 2152
7134.91 2071
7135.71 2048
7136.50 2014
7137.30 1964
7138.10 1968
7138.89 1910
7139.69 1999
7140.49 1944
7141.28 1899
7142.08 1952
7142.88 1912
7143.67 1876
7144.47 1857
7145.27 1837
7146.06 1880
7146.86 1873
7147.66 1832
7148.46 1791
7149.25 1774
7150.05 1775
7150.85 1762
7151.65 1783
7152.44 1746
7153.24 1769
7154.04 1773
7154.84 1792
7155.63 1773
7156.43 1824
7157.23 1848
7158.03 1831
7158.82 1836
7159.62 1786
7160.42 1756
7161.22 1737
7162.02 1750
7162.81 1719
7163.61 1750
7164.41 1711
7165.21 1717
7166.01 1713
7166.80 1676
7167.60 1668
7168.40 1681
7169.20 1718
7170.00 1712
7170.80 1650
7171.60 1662
7172.39 1627
7173.19 1636
7173.99 1624
7174.79 1637
7175.59 1584
7176.39 1621
7177.19 1584
7177.99 1597
7178.78 1605
7179.58 1669
7180.38 1667
7181.18 1660
7181.98 1658
7182.78 1699
7183.58 1685
7184.38 1695
7185.18 1685
7185.98 1662
7186.78 1641
7187.58 1673
7188.37 1671
7189.17 1668
7189.97 1712
7190.77 1706
7191.57 1709
7192.37 1696
7193.17 1670
7193.97 1702
7194.77 1675
7195.57 1643
7196.37 1651
7197.17 1657
7197.97 1665
7198.77 1620
7199.57 1590
7200.37 1578
7201.17 1594
7201.97 1600
7202.77 1654
7203.57 1608
7204.37 1603
7205.17 1586
7205.97 1577
7206.77 1603
7207.57 1570
7208.38 1566
7209.18 1555
7209.98 1611
7210.78 1649
7211.58 1645
7212.38 1649
7213.18 1585
7213.98 1624
7214.78 1617
7215.58 1650
7216.38 1622
7217.18 1568
7217.99 1580
7218.79 1582
7219.59 1633
7220.39 1598
7221.19 1556
7221.99 1548
7222.79 1631
7223.59 1562
7224.40 1564
7225.20 1541
7226.00 1537
7226.80 1528
7227.60 1523
7228.40 1558
7229.21 1533
7230.01 1526
7230.81 1556
7231.61 1518
7232.41 1535
7233.22 1565
7234.02 1518
7234.82 1523
7235.62 1578
7236.42 1658
7237.23 1604
7238.03 1614
7238.83 1558
7239.63 1594
7240.43 1540
7241.24 1558
7242.04 1569
7242.84 1558
7243.64 1542
7244.45 1509
7245.25 1570
7246.05 1542
7246.86 1544
7247.66 1487
7248.46 1503
7249.26 1492
7250.07 1549
7250.87 1504
7251.67 1477
7252.48 1441
7253.28 1479
7254.08 1472
7254.88 1486
7255.69 1525
7256.49 1512
7257.29 1497
7258.10 1520
7258.90 1477
7259.70 1471
7260.51 1479
7261.31 1438
7262.12 1467
7262.92 1473
7263.72 1481
7264.53 1430
7265.33 1454
7266.13 1516
7266.94 1492
7267.74 1483
7268.55 1515
7269.35 1499
7270.15 1515
7270.96 1516
7271.76 1491
7272.57 1523
7273.37 1459
7274.17 1492
7274.98 1474
7275.78 1518
7276.59 1548
7277.39 1543
7278.20 1524
7279.00 1538
7279.80 1577
7280.61 1616
7281.41 1593
7282.22 1590
7283.02 1621
7283.83 1703
7284.63 1698
7285.44 1685
7286.24 1696
7287.05 1728
7287.85 1703
7288.66 1689
7289.46 1699
7290.27 1669
7291.07 1645
7291.88 1674
7292.68 1681
7293.49 1714
7294.29 1716
7295.10 1740
7295.90 1754
7296.71 1726
7297.52 1739
7298.32 1802
7299.13 1839
7299.93 1856
7300.74 1830
7301.54 1848
7302.35 1861
7303.16 1858
7303.96 1854
7304.77 1906
7305.57 1946
7306.38 1926
7307.19 1916
7307.99 2011
7308.80 2009
7309.60 2030
7310.41 2085
7311.22 2214
7312.02 2269
7312.83 2234
7313.64 2245
7314.44 2303
7315.25 2334
7316.05 2408
7316.86 2636
7317.67 2911
7318.47 3029
7319.28 3340
7320.09 3682
7320.89 3789
7321.70 3714
7322.51 3639
7323.32 3439
7324.12 3220
7324.93 2955
7325.74 2832
7326.54 2743
7327.35 2615
7328.16 2557
7328.97 2469
7329.77 2467
7330.58 2417
7331.39 2458
7332.19 2358
7333.00 2304
7333.81 2299
7334.62 2364
7335.42 2306
7336.23 2334
7337.04 2247
7337.85 2216
7338.66 2220
7339.46 2225
7340.27 2192
7341.08 2100
7341.89 2074
7342.70 2067
7343.50 2032
7344.31 2020
7345.12 1987
7345.93 1948
7346.74 2029
7347.54 1990
7348.35 1972
7349.16 1937
7349.97 1944
7350.78 1862
7351.59 1853
7352.39 1877
7353.20 1860
7354.01 1868
7354.82 1847
7355.63 1811
7356.44 1774
7357.25 1801
7358.06 1874
7358.86 1846
7359.67 1885
7360.48 1941
7361.29 1924
7362.10 1979
7362.91 2004
7363.72 1987
7364.53 1917
7365.34 1940
7366.15 1873
7366.96 1858
7367.77 1830
7368.57 1816
7369.38 1748
7370.19 1703
7371.00 1702
7371.81 1679
7372.62 1647
7373.43 1651
7374.24 1676
7375.05 1635
7375.86 1651
7376.67 1645
7377.48 1689
7378.29 1684
7379.10 1650
7379.91 1728
7380.72 1744
7381.53 1749
7382.34 1740
7383.15 1758
7383.96 1762
7384.77 1761
7385.58 1732
7386.39 1713
7387.20 1682
7388.01 1649
7388.83 1630
7389.64 1623
7390.45 1623
7391.26 1614
7392.07 1568
7392.88 1536
7393.69 1546
7394.50 1549
7395.31 1541
7396.12 1518
7396.93 1529
7397.74 1580
7398.56 1544
7399.37 1513
7400.18 1577
7400.99 1592
7401.80 1551
7402.61 1580
7403.42 1530
7404.23 1541
7405.05 1553
7405.86 1519
7406.67 1504
7407.48 1526
7408.29 1507
7409.10 1471
7409.91 1458
7410.73 1470
7411.54 1460
7412.35 1456
7413.16 1451
7413.97 1460
7414.79 1390
7415.60 1381
7416.41 1385
7417.22 1398
7418.03 1407
7418.85 1386
7419.66 1378
7420.47 1362
7421.28 1288
7422.10 1353
7422.91 1345
7423.72 1372
7424.53 1375
7425.35 1325
7426.16 1325
7426.97 1361
7427.78 1350
7428.60 1339
7429.41 1316
7430.22 1349
7431.03 1356
7431.85 1338
7432.66 1329
7433.47 1270
7434.29 1297
7435.10 1259
7435.91 1254
7436.73 1325
7437.54 1322
7438.35 1273
7439.17 1275
7439.98 1271
7440.79 1317
7441.61 1302
7442.42 1319
7443.23 1302
7444.05 1298
7444.86 1307
7445.67 1278
7446.49 1269
7447.30 1267
7448.11 1322
7448.93 1280
7449.74 1281
7450.56 1264
7451.37 1251
7452.18 1298
7453.00 1288
7453.81 1292
7454.63 1278
7455.44 1286
7456.26 1282
7457.07 1273
7457.88 1327
7458.70 1275
7459.51 1279
7460.33 1301
7461.14 1293
7461.96 1275
7462.77 1289
7463.59 1303
7464.40 1327
7465.21 1379
7466.03 1319
7466.84 1329
7467.66 1349
7468.47 1366
7469.29 1347
7470.10 1395
7470.92 1382
7471.73 1388
7472.55 1408
7473.36 1423
7474.18 1442
7474.99 1471
7475.81 1488
7476.63 1466
7477.44 1442
7478.26 1462
7479.07 1442
7479.89 1425
7480.70 1440
7481.52 1434
7482.33 1380
7483.15 1402
7483.97 1386
7484.78 1354
7485.60 1403
7486.41 1399
7487.23 1384
7488.05 1398
7488.86 1354
7489.68 1393
7490.49 1358
7491.31 1383
7492.13 1387
7492.94 1367
7493.76 1333
7494.57 1321
7495.39 1338
7496.21 1345
7497.02 1337
7497.84 1338
7498.66 1399
7499.47 1380
7500.29 1343
7501.11 1336
7501.92 1383
7502.74 1396
7503.56 1372
7504.37 1386
7505.19 1384
7506.01 1407
7506.82 1424
7507.64 1438
7508.46 1376
7509.28 1388
7510.09 1379
7510.91 1359
7511.73 1382
7512.55 1378
7513.36 1352
7514.18 1368
7515.00 1355
7515.81 1385
7516.63 1362
7517.45 1333
7518.27 1328
7519.09 1329
7519.90 1326
7520.72 1312
7521.54 1303
7522.36 1325
7523.17 1337
7523.99 1302
7524.81 1323
7525.63 1270
7526.45 1342
7527.26 1334
7528.08 1360
7528.90 1297
7529.72 1283
7530.54 1302
7531.36 1329
7532.17 1295
7532.99 1312
7533.81 1336
7534.63 1317
7535.45 1295
7536.27 1287
7537.09 1309
7537.90 1249
7538.72 1260
7539.54 1287
7540.36 1290
7541.18 1260
7542.00 1294
7542.82 1283
7543.64 1259
7544.45 1249
7545.27 1281
7546.09 1264
7546.91 1310
7547.73 1314
7548.55 1273
7549.37 1287
7550.19 1309
7551.01 1296
7551.83 1319
7552.65 1300
7553.47 1307
7554.29 1297
7555.11 1308
7555.93 1257
7556.75 1283
7557.57 1301
7558.39 1313
7559.21 1323
7560.03 1316
7560.85 1316
7561.67 1388
7562.49 1374
7563.31 1324
7564.13 1350
7564.95 1376
7565.77 1366
7566.59 1348
7567.41 1334
7568.23 1368
7569.05 1373
7569.87 1373
7570.69 1374
7571.51 1455
7572.33 1386
7573.15 1388
7573.97 1388
7574.79 1414
7575.61 1426
7576.43 1405
7577.25 1427
7578.07 1461
7578.89 1442
7579.72 1427
7580.54 1445
7581.36 1469
7582.18 1458
7583.00 1475
7583.82 1450
7584.64 1443
7585.46 1458
7586.29 1495
7587.11 1529
7587.93 1460
7588.75 1479
7589.57 1551
7590.39 1573
7591.21 1579
7592.04 1554
7592.86 1528
7593.68 1559
7594.50 1639
7595.32 1641
7596.14 1678
7596.97 1641
7597.79 1684
7598.61 1680
7599.43 1739
7600.25 1758
7601.08 1718
7601.90 1757
7602.72 1798
7603.54 1799
7604.37 1826
7605.19 1819
7606.01 1766
7606.83 1846
7607.65 1867
7608.48 1857
7609.30 1833
7610.12 1823
7610.95 1820
7611.77 1835
7612.59 1837
7613.41 1811
7614.24 1872
7615.06 1922
7615.88 1990
7616.71 1989
7617.53 2047
7618.35 2116
7619.17 2225
7620.00 2280
7620.82 2284
7621.64 2340
7622.47 2306
7623.29 2237
7624.11 2235
7624.94 2184
7625.76 2239
7626.58 2271
7627.41 2270
7628.23 2223
7629.05 2206
7629.88 2289
7630.70 2168
7631.53 2213
7632.35 2161
7633.17 2167
7634.00 2158
7634.82 2124
7635.65 2057
7636.47 1993
7637.29 1972
7638.12 1966
7638.94 1927
7639.77 1879
7640.59 1835
7641.41 1839
7642.24 1887
7643.06 1811
7643.89 1864
7644.71 1884
7645.54 1891
7646.36 1931
7647.19 1921
7648.01 1908
7648.84 1912
7649.66 1888
7650.48 1837
7651.31 1799
7652.13 1755
7652.96 1729
7653.78 1659
7654.61 1696
7655.43 1625
7656.26 1625
7657.08 1599
7657.91 1578
7658.74 1562
7659.56 1582
7660.39 1606
7661.21 1591
7662.04 1586
7662.86 1607
7663.69 1590
7664.51 1557
7665.34 1546
7666.16 1544
7666.99 1589
7667.82 1529
7668.64 1524
7669.47 1509
7670.29 1573
7671.12 1518
7671.94 1476
7672.77 1482
7673.60 1527
7674.42 1481
7675.25 1512
7676.08 1539
7676.90 1540
7677.73 1549
7678.55 1542
7679.38 1535
7680.21 1526
7681.03 1551
7681.86 1558
7682.69 1627
7683.51 1628
7684.34 1673
7685.17 1694
7685.99 1714
7686.82 1766
7687.65 1779
7688.47 1712
7689.30 1737
7690.13 1711
7690.95 1682
7691.78 1643
7692.61 1617
7693.44 1641
7694.26 1613
7695.09 1612
7695.92 1627
7696.74 1639
7697.57 1631
7698.40 1662
7699.23 1651
7700.05 1692
7700.88 1648
7701.71 1599
7702.54 1660
7703.36 1624
7704.19 1558
7705.02 1539
7705.85 1536
7706.67 1511
7707.50 1513
7708.33 1487
7709.16 1449
7709.99 1409
7710.81 1466
7711.64 1446
7712.47 1418
7713.30 1441
7714.13 1399
7714.96 1407
7715.78 1398
7716.61 1403
7717.44 1373
7718.27 1395
7719.10 1391
7719.93 1381
7720.75 1357
7721.58 1322
7722.41 1326
7723.24 1354
7724.07 1346
7724.90 1332
7725.73 1333
7726.56 1359
7727.38 1391
7728.21 1373
7729.04 1361
7729.87 1326
7730.70 1359
7731.53 1358
7732.36 1312
7733.19 1272
7734.02 1279
7734.85 1264
7735.68 1308
7736.51 1278
7737.34 1256
7738.16 1250
7738.99 1245
7739.82 1261
7740.65 1246
7741.48 1256
7742.31 1209
7743.14 1240
7743.97 1230
7744.80 1226
7745.63 1248
7746.46 1247
7747.29 1254
7748.12 1263
7748.95 1217
7749.78 1247
7750.61 1236
7751.44 1228
7752.27 1227
7753.10 1226
7753.93 1232
7754.76 1233
7755.59 1234
7756.43 1206
7757.26 1201
7758.09 1228
7758.92 1274
7759.75 1234
7760.58 1236
7761.41 1184
7762.24 1227
7763.07 1236
7763.90 1237
7764.73 1235
7765.56 1251
7766.39 1247
7767.23 1249
7768.06 1266
7768.89 1271
7769.72 1281
7770.55 1279
7771.38 1255
7772.21 1249
7773.04 1268
7773.88 1282
7774.71 1299
7775.54 1263
7776.37 1284
7777.20 1288
7778.03 1300
7778.87 1297
7779.70 1280
7780.53 1234
7781.36 1226
7782.19 1241
7783.02 1264
7783.86 1264
7784.69 1260
7785.52 1286
7786.35 1298
7787.18 1301
7788.02 1277
7788.85 1310
7789.68 1316
7790.51 1286
7791.35 1274
7792.18 1347
7793.01 1358
7793.84 1349
7794.68 1349
7795.51 1345
7796.34 1391
7797.17 1380
7798.01 1406
7798.84 1403
7799.67 1430
7800.50 1426
7801.34 1411
7802.17 1435
7803.00 1448
7803.84 1457
7804.67 1461
7805.50 1486
7806.34 1505
7807.17 1524
7808.00 1504
7808.84 1515
7809.67 1516
7810.50 1538
7811.34 1593
7812.17 1665
7813.00 1648
7813.84 1640
7814.67 1629
7815.50 1695
7816.34 1714
7817.17 1744
7818.00 1727
7818.84 1706
7819.67 1739
7820.51 1774
7821.34 1826
7822.17 1843
7823.01 1849
7823.84 1899
7824.68 1929
7825.51 1933
7826.34 1936
7827.18 1932
7828.01 1880
7828.85 1898
7829.68 1868
7830.52 1785
7831.35 1804
7832.19 1786
7833.02 1860
7833.85 1850
7834.69 1857
7835.52 1880
7836.36 1866
7837.19 1897
7838.03 1843
7838.86 1821
7839.70 1755
7840.53 1778
7841.37 1747
7842.20 1725
7843.04 1694
7843.87 1643
7844.71 1645
7845.54 1633
7846.38 1631
7847.22 1625
7848.05 1594
7848.89 1604
7849.72 1550
7850.56 1556
7851.39 1553
7852.23 1519
7853.06 1522
7853.90 1532
7854.74 1549
7855.57 1579
7856.41 1546
7857.24 1535
7858.08 1524
7858.91 1543
7859.75 1577
7860.59 1562
7861.42 1539
7862.26 1590
7863.09 1565
7863.93 1568
7864.77 1553
7865.60 1566
7866.44 1565
7867.28 1544
7868.11 1555
7868.95 1624
7869.79 1588
7870.62 1632
7871.46 1629
7872.30 1614
7873.13 1631
7873.97 1648
7874.81 1673
7875.64 1716
7876.48 1808
7877.32 1840
7878.15 1888
7878.99 1921
7879.83 1922
7880.67 1921
7881.50 1919
7882.34 1983
7883.18 1941
7884.01 1918
7884.85 1894
7885.69 1837
7886.53 1835
7887.36 1785
7888.20 1751
7889.04 1809
7889.88 1804
7890.71 1805
7891.55 1825
7892.39 1817
7893.23 1904
7894.07 1837
7894.90 1828
7895.74 1831
7896.58 1811
7897.42 1773
7898.25 1752
7899.09 1720
7899.93 1676
7900.77 1660
7901.61 1641
7902.45 1667
7903.28 1616
7904.12 1566
7904.96 1573
7905.80 1592
7906.64 1560
7907.48 1532
7908.32 1562
7909.15 1580
7909.99 1556
7910.83 1603
7911.67 1581
7912.51 1585
7913.35 1616
7914.19 1610
7915.03 1614
7915.86 1620
7916.70 1620
7917.54 1560
7918.38 1556
7919.22 1555
7920.06 1569
7920.90 1590
7921.74 1533
7922.58 1506
7923.42 1470
7924.26 1484
7925.10 1474
7925.94 1484
7926.78 1467
7927.61 1452
7928.45 1442
7929.29 1491
7930.13 1477
7930.97 1428
7931.81 1426
7932.65 1415
7933.49 1432
7934.33 1417
7935.17 1441
7936.01 1416
7936.85 1391
7937.69 1381
7938.53 1412
7939.37 1378
7940.21 1425
7941.05 1428
7941.90 1458
7942.74 1439
7943.58 1473
7944.42 1447
7945.26 1484
7946.10 1466
7946.94 1429
7947.78 1433
7948.62 1432
7949.46 1491
7950.30 1541
7951.14 1512
7951.98 1544
7952.82 1582
7953.66 1616
7954.51 1579
7955.35 1620
7956.19 1644
7957.03 1663
7957.87 1726
7958.71 1761
7959.55 1716
7960.39 1719
7961.24 1722
7962.08 1745
7962.92 1704
7963.76 1706
7964.60 1752
7965.44 1779
7966.29 1858
7967.13 1854
7967.97 1881
7968.81 1934
7969.65 1932
7970.49 1904
7971.34 1874
7972.18 1864
7973.02 1787
7973.86 1769
7974.70 1705
7975.55 1634
7976.39 1626
7977.23 1552
7978.07 1569
7978.92 1490
7979.76 1476
7980.60 1508
7981.44 1508
7982.29 1470
7983.13 1456
7983.97 1444
7984.81 1455
7985.66 1416
7986.50 1408
7987.34 1410
7988.18 1343
7989.03 1358
7989.87 1353
7990.71 1338
7991.56 1313
7992.40 1280
7993.24 1287
7994.08 1260
7994.93 1223
7995.77 1226
7996.61 1240
7997.46 1233
7998.30 1198
7999.14 1206
7999.99 1207
8000.83 1186
8001.68 1187
8002.52 1205
8003.36 1210
8004.21 1131
8005.05 1130
8005.89 1142
8006.74 1188
8007.58 1113
8008.43 1092
8009.27 1121
8010.11 1128
8010.96 1098
8011.80 1113
8012.65 1108
8013.49 1129
8014.33 1135
8015.18 1068
8016.02 1106
8016.87 1094
8017.71 1083
8018.56 1071
8019.40 1053
8020.24 1089
8021.09 1134
8021.93 1113
8022.78 1077
8023.62 1053
8024.47 1060
8025.31 1081
8026.16 1071
8027.00 1069
8027.85 1068
8028.69 1102
8029.54 1042
8030.38 1059
8031.23 1061
8032.07 1063
8032.92 1064
8033.76 1104
8034.61 1067
8035.45 1065
8036.30 1070
8037.14 1076
8037.99 1068
8038.83 1099
8039.68 1080
8040.53 1123
8041.37 1117
8042.22 1066
8043.06 1060
8043.91 1074
8044.75 1047
8045.60 1075
8046.45 1077
8047.29 1013
8048.14 1028
8048.98 1007
8049.83 1068
8050.68 1024
8051.52 1023
8052.37 1001
8053.21 1060
8054.06 1051
8054.91 1017
8055.75 1029
8056.60 1056
8057.45 1019
8058.29 994
8059.14 988
8059.99 1004
8060.83 992
8061.68 997
8062.53 979
8063.37 964
8064.22 963
8065.07 967
8065.91 994
8066.76 980
8067.61 939
8068.45 931
8069.30 953
8070.15 980
8071.00 961
8071.84 958
8072.69 974
8073.54 993
8074.39 939
8075.23 932
8076.08 918
8076.93 939
8077.78 978
8078.62 963
8079.47 942
8080.32 972
8081.17 974
8082.01 967
8082.86 959
8083.71 929
8084.56 929
8085.41 918
8086.25 933
8087.10 923
8087.95 954
8088.80 984
8089.65 986
8090.49 936
8091.34 941
8092.19 987
8093.04 972
8093.89 988
8094.74 944
8095.58 943
8096.43 940
8097.28 975
8098.13 979
8098.98 988
8099.83 963
8100.68 999
8101.52 992
8102.37 962
8103.22 959
8104.07 948
8104.92 975
8105.77 984
8106.62 960
8107.47 945
8108.32 957
8109.17 972
8110.01 969
8110.86 959
8111.71 949
8112.56 921
8113.41 964
8114.26 949
8115.11 932
8115.96 910
8116.81 970
8117.66 984
8118.51 940
8119.36 912
8120.21 966
8121.06 974
8121.91 950
8122.76 938
8123.61 949
8124.46 960
8125.31 989
8126.16 977
8127.01 947
8127.86 954
8128.71 960
8129.56 967
8130.41 948
8131.26 950
8132.11 962
8132.96 1003
8133.81 974
8134.66 967
8135.51 983
8136.36 1024
8137.21 1021
8138.06 996
8138.92 989
8139.77 965
8140.62 968
8141.47 965
8142.32 1013
8143.17 975
8144.02 973
8144.87 967
8145.72 1000
8146.57 951
8147.42 978
8148.28 977
8149.13 992
8149.98 987
8150.83 946
8151.68 981
8152.53 994
8153.38 1008
8154.24 984
8155.09 992
8155.94 1013
8156.79 1020
8157.64 961
8158.49 1029
8159.35 993
8160.20 970
8161.05 977
8161.90 986
8162.75 963
8163.61 956
8164.46 959
8165.31 945
8166.16 936
8167.01 919
8167.87 963
8168.72 936
8169.57 927
8170.42 906
8171.28 913
8172.13 963
8172.98 932
8173.83 941
8174.69 971
8175.54 975
8176.39 936
8177.24 930
8178.10 941
8178.95 899
8179.80 888
8180.66 932
8181.51 926
8182.36 929
8183.22 908
8184.07 915
8184.92 899
8185.77 958
8186.63 911
8187.48 918
8188.33 915
8189.19 889
8190.04 893
8190.89 878
8191.75 896
8192.60 882
8193.46 897
8194.31 902
8195.16 896
8196.02 904
8196.87 901
8197.72 880
8198.58 879
8199.43 903
8200.29 956
8201.14 906
8201.99 905
8202.85 923
8203.70 884
8204.56 909
8205.41 886
8206.26 911
8207.12 942
8207.97 923
8208.83 908
8209.68 889
8210.54 908
8211.39 918
8212.25 901
8213.10 916
8213.95 895
8214.81 891
8215.66 895
8216.52 909
8217.37 911
8218.23 887
8219.08 947
8219.94 924
8220.79 905
8221.65 943
8222.50 933
8223.36 896
8224.21 919
8225.07 937
8225.92 972
8226.78 925
8227.64 909
8228.49 943
8229.35 953
8230.20 938
8231.06 933
8231.91 908
8232.77 938
8233.62 939
8234.48 948
8235.34 927
8236.19 929
8237.05 912
8237.90 913
8238.76 926
8239.62 889
8240.47 934
8241.33 929
8242.18 946
8243.04 923
8243.90 915
8244.75 943
8245.61 935
8246.46 945
8247.32 921
8248.18 943
8249.03 917
8249.89 930
8250.75 945
8251.60 930
8252.46 931
8253.32 957
8254.17 953
8255.03 949
8255.89 972
8256.74 962
8257.60 993
8258.46 951
8259.32 987
8260.17 1010
8261.03 1025
8261.89 1016
8262.74 973
8263.60 977
8264.46 1017
8265.32 1003
8266.17 1018
8267.03 1038
8267.89 1079
8268.75 1082
8269.60 1073
8270.46 1091
8271.32 1121
8272.18 1169
8273.03 1162
8273.89 1133
8274.75 1126
8275.61 1185
8276.47 1193
8277.32 1238
8278.18 1240
8279.04 1298
8279.90 1322
8280.76 1367
8281.61 1355
8282.47 1342
8283.33 1315
8284.19 1342
8285.05 1354
8285.91 1324
8286.76 1357
8287.62 1319
8288.48 1331
8289.34 1345
8290.20 1337
8291.06 1409
8291.92 1424
8292.77 1458
8293.63 1489
8294.49 1517
8295.35 1550
8296.21 1546
8297.07 1530
8297.93 1487
8298.79 1465
8299.65 1377
8300.51 1328
8301.36 1321
8302.22 1292
8303.08 1304
8303.94 1246
8304.80 1251
8305.66 1223
8306.52 1218
8307.38 1201
8308.24 1207
8309.10 1189
8309.96 1164
8310.82 1143
8311.68 1151
8312.54 1155
8313.40 1109
8314.26 1111
8315.12 1103
8315.98 1069
8316.84 1103
8317.70 1066
8318.56 1066
8319.42 1053
8320.28 1042
8321.14 1044
8322.00 1011
8322.86 1026
8323.72 1013
8324.58 974
8325.44 1027
8326.30 1017
8327.16 1028
8328.02 1019
8328.88 1032
8329.74 981
8330.60 983
8331.46 996
8332.33 1005
8333.19 996
8334.05 973
8334.91 942
8335.77 987
8336.63 943
8337.49 980
8338.35 975
8339.21 980
8340.07 1000
8340.94 967
8341.80 987
8342.66 1018
8343.52 1007
8344.38 959
8345.24 971
8346.10 957
8346.97 977
8347.83 962
8348.69 974
8349.55 995
8350.41 990
8351.27 994
8352.14 972
8353.00 997
8353.86 1015
8354.72 972
8355.58 967
8356.45 1005
8357.31 975
8358.17 1002
8359.03 976
8359.89 992
8360.76 976
8361.62 977
8362.48 959
8363.34 968
8364.21 985
8365.07 965
8365.93 986
8366.79 967
8367.66 1002
8368.52 1019
8369.38 988
8370.24 955
8371.11 991
8371.97 972
8372.83 964
8373.70 961
8374.56 976
8375.42 957
8376.29 959
8377.15 939
8378.01 974
8378.87 949
8379.74 929
8380.60 969
8381.46 966
8382.33 960
8383.19 950
8384.06 987
8384.92 962
8385.78 968
8386.65 948
8387.51 967
8388.37 973
8389.24 1005
8390.10 955
8390.96 906
8391.83 947
8392.69 944
8393.56 962
8394.42 954
8395.28 928
8396.15 927
8397.01 962
8397.88 979
8398.74 975
8399.61 959
8400.47 978
8401.33 983
8402.20 992
8403.06 986
8403.93 1028
8404.79 950
8405.66 969
8406.52 966
8407.39 982
8408.25 966
8409.12 904
8409.98 950
8410.85 943
8411.71 947
8412.57 939
8413.44 985
8414.30 958
8415.17 976
8416.04 969
8416.90 964
8417.77 995
8418.63 935
8419.50 995
8420.36 1021
8421.23 996
8422.09 1008
8422.96 1045
8423.82 1083
8424.69 1035
8425.55 1046
8426.42 1058
8427.29 1077
8428.15 1074
8429.02 1067
8429.88 1090
8430.75 1081
8431.61 1110
8432.48 1068
8433.35 1119
8434.21 1112
8435.08 1132
8435.95 1145
8436.81 1155
8437.68 1175
8438.54 1186
8439.41 1194
8440.28 1182
8441.14 1201
8442.01 1242
8442.88 1267
8443.74 1321
8444.61 1333
8445.48 1355
8446.34 1338
8447.21 1341
8448.08 1377
8448.94 1369
8449.81 1325
8450.68 1327
8451.54 1321
8452.41 1332
8453.28 1346
8454.14 1352
8455.01 1351
8455.88 1315
8456.75 1327
8457.61 1366
8458.48 1358
8459.35 1335
8460.22 1342
8461.08 1332
8461.95 1331
8462.82 1292
8463.69 1274
8464.55 1282
8465.42 1329
8466.29 1287
8467.16 1235
8468.02 1211
8468.89 1295
8469.76 1250
8470.63 1266
8471.50 1228
8472.36 1220
8473.23 1212
8474.10 1204
8474.97 1212
8475.84 1171
8476.70 1223
8477.57 1249
8478.44 1256
8479.31 1239
8480.18 1236
8481.05 1281
8481.91 1309
8482.78 1291
8483.65 1263
8484.52 1258
8485.39 1284
8486.26 1283
8487.13 1266
8488.00 1233
8488.86 1186
8489.73 1185
8490.60 1206
8491.47 1160
8492.34 1176
8493.21 1159
8494.08 1200
8494.95 1178
8495.82 1132
8496.69 1142
8497.56 1167
8498.43 1182
8499.29 1141
8500.16 1143
8501.03 1131
8501.90 1113
8502.77 1158
8503.64 1136
8504.51 1144
8505.38 1095
8506.25 1132
8507.12 1138
8507.99 1138
8508.86 1134
8509.73 1129
8510.60 1156
8511.47 1183
8512.34 1174
8513.21 1159
8514.08 1205
8514.95 1166
8515.82 1161
8516.69 1147
8517.56 1145
8518.43 1152
8519.30 1152
8520.17 1177
8521.04 1213
8521.91 1203
8522.79 1205
8523.66 1255
8524.53 1269
8525.40 1240
8526.27 1248
8527.14 1291
8528.01 1291
8528.88 1265
8529.75 1273
8530.62 1278
8531.49 1297
8532.36 1232
8533.24 1226
8534.11 1247
8534.98 1225
8535.85 1258
8536.72 1179
8537.59 1184
8538.46 1162
8539.34 1174
8540.21 1219
8541.08 1185
8541.95 1197
8542.82 1170
8543.69 1181
8544.56 1196
8545.44 1161
8546.31 1173
8547.18 1210
8548.05 1206
8548.92 1252
8549.80 1261
8550.67 1255
8551.54 1273
8552.41 1331
8553.28 1338
8554.16 1306
8555.03 1338
8555.90 1360
8556.77 1384
8557.65 1333
8558.52 1320
8559.39 1331
8560.26 1324
8561.14 1316
8562.01 1304
8562.88 1284
8563.75 1278
8564.63 1269
8565.50 1269
8566.37 1244
8567.24 1208
8568.12 1259
8568.99 1243
8569.86 1284
8570.74 1262
8571.61 1238
8572.48 1252
8573.36 1238
8574.23 1245
8575.10 1255
8575.98 1274
8576.85 1292
8577.72 1298
8578.60 1310
8579.47 1310
8580.34 1330
8581.22 1341
8582.09 1341
8582.96 1359
8583.84 1310
8584.71 1360
8585.59 1383
8586.46 1374
8587.33 1327
8588.21 1377
8589.08 1363
8589.96 1405
8590.83 1402
8591.70 1420
8592.58 1421
8593.45 1444
8594.33 1479
8595.20 1447
8596.07 1476
8596.95 1477
8597.82 1444
8598.70 1489
8599.57 1457
8600.45 1479
8601.32 1505
8602.20 1532
8603.07 1572
8603.95 1589
8604.82 1617
8605.70 1579
8606.57 1605
8607.45 1589
8608.32 1626
8609.20 1660
8610.07 1639
8610.95 1693
8611.82 1699
8612.70 1746
8613.57 1728
8614.45 1741
8615.32 1750
8616.20 1813
8617.07 1874
8617.95 1870
8618.82 1892
8619.70 1921
8620.57 1911
8621.45 1975
8622.33 2039
8623.20 2043
8624.08 2111
8624.95 2094
8625.83 2124
8626.70 2134
8627.58 2119
8628.46 2115
8629.33 2131
8630.21 2121
8631.08 2191
8631.96 2226
8632.84 2254
8633.71 2300
8634.59 2306
8635.47 2321
8636.34 2316
8637.22 2357
8638.10 2421
8638.97 2481
8639.85 2440
8640.73 2542
8641.60 2535
8642.48 2542
8643.36 2600
8644.23 2670
8645.11 2697
8645.99 2686
8646.86 2760
8647.74 2775
8648.62 2851
8649.49 2833
8650.37 2820
8651.25 2872
8652.13 2962
8653.00 3004
8653.88 3036
8654.76 3081
8655.63 3130
8656.51 3211
8657.39 3275
8658.27 3376
8659.14 3418
8660.02 3606
8660.90 3751
8661.78 4005
8662.66 4167
8663.53 4324
8664.41 4520
8665.29 4662
8666.17 4794
8667.04 4865
8667.92 4861
8668.80 4953
8669.68 4933
8670.56 4816
8671.43 4846
8672.31 4880
8673.19 4825
8674.07 4865
8674.95 4819
8675.83 4637
8676.70 4576
8677.58 4368
8678.46 4272
8679.34 4099
8680.22 3990
8681.10 3848
8681.98 3734
8682.86 3592
8683.73 3507
8684.61 3432
8685.49 3414
8686.37 3481
8687.25 3403
8688.13 3480
8689.01 3560
8689.89 3690
8690.77 3827
8691.65 3907
8692.52 4054
8693.40 4091
8694.28 4136
8695.16 4214
8696.04 4175
8696.92 4113
8697.80 4012
8698.68 3993
8699.56 3862
8700.44 3786
8701.32 3812
8702.20 3683
8703.08 3635
8703.96 3534
8704.84 3432
8705.72 3301
8706.60 3253
8707.48 3070
8708.36 2980
8709.24 2865
8710.12 2793
8711.00 2731
8711.88 2637
8712.76 2581
8713.64 2526
8714.52 2469
8715.40 2406
8716.28 2388
8717.16 2391
8718.04 2342
8718.92 2322
8719.80 2336
8720.68 2296
8721.56 2376
8722.45 2375
8723.33 2392
8724.21 2381
8725.09 2352
8725.97 2364
8726.85 2385
8727.73 2392
8728.61 2339
8729.49 2338
8730.37 2378
8731.26 2456
8732.14 2395
8733.02 2458
8733.90 2385
8734.78 2441
8735.66 2442
8736.54 2458
8737.42 2474
8738.31 2486
8739.19 2492
8740.07 2512
8740.95 2480
8741.83 2477
8742.71 2524
8743.60 2521
8744.48 2516
8745.36 2517
8746.24 2558
8747.12 2552
8748.01 2561
8748.89 2566
8749.77 2600
8750.65 2641
8751.53 2666
8752.42 2724
8753.30 2759
8754.18 2842
8755.06 2869
8755.95 2895
8756.83 2915
8757.71 3049
8758.59 3013
8759.48 3043
8760.36 2993
8761.24 2962
8762.13 2943
8763.01 2974
8763.89 2906
8764.77 2887
8765.66 2848
8766.54 2901
8767.42 2859
8768.31 2846
8769.19 2844
8770.07 2892
8770.96 2856
8771.84 2872
8772.72 2867
8773.61 2879
8774.49 2927
8775.37 2819
8776.26 2780
8777.14 2786
8778.02 2696
8778.91 2669
8779.79 2654
8780.67 2654
8781.56 2672
8782.44 2653
8783.32 2733
8784.21 2765
8785.09 2730
8785.98 2767
8786.86 2818
8787.74 2827
8788.63 2774
8789.51 2800
8790.40 2746
8791.28 2769
8792.17 2715
8793.05 2667
8793.93 2655
8794.82 2611
8795.70 2529
8796.59 2518
8797.47 2470
8798.36 2426
8799.24 2454
8800.13 2472
8801.01 2395
8801.90 2387
8802.78 2353
8803.67 2400
8804.55 2407
8805.43 2390
8806.32 2420
8807.20 2431
8808.09 2388
8808.98 2399
8809.86 2380
8810.75 2326
8811.63 2297
8812.52 2320
8813.40 2362
8814.29 2302
8815.17 2317
8816.06 2375
8816.94 2323
8817.83 2352
8818.71 2325
8819.60 2385
8820.49 2350
8821.37 2344
8822.26 2282
8823.14 2242
8824.03 2223
8824.91 2145
8825.80 2159
8826.69 2096
8827.57 2093
8828.46 2075
8829.35 2114
8830.23 2039
8831.12 1970
8832.00 1992
8832.89 1981
8833.78 1966
8834.66 1902
8835.55 1848
8836.44 1929
8837.32 1873
8838.21 1856
8839.10 1835
8839.98 1793
8840.87 1808
8841.76 1756
8842.64 1765
8843.53 1723
8844.42 1721
8845.30 1733
8846.19 1739
8847.08 1704
8847.96 1680
8848.85 1657
8849.74 1642
8850.63 1646
8851.51 1601
8852.40 1656
8853.29 1632
8854.18 1602
8855.06 1555
8855.95 1591
8856.84 1544
8857.73 1527
8858.61 1503
8859.50 1531
8860.39 1510
8861.28 1471
8862.16 1461
8863.05 1487
8863.94 1480
8864.83 1429
8865.72 1460
8866.60 1486
8867.49 1452
8868.38 1422
8869.27 1401
8870.16 1415
8871.04 1376
8871.93 1345
8872.82 1425
8873.71 1398
8874.60 1376
8875.49 1396
8876.37 1406
8877.26 1378
8878.15 1326
8879.04 1346
8879.93 1311
8880.82 1281
8881.71 1280
8882.60 1304
8883.48 1294
8884.37 1306
8885.26 1344
8886.15 1308
8887.04 1270
8887.93 1268
8888.82 1279
8889.71 1236
8890.60 1209
8891.49 1191
8892.38 1239
8893.26 1244
8894.15 1217
8895.04 1214
8895.93 1225
8896.82 1222
8897.71 1218
8898.60 1158
8899.49 1173
8900.38 1174
8901.27 1150
8902.16 1143
8903.05 1195
8903.94 1193
8904.83 1155
8905.72 1141
8906.61 1116
8907.50 1107
8908.39 1100
8909.28 1152
8910.17 1135
8911.06 1093
8911.95 1080
8912.84 1071
8913.73 1063
8914.62 1063
8915.51 1084
8916.40 1091
8917.29 1038
8918.18 1069
8919.08 1081
8919.97 1066
8920.86 1014
8921.75 998
8922.64 1059
8923.53 1044
8924.42 1021
8925.31 988
8926.20 1009
8927.09 974
8927.98 1019
8928.88 1021
8929.77 987
8930.66 955
8931.55 984
8932.44 995
8933.33 978
8934.22 949
8935.11 969
8936.01 996
8936.90 986
8937.79 974
8938.68 958
8939.57 960
8940.46 979
8941.36 972
8942.25 997
8943.14 946
8944.03 910
8944.92 954
8945.81 981
8946.71 935
8947.60 910
8948.49 921
8949.38 950
8950.28 932
8951.17 927
8952.06 963
8952.95 913
8953.84 869
8954.74 905
8955.63 889
8956.52 919
8957.41 895
8958.31 939
8959.20 891
8960.09 892
8960.99 862
8961.88 929
8962.77 957
8963.66 879
8964.56 864
8965.45 888
8966.34 935
8967.24 888
8968.13 852
8969.02 880
8969.92 873
8970.81 866
8971.70 872
8972.60 890
8973.49 844
8974.38 902
8975.28 857
8976.17 896
8977.06 887
8977.96 891
8978.85 928
8979.74 910
8980.64 838
8981.53 849
8982.42 873
8983.32 860
8984.21 841
8985.11 839
8986.00 831
8986.89 827
8987.79 821
8988.68 812
8989.58 838
8990.47 834
8991.36 856
8992.26 824
8993.15 853
8994.05 806
8994.94 803
8995.84 834
8996.73 845
8997.63 812
8998.52 816
8999.42 824
9000.31 820
9001.20 846
9002.10 824
9002.99 845
9003.89 811
9004.78 830
9005.68 826
9006.57 814
9007.47 793
9008.36 779
9009.26 808
9010.15 855
9011.05 789
9011.94 788
9012.84 800
9013.74 775
9014.63 801
9015.53 788
9016.42 785
9017.32 818
9018.21 787
9019.11 814
9020.00 785
9020.90 769
9021.80 773
9022.69 806
9023.59 792
9024.48 766
9025.38 774
9026.28 780
9027.17 783
9028.07 787
9028.96 763
9029.86 778
9030.76 790
9031.65 785
9032.55 771
9033.44 775
9034.34 787
9035.24 808
9036.13 817
9037.03 787
9037.93 768
9038.82 776
9039.72 814
9040.62 799
9041.51 789
9042.41 805
9043.31 799
9044.20 813
9045.10 798
9046.00 777
9046.90 799
9047.79 800
9048.69 799
9049.59 833
9050.48 805
9051.38 791
9052.28 807
9053.18 818
9054.07 815
9054.97 823
9055.87 817
9056.77 830
9057.66 806
9058.56 796
9059.46 790
9060.36 840
9061.25 829
9062.15 840
9063.05 832
9063.95 825
9064.84 845
9065.74 825
9066.64 849
9067.54 832
9068.44 840
9069.34 852
9070.23 835
9071.13 838
9072.03 778
9072.93 832
9073.83 829
9074.72 829
9075.62 816
9076.52 817
9077.42 837
9078.32 838
9079.22 831
9080.12 838
9081.01 894
9081.91 881
9082.81 854
9083.71 857
9084.61 841
9085.51 812
9086.41 812
9087.31 835
9088.21 851
9089.10 833
9090.00 862
9090.90 874
9091.80 873
9092.70 871
9093.60 854
9094.50 855
9095.40 916
9096.30 843
9097.20 843
9098.10 862
9099.00 872
9099.90 879
9100.80 852
9101.70 878
9102.60 873
9103.50 858
9104.40 827
9105.30 850
9106.20 834
9107.10 852
9108.00 848
9108.90 831
9109.80 816
9110.70 822
9111.60 809
9112.50 830
9113.40 793
9114.30 808
9115.20 838
9116.10 819
9117.00 770
9117.90 803
9118.80 792
9119.70 768
9120.60 812
9121.50 837
9122.40 782
9123.30 794
9124.20 802
9125.11 798
9126.01 775
9126.91 796
9127.81 785
9128.71 775
9129.61 768
9130.51 761
9131.41 742
9132.31 775
9133.22 751
9134.12 777
9135.02 761
9135.92 729
9136.82 723
9137.72 754
9138.62 756
9139.53 768
9140.43 742
9141.33 767
9142.23 764
9143.13 748
9144.03 761
9144.94 751
9145.84 769
9146.74 751
9147.64 776
9148.54 743
9149.45 739
9150.35 753
9151.25 781
9152.15 747
9153.06 728
9153.96 730
9154.86 767
9155.76 765
9156.66 727
9157.57 715
9158.47 742
9159.37 737
9160.27 728
9161.18 756
9162.08 714
9162.98 746
9163.89 756
9164.79 775
9165.69 742
9166.59 703
9167.50 742
9168.40 747
9169.30 740
9170.21 754
9171.11 752
9172.01 753
9172.92 717
9173.82 736
9174.72 744
9175.63 734
9176.53 762
9177.43 747
9178.34 743
9179.24 707
9180.14 712
9181.05 739
9181.95 733
9182.85 730
9183.76 730
9184.66 725
9185.57 731
9186.47 757
9187.37 726
9188.28 754
9189.18 716
9190.09 740
9190.99 717
9191.89 761
9192.80 754
9193.70 736
9194.61 745
9195.51 730
9196.42 711
9197.32 717
9198.23 737
9199.13 730
9200.03 729
9200.94 721
9201.84 743
9202.75 723
9203.65 720
9204.56 688
9205.46 734
9206.37 702
9207.27 727
9208.18 720
9209.08 718
9209.99 735
9210.89 712
9211.80 706
9212.70 674
9213.61 703
9214.51 697
9215.42 733
9216.32 757
9217.23 732
9218.14 716
9219.04 744
9219.95 698
9220.85 710
9221.76 699
9222.66 722
9223.57 697
9224.47 700
9225.38 714
9226.29 703
9227.19 734
9228.10 697
9229.00 738
9229.91 683
9230.82 693
9231.72 703
9232.63 716
9233.54 714
9234.44 734
9235.35 697
9236.25 683
9237.16 680
9238.07 688
9238.97 658
9239.88 716
9240.79 721
9241.69 712
9242.60 733
9243.51 671
9244.41 679
9245.32 702
9246.23 714
9247.13 689
9248.04 684
9248.95 685
9249.85 734
9250.76 695
9251.67 668
9252.58 693
9253.48 694
9254.39 708
9255.30 672
9256.21 712
9257.11 684
9258.02 723
9258.93 692
9259.84 698
9260.74 683
9261.65 661
9262.56 665
9263.47 693
9264.37 676
9265.28 650
9266.19 683
9267.10 691
9268.00 691
9268.91 664
9269.82 700
9270.73 678
9271.64 711
9272.55 655
9273.45 670
9274.36 679
9275.27 707
9276.18 683
9277.09 654
9277.99 684
9278.90 673
9279.81 663
9280.72 677
9281.63 669
9282.54 687
9283.45 687
9284.35 698
9285.26 691
9286.17 697
9287.08 698
9287.99 684
9288.90 679
9289.81 670
9290.72 686
9291.63 695
9292.54 685
9293.44 701
9294.35 683
9295.26 678
9296.17 664
9297.08 652
9297.99 691
9298.90 740
9299.81 689
9300.72 708
9301.63 677
9302.54 684
9303.45 679
9304.36 706
9305.27 687
9306.18 727
9307.09 720
9308.00 749
9308.91 720
9309.82 706
9310.73 728
9311.64 730
9312.55 711
9313.46 688
9314.37 720
9315.28 727
9316.19 745
9317.10 708
9318.01 752
9318.92 695
9319.83 708
9320.74 714
9321.65 695
9322.56 688
9323.47 687
9324.38 699
9325.29 687
9326.20 713
9327.12 698
9328.03 731
9328.94 705
9329.85 675
9330.76 698
9331.67 734
9332.58 681
9333.49 716
9334.40 693
9335.31 710
9336.23 694
9337.14 715
9338.05 688
9338.96 736
9339.87 745
9340.78 737
9341.69 733
9342.61 660
9343.52 701
9344.43 669
9345.34 708
9346.25 723
9347.16 721
9348.08 703
9348.99 672
9349.90 692
9350.81 697
9351.72 691
9352.64 691
9353.55 669
9354.46 686
9355.37 710
9356.28 669
9357.20 644
9358.11 665
9359.02 700
9359.93 691
9360.85 657
9361.76 662
9362.67 661
9363.58 676
9364.50 693
9365.41 630
9366.32 671
9367.24 682
9368.15 646
9369.06 680
9369.97 646
9370.89 650
9371.80 651
9372.71 670
9373.63 647
9374.54 675
9375.45 663
9376.37 669
9377.28 653
9378.19 684
9379.11 685
9380.02 671
9380.93 667
9381.85 667
9382.76 687
9383.67 654
9384.59 671
9385.50 651
9386.41 664
9387.33 650
9388.24 688
9389.16 725
9390.07 710
9390.98 685
9391.90 712
9392.81 693
9393.73 683
9394.64 683
9395.55 690
9396.47 689
9397.38 671
9398.30 686
9399.21 670
9400.12 691
9401.04 673
9401.95 694
9402.87 696
9403.78 695
9404.70 658
9405.61 658
9406.53 687
9407.44 665
9408.36 657
9409.27 654
9410.19 654
9411.10 668
9412.02 661
9412.93 672
9413.85 663
9414.76 599
9415.68 661
9416.59 653
9417.51 677
9418.42 642
9419.34 658
9420.25 625
9421.17 662
9422.08 649
9423.00 640
9423.91 631
9424.83 678
9425.75 668
9426.66 655
9427.58 670
9428.49 631
9429.41 673
9430.32 661
9431.24 679
9432.16 655
9433.07 661
9433.99 642
9434.90 676
9435.82 635
9436.74 660
9437.65 672
9438.57 677
9439.49 693
9440.40 657
9441.32 655
9442.23 681
9443.15 695
9444.07 684
9444.98 661
9445.90 627
9446.82 650
9447.73 691
9448.65 655
9449.57 671
9450.48 668
9451.40 679
9452.32 689
9453.23 668
9454.15 687
9455.07 686
9455.99 687
9456.90 677
9457.82 663
9458.74 686
9459.65 663
9460.57 698
9461.49 663
9462.41 673
9463.32 686
9464.24 680
9465.16 678
9466.08 667
9466.99 702
9467.91 682
9468.83 698
9469.75 672
9470.67 667
9471.58 642
9472.50 687
9473.42 692
9474.34 667
9475.26 655
9476.17 718
9477.09 697
9478.01 682
9478.93 670
9479.85 667
9480.76 695
9481.68 718
9482.60 727
9483.52 688
9484.44 711
9485.36 723
9486.28 701
9487.19 694
9488.11 735
9489.03 687
9489.95 714
9490.87 697
9491.79 721
9492.71 694
9493.63 699
9494.54 686
9495.46 709
9496.38 686
9497.30 716
9498.22 742
9499.14 742
9500.06 708
9500.98 688
9501.90 727
9502.82 733
9503.74 766
9504.66 698
9505.58 744
9506.49 748
9507.41 783
9508.33 755
9509.25 724
9510.17 731
9511.09 753
9512.01 758
9512.93 733
9513.85 756
9514.77 726
9515.69 772
9516.61 771
9517.53 789
9518.45 740
9519.37 787
9520.29 774
9521.21 823
9522.13 781
9523.05 778
9523.97 804
9524.90 790
9525.82 813
9526.74 791
9527.66 816
9528.58 783
9529.50 798
9530.42 835
9531.34 800
9532.26 795
9533.18 813
9534.10 825
9535.02 826
9535.94 835
9536.86 829
9537.79 837
9538.71 846
9539.63 843
9540.55 898
9541.47 881
9542.39 852
9543.31 884
9544.23 905
9545.16 906
9546.08 855
9547.00 896
9547.92 899
9548.84 915
9549.76 915
9550.69 904
9551.61 928
9552.53 905
9553.45 889
9554.37 893
9555.29 933
9556.22 927
9557.14 961
9558.06 953
9558.98 927
9559.90 942
9560.83 959
9561.75 956
9562.67 972
9563.59 979
9564.52 986
9565.44 1000
9566.36 994
9567.28 954
9568.21 1012
9569.13 997
9570.05 1011
9570.97 1000
9571.90 1047
9572.82 1061
9573.74 1007
9574.66 1049
9575.59 1078
9576.51 1079
9577.43 1076
9578.36 1124
9579.28 1081
9580.20 1084
9581.13 1095
9582.05 1100
9582.97 1088
9583.90 1100
9584.82 1117
9585.74 1111
9586.67 1189
9587.59 1150
9588.51 1202
9589.44 1149
9590.36 1146
9591.28 1128
9592.21 1158
9593.13 1191
9594.05 1177
9594.98 1165
9595.90 1172
9596.83 1219
9597.75 1213
9598.67 1225
9599.60 1241
9600.52 1234
9601.45 1203
9602.37 1299
9603.30 1243
9604.22 1292
9605.14 1273
9606.07 1308
9606.99 1376
9607.92 1336
9608.84 1319
9609.77 1358
9610.69 1316
9611.62 1309
9612.54 1347
9613.46 1331
9614.39 1341
9615.31 1350
9616.24 1374
9617.16 1330
9618.09 1391
9619.01 1359
9619.94 1355
9620.86 1342
9621.79 1367
9622.71 1359
9623.64 1375
9624.56 1375
9625.49 1417
9626.42 1393
9627.34 1428
9628.27 1450
9629.19 1450
9630.12 1457
9631.04 1424
9631.97 1469
9632.89 1504
9633.82 1543
9634.75 1538
9635.67 1541
9636.60 1594
9637.52 1601
9638.45 1609
9639.37 1607
9640.30 1638
9641.23 1669
9642.15 1702
9643.08 1699
9644.00 1729
9644.93 1688
9645.86 1751
9646.78 1742
9647.71 1748
9648.64 1723
9649.56 1738
9650.49 1727
9651.42 1756
9652.34 1726
9653.27 1720
9654.20 1750
9655.12 1731
9656.05 1706
9656.98 1660
9657.90 1702
9658.83 1717
9659.76 1731
9660.68 1723
9661.61 1691
9662.54 1697
9663.47 1751
9664.39 1739
9665.32 1721
9666.25 1717
9667.17 1752
9668.10 1776
9669.03 1774
9669.96 1725
9670.88 1747
9671.81 1810
9672.74 1803
9673.67 1821
9674.59 1826
9675.52 1809
9676.45 1799
9677.38 1870
9678.31 1817
9679.23 1836
9680.16 1770
9681.09 1789
9682.02 1810
9682.94 1782
9683.87 1834
9684.80 1826
9685.73 1842
9686.66 1839
9687.59 1856
9688.51 1835
9689.44 1876
9690.37 1861
9691.30 1848
9692.23 1845
9693.16 1898
9694.08 1895
9695.01 1868
9695.94 1886
9696.87 1908
9697.80 1907
9698.73 1896
9699.66 1902
9700.59 1872
9701.52 1886
9702.44 1907
9703.37 1916
9704.30 1904
9705.23 1943
9706.16 1909
9707.09 1969
9708.02 1979
9708.95 2016
9709.88 2053
9710.81 2017
9711.74 2058
9712.67 2096
9713.60 2095
9714.53 2132
9715.45 2121
9716.38 2109
9717.31 2147
9718.24 2109
9719.17 2096
9720.10 2059
9721.03 2025
9721.96 1972
9722.89 1938
9723.82 1942
9724.75 1901
9725.68 1864
9726.61 1792
9727.54 1770
9728.47 1768
9729.40 1720
9730.33 1752
9731.26 1733
9732.20 1693
9733.13 1703
9734.06 1684
9734.99 1704
9735.92 1694
9736.85 1668
9737.78 1670
9738.71 1637
9739.64 1624
9740.57 1588
9741.50 1596
9742.43 1578
9743.36 1580
9744.29 1538
9745.23 1515
9746.16 1501
9747.09 1495
9748.02 1471
9748.95 1464
9749.88 1502
9750.81 1447
9751.74 1470
9752.68 1467
9753.61 1431
9754.54 1384
9755.47 1396
9756.40 1422
9757.33 1467
9758.27 1395
9759.20 1396
9760.13 1410
9761.06 1436
9761.99 1387
9762.92 1404
9763.86 1381
9764.79 1428
9765.72 1406
9766.65 1364
9767.58 1387
9768.52 1363
9769.45 1346
9770.38 1382
9771.31 1414
9772.25 1392
9773.18 1404
9774.11 1393
9775.04 1386
9775.98 1333
9776.91 1376
9777.84 1379
9778.77 1418
9779.71 1446
9780.64 1418
9781.57 1417
9782.50 1419
9783.44 1426
9784.37 1449
9785.30 1450
9786.24 1411
9787.17 1431
9788.10 1449
9789.03 1435
9789.97 1397
9790.90 1421
9791.83 1447
9792.77 1425
9793.70 1406
9794.63 1394
9795.57 1396
9796.50 1409
9797.43 1460
9798.37 1403
9799.30 1390
9800.24 1390
9801.17 1426
9802.10 1378
9803.04 1377
9803.97 1411
9804.90 1417
9805.84 1389
9806.77 1355
9807.71 1311
9808.64 1294
9809.57 1284
9810.51 1312
9811.44 1337
9812.38 1294
9813.31 1280
9814.25 1248
9815.18 1275
9816.11 1253
9817.05 1241
9817.98 1204
9818.92 1238
9819.85 1254
9820.79 1232
9821.72 1215
9822.66 1272
9823.59 1256
9824.53 1200
9825.46 1186
9826.40 1213
9827.33 1215
9828.27 1202
9829.20 1212
9830.14 1188
9831.07 1267
9832.01 1222
9832.94 1234
9833.88 1196
9834.81 1185
9835.75 1176
9836.68 1204
9837.62 1192
9838.55 1176
9839.49 1207
9840.43 1206
9841.36 1201
9842.30 1181
9843.23 1189
9844.17 1195
9845.10 1179
9846.04 1145
9846.98 1183
9847.91 1167
9848.85 1185
9849.78 1126
9850.72 1156
9851.66 1145
9852.59 1145
9853.53 1152
9854.46 1154
9855.40 1103
9856.34 1129
9857.27 1139
9858.21 1113
9859.15 1132
9860.08 1093
9861.02 1120
9861.96 1120
9862.89 1132
9863.83 1116
9864.77 1129
9865.70 1141
9866.64 1120
9867.58 1109
9868.51 1116
9869.45 1091
9870.39 1094
9871.32 1126
9872.26 1074
9873.20 1080
9874.14 1090
9875.07 1131
9876.01 1089
9876.95 1090
9877.89 1074
9878.82 1125
9879.76 1085
9880.70 1127
9881.64 1093
9882.57 1092
9883.51 1098
9884.45 1110
9885.39 1107
9886.32 1078
9887.26 1116
9888.20 1089
9889.14 1095
9890.08 1037
9891.01 1059
9891.95 1066
9892.89 1099
9893.83 1081
9894.77 1047
9895.70 1087
9896.64 1088
9897.58 1095
9898.52 1065
9899.46 1115
9900.40 1086
9901.33 1082
9902.27 1073
9903.21 1068
9904.15 1073
9905.09 1048
9906.03 1079
9906.97 1089
9907.90 1092
9908.84 1079
9909.78 1075
9910.72 1102
9911.66 1104
9912.60 1100
9913.54 1100
9914.48 1105
9915.42 1144
9916.36 1129
9917.29 1139
9918.23 1137
9919.17 1135
9920.11 1151
9921.05 1174
9921.99 1213
9922.93 1199
9923.87 1211
9924.81 1261
9925.75 1261
9926.69 1280
9927.63 1286
9928.57 1221
9929.51 1269
9930.45 1241
9931.39 1252
9932.33 1204
9933.27 1219
9934.21 1187
9935.15 1133
9936.09 1132
9937.03 1112
9937.97 1126
9938.91 1115
9939.85 1097
9940.79 1064
9941.73 1080
9942.67 1066
9943.61 1094
9944.55 1066
9945.49 1120
9946.43 1091
9947.37 1093
9948.31 1095
9949.26 1068
9950.20 1071
9951.14 1108
9952.08 1083
9953.02 1105
9953.96 1060
9954.90 1082
9955.84 1091
9956.78 1067
9957.72 1058
9958.67 1062
9959.61 1092
9960.55 1053
9961.49 1045
9962.43 1040
9963.37 1030
9964.31 982
9965.25 1004
9966.20 982
9967.14 1014
9968.08 994
9969.02 1000
9969.96 1005
9970.90 988
9971.85 981
9972.79 958
9973.73 1004
9974.67 964
9975.61 976
9976.56 1016
9977.50 1003
9978.44 1019
9979.38 1008
9980.32 984
9981.27 1039
9982.21 1019
9983.15 1037
9984.09 1049
9985.04 1021
9985.98 1022
9986.92 1045
9987.86 1019
9988.81 1021
9989.75 1019
9990.69 1000
9991.63 1027
9992.58 1010
9993.52 1041
9994.46 995
9995.41 990
9996.35 991
9997.29 990
9998.24 975
9999.18 976
10000.12 972
10001.06 983
10002.01 964
10002.95 952
10003.89 963
10004.84 933
10005.78 978
10006.72 952
10007.67 960
10008.61 931
10009.56 948
10010.50 947
10011.44 940
10012.39 900
10013.33 913
10014.27 917
10015.22 930
10016.16 926
10017.11 912
10018.05 908
10018.99 910
10019.94 919
10020.88 901
10021.83 944
10022.77 900
10023.71 891
10024.66 877
10025.60 881
10026.55 921
10027.49 894
10028.44 910
10029.38 901
10030.33 876
10031.27 884
10032.22 868
10033.16 861
10034.10 878
10035.05 903
10035.99 895
10036.94 875
10037.88 874
10038.83 851
10039.77 884
10040.72 859
10041.66 845
10042.61 866
10043.55 882
10044.50 858
10045.45 841
10046.39 856
10047.34 820
10048.28 850
10049.23 872
10050.17 858
10051.12 810
10052.06 846
10053.01 844
10053.95 826
10054.90 854
10055.85 839
10056.79 843
10057.74 869
10058.68 821
10059.63 818
10060.58 821
10061.52 827
10062.47 823
10063.41 841
10064.36 816
10065.31 809
10066.25 849
10067.20 831
10068.15 836
10069.09 776
10070.04 822
10070.99 806
10071.93 794
10072.88 815
10073.82 778
10074.77 805
10075.72 791
10076.66 829
10077.61 810
10078.56 801
10079.51 804
10080.45 815
10081.40 779
10082.35 796
10083.29 784
10084.24 797
10085.19 781
10086.13 799
10087.08 787
10088.03 801
10088.98 796
10089.92 790
10090.87 809
10091.82 776
10092.77 805
10093.71 805
10094.66 795
10095.61 781
10096.56 803
10097.50 808
10098.45 793
10099.40 820
10100.35 783
10101.30 773
10102.24 817
10103.19 808
10104.14 803
10105.09 781
10106.04 764
10106.98 768
10107.93 785
10108.88 787
10109.83 791
10110.78 782
10111.73 782
10112.67 779
10113.62 792
10114.57 789
10115.52 766
10116.47 812
10117.42 784
10118.37 790
10119.32 811
10120.26 799
10121.21 764
10122.16 780
10123.11 825
10124.06 825
10125.01 819
10125.96 813
10126.91 830
10127.86 804
10128.81 812
10129.75 794
10130.70 816
10131.65 791
10132.60 806
10133.55 828
10134.50 803
10135.45 828
10136.40 843
10137.35 810
10138.30 800
10139.25 890
10140.20 819
10141.15 810
10142.10 809
10143.05 827
10144.00 799
10144.95 815
10145.90 820
10146.85 829
10147.80 834
10148.75 846
10149.70 861
10150.65 830
10151.60 870
10152.55 860
10153.50 858
10154.45 851
10155.40 908
10156.35 895
10157.30 883
10158.25 855
10159.20 928
10160.15 882
10161.10 901
10162.06 912
10163.01 897
10163.96 910
10164.91 928
10165.86 915
10166.81 919
10167.76 938
10168.71 923
10169.66 927
10170.61 933
10171.57 959
10172.52 989
10173.47 982
10174.42 970
10175.37 956
10176.32 998
10177.27 977
10178.23 1018
10179.18 1047
10180.13 1027
10181.08 1050
10182.03 1051
10182.98 1038
10183.94 1062
10184.89 1099
10185.84 1069
10186.79 1059
10187.74 1076
10188.70 1041
10189.65 1102
10190.60 1091
10191.55 1096
10192.50 1108
10193.46 1110
10194.41 1132
10195.36 1117
10196.31 1101
10197.27 1125
10198.22 1136
10199.17 1150
10200.12 1156
10201.08 1183
10202.03 1209
10202.98 1211
10203.93 1235
10204.89 1201
10205.84 1218
10206.79 1229
10207.75 1252
10208.70 1278
10209.65 1248
10210.60 1232
10211.56 1272
10212.51 1235
10213.46 1235
10214.42 1166
10215.37 1162
10216.32 1161
10217.28 1156
10218.23 1153
10219.18 1113
10220.14 1127
10221.09 1111
10222.04 1121
10223.00 1106
10223.95 1129
10224.91 1114
10225.86 1136
10226.81 1106
10227.77 1052
10228.72 1075
10229.67 1085
10230.63 1123
10231.58 1096
10232.54 1118
10233.49 1110
10234.44 1102
10235.40 1103
10236.35 1109
10237.31 1103
10238.26 1099
10239.22 1108
10240.17 1110
10241.12 1127
10242.08 1097
10243.03 1058
10243.99 1084
10244.94 1064
10245.90 1033
10246.85 1037
10247.81 1045
10248.76 1069
10249.72 1016
10250.67 994
10251.63 985
10252.58 1012
10253.54 1008
10254.49 1003
10255.45 994
10256.40 978
10257.36 954
10258.31 993
10259.27 995
10260.22 970
10261.18 953
10262.13 952
10263.09 936
10264.05 950
10265.00 942
10265.96 929
10266.91 938
10267.87 924
10268.82 927
10269.78 902
10270.74 869
10271.69 869
10272.65 886
10273.60 899
10274.56 860
10275.52 858
10276.47 903
10277.43 865
10278.38 849
10279.34 838
10280.30 850
10281.25 853
10282.21 845
10283.17 827
10284.12 822
10285.08 825
10286.04 820
10286.99 823
10287.95 797
10288.91 825
10289.86 806
10290.82 843
10291.78 813
10292.73 811
10293.69 829
10294.65 817
10295.60 809
10296.56 820
10297.52 812
10298.47 803
10299.43 774
10300.39 808
10301.35 783
10302.30 799
10303.26 793
10304.22 794
10305.18 783
10306.13 777
10307.09 781
10308.05 783
10309.01 792
10309.96 768
10310.92 756
10311.88 772
10312.84 759
10313.79 783
10314.75 787
10315.71 768
10316.67 762
10317.63 734
10318.58 779
10319.54 780
10320.50 765
10321.46 754
10322.42 762
10323.38 734
10324.33 777
10325.29 779
10326.25 787
10327.21 754
10328.17 742
10329.13 762
10330.09 745
10331.04 742
10332.00 755
10332.96 749
10333.92 770
10334.88 715
10335.84 750
10336.80 735
10337.76 739
10338.71 715
10339.67 722
10340.63 701
10341.59 695
10342.55 712
10343.51 709
10344.47 678
10345.43 672
10346.39 687
10347.35 695
10348.31 707
10349.27 680
10350.23 669
10351.19 667
10352.15 667
10353.11 679
10354.06 634
10355.02 641
10355.98 639
10356.94 660
10357.90 660
10358.86 649
10359.82 659
10360.78 638
10361.74 660
10362.70 650
10363.66 639
10364.62 669
10365.58 664
10366.55 662
10367.51 654
10368.47 649
10369.43 661
10370.39 645
10371.35 640
10372.31 647
10373.27 654
10374.23 637
10375.19 653
10376.15 646
10377.11 665
10378.07 632
10379.03 637
10379.99 625
10380.96 634
10381.92 652
10382.88 646
10383.84 636
10384.80 646
10385.76 628
10386.72 636
10387.68 633
10388.64 627
10389.61 642
10390.57 619
10391.53 623
10392.49 619
10393.45 624
10394.41 643
10395.38 626
10396.34 628
10397.30 614
10398.26 652
10399.22 612
10400.18 627
10401.15 611
10402.11 614
10403.07 634
10404.03 626
10404.99 618
10405.96 630
10406.92 616
10407.88 639
10408.84 612
10409.80 618
10410.77 607
10411.73 589
10412.69 600
10413.65 614
10414.62 589
10415.58 588
10416.54 611
10417.51 623
10418.47 629
10419.43 611
10420.39 612
10421.36 616
10422.32 627
10423.28 625
10424.24 622
10425.21 606
10426.17 569
10427.13 620
10428.10 579
10429.06 601
10430.02 589
10430.99 612
10431.95 605
10432.91 615
10433.88 595
10434.84 604
10435.80 575
10436.77 590
10437.73 586
10438.69 613
10439.66 585
10440.62 589
10441.59 580
10442.55 604
10443.51 573
10444.48 561
10445.44 580
10446.41 585
10447.37 578
10448.33 579
10449.30 585
10450.26 579
10451.23 588
10452.19 575
10453.15 552
10454.12 537
10455.08 561
10456.05 584
10457.01 589
10457.98 546
10458.94 556
10459.91 589
10460.87 599
10461.84 562
10462.80 540
10463.77 592
10464.73 578
10465.70 583
10466.66 563
10467.62 560
10468.59 566
10469.56 596
10470.52 573
10471.49 557
10472.45 573
10473.42 572
10474.38 599
10475.35 578
10476.31 590
10477.28 575
10478.24 602
10479.21 586
10480.17 588
10481.14 571
10482.10 591
10483.07 597
10484.04 596
10485.00 588
10485.97 579
10486.93 595
10487.90 596
10488.87 563
10489.83 588
10490.80 562
10491.76 575
10492.73 608
10493.70 595
10494.66 590
10495.63 562
10496.60 582
10497.56 581
10498.53 598
10499.49 582
10500.46 574
10501.43 582
10502.39 607
10503.36 601
10504.33 561
10505.29 555
10506.26 584
10507.23 585
10508.19 596
10509.16 572
10510.13 594
10511.10 609
10512.06 584
10513.03 626
10514.00 582
10514.96 568
10515.93 562
10516.90 592
10517.87 589
10518.83 585
10519.80 578
10520.77 587
10521.73 601
10522.70 582
10523.67 570
10524.64 573
10525.61 619
10526.57 617
10527.54 615
10528.51 578
10529.48 598
10530.44 579
10531.41 603
10532.38 580
10533.35 607
10534.32 599
10535.28 612
10536.25 630
10537.22 627
10538.19 639
10539.16 617
10540.13 652
10541.09 612
10542.06 641
10543.03 633
10544.00 666
10544.97 655
10545.94 662
10546.90 635
10547.87 611
10548.84 605
10549.81 632
10550.78 627
10551.75 625
10552.72 641
10553.69 641
10554.66 643
10555.62 606
10556.59 621
10557.56 657
10558.53 670
10559.50 647
10560.47 628
10561.44 691
10562.41 681
10563.38 678
10564.35 673
10565.32 681
10566.29 673
10567.26 681
10568.23 673
10569.20 672
10570.17 608
10571.14 653
10572.10 662
10573.07 686
10574.04 648
10575.01 674
10575.98 715
10576.95 679
10577.92 668
10578.89 655
10579.86 702
10580.84 671
10581.81 682
10582.78 700
10583.75 679
10584.72 654
10585.69 710
10586.66 692
10587.63 692
10588.60 657
10589.57 716
10590.54 714
10591.51 685
10592.48 698
10593.45 723
10594.42 735
10595.39 732
10596.36 720
10597.34 736
10598.31 752
10599.28 742
10600.25 773
10601.22 763
10602.19 763
10603.16 733
10604.13 793
10605.10 824
10606.08 812
10607.05 815
10608.02 844
10608.99 841
10609.96 826
10610.93 817
10611.90 825
10612.88 818
10613.85 820
10614.82 848
10615.79 839
10616.76 824
10617.74 780
10618.71 807
10619.68 770
10620.65 743
10621.62 744
10622.60 743
10623.57 738
10624.54 716
10625.51 720
10626.48 735
10627.46 720
10628.43 687
10629.40 744
10630.37 738
10631.35 726
10632.32 689
10633.29 756
10634.26 736
10635.24 730
10636.21 755
10637.18 764
10638.16 763
10639.13 758
10640.10 788
10641.07 751
10642.05 749
10643.02 757
10643.99 770
10644.97 710
10645.94 726
10646.91 731
10647.89 738
10648.86 729
10649.83 694
10650.81 703
10651.78 715
10652.75 702
10653.73 678
10654.70 645
10655.67 686
10656.65 639
10657.62 650
10658.59 671
10659.57 654
10660.54 634
10661.52 613
10662.49 691
10663.46 624
10664.44 617
10665.41 639
10666.39 670
10667.36 699
10668.33 634
10669.31 654
10670.28 652
10671.26 630
10672.23 645
10673.21 682
10674.18 670
10675.16 700
10676.13 658
10677.10 672
10678.08 671
10679.05 660
10680.03 676
10681.00 671
10681.98 651
10682.95 684
10683.93 682
10684.90 701
10685.88 639
10686.85 643
10687.83 692
10688.80 661
10689.78 663
10690.75 639
10691.73 659
10692.70 649
10693.68 666
10694.66 677
10695.63 701
10696.61 663
10697.58 685
10698.56 690
10699.53 712
10700.51 668
10701.48 677
10702.46 699
10703.44 644
10704.41 650
10705.39 667
10706.36 693
10707.34 664
10708.32 694
10709.29 678
10710.27 675
10711.24 658
10712.22 686
10713.20 675
10714.17 697
10715.15 675
10716.13 661
10717.10 713
10718.08 715
10719.05 683
10720.03 690
10721.01 715
10721.98 673
10722.96 665
10723.94 660
10724.91 730
10725.89 704
10726.87 717
10727.85 693
10728.82 705
10729.80 706
10730.78 732
10731.75 734
10732.73 712
10733.71 702
10734.69 722
10735.66 726
10736.64 714
10737.62 730
10738.59 734
10739.57 789
10740.55 753
10741.53 734
10742.50 776
10743.48 754
10744.46 762
10745.44 750
10746.42 784
10747.39 736
10748.37 785
10749.35 794
10750.33 774
10751.30 784
10752.28 797
10753.26 799
10754.24 815
10755.22 767
10756.20 767
10757.17 782
10758.15 828
10759.13 766
10760.11 792
10761.09 793
10762.07 802
10763.04 830
10764.02 811
10765.00 853
10765.98 834
10766.96 872
10767.94 870
10768.92 836
10769.90 826
10770.87 849
10771.85 883
10772.83 915
10773.81 833
10774.79 861
10775.77 890
10776.75 907
10777.73 900
10778.71 879
10779.69 905
10780.67 887
10781.64 917
10782.62 914
10783.60 903
10784.58 873
10785.56 933
10786.54 912
10787.52 871
10788.50 880
10789.48 919
10790.46 888
10791.44 849
10792.42 845
10793.40 828
10794.38 834
10795.36 837
10796.34 877
10797.32 814
10798.30 809
10799.28 759
10800.26 797
10801.24 802
10802.22 768
10803.20 784
10804.18 803
10805.16 794
10806.14 759
10807.12 773
10808.10 763
10809.09 785
10810.07 771
10811.05 749
10812.03 731
10813.01 792
10813.99 771
10814.97 797
10815.95 739
10816.93 759
10817.91 772
10818.89 765
10819.87 785
10820.86 755
10821.84 771
10822.82 778
10823.80 762
10824.78 731
10825.76 763
10826.74 761
10827.73 795
10828.71 764
10829.69 795
10830.67 750
10831.65 815
10832.63 808
10833.61 810
10834.60 768
10835.58 773
10836.56 793
10837.54 796
10838.52 765
10839.51 765
10840.49 808
10841.47 780
10842.45 804
10843.43 780
10844.42 798
10845.40 807
10846.38 800
10847.36 803
10848.35 799
10849.33 777
10850.31 822
10851.29 830
10852.28 830
10853.26 827
10854.24 804
10855.22 848
10856.21 850
10857.19 866
10858.17 829
10859.16 854
10860.14 825
10861.12 852
10862.10 806
10863.09 840
10864.07 865
10865.05 897
10866.04 856
10867.02 871
10868.00 864
10868.99 856
10869.97 881
10870.95 867
10871.94 868
10872.92 902
10873.90 954
10874.89 932
10875.87 909
10876.86 904
10877.84 937
10878.82 930
10879.81 941
10880.79 926
10881.77 923
10882.76 956
10883.74 929
10884.73 903
10885.71 935
10886.69 939
10887.68 961
10888.66 975
10889.65 972
10890.63 987
10891.62 959
10892.60 959
10893.58 993
10894.57 985
10895.55 964
10896.54 959
10897.52 988
10898.51 1002
10899.49 1030
10900.48 1019
10901.46 1017
10902.45 1029
10903.43 1039
10904.42 1037
10905.40 1095
10906.39 1106
10907.37 1098
10908.36 1080
10909.34 1073
10910.33 1074
10911.31 1091
10912.30 1110
10913.28 1122
10914.27 1109
10915.25 1130
10916.24 1122
10917.22 1148
10918.21 1151
10919.20 1175
10920.18 1198
10921.17 1156
10922.15 1175
10923.14 1213
10924.12 1202
10925.11 1175
10926.10 1184
10927.08 1192
10928.07 1200
10929.05 1201
10930.04 1215
10931.03 1261
10932.01 1258
10933.00 1224
10933.99 1252
10934.97 1280
10935.96 1282
10936.94 1278
10937.93 1283
10938.92 1319
10939.90 1349
10940.89 1348
10941.88 1372
10942.86 1381
10943.85 1391
10944.84 1422
10945.82 1421
10946.81 1446
10947.80 1444
10948.79 1469
10949.77 1538
10950.76 1545
10951.75 1557
10952.73 1547
10953.72 1599
10954.71 1638
10955.69 1664
10956.68 1660
10957.67 1681
10958.66 1705
10959.64 1700
10960.63 1699
10961.62 1719
10962.61 1726
10963.59 1736
10964.58 1718
10965.57 1689
10966.56 1650
10967.55 1646
10968.53 1624
10969.52 1576
10970.51 1594
10971.50 1576
10972.49 1553
10973.47 1554
10974.46 1527
10975.45 1516
10976.44 1527
10977.43 1531
10978.41 1517
10979.40 1522
10980.39 1498
10981.38 1516
10982.37 1550
10983.36 1583
10984.34 1581
10985.33 1581
10986.32 1589
10987.31 1656
10988.30 1632
10989.29 1645
10990.28 1699
10991.27 1714
10992.25 1784
10993.24 1830
10994.23 1865
10995.22 1892
10996.21 1942
10997.20 2003
10998.19 1992
10999.18 2008
11000.17 2072
11001.16 2097
11002.15 2064
11003.14 2023
11004.12 2003
11005.11 2005
11006.10 1939
11007.09 1903
11008.08 1805
11009.07 1768
11010.06 1737
11011.05 1629
11012.04 1572
11013.03 1524
11014.02 1480
11015.01 1470
11016.00 1419
11016.99 1391
11017.98 1322
11018.97 1364
11019.96 1346
11020.95 1314
11021.94 1260
11022.93 1255
11023.92 1266
11024.91 1222
11025.90 1202
11026.89 1202
11027.88 1188
11028.88 1179
11029.87 1187
11030.86 1182
11031.85 1125
11032.84 1137
11033.83 1125
11034.82 1158
11035.81 1146
11036.80 1110
11037.79 1118
11038.78 1127
11039.77 1124
11040.77 1093
11041.76 1117
11042.75 1122
11043.74 1108
11044.73 1126
11045.72 1079
11046.71 1080
11047.70 1056
11048.70 1099
11049.69 1107
11050.68 1093
11051.67 1050
11052.66 1067
11053.65 1084
11054.65 1065
11055.64 1079
11056.63 1077
11057.62 1051
11058.61 1056
11059.60 1086
11060.60 1079
11061.59 1051
11062.58 1053
11063.57 1065
11064.56 1072
11065.56 1047
11066.55 1052
11067.54 1084
11068.53 1101
11069.53 1066
11070.52 1049
11071.51 1039
11072.50 1094
11073.50 1104
11074.49 1074
11075.48 1047
11076.47 1049
11077.47 1049
11078.46 1083
11079.45 1060
11080.45 1029
11081.44 1051
11082.43 1113
11083.42 1053
11084.42 1028
11085.41 1020
11086.40 1021
11087.40 1042
11088.39 1022
11089.38 1011
11090.38 1057
11091.37 1037
11092.36 1011
11093.36 1027
11094.35 1025
11095.34 1001
11096.34 1019
11097.33 1003
11098.32 1005
11099.32 992
11100.31 1011
11101.31 1004
11102.30 975
11103.29 977
11104.29 975
11105.28 971
11106.28 956
11107.27 935
11108.26 932
11109.26 954
11110.25 957
11111.25 966
11112.24 952
11113.24 924
11114.23 927
11115.22 936
11116.22 939
11117.21 923
11118.21 923
11119.20 956
11120.20 934
11121.19 934
11122.19 921
11123.18 927
11124.18 944
11125.17 906
11126.17 889
11127.16 915
11128.16 929
11129.15 858
11130.15 879
11131.14 891
11132.14 892
11133.13 904
11134.13 926
11135.12 911
11136.12 873
11137.11 893
11138.11 907
11139.10 869
11140.10 885
11141.09 887
11142.09 895
11143.09 893
11144.08 872
11145.08 862
11146.07 890
11147.07 895
11148.07 870
11149.06 892
11150.06 880
11151.05 895
11152.05 902
11153.05 863
11154.04 872
11155.04 880
11156.03 877
11157.03 867
11158.03 859
11159.02 877
11160.02 901
11161.02 902
11162.01 907
11163.01 900
11164.01 914
11165.00 885
11166.00 876
11167.00 886
11167.99 903
11168.99 881
11169.99 878
11170.98 886
11171.98 885
11172.98 901
11173.97 868
11174.97 884
11175.97 895
11176.97 901
11177.96 878
11178.96 887
11179.96 889
11180.95 854
11181.95 895
11182.95 900
11183.95 859
11184.94 881
11185.94 893
11186.94 906
11187.94 909
11188.94 878
11189.93 910
11190.93 914
11191.93 915
11192.93 923
11193.92 897
11194.92 920
11195.92 921
11196.92 919
11197.92 955
11198.92 920
11199.91 918
11200.91 948
11201.91 927
11202.91 933
11203.91 951
11204.91 964
11205.90 1004
11206.90 979
11207.90 978
11208.90 992
11209.90 986
11210.90 978
11211.90 979
11212.89 987
11213.89 975
11214.89 977
11215.89 986
11216.89 956
11217.89 965
11218.89 956
11219.89 989
11220.89 960
11221.89 944
11222.88 946
11223.88 952
11224.88 949
11225.88 948
11226.88 961
11227.88 927
11228.88 924
11229.88 923
11230.88 916
11231.88 898
11232.88 927
11233.88 907
11234.88 932
11235.88 945
11236.88 917
11237.88 966
11238.88 930
11239.88 927
11240.88 904
11241.88 941
11242.88 952
11243.88 954
11244.88 957
11245.88 951
11246.88 928
11247.88 953
11248.88 967
11249.88 963
11250.88 941
11251.88 937
11252.88 975
11253.88 1012
11254.88 976
11255.88 947
11256.89 977
11257.89 985
11258.89 1006
11259.89 964
11260.89 984
11261.89 999
11262.89 1007
11263.89 974
11264.89 983
11265.89 949
11266.90 961
11267.90 964
11268.90 996
11269.90 1009
11270.90 958
11271.90 1004
11272.90 1008
11273.90 980
11274.91 953
11275.91 965
11276.91 969
11277.91 952
11278.91 970
11279.91 955
11280.92 926
11281.92 925
11282.92 920
11283.92 881
11284.92 874
11285.93 852
11286.93 862
11287.93 875
11288.93 835
11289.94 833
11290.94 868
11291.94 827
11292.94 832
11293.94 850
11294.95 821
11295.95 842
11296.95 819
11297.95 820
11298.96 828
11299.96 820
11300.96 785
11301.97 815
11302.97 783
11303.97 796
11304.97 776
11305.98 788
11306.98 773
11307.98 791
11308.99 763
11309.99 781
11310.99 807
11312.00 784
11313.00 808
11314.00 801
11315.01 809
11316.01 794
11317.01 794
11318.02 773
11319.02 756
11320.02 807
11321.03 806
11322.03 774
11323.03 783
11324.04 765
11325.04 798
11326.05 773
11327.05 769
11328.05 779
11329.06 758
11330.06 778
11331.06 776
11332.07 761
11333.07 734
11334.08 745
11335.08 765
11336.09 777
11337.09 739
11338.09 741
11339.10 775
11340.10 779
11341.11 744
11342.11 754
11343.12 743
11344.12 747
11345.13 745
11346.13 741
11347.14 729
11348.14 745
11349.15 745
11350.15 717
11351.16 721
11352.16 718
11353.17 728
11354.17 711
11355.18 701
11356.18 713
11357.19 681
11358.19 730
11359.20 713
11360.20 695
11361.21 697
11362.21 716
11363.22 692
11364.22 693
11365.23 658
11366.23 712
11367.24 653
11368.25 699
11369.25 663
11370.26 645
11371.26 652
11372.27 653
11373.28 634
11374.28 639
11375.29 656
11376.29 641
11377.30 665
11378.31 666
11379.31 627
11380.32 623
11381.32 648
11382.33 620
11383.34 648
11384.34 613
11385.35 635
11386.36 635
11387.36 651
11388.37 648
11389.38 607
11390.38 638
11391.39 643
11392.40 656
11393.40 622
11394.41 614
11395.42 631
11396.42 671
11397.43 633
11398.44 622
11399.44 603
11400.45 621
11401.46 630
11402.47 636
11403.47 657
11404.48 632
11405.49 633
11406.50 634
11407.50 647
11408.51 610
11409.52 636
11410.53 666
11411.53 649
11412.54 636
11413.55 636
11414.56 636
11415.56 628
11416.57 644
11417.58 638
11418.59 629
11419.60 632
11420.60 639
11421.61 624
11422.62 640
11423.63 600
11424.64 610
11425.64 635
11426.65 628
11427.66 609
11428.67 613
11429.68 613
11430.69 625
11431.70 637
11432.70 592
11433.71 605
11434.72 605
11435.73 617
11436.74 613
11437.75 611
11438.76 594
11439.76 619
11440.77 590
11441.78 598
11442.79 599
11443.80 600
11444.81 580
11445.82 614
11446.83 604
11447.84 603
11448.85 620
11449.86 599
11450.87 594
11451.87 593
11452.88 595
11453.89 609
11454.90 621
11455.91 589
11456.92 592
11457.93 591
11458.94 612
11459.95 564
11460.96 554
11461.97 565
11462.98 598
11463.99 542
11465.00 556
11466.01 552
11467.02 604
11468.03 571
11469.04 568
11470.05 597
11471.06 592
11472.07 597
11473.08 571
11474.09 591
11475.10 554
11476.11 550
11477.12 546
11478.13 561
11479.15 561
11480.16 550
11481.17 575
11482.18 584
11483.19 581
11484.20 546
11485.21 567
11486.22 563
11487.23 562
11488.24 547
11489.25 571
11490.26 568
11491.28 581
11492.29 557
11493.30 562
11494.31 559
11495.32 565
11496.33 579
11497.34 563
11498.36 558
11499.37 560
11500.38 573
11501.39 570
11502.40 544
11503.41 527
11504.42 569
11505.44 573
11506.45 559
11507.46 534
11508.47 561
11509.48 562
11510.50 583
11511.51 575
11512.52 553
11513.53 555
11514.54 585
11515.56 580
11516.57 589
11517.58 576
11518.59 541
11519.61 563
11520.62 569
11521.63 597
11522.64 591
11523.66 581
11524.67 605
11525.68 603
11526.69 589
11527.71 595
11528.72 595
11529.73 614
11530.75 637
11531.76 616
11532.77 614
11533.78 613
11534.80 658
11535.81 676
11536.82 667
11537.84 624
11538.85 628
11539.86 615
11540.88 658
11541.89 631
11542.90 613
11543.92 611
11544.93 631
11545.94 638
11546.96 594
11547.97 604
11548.98 593
11550.00 589
11551.01 576
11552.03 583
11553.04 574
11554.05 578
11555.07 575
11556.08 578
11557.10 584
11558.11 551
11559.12 562
11560.14 601
11561.15 562
11562.17 533
11563.18 563
11564.20 570
11565.21 552
11566.22 538
11567.24 559
11568.25 553
11569.27 576
11570.28 555
11571.30 549
11572.31 503
11573.33 511
11574.34 536
11575.36 546
11576.37 505
11577.39 511
11578.40 541
11579.42 495
11580.43 533
11581.45 520
11582.46 537
11583.48 515
11584.49 528
11585.51 520
11586.52 518
11587.54 511
11588.55 525
11589.57 532
11590.58 538
11591.60 532
11592.61 536
11593.63 562
11594.65 538
11595.66 535
11596.68 523
11597.69 545
11598.71 545
11599.73 525
11600.74 512
11601.76 546
11602.77 516
11603.79 537
11604.81 518
11605.82 532
11606.84 521
11607.85 551
11608.87 531
11609.89 525
11610.90 570
11611.92 534
11612.94 550
11613.95 529
11614.97 532
11615.99 558
11617.00 529
11618.02 529
11619.04 521
11620.05 504
11621.07 553
11622.09 533
11623.10 506
11624.12 539
11625.14 529
11626.15 515
11627.17 533
11628.19 535
11629.21 545
11630.22 523
11631.24 516
11632.26 561
11633.28 541
11634.29 530
11635.31 540
11636.33 530
11637.34 516
11638.36 529
11639.38 548
11640.40 509
11641.42 510
11642.43 521
11643.45 513
11644.47 548
11645.49 556
11646.50 508
11647.52 544
11648.54 525
11649.56 513
11650.58 524
11651.60 526
11652.61 537
11653.63 525
11654.65 536
11655.67 538
11656.69 546
11657.71 531
11658.72 513
11659.74 513
11660.76 560
11661.78 532
11662.80 526
11663.82 566
11664.84 560
11665.85 528
11666.87 534
11667.89 546
11668.91 534
11669.93 560
11670.95 541
11671.97 542
11672.99 542
11674.01 541
11675.03 540
11676.05 580
11677.06 522
11678.08 537
11679.10 561
11680.12 558
11681.14 546
11682.16 527
11683.18 567
11684.20 558
11685.22 572
11686.24 534
11687.26 567
11688.28 567
11689.30 554
11690.32 529
11691.34 527
11692.36 532
11693.38 550
11694.40 537
11695.42 569
11696.44 535
11697.46 524
11698.48 540
11699.50 554
11700.52 561
11701.54 529
11702.56 534
11703.58 534
11704.60 581
11705.62 528
11706.64 559
11707.66 536
11708.68 555
11709.71 546
11710.73 539
11711.75 520
11712.77 570
11713.79 553
11714.81 536
11715.83 573
11716.85 552
11717.87 577
11718.89 545
11719.91 552
11720.94 574
11721.96 558
11722.98 545
11724.00 575
11725.02 553
11726.04 551
11727.06 560
11728.09 586
11729.11 572
11730.13 573
11731.15 572
11732.17 535
11733.19 564
11734.22 591
11735.24 587
11736.26 564
11737.28 573
11738.30 579
11739.33 597
11740.35 579
11741.37 591
11742.39 614
11743.41 605
11744.44 600
11745.46 586
11746.48 590
11747.50 587
11748.53 599
11749.55 600
11750.57 584
11751.59 566
11752.62 564
11753.64 611
11754.66 612
11755.68 597
11756.71 596
11757.73 611
11758.75 600
11759.77 628
11760.80 614
11761.82 605
11762.84 617
11763.87 624
11764.89 610
11765.91 631
11766.94 616
11767.96 632
11768.98 637
11770.01 668
11771.03 604
11772.05 676
11773.08 642
11774.10 665
11775.12 640
11776.15 642
11777.17 667
11778.19 687
11779.22 647
11780.24 639
11781.27 660
11782.29 642
11783.31 699
11784.34 677
11785.36 695
11786.39 659
11787.41 690
11788.43 695
11789.46 706
11790.48 694
11791.51 672
11792.53 680
11793.56 696
11794.58 690
11795.60 687
11796.63 696
11797.65 674
11798.68 673
11799.70 682
11800.73 716
11801.75 701
11802.78 728
11803.80 707
11804.83 707
11805.85 680
11806.88 700
11807.90 745
11808.93 732
11809.95 713
11810.98 681
11812.00 758
11813.03 747
11814.05 741
11815.08 735
11816.10 747
11817.13 746
11818.15 781
11819.18 759
11820.20 745
11821.23 722
11822.26 769
11823.28 786
11824.31 781
11825.33 776
11826.36 797
11827.38 795
11828.41 737
11829.44 757
11830.46 787
11831.49 798
11832.51 804
11833.54 817
11834.57 789
11835.59 810
11836.62 802
11837.65 818
11838.67 821
11839.70 828
11840.72 822
11841.75 822
11842.78 844
11843.80 842
11844.83 853
11845.86 846
11846.88 903
11847.91 850
11848.94 884
11849.96 874
11850.99 906
11852.02 906
11853.05 929
11854.07 916
11855.10 908
11856.13 934
11857.15 962
11858.18 948
11859.21 973
11860.24 964
11861.26 938
11862.29 985
11863.32 989
11864.34 997
11865.37 998
11866.40 1038
11867.43 1000
11868.46 998
11869.48 1025
11870.51 1064
11871.54 1044
11872.57 1036
11873.59 1021
11874.62 1075
11875.65 1040
11876.68 1060
11877.71 1108
11878.73 1067
11879.76 1123
11880.79 1123
11881.82 1153
11882.85 1135
11883.87 1138
11884.90 1149
11885.93 1166
11886.96 1217
11887.99 1228
11889.02 1238
11890.05 1243
11891.07 1234
11892.10 1271
11893.13 1292
11894.16 1307
11895.19 1306
11896.22 1310
11897.25 1346
11898.28 1339
11899.30 1368
11900.33 1394
11901.36 1428
11902.39 1390
11903.42 1428
11904.45 1441
11905.48 1435
11906.51 1410
11907.54 1451
11908.57 1456
11909.60 1447
11910.63 1447
11911.66 1412
11912.69 1432
11913.71 1414
11914.74 1415
11915.77 1419
11916.80 1454
11917.83 1444
11918.86 1493
11919.89 1468
11920.92 1483
11921.95 1512
11922.98 1543
11924.01 1569
11925.04 1514
11926.07 1554
11927.10 1563
11928.13 1560
11929.16 1565
11930.19 1563
11931.22 1581
11932.25 1595
11933.29 1578
11934.32 1569
11935.35 1564
11936.38 1569
11937.41 1547
11938.44 1510
11939.47 1484
11940.50 1436
11941.53 1483
11942.56 1435
11943.59 1373
11944.62 1327
11945.65 1299
11946.69 1300
11947.72 1318
11948.75 1271
11949.78 1272
11950.81 1248
11951.84 1269
11952.87 1240
11953.90 1199
11954.93 1199
11955.97 1202
11957.00 1217
11958.03 1183
11959.06 1217
11960.09 1211
11961.12 1215
11962.16 1204
11963.19 1184
11964.22 1155
11965.25 1186
11966.28 1205
11967.31 1204
11968.35 1155
11969.38 1176
11970.41 1172
11971.44 1169
11972.47 1203
11973.51 1190
11974.54 1184
11975.57 1196
11976.60 1233
11977.64 1184
11978.67 1221
11979.70 1171
11980.73 1204
11981.77 1210
11982.80 1248
11983.83 1218
11984.86 1222
11985.90 1195
11986.93 1230
11987.96 1242
11988.99 1243
11990.03 1250
11991.06 1269
11992.09 1306
11993.13 1273
11994.16 1287
11995.19 1317
11996.23 1323
11997.26 1338
11998.29 1299
11999.33 1310
12000.36 1321
12001.39 1314
12002.43 1311
12003.46 1337
12004.49 1383
12005.53 1364
12006.56 1400
12007.59 1380
12008.63 1389
12009.66 1391
12010.69 1374
12011.73 1417
12012.76 1435
12013.80 1420
12014.83 1408
12015.86 1448
12016.90 1447
12017.93 1452
12018.97 1481
12020.00 1480
12021.03 1473
12022.07 1466
12023.10 1482
12024.14 1467
12025.17 1519
12026.21 1472
12027.24 1472
12028.28 1497
12029.31 1482
12030.34 1476
12031.38 1488
12032.41 1486
12033.45 1481
12034.48 1496
12035.52 1521
12036.55 1502
12037.59 1507
12038.62 1511
12039.66 1483
12040.69 1497
12041.73 1514
12042.76 1500
12043.80 1517
12044.83 1533
12045.87 1538
12046.90 1554
12047.94 1558
12048.98 1535
12050.01 1532
12051.05 1543
12052.08 1568
12053.12 1582
12054.15 1616
12055.19 1567
12056.22 1594
12057.26 1583
12058.30 1549
12059.33 1596
12060.37 1617
12061.40 1564
12062.44 1537
12063.48 1540
12064.51 1570
12065.55 1541
12066.58 1470
12067.62 1424
12068.66 1423
12069.69 1459
12070.73 1443
12071.77 1427
12072.80 1410
12073.84 1347
12074.88 1358
12075.91 1378
12076.95 1350
12077.99 1347
12079.02 1326
12080.06 1337
12081.10 1318
12082.13 1294
12083.17 1303
12084.21 1285
12085.24 1325
12086.28 1332
12087.32 1339
12088.35 1336
12089.39 1348
12090.43 1364
12091.47 1365
12092.50 1326
12093.54 1348
12094.58 1361
12095.62 1372
12096.65 1367
12097.69 1379
12098.73 1398
12099.77 1381
12100.80 1400
12101.84 1348
12102.88 1377
12103.92 1379
12104.95 1389
12105.99 1383
12107.03 1380
12108.07 1322
12109.11 1350
12110.14 1306
12111.18 1300
12112.22 1304
12113.26 1255
12114.30 1233
12115.34 1201
12116.37 1200
12117.41 1209
12118.45 1189
12119.49 1149
12120.53 1158
12121.57 1104
12122.60 1146
12123.64 1104
12124.68 1145
12125.72 1111
12126.76 1121
12127.80 1087
12128.84 1048
12129.88 1063
12130.91 1091
12131.95 1088
12132.99 1054
12134.03 1018
12135.07 1041
12136.11 1060
12137.15 1062
12138.19 1020
12139.23 1055
12140.27 1057
12141.31 1065
12142.35 1043
12143.39 1020
12144.43 1026
12145.46 1021
12146.50 1035
12147.54 989
12148.58 995
12149.62 1004
12150.66 970
12151.70 1001
12152.74 980
12153.78 977
12154.82 956
12155.86 971
12156.90 978
12157.94 954
12158.98 983
12160.02 965
12161.06 974
12162.10 959
12163.14 966
12164.18 948
12165.23 933
12166.27 933
12167.31 907
12168.35 921
12169.39 907
12170.43 930
12171.47 897
12172.51 926
12173.55 932
12174.59 904
12175.63 912
12176.67 935
12177.71 924
12178.75 915
12179.80 941
12180.84 921
12181.88 921
12182.92 901
12183.96 916
12185.00 909
12186.04 887
12187.08 885
12188.13 880
12189.17 896
12190.21 920
12191.25 877
12192.29 868
12193.33 876
12194.37 881
12195.42 892
12196.46 891
12197.50 885
12198.54 864
12199.58 847
12200.63 853
12201.67 833
12202.71 857
12203.75 860
12204.79 840
12205.84 813
12206.88 819
12207.92 843
12208.96 850
12210.01 817
12211.05 854
12212.09 840
12213.13 814
12214.17 829
12215.22 834
12216.26 847
12217.30 837
12218.35 838
12219.39 848
12220.43 847
12221.47 806
12222.52 827
12223.56 807
12224.60 824
12225.65 818
12226.69 830
12227.73 789
12228.77 824
12229.82 797
12230.86 790
12231.90 797
12232.95 789
12233.99 760
12235.03 797
12236.08 786
12237.12 792
12238.16 772
12239.21 811
12240.25 778
12241.30 745
12242.34 774
12243.38 754
12244.43 747
12245.47 749
12246.51 782
12247.56 772
12248.60 801
12249.65 801
12250.69 764
12251.73 772
12252.78 765
12253.82 760
12254.87 779
12255.91 731
12256.96 752
12258.00 759
12259.04 745
12260.09 716
12261.13 722
12262.18 734
12263.22 736
12264.27 714
12265.31 708
12266.36 740
12267.40 719
12268.45 723
12269.49 722
12270.54 737
12271.58 721
12272.63 718
12273.67 706
12274.72 694
12275.76 666
12276.81 697
12277.85 719
12278.90 688
12279.94 663
12280.99 677
12282.03 684
12283.08 676
12284.12 688
12285.17 678
12286.22 678
12287.26 696
12288.31 679
12289.35 655
12290.40 647
12291.44 661
12292.49 649
12293.54 684
12294.58 671
12295.63 665
12296.67 645
12297.72 676
12298.77 646
12299.81 647
12300.86 644
12301.90 651
12302.95 652
12304.00 658
12305.04 670
12306.09 650
12307.14 626
12308.18 624
12309.23 636
12310.28 646
12311.32 657
12312.37 637
12313.42 658
12314.46 648
12315.51 656
12316.56 633
12317.60 617
12318.65 638
12319.70 618
12320.74 653
12321.79 611
12322.84 622
12323.89 656
12324.93 643
12325.98 619
12327.03 615
12328.08 627
12329.12 626
12330.17 649
12331.22 640
12332.27 633
12333.31 647
12334.36 636
12335.41 621
12336.46 616
12337.50 618
12338.55 615
12339.60 620
12340.65 605
12341.70 621
12342.74 611
12343.79 612
12344.84 634
12345.89 593
12346.94 623
12347.98 618
12349.03 645
12350.08 617
12351.13 604
12352.18 595
12353.23 634
12354.27 627
12355.32 592
12356.37 608
12357.42 642
12358.47 617
12359.52 600
12360.57 620
12361.61 607
12362.66 629
12363.71 603
12364.76 606
12365.81 604
12366.86 633
12367.91 640
12368.96 612
12370.01 626
12371.06 635
12372.11 635
12373.15 646
12374.20 645
12375.25 628
12376.30 629
12377.35 632
12378.40 609
12379.45 609
12380.50 635
12381.55 625
12382.60 604
12383.65 620
12384.70 630
12385.75 624
12386.80 626
12387.85 623
12388.90 630
12389.95 613
12391.00 606
12392.05 624
12393.10 621
12394.15 622
12395.20 622
12396.25 627
12397.30 625
12398.35 628
12399.40 617
12400.45 622
12401.50 641
12402.55 634
12403.60 612
12404.65 642
12405.70 635
12406.75 646
12407.81 642
12408.86 634
12409.91 662
12410.96 640
12412.01 632
12413.06 624
12414.11 628
12415.16 644
12416.21 624
12417.26 628
12418.32 668
12419.37 652
12420.42 656
12421.47 656
12422.52 612
12423.57 666
12424.62 648
12425.68 644
12426.73 650
12427.78 619
12428.83 624
12429.88 646
12430.93 630
12431.99 647
12433.04 624
12434.09 657
12435.14 637
12436.19 670
12437.24 651
12438.30 645
12439.35 647
12440.40 664
12441.45 670
12442.51 675
12443.56 687
12444.61 705
12445.66 666
12446.71 652
12447.77 660
12448.82 661
12449.87 697
12450.92 709
12451.98 720
12453.03 697
12454.08 736
12455.14 717
12456.19 737
12457.24 733
12458.29 748
12459.35 741
12460.40 733
12461.45 762
12462.51 746
12463.56 751
12464.61 781
12465.67 803
12466.72 802
12467.77 833
12468.83 843
12469.88 859
12470.93 865
12471.99 843
12473.04 868
12474.09 884
12475.15 908
12476.20 894
12477.25 944
12478.31 911
12479.36 916
12480.42 926
12481.47 942
12482.52 919
12483.58 929
12484.63 887
12485.69 868
12486.74 888
12487.79 853
12488.85 847
12489.90 878
12490.96 824
12492.01 783
12493.06 816
12494.12 801
12495.17 831
12496.23 779
12497.28 787
12498.34 748
12499.39 755
12500.45 770
12501.50 779
12502.56 752
12503.61 758
12504.67 744
12505.72 749
12506.78 738
12507.83 718
12508.89 730
12509.94 749
12511.00 755
12512.05 699
12513.11 735
12514.16 712
12515.22 736
12516.27 726
12517.33 729
12518.38 717
12519.44 712
12520.49 738
12521.55 723
12522.60 722
12523.66 709
12524.72 734
12525.77 735
12526.83 751
12527.88 735
12528.94 750
12530.00 751
12531.05 769
12532.11 757
12533.16 757
12534.22 732
12535.28 757
12536.33 762
12537.39 764
12538.44 773
12539.50 779
12540.56 785
12541.61 793
12542.67 794
12543.73 782
12544.78 808
12545.84 791
12546.90 834
12547.95 814
12549.01 837
12550.07 851
12551.12 841
12552.18 849
12553.24 857
12554.29 853
12555.35 841
12556.41 850
12557.47 851
12558.52 815
12559.58 812
12560.64 829
12561.69 812
12562.75 795
12563.81 782
12564.87 791
12565.92 780
12566.98 769
12568.04 774
12569.10 760
12570.15 752
12571.21 712
12572.27 736
12573.33 725
12574.38 732
12575.44 723
12576.50 768
12577.56 706
12578.62 717
12579.67 698
12580.73 727
12581.79 726
12582.85 727
12583.91 718
12584.96 719
12586.02 706
12587.08 696
12588.14 697
12589.20 697
12590.26 705
12591.32 688
12592.37 729
12593.43 685
12594.49 704
12595.55 736
12596.61 701
12597.67 702
12598.73 707
12599.78 695
12600.84 698
12601.90 684
12602.96 664
12604.02 698
12605.08 705
12606.14 720
12607.20 684
12608.26 720
12609.32 723
12610.38 734
12611.44 701
12612.49 718
12613.55 700
12614.61 744
12615.67 752
12616.73 735
12617.79 753
12618.85 734
12619.91 761
12620.97 736
12622.03 761
12623.09 746
12624.15 768
12625.21 757
12626.27 742
12627.33 783
12628.39 770
12629.45 775
12630.51 785
12631.57 743
12632.63 727
12633.69 766
12634.75 730
12635.81 766
12636.87 745
12637.93 723
12638.99 713
12640.05 723
12641.12 708
12642.18 712
12643.24 712
12644.30 692
12645.36 719
12646.42 725
12647.48 679
12648.54 681
12649.60 680
12650.66 672
12651.72 661
12652.78 695
12653.85 687
12654.91 677
12655.97 680
12657.03 672
12658.09 651
12659.15 653
12660.21 634
12661.28 666
12662.34 679
12663.40 658
12664.46 663
12665.52 671
12666.58 668
12667.64 650
12668.71 683
12669.77 679
12670.83 670
12671.89 675
12672.95 674
12674.02 669
12675.08 666
12676.14 672
12677.20 676
12678.26 685
12679.33 661
12680.39 697
12681.45 687
12682.51 678
12683.58 650
12684.64 661
12685.70 673
12686.76 647
12687.83 668
12688.89 662
12689.95 666
12691.01 678
12692.08 653
12693.14 643
12694.20 674
12695.27 650
12696.33 661
12697.39 681
12698.45 649
12699.52 672
12700.58 681
12701.64 697
12702.71 678
12703.77 658
12704.83 662
12705.90 647
12706.96 664
12708.02 693
12709.09 668
12710.15 667
12711.21 693
12712.28 656
12713.34 666
12714.40 653
12715.47 665
12716.53 698
12717.60 680
12718.66 661
12719.72 652
12720.79 661
12721.85 655
12722.92 648
12723.98 651
12725.04 669
12726.11 667
12727.17 670
12728.24 682
12729.30 680
12730.37 631
12731.43 672
12732.49 715
12733.56 695
12734.62 656
12735.69 704
12736.75 680
12737.82 677
12738.88 663
12739.95 662
12741.01 686
12742.08 661
12743.14 652
12744.21 647
12745.27 648
12746.34 661
12747.40 676
12748.47 669
12749.53 674
12750.60 657
12751.66 671
12752.73 676
12753.79 672
12754.86 651
12755.92 659
12756.99 663
12758.05 676
12759.12 685
12760.18 651
12761.25 666
12762.32 657
12763.38 673
12764.45 689
12765.51 661
12766.58 651
12767.65 648
12768.71 651
12769.78 683
12770.84 627
12771.91 640
12772.98 633
12774.04 633
12775.11 634
12776.17 609
12777.24 612
12778.31 594
12779.37 620
12780.44 631
12781.51 612
12782.57 623
12783.64 651
12784.71 639
12785.77 598
12786.84 595
12787.91 617
12788.97 637
12790.04 628
12791.11 612
12792.17 610
12793.24 623
12794.31 611
12795.37 601
12796.44 622
12797.51 602
12798.58 628
12799.64 625
12800.71 608
12801.78 597
12802.85 614
12803.91 648
12804.98 625
12806.05 601
12807.12 608
12808.18 608
12809.25 618
12810.32 612
12811.39 621
12812.45 614
12813.52 613
12814.59 643
12815.66 607
12816.73 658
12817.79 622
12818.86 627
12819.93 644
12821.00 643
12822.07 657
12823.13 645
12824.20 669
12825.27 666
12826.34 662
12827.41 648
12828.48 640
12829.54 617
12830.61 636
12831.68 628
12832.75 628
12833.82 651
12834.89 629
12835.96 634
12837.02 607
12838.09 631
12839.16 594
12840.23 613
12841.30 585
12842.37 596
12843.44 589
12844.51 581
12845.58 558
12846.65 585
12847.72 587
12848.78 540
12849.85 540
12850.92 535
12851.99 536
12853.06 531
12854.13 520
12855.20 574
12856.27 518
12857.34 512
12858.41 539
12859.48 540
12860.55 565
12861.62 522
12862.69 520
12863.76 543
12864.83 564
12865.90 511
12866.97 505
12868.04 536
12869.11 523
12870.18 500
12871.25 535
12872.32 505
12873.39 497
12874.46 509
12875.53 521
12876.60 511
12877.67 485
12878.74 486
12879.81 515
12880.88 515
12881.95 499
12883.03 493
12884.10 518
12885.17 483
12886.24 492
12887.31 504
12888.38 487
12889.45 491
12890.52 508
12891.59 514
12892.66 489
12893.74 481
12894.81 500
12895.88 492
12896.95 475
12898.02 487
12899.09 505
12900.16 489
12901.23 460
12902.31 463
12903.38 488
12904.45 506
12905.52 482
12906.59 486
12907.66 481
12908.74 487
12909.81 472
12910.88 477
12911.95 470
12913.02 455
12914.10 488
12915.17 503
12916.24 481
12917.31 457
12918.38 456
12919.46 491
12920.53 497
12921.60 454
12922.67 454
12923.75 459
12924.82 498
12925.89 472
12926.96 490
12928.04 454
12929.11 468
12930.18 484
12931.25 481
12932.33 484
12933.40 456
12934.47 462
12935.55 502
12936.62 474
12937.69 455
12938.76 467
12939.84 456
12940.91 475
12941.98 431
12943.06 430
12944.13 453
12945.20 455
12946.28 467
12947.35 464
12948.42 444
12949.50 441
12950.57 457
12951.64 470
12952.72 466
12953.79 434
12954.87 443
12955.94 469
12957.01 471
12958.09 429
12959.16 465
12960.23 441
12961.31 453
12962.38 459
12963.46 446
12964.53 432
12965.60 449
12966.68 441
12967.75 452
12968.83 430
12969.90 416
12970.98 461
12972.05 456
12973.13 452
12974.20 404
12975.27 433
12976.35 460
12977.42 459
12978.50 431
12979.57 433
12980.65 456
12981.72 433
12982.80 442
12983.87 426
12984.95 411
12986.02 446
12987.10 457
12988.17 415
12989.25 410
12990.32 450
12991.40 472
12992.47 437
12993.55 429
12994.62 414
12995.70 437
12996.77 438
12997.85 433
12998.93 426
13000.00 433
13001.08 445
13002.15 434
13003.23 446
13004.30 406
13005.38 457
13006.46 459
13007.53 469
13008.61 432
13009.68 414
13010.76 433
13011.84 460
13012.91 425
13013.99 433
13015.06 427
13016.14 441
13017.22 450
13018.29 445
13019.37 425
13020.45 407
13021.52 451
13022.60 464
13023.68 457
13024.75 424
13025.83 455
13026.91 439
13027.98 429
13029.06 441
13030.14 431
13031.21 443
13032.29 438
13033.37 440
13034.44 455
13035.52 434
13036.60 417
13037.67 424
13038.75 432
13039.83 445
13040.91 419
13041.98 417
13043.06 427
13044.14 461
13045.22 438
13046.29 435
13047.37 438
13048.45 423
13049.53 432
13050.60 454
13051.68 443
13052.76 420
13053.84 457
13054.91 417
13055.99 442
13057.07 434
13058.15 436
13059.23 423
13060.30 470
13061.38 408
13062.46 432
13063.54 452
13064.62 420
13065.70 425
13066.77 450
13067.85 454
13068.93 424
13070.01 444
13071.09 431
13072.17 433
13073.25 427
13074.32 455
13075.40 436
13076.48 450
13077.56 433
13078.64 428
13079.72 425
13080.80 425
13081.88 427
13082.95 434
13084.03 447
13085.11 409
13086.19 433
13087.27 448
13088.35 458
13089.43 425
13090.51 460
13091.59 461
13092.67 452
13093.75 423
13094.83 436
13095.91 457
13096.99 438
13098.07 441
13099.15 447
13100.22 426
13101.30 429
13102.38 478
13103.46 453
13104.54 458
13105.62 429
13106.70 460
13107.78 450
13108.86 435
13109.94 431
13111.02 470
13112.10 456
13113.19 457
13114.27 458
13115.35 446
13116.43 456
13117.51 479
13118.59 493
13119.67 469
13120.75 445
13121.83 441
13122.91 488
13123.99 484
13125.07 475
13126.15 458
13127.23 490
13128.31 484
13129.39 450
13130.48 482
13131.56 492
13132.64 449
13133.72 467
13134.80 476
13135.88 471
13136.96 466
13138.04 490
13139.12 492
13140.21 465
13141.29 458
13142.37 469
13143.45 518
13144.53 464
13145.61 464
13146.70 471
13147.78 521
13148.86 476
13149.94 468
13151.02 469
13152.10 470
13153.19 484
13154.27 492
13155.35 498
13156.43 481
13157.51 490
13158.60 460
13159.68 502
13160.76 458
13161.84 492
13162.93 513
13164.01 485
13165.09 485
13166.17 462
13167.25 493
13168.34 496
13169.42 491
13170.50 485
13171.59 521
13172.67 522
13173.75 505
13174.83 486
13175.92 550
13177.00 487
13178.08 517
13179.17 505
13180.25 530
13181.33 489
13182.41 506
13183.50 508
13184.58 500
13185.66 519
13186.75 506
13187.83 529
13188.91 508
13190.00 502
13191.08 510
13192.16 545
13193.25 506
13194.33 546
13195.42 551
13196.50 564
13197.58 538
13198.67 535
13199.75 542
13200.83 525
13201.92 545
13203.00 533
13204.09 549
13205.17 538
13206.25 547
13207.34 531
13208.42 573
13209.51 514
13210.59 523
13211.68 554
13212.76 558
13213.84 528
13214.93 561
13216.01 562
13217.10 565
13218.18 585
13219.27 568
13220.35 588
13221.44 563
13222.52 541
13223.61 573
13224.69 591
13225.78 584
13226.86 601
13227.95 580
13229.03 583
13230.12 583
13231.20 588
13232.29 595
13233.37 573
13234.46 589
13235.54 611
13236.63 605
13237.71 601
13238.80 621
13239.88 619
13240.97 639
13242.05 608
13243.14 644
13244.23 663
13245.31 641
13246.40 606
13247.48 645
13248.57 646
13249.65 640
13250.74 622
13251.83 666
13252.91 644
13254.00 611
13255.08 670
13256.17 634
13257.26 695
13258.34 643
13259.43 681
13260.52 673
13261.60 687
13262.69 656
13263.77 697
13264.86 669
13265.95 696
13267.03 699
13268.12 712
13269.21 712
13270.29 683
13271.38 712
13272.47 694
13273.55 731
13274.64 741
13275.73 754
13276.82 731
13277.90 744
13278.99 735
13280.08 783
13281.16 736
13282.25 757
13283.34 765
13284.43 810
13285.51 761
13286.60 790
13287.69 769
13288.78 756
13289.86 800
13290.95 783
13292.04 788
13293.13 783
13294.21 816
13295.30 797
13296.39 812
13297.48 825
13298.56 842
13299.65 842
13300.74 835
13301.83 836
13302.92 844
13304.00 869
13305.09 867
13306.18 866
13307.27 861
13308.36 853
13309.45 867
13310.53 899
13311.62 907
13312.71 902
13313.80 893
13314.89 900
13315.98 903
13317.07 939
13318.15 896
13319.24 919
13320.33 926
13321.42 942
13322.51 919
13323.60 932
13324.69 956
13325.78 933
13326.87 963
13327.95 971
13329.04 982
13330.13 959
13331.22 990
13332.31 978
13333.40 979
13334.49 968
13335.58 1000
13336.67 1009
13337.76 982
13338.85 1018
13339.94 994
13341.03 1008
13342.12 986
13343.21 995
13344.30 1018
13345.39 1039
13346.48 1007
13347.57 1013
13348.66 1001
13349.75 1028
13350.84 1020
13351.93 1004
13353.02 1001
13354.11 1028
13355.20 1018
13356.29 1000
13357.38 1014
13358.47 1009
13359.56 1005
13360.65 1016
13361.74 1047
13362.83 991
13363.92 1026
13365.01 998
13366.10 1023
13367.19 1042
13368.28 1021
13369.37 1035
13370.46 1014
13371.55 1019
13372.65 1009
13373.74 981
13374.83 997
13375.92 981
13377.01 979
13378.10 974
13379.19 950
13380.28 995
13381.37 948
13382.47 930
13383.56 940
13384.65 941
13385.74 938
13386.83 915
13387.92 935
13389.01 949
13390.11 898
13391.20 878
13392.29 907
13393.38 901
13394.47 871
13395.56 863
13396.66 922
13397.75 875
13398.84 887
13399.93 882
13401.02 890
13402.12 883
13403.21 880
13404.30 885
13405.39 872
13406.49 895
13407.58 886
13408.67 899
13409.76 901
13410.86 872
13411.95 887
13413.04 912
13414.13 882
13415.23 874
13416.32 867
13417.41 884
13418.50 894
13419.60 900
13420.69 890
13421.78 879
13422.88 894
13423.97 890
13425.06 919
13426.15 883
13427.25 880
13428.34 893
13429.43 924
13430.53 889
13431.62 919
13432.71 924
13433.81 929
13434.90 912
13435.99 932
13437.09 903
13438.18 917
13439.27 906
13440.37 938
13441.46 944
13442.56 927
13443.65 943
13444.74 965
13445.84 937
13446.93 940
13448.03 944
13449.12 980
13450.21 993
13451.31 951
13452.40 961
13453.50 956
13454.59 966
13455.68 950
13456.78 995
13457.87 967
13458.97 974
13460.06 949
13461.16 1010
13462.25 1002
13463.35 983
13464.44 987
13465.54 1028
13466.63 1037
13467.73 989
13468.82 1030
13469.91 994
13471.01 1008
13472.10 1028
13473.20 1023
13474.29 1043
13475.39 1016
13476.48 1044
13477.58 1019
13478.68 1021
13479.77 1000
13480.87 1045
13481.96 1052
13483.06 1044
13484.15 1053
13485.25 1105
13486.34 1113
13487.44 1058
13488.53 1037
13489.63 1075
13490.73 1096
13491.82 1090
13492.92 1090
13494.01 1093
13495.11 1117
13496.21 1095
13497.30 1131
13498.40 1120
13499.49 1105
13500.59 1086
13501.69 1098
13502.78 1124
13503.88 1087
13504.97 1101
13506.07 1148
13507.17 1108
13508.26 1094
13509.36 1092
13510.46 1108
13511.55 1100
13512.65 1074
13513.75 1088
13514.84 1080
13515.94 1057
13517.04 1074
13518.13 1044
13519.23 1035
13520.33 1033
13521.42 1041
13522.52 1041
13523.62 1042
13524.72 998
13525.81 1017
13526.91 1038
13528.01 991
13529.10 981
13530.20 1017
13531.30 1016
13532.40 996
13533.49 982
13534.59 987
13535.69 972
13536.79 987
13537.88 1002
13538.98 990
13540.08 971
13541.18 959
13542.28 926
13543.37 968
13544.47 947
13545.57 919
13546.67 944
13547.77 931
13548.86 950
13549.96 900
13551.06 932
13552.16 938
13553.26 886
13554.35 892
13555.45 944
13556.55 910
13557.65 888
13558.75 893
13559.85 910
13560.95 899
13562.04 919
13563.14 903
13564.24 939
13565.34 919
13566.44 897
13567.54 904
13568.64 921
13569.74 910
13570.83 897
13571.93 930
13573.03 901
13574.13 904
13575.23 905
13576.33 914
13577.43 921
13578.53 877
13579.63 894
13580.73 938
13581.83 932
13582.93 909
13584.03 901
13585.13 913
13586.22 918
13587.32 936
13588.42 912
13589.52 903
13590.62 888
13591.72 953
13592.82 945
13593.92 905
13595.02 889
13596.12 920
13597.22 932
13598.32 926
13599.42 918
13600.52 900
13601.62 910
13602.72 924
13603.82 942
13604.92 931
13606.03 912
13607.13 964
13608.23 966
13609.33 956
13610.43 916
13611.53 928
13612.63 962
13613.73 966
13614.83 938
13615.93 910
13617.03 966
13618.13 966
13619.23 966
13620.33 974
13621.44 946
13622.54 946
13623.64 956
13624.74 942
13625.84 943
13626.94 966
13628.04 948
13629.14 982
13630.25 1008
13631.35 959
13632.45 961
13633.55 987
13634.65 1004
13635.75 972
13636.85 976
13637.96 1009
13639.06 974
13640.16 1000
13641.26 967
13642.36 970
13643.47 955
13644.57 1005
13645.67 976
13646.77 971
13647.87 975
13648.98 966
13650.08 986
13651.18 989
13652.28 961
13653.38 961
13654.49 1007
13655.59 979
13656.69 958
13657.79 948
13658.90 962
13660.00 1002
13661.10 980
13662.20 957
13663.31 956
13664.41 959
13665.51 961
13666.62 932
13667.72 930
13668.82 923
13669.92 1006
13671.03 968
13672.13 930
13673.23 929
13674.34 958
13675.44 954
13676.54 932
13677.65 918
13678.75 938
13679.85 962
13680.96 987
13682.06 950
13683.16 928
13684.27 942
13685.37 930
13686.48 966
13687.58 956
13688.68 947
13689.79 935
13690.89 965
13691.99 952
13693.10 938
13694.20 968
13695.31 978
13696.41 978
13697.51 962
13698.62 965
13699.72 978
13700.83 980
13701.93 982
13703.04 1018
13704.14 1000
13705.24 1031
13706.35 1029
13707.45 1051
13708.56 1024
13709.66 1020
13710.77 1037
13711.87 1045
13712.98 1059
13714.08 1078
13715.19 1034
13716.29 1049
13717.40 1107
13718.50 1059
13719.61 1068
13720.71 1093
13721.82 1098
13722.92 1117
13724.03 1137
13725.13 1137
13726.24 1139
13727.34 1156
13728.45 1172
13729.55 1153
13730.66 1158
13731.76 1156
13732.87 1185
13733.97 1191
13735.08 1220
13736.19 1167
13737.29 1197
13738.40 1244
13739.50 1237
13740.61 1262
13741.72 1270
13742.82 1284
13743.93 1257
13745.03 1287
13746.14 1317
13747.25 1335
13748.35 1363
13749.46 1391
13750.56 1376
13751.67 1368
13752.78 1445
13753.88 1415
13754.99 1454
13756.10 1452
13757.20 1481
13758.31 1467
13759.42 1510
13760.52 1507
13761.63 1460
13762.74 1491
13763.84 1542
13764.95 1546
13766.06 1545
13767.16 1553
13768.27 1555
13769.38 1541
13770.48 1561
13771.59 1523
13772.70 1492
13773.81 1498
13774.91 1435
13776.02 1452
13777.13 1440
13778.23 1449
13779.34 1430
13780.45 1412
13781.56 1367
13782.66 1381
13783.77 1335
13784.88 1278
13785.99 1286
13787.09 1300
13788.20 1263
13789.31 1212
13790.42 1198
13791.53 1182
13792.63 1158
13793.74 1114
13794.85 1152
13795.96 1103
13797.07 1116
13798.17 1113
13799.28 1107
13800.39 1066
13801.50 1064
13802.61 1041
13803.72 1031
13804.82 1036
13805.93 1022
13807.04 1010
13808.15 988
13809.26 1011
13810.37 1000
13811.48 1002
13812.58 987
13813.69 970
13814.80 988
13815.91 979
13817.02 977
13818.13 944
13819.24 969
13820.35 997
13821.46 998
13822.57 943
13823.67 989
13824.78 973
13825.89 960
13827.00 922
13828.11 943
13829.22 952
13830.33 969
13831.44 945
13832.55 952
13833.66 939
13834.77 917
13835.88 952
13836.99 969
13838.10 953
13839.21 941
13840.32 918
13841.43 935
13842.54 932
13843.65 929
13844.76 978
13845.87 977
13846.98 953
13848.09 974
13849.20 970
13850.31 947
13851.42 966
13852.53 969
13853.64 978
13854.75 940
13855.86 947
13856.97 968
13858.08 931
13859.19 954
13860.30 946
13861.41 976
13862.52 995
13863.63 941
13864.75 973
13865.86 977
13866.97 951
13868.08 954
13869.19 952
13870.30 987
13871.41 978
13872.52 963
13873.63 993
13874.75 988
13875.86 994
13876.97 959
13878.08 977
13879.19 982
13880.30 992
13881.41 979
13882.53 1025
13883.64 988
13884.75 1011
13885.86 994
13886.97 986
13888.08 1004
13889.20 993
13890.31 1000
13891.42 990
13892.53 1014
13893.64 1008
13894.76 1037
13895.87 1004
13896.98 991
13898.09 1020
13899.20 1035
13900.32 1019
13901.43 975
13902.54 993
13903.65 968
13904.77 1002
13905.88 989
13906.99 985
13908.10 936
13909.22 963
13910.33 957
13911.44 942
13912.55 916
13913.67 930
13914.78 928
13915.89 913
13917.01 908
13918.12 889
13919.23 902
13920.34 918
13921.46 909
13922.57 895
13923.68 908
13924.80 864
13925.91 878
13927.02 891
13928.14 896
13929.25 863
13930.36 877
13931.48 892
13932.59 890
13933.70 847
13934.82 831
13935.93 864
13937.05 867
13938.16 833
13939.27 827
13940.39 876
13941.50 877
13942.62 853
13943.73 849
13944.84 868
13945.96 798
13947.07 848
13948.19 833
13949.30 834
13950.41 814
13951.53 841
13952.64 843
13953.76 823
13954.87 797
13955.99 824
13957.10 806
13958.22 824
13959.33 836
13960.44 828
13961.56 847
13962.67 791
13963.79 812
13964.90 815
13966.02 808
13967.13 791
13968.25 819
13969.36 851
13970.48 818
13971.59 825
13972.71 809
13973.82 806
13974.94 802
13976.05 825
13977.17 812
13978.29 808
13979.40 797
13980.52 820
13981.63 815
13982.75 806
13983.86 815
13984.98 818
13986.09 810
13987.21 801
13988.33 811
13989.44 820
13990.56 814
13991.67 796
13992.79 821
13993.91 802
13995.02 805
13996.14 793
13997.25 840
13998.37 849
13999.49 848
14000.60 833
14001.72 820
14002.84 814
14003.95 802
14005.07 803
14006.18 846
14007.30 826
14008.42 800
14009.53 834
14010.65 860
14011.77 853
14012.88 813
14014.00 822
14015.12 820
14016.23 832
14017.35 867
14018.47 875
14019.59 843
14020.70 814
14021.82 847
14022.94 867
14024.05 839
14025.17 835
14026.29 831
14027.41 857
14028.52 821
14029.64 820
14030.76 875
14031.88 870
14032.99 842
14034.11 820
14035.23 870
14036.35 871
14037.46 860
14038.58 881
14039.70 846
14040.82 854
14041.94 876
14043.05 912
14044.17 888
14045.29 880
14046.41 869
14047.53 907
14048.64 905
14049.76 865
14050.88 881
14052.00 924
14053.12 905
14054.24 896
14055.35 940
14056.47 938
14057.59 888
14058.71 900
14059.83 919
14060.95 937
14062.07 954
14063.19 971
14064.30 1000
14065.42 965
14066.54 949
14067.66 959
14068.78 993
14069.90 986
14071.02 995
14072.14 1019
14073.26 1029
14074.38 994
14075.49 1000
14076.61 1025
14077.73 1015
14078.85 1016
14079.97 1017
14081.09 1049
14082.21 1050
14083.33 1063
14084.45 1043
14085.57 1086
14086.69 1057
14087.81 1054
14088.93 1066
14090.05 1056
14091.17 1020
14092.29 1054
14093.41 1058
14094.53 1095
14095.65 1081
14096.77 1060
14097.89 1096
14099.01 1059
14100.13 1072
14101.25 1095
14102.37 1081
14103.49 1050
14104.61 1060
14105.73 1073
14106.85 1069
14107.97 1034
14109.09 1010
14110.21 1047
14111.33 1016
14112.46 1039
14113.58 1026
14114.70 1005
14115.82 953
14116.94 998
14118.06 983
14119.18 968
14120.30 953
14121.42 966
14122.54 983
14123.66 945
14124.79 924
14125.91 893
14127.03 894
14128.15 909
14129.27 891
14130.39 912
14131.51 907
14132.64 886
14133.76 898
14134.88 899
14136.00 879
14137.12 872
14138.24 845
14139.37 871
14140.49 867
14141.61 840
14142.73 850
14143.85 866
14144.98 866
14146.10 842
14147.22 826
14148.34 834
14149.46 807
14150.59 845
14151.71 875
14152.83 829
14153.95 809
14155.08 807
14156.20 818
14157.32 801
14158.44 801
14159.57 807
14160.69 807
14161.81 779
14162.93 806
14164.06 788
14165.18 813
14166.30 786
14167.43 787
14168.55 810
14169.67 798
14170.79 788
14171.92 789
14173.04 846
14174.16 808
14175.29 786
14176.41 796
14177.53 804
14178.66 774
14179.78 808
14180.90 787
14182.03 796
14183.15 773
14184.27 793
14185.40 780
14186.52 776
14187.65 764
14188.77 777
14189.89 807
14191.02 802
14192.14 773
14193.27 769
14194.39 808
14195.51 760
14196.64 740
14197.76 753
14198.89 776
14200.01 758
14201.13 751
14202.26 774
14203.38 774
14204.51 772
14205.63 769
14206.76 757
14207.88 740
14209.01 748
14210.13 784
14211.25 782
14212.38 723
14213.50 752
14214.63 725
14215.75 734
14216.88 738
14218.00 745
14219.13 741
14220.25 725
14221.38 725
14222.50 738
14223.63 710
14224.75 709
14225.88 719
14227.00 709
14228.13 692
14229.25 683
14230.38 715
14231.51 703
14232.63 703
14233.76 668
14234.88 707
14236.01 718
14237.13 705
14238.26 701
14239.39 685
14240.51 708
14241.64 712
14242.76 710
14243.89 705
14245.01 685
14246.14 667
14247.27 717
14248.39 700
14249.52 695
14250.65 692
14251.77 667
14252.90 662
14254.02 675
14255.15 673
14256.28 690
14257.40 683
14258.53 679
14259.66 659
14260.78 659
14261.91 669
14263.04 662
14264.16 669
14265.29 660
14266.42 657
14267.54 647
14268.67 684
14269.80 658
14270.92 661
14272.05 637
14273.18 660
14274.31 640
14275.43 660
14276.56 649
14277.69 639
14278.82 656
14279.94 626
14281.07 643
14282.20 622
14283.33 626
14284.45 619
14285.58 652
14286.71 626
14287.84 604
14288.96 629
14290.09 644
14291.22 616
14292.35 596
14293.47 601
14294.60 614
14295.73 622
14296.86 595
14297.99 599
14299.11 584
14300.24 615
14301.37 587
14302.50 596
14303.63 596
14304.76 592
14305.88 607
14307.01 610
14308.14 572
14309.27 571
14310.40 584
14311.53 593
14312.66 600
14313.78 527
14314.91 569
14316.04 567
14317.17 585
14318.30 571
14319.43 569
14320.56 556
14321.69 574
14322.82 572
14323.95 582
14325.07 554
14326.20 578
14327.33 595
14328.46 574
14329.59 561
14330.72 553
14331.85 599
14332.98 574
14334.11 567
14335.24 564
14336.37 555
14337.50 575
14338.63 564
14339.76 557
14340.89 584
14342.02 548
14343.15 569
14344.28 567
14345.41 561
14346.54 526
14347.67 523
14348.80 560
14349.93 579
14351.06 545
14352.19 536
14353.32 533
14354.45 548
14355.58 536
14356.71 558
14357.84 569
14358.97 540
14360.10 545
14361.23 533
14362.36 550
14363.49 558
14364.62 541
14365.75 557
14366.88 548
14368.02 536
14369.15 533
14370.28 564
14371.41 551
14372.54 554
14373.67 550
14374.80 523
14375.93 547
14377.06 545
14378.20 542
14379.33 548
14380.46 556
14381.59 533
14382.72 551
14383.85 533
14384.98 546
14386.12 545
14387.25 535
14388.38 524
14389.51 527
14390.64 540
14391.77 562
14392.91 537
14394.04 562
14395.17 549
14396.30 549
14397.43 579
14398.57 533
14399.70 556
14400.83 568
14401.96 551
14403.09 548
14404.23 563
14405.36 568
14406.49 541
14407.62 545
14408.76 585
14409.89 540
14411.02 547
14412.15 562
14413.29 552
14414.42 541
14415.55 565
14416.68 592
14417.82 593
14418.95 589
14420.08 570
14421.22 595
14422.35 585
14423.48 587
14424.62 573
14425.75 576
14426.88 586
14428.01 571
14429.15 566
14430.28 571
14431.41 555
14432.55 560
14433.68 571
14434.81 567
14435.95 558
14437.08 572
14438.22 586
14439.35 575
14440.48 585
14441.62 572
14442.75 582
14443.88 553
14445.02 584
14446.15 576
14447.29 563
14448.42 569
14449.55 568
14450.69 591
14451.82 564
14452.96 539
14454.09 552
14455.23 593
14456.36 575
14457.49 561
14458.63 539
14459.76 591
14460.90 563
14462.03 556
14463.17 567
14464.30 591
14465.44 578
14466.57 581
14467.71 592
14468.84 575
14469.97 571
14471.11 597
14472.24 591
14473.38 568
14474.51 560
14475.65 573
14476.79 614
14477.92 584
14479.06 591
14480.19 569
14481.33 582
14482.46 597
14483.60 586
14484.73 570
14485.87 583
14487.00 585
14488.14 594
14489.27 593
14490.41 558
14491.55 582
14492.68 567
14493.82 621
14494.95 574
14496.09 591
14497.23 590
14498.36 573
14499.50 590
14500.63 562
14501.77 594
14502.91 582
14504.04 567
14505.18 577
14506.31 590
14507.45 560
14508.59 550
14509.72 595
14510.86 607
14512.00 563
14513.13 578
14514.27 591
14515.41 606
14516.54 580
14517.68 591
14518.82 584
14519.95 620
14521.09 576
14522.23 592
14523.36 610
14524.50 585
14525.64 590
14526.78 602
14527.91 619
14529.05 600
14530.19 602
14531.32 596
14532.46 601
14533.60 594
14534.74 574
14535.87 630
14537.01 604
14538.15 574
14539.29 627
14540.42 601
14541.56 596
14542.70 633
14543.84 616
14544.97 608
14546.11 640
14547.25 645
14548.39 641
14549.53 621
14550.66 606
14551.80 610
14552.94 673
14554.08 656
14555.22 606
14556.36 658
14557.49 669
14558.63 659
14559.77 652
14560.91 674
14562.05 667
14563.19 666
14564.32 677
14565.46 659
14566.60 677
14567.74 700
14568.88 694
14570.02 680
14571.16 691
14572.30 684
14573.43 706
14574.57 723
14575.71 714
14576.85 705
14577.99 722
14579.13 717
14580.27 725
14581.41 731
14582.55 751
14583.69 750
14584.83 738
14585.97 754
14587.10 757
14588.24 750
14589.38 776
14590.52 778
14591.66 774
14592.80 806
14593.94 813
14595.08 819
14596.22 801
14597.36 794
14598.50 824
14599.64 820
14600.78 841
14601.92 853
14603.06 847
14604.20 869
14605.34 869
14606.48 845
14607.62 852
14608.76 854
14609.90 853
14611.04 902
14612.18 888
14613.32 870
14614.47 872
14615.61 919
14616.75 932
14617.89 924
14619.03 924
14620.17 941
14621.31 974
14622.45 986
14623.59 1003
14624.73 995
14625.87 1021
14627.01 1021
14628.16 1007
14629.30 1032
14630.44 992
14631.58 994
14632.72 1015
14633.86 1026
14635.00 1018
14636.14 1014
14637.29 1024
14638.43 1032
14639.57 1007
14640.71 1011
14641.85 1030
14642.99 1008
14644.13 975
14645.28 973
14646.42 984
14647.56 976
14648.70 921
14649.84 899
14650.99 910
14652.13 845
14653.27 855
14654.41 823
14655.55 818
14656.70 842
14657.84 812
14658.98 789
14660.12 764
14661.27 737
14662.41 767
14663.55 766
14664.69 719
14665.84 705
14666.98 721
14668.12 740
14669.26 676
14670.41 700
14671.55 685
14672.69 667
14673.83 666
14674.98 672
14676.12 674
14677.26 650
14678.41 612
14679.55 634
14680.69 660
14681.84 603
14682.98 611
14684.12 621
14685.27 627
14686.41 619
14687.55 614
14688.70 620
14689.84 606
14690.98 610
14692.13 603
14693.27 594
14694.41 592
14695.56 601
14696.70 632
14697.84 604
14698.99 541
14700.13 536
14701.28 587
14702.42 594
14703.56 568
14704.71 552
14705.85 557
14707.00 556
14708.14 573
14709.28 556
14710.43 557
14711.57 549
14712.72 564
14713.86 579
14715.01 554
14716.15 545
14717.30 566
14718.44 576
14719.58 592
14720.73 524
14721.87 535
14723.02 564
14724.16 572
14725.31 569
14726.45 538
14727.60 562
14728.74 543
14729.89 532
14731.03 550
14732.18 545
14733.32 541
14734.47 559
14735.61 557
14736.76 521
14737.90 506
14739.05 559
14740.20 528
14741.34 540
14742.49 530
14743.63 527
14744.78 544
14745.92 529
14747.07 550
14748.21 527
14749.36 554
14750.51 518
14751.65 531
14752.80 539
14753.94 548
14755.09 530
14756.24 549
14757.38 527
14758.53 521
14759.67 517
14760.82 536
14761.97 505
14763.11 504
14764.26 510
14765.41 526
14766.55 500
14767.70 504
14768.85 504
14769.99 516
14771.14 513
14772.29 511
14773.43 499
14774.58 474
14775.73 506
14776.87 471
14778.02 479
14779.17 488
14780.31 498
14781.46 476
14782.61 457
14783.76 484
14784.90 466
14786.05 485
14787.20 484
14788.34 470
14789.49 462
14790.64 492
14791.79 456
14792.93 485
14794.08 444
14795.23 479
14796.38 445
14797.52 440
14798.67 442
14799.82 472
14800.97 444
14802.12 451
14803.26 438
14804.41 462
14805.56 441
14806.71 427
14807.86 430
14809.00 439
14810.15 436
14811.30 409
14812.45 437
14813.60 407
14814.74 401
14815.89 422
14817.04 434
14818.19 391
14819.34 422
14820.49 415
14821.64 405
14822.78 418
14823.93 397
14825.08 418
14826.23 414
14827.38 408
14828.53 400
14829.68 424
14830.83 414
14831.97 387
14833.12 404
14834.27 399
14835.42 382
14836.57 390
14837.72 398
14838.87 391
14840.02 390
14841.17 408
14842.32 394
14843.47 393
14844.62 409
14845.77 387
14846.92 415
14848.07 377
14849.22 372
14850.36 395
14851.51 380
14852.66 377
14853.81 382
14854.96 391
14856.11 398
14857.26 362
14858.41 381
14859.56 375
14860.71 375
14861.86 379
14863.01 400
14864.16 381
14865.32 362
14866.47 357
14867.62 356
14868.77 379
14869.92 357
14871.07 351
14872.22 366
14873.37 359
14874.52 369
14875.67 379
14876.82 342
14877.97 370
14879.12 367
14880.27 375
14881.42 353
14882.57 369
14883.73 364
14884.88 375
14886.03 354
14887.18 351
14888.33 380
14889.48 378
14890.63 345
14891.78 359
14892.94 375
14894.09 378
14895.24 354
14896.39 354
14897.54 361
14898.69 353
14899.84 375
14901.00 355
14902.15 374
14903.30 373
14904.45 352
14905.60 362
14906.76 371
14907.91 359
14909.06 358
14910.21 390
14911.36 350
14912.52 353
14913.67 388
14914.82 384
14915.97 360
14917.12 356
14918.28 370
14919.43 369
14920.58 381
14921.73 355
14922.89 365
14924.04 376
14925.19 388
14926.34 371
14927.50 386
14928.65 372
14929.80 382
14930.96 376
14932.11 360
14933.26 373
14934.41 370
14935.57 389
14936.72 382
14937.87 371
14939.03 358
14940.18 373
14941.33 371
14942.49 401
14943.64 368
14944.79 369
14945.95 381
14947.10 396
14948.25 383
14949.41 383
14950.56 375
14951.71 387
14952.87 386
14954.02 377
14955.18 389
14956.33 384
14957.48 387
14958.64 384
14959.79 392
14960.95 392
14962.10 413
14963.25 416
14964.41 394
14965.56 385
14966.72 386
14967.87 416
14969.02 402
14970.18 395
14971.33 385
14972.49 413
14973.64 409
14974.80 400
14975.95 390
14977.11 391
14978.26 399
14979.41 415
14980.57 410
14981.72 390
14982.88 394
14984.03 424
14985.19 404
14986.34 406
14987.50 376
14988.65 390
14989.81 370
14990.96 366
14992.12 399
14993.27 373
14994.43 372
14995.59 356
14996.74 371
14997.90 356
14999.05 347
15000.21 366
15001.36 357
15002.52 347
15003.67 349
15004.83 349
15005.99 352
15007.14 360
15008.30 363
15009.45 350
15010.61 328
15011.76 334
15012.92 364
15014.08 361
15015.23 339
15016.39 351
15017.55 353
15018.70 367
15019.86 345
15021.01 335
15022.17 333
15023.33 364
15024.48 354
15025.64 338
15026.80 352
15027.95 328
15029.11 347
15030.27 329
15031.42 333
15032.58 328
15033.74 333
15034.89 372
15036.05 347
15037.21 323
15038.36 346
15039.52 353
15040.68 366
15041.84 359
15042.99 349
15044.15 349
15045.31 337
15046.46 369
15047.62 352
15048.78 338
15049.94 320
15051.09 330
15052.25 327
15053.41 351
15054.57 337
15055.72 335
15056.88 351
15058.04 342
15059.20 335
15060.36 346
15061.51 337
15062.67 326
15063.83 340
15064.99 353
15066.15 356
15067.30 350
15068.46 359
15069.62 341
15070.78 350
15071.94 337
15073.09 348
15074.25 336
15075.41 349
15076.57 347
15077.73 368
15078.89 360
15080.05 353
15081.20 335
15082.36 360
15083.52 354
15084.68 355
15085.84 362
15087.00 340
15088.16 374
15089.32 337
15090.47 334
15091.63 354
15092.79 346
15093.95 357
15095.11 364
15096.27 350
15097.43 356
15098.59 347
15099.75 341
15100.91 360
15102.07 377
15103.23 382
15104.39 361
15105.55 355
15106.71 337
15107.86 379
15109.02 357
15110.18 369
15111.34 338
15112.50 334
15113.66 369
15114.82 369
15115.98 371
15117.14 372
15118.30 354
15119.46 382
15120.62 390
15121.78 362
15122.94 366
15124.10 363
15125.26 379
15126.43 380
15127.59 353
15128.75 369
15129.91 384
15131.07 381
15132.23 374
15133.39 372
15134.55 410
15135.71 387
15136.87 367
15138.03 377
15139.19 392
15140.35 394
15141.51 371
15142.68 396
15143.84 405
15145.00 402
15146.16 365
15147.32 395
15148.48 403
15149.64 403
15150.80 389
15151.96 403
15153.13 404
15154.29 394
15155.45 404
15156.61 402
15157.77 423
15158.93 428
15160.10 423
15161.26 431
15162.42 411
15163.58 426
15164.74 433
15165.90 427
15167.07 418
15168.23 408
15169.39 429
15170.55 454
15171.71 446
15172.88 431
15174.04 433
15175.20 434
15176.36 445
15177.53 454
15178.69 442
15179.85 435
15181.01 462
15182.18 461
15183.34 435
15184.50 437
15185.66 448
15186.83 478
15187.99 457
15189.15 454
15190.31 466
15191.48 475
15192.64 471
15193.80 463
15194.97 485
15196.13 463
15197.29 474
15198.46 469
15199.62 473
15200.78 459
15201.94 486
15203.11 492
15204.27 520
15205.44 503
15206.60 490
15207.76 476
15208.93 504
15210.09 499
15211.25 484
15212.42 501
15213.58 523
15214.74 523
15215.91 504
15217.07 510
15218.24 519
15219.40 533
15220.56 533
15221.73 513
15222.89 497
15224.06 546
15225.22 523
15226.38 541
15227.55 511
15228.71 506
15229.88 566
15231.04 540
15232.21 538
15233.37 530
15234.53 552
15235.70 541
15236.86 548
15238.03 558
15239.19 530
15240.36 546
15241.52 565
15242.69 571
15243.85 545
15245.02 562
15246.18 545
15247.35 537
15248.51 543
15249.68 516
15250.84 559
15252.01 558
15253.17 527
15254.34 527
15255.50 518
15256.67 557
15257.83 536
15259.00 531
15260.17 508
15261.33 490
15262.50 502
15263.66 468
15264.83 508
15265.99 520
15267.16 516
15268.32 478
15269.49 484
15270.66 472
15271.82 452
15272.99 485
15274.15 497
15275.32 477
15276.49 475
15277.65 482
15278.82 482
15279.99 469
15281.15 486
15282.32 502
15283.48 456
15284.65 459
15285.82 473
15286.98 477
15288.15 463
15289.32 450
15290.48 452
15291.65 471
15292.82 474
15293.98 474
15295.15 499
15296.32 483
15297.48 477
15298.65 491
15299.82 485
15300.99 465
15302.15 482
15303.32 490
15304.49 490
15305.65 455
15306.82 459
15307.99 490
15309.16 492
15310.32 481
15311.49 468
15312.66 481
15313.83 504
15314.99 462
15316.16 467
15317.33 468
15318.50 498
15319.66 486
15320.83 491
15322.00 493
15323.17 491
15324.34 499
15325.50 508
15326.67 504
15327.84 473
15329.01 495
15330.18 510
15331.34 506
15332.51 499
15333.68 485
15334.85 504
15336.02 531
15337.19 509
15338.36 525
15339.52 536
15340.69 514
15341.86 501
15343.03 508
15344.20 542
15345.37 523
15346.54 534
15347.70 551
15348.87 526
15350.04 516
15351.21 523
15352.38 563
15353.55 548
15354.72 535
15355.89 543
15357.06 553
15358.23 538
15359.40 565
15360.56 546
15361.73 537
15362.90 554
15364.07 553
15365.24 562
15366.41 567
15367.58 582
15368.75 561
15369.92 584
15371.09 566
15372.26 554
15373.43 556
15374.60 556
15375.77 562
15376.94 563
15378.11 547
15379.28 539
15380.45 546
15381.62 566
15382.79 559
15383.96 546
15385.13 540
15386.30 551
15387.47 563
15388.64 532
15389.81 524
15390.98 536
15392.15 539
15393.32 521
15394.49 521
15395.67 519
15396.84 501
15398.01 515
15399.18 514
15400.35 503
15401.52 489
15402.69 489
15403.86 512
15405.03 480
15406.20 481
15407.37 485
15408.55 495
15409.72 512
15410.89 464
15412.06 464
15413.23 456
15414.40 447
15415.57 446
15416.75 448
15417.92 453
15419.09 457
15420.26 457
15421.43 459
15422.60 445
15423.78 418
15424.95 447
15426.12 437
15427.29 431
15428.46 405
15429.63 425
15430.81 442
15431.98 433
15433.15 424
15434.32 438
15435.49 438
15436.67 413
15437.84 421
15439.01 435
15440.18 421
15441.36 422
15442.53 435
15443.70 433
15444.87 399
15446.05 397
15447.22 423
15448.39 441
15449.56 402
15450.74 397
15451.91 406
15453.08 420
15454.26 410
15455.43 397
15456.60 423
15457.77 405
15458.95 401
15460.12 430
15461.29 428
15462.47 407
15463.64 382
15464.81 425
15465.99 416
15467.16 396
15468.33 394
15469.51 418
15470.68 402
15471.85 413
15473.03 412
15474.20 427
15475.38 411
15476.55 409
15477.72 429
15478.90 403
15480.07 394
15481.24 407
15482.42 430
15483.59 416
15484.77 411
15485.94 413
15487.12 433
15488.29 404
15489.46 408
15490.64 379
15491.81 432
15492.99 413
15494.16 405
15495.34 417
15496.51 413
15497.68 417
15498.86 404
15500.03 411
15501.21 405
15502.38 413
15503.56 409
15504.73 412
15505.91 396
15507.08 404
15508.26 409
15509.43 426
15510.61 420
15511.78 386
15512.96 422
15514.13 421
15515.31 399
15516.48 391
15517.66 409
15518.83 419
15520.01 405
15521.18 420
15522.36 420
15523.54 418
15524.71 420
15525.89 424
15527.06 475
15528.24 414
15529.41 403
15530.59 437
15531.77 433
15532.94 445
15534.12 402
15535.29 449
15536.47 433
15537.65 427
15538.82 403
15540.00 441
15541.17 426
15542.35 431
15543.53 450
15544.70 428
15545.88 407
15547.06 428
15548.23 451
15549.41 419
15550.59 447
15551.76 446
15552.94 456
15554.12 408
15555.29 422
15556.47 466
15557.65 442
15558.82 446
15560.00 456
15561.18 459
15562.35 482
15563.53 452
15564.71 443
15565.88 471
15567.06 478
15568.24 439
15569.42 471
15570.59 460
15571.77 471
15572.95 460
15574.13 474
15575.30 481
15576.48 454
15577.66 451
15578.84 495
15580.01 512
15581.19 491
15582.37 462
15583.55 474
15584.73 512
15585.90 502
15587.08 488
15588.26 496
15589.44 495
15590.61 499
15591.79 500
15592.97 530
15594.15 510
15595.33 519
15596.51 512
15597.68 520
15598.86 503
15600.04 509
15601.22 527
15602.40 563
15603.58 540
15604.76 523
15605.93 537
15607.11 540
15608.29 557
15609.47 554
15610.65 547
15611.83 535
15613.01 563
15614.19 571
15615.36 567
15616.54 542
15617.72 571
15618.90 600
15620.08 576
15621.26 552
15622.44 580
15623.62 595
15624.80 573
15625.98 584
15627.16 565
15628.34 600
15629.52 606
15630.70 624
15631.88 601
15633.06 573
15634.24 578
15635.41 588
15636.59 608
15637.77 585
15638.95 575
15640.13 609
15641.31 612
15642.49 605
15643.67 582
15644.85 593
15646.03 608
15647.21 604
15648.40 634
15649.58 619
15650.76 620
15651.94 608
15653.12 602
15654.30 602
15655.48 586
15656.66 585
15657.84 627
15659.02 637
15660.20 575
15661.38 588
15662.56 608
15663.74 620
15664.92 599
15666.10 571
15667.29 572
15668.47 609
15669.65 598
15670.83 564
15672.01 585
15673.19 590
15674.37 574
15675.55 607
15676.73 583
15677.92 562
15679.10 580
15680.28 616
15681.46 597
15682.64 558
15683.82 571
15685.01 591
15686.19 585
15687.37 590
15688.55 571
15689.73 560
15690.91 571
15692.10 575
15693.28 562
15694.46 577
15695.64 532
15696.82 587
15698.01 589
15699.19 560
15700.37 546
15701.55 588
15702.74 592
15703.92 587
15705.10 598
15706.28 583
15707.46 580
15708.65 578
15709.83 611
15711.01 596
15712.20 580
15713.38 586
15714.56 604
15715.74 602
15716.93 591
15718.11 558
15719.29 588
15720.48 615
15721.66 595
15722.84 602
15724.02 614
15725.21 588
15726.39 613
15727.57 616
15728.76 617
15729.94 621
15731.12 626
15732.31 616
15733.49 604
15734.67 609
15735.86 628
15737.04 630
15738.23 641
15739.41 633
15740.59 648
15741.78 660
15742.96 663
15744.14 664
15745.33 665
15746.51 662
15747.70 653
15748.88 679
15750.06 673
15751.25 634
15752.43 653
15753.62 662
15754.80 690
15755.99 697
15757.17 688
15758.35 696
15759.54 695
15760.72 658
15761.91 675
15763.09 681
15764.28 670
15765.46 679
15766.65 693
15767.83 710
15769.02 663
15770.20 675
15771.39 662
15772.57 675
15773.76 671
15774.94 667
15776.13 674
15777.31 673
15778.50 666
15779.68 658
15780.87 641
15782.05 638
15783.24 622
15784.42 640
15785.61 638
15786.79 622
15787.98 608
15789.16 613
15790.35 648
15791.54 649
15792.72 602
15793.91 602
15795.09 601
15796.28 607
15797.46 616
15798.65 608
15799.84 626
15801.02 595
15802.21 601
15803.39 603
15804.58 574
15805.77 559
15806.95 593
15808.14 588
15809.33 563
15810.51 557
15811.70 585
15812.88 607
15814.07 558
15815.26 552
15816.44 544
15817.63 565
15818.82 544
15820.00 581
15821.19 558
15822.38 542
15823.57 577
15824.75 564
15825.94 570
15827.13 563
15828.31 561
15829.50 545
15830.69 558
15831.87 526
15833.06 550
15834.25 517
15835.44 544
15836.62 546
15837.81 547
15839.00 557
15840.19 525
15841.37 532
15842.56 551
15843.75 560
15844.94 546
15846.12 526
15847.31 529
15848.50 546
15849.69 529
15850.88 539
15852.06 535
15853.25 531
15854.44 546
15855.63 546
15856.82 543
15858.00 541
15859.19 561
15860.38 562
15861.57 562
15862.76 520
15863.94 544
15865.13 554
15866.32 565
15867.51 550
15868.70 557
15869.89 549
15871.08 564
15872.26 584
15873.45 571
15874.64 577
15875.83 547
15877.02 567
15878.21 560
15879.40 572
15880.59 553
15881.78 544
15882.96 563
15884.15 566
15885.34 529
15886.53 582
15887.72 557
15888.91 581
15890.10 601
15891.29 592
15892.48 573
15893.67 575
15894.86 588
15896.05 601
15897.24 578
15898.43 570
15899.62 584
15900.81 595
15902.00 591
15903.19 568
15904.38 578
15905.57 572
15906.76 568
15907.95 593
15909.14 579
15910.33 592
15911.52 591
15912.71 583
15913.90 592
15915.09 605
15916.28 581
15917.47 627
15918.66 614
15919.85 597
15921.04 580
15922.23 588
15923.42 591
15924.61 577
15925.80 584
15926.99 587
15928.18 584
15929.37 578
15930.56 581
15931.76 564
15932.95 578
15934.14 566
15935.33 570
15936.52 551
15937.71 538
15938.90 547
15940.09 554
15941.28 565
15942.48 542
15943.67 520
15944.86 495
15946.05 535
15947.24 498
15948.43 484
15949.62 477
15950.82 492
15952.01 507
15953.20 518
15954.39 471
15955.58 466
15956.78 475
15957.97 481
15959.16 469
15960.35 434
15961.54 431
15962.74 439
15963.93 437
15965.12 434
15966.31 435
15967.50 421
15968.70 443
15969.89 422
15971.08 438
15972.27 401
15973.47 402
15974.66 394
15975.85 420
15977.04 407
15978.24 402
15979.43 434
15980.62 425
15981.81 405
15983.01 380
15984.20 414
15985.39 413
15986.59 398
15987.78 373
15988.97 402
15990.17 393
15991.36 403
15992.55 379
15993.74 401
15994.94 384
15996.13 378
15997.32 388
15998.52 369
15999.71 357
16000.91 373
16002.10 364
16003.29 382
16004.49 358
16005.68 342
16006.87 363
16008.07 370
16009.26 368
16010.45 368
16011.65 381
16012.84 380
16014.04 360
16015.23 373
16016.42 366
16017.62 356
16018.81 366
16020.01 368
16021.20 344
16022.40 361
16023.59 356
16024.78 379
16025.98 336
16027.17 343
16028.37 346
16029.56 351
16030.76 350
16031.95 337
16033.15 357
16034.34 330
16035.54 344
16036.73 363
16037.93 359
16039.12 336
16040.32 330
16041.51 350
16042.71 335
16043.90 329
16045.10 336
16046.29 351
16047.49 349
16048.68 351
16049.88 322
16051.07 343
16052.27 347
16053.46 331
16054.66 309
16055.85 343
16057.05 325
16058.25 341
16059.44 340
16060.64 332
16061.83 335
16063.03 328
16064.22 320
16065.42 336
16066.62 323
16067.81 312
16069.01 316
16070.20 303
16071.40 312
16072.60 323
16073.79 316
16074.99 323
16076.19 363
16077.38 319
16078.58 310
16079.78 306
16080.97 307
16082.17 317
16083.36 309
16084.56 316
16085.76 312
16086.95 326
16088.15 322
16089.35 305
16090.55 293
16091.74 310
16092.94 335
16094.14 339
16095.33 317
16096.53 304
16097.73 276
16098.92 300
16100.12 304
16101.32 308
16102.52 301
16103.71 287
16104.91 307
16106.11 305
16107.31 319
16108.50 284
16109.70 315
16110.90 292
16112.10 306
16113.29 297
16114.49 297
16115.69 297
16116.89 306
16118.08 304
16119.28 292
16120.48 300
16121.68 294
16122.88 308
16124.07 291
16125.27 267
16126.47 264
16127.67 309
16128.87 285
16130.07 301
16131.26 291
16132.46 306
16133.66 288
16134.86 300
16136.06 252
16137.26 267
16138.46 273
16139.65 265
16140.85 295
16142.05 283
16143.25 279
16144.45 268
16145.65 292
16146.85 269
16148.05 291
16149.25 283
16150.44 285
16151.64 275
16152.84 266
16154.04 293
16155.24 280
16156.44 283
16157.64 274
16158.84 285
16160.04 254
16161.24 270
16162.44 277
16163.64 293
16164.84 271
16166.04 272
16167.24 266
16168.44 280
16169.64 253
16170.84 283
16172.04 294
16173.24 285
16174.44 249
16175.64 281
16176.84 280
16178.04 273
16179.24 268
16180.44 290
16181.64 263
16182.84 256
16184.04 280
16185.24 262
16186.44 280
16187.64 270
16188.84 283
16190.04 265
16191.24 272
16192.44 280
16193.64 276
16194.84 292
16196.04 292
16197.24 282
16198.44 284
16199.64 285
16200.85 291
16202.05 304
16203.25 287
16204.45 304
16205.65 283
16206.85 276
16208.05 288
16209.25 264
16210.45 298
16211.66 291
16212.86 281
16214.06 281
16215.26 290
16216.46 293
16217.66 292
16218.87 283
16220.07 289
16221.27 284
16222.47 311
16223.67 279
16224.87 300
16226.08 264
16227.28 281
16228.48 302
16229.68 304
16230.88 295
16232.09 277
16233.29 289
16234.49 291
16235.69 280
16236.90 281
16238.10 270
16239.30 298
16240.50 327
16241.70 297
16242.91 323
16244.11 264
16245.31 278
16246.51 312
16247.72 295
16248.92 267
16250.12 309
16251.33 291
16252.53 295
16253.73 305
16254.93 280
16256.14 278
16257.34 297
16258.54 331
16259.75 311
16260.95 293
16262.15 287
16263.36 299
16264.56 273
16265.76 308
16266.97 283
16268.17 305
16269.37 316
16270.58 294
16271.78 311
16272.98 294
16274.19 293
16275.39 297
16276.60 335
16277.80 297
16279.00 306
16280.21 296
16281.41 313
16282.62 298
16283.82 292
16285.02 292
16286.23 311
16287.43 281
16288.64 320
16289.84 295
16291.04 286
16292.25 317
16293.45 298
16294.66 316
16295.86 296
16297.07 311
16298.27 297
16299.48 323
16300.68 280
16301.88 285
16303.09 281
16304.29 310
16305.50 297
16306.70 306
16307.91 280
16309.11 290
16310.32 300
16311.52 299
16312.73 286
16313.93 297
16315.14 308
16316.34 289
16317.55 288
16318.76 280
16319.96 309
16321.17 291
16322.37 298
16323.58 274
16324.78 299
16325.99 290
16327.19 287
16328.40 284
16329.61 280
16330.81 284
16332.02 277
16333.22 280
16334.43 288
16335.63 286
16336.84 278
16338.05 297
16339.25 267
16340.46 299
16341.66 275
16342.87 309
16344.08 276
16345.28 278
16346.49 270
16347.70 266
16348.90 284
16350.11 278
16351.32 298
16352.52 271
16353.73 269
16354.94 254
16356.14 293
16357.35 283
16358.56 282
16359.76 282
16360.97 272
16362.18 270
16363.38 275
16364.59 277
16365.80 256
16367.00 283
16368.21 298
16369.42 282
16370.63 260
16371.83 267
16373.04 268
16374.25 293
16375.46 250
16376.66 288
16377.87 293
16379.08 272
16380.29 257
16381.49 285
16382.70 284
16383.91 281
16385.12 287
16386.32 279
16387.53 293
16388.74 258
16389.95 291
16391.16 259
16392.36 291
16393.57 277
16394.78 284
16395.99 256
16397.20 291
16398.41 275
16399.61 269
16400.82 280
16402.03 279
16403.24 268
16404.45 285
16405.66 285
16406.86 265
16408.07 296
16409.28 275
16410.49 277
16411.70 259
16412.91 294
16414.12 275
16415.33 296
16416.53 277
16417.74 282
16418.95 272
16420.16 279
16421.37 268
16422.58 289
16423.79 292
16425.00 271
16426.21 308
16427.42 261
16428.63 267
16429.84 254
16431.05 292
16432.25 289
16433.46 277
16434.67 266
16435.88 286
16437.09 284
16438.30 284
16439.51 295
16440.72 293
16441.93 295
16443.14 281
16444.35 277
16445.56 278
16446.77 285
16447.98 281
16449.19 264
16450.40 264
16451.61 282
16452.82 293
16454.03 298
16455.24 286
16456.45 274
16457.66 258
16458.88 321
16460.09 293
16461.30 277
16462.51 281
16463.72 280
16464.93 315
16466.14 283
16467.35 308
16468.56 289
16469.77 294
16470.98 289
16472.19 295
16473.40 274
16474.62 299
16475.83 285
16477.04 304
16478.25 287
16479.46 279
16480.67 300
16481.88 281
16483.09 304
16484.31 277
16485.52 301
16486.73 274
16487.94 308
16489.15 306
16490.36 320
16491.58 281
16492.79 319
16494.00 307
16495.21 314
16496.42 298
16497.63 309
16498.85 317
16500.06 304
16501.27 314
16502.48 303
16503.69 345
16504.91 336
16506.12 327
16507.33 316
16508.54 324
16509.76 300
16510.97 336
16512.18 307
16513.39 311
16514.61 322
16515.82 319
16517.03 333
16518.24 330
16519.46 331
16520.67 351
16521.88 354
16523.10 348
16524.31 353
16525.52 355
16526.73 390
16527.95 348
16529.16 360
16530.37 339
16531.59 371
16532.80 366
16534.01 364
16535.23 351
16536.44 341
16537.65 366
16538.87 379
16540.08 409
16541.29 377
16542.51 382
16543.72 397
16544.93 412
16546.15 382
16547.36 385
16548.58 396
16549.79 416
16551.00 439
16552.22 398
16553.43 400
16554.65 385
16555.86 409
16557.07 432
16558.29 418
16559.50 389
16560.72 421
16561.93 424
16563.14 408
16564.36 404
16565.57 417
16566.79 430
16568.00 426
16569.22 434
16570.43 412
16571.65 439
16572.86 421
16574.08 437
16575.29 433
16576.51 431
16577.72 431
16578.93 438
16580.15 431
16581.36 427
16582.58 386
16583.79 414
16585.01 425
16586.23 454
16587.44 393
16588.66 398
16589.87 445
16591.09 423
16592.30 404
16593.52 387
16594.73 399
16595.95 394
16597.16 408
16598.38 394
16599.60 397
16600.81 368
16602.03 386
16603.24 390
16604.46 374
16605.67 366
16606.89 391
16608.11 350
16609.32 371
16610.54 360
16611.75 349
16612.97 348
16614.19 357
16615.40 331
16616.62 331
16617.84 327
16619.05 335
16620.27 336
16621.48 337
16622.70 331
16623.92 311
16625.13 315
16626.35 337
16627.57 315
16628.78 289
16630.00 308
16631.22 305
16632.44 313
16633.65 304
16634.87 304
16636.09 302
16637.30 307
16638.52 320
16639.74 303
16640.95 267
16642.17 304
16643.39 313
16644.61 294
16645.82 283
16647.04 277
16648.26 299
16649.48 299
16650.69 300
16651.91 278
16653.13 294
16654.35 293
16655.56 292
16656.78 313
16658.00 266
16659.22 291
16660.44 279
16661.65 311
16662.87 281
16664.09 275
16665.31 281
16666.53 319
16667.74 279
16668.96 288
16670.18 279
16671.40 281
16672.62 285
16673.84 276
16675.05 269
16676.27 284
16677.49 287
16678.71 297
16679.93 300
16681.15 277
16682.37 275
16683.58 269
16684.80 300
16686.02 267
16687.24 247
16688.46 289
16689.68 294
16690.90 284
16692.12 270
16693.34 265
16694.55 264
16695.77 280
16696.99 254
16698.21 276
16699.43 272
16700.65 263
16701.87 278
16703.09 272
16704.31 249
16705.53 276
16706.75 275
16707.97 273
16709.19 273
16710.41 263
16711.63 276
16712.85 275
16714.07 284
16715.29 278
16716.51 262
16717.73 269
16718.95 261
16720.17 287
16721.39 289
16722.61 253
16723.83 246
16725.05 263
16726.27 257
16727.49 257
16728.71 237
16729.93 268
16731.15 262
16732.37 272
16733.59 271
16734.81 256
16736.03 236
16737.25 264
16738.47 252
16739.69 261
16740.92 248
16742.14 256
16743.36 280
16744.58 274
16745.80 263
16747.02 239
16748.24 273
16749.46 285
16750.68 255
16751.90 248
16753.13 252
16754.35 271
16755.57 257
16756.79 240
16758.01 261
16759.23 239
16760.45 247
16761.68 265
16762.90 223
16764.12 216
16765.34 229
16766.56 251
16767.79 255
16769.01 260
16770.23 251
16771.45 276
16772.67 238
16773.89 239
16775.12 223
16776.34 254
16777.56 246
16778.78 273
16780.01 240
16781.23 221
16782.45 254
16783.67 230
16784.90 253
16786.12 237
16787.34 254
16788.56 241
16789.79 259
16791.01 245
16792.23 237
16793.45 241
16794.68 270
16795.90 252
16797.12 248
16798.35 243
16799.57 238
16800.79 260
16802.01 260
16803.24 240
16804.46 238
16805.68 254
16806.91 251
16808.13 253
16809.35 254
16810.58 253
16811.80 244
16813.02 280
16814.25 244
16815.47 249
16816.69 259
16817.92 263
16819.14 262
16820.37 272
16821.59 259
16822.81 271
16824.04 278
16825.26 267
16826.49 263
16827.71 260
16828.93 268
16830.16 260
16831.38 281
16832.61 261
16833.83 240
16835.05 272
16836.28 265
16837.50 271
16838.73 275
16839.95 276
16841.18 275
16842.40 271
16843.63 290
16844.85 263
16846.07 263
16847.30 278
16848.52 315
16849.75 296
16850.97 265
16852.20 277
16853.42 267
16854.65 281
16855.87 301
16857.10 293
16858.32 315
16859.55 307
16860.77 308
16862.00 292
16863.22 312
16864.45 313
16865.68 325
16866.90 315
16868.13 316
16869.35 292
16870.58 295
16871.80 310
16873.03 301
16874.25 327
16875.48 332
16876.71 342
16877.93 330
16879.16 319
16880.38 317
16881.61 302
16882.84 329
16884.06 333
16885.29 311
16886.51 328
16887.74 322
16888.97 314
16890.19 314
16891.42 326
16892.65 333
16893.87 327
16895.10 314
16896.32 304
16897.55 327
16898.78 326
16900.00 333
16901.23 309
16902.46 305
16903.68 308
16904.91 319
16906.14 306
16907.37 314
16908.59 313
16909.82 313
16911.05 307
16912.27 290
16913.50 302
16914.73 309
16915.95 312
16917.18 277
16918.41 291
16919.64 304
16920.86 280
16922.09 310
16923.32 316
16924.55 317
16925.77 286
16927.00 310
16928.23 291
16929.46 281
16930.69 312
16931.91 297
16933.14 297
16934.37 284
16935.60 299
16936.82 294
16938.05 293
16939.28 291
16940.51 282
16941.74 297
16942.97 289
16944.19 298
16945.42 276
16946.65 292
16947.88 291
16949.11 286
16950.34 306
16951.56 315
16952.79 314
16954.02 267
16955.25 289
16956.48 287
16957.71 273
16958.94 288
16960.16 311
16961.39 287
16962.62 286
16963.85 289
16965.08 296
16966.31 306
16967.54 274
16968.77 287
16970.00 277
16971.23 282
16972.46 285
16973.68 293
16974.91 263
16976.14 276
16977.37 270
16978.60 275
16979.83 292
16981.06 280
16982.29 286
16983.52 274
16984.75 269
16985.98 252
16987.21 280
16988.44 278
16989.67 262
16990.90 278
16992.13 254
16993.36 269
16994.59 271
16995.82 264
16997.05 272
16998.28 277
16999.51 279
17000.74 252
17001.97 246
17003.20 243
17004.43 234
17005.66 272
17006.89 272
17008.12 238
17009.35 250
17010.58 262
17011.82 265
17013.05 227
17014.28 255
17015.51 264
17016.74 246
17017.97 270
17019.20 250
17020.43 260
17021.66 233
17022.89 218
17024.12 241
17025.36 242
17026.59 239
17027.82 242
17029.05 254
17030.28 267
17031.51 235
17032.74 242
17033.98 258
17035.21 231
17036.44 248
17037.67 242
17038.90 240
17040.13 251
17041.37 229
17042.60 242
17043.83 239
17045.06 233
17046.29 236
17047.53 261
17048.76 235
17049.99 232
17051.22 239
17052.45 221
17053.69 233
17054.92 222
17056.15 236
17057.38 243
17058.62 214
17059.85 222
17061.08 224
17062.31 225
17063.55 218
17064.78 243
17066.01 234
17067.24 214
17068.48 232
17069.71 229
17070.94 232
17072.17 230
17073.41 219
17074.64 243
17075.87 226
17077.11 230
17078.34 238
17079.57 227
17080.81 227
17082.04 239
17083.27 246
17084.51 235
17085.74 216
17086.97 214
17088.21 267
17089.44 226
17090.67 225
17091.91 235
17093.14 231
17094.37 223
17095.61 232
17096.84 216
17098.08 212
17099.31 219
17100.54 224
17101.78 215
17103.01 237
17104.25 215
17105.48 212
17106.71 233
17107.95 233
17109.18 219
17110.42 207
17111.65 234
17112.88 239
17114.12 220
17115.35 213
17116.59 200
17117.82 223
17119.06 229
17120.29 227
17121.53 218
17122.76 215
17124.00 226
17125.23 230
17126.47 192
17127.70 232
17128.94 238
17130.17 224
17131.41 220
17132.64 223
17133.88 215
17135.11 220
17136.35 220
17137.58 207
17138.82 211
17140.05 202
17141.29 221
17142.52 226
17143.76 209
17144.99 203
17146.23 191
17147.46 209
17148.70 217
17149.94 212
17151.17 184
17152.41 218
17153.64 217
17154.88 221
17156.12 206
17157.35 204
17158.59 216
17159.82 212
17161.06 204
17162.30 194
17163.53 203
17164.77 209
17166.00 240
17167.24 212
17168.48 182
17169.71 203
17170.95 223
17172.19 221
17173.42 192
17174.66 210
17175.90 198
17177.13 200
17178.37 200
17179.61 198
17180.84 203
17182.08 214
17183.32 203
17184.55 211
17185.79 190
17187.03 201
17188.26 186
17189.50 217
17190.74 197
17191.98 193
17193.21 197
17194.45 228
17195.69 211
17196.93 171
17198.16 194
17199.40 210
17200.64 200
17201.88 193
17203.11 205
17204.35 198
17205.59 197
17206.83 213
17208.06 208
17209.30 215
17210.54 192
17211.78 209
17213.02 209
17214.25 200
17215.49 188
17216.73 203
17217.97 197
17219.21 192
17220.44 191
17221.68 193
17222.92 189
17224.16 198
17225.40 192
17226.64 193
17227.87 201
17229.11 199
17230.35 205
17231.59 177
17232.83 176
17234.07 184
17235.31 197
17236.55 211
17237.78 180
17239.02 192
17240.26 198
17241.50 196
17242.74 191
17243.98 173
17245.22 205
17246.46 189
17247.70 184
17248.94 191
17250.18 195
17251.41 212
17252.65 189
17253.89 191
17255.13 194
17256.37 166
17257.61 188
17258.85 199
17260.09 200
17261.33 177
17262.57 187
17263.81 218
17265.05 202
17266.29 192
17267.53 198
17268.77 195
17270.01 192
17271.25 191
17272.49 183
17273.73 207
17274.97 192
17276.21 174
17277.45 209
17278.69 181
17279.93 190
17281.17 184
17282.41 185
17283.65 191
17284.89 179
17286.13 175
17287.38 176
17288.62 191
17289.86 198
17291.10 190
17292.34 191
17293.58 178
17294.82 185
17296.06 213
17297.30 197
17298.54 189
17299.78 200
17301.03 186
17302.27 196
17303.51 185
17304.75 199
17305.99 208
17307.23 208
17308.47 197
17309.71 179
17310.96 207
17312.20 197
17313.44 181
17314.68 183
17315.92 185
17317.16 193
17318.41 186
17319.65 197
17320.89 172
17322.13 186
17323.37 194
17324.62 188
17325.86 199
17327.10 183
17328.34 203
17329.58 202
17330.83 199
17332.07 189
17333.31 207
17334.55 178
17335.80 215
17337.04 186
17338.28 194
17339.52 183
17340.77 190
17342.01 202
17343.25 202
17344.49 189
17345.74 198
17346.98 196
17348.22 200
17349.46 176
17350.71 192
17351.95 192
17353.19 216
17354.44 185
17355.68 201
17356.92 181
17358.17 174
17359.41 189
17360.65 204
17361.90 194
17363.14 200
17364.38 187
17365.63 197
17366.87 202
17368.11 207
17369.36 188
17370.60 207
17371.84 222
17373.09 189
17374.33 193
17375.58 183
17376.82 204
17378.06 181
17379.31 191
17380.55 195
17381.80 216
17383.04 206
17384.28 192
17385.53 198
17386.77 203
17388.02 215
17389.26 208
17390.50 214
17391.75 208
17392.99 201
17394.24 211
17395.48 207
17396.73 194
17397.97 212
17399.22 203
17400.46 206
17401.71 203
17402.95 211
17404.20 195
17405.44 184
17406.69 195
17407.93 210
17409.18 206
17410.42 215
17411.67 193
17412.91 206
17414.16 205
17415.40 190
17416.65 206
17417.89 217
17419.14 204
17420.38 196
17421.63 214
17422.87 206
17424.12 219
17425.36 217
17426.61 216
17427.86 206
17429.10 223
17430.35 210
17431.59 235
17432.84 208
17434.08 215
17435.33 231
17436.58 220
17437.82 219
17439.07 222
17440.32 225
17441.56 236
17442.81 230
17444.05 201
17445.30 243
17446.55 245
17447.79 247
17449.04 234
17450.29 235
17451.53 240
17452.78 210
17454.03 246
17455.27 221
17456.52 237
17457.77 225
17459.01 233
17460.26 222
17461.51 246
17462.75 248
17464.00 257
17465.25 231
17466.49 238
17467.74 243
17468.99 240
17470.24 237
17471.48 244
17472.73 236
17473.98 246
17475.22 255
17476.47 249
17477.72 265
17478.97 243
17480.21 248
17481.46 286
17482.71 272
17483.96 261
17485.21 256
17486.45 259
17487.70 276
17488.95 257
17490.20 236
17491.44 259
17492.69 282
17493.94 289
17495.19 236
17496.44 272
17497.69 271
17498.93 279
17500.18 279
17501.43 310
17502.68 272
17503.93 278
17505.18 275
17506.42 292
17507.67 282
17508.92 287
17510.17 318
17511.42 305
17512.67 301
17513.92 276
17515.16 313
17516.41 299
17517.66 302
17518.91 308
17520.16 315
17521.41 311
17522.66 294
17523.91 312
17525.16 327
17526.41 337
17527.66 302
17528.90 320
17530.15 319
17531.40 323
17532.65 301
17533.90 342
17535.15 301
17536.40 339
17537.65 337
17538.90 324
17540.15 315
17541.40 332
17542.65 338
17543.90 321
17545.15 338
17546.40 339
17547.65 349
17548.90 342
17550.15 344
17551.40 314
17552.65 341
17553.90 310
17555.15 323
17556.40 348
17557.65 345
17558.90 327
17560.15 354
17561.40 338
17562.65 337
17563.90 346
17565.15 348
17566.40 347
17567.65 344
17568.91 321
17570.16 348
17571.41 362
17572.66 350
17573.91 332
17575.16 352
17576.41 368
17577.66 363
17578.91 338
17580.16 330
17581.42 348
17582.67 354
17583.92 347
17585.17 352
17586.42 327
17587.67 359
17588.92 358
17590.17 364
17591.43 346
17592.68 341
17593.93 371
17595.18 343
17596.43 349
17597.68 337
17598.94 377
17600.19 369
17601.44 370
17602.69 357
17603.94 363
17605.20 367
17606.45 365
17607.70 349
17608.95 360
17610.20 345
17611.46 359
17612.71 356
17613.96 363
17615.21 355
17616.47 339
17617.72 355
17618.97 358
17620.22 353
17621.48 352
17622.73 359
17623.98 351
17625.23 347
17626.49 345
17627.74 358
17628.99 337
17630.25 355
17631.50 361
17632.75 346
17634.00 345
17635.26 329
17636.51 330
17637.76 339
17639.02 365
17640.27 322
17641.52 352
17642.78 317
17644.03 329
17645.28 340
17646.54 344
17647.79 325
17649.04 319
17650.30 329
17651.55 312
17652.81 301
17654.06 311
17655.31 306
17656.57 299
17657.82 287
17659.08 314
17660.33 291
17661.58 306
17662.84 292
17664.09 292
17665.35 298
17666.60 262
17667.85 276
17669.11 273
17670.36 292
17671.62 277
17672.87 290
17674.13 270
17675.38 255
17676.64 263
17677.89 254
17679.14 274
17680.40 263
17681.65 266
17682.91 260
17684.16 277
17685.42 263
17686.67 272
17687.93 269
17689.18 269
17690.44 269
17691.69 275
17692.95 247
17694.20 242
17695.46 262
17696.71 257
17697.97 239
17699.22 252
17700.48 256
17701.74 250
17702.99 245
17704.25 223
17705.50 257
17706.76 239
17708.01 248
17709.27 240
17710.53 247
17711.78 221
17713.04 248
17714.29 253
17715.55 235
17716.80 236
17718.06 241
17719.32 248
17720.57 248
17721.83 255
17723.09 236
17724.34 226
17725.60 247
17726.85 215
17728.11 223
17729.37 231
17730.62 238
17731.88 227
17733.14 238
17734.39 242
17735.65 235
17736.91 244
17738.16 226
17739.42 230
17740.68 237
17741.93 227
17743.19 238
17744.45 211
17745.70 212
17746.96 233
17748.22 231
17749.48 220
17750.73 217
17751.99 222
17753.25 238
17754.51 212
17755.76 214
17757.02 203
17758.28 230
17759.53 227
17760.79 219
17762.05 216
17763.31 195
17764.57 206
17765.82 218
17767.08 214
17768.34 197
17769.60 200
17770.85 208
17772.11 189
17773.37 194
17774.63 211
17775.89 201
17777.14 197
17778.40 187
17779.66 194
17780.92 205
17782.18 204
17783.44 206
17784.69 202
17785.95 209
17787.21 204
17788.47 209
17789.73 203
17790.99 199
17792.25 202
17793.50 192
17794.76 203
17796.02 198
17797.28 198
17798.54 186
17799.80 208
17801.06 178
17802.32 197
17803.58 189
17804.83 178
17806.09 180
17807.35 181
17808.61 196
17809.87 167
17811.13 167
17812.39 169
17813.65 180
17814.91 169
17816.17 177
17817.43 182
17818.69 190
17819.95 177
17821.21 194
17822.47 193
17823.73 183
17824.99 182
17826.25 173
17827.51 183
17828.77 176
17830.03 172
17831.29 193
17832.55 189
17833.81 170
17835.07 166
17836.33 192
17837.59 199
17838.85 178
17840.11 165
17841.37 162
17842.63 178
17843.89 183
17845.15 164
17846.41 162
17847.67 154
17848.93 175
17850.19 184
17851.45 196
17852.71 149
17853.98 179
17855.24 170
17856.50 171
17857.76 162
17859.02 174
17860.28 171
17861.54 167
17862.80 179
17864.06 158
17865.32 156
17866.59 168
17867.85 194
17869.11 157
17870.37 158
17871.63 159
17872.89 172
17874.15 171
17875.42 173
17876.68 165
17877.94 171
17879.20 169
17880.46 165
17881.73 143
17882.99 176
17884.25 162
17885.51 170
17886.77 164
17888.04 163
17889.30 160
17890.56 149
17891.82 186
17893.08 160
17894.35 159
17895.61 177
17896.87 173
17898.13 136
17899.40 163
17900.66 160
17901.92 139
17903.18 165
17904.45 159
17905.71 145
17906.97 154
17908.23 156
17909.50 150
17910.76 148
17912.02 155
17913.29 152
17914.55 151
17915.81 156
17917.07 152
17918.34 163
17919.60 151
17920.86 155
17922.13 145
17923.39 144
17924.65 149
17925.92 158
17927.18 150
17928.44 156
17929.71 186
17930.97 146
17932.24 146
17933.50 128
17934.76 162
17936.03 151
17937.29 159
17938.55 146
17939.82 148
17941.08 152
17942.35 152
17943.61 158
17944.87 158
17946.14 154
17947.40 147
17948.67 161
17949.93 142
17951.19 142
17952.46 138
17953.72 138
17954.99 157
17956.25 172
17957.52 163
17958.78 164
17960.05 132
17961.31 160
17962.58 152
17963.84 156
17965.10 157
17966.37 153
17967.63 140
17968.90 142
17970.16 148
17971.43 134
17972.69 154
17973.96 162
17975.22 154
17976.49 154
17977.76 143
17979.02 166
17980.29 144
17981.55 145
17982.82 126
17984.08 151
17985.35 153
17986.61 150
17987.88 146
17989.14 151
17990.41 160
17991.68 152
17992.94 150
17994.21 162
17995.47 153
17996.74 140
17998.00 140
17999.27 165
18000.54 138
18001.80 149
18003.07 156
18004.34 148
18005.60 157
18006.87 151
18008.13 158
18009.40 147
18010.67 161
18011.93 141
18013.20 166
18014.47 150
18015.73 141
18017.00 146
18018.27 154
18019.53 135
18020.80 128
18022.07 144
18023.33 126
18024.60 150
18025.87 125
18027.13 156
18028.40 153
18029.67 156
18030.93 153
18032.20 141
18033.47 154
18034.74 135
18036.00 151
18037.27 153
18038.54 140
18039.81 153
18041.07 160
18042.34 145
18043.61 142
18044.88 134
18046.14 140
18047.41 142
18048.68 141
18049.95 136
18051.21 148
18052.48 142
18053.75 144
18055.02 148
18056.29 155
18057.55 147
18058.82 145
18060.09 150
18061.36 138
18062.63 127
18063.90 150
18065.16 171
18066.43 134
18067.70 125
18068.97 152
18070.24 158
18071.51 124
18072.77 146
18074.04 140
18075.31 148
18076.58 145
18077.85 139
18079.12 151
18080.39 135
18081.66 154
18082.92 143
18084.19 151
18085.46 129
18086.73 140
18088.00 147
18089.27 180
18090.54 132
18091.81 144
18093.08 155
18094.35 154
18095.62 145
18096.89 136
18098.16 123
18099.42 139
18100.69 141
18101.96 139
18103.23 138
18104.50 129
18105.77 162
18107.04 156
18108.31 151
18109.58 133
18110.85 149
18112.12 157
18113.39 159
18114.66 159
18115.93 160
18117.20 160
18118.47 147
18119.74 138
18121.01 141
18122.28 148
18123.55 135
18124.82 154
18126.09 178
18127.36 146
18128.64 137
18129.91 165
18131.18 157
18132.45 149
18133.72 149
18134.99 172
18136.26 159
18137.53 131
18138.80 161
18140.07 151
18141.34 161
18142.61 150
18143.89 152
18145.16 142
18146.43 161
18147.70 145
18148.97 176
18150.24 158
18151.51 142
18152.78 151
18154.06 161
18155.33 146
18156.60 136
18157.87 159
18159.14 136
18160.41 160
18161.69 134
18162.96 148
18164.23 163
18165.50 145
18166.77 134
18168.04 151
18169.32 153
18170.59 149
18171.86 128
18173.13 154
18174.40 141
18175.68 138
18176.95 144
18178.22 166
18179.49 163
18180.77 141
18182.04 156
18183.31 151
18184.58 139
18185.86 126
18187.13 151
18188.40 150
18189.67 166
18190.95 130
18192.22 139
18193.49 158
18194.76 135
18196.04 132
18197.31 162
18198.58 160
18199.86 132
18201.13 164
18202.40 146
18203.68 137
18204.95 131
18206.22 148
18207.50 141
18208.77 137
18210.04 129
18211.32 154
18212.59 148
18213.86 142
18215.14 154
18216.41 174
18217.68 134
18218.96 138
18220.23 161
18221.51 138
18222.78 132
18224.05 129
18225.33 160
18226.60 142
18227.87 141
18229.15 161
18230.42 165
18231.70 157
18232.97 154
18234.25 156
18235.52 158
18236.79 157
18238.07 131
18239.34 170
18240.62 167
18241.89 164
18243.17 145
18244.44 166
18245.72 145
18246.99 140
18248.26 154
18249.54 167
18250.81 157
18252.09 139
18253.36 137
18254.64 189
18255.91 145
18257.19 149
18258.46 149
18259.74 146
18261.01 147
18262.29 118
18263.57 175
18264.84 146
18266.12 139
18267.39 146
18268.67 159
18269.94 169
18271.22 133
18272.49 153
18273.77 152
18275.04 170
18276.32 134
18277.60 154
18278.87 145
18280.15 144
18281.42 140
18282.70 149
18283.98 145
18285.25 150
18286.53 152
18287.80 148
18289.08 147
18290.36 146
18291.63 157
18292.91 172
18294.18 151
18295.46 154
18296.74 148
18298.01 139
18299.29 147
18300.57 137
18301.84 156
18303.12 137
18304.40 129
18305.67 152
18306.95 152
18308.23 142
18309.50 130
18310.78 150
18312.06 156
18313.34 137
18314.61 140
18315.89 166
18317.17 160
18318.44 134
18319.72 152
18321.00 165
18322.28 138
18323.55 153
18324.83 131
18326.11 153
18327.39 131
18328.66 146
18329.94 151
18331.22 154
18332.50 152
18333.77 142
18335.05 153
18336.33 146
18337.61 141
18338.88 149
18340.16 167
18341.44 146
18342.72 167
18344.00 140
18345.27 148
18346.55 135
18347.83 138
18349.11 140
18350.39 145
18351.67 151
18352.94 141
18354.22 153
18355.50 137
18356.78 145
18358.06 127
18359.34 152
18360.62 136
18361.89 140
18363.17 141
18364.45 145
18365.73 132
18367.01 153
18368.29 145
18369.57 129
18370.85 119
18372.13 152
18373.40 148
18374.68 129
18375.96 136
18377.24 153
18378.52 138
18379.80 139
18381.08 125
18382.36 145
18383.64 134
18384.92 133
18386.20 136
18387.48 134
18388.76 144
18390.04 135
18391.32 132
18392.60 122
18393.88 132
18395.16 135
18396.44 152
18397.72 141
18399.00 126
18400.28 147
18401.56 152
18402.84 156
18404.12 141
18405.40 152
18406.68 126
18407.96 148
18409.24 137
18410.52 145
18411.80 118
18413.08 132
18414.36 139
18415.64 138
18416.92 145
18418.20 136
18419.48 144
18420.76 142
18422.04 132
18423.32 131
18424.61 139
18425.89 148
18427.17 154
18428.45 139
18429.73 137
18431.01 146
18432.29 134
18433.57 127
18434.85 130
18436.14 137
18437.42 143
18438.70 153
18439.98 120
18441.26 145
18442.54 120
18443.82 145
18445.11 151
18446.39 128
18447.67 138
18448.95 128
18450.23 129
18451.51 138
18452.80 135
18454.08 151
18455.36 129
18456.64 138
18457.92 140
18459.21 149
18460.49 128
18461.77 132
18463.05 155
18464.33 126
18465.62 134
18466.90 122
18468.18 125
18469.46 120
18470.75 127
18472.03 132
18473.31 150
18474.59 124
18475.88 130
18477.16 147
18478.44 135
18479.73 120
18481.01 121
18482.29 141
18483.57 126
18484.86 144
18486.14 122
18487.42 133
18488.71 130
18489.99 131
18491.27 124
18492.56 143
18493.84 133
18495.12 124
18496.41 125
18497.69 128
18498.97 147
18500.26 141
18501.54 110
18502.82 123
18504.11 142
18505.39 134
18506.67 146
18507.96 124
18509.24 127
18510.53 129
18511.81 136
18513.09 125
18514.38 122
18515.66 124
18516.95 131
18518.23 145
18519.51 136
18520.80 143
18522.08 127
18523.37 137
18524.65 145
18525.94 141
18527.22 126
18528.51 121
18529.79 132
18531.07 156
18532.36 126
18533.64 136
18534.93 134
18536.21 122
18537.50 146
18538.78 130
18540.07 122
18541.35 126
18542.64 140
18543.92 156
18545.21 138
18546.49 130
18547.78 126
18549.06 134
18550.35 151
18551.63 142
18552.92 121
18554.20 108
18555.49 132
18556.78 145
18558.06 135
18559.35 135
18560.63 141
18561.92 149
18563.20 139
18564.49 133
18565.77 131
18567.06 128
18568.35 124
18569.63 138
18570.92 143
18572.20 139
18573.49 139
18574.78 146
18576.06 148
18577.35 148
18578.64 135
18579.92 145
18581.21 141
18582.49 144
18583.78 128
18585.07 130
18586.35 119
18587.64 117
18588.93 131
18590.21 124
18591.50 138
18592.79 112
18594.07 133
18595.36 128
18596.65 129
18597.93 123
18599.22 133
18600.51 142
18601.80 124
18603.08 127
18604.37 124
18605.66 143
18606.94 122
18608.23 132
18609.52 132
18610.81 127
18612.09 130
18613.38 146
18614.67 134
18615.96 145
18617.24 136
18618.53 130
18619.82 130
18621.11 143
18622.39 131
18623.68 119
18624.97 132
18626.26 144
18627.55 126
18628.83 133
18630.12 129
18631.41 152
18632.70 153
18633.99 132
18635.27 128
18636.56 129
18637.85 126
18639.14 134
18640.43 123
18641.72 109
18643.00 127
18644.29 130
18645.58 132
18646.87 132
18648.16 120
18649.45 117
18650.74 137
18652.02 134
18653.31 107
18654.60 112
18655.89 133
18657.18 141
18658.47 132
18659.76 134
18661.05 114
18662.34 135
18663.63 119
18664.91 127
18666.20 127
18667.49 123
18668.78 121
18670.07 129
18671.36 127
18672.65 125
18673.94 121
18675.23 102
18676.52 135
18677.81 116
18679.10 117
18680.39 120
18681.68 136
18682.97 121
18684.26 97
18685.55 133
18686.84 134
18688.13 125
18689.42 106
18690.71 113
18692.00 110
18693.29 118
18694.58 118
18695.87 130
18697.16 116
18698.45 117
18699.74 112
18701.03 120
18702.32 116
18703.61 102
18704.90 122
18706.19 116
18707.48 119
18708.78 118
18710.07 134
18711.36 132
18712.65 129
18713.94 133
18715.23 120
18716.52 121
18717.81 132
18719.10 105
18720.39 132
18721.69 99
18722.98 105
18724.27 120
18725.56 117
18726.85 115
18728.14 118
18729.43 115
18730.72 112
18732.02 113
18733.31 113
18734.60 114
18735.89 97
18737.18 133
18738.47 122
18739.77 154
18741.06 108
18742.35 105
18743.64 128
18744.93 130
18746.23 106
18747.52 104
18748.81 121
18750.10 113
18751.39 118
18752.69 122
18753.98 124
18755.27 107
18756.56 130
18757.86 114
18759.15 125
18760.44 105
18761.73 113
18763.03 111
18764.32 137
18765.61 104
18766.90 116
18768.20 119
18769.49 133
18770.78 108
18772.08 101
18773.37 113
18774.66 122
18775.96 126
18777.25 112
18778.54 98
18779.83 108
18781.13 106
18782.42 124
18783.71 126
18785.01 112
18786.30 118
18787.59 132
18788.89 118
18790.18 113
18791.48 118
18792.77 114
18794.06 105
18795.36 129
18796.65 97
18797.94 109
18799.24 114
18800.53 122
18801.83 104
18803.12 119
18804.41 109
18805.71 109
18807.00 110
18808.30 118
18809.59 119
18810.88 95
18812.18 110
18813.47 115
18814.77 129
18816.06 120
18817.36 134
18818.65 114
18819.95 106
18821.24 115
18822.54 133
18823.83 132
18825.12 107
18826.42 106
18827.71 133
18829.01 104
18830.30 122
18831.60 124
18832.89 121
18834.19 113
18835.48 118
18836.78 125
18838.07 121
18839.37 101
18840.67 122
18841.96 135
18843.26 109
18844.55 118
18845.85 113
18847.14 126
18848.44 115
18849.73 113
18851.03 106
18852.33 130
18853.62 126
18854.92 118
18856.21 122
18857.51 106
18858.80 93
18860.10 115
18861.40 130
18862.69 103
18863.99 123
18865.28 123
18866.58 125
18867.88 116
18869.17 114
18870.47 122
18871.77 124
18873.06 133
18874.36 119
18875.66 123
18876.95 103
18878.25 106
18879.55 120
18880.84 121
18882.14 105
18883.44 101
18884.73 113
18886.03 130
18887.33 100
18888.62 110
18889.92 117
18891.22 120
18892.51 121
18893.81 83
18895.11 113
18896.41 98
18897.70 115
18899.00 134
18900.30 119
18901.59 102
18902.89 109
18904.19 120
18905.49 126
18906.78 104
18908.08 102
18909.38 122
18910.68 122
18911.98 114
18913.27 101
18914.57 116
18915.87 98
18917.17 109
18918.46 107
18919.76 123
18921.06 99
18922.36 120
18923.66 118
18924.96 124
18926.25 99
18927.55 114
18928.85 113
18930.15 108
18931.45 119
18932.75 113
18934.04 131
18935.34 116
18936.64 111
18937.94 114
18939.24 123
18940.54 121
18941.84 106
18943.13 107
18944.43 110
18945.73 110
18947.03 103
18948.33 117
18949.63 101
18950.93 111
18952.23 115
18953.53 105
18954.83 113
18956.13 105
18957.42 109
18958.72 110
18960.02 106
18961.32 105
18962.62 105
18963.92 119
18965.22 110
18966.52 114
18967.82 104
18969.12 115
18970.42 114
18971.72 116
18973.02 124
18974.32 98
18975.62 91
18976.92 121
18978.22 111
18979.52 109
18980.82 122
18982.12 93
18983.42 94
18984.72 92
18986.02 131
18987.32 107
18988.62 104
18989.92 108
18991.22 96
18992.52 117
18993.82 103
18995.12 94
18996.42 120
18997.73 128
18999.03 99
19000.33 101
19001.63 109
19002.93 117
19004.23 95
19005.53 111
19006.83 98
19008.13 93
19009.43 112
19010.73 109
19012.04 116
19013.34 109
19014.64 93
19015.94 103
19017.24 115
19018.54 101
19019.84 104
19021.15 125
19022.45 119
19023.75 112
19025.05 117
19026.35 122
19027.65 95
19028.96 107
19030.26 113
19031.56 112
19032.86 113
19034.16 93
19035.47 115
19036.77 103
19038.07 106
19039.37 122
19040.67 104
19041.98 126
19043.28 114
19044.58 101
19045.88 123
19047.18 114
19048.49 119
19049.79 102
19051.09 94
19052.39 108
19053.70 109
19055.00 104
19056.30 102
19057.61 95
19058.91 113
19060.21 123
19061.51 111
19062.82 97
19064.12 96
19065.42 120
19066.73 96
19068.03 117
19069.33 112
19070.64 117
19071.94 113
19073.24 107
19074.55 112
19075.85 116
19077.15 113
19078.46 116
19079.76 115
19081.06 112
19082.37 105
19083.67 118
19084.97 117
19086.28 105
19087.58 97
19088.89 127
19090.19 108
19091.49 117
19092.80 114
19094.10 113
19095.40 109
19096.71 109
19098.01 115
19099.32 111
19100.62 119
19101.93 106
19103.23 110
19104.53 107
19105.84 108
19107.14 119
19108.45 132
19109.75 121
19111.06 106
19112.36 127
19113.67 119
19114.97 108
19116.28 102
19117.58 100
19118.89 123
19120.19 104
19121.49 108
19122.80 117
19124.10 95
19125.41 101
19126.72 122
19128.02 124
19129.33 106
19130.63 122
19131.94 119
19133.24 116
19134.55 96
19135.85 115
19137.16 120
19138.46 125
19139.77 105
19141.07 105
19142.38 114
19143.69 101
19144.99 109
19146.30 109
19147.60 123
19148.91 95
19150.21 109
19151.52 101
19152.83 113
19154.13 110
19155.44 114
19156.75 123
19158.05 126
19159.36 107
19160.66 113
19161.97 120
19163.28 106
19164.58 94
19165.89 114
19167.20 115
19168.50 114
19169.81 113
19171.12 106
19172.42 108
19173.73 114
19175.04 101
19176.34 114
19177.65 103
19178.96 113
19180.26 105
19181.57 111
19182.88 104
19184.18 105
19185.49 107
19186.80 106
19188.11 106
19189.41 115
19190.72 117
19192.03 104
19193.33 110
19194.64 102
19195.95 113
19197.26 104
19198.56 109
19199.87 109
19201.18 119
19202.49 109
19203.80 92
19205.10 107
19206.41 107
19207.72 110
19209.03 104
19210.34 128
19211.64 116
19212.95 105
19214.26 113
19215.57 112
19216.88 103
19218.18 101
19219.49 117
19220.80 111
19222.11 105
19223.42 90
19224.73 124
19226.03 110
19227.34 118
19228.65 94
19229.96 115
19231.27 106
19232.58 92
19233.89 112
19235.19 108
19236.50 93
19237.81 94
19239.12 117
19240.43 115
19241.74 93
19243.05 98
19244.36 117
19245.67 113
19246.98 93
19248.29 111
19249.59 103
19250.90 104
19252.21 104
19253.52 97
19254.83 110
19256.14 107
19257.45 90
19258.76 112
19260.07 89
19261.38 117
19262.69 105
19264.00 127
19265.31 96
19266.62 92
19267.93 113
19269.24 104
19270.55 107
19271.86 99
19273.17 112
19274.48 94
19275.79 101
19277.10 116
19278.41 112
19279.72 113
19281.03 103
19282.34 93
19283.65 115
19284.96 113
19286.27 117
19287.58 86
19288.89 94
19290.21 93
19291.52 94
19292.83 109
19294.14 95
19295.45 98
19296.76 110
19298.07 110
19299.38 99
19300.69 95
19302.00 101
19303.31 115
19304.63 96
19305.94 101
19307.25 93
19308.56 98
19309.87 109
19311.18 105
19312.49 122
19313.81 101
19315.12 110
19316.43 110
19317.74 105
19319.05 101
19320.36 111
19321.68 119
19322.99 101
19324.30 114
19325.61 98
19326.92 118
19328.23 86
19329.55 104
19330.86 99
19332.17 96
19333.48 97
19334.80 91
19336.11 105
19337.42 113
19338.73 89
19340.04 108
19341.36 108
19342.67 123
19343.98 101
19345.29 105
19346.61 105
19347.92 107
19349.23 91
19350.55 110
19351.86 112
19353.17 100
19354.48 108
19355.80 102
19357.11 97
19358.42 79
19359.74 104
19361.05 109
19362.36 111
19363.68 95
19364.99 88
19366.30 115
19367.62 107
19368.93 71
19370.24 101
19371.56 98
19372.87 106
19374.18 104
19375.50 105
19376.81 95
19378.12 109
19379.44 93
19380.75 97
19382.06 105
19383.38 94
19384.69 92
19386.01 119
19387.32 102
19388.63 86
19389.95 119
19391.26 100
19392.58 116
19393.89 87
19395.21 99
19396.52 100
19397.83 94
19399.15 101
19400.46 102
19401.78 120
19403.09 114
19404.41 105
19405.72 103
19407.04 101
19408.35 101
19409.66 122
19410.98 108
19412.29 112
19413.61 99
19414.92 109
19416.24 97
19417.55 100
19418.87 94
19420.18 86
19421.50 120
19422.81 101
19424.13 93
19425.45 74
19426.76 95
19428.08 96
19429.39 122
19430.71 87
19432.02 91
19433.34 111
19434.65 110
19435.97 108
19437.28 85
19438.60 104
19439.92 101
19441.23 106
19442.55 91
19443.86 95
19445.18 106
19446.50 97
19447.81 111
19449.13 106
19450.44 80
19451.76 91
19453.08 120
19454.39 112
19455.71 77
19457.03 89
19458.34 92
19459.66 99
19460.97 109
19462.29 94
19463.61 95
19464.92 116
19466.24 95
19467.56 102
19468.87 102
19470.19 100
19471.51 107
19472.83 102
19474.14 85
19475.46 87
19476.78 95
19478.09 88
19479.41 111
19480.73 104
19482.04 96
19483.36 106
19484.68 100
19486.00 110
19487.31 95
19488.63 102
19489.95 93
19491.27 111
19492.58 112
19493.90 108
19495.22 87
19496.54 111
19497.85 112
19499.17 116
19500.49 88
19501.81 102
19503.13 113
19504.44 88
19505.76 100
19507.08 92
19508.40 116
19509.72 90
19511.03 121
19512.35 94
19513.67 104
19514.99 94
19516.31 96
19517.63 101
19518.94 105
19520.26 81
19521.58 93
19522.90 106
19524.22 108
19525.54 92
19526.86 96
19528.18 117
19529.49 98
19530.81 98
19532.13 98
19533.45 90
19534.77 102
19536.09 109
19537.41 101
19538.73 80
19540.05 94
19541.37 122
19542.68 103
19544.00 97
19545.32 94
19546.64 97
19547.96 107
19549.28 100
19550.60 110
19551.92 100
19553.24 99
19554.56 101
19555.88 102
19557.20 89
19558.52 90
19559.84 100
19561.16 97
19562.48 105
19563.80 101
19565.12 82
19566.44 106
19567.76 104
19569.08 89
19570.40 109
19571.72 113
19573.04 131
19574.36 90
19575.68 108
19577.00 92
19578.32 103
19579.64 97
19580.96 106
19582.28 102
19583.60 111
19584.92 102
19586.24 118
19587.57 106
19588.89 96
19590.21 101
19591.53 100
19592.85 106
19594.17 90
19595.49 112
19596.81 105
19598.13 98
19599.45 109
19600.78 101
19602.10 93
19603.42 104
19604.74 99
19606.06 106
19607.38 105
19608.70 89
19610.03 105
19611.35 113
19612.67 99
19613.99 103
19615.31 105
19616.63 99
19617.96 96
19619.28 105
19620.60 103
19621.92 89
19623.24 96
19624.57 87
19625.89 110
19627.21 99
19628.53 87
19629.85 107
19631.18 91
19632.50 97
19633.82 90
19635.14 112
19636.47 100
19637.79 128
19639.11 118
19640.43 100
19641.76 93
19643.08 109
19644.40 108
19645.72 100
19647.05 86
19648.37 81
19649.69 111
19651.02 95
19652.34 98
19653.66 108
19654.98 119
19656.31 104
19657.63 114
19658.95 115
19660.28 104
19661.60 99
19662.92 115
19664.25 100
19665.57 96
19666.89 102
19668.22 93
19669.54 116
19670.86 96
19672.19 103
19673.51 95
19674.84 108
19676.16 104
19677.48 100
19678.81 97
19680.13 87
19681.45 95
19682.78 109
19684.10 108
19685.43 100
19686.75 97
19688.08 107
19689.40 101
19690.72 93
19692.05 92
19693.37 94
19694.70 111
19696.02 88
19697.35 94
19698.67 109
19699.99 100
19701.32 103
19702.64 100
19703.97 111
19705.29 97
19706.62 108
19707.94 121
19709.27 95
19710.59 100
19711.92 97
19713.24 110
19714.57 113
19715.89 106
19717.22 106
19718.54 107
19719.87 110
19721.19 108
19722.52 109
19723.84 88
19725.17 97
19726.50 111
19727.82 113
19729.15 94
19730.47 96
19731.80 99
19733.12 91
19734.45 86
19735.77 96
19737.10 110
19738.43 99
19739.75 104
19741.08 102
19742.40 123
19743.73 93
19745.06 120
19746.38 96
19747.71 120
19749.03 111
19750.36 98
19751.69 95
19753.01 106
19754.34 97
19755.67 97
19756.99 95
19758.32 92
19759.65 112
19760.97 96
19762.30 112
19763.63 92
19764.95 96
19766.28 95
19767.61 107
19768.93 111
19770.26 124
19771.59 92
19772.91 94
19774.24 114
19775.57 94
19776.90 83
19778.22 109
19779.55 101
19780.88 99
19782.20 88
19783.53 102
19784.86 86
19786.19 110
19787.51 109
19788.84 107
19790.17 102
19791.50 109
19792.83 112
19794.15 100
19795.48 90
19796.81 99
19798.14 112
19799.46 114
19800.79 95
19802.12 113
19803.45 98
19804.78 111
19806.10 109
19807.43 101
19808.76 109
19810.09 102
19811.42 113
19812.75 99
19814.07 102
19815.40 95
19816.73 114
19818.06 105
19819.39 111
19820.72 103
19822.05 120
19823.37 103
19824.70 104
19826.03 114
19827.36 104
19828.69 104
19830.02 94
19831.35 108
19832.68 108
19834.01 112
19835.33 111
19836.66 113
19837.99 112
19839.32 100
19840.65 99
19841.98 108
19843.31 94
19844.64 118
19845.97 105
19847.30 97
19848.63 104
19849.96 110
19851.29 109
19852.62 101
19853.95 115
19855.28 99
19856.61 100
19857.94 102
19859.27 116
19860.60 95
19861.93 108
19863.26 83
19864.59 110
19865.92 99
19867.25 77
19868.58 125
19869.91 99
19871.24 108
19872.57 105
19873.90 110
19875.23 95
19876.56 104
19877.89 101
19879.22 124
19880.55 95
19881.88 113
19883.21 93
19884.54 110
19885.87 92
19887.21 103
19888.54 101
19889.87 97
19891.20 96
19892.53 93
19893.86 102
19895.19 105
19896.52 113
19897.85 103
19899.18 104
19900.52 110
19901.85 98
19903.18 86
19904.51 91
19905.84 104
19907.17 104
19908.50 104
19909.84 97
19911.17 88
19912.50 96
19913.83 118
19915.16 96
19916.50 107
19917.83 111
19919.16 105
19920.49 111
19921.82 91
19923.16 86
19924.49 114
19925.82 110
19927.15 99
19928.48 103
19929.82 94
19931.15 94
19932.48 104
19933.81 92
19935.15 78
19936.48 109
19937.81 96
19939.14 103
19940.48 113
19941.81 101
19943.14 100
19944.47 114
19945.81 105
19947.14 111
19948.47 109
19949.81 106
19951.14 101
19952.47 108
19953.81 114
19955.14 94
19956.47 103
19957.80 106
19959.14 119
19960.47 87
19961.80 93
19963.14 109
19964.47 106
19965.80 110
19967.14 85
19968.47 113
19969.81 108
19971.14 108
19972.47 99
19973.81 101
19975.14 94
19976.47 119
19977.81 119
19979.14 106
19980.48 101
19981.81 103
19983.14 105
19984.48 119
19985.81 83
19987.15 106
19988.48 108
19989.82 113
19991.15 106
19992.48 89
19993.82 111
19995.15 90
19996.49 104
19997.82 85
19999.16 115
20000.49 102
20001.83 120
20003.16 98
20004.50 120
20005.83 119
20007.17 118
20008.50 110
20009.84 102
20011.17 96
20012.51 90
20013.84 112
20015.18 91
20016.51 107
20017.85 95
20019.18 103
20020.52 91
20021.85 98
20023.19 122
20024.52 102
20025.86 119
20027.19 109
20028.53 106
20029.86 97
20031.20 108
20032.54 108
20033.87 87
20035.21 97
20036.54 108
20037.88 99
20039.22 119
20040.55 88
20041.89 118
20043.22 115
20044.56 126
20045.90 116
20047.23 98
20048.57 106
20049.90 107
20051.24 116
20052.58 101
20053.91 88
20055.25 109
20056.59 127
20057.92 123
20059.26 105
20060.60 109
20061.93 122
20063.27 106
20064.61 108
20065.94 117
20067.28 102
20068.62 113
20069.95 109
20071.29 112
20072.63 105
20073.97 107
20075.30 101
20076.64 125
20077.98 113
20079.31 106
20080.65 119
20081.99 119
20083.33 101
20084.66 95
20086.00 101
20087.34 133
20088.68 116
20090.01 99
20091.35 102
20092.69 113
20094.03 116
20095.37 100
20096.70 105
20098.04 102
20099.38 113
20100.72 115
20102.06 122
20103.39 92
20104.73 109
20106.07 113
20107.41 127
20108.75 110
20110.08 97
20111.42 99
20112.76 106
20114.10 106
20115.44 116
20116.78 110
20118.12 102
20119.45 114
20120.79 125
20122.13 117
20123.47 100
20124.81 109
20126.15 119
20127.49 130
