# Supplementary material for: MALDI-TOF MS typing enables the classification of brewing yeasts of the genus Saccharomyces to major beer styles
Source: PLoS One. 2017 Aug 9;12(8):e0181694. doi: 10.1371/journal.pone.0181694 (PMC5549903; doi:10.1371/journal.pone.0181694)
Supplement: S9 File — The directory includes 90 raw files and was zipped to “.zip”; the folder has three strains with 30 spectra per strain; S1 Text explains the raw files with an example and Table 1 represents the yeast strains used within the experiment. (ZIP) [file pone.0181694.s012.zip › 25-27/30286-204-Lag-Lag-Lag-YPG-18h-E-E_2016-09-20_2_0_E10_1.dat]

1999.90 1716
2000.32 1698
2000.75 1632
2001.17 1665
2001.59 1702
2002.01 1645
2002.43 1635
2002.86 1527
2003.28 1546
2003.70 1556
2004.12 1493
2004.54 1501
2004.97 1495
2005.39 1537
2005.81 1508
2006.23 1483
2006.66 1525
2007.08 1559
2007.50 1506
2007.92 1522
2008.35 1515
2008.77 1540
2009.19 1535
2009.61 1509
2010.04 1529
2010.46 1445
2010.88 1443
2011.31 1433
2011.73 1428
2012.15 1471
2012.57 1414
2013.00 1503
2013.42 1509
2013.84 1513
2014.27 1501
2014.69 1438
2015.11 1498
2015.54 1534
2015.96 1575
2016.38 1651
2016.81 1657
2017.23 1685
2017.65 1740
2018.08 1648
2018.50 1744
2018.93 1714
2019.35 1662
2019.77 1719
2020.20 1661
2020.62 1669
2021.04 1536
2021.47 1600
2021.89 1589
2022.32 1534
2022.74 1534
2023.17 1519
2023.59 1499
2024.01 1432
2024.44 1489
2024.86 1518
2025.29 1476
2025.71 1458
2026.14 1460
2026.56 1387
2026.98 1441
2027.41 1413
2027.83 1461
2028.26 1434
2028.68 1355
2029.11 1397
2029.53 1408
2029.96 1422
2030.38 1391
2030.81 1470
2031.23 1420
2031.66 1398
2032.08 1358
2032.51 1419
2032.93 1439
2033.36 1457
2033.78 1462
2034.21 1387
2034.63 1349
2035.06 1437
2035.49 1434
2035.91 1407
2036.34 1461
2036.76 1453
2037.19 1446
2037.61 1446
2038.04 1484
2038.47 1543
2038.89 1504
2039.32 1574
2039.74 1516
2040.17 1462
2040.59 1464
2041.02 1536
2041.45 1508
2041.87 1514
2042.30 1499
2042.73 1546
2043.15 1561
2043.58 1530
2044.00 1526
2044.43 1495
2044.86 1449
2045.28 1404
2045.71 1519
2046.14 1556
2046.56 1480
2046.99 1510
2047.42 1419
2047.84 1488
2048.27 1532
2048.70 1508
2049.12 1438
2049.55 1434
2049.98 1493
2050.40 1504
2050.83 1420
2051.26 1490
2051.69 1476
2052.11 1501
2052.54 1444
2052.97 1372
2053.40 1421
2053.82 1411
2054.25 1477
2054.68 1344
2055.10 1368
2055.53 1496
2055.96 1524
2056.39 1608
2056.82 1652
2057.24 1638
2057.67 1669
2058.10 1665
2058.53 1671
2058.95 1682
2059.38 1623
2059.81 1641
2060.24 1545
2060.67 1562
2061.09 1500
2061.52 1497
2061.95 1482
2062.38 1468
2062.81 1516
2063.24 1517
2063.66 1568
2064.09 1627
2064.52 1567
2064.95 1561
2065.38 1620
2065.81 1698
2066.24 1796
2066.66 1773
2067.09 1734
2067.52 1709
2067.95 1701
2068.38 1636
2068.81 1612
2069.24 1505
2069.67 1500
2070.10 1413
2070.52 1416
2070.95 1375
2071.38 1404
2071.81 1400
2072.24 1407
2072.67 1423
2073.10 1470
2073.53 1520
2073.96 1481
2074.39 1467
2074.82 1462
2075.25 1502
2075.68 1561
2076.11 1527
2076.54 1477
2076.97 1561
2077.40 1490
2077.83 1478
2078.26 1531
2078.69 1550
2079.12 1580
2079.55 1677
2079.98 1646
2080.41 1607
2080.84 1693
2081.27 1693
2081.70 1633
2082.13 1532
2082.56 1614
2082.99 1587
2083.42 1601
2083.85 1613
2084.28 1544
2084.71 1548
2085.14 1534
2085.57 1525
2086.00 1534
2086.43 1457
2086.86 1393
2087.29 1380
2087.73 1447
2088.16 1453
2088.59 1406
2089.02 1418
2089.45 1409
2089.88 1440
2090.31 1382
2090.74 1459
2091.17 1433
2091.61 1462
2092.04 1461
2092.47 1414
2092.90 1504
2093.33 1483
2093.76 1439
2094.19 1418
2094.63 1449
2095.06 1455
2095.49 1429
2095.92 1410
2096.35 1455
2096.78 1441
2097.22 1437
2097.65 1453
2098.08 1428
2098.51 1396
2098.94 1398
2099.38 1417
2099.81 1430
2100.24 1403
2100.67 1450
2101.11 1435
2101.54 1423
2101.97 1417
2102.40 1344
2102.83 1372
2103.27 1428
2103.70 1436
2104.13 1466
2104.56 1430
2105.00 1386
2105.43 1449
2105.86 1522
2106.30 1521
2106.73 1551
2107.16 1543
2107.59 1476
2108.03 1463
2108.46 1501
2108.89 1534
2109.33 1502
2109.76 1470
2110.19 1460
2110.63 1491
2111.06 1509
2111.49 1478
2111.93 1473
2112.36 1437
2112.79 1449
2113.23 1432
2113.66 1391
2114.09 1386
2114.53 1326
2114.96 1338
2115.40 1297
2115.83 1323
2116.26 1364
2116.70 1365
2117.13 1300
2117.56 1313
2118.00 1354
2118.43 1396
2118.87 1370
2119.30 1362
2119.73 1400
2120.17 1450
2120.60 1461
2121.04 1339
2121.47 1426
2121.91 1511
2122.34 1507
2122.78 1433
2123.21 1475
2123.64 1408
2124.08 1466
2124.51 1506
2124.95 1540
2125.38 1393
2125.82 1396
2126.25 1446
2126.69 1495
2127.12 1403
2127.56 1420
2127.99 1385
2128.43 1386
2128.86 1444
2129.30 1445
2129.73 1525
2130.17 1531
2130.60 1610
2131.04 1578
2131.47 1575
2131.91 1595
2132.35 1534
2132.78 1524
2133.22 1552
2133.65 1523
2134.09 1484
2134.52 1516
2134.96 1434
2135.40 1503
2135.83 1489
2136.27 1527
2136.70 1503
2137.14 1431
2137.57 1461
2138.01 1478
2138.45 1501
2138.88 1429
2139.32 1471
2139.76 1488
2140.19 1499
2140.63 1394
2141.06 1424
2141.50 1474
2141.94 1460
2142.37 1360
2142.81 1378
2143.25 1379
2143.68 1444
2144.12 1472
2144.56 1383
2144.99 1334
2145.43 1378
2145.87 1481
2146.30 1469
2146.74 1442
2147.18 1433
2147.62 1497
2148.05 1511
2148.49 1598
2148.93 1647
2149.36 1673
2149.80 1629
2150.24 1666
2150.68 1742
2151.11 1785
2151.55 1743
2151.99 1664
2152.43 1602
2152.86 1654
2153.30 1580
2153.74 1621
2154.18 1610
2154.61 1553
2155.05 1521
2155.49 1489
2155.93 1483
2156.37 1485
2156.80 1550
2157.24 1463
2157.68 1501
2158.12 1457
2158.56 1483
2158.99 1482
2159.43 1465
2159.87 1498
2160.31 1455
2160.75 1451
2161.19 1479
2161.62 1495
2162.06 1615
2162.50 1541
2162.94 1451
2163.38 1487
2163.82 1493
2164.26 1574
2164.69 1564
2165.13 1652
2165.57 1659
2166.01 1684
2166.45 1611
2166.89 1604
2167.33 1701
2167.77 1685
2168.21 1627
2168.65 1656
2169.08 1603
2169.52 1586
2169.96 1554
2170.40 1546
2170.84 1584
2171.28 1670
2171.72 1609
2172.16 1555
2172.60 1585
2173.04 1546
2173.48 1631
2173.92 1676
2174.36 1584
2174.80 1623
2175.24 1706
2175.68 1686
2176.12 1636
2176.56 1663
2177.00 1589
2177.44 1583
2177.88 1583
2178.32 1666
2178.76 1659
2179.20 1635
2179.64 1660
2180.08 1649
2180.52 1643
2180.96 1685
2181.40 1622
2181.84 1552
2182.28 1597
2182.72 1538
2183.16 1572
2183.60 1473
2184.04 1473
2184.48 1464
2184.93 1485
2185.37 1459
2185.81 1443
2186.25 1464
2186.69 1468
2187.13 1548
2187.57 1516
2188.01 1535
2188.45 1653
2188.89 1618
2189.34 1651
2189.78 1596
2190.22 1577
2190.66 1548
2191.10 1500
2191.54 1604
2191.98 1510
2192.43 1548
2192.87 1546
2193.31 1542
2193.75 1575
2194.19 1533
2194.63 1611
2195.08 1634
2195.52 1698
2195.96 1698
2196.40 1829
2196.84 1737
2197.29 1691
2197.73 1578
2198.17 1601
2198.61 1576
2199.06 1608
2199.50 1550
2199.94 1582
2200.38 1498
2200.82 1440
2201.27 1488
2201.71 1395
2202.15 1469
2202.59 1459
2203.04 1483
2203.48 1532
2203.92 1442
2204.37 1434
2204.81 1551
2205.25 1587
2205.69 1578
2206.14 1539
2206.58 1570
2207.02 1574
2207.47 1559
2207.91 1507
2208.35 1591
2208.80 1604
2209.24 1595
2209.68 1638
2210.13 1648
2210.57 1610
2211.01 1536
2211.46 1639
2211.90 1614
2212.34 1607
2212.79 1617
2213.23 1564
2213.67 1524
2214.12 1565
2214.56 1605
2215.01 1558
2215.45 1602
2215.89 1554
2216.34 1626
2216.78 1504
2217.23 1520
2217.67 1582
2218.11 1512
2218.56 1559
2219.00 1511
2219.45 1469
2219.89 1557
2220.34 1627
2220.78 1560
2221.22 1619
2221.67 1644
2222.11 1627
2222.56 1645
2223.00 1635
2223.45 1634
2223.89 1661
2224.34 1667
2224.78 1766
2225.23 1805
2225.67 1709
2226.12 1725
2226.56 1821
2227.01 1733
2227.45 1754
2227.90 1778
2228.34 1774
2228.79 1680
2229.23 1722
2229.68 1724
2230.12 1705
2230.57 1751
2231.01 1740
2231.46 1692
2231.90 1711
2232.35 1782
2232.80 1820
2233.24 1783
2233.69 1721
2234.13 1795
2234.58 1798
2235.02 1777
2235.47 1734
2235.92 1701
2236.36 1704
2236.81 1711
2237.25 1655
2237.70 1638
2238.15 1665
2238.59 1648
2239.04 1659
2239.49 1556
2239.93 1595
2240.38 1590
2240.82 1642
2241.27 1616
2241.72 1668
2242.16 1604
2242.61 1543
2243.06 1543
2243.50 1566
2243.95 1499
2244.40 1500
2244.84 1477
2245.29 1448
2245.74 1471
2246.19 1444
2246.63 1420
2247.08 1481
2247.53 1544
2247.97 1484
2248.42 1433
2248.87 1493
2249.32 1570
2249.76 1536
2250.21 1533
2250.66 1643
2251.10 1617
2251.55 1637
2252.00 1646
2252.45 1687
2252.89 1721
2253.34 1781
2253.79 1850
2254.24 1822
2254.69 1865
2255.13 1806
2255.58 1768
2256.03 1830
2256.48 1839
2256.93 1745
2257.37 1698
2257.82 1697
2258.27 1719
2258.72 1611
2259.17 1583
2259.61 1614
2260.06 1597
2260.51 1646
2260.96 1706
2261.41 1812
2261.86 1867
2262.31 1874
2262.75 1846
2263.20 1866
2263.65 1880
2264.10 1900
2264.55 1870
2265.00 1802
2265.45 1761
2265.90 1773
2266.34 1707
2266.79 1758
2267.24 1707
2267.69 1645
2268.14 1665
2268.59 1653
2269.04 1777
2269.49 1751
2269.94 1677
2270.39 1753
2270.84 1832
2271.29 1766
2271.74 1744
2272.18 1700
2272.63 1713
2273.08 1777
2273.53 1765
2273.98 1732
2274.43 1867
2274.88 1880
2275.33 1909
2275.78 1953
2276.23 2054
2276.68 2050
2277.13 2007
2277.58 2059
2278.03 1987
2278.48 1931
2278.93 1959
2279.38 1885
2279.83 1823
2280.28 1745
2280.73 1831
2281.19 1845
2281.64 1699
2282.09 1605
2282.54 1608
2282.99 1609
2283.44 1603
2283.89 1581
2284.34 1628
2284.79 1657
2285.24 1599
2285.69 1549
2286.14 1499
2286.59 1530
2287.04 1602
2287.50 1608
2287.95 1676
2288.40 1656
2288.85 1683
2289.30 1802
2289.75 1791
2290.20 1930
2290.65 2035
2291.11 2131
2291.56 2259
2292.01 2193
2292.46 2148
2292.91 2239
2293.36 2139
2293.82 2120
2294.27 2028
2294.72 1965
2295.17 1947
2295.62 1953
2296.07 1866
2296.53 1811
2296.98 1702
2297.43 1745
2297.88 1813
2298.33 1701
2298.79 1678
2299.24 1615
2299.69 1620
2300.14 1685
2300.60 1676
2301.05 1581
2301.50 1502
2301.95 1562
2302.41 1544
2302.86 1518
2303.31 1536
2303.76 1495
2304.22 1514
2304.67 1480
2305.12 1511
2305.57 1480
2306.03 1480
2306.48 1573
2306.93 1531
2307.39 1556
2307.84 1571
2308.29 1614
2308.75 1675
2309.20 1766
2309.65 1716
2310.11 1704
2310.56 1789
2311.01 1759
2311.47 1817
2311.92 1781
2312.37 1770
2312.83 1686
2313.28 1745
2313.73 1700
2314.19 1707
2314.64 1664
2315.09 1606
2315.55 1630
2316.00 1610
2316.46 1693
2316.91 1654
2317.36 1622
2317.82 1648
2318.27 1686
2318.73 1620
2319.18 1715
2319.63 1779
2320.09 1758
2320.54 1670
2321.00 1746
2321.45 1759
2321.91 1722
2322.36 1733
2322.82 1700
2323.27 1740
2323.72 1772
2324.18 1766
2324.63 1849
2325.09 1929
2325.54 1917
2326.00 2082
2326.45 2016
2326.91 1980
2327.36 1808
2327.82 1836
2328.27 1953
2328.73 1889
2329.18 1783
2329.64 1731
2330.09 1689
2330.55 1669
2331.00 1661
2331.46 1711
2331.92 1763
2332.37 1616
2332.83 1614
2333.28 1646
2333.74 1667
2334.19 1570
2334.65 1622
2335.10 1644
2335.56 1598
2336.02 1536
2336.47 1589
2336.93 1580
2337.38 1570
2337.84 1593
2338.30 1617
2338.75 1678
2339.21 1738
2339.66 1661
2340.12 1687
2340.58 1734
2341.03 1759
2341.49 1773
2341.95 1735
2342.40 1674
2342.86 1759
2343.32 1844
2343.77 1824
2344.23 1766
2344.68 1844
2345.14 1849
2345.60 1813
2346.06 1839
2346.51 1915
2346.97 1802
2347.43 1896
2347.88 1834
2348.34 1817
2348.80 1830
2349.25 1875
2349.71 1854
2350.17 1833
2350.63 1721
2351.08 1732
2351.54 1665
2352.00 1654
2352.46 1656
2352.91 1623
2353.37 1691
2353.83 1693
2354.29 1634
2354.74 1558
2355.20 1606
2355.66 1484
2356.12 1541
2356.57 1546
2357.03 1568
2357.49 1574
2357.95 1589
2358.41 1611
2358.86 1668
2359.32 1823
2359.78 1881
2360.24 2031
2360.70 2148
2361.15 2261
2361.61 2174
2362.07 2293
2362.53 2249
2362.99 2238
2363.45 2081
2363.91 2077
2364.36 2172
2364.82 2089
2365.28 2025
2365.74 1975
2366.20 1835
2366.66 1812
2367.12 1850
2367.57 1819
2368.03 1800
2368.49 1777
2368.95 1775
2369.41 1667
2369.87 1661
2370.33 1658
2370.79 1661
2371.25 1640
2371.71 1655
2372.17 1615
2372.63 1545
2373.09 1561
2373.54 1617
2374.00 1620
2374.46 1619
2374.92 1675
2375.38 1699
2375.84 1693
2376.30 1664
2376.76 1715
2377.22 1664
2377.68 1715
2378.14 1671
2378.60 1629
2379.06 1652
2379.52 1674
2379.98 1624
2380.44 1729
2380.90 1690
2381.36 1684
2381.82 1623
2382.28 1608
2382.74 1613
2383.20 1584
2383.66 1686
2384.12 1692
2384.59 1717
2385.05 1750
2385.51 1679
2385.97 1682
2386.43 1672
2386.89 1649
2387.35 1645
2387.81 1639
2388.27 1620
2388.73 1648
2389.19 1640
2389.65 1598
2390.12 1675
2390.58 1710
2391.04 1750
2391.50 1722
2391.96 1670
2392.42 1614
2392.88 1699
2393.34 1706
2393.81 1662
2394.27 1582
2394.73 1602
2395.19 1508
2395.65 1554
2396.11 1598
2396.57 1623
2397.04 1647
2397.50 1657
2397.96 1697
2398.42 1708
2398.88 1785
2399.35 1826
2399.81 1828
2400.27 1830
2400.73 1718
2401.19 1754
2401.66 1717
2402.12 1651
2402.58 1600
2403.04 1603
2403.51 1548
2403.97 1522
2404.43 1571
2404.89 1558
2405.36 1606
2405.82 1627
2406.28 1643
2406.74 1611
2407.21 1665
2407.67 1652
2408.13 1599
2408.59 1528
2409.06 1500
2409.52 1562
2409.98 1472
2410.45 1549
2410.91 1458
2411.37 1467
2411.84 1456
2412.30 1503
2412.76 1431
2413.23 1457
2413.69 1502
2414.15 1492
2414.62 1509
2415.08 1568
2415.54 1502
2416.01 1667
2416.47 1601
2416.93 1648
2417.40 1665
2417.86 1677
2418.32 1666
2418.79 1650
2419.25 1768
2419.72 1723
2420.18 1718
2420.64 1685
2421.11 1704
2421.57 1724
2422.04 1690
2422.50 1677
2422.96 1726
2423.43 1776
2423.89 1693
2424.36 1775
2424.82 1773
2425.29 1777
2425.75 1765
2426.22 1763
2426.68 1695
2427.15 1644
2427.61 1672
2428.07 1676
2428.54 1679
2429.00 1658
2429.47 1594
2429.93 1531
2430.40 1547
2430.86 1538
2431.33 1558
2431.79 1528
2432.26 1568
2432.72 1565
2433.19 1530
2433.65 1545
2434.12 1557
2434.59 1547
2435.05 1654
2435.52 1600
2435.98 1603
2436.45 1677
2436.91 1696
2437.38 1724
2437.84 1752
2438.31 1760
2438.78 1796
2439.24 1932
2439.71 1913
2440.17 1818
2440.64 1921
2441.10 2027
2441.57 2003
2442.04 2036
2442.50 2050
2442.97 1974
2443.44 1826
2443.90 1860
2444.37 1878
2444.83 1776
2445.30 1700
2445.77 1683
2446.23 1602
2446.70 1541
2447.17 1501
2447.63 1527
2448.10 1582
2448.57 1504
2449.03 1474
2449.50 1486
2449.97 1470
2450.43 1526
2450.90 1466
2451.37 1488
2451.83 1519
2452.30 1465
2452.77 1450
2453.24 1484
2453.70 1502
2454.17 1552
2454.64 1491
2455.10 1453
2455.57 1532
2456.04 1478
2456.51 1453
2456.97 1477
2457.44 1479
2457.91 1534
2458.38 1486
2458.84 1472
2459.31 1517
2459.78 1549
2460.25 1544
2460.72 1552
2461.18 1552
2461.65 1550
2462.12 1531
2462.59 1498
2463.06 1562
2463.52 1588
2463.99 1541
2464.46 1588
2464.93 1556
2465.40 1515
2465.86 1572
2466.33 1474
2466.80 1489
2467.27 1594
2467.74 1559
2468.21 1612
2468.68 1623
2469.14 1640
2469.61 1698
2470.08 1817
2470.55 1744
2471.02 1756
2471.49 1801
2471.96 1821
2472.43 1811
2472.90 1688
2473.36 1698
2473.83 1653
2474.30 1572
2474.77 1564
2475.24 1566
2475.71 1545
2476.18 1505
2476.65 1511
2477.12 1609
2477.59 1543
2478.06 1581
2478.53 1619
2479.00 1685
2479.47 1666
2479.94 1704
2480.41 1703
2480.87 1694
2481.34 1694
2481.81 1688
2482.28 1617
2482.75 1610
2483.22 1559
2483.69 1584
2484.16 1554
2484.63 1514
2485.10 1523
2485.57 1535
2486.05 1618
2486.52 1590
2486.99 1611
2487.46 1643
2487.93 1651
2488.40 1602
2488.87 1606
2489.34 1641
2489.81 1604
2490.28 1628
2490.75 1595
2491.22 1524
2491.69 1553
2492.16 1601
2492.63 1545
2493.10 1519
2493.58 1499
2494.05 1485
2494.52 1468
2494.99 1543
2495.46 1589
2495.93 1547
2496.40 1532
2496.87 1483
2497.34 1453
2497.82 1496
2498.29 1498
2498.76 1480
2499.23 1460
2499.70 1437
2500.17 1479
2500.64 1444
2501.12 1415
2501.59 1415
2502.06 1387
2502.53 1440
2503.00 1434
2503.48 1537
2503.95 1515
2504.42 1476
2504.89 1454
2505.36 1425
2505.84 1530
2506.31 1594
2506.78 1522
2507.25 1558
2507.72 1571
2508.20 1612
2508.67 1654
2509.14 1683
2509.61 1691
2510.09 1844
2510.56 1940
2511.03 1930
2511.50 1929
2511.98 1899
2512.45 1942
2512.92 1914
2513.40 1908
2513.87 1847
2514.34 1738
2514.81 1671
2515.29 1769
2515.76 1674
2516.23 1689
2516.71 1640
2517.18 1653
2517.65 1612
2518.13 1588
2518.60 1716
2519.07 1662
2519.55 1645
2520.02 1679
2520.49 1700
2520.97 1830
2521.44 1697
2521.91 1678
2522.39 1658
2522.86 1660
2523.34 1611
2523.81 1592
2524.28 1584
2524.76 1599
2525.23 1615
2525.70 1692
2526.18 1681
2526.65 1664
2527.13 1733
2527.60 1746
2528.08 1821
2528.55 1852
2529.02 1681
2529.50 1642
2529.97 1759
2530.45 1633
2530.92 1630
2531.40 1655
2531.87 1704
2532.34 1698
2532.82 1692
2533.29 1647
2533.77 1718
2534.24 1613
2534.72 1607
2535.19 1590
2535.67 1561
2536.14 1558
2536.62 1555
2537.09 1601
2537.57 1588
2538.04 1620
2538.52 1671
2538.99 1707
2539.47 1622
2539.94 1636
2540.42 1668
2540.90 1682
2541.37 1615
2541.85 1594
2542.32 1553
2542.80 1588
2543.27 1595
2543.75 1555
2544.22 1582
2544.70 1596
2545.18 1589
2545.65 1591
2546.13 1725
2546.60 1601
2547.08 1746
2547.56 1774
2548.03 1815
2548.51 1778
2548.98 1899
2549.46 1917
2549.94 1923
2550.41 1877
2550.89 1866
2551.37 1844
2551.84 1878
2552.32 1879
2552.80 1828
2553.27 1765
2553.75 1800
2554.23 1847
2554.70 1905
2555.18 1929
2555.66 1975
2556.13 1944
2556.61 1882
2557.09 1884
2557.56 1930
2558.04 1844
2558.52 1758
2558.99 1791
2559.47 1735
2559.95 1709
2560.43 1723
2560.90 1588
2561.38 1605
2561.86 1677
2562.33 1588
2562.81 1544
2563.29 1490
2563.77 1531
2564.25 1533
2564.72 1471
2565.20 1490
2565.68 1511
2566.16 1537
2566.63 1493
2567.11 1484
2567.59 1492
2568.07 1505
2568.55 1515
2569.02 1576
2569.50 1545
2569.98 1449
2570.46 1442
2570.94 1493
2571.41 1466
2571.89 1482
2572.37 1466
2572.85 1446
2573.33 1458
2573.81 1468
2574.28 1493
2574.76 1455
2575.24 1447
2575.72 1540
2576.20 1529
2576.68 1492
2577.16 1582
2577.64 1584
2578.11 1577
2578.59 1623
2579.07 1564
2579.55 1534
2580.03 1595
2580.51 1599
2580.99 1535
2581.47 1438
2581.95 1468
2582.43 1554
2582.91 1513
2583.39 1455
2583.86 1479
2584.34 1450
2584.82 1464
2585.30 1480
2585.78 1462
2586.26 1466
2586.74 1492
2587.22 1513
2587.70 1532
2588.18 1567
2588.66 1574
2589.14 1556
2589.62 1506
2590.10 1460
2590.58 1498
2591.06 1512
2591.54 1554
2592.02 1594
2592.50 1533
2592.98 1564
2593.46 1604
2593.94 1614
2594.42 1596
2594.90 1615
2595.38 1631
2595.86 1577
2596.35 1631
2596.83 1647
2597.31 1631
2597.79 1609
2598.27 1627
2598.75 1744
2599.23 1640
2599.71 1592
2600.19 1609
2600.67 1584
2601.15 1588
2601.63 1618
2602.12 1526
2602.60 1552
2603.08 1537
2603.56 1601
2604.04 1552
2604.52 1616
2605.00 1535
2605.48 1498
2605.97 1576
2606.45 1516
2606.93 1610
2607.41 1545
2607.89 1419
2608.37 1466
2608.86 1515
2609.34 1521
2609.82 1644
2610.30 1584
2610.78 1678
2611.26 1689
2611.75 1677
2612.23 1765
2612.71 1782
2613.19 1926
2613.68 1849
2614.16 1827
2614.64 1761
2615.12 1674
2615.60 1628
2616.09 1571
2616.57 1582
2617.05 1522
2617.53 1527
2618.02 1464
2618.50 1526
2618.98 1560
2619.46 1517
2619.95 1505
2620.43 1515
2620.91 1514
2621.40 1518
2621.88 1546
2622.36 1452
2622.85 1451
2623.33 1454
2623.81 1422
2624.29 1473
2624.78 1534
2625.26 1467
2625.74 1448
2626.23 1445
2626.71 1500
2627.19 1541
2627.68 1518
2628.16 1554
2628.64 1576
2629.13 1564
2629.61 1531
2630.10 1530
2630.58 1570
2631.06 1637
2631.55 1629
2632.03 1599
2632.51 1583
2633.00 1554
2633.48 1570
2633.97 1553
2634.45 1631
2634.94 1581
2635.42 1562
2635.90 1544
2636.39 1497
2636.87 1446
2637.36 1461
2637.84 1528
2638.33 1542
2638.81 1575
2639.29 1557
2639.78 1574
2640.26 1562
2640.75 1512
2641.23 1552
2641.72 1586
2642.20 1529
2642.69 1596
2643.17 1559
2643.66 1513
2644.14 1522
2644.63 1530
2645.11 1539
2645.60 1444
2646.08 1513
2646.57 1548
2647.05 1541
2647.54 1507
2648.02 1542
2648.51 1582
2648.99 1576
2649.48 1569
2649.97 1535
2650.45 1560
2650.94 1600
2651.42 1598
2651.91 1595
2652.39 1573
2652.88 1547
2653.37 1596
2653.85 1649
2654.34 1647
2654.82 1638
2655.31 1667
2655.80 1694
2656.28 1693
2656.77 1672
2657.25 1707
2657.74 1718
2658.23 1707
2658.71 1687
2659.20 1648
2659.69 1614
2660.17 1646
2660.66 1666
2661.14 1615
2661.63 1558
2662.12 1526
2662.60 1560
2663.09 1500
2663.58 1514
2664.06 1504
2664.55 1514
2665.04 1590
2665.53 1557
2666.01 1495
2666.50 1526
2666.99 1583
2667.47 1550
2667.96 1564
2668.45 1726
2668.94 1656
2669.42 1646
2669.91 1724
2670.40 1680
2670.88 1593
2671.37 1583
2671.86 1732
2672.35 1762
2672.83 1789
2673.32 1956
2673.81 1997
2674.30 1978
2674.79 1936
2675.27 2037
2675.76 2008
2676.25 1970
2676.74 1942
2677.23 1868
2677.71 1756
2678.20 1756
2678.69 1732
2679.18 1706
2679.67 1669
2680.15 1737
2680.64 1646
2681.13 1588
2681.62 1688
2682.11 1738
2682.60 1705
2683.08 1758
2683.57 1803
2684.06 1821
2684.55 1852
2685.04 1818
2685.53 1740
2686.02 1700
2686.51 1677
2686.99 1701
2687.48 1612
2687.97 1516
2688.46 1572
2688.95 1530
2689.44 1519
2689.93 1554
2690.42 1634
2690.91 1560
2691.40 1500
2691.89 1485
2692.38 1541
2692.87 1616
2693.35 1542
2693.84 1605
2694.33 1551
2694.82 1550
2695.31 1624
2695.80 1657
2696.29 1668
2696.78 1659
2697.27 1645
2697.76 1666
2698.25 1673
2698.74 1652
2699.23 1629
2699.72 1658
2700.21 1601
2700.70 1574
2701.19 1596
2701.68 1594
2702.17 1543
2702.66 1579
2703.15 1587
2703.64 1616
2704.13 1545
2704.62 1498
2705.12 1539
2705.61 1580
2706.10 1565
2706.59 1551
2707.08 1502
2707.57 1516
2708.06 1450
2708.55 1465
2709.04 1491
2709.53 1478
2710.02 1539
2710.51 1570
2711.01 1529
2711.50 1460
2711.99 1475
2712.48 1567
2712.97 1561
2713.46 1546
2713.95 1497
2714.44 1550
2714.94 1538
2715.43 1484
2715.92 1447
2716.41 1479
2716.90 1461
2717.39 1501
2717.89 1506
2718.38 1417
2718.87 1407
2719.36 1437
2719.85 1510
2720.34 1431
2720.84 1461
2721.33 1600
2721.82 1536
2722.31 1584
2722.80 1605
2723.30 1572
2723.79 1572
2724.28 1553
2724.77 1596
2725.27 1617
2725.76 1552
2726.25 1485
2726.74 1532
2727.24 1507
2727.73 1495
2728.22 1525
2728.71 1584
2729.21 1556
2729.70 1632
2730.19 1651
2730.69 1622
2731.18 1608
2731.67 1628
2732.16 1598
2732.66 1613
2733.15 1574
2733.64 1584
2734.14 1700
2734.63 1726
2735.12 1671
2735.62 1657
2736.11 1657
2736.60 1657
2737.10 1626
2737.59 1697
2738.08 1732
2738.58 1713
2739.07 1681
2739.56 1614
2740.06 1674
2740.55 1580
2741.05 1682
2741.54 1668
2742.03 1653
2742.53 1578
2743.02 1584
2743.52 1565
2744.01 1510
2744.50 1522
2745.00 1533
2745.49 1552
2745.99 1492
2746.48 1508
2746.97 1527
2747.47 1499
2747.96 1563
2748.46 1569
2748.95 1485
2749.45 1514
2749.94 1542
2750.44 1538
2750.93 1462
2751.43 1451
2751.92 1478
2752.42 1494
2752.91 1468
2753.41 1451
2753.90 1458
2754.40 1495
2754.89 1512
2755.39 1515
2755.88 1548
2756.38 1579
2756.87 1532
2757.37 1573
2757.86 1491
2758.36 1504
2758.85 1477
2759.35 1432
2759.84 1480
2760.34 1501
2760.83 1594
2761.33 1486
2761.83 1526
2762.32 1559
2762.82 1632
2763.31 1654
2763.81 1594
2764.30 1555
2764.80 1559
2765.30 1588
2765.79 1502
2766.29 1499
2766.78 1523
2767.28 1499
2767.78 1584
2768.27 1562
2768.77 1540
2769.27 1567
2769.76 1475
2770.26 1514
2770.76 1629
2771.25 1641
2771.75 1615
2772.24 1570
2772.74 1580
2773.24 1553
2773.73 1579
2774.23 1630
2774.73 1627
2775.23 1650
2775.72 1625
2776.22 1636
2776.72 1691
2777.21 1626
2777.71 1728
2778.21 1710
2778.70 1671
2779.20 1685
2779.70 1703
2780.20 1677
2780.69 1664
2781.19 1691
2781.69 1612
2782.19 1555
2782.68 1637
2783.18 1685
2783.68 1595
2784.18 1609
2784.67 1572
2785.17 1551
2785.67 1531
2786.17 1503
2786.67 1605
2787.16 1573
2787.66 1593
2788.16 1637
2788.66 1671
2789.16 1720
2789.65 1683
2790.15 1783
2790.65 1714
2791.15 1701
2791.65 1668
2792.15 1608
2792.64 1572
2793.14 1553
2793.64 1590
2794.14 1673
2794.64 1738
2795.14 1728
2795.64 1757
2796.13 1841
2796.63 1830
2797.13 1855
2797.63 1924
2798.13 1926
2798.63 1879
2799.13 1936
2799.63 1836
2800.13 1840
2800.62 1770
2801.12 1703
2801.62 1657
2802.12 1669
2802.62 1622
2803.12 1550
2803.62 1547
2804.12 1489
2804.62 1508
2805.12 1509
2805.62 1552
2806.12 1609
2806.62 1687
2807.12 1737
2807.62 1775
2808.12 1803
2808.62 1890
2809.12 1979
2809.62 2094
2810.12 2052
2810.62 2182
2811.12 2333
2811.62 2412
2812.12 2536
2812.62 2595
2813.12 2756
2813.62 2847
2814.12 2904
2814.62 2926
2815.12 2750
2815.62 2568
2816.12 2478
2816.62 2284
2817.12 2281
2817.62 2024
2818.12 1923
2818.62 1833
2819.12 1759
2819.63 1715
2820.13 1712
2820.63 1707
2821.13 1590
2821.63 1614
2822.13 1572
2822.63 1620
2823.13 1619
2823.63 1549
2824.13 1623
2824.64 1585
2825.14 1465
2825.64 1520
2826.14 1641
2826.64 1655
2827.14 1539
2827.64 1488
2828.15 1584
2828.65 1601
2829.15 1543
2829.65 1543
2830.15 1489
2830.65 1521
2831.16 1554
2831.66 1545
2832.16 1561
2832.66 1549
2833.16 1589
2833.67 1617
2834.17 1556
2834.67 1593
2835.17 1723
2835.68 1750
2836.18 1761
2836.68 1792
2837.18 1734
2837.68 1716
2838.19 1733
2838.69 1755
2839.19 1751
2839.70 1785
2840.20 1748
2840.70 1756
2841.20 1703
2841.71 1670
2842.21 1714
2842.71 1712
2843.21 1751
2843.72 1739
2844.22 1660
2844.72 1682
2845.23 1644
2845.73 1688
2846.23 1703
2846.74 1680
2847.24 1694
2847.74 1745
2848.25 1721
2848.75 1733
2849.25 1815
2849.76 1906
2850.26 1825
2850.76 1840
2851.27 1801
2851.77 1820
2852.28 1757
2852.78 1757
2853.28 1731
2853.79 1835
2854.29 1757
2854.79 1717
2855.30 1667
2855.80 1659
2856.31 1684
2856.81 1687
2857.31 1845
2857.82 1839
2858.32 1859
2858.83 1903
2859.33 1980
2859.84 1882
2860.34 1897
2860.85 1919
2861.35 1870
2861.85 1846
2862.36 1873
2862.86 1764
2863.37 1688
2863.87 1661
2864.38 1696
2864.88 1641
2865.39 1600
2865.89 1611
2866.40 1582
2866.90 1541
2867.41 1433
2867.91 1459
2868.42 1555
2868.92 1565
2869.43 1601
2869.93 1644
2870.44 1658
2870.94 1743
2871.45 1754
2871.96 1694
2872.46 1764
2872.97 1816
2873.47 1870
2873.98 1807
2874.48 1770
2874.99 1896
2875.49 1836
2876.00 1841
2876.51 1840
2877.01 1757
2877.52 1737
2878.02 1714
2878.53 1660
2879.04 1680
2879.54 1701
2880.05 1784
2880.55 1725
2881.06 1731
2881.57 1805
2882.07 1908
2882.58 1888
2883.09 1929
2883.59 1904
2884.10 1864
2884.61 1848
2885.11 1837
2885.62 1883
2886.13 1918
2886.63 1931
2887.14 1984
2887.65 2032
2888.15 2069
2888.66 2117
2889.17 2066
2889.67 1993
2890.18 2058
2890.69 2005
2891.20 1979
2891.70 1908
2892.21 1853
2892.72 1767
2893.22 1805
2893.73 1802
2894.24 1809
2894.75 1721
2895.25 1703
2895.76 1732
2896.27 1796
2896.78 1836
2897.29 1795
2897.79 1818
2898.30 1854
2898.81 1808
2899.32 1852
2899.82 1859
2900.33 1939
2900.84 1883
2901.35 1847
2901.86 1754
2902.36 1762
2902.87 1827
2903.38 1859
2903.89 1783
2904.40 1802
2904.91 1899
2905.41 1893
2905.92 1870
2906.43 1818
2906.94 1796
2907.45 1741
2907.96 1749
2908.47 1729
2908.97 1705
2909.48 1695
2909.99 1725
2910.50 1730
2911.01 1653
2911.52 1751
2912.03 1688
2912.54 1686
2913.05 1701
2913.55 1725
2914.06 1696
2914.57 1674
2915.08 1648
2915.59 1690
2916.10 1680
2916.61 1662
2917.12 1693
2917.63 1771
2918.14 1745
2918.65 1733
2919.16 1791
2919.67 1866
2920.18 1954
2920.69 2057
2921.20 2074
2921.71 2076
2922.22 2152
2922.73 2200
2923.24 2294
2923.75 2344
2924.26 2407
2924.77 2494
2925.28 2400
2925.79 2403
2926.30 2445
2926.81 2389
2927.32 2402
2927.83 2336
2928.34 2270
2928.85 2131
2929.36 1973
2929.87 1946
2930.38 1930
2930.89 1864
2931.40 1785
2931.91 1790
2932.42 1806
2932.93 1811
2933.45 1765
2933.96 1771
2934.47 1714
2934.98 1769
2935.49 1781
2936.00 1856
2936.51 1896
2937.02 1867
2937.53 1904
2938.04 1985
2938.56 2184
2939.07 2456
2939.58 2712
2940.09 3076
2940.60 3335
2941.11 3737
2941.62 3969
2942.14 4170
2942.65 4105
2943.16 4005
2943.67 4023
2944.18 3789
2944.70 3552
2945.21 3271
2945.72 3020
2946.23 2781
2946.74 2623
2947.26 2488
2947.77 2380
2948.28 2287
2948.79 2159
2949.30 2099
2949.82 2068
2950.33 1915
2950.84 1839
2951.35 1859
2951.87 1847
2952.38 1812
2952.89 1727
2953.40 1718
2953.92 1646
2954.43 1616
2954.94 1705
2955.45 1616
2955.97 1591
2956.48 1534
2956.99 1602
2957.51 1649
2958.02 1621
2958.53 1635
2959.04 1703
2959.56 1647
2960.07 1751
2960.58 1793
2961.10 1769
2961.61 1788
2962.12 1796
2962.64 1894
2963.15 1915
2963.66 2037
2964.18 1997
2964.69 1981
2965.21 1951
2965.72 1963
2966.23 1949
2966.75 1934
2967.26 1945
2967.77 1936
2968.29 1932
2968.80 1890
2969.32 1872
2969.83 1771
2970.34 1849
2970.86 1897
2971.37 1858
2971.89 1770
2972.40 1793
2972.91 1733
2973.43 1749
2973.94 1737
2974.46 1797
2974.97 1768
2975.49 1771
2976.00 1841
2976.52 1801
2977.03 1823
2977.55 1899
2978.06 1982
2978.57 1960
2979.09 1983
2979.60 2008
2980.12 2091
2980.63 2082
2981.15 2039
2981.66 2094
2982.18 2071
2982.69 2042
2983.21 2063
2983.73 1966
2984.24 1976
2984.76 1942
2985.27 2006
2985.79 1980
2986.30 1978
2986.82 1965
2987.33 1996
2987.85 1987
2988.36 1998
2988.88 1991
2989.40 2017
2989.91 1999
2990.43 1902
2990.94 1903
2991.46 1944
2991.97 1936
2992.49 1941
2993.01 1870
2993.52 1901
2994.04 1950
2994.55 1888
2995.07 1956
2995.59 2080
2996.10 2094
2996.62 2151
2997.14 2292
2997.65 2469
2998.17 2501
2998.69 2480
2999.20 2488
2999.72 2525
3000.24 2477
3000.75 2480
3001.27 2468
3001.79 2549
3002.30 2568
3002.82 2844
3003.34 3186
3003.85 3587
3004.37 3821
3004.89 4259
3005.40 4674
3005.92 4813
3006.44 4812
3006.96 4598
3007.47 4326
3007.99 3862
3008.51 3500
3009.03 3108
3009.54 2778
3010.06 2567
3010.58 2284
3011.10 2193
3011.61 2121
3012.13 2115
3012.65 2002
3013.17 1959
3013.68 1929
3014.20 1953
3014.72 1924
3015.24 1930
3015.76 1914
3016.27 1954
3016.79 1983
3017.31 1977
3017.83 1966
3018.35 2046
3018.86 2033
3019.38 1998
3019.90 1973
3020.42 2036
3020.94 1929
3021.46 1933
3021.97 1985
3022.49 2096
3023.01 2042
3023.53 2116
3024.05 2195
3024.57 2218
3025.09 2244
3025.61 2189
3026.12 2188
3026.64 2208
3027.16 2080
3027.68 1987
3028.20 1994
3028.72 2044
3029.24 1895
3029.76 1903
3030.28 1824
3030.80 1846
3031.32 1731
3031.84 1733
3032.35 1738
3032.87 1730
3033.39 1750
3033.91 1790
3034.43 1833
3034.95 1884
3035.47 1871
3035.99 1866
3036.51 1969
3037.03 1968
3037.55 1939
3038.07 2008
3038.59 1998
3039.11 1825
3039.63 1787
3040.15 1809
3040.67 1681
3041.19 1696
3041.71 1791
3042.23 1792
3042.75 1775
3043.27 1746
3043.79 1736
3044.31 1815
3044.83 1804
3045.35 1770
3045.87 1830
3046.40 1783
3046.92 1721
3047.44 1724
3047.96 1733
3048.48 1777
3049.00 1737
3049.52 1701
3050.04 1685
3050.56 1718
3051.08 1677
3051.60 1649
3052.12 1674
3052.65 1621
3053.17 1654
3053.69 1645
3054.21 1669
3054.73 1662
3055.25 1642
3055.77 1712
3056.30 1689
3056.82 1684
3057.34 1718
3057.86 1733
3058.38 1680
3058.90 1673
3059.42 1660
3059.95 1764
3060.47 1792
3060.99 1840
3061.51 1768
3062.03 1761
3062.56 1697
3063.08 1766
3063.60 1827
3064.12 1782
3064.64 1810
3065.17 1847
3065.69 1936
3066.21 1928
3066.73 1904
3067.26 1930
3067.78 2032
3068.30 1971
3068.82 1980
3069.35 1940
3069.87 1994
3070.39 2055
3070.91 1978
3071.44 1965
3071.96 1927
3072.48 1964
3073.01 1997
3073.53 2040
3074.05 2017
3074.57 1987
3075.10 2087
3075.62 2130
3076.14 2084
3076.67 2129
3077.19 2143
3077.71 2191
3078.24 2199
3078.76 2233
3079.28 2208
3079.81 2167
3080.33 2199
3080.85 2282
3081.38 2227
3081.90 2271
3082.42 2252
3082.95 2313
3083.47 2399
3084.00 2380
3084.52 2397
3085.04 2289
3085.57 2282
3086.09 2283
3086.62 2345
3087.14 2400
3087.66 2667
3088.19 2769
3088.71 2970
3089.24 3413
3089.76 3781
3090.29 4004
3090.81 4334
3091.33 4505
3091.86 4445
3092.38 4159
3092.91 3971
3093.43 3705
3093.96 3323
3094.48 3096
3095.01 2852
3095.53 2658
3096.06 2549
3096.58 2567
3097.11 2446
3097.63 2544
3098.16 2422
3098.68 2472
3099.21 2541
3099.73 2711
3100.26 2749
3100.78 2979
3101.31 3311
3101.83 3658
3102.36 4449
3102.88 4907
3103.41 5537
3103.93 5964
3104.46 6125
3104.99 6108
3105.51 5706
3106.04 5084
3106.56 4644
3107.09 4058
3107.61 3368
3108.14 3073
3108.67 2737
3109.19 2599
3109.72 2590
3110.24 2665
3110.77 2607
3111.30 2523
3111.82 2495
3112.35 2414
3112.87 2418
3113.40 2453
3113.93 2387
3114.45 2239
3114.98 2165
3115.51 2174
3116.03 2044
3116.56 2109
3117.09 2061
3117.61 2007
3118.14 2009
3118.67 2075
3119.19 2139
3119.72 2168
3120.25 2211
3120.77 2319
3121.30 2287
3121.83 2439
3122.35 2532
3122.88 2552
3123.41 2404
3123.94 2402
3124.46 2397
3124.99 2393
3125.52 2338
3126.05 2336
3126.57 2385
3127.10 2355
3127.63 2295
3128.16 2362
3128.68 2445
3129.21 2309
3129.74 2224
3130.27 2209
3130.79 2167
3131.32 2176
3131.85 2103
3132.38 2012
3132.91 2055
3133.43 2008
3133.96 2033
3134.49 2030
3135.02 2024
3135.55 2034
3136.07 2089
3136.60 1989
3137.13 1999
3137.66 1992
3138.19 1960
3138.72 1940
3139.24 1884
3139.77 1832
3140.30 1805
3140.83 1789
3141.36 1789
3141.89 1728
3142.42 1706
3142.95 1693
3143.47 1689
3144.00 1643
3144.53 1652
3145.06 1749
3145.59 1796
3146.12 1763
3146.65 1777
3147.18 1865
3147.71 1879
3148.24 1904
3148.76 1952
3149.29 2009
3149.82 1994
3150.35 2014
3150.88 1922
3151.41 2028
3151.94 1998
3152.47 2036
3153.00 1942
3153.53 1841
3154.06 1850
3154.59 1861
3155.12 1876
3155.65 1867
3156.18 1870
3156.71 1868
3157.24 1973
3157.77 1919
3158.30 2025
3158.83 2161
3159.36 2091
3159.89 2012
3160.42 2050
3160.95 2002
3161.48 1981
3162.01 2002
3162.54 1925
3163.07 1920
3163.60 1907
3164.13 1912
3164.66 1823
3165.20 1858
3165.73 1880
3166.26 1846
3166.79 1811
3167.32 1728
3167.85 1716
3168.38 1730
3168.91 1803
3169.44 1756
3169.97 1663
3170.50 1722
3171.04 1796
3171.57 1733
3172.10 1734
3172.63 1735
3173.16 1775
3173.69 1881
3174.22 1881
3174.75 1934
3175.29 1937
3175.82 1952
3176.35 1910
3176.88 1914
3177.41 1868
3177.94 1883
3178.48 1784
3179.01 1834
3179.54 1799
3180.07 1769
3180.60 1774
3181.14 1777
3181.67 1776
3182.20 1728
3182.73 1671
3183.26 1667
3183.80 1692
3184.33 1681
3184.86 1631
3185.39 1607
3185.93 1659
3186.46 1637
3186.99 1644
3187.52 1609
3188.06 1635
3188.59 1652
3189.12 1702
3189.65 1691
3190.19 1696
3190.72 1657
3191.25 1610
3191.79 1645
3192.32 1626
3192.85 1671
3193.38 1686
3193.92 1601
3194.45 1614
3194.98 1659
3195.52 1682
3196.05 1685
3196.58 1722
3197.12 1713
3197.65 1706
3198.18 1741
3198.72 1689
3199.25 1712
3199.78 1728
3200.32 1714
3200.85 1713
3201.39 1729
3201.92 1755
3202.45 1858
3202.99 1818
3203.52 1823
3204.05 1684
3204.59 1660
3205.12 1701
3205.66 1698
3206.19 1658
3206.72 1761
3207.26 1878
3207.79 1861
3208.33 1896
3208.86 2077
3209.40 2094
3209.93 2170
3210.47 2272
3211.00 2351
3211.53 2277
3212.07 2277
3212.60 2216
3213.14 2149
3213.67 2016
3214.21 2072
3214.74 1975
3215.28 1952
3215.81 1898
3216.35 1814
3216.88 1834
3217.42 1741
3217.95 1601
3218.49 1619
3219.02 1645
3219.56 1627
3220.09 1597
3220.63 1588
3221.16 1635
3221.70 1689
3222.23 1703
3222.77 1754
3223.31 1782
3223.84 1797
3224.38 1866
3224.91 1919
3225.45 1937
3225.98 1900
3226.52 1937
3227.06 1984
3227.59 1966
3228.13 1838
3228.66 1813
3229.20 1758
3229.74 1797
3230.27 1809
3230.81 1772
3231.34 1841
3231.88 1733
3232.42 1775
3232.95 1845
3233.49 1833
3234.03 1841
3234.56 1827
3235.10 1940
3235.64 1937
3236.17 1927
3236.71 1942
3237.25 2007
3237.78 2035
3238.32 1992
3238.86 1981
3239.39 2106
3239.93 2101
3240.47 2044
3241.00 2077
3241.54 2125
3242.08 2041
3242.61 2009
3243.15 1938
3243.69 1974
3244.23 1854
3244.76 1968
3245.30 1977
3245.84 2016
3246.38 2056
3246.91 2044
3247.45 2061
3247.99 2048
3248.53 2201
3249.06 2319
3249.60 2380
3250.14 2380
3250.68 2552
3251.21 2853
3251.75 3322
3252.29 3852
3252.83 4264
3253.37 4798
3253.90 5255
3254.44 5335
3254.98 5330
3255.52 4922
3256.06 4371
3256.60 4153
3257.13 3667
3257.67 3231
3258.21 3110
3258.75 2912
3259.29 2788
3259.83 2639
3260.36 2656
3260.90 2678
3261.44 2694
3261.98 2769
3262.52 2904
3263.06 2890
3263.60 3022
3264.14 2987
3264.68 3000
3265.21 2912
3265.75 3020
3266.29 3172
3266.83 3121
3267.37 3103
3267.91 3127
3268.45 3032
3268.99 3062
3269.53 2895
3270.07 2750
3270.61 2572
3271.15 2516
3271.69 2457
3272.23 2469
3272.76 2400
3273.30 2361
3273.84 2365
3274.38 2380
3274.92 2265
3275.46 2284
3276.00 2278
3276.54 2273
3277.08 2253
3277.62 2128
3278.16 2228
3278.70 2317
3279.24 2242
3279.78 2214
3280.32 2239
3280.86 2384
3281.41 2416
3281.95 2299
3282.49 2268
3283.03 2364
3283.57 2359
3284.11 2381
3284.65 2352
3285.19 2342
3285.73 2341
3286.27 2351
3286.81 2355
3287.35 2330
3287.89 2264
3288.43 2435
3288.97 2475
3289.52 2351
3290.06 2215
3290.60 2389
3291.14 2645
3291.68 2616
3292.22 2648
3292.76 2828
3293.30 2988
3293.85 3135
3294.39 3262
3294.93 3347
3295.47 3545
3296.01 3802
3296.55 3899
3297.09 3965
3297.64 3948
3298.18 3849
3298.72 3642
3299.26 3477
3299.80 3431
3300.34 3163
3300.89 2971
3301.43 2917
3301.97 2805
3302.51 2714
3303.06 2724
3303.60 2709
3304.14 2602
3304.68 2687
3305.22 2668
3305.77 2647
3306.31 2627
3306.85 2601
3307.39 2638
3307.94 2562
3308.48 2623
3309.02 2725
3309.56 2824
3310.11 2900
3310.65 2944
3311.19 2995
3311.74 3000
3312.28 2921
3312.82 2978
3313.36 2933
3313.91 2781
3314.45 2778
3314.99 2964
3315.54 2870
3316.08 2877
3316.62 3029
3317.17 3369
3317.71 3459
3318.25 3525
3318.80 3747
3319.34 3992
3319.88 4241
3320.43 4445
3320.97 4450
3321.51 4358
3322.06 4260
3322.60 4135
3323.14 4003
3323.69 3873
3324.23 3799
3324.78 3556
3325.32 3552
3325.86 3379
3326.41 3404
3326.95 3330
3327.50 3348
3328.04 3333
3328.59 3265
3329.13 3253
3329.67 3246
3330.22 3365
3330.76 3573
3331.31 3682
3331.85 4127
3332.40 5053
3332.94 6245
3333.49 7971
3334.03 10282
3334.57 12956
3335.12 15671
3335.66 18125
3336.21 20265
3336.75 21368
3337.30 21220
3337.84 20786
3338.39 19358
3338.93 17309
3339.48 15088
3340.02 12849
3340.57 10615
3341.11 8738
3341.66 7121
3342.20 5815
3342.75 5002
3343.30 4251
3343.84 3822
3344.39 3479
3344.93 3175
3345.48 2997
3346.02 2839
3346.57 2732
3347.11 2749
3347.66 2788
3348.21 2745
3348.75 2692
3349.30 2651
3349.84 2620
3350.39 2512
3350.94 2482
3351.48 2551
3352.03 2579
3352.57 2472
3353.12 2501
3353.67 2622
3354.21 2577
3354.76 2615
3355.31 2570
3355.85 2664
3356.40 2544
3356.95 2534
3357.49 2553
3358.04 2490
3358.59 2439
3359.13 2493
3359.68 2445
3360.23 2426
3360.77 2368
3361.32 2337
3361.87 2360
3362.41 2415
3362.96 2399
3363.51 2420
3364.05 2533
3364.60 2476
3365.15 2491
3365.70 2548
3366.24 2423
3366.79 2395
3367.34 2381
3367.89 2303
3368.43 2348
3368.98 2301
3369.53 2280
3370.08 2316
3370.62 2410
3371.17 2520
3371.72 2674
3372.27 2946
3372.81 3228
3373.36 3620
3373.91 3814
3374.46 4037
3375.01 4055
3375.55 4178
3376.10 4035
3376.65 3905
3377.20 3701
3377.75 3267
3378.30 3082
3378.84 2894
3379.39 2621
3379.94 2487
3380.49 2320
3381.04 2171
3381.59 2177
3382.13 2127
3382.68 2074
3383.23 1977
3383.78 1971
3384.33 1989
3384.88 1963
3385.43 1995
3385.98 1999
3386.52 2015
3387.07 1879
3387.62 1871
3388.17 1922
3388.72 1907
3389.27 1901
3389.82 1894
3390.37 1915
3390.92 2003
3391.47 1918
3392.02 1952
3392.57 1927
3393.12 1854
3393.66 1918
3394.21 1947
3394.76 1991
3395.31 1998
3395.86 2079
3396.41 2099
3396.96 2106
3397.51 2199
3398.06 2248
3398.61 2327
3399.16 2354
3399.71 2233
3400.26 2242
3400.81 2172
3401.36 2245
3401.91 2252
3402.46 2113
3403.01 2084
3403.56 2034
3404.11 2008
3404.66 1934
3405.21 1990
3405.77 1953
3406.32 1887
3406.87 1878
3407.42 1876
3407.97 1868
3408.52 1844
3409.07 1884
3409.62 2037
3410.17 2059
3410.72 2089
3411.27 2147
3411.82 2262
3412.37 2292
3412.93 2363
3413.48 2329
3414.03 2354
3414.58 2330
3415.13 2294
3415.68 2245
3416.23 2185
3416.78 2107
3417.34 2157
3417.89 2166
3418.44 2139
3418.99 2146
3419.54 2083
3420.09 2125
3420.65 2127
3421.20 2036
3421.75 2006
3422.30 1986
3422.85 1930
3423.40 1908
3423.96 1882
3424.51 1875
3425.06 1833
3425.61 1887
3426.17 1931
3426.72 1967
3427.27 1813
3427.82 1727
3428.37 1711
3428.93 1711
3429.48 1709
3430.03 1775
3430.58 1722
3431.14 1697
3431.69 1714
3432.24 1677
3432.79 1708
3433.35 1693
3433.90 1712
3434.45 1639
3435.01 1706
3435.56 1728
3436.11 1764
3436.66 1887
3437.22 1882
3437.77 1838
3438.32 1881
3438.88 1894
3439.43 1894
3439.98 1921
3440.54 1943
3441.09 1830
3441.64 1891
3442.20 1795
3442.75 1791
3443.30 1713
3443.86 1679
3444.41 1688
3444.96 1717
3445.52 1739
3446.07 1673
3446.63 1672
3447.18 1668
3447.73 1558
3448.29 1609
3448.84 1698
3449.40 1600
3449.95 1623
3450.50 1663
3451.06 1692
3451.61 1652
3452.17 1605
3452.72 1653
3453.27 1614
3453.83 1591
3454.38 1567
3454.94 1646
3455.49 1603
3456.05 1579
3456.60 1673
3457.16 1662
3457.71 1662
3458.27 1622
3458.82 1658
3459.38 1716
3459.93 1649
3460.49 1685
3461.04 1701
3461.60 1811
3462.15 1837
3462.71 1775
3463.26 1768
3463.82 1837
3464.37 1782
3464.93 1750
3465.48 1862
3466.04 1805
3466.59 1819
3467.15 1880
3467.70 1846
3468.26 1813
3468.81 1861
3469.37 1908
3469.93 1853
3470.48 1932
3471.04 1969
3471.59 2075
3472.15 2023
3472.70 2103
3473.26 2096
3473.82 2057
3474.37 2067
3474.93 2014
3475.48 1992
3476.04 1953
3476.60 1874
3477.15 1916
3477.71 2028
3478.27 2006
3478.82 2040
3479.38 1979
3479.93 2035
3480.49 2156
3481.05 2163
3481.60 2167
3482.16 2274
3482.72 2162
3483.27 2342
3483.83 2375
3484.39 2362
3484.95 2323
3485.50 2369
3486.06 2402
3486.62 2494
3487.17 2481
3487.73 2561
3488.29 2664
3488.84 2789
3489.40 3090
3489.96 3486
3490.52 4207
3491.07 5096
3491.63 5954
3492.19 6929
3492.75 7805
3493.30 8273
3493.86 8318
3494.42 7946
3494.98 7221
3495.53 6182
3496.09 5173
3496.65 4464
3497.21 3731
3497.77 3375
3498.32 3111
3498.88 3029
3499.44 2906
3500.00 2812
3500.56 2876
3501.11 2960
3501.67 3027
3502.23 3157
3502.79 3419
3503.35 3796
3503.91 4111
3504.46 4464
3505.02 4838
3505.58 5167
3506.14 5273
3506.70 5193
3507.26 5248
3507.81 4947
3508.37 4486
3508.93 4121
3509.49 3823
3510.05 3516
3510.61 3326
3511.17 3200
3511.73 3042
3512.29 3079
3512.85 2955
3513.40 2905
3513.96 2777
3514.52 2556
3515.08 2574
3515.64 2424
3516.20 2346
3516.76 2217
3517.32 2164
3517.88 2170
3518.44 2107
3519.00 2112
3519.56 2052
3520.12 2062
3520.68 1984
3521.24 2063
3521.80 2027
3522.36 2063
3522.92 2044
3523.48 2050
3524.04 2113
3524.60 2094
3525.16 2133
3525.72 2103
3526.28 2087
3526.84 2093
3527.40 2137
3527.96 2115
3528.52 2078
3529.08 2042
3529.64 2114
3530.20 2044
3530.76 2089
3531.32 2094
3531.88 2019
3532.44 2041
3533.00 2022
3533.56 1997
3534.12 1983
3534.68 2014
3535.25 2016
3535.81 2003
3536.37 2004
3536.93 1945
3537.49 1946
3538.05 1987
3538.61 2058
3539.17 2019
3539.73 2029
3540.30 2001
3540.86 2024
3541.42 2093
3541.98 2010
3542.54 2171
3543.10 2182
3543.66 2262
3544.23 2279
3544.79 2313
3545.35 2245
3545.91 2268
3546.47 2243
3547.03 2237
3547.60 2130
3548.16 1974
3548.72 2022
3549.28 2027
3549.84 2018
3550.41 1911
3550.97 1946
3551.53 1923
3552.09 1912
3552.65 1861
3553.22 1898
3553.78 1950
3554.34 1827
3554.90 1827
3555.47 1894
3556.03 1873
3556.59 1818
3557.15 1800
3557.72 1806
3558.28 1773
3558.84 1754
3559.41 1724
3559.97 1812
3560.53 1847
3561.09 1807
3561.66 1830
3562.22 1848
3562.78 1880
3563.35 1949
3563.91 2013
3564.47 2022
3565.04 2027
3565.60 2099
3566.16 2112
3566.73 2046
3567.29 2166
3567.85 2207
3568.42 2049
3568.98 2016
3569.54 1998
3570.11 1854
3570.67 1830
3571.23 1805
3571.80 1792
3572.36 1743
3572.93 1735
3573.49 1780
3574.05 1931
3574.62 2047
3575.18 2176
3575.75 2420
3576.31 2640
3576.87 2829
3577.44 3010
3578.00 3060
3578.57 3159
3579.13 3157
3579.70 2883
3580.26 2891
3580.82 2736
3581.39 2620
3581.95 2448
3582.52 2246
3583.08 2145
3583.65 2055
3584.21 1918
3584.78 1839
3585.34 1883
3585.91 1867
3586.47 1775
3587.04 1699
3587.60 1677
3588.17 1621
3588.73 1583
3589.30 1658
3589.86 1728
3590.43 1690
3590.99 1699
3591.56 1722
3592.12 1581
3592.69 1609
3593.25 1665
3593.82 1641
3594.39 1568
3594.95 1576
3595.52 1569
3596.08 1578
3596.65 1668
3597.21 1684
3597.78 1697
3598.35 1727
3598.91 1747
3599.48 1756
3600.04 1680
3600.61 1718
3601.18 1689
3601.74 1722
3602.31 1699
3602.87 1719
3603.44 1754
3604.01 1752
3604.57 1721
3605.14 1684
3605.71 1728
3606.27 1701
3606.84 1757
3607.41 1784
3607.97 1678
3608.54 1642
3609.11 1639
3609.67 1673
3610.24 1640
3610.81 1575
3611.37 1562
3611.94 1616
3612.51 1624
3613.07 1629
3613.64 1727
3614.21 1825
3614.78 1969
3615.34 2184
3615.91 2533
3616.48 2936
3617.04 3419
3617.61 3900
3618.18 4277
3618.75 4534
3619.31 4669
3619.88 4701
3620.45 4363
3621.02 4097
3621.58 3729
3622.15 3288
3622.72 2946
3623.29 2637
3623.86 2353
3624.42 2072
3624.99 1952
3625.56 1916
3626.13 1771
3626.70 1660
3627.26 1668
3627.83 1658
3628.40 1598
3628.97 1562
3629.54 1530
3630.11 1560
3630.67 1617
3631.24 1609
3631.81 1629
3632.38 1608
3632.95 1534
3633.52 1570
3634.08 1546
3634.65 1508
3635.22 1536
3635.79 1502
3636.36 1567
3636.93 1534
3637.50 1642
3638.07 1630
3638.64 1519
3639.20 1585
3639.77 1719
3640.34 1707
3640.91 1696
3641.48 1796
3642.05 1825
3642.62 1833
3643.19 1861
3643.76 1851
3644.33 1905
3644.90 1991
3645.47 1984
3646.04 2007
3646.61 1973
3647.18 1925
3647.75 1932
3648.32 1920
3648.89 1925
3649.46 1923
3650.03 1850
3650.60 1933
3651.17 1891
3651.74 1930
3652.31 1962
3652.88 2026
3653.45 2104
3654.02 2062
3654.59 2035
3655.16 2231
3655.73 2257
3656.30 2160
3656.87 2205
3657.44 2280
3658.01 2221
3658.58 2244
3659.15 2175
3659.72 2189
3660.29 2296
3660.86 2282
3661.43 2239
3662.00 2128
3662.58 2092
3663.15 2078
3663.72 1936
3664.29 1849
3664.86 1891
3665.43 1935
3666.00 1926
3666.57 1932
3667.14 2062
3667.72 2137
3668.29 2129
3668.86 2084
3669.43 2016
3670.00 1950
3670.57 2005
3671.14 2065
3671.72 1888
3672.29 1815
3672.86 1970
3673.43 1955
3674.00 1838
3674.57 1884
3675.15 1931
3675.72 1946
3676.29 1935
3676.86 2002
3677.43 2029
3678.01 2032
3678.58 1938
3679.15 1995
3679.72 2054
3680.30 2072
3680.87 2085
3681.44 2065
3682.01 2043
3682.58 2026
3683.16 1893
3683.73 1864
3684.30 1817
3684.88 1767
3685.45 1757
3686.02 1774
3686.59 1711
3687.17 1711
3687.74 1778
3688.31 1840
3688.88 1896
3689.46 1970
3690.03 2050
3690.60 2060
3691.18 2036
3691.75 2088
3692.32 2149
3692.90 2148
3693.47 2137
3694.04 2066
3694.62 1947
3695.19 1849
3695.76 1827
3696.34 1760
3696.91 1723
3697.48 1715
3698.06 1745
3698.63 1781
3699.21 1667
3699.78 1705
3700.35 1674
3700.93 1709
3701.50 1713
3702.08 1633
3702.65 1679
3703.22 1739
3703.80 1737
3704.37 1747
3704.95 1786
3705.52 1848
3706.09 1767
3706.67 1769
3707.24 1705
3707.82 1719
3708.39 1716
3708.97 1664
3709.54 1763
3710.12 1712
3710.69 1703
3711.26 1728
3711.84 1779
3712.41 1720
3712.99 1637
3713.56 1682
3714.14 1641
3714.71 1688
3715.29 1661
3715.86 1695
3716.44 1602
3717.01 1704
3717.59 1675
3718.16 1697
3718.74 1694
3719.32 1682
3719.89 1678
3720.47 1682
3721.04 1679
3721.62 1615
3722.19 1645
3722.77 1617
3723.34 1539
3723.92 1587
3724.49 1596
3725.07 1526
3725.65 1534
3726.22 1519
3726.80 1517
3727.37 1543
3727.95 1537
3728.53 1655
3729.10 1694
3729.68 1819
3730.25 1922
3730.83 2189
3731.41 2415
3731.98 2650
3732.56 2936
3733.14 3304
3733.71 3597
3734.29 3627
3734.87 3568
3735.44 3510
3736.02 3286
3736.60 3040
3737.17 2875
3737.75 2568
3738.33 2259
3738.90 2125
3739.48 1996
3740.06 1888
3740.63 1841
3741.21 1814
3741.79 1704
3742.36 1532
3742.94 1609
3743.52 1661
3744.10 1584
3744.67 1541
3745.25 1514
3745.83 1561
3746.40 1556
3746.98 1570
3747.56 1513
3748.14 1553
3748.71 1505
3749.29 1555
3749.87 1567
3750.45 1577
3751.03 1523
3751.60 1557
3752.18 1568
3752.76 1535
3753.34 1476
3753.92 1485
3754.49 1581
3755.07 1530
3755.65 1532
3756.23 1606
3756.81 1657
3757.38 1681
3757.96 1656
3758.54 1602
3759.12 1667
3759.70 1750
3760.28 1777
3760.85 1858
3761.43 1923
3762.01 1933
3762.59 1880
3763.17 1886
3763.75 1938
3764.33 1922
3764.91 1877
3765.48 1916
3766.06 1949
3766.64 1913
3767.22 1842
3767.80 1829
3768.38 1775
3768.96 1766
3769.54 1737
3770.12 1734
3770.70 1768
3771.28 1840
3771.85 1807
3772.43 1800
3773.01 1764
3773.59 1746
3774.17 1686
3774.75 1690
3775.33 1673
3775.91 1643
3776.49 1578
3777.07 1495
3777.65 1533
3778.23 1583
3778.81 1529
3779.39 1546
3779.97 1568
3780.55 1555
3781.13 1522
3781.71 1473
3782.29 1517
3782.87 1502
3783.45 1418
3784.03 1473
3784.61 1472
3785.19 1456
3785.77 1460
3786.35 1476
3786.93 1523
3787.51 1535
3788.10 1577
3788.68 1598
3789.26 1568
3789.84 1597
3790.42 1613
3791.00 1644
3791.58 1544
3792.16 1509
3792.74 1498
3793.32 1501
3793.90 1548
3794.48 1577
3795.07 1598
3795.65 1598
3796.23 1534
3796.81 1592
3797.39 1624
3797.97 1605
3798.55 1547
3799.14 1564
3799.72 1547
3800.30 1588
3800.88 1724
3801.46 1688
3802.04 1695
3802.62 1702
3803.21 1724
3803.79 1751
3804.37 1733
3804.95 1771
3805.53 1781
3806.12 1787
3806.70 1847
3807.28 1896
3807.86 1953
3808.44 2039
3809.03 2111
3809.61 2121
3810.19 2168
3810.77 2143
3811.36 2129
3811.94 2045
3812.52 1997
3813.10 1909
3813.69 1889
3814.27 1872
3814.85 1892
3815.43 1945
3816.02 1887
3816.60 1875
3817.18 1838
3817.77 1795
3818.35 1800
3818.93 1798
3819.51 1706
3820.10 1719
3820.68 1777
3821.26 1790
3821.85 1788
3822.43 1797
3823.01 1860
3823.60 1906
3824.18 1893
3824.76 1951
3825.35 1950
3825.93 1862
3826.51 1781
3827.10 1810
3827.68 1764
3828.27 1751
3828.85 1763
3829.43 1750
3830.02 1767
3830.60 1709
3831.18 1770
3831.77 1863
3832.35 1796
3832.94 1786
3833.52 1848
3834.10 1811
3834.69 1835
3835.27 1789
3835.86 1807
3836.44 1801
3837.03 1841
3837.61 1818
3838.19 1857
3838.78 1771
3839.36 1872
3839.95 1842
3840.53 1809
3841.12 1852
3841.70 1880
3842.29 1916
3842.87 1800
3843.46 1887
3844.04 2051
3844.63 2226
3845.21 2369
3845.80 2505
3846.38 2706
3846.97 2800
3847.55 2900
3848.14 2705
3848.72 2577
3849.31 2431
3849.89 2263
3850.48 2193
3851.06 2161
3851.65 1982
3852.23 2014
3852.82 2033
3853.41 2022
3853.99 2092
3854.58 2100
3855.16 2063
3855.75 2023
3856.33 2090
3856.92 2218
3857.51 2338
3858.09 2540
3858.68 2743
3859.26 3249
3859.85 3925
3860.44 4551
3861.02 5157
3861.61 5668
3862.20 6148
3862.78 6223
3863.37 6201
3863.95 5810
3864.54 5528
3865.13 4822
3865.71 4393
3866.30 3864
3866.89 3415
3867.47 3088
3868.06 2646
3868.65 2402
3869.23 2217
3869.82 2103
3870.41 2045
3870.99 1977
3871.58 1963
3872.17 1963
3872.76 2013
3873.34 2099
3873.93 2149
3874.52 2091
3875.10 2011
3875.69 2035
3876.28 1976
3876.87 1977
3877.45 1840
3878.04 1841
3878.63 1871
3879.22 1891
3879.80 1862
3880.39 1758
3880.98 1755
3881.57 1757
3882.15 1767
3882.74 1763
3883.33 1680
3883.92 1752
3884.51 1671
3885.09 1723
3885.68 1789
3886.27 1766
3886.86 1728
3887.45 1797
3888.04 1909
3888.62 1893
3889.21 1931
3889.80 2017
3890.39 2012
3890.98 1971
3891.57 2082
3892.15 2149
3892.74 2114
3893.33 2051
3893.92 2027
3894.51 1915
3895.10 1968
3895.69 1935
3896.28 1894
3896.86 1919
3897.45 1957
3898.04 1994
3898.63 2042
3899.22 2062
3899.81 2112
3900.40 2140
3900.99 2054
3901.58 2048
3902.17 2085
3902.76 1993
3903.34 1939
3903.93 1898
3904.52 1772
3905.11 1776
3905.70 1765
3906.29 1663
3906.88 1681
3907.47 1725
3908.06 1677
3908.65 1578
3909.24 1585
3909.83 1621
3910.42 1562
3911.01 1611
3911.60 1580
3912.19 1586
3912.78 1616
3913.37 1575
3913.96 1514
3914.55 1499
3915.14 1492
3915.73 1435
3916.32 1465
3916.91 1476
3917.50 1504
3918.09 1449
3918.68 1504
3919.28 1466
3919.87 1526
3920.46 1483
3921.05 1538
3921.64 1450
3922.23 1444
3922.82 1500
3923.41 1454
3924.00 1407
3924.59 1432
3925.18 1427
3925.77 1462
3926.37 1443
3926.96 1434
3927.55 1420
3928.14 1406
3928.73 1397
3929.32 1430
3929.91 1418
3930.51 1421
3931.10 1341
3931.69 1383
3932.28 1436
3932.87 1400
3933.46 1352
3934.05 1322
3934.65 1325
3935.24 1360
3935.83 1454
3936.42 1399
3937.01 1346
3937.61 1394
3938.20 1440
3938.79 1490
3939.38 1509
3939.97 1534
3940.57 1473
3941.16 1518
3941.75 1529
3942.34 1551
3942.94 1566
3943.53 1491
3944.12 1455
3944.71 1453
3945.31 1475
3945.90 1499
3946.49 1472
3947.08 1417
3947.68 1395
3948.27 1329
3948.86 1344
3949.45 1361
3950.05 1326
3950.64 1321
3951.23 1465
3951.83 1424
3952.42 1432
3953.01 1340
3953.61 1348
3954.20 1366
3954.79 1392
3955.39 1340
3955.98 1449
3956.57 1435
3957.17 1393
3957.76 1421
3958.35 1465
3958.95 1484
3959.54 1527
3960.13 1498
3960.73 1446
3961.32 1534
3961.92 1461
3962.51 1504
3963.10 1451
3963.70 1490
3964.29 1488
3964.88 1527
3965.48 1530
3966.07 1560
3966.67 1534
3967.26 1585
3967.86 1551
3968.45 1567
3969.04 1675
3969.64 1590
3970.23 1549
3970.83 1600
3971.42 1612
3972.02 1532
3972.61 1445
3973.21 1439
3973.80 1428
3974.40 1435
3974.99 1424
3975.58 1478
3976.18 1574
3976.77 1640
3977.37 1584
3977.96 1705
3978.56 1630
3979.15 1663
3979.75 1725
3980.35 1747
3980.94 1566
3981.54 1599
3982.13 1494
3982.73 1543
3983.32 1545
3983.92 1529
3984.51 1593
3985.11 1625
3985.70 1590
3986.30 1587
3986.90 1617
3987.49 1541
3988.09 1611
3988.68 1533
3989.28 1524
3989.87 1485
3990.47 1512
3991.07 1524
3991.66 1491
3992.26 1517
3992.85 1566
3993.45 1587
3994.05 1545
3994.64 1592
3995.24 1606
3995.84 1626
3996.43 1562
3997.03 1525
3997.62 1574
3998.22 1616
3998.82 1471
3999.41 1561
4000.01 1644
4000.61 1582
4001.20 1609
4001.80 1563
4002.40 1502
4003.00 1457
4003.59 1483
4004.19 1497
4004.79 1533
4005.38 1454
4005.98 1468
4006.58 1456
4007.17 1517
4007.77 1506
4008.37 1479
4008.97 1547
4009.56 1517
4010.16 1501
4010.76 1477
4011.36 1481
4011.95 1497
4012.55 1482
4013.15 1480
4013.75 1562
4014.34 1561
4014.94 1541
4015.54 1593
4016.14 1696
4016.74 1696
4017.33 1698
4017.93 1650
4018.53 1704
4019.13 1724
4019.73 1740
4020.32 1723
4020.92 1662
4021.52 1609
4022.12 1559
4022.72 1526
4023.32 1482
4023.91 1441
4024.51 1422
4025.11 1416
4025.71 1472
4026.31 1490
4026.91 1520
4027.51 1486
4028.10 1522
4028.70 1593
4029.30 1572
4029.90 1558
4030.50 1547
4031.10 1593
4031.70 1568
4032.30 1554
4032.90 1528
4033.49 1508
4034.09 1483
4034.69 1574
4035.29 1571
4035.89 1559
4036.49 1576
4037.09 1491
4037.69 1471
4038.29 1433
4038.89 1376
4039.49 1403
4040.09 1396
4040.69 1400
4041.29 1349
4041.89 1355
4042.49 1381
4043.09 1351
4043.69 1358
4044.29 1348
4044.89 1386
4045.49 1391
4046.09 1364
4046.69 1394
4047.29 1399
4047.89 1410
4048.49 1361
4049.09 1398
4049.69 1392
4050.29 1441
4050.89 1477
4051.49 1404
4052.09 1443
4052.69 1415
4053.29 1371
4053.89 1467
4054.49 1483
4055.09 1385
4055.69 1370
4056.30 1390
4056.90 1403
4057.50 1336
4058.10 1387
4058.70 1379
4059.30 1365
4059.90 1368
4060.50 1401
4061.10 1385
4061.71 1345
4062.31 1426
4062.91 1485
4063.51 1490
4064.11 1620
4064.71 1728
4065.31 1828
4065.92 1936
4066.52 2022
4067.12 1972
4067.72 1876
4068.32 1857
4068.92 1788
4069.53 1721
4070.13 1672
4070.73 1609
4071.33 1478
4071.93 1424
4072.54 1410
4073.14 1374
4073.74 1379
4074.34 1353
4074.94 1403
4075.55 1318
4076.15 1359
4076.75 1350
4077.35 1281
4077.96 1260
4078.56 1227
4079.16 1265
4079.76 1290
4080.37 1362
4080.97 1323
4081.57 1302
4082.17 1254
4082.78 1298
4083.38 1277
4083.98 1288
4084.59 1296
4085.19 1253
4085.79 1214
4086.39 1213
4087.00 1221
4087.60 1276
4088.20 1306
4088.81 1276
4089.41 1281
4090.01 1270
4090.62 1307
4091.22 1274
4091.82 1235
4092.43 1233
4093.03 1274
4093.63 1289
4094.24 1308
4094.84 1334
4095.45 1350
4096.05 1339
4096.65 1377
4097.26 1327
4097.86 1394
4098.47 1347
4099.07 1359
4099.67 1392
4100.28 1388
4100.88 1333
4101.49 1478
4102.09 1433
4102.69 1422
4103.30 1363
4103.90 1327
4104.51 1353
4105.11 1392
4105.72 1376
4106.32 1288
4106.93 1270
4107.53 1197
4108.13 1222
4108.74 1267
4109.34 1318
4109.95 1267
4110.55 1280
4111.16 1258
4111.76 1245
4112.37 1289
4112.97 1299
4113.58 1266
4114.18 1261
4114.79 1263
4115.39 1302
4116.00 1327
4116.60 1217
4117.21 1234
4117.82 1276
4118.42 1264
4119.03 1299
4119.63 1285
4120.24 1228
4120.84 1202
4121.45 1203
4122.05 1192
4122.66 1229
4123.27 1260
4123.87 1225
4124.48 1241
4125.08 1279
4125.69 1285
4126.30 1267
4126.90 1218
4127.51 1194
4128.11 1246
4128.72 1266
4129.33 1268
4129.93 1215
4130.54 1281
4131.15 1235
4131.75 1206
4132.36 1239
4132.96 1303
4133.57 1311
4134.18 1302
4134.78 1325
4135.39 1411
4136.00 1373
4136.60 1374
4137.21 1423
4137.82 1405
4138.43 1388
4139.03 1474
4139.64 1446
4140.25 1390
4140.85 1479
4141.46 1577
4142.07 1556
4142.68 1531
4143.28 1579
4143.89 1637
4144.50 1652
4145.10 1638
4145.71 1626
4146.32 1647
4146.93 1645
4147.53 1610
4148.14 1568
4148.75 1462
4149.36 1407
4149.97 1393
4150.57 1297
4151.18 1238
4151.79 1282
4152.40 1237
4153.00 1236
4153.61 1282
4154.22 1270
4154.83 1249
4155.44 1221
4156.05 1236
4156.65 1246
4157.26 1257
4157.87 1263
4158.48 1266
4159.09 1266
4159.70 1306
4160.30 1316
4160.91 1326
4161.52 1311
4162.13 1319
4162.74 1381
4163.35 1335
4163.96 1279
4164.56 1355
4165.17 1341
4165.78 1330
4166.39 1345
4167.00 1382
4167.61 1419
4168.22 1434
4168.83 1464
4169.44 1565
4170.05 1673
4170.66 1752
4171.26 1880
4171.87 1910
4172.48 1920
4173.09 1970
4173.70 1973
4174.31 2041
4174.92 1936
4175.53 1827
4176.14 1783
4176.75 1763
4177.36 1666
4177.97 1566
4178.58 1553
4179.19 1502
4179.80 1435
4180.41 1397
4181.02 1346
4181.63 1374
4182.24 1369
4182.85 1390
4183.46 1411
4184.07 1393
4184.68 1374
4185.29 1378
4185.90 1282
4186.51 1334
4187.12 1337
4187.73 1327
4188.34 1261
4188.95 1243
4189.56 1265
4190.18 1294
4190.79 1279
4191.40 1306
4192.01 1336
4192.62 1336
4193.23 1418
4193.84 1478
4194.45 1432
4195.06 1453
4195.67 1499
4196.28 1489
4196.90 1447
4197.51 1487
4198.12 1462
4198.73 1455
4199.34 1380
4199.95 1384
4200.56 1410
4201.18 1355
4201.79 1357
4202.40 1385
4203.01 1350
4203.62 1332
4204.23 1339
4204.85 1358
4205.46 1388
4206.07 1387
4206.68 1332
4207.29 1335
4207.90 1438
4208.52 1477
4209.13 1456
4209.74 1443
4210.35 1476
4210.97 1454
4211.58 1523
4212.19 1506
4212.80 1520
4213.41 1487
4214.03 1525
4214.64 1476
4215.25 1522
4215.86 1454
4216.48 1464
4217.09 1553
4217.70 1499
4218.32 1545
4218.93 1601
4219.54 1636
4220.15 1750
4220.77 1698
4221.38 1774
4221.99 1827
4222.61 1868
4223.22 1965
4223.83 1967
4224.44 1997
4225.06 1999
4225.67 1948
4226.28 2041
4226.90 2118
4227.51 2218
4228.13 2266
4228.74 2385
4229.35 2443
4229.97 2417
4230.58 2402
4231.19 2197
4231.81 2144
4232.42 1952
4233.03 1798
4233.65 1808
4234.26 1700
4234.88 1686
4235.49 1692
4236.10 1563
4236.72 1537
4237.33 1587
4237.95 1567
4238.56 1508
4239.17 1584
4239.79 1614
4240.40 1606
4241.02 1538
4241.63 1527
4242.25 1525
4242.86 1543
4243.48 1600
4244.09 1628
4244.71 1592
4245.32 1507
4245.93 1459
4246.55 1548
4247.16 1532
4247.78 1463
4248.39 1530
4249.01 1590
4249.62 1607
4250.24 1616
4250.85 1571
4251.47 1527
4252.08 1551
4252.70 1505
4253.32 1432
4253.93 1489
4254.55 1497
4255.16 1466
4255.78 1517
4256.39 1475
4257.01 1459
4257.62 1536
4258.24 1511
4258.85 1502
4259.47 1573
4260.09 1669
4260.70 1566
4261.32 1642
4261.93 1729
4262.55 1717
4263.17 1828
4263.78 1967
4264.40 1955
4265.01 1950
4265.63 1925
4266.25 1816
4266.86 1780
4267.48 1744
4268.10 1695
4268.71 1655
4269.33 1565
4269.94 1566
4270.56 1626
4271.18 1585
4271.79 1567
4272.41 1515
4273.03 1566
4273.64 1555
4274.26 1586
4274.88 1569
4275.49 1634
4276.11 1742
4276.73 1788
4277.35 1879
4277.96 1885
4278.58 1936
4279.20 1948
4279.81 1849
4280.43 1876
4281.05 1791
4281.67 1684
4282.28 1695
4282.90 1685
4283.52 1557
4284.14 1537
4284.75 1495
4285.37 1458
4285.99 1437
4286.61 1403
4287.22 1347
4287.84 1360
4288.46 1384
4289.08 1306
4289.70 1292
4290.31 1292
4290.93 1328
4291.55 1301
4292.17 1363
4292.79 1324
4293.40 1277
4294.02 1354
4294.64 1319
4295.26 1337
4295.88 1302
4296.50 1334
4297.11 1308
4297.73 1329
4298.35 1353
4298.97 1310
4299.59 1313
4300.21 1310
4300.83 1380
4301.44 1378
4302.06 1403
4302.68 1419
4303.30 1422
4303.92 1444
4304.54 1404
4305.16 1388
4305.78 1339
4306.40 1438
4307.02 1369
4307.63 1377
4308.25 1430
4308.87 1433
4309.49 1381
4310.11 1466
4310.73 1433
4311.35 1428
4311.97 1433
4312.59 1384
4313.21 1392
4313.83 1390
4314.45 1389
4315.07 1387
4315.69 1416
4316.31 1462
4316.93 1395
4317.55 1430
4318.17 1478
4318.79 1460
4319.41 1387
4320.03 1422
4320.65 1413
4321.27 1394
4321.89 1477
4322.51 1472
4323.13 1457
4323.75 1483
4324.37 1544
4324.99 1482
4325.61 1572
4326.23 1616
4326.85 1600
4327.47 1620
4328.09 1670
4328.71 1708
4329.33 1767
4329.96 1681
4330.58 1912
4331.20 1939
4331.82 2026
4332.44 2292
4333.06 2458
4333.68 2562
4334.30 2697
4334.92 2640
4335.54 2602
4336.17 2431
4336.79 2383
4337.41 2403
4338.03 2326
4338.65 2258
4339.27 2276
4339.89 2177
4340.52 2162
4341.14 2057
4341.76 1957
4342.38 1997
4343.00 1883
4343.62 1874
4344.25 2024
4344.87 2257
4345.49 2388
4346.11 2518
4346.73 2748
4347.36 2964
4347.98 3027
4348.60 3102
4349.22 2972
4349.84 2772
4350.47 2616
4351.09 2522
4351.71 2382
4352.33 2374
4352.96 2353
4353.58 2236
4354.20 2095
4354.82 2011
4355.45 1899
4356.07 1843
4356.69 1802
4357.31 1795
4357.94 1811
4358.56 1760
4359.18 1712
4359.81 1636
4360.43 1694
4361.05 1724
4361.68 1778
4362.30 1746
4362.92 1709
4363.55 1635
4364.17 1667
4364.79 1636
4365.42 1627
4366.04 1601
4366.66 1575
4367.29 1551
4367.91 1618
4368.53 1576
4369.16 1490
4369.78 1473
4370.40 1511
4371.03 1480
4371.65 1477
4372.27 1445
4372.90 1468
4373.52 1532
4374.15 1488
4374.77 1505
4375.39 1467
4376.02 1476
4376.64 1482
4377.27 1490
4377.89 1454
4378.52 1426
4379.14 1454
4379.76 1493
4380.39 1554
4381.01 1534
4381.64 1548
4382.26 1570
4382.89 1627
4383.51 1639
4384.14 1577
4384.76 1610
4385.39 1535
4386.01 1557
4386.64 1587
4387.26 1572
4387.89 1560
4388.51 1609
4389.14 1648
4389.76 1663
4390.39 1689
4391.01 1769
4391.64 1902
4392.26 1862
4392.89 1843
4393.51 1890
4394.14 1811
4394.76 1806
4395.39 1669
4396.01 1618
4396.64 1562
4397.26 1480
4397.89 1586
4398.52 1486
4399.14 1448
4399.77 1434
4400.39 1508
4401.02 1468
4401.65 1468
4402.27 1481
4402.90 1462
4403.52 1469
4404.15 1493
4404.78 1414
4405.40 1398
4406.03 1376
4406.65 1482
4407.28 1459
4407.91 1511
4408.53 1458
4409.16 1421
4409.79 1449
4410.41 1443
4411.04 1374
4411.67 1519
4412.29 1500
4412.92 1441
4413.55 1447
4414.17 1391
4414.80 1404
4415.43 1434
4416.05 1418
4416.68 1323
4417.31 1374
4417.94 1346
4418.56 1352
4419.19 1332
4419.82 1368
4420.44 1401
4421.07 1342
4421.70 1331
4422.33 1346
4422.95 1328
4423.58 1315
4424.21 1273
4424.84 1327
4425.46 1314
4426.09 1245
4426.72 1230
4427.35 1267
4427.97 1283
4428.60 1213
4429.23 1279
4429.86 1289
4430.49 1244
4431.11 1210
4431.74 1194
4432.37 1212
4433.00 1164
4433.63 1167
4434.26 1274
4434.88 1288
4435.51 1249
4436.14 1225
4436.77 1245
4437.40 1177
4438.03 1237
4438.65 1249
4439.28 1238
4439.91 1261
4440.54 1245
4441.17 1268
4441.80 1188
4442.43 1243
4443.06 1268
4443.68 1193
4444.31 1230
4444.94 1258
4445.57 1265
4446.20 1312
4446.83 1383
4447.46 1347
4448.09 1334
4448.72 1294
4449.35 1353
4449.98 1382
4450.61 1349
4451.24 1323
4451.86 1330
4452.49 1338
4453.12 1291
4453.75 1350
4454.38 1354
4455.01 1333
4455.64 1285
4456.27 1325
4456.90 1390
4457.53 1337
4458.16 1385
4458.79 1366
4459.42 1365
4460.05 1287
4460.68 1215
4461.31 1215
4461.94 1214
4462.57 1231
4463.20 1220
4463.83 1185
4464.46 1181
4465.09 1184
4465.72 1226
4466.36 1154
4466.99 1135
4467.62 1152
4468.25 1199
4468.88 1285
4469.51 1180
4470.14 1111
4470.77 1133
4471.40 1160
4472.03 1210
4472.66 1184
4473.29 1243
4473.93 1195
4474.56 1231
4475.19 1136
4475.82 1182
4476.45 1177
4477.08 1215
4477.71 1192
4478.34 1201
4478.98 1193
4479.61 1207
4480.24 1188
4480.87 1306
4481.50 1299
4482.13 1209
4482.76 1271
4483.40 1305
4484.03 1320
4484.66 1330
4485.29 1359
4485.92 1290
4486.56 1350
4487.19 1315
4487.82 1333
4488.45 1370
4489.08 1371
4489.72 1394
4490.35 1373
4490.98 1325
4491.61 1314
4492.25 1302
4492.88 1247
4493.51 1262
4494.14 1316
4494.78 1282
4495.41 1251
4496.04 1279
4496.67 1301
4497.31 1312
4497.94 1348
4498.57 1374
4499.20 1349
4499.84 1431
4500.47 1471
4501.10 1537
4501.74 1631
4502.37 1583
4503.00 1677
4503.64 1663
4504.27 1707
4504.90 1701
4505.53 1658
4506.17 1628
4506.80 1559
4507.43 1521
4508.07 1476
4508.70 1450
4509.34 1451
4509.97 1488
4510.60 1478
4511.24 1420
4511.87 1353
4512.50 1411
4513.14 1448
4513.77 1452
4514.41 1515
4515.04 1511
4515.67 1455
4516.31 1427
4516.94 1396
4517.58 1478
4518.21 1451
4518.84 1435
4519.48 1421
4520.11 1407
4520.75 1511
4521.38 1437
4522.02 1400
4522.65 1409
4523.28 1462
4523.92 1525
4524.55 1523
4525.19 1538
4525.82 1559
4526.46 1680
4527.09 1704
4527.73 1909
4528.36 2114
4529.00 2472
4529.63 2864
4530.27 3397
4530.90 4064
4531.54 4559
4532.17 4989
4532.81 5188
4533.44 5237
4534.08 4819
4534.71 4303
4535.35 3927
4535.99 3414
4536.62 3024
4537.26 2586
4537.89 2183
4538.53 1991
4539.16 1877
4539.80 1690
4540.43 1559
4541.07 1467
4541.71 1499
4542.34 1422
4542.98 1448
4543.61 1429
4544.25 1427
4544.89 1456
4545.52 1404
4546.16 1424
4546.79 1378
4547.43 1372
4548.07 1416
4548.70 1407
4549.34 1420
4549.98 1307
4550.61 1385
4551.25 1421
4551.89 1394
4552.52 1343
4553.16 1360
4553.80 1317
4554.43 1403
4555.07 1407
4555.71 1356
4556.34 1363
4556.98 1345
4557.62 1357
4558.25 1384
4558.89 1416
4559.53 1430
4560.16 1448
4560.80 1508
4561.44 1557
4562.08 1477
4562.71 1479
4563.35 1523
4563.99 1531
4564.63 1413
4565.26 1534
4565.90 1532
4566.54 1531
4567.18 1631
4567.81 1603
4568.45 1718
4569.09 1798
4569.73 1869
4570.36 1929
4571.00 1916
4571.64 1848
4572.28 1854
4572.92 1825
4573.55 1771
4574.19 1729
4574.83 1684
4575.47 1629
4576.11 1624
4576.75 1530
4577.38 1453
4578.02 1412
4578.66 1317
4579.30 1367
4579.94 1378
4580.58 1309
4581.21 1358
4581.85 1327
4582.49 1395
4583.13 1445
4583.77 1420
4584.41 1328
4585.05 1356
4585.69 1414
4586.32 1451
4586.96 1494
4587.60 1467
4588.24 1520
4588.88 1596
4589.52 1563
4590.16 1619
4590.80 1623
4591.44 1640
4592.08 1601
4592.72 1598
4593.36 1582
4594.00 1623
4594.63 1545
4595.27 1424
4595.91 1431
4596.55 1372
4597.19 1373
4597.83 1345
4598.47 1386
4599.11 1327
4599.75 1340
4600.39 1338
4601.03 1328
4601.67 1295
4602.31 1419
4602.95 1463
4603.59 1390
4604.23 1396
4604.87 1386
4605.51 1361
4606.15 1370
4606.79 1424
4607.43 1408
4608.08 1479
4608.72 1415
4609.36 1487
4610.00 1507
4610.64 1481
4611.28 1434
4611.92 1395
4612.56 1377
4613.20 1384
4613.84 1397
4614.48 1376
4615.12 1351
4615.76 1323
4616.41 1267
4617.05 1258
4617.69 1294
4618.33 1265
4618.97 1307
4619.61 1308
4620.25 1256
4620.89 1250
4621.54 1182
4622.18 1226
4622.82 1137
4623.46 1171
4624.10 1132
4624.74 1134
4625.38 1190
4626.03 1132
4626.67 1216
4627.31 1208
4627.95 1168
4628.59 1248
4629.24 1177
4629.88 1170
4630.52 1220
4631.16 1248
4631.80 1316
4632.45 1377
4633.09 1294
4633.73 1324
4634.37 1359
4635.02 1387
4635.66 1340
4636.30 1319
4636.94 1313
4637.58 1322
4638.23 1354
4638.87 1357
4639.51 1346
4640.16 1364
4640.80 1386
4641.44 1374
4642.08 1369
4642.73 1347
4643.37 1302
4644.01 1331
4644.66 1330
4645.30 1358
4645.94 1318
4646.58 1289
4647.23 1283
4647.87 1250
4648.51 1231
4649.16 1273
4649.80 1290
4650.44 1363
4651.09 1284
4651.73 1389
4652.37 1447
4653.02 1455
4653.66 1454
4654.31 1451
4654.95 1353
4655.59 1425
4656.24 1399
4656.88 1311
4657.52 1308
4658.17 1331
4658.81 1307
4659.46 1238
4660.10 1177
4660.75 1200
4661.39 1185
4662.03 1159
4662.68 1141
4663.32 1116
4663.97 1098
4664.61 1183
4665.26 1144
4665.90 1175
4666.54 1167
4667.19 1160
4667.83 1109
4668.48 1113
4669.12 1104
4669.77 1095
4670.41 1105
4671.06 1110
4671.70 1146
4672.35 1103
4672.99 1167
4673.64 1153
4674.28 1133
4674.93 1117
4675.57 1182
4676.22 1186
4676.86 1147
4677.51 1141
4678.15 1178
4678.80 1176
4679.44 1164
4680.09 1189
4680.73 1177
4681.38 1249
4682.03 1231
4682.67 1226
4683.32 1206
4683.96 1229
4684.61 1161
4685.25 1179
4685.90 1265
4686.55 1198
4687.19 1249
4687.84 1215
4688.48 1238
4689.13 1240
4689.78 1245
4690.42 1267
4691.07 1365
4691.72 1383
4692.36 1276
4693.01 1341
4693.65 1354
4694.30 1272
4694.95 1313
4695.59 1306
4696.24 1307
4696.89 1330
4697.53 1264
4698.18 1289
4698.83 1350
4699.47 1347
4700.12 1405
4700.77 1455
4701.41 1459
4702.06 1370
4702.71 1438
4703.36 1437
4704.00 1394
4704.65 1322
4705.30 1291
4705.94 1291
4706.59 1318
4707.24 1264
4707.89 1324
4708.53 1318
4709.18 1256
4709.83 1239
4710.48 1249
4711.12 1302
4711.77 1305
4712.42 1330
4713.07 1354
4713.71 1303
4714.36 1229
4715.01 1194
4715.66 1235
4716.31 1254
4716.95 1232
4717.60 1309
4718.25 1298
4718.90 1275
4719.55 1315
4720.19 1310
4720.84 1314
4721.49 1337
4722.14 1384
4722.79 1401
4723.44 1300
4724.08 1364
4724.73 1306
4725.38 1344
4726.03 1334
4726.68 1335
4727.33 1406
4727.98 1365
4728.63 1280
4729.27 1381
4729.92 1356
4730.57 1288
4731.22 1251
4731.87 1276
4732.52 1256
4733.17 1284
4733.82 1207
4734.47 1134
4735.12 1192
4735.77 1216
4736.41 1196
4737.06 1186
4737.71 1267
4738.36 1260
4739.01 1285
4739.66 1316
4740.31 1347
4740.96 1387
4741.61 1379
4742.26 1374
4742.91 1377
4743.56 1355
4744.21 1326
4744.86 1262
4745.51 1222
4746.16 1320
4746.81 1281
4747.46 1279
4748.11 1291
4748.76 1318
4749.41 1358
4750.06 1328
4750.71 1344
4751.36 1442
4752.01 1439
4752.66 1415
4753.31 1410
4753.96 1504
4754.61 1471
4755.26 1469
4755.92 1408
4756.57 1441
4757.22 1448
4757.87 1410
4758.52 1380
4759.17 1414
4759.82 1435
4760.47 1434
4761.12 1451
4761.77 1538
4762.42 1579
4763.08 1658
4763.73 1625
4764.38 1595
4765.03 1540
4765.68 1459
4766.33 1426
4766.98 1361
4767.64 1391
4768.29 1359
4768.94 1366
4769.59 1400
4770.24 1356
4770.89 1326
4771.54 1321
4772.20 1295
4772.85 1344
4773.50 1409
4774.15 1384
4774.80 1316
4775.46 1323
4776.11 1345
4776.76 1413
4777.41 1348
4778.06 1324
4778.72 1305
4779.37 1314
4780.02 1292
4780.67 1339
4781.33 1324
4781.98 1259
4782.63 1321
4783.28 1330
4783.94 1308
4784.59 1317
4785.24 1344
4785.89 1311
4786.55 1316
4787.20 1349
4787.85 1397
4788.51 1383
4789.16 1452
4789.81 1469
4790.46 1448
4791.12 1494
4791.77 1460
4792.42 1456
4793.08 1457
4793.73 1421
4794.38 1500
4795.04 1471
4795.69 1384
4796.34 1403
4797.00 1500
4797.65 1524
4798.30 1520
4798.96 1489
4799.61 1589
4800.27 1715
4800.92 1783
4801.57 1777
4802.23 1921
4802.88 1904
4803.53 1914
4804.19 1846
4804.84 1830
4805.50 1682
4806.15 1594
4806.81 1538
4807.46 1529
4808.11 1521
4808.77 1489
4809.42 1423
4810.08 1382
4810.73 1400
4811.39 1411
4812.04 1497
4812.69 1427
4813.35 1400
4814.00 1442
4814.66 1454
4815.31 1466
4815.97 1534
4816.62 1507
4817.28 1498
4817.93 1593
4818.59 1555
4819.24 1572
4819.90 1614
4820.55 1600
4821.21 1698
4821.86 1695
4822.52 1829
4823.17 1857
4823.83 1863
4824.48 1832
4825.14 1860
4825.79 1854
4826.45 1691
4827.11 1661
4827.76 1593
4828.42 1685
4829.07 1690
4829.73 1706
4830.38 1726
4831.04 1660
4831.70 1694
4832.35 1714
4833.01 1709
4833.66 1792
4834.32 1725
4834.98 1834
4835.63 1885
4836.29 1811
4836.94 1856
4837.60 1897
4838.26 1831
4838.91 2006
4839.57 1983
4840.23 1972
4840.88 2027
4841.54 1950
4842.20 1937
4842.85 1914
4843.51 1939
4844.17 1888
4844.82 1849
4845.48 1850
4846.14 1879
4846.79 1873
4847.45 1879
4848.11 1963
4848.76 1940
4849.42 2022
4850.08 2085
4850.73 2050
4851.39 2111
4852.05 2190
4852.71 2177
4853.36 2095
4854.02 2080
4854.68 2099
4855.34 2031
4855.99 1983
4856.65 2023
4857.31 2239
4857.97 2386
4858.62 2515
4859.28 2507
4859.94 2651
4860.60 2469
4861.25 2387
4861.91 2324
4862.57 2139
4863.23 1987
4863.89 1963
4864.54 1895
4865.20 1956
4865.86 1929
4866.52 1902
4867.18 1865
4867.84 1946
4868.49 1930
4869.15 1921
4869.81 1952
4870.47 1896
4871.13 1799
4871.79 1809
4872.44 1793
4873.10 1738
4873.76 1802
4874.42 1697
4875.08 1706
4875.74 1722
4876.40 1684
4877.06 1668
4877.72 1736
4878.37 1762
4879.03 1783
4879.69 1822
4880.35 1788
4881.01 1832
4881.67 1853
4882.33 1796
4882.99 1658
4883.65 1629
4884.31 1611
4884.97 1617
4885.63 1646
4886.29 1633
4886.95 1593
4887.61 1645
4888.26 1717
4888.92 1634
4889.58 1637
4890.24 1570
4890.90 1629
4891.56 1632
4892.22 1610
4892.88 1628
4893.54 1602
4894.20 1585
4894.86 1507
4895.52 1518
4896.18 1506
4896.84 1571
4897.51 1515
4898.17 1506
4898.83 1566
4899.49 1567
4900.15 1588
4900.81 1663
4901.47 1650
4902.13 1615
4902.79 1548
4903.45 1514
4904.11 1465
4904.77 1509
4905.43 1463
4906.09 1392
4906.75 1414
4907.41 1427
4908.08 1353
4908.74 1430
4909.40 1391
4910.06 1376
4910.72 1328
4911.38 1402
4912.04 1361
4912.70 1294
4913.37 1282
4914.03 1323
4914.69 1251
4915.35 1275
4916.01 1331
4916.67 1286
4917.33 1244
4918.00 1269
4918.66 1232
4919.32 1260
4919.98 1273
4920.64 1247
4921.31 1227
4921.97 1200
4922.63 1229
4923.29 1225
4923.95 1210
4924.62 1237
4925.28 1214
4925.94 1171
4926.60 1208
4927.26 1253
4927.93 1216
4928.59 1239
4929.25 1256
4929.91 1253
4930.58 1247
4931.24 1224
4931.90 1256
4932.56 1220
4933.23 1216
4933.89 1232
4934.55 1176
4935.22 1221
4935.88 1183
4936.54 1273
4937.20 1212
4937.87 1182
4938.53 1218
4939.19 1262
4939.86 1214
4940.52 1245
4941.18 1246
4941.85 1257
4942.51 1213
4943.17 1214
4943.84 1252
4944.50 1217
4945.16 1213
4945.83 1223
4946.49 1251
4947.15 1176
4947.82 1206
4948.48 1194
4949.15 1195
4949.81 1181
4950.47 1172
4951.14 1167
4951.80 1231
4952.47 1193
4953.13 1154
4953.79 1151
4954.46 1211
4955.12 1191
4955.79 1195
4956.45 1209
4957.11 1242
4957.78 1286
4958.44 1349
4959.11 1424
4959.77 1462
4960.44 1560
4961.10 1708
4961.77 1793
4962.43 1845
4963.10 1881
4963.76 1794
4964.42 1781
4965.09 1716
4965.75 1672
4966.42 1616
4967.08 1531
4967.75 1446
4968.41 1330
4969.08 1324
4969.74 1256
4970.41 1232
4971.08 1144
4971.74 1180
4972.41 1195
4973.07 1245
4973.74 1267
4974.40 1267
4975.07 1219
4975.73 1274
4976.40 1269
4977.06 1282
4977.73 1282
4978.40 1219
4979.06 1180
4979.73 1201
4980.39 1181
4981.06 1143
4981.73 1187
4982.39 1155
4983.06 1171
4983.72 1160
4984.39 1170
4985.06 1284
4985.72 1296
4986.39 1248
4987.05 1219
4987.72 1204
4988.39 1210
4989.05 1177
4989.72 1220
4990.39 1186
4991.05 1213
4991.72 1158
4992.39 1212
4993.05 1211
4993.72 1193
4994.39 1167
4995.05 1160
4995.72 1160
4996.39 1161
4997.05 1153
4997.72 1095
4998.39 1145
4999.06 1195
4999.72 1190
5000.39 1159
5001.06 1137
5001.73 1130
5002.39 1142
5003.06 1143
5003.73 1135
5004.39 1094
5005.06 1092
5005.73 1111
5006.40 1089
5007.07 1126
5007.73 1070
5008.40 1047
5009.07 1159
5009.74 1112
5010.40 1090
5011.07 1063
5011.74 1142
5012.41 1146
5013.08 1111
5013.74 1152
5014.41 1102
5015.08 1114
5015.75 1092
5016.42 1051
5017.09 1132
5017.75 1081
5018.42 1042
5019.09 1093
5019.76 1088
5020.43 1129
5021.10 1115
5021.76 1151
5022.43 1184
5023.10 1170
5023.77 1220
5024.44 1274
5025.11 1248
5025.78 1196
5026.45 1196
5027.12 1159
5027.78 1127
5028.45 1099
5029.12 1141
5029.79 1143
5030.46 1055
5031.13 1034
5031.80 1136
5032.47 1065
5033.14 1049
5033.81 1031
5034.48 989
5035.15 1056
5035.82 1061
5036.49 1020
5037.16 1019
5037.83 1018
5038.50 1046
5039.16 1084
5039.83 1061
5040.50 1095
5041.17 1027
5041.84 988
5042.51 1030
5043.18 1051
5043.85 1076
5044.52 1098
5045.20 1114
5045.87 1082
5046.54 1049
5047.21 1083
5047.88 1125
5048.55 1074
5049.22 1061
5049.89 1087
5050.56 1043
5051.23 1090
5051.90 1108
5052.57 1044
5053.24 1098
5053.91 1078
5054.58 1084
5055.25 1089
5055.92 995
5056.60 995
5057.27 1010
5057.94 1004
5058.61 1069
5059.28 1034
5059.95 1029
5060.62 1003
5061.29 1019
5061.96 1037
5062.64 1046
5063.31 1022
5063.98 974
5064.65 1028
5065.32 1015
5065.99 1009
5066.66 1043
5067.34 993
5068.01 1033
5068.68 1012
5069.35 983
5070.02 987
5070.70 1006
5071.37 1004
5072.04 1040
5072.71 1076
5073.38 1030
5074.06 1051
5074.73 1017
5075.40 1067
5076.07 1065
5076.74 1064
5077.42 1043
5078.09 1093
5078.76 1079
5079.43 1062
5080.11 1091
5080.78 1131
5081.45 1212
5082.12 1182
5082.80 1111
5083.47 1072
5084.14 1115
5084.82 1123
5085.49 1085
5086.16 1055
5086.83 1022
5087.51 1102
5088.18 1129
5088.85 1103
5089.53 1097
5090.20 1196
5090.87 1145
5091.55 1163
5092.22 1160
5092.89 1152
5093.57 1154
5094.24 1169
5094.91 1172
5095.59 1175
5096.26 1192
5096.93 1100
5097.61 1134
5098.28 1118
5098.96 1112
5099.63 1091
5100.30 1075
5100.98 1092
5101.65 1049
5102.32 1059
5103.00 1167
5103.67 1157
5104.35 1177
5105.02 1157
5105.70 1144
5106.37 1177
5107.04 1149
5107.72 1162
5108.39 1157
5109.07 1142
5109.74 1152
5110.42 1143
5111.09 1123
5111.77 1091
5112.44 1051
5113.11 1094
5113.79 1107
5114.46 1112
5115.14 1111
5115.81 1058
5116.49 1143
5117.16 1204
5117.84 1245
5118.51 1305
5119.19 1382
5119.86 1353
5120.54 1467
5121.21 1421
5121.89 1390
5122.57 1347
5123.24 1292
5123.92 1275
5124.59 1235
5125.27 1178
5125.94 1106
5126.62 1149
5127.29 1098
5127.97 1152
5128.64 1062
5129.32 1099
5130.00 1141
5130.67 1171
5131.35 1153
5132.02 1174
5132.70 1181
5133.38 1234
5134.05 1171
5134.73 1075
5135.40 1090
5136.08 1146
5136.76 1173
5137.43 1126
5138.11 1154
5138.79 1178
5139.46 1159
5140.14 1154
5140.82 1147
5141.49 1146
5142.17 1123
5142.85 1123
5143.52 1057
5144.20 1059
5144.88 1096
5145.55 1088
5146.23 1136
5146.91 1079
5147.58 1034
5148.26 1070
5148.94 1020
5149.61 1044
5150.29 950
5150.97 1022
5151.65 1047
5152.32 1062
5153.00 1097
5153.68 1033
5154.36 1050
5155.03 1023
5155.71 1060
5156.39 1073
5157.07 1125
5157.74 1110
5158.42 1105
5159.10 1144
5159.78 1131
5160.45 1107
5161.13 1087
5161.81 1146
5162.49 1018
5163.17 1031
5163.84 1024
5164.52 1049
5165.20 1112
5165.88 1104
5166.56 1149
5167.24 1086
5167.91 1077
5168.59 1089
5169.27 1087
5169.95 1080
5170.63 1060
5171.31 1068
5171.98 1052
5172.66 1010
5173.34 1053
5174.02 1075
5174.70 1054
5175.38 1072
5176.06 1123
5176.74 1027
5177.41 1039
5178.09 1101
5178.77 1119
5179.45 1035
5180.13 1036
5180.81 1036
5181.49 1042
5182.17 989
5182.85 998
5183.53 1007
5184.21 984
5184.89 1039
5185.57 1058
5186.24 1007
5186.92 1033
5187.60 976
5188.28 1047
5188.96 1054
5189.64 1029
5190.32 1023
5191.00 978
5191.68 1021
5192.36 1042
5193.04 989
5193.72 994
5194.40 981
5195.08 977
5195.76 952
5196.44 942
5197.12 967
5197.80 1025
5198.48 1010
5199.16 973
5199.84 993
5200.52 975
5201.21 1001
5201.89 1019
5202.57 1029
5203.25 1027
5203.93 987
5204.61 1012
5205.29 1080
5205.97 1027
5206.65 1062
5207.33 1020
5208.01 1061
5208.69 1034
5209.37 1036
5210.06 1048
5210.74 1082
5211.42 1068
5212.10 1073
5212.78 1118
5213.46 1124
5214.14 1101
5214.82 1127
5215.51 1175
5216.19 1216
5216.87 1156
5217.55 1155
5218.23 1211
5218.91 1167
5219.60 1155
5220.28 1086
5220.96 1125
5221.64 1092
5222.32 1115
5223.00 1177
5223.69 1160
5224.37 1085
5225.05 1122
5225.73 1190
5226.41 1160
5227.10 1141
5227.78 1151
5228.46 1166
5229.14 1083
5229.83 1082
5230.51 1098
5231.19 1077
5231.87 1164
5232.56 1148
5233.24 1100
5233.92 1108
5234.60 1121
5235.29 1102
5235.97 1165
5236.65 1171
5237.34 1181
5238.02 1134
5238.70 1164
5239.38 1172
5240.07 1250
5240.75 1260
5241.43 1214
5242.12 1228
5242.80 1226
5243.48 1261
5244.17 1203
5244.85 1223
5245.53 1186
5246.22 1132
5246.90 1130
5247.58 1128
5248.27 1141
5248.95 1122
5249.63 1107
5250.32 1186
5251.00 1175
5251.69 1142
5252.37 1191
5253.05 1208
5253.74 1251
5254.42 1224
5255.11 1175
5255.79 1210
5256.47 1135
5257.16 1131
5257.84 1096
5258.53 1078
5259.21 1092
5259.89 1117
5260.58 1126
5261.26 1134
5261.95 1191
5262.63 1210
5263.32 1231
5264.00 1228
5264.69 1163
5265.37 1166
5266.06 1237
5266.74 1195
5267.43 1169
5268.11 1196
5268.79 1193
5269.48 1228
5270.16 1152
5270.85 1186
5271.53 1172
5272.22 1191
5272.91 1177
5273.59 1152
5274.28 1183
5274.96 1130
5275.65 1169
5276.33 1170
5277.02 1161
5277.70 1147
5278.39 1159
5279.07 1139
5279.76 1243
5280.45 1199
5281.13 1184
5281.82 1190
5282.50 1320
5283.19 1319
5283.87 1313
5284.56 1263
5285.25 1222
5285.93 1208
5286.62 1198
5287.30 1189
5287.99 1194
5288.68 1211
5289.36 1175
5290.05 1215
5290.74 1133
5291.42 1128
5292.11 1189
5292.79 1165
5293.48 1199
5294.17 1204
5294.85 1232
5295.54 1232
5296.23 1224
5296.91 1280
5297.60 1260
5298.29 1259
5298.98 1262
5299.66 1335
5300.35 1400
5301.04 1404
5301.72 1357
5302.41 1410
5303.10 1460
5303.78 1532
5304.47 1496
5305.16 1569
5305.85 1597
5306.53 1582
5307.22 1684
5307.91 1672
5308.60 1680
5309.28 1592
5309.97 1531
5310.66 1668
5311.35 1649
5312.03 1708
5312.72 1752
5313.41 1873
5314.10 2011
5314.79 2185
5315.47 2222
5316.16 2203
5316.85 2189
5317.54 2182
5318.23 2235
5318.91 2077
5319.60 1938
5320.29 1861
5320.98 1767
5321.67 1730
5322.36 1593
5323.04 1493
5323.73 1486
5324.42 1438
5325.11 1380
5325.80 1327
5326.49 1314
5327.18 1372
5327.86 1359
5328.55 1289
5329.24 1288
5329.93 1315
5330.62 1250
5331.31 1269
5332.00 1254
5332.69 1298
5333.38 1290
5334.06 1279
5334.75 1289
5335.44 1297
5336.13 1279
5336.82 1291
5337.51 1183
5338.20 1221
5338.89 1257
5339.58 1235
5340.27 1213
5340.96 1266
5341.65 1279
5342.34 1286
5343.03 1321
5343.72 1366
5344.41 1377
5345.10 1366
5345.79 1361
5346.48 1397
5347.17 1432
5347.86 1486
5348.55 1602
5349.24 1734
5349.93 1938
5350.62 2028
5351.31 2156
5352.00 2333
5352.69 2345
5353.38 2220
5354.07 2180
5354.76 1999
5355.45 1927
5356.14 1687
5356.83 1636
5357.52 1423
5358.21 1333
5358.90 1342
5359.59 1271
5360.29 1185
5360.98 1238
5361.67 1260
5362.36 1245
5363.05 1225
5363.74 1160
5364.43 1191
5365.12 1172
5365.81 1171
5366.50 1137
5367.20 1132
5367.89 1142
5368.58 1148
5369.27 1172
5369.96 1073
5370.65 1105
5371.34 1144
5372.04 1146
5372.73 1032
5373.42 1104
5374.11 1128
5374.80 1127
5375.49 1116
5376.19 1136
5376.88 1138
5377.57 1186
5378.26 1140
5378.95 1156
5379.65 1161
5380.34 1156
5381.03 1150
5381.72 1129
5382.42 1123
5383.11 1127
5383.80 1108
5384.49 1112
5385.19 1136
5385.88 1117
5386.57 1158
5387.26 1115
5387.96 1144
5388.65 1182
5389.34 1242
5390.03 1235
5390.73 1251
5391.42 1331
5392.11 1346
5392.80 1270
5393.50 1273
5394.19 1223
5394.88 1221
5395.58 1139
5396.27 1123
5396.96 1195
5397.66 1108
5398.35 1134
5399.04 1153
5399.74 1099
5400.43 1095
5401.12 1156
5401.82 1112
5402.51 1123
5403.20 1092
5403.90 1097
5404.59 1098
5405.29 1097
5405.98 1106
5406.67 1151
5407.37 1191
5408.06 1144
5408.75 1072
5409.45 1084
5410.14 1080
5410.84 1028
5411.53 1031
5412.23 992
5412.92 1089
5413.61 1104
5414.31 1158
5415.00 1152
5415.70 1126
5416.39 1151
5417.09 1115
5417.78 1161
5418.47 1127
5419.17 1106
5419.86 1082
5420.56 1143
5421.25 1132
5421.95 1160
5422.64 1197
5423.34 1190
5424.03 1225
5424.73 1207
5425.42 1142
5426.12 1177
5426.81 1159
5427.51 1171
5428.20 1218
5428.90 1208
5429.59 1178
5430.29 1186
5430.99 1208
5431.68 1174
5432.38 1188
5433.07 1144
5433.77 1148
5434.46 1129
5435.16 1163
5435.85 1155
5436.55 1177
5437.25 1183
5437.94 1138
5438.64 1106
5439.33 1174
5440.03 1162
5440.73 1177
5441.42 1187
5442.12 1172
5442.81 1125
5443.51 1156
5444.21 1253
5444.90 1212
5445.60 1272
5446.29 1327
5446.99 1414
5447.69 1442
5448.38 1570
5449.08 1568
5449.78 1546
5450.47 1585
5451.17 1593
5451.87 1546
5452.56 1419
5453.26 1460
5453.96 1367
5454.65 1365
5455.35 1270
5456.05 1229
5456.75 1254
5457.44 1281
5458.14 1289
5458.84 1230
5459.53 1291
5460.23 1267
5460.93 1294
5461.63 1240
5462.32 1303
5463.02 1314
5463.72 1328
5464.42 1335
5465.11 1397
5465.81 1354
5466.51 1370
5467.21 1389
5467.90 1307
5468.60 1318
5469.30 1343
5470.00 1317
5470.70 1321
5471.39 1390
5472.09 1430
5472.79 1501
5473.49 1472
5474.19 1444
5474.88 1443
5475.58 1531
5476.28 1472
5476.98 1518
5477.68 1523
5478.38 1666
5479.07 1746
5479.77 1784
5480.47 1942
5481.17 2151
5481.87 2241
5482.57 2245
5483.27 2245
5483.96 2165
5484.66 2024
5485.36 1842
5486.06 1769
5486.76 1759
5487.46 1710
5488.16 1685
5488.86 1694
5489.56 1653
5490.26 1608
5490.96 1609
5491.65 1678
5492.35 1733
5493.05 1753
5493.75 1786
5494.45 1773
5495.15 1777
5495.85 1822
5496.55 1781
5497.25 1835
5497.95 1865
5498.65 1973
5499.35 2158
5500.05 2377
5500.75 2763
5501.45 3001
5502.15 3380
5502.85 3402
5503.55 3342
5504.25 3111
5504.95 2746
5505.65 2408
5506.35 2243
5507.05 2053
5507.75 1835
5508.45 1709
5509.15 1623
5509.85 1567
5510.55 1540
5511.25 1513
5511.95 1496
5512.65 1579
5513.35 1615
5514.05 1552
5514.76 1571
5515.46 1582
5516.16 1617
5516.86 1603
5517.56 1647
5518.26 1600
5518.96 1631
5519.66 1624
5520.36 1540
5521.06 1553
5521.77 1519
5522.47 1539
5523.17 1492
5523.87 1443
5524.57 1435
5525.27 1344
5525.97 1413
5526.67 1391
5527.38 1312
5528.08 1311
5528.78 1286
5529.48 1244
5530.18 1273
5530.88 1324
5531.59 1295
5532.29 1319
5532.99 1282
5533.69 1317
5534.39 1339
5535.10 1327
5535.80 1344
5536.50 1336
5537.20 1357
5537.90 1292
5538.61 1328
5539.31 1363
5540.01 1364
5540.71 1330
5541.42 1336
5542.12 1239
5542.82 1291
5543.52 1213
5544.23 1188
5544.93 1208
5545.63 1283
5546.33 1276
5547.04 1296
5547.74 1234
5548.44 1301
5549.15 1331
5549.85 1287
5550.55 1252
5551.26 1278
5551.96 1313
5552.66 1318
5553.36 1275
5554.07 1237
5554.77 1221
5555.47 1232
5556.18 1281
5556.88 1198
5557.58 1214
5558.29 1169
5558.99 1179
5559.70 1268
5560.40 1294
5561.10 1280
5561.81 1263
5562.51 1387
5563.21 1400
5563.92 1442
5564.62 1423
5565.33 1473
5566.03 1513
5566.73 1471
5567.44 1407
5568.14 1309
5568.85 1338
5569.55 1309
5570.25 1221
5570.96 1228
5571.66 1260
5572.37 1218
5573.07 1218
5573.78 1211
5574.48 1180
5575.19 1174
5575.89 1257
5576.59 1188
5577.30 1187
5578.00 1182
5578.71 1217
5579.41 1227
5580.12 1205
5580.82 1176
5581.53 1133
5582.23 1135
5582.94 1187
5583.64 1129
5584.35 1158
5585.05 1140
5585.76 1151
5586.46 1132
5587.17 1132
5587.88 1114
5588.58 1117
5589.29 1124
5589.99 1074
5590.70 1117
5591.40 1159
5592.11 1129
5592.81 1124
5593.52 1123
5594.23 1095
5594.93 1117
5595.64 1095
5596.34 1080
5597.05 1163
5597.76 1121
5598.46 1127
5599.17 1111
5599.87 1155
5600.58 1134
5601.29 1165
5601.99 1131
5602.70 1116
5603.41 1132
5604.11 1097
5604.82 1100
5605.52 1112
5606.23 1121
5606.94 1090
5607.64 1084
5608.35 1064
5609.06 1097
5609.76 1096
5610.47 1068
5611.18 1048
5611.88 1027
5612.59 1073
5613.30 1106
5614.01 1123
5614.71 1091
5615.42 1099
5616.13 1092
5616.83 1079
5617.54 1117
5618.25 1102
5618.96 1164
5619.66 1111
5620.37 1061
5621.08 1098
5621.79 1086
5622.49 1106
5623.20 1128
5623.91 1138
5624.62 1102
5625.32 1100
5626.03 1148
5626.74 1142
5627.45 1116
5628.16 1142
5628.86 1190
5629.57 1212
5630.28 1159
5630.99 1172
5631.70 1173
5632.40 1175
5633.11 1280
5633.82 1265
5634.53 1209
5635.24 1199
5635.95 1225
5636.65 1279
5637.36 1284
5638.07 1319
5638.78 1361
5639.49 1341
5640.20 1381
5640.91 1344
5641.61 1322
5642.32 1359
5643.03 1376
5643.74 1355
5644.45 1253
5645.16 1252
5645.87 1286
5646.58 1249
5647.29 1178
5648.00 1154
5648.70 1177
5649.41 1179
5650.12 1212
5650.83 1239
5651.54 1223
5652.25 1179
5652.96 1211
5653.67 1195
5654.38 1215
5655.09 1247
5655.80 1381
5656.51 1377
5657.22 1349
5657.93 1350
5658.64 1337
5659.35 1341
5660.06 1336
5660.77 1328
5661.48 1386
5662.19 1347
5662.90 1332
5663.61 1342
5664.32 1287
5665.03 1279
5665.74 1320
5666.45 1295
5667.16 1254
5667.87 1241
5668.58 1239
5669.29 1241
5670.00 1246
5670.71 1265
5671.42 1350
5672.13 1363
5672.84 1393
5673.56 1339
5674.27 1326
5674.98 1327
5675.69 1310
5676.40 1238
5677.11 1184
5677.82 1234
5678.53 1221
5679.24 1174
5679.95 1222
5680.67 1284
5681.38 1240
5682.09 1220
5682.80 1265
5683.51 1264
5684.22 1236
5684.93 1231
5685.65 1277
5686.36 1220
5687.07 1211
5687.78 1300
5688.49 1191
5689.20 1111
5689.92 1177
5690.63 1167
5691.34 1243
5692.05 1208
5692.76 1200
5693.47 1202
5694.19 1205
5694.90 1226
5695.61 1189
5696.32 1189
5697.04 1223
5697.75 1163
5698.46 1210
5699.17 1227
5699.89 1182
5700.60 1233
5701.31 1234
5702.02 1230
5702.74 1175
5703.45 1178
5704.16 1214
5704.87 1171
5705.59 1212
5706.30 1218
5707.01 1251
5707.72 1231
5708.44 1213
5709.15 1201
5709.86 1197
5710.58 1183
5711.29 1129
5712.00 1200
5712.72 1172
5713.43 1227
5714.14 1225
5714.86 1202
5715.57 1242
5716.28 1259
5717.00 1160
5717.71 1209
5718.42 1197
5719.14 1206
5719.85 1222
5720.56 1276
5721.28 1237
5721.99 1232
5722.71 1280
5723.42 1337
5724.13 1332
5724.85 1268
5725.56 1354
5726.28 1297
5726.99 1320
5727.70 1392
5728.42 1448
5729.13 1480
5729.85 1447
5730.56 1484
5731.28 1450
5731.99 1415
5732.70 1476
5733.42 1469
5734.13 1408
5734.85 1435
5735.56 1416
5736.28 1437
5736.99 1445
5737.71 1411
5738.42 1419
5739.14 1390
5739.85 1433
5740.57 1417
5741.28 1506
5742.00 1402
5742.71 1473
5743.43 1523
5744.14 1540
5744.86 1503
5745.57 1574
5746.29 1522
5747.00 1559
5747.72 1632
5748.43 1621
5749.15 1614
5749.87 1643
5750.58 1672
5751.30 1732
5752.01 1778
5752.73 1783
5753.44 1884
5754.16 1929
5754.88 2033
5755.59 2087
5756.31 2102
5757.02 2141
5757.74 2183
5758.46 2143
5759.17 2122
5759.89 2186
5760.60 2282
5761.32 2306
5762.04 2365
5762.75 2511
5763.47 2442
5764.19 2515
5764.90 2613
5765.62 2644
5766.34 2679
5767.05 2875
5767.77 3038
5768.49 3372
5769.20 3913
5769.92 4933
5770.64 5981
5771.35 7036
5772.07 7806
5772.79 7971
5773.50 7609
5774.22 6606
5774.94 5505
5775.65 4749
5776.37 3887
5777.09 3471
5777.81 3205
5778.52 2991
5779.24 3090
5779.96 3082
5780.68 3090
5781.39 3034
5782.11 3061
5782.83 3087
5783.55 3106
5784.26 3131
5784.98 3142
5785.70 3220
5786.42 3224
5787.14 3268
5787.85 3106
5788.57 3025
5789.29 2933
5790.01 3029
5790.73 2893
5791.44 2893
5792.16 2865
5792.88 2808
5793.60 2595
5794.32 2490
5795.03 2475
5795.75 2412
5796.47 2265
5797.19 2305
5797.91 2278
5798.63 2254
5799.35 2228
5800.06 2344
5800.78 2550
5801.50 2701
5802.22 2986
5802.94 2923
5803.66 2852
5804.38 2676
5805.10 2463
5805.82 2314
5806.53 2195
5807.25 2139
5807.97 2106
5808.69 2089
5809.41 2215
5810.13 2208
5810.85 2118
5811.57 2199
5812.29 2132
5813.01 2037
5813.73 2000
5814.45 1940
5815.17 1870
5815.89 1849
5816.61 1801
5817.33 1844
5818.05 1857
5818.77 1848
5819.49 1719
5820.20 1790
5820.92 1823
5821.64 1859
5822.36 1864
5823.09 1778
5823.81 1763
5824.53 1741
5825.25 1776
5825.97 1683
5826.69 1715
5827.41 1734
5828.13 1665
5828.85 1653
5829.57 1688
5830.29 1691
5831.01 1602
5831.73 1659
5832.45 1593
5833.17 1591
5833.89 1513
5834.61 1533
5835.33 1513
5836.05 1432
5836.78 1480
5837.50 1447
5838.22 1441
5838.94 1457
5839.66 1376
5840.38 1523
5841.10 1496
5841.82 1456
5842.54 1463
5843.27 1544
5843.99 1461
5844.71 1468
5845.43 1486
5846.15 1522
5846.87 1497
5847.59 1435
5848.32 1439
5849.04 1462
5849.76 1408
5850.48 1432
5851.20 1403
5851.93 1395
5852.65 1317
5853.37 1359
5854.09 1425
5854.81 1431
5855.54 1403
5856.26 1415
5856.98 1374
5857.70 1391
5858.42 1348
5859.15 1389
5859.87 1419
5860.59 1417
5861.31 1342
5862.04 1371
5862.76 1343
5863.48 1324
5864.20 1349
5864.93 1343
5865.65 1410
5866.37 1338
5867.10 1370
5867.82 1305
5868.54 1274
5869.26 1310
5869.99 1292
5870.71 1308
5871.43 1322
5872.16 1274
5872.88 1241
5873.60 1253
5874.33 1203
5875.05 1258
5875.77 1232
5876.50 1245
5877.22 1307
5877.94 1228
5878.67 1231
5879.39 1233
5880.11 1260
5880.84 1292
5881.56 1345
5882.28 1342
5883.01 1313
5883.73 1282
5884.46 1233
5885.18 1297
5885.90 1249
5886.63 1287
5887.35 1283
5888.08 1345
5888.80 1332
5889.52 1216
5890.25 1278
5890.97 1282
5891.70 1228
5892.42 1235
5893.15 1248
5893.87 1248
5894.59 1283
5895.32 1231
5896.04 1216
5896.77 1256
5897.49 1232
5898.22 1291
5898.94 1338
5899.67 1286
5900.39 1278
5901.12 1250
5901.84 1256
5902.57 1276
5903.29 1283
5904.02 1269
5904.74 1300
5905.47 1324
5906.19 1270
5906.92 1315
5907.64 1327
5908.37 1299
5909.09 1282
5909.82 1326
5910.55 1320
5911.27 1307
5912.00 1306
5912.72 1349
5913.45 1313
5914.17 1343
5914.90 1348
5915.63 1364
5916.35 1331
5917.08 1385
5917.80 1388
5918.53 1380
5919.25 1369
5919.98 1347
5920.71 1388
5921.43 1330
5922.16 1377
5922.89 1456
5923.61 1415
5924.34 1436
5925.06 1513
5925.79 1483
5926.52 1447
5927.24 1524
5927.97 1530
5928.70 1600
5929.42 1533
5930.15 1539
5930.88 1562
5931.60 1511
5932.33 1581
5933.06 1626
5933.78 1553
5934.51 1633
5935.24 1633
5935.97 1640
5936.69 1760
5937.42 1720
5938.15 1668
5938.87 1775
5939.60 1791
5940.33 1769
5941.06 1789
5941.78 1805
5942.51 1840
5943.24 1886
5943.97 1887
5944.69 1882
5945.42 1986
5946.15 2066
5946.88 1952
5947.60 2019
5948.33 2169
5949.06 2110
5949.79 2085
5950.52 2170
5951.24 2206
5951.97 2322
5952.70 2495
5953.43 2611
5954.16 2795
5954.88 2853
5955.61 2819
5956.34 2788
5957.07 2694
5957.80 2669
5958.53 2582
5959.25 2553
5959.98 2534
5960.71 2626
5961.44 2482
5962.17 2488
5962.90 2504
5963.63 2589
5964.36 2623
5965.08 2694
5965.81 2813
5966.54 2998
5967.27 3119
5968.00 3244
5968.73 3446
5969.46 3508
5970.19 3375
5970.92 3333
5971.65 3293
5972.37 3203
5973.10 3068
5973.83 3085
5974.56 3061
5975.29 2990
5976.02 3005
5976.75 2995
5977.48 3097
5978.21 3169
5978.94 3204
5979.67 3279
5980.40 3265
5981.13 3342
5981.86 3384
5982.59 3555
5983.32 3606
5984.05 3575
5984.78 3614
5985.51 3648
5986.24 3597
5986.97 3611
5987.70 3667
5988.43 3703
5989.16 3690
5989.89 3638
5990.62 3735
5991.35 3763
5992.08 3854
5992.81 3907
5993.54 3855
5994.27 3994
5995.00 4164
5995.74 4043
5996.47 4082
5997.20 4148
5997.93 4171
5998.66 4084
5999.39 4167
6000.12 4098
6000.85 4016
6001.58 3932
6002.31 3898
6003.04 3808
6003.78 3719
6004.51 3763
6005.24 3742
6005.97 3671
6006.70 3638
6007.43 3722
6008.16 3825
6008.90 4188
6009.63 4641
6010.36 5278
6011.09 6179
6011.82 7075
6012.55 8143
6013.29 9277
6014.02 10116
6014.75 10715
6015.48 10851
6016.21 10608
6016.95 10103
6017.68 9239
6018.41 8492
6019.14 7392
6019.87 6564
6020.61 5657
6021.34 5018
6022.07 4579
6022.80 4142
6023.54 3849
6024.27 3595
6025.00 3373
6025.73 3265
6026.47 3127
6027.20 3098
6027.93 3128
6028.66 3184
6029.40 3174
6030.13 3090
6030.86 3135
6031.59 3255
6032.33 3181
6033.06 3057
6033.79 2977
6034.53 2887
6035.26 2752
6035.99 2699
6036.73 2646
6037.46 2673
6038.19 2729
6038.93 2726
6039.66 2775
6040.39 2758
6041.13 2867
6041.86 2806
6042.59 2803
6043.33 2892
6044.06 2915
6044.79 2938
6045.53 2984
6046.26 3002
6047.00 3022
6047.73 2967
6048.46 3023
6049.20 2995
6049.93 3127
6050.67 3348
6051.40 3470
6052.13 3514
6052.87 3694
6053.60 3764
6054.34 3839
6055.07 3809
6055.81 3781
6056.54 3603
6057.27 3484
6058.01 3419
6058.74 3318
6059.48 3018
6060.21 3048
6060.95 2984
6061.68 2946
6062.42 2879
6063.15 2872
6063.89 2952
6064.62 2830
6065.36 2738
6066.09 2748
6066.83 2791
6067.56 2663
6068.30 2659
6069.03 2734
6069.77 2623
6070.50 2646
6071.24 2664
6071.97 2636
6072.71 2539
6073.44 2562
6074.18 2523
6074.91 2560
6075.65 2586
6076.39 2584
6077.12 2522
6077.86 2441
6078.59 2487
6079.33 2474
6080.06 2459
6080.80 2401
6081.54 2387
6082.27 2366
6083.01 2308
6083.74 2317
6084.48 2294
6085.22 2262
6085.95 2190
6086.69 2194
6087.42 2203
6088.16 2270
6088.90 2227
6089.63 2210
6090.37 2259
6091.11 2261
6091.84 2270
6092.58 2298
6093.32 2332
6094.05 2304
6094.79 2265
6095.53 2275
6096.26 2271
6097.00 2260
6097.74 2174
6098.47 2178
6099.21 2156
6099.95 2190
6100.69 2152
6101.42 2185
6102.16 2159
6102.90 2160
6103.63 2111
6104.37 2147
6105.11 2057
6105.85 2104
6106.58 2126
6107.32 2080
6108.06 2105
6108.80 2163
6109.53 2147
6110.27 2163
6111.01 2151
6111.75 2139
6112.49 2177
6113.22 2253
6113.96 2224
6114.70 2310
6115.44 2166
6116.17 2268
6116.91 2297
6117.65 2381
6118.39 2321
6119.13 2391
6119.87 2346
6120.60 2392
6121.34 2376
6122.08 2292
6122.82 2343
6123.56 2387
6124.30 2399
6125.03 2354
6125.77 2380
6126.51 2390
6127.25 2413
6127.99 2403
6128.73 2430
6129.47 2460
6130.21 2425
6130.94 2434
6131.68 2393
6132.42 2478
6133.16 2461
6133.90 2421
6134.64 2526
6135.38 2571
6136.12 2612
6136.86 2654
6137.60 2677
6138.34 2786
6139.08 2914
6139.81 2954
6140.55 3056
6141.29 3195
6142.03 3269
6142.77 3340
6143.51 3281
6144.25 3121
6144.99 3025
6145.73 3087
6146.47 3103
6147.21 2951
6147.95 2900
6148.69 2995
6149.43 2968
6150.17 2952
6150.91 2893
6151.65 2926
6152.39 2845
6153.13 2849
6153.87 2938
6154.61 3011
6155.35 3035
6156.09 3077
6156.83 3159
6157.58 3181
6158.32 3141
6159.06 3138
6159.80 3184
6160.54 3236
6161.28 3176
6162.02 3266
6162.76 3355
6163.50 3345
6164.24 3544
6164.98 3703
6165.72 3820
6166.46 4155
6167.21 4273
6167.95 4311
6168.69 4380
6169.43 4433
6170.17 4474
6170.91 4402
6171.65 4345
6172.39 4252
6173.14 4112
6173.88 4205
6174.62 4206
6175.36 4109
6176.10 3986
6176.84 4209
6177.59 4199
6178.33 4340
6179.07 4649
6179.81 4940
6180.55 5523
6181.30 6458
6182.04 7553
6182.78 8685
6183.52 9969
6184.26 10747
6185.01 10864
6185.75 10708
6186.49 10266
6187.23 9676
6187.97 8610
6188.72 7713
6189.46 6999
6190.20 6190
6190.94 5592
6191.69 5305
6192.43 5033
6193.17 4841
6193.92 4801
6194.66 4602
6195.40 4571
6196.14 4530
6196.89 4481
6197.63 4392
6198.37 4411
6199.12 4243
6199.86 4274
6200.60 4200
6201.34 4225
6202.09 4210
6202.83 4307
6203.57 4194
6204.32 4246
6205.06 4663
6205.80 5291
6206.55 6173
6207.29 7390
6208.03 9025
6208.78 11141
6209.52 12870
6210.27 14287
6211.01 15236
6211.75 15092
6212.50 14352
6213.24 13089
6213.98 11501
6214.73 9660
6215.47 8322
6216.22 7158
6216.96 6260
6217.71 5296
6218.45 4823
6219.19 4412
6219.94 4136
6220.68 4004
6221.43 3894
6222.17 3810
6222.92 3813
6223.66 3723
6224.40 3673
6225.15 3640
6225.89 3578
6226.64 3487
6227.38 3406
6228.13 3210
6228.87 3128
6229.62 2991
6230.36 2777
6231.11 2676
6231.85 2693
6232.60 2607
6233.34 2557
6234.09 2614
6234.83 2598
6235.58 2614
6236.32 2666
6237.07 2754
6237.81 2758
6238.56 2755
6239.30 2842
6240.05 2971
6240.80 3061
6241.54 3197
6242.29 3330
6243.03 3244
6243.78 3343
6244.52 3335
6245.27 3293
6246.02 3347
6246.76 3438
6247.51 3594
6248.25 3732
6249.00 3788
6249.75 3759
6250.49 3560
6251.24 3407
6251.98 3331
6252.73 3162
6253.48 3054
6254.22 2990
6254.97 2913
6255.72 2789
6256.46 2721
6257.21 2747
6257.95 2672
6258.70 2653
6259.45 2684
6260.19 2710
6260.94 2679
6261.69 2631
6262.43 2602
6263.18 2607
6263.93 2602
6264.68 2542
6265.42 2497
6266.17 2407
6266.92 2402
6267.66 2428
6268.41 2456
6269.16 2397
6269.91 2428
6270.65 2498
6271.40 2499
6272.15 2521
6272.89 2523
6273.64 2518
6274.39 2514
6275.14 2536
6275.88 2625
6276.63 2530
6277.38 2520
6278.13 2524
6278.88 2537
6279.62 2581
6280.37 2438
6281.12 2412
6281.87 2444
6282.62 2375
6283.36 2323
6284.11 2318
6284.86 2318
6285.61 2167
6286.36 2217
6287.10 2121
6287.85 2190
6288.60 2264
6289.35 2228
6290.10 2138
6290.85 2117
6291.59 2138
6292.34 2079
6293.09 2068
6293.84 2079
6294.59 2122
6295.34 2102
6296.09 2131
6296.84 2121
6297.58 2158
6298.33 2105
6299.08 2058
6299.83 2005
6300.58 2072
6301.33 2045
6302.08 2074
6302.83 2127
6303.58 2097
6304.33 2073
6305.08 2057
6305.83 2035
6306.58 2013
6307.32 2010
6308.07 1969
6308.82 1935
6309.57 1978
6310.32 1984
6311.07 2022
6311.82 2089
6312.57 2137
6313.32 2143
6314.07 2125
6314.82 2184
6315.57 2184
6316.32 2259
6317.07 2313
6317.82 2304
6318.57 2353
6319.32 2265
6320.07 2248
6320.82 2231
6321.57 2190
6322.32 2046
6323.07 2065
6323.82 2013
6324.58 2001
6325.33 1992
6326.08 1952
6326.83 1907
6327.58 1946
6328.33 1906
6329.08 1897
6329.83 1932
6330.58 1802
6331.33 1815
6332.08 1842
6332.83 1826
6333.58 1809
6334.34 1799
6335.09 1795
6335.84 1828
6336.59 1823
6337.34 1747
6338.09 1751
6338.84 1735
6339.59 1716
6340.35 1757
6341.10 1771
6341.85 1743
6342.60 1797
6343.35 1772
6344.10 1695
6344.86 1728
6345.61 1743
6346.36 1728
6347.11 1797
6347.86 1763
6348.62 1772
6349.37 1841
6350.12 1904
6350.87 1858
6351.62 1888
6352.38 1911
6353.13 1960
6353.88 2117
6354.63 2137
6355.38 2232
6356.14 2294
6356.89 2231
6357.64 2217
6358.39 2117
6359.15 2044
6359.90 2021
6360.65 1952
6361.40 1947
6362.16 1981
6362.91 1914
6363.66 1913
6364.42 1831
6365.17 1841
6365.92 1876
6366.67 1862
6367.43 1896
6368.18 2044
6368.93 2023
6369.69 1996
6370.44 1977
6371.19 2019
6371.95 2000
6372.70 1902
6373.45 1921
6374.21 1855
6374.96 1816
6375.71 1809
6376.47 1845
6377.22 1821
6377.98 1832
6378.73 1837
6379.48 1819
6380.24 1791
6380.99 1820
6381.74 1883
6382.50 1967
6383.25 1868
6384.01 1836
6384.76 1885
6385.51 1844
6386.27 1787
6387.02 1806
6387.78 1736
6388.53 1778
6389.29 1705
6390.04 1735
6390.79 1718
6391.55 1719
6392.30 1757
6393.06 1741
6393.81 1666
6394.57 1635
6395.32 1643
6396.08 1691
6396.83 1690
6397.59 1696
6398.34 1657
6399.10 1652
6399.85 1655
6400.61 1640
6401.36 1652
6402.12 1588
6402.87 1653
6403.63 1584
6404.38 1568
6405.14 1630
6405.89 1565
6406.65 1572
6407.40 1515
6408.16 1551
6408.91 1642
6409.67 1663
6410.43 1576
6411.18 1604
6411.94 1589
6412.69 1617
6413.45 1595
6414.20 1571
6414.96 1630
6415.72 1599
6416.47 1591
6417.23 1724
6417.98 1757
6418.74 1665
6419.50 1673
6420.25 1658
6421.01 1646
6421.77 1613
6422.52 1634
6423.28 1680
6424.03 1668
6424.79 1645
6425.55 1644
6426.30 1619
6427.06 1584
6427.82 1597
6428.57 1586
6429.33 1607
6430.09 1648
6430.84 1618
6431.60 1614
6432.36 1653
6433.11 1652
6433.87 1636
6434.63 1636
6435.39 1663
6436.14 1681
6436.90 1689
6437.66 1679
6438.41 1780
6439.17 1730
6439.93 1754
6440.69 1751
6441.44 1737
6442.20 1757
6442.96 1822
6443.72 1831
6444.47 1796
6445.23 1828
6445.99 1778
6446.75 1835
6447.50 1847
6448.26 1922
6449.02 1834
6449.78 1806
6450.54 1866
6451.29 1847
6452.05 1872
6452.81 1920
6453.57 1901
6454.33 1885
6455.08 1920
6455.84 1977
6456.60 1968
6457.36 2024
6458.12 2083
6458.88 2047
6459.64 2019
6460.39 2038
6461.15 2036
6461.91 1976
6462.67 2071
6463.43 2052
6464.19 2063
6464.95 2140
6465.70 2124
6466.46 2143
6467.22 2221
6467.98 2173
6468.74 2246
6469.50 2203
6470.26 2167
6471.02 2226
6471.78 2182
6472.54 2257
6473.30 2172
6474.05 2178
6474.81 2239
6475.57 2163
6476.33 2247
6477.09 2243
6477.85 2283
6478.61 2343
6479.37 2426
6480.13 2397
6480.89 2413
6481.65 2498
6482.41 2591
6483.17 2650
6483.93 2605
6484.69 2683
6485.45 2692
6486.21 2690
6486.97 2727
6487.73 2773
6488.49 2716
6489.25 2744
6490.01 2853
6490.77 2867
6491.53 2874
6492.29 2948
6493.05 3132
6493.81 3129
6494.57 3132
6495.33 3071
6496.10 3077
6496.86 3121
6497.62 3163
6498.38 3008
6499.14 2981
6499.90 2988
6500.66 2937
6501.42 3002
6502.18 3000
6502.94 3102
6503.70 3326
6504.47 3469
6505.23 3910
6505.99 4716
6506.75 5767
6507.51 7404
6508.27 9274
6509.03 11039
6509.79 12369
6510.56 13152
6511.32 12856
6512.08 11994
6512.84 10780
6513.60 9315
6514.36 8070
6515.13 6723
6515.89 5832
6516.65 5005
6517.41 4432
6518.17 4122
6518.94 3716
6519.70 3508
6520.46 3386
6521.22 3330
6521.98 3263
6522.75 3304
6523.51 3254
6524.27 3294
6525.03 3332
6525.79 3407
6526.56 3557
6527.32 3617
6528.08 3773
6528.84 3879
6529.61 3856
6530.37 3851
6531.13 3760
6531.90 3683
6532.66 3610
6533.42 3584
6534.18 3768
6534.95 4029
6535.71 4449
6536.47 4855
6537.24 5317
6538.00 5676
6538.76 5704
6539.53 5593
6540.29 5281
6541.05 4810
6541.82 4505
6542.58 4078
6543.34 3871
6544.11 3651
6544.87 3630
6545.63 3695
6546.40 3704
6547.16 3614
6547.92 3742
6548.69 3743
6549.45 3710
6550.21 3652
6550.98 3518
6551.74 3440
6552.51 3421
6553.27 3294
6554.03 3240
6554.80 3127
6555.56 3083
6556.33 3052
6557.09 3069
6557.85 3035
6558.62 2958
6559.38 3067
6560.15 3066
6560.91 3158
6561.68 3143
6562.44 3196
6563.21 3153
6563.97 3253
6564.74 3223
6565.50 3232
6566.26 3196
6567.03 3240
6567.79 3212
6568.56 3257
6569.32 3329
6570.09 3360
6570.85 3389
6571.62 3321
6572.38 3360
6573.15 3392
6573.91 3514
6574.68 3528
6575.44 3518
6576.21 3489
6576.98 3481
6577.74 3505
6578.51 3509
6579.27 3448
6580.04 3500
6580.80 3454
6581.57 3473
6582.33 3453
6583.10 3504
6583.87 3541
6584.63 3573
6585.40 3641
6586.16 3583
6586.93 3615
6587.70 3572
6588.46 3556
6589.23 3413
6589.99 3505
6590.76 3454
6591.53 3498
6592.29 3646
6593.06 3767
6593.82 4060
6594.59 4203
6595.36 4381
6596.12 4573
6596.89 4715
6597.66 4886
6598.42 4826
6599.19 4848
6599.96 4707
6600.72 4598
6601.49 4389
6602.26 4077
6603.02 3902
6603.79 3685
6604.56 3567
6605.33 3466
6606.09 3328
6606.86 3202
6607.63 3178
6608.39 3216
6609.16 3184
6609.93 3151
6610.70 3160
6611.46 3212
6612.23 3118
6613.00 3101
6613.77 3114
6614.53 3038
6615.30 2944
6616.07 2989
6616.84 2929
6617.60 3053
6618.37 3027
6619.14 3109
6619.91 3137
6620.68 3287
6621.44 3449
6622.21 3533
6622.98 3723
6623.75 3902
6624.52 3993
6625.28 3961
6626.05 3759
6626.82 3865
6627.59 3768
6628.36 3569
6629.13 3448
6629.89 3355
6630.66 3304
6631.43 3227
6632.20 3228
6632.97 3171
6633.74 3289
6634.51 3490
6635.27 3575
6636.04 3666
6636.81 3759
6637.58 3910
6638.35 3917
6639.12 4000
6639.89 4090
6640.66 4065
6641.43 4166
6642.19 4287
6642.96 4295
6643.73 4191
6644.50 4149
6645.27 4145
6646.04 3922
6646.81 3635
6647.58 3376
6648.35 3193
6649.12 3035
6649.89 2913
6650.66 2843
6651.43 2811
6652.20 2733
6652.97 2663
6653.74 2687
6654.51 2672
6655.28 2688
6656.05 2622
6656.82 2620
6657.59 2579
6658.36 2490
6659.13 2535
6659.90 2511
6660.67 2541
6661.44 2584
6662.21 2520
6662.98 2461
6663.75 2507
6664.52 2529
6665.29 2393
6666.06 2432
6666.83 2413
6667.60 2432
6668.37 2394
6669.14 2445
6669.91 2448
6670.68 2503
6671.46 2571
6672.23 2621
6673.00 2636
6673.77 2785
6674.54 2817
6675.31 2712
6676.08 2655
6676.85 2613
6677.62 2660
6678.40 2645
6679.17 2640
6679.94 2663
6680.71 2659
6681.48 2678
6682.25 2674
6683.02 2695
6683.80 2666
6684.57 2763
6685.34 2730
6686.11 2812
6686.88 2879
6687.65 2921
6688.43 2901
6689.20 2830
6689.97 2745
6690.74 2633
6691.51 2516
6692.29 2490
6693.06 2375
6693.83 2306
6694.60 2318
6695.37 2282
6696.15 2219
6696.92 2244
6697.69 2211
6698.46 2215
6699.24 2191
6700.01 2233
6700.78 2209
6701.55 2178
6702.33 2221
6703.10 2148
6703.87 2149
6704.64 2138
6705.42 2165
6706.19 2116
6706.96 2130
6707.74 2085
6708.51 2027
6709.28 1991
6710.06 2013
6710.83 2009
6711.60 2031
6712.37 1992
6713.15 2067
6713.92 2046
6714.69 2050
6715.47 2026
6716.24 2026
6717.01 2068
6717.79 1982
6718.56 1940
6719.34 1928
6720.11 1981
6720.88 1956
6721.66 1935
6722.43 1933
6723.20 1927
6723.98 1979
6724.75 1865
6725.53 1949
6726.30 1897
6727.07 1880
6727.85 1881
6728.62 1895
6729.40 1918
6730.17 1877
6730.95 1914
6731.72 1834
6732.49 1838
6733.27 1924
6734.04 1859
6734.82 1859
6735.59 1963
6736.37 1974
6737.14 1907
6737.92 1948
6738.69 2030
6739.47 1982
6740.24 2013
6741.01 1958
6741.79 1942
6742.56 2009
6743.34 1986
6744.11 2005
6744.89 2109
6745.67 2001
6746.44 2045
6747.22 2072
6747.99 2028
6748.77 2044
6749.54 2032
6750.32 2099
6751.09 2077
6751.87 2239
6752.64 2296
6753.42 2340
6754.19 2387
6754.97 2475
6755.75 2460
6756.52 2462
6757.30 2362
6758.07 2383
6758.85 2297
6759.63 2271
6760.40 2147
6761.18 2049
6761.95 2099
6762.73 2084
6763.51 2079
6764.28 1973
6765.06 2040
6765.83 2070
6766.61 2138
6767.39 2167
6768.16 2129
6768.94 2237
6769.72 2272
6770.49 2236
6771.27 2223
6772.05 2207
6772.82 2174
6773.60 2127
6774.38 2079
6775.15 2037
6775.93 1938
6776.71 1934
6777.48 1936
6778.26 2007
6779.04 2008
6779.82 2043
6780.59 2046
6781.37 1974
6782.15 1902
6782.92 1978
6783.70 1999
6784.48 1939
6785.26 1926
6786.03 1934
6786.81 1936
6787.59 1926
6788.37 1953
6789.14 1942
6789.92 1875
6790.70 1855
6791.48 1844
6792.25 1791
6793.03 1783
6793.81 1822
6794.59 1773
6795.37 1788
6796.14 1785
6796.92 1769
6797.70 1769
6798.48 1812
6799.26 1798
6800.04 1846
6800.81 1846
6801.59 1860
6802.37 1859
6803.15 1827
6803.93 1839
6804.71 1925
6805.48 1904
6806.26 1883
6807.04 1924
6807.82 1899
6808.60 1828
6809.38 1795
6810.16 1850
6810.94 1818
6811.71 1838
6812.49 1804
6813.27 1728
6814.05 1724
6814.83 1706
6815.61 1766
6816.39 1795
6817.17 1782
6817.95 1750
6818.73 1734
6819.51 1757
6820.29 1806
6821.07 1821
6821.84 1828
6822.62 1803
6823.40 1791
6824.18 1746
6824.96 1845
6825.74 1781
6826.52 1730
6827.30 1738
6828.08 1754
6828.86 1765
6829.64 1787
6830.42 1617
6831.20 1690
6831.98 1732
6832.76 1818
6833.54 1742
6834.32 1737
6835.10 1797
6835.88 1862
6836.66 2010
6837.44 2167
6838.22 2360
6839.01 2625
6839.79 2924
6840.57 3049
6841.35 3102
6842.13 2969
6842.91 2907
6843.69 2772
6844.47 2621
6845.25 2387
6846.03 2218
6846.81 2140
6847.59 2112
6848.37 2126
6849.16 2193
6849.94 2253
6850.72 2393
6851.50 2599
6852.28 2681
6853.06 2762
6853.84 2755
6854.62 2689
6855.41 2589
6856.19 2471
6856.97 2398
6857.75 2251
6858.53 2127
6859.31 2057
6860.10 1964
6860.88 1896
6861.66 1919
6862.44 1981
6863.22 1897
6864.00 1893
6864.79 1875
6865.57 1796
6866.35 1853
6867.13 1904
6867.91 1871
6868.70 1902
6869.48 1955
6870.26 1862
6871.04 1892
6871.83 1879
6872.61 1832
6873.39 1902
6874.17 1997
6874.96 1948
6875.74 1922
6876.52 1979
6877.30 2024
6878.09 2086
6878.87 2155
6879.65 2181
6880.43 2341
6881.22 2430
6882.00 2554
6882.78 2716
6883.57 2930
6884.35 3026
6885.13 3097
6885.92 2897
6886.70 2924
6887.48 2816
6888.27 2839
6889.05 2956
6889.83 3005
6890.62 3040
6891.40 3032
6892.18 3024
6892.97 2912
6893.75 2727
6894.53 2662
6895.32 2526
6896.10 2417
6896.88 2379
6897.67 2357
6898.45 2288
6899.24 2334
6900.02 2334
6900.80 2380
6901.59 2427
6902.37 2361
6903.16 2403
6903.94 2427
6904.73 2396
6905.51 2337
6906.29 2276
6907.08 2224
6907.86 2253
6908.65 2281
6909.43 2222
6910.22 2238
6911.00 2203
6911.79 2151
6912.57 2144
6913.35 2142
6914.14 2169
6914.92 2144
6915.71 2196
6916.49 2139
6917.28 2191
6918.06 2162
6918.85 2210
6919.63 2168
6920.42 2191
6921.20 2146
6921.99 2233
6922.78 2259
6923.56 2303
6924.35 2226
6925.13 2217
6925.92 2271
6926.70 2287
6927.49 2312
6928.27 2312
6929.06 2338
6929.84 2345
6930.63 2439
6931.42 2416
6932.20 2448
6932.99 2371
6933.77 2434
6934.56 2402
6935.35 2411
6936.13 2393
6936.92 2398
6937.70 2468
6938.49 2466
6939.28 2634
6940.06 2707
6940.85 2823
6941.63 3004
6942.42 3059
6943.21 3188
6943.99 3343
6944.78 3466
6945.57 3510
6946.35 3483
6947.14 3479
6947.93 3608
6948.71 3603
6949.50 3696
6950.29 3811
6951.07 3822
6951.86 3625
6952.65 3600
6953.44 3384
6954.22 3287
6955.01 3159
6955.80 3111
6956.58 3151
6957.37 3162
6958.16 3116
6958.95 3110
6959.73 3078
6960.52 3137
6961.31 3173
6962.09 3243
6962.88 3157
6963.67 3245
6964.46 3305
6965.25 3334
6966.03 3479
6966.82 3627
6967.61 3751
6968.40 3878
6969.18 4072
6969.97 4281
6970.76 4356
6971.55 4509
6972.34 4525
6973.12 4414
6973.91 4511
6974.70 4466
6975.49 4250
6976.28 4247
6977.07 4275
6977.85 4388
6978.64 4534
6979.43 4747
6980.22 4834
6981.01 5256
6981.80 5678
6982.59 6527
6983.37 7696
6984.16 9283
6984.95 11250
6985.74 13559
6986.53 15301
6987.32 16787
6988.11 17463
6988.90 16990
6989.69 16102
6990.47 14406
6991.26 12490
6992.05 10777
6992.84 9085
6993.63 7648
6994.42 6506
6995.21 5662
6996.00 4987
6996.79 4435
6997.58 4004
6998.37 3785
6999.16 3547
6999.95 3417
7000.74 3327
7001.53 3221
7002.32 3207
7003.11 3236
7003.90 3193
7004.69 3099
7005.48 2948
7006.27 2983
7007.06 2876
7007.85 2765
7008.64 2735
7009.43 2784
7010.22 2731
7011.01 2740
7011.80 2914
7012.59 3075
7013.38 3178
7014.17 3298
7014.96 3351
7015.75 3325
7016.54 3300
7017.33 3173
7018.12 3104
7018.91 3069
7019.70 3025
7020.49 3055
7021.28 3126
7022.07 3154
7022.87 3267
7023.66 3379
7024.45 3553
7025.24 3740
7026.03 4008
7026.82 3980
7027.61 3890
7028.40 4007
7029.19 3959
7029.99 3858
7030.78 3773
7031.57 3592
7032.36 3512
7033.15 3243
7033.94 3063
7034.74 3028
7035.53 2917
7036.32 2836
7037.11 2807
7037.90 2866
7038.69 2857
7039.49 2830
7040.28 2788
7041.07 2750
7041.86 2848
7042.65 2835
7043.45 2914
7044.24 2946
7045.03 2850
7045.82 2907
7046.61 3004
7047.41 3016
7048.20 3038
7048.99 3038
7049.78 3162
7050.58 3156
7051.37 3312
7052.16 3350
7052.95 3318
7053.75 3253
7054.54 3245
7055.33 3103
7056.13 2949
7056.92 2833
7057.71 2844
7058.50 2803
7059.30 2829
7060.09 2774
7060.88 2769
7061.68 2784
7062.47 2796
7063.26 2782
7064.06 2719
7064.85 2695
7065.64 2739
7066.44 2676
7067.23 2608
7068.02 2580
7068.82 2523
7069.61 2472
7070.40 2428
7071.20 2388
7071.99 2274
7072.78 2223
7073.58 2266
7074.37 2224
7075.17 2200
7075.96 2146
7076.75 2141
7077.55 2142
7078.34 2148
7079.14 2139
7079.93 2107
7080.72 2086
7081.52 2026
7082.31 2128
7083.11 2121
7083.90 2140
7084.70 2211
7085.49 2176
7086.28 2192
7087.08 2300
7087.87 2416
7088.67 2439
7089.46 2533
7090.26 2626
7091.05 2555
7091.85 2548
7092.64 2412
7093.44 2320
7094.23 2228
7095.03 2178
7095.82 2041
7096.62 1934
7097.41 1902
7098.21 1935
7099.00 1851
7099.80 1843
7100.59 1786
7101.39 1773
7102.18 1779
7102.98 1701
7103.77 1687
7104.57 1697
7105.37 1714
7106.16 1654
7106.96 1693
7107.75 1641
7108.55 1641
7109.34 1610
7110.14 1613
7110.94 1633
7111.73 1568
7112.53 1579
7113.32 1543
7114.12 1537
7114.92 1563
7115.71 1600
7116.51 1613
7117.30 1560
7118.10 1572
7118.90 1637
7119.69 1572
7120.49 1567
7121.29 1556
7122.08 1533
7122.88 1495
7123.68 1592
7124.47 1588
7125.27 1601
7126.07 1502
7126.86 1580
7127.66 1560
7128.46 1572
7129.25 1618
7130.05 1670
7130.85 1660
7131.64 1682
7132.44 1696
7133.24 1621
7134.04 1647
7134.83 1632
7135.63 1609
7136.43 1590
7137.23 1537
7138.02 1528
7138.82 1537
7139.62 1446
7140.42 1463
7141.21 1468
7142.01 1452
7142.81 1460
7143.61 1429
7144.40 1416
7145.20 1400
7146.00 1376
7146.80 1411
7147.59 1423
7148.39 1413
7149.19 1389
7149.99 1391
7150.79 1361
7151.59 1357
7152.38 1411
7153.18 1357
7153.98 1341
7154.78 1394
7155.58 1371
7156.38 1381
7157.17 1417
7157.97 1398
7158.77 1413
7159.57 1421
7160.37 1436
7161.17 1377
7161.97 1461
7162.76 1373
7163.56 1366
7164.36 1334
7165.16 1336
7165.96 1377
7166.76 1388
7167.56 1315
7168.36 1365
7169.16 1378
7169.96 1361
7170.75 1348
7171.55 1301
7172.35 1306
7173.15 1292
7173.95 1280
7174.75 1274
7175.55 1243
7176.35 1215
7177.15 1253
7177.95 1257
7178.75 1222
7179.55 1222
7180.35 1244
7181.15 1230
7181.95 1247
7182.75 1299
7183.55 1330
7184.35 1315
7185.15 1318
7185.95 1336
7186.75 1312
7187.55 1271
7188.35 1249
7189.15 1242
7189.95 1269
7190.75 1183
7191.55 1176
7192.35 1156
7193.15 1219
7193.95 1171
7194.75 1164
7195.55 1164
7196.35 1173
7197.15 1191
7197.95 1223
7198.76 1172
7199.56 1164
7200.36 1166
7201.16 1221
7201.96 1236
7202.76 1218
7203.56 1150
7204.36 1150
7205.16 1202
7205.96 1186
7206.77 1210
7207.57 1184
7208.37 1216
7209.17 1220
7209.97 1171
7210.77 1211
7211.57 1191
7212.38 1227
7213.18 1244
7213.98 1241
7214.78 1298
7215.58 1310
7216.38 1287
7217.19 1241
7217.99 1221
7218.79 1274
7219.59 1309
7220.39 1320
7221.20 1275
7222.00 1284
7222.80 1256
7223.60 1264
7224.40 1273
7225.21 1250
7226.01 1273
7226.81 1308
7227.61 1240
7228.42 1298
7229.22 1257
7230.02 1272
7230.82 1277
7231.63 1334
7232.43 1377
7233.23 1384
7234.03 1416
7234.84 1459
7235.64 1506
7236.44 1628
7237.25 1629
7238.05 1703
7238.85 1824
7239.65 1818
7240.46 1761
7241.26 1645
7242.06 1637
7242.87 1623
7243.67 1546
7244.47 1494
7245.28 1427
7246.08 1409
7246.88 1370
7247.69 1390
7248.49 1410
7249.30 1370
7250.10 1423
7250.90 1427
7251.71 1353
7252.51 1280
7253.31 1330
7254.12 1388
7254.92 1416
7255.73 1378
7256.53 1376
7257.33 1388
7258.14 1360
7258.94 1380
7259.75 1434
7260.55 1390
7261.35 1417
7262.16 1458
7262.96 1394
7263.77 1407
7264.57 1488
7265.38 1492
7266.18 1490
7266.99 1445
7267.79 1503
7268.59 1503
7269.40 1464
7270.20 1476
7271.01 1488
7271.81 1494
7272.62 1435
7273.42 1446
7274.23 1439
7275.03 1452
7275.84 1407
7276.64 1488
7277.45 1516
7278.25 1490
7279.06 1492
7279.86 1519
7280.67 1534
7281.48 1530
7282.28 1581
7283.09 1682
7283.89 1817
7284.70 1987
7285.50 2130
7286.31 2198
7287.11 2236
7287.92 2174
7288.73 2259
7289.53 2077
7290.34 1974
7291.14 1859
7291.95 1802
7292.76 1743
7293.56 1636
7294.37 1611
7295.17 1595
7295.98 1579
7296.79 1607
7297.59 1541
7298.40 1615
7299.21 1568
7300.01 1612
7300.82 1624
7301.62 1593
7302.43 1684
7303.24 1726
7304.04 1711
7304.85 1705
7305.66 1709
7306.46 1713
7307.27 1751
7308.08 1744
7308.89 1798
7309.69 1849
7310.50 1917
7311.31 2002
7312.11 2093
7312.92 2160
7313.73 2164
7314.53 2220
7315.34 2136
7316.15 2113
7316.96 2068
7317.76 2150
7318.57 2156
7319.38 2347
7320.19 2475
7320.99 2668
7321.80 2883
7322.61 2882
7323.42 2868
7324.22 2788
7325.03 2729
7325.84 2558
7326.65 2441
7327.46 2272
7328.26 2196
7329.07 2111
7329.88 2064
7330.69 1983
7331.50 1921
7332.30 1869
7333.11 1784
7333.92 1815
7334.73 1844
7335.54 1868
7336.35 1838
7337.15 1838
7337.96 1907
7338.77 1983
7339.58 2081
7340.39 2220
7341.20 2240
7342.01 2358
7342.82 2345
7343.62 2317
7344.43 2242
7345.24 2121
7346.05 2077
7346.86 2001
7347.67 2044
7348.48 1970
7349.29 1975
7350.10 1884
7350.91 1850
7351.71 1864
7352.52 1851
7353.33 1786
7354.14 1838
7354.95 1752
7355.76 1737
7356.57 1753
7357.38 1743
7358.19 1847
7359.00 1844
7359.81 1940
7360.62 2011
7361.43 2170
7362.24 2174
7363.05 2285
7363.86 2262
7364.67 2223
7365.48 2194
7366.29 2199
7367.10 2030
7367.91 2099
7368.72 2022
7369.53 1944
7370.34 1930
7371.15 1879
7371.96 1887
7372.77 1792
7373.58 1717
7374.39 1673
7375.20 1681
7376.01 1682
7376.82 1694
7377.63 1751
7378.45 1785
7379.26 1784
7380.07 1814
7380.88 1940
7381.69 2032
7382.50 2058
7383.31 2088
7384.12 2097
7384.93 2066
7385.74 2077
7386.56 2050
7387.37 2034
7388.18 1963
7388.99 1894
7389.80 1821
7390.61 1766
7391.42 1719
7392.24 1685
7393.05 1664
7393.86 1546
7394.67 1557
7395.48 1550
7396.29 1525
7397.10 1561
7397.92 1522
7398.73 1467
7399.54 1558
7400.35 1587
7401.16 1628
7401.98 1644
7402.79 1814
7403.60 1703
7404.41 1708
7405.23 1667
7406.04 1682
7406.85 1638
7407.66 1587
7408.47 1572
7409.29 1566
7410.10 1584
7410.91 1535
7411.72 1523
7412.54 1477
7413.35 1422
7414.16 1397
7414.98 1380
7415.79 1340
7416.60 1353
7417.41 1311
7418.23 1329
7419.04 1294
7419.85 1306
7420.67 1328
7421.48 1302
7422.29 1277
7423.11 1304
7423.92 1314
7424.73 1265
7425.54 1256
7426.36 1230
7427.17 1246
7427.99 1270
7428.80 1241
7429.61 1215
7430.43 1275
7431.24 1229
7432.05 1198
7432.87 1168
7433.68 1165
7434.49 1156
7435.31 1129
7436.12 1177
7436.94 1172
7437.75 1191
7438.56 1226
7439.38 1235
7440.19 1243
7441.01 1249
7441.82 1244
7442.64 1222
7443.45 1197
7444.26 1221
7445.08 1205
7445.89 1168
7446.71 1203
7447.52 1120
7448.34 1139
7449.15 1132
7449.97 1131
7450.78 1096
7451.59 1160
7452.41 1113
7453.22 1130
7454.04 1135
7454.85 1141
7455.67 1146
7456.48 1145
7457.30 1122
7458.11 1078
7458.93 1109
7459.74 1089
7460.56 1133
7461.38 1123
7462.19 1156
7463.01 1128
7463.82 1123
7464.64 1110
7465.45 1095
7466.27 1091
7467.08 1102
7467.90 1083
7468.72 1142
7469.53 1082
7470.35 1105
7471.16 1101
7471.98 1093
7472.79 1088
7473.61 1079
7474.43 1094
7475.24 1074
7476.06 1105
7476.87 1147
7477.69 1198
7478.51 1128
7479.32 1129
7480.14 1087
7480.96 1069
7481.77 1099
7482.59 1124
7483.41 1128
7484.22 1114
7485.04 1161
7485.85 1133
7486.67 1129
7487.49 1069
7488.31 1081
7489.12 1111
7489.94 1073
7490.76 1095
7491.57 1096
7492.39 1061
7493.21 1021
7494.02 1026
7494.84 1047
7495.66 1050
7496.48 1094
7497.29 1106
7498.11 1081
7498.93 1052
7499.74 1072
7500.56 1085
7501.38 1023
7502.20 1061
7503.01 1059
7503.83 1107
7504.65 1029
7505.47 1079
7506.29 1040
7507.10 1063
7507.92 1034
7508.74 1046
7509.56 1073
7510.37 1037
7511.19 1038
7512.01 1034
7512.83 1050
7513.65 1030
7514.47 1070
7515.28 1018
7516.10 1042
7516.92 1033
7517.74 1047
7518.56 1050
7519.38 1016
7520.19 990
7521.01 995
7521.83 1014
7522.65 1020
7523.47 1045
7524.29 989
7525.11 1010
7525.92 1011
7526.74 1004
7527.56 1042
7528.38 1022
7529.20 1002
7530.02 1060
7530.84 1012
7531.66 1029
7532.48 962
7533.30 1031
7534.12 1040
7534.93 994
7535.75 1007
7536.57 1037
7537.39 1039
7538.21 1030
7539.03 1064
7539.85 1004
7540.67 1001
7541.49 987
7542.31 983
7543.13 1019
7543.95 1054
7544.77 1007
7545.59 1009
7546.41 1030
7547.23 1073
7548.05 1034
7548.87 1045
7549.69 1043
7550.51 1092
7551.33 1016
7552.15 1046
7552.97 1081
7553.79 1036
7554.61 1068
7555.43 1043
7556.25 1107
7557.07 1051
7557.89 1096
7558.71 1103
7559.53 1105
7560.36 1100
7561.18 1094
7562.00 1110
7562.82 1093
7563.64 1100
7564.46 1101
7565.28 1108
7566.10 1109
7566.92 1107
7567.74 1098
7568.56 1114
7569.39 1098
7570.21 1099
7571.03 1104
7571.85 1047
7572.67 1025
7573.49 1091
7574.31 1144
7575.14 1076
7575.96 1179
7576.78 1194
7577.60 1144
7578.42 1155
7579.24 1172
7580.06 1159
7580.89 1131
7581.71 1116
7582.53 1175
7583.35 1177
7584.17 1161
7585.00 1161
7585.82 1226
7586.64 1172
7587.46 1167
7588.29 1191
7589.11 1210
7589.93 1215
7590.75 1236
7591.57 1241
7592.40 1251
7593.22 1219
7594.04 1215
7594.86 1243
7595.69 1283
7596.51 1209
7597.33 1204
7598.15 1274
7598.98 1258
7599.80 1265
7600.62 1323
7601.45 1320
7602.27 1355
7603.09 1401
7603.92 1456
7604.74 1471
7605.56 1496
7606.38 1572
7607.21 1561
7608.03 1554
7608.85 1549
7609.68 1518
7610.50 1528
7611.32 1518
7612.15 1400
7612.97 1424
7613.80 1399
7614.62 1465
7615.44 1497
7616.27 1513
7617.09 1549
7617.91 1622
7618.74 1644
7619.56 1820
7620.39 1791
7621.21 1777
7622.03 1816
7622.86 1790
7623.68 1805
7624.51 1782
7625.33 1722
7626.15 1660
7626.98 1730
7627.80 1655
7628.63 1632
7629.45 1632
7630.28 1599
7631.10 1643
7631.93 1676
7632.75 1723
7633.58 1749
7634.40 1700
7635.22 1651
7636.05 1670
7636.87 1600
7637.70 1645
7638.52 1563
7639.35 1481
7640.17 1393
7641.00 1407
7641.82 1379
7642.65 1452
7643.47 1467
7644.30 1482
7645.13 1493
7645.95 1553
7646.78 1616
7647.60 1652
7648.43 1632
7649.25 1724
7650.08 1786
7650.90 1825
7651.73 1876
7652.55 1840
7653.38 1849
7654.21 1831
7655.03 1765
7655.86 1722
7656.68 1628
7657.51 1508
7658.34 1466
7659.16 1423
7659.99 1350
7660.81 1301
7661.64 1291
7662.47 1254
7663.29 1295
7664.12 1270
7664.95 1210
7665.77 1249
7666.60 1217
7667.42 1220
7668.25 1288
7669.08 1233
7669.90 1237
7670.73 1178
7671.56 1232
7672.38 1209
7673.21 1188
7674.04 1205
7674.87 1175
7675.69 1180
7676.52 1172
7677.35 1148
7678.17 1161
7679.00 1151
7679.83 1180
7680.65 1206
7681.48 1197
7682.31 1164
7683.14 1156
7683.96 1175
7684.79 1232
7685.62 1276
7686.45 1253
7687.27 1260
7688.10 1335
7688.93 1317
7689.76 1342
7690.58 1311
7691.41 1228
7692.24 1264
7693.07 1282
7693.90 1252
7694.72 1199
7695.55 1229
7696.38 1341
7697.21 1314
7698.04 1296
7698.86 1323
7699.69 1346
7700.52 1393
7701.35 1397
7702.18 1333
7703.01 1348
7703.83 1377
7704.66 1372
7705.49 1303
7706.32 1257
7707.15 1249
7707.98 1246
7708.81 1254
7709.63 1235
7710.46 1228
7711.29 1247
7712.12 1225
7712.95 1283
7713.78 1241
7714.61 1227
7715.44 1207
7716.27 1187
7717.10 1229
7717.93 1177
7718.75 1113
7719.58 1175
7720.41 1148
7721.24 1169
7722.07 1175
7722.90 1137
7723.73 1168
7724.56 1176
7725.39 1162
7726.22 1194
7727.05 1182
7727.88 1178
7728.71 1194
7729.54 1199
7730.37 1205
7731.20 1195
7732.03 1217
7732.86 1167
7733.69 1183
7734.52 1170
7735.35 1182
7736.18 1164
7737.01 1146
7737.84 1136
7738.67 1127
7739.50 1090
7740.33 1118
7741.16 1148
7741.99 1119
7742.82 1132
7743.65 1143
7744.48 1151
7745.31 1175
7746.14 1282
7746.98 1396
7747.81 1479
7748.64 1581
7749.47 1696
7750.30 1660
7751.13 1667
7751.96 1638
7752.79 1514
7753.62 1436
7754.45 1384
7755.29 1323
7756.12 1224
7756.95 1237
7757.78 1211
7758.61 1141
7759.44 1107
7760.27 1082
7761.11 1060
7761.94 1119
7762.77 1093
7763.60 1060
7764.43 1102
7765.26 1051
7766.10 1048
7766.93 999
7767.76 1026
7768.59 1002
7769.42 988
7770.26 1030
7771.09 954
7771.92 995
7772.75 1002
7773.58 1010
7774.42 1017
7775.25 986
7776.08 1004
7776.91 965
7777.75 1019
7778.58 1017
7779.41 1021
7780.24 1003
7781.08 1026
7781.91 1039
7782.74 1006
7783.57 989
7784.41 1013
7785.24 1044
7786.07 1065
7786.91 1125
7787.74 1058
7788.57 1019
7789.40 1019
7790.24 1129
7791.07 1091
7791.90 1034
7792.74 1076
7793.57 1070
7794.40 1068
7795.24 1046
7796.07 1040
7796.90 1039
7797.74 1070
7798.57 1073
7799.40 1092
7800.24 1090
7801.07 1074
7801.91 1110
7802.74 1184
7803.57 1134
7804.41 1107
7805.24 1102
7806.07 1125
7806.91 1107
7807.74 1135
7808.58 1124
7809.41 1061
7810.25 1155
7811.08 1150
7811.91 1146
7812.75 1207
7813.58 1275
7814.42 1276
7815.25 1311
7816.09 1324
7816.92 1307
7817.75 1343
7818.59 1362
7819.42 1344
7820.26 1301
7821.09 1310
7821.93 1375
7822.76 1434
7823.60 1437
7824.43 1476
7825.27 1524
7826.10 1552
7826.94 1501
7827.77 1499
7828.61 1463
7829.44 1447
7830.28 1380
7831.11 1328
7831.95 1297
7832.78 1293
7833.62 1326
7834.46 1324
7835.29 1309
7836.13 1312
7836.96 1375
7837.80 1369
7838.63 1351
7839.47 1343
7840.31 1326
7841.14 1299
7841.98 1196
7842.81 1209
7843.65 1226
7844.48 1214
7845.32 1199
7846.16 1185
7846.99 1172
7847.83 1184
7848.67 1129
7849.50 1125
7850.34 1174
7851.17 1134
7852.01 1082
7852.85 1067
7853.68 1125
7854.52 1133
7855.36 1144
7856.19 1098
7857.03 1142
7857.87 1143
7858.70 1137
7859.54 1149
7860.38 1174
7861.21 1144
7862.05 1177
7862.89 1141
7863.72 1191
7864.56 1146
7865.40 1075
7866.24 1113
7867.07 1095
7867.91 1108
7868.75 1106
7869.59 1068
7870.42 1083
7871.26 1085
7872.10 1140
7872.94 1152
7873.77 1152
7874.61 1165
7875.45 1168
7876.29 1200
7877.12 1221
7877.96 1206
7878.80 1296
7879.64 1399
7880.47 1357
7881.31 1320
7882.15 1390
7882.99 1391
7883.83 1394
7884.66 1357
7885.50 1322
7886.34 1273
7887.18 1263
7888.02 1264
7888.86 1204
7889.69 1182
7890.53 1192
7891.37 1196
7892.21 1223
7893.05 1265
7893.89 1314
7894.73 1334
7895.56 1331
7896.40 1268
7897.24 1264
7898.08 1266
7898.92 1149
7899.76 1183
7900.60 1154
7901.44 1089
7902.28 1153
7903.12 1163
7903.95 1102
7904.79 1118
7905.63 1105
7906.47 1083
7907.31 1073
7908.15 1123
7908.99 1109
7909.83 1120
7910.67 1115
7911.51 1101
7912.35 1124
7913.19 1147
7914.03 1168
7914.87 1207
7915.71 1247
7916.55 1225
7917.39 1331
7918.23 1323
7919.07 1325
7919.91 1375
7920.75 1346
7921.59 1414
7922.43 1342
7923.27 1258
7924.11 1242
7924.95 1189
7925.79 1147
7926.63 1141
7927.47 1118
7928.31 1082
7929.15 1075
7929.99 1099
7930.83 1053
7931.67 1059
7932.51 1058
7933.35 1070
7934.19 1053
7935.04 1056
7935.88 1056
7936.72 1054
7937.56 1034
7938.40 1111
7939.24 1096
7940.08 1108
7940.92 1090
7941.76 1065
7942.60 1101
7943.45 1101
7944.29 1079
7945.13 1081
7945.97 1118
7946.81 1144
7947.65 1127
7948.49 1097
7949.34 1115
7950.18 1158
7951.02 1168
7951.86 1133
7952.70 1115
7953.54 1168
7954.39 1178
7955.23 1221
7956.07 1217
7956.91 1202
7957.75 1230
7958.60 1280
7959.44 1260
7960.28 1225
7961.12 1296
7961.96 1261
7962.81 1207
7963.65 1149
7964.49 1187
7965.33 1163
7966.18 1190
7967.02 1229
7967.86 1274
7968.70 1277
7969.55 1265
7970.39 1300
7971.23 1324
7972.08 1265
7972.92 1212
7973.76 1258
7974.60 1232
7975.45 1161
7976.29 1077
7977.13 1082
7977.98 1023
7978.82 1015
7979.66 1012
7980.51 1004
7981.35 997
7982.19 1000
7983.04 981
7983.88 1044
7984.72 1011
7985.57 978
7986.41 963
7987.25 999
7988.10 1011
7988.94 989
7989.78 983
7990.63 974
7991.47 977
7992.32 943
7993.16 922
7994.00 908
7994.85 899
7995.69 902
7996.54 910
7997.38 881
7998.22 889
7999.07 846
7999.91 904
8000.76 887
8001.60 898
8002.45 913
8003.29 871
8004.13 856
8004.98 888
8005.82 886
8006.67 858
8007.51 882
8008.36 882
8009.20 854
8010.05 802
8010.89 852
8011.74 809
8012.58 847
8013.43 801
8014.27 797
8015.12 838
8015.96 799
8016.81 818
8017.65 830
8018.50 830
8019.34 840
8020.19 795
8021.03 797
8021.88 825
8022.72 795
8023.57 780
8024.41 799
8025.26 805
8026.11 752
8026.95 828
8027.80 820
8028.64 774
8029.49 758
8030.33 755
8031.18 767
8032.03 739
8032.87 728
8033.72 791
8034.56 814
8035.41 754
8036.26 807
8037.10 766
8037.95 780
8038.80 770
8039.64 796
8040.49 812
8041.34 800
8042.18 789
8043.03 747
8043.87 782
8044.72 817
8045.57 801
8046.41 754
8047.26 793
8048.11 811
8048.96 754
8049.80 797
8050.65 825
8051.50 798
8052.34 772
8053.19 775
8054.04 751
8054.88 722
8055.73 724
8056.58 755
8057.43 750
8058.27 754
8059.12 746
8059.97 747
8060.82 734
8061.66 734
8062.51 748
8063.36 763
8064.21 728
8065.05 763
8065.90 739
8066.75 764
8067.60 682
8068.44 740
8069.29 742
8070.14 735
8070.99 771
8071.84 716
8072.68 730
8073.53 744
8074.38 708
8075.23 761
8076.08 786
8076.93 758
8077.77 739
8078.62 730
8079.47 728
8080.32 739
8081.17 761
8082.02 780
8082.87 752
8083.71 738
8084.56 751
8085.41 728
8086.26 721
8087.11 741
8087.96 774
8088.81 697
8089.66 683
8090.51 722
8091.35 722
8092.20 753
8093.05 721
8093.90 720
8094.75 742
8095.60 719
8096.45 743
8097.30 713
8098.15 685
8099.00 692
8099.85 704
8100.70 740
8101.55 713
8102.40 716
8103.25 715
8104.10 792
8104.95 721
8105.80 700
8106.65 704
8107.50 691
8108.35 746
8109.20 731
8110.05 711
8110.90 727
8111.75 756
8112.60 742
8113.45 740
8114.30 740
8115.15 703
8116.00 690
8116.85 711
8117.70 735
8118.55 702
8119.40 748
8120.25 696
8121.10 749
8121.95 772
8122.80 773
8123.65 785
8124.50 758
8125.35 768
8126.20 789
8127.06 769
8127.91 795
8128.76 798
8129.61 823
8130.46 766
8131.31 729
8132.16 805
8133.01 782
8133.86 784
8134.72 786
8135.57 809
8136.42 785
8137.27 777
8138.12 774
8138.97 774
8139.83 796
8140.68 717
8141.53 750
8142.38 763
8143.23 756
8144.08 743
8144.94 808
8145.79 748
8146.64 766
8147.49 771
8148.34 772
8149.20 785
8150.05 755
8150.90 787
8151.75 771
8152.60 755
8153.46 716
8154.31 784
8155.16 802
8156.01 771
8156.87 778
8157.72 783
8158.57 808
8159.42 850
8160.28 833
8161.13 748
8161.98 767
8162.84 755
8163.69 761
8164.54 778
8165.39 729
8166.25 730
8167.10 730
8167.95 707
8168.81 708
8169.66 709
8170.51 716
8171.37 670
8172.22 670
8173.07 731
8173.93 669
8174.78 693
8175.63 700
8176.49 698
8177.34 696
8178.19 717
8179.05 672
8179.90 687
8180.76 680
8181.61 645
8182.46 675
8183.32 706
8184.17 689
8185.02 651
8185.88 651
8186.73 667
8187.59 668
8188.44 678
8189.30 666
8190.15 711
8191.00 676
8191.86 689
8192.71 656
8193.57 649
8194.42 672
8195.28 683
8196.13 677
8196.99 681
8197.84 713
8198.69 696
8199.55 704
8200.40 675
8201.26 717
8202.11 699
8202.97 680
8203.82 690
8204.68 717
8205.53 669
8206.39 688
8207.24 663
8208.10 666
8208.95 683
8209.81 657
8210.67 633
8211.52 665
8212.38 657
8213.23 663
8214.09 648
8214.94 671
8215.80 676
8216.65 639
8217.51 699
8218.37 685
8219.22 694
8220.08 753
8220.93 715
8221.79 708
8222.64 695
8223.50 754
8224.36 748
8225.21 761
8226.07 762
8226.92 785
8227.78 741
8228.64 746
8229.49 734
8230.35 694
8231.21 689
8232.06 694
8232.92 718
8233.78 711
8234.63 704
8235.49 683
8236.35 641
8237.20 626
8238.06 670
8238.92 679
8239.77 653
8240.63 631
8241.49 652
8242.34 660
8243.20 644
8244.06 632
8244.91 655
8245.77 670
8246.63 654
8247.49 646
8248.34 657
8249.20 706
8250.06 662
8250.92 645
8251.77 685
8252.63 685
8253.49 649
8254.35 693
8255.20 680
8256.06 694
8256.92 666
8257.78 667
8258.63 686
8259.49 631
8260.35 667
8261.21 676
8262.07 670
8262.92 731
8263.78 658
8264.64 650
8265.50 637
8266.36 664
8267.22 656
8268.07 690
8268.93 661
8269.79 688
8270.65 664
8271.51 681
8272.37 655
8273.22 692
8274.08 708
8274.94 698
8275.80 668
8276.66 690
8277.52 696
8278.38 734
8279.24 703
8280.09 782
8280.95 757
8281.81 731
8282.67 727
8283.53 739
8284.39 737
8285.25 715
8286.11 731
8286.97 699
8287.83 680
8288.69 683
8289.55 701
8290.41 676
8291.26 669
8292.12 722
8292.98 734
8293.84 715
8294.70 700
8295.56 717
8296.42 753
8297.28 708
8298.14 749
8299.00 720
8299.86 703
8300.72 772
8301.58 716
8302.44 724
8303.30 718
8304.16 710
8305.02 716
8305.88 710
8306.74 722
8307.60 701
8308.46 715
8309.33 676
8310.19 688
8311.05 681
8311.91 688
8312.77 722
8313.63 674
8314.49 686
8315.35 677
8316.21 698
8317.07 665
8317.93 721
8318.79 701
8319.65 717
8320.52 766
8321.38 695
8322.24 671
8323.10 683
8323.96 683
8324.82 655
8325.68 662
8326.54 660
8327.41 701
8328.27 696
8329.13 693
8329.99 699
8330.85 723
8331.71 717
8332.57 709
8333.44 698
8334.30 669
8335.16 689
8336.02 733
8336.88 736
8337.75 659
8338.61 676
8339.47 692
8340.33 696
8341.19 727
8342.06 681
8342.92 710
8343.78 725
8344.64 736
8345.50 694
8346.37 733
8347.23 746
8348.09 721
8348.95 757
8349.82 695
8350.68 693
8351.54 717
8352.40 742
8353.27 733
8354.13 771
8354.99 718
8355.86 724
8356.72 746
8357.58 684
8358.45 713
8359.31 734
8360.17 729
8361.03 728
8361.90 724
8362.76 698
8363.62 733
8364.49 742
8365.35 726
8366.21 699
8367.08 726
8367.94 765
8368.80 736
8369.67 695
8370.53 743
8371.40 708
8372.26 740
8373.12 724
8373.99 702
8374.85 722
8375.71 732
8376.58 770
8377.44 730
8378.31 693
8379.17 750
8380.03 757
8380.90 735
8381.76 735
8382.63 746
8383.49 785
8384.36 734
8385.22 762
8386.08 777
8386.95 804
8387.81 790
8388.68 815
8389.54 841
8390.41 803
8391.27 805
8392.14 792
8393.00 827
8393.87 796
8394.73 825
8395.60 800
8396.46 799
8397.33 820
8398.19 803
8399.06 790
8399.92 803
8400.79 858
8401.65 842
8402.52 832
8403.38 815
8404.25 786
8405.11 827
8405.98 907
8406.84 885
8407.71 857
8408.58 820
8409.44 868
8410.31 874
8411.17 897
8412.04 899
8412.90 877
8413.77 892
8414.64 907
8415.50 919
8416.37 944
8417.23 904
8418.10 898
8418.97 911
8419.83 950
8420.70 938
8421.56 986
8422.43 918
8423.30 922
8424.16 1026
8425.03 1028
8425.90 986
8426.76 977
8427.63 1029
8428.50 1063
8429.36 999
8430.23 1056
8431.10 1132
8431.96 1060
8432.83 1066
8433.70 1101
8434.56 1101
8435.43 1129
8436.30 1159
8437.16 1123
8438.03 1148
8438.90 1221
8439.77 1274
8440.63 1239
8441.50 1256
8442.37 1256
8443.24 1319
8444.10 1361
8444.97 1365
8445.84 1335
8446.71 1351
8447.57 1335
8448.44 1437
8449.31 1393
8450.18 1414
8451.04 1425
8451.91 1483
8452.78 1585
8453.65 1701
8454.52 1868
8455.38 2071
8456.25 2310
8457.12 2553
8457.99 2789
8458.86 2915
8459.72 2928
8460.59 2890
8461.46 2699
8462.33 2491
8463.20 2364
8464.07 2138
8464.93 1992
8465.80 1853
8466.67 1736
8467.54 1608
8468.41 1551
8469.28 1458
8470.15 1401
8471.02 1375
8471.88 1319
8472.75 1279
8473.62 1244
8474.49 1236
8475.36 1188
8476.23 1220
8477.10 1190
8477.97 1199
8478.84 1187
8479.71 1186
8480.58 1261
8481.44 1270
8482.31 1278
8483.18 1318
8484.05 1330
8484.92 1382
8485.79 1354
8486.66 1344
8487.53 1322
8488.40 1323
8489.27 1265
8490.14 1232
8491.01 1279
8491.88 1280
8492.75 1286
8493.62 1305
8494.49 1274
8495.36 1324
8496.23 1358
8497.10 1346
8497.97 1297
8498.84 1273
8499.71 1258
8500.58 1291
8501.45 1236
8502.32 1201
8503.19 1237
8504.06 1262
8504.93 1222
8505.80 1164
8506.67 1180
8507.55 1153
8508.42 1188
8509.29 1198
8510.16 1190
8511.03 1224
8511.90 1183
8512.77 1211
8513.64 1285
8514.51 1285
8515.38 1273
8516.25 1239
8517.13 1299
8518.00 1281
8518.87 1283
8519.74 1325
8520.61 1339
8521.48 1364
8522.35 1417
8523.23 1465
8524.10 1485
8524.97 1636
8525.84 1791
8526.71 1865
8527.58 1916
8528.46 1994
8529.33 2005
8530.20 2015
8531.07 1941
8531.94 1883
8532.81 1826
8533.69 1739
8534.56 1579
8535.43 1479
8536.30 1518
8537.18 1411
8538.05 1342
8538.92 1314
8539.79 1310
8540.66 1243
8541.54 1226
8542.41 1206
8543.28 1220
8544.15 1194
8545.03 1151
8545.90 1141
8546.77 1149
8547.64 1187
8548.52 1176
8549.39 1195
8550.26 1209
8551.14 1264
8552.01 1277
8552.88 1242
8553.76 1349
8554.63 1406
8555.50 1457
8556.37 1552
8557.25 1431
8558.12 1421
8558.99 1410
8559.87 1361
8560.74 1391
8561.61 1289
8562.49 1268
8563.36 1259
8564.24 1154
8565.11 1166
8565.98 1225
8566.86 1200
8567.73 1134
8568.60 1160
8569.48 1143
8570.35 1089
8571.23 1093
8572.10 1112
8572.97 1100
8573.85 1057
8574.72 1083
8575.60 1065
8576.47 1057
8577.34 997
8578.22 1001
8579.09 1031
8579.97 1049
8580.84 1012
8581.72 1024
8582.59 1044
8583.47 1021
8584.34 1066
8585.21 1072
8586.09 1024
8586.96 1066
8587.84 1047
8588.71 1077
8589.59 1100
8590.46 1067
8591.34 1067
8592.21 1113
8593.09 1100
8593.96 1096
8594.84 1064
8595.71 1091
8596.59 1110
8597.46 1104
8598.34 1116
8599.22 1137
8600.09 1151
8600.97 1142
8601.84 1155
8602.72 1112
8603.59 1126
8604.47 1120
8605.34 1197
8606.22 1186
8607.10 1177
8607.97 1159
8608.85 1201
8609.72 1176
8610.60 1193
8611.47 1164
8612.35 1156
8613.23 1134
8614.10 1190
8614.98 1237
8615.86 1187
8616.73 1232
8617.61 1252
8618.48 1236
8619.36 1264
8620.24 1263
8621.11 1318
8621.99 1309
8622.87 1336
8623.74 1312
8624.62 1335
8625.50 1394
8626.37 1338
8627.25 1344
8628.13 1364
8629.00 1388
8629.88 1373
8630.76 1407
8631.64 1338
8632.51 1372
8633.39 1373
8634.27 1376
8635.14 1423
8636.02 1401
8636.90 1357
8637.78 1388
8638.65 1428
8639.53 1472
8640.41 1442
8641.29 1494
8642.16 1482
8643.04 1473
8643.92 1526
8644.80 1527
8645.67 1580
8646.55 1542
8647.43 1599
8648.31 1639
8649.18 1658
8650.06 1710
8650.94 1697
8651.82 1729
8652.70 1685
8653.58 1745
8654.45 1688
8655.33 1710
8656.21 1715
8657.09 1799
8657.97 1788
8658.84 1849
8659.72 1901
8660.60 1921
8661.48 2041
8662.36 2191
8663.24 2309
8664.12 2514
8664.99 2651
8665.87 2787
8666.75 2973
8667.63 3019
8668.51 3053
8669.39 2953
8670.27 2834
8671.15 2755
8672.03 2711
8672.91 2657
8673.78 2549
8674.66 2586
8675.54 2620
8676.42 2470
8677.30 2453
8678.18 2484
8679.06 2312
8679.94 2312
8680.82 2129
8681.70 2093
8682.58 1981
8683.46 1975
8684.34 1892
8685.22 1858
8686.10 1806
8686.98 1788
8687.86 1788
8688.74 1840
8689.62 1949
8690.50 1991
8691.38 2102
8692.26 2278
8693.14 2415
8694.02 2492
8694.90 2597
8695.78 2652
8696.66 2636
8697.54 2526
8698.42 2554
8699.30 2415
8700.18 2315
8701.06 2246
8701.94 2186
8702.82 2142
8703.70 2105
8704.58 2141
8705.46 2070
8706.34 1968
8707.23 1938
8708.11 1857
8708.99 1816
8709.87 1755
8710.75 1624
8711.63 1546
8712.51 1561
8713.39 1460
8714.27 1435
8715.16 1409
8716.04 1375
8716.92 1342
8717.80 1334
8718.68 1298
8719.56 1295
8720.44 1256
8721.33 1286
8722.21 1281
8723.09 1314
8723.97 1332
8724.85 1308
8725.73 1304
8726.62 1309
8727.50 1292
8728.38 1346
8729.26 1375
8730.14 1406
8731.03 1417
8731.91 1411
8732.79 1423
8733.67 1419
8734.55 1438
8735.44 1471
8736.32 1467
8737.20 1373
8738.08 1404
8738.97 1390
8739.85 1384
8740.73 1355
8741.61 1380
8742.50 1351
8743.38 1409
8744.26 1388
8745.14 1324
8746.03 1371
8746.91 1348
8747.79 1340
8748.68 1299
8749.56 1281
8750.44 1271
8751.33 1319
8752.21 1291
8753.09 1303
8753.97 1320
8754.86 1373
8755.74 1356
8756.62 1365
8757.51 1359
8758.39 1329
8759.28 1370
8760.16 1361
8761.04 1376
8761.93 1366
8762.81 1422
8763.69 1427
8764.58 1440
8765.46 1435
8766.34 1404
8767.23 1442
8768.11 1446
8769.00 1449
8769.88 1443
8770.76 1459
8771.65 1424
8772.53 1449
8773.42 1462
8774.30 1456
8775.19 1430
8776.07 1447
8776.95 1453
8777.84 1413
8778.72 1454
8779.61 1459
8780.49 1541
8781.38 1656
8782.26 1787
8783.15 1885
8784.03 1957
8784.92 2019
8785.80 1986
8786.69 1984
8787.57 1941
8788.46 1794
8789.34 1744
8790.23 1643
8791.11 1580
8792.00 1497
8792.88 1485
8793.77 1364
8794.65 1340
8795.54 1280
8796.42 1265
8797.31 1250
8798.19 1286
8799.08 1313
8799.96 1256
8800.85 1266
8801.74 1264
8802.62 1280
8803.51 1254
8804.39 1225
8805.28 1173
8806.16 1173
8807.05 1109
8807.94 1158
8808.82 1150
8809.71 1103
8810.59 1111
8811.48 1144
8812.37 1125
8813.25 1049
8814.14 1069
8815.03 1050
8815.91 1114
8816.80 1137
8817.68 1165
8818.57 1124
8819.46 1142
8820.34 1154
8821.23 1170
8822.12 1164
8823.00 1144
8823.89 1099
8824.78 1170
8825.66 1124
8826.55 1102
8827.44 1119
8828.33 1061
8829.21 1038
8830.10 1054
8830.99 1023
8831.87 1033
8832.76 1040
8833.65 1046
8834.54 1035
8835.42 992
8836.31 1045
8837.20 974
8838.08 1016
8838.97 1008
8839.86 1002
8840.75 1052
8841.64 1035
8842.52 1035
8843.41 982
8844.30 964
8845.19 987
8846.07 1058
8846.96 1007
8847.85 994
8848.74 985
8849.63 992
8850.51 960
8851.40 1019
8852.29 988
8853.18 950
8854.07 974
8854.96 945
8855.84 976
8856.73 943
8857.62 916
8858.51 903
8859.40 920
8860.29 946
8861.17 940
8862.06 959
8862.95 892
8863.84 951
8864.73 964
8865.62 906
8866.51 838
8867.40 861
8868.29 902
8869.17 892
8870.06 884
8870.95 857
8871.84 856
8872.73 866
8873.62 867
8874.51 858
8875.40 843
8876.29 854
8877.18 813
8878.07 810
8878.96 820
8879.85 826
8880.74 794
8881.63 810
8882.51 792
8883.40 780
8884.29 784
8885.18 818
8886.07 812
8886.96 802
8887.85 788
8888.74 786
8889.63 769
8890.52 743
8891.41 777
8892.30 761
8893.19 764
8894.09 781
8894.98 734
8895.87 756
8896.76 774
8897.65 781
8898.54 745
8899.43 710
8900.32 690
8901.21 708
8902.10 748
8902.99 739
8903.88 726
8904.77 731
8905.66 691
8906.55 711
8907.44 693
8908.34 674
8909.23 730
8910.12 724
8911.01 715
8911.90 732
8912.79 677
8913.68 695
8914.57 736
8915.47 711
8916.36 706
8917.25 672
8918.14 719
8919.03 706
8919.92 710
8920.81 676
8921.71 688
8922.60 713
8923.49 689
8924.38 683
8925.27 718
8926.16 693
8927.06 661
8927.95 733
8928.84 667
8929.73 659
8930.62 689
8931.52 685
8932.41 677
8933.30 668
8934.19 654
8935.09 691
8935.98 663
8936.87 655
8937.76 647
8938.66 669
8939.55 668
8940.44 645
8941.33 664
8942.23 643
8943.12 651
8944.01 666
8944.90 601
8945.80 641
8946.69 633
8947.58 630
8948.48 665
8949.37 681
8950.26 658
8951.16 661
8952.05 620
8952.94 643
8953.84 632
8954.73 652
8955.62 663
8956.52 680
8957.41 665
8958.30 656
8959.20 620
8960.09 619
8960.98 625
8961.88 621
8962.77 636
8963.66 675
8964.56 677
8965.45 652
8966.35 624
8967.24 658
8968.13 645
8969.03 620
8969.92 659
8970.82 653
8971.71 635
8972.60 658
8973.50 626
8974.39 627
8975.29 646
8976.18 626
8977.08 652
8977.97 668
8978.87 677
8979.76 647
8980.65 615
8981.55 633
8982.44 643
8983.34 641
8984.23 611
8985.13 608
8986.02 605
8986.92 620
8987.81 627
8988.71 616
8989.60 607
8990.50 632
8991.39 634
8992.29 624
8993.18 605
8994.08 624
8994.97 615
8995.87 616
8996.76 599
8997.66 590
8998.56 620
8999.45 635
9000.35 626
9001.24 603
9002.14 621
9003.03 605
9003.93 607
9004.83 608
9005.72 570
9006.62 606
9007.51 581
9008.41 605
9009.31 606
9010.20 629
9011.10 610
9011.99 592
9012.89 608
9013.79 629
9014.68 613
9015.58 589
9016.48 607
9017.37 617
9018.27 625
9019.16 588
9020.06 593
9020.96 605
9021.85 575
9022.75 613
9023.65 605
9024.54 598
9025.44 583
9026.34 597
9027.24 592
9028.13 571
9029.03 613
9029.93 603
9030.82 565
9031.72 595
9032.62 571
9033.52 588
9034.41 564
9035.31 574
9036.21 559
9037.10 612
9038.00 613
9038.90 589
9039.80 593
9040.69 603
9041.59 566
9042.49 606
9043.39 596
9044.29 617
9045.18 617
9046.08 598
9046.98 627
9047.88 619
9048.78 624
9049.67 598
9050.57 598
9051.47 597
9052.37 573
9053.27 618
9054.16 613
9055.06 571
9055.96 622
9056.86 582
9057.76 575
9058.66 600
9059.55 602
9060.45 620
9061.35 605
9062.25 628
9063.15 623
9064.05 609
9064.95 611
9065.85 614
9066.74 637
9067.64 623
9068.54 598
9069.44 630
9070.34 622
9071.24 625
9072.14 583
9073.04 606
9073.94 600
9074.84 613
9075.74 605
9076.64 620
9077.53 632
9078.43 620
9079.33 623
9080.23 620
9081.13 592
9082.03 621
9082.93 593
9083.83 612
9084.73 605
9085.63 584
9086.53 655
9087.43 628
9088.33 630
9089.23 651
9090.13 625
9091.03 628
9091.93 644
9092.83 658
9093.73 658
9094.63 647
9095.53 624
9096.43 674
9097.33 624
9098.23 685
9099.13 666
9100.04 635
9100.94 652
9101.84 616
9102.74 613
9103.64 634
9104.54 614
9105.44 636
9106.34 622
9107.24 591
9108.14 579
9109.04 619
9109.94 642
9110.85 609
9111.75 606
9112.65 606
9113.55 607
9114.45 598
9115.35 601
9116.25 605
9117.15 599
9118.06 589
9118.96 585
9119.86 585
9120.76 645
9121.66 571
9122.56 613
9123.46 618
9124.37 598
9125.27 603
9126.17 625
9127.07 612
9127.97 598
9128.88 591
9129.78 591
9130.68 636
9131.58 654
9132.48 602
9133.39 607
9134.29 600
9135.19 602
9136.09 590
9137.00 601
9137.90 563
9138.80 572
9139.70 614
9140.61 567
9141.51 612
9142.41 603
9143.31 602
9144.22 577
9145.12 581
9146.02 576
9146.92 600
9147.83 632
9148.73 604
9149.63 589
9150.54 636
9151.44 570
9152.34 572
9153.25 601
9154.15 605
9155.05 599
9155.96 598
9156.86 612
9157.76 597
9158.67 589
9159.57 575
9160.47 638
9161.38 625
9162.28 598
9163.18 570
9164.09 593
9164.99 630
9165.90 580
9166.80 600
9167.70 642
9168.61 646
9169.51 654
9170.42 664
9171.32 663
9172.22 618
9173.13 606
9174.03 625
9174.94 655
9175.84 604
9176.74 617
9177.65 618
9178.55 609
9179.46 571
9180.36 634
9181.27 620
9182.17 604
9183.08 635
9183.98 614
9184.89 635
9185.79 630
9186.70 583
9187.60 617
9188.51 641
9189.41 610
9190.32 644
9191.22 680
9192.13 648
9193.03 582
9193.94 609
9194.84 598
9195.75 645
9196.65 656
9197.56 643
9198.46 632
9199.37 663
9200.27 657
9201.18 707
9202.08 706
9202.99 653
9203.90 660
9204.80 709
9205.71 652
9206.61 650
9207.52 656
9208.42 661
9209.33 656
9210.24 613
9211.14 626
9212.05 619
9212.95 612
9213.86 623
9214.77 615
9215.67 624
9216.58 608
9217.49 604
9218.39 619
9219.30 640
9220.21 643
9221.11 633
9222.02 632
9222.93 625
9223.83 561
9224.74 553
9225.65 583
9226.55 595
9227.46 587
9228.37 591
9229.27 600
9230.18 578
9231.09 586
9231.99 559
9232.90 586
9233.81 544
9234.72 583
9235.62 562
9236.53 558
9237.44 632
9238.34 624
9239.25 610
9240.16 596
9241.07 590
9241.97 586
9242.88 607
9243.79 591
9244.70 595
9245.61 536
9246.51 577
9247.42 588
9248.33 588
9249.24 553
9250.14 565
9251.05 590
9251.96 586
9252.87 550
9253.78 564
9254.69 600
9255.59 618
9256.50 561
9257.41 585
9258.32 572
9259.23 591
9260.14 609
9261.04 582
9261.95 568
9262.86 630
9263.77 608
9264.68 592
9265.59 637
9266.50 553
9267.40 580
9268.31 604
9269.22 606
9270.13 576
9271.04 575
9271.95 592
9272.86 582
9273.77 605
9274.68 550
9275.59 590
9276.49 583
9277.40 579
9278.31 571
9279.22 604
9280.13 591
9281.04 611
9281.95 605
9282.86 609
9283.77 597
9284.68 566
9285.59 594
9286.50 577
9287.41 548
9288.32 617
9289.23 614
9290.14 597
9291.05 603
9291.96 626
9292.87 604
9293.78 577
9294.69 567
9295.60 610
9296.51 603
9297.42 613
9298.33 609
9299.24 663
9300.15 629
9301.06 646
9301.97 633
9302.88 653
9303.79 622
9304.70 603
9305.61 614
9306.53 653
9307.44 602
9308.35 610
9309.26 613
9310.17 640
9311.08 624
9311.99 635
9312.90 667
9313.81 664
9314.72 648
9315.63 615
9316.55 642
9317.46 616
9318.37 645
9319.28 626
9320.19 595
9321.10 645
9322.01 622
9322.93 589
9323.84 570
9324.75 587
9325.66 596
9326.57 601
9327.48 603
9328.40 633
9329.31 640
9330.22 608
9331.13 585
9332.04 571
9332.96 587
9333.87 607
9334.78 577
9335.69 585
9336.60 596
9337.52 559
9338.43 583
9339.34 602
9340.25 572
9341.17 584
9342.08 600
9342.99 632
9343.90 647
9344.82 594
9345.73 605
9346.64 621
9347.55 599
9348.47 630
9349.38 613
9350.29 604
9351.21 602
9352.12 588
9353.03 623
9353.94 638
9354.86 632
9355.77 624
9356.68 603
9357.60 629
9358.51 598
9359.42 586
9360.34 624
9361.25 625
9362.16 607
9363.08 579
9363.99 613
9364.90 598
9365.82 654
9366.73 629
9367.65 597
9368.56 600
9369.47 611
9370.39 621
9371.30 621
9372.21 593
9373.13 619
9374.04 664
9374.96 684
9375.87 649
9376.79 625
9377.70 631
9378.61 624
9379.53 644
9380.44 603
9381.36 622
9382.27 628
9383.19 641
9384.10 648
9385.01 654
9385.93 664
9386.84 655
9387.76 637
9388.67 639
9389.59 635
9390.50 673
9391.42 695
9392.33 653
9393.25 667
9394.16 674
9395.08 683
9395.99 664
9396.91 702
9397.82 719
9398.74 699
9399.65 695
9400.57 685
9401.48 676
9402.40 691
9403.32 671
9404.23 673
9405.15 674
9406.06 646
9406.98 633
9407.89 659
9408.81 670
9409.73 680
9410.64 692
9411.56 706
9412.47 675
9413.39 667
9414.30 658
9415.22 664
9416.14 692
9417.05 672
9417.97 689
9418.89 706
9419.80 701
9420.72 714
9421.63 738
9422.55 681
9423.47 708
9424.38 681
9425.30 684
9426.22 703
9427.13 722
9428.05 703
9428.97 715
9429.88 714
9430.80 706
9431.72 683
9432.63 690
9433.55 684
9434.47 731
9435.38 707
9436.30 720
9437.22 719
9438.14 726
9439.05 784
9439.97 769
9440.89 771
9441.81 754
9442.72 779
9443.64 860
9444.56 875
9445.47 834
9446.39 801
9447.31 824
9448.23 834
9449.15 833
9450.06 808
9450.98 820
9451.90 870
9452.82 848
9453.73 794
9454.65 811
9455.57 846
9456.49 878
9457.41 860
9458.32 822
9459.24 861
9460.16 828
9461.08 827
9462.00 817
9462.92 795
9463.83 793
9464.75 743
9465.67 755
9466.59 771
9467.51 770
9468.43 770
9469.35 784
9470.26 785
9471.18 783
9472.10 739
9473.02 770
9473.94 790
9474.86 759
9475.78 773
9476.70 787
9477.62 754
9478.54 778
9479.45 790
9480.37 794
9481.29 855
9482.21 881
9483.13 862
9484.05 891
9484.97 898
9485.89 852
9486.81 903
9487.73 882
9488.65 890
9489.57 851
9490.49 827
9491.41 836
9492.33 802
9493.25 764
9494.17 829
9495.09 843
9496.01 807
9496.93 803
9497.85 792
9498.77 804
9499.69 766
9500.61 760
9501.53 782
9502.45 796
9503.37 809
9504.29 801
9505.21 797
9506.13 842
9507.05 840
9507.97 872
9508.89 837
9509.81 816
9510.73 838
9511.65 807
9512.57 856
9513.49 855
9514.42 850
9515.34 853
9516.26 860
9517.18 911
9518.10 838
9519.02 882
9519.94 905
9520.86 957
9521.78 944
9522.71 1009
9523.63 1027
9524.55 990
9525.47 999
9526.39 1020
9527.31 1023
9528.23 993
9529.16 1011
9530.08 975
9531.00 971
9531.92 943
9532.84 916
9533.76 925
9534.69 924
9535.61 929
9536.53 938
9537.45 917
9538.37 926
9539.30 915
9540.22 960
9541.14 891
9542.06 945
9542.98 888
9543.91 894
9544.83 923
9545.75 920
9546.67 950
9547.60 967
9548.52 919
9549.44 951
9550.36 1013
9551.29 952
9552.21 938
9553.13 948
9554.06 978
9554.98 960
9555.90 957
9556.82 939
9557.75 952
9558.67 990
9559.59 960
9560.52 958
9561.44 921
9562.36 935
9563.29 998
9564.21 1005
9565.13 953
9566.06 955
9566.98 976
9567.90 971
9568.83 974
9569.75 993
9570.67 988
9571.60 980
9572.52 929
9573.44 928
9574.37 950
9575.29 958
9576.22 996
9577.14 947
9578.06 983
9578.99 981
9579.91 1001
9580.84 1018
9581.76 1035
9582.68 1038
9583.61 1029
9584.53 1011
9585.46 1028
9586.38 1026
9587.31 1038
9588.23 1044
9589.15 992
9590.08 1024
9591.00 1036
9591.93 1013
9592.85 1051
9593.78 1075
9594.70 1085
9595.63 1101
9596.55 1076
9597.48 1107
9598.40 1168
9599.33 1173
9600.25 1226
9601.18 1294
9602.10 1283
9603.03 1233
9603.95 1273
9604.88 1265
9605.80 1238
9606.73 1288
9607.65 1248
9608.58 1217
9609.50 1175
9610.43 1163
9611.35 1155
9612.28 1194
9613.21 1151
9614.13 1122
9615.06 1138
9615.98 1139
9616.91 1126
9617.84 1120
9618.76 1171
9619.69 1179
9620.61 1165
9621.54 1161
9622.47 1176
9623.39 1176
9624.32 1161
9625.24 1185
9626.17 1217
9627.10 1224
9628.02 1229
9628.95 1238
9629.88 1264
9630.80 1220
9631.73 1279
9632.65 1322
9633.58 1297
9634.51 1227
9635.43 1319
9636.36 1327
9637.29 1357
9638.22 1339
9639.14 1319
9640.07 1365
9641.00 1430
9641.92 1411
9642.85 1451
9643.78 1524
9644.70 1554
9645.63 1538
9646.56 1489
9647.49 1547
9648.41 1538
9649.34 1532
9650.27 1546
9651.20 1542
9652.12 1508
9653.05 1507
9653.98 1574
9654.91 1532
9655.83 1518
9656.76 1494
9657.69 1451
9658.62 1445
9659.55 1413
9660.47 1475
9661.40 1455
9662.33 1380
9663.26 1423
9664.19 1451
9665.11 1471
9666.04 1486
9666.97 1547
9667.90 1506
9668.83 1520
9669.75 1479
9670.68 1497
9671.61 1526
9672.54 1472
9673.47 1549
9674.40 1528
9675.33 1556
9676.25 1532
9677.18 1560
9678.11 1645
9679.04 1644
9679.97 1646
9680.90 1664
9681.83 1627
9682.76 1641
9683.69 1612
9684.61 1690
9685.54 1636
9686.47 1632
9687.40 1656
9688.33 1624
9689.26 1634
9690.19 1693
9691.12 1694
9692.05 1674
9692.98 1639
9693.91 1648
9694.84 1663
9695.77 1680
9696.70 1713
9697.63 1727
9698.56 1805
9699.49 1800
9700.42 1803
9701.35 1837
9702.28 1811
9703.21 1835
9704.14 1849
9705.07 1852
9706.00 1759
9706.93 1767
9707.86 1723
9708.79 1722
9709.72 1709
9710.65 1640
9711.58 1657
9712.51 1734
9713.44 1685
9714.37 1692
9715.30 1773
9716.23 1771
9717.16 1770
9718.09 1751
9719.02 1780
9719.95 1826
9720.88 1741
9721.81 1699
9722.75 1579
9723.68 1518
9724.61 1501
9725.54 1513
9726.47 1496
9727.40 1395
9728.33 1411
9729.26 1410
9730.19 1378
9731.13 1378
9732.06 1402
9732.99 1420
9733.92 1337
9734.85 1374
9735.78 1361
9736.71 1361
9737.65 1391
9738.58 1421
9739.51 1349
9740.44 1327
9741.37 1319
9742.30 1331
9743.24 1304
9744.17 1262
9745.10 1293
9746.03 1300
9746.96 1280
9747.90 1188
9748.83 1243
9749.76 1237
9750.69 1252
9751.63 1217
9752.56 1214
9753.49 1189
9754.42 1238
9755.36 1207
9756.29 1212
9757.22 1171
9758.15 1185
9759.09 1227
9760.02 1188
9760.95 1206
9761.88 1223
9762.82 1197
9763.75 1186
9764.68 1173
9765.62 1133
9766.55 1180
9767.48 1228
9768.41 1220
9769.35 1189
9770.28 1202
9771.21 1254
9772.15 1205
9773.08 1162
9774.01 1150
9774.95 1221
9775.88 1213
9776.81 1222
9777.75 1196
9778.68 1194
9779.62 1150
9780.55 1170
9781.48 1166
9782.42 1193
9783.35 1170
9784.28 1127
9785.22 1160
9786.15 1208
9787.09 1187
9788.02 1157
9788.95 1205
9789.89 1154
9790.82 1118
9791.76 1129
9792.69 1150
9793.63 1125
9794.56 1130
9795.49 1120
9796.43 1080
9797.36 1094
9798.30 1121
9799.23 1152
9800.17 1145
9801.10 1175
9802.04 1142
9802.97 1173
9803.91 1130
9804.84 1108
9805.78 1042
9806.71 1046
9807.65 1062
9808.58 1038
9809.52 1042
9810.45 1011
9811.39 978
9812.32 966
9813.26 950
9814.19 931
9815.13 930
9816.06 923
9817.00 922
9817.93 910
9818.87 930
9819.80 888
9820.74 919
9821.68 956
9822.61 927
9823.55 894
9824.48 899
9825.42 888
9826.35 933
9827.29 912
9828.23 869
9829.16 908
9830.10 897
9831.03 915
9831.97 857
9832.91 842
9833.84 866
9834.78 908
9835.72 881
9836.65 839
9837.59 881
9838.52 895
9839.46 870
9840.40 854
9841.33 825
9842.27 869
9843.21 889
9844.14 833
9845.08 855
9846.02 845
9846.95 890
9847.89 856
9848.83 850
9849.77 856
9850.70 865
9851.64 891
9852.58 876
9853.51 833
9854.45 844
9855.39 832
9856.33 851
9857.26 875
9858.20 897
9859.14 863
9860.08 843
9861.01 851
9861.95 830
9862.89 816
9863.83 789
9864.76 829
9865.70 829
9866.64 820
9867.58 811
9868.51 827
9869.45 832
9870.39 804
9871.33 805
9872.27 782
9873.20 769
9874.14 783
9875.08 868
9876.02 850
9876.96 820
9877.90 830
9878.83 827
9879.77 798
9880.71 780
9881.65 772
9882.59 788
9883.53 815
9884.47 820
9885.40 794
9886.34 824
9887.28 839
9888.22 814
9889.16 847
9890.10 810
9891.04 771
9891.98 776
9892.91 762
9893.85 756
9894.79 722
9895.73 799
9896.67 788
9897.61 765
9898.55 757
9899.49 769
9900.43 741
9901.37 737
9902.31 811
9903.25 799
9904.19 788
9905.13 799
9906.07 803
9907.01 777
9907.95 750
9908.89 763
9909.83 782
9910.77 782
9911.71 835
9912.65 778
9913.59 806
9914.53 756
9915.47 767
9916.41 764
9917.35 771
9918.29 781
9919.23 774
9920.17 771
9921.11 791
9922.05 800
9922.99 823
9923.93 844
9924.87 866
9925.81 907
9926.75 911
9927.69 913
9928.63 949
9929.57 940
9930.51 978
9931.45 948
9932.39 919
9933.34 963
9934.28 913
9935.22 862
9936.16 920
9937.10 855
9938.04 825
9938.98 808
9939.92 788
9940.87 771
9941.81 777
9942.75 783
9943.69 782
9944.63 795
9945.57 807
9946.51 797
9947.46 766
9948.40 776
9949.34 824
9950.28 841
9951.22 865
9952.16 878
9953.11 922
9954.05 903
9954.99 860
9955.93 860
9956.87 877
9957.82 849
9958.76 784
9959.70 811
9960.64 806
9961.59 793
9962.53 772
9963.47 740
9964.41 736
9965.35 748
9966.30 763
9967.24 724
9968.18 711
9969.13 692
9970.07 707
9971.01 687
9971.95 691
9972.90 676
9973.84 667
9974.78 656
9975.73 649
9976.67 692
9977.61 652
9978.55 639
9979.50 640
9980.44 652
9981.38 674
9982.33 673
9983.27 690
9984.21 640
9985.16 624
9986.10 670
9987.04 679
9987.99 687
9988.93 665
9989.88 695
9990.82 655
9991.76 678
9992.71 654
9993.65 682
9994.59 680
9995.54 680
9996.48 670
9997.43 663
9998.37 698
9999.31 670
10000.26 671
10001.20 690
10002.15 686
10003.09 637
10004.04 656
10004.98 664
10005.92 674
10006.87 670
10007.81 633
10008.76 641
10009.70 634
10010.65 655
10011.59 660
10012.54 657
10013.48 625
10014.43 646
10015.37 658
10016.32 652
10017.26 618
10018.21 622
10019.15 625
10020.10 661
10021.04 642
10021.99 659
10022.93 638
10023.88 637
10024.82 633
10025.77 643
10026.71 675
10027.66 634
10028.60 663
10029.55 624
10030.49 639
10031.44 605
10032.39 625
10033.33 640
10034.28 633
10035.22 624
10036.17 654
10037.11 606
10038.06 631
10039.01 614
10039.95 639
10040.90 649
10041.84 609
10042.79 623
10043.74 623
10044.68 599
10045.63 623
10046.58 591
10047.52 578
10048.47 590
10049.41 581
10050.36 617
10051.31 632
10052.25 608
10053.20 616
10054.15 636
10055.09 619
10056.04 580
10056.99 597
10057.93 589
10058.88 608
10059.83 583
10060.78 621
10061.72 582
10062.67 580
10063.62 565
10064.56 607
10065.51 597
10066.46 620
10067.41 604
10068.35 605
10069.30 599
10070.25 575
10071.20 618
10072.14 602
10073.09 621
10074.04 580
10074.99 605
10075.93 600
10076.88 607
10077.83 594
10078.78 583
10079.72 577
10080.67 621
10081.62 618
10082.57 601
10083.52 594
10084.46 574
10085.41 574
10086.36 605
10087.31 587
10088.26 577
10089.21 628
10090.15 589
10091.10 590
10092.05 575
10093.00 624
10093.95 590
10094.90 597
10095.85 589
10096.79 603
10097.74 568
10098.69 592
10099.64 603
10100.59 563
10101.54 557
10102.49 575
10103.44 605
10104.39 605
10105.33 585
10106.28 593
10107.23 579
10108.18 581
10109.13 607
10110.08 554
10111.03 584
10111.98 607
10112.93 604
10113.88 559
10114.83 588
10115.78 603
10116.73 583
10117.68 581
10118.63 567
10119.58 566
10120.53 622
10121.48 626
10122.43 597
10123.38 617
10124.33 588
10125.28 604
10126.23 599
10127.18 586
10128.13 622
10129.08 614
10130.03 643
10130.98 601
10131.93 620
10132.88 594
10133.83 591
10134.78 624
10135.73 626
10136.68 617
10137.63 622
10138.58 602
10139.53 632
10140.48 632
10141.43 608
10142.38 622
10143.33 640
10144.29 634
10145.24 623
10146.19 645
10147.14 642
10148.09 632
10149.04 634
10149.99 639
10150.94 639
10151.89 658
10152.85 644
10153.80 680
10154.75 655
10155.70 639
10156.65 633
10157.60 627
10158.55 667
10159.51 658
10160.46 654
10161.41 652
10162.36 698
10163.31 672
10164.26 676
10165.22 686
10166.17 691
10167.12 671
10168.07 722
10169.02 722
10169.98 732
10170.93 707
10171.88 780
10172.83 734
10173.79 748
10174.74 725
10175.69 708
10176.64 803
10177.60 771
10178.55 797
10179.50 729
10180.45 775
10181.41 752
10182.36 769
10183.31 769
10184.26 796
10185.22 764
10186.17 756
10187.12 782
10188.08 780
10189.03 785
10189.98 772
10190.93 814
10191.89 771
10192.84 814
10193.79 813
10194.75 764
10195.70 800
10196.65 793
10197.61 772
10198.56 795
10199.51 803
10200.47 813
10201.42 795
10202.38 787
10203.33 782
10204.28 815
10205.24 858
10206.19 833
10207.14 880
10208.10 891
10209.05 901
10210.01 909
10210.96 910
10211.91 872
10212.87 891
10213.82 876
10214.78 885
10215.73 833
10216.69 842
10217.64 865
10218.59 855
10219.55 856
10220.50 777
10221.46 811
10222.41 808
10223.37 778
10224.32 762
10225.28 747
10226.23 759
10227.19 793
10228.14 758
10229.10 811
10230.05 761
10231.01 784
10231.96 788
10232.92 815
10233.87 845
10234.83 824
10235.78 903
10236.74 903
10237.69 937
10238.65 902
10239.60 912
10240.56 899
10241.51 915
10242.47 921
10243.42 885
10244.38 866
10245.34 824
10246.29 823
10247.25 854
10248.20 785
10249.16 754
10250.11 796
10251.07 724
10252.03 738
10252.98 724
10253.94 752
10254.89 730
10255.85 722
10256.81 678
10257.76 689
10258.72 718
10259.68 689
10260.63 721
10261.59 731
10262.55 659
10263.50 639
10264.46 675
10265.41 680
10266.37 697
10267.33 663
10268.28 706
10269.24 661
10270.20 733
10271.16 702
10272.11 683
10273.07 710
10274.03 743
10274.98 734
10275.94 730
10276.90 703
10277.85 685
10278.81 689
10279.77 700
10280.73 660
10281.68 651
10282.64 687
10283.60 669
10284.56 666
10285.51 666
10286.47 649
10287.43 626
10288.39 617
10289.34 626
10290.30 648
10291.26 671
10292.22 616
10293.18 656
10294.13 651
10295.09 648
10296.05 655
10297.01 653
10297.97 625
10298.92 656
10299.88 635
10300.84 638
10301.80 648
10302.76 650
10303.72 624
10304.67 639
10305.63 652
10306.59 643
10307.55 672
10308.51 643
10309.47 646
10310.43 605
10311.38 662
10312.34 627
10313.30 630
10314.26 626
10315.22 657
10316.18 607
10317.14 617
10318.10 663
10319.06 668
10320.01 615
10320.97 614
10321.93 639
10322.89 632
10323.85 608
10324.81 602
10325.77 637
10326.73 627
10327.69 623
10328.65 600
10329.61 634
10330.57 643
10331.53 634
10332.49 593
10333.45 655
10334.41 599
10335.37 630
10336.33 651
10337.29 630
10338.25 623
10339.21 628
10340.17 629
10341.13 612
10342.09 606
10343.05 610
10344.01 617
10344.97 571
10345.93 592
10346.89 625
10347.85 595
10348.81 571
10349.77 572
10350.73 576
10351.69 606
10352.65 583
10353.61 571
10354.57 568
10355.53 568
10356.49 570
10357.46 567
10358.42 561
10359.38 546
10360.34 556
10361.30 542
10362.26 563
10363.22 543
10364.18 537
10365.14 567
10366.11 528
10367.07 557
10368.03 573
10368.99 564
10369.95 555
10370.91 556
10371.87 584
10372.84 573
10373.80 518
10374.76 529
10375.72 574
10376.68 562
10377.64 503
10378.61 532
10379.57 534
10380.53 543
10381.49 520
10382.45 525
10383.42 528
10384.38 495
10385.34 525
10386.30 532
10387.27 525
10388.23 542
10389.19 538
10390.15 562
10391.11 537
10392.08 543
10393.04 522
10394.00 522
10394.96 522
10395.93 527
10396.89 504
10397.85 534
10398.82 543
10399.78 520
10400.74 514
10401.70 532
10402.67 528
10403.63 531
10404.59 536
10405.56 552
10406.52 542
10407.48 565
10408.45 544
10409.41 511
10410.37 508
10411.34 522
10412.30 546
10413.26 526
10414.23 535
10415.19 550
10416.15 572
10417.12 522
10418.08 589
10419.04 579
10420.01 592
10420.97 565
10421.94 606
10422.90 599
10423.86 586
10424.83 588
10425.79 579
10426.76 561
10427.72 581
10428.68 555
10429.65 564
10430.61 561
10431.58 574
10432.54 577
10433.51 553
10434.47 533
10435.44 565
10436.40 544
10437.36 545
10438.33 502
10439.29 513
10440.26 519
10441.22 541
10442.19 503
10443.15 508
10444.12 552
10445.08 530
10446.05 514
10447.01 555
10447.98 525
10448.94 494
10449.91 513
10450.87 561
10451.84 515
10452.80 534
10453.77 501
10454.73 534
10455.70 534
10456.67 537
10457.63 541
10458.60 534
10459.56 564
10460.53 536
10461.49 516
10462.46 532
10463.43 560
10464.39 513
10465.36 538
10466.32 537
10467.29 517
10468.25 508
10469.22 526
10470.19 509
10471.15 519
10472.12 520
10473.09 507
10474.05 540
10475.02 510
10475.98 500
10476.95 546
10477.92 575
10478.88 562
10479.85 534
10480.82 531
10481.78 549
10482.75 555
10483.72 582
10484.68 548
10485.65 579
10486.62 579
10487.58 564
10488.55 558
10489.52 550
10490.49 551
10491.45 545
10492.42 579
10493.39 541
10494.35 514
10495.32 534
10496.29 539
10497.26 564
10498.22 523
10499.19 531
10500.16 517
10501.13 527
10502.09 553
10503.06 579
10504.03 552
10505.00 564
10505.96 555
10506.93 570
10507.90 546
10508.87 569
10509.84 529
10510.80 567
10511.77 541
10512.74 548
10513.71 545
10514.68 535
10515.64 535
10516.61 551
10517.58 490
10518.55 532
10519.52 539
10520.49 527
10521.45 552
10522.42 568
10523.39 572
10524.36 531
10525.33 521
10526.30 541
10527.27 564
10528.23 549
10529.20 525
10530.17 532
10531.14 507
10532.11 508
10533.08 556
10534.05 562
10535.02 552
10535.99 535
10536.96 528
10537.93 566
10538.89 566
10539.86 597
10540.83 572
10541.80 586
10542.77 573
10543.74 575
10544.71 564
10545.68 622
10546.65 610
10547.62 559
10548.59 554
10549.56 563
10550.53 584
10551.50 557
10552.47 563
10553.44 558
10554.41 557
10555.38 538
10556.35 556
10557.32 530
10558.29 592
10559.26 562
10560.23 592
10561.20 585
10562.17 583
10563.14 607
10564.11 608
10565.08 628
10566.05 626
10567.02 610
10567.99 628
10568.96 595
10569.93 607
10570.91 608
10571.88 593
10572.85 604
10573.82 586
10574.79 588
10575.76 560
10576.73 590
10577.70 561
10578.67 554
10579.64 564
10580.62 584
10581.59 596
10582.56 557
10583.53 567
10584.50 593
10585.47 596
10586.44 573
10587.42 593
10588.39 615
10589.36 586
10590.33 605
10591.30 596
10592.27 573
10593.25 558
10594.22 615
10595.19 586
10596.16 646
10597.13 577
10598.10 603
10599.08 600
10600.05 613
10601.02 580
10601.99 589
10602.97 585
10603.94 605
10604.91 624
10605.88 614
10606.85 639
10607.83 667
10608.80 662
10609.77 662
10610.74 676
10611.72 707
10612.69 704
10613.66 684
10614.64 678
10615.61 706
10616.58 675
10617.55 641
10618.53 634
10619.50 632
10620.47 642
10621.45 619
10622.42 610
10623.39 614
10624.37 585
10625.34 625
10626.31 612
10627.29 629
10628.26 599
10629.23 597
10630.21 597
10631.18 565
10632.15 586
10633.13 628
10634.10 594
10635.07 582
10636.05 583
10637.02 619
10638.00 644
10638.97 624
10639.94 621
10640.92 618
10641.89 615
10642.87 595
10643.84 658
10644.81 639
10645.79 596
10646.76 633
10647.74 621
10648.71 609
10649.68 613
10650.66 600
10651.63 604
10652.61 586
10653.58 568
10654.56 583
10655.53 554
10656.51 592
10657.48 537
10658.46 594
10659.43 554
10660.41 541
10661.38 565
10662.36 589
10663.33 528
10664.31 503
10665.28 569
10666.26 528
10667.23 560
10668.21 514
10669.18 551
10670.16 584
10671.13 518
10672.11 543
10673.08 526
10674.06 528
10675.03 533
10676.01 550
10676.99 546
10677.96 547
10678.94 537
10679.91 545
10680.89 551
10681.86 537
10682.84 546
10683.82 570
10684.79 590
10685.77 602
10686.74 575
10687.72 589
10688.70 553
10689.67 530
10690.65 511
10691.63 522
10692.60 527
10693.58 500
10694.55 507
10695.53 520
10696.51 562
10697.48 515
10698.46 509
10699.44 516
10700.41 521
10701.39 521
10702.37 503
10703.34 530
10704.32 515
10705.30 505
10706.27 510
10707.25 507
10708.23 485
10709.21 503
10710.18 498
10711.16 538
10712.14 536
10713.11 567
10714.09 553
10715.07 539
10716.05 517
10717.02 534
10718.00 496
10718.98 535
10719.96 527
10720.93 546
10721.91 538
10722.89 540
10723.87 497
10724.85 537
10725.82 521
10726.80 489
10727.78 505
10728.76 525
10729.74 536
10730.71 510
10731.69 530
10732.67 523
10733.65 503
10734.63 520
10735.60 525
10736.58 470
10737.56 483
10738.54 534
10739.52 517
10740.50 496
10741.48 505
10742.45 505
10743.43 535
10744.41 528
10745.39 468
10746.37 516
10747.35 539
10748.33 511
10749.31 520
10750.28 540
10751.26 542
10752.24 542
10753.22 511
10754.20 519
10755.18 496
10756.16 501
10757.14 498
10758.12 534
10759.10 505
10760.08 505
10761.06 508
10762.04 504
10763.01 500
10763.99 539
10764.97 513
10765.95 496
10766.93 504
10767.91 489
10768.89 512
10769.87 522
10770.85 527
10771.83 534
10772.81 538
10773.79 518
10774.77 521
10775.75 549
10776.73 514
10777.71 517
10778.69 532
10779.67 520
10780.65 517
10781.63 531
10782.62 532
10783.60 549
10784.58 541
10785.56 550
10786.54 571
10787.52 542
10788.50 538
10789.48 519
10790.46 550
10791.44 521
10792.42 574
10793.40 590
10794.38 590
10795.37 569
10796.35 557
10797.33 559
10798.31 571
10799.29 534
10800.27 547
10801.25 546
10802.23 526
10803.21 542
10804.20 580
10805.18 589
10806.16 540
10807.14 541
10808.12 558
10809.10 556
10810.09 563
10811.07 589
10812.05 509
10813.03 536
10814.01 558
10815.00 549
10815.98 560
10816.96 554
10817.94 564
10818.92 547
10819.91 572
10820.89 539
10821.87 571
10822.85 573
10823.83 557
10824.82 547
10825.80 547
10826.78 563
10827.76 547
10828.75 538
10829.73 517
10830.71 545
10831.69 525
10832.68 559
10833.66 566
10834.64 575
10835.63 573
10836.61 572
10837.59 551
10838.57 569
10839.56 566
10840.54 531
10841.52 554
10842.51 548
10843.49 547
10844.47 569
10845.46 574
10846.44 602
10847.42 615
10848.41 611
10849.39 561
10850.37 592
10851.36 601
10852.34 589
10853.32 612
10854.31 628
10855.29 619
10856.28 637
10857.26 619
10858.24 619
10859.23 634
10860.21 651
10861.20 639
10862.18 624
10863.16 626
10864.15 586
10865.13 623
10866.12 641
10867.10 650
10868.08 604
10869.07 672
10870.05 637
10871.04 646
10872.02 621
10873.01 642
10873.99 661
10874.98 676
10875.96 648
10876.95 634
10877.93 643
10878.92 607
10879.90 628
10880.89 638
10881.87 653
10882.86 652
10883.84 661
10884.83 677
10885.81 640
10886.80 649
10887.78 631
10888.77 637
10889.75 662
10890.74 691
10891.72 690
10892.71 646
10893.69 695
10894.68 679
10895.66 686
10896.65 688
10897.64 673
10898.62 754
10899.61 717
10900.59 695
10901.58 722
10902.56 705
10903.55 723
10904.54 716
10905.52 727
10906.51 705
10907.49 749
10908.48 731
10909.47 726
10910.45 729
10911.44 733
10912.43 749
10913.41 778
10914.40 781
10915.39 774
10916.37 775
10917.36 804
10918.35 806
10919.33 782
10920.32 765
10921.31 842
10922.29 824
10923.28 830
10924.27 804
10925.25 812
10926.24 797
10927.23 824
10928.21 839
10929.20 838
10930.19 868
10931.18 879
10932.16 866
10933.15 890
10934.14 865
10935.12 869
10936.11 884
10937.10 869
10938.09 891
10939.07 921
10940.06 946
10941.05 894
10942.04 931
10943.02 920
10944.01 898
10945.00 918
10945.99 965
10946.98 994
10947.96 985
10948.95 985
10949.94 1002
10950.93 1063
10951.92 1018
10952.90 1038
10953.89 1080
10954.88 1113
10955.87 1132
10956.86 1182
10957.85 1196
10958.83 1203
10959.82 1239
10960.81 1286
10961.80 1310
10962.79 1316
10963.78 1299
10964.77 1317
10965.75 1287
10966.74 1284
10967.73 1245
10968.72 1201
10969.71 1189
10970.70 1142
10971.69 1122
10972.68 1122
10973.67 1091
10974.66 1103
10975.64 1093
10976.63 1120
10977.62 1097
10978.61 1056
10979.60 1049
10980.59 1045
10981.58 1058
10982.57 1077
10983.56 1030
10984.55 1064
10985.54 1065
10986.53 1129
10987.52 1129
10988.51 1145
10989.50 1119
10990.49 1118
10991.48 1147
10992.47 1179
10993.46 1167
10994.45 1219
10995.44 1265
10996.43 1307
10997.42 1409
10998.41 1431
10999.40 1499
11000.39 1557
11001.38 1567
11002.37 1616
11003.36 1564
11004.35 1615
11005.34 1614
11006.33 1525
11007.32 1520
11008.31 1463
11009.30 1415
11010.30 1368
11011.29 1280
11012.28 1281
11013.27 1213
11014.26 1140
11015.25 1090
11016.24 1110
11017.23 1052
11018.22 1037
11019.21 990
11020.21 997
11021.20 991
11022.19 943
11023.18 947
11024.17 919
11025.16 919
11026.15 914
11027.14 899
11028.14 891
11029.13 899
11030.12 914
11031.11 895
11032.10 908
11033.09 892
11034.09 908
11035.08 897
11036.07 901
11037.06 914
11038.05 906
11039.05 909
11040.04 894
11041.03 880
11042.02 885
11043.02 862
11044.01 860
11045.00 907
11045.99 850
11046.98 882
11047.98 865
11048.97 812
11049.96 822
11050.95 800
11051.95 768
11052.94 830
11053.93 832
11054.93 787
11055.92 826
11056.91 809
11057.90 806
11058.90 805
11059.89 783
11060.88 787
11061.88 793
11062.87 818
11063.86 819
11064.86 823
11065.85 801
11066.84 830
11067.84 850
11068.83 814
11069.82 815
11070.82 828
11071.81 831
11072.80 815
11073.80 844
11074.79 823
11075.78 846
11076.78 793
11077.77 796
11078.77 850
11079.76 788
11080.75 795
11081.75 793
11082.74 837
11083.74 800
11084.73 814
11085.72 787
11086.72 781
11087.71 800
11088.71 788
11089.70 773
11090.70 767
11091.69 765
11092.68 728
11093.68 741
11094.67 715
11095.67 721
11096.66 729
11097.66 731
11098.65 720
11099.65 718
11100.64 711
11101.64 744
11102.63 715
11103.63 737
11104.62 762
11105.62 692
11106.61 743
11107.61 678
11108.60 687
11109.60 678
11110.59 698
11111.59 729
11112.58 734
11113.58 707
11114.57 693
11115.57 718
11116.56 715
11117.56 714
11118.56 703
11119.55 726
11120.55 711
11121.54 730
11122.54 661
11123.54 706
11124.53 728
11125.53 733
11126.52 712
11127.52 697
11128.51 669
11129.51 664
11130.51 663
11131.50 687
11132.50 627
11133.50 652
11134.49 661
11135.49 663
11136.49 708
11137.48 688
11138.48 699
11139.47 649
11140.47 692
11141.47 657
11142.46 710
11143.46 691
11144.46 728
11145.46 701
11146.45 658
11147.45 676
11148.45 666
11149.44 663
11150.44 657
11151.44 677
11152.43 686
11153.43 667
11154.43 705
11155.43 684
11156.42 703
11157.42 732
11158.42 663
11159.42 706
11160.41 675
11161.41 669
11162.41 648
11163.41 664
11164.40 660
11165.40 684
11166.40 654
11167.40 655
11168.39 655
11169.39 651
11170.39 637
11171.39 652
11172.39 633
11173.38 642
11174.38 632
11175.38 649
11176.38 650
11177.38 641
11178.38 666
11179.37 656
11180.37 642
11181.37 673
11182.37 636
11183.37 651
11184.37 657
11185.37 633
11186.36 673
11187.36 688
11188.36 655
11189.36 638
11190.36 620
11191.36 651
11192.36 632
11193.36 658
11194.36 638
11195.35 661
11196.35 686
11197.35 674
11198.35 652
11199.35 661
11200.35 639
11201.35 658
11202.35 675
11203.35 643
11204.35 678
11205.35 685
11206.35 663
11207.35 654
11208.35 667
11209.35 695
11210.35 703
11211.35 656
11212.35 654
11213.35 688
11214.35 674
11215.34 667
11216.35 655
11217.35 686
11218.35 686
11219.35 642
11220.35 671
11221.35 697
11222.35 679
11223.35 678
11224.35 644
11225.35 643
11226.35 673
11227.35 701
11228.35 697
11229.35 706
11230.35 699
11231.35 697
11232.35 657
11233.35 693
11234.35 688
11235.35 669
11236.35 700
11237.36 692
11238.36 713
11239.36 678
11240.36 712
11241.36 719
11242.36 690
11243.36 723
11244.36 714
11245.36 701
11246.37 700
11247.37 727
11248.37 704
11249.37 705
11250.37 712
11251.37 745
11252.38 724
11253.38 702
11254.38 708
11255.38 760
11256.38 760
11257.38 759
11258.39 726
11259.39 745
11260.39 759
11261.39 780
11262.39 796
11263.40 776
11264.40 783
11265.40 776
11266.40 742
11267.40 777
11268.41 801
11269.41 758
11270.41 810
11271.41 798
11272.42 807
11273.42 801
11274.42 853
11275.42 830
11276.43 869
11277.43 885
11278.43 842
11279.44 823
11280.44 843
11281.44 829
11282.44 839
11283.45 824
11284.45 804
11285.45 852
11286.46 757
11287.46 793
11288.46 786
11289.47 784
11290.47 771
11291.47 769
11292.48 786
11293.48 730
11294.48 686
11295.49 711
11296.49 732
11297.49 721
11298.50 719
11299.50 723
11300.51 705
11301.51 711
11302.51 730
11303.52 751
11304.52 732
11305.53 729
11306.53 726
11307.53 718
11308.54 770
11309.54 717
11310.55 715
11311.55 744
11312.55 756
11313.56 798
11314.56 767
11315.57 741
11316.57 754
11317.58 768
11318.58 756
11319.59 769
11320.59 748
11321.59 752
11322.60 769
11323.60 780
11324.61 778
11325.61 815
11326.62 791
11327.62 753
11328.63 759
11329.63 803
11330.64 793
11331.64 788
11332.65 808
11333.65 835
11334.66 796
11335.67 772
11336.67 813
11337.68 796
11338.68 801
11339.69 774
11340.69 744
11341.70 839
11342.70 840
11343.71 810
11344.72 818
11345.72 797
11346.73 847
11347.73 780
11348.74 804
11349.74 796
11350.75 782
11351.76 756
11352.76 814
11353.77 809
11354.78 771
11355.78 785
11356.79 757
11357.79 757
11358.80 768
11359.81 777
11360.81 784
11361.82 781
11362.83 796
11363.83 799
11364.84 770
11365.85 793
11366.85 774
11367.86 814
11368.87 818
11369.87 770
11370.88 770
11371.89 768
11372.89 781
11373.90 818
11374.91 849
11375.92 804
11376.92 807
11377.93 736
11378.94 804
11379.94 825
11380.95 771
11381.96 821
11382.97 811
11383.97 800
11384.98 806
11385.99 831
11387.00 809
11388.00 809
11389.01 800
11390.02 817
11391.03 808
11392.04 798
11393.04 843
11394.05 837
11395.06 836
11396.07 776
11397.08 793
11398.08 820
11399.09 852
11400.10 853
11401.11 848
11402.12 845
11403.12 842
11404.13 883
11405.14 846
11406.15 846
11407.16 867
11408.17 851
11409.18 883
11410.18 836
11411.19 852
11412.20 828
11413.21 831
11414.22 861
11415.23 861
11416.24 911
11417.25 899
11418.25 917
11419.26 896
11420.27 891
11421.28 897
11422.29 888
11423.30 899
11424.31 917
11425.32 891
11426.33 904
11427.34 908
11428.35 883
11429.36 907
11430.37 909
11431.38 883
11432.39 918
11433.39 918
11434.40 885
11435.41 922
11436.42 906
11437.43 921
11438.44 900
11439.45 945
11440.46 954
11441.47 939
11442.48 941
11443.49 950
11444.50 926
11445.51 914
11446.52 989
11447.53 971
11448.55 935
11449.56 939
11450.57 991
11451.58 977
11452.59 958
11453.60 957
11454.61 992
11455.62 992
11456.63 990
11457.64 983
11458.65 1000
11459.66 1021
11460.67 1051
11461.68 1066
11462.69 1011
11463.71 1021
11464.72 1018
11465.73 1070
11466.74 1044
11467.75 1003
11468.76 1020
11469.77 1031
11470.78 1085
11471.80 1054
11472.81 1084
11473.82 1119
11474.83 1111
11475.84 1135
11476.85 1133
11477.86 1126
11478.88 1135
11479.89 1132
11480.90 1188
11481.91 1127
11482.92 1206
11483.93 1185
11484.95 1229
11485.96 1202
11486.97 1237
11487.98 1270
11489.00 1275
11490.01 1260
11491.02 1289
11492.03 1344
11493.04 1341
11494.06 1370
11495.07 1370
11496.08 1449
11497.09 1422
11498.11 1466
11499.12 1445
11500.13 1462
11501.14 1464
11502.16 1472
11503.17 1546
11504.18 1532
11505.20 1570
11506.21 1540
11507.22 1591
11508.23 1632
11509.25 1636
11510.26 1649
11511.27 1711
11512.29 1738
11513.30 1763
11514.31 1757
11515.33 1799
11516.34 1825
11517.35 1898
11518.37 1971
11519.38 2031
11520.39 2049
11521.41 2098
11522.42 2205
11523.43 2257
11524.45 2319
11525.46 2385
11526.47 2469
11527.49 2556
11528.50 2597
11529.52 2643
11530.53 2776
11531.54 2893
11532.56 3071
11533.57 3195
11534.59 3320
11535.60 3465
11536.62 3649
11537.63 3875
11538.64 4093
11539.66 4207
11540.67 4396
11541.69 4626
11542.70 4877
11543.72 4897
11544.73 4783
11545.75 4618
11546.76 4485
11547.77 4296
11548.79 4119
11549.80 3806
11550.82 3489
11551.83 3284
11552.85 3050
11553.86 2870
11554.88 2707
11555.89 2600
11556.91 2448
11557.92 2229
11558.94 2182
11559.95 2060
11560.97 1986
11561.99 1959
11563.00 1944
11564.02 1846
11565.03 1829
11566.05 1836
11567.06 1834
11568.08 1768
11569.09 1821
11570.11 1723
11571.13 1693
11572.14 1782
11573.16 1743
11574.17 1776
11575.19 1798
11576.20 1791
11577.22 1791
11578.24 1836
11579.25 1792
11580.27 1805
11581.29 1766
11582.30 1789
11583.32 1766
11584.33 1781
11585.35 1797
11586.37 1744
11587.38 1694
11588.40 1681
11589.42 1705
11590.43 1633
11591.45 1620
11592.47 1682
11593.48 1665
11594.50 1640
11595.52 1656
11596.53 1689
11597.55 1702
11598.57 1711
11599.58 1799
11600.60 1784
11601.62 1785
11602.64 1927
11603.65 1894
11604.67 1895
11605.69 1867
11606.70 1907
11607.72 1900
11608.74 1869
11609.76 1802
11610.77 1796
11611.79 1744
11612.81 1769
11613.83 1685
11614.84 1726
11615.86 1638
11616.88 1641
11617.90 1653
11618.92 1652
11619.93 1638
11620.95 1595
11621.97 1618
11622.99 1623
11624.01 1559
11625.02 1576
11626.04 1576
11627.06 1566
11628.08 1545
11629.10 1512
11630.11 1494
11631.13 1434
11632.15 1500
11633.17 1414
11634.19 1411
11635.21 1406
11636.23 1353
11637.24 1396
11638.26 1370
11639.28 1395
11640.30 1360
11641.32 1388
11642.34 1320
11643.36 1357
11644.38 1294
11645.39 1334
11646.41 1299
11647.43 1260
11648.45 1229
11649.47 1259
11650.49 1227
11651.51 1215
11652.53 1225
11653.55 1260
11654.57 1208
11655.59 1173
11656.61 1178
11657.63 1202
11658.65 1179
11659.67 1142
11660.69 1140
11661.70 1151
11662.72 1133
11663.74 1110
11664.76 1118
11665.78 1101
11666.80 1077
11667.82 1090
11668.84 1076
11669.86 1071
11670.88 1086
11671.90 1064
11672.92 1027
11673.95 1019
11674.97 1015
11675.99 1079
11677.01 994
11678.03 1018
11679.05 990
11680.07 997
11681.09 1015
11682.11 1015
11683.13 984
11684.15 1006
11685.17 1024
11686.19 1025
11687.21 992
11688.23 990
11689.25 993
11690.28 962
11691.30 977
11692.32 960
11693.34 963
11694.36 999
11695.38 916
11696.40 923
11697.42 933
11698.44 908
11699.47 938
11700.49 910
11701.51 869
11702.53 910
11703.55 860
11704.57 880
11705.60 852
11706.62 855
11707.64 853
11708.66 868
11709.68 836
11710.70 877
11711.73 867
11712.75 867
11713.77 860
11714.79 836
11715.81 866
11716.84 829
11717.86 851
11718.88 807
11719.90 839
11720.92 794
11721.95 816
11722.97 772
11723.99 825
11725.01 794
11726.04 798
11727.06 762
11728.08 750
11729.11 743
11730.13 786
11731.15 755
11732.17 789
11733.20 786
11734.22 752
11735.24 753
11736.26 713
11737.29 732
11738.31 726
11739.33 724
11740.36 725
11741.38 722
11742.40 721
11743.43 748
11744.45 712
11745.47 734
11746.50 713
11747.52 727
11748.54 738
11749.57 704
11750.59 713
11751.62 699
11752.64 715
11753.66 709
11754.69 653
11755.71 669
11756.73 660
11757.76 676
11758.78 638
11759.81 660
11760.83 674
11761.85 673
11762.88 650
11763.90 700
11764.93 653
11765.95 653
11766.98 677
11768.00 664
11769.02 644
11770.05 657
11771.07 680
11772.10 647
11773.12 629
11774.15 684
11775.17 641
11776.20 661
11777.22 685
11778.25 670
11779.27 678
11780.30 660
11781.32 639
11782.35 649
11783.37 638
11784.40 645
11785.42 674
11786.45 629
11787.47 626
11788.50 617
11789.52 630
11790.55 658
11791.57 624
11792.60 587
11793.62 619
11794.65 610
11795.67 637
11796.70 626
11797.73 626
11798.75 631
11799.78 594
11800.80 581
11801.83 657
11802.85 637
11803.88 629
11804.91 604
11805.93 597
11806.96 638
11807.98 630
11809.01 644
11810.04 660
11811.06 647
11812.09 607
11813.12 634
11814.14 614
11815.17 606
11816.19 592
11817.22 600
11818.25 629
11819.27 634
11820.30 596
11821.33 652
11822.35 650
11823.38 614
11824.41 633
11825.44 641
11826.46 641
11827.49 650
11828.52 632
11829.54 643
11830.57 639
11831.60 664
11832.62 675
11833.65 660
11834.68 656
11835.71 631
11836.73 630
11837.76 609
11838.79 609
11839.82 591
11840.84 637
11841.87 650
11842.90 640
11843.93 625
11844.95 598
11845.98 614
11847.01 648
11848.04 664
11849.07 645
11850.09 665
11851.12 657
11852.15 658
11853.18 625
11854.21 640
11855.23 703
11856.26 654
11857.29 640
11858.32 669
11859.35 647
11860.38 648
11861.40 666
11862.43 660
11863.46 678
11864.49 690
11865.52 673
11866.55 648
11867.58 686
11868.60 703
11869.63 646
11870.66 697
11871.69 695
11872.72 702
11873.75 683
11874.78 679
11875.81 699
11876.84 685
11877.86 701
11878.89 720
11879.92 721
11880.95 722
11881.98 744
11883.01 713
11884.04 677
11885.07 710
11886.10 706
11887.13 756
11888.16 773
11889.19 743
11890.22 736
11891.25 792
11892.28 756
11893.31 781
11894.34 824
11895.37 800
11896.40 782
11897.43 795
11898.46 834
11899.49 797
11900.52 815
11901.55 882
11902.58 898
11903.61 874
11904.64 888
11905.67 917
11906.70 909
11907.73 935
11908.76 914
11909.79 895
11910.82 922
11911.85 940
11912.88 911
11913.91 952
11914.94 927
11915.97 881
11917.01 906
11918.04 869
11919.07 880
11920.10 860
11921.13 875
11922.16 881
11923.19 828
11924.22 892
11925.25 902
11926.28 905
11927.32 944
11928.35 931
11929.38 921
11930.41 944
11931.44 985
11932.47 1036
11933.50 1019
11934.54 1033
11935.57 982
11936.60 959
11937.63 994
11938.66 991
11939.70 959
11940.73 953
11941.76 931
11942.79 945
11943.82 934
11944.85 971
11945.89 908
11946.92 879
11947.95 850
11948.98 861
11950.02 823
11951.05 821
11952.08 775
11953.11 755
11954.15 751
11955.18 795
11956.21 776
11957.24 805
11958.28 794
11959.31 793
11960.34 752
11961.37 770
11962.41 783
11963.44 768
11964.47 774
11965.51 753
11966.54 754
11967.57 773
11968.60 816
11969.64 785
11970.67 760
11971.70 794
11972.74 815
11973.77 773
11974.80 775
11975.84 835
11976.87 811
11977.90 827
11978.94 794
11979.97 777
11981.00 753
11982.04 795
11983.07 801
11984.11 807
11985.14 805
11986.17 819
11987.21 850
11988.24 828
11989.28 828
11990.31 834
11991.34 827
11992.38 814
11993.41 801
11994.45 799
11995.48 834
11996.51 853
11997.55 853
11998.58 809
11999.62 835
12000.65 835
12001.69 836
12002.72 848
12003.76 836
12004.79 831
12005.82 856
12006.86 860
12007.89 846
12008.93 857
12009.96 860
12011.00 931
12012.03 867
12013.07 895
12014.10 899
12015.14 898
12016.17 869
12017.21 854
12018.24 917
12019.28 894
12020.32 916
12021.35 920
12022.39 937
12023.42 915
12024.46 939
12025.49 929
12026.53 977
12027.56 956
12028.60 960
12029.64 950
12030.67 977
12031.71 942
12032.74 907
12033.78 930
12034.81 967
12035.85 950
12036.89 976
12037.92 980
12038.96 937
12039.99 934
12041.03 981
12042.07 949
12043.10 912
12044.14 949
12045.18 932
12046.21 922
12047.25 954
12048.29 942
12049.32 962
12050.36 951
12051.40 937
12052.43 946
12053.47 934
12054.51 956
12055.54 942
12056.58 964
12057.62 958
12058.65 960
12059.69 999
12060.73 1008
12061.76 958
12062.80 973
12063.84 981
12064.88 969
12065.91 954
12066.95 914
12067.99 935
12069.03 938
12070.06 915
12071.10 921
12072.14 893
12073.18 914
12074.21 902
12075.25 896
12076.29 854
12077.33 873
12078.36 846
12079.40 850
12080.44 873
12081.48 868
12082.52 838
12083.55 879
12084.59 874
12085.63 847
12086.67 885
12087.71 876
12088.74 900
12089.78 859
12090.82 878
12091.86 884
12092.90 858
12093.94 846
12094.98 866
12096.01 899
12097.05 894
12098.09 865
12099.13 907
12100.17 909
12101.21 921
12102.25 927
12103.28 920
12104.32 943
12105.36 901
12106.40 908
12107.44 911
12108.48 921
12109.52 910
12110.56 921
12111.60 903
12112.64 929
12113.68 843
12114.72 841
12115.76 815
12116.79 845
12117.83 839
12118.87 813
12119.91 821
12120.95 771
12121.99 774
12123.03 773
12124.07 764
12125.11 766
12126.15 773
12127.19 791
12128.23 758
12129.27 729
12130.31 735
12131.35 746
12132.39 750
12133.43 710
12134.47 737
12135.51 768
12136.55 710
12137.59 726
12138.63 727
12139.67 751
12140.71 737
12141.76 747
12142.80 794
12143.84 756
12144.88 744
12145.92 721
12146.96 753
12148.00 756
12149.04 753
12150.08 718
12151.12 744
12152.16 711
12153.20 739
12154.25 724
12155.29 710
12156.33 703
12157.37 701
12158.41 690
12159.45 706
12160.49 669
12161.53 693
12162.58 688
12163.62 667
12164.66 686
12165.70 667
12166.74 686
12167.78 695
12168.82 689
12169.87 688
12170.91 659
12171.95 670
12172.99 703
12174.03 646
12175.08 659
12176.12 692
12177.16 670
12178.20 667
12179.24 673
12180.29 664
12181.33 667
12182.37 666
12183.41 666
12184.46 669
12185.50 665
12186.54 661
12187.58 641
12188.63 626
12189.67 669
12190.71 625
12191.75 644
12192.80 638
12193.84 626
12194.88 654
12195.92 613
12196.97 640
12198.01 634
12199.05 603
12200.10 635
12201.14 623
12202.18 634
12203.23 629
12204.27 639
12205.31 652
12206.36 645
12207.40 623
12208.44 646
12209.49 606
12210.53 581
12211.57 610
12212.62 634
12213.66 642
12214.70 619
12215.75 624
12216.79 587
12217.84 601
12218.88 565
12219.92 610
12220.97 604
12222.01 581
12223.06 613
12224.10 613
12225.14 609
12226.19 576
12227.23 557
12228.28 591
12229.32 601
12230.36 580
12231.41 581
12232.45 573
12233.50 585
12234.54 576
12235.59 562
12236.63 579
12237.68 590
12238.72 597
12239.77 591
12240.81 570
12241.86 593
12242.90 576
12243.94 615
12244.99 583
12246.03 563
12247.08 592
12248.13 580
12249.17 584
12250.22 590
12251.26 587
12252.31 582
12253.35 583
12254.40 583
12255.44 580
12256.49 571
12257.53 556
12258.58 531
12259.62 543
12260.67 564
12261.72 560
12262.76 528
12263.81 529
12264.85 544
12265.90 547
12266.94 529
12267.99 570
12269.04 548
12270.08 561
12271.13 575
12272.17 529
12273.22 554
12274.27 534
12275.31 535
12276.36 522
12277.41 532
12278.45 538
12279.50 532
12280.55 559
12281.59 550
12282.64 541
12283.69 525
12284.73 532
12285.78 512
12286.83 510
12287.87 496
12288.92 511
12289.97 516
12291.01 518
12292.06 537
12293.11 517
12294.15 527
12295.20 525
12296.25 534
12297.30 526
12298.34 493
12299.39 467
12300.44 518
12301.48 517
12302.53 510
12303.58 513
12304.63 517
12305.67 493
12306.72 509
12307.77 505
12308.82 536
12309.87 522
12310.91 484
12311.96 498
12313.01 496
12314.06 519
12315.10 535
12316.15 519
12317.20 518
12318.25 502
12319.30 503
12320.34 500
12321.39 509
12322.44 486
12323.49 507
12324.54 488
12325.59 492
12326.63 481
12327.68 508
12328.73 489
12329.78 488
12330.83 494
12331.88 465
12332.93 501
12333.98 499
12335.02 491
12336.07 490
12337.12 490
12338.17 512
12339.22 526
12340.27 476
12341.32 464
12342.37 487
12343.42 467
12344.47 482
12345.51 481
12346.56 476
12347.61 474
12348.66 456
12349.71 468
12350.76 492
12351.81 479
12352.86 504
12353.91 490
12354.96 507
12356.01 495
12357.06 497
12358.11 490
12359.16 506
12360.21 499
12361.26 484
12362.31 506
12363.36 468
12364.41 454
12365.46 470
12366.51 498
12367.56 491
12368.61 475
12369.66 478
12370.71 514
12371.76 487
12372.81 484
12373.86 490
12374.91 471
12375.96 464
12377.01 459
12378.06 478
12379.11 497
12380.17 484
12381.22 495
12382.27 517
12383.32 472
12384.37 492
12385.42 508
12386.47 491
12387.52 495
12388.57 484
12389.62 475
12390.67 488
12391.73 465
12392.78 497
12393.83 472
12394.88 479
12395.93 490
12396.98 476
12398.03 498
12399.09 477
12400.14 525
12401.19 469
12402.24 494
12403.29 476
12404.34 470
12405.40 475
12406.45 478
12407.50 487
12408.55 477
12409.60 501
12410.66 498
12411.71 464
12412.76 460
12413.81 488
12414.86 502
12415.92 497
12416.97 506
12418.02 504
12419.07 493
12420.13 517
12421.18 497
12422.23 518
12423.28 492
12424.34 505
12425.39 500
12426.44 478
12427.49 468
12428.55 488
12429.60 484
12430.65 483
12431.71 490
12432.76 496
12433.81 532
12434.86 494
12435.92 540
12436.97 522
12438.02 523
12439.08 516
12440.13 530
12441.18 550
12442.24 512
12443.29 542
12444.34 512
12445.40 529
12446.45 521
12447.50 524
12448.56 511
12449.61 517
12450.67 524
12451.72 524
12452.77 498
12453.83 516
12454.88 514
12455.94 544
12456.99 567
12458.04 567
12459.10 568
12460.15 564
12461.21 576
12462.26 590
12463.31 595
12464.37 587
12465.42 637
12466.48 642
12467.53 610
12468.59 594
12469.64 634
12470.70 669
12471.75 701
12472.80 717
12473.86 753
12474.91 746
12475.97 765
12477.02 811
12478.08 826
12479.13 822
12480.19 815
12481.24 842
12482.30 897
12483.35 854
12484.41 804
12485.46 868
12486.52 838
12487.57 830
12488.63 790
12489.69 738
12490.74 701
12491.80 703
12492.85 683
12493.91 663
12494.96 641
12496.02 657
12497.07 664
12498.13 618
12499.19 618
12500.24 604
12501.30 609
12502.35 606
12503.41 608
12504.47 584
12505.52 581
12506.58 588
12507.63 576
12508.69 589
12509.75 569
12510.80 606
12511.86 576
12512.91 592
12513.97 544
12515.03 625
12516.08 599
12517.14 645
12518.20 606
12519.25 625
12520.31 623
12521.37 586
12522.42 597
12523.48 597
12524.54 603
12525.59 611
12526.65 603
12527.71 578
12528.77 583
12529.82 598
12530.88 599
12531.94 592
12532.99 584
12534.05 582
12535.11 595
12536.17 623
12537.22 602
12538.28 580
12539.34 563
12540.40 583
12541.45 601
12542.51 623
12543.57 615
12544.63 591
12545.68 612
12546.74 604
12547.80 614
12548.86 619
12549.92 620
12550.97 641
12552.03 663
12553.09 635
12554.15 665
12555.21 661
12556.26 673
12557.32 697
12558.38 665
12559.44 657
12560.50 696
12561.56 673
12562.61 706
12563.67 667
12564.73 656
12565.79 639
12566.85 680
12567.91 653
12568.97 644
12570.02 657
12571.08 667
12572.14 617
12573.20 625
12574.26 618
12575.32 584
12576.38 604
12577.44 602
12578.50 617
12579.56 599
12580.61 624
12581.67 603
12582.73 616
12583.79 639
12584.85 626
12585.91 614
12586.97 642
12588.03 621
12589.09 598
12590.15 656
12591.21 609
12592.27 602
12593.33 621
12594.39 614
12595.45 604
12596.51 612
12597.57 627
12598.63 645
12599.69 610
12600.75 635
12601.81 630
12602.87 632
12603.93 627
12604.99 620
12606.05 646
12607.11 633
12608.17 648
12609.23 676
12610.29 695
12611.35 638
12612.41 662
12613.47 653
12614.53 652
12615.59 653
12616.66 685
12617.72 668
12618.78 706
12619.84 713
12620.90 736
12621.96 692
12623.02 682
12624.08 698
12625.14 744
12626.20 748
12627.26 732
12628.33 742
12629.39 771
12630.45 773
12631.51 766
12632.57 761
12633.63 794
12634.69 800
12635.76 763
12636.82 783
12637.88 778
12638.94 749
12640.00 733
12641.06 738
12642.13 737
12643.19 715
12644.25 699
12645.31 685
12646.37 715
12647.44 682
12648.50 662
12649.56 674
12650.62 686
12651.68 658
12652.75 682
12653.81 669
12654.87 656
12655.93 635
12657.00 644
12658.06 637
12659.12 661
12660.18 662
12661.25 662
12662.31 653
12663.37 652
12664.43 630
12665.50 656
12666.56 651
12667.62 684
12668.69 675
12669.75 670
12670.81 677
12671.88 685
12672.94 713
12674.00 699
12675.06 671
12676.13 656
12677.19 672
12678.25 670
12679.32 681
12680.38 659
12681.44 712
12682.51 728
12683.57 700
12684.64 645
12685.70 686
12686.76 697
12687.83 664
12688.89 709
12689.95 710
12691.02 715
12692.08 707
12693.15 729
12694.21 730
12695.27 739
12696.34 711
12697.40 735
12698.47 725
12699.53 751
12700.59 786
12701.66 790
12702.72 769
12703.79 775
12704.85 824
12705.92 820
12706.98 854
12708.05 803
12709.11 845
12710.18 843
12711.24 806
12712.30 839
12713.37 832
12714.43 847
12715.50 863
12716.56 854
12717.63 820
12718.69 829
12719.76 802
12720.82 837
12721.89 818
12722.95 808
12724.02 855
12725.09 817
12726.15 820
12727.22 823
12728.28 812
12729.35 826
12730.41 794
12731.48 788
12732.54 810
12733.61 809
12734.68 798
12735.74 850
12736.81 828
12737.87 814
12738.94 822
12740.00 813
12741.07 811
12742.14 780
12743.20 791
12744.27 788
12745.33 815
12746.40 742
12747.47 736
12748.53 749
12749.60 747
12750.67 771
12751.73 749
12752.80 743
12753.87 725
12754.93 714
12756.00 740
12757.07 720
12758.13 694
12759.20 713
12760.27 690
12761.33 720
12762.40 690
12763.47 712
12764.53 696
12765.60 693
12766.67 712
12767.73 668
12768.80 669
12769.87 717
12770.94 657
12772.00 670
12773.07 680
12774.14 684
12775.21 654
12776.27 641
12777.34 652
12778.41 639
12779.48 624
12780.54 624
12781.61 597
12782.68 619
12783.75 608
12784.81 614
12785.88 623
12786.95 647
12788.02 625
12789.09 642
12790.15 635
12791.22 599
12792.29 594
12793.36 648
12794.43 622
12795.49 600
12796.56 623
12797.63 585
12798.70 592
12799.77 580
12800.84 635
12801.90 623
12802.97 610
12804.04 592
12805.11 617
12806.18 598
12807.25 593
12808.32 579
12809.39 607
12810.45 591
12811.52 565
12812.59 604
12813.66 607
12814.73 581
12815.80 620
12816.87 609
12817.94 625
12819.01 573
12820.08 595
12821.15 588
12822.21 602
12823.28 645
12824.35 625
12825.42 626
12826.49 626
12827.56 598
12828.63 616
12829.70 627
12830.77 600
12831.84 600
12832.91 594
12833.98 614
12835.05 606
12836.12 559
12837.19 591
12838.26 575
12839.33 585
12840.40 596
12841.47 582
12842.54 567
12843.61 585
12844.68 580
12845.75 565
12846.82 573
12847.89 549
12848.96 566
12850.03 537
12851.10 518
12852.18 512
12853.25 520
12854.32 541
12855.39 543
12856.46 515
12857.53 508
12858.60 530
12859.67 540
12860.74 528
12861.81 531
12862.88 517
12863.96 494
12865.03 517
12866.10 526
12867.17 476
12868.24 504
12869.31 521
12870.38 515
12871.45 506
12872.53 518
12873.60 508
12874.67 508
12875.74 499
12876.81 502
12877.88 493
12878.96 465
12880.03 449
12881.10 477
12882.17 489
12883.24 459
12884.31 474
12885.39 486
12886.46 472
12887.53 480
12888.60 473
12889.68 471
12890.75 484
12891.82 482
12892.89 460
12893.96 459
12895.04 449
12896.11 485
12897.18 442
12898.25 491
12899.33 456
12900.40 457
12901.47 458
12902.54 486
12903.62 456
12904.69 455
12905.76 484
12906.84 476
12907.91 460
12908.98 470
12910.06 464
12911.13 449
12912.20 455
12913.27 441
12914.35 450
12915.42 443
12916.49 433
12917.57 455
12918.64 429
12919.71 410
12920.79 437
12921.86 440
12922.94 428
12924.01 409
12925.08 397
12926.16 437
12927.23 422
12928.30 417
12929.38 412
12930.45 449
12931.53 428
12932.60 434
12933.67 427
12934.75 439
12935.82 411
12936.90 439
12937.97 442
12939.04 408
12940.12 400
12941.19 424
12942.27 416
12943.34 400
12944.42 401
12945.49 406
12946.56 430
12947.64 423
12948.71 410
12949.79 413
12950.86 416
12951.94 414
12953.01 400
12954.09 406
12955.16 392
12956.24 404
12957.31 417
12958.39 418
12959.46 383
12960.54 426
12961.61 392
12962.69 415
12963.76 382
12964.84 394
12965.91 401
12966.99 417
12968.07 375
12969.14 391
12970.22 359
12971.29 415
12972.37 406
12973.44 406
12974.52 392
12975.59 362
12976.67 400
12977.75 412
12978.82 409
12979.90 368
12980.97 391
12982.05 416
12983.13 403
12984.20 400
12985.28 431
12986.35 406
12987.43 408
12988.51 389
12989.58 389
12990.66 384
12991.74 380
12992.81 412
12993.89 408
12994.97 402
12996.04 372
12997.12 417
12998.20 410
12999.27 393
13000.35 373
13001.43 394
13002.50 405
13003.58 385
13004.66 365
13005.73 415
13006.81 385
13007.89 377
13008.97 384
13010.04 395
13011.12 378
13012.20 381
13013.27 403
13014.35 368
13015.43 367
13016.51 414
13017.58 441
13018.66 394
13019.74 380
13020.82 383
13021.89 400
13022.97 404
13024.05 372
13025.13 399
13026.21 418
13027.28 426
13028.36 401
13029.44 406
13030.52 402
13031.60 388
13032.67 388
13033.75 399
13034.83 398
13035.91 403
13036.99 390
13038.07 419
13039.14 376
13040.22 381
13041.30 418
13042.38 401
13043.46 404
13044.54 413
13045.62 393
13046.69 392
13047.77 418
13048.85 407
13049.93 411
13051.01 406
13052.09 395
13053.17 385
13054.25 431
13055.33 413
13056.40 371
13057.48 411
13058.56 406
13059.64 410
13060.72 409
13061.80 399
13062.88 429
13063.96 422
13065.04 383
13066.12 411
13067.20 397
13068.28 405
13069.36 372
13070.44 412
13071.52 381
13072.60 381
13073.68 390
13074.76 394
13075.84 365
13076.92 403
13078.00 397
13079.08 407
13080.16 394
13081.24 394
13082.32 420
13083.40 404
13084.48 407
13085.56 394
13086.64 410
13087.72 389
13088.80 402
13089.88 396
13090.96 399
13092.04 374
13093.12 399
13094.20 399
13095.28 377
13096.36 396
13097.44 394
13098.52 390
13099.61 394
13100.69 387
13101.77 390
13102.85 407
13103.93 378
13105.01 393
13106.09 388
13107.17 421
13108.25 378
13109.34 408
13110.42 428
13111.50 417
13112.58 397
13113.66 378
13114.74 409
13115.82 414
13116.91 409
13117.99 401
13119.07 419
13120.15 402
13121.23 397
13122.31 383
13123.40 411
13124.48 403
13125.56 428
13126.64 422
13127.72 432
13128.81 403
13129.89 407
13130.97 437
13132.05 412
13133.14 421
13134.22 398
13135.30 440
13136.38 405
13137.47 398
13138.55 432
13139.63 430
13140.71 406
13141.80 433
13142.88 381
13143.96 417
13145.04 385
13146.13 409
13147.21 417
13148.29 419
13149.38 439
13150.46 387
13151.54 435
13152.62 390
13153.71 408
13154.79 400
13155.87 413
13156.96 399
13158.04 424
13159.12 398
13160.21 388
13161.29 416
13162.37 401
13163.46 400
13164.54 423
13165.62 379
13166.71 406
13167.79 434
13168.88 403
13169.96 413
13171.04 412
13172.13 438
13173.21 418
13174.30 429
13175.38 419
13176.46 430
13177.55 389
13178.63 400
13179.72 427
13180.80 426
13181.88 390
13182.97 405
13184.05 416
13185.14 389
13186.22 423
13187.31 394
13188.39 396
13189.48 420
13190.56 449
13191.65 396
13192.73 394
13193.81 395
13194.90 416
13195.98 419
13197.07 408
13198.15 401
13199.24 412
13200.32 422
13201.41 392
13202.49 414
13203.58 428
13204.67 409
13205.75 393
13206.84 445
13207.92 428
13209.01 427
13210.09 412
13211.18 414
13212.26 420
13213.35 428
13214.43 415
13215.52 435
13216.61 434
13217.69 409
13218.78 409
13219.86 440
13220.95 443
13222.04 422
13223.12 405
13224.21 420
13225.29 445
13226.38 427
13227.47 439
13228.55 431
13229.64 429
13230.72 418
13231.81 429
13232.90 433
13233.98 427
13235.07 425
13236.16 421
13237.24 441
13238.33 429
13239.42 448
13240.50 424
13241.59 426
13242.68 441
13243.76 478
13244.85 467
13245.94 453
13247.02 424
13248.11 468
13249.20 469
13250.29 443
13251.37 451
13252.46 447
13253.55 445
13254.63 429
13255.72 453
13256.81 485
13257.90 467
13258.98 442
13260.07 475
13261.16 464
13262.25 458
13263.33 467
13264.42 458
13265.51 471
13266.60 451
13267.69 461
13268.77 460
13269.86 485
13270.95 455
13272.04 477
13273.13 478
13274.21 498
13275.30 450
13276.39 489
13277.48 486
13278.57 500
13279.65 476
13280.74 501
13281.83 494
13282.92 474
13284.01 470
13285.10 466
13286.19 480
13287.27 498
13288.36 483
13289.45 510
13290.54 532
13291.63 503
13292.72 500
13293.81 513
13294.90 519
13295.98 499
13297.07 510
13298.16 494
13299.25 497
13300.34 527
13301.43 509
13302.52 529
13303.61 548
13304.70 522
13305.79 535
13306.88 552
13307.97 507
13309.06 543
13310.15 548
13311.24 558
13312.32 545
13313.41 569
13314.50 555
13315.59 555
13316.68 548
13317.77 586
13318.86 596
13319.95 562
13321.04 561
13322.13 546
13323.22 548
13324.31 558
13325.40 572
13326.49 568
13327.58 576
13328.68 588
13329.77 589
13330.86 599
13331.95 608
13333.04 584
13334.13 593
13335.22 619
13336.31 615
13337.40 584
13338.49 587
13339.58 597
13340.67 588
13341.76 626
13342.85 632
13343.94 611
13345.04 582
13346.13 606
13347.22 609
13348.31 625
13349.40 612
13350.49 612
13351.58 630
13352.67 618
13353.77 601
13354.86 631
13355.95 632
13357.04 602
13358.13 602
13359.22 598
13360.31 610
13361.41 623
13362.50 604
13363.59 626
13364.68 593
13365.77 630
13366.87 643
13367.96 653
13369.05 659
13370.14 625
13371.23 661
13372.33 636
13373.42 644
13374.51 699
13375.60 688
13376.69 668
13377.79 647
13378.88 652
13379.97 626
13381.06 596
13382.16 628
13383.25 609
13384.34 591
13385.43 591
13386.53 580
13387.62 570
13388.71 558
13389.81 576
13390.90 601
13391.99 567
13393.08 577
13394.18 571
13395.27 569
13396.36 540
13397.46 554
13398.55 556
13399.64 531
13400.74 535
13401.83 554
13402.92 586
13404.02 557
13405.11 534
13406.20 536
13407.30 560
13408.39 549
13409.48 539
13410.58 547
13411.67 563
13412.77 564
13413.86 575
13414.95 573
13416.05 546
13417.14 586
13418.23 614
13419.33 551
13420.42 579
13421.52 539
13422.61 567
13423.71 548
13424.80 581
13425.89 574
13426.99 553
13428.08 578
13429.18 550
13430.27 530
13431.37 551
13432.46 579
13433.56 557
13434.65 564
13435.74 581
13436.84 586
13437.93 550
13439.03 554
13440.12 561
13441.22 577
13442.31 604
13443.41 586
13444.50 601
13445.60 604
13446.69 594
13447.79 579
13448.88 622
13449.98 607
13451.08 599
13452.17 619
13453.27 633
13454.36 602
13455.46 587
13456.55 603
13457.65 609
13458.74 599
13459.84 612
13460.94 616
13462.03 636
13463.13 608
13464.22 611
13465.32 639
13466.41 621
13467.51 644
13468.61 659
13469.70 608
13470.80 647
13471.90 645
13472.99 643
13474.09 641
13475.18 621
13476.28 621
13477.38 637
13478.47 640
13479.57 637
13480.67 626
13481.76 666
13482.86 652
13483.96 632
13485.05 655
13486.15 678
13487.25 642
13488.34 646
13489.44 701
13490.54 669
13491.63 650
13492.73 685
13493.83 695
13494.93 661
13496.02 718
13497.12 726
13498.22 715
13499.31 733
13500.41 702
13501.51 729
13502.61 753
13503.70 737
13504.80 735
13505.90 756
13507.00 727
13508.09 754
13509.19 757
13510.29 725
13511.39 730
13512.49 722
13513.58 733
13514.68 749
13515.78 690
13516.88 705
13517.98 711
13519.07 664
13520.17 660
13521.27 668
13522.37 698
13523.47 688
13524.57 657
13525.66 634
13526.76 657
13527.86 673
13528.96 671
13530.06 662
13531.16 691
13532.25 627
13533.35 644
13534.45 662
13535.55 664
13536.65 627
13537.75 655
13538.85 636
13539.95 650
13541.05 638
13542.14 637
13543.24 648
13544.34 636
13545.44 652
13546.54 619
13547.64 635
13548.74 578
13549.84 586
13550.94 562
13552.04 597
13553.14 583
13554.24 585
13555.34 586
13556.44 566
13557.54 574
13558.64 574
13559.74 555
13560.84 552
13561.94 567
13563.04 540
13564.13 549
13565.23 561
13566.34 545
13567.44 559
13568.54 576
13569.64 575
13570.74 560
13571.84 549
13572.94 546
13574.04 572
13575.14 559
13576.24 543
13577.34 528
13578.44 553
13579.54 556
13580.64 585
13581.74 546
13582.84 583
13583.94 595
13585.04 548
13586.14 544
13587.24 572
13588.35 582
13589.45 547
13590.55 566
13591.65 560
13592.75 545
13593.85 566
13594.95 542
13596.05 555
13597.15 551
13598.26 551
13599.36 550
13600.46 559
13601.56 557
13602.66 562
13603.76 554
13604.86 563
13605.97 532
13607.07 556
13608.17 557
13609.27 564
13610.37 563
13611.47 546
13612.58 544
13613.68 586
13614.78 579
13615.88 571
13616.98 575
13618.09 611
13619.19 582
13620.29 571
13621.39 603
13622.50 591
13623.60 571
13624.70 551
13625.80 542
13626.91 556
13628.01 577
13629.11 567
13630.21 561
13631.32 603
13632.42 587
13633.52 563
13634.62 524
13635.73 547
13636.83 583
13637.93 553
13639.04 586
13640.14 563
13641.24 581
13642.35 582
13643.45 580
13644.55 577
13645.65 554
13646.76 577
13647.86 574
13648.96 576
13650.07 538
13651.17 573
13652.28 566
13653.38 566
13654.48 544
13655.59 539
13656.69 592
13657.79 565
13658.90 549
13660.00 541
13661.11 505
13662.21 531
13663.31 593
13664.42 563
13665.52 529
13666.63 555
13667.73 531
13668.83 565
13669.94 565
13671.04 556
13672.15 578
13673.25 549
13674.36 561
13675.46 572
13676.56 566
13677.67 557
13678.77 549
13679.88 554
13680.98 567
13682.09 572
13683.19 575
13684.30 569
13685.40 575
13686.51 562
13687.61 527
13688.72 539
13689.82 550
13690.93 553
13692.03 553
13693.14 593
13694.24 597
13695.35 569
13696.45 576
13697.56 575
13698.66 575
13699.77 540
13700.87 569
13701.98 583
13703.09 591
13704.19 587
13705.30 594
13706.40 576
13707.51 596
13708.61 557
13709.72 600
13710.83 593
13711.93 591
13713.04 599
13714.14 590
13715.25 631
13716.36 617
13717.46 649
13718.57 619
13719.67 626
13720.78 618
13721.89 620
13722.99 619
13724.10 628
13725.21 647
13726.31 647
13727.42 670
13728.53 676
13729.63 627
13730.74 635
13731.85 661
13732.95 675
13734.06 688
13735.17 653
13736.27 679
13737.38 708
13738.49 696
13739.59 682
13740.70 687
13741.81 708
13742.92 751
13744.02 749
13745.13 736
13746.24 715
13747.35 744
13748.45 733
13749.56 733
13750.67 781
13751.78 764
13752.88 808
13753.99 819
13755.10 788
13756.21 832
13757.31 857
13758.42 877
13759.53 877
13760.64 852
13761.75 915
13762.85 863
13763.96 933
13765.07 944
13766.18 948
13767.29 957
13768.39 916
13769.50 941
13770.61 979
13771.72 963
13772.83 955
13773.94 928
13775.04 949
13776.15 980
13777.26 960
13778.37 912
13779.48 903
13780.59 920
13781.70 889
13782.80 877
13783.91 855
13785.02 850
13786.13 853
13787.24 806
13788.35 801
13789.46 761
13790.57 723
13791.68 748
13792.79 714
13793.90 687
13795.00 699
13796.11 674
13797.22 669
13798.33 672
13799.44 655
13800.55 686
13801.66 662
13802.77 661
13803.88 652
13804.99 668
13806.10 643
13807.21 652
13808.32 647
13809.43 629
13810.54 605
13811.65 621
13812.76 642
13813.87 624
13814.98 655
13816.09 625
13817.20 610
13818.31 644
13819.42 649
13820.53 606
13821.64 601
13822.75 595
13823.86 623
13824.97 606
13826.08 601
13827.19 605
13828.30 590
13829.41 581
13830.53 580
13831.64 578
13832.75 605
13833.86 622
13834.97 586
13836.08 579
13837.19 621
13838.30 585
13839.41 600
13840.52 618
13841.64 605
13842.75 638
13843.86 577
13844.97 601
13846.08 603
13847.19 602
13848.30 604
13849.41 598
13850.53 634
13851.64 610
13852.75 599
13853.86 617
13854.97 581
13856.08 587
13857.20 588
13858.31 609
13859.42 596
13860.53 607
13861.64 625
13862.76 628
13863.87 617
13864.98 592
13866.09 588
13867.20 618
13868.32 607
13869.43 589
13870.54 617
13871.65 618
13872.77 621
13873.88 623
13874.99 591
13876.10 572
13877.22 625
13878.33 635
13879.44 649
13880.55 629
13881.67 636
13882.78 603
13883.89 672
13885.01 603
13886.12 621
13887.23 650
13888.34 678
13889.46 668
13890.57 672
13891.68 646
13892.80 657
13893.91 712
13895.02 678
13896.14 681
13897.25 686
13898.36 722
13899.48 702
13900.59 705
13901.70 676
13902.82 686
13903.93 709
13905.05 691
13906.16 706
13907.27 679
13908.39 656
13909.50 637
13910.61 644
13911.73 654
13912.84 635
13913.96 628
13915.07 600
13916.19 600
13917.30 599
13918.41 577
13919.53 560
13920.64 592
13921.76 604
13922.87 605
13923.99 587
13925.10 584
13926.21 576
13927.33 587
13928.44 588
13929.56 572
13930.67 564
13931.79 594
13932.90 567
13934.02 570
13935.13 569
13936.25 584
13937.36 560
13938.48 536
13939.59 564
13940.71 586
13941.82 562
13942.94 578
13944.05 550
13945.17 540
13946.28 554
13947.40 530
13948.52 537
13949.63 534
13950.75 549
13951.86 506
13952.98 531
13954.09 532
13955.21 543
13956.32 529
13957.44 552
13958.56 548
13959.67 573
13960.79 538
13961.90 560
13963.02 521
13964.14 523
13965.25 525
13966.37 523
13967.48 534
13968.60 505
13969.72 526
13970.83 517
13971.95 526
13973.07 520
13974.18 524
13975.30 534
13976.42 538
13977.53 504
13978.65 538
13979.77 536
13980.88 549
13982.00 520
13983.12 512
13984.23 554
13985.35 545
13986.47 545
13987.58 519
13988.70 535
13989.82 549
13990.94 558
13992.05 521
13993.17 548
13994.29 536
13995.40 551
13996.52 544
13997.64 501
13998.76 506
13999.87 548
14000.99 535
14002.11 523
14003.23 519
14004.35 534
14005.46 548
14006.58 516
14007.70 539
14008.82 551
14009.93 552
14011.05 519
14012.17 545
14013.29 501
14014.41 516
14015.52 526
14016.64 569
14017.76 556
14018.88 566
14020.00 568
14021.12 537
14022.23 543
14023.35 541
14024.47 536
14025.59 497
14026.71 558
14027.83 568
14028.95 563
14030.06 525
14031.18 578
14032.30 567
14033.42 544
14034.54 548
14035.66 545
14036.78 542
14037.90 537
14039.02 548
14040.14 581
14041.25 539
14042.37 539
14043.49 562
14044.61 561
14045.73 575
14046.85 557
14047.97 542
14049.09 562
14050.21 584
14051.33 560
14052.45 535
14053.57 597
14054.69 597
14055.81 604
14056.93 599
14058.05 575
14059.17 542
14060.29 627
14061.41 626
14062.53 617
14063.65 623
14064.77 633
14065.89 650
14067.01 630
14068.13 610
14069.25 643
14070.37 616
14071.49 647
14072.61 623
14073.73 650
14074.85 639
14075.97 642
14077.09 666
14078.21 652
14079.33 665
14080.45 662
14081.57 669
14082.69 700
14083.82 671
14084.94 700
14086.06 663
14087.18 686
14088.30 684
14089.42 697
14090.54 701
14091.66 667
14092.78 704
14093.91 702
14095.03 696
14096.15 701
14097.27 699
14098.39 683
14099.51 737
14100.63 680
14101.76 704
14102.88 692
14104.00 674
14105.12 675
14106.24 707
14107.36 691
14108.49 659
14109.61 672
14110.73 698
14111.85 678
14112.97 665
14114.10 659
14115.22 642
14116.34 675
14117.46 649
14118.58 632
14119.71 629
14120.83 607
14121.95 608
14123.07 595
14124.20 577
14125.32 582
14126.44 605
14127.56 596
14128.69 613
14129.81 591
14130.93 598
14132.06 590
14133.18 611
14134.30 605
14135.42 542
14136.55 576
14137.67 544
14138.79 538
14139.92 566
14141.04 553
14142.16 543
14143.29 539
14144.41 543
14145.53 525
14146.66 536
14147.78 544
14148.90 528
14150.03 552
14151.15 543
14152.27 515
14153.40 526
14154.52 554
14155.64 545
14156.77 519
14157.89 507
14159.02 544
14160.14 523
14161.26 528
14162.39 509
14163.51 519
14164.64 528
14165.76 532
14166.88 522
14168.01 528
14169.13 514
14170.26 536
14171.38 522
14172.51 533
14173.63 538
14174.75 504
14175.88 530
14177.00 510
14178.13 550
14179.25 507
14180.38 494
14181.50 505
14182.63 521
14183.75 501
14184.88 484
14186.00 503
14187.13 505
14188.25 508
14189.38 513
14190.50 521
14191.63 475
14192.75 485
14193.88 493
14195.00 494
14196.13 486
14197.25 496
14198.38 497
14199.50 481
14200.63 473
14201.76 487
14202.88 473
14204.01 487
14205.13 458
14206.26 448
14207.38 463
14208.51 479
14209.64 461
14210.76 465
14211.89 494
14213.01 476
14214.14 489
14215.27 475
14216.39 484
14217.52 470
14218.64 456
14219.77 450
14220.90 450
14222.02 473
14223.15 467
14224.28 468
14225.40 449
14226.53 435
14227.66 447
14228.78 472
14229.91 427
14231.04 452
14232.16 446
14233.29 444
14234.42 476
14235.54 427
14236.67 427
14237.80 460
14238.92 446
14240.05 449
14241.18 417
14242.31 454
14243.43 437
14244.56 433
14245.69 450
14246.82 433
14247.94 426
14249.07 417
14250.20 458
14251.33 446
14252.45 441
14253.58 422
14254.71 427
14255.84 433
14256.96 430
14258.09 426
14259.22 433
14260.35 454
14261.47 430
14262.60 450
14263.73 396
14264.86 429
14265.99 407
14267.12 422
14268.24 406
14269.37 420
14270.50 424
14271.63 407
14272.76 425
14273.89 427
14275.01 398
14276.14 426
14277.27 441
14278.40 394
14279.53 368
14280.66 410
14281.79 393
14282.91 388
14284.04 401
14285.17 376
14286.30 408
14287.43 389
14288.56 392
14289.69 402
14290.82 429
14291.95 398
14293.08 394
14294.20 408
14295.33 375
14296.46 384
14297.59 394
14298.72 399
14299.85 393
14300.98 373
14302.11 364
14303.24 382
14304.37 362
14305.50 356
14306.63 390
14307.76 401
14308.89 374
14310.02 381
14311.15 379
14312.28 398
14313.41 412
14314.54 388
14315.67 367
14316.80 377
14317.93 401
14319.06 372
14320.19 384
14321.32 395
14322.45 363
14323.58 350
14324.71 362
14325.84 363
14326.97 377
14328.10 341
14329.23 371
14330.36 393
14331.49 409
14332.62 365
14333.76 373
14334.89 380
14336.02 340
14337.15 378
14338.28 367
14339.41 377
14340.54 366
14341.67 351
14342.80 368
14343.93 364
14345.07 384
14346.20 366
14347.33 364
14348.46 353
14349.59 339
14350.72 376
14351.85 371
14352.99 367
14354.12 367
14355.25 361
14356.38 361
14357.51 368
14358.64 375
14359.78 349
14360.91 364
14362.04 379
14363.17 362
14364.30 363
14365.44 353
14366.57 370
14367.70 380
14368.83 387
14369.96 372
14371.10 350
14372.23 353
14373.36 364
14374.49 398
14375.63 373
14376.76 375
14377.89 375
14379.02 357
14380.16 373
14381.29 394
14382.42 369
14383.55 337
14384.69 365
14385.82 384
14386.95 389
14388.09 377
14389.22 358
14390.35 366
14391.49 385
14392.62 381
14393.75 365
14394.89 355
14396.02 361
14397.15 377
14398.28 380
14399.42 383
14400.55 353
14401.69 371
14402.82 373
14403.95 351
14405.09 366
14406.22 393
14407.35 409
14408.49 374
14409.62 385
14410.75 378
14411.89 368
14413.02 387
14414.16 381
14415.29 390
14416.42 405
14417.56 356
14418.69 413
14419.83 391
14420.96 389
14422.10 389
14423.23 397
14424.36 403
14425.50 397
14426.63 377
14427.77 408
14428.90 416
14430.04 372
14431.17 409
14432.31 415
14433.44 416
14434.58 392
14435.71 406
14436.85 409
14437.98 404
14439.12 408
14440.25 405
14441.39 404
14442.52 424
14443.66 420
14444.79 401
14445.93 429
14447.06 407
14448.20 412
14449.33 413
14450.47 444
14451.60 426
14452.74 434
14453.87 423
14455.01 434
14456.14 448
14457.28 432
14458.42 413
14459.55 440
14460.69 442
14461.82 416
14462.96 431
14464.10 459
14465.23 474
14466.37 450
14467.50 456
14468.64 450
14469.78 462
14470.91 470
14472.05 475
14473.18 452
14474.32 456
14475.46 438
14476.59 481
14477.73 501
14478.87 482
14480.00 450
14481.14 451
14482.28 446
14483.41 469
14484.55 469
14485.69 447
14486.82 452
14487.96 476
14489.10 462
14490.23 451
14491.37 433
14492.51 449
14493.65 453
14494.78 430
14495.92 443
14497.06 408
14498.19 443
14499.33 436
14500.47 469
14501.61 426
14502.74 427
14503.88 466
14505.02 442
14506.16 458
14507.29 456
14508.43 414
14509.57 435
14510.71 434
14511.85 444
14512.98 412
14514.12 420
14515.26 435
14516.40 429
14517.54 419
14518.67 440
14519.81 413
14520.95 410
14522.09 398
14523.23 400
14524.36 410
14525.50 415
14526.64 392
14527.78 414
14528.92 421
14530.06 412
14531.19 394
14532.33 407
14533.47 396
14534.61 391
14535.75 429
14536.89 384
14538.03 389
14539.17 386
14540.31 376
14541.44 399
14542.58 380
14543.72 392
14544.86 408
14546.00 395
14547.14 403
14548.28 386
14549.42 367
14550.56 392
14551.70 412
14552.84 397
14553.98 374
14555.12 399
14556.25 382
14557.39 408
14558.53 368
14559.67 370
14560.81 372
14561.95 405
14563.09 396
14564.23 403
14565.37 387
14566.51 410
14567.65 385
14568.79 394
14569.93 397
14571.07 400
14572.21 396
14573.35 386
14574.49 399
14575.63 404
14576.77 391
14577.92 411
14579.06 425
14580.20 379
14581.34 388
14582.48 385
14583.62 398
14584.76 396
14585.90 389
14587.04 428
14588.18 401
14589.32 417
14590.46 426
14591.60 425
14592.74 400
14593.89 429
14595.03 421
14596.17 456
14597.31 406
14598.45 434
14599.59 446
14600.73 450
14601.87 427
14603.02 453
14604.16 435
14605.30 413
14606.44 431
14607.58 434
14608.72 443
14609.86 456
14611.01 448
14612.15 431
14613.29 445
14614.43 436
14615.57 457
14616.72 439
14617.86 443
14619.00 450
14620.14 433
14621.28 430
14622.43 466
14623.57 467
14624.71 469
14625.85 509
14627.00 531
14628.14 481
14629.28 467
14630.42 503
14631.56 494
14632.71 469
14633.85 481
14634.99 521
14636.14 483
14637.28 483
14638.42 516
14639.56 498
14640.71 514
14641.85 517
14642.99 515
14644.14 513
14645.28 487
14646.42 480
14647.56 497
14648.71 498
14649.85 499
14650.99 470
14652.14 499
14653.28 469
14654.42 441
14655.57 446
14656.71 424
14657.85 454
14659.00 439
14660.14 435
14661.29 390
14662.43 410
14663.57 370
14664.72 396
14665.86 370
14667.00 383
14668.15 364
14669.29 394
14670.44 407
14671.58 365
14672.73 387
14673.87 392
14675.01 373
14676.16 349
14677.30 372
14678.45 353
14679.59 388
14680.74 351
14681.88 361
14683.02 339
14684.17 385
14685.31 378
14686.46 369
14687.60 355
14688.75 374
14689.89 357
14691.04 333
14692.18 307
14693.33 315
14694.47 348
14695.62 350
14696.76 344
14697.91 335
14699.05 334
14700.20 357
14701.34 345
14702.49 338
14703.63 336
14704.78 334
14705.92 343
14707.07 354
14708.22 346
14709.36 338
14710.51 365
14711.65 343
14712.80 316
14713.94 332
14715.09 357
14716.23 336
14717.38 318
14718.53 343
14719.67 357
14720.82 375
14721.96 348
14723.11 326
14724.26 331
14725.40 337
14726.55 344
14727.70 336
14728.84 307
14729.99 332
14731.13 335
14732.28 318
14733.43 357
14734.57 312
14735.72 347
14736.87 314
14738.01 333
14739.16 326
14740.31 317
14741.45 305
14742.60 344
14743.75 315
14744.89 332
14746.04 340
14747.19 362
14748.34 309
14749.48 316
14750.63 302
14751.78 304
14752.92 318
14754.07 310
14755.22 334
14756.37 330
14757.51 353
14758.66 329
14759.81 339
14760.96 310
14762.10 322
14763.25 314
14764.40 333
14765.55 305
14766.70 319
14767.84 313
14768.99 286
14770.14 321
14771.29 306
14772.43 321
14773.58 314
14774.73 323
14775.88 307
14777.03 307
14778.18 282
14779.32 314
14780.47 291
14781.62 328
14782.77 310
14783.92 294
14785.07 294
14786.21 321
14787.36 301
14788.51 323
14789.66 294
14790.81 278
14791.96 312
14793.11 305
14794.26 310
14795.40 261
14796.55 294
14797.70 306
14798.85 291
14800.00 300
14801.15 284
14802.30 306
14803.45 318
14804.60 298
14805.75 292
14806.90 295
14808.05 298
14809.19 294
14810.34 288
14811.49 286
14812.64 270
14813.79 278
14814.94 286
14816.09 269
14817.24 270
14818.39 273
14819.54 287
14820.69 292
14821.84 274
14822.99 267
14824.14 298
14825.29 300
14826.44 312
14827.59 288
14828.74 301
14829.89 263
14831.04 280
14832.19 262
14833.34 284
14834.49 285
14835.64 286
14836.79 281
14837.95 270
14839.10 262
14840.25 262
14841.40 286
14842.55 269
14843.70 270
14844.85 273
14846.00 301
14847.15 283
14848.30 276
14849.45 290
14850.60 300
14851.76 271
14852.91 272
14854.06 258
14855.21 271
14856.36 285
14857.51 271
14858.66 289
14859.81 275
14860.97 267
14862.12 258
14863.27 269
14864.42 259
14865.57 273
14866.72 302
14867.88 286
14869.03 268
14870.18 263
14871.33 269
14872.48 279
14873.64 275
14874.79 259
14875.94 277
14877.09 259
14878.24 278
14879.40 269
14880.55 295
14881.70 277
14882.85 283
14884.00 240
14885.16 260
14886.31 261
14887.46 245
14888.61 270
14889.77 297
14890.92 266
14892.07 271
14893.23 270
14894.38 265
14895.53 261
14896.68 269
14897.84 291
14898.99 284
14900.14 273
14901.30 248
14902.45 270
14903.60 270
14904.75 254
14905.91 273
14907.06 277
14908.21 274
14909.37 236
14910.52 268
14911.67 268
14912.83 270
14913.98 265
14915.14 270
14916.29 247
14917.44 255
14918.60 255
14919.75 253
14920.90 253
14922.06 244
14923.21 265
14924.37 273
14925.52 263
14926.67 251
14927.83 260
14928.98 248
14930.14 248
14931.29 255
14932.44 265
14933.60 276
14934.75 276
14935.91 259
14937.06 260
14938.22 249
14939.37 263
14940.52 254
14941.68 281
14942.83 259
14943.99 257
14945.14 249
14946.30 247
14947.45 262
14948.61 269
14949.76 261
14950.92 254
14952.07 271
14953.23 273
14954.38 280
14955.54 240
14956.69 280
14957.85 280
14959.00 261
14960.16 264
14961.31 283
14962.47 271
14963.62 280
14964.78 266
14965.94 268
14967.09 264
14968.25 249
14969.40 263
14970.56 259
14971.71 259
14972.87 240
14974.03 256
14975.18 243
14976.34 290
14977.49 272
14978.65 271
14979.81 280
14980.96 258
14982.12 255
14983.27 251
14984.43 254
14985.59 257
14986.74 241
14987.90 267
14989.06 269
14990.21 252
14991.37 273
14992.53 251
14993.68 263
14994.84 262
14996.00 264
14997.15 244
14998.31 261
14999.47 257
15000.62 253
15001.78 259
15002.94 226
15004.09 243
15005.25 252
15006.41 259
15007.56 245
15008.72 247
15009.88 225
15011.04 244
15012.19 242
15013.35 264
15014.51 242
15015.67 254
15016.82 257
15017.98 269
15019.14 240
15020.30 229
15021.45 255
15022.61 247
15023.77 244
15024.93 233
15026.08 257
15027.24 258
15028.40 257
15029.56 239
15030.72 223
15031.87 237
15033.03 251
15034.19 254
15035.35 234
15036.51 236
15037.67 251
15038.82 254
15039.98 258
15041.14 246
15042.30 235
15043.46 236
15044.62 262
15045.78 250
15046.93 250
15048.09 251
15049.25 279
15050.41 254
15051.57 238
15052.73 230
15053.89 254
15055.05 260
15056.20 246
15057.36 262
15058.52 251
15059.68 247
15060.84 276
15062.00 253
15063.16 238
15064.32 251
15065.48 268
15066.64 282
15067.80 265
15068.96 248
15070.12 243
15071.28 281
15072.44 267
15073.60 236
15074.76 284
15075.91 254
15077.07 248
15078.23 248
15079.39 250
15080.55 226
15081.71 240
15082.87 245
15084.03 232
15085.19 254
15086.35 252
15087.51 264
15088.68 260
15089.84 266
15091.00 240
15092.16 255
15093.32 250
15094.48 261
15095.64 271
15096.80 259
15097.96 254
15099.12 247
15100.28 266
15101.44 250
15102.60 245
15103.76 260
15104.92 232
15106.08 246
15107.25 259
15108.41 258
15109.57 286
15110.73 267
15111.89 251
15113.05 269
15114.21 234
15115.37 236
15116.54 245
15117.70 265
15118.86 257
15120.02 254
15121.18 259
15122.34 248
15123.50 255
15124.67 237
15125.83 264
15126.99 247
15128.15 243
15129.31 256
15130.47 243
15131.64 261
15132.80 255
15133.96 263
15135.12 275
15136.28 256
15137.45 255
15138.61 250
15139.77 251
15140.93 267
15142.10 247
15143.26 275
15144.42 260
15145.58 248
15146.75 264
15147.91 282
15149.07 282
15150.23 282
15151.40 265
15152.56 264
15153.72 280
15154.88 268
15156.05 266
15157.21 275
15158.37 286
15159.54 274
15160.70 271
15161.86 270
15163.03 258
15164.19 257
15165.35 274
15166.52 277
15167.68 278
15168.84 263
15170.01 261
15171.17 270
15172.33 263
15173.50 280
15174.66 274
15175.82 280
15176.99 289
15178.15 277
15179.31 256
15180.48 251
15181.64 266
15182.81 274
15183.97 238
15185.13 286
15186.30 286
15187.46 280
15188.63 295
15189.79 261
15190.95 301
15192.12 303
15193.28 287
15194.45 267
15195.61 282
15196.78 289
15197.94 291
15199.10 285
15200.27 290
15201.43 308
15202.60 299
15203.76 300
15204.93 269
15206.09 287
15207.26 317
15208.42 296
15209.59 313
15210.75 305
15211.92 296
15213.08 311
15214.25 307
15215.41 304
15216.58 305
15217.74 318
15218.91 298
15220.07 305
15221.24 307
15222.40 316
15223.57 325
15224.74 314
15225.90 313
15227.07 305
15228.23 341
15229.40 326
15230.56 342
15231.73 313
15232.89 345
15234.06 338
15235.23 327
15236.39 326
15237.56 325
15238.72 334
15239.89 342
15241.06 362
15242.22 358
15243.39 355
15244.56 345
15245.72 338
15246.89 337
15248.05 350
15249.22 345
15250.39 372
15251.55 330
15252.72 339
15253.89 327
15255.05 331
15256.22 297
15257.39 293
15258.55 325
15259.72 334
15260.89 331
15262.05 359
15263.22 317
15264.39 331
15265.56 324
15266.72 329
15267.89 325
15269.06 302
15270.22 300
15271.39 278
15272.56 314
15273.73 319
15274.89 317
15276.06 335
15277.23 305
15278.40 288
15279.56 295
15280.73 311
15281.90 289
15283.07 267
15284.23 291
15285.40 300
15286.57 305
15287.74 302
15288.91 297
15290.07 281
15291.24 277
15292.41 281
15293.58 305
15294.75 298
15295.92 320
15297.08 303
15298.25 271
15299.42 294
15300.59 287
15301.76 311
15302.93 293
15304.09 280
15305.26 292
15306.43 312
15307.60 324
15308.77 292
15309.94 262
15311.11 296
15312.28 297
15313.44 299
15314.61 280
15315.78 292
15316.95 310
15318.12 260
15319.29 293
15320.46 282
15321.63 275
15322.80 314
15323.97 287
15325.14 295
15326.30 284
15327.47 305
15328.64 287
15329.81 295
15330.98 283
15332.15 278
15333.32 312
15334.49 313
15335.66 283
15336.83 287
15338.00 323
15339.17 308
15340.34 308
15341.51 289
15342.68 292
15343.85 291
15345.02 343
15346.19 312
15347.36 311
15348.53 305
15349.70 315
15350.87 288
15352.04 284
15353.21 316
15354.38 318
15355.55 302
15356.72 301
15357.90 304
15359.07 338
15360.24 317
15361.41 294
15362.58 319
15363.75 326
15364.92 312
15366.09 350
15367.26 323
15368.43 329
15369.60 315
15370.77 314
15371.95 310
15373.12 330
15374.29 313
15375.46 350
15376.63 340
15377.80 339
15378.97 301
15380.15 305
15381.32 334
15382.49 310
15383.66 300
15384.83 327
15386.00 343
15387.17 336
15388.35 314
15389.52 301
15390.69 305
15391.86 326
15393.03 314
15394.21 292
15395.38 308
15396.55 296
15397.72 285
15398.89 325
15400.07 316
15401.24 332
15402.41 339
15403.58 321
15404.76 311
15405.93 303
15407.10 306
15408.27 319
15409.45 300
15410.62 302
15411.79 312
15412.96 334
15414.14 288
15415.31 283
15416.48 285
15417.66 302
15418.83 291
15420.00 284
15421.17 271
15422.35 271
15423.52 281
15424.69 286
15425.87 282
15427.04 273
15428.21 298
15429.39 317
15430.56 300
15431.73 282
15432.91 293
15434.08 305
15435.25 304
15436.43 290
15437.60 294
15438.77 270
15439.95 268
15441.12 285
15442.30 296
15443.47 304
15444.64 276
15445.82 310
15446.99 302
15448.17 294
15449.34 289
15450.51 277
15451.69 289
15452.86 280
15454.04 255
15455.21 289
15456.39 271
15457.56 255
15458.73 262
15459.91 272
15461.08 300
15462.26 276
15463.43 266
15464.61 288
15465.78 280
15466.96 287
15468.13 295
15469.31 268
15470.48 281
15471.66 279
15472.83 279
15474.01 292
15475.18 274
15476.36 274
15477.53 266
15478.71 281
15479.88 266
15481.06 291
15482.23 278
15483.41 298
15484.58 288
15485.76 264
15486.93 279
15488.11 302
15489.29 284
15490.46 280
15491.64 278
15492.81 262
15493.99 288
15495.16 276
15496.34 289
15497.52 280
15498.69 287
15499.87 300
15501.04 295
15502.22 273
15503.40 291
15504.57 298
15505.75 282
15506.92 266
15508.10 277
15509.28 266
15510.45 269
15511.63 283
15512.81 304
15513.98 295
15515.16 272
15516.34 297
15517.51 302
15518.69 263
15519.87 253
15521.04 268
15522.22 289
15523.40 302
15524.57 312
15525.75 317
15526.93 290
15528.11 290
15529.28 291
15530.46 313
15531.64 291
15532.81 301
15533.99 285
15535.17 313
15536.35 313
15537.52 307
15538.70 314
15539.88 299
15541.06 291
15542.23 316
15543.41 282
15544.59 308
15545.77 304
15546.95 308
15548.12 299
15549.30 289
15550.48 293
15551.66 312
15552.83 309
15554.01 295
15555.19 304
15556.37 306
15557.55 293
15558.73 292
15559.90 313
15561.08 339
15562.26 321
15563.44 306
15564.62 296
15565.80 322
15566.97 306
15568.15 313
15569.33 304
15570.51 323
15571.69 316
15572.87 315
15574.05 321
15575.23 329
15576.40 320
15577.58 308
15578.76 317
15579.94 336
15581.12 318
15582.30 331
15583.48 352
15584.66 328
15585.84 325
15587.02 313
15588.20 349
15589.38 344
15590.56 343
15591.73 326
15592.91 333
15594.09 329
15595.27 318
15596.45 343
15597.63 370
15598.81 349
15599.99 340
15601.17 363
15602.35 378
15603.53 356
15604.71 349
15605.89 357
15607.07 370
15608.25 376
15609.43 382
15610.61 364
15611.79 358
15612.97 371
15614.15 392
15615.33 379
15616.51 362
15617.69 380
15618.88 403
15620.06 383
15621.24 385
15622.42 391
15623.60 391
15624.78 398
15625.96 412
15627.14 415
15628.32 404
15629.50 364
15630.68 387
15631.86 408
15633.05 409
15634.23 405
15635.41 404
15636.59 429
15637.77 441
15638.95 429
15640.13 423
15641.31 416
15642.50 437
15643.68 421
15644.86 452
15646.04 440
15647.22 419
15648.40 429
15649.58 424
15650.77 431
15651.95 451
15653.13 435
15654.31 431
15655.49 458
15656.68 490
15657.86 441
15659.04 458
15660.22 425
15661.40 470
15662.59 468
15663.77 440
15664.95 431
15666.13 408
15667.32 423
15668.50 426
15669.68 440
15670.86 426
15672.05 449
15673.23 475
15674.41 417
15675.59 448
15676.78 416
15677.96 419
15679.14 416
15680.32 422
15681.51 415
15682.69 403
15683.87 411
15685.06 395
15686.24 427
15687.42 395
15688.61 413
15689.79 398
15690.97 426
15692.16 396
15693.34 419
15694.52 420
15695.71 399
15696.89 427
15698.07 436
15699.26 443
15700.44 398
15701.62 422
15702.81 418
15703.99 396
15705.17 401
15706.36 426
15707.54 428
15708.73 427
15709.91 424
15711.09 421
15712.28 410
15713.46 396
15714.65 415
15715.83 442
15717.02 465
15718.20 421
15719.38 432
15720.57 432
15721.75 456
15722.94 456
15724.12 429
15725.31 437
15726.49 458
15727.68 463
15728.86 441
15730.04 417
15731.23 423
15732.41 427
15733.60 442
15734.78 425
15735.97 442
15737.15 410
15738.34 456
15739.52 452
15740.71 420
15741.89 426
15743.08 465
15744.27 442
15745.45 428
15746.64 466
15747.82 480
15749.01 465
15750.19 452
15751.38 464
15752.56 484
15753.75 451
15754.93 481
15756.12 477
15757.31 461
15758.49 463
15759.68 474
15760.86 462
15762.05 493
15763.24 493
15764.42 501
15765.61 495
15766.79 459
15767.98 453
15769.17 481
15770.35 469
15771.54 485
15772.72 445
15773.91 471
15775.10 489
15776.28 502
15777.47 470
15778.66 452
15779.84 460
15781.03 481
15782.22 453
15783.40 455
15784.59 450
15785.78 472
15786.96 461
15788.15 476
15789.34 448
15790.53 447
15791.71 437
15792.90 430
15794.09 428
15795.27 401
15796.46 429
15797.65 434
15798.84 402
15800.02 430
15801.21 409
15802.40 436
15803.59 386
15804.77 395
15805.96 425
15807.15 377
15808.34 393
15809.52 395
15810.71 403
15811.90 386
15813.09 385
15814.28 414
15815.46 379
15816.65 389
15817.84 407
15819.03 394
15820.22 432
15821.40 421
15822.59 427
15823.78 403
15824.97 405
15826.16 394
15827.35 389
15828.53 382
15829.72 411
15830.91 396
15832.10 413
15833.29 402
15834.48 371
15835.67 375
15836.85 388
15838.04 406
15839.23 382
15840.42 425
15841.61 410
15842.80 412
15843.99 392
15845.18 395
15846.37 395
15847.55 395
15848.74 381
15849.93 380
15851.12 378
15852.31 393
15853.50 391
15854.69 376
15855.88 382
15857.07 353
15858.26 413
15859.45 409
15860.64 382
15861.83 355
15863.02 384
15864.21 409
15865.40 399
15866.59 378
15867.78 410
15868.97 374
15870.16 373
15871.35 413
15872.54 404
15873.73 407
15874.92 371
15876.11 392
15877.30 405
15878.49 403
15879.68 389
15880.87 396
15882.06 408
15883.25 396
15884.44 377
15885.63 403
15886.82 394
15888.01 415
15889.20 407
15890.39 406
15891.59 405
15892.78 394
15893.97 404
15895.16 414
15896.35 393
15897.54 376
15898.73 406
15899.92 396
15901.11 419
15902.30 412
15903.50 442
15904.69 434
15905.88 412
15907.07 403
15908.26 454
15909.45 466
15910.64 453
15911.84 455
15913.03 432
15914.22 447
15915.41 429
15916.60 430
15917.79 410
15918.99 442
15920.18 406
15921.37 428
15922.56 414
15923.75 403
15924.95 408
15926.14 446
15927.33 416
15928.52 417
15929.71 455
15930.91 436
15932.10 419
15933.29 431
15934.48 425
15935.68 402
15936.87 442
15938.06 423
15939.25 436
15940.45 409
15941.64 412
15942.83 414
15944.03 419
15945.22 400
15946.41 421
15947.60 414
15948.80 421
15949.99 363
15951.18 353
15952.38 395
15953.57 387
15954.76 371
15955.96 370
15957.15 334
15958.34 340
15959.54 354
15960.73 349
15961.92 354
15963.12 347
15964.31 359
15965.50 345
15966.70 332
15967.89 332
15969.08 349
15970.28 329
15971.47 326
15972.67 324
15973.86 302
15975.05 320
15976.25 315
15977.44 316
15978.64 317
15979.83 318
15981.02 316
15982.22 299
15983.41 311
15984.61 315
15985.80 304
15987.00 324
15988.19 342
15989.38 290
15990.58 277
15991.77 260
15992.97 280
15994.16 306
15995.36 299
15996.55 274
15997.75 309
15998.94 299
16000.14 307
16001.33 307
16002.53 299
16003.72 281
16004.92 266
16006.11 291
16007.31 287
16008.50 291
16009.70 290
16010.89 304
16012.09 285
16013.28 299
16014.48 287
16015.67 311
16016.87 270
16018.07 276
16019.26 286
16020.46 287
16021.65 289
16022.85 274
16024.04 323
16025.24 276
16026.44 292
16027.63 250
16028.83 298
16030.02 271
16031.22 267
16032.42 272
16033.61 285
16034.81 292
16036.00 278
16037.20 270
16038.40 281
16039.59 275
16040.79 278
16041.99 282
16043.18 261
16044.38 297
16045.58 275
16046.77 290
16047.97 273
16049.17 256
16050.36 276
16051.56 271
16052.76 274
16053.95 273
16055.15 278
16056.35 279
16057.54 263
16058.74 277
16059.94 266
16061.14 253
16062.33 254
16063.53 284
16064.73 286
16065.92 251
16067.12 275
16068.32 260
16069.52 270
16070.71 265
16071.91 253
16073.11 269
16074.31 269
16075.50 272
16076.70 285
16077.90 269
16079.10 259
16080.30 245
16081.49 270
16082.69 272
16083.89 261
16085.09 260
16086.29 243
16087.48 278
16088.68 261
16089.88 272
16091.08 262
16092.28 262
16093.48 252
16094.67 260
16095.87 279
16097.07 266
16098.27 269
16099.47 257
16100.67 239
16101.87 260
16103.06 253
16104.26 256
16105.46 249
16106.66 249
16107.86 253
16109.06 261
16110.26 243
16111.46 218
16112.66 261
16113.86 245
16115.05 238
16116.25 242
16117.45 243
16118.65 248
16119.85 241
16121.05 242
16122.25 214
16123.45 251
16124.65 254
16125.85 256
16127.05 247
16128.25 265
16129.45 233
16130.65 252
16131.85 239
16133.05 233
16134.25 232
16135.45 222
16136.65 228
16137.85 240
16139.05 245
16140.25 227
16141.45 239
16142.65 249
16143.85 258
16145.05 214
16146.25 250
16147.45 271
16148.65 276
16149.85 235
16151.05 217
16152.25 237
16153.45 228
16154.65 223
16155.85 232
16157.05 223
16158.25 226
16159.46 247
16160.66 243
16161.86 217
16163.06 229
16164.26 243
16165.46 262
16166.66 238
16167.86 229
16169.06 236
16170.27 251
16171.47 247
16172.67 228
16173.87 235
16175.07 254
16176.27 241
16177.47 242
16178.67 240
16179.88 229
16181.08 248
16182.28 245
16183.48 232
16184.68 227
16185.89 240
16187.09 248
16188.29 233
16189.49 237
16190.69 235
16191.90 281
16193.10 266
16194.30 250
16195.50 253
16196.70 241
16197.91 234
16199.11 226
16200.31 235
16201.51 199
16202.72 240
16203.92 241
16205.12 237
16206.32 212
16207.53 245
16208.73 247
16209.93 229
16211.13 233
16212.34 209
16213.54 260
16214.74 244
16215.95 241
16217.15 228
16218.35 249
16219.55 239
16220.76 237
16221.96 236
16223.16 236
16224.37 223
16225.57 234
16226.77 249
16227.98 255
16229.18 227
16230.38 247
16231.59 256
16232.79 253
16233.99 253
16235.20 257
16236.40 262
16237.61 259
16238.81 263
16240.01 247
16241.22 248
16242.42 252
16243.63 245
16244.83 245
16246.03 263
16247.24 231
16248.44 235
16249.65 250
16250.85 248
16252.05 239
16253.26 228
16254.46 249
16255.67 240
16256.87 242
16258.08 266
16259.28 256
16260.49 239
16261.69 251
16262.89 257
16264.10 266
16265.30 288
16266.51 266
16267.71 268
16268.92 264
16270.12 255
16271.33 262
16272.53 272
16273.74 279
16274.94 251
16276.15 262
16277.35 249
16278.56 254
16279.77 261
16280.97 247
16282.18 268
16283.38 265
16284.59 256
16285.79 250
16287.00 268
16288.20 248
16289.41 245
16290.61 264
16291.82 262
16293.03 258
16294.23 236
16295.44 231
16296.64 218
16297.85 264
16299.06 258
16300.26 241
16301.47 238
16302.67 247
16303.88 248
16305.09 258
16306.29 267
16307.50 245
16308.71 255
16309.91 262
16311.12 258
16312.33 236
16313.53 229
16314.74 272
16315.95 266
16317.15 249
16318.36 257
16319.57 253
16320.77 270
16321.98 248
16323.19 255
16324.39 230
16325.60 238
16326.81 247
16328.01 246
16329.22 237
16330.43 241
16331.64 223
16332.84 248
16334.05 217
16335.26 236
16336.47 236
16337.67 237
16338.88 254
16340.09 249
16341.30 250
16342.50 240
16343.71 229
16344.92 244
16346.13 260
16347.33 249
16348.54 249
16349.75 223
16350.96 263
16352.17 212
16353.37 218
16354.58 220
16355.79 249
16357.00 239
16358.21 232
16359.41 241
16360.62 230
16361.83 227
16363.04 240
16364.25 238
16365.46 243
16366.67 213
16367.87 227
16369.08 231
16370.29 221
16371.50 226
16372.71 233
16373.92 203
16375.13 232
16376.34 215
16377.54 234
16378.75 239
16379.96 226
16381.17 224
16382.38 229
16383.59 237
16384.80 222
16386.01 237
16387.22 213
16388.43 204
16389.64 229
16390.85 251
16392.05 224
16393.26 236
16394.47 217
16395.68 231
16396.89 223
16398.10 245
16399.31 226
16400.52 228
16401.73 244
16402.94 238
16404.15 233
16405.36 240
16406.57 233
16407.78 227
16408.99 226
16410.20 226
16411.41 242
16412.62 244
16413.83 244
16415.04 235
16416.25 220
16417.46 231
16418.67 219
16419.88 212
16421.10 228
16422.31 216
16423.52 228
16424.73 241
16425.94 238
16427.15 235
16428.36 237
16429.57 224
16430.78 205
16431.99 231
16433.20 231
16434.41 209
16435.63 209
16436.84 217
16438.05 221
16439.26 230
16440.47 222
16441.68 230
16442.89 231
16444.10 240
16445.32 209
16446.53 209
16447.74 192
16448.95 223
16450.16 218
16451.37 220
16452.59 201
16453.80 220
16455.01 242
16456.22 226
16457.43 209
16458.64 224
16459.86 212
16461.07 202
16462.28 216
16463.49 227
16464.70 193
16465.92 219
16467.13 211
16468.34 211
16469.55 230
16470.77 219
16471.98 225
16473.19 212
16474.40 210
16475.62 211
16476.83 231
16478.04 217
16479.25 209
16480.47 214
16481.68 221
16482.89 202
16484.11 227
16485.32 212
16486.53 222
16487.74 223
16488.96 218
16490.17 212
16491.38 216
16492.60 211
16493.81 217
16495.02 216
16496.24 231
16497.45 227
16498.66 224
16499.88 212
16501.09 193
16502.30 214
16503.52 207
16504.73 207
16505.94 219
16507.16 219
16508.37 220
16509.59 193
16510.80 203
16512.01 214
16513.23 217
16514.44 220
16515.66 210
16516.87 234
16518.08 216
16519.30 226
16520.51 225
16521.73 218
16522.94 195
16524.16 233
16525.37 219
16526.58 220
16527.80 196
16529.01 219
16530.23 231
16531.44 223
16532.66 215
16533.87 204
16535.09 231
16536.30 210
16537.52 214
16538.73 221
16539.95 213
16541.16 209
16542.38 232
16543.59 218
16544.81 214
16546.02 216
16547.24 221
16548.45 215
16549.67 189
16550.88 245
16552.10 229
16553.31 219
16554.53 222
16555.74 233
16556.96 232
16558.18 239
16559.39 223
16560.61 233
16561.82 220
16563.04 225
16564.25 224
16565.47 219
16566.69 254
16567.90 233
16569.12 239
16570.33 230
16571.55 209
16572.77 207
16573.98 229
16575.20 229
16576.41 222
16577.63 228
16578.85 248
16580.06 226
16581.28 237
16582.50 221
16583.71 210
16584.93 230
16586.15 232
16587.36 229
16588.58 232
16589.80 208
16591.01 220
16592.23 213
16593.45 226
16594.66 224
16595.88 228
16597.10 231
16598.32 227
16599.53 217
16600.75 203
16601.97 227
16603.18 228
16604.40 220
16605.62 214
16606.84 214
16608.05 211
16609.27 220
16610.49 218
16611.71 224
16612.92 221
16614.14 211
16615.36 216
16616.58 232
16617.79 222
16619.01 199
16620.23 212
16621.45 211
16622.67 226
16623.88 207
16625.10 196
16626.32 198
16627.54 206
16628.76 209
16629.97 221
16631.19 227
16632.41 207
16633.63 212
16634.85 197
16636.07 209
16637.29 194
16638.50 206
16639.72 214
16640.94 210
16642.16 210
16643.38 202
16644.60 195
16645.82 198
16647.03 217
16648.25 208
16649.47 195
16650.69 209
16651.91 230
16653.13 217
16654.35 205
16655.57 215
16656.79 212
16658.01 202
16659.23 199
16660.45 207
16661.66 219
16662.88 193
16664.10 194
16665.32 207
16666.54 214
16667.76 186
16668.98 201
16670.20 220
16671.42 221
16672.64 186
16673.86 207
16675.08 205
16676.30 215
16677.52 201
16678.74 192
16679.96 211
16681.18 193
16682.40 183
16683.62 214
16684.84 202
16686.06 205
16687.28 207
16688.50 214
16689.72 209
16690.94 202
16692.16 200
16693.39 209
16694.61 191
16695.83 202
16697.05 199
16698.27 206
16699.49 185
16700.71 214
16701.93 198
16703.15 194
16704.37 181
16705.59 201
16706.81 205
16708.04 184
16709.26 185
16710.48 205
16711.70 207
16712.92 198
16714.14 182
16715.36 194
16716.58 205
16717.81 199
16719.03 200
16720.25 195
16721.47 178
16722.69 182
16723.91 196
16725.14 185
16726.36 204
16727.58 171
16728.80 197
16730.02 205
16731.24 191
16732.47 192
16733.69 188
16734.91 201
16736.13 183
16737.36 198
16738.58 208
16739.80 205
16741.02 177
16742.24 185
16743.47 186
16744.69 204
16745.91 207
16747.13 220
16748.36 208
16749.58 214
16750.80 208
16752.02 177
16753.25 206
16754.47 184
16755.69 196
16756.92 175
16758.14 178
16759.36 204
16760.59 190
16761.81 191
16763.03 190
16764.25 174
16765.48 199
16766.70 197
16767.92 194
16769.15 166
16770.37 188
16771.59 218
16772.82 187
16774.04 204
16775.27 201
16776.49 190
16777.71 192
16778.94 213
16780.16 189
16781.38 204
16782.61 202
16783.83 212
16785.06 195
16786.28 175
16787.50 191
16788.73 186
16789.95 180
16791.18 181
16792.40 208
16793.62 199
16794.85 191
16796.07 181
16797.30 210
16798.52 205
16799.75 213
16800.97 187
16802.19 197
16803.42 204
16804.64 188
16805.87 185
16807.09 194
16808.32 182
16809.54 188
16810.77 202
16811.99 204
16813.22 187
16814.44 191
16815.67 201
16816.89 202
16818.12 205
16819.34 207
16820.57 211
16821.79 190
16823.02 190
16824.24 206
16825.47 206
16826.70 199
16827.92 200
16829.15 201
16830.37 194
16831.60 195
16832.82 209
16834.05 220
16835.27 205
16836.50 200
16837.73 193
16838.95 241
16840.18 222
16841.40 203
16842.63 194
16843.86 212
16845.08 193
16846.31 195
16847.53 204
16848.76 188
16849.99 226
16851.21 220
16852.44 226
16853.67 223
16854.89 209
16856.12 214
16857.35 220
16858.57 214
16859.80 234
16861.03 212
16862.25 230
16863.48 214
16864.71 226
16865.93 241
16867.16 215
16868.39 247
16869.61 233
16870.84 229
16872.07 223
16873.30 222
16874.52 214
16875.75 212
16876.98 214
16878.20 245
16879.43 220
16880.66 238
16881.89 229
16883.11 233
16884.34 249
16885.57 252
16886.80 263
16888.02 243
16889.25 252
16890.48 264
16891.71 258
16892.94 251
16894.16 264
16895.39 245
16896.62 244
16897.85 223
16899.08 238
16900.30 269
16901.53 251
16902.76 234
16903.99 215
16905.22 247
16906.45 239
16907.67 263
16908.90 255
16910.13 237
16911.36 242
16912.59 244
16913.82 227
16915.04 240
16916.27 217
16917.50 224
16918.73 234
16919.96 223
16921.19 236
16922.42 231
16923.65 223
16924.88 234
16926.10 236
16927.33 226
16928.56 231
16929.79 220
16931.02 233
16932.25 235
16933.48 240
16934.71 217
16935.94 243
16937.17 224
16938.40 205
16939.63 213
16940.86 214
16942.09 220
16943.32 234
16944.55 220
16945.78 212
16947.01 231
16948.24 236
16949.47 230
16950.70 213
16951.93 232
16953.16 235
16954.39 207
16955.62 239
16956.85 206
16958.08 208
16959.31 215
16960.54 222
16961.77 223
16963.00 214
16964.23 227
16965.46 202
16966.69 227
16967.92 221
16969.15 207
16970.38 233
16971.61 217
16972.84 217
16974.07 222
16975.30 210
16976.54 197
16977.77 214
16979.00 208
16980.23 218
16981.46 220
16982.69 204
16983.92 203
16985.15 209
16986.38 229
16987.62 202
16988.85 220
16990.08 233
16991.31 221
16992.54 225
16993.77 203
16995.00 223
16996.24 219
16997.47 206
16998.70 205
16999.93 204
17001.16 212
17002.39 214
17003.63 214
17004.86 203
17006.09 217
17007.32 209
17008.55 198
17009.79 209
17011.02 218
17012.25 205
17013.48 214
17014.72 198
17015.95 216
17017.18 227
17018.41 194
17019.64 200
17020.88 207
17022.11 211
17023.34 246
17024.58 198
17025.81 219
17027.04 223
17028.27 202
17029.51 214
17030.74 213
17031.97 225
17033.21 210
17034.44 208
17035.67 216
17036.90 184
17038.14 196
17039.37 206
17040.60 203
17041.84 213
17043.07 195
17044.30 192
17045.54 213
17046.77 188
17048.00 191
17049.24 202
17050.47 198
17051.70 197
17052.94 178
17054.17 196
17055.41 179
17056.64 225
17057.87 195
17059.11 199
17060.34 179
17061.58 193
17062.81 193
17064.04 182
17065.28 193
17066.51 184
17067.75 195
17068.98 193
17070.21 190
17071.45 187
17072.68 180
17073.92 206
17075.15 186
17076.39 173
17077.62 205
17078.86 204
17080.09 197
17081.33 186
17082.56 194
17083.80 178
17085.03 197
17086.26 193
17087.50 172
17088.73 191
17089.97 193
17091.20 189
17092.44 181
17093.68 192
17094.91 195
17096.15 185
17097.38 181
17098.62 163
17099.85 177
17101.09 186
17102.32 168
17103.56 178
17104.79 181
17106.03 198
17107.26 188
17108.50 179
17109.74 193
17110.97 192
17112.21 181
17113.44 193
17114.68 177
17115.92 176
17117.15 194
17118.39 187
17119.62 175
17120.86 170
17122.10 191
17123.33 179
17124.57 190
17125.80 191
17127.04 166
17128.28 196
17129.51 182
17130.75 174
17131.99 161
17133.22 186
17134.46 179
17135.70 184
17136.93 172
17138.17 186
17139.41 171
17140.64 191
17141.88 182
17143.12 164
17144.35 174
17145.59 158
17146.83 170
17148.07 160
17149.30 166
17150.54 194
17151.78 169
17153.02 191
17154.25 189
17155.49 159
17156.73 191
17157.96 176
17159.20 167
17160.44 176
17161.68 192
17162.92 181
17164.15 174
17165.39 190
17166.63 171
17167.87 188
17169.10 186
17170.34 164
17171.58 164
17172.82 181
17174.06 167
17175.29 181
17176.53 170
17177.77 160
17179.01 177
17180.25 174
17181.49 186
17182.72 176
17183.96 164
17185.20 172
17186.44 172
17187.68 164
17188.92 187
17190.15 158
17191.39 190
17192.63 185
17193.87 184
17195.11 189
17196.35 180
17197.59 174
17198.83 155
17200.07 157
17201.30 181
17202.54 178
17203.78 171
17205.02 166
17206.26 152
17207.50 186
17208.74 166
17209.98 175
17211.22 157
17212.46 181
17213.70 184
17214.94 176
17216.18 169
17217.42 170
17218.66 161
17219.90 174
17221.14 179
17222.38 169
17223.62 168
17224.86 164
17226.10 155
17227.34 155
17228.58 175
17229.82 149
17231.06 152
17232.30 150
17233.54 173
17234.78 183
17236.02 153
17237.26 162
17238.50 174
17239.74 161
17240.98 168
17242.22 170
17243.46 162
17244.70 166
17245.94 165
17247.18 174
17248.42 184
17249.66 177
17250.90 161
17252.14 172
17253.39 170
17254.63 187
17255.87 159
17257.11 172
17258.35 182
17259.59 172
17260.83 159
17262.07 198
17263.31 185
17264.56 185
17265.80 173
17267.04 168
17268.28 166
17269.52 175
17270.76 167
17272.00 155
17273.25 158
17274.49 169
17275.73 186
17276.97 185
17278.21 164
17279.45 186
17280.70 162
17281.94 154
17283.18 181
17284.42 170
17285.66 170
17286.91 171
17288.15 164
17289.39 177
17290.63 182
17291.88 167
17293.12 176
17294.36 177
17295.60 161
17296.85 176
17298.09 175
17299.33 162
17300.57 163
17301.82 181
17303.06 172
17304.30 159
17305.54 173
17306.79 168
17308.03 168
17309.27 169
17310.52 164
17311.76 157
17313.00 185
17314.25 162
17315.49 153
17316.73 165
17317.97 165
17319.22 180
17320.46 182
17321.71 152
17322.95 152
17324.19 160
17325.44 160
17326.68 173
17327.92 150
17329.17 178
17330.41 142
17331.65 176
17332.90 163
17334.14 152
17335.39 168
17336.63 159
17337.87 158
17339.12 160
17340.36 158
17341.61 150
17342.85 172
17344.09 131
17345.34 153
17346.58 168
17347.83 166
17349.07 171
17350.32 176
17351.56 156
17352.80 154
17354.05 144
17355.29 178
17356.54 174
17357.78 170
17359.03 148
17360.27 151
17361.52 155
17362.76 157
17364.01 148
17365.25 163
17366.50 173
17367.74 163
17368.99 144
17370.23 158
17371.48 167
17372.72 181
17373.97 166
17375.21 153
17376.46 167
17377.70 154
17378.95 167
17380.19 175
17381.44 159
17382.69 150
17383.93 167
17385.18 165
17386.42 166
17387.67 175
17388.91 138
17390.16 169
17391.41 185
17392.65 167
17393.90 155
17395.14 171
17396.39 193
17397.64 169
17398.88 162
17400.13 145
17401.37 171
17402.62 169
17403.87 170
17405.11 177
17406.36 151
17407.61 150
17408.85 179
17410.10 150
17411.35 151
17412.59 132
17413.84 148
17415.09 138
17416.33 162
17417.58 156
17418.83 157
17420.07 154
17421.32 172
17422.57 176
17423.82 150
17425.06 177
17426.31 187
17427.56 171
17428.80 159
17430.05 159
17431.30 176
17432.55 159
17433.79 165
17435.04 178
17436.29 162
17437.54 156
17438.78 176
17440.03 189
17441.28 168
17442.53 190
17443.77 170
17445.02 156
17446.27 178
17447.52 167
17448.77 182
17450.01 168
17451.26 181
17452.51 162
17453.76 178
17455.01 186
17456.25 156
17457.50 155
17458.75 176
17460.00 187
17461.25 170
17462.50 171
17463.74 190
17464.99 170
17466.24 161
17467.49 192
17468.74 154
17469.99 181
17471.24 178
17472.49 197
17473.73 180
17474.98 155
17476.23 160
17477.48 178
17478.73 179
17479.98 178
17481.23 177
17482.48 186
17483.73 172
17484.98 173
17486.23 181
17487.47 180
17488.72 196
17489.97 178
17491.22 165
17492.47 168
17493.72 153
17494.97 172
17496.22 186
17497.47 189
17498.72 181
17499.97 163
17501.22 165
17502.47 189
17503.72 173
17504.97 174
17506.22 151
17507.47 175
17508.72 186
17509.97 185
17511.22 189
17512.47 185
17513.72 186
17514.97 201
17516.22 193
17517.47 192
17518.72 185
17519.97 177
17521.22 181
17522.47 191
17523.72 188
17524.98 177
17526.23 192
17527.48 177
17528.73 204
17529.98 189
17531.23 180
17532.48 184
17533.73 190
17534.98 180
17536.23 188
17537.48 183
17538.74 175
17539.99 189
17541.24 177
17542.49 179
17543.74 190
17544.99 185
17546.24 200
17547.50 202
17548.75 194
17550.00 189
17551.25 204
17552.50 193
17553.75 200
17555.01 193
17556.26 183
17557.51 180
17558.76 187
17560.01 191
17561.26 191
17562.52 173
17563.77 173
17565.02 179
17566.27 215
17567.53 189
17568.78 170
17570.03 212
17571.28 211
17572.53 187
17573.79 183
17575.04 184
17576.29 177
17577.54 181
17578.80 198
17580.05 204
17581.30 188
17582.56 176
17583.81 211
17585.06 201
17586.31 179
17587.57 176
17588.82 189
17590.07 206
17591.33 198
17592.58 185
17593.83 163
17595.08 189
17596.34 207
17597.59 186
17598.84 175
17600.10 184
17601.35 197
17602.61 204
17603.86 194
17605.11 206
17606.37 186
17607.62 219
17608.87 208
17610.13 191
17611.38 200
17612.63 207
17613.89 209
17615.14 209
17616.40 195
17617.65 183
17618.90 197
17620.16 197
17621.41 208
17622.67 205
17623.92 188
17625.17 202
17626.43 201
17627.68 197
17628.94 210
17630.19 199
17631.45 218
17632.70 194
17633.96 215
17635.21 205
17636.47 191
17637.72 210
17638.97 188
17640.23 212
17641.48 187
17642.74 207
17643.99 202
17645.25 222
17646.50 216
17647.76 192
17649.01 204
17650.27 200
17651.52 194
17652.78 218
17654.04 201
17655.29 192
17656.55 188
17657.80 203
17659.06 196
17660.31 208
17661.57 182
17662.82 180
17664.08 206
17665.33 196
17666.59 196
17667.85 207
17669.10 190
17670.36 187
17671.61 204
17672.87 203
17674.13 205
17675.38 201
17676.64 185
17677.89 195
17679.15 181
17680.41 185
17681.66 175
17682.92 184
17684.18 173
17685.43 178
17686.69 191
17687.95 178
17689.20 181
17690.46 194
17691.71 203
17692.97 200
17694.23 187
17695.49 173
17696.74 193
17698.00 186
17699.26 168
17700.51 186
17701.77 178
17703.03 210
17704.28 181
17705.54 194
17706.80 208
17708.06 199
17709.31 192
17710.57 199
17711.83 182
17713.08 201
17714.34 179
17715.60 199
17716.86 196
17718.11 196
17719.37 174
17720.63 209
17721.89 176
17723.15 193
17724.40 191
17725.66 184
17726.92 188
17728.18 192
17729.43 204
17730.69 179
17731.95 194
17733.21 205
17734.47 200
17735.73 188
17736.98 181
17738.24 190
17739.50 198
17740.76 180
17742.02 188
17743.28 191
17744.53 200
17745.79 166
17747.05 175
17748.31 194
17749.57 192
17750.83 167
17752.09 168
17753.34 197
17754.60 167
17755.86 181
17757.12 182
17758.38 179
17759.64 167
17760.90 194
17762.16 190
17763.42 168
17764.68 164
17765.94 175
17767.19 180
17768.45 169
17769.71 172
17770.97 157
17772.23 185
17773.49 176
17774.75 198
17776.01 162
17777.27 172
17778.53 156
17779.79 168
17781.05 170
17782.31 163
17783.57 175
17784.83 186
17786.09 167
17787.35 175
17788.61 173
17789.87 172
17791.13 167
17792.39 168
17793.65 160
17794.91 168
17796.17 191
17797.43 176
17798.69 167
17799.95 186
17801.21 173
17802.47 170
17803.73 168
17805.00 164
17806.26 163
17807.52 182
17808.78 159
17810.04 184
17811.30 171
17812.56 163
17813.82 165
17815.08 156
17816.34 162
17817.60 172
17818.87 171
17820.13 176
17821.39 162
17822.65 172
17823.91 166
17825.17 139
17826.43 162
17827.69 173
17828.96 150
17830.22 147
17831.48 164
17832.74 166
17834.00 185
17835.26 156
17836.53 162
17837.79 180
17839.05 164
17840.31 154
17841.57 164
17842.84 159
17844.10 165
17845.36 153
17846.62 157
17847.88 172
17849.15 150
17850.41 159
17851.67 157
17852.93 170
17854.20 166
17855.46 161
17856.72 169
17857.98 166
17859.25 144
17860.51 160
17861.77 175
17863.03 169
17864.30 188
17865.56 152
17866.82 169
17868.09 145
17869.35 172
17870.61 154
17871.87 137
17873.14 163
17874.40 158
17875.66 157
17876.93 164
17878.19 138
17879.45 152
17880.72 157
17881.98 156
17883.24 149
17884.51 161
17885.77 166
17887.03 155
17888.30 161
17889.56 139
17890.83 160
17892.09 162
17893.35 168
17894.62 163
17895.88 170
17897.14 154
17898.41 175
17899.67 178
17900.94 161
17902.20 141
17903.46 171
17904.73 173
17905.99 150
17907.26 161
17908.52 139
17909.79 152
17911.05 152
17912.32 150
17913.58 156
17914.84 153
17916.11 139
17917.37 161
17918.64 147
17919.90 164
17921.17 170
17922.43 171
17923.70 160
17924.96 159
17926.23 157
17927.49 157
17928.76 147
17930.02 156
17931.29 180
17932.55 166
17933.82 143
17935.08 167
17936.35 159
17937.61 148
17938.88 151
17940.14 142
17941.41 158
17942.68 151
17943.94 153
17945.21 168
17946.47 147
17947.74 167
17949.00 163
17950.27 171
17951.54 152
17952.80 144
17954.07 153
17955.33 162
17956.60 134
17957.87 149
17959.13 166
17960.40 154
17961.66 144
17962.93 160
17964.20 159
17965.46 149
17966.73 162
17968.00 175
17969.26 154
17970.53 148
17971.80 152
17973.06 168
17974.33 179
17975.60 157
17976.86 158
17978.13 152
17979.40 167
17980.66 168
17981.93 161
17983.20 158
17984.46 153
17985.73 151
17987.00 146
17988.26 164
17989.53 141
17990.80 153
17992.07 159
17993.33 171
17994.60 168
17995.87 154
17997.14 159
17998.40 160
17999.67 167
18000.94 174
18002.21 161
18003.47 157
18004.74 169
18006.01 154
18007.28 162
18008.55 144
18009.81 172
18011.08 169
18012.35 176
18013.62 155
18014.89 159
18016.15 166
18017.42 165
18018.69 152
18019.96 154
18021.23 154
18022.49 153
18023.76 180
18025.03 157
18026.30 168
18027.57 165
18028.84 172
18030.11 155
18031.37 159
18032.64 151
18033.91 154
18035.18 141
18036.45 157
18037.72 150
18038.99 166
18040.26 149
18041.53 164
18042.79 162
18044.06 143
18045.33 171
18046.60 176
18047.87 169
18049.14 158
18050.41 168
18051.68 160
18052.95 160
18054.22 152
18055.49 167
18056.76 173
18058.03 155
18059.30 140
18060.57 160
18061.84 171
18063.11 171
18064.38 149
18065.65 167
18066.92 144
18068.19 170
18069.46 163
18070.73 140
18072.00 154
18073.27 159
18074.54 170
18075.81 145
18077.08 166
18078.35 144
18079.62 189
18080.89 144
18082.16 154
18083.43 152
18084.70 139
18085.97 157
18087.24 170
18088.51 154
18089.78 162
18091.05 178
18092.32 148
18093.59 146
18094.87 168
18096.14 163
18097.41 153
18098.68 164
18099.95 164
18101.22 154
18102.49 163
18103.76 168
18105.03 163
18106.31 154
18107.58 148
18108.85 169
18110.12 150
18111.39 171
18112.66 163
18113.93 159
18115.21 142
18116.48 160
18117.75 169
18119.02 165
18120.29 156
18121.56 145
18122.84 150
18124.11 167
18125.38 159
18126.65 156
18127.92 148
18129.20 153
18130.47 153
18131.74 155
18133.01 152
18134.29 148
18135.56 165
18136.83 168
18138.10 162
18139.38 166
18140.65 155
18141.92 165
18143.19 169
18144.47 155
18145.74 163
18147.01 145
18148.28 173
18149.56 148
18150.83 154
18152.10 157
18153.38 164
18154.65 174
18155.92 183
18157.19 172
18158.47 152
18159.74 168
18161.01 169
18162.29 188
18163.56 165
18164.83 172
18166.11 160
18167.38 147
18168.65 171
18169.93 156
18171.20 151
18172.48 172
18173.75 170
18175.02 167
18176.30 149
18177.57 135
18178.84 168
18180.12 154
18181.39 170
18182.67 174
18183.94 158
18185.21 152
18186.49 149
18187.76 141
18189.04 154
18190.31 145
18191.59 169
18192.86 169
18194.13 154
18195.41 168
18196.68 149
18197.96 159
18199.23 151
18200.51 160
18201.78 163
18203.06 158
18204.33 156
18205.61 153
18206.88 155
18208.16 151
18209.43 146
18210.71 166
18211.98 163
18213.26 169
18214.53 140
18215.81 144
18217.08 169
18218.36 174
18219.63 155
18220.91 161
18222.18 167
18223.46 170
18224.73 160
18226.01 156
18227.28 166
18228.56 166
18229.84 178
18231.11 172
18232.39 170
18233.66 177
18234.94 172
18236.21 163
18237.49 164
18238.77 145
18240.04 144
18241.32 169
18242.59 158
18243.87 167
18245.15 150
18246.42 169
18247.70 157
18248.98 155
18250.25 158
18251.53 162
18252.81 153
18254.08 151
18255.36 182
18256.63 160
18257.91 158
18259.19 164
18260.46 173
18261.74 152
18263.02 164
18264.30 149
18265.57 168
18266.85 183
18268.13 167
18269.40 172
18270.68 182
18271.96 152
18273.23 136
18274.51 148
18275.79 165
18277.07 165
18278.34 170
18279.62 182
18280.90 166
18282.18 157
18283.45 145
18284.73 163
18286.01 156
18287.29 167
18288.56 192
18289.84 188
18291.12 145
18292.40 155
18293.68 165
18294.95 180
18296.23 169
18297.51 146
18298.79 172
18300.07 176
18301.34 184
18302.62 179
18303.90 175
18305.18 144
18306.46 155
18307.74 165
18309.01 166
18310.29 148
18311.57 153
18312.85 180
18314.13 165
18315.41 165
18316.69 143
18317.96 195
18319.24 176
18320.52 179
18321.80 154
18323.08 182
18324.36 145
18325.64 166
18326.92 170
18328.20 175
18329.47 160
18330.75 173
18332.03 173
18333.31 166
18334.59 165
18335.87 178
18337.15 174
18338.43 185
18339.71 173
18340.99 169
18342.27 183
18343.55 173
18344.83 175
18346.11 169
18347.39 171
18348.67 157
18349.95 162
18351.23 182
18352.51 167
18353.79 151
18355.07 168
18356.35 175
18357.63 170
18358.91 167
18360.19 141
18361.47 173
18362.75 156
18364.03 166
18365.31 156
18366.59 152
18367.87 170
18369.15 180
18370.43 166
18371.71 165
18372.99 158
18374.27 172
18375.55 169
18376.83 167
18378.12 168
18379.40 144
18380.68 161
18381.96 149
18383.24 169
18384.52 168
18385.80 159
18387.08 155
18388.36 159
18389.65 153
18390.93 169
18392.21 163
18393.49 167
18394.77 180
18396.05 161
18397.33 151
18398.62 157
18399.90 152
18401.18 156
18402.46 165
18403.74 142
18405.02 164
18406.31 154
18407.59 167
18408.87 161
18410.15 146
18411.43 153
18412.72 158
18414.00 157
18415.28 146
18416.56 157
18417.84 150
18419.13 149
18420.41 145
18421.69 163
18422.97 179
18424.26 154
18425.54 146
18426.82 168
18428.10 161
18429.39 173
18430.67 168
18431.95 173
18433.23 164
18434.52 154
18435.80 173
18437.08 137
18438.37 156
18439.65 169
18440.93 164
18442.22 175
18443.50 175
18444.78 160
18446.06 163
18447.35 161
18448.63 164
18449.91 146
18451.20 176
18452.48 167
18453.76 167
18455.05 166
18456.33 136
18457.62 169
18458.90 158
18460.18 161
18461.47 167
18462.75 147
18464.03 174
18465.32 155
18466.60 157
18467.89 153
18469.17 129
18470.45 151
18471.74 168
18473.02 149
18474.31 154
18475.59 140
18476.88 139
18478.16 151
18479.44 154
18480.73 152
18482.01 157
18483.30 144
18484.58 153
18485.87 149
18487.15 159
18488.44 147
18489.72 161
18491.01 168
18492.29 158
18493.58 147
18494.86 150
18496.15 148
18497.43 151
18498.72 160
18500.00 154
18501.29 156
18502.57 139
18503.86 164
18505.14 166
18506.43 171
18507.71 156
18509.00 150
18510.28 172
18511.57 143
18512.85 161
18514.14 161
18515.42 167
18516.71 154
18518.00 170
18519.28 162
18520.57 159
18521.85 155
18523.14 173
18524.43 175
18525.71 168
18527.00 140
18528.28 160
18529.57 170
18530.86 139
18532.14 154
18533.43 163
18534.71 153
18536.00 146
18537.29 164
18538.57 141
18539.86 152
18541.15 150
18542.43 165
18543.72 161
18545.01 174
18546.29 160
18547.58 161
18548.87 144
18550.15 170
18551.44 168
18552.73 170
18554.01 176
18555.30 151
18556.59 162
18557.88 165
18559.16 141
18560.45 153
18561.74 155
18563.02 143
18564.31 151
18565.60 152
18566.89 164
18568.17 161
18569.46 162
18570.75 168
18572.04 161
18573.32 167
18574.61 128
18575.90 153
18577.19 152
18578.48 170
18579.76 164
18581.05 166
18582.34 154
18583.63 167
18584.92 155
18586.20 147
18587.49 170
18588.78 159
18590.07 170
18591.36 187
18592.64 140
18593.93 148
18595.22 166
18596.51 165
18597.80 176
18599.09 145
18600.38 148
18601.66 153
18602.95 180
18604.24 169
18605.53 157
18606.82 150
18608.11 158
18609.40 161
18610.69 141
18611.98 173
18613.26 130
18614.55 169
18615.84 188
18617.13 161
18618.42 158
18619.71 167
18621.00 148
18622.29 141
18623.58 151
18624.87 155
18626.16 162
18627.45 174
18628.74 164
18630.03 156
18631.32 156
18632.61 167
18633.89 164
18635.18 162
18636.47 165
18637.76 148
18639.05 152
18640.34 142
18641.63 139
18642.92 143
18644.21 139
18645.50 163
18646.79 185
18648.09 164
18649.38 167
18650.67 160
18651.96 154
18653.25 154
18654.54 136
18655.83 148
18657.12 148
18658.41 152
18659.70 146
18660.99 151
18662.28 134
18663.57 142
18664.86 150
18666.15 140
18667.44 149
18668.74 141
18670.03 135
18671.32 178
18672.61 142
18673.90 162
18675.19 150
18676.48 135
18677.77 135
18679.06 137
18680.36 154
18681.65 164
18682.94 157
18684.23 150
18685.52 161
18686.81 154
18688.11 152
18689.40 144
18690.69 167
18691.98 157
18693.27 128
18694.56 154
18695.86 145
18697.15 156
18698.44 154
18699.73 157
18701.02 135
18702.32 155
18703.61 145
18704.90 154
18706.19 157
18707.48 118
18708.78 154
18710.07 156
18711.36 153
18712.65 158
18713.95 161
18715.24 142
18716.53 135
18717.83 142
18719.12 148
18720.41 149
18721.70 145
18723.00 150
18724.29 143
18725.58 138
18726.87 151
18728.17 160
18729.46 156
18730.75 130
18732.05 147
18733.34 142
18734.63 157
18735.93 154
18737.22 149
18738.51 154
18739.81 151
18741.10 153
18742.39 139
18743.69 154
18744.98 151
18746.27 135
18747.57 159
18748.86 137
18750.16 146
18751.45 129
18752.74 147
18754.04 152
18755.33 135
18756.63 136
18757.92 130
18759.21 137
18760.51 153
18761.80 141
18763.10 140
18764.39 161
18765.69 145
18766.98 140
18768.27 148
18769.57 153
18770.86 157
18772.16 149
18773.45 150
18774.75 135
18776.04 134
18777.34 140
18778.63 135
18779.93 134
18781.22 155
18782.52 159
18783.81 137
18785.11 150
18786.40 150
18787.70 145
18788.99 141
18790.29 168
18791.58 144
18792.88 138
18794.17 155
18795.47 151
18796.76 157
18798.06 142
18799.35 145
18800.65 148
18801.94 142
18803.24 155
18804.54 157
18805.83 158
18807.13 136
18808.42 145
18809.72 143
18811.01 145
18812.31 157
18813.61 129
18814.90 154
18816.20 127
18817.49 147
18818.79 145
18820.09 145
18821.38 159
18822.68 150
18823.98 143
18825.27 140
18826.57 136
18827.87 147
18829.16 147
18830.46 163
18831.75 145
18833.05 140
18834.35 154
18835.64 147
18836.94 150
18838.24 147
18839.54 130
18840.83 146
18842.13 144
18843.43 146
18844.72 167
18846.02 141
18847.32 148
18848.61 158
18849.91 155
18851.21 142
18852.51 143
18853.80 137
18855.10 150
18856.40 140
18857.70 141
18858.99 139
18860.29 153
18861.59 159
18862.89 170
18864.18 155
18865.48 136
18866.78 130
18868.08 161
18869.38 150
18870.67 153
18871.97 136
18873.27 137
18874.57 146
18875.87 135
18877.16 131
18878.46 132
18879.76 128
18881.06 146
18882.36 136
18883.66 142
18884.95 137
18886.25 127
18887.55 159
18888.85 152
18890.15 134
18891.45 140
18892.75 164
18894.04 154
18895.34 132
18896.64 122
18897.94 152
18899.24 155
18900.54 129
18901.84 141
18903.14 154
18904.44 154
18905.74 154
18907.03 133
18908.33 155
18909.63 137
18910.93 130
18912.23 159
18913.53 165
18914.83 135
18916.13 142
18917.43 149
18918.73 158
18920.03 139
18921.33 125
18922.63 166
18923.93 137
18925.23 138
18926.53 143
18927.83 143
18929.13 159
18930.43 137
18931.73 154
18933.03 147
18934.33 148
18935.63 146
18936.93 144
18938.23 139
18939.53 144
18940.83 152
18942.13 148
18943.43 142
18944.73 120
18946.03 151
18947.33 148
18948.63 131
18949.93 142
18951.23 151
18952.53 143
18953.84 143
18955.14 149
18956.44 145
18957.74 131
18959.04 137
18960.34 151
18961.64 144
18962.94 136
18964.24 118
18965.54 152
18966.85 149
18968.15 155
18969.45 143
18970.75 120
18972.05 132
18973.35 132
18974.65 152
18975.96 134
18977.26 152
18978.56 138
18979.86 133
18981.16 141
18982.46 133
18983.77 142
18985.07 138
18986.37 162
18987.67 133
18988.97 131
18990.28 146
18991.58 146
18992.88 150
18994.18 133
18995.49 143
18996.79 133
18998.09 147
18999.39 138
19000.69 135
19002.00 143
19003.30 124
19004.60 132
19005.90 144
19007.21 134
19008.51 137
19009.81 150
19011.12 147
19012.42 141
19013.72 135
19015.02 136
19016.33 131
19017.63 142
19018.93 156
19020.24 137
19021.54 150
19022.84 148
19024.15 141
19025.45 159
19026.75 134
19028.06 131
19029.36 133
19030.66 157
19031.97 134
19033.27 134
19034.57 143
19035.88 138
19037.18 146
19038.48 164
19039.79 153
19041.09 140
19042.40 135
19043.70 150
19045.00 135
19046.31 138
19047.61 136
19048.92 150
19050.22 148
19051.52 133
19052.83 135
19054.13 142
19055.44 151
19056.74 140
19058.05 156
19059.35 145
19060.65 134
19061.96 144
19063.26 133
19064.57 127
19065.87 139
19067.18 138
19068.48 136
19069.79 142
19071.09 133
19072.40 145
19073.70 133
19075.01 145
19076.31 142
19077.62 135
19078.92 133
19080.23 139
19081.53 136
19082.84 151
19084.14 148
19085.45 150
19086.75 141
19088.06 147
19089.36 132
19090.67 141
19091.98 147
19093.28 138
19094.59 135
19095.89 143
19097.20 152
19098.50 151
19099.81 122
19101.12 133
19102.42 131
19103.73 142
19105.03 131
19106.34 147
19107.65 136
19108.95 134
19110.26 135
19111.56 144
19112.87 123
19114.18 138
19115.48 123
19116.79 145
19118.10 143
19119.40 143
19120.71 135
19122.02 152
19123.32 129
19124.63 146
19125.94 142
19127.24 138
19128.55 154
19129.86 132
19131.16 147
19132.47 157
19133.78 112
19135.08 142
19136.39 135
19137.70 160
19139.01 133
19140.31 137
19141.62 147
19142.93 142
19144.23 131
19145.54 143
19146.85 121
19148.16 119
19149.46 146
19150.77 143
19152.08 132
19153.39 117
19154.69 149
19156.00 146
19157.31 137
19158.62 132
19159.93 133
19161.23 128
19162.54 141
19163.85 146
19165.16 148
19166.47 144
19167.77 138
19169.08 130
19170.39 151
19171.70 147
19173.01 135
19174.32 139
19175.62 145
19176.93 149
19178.24 156
19179.55 133
19180.86 138
19182.17 138
19183.48 145
19184.78 135
19186.09 144
19187.40 148
19188.71 136
19190.02 136
19191.33 160
19192.64 126
19193.95 136
19195.26 132
19196.56 119
19197.87 146
19199.18 140
19200.49 144
19201.80 144
19203.11 131
19204.42 135
19205.73 134
19207.04 152
19208.35 146
19209.66 140
19210.97 143
19212.28 143
19213.59 155
19214.90 164
19216.21 145
19217.52 136
19218.83 127
19220.14 130
19221.45 144
19222.76 152
19224.07 134
19225.38 152
19226.69 151
19228.00 131
19229.31 142
19230.62 148
19231.93 141
19233.24 159
19234.55 155
19235.86 134
19237.17 133
19238.48 119
19239.79 144
19241.10 139
19242.41 148
19243.72 131
19245.03 128
19246.35 132
19247.66 144
19248.97 155
19250.28 135
19251.59 142
19252.90 137
19254.21 143
19255.52 137
19256.83 146
19258.14 135
19259.46 154
19260.77 137
19262.08 153
19263.39 141
19264.70 141
19266.01 147
19267.32 136
19268.64 155
19269.95 131
19271.26 137
19272.57 143
19273.88 143
19275.20 137
19276.51 141
19277.82 139
19279.13 133
19280.44 136
19281.75 142
19283.07 143
19284.38 133
19285.69 156
19287.00 147
19288.32 151
19289.63 138
19290.94 138
19292.25 148
19293.57 149
19294.88 143
19296.19 134
19297.50 123
19298.82 130
19300.13 135
19301.44 143
19302.75 148
19304.07 141
19305.38 145
19306.69 138
19308.01 123
19309.32 150
19310.63 124
19311.94 136
19313.26 140
19314.57 124
19315.88 141
19317.20 160
19318.51 144
19319.82 142
19321.14 148
19322.45 148
19323.76 156
19325.08 142
19326.39 127
19327.70 133
19329.02 133
19330.33 128
19331.65 138
19332.96 146
19334.27 138
19335.59 126
19336.90 132
19338.22 147
19339.53 135
19340.84 115
19342.16 140
19343.47 141
19344.79 128
19346.10 139
19347.41 138
19348.73 139
19350.04 126
19351.36 141
19352.67 131
19353.99 129
19355.30 148
19356.62 122
19357.93 140
19359.25 123
19360.56 133
19361.87 146
19363.19 147
19364.50 124
19365.82 126
19367.13 143
19368.45 164
19369.76 130
19371.08 124
19372.39 130
19373.71 137
19375.02 127
19376.34 119
19377.66 146
19378.97 131
19380.29 126
19381.60 133
19382.92 148
19384.23 133
19385.55 144
19386.86 147
19388.18 134
19389.50 122
19390.81 128
19392.13 140
19393.44 131
19394.76 149
19396.07 127
19397.39 117
19398.71 128
19400.02 152
19401.34 129
19402.65 128
19403.97 128
19405.29 129
19406.60 130
19407.92 152
19409.24 148
19410.55 132
19411.87 128
19413.19 129
19414.50 145
19415.82 127
19417.14 128
19418.45 139
19419.77 134
19421.09 131
19422.40 142
19423.72 125
19425.04 148
19426.35 135
19427.67 134
19428.99 118
19430.30 141
19431.62 127
19432.94 121
19434.26 135
19435.57 129
19436.89 142
19438.21 126
19439.53 144
19440.84 134
19442.16 142
19443.48 146
19444.80 137
19446.11 131
19447.43 136
19448.75 123
19450.07 151
19451.38 133
19452.70 141
19454.02 130
19455.34 137
19456.66 120
19457.97 125
19459.29 121
19460.61 139
19461.93 127
19463.25 125
19464.57 134
19465.88 137
19467.20 115
19468.52 117
19469.84 138
19471.16 122
19472.48 134
19473.79 114
19475.11 116
19476.43 134
19477.75 127
19479.07 142
19480.39 145
19481.71 135
19483.03 129
19484.34 126
19485.66 126
19486.98 134
19488.30 138
19489.62 151
19490.94 141
19492.26 124
19493.58 134
19494.90 122
19496.22 137
19497.54 126
19498.86 145
19500.18 118
19501.50 136
19502.81 144
19504.13 137
19505.45 152
19506.77 143
19508.09 124
19509.41 127
19510.73 144
19512.05 137
19513.37 119
19514.69 129
19516.01 124
19517.33 146
19518.65 142
19519.97 138
19521.29 163
19522.61 129
19523.93 131
19525.25 131
19526.57 138
19527.89 137
19529.22 132
19530.54 129
19531.86 122
19533.18 110
19534.50 129
19535.82 116
19537.14 133
19538.46 148
19539.78 145
19541.10 136
19542.42 119
19543.74 123
19545.06 129
19546.39 129
19547.71 156
19549.03 135
19550.35 148
19551.67 131
19552.99 115
19554.31 122
19555.63 127
19556.96 116
19558.28 139
19559.60 137
19560.92 133
19562.24 122
19563.56 147
19564.88 130
19566.21 134
19567.53 109
19568.85 128
19570.17 121
19571.49 138
19572.82 131
19574.14 123
19575.46 120
19576.78 109
19578.10 117
19579.43 144
19580.75 131
19582.07 125
19583.39 159
19584.72 145
19586.04 146
19587.36 125
19588.68 148
19590.01 129
19591.33 124
19592.65 142
19593.97 131
19595.30 127
19596.62 126
19597.94 136
19599.26 140
19600.59 133
19601.91 139
19603.23 147
19604.56 145
19605.88 122
19607.20 138
19608.53 124
19609.85 120
19611.17 134
19612.49 135
19613.82 133
19615.14 126
19616.47 144
19617.79 129
19619.11 136
19620.44 121
19621.76 128
19623.08 136
19624.41 133
19625.73 123
19627.05 142
19628.38 129
19629.70 132
19631.03 123
19632.35 132
19633.67 140
19635.00 135
19636.32 123
19637.65 123
19638.97 142
19640.29 130
19641.62 139
19642.94 136
19644.27 133
19645.59 132
19646.92 120
19648.24 128
19649.57 124
19650.89 126
19652.21 130
19653.54 123
19654.86 130
19656.19 130
19657.51 141
19658.84 127
19660.16 134
19661.49 133
19662.81 132
19664.14 142
19665.46 138
19666.79 131
19668.11 148
19669.44 140
19670.76 135
19672.09 147
19673.41 133
19674.74 124
19676.07 118
19677.39 138
19678.72 140
19680.04 123
19681.37 122
19682.69 136
19684.02 129
19685.34 133
19686.67 126
19688.00 129
19689.32 144
19690.65 136
19691.97 139
19693.30 140
19694.63 146
19695.95 124
19697.28 138
19698.60 143
19699.93 142
19701.26 132
19702.58 134
19703.91 109
19705.24 136
19706.56 130
19707.89 137
19709.22 150
19710.54 132
19711.87 131
19713.20 128
19714.52 131
19715.85 127
19717.18 125
19718.50 129
19719.83 128
19721.16 134
19722.48 136
19723.81 137
19725.14 128
19726.47 137
19727.79 129
19729.12 141
19730.45 139
19731.77 136
19733.10 117
19734.43 136
19735.76 128
19737.08 134
19738.41 121
19739.74 150
19741.07 136
19742.39 129
19743.72 134
19745.05 128
19746.38 140
19747.71 144
19749.03 135
19750.36 140
19751.69 128
19753.02 127
19754.35 129
19755.67 116
19757.00 127
19758.33 111
19759.66 136
19760.99 136
19762.31 153
19763.64 128
19764.97 150
19766.30 125
19767.63 134
19768.96 107
19770.29 134
19771.61 147
19772.94 140
19774.27 119
19775.60 114
19776.93 137
19778.26 146
19779.59 120
19780.92 136
19782.25 144
19783.57 125
19784.90 127
19786.23 139
19787.56 131
19788.89 142
19790.22 135
19791.55 140
19792.88 118
19794.21 135
19795.54 140
19796.87 121
19798.20 121
19799.53 142
19800.86 121
19802.19 126
19803.52 109
19804.85 127
19806.18 131
19807.50 142
19808.83 120
19810.16 136
19811.49 130
19812.82 135
19814.15 124
19815.49 121
19816.82 123
19818.15 129
19819.48 148
19820.81 113
19822.14 132
19823.47 122
19824.80 127
19826.13 131
19827.46 137
19828.79 131
19830.12 141
19831.45 133
19832.78 132
19834.11 127
19835.44 133
19836.77 140
19838.10 138
19839.44 147
19840.77 128
19842.10 123
19843.43 112
19844.76 139
19846.09 126
19847.42 138
19848.75 131
19850.08 146
19851.42 137
19852.75 111
19854.08 121
19855.41 126
19856.74 119
19858.07 121
19859.40 131
19860.74 139
19862.07 135
19863.40 115
19864.73 140
19866.06 119
19867.40 137
19868.73 141
19870.06 132
19871.39 129
19872.72 118
19874.06 145
19875.39 130
19876.72 124
19878.05 125
19879.38 146
19880.72 128
19882.05 146
19883.38 135
19884.71 143
19886.05 131
19887.38 132
19888.71 117
19890.04 116
19891.38 125
19892.71 123
19894.04 142
19895.38 127
19896.71 140
19898.04 123
19899.37 151
19900.71 101
19902.04 116
19903.37 120
19904.71 123
19906.04 133
19907.37 125
19908.71 125
19910.04 151
19911.37 116
19912.71 129
19914.04 133
19915.37 123
19916.71 133
19918.04 134
19919.37 139
19920.71 140
19922.04 122
19923.37 119
19924.71 142
19926.04 140
19927.38 144
19928.71 122
19930.04 139
19931.38 142
19932.71 147
19934.05 146
19935.38 140
19936.71 119
19938.05 124
19939.38 141
19940.72 117
19942.05 129
19943.39 114
19944.72 132
19946.06 157
19947.39 137
19948.72 148
19950.06 115
19951.39 139
19952.73 131
19954.06 125
19955.40 131
19956.73 145
19958.07 135
19959.40 153
19960.74 145
19962.07 130
19963.41 135
19964.74 137
19966.08 152
19967.41 166
19968.75 145
19970.08 118
19971.42 121
19972.76 156
19974.09 139
19975.43 139
19976.76 147
19978.10 122
19979.43 142
19980.77 142
19982.10 133
19983.44 124
19984.78 140
19986.11 134
19987.45 138
19988.78 138
19990.12 131
19991.46 121
19992.79 135
19994.13 145
19995.46 138
19996.80 132
19998.14 133
19999.47 158
20000.81 123
20002.15 152
20003.48 130
20004.82 128
20006.16 142
20007.49 116
20008.83 141
20010.17 136
20011.50 126
20012.84 141
20014.18 138
20015.51 127
20016.85 140
20018.19 133
20019.52 158
20020.86 126
20022.20 143
20023.53 129
20024.87 154
20026.21 114
20027.55 135
20028.88 141
20030.22 131
20031.56 150
20032.90 150
20034.23 148
20035.57 120
20036.91 142
20038.25 118
20039.58 139
20040.92 132
20042.26 115
20043.60 140
20044.93 132
20046.27 125
20047.61 130
20048.95 143
20050.29 124
20051.62 124
20052.96 160
20054.30 137
20055.64 140
20056.98 131
20058.32 136
20059.65 144
20060.99 132
20062.33 118
20063.67 139
20065.01 138
20066.35 142
20067.68 154
20069.02 157
20070.36 145
20071.70 148
20073.04 164
20074.38 144
20075.72 128
20077.06 155
20078.40 163
20079.73 146
20081.07 126
20082.41 129
20083.75 136
20085.09 157
20086.43 128
20087.77 151
20089.11 159
20090.45 142
20091.79 149
20093.13 145
20094.47 147
20095.81 146
20097.15 151
20098.48 134
20099.82 157
20101.16 138
20102.50 147
20103.84 132
20105.18 126
20106.52 128
20107.86 153
20109.20 146
20110.54 152
20111.88 142
20113.22 144
20114.56 148
20115.90 153
20117.24 141
20118.58 139
20119.93 145
20121.27 144
20122.61 153
20123.95 133
20125.29 135
20126.63 139
20127.97 133
20129.31 150
20130.65 140
20131.99 137
20133.33 142
20134.67 141
20136.01 132
20137.35 138
20138.69 144
