# Supplementary material for: MALDI-TOF MS typing enables the classification of brewing yeasts of the genus Saccharomyces to major beer styles
Source: PLoS One. 2017 Aug 9;12(8):e0181694. doi: 10.1371/journal.pone.0181694 (PMC5549903; doi:10.1371/journal.pone.0181694)
Supplement: S9 File — The directory includes 90 raw files and was zipped to “.zip”; the folder has three strains with 30 spectra per strain; S1 Text explains the raw files with an example and Table 1 represents the yeast strains used within the experiment. (ZIP) [file pone.0181694.s012.zip › 25-27/30286-204-Lag-Lag-Lag-YPG-18h-E-E_2016-10-03_5_0_H6_1.dat]

1998.43 3623
1998.85 3615
1999.27 3705
1999.69 3663
2000.11 3566
2000.54 3575
2000.96 3391
2001.38 3418
2001.80 3524
2002.23 3477
2002.65 3418
2003.07 3441
2003.49 3385
2003.92 3483
2004.34 3560
2004.76 3507
2005.18 3454
2005.61 3535
2006.03 3604
2006.45 3633
2006.87 3559
2007.30 3436
2007.72 3441
2008.14 3512
2008.57 3506
2008.99 3312
2009.41 3254
2009.84 3235
2010.26 3267
2010.68 3290
2011.11 3308
2011.53 3292
2011.95 3289
2012.38 3293
2012.80 3356
2013.22 3496
2013.65 3537
2014.07 3505
2014.49 3660
2014.92 3849
2015.34 3985
2015.77 4048
2016.19 4031
2016.61 3978
2017.04 3960
2017.46 3975
2017.89 3825
2018.31 3968
2018.73 3693
2019.16 3578
2019.58 3690
2020.01 3564
2020.43 3556
2020.85 3560
2021.28 3466
2021.70 3342
2022.13 3364
2022.55 3300
2022.98 3291
2023.40 3342
2023.83 3203
2024.25 3101
2024.68 3160
2025.10 3251
2025.53 3196
2025.95 3179
2026.38 3179
2026.80 3363
2027.23 3338
2027.65 3233
2028.08 3280
2028.50 3239
2028.93 3285
2029.35 3314
2029.78 3614
2030.20 3544
2030.63 3481
2031.05 3656
2031.48 3630
2031.90 3483
2032.33 3400
2032.75 3400
2033.18 3468
2033.61 3460
2034.03 3273
2034.46 3364
2034.88 3291
2035.31 3441
2035.74 3361
2036.16 3382
2036.59 3473
2037.01 3451
2037.44 3523
2037.87 3540
2038.29 3570
2038.72 3515
2039.14 3414
2039.57 3502
2040.00 3446
2040.42 3353
2040.85 3303
2041.28 3305
2041.70 3184
2042.13 3182
2042.56 3286
2042.98 3360
2043.41 3333
2043.84 3250
2044.26 3257
2044.69 3397
2045.12 3423
2045.54 3410
2045.97 3383
2046.40 3380
2046.82 3399
2047.25 3411
2047.68 3473
2048.11 3426
2048.53 3432
2048.96 3395
2049.39 3358
2049.82 3312
2050.24 3315
2050.67 3259
2051.10 3160
2051.53 3297
2051.95 3225
2052.38 3368
2052.81 3341
2053.24 3239
2053.66 3294
2054.09 3347
2054.52 3391
2054.95 3448
2055.38 3457
2055.80 3575
2056.23 3610
2056.66 3577
2057.09 3438
2057.52 3409
2057.94 3366
2058.37 3371
2058.80 3254
2059.23 3163
2059.66 3190
2060.09 3234
2060.51 3171
2060.94 3306
2061.37 3497
2061.80 3346
2062.23 3302
2062.66 3338
2063.09 3550
2063.52 3678
2063.94 3713
2064.37 3580
2064.80 3595
2065.23 3693
2065.66 3650
2066.09 3505
2066.52 3540
2066.95 3507
2067.38 3594
2067.81 3533
2068.24 3387
2068.66 3357
2069.09 3288
2069.52 3310
2069.95 3261
2070.38 3214
2070.81 3194
2071.24 3345
2071.67 3294
2072.10 3413
2072.53 3395
2072.96 3553
2073.39 3481
2073.82 3426
2074.25 3408
2074.68 3521
2075.11 3429
2075.54 3361
2075.97 3366
2076.40 3565
2076.83 3595
2077.26 3576
2077.69 3554
2078.12 3598
2078.55 3678
2078.98 3622
2079.41 3605
2079.84 3696
2080.27 3587
2080.70 3493
2081.14 3571
2081.57 3546
2082.00 3329
2082.43 3359
2082.86 3423
2083.29 3434
2083.72 3524
2084.15 3402
2084.58 3366
2085.01 3406
2085.44 3199
2085.88 3147
2086.31 3199
2086.74 3215
2087.17 3262
2087.60 3196
2088.03 3068
2088.46 3140
2088.89 3095
2089.33 3218
2089.76 3256
2090.19 3264
2090.62 3271
2091.05 3278
2091.48 3345
2091.92 3338
2092.35 3342
2092.78 3393
2093.21 3404
2093.64 3357
2094.07 3293
2094.51 3224
2094.94 3296
2095.37 3306
2095.80 3149
2096.24 3217
2096.67 3259
2097.10 3165
2097.53 3187
2097.96 3206
2098.40 3199
2098.83 3190
2099.26 3083
2099.69 3151
2100.13 3160
2100.56 3172
2100.99 3151
2101.43 3173
2101.86 3152
2102.29 3155
2102.72 3219
2103.16 3068
2103.59 3152
2104.02 3298
2104.46 3400
2104.89 3360
2105.32 3279
2105.76 3353
2106.19 3448
2106.62 3380
2107.05 3435
2107.49 3454
2107.92 3321
2108.36 3351
2108.79 3288
2109.22 3302
2109.66 3252
2110.09 3224
2110.52 3226
2110.96 3183
2111.39 2978
2111.82 3159
2112.26 3192
2112.69 3143
2113.13 3111
2113.56 3139
2113.99 3071
2114.43 3066
2114.86 3048
2115.30 3076
2115.73 3314
2116.16 3185
2116.60 3135
2117.03 3176
2117.47 3126
2117.90 3170
2118.34 3190
2118.77 3200
2119.21 3260
2119.64 3358
2120.07 3261
2120.51 3331
2120.94 3288
2121.38 3361
2121.81 3318
2122.25 3299
2122.68 3318
2123.12 3241
2123.55 3318
2123.99 3229
2124.42 3321
2124.86 3397
2125.29 3255
2125.73 3346
2126.16 3264
2126.60 3406
2127.04 3256
2127.47 3298
2127.91 3357
2128.34 3450
2128.78 3302
2129.21 3265
2129.65 3404
2130.08 3342
2130.52 3374
2130.96 3401
2131.39 3293
2131.83 3392
2132.26 3298
2132.70 3328
2133.14 3547
2133.57 3326
2134.01 3557
2134.44 3412
2134.88 3467
2135.32 3420
2135.75 3509
2136.19 3429
2136.62 3308
2137.06 3333
2137.50 3277
2137.93 3185
2138.37 3338
2138.81 3221
2139.24 3280
2139.68 3336
2140.12 3276
2140.55 3074
2140.99 3127
2141.43 3213
2141.86 3080
2142.30 3129
2142.74 3306
2143.18 3258
2143.61 3251
2144.05 3149
2144.49 3189
2144.92 3264
2145.36 3273
2145.80 3182
2146.24 3316
2146.67 3470
2147.11 3536
2147.55 3489
2147.99 3667
2148.42 3610
2148.86 3637
2149.30 3788
2149.74 3861
2150.17 3722
2150.61 3616
2151.05 3586
2151.49 3517
2151.92 3452
2152.36 3571
2152.80 3522
2153.24 3327
2153.68 3340
2154.11 3348
2154.55 3417
2154.99 3328
2155.43 3293
2155.87 3369
2156.31 3336
2156.74 3371
2157.18 3397
2157.62 3308
2158.06 3368
2158.50 3283
2158.94 3286
2159.38 3143
2159.81 3162
2160.25 3292
2160.69 3265
2161.13 3305
2161.57 3338
2162.01 3320
2162.45 3462
2162.89 3430
2163.33 3524
2163.76 3545
2164.20 3459
2164.64 3528
2165.08 3525
2165.52 3479
2165.96 3519
2166.40 3432
2166.84 3351
2167.28 3316
2167.72 3374
2168.16 3264
2168.60 3308
2169.04 3200
2169.48 3366
2169.92 3316
2170.36 3409
2170.80 3390
2171.24 3358
2171.68 3368
2172.12 3293
2172.56 3333
2173.00 3342
2173.44 3415
2173.88 3502
2174.32 3518
2174.76 3549
2175.20 3456
2175.64 3444
2176.08 3488
2176.52 3477
2176.96 3417
2177.40 3524
2177.84 3478
2178.28 3460
2178.72 3593
2179.16 3442
2179.60 3480
2180.04 3418
2180.48 3345
2180.92 3254
2181.37 3112
2181.81 3256
2182.25 3271
2182.69 3172
2183.13 3130
2183.57 3217
2184.01 3258
2184.45 3329
2184.89 3313
2185.34 3328
2185.78 3320
2186.22 3334
2186.66 3420
2187.10 3478
2187.54 3383
2187.98 3412
2188.43 3387
2188.87 3404
2189.31 3366
2189.75 3361
2190.19 3409
2190.63 3362
2191.08 3391
2191.52 3352
2191.96 3358
2192.40 3454
2192.84 3712
2193.29 3728
2193.73 3657
2194.17 3766
2194.61 3813
2195.05 3645
2195.50 3620
2195.94 3618
2196.38 3647
2196.82 3560
2197.27 3485
2197.71 3364
2198.15 3421
2198.59 3559
2199.04 3447
2199.48 3365
2199.92 3340
2200.37 3315
2200.81 3349
2201.25 3260
2201.69 3377
2202.14 3402
2202.58 3471
2203.02 3439
2203.47 3411
2203.91 3375
2204.35 3391
2204.80 3407
2205.24 3407
2205.68 3306
2206.13 3262
2206.57 3324
2207.01 3540
2207.46 3495
2207.90 3567
2208.34 3584
2208.79 3499
2209.23 3609
2209.67 3526
2210.12 3373
2210.56 3481
2211.01 3490
2211.45 3438
2211.89 3392
2212.34 3493
2212.78 3588
2213.23 3398
2213.67 3388
2214.11 3452
2214.56 3384
2215.00 3342
2215.45 3238
2215.89 3249
2216.34 3218
2216.78 3342
2217.22 3257
2217.67 3323
2218.11 3339
2218.56 3248
2219.00 3216
2219.45 3366
2219.89 3486
2220.34 3455
2220.78 3640
2221.23 3596
2221.67 3738
2222.12 3723
2222.56 3693
2223.01 3675
2223.45 3875
2223.90 3886
2224.34 3866
2224.79 3865
2225.23 3867
2225.68 3806
2226.12 3952
2226.57 3859
2227.01 3876
2227.46 3768
2227.91 3662
2228.35 3876
2228.80 3842
2229.24 3885
2229.69 3907
2230.13 3788
2230.58 3824
2231.03 4040
2231.47 4087
2231.92 4086
2232.36 4012
2232.81 3993
2233.26 4067
2233.70 4042
2234.15 3916
2234.59 3843
2235.04 3721
2235.49 3954
2235.93 3751
2236.38 3770
2236.83 3776
2237.27 3725
2237.72 3713
2238.17 3838
2238.61 3695
2239.06 3541
2239.51 3558
2239.95 3527
2240.40 3563
2240.85 3520
2241.29 3321
2241.74 3409
2242.19 3334
2242.63 3416
2243.08 3249
2243.53 3175
2243.98 3262
2244.42 3216
2244.87 3205
2245.32 3107
2245.76 3194
2246.21 3178
2246.66 3159
2247.11 3231
2247.55 3249
2248.00 3377
2248.45 3403
2248.90 3520
2249.35 3547
2249.79 3647
2250.24 3782
2250.69 3663
2251.14 3811
2251.58 3762
2252.03 3756
2252.48 3623
2252.93 3717
2253.38 3811
2253.82 3791
2254.27 3589
2254.72 3524
2255.17 3552
2255.62 3575
2256.07 3352
2256.51 3340
2256.96 3308
2257.41 3243
2257.86 3319
2258.31 3403
2258.76 3427
2259.21 3461
2259.65 3561
2260.10 3597
2260.55 3576
2261.00 3703
2261.45 3663
2261.90 3719
2262.35 3502
2262.80 3492
2263.25 3396
2263.69 3652
2264.14 3655
2264.59 3516
2265.04 3547
2265.49 3461
2265.94 3600
2266.39 3554
2266.84 3561
2267.29 3691
2267.74 3673
2268.19 3683
2268.64 3783
2269.09 3877
2269.54 3926
2269.99 3809
2270.44 3778
2270.89 3657
2271.34 3873
2271.79 3718
2272.24 3670
2272.69 3670
2273.14 3734
2273.59 3535
2274.04 3621
2274.49 3777
2274.94 3893
2275.39 3762
2275.84 3856
2276.29 3783
2276.74 3674
2277.19 3623
2277.64 3608
2278.09 3670
2278.54 3650
2278.99 3519
2279.44 3481
2279.89 3342
2280.34 3447
2280.79 3302
2281.25 3441
2281.70 3462
2282.15 3412
2282.60 3310
2283.05 3293
2283.50 3348
2283.95 3371
2284.40 3455
2284.85 3368
2285.31 3243
2285.76 3438
2286.21 3349
2286.66 3500
2287.11 3688
2287.56 3778
2288.01 3905
2288.47 4032
2288.92 3968
2289.37 4111
2289.82 4138
2290.27 4293
2290.72 4292
2291.18 4399
2291.63 4366
2292.08 4394
2292.53 4287
2292.98 4148
2293.44 4192
2293.89 4163
2294.34 4004
2294.79 3842
2295.24 3875
2295.70 3846
2296.15 3692
2296.60 3608
2297.05 3547
2297.51 3455
2297.96 3433
2298.41 3487
2298.86 3448
2299.32 3240
2299.77 3273
2300.22 3175
2300.67 3126
2301.13 3304
2301.58 3236
2302.03 3125
2302.49 3226
2302.94 3081
2303.39 3186
2303.85 3275
2304.30 3256
2304.75 3144
2305.20 3106
2305.66 3248
2306.11 3309
2306.56 3507
2307.02 3487
2307.47 3550
2307.93 3609
2308.38 3579
2308.83 3620
2309.29 3732
2309.74 3784
2310.19 3806
2310.65 3766
2311.10 3730
2311.55 3540
2312.01 3589
2312.46 3784
2312.92 3697
2313.37 3594
2313.82 3549
2314.28 3501
2314.73 3394
2315.19 3452
2315.64 3491
2316.10 3555
2316.55 3436
2317.00 3391
2317.46 3536
2317.91 3558
2318.37 3481
2318.82 3611
2319.28 3741
2319.73 3770
2320.19 3569
2320.64 3483
2321.10 3648
2321.55 3656
2322.01 3550
2322.46 3562
2322.92 3687
2323.37 3805
2323.83 3958
2324.28 4055
2324.74 4021
2325.19 3788
2325.65 3669
2326.10 3682
2326.56 3689
2327.01 3667
2327.47 3536
2327.92 3583
2328.38 3340
2328.83 3384
2329.29 3331
2329.74 3398
2330.20 3367
2330.66 3321
2331.11 3337
2331.57 3371
2332.02 3405
2332.48 3317
2332.94 3326
2333.39 3269
2333.85 3306
2334.30 3375
2334.76 3406
2335.22 3345
2335.67 3322
2336.13 3415
2336.58 3556
2337.04 3485
2337.50 3402
2337.95 3456
2338.41 3553
2338.87 3469
2339.32 3402
2339.78 3624
2340.24 3562
2340.69 3654
2341.15 3727
2341.61 3647
2342.06 3579
2342.52 3644
2342.98 3779
2343.43 3847
2343.89 3885
2344.35 3902
2344.81 3983
2345.26 3925
2345.72 4014
2346.18 3909
2346.63 3871
2347.09 3928
2347.55 3826
2348.01 3855
2348.46 3799
2348.92 3749
2349.38 3543
2349.84 3531
2350.29 3508
2350.75 3457
2351.21 3453
2351.67 3437
2352.13 3263
2352.58 3358
2353.04 3272
2353.50 3291
2353.96 3308
2354.41 3277
2354.87 3183
2355.33 3134
2355.79 3276
2356.25 3292
2356.71 3483
2357.16 3497
2357.62 3845
2358.08 3899
2358.54 3983
2359.00 4341
2359.46 4518
2359.91 4523
2360.37 4700
2360.83 4699
2361.29 4779
2361.75 4557
2362.21 4340
2362.67 4278
2363.13 4247
2363.58 4032
2364.04 4103
2364.50 3974
2364.96 3878
2365.42 3727
2365.88 3745
2366.34 3792
2366.80 3680
2367.26 3777
2367.72 3673
2368.18 3617
2368.64 3588
2369.10 3529
2369.55 3354
2370.01 3327
2370.47 3299
2370.93 3226
2371.39 3341
2371.85 3201
2372.31 3328
2372.77 3303
2373.23 3344
2373.69 3383
2374.15 3286
2374.61 3257
2375.07 3380
2375.53 3398
2375.99 3360
2376.45 3358
2376.91 3461
2377.37 3407
2377.83 3303
2378.29 3348
2378.75 3382
2379.21 3398
2379.68 3387
2380.14 3370
2380.60 3342
2381.06 3472
2381.52 3454
2381.98 3444
2382.44 3435
2382.90 3544
2383.36 3540
2383.82 3480
2384.28 3332
2384.74 3493
2385.20 3454
2385.67 3396
2386.13 3451
2386.59 3501
2387.05 3534
2387.51 3467
2387.97 3444
2388.43 3681
2388.89 3594
2389.36 3470
2389.82 3378
2390.28 3387
2390.74 3420
2391.20 3493
2391.66 3345
2392.13 3358
2392.59 3272
2393.05 3284
2393.51 3284
2393.97 3238
2394.43 3345
2394.90 3459
2395.36 3415
2395.82 3484
2396.28 3553
2396.74 3580
2397.21 3531
2397.67 3469
2398.13 3590
2398.59 3584
2399.06 3636
2399.52 3528
2399.98 3433
2400.44 3313
2400.91 3262
2401.37 3177
2401.83 3188
2402.29 3181
2402.76 3197
2403.22 3220
2403.68 3291
2404.14 3207
2404.61 3132
2405.07 3188
2405.53 3137
2406.00 3241
2406.46 3101
2406.92 3161
2407.39 3221
2407.85 3260
2408.31 3215
2408.78 3050
2409.24 2937
2409.70 2959
2410.17 3077
2410.63 3030
2411.09 2990
2411.56 3103
2412.02 3107
2412.48 3117
2412.95 3128
2413.41 3250
2413.87 3185
2414.34 3181
2414.80 3250
2415.27 3370
2415.73 3326
2416.19 3507
2416.66 3592
2417.12 3661
2417.59 3661
2418.05 3641
2418.51 3569
2418.98 3632
2419.44 3598
2419.91 3737
2420.37 3650
2420.84 3675
2421.30 3821
2421.77 3691
2422.23 3768
2422.69 3816
2423.16 3665
2423.62 3709
2424.09 3712
2424.55 3696
2425.02 3462
2425.48 3546
2425.95 3521
2426.41 3400
2426.88 3329
2427.34 3250
2427.81 3237
2428.27 3174
2428.74 3147
2429.20 3163
2429.67 3205
2430.13 3206
2430.60 3194
2431.07 3068
2431.53 3050
2432.00 3095
2432.46 3160
2432.93 3232
2433.39 3265
2433.86 3279
2434.32 3337
2434.79 3407
2435.26 3386
2435.72 3508
2436.19 3547
2436.65 3807
2437.12 3767
2437.59 3752
2438.05 3815
2438.52 3872
2438.98 3884
2439.45 3909
2439.92 3961
2440.38 4019
2440.85 4056
2441.32 3778
2441.78 3880
2442.25 3666
2442.72 3624
2443.18 3545
2443.65 3449
2444.12 3339
2444.58 3219
2445.05 3194
2445.52 3126
2445.98 3171
2446.45 3152
2446.92 3098
2447.38 3136
2447.85 3068
2448.32 3080
2448.78 3018
2449.25 3168
2449.72 3082
2450.19 3258
2450.65 3136
2451.12 3031
2451.59 3044
2452.06 2961
2452.52 3017
2452.99 3130
2453.46 3139
2453.93 3088
2454.39 3068
2454.86 2982
2455.33 2956
2455.80 3085
2456.26 3042
2456.73 3096
2457.20 3148
2457.67 3145
2458.14 3161
2458.60 3279
2459.07 3250
2459.54 3171
2460.01 3094
2460.48 3181
2460.95 3162
2461.41 3233
2461.88 3224
2462.35 3288
2462.82 3263
2463.29 3105
2463.76 3138
2464.22 3167
2464.69 3293
2465.16 3312
2465.63 3203
2466.10 3242
2466.57 3334
2467.04 3226
2467.51 3253
2467.97 3388
2468.44 3437
2468.91 3446
2469.38 3560
2469.85 3473
2470.32 3463
2470.79 3431
2471.26 3340
2471.73 3279
2472.20 3212
2472.67 3251
2473.14 3180
2473.61 3060
2474.07 3004
2474.54 3090
2475.01 3171
2475.48 3233
2475.95 3248
2476.42 3227
2476.89 3193
2477.36 3310
2477.83 3461
2478.30 3419
2478.77 3635
2479.24 3577
2479.71 3628
2480.18 3536
2480.65 3417
2481.12 3345
2481.59 3376
2482.06 3255
2482.53 3081
2483.00 3074
2483.47 3116
2483.95 3206
2484.42 3177
2484.89 3085
2485.36 3122
2485.83 3308
2486.30 3241
2486.77 3186
2487.24 3148
2487.71 3148
2488.18 3128
2488.65 3043
2489.12 3158
2489.59 3009
2490.07 2955
2490.54 3047
2491.01 3044
2491.48 3065
2491.95 3041
2492.42 3071
2492.89 3056
2493.36 3182
2493.84 3168
2494.31 3311
2494.78 3172
2495.25 3121
2495.72 3134
2496.19 3252
2496.66 3208
2497.14 3055
2497.61 3071
2498.08 2962
2498.55 3050
2499.02 3073
2499.50 3057
2499.97 3036
2500.44 2970
2500.91 2912
2501.38 2887
2501.86 3153
2502.33 3185
2502.80 3071
2503.27 3148
2503.74 3055
2504.22 2994
2504.69 2932
2505.16 3163
2505.63 3273
2506.11 3347
2506.58 3328
2507.05 3204
2507.52 3264
2508.00 3404
2508.47 3375
2508.94 3500
2509.42 3573
2509.89 3518
2510.36 3639
2510.83 3710
2511.31 3665
2511.78 3692
2512.25 3623
2512.73 3490
2513.20 3460
2513.67 3477
2514.15 3229
2514.62 3191
2515.09 3264
2515.57 3218
2516.04 3311
2516.51 3191
2516.99 3268
2517.46 3461
2517.94 3466
2518.41 3469
2518.88 3363
2519.36 3302
2519.83 3403
2520.30 3329
2520.78 3228
2521.25 3246
2521.73 3236
2522.20 3079
2522.67 3049
2523.15 3178
2523.62 3149
2524.10 3199
2524.57 3171
2525.05 3103
2525.52 3178
2525.99 3283
2526.47 3265
2526.94 3299
2527.42 3349
2527.89 3219
2528.37 3370
2528.84 3240
2529.32 3243
2529.79 3207
2530.27 3257
2530.74 3190
2531.22 3173
2531.69 3161
2532.17 3266
2532.64 3061
2533.12 3130
2533.59 3240
2534.07 3219
2534.54 3114
2535.02 3243
2535.49 3155
2535.97 3255
2536.44 3264
2536.92 3326
2537.39 3258
2537.87 3233
2538.34 3342
2538.82 3352
2539.30 3315
2539.77 3396
2540.25 3369
2540.72 3228
2541.20 3119
2541.68 3152
2542.15 3279
2542.63 3203
2543.10 3270
2543.58 3184
2544.06 3280
2544.53 3249
2545.01 3226
2545.48 3360
2545.96 3440
2546.44 3669
2546.91 3653
2547.39 3681
2547.87 3745
2548.34 3792
2548.82 3741
2549.30 3722
2549.77 3715
2550.25 3615
2550.73 3673
2551.20 3562
2551.68 3622
2552.16 3534
2552.63 3642
2553.11 3585
2553.59 3602
2554.06 3751
2554.54 3589
2555.02 3415
2555.50 3648
2555.97 3793
2556.45 3561
2556.93 3485
2557.40 3395
2557.88 3459
2558.36 3440
2558.84 3419
2559.31 3344
2559.79 3238
2560.27 3256
2560.75 3156
2561.23 2971
2561.70 3051
2562.18 3038
2562.66 3130
2563.14 3183
2563.61 3078
2564.09 2916
2564.57 3080
2565.05 3112
2565.53 3045
2566.00 3055
2566.48 3148
2566.96 3082
2567.44 3113
2567.92 3194
2568.40 3211
2568.87 3264
2569.35 3133
2569.83 3107
2570.31 3127
2570.79 3192
2571.27 3182
2571.75 3231
2572.22 3190
2572.70 3218
2573.18 3134
2573.66 3150
2574.14 2992
2574.62 3131
2575.10 2983
2575.58 2968
2576.06 3091
2576.54 3044
2577.01 3082
2577.49 3058
2577.97 3055
2578.45 2920
2578.93 2921
2579.41 3015
2579.89 2961
2580.37 3090
2580.85 3083
2581.33 2894
2581.81 3103
2582.29 3049
2582.77 2984
2583.25 3037
2583.73 3010
2584.21 2990
2584.69 2907
2585.17 2952
2585.65 2960
2586.13 2945
2586.61 3079
2587.09 3178
2587.57 2974
2588.05 2972
2588.53 3024
2589.01 3101
2589.49 3068
2589.97 3119
2590.45 3214
2590.93 3183
2591.41 3145
2591.89 3227
2592.37 3129
2592.85 3122
2593.33 3179
2593.81 3029
2594.30 2978
2594.78 3130
2595.26 3249
2595.74 3243
2596.22 3169
2596.70 3199
2597.18 3202
2597.66 3240
2598.14 3160
2598.62 3074
2599.11 3174
2599.59 3210
2600.07 3288
2600.55 3169
2601.03 3259
2601.51 3211
2601.99 3245
2602.48 3274
2602.96 3150
2603.44 3080
2603.92 3090
2604.40 3121
2604.88 3023
2605.37 3171
2605.85 3210
2606.33 3287
2606.81 3173
2607.29 3230
2607.78 3406
2608.26 3357
2608.74 3403
2609.22 3474
2609.70 3605
2610.19 3618
2610.67 3679
2611.15 3768
2611.63 3637
2612.12 3591
2612.60 3516
2613.08 3441
2613.56 3415
2614.05 3335
2614.53 3289
2615.01 3252
2615.49 3044
2615.98 3050
2616.46 3104
2616.94 2995
2617.43 3052
2617.91 3060
2618.39 2998
2618.87 3036
2619.36 3038
2619.84 3010
2620.32 3014
2620.81 2978
2621.29 3091
2621.77 3048
2622.26 2937
2622.74 3061
2623.22 3033
2623.71 2991
2624.19 3104
2624.67 3074
2625.16 3090
2625.64 2975
2626.13 2983
2626.61 3002
2627.09 3021
2627.58 3124
2628.06 3186
2628.55 3064
2629.03 3042
2629.51 2994
2630.00 3074
2630.48 3158
2630.97 3167
2631.45 3054
2631.93 3071
2632.42 3045
2632.90 3009
2633.39 2952
2633.87 2991
2634.36 2997
2634.84 2968
2635.33 2902
2635.81 2918
2636.29 3088
2636.78 2982
2637.26 2934
2637.75 2943
2638.23 3047
2638.72 3039
2639.20 3128
2639.69 3164
2640.17 3022
2640.66 3109
2641.14 3079
2641.63 3139
2642.11 3212
2642.60 3164
2643.08 3085
2643.57 3052
2644.05 3087
2644.54 3130
2645.03 3142
2645.51 3113
2646.00 3072
2646.48 3248
2646.97 3079
2647.45 3152
2647.94 3100
2648.43 3060
2648.91 3003
2649.40 3063
2649.88 3119
2650.37 3043
2650.85 3104
2651.34 3169
2651.83 3132
2652.31 3259
2652.80 3187
2653.29 3298
2653.77 3294
2654.26 3269
2654.74 3450
2655.23 3395
2655.72 3290
2656.20 3444
2656.69 3387
2657.18 3422
2657.66 3325
2658.15 3346
2658.64 3343
2659.12 3261
2659.61 3201
2660.10 3165
2660.58 3156
2661.07 3084
2661.56 3174
2662.05 3084
2662.53 3058
2663.02 3079
2663.51 3036
2663.99 3054
2664.48 3070
2664.97 3083
2665.46 3110
2665.94 3255
2666.43 3225
2666.92 3232
2667.41 3276
2667.89 3186
2668.38 3226
2668.87 3290
2669.36 3234
2669.84 3282
2670.33 3212
2670.82 3234
2671.31 3235
2671.80 3492
2672.28 3508
2672.77 3507
2673.26 3565
2673.75 3577
2674.24 3490
2674.72 3562
2675.21 3433
2675.70 3376
2676.19 3429
2676.68 3246
2677.17 3285
2677.65 3387
2678.14 3311
2678.63 3387
2679.12 3311
2679.61 3278
2680.10 3279
2680.59 3409
2681.07 3383
2681.56 3441
2682.05 3406
2682.54 3456
2683.03 3471
2683.52 3372
2684.01 3461
2684.50 3483
2684.99 3400
2685.47 3261
2685.96 3170
2686.45 3092
2686.94 3106
2687.43 3114
2687.92 3152
2688.41 3173
2688.90 2988
2689.39 3013
2689.88 3134
2690.37 2909
2690.86 3006
2691.35 3114
2691.84 3215
2692.33 3189
2692.82 3040
2693.31 3309
2693.80 3312
2694.29 3377
2694.78 3395
2695.27 3338
2695.76 3320
2696.25 3275
2696.74 3369
2697.23 3324
2697.72 3465
2698.21 3431
2698.70 3422
2699.19 3507
2699.68 3518
2700.17 3556
2700.66 3606
2701.15 3491
2701.64 3576
2702.13 3561
2702.62 3484
2703.11 3413
2703.61 3325
2704.10 3196
2704.59 3161
2705.08 3206
2705.57 3153
2706.06 3124
2706.55 3048
2707.04 3049
2707.53 3008
2708.02 2921
2708.52 3047
2709.01 3069
2709.50 2963
2709.99 2963
2710.48 2989
2710.97 2921
2711.46 2917
2711.96 2997
2712.45 3031
2712.94 3017
2713.43 2927
2713.92 2876
2714.41 2860
2714.91 2877
2715.40 2934
2715.89 2868
2716.38 2854
2716.87 2875
2717.37 2951
2717.86 2958
2718.35 2953
2718.84 2974
2719.33 2990
2719.83 3080
2720.32 3205
2720.81 3198
2721.30 3104
2721.80 3040
2722.29 3166
2722.78 3148
2723.27 3072
2723.77 3106
2724.26 3087
2724.75 2993
2725.24 2957
2725.74 2976
2726.23 3074
2726.72 3131
2727.22 3151
2727.71 3273
2728.20 3248
2728.70 3303
2729.19 3353
2729.68 3318
2730.18 3243
2730.67 3403
2731.16 3478
2731.65 3624
2732.15 3724
2732.64 3870
2733.14 4001
2733.63 3917
2734.12 3943
2734.62 4017
2735.11 3996
2735.60 3973
2736.10 3838
2736.59 3710
2737.08 3689
2737.58 3705
2738.07 3634
2738.57 3411
2739.06 3260
2739.55 3249
2740.05 3212
2740.54 3153
2741.04 3076
2741.53 3082
2742.03 2925
2742.52 2997
2743.01 2951
2743.51 2997
2744.00 2971
2744.50 2900
2744.99 3022
2745.49 3108
2745.98 3009
2746.48 2925
2746.97 2850
2747.47 2883
2747.96 2926
2748.46 2881
2748.95 2921
2749.45 2965
2749.94 2853
2750.44 2858
2750.93 2834
2751.43 2859
2751.92 3043
2752.42 2944
2752.91 2905
2753.41 2951
2753.90 2919
2754.40 2915
2754.89 2963
2755.39 3012
2755.88 3108
2756.38 3150
2756.87 3054
2757.37 2978
2757.87 3060
2758.36 3073
2758.86 3035
2759.35 3102
2759.85 3066
2760.35 2981
2760.84 3036
2761.34 3080
2761.83 3217
2762.33 3147
2762.83 3084
2763.32 3077
2763.82 3024
2764.31 2932
2764.81 2929
2765.31 3005
2765.80 2850
2766.30 2817
2766.80 2853
2767.29 2905
2767.79 3094
2768.29 3050
2768.78 2974
2769.28 2968
2769.78 3009
2770.27 3022
2770.77 3052
2771.27 3078
2771.76 3089
2772.26 3115
2772.76 3230
2773.26 3128
2773.75 3099
2774.25 3149
2774.75 3149
2775.24 3113
2775.74 2946
2776.24 3048
2776.74 3141
2777.23 3206
2777.73 3154
2778.23 3123
2778.73 3130
2779.22 3080
2779.72 3104
2780.22 3045
2780.72 2952
2781.21 3044
2781.71 3026
2782.21 3057
2782.71 3106
2783.21 3150
2783.70 3150
2784.20 3108
2784.70 3227
2785.20 3203
2785.70 3367
2786.20 3234
2786.69 3179
2787.19 3346
2787.69 3302
2788.19 3405
2788.69 3347
2789.19 3274
2789.68 3162
2790.18 3069
2790.68 3072
2791.18 3258
2791.68 3160
2792.18 3125
2792.68 3219
2793.18 3354
2793.67 3380
2794.17 3454
2794.67 3416
2795.17 3571
2795.67 3753
2796.17 3784
2796.67 3855
2797.17 3850
2797.67 3791
2798.17 3762
2798.67 3631
2799.17 3683
2799.66 3556
2800.16 3602
2800.66 3599
2801.16 3483
2801.66 3309
2802.16 3283
2802.66 3180
2803.16 3093
2803.66 3071
2804.16 3123
2804.66 3118
2805.16 3298
2805.66 3396
2806.16 3527
2806.66 3642
2807.16 3707
2807.66 3741
2808.16 3974
2808.66 4061
2809.16 4185
2809.66 4451
2810.16 4639
2810.66 4616
2811.16 4738
2811.66 5070
2812.17 5246
2812.67 5115
2813.17 5053
2813.67 4895
2814.17 4688
2814.67 4377
2815.17 4289
2815.67 4146
2816.17 3922
2816.67 3760
2817.17 3684
2817.67 3393
2818.18 3285
2818.68 3333
2819.18 3266
2819.68 3195
2820.18 3011
2820.68 3131
2821.18 3029
2821.68 3071
2822.19 3009
2822.69 3047
2823.19 3003
2823.69 3104
2824.19 3138
2824.69 3099
2825.20 2991
2825.70 3080
2826.20 2893
2826.70 3019
2827.20 3016
2827.70 3095
2828.21 3006
2828.71 3048
2829.21 3021
2829.71 2985
2830.22 3133
2830.72 3180
2831.22 3231
2831.72 3285
2832.22 3276
2832.73 3298
2833.23 3358
2833.73 3542
2834.23 3445
2834.74 3441
2835.24 3469
2835.74 3517
2836.24 3526
2836.75 3413
2837.25 3263
2837.75 3338
2838.26 3373
2838.76 3414
2839.26 3258
2839.76 3191
2840.27 3223
2840.77 3386
2841.27 3261
2841.78 3135
2842.28 3161
2842.78 3110
2843.29 3089
2843.79 3123
2844.29 3189
2844.80 3127
2845.30 3066
2845.80 3125
2846.31 3215
2846.81 3268
2847.32 3211
2847.82 3350
2848.32 3312
2848.83 3200
2849.33 3217
2849.83 3244
2850.34 3405
2850.84 3246
2851.35 3284
2851.85 3203
2852.35 3062
2852.86 3135
2853.36 3078
2853.87 3136
2854.37 3237
2854.88 3160
2855.38 3407
2855.88 3710
2856.39 3801
2856.89 3842
2857.40 3796
2857.90 3917
2858.41 3935
2858.91 3869
2859.42 3813
2859.92 3816
2860.43 3733
2860.93 3548
2861.44 3550
2861.94 3436
2862.45 3326
2862.95 3266
2863.46 3347
2863.96 3121
2864.47 3096
2864.97 3009
2865.48 3005
2865.98 3053
2866.49 3064
2866.99 3115
2867.50 3132
2868.00 3099
2868.51 3069
2869.02 3090
2869.52 3202
2870.03 3362
2870.53 3242
2871.04 3145
2871.54 3279
2872.05 3335
2872.56 3271
2873.06 3328
2873.57 3430
2874.07 3387
2874.58 3279
2875.09 3235
2875.59 3104
2876.10 3138
2876.61 3097
2877.11 3051
2877.62 3010
2878.12 3131
2878.63 3269
2879.14 3205
2879.64 3245
2880.15 3269
2880.66 3224
2881.16 3414
2881.67 3519
2882.18 3445
2882.68 3392
2883.19 3419
2883.70 3448
2884.20 3414
2884.71 3709
2885.22 3791
2885.73 3821
2886.23 3853
2886.74 3965
2887.25 4088
2887.75 3906
2888.26 3905
2888.77 3880
2889.28 3870
2889.78 3627
2890.29 3586
2890.80 3505
2891.31 3347
2891.81 3332
2892.32 3316
2892.83 3405
2893.34 3359
2893.84 3372
2894.35 3276
2894.86 3387
2895.37 3348
2895.88 3399
2896.38 3455
2896.89 3407
2897.40 3360
2897.91 3275
2898.42 3417
2898.92 3479
2899.43 3315
2899.94 3237
2900.45 3444
2900.96 3379
2901.47 3324
2901.98 3300
2902.48 3381
2902.99 3563
2903.50 3609
2904.01 3606
2904.52 3583
2905.03 3470
2905.54 3560
2906.04 3527
2906.55 3415
2907.06 3392
2907.57 3326
2908.08 3309
2908.59 3161
2909.10 3202
2909.61 3174
2910.12 3204
2910.63 2952
2911.14 3134
2911.64 3093
2912.15 3190
2912.66 3179
2913.17 3110
2913.68 3026
2914.19 2993
2914.70 3062
2915.21 3054
2915.72 3050
2916.23 3130
2916.74 3189
2917.25 3209
2917.76 3410
2918.27 3421
2918.78 3593
2919.29 3757
2919.80 3876
2920.31 3850
2920.82 4021
2921.33 4147
2921.84 4122
2922.35 4232
2922.86 4216
2923.37 4227
2923.88 4167
2924.39 4154
2924.90 4121
2925.41 4004
2925.92 3958
2926.44 3790
2926.95 3789
2927.46 3692
2927.97 3572
2928.48 3594
2928.99 3535
2929.50 3409
2930.01 3433
2930.52 3290
2931.03 3213
2931.54 3215
2932.05 3206
2932.57 3137
2933.08 3162
2933.59 3194
2934.10 3183
2934.61 3157
2935.12 3314
2935.63 3373
2936.15 3416
2936.66 3756
2937.17 3911
2937.68 4247
2938.19 4698
2938.70 4931
2939.22 5422
2939.73 5915
2940.24 6234
2940.75 6549
2941.26 6422
2941.77 6312
2942.29 6098
2942.80 6062
2943.31 5776
2943.82 5620
2944.34 5165
2944.85 5057
2945.36 4701
2945.87 4500
2946.38 4280
2946.90 4104
2947.41 3980
2947.92 3694
2948.43 3749
2948.95 3617
2949.46 3438
2949.97 3470
2950.48 3379
2951.00 3195
2951.51 3254
2952.02 3143
2952.54 3287
2953.05 3245
2953.56 3087
2954.08 3063
2954.59 2960
2955.10 3109
2955.61 2988
2956.13 2936
2956.64 2938
2957.15 2923
2957.67 2996
2958.18 3114
2958.69 3196
2959.21 3131
2959.72 3104
2960.23 3240
2960.75 3235
2961.26 3345
2961.78 3368
2962.29 3510
2962.80 3538
2963.32 3400
2963.83 3434
2964.35 3367
2964.86 3463
2965.37 3452
2965.89 3450
2966.40 3419
2966.92 3339
2967.43 3409
2967.94 3426
2968.46 3399
2968.97 3486
2969.49 3411
2970.00 3294
2970.52 3310
2971.03 3267
2971.54 3216
2972.06 3252
2972.57 3196
2973.09 3132
2973.60 3270
2974.12 3196
2974.63 3139
2975.15 3198
2975.66 3285
2976.18 3392
2976.69 3397
2977.21 3357
2977.72 3423
2978.24 3563
2978.75 3672
2979.27 3651
2979.78 3687
2980.30 3714
2980.81 3734
2981.33 3609
2981.84 3568
2982.36 3681
2982.88 3625
2983.39 3462
2983.91 3536
2984.42 3732
2984.94 3741
2985.45 3616
2985.97 3588
2986.49 3704
2987.00 3582
2987.52 3446
2988.03 3617
2988.55 3412
2989.07 3514
2989.58 3440
2990.10 3385
2990.61 3376
2991.13 3315
2991.65 3365
2992.16 3479
2992.68 3498
2993.20 3424
2993.71 3508
2994.23 3699
2994.75 3991
2995.26 4146
2995.78 4302
2996.30 4408
2996.81 4633
2997.33 4474
2997.85 4593
2998.36 4419
2998.88 4398
2999.40 4395
2999.91 4417
3000.43 4439
3000.95 4697
3001.46 5052
3001.98 5494
3002.50 5895
3003.02 6370
3003.53 6959
3004.05 7194
3004.57 7287
3005.09 7326
3005.60 7145
3006.12 6586
3006.64 6162
3007.16 5576
3007.67 5023
3008.19 4796
3008.71 4459
3009.23 4147
3009.74 3865
3010.26 3710
3010.78 3781
3011.30 3736
3011.82 3696
3012.33 3641
3012.85 3461
3013.37 3569
3013.89 3409
3014.41 3574
3014.93 3627
3015.44 3551
3015.96 3617
3016.48 3642
3017.00 3535
3017.52 3546
3018.04 3486
3018.55 3569
3019.07 3525
3019.59 3559
3020.11 3573
3020.63 3552
3021.15 3561
3021.67 3691
3022.19 3852
3022.71 3774
3023.22 3850
3023.74 3940
3024.26 4018
3024.78 3872
3025.30 3845
3025.82 3780
3026.34 3581
3026.86 3524
3027.38 3621
3027.90 3478
3028.42 3369
3028.94 3276
3029.46 3260
3029.98 3174
3030.49 3161
3031.01 3166
3031.53 3344
3032.05 3276
3032.57 3281
3033.09 3296
3033.61 3275
3034.13 3303
3034.65 3300
3035.17 3268
3035.69 3384
3036.21 3384
3036.73 3286
3037.25 3134
3037.77 3353
3038.29 3401
3038.81 3292
3039.34 3253
3039.86 3192
3040.38 3130
3040.90 3248
3041.42 3103
3041.94 3242
3042.46 3285
3042.98 3158
3043.50 3261
3044.02 3211
3044.54 3267
3045.06 3273
3045.58 3153
3046.10 3158
3046.63 3184
3047.15 3200
3047.67 3218
3048.19 3210
3048.71 3163
3049.23 3155
3049.75 3102
3050.27 3034
3050.79 3181
3051.32 3194
3051.84 3159
3052.36 3143
3052.88 3130
3053.40 2948
3053.92 3057
3054.45 3093
3054.97 3025
3055.49 2948
3056.01 2985
3056.53 3043
3057.05 3070
3057.58 3157
3058.10 3025
3058.62 3078
3059.14 3199
3059.66 3138
3060.19 3041
3060.71 3133
3061.23 3231
3061.75 3198
3062.28 3263
3062.80 3345
3063.32 3339
3063.84 3278
3064.37 3418
3064.89 3338
3065.41 3309
3065.93 3532
3066.46 3494
3066.98 3479
3067.50 3408
3068.02 3456
3068.55 3487
3069.07 3383
3069.59 3318
3070.12 3409
3070.64 3549
3071.16 3701
3071.69 3823
3072.21 3725
3072.73 3955
3073.26 3820
3073.78 3838
3074.30 3888
3074.83 3757
3075.35 3825
3075.87 3731
3076.40 3817
3076.92 3915
3077.44 3867
3077.97 4039
3078.49 3975
3079.01 3906
3079.54 4040
3080.06 4056
3080.59 4163
3081.11 4189
3081.63 4128
3082.16 4043
3082.68 4099
3083.21 4205
3083.73 3966
3084.25 4007
3084.78 3952
3085.30 3904
3085.83 4100
3086.35 4123
3086.88 4076
3087.40 4372
3087.93 4431
3088.45 4744
3088.97 5092
3089.50 5525
3090.02 5523
3090.55 5278
3091.07 5203
3091.60 5084
3092.12 4853
3092.65 4719
3093.17 4706
3093.70 4669
3094.22 4617
3094.75 4716
3095.27 4906
3095.80 4973
3096.32 5190
3096.85 5139
3097.37 5152
3097.90 5141
3098.43 5132
3098.95 5330
3099.48 5676
3100.00 6432
3100.53 7274
3101.05 8339
3101.58 9304
3102.10 10663
3102.63 11235
3103.16 11171
3103.68 10777
3104.21 9916
3104.73 8843
3105.26 7797
3105.79 6799
3106.31 6105
3106.84 5465
3107.36 4977
3107.89 4751
3108.42 4676
3108.94 4430
3109.47 4426
3110.00 4288
3110.52 4574
3111.05 4413
3111.57 4198
3112.10 4230
3112.63 4107
3113.15 3956
3113.68 3732
3114.21 3800
3114.74 3529
3115.26 3444
3115.79 3458
3116.32 3376
3116.84 3372
3117.37 3494
3117.90 3642
3118.42 3775
3118.95 3749
3119.48 3920
3120.01 4048
3120.53 4158
3121.06 4121
3121.59 4104
3122.11 4268
3122.64 4194
3123.17 4160
3123.70 4079
3124.22 3916
3124.75 3977
3125.28 3959
3125.81 4074
3126.34 4054
3126.86 3970
3127.39 4107
3127.92 3989
3128.45 3768
3128.98 3678
3129.50 3663
3130.03 3485
3130.56 3540
3131.09 3481
3131.62 3421
3132.14 3475
3132.67 3456
3133.20 3535
3133.73 3535
3134.26 3597
3134.79 3631
3135.31 3760
3135.84 3608
3136.37 3585
3136.90 3685
3137.43 3484
3137.96 3467
3138.49 3371
3139.02 3272
3139.54 3245
3140.07 3212
3140.60 3122
3141.13 3186
3141.66 3168
3142.19 3014
3142.72 2987
3143.25 3011
3143.78 3108
3144.31 3195
3144.84 3226
3145.37 3367
3145.89 3387
3146.42 3435
3146.95 3491
3147.48 3544
3148.01 3613
3148.54 3631
3149.07 3660
3149.60 3677
3150.13 3686
3150.66 3624
3151.19 3533
3151.72 3413
3152.25 3444
3152.78 3308
3153.31 3490
3153.84 3369
3154.37 3373
3154.90 3504
3155.43 3505
3155.96 3522
3156.49 3523
3157.02 3577
3157.55 3611
3158.08 3527
3158.61 3481
3159.14 3387
3159.68 3445
3160.21 3434
3160.74 3389
3161.27 3332
3161.80 3304
3162.33 3264
3162.86 3153
3163.39 3207
3163.92 3116
3164.45 3030
3164.98 3181
3165.51 3202
3166.05 3228
3166.58 3144
3167.11 3109
3167.64 3027
3168.17 3028
3168.70 2965
3169.23 3033
3169.76 3010
3170.30 3063
3170.83 3090
3171.36 3022
3171.89 2974
3172.42 3161
3172.95 3264
3173.49 3149
3174.02 3187
3174.55 3139
3175.08 3183
3175.61 3223
3176.15 3260
3176.68 3204
3177.21 3194
3177.74 3147
3178.27 3267
3178.81 3245
3179.34 3294
3179.87 3211
3180.40 3250
3180.93 3165
3181.47 3126
3182.00 3050
3182.53 3106
3183.06 2953
3183.60 2923
3184.13 2925
3184.66 2837
3185.20 2908
3185.73 2874
3186.26 2811
3186.79 2807
3187.33 2871
3187.86 2909
3188.39 2965
3188.93 2994
3189.46 3009
3189.99 2955
3190.52 2979
3191.06 2886
3191.59 2966
3192.12 3036
3192.66 2985
3193.19 3070
3193.72 3061
3194.26 2971
3194.79 2915
3195.33 2988
3195.86 2902
3196.39 2865
3196.93 3055
3197.46 3096
3197.99 3122
3198.53 3056
3199.06 3008
3199.60 3220
3200.13 3132
3200.66 3072
3201.20 3249
3201.73 3179
3202.27 3192
3202.80 3199
3203.33 3182
3203.87 3317
3204.40 3246
3204.94 3232
3205.47 3333
3206.01 3453
3206.54 3542
3207.07 3717
3207.61 3951
3208.14 4137
3208.68 4297
3209.21 4413
3209.75 4532
3210.28 4748
3210.82 4618
3211.35 4589
3211.89 4315
3212.42 4220
3212.96 4214
3213.49 3958
3214.03 3701
3214.56 3487
3215.10 3425
3215.63 3219
3216.17 3037
3216.70 3084
3217.24 3016
3217.78 3060
3218.31 3117
3218.85 2891
3219.38 2864
3219.92 2900
3220.45 2975
3220.99 3084
3221.52 2994
3222.06 3106
3222.60 3313
3223.13 3366
3223.67 3440
3224.20 3498
3224.74 3525
3225.28 3624
3225.81 3506
3226.35 3476
3226.88 3389
3227.42 3274
3227.96 3352
3228.49 3313
3229.03 3153
3229.57 3154
3230.10 3134
3230.64 3226
3231.18 3133
3231.71 3302
3232.25 3242
3232.79 3188
3233.32 3165
3233.86 3334
3234.40 3397
3234.93 3407
3235.47 3252
3236.01 3255
3236.54 3571
3237.08 3558
3237.62 3583
3238.15 3661
3238.69 3474
3239.23 3502
3239.77 3481
3240.30 3381
3240.84 3373
3241.38 3436
3241.92 3389
3242.45 3433
3242.99 3429
3243.53 3490
3244.07 3508
3244.60 3404
3245.14 3638
3245.68 3642
3246.22 3526
3246.75 3605
3247.29 3750
3247.83 3812
3248.37 3862
3248.91 3911
3249.44 4366
3249.98 4694
3250.52 5252
3251.06 6033
3251.60 6970
3252.14 7567
3252.67 7987
3253.21 8174
3253.75 7988
3254.29 7577
3254.83 7080
3255.37 6355
3255.90 5760
3256.44 5248
3256.98 4945
3257.52 4651
3258.06 4471
3258.60 4336
3259.14 4329
3259.68 4385
3260.21 4404
3260.75 4419
3261.29 4612
3261.83 4767
3262.37 4837
3262.91 4974
3263.45 4866
3263.99 4666
3264.53 4717
3265.07 4747
3265.61 5066
3266.15 4913
3266.69 5019
3267.23 4972
3267.76 4780
3268.30 4683
3268.84 4300
3269.38 4026
3269.92 3963
3270.46 3953
3271.00 3846
3271.54 3882
3272.08 3849
3272.62 3769
3273.16 3827
3273.70 3832
3274.24 3825
3274.78 3637
3275.32 3756
3275.86 3726
3276.40 3631
3276.94 3702
3277.48 3750
3278.03 3662
3278.57 3817
3279.11 3686
3279.65 3765
3280.19 3706
3280.73 3739
3281.27 3737
3281.81 3784
3282.35 3759
3282.89 3742
3283.43 3759
3283.97 3699
3284.51 3739
3285.05 3820
3285.60 3859
3286.14 3844
3286.68 3722
3287.22 3857
3287.76 3807
3288.30 3820
3288.84 3929
3289.38 4105
3289.93 4412
3290.47 4472
3291.01 4668
3291.55 4767
3292.09 4964
3292.63 5049
3293.18 5303
3293.72 5748
3294.26 5942
3294.80 6356
3295.34 6382
3295.88 6321
3296.43 6231
3296.97 6168
3297.51 5959
3298.05 5886
3298.59 5390
3299.14 5140
3299.68 5071
3300.22 4634
3300.76 4481
3301.31 4429
3301.85 4326
3302.39 4246
3302.93 4361
3303.48 4180
3304.02 4228
3304.56 4335
3305.10 4336
3305.65 4379
3306.19 4274
3306.73 4350
3307.27 4436
3307.82 4450
3308.36 4685
3308.90 4775
3309.45 4925
3309.99 4986
3310.53 4883
3311.07 4919
3311.62 4965
3312.16 4757
3312.70 4718
3313.25 4633
3313.79 4661
3314.33 4928
3314.88 4960
3315.42 5159
3315.97 5321
3316.51 5675
3317.05 5912
3317.60 6140
3318.14 6471
3318.68 6711
3319.23 6919
3319.77 7042
3320.32 6971
3320.86 6749
3321.40 6702
3321.95 6718
3322.49 6401
3323.04 6256
3323.58 5897
3324.12 5662
3324.67 5689
3325.21 5558
3325.76 5486
3326.30 5465
3326.85 5226
3327.39 5203
3327.93 5117
3328.48 5125
3329.02 5261
3329.57 5587
3330.11 5810
3330.66 6542
3331.20 7628
3331.75 9304
3332.29 11733
3332.84 14917
3333.38 18732
3333.93 22575
3334.47 25597
3335.02 27403
3335.56 28680
3336.11 28798
3336.65 27791
3337.20 25473
3337.74 22873
3338.29 20237
3338.83 17411
3339.38 14660
3339.92 12120
3340.47 10090
3341.02 8597
3341.56 7359
3342.11 6424
3342.65 5866
3343.20 5341
3343.74 4939
3344.29 4829
3344.84 4509
3345.38 4573
3345.93 4518
3346.47 4566
3347.02 4527
3347.57 4583
3348.11 4382
3348.66 4366
3349.21 4480
3349.75 4375
3350.30 4409
3350.84 4415
3351.39 4677
3351.94 4423
3352.48 4548
3353.03 4531
3353.58 4468
3354.12 4392
3354.67 4372
3355.22 4268
3355.76 4165
3356.31 4185
3356.86 3988
3357.40 3966
3357.95 3856
3358.50 3855
3359.05 3852
3359.59 3768
3360.14 3830
3360.69 3929
3361.23 3888
3361.78 3969
3362.33 4048
3362.88 4071
3363.42 4121
3363.97 4188
3364.52 4045
3365.07 4049
3365.61 3998
3366.16 3877
3366.71 3709
3367.26 3729
3367.80 3802
3368.35 3742
3368.90 3672
3369.45 3777
3370.00 3932
3370.54 4181
3371.09 4271
3371.64 4508
3372.19 4936
3372.74 5155
3373.28 5078
3373.83 5021
3374.38 4858
3374.93 4874
3375.48 4644
3376.03 4295
3376.57 4160
3377.12 3991
3377.67 3923
3378.22 3760
3378.77 3597
3379.32 3544
3379.87 3362
3380.42 3331
3380.96 3470
3381.51 3375
3382.06 3374
3382.61 3263
3383.16 3301
3383.71 3184
3384.26 3180
3384.81 3211
3385.36 3119
3385.91 3109
3386.45 3040
3387.00 3160
3387.55 3111
3388.10 3257
3388.65 3286
3389.20 3201
3389.75 3201
3390.30 3191
3390.85 3207
3391.40 3202
3391.95 3183
3392.50 3089
3393.05 3132
3393.60 3225
3394.15 3066
3394.70 3204
3395.25 3234
3395.80 3255
3396.35 3197
3396.90 3185
3397.45 3241
3398.00 3300
3398.55 3349
3399.10 3313
3399.65 3208
3400.20 3196
3400.75 3266
3401.30 3094
3401.85 3040
3402.40 3052
3402.95 3056
3403.50 2989
3404.06 3039
3404.61 3121
3405.16 2983
3405.71 2971
3406.26 3134
3406.81 2988
3407.36 2871
3407.91 3047
3408.46 3119
3409.01 3117
3409.56 3129
3410.12 3289
3410.67 3334
3411.22 3388
3411.77 3350
3412.32 3452
3412.87 3448
3413.42 3352
3413.98 3282
3414.53 3328
3415.08 3344
3415.63 3339
3416.18 3484
3416.73 3491
3417.29 3479
3417.84 3538
3418.39 3444
3418.94 3495
3419.49 3352
3420.05 3327
3420.60 3230
3421.15 3226
3421.70 3174
3422.25 3158
3422.81 3205
3423.36 3294
3423.91 3273
3424.46 3228
3425.01 3272
3425.57 3221
3426.12 3130
3426.67 3264
3427.23 3236
3427.78 3059
3428.33 2898
3428.88 2929
3429.44 2935
3429.99 2703
3430.54 2744
3431.09 2906
3431.65 2921
3432.20 2909
3432.75 2860
3433.31 3004
3433.86 3110
3434.41 3145
3434.97 3066
3435.52 3098
3436.07 3247
3436.63 3429
3437.18 3265
3437.73 3250
3438.29 3234
3438.84 3066
3439.39 3222
3439.95 3223
3440.50 3228
3441.05 3106
3441.61 3031
3442.16 3086
3442.72 3053
3443.27 2998
3443.82 2944
3444.38 3004
3444.93 2936
3445.48 2863
3446.04 2886
3446.59 2929
3447.15 3015
3447.70 2977
3448.26 2923
3448.81 3000
3449.36 2980
3449.92 2813
3450.47 2915
3451.03 2848
3451.58 2953
3452.14 3014
3452.69 2883
3453.25 2835
3453.80 2878
3454.36 2817
3454.91 2765
3455.47 2868
3456.02 2889
3456.58 2923
3457.13 2969
3457.69 2941
3458.24 2868
3458.80 2880
3459.35 2808
3459.91 2952
3460.46 3024
3461.02 3035
3461.57 3043
3462.13 3117
3462.68 3161
3463.24 3216
3463.79 3405
3464.35 3332
3464.90 3315
3465.46 3333
3466.02 3241
3466.57 3237
3467.13 3209
3467.68 3262
3468.24 3245
3468.80 3264
3469.35 3411
3469.91 3466
3470.46 3661
3471.02 3710
3471.58 3583
3472.13 3576
3472.69 3550
3473.24 3603
3473.80 3478
3474.36 3449
3474.91 3373
3475.47 3267
3476.03 3453
3476.58 3432
3477.14 3411
3477.70 3488
3478.25 3584
3478.81 3742
3479.37 3746
3479.92 3705
3480.48 3804
3481.04 3838
3481.59 3764
3482.15 3893
3482.71 3938
3483.26 4017
3483.82 4085
3484.38 4232
3484.94 4244
3485.49 4245
3486.05 4323
3486.61 4345
3487.17 4439
3487.72 4561
3488.28 5001
3488.84 5839
3489.40 6850
3489.95 8146
3490.51 10292
3491.07 11995
3491.63 13448
3492.18 13659
3492.74 13465
3493.30 12458
3493.86 11311
3494.42 9922
3494.97 8346
3495.53 7146
3496.09 6503
3496.65 5802
3497.21 5226
3497.76 5006
3498.32 4928
3498.88 4901
3499.44 4920
3500.00 4800
3500.56 4964
3501.11 5227
3501.67 5344
3502.23 5649
3502.79 5945
3503.35 6003
3503.91 6177
3504.47 6339
3505.03 6612
3505.58 6532
3506.14 6183
3506.70 5912
3507.26 5658
3507.82 5319
3508.38 4973
3508.94 4725
3509.50 4574
3510.06 4479
3510.62 4428
3511.17 4410
3511.73 4383
3512.29 4235
3512.85 4098
3513.41 3822
3513.97 3596
3514.53 3685
3515.09 3488
3515.65 3503
3516.21 3447
3516.77 3360
3517.33 3458
3517.89 3501
3518.45 3531
3519.01 3461
3519.57 3391
3520.13 3685
3520.69 3727
3521.25 3780
3521.81 3926
3522.37 4131
3522.93 4352
3523.49 4454
3524.05 4403
3524.61 4311
3525.17 4444
3525.73 4169
3526.29 3928
3526.85 3889
3527.41 3844
3527.97 3736
3528.54 3636
3529.10 3657
3529.66 3552
3530.22 3477
3530.78 3470
3531.34 3374
3531.90 3431
3532.46 3377
3533.02 3335
3533.58 3333
3534.14 3299
3534.71 3323
3535.27 3290
3535.83 3200
3536.39 3295
3536.95 3298
3537.51 3304
3538.07 3261
3538.64 3145
3539.20 3326
3539.76 3195
3540.32 3204
3540.88 3252
3541.44 3337
3542.00 3273
3542.57 3345
3543.13 3495
3543.69 3466
3544.25 3452
3544.81 3523
3545.38 3423
3545.94 3208
3546.50 3103
3547.06 3179
3547.62 3189
3548.19 3247
3548.75 3196
3549.31 3162
3549.87 3116
3550.44 3268
3551.00 3341
3551.56 3290
3552.12 3264
3552.69 3147
3553.25 3207
3553.81 3175
3554.37 3160
3554.94 3052
3555.50 3071
3556.06 3045
3556.63 3033
3557.19 3089
3557.75 3058
3558.31 3131
3558.88 3308
3559.44 3189
3560.00 3119
3560.57 3213
3561.13 3215
3561.69 3246
3562.26 3319
3562.82 3423
3563.38 3540
3563.95 3629
3564.51 3759
3565.07 3915
3565.64 3925
3566.20 3708
3566.77 3718
3567.33 3700
3567.89 3517
3568.46 3380
3569.02 3202
3569.59 3256
3570.15 3173
3570.71 3110
3571.28 3117
3571.84 3021
3572.41 3013
3572.97 3127
3573.53 3193
3574.10 3275
3574.66 3519
3575.23 3688
3575.79 3793
3576.36 3940
3576.92 4058
3577.48 4032
3578.05 3929
3578.61 3778
3579.18 3632
3579.74 3695
3580.31 3540
3580.87 3385
3581.44 3269
3582.00 3071
3582.57 3092
3583.13 3003
3583.70 2941
3584.26 2829
3584.83 2822
3585.39 2829
3585.96 2704
3586.52 2685
3587.09 2683
3587.65 2695
3588.22 2665
3588.79 2728
3589.35 2798
3589.92 2820
3590.48 2857
3591.05 2814
3591.61 2821
3592.18 2812
3592.74 2930
3593.31 2827
3593.88 2835
3594.44 2939
3595.01 2976
3595.57 2918
3596.14 2937
3596.71 2940
3597.27 3006
3597.84 2925
3598.40 2884
3598.97 2970
3599.54 2965
3600.10 2969
3600.67 2841
3601.24 2790
3601.80 2930
3602.37 2918
3602.94 2791
3603.50 2902
3604.07 2862
3604.64 2800
3605.20 2801
3605.77 2668
3606.34 2733
3606.90 2725
3607.47 2689
3608.04 2645
3608.60 2642
3609.17 2588
3609.74 2704
3610.30 2686
3610.87 2567
3611.44 2608
3612.01 2679
3612.57 2716
3613.14 2830
3613.71 2990
3614.28 3248
3614.84 3642
3615.41 3972
3615.98 4549
3616.55 5029
3617.11 5379
3617.68 5704
3618.25 5642
3618.82 5355
3619.39 5305
3619.95 4906
3620.52 4566
3621.09 4233
3621.66 3957
3622.23 3668
3622.79 3277
3623.36 3159
3623.93 3110
3624.50 2975
3625.07 2922
3625.63 2787
3626.20 2710
3626.77 2752
3627.34 2740
3627.91 2694
3628.48 2599
3629.05 2670
3629.61 2687
3630.18 2707
3630.75 2622
3631.32 2569
3631.89 2726
3632.46 2761
3633.03 2690
3633.60 2791
3634.16 2681
3634.73 2705
3635.30 2644
3635.87 2634
3636.44 2639
3637.01 2635
3637.58 2758
3638.15 2709
3638.72 2780
3639.29 2850
3639.86 2861
3640.43 3100
3641.00 3094
3641.57 3106
3642.14 3341
3642.71 3301
3643.27 3158
3643.84 3038
3644.41 3082
3644.98 3179
3645.55 3101
3646.12 3151
3646.69 3060
3647.26 2973
3647.83 2976
3648.40 3049
3648.97 3012
3649.54 3129
3650.12 3099
3650.69 3213
3651.26 3196
3651.83 3212
3652.40 3272
3652.97 3370
3653.54 3492
3654.11 3397
3654.68 3388
3655.25 3478
3655.82 3507
3656.39 3551
3656.96 3552
3657.53 3545
3658.10 3656
3658.67 3853
3659.25 3960
3659.82 3950
3660.39 3880
3660.96 3766
3661.53 3555
3662.10 3369
3662.67 3424
3663.24 3234
3663.81 3204
3664.39 3291
3664.96 3382
3665.53 3421
3666.10 3575
3666.67 3621
3667.24 3624
3667.81 3511
3668.39 3700
3668.96 3763
3669.53 3504
3670.10 3575
3670.67 3491
3671.25 3381
3671.82 3344
3672.39 3395
3672.96 3394
3673.53 3474
3674.11 3347
3674.68 3272
3675.25 3431
3675.82 3464
3676.39 3453
3676.97 3466
3677.54 3367
3678.11 3626
3678.68 3771
3679.26 3677
3679.83 3753
3680.40 3673
3680.97 3550
3681.55 3447
3682.12 3368
3682.69 3308
3683.27 3251
3683.84 3131
3684.41 3027
3684.98 3032
3685.56 3053
3686.13 3096
3686.70 3253
3687.28 3328
3687.85 3464
3688.42 3637
3689.00 3647
3689.57 3808
3690.14 4012
3690.72 3992
3691.29 3849
3691.86 3778
3692.44 3759
3693.01 3634
3693.58 3516
3694.16 3291
3694.73 3269
3695.31 3172
3695.88 3116
3696.45 3006
3697.03 3020
3697.60 2985
3698.18 2928
3698.75 2940
3699.32 2900
3699.90 2940
3700.47 2992
3701.05 3116
3701.62 3125
3702.19 3130
3702.77 3054
3703.34 3065
3703.92 3133
3704.49 3088
3705.07 3073
3705.64 3111
3706.22 3025
3706.79 3116
3707.37 3139
3707.94 3104
3708.51 3215
3709.09 3180
3709.66 3145
3710.24 3152
3710.81 2986
3711.39 3085
3711.96 2983
3712.54 2857
3713.11 2928
3713.69 2852
3714.27 2912
3714.84 2957
3715.42 3003
3715.99 2838
3716.57 2926
3717.14 2896
3717.72 2984
3718.29 2806
3718.87 2746
3719.44 2704
3720.02 2787
3720.60 2768
3721.17 2692
3721.75 2681
3722.32 2738
3722.90 2747
3723.47 2577
3724.05 2673
3724.63 2672
3725.20 2557
3725.78 2590
3726.36 2741
3726.93 2699
3727.51 2749
3728.08 2892
3728.66 2963
3729.24 3056
3729.81 3287
3730.39 3423
3730.97 3793
3731.54 4197
3732.12 4296
3732.70 4446
3733.27 4443
3733.85 4490
3734.43 4299
3735.00 4100
3735.58 3871
3736.16 3717
3736.73 3493
3737.31 3305
3737.89 3199
3738.47 3011
3739.04 2909
3739.62 2893
3740.20 2855
3740.77 2782
3741.35 2703
3741.93 2620
3742.51 2693
3743.08 2673
3743.66 2754
3744.24 2724
3744.82 2809
3745.39 2730
3745.97 2784
3746.55 2832
3747.13 2757
3747.71 2844
3748.28 2732
3748.86 2715
3749.44 2750
3750.02 2675
3750.59 2637
3751.17 2588
3751.75 2569
3752.33 2564
3752.91 2631
3753.49 2636
3754.06 2652
3754.64 2690
3755.22 2587
3755.80 2663
3756.38 2710
3756.96 2840
3757.53 2851
3758.11 2836
3758.69 2910
3759.27 2839
3759.85 2986
3760.43 3118
3761.01 3124
3761.59 3043
3762.17 3009
3762.74 3085
3763.32 3111
3763.90 3117
3764.48 3064
3765.06 3019
3765.64 3040
3766.22 2980
3766.80 2855
3767.38 2856
3767.96 2831
3768.54 2940
3769.12 2865
3769.70 2757
3770.27 2718
3770.85 2742
3771.43 2746
3772.01 2816
3772.59 2723
3773.17 2681
3773.75 2612
3774.33 2482
3774.91 2587
3775.49 2571
3776.07 2581
3776.65 2633
3777.23 2536
3777.81 2556
3778.39 2594
3778.97 2583
3779.55 2540
3780.13 2461
3780.71 2526
3781.29 2541
3781.88 2503
3782.46 2460
3783.04 2560
3783.62 2566
3784.20 2598
3784.78 2634
3785.36 2570
3785.94 2584
3786.52 2614
3787.10 2739
3787.68 2664
3788.26 2660
3788.84 2603
3789.43 2643
3790.01 2624
3790.59 2594
3791.17 2541
3791.75 2515
3792.33 2550
3792.91 2537
3793.49 2594
3794.08 2577
3794.66 2627
3795.24 2556
3795.82 2532
3796.40 2492
3796.98 2529
3797.56 2467
3798.15 2550
3798.73 2601
3799.31 2602
3799.89 2621
3800.47 2820
3801.06 2723
3801.64 2750
3802.22 2845
3802.80 2834
3803.38 2823
3803.97 2974
3804.55 2953
3805.13 2885
3805.71 2915
3806.29 3090
3806.88 3059
3807.46 3157
3808.04 3351
3808.62 3317
3809.21 3393
3809.79 3369
3810.37 3385
3810.95 3225
3811.54 3050
3812.12 3061
3812.70 3050
3813.29 3022
3813.87 3092
3814.45 2929
3815.03 2953
3815.62 2948
3816.20 2913
3816.78 3001
3817.37 2948
3817.95 2873
3818.53 2838
3819.12 2765
3819.70 2731
3820.28 2662
3820.87 2861
3821.45 2877
3822.03 2926
3822.62 3044
3823.20 3002
3823.78 2974
3824.37 3049
3824.95 3006
3825.54 3102
3826.12 2968
3826.70 2942
3827.29 2949
3827.87 2862
3828.46 2956
3829.04 2993
3829.62 3079
3830.21 3104
3830.79 3074
3831.38 3061
3831.96 3149
3832.54 3203
3833.13 3132
3833.71 3100
3834.30 3069
3834.88 2972
3835.47 3028
3836.05 2963
3836.64 2989
3837.22 3011
3837.81 3050
3838.39 3062
3838.98 3031
3839.56 2970
3840.15 3036
3840.73 2937
3841.31 2902
3841.90 3020
3842.49 3198
3843.07 3437
3843.66 3679
3844.24 4112
3844.83 4438
3845.41 4736
3846.00 4758
3846.58 4921
3847.17 4884
3847.75 4331
3848.34 3965
3848.92 3910
3849.51 3652
3850.10 3546
3850.68 3458
3851.27 3385
3851.85 3421
3852.44 3314
3853.02 3417
3853.61 3330
3854.20 3235
3854.78 3254
3855.37 3376
3855.95 3482
3856.54 3598
3857.13 3673
3857.71 3976
3858.30 4371
3858.89 4715
3859.47 4975
3860.06 5386
3860.64 5697
3861.23 5929
3861.82 5991
3862.40 5913
3862.99 5591
3863.58 5346
3864.16 5004
3864.75 4719
3865.34 4343
3865.92 4203
3866.51 4026
3867.10 3780
3867.69 3667
3868.27 3453
3868.86 3299
3869.45 3291
3870.03 3116
3870.62 3136
3871.21 3242
3871.80 3476
3872.38 3638
3872.97 3679
3873.56 3560
3874.15 3498
3874.73 3504
3875.32 3325
3875.91 3446
3876.50 3348
3877.08 3387
3877.67 3342
3878.26 3285
3878.85 3319
3879.43 3268
3880.02 3332
3880.61 3315
3881.20 3262
3881.79 3232
3882.37 3118
3882.96 2962
3883.55 3173
3884.14 2989
3884.73 2786
3885.32 2885
3885.90 2892
3886.49 2830
3887.08 2919
3887.67 2900
3888.26 2988
3888.85 3057
3889.44 3080
3890.02 3160
3890.61 3197
3891.20 3118
3891.79 3122
3892.38 3270
3892.97 3212
3893.56 3005
3894.15 2955
3894.74 2883
3895.32 2924
3895.91 2923
3896.50 2863
3897.09 2747
3897.68 2791
3898.27 2876
3898.86 2818
3899.45 2875
3900.04 2967
3900.63 2904
3901.22 2841
3901.81 2853
3902.40 2752
3902.99 2767
3903.58 2791
3904.17 2715
3904.76 2636
3905.35 2705
3905.94 2824
3906.53 2750
3907.12 2702
3907.71 2817
3908.30 2696
3908.89 2693
3909.48 2688
3910.07 2633
3910.66 2609
3911.25 2624
3911.84 2533
3912.43 2486
3913.02 2481
3913.61 2480
3914.20 2568
3914.79 2519
3915.38 2502
3915.97 2577
3916.56 2490
3917.15 2544
3917.74 2625
3918.33 2603
3918.92 2458
3919.52 2516
3920.11 2459
3920.70 2417
3921.29 2472
3921.88 2466
3922.47 2405
3923.06 2408
3923.65 2351
3924.24 2354
3924.84 2288
3925.43 2282
3926.02 2324
3926.61 2354
3927.20 2433
3927.79 2429
3928.38 2469
3928.98 2360
3929.57 2463
3930.16 2382
3930.75 2489
3931.34 2398
3931.93 2378
3932.53 2377
3933.12 2410
3933.71 2338
3934.30 2284
3934.89 2362
3935.49 2257
3936.08 2299
3936.67 2289
3937.26 2359
3937.86 2321
3938.45 2377
3939.04 2353
3939.63 2382
3940.23 2379
3940.82 2317
3941.41 2459
3942.00 2315
3942.60 2436
3943.19 2470
3943.78 2445
3944.37 2505
3944.97 2404
3945.56 2349
3946.15 2347
3946.75 2268
3947.34 2272
3947.93 2344
3948.52 2290
3949.12 2352
3949.71 2400
3950.30 2322
3950.90 2369
3951.49 2318
3952.08 2423
3952.68 2348
3953.27 2357
3953.86 2421
3954.46 2383
3955.05 2342
3955.65 2355
3956.24 2445
3956.83 2516
3957.43 2557
3958.02 2552
3958.61 2606
3959.21 2514
3959.80 2424
3960.40 2434
3960.99 2458
3961.58 2469
3962.18 2386
3962.77 2348
3963.37 2491
3963.96 2448
3964.55 2630
3965.15 2662
3965.74 2649
3966.34 2734
3966.93 2664
3967.53 2705
3968.12 2751
3968.72 2819
3969.31 2674
3969.91 2526
3970.50 2616
3971.10 2586
3971.69 2591
3972.28 2537
3972.88 2559
3973.47 2506
3974.07 2528
3974.66 2716
3975.26 2640
3975.85 2597
3976.45 2804
3977.05 2912
3977.64 3047
3978.24 3014
3978.83 2965
3979.43 2778
3980.02 2633
3980.62 2735
3981.21 2676
3981.81 2683
3982.40 2654
3983.00 2589
3983.60 2670
3984.19 2742
3984.79 2603
3985.38 2622
3985.98 2708
3986.58 2732
3987.17 2605
3987.77 2557
3988.36 2626
3988.96 2590
3989.56 2554
3990.15 2529
3990.75 2414
3991.34 2561
3991.94 2580
3992.54 2528
3993.13 2650
3993.73 2655
3994.33 2640
3994.92 2663
3995.52 2764
3996.12 2595
3996.71 2710
3997.31 2589
3997.91 2662
3998.50 2585
3999.10 2748
3999.70 2769
4000.29 2605
4000.89 2705
4001.49 2704
4002.09 2624
4002.68 2522
4003.28 2517
4003.88 2511
4004.47 2556
4005.07 2531
4005.67 2697
4006.27 2637
4006.86 2753
4007.46 2742
4008.06 2691
4008.66 2738
4009.25 2641
4009.85 2664
4010.45 2597
4011.05 2614
4011.64 2630
4012.24 2644
4012.84 2576
4013.44 2668
4014.04 2762
4014.63 2898
4015.23 2849
4015.83 2934
4016.43 2907
4017.03 2725
4017.63 2873
4018.22 2936
4018.82 2849
4019.42 2690
4020.02 2648
4020.62 2620
4021.22 2521
4021.81 2440
4022.41 2466
4023.01 2457
4023.61 2406
4024.21 2527
4024.81 2529
4025.41 2496
4026.01 2544
4026.60 2473
4027.20 2465
4027.80 2494
4028.40 2467
4029.00 2461
4029.60 2445
4030.20 2445
4030.80 2443
4031.40 2506
4032.00 2537
4032.60 2476
4033.20 2467
4033.80 2523
4034.39 2480
4034.99 2410
4035.59 2383
4036.19 2345
4036.79 2301
4037.39 2388
4037.99 2386
4038.59 2279
4039.19 2286
4039.79 2255
4040.39 2256
4040.99 2216
4041.59 2254
4042.19 2333
4042.79 2277
4043.39 2274
4043.99 2273
4044.59 2304
4045.19 2379
4045.79 2404
4046.39 2400
4046.99 2415
4047.60 2404
4048.20 2391
4048.80 2406
4049.40 2481
4050.00 2389
4050.60 2488
4051.20 2419
4051.80 2493
4052.40 2376
4053.00 2336
4053.60 2458
4054.20 2512
4054.80 2400
4055.41 2298
4056.01 2257
4056.61 2303
4057.21 2336
4057.81 2343
4058.41 2334
4059.01 2286
4059.61 2337
4060.22 2441
4060.82 2404
4061.42 2450
4062.02 2578
4062.62 2619
4063.22 2785
4063.82 3111
4064.43 3170
4065.03 3284
4065.63 3250
4066.23 3250
4066.83 3184
4067.44 3045
4068.04 3010
4068.64 2873
4069.24 2739
4069.84 2707
4070.45 2505
4071.05 2412
4071.65 2428
4072.25 2386
4072.86 2242
4073.46 2344
4074.06 2321
4074.66 2335
4075.27 2314
4075.87 2214
4076.47 2210
4077.07 2161
4077.68 2257
4078.28 2252
4078.88 2190
4079.48 2163
4080.09 2144
4080.69 2177
4081.29 2300
4081.90 2218
4082.50 2093
4083.10 2070
4083.71 2136
4084.31 2073
4084.91 2087
4085.52 2172
4086.12 2243
4086.72 2212
4087.33 2234
4087.93 2225
4088.53 2283
4089.14 2298
4089.74 2202
4090.34 2261
4090.95 2238
4091.55 2234
4092.15 2234
4092.76 2288
4093.36 2336
4093.97 2265
4094.57 2364
4095.17 2308
4095.78 2395
4096.38 2440
4096.99 2444
4097.59 2467
4098.19 2330
4098.80 2337
4099.40 2363
4100.01 2363
4100.61 2383
4101.22 2321
4101.82 2338
4102.43 2411
4103.03 2352
4103.63 2363
4104.24 2323
4104.84 2289
4105.45 2246
4106.05 2244
4106.66 2198
4107.26 2221
4107.87 2155
4108.47 2243
4109.08 2236
4109.68 2185
4110.29 2192
4110.89 2119
4111.50 2186
4112.10 2170
4112.71 2251
4113.31 2155
4113.92 2297
4114.53 2158
4115.13 2112
4115.74 2161
4116.34 2153
4116.95 2119
4117.55 2095
4118.16 2219
4118.76 2173
4119.37 2112
4119.98 2208
4120.58 2282
4121.19 2286
4121.79 2158
4122.40 2186
4123.01 2278
4123.61 2211
4124.22 2176
4124.82 2186
4125.43 2210
4126.04 2274
4126.64 2226
4127.25 2258
4127.86 2339
4128.46 2249
4129.07 2265
4129.68 2219
4130.28 2242
4130.89 2307
4131.50 2261
4132.10 2318
4132.71 2347
4133.32 2334
4133.92 2393
4134.53 2414
4135.14 2441
4135.74 2410
4136.35 2410
4136.96 2536
4137.56 2593
4138.17 2492
4138.78 2549
4139.39 2576
4139.99 2659
4140.60 2617
4141.21 2603
4141.82 2665
4142.42 2678
4143.03 2707
4143.64 2590
4144.25 2724
4144.85 2506
4145.46 2492
4146.07 2480
4146.68 2468
4147.28 2376
4147.89 2344
4148.50 2253
4149.11 2246
4149.72 2293
4150.32 2249
4150.93 2251
4151.54 2224
4152.15 2183
4152.76 2257
4153.37 2206
4153.97 2216
4154.58 2263
4155.19 2254
4155.80 2237
4156.41 2123
4157.02 2257
4157.62 2254
4158.23 2337
4158.84 2413
4159.45 2294
4160.06 2245
4160.67 2368
4161.28 2309
4161.89 2288
4162.49 2345
4163.10 2437
4163.71 2340
4164.32 2295
4164.93 2414
4165.54 2348
4166.15 2447
4166.76 2544
4167.37 2578
4167.98 2714
4168.59 2917
4169.20 3121
4169.81 3358
4170.42 3535
4171.02 3749
4171.63 3952
4172.24 3904
4172.85 3817
4173.46 3663
4174.07 3663
4174.68 3495
4175.29 3352
4175.90 3091
4176.51 2866
4177.12 2673
4177.73 2591
4178.34 2517
4178.95 2464
4179.56 2441
4180.17 2344
4180.78 2375
4181.39 2269
4182.00 2283
4182.61 2214
4183.23 2227
4183.84 2298
4184.45 2328
4185.06 2374
4185.67 2197
4186.28 2189
4186.89 2245
4187.50 2160
4188.11 2280
4188.72 2284
4189.33 2236
4189.94 2273
4190.55 2321
4191.17 2319
4191.78 2319
4192.39 2346
4193.00 2622
4193.61 2570
4194.22 2607
4194.83 2540
4195.44 2470
4196.06 2556
4196.67 2584
4197.28 2606
4197.89 2510
4198.50 2427
4199.11 2345
4199.72 2459
4200.34 2371
4200.95 2387
4201.56 2449
4202.17 2375
4202.78 2279
4203.40 2275
4204.01 2425
4204.62 2403
4205.23 2400
4205.84 2484
4206.46 2532
4207.07 2564
4207.68 2520
4208.29 2473
4208.90 2592
4209.52 2646
4210.13 2685
4210.74 2629
4211.35 2779
4211.97 2662
4212.58 2701
4213.19 2667
4213.80 2622
4214.42 2593
4215.03 2493
4215.64 2527
4216.26 2661
4216.87 2603
4217.48 2661
4218.09 2719
4218.71 2773
4219.32 2792
4219.93 2906
4220.55 3033
4221.16 3094
4221.77 3263
4222.39 3370
4223.00 3376
4223.61 3397
4224.23 3553
4224.84 3510
4225.45 3387
4226.07 3350
4226.68 3745
4227.30 4039
4227.91 4243
4228.52 4328
4229.14 4290
4229.75 4090
4230.36 3857
4230.98 3719
4231.59 3448
4232.21 3363
4232.82 3115
4233.43 3004
4234.05 2930
4234.66 2799
4235.28 2754
4235.89 2715
4236.51 2739
4237.12 2765
4237.73 2649
4238.35 2741
4238.96 2746
4239.58 2724
4240.19 2673
4240.81 2596
4241.42 2752
4242.04 2699
4242.65 2819
4243.27 2775
4243.88 2641
4244.50 2610
4245.11 2696
4245.73 2701
4246.34 2776
4246.96 2823
4247.57 2820
4248.19 2695
4248.80 2718
4249.42 2664
4250.03 2709
4250.65 2681
4251.26 2722
4251.88 2654
4252.49 2735
4253.11 2701
4253.72 2667
4254.34 2605
4254.96 2632
4255.57 2664
4256.19 2623
4256.80 2567
4257.42 2629
4258.03 2649
4258.65 2595
4259.27 2663
4259.88 2709
4260.50 2845
4261.12 2978
4261.73 2992
4262.35 3239
4262.96 3386
4263.58 3551
4264.20 3346
4264.81 3313
4265.43 3340
4266.05 3107
4266.66 2903
4267.28 2878
4267.90 2955
4268.51 2983
4269.13 2873
4269.75 2890
4270.36 2859
4270.98 2751
4271.60 2765
4272.21 2622
4272.83 2734
4273.45 2844
4274.06 2943
4274.68 3015
4275.30 3202
4275.92 3394
4276.53 3624
4277.15 3730
4277.77 3722
4278.38 3745
4279.00 3542
4279.62 3438
4280.24 3186
4280.85 3020
4281.47 2753
4282.09 2765
4282.71 2764
4283.32 2647
4283.94 2602
4284.56 2557
4285.18 2445
4285.80 2530
4286.41 2536
4287.03 2450
4287.65 2446
4288.27 2501
4288.89 2513
4289.50 2351
4290.12 2311
4290.74 2329
4291.36 2310
4291.98 2266
4292.60 2313
4293.21 2347
4293.83 2309
4294.45 2295
4295.07 2446
4295.69 2360
4296.31 2335
4296.93 2462
4297.54 2407
4298.16 2394
4298.78 2426
4299.40 2399
4300.02 2377
4300.64 2384
4301.26 2360
4301.88 2367
4302.50 2467
4303.12 2386
4303.73 2307
4304.35 2368
4304.97 2364
4305.59 2405
4306.21 2390
4306.83 2292
4307.45 2392
4308.07 2441
4308.69 2438
4309.31 2369
4309.93 2406
4310.55 2478
4311.17 2524
4311.79 2512
4312.41 2571
4313.03 2532
4313.65 2475
4314.27 2489
4314.89 2595
4315.51 2562
4316.13 2571
4316.75 2685
4317.37 2626
4317.99 2477
4318.61 2441
4319.23 2521
4319.85 2506
4320.47 2474
4321.09 2582
4321.71 2551
4322.33 2590
4322.95 2675
4323.57 2785
4324.19 2814
4324.81 2828
4325.43 2896
4326.05 2868
4326.68 2869
4327.30 2841
4327.92 2763
4328.54 2937
4329.16 3101
4329.78 3097
4330.40 3417
4331.02 3915
4331.64 4104
4332.26 4377
4332.89 4718
4333.51 4775
4334.13 4555
4334.75 4199
4335.37 4013
4335.99 3916
4336.61 3852
4337.24 3690
4337.86 3743
4338.48 3607
4339.10 3537
4339.72 3429
4340.34 3354
4340.97 3244
4341.59 3389
4342.21 3268
4342.83 3290
4343.45 3461
4344.08 3690
4344.70 3997
4345.32 4419
4345.94 4608
4346.57 4938
4347.19 5045
4347.81 4948
4348.43 4759
4349.05 4543
4349.68 4331
4350.30 4047
4350.92 3934
4351.54 3840
4352.17 3619
4352.79 3331
4353.41 3246
4354.04 3164
4354.66 3104
4355.28 3036
4355.90 2897
4356.53 2907
4357.15 2868
4357.77 2781
4358.40 2794
4359.02 2821
4359.64 2829
4360.27 2817
4360.89 2806
4361.51 2714
4362.14 2766
4362.76 2661
4363.38 2653
4364.01 2673
4364.63 2672
4365.25 2686
4365.88 2769
4366.50 2713
4367.12 2651
4367.75 2744
4368.37 2687
4369.00 2614
4369.62 2500
4370.24 2556
4370.87 2638
4371.49 2549
4372.12 2523
4372.74 2482
4373.36 2458
4373.99 2429
4374.61 2493
4375.24 2493
4375.86 2469
4376.49 2553
4377.11 2553
4377.73 2682
4378.36 2667
4378.98 2677
4379.61 2589
4380.23 2628
4380.86 2682
4381.48 2674
4382.11 2666
4382.73 2706
4383.36 2733
4383.98 2679
4384.61 2698
4385.23 2868
4385.86 2838
4386.48 2854
4387.11 2823
4387.73 2866
4388.36 2912
4388.98 2890
4389.61 3090
4390.23 3187
4390.86 3320
4391.48 3557
4392.11 3495
4392.74 3544
4393.36 3337
4393.99 3142
4394.61 3006
4395.24 2817
4395.86 2813
4396.49 2718
4397.12 2589
4397.74 2531
4398.37 2650
4398.99 2712
4399.62 2799
4400.25 2772
4400.87 2652
4401.50 2576
4402.12 2574
4402.75 2572
4403.38 2513
4404.00 2526
4404.63 2517
4405.26 2558
4405.88 2538
4406.51 2530
4407.14 2559
4407.76 2560
4408.39 2564
4409.02 2609
4409.64 2495
4410.27 2436
4410.90 2504
4411.52 2474
4412.15 2522
4412.78 2313
4413.40 2386
4414.03 2363
4414.66 2272
4415.29 2357
4415.91 2357
4416.54 2300
4417.17 2279
4417.79 2267
4418.42 2207
4419.05 2267
4419.68 2231
4420.30 2215
4420.93 2182
4421.56 2146
4422.19 2137
4422.81 2186
4423.44 2170
4424.07 2110
4424.70 2203
4425.33 2190
4425.95 2193
4426.58 2160
4427.21 2092
4427.84 2113
4428.47 2043
4429.09 2053
4429.72 2108
4430.35 2074
4430.98 1995
4431.61 2038
4432.23 2106
4432.86 2129
4433.49 2154
4434.12 2124
4434.75 2154
4435.38 2031
4436.01 2072
4436.63 2106
4437.26 2201
4437.89 2083
4438.52 2050
4439.15 2146
4439.78 2238
4440.41 2054
4441.04 2023
4441.67 2057
4442.29 2029
4442.92 2056
4443.55 2111
4444.18 2106
4444.81 2120
4445.44 2171
4446.07 2197
4446.70 2179
4447.33 2231
4447.96 2278
4448.59 2149
4449.22 2088
4449.85 2220
4450.48 2152
4451.11 2101
4451.74 2043
4452.37 2028
4453.00 2055
4453.63 2025
4454.26 2072
4454.89 2126
4455.52 2139
4456.15 2312
4456.78 2242
4457.41 2259
4458.04 2188
4458.67 2115
4459.30 2076
4459.93 2084
4460.56 2071
4461.19 1990
4461.82 2083
4462.45 2052
4463.08 2014
4463.71 2027
4464.34 1974
4464.97 1960
4465.60 1987
4466.23 1998
4466.86 2021
4467.49 1966
4468.12 2085
4468.76 2017
4469.39 2019
4470.02 2033
4470.65 2059
4471.28 2024
4471.91 2080
4472.54 1990
4473.17 1926
4473.80 1993
4474.44 2006
4475.07 2004
4475.70 1998
4476.33 2008
4476.96 1998
4477.59 2045
4478.22 1981
4478.86 1968
4479.49 2095
4480.12 2096
4480.75 2024
4481.38 2039
4482.02 2051
4482.65 2084
4483.28 2189
4483.91 2151
4484.54 2288
4485.18 2242
4485.81 2335
4486.44 2255
4487.07 2297
4487.70 2252
4488.34 2250
4488.97 2221
4489.60 2280
4490.23 2279
4490.87 2266
4491.50 2189
4492.13 2117
4492.76 2183
4493.40 2156
4494.03 2004
4494.66 2101
4495.30 2124
4495.93 2109
4496.56 2164
4497.19 2134
4497.83 2040
4498.46 2168
4499.09 2258
4499.73 2201
4500.36 2434
4500.99 2420
4501.63 2555
4502.26 2803
4502.89 2719
4503.53 2780
4504.16 2610
4504.79 2575
4505.43 2468
4506.06 2397
4506.69 2371
4507.33 2271
4507.96 2236
4508.59 2227
4509.23 2279
4509.86 2361
4510.50 2247
4511.13 2309
4511.76 2379
4512.40 2296
4513.03 2282
4513.67 2343
4514.30 2333
4514.93 2153
4515.57 2220
4516.20 2281
4516.84 2142
4517.47 2194
4518.11 2206
4518.74 2251
4519.37 2170
4520.01 2132
4520.64 2240
4521.28 2286
4521.91 2279
4522.55 2292
4523.18 2312
4523.82 2413
4524.45 2376
4525.09 2334
4525.72 2481
4526.36 2553
4526.99 2576
4527.63 2761
4528.26 3049
4528.90 3517
4529.53 3930
4530.17 4511
4530.80 4909
4531.44 5196
4532.07 5614
4532.71 5448
4533.34 5107
4533.98 4568
4534.62 4115
4535.25 3792
4535.89 3408
4536.52 3098
4537.16 2740
4537.79 2603
4538.43 2506
4539.07 2374
4539.70 2199
4540.34 2200
4540.97 2170
4541.61 2108
4542.25 2188
4542.88 2222
4543.52 2133
4544.15 2046
4544.79 2198
4545.43 2068
4546.06 2072
4546.70 2101
4547.34 2102
4547.97 2056
4548.61 2152
4549.25 2028
4549.88 2107
4550.52 2120
4551.16 2035
4551.79 2066
4552.43 2125
4553.07 2223
4553.70 2186
4554.34 2122
4554.98 2148
4555.61 2184
4556.25 2129
4556.89 2099
4557.53 2183
4558.16 2166
4558.80 2187
4559.44 2172
4560.07 2238
4560.71 2157
4561.35 2137
4561.99 2108
4562.62 2122
4563.26 2155
4563.90 2212
4564.54 2169
4565.18 2272
4565.81 2339
4566.45 2286
4567.09 2287
4567.73 2402
4568.36 2355
4569.00 2288
4569.64 2379
4570.28 2485
4570.92 2496
4571.55 2343
4572.19 2378
4572.83 2376
4573.47 2354
4574.11 2243
4574.75 2246
4575.38 2222
4576.02 2182
4576.66 2215
4577.30 2114
4577.94 2034
4578.58 2131
4579.22 2209
4579.85 2132
4580.49 2140
4581.13 2255
4581.77 2247
4582.41 2173
4583.05 2213
4583.69 2237
4584.33 2246
4584.97 2250
4585.61 2218
4586.24 2183
4586.88 2329
4587.52 2407
4588.16 2533
4588.80 2503
4589.44 2421
4590.08 2461
4590.72 2368
4591.36 2383
4592.00 2336
4592.64 2329
4593.28 2316
4593.92 2279
4594.56 2236
4595.20 2192
4595.84 2177
4596.48 2170
4597.12 2141
4597.76 2090
4598.40 2211
4599.04 2107
4599.68 2156
4600.32 2224
4600.96 2222
4601.60 2186
4602.24 2161
4602.88 2172
4603.52 2121
4604.16 2136
4604.80 2205
4605.44 2208
4606.08 2107
4606.72 2113
4607.36 2216
4608.00 2178
4608.64 2205
4609.28 2251
4609.93 2260
4610.57 2216
4611.21 2255
4611.85 2236
4612.49 2280
4613.13 2214
4613.77 2110
4614.41 2261
4615.05 2105
4615.69 2081
4616.34 2124
4616.98 2122
4617.62 2099
4618.26 2112
4618.90 2126
4619.54 2094
4620.18 2086
4620.83 2024
4621.47 2054
4622.11 2080
4622.75 2039
4623.39 1982
4624.03 1995
4624.68 2038
4625.32 2073
4625.96 1986
4626.60 2082
4627.24 2003
4627.89 2078
4628.53 2188
4629.17 2186
4629.81 2265
4630.45 2209
4631.10 2185
4631.74 2436
4632.38 2387
4633.02 2382
4633.67 2382
4634.31 2502
4634.95 2414
4635.59 2428
4636.24 2441
4636.88 2425
4637.52 2492
4638.17 2478
4638.81 2518
4639.45 2537
4640.09 2517
4640.74 2407
4641.38 2396
4642.02 2333
4642.67 2329
4643.31 2287
4643.95 2223
4644.60 2251
4645.24 2287
4645.88 2242
4646.53 2199
4647.17 2166
4647.81 2138
4648.46 2116
4649.10 2292
4649.74 2375
4650.39 2552
4651.03 2673
4651.67 2788
4652.32 2912
4652.96 2867
4653.61 2972
4654.25 2873
4654.89 2737
4655.54 2590
4656.18 2565
4656.83 2514
4657.47 2312
4658.11 2287
4658.76 2165
4659.40 2209
4660.05 2198
4660.69 2156
4661.33 2146
4661.98 2164
4662.62 2098
4663.27 1982
4663.91 1942
4664.56 1970
4665.20 2030
4665.85 1873
4666.49 1896
4667.14 1962
4667.78 1937
4668.43 2009
4669.07 1955
4669.72 1997
4670.36 1984
4671.01 1961
4671.65 1921
4672.30 1946
4672.94 1932
4673.59 1961
4674.23 1943
4674.88 1936
4675.52 1936
4676.17 1991
4676.81 1994
4677.46 2085
4678.10 2132
4678.75 2052
4679.40 2042
4680.04 2126
4680.69 2168
4681.33 2163
4681.98 2089
4682.62 2038
4683.27 2050
4683.92 2154
4684.56 2115
4685.21 2036
4685.85 2124
4686.50 2115
4687.15 2103
4687.79 2205
4688.44 2243
4689.09 2242
4689.73 2297
4690.38 2253
4691.02 2206
4691.67 2217
4692.32 2276
4692.96 2262
4693.61 2209
4694.26 2232
4694.90 2210
4695.55 2229
4696.20 2322
4696.84 2195
4697.49 2186
4698.14 2231
4698.78 2325
4699.43 2403
4700.08 2382
4700.73 2425
4701.37 2436
4702.02 2412
4702.67 2284
4703.31 2293
4703.96 2302
4704.61 2189
4705.26 2191
4705.90 2304
4706.55 2273
4707.20 2171
4707.85 2172
4708.49 2109
4709.14 2134
4709.79 2245
4710.44 2226
4711.09 2136
4711.73 2062
4712.38 2107
4713.03 2172
4713.68 2253
4714.33 2203
4714.97 2205
4715.62 2296
4716.27 2167
4716.92 2169
4717.57 2247
4718.21 2331
4718.86 2170
4719.51 2182
4720.16 2202
4720.81 2127
4721.46 2185
4722.11 2269
4722.75 2282
4723.40 2321
4724.05 2211
4724.70 2209
4725.35 2224
4726.00 2181
4726.65 2267
4727.30 2290
4727.94 2254
4728.59 2181
4729.24 2168
4729.89 2294
4730.54 2190
4731.19 2218
4731.84 2116
4732.49 2031
4733.14 2000
4733.79 2094
4734.44 2088
4735.09 2053
4735.74 2091
4736.38 2088
4737.03 1999
4737.68 2080
4738.33 2228
4738.98 2229
4739.63 2266
4740.28 2297
4740.93 2317
4741.58 2284
4742.23 2293
4742.88 2260
4743.53 2237
4744.18 2242
4744.83 2128
4745.48 2114
4746.13 2224
4746.78 2219
4747.43 2293
4748.08 2298
4748.73 2190
4749.39 2325
4750.04 2395
4750.69 2399
4751.34 2309
4751.99 2426
4752.64 2474
4753.29 2469
4753.94 2498
4754.59 2377
4755.24 2461
4755.89 2407
4756.54 2335
4757.19 2418
4757.84 2354
4758.50 2324
4759.15 2350
4759.80 2483
4760.45 2484
4761.10 2608
4761.75 2653
4762.40 2627
4763.05 2558
4763.71 2495
4764.36 2426
4765.01 2299
4765.66 2343
4766.31 2379
4766.96 2351
4767.62 2436
4768.27 2407
4768.92 2411
4769.57 2373
4770.22 2342
4770.87 2378
4771.53 2374
4772.18 2418
4772.83 2386
4773.48 2456
4774.13 2435
4774.79 2418
4775.44 2463
4776.09 2357
4776.74 2332
4777.40 2351
4778.05 2267
4778.70 2202
4779.35 2176
4780.01 2319
4780.66 2371
4781.31 2366
4781.96 2327
4782.62 2324
4783.27 2300
4783.92 2287
4784.57 2344
4785.23 2343
4785.88 2303
4786.53 2376
4787.19 2363
4787.84 2449
4788.49 2340
4789.15 2424
4789.80 2499
4790.45 2514
4791.11 2541
4791.76 2519
4792.41 2541
4793.07 2488
4793.72 2403
4794.37 2454
4795.03 2345
4795.68 2399
4796.33 2464
4796.99 2402
4797.64 2603
4798.29 2667
4798.95 2734
4799.60 2858
4800.26 3064
4800.91 3198
4801.56 3208
4802.22 3379
4802.87 3351
4803.53 3173
4804.18 3010
4804.83 2840
4805.49 2854
4806.14 2828
4806.80 2546
4807.45 2644
4808.11 2516
4808.76 2551
4809.42 2452
4810.07 2487
4810.72 2437
4811.38 2390
4812.03 2358
4812.69 2375
4813.34 2459
4814.00 2507
4814.65 2605
4815.31 2512
4815.96 2470
4816.62 2534
4817.27 2572
4817.93 2571
4818.58 2705
4819.24 2677
4819.89 2734
4820.55 2888
4821.20 2936
4821.86 2887
4822.52 2958
4823.17 3091
4823.83 3127
4824.48 3061
4825.14 3048
4825.79 2966
4826.45 2800
4827.10 2800
4827.76 2842
4828.42 2867
4829.07 2858
4829.73 2878
4830.38 2805
4831.04 2762
4831.70 2776
4832.35 2810
4833.01 2753
4833.66 3104
4834.32 2953
4834.98 3100
4835.63 3093
4836.29 3182
4836.95 3189
4837.60 3135
4838.26 3169
4838.92 3188
4839.57 3336
4840.23 3365
4840.89 3317
4841.54 3157
4842.20 3204
4842.86 3217
4843.51 3136
4844.17 3095
4844.83 3172
4845.48 3142
4846.14 3117
4846.80 3134
4847.45 3203
4848.11 3157
4848.77 3285
4849.43 3515
4850.08 3641
4850.74 3621
4851.40 3609
4852.06 3548
4852.71 3518
4853.37 3355
4854.03 3231
4854.69 3218
4855.34 3334
4856.00 3337
4856.66 3400
4857.32 3692
4857.97 3801
4858.63 3890
4859.29 3901
4859.95 3727
4860.61 3500
4861.26 3538
4861.92 3400
4862.58 3259
4863.24 3207
4863.90 3233
4864.55 3237
4865.21 3218
4865.87 3235
4866.53 3211
4867.19 3145
4867.85 3245
4868.51 3202
4869.16 2986
4869.82 3016
4870.48 2957
4871.14 3005
4871.80 2975
4872.46 2944
4873.12 2914
4873.78 2837
4874.43 2806
4875.09 2875
4875.75 2818
4876.41 2811
4877.07 2808
4877.73 2862
4878.39 2912
4879.05 2890
4879.71 2900
4880.37 2817
4881.03 2797
4881.69 2754
4882.34 2696
4883.00 2734
4883.66 2647
4884.32 2563
4884.98 2640
4885.64 2648
4886.30 2685
4886.96 2627
4887.62 2542
4888.28 2673
4888.94 2660
4889.60 2658
4890.26 2682
4890.92 2733
4891.58 2668
4892.24 2746
4892.90 2601
4893.56 2612
4894.22 2641
4894.88 2667
4895.54 2694
4896.20 2556
4896.86 2661
4897.52 2632
4898.19 2753
4898.85 2893
4899.51 2920
4900.17 2978
4900.83 2976
4901.49 2911
4902.15 2861
4902.81 2799
4903.47 2478
4904.13 2484
4904.79 2435
4905.45 2484
4906.12 2485
4906.78 2312
4907.44 2397
4908.10 2406
4908.76 2345
4909.42 2314
4910.08 2329
4910.74 2274
4911.41 2278
4912.07 2232
4912.73 2274
4913.39 2291
4914.05 2269
4914.71 2289
4915.38 2278
4916.04 2140
4916.70 2248
4917.36 2175
4918.02 2122
4918.68 2195
4919.35 2221
4920.01 2274
4920.67 2063
4921.33 2139
4921.99 2114
4922.66 2076
4923.32 2066
4923.98 2173
4924.64 2137
4925.31 2123
4925.97 2234
4926.63 2179
4927.29 2140
4927.96 2151
4928.62 2167
4929.28 2168
4929.94 2081
4930.61 2094
4931.27 2104
4931.93 2106
4932.59 2151
4933.26 2179
4933.92 2142
4934.58 2126
4935.25 2102
4935.91 2214
4936.57 2210
4937.24 2175
4937.90 2140
4938.56 2186
4939.23 2182
4939.89 2143
4940.55 2066
4941.22 2049
4941.88 2045
4942.54 2059
4943.21 2158
4943.87 2216
4944.53 2176
4945.20 2125
4945.86 2136
4946.52 2164
4947.19 2118
4947.85 2067
4948.52 2037
4949.18 2080
4949.84 2123
4950.51 2117
4951.17 2184
4951.84 2211
4952.50 2096
4953.17 2153
4953.83 2086
4954.49 2107
4955.16 2138
4955.82 2116
4956.49 2203
4957.15 2290
4957.82 2356
4958.48 2472
4959.15 2546
4959.81 2718
4960.47 2967
4961.14 3172
4961.80 3219
4962.47 3129
4963.13 3169
4963.80 3133
4964.46 3047
4965.13 2815
4965.79 2734
4966.46 2690
4967.12 2498
4967.79 2474
4968.45 2401
4969.12 2255
4969.79 2162
4970.45 2187
4971.12 2065
4971.78 2110
4972.45 2185
4973.11 2173
4973.78 2176
4974.44 2235
4975.11 2232
4975.78 2300
4976.44 2433
4977.11 2362
4977.77 2247
4978.44 2145
4979.11 2103
4979.77 2120
4980.44 2059
4981.10 2111
4981.77 2083
4982.44 2109
4983.10 2098
4983.77 2085
4984.43 2159
4985.10 2131
4985.77 2127
4986.43 2205
4987.10 2155
4987.77 2196
4988.43 2211
4989.10 2202
4989.77 2220
4990.43 2187
4991.10 2261
4991.77 2223
4992.43 2152
4993.10 2162
4993.77 2190
4994.43 2185
4995.10 2235
4995.77 2111
4996.44 2073
4997.10 2070
4997.77 2021
4998.44 2112
4999.10 2053
4999.77 1979
5000.44 2013
5001.11 2036
5001.77 2106
5002.44 2004
5003.11 1996
5003.78 1933
5004.44 1900
5005.11 1913
5005.78 1928
5006.45 1970
5007.12 1935
5007.78 2052
5008.45 1934
5009.12 1991
5009.79 1985
5010.46 2009
5011.12 1993
5011.79 2043
5012.46 1954
5013.13 1963
5013.80 2021
5014.47 2026
5015.13 1962
5015.80 1980
5016.47 1921
5017.14 1893
5017.81 1978
5018.48 1938
5019.14 1947
5019.81 1985
5020.48 2048
5021.15 2103
5021.82 2271
5022.49 2376
5023.16 2397
5023.83 2273
5024.50 2212
5025.16 2269
5025.83 2249
5026.50 2171
5027.17 2040
5027.84 2027
5028.51 2033
5029.18 2019
5029.85 1865
5030.52 1925
5031.19 1872
5031.86 1943
5032.53 1944
5033.20 1869
5033.87 1863
5034.54 1863
5035.21 1920
5035.88 1938
5036.54 1930
5037.21 1839
5037.88 1895
5038.55 1930
5039.22 1933
5039.89 1908
5040.56 1987
5041.23 2009
5041.90 1908
5042.58 1908
5043.25 1966
5043.92 1950
5044.59 1925
5045.26 1996
5045.93 1901
5046.60 1938
5047.27 1910
5047.94 1911
5048.61 1926
5049.28 1847
5049.95 1967
5050.62 1971
5051.29 1954
5051.96 1913
5052.63 1884
5053.30 1902
5053.98 1921
5054.65 1895
5055.32 1882
5055.99 1906
5056.66 1887
5057.33 1896
5058.00 1946
5058.67 1900
5059.34 1942
5060.02 1854
5060.69 1855
5061.36 1843
5062.03 1824
5062.70 1764
5063.37 1812
5064.04 1781
5064.72 1831
5065.39 1881
5066.06 1847
5066.73 1809
5067.40 1858
5068.08 1824
5068.75 1789
5069.42 1730
5070.09 1742
5070.76 1854
5071.44 1911
5072.11 1944
5072.78 1901
5073.45 1907
5074.12 1772
5074.80 1864
5075.47 1862
5076.14 1871
5076.81 1926
5077.49 1948
5078.16 1978
5078.83 1976
5079.50 2074
5080.18 2084
5080.85 2034
5081.52 1994
5082.20 1937
5082.87 1890
5083.54 1913
5084.21 1950
5084.89 1960
5085.56 1975
5086.23 2008
5086.91 1947
5087.58 1892
5088.25 1981
5088.93 1966
5089.60 2029
5090.27 1997
5090.95 2122
5091.62 2166
5092.29 2141
5092.97 2087
5093.64 2059
5094.31 1951
5094.99 1888
5095.66 1985
5096.34 1955
5097.01 1969
5097.68 1864
5098.36 1869
5099.03 1896
5099.70 1827
5100.38 1778
5101.05 1927
5101.73 1925
5102.40 1964
5103.08 1922
5103.75 1924
5104.42 1989
5105.10 2007
5105.77 2118
5106.45 2049
5107.12 2041
5107.80 2026
5108.47 1948
5109.15 1943
5109.82 1916
5110.49 1912
5111.17 1914
5111.84 1935
5112.52 2031
5113.19 1987
5113.87 2041
5114.54 2002
5115.22 2008
5115.89 2151
5116.57 2187
5117.24 2221
5117.92 2327
5118.59 2373
5119.27 2676
5119.94 2549
5120.62 2480
5121.30 2417
5121.97 2345
5122.65 2311
5123.32 2220
5124.00 2200
5124.67 2146
5125.35 2070
5126.02 2088
5126.70 2019
5127.38 2067
5128.05 2064
5128.73 2077
5129.40 1989
5130.08 1895
5130.76 2031
5131.43 1992
5132.11 2038
5132.78 2044
5133.46 1996
5134.14 2004
5134.81 2150
5135.49 2068
5136.17 1994
5136.84 2076
5137.52 2033
5138.20 2013
5138.87 2062
5139.55 2029
5140.22 2033
5140.90 2043
5141.58 1956
5142.26 1941
5142.93 1919
5143.61 1897
5144.29 1878
5144.96 1873
5145.64 1852
5146.32 1809
5146.99 1965
5147.67 2004
5148.35 1917
5149.03 1925
5149.70 1882
5150.38 1907
5151.06 1950
5151.73 1907
5152.41 1854
5153.09 1869
5153.77 1929
5154.44 1884
5155.12 1863
5155.80 1954
5156.48 1979
5157.16 2026
5157.83 1978
5158.51 2000
5159.19 1949
5159.87 1973
5160.55 1990
5161.22 2012
5161.90 2039
5162.58 1911
5163.26 1967
5163.94 1925
5164.61 1929
5165.29 1964
5165.97 1906
5166.65 2034
5167.33 2096
5168.01 1984
5168.68 1983
5169.36 1939
5170.04 1972
5170.72 1954
5171.40 1869
5172.08 1881
5172.76 1930
5173.44 1888
5174.11 1827
5174.79 1880
5175.47 1992
5176.15 1855
5176.83 1812
5177.51 1959
5178.19 1962
5178.87 1973
5179.55 1987
5180.23 1946
5180.91 1895
5181.58 1919
5182.26 1849
5182.94 1930
5183.62 1927
5184.30 1926
5184.98 1898
5185.66 1840
5186.34 1855
5187.02 1808
5187.70 1828
5188.38 1841
5189.06 1827
5189.74 1849
5190.42 1806
5191.10 1787
5191.78 1858
5192.46 1846
5193.14 1802
5193.82 1870
5194.50 1801
5195.18 1798
5195.86 1769
5196.54 1815
5197.22 1814
5197.90 1855
5198.58 1829
5199.26 1890
5199.94 1882
5200.63 1818
5201.31 1805
5201.99 1841
5202.67 1917
5203.35 1944
5204.03 1879
5204.71 1844
5205.39 1820
5206.07 1898
5206.75 1834
5207.43 1894
5208.11 1874
5208.80 1961
5209.48 1893
5210.16 1939
5210.84 2078
5211.52 2118
5212.20 2124
5212.88 2072
5213.57 2068
5214.25 2035
5214.93 2155
5215.61 2087
5216.29 2035
5216.97 2078
5217.66 2087
5218.34 2036
5219.02 2099
5219.70 2033
5220.38 2019
5221.06 1998
5221.75 2012
5222.43 2075
5223.11 2088
5223.79 2081
5224.47 2021
5225.16 1953
5225.84 2043
5226.52 2030
5227.20 1910
5227.89 1988
5228.57 1929
5229.25 1938
5229.93 1965
5230.62 1974
5231.30 2046
5231.98 2090
5232.66 2041
5233.35 1940
5234.03 2068
5234.71 2039
5235.40 2009
5236.08 2049
5236.76 2039
5237.44 2082
5238.13 2044
5238.81 2115
5239.49 2192
5240.18 2210
5240.86 2155
5241.54 2329
5242.23 2202
5242.91 2194
5243.59 2205
5244.28 2095
5244.96 2115
5245.64 2068
5246.33 2128
5247.01 2101
5247.70 2072
5248.38 1993
5249.06 2031
5249.75 2067
5250.43 2063
5251.11 2091
5251.80 2027
5252.48 2114
5253.17 2197
5253.85 2085
5254.53 2157
5255.22 2022
5255.90 2065
5256.59 2030
5257.27 2005
5257.96 1980
5258.64 1967
5259.32 2025
5260.01 2056
5260.69 2146
5261.38 2156
5262.06 2179
5262.75 2154
5263.43 2272
5264.12 2250
5264.80 2267
5265.49 2320
5266.17 2205
5266.86 2130
5267.54 2241
5268.23 2147
5268.91 2121
5269.60 2197
5270.28 2158
5270.97 2165
5271.65 2147
5272.34 2165
5273.02 2203
5273.71 2082
5274.39 2127
5275.08 2157
5275.76 2183
5276.45 2055
5277.14 2105
5277.82 2087
5278.51 2120
5279.19 2185
5279.88 2215
5280.56 2274
5281.25 2286
5281.94 2356
5282.62 2305
5283.31 2337
5283.99 2249
5284.68 2226
5285.37 2230
5286.05 2141
5286.74 2108
5287.43 2209
5288.11 2273
5288.80 2199
5289.48 2217
5290.17 2219
5290.86 2255
5291.54 2234
5292.23 2335
5292.92 2334
5293.60 2205
5294.29 2269
5294.98 2365
5295.66 2360
5296.35 2391
5297.04 2457
5297.72 2520
5298.41 2554
5299.10 2581
5299.79 2623
5300.47 2669
5301.16 2656
5301.85 2593
5302.53 2693
5303.22 2759
5303.91 2857
5304.60 3022
5305.28 3027
5305.97 2963
5306.66 3057
5307.35 3029
5308.03 2972
5308.72 2910
5309.41 2874
5310.10 2977
5310.78 3093
5311.47 3139
5312.16 3326
5312.85 3776
5313.54 3898
5314.22 4256
5314.91 4563
5315.60 4607
5316.29 4529
5316.98 4379
5317.66 4081
5318.35 3986
5319.04 3718
5319.73 3558
5320.42 3338
5321.11 3155
5321.80 3058
5322.48 2809
5323.17 2732
5323.86 2651
5324.55 2648
5325.24 2542
5325.93 2493
5326.62 2413
5327.30 2320
5327.99 2397
5328.68 2371
5329.37 2403
5330.06 2351
5330.75 2338
5331.44 2316
5332.13 2363
5332.82 2382
5333.51 2328
5334.20 2313
5334.88 2446
5335.57 2432
5336.26 2283
5336.95 2263
5337.64 2319
5338.33 2307
5339.02 2310
5339.71 2342
5340.40 2382
5341.09 2374
5341.78 2458
5342.47 2550
5343.16 2463
5343.85 2599
5344.54 2624
5345.23 2687
5345.92 2666
5346.61 2735
5347.30 2841
5347.99 3136
5348.68 3350
5349.37 3608
5350.06 3890
5350.75 4077
5351.44 4119
5352.13 4048
5352.82 4061
5353.51 3829
5354.20 3633
5354.90 3287
5355.59 3068
5356.28 2831
5356.97 2784
5357.66 2611
5358.35 2559
5359.04 2403
5359.73 2301
5360.42 2355
5361.11 2365
5361.80 2350
5362.49 2371
5363.19 2392
5363.88 2320
5364.57 2318
5365.26 2200
5365.95 2221
5366.64 2258
5367.33 2207
5368.03 2154
5368.72 2106
5369.41 2056
5370.10 2051
5370.79 1992
5371.48 2089
5372.18 2064
5372.87 2110
5373.56 2102
5374.25 2103
5374.94 2054
5375.63 2058
5376.33 2062
5377.02 2086
5377.71 2089
5378.40 2157
5379.10 2266
5379.79 2137
5380.48 2099
5381.17 2079
5381.86 2083
5382.56 2069
5383.25 1969
5383.94 2088
5384.63 2103
5385.33 2119
5386.02 2086
5386.71 2076
5387.40 2212
5388.10 2207
5388.79 2282
5389.48 2292
5390.18 2333
5390.87 2372
5391.56 2290
5392.26 2225
5392.95 2274
5393.64 2243
5394.33 2257
5395.03 2126
5395.72 2117
5396.41 2089
5397.11 2009
5397.80 2057
5398.49 2098
5399.19 2002
5399.88 2082
5400.58 2119
5401.27 2051
5401.96 2041
5402.66 2074
5403.35 2029
5404.04 2031
5404.74 2146
5405.43 2041
5406.13 2034
5406.82 2011
5407.51 2104
5408.21 1942
5408.90 1990
5409.60 2042
5410.29 2063
5410.98 2029
5411.68 2054
5412.37 2115
5413.07 1977
5413.76 1998
5414.46 1945
5415.15 1945
5415.84 2040
5416.54 2178
5417.23 2115
5417.93 2094
5418.62 2021
5419.32 2107
5420.01 2174
5420.71 2137
5421.40 2165
5422.10 2170
5422.79 2105
5423.49 2125
5424.18 2163
5424.88 2152
5425.57 2168
5426.27 2213
5426.96 2206
5427.66 2245
5428.35 2326
5429.05 2348
5429.74 2313
5430.44 2131
5431.14 2205
5431.83 2153
5432.53 2241
5433.22 2194
5433.92 2202
5434.61 2104
5435.31 2222
5436.01 2234
5436.70 2210
5437.40 2264
5438.09 2261
5438.79 2133
5439.49 2073
5440.18 2181
5440.88 2165
5441.57 2126
5442.27 2203
5442.97 2248
5443.66 2321
5444.36 2476
5445.06 2565
5445.75 2663
5446.45 2710
5447.15 2843
5447.84 2991
5448.54 3018
5449.24 3061
5449.93 3018
5450.63 2812
5451.33 2745
5452.02 2665
5452.72 2584
5453.42 2530
5454.11 2500
5454.81 2413
5455.51 2393
5456.20 2367
5456.90 2342
5457.60 2274
5458.30 2359
5458.99 2409
5459.69 2421
5460.39 2359
5461.09 2479
5461.78 2415
5462.48 2325
5463.18 2318
5463.88 2363
5464.57 2397
5465.27 2448
5465.97 2448
5466.67 2437
5467.36 2339
5468.06 2317
5468.76 2282
5469.46 2350
5470.16 2410
5470.85 2393
5471.55 2431
5472.25 2509
5472.95 2612
5473.65 2738
5474.35 2611
5475.04 2627
5475.74 2746
5476.44 2764
5477.14 2833
5477.84 2785
5478.54 3040
5479.23 3291
5479.93 3512
5480.63 3906
5481.33 3874
5482.03 3791
5482.73 3738
5483.43 3600
5484.13 3466
5484.83 3220
5485.52 3141
5486.22 3166
5486.92 3128
5487.62 3101
5488.32 2953
5489.02 2930
5489.72 2889
5490.42 2974
5491.12 2967
5491.82 3110
5492.52 3069
5493.22 2993
5493.92 3173
5494.62 3062
5495.31 3135
5496.01 3225
5496.71 3147
5497.41 3184
5498.11 3385
5498.81 3619
5499.51 4028
5500.21 4674
5500.91 5124
5501.61 5478
5502.31 5362
5503.01 5184
5503.71 4889
5504.41 4376
5505.11 3899
5505.81 3598
5506.51 3410
5507.22 3239
5507.92 2949
5508.62 2962
5509.32 2887
5510.02 2803
5510.72 2852
5511.42 2781
5512.12 2823
5512.82 2819
5513.52 2837
5514.22 2838
5514.92 2899
5515.62 2842
5516.32 2885
5517.03 2829
5517.73 2808
5518.43 2756
5519.13 2871
5519.83 2821
5520.53 2740
5521.23 2818
5521.93 2831
5522.63 2760
5523.34 2662
5524.04 2517
5524.74 2472
5525.44 2413
5526.14 2378
5526.84 2332
5527.55 2359
5528.25 2318
5528.95 2343
5529.65 2307
5530.35 2288
5531.05 2378
5531.76 2366
5532.46 2289
5533.16 2333
5533.86 2281
5534.56 2295
5535.27 2417
5535.97 2332
5536.67 2292
5537.37 2351
5538.08 2380
5538.78 2346
5539.48 2358
5540.18 2352
5540.89 2334
5541.59 2377
5542.29 2434
5542.99 2425
5543.70 2516
5544.40 2467
5545.10 2358
5545.80 2316
5546.51 2355
5547.21 2473
5547.91 2422
5548.62 2405
5549.32 2422
5550.02 2393
5550.73 2366
5551.43 2322
5552.13 2274
5552.84 2251
5553.54 2358
5554.24 2266
5554.95 2277
5555.65 2270
5556.35 2280
5557.06 2168
5557.76 2250
5558.46 2249
5559.17 2222
5559.87 2335
5560.57 2309
5561.28 2278
5561.98 2192
5562.69 2346
5563.39 2413
5564.09 2469
5564.80 2501
5565.50 2429
5566.21 2423
5566.91 2472
5567.61 2475
5568.32 2346
5569.02 2272
5569.73 2235
5570.43 2244
5571.14 2273
5571.84 2213
5572.54 2159
5573.25 2154
5573.95 2188
5574.66 2191
5575.36 2292
5576.07 2348
5576.77 2303
5577.48 2336
5578.18 2233
5578.89 2318
5579.59 2241
5580.30 2203
5581.00 2176
5581.71 2137
5582.41 2082
5583.12 2040
5583.82 2177
5584.53 2057
5585.23 2063
5585.94 2101
5586.64 2101
5587.35 2137
5588.06 2073
5588.76 2058
5589.47 2066
5590.17 2088
5590.88 2060
5591.58 2128
5592.29 2080
5592.99 2099
5593.70 2089
5594.41 2061
5595.11 1975
5595.82 2007
5596.52 2025
5597.23 2121
5597.94 2079
5598.64 2061
5599.35 2002
5600.06 1976
5600.76 2041
5601.47 2034
5602.17 1978
5602.88 2099
5603.59 2122
5604.29 2055
5605.00 2017
5605.71 2047
5606.41 2031
5607.12 1988
5607.83 1960
5608.53 2030
5609.24 2060
5609.95 2099
5610.65 2018
5611.36 2035
5612.07 2044
5612.78 2123
5613.48 2092
5614.19 2078
5614.90 2070
5615.60 2060
5616.31 2048
5617.02 2090
5617.73 2074
5618.43 2077
5619.14 2164
5619.85 2144
5620.56 2124
5621.26 2158
5621.97 2100
5622.68 2025
5623.39 2018
5624.09 1984
5624.80 2086
5625.51 2071
5626.22 2174
5626.93 2190
5627.63 2157
5628.34 2174
5629.05 2206
5629.76 2113
5630.47 2192
5631.17 2173
5631.88 2212
5632.59 2235
5633.30 2268
5634.01 2273
5634.72 2258
5635.42 2349
5636.13 2410
5636.84 2481
5637.55 2529
5638.26 2535
5638.97 2545
5639.68 2602
5640.39 2638
5641.09 2543
5641.80 2437
5642.51 2435
5643.22 2309
5643.93 2401
5644.64 2405
5645.35 2204
5646.06 2278
5646.77 2204
5647.48 2199
5648.19 2235
5648.89 2254
5649.60 2293
5650.31 2337
5651.02 2301
5651.73 2348
5652.44 2379
5653.15 2297
5653.86 2312
5654.57 2320
5655.28 2335
5655.99 2337
5656.70 2344
5657.41 2364
5658.12 2322
5658.83 2392
5659.54 2582
5660.25 2446
5660.96 2377
5661.67 2418
5662.38 2500
5663.09 2419
5663.80 2346
5664.51 2336
5665.22 2380
5665.93 2357
5666.64 2390
5667.35 2308
5668.06 2340
5668.77 2303
5669.48 2333
5670.19 2503
5670.91 2518
5671.62 2740
5672.33 2651
5673.04 2562
5673.75 2638
5674.46 2596
5675.17 2532
5675.88 2467
5676.59 2369
5677.30 2322
5678.01 2371
5678.73 2377
5679.44 2340
5680.15 2351
5680.86 2397
5681.57 2385
5682.28 2372
5682.99 2350
5683.71 2388
5684.42 2301
5685.13 2416
5685.84 2452
5686.55 2329
5687.26 2335
5687.98 2312
5688.69 2367
5689.40 2359
5690.11 2381
5690.82 2330
5691.54 2432
5692.25 2410
5692.96 2290
5693.67 2332
5694.38 2327
5695.10 2329
5695.81 2278
5696.52 2361
5697.23 2367
5697.95 2252
5698.66 2227
5699.37 2289
5700.08 2320
5700.80 2334
5701.51 2302
5702.22 2367
5702.93 2335
5703.65 2418
5704.36 2393
5705.07 2444
5705.78 2338
5706.50 2481
5707.21 2474
5707.92 2391
5708.64 2370
5709.35 2391
5710.06 2359
5710.78 2323
5711.49 2454
5712.20 2493
5712.92 2453
5713.63 2373
5714.34 2379
5715.06 2356
5715.77 2448
5716.48 2492
5717.20 2501
5717.91 2453
5718.62 2517
5719.34 2537
5720.05 2463
5720.77 2513
5721.48 2643
5722.19 2582
5722.91 2552
5723.62 2576
5724.33 2679
5725.05 2654
5725.76 2751
5726.48 2804
5727.19 2719
5727.91 2809
5728.62 2940
5729.33 2874
5730.05 2930
5730.76 2984
5731.48 2974
5732.19 2911
5732.91 2905
5733.62 2911
5734.34 2989
5735.05 2922
5735.77 2911
5736.48 2997
5737.20 2990
5737.91 3006
5738.63 3106
5739.34 3104
5740.06 3053
5740.77 3098
5741.49 3065
5742.20 3233
5742.92 3188
5743.63 3173
5744.35 3308
5745.06 3317
5745.78 3402
5746.49 3413
5747.21 3610
5747.92 3621
5748.64 3604
5749.35 3639
5750.07 3656
5750.79 3744
5751.50 3818
5752.22 4103
5752.93 4008
5753.65 4014
5754.36 4198
5755.08 4279
5755.80 4320
5756.51 4478
5757.23 4625
5757.95 4582
5758.66 4902
5759.38 4938
5760.09 5044
5760.81 5097
5761.53 5294
5762.24 5578
5762.96 5869
5763.68 6066
5764.39 5971
5765.11 6210
5765.83 6456
5766.54 6687
5767.26 7326
5767.98 8192
5768.69 9667
5769.41 11937
5770.13 14971
5770.84 17888
5771.56 19546
5772.28 19314
5772.99 18025
5773.71 15888
5774.43 13583
5775.15 11544
5775.86 9785
5776.58 8634
5777.30 7975
5778.01 7553
5778.73 7300
5779.45 7154
5780.17 7188
5780.88 7019
5781.60 6832
5782.32 6813
5783.04 7015
5783.76 7088
5784.47 7294
5785.19 7507
5785.91 7373
5786.63 7307
5787.34 7224
5788.06 6903
5788.78 6922
5789.50 6774
5790.22 6611
5790.94 6472
5791.65 6217
5792.37 6114
5793.09 5689
5793.81 5463
5794.53 5343
5795.25 5183
5795.96 5204
5796.68 5121
5797.40 5090
5798.12 5101
5798.84 5255
5799.56 5637
5800.28 6112
5800.99 6482
5801.71 6712
5802.43 6612
5803.15 6523
5803.87 6053
5804.59 5565
5805.31 5270
5806.03 4819
5806.75 4756
5807.47 4568
5808.18 4654
5808.90 4709
5809.62 4764
5810.34 4803
5811.06 4694
5811.78 4658
5812.50 4608
5813.22 4536
5813.94 4397
5814.66 4347
5815.38 4123
5816.10 4037
5816.82 4112
5817.54 4018
5818.26 3951
5818.98 3892
5819.70 3847
5820.42 3846
5821.14 3786
5821.86 3783
5822.58 3858
5823.30 3752
5824.02 3718
5824.74 3582
5825.46 3525
5826.18 3544
5826.90 3447
5827.62 3437
5828.34 3463
5829.06 3538
5829.78 3391
5830.50 3367
5831.22 3401
5831.95 3378
5832.67 3398
5833.39 3279
5834.11 3264
5834.83 3204
5835.55 3261
5836.27 3244
5836.99 3094
5837.71 3066
5838.43 3073
5839.15 3019
5839.88 3016
5840.60 3062
5841.32 3125
5842.04 3097
5842.76 3007
5843.48 3028
5844.20 3043
5844.93 3033
5845.65 3215
5846.37 2956
5847.09 2998
5847.81 2985
5848.53 2938
5849.26 3011
5849.98 2887
5850.70 2758
5851.42 2835
5852.14 2868
5852.87 2806
5853.59 2821
5854.31 2870
5855.03 2874
5855.75 2836
5856.48 2832
5857.20 2811
5857.92 2915
5858.64 2847
5859.37 2732
5860.09 2786
5860.81 2740
5861.53 2801
5862.26 2760
5862.98 2686
5863.70 2703
5864.42 2752
5865.15 2648
5865.87 2626
5866.59 2576
5867.31 2587
5868.04 2572
5868.76 2511
5869.48 2492
5870.21 2521
5870.93 2526
5871.65 2519
5872.38 2428
5873.10 2366
5873.82 2377
5874.55 2367
5875.27 2484
5875.99 2424
5876.72 2346
5877.44 2356
5878.16 2332
5878.89 2408
5879.61 2438
5880.33 2393
5881.06 2434
5881.78 2449
5882.51 2403
5883.23 2382
5883.95 2393
5884.68 2486
5885.40 2402
5886.13 2376
5886.85 2443
5887.57 2516
5888.30 2432
5889.02 2469
5889.75 2368
5890.47 2451
5891.20 2389
5891.92 2479
5892.64 2310
5893.37 2400
5894.09 2345
5894.82 2320
5895.54 2346
5896.27 2413
5896.99 2360
5897.72 2344
5898.44 2309
5899.17 2294
5899.89 2308
5900.62 2367
5901.34 2465
5902.07 2408
5902.79 2434
5903.52 2424
5904.24 2461
5904.97 2466
5905.69 2482
5906.42 2498
5907.14 2476
5907.87 2499
5908.59 2497
5909.32 2507
5910.04 2501
5910.77 2545
5911.50 2541
5912.22 2489
5912.95 2408
5913.67 2476
5914.40 2515
5915.12 2526
5915.85 2507
5916.58 2599
5917.30 2633
5918.03 2610
5918.75 2559
5919.48 2523
5920.21 2580
5920.93 2519
5921.66 2705
5922.39 2721
5923.11 2681
5923.84 2698
5924.56 2722
5925.29 2692
5926.02 2668
5926.74 2774
5927.47 2847
5928.20 2856
5928.92 2803
5929.65 2819
5930.38 2819
5931.10 2879
5931.83 2986
5932.56 3021
5933.28 2891
5934.01 3050
5934.74 3064
5935.47 3233
5936.19 3221
5936.92 3132
5937.65 3105
5938.37 3262
5939.10 3399
5939.83 3427
5940.56 3476
5941.28 3406
5942.01 3317
5942.74 3421
5943.47 3433
5944.19 3490
5944.92 3651
5945.65 3609
5946.38 3661
5947.11 3702
5947.83 3594
5948.56 3689
5949.29 3831
5950.02 3823
5950.74 3987
5951.47 4148
5952.20 4457
5952.93 4559
5953.66 4698
5954.39 4789
5955.11 4905
5955.84 4921
5956.57 4630
5957.30 4673
5958.03 4683
5958.76 4632
5959.48 4585
5960.21 4515
5960.94 4409
5961.67 4485
5962.40 4408
5963.13 4553
5963.86 4571
5964.59 4696
5965.31 4983
5966.04 5136
5966.77 5444
5967.50 5567
5968.23 5870
5968.96 5829
5969.69 5659
5970.42 5605
5971.15 5696
5971.88 5454
5972.61 5407
5973.34 5421
5974.06 5363
5974.79 5261
5975.52 5362
5976.25 5298
5976.98 5295
5977.71 5308
5978.44 5452
5979.17 5586
5979.90 5726
5980.63 5884
5981.36 5991
5982.09 6164
5982.82 6177
5983.55 6129
5984.28 6167
5985.01 6145
5985.74 6226
5986.47 6469
5987.20 6229
5987.93 6338
5988.66 6332
5989.39 6411
5990.12 6408
5990.85 6410
5991.58 6602
5992.32 6797
5993.05 6799
5993.78 6973
5994.51 6872
5995.24 7125
5995.97 7053
5996.70 7031
5997.43 7035
5998.16 7152
5998.89 7171
5999.62 6870
6000.35 6922
6001.09 6749
6001.82 6487
6002.55 6465
6003.28 6470
6004.01 6450
6004.74 6371
6005.47 6351
6006.20 6415
6006.94 6624
6007.67 6941
6008.40 7427
6009.13 8335
6009.86 9412
6010.59 10722
6011.33 12313
6012.06 13820
6012.79 15342
6013.52 16636
6014.25 17272
6014.98 17298
6015.72 16640
6016.45 15812
6017.18 14343
6017.91 12787
6018.64 11473
6019.38 10097
6020.11 8982
6020.84 8089
6021.57 7386
6022.31 6857
6023.04 6307
6023.77 5861
6024.50 5651
6025.24 5605
6025.97 5491
6026.70 5184
6027.43 5152
6028.17 5126
6028.90 5188
6029.63 5184
6030.37 5165
6031.10 5125
6031.83 5022
6032.56 4956
6033.30 4734
6034.03 4622
6034.76 4537
6035.50 4390
6036.23 4458
6036.96 4478
6037.70 4494
6038.43 4496
6039.16 4485
6039.90 4707
6040.63 4645
6041.36 4784
6042.10 4828
6042.83 4779
6043.56 4791
6044.30 4798
6045.03 4848
6045.77 4942
6046.50 4896
6047.23 4997
6047.97 4980
6048.70 5081
6049.44 5070
6050.17 5191
6050.90 5424
6051.64 5511
6052.37 5632
6053.11 5875
6053.84 5839
6054.57 5858
6055.31 5902
6056.04 5733
6056.78 5651
6057.51 5413
6058.25 5244
6058.98 5248
6059.72 5220
6060.45 5019
6061.19 5019
6061.92 5050
6062.66 4919
6063.39 4834
6064.13 4816
6064.86 4796
6065.60 4748
6066.33 4766
6067.07 4714
6067.80 4541
6068.54 4487
6069.27 4478
6070.01 4612
6070.74 4449
6071.48 4363
6072.21 4397
6072.95 4277
6073.68 4263
6074.42 4243
6075.15 4292
6075.89 4200
6076.63 4159
6077.36 4267
6078.10 4227
6078.83 4170
6079.57 4230
6080.30 4200
6081.04 4100
6081.78 3984
6082.51 3983
6083.25 3882
6083.98 3839
6084.72 3879
6085.46 3744
6086.19 3744
6086.93 3756
6087.67 3798
6088.40 3809
6089.14 3840
6089.88 3859
6090.61 3872
6091.35 3911
6092.09 3873
6092.82 3791
6093.56 3810
6094.30 3821
6095.03 3776
6095.77 3792
6096.51 3804
6097.24 3895
6097.98 3701
6098.72 3683
6099.45 3640
6100.19 3643
6100.93 3679
6101.67 3576
6102.40 3535
6103.14 3611
6103.88 3560
6104.61 3610
6105.35 3614
6106.09 3535
6106.83 3580
6107.56 3657
6108.30 3624
6109.04 3613
6109.78 3629
6110.51 3626
6111.25 3708
6111.99 3670
6112.73 3728
6113.47 3879
6114.20 3903
6114.94 3878
6115.68 3967
6116.42 3974
6117.16 4122
6117.89 4057
6118.63 3956
6119.37 3942
6120.11 3961
6120.85 3837
6121.59 3860
6122.32 3929
6123.06 4029
6123.80 4109
6124.54 4179
6125.28 4054
6126.02 4088
6126.76 4074
6127.49 4140
6128.23 4087
6128.97 4053
6129.71 4097
6130.45 4149
6131.19 4201
6131.93 4112
6132.67 4283
6133.41 4128
6134.15 4118
6134.88 4229
6135.62 4249
6136.36 4346
6137.10 4488
6137.84 4615
6138.58 4653
6139.32 4689
6140.06 4792
6140.80 4830
6141.54 4744
6142.28 4896
6143.02 4970
6143.76 4863
6144.50 4890
6145.24 4841
6145.98 4852
6146.72 4825
6147.46 4762
6148.20 4752
6148.94 4790
6149.68 4825
6150.42 4797
6151.16 4822
6151.90 4744
6152.64 4869
6153.38 5016
6154.12 4940
6154.86 5138
6155.60 5158
6156.34 5098
6157.08 5082
6157.82 5130
6158.56 5205
6159.30 5268
6160.04 5232
6160.78 5340
6161.52 5451
6162.27 5755
6163.01 6016
6163.75 6287
6164.49 6618
6165.23 6776
6165.97 7013
6166.71 7425
6167.45 7540
6168.19 7737
6168.94 7534
6169.68 7492
6170.42 7435
6171.16 7253
6171.90 7302
6172.64 7020
6173.38 6893
6174.13 6970
6174.87 6781
6175.61 6782
6176.35 6891
6177.09 6841
6177.83 7145
6178.58 7255
6179.32 7650
6180.06 8376
6180.80 9076
6181.54 10155
6182.28 11113
6183.03 11926
6183.77 12207
6184.51 12494
6185.25 12322
6186.00 11947
6186.74 11393
6187.48 10652
6188.22 9870
6188.97 9291
6189.71 8778
6190.45 8576
6191.19 8544
6191.94 8518
6192.68 8375
6193.42 8305
6194.16 8511
6194.91 8464
6195.65 8402
6196.39 8293
6197.13 8162
6197.88 8192
6198.62 8241
6199.36 8068
6200.11 8148
6200.85 8137
6201.59 8187
6202.34 8239
6203.08 8620
6203.82 9114
6204.57 9816
6205.31 11406
6206.05 13611
6206.80 16611
6207.54 20208
6208.28 24170
6209.03 27871
6209.77 29774
6210.52 30921
6211.26 30463
6212.00 28387
6212.75 25528
6213.49 22244
6214.23 19096
6214.98 16169
6215.72 13897
6216.47 11903
6217.21 10313
6217.95 9057
6218.70 8326
6219.44 7784
6220.19 7346
6220.93 6912
6221.68 6696
6222.42 6630
6223.17 6801
6223.91 6771
6224.65 6657
6225.40 6777
6226.14 6636
6226.89 6378
6227.63 6112
6228.38 5873
6229.12 5490
6229.87 5291
6230.61 5115
6231.36 4965
6232.10 4932
6232.85 4823
6233.59 4906
6234.34 4879
6235.08 5019
6235.83 4939
6236.57 4889
6237.32 5022
6238.06 5167
6238.81 5267
6239.56 5543
6240.30 5755
6241.05 6038
6241.79 6288
6242.54 6390
6243.28 6337
6244.03 6182
6244.77 6384
6245.52 6458
6246.27 6334
6247.01 6463
6247.76 6529
6248.50 6422
6249.25 6256
6250.00 6084
6250.74 5979
6251.49 5926
6252.23 5801
6252.98 5682
6253.73 5436
6254.47 5379
6255.22 5282
6255.97 5247
6256.71 5276
6257.46 5240
6258.21 5272
6258.95 5221
6259.70 5215
6260.45 5256
6261.19 5177
6261.94 5119
6262.69 5083
6263.43 4914
6264.18 4812
6264.93 4829
6265.67 4818
6266.42 4781
6267.17 4836
6267.92 4793
6268.66 4839
6269.41 4778
6270.16 4926
6270.90 4896
6271.65 4884
6272.40 4863
6273.15 4868
6273.89 5010
6274.64 4889
6275.39 5071
6276.14 5080
6276.89 5133
6277.63 5227
6278.38 5157
6279.13 5075
6279.88 4982
6280.62 4834
6281.37 4834
6282.12 4781
6282.87 4646
6283.62 4539
6284.36 4380
6285.11 4351
6285.86 4331
6286.61 4290
6287.36 4317
6288.11 4260
6288.85 4288
6289.60 4257
6290.35 4260
6291.10 4158
6291.85 4038
6292.60 4081
6293.35 4153
6294.09 4199
6294.84 4085
6295.59 4213
6296.34 4368
6297.09 4321
6297.84 4451
6298.59 4335
6299.34 4156
6300.09 4216
6300.83 4187
6301.58 4157
6302.33 4167
6303.08 4238
6303.83 4136
6304.58 4066
6305.33 4054
6306.08 4060
6306.83 4033
6307.58 4006
6308.33 3924
6309.08 3937
6309.83 4047
6310.58 4048
6311.33 4116
6312.08 4060
6312.83 4188
6313.58 4308
6314.33 4296
6315.08 4451
6315.83 4543
6316.58 4530
6317.33 4656
6318.08 4763
6318.83 4699
6319.58 4617
6320.33 4502
6321.08 4502
6321.83 4304
6322.58 4217
6323.33 4108
6324.08 3998
6324.83 3902
6325.58 3716
6326.33 3754
6327.08 3745
6327.83 3714
6328.58 3520
6329.33 3467
6330.08 3503
6330.84 3593
6331.59 3672
6332.34 3562
6333.09 3488
6333.84 3420
6334.59 3450
6335.34 3420
6336.09 3430
6336.84 3418
6337.60 3358
6338.35 3401
6339.10 3417
6339.85 3363
6340.60 3420
6341.35 3389
6342.10 3406
6342.86 3366
6343.61 3496
6344.36 3459
6345.11 3408
6345.86 3404
6346.61 3439
6347.37 3491
6348.12 3469
6348.87 3564
6349.62 3550
6350.37 3641
6351.13 3650
6351.88 3807
6352.63 3823
6353.38 4008
6354.14 4083
6354.89 4108
6355.64 4072
6356.39 4044
6357.14 4033
6357.90 3934
6358.65 3732
6359.40 3767
6360.16 3822
6360.91 3737
6361.66 3766
6362.41 3769
6363.17 3726
6363.92 3606
6364.67 3699
6365.42 3789
6366.18 3737
6366.93 3858
6367.68 4063
6368.44 4089
6369.19 4069
6369.94 4041
6370.70 4103
6371.45 3948
6372.20 3868
6372.96 3725
6373.71 3739
6374.46 3709
6375.22 3622
6375.97 3699
6376.72 3756
6377.48 3784
6378.23 3831
6378.99 3786
6379.74 3833
6380.49 3751
6381.25 3824
6382.00 3812
6382.75 3884
6383.51 3859
6384.26 3719
6385.02 3634
6385.77 3681
6386.53 3566
6387.28 3554
6388.03 3484
6388.79 3528
6389.54 3485
6390.30 3410
6391.05 3313
6391.81 3360
6392.56 3352
6393.31 3313
6394.07 3400
6394.82 3237
6395.58 3330
6396.33 3326
6397.09 3289
6397.84 3288
6398.60 3294
6399.35 3289
6400.11 3272
6400.86 3186
6401.62 3180
6402.37 3108
6403.13 3170
6403.88 3158
6404.64 3213
6405.39 3098
6406.15 3175
6406.90 3177
6407.66 3163
6408.42 3101
6409.17 3125
6409.93 3136
6410.68 3085
6411.44 3216
6412.19 3136
6412.95 3199
6413.71 3167
6414.46 3110
6415.22 3026
6415.97 3201
6416.73 3184
6417.48 3215
6418.24 3263
6419.00 3217
6419.75 3289
6420.51 3181
6421.27 3130
6422.02 3107
6422.78 3156
6423.53 3146
6424.29 3156
6425.05 3259
6425.80 3212
6426.56 3242
6427.32 3128
6428.07 3163
6428.83 3144
6429.59 3201
6430.34 3171
6431.10 3030
6431.86 3093
6432.61 3231
6433.37 3203
6434.13 3119
6434.89 3237
6435.64 3279
6436.40 3265
6437.16 3346
6437.91 3334
6438.67 3294
6439.43 3410
6440.19 3333
6440.94 3379
6441.70 3457
6442.46 3419
6443.22 3497
6443.97 3479
6444.73 3455
6445.49 3603
6446.25 3620
6447.00 3617
6447.76 3621
6448.52 3621
6449.28 3536
6450.04 3617
6450.79 3668
6451.55 3605
6452.31 3583
6453.07 3743
6453.83 3780
6454.58 3780
6455.34 3917
6456.10 3930
6456.86 4070
6457.62 4142
6458.38 4044
6459.13 3921
6459.89 3926
6460.65 3935
6461.41 3899
6462.17 3913
6462.93 3886
6463.69 3943
6464.44 3962
6465.20 4013
6465.96 4105
6466.72 4210
6467.48 4021
6468.24 4144
6469.00 4003
6469.76 4186
6470.52 4111
6471.28 4083
6472.03 4181
6472.79 4162
6473.55 4140
6474.31 4146
6475.07 4163
6475.83 4302
6476.59 4339
6477.35 4345
6478.11 4396
6478.87 4465
6479.63 4572
6480.39 4669
6481.15 4618
6481.91 4719
6482.67 4915
6483.43 4841
6484.19 4855
6484.95 4856
6485.71 4972
6486.47 4940
6487.23 5067
6487.99 5049
6488.75 5127
6489.51 5250
6490.27 5319
6491.03 5457
6491.79 5484
6492.55 5636
6493.31 5744
6494.07 5769
6494.83 5753
6495.59 5689
6496.35 5641
6497.11 5622
6497.87 5654
6498.64 5590
6499.40 5487
6500.16 5500
6500.92 5662
6501.68 5724
6502.44 5812
6503.20 6176
6503.96 6661
6504.72 7526
6505.48 9030
6506.25 11347
6507.01 14315
6507.77 17238
6508.53 19939
6509.29 21501
6510.05 21657
6510.81 21363
6511.57 19607
6512.34 17466
6513.10 15405
6513.86 13414
6514.62 11425
6515.38 9966
6516.15 8734
6516.91 7928
6517.67 7399
6518.43 6906
6519.19 6527
6519.95 6303
6520.72 6115
6521.48 6105
6522.24 6021
6523.00 6063
6523.77 6081
6524.53 6316
6525.29 6315
6526.05 6500
6526.81 6720
6527.58 6809
6528.34 6892
6529.10 6897
6529.86 6760
6530.63 6713
6531.39 6624
6532.15 6644
6532.92 6589
6533.68 6899
6534.44 7407
6535.20 8100
6535.97 8952
6536.73 9516
6537.49 9657
6538.26 9704
6539.02 9690
6539.78 8993
6540.55 8307
6541.31 7873
6542.07 7296
6542.84 6707
6543.60 6418
6544.36 6296
6545.13 6126
6545.89 6230
6546.65 6302
6547.42 6185
6548.18 6149
6548.94 6127
6549.71 6173
6550.47 6024
6551.24 5898
6552.00 5819
6552.76 5705
6553.53 5671
6554.29 5559
6555.06 5561
6555.82 5408
6556.58 5488
6557.35 5642
6558.11 5511
6558.88 5675
6559.64 5585
6560.41 5719
6561.17 5901
6561.93 5729
6562.70 5672
6563.46 5754
6564.23 5872
6564.99 5820
6565.76 5760
6566.52 5845
6567.29 5814
6568.05 5912
6568.82 5793
6569.58 5797
6570.35 5744
6571.11 5788
6571.88 5949
6572.64 6019
6573.41 6015
6574.17 6055
6574.94 6144
6575.70 6165
6576.47 6220
6577.23 6309
6578.00 6220
6578.76 6257
6579.53 6248
6580.29 6239
6581.06 6267
6581.83 6376
6582.59 6577
6583.36 6616
6584.12 6818
6584.89 6794
6585.65 6702
6586.42 6682
6587.19 6598
6587.95 6558
6588.72 6384
6589.48 6315
6590.25 6425
6591.02 6577
6591.78 6748
6592.55 7041
6593.32 7240
6594.08 7542
6594.85 7840
6595.61 8244
6596.38 8418
6597.15 8414
6597.91 8511
6598.68 8438
6599.45 8173
6600.21 8064
6600.98 7887
6601.75 7262
6602.51 6966
6603.28 6662
6604.05 6396
6604.82 6249
6605.58 6095
6606.35 6010
6607.12 5926
6607.88 5804
6608.65 5754
6609.42 5735
6610.19 5869
6610.95 5872
6611.72 5957
6612.49 5717
6613.25 5738
6614.02 5768
6614.79 5687
6615.56 5489
6616.32 5531
6617.09 5533
6617.86 5640
6618.63 5861
6619.40 5888
6620.16 6121
6620.93 6317
6621.70 6539
6622.47 6732
6623.24 6865
6624.00 7240
6624.77 7142
6625.54 7065
6626.31 6813
6627.08 6634
6627.84 6447
6628.61 6166
6629.38 6016
6630.15 5802
6630.92 5779
6631.69 5877
6632.46 5912
6633.22 6060
6633.99 6414
6634.76 6707
6635.53 6999
6636.30 7120
6637.07 7254
6637.84 7175
6638.61 7226
6639.37 7250
6640.14 7474
6640.91 7656
6641.68 7570
6642.45 7587
6643.22 7535
6643.99 7382
6644.76 7058
6645.53 6694
6646.30 6321
6647.07 6069
6647.84 5909
6648.61 5535
6649.37 5432
6650.14 5118
6650.91 4991
6651.68 4907
6652.45 4895
6653.22 4762
6653.99 4836
6654.76 4865
6655.53 4749
6656.30 4711
6657.07 4720
6657.84 4669
6658.61 4543
6659.38 4719
6660.15 4581
6660.92 4566
6661.69 4523
6662.46 4509
6663.23 4487
6664.00 4521
6664.77 4439
6665.55 4437
6666.32 4485
6667.09 4402
6667.86 4477
6668.63 4396
6669.40 4527
6670.17 4665
6670.94 4751
6671.71 4822
6672.48 4893
6673.25 4915
6674.02 4879
6674.79 5025
6675.57 4973
6676.34 4853
6677.11 4760
6677.88 4724
6678.65 4820
6679.42 4702
6680.19 4802
6680.96 4835
6681.74 4785
6682.51 4826
6683.28 4833
6684.05 5107
6684.82 5232
6685.59 5256
6686.37 5146
6687.14 5290
6687.91 5148
6688.68 5064
6689.45 4828
6690.22 4700
6691.00 4580
6691.77 4552
6692.54 4472
6693.31 4326
6694.08 4264
6694.86 4148
6695.63 4208
6696.40 4049
6697.17 4000
6697.95 4054
6698.72 4072
6699.49 4044
6700.26 4003
6701.04 4055
6701.81 3980
6702.58 3854
6703.35 3904
6704.13 3924
6704.90 3843
6705.67 3843
6706.44 3782
6707.22 3708
6707.99 3705
6708.76 3749
6709.54 3623
6710.31 3646
6711.08 3661
6711.86 3604
6712.63 3610
6713.40 3660
6714.17 3627
6714.95 3648
6715.72 3667
6716.50 3653
6717.27 3591
6718.04 3622
6718.82 3593
6719.59 3609
6720.36 3680
6721.14 3501
6721.91 3426
6722.68 3513
6723.46 3502
6724.23 3457
6725.01 3434
6725.78 3486
6726.55 3473
6727.33 3337
6728.10 3448
6728.88 3325
6729.65 3405
6730.42 3449
6731.20 3506
6731.97 3404
6732.75 3424
6733.52 3483
6734.30 3390
6735.07 3410
6735.84 3415
6736.62 3458
6737.39 3453
6738.17 3476
6738.94 3536
6739.72 3546
6740.49 3534
6741.27 3517
6742.04 3601
6742.82 3576
6743.59 3567
6744.37 3507
6745.14 3610
6745.92 3550
6746.69 3584
6747.47 3581
6748.24 3709
6749.02 3595
6749.79 3686
6750.57 3875
6751.34 3927
6752.12 4008
6752.90 4212
6753.67 4420
6754.45 4347
6755.22 4290
6756.00 4153
6756.77 4184
6757.55 4083
6758.33 4076
6759.10 4072
6759.88 3878
6760.65 3695
6761.43 3705
6762.20 3693
6762.98 3686
6763.76 3672
6764.53 3588
6765.31 3584
6766.09 3641
6766.86 3667
6767.64 3669
6768.41 3781
6769.19 3727
6769.97 3706
6770.74 3617
6771.52 3710
6772.30 3634
6773.07 3565
6773.85 3482
6774.63 3489
6775.40 3456
6776.18 3453
6776.96 3339
6777.74 3436
6778.51 3392
6779.29 3423
6780.07 3409
6780.84 3488
6781.62 3430
6782.40 3383
6783.17 3442
6783.95 3437
6784.73 3358
6785.51 3356
6786.28 3499
6787.06 3350
6787.84 3260
6788.62 3285
6789.39 3199
6790.17 3265
6790.95 3331
6791.73 3265
6792.51 3142
6793.28 3198
6794.06 3240
6794.84 3175
6795.62 3209
6796.39 3195
6797.17 3263
6797.95 3332
6798.73 3321
6799.51 3292
6800.29 3289
6801.06 3439
6801.84 3380
6802.62 3288
6803.40 3351
6804.18 3384
6804.96 3457
6805.73 3422
6806.51 3496
6807.29 3440
6808.07 3420
6808.85 3272
6809.63 3328
6810.41 3342
6811.18 3293
6811.96 3213
6812.74 3291
6813.52 3306
6814.30 3295
6815.08 3336
6815.86 3296
6816.64 3247
6817.42 3254
6818.20 3260
6818.98 3265
6819.76 3334
6820.53 3232
6821.31 3250
6822.09 3309
6822.87 3260
6823.65 3313
6824.43 3292
6825.21 3310
6825.99 3338
6826.77 3389
6827.55 3282
6828.33 3257
6829.11 3290
6829.89 3239
6830.67 3277
6831.45 3417
6832.23 3300
6833.01 3252
6833.79 3333
6834.57 3489
6835.35 3782
6836.13 4017
6836.91 4464
6837.69 4997
6838.47 5550
6839.25 5824
6840.03 5998
6840.81 6081
6841.59 5775
6842.37 5484
6843.16 5232
6843.94 4782
6844.72 4551
6845.50 4429
6846.28 4198
6847.06 4186
6847.84 4292
6848.62 4306
6849.40 4672
6850.18 4948
6850.96 5132
6851.75 5252
6852.53 5185
6853.31 5353
6854.09 5262
6854.87 5064
6855.65 4753
6856.43 4484
6857.22 4328
6858.00 4132
6858.78 3881
6859.56 3834
6860.34 3704
6861.12 3707
6861.90 3647
6862.69 3628
6863.47 3609
6864.25 3659
6865.03 3583
6865.81 3579
6866.60 3653
6867.38 3708
6868.16 3574
6868.94 3671
6869.72 3703
6870.51 3648
6871.29 3606
6872.07 3730
6872.85 3710
6873.64 3755
6874.42 3758
6875.20 3994
6875.98 3970
6876.77 4124
6877.55 4024
6878.33 4164
6879.11 4191
6879.90 4359
6880.68 4454
6881.46 4716
6882.25 4878
6883.03 5255
6883.81 5380
6884.59 5371
6885.38 5274
6886.16 5171
6886.94 5102
6887.73 5030
6888.51 5178
6889.29 5306
6890.08 5382
6890.86 5344
6891.64 5328
6892.43 5157
6893.21 5016
6893.99 4919
6894.78 4757
6895.56 4661
6896.35 4642
6897.13 4528
6897.91 4428
6898.70 4351
6899.48 4412
6900.26 4445
6901.05 4439
6901.83 4353
6902.62 4379
6903.40 4363
6904.18 4502
6904.97 4380
6905.75 4289
6906.54 4382
6907.32 4293
6908.11 4313
6908.89 4216
6909.67 4139
6910.46 4286
6911.24 4286
6912.03 4190
6912.81 4147
6913.60 4175
6914.38 4092
6915.17 4186
6915.95 4159
6916.74 4179
6917.52 4192
6918.31 4140
6919.09 4130
6919.88 4222
6920.66 4232
6921.45 4357
6922.23 4405
6923.02 4351
6923.80 4349
6924.59 4427
6925.37 4468
6926.16 4550
6926.94 4624
6927.73 4740
6928.51 4767
6929.30 4877
6930.09 4831
6930.87 4681
6931.66 4609
6932.44 4714
6933.23 4668
6934.01 4672
6934.80 4710
6935.59 4815
6936.37 4838
6937.16 4970
6937.94 5059
6938.73 5218
6939.52 5383
6940.30 5596
6941.09 5978
6941.88 6137
6942.66 6577
6943.45 6670
6944.23 6825
6945.02 6933
6945.81 6877
6946.59 6817
6947.38 6965
6948.17 7040
6948.95 7183
6949.74 7135
6950.53 7223
6951.31 7232
6952.10 6809
6952.89 6660
6953.67 6663
6954.46 6423
6955.25 6308
6956.04 6193
6956.82 6206
6957.61 6251
6958.40 6345
6959.18 6352
6959.97 6215
6960.76 6176
6961.55 6369
6962.33 6319
6963.12 6420
6963.91 6529
6964.70 6825
6965.48 7033
6966.27 7286
6967.06 7514
6967.85 7748
6968.63 8046
6969.42 8327
6970.21 8570
6971.00 8895
6971.79 9023
6972.57 8778
6973.36 8727
6974.15 8858
6974.94 8775
6975.73 8703
6976.52 8876
6977.30 8874
6978.09 9244
6978.88 9494
6979.67 10128
6980.46 10972
6981.25 11946
6982.03 13684
6982.82 16252
6983.61 19339
6984.40 23192
6985.19 26665
6985.98 29536
6986.77 31444
6987.55 31737
6988.34 30966
6989.13 28802
6989.92 25589
6990.71 22772
6991.50 19362
6992.29 16568
6993.08 14286
6993.87 12314
6994.66 10713
6995.45 9456
6996.24 8592
6997.02 7950
6997.81 7437
6998.60 7027
6999.39 6725
7000.18 6580
7000.97 6634
7001.76 6399
7002.55 6305
7003.34 6133
7004.13 5860
7004.92 5808
7005.71 5485
7006.50 5501
7007.29 5347
7008.08 5164
7008.87 5054
7009.66 5038
7010.45 5217
7011.24 5396
7012.03 5548
7012.82 5649
7013.61 5887
7014.40 6092
7015.19 5928
7015.98 5742
7016.77 5647
7017.56 5583
7018.35 5359
7019.15 5318
7019.94 5371
7020.73 5418
7021.52 5594
7022.31 5682
7023.10 5966
7023.89 6007
7024.68 6220
7025.47 6409
7026.26 6499
7027.05 6533
7027.85 6413
7028.64 6390
7029.43 6410
7030.22 6204
7031.01 5921
7031.80 5701
7032.59 5532
7033.38 5354
7034.18 5253
7034.97 5191
7035.76 5203
7036.55 5040
7037.34 5064
7038.13 5115
7038.93 5258
7039.72 5190
7040.51 5224
7041.30 5270
7042.09 5218
7042.89 5309
7043.68 5345
7044.47 5293
7045.26 5263
7046.05 5454
7046.85 5311
7047.64 5165
7048.43 5269
7049.22 5442
7050.01 5567
7050.81 5630
7051.60 5607
7052.39 5720
7053.18 5619
7053.98 5458
7054.77 5335
7055.56 5226
7056.36 4987
7057.15 4939
7057.94 4902
7058.73 5054
7059.53 4959
7060.32 4939
7061.11 4798
7061.91 4893
7062.70 4820
7063.49 4801
7064.29 4787
7065.08 4660
7065.87 4739
7066.66 4692
7067.46 4650
7068.25 4469
7069.04 4367
7069.84 4256
7070.63 4315
7071.43 4192
7072.22 4111
7073.01 4067
7073.81 3978
7074.60 3982
7075.39 3902
7076.19 3939
7076.98 3854
7077.78 3751
7078.57 3827
7079.36 3830
7080.16 3734
7080.95 3838
7081.75 3881
7082.54 3896
7083.33 3911
7084.13 3856
7084.92 3909
7085.72 3922
7086.51 4043
7087.31 4243
7088.10 4385
7088.90 4332
7089.69 4285
7090.48 4240
7091.28 4070
7092.07 3988
7092.87 3901
7093.66 3664
7094.46 3636
7095.25 3555
7096.05 3468
7096.84 3441
7097.64 3358
7098.43 3273
7099.23 3247
7100.02 3178
7100.82 3294
7101.61 3155
7102.41 3179
7103.20 3216
7104.00 3172
7104.80 3123
7105.59 3162
7106.39 3083
7107.18 3017
7107.98 3024
7108.77 3013
7109.57 2960
7110.36 2971
7111.16 3015
7111.96 3000
7112.75 2950
7113.55 2831
7114.34 2893
7115.14 2911
7115.94 2991
7116.73 2961
7117.53 2998
7118.32 2940
7119.12 2893
7119.92 2951
7120.71 2982
7121.51 2935
7122.31 3024
7123.10 2867
7123.90 2930
7124.70 2926
7125.49 2923
7126.29 2839
7127.09 2957
7127.88 3078
7128.68 3071
7129.48 3057
7130.27 3088
7131.07 3136
7131.87 3134
7132.66 3063
7133.46 2980
7134.26 2940
7135.06 2898
7135.85 2819
7136.65 2794
7137.45 2820
7138.24 2768
7139.04 2817
7139.84 2830
7140.64 2714
7141.43 2848
7142.23 2803
7143.03 2747
7143.83 2821
7144.62 2734
7145.42 2725
7146.22 2709
7147.02 2681
7147.82 2677
7148.61 2693
7149.41 2693
7150.21 2712
7151.01 2644
7151.81 2609
7152.60 2612
7153.40 2566
7154.20 2648
7155.00 2697
7155.80 2788
7156.59 2763
7157.39 2687
7158.19 2734
7158.99 2686
7159.79 2732
7160.59 2762
7161.39 2678
7162.18 2686
7162.98 2718
7163.78 2628
7164.58 2653
7165.38 2641
7166.18 2710
7166.98 2574
7167.78 2600
7168.57 2603
7169.37 2580
7170.17 2652
7170.97 2522
7171.77 2395
7172.57 2501
7173.37 2419
7174.17 2496
7174.97 2590
7175.77 2535
7176.57 2433
7177.37 2457
7178.17 2404
7178.97 2438
7179.77 2471
7180.56 2512
7181.36 2535
7182.16 2510
7182.96 2558
7183.76 2517
7184.56 2587
7185.36 2570
7186.16 2539
7186.96 2496
7187.76 2497
7188.56 2413
7189.36 2317
7190.16 2393
7190.96 2344
7191.76 2355
7192.57 2357
7193.37 2373
7194.17 2340
7194.97 2291
7195.77 2303
7196.57 2319
7197.37 2372
7198.17 2411
7198.97 2392
7199.77 2337
7200.57 2309
7201.37 2450
7202.17 2387
7202.97 2341
7203.77 2345
7204.58 2423
7205.38 2372
7206.18 2388
7206.98 2439
7207.78 2422
7208.58 2376
7209.38 2342
7210.18 2409
7210.99 2343
7211.79 2362
7212.59 2390
7213.39 2437
7214.19 2525
7214.99 2538
7215.79 2613
7216.60 2573
7217.40 2570
7218.20 2537
7219.00 2615
7219.80 2590
7220.60 2577
7221.41 2489
7222.21 2600
7223.01 2584
7223.81 2586
7224.62 2582
7225.42 2449
7226.22 2558
7227.02 2636
7227.82 2524
7228.63 2697
7229.43 2609
7230.23 2583
7231.03 2614
7231.84 2745
7232.64 2868
7233.44 2765
7234.24 2954
7235.05 3254
7235.85 3372
7236.65 3332
7237.45 3623
7238.26 3585
7239.06 3488
7239.86 3547
7240.67 3340
7241.47 3366
7242.27 3221
7243.08 3029
7243.88 3066
7244.68 3041
7245.49 2931
7246.29 2935
7247.09 2965
7247.90 2863
7248.70 2901
7249.50 2882
7250.31 2980
7251.11 2960
7251.91 2895
7252.72 3007
7253.52 2963
7254.32 2935
7255.13 2916
7255.93 2941
7256.74 3016
7257.54 2954
7258.34 3002
7259.15 2962
7259.95 2927
7260.76 2954
7261.56 2973
7262.36 3104
7263.17 3056
7263.97 3122
7264.78 3048
7265.58 3217
7266.39 3234
7267.19 3119
7268.00 3095
7268.80 3098
7269.60 3117
7270.41 3066
7271.21 3141
7272.02 2992
7272.82 3030
7273.63 3056
7274.43 3109
7275.24 3062
7276.04 3142
7276.85 3136
7277.65 3220
7278.46 3240
7279.26 3197
7280.07 3205
7280.87 3495
7281.68 3657
7282.48 3771
7283.29 4063
7284.09 4360
7284.90 4560
7285.71 4661
7286.51 4695
7287.32 4594
7288.12 4508
7288.93 4193
7289.73 4040
7290.54 3808
7291.35 3766
7292.15 3633
7292.96 3572
7293.76 3495
7294.57 3497
7295.38 3388
7296.18 3381
7296.99 3349
7297.79 3366
7298.60 3392
7299.41 3386
7300.21 3443
7301.02 3486
7301.82 3484
7302.63 3510
7303.44 3512
7304.24 3528
7305.05 3694
7305.86 3707
7306.66 3918
7307.47 3887
7308.28 3960
7309.08 4122
7309.89 4238
7310.70 4326
7311.50 4522
7312.31 4639
7313.12 4600
7313.93 4580
7314.73 4471
7315.54 4477
7316.35 4446
7317.15 4611
7317.96 4648
7318.77 4878
7319.58 5225
7320.38 5620
7321.19 6015
7322.00 6177
7322.81 6127
7323.61 5968
7324.42 6004
7325.23 5719
7326.04 5372
7326.84 5149
7327.65 4914
7328.46 4573
7329.27 4400
7330.08 4318
7330.88 4152
7331.69 3995
7332.50 3906
7333.31 3998
7334.12 3954
7334.92 3961
7335.73 4182
7336.54 4065
7337.35 4124
7338.16 4266
7338.97 4504
7339.78 4849
7340.58 5113
7341.39 5194
7342.20 5278
7343.01 5216
7343.82 5080
7344.63 4902
7345.44 4755
7346.24 4599
7347.05 4501
7347.86 4397
7348.67 4151
7349.48 4028
7350.29 4114
7351.10 3964
7351.91 3873
7352.72 3799
7353.53 3902
7354.34 3901
7355.14 3942
7355.95 3849
7356.76 3936
7357.57 4142
7358.38 4272
7359.19 4380
7360.00 4458
7360.81 4671
7361.62 4809
7362.43 4880
7363.24 4954
7364.05 4912
7364.86 4852
7365.67 4822
7366.48 4585
7367.29 4566
7368.10 4517
7368.91 4318
7369.72 4227
7370.53 3978
7371.34 3914
7372.15 3834
7372.96 3776
7373.77 3723
7374.58 3708
7375.39 3716
7376.20 3781
7377.01 3771
7377.82 3731
7378.63 3952
7379.44 3985
7380.26 4266
7381.07 4428
7381.88 4576
7382.69 4589
7383.50 4687
7384.31 4814
7385.12 4754
7385.93 4482
7386.74 4453
7387.55 4315
7388.36 4212
7389.18 4151
7389.99 3955
7390.80 3759
7391.61 3749
7392.42 3670
7393.23 3587
7394.04 3493
7394.86 3410
7395.67 3362
7396.48 3368
7397.29 3362
7398.10 3354
7398.91 3485
7399.73 3496
7400.54 3455
7401.35 3611
7402.16 3576
7402.97 3595
7403.79 3611
7404.60 3578
7405.41 3531
7406.22 3575
7407.03 3481
7407.85 3386
7408.66 3324
7409.47 3338
7410.28 3323
7411.10 3228
7411.91 3142
7412.72 3079
7413.53 2940
7414.35 2959
7415.16 2944
7415.97 2860
7416.78 2855
7417.60 2827
7418.41 2801
7419.22 2727
7420.03 2747
7420.85 2745
7421.66 2703
7422.47 2677
7423.29 2617
7424.10 2595
7424.91 2584
7425.73 2616
7426.54 2705
7427.35 2617
7428.17 2618
7428.98 2542
7429.79 2587
7430.61 2584
7431.42 2560
7432.23 2510
7433.05 2506
7433.86 2478
7434.67 2474
7435.49 2470
7436.30 2445
7437.12 2488
7437.93 2468
7438.74 2515
7439.56 2445
7440.37 2418
7441.18 2492
7442.00 2474
7442.81 2474
7443.63 2459
7444.44 2403
7445.26 2416
7446.07 2353
7446.88 2349
7447.70 2361
7448.51 2395
7449.33 2345
7450.14 2332
7450.96 2315
7451.77 2234
7452.59 2289
7453.40 2407
7454.22 2351
7455.03 2282
7455.85 2217
7456.66 2224
7457.47 2252
7458.29 2255
7459.10 2354
7459.92 2280
7460.74 2223
7461.55 2238
7462.37 2243
7463.18 2275
7464.00 2175
7464.81 2294
7465.63 2307
7466.44 2269
7467.26 2249
7468.07 2237
7468.89 2249
7469.70 2231
7470.52 2262
7471.34 2293
7472.15 2248
7472.97 2350
7473.78 2320
7474.60 2260
7475.41 2213
7476.23 2219
7477.05 2190
7477.86 2139
7478.68 2198
7479.49 2156
7480.31 2244
7481.13 2231
7481.94 2317
7482.76 2293
7483.58 2281
7484.39 2269
7485.21 2342
7486.03 2264
7486.84 2134
7487.66 2183
7488.48 2215
7489.29 2144
7490.11 2114
7490.93 2137
7491.74 2156
7492.56 2103
7493.38 2150
7494.19 2184
7495.01 2117
7495.83 2084
7496.64 2047
7497.46 2106
7498.28 2131
7499.10 2163
7499.91 2128
7500.73 2067
7501.55 2023
7502.36 2091
7503.18 2064
7504.00 2094
7504.82 2023
7505.63 2078
7506.45 2068
7507.27 2004
7508.09 2002
7508.90 2020
7509.72 2107
7510.54 2016
7511.36 1932
7512.18 1990
7512.99 2013
7513.81 2020
7514.63 2037
7515.45 1999
7516.27 1931
7517.08 1944
7517.90 1970
7518.72 1935
7519.54 2011
7520.36 2024
7521.18 2014
7521.99 2044
7522.81 1978
7523.63 2070
7524.45 1991
7525.27 2012
7526.09 2031
7526.91 2038
7527.72 1975
7528.54 2027
7529.36 2068
7530.18 2021
7531.00 2068
7531.82 2030
7532.64 2022
7533.46 1991
7534.28 1988
7535.10 1971
7535.91 2014
7536.73 2028
7537.55 2051
7538.37 2045
7539.19 2040
7540.01 2047
7540.83 1947
7541.65 1982
7542.47 1997
7543.29 2007
7544.11 2010
7544.93 1921
7545.75 1991
7546.57 1991
7547.39 2005
7548.21 2065
7549.03 2019
7549.85 1978
7550.67 1925
7551.49 2011
7552.31 2089
7553.13 2059
7553.95 2052
7554.77 2078
7555.59 2012
7556.41 2008
7557.23 2055
7558.05 2135
7558.87 2113
7559.69 2100
7560.51 2076
7561.33 2070
7562.15 2131
7562.97 2209
7563.79 2187
7564.61 2117
7565.44 2112
7566.26 2058
7567.08 2145
7567.90 2148
7568.72 2086
7569.54 2157
7570.36 2092
7571.18 2176
7572.00 2181
7572.82 2204
7573.65 2135
7574.47 2152
7575.29 2174
7576.11 2153
7576.93 2184
7577.75 2106
7578.57 2173
7579.40 2097
7580.22 2186
7581.04 2230
7581.86 2251
7582.68 2228
7583.50 2174
7584.33 2180
7585.15 2227
7585.97 2296
7586.79 2291
7587.61 2258
7588.44 2288
7589.26 2229
7590.08 2271
7590.90 2254
7591.72 2323
7592.55 2415
7593.37 2362
7594.19 2368
7595.01 2333
7595.84 2361
7596.66 2410
7597.48 2415
7598.30 2408
7599.13 2515
7599.95 2500
7600.77 2516
7601.59 2490
7602.42 2578
7603.24 2626
7604.06 2611
7604.89 2714
7605.71 2740
7606.53 2835
7607.36 2749
7608.18 2685
7609.00 2722
7609.82 2710
7610.65 2626
7611.47 2677
7612.29 2692
7613.12 2625
7613.94 2602
7614.77 2674
7615.59 2802
7616.41 2869
7617.24 2958
7618.06 3006
7618.88 3072
7619.71 3166
7620.53 3172
7621.35 3211
7622.18 3318
7623.00 3275
7623.83 3180
7624.65 3088
7625.47 3059
7626.30 2987
7627.12 2928
7627.95 2940
7628.77 2973
7629.60 2966
7630.42 2948
7631.24 3019
7632.07 3020
7632.89 3055
7633.72 3088
7634.54 3027
7635.37 2925
7636.19 3004
7637.02 2812
7637.84 2822
7638.67 2660
7639.49 2681
7640.31 2620
7641.14 2626
7641.96 2647
7642.79 2649
7643.61 2664
7644.44 2644
7645.26 2873
7646.09 2846
7646.92 3009
7647.74 3021
7648.57 3141
7649.39 3313
7650.22 3515
7651.04 3583
7651.87 3594
7652.69 3635
7653.52 3482
7654.34 3263
7655.17 3203
7656.00 3074
7656.82 2929
7657.65 2768
7658.47 2759
7659.30 2640
7660.12 2576
7660.95 2470
7661.78 2464
7662.60 2510
7663.43 2401
7664.25 2426
7665.08 2393
7665.91 2393
7666.73 2379
7667.56 2359
7668.39 2350
7669.21 2304
7670.04 2362
7670.87 2366
7671.69 2413
7672.52 2329
7673.35 2288
7674.17 2239
7675.00 2184
7675.83 2197
7676.65 2161
7677.48 2274
7678.31 2337
7679.13 2281
7679.96 2301
7680.79 2385
7681.61 2328
7682.44 2286
7683.27 2224
7684.10 2421
7684.92 2416
7685.75 2371
7686.58 2398
7687.40 2411
7688.23 2470
7689.06 2446
7689.89 2399
7690.71 2527
7691.54 2470
7692.37 2490
7693.20 2487
7694.03 2536
7694.85 2499
7695.68 2522
7696.51 2548
7697.34 2598
7698.16 2652
7698.99 2711
7699.82 2686
7700.65 2692
7701.48 2675
7702.31 2698
7703.13 2619
7703.96 2481
7704.79 2413
7705.62 2438
7706.45 2522
7707.28 2423
7708.10 2408
7708.93 2483
7709.76 2455
7710.59 2418
7711.42 2336
7712.25 2372
7713.08 2340
7713.90 2418
7714.73 2388
7715.56 2345
7716.39 2314
7717.22 2375
7718.05 2368
7718.88 2311
7719.71 2318
7720.54 2305
7721.37 2388
7722.20 2387
7723.02 2283
7723.85 2351
7724.68 2341
7725.51 2380
7726.34 2413
7727.17 2459
7728.00 2343
7728.83 2365
7729.66 2477
7730.49 2432
7731.32 2412
7732.15 2458
7732.98 2491
7733.81 2426
7734.64 2383
7735.47 2306
7736.30 2346
7737.13 2273
7737.96 2274
7738.79 2284
7739.62 2292
7740.45 2217
7741.28 2271
7742.11 2340
7742.94 2395
7743.77 2496
7744.60 2519
7745.43 2777
7746.26 3026
7747.09 3173
7747.92 3430
7748.75 3596
7749.59 3650
7750.42 3569
7751.25 3464
7752.08 3381
7752.91 3287
7753.74 3047
7754.57 2822
7755.40 2765
7756.23 2686
7757.06 2525
7757.90 2442
7758.73 2390
7759.56 2391
7760.39 2289
7761.22 2186
7762.05 2169
7762.88 2192
7763.71 2181
7764.55 2180
7765.38 2154
7766.21 2142
7767.04 2054
7767.87 2080
7768.70 2058
7769.54 2071
7770.37 2116
7771.20 2030
7772.03 2067
7772.86 2058
7773.70 2033
7774.53 1966
7775.36 1962
7776.19 1991
7777.02 1997
7777.86 2102
7778.69 1995
7779.52 2051
7780.35 1983
7781.19 2017
7782.02 2100
7782.85 2184
7783.68 2150
7784.52 2110
7785.35 2045
7786.18 2093
7787.01 2162
7787.85 2247
7788.68 2181
7789.51 2205
7790.35 2165
7791.18 2220
7792.01 2198
7792.84 2248
7793.68 2263
7794.51 2185
7795.34 2146
7796.18 2163
7797.01 2177
7797.84 2133
7798.68 2212
7799.51 2153
7800.34 2187
7801.18 2246
7802.01 2224
7802.84 2266
7803.68 2228
7804.51 2252
7805.35 2312
7806.18 2307
7807.01 2297
7807.85 2343
7808.68 2382
7809.51 2395
7810.35 2325
7811.18 2380
7812.02 2403
7812.85 2410
7813.68 2499
7814.52 2539
7815.35 2606
7816.19 2612
7817.02 2602
7817.86 2653
7818.69 2680
7819.52 2578
7820.36 2694
7821.19 2695
7822.03 2767
7822.86 2793
7823.70 2770
7824.53 2934
7825.37 2914
7826.20 2953
7827.04 2937
7827.87 2891
7828.71 2765
7829.54 2688
7830.38 2689
7831.21 2641
7832.05 2462
7832.88 2599
7833.72 2636
7834.55 2531
7835.39 2526
7836.22 2546
7837.06 2530
7837.89 2476
7838.73 2435
7839.57 2416
7840.40 2394
7841.24 2452
7842.07 2465
7842.91 2426
7843.74 2348
7844.58 2284
7845.42 2347
7846.25 2296
7847.09 2300
7847.92 2175
7848.76 2185
7849.60 2249
7850.43 2164
7851.27 2160
7852.10 2201
7852.94 2119
7853.78 2091
7854.61 2168
7855.45 2169
7856.29 2177
7857.12 2093
7857.96 2163
7858.79 2070
7859.63 2096
7860.47 2202
7861.30 2158
7862.14 2220
7862.98 2097
7863.81 2187
7864.65 2143
7865.49 2149
7866.33 2221
7867.16 2139
7868.00 2136
7868.84 2123
7869.67 2074
7870.51 2167
7871.35 2285
7872.19 2272
7873.02 2275
7873.86 2285
7874.70 2244
7875.54 2275
7876.37 2295
7877.21 2273
7878.05 2456
7878.89 2484
7879.72 2550
7880.56 2601
7881.40 2639
7882.24 2626
7883.07 2624
7883.91 2612
7884.75 2534
7885.59 2488
7886.43 2414
7887.26 2478
7888.10 2364
7888.94 2375
7889.78 2392
7890.62 2463
7891.45 2356
7892.29 2372
7893.13 2477
7893.97 2452
7894.81 2482
7895.65 2488
7896.49 2452
7897.32 2385
7898.16 2368
7899.00 2325
7899.84 2366
7900.68 2362
7901.52 2327
7902.36 2220
7903.20 2218
7904.03 2271
7904.87 2291
7905.71 2150
7906.55 2157
7907.39 2207
7908.23 2216
7909.07 2167
7909.91 2196
7910.75 2273
7911.59 2132
7912.43 2271
7913.27 2315
7914.11 2396
7914.94 2422
7915.78 2508
7916.62 2538
7917.46 2614
7918.30 2606
7919.14 2692
7919.98 2612
7920.82 2546
7921.66 2460
7922.50 2457
7923.34 2438
7924.18 2364
7925.02 2268
7925.86 2207
7926.70 2136
7927.54 2129
7928.38 2106
7929.22 2127
7930.06 2075
7930.90 1974
7931.74 1979
7932.59 1981
7933.43 1943
7934.27 2019
7935.11 1965
7935.95 2025
7936.79 2026
7937.63 2012
7938.47 2022
7939.31 2073
7940.15 2092
7940.99 2038
7941.83 2079
7942.67 2166
7943.52 2160
7944.36 2195
7945.20 2187
7946.04 2151
7946.88 2204
7947.72 2111
7948.56 2158
7949.40 2132
7950.25 2092
7951.09 2080
7951.93 2117
7952.77 2046
7953.61 2154
7954.45 2133
7955.29 2153
7956.14 2174
7956.98 2115
7957.82 2176
7958.66 2232
7959.50 2231
7960.35 2220
7961.19 2225
7962.03 2090
7962.87 2107
7963.71 2087
7964.56 2052
7965.40 2087
7966.24 2135
7967.08 2122
7967.93 2210
7968.77 2215
7969.61 2354
7970.45 2304
7971.29 2184
7972.14 2150
7972.98 2075
7973.82 2029
7974.67 2021
7975.51 1981
7976.35 2017
7977.19 2021
7978.04 1978
7978.88 1981
7979.72 1921
7980.57 1830
7981.41 1922
7982.25 1873
7983.09 1824
7983.94 1839
7984.78 1857
7985.62 1840
7986.47 1838
7987.31 1853
7988.15 1816
7989.00 1860
7989.84 1824
7990.68 1819
7991.53 1767
7992.37 1767
7993.22 1732
7994.06 1698
7994.90 1726
7995.75 1787
7996.59 1775
7997.43 1708
7998.28 1672
7999.12 1701
7999.97 1771
8000.81 1728
8001.65 1728
8002.50 1695
8003.34 1670
8004.19 1739
8005.03 1764
8005.88 1706
8006.72 1652
8007.57 1697
8008.41 1665
8009.25 1600
8010.10 1582
8010.94 1623
8011.79 1626
8012.63 1571
8013.48 1662
8014.32 1640
8015.17 1621
8016.01 1618
8016.86 1562
8017.70 1609
8018.55 1631
8019.39 1619
8020.24 1572
8021.08 1598
8021.93 1486
8022.77 1514
8023.62 1531
8024.46 1647
8025.31 1545
8026.15 1533
8027.00 1573
8027.84 1576
8028.69 1622
8029.54 1569
8030.38 1571
8031.23 1626
8032.07 1574
8032.92 1536
8033.76 1585
8034.61 1608
8035.46 1617
8036.30 1558
8037.15 1575
8037.99 1542
8038.84 1530
8039.69 1607
8040.53 1568
8041.38 1523
8042.22 1601
8043.07 1616
8043.92 1585
8044.76 1569
8045.61 1549
8046.46 1583
8047.30 1597
8048.15 1640
8049.00 1624
8049.84 1591
8050.69 1545
8051.54 1553
8052.38 1529
8053.23 1531
8054.08 1559
8054.92 1523
8055.77 1588
8056.62 1503
8057.46 1490
8058.31 1504
8059.16 1484
8060.01 1527
8060.85 1480
8061.70 1544
8062.55 1520
8063.40 1501
8064.24 1500
8065.09 1523
8065.94 1483
8066.79 1494
8067.63 1522
8068.48 1528
8069.33 1519
8070.18 1463
8071.02 1519
8071.87 1527
8072.72 1543
8073.57 1439
8074.42 1466
8075.26 1483
8076.11 1409
8076.96 1481
8077.81 1501
8078.66 1454
8079.50 1464
8080.35 1441
8081.20 1456
8082.05 1472
8082.90 1446
8083.75 1498
8084.59 1441
8085.44 1464
8086.29 1410
8087.14 1402
8087.99 1424
8088.84 1531
8089.69 1453
8090.53 1448
8091.38 1501
8092.23 1517
8093.08 1461
8093.93 1447
8094.78 1475
8095.63 1458
8096.48 1496
8097.33 1516
8098.18 1545
8099.02 1453
8099.87 1475
8100.72 1497
8101.57 1500
8102.42 1478
8103.27 1428
8104.12 1500
8104.97 1486
8105.82 1495
8106.67 1437
8107.52 1421
8108.37 1489
8109.22 1468
8110.07 1450
8110.92 1425
8111.77 1442
8112.62 1496
8113.47 1528
8114.32 1521
8115.17 1484
8116.02 1532
8116.87 1537
8117.72 1524
8118.57 1520
8119.42 1550
8120.27 1565
8121.12 1509
8121.97 1589
8122.82 1641
8123.67 1588
8124.52 1598
8125.37 1547
8126.22 1644
8127.07 1633
8127.93 1622
8128.78 1570
8129.63 1623
8130.48 1621
8131.33 1558
8132.18 1557
8133.03 1569
8133.88 1601
8134.73 1682
8135.58 1669
8136.44 1623
8137.29 1644
8138.14 1574
8138.99 1592
8139.84 1611
8140.69 1629
8141.54 1615
8142.39 1633
8143.25 1605
8144.10 1617
8144.95 1606
8145.80 1566
8146.65 1545
8147.50 1566
8148.36 1531
8149.21 1573
8150.06 1595
8150.91 1648
8151.76 1578
8152.62 1612
8153.47 1622
8154.32 1628
8155.17 1619
8156.02 1643
8156.88 1660
8157.73 1771
8158.58 1660
8159.43 1626
8160.29 1591
8161.14 1648
8161.99 1542
8162.84 1566
8163.70 1550
8164.55 1598
8165.40 1531
8166.25 1437
8167.11 1438
8167.96 1483
8168.81 1525
8169.67 1522
8170.52 1545
8171.37 1506
8172.23 1552
8173.08 1526
8173.93 1467
8174.78 1488
8175.64 1504
8176.49 1502
8177.34 1510
8178.20 1507
8179.05 1418
8179.90 1395
8180.76 1416
8181.61 1442
8182.47 1455
8183.32 1463
8184.17 1505
8185.03 1453
8185.88 1404
8186.73 1379
8187.59 1410
8188.44 1425
8189.30 1471
8190.15 1381
8191.00 1395
8191.86 1420
8192.71 1383
8193.57 1454
8194.42 1484
8195.27 1460
8196.13 1497
8196.98 1452
8197.84 1467
8198.69 1474
8199.55 1434
8200.40 1425
8201.26 1459
8202.11 1447
8202.96 1404
8203.82 1421
8204.67 1455
8205.53 1458
8206.38 1420
8207.24 1438
8208.09 1522
8208.95 1467
8209.80 1373
8210.66 1466
8211.51 1432
8212.37 1474
8213.22 1420
8214.08 1405
8214.93 1386
8215.79 1416
8216.65 1473
8217.50 1439
8218.36 1432
8219.21 1467
8220.07 1545
8220.92 1555
8221.78 1553
8222.63 1552
8223.49 1624
8224.35 1616
8225.20 1616
8226.06 1587
8226.91 1561
8227.77 1520
8228.63 1546
8229.48 1556
8230.34 1493
8231.19 1546
8232.05 1477
8232.91 1452
8233.76 1459
8234.62 1471
8235.47 1464
8236.33 1454
8237.19 1437
8238.04 1441
8238.90 1423
8239.76 1407
8240.61 1422
8241.47 1434
8242.33 1404
8243.18 1391
8244.04 1362
8244.90 1436
8245.75 1489
8246.61 1474
8247.47 1474
8248.33 1459
8249.18 1453
8250.04 1387
8250.90 1465
8251.75 1496
8252.61 1437
8253.47 1433
8254.33 1383
8255.18 1474
8256.04 1447
8256.90 1434
8257.76 1491
8258.61 1449
8259.47 1454
8260.33 1448
8261.19 1422
8262.04 1422
8262.90 1391
8263.76 1397
8264.62 1446
8265.48 1399
8266.33 1483
8267.19 1447
8268.05 1441
8268.91 1432
8269.77 1398
8270.62 1446
8271.48 1446
8272.34 1452
8273.20 1481
8274.06 1408
8274.92 1425
8275.77 1510
8276.63 1494
8277.49 1506
8278.35 1484
8279.21 1439
8280.07 1514
8280.93 1501
8281.78 1456
8282.64 1502
8283.50 1452
8284.36 1539
8285.22 1521
8286.08 1521
8286.94 1500
8287.80 1481
8288.66 1539
8289.51 1515
8290.37 1476
8291.23 1491
8292.09 1446
8292.95 1569
8293.81 1548
8294.67 1552
8295.53 1515
8296.39 1480
8297.25 1534
8298.11 1475
8298.97 1425
8299.83 1483
8300.69 1524
8301.55 1576
8302.41 1548
8303.27 1516
8304.13 1548
8304.99 1596
8305.85 1595
8306.71 1564
8307.57 1455
8308.43 1528
8309.29 1482
8310.15 1538
8311.01 1485
8311.87 1519
8312.73 1536
8313.59 1466
8314.45 1465
8315.31 1495
8316.17 1473
8317.03 1475
8317.89 1494
8318.75 1428
8319.61 1456
8320.47 1414
8321.33 1453
8322.20 1426
8323.06 1434
8323.92 1448
8324.78 1444
8325.64 1490
8326.50 1481
8327.36 1480
8328.22 1434
8329.08 1422
8329.94 1523
8330.81 1485
8331.67 1470
8332.53 1466
8333.39 1476
8334.25 1564
8335.11 1474
8335.97 1466
8336.84 1459
8337.70 1478
8338.56 1491
8339.42 1494
8340.28 1521
8341.15 1525
8342.01 1501
8342.87 1494
8343.73 1535
8344.59 1473
8345.45 1488
8346.32 1541
8347.18 1533
8348.04 1536
8348.90 1592
8349.77 1549
8350.63 1524
8351.49 1474
8352.35 1500
8353.22 1548
8354.08 1543
8354.94 1524
8355.80 1519
8356.67 1520
8357.53 1586
8358.39 1531
8359.25 1543
8360.12 1545
8360.98 1524
8361.84 1563
8362.71 1546
8363.57 1604
8364.43 1559
8365.29 1527
8366.16 1536
8367.02 1559
8367.88 1565
8368.75 1516
8369.61 1558
8370.47 1617
8371.34 1544
8372.20 1564
8373.06 1567
8373.93 1559
8374.79 1564
8375.65 1632
8376.52 1652
8377.38 1551
8378.25 1571
8379.11 1658
8379.97 1559
8380.84 1597
8381.70 1610
8382.56 1681
8383.43 1708
8384.29 1689
8385.16 1690
8386.02 1659
8386.89 1619
8387.75 1657
8388.61 1718
8389.48 1728
8390.34 1732
8391.21 1700
8392.07 1723
8392.94 1713
8393.80 1685
8394.67 1730
8395.53 1677
8396.39 1654
8397.26 1693
8398.12 1752
8398.99 1735
8399.85 1758
8400.72 1775
8401.58 1813
8402.45 1849
8403.31 1860
8404.18 1785
8405.04 1782
8405.91 1793
8406.77 1773
8407.64 1810
8408.50 1857
8409.37 1870
8410.24 1950
8411.10 1898
8411.97 1933
8412.83 1896
8413.70 2020
8414.56 2006
8415.43 1998
8416.29 2098
8417.16 2084
8418.03 2079
8418.89 2086
8419.76 1994
8420.62 2095
8421.49 2148
8422.36 2171
8423.22 2114
8424.09 2121
8424.95 2252
8425.82 2219
8426.69 2219
8427.55 2289
8428.42 2301
8429.28 2328
8430.15 2378
8431.02 2412
8431.88 2451
8432.75 2453
8433.62 2454
8434.48 2501
8435.35 2560
8436.22 2585
8437.08 2564
8437.95 2639
8438.82 2700
8439.68 2703
8440.55 2834
8441.42 2901
8442.29 2972
8443.15 2936
8444.02 2902
8444.89 2963
8445.75 2948
8446.62 3071
8447.49 3035
8448.36 3077
8449.22 3120
8450.09 3282
8450.96 3511
8451.83 3667
8452.69 3950
8453.56 4357
8454.43 4755
8455.30 5162
8456.16 5659
8457.03 6101
8457.90 6179
8458.77 6283
8459.64 6125
8460.50 5775
8461.37 5376
8462.24 5064
8463.11 4666
8463.98 4280
8464.84 4055
8465.71 3799
8466.58 3627
8467.45 3364
8468.32 3136
8469.19 3039
8470.05 2921
8470.92 2869
8471.79 2790
8472.66 2776
8473.53 2645
8474.40 2730
8475.27 2658
8476.13 2607
8477.00 2644
8477.87 2631
8478.74 2653
8479.61 2736
8480.48 2769
8481.35 2813
8482.22 2901
8483.09 2891
8483.96 2931
8484.82 2918
8485.69 2869
8486.56 2952
8487.43 2896
8488.30 2850
8489.17 2824
8490.04 2750
8490.91 2734
8491.78 2793
8492.65 2708
8493.52 2753
8494.39 2743
8495.26 2857
8496.13 2850
8497.00 2735
8497.87 2697
8498.74 2668
8499.61 2753
8500.48 2741
8501.35 2697
8502.22 2676
8503.09 2703
8503.96 2701
8504.83 2590
8505.70 2671
8506.57 2671
8507.44 2648
8508.31 2650
8509.18 2690
8510.05 2739
8510.92 2743
8511.79 2840
8512.66 2924
8513.53 2870
8514.40 2898
8515.27 2878
8516.15 2949
8517.02 2977
8517.89 2988
8518.76 3038
8519.63 3064
8520.50 3136
8521.37 3320
8522.24 3457
8523.11 3524
8523.98 3759
8524.86 4138
8525.73 4373
8526.60 4435
8527.47 4666
8528.34 4621
8529.21 4605
8530.08 4516
8530.96 4222
8531.83 4134
8532.70 4016
8533.57 3733
8534.44 3504
8535.31 3353
8536.19 3334
8537.06 3281
8537.93 3155
8538.80 3062
8539.67 2985
8540.55 2914
8541.42 2858
8542.29 2877
8543.16 2854
8544.03 2759
8544.91 2800
8545.78 2717
8546.65 2739
8547.52 2747
8548.40 2846
8549.27 2841
8550.14 2913
8551.01 3120
8551.89 3262
8552.76 3433
8553.63 3572
8554.51 3607
8555.38 3657
8556.25 3564
8557.12 3582
8558.00 3561
8558.87 3444
8559.74 3291
8560.62 3221
8561.49 3069
8562.36 2935
8563.24 2762
8564.11 2702
8564.98 2609
8565.86 2619
8566.73 2608
8567.60 2554
8568.48 2456
8569.35 2469
8570.22 2454
8571.10 2472
8571.97 2465
8572.84 2395
8573.72 2339
8574.59 2314
8575.46 2348
8576.34 2345
8577.21 2315
8578.09 2276
8578.96 2337
8579.83 2304
8580.71 2409
8581.58 2390
8582.46 2274
8583.33 2312
8584.21 2344
8585.08 2401
8585.95 2328
8586.83 2323
8587.70 2390
8588.58 2463
8589.45 2444
8590.33 2373
8591.20 2454
8592.08 2466
8592.95 2398
8593.83 2510
8594.70 2544
8595.58 2471
8596.45 2527
8597.33 2514
8598.20 2470
8599.08 2542
8599.95 2554
8600.83 2550
8601.70 2569
8602.58 2621
8603.45 2529
8604.33 2512
8605.20 2613
8606.08 2649
8606.95 2598
8607.83 2584
8608.70 2564
8609.58 2682
8610.45 2617
8611.33 2661
8612.21 2742
8613.08 2708
8613.96 2686
8614.83 2761
8615.71 2742
8616.59 2717
8617.46 2784
8618.34 2821
8619.21 2922
8620.09 2975
8620.97 2907
8621.84 2961
8622.72 2950
8623.59 3011
8624.47 2905
8625.35 3043
8626.22 3027
8627.10 2976
8627.98 3001
8628.85 3000
8629.73 3045
8630.61 3064
8631.48 3094
8632.36 3068
8633.24 3089
8634.11 3073
8634.99 3076
8635.87 3108
8636.74 3136
8637.62 3105
8638.50 3042
8639.37 3211
8640.25 3199
8641.13 3203
8642.01 3237
8642.88 3189
8643.76 3262
8644.64 3338
8645.52 3387
8646.39 3454
8647.27 3453
8648.15 3519
8649.03 3521
8649.90 3508
8650.78 3589
8651.66 3598
8652.54 3528
8653.41 3621
8654.29 3642
8655.17 3729
8656.05 3860
8656.93 3940
8657.80 3913
8658.68 4013
8659.56 4232
8660.44 4515
8661.32 4682
8662.19 5054
8663.07 5374
8663.95 5545
8664.83 5768
8665.71 6059
8666.59 6103
8667.46 6001
8668.34 5836
8669.22 5703
8670.10 5665
8670.98 5505
8671.86 5347
8672.74 5259
8673.62 5052
8674.49 4918
8675.37 4794
8676.25 4600
8677.13 4447
8678.01 4483
8678.89 4356
8679.77 4307
8680.65 4129
8681.53 3976
8682.41 3878
8683.29 3833
8684.16 3848
8685.04 3749
8685.92 3765
8686.80 3844
8687.68 3995
8688.56 4088
8689.44 4311
8690.32 4557
8691.20 4833
8692.08 5043
8692.96 5245
8693.84 5343
8694.72 5364
8695.60 5439
8696.48 5255
8697.36 5077
8698.24 4825
8699.12 4647
8700.00 4524
8700.88 4425
8701.76 4176
8702.64 4105
8703.52 4027
8704.40 3906
8705.28 3686
8706.16 3590
8707.04 3430
8707.92 3289
8708.80 3197
8709.69 3134
8710.57 3121
8711.45 3029
8712.33 2928
8713.21 2857
8714.09 2802
8714.97 2884
8715.85 2745
8716.73 2723
8717.61 2729
8718.49 2691
8719.38 2592
8720.26 2728
8721.14 2722
8722.02 2682
8722.90 2713
8723.78 2679
8724.66 2751
8725.54 2863
8726.43 2841
8727.31 2826
8728.19 2844
8729.07 2839
8729.95 2852
8730.83 2911
8731.72 2898
8732.60 2895
8733.48 2878
8734.36 2896
8735.24 2858
8736.13 2873
8737.01 2813
8737.89 2881
8738.77 2883
8739.65 2839
8740.54 2811
8741.42 2745
8742.30 2836
8743.18 2860
8744.07 2847
8744.95 2818
8745.83 2813
8746.71 2797
8747.60 2812
8748.48 2783
8749.36 2808
8750.24 2805
8751.13 2837
8752.01 2735
8752.89 2743
8753.77 2846
8754.66 2829
8755.54 2892
8756.42 2878
8757.31 2886
8758.19 2924
8759.07 3003
8759.96 3024
8760.84 2967
8761.72 2942
8762.61 2991
8763.49 2876
8764.37 3032
8765.26 3023
8766.14 3070
8767.02 2961
8767.91 2945
8768.79 3019
8769.67 3024
8770.56 3021
8771.44 2960
8772.32 3050
8773.21 2981
8774.09 2882
8774.98 3018
8775.86 2975
8776.74 3042
8777.63 3208
8778.51 3316
8779.40 3488
8780.28 3633
8781.17 3927
8782.05 4022
8782.93 4101
8783.82 4249
8784.70 4161
8785.59 4234
8786.47 4144
8787.36 3916
8788.24 3752
8789.13 3578
8790.01 3457
8790.89 3308
8791.78 3021
8792.66 2991
8793.55 2964
8794.43 2893
8795.32 2772
8796.20 2802
8797.09 2793
8797.97 2808
8798.86 2711
8799.74 2746
8800.63 2681
8801.52 2608
8802.40 2651
8803.29 2560
8804.17 2483
8805.06 2454
8805.94 2439
8806.83 2337
8807.71 2297
8808.60 2232
8809.48 2263
8810.37 2277
8811.26 2214
8812.14 2194
8813.03 2234
8813.91 2210
8814.80 2305
8815.69 2230
8816.57 2167
8817.46 2123
8818.34 2170
8819.23 2200
8820.12 2199
8821.00 2171
8821.89 2146
8822.77 2172
8823.66 2174
8824.55 2167
8825.43 2107
8826.32 2116
8827.21 2105
8828.09 2144
8828.98 2110
8829.87 2112
8830.75 2125
8831.64 2088
8832.53 2068
8833.41 2066
8834.30 2024
8835.19 2082
8836.08 2100
8836.96 2002
8837.85 2009
8838.74 2037
8839.62 2029
8840.51 2037
8841.40 2057
8842.29 1983
8843.17 2070
8844.06 2027
8844.95 2005
8845.84 2014
8846.72 1963
8847.61 2018
8848.50 1970
8849.39 1971
8850.27 1944
8851.16 1944
8852.05 1991
8852.94 1976
8853.82 1978
8854.71 1978
8855.60 1997
8856.49 1986
8857.38 1992
8858.26 1964
8859.15 1941
8860.04 1926
8860.93 1940
8861.82 1933
8862.71 1905
8863.59 1957
8864.48 1914
8865.37 1892
8866.26 1836
8867.15 1793
8868.04 1839
8868.93 1815
8869.81 1852
8870.70 1824
8871.59 1818
8872.48 1806
8873.37 1834
8874.26 1826
8875.15 1713
8876.04 1736
8876.93 1737
8877.81 1760
8878.70 1691
8879.59 1731
8880.48 1676
8881.37 1752
8882.26 1733
8883.15 1718
8884.04 1675
8884.93 1646
8885.82 1657
8886.71 1650
8887.60 1664
8888.49 1615
8889.38 1611
8890.27 1615
8891.16 1619
8892.05 1622
8892.94 1563
8893.83 1612
8894.72 1582
8895.61 1588
8896.50 1616
8897.39 1583
8898.28 1577
8899.17 1569
8900.06 1568
8900.95 1549
8901.84 1535
8902.73 1611
8903.62 1540
8904.51 1519
8905.40 1481
8906.29 1520
8907.18 1542
8908.07 1555
8908.96 1490
8909.85 1486
8910.74 1550
8911.63 1548
8912.52 1494
8913.41 1476
8914.31 1492
8915.20 1480
8916.09 1549
8916.98 1508
8917.87 1512
8918.76 1457
8919.65 1498
8920.54 1455
8921.43 1470
8922.33 1440
8923.22 1401
8924.11 1465
8925.00 1511
8925.89 1469
8926.78 1453
8927.67 1427
8928.57 1401
8929.46 1416
8930.35 1420
8931.24 1437
8932.13 1494
8933.03 1433
8933.92 1434
8934.81 1420
8935.70 1398
8936.59 1446
8937.49 1362
8938.38 1389
8939.27 1410
8940.16 1409
8941.05 1341
8941.95 1351
8942.84 1374
8943.73 1365
8944.62 1355
8945.52 1350
8946.41 1355
8947.30 1357
8948.19 1367
8949.09 1331
8949.98 1348
8950.87 1321
8951.76 1314
8952.66 1379
8953.55 1393
8954.44 1406
8955.34 1341
8956.23 1332
8957.12 1376
8958.02 1353
8958.91 1368
8959.80 1379
8960.69 1426
8961.59 1356
8962.48 1300
8963.37 1361
8964.27 1351
8965.16 1335
8966.05 1356
8966.95 1344
8967.84 1319
8968.74 1298
8969.63 1344
8970.52 1333
8971.42 1401
8972.31 1367
8973.20 1350
8974.10 1403
8974.99 1314
8975.89 1337
8976.78 1357
8977.67 1289
8978.57 1322
8979.46 1341
8980.36 1309
8981.25 1308
8982.15 1325
8983.04 1333
8983.93 1297
8984.83 1334
8985.72 1338
8986.62 1307
8987.51 1317
8988.41 1335
8989.30 1297
8990.20 1295
8991.09 1284
8991.99 1341
8992.88 1284
8993.78 1282
8994.67 1250
8995.57 1322
8996.46 1304
8997.36 1321
8998.25 1278
8999.15 1277
9000.04 1296
9000.94 1287
9001.83 1288
9002.73 1261
9003.62 1324
9004.52 1288
9005.41 1277
9006.31 1242
9007.20 1267
9008.10 1269
9009.00 1276
9009.89 1313
9010.79 1321
9011.68 1299
9012.58 1277
9013.47 1290
9014.37 1328
9015.27 1347
9016.16 1284
9017.06 1275
9017.95 1238
9018.85 1284
9019.75 1315
9020.64 1299
9021.54 1246
9022.43 1214
9023.33 1288
9024.23 1312
9025.12 1318
9026.02 1272
9026.92 1308
9027.81 1312
9028.71 1307
9029.61 1260
9030.50 1315
9031.40 1290
9032.30 1246
9033.19 1253
9034.09 1333
9034.99 1275
9035.88 1241
9036.78 1263
9037.68 1268
9038.58 1274
9039.47 1291
9040.37 1287
9041.27 1309
9042.16 1356
9043.06 1304
9043.96 1234
9044.86 1233
9045.75 1259
9046.65 1250
9047.55 1286
9048.45 1300
9049.34 1271
9050.24 1254
9051.14 1293
9052.04 1319
9052.94 1277
9053.83 1257
9054.73 1280
9055.63 1300
9056.53 1296
9057.43 1339
9058.32 1326
9059.22 1282
9060.12 1289
9061.02 1266
9061.92 1270
9062.81 1245
9063.71 1269
9064.61 1306
9065.51 1304
9066.41 1325
9067.31 1287
9068.21 1325
9069.10 1323
9070.00 1297
9070.90 1310
9071.80 1300
9072.70 1320
9073.60 1267
9074.50 1346
9075.40 1333
9076.29 1292
9077.19 1284
9078.09 1320
9078.99 1281
9079.89 1331
9080.79 1364
9081.69 1307
9082.59 1333
9083.49 1320
9084.39 1320
9085.29 1350
9086.19 1396
9087.09 1390
9087.98 1402
9088.88 1355
9089.78 1347
9090.68 1366
9091.58 1380
9092.48 1402
9093.38 1371
9094.28 1367
9095.18 1347
9096.08 1322
9096.98 1321
9097.88 1324
9098.78 1302
9099.68 1338
9100.58 1309
9101.48 1299
9102.38 1308
9103.28 1325
9104.18 1282
9105.08 1290
9105.99 1362
9106.89 1335
9107.79 1282
9108.69 1310
9109.59 1303
9110.49 1291
9111.39 1226
9112.29 1252
9113.19 1273
9114.09 1300
9114.99 1278
9115.89 1239
9116.79 1273
9117.69 1265
9118.60 1287
9119.50 1283
9120.40 1290
9121.30 1304
9122.20 1287
9123.10 1301
9124.00 1279
9124.90 1286
9125.81 1257
9126.71 1276
9127.61 1254
9128.51 1290
9129.41 1275
9130.31 1230
9131.22 1187
9132.12 1249
9133.02 1266
9133.92 1310
9134.82 1238
9135.72 1254
9136.63 1228
9137.53 1233
9138.43 1273
9139.33 1234
9140.23 1209
9141.14 1285
9142.04 1350
9142.94 1259
9143.84 1294
9144.75 1223
9145.65 1283
9146.55 1293
9147.45 1292
9148.36 1318
9149.26 1294
9150.16 1251
9151.06 1251
9151.97 1310
9152.87 1240
9153.77 1264
9154.67 1286
9155.58 1306
9156.48 1302
9157.38 1281
9158.29 1229
9159.19 1264
9160.09 1300
9161.00 1304
9161.90 1331
9162.80 1306
9163.71 1295
9164.61 1294
9165.51 1347
9166.42 1267
9167.32 1340
9168.22 1322
9169.13 1359
9170.03 1357
9170.93 1331
9171.84 1341
9172.74 1345
9173.64 1335
9174.55 1347
9175.45 1294
9176.36 1332
9177.26 1335
9178.16 1344
9179.07 1358
9179.97 1324
9180.88 1285
9181.78 1299
9182.69 1350
9183.59 1313
9184.49 1281
9185.40 1323
9186.30 1279
9187.21 1294
9188.11 1286
9189.02 1326
9189.92 1346
9190.82 1360
9191.73 1366
9192.63 1328
9193.54 1310
9194.44 1295
9195.35 1388
9196.25 1421
9197.16 1396
9198.06 1412
9198.97 1393
9199.87 1398
9200.78 1405
9201.68 1442
9202.59 1445
9203.49 1419
9204.40 1450
9205.30 1356
9206.21 1351
9207.12 1321
9208.02 1368
9208.93 1341
9209.83 1338
9210.74 1313
9211.64 1312
9212.55 1356
9213.45 1338
9214.36 1282
9215.27 1356
9216.17 1347
9217.08 1325
9217.98 1360
9218.89 1295
9219.80 1346
9220.70 1317
9221.61 1342
9222.51 1306
9223.42 1309
9224.33 1278
9225.23 1269
9226.14 1294
9227.05 1276
9227.95 1290
9228.86 1323
9229.77 1301
9230.67 1344
9231.58 1283
9232.49 1318
9233.39 1301
9234.30 1257
9235.21 1305
9236.11 1248
9237.02 1266
9237.93 1276
9238.83 1283
9239.74 1234
9240.65 1294
9241.55 1265
9242.46 1240
9243.37 1261
9244.28 1238
9245.18 1254
9246.09 1307
9247.00 1277
9247.91 1241
9248.81 1247
9249.72 1286
9250.63 1258
9251.54 1296
9252.44 1298
9253.35 1309
9254.26 1292
9255.17 1307
9256.07 1299
9256.98 1245
9257.89 1210
9258.80 1228
9259.71 1296
9260.61 1279
9261.52 1256
9262.43 1252
9263.34 1286
9264.25 1322
9265.16 1340
9266.06 1355
9266.97 1309
9267.88 1354
9268.79 1304
9269.70 1291
9270.61 1304
9271.51 1324
9272.42 1302
9273.33 1315
9274.24 1303
9275.15 1286
9276.06 1334
9276.97 1254
9277.88 1302
9278.78 1290
9279.69 1318
9280.60 1301
9281.51 1316
9282.42 1303
9283.33 1286
9284.24 1299
9285.15 1314
9286.06 1268
9286.97 1265
9287.88 1291
9288.79 1294
9289.70 1269
9290.60 1295
9291.51 1317
9292.42 1299
9293.33 1296
9294.24 1322
9295.15 1274
9296.06 1278
9296.97 1327
9297.88 1329
9298.79 1404
9299.70 1376
9300.61 1351
9301.52 1306
9302.43 1339
9303.34 1375
9304.25 1315
9305.16 1336
9306.07 1327
9306.98 1361
9307.89 1342
9308.80 1395
9309.71 1344
9310.63 1400
9311.54 1410
9312.45 1290
9313.36 1385
9314.27 1405
9315.18 1437
9316.09 1394
9317.00 1385
9317.91 1356
9318.82 1325
9319.73 1304
9320.64 1354
9321.55 1358
9322.47 1329
9323.38 1358
9324.29 1274
9325.20 1232
9326.11 1332
9327.02 1322
9327.93 1321
9328.84 1288
9329.76 1264
9330.67 1335
9331.58 1299
9332.49 1278
9333.40 1272
9334.31 1264
9335.23 1252
9336.14 1232
9337.05 1191
9337.96 1257
9338.87 1322
9339.78 1296
9340.70 1274
9341.61 1311
9342.52 1325
9343.43 1244
9344.34 1275
9345.26 1271
9346.17 1331
9347.08 1304
9347.99 1329
9348.91 1294
9349.82 1305
9350.73 1324
9351.64 1370
9352.56 1333
9353.47 1298
9354.38 1339
9355.29 1249
9356.21 1254
9357.12 1310
9358.03 1291
9358.94 1340
9359.86 1288
9360.77 1297
9361.68 1339
9362.60 1305
9363.51 1317
9364.42 1295
9365.34 1309
9366.25 1283
9367.16 1277
9368.08 1308
9368.99 1306
9369.90 1284
9370.82 1295
9371.73 1329
9372.64 1293
9373.56 1301
9374.47 1370
9375.38 1330
9376.30 1301
9377.21 1298
9378.12 1367
9379.04 1374
9379.95 1400
9380.87 1354
9381.78 1356
9382.69 1373
9383.61 1330
9384.52 1459
9385.44 1458
9386.35 1437
9387.27 1443
9388.18 1377
9389.09 1506
9390.01 1481
9390.92 1473
9391.84 1448
9392.75 1492
9393.67 1491
9394.58 1493
9395.50 1464
9396.41 1530
9397.32 1542
9398.24 1482
9399.15 1472
9400.07 1420
9400.98 1496
9401.90 1429
9402.81 1439
9403.73 1411
9404.64 1407
9405.56 1419
9406.47 1467
9407.39 1418
9408.30 1406
9409.22 1438
9410.14 1463
9411.05 1454
9411.97 1481
9412.88 1433
9413.80 1440
9414.71 1390
9415.63 1429
9416.54 1379
9417.46 1403
9418.38 1444
9419.29 1440
9420.21 1442
9421.12 1405
9422.04 1454
9422.95 1476
9423.87 1375
9424.79 1415
9425.70 1458
9426.62 1446
9427.54 1522
9428.45 1466
9429.37 1446
9430.28 1467
9431.20 1453
9432.12 1517
9433.03 1488
9433.95 1510
9434.87 1469
9435.78 1485
9436.70 1583
9437.62 1572
9438.53 1491
9439.45 1560
9440.37 1570
9441.28 1588
9442.20 1507
9443.12 1561
9444.03 1564
9444.95 1581
9445.87 1586
9446.79 1572
9447.70 1619
9448.62 1652
9449.54 1654
9450.45 1667
9451.37 1618
9452.29 1624
9453.21 1646
9454.12 1643
9455.04 1681
9455.96 1710
9456.88 1706
9457.79 1615
9458.71 1666
9459.63 1663
9460.55 1639
9461.47 1608
9462.38 1625
9463.30 1616
9464.22 1574
9465.14 1545
9466.06 1622
9466.97 1601
9467.89 1591
9468.81 1619
9469.73 1592
9470.65 1605
9471.56 1600
9472.48 1543
9473.40 1563
9474.32 1644
9475.24 1641
9476.16 1627
9477.08 1633
9477.99 1630
9478.91 1641
9479.83 1648
9480.75 1688
9481.67 1676
9482.59 1741
9483.51 1745
9484.43 1791
9485.34 1706
9486.26 1737
9487.18 1723
9488.10 1728
9489.02 1682
9489.94 1662
9490.86 1690
9491.78 1706
9492.70 1644
9493.62 1641
9494.54 1672
9495.46 1652
9496.38 1671
9497.30 1660
9498.22 1622
9499.13 1638
9500.05 1630
9500.97 1662
9501.89 1707
9502.81 1741
9503.73 1715
9504.65 1701
9505.57 1649
9506.49 1719
9507.41 1721
9508.33 1686
9509.25 1715
9510.17 1787
9511.09 1728
9512.01 1731
9512.93 1748
9513.86 1787
9514.78 1821
9515.70 1848
9516.62 1924
9517.54 2004
9518.46 1959
9519.38 1938
9520.30 1951
9521.22 2063
9522.14 2128
9523.06 2095
9523.98 2145
9524.90 2174
9525.82 2111
9526.75 2188
9527.67 2144
9528.59 1988
9529.51 1996
9530.43 1995
9531.35 2003
9532.27 2044
9533.19 1995
9534.11 2007
9535.04 1967
9535.96 1983
9536.88 1941
9537.80 1999
9538.72 1989
9539.64 1987
9540.57 1941
9541.49 1919
9542.41 1875
9543.33 1969
9544.25 1951
9545.17 1954
9546.10 1961
9547.02 1931
9547.94 1978
9548.86 1971
9549.78 2000
9550.71 2031
9551.63 2010
9552.55 2027
9553.47 2078
9554.40 2013
9555.32 2068
9556.24 2113
9557.16 2049
9558.09 2011
9559.01 2065
9559.93 2040
9560.85 1989
9561.78 2024
9562.70 2064
9563.62 2126
9564.54 2162
9565.47 2090
9566.39 2169
9567.31 2117
9568.24 2097
9569.16 2059
9570.08 2013
9571.00 2022
9571.93 1998
9572.85 2060
9573.77 2005
9574.70 2007
9575.62 2026
9576.54 2025
9577.47 2044
9578.39 2029
9579.31 2173
9580.24 2169
9581.16 2045
9582.09 2113
9583.01 2178
9583.93 2204
9584.86 2139
9585.78 2170
9586.70 2114
9587.63 2140
9588.55 2131
9589.48 2165
9590.40 2132
9591.32 2081
9592.25 2175
9593.17 2193
9594.10 2197
9595.02 2218
9595.95 2278
9596.87 2336
9597.79 2406
9598.72 2382
9599.64 2386
9600.57 2467
9601.49 2460
9602.42 2462
9603.34 2477
9604.27 2443
9605.19 2413
9606.12 2378
9607.04 2387
9607.97 2281
9608.89 2275
9609.82 2321
9610.74 2309
9611.67 2350
9612.59 2280
9613.52 2335
9614.44 2279
9615.37 2314
9616.29 2284
9617.22 2354
9618.14 2352
9619.07 2332
9619.99 2351
9620.92 2341
9621.85 2400
9622.77 2368
9623.70 2376
9624.62 2438
9625.55 2479
9626.47 2486
9627.40 2470
9628.33 2538
9629.25 2518
9630.18 2513
9631.10 2555
9632.03 2528
9632.96 2585
9633.88 2646
9634.81 2685
9635.73 2681
9636.66 2672
9637.59 2699
9638.51 2696
9639.44 2790
9640.37 2861
9641.29 2852
9642.22 2884
9643.15 2900
9644.07 2946
9645.00 2985
9645.93 3063
9646.85 3102
9647.78 3171
9648.71 3120
9649.63 3121
9650.56 3082
9651.49 3051
9652.41 3091
9653.34 3047
9654.27 2999
9655.20 2994
9656.12 2983
9657.05 2959
9657.98 2885
9658.90 2898
9659.83 2896
9660.76 2910
9661.69 2904
9662.61 2951
9663.54 2966
9664.47 2952
9665.40 2947
9666.32 3009
9667.25 3000
9668.18 3002
9669.11 3004
9670.04 3001
9670.96 3036
9671.89 3040
9672.82 3168
9673.75 3102
9674.68 3141
9675.60 3169
9676.53 3219
9677.46 3182
9678.39 3108
9679.32 3251
9680.25 3196
9681.17 3307
9682.10 3198
9683.03 3280
9683.96 3358
9684.89 3342
9685.82 3337
9686.75 3228
9687.67 3323
9688.60 3360
9689.53 3410
9690.46 3296
9691.39 3327
9692.32 3339
9693.25 3330
9694.18 3338
9695.11 3355
9696.03 3441
9696.96 3412
9697.89 3492
9698.82 3489
9699.75 3458
9700.68 3445
9701.61 3458
9702.54 3345
9703.47 3428
9704.40 3468
9705.33 3424
9706.26 3378
9707.19 3319
9708.12 3278
9709.05 3292
9709.98 3288
9710.91 3286
9711.84 3353
9712.77 3283
9713.70 3315
9714.63 3346
9715.56 3329
9716.49 3298
9717.42 3353
9718.35 3253
9719.28 3207
9720.21 3175
9721.14 3080
9722.07 3091
9723.00 3052
9723.93 3033
9724.86 2969
9725.79 2771
9726.72 2774
9727.65 2878
9728.58 2831
9729.51 2785
9730.44 2793
9731.37 2741
9732.31 2664
9733.24 2712
9734.17 2687
9735.10 2641
9736.03 2692
9736.96 2636
9737.89 2631
9738.82 2599
9739.75 2560
9740.69 2501
9741.62 2554
9742.55 2514
9743.48 2448
9744.41 2445
9745.34 2526
9746.27 2417
9747.21 2434
9748.14 2493
9749.07 2492
9750.00 2435
9750.93 2456
9751.86 2413
9752.80 2379
9753.73 2417
9754.66 2429
9755.59 2425
9756.52 2362
9757.46 2346
9758.39 2367
9759.32 2344
9760.25 2346
9761.18 2324
9762.12 2390
9763.05 2397
9763.98 2379
9764.91 2373
9765.85 2377
9766.78 2310
9767.71 2372
9768.64 2348
9769.58 2368
9770.51 2356
9771.44 2382
9772.37 2360
9773.31 2342
9774.24 2375
9775.17 2383
9776.11 2392
9777.04 2407
9777.97 2402
9778.91 2409
9779.84 2349
9780.77 2499
9781.71 2454
9782.64 2480
9783.57 2497
9784.51 2462
9785.44 2538
9786.37 2387
9787.31 2349
9788.24 2388
9789.17 2437
9790.11 2378
9791.04 2277
9791.97 2240
9792.91 2251
9793.84 2218
9794.77 2242
9795.71 2268
9796.64 2335
9797.58 2331
9798.51 2345
9799.44 2356
9800.38 2349
9801.31 2331
9802.25 2337
9803.18 2302
9804.12 2315
9805.05 2213
9805.98 2142
9806.92 2156
9807.85 2072
9808.79 2096
9809.72 2059
9810.66 2006
9811.59 2090
9812.53 2020
9813.46 1933
9814.40 1963
9815.33 1932
9816.27 1923
9817.20 1931
9818.14 1919
9819.07 1913
9820.01 1893
9820.94 1854
9821.88 1907
9822.81 1838
9823.75 1864
9824.68 1897
9825.62 1852
9826.55 1892
9827.49 1829
9828.42 1793
9829.36 1835
9830.29 1815
9831.23 1765
9832.17 1850
9833.10 1790
9834.04 1710
9834.97 1809
9835.91 1811
9836.84 1843
9837.78 1763
9838.72 1718
9839.65 1747
9840.59 1756
9841.52 1758
9842.46 1838
9843.40 1794
9844.33 1817
9845.27 1810
9846.20 1816
9847.14 1736
9848.08 1814
9849.01 1803
9849.95 1756
9850.89 1737
9851.82 1780
9852.76 1810
9853.70 1821
9854.63 1813
9855.57 1795
9856.51 1815
9857.44 1749
9858.38 1787
9859.32 1741
9860.25 1801
9861.19 1828
9862.13 1796
9863.07 1781
9864.00 1746
9864.94 1725
9865.88 1711
9866.81 1792
9867.75 1769
9868.69 1746
9869.63 1728
9870.56 1776
9871.50 1762
9872.44 1775
9873.38 1716
9874.31 1766
9875.25 1780
9876.19 1743
9877.13 1778
9878.07 1709
9879.00 1698
9879.94 1740
9880.88 1777
9881.82 1744
9882.75 1695
9883.69 1694
9884.63 1721
9885.57 1718
9886.51 1732
9887.45 1692
9888.38 1675
9889.32 1683
9890.26 1669
9891.20 1727
9892.14 1694
9893.08 1632
9894.01 1658
9894.95 1695
9895.89 1670
9896.83 1704
9897.77 1647
9898.71 1685
9899.65 1711
9900.59 1747
9901.52 1738
9902.46 1749
9903.40 1762
9904.34 1723
9905.28 1729
9906.22 1715
9907.16 1721
9908.10 1679
9909.04 1742
9909.98 1724
9910.92 1809
9911.86 1754
9912.80 1743
9913.73 1741
9914.67 1759
9915.61 1750
9916.55 1681
9917.49 1742
9918.43 1716
9919.37 1747
9920.31 1815
9921.25 1839
9922.19 1886
9923.13 1922
9924.07 1994
9925.01 2041
9925.95 2047
9926.89 2124
9927.83 2107
9928.77 2088
9929.71 2147
9930.65 2130
9931.59 2078
9932.53 2033
9933.47 1992
9934.41 1997
9935.36 1902
9936.30 1895
9937.24 1807
9938.18 1816
9939.12 1794
9940.06 1726
9941.00 1754
9941.94 1710
9942.88 1699
9943.82 1763
9944.76 1780
9945.70 1830
9946.64 1809
9947.59 1841
9948.53 1846
9949.47 1874
9950.41 1977
9951.35 1912
9952.29 1893
9953.23 1931
9954.17 1897
9955.12 1829
9956.06 1866
9957.00 1811
9957.94 1748
9958.88 1718
9959.82 1721
9960.77 1658
9961.71 1675
9962.65 1603
9963.59 1608
9964.53 1485
9965.48 1561
9966.42 1550
9967.36 1558
9968.30 1484
9969.24 1521
9970.19 1505
9971.13 1465
9972.07 1530
9973.01 1552
9973.95 1499
9974.90 1470
9975.84 1459
9976.78 1457
9977.72 1464
9978.67 1450
9979.61 1467
9980.55 1493
9981.50 1499
9982.44 1441
9983.38 1496
9984.32 1495
9985.27 1493
9986.21 1523
9987.15 1538
9988.10 1475
9989.04 1466
9989.98 1555
9990.92 1524
9991.87 1529
9992.81 1474
9993.75 1497
9994.70 1525
9995.64 1537
9996.58 1588
9997.53 1508
9998.47 1491
9999.41 1506
10000.36 1511
10001.30 1497
10002.25 1430
10003.19 1395
10004.13 1449
10005.08 1424
10006.02 1448
10006.96 1484
10007.91 1448
10008.85 1409
10009.80 1469
10010.74 1427
10011.68 1427
10012.63 1442
10013.57 1479
10014.52 1506
10015.46 1501
10016.41 1496
10017.35 1466
10018.29 1478
10019.24 1510
10020.18 1475
10021.13 1463
10022.07 1467
10023.02 1440
10023.96 1496
10024.91 1436
10025.85 1419
10026.80 1446
10027.74 1442
10028.69 1449
10029.63 1407
10030.58 1410
10031.52 1382
10032.47 1416
10033.41 1395
10034.36 1431
10035.30 1414
10036.25 1394
10037.19 1437
10038.14 1375
10039.08 1428
10040.03 1391
10040.97 1394
10041.92 1375
10042.87 1387
10043.81 1382
10044.76 1358
10045.70 1349
10046.65 1397
10047.59 1319
10048.54 1353
10049.49 1325
10050.43 1356
10051.38 1388
10052.32 1329
10053.27 1311
10054.22 1326
10055.16 1335
10056.11 1325
10057.05 1334
10058.00 1380
10058.95 1347
10059.89 1340
10060.84 1388
10061.79 1347
10062.73 1319
10063.68 1342
10064.63 1341
10065.57 1328
10066.52 1319
10067.47 1279
10068.41 1312
10069.36 1335
10070.31 1306
10071.25 1329
10072.20 1333
10073.15 1354
10074.10 1313
10075.04 1381
10075.99 1335
10076.94 1305
10077.88 1305
10078.83 1323
10079.78 1335
10080.73 1286
10081.67 1288
10082.62 1353
10083.57 1377
10084.52 1333
10085.46 1351
10086.41 1307
10087.36 1349
10088.31 1292
10089.25 1282
10090.20 1264
10091.15 1405
10092.10 1357
10093.05 1337
10093.99 1323
10094.94 1312
10095.89 1330
10096.84 1386
10097.79 1348
10098.73 1372
10099.68 1379
10100.63 1338
10101.58 1349
10102.53 1311
10103.48 1362
10104.42 1322
10105.37 1361
10106.32 1370
10107.27 1399
10108.22 1419
10109.17 1343
10110.12 1330
10111.06 1335
10112.01 1349
10112.96 1368
10113.91 1341
10114.86 1328
10115.81 1304
10116.76 1336
10117.71 1282
10118.66 1311
10119.61 1307
10120.56 1321
10121.50 1344
10122.45 1350
10123.40 1357
10124.35 1349
10125.30 1338
10126.25 1378
10127.20 1352
10128.15 1323
10129.10 1350
10130.05 1372
10131.00 1360
10131.95 1300
10132.90 1344
10133.85 1376
10134.80 1382
10135.75 1365
10136.70 1428
10137.65 1363
10138.60 1317
10139.55 1371
10140.50 1359
10141.45 1445
10142.40 1416
10143.35 1420
10144.30 1444
10145.25 1395
10146.20 1375
10147.15 1401
10148.10 1413
10149.05 1412
10150.00 1405
10150.95 1395
10151.90 1428
10152.86 1382
10153.81 1386
10154.76 1392
10155.71 1474
10156.66 1466
10157.61 1463
10158.56 1483
10159.51 1480
10160.46 1497
10161.41 1453
10162.37 1485
10163.32 1535
10164.27 1503
10165.22 1509
10166.17 1469
10167.12 1496
10168.07 1546
10169.03 1547
10169.98 1584
10170.93 1553
10171.88 1570
10172.83 1578
10173.78 1553
10174.74 1499
10175.69 1557
10176.64 1643
10177.59 1601
10178.54 1600
10179.49 1613
10180.45 1615
10181.40 1556
10182.35 1688
10183.30 1676
10184.26 1646
10185.21 1660
10186.16 1710
10187.11 1657
10188.06 1661
10189.02 1642
10189.97 1652
10190.92 1667
10191.87 1661
10192.83 1715
10193.78 1615
10194.73 1683
10195.69 1667
10196.64 1780
10197.59 1793
10198.54 1757
10199.50 1749
10200.45 1764
10201.40 1706
10202.36 1722
10203.31 1800
10204.26 1835
10205.22 1851
10206.17 1863
10207.12 1886
10208.08 1882
10209.03 1930
10209.98 1860
10210.94 1870
10211.89 1880
10212.84 1849
10213.80 1799
10214.75 1782
10215.70 1828
10216.66 1836
10217.61 1818
10218.56 1839
10219.52 1741
10220.47 1723
10221.43 1706
10222.38 1747
10223.33 1680
10224.29 1659
10225.24 1736
10226.20 1742
10227.15 1710
10228.11 1709
10229.06 1809
10230.01 1819
10230.97 1830
10231.92 1841
10232.88 1844
10233.83 1906
10234.79 1914
10235.74 1949
10236.70 1983
10237.65 2094
10238.60 1974
10239.56 1958
10240.51 1920
10241.47 1928
10242.42 1890
10243.38 1882
10244.33 1868
10245.29 1761
10246.24 1726
10247.20 1737
10248.15 1758
10249.11 1696
10250.07 1665
10251.02 1716
10251.98 1710
10252.93 1600
10253.89 1600
10254.84 1637
10255.80 1538
10256.75 1605
10257.71 1674
10258.67 1553
10259.62 1573
10260.58 1578
10261.53 1580
10262.49 1571
10263.44 1548
10264.40 1515
10265.36 1516
10266.31 1515
10267.27 1510
10268.22 1508
10269.18 1610
10270.14 1634
10271.09 1590
10272.05 1514
10273.01 1515
10273.96 1525
10274.92 1511
10275.87 1516
10276.83 1505
10277.79 1510
10278.74 1491
10279.70 1462
10280.66 1504
10281.61 1497
10282.57 1496
10283.53 1425
10284.49 1468
10285.44 1426
10286.40 1465
10287.36 1447
10288.31 1498
10289.27 1443
10290.23 1453
10291.18 1421
10292.14 1452
10293.10 1471
10294.06 1414
10295.01 1438
10295.97 1435
10296.93 1481
10297.89 1466
10298.84 1485
10299.80 1463
10300.76 1449
10301.72 1419
10302.67 1447
10303.63 1428
10304.59 1465
10305.55 1450
10306.51 1433
10307.46 1426
10308.42 1422
10309.38 1403
10310.34 1387
10311.30 1333
10312.25 1378
10313.21 1404
10314.17 1403
10315.13 1410
10316.09 1452
10317.05 1420
10318.00 1393
10318.96 1457
10319.92 1457
10320.88 1416
10321.84 1361
10322.80 1391
10323.76 1408
10324.71 1372
10325.67 1429
10326.63 1405
10327.59 1356
10328.55 1411
10329.51 1407
10330.47 1373
10331.43 1321
10332.39 1401
10333.35 1420
10334.30 1409
10335.26 1361
10336.22 1368
10337.18 1398
10338.14 1393
10339.10 1342
10340.06 1336
10341.02 1360
10341.98 1322
10342.94 1357
10343.90 1372
10344.86 1332
10345.82 1349
10346.78 1264
10347.74 1378
10348.70 1283
10349.66 1300
10350.62 1341
10351.58 1366
10352.54 1356
10353.50 1340
10354.46 1305
10355.42 1268
10356.38 1326
10357.34 1283
10358.30 1252
10359.26 1261
10360.22 1333
10361.18 1306
10362.14 1293
10363.10 1250
10364.06 1290
10365.02 1247
10365.98 1238
10366.94 1286
10367.90 1256
10368.87 1312
10369.83 1268
10370.79 1264
10371.75 1244
10372.71 1303
10373.67 1265
10374.63 1249
10375.59 1205
10376.55 1263
10377.51 1232
10378.48 1239
10379.44 1248
10380.40 1282
10381.36 1247
10382.32 1235
10383.28 1264
10384.24 1216
10385.21 1229
10386.17 1224
10387.13 1145
10388.09 1188
10389.05 1227
10390.01 1232
10390.98 1233
10391.94 1228
10392.90 1210
10393.86 1207
10394.82 1222
10395.79 1233
10396.75 1250
10397.71 1248
10398.67 1230
10399.63 1204
10400.60 1244
10401.56 1228
10402.52 1249
10403.48 1220
10404.45 1211
10405.41 1219
10406.37 1202
10407.33 1214
10408.30 1214
10409.26 1226
10410.22 1265
10411.18 1255
10412.15 1244
10413.11 1266
10414.07 1245
10415.04 1302
10416.00 1312
10416.96 1310
10417.93 1286
10418.89 1316
10419.85 1293
10420.81 1337
10421.78 1373
10422.74 1335
10423.70 1341
10424.67 1371
10425.63 1286
10426.59 1288
10427.56 1302
10428.52 1296
10429.49 1261
10430.45 1281
10431.41 1274
10432.38 1245
10433.34 1211
10434.30 1222
10435.27 1216
10436.23 1225
10437.20 1156
10438.16 1198
10439.12 1234
10440.09 1195
10441.05 1226
10442.02 1204
10442.98 1190
10443.94 1189
10444.91 1169
10445.87 1157
10446.84 1140
10447.80 1156
10448.77 1170
10449.73 1233
10450.70 1148
10451.66 1158
10452.63 1190
10453.59 1226
10454.55 1223
10455.52 1204
10456.48 1207
10457.45 1198
10458.41 1203
10459.38 1198
10460.34 1240
10461.31 1173
10462.27 1205
10463.24 1222
10464.20 1214
10465.17 1227
10466.14 1184
10467.10 1221
10468.07 1187
10469.03 1183
10470.00 1201
10470.96 1230
10471.93 1209
10472.89 1182
10473.86 1216
10474.82 1231
10475.79 1266
10476.76 1217
10477.72 1185
10478.69 1271
10479.65 1276
10480.62 1292
10481.59 1261
10482.55 1282
10483.52 1302
10484.48 1295
10485.45 1302
10486.42 1297
10487.38 1249
10488.35 1203
10489.32 1240
10490.28 1259
10491.25 1256
10492.21 1199
10493.18 1236
10494.15 1218
10495.11 1206
10496.08 1224
10497.05 1228
10498.01 1251
10498.98 1257
10499.95 1238
10500.92 1260
10501.88 1287
10502.85 1241
10503.82 1245
10504.78 1265
10505.75 1291
10506.72 1254
10507.68 1231
10508.65 1240
10509.62 1277
10510.59 1230
10511.55 1221
10512.52 1225
10513.49 1262
10514.46 1279
10515.42 1237
10516.39 1229
10517.36 1271
10518.33 1252
10519.29 1264
10520.26 1278
10521.23 1243
10522.20 1297
10523.17 1254
10524.13 1238
10525.10 1309
10526.07 1283
10527.04 1276
10528.01 1293
10528.97 1283
10529.94 1278
10530.91 1245
10531.88 1318
10532.85 1295
10533.82 1327
10534.78 1351
10535.75 1353
10536.72 1344
10537.69 1319
10538.66 1374
10539.63 1366
10540.60 1379
10541.56 1359
10542.53 1306
10543.50 1347
10544.47 1313
10545.44 1255
10546.41 1316
10547.38 1289
10548.35 1332
10549.32 1297
10550.29 1292
10551.25 1302
10552.22 1313
10553.19 1273
10554.16 1341
10555.13 1313
10556.10 1331
10557.07 1365
10558.04 1386
10559.01 1429
10559.98 1412
10560.95 1434
10561.92 1423
10562.89 1437
10563.86 1442
10564.83 1417
10565.80 1354
10566.77 1402
10567.74 1446
10568.71 1430
10569.68 1427
10570.65 1375
10571.62 1417
10572.59 1393
10573.56 1358
10574.53 1357
10575.50 1385
10576.47 1353
10577.44 1366
10578.41 1382
10579.38 1333
10580.35 1383
10581.32 1327
10582.29 1346
10583.26 1367
10584.23 1321
10585.21 1361
10586.18 1430
10587.15 1380
10588.12 1375
10589.09 1370
10590.06 1400
10591.03 1433
10592.00 1387
10592.97 1427
10593.94 1448
10594.92 1452
10595.89 1412
10596.86 1427
10597.83 1451
10598.80 1457
10599.77 1433
10600.74 1495
10601.71 1450
10602.69 1418
10603.66 1450
10604.63 1502
10605.60 1433
10606.57 1476
10607.54 1518
10608.52 1600
10609.49 1536
10610.46 1572
10611.43 1623
10612.40 1598
10613.38 1624
10614.35 1557
10615.32 1520
10616.29 1563
10617.27 1530
10618.24 1532
10619.21 1558
10620.18 1567
10621.15 1505
10622.13 1508
10623.10 1459
10624.07 1390
10625.04 1458
10626.02 1447
10626.99 1424
10627.96 1424
10628.94 1510
10629.91 1469
10630.88 1462
10631.85 1448
10632.83 1479
10633.80 1410
10634.77 1450
10635.75 1451
10636.72 1486
10637.69 1482
10638.67 1453
10639.64 1440
10640.61 1506
10641.59 1468
10642.56 1487
10643.53 1495
10644.51 1508
10645.48 1522
10646.45 1510
10647.43 1472
10648.40 1459
10649.37 1401
10650.35 1430
10651.32 1423
10652.30 1383
10653.27 1415
10654.24 1351
10655.22 1317
10656.19 1362
10657.16 1302
10658.14 1313
10659.11 1277
10660.09 1288
10661.06 1315
10662.04 1297
10663.01 1288
10663.98 1293
10664.96 1309
10665.93 1267
10666.91 1248
10667.88 1286
10668.86 1351
10669.83 1279
10670.81 1214
10671.78 1249
10672.76 1295
10673.73 1257
10674.71 1263
10675.68 1323
10676.66 1317
10677.63 1288
10678.61 1244
10679.58 1273
10680.56 1285
10681.53 1304
10682.51 1342
10683.48 1305
10684.46 1285
10685.43 1269
10686.41 1273
10687.38 1230
10688.36 1260
10689.33 1260
10690.31 1264
10691.28 1248
10692.26 1258
10693.24 1254
10694.21 1194
10695.19 1237
10696.16 1236
10697.14 1259
10698.12 1312
10699.09 1269
10700.07 1227
10701.04 1226
10702.02 1222
10703.00 1191
10703.97 1192
10704.95 1246
10705.92 1227
10706.90 1230
10707.88 1197
10708.85 1176
10709.83 1129
10710.81 1151
10711.78 1208
10712.76 1246
10713.74 1238
10714.71 1211
10715.69 1239
10716.67 1210
10717.64 1206
10718.62 1226
10719.60 1238
10720.57 1210
10721.55 1218
10722.53 1216
10723.50 1214
10724.48 1265
10725.46 1215
10726.44 1154
10727.41 1175
10728.39 1189
10729.37 1219
10730.35 1189
10731.32 1238
10732.30 1214
10733.28 1208
10734.26 1192
10735.23 1202
10736.21 1225
10737.19 1177
10738.17 1161
10739.14 1211
10740.12 1239
10741.10 1217
10742.08 1226
10743.06 1183
10744.03 1170
10745.01 1205
10745.99 1164
10746.97 1196
10747.95 1239
10748.92 1190
10749.90 1173
10750.88 1175
10751.86 1200
10752.84 1231
10753.82 1182
10754.79 1199
10755.77 1176
10756.75 1191
10757.73 1185
10758.71 1195
10759.69 1201
10760.67 1152
10761.65 1189
10762.62 1163
10763.60 1158
10764.58 1123
10765.56 1170
10766.54 1219
10767.52 1203
10768.50 1196
10769.48 1191
10770.46 1183
10771.44 1201
10772.42 1147
10773.39 1153
10774.37 1148
10775.35 1136
10776.33 1181
10777.31 1218
10778.29 1179
10779.27 1174
10780.25 1215
10781.23 1156
10782.21 1192
10783.19 1195
10784.17 1215
10785.15 1216
10786.13 1185
10787.11 1236
10788.09 1238
10789.07 1241
10790.05 1262
10791.03 1261
10792.01 1266
10792.99 1221
10793.97 1277
10794.95 1197
10795.93 1209
10796.91 1228
10797.89 1223
10798.87 1237
10799.85 1201
10800.83 1236
10801.82 1185
10802.80 1215
10803.78 1189
10804.76 1231
10805.74 1218
10806.72 1201
10807.70 1215
10808.68 1214
10809.66 1265
10810.64 1258
10811.62 1241
10812.61 1223
10813.59 1217
10814.57 1212
10815.55 1212
10816.53 1204
10817.51 1256
10818.49 1277
10819.47 1232
10820.46 1257
10821.44 1290
10822.42 1282
10823.40 1253
10824.38 1221
10825.36 1233
10826.35 1263
10827.33 1249
10828.31 1266
10829.29 1283
10830.27 1288
10831.25 1320
10832.24 1302
10833.22 1252
10834.20 1331
10835.18 1358
10836.17 1338
10837.15 1276
10838.13 1276
10839.11 1303
10840.09 1391
10841.08 1405
10842.06 1401
10843.04 1382
10844.02 1360
10845.01 1362
10845.99 1403
10846.97 1406
10847.96 1351
10848.94 1390
10849.92 1416
10850.90 1435
10851.89 1461
10852.87 1449
10853.85 1443
10854.84 1520
10855.82 1492
10856.80 1476
10857.78 1460
10858.77 1464
10859.75 1475
10860.73 1475
10861.72 1493
10862.70 1459
10863.68 1486
10864.67 1454
10865.65 1466
10866.64 1454
10867.62 1410
10868.60 1418
10869.59 1442
10870.57 1478
10871.55 1487
10872.54 1479
10873.52 1510
10874.51 1451
10875.49 1483
10876.47 1504
10877.46 1489
10878.44 1501
10879.43 1535
10880.41 1566
10881.39 1518
10882.38 1555
10883.36 1548
10884.35 1560
10885.33 1602
10886.32 1577
10887.30 1560
10888.29 1569
10889.27 1548
10890.25 1650
10891.24 1577
10892.22 1604
10893.21 1663
10894.19 1636
10895.18 1643
10896.16 1604
10897.15 1594
10898.13 1619
10899.12 1644
10900.10 1650
10901.09 1640
10902.07 1637
10903.06 1679
10904.04 1725
10905.03 1685
10906.01 1675
10907.00 1649
10907.99 1698
10908.97 1692
10909.96 1707
10910.94 1737
10911.93 1781
10912.91 1804
10913.90 1805
10914.88 1755
10915.87 1774
10916.86 1789
10917.84 1826
10918.83 1829
10919.81 1842
10920.80 1824
10921.79 1792
10922.77 1823
10923.76 1839
10924.74 1778
10925.73 1850
10926.72 1913
10927.70 1871
10928.69 1860
10929.68 1934
10930.66 1927
10931.65 1918
10932.64 1940
10933.62 1923
10934.61 1968
10935.60 1972
10936.58 1945
10937.57 2037
10938.56 2032
10939.54 2040
10940.53 2106
10941.52 2122
10942.50 2110
10943.49 2151
10944.48 2168
10945.47 2200
10946.45 2164
10947.44 2189
10948.43 2191
10949.41 2237
10950.40 2338
10951.39 2369
10952.38 2443
10953.36 2470
10954.35 2529
10955.34 2586
10956.33 2596
10957.31 2579
10958.30 2534
10959.29 2647
10960.28 2698
10961.27 2693
10962.25 2630
10963.24 2565
10964.23 2611
10965.22 2642
10966.21 2542
10967.19 2581
10968.18 2555
10969.17 2427
10970.16 2408
10971.15 2396
10972.13 2403
10973.12 2345
10974.11 2421
10975.10 2351
10976.09 2320
10977.08 2360
10978.07 2290
10979.05 2315
10980.04 2325
10981.03 2391
10982.02 2425
10983.01 2328
10984.00 2353
10984.99 2363
10985.98 2348
10986.96 2472
10987.95 2534
10988.94 2485
10989.93 2592
10990.92 2598
10991.91 2703
10992.90 2733
10993.89 2824
10994.88 2894
10995.87 2944
10996.86 3020
10997.85 3077
10998.84 3135
10999.83 3073
11000.82 3109
11001.81 3165
11002.79 3131
11003.78 3037
11004.77 2971
11005.76 2875
11006.75 2840
11007.74 2758
11008.73 2713
11009.72 2661
11010.71 2592
11011.70 2452
11012.69 2365
11013.68 2316
11014.67 2277
11015.67 2209
11016.66 2197
11017.65 2224
11018.64 2144
11019.63 2098
11020.62 2084
11021.61 2012
11022.60 1983
11023.59 2022
11024.58 2026
11025.57 2010
11026.56 1929
11027.55 1972
11028.54 2002
11029.53 1963
11030.52 1915
11031.52 1964
11032.51 1972
11033.50 1975
11034.49 1943
11035.48 1932
11036.47 1917
11037.46 1911
11038.45 1890
11039.45 1934
11040.44 1908
11041.43 1852
11042.42 1909
11043.41 1886
11044.40 1888
11045.39 1889
11046.39 1877
11047.38 1838
11048.37 1759
11049.36 1787
11050.35 1842
11051.35 1791
11052.34 1755
11053.33 1751
11054.32 1759
11055.31 1857
11056.31 1781
11057.30 1785
11058.29 1809
11059.28 1824
11060.27 1801
11061.27 1772
11062.26 1812
11063.25 1785
11064.24 1838
11065.24 1826
11066.23 1850
11067.22 1781
11068.21 1815
11069.21 1855
11070.20 1797
11071.19 1789
11072.19 1778
11073.18 1790
11074.17 1818
11075.16 1774
11076.16 1875
11077.15 1837
11078.14 1782
11079.14 1832
11080.13 1809
11081.12 1779
11082.12 1728
11083.11 1785
11084.10 1767
11085.10 1765
11086.09 1765
11087.08 1792
11088.08 1774
11089.07 1768
11090.06 1732
11091.06 1729
11092.05 1716
11093.04 1706
11094.04 1732
11095.03 1709
11096.03 1684
11097.02 1719
11098.01 1761
11099.01 1641
11100.00 1654
11101.00 1653
11101.99 1631
11102.98 1607
11103.98 1625
11104.97 1615
11105.97 1622
11106.96 1622
11107.96 1591
11108.95 1659
11109.95 1685
11110.94 1621
11111.93 1594
11112.93 1665
11113.92 1568
11114.92 1635
11115.91 1626
11116.91 1680
11117.90 1642
11118.90 1595
11119.89 1627
11120.89 1676
11121.88 1640
11122.88 1645
11123.87 1635
11124.87 1591
11125.86 1657
11126.86 1623
11127.85 1668
11128.85 1561
11129.84 1584
11130.84 1560
11131.84 1610
11132.83 1574
11133.83 1579
11134.82 1577
11135.82 1595
11136.81 1619
11137.81 1524
11138.81 1591
11139.80 1611
11140.80 1606
11141.79 1626
11142.79 1610
11143.79 1559
11144.78 1585
11145.78 1599
11146.77 1569
11147.77 1604
11148.77 1572
11149.76 1545
11150.76 1573
11151.75 1609
11152.75 1570
11153.75 1574
11154.74 1586
11155.74 1508
11156.74 1481
11157.73 1584
11158.73 1586
11159.73 1597
11160.72 1547
11161.72 1536
11162.72 1598
11163.71 1518
11164.71 1458
11165.71 1484
11166.71 1498
11167.70 1564
11168.70 1523
11169.70 1530
11170.69 1561
11171.69 1503
11172.69 1606
11173.69 1553
11174.68 1574
11175.68 1535
11176.68 1552
11177.68 1547
11178.67 1527
11179.67 1523
11180.67 1559
11181.67 1548
11182.66 1607
11183.66 1518
11184.66 1544
11185.66 1530
11186.66 1486
11187.65 1494
11188.65 1546
11189.65 1603
11190.65 1657
11191.65 1672
11192.64 1597
11193.64 1550
11194.64 1565
11195.64 1591
11196.64 1630
11197.64 1620
11198.63 1611
11199.63 1555
11200.63 1575
11201.63 1568
11202.63 1617
11203.63 1585
11204.63 1566
11205.63 1622
11206.62 1622
11207.62 1617
11208.62 1610
11209.62 1639
11210.62 1617
11211.62 1561
11212.62 1555
11213.62 1616
11214.62 1605
11215.62 1554
11216.61 1576
11217.61 1608
11218.61 1626
11219.61 1623
11220.61 1563
11221.61 1617
11222.61 1683
11223.61 1700
11224.61 1636
11225.61 1675
11226.61 1642
11227.61 1705
11228.61 1688
11229.61 1591
11230.61 1626
11231.61 1651
11232.61 1711
11233.61 1666
11234.61 1703
11235.61 1677
11236.61 1790
11237.61 1716
11238.61 1706
11239.61 1708
11240.61 1738
11241.61 1760
11242.61 1758
11243.61 1717
11244.61 1696
11245.61 1694
11246.61 1747
11247.61 1752
11248.62 1727
11249.62 1715
11250.62 1794
11251.62 1833
11252.62 1748
11253.62 1750
11254.62 1820
11255.62 1860
11256.62 1833
11257.62 1852
11258.62 1842
11259.63 1806
11260.63 1802
11261.63 1843
11262.63 1819
11263.63 1848
11264.63 1886
11265.63 1903
11266.64 1920
11267.64 1890
11268.64 1878
11269.64 1943
11270.64 1898
11271.64 1942
11272.65 2013
11273.65 2026
11274.65 2066
11275.65 2007
11276.65 2063
11277.65 2034
11278.66 2042
11279.66 1938
11280.66 1973
11281.66 1964
11282.67 1939
11283.67 1954
11284.67 1916
11285.67 1934
11286.67 1923
11287.68 1855
11288.68 1843
11289.68 1848
11290.68 1861
11291.69 1823
11292.69 1805
11293.69 1797
11294.70 1778
11295.70 1820
11296.70 1902
11297.70 1885
11298.71 1860
11299.71 1884
11300.71 1878
11301.72 1825
11302.72 1776
11303.72 1812
11304.72 1846
11305.73 1910
11306.73 1870
11307.73 1862
11308.74 1836
11309.74 1837
11310.74 1813
11311.75 1838
11312.75 1886
11313.76 1858
11314.76 1940
11315.76 1924
11316.77 1896
11317.77 1918
11318.77 1902
11319.78 1943
11320.78 2009
11321.79 1980
11322.79 1958
11323.79 1950
11324.80 1992
11325.80 1937
11326.81 1935
11327.81 1918
11328.81 1933
11329.82 2016
11330.82 1983
11331.83 2002
11332.83 2008
11333.84 1994
11334.84 1982
11335.85 1971
11336.85 2050
11337.85 2066
11338.86 2085
11339.86 2076
11340.87 2108
11341.87 2093
11342.88 2082
11343.88 2141
11344.89 2108
11345.89 2093
11346.90 2108
11347.90 2087
11348.91 2109
11349.91 2088
11350.92 2067
11351.92 2027
11352.93 2061
11353.94 2107
11354.94 2101
11355.95 2106
11356.95 2084
11357.96 2062
11358.96 2080
11359.97 2044
11360.97 2060
11361.98 2083
11362.99 2124
11363.99 2146
11365.00 2083
11366.00 2043
11367.01 2059
11368.02 2097
11369.02 2139
11370.03 2124
11371.03 2162
11372.04 2142
11373.05 2094
11374.05 2119
11375.06 2110
11376.06 2099
11377.07 2164
11378.08 2156
11379.08 2207
11380.09 2215
11381.10 2165
11382.10 2138
11383.11 2179
11384.12 2187
11385.12 2177
11386.13 2248
11387.14 2217
11388.14 2309
11389.15 2276
11390.16 2267
11391.17 2178
11392.17 2266
11393.18 2297
11394.19 2302
11395.19 2282
11396.20 2311
11397.21 2317
11398.22 2273
11399.22 2338
11400.23 2317
11401.24 2367
11402.25 2406
11403.25 2310
11404.26 2327
11405.27 2365
11406.28 2368
11407.28 2377
11408.29 2411
11409.30 2443
11410.31 2436
11411.31 2551
11412.32 2525
11413.33 2464
11414.34 2480
11415.35 2497
11416.35 2516
11417.36 2551
11418.37 2493
11419.38 2543
11420.39 2563
11421.40 2562
11422.40 2553
11423.41 2564
11424.42 2516
11425.43 2534
11426.44 2606
11427.45 2578
11428.46 2574
11429.46 2617
11430.47 2678
11431.48 2679
11432.49 2580
11433.50 2617
11434.51 2629
11435.52 2686
11436.53 2687
11437.54 2718
11438.54 2629
11439.55 2683
11440.56 2683
11441.57 2759
11442.58 2667
11443.59 2696
11444.60 2798
11445.61 2869
11446.62 2838
11447.63 2750
11448.64 2747
11449.65 2830
11450.66 2854
11451.67 2892
11452.68 2924
11453.69 2891
11454.70 2838
11455.71 2839
11456.72 2932
11457.73 3006
11458.74 2998
11459.75 3026
11460.76 3010
11461.77 3031
11462.78 3014
11463.79 2992
11464.80 3124
11465.81 3174
11466.82 3072
11467.83 3163
11468.84 3248
11469.85 3302
11470.86 3341
11471.87 3294
11472.88 3354
11473.89 3382
11474.90 3419
11475.91 3387
11476.92 3535
11477.93 3481
11478.95 3572
11479.96 3571
11480.97 3587
11481.98 3602
11482.99 3663
11484.00 3722
11485.01 3690
11486.02 3767
11487.03 3916
11488.05 3862
11489.06 3867
11490.07 3953
11491.08 4077
11492.09 4141
11493.10 4180
11494.11 4270
11495.13 4309
11496.14 4285
11497.15 4407
11498.16 4471
11499.17 4468
11500.18 4545
11501.20 4717
11502.21 4751
11503.22 4889
11504.23 4931
11505.24 5069
11506.26 5115
11507.27 5118
11508.28 5197
11509.29 5339
11510.30 5464
11511.32 5637
11512.33 5793
11513.34 5902
11514.35 6097
11515.37 6186
11516.38 6380
11517.39 6542
11518.40 6664
11519.42 6866
11520.43 7080
11521.44 7218
11522.45 7400
11523.47 7710
11524.48 7888
11525.49 8217
11526.51 8494
11527.52 8677
11528.53 9059
11529.55 9504
11530.56 9765
11531.57 10233
11532.59 10750
11533.60 11149
11534.61 11572
11535.63 11916
11536.64 12364
11537.65 12838
11538.67 12986
11539.68 13313
11540.69 13526
11541.71 13473
11542.72 13188
11543.73 13118
11544.75 12668
11545.76 12530
11546.78 11992
11547.79 11344
11548.80 10848
11549.82 10075
11550.83 9507
11551.85 9062
11552.86 8498
11553.87 7916
11554.89 7444
11555.90 7168
11556.92 6802
11557.93 6514
11558.95 6293
11559.96 6022
11560.97 5815
11561.99 5593
11563.00 5542
11564.02 5491
11565.03 5465
11566.05 5414
11567.06 5271
11568.08 5275
11569.09 5133
11570.11 5075
11571.12 5161
11572.14 5076
11573.15 5050
11574.17 4997
11575.18 5069
11576.20 4986
11577.21 4898
11578.23 4855
11579.24 4889
11580.26 4871
11581.27 4918
11582.29 4899
11583.30 4867
11584.32 4896
11585.33 4767
11586.35 4828
11587.37 4916
11588.38 4849
11589.40 4881
11590.41 4879
11591.43 4760
11592.44 4928
11593.46 5014
11594.48 5004
11595.49 5093
11596.51 5192
11597.52 5179
11598.54 5275
11599.56 5319
11600.57 5301
11601.59 5288
11602.61 5410
11603.62 5396
11604.64 5365
11605.66 5375
11606.67 5370
11607.69 5267
11608.70 5239
11609.72 5095
11610.74 5043
11611.75 5106
11612.77 5057
11613.79 4920
11614.81 4925
11615.82 4983
11616.84 4897
11617.86 4936
11618.87 4859
11619.89 4698
11620.91 4751
11621.92 4662
11622.94 4613
11623.96 4607
11624.98 4560
11625.99 4503
11627.01 4415
11628.03 4481
11629.05 4422
11630.06 4354
11631.08 4307
11632.10 4136
11633.12 4175
11634.13 4146
11635.15 4111
11636.17 4090
11637.19 3936
11638.20 3958
11639.22 3927
11640.24 3855
11641.26 3830
11642.28 3797
11643.29 3724
11644.31 3698
11645.33 3675
11646.35 3650
11647.37 3599
11648.39 3586
11649.40 3460
11650.42 3554
11651.44 3403
11652.46 3359
11653.48 3320
11654.50 3302
11655.51 3363
11656.53 3305
11657.55 3265
11658.57 3191
11659.59 3146
11660.61 3137
11661.63 3131
11662.65 3114
11663.67 3066
11664.68 3124
11665.70 3033
11666.72 3015
11667.74 2999
11668.76 2911
11669.78 2934
11670.80 2854
11671.82 2885
11672.84 2827
11673.86 2865
11674.88 2881
11675.90 2879
11676.92 2807
11677.94 2867
11678.96 2809
11679.98 2823
11680.99 2755
11682.01 2748
11683.03 2818
11684.05 2818
11685.07 2799
11686.09 2759
11687.11 2741
11688.13 2691
11689.15 2689
11690.17 2615
11691.19 2669
11692.21 2631
11693.24 2583
11694.26 2506
11695.28 2529
11696.30 2606
11697.32 2508
11698.34 2481
11699.36 2494
11700.38 2485
11701.40 2415
11702.42 2452
11703.44 2417
11704.46 2344
11705.48 2313
11706.50 2330
11707.52 2279
11708.54 2336
11709.57 2274
11710.59 2218
11711.61 2318
11712.63 2235
11713.65 2205
11714.67 2158
11715.69 2206
11716.71 2154
11717.73 2131
11718.76 2097
11719.78 2063
11720.80 2098
11721.82 2086
11722.84 2098
11723.86 2095
11724.89 2013
11725.91 2026
11726.93 2009
11727.95 2013
11728.97 1947
11729.99 1989
11731.02 1969
11732.04 1943
11733.06 1929
11734.08 1958
11735.10 1906
11736.13 1904
11737.15 1928
11738.17 1854
11739.19 1930
11740.22 1874
11741.24 1885
11742.26 1834
11743.28 1785
11744.30 1870
11745.33 1859
11746.35 1753
11747.37 1784
11748.40 1819
11749.42 1760
11750.44 1753
11751.46 1770
11752.49 1756
11753.51 1741
11754.53 1710
11755.56 1712
11756.58 1705
11757.60 1715
11758.62 1759
11759.65 1731
11760.67 1708
11761.69 1668
11762.72 1698
11763.74 1679
11764.76 1709
11765.79 1757
11766.81 1696
11767.83 1666
11768.86 1690
11769.88 1706
11770.91 1648
11771.93 1735
11772.95 1675
11773.98 1640
11775.00 1646
11776.02 1616
11777.05 1630
11778.07 1646
11779.10 1602
11780.12 1646
11781.14 1628
11782.17 1625
11783.19 1624
11784.22 1640
11785.24 1578
11786.26 1604
11787.29 1613
11788.31 1610
11789.34 1599
11790.36 1631
11791.39 1576
11792.41 1579
11793.44 1626
11794.46 1620
11795.49 1550
11796.51 1553
11797.54 1511
11798.56 1564
11799.59 1527
11800.61 1576
11801.63 1556
11802.66 1535
11803.69 1540
11804.71 1577
11805.74 1579
11806.76 1564
11807.79 1518
11808.81 1519
11809.84 1547
11810.86 1533
11811.89 1483
11812.91 1539
11813.94 1517
11814.96 1583
11815.99 1536
11817.01 1533
11818.04 1505
11819.07 1528
11820.09 1523
11821.12 1506
11822.14 1518
11823.17 1541
11824.20 1542
11825.22 1491
11826.25 1553
11827.27 1463
11828.30 1486
11829.33 1484
11830.35 1535
11831.38 1537
11832.40 1588
11833.43 1582
11834.46 1548
11835.48 1547
11836.51 1511
11837.54 1537
11838.56 1532
11839.59 1518
11840.62 1545
11841.64 1568
11842.67 1547
11843.70 1523
11844.72 1496
11845.75 1526
11846.78 1473
11847.80 1536
11848.83 1540
11849.86 1515
11850.89 1554
11851.91 1521
11852.94 1551
11853.97 1578
11854.99 1537
11856.02 1513
11857.05 1567
11858.08 1514
11859.10 1530
11860.13 1557
11861.16 1631
11862.19 1599
11863.21 1614
11864.24 1580
11865.27 1556
11866.30 1575
11867.33 1595
11868.35 1594
11869.38 1570
11870.41 1583
11871.44 1618
11872.47 1618
11873.49 1610
11874.52 1593
11875.55 1591
11876.58 1629
11877.61 1615
11878.63 1603
11879.66 1659
11880.69 1685
11881.72 1626
11882.75 1651
11883.78 1639
11884.81 1709
11885.83 1727
11886.86 1764
11887.89 1791
11888.92 1638
11889.95 1711
11890.98 1775
11892.01 1768
11893.04 1696
11894.06 1775
11895.09 1833
11896.12 1822
11897.15 1811
11898.18 1842
11899.21 1836
11900.24 1879
11901.27 1896
11902.30 1937
11903.33 1958
11904.36 1956
11905.39 1952
11906.42 1983
11907.45 1945
11908.48 1989
11909.50 2015
11910.53 2032
11911.56 2010
11912.59 1899
11913.62 1921
11914.65 1950
11915.68 1907
11916.71 1902
11917.74 1968
11918.77 1940
11919.80 1932
11920.83 1927
11921.86 1894
11922.89 1922
11923.92 1895
11924.95 1914
11925.99 2008
11927.02 2092
11928.05 2073
11929.08 2058
11930.11 2034
11931.14 2008
11932.17 2101
11933.20 2092
11934.23 2091
11935.26 2098
11936.29 2045
11937.32 1993
11938.35 1969
11939.38 1965
11940.41 1960
11941.45 1968
11942.48 1997
11943.51 1916
11944.54 1837
11945.57 1861
11946.60 1830
11947.63 1828
11948.66 1833
11949.70 1760
11950.73 1720
11951.76 1773
11952.79 1799
11953.82 1780
11954.85 1732
11955.88 1803
11956.92 1737
11957.95 1775
11958.98 1684
11960.01 1714
11961.04 1723
11962.08 1757
11963.11 1714
11964.14 1677
11965.17 1671
11966.20 1671
11967.24 1692
11968.27 1692
11969.30 1703
11970.33 1746
11971.36 1715
11972.40 1691
11973.43 1735
11974.46 1697
11975.49 1748
11976.53 1805
11977.56 1742
11978.59 1767
11979.62 1789
11980.66 1807
11981.69 1814
11982.72 1778
11983.76 1805
11984.79 1782
11985.82 1787
11986.85 1815
11987.89 1807
11988.92 1811
11989.95 1787
11990.99 1795
11992.02 1794
11993.05 1795
11994.09 1810
11995.12 1789
11996.15 1887
11997.19 1853
11998.22 1762
11999.25 1797
12000.29 1809
12001.32 1796
12002.35 1802
12003.39 1840
12004.42 1841
12005.46 1807
12006.49 1871
12007.52 1808
12008.56 1882
12009.59 1853
12010.63 1835
12011.66 1905
12012.69 1883
12013.73 1928
12014.76 1930
12015.80 1963
12016.83 1959
12017.86 1913
12018.90 1948
12019.93 1951
12020.97 2008
12022.00 1977
12023.04 1981
12024.07 1964
12025.11 1936
12026.14 1957
12027.18 1923
12028.21 1922
12029.25 1945
12030.28 1976
12031.32 1964
12032.35 1920
12033.39 1906
12034.42 1952
12035.46 1970
12036.49 1930
12037.53 1940
12038.56 1902
12039.60 1984
12040.63 1944
12041.67 1961
12042.70 1972
12043.74 1938
12044.77 1946
12045.81 1975
12046.84 2014
12047.88 1925
12048.92 1949
12049.95 1945
12050.99 1922
12052.02 1948
12053.06 2001
12054.09 1935
12055.13 2017
12056.17 1967
12057.20 1988
12058.24 1931
12059.27 1907
12060.31 1918
12061.35 1900
12062.38 1897
12063.42 1921
12064.46 1935
12065.49 1879
12066.53 1828
12067.56 1841
12068.60 1849
12069.64 1833
12070.67 1852
12071.71 1829
12072.75 1819
12073.78 1835
12074.82 1791
12075.86 1840
12076.89 1832
12077.93 1869
12078.97 1780
12080.01 1794
12081.04 1820
12082.08 1816
12083.12 1866
12084.15 1766
12085.19 1782
12086.23 1844
12087.27 1781
12088.30 1769
12089.34 1778
12090.38 1810
12091.41 1764
12092.45 1794
12093.49 1825
12094.53 1831
12095.57 1839
12096.60 1813
12097.64 1799
12098.68 1804
12099.72 1792
12100.75 1763
12101.79 1803
12102.83 1861
12103.87 1834
12104.91 1842
12105.94 1817
12106.98 1783
12108.02 1736
12109.06 1782
12110.10 1815
12111.14 1749
12112.17 1752
12113.21 1733
12114.25 1691
12115.29 1744
12116.33 1666
12117.37 1690
12118.40 1721
12119.44 1690
12120.48 1699
12121.52 1667
12122.56 1683
12123.60 1641
12124.64 1643
12125.68 1633
12126.72 1661
12127.75 1637
12128.79 1615
12129.83 1628
12130.87 1600
12131.91 1593
12132.95 1630
12133.99 1627
12135.03 1649
12136.07 1585
12137.11 1601
12138.15 1568
12139.19 1637
12140.23 1618
12141.27 1611
12142.31 1575
12143.35 1576
12144.38 1563
12145.42 1552
12146.46 1606
12147.50 1583
12148.54 1546
12149.58 1571
12150.62 1644
12151.66 1605
12152.70 1536
12153.74 1543
12154.78 1492
12155.82 1519
12156.87 1519
12157.91 1471
12158.95 1533
12159.99 1515
12161.03 1525
12162.07 1513
12163.11 1472
12164.15 1449
12165.19 1477
12166.23 1500
12167.27 1448
12168.31 1482
12169.35 1458
12170.39 1479
12171.43 1476
12172.47 1494
12173.52 1518
12174.56 1483
12175.60 1444
12176.64 1471
12177.68 1442
12178.72 1474
12179.76 1454
12180.80 1426
12181.85 1434
12182.89 1382
12183.93 1413
12184.97 1421
12186.01 1452
12187.05 1476
12188.09 1464
12189.14 1470
12190.18 1493
12191.22 1442
12192.26 1431
12193.30 1424
12194.34 1483
12195.39 1444
12196.43 1429
12197.47 1453
12198.51 1432
12199.55 1446
12200.60 1437
12201.64 1446
12202.68 1358
12203.72 1417
12204.77 1459
12205.81 1461
12206.85 1372
12207.89 1407
12208.94 1405
12209.98 1439
12211.02 1412
12212.06 1421
12213.11 1408
12214.15 1416
12215.19 1374
12216.23 1358
12217.28 1360
12218.32 1412
12219.36 1375
12220.41 1357
12221.45 1358
12222.49 1313
12223.54 1342
12224.58 1328
12225.62 1355
12226.66 1340
12227.71 1333
12228.75 1327
12229.79 1323
12230.84 1340
12231.88 1338
12232.93 1335
12233.97 1260
12235.01 1245
12236.06 1292
12237.10 1327
12238.14 1303
12239.19 1318
12240.23 1303
12241.28 1324
12242.32 1330
12243.36 1329
12244.41 1307
12245.45 1310
12246.50 1335
12247.54 1363
12248.58 1331
12249.63 1330
12250.67 1277
12251.72 1276
12252.76 1282
12253.80 1261
12254.85 1260
12255.89 1323
12256.94 1294
12257.98 1292
12259.03 1276
12260.07 1276
12261.12 1273
12262.16 1248
12263.21 1270
12264.25 1295
12265.30 1280
12266.34 1224
12267.39 1197
12268.43 1285
12269.48 1241
12270.52 1268
12271.57 1269
12272.61 1237
12273.66 1206
12274.70 1251
12275.75 1230
12276.79 1206
12277.84 1216
12278.88 1268
12279.93 1225
12280.98 1253
12282.02 1207
12283.07 1253
12284.11 1219
12285.16 1233
12286.20 1241
12287.25 1251
12288.30 1249
12289.34 1227
12290.39 1255
12291.43 1187
12292.48 1187
12293.53 1241
12294.57 1189
12295.62 1189
12296.66 1203
12297.71 1189
12298.76 1192
12299.80 1221
12300.85 1210
12301.90 1199
12302.94 1198
12303.99 1219
12305.04 1170
12306.08 1202
12307.13 1224
12308.18 1229
12309.22 1161
12310.27 1179
12311.32 1206
12312.36 1189
12313.41 1231
12314.46 1254
12315.50 1199
12316.55 1183
12317.60 1172
12318.65 1180
12319.69 1175
12320.74 1178
12321.79 1208
12322.83 1174
12323.88 1165
12324.93 1166
12325.98 1164
12327.02 1178
12328.07 1140
12329.12 1151
12330.17 1152
12331.21 1174
12332.26 1095
12333.31 1106
12334.36 1143
12335.41 1123
12336.45 1164
12337.50 1172
12338.55 1163
12339.60 1140
12340.65 1122
12341.69 1162
12342.74 1112
12343.79 1144
12344.84 1140
12345.89 1181
12346.94 1145
12347.98 1129
12349.03 1110
12350.08 1076
12351.13 1124
12352.18 1160
12353.23 1161
12354.28 1148
12355.32 1166
12356.37 1157
12357.42 1172
12358.47 1140
12359.52 1136
12360.57 1137
12361.62 1195
12362.67 1193
12363.72 1160
12364.76 1191
12365.81 1129
12366.86 1199
12367.91 1194
12368.96 1154
12370.01 1151
12371.06 1176
12372.11 1134
12373.16 1155
12374.21 1194
12375.26 1149
12376.31 1151
12377.36 1145
12378.41 1160
12379.46 1120
12380.51 1181
12381.56 1202
12382.61 1129
12383.66 1157
12384.71 1155
12385.76 1162
12386.81 1158
12387.86 1167
12388.91 1193
12389.96 1164
12391.01 1136
12392.06 1114
12393.11 1104
12394.16 1174
12395.21 1149
12396.26 1145
12397.31 1176
12398.36 1159
12399.41 1193
12400.46 1185
12401.51 1179
12402.56 1180
12403.61 1196
12404.66 1264
12405.71 1221
12406.77 1176
12407.82 1183
12408.87 1176
12409.92 1229
12410.97 1193
12412.02 1197
12413.07 1214
12414.12 1171
12415.17 1216
12416.23 1236
12417.28 1177
12418.33 1190
12419.38 1215
12420.43 1218
12421.48 1223
12422.53 1180
12423.59 1166
12424.64 1237
12425.69 1235
12426.74 1219
12427.79 1246
12428.84 1239
12429.90 1166
12430.95 1182
12432.00 1260
12433.05 1215
12434.10 1184
12435.16 1223
12436.21 1263
12437.26 1247
12438.31 1237
12439.37 1255
12440.42 1253
12441.47 1262
12442.52 1272
12443.58 1274
12444.63 1310
12445.68 1270
12446.73 1261
12447.79 1301
12448.84 1287
12449.89 1247
12450.94 1335
12452.00 1339
12453.05 1324
12454.10 1349
12455.16 1368
12456.21 1416
12457.26 1386
12458.31 1383
12459.37 1438
12460.42 1538
12461.47 1485
12462.53 1484
12463.58 1514
12464.63 1570
12465.69 1615
12466.74 1602
12467.79 1677
12468.85 1674
12469.90 1684
12470.95 1730
12472.01 1769
12473.06 1829
12474.12 1826
12475.17 1856
12476.22 1958
12477.28 1986
12478.33 1984
12479.39 2020
12480.44 2008
12481.49 1975
12482.55 1909
12483.60 1871
12484.66 1865
12485.71 1835
12486.76 1798
12487.82 1725
12488.87 1615
12489.93 1636
12490.98 1637
12492.04 1591
12493.09 1525
12494.15 1479
12495.20 1535
12496.25 1484
12497.31 1409
12498.36 1392
12499.42 1400
12500.47 1491
12501.53 1454
12502.58 1411
12503.64 1423
12504.69 1389
12505.75 1357
12506.80 1384
12507.86 1335
12508.91 1414
12509.97 1424
12511.03 1409
12512.08 1391
12513.14 1381
12514.19 1378
12515.25 1382
12516.30 1373
12517.36 1385
12518.41 1423
12519.47 1370
12520.52 1334
12521.58 1411
12522.64 1327
12523.69 1372
12524.75 1365
12525.80 1340
12526.86 1377
12527.92 1383
12528.97 1364
12530.03 1452
12531.08 1417
12532.14 1392
12533.20 1403
12534.25 1440
12535.31 1431
12536.37 1365
12537.42 1369
12538.48 1431
12539.54 1373
12540.59 1416
12541.65 1419
12542.70 1431
12543.76 1480
12544.82 1469
12545.88 1456
12546.93 1484
12547.99 1495
12549.05 1531
12550.10 1548
12551.16 1558
12552.22 1518
12553.27 1513
12554.33 1539
12555.39 1520
12556.45 1601
12557.50 1550
12558.56 1533
12559.62 1564
12560.67 1544
12561.73 1523
12562.79 1535
12563.85 1521
12564.90 1548
12565.96 1475
12567.02 1501
12568.08 1490
12569.14 1473
12570.19 1446
12571.25 1412
12572.31 1482
12573.37 1492
12574.42 1446
12575.48 1476
12576.54 1522
12577.60 1479
12578.66 1435
12579.72 1437
12580.77 1449
12581.83 1446
12582.89 1384
12583.95 1450
12585.01 1444
12586.07 1435
12587.12 1447
12588.18 1469
12589.24 1455
12590.30 1478
12591.36 1442
12592.42 1464
12593.48 1500
12594.53 1436
12595.59 1502
12596.65 1463
12597.71 1436
12598.77 1473
12599.83 1491
12600.89 1470
12601.95 1451
12603.01 1434
12604.07 1503
12605.13 1507
12606.18 1535
12607.24 1501
12608.30 1488
12609.36 1562
12610.42 1528
12611.48 1525
12612.54 1523
12613.60 1532
12614.66 1543
12615.72 1586
12616.78 1623
12617.84 1582
12618.90 1595
12619.96 1645
12621.02 1631
12622.08 1642
12623.14 1705
12624.20 1701
12625.26 1729
12626.32 1702
12627.38 1746
12628.44 1701
12629.50 1739
12630.56 1772
12631.62 1770
12632.68 1745
12633.74 1746
12634.80 1748
12635.86 1749
12636.92 1798
12637.98 1731
12639.04 1679
12640.11 1675
12641.17 1690
12642.23 1647
12643.29 1649
12644.35 1592
12645.41 1560
12646.47 1573
12647.53 1584
12648.59 1610
12649.65 1551
12650.72 1544
12651.78 1578
12652.84 1573
12653.90 1501
12654.96 1494
12656.02 1495
12657.08 1517
12658.14 1563
12659.21 1576
12660.27 1517
12661.33 1505
12662.39 1487
12663.45 1474
12664.51 1496
12665.58 1471
12666.64 1502
12667.70 1508
12668.76 1575
12669.82 1502
12670.89 1546
12671.95 1539
12673.01 1568
12674.07 1575
12675.13 1507
12676.20 1597
12677.26 1550
12678.32 1553
12679.38 1639
12680.45 1630
12681.51 1620
12682.57 1635
12683.63 1576
12684.70 1656
12685.76 1606
12686.82 1676
12687.88 1673
12688.95 1644
12690.01 1686
12691.07 1634
12692.14 1604
12693.20 1630
12694.26 1649
12695.32 1640
12696.39 1632
12697.45 1689
12698.51 1778
12699.58 1771
12700.64 1783
12701.70 1751
12702.77 1726
12703.83 1703
12704.89 1790
12705.96 1771
12707.02 1816
12708.08 1813
12709.15 1803
12710.21 1798
12711.28 1832
12712.34 1866
12713.40 1925
12714.47 1884
12715.53 1837
12716.59 1893
12717.66 1942
12718.72 1933
12719.79 1914
12720.85 1843
12721.92 1867
12722.98 1869
12724.04 1880
12725.11 1864
12726.17 1831
12727.24 1846
12728.30 1892
12729.37 1898
12730.43 1878
12731.49 1912
12732.56 1898
12733.62 1877
12734.69 1915
12735.75 1893
12736.82 1853
12737.88 1858
12738.95 1830
12740.01 1902
12741.08 1852
12742.14 1769
12743.21 1772
12744.27 1814
12745.34 1808
12746.40 1829
12747.47 1736
12748.53 1721
12749.60 1748
12750.66 1781
12751.73 1743
12752.79 1708
12753.86 1732
12754.93 1699
12755.99 1759
12757.06 1704
12758.12 1674
12759.19 1630
12760.25 1650
12761.32 1615
12762.39 1667
12763.45 1626
12764.52 1547
12765.58 1552
12766.65 1599
12767.72 1622
12768.78 1589
12769.85 1568
12770.91 1601
12771.98 1539
12773.05 1534
12774.11 1480
12775.18 1478
12776.25 1481
12777.31 1516
12778.38 1528
12779.45 1459
12780.51 1492
12781.58 1443
12782.65 1459
12783.71 1481
12784.78 1435
12785.85 1402
12786.91 1477
12787.98 1450
12789.05 1465
12790.11 1428
12791.18 1385
12792.25 1423
12793.31 1432
12794.38 1436
12795.45 1388
12796.52 1396
12797.58 1402
12798.65 1362
12799.72 1376
12800.79 1366
12801.85 1407
12802.92 1348
12803.99 1356
12805.06 1349
12806.12 1350
12807.19 1386
12808.26 1351
12809.33 1363
12810.39 1358
12811.46 1385
12812.53 1399
12813.60 1381
12814.67 1374
12815.73 1381
12816.80 1341
12817.87 1352
12818.94 1330
12820.01 1350
12821.08 1373
12822.14 1364
12823.21 1374
12824.28 1387
12825.35 1374
12826.42 1373
12827.49 1367
12828.55 1372
12829.62 1314
12830.69 1365
12831.76 1386
12832.83 1369
12833.90 1320
12834.97 1311
12836.04 1342
12837.11 1356
12838.17 1309
12839.24 1318
12840.31 1287
12841.38 1330
12842.45 1291
12843.52 1301
12844.59 1338
12845.66 1282
12846.73 1257
12847.80 1232
12848.87 1252
12849.94 1292
12851.01 1263
12852.08 1242
12853.14 1237
12854.21 1252
12855.28 1202
12856.35 1191
12857.42 1214
12858.49 1204
12859.56 1184
12860.63 1226
12861.70 1199
12862.77 1297
12863.84 1211
12864.91 1194
12865.98 1251
12867.05 1223
12868.12 1206
12869.19 1253
12870.26 1202
12871.34 1205
12872.41 1144
12873.48 1158
12874.55 1203
12875.62 1213
12876.69 1223
12877.76 1168
12878.83 1148
12879.90 1151
12880.97 1171
12882.04 1151
12883.11 1155
12884.18 1134
12885.25 1169
12886.33 1140
12887.40 1174
12888.47 1176
12889.54 1173
12890.61 1139
12891.68 1125
12892.75 1141
12893.82 1119
12894.89 1143
12895.97 1137
12897.04 1096
12898.11 1052
12899.18 1094
12900.25 1045
12901.32 1086
12902.40 1100
12903.47 1111
12904.54 1099
12905.61 1119
12906.68 1057
12907.75 1084
12908.83 1055
12909.90 1062
12910.97 1075
12912.04 1042
12913.11 1092
12914.19 1081
12915.26 1072
12916.33 1073
12917.40 1070
12918.48 1021
12919.55 1043
12920.62 1032
12921.69 1046
12922.77 1006
12923.84 1048
12924.91 1010
12925.98 1032
12927.06 1037
12928.13 1023
12929.20 1040
12930.27 1011
12931.35 1042
12932.42 1012
12933.49 1008
12934.57 1006
12935.64 953
12936.71 991
12937.79 994
12938.86 1018
12939.93 1059
12941.01 1037
12942.08 992
12943.15 993
12944.23 987
12945.30 1000
12946.37 996
12947.45 1026
12948.52 1026
12949.59 995
12950.67 1028
12951.74 1012
12952.81 990
12953.89 995
12954.96 1023
12956.04 1027
12957.11 943
12958.18 970
12959.26 933
12960.33 971
12961.41 985
12962.48 952
12963.55 926
12964.63 938
12965.70 981
12966.78 983
12967.85 951
12968.93 970
12970.00 955
12971.07 997
12972.15 954
12973.22 985
12974.30 983
12975.37 1020
12976.45 957
12977.52 957
12978.60 958
12979.67 929
12980.75 913
12981.82 948
12982.90 974
12983.97 988
12985.05 952
12986.12 1027
12987.20 988
12988.27 955
12989.35 952
12990.42 988
12991.50 976
12992.57 983
12993.65 978
12994.73 970
12995.80 977
12996.88 959
12997.95 944
12999.03 966
13000.10 972
13001.18 987
13002.25 1004
13003.33 1007
13004.41 958
13005.48 967
13006.56 983
13007.63 1023
13008.71 1028
13009.79 1031
13010.86 974
13011.94 968
13013.02 978
13014.09 1007
13015.17 1003
13016.24 1008
13017.32 999
13018.40 998
13019.47 980
13020.55 995
13021.63 965
13022.70 999
13023.78 978
13024.86 991
13025.93 1003
13027.01 965
13028.09 981
13029.16 987
13030.24 1017
13031.32 994
13032.40 990
13033.47 966
13034.55 980
13035.63 954
13036.70 1001
13037.78 974
13038.86 1003
13039.94 1034
13041.01 1036
13042.09 1009
13043.17 994
13044.25 1008
13045.32 970
13046.40 977
13047.48 1015
13048.56 990
13049.63 998
13050.71 1008
13051.79 994
13052.87 981
13053.95 993
13055.02 977
13056.10 969
13057.18 1006
13058.26 980
13059.34 958
13060.41 948
13061.49 944
13062.57 982
13063.65 958
13064.73 971
13065.81 1028
13066.88 981
13067.96 950
13069.04 944
13070.12 918
13071.20 958
13072.28 960
13073.36 947
13074.43 952
13075.51 947
13076.59 928
13077.67 927
13078.75 920
13079.83 921
13080.91 937
13081.99 961
13083.07 930
13084.15 968
13085.23 948
13086.30 935
13087.38 943
13088.46 938
13089.54 971
13090.62 968
13091.70 964
13092.78 908
13093.86 950
13094.94 945
13096.02 973
13097.10 956
13098.18 968
13099.26 981
13100.34 941
13101.42 949
13102.50 980
13103.58 949
13104.66 929
13105.74 980
13106.82 952
13107.90 927
13108.98 918
13110.06 942
13111.14 960
13112.22 977
13113.30 964
13114.38 934
13115.46 968
13116.54 971
13117.62 968
13118.70 990
13119.78 963
13120.86 964
13121.95 990
13123.03 984
13124.11 984
13125.19 968
13126.27 987
13127.35 995
13128.43 998
13129.51 956
13130.59 1007
13131.67 935
13132.76 982
13133.84 946
13134.92 963
13136.00 996
13137.08 1026
13138.16 996
13139.24 994
13140.32 968
13141.41 1000
13142.49 963
13143.57 976
13144.65 1001
13145.73 998
13146.81 1009
13147.90 975
13148.98 969
13150.06 991
13151.14 1011
13152.22 1016
13153.31 989
13154.39 988
13155.47 993
13156.55 1000
13157.63 952
13158.72 1018
13159.80 978
13160.88 1015
13161.96 982
13163.05 983
13164.13 982
13165.21 978
13166.29 962
13167.38 940
13168.46 968
13169.54 965
13170.62 991
13171.71 971
13172.79 1003
13173.87 1012
13174.96 976
13176.04 984
13177.12 994
13178.20 1008
13179.29 976
13180.37 1000
13181.45 983
13182.54 993
13183.62 952
13184.70 1005
13185.79 992
13186.87 986
13187.95 974
13189.04 970
13190.12 1002
13191.20 977
13192.29 1016
13193.37 1021
13194.46 1019
13195.54 962
13196.62 956
13197.71 999
13198.79 989
13199.88 974
13200.96 985
13202.04 981
13203.13 966
13204.21 1007
13205.30 1006
13206.38 991
13207.46 984
13208.55 1013
13209.63 960
13210.72 1014
13211.80 1029
13212.89 999
13213.97 960
13215.05 978
13216.14 993
13217.22 983
13218.31 969
13219.39 1026
13220.48 988
13221.56 1023
13222.65 1025
13223.73 994
13224.82 1085
13225.90 1003
13226.99 973
13228.07 1032
13229.16 1015
13230.24 1044
13231.33 1022
13232.41 1026
13233.50 1036
13234.58 1016
13235.67 1034
13236.76 995
13237.84 1064
13238.93 1048
13240.01 1011
13241.10 1037
13242.18 1049
13243.27 1065
13244.35 1057
13245.44 1064
13246.53 991
13247.61 1003
13248.70 1054
13249.78 1059
13250.87 1097
13251.96 1097
13253.04 1067
13254.13 1092
13255.21 1079
13256.30 1078
13257.39 1096
13258.47 1107
13259.56 1031
13260.65 1070
13261.73 1105
13262.82 1142
13263.91 1108
13264.99 1118
13266.08 1080
13267.17 1080
13268.25 1092
13269.34 1110
13270.43 1095
13271.51 1154
13272.60 1137
13273.69 1161
13274.77 1139
13275.86 1165
13276.95 1135
13278.04 1123
13279.12 1133
13280.21 1132
13281.30 1144
13282.38 1112
13283.47 1108
13284.56 1149
13285.65 1160
13286.73 1214
13287.82 1167
13288.91 1214
13290.00 1192
13291.08 1192
13292.17 1205
13293.26 1175
13294.35 1232
13295.44 1203
13296.52 1212
13297.61 1277
13298.70 1226
13299.79 1237
13300.88 1246
13301.96 1229
13303.05 1273
13304.14 1221
13305.23 1232
13306.32 1225
13307.41 1244
13308.49 1244
13309.58 1271
13310.67 1300
13311.76 1287
13312.85 1284
13313.94 1295
13315.02 1282
13316.11 1281
13317.20 1239
13318.29 1256
13319.38 1289
13320.47 1294
13321.56 1302
13322.65 1296
13323.74 1253
13324.82 1307
13325.91 1299
13327.00 1278
13328.09 1292
13329.18 1291
13330.27 1284
13331.36 1277
13332.45 1307
13333.54 1332
13334.63 1344
13335.72 1342
13336.81 1350
13337.90 1352
13338.99 1373
13340.08 1338
13341.17 1346
13342.26 1367
13343.35 1364
13344.44 1331
13345.53 1313
13346.61 1352
13347.70 1362
13348.79 1380
13349.89 1367
13350.98 1336
13352.07 1306
13353.16 1336
13354.25 1341
13355.34 1331
13356.43 1400
13357.52 1384
13358.61 1367
13359.70 1403
13360.79 1417
13361.88 1394
13362.97 1445
13364.06 1395
13365.15 1401
13366.24 1385
13367.33 1424
13368.42 1386
13369.51 1383
13370.60 1392
13371.70 1448
13372.79 1394
13373.88 1414
13374.97 1383
13376.06 1355
13377.15 1368
13378.24 1317
13379.33 1367
13380.43 1355
13381.52 1344
13382.61 1304
13383.70 1323
13384.79 1330
13385.88 1291
13386.97 1301
13388.07 1286
13389.16 1263
13390.25 1293
13391.34 1226
13392.43 1220
13393.52 1260
13394.62 1273
13395.71 1211
13396.80 1218
13397.89 1197
13398.98 1236
13400.08 1235
13401.17 1263
13402.26 1251
13403.35 1237
13404.45 1222
13405.54 1198
13406.63 1291
13407.72 1217
13408.82 1195
13409.91 1221
13411.00 1224
13412.09 1248
13413.19 1228
13414.28 1256
13415.37 1188
13416.46 1245
13417.56 1234
13418.65 1219
13419.74 1187
13420.84 1197
13421.93 1230
13423.02 1212
13424.11 1207
13425.21 1251
13426.30 1255
13427.39 1254
13428.49 1254
13429.58 1216
13430.67 1246
13431.77 1269
13432.86 1271
13433.95 1257
13435.05 1239
13436.14 1269
13437.24 1250
13438.33 1253
13439.42 1281
13440.52 1212
13441.61 1240
13442.70 1231
13443.80 1264
13444.89 1253
13445.99 1308
13447.08 1299
13448.17 1268
13449.27 1256
13450.36 1281
13451.46 1294
13452.55 1306
13453.64 1310
13454.74 1293
13455.83 1373
13456.93 1307
13458.02 1295
13459.12 1306
13460.21 1314
13461.31 1268
13462.40 1332
13463.50 1352
13464.59 1337
13465.69 1340
13466.78 1327
13467.87 1345
13468.97 1372
13470.06 1368
13471.16 1337
13472.25 1362
13473.35 1358
13474.44 1310
13475.54 1349
13476.64 1380
13477.73 1358
13478.83 1412
13479.92 1385
13481.02 1361
13482.11 1378
13483.21 1384
13484.30 1401
13485.40 1414
13486.49 1422
13487.59 1417
13488.69 1431
13489.78 1471
13490.88 1458
13491.97 1471
13493.07 1459
13494.17 1527
13495.26 1472
13496.36 1476
13497.45 1504
13498.55 1488
13499.65 1507
13500.74 1498
13501.84 1439
13502.93 1497
13504.03 1508
13505.13 1494
13506.22 1438
13507.32 1480
13508.42 1416
13509.51 1492
13510.61 1469
13511.71 1441
13512.80 1472
13513.90 1444
13515.00 1380
13516.09 1390
13517.19 1398
13518.29 1374
13519.38 1350
13520.48 1327
13521.58 1421
13522.68 1313
13523.77 1329
13524.87 1340
13525.97 1339
13527.06 1292
13528.16 1283
13529.26 1291
13530.36 1288
13531.45 1277
13532.55 1225
13533.65 1250
13534.75 1283
13535.84 1274
13536.94 1247
13538.04 1241
13539.14 1262
13540.23 1288
13541.33 1245
13542.43 1250
13543.53 1282
13544.63 1271
13545.72 1254
13546.82 1233
13547.92 1223
13549.02 1192
13550.12 1189
13551.22 1164
13552.31 1200
13553.41 1197
13554.51 1160
13555.61 1208
13556.71 1216
13557.81 1139
13558.90 1182
13560.00 1210
13561.10 1188
13562.20 1188
13563.30 1147
13564.40 1149
13565.50 1202
13566.60 1204
13567.69 1151
13568.79 1138
13569.89 1165
13570.99 1168
13572.09 1152
13573.19 1202
13574.29 1172
13575.39 1164
13576.49 1186
13577.59 1227
13578.69 1180
13579.79 1175
13580.89 1194
13581.98 1205
13583.08 1187
13584.18 1177
13585.28 1163
13586.38 1107
13587.48 1188
13588.58 1147
13589.68 1168
13590.78 1170
13591.88 1157
13592.98 1143
13594.08 1177
13595.18 1197
13596.28 1162
13597.38 1134
13598.48 1200
13599.58 1252
13600.68 1233
13601.78 1220
13602.88 1231
13603.98 1189
13605.08 1196
13606.18 1182
13607.29 1191
13608.39 1169
13609.49 1156
13610.59 1179
13611.69 1185
13612.79 1180
13613.89 1193
13614.99 1241
13616.09 1236
13617.19 1215
13618.29 1224
13619.39 1210
13620.50 1210
13621.60 1207
13622.70 1178
13623.80 1159
13624.90 1187
13626.00 1135
13627.10 1152
13628.20 1173
13629.31 1219
13630.41 1199
13631.51 1203
13632.61 1254
13633.71 1206
13634.81 1173
13635.91 1216
13637.02 1208
13638.12 1210
13639.22 1198
13640.32 1216
13641.42 1188
13642.53 1133
13643.63 1236
13644.73 1228
13645.83 1176
13646.93 1178
13648.04 1229
13649.14 1233
13650.24 1175
13651.34 1199
13652.45 1210
13653.55 1243
13654.65 1246
13655.75 1185
13656.85 1228
13657.96 1181
13659.06 1168
13660.16 1154
13661.27 1231
13662.37 1239
13663.47 1208
13664.57 1216
13665.68 1227
13666.78 1231
13667.88 1216
13668.99 1204
13670.09 1216
13671.19 1164
13672.29 1211
13673.40 1207
13674.50 1209
13675.60 1221
13676.71 1217
13677.81 1274
13678.91 1261
13680.02 1193
13681.12 1229
13682.23 1258
13683.33 1198
13684.43 1196
13685.54 1225
13686.64 1262
13687.74 1260
13688.85 1249
13689.95 1286
13691.06 1249
13692.16 1240
13693.26 1276
13694.37 1270
13695.47 1278
13696.58 1285
13697.68 1259
13698.78 1298
13699.89 1302
13700.99 1292
13702.10 1302
13703.20 1333
13704.31 1330
13705.41 1328
13706.51 1267
13707.62 1308
13708.72 1314
13709.83 1363
13710.93 1320
13712.04 1361
13713.14 1359
13714.25 1332
13715.35 1424
13716.46 1384
13717.56 1363
13718.67 1344
13719.77 1401
13720.88 1416
13721.98 1403
13723.09 1412
13724.19 1374
13725.30 1434
13726.40 1485
13727.51 1410
13728.61 1416
13729.72 1483
13730.83 1493
13731.93 1534
13733.04 1465
13734.14 1520
13735.25 1450
13736.35 1518
13737.46 1528
13738.57 1490
13739.67 1476
13740.78 1506
13741.88 1547
13742.99 1527
13744.09 1560
13745.20 1537
13746.31 1564
13747.41 1608
13748.52 1635
13749.63 1621
13750.73 1659
13751.84 1746
13752.94 1776
13754.05 1785
13755.16 1748
13756.26 1741
13757.37 1796
13758.48 1809
13759.58 1864
13760.69 1812
13761.80 1812
13762.90 1806
13764.01 1869
13765.12 1932
13766.22 1941
13767.33 1886
13768.44 1877
13769.55 1862
13770.65 1853
13771.76 1919
13772.87 1932
13773.97 1868
13775.08 1850
13776.19 1848
13777.30 1745
13778.40 1728
13779.51 1763
13780.62 1801
13781.73 1772
13782.83 1740
13783.94 1699
13785.05 1671
13786.16 1688
13787.26 1678
13788.37 1653
13789.48 1636
13790.59 1547
13791.70 1522
13792.80 1515
13793.91 1513
13795.02 1492
13796.13 1474
13797.24 1418
13798.35 1401
13799.45 1394
13800.56 1436
13801.67 1395
13802.78 1387
13803.89 1390
13805.00 1352
13806.10 1410
13807.21 1381
13808.32 1420
13809.43 1395
13810.54 1356
13811.65 1359
13812.76 1345
13813.86 1328
13814.97 1344
13816.08 1353
13817.19 1332
13818.30 1359
13819.41 1355
13820.52 1287
13821.63 1335
13822.74 1358
13823.85 1295
13824.96 1337
13826.06 1367
13827.17 1324
13828.28 1319
13829.39 1377
13830.50 1364
13831.61 1341
13832.72 1291
13833.83 1380
13834.94 1301
13836.05 1341
13837.16 1310
13838.27 1289
13839.38 1300
13840.49 1319
13841.60 1319
13842.71 1328
13843.82 1306
13844.93 1340
13846.04 1387
13847.15 1322
13848.26 1312
13849.37 1381
13850.48 1421
13851.59 1380
13852.70 1381
13853.81 1382
13854.92 1349
13856.03 1341
13857.14 1381
13858.25 1358
13859.37 1311
13860.48 1292
13861.59 1305
13862.70 1421
13863.81 1391
13864.92 1390
13866.03 1402
13867.14 1346
13868.25 1336
13869.36 1384
13870.47 1389
13871.59 1442
13872.70 1474
13873.81 1445
13874.92 1417
13876.03 1420
13877.14 1426
13878.25 1434
13879.36 1418
13880.48 1491
13881.59 1417
13882.70 1433
13883.81 1473
13884.92 1479
13886.03 1539
13887.15 1489
13888.26 1458
13889.37 1513
13890.48 1552
13891.59 1520
13892.71 1552
13893.82 1540
13894.93 1567
13896.04 1612
13897.15 1595
13898.27 1576
13899.38 1569
13900.49 1561
13901.60 1572
13902.72 1582
13903.83 1572
13904.94 1561
13906.05 1525
13907.17 1490
13908.28 1479
13909.39 1420
13910.50 1455
13911.62 1448
13912.73 1379
13913.84 1380
13914.95 1430
13916.07 1394
13917.18 1397
13918.29 1405
13919.41 1380
13920.52 1364
13921.63 1390
13922.75 1366
13923.86 1315
13924.97 1288
13926.09 1311
13927.20 1299
13928.31 1289
13929.43 1350
13930.54 1307
13931.65 1312
13932.77 1292
13933.88 1323
13934.99 1263
13936.11 1323
13937.22 1296
13938.34 1316
13939.45 1305
13940.56 1291
13941.68 1286
13942.79 1263
13943.91 1296
13945.02 1296
13946.13 1224
13947.25 1227
13948.36 1260
13949.48 1260
13950.59 1284
13951.70 1240
13952.82 1231
13953.93 1247
13955.05 1242
13956.16 1249
13957.28 1192
13958.39 1278
13959.51 1255
13960.62 1220
13961.74 1235
13962.85 1216
13963.97 1174
13965.08 1209
13966.20 1222
13967.31 1263
13968.43 1211
13969.54 1262
13970.66 1210
13971.77 1245
13972.89 1197
13974.00 1222
13975.12 1205
13976.23 1209
13977.35 1193
13978.46 1209
13979.58 1195
13980.69 1228
13981.81 1236
13982.92 1239
13984.04 1207
13985.16 1210
13986.27 1221
13987.39 1176
13988.50 1208
13989.62 1174
13990.74 1187
13991.85 1236
13992.97 1227
13994.08 1245
13995.20 1225
13996.32 1188
13997.43 1241
13998.55 1227
13999.66 1261
14000.78 1223
14001.90 1225
14003.01 1220
14004.13 1223
14005.25 1233
14006.36 1173
14007.48 1197
14008.60 1239
14009.71 1256
14010.83 1212
14011.95 1239
14013.06 1257
14014.18 1238
14015.30 1276
14016.41 1231
14017.53 1225
14018.65 1216
14019.76 1235
14020.88 1220
14022.00 1273
14023.12 1220
14024.23 1315
14025.35 1264
14026.47 1251
14027.59 1200
14028.70 1299
14029.82 1202
14030.94 1248
14032.06 1264
14033.17 1240
14034.29 1237
14035.41 1256
14036.53 1271
14037.64 1256
14038.76 1265
14039.88 1236
14041.00 1308
14042.11 1293
14043.23 1333
14044.35 1322
14045.47 1351
14046.59 1260
14047.71 1314
14048.82 1331
14049.94 1309
14051.06 1323
14052.18 1339
14053.30 1365
14054.42 1350
14055.53 1322
14056.65 1379
14057.77 1407
14058.89 1341
14060.01 1405
14061.13 1413
14062.25 1431
14063.36 1414
14064.48 1446
14065.60 1411
14066.72 1408
14067.84 1456
14068.96 1429
14070.08 1454
14071.20 1452
14072.32 1454
14073.44 1450
14074.55 1475
14075.67 1468
14076.79 1504
14077.91 1532
14079.03 1524
14080.15 1498
14081.27 1544
14082.39 1519
14083.51 1530
14084.63 1512
14085.75 1491
14086.87 1535
14087.99 1490
14089.11 1508
14090.23 1492
14091.35 1507
14092.47 1524
14093.59 1545
14094.71 1587
14095.83 1526
14096.95 1536
14098.07 1479
14099.19 1503
14100.31 1561
14101.43 1521
14102.55 1550
14103.67 1548
14104.79 1508
14105.91 1534
14107.03 1501
14108.15 1466
14109.27 1448
14110.39 1486
14111.51 1401
14112.64 1422
14113.76 1403
14114.88 1423
14116.00 1418
14117.12 1375
14118.24 1398
14119.36 1375
14120.48 1357
14121.60 1370
14122.72 1354
14123.85 1352
14124.97 1354
14126.09 1348
14127.21 1332
14128.33 1290
14129.45 1358
14130.57 1293
14131.70 1317
14132.82 1310
14133.94 1276
14135.06 1306
14136.18 1266
14137.30 1289
14138.43 1242
14139.55 1303
14140.67 1275
14141.79 1276
14142.91 1236
14144.03 1297
14145.16 1251
14146.28 1299
14147.40 1221
14148.52 1285
14149.65 1239
14150.77 1224
14151.89 1218
14153.01 1264
14154.13 1243
14155.26 1253
14156.38 1269
14157.50 1299
14158.62 1245
14159.75 1208
14160.87 1253
14161.99 1271
14163.12 1261
14164.24 1210
14165.36 1201
14166.48 1197
14167.61 1211
14168.73 1185
14169.85 1196
14170.98 1218
14172.10 1197
14173.22 1296
14174.35 1257
14175.47 1174
14176.59 1192
14177.72 1191
14178.84 1187
14179.96 1207
14181.09 1179
14182.21 1246
14183.33 1187
14184.46 1166
14185.58 1180
14186.70 1159
14187.83 1153
14188.95 1142
14190.07 1197
14191.20 1196
14192.32 1165
14193.45 1131
14194.57 1171
14195.69 1115
14196.82 1133
14197.94 1110
14199.07 1125
14200.19 1142
14201.32 1137
14202.44 1122
14203.56 1101
14204.69 1075
14205.81 1108
14206.94 1092
14208.06 1085
14209.19 1064
14210.31 1082
14211.44 1107
14212.56 1126
14213.69 1114
14214.81 1050
14215.93 1091
14217.06 1073
14218.18 1102
14219.31 1095
14220.43 1107
14221.56 1068
14222.68 1076
14223.81 1060
14224.94 1070
14226.06 1082
14227.19 1051
14228.31 1098
14229.44 1021
14230.56 1057
14231.69 1008
14232.81 1036
14233.94 1035
14235.06 1071
14236.19 1068
14237.32 1043
14238.44 1016
14239.57 1016
14240.69 1012
14241.82 1022
14242.94 1038
14244.07 1019
14245.20 1036
14246.32 998
14247.45 1025
14248.57 993
14249.70 987
14250.83 983
14251.95 981
14253.08 999
14254.21 1030
14255.33 1014
14256.46 998
14257.59 967
14258.71 987
14259.84 978
14260.97 1024
14262.09 990
14263.22 985
14264.35 985
14265.47 986
14266.60 977
14267.73 953
14268.85 971
14269.98 1002
14271.11 961
14272.23 980
14273.36 967
14274.49 968
14275.62 988
14276.74 966
14277.87 941
14279.00 985
14280.12 965
14281.25 942
14282.38 978
14283.51 979
14284.63 937
14285.76 963
14286.89 956
14288.02 943
14289.15 932
14290.27 942
14291.40 981
14292.53 943
14293.66 914
14294.78 890
14295.91 939
14297.04 944
14298.17 926
14299.30 906
14300.42 922
14301.55 919
14302.68 931
14303.81 874
14304.94 883
14306.07 915
14307.19 914
14308.32 910
14309.45 899
14310.58 930
14311.71 916
14312.84 931
14313.97 923
14315.10 950
14316.22 937
14317.35 899
14318.48 898
14319.61 918
14320.74 914
14321.87 887
14323.00 874
14324.13 903
14325.26 863
14326.39 877
14327.51 899
14328.64 895
14329.77 928
14330.90 910
14332.03 879
14333.16 913
14334.29 901
14335.42 901
14336.55 943
14337.68 870
14338.81 885
14339.94 863
14341.07 862
14342.20 879
14343.33 903
14344.46 903
14345.59 910
14346.72 903
14347.85 876
14348.98 881
14350.11 893
14351.24 889
14352.37 863
14353.50 875
14354.63 835
14355.76 844
14356.89 893
14358.02 879
14359.15 869
14360.28 889
14361.41 887
14362.54 861
14363.67 873
14364.80 880
14365.94 894
14367.07 878
14368.20 889
14369.33 862
14370.46 871
14371.59 892
14372.72 913
14373.85 852
14374.98 864
14376.11 899
14377.25 892
14378.38 868
14379.51 840
14380.64 888
14381.77 883
14382.90 920
14384.03 888
14385.16 856
14386.30 879
14387.43 898
14388.56 866
14389.69 910
14390.82 927
14391.95 901
14393.09 930
14394.22 905
14395.35 913
14396.48 930
14397.61 893
14398.75 894
14399.88 913
14401.01 887
14402.14 907
14403.27 951
14404.41 917
14405.54 922
14406.67 923
14407.80 925
14408.94 911
14410.07 934
14411.20 932
14412.33 948
14413.47 953
14414.60 980
14415.73 968
14416.87 941
14418.00 906
14419.13 902
14420.26 962
14421.40 980
14422.53 964
14423.66 958
14424.80 909
14425.93 963
14427.06 977
14428.20 1006
14429.33 994
14430.46 963
14431.59 966
14432.73 1010
14433.86 973
14435.00 1001
14436.13 1025
14437.26 1023
14438.40 1000
14439.53 997
14440.66 1019
14441.80 992
14442.93 1012
14444.06 1006
14445.20 1060
14446.33 1005
14447.47 1028
14448.60 1034
14449.73 1065
14450.87 1065
14452.00 1063
14453.14 1043
14454.27 1048
14455.41 1054
14456.54 1047
14457.67 1097
14458.81 1126
14459.94 1126
14461.08 1074
14462.21 1134
14463.35 1122
14464.48 1120
14465.62 1108
14466.75 1100
14467.89 1116
14469.02 1130
14470.15 1137
14471.29 1142
14472.42 1125
14473.56 1147
14474.69 1136
14475.83 1144
14476.96 1084
14478.10 1118
14479.24 1136
14480.37 1152
14481.51 1114
14482.64 1145
14483.78 1086
14484.91 1095
14486.05 1075
14487.18 1065
14488.32 1054
14489.45 1036
14490.59 1056
14491.73 1079
14492.86 1028
14494.00 1074
14495.13 1045
14496.27 1105
14497.40 1055
14498.54 1063
14499.68 1020
14500.81 1029
14501.95 1030
14503.08 1062
14504.22 1053
14505.36 1046
14506.49 1019
14507.63 1036
14508.77 1011
14509.90 977
14511.04 1035
14512.18 1032
14513.31 1019
14514.45 1046
14515.58 1036
14516.72 979
14517.86 972
14519.00 976
14520.13 970
14521.27 1001
14522.41 999
14523.54 938
14524.68 923
14525.82 974
14526.95 981
14528.09 975
14529.23 952
14530.37 925
14531.50 962
14532.64 944
14533.78 914
14534.91 923
14536.05 981
14537.19 1005
14538.33 970
14539.46 925
14540.60 979
14541.74 962
14542.88 963
14544.02 936
14545.15 972
14546.29 952
14547.43 915
14548.57 905
14549.70 912
14550.84 945
14551.98 954
14553.12 925
14554.26 942
14555.39 935
14556.53 889
14557.67 921
14558.81 936
14559.95 903
14561.09 917
14562.22 936
14563.36 911
14564.50 945
14565.64 922
14566.78 949
14567.92 948
14569.06 920
14570.20 914
14571.33 927
14572.47 952
14573.61 925
14574.75 925
14575.89 914
14577.03 928
14578.17 908
14579.31 917
14580.45 931
14581.59 956
14582.72 949
14583.86 958
14585.00 932
14586.14 935
14587.28 967
14588.42 980
14589.56 973
14590.70 938
14591.84 949
14592.98 948
14594.12 970
14595.26 972
14596.40 1002
14597.54 994
14598.68 985
14599.82 1000
14600.96 972
14602.10 958
14603.24 1004
14604.38 999
14605.52 984
14606.66 951
14607.80 976
14608.94 964
14610.08 971
14611.22 973
14612.36 954
14613.50 983
14614.64 999
14615.78 1037
14616.92 1037
14618.06 1054
14619.20 1024
14620.34 1022
14621.49 1041
14622.63 1050
14623.77 1073
14624.91 1059
14626.05 1040
14627.19 1075
14628.33 1092
14629.47 1024
14630.61 1040
14631.75 1088
14632.90 1059
14634.04 1063
14635.18 1070
14636.32 1024
14637.46 1017
14638.60 1057
14639.74 1028
14640.88 1019
14642.03 1050
14643.17 1011
14644.31 1037
14645.45 1059
14646.59 977
14647.73 1028
14648.88 964
14650.02 961
14651.16 980
14652.30 925
14653.44 908
14654.59 952
14655.73 881
14656.87 956
14658.01 940
14659.16 906
14660.30 903
14661.44 872
14662.58 897
14663.72 903
14664.87 875
14666.01 903
14667.15 855
14668.29 871
14669.44 856
14670.58 822
14671.72 826
14672.87 854
14674.01 856
14675.15 833
14676.29 850
14677.44 821
14678.58 843
14679.72 892
14680.87 830
14682.01 844
14683.15 827
14684.30 804
14685.44 789
14686.58 799
14687.73 796
14688.87 805
14690.01 793
14691.16 832
14692.30 812
14693.44 809
14694.59 813
14695.73 839
14696.87 790
14698.02 775
14699.16 791
14700.30 806
14701.45 783
14702.59 797
14703.74 811
14704.88 798
14706.02 804
14707.17 787
14708.31 814
14709.46 793
14710.60 784
14711.75 749
14712.89 755
14714.03 786
14715.18 811
14716.32 799
14717.47 748
14718.61 802
14719.76 780
14720.90 762
14722.05 751
14723.19 765
14724.34 771
14725.48 739
14726.63 730
14727.77 763
14728.92 771
14730.06 809
14731.21 814
14732.35 820
14733.50 792
14734.64 781
14735.79 762
14736.93 767
14738.08 768
14739.22 786
14740.37 790
14741.51 791
14742.66 793
14743.80 768
14744.95 789
14746.09 789
14747.24 753
14748.39 758
14749.53 717
14750.68 700
14751.82 756
14752.97 778
14754.11 765
14755.26 755
14756.41 754
14757.55 763
14758.70 777
14759.85 757
14760.99 750
14762.14 749
14763.28 791
14764.43 769
14765.58 760
14766.72 772
14767.87 733
14769.02 752
14770.16 765
14771.31 744
14772.46 727
14773.60 756
14774.75 738
14775.90 747
14777.04 752
14778.19 723
14779.34 736
14780.48 717
14781.63 693
14782.78 737
14783.92 716
14785.07 747
14786.22 757
14787.37 734
14788.51 705
14789.66 694
14790.81 715
14791.96 721
14793.10 722
14794.25 715
14795.40 709
14796.54 743
14797.69 740
14798.84 724
14799.99 721
14801.14 723
14802.28 671
14803.43 684
14804.58 685
14805.73 710
14806.88 685
14808.02 669
14809.17 689
14810.32 754
14811.47 701
14812.62 672
14813.76 710
14814.91 706
14816.06 670
14817.21 689
14818.36 691
14819.51 690
14820.65 696
14821.80 698
14822.95 687
14824.10 670
14825.25 665
14826.40 687
14827.55 694
14828.69 709
14829.84 677
14830.99 678
14832.14 676
14833.29 690
14834.44 688
14835.59 671
14836.74 675
14837.89 663
14839.04 650
14840.19 649
14841.33 645
14842.48 648
14843.63 658
14844.78 679
14845.93 664
14847.08 650
14848.23 678
14849.38 667
14850.53 646
14851.68 667
14852.83 668
14853.98 643
14855.13 666
14856.28 660
14857.43 666
14858.58 634
14859.73 648
14860.88 638
14862.03 655
14863.18 657
14864.33 640
14865.48 646
14866.63 668
14867.78 653
14868.93 658
14870.08 655
14871.23 680
14872.38 630
14873.53 688
14874.68 680
14875.83 682
14876.98 648
14878.14 617
14879.29 610
14880.44 671
14881.59 646
14882.74 622
14883.89 634
14885.04 679
14886.19 622
14887.34 647
14888.49 671
14889.64 655
14890.80 635
14891.95 667
14893.10 667
14894.25 622
14895.40 631
14896.55 651
14897.70 655
14898.86 612
14900.01 643
14901.16 638
14902.31 656
14903.46 630
14904.61 645
14905.77 603
14906.92 636
14908.07 618
14909.22 652
14910.37 652
14911.53 661
14912.68 630
14913.83 658
14914.98 664
14916.13 606
14917.29 637
14918.44 646
14919.59 649
14920.74 663
14921.90 681
14923.05 644
14924.20 621
14925.35 634
14926.51 663
14927.66 662
14928.81 646
14929.96 637
14931.12 673
14932.27 690
14933.42 670
14934.57 650
14935.73 650
14936.88 629
14938.03 608
14939.19 592
14940.34 649
14941.49 649
14942.65 637
14943.80 663
14944.95 655
14946.11 617
14947.26 606
14948.41 627
14949.57 647
14950.72 626
14951.87 646
14953.03 592
14954.18 619
14955.33 627
14956.49 619
14957.64 620
14958.80 666
14959.95 639
14961.10 614
14962.26 634
14963.41 597
14964.57 614
14965.72 654
14966.87 660
14968.03 642
14969.18 629
14970.34 622
14971.49 627
14972.65 632
14973.80 644
14974.95 641
14976.11 623
14977.26 617
14978.42 620
14979.57 646
14980.73 632
14981.88 633
14983.04 624
14984.19 615
14985.35 619
14986.50 623
14987.66 629
14988.81 638
14989.97 638
14991.12 616
14992.28 595
14993.43 631
14994.59 606
14995.74 643
14996.90 620
14998.05 620
14999.21 611
15000.36 636
15001.52 619
15002.67 615
15003.83 623
15004.99 626
15006.14 607
15007.30 627
15008.45 618
15009.61 636
15010.76 606
15011.92 614
15013.08 622
15014.23 595
15015.39 586
15016.54 576
15017.70 577
15018.86 620
15020.01 615
15021.17 611
15022.32 625
15023.48 621
15024.64 602
15025.79 625
15026.95 609
15028.11 578
15029.26 625
15030.42 605
15031.58 603
15032.73 584
15033.89 588
15035.05 601
15036.20 645
15037.36 604
15038.52 594
15039.67 597
15040.83 604
15041.99 593
15043.15 617
15044.30 614
15045.46 618
15046.62 609
15047.77 594
15048.93 588
15050.09 603
15051.25 641
15052.40 645
15053.56 572
15054.72 585
15055.88 582
15057.03 573
15058.19 591
15059.35 563
15060.51 579
15061.66 609
15062.82 609
15063.98 613
15065.14 638
15066.30 620
15067.45 602
15068.61 632
15069.77 620
15070.93 621
15072.09 614
15073.24 636
15074.40 589
15075.56 593
15076.72 616
15077.88 592
15079.04 613
15080.20 595
15081.35 608
15082.51 613
15083.67 612
15084.83 588
15085.99 608
15087.15 601
15088.31 626
15089.46 614
15090.62 596
15091.78 595
15092.94 609
15094.10 603
15095.26 615
15096.42 626
15097.58 621
15098.74 631
15099.90 611
15101.06 570
15102.22 592
15103.37 611
15104.53 609
15105.69 602
15106.85 649
15108.01 622
15109.17 615
15110.33 656
15111.49 650
15112.65 626
15113.81 608
15114.97 590
15116.13 600
15117.29 569
15118.45 601
15119.61 623
15120.77 604
15121.93 581
15123.09 611
15124.25 591
15125.41 602
15126.57 614
15127.73 608
15128.89 585
15130.05 620
15131.21 636
15132.37 628
15133.53 640
15134.69 656
15135.86 646
15137.02 608
15138.18 621
15139.34 627
15140.50 619
15141.66 610
15142.82 616
15143.98 632
15145.14 611
15146.30 615
15147.46 628
15148.63 629
15149.79 617
15150.95 653
15152.11 667
15153.27 612
15154.43 591
15155.59 602
15156.75 645
15157.92 642
15159.08 633
15160.24 646
15161.40 627
15162.56 639
15163.72 646
15164.89 626
15166.05 641
15167.21 653
15168.37 651
15169.53 659
15170.69 643
15171.86 645
15173.02 618
15174.18 633
15175.34 655
15176.51 659
15177.67 647
15178.83 634
15179.99 679
15181.15 683
15182.32 679
15183.48 642
15184.64 649
15185.80 655
15186.97 648
15188.13 667
15189.29 682
15190.46 714
15191.62 654
15192.78 660
15193.94 686
15195.11 672
15196.27 690
15197.43 657
15198.60 684
15199.76 706
15200.92 686
15202.08 710
15203.25 652
15204.41 684
15205.57 680
15206.74 688
15207.90 676
15209.06 685
15210.23 703
15211.39 725
15212.56 711
15213.72 714
15214.88 730
15216.05 667
15217.21 712
15218.37 733
15219.54 716
15220.70 688
15221.87 734
15223.03 721
15224.19 719
15225.36 719
15226.52 709
15227.69 733
15228.85 745
15230.01 760
15231.18 752
15232.34 763
15233.51 787
15234.67 744
15235.84 721
15237.00 759
15238.16 792
15239.33 749
15240.49 728
15241.66 776
15242.82 785
15243.99 752
15245.15 775
15246.32 758
15247.48 741
15248.65 740
15249.81 746
15250.98 745
15252.14 755
15253.31 741
15254.47 715
15255.64 730
15256.80 720
15257.97 700
15259.13 696
15260.30 720
15261.46 671
15262.63 692
15263.80 687
15264.96 656
15266.13 637
15267.29 696
15268.46 699
15269.62 665
15270.79 684
15271.96 647
15273.12 686
15274.29 685
15275.45 704
15276.62 678
15277.79 662
15278.95 727
15280.12 699
15281.28 661
15282.45 656
15283.62 700
15284.78 691
15285.95 654
15287.12 685
15288.28 638
15289.45 668
15290.62 693
15291.78 705
15292.95 659
15294.12 686
15295.28 647
15296.45 686
15297.62 671
15298.78 662
15299.95 647
15301.12 689
15302.28 668
15303.45 662
15304.62 656
15305.78 686
15306.95 727
15308.12 683
15309.29 657
15310.45 641
15311.62 663
15312.79 688
15313.96 652
15315.12 686
15316.29 678
15317.46 671
15318.63 658
15319.79 669
15320.96 648
15322.13 647
15323.30 689
15324.46 685
15325.63 636
15326.80 671
15327.97 644
15329.14 669
15330.30 671
15331.47 688
15332.64 660
15333.81 725
15334.98 672
15336.14 686
15337.31 696
15338.48 666
15339.65 651
15340.82 686
15341.99 687
15343.16 663
15344.32 692
15345.49 681
15346.66 662
15347.83 720
15349.00 703
15350.17 720
15351.34 706
15352.51 733
15353.67 681
15354.84 698
15356.01 705
15357.18 718
15358.35 699
15359.52 710
15360.69 686
15361.86 717
15363.03 689
15364.20 700
15365.37 690
15366.54 706
15367.71 682
15368.87 710
15370.04 719
15371.21 690
15372.38 727
15373.55 718
15374.72 706
15375.89 696
15377.06 703
15378.23 670
15379.40 680
15380.57 676
15381.74 687
15382.91 679
15384.08 696
15385.25 678
15386.42 670
15387.59 714
15388.76 698
15389.93 661
15391.10 687
15392.27 662
15393.44 686
15394.62 695
15395.79 726
15396.96 703
15398.13 691
15399.30 671
15400.47 644
15401.64 680
15402.81 676
15403.98 655
15405.15 660
15406.32 698
15407.49 667
15408.66 645
15409.84 611
15411.01 658
15412.18 676
15413.35 648
15414.52 666
15415.69 662
15416.86 666
15418.03 626
15419.21 670
15420.38 660
15421.55 650
15422.72 631
15423.89 646
15425.06 669
15426.24 613
15427.41 645
15428.58 629
15429.75 640
15430.92 629
15432.09 631
15433.27 628
15434.44 651
15435.61 645
15436.78 661
15437.96 665
15439.13 635
15440.30 662
15441.47 639
15442.64 613
15443.82 608
15444.99 634
15446.16 671
15447.33 651
15448.51 634
15449.68 626
15450.85 613
15452.02 633
15453.20 656
15454.37 647
15455.54 635
15456.72 651
15457.89 648
15459.06 702
15460.23 622
15461.41 637
15462.58 637
15463.75 673
15464.93 667
15466.10 680
15467.27 664
15468.45 641
15469.62 660
15470.79 635
15471.97 605
15473.14 657
15474.31 652
15475.49 657
15476.66 644
15477.83 643
15479.01 664
15480.18 636
15481.36 631
15482.53 634
15483.70 635
15484.88 632
15486.05 634
15487.23 657
15488.40 674
15489.57 658
15490.75 660
15491.92 672
15493.10 664
15494.27 640
15495.44 692
15496.62 655
15497.79 659
15498.97 632
15500.14 628
15501.32 648
15502.49 692
15503.67 658
15504.84 654
15506.02 629
15507.19 644
15508.36 684
15509.54 698
15510.71 653
15511.89 644
15513.06 673
15514.24 680
15515.41 689
15516.59 682
15517.77 655
15518.94 660
15520.12 692
15521.29 666
15522.47 726
15523.64 705
15524.82 662
15525.99 663
15527.17 678
15528.34 675
15529.52 668
15530.69 691
15531.87 706
15533.05 697
15534.22 711
15535.40 669
15536.57 729
15537.75 701
15538.93 656
15540.10 688
15541.28 689
15542.45 715
15543.63 703
15544.81 691
15545.98 713
15547.16 696
15548.33 720
15549.51 717
15550.69 700
15551.86 705
15553.04 708
15554.22 716
15555.39 737
15556.57 705
15557.75 691
15558.92 752
15560.10 695
15561.28 710
15562.45 729
15563.63 718
15564.81 725
15565.99 769
15567.16 737
15568.34 748
15569.52 693
15570.69 702
15571.87 728
15573.05 761
15574.23 723
15575.40 772
15576.58 782
15577.76 756
15578.93 759
15580.11 751
15581.29 736
15582.47 749
15583.65 769
15584.82 750
15586.00 733
15587.18 748
15588.36 767
15589.53 777
15590.71 753
15591.89 773
15593.07 831
15594.25 812
15595.42 767
15596.60 805
15597.78 838
15598.96 824
15600.14 789
15601.32 824
15602.49 837
15603.67 878
15604.85 850
15606.03 867
15607.21 818
15608.39 817
15609.56 817
15610.74 881
15611.92 835
15613.10 864
15614.28 878
15615.46 873
15616.64 898
15617.82 911
15619.00 860
15620.17 895
15621.35 879
15622.53 897
15623.71 878
15624.89 885
15626.07 887
15627.25 884
15628.43 946
15629.61 918
15630.79 956
15631.97 947
15633.15 904
15634.33 906
15635.51 981
15636.69 965
15637.87 955
15639.05 920
15640.22 958
15641.40 968
15642.58 932
15643.76 918
15644.94 931
15646.12 960
15647.30 940
15648.48 987
15649.66 955
15650.85 967
15652.03 958
15653.21 969
15654.39 965
15655.57 1014
15656.75 991
15657.93 954
15659.11 919
15660.29 956
15661.47 946
15662.65 904
15663.83 962
15665.01 928
15666.19 930
15667.37 914
15668.55 922
15669.73 951
15670.92 957
15672.10 949
15673.28 967
15674.46 879
15675.64 919
15676.82 945
15678.00 904
15679.18 888
15680.36 938
15681.55 952
15682.73 935
15683.91 899
15685.09 896
15686.27 887
15687.45 856
15688.63 894
15689.82 929
15691.00 965
15692.18 925
15693.36 939
15694.54 926
15695.73 908
15696.91 911
15698.09 906
15699.27 919
15700.45 898
15701.64 873
15702.82 910
15704.00 908
15705.18 904
15706.36 895
15707.55 923
15708.73 928
15709.91 895
15711.09 941
15712.28 956
15713.46 945
15714.64 973
15715.82 955
15717.01 934
15718.19 992
15719.37 972
15720.55 955
15721.74 921
15722.92 930
15724.10 963
15725.29 932
15726.47 944
15727.65 977
15728.84 990
15730.02 981
15731.20 992
15732.39 983
15733.57 1030
15734.75 1022
15735.94 994
15737.12 1013
15738.30 1045
15739.49 1019
15740.67 1031
15741.85 1017
15743.04 1005
15744.22 1049
15745.40 1039
15746.59 1026
15747.77 1059
15748.96 1041
15750.14 1036
15751.32 1063
15752.51 1059
15753.69 1078
15754.88 1076
15756.06 1057
15757.24 1068
15758.43 1088
15759.61 1081
15760.80 1044
15761.98 1069
15763.17 1060
15764.35 1063
15765.53 1074
15766.72 1091
15767.90 1056
15769.09 1046
15770.27 1039
15771.46 1021
15772.64 1039
15773.83 1044
15775.01 1058
15776.20 1052
15777.38 1037
15778.57 1028
15779.75 997
15780.94 1018
15782.12 1044
15783.31 1010
15784.49 968
15785.68 1008
15786.86 997
15788.05 990
15789.23 961
15790.42 958
15791.60 985
15792.79 981
15793.98 955
15795.16 974
15796.35 990
15797.53 990
15798.72 949
15799.90 950
15801.09 903
15802.28 934
15803.46 927
15804.65 925
15805.83 893
15807.02 871
15808.21 861
15809.39 887
15810.58 901
15811.76 897
15812.95 934
15814.14 909
15815.32 909
15816.51 892
15817.70 870
15818.88 870
15820.07 928
15821.26 920
15822.44 902
15823.63 852
15824.82 857
15826.00 878
15827.19 865
15828.38 852
15829.56 882
15830.75 877
15831.94 862
15833.12 870
15834.31 835
15835.50 843
15836.69 848
15837.87 889
15839.06 881
15840.25 871
15841.44 794
15842.62 789
15843.81 862
15845.00 851
15846.18 842
15847.37 841
15848.56 860
15849.75 841
15850.94 824
15852.12 874
15853.31 885
15854.50 881
15855.69 850
15856.87 853
15858.06 870
15859.25 880
15860.44 839
15861.63 825
15862.81 827
15864.00 795
15865.19 880
15866.38 869
15867.57 886
15868.76 889
15869.94 921
15871.13 838
15872.32 869
15873.51 882
15874.70 861
15875.89 924
15877.08 861
15878.26 882
15879.45 867
15880.64 884
15881.83 840
15883.02 853
15884.21 823
15885.40 842
15886.59 853
15887.78 864
15888.97 840
15890.15 841
15891.34 815
15892.53 852
15893.72 930
15894.91 888
15896.10 888
15897.29 859
15898.48 872
15899.67 908
15900.86 867
15902.05 910
15903.24 899
15904.43 879
15905.62 880
15906.81 869
15908.00 874
15909.19 937
15910.38 866
15911.57 848
15912.76 925
15913.95 876
15915.14 877
15916.33 919
15917.52 905
15918.71 888
15919.90 923
15921.09 895
15922.28 913
15923.47 898
15924.66 907
15925.85 874
15927.04 901
15928.23 898
15929.42 875
15930.61 858
15931.80 859
15932.99 872
15934.18 850
15935.38 846
15936.57 886
15937.76 846
15938.95 831
15940.14 825
15941.33 818
15942.52 814
15943.71 803
15944.90 778
15946.10 813
15947.29 819
15948.48 789
15949.67 803
15950.86 757
15952.05 741
15953.24 748
15954.44 769
15955.63 744
15956.82 745
15958.01 732
15959.20 698
15960.39 741
15961.59 714
15962.78 713
15963.97 738
15965.16 724
15966.35 718
15967.55 759
15968.74 714
15969.93 699
15971.12 730
15972.31 687
15973.51 705
15974.70 711
15975.89 704
15977.08 675
15978.28 673
15979.47 715
15980.66 720
15981.85 696
15983.05 680
15984.24 696
15985.43 663
15986.62 647
15987.82 652
15989.01 705
15990.20 680
15991.40 694
15992.59 642
15993.78 657
15994.98 671
15996.17 617
15997.36 649
15998.55 640
15999.75 632
16000.94 654
16002.13 635
16003.33 621
16004.52 641
16005.72 627
16006.91 673
16008.10 635
16009.30 602
16010.49 611
16011.68 619
16012.88 621
16014.07 624
16015.26 652
16016.46 650
16017.65 638
16018.85 596
16020.04 619
16021.23 616
16022.43 620
16023.62 638
16024.82 671
16026.01 665
16027.21 608
16028.40 628
16029.59 638
16030.79 635
16031.98 644
16033.18 669
16034.37 683
16035.57 629
16036.76 612
16037.96 628
16039.15 655
16040.35 630
16041.54 624
16042.73 637
16043.93 632
16045.12 595
16046.32 599
16047.51 607
16048.71 585
16049.91 580
16051.10 596
16052.30 646
16053.49 618
16054.69 624
16055.88 615
16057.08 606
16058.27 603
16059.47 598
16060.66 630
16061.86 623
16063.05 590
16064.25 610
16065.45 597
16066.64 593
16067.84 603
16069.03 596
16070.23 630
16071.42 577
16072.62 621
16073.82 612
16075.01 626
16076.21 620
16077.41 572
16078.60 584
16079.80 611
16080.99 630
16082.19 616
16083.39 571
16084.58 559
16085.78 574
16086.98 573
16088.17 591
16089.37 603
16090.57 607
16091.76 613
16092.96 577
16094.16 586
16095.35 601
16096.55 614
16097.75 576
16098.94 605
16100.14 587
16101.34 575
16102.53 586
16103.73 586
16104.93 570
16106.13 567
16107.32 569
16108.52 586
16109.72 571
16110.92 572
16112.11 554
16113.31 590
16114.51 563
16115.71 555
16116.90 567
16118.10 585
16119.30 578
16120.50 559
16121.69 594
16122.89 584
16124.09 594
16125.29 571
16126.49 566
16127.68 578
16128.88 562
16130.08 572
16131.28 581
16132.48 585
16133.67 549
16134.87 589
16136.07 589
16137.27 569
16138.47 555
16139.67 568
16140.86 564
16142.06 591
16143.26 586
16144.46 579
16145.66 566
16146.86 550
16148.06 553
16149.26 561
16150.45 538
16151.65 583
16152.85 588
16154.05 564
16155.25 542
16156.45 581
16157.65 578
16158.85 583
16160.05 558
16161.25 583
16162.45 572
16163.64 587
16164.84 559
16166.04 532
16167.24 535
16168.44 586
16169.64 546
16170.84 571
16172.04 578
16173.24 546
16174.44 559
16175.64 588
16176.84 576
16178.04 584
16179.24 568
16180.44 573
16181.64 590
16182.84 590
16184.04 581
16185.24 588
16186.44 589
16187.64 588
16188.84 588
16190.04 549
16191.24 558
16192.44 550
16193.64 550
16194.84 568
16196.04 579
16197.24 615
16198.44 570
16199.65 628
16200.85 577
16202.05 600
16203.25 598
16204.45 566
16205.65 594
16206.85 577
16208.05 597
16209.25 545
16210.45 566
16211.65 606
16212.86 589
16214.06 606
16215.26 620
16216.46 562
16217.66 574
16218.86 611
16220.06 645
16221.27 634
16222.47 603
16223.67 602
16224.87 576
16226.07 607
16227.27 584
16228.48 626
16229.68 578
16230.88 610
16232.08 603
16233.28 621
16234.48 608
16235.69 614
16236.89 617
16238.09 629
16239.29 656
16240.50 632
16241.70 630
16242.90 609
16244.10 614
16245.30 626
16246.51 636
16247.71 629
16248.91 609
16250.11 630
16251.32 675
16252.52 648
16253.72 627
16254.92 665
16256.13 642
16257.33 653
16258.53 638
16259.74 650
16260.94 655
16262.14 653
16263.35 674
16264.55 643
16265.75 651
16266.95 629
16268.16 636
16269.36 641
16270.56 640
16271.77 636
16272.97 623
16274.17 624
16275.38 642
16276.58 646
16277.79 661
16278.99 655
16280.19 633
16281.40 621
16282.60 673
16283.80 645
16285.01 638
16286.21 638
16287.42 658
16288.62 616
16289.82 643
16291.03 669
16292.23 620
16293.44 612
16294.64 608
16295.84 605
16297.05 647
16298.25 631
16299.46 618
16300.66 611
16301.87 624
16303.07 592
16304.27 637
16305.48 625
16306.68 621
16307.89 613
16309.09 646
16310.30 664
16311.50 684
16312.71 636
16313.91 665
16315.12 637
16316.32 643
16317.53 626
16318.73 638
16319.94 624
16321.14 593
16322.35 626
16323.55 629
16324.76 587
16325.96 597
16327.17 583
16328.38 617
16329.58 611
16330.79 559
16331.99 597
16333.20 610
16334.40 606
16335.61 601
16336.81 584
16338.02 612
16339.23 565
16340.43 581
16341.64 580
16342.84 552
16344.05 575
16345.26 577
16346.46 601
16347.67 588
16348.87 544
16350.08 596
16351.29 592
16352.49 571
16353.70 565
16354.91 560
16356.11 556
16357.32 548
16358.53 599
16359.73 571
16360.94 565
16362.15 582
16363.35 570
16364.56 581
16365.77 569
16366.97 527
16368.18 554
16369.39 544
16370.59 549
16371.80 566
16373.01 537
16374.21 568
16375.42 548
16376.63 538
16377.84 546
16379.04 543
16380.25 547
16381.46 513
16382.67 526
16383.87 530
16385.08 541
16386.29 563
16387.50 549
16388.70 554
16389.91 546
16391.12 547
16392.33 540
16393.53 571
16394.74 575
16395.95 567
16397.16 567
16398.37 572
16399.57 579
16400.78 576
16401.99 534
16403.20 497
16404.41 573
16405.62 557
16406.82 522
16408.03 541
16409.24 537
16410.45 550
16411.66 505
16412.87 525
16414.07 567
16415.28 566
16416.49 535
16417.70 517
16418.91 549
16420.12 546
16421.33 520
16422.54 571
16423.75 554
16424.95 550
16426.16 543
16427.37 517
16428.58 513
16429.79 553
16431.00 568
16432.21 566
16433.42 561
16434.63 552
16435.84 546
16437.05 555
16438.26 517
16439.47 534
16440.68 555
16441.88 532
16443.09 514
16444.30 570
16445.51 576
16446.72 512
16447.93 493
16449.14 534
16450.35 509
16451.56 555
16452.77 552
16453.98 539
16455.19 521
16456.40 544
16457.61 563
16458.82 558
16460.03 508
16461.24 523
16462.45 556
16463.67 555
16464.88 557
16466.09 542
16467.30 560
16468.51 496
16469.72 487
16470.93 549
16472.14 507
16473.35 499
16474.56 531
16475.77 508
16476.98 530
16478.19 518
16479.40 513
16480.62 522
16481.83 518
16483.04 490
16484.25 506
16485.46 530
16486.67 540
16487.88 524
16489.09 520
16490.31 527
16491.52 501
16492.73 517
16493.94 506
16495.15 538
16496.36 517
16497.57 521
16498.79 525
16500.00 525
16501.21 523
16502.42 505
16503.63 525
16504.85 517
16506.06 538
16507.27 543
16508.48 527
16509.69 513
16510.91 531
16512.12 536
16513.33 513
16514.54 499
16515.76 513
16516.97 524
16518.18 499
16519.39 529
16520.60 499
16521.82 504
16523.03 537
16524.24 521
16525.46 546
16526.67 527
16527.88 533
16529.09 545
16530.31 519
16531.52 529
16532.73 501
16533.95 534
16535.16 536
16536.37 517
16537.58 531
16538.80 530
16540.01 536
16541.22 522
16542.44 518
16543.65 545
16544.86 561
16546.08 496
16547.29 531
16548.50 519
16549.72 576
16550.93 549
16552.15 573
16553.36 563
16554.57 515
16555.79 529
16557.00 481
16558.21 530
16559.43 498
16560.64 511
16561.86 562
16563.07 537
16564.28 509
16565.50 528
16566.71 524
16567.93 518
16569.14 494
16570.36 533
16571.57 530
16572.78 523
16574.00 516
16575.21 533
16576.43 540
16577.64 530
16578.86 550
16580.07 541
16581.29 527
16582.50 533
16583.72 530
16584.93 523
16586.15 502
16587.36 516
16588.58 538
16589.79 556
16591.01 530
16592.22 534
16593.44 532
16594.65 517
16595.87 524
16597.08 544
16598.30 517
16599.51 555
16600.73 532
16601.94 502
16603.16 524
16604.37 499
16605.59 516
16606.81 531
16608.02 503
16609.24 515
16610.45 511
16611.67 508
16612.89 505
16614.10 513
16615.32 501
16616.53 511
16617.75 485
16618.97 489
16620.18 525
16621.40 503
16622.61 468
16623.83 501
16625.05 492
16626.26 493
16627.48 491
16628.70 505
16629.91 503
16631.13 507
16632.35 499
16633.56 494
16634.78 514
16636.00 547
16637.21 487
16638.43 476
16639.65 460
16640.86 516
16642.08 477
16643.30 482
16644.51 462
16645.73 499
16646.95 488
16648.17 464
16649.38 466
16650.60 509
16651.82 493
16653.03 502
16654.25 483
16655.47 481
16656.69 501
16657.90 478
16659.12 520
16660.34 503
16661.56 499
16662.77 516
16663.99 498
16665.21 487
16666.43 467
16667.65 494
16668.86 496
16670.08 534
16671.30 505
16672.52 486
16673.74 489
16674.95 496
16676.17 489
16677.39 484
16678.61 515
16679.83 475
16681.05 493
16682.26 487
16683.48 468
16684.70 477
16685.92 467
16687.14 484
16688.36 471
16689.58 465
16690.79 485
16692.01 477
16693.23 486
16694.45 466
16695.67 468
16696.89 478
16698.11 498
16699.33 490
16700.55 461
16701.76 468
16702.98 490
16704.20 479
16705.42 488
16706.64 477
16707.86 476
16709.08 491
16710.30 489
16711.52 485
16712.74 460
16713.96 462
16715.18 467
16716.40 448
16717.62 480
16718.84 477
16720.06 494
16721.28 467
16722.50 476
16723.72 478
16724.94 489
16726.16 440
16727.38 478
16728.60 472
16729.82 490
16731.04 485
16732.26 481
16733.48 464
16734.70 483
16735.92 458
16737.14 485
16738.36 478
16739.58 504
16740.80 466
16742.02 462
16743.24 478
16744.46 475
16745.68 466
16746.90 445
16748.12 465
16749.35 498
16750.57 453
16751.79 426
16753.01 466
16754.23 450
16755.45 462
16756.67 455
16757.89 451
16759.11 470
16760.33 484
16761.56 493
16762.78 491
16764.00 469
16765.22 477
16766.44 457
16767.66 448
16768.88 456
16770.11 458
16771.33 474
16772.55 500
16773.77 477
16774.99 439
16776.22 436
16777.44 449
16778.66 492
16779.88 432
16781.10 468
16782.33 503
16783.55 464
16784.77 450
16785.99 464
16787.21 476
16788.44 488
16789.66 492
16790.88 493
16792.10 457
16793.33 485
16794.55 477
16795.77 466
16796.99 486
16798.22 481
16799.44 482
16800.66 497
16801.88 486
16803.11 486
16804.33 489
16805.55 481
16806.78 494
16808.00 480
16809.22 496
16810.44 482
16811.67 523
16812.89 508
16814.11 474
16815.34 466
16816.56 460
16817.78 480
16819.01 482
16820.23 453
16821.45 474
16822.68 510
16823.90 509
16825.13 458
16826.35 489
16827.57 507
16828.80 502
16830.02 462
16831.24 468
16832.47 473
16833.69 493
16834.92 474
16836.14 518
16837.36 521
16838.59 512
16839.81 476
16841.04 533
16842.26 507
16843.48 524
16844.71 510
16845.93 506
16847.16 532
16848.38 505
16849.61 495
16850.83 508
16852.06 507
16853.28 518
16854.51 505
16855.73 517
16856.95 502
16858.18 510
16859.40 543
16860.63 537
16861.85 542
16863.08 535
16864.30 516
16865.53 550
16866.75 529
16867.98 556
16869.21 555
16870.43 565
16871.66 548
16872.88 539
16874.11 546
16875.33 581
16876.56 548
16877.78 546
16879.01 569
16880.23 572
16881.46 551
16882.69 540
16883.91 531
16885.14 545
16886.36 572
16887.59 555
16888.81 597
16890.04 554
16891.27 552
16892.49 565
16893.72 608
16894.94 555
16896.17 548
16897.40 544
16898.62 554
16899.85 547
16901.08 538
16902.30 529
16903.53 547
16904.76 564
16905.98 553
16907.21 529
16908.44 569
16909.66 560
16910.89 534
16912.12 540
16913.34 551
16914.57 541
16915.80 544
16917.02 538
16918.25 521
16919.48 527
16920.70 519
16921.93 511
16923.16 542
16924.39 546
16925.61 536
16926.84 571
16928.07 522
16929.30 540
16930.52 517
16931.75 547
16932.98 548
16934.21 542
16935.43 528
16936.66 521
16937.89 532
16939.12 513
16940.34 512
16941.57 544
16942.80 537
16944.03 538
16945.26 497
16946.48 506
16947.71 526
16948.94 515
16950.17 503
16951.40 555
16952.62 546
16953.85 507
16955.08 524
16956.31 555
16957.54 502
16958.77 504
16959.99 518
16961.22 503
16962.45 543
16963.68 515
16964.91 527
16966.14 507
16967.37 542
16968.60 511
16969.82 545
16971.05 518
16972.28 510
16973.51 522
16974.74 527
16975.97 549
16977.20 501
16978.43 543
16979.66 484
16980.89 521
16982.11 559
16983.34 504
16984.57 523
16985.80 495
16987.03 518
16988.26 509
16989.49 492
16990.72 521
16991.95 503
16993.18 506
16994.41 489
16995.64 469
16996.87 527
16998.10 495
16999.33 476
17000.56 515
17001.79 498
17003.02 483
17004.25 465
17005.48 486
17006.71 516
17007.94 478
17009.17 468
17010.40 456
17011.63 487
17012.86 471
17014.09 481
17015.32 492
17016.55 459
17017.78 511
17019.01 475
17020.25 493
17021.48 503
17022.71 470
17023.94 436
17025.17 482
17026.40 479
17027.63 480
17028.86 492
17030.09 474
17031.32 489
17032.55 479
17033.79 477
17035.02 449
17036.25 445
17037.48 436
17038.71 459
17039.94 446
17041.17 457
17042.41 485
17043.64 482
17044.87 468
17046.10 467
17047.33 453
17048.56 435
17049.80 460
17051.03 460
17052.26 485
17053.49 475
17054.72 478
17055.95 429
17057.19 455
17058.42 480
17059.65 468
17060.88 444
17062.12 492
17063.35 486
17064.58 457
17065.81 467
17067.04 455
17068.28 462
17069.51 475
17070.74 483
17071.97 452
17073.21 490
17074.44 445
17075.67 449
17076.90 489
17078.14 437
17079.37 462
17080.60 457
17081.84 465
17083.07 439
17084.30 443
17085.54 462
17086.77 467
17088.00 459
17089.23 487
17090.47 443
17091.70 459
17092.93 448
17094.17 465
17095.40 446
17096.63 457
17097.87 464
17099.10 473
17100.34 442
17101.57 424
17102.80 443
17104.04 445
17105.27 448
17106.50 458
17107.74 447
17108.97 442
17110.21 450
17111.44 462
17112.67 447
17113.91 466
17115.14 471
17116.38 458
17117.61 438
17118.84 436
17120.08 471
17121.31 483
17122.55 451
17123.78 451
17125.02 433
17126.25 462
17127.48 444
17128.72 483
17129.95 428
17131.19 454
17132.42 447
17133.66 478
17134.89 453
17136.13 447
17137.36 426
17138.60 467
17139.83 460
17141.07 455
17142.30 449
17143.54 441
17144.77 481
17146.01 437
17147.24 444
17148.48 411
17149.71 464
17150.95 442
17152.19 454
17153.42 430
17154.66 410
17155.89 439
17157.13 427
17158.36 418
17159.60 449
17160.83 455
17162.07 463
17163.31 466
17164.54 445
17165.78 444
17167.01 426
17168.25 434
17169.49 432
17170.72 416
17171.96 409
17173.19 460
17174.43 469
17175.67 464
17176.90 447
17178.14 474
17179.38 428
17180.61 444
17181.85 446
17183.09 421
17184.32 444
17185.56 441
17186.80 445
17188.03 434
17189.27 486
17190.51 439
17191.74 438
17192.98 444
17194.22 447
17195.45 421
17196.69 430
17197.93 426
17199.16 397
17200.40 451
17201.64 424
17202.88 428
17204.11 402
17205.35 453
17206.59 414
17207.83 416
17209.06 455
17210.30 448
17211.54 429
17212.78 406
17214.01 427
17215.25 425
17216.49 408
17217.73 402
17218.96 450
17220.20 428
17221.44 414
17222.68 422
17223.92 434
17225.15 457
17226.39 431
17227.63 394
17228.87 422
17230.11 389
17231.35 418
17232.58 420
17233.82 444
17235.06 428
17236.30 416
17237.54 446
17238.78 403
17240.01 430
17241.25 454
17242.49 440
17243.73 449
17244.97 425
17246.21 408
17247.45 410
17248.69 392
17249.93 401
17251.16 419
17252.40 397
17253.64 410
17254.88 411
17256.12 405
17257.36 440
17258.60 434
17259.84 408
17261.08 441
17262.32 435
17263.56 402
17264.80 398
17266.04 442
17267.28 434
17268.51 406
17269.75 417
17270.99 438
17272.23 420
17273.47 423
17274.71 406
17275.95 416
17277.19 434
17278.43 419
17279.67 434
17280.91 421
17282.15 439
17283.39 436
17284.63 427
17285.87 459
17287.11 423
17288.35 420
17289.60 419
17290.84 409
17292.08 411
17293.32 430
17294.56 405
17295.80 390
17297.04 430
17298.28 399
17299.52 417
17300.76 400
17302.00 398
17303.24 395
17304.48 435
17305.72 419
17306.96 398
17308.21 405
17309.45 376
17310.69 389
17311.93 417
17313.17 394
17314.41 409
17315.65 418
17316.89 390
17318.14 399
17319.38 413
17320.62 405
17321.86 378
17323.10 393
17324.34 407
17325.59 408
17326.83 441
17328.07 410
17329.31 376
17330.55 411
17331.79 427
17333.04 415
17334.28 419
17335.52 415
17336.76 429
17338.00 407
17339.25 400
17340.49 421
17341.73 377
17342.97 425
17344.22 395
17345.46 426
17346.70 402
17347.94 397
17349.19 451
17350.43 430
17351.67 409
17352.91 404
17354.16 390
17355.40 413
17356.64 413
17357.88 399
17359.13 420
17360.37 386
17361.61 401
17362.86 426
17364.10 408
17365.34 400
17366.58 402
17367.83 406
17369.07 412
17370.31 410
17371.56 398
17372.80 416
17374.04 384
17375.29 381
17376.53 420
17377.78 429
17379.02 408
17380.26 410
17381.51 401
17382.75 423
17383.99 395
17385.24 398
17386.48 430
17387.72 440
17388.97 416
17390.21 421
17391.46 432
17392.70 398
17393.94 415
17395.19 408
17396.43 431
17397.68 395
17398.92 409
17400.17 443
17401.41 415
17402.65 398
17403.90 412
17405.14 438
17406.39 407
17407.63 421
17408.88 411
17410.12 434
17411.37 461
17412.61 432
17413.86 407
17415.10 416
17416.35 403
17417.59 413
17418.84 394
17420.08 402
17421.33 433
17422.57 409
17423.82 435
17425.06 428
17426.31 402
17427.55 407
17428.80 430
17430.04 423
17431.29 406
17432.53 407
17433.78 440
17435.03 391
17436.27 418
17437.52 419
17438.76 458
17440.01 440
17441.25 404
17442.50 434
17443.75 428
17444.99 412
17446.24 411
17447.48 417
17448.73 421
17449.98 416
17451.22 441
17452.47 402
17453.71 386
17454.96 407
17456.21 414
17457.45 417
17458.70 423
17459.95 437
17461.19 467
17462.44 405
17463.69 411
17464.93 423
17466.18 424
17467.43 453
17468.67 438
17469.92 455
17471.17 449
17472.41 418
17473.66 428
17474.91 423
17476.15 437
17477.40 442
17478.65 437
17479.90 424
17481.14 420
17482.39 418
17483.64 400
17484.88 425
17486.13 421
17487.38 428
17488.63 441
17489.87 438
17491.12 430
17492.37 458
17493.62 453
17494.86 400
17496.11 433
17497.36 457
17498.61 445
17499.86 443
17501.10 435
17502.35 435
17503.60 464
17504.85 440
17506.10 413
17507.34 458
17508.59 470
17509.84 434
17511.09 440
17512.34 448
17513.59 440
17514.83 458
17516.08 423
17517.33 433
17518.58 469
17519.83 443
17521.08 464
17522.33 468
17523.57 464
17524.82 455
17526.07 453
17527.32 437
17528.57 450
17529.82 421
17531.07 443
17532.32 445
17533.57 450
17534.82 432
17536.06 445
17537.31 428
17538.56 474
17539.81 465
17541.06 479
17542.31 446
17543.56 461
17544.81 449
17546.06 468
17547.31 470
17548.56 455
17549.81 478
17551.06 444
17552.31 435
17553.56 449
17554.81 423
17556.06 440
17557.31 439
17558.56 436
17559.81 432
17561.06 447
17562.31 452
17563.56 466
17564.81 439
17566.06 401
17567.31 418
17568.56 432
17569.81 451
17571.06 431
17572.31 423
17573.56 424
17574.81 437
17576.06 447
17577.31 436
17578.56 433
17579.81 429
17581.06 454
17582.31 439
17583.57 440
17584.82 449
17586.07 451
17587.32 451
17588.57 448
17589.82 433
17591.07 426
17592.32 436
17593.57 466
17594.83 449
17596.08 439
17597.33 448
17598.58 451
17599.83 463
17601.08 460
17602.33 434
17603.59 485
17604.84 450
17606.09 467
17607.34 433
17608.59 432
17609.84 428
17611.10 449
17612.35 442
17613.60 403
17614.85 427
17616.10 454
17617.36 456
17618.61 463
17619.86 441
17621.11 428
17622.36 457
17623.62 470
17624.87 480
17626.12 466
17627.37 447
17628.63 463
17629.88 489
17631.13 439
17632.38 421
17633.64 458
17634.89 451
17636.14 450
17637.39 442
17638.65 451
17639.90 445
17641.15 422
17642.41 444
17643.66 465
17644.91 455
17646.17 457
17647.42 433
17648.67 458
17649.92 447
17651.18 439
17652.43 451
17653.68 471
17654.94 450
17656.19 460
17657.44 463
17658.70 470
17659.95 473
17661.21 463
17662.46 464
17663.71 451
17664.97 481
17666.22 454
17667.47 459
17668.73 449
17669.98 417
17671.24 448
17672.49 465
17673.74 449
17675.00 438
17676.25 452
17677.51 445
17678.76 481
17680.02 484
17681.27 471
17682.52 450
17683.78 459
17685.03 459
17686.29 449
17687.54 448
17688.80 414
17690.05 472
17691.31 441
17692.56 437
17693.82 450
17695.07 466
17696.32 482
17697.58 422
17698.83 454
17700.09 470
17701.34 434
17702.60 461
17703.86 463
17705.11 463
17706.37 476
17707.62 452
17708.88 426
17710.13 425
17711.39 459
17712.64 464
17713.90 459
17715.15 441
17716.41 464
17717.66 455
17718.92 473
17720.18 452
17721.43 453
17722.69 451
17723.94 443
17725.20 450
17726.45 440
17727.71 436
17728.97 467
17730.22 449
17731.48 436
17732.74 460
17733.99 478
17735.25 491
17736.50 455
17737.76 482
17739.02 462
17740.27 441
17741.53 423
17742.79 437
17744.04 455
17745.30 448
17746.56 433
17747.81 451
17749.07 444
17750.33 461
17751.58 466
17752.84 435
17754.10 426
17755.35 424
17756.61 438
17757.87 438
17759.12 444
17760.38 452
17761.64 446
17762.90 439
17764.15 462
17765.41 470
17766.67 455
17767.93 422
17769.18 437
17770.44 441
17771.70 444
17772.96 463
17774.21 436
17775.47 442
17776.73 442
17777.99 390
17779.24 435
17780.50 430
17781.76 424
17783.02 414
17784.28 402
17785.53 424
17786.79 401
17788.05 446
17789.31 434
17790.57 445
17791.82 448
17793.08 405
17794.34 418
17795.60 444
17796.86 428
17798.12 414
17799.37 419
17800.63 434
17801.89 425
17803.15 443
17804.41 442
17805.67 439
17806.93 445
17808.19 455
17809.44 454
17810.70 423
17811.96 447
17813.22 448
17814.48 419
17815.74 413
17817.00 400
17818.26 430
17819.52 414
17820.78 413
17822.04 426
17823.29 429
17824.55 413
17825.81 451
17827.07 434
17828.33 445
17829.59 412
17830.85 417
17832.11 411
17833.37 413
17834.63 413
17835.89 405
17837.15 405
17838.41 412
17839.67 380
17840.93 422
17842.19 433
17843.45 427
17844.71 410
17845.97 431
17847.23 429
17848.49 406
17849.75 391
17851.01 416
17852.27 405
17853.53 406
17854.79 403
17856.05 440
17857.31 414
17858.57 389
17859.84 395
17861.10 393
17862.36 409
17863.62 391
17864.88 419
17866.14 418
17867.40 420
17868.66 416
17869.92 429
17871.18 422
17872.44 381
17873.71 403
17874.97 425
17876.23 419
17877.49 426
17878.75 407
17880.01 422
17881.27 408
17882.53 394
17883.80 410
17885.06 407
17886.32 394
17887.58 391
17888.84 426
17890.10 402
17891.37 430
17892.63 420
17893.89 428
17895.15 407
17896.41 413
17897.67 408
17898.94 399
17900.20 367
17901.46 402
17902.72 417
17903.99 424
17905.25 397
17906.51 413
17907.77 410
17909.03 385
17910.30 393
17911.56 394
17912.82 396
17914.08 417
17915.35 393
17916.61 404
17917.87 397
17919.14 387
17920.40 414
17921.66 410
17922.92 376
17924.19 418
17925.45 423
17926.71 433
17927.98 406
17929.24 424
17930.50 408
17931.76 413
17933.03 408
17934.29 401
17935.55 414
17936.82 405
17938.08 416
17939.34 427
17940.61 392
17941.87 392
17943.14 379
17944.40 384
17945.66 389
17946.93 412
17948.19 389
17949.45 397
17950.72 404
17951.98 406
17953.25 418
17954.51 439
17955.77 416
17957.04 403
17958.30 401
17959.57 425
17960.83 387
17962.09 393
17963.36 388
17964.62 403
17965.89 423
17967.15 422
17968.42 426
17969.68 412
17970.95 421
17972.21 411
17973.47 431
17974.74 424
17976.00 435
17977.27 412
17978.53 428
17979.80 426
17981.06 422
17982.33 408
17983.59 431
17984.86 391
17986.12 395
17987.39 399
17988.65 423
17989.92 421
17991.18 402
17992.45 386
17993.71 386
17994.98 413
17996.25 406
17997.51 408
17998.78 389
18000.04 381
18001.31 398
18002.57 426
18003.84 420
18005.10 419
18006.37 393
18007.64 436
18008.90 417
18010.17 407
18011.43 395
18012.70 411
18013.97 441
18015.23 429
18016.50 388
18017.76 407
18019.03 440
18020.30 426
18021.56 398
18022.83 410
18024.10 428
18025.36 446
18026.63 387
18027.90 402
18029.16 401
18030.43 438
18031.70 422
18032.96 442
18034.23 473
18035.50 442
18036.76 418
18038.03 437
18039.30 409
18040.56 437
18041.83 453
18043.10 425
18044.37 438
18045.63 442
18046.90 427
18048.17 434
18049.43 421
18050.70 428
18051.97 426
18053.24 461
18054.50 432
18055.77 424
18057.04 443
18058.31 453
18059.57 444
18060.84 430
18062.11 415
18063.38 424
18064.65 428
18065.91 426
18067.18 425
18068.45 432
18069.72 418
18070.98 405
18072.25 398
18073.52 425
18074.79 443
18076.06 432
18077.33 431
18078.59 433
18079.86 439
18081.13 418
18082.40 425
18083.67 395
18084.94 395
18086.21 441
18087.47 459
18088.74 447
18090.01 415
18091.28 425
18092.55 414
18093.82 415
18095.09 430
18096.36 444
18097.62 438
18098.89 433
18100.16 417
18101.43 427
18102.70 393
18103.97 443
18105.24 412
18106.51 426
18107.78 440
18109.05 438
18110.32 440
18111.59 443
18112.86 419
18114.13 405
18115.40 396
18116.66 402
18117.93 420
18119.20 428
18120.47 407
18121.74 404
18123.01 400
18124.28 423
18125.55 432
18126.82 419
18128.09 413
18129.36 429
18130.63 421
18131.90 450
18133.17 439
18134.44 435
18135.71 415
18136.99 401
18138.26 437
18139.53 414
18140.80 421
18142.07 436
18143.34 410
18144.61 444
18145.88 438
18147.15 418
18148.42 432
18149.69 389
18150.96 433
18152.23 455
18153.50 432
18154.78 396
18156.05 429
18157.32 418
18158.59 406
18159.86 408
18161.13 408
18162.40 401
18163.67 461
18164.94 458
18166.22 450
18167.49 439
18168.76 406
18170.03 453
18171.30 439
18172.57 434
18173.85 434
18175.12 401
18176.39 415
18177.66 406
18178.93 400
18180.20 423
18181.48 441
18182.75 437
18184.02 438
18185.29 446
18186.56 432
18187.84 431
18189.11 431
18190.38 457
18191.65 432
18192.93 424
18194.20 403
18195.47 437
18196.74 416
18198.02 427
18199.29 423
18200.56 415
18201.83 401
18203.11 438
18204.38 400
18205.65 398
18206.92 433
18208.20 423
18209.47 413
18210.74 389
18212.02 406
18213.29 430
18214.56 434
18215.84 431
18217.11 420
18218.38 413
18219.65 441
18220.93 431
18222.20 440
18223.47 415
18224.75 413
18226.02 433
18227.30 442
18228.57 438
18229.84 388
18231.12 459
18232.39 434
18233.66 424
18234.94 454
18236.21 427
18237.48 449
18238.76 443
18240.03 453
18241.31 435
18242.58 424
18243.86 459
18245.13 430
18246.40 423
18247.68 421
18248.95 448
18250.23 409
18251.50 433
18252.77 439
18254.05 415
18255.32 427
18256.60 429
18257.87 405
18259.15 407
18260.42 445
18261.70 412
18262.97 418
18264.25 424
18265.52 423
18266.80 406
18268.07 449
18269.35 439
18270.62 416
18271.90 411
18273.17 427
18274.45 450
18275.72 450
18277.00 416
18278.27 414
18279.55 429
18280.82 438
18282.10 412
18283.37 433
18284.65 440
18285.93 433
18287.20 407
18288.48 432
18289.75 441
18291.03 421
18292.30 440
18293.58 443
18294.86 422
18296.13 427
18297.41 448
18298.68 449
18299.96 467
18301.24 457
18302.51 416
18303.79 430
18305.06 447
18306.34 439
18307.62 445
18308.89 445
18310.17 467
18311.45 437
18312.72 426
18314.00 402
18315.28 448
18316.55 426
18317.83 437
18319.11 431
18320.38 444
18321.66 458
18322.94 410
18324.21 418
18325.49 445
18326.77 480
18328.04 474
18329.32 430
18330.60 443
18331.88 468
18333.15 476
18334.43 436
18335.71 448
18336.98 451
18338.26 471
18339.54 424
18340.82 460
18342.09 452
18343.37 452
18344.65 441
18345.93 464
18347.20 437
18348.48 436
18349.76 449
18351.04 459
18352.32 447
18353.59 440
18354.87 453
18356.15 456
18357.43 427
18358.71 444
18359.98 410
18361.26 420
18362.54 448
18363.82 437
18365.10 422
18366.38 441
18367.65 428
18368.93 432
18370.21 464
18371.49 422
18372.77 406
18374.05 437
18375.33 417
18376.60 438
18377.88 420
18379.16 431
18380.44 431
18381.72 434
18383.00 435
18384.28 447
18385.56 419
18386.84 429
18388.11 432
18389.39 427
18390.67 415
18391.95 438
18393.23 416
18394.51 426
18395.79 429
18397.07 434
18398.35 424
18399.63 382
18400.91 380
18402.19 414
18403.47 424
18404.75 424
18406.03 420
18407.31 393
18408.59 443
18409.87 405
18411.15 431
18412.43 411
18413.71 399
18414.99 411
18416.27 414
18417.55 401
18418.83 413
18420.11 412
18421.39 406
18422.67 416
18423.95 398
18425.23 400
18426.51 379
18427.79 439
18429.07 408
18430.35 409
18431.63 406
18432.91 437
18434.19 422
18435.47 439
18436.75 418
18438.04 428
18439.32 408
18440.60 399
18441.88 392
18443.16 425
18444.44 430
18445.72 438
18447.00 427
18448.28 400
18449.57 412
18450.85 441
18452.13 444
18453.41 444
18454.69 417
18455.97 429
18457.25 450
18458.54 398
18459.82 410
18461.10 429
18462.38 434
18463.66 397
18464.94 439
18466.23 411
18467.51 428
18468.79 437
18470.07 440
18471.35 398
18472.64 427
18473.92 441
18475.20 435
18476.48 428
18477.76 396
18479.05 405
18480.33 443
18481.61 433
18482.89 416
18484.18 412
18485.46 450
18486.74 400
18488.02 426
18489.31 465
18490.59 443
18491.87 422
18493.15 410
18494.44 415
18495.72 414
18497.00 432
18498.29 443
18499.57 432
18500.85 412
18502.13 432
18503.42 434
18504.70 450
18505.98 444
18507.27 448
18508.55 415
18509.83 430
18511.12 420
18512.40 418
18513.68 425
18514.97 422
18516.25 413
18517.54 436
18518.82 421
18520.10 449
18521.39 423
18522.67 411
18523.95 431
18525.24 437
18526.52 436
18527.81 451
18529.09 443
18530.37 416
18531.66 446
18532.94 418
18534.23 431
18535.51 424
18536.79 437
18538.08 435
18539.36 419
18540.65 431
18541.93 398
18543.22 477
18544.50 419
18545.79 408
18547.07 433
18548.36 421
18549.64 406
18550.92 440
18552.21 435
18553.49 433
18554.78 421
18556.06 426
18557.35 401
18558.63 438
18559.92 400
18561.20 425
18562.49 446
18563.77 431
18565.06 423
18566.35 448
18567.63 446
18568.92 410
18570.20 429
18571.49 428
18572.77 434
18574.06 410
18575.34 415
18576.63 438
18577.92 442
18579.20 431
18580.49 425
18581.77 433
18583.06 411
18584.34 421
18585.63 387
18586.92 389
18588.20 413
18589.49 447
18590.77 430
18592.06 401
18593.35 430
18594.63 430
18595.92 415
18597.21 395
18598.49 428
18599.78 434
18601.07 411
18602.35 436
18603.64 412
18604.93 419
18606.21 414
18607.50 422
18608.79 443
18610.07 419
18611.36 418
18612.65 399
18613.93 432
18615.22 455
18616.51 439
18617.79 438
18619.08 414
18620.37 417
18621.66 426
18622.94 426
18624.23 430
18625.52 434
18626.80 386
18628.09 421
18629.38 424
18630.67 429
18631.95 407
18633.24 421
18634.53 420
18635.82 383
18637.11 422
18638.39 382
18639.68 423
18640.97 413
18642.26 425
18643.54 395
18644.83 389
18646.12 387
18647.41 409
18648.70 420
18649.99 379
18651.27 396
18652.56 420
18653.85 411
18655.14 413
18656.43 412
18657.72 417
18659.00 418
18660.29 427
18661.58 404
18662.87 375
18664.16 387
18665.45 399
18666.74 417
18668.02 377
18669.31 387
18670.60 378
18671.89 399
18673.18 394
18674.47 372
18675.76 395
18677.05 425
18678.34 388
18679.63 398
18680.92 378
18682.20 384
18683.49 396
18684.78 380
18686.07 408
18687.36 386
18688.65 371
18689.94 385
18691.23 378
18692.52 356
18693.81 383
18695.10 397
18696.39 404
18697.68 388
18698.97 378
18700.26 415
18701.55 414
18702.84 400
18704.13 411
18705.42 393
18706.71 410
18708.00 377
18709.29 387
18710.58 371
18711.87 369
18713.16 365
18714.45 379
18715.74 383
18717.03 376
18718.32 400
18719.61 389
18720.90 405
18722.20 372
18723.49 405
18724.78 397
18726.07 409
18727.36 361
18728.65 381
18729.94 364
18731.23 377
18732.52 407
18733.81 382
18735.10 407
18736.40 393
18737.69 404
18738.98 343
18740.27 386
18741.56 400
18742.85 387
18744.14 393
18745.43 369
18746.73 406
18748.02 401
18749.31 389
18750.60 397
18751.89 392
18753.18 412
18754.48 403
18755.77 373
18757.06 384
18758.35 379
18759.64 417
18760.94 370
18762.23 372
18763.52 378
18764.81 373
18766.10 365
18767.40 385
18768.69 375
18769.98 362
18771.27 387
18772.57 335
18773.86 382
18775.15 379
18776.44 414
18777.74 406
18779.03 397
18780.32 387
18781.61 370
18782.91 391
18784.20 387
18785.49 380
18786.79 365
18788.08 378
18789.37 397
18790.66 415
18791.96 372
18793.25 383
18794.54 412
18795.84 398
18797.13 388
18798.42 378
18799.72 384
18801.01 400
18802.30 414
18803.60 408
18804.89 392
18806.18 372
18807.48 380
18808.77 419
18810.07 359
18811.36 387
18812.65 398
18813.95 404
18815.24 409
18816.53 387
18817.83 382
18819.12 366
18820.42 385
18821.71 362
18823.00 376
18824.30 383
18825.59 408
18826.89 388
18828.18 410
18829.48 412
18830.77 381
18832.07 396
18833.36 413
18834.65 406
18835.95 370
18837.24 385
18838.54 416
18839.83 374
18841.13 387
18842.42 390
18843.72 364
18845.01 385
18846.31 412
18847.60 395
18848.90 418
18850.19 387
18851.49 392
18852.78 365
18854.08 357
18855.37 361
18856.67 361
18857.96 382
18859.26 412
18860.55 404
18861.85 379
18863.15 391
18864.44 396
18865.74 379
18867.03 397
18868.33 399
18869.62 378
18870.92 389
18872.22 430
18873.51 389
18874.81 379
18876.10 389
18877.40 420
18878.70 400
18879.99 372
18881.29 350
18882.58 388
18883.88 394
18885.18 394
18886.47 377
18887.77 403
18889.07 396
18890.36 383
18891.66 392
18892.95 398
18894.25 411
18895.55 393
18896.84 385
18898.14 377
18899.44 376
18900.73 393
18902.03 408
18903.33 385
18904.63 366
18905.92 383
18907.22 401
18908.52 385
18909.81 383
18911.11 385
18912.41 395
18913.71 401
18915.00 386
18916.30 376
18917.60 390
18918.89 378
18920.19 387
18921.49 370
18922.79 389
18924.09 404
18925.38 380
18926.68 389
18927.98 340
18929.28 366
18930.57 402
18931.87 374
18933.17 409
18934.47 383
18935.77 381
18937.06 360
18938.36 374
18939.66 392
18940.96 398
18942.26 383
18943.55 384
18944.85 420
18946.15 359
18947.45 364
18948.75 365
18950.05 373
18951.35 378
18952.64 393
18953.94 369
18955.24 356
18956.54 400
18957.84 365
18959.14 363
18960.44 377
18961.74 365
18963.03 342
18964.33 373
18965.63 391
18966.93 355
18968.23 384
18969.53 373
18970.83 341
18972.13 363
18973.43 369
18974.73 371
18976.03 392
18977.33 372
18978.62 351
18979.92 345
18981.22 369
18982.52 381
18983.82 370
18985.12 398
18986.42 369
18987.72 381
18989.02 409
18990.32 385
18991.62 359
18992.92 352
18994.22 346
18995.52 365
18996.82 387
18998.12 357
18999.42 364
19000.72 376
19002.02 381
19003.32 401
19004.62 369
19005.92 360
19007.22 390
19008.53 387
19009.83 397
19011.13 373
19012.43 392
19013.73 348
19015.03 355
19016.33 351
19017.63 365
19018.93 356
19020.23 371
19021.53 366
19022.83 362
19024.13 362
19025.44 378
19026.74 355
19028.04 371
19029.34 370
19030.64 372
19031.94 379
19033.24 377
19034.54 366
19035.85 372
19037.15 380
19038.45 387
19039.75 376
19041.05 368
19042.35 374
19043.66 387
19044.96 374
19046.26 374
19047.56 355
19048.86 359
19050.16 374
19051.47 359
19052.77 370
19054.07 368
19055.37 354
19056.67 335
19057.98 349
19059.28 338
19060.58 336
19061.88 358
19063.19 389
19064.49 366
19065.79 371
19067.09 404
19068.40 375
19069.70 383
19071.00 391
19072.30 369
19073.61 373
19074.91 374
19076.21 357
19077.52 385
19078.82 363
19080.12 362
19081.42 412
19082.73 403
19084.03 379
19085.33 361
19086.64 376
19087.94 363
19089.24 385
19090.55 374
19091.85 376
19093.15 380
19094.46 391
19095.76 392
19097.06 353
19098.37 336
19099.67 363
19100.97 358
19102.28 364
19103.58 370
19104.89 371
19106.19 397
19107.49 376
19108.80 368
19110.10 368
19111.40 360
19112.71 354
19114.01 382
19115.32 373
19116.62 390
19117.93 379
19119.23 368
19120.53 377
19121.84 377
19123.14 373
19124.45 380
19125.75 408
19127.06 337
19128.36 372
19129.67 383
19130.97 384
19132.28 365
19133.58 367
19134.88 370
19136.19 396
19137.49 376
19138.80 379
19140.10 351
19141.41 390
19142.71 385
19144.02 367
19145.32 366
19146.63 344
19147.94 363
19149.24 372
19150.55 363
19151.85 351
19153.16 379
19154.46 377
19155.77 379
19157.07 351
19158.38 383
19159.68 365
19160.99 392
19162.30 386
19163.60 366
19164.91 392
19166.21 368
19167.52 387
19168.83 368
19170.13 380
19171.44 349
19172.74 368
19174.05 377
19175.36 362
19176.66 359
19177.97 372
19179.27 372
19180.58 384
19181.89 366
19183.19 364
19184.50 390
19185.81 384
19187.11 372
19188.42 364
19189.73 359
19191.03 383
19192.34 376
19193.65 349
19194.95 377
19196.26 374
19197.57 360
19198.87 343
19200.18 381
19201.49 364
19202.80 338
19204.10 349
19205.41 361
19206.72 375
19208.03 368
19209.33 380
19210.64 383
19211.95 355
19213.25 354
19214.56 353
19215.87 367
19217.18 352
19218.49 354
19219.79 358
19221.10 352
19222.41 325
19223.72 367
19225.02 337
19226.33 364
19227.64 378
19228.95 378
19230.26 351
19231.56 377
19232.87 352
19234.18 340
19235.49 337
19236.80 354
19238.11 347
19239.41 356
19240.72 347
19242.03 354
19243.34 369
19244.65 352
19245.96 376
19247.26 351
19248.57 388
19249.88 391
19251.19 369
19252.50 324
19253.81 329
19255.12 348
19256.43 393
19257.74 354
19259.04 332
19260.35 340
19261.66 342
19262.97 367
19264.28 345
19265.59 359
19266.90 374
19268.21 368
19269.52 363
19270.83 354
19272.14 334
19273.45 341
19274.76 370
19276.07 379
19277.38 380
19278.69 324
19279.99 355
19281.30 331
19282.61 341
19283.92 319
19285.23 355
19286.54 320
19287.85 341
19289.16 335
19290.47 373
19291.78 349
19293.09 345
19294.40 319
19295.72 348
19297.03 373
19298.34 341
19299.65 346
19300.96 338
19302.27 363
19303.58 361
19304.89 343
19306.20 344
19307.51 347
19308.82 370
19310.13 356
19311.44 363
19312.75 348
19314.06 335
19315.37 393
19316.69 387
19318.00 378
19319.31 358
19320.62 352
19321.93 367
19323.24 372
19324.55 380
19325.86 353
19327.18 358
19328.49 364
19329.80 376
19331.11 345
19332.42 335
19333.73 339
19335.04 349
19336.36 361
19337.67 357
19338.98 340
19340.29 349
19341.60 365
19342.91 342
19344.23 344
19345.54 356
19346.85 336
19348.16 351
19349.47 353
19350.79 332
19352.10 341
19353.41 341
19354.72 375
19356.04 362
19357.35 329
19358.66 367
19359.97 348
19361.29 317
19362.60 341
19363.91 351
19365.22 359
19366.54 336
19367.85 344
19369.16 363
19370.47 351
19371.79 372
19373.10 358
19374.41 349
19375.73 336
19377.04 315
19378.35 350
19379.67 338
19380.98 358
19382.29 348
19383.60 344
19384.92 325
19386.23 349
19387.54 348
19388.86 350
19390.17 384
19391.49 359
19392.80 359
19394.11 338
19395.43 347
19396.74 345
19398.05 329
19399.37 361
19400.68 341
19402.00 331
19403.31 359
19404.62 358
19405.94 354
19407.25 353
19408.57 349
19409.88 340
19411.19 358
19412.51 341
19413.82 342
19415.14 361
19416.45 306
19417.77 368
19419.08 364
19420.39 356
19421.71 328
19423.02 349
19424.34 364
19425.65 356
19426.97 363
19428.28 361
19429.60 352
19430.91 343
19432.23 348
19433.54 345
19434.86 345
19436.17 339
19437.49 350
19438.80 350
19440.12 336
19441.43 344
19442.75 367
19444.06 378
19445.38 363
19446.69 316
19448.01 374
19449.32 323
19450.64 351
19451.96 323
19453.27 349
19454.59 340
19455.90 347
19457.22 331
19458.53 338
19459.85 359
19461.17 318
19462.48 358
19463.80 361
19465.11 345
19466.43 315
19467.75 377
19469.06 343
19470.38 359
19471.69 346
19473.01 365
19474.33 355
19475.64 356
19476.96 351
19478.28 347
19479.59 333
19480.91 323
19482.23 351
19483.54 323
19484.86 308
19486.18 337
19487.49 358
19488.81 353
19490.13 370
19491.44 329
19492.76 346
19494.08 335
19495.39 347
19496.71 374
19498.03 350
19499.35 347
19500.66 337
19501.98 346
19503.30 328
19504.61 332
19505.93 353
19507.25 365
19508.57 357
19509.88 333
19511.20 318
19512.52 349
19513.84 361
19515.15 345
19516.47 351
19517.79 336
19519.11 352
19520.43 357
19521.74 370
19523.06 355
19524.38 318
19525.70 349
19527.02 339
19528.33 331
19529.65 318
19530.97 351
19532.29 352
19533.61 328
19534.93 339
19536.24 319
19537.56 346
19538.88 332
19540.20 341
19541.52 342
19542.84 334
19544.16 321
19545.47 356
19546.79 391
19548.11 349
19549.43 350
19550.75 345
19552.07 318
19553.39 305
19554.71 313
19556.03 324
19557.34 313
19558.66 341
19559.98 335
19561.30 344
19562.62 356
19563.94 335
19565.26 336
19566.58 360
19567.90 347
19569.22 314
19570.54 333
19571.86 333
19573.18 342
19574.50 324
19575.82 359
19577.14 381
19578.46 358
19579.78 334
19581.10 338
19582.42 324
19583.74 362
19585.06 343
19586.38 356
19587.70 326
19589.02 308
19590.34 320
19591.66 353
19592.98 330
19594.30 320
19595.62 360
19596.94 341
19598.26 343
19599.58 336
19600.90 328
19602.22 338
19603.54 357
19604.86 340
19606.18 344
19607.50 306
19608.82 328
19610.15 371
19611.47 329
19612.79 335
19614.11 326
19615.43 326
19616.75 329
19618.07 338
19619.39 349
19620.71 361
19622.04 380
19623.36 346
19624.68 342
19626.00 357
19627.32 313
19628.64 330
19629.96 360
19631.29 338
19632.61 325
19633.93 333
19635.25 342
19636.57 325
19637.89 329
19639.22 317
19640.54 372
19641.86 351
19643.18 349
19644.50 322
19645.83 346
19647.15 346
19648.47 343
19649.79 360
19651.12 344
19652.44 337
19653.76 349
19655.08 334
19656.40 318
19657.73 315
19659.05 348
19660.37 343
19661.70 363
19663.02 333
19664.34 328
19665.66 307
19666.99 339
19668.31 341
19669.63 339
19670.95 339
19672.28 341
19673.60 349
19674.92 330
19676.25 351
19677.57 350
19678.89 340
19680.22 321
19681.54 342
19682.86 357
19684.19 335
19685.51 356
19686.83 341
19688.16 344
19689.48 326
19690.80 326
19692.13 337
19693.45 345
19694.78 361
19696.10 351
19697.42 344
19698.75 337
19700.07 355
19701.39 322
19702.72 323
19704.04 358
19705.37 316
19706.69 344
19708.02 302
19709.34 364
19710.66 354
19711.99 350
19713.31 351
19714.64 343
19715.96 342
19717.29 348
19718.61 313
19719.93 314
19721.26 324
19722.58 329
19723.91 316
19725.23 341
19726.56 326
19727.88 334
19729.21 354
19730.53 337
19731.86 328
19733.18 335
19734.51 332
19735.83 340
19737.16 334
19738.48 318
19739.81 336
19741.13 329
19742.46 334
19743.78 340
19745.11 357
19746.44 345
19747.76 353
19749.09 345
19750.41 329
19751.74 348
19753.06 330
19754.39 318
19755.72 340
19757.04 327
19758.37 352
19759.69 324
19761.02 334
19762.34 344
19763.67 335
19765.00 356
19766.32 360
19767.65 336
19768.98 309
19770.30 331
19771.63 356
19772.95 339
19774.28 331
19775.61 368
19776.93 354
19778.26 345
19779.59 351
19780.91 349
19782.24 337
19783.57 323
19784.89 340
19786.22 326
19787.55 314
19788.87 335
19790.20 342
19791.53 329
19792.86 344
19794.18 358
19795.51 347
19796.84 344
19798.16 350
19799.49 334
19800.82 349
19802.15 337
19803.47 330
19804.80 354
19806.13 330
19807.46 321
19808.78 330
19810.11 338
19811.44 362
19812.77 344
19814.09 332
19815.42 358
19816.75 356
19818.08 351
19819.41 332
19820.73 335
19822.06 342
19823.39 338
19824.72 351
19826.05 311
19827.37 313
19828.70 332
19830.03 326
19831.36 361
19832.69 337
19834.02 325
19835.34 316
19836.67 333
19838.00 314
19839.33 321
19840.66 343
19841.99 325
19843.32 327
19844.64 322
19845.97 334
19847.30 344
19848.63 349
19849.96 335
19851.29 348
19852.62 343
19853.95 339
19855.28 307
19856.60 324
19857.93 340
19859.26 330
19860.59 344
19861.92 339
19863.25 343
19864.58 339
19865.91 339
19867.24 349
19868.57 317
19869.90 362
19871.23 330
19872.56 320
19873.89 349
19875.22 366
19876.55 332
19877.88 331
19879.21 341
19880.54 346
19881.87 348
19883.20 333
19884.53 339
19885.86 365
19887.19 337
19888.52 354
19889.85 337
19891.18 330
19892.51 349
19893.84 349
19895.17 319
19896.50 331
19897.83 341
19899.16 325
19900.49 329
19901.82 342
19903.15 351
19904.48 336
19905.81 333
19907.15 336
19908.48 343
19909.81 329
19911.14 331
19912.47 340
19913.80 343
19915.13 328
19916.46 342
19917.79 352
19919.13 395
19920.46 351
19921.79 344
19923.12 347
19924.45 330
19925.78 322
19927.11 344
19928.45 367
19929.78 352
19931.11 355
19932.44 339
19933.77 342
19935.10 379
19936.44 336
19937.77 355
19939.10 363
19940.43 348
19941.76 341
19943.10 337
19944.43 347
19945.76 364
19947.09 355
19948.42 373
19949.76 362
19951.09 332
19952.42 324
19953.75 341
19955.09 357
19956.42 329
19957.75 325
19959.08 347
19960.42 366
19961.75 364
19963.08 383
19964.41 364
19965.75 360
19967.08 353
19968.41 349
19969.75 365
19971.08 380
19972.41 358
19973.74 388
19975.08 335
19976.41 342
19977.74 337
19979.08 349
19980.41 357
19981.74 375
19983.08 357
19984.41 363
19985.74 380
19987.08 321
19988.41 356
19989.75 383
19991.08 361
19992.41 367
19993.75 362
19995.08 366
19996.41 379
19997.75 345
19999.08 360
20000.42 334
20001.75 379
20003.08 368
20004.42 345
20005.75 357
20007.09 320
20008.42 349
20009.75 347
20011.09 375
20012.42 376
20013.76 359
20015.09 337
20016.43 332
20017.76 357
20019.10 353
20020.43 337
20021.76 363
20023.10 371
20024.43 329
20025.77 362
20027.10 349
20028.44 395
20029.77 335
20031.11 349
20032.44 353
20033.78 360
20035.11 368
20036.45 342
20037.78 368
20039.12 366
20040.46 326
20041.79 363
20043.13 345
20044.46 378
20045.80 386
20047.13 357
20048.47 355
20049.80 365
20051.14 357
20052.47 351
20053.81 364
20055.15 353
20056.48 365
20057.82 381
20059.15 380
20060.49 373
20061.83 376
20063.16 374
20064.50 354
20065.83 357
20067.17 354
20068.51 393
20069.84 348
20071.18 357
20072.52 352
20073.85 356
20075.19 346
20076.52 331
20077.86 357
20079.20 353
20080.53 355
20081.87 334
20083.21 362
20084.54 366
20085.88 354
20087.22 359
20088.56 389
20089.89 362
20091.23 346
20092.57 366
20093.90 341
20095.24 359
20096.58 384
20097.91 336
20099.25 335
20100.59 365
20101.93 376
20103.26 348
20104.60 334
20105.94 349
20107.28 330
20108.61 361
20109.95 356
20111.29 360
20112.63 346
20113.96 342
20115.30 362
20116.64 387
20117.98 368
20119.32 373
20120.65 364
20121.99 356
20123.33 337
20124.67 366
20126.01 357
