# Supplementary material for: MALDI-TOF MS typing enables the classification of brewing yeasts of the genus Saccharomyces to major beer styles
Source: PLoS One. 2017 Aug 9;12(8):e0181694. doi: 10.1371/journal.pone.0181694 (PMC5549903; doi:10.1371/journal.pone.0181694)
Supplement: S9 File — The directory includes 90 raw files and was zipped to “.zip”; the folder has three strains with 30 spectra per strain; S1 Text explains the raw files with an example and Table 1 represents the yeast strains used within the experiment. (ZIP) [file pone.0181694.s012.zip › 25-27/30284-8J5-Lag-Lag-Lag-YPG-18h-E-E_2016-09-21_3_0_E2_1.dat]

1999.90 983
2000.32 899
2000.75 991
2001.17 1020
2001.59 996
2002.01 974
2002.43 949
2002.86 1011
2003.28 958
2003.70 969
2004.12 1006
2004.54 987
2004.97 1013
2005.39 985
2005.81 1009
2006.23 984
2006.66 1015
2007.08 1037
2007.50 1001
2007.92 980
2008.35 982
2008.77 1029
2009.19 984
2009.61 961
2010.04 1015
2010.46 1034
2010.88 1042
2011.31 957
2011.73 959
2012.15 969
2012.57 905
2013.00 921
2013.42 925
2013.84 971
2014.27 926
2014.69 932
2015.11 997
2015.54 998
2015.96 977
2016.38 957
2016.81 941
2017.23 975
2017.65 1005
2018.08 1045
2018.50 1020
2018.93 1088
2019.35 1061
2019.77 982
2020.20 1039
2020.62 1028
2021.04 1056
2021.47 1098
2021.89 1072
2022.32 1067
2022.74 1010
2023.17 1023
2023.59 1044
2024.01 1016
2024.44 984
2024.86 987
2025.29 956
2025.71 932
2026.14 946
2026.56 901
2026.98 942
2027.41 925
2027.83 956
2028.26 945
2028.68 910
2029.11 951
2029.53 931
2029.96 878
2030.38 898
2030.81 917
2031.23 917
2031.66 880
2032.08 903
2032.51 906
2032.93 964
2033.36 942
2033.78 942
2034.21 869
2034.63 957
2035.06 977
2035.49 1008
2035.91 1035
2036.34 1156
2036.76 1141
2037.19 1136
2037.61 1138
2038.04 1180
2038.47 1155
2038.89 1113
2039.32 1018
2039.74 986
2040.17 1026
2040.59 1041
2041.02 1042
2041.45 1033
2041.87 965
2042.30 956
2042.73 913
2043.15 946
2043.58 952
2044.00 915
2044.43 898
2044.86 942
2045.28 984
2045.71 970
2046.14 966
2046.56 898
2046.99 921
2047.42 919
2047.84 936
2048.27 1032
2048.70 964
2049.12 963
2049.55 957
2049.98 899
2050.40 913
2050.83 935
2051.26 925
2051.69 887
2052.11 924
2052.54 970
2052.97 960
2053.40 907
2053.82 922
2054.25 981
2054.68 994
2055.10 897
2055.53 951
2055.96 984
2056.39 1001
2056.82 926
2057.24 1003
2057.67 974
2058.10 961
2058.53 933
2058.95 920
2059.38 926
2059.81 888
2060.24 855
2060.67 892
2061.09 1004
2061.52 951
2061.95 956
2062.38 998
2062.81 1065
2063.24 1111
2063.66 1156
2064.09 1139
2064.52 1129
2064.95 1127
2065.38 1195
2065.81 1165
2066.24 1102
2066.66 1169
2067.09 1169
2067.52 1129
2067.95 1082
2068.38 1093
2068.81 1072
2069.24 968
2069.67 1028
2070.10 985
2070.52 968
2070.95 955
2071.38 931
2071.81 1039
2072.24 1074
2072.67 1014
2073.10 1018
2073.53 1039
2073.96 1082
2074.39 1011
2074.82 1060
2075.25 1083
2075.68 1096
2076.11 1111
2076.54 1129
2076.97 1077
2077.40 1106
2077.83 1067
2078.26 1084
2078.69 1097
2079.12 1086
2079.55 1084
2079.98 1143
2080.41 1115
2080.84 1086
2081.27 1063
2081.70 1025
2082.13 1074
2082.56 1070
2082.99 1036
2083.42 1054
2083.85 1085
2084.28 1010
2084.71 1044
2085.14 1085
2085.57 1099
2086.00 1145
2086.43 1093
2086.86 1063
2087.29 1116
2087.73 1151
2088.16 1096
2088.59 1112
2089.02 1156
2089.45 1109
2089.88 1072
2090.31 1089
2090.74 1024
2091.17 964
2091.61 1000
2092.04 1021
2092.47 1052
2092.90 1010
2093.33 963
2093.76 986
2094.19 1027
2094.63 1085
2095.06 1085
2095.49 1019
2095.92 998
2096.35 1044
2096.78 1011
2097.22 951
2097.65 912
2098.08 986
2098.51 971
2098.94 964
2099.38 970
2099.81 938
2100.24 962
2100.67 977
2101.11 918
2101.54 978
2101.97 981
2102.40 975
2102.83 929
2103.27 962
2103.70 948
2104.13 988
2104.56 1014
2105.00 1040
2105.43 1043
2105.86 1055
2106.30 1043
2106.73 994
2107.16 1111
2107.59 1104
2108.03 1064
2108.46 1072
2108.89 1033
2109.33 1004
2109.76 1049
2110.19 1042
2110.63 1028
2111.06 1079
2111.49 1047
2111.93 991
2112.36 1000
2112.79 978
2113.23 987
2113.66 981
2114.09 956
2114.53 937
2114.96 951
2115.40 959
2115.83 1008
2116.26 968
2116.70 949
2117.13 950
2117.56 925
2118.00 909
2118.43 985
2118.87 931
2119.30 925
2119.73 894
2120.17 954
2120.60 1008
2121.04 979
2121.47 999
2121.91 930
2122.34 911
2122.78 946
2123.21 974
2123.64 977
2124.08 1005
2124.51 967
2124.95 1068
2125.38 1064
2125.82 1087
2126.25 1140
2126.69 1203
2127.12 1200
2127.56 1249
2127.99 1327
2128.43 1318
2128.86 1301
2129.30 1450
2129.73 1523
2130.17 1505
2130.60 1525
2131.04 1573
2131.47 1515
2131.91 1455
2132.35 1335
2132.78 1369
2133.22 1359
2133.65 1240
2134.09 1141
2134.52 1171
2134.96 1072
2135.40 1130
2135.83 1080
2136.27 1101
2136.70 1000
2137.14 995
2137.57 983
2138.01 1015
2138.45 1038
2138.88 1059
2139.32 1104
2139.76 1054
2140.19 1008
2140.63 1019
2141.06 1009
2141.50 992
2141.94 954
2142.37 952
2142.81 1016
2143.25 1053
2143.68 1067
2144.12 1041
2144.56 1063
2144.99 1025
2145.43 1067
2145.87 1076
2146.30 1109
2146.74 1164
2147.18 1225
2147.62 1218
2148.05 1274
2148.49 1335
2148.93 1394
2149.36 1429
2149.80 1468
2150.24 1462
2150.68 1403
2151.11 1444
2151.55 1467
2151.99 1441
2152.43 1350
2152.86 1282
2153.30 1238
2153.74 1196
2154.18 1198
2154.61 1172
2155.05 1228
2155.49 1203
2155.93 1149
2156.37 1209
2156.80 1298
2157.24 1244
2157.68 1241
2158.12 1300
2158.56 1396
2158.99 1457
2159.43 1459
2159.87 1440
2160.31 1457
2160.75 1416
2161.19 1422
2161.62 1428
2162.06 1399
2162.50 1398
2162.94 1376
2163.38 1336
2163.82 1348
2164.26 1386
2164.69 1373
2165.13 1328
2165.57 1253
2166.01 1314
2166.45 1227
2166.89 1257
2167.33 1275
2167.77 1200
2168.21 1221
2168.65 1207
2169.08 1212
2169.52 1196
2169.96 1170
2170.40 1197
2170.84 1172
2171.28 1245
2171.72 1191
2172.16 1245
2172.60 1272
2173.04 1255
2173.48 1232
2173.92 1246
2174.36 1274
2174.80 1240
2175.24 1203
2175.68 1273
2176.12 1325
2176.56 1304
2177.00 1356
2177.44 1383
2177.88 1383
2178.32 1486
2178.76 1474
2179.20 1469
2179.64 1413
2180.08 1485
2180.52 1448
2180.96 1478
2181.40 1450
2181.84 1386
2182.28 1344
2182.72 1325
2183.16 1271
2183.60 1245
2184.04 1205
2184.48 1155
2184.93 1196
2185.37 1208
2185.81 1133
2186.25 1182
2186.69 1218
2187.13 1288
2187.57 1374
2188.01 1408
2188.45 1456
2188.89 1493
2189.34 1517
2189.78 1507
2190.22 1411
2190.66 1420
2191.10 1355
2191.54 1277
2191.98 1299
2192.43 1292
2192.87 1325
2193.31 1322
2193.75 1277
2194.19 1274
2194.63 1339
2195.08 1354
2195.52 1263
2195.96 1341
2196.40 1412
2196.84 1409
2197.29 1316
2197.73 1374
2198.17 1354
2198.61 1291
2199.06 1305
2199.50 1312
2199.94 1294
2200.38 1272
2200.82 1246
2201.27 1244
2201.71 1253
2202.15 1198
2202.59 1234
2203.04 1242
2203.48 1171
2203.92 1192
2204.37 1219
2204.81 1245
2205.25 1256
2205.69 1224
2206.14 1285
2206.58 1363
2207.02 1367
2207.47 1312
2207.91 1348
2208.35 1365
2208.80 1302
2209.24 1319
2209.68 1305
2210.13 1313
2210.57 1317
2211.01 1260
2211.46 1285
2211.90 1292
2212.34 1282
2212.79 1236
2213.23 1236
2213.67 1243
2214.12 1191
2214.56 1214
2215.01 1205
2215.45 1217
2215.89 1151
2216.34 1167
2216.78 1193
2217.23 1142
2217.67 1129
2218.11 1235
2218.56 1258
2219.00 1178
2219.45 1190
2219.89 1260
2220.34 1224
2220.78 1238
2221.22 1227
2221.67 1257
2222.11 1307
2222.56 1361
2223.00 1385
2223.45 1389
2223.89 1350
2224.34 1418
2224.78 1428
2225.23 1483
2225.67 1531
2226.12 1497
2226.56 1495
2227.01 1493
2227.45 1403
2227.90 1423
2228.34 1412
2228.79 1452
2229.23 1449
2229.68 1471
2230.12 1451
2230.57 1430
2231.01 1474
2231.46 1501
2231.90 1410
2232.35 1395
2232.80 1408
2233.24 1444
2233.69 1407
2234.13 1386
2234.58 1364
2235.02 1417
2235.47 1410
2235.92 1380
2236.36 1314
2236.81 1352
2237.25 1342
2237.70 1327
2238.15 1335
2238.59 1297
2239.04 1315
2239.49 1285
2239.93 1242
2240.38 1275
2240.82 1281
2241.27 1230
2241.72 1144
2242.16 1192
2242.61 1188
2243.06 1164
2243.50 1136
2243.95 1166
2244.40 1180
2244.84 1127
2245.29 1137
2245.74 1156
2246.19 1205
2246.63 1163
2247.08 1153
2247.53 1200
2247.97 1193
2248.42 1164
2248.87 1212
2249.32 1252
2249.76 1183
2250.21 1213
2250.66 1221
2251.10 1191
2251.55 1193
2252.00 1226
2252.45 1217
2252.89 1211
2253.34 1224
2253.79 1249
2254.24 1228
2254.69 1227
2255.13 1185
2255.58 1250
2256.03 1285
2256.48 1271
2256.93 1321
2257.37 1291
2257.82 1258
2258.27 1359
2258.72 1316
2259.17 1239
2259.61 1244
2260.06 1363
2260.51 1319
2260.96 1349
2261.41 1289
2261.86 1366
2262.31 1339
2262.75 1357
2263.20 1337
2263.65 1375
2264.10 1347
2264.55 1347
2265.00 1334
2265.45 1323
2265.90 1427
2266.34 1397
2266.79 1417
2267.24 1461
2267.69 1441
2268.14 1495
2268.59 1637
2269.04 1674
2269.49 1767
2269.94 1723
2270.39 1773
2270.84 1867
2271.29 1886
2271.74 2070
2272.18 2082
2272.63 2236
2273.08 2507
2273.53 2745
2273.98 3070
2274.43 3405
2274.88 3672
2275.33 4006
2275.78 4429
2276.23 4802
2276.68 4905
2277.13 4818
2277.58 4713
2278.03 4457
2278.48 4260
2278.93 3897
2279.38 3509
2279.83 3056
2280.28 2714
2280.73 2484
2281.19 2128
2281.64 2041
2282.09 1859
2282.54 1686
2282.99 1580
2283.44 1514
2283.89 1552
2284.34 1537
2284.79 1483
2285.24 1515
2285.69 1452
2286.14 1492
2286.59 1612
2287.04 1619
2287.50 1707
2287.95 1832
2288.40 1943
2288.85 2079
2289.30 2237
2289.75 2385
2290.20 2441
2290.65 2527
2291.11 2660
2291.56 2643
2292.01 2652
2292.46 2666
2292.91 2570
2293.36 2411
2293.82 2309
2294.27 2145
2294.72 2083
2295.17 1961
2295.62 1931
2296.07 1820
2296.53 1734
2296.98 1685
2297.43 1672
2297.88 1549
2298.33 1578
2298.79 1629
2299.24 1573
2299.69 1561
2300.14 1450
2300.60 1473
2301.05 1444
2301.50 1516
2301.95 1490
2302.41 1462
2302.86 1434
2303.31 1395
2303.76 1429
2304.22 1408
2304.67 1452
2305.12 1430
2305.57 1489
2306.03 1511
2306.48 1504
2306.93 1448
2307.39 1536
2307.84 1558
2308.29 1524
2308.75 1594
2309.20 1627
2309.65 1636
2310.11 1596
2310.56 1618
2311.01 1650
2311.47 1498
2311.92 1639
2312.37 1625
2312.83 1666
2313.28 1660
2313.73 1637
2314.19 1649
2314.64 1598
2315.09 1555
2315.55 1537
2316.00 1530
2316.46 1527
2316.91 1506
2317.36 1574
2317.82 1572
2318.27 1550
2318.73 1511
2319.18 1489
2319.63 1528
2320.09 1550
2320.54 1503
2321.00 1532
2321.45 1506
2321.91 1446
2322.36 1528
2322.82 1490
2323.27 1458
2323.72 1389
2324.18 1383
2324.63 1385
2325.09 1351
2325.54 1323
2326.00 1426
2326.45 1435
2326.91 1342
2327.36 1328
2327.82 1370
2328.27 1331
2328.73 1387
2329.18 1372
2329.64 1387
2330.09 1345
2330.55 1337
2331.00 1350
2331.46 1272
2331.92 1256
2332.37 1246
2332.83 1157
2333.28 1213
2333.74 1224
2334.19 1261
2334.65 1283
2335.10 1313
2335.56 1289
2336.02 1254
2336.47 1212
2336.93 1249
2337.38 1245
2337.84 1239
2338.30 1198
2338.75 1225
2339.21 1232
2339.66 1180
2340.12 1194
2340.58 1249
2341.03 1234
2341.49 1240
2341.95 1200
2342.40 1223
2342.86 1270
2343.32 1211
2343.77 1230
2344.23 1221
2344.68 1173
2345.14 1128
2345.60 1203
2346.06 1195
2346.51 1255
2346.97 1230
2347.43 1226
2347.88 1280
2348.34 1262
2348.80 1274
2349.25 1228
2349.71 1262
2350.17 1251
2350.63 1307
2351.08 1325
2351.54 1336
2352.00 1310
2352.46 1278
2352.91 1298
2353.37 1313
2353.83 1367
2354.29 1384
2354.74 1338
2355.20 1346
2355.66 1272
2356.12 1316
2356.57 1286
2357.03 1309
2357.49 1297
2357.95 1316
2358.41 1322
2358.86 1338
2359.32 1315
2359.78 1323
2360.24 1346
2360.70 1419
2361.15 1437
2361.61 1437
2362.07 1435
2362.53 1481
2362.99 1476
2363.45 1436
2363.91 1452
2364.36 1497
2364.82 1412
2365.28 1413
2365.74 1417
2366.20 1459
2366.66 1430
2367.12 1432
2367.57 1446
2368.03 1456
2368.49 1379
2368.95 1376
2369.41 1387
2369.87 1444
2370.33 1436
2370.79 1461
2371.25 1447
2371.71 1517
2372.17 1574
2372.63 1626
2373.09 1711
2373.54 1703
2374.00 1772
2374.46 1809
2374.92 1795
2375.38 1842
2375.84 1866
2376.30 1771
2376.76 1690
2377.22 1680
2377.68 1600
2378.14 1530
2378.60 1502
2379.06 1481
2379.52 1454
2379.98 1425
2380.44 1360
2380.90 1384
2381.36 1375
2381.82 1339
2382.28 1372
2382.74 1322
2383.20 1267
2383.66 1289
2384.12 1187
2384.59 1231
2385.05 1216
2385.51 1241
2385.97 1252
2386.43 1259
2386.89 1276
2387.35 1256
2387.81 1334
2388.27 1354
2388.73 1373
2389.19 1450
2389.65 1480
2390.12 1502
2390.58 1446
2391.04 1482
2391.50 1516
2391.96 1525
2392.42 1463
2392.88 1412
2393.34 1456
2393.81 1455
2394.27 1439
2394.73 1438
2395.19 1496
2395.65 1504
2396.11 1476
2396.57 1497
2397.04 1514
2397.50 1532
2397.96 1520
2398.42 1558
2398.88 1525
2399.35 1553
2399.81 1517
2400.27 1444
2400.73 1464
2401.19 1476
2401.66 1440
2402.12 1451
2402.58 1414
2403.04 1394
2403.51 1340
2403.97 1338
2404.43 1366
2404.89 1350
2405.36 1469
2405.82 1483
2406.28 1405
2406.74 1353
2407.21 1357
2407.67 1441
2408.13 1387
2408.59 1295
2409.06 1273
2409.52 1257
2409.98 1244
2410.45 1278
2410.91 1241
2411.37 1263
2411.84 1311
2412.30 1340
2412.76 1274
2413.23 1207
2413.69 1285
2414.15 1316
2414.62 1404
2415.08 1425
2415.54 1427
2416.01 1431
2416.47 1389
2416.93 1396
2417.40 1388
2417.86 1428
2418.32 1494
2418.79 1484
2419.25 1485
2419.72 1537
2420.18 1520
2420.64 1549
2421.11 1522
2421.57 1504
2422.04 1529
2422.50 1563
2422.96 1547
2423.43 1490
2423.89 1400
2424.36 1405
2424.82 1404
2425.29 1369
2425.75 1355
2426.22 1346
2426.68 1317
2427.15 1278
2427.61 1273
2428.07 1309
2428.54 1302
2429.00 1258
2429.47 1254
2429.93 1235
2430.40 1273
2430.86 1333
2431.33 1267
2431.79 1191
2432.26 1262
2432.72 1298
2433.19 1357
2433.65 1296
2434.12 1304
2434.59 1434
2435.05 1380
2435.52 1438
2435.98 1435
2436.45 1525
2436.91 1440
2437.38 1433
2437.84 1465
2438.31 1538
2438.78 1549
2439.24 1579
2439.71 1573
2440.17 1628
2440.64 1695
2441.10 1615
2441.57 1640
2442.04 1591
2442.50 1730
2442.97 1719
2443.44 1571
2443.90 1545
2444.37 1471
2444.83 1500
2445.30 1460
2445.77 1398
2446.23 1355
2446.70 1308
2447.17 1211
2447.63 1273
2448.10 1274
2448.57 1287
2449.03 1326
2449.50 1266
2449.97 1237
2450.43 1305
2450.90 1253
2451.37 1275
2451.83 1265
2452.30 1270
2452.77 1330
2453.24 1314
2453.70 1346
2454.17 1344
2454.64 1271
2455.10 1225
2455.57 1274
2456.04 1252
2456.51 1247
2456.97 1216
2457.44 1267
2457.91 1236
2458.38 1308
2458.84 1303
2459.31 1337
2459.78 1281
2460.25 1289
2460.72 1368
2461.18 1337
2461.65 1299
2462.12 1169
2462.59 1178
2463.06 1211
2463.52 1234
2463.99 1254
2464.46 1208
2464.93 1245
2465.40 1251
2465.86 1315
2466.33 1338
2466.80 1366
2467.27 1361
2467.74 1261
2468.21 1353
2468.68 1365
2469.14 1338
2469.61 1325
2470.08 1304
2470.55 1346
2471.02 1335
2471.49 1300
2471.96 1340
2472.43 1377
2472.90 1304
2473.36 1316
2473.83 1328
2474.30 1377
2474.77 1381
2475.24 1405
2475.71 1444
2476.18 1436
2476.65 1465
2477.12 1367
2477.59 1360
2478.06 1386
2478.53 1348
2479.00 1330
2479.47 1372
2479.94 1392
2480.41 1358
2480.87 1276
2481.34 1249
2481.81 1247
2482.28 1286
2482.75 1281
2483.22 1301
2483.69 1210
2484.16 1217
2484.63 1241
2485.10 1291
2485.57 1350
2486.05 1342
2486.52 1362
2486.99 1309
2487.46 1413
2487.93 1404
2488.40 1410
2488.87 1366
2489.34 1354
2489.81 1362
2490.28 1346
2490.75 1355
2491.22 1386
2491.69 1373
2492.16 1350
2492.63 1381
2493.10 1411
2493.58 1412
2494.05 1409
2494.52 1524
2494.99 1507
2495.46 1451
2495.93 1590
2496.40 1619
2496.87 1614
2497.34 1579
2497.82 1549
2498.29 1614
2498.76 1541
2499.23 1523
2499.70 1510
2500.17 1367
2500.64 1398
2501.12 1366
2501.59 1382
2502.06 1319
2502.53 1293
2503.00 1347
2503.48 1348
2503.95 1352
2504.42 1336
2504.89 1291
2505.36 1333
2505.84 1403
2506.31 1432
2506.78 1417
2507.25 1519
2507.72 1572
2508.20 1640
2508.67 1634
2509.14 1714
2509.61 1826
2510.09 1933
2510.56 2060
2511.03 2224
2511.50 2386
2511.98 2364
2512.45 2435
2512.92 2555
2513.40 2509
2513.87 2326
2514.34 2338
2514.81 2239
2515.29 2076
2515.76 1948
2516.23 1910
2516.71 1784
2517.18 1616
2517.65 1556
2518.13 1536
2518.60 1537
2519.07 1506
2519.55 1437
2520.02 1486
2520.49 1405
2520.97 1423
2521.44 1409
2521.91 1374
2522.39 1357
2522.86 1392
2523.34 1342
2523.81 1405
2524.28 1383
2524.76 1400
2525.23 1399
2525.70 1362
2526.18 1404
2526.65 1394
2527.13 1404
2527.60 1446
2528.08 1413
2528.55 1462
2529.02 1443
2529.50 1482
2529.97 1413
2530.45 1463
2530.92 1460
2531.40 1462
2531.87 1520
2532.34 1489
2532.82 1514
2533.29 1514
2533.77 1532
2534.24 1516
2534.72 1500
2535.19 1449
2535.67 1524
2536.14 1478
2536.62 1468
2537.09 1472
2537.57 1540
2538.04 1485
2538.52 1494
2538.99 1523
2539.47 1495
2539.94 1459
2540.42 1512
2540.90 1479
2541.37 1510
2541.85 1541
2542.32 1421
2542.80 1541
2543.27 1557
2543.75 1604
2544.22 1658
2544.70 1765
2545.18 1894
2545.65 2038
2546.13 2126
2546.60 2190
2547.08 2259
2547.56 2323
2548.03 2380
2548.51 2448
2548.98 2433
2549.46 2350
2549.94 2308
2550.41 2271
2550.89 2136
2551.37 2003
2551.84 1982
2552.32 1979
2552.80 1972
2553.27 1932
2553.75 1844
2554.23 1827
2554.70 1753
2555.18 1745
2555.66 1651
2556.13 1653
2556.61 1616
2557.09 1650
2557.56 1587
2558.04 1597
2558.52 1567
2558.99 1582
2559.47 1521
2559.95 1476
2560.43 1466
2560.90 1452
2561.38 1408
2561.86 1366
2562.33 1422
2562.81 1458
2563.29 1488
2563.77 1415
2564.25 1387
2564.72 1371
2565.20 1398
2565.68 1397
2566.16 1430
2566.63 1410
2567.11 1367
2567.59 1352
2568.07 1316
2568.55 1371
2569.02 1367
2569.50 1330
2569.98 1380
2570.46 1445
2570.94 1384
2571.41 1418
2571.89 1401
2572.37 1286
2572.85 1365
2573.33 1394
2573.81 1424
2574.28 1411
2574.76 1460
2575.24 1443
2575.72 1331
2576.20 1414
2576.68 1408
2577.16 1376
2577.64 1377
2578.11 1380
2578.59 1397
2579.07 1438
2579.55 1416
2580.03 1441
2580.51 1437
2580.99 1478
2581.47 1429
2581.95 1419
2582.43 1315
2582.91 1233
2583.39 1231
2583.86 1380
2584.34 1430
2584.82 1419
2585.30 1362
2585.78 1401
2586.26 1435
2586.74 1405
2587.22 1338
2587.70 1425
2588.18 1390
2588.66 1419
2589.14 1431
2589.62 1365
2590.10 1384
2590.58 1364
2591.06 1378
2591.54 1328
2592.02 1397
2592.50 1365
2592.98 1415
2593.46 1407
2593.94 1380
2594.42 1453
2594.90 1448
2595.38 1467
2595.86 1415
2596.35 1395
2596.83 1407
2597.31 1327
2597.79 1323
2598.27 1413
2598.75 1374
2599.23 1362
2599.71 1372
2600.19 1439
2600.67 1471
2601.15 1322
2601.63 1297
2602.12 1323
2602.60 1284
2603.08 1347
2603.56 1360
2604.04 1277
2604.52 1364
2605.00 1357
2605.48 1335
2605.97 1396
2606.45 1359
2606.93 1304
2607.41 1341
2607.89 1375
2608.37 1382
2608.86 1358
2609.34 1410
2609.82 1373
2610.30 1395
2610.78 1394
2611.26 1380
2611.75 1366
2612.23 1400
2612.71 1349
2613.19 1332
2613.68 1383
2614.16 1378
2614.64 1414
2615.12 1352
2615.60 1431
2616.09 1448
2616.57 1403
2617.05 1447
2617.53 1432
2618.02 1440
2618.50 1462
2618.98 1413
2619.46 1331
2619.95 1370
2620.43 1492
2620.91 1516
2621.40 1455
2621.88 1457
2622.36 1454
2622.85 1480
2623.33 1429
2623.81 1488
2624.29 1419
2624.78 1430
2625.26 1454
2625.74 1430
2626.23 1400
2626.71 1396
2627.19 1426
2627.68 1480
2628.16 1478
2628.64 1482
2629.13 1462
2629.61 1425
2630.10 1452
2630.58 1495
2631.06 1537
2631.55 1582
2632.03 1512
2632.51 1600
2633.00 1561
2633.48 1510
2633.97 1517
2634.45 1559
2634.94 1542
2635.42 1476
2635.90 1553
2636.39 1461
2636.87 1472
2637.36 1522
2637.84 1596
2638.33 1602
2638.81 1530
2639.29 1493
2639.78 1558
2640.26 1469
2640.75 1412
2641.23 1399
2641.72 1464
2642.20 1478
2642.69 1463
2643.17 1414
2643.66 1391
2644.14 1368
2644.63 1327
2645.11 1403
2645.60 1465
2646.08 1441
2646.57 1443
2647.05 1427
2647.54 1490
2648.02 1508
2648.51 1517
2648.99 1489
2649.48 1505
2649.97 1546
2650.45 1558
2650.94 1542
2651.42 1525
2651.91 1482
2652.39 1541
2652.88 1568
2653.37 1556
2653.85 1528
2654.34 1530
2654.82 1503
2655.31 1483
2655.80 1522
2656.28 1551
2656.77 1493
2657.25 1500
2657.74 1587
2658.23 1583
2658.71 1591
2659.20 1579
2659.69 1701
2660.17 1781
2660.66 1719
2661.14 1827
2661.63 1859
2662.12 1995
2662.60 1956
2663.09 1992
2663.58 1949
2664.06 1910
2664.55 1923
2665.04 1928
2665.53 1862
2666.01 1879
2666.50 1806
2666.99 1738
2667.47 1693
2667.96 1686
2668.45 1676
2668.94 1622
2669.42 1558
2669.91 1590
2670.40 1517
2670.88 1507
2671.37 1486
2671.86 1496
2672.35 1550
2672.83 1521
2673.32 1549
2673.81 1597
2674.30 1620
2674.79 1617
2675.27 1620
2675.76 1754
2676.25 1646
2676.74 1580
2677.23 1602
2677.71 1626
2678.20 1519
2678.69 1505
2679.18 1515
2679.67 1535
2680.15 1552
2680.64 1515
2681.13 1588
2681.62 1592
2682.11 1673
2682.60 1597
2683.08 1571
2683.57 1581
2684.06 1577
2684.55 1587
2685.04 1641
2685.53 1641
2686.02 1546
2686.51 1614
2686.99 1638
2687.48 1548
2687.97 1547
2688.46 1592
2688.95 1660
2689.44 1658
2689.93 1646
2690.42 1634
2690.91 1729
2691.40 1681
2691.89 1734
2692.38 1687
2692.87 1742
2693.35 1793
2693.84 1886
2694.33 1913
2694.82 1962
2695.31 2043
2695.80 2064
2696.29 2076
2696.78 1938
2697.27 1918
2697.76 1942
2698.25 1909
2698.74 1932
2699.23 1858
2699.72 1815
2700.21 1718
2700.70 1723
2701.19 1683
2701.68 1754
2702.17 1616
2702.66 1705
2703.15 1640
2703.64 1566
2704.13 1551
2704.62 1558
2705.12 1508
2705.61 1539
2706.10 1501
2706.59 1461
2707.08 1469
2707.57 1492
2708.06 1470
2708.55 1453
2709.04 1509
2709.53 1514
2710.02 1472
2710.51 1458
2711.01 1503
2711.50 1592
2711.99 1563
2712.48 1578
2712.97 1532
2713.46 1580
2713.95 1641
2714.44 1552
2714.94 1623
2715.43 1576
2715.92 1520
2716.41 1478
2716.90 1470
2717.39 1506
2717.89 1525
2718.38 1517
2718.87 1544
2719.36 1532
2719.85 1552
2720.34 1594
2720.84 1646
2721.33 1645
2721.82 1739
2722.31 1858
2722.80 1782
2723.30 1839
2723.79 1927
2724.28 1806
2724.77 1778
2725.27 1790
2725.76 1756
2726.25 1723
2726.74 1616
2727.24 1596
2727.73 1613
2728.22 1552
2728.71 1613
2729.21 1677
2729.70 1644
2730.19 1724
2730.69 1775
2731.18 1804
2731.67 1847
2732.16 1786
2732.66 1775
2733.15 1881
2733.64 1930
2734.14 1884
2734.63 1833
2735.12 1923
2735.62 1948
2736.11 1912
2736.60 1924
2737.10 2018
2737.59 2034
2738.08 1990
2738.58 2039
2739.07 1977
2739.56 1970
2740.06 1979
2740.55 1899
2741.05 1844
2741.54 1760
2742.03 1645
2742.53 1647
2743.02 1580
2743.52 1578
2744.01 1525
2744.50 1528
2745.00 1538
2745.49 1486
2745.99 1520
2746.48 1439
2746.97 1452
2747.47 1524
2747.96 1538
2748.46 1567
2748.95 1533
2749.45 1557
2749.94 1545
2750.44 1529
2750.93 1521
2751.43 1514
2751.92 1582
2752.42 1625
2752.91 1512
2753.41 1507
2753.90 1467
2754.40 1485
2754.89 1533
2755.39 1565
2755.88 1506
2756.38 1488
2756.87 1479
2757.37 1554
2757.86 1569
2758.36 1549
2758.85 1630
2759.35 1682
2759.84 1618
2760.34 1663
2760.83 1595
2761.33 1629
2761.83 1744
2762.32 1734
2762.82 1685
2763.31 1693
2763.81 1767
2764.30 1785
2764.80 1756
2765.30 1712
2765.79 1672
2766.29 1732
2766.78 1702
2767.28 1709
2767.78 1666
2768.27 1642
2768.77 1657
2769.27 1642
2769.76 1662
2770.26 1636
2770.76 1626
2771.25 1631
2771.75 1641
2772.24 1670
2772.74 1672
2773.24 1657
2773.73 1597
2774.23 1575
2774.73 1621
2775.23 1666
2775.72 1677
2776.22 1716
2776.72 1669
2777.21 1610
2777.71 1616
2778.21 1628
2778.70 1658
2779.20 1606
2779.70 1666
2780.20 1673
2780.69 1689
2781.19 1671
2781.69 1610
2782.19 1656
2782.68 1654
2783.18 1669
2783.68 1745
2784.18 1664
2784.67 1622
2785.17 1657
2785.67 1619
2786.17 1636
2786.67 1648
2787.16 1546
2787.66 1543
2788.16 1626
2788.66 1544
2789.16 1489
2789.65 1468
2790.15 1512
2790.65 1543
2791.15 1452
2791.65 1425
2792.15 1445
2792.64 1448
2793.14 1484
2793.64 1531
2794.14 1447
2794.64 1448
2795.14 1466
2795.64 1501
2796.13 1555
2796.63 1528
2797.13 1524
2797.63 1573
2798.13 1684
2798.63 1604
2799.13 1575
2799.63 1619
2800.13 1708
2800.62 1668
2801.12 1653
2801.62 1607
2802.12 1639
2802.62 1597
2803.12 1704
2803.62 1754
2804.12 1778
2804.62 1797
2805.12 1845
2805.62 1898
2806.12 1837
2806.62 1830
2807.12 1841
2807.62 1806
2808.12 1827
2808.62 1776
2809.12 1703
2809.62 1708
2810.12 1654
2810.62 1635
2811.12 1663
2811.62 1604
2812.12 1634
2812.62 1677
2813.12 1655
2813.62 1542
2814.12 1590
2814.62 1616
2815.12 1576
2815.62 1526
2816.12 1544
2816.62 1597
2817.12 1686
2817.62 1623
2818.12 1599
2818.62 1550
2819.12 1589
2819.63 1587
2820.13 1582
2820.63 1536
2821.13 1504
2821.63 1555
2822.13 1485
2822.63 1493
2823.13 1487
2823.63 1483
2824.13 1404
2824.64 1443
2825.14 1480
2825.64 1452
2826.14 1400
2826.64 1444
2827.14 1431
2827.64 1449
2828.15 1460
2828.65 1500
2829.15 1467
2829.65 1368
2830.15 1408
2830.65 1355
2831.16 1389
2831.66 1435
2832.16 1479
2832.66 1474
2833.16 1424
2833.67 1416
2834.17 1398
2834.67 1404
2835.17 1424
2835.68 1390
2836.18 1461
2836.68 1445
2837.18 1469
2837.68 1499
2838.19 1502
2838.69 1488
2839.19 1432
2839.70 1459
2840.20 1489
2840.70 1469
2841.20 1496
2841.71 1446
2842.21 1488
2842.71 1521
2843.21 1559
2843.72 1483
2844.22 1496
2844.72 1526
2845.23 1528
2845.73 1475
2846.23 1505
2846.74 1567
2847.24 1497
2847.74 1483
2848.25 1484
2848.75 1534
2849.25 1566
2849.76 1488
2850.26 1486
2850.76 1480
2851.27 1436
2851.77 1429
2852.28 1453
2852.78 1462
2853.28 1486
2853.79 1535
2854.29 1450
2854.79 1478
2855.30 1481
2855.80 1448
2856.31 1475
2856.81 1484
2857.31 1507
2857.82 1546
2858.32 1507
2858.83 1481
2859.33 1553
2859.84 1524
2860.34 1467
2860.85 1491
2861.35 1478
2861.85 1482
2862.36 1405
2862.86 1447
2863.37 1490
2863.87 1426
2864.38 1456
2864.88 1459
2865.39 1533
2865.89 1572
2866.40 1560
2866.90 1558
2867.41 1633
2867.91 1708
2868.42 1821
2868.92 1861
2869.43 1908
2869.93 1810
2870.44 1856
2870.94 1873
2871.45 1829
2871.96 1796
2872.46 1744
2872.97 1812
2873.47 1672
2873.98 1625
2874.48 1656
2874.99 1623
2875.49 1581
2876.00 1632
2876.51 1508
2877.01 1600
2877.52 1645
2878.02 1554
2878.53 1621
2879.04 1637
2879.54 1604
2880.05 1555
2880.55 1566
2881.06 1493
2881.57 1509
2882.07 1535
2882.58 1517
2883.09 1494
2883.59 1473
2884.10 1446
2884.61 1448
2885.11 1469
2885.62 1369
2886.13 1445
2886.63 1474
2887.14 1444
2887.65 1471
2888.15 1569
2888.66 1549
2889.17 1536
2889.67 1507
2890.18 1438
2890.69 1545
2891.20 1528
2891.70 1564
2892.21 1530
2892.72 1508
2893.22 1563
2893.73 1588
2894.24 1570
2894.75 1573
2895.25 1610
2895.76 1727
2896.27 1727
2896.78 1687
2897.29 1609
2897.79 1734
2898.30 1702
2898.81 1610
2899.32 1670
2899.82 1638
2900.33 1603
2900.84 1613
2901.35 1587
2901.86 1576
2902.36 1575
2902.87 1567
2903.38 1611
2903.89 1577
2904.40 1617
2904.91 1641
2905.41 1607
2905.92 1603
2906.43 1651
2906.94 1612
2907.45 1656
2907.96 1667
2908.47 1594
2908.97 1556
2909.48 1586
2909.99 1524
2910.50 1563
2911.01 1567
2911.52 1597
2912.03 1497
2912.54 1483
2913.05 1469
2913.55 1595
2914.06 1640
2914.57 1643
2915.08 1549
2915.59 1541
2916.10 1573
2916.61 1545
2917.12 1573
2917.63 1698
2918.14 1724
2918.65 1639
2919.16 1627
2919.67 1702
2920.18 1720
2920.69 1736
2921.20 1727
2921.71 1647
2922.22 1621
2922.73 1722
2923.24 1730
2923.75 1676
2924.26 1623
2924.77 1587
2925.28 1661
2925.79 1697
2926.30 1722
2926.81 1716
2927.32 1674
2927.83 1607
2928.34 1594
2928.85 1651
2929.36 1714
2929.87 1746
2930.38 1730
2930.89 1632
2931.40 1643
2931.91 1665
2932.42 1565
2932.93 1610
2933.45 1563
2933.96 1633
2934.47 1603
2934.98 1681
2935.49 1707
2936.00 1799
2936.51 1808
2937.02 1797
2937.53 1862
2938.04 1900
2938.56 1983
2939.07 2067
2939.58 1955
2940.09 2007
2940.60 1965
2941.11 1955
2941.62 1984
2942.14 2005
2942.65 1954
2943.16 1893
2943.67 1786
2944.18 1820
2944.70 1815
2945.21 1755
2945.72 1733
2946.23 1693
2946.74 1688
2947.26 1576
2947.77 1595
2948.28 1671
2948.79 1707
2949.30 1727
2949.82 1625
2950.33 1598
2950.84 1552
2951.35 1511
2951.87 1549
2952.38 1518
2952.89 1522
2953.40 1522
2953.92 1513
2954.43 1551
2954.94 1474
2955.45 1515
2955.97 1499
2956.48 1561
2956.99 1643
2957.51 1543
2958.02 1595
2958.53 1538
2959.04 1580
2959.56 1619
2960.07 1702
2960.58 1734
2961.10 1740
2961.61 1714
2962.12 1639
2962.64 1752
2963.15 1738
2963.66 1686
2964.18 1674
2964.69 1678
2965.21 1623
2965.72 1643
2966.23 1619
2966.75 1556
2967.26 1520
2967.77 1577
2968.29 1586
2968.80 1495
2969.32 1478
2969.83 1621
2970.34 1656
2970.86 1564
2971.37 1634
2971.89 1612
2972.40 1644
2972.91 1617
2973.43 1706
2973.94 1679
2974.46 1661
2974.97 1628
2975.49 1672
2976.00 1749
2976.52 1710
2977.03 1675
2977.55 1686
2978.06 1651
2978.57 1665
2979.09 1695
2979.60 1599
2980.12 1595
2980.63 1636
2981.15 1617
2981.66 1551
2982.18 1649
2982.69 1658
2983.21 1561
2983.73 1595
2984.24 1596
2984.76 1630
2985.27 1601
2985.79 1648
2986.30 1707
2986.82 1739
2987.33 1736
2987.85 1775
2988.36 1842
2988.88 1846
2989.40 1963
2989.91 1994
2990.43 1912
2990.94 2068
2991.46 2100
2991.97 2043
2992.49 2019
2993.01 1989
2993.52 2025
2994.04 2106
2994.55 2056
2995.07 2038
2995.59 1943
2996.10 1958
2996.62 1959
2997.14 1929
2997.65 1960
2998.17 1951
2998.69 1961
2999.20 1905
2999.72 1911
3000.24 1946
3000.75 1846
3001.27 1898
3001.79 1951
3002.30 1908
3002.82 2019
3003.34 2112
3003.85 2125
3004.37 2164
3004.89 2173
3005.40 2273
3005.92 2302
3006.44 2274
3006.96 2212
3007.47 2057
3007.99 2021
3008.51 2052
3009.03 1998
3009.54 1885
3010.06 1760
3010.58 1711
3011.10 1720
3011.61 1672
3012.13 1637
3012.65 1586
3013.17 1564
3013.68 1611
3014.20 1661
3014.72 1667
3015.24 1638
3015.76 1685
3016.27 1714
3016.79 1731
3017.31 1726
3017.83 1712
3018.35 1765
3018.86 1749
3019.38 1711
3019.90 1677
3020.42 1659
3020.94 1704
3021.46 1785
3021.97 1770
3022.49 1833
3023.01 1801
3023.53 1801
3024.05 1766
3024.57 1847
3025.09 1823
3025.61 1742
3026.12 1759
3026.64 1712
3027.16 1698
3027.68 1755
3028.20 1741
3028.72 1635
3029.24 1694
3029.76 1672
3030.28 1695
3030.80 1697
3031.32 1779
3031.84 1804
3032.35 1901
3032.87 1943
3033.39 1941
3033.91 1920
3034.43 1913
3034.95 1959
3035.47 2004
3035.99 2023
3036.51 2005
3037.03 1997
3037.55 1947
3038.07 1882
3038.59 1841
3039.11 1879
3039.63 1780
3040.15 1815
3040.67 1730
3041.19 1738
3041.71 1792
3042.23 1678
3042.75 1609
3043.27 1629
3043.79 1698
3044.31 1644
3044.83 1617
3045.35 1638
3045.87 1684
3046.40 1654
3046.92 1652
3047.44 1680
3047.96 1725
3048.48 1689
3049.00 1702
3049.52 1657
3050.04 1639
3050.56 1695
3051.08 1684
3051.60 1675
3052.12 1656
3052.65 1653
3053.17 1671
3053.69 1639
3054.21 1649
3054.73 1574
3055.25 1552
3055.77 1480
3056.30 1566
3056.82 1568
3057.34 1617
3057.86 1641
3058.38 1541
3058.90 1577
3059.42 1609
3059.95 1589
3060.47 1651
3060.99 1644
3061.51 1618
3062.03 1636
3062.56 1666
3063.08 1691
3063.60 1760
3064.12 1790
3064.64 1853
3065.17 1779
3065.69 1742
3066.21 1754
3066.73 1769
3067.26 1791
3067.78 1705
3068.30 1746
3068.82 1756
3069.35 1731
3069.87 1750
3070.39 1735
3070.91 1707
3071.44 1678
3071.96 1630
3072.48 1741
3073.01 1729
3073.53 1751
3074.05 1733
3074.57 1804
3075.10 1809
3075.62 1775
3076.14 1865
3076.67 1866
3077.19 1953
3077.71 1913
3078.24 1980
3078.76 1944
3079.28 1966
3079.81 2006
3080.33 2028
3080.85 2084
3081.38 2075
3081.90 2025
3082.42 2014
3082.95 1999
3083.47 1887
3084.00 1956
3084.52 2027
3085.04 1951
3085.57 1905
3086.09 1828
3086.62 1946
3087.14 1915
3087.66 1937
3088.19 2000
3088.71 2052
3089.24 2086
3089.76 2049
3090.29 2171
3090.81 2114
3091.33 2036
3091.86 1935
3092.38 1979
3092.91 1961
3093.43 1854
3093.96 1821
3094.48 1840
3095.01 1787
3095.53 1810
3096.06 1761
3096.58 1769
3097.11 1783
3097.63 1760
3098.16 1723
3098.68 1728
3099.21 1730
3099.73 1856
3100.26 1922
3100.78 1984
3101.31 2211
3101.83 2312
3102.36 2168
3102.88 2226
3103.41 2302
3103.93 2291
3104.46 2223
3104.99 2181
3105.51 2057
3106.04 2018
3106.56 1957
3107.09 1776
3107.61 1758
3108.14 1700
3108.67 1731
3109.19 1727
3109.72 1666
3110.24 1679
3110.77 1631
3111.30 1642
3111.82 1645
3112.35 1635
3112.87 1604
3113.40 1627
3113.93 1548
3114.45 1512
3114.98 1566
3115.51 1665
3116.03 1643
3116.56 1714
3117.09 1712
3117.61 1697
3118.14 1754
3118.67 1742
3119.19 1807
3119.72 1872
3120.25 1905
3120.77 1892
3121.30 1921
3121.83 1914
3122.35 1878
3122.88 1910
3123.41 1874
3123.94 1832
3124.46 1814
3124.99 1802
3125.52 1754
3126.05 1734
3126.57 1730
3127.10 1694
3127.63 1706
3128.16 1683
3128.68 1625
3129.21 1664
3129.74 1600
3130.27 1645
3130.79 1627
3131.32 1611
3131.85 1585
3132.38 1598
3132.91 1565
3133.43 1553
3133.96 1581
3134.49 1632
3135.02 1605
3135.55 1503
3136.07 1504
3136.60 1526
3137.13 1511
3137.66 1526
3138.19 1487
3138.72 1497
3139.24 1559
3139.77 1564
3140.30 1543
3140.83 1490
3141.36 1530
3141.89 1511
3142.42 1518
3142.95 1575
3143.47 1523
3144.00 1572
3144.53 1620
3145.06 1637
3145.59 1686
3146.12 1721
3146.65 1792
3147.18 1816
3147.71 1794
3148.24 1842
3148.76 1874
3149.29 1869
3149.82 1902
3150.35 1798
3150.88 1865
3151.41 1909
3151.94 1948
3152.47 1902
3153.00 1924
3153.53 1884
3154.06 1817
3154.59 1844
3155.12 1841
3155.65 1827
3156.18 1884
3156.71 1930
3157.24 1920
3157.77 2069
3158.30 2092
3158.83 2088
3159.36 2123
3159.89 2092
3160.42 2112
3160.95 2250
3161.48 2268
3162.01 2128
3162.54 2121
3163.07 2068
3163.60 2000
3164.13 1949
3164.66 1907
3165.20 1862
3165.73 1910
3166.26 1891
3166.79 1764
3167.32 1628
3167.85 1684
3168.38 1732
3168.91 1678
3169.44 1656
3169.97 1663
3170.50 1731
3171.04 1658
3171.57 1601
3172.10 1882
3172.63 1827
3173.16 1827
3173.69 1888
3174.22 1966
3174.75 1985
3175.29 1907
3175.82 1862
3176.35 1831
3176.88 1803
3177.41 1761
3177.94 1698
3178.48 1678
3179.01 1681
3179.54 1639
3180.07 1615
3180.60 1626
3181.14 1579
3181.67 1570
3182.20 1608
3182.73 1655
3183.26 1640
3183.80 1606
3184.33 1637
3184.86 1705
3185.39 1683
3185.93 1662
3186.46 1670
3186.99 1708
3187.52 1749
3188.06 1752
3188.59 1803
3189.12 1736
3189.65 1704
3190.19 1747
3190.72 1761
3191.25 1718
3191.79 1687
3192.32 1720
3192.85 1742
3193.38 1728
3193.92 1781
3194.45 1879
3194.98 1865
3195.52 1846
3196.05 1827
3196.58 1878
3197.12 1787
3197.65 1864
3198.18 1919
3198.72 1835
3199.25 1820
3199.78 1816
3200.32 1841
3200.85 1811
3201.39 1830
3201.92 1844
3202.45 1768
3202.99 1808
3203.52 1777
3204.05 1736
3204.59 1776
3205.12 1665
3205.66 1756
3206.19 1830
3206.72 1809
3207.26 1854
3207.79 1934
3208.33 1930
3208.86 2086
3209.40 2153
3209.93 2191
3210.47 2234
3211.00 2302
3211.53 2310
3212.07 2341
3212.60 2270
3213.14 2264
3213.67 2162
3214.21 2082
3214.74 2064
3215.28 2067
3215.81 2080
3216.35 2019
3216.88 2017
3217.42 1880
3217.95 1893
3218.49 1935
3219.02 1960
3219.56 1961
3220.09 1987
3220.63 2057
3221.16 2178
3221.70 2225
3222.23 2286
3222.77 2527
3223.31 2602
3223.84 2600
3224.38 2603
3224.91 2731
3225.45 2750
3225.98 2671
3226.52 2496
3227.06 2423
3227.59 2322
3228.13 2220
3228.66 2128
3229.20 1982
3229.74 1894
3230.27 1844
3230.81 1832
3231.34 1824
3231.88 1867
3232.42 1824
3232.95 1833
3233.49 1837
3234.03 1871
3234.56 1868
3235.10 1871
3235.64 1837
3236.17 1845
3236.71 1852
3237.25 1831
3237.78 1829
3238.32 1767
3238.86 1844
3239.39 1784
3239.93 1816
3240.47 1822
3241.00 1791
3241.54 1737
3242.08 1794
3242.61 1826
3243.15 1832
3243.69 1808
3244.23 1770
3244.76 1795
3245.30 1769
3245.84 1748
3246.38 1804
3246.91 1812
3247.45 1884
3247.99 1939
3248.53 1910
3249.06 2023
3249.60 2077
3250.14 2101
3250.68 2211
3251.21 2310
3251.75 2484
3252.29 2521
3252.83 2528
3253.37 2534
3253.90 2604
3254.44 2680
3254.98 2612
3255.52 2525
3256.06 2468
3256.60 2325
3257.13 2219
3257.67 2169
3258.21 2177
3258.75 2204
3259.29 2215
3259.83 2300
3260.36 2376
3260.90 2550
3261.44 2539
3261.98 2627
3262.52 2680
3263.06 2755
3263.60 2938
3264.14 2909
3264.68 2928
3265.21 2801
3265.75 2650
3266.29 2733
3266.83 2657
3267.37 2618
3267.91 2474
3268.45 2390
3268.99 2234
3269.53 2193
3270.07 2080
3270.61 2041
3271.15 2048
3271.69 2005
3272.23 2061
3272.76 2037
3273.30 2088
3273.84 2122
3274.38 2150
3274.92 2201
3275.46 2094
3276.00 2233
3276.54 2379
3277.08 2326
3277.62 2382
3278.16 2361
3278.70 2357
3279.24 2337
3279.78 2384
3280.32 2311
3280.86 2196
3281.41 2185
3281.95 2359
3282.49 2356
3283.03 2265
3283.57 2270
3284.11 2205
3284.65 2217
3285.19 2196
3285.73 2264
3286.27 2328
3286.81 2340
3287.35 2290
3287.89 2297
3288.43 2379
3288.97 2473
3289.52 2457
3290.06 2449
3290.60 2570
3291.14 2716
3291.68 2802
3292.22 2890
3292.76 2890
3293.30 2972
3293.85 3120
3294.39 3197
3294.93 3235
3295.47 3260
3296.01 3151
3296.55 3214
3297.09 3186
3297.64 3186
3298.18 3016
3298.72 2975
3299.26 2911
3299.80 2756
3300.34 2658
3300.89 2637
3301.43 2574
3301.97 2496
3302.51 2533
3303.06 2540
3303.60 2444
3304.14 2490
3304.68 2346
3305.22 2248
3305.77 2218
3306.31 2280
3306.85 2302
3307.39 2295
3307.94 2299
3308.48 2327
3309.02 2247
3309.56 2243
3310.11 2245
3310.65 2295
3311.19 2237
3311.74 2272
3312.28 2319
3312.82 2257
3313.36 2333
3313.91 2353
3314.45 2437
3314.99 2398
3315.54 2503
3316.08 2505
3316.62 2715
3317.17 2844
3317.71 3009
3318.25 3114
3318.80 3179
3319.34 3283
3319.88 3380
3320.43 3483
3320.97 3487
3321.51 3531
3322.06 3494
3322.60 3423
3323.14 3432
3323.69 3386
3324.23 3222
3324.78 3275
3325.32 3151
3325.86 3019
3326.41 3092
3326.95 2994
3327.50 3014
3328.04 3024
3328.59 3093
3329.13 3056
3329.67 3290
3330.22 3574
3330.76 4011
3331.31 4734
3331.85 5692
3332.40 6617
3332.94 7866
3333.49 9330
3334.03 10448
3334.57 11864
3335.12 13300
3335.66 14324
3336.21 14868
3336.75 15182
3337.30 14936
3337.84 14216
3338.39 12821
3338.93 11433
3339.48 10166
3340.02 8849
3340.57 7484
3341.11 5994
3341.66 5062
3342.20 4443
3342.75 3817
3343.30 3410
3343.84 3073
3344.39 2906
3344.93 2820
3345.48 2685
3346.02 2590
3346.57 2574
3347.11 2615
3347.66 2610
3348.21 2585
3348.75 2561
3349.30 2526
3349.84 2405
3350.39 2371
3350.94 2300
3351.48 2255
3352.03 2128
3352.57 2041
3353.12 2014
3353.67 2032
3354.21 1990
3354.76 1931
3355.31 2068
3355.85 1933
3356.40 2004
3356.95 2019
3357.49 2043
3358.04 2119
3358.59 2091
3359.13 2062
3359.68 2087
3360.23 2130
3360.77 2098
3361.32 2097
3361.87 2149
3362.41 2123
3362.96 2177
3363.51 2137
3364.05 2204
3364.60 2123
3365.15 2127
3365.70 2153
3366.24 2109
3366.79 2100
3367.34 2066
3367.89 2102
3368.43 2124
3368.98 2130
3369.53 2126
3370.08 2146
3370.62 2120
3371.17 2173
3371.72 2365
3372.27 2246
3372.81 2329
3373.36 2469
3373.91 2451
3374.46 2548
3375.01 2513
3375.55 2414
3376.10 2371
3376.65 2181
3377.20 2120
3377.75 2059
3378.30 2103
3378.84 2011
3379.39 1930
3379.94 1904
3380.49 1799
3381.04 1777
3381.59 1838
3382.13 1820
3382.68 1750
3383.23 1755
3383.78 1750
3384.33 1789
3384.88 1752
3385.43 1761
3385.98 1815
3386.52 1802
3387.07 1798
3387.62 1835
3388.17 1905
3388.72 1852
3389.27 1832
3389.82 1852
3390.37 1869
3390.92 1793
3391.47 1768
3392.02 1814
3392.57 1821
3393.12 1855
3393.66 1838
3394.21 1790
3394.76 1772
3395.31 1852
3395.86 1804
3396.41 1830
3396.96 1772
3397.51 1826
3398.06 1830
3398.61 1792
3399.16 1921
3399.71 1830
3400.26 1768
3400.81 1766
3401.36 1809
3401.91 1816
3402.46 1799
3403.01 1691
3403.56 1683
3404.11 1626
3404.66 1734
3405.21 1648
3405.77 1613
3406.32 1632
3406.87 1636
3407.42 1626
3407.97 1700
3408.52 1745
3409.07 1765
3409.62 1693
3410.17 1695
3410.72 1759
3411.27 1771
3411.82 1756
3412.37 1715
3412.93 1751
3413.48 1817
3414.03 1758
3414.58 1732
3415.13 1696
3415.68 1712
3416.23 1690
3416.78 1694
3417.34 1644
3417.89 1663
3418.44 1696
3418.99 1601
3419.54 1554
3420.09 1591
3420.65 1597
3421.20 1610
3421.75 1596
3422.30 1614
3422.85 1536
3423.40 1578
3423.96 1541
3424.51 1582
3425.06 1574
3425.61 1574
3426.17 1605
3426.72 1593
3427.27 1533
3427.82 1526
3428.37 1554
3428.93 1498
3429.48 1476
3430.03 1507
3430.58 1621
3431.14 1539
3431.69 1534
3432.24 1568
3432.79 1479
3433.35 1533
3433.90 1566
3434.45 1545
3435.01 1593
3435.56 1562
3436.11 1568
3436.66 1503
3437.22 1584
3437.77 1646
3438.32 1633
3438.88 1542
3439.43 1544
3439.98 1503
3440.54 1529
3441.09 1613
3441.64 1540
3442.20 1478
3442.75 1462
3443.30 1467
3443.86 1475
3444.41 1432
3444.96 1439
3445.52 1493
3446.07 1518
3446.63 1513
3447.18 1483
3447.73 1483
3448.29 1407
3448.84 1473
3449.40 1502
3449.95 1473
3450.50 1458
3451.06 1478
3451.61 1484
3452.17 1453
3452.72 1467
3453.27 1511
3453.83 1541
3454.38 1571
3454.94 1550
3455.49 1564
3456.05 1565
3456.60 1570
3457.16 1602
3457.71 1576
3458.27 1563
3458.82 1570
3459.38 1537
3459.93 1609
3460.49 1604
3461.04 1522
3461.60 1584
3462.15 1531
3462.71 1634
3463.26 1628
3463.82 1584
3464.37 1609
3464.93 1589
3465.48 1547
3466.04 1635
3466.59 1641
3467.15 1601
3467.70 1596
3468.26 1633
3468.81 1663
3469.37 1648
3469.93 1706
3470.48 1665
3471.04 1680
3471.59 1691
3472.15 1798
3472.70 1715
3473.26 1685
3473.82 1810
3474.37 1805
3474.93 1716
3475.48 1789
3476.04 1835
3476.60 1842
3477.15 1825
3477.71 1931
3478.27 1902
3478.82 1979
3479.38 2009
3479.93 2050
3480.49 2187
3481.05 2171
3481.60 2160
3482.16 2188
3482.72 2045
3483.27 1987
3483.83 1933
3484.39 1863
3484.95 1969
3485.50 1920
3486.06 1937
3486.62 1896
3487.17 1929
3487.73 1954
3488.29 2011
3488.84 2239
3489.40 2404
3489.96 2584
3490.52 2726
3491.07 2903
3491.63 3070
3492.19 3315
3492.75 3163
3493.30 3039
3493.86 2932
3494.42 3006
3494.98 2841
3495.53 2741
3496.09 2533
3496.65 2461
3497.21 2376
3497.77 2331
3498.32 2395
3498.88 2475
3499.44 2398
3500.00 2286
3500.56 2354
3501.11 2441
3501.67 2341
3502.23 2359
3502.79 2357
3503.35 2289
3503.91 2245
3504.46 2360
3505.02 2302
3505.58 2248
3506.14 2253
3506.70 2126
3507.26 2096
3507.81 2017
3508.37 1967
3508.93 1956
3509.49 1958
3510.05 1913
3510.61 1838
3511.17 1926
3511.73 1895
3512.29 1800
3512.85 1721
3513.40 1658
3513.96 1665
3514.52 1713
3515.08 1636
3515.64 1656
3516.20 1601
3516.76 1610
3517.32 1653
3517.88 1680
3518.44 1618
3519.00 1539
3519.56 1532
3520.12 1569
3520.68 1611
3521.24 1695
3521.80 1652
3522.36 1695
3522.92 1693
3523.48 1649
3524.04 1705
3524.60 1790
3525.16 1769
3525.72 1848
3526.28 1824
3526.84 1871
3527.40 1912
3527.96 1850
3528.52 1923
3529.08 1917
3529.64 1811
3530.20 1839
3530.76 1782
3531.32 1730
3531.88 1724
3532.44 1711
3533.00 1660
3533.56 1767
3534.12 1764
3534.68 1717
3535.25 1702
3535.81 1658
3536.37 1724
3536.93 1734
3537.49 1707
3538.05 1642
3538.61 1689
3539.17 1719
3539.73 1730
3540.30 1736
3540.86 1654
3541.42 1680
3541.98 1667
3542.54 1648
3543.10 1689
3543.66 1660
3544.23 1677
3544.79 1649
3545.35 1673
3545.91 1669
3546.47 1613
3547.03 1612
3547.60 1637
3548.16 1582
3548.72 1662
3549.28 1662
3549.84 1582
3550.41 1643
3550.97 1690
3551.53 1585
3552.09 1598
3552.65 1563
3553.22 1538
3553.78 1568
3554.34 1562
3554.90 1529
3555.47 1548
3556.03 1541
3556.59 1530
3557.15 1621
3557.72 1569
3558.28 1616
3558.84 1573
3559.41 1613
3559.97 1625
3560.53 1579
3561.09 1638
3561.66 1637
3562.22 1631
3562.78 1626
3563.35 1562
3563.91 1567
3564.47 1577
3565.04 1607
3565.60 1532
3566.16 1550
3566.73 1484
3567.29 1568
3567.85 1546
3568.42 1549
3568.98 1528
3569.54 1530
3570.11 1575
3570.67 1525
3571.23 1475
3571.80 1523
3572.36 1600
3572.93 1544
3573.49 1507
3574.05 1545
3574.62 1585
3575.18 1659
3575.75 1647
3576.31 1624
3576.87 1722
3577.44 1669
3578.00 1555
3578.57 1559
3579.13 1610
3579.70 1598
3580.26 1607
3580.82 1564
3581.39 1526
3581.95 1601
3582.52 1588
3583.08 1531
3583.65 1621
3584.21 1656
3584.78 1575
3585.34 1593
3585.91 1560
3586.47 1513
3587.04 1484
3587.60 1539
3588.17 1506
3588.73 1528
3589.30 1552
3589.86 1524
3590.43 1475
3590.99 1511
3591.56 1496
3592.12 1518
3592.69 1582
3593.25 1625
3593.82 1635
3594.39 1674
3594.95 1725
3595.52 1732
3596.08 1784
3596.65 1794
3597.21 1815
3597.78 1772
3598.35 1816
3598.91 1750
3599.48 1713
3600.04 1741
3600.61 1766
3601.18 1815
3601.74 1755
3602.31 1685
3602.87 1661
3603.44 1698
3604.01 1694
3604.57 1729
3605.14 1688
3605.71 1689
3606.27 1642
3606.84 1646
3607.41 1654
3607.97 1596
3608.54 1605
3609.11 1601
3609.67 1586
3610.24 1590
3610.81 1483
3611.37 1488
3611.94 1516
3612.51 1522
3613.07 1621
3613.64 1696
3614.21 1776
3614.78 1814
3615.34 1917
3615.91 2081
3616.48 2275
3617.04 2383
3617.61 2459
3618.18 2549
3618.75 2550
3619.31 2533
3619.88 2466
3620.45 2487
3621.02 2278
3621.58 2287
3622.15 2090
3622.72 1930
3623.29 1864
3623.86 1722
3624.42 1627
3624.99 1518
3625.56 1528
3626.13 1551
3626.70 1501
3627.26 1502
3627.83 1508
3628.40 1453
3628.97 1512
3629.54 1405
3630.11 1434
3630.67 1412
3631.24 1386
3631.81 1474
3632.38 1453
3632.95 1482
3633.52 1510
3634.08 1488
3634.65 1481
3635.22 1461
3635.79 1430
3636.36 1379
3636.93 1364
3637.50 1397
3638.07 1377
3638.64 1321
3639.20 1389
3639.77 1416
3640.34 1400
3640.91 1416
3641.48 1387
3642.05 1420
3642.62 1516
3643.19 1545
3643.76 1569
3644.33 1527
3644.90 1512
3645.47 1521
3646.04 1526
3646.61 1489
3647.18 1580
3647.75 1554
3648.32 1543
3648.89 1475
3649.46 1412
3650.03 1437
3650.60 1489
3651.17 1489
3651.74 1535
3652.31 1502
3652.88 1490
3653.45 1545
3654.02 1456
3654.59 1455
3655.16 1479
3655.73 1448
3656.30 1418
3656.87 1438
3657.44 1513
3658.01 1558
3658.58 1514
3659.15 1454
3659.72 1446
3660.29 1472
3660.86 1448
3661.43 1401
3662.00 1414
3662.58 1431
3663.15 1439
3663.72 1478
3664.29 1480
3664.86 1434
3665.43 1441
3666.00 1502
3666.57 1447
3667.14 1407
3667.72 1369
3668.29 1417
3668.86 1391
3669.43 1413
3670.00 1432
3670.57 1442
3671.14 1437
3671.72 1484
3672.29 1477
3672.86 1546
3673.43 1595
3674.00 1619
3674.57 1694
3675.15 1745
3675.72 1691
3676.29 1657
3676.86 1684
3677.43 1717
3678.01 1712
3678.58 1718
3679.15 1583
3679.72 1565
3680.30 1552
3680.87 1545
3681.44 1552
3682.01 1473
3682.58 1424
3683.16 1416
3683.73 1423
3684.30 1462
3684.88 1382
3685.45 1393
3686.02 1397
3686.59 1427
3687.17 1421
3687.74 1392
3688.31 1377
3688.88 1446
3689.46 1446
3690.03 1433
3690.60 1394
3691.18 1452
3691.75 1446
3692.32 1447
3692.90 1392
3693.47 1443
3694.04 1454
3694.62 1458
3695.19 1400
3695.76 1383
3696.34 1422
3696.91 1294
3697.48 1339
3698.06 1370
3698.63 1357
3699.21 1381
3699.78 1443
3700.35 1424
3700.93 1361
3701.50 1422
3702.08 1420
3702.65 1443
3703.22 1479
3703.80 1415
3704.37 1526
3704.95 1508
3705.52 1483
3706.09 1555
3706.67 1581
3707.24 1528
3707.82 1570
3708.39 1592
3708.97 1555
3709.54 1489
3710.12 1516
3710.69 1503
3711.26 1476
3711.84 1480
3712.41 1478
3712.99 1491
3713.56 1519
3714.14 1433
3714.71 1375
3715.29 1446
3715.86 1460
3716.44 1454
3717.01 1417
3717.59 1408
3718.16 1436
3718.74 1322
3719.32 1425
3719.89 1393
3720.47 1364
3721.04 1387
3721.62 1367
3722.19 1364
3722.77 1476
3723.34 1402
3723.92 1403
3724.49 1476
3725.07 1422
3725.65 1434
3726.22 1509
3726.80 1487
3727.37 1461
3727.95 1481
3728.53 1556
3729.10 1667
3729.68 1772
3730.25 1898
3730.83 1936
3731.41 2029
3731.98 2126
3732.56 2155
3733.14 2298
3733.71 2324
3734.29 2410
3734.87 2331
3735.44 2160
3736.02 2101
3736.60 1959
3737.17 1813
3737.75 1795
3738.33 1697
3738.90 1609
3739.48 1600
3740.06 1573
3740.63 1508
3741.21 1468
3741.79 1408
3742.36 1358
3742.94 1423
3743.52 1425
3744.10 1431
3744.67 1444
3745.25 1394
3745.83 1399
3746.40 1441
3746.98 1398
3747.56 1342
3748.14 1370
3748.71 1423
3749.29 1436
3749.87 1421
3750.45 1461
3751.03 1475
3751.60 1448
3752.18 1467
3752.76 1468
3753.34 1421
3753.92 1553
3754.49 1512
3755.07 1439
3755.65 1553
3756.23 1486
3756.81 1536
3757.38 1557
3757.96 1525
3758.54 1560
3759.12 1512
3759.70 1569
3760.28 1581
3760.85 1624
3761.43 1627
3762.01 1636
3762.59 1672
3763.17 1756
3763.75 1757
3764.33 1728
3764.91 1652
3765.48 1677
3766.06 1606
3766.64 1688
3767.22 1680
3767.80 1695
3768.38 1616
3768.96 1510
3769.54 1555
3770.12 1577
3770.70 1550
3771.28 1477
3771.85 1426
3772.43 1320
3773.01 1377
3773.59 1468
3774.17 1405
3774.75 1353
3775.33 1398
3775.91 1363
3776.49 1345
3777.07 1316
3777.65 1393
3778.23 1420
3778.81 1366
3779.39 1403
3779.97 1422
3780.55 1349
3781.13 1382
3781.71 1445
3782.29 1418
3782.87 1370
3783.45 1434
3784.03 1410
3784.61 1401
3785.19 1431
3785.77 1394
3786.35 1431
3786.93 1471
3787.51 1484
3788.10 1491
3788.68 1574
3789.26 1527
3789.84 1485
3790.42 1430
3791.00 1408
3791.58 1489
3792.16 1424
3792.74 1455
3793.32 1465
3793.90 1448
3794.48 1410
3795.07 1413
3795.65 1413
3796.23 1425
3796.81 1360
3797.39 1362
3797.97 1368
3798.55 1365
3799.14 1387
3799.72 1416
3800.30 1375
3800.88 1459
3801.46 1441
3802.04 1426
3802.62 1449
3803.21 1429
3803.79 1535
3804.37 1435
3804.95 1468
3805.53 1517
3806.12 1554
3806.70 1561
3807.28 1544
3807.86 1524
3808.44 1607
3809.03 1694
3809.61 1533
3810.19 1551
3810.77 1584
3811.36 1518
3811.94 1552
3812.52 1554
3813.10 1490
3813.69 1436
3814.27 1499
3814.85 1523
3815.43 1552
3816.02 1525
3816.60 1529
3817.18 1490
3817.77 1514
3818.35 1593
3818.93 1517
3819.51 1477
3820.10 1509
3820.68 1495
3821.26 1486
3821.85 1466
3822.43 1469
3823.01 1512
3823.60 1482
3824.18 1477
3824.76 1461
3825.35 1438
3825.93 1477
3826.51 1471
3827.10 1413
3827.68 1468
3828.27 1437
3828.85 1426
3829.43 1436
3830.02 1357
3830.60 1394
3831.18 1364
3831.77 1389
3832.35 1454
3832.94 1516
3833.52 1551
3834.10 1578
3834.69 1593
3835.27 1596
3835.86 1581
3836.44 1604
3837.03 1614
3837.61 1596
3838.19 1572
3838.78 1549
3839.36 1566
3839.95 1538
3840.53 1532
3841.12 1516
3841.70 1542
3842.29 1496
3842.87 1492
3843.46 1507
3844.04 1489
3844.63 1526
3845.21 1470
3845.80 1526
3846.38 1512
3846.97 1513
3847.55 1489
3848.14 1526
3848.72 1534
3849.31 1511
3849.89 1579
3850.48 1635
3851.06 1587
3851.65 1643
3852.23 1567
3852.82 1619
3853.41 1681
3853.99 1708
3854.58 1746
3855.16 1774
3855.75 1714
3856.33 1828
3856.92 2026
3857.51 2120
3858.09 2346
3858.68 2637
3859.26 2957
3859.85 3047
3860.44 3297
3861.02 3546
3861.61 3637
3862.20 3691
3862.78 3623
3863.37 3555
3863.95 3200
3864.54 3059
3865.13 2906
3865.71 2496
3866.30 2261
3866.89 2048
3867.47 1900
3868.06 1747
3868.65 1699
3869.23 1634
3869.82 1666
3870.41 1607
3870.99 1589
3871.58 1560
3872.17 1566
3872.76 1557
3873.34 1590
3873.93 1561
3874.52 1566
3875.10 1582
3875.69 1529
3876.28 1472
3876.87 1472
3877.45 1521
3878.04 1448
3878.63 1446
3879.22 1440
3879.80 1375
3880.39 1385
3880.98 1416
3881.57 1372
3882.15 1385
3882.74 1384
3883.33 1414
3883.92 1425
3884.51 1429
3885.09 1466
3885.68 1547
3886.27 1513
3886.86 1458
3887.45 1553
3888.04 1606
3888.62 1664
3889.21 1671
3889.80 1703
3890.39 1656
3890.98 1681
3891.57 1689
3892.15 1724
3892.74 1716
3893.33 1703
3893.92 1695
3894.51 1694
3895.10 1617
3895.69 1640
3896.28 1699
3896.86 1632
3897.45 1533
3898.04 1663
3898.63 1674
3899.22 1661
3899.81 1655
3900.40 1676
3900.99 1637
3901.58 1558
3902.17 1601
3902.76 1614
3903.34 1517
3903.93 1517
3904.52 1492
3905.11 1436
3905.70 1457
3906.29 1492
3906.88 1489
3907.47 1397
3908.06 1381
3908.65 1393
3909.24 1359
3909.83 1390
3910.42 1416
3911.01 1405
3911.60 1386
3912.19 1366
3912.78 1342
3913.37 1376
3913.96 1440
3914.55 1479
3915.14 1445
3915.73 1387
3916.32 1423
3916.91 1476
3917.50 1425
3918.09 1383
3918.68 1384
3919.28 1409
3919.87 1391
3920.46 1421
3921.05 1434
3921.64 1463
3922.23 1434
3922.82 1401
3923.41 1470
3924.00 1454
3924.59 1431
3925.18 1471
3925.77 1501
3926.37 1526
3926.96 1501
3927.55 1428
3928.14 1445
3928.73 1388
3929.32 1380
3929.91 1435
3930.51 1410
3931.10 1343
3931.69 1433
3932.28 1395
3932.87 1336
3933.46 1302
3934.05 1320
3934.65 1377
3935.24 1444
3935.83 1430
3936.42 1401
3937.01 1421
3937.61 1492
3938.20 1562
3938.79 1636
3939.38 1639
3939.97 1663
3940.57 1681
3941.16 1642
3941.75 1779
3942.34 1811
3942.94 1727
3943.53 1790
3944.12 1786
3944.71 1768
3945.31 1611
3945.90 1590
3946.49 1637
3947.08 1678
3947.68 1589
3948.27 1530
3948.86 1450
3949.45 1420
3950.05 1361
3950.64 1465
3951.23 1440
3951.83 1408
3952.42 1429
3953.01 1441
3953.61 1454
3954.20 1431
3954.79 1425
3955.39 1417
3955.98 1482
3956.57 1534
3957.17 1531
3957.76 1491
3958.35 1556
3958.95 1525
3959.54 1587
3960.13 1466
3960.73 1429
3961.32 1471
3961.92 1505
3962.51 1383
3963.10 1380
3963.70 1478
3964.29 1445
3964.88 1413
3965.48 1518
3966.07 1538
3966.67 1565
3967.26 1558
3967.86 1564
3968.45 1618
3969.04 1574
3969.64 1574
3970.23 1528
3970.83 1571
3971.42 1455
3972.02 1419
3972.61 1515
3973.21 1534
3973.80 1464
3974.40 1470
3974.99 1464
3975.58 1447
3976.18 1448
3976.77 1451
3977.37 1399
3977.96 1448
3978.56 1497
3979.15 1453
3979.75 1494
3980.35 1428
3980.94 1406
3981.54 1487
3982.13 1541
3982.73 1515
3983.32 1467
3983.92 1484
3984.51 1542
3985.11 1510
3985.70 1553
3986.30 1464
3986.90 1404
3987.49 1411
3988.09 1439
3988.68 1439
3989.28 1434
3989.87 1475
3990.47 1423
3991.07 1407
3991.66 1478
3992.26 1442
3992.85 1534
3993.45 1507
3994.05 1462
3994.64 1510
3995.24 1537
3995.84 1519
3996.43 1440
3997.03 1486
3997.62 1486
3998.22 1405
3998.82 1472
3999.41 1471
4000.01 1504
4000.61 1530
4001.20 1451
4001.80 1403
4002.40 1397
4003.00 1430
4003.59 1506
4004.19 1541
4004.79 1462
4005.38 1431
4005.98 1448
4006.58 1512
4007.17 1551
4007.77 1468
4008.37 1477
4008.97 1461
4009.56 1372
4010.16 1375
4010.76 1356
4011.36 1339
4011.95 1390
4012.55 1422
4013.15 1454
4013.75 1388
4014.34 1439
4014.94 1428
4015.54 1434
4016.14 1446
4016.74 1399
4017.33 1476
4017.93 1504
4018.53 1417
4019.13 1448
4019.73 1525
4020.32 1498
4020.92 1465
4021.52 1481
4022.12 1445
4022.72 1522
4023.32 1546
4023.91 1665
4024.51 1713
4025.11 1755
4025.71 1838
4026.31 1873
4026.91 1913
4027.51 2006
4028.10 2016
4028.70 2048
4029.30 2035
4029.90 2017
4030.50 1973
4031.10 1883
4031.70 1861
4032.30 1821
4032.90 1738
4033.49 1676
4034.09 1694
4034.69 1673
4035.29 1512
4035.89 1497
4036.49 1511
4037.09 1443
4037.69 1452
4038.29 1383
4038.89 1438
4039.49 1420
4040.09 1413
4040.69 1367
4041.29 1369
4041.89 1383
4042.49 1356
4043.09 1294
4043.69 1347
4044.29 1372
4044.89 1365
4045.49 1336
4046.09 1342
4046.69 1364
4047.29 1357
4047.89 1396
4048.49 1456
4049.09 1482
4049.69 1461
4050.29 1485
4050.89 1473
4051.49 1517
4052.09 1527
4052.69 1450
4053.29 1448
4053.89 1454
4054.49 1518
4055.09 1540
4055.69 1550
4056.30 1525
4056.90 1501
4057.50 1447
4058.10 1425
4058.70 1527
4059.30 1490
4059.90 1488
4060.50 1547
4061.10 1601
4061.71 1605
4062.31 1667
4062.91 1686
4063.51 1672
4064.11 1717
4064.71 1680
4065.31 1693
4065.92 1680
4066.52 1565
4067.12 1616
4067.72 1583
4068.32 1561
4068.92 1541
4069.53 1491
4070.13 1443
4070.73 1340
4071.33 1355
4071.93 1338
4072.54 1307
4073.14 1333
4073.74 1279
4074.34 1262
4074.94 1269
4075.55 1307
4076.15 1308
4076.75 1271
4077.35 1268
4077.96 1323
4078.56 1283
4079.16 1269
4079.76 1290
4080.37 1326
4080.97 1352
4081.57 1344
4082.17 1322
4082.78 1357
4083.38 1272
4083.98 1330
4084.59 1305
4085.19 1387
4085.79 1391
4086.39 1361
4087.00 1417
4087.60 1350
4088.20 1408
4088.81 1361
4089.41 1378
4090.01 1387
4090.62 1403
4091.22 1356
4091.82 1379
4092.43 1357
4093.03 1321
4093.63 1342
4094.24 1300
4094.84 1328
4095.45 1324
4096.05 1271
4096.65 1355
4097.26 1309
4097.86 1225
4098.47 1281
4099.07 1282
4099.67 1307
4100.28 1236
4100.88 1253
4101.49 1271
4102.09 1233
4102.69 1225
4103.30 1264
4103.90 1245
4104.51 1267
4105.11 1277
4105.72 1288
4106.32 1223
4106.93 1206
4107.53 1204
4108.13 1218
4108.74 1245
4109.34 1257
4109.95 1234
4110.55 1219
4111.16 1256
4111.76 1296
4112.37 1249
4112.97 1234
4113.58 1283
4114.18 1264
4114.79 1293
4115.39 1275
4116.00 1305
4116.60 1260
4117.21 1295
4117.82 1304
4118.42 1329
4119.03 1283
4119.63 1326
4120.24 1315
4120.84 1318
4121.45 1295
4122.05 1247
4122.66 1223
4123.27 1247
4123.87 1247
4124.48 1263
4125.08 1248
4125.69 1251
4126.30 1330
4126.90 1275
4127.51 1197
4128.11 1251
4128.72 1251
4129.33 1222
4129.93 1270
4130.54 1268
4131.15 1251
4131.75 1278
4132.36 1289
4132.96 1283
4133.57 1283
4134.18 1252
4134.78 1321
4135.39 1373
4136.00 1350
4136.60 1330
4137.21 1400
4137.82 1451
4138.43 1460
4139.03 1386
4139.64 1437
4140.25 1458
4140.85 1459
4141.46 1388
4142.07 1439
4142.68 1458
4143.28 1497
4143.89 1484
4144.50 1430
4145.10 1392
4145.71 1443
4146.32 1462
4146.93 1401
4147.53 1338
4148.14 1363
4148.75 1296
4149.36 1295
4149.97 1355
4150.57 1342
4151.18 1289
4151.79 1268
4152.40 1255
4153.00 1268
4153.61 1211
4154.22 1153
4154.83 1172
4155.44 1250
4156.05 1187
4156.65 1219
4157.26 1188
4157.87 1174
4158.48 1145
4159.09 1144
4159.70 1169
4160.30 1235
4160.91 1246
4161.52 1194
4162.13 1281
4162.74 1312
4163.35 1285
4163.96 1311
4164.56 1318
4165.17 1364
4165.78 1344
4166.39 1332
4167.00 1328
4167.61 1294
4168.22 1350
4168.83 1361
4169.44 1279
4170.05 1285
4170.66 1290
4171.26 1315
4171.87 1310
4172.48 1352
4173.09 1290
4173.70 1247
4174.31 1281
4174.92 1297
4175.53 1382
4176.14 1308
4176.75 1291
4177.36 1280
4177.97 1293
4178.58 1273
4179.19 1244
4179.80 1250
4180.41 1276
4181.02 1290
4181.63 1238
4182.24 1269
4182.85 1273
4183.46 1292
4184.07 1213
4184.68 1182
4185.29 1208
4185.90 1171
4186.51 1166
4187.12 1228
4187.73 1255
4188.34 1154
4188.95 1212
4189.56 1233
4190.18 1212
4190.79 1270
4191.40 1253
4192.01 1281
4192.62 1275
4193.23 1306
4193.84 1229
4194.45 1261
4195.06 1269
4195.67 1219
4196.28 1192
4196.90 1261
4197.51 1263
4198.12 1244
4198.73 1239
4199.34 1276
4199.95 1219
4200.56 1186
4201.18 1193
4201.79 1168
4202.40 1193
4203.01 1239
4203.62 1262
4204.23 1273
4204.85 1234
4205.46 1249
4206.07 1288
4206.68 1304
4207.29 1261
4207.90 1289
4208.52 1282
4209.13 1261
4209.74 1290
4210.35 1204
4210.97 1220
4211.58 1269
4212.19 1244
4212.80 1240
4213.41 1253
4214.03 1197
4214.64 1221
4215.25 1261
4215.86 1288
4216.48 1315
4217.09 1256
4217.70 1323
4218.32 1354
4218.93 1324
4219.54 1305
4220.15 1316
4220.77 1302
4221.38 1345
4221.99 1384
4222.61 1418
4223.22 1372
4223.83 1336
4224.44 1352
4225.06 1276
4225.67 1300
4226.28 1368
4226.90 1405
4227.51 1414
4228.13 1391
4228.74 1379
4229.35 1373
4229.97 1425
4230.58 1438
4231.19 1386
4231.81 1301
4232.42 1311
4233.03 1364
4233.65 1401
4234.26 1488
4234.88 1451
4235.49 1420
4236.10 1373
4236.72 1404
4237.33 1396
4237.95 1439
4238.56 1412
4239.17 1351
4239.79 1385
4240.40 1373
4241.02 1323
4241.63 1332
4242.25 1297
4242.86 1282
4243.48 1238
4244.09 1261
4244.71 1340
4245.32 1351
4245.93 1343
4246.55 1387
4247.16 1357
4247.78 1330
4248.39 1351
4249.01 1373
4249.62 1385
4250.24 1349
4250.85 1391
4251.47 1402
4252.08 1437
4252.70 1421
4253.32 1342
4253.93 1387
4254.55 1420
4255.16 1333
4255.78 1342
4256.39 1361
4257.01 1319
4257.62 1396
4258.24 1375
4258.85 1380
4259.47 1355
4260.09 1390
4260.70 1478
4261.32 1438
4261.93 1476
4262.55 1470
4263.17 1456
4263.78 1537
4264.40 1552
4265.01 1590
4265.63 1627
4266.25 1542
4266.86 1557
4267.48 1691
4268.10 1569
4268.71 1627
4269.33 1578
4269.94 1541
4270.56 1557
4271.18 1587
4271.79 1632
4272.41 1642
4273.03 1639
4273.64 1648
4274.26 1678
4274.88 1616
4275.49 1574
4276.11 1623
4276.73 1565
4277.35 1556
4277.96 1515
4278.58 1538
4279.20 1588
4279.81 1563
4280.43 1459
4281.05 1425
4281.67 1393
4282.28 1344
4282.90 1322
4283.52 1331
4284.14 1343
4284.75 1307
4285.37 1315
4285.99 1243
4286.61 1234
4287.22 1264
4287.84 1265
4288.46 1235
4289.08 1251
4289.70 1276
4290.31 1242
4290.93 1234
4291.55 1304
4292.17 1268
4292.79 1324
4293.40 1299
4294.02 1306
4294.64 1230
4295.26 1251
4295.88 1284
4296.50 1325
4297.11 1328
4297.73 1217
4298.35 1253
4298.97 1268
4299.59 1253
4300.21 1287
4300.83 1309
4301.44 1352
4302.06 1338
4302.68 1372
4303.30 1328
4303.92 1367
4304.54 1334
4305.16 1248
4305.78 1248
4306.40 1273
4307.02 1251
4307.63 1262
4308.25 1250
4308.87 1230
4309.49 1247
4310.11 1260
4310.73 1237
4311.35 1232
4311.97 1216
4312.59 1212
4313.21 1252
4313.83 1267
4314.45 1199
4315.07 1284
4315.69 1231
4316.31 1172
4316.93 1231
4317.55 1239
4318.17 1228
4318.79 1205
4319.41 1278
4320.03 1215
4320.65 1200
4321.27 1236
4321.89 1216
4322.51 1288
4323.13 1249
4323.75 1269
4324.37 1248
4324.99 1255
4325.61 1380
4326.23 1374
4326.85 1361
4327.47 1312
4328.09 1372
4328.71 1382
4329.33 1424
4329.96 1460
4330.58 1441
4331.20 1428
4331.82 1519
4332.44 1536
4333.06 1527
4333.68 1575
4334.30 1612
4334.92 1675
4335.54 1634
4336.17 1589
4336.79 1674
4337.41 1598
4338.03 1581
4338.65 1597
4339.27 1598
4339.89 1548
4340.52 1510
4341.14 1494
4341.76 1568
4342.38 1476
4343.00 1531
4343.62 1655
4344.25 1685
4344.87 1767
4345.49 1746
4346.11 1851
4346.73 1888
4347.36 1948
4347.98 1900
4348.60 1860
4349.22 1738
4349.84 1772
4350.47 1799
4351.09 1690
4351.71 1552
4352.33 1568
4352.96 1539
4353.58 1442
4354.20 1484
4354.82 1458
4355.45 1395
4356.07 1386
4356.69 1316
4357.31 1304
4357.94 1407
4358.56 1396
4359.18 1459
4359.81 1432
4360.43 1414
4361.05 1396
4361.68 1389
4362.30 1353
4362.92 1420
4363.55 1358
4364.17 1370
4364.79 1401
4365.42 1377
4366.04 1341
4366.66 1309
4367.29 1350
4367.91 1321
4368.53 1306
4369.16 1252
4369.78 1206
4370.40 1217
4371.03 1214
4371.65 1264
4372.27 1252
4372.90 1273
4373.52 1279
4374.15 1299
4374.77 1334
4375.39 1242
4376.02 1223
4376.64 1257
4377.27 1299
4377.89 1348
4378.52 1285
4379.14 1334
4379.76 1260
4380.39 1235
4381.01 1265
4381.64 1270
4382.26 1257
4382.89 1229
4383.51 1213
4384.14 1191
4384.76 1222
4385.39 1167
4386.01 1193
4386.64 1185
4387.26 1195
4387.89 1178
4388.51 1135
4389.14 1154
4389.76 1133
4390.39 1190
4391.01 1161
4391.64 1147
4392.26 1102
4392.89 1126
4393.51 1178
4394.14 1190
4394.76 1169
4395.39 1194
4396.01 1187
4396.64 1150
4397.26 1172
4397.89 1161
4398.52 1158
4399.14 1141
4399.77 1217
4400.39 1217
4401.02 1189
4401.65 1145
4402.27 1219
4402.90 1248
4403.52 1144
4404.15 1139
4404.78 1200
4405.40 1193
4406.03 1229
4406.65 1214
4407.28 1195
4407.91 1233
4408.53 1258
4409.16 1216
4409.79 1259
4410.41 1281
4411.04 1216
4411.67 1318
4412.29 1352
4412.92 1338
4413.55 1416
4414.17 1316
4414.80 1294
4415.43 1276
4416.05 1330
4416.68 1319
4417.31 1303
4417.94 1256
4418.56 1309
4419.19 1281
4419.82 1230
4420.44 1219
4421.07 1177
4421.70 1143
4422.33 1179
4422.95 1163
4423.58 1131
4424.21 1122
4424.84 1150
4425.46 1131
4426.09 1080
4426.72 1088
4427.35 1133
4427.97 1140
4428.60 1126
4429.23 1110
4429.86 1142
4430.49 1070
4431.11 1114
4431.74 1133
4432.37 1129
4433.00 1183
4433.63 1116
4434.26 1134
4434.88 1137
4435.51 1127
4436.14 1123
4436.77 1089
4437.40 1104
4438.03 1190
4438.65 1099
4439.28 1063
4439.91 1065
4440.54 1083
4441.17 1098
4441.80 1091
4442.43 1175
4443.06 1187
4443.68 1115
4444.31 1219
4444.94 1181
4445.57 1157
4446.20 1163
4446.83 1157
4447.46 1190
4448.09 1126
4448.72 1149
4449.35 1193
4449.98 1200
4450.61 1197
4451.24 1133
4451.86 1096
4452.49 1169
4453.12 1198
4453.75 1147
4454.38 1165
4455.01 1146
4455.64 1203
4456.27 1210
4456.90 1229
4457.53 1129
4458.16 1128
4458.79 1124
4459.42 1141
4460.05 1081
4460.68 1074
4461.31 1115
4461.94 1123
4462.57 1103
4463.20 1105
4463.83 1099
4464.46 1141
4465.09 1102
4465.72 1161
4466.36 1152
4466.99 1143
4467.62 1188
4468.25 1145
4468.88 1186
4469.51 1161
4470.14 1123
4470.77 1222
4471.40 1214
4472.03 1159
4472.66 1191
4473.29 1209
4473.93 1138
4474.56 1169
4475.19 1182
4475.82 1143
4476.45 1126
4477.08 1150
4477.71 1186
4478.34 1198
4478.98 1154
4479.61 1189
4480.24 1110
4480.87 1145
4481.50 1173
4482.13 1194
4482.76 1144
4483.40 1129
4484.03 1149
4484.66 1172
4485.29 1202
4485.92 1233
4486.56 1246
4487.19 1233
4487.82 1233
4488.45 1263
4489.08 1238
4489.72 1218
4490.35 1261
4490.98 1222
4491.61 1204
4492.25 1239
4492.88 1250
4493.51 1255
4494.14 1261
4494.78 1235
4495.41 1301
4496.04 1282
4496.67 1346
4497.31 1404
4497.94 1441
4498.57 1504
4499.20 1656
4499.84 1751
4500.47 1827
4501.10 2026
4501.74 2057
4502.37 2151
4503.00 2229
4503.64 2168
4504.27 2182
4504.90 2080
4505.53 1955
4506.17 1847
4506.80 1788
4507.43 1729
4508.07 1642
4508.70 1493
4509.34 1502
4509.97 1411
4510.60 1421
4511.24 1394
4511.87 1328
4512.50 1334
4513.14 1293
4513.77 1360
4514.41 1268
4515.04 1239
4515.67 1204
4516.31 1234
4516.94 1258
4517.58 1237
4518.21 1244
4518.84 1242
4519.48 1267
4520.11 1332
4520.75 1326
4521.38 1306
4522.02 1319
4522.65 1294
4523.28 1298
4523.92 1312
4524.55 1315
4525.19 1345
4525.82 1473
4526.46 1479
4527.09 1567
4527.73 1651
4528.36 1816
4529.00 1991
4529.63 2088
4530.27 2229
4530.90 2328
4531.54 2294
4532.17 2349
4532.81 2295
4533.44 2208
4534.08 2146
4534.71 1968
4535.35 1850
4535.99 1746
4536.62 1673
4537.26 1574
4537.89 1485
4538.53 1495
4539.16 1367
4539.80 1358
4540.43 1403
4541.07 1446
4541.71 1379
4542.34 1380
4542.98 1346
4543.61 1303
4544.25 1290
4544.89 1276
4545.52 1275
4546.16 1309
4546.79 1309
4547.43 1263
4548.07 1260
4548.70 1287
4549.34 1277
4549.98 1329
4550.61 1279
4551.25 1261
4551.89 1253
4552.52 1239
4553.16 1206
4553.80 1199
4554.43 1278
4555.07 1250
4555.71 1248
4556.34 1206
4556.98 1224
4557.62 1313
4558.25 1263
4558.89 1226
4559.53 1250
4560.16 1273
4560.80 1329
4561.44 1352
4562.08 1272
4562.71 1285
4563.35 1332
4563.99 1292
4564.63 1317
4565.26 1266
4565.90 1256
4566.54 1301
4567.18 1304
4567.81 1286
4568.45 1355
4569.09 1385
4569.73 1342
4570.36 1367
4571.00 1410
4571.64 1460
4572.28 1409
4572.92 1371
4573.55 1399
4574.19 1355
4574.83 1368
4575.47 1390
4576.11 1344
4576.75 1335
4577.38 1217
4578.02 1268
4578.66 1266
4579.30 1194
4579.94 1240
4580.58 1199
4581.21 1195
4581.85 1219
4582.49 1163
4583.13 1154
4583.77 1199
4584.41 1172
4585.05 1159
4585.69 1201
4586.32 1235
4586.96 1237
4587.60 1170
4588.24 1176
4588.88 1202
4589.52 1182
4590.16 1163
4590.80 1195
4591.44 1183
4592.08 1154
4592.72 1195
4593.36 1161
4594.00 1134
4594.63 1168
4595.27 1216
4595.91 1182
4596.55 1156
4597.19 1153
4597.83 1163
4598.47 1138
4599.11 1156
4599.75 1188
4600.39 1185
4601.03 1231
4601.67 1221
4602.31 1250
4602.95 1261
4603.59 1345
4604.23 1300
4604.87 1293
4605.51 1238
4606.15 1268
4606.79 1329
4607.43 1280
4608.08 1250
4608.72 1229
4609.36 1220
4610.00 1219
4610.64 1294
4611.28 1299
4611.92 1256
4612.56 1297
4613.20 1293
4613.84 1285
4614.48 1342
4615.12 1345
4615.76 1346
4616.41 1240
4617.05 1219
4617.69 1248
4618.33 1169
4618.97 1203
4619.61 1135
4620.25 1147
4620.89 1152
4621.54 1115
4622.18 1091
4622.82 1088
4623.46 1093
4624.10 1135
4624.74 1062
4625.38 1039
4626.03 1089
4626.67 1136
4627.31 1144
4627.95 1110
4628.59 1168
4629.24 1185
4629.88 1119
4630.52 1110
4631.16 1111
4631.80 1134
4632.45 1170
4633.09 1130
4633.73 1125
4634.37 1123
4635.02 1152
4635.66 1152
4636.30 1096
4636.94 1170
4637.58 1157
4638.23 1193
4638.87 1186
4639.51 1190
4640.16 1172
4640.80 1178
4641.44 1142
4642.08 1184
4642.73 1114
4643.37 1103
4644.01 1137
4644.66 1110
4645.30 1104
4645.94 1113
4646.58 1121
4647.23 1151
4647.87 1181
4648.51 1191
4649.16 1169
4649.80 1132
4650.44 1119
4651.09 1137
4651.73 1175
4652.37 1173
4653.02 1177
4653.66 1208
4654.31 1160
4654.95 1134
4655.59 1095
4656.24 1109
4656.88 1075
4657.52 1085
4658.17 1067
4658.81 961
4659.46 1039
4660.10 1061
4660.75 1048
4661.39 1070
4662.03 1066
4662.68 1006
4663.32 1002
4663.97 1051
4664.61 1074
4665.26 1056
4665.90 989
4666.54 1025
4667.19 1041
4667.83 1032
4668.48 1073
4669.12 1055
4669.77 1098
4670.41 1089
4671.06 1066
4671.70 1090
4672.35 1108
4672.99 1081
4673.64 1116
4674.28 1099
4674.93 1098
4675.57 1105
4676.22 1144
4676.86 1114
4677.51 1096
4678.15 1103
4678.80 1109
4679.44 1119
4680.09 1097
4680.73 1096
4681.38 1198
4682.03 1125
4682.67 1120
4683.32 1085
4683.96 1126
4684.61 1224
4685.25 1163
4685.90 1055
4686.55 1087
4687.19 1161
4687.84 1139
4688.48 1121
4689.13 1115
4689.78 1147
4690.42 1169
4691.07 1183
4691.72 1165
4692.36 1097
4693.01 1150
4693.65 1111
4694.30 1115
4694.95 1140
4695.59 1124
4696.24 1182
4696.89 1145
4697.53 1186
4698.18 1164
4698.83 1148
4699.47 1240
4700.12 1145
4700.77 1182
4701.41 1180
4702.06 1134
4702.71 1150
4703.36 1088
4704.00 1122
4704.65 1158
4705.30 1140
4705.94 1185
4706.59 1153
4707.24 1080
4707.89 1093
4708.53 1094
4709.18 1139
4709.83 1043
4710.48 1092
4711.12 1149
4711.77 1128
4712.42 1114
4713.07 1108
4713.71 1097
4714.36 1126
4715.01 1077
4715.66 1111
4716.31 1122
4716.95 1079
4717.60 1097
4718.25 1152
4718.90 1125
4719.55 1191
4720.19 1166
4720.84 1161
4721.49 1109
4722.14 1132
4722.79 1140
4723.44 1149
4724.08 1153
4724.73 1127
4725.38 1093
4726.03 1113
4726.68 1101
4727.33 1053
4727.98 1044
4728.63 1041
4729.27 1059
4729.92 1138
4730.57 1035
4731.22 1072
4731.87 1069
4732.52 1045
4733.17 1058
4733.82 1077
4734.47 1044
4735.12 1077
4735.77 1051
4736.41 1013
4737.06 1017
4737.71 1087
4738.36 1111
4739.01 1122
4739.66 1140
4740.31 1121
4740.96 1107
4741.61 1069
4742.26 1112
4742.91 1103
4743.56 1113
4744.21 1110
4744.86 1101
4745.51 1109
4746.16 1093
4746.81 1157
4747.46 1188
4748.11 1176
4748.76 1250
4749.41 1192
4750.06 1249
4750.71 1245
4751.36 1259
4752.01 1338
4752.66 1328
4753.31 1292
4753.96 1342
4754.61 1345
4755.26 1264
4755.92 1206
4756.57 1211
4757.22 1204
4757.87 1196
4758.52 1128
4759.17 1129
4759.82 1110
4760.47 1139
4761.12 1135
4761.77 1131
4762.42 1184
4763.08 1113
4763.73 1151
4764.38 1177
4765.03 1136
4765.68 1138
4766.33 1131
4766.98 1138
4767.64 1161
4768.29 1138
4768.94 1206
4769.59 1232
4770.24 1193
4770.89 1186
4771.54 1279
4772.20 1233
4772.85 1157
4773.50 1162
4774.15 1165
4774.80 1139
4775.46 1076
4776.11 1095
4776.76 1066
4777.41 1134
4778.06 1120
4778.72 1115
4779.37 1070
4780.02 1090
4780.67 1075
4781.33 1110
4781.98 1086
4782.63 1070
4783.28 1068
4783.94 1111
4784.59 1188
4785.24 1187
4785.89 1155
4786.55 1179
4787.20 1178
4787.85 1190
4788.51 1181
4789.16 1245
4789.81 1222
4790.46 1220
4791.12 1235
4791.77 1202
4792.42 1182
4793.08 1174
4793.73 1182
4794.38 1141
4795.04 1175
4795.69 1143
4796.34 1167
4797.00 1206
4797.65 1211
4798.30 1174
4798.96 1205
4799.61 1249
4800.27 1264
4800.92 1237
4801.57 1282
4802.23 1311
4802.88 1287
4803.53 1250
4804.19 1235
4804.84 1225
4805.50 1232
4806.15 1208
4806.81 1179
4807.46 1180
4808.11 1246
4808.77 1226
4809.42 1242
4810.08 1241
4810.73 1245
4811.39 1221
4812.04 1241
4812.69 1262
4813.35 1276
4814.00 1364
4814.66 1323
4815.31 1337
4815.97 1256
4816.62 1290
4817.28 1355
4817.93 1351
4818.59 1356
4819.24 1356
4819.90 1329
4820.55 1284
4821.21 1317
4821.86 1256
4822.52 1278
4823.17 1336
4823.83 1325
4824.48 1329
4825.14 1248
4825.79 1250
4826.45 1286
4827.11 1261
4827.76 1302
4828.42 1291
4829.07 1238
4829.73 1250
4830.38 1288
4831.04 1256
4831.70 1325
4832.35 1355
4833.01 1371
4833.66 1332
4834.32 1323
4834.98 1389
4835.63 1389
4836.29 1391
4836.94 1431
4837.60 1358
4838.26 1414
4838.91 1417
4839.57 1408
4840.23 1427
4840.88 1452
4841.54 1432
4842.20 1375
4842.85 1405
4843.51 1394
4844.17 1464
4844.82 1401
4845.48 1376
4846.14 1389
4846.79 1391
4847.45 1464
4848.11 1548
4848.76 1581
4849.42 1528
4850.08 1531
4850.73 1516
4851.39 1537
4852.05 1553
4852.71 1474
4853.36 1513
4854.02 1561
4854.68 1534
4855.34 1507
4855.99 1621
4856.65 1658
4857.31 1677
4857.97 1681
4858.62 1698
4859.28 1660
4859.94 1707
4860.60 1586
4861.25 1520
4861.91 1472
4862.57 1459
4863.23 1492
4863.89 1549
4864.54 1541
4865.20 1497
4865.86 1539
4866.52 1561
4867.18 1529
4867.84 1526
4868.49 1493
4869.15 1460
4869.81 1502
4870.47 1510
4871.13 1473
4871.79 1540
4872.44 1616
4873.10 1545
4873.76 1512
4874.42 1488
4875.08 1554
4875.74 1546
4876.40 1581
4877.06 1534
4877.72 1489
4878.37 1502
4879.03 1499
4879.69 1434
4880.35 1395
4881.01 1431
4881.67 1424
4882.33 1417
4882.99 1424
4883.65 1441
4884.31 1370
4884.97 1344
4885.63 1333
4886.29 1340
4886.95 1293
4887.61 1295
4888.26 1292
4888.92 1298
4889.58 1299
4890.24 1224
4890.90 1233
4891.56 1203
4892.22 1259
4892.88 1253
4893.54 1219
4894.20 1211
4894.86 1163
4895.52 1221
4896.18 1211
4896.84 1281
4897.51 1320
4898.17 1355
4898.83 1313
4899.49 1392
4900.15 1377
4900.81 1385
4901.47 1359
4902.13 1338
4902.79 1270
4903.45 1343
4904.11 1374
4904.77 1314
4905.43 1316
4906.09 1229
4906.75 1284
4907.41 1289
4908.08 1217
4908.74 1200
4909.40 1264
4910.06 1236
4910.72 1205
4911.38 1259
4912.04 1216
4912.70 1101
4913.37 1161
4914.03 1137
4914.69 1098
4915.35 1086
4916.01 1090
4916.67 1096
4917.33 1111
4918.00 1118
4918.66 1080
4919.32 1081
4919.98 1126
4920.64 1113
4921.31 1053
4921.97 1081
4922.63 1059
4923.29 1076
4923.95 1090
4924.62 1031
4925.28 1069
4925.94 1143
4926.60 1066
4927.26 1043
4927.93 1045
4928.59 1028
4929.25 1056
4929.91 1055
4930.58 1070
4931.24 1098
4931.90 1109
4932.56 1085
4933.23 1082
4933.89 1099
4934.55 1124
4935.22 1127
4935.88 1101
4936.54 1146
4937.20 1148
4937.87 1107
4938.53 1107
4939.19 1191
4939.86 1185
4940.52 1107
4941.18 1067
4941.85 1124
4942.51 1059
4943.17 1071
4943.84 1091
4944.50 1087
4945.16 1103
4945.83 1081
4946.49 1071
4947.15 1081
4947.82 1052
4948.48 1036
4949.15 1018
4949.81 1063
4950.47 1047
4951.14 1041
4951.80 1073
4952.47 1052
4953.13 1014
4953.79 1027
4954.46 1034
4955.12 1071
4955.79 1091
4956.45 1139
4957.11 1121
4957.78 1075
4958.44 1131
4959.11 1135
4959.77 1165
4960.44 1159
4961.10 1225
4961.77 1160
4962.43 1228
4963.10 1267
4963.76 1211
4964.42 1194
4965.09 1208
4965.75 1117
4966.42 1089
4967.08 1096
4967.75 1121
4968.41 1078
4969.08 1052
4969.74 1022
4970.41 1052
4971.08 1041
4971.74 1068
4972.41 1081
4973.07 1097
4973.74 1054
4974.40 1043
4975.07 1132
4975.73 1081
4976.40 1087
4977.06 1078
4977.73 1120
4978.40 1089
4979.06 1040
4979.73 1107
4980.39 1074
4981.06 1046
4981.73 1051
4982.39 1030
4983.06 1009
4983.72 963
4984.39 1022
4985.06 1029
4985.72 990
4986.39 1036
4987.05 1055
4987.72 1036
4988.39 1036
4989.05 1008
4989.72 1036
4990.39 1032
4991.05 1032
4991.72 997
4992.39 1030
4993.05 1054
4993.72 1094
4994.39 1052
4995.05 1037
4995.72 1065
4996.39 1085
4997.05 1071
4997.72 1062
4998.39 1045
4999.06 1031
4999.72 1029
5000.39 1055
5001.06 1037
5001.73 1011
5002.39 988
5003.06 1064
5003.73 1041
5004.39 1008
5005.06 1036
5005.73 1006
5006.40 997
5007.07 1017
5007.73 1051
5008.40 1048
5009.07 997
5009.74 1017
5010.40 1035
5011.07 1017
5011.74 1033
5012.41 1066
5013.08 1068
5013.74 1037
5014.41 1021
5015.08 1058
5015.75 1048
5016.42 1097
5017.09 1048
5017.75 1117
5018.42 1114
5019.09 1105
5019.76 1163
5020.43 1144
5021.10 1164
5021.76 1212
5022.43 1173
5023.10 1132
5023.77 1185
5024.44 1219
5025.11 1174
5025.78 1171
5026.45 1146
5027.12 1158
5027.78 1192
5028.45 1174
5029.12 1090
5029.79 1087
5030.46 1123
5031.13 1106
5031.80 1135
5032.47 1091
5033.14 1114
5033.81 1131
5034.48 1090
5035.15 1052
5035.82 1068
5036.49 1046
5037.16 1050
5037.83 1079
5038.50 1064
5039.16 1039
5039.83 1023
5040.50 1034
5041.17 1091
5041.84 1109
5042.51 1105
5043.18 1080
5043.85 1122
5044.52 1096
5045.20 1068
5045.87 1123
5046.54 1127
5047.21 1099
5047.88 1104
5048.55 1162
5049.22 1141
5049.89 1149
5050.56 1218
5051.23 1258
5051.90 1201
5052.57 1196
5053.24 1212
5053.91 1238
5054.58 1157
5055.25 1170
5055.92 1182
5056.60 1203
5057.27 1223
5057.94 1140
5058.61 1106
5059.28 1120
5059.95 1155
5060.62 1078
5061.29 1103
5061.96 1120
5062.64 1100
5063.31 1106
5063.98 1086
5064.65 1068
5065.32 1093
5065.99 1093
5066.66 1044
5067.34 1040
5068.01 1053
5068.68 1122
5069.35 1135
5070.02 1102
5070.70 1109
5071.37 1088
5072.04 1180
5072.71 1188
5073.38 1159
5074.06 1174
5074.73 1144
5075.40 1149
5076.07 1149
5076.74 1135
5077.42 1190
5078.09 1182
5078.76 1177
5079.43 1184
5080.11 1195
5080.78 1166
5081.45 1236
5082.12 1219
5082.80 1192
5083.47 1243
5084.14 1235
5084.82 1252
5085.49 1325
5086.16 1356
5086.83 1413
5087.51 1513
5088.18 1567
5088.85 1704
5089.53 1751
5090.20 1754
5090.87 1864
5091.55 1835
5092.22 1839
5092.89 1791
5093.57 1722
5094.24 1610
5094.91 1532
5095.59 1474
5096.26 1459
5096.93 1405
5097.61 1366
5098.28 1285
5098.96 1221
5099.63 1296
5100.30 1271
5100.98 1191
5101.65 1261
5102.32 1298
5103.00 1312
5103.67 1301
5104.35 1290
5105.02 1264
5105.70 1284
5106.37 1237
5107.04 1245
5107.72 1195
5108.39 1130
5109.07 1148
5109.74 1185
5110.42 1118
5111.09 1146
5111.77 1115
5112.44 1135
5113.11 1150
5113.79 1159
5114.46 1148
5115.14 1245
5115.81 1298
5116.49 1364
5117.16 1427
5117.84 1477
5118.51 1589
5119.19 1612
5119.86 1573
5120.54 1563
5121.21 1546
5121.89 1523
5122.57 1468
5123.24 1387
5123.92 1308
5124.59 1341
5125.27 1296
5125.94 1206
5126.62 1187
5127.29 1211
5127.97 1224
5128.64 1185
5129.32 1181
5130.00 1182
5130.67 1169
5131.35 1257
5132.02 1257
5132.70 1212
5133.38 1186
5134.05 1210
5134.73 1221
5135.40 1226
5136.08 1200
5136.76 1202
5137.43 1214
5138.11 1139
5138.79 1145
5139.46 1190
5140.14 1144
5140.82 1194
5141.49 1196
5142.17 1164
5142.85 1069
5143.52 1106
5144.20 1157
5144.88 1143
5145.55 1091
5146.23 1122
5146.91 1105
5147.58 1038
5148.26 1009
5148.94 1054
5149.61 1071
5150.29 1061
5150.97 1051
5151.65 1059
5152.32 1066
5153.00 1068
5153.68 1042
5154.36 1065
5155.03 1108
5155.71 1063
5156.39 1108
5157.07 1188
5157.74 1146
5158.42 1129
5159.10 1105
5159.78 1153
5160.45 1150
5161.13 1141
5161.81 1131
5162.49 1102
5163.17 1106
5163.84 1139
5164.52 1099
5165.20 1074
5165.88 1076
5166.56 1124
5167.24 1093
5167.91 1054
5168.59 1069
5169.27 1030
5169.95 1051
5170.63 1015
5171.31 1040
5171.98 1006
5172.66 1076
5173.34 1067
5174.02 967
5174.70 1022
5175.38 1035
5176.06 1023
5176.74 964
5177.41 1005
5178.09 1002
5178.77 1010
5179.45 1013
5180.13 1061
5180.81 1080
5181.49 1022
5182.17 1037
5182.85 1000
5183.53 1044
5184.21 1005
5184.89 989
5185.57 977
5186.24 994
5186.92 1001
5187.60 927
5188.28 964
5188.96 967
5189.64 989
5190.32 928
5191.00 947
5191.68 958
5192.36 918
5193.04 911
5193.72 967
5194.40 952
5195.08 931
5195.76 927
5196.44 950
5197.12 980
5197.80 990
5198.48 977
5199.16 986
5199.84 965
5200.52 1038
5201.21 969
5201.89 942
5202.57 999
5203.25 987
5203.93 981
5204.61 991
5205.29 980
5205.97 968
5206.65 1002
5207.33 976
5208.01 1001
5208.69 1017
5209.37 1074
5210.06 992
5210.74 1004
5211.42 922
5212.10 963
5212.78 994
5213.46 977
5214.14 980
5214.82 989
5215.51 958
5216.19 981
5216.87 962
5217.55 944
5218.23 986
5218.91 996
5219.60 979
5220.28 1026
5220.96 963
5221.64 982
5222.32 996
5223.00 920
5223.69 912
5224.37 942
5225.05 993
5225.73 952
5226.41 945
5227.10 921
5227.78 934
5228.46 956
5229.14 983
5229.83 971
5230.51 919
5231.19 941
5231.87 944
5232.56 1023
5233.24 1032
5233.92 970
5234.60 1008
5235.29 1010
5235.97 1062
5236.65 1083
5237.34 1031
5238.02 1103
5238.70 1095
5239.38 1044
5240.07 1021
5240.75 1059
5241.43 1105
5242.12 1094
5242.80 1090
5243.48 1022
5244.17 1033
5244.85 1027
5245.53 1062
5246.22 1055
5246.90 1075
5247.58 1039
5248.27 1043
5248.95 1019
5249.63 1058
5250.32 1066
5251.00 990
5251.69 1052
5252.37 1029
5253.05 986
5253.74 971
5254.42 947
5255.11 1009
5255.79 928
5256.47 983
5257.16 1026
5257.84 996
5258.53 979
5259.21 937
5259.89 955
5260.58 997
5261.26 1005
5261.95 1044
5262.63 1031
5263.32 959
5264.00 974
5264.69 1018
5265.37 1035
5266.06 1011
5266.74 1008
5267.43 1039
5268.11 1008
5268.79 987
5269.48 1050
5270.16 1012
5270.85 1015
5271.53 990
5272.22 956
5272.91 939
5273.59 982
5274.28 983
5274.96 975
5275.65 992
5276.33 949
5277.02 927
5277.70 965
5278.39 1013
5279.07 1038
5279.76 1001
5280.45 1010
5281.13 1047
5281.82 1095
5282.50 1050
5283.19 1036
5283.87 1023
5284.56 1037
5285.25 1038
5285.93 1030
5286.62 1022
5287.30 980
5287.99 990
5288.68 957
5289.36 1002
5290.05 959
5290.74 957
5291.42 935
5292.11 972
5292.79 1021
5293.48 980
5294.17 1015
5294.85 1036
5295.54 1040
5296.23 1046
5296.91 1061
5297.60 1079
5298.29 1065
5298.98 1072
5299.66 1054
5300.35 1089
5301.04 1084
5301.72 1109
5302.41 1106
5303.10 1095
5303.78 1065
5304.47 1072
5305.16 1109
5305.85 1116
5306.53 1070
5307.22 1025
5307.91 1057
5308.60 1094
5309.28 1124
5309.97 1143
5310.66 1115
5311.35 1078
5312.03 1163
5312.72 1177
5313.41 1144
5314.10 1149
5314.79 1186
5315.47 1200
5316.16 1199
5316.85 1167
5317.54 1105
5318.23 1100
5318.91 1186
5319.60 1173
5320.29 1103
5320.98 1047
5321.67 1040
5322.36 1006
5323.04 1018
5323.73 1015
5324.42 1015
5325.11 1013
5325.80 1037
5326.49 1013
5327.18 1034
5327.86 998
5328.55 1021
5329.24 1009
5329.93 1003
5330.62 1041
5331.31 1003
5332.00 1069
5332.69 996
5333.38 1021
5334.06 991
5334.75 971
5335.44 994
5336.13 1003
5336.82 1025
5337.51 984
5338.20 1025
5338.89 996
5339.58 1017
5340.27 961
5340.96 1026
5341.65 999
5342.34 1024
5343.03 999
5343.72 979
5344.41 1060
5345.10 1116
5345.79 1080
5346.48 1136
5347.17 1150
5347.86 1113
5348.55 1191
5349.24 1275
5349.93 1239
5350.62 1213
5351.31 1235
5352.00 1251
5352.69 1170
5353.38 1101
5354.07 1152
5354.76 1097
5355.45 1031
5356.14 1028
5356.83 1038
5357.52 1031
5358.21 1070
5358.90 1113
5359.59 1089
5360.29 1046
5360.98 1158
5361.67 1146
5362.36 1157
5363.05 1148
5363.74 1150
5364.43 1100
5365.12 1105
5365.81 1048
5366.50 1050
5367.20 1014
5367.89 978
5368.58 1005
5369.27 1011
5369.96 992
5370.65 972
5371.34 963
5372.04 950
5372.73 943
5373.42 997
5374.11 1043
5374.80 1057
5375.49 1000
5376.19 944
5376.88 976
5377.57 972
5378.26 995
5378.95 1027
5379.65 981
5380.34 995
5381.03 1006
5381.72 948
5382.42 970
5383.11 924
5383.80 969
5384.49 997
5385.19 954
5385.88 995
5386.57 1015
5387.26 978
5387.96 996
5388.65 1015
5389.34 1047
5390.03 1002
5390.73 1026
5391.42 1027
5392.11 981
5392.80 992
5393.50 960
5394.19 988
5394.88 998
5395.58 978
5396.27 1022
5396.96 1003
5397.66 968
5398.35 1029
5399.04 1023
5399.74 1049
5400.43 975
5401.12 954
5401.82 1001
5402.51 974
5403.20 925
5403.90 962
5404.59 943
5405.29 946
5405.98 1004
5406.67 973
5407.37 1005
5408.06 1041
5408.75 1057
5409.45 1025
5410.14 1018
5410.84 1063
5411.53 1006
5412.23 991
5412.92 982
5413.61 968
5414.31 951
5415.00 967
5415.70 960
5416.39 982
5417.09 964
5417.78 973
5418.47 957
5419.17 971
5419.86 913
5420.56 942
5421.25 945
5421.95 955
5422.64 961
5423.34 975
5424.03 1020
5424.73 982
5425.42 989
5426.12 954
5426.81 931
5427.51 969
5428.20 952
5428.90 963
5429.59 990
5430.29 1006
5430.99 924
5431.68 927
5432.38 944
5433.07 891
5433.77 928
5434.46 953
5435.16 951
5435.85 915
5436.55 977
5437.25 1042
5437.94 998
5438.64 997
5439.33 983
5440.03 974
5440.73 1028
5441.42 1022
5442.12 985
5442.81 1004
5443.51 1058
5444.21 1077
5444.90 1022
5445.60 1040
5446.29 1104
5446.99 1167
5447.69 1171
5448.38 1142
5449.08 1181
5449.78 1127
5450.47 1150
5451.17 1144
5451.87 1164
5452.56 1146
5453.26 1108
5453.96 1104
5454.65 1091
5455.35 1099
5456.05 1097
5456.75 1095
5457.44 1136
5458.14 1107
5458.84 1134
5459.53 1178
5460.23 1186
5460.93 1162
5461.63 1199
5462.32 1252
5463.02 1232
5463.72 1227
5464.42 1276
5465.11 1283
5465.81 1161
5466.51 1152
5467.21 1178
5467.90 1204
5468.60 1126
5469.30 1119
5470.00 1088
5470.70 1101
5471.39 1126
5472.09 1105
5472.79 1068
5473.49 1056
5474.19 1073
5474.88 1103
5475.58 1096
5476.28 1153
5476.98 1193
5477.68 1264
5478.38 1299
5479.07 1298
5479.77 1332
5480.47 1409
5481.17 1470
5481.87 1379
5482.57 1287
5483.27 1196
5483.96 1196
5484.66 1207
5485.36 1212
5486.06 1186
5486.76 1154
5487.46 1244
5488.16 1147
5488.86 1177
5489.56 1199
5490.26 1252
5490.96 1190
5491.65 1179
5492.35 1264
5493.05 1272
5493.75 1254
5494.45 1249
5495.15 1268
5495.85 1286
5496.55 1312
5497.25 1363
5497.95 1442
5498.65 1632
5499.35 1688
5500.05 1725
5500.75 1699
5501.45 1701
5502.15 1628
5502.85 1582
5503.55 1473
5504.25 1353
5504.95 1297
5505.65 1173
5506.35 1216
5507.05 1181
5507.75 1113
5508.45 1077
5509.15 1115
5509.85 1152
5510.55 1106
5511.25 1128
5511.95 1130
5512.65 1106
5513.35 1071
5514.05 1120
5514.76 1116
5515.46 1144
5516.16 1118
5516.86 1104
5517.56 1103
5518.26 1141
5518.96 1124
5519.66 1106
5520.36 1108
5521.06 1120
5521.77 1098
5522.47 1104
5523.17 1020
5523.87 1073
5524.57 1056
5525.27 1030
5525.97 1045
5526.67 1064
5527.38 1070
5528.08 1016
5528.78 1002
5529.48 1016
5530.18 982
5530.88 975
5531.59 999
5532.29 1008
5532.99 985
5533.69 980
5534.39 1016
5535.10 1016
5535.80 1040
5536.50 1001
5537.20 1060
5537.90 1066
5538.61 1087
5539.31 1062
5540.01 1058
5540.71 1044
5541.42 1066
5542.12 1029
5542.82 981
5543.52 968
5544.23 995
5544.93 1004
5545.63 1006
5546.33 984
5547.04 1014
5547.74 1052
5548.44 1030
5549.15 1028
5549.85 998
5550.55 1041
5551.26 1012
5551.96 967
5552.66 931
5553.36 954
5554.07 943
5554.77 926
5555.47 975
5556.18 1006
5556.88 961
5557.58 983
5558.29 973
5558.99 989
5559.70 974
5560.40 1017
5561.10 1018
5561.81 1074
5562.51 1059
5563.21 1126
5563.92 1035
5564.62 1051
5565.33 1069
5566.03 1049
5566.73 999
5567.44 999
5568.14 963
5568.85 978
5569.55 954
5570.25 971
5570.96 1006
5571.66 991
5572.37 971
5573.07 990
5573.78 983
5574.48 967
5575.19 984
5575.89 985
5576.59 979
5577.30 980
5578.00 992
5578.71 969
5579.41 982
5580.12 959
5580.82 950
5581.53 976
5582.23 1058
5582.94 1021
5583.64 988
5584.35 1003
5585.05 1008
5585.76 999
5586.46 1000
5587.17 983
5587.88 962
5588.58 1031
5589.29 1030
5589.99 1010
5590.70 986
5591.40 990
5592.11 936
5592.81 941
5593.52 943
5594.23 994
5594.93 987
5595.64 923
5596.34 927
5597.05 922
5597.76 931
5598.46 914
5599.17 932
5599.87 913
5600.58 875
5601.29 897
5601.99 891
5602.70 905
5603.41 922
5604.11 929
5604.82 911
5605.52 910
5606.23 917
5606.94 931
5607.64 932
5608.35 940
5609.06 941
5609.76 914
5610.47 928
5611.18 1006
5611.88 967
5612.59 937
5613.30 930
5614.01 914
5614.71 968
5615.42 918
5616.13 902
5616.83 903
5617.54 894
5618.25 909
5618.96 926
5619.66 941
5620.37 902
5621.08 945
5621.79 870
5622.49 913
5623.20 924
5623.91 913
5624.62 872
5625.32 904
5626.03 914
5626.74 910
5627.45 897
5628.16 913
5628.86 877
5629.57 874
5630.28 938
5630.99 963
5631.70 903
5632.40 919
5633.11 884
5633.82 911
5634.53 956
5635.24 955
5635.95 946
5636.65 928
5637.36 998
5638.07 1039
5638.78 1009
5639.49 987
5640.20 967
5640.91 1005
5641.61 926
5642.32 944
5643.03 938
5643.74 945
5644.45 904
5645.16 909
5645.87 933
5646.58 924
5647.29 894
5648.00 927
5648.70 923
5649.41 925
5650.12 962
5650.83 1008
5651.54 995
5652.25 982
5652.96 957
5653.67 995
5654.38 948
5655.09 946
5655.80 960
5656.51 1033
5657.22 1011
5657.93 973
5658.64 983
5659.35 1040
5660.06 1011
5660.77 987
5661.48 1024
5662.19 1025
5662.90 981
5663.61 939
5664.32 962
5665.03 981
5665.74 998
5666.45 972
5667.16 994
5667.87 1028
5668.58 961
5669.29 1039
5670.00 1011
5670.71 987
5671.42 951
5672.13 978
5672.84 967
5673.56 909
5674.27 912
5674.98 877
5675.69 935
5676.40 919
5677.11 930
5677.82 864
5678.53 883
5679.24 946
5679.95 895
5680.67 920
5681.38 935
5682.09 959
5682.80 978
5683.51 940
5684.22 913
5684.93 902
5685.65 868
5686.36 903
5687.07 869
5687.78 891
5688.49 910
5689.20 867
5689.92 893
5690.63 891
5691.34 892
5692.05 863
5692.76 863
5693.47 915
5694.19 903
5694.90 910
5695.61 903
5696.32 867
5697.04 906
5697.75 889
5698.46 854
5699.17 853
5699.89 896
5700.60 867
5701.31 896
5702.02 882
5702.74 909
5703.45 899
5704.16 869
5704.87 894
5705.59 912
5706.30 900
5707.01 918
5707.72 912
5708.44 881
5709.15 860
5709.86 859
5710.58 843
5711.29 881
5712.00 819
5712.72 823
5713.43 866
5714.14 884
5714.86 867
5715.57 857
5716.28 848
5717.00 874
5717.71 829
5718.42 904
5719.14 940
5719.85 923
5720.56 900
5721.28 911
5721.99 909
5722.71 922
5723.42 909
5724.13 919
5724.85 923
5725.56 954
5726.28 935
5726.99 972
5727.70 946
5728.42 939
5729.13 952
5729.85 953
5730.56 936
5731.28 868
5731.99 902
5732.70 908
5733.42 921
5734.13 908
5734.85 891
5735.56 912
5736.28 890
5736.99 938
5737.71 972
5738.42 975
5739.14 962
5739.85 935
5740.57 945
5741.28 934
5742.00 925
5742.71 958
5743.43 917
5744.14 910
5744.86 918
5745.57 881
5746.29 925
5747.00 931
5747.72 945
5748.43 923
5749.15 905
5749.87 936
5750.58 978
5751.30 985
5752.01 991
5752.73 1002
5753.44 1078
5754.16 1028
5754.88 1084
5755.59 1082
5756.31 1054
5757.02 1048
5757.74 1049
5758.46 1007
5759.17 1073
5759.89 1047
5760.60 1054
5761.32 1018
5762.04 1065
5762.75 1068
5763.47 1087
5764.19 1076
5764.90 1088
5765.62 1115
5766.34 1083
5767.05 1105
5767.77 1144
5768.49 1177
5769.20 1194
5769.92 1184
5770.64 1226
5771.35 1230
5772.07 1221
5772.79 1139
5773.50 1104
5774.22 1093
5774.94 1059
5775.65 1040
5776.37 1141
5777.09 1149
5777.81 1128
5778.52 1213
5779.24 1215
5779.96 1144
5780.68 1153
5781.39 1086
5782.11 1095
5782.83 1081
5783.55 1030
5784.26 1008
5784.98 1017
5785.70 1012
5786.42 1013
5787.14 1040
5787.85 1055
5788.57 1039
5789.29 945
5790.01 952
5790.73 941
5791.44 1003
5792.16 1011
5792.88 977
5793.60 1019
5794.32 1027
5795.03 1009
5795.75 1015
5796.47 1048
5797.19 1026
5797.91 1034
5798.63 1046
5799.35 1036
5800.06 1032
5800.78 1018
5801.50 1029
5802.22 1039
5802.94 1000
5803.66 1045
5804.38 1023
5805.10 1003
5805.82 1012
5806.53 1054
5807.25 1050
5807.97 1074
5808.69 1076
5809.41 1030
5810.13 1033
5810.85 1056
5811.57 1004
5812.29 1037
5813.01 1005
5813.73 981
5814.45 981
5815.17 982
5815.89 951
5816.61 951
5817.33 977
5818.05 1000
5818.77 975
5819.49 994
5820.20 1003
5820.92 1026
5821.64 1029
5822.36 1025
5823.09 1002
5823.81 1006
5824.53 1024
5825.25 1018
5825.97 1005
5826.69 1002
5827.41 982
5828.13 942
5828.85 919
5829.57 908
5830.29 951
5831.01 950
5831.73 932
5832.45 943
5833.17 973
5833.89 916
5834.61 940
5835.33 952
5836.05 933
5836.78 925
5837.50 917
5838.22 934
5838.94 960
5839.66 957
5840.38 968
5841.10 964
5841.82 906
5842.54 926
5843.27 929
5843.99 986
5844.71 967
5845.43 943
5846.15 942
5846.87 962
5847.59 981
5848.32 924
5849.04 934
5849.76 972
5850.48 1015
5851.20 1018
5851.93 955
5852.65 973
5853.37 991
5854.09 985
5854.81 970
5855.54 928
5856.26 967
5856.98 940
5857.70 949
5858.42 945
5859.15 945
5859.87 979
5860.59 949
5861.31 951
5862.04 950
5862.76 973
5863.48 950
5864.20 933
5864.93 936
5865.65 982
5866.37 970
5867.10 989
5867.82 1000
5868.54 1024
5869.26 1024
5869.99 981
5870.71 1007
5871.43 1017
5872.16 998
5872.88 1039
5873.60 1025
5874.33 991
5875.05 1029
5875.77 1011
5876.50 949
5877.22 987
5877.94 967
5878.67 951
5879.39 1024
5880.11 994
5880.84 948
5881.56 969
5882.28 1008
5883.01 965
5883.73 956
5884.46 1006
5885.18 1038
5885.90 1055
5886.63 1018
5887.35 1014
5888.08 964
5888.80 961
5889.52 974
5890.25 1036
5890.97 1008
5891.70 983
5892.42 984
5893.15 1038
5893.87 1032
5894.59 990
5895.32 956
5896.04 952
5896.77 969
5897.49 974
5898.22 1017
5898.94 1024
5899.67 1009
5900.39 1007
5901.12 1013
5901.84 1034
5902.57 1052
5903.29 1016
5904.02 1020
5904.74 1021
5905.47 1031
5906.19 1044
5906.92 1026
5907.64 1011
5908.37 1076
5909.09 1060
5909.82 1058
5910.55 1050
5911.27 1044
5912.00 1046
5912.72 1072
5913.45 1045
5914.17 1037
5914.90 1067
5915.63 1089
5916.35 1124
5917.08 1133
5917.80 1125
5918.53 1125
5919.25 1126
5919.98 1181
5920.71 1182
5921.43 1145
5922.16 1145
5922.89 1210
5923.61 1216
5924.34 1221
5925.06 1225
5925.79 1186
5926.52 1214
5927.24 1249
5927.97 1226
5928.70 1213
5929.42 1246
5930.15 1223
5930.88 1250
5931.60 1265
5932.33 1305
5933.06 1323
5933.78 1332
5934.51 1384
5935.24 1336
5935.97 1370
5936.69 1374
5937.42 1410
5938.15 1394
5938.87 1393
5939.60 1472
5940.33 1476
5941.06 1407
5941.78 1370
5942.51 1440
5943.24 1495
5943.97 1514
5944.69 1577
5945.42 1592
5946.15 1627
5946.88 1588
5947.60 1677
5948.33 1711
5949.06 1743
5949.79 1771
5950.52 1857
5951.24 1907
5951.97 2042
5952.70 2080
5953.43 2032
5954.16 2050
5954.88 2020
5955.61 1889
5956.34 1910
5957.07 1814
5957.80 1831
5958.53 1858
5959.25 1863
5959.98 1867
5960.71 1899
5961.44 1912
5962.17 2011
5962.90 1987
5963.63 1924
5964.36 2110
5965.08 2122
5965.81 2167
5966.54 2304
5967.27 2364
5968.00 2332
5968.73 2351
5969.46 2237
5970.19 2177
5970.92 2133
5971.65 2138
5972.37 2133
5973.10 2114
5973.83 2136
5974.56 2083
5975.29 2132
5976.02 2158
5976.75 2260
5977.48 2192
5978.21 2261
5978.94 2263
5979.67 2233
5980.40 2299
5981.13 2314
5981.86 2337
5982.59 2432
5983.32 2366
5984.05 2361
5984.78 2434
5985.51 2419
5986.24 2428
5986.97 2449
5987.70 2459
5988.43 2429
5989.16 2464
5989.89 2520
5990.62 2573
5991.35 2672
5992.08 2659
5992.81 2672
5993.54 2788
5994.27 2744
5995.00 2705
5995.74 2694
5996.47 2714
5997.20 2791
5997.93 2787
5998.66 2754
5999.39 2713
6000.12 2677
6000.85 2598
6001.58 2584
6002.31 2512
6003.04 2482
6003.78 2407
6004.51 2427
6005.24 2443
6005.97 2500
6006.70 2596
6007.43 2687
6008.16 2905
6008.90 3227
6009.63 3557
6010.36 4020
6011.09 4681
6011.82 5249
6012.55 5654
6013.29 5933
6014.02 6184
6014.75 6099
6015.48 5908
6016.21 5588
6016.95 4956
6017.68 4437
6018.41 3957
6019.14 3486
6019.87 3023
6020.61 2748
6021.34 2541
6022.07 2335
6022.80 2222
6023.54 2163
6024.27 2087
6025.00 2024
6025.73 2084
6026.47 2023
6027.20 2006
6027.93 2005
6028.66 2012
6029.40 2067
6030.13 2043
6030.86 1957
6031.59 1901
6032.33 1922
6033.06 1832
6033.79 1782
6034.53 1743
6035.26 1767
6035.99 1794
6036.73 1732
6037.46 1782
6038.19 1803
6038.93 1861
6039.66 1797
6040.39 1794
6041.13 1862
6041.86 1819
6042.59 1819
6043.33 1903
6044.06 1898
6044.79 1890
6045.53 1902
6046.26 1903
6047.00 1888
6047.73 1915
6048.46 1996
6049.20 2053
6049.93 2067
6050.67 2181
6051.40 2192
6052.13 2262
6052.87 2321
6053.60 2304
6054.34 2325
6055.07 2210
6055.81 2083
6056.54 2123
6057.27 2065
6058.01 1950
6058.74 1874
6059.48 1823
6060.21 1852
6060.95 1894
6061.68 1855
6062.42 1840
6063.15 1843
6063.89 1827
6064.62 1793
6065.36 1816
6066.09 1766
6066.83 1751
6067.56 1772
6068.30 1748
6069.03 1741
6069.77 1712
6070.50 1690
6071.24 1676
6071.97 1690
6072.71 1609
6073.44 1592
6074.18 1626
6074.91 1584
6075.65 1561
6076.39 1629
6077.12 1536
6077.86 1533
6078.59 1554
6079.33 1532
6080.06 1470
6080.80 1459
6081.54 1437
6082.27 1532
6083.01 1462
6083.74 1486
6084.48 1446
6085.22 1478
6085.95 1528
6086.69 1496
6087.42 1509
6088.16 1504
6088.90 1595
6089.63 1603
6090.37 1651
6091.11 1683
6091.84 1634
6092.58 1542
6093.32 1566
6094.05 1541
6094.79 1539
6095.53 1469
6096.26 1441
6097.00 1427
6097.74 1406
6098.47 1453
6099.21 1414
6099.95 1396
6100.69 1374
6101.42 1362
6102.16 1391
6102.90 1355
6103.63 1347
6104.37 1350
6105.11 1409
6105.85 1413
6106.58 1392
6107.32 1388
6108.06 1356
6108.80 1309
6109.53 1297
6110.27 1367
6111.01 1389
6111.75 1355
6112.49 1390
6113.22 1363
6113.96 1380
6114.70 1368
6115.44 1379
6116.17 1438
6116.91 1474
6117.65 1460
6118.39 1369
6119.13 1414
6119.87 1410
6120.60 1401
6121.34 1386
6122.08 1372
6122.82 1375
6123.56 1467
6124.30 1489
6125.03 1460
6125.77 1439
6126.51 1471
6127.25 1459
6127.99 1467
6128.73 1458
6129.47 1455
6130.21 1516
6130.94 1529
6131.68 1513
6132.42 1492
6133.16 1573
6133.90 1593
6134.64 1496
6135.38 1564
6136.12 1578
6136.86 1598
6137.60 1674
6138.34 1653
6139.08 1628
6139.81 1750
6140.55 1838
6141.29 1817
6142.03 1732
6142.77 1764
6143.51 1754
6144.25 1676
6144.99 1686
6145.73 1721
6146.47 1678
6147.21 1652
6147.95 1678
6148.69 1669
6149.43 1727
6150.17 1782
6150.91 1827
6151.65 1745
6152.39 1671
6153.13 1708
6153.87 1770
6154.61 1695
6155.35 1728
6156.09 1765
6156.83 1849
6157.58 1797
6158.32 1816
6159.06 1833
6159.80 1858
6160.54 1865
6161.28 1840
6162.02 1899
6162.76 1906
6163.50 2007
6164.24 2104
6164.98 2150
6165.72 2151
6166.46 2187
6167.21 2326
6167.95 2325
6168.69 2318
6169.43 2301
6170.17 2317
6170.91 2198
6171.65 2154
6172.39 2206
6173.14 2208
6173.88 2180
6174.62 2162
6175.36 2155
6176.10 2198
6176.84 2303
6177.59 2480
6178.33 2625
6179.07 2787
6179.81 3089
6180.55 3526
6181.30 3873
6182.04 4172
6182.78 4285
6183.52 4320
6184.26 4268
6185.01 4129
6185.75 3857
6186.49 3456
6187.23 3192
6187.97 2950
6188.72 2726
6189.46 2503
6190.20 2395
6190.94 2357
6191.69 2313
6192.43 2216
6193.17 2175
6193.92 2182
6194.66 2119
6195.40 2177
6196.14 2169
6196.89 2119
6197.63 2146
6198.37 2110
6199.12 2131
6199.86 2088
6200.60 2080
6201.34 2120
6202.09 2135
6202.83 2327
6203.57 2464
6204.32 2733
6205.06 3077
6205.80 3696
6206.55 4114
6207.29 4772
6208.03 5249
6208.78 5500
6209.52 5632
6210.27 5608
6211.01 5286
6211.75 4811
6212.50 4432
6213.24 3856
6213.98 3251
6214.73 2918
6215.47 2533
6216.22 2279
6216.96 2074
6217.71 1931
6218.45 1897
6219.19 1803
6219.94 1817
6220.68 1766
6221.43 1728
6222.17 1690
6222.92 1661
6223.66 1592
6224.40 1560
6225.15 1556
6225.89 1528
6226.64 1450
6227.38 1482
6228.13 1507
6228.87 1481
6229.62 1393
6230.36 1400
6231.11 1382
6231.85 1407
6232.60 1413
6233.34 1422
6234.09 1406
6234.83 1443
6235.58 1433
6236.32 1434
6237.07 1440
6237.81 1456
6238.56 1473
6239.30 1484
6240.05 1430
6240.80 1427
6241.54 1453
6242.29 1515
6243.03 1450
6243.78 1544
6244.52 1583
6245.27 1618
6246.02 1658
6246.76 1637
6247.51 1671
6248.25 1707
6249.00 1640
6249.75 1627
6250.49 1672
6251.24 1643
6251.98 1603
6252.73 1630
6253.48 1609
6254.22 1591
6254.97 1517
6255.72 1512
6256.46 1505
6257.21 1470
6257.95 1494
6258.70 1507
6259.45 1540
6260.19 1438
6260.94 1418
6261.69 1357
6262.43 1369
6263.18 1407
6263.93 1363
6264.68 1363
6265.42 1349
6266.17 1296
6266.92 1338
6267.66 1291
6268.41 1330
6269.16 1274
6269.91 1291
6270.65 1302
6271.40 1298
6272.15 1317
6272.89 1294
6273.64 1324
6274.39 1331
6275.14 1330
6275.88 1350
6276.63 1330
6277.38 1323
6278.13 1363
6278.88 1375
6279.62 1364
6280.37 1241
6281.12 1239
6281.87 1289
6282.62 1247
6283.36 1183
6284.11 1196
6284.86 1217
6285.61 1227
6286.36 1219
6287.10 1200
6287.85 1189
6288.60 1187
6289.35 1160
6290.10 1186
6290.85 1203
6291.59 1187
6292.34 1198
6293.09 1199
6293.84 1213
6294.59 1206
6295.34 1214
6296.09 1268
6296.84 1184
6297.58 1208
6298.33 1173
6299.08 1145
6299.83 1169
6300.58 1116
6301.33 1134
6302.08 1123
6302.83 1188
6303.58 1122
6304.33 1139
6305.08 1148
6305.83 1147
6306.58 1166
6307.32 1187
6308.07 1179
6308.82 1173
6309.57 1155
6310.32 1177
6311.07 1133
6311.82 1115
6312.57 1171
6313.32 1179
6314.07 1218
6314.82 1189
6315.57 1123
6316.32 1144
6317.07 1115
6317.82 1154
6318.57 1124
6319.32 1133
6320.07 1081
6320.82 1129
6321.57 1119
6322.32 1104
6323.07 1053
6323.82 1111
6324.58 1122
6325.33 1054
6326.08 1139
6326.83 1101
6327.58 1089
6328.33 1053
6329.08 1019
6329.83 1038
6330.58 1093
6331.33 1118
6332.08 1178
6332.83 1122
6333.58 1114
6334.34 1101
6335.09 1103
6335.84 1095
6336.59 1089
6337.34 1088
6338.09 1061
6338.84 1060
6339.59 1072
6340.35 1076
6341.10 1074
6341.85 1096
6342.60 1095
6343.35 1114
6344.10 1128
6344.86 1158
6345.61 1152
6346.36 1184
6347.11 1199
6347.86 1202
6348.62 1211
6349.37 1165
6350.12 1252
6350.87 1254
6351.62 1197
6352.38 1247
6353.13 1198
6353.88 1162
6354.63 1170
6355.38 1159
6356.14 1146
6356.89 1122
6357.64 1144
6358.39 1108
6359.15 1125
6359.90 1135
6360.65 1098
6361.40 1034
6362.16 1077
6362.91 1134
6363.66 1142
6364.42 1132
6365.17 1133
6365.92 1118
6366.67 1133
6367.43 1135
6368.18 1169
6368.93 1141
6369.69 1094
6370.44 1088
6371.19 1115
6371.95 1156
6372.70 1131
6373.45 1104
6374.21 1102
6374.96 1094
6375.71 1050
6376.47 1076
6377.22 1140
6377.98 1106
6378.73 1134
6379.48 1132
6380.24 1154
6380.99 1156
6381.74 1157
6382.50 1170
6383.25 1162
6384.01 1201
6384.76 1162
6385.51 1106
6386.27 1121
6387.02 1133
6387.78 1124
6388.53 1110
6389.29 1084
6390.04 1071
6390.79 1110
6391.55 1104
6392.30 1117
6393.06 1105
6393.81 1079
6394.57 1134
6395.32 1128
6396.08 1113
6396.83 1107
6397.59 1124
6398.34 1109
6399.10 1139
6399.85 1159
6400.61 1100
6401.36 1117
6402.12 1128
6402.87 1131
6403.63 1152
6404.38 1110
6405.14 1127
6405.89 1202
6406.65 1130
6407.40 1100
6408.16 1134
6408.91 1131
6409.67 1134
6410.43 1183
6411.18 1230
6411.94 1173
6412.69 1147
6413.45 1184
6414.20 1187
6414.96 1234
6415.72 1169
6416.47 1182
6417.23 1232
6417.98 1193
6418.74 1160
6419.50 1145
6420.25 1171
6421.01 1154
6421.77 1158
6422.52 1166
6423.28 1177
6424.03 1188
6424.79 1185
6425.55 1206
6426.30 1129
6427.06 1144
6427.82 1189
6428.57 1207
6429.33 1199
6430.09 1182
6430.84 1242
6431.60 1259
6432.36 1228
6433.11 1226
6433.87 1221
6434.63 1279
6435.39 1252
6436.14 1267
6436.90 1318
6437.66 1272
6438.41 1294
6439.17 1310
6439.93 1310
6440.69 1248
6441.44 1332
6442.20 1289
6442.96 1333
6443.72 1308
6444.47 1330
6445.23 1364
6445.99 1388
6446.75 1358
6447.50 1397
6448.26 1407
6449.02 1479
6449.78 1419
6450.54 1379
6451.29 1435
6452.05 1436
6452.81 1432
6453.57 1401
6454.33 1461
6455.08 1499
6455.84 1444
6456.60 1472
6457.36 1433
6458.12 1470
6458.88 1537
6459.64 1533
6460.39 1541
6461.15 1504
6461.91 1571
6462.67 1591
6463.43 1581
6464.19 1599
6464.95 1636
6465.70 1681
6466.46 1622
6467.22 1703
6467.98 1750
6468.74 1773
6469.50 1721
6470.26 1713
6471.02 1601
6471.78 1680
6472.54 1722
6473.30 1691
6474.05 1739
6474.81 1747
6475.57 1819
6476.33 1784
6477.09 1781
6477.85 1887
6478.61 1905
6479.37 1920
6480.13 1907
6480.89 1959
6481.65 1979
6482.41 2032
6483.17 2066
6483.93 2053
6484.69 2095
6485.45 2129
6486.21 2155
6486.97 2113
6487.73 2113
6488.49 2162
6489.25 2225
6490.01 2232
6490.77 2235
6491.53 2330
6492.29 2405
6493.05 2394
6493.81 2354
6494.57 2393
6495.33 2382
6496.10 2427
6496.86 2390
6497.62 2290
6498.38 2315
6499.14 2267
6499.90 2373
6500.66 2391
6501.42 2524
6502.18 2669
6502.94 2861
6503.70 3172
6504.47 3662
6505.23 4405
6505.99 5170
6506.75 6021
6507.51 6844
6508.27 7260
6509.03 7377
6509.79 7244
6510.56 6689
6511.32 6110
6512.08 5342
6512.84 4633
6513.60 4076
6514.36 3587
6515.13 3185
6515.89 2868
6516.65 2677
6517.41 2626
6518.17 2559
6518.94 2410
6519.70 2363
6520.46 2353
6521.22 2380
6521.98 2415
6522.75 2546
6523.51 2664
6524.27 2812
6525.03 2884
6525.79 2923
6526.56 3079
6527.32 3158
6528.08 3181
6528.84 3265
6529.61 3213
6530.37 3088
6531.13 3024
6531.90 2994
6532.66 3181
6533.42 3296
6534.18 3579
6534.95 3935
6535.71 4231
6536.47 4202
6537.24 4218
6538.00 4175
6538.76 3841
6539.53 3470
6540.29 3129
6541.05 2830
6541.82 2576
6542.58 2421
6543.34 2347
6544.11 2248
6544.87 2253
6545.63 2172
6546.40 2195
6547.16 2132
6547.92 2153
6548.69 2113
6549.45 2105
6550.21 2058
6550.98 2040
6551.74 2019
6552.51 2058
6553.27 2006
6554.03 2003
6554.80 1945
6555.56 1973
6556.33 2006
6557.09 1992
6557.85 2000
6558.62 1997
6559.38 2067
6560.15 2148
6560.91 2073
6561.68 2148
6562.44 2149
6563.21 2132
6563.97 2168
6564.74 2181
6565.50 2156
6566.26 2162
6567.03 2153
6567.79 2088
6568.56 2107
6569.32 2075
6570.09 2069
6570.85 2136
6571.62 2092
6572.38 2106
6573.15 2104
6573.91 2106
6574.68 2194
6575.44 2168
6576.21 2147
6576.98 2180
6577.74 2160
6578.51 2060
6579.27 2084
6580.04 2123
6580.80 2127
6581.57 2147
6582.33 2115
6583.10 2130
6583.87 2172
6584.63 2171
6585.40 2132
6586.16 2133
6586.93 2086
6587.70 2067
6588.46 2035
6589.23 2067
6589.99 2123
6590.76 2182
6591.53 2234
6592.29 2302
6593.06 2377
6593.82 2435
6594.59 2456
6595.36 2519
6596.12 2452
6596.89 2372
6597.66 2296
6598.42 2244
6599.19 2229
6599.96 2086
6600.72 1962
6601.49 1917
6602.26 1874
6603.02 1845
6603.79 1898
6604.56 1858
6605.33 1829
6606.09 1798
6606.86 1763
6607.63 1792
6608.39 1799
6609.16 1792
6609.93 1798
6610.70 1791
6611.46 1821
6612.23 1781
6613.00 1749
6613.77 1758
6614.53 1719
6615.30 1734
6616.07 1704
6616.84 1776
6617.60 1767
6618.37 1837
6619.14 1812
6619.91 1938
6620.68 1982
6621.44 2078
6622.21 2046
6622.98 2022
6623.75 2068
6624.52 2065
6625.28 1962
6626.05 1889
6626.82 1813
6627.59 1782
6628.36 1749
6629.13 1715
6629.89 1702
6630.66 1763
6631.43 1855
6632.20 1862
6632.97 1932
6633.74 2085
6634.51 2161
6635.27 2187
6636.04 2143
6636.81 2261
6637.58 2226
6638.35 2250
6639.12 2285
6639.89 2234
6640.66 2161
6641.43 2225
6642.19 2212
6642.96 2137
6643.73 2061
6644.50 1942
6645.27 1837
6646.04 1770
6646.81 1706
6647.58 1669
6648.35 1622
6649.12 1561
6649.89 1522
6650.66 1503
6651.43 1518
6652.20 1466
6652.97 1495
6653.74 1474
6654.51 1464
6655.28 1470
6656.05 1501
6656.82 1498
6657.59 1489
6658.36 1451
6659.13 1420
6659.90 1418
6660.67 1380
6661.44 1362
6662.21 1433
6662.98 1425
6663.75 1432
6664.52 1434
6665.29 1394
6666.06 1428
6666.83 1392
6667.60 1437
6668.37 1479
6669.14 1480
6669.91 1482
6670.68 1505
6671.46 1515
6672.23 1499
6673.00 1487
6673.77 1518
6674.54 1536
6675.31 1501
6676.08 1449
6676.85 1526
6677.62 1510
6678.40 1510
6679.17 1521
6679.94 1534
6680.71 1549
6681.48 1493
6682.25 1561
6683.02 1640
6683.80 1717
6684.57 1674
6685.34 1644
6686.11 1716
6686.88 1620
6687.65 1525
6688.43 1476
6689.20 1442
6689.97 1382
6690.74 1401
6691.51 1341
6692.29 1356
6693.06 1355
6693.83 1265
6694.60 1261
6695.37 1257
6696.15 1302
6696.92 1315
6697.69 1318
6698.46 1283
6699.24 1219
6700.01 1277
6700.78 1271
6701.55 1242
6702.33 1239
6703.10 1285
6703.87 1258
6704.64 1184
6705.42 1176
6706.19 1235
6706.96 1147
6707.74 1183
6708.51 1173
6709.28 1183
6710.06 1204
6710.83 1137
6711.60 1179
6712.37 1153
6713.15 1190
6713.92 1135
6714.69 1150
6715.47 1153
6716.24 1124
6717.01 1086
6717.79 1123
6718.56 1131
6719.34 1133
6720.11 1076
6720.88 1063
6721.66 1106
6722.43 1064
6723.20 1094
6723.98 1086
6724.75 1031
6725.53 1054
6726.30 1076
6727.07 1112
6727.85 1113
6728.62 1115
6729.40 1121
6730.17 1137
6730.95 1086
6731.72 1084
6732.49 1070
6733.27 1112
6734.04 1178
6734.82 1136
6735.59 1160
6736.37 1141
6737.14 1094
6737.92 1135
6738.69 1179
6739.47 1171
6740.24 1119
6741.01 1192
6741.79 1188
6742.56 1184
6743.34 1170
6744.11 1153
6744.89 1184
6745.67 1228
6746.44 1205
6747.22 1155
6747.99 1135
6748.77 1220
6749.54 1258
6750.32 1302
6751.09 1321
6751.87 1355
6752.64 1392
6753.42 1379
6754.19 1354
6754.97 1323
6755.75 1303
6756.52 1279
6757.30 1239
6758.07 1238
6758.85 1204
6759.63 1168
6760.40 1220
6761.18 1235
6761.95 1193
6762.73 1187
6763.51 1233
6764.28 1144
6765.06 1141
6765.83 1133
6766.61 1175
6767.39 1202
6768.16 1207
6768.94 1166
6769.72 1152
6770.49 1172
6771.27 1121
6772.05 1138
6772.82 1139
6773.60 1134
6774.38 1148
6775.15 1175
6775.93 1117
6776.71 1086
6777.48 1068
6778.26 1063
6779.04 1080
6779.82 1071
6780.59 1063
6781.37 1035
6782.15 1085
6782.92 1066
6783.70 1053
6784.48 992
6785.26 1007
6786.03 1012
6786.81 1016
6787.59 1035
6788.37 1005
6789.14 1024
6789.92 1033
6790.70 1018
6791.48 980
6792.25 964
6793.03 961
6793.81 1042
6794.59 1008
6795.37 1005
6796.14 990
6796.92 996
6797.70 1015
6798.48 1052
6799.26 1051
6800.04 1081
6800.81 1032
6801.59 1057
6802.37 1082
6803.15 1083
6803.93 1022
6804.71 1057
6805.48 1029
6806.26 1003
6807.04 1023
6807.82 1007
6808.60 973
6809.38 963
6810.16 971
6810.94 986
6811.71 1007
6812.49 977
6813.27 1019
6814.05 1004
6814.83 988
6815.61 1025
6816.39 1002
6817.17 1036
6817.95 1031
6818.73 993
6819.51 1008
6820.29 1016
6821.07 1011
6821.84 1001
6822.62 1007
6823.40 1012
6824.18 1057
6824.96 1043
6825.74 996
6826.52 1037
6827.30 1057
6828.08 1032
6828.86 990
6829.64 985
6830.42 1018
6831.20 1065
6831.98 1027
6832.76 1035
6833.54 1098
6834.32 1076
6835.10 1107
6835.88 1161
6836.66 1245
6837.44 1346
6838.22 1354
6839.01 1341
6839.79 1335
6840.57 1359
6841.35 1245
6842.13 1266
6842.91 1143
6843.69 1133
6844.47 1163
6845.25 1142
6846.03 1173
6846.81 1222
6847.59 1236
6848.37 1297
6849.16 1394
6849.94 1487
6850.72 1526
6851.50 1458
6852.28 1451
6853.06 1374
6853.84 1351
6854.62 1318
6855.41 1263
6856.19 1191
6856.97 1181
6857.75 1201
6858.53 1125
6859.31 1124
6860.10 1132
6860.88 1089
6861.66 1126
6862.44 1140
6863.22 1125
6864.00 1128
6864.79 1160
6865.57 1149
6866.35 1203
6867.13 1193
6867.91 1192
6868.70 1213
6869.48 1212
6870.26 1210
6871.04 1191
6871.83 1225
6872.61 1225
6873.39 1221
6874.17 1218
6874.96 1221
6875.74 1233
6876.52 1269
6877.30 1360
6878.09 1358
6878.87 1425
6879.65 1473
6880.43 1492
6881.22 1561
6882.00 1585
6882.78 1581
6883.57 1628
6884.35 1616
6885.13 1603
6885.92 1659
6886.70 1724
6887.48 1745
6888.27 1807
6889.05 1817
6889.83 1697
6890.62 1676
6891.40 1617
6892.18 1565
6892.97 1497
6893.75 1459
6894.53 1399
6895.32 1374
6896.10 1369
6896.88 1398
6897.67 1415
6898.45 1390
6899.24 1433
6900.02 1390
6900.80 1382
6901.59 1365
6902.37 1418
6903.16 1356
6903.94 1370
6904.73 1405
6905.51 1405
6906.29 1370
6907.08 1353
6907.86 1322
6908.65 1328
6909.43 1262
6910.22 1310
6911.00 1288
6911.79 1319
6912.57 1342
6913.35 1313
6914.14 1351
6914.92 1340
6915.71 1350
6916.49 1345
6917.28 1353
6918.06 1360
6918.85 1357
6919.63 1378
6920.42 1367
6921.20 1381
6921.99 1393
6922.78 1392
6923.56 1409
6924.35 1417
6925.13 1370
6925.92 1404
6926.70 1478
6927.49 1482
6928.27 1501
6929.06 1501
6929.84 1474
6930.63 1502
6931.42 1520
6932.20 1484
6932.99 1505
6933.77 1560
6934.56 1498
6935.35 1515
6936.13 1533
6936.92 1562
6937.70 1696
6938.49 1645
6939.28 1766
6940.06 1837
6940.85 1888
6941.63 2032
6942.42 2055
6943.21 2100
6943.99 2080
6944.78 2155
6945.57 2106
6946.35 2060
6947.14 2122
6947.93 2137
6948.71 2071
6949.50 1996
6950.29 2014
6951.07 1994
6951.86 1938
6952.65 1913
6953.44 1849
6954.22 1770
6955.01 1850
6955.80 1845
6956.58 1797
6957.37 1828
6958.16 1871
6958.95 1921
6959.73 1851
6960.52 1946
6961.31 1887
6962.09 1948
6962.88 2002
6963.67 2092
6964.46 2156
6965.25 2208
6966.03 2263
6966.82 2415
6967.61 2473
6968.40 2517
6969.18 2491
6969.97 2554
6970.76 2558
6971.55 2581
6972.34 2624
6973.12 2710
6973.91 2564
6974.70 2538
6975.49 2564
6976.28 2632
6977.07 2650
6977.85 2737
6978.64 2871
6979.43 3160
6980.22 3513
6981.01 4032
6981.80 4776
6982.59 5693
6983.37 6634
6984.16 7534
6984.95 8264
6985.74 8515
6986.53 8376
6987.32 8001
6988.11 7181
6988.90 6291
6989.69 5443
6990.47 4513
6991.26 3879
6992.05 3210
6992.84 2779
6993.63 2412
6994.42 2197
6995.21 2073
6996.00 1918
6996.79 1825
6997.58 1774
6998.37 1756
6999.16 1681
6999.95 1691
7000.74 1645
7001.53 1598
7002.32 1570
7003.11 1565
7003.90 1503
7004.69 1455
7005.48 1453
7006.27 1413
7007.06 1465
7007.85 1460
7008.64 1466
7009.43 1465
7010.22 1555
7011.01 1625
7011.80 1628
7012.59 1689
7013.38 1699
7014.17 1656
7014.96 1635
7015.75 1692
7016.54 1630
7017.33 1623
7018.12 1604
7018.91 1557
7019.70 1544
7020.49 1663
7021.28 1684
7022.07 1720
7022.87 1751
7023.66 1749
7024.45 1751
7025.24 1808
7026.03 1881
7026.82 1888
7027.61 1827
7028.40 1862
7029.19 1825
7029.99 1802
7030.78 1704
7031.57 1646
7032.36 1656
7033.15 1595
7033.94 1603
7034.74 1592
7035.53 1622
7036.32 1658
7037.11 1644
7037.90 1604
7038.69 1644
7039.49 1677
7040.28 1669
7041.07 1614
7041.86 1570
7042.65 1613
7043.45 1612
7044.24 1615
7045.03 1652
7045.82 1622
7046.61 1651
7047.41 1686
7048.20 1735
7048.99 1728
7049.78 1706
7050.58 1740
7051.37 1825
7052.16 1775
7052.95 1671
7053.75 1603
7054.54 1556
7055.33 1583
7056.13 1564
7056.92 1570
7057.71 1617
7058.50 1552
7059.30 1535
7060.09 1518
7060.88 1475
7061.68 1497
7062.47 1522
7063.26 1452
7064.06 1412
7064.85 1394
7065.64 1436
7066.44 1424
7067.23 1416
7068.02 1355
7068.82 1377
7069.61 1341
7070.40 1404
7071.20 1336
7071.99 1339
7072.78 1357
7073.58 1422
7074.37 1352
7075.17 1291
7075.96 1307
7076.75 1266
7077.55 1237
7078.34 1246
7079.14 1282
7079.93 1225
7080.72 1260
7081.52 1277
7082.31 1246
7083.11 1292
7083.90 1318
7084.70 1308
7085.49 1335
7086.28 1352
7087.08 1373
7087.87 1405
7088.67 1407
7089.46 1392
7090.26 1357
7091.05 1333
7091.85 1351
7092.64 1292
7093.44 1290
7094.23 1256
7095.03 1270
7095.82 1283
7096.62 1255
7097.41 1213
7098.21 1165
7099.00 1131
7099.80 1131
7100.59 1141
7101.39 1148
7102.18 1125
7102.98 1094
7103.77 1063
7104.57 1013
7105.37 1023
7106.16 1068
7106.96 1036
7107.75 1036
7108.55 1076
7109.34 1084
7110.14 1016
7110.94 1000
7111.73 975
7112.53 991
7113.32 1010
7114.12 996
7114.92 990
7115.71 1076
7116.51 1061
7117.30 1037
7118.10 1035
7118.90 1056
7119.69 1070
7120.49 1065
7121.29 1022
7122.08 1038
7122.88 997
7123.68 1056
7124.47 1008
7125.27 1029
7126.07 998
7126.86 977
7127.66 1010
7128.46 1064
7129.25 984
7130.05 989
7130.85 1021
7131.64 1085
7132.44 1050
7133.24 1017
7134.04 1003
7134.83 938
7135.63 943
7136.43 988
7137.23 977
7138.02 970
7138.82 946
7139.62 942
7140.42 937
7141.21 927
7142.01 942
7142.81 983
7143.61 901
7144.40 891
7145.20 944
7146.00 937
7146.80 927
7147.59 943
7148.39 910
7149.19 888
7149.99 891
7150.79 926
7151.59 920
7152.38 892
7153.18 895
7153.98 898
7154.78 919
7155.58 907
7156.38 970
7157.17 901
7157.97 893
7158.77 901
7159.57 876
7160.37 847
7161.17 863
7161.97 836
7162.76 834
7163.56 900
7164.36 890
7165.16 849
7165.96 866
7166.76 904
7167.56 869
7168.36 852
7169.16 843
7169.96 882
7170.75 835
7171.55 877
7172.35 877
7173.15 840
7173.95 811
7174.75 807
7175.55 837
7176.35 870
7177.15 830
7177.95 816
7178.75 819
7179.55 826
7180.35 828
7181.15 886
7181.95 852
7182.75 817
7183.55 846
7184.35 866
7185.15 824
7185.95 816
7186.75 810
7187.55 821
7188.35 798
7189.15 795
7189.95 781
7190.75 798
7191.55 810
7192.35 818
7193.15 782
7193.95 839
7194.75 832
7195.55 818
7196.35 815
7197.15 831
7197.95 803
7198.76 803
7199.56 814
7200.36 815
7201.16 817
7201.96 778
7202.76 797
7203.56 849
7204.36 838
7205.16 798
7205.96 785
7206.77 837
7207.57 843
7208.37 786
7209.17 791
7209.97 825
7210.77 837
7211.57 805
7212.38 772
7213.18 808
7213.98 768
7214.78 756
7215.58 797
7216.38 802
7217.19 753
7217.99 805
7218.79 802
7219.59 773
7220.39 848
7221.20 833
7222.00 841
7222.80 843
7223.60 844
7224.40 855
7225.21 844
7226.01 845
7226.81 821
7227.61 806
7228.42 844
7229.22 840
7230.02 771
7230.82 770
7231.63 781
7232.43 797
7233.23 799
7234.03 789
7234.84 807
7235.64 795
7236.44 830
7237.25 821
7238.05 841
7238.85 836
7239.65 875
7240.46 816
7241.26 762
7242.06 785
7242.87 850
7243.67 821
7244.47 726
7245.28 755
7246.08 785
7246.88 755
7247.69 779
7248.49 750
7249.30 784
7250.10 761
7250.90 809
7251.71 791
7252.51 785
7253.31 772
7254.12 797
7254.92 801
7255.73 803
7256.53 757
7257.33 807
7258.14 837
7258.94 836
7259.75 822
7260.55 813
7261.35 789
7262.16 834
7262.96 799
7263.77 800
7264.57 807
7265.38 768
7266.18 793
7266.99 787
7267.79 795
7268.59 784
7269.40 767
7270.20 740
7271.01 763
7271.81 764
7272.62 766
7273.42 759
7274.23 757
7275.03 775
7275.84 775
7276.64 813
7277.45 824
7278.25 778
7279.06 791
7279.86 809
7280.67 811
7281.48 820
7282.28 849
7283.09 894
7283.89 876
7284.70 899
7285.50 856
7286.31 856
7287.11 844
7287.92 851
7288.73 800
7289.53 785
7290.34 800
7291.14 815
7291.95 774
7292.76 755
7293.56 793
7294.37 858
7295.17 859
7295.98 812
7296.79 798
7297.59 804
7298.40 794
7299.21 774
7300.01 819
7300.82 802
7301.62 811
7302.43 797
7303.24 816
7304.04 814
7304.85 849
7305.66 844
7306.46 814
7307.27 882
7308.08 859
7308.89 875
7309.69 851
7310.50 905
7311.31 850
7312.11 830
7312.92 866
7313.73 945
7314.53 913
7315.34 1015
7316.15 1104
7316.96 1092
7317.76 1228
7318.57 1254
7319.38 1254
7320.19 1237
7320.99 1155
7321.80 1082
7322.61 1004
7323.42 900
7324.22 914
7325.03 901
7325.84 893
7326.65 898
7327.46 877
7328.26 835
7329.07 836
7329.88 846
7330.69 825
7331.50 837
7332.30 826
7333.11 826
7333.92 826
7334.73 806
7335.54 790
7336.35 835
7337.15 822
7337.96 820
7338.77 846
7339.58 802
7340.39 780
7341.20 798
7342.01 757
7342.82 811
7343.62 804
7344.43 774
7345.24 793
7346.05 759
7346.86 762
7347.67 752
7348.48 755
7349.29 803
7350.10 730
7350.91 755
7351.71 772
7352.52 738
7353.33 755
7354.14 728
7354.95 712
7355.76 727
7356.57 715
7357.38 693
7358.19 769
7359.00 770
7359.81 737
7360.62 761
7361.43 776
7362.24 773
7363.05 751
7363.86 714
7364.67 717
7365.48 691
7366.29 692
7367.10 702
7367.91 696
7368.72 748
7369.53 740
7370.34 705
7371.15 697
7371.96 693
7372.77 687
7373.58 688
7374.39 690
7375.20 690
7376.01 705
7376.82 711
7377.63 712
7378.45 695
7379.26 734
7380.07 750
7380.88 707
7381.69 760
7382.50 753
7383.31 725
7384.12 705
7384.93 690
7385.74 742
7386.56 744
7387.37 769
7388.18 702
7388.99 657
7389.80 691
7390.61 702
7391.42 682
7392.24 722
7393.05 685
7393.86 695
7394.67 717
7395.48 690
7396.29 691
7397.10 677
7397.92 703
7398.73 684
7399.54 675
7400.35 686
7401.16 699
7401.98 697
7402.79 699
7403.60 750
7404.41 709
7405.23 702
7406.04 689
7406.85 647
7407.66 679
7408.47 729
7409.29 679
7410.10 716
7410.91 696
7411.72 672
7412.54 680
7413.35 674
7414.16 658
7414.98 661
7415.79 658
7416.60 689
7417.41 652
7418.23 668
7419.04 663
7419.85 693
7420.67 646
7421.48 637
7422.29 673
7423.11 686
7423.92 659
7424.73 650
7425.54 664
7426.36 664
7427.17 680
7427.99 682
7428.80 699
7429.61 655
7430.43 648
7431.24 661
7432.05 657
7432.87 612
7433.68 647
7434.49 679
7435.31 665
7436.12 645
7436.94 626
7437.75 637
7438.56 656
7439.38 645
7440.19 655
7441.01 661
7441.82 668
7442.64 677
7443.45 673
7444.26 681
7445.08 663
7445.89 648
7446.71 669
7447.52 651
7448.34 691
7449.15 655
7449.97 672
7450.78 670
7451.59 690
7452.41 708
7453.22 657
7454.04 644
7454.85 668
7455.67 678
7456.48 638
7457.30 646
7458.11 661
7458.93 658
7459.74 672
7460.56 658
7461.38 666
7462.19 640
7463.01 695
7463.82 650
7464.64 631
7465.45 667
7466.27 672
7467.08 695
7467.90 673
7468.72 696
7469.53 753
7470.35 724
7471.16 715
7471.98 711
7472.79 705
7473.61 655
7474.43 697
7475.24 726
7476.06 712
7476.87 714
7477.69 704
7478.51 700
7479.32 685
7480.14 696
7480.96 716
7481.77 720
7482.59 717
7483.41 673
7484.22 686
7485.04 684
7485.85 711
7486.67 704
7487.49 678
7488.31 724
7489.12 707
7489.94 685
7490.76 627
7491.57 654
7492.39 665
7493.21 682
7494.02 659
7494.84 676
7495.66 686
7496.48 678
7497.29 697
7498.11 708
7498.93 692
7499.74 674
7500.56 691
7501.38 681
7502.20 690
7503.01 723
7503.83 682
7504.65 720
7505.47 726
7506.29 691
7507.10 679
7507.92 711
7508.74 713
7509.56 668
7510.37 688
7511.19 681
7512.01 711
7512.83 668
7513.65 673
7514.47 684
7515.28 712
7516.10 715
7516.92 699
7517.74 693
7518.56 691
7519.38 697
7520.19 688
7521.01 721
7521.83 652
7522.65 671
7523.47 732
7524.29 702
7525.11 699
7525.92 673
7526.74 718
7527.56 645
7528.38 716
7529.20 730
7530.02 698
7530.84 713
7531.66 694
7532.48 681
7533.30 725
7534.12 737
7534.93 762
7535.75 741
7536.57 712
7537.39 716
7538.21 717
7539.03 740
7539.85 709
7540.67 718
7541.49 712
7542.31 733
7543.13 734
7543.95 744
7544.77 727
7545.59 710
7546.41 698
7547.23 697
7548.05 696
7548.87 743
7549.69 710
7550.51 714
7551.33 709
7552.15 719
7552.97 720
7553.79 759
7554.61 713
7555.43 763
7556.25 741
7557.07 736
7557.89 744
7558.71 787
7559.53 775
7560.36 748
7561.18 763
7562.00 751
7562.82 697
7563.64 743
7564.46 720
7565.28 738
7566.10 737
7566.92 771
7567.74 762
7568.56 763
7569.39 763
7570.21 758
7571.03 787
7571.85 770
7572.67 763
7573.49 756
7574.31 755
7575.14 777
7575.96 786
7576.78 742
7577.60 757
7578.42 763
7579.24 762
7580.06 800
7580.89 777
7581.71 750
7582.53 799
7583.35 808
7584.17 796
7585.00 802
7585.82 797
7586.64 802
7587.46 817
7588.29 813
7589.11 802
7589.93 842
7590.75 827
7591.57 825
7592.40 823
7593.22 850
7594.04 848
7594.86 840
7595.69 829
7596.51 848
7597.33 863
7598.15 901
7598.98 889
7599.80 870
7600.62 883
7601.45 940
7602.27 899
7603.09 951
7603.92 977
7604.74 983
7605.56 1035
7606.38 976
7607.21 938
7608.03 952
7608.85 927
7609.68 894
7610.50 953
7611.32 941
7612.15 912
7612.97 973
7613.80 941
7614.62 954
7615.44 996
7616.27 1032
7617.09 1067
7617.91 1115
7618.74 1066
7619.56 1061
7620.39 1051
7621.21 1011
7622.03 965
7622.86 964
7623.68 1049
7624.51 980
7625.33 959
7626.15 965
7626.98 965
7627.80 940
7628.63 1007
7629.45 1041
7630.28 1049
7631.10 1083
7631.93 1063
7632.75 994
7633.58 1015
7634.40 955
7635.22 950
7636.05 957
7636.87 902
7637.70 901
7638.52 868
7639.35 805
7640.17 834
7641.00 867
7641.82 835
7642.65 834
7643.47 938
7644.30 930
7645.13 857
7645.95 885
7646.78 867
7647.60 867
7648.43 851
7649.25 821
7650.08 835
7650.90 817
7651.73 812
7652.55 788
7653.38 753
7654.21 731
7655.03 763
7655.86 793
7656.68 767
7657.51 752
7658.34 759
7659.16 738
7659.99 781
7660.81 759
7661.64 726
7662.47 715
7663.29 712
7664.12 752
7664.95 728
7665.77 732
7666.60 728
7667.42 765
7668.25 742
7669.08 714
7669.90 699
7670.73 727
7671.56 739
7672.38 735
7673.21 756
7674.04 754
7674.87 782
7675.69 751
7676.52 736
7677.35 747
7678.17 752
7679.00 747
7679.83 751
7680.65 772
7681.48 785
7682.31 831
7683.14 853
7683.96 881
7684.79 919
7685.62 854
7686.45 827
7687.27 862
7688.10 814
7688.93 798
7689.76 785
7690.58 782
7691.41 772
7692.24 801
7693.07 783
7693.90 818
7694.72 833
7695.55 816
7696.38 918
7697.21 906
7698.04 902
7698.86 917
7699.69 884
7700.52 842
7701.35 810
7702.18 788
7703.01 823
7703.83 771
7704.66 747
7705.49 711
7706.32 742
7707.15 723
7707.98 739
7708.81 754
7709.63 712
7710.46 758
7711.29 740
7712.12 759
7712.95 754
7713.78 770
7714.61 756
7715.44 773
7716.27 740
7717.10 705
7717.93 684
7718.75 693
7719.58 742
7720.41 710
7721.24 689
7722.07 646
7722.90 652
7723.73 695
7724.56 680
7725.39 713
7726.22 678
7727.05 695
7727.88 678
7728.71 673
7729.54 679
7730.37 730
7731.20 731
7732.03 707
7732.86 704
7733.69 662
7734.52 687
7735.35 690
7736.18 680
7737.01 675
7737.84 643
7738.67 701
7739.50 656
7740.33 649
7741.16 657
7741.99 702
7742.82 680
7743.65 691
7744.48 727
7745.31 748
7746.14 782
7746.98 786
7747.81 784
7748.64 788
7749.47 748
7750.30 733
7751.13 774
7751.96 703
7752.79 641
7753.62 673
7754.45 627
7755.29 635
7756.12 650
7756.95 657
7757.78 646
7758.61 638
7759.44 652
7760.27 678
7761.11 654
7761.94 632
7762.77 654
7763.60 654
7764.43 668
7765.26 673
7766.10 695
7766.93 719
7767.76 674
7768.59 651
7769.42 708
7770.26 660
7771.09 658
7771.92 648
7772.75 666
7773.58 656
7774.42 654
7775.25 671
7776.08 634
7776.91 638
7777.75 637
7778.58 632
7779.41 645
7780.24 639
7781.08 638
7781.91 642
7782.74 664
7783.57 651
7784.41 653
7785.24 665
7786.07 580
7786.91 604
7787.74 634
7788.57 613
7789.40 672
7790.24 644
7791.07 642
7791.90 643
7792.74 655
7793.57 625
7794.40 614
7795.24 633
7796.07 652
7796.90 638
7797.74 625
7798.57 641
7799.40 654
7800.24 645
7801.07 702
7801.91 652
7802.74 631
7803.57 643
7804.41 653
7805.24 703
7806.07 647
7806.91 727
7807.74 714
7808.58 655
7809.41 671
7810.25 737
7811.08 746
7811.91 745
7812.75 768
7813.58 756
7814.42 770
7815.25 767
7816.09 728
7816.92 770
7817.75 780
7818.59 774
7819.42 770
7820.26 776
7821.09 748
7821.93 759
7822.76 771
7823.60 763
7824.43 821
7825.27 810
7826.10 794
7826.94 759
7827.77 776
7828.61 772
7829.44 726
7830.28 731
7831.11 734
7831.95 748
7832.78 767
7833.62 776
7834.46 767
7835.29 764
7836.13 742
7836.96 765
7837.80 782
7838.63 730
7839.47 679
7840.31 681
7841.14 668
7841.98 730
7842.81 691
7843.65 709
7844.48 679
7845.32 689
7846.16 712
7846.99 672
7847.83 668
7848.67 701
7849.50 724
7850.34 731
7851.17 689
7852.01 702
7852.85 684
7853.68 731
7854.52 712
7855.36 703
7856.19 723
7857.03 757
7857.87 718
7858.70 740
7859.54 706
7860.38 721
7861.21 694
7862.05 686
7862.89 691
7863.72 702
7864.56 708
7865.40 695
7866.24 693
7867.07 732
7867.91 725
7868.75 752
7869.59 734
7870.42 751
7871.26 752
7872.10 712
7872.94 751
7873.77 752
7874.61 803
7875.45 822
7876.29 821
7877.12 887
7877.96 884
7878.80 904
7879.64 950
7880.47 948
7881.31 981
7882.15 969
7882.99 947
7883.83 938
7884.66 900
7885.50 842
7886.34 817
7887.18 769
7888.02 781
7888.86 808
7889.69 842
7890.53 808
7891.37 811
7892.21 813
7893.05 806
7893.89 776
7894.73 774
7895.56 755
7896.40 726
7897.24 695
7898.08 713
7898.92 692
7899.76 700
7900.60 711
7901.44 727
7902.28 680
7903.12 729
7903.95 698
7904.79 724
7905.63 669
7906.47 684
7907.31 667
7908.15 700
7908.99 682
7909.83 673
7910.67 726
7911.51 673
7912.35 676
7913.19 714
7914.03 690
7914.87 666
7915.71 760
7916.55 742
7917.39 762
7918.23 794
7919.07 752
7919.91 815
7920.75 782
7921.59 740
7922.43 736
7923.27 735
7924.11 697
7924.95 704
7925.79 671
7926.63 689
7927.47 695
7928.31 725
7929.15 686
7929.99 680
7930.83 711
7931.67 650
7932.51 687
7933.35 745
7934.19 723
7935.04 702
7935.88 711
7936.72 718
7937.56 693
7938.40 660
7939.24 700
7940.08 725
7940.92 682
7941.76 700
7942.60 714
7943.45 705
7944.29 749
7945.13 730
7945.97 686
7946.81 706
7947.65 741
7948.49 750
7949.34 798
7950.18 815
7951.02 797
7951.86 788
7952.70 795
7953.54 839
7954.39 864
7955.23 848
7956.07 847
7956.91 839
7957.75 852
7958.60 805
7959.44 813
7960.28 789
7961.12 852
7961.96 827
7962.81 843
7963.65 868
7964.49 915
7965.33 963
7966.18 957
7967.02 1004
7967.86 1011
7968.70 1014
7969.55 968
7970.39 922
7971.23 875
7972.08 922
7972.92 891
7973.76 874
7974.60 813
7975.45 780
7976.29 798
7977.13 812
7977.98 774
7978.82 778
7979.66 730
7980.51 753
7981.35 728
7982.19 737
7983.04 705
7983.88 757
7984.72 757
7985.57 708
7986.41 690
7987.25 695
7988.10 712
7988.94 708
7989.78 706
7990.63 656
7991.47 652
7992.32 655
7993.16 616
7994.00 616
7994.85 638
7995.69 652
7996.54 649
7997.38 653
7998.22 647
7999.07 645
7999.91 634
8000.76 619
8001.60 631
8002.45 611
8003.29 663
8004.13 643
8004.98 670
8005.82 623
8006.67 611
8007.51 645
8008.36 704
8009.20 666
8010.05 672
8010.89 677
8011.74 665
8012.58 669
8013.43 652
8014.27 676
8015.12 660
8015.96 637
8016.81 618
8017.65 583
8018.50 618
8019.34 585
8020.19 580
8021.03 585
8021.88 625
8022.72 592
8023.57 584
8024.41 598
8025.26 586
8026.11 621
8026.95 622
8027.80 583
8028.64 590
8029.49 549
8030.33 575
8031.18 618
8032.03 586
8032.87 588
8033.72 626
8034.56 615
8035.41 620
8036.26 604
8037.10 594
8037.95 606
8038.80 632
8039.64 628
8040.49 613
8041.34 609
8042.18 570
8043.03 633
8043.87 605
8044.72 542
8045.57 571
8046.41 594
8047.26 584
8048.11 568
8048.96 600
8049.80 587
8050.65 572
8051.50 595
8052.34 614
8053.19 566
8054.04 539
8054.88 564
8055.73 558
8056.58 587
8057.43 559
8058.27 561
8059.12 567
8059.97 517
8060.82 528
8061.66 558
8062.51 539
8063.36 561
8064.21 582
8065.05 538
8065.90 528
8066.75 526
8067.60 533
8068.44 571
8069.29 550
8070.14 535
8070.99 532
8071.84 533
8072.68 516
8073.53 536
8074.38 565
8075.23 560
8076.08 573
8076.93 541
8077.77 538
8078.62 537
8079.47 552
8080.32 580
8081.17 593
8082.02 528
8082.87 561
8083.71 558
8084.56 540
8085.41 559
8086.26 578
8087.11 558
8087.96 560
8088.81 564
8089.66 572
8090.51 571
8091.35 560
8092.20 570
8093.05 545
8093.90 585
8094.75 608
8095.60 558
8096.45 556
8097.30 541
8098.15 568
8099.00 565
8099.85 548
8100.70 582
8101.55 544
8102.40 534
8103.25 558
8104.10 584
8104.95 595
8105.80 591
8106.65 552
8107.50 560
8108.35 567
8109.20 541
8110.05 574
8110.90 550
8111.75 551
8112.60 542
8113.45 525
8114.30 546
8115.15 541
8116.00 563
8116.85 568
8117.70 552
8118.55 531
8119.40 572
8120.25 571
8121.10 569
8121.95 582
8122.80 561
8123.65 513
8124.50 550
8125.35 545
8126.20 556
8127.06 539
8127.91 541
8128.76 529
8129.61 535
8130.46 562
8131.31 579
8132.16 570
8133.01 546
8133.86 563
8134.72 497
8135.57 499
8136.42 535
8137.27 525
8138.12 563
8138.97 544
8139.83 547
8140.68 533
8141.53 575
8142.38 553
8143.23 582
8144.08 550
8144.94 552
8145.79 557
8146.64 568
8147.49 534
8148.34 523
8149.20 580
8150.05 547
8150.90 581
8151.75 618
8152.60 584
8153.46 568
8154.31 569
8155.16 596
8156.01 591
8156.87 589
8157.72 584
8158.57 539
8159.42 534
8160.28 550
8161.13 534
8161.98 529
8162.84 560
8163.69 534
8164.54 509
8165.39 519
8166.25 528
8167.10 543
8167.95 527
8168.81 527
8169.66 539
8170.51 520
8171.37 515
8172.22 525
8173.07 465
8173.93 526
8174.78 536
8175.63 526
8176.49 521
8177.34 551
8178.19 565
8179.05 540
8179.90 539
8180.76 542
8181.61 546
8182.46 536
8183.32 548
8184.17 534
8185.02 543
8185.88 545
8186.73 556
8187.59 558
8188.44 545
8189.30 500
8190.15 520
8191.00 534
8191.86 544
8192.71 520
8193.57 527
8194.42 529
8195.28 538
8196.13 558
8196.99 522
8197.84 535
8198.69 522
8199.55 516
8200.40 547
8201.26 516
8202.11 484
8202.97 533
8203.82 499
8204.68 492
8205.53 516
8206.39 552
8207.24 550
8208.10 511
8208.95 528
8209.81 537
8210.67 526
8211.52 529
8212.38 572
8213.23 521
8214.09 557
8214.94 548
8215.80 543
8216.65 528
8217.51 546
8218.37 538
8219.22 497
8220.08 545
8220.93 548
8221.79 567
8222.64 521
8223.50 511
8224.36 522
8225.21 506
8226.07 513
8226.92 520
8227.78 524
8228.64 539
8229.49 553
8230.35 535
8231.21 506
8232.06 516
8232.92 513
8233.78 488
8234.63 512
8235.49 476
8236.35 524
8237.20 527
8238.06 551
8238.92 524
8239.77 541
8240.63 525
8241.49 532
8242.34 521
8243.20 488
8244.06 521
8244.91 544
8245.77 550
8246.63 544
8247.49 546
8248.34 554
8249.20 547
8250.06 558
8250.92 542
8251.77 564
8252.63 535
8253.49 551
8254.35 539
8255.20 523
8256.06 515
8256.92 547
8257.78 538
8258.63 498
8259.49 559
8260.35 534
8261.21 516
8262.07 562
8262.92 550
8263.78 532
8264.64 540
8265.50 617
8266.36 558
8267.22 567
8268.07 609
8268.93 598
8269.79 600
8270.65 617
8271.51 598
8272.37 594
8273.22 582
8274.08 530
8274.94 615
8275.80 590
8276.66 591
8277.52 615
8278.38 656
8279.24 630
8280.09 687
8280.95 609
8281.81 622
8282.67 612
8283.53 619
8284.39 597
8285.25 588
8286.11 569
8286.97 613
8287.83 593
8288.69 617
8289.55 626
8290.41 614
8291.26 682
8292.12 655
8292.98 661
8293.84 667
8294.70 636
8295.56 647
8296.42 667
8297.28 600
8298.14 628
8299.00 630
8299.86 592
8300.72 587
8301.58 572
8302.44 612
8303.30 627
8304.16 584
8305.02 563
8305.88 599
8306.74 591
8307.60 574
8308.46 556
8309.33 586
8310.19 580
8311.05 593
8311.91 554
8312.77 565
8313.63 582
8314.49 578
8315.35 607
8316.21 560
8317.07 553
8317.93 550
8318.79 586
8319.65 575
8320.52 572
8321.38 576
8322.24 593
8323.10 593
8323.96 584
8324.82 594
8325.68 592
8326.54 643
8327.41 616
8328.27 582
8329.13 625
8329.99 595
8330.85 608
8331.71 593
8332.57 615
8333.44 622
8334.30 581
8335.16 623
8336.02 619
8336.88 642
8337.75 630
8338.61 589
8339.47 600
8340.33 618
8341.19 627
8342.06 607
8342.92 624
8343.78 635
8344.64 670
8345.50 643
8346.37 671
8347.23 683
8348.09 705
8348.95 726
8349.82 712
8350.68 729
8351.54 672
8352.40 671
8353.27 672
8354.13 657
8354.99 667
8355.86 636
8356.72 628
8357.58 656
8358.45 640
8359.31 620
8360.17 630
8361.03 644
8361.90 636
8362.76 608
8363.62 599
8364.49 615
8365.35 658
8366.21 667
8367.08 650
8367.94 659
8368.80 672
8369.67 666
8370.53 655
8371.40 579
8372.26 581
8373.12 660
8373.99 626
8374.85 609
8375.71 631
8376.58 638
8377.44 639
8378.31 637
8379.17 663
8380.03 671
8380.90 670
8381.76 690
8382.63 735
8383.49 768
8384.36 722
8385.22 803
8386.08 779
8386.95 796
8387.81 779
8388.68 758
8389.54 756
8390.41 729
8391.27 721
8392.14 657
8393.00 616
8393.87 658
8394.73 685
8395.60 640
8396.46 695
8397.33 684
8398.19 672
8399.06 709
8399.92 716
8400.79 681
8401.65 709
8402.52 705
8403.38 747
8404.25 728
8405.11 686
8405.98 667
8406.84 676
8407.71 672
8408.58 660
8409.44 701
8410.31 743
8411.17 712
8412.04 690
8412.90 716
8413.77 735
8414.64 743
8415.50 716
8416.37 699
8417.23 708
8418.10 722
8418.97 707
8419.83 768
8420.70 788
8421.56 779
8422.43 785
8423.30 825
8424.16 830
8425.03 813
8425.90 863
8426.76 840
8427.63 812
8428.50 786
8429.36 783
8430.23 820
8431.10 808
8431.96 792
8432.83 793
8433.70 769
8434.56 762
8435.43 789
8436.30 812
8437.16 795
8438.03 788
8438.90 763
8439.77 780
8440.63 820
8441.50 852
8442.37 851
8443.24 868
8444.10 822
8444.97 837
8445.84 828
8446.71 839
8447.57 881
8448.44 858
8449.31 846
8450.18 907
8451.04 920
8451.91 957
8452.78 1042
8453.65 1212
8454.52 1319
8455.38 1343
8456.25 1367
8457.12 1330
8457.99 1254
8458.86 1241
8459.72 1157
8460.59 1053
8461.46 940
8462.33 938
8463.20 936
8464.07 929
8464.93 905
8465.80 941
8466.67 893
8467.54 861
8468.41 822
8469.28 867
8470.15 860
8471.02 831
8471.88 814
8472.75 802
8473.62 794
8474.49 813
8475.36 803
8476.23 782
8477.10 791
8477.97 815
8478.84 808
8479.71 799
8480.58 845
8481.44 843
8482.31 867
8483.18 863
8484.05 873
8484.92 835
8485.79 859
8486.66 879
8487.53 844
8488.40 820
8489.27 840
8490.14 823
8491.01 813
8491.88 834
8492.75 853
8493.62 856
8494.49 838
8495.36 879
8496.23 914
8497.10 881
8497.97 856
8498.84 880
8499.71 885
8500.58 835
8501.45 887
8502.32 935
8503.19 911
8504.06 854
8504.93 891
8505.80 879
8506.67 904
8507.55 930
8508.42 918
8509.29 923
8510.16 966
8511.03 919
8511.90 896
8512.77 930
8513.64 927
8514.51 950
8515.38 960
8516.25 965
8517.13 955
8518.00 976
8518.87 987
8519.74 968
8520.61 963
8521.48 965
8522.35 1007
8523.23 1090
8524.10 1142
8524.97 1166
8525.84 1177
8526.71 1249
8527.58 1196
8528.46 1137
8529.33 1136
8530.20 1113
8531.07 1083
8531.94 1036
8532.81 1016
8533.69 1038
8534.56 1045
8535.43 1056
8536.30 1043
8537.18 1016
8538.05 1041
8538.92 1028
8539.79 1056
8540.66 1078
8541.54 1142
8542.41 1217
8543.28 1329
8544.15 1409
8545.03 1509
8545.90 1581
8546.77 1638
8547.64 1550
8548.52 1494
8549.39 1440
8550.26 1434
8551.14 1370
8552.01 1296
8552.88 1312
8553.76 1236
8554.63 1204
8555.50 1181
8556.37 1056
8557.25 1055
8558.12 993
8558.99 970
8559.87 880
8560.74 850
8561.61 831
8562.49 876
8563.36 837
8564.24 861
8565.11 833
8565.98 860
8566.86 820
8567.73 813
8568.60 845
8569.48 814
8570.35 810
8571.23 816
8572.10 844
8572.97 794
8573.85 823
8574.72 822
8575.60 827
8576.47 824
8577.34 815
8578.22 802
8579.09 828
8579.97 830
8580.84 836
8581.72 826
8582.59 853
8583.47 849
8584.34 846
8585.21 834
8586.09 837
8586.96 898
8587.84 850
8588.71 878
8589.59 883
8590.46 873
8591.34 930
8592.21 897
8593.09 880
8593.96 874
8594.84 867
8595.71 898
8596.59 874
8597.46 919
8598.34 914
8599.22 896
8600.09 892
8600.97 910
8601.84 941
8602.72 968
8603.59 887
8604.47 949
8605.34 945
8606.22 989
8607.10 967
8607.97 973
8608.85 987
8609.72 1012
8610.60 966
8611.47 1000
8612.35 983
8613.23 1019
8614.10 994
8614.98 995
8615.86 1040
8616.73 1080
8617.61 1039
8618.48 1068
8619.36 1063
8620.24 1070
8621.11 1072
8621.99 1065
8622.87 1071
8623.74 1113
8624.62 1062
8625.50 1067
8626.37 1090
8627.25 1127
8628.13 1126
8629.00 1123
8629.88 1118
8630.76 1088
8631.64 1146
8632.51 1109
8633.39 1127
8634.27 1159
8635.14 1191
8636.02 1128
8636.90 1134
8637.78 1159
8638.65 1150
8639.53 1168
8640.41 1192
8641.29 1216
8642.16 1202
8643.04 1224
8643.92 1242
8644.80 1262
8645.67 1281
8646.55 1329
8647.43 1315
8648.31 1276
8649.18 1388
8650.06 1333
8650.94 1330
8651.82 1329
8652.70 1374
8653.58 1401
8654.45 1361
8655.33 1359
8656.21 1384
8657.09 1409
8657.97 1478
8658.84 1543
8659.72 1584
8660.60 1616
8661.48 1750
8662.36 1877
8663.24 1983
8664.12 1957
8664.99 2010
8665.87 1950
8666.75 1903
8667.63 1908
8668.51 1856
8669.39 1797
8670.27 1822
8671.15 1871
8672.03 1972
8672.91 1988
8673.78 2069
8674.66 2032
8675.54 1957
8676.42 1862
8677.30 1859
8678.18 1750
8679.06 1666
8679.94 1532
8680.82 1430
8681.70 1392
8682.58 1397
8683.46 1381
8684.34 1397
8685.22 1409
8686.10 1498
8686.98 1562
8687.86 1602
8688.74 1771
8689.62 1956
8690.50 2181
8691.38 2302
8692.26 2376
8693.14 2405
8694.02 2215
8694.90 2108
8695.78 1986
8696.66 1788
8697.54 1659
8698.42 1614
8699.30 1557
8700.18 1549
8701.06 1530
8701.94 1490
8702.82 1421
8703.70 1412
8704.58 1334
8705.46 1307
8706.34 1275
8707.23 1207
8708.11 1112
8708.99 1057
8709.87 1070
8710.75 1036
8711.63 1004
8712.51 993
8713.39 992
8714.27 914
8715.16 925
8716.04 933
8716.92 951
8717.80 923
8718.68 924
8719.56 962
8720.44 953
8721.33 958
8722.21 989
8723.09 942
8723.97 932
8724.85 930
8725.73 904
8726.62 960
8727.50 970
8728.38 934
8729.26 938
8730.14 994
8731.03 950
8731.91 933
8732.79 929
8733.67 974
8734.55 958
8735.44 975
8736.32 941
8737.20 944
8738.08 942
8738.97 927
8739.85 938
8740.73 970
8741.61 981
8742.50 937
8743.38 929
8744.26 886
8745.14 925
8746.03 923
8746.91 896
8747.79 906
8748.68 957
8749.56 957
8750.44 952
8751.33 1001
8752.21 1002
8753.09 1001
8753.97 1004
8754.86 979
8755.74 1051
8756.62 1072
8757.51 1029
8758.39 1015
8759.28 1015
8760.16 1028
8761.04 1007
8761.93 1003
8762.81 1015
8763.69 997
8764.58 961
8765.46 929
8766.34 940
8767.23 959
8768.11 957
8769.00 930
8769.88 920
8770.76 901
8771.65 934
8772.53 924
8773.42 931
8774.30 913
8775.19 869
8776.07 905
8776.95 882
8777.84 885
8778.72 872
8779.61 903
8780.49 885
8781.38 885
8782.26 910
8783.15 906
8784.03 918
8784.92 865
8785.80 822
8786.69 846
8787.57 880
8788.46 812
8789.34 852
8790.23 871
8791.11 832
8792.00 824
8792.88 833
8793.77 834
8794.65 773
8795.54 801
8796.42 822
8797.31 797
8798.19 800
8799.08 785
8799.96 792
8800.85 810
8801.74 765
8802.62 782
8803.51 785
8804.39 809
8805.28 775
8806.16 793
8807.05 783
8807.94 789
8808.82 754
8809.71 734
8810.59 761
8811.48 761
8812.37 767
8813.25 770
8814.14 773
8815.03 779
8815.91 820
8816.80 805
8817.68 808
8818.57 807
8819.46 794
8820.34 724
8821.23 710
8822.12 779
8823.00 759
8823.89 744
8824.78 746
8825.66 721
8826.55 768
8827.44 780
8828.33 808
8829.21 767
8830.10 724
8830.99 734
8831.87 688
8832.76 698
8833.65 671
8834.54 662
8835.42 685
8836.31 690
8837.20 659
8838.08 665
8838.97 672
8839.86 692
8840.75 668
8841.64 697
8842.52 713
8843.41 700
8844.30 683
8845.19 661
8846.07 655
8846.96 609
8847.85 634
8848.74 674
8849.63 646
8850.51 612
8851.40 612
8852.29 654
8853.18 619
8854.07 582
8854.96 605
8855.84 594
8856.73 587
8857.62 580
8858.51 599
8859.40 600
8860.29 604
8861.17 589
8862.06 584
8862.95 614
8863.84 599
8864.73 574
8865.62 572
8866.51 571
8867.40 575
8868.29 599
8869.17 564
8870.06 550
8870.95 590
8871.84 583
8872.73 569
8873.62 564
8874.51 535
8875.40 543
8876.29 546
8877.18 606
8878.07 582
8878.96 570
8879.85 557
8880.74 567
8881.63 567
8882.51 580
8883.40 532
8884.29 539
8885.18 518
8886.07 556
8886.96 546
8887.85 531
8888.74 536
8889.63 577
8890.52 534
8891.41 533
8892.30 533
8893.19 519
8894.09 512
8894.98 547
8895.87 524
8896.76 509
8897.65 500
8898.54 515
8899.43 502
8900.32 532
8901.21 500
8902.10 525
8902.99 543
8903.88 546
8904.77 508
8905.66 507
8906.55 564
8907.44 538
8908.34 549
8909.23 520
8910.12 496
8911.01 485
8911.90 508
8912.79 558
8913.68 539
8914.57 517
8915.47 487
8916.36 512
8917.25 467
8918.14 486
8919.03 477
8919.92 480
8920.81 514
8921.71 536
8922.60 506
8923.49 526
8924.38 497
8925.27 500
8926.16 510
8927.06 474
8927.95 481
8928.84 476
8929.73 484
8930.62 514
8931.52 503
8932.41 476
8933.30 495
8934.19 477
8935.09 465
8935.98 462
8936.87 492
8937.76 499
8938.66 446
8939.55 456
8940.44 498
8941.33 518
8942.23 483
8943.12 490
8944.01 468
8944.90 472
8945.80 473
8946.69 494
8947.58 461
8948.48 483
8949.37 468
8950.26 475
8951.16 488
8952.05 497
8952.94 472
8953.84 503
8954.73 455
8955.62 510
8956.52 468
8957.41 486
8958.30 504
8959.20 498
8960.09 488
8960.98 475
8961.88 526
8962.77 532
8963.66 472
8964.56 467
8965.45 475
8966.35 503
8967.24 487
8968.13 482
8969.03 498
8969.92 493
8970.82 508
8971.71 490
8972.60 505
8973.50 489
8974.39 482
8975.29 474
8976.18 512
8977.08 512
8977.97 503
8978.87 502
8979.76 497
8980.65 485
8981.55 501
8982.44 464
8983.34 486
8984.23 493
8985.13 463
8986.02 472
8986.92 491
8987.81 508
8988.71 471
8989.60 478
8990.50 477
8991.39 502
8992.29 496
8993.18 454
8994.08 476
8994.97 508
8995.87 494
8996.76 490
8997.66 479
8998.56 477
8999.45 477
9000.35 477
9001.24 484
9002.14 476
9003.03 461
9003.93 485
9004.83 447
9005.72 456
9006.62 466
9007.51 464
9008.41 496
9009.31 488
9010.20 464
9011.10 432
9011.99 486
9012.89 449
9013.79 474
9014.68 438
9015.58 443
9016.48 481
9017.37 453
9018.27 447
9019.16 466
9020.06 450
9020.96 457
9021.85 477
9022.75 494
9023.65 465
9024.54 483
9025.44 467
9026.34 478
9027.24 461
9028.13 436
9029.03 465
9029.93 476
9030.82 472
9031.72 439
9032.62 473
9033.52 491
9034.41 464
9035.31 498
9036.21 469
9037.10 470
9038.00 470
9038.90 478
9039.80 498
9040.69 499
9041.59 480
9042.49 477
9043.39 496
9044.29 446
9045.18 448
9046.08 439
9046.98 462
9047.88 474
9048.78 513
9049.67 470
9050.57 471
9051.47 511
9052.37 512
9053.27 455
9054.16 500
9055.06 501
9055.96 498
9056.86 522
9057.76 511
9058.66 525
9059.55 510
9060.45 533
9061.35 527
9062.25 486
9063.15 510
9064.05 474
9064.95 517
9065.85 519
9066.74 483
9067.64 492
9068.54 503
9069.44 488
9070.34 480
9071.24 466
9072.14 466
9073.04 477
9073.94 486
9074.84 511
9075.74 480
9076.64 509
9077.53 491
9078.43 505
9079.33 510
9080.23 498
9081.13 485
9082.03 480
9082.93 475
9083.83 511
9084.73 481
9085.63 526
9086.53 541
9087.43 523
9088.33 552
9089.23 533
9090.13 518
9091.03 497
9091.93 503
9092.83 494
9093.73 503
9094.63 521
9095.53 477
9096.43 510
9097.33 506
9098.23 528
9099.13 492
9100.04 492
9100.94 497
9101.84 514
9102.74 500
9103.64 502
9104.54 464
9105.44 484
9106.34 500
9107.24 495
9108.14 511
9109.04 470
9109.94 461
9110.85 442
9111.75 485
9112.65 468
9113.55 494
9114.45 461
9115.35 475
9116.25 479
9117.15 454
9118.06 462
9118.96 461
9119.86 453
9120.76 483
9121.66 465
9122.56 434
9123.46 473
9124.37 476
9125.27 443
9126.17 435
9127.07 466
9127.97 447
9128.88 437
9129.78 426
9130.68 482
9131.58 479
9132.48 452
9133.39 457
9134.29 436
9135.19 470
9136.09 457
9137.00 481
9137.90 500
9138.80 450
9139.70 459
9140.61 469
9141.51 442
9142.41 454
9143.31 455
9144.22 486
9145.12 444
9146.02 458
9146.92 488
9147.83 508
9148.73 510
9149.63 459
9150.54 488
9151.44 461
9152.34 466
9153.25 488
9154.15 466
9155.05 450
9155.96 469
9156.86 450
9157.76 466
9158.67 459
9159.57 484
9160.47 500
9161.38 447
9162.28 454
9163.18 459
9164.09 455
9164.99 423
9165.90 430
9166.80 444
9167.70 471
9168.61 494
9169.51 467
9170.42 434
9171.32 449
9172.22 468
9173.13 458
9174.03 447
9174.94 470
9175.84 480
9176.74 482
9177.65 479
9178.55 478
9179.46 484
9180.36 449
9181.27 479
9182.17 472
9183.08 453
9183.98 462
9184.89 449
9185.79 450
9186.70 464
9187.60 468
9188.51 469
9189.41 483
9190.32 453
9191.22 466
9192.13 447
9193.03 476
9193.94 488
9194.84 476
9195.75 468
9196.65 460
9197.56 477
9198.46 518
9199.37 502
9200.27 494
9201.18 514
9202.08 508
9202.99 495
9203.90 466
9204.80 435
9205.71 445
9206.61 446
9207.52 465
9208.42 475
9209.33 457
9210.24 468
9211.14 451
9212.05 462
9212.95 429
9213.86 475
9214.77 475
9215.67 461
9216.58 447
9217.49 481
9218.39 475
9219.30 448
9220.21 460
9221.11 448
9222.02 464
9222.93 443
9223.83 470
9224.74 479
9225.65 437
9226.55 472
9227.46 468
9228.37 509
9229.27 462
9230.18 444
9231.09 444
9231.99 430
9232.90 459
9233.81 481
9234.72 452
9235.62 468
9236.53 467
9237.44 434
9238.34 493
9239.25 464
9240.16 443
9241.07 449
9241.97 470
9242.88 439
9243.79 443
9244.70 426
9245.61 399
9246.51 408
9247.42 426
9248.33 450
9249.24 425
9250.14 443
9251.05 444
9251.96 426
9252.87 443
9253.78 458
9254.69 449
9255.59 447
9256.50 432
9257.41 451
9258.32 450
9259.23 434
9260.14 421
9261.04 434
9261.95 425
9262.86 424
9263.77 411
9264.68 426
9265.59 419
9266.50 444
9267.40 425
9268.31 441
9269.22 456
9270.13 445
9271.04 457
9271.95 432
9272.86 454
9273.77 452
9274.68 471
9275.59 485
9276.49 444
9277.40 430
9278.31 444
9279.22 425
9280.13 450
9281.04 420
9281.95 422
9282.86 422
9283.77 434
9284.68 457
9285.59 423
9286.50 457
9287.41 450
9288.32 469
9289.23 463
9290.14 466
9291.05 448
9291.96 439
9292.87 445
9293.78 448
9294.69 453
9295.60 463
9296.51 467
9297.42 487
9298.33 479
9299.24 472
9300.15 484
9301.06 455
9301.97 446
9302.88 433
9303.79 451
9304.70 481
9305.61 442
9306.53 468
9307.44 450
9308.35 461
9309.26 455
9310.17 483
9311.08 461
9311.99 435
9312.90 433
9313.81 455
9314.72 441
9315.63 433
9316.55 440
9317.46 440
9318.37 437
9319.28 413
9320.19 433
9321.10 450
9322.01 466
9322.93 445
9323.84 471
9324.75 439
9325.66 462
9326.57 407
9327.48 403
9328.40 435
9329.31 451
9330.22 420
9331.13 432
9332.04 427
9332.96 435
9333.87 448
9334.78 443
9335.69 454
9336.60 419
9337.52 445
9338.43 419
9339.34 406
9340.25 429
9341.17 406
9342.08 435
9342.99 429
9343.90 461
9344.82 415
9345.73 450
9346.64 437
9347.55 460
9348.47 433
9349.38 430
9350.29 466
9351.21 467
9352.12 472
9353.03 428
9353.94 454
9354.86 431
9355.77 452
9356.68 469
9357.60 429
9358.51 430
9359.42 409
9360.34 438
9361.25 443
9362.16 459
9363.08 444
9363.99 432
9364.90 422
9365.82 438
9366.73 429
9367.65 434
9368.56 441
9369.47 424
9370.39 456
9371.30 435
9372.21 443
9373.13 419
9374.04 457
9374.96 431
9375.87 406
9376.79 442
9377.70 444
9378.61 473
9379.53 456
9380.44 459
9381.36 456
9382.27 464
9383.19 460
9384.10 458
9385.01 442
9385.93 426
9386.84 454
9387.76 462
9388.67 441
9389.59 479
9390.50 453
9391.42 453
9392.33 455
9393.25 493
9394.16 476
9395.08 470
9395.99 481
9396.91 480
9397.82 483
9398.74 500
9399.65 460
9400.57 440
9401.48 454
9402.40 461
9403.32 460
9404.23 477
9405.15 453
9406.06 472
9406.98 456
9407.89 440
9408.81 419
9409.73 457
9410.64 456
9411.56 437
9412.47 440
9413.39 428
9414.30 438
9415.22 457
9416.14 433
9417.05 431
9417.97 425
9418.89 434
9419.80 440
9420.72 456
9421.63 450
9422.55 459
9423.47 459
9424.38 483
9425.30 446
9426.22 452
9427.13 458
9428.05 466
9428.97 463
9429.88 458
9430.80 450
9431.72 467
9432.63 454
9433.55 469
9434.47 468
9435.38 502
9436.30 426
9437.22 459
9438.14 475
9439.05 494
9439.97 472
9440.89 493
9441.81 469
9442.72 478
9443.64 466
9444.56 483
9445.47 498
9446.39 485
9447.31 452
9448.23 499
9449.15 484
9450.06 501
9450.98 465
9451.90 464
9452.82 479
9453.73 497
9454.65 479
9455.57 493
9456.49 490
9457.41 494
9458.32 478
9459.24 476
9460.16 451
9461.08 482
9462.00 461
9462.92 469
9463.83 466
9464.75 471
9465.67 476
9466.59 502
9467.51 504
9468.43 471
9469.35 495
9470.26 497
9471.18 504
9472.10 517
9473.02 494
9473.94 501
9474.86 500
9475.78 485
9476.70 499
9477.62 483
9478.54 501
9479.45 496
9480.37 481
9481.29 487
9482.21 537
9483.13 497
9484.05 484
9484.97 483
9485.89 505
9486.81 491
9487.73 474
9488.65 495
9489.57 486
9490.49 511
9491.41 489
9492.33 506
9493.25 493
9494.17 508
9495.09 512
9496.01 522
9496.93 477
9497.85 502
9498.77 548
9499.69 517
9500.61 486
9501.53 500
9502.45 529
9503.37 499
9504.29 509
9505.21 504
9506.13 519
9507.05 500
9507.97 515
9508.89 512
9509.81 503
9510.73 504
9511.65 538
9512.57 535
9513.49 508
9514.42 508
9515.34 509
9516.26 548
9517.18 522
9518.10 511
9519.02 545
9519.94 531
9520.86 539
9521.78 524
9522.71 541
9523.63 529
9524.55 545
9525.47 571
9526.39 558
9527.31 571
9528.23 553
9529.16 553
9530.08 542
9531.00 573
9531.92 560
9532.84 560
9533.76 562
9534.69 573
9535.61 551
9536.53 555
9537.45 531
9538.37 568
9539.30 569
9540.22 566
9541.14 592
9542.06 563
9542.98 536
9543.91 534
9544.83 543
9545.75 594
9546.67 608
9547.60 584
9548.52 571
9549.44 608
9550.36 593
9551.29 614
9552.21 622
9553.13 618
9554.06 619
9554.98 598
9555.90 567
9556.82 590
9557.75 619
9558.67 615
9559.59 616
9560.52 606
9561.44 598
9562.36 606
9563.29 611
9564.21 633
9565.13 661
9566.06 625
9566.98 641
9567.90 649
9568.83 653
9569.75 623
9570.67 604
9571.60 631
9572.52 677
9573.44 663
9574.37 668
9575.29 662
9576.22 634
9577.14 642
9578.06 668
9578.99 666
9579.91 658
9580.84 640
9581.76 656
9582.68 665
9583.61 663
9584.53 717
9585.46 708
9586.38 672
9587.31 683
9588.23 692
9589.15 730
9590.08 714
9591.00 689
9591.93 663
9592.85 675
9593.78 723
9594.70 739
9595.63 788
9596.55 813
9597.48 790
9598.40 785
9599.33 828
9600.25 818
9601.18 840
9602.10 803
9603.03 824
9603.95 786
9604.88 761
9605.80 743
9606.73 752
9607.65 749
9608.58 769
9609.50 780
9610.43 772
9611.35 794
9612.28 798
9613.21 787
9614.13 795
9615.06 818
9615.98 811
9616.91 810
9617.84 814
9618.76 798
9619.69 795
9620.61 809
9621.54 784
9622.47 837
9623.39 809
9624.32 816
9625.24 821
9626.17 818
9627.10 841
9628.02 830
9628.95 817
9629.88 829
9630.80 876
9631.73 795
9632.65 825
9633.58 874
9634.51 865
9635.43 827
9636.36 912
9637.29 902
9638.22 912
9639.14 931
9640.07 956
9641.00 959
9641.92 942
9642.85 956
9643.78 995
9644.70 995
9645.63 1015
9646.56 973
9647.49 957
9648.41 971
9649.34 949
9650.27 988
9651.20 945
9652.12 953
9653.05 964
9653.98 960
9654.91 961
9655.83 958
9656.76 986
9657.69 958
9658.62 940
9659.55 943
9660.47 947
9661.40 965
9662.33 972
9663.26 994
9664.19 994
9665.11 1052
9666.04 1040
9666.97 1012
9667.90 1024
9668.83 1041
9669.75 1077
9670.68 1067
9671.61 1038
9672.54 1083
9673.47 1050
9674.40 1037
9675.33 1069
9676.25 1129
9677.18 1080
9678.11 1102
9679.04 1077
9679.97 1084
9680.90 1095
9681.83 1153
9682.76 1127
9683.69 1136
9684.61 1093
9685.54 1129
9686.47 1104
9687.40 1124
9688.33 1099
9689.26 1094
9690.19 1114
9691.12 1138
9692.05 1145
9692.98 1192
9693.91 1202
9694.84 1223
9695.77 1358
9696.70 1419
9697.63 1424
9698.56 1474
9699.49 1447
9700.42 1421
9701.35 1392
9702.28 1291
9703.21 1288
9704.14 1284
9705.07 1205
9706.00 1160
9706.93 1180
9707.86 1123
9708.79 1131
9709.72 1202
9710.65 1237
9711.58 1230
9712.51 1273
9713.44 1271
9714.37 1350
9715.30 1327
9716.23 1299
9717.16 1294
9718.09 1229
9719.02 1172
9719.95 1124
9720.88 1080
9721.81 1067
9722.75 1005
9723.68 909
9724.61 937
9725.54 930
9726.47 889
9727.40 908
9728.33 934
9729.26 980
9730.19 958
9731.13 900
9732.06 932
9732.99 917
9733.92 940
9734.85 936
9735.78 876
9736.71 873
9737.65 879
9738.58 843
9739.51 871
9740.44 859
9741.37 850
9742.30 862
9743.24 825
9744.17 804
9745.10 830
9746.03 833
9746.96 800
9747.90 829
9748.83 840
9749.76 783
9750.69 821
9751.63 847
9752.56 824
9753.49 825
9754.42 818
9755.36 783
9756.29 830
9757.22 809
9758.15 790
9759.09 801
9760.02 792
9760.95 808
9761.88 845
9762.82 838
9763.75 762
9764.68 803
9765.62 821
9766.55 846
9767.48 817
9768.41 865
9769.35 829
9770.28 823
9771.21 816
9772.15 822
9773.08 827
9774.01 817
9774.95 812
9775.88 804
9776.81 824
9777.75 825
9778.68 795
9779.62 818
9780.55 852
9781.48 816
9782.42 822
9783.35 817
9784.28 838
9785.22 822
9786.15 816
9787.09 797
9788.02 778
9788.95 793
9789.89 809
9790.82 811
9791.76 777
9792.69 786
9793.63 797
9794.56 784
9795.49 789
9796.43 811
9797.36 849
9798.30 810
9799.23 812
9800.17 782
9801.10 745
9802.04 724
9802.97 710
9803.91 696
9804.84 684
9805.78 701
9806.71 706
9807.65 647
9808.58 668
9809.52 677
9810.45 627
9811.39 657
9812.32 664
9813.26 658
9814.19 623
9815.13 617
9816.06 637
9817.00 642
9817.93 628
9818.87 616
9819.80 616
9820.74 647
9821.68 611
9822.61 610
9823.55 608
9824.48 617
9825.42 606
9826.35 589
9827.29 621
9828.23 619
9829.16 603
9830.10 621
9831.03 625
9831.97 612
9832.91 631
9833.84 652
9834.78 637
9835.72 584
9836.65 600
9837.59 641
9838.52 619
9839.46 623
9840.40 613
9841.33 638
9842.27 653
9843.21 623
9844.14 597
9845.08 620
9846.02 610
9846.95 626
9847.89 615
9848.83 616
9849.77 647
9850.70 591
9851.64 643
9852.58 606
9853.51 565
9854.45 603
9855.39 656
9856.33 630
9857.26 589
9858.20 580
9859.14 591
9860.08 600
9861.01 596
9861.95 556
9862.89 580
9863.83 603
9864.76 599
9865.70 624
9866.64 579
9867.58 584
9868.51 611
9869.45 602
9870.39 568
9871.33 537
9872.27 569
9873.20 592
9874.14 580
9875.08 583
9876.02 571
9876.96 621
9877.90 575
9878.83 584
9879.77 555
9880.71 549
9881.65 534
9882.59 578
9883.53 553
9884.47 544
9885.40 554
9886.34 573
9887.28 568
9888.22 520
9889.16 521
9890.10 515
9891.04 517
9891.98 548
9892.91 581
9893.85 547
9894.79 537
9895.73 524
9896.67 532
9897.61 530
9898.55 534
9899.49 525
9900.43 553
9901.37 523
9902.31 565
9903.25 555
9904.19 550
9905.13 556
9906.07 543
9907.01 570
9907.95 537
9908.89 528
9909.83 572
9910.77 547
9911.71 514
9912.65 534
9913.59 536
9914.53 559
9915.47 545
9916.41 540
9917.35 550
9918.29 535
9919.23 520
9920.17 576
9921.11 576
9922.05 599
9922.99 602
9923.93 640
9924.87 644
9925.81 645
9926.75 676
9927.69 662
9928.63 630
9929.57 614
9930.51 618
9931.45 582
9932.39 610
9933.34 591
9934.28 525
9935.22 550
9936.16 565
9937.10 564
9938.04 525
9938.98 502
9939.92 534
9940.87 531
9941.81 510
9942.75 522
9943.69 543
9944.63 522
9945.57 534
9946.51 533
9947.46 560
9948.40 556
9949.34 550
9950.28 560
9951.22 556
9952.16 597
9953.11 540
9954.05 540
9954.99 535
9955.93 553
9956.87 548
9957.82 551
9958.76 510
9959.70 537
9960.64 527
9961.59 484
9962.53 480
9963.47 491
9964.41 511
9965.35 505
9966.30 542
9967.24 498
9968.18 483
9969.13 509
9970.07 464
9971.01 466
9971.95 466
9972.90 466
9973.84 476
9974.78 496
9975.73 482
9976.67 478
9977.61 498
9978.55 476
9979.50 498
9980.44 481
9981.38 486
9982.33 482
9983.27 485
9984.21 458
9985.16 469
9986.10 457
9987.04 446
9987.99 483
9988.93 471
9989.88 482
9990.82 480
9991.76 497
9992.71 447
9993.65 469
9994.59 470
9995.54 506
9996.48 506
9997.43 459
9998.37 459
9999.31 434
10000.26 472
10001.20 477
10002.15 496
10003.09 487
10004.04 484
10004.98 482
10005.92 478
10006.87 466
10007.81 471
10008.76 478
10009.70 482
10010.65 463
10011.59 462
10012.54 481
10013.48 480
10014.43 449
10015.37 483
10016.32 458
10017.26 487
10018.21 520
10019.15 468
10020.10 458
10021.04 484
10021.99 501
10022.93 473
10023.88 462
10024.82 438
10025.77 473
10026.71 468
10027.66 503
10028.60 492
10029.55 451
10030.49 456
10031.44 448
10032.39 468
10033.33 422
10034.28 441
10035.22 467
10036.17 431
10037.11 452
10038.06 428
10039.01 429
10039.95 457
10040.90 484
10041.84 487
10042.79 433
10043.74 469
10044.68 433
10045.63 455
10046.58 458
10047.52 437
10048.47 461
10049.41 449
10050.36 418
10051.31 430
10052.25 421
10053.20 435
10054.15 460
10055.09 430
10056.04 437
10056.99 430
10057.93 426
10058.88 457
10059.83 442
10060.78 424
10061.72 397
10062.67 417
10063.62 420
10064.56 439
10065.51 421
10066.46 441
10067.41 429
10068.35 429
10069.30 409
10070.25 425
10071.20 437
10072.14 448
10073.09 439
10074.04 446
10074.99 447
10075.93 435
10076.88 444
10077.83 450
10078.78 429
10079.72 433
10080.67 433
10081.62 446
10082.57 435
10083.52 464
10084.46 424
10085.41 432
10086.36 426
10087.31 457
10088.26 434
10089.21 441
10090.15 426
10091.10 455
10092.05 437
10093.00 441
10093.95 458
10094.90 444
10095.85 438
10096.79 427
10097.74 439
10098.69 437
10099.64 444
10100.59 442
10101.54 406
10102.49 432
10103.44 445
10104.39 450
10105.33 435
10106.28 421
10107.23 454
10108.18 444
10109.13 421
10110.08 436
10111.03 439
10111.98 473
10112.93 444
10113.88 440
10114.83 421
10115.78 455
10116.73 455
10117.68 453
10118.63 439
10119.58 441
10120.53 429
10121.48 468
10122.43 468
10123.38 452
10124.33 465
10125.28 441
10126.23 432
10127.18 453
10128.13 412
10129.08 427
10130.03 456
10130.98 455
10131.93 428
10132.88 447
10133.83 453
10134.78 445
10135.73 470
10136.68 473
10137.63 455
10138.58 446
10139.53 460
10140.48 470
10141.43 456
10142.38 434
10143.33 488
10144.29 449
10145.24 454
10146.19 478
10147.14 467
10148.09 485
10149.04 444
10149.99 457
10150.94 467
10151.89 478
10152.85 469
10153.80 467
10154.75 457
10155.70 432
10156.65 473
10157.60 476
10158.55 470
10159.51 470
10160.46 449
10161.41 506
10162.36 471
10163.31 463
10164.26 463
10165.22 477
10166.17 508
10167.12 498
10168.07 477
10169.02 440
10169.98 466
10170.93 457
10171.88 507
10172.83 492
10173.79 524
10174.74 491
10175.69 491
10176.64 526
10177.60 506
10178.55 525
10179.50 494
10180.45 545
10181.41 520
10182.36 498
10183.31 499
10184.26 529
10185.22 494
10186.17 492
10187.12 488
10188.08 483
10189.03 532
10189.98 505
10190.93 486
10191.89 512
10192.84 534
10193.79 507
10194.75 498
10195.70 511
10196.65 500
10197.61 527
10198.56 514
10199.51 521
10200.47 529
10201.42 532
10202.38 563
10203.33 515
10204.28 535
10205.24 533
10206.19 555
10207.14 554
10208.10 568
10209.05 529
10210.01 508
10210.96 525
10211.91 524
10212.87 498
10213.82 488
10214.78 504
10215.73 492
10216.69 487
10217.64 487
10218.59 471
10219.55 479
10220.50 439
10221.46 453
10222.41 447
10223.37 462
10224.32 487
10225.28 509
10226.23 455
10227.19 447
10228.14 436
10229.10 438
10230.05 492
10231.01 475
10231.96 476
10232.92 517
10233.87 525
10234.83 521
10235.78 538
10236.74 517
10237.69 529
10238.65 536
10239.60 516
10240.56 502
10241.51 471
10242.47 467
10243.42 449
10244.38 477
10245.34 471
10246.29 464
10247.25 453
10248.20 470
10249.16 455
10250.11 452
10251.07 436
10252.03 452
10252.98 453
10253.94 438
10254.89 439
10255.85 437
10256.81 440
10257.76 441
10258.72 445
10259.68 419
10260.63 432
10261.59 412
10262.55 440
10263.50 449
10264.46 447
10265.41 420
10266.37 432
10267.33 473
10268.28 453
10269.24 437
10270.20 440
10271.16 415
10272.11 422
10273.07 405
10274.03 417
10274.98 450
10275.94 441
10276.90 419
10277.85 395
10278.81 432
10279.77 446
10280.73 440
10281.68 425
10282.64 410
10283.60 422
10284.56 436
10285.51 449
10286.47 448
10287.43 443
10288.39 422
10289.34 427
10290.30 406
10291.26 421
10292.22 448
10293.18 421
10294.13 406
10295.09 421
10296.05 420
10297.01 406
10297.97 401
10298.92 389
10299.88 423
10300.84 432
10301.80 424
10302.76 425
10303.72 414
10304.67 436
10305.63 405
10306.59 420
10307.55 423
10308.51 401
10309.47 409
10310.43 429
10311.38 384
10312.34 390
10313.30 408
10314.26 425
10315.22 417
10316.18 453
10317.14 405
10318.10 391
10319.06 422
10320.01 382
10320.97 438
10321.93 451
10322.89 428
10323.85 428
10324.81 415
10325.77 436
10326.73 447
10327.69 417
10328.65 397
10329.61 416
10330.57 452
10331.53 439
10332.49 425
10333.45 451
10334.41 426
10335.37 408
10336.33 401
10337.29 412
10338.25 370
10339.21 388
10340.17 422
10341.13 409
10342.09 423
10343.05 386
10344.01 411
10344.97 413
10345.93 402
10346.89 385
10347.85 412
10348.81 397
10349.77 397
10350.73 401
10351.69 417
10352.65 398
10353.61 384
10354.57 405
10355.53 394
10356.49 394
10357.46 413
10358.42 405
10359.38 392
10360.34 384
10361.30 384
10362.26 391
10363.22 388
10364.18 415
10365.14 401
10366.11 417
10367.07 382
10368.03 388
10368.99 366
10369.95 382
10370.91 433
10371.87 385
10372.84 402
10373.80 430
10374.76 383
10375.72 395
10376.68 389
10377.64 407
10378.61 395
10379.57 387
10380.53 392
10381.49 378
10382.45 371
10383.42 400
10384.38 378
10385.34 392
10386.30 362
10387.27 372
10388.23 404
10389.19 405
10390.15 340
10391.11 394
10392.08 396
10393.04 387
10394.00 417
10394.96 385
10395.93 408
10396.89 399
10397.85 392
10398.82 403
10399.78 373
10400.74 404
10401.70 386
10402.67 406
10403.63 389
10404.59 411
10405.56 398
10406.52 388
10407.48 381
10408.45 386
10409.41 409
10410.37 428
10411.34 390
10412.30 376
10413.26 396
10414.23 429
10415.19 414
10416.15 390
10417.12 385
10418.08 410
10419.04 376
10420.01 425
10420.97 418
10421.94 403
10422.90 427
10423.86 431
10424.83 404
10425.79 418
10426.76 415
10427.72 400
10428.68 394
10429.65 376
10430.61 383
10431.58 376
10432.54 387
10433.51 386
10434.47 394
10435.44 408
10436.40 409
10437.36 383
10438.33 380
10439.29 372
10440.26 385
10441.22 398
10442.19 393
10443.15 405
10444.12 400
10445.08 423
10446.05 399
10447.01 413
10447.98 387
10448.94 376
10449.91 396
10450.87 373
10451.84 364
10452.80 389
10453.77 389
10454.73 375
10455.70 382
10456.67 391
10457.63 390
10458.60 389
10459.56 374
10460.53 369
10461.49 401
10462.46 396
10463.43 382
10464.39 390
10465.36 384
10466.32 381
10467.29 382
10468.25 369
10469.22 414
10470.19 383
10471.15 373
10472.12 390
10473.09 398
10474.05 410
10475.02 408
10475.98 374
10476.95 378
10477.92 402
10478.88 419
10479.85 406
10480.82 401
10481.78 413
10482.75 416
10483.72 419
10484.68 412
10485.65 390
10486.62 389
10487.58 409
10488.55 436
10489.52 404
10490.49 390
10491.45 378
10492.42 427
10493.39 412
10494.35 420
10495.32 408
10496.29 391
10497.26 372
10498.22 407
10499.19 416
10500.16 447
10501.13 421
10502.09 394
10503.06 397
10504.03 440
10505.00 409
10505.96 391
10506.93 394
10507.90 393
10508.87 421
10509.84 413
10510.80 420
10511.77 412
10512.74 402
10513.71 417
10514.68 394
10515.64 383
10516.61 372
10517.58 387
10518.55 421
10519.52 394
10520.49 370
10521.45 383
10522.42 404
10523.39 448
10524.36 436
10525.33 360
10526.30 381
10527.27 406
10528.23 374
10529.20 356
10530.17 381
10531.14 400
10532.11 409
10533.08 412
10534.05 380
10535.02 400
10535.99 415
10536.96 398
10537.93 408
10538.89 423
10539.86 403
10540.83 422
10541.80 429
10542.77 422
10543.74 388
10544.71 420
10545.68 374
10546.65 410
10547.62 402
10548.59 395
10549.56 406
10550.53 391
10551.50 365
10552.47 380
10553.44 418
10554.41 416
10555.38 443
10556.35 419
10557.32 423
10558.29 428
10559.26 401
10560.23 369
10561.20 420
10562.17 444
10563.14 425
10564.11 419
10565.08 396
10566.05 394
10567.02 390
10567.99 407
10568.96 419
10569.93 427
10570.91 388
10571.88 388
10572.85 403
10573.82 414
10574.79 400
10575.76 377
10576.73 394
10577.70 406
10578.67 403
10579.64 414
10580.62 419
10581.59 416
10582.56 432
10583.53 427
10584.50 429
10585.47 399
10586.44 427
10587.42 419
10588.39 412
10589.36 412
10590.33 450
10591.30 430
10592.27 423
10593.25 435
10594.22 424
10595.19 431
10596.16 411
10597.13 419
10598.10 455
10599.08 438
10600.05 413
10601.02 456
10601.99 452
10602.97 430
10603.94 445
10604.91 473
10605.88 488
10606.85 501
10607.83 501
10608.80 500
10609.77 458
10610.74 448
10611.72 454
10612.69 448
10613.66 453
10614.64 431
10615.61 452
10616.58 443
10617.55 440
10618.53 436
10619.50 411
10620.47 421
10621.45 446
10622.42 395
10623.39 420
10624.37 408
10625.34 408
10626.31 419
10627.29 408
10628.26 422
10629.23 401
10630.21 390
10631.18 404
10632.15 438
10633.13 440
10634.10 399
10635.07 389
10636.05 449
10637.02 449
10638.00 434
10638.97 435
10639.94 445
10640.92 422
10641.89 469
10642.87 436
10643.84 436
10644.81 403
10645.79 408
10646.76 405
10647.74 400
10648.71 393
10649.68 405
10650.66 380
10651.63 388
10652.61 411
10653.58 408
10654.56 388
10655.53 414
10656.51 391
10657.48 416
10658.46 385
10659.43 363
10660.41 369
10661.38 392
10662.36 400
10663.33 374
10664.31 368
10665.28 414
10666.26 391
10667.23 394
10668.21 374
10669.18 391
10670.16 375
10671.13 380
10672.11 391
10673.08 416
10674.06 393
10675.03 408
10676.01 381
10676.99 392
10677.96 382
10678.94 375
10679.91 396
10680.89 403
10681.86 380
10682.84 370
10683.82 362
10684.79 395
10685.77 406
10686.74 416
10687.72 390
10688.70 387
10689.67 379
10690.65 394
10691.63 387
10692.60 381
10693.58 374
10694.55 381
10695.53 403
10696.51 380
10697.48 404
10698.46 384
10699.44 381
10700.41 399
10701.39 395
10702.37 396
10703.34 362
10704.32 378
10705.30 368
10706.27 366
10707.25 373
10708.23 385
10709.21 380
10710.18 380
10711.16 390
10712.14 401
10713.11 391
10714.09 385
10715.07 375
10716.05 430
10717.02 379
10718.00 394
10718.98 428
10719.96 382
10720.93 422
10721.91 416
10722.89 405
10723.87 410
10724.85 400
10725.82 419
10726.80 398
10727.78 406
10728.76 401
10729.74 379
10730.71 398
10731.69 399
10732.67 391
10733.65 400
10734.63 398
10735.60 392
10736.58 395
10737.56 398
10738.54 378
10739.52 405
10740.50 396
10741.48 376
10742.45 388
10743.43 416
10744.41 415
10745.39 411
10746.37 396
10747.35 384
10748.33 409
10749.31 390
10750.28 415
10751.26 419
10752.24 390
10753.22 399
10754.20 414
10755.18 418
10756.16 425
10757.14 426
10758.12 406
10759.10 400
10760.08 415
10761.06 423
10762.04 426
10763.01 432
10763.99 438
10764.97 430
10765.95 397
10766.93 429
10767.91 445
10768.89 433
10769.87 427
10770.85 428
10771.83 424
10772.81 425
10773.79 386
10774.77 429
10775.75 434
10776.73 459
10777.71 447
10778.69 430
10779.67 437
10780.65 445
10781.63 438
10782.62 450
10783.60 438
10784.58 463
10785.56 480
10786.54 431
10787.52 412
10788.50 431
10789.48 465
10790.46 427
10791.44 434
10792.42 445
10793.40 431
10794.38 426
10795.37 428
10796.35 405
10797.33 414
10798.31 468
10799.29 447
10800.27 417
10801.25 419
10802.23 432
10803.21 405
10804.20 406
10805.18 392
10806.16 417
10807.14 414
10808.12 407
10809.10 392
10810.09 404
10811.07 423
10812.05 409
10813.03 424
10814.01 409
10815.00 402
10815.98 426
10816.96 426
10817.94 450
10818.92 434
10819.91 398
10820.89 387
10821.87 449
10822.85 458
10823.83 437
10824.82 428
10825.80 412
10826.78 406
10827.76 428
10828.75 440
10829.73 445
10830.71 412
10831.69 402
10832.68 420
10833.66 426
10834.64 411
10835.63 432
10836.61 438
10837.59 446
10838.57 425
10839.56 394
10840.54 407
10841.52 406
10842.51 378
10843.49 425
10844.47 434
10845.46 440
10846.44 446
10847.42 471
10848.41 468
10849.39 456
10850.37 452
10851.36 418
10852.34 477
10853.32 466
10854.31 467
10855.29 479
10856.28 444
10857.26 487
10858.24 473
10859.23 504
10860.21 492
10861.20 497
10862.18 488
10863.16 467
10864.15 484
10865.13 470
10866.12 451
10867.10 469
10868.08 454
10869.07 502
10870.05 465
10871.04 494
10872.02 468
10873.01 475
10873.99 485
10874.98 489
10875.96 463
10876.95 496
10877.93 469
10878.92 479
10879.90 473
10880.89 489
10881.87 500
10882.86 476
10883.84 530
10884.83 481
10885.81 473
10886.80 490
10887.78 481
10888.77 506
10889.75 499
10890.74 471
10891.72 497
10892.71 528
10893.69 528
10894.68 529
10895.66 521
10896.65 528
10897.64 556
10898.62 557
10899.61 557
10900.59 541
10901.58 519
10902.56 533
10903.55 559
10904.54 560
10905.52 548
10906.51 575
10907.49 568
10908.48 577
10909.47 564
10910.45 563
10911.44 557
10912.43 580
10913.41 579
10914.40 569
10915.39 558
10916.37 569
10917.36 556
10918.35 571
10919.33 574
10920.32 572
10921.31 550
10922.29 611
10923.28 571
10924.27 581
10925.25 579
10926.24 588
10927.23 592
10928.21 603
10929.20 590
10930.19 567
10931.18 599
10932.16 604
10933.15 607
10934.14 607
10935.12 619
10936.11 591
10937.10 571
10938.09 615
10939.07 586
10940.06 601
10941.05 597
10942.04 643
10943.02 634
10944.01 619
10945.00 641
10945.99 669
10946.98 698
10947.96 673
10948.95 674
10949.94 670
10950.93 731
10951.92 751
10952.90 753
10953.89 771
10954.88 824
10955.87 861
10956.86 897
10957.85 892
10958.83 874
10959.82 910
10960.81 853
10961.80 807
10962.79 788
10963.78 726
10964.77 767
10965.75 745
10966.74 695
10967.73 688
10968.72 669
10969.71 646
10970.70 642
10971.69 634
10972.68 651
10973.67 656
10974.66 654
10975.64 654
10976.63 688
10977.62 674
10978.61 636
10979.60 644
10980.59 691
10981.58 670
10982.57 633
10983.56 676
10984.55 683
10985.54 686
10986.53 705
10987.52 680
10988.51 669
10989.50 706
10990.49 738
10991.48 767
10992.47 772
10993.46 810
10994.45 825
10995.44 904
10996.43 936
10997.42 1026
10998.41 1034
10999.40 1057
11000.39 1044
11001.38 1003
11002.37 938
11003.36 916
11004.35 874
11005.34 806
11006.33 778
11007.32 703
11008.31 663
11009.30 663
11010.30 636
11011.29 637
11012.28 592
11013.27 568
11014.26 541
11015.25 544
11016.24 560
11017.23 543
11018.22 558
11019.21 550
11020.21 565
11021.20 559
11022.19 566
11023.18 541
11024.17 551
11025.16 556
11026.15 539
11027.14 547
11028.14 505
11029.13 549
11030.12 535
11031.11 496
11032.10 521
11033.09 511
11034.09 545
11035.08 556
11036.07 548
11037.06 511
11038.05 506
11039.05 546
11040.04 552
11041.03 555
11042.02 573
11043.02 503
11044.01 504
11045.00 522
11045.99 536
11046.98 506
11047.98 505
11048.97 521
11049.96 489
11050.95 481
11051.95 501
11052.94 516
11053.93 517
11054.93 504
11055.92 513
11056.91 507
11057.90 512
11058.90 522
11059.89 523
11060.88 504
11061.88 533
11062.87 512
11063.86 492
11064.86 517
11065.85 505
11066.84 501
11067.84 512
11068.83 538
11069.82 491
11070.82 498
11071.81 522
11072.80 475
11073.80 462
11074.79 470
11075.78 482
11076.78 516
11077.77 530
11078.77 491
11079.76 476
11080.75 522
11081.75 462
11082.74 482
11083.74 473
11084.73 483
11085.72 475
11086.72 489
11087.71 475
11088.71 487
11089.70 476
11090.70 489
11091.69 479
11092.68 467
11093.68 460
11094.67 438
11095.67 485
11096.66 502
11097.66 486
11098.65 499
11099.65 473
11100.64 479
11101.64 469
11102.63 462
11103.63 448
11104.62 440
11105.62 459
11106.61 446
11107.61 459
11108.60 433
11109.60 436
11110.59 444
11111.59 433
11112.58 420
11113.58 447
11114.57 470
11115.57 451
11116.56 475
11117.56 434
11118.56 444
11119.55 443
11120.55 437
11121.54 438
11122.54 458
11123.54 453
11124.53 424
11125.53 444
11126.52 447
11127.52 428
11128.51 436
11129.51 461
11130.51 449
11131.50 464
11132.50 437
11133.50 429
11134.49 430
11135.49 420
11136.49 433
11137.48 447
11138.48 439
11139.47 438
11140.47 439
11141.47 433
11142.46 424
11143.46 418
11144.46 441
11145.46 433
11146.45 425
11147.45 406
11148.45 428
11149.44 422
11150.44 441
11151.44 418
11152.43 429
11153.43 444
11154.43 433
11155.43 417
11156.42 391
11157.42 407
11158.42 436
11159.42 409
11160.41 428
11161.41 424
11162.41 425
11163.41 426
11164.40 439
11165.40 393
11166.40 398
11167.40 414
11168.39 455
11169.39 430
11170.39 422
11171.39 443
11172.39 440
11173.38 419
11174.38 451
11175.38 439
11176.38 457
11177.38 411
11178.38 424
11179.37 414
11180.37 419
11181.37 412
11182.37 436
11183.37 421
11184.37 409
11185.37 421
11186.36 426
11187.36 428
11188.36 431
11189.36 428
11190.36 420
11191.36 442
11192.36 418
11193.36 454
11194.36 448
11195.35 422
11196.35 460
11197.35 435
11198.35 442
11199.35 424
11200.35 424
11201.35 464
11202.35 450
11203.35 444
11204.35 437
11205.35 422
11206.35 410
11207.35 424
11208.35 418
11209.35 437
11210.35 431
11211.35 434
11212.35 429
11213.35 440
11214.35 411
11215.34 422
11216.35 414
11217.35 405
11218.35 411
11219.35 412
11220.35 439
11221.35 422
11222.35 426
11223.35 430
11224.35 430
11225.35 414
11226.35 398
11227.35 435
11228.35 445
11229.35 435
11230.35 447
11231.35 428
11232.35 391
11233.35 413
11234.35 425
11235.35 421
11236.35 414
11237.36 430
11238.36 410
11239.36 423
11240.36 398
11241.36 415
11242.36 425
11243.36 428
11244.36 435
11245.36 410
11246.37 427
11247.37 422
11248.37 425
11249.37 439
11250.37 419
11251.37 407
11252.38 433
11253.38 428
11254.38 439
11255.38 394
11256.38 392
11257.38 440
11258.39 432
11259.39 440
11260.39 408
11261.39 424
11262.39 446
11263.40 427
11264.40 437
11265.40 419
11266.40 409
11267.40 445
11268.41 448
11269.41 436
11270.41 426
11271.41 442
11272.42 436
11273.42 448
11274.42 456
11275.42 446
11276.43 430
11277.43 431
11278.43 440
11279.44 449
11280.44 463
11281.44 434
11282.44 405
11283.45 414
11284.45 413
11285.45 416
11286.46 391
11287.46 429
11288.46 434
11289.47 431
11290.47 393
11291.47 380
11292.48 407
11293.48 404
11294.48 428
11295.49 400
11296.49 400
11297.49 415
11298.50 398
11299.50 407
11300.51 386
11301.51 410
11302.51 406
11303.52 434
11304.52 415
11305.53 436
11306.53 396
11307.53 421
11308.54 413
11309.54 411
11310.55 422
11311.55 393
11312.55 408
11313.56 391
11314.56 422
11315.57 433
11316.57 430
11317.58 444
11318.58 427
11319.59 415
11320.59 440
11321.59 430
11322.60 404
11323.60 410
11324.61 423
11325.61 417
11326.62 439
11327.62 436
11328.63 418
11329.63 416
11330.64 409
11331.64 419
11332.65 394
11333.65 404
11334.66 423
11335.67 409
11336.67 407
11337.68 414
11338.68 441
11339.69 458
11340.69 449
11341.70 442
11342.70 424
11343.71 394
11344.72 434
11345.72 419
11346.73 400
11347.73 383
11348.74 435
11349.74 394
11350.75 385
11351.76 410
11352.76 391
11353.77 393
11354.78 400
11355.78 373
11356.79 384
11357.79 393
11358.80 396
11359.81 399
11360.81 411
11361.82 404
11362.83 392
11363.83 398
11364.84 398
11365.85 385
11366.85 377
11367.86 382
11368.87 372
11369.87 393
11370.88 383
11371.89 386
11372.89 384
11373.90 381
11374.91 375
11375.92 360
11376.92 380
11377.93 414
11378.94 409
11379.94 381
11380.95 384
11381.96 396
11382.97 385
11383.97 393
11384.98 377
11385.99 386
11387.00 361
11388.00 379
11389.01 404
11390.02 385
11391.03 384
11392.04 365
11393.04 393
11394.05 378
11395.06 334
11396.07 374
11397.08 394
11398.08 378
11399.09 377
11400.10 389
11401.11 401
11402.12 404
11403.12 414
11404.13 387
11405.14 387
11406.15 394
11407.16 419
11408.17 414
11409.18 362
11410.18 361
11411.19 389
11412.20 417
11413.21 387
11414.22 386
11415.23 400
11416.24 402
11417.25 400
11418.25 386
11419.26 384
11420.27 350
11421.28 367
11422.29 393
11423.30 400
11424.31 370
11425.32 398
11426.33 396
11427.34 397
11428.35 404
11429.36 394
11430.37 405
11431.38 412
11432.39 413
11433.39 397
11434.40 391
11435.41 408
11436.42 396
11437.43 385
11438.44 364
11439.45 386
11440.46 405
11441.47 397
11442.48 378
11443.49 396
11444.50 403
11445.51 407
11446.52 415
11447.53 397
11448.55 382
11449.56 350
11450.57 402
11451.58 397
11452.59 380
11453.60 401
11454.61 396
11455.62 402
11456.63 389
11457.64 401
11458.65 411
11459.66 404
11460.67 404
11461.68 398
11462.69 424
11463.71 403
11464.72 398
11465.73 404
11466.74 397
11467.75 416
11468.76 417
11469.77 418
11470.78 424
11471.80 435
11472.81 408
11473.82 423
11474.83 422
11475.84 396
11476.85 411
11477.86 387
11478.88 402
11479.89 427
11480.90 416
11481.91 395
11482.92 404
11483.93 396
11484.95 414
11485.96 423
11486.97 386
11487.98 383
11489.00 368
11490.01 408
11491.02 405
11492.03 403
11493.04 376
11494.06 426
11495.07 417
11496.08 400
11497.09 413
11498.11 411
11499.12 414
11500.13 428
11501.14 429
11502.16 403
11503.17 385
11504.18 405
11505.20 413
11506.21 415
11507.22 414
11508.23 413
11509.25 449
11510.26 434
11511.27 423
11512.29 391
11513.30 423
11514.31 460
11515.33 444
11516.34 435
11517.35 432
11518.37 448
11519.38 456
11520.39 479
11521.41 468
11522.42 449
11523.43 497
11524.45 428
11525.46 462
11526.47 462
11527.49 474
11528.50 500
11529.52 484
11530.53 472
11531.54 524
11532.56 545
11533.57 532
11534.59 564
11535.60 608
11536.62 629
11537.63 645
11538.64 653
11539.66 654
11540.67 631
11541.69 633
11542.70 600
11543.72 563
11544.73 560
11545.75 535
11546.76 494
11547.77 487
11548.79 457
11549.80 422
11550.82 427
11551.83 457
11552.85 429
11553.86 412
11554.88 423
11555.89 425
11556.91 431
11557.92 399
11558.94 386
11559.95 393
11560.97 392
11561.99 401
11563.00 395
11564.02 417
11565.03 434
11566.05 396
11567.06 367
11568.08 374
11569.09 426
11570.11 381
11571.13 425
11572.14 415
11573.16 379
11574.17 408
11575.19 400
11576.20 424
11577.22 394
11578.24 379
11579.25 389
11580.27 416
11581.29 410
11582.30 425
11583.32 368
11584.33 382
11585.35 422
11586.37 374
11587.38 377
11588.40 407
11589.42 424
11590.43 427
11591.45 409
11592.47 406
11593.48 399
11594.50 421
11595.52 436
11596.53 441
11597.55 446
11598.57 406
11599.58 430
11600.60 449
11601.62 434
11602.64 441
11603.65 423
11604.67 426
11605.69 436
11606.70 431
11607.72 423
11608.74 391
11609.76 403
11610.77 406
11611.79 377
11612.81 403
11613.83 391
11614.84 429
11615.86 410
11616.88 405
11617.90 418
11618.92 395
11619.93 411
11620.95 415
11621.97 401
11622.99 385
11624.01 388
11625.02 388
11626.04 387
11627.06 414
11628.08 380
11629.10 360
11630.11 396
11631.13 405
11632.15 408
11633.17 415
11634.19 394
11635.21 385
11636.23 404
11637.24 402
11638.26 379
11639.28 358
11640.30 371
11641.32 368
11642.34 394
11643.36 407
11644.38 374
11645.39 399
11646.41 392
11647.43 381
11648.45 390
11649.47 367
11650.49 398
11651.51 383
11652.53 375
11653.55 377
11654.57 378
11655.59 396
11656.61 367
11657.63 372
11658.65 389
11659.67 382
11660.69 376
11661.70 383
11662.72 365
11663.74 342
11664.76 366
11665.78 384
11666.80 362
11667.82 399
11668.84 394
11669.86 396
11670.88 380
11671.90 366
11672.92 361
11673.95 375
11674.97 375
11675.99 393
11677.01 368
11678.03 384
11679.05 374
11680.07 394
11681.09 407
11682.11 377
11683.13 413
11684.15 374
11685.17 396
11686.19 347
11687.21 388
11688.23 408
11689.25 389
11690.28 377
11691.30 404
11692.32 370
11693.34 354
11694.36 369
11695.38 352
11696.40 375
11697.42 348
11698.44 361
11699.47 354
11700.49 349
11701.51 391
11702.53 347
11703.55 356
11704.57 372
11705.60 348
11706.62 374
11707.64 363
11708.66 358
11709.68 396
11710.70 372
11711.73 369
11712.75 380
11713.77 354
11714.79 386
11715.81 362
11716.84 357
11717.86 345
11718.88 361
11719.90 395
11720.92 370
11721.95 396
11722.97 386
11723.99 371
11725.01 390
11726.04 385
11727.06 389
11728.08 377
11729.11 382
11730.13 369
11731.15 384
11732.17 386
11733.20 406
11734.22 396
11735.24 385
11736.26 350
11737.29 383
11738.31 375
11739.33 379
11740.36 394
11741.38 357
11742.40 396
11743.43 369
11744.45 353
11745.47 377
11746.50 371
11747.52 380
11748.54 403
11749.57 397
11750.59 388
11751.62 379
11752.64 362
11753.66 357
11754.69 389
11755.71 378
11756.73 352
11757.76 360
11758.78 380
11759.81 391
11760.83 418
11761.85 412
11762.88 398
11763.90 408
11764.93 390
11765.95 409
11766.98 422
11768.00 439
11769.02 395
11770.05 370
11771.07 401
11772.10 416
11773.12 390
11774.15 372
11775.17 416
11776.20 402
11777.22 426
11778.25 425
11779.27 415
11780.30 449
11781.32 423
11782.35 421
11783.37 411
11784.40 425
11785.42 420
11786.45 386
11787.47 400
11788.50 393
11789.52 404
11790.55 383
11791.57 385
11792.60 419
11793.62 417
11794.65 418
11795.67 397
11796.70 423
11797.73 428
11798.75 428
11799.78 435
11800.80 417
11801.83 403
11802.85 392
11803.88 439
11804.91 411
11805.93 435
11806.96 422
11807.98 409
11809.01 409
11810.04 427
11811.06 425
11812.09 447
11813.12 430
11814.14 467
11815.17 409
11816.19 438
11817.22 440
11818.25 429
11819.27 450
11820.30 454
11821.33 466
11822.35 410
11823.38 435
11824.41 442
11825.44 437
11826.46 452
11827.49 451
11828.52 478
11829.54 446
11830.57 470
11831.60 454
11832.62 455
11833.65 486
11834.68 483
11835.71 474
11836.73 480
11837.76 452
11838.79 441
11839.82 477
11840.84 453
11841.87 456
11842.90 465
11843.93 489
11844.95 485
11845.98 467
11847.01 483
11848.04 478
11849.07 479
11850.09 498
11851.12 470
11852.15 491
11853.18 489
11854.21 512
11855.23 524
11856.26 531
11857.29 522
11858.32 527
11859.35 537
11860.38 512
11861.40 533
11862.43 543
11863.46 530
11864.49 556
11865.52 557
11866.55 538
11867.58 564
11868.60 558
11869.63 544
11870.66 500
11871.69 552
11872.72 527
11873.75 581
11874.78 579
11875.81 540
11876.84 548
11877.86 576
11878.89 576
11879.92 576
11880.95 575
11881.98 579
11883.01 596
11884.04 608
11885.07 594
11886.10 579
11887.13 580
11888.16 623
11889.19 646
11890.22 639
11891.25 618
11892.28 686
11893.31 657
11894.34 630
11895.37 679
11896.40 705
11897.43 703
11898.46 742
11899.49 757
11900.52 760
11901.55 807
11902.58 815
11903.61 776
11904.64 832
11905.67 792
11906.70 758
11907.73 743
11908.76 736
11909.79 727
11910.82 681
11911.85 664
11912.88 652
11913.91 656
11914.94 618
11915.97 647
11917.01 636
11918.04 624
11919.07 647
11920.10 637
11921.13 643
11922.16 641
11923.19 675
11924.22 687
11925.25 733
11926.28 775
11927.32 775
11928.35 738
11929.38 802
11930.41 831
11931.44 860
11932.47 803
11933.50 795
11934.54 776
11935.57 727
11936.60 710
11937.63 694
11938.66 674
11939.70 644
11940.73 625
11941.76 615
11942.79 599
11943.82 591
11944.85 602
11945.89 608
11946.92 592
11947.95 602
11948.98 580
11950.02 599
11951.05 567
11952.08 578
11953.11 564
11954.15 599
11955.18 581
11956.21 558
11957.24 552
11958.28 558
11959.31 566
11960.34 571
11961.37 598
11962.41 599
11963.44 552
11964.47 578
11965.51 621
11966.54 568
11967.57 606
11968.60 596
11969.64 571
11970.67 606
11971.70 609
11972.74 625
11973.77 608
11974.80 606
11975.84 602
11976.87 602
11977.90 610
11978.94 619
11979.97 618
11981.00 620
11982.04 602
11983.07 604
11984.11 602
11985.14 636
11986.17 644
11987.21 612
11988.24 601
11989.28 623
11990.31 645
11991.34 620
11992.38 618
11993.41 651
11994.45 668
11995.48 618
11996.51 631
11997.55 671
11998.58 648
11999.62 657
12000.65 643
12001.69 674
12002.72 672
12003.76 687
12004.79 644
12005.82 646
12006.86 666
12007.89 652
12008.93 685
12009.96 684
12011.00 687
12012.03 720
12013.07 721
12014.10 676
12015.14 740
12016.17 735
12017.21 700
12018.24 726
12019.28 740
12020.32 706
12021.35 710
12022.39 742
12023.42 698
12024.46 701
12025.49 713
12026.53 691
12027.56 693
12028.60 726
12029.64 707
12030.67 690
12031.71 663
12032.74 727
12033.78 693
12034.81 696
12035.85 671
12036.89 700
12037.92 686
12038.96 673
12039.99 676
12041.03 663
12042.07 682
12043.10 712
12044.14 724
12045.18 691
12046.21 700
12047.25 712
12048.29 724
12049.32 755
12050.36 721
12051.40 719
12052.43 775
12053.47 772
12054.51 766
12055.54 751
12056.58 786
12057.62 751
12058.65 767
12059.69 773
12060.73 743
12061.76 757
12062.80 766
12063.84 697
12064.88 696
12065.91 696
12066.95 664
12067.99 682
12069.03 662
12070.06 672
12071.10 665
12072.14 671
12073.18 644
12074.21 646
12075.25 628
12076.29 614
12077.33 613
12078.36 622
12079.40 641
12080.44 628
12081.48 580
12082.52 624
12083.55 635
12084.59 665
12085.63 639
12086.67 667
12087.71 697
12088.74 709
12089.78 667
12090.82 652
12091.86 713
12092.90 680
12093.94 725
12094.98 709
12096.01 723
12097.05 725
12098.09 749
12099.13 776
12100.17 763
12101.21 804
12102.25 779
12103.28 806
12104.32 790
12105.36 761
12106.40 754
12107.44 732
12108.48 718
12109.52 692
12110.56 635
12111.60 608
12112.64 600
12113.68 588
12114.72 591
12115.76 563
12116.79 550
12117.83 560
12118.87 565
12119.91 529
12120.95 551
12121.99 513
12123.03 532
12124.07 557
12125.11 514
12126.15 498
12127.19 557
12128.23 534
12129.27 520
12130.31 541
12131.35 528
12132.39 521
12133.43 525
12134.47 498
12135.51 511
12136.55 512
12137.59 523
12138.63 536
12139.67 530
12140.71 537
12141.76 523
12142.80 492
12143.84 510
12144.88 515
12145.92 504
12146.96 508
12148.00 500
12149.04 484
12150.08 474
12151.12 479
12152.16 500
12153.20 481
12154.25 473
12155.29 459
12156.33 470
12157.37 452
12158.41 469
12159.45 474
12160.49 468
12161.53 475
12162.58 492
12163.62 456
12164.66 438
12165.70 464
12166.74 467
12167.78 468
12168.82 486
12169.87 443
12170.91 474
12171.95 475
12172.99 474
12174.03 454
12175.08 453
12176.12 450
12177.16 494
12178.20 481
12179.24 441
12180.29 435
12181.33 472
12182.37 435
12183.41 446
12184.46 466
12185.50 475
12186.54 486
12187.58 457
12188.63 453
12189.67 449
12190.71 455
12191.75 459
12192.80 434
12193.84 447
12194.88 442
12195.92 418
12196.97 447
12198.01 420
12199.05 428
12200.10 409
12201.14 437
12202.18 415
12203.23 442
12204.27 438
12205.31 434
12206.36 435
12207.40 410
12208.44 453
12209.49 429
12210.53 423
12211.57 430
12212.62 418
12213.66 416
12214.70 427
12215.75 423
12216.79 408
12217.84 400
12218.88 414
12219.92 429
12220.97 413
12222.01 433
12223.06 395
12224.10 420
12225.14 415
12226.19 401
12227.23 407
12228.28 415
12229.32 401
12230.36 361
12231.41 360
12232.45 374
12233.50 414
12234.54 393
12235.59 399
12236.63 378
12237.68 377
12238.72 363
12239.77 379
12240.81 369
12241.86 338
12242.90 363
12243.94 397
12244.99 406
12246.03 389
12247.08 376
12248.13 370
12249.17 382
12250.22 378
12251.26 382
12252.31 365
12253.35 382
12254.40 367
12255.44 372
12256.49 391
12257.53 388
12258.58 367
12259.62 376
12260.67 358
12261.72 348
12262.76 359
12263.81 361
12264.85 352
12265.90 381
12266.94 371
12267.99 359
12269.04 371
12270.08 366
12271.13 356
12272.17 364
12273.22 353
12274.27 362
12275.31 398
12276.36 376
12277.41 361
12278.45 339
12279.50 360
12280.55 361
12281.59 357
12282.64 343
12283.69 363
12284.73 371
12285.78 356
12286.83 355
12287.87 351
12288.92 356
12289.97 372
12291.01 386
12292.06 343
12293.11 342
12294.15 349
12295.20 318
12296.25 350
12297.30 332
12298.34 345
12299.39 351
12300.44 370
12301.48 359
12302.53 351
12303.58 323
12304.63 341
12305.67 359
12306.72 330
12307.77 347
12308.82 356
12309.87 339
12310.91 339
12311.96 351
12313.01 371
12314.06 366
12315.10 337
12316.15 367
12317.20 361
12318.25 355
12319.30 366
12320.34 333
12321.39 322
12322.44 329
12323.49 326
12324.54 337
12325.59 326
12326.63 344
12327.68 349
12328.73 355
12329.78 328
12330.83 324
12331.88 330
12332.93 330
12333.98 339
12335.02 360
12336.07 334
12337.12 324
12338.17 336
12339.22 370
12340.27 340
12341.32 334
12342.37 320
12343.42 336
12344.47 331
12345.51 327
12346.56 315
12347.61 311
12348.66 330
12349.71 365
12350.76 341
12351.81 346
12352.86 327
12353.91 351
12354.96 335
12356.01 361
12357.06 345
12358.11 336
12359.16 341
12360.21 333
12361.26 313
12362.31 331
12363.36 354
12364.41 359
12365.46 370
12366.51 355
12367.56 339
12368.61 316
12369.66 327
12370.71 334
12371.76 339
12372.81 321
12373.86 315
12374.91 332
12375.96 350
12377.01 331
12378.06 342
12379.11 335
12380.17 344
12381.22 341
12382.27 330
12383.32 317
12384.37 331
12385.42 328
12386.47 354
12387.52 328
12388.57 354
12389.62 357
12390.67 355
12391.73 339
12392.78 328
12393.83 322
12394.88 331
12395.93 336
12396.98 343
12398.03 333
12399.09 310
12400.14 336
12401.19 354
12402.24 328
12403.29 338
12404.34 344
12405.40 350
12406.45 391
12407.50 351
12408.55 332
12409.60 343
12410.66 354
12411.71 358
12412.76 328
12413.81 319
12414.86 372
12415.92 355
12416.97 341
12418.02 352
12419.07 355
12420.13 360
12421.18 337
12422.23 353
12423.28 338
12424.34 342
12425.39 347
12426.44 346
12427.49 349
12428.55 321
12429.60 350
12430.65 344
12431.71 359
12432.76 354
12433.81 350
12434.86 371
12435.92 356
12436.97 361
12438.02 314
12439.08 360
12440.13 338
12441.18 346
12442.24 323
12443.29 345
12444.34 347
12445.40 342
12446.45 334
12447.50 356
12448.56 341
12449.61 339
12450.67 342
12451.72 333
12452.77 307
12453.83 320
12454.88 353
12455.94 336
12456.99 342
12458.04 344
12459.10 336
12460.15 322
12461.21 353
12462.26 348
12463.31 365
12464.37 342
12465.42 340
12466.48 331
12467.53 349
12468.59 369
12469.64 381
12470.70 375
12471.75 376
12472.80 399
12473.86 376
12474.91 367
12475.97 388
12477.02 401
12478.08 412
12479.13 394
12480.19 385
12481.24 367
12482.30 393
12483.35 414
12484.41 362
12485.46 381
12486.52 353
12487.57 342
12488.63 383
12489.69 376
12490.74 364
12491.80 355
12492.85 362
12493.91 374
12494.96 343
12496.02 338
12497.07 361
12498.13 351
12499.19 383
12500.24 366
12501.30 367
12502.35 375
12503.41 362
12504.47 360
12505.52 362
12506.58 345
12507.63 366
12508.69 368
12509.75 351
12510.80 348
12511.86 370
12512.91 372
12513.97 394
12515.03 367
12516.08 353
12517.14 344
12518.20 347
12519.25 371
12520.31 362
12521.37 361
12522.42 350
12523.48 390
12524.54 377
12525.59 374
12526.65 363
12527.71 392
12528.77 363
12529.82 375
12530.88 361
12531.94 367
12532.99 348
12534.05 376
12535.11 372
12536.17 334
12537.22 348
12538.28 379
12539.34 365
12540.40 352
12541.45 355
12542.51 360
12543.57 404
12544.63 379
12545.68 361
12546.74 348
12547.80 325
12548.86 309
12549.92 376
12550.97 367
12552.03 359
12553.09 370
12554.15 366
12555.21 367
12556.26 384
12557.32 384
12558.38 372
12559.44 383
12560.50 385
12561.56 349
12562.61 379
12563.67 381
12564.73 354
12565.79 365
12566.85 375
12567.91 380
12568.97 361
12570.02 353
12571.08 380
12572.14 363
12573.20 372
12574.26 373
12575.32 348
12576.38 351
12577.44 355
12578.50 354
12579.56 369
12580.61 371
12581.67 367
12582.73 363
12583.79 368
12584.85 386
12585.91 350
12586.97 391
12588.03 391
12589.09 345
12590.15 362
12591.21 367
12592.27 381
12593.33 367
12594.39 383
12595.45 372
12596.51 395
12597.57 386
12598.63 362
12599.69 365
12600.75 356
12601.81 347
12602.87 348
12603.93 366
12604.99 387
12606.05 390
12607.11 393
12608.17 389
12609.23 349
12610.29 364
12611.35 351
12612.41 385
12613.47 376
12614.53 377
12615.59 408
12616.66 394
12617.72 371
12618.78 356
12619.84 371
12620.90 375
12621.96 371
12623.02 382
12624.08 389
12625.14 406
12626.20 403
12627.26 404
12628.33 393
12629.39 416
12630.45 425
12631.51 395
12632.57 418
12633.63 414
12634.69 417
12635.76 389
12636.82 402
12637.88 398
12638.94 414
12640.00 411
12641.06 375
12642.13 384
12643.19 391
12644.25 405
12645.31 407
12646.37 388
12647.44 377
12648.50 370
12649.56 384
12650.62 380
12651.68 382
12652.75 380
12653.81 380
12654.87 426
12655.93 390
12657.00 367
12658.06 374
12659.12 408
12660.18 416
12661.25 415
12662.31 419
12663.37 399
12664.43 417
12665.50 391
12666.56 407
12667.62 404
12668.69 379
12669.75 360
12670.81 423
12671.88 390
12672.94 377
12674.00 392
12675.06 387
12676.13 402
12677.19 394
12678.25 391
12679.32 406
12680.38 380
12681.44 390
12682.51 401
12683.57 416
12684.64 427
12685.70 427
12686.76 433
12687.83 425
12688.89 404
12689.95 422
12691.02 424
12692.08 405
12693.15 431
12694.21 440
12695.27 433
12696.34 435
12697.40 429
12698.47 419
12699.53 471
12700.59 442
12701.66 438
12702.72 436
12703.79 464
12704.85 474
12705.92 457
12706.98 472
12708.05 448
12709.11 467
12710.18 469
12711.24 455
12712.30 445
12713.37 440
12714.43 453
12715.50 449
12716.56 486
12717.63 466
12718.69 421
12719.76 436
12720.82 461
12721.89 474
12722.95 438
12724.02 467
12725.09 486
12726.15 487
12727.22 491
12728.28 476
12729.35 474
12730.41 508
12731.48 551
12732.54 515
12733.61 513
12734.68 492
12735.74 470
12736.81 496
12737.87 476
12738.94 484
12740.00 470
12741.07 470
12742.14 447
12743.20 465
12744.27 427
12745.33 423
12746.40 471
12747.47 447
12748.53 423
12749.60 451
12750.67 430
12751.73 434
12752.80 440
12753.87 418
12754.93 412
12756.00 428
12757.07 445
12758.13 429
12759.20 420
12760.27 420
12761.33 418
12762.40 424
12763.47 426
12764.53 435
12765.60 440
12766.67 414
12767.73 387
12768.80 402
12769.87 394
12770.94 388
12772.00 413
12773.07 412
12774.14 408
12775.21 394
12776.27 409
12777.34 419
12778.41 398
12779.48 414
12780.54 399
12781.61 379
12782.68 386
12783.75 365
12784.81 391
12785.88 389
12786.95 412
12788.02 392
12789.09 403
12790.15 395
12791.22 381
12792.29 385
12793.36 376
12794.43 381
12795.49 388
12796.56 399
12797.63 425
12798.70 388
12799.77 358
12800.84 374
12801.90 366
12802.97 394
12804.04 394
12805.11 398
12806.18 396
12807.25 413
12808.32 406
12809.39 413
12810.45 424
12811.52 424
12812.59 429
12813.66 449
12814.73 443
12815.80 424
12816.87 452
12817.94 436
12819.01 433
12820.08 418
12821.15 420
12822.21 407
12823.28 421
12824.35 419
12825.42 398
12826.49 422
12827.56 442
12828.63 448
12829.70 438
12830.77 399
12831.84 425
12832.91 416
12833.98 416
12835.05 404
12836.12 393
12837.19 381
12838.26 379
12839.33 372
12840.40 376
12841.47 388
12842.54 367
12843.61 377
12844.68 359
12845.75 353
12846.82 379
12847.89 391
12848.96 349
12850.03 367
12851.10 399
12852.18 382
12853.25 352
12854.32 348
12855.39 354
12856.46 372
12857.53 367
12858.60 334
12859.67 346
12860.74 329
12861.81 338
12862.88 343
12863.96 334
12865.03 344
12866.10 339
12867.17 357
12868.24 345
12869.31 351
12870.38 361
12871.45 359
12872.53 326
12873.60 333
12874.67 354
12875.74 320
12876.81 344
12877.88 352
12878.96 344
12880.03 337
12881.10 352
12882.17 335
12883.24 344
12884.31 346
12885.39 322
12886.46 319
12887.53 360
12888.60 339
12889.68 348
12890.75 356
12891.82 327
12892.89 324
12893.96 319
12895.04 309
12896.11 348
12897.18 341
12898.25 329
12899.33 359
12900.40 342
12901.47 327
12902.54 343
12903.62 324
12904.69 309
12905.76 330
12906.84 320
12907.91 292
12908.98 336
12910.06 329
12911.13 323
12912.20 316
12913.27 324
12914.35 323
12915.42 340
12916.49 324
12917.57 314
12918.64 312
12919.71 308
12920.79 332
12921.86 332
12922.94 329
12924.01 307
12925.08 326
12926.16 314
12927.23 344
12928.30 338
12929.38 337
12930.45 321
12931.53 332
12932.60 306
12933.67 305
12934.75 316
12935.82 311
12936.90 348
12937.97 328
12939.04 324
12940.12 324
12941.19 339
12942.27 299
12943.34 296
12944.42 309
12945.49 347
12946.56 325
12947.64 362
12948.71 312
12949.79 302
12950.86 285
12951.94 299
12953.01 323
12954.09 328
12955.16 319
12956.24 307
12957.31 314
12958.39 317
12959.46 313
12960.54 312
12961.61 295
12962.69 316
12963.76 292
12964.84 306
12965.91 319
12966.99 301
12968.07 319
12969.14 311
12970.22 338
12971.29 302
12972.37 322
12973.44 336
12974.52 313
12975.59 309
12976.67 291
12977.75 316
12978.82 316
12979.90 301
12980.97 299
12982.05 265
12983.13 310
12984.20 336
12985.28 346
12986.35 312
12987.43 299
12988.51 280
12989.58 291
12990.66 290
12991.74 305
12992.81 279
12993.89 298
12994.97 325
12996.04 327
12997.12 332
12998.20 328
12999.27 321
13000.35 326
13001.43 297
13002.50 334
13003.58 322
13004.66 288
13005.73 315
13006.81 312
13007.89 309
13008.97 291
13010.04 318
13011.12 302
13012.20 300
13013.27 308
13014.35 318
13015.43 331
13016.51 333
13017.58 345
13018.66 312
13019.74 327
13020.82 341
13021.89 338
13022.97 312
13024.05 294
13025.13 318
13026.21 340
13027.28 285
13028.36 311
13029.44 319
13030.52 307
13031.60 333
13032.67 332
13033.75 320
13034.83 327
13035.91 324
13036.99 292
13038.07 288
13039.14 317
13040.22 316
13041.30 344
13042.38 345
13043.46 305
13044.54 296
13045.62 320
13046.69 317
13047.77 339
13048.85 325
13049.93 329
13051.01 315
13052.09 334
13053.17 326
13054.25 321
13055.33 316
13056.40 304
13057.48 318
13058.56 328
13059.64 312
13060.72 301
13061.80 320
13062.88 319
13063.96 311
13065.04 309
13066.12 315
13067.20 302
13068.28 311
13069.36 327
13070.44 312
13071.52 305
13072.60 330
13073.68 299
13074.76 329
13075.84 336
13076.92 305
13078.00 308
13079.08 320
13080.16 323
13081.24 303
13082.32 323
13083.40 306
13084.48 330
13085.56 298
13086.64 306
13087.72 330
13088.80 329
13089.88 316
13090.96 327
13092.04 331
13093.12 307
13094.20 350
13095.28 334
13096.36 320
13097.44 331
13098.52 323
13099.61 322
13100.69 317
13101.77 317
13102.85 319
13103.93 325
13105.01 319
13106.09 332
13107.17 331
13108.25 317
13109.34 321
13110.42 306
13111.50 316
13112.58 332
13113.66 323
13114.74 315
13115.82 293
13116.91 312
13117.99 323
13119.07 337
13120.15 309
13121.23 341
13122.31 328
13123.40 352
13124.48 348
13125.56 333
13126.64 350
13127.72 342
13128.81 314
13129.89 336
13130.97 321
13132.05 308
13133.14 338
13134.22 314
13135.30 294
13136.38 316
13137.47 309
13138.55 298
13139.63 321
13140.71 313
13141.80 333
13142.88 320
13143.96 319
13145.04 322
13146.13 335
13147.21 332
13148.29 318
13149.38 324
13150.46 337
13151.54 326
13152.62 320
13153.71 313
13154.79 316
13155.87 334
13156.96 331
13158.04 345
13159.12 341
13160.21 350
13161.29 322
13162.37 318
13163.46 316
13164.54 347
13165.62 334
13166.71 348
13167.79 319
13168.88 321
13169.96 342
13171.04 340
13172.13 336
13173.21 360
13174.30 352
13175.38 324
13176.46 316
13177.55 338
13178.63 330
13179.72 324
13180.80 346
13181.88 354
13182.97 345
13184.05 337
13185.14 336
13186.22 344
13187.31 334
13188.39 327
13189.48 342
13190.56 297
13191.65 335
13192.73 337
13193.81 360
13194.90 376
13195.98 358
13197.07 360
13198.15 339
13199.24 375
13200.32 348
13201.41 369
13202.49 340
13203.58 344
13204.67 341
13205.75 352
13206.84 356
13207.92 345
13209.01 358
13210.09 356
13211.18 329
13212.26 323
13213.35 326
13214.43 353
13215.52 330
13216.61 368
13217.69 382
13218.78 341
13219.86 345
13220.95 365
13222.04 338
13223.12 343
13224.21 360
13225.29 344
13226.38 364
13227.47 362
13228.55 362
13229.64 344
13230.72 359
13231.81 374
13232.90 387
13233.98 395
13235.07 372
13236.16 365
13237.24 389
13238.33 383
13239.42 412
13240.50 374
13241.59 396
13242.68 387
13243.76 389
13244.85 393
13245.94 390
13247.02 374
13248.11 386
13249.20 371
13250.29 384
13251.37 423
13252.46 369
13253.55 375
13254.63 382
13255.72 367
13256.81 410
13257.90 438
13258.98 397
13260.07 391
13261.16 401
13262.25 413
13263.33 399
13264.42 416
13265.51 411
13266.60 424
13267.69 413
13268.77 404
13269.86 425
13270.95 418
13272.04 417
13273.13 423
13274.21 432
13275.30 421
13276.39 450
13277.48 415
13278.57 423
13279.65 410
13280.74 460
13281.83 461
13282.92 453
13284.01 446
13285.10 456
13286.19 439
13287.27 436
13288.36 471
13289.45 480
13290.54 464
13291.63 453
13292.72 447
13293.81 453
13294.90 465
13295.98 460
13297.07 460
13298.16 477
13299.25 466
13300.34 469
13301.43 490
13302.52 438
13303.61 443
13304.70 486
13305.79 448
13306.88 465
13307.97 484
13309.06 457
13310.15 484
13311.24 489
13312.32 483
13313.41 489
13314.50 515
13315.59 505
13316.68 478
13317.77 481
13318.86 513
13319.95 504
13321.04 487
13322.13 476
13323.22 509
13324.31 484
13325.40 523
13326.49 502
13327.58 486
13328.68 486
13329.77 496
13330.86 510
13331.95 523
13333.04 518
13334.13 543
13335.22 540
13336.31 527
13337.40 522
13338.49 548
13339.58 524
13340.67 509
13341.76 511
13342.85 506
13343.94 529
13345.04 489
13346.13 533
13347.22 522
13348.31 512
13349.40 521
13350.49 520
13351.58 516
13352.67 520
13353.77 545
13354.86 535
13355.95 534
13357.04 560
13358.13 562
13359.22 562
13360.31 571
13361.41 555
13362.50 565
13363.59 545
13364.68 581
13365.77 567
13366.87 591
13367.96 564
13369.05 602
13370.14 610
13371.23 587
13372.33 560
13373.42 560
13374.51 550
13375.60 545
13376.69 519
13377.79 498
13378.88 483
13379.97 481
13381.06 499
13382.16 464
13383.25 456
13384.34 476
13385.43 465
13386.53 476
13387.62 454
13388.71 467
13389.81 469
13390.90 469
13391.99 439
13393.08 428
13394.18 457
13395.27 463
13396.36 452
13397.46 459
13398.55 450
13399.64 467
13400.74 448
13401.83 459
13402.92 429
13404.02 415
13405.11 435
13406.20 431
13407.30 438
13408.39 441
13409.48 457
13410.58 476
13411.67 459
13412.77 474
13413.86 454
13414.95 457
13416.05 458
13417.14 451
13418.23 466
13419.33 455
13420.42 464
13421.52 443
13422.61 455
13423.71 469
13424.80 466
13425.89 454
13426.99 467
13428.08 477
13429.18 474
13430.27 471
13431.37 453
13432.46 480
13433.56 496
13434.65 483
13435.74 462
13436.84 469
13437.93 463
13439.03 483
13440.12 479
13441.22 483
13442.31 498
13443.41 516
13444.50 498
13445.60 498
13446.69 456
13447.79 475
13448.88 468
13449.98 489
13451.08 468
13452.17 496
13453.27 500
13454.36 508
13455.46 469
13456.55 499
13457.65 518
13458.74 518
13459.84 497
13460.94 489
13462.03 503
13463.13 514
13464.22 526
13465.32 514
13466.41 529
13467.51 531
13468.61 509
13469.70 530
13470.80 521
13471.90 519
13472.99 516
13474.09 502
13475.18 522
13476.28 517
13477.38 520
13478.47 540
13479.57 519
13480.67 501
13481.76 519
13482.86 568
13483.96 545
13485.05 528
13486.15 524
13487.25 549
13488.34 530
13489.44 554
13490.54 563
13491.63 576
13492.73 578
13493.83 563
13494.93 586
13496.02 584
13497.12 618
13498.22 576
13499.31 585
13500.41 585
13501.51 596
13502.61 633
13503.70 602
13504.80 560
13505.90 574
13507.00 590
13508.09 567
13509.19 577
13510.29 572
13511.39 608
13512.49 552
13513.58 566
13514.68 580
13515.78 550
13516.88 532
13517.98 540
13519.07 537
13520.17 528
13521.27 511
13522.37 529
13523.47 478
13524.57 513
13525.66 511
13526.76 484
13527.86 495
13528.96 506
13530.06 518
13531.16 460
13532.25 446
13533.35 471
13534.45 460
13535.55 439
13536.65 463
13537.75 468
13538.85 453
13539.95 448
13541.05 461
13542.14 443
13543.24 457
13544.34 480
13545.44 448
13546.54 465
13547.64 447
13548.74 412
13549.84 427
13550.94 445
13552.04 451
13553.14 444
13554.24 428
13555.34 428
13556.44 426
13557.54 434
13558.64 424
13559.74 451
13560.84 452
13561.94 448
13563.04 443
13564.13 419
13565.23 417
13566.34 449
13567.44 428
13568.54 443
13569.64 422
13570.74 404
13571.84 414
13572.94 418
13574.04 430
13575.14 421
13576.24 430
13577.34 403
13578.44 414
13579.54 439
13580.64 422
13581.74 429
13582.84 419
13583.94 425
13585.04 426
13586.14 433
13587.24 433
13588.35 465
13589.45 448
13590.55 440
13591.65 434
13592.75 447
13593.85 442
13594.95 489
13596.05 456
13597.15 452
13598.26 438
13599.36 419
13600.46 438
13601.56 437
13602.66 466
13603.76 446
13604.86 459
13605.97 439
13607.07 448
13608.17 486
13609.27 461
13610.37 468
13611.47 441
13612.58 451
13613.68 451
13614.78 452
13615.88 438
13616.98 446
13618.09 438
13619.19 451
13620.29 447
13621.39 458
13622.50 446
13623.60 434
13624.70 454
13625.80 429
13626.91 447
13628.01 466
13629.11 462
13630.21 441
13631.32 462
13632.42 446
13633.52 450
13634.62 501
13635.73 482
13636.83 431
13637.93 426
13639.04 438
13640.14 467
13641.24 485
13642.35 453
13643.45 455
13644.55 435
13645.65 495
13646.76 451
13647.86 434
13648.96 455
13650.07 442
13651.17 457
13652.28 438
13653.38 453
13654.48 438
13655.59 438
13656.69 431
13657.79 449
13658.90 418
13660.00 417
13661.11 448
13662.21 445
13663.31 454
13664.42 433
13665.52 458
13666.63 436
13667.73 458
13668.83 448
13669.94 444
13671.04 432
13672.15 421
13673.25 460
13674.36 441
13675.46 426
13676.56 425
13677.67 406
13678.77 447
13679.88 457
13680.98 468
13682.09 452
13683.19 481
13684.30 486
13685.40 513
13686.51 461
13687.61 473
13688.72 445
13689.82 463
13690.93 451
13692.03 437
13693.14 470
13694.24 477
13695.35 480
13696.45 461
13697.56 455
13698.66 467
13699.77 485
13700.87 477
13701.98 484
13703.09 489
13704.19 450
13705.30 492
13706.40 482
13707.51 500
13708.61 497
13709.72 481
13710.83 473
13711.93 493
13713.04 486
13714.14 530
13715.25 503
13716.36 471
13717.46 512
13718.57 542
13719.67 501
13720.78 504
13721.89 479
13722.99 538
13724.10 556
13725.21 549
13726.31 489
13727.42 494
13728.53 532
13729.63 513
13730.74 533
13731.85 569
13732.95 554
13734.06 513
13735.17 541
13736.27 535
13737.38 558
13738.49 525
13739.59 539
13740.70 581
13741.81 587
13742.92 576
13744.02 546
13745.13 583
13746.24 585
13747.35 606
13748.45 598
13749.56 611
13750.67 603
13751.78 616
13752.88 664
13753.99 676
13755.10 714
13756.21 709
13757.31 713
13758.42 720
13759.53 676
13760.64 707
13761.75 734
13762.85 705
13763.96 720
13765.07 734
13766.18 735
13767.29 762
13768.39 729
13769.50 750
13770.61 730
13771.72 707
13772.83 697
13773.94 701
13775.04 698
13776.15 700
13777.26 712
13778.37 711
13779.48 666
13780.59 632
13781.70 601
13782.80 575
13783.91 600
13785.02 564
13786.13 542
13787.24 526
13788.35 508
13789.46 508
13790.57 540
13791.68 536
13792.79 468
13793.90 451
13795.00 496
13796.11 512
13797.22 501
13798.33 514
13799.44 464
13800.55 479
13801.66 447
13802.77 488
13803.88 473
13804.99 483
13806.10 465
13807.21 441
13808.32 466
13809.43 454
13810.54 471
13811.65 447
13812.76 422
13813.87 457
13814.98 453
13816.09 398
13817.20 421
13818.31 425
13819.42 460
13820.53 431
13821.64 409
13822.75 423
13823.86 414
13824.97 437
13826.08 426
13827.19 424
13828.30 450
13829.41 439
13830.53 442
13831.64 450
13832.75 438
13833.86 445
13834.97 429
13836.08 426
13837.19 462
13838.30 420
13839.41 421
13840.52 427
13841.64 452
13842.75 444
13843.86 428
13844.97 441
13846.08 421
13847.19 430
13848.30 428
13849.41 439
13850.53 436
13851.64 445
13852.75 454
13853.86 439
13854.97 422
13856.08 449
13857.20 439
13858.31 421
13859.42 417
13860.53 417
13861.64 425
13862.76 437
13863.87 455
13864.98 434
13866.09 441
13867.20 440
13868.32 447
13869.43 453
13870.54 437
13871.65 451
13872.77 455
13873.88 446
13874.99 418
13876.10 448
13877.22 441
13878.33 447
13879.44 431
13880.55 435
13881.67 450
13882.78 477
13883.89 460
13885.01 442
13886.12 440
13887.23 468
13888.34 465
13889.46 448
13890.57 439
13891.68 451
13892.80 475
13893.91 451
13895.02 492
13896.14 453
13897.25 464
13898.36 470
13899.48 437
13900.59 466
13901.70 433
13902.82 447
13903.93 439
13905.05 424
13906.16 393
13907.27 414
13908.39 413
13909.50 426
13910.61 401
13911.73 403
13912.84 437
13913.96 436
13915.07 414
13916.19 419
13917.30 420
13918.41 401
13919.53 403
13920.64 397
13921.76 371
13922.87 403
13923.99 413
13925.10 435
13926.21 403
13927.33 410
13928.44 407
13929.56 423
13930.67 387
13931.79 423
13932.90 434
13934.02 381
13935.13 402
13936.25 395
13937.36 409
13938.48 397
13939.59 415
13940.71 413
13941.82 385
13942.94 414
13944.05 410
13945.17 387
13946.28 358
13947.40 395
13948.52 407
13949.63 367
13950.75 400
13951.86 383
13952.98 377
13954.09 396
13955.21 414
13956.32 404
13957.44 391
13958.56 394
13959.67 404
13960.79 396
13961.90 415
13963.02 409
13964.14 407
13965.25 420
13966.37 419
13967.48 373
13968.60 377
13969.72 411
13970.83 404
13971.95 399
13973.07 423
13974.18 390
13975.30 384
13976.42 397
13977.53 401
13978.65 386
13979.77 418
13980.88 396
13982.00 419
13983.12 389
13984.23 393
13985.35 414
13986.47 381
13987.58 407
13988.70 407
13989.82 398
13990.94 382
13992.05 403
13993.17 404
13994.29 410
13995.40 389
13996.52 392
13997.64 401
13998.76 438
13999.87 389
14000.99 384
14002.11 382
14003.23 394
14004.35 394
14005.46 414
14006.58 389
14007.70 409
14008.82 433
14009.93 406
14011.05 393
14012.17 394
14013.29 419
14014.41 412
14015.52 434
14016.64 405
14017.76 416
14018.88 447
14020.00 409
14021.12 445
14022.23 421
14023.35 402
14024.47 419
14025.59 407
14026.71 411
14027.83 416
14028.95 424
14030.06 440
14031.18 446
14032.30 442
14033.42 449
14034.54 438
14035.66 451
14036.78 467
14037.90 437
14039.02 417
14040.14 435
14041.25 430
14042.37 429
14043.49 451
14044.61 452
14045.73 436
14046.85 440
14047.97 457
14049.09 431
14050.21 459
14051.33 434
14052.45 461
14053.57 472
14054.69 469
14055.81 495
14056.93 490
14058.05 468
14059.17 485
14060.29 503
14061.41 507
14062.53 489
14063.65 492
14064.77 527
14065.89 490
14067.01 493
14068.13 512
14069.25 560
14070.37 554
14071.49 516
14072.61 514
14073.73 541
14074.85 544
14075.97 548
14077.09 517
14078.21 524
14079.33 518
14080.45 526
14081.57 512
14082.69 499
14083.82 520
14084.94 522
14086.06 518
14087.18 533
14088.30 532
14089.42 519
14090.54 524
14091.66 538
14092.78 520
14093.91 517
14095.03 549
14096.15 551
14097.27 550
14098.39 552
14099.51 573
14100.63 576
14101.76 559
14102.88 555
14104.00 551
14105.12 564
14106.24 525
14107.36 525
14108.49 495
14109.61 494
14110.73 446
14111.85 447
14112.97 509
14114.10 511
14115.22 475
14116.34 487
14117.46 464
14118.58 453
14119.71 454
14120.83 454
14121.95 461
14123.07 468
14124.20 458
14125.32 441
14126.44 423
14127.56 433
14128.69 431
14129.81 417
14130.93 434
14132.06 440
14133.18 428
14134.30 392
14135.42 417
14136.55 403
14137.67 433
14138.79 420
14139.92 437
14141.04 425
14142.16 414
14143.29 417
14144.41 416
14145.53 394
14146.66 421
14147.78 409
14148.90 397
14150.03 418
14151.15 426
14152.27 394
14153.40 394
14154.52 404
14155.64 415
14156.77 406
14157.89 402
14159.02 420
14160.14 430
14161.26 415
14162.39 393
14163.51 410
14164.64 406
14165.76 394
14166.88 403
14168.01 391
14169.13 403
14170.26 394
14171.38 408
14172.51 413
14173.63 400
14174.75 400
14175.88 381
14177.00 387
14178.13 393
14179.25 396
14180.38 405
14181.50 401
14182.63 374
14183.75 378
14184.88 410
14186.00 390
14187.13 404
14188.25 374
14189.38 387
14190.50 369
14191.63 378
14192.75 364
14193.88 364
14195.00 373
14196.13 373
14197.25 391
14198.38 376
14199.50 365
14200.63 396
14201.76 367
14202.88 361
14204.01 377
14205.13 394
14206.26 393
14207.38 381
14208.51 378
14209.64 378
14210.76 396
14211.89 355
14213.01 380
14214.14 357
14215.27 384
14216.39 356
14217.52 360
14218.64 370
14219.77 381
14220.90 380
14222.02 357
14223.15 358
14224.28 361
14225.40 334
14226.53 358
14227.66 357
14228.78 380
14229.91 371
14231.04 335
14232.16 362
14233.29 355
14234.42 349
14235.54 350
14236.67 340
14237.80 343
14238.92 349
14240.05 319
14241.18 332
14242.31 331
14243.43 362
14244.56 324
14245.69 338
14246.82 345
14247.94 339
14249.07 335
14250.20 351
14251.33 330
14252.45 352
14253.58 330
14254.71 323
14255.84 343
14256.96 344
14258.09 337
14259.22 334
14260.35 362
14261.47 348
14262.60 359
14263.73 345
14264.86 342
14265.99 318
14267.12 330
14268.24 363
14269.37 349
14270.50 346
14271.63 329
14272.76 320
14273.89 339
14275.01 348
14276.14 353
14277.27 347
14278.40 341
14279.53 339
14280.66 304
14281.79 326
14282.91 349
14284.04 331
14285.17 319
14286.30 319
14287.43 330
14288.56 322
14289.69 327
14290.82 308
14291.95 306
14293.08 301
14294.20 309
14295.33 299
14296.46 308
14297.59 327
14298.72 306
14299.85 292
14300.98 290
14302.11 309
14303.24 313
14304.37 321
14305.50 326
14306.63 317
14307.76 312
14308.89 329
14310.02 301
14311.15 325
14312.28 317
14313.41 324
14314.54 315
14315.67 306
14316.80 281
14317.93 307
14319.06 310
14320.19 322
14321.32 314
14322.45 301
14323.58 322
14324.71 308
14325.84 289
14326.97 301
14328.10 293
14329.23 317
14330.36 317
14331.49 322
14332.62 318
14333.76 308
14334.89 325
14336.02 329
14337.15 326
14338.28 311
14339.41 311
14340.54 306
14341.67 295
14342.80 301
14343.93 325
14345.07 323
14346.20 274
14347.33 296
14348.46 320
14349.59 301
14350.72 298
14351.85 291
14352.99 320
14354.12 328
14355.25 313
14356.38 305
14357.51 323
14358.64 319
14359.78 320
14360.91 306
14362.04 286
14363.17 314
14364.30 310
14365.44 338
14366.57 339
14367.70 313
14368.83 296
14369.96 305
14371.10 321
14372.23 319
14373.36 320
14374.49 306
14375.63 334
14376.76 319
14377.89 296
14379.02 306
14380.16 323
14381.29 329
14382.42 348
14383.55 304
14384.69 290
14385.82 331
14386.95 302
14388.09 317
14389.22 307
14390.35 313
14391.49 325
14392.62 328
14393.75 321
14394.89 326
14396.02 321
14397.15 346
14398.28 333
14399.42 335
14400.55 314
14401.69 301
14402.82 312
14403.95 332
14405.09 298
14406.22 298
14407.35 323
14408.49 325
14409.62 297
14410.75 297
14411.89 293
14413.02 334
14414.16 337
14415.29 334
14416.42 310
14417.56 315
14418.69 329
14419.83 330
14420.96 335
14422.10 335
14423.23 312
14424.36 308
14425.50 337
14426.63 365
14427.77 338
14428.90 326
14430.04 323
14431.17 342
14432.31 343
14433.44 336
14434.58 327
14435.71 347
14436.85 344
14437.98 338
14439.12 300
14440.25 331
14441.39 335
14442.52 328
14443.66 334
14444.79 340
14445.93 316
14447.06 304
14448.20 330
14449.33 320
14450.47 325
14451.60 345
14452.74 329
14453.87 338
14455.01 338
14456.14 333
14457.28 347
14458.42 375
14459.55 352
14460.69 345
14461.82 363
14462.96 346
14464.10 377
14465.23 353
14466.37 368
14467.50 367
14468.64 362
14469.78 338
14470.91 349
14472.05 340
14473.18 357
14474.32 338
14475.46 353
14476.59 361
14477.73 373
14478.87 334
14480.00 342
14481.14 369
14482.28 363
14483.41 350
14484.55 322
14485.69 318
14486.82 350
14487.96 381
14489.10 343
14490.23 354
14491.37 369
14492.51 334
14493.65 346
14494.78 356
14495.92 346
14497.06 347
14498.19 333
14499.33 335
14500.47 347
14501.61 317
14502.74 347
14503.88 360
14505.02 339
14506.16 339
14507.29 335
14508.43 348
14509.57 348
14510.71 327
14511.85 325
14512.98 335
14514.12 345
14515.26 337
14516.40 340
14517.54 318
14518.67 338
14519.81 341
14520.95 339
14522.09 313
14523.23 348
14524.36 328
14525.50 339
14526.64 340
14527.78 335
14528.92 337
14530.06 335
14531.19 333
14532.33 347
14533.47 375
14534.61 359
14535.75 348
14536.89 368
14538.03 338
14539.17 356
14540.31 349
14541.44 354
14542.58 353
14543.72 335
14544.86 334
14546.00 350
14547.14 351
14548.28 329
14549.42 351
14550.56 348
14551.70 333
14552.84 353
14553.98 364
14555.12 346
14556.25 343
14557.39 367
14558.53 363
14559.67 360
14560.81 380
14561.95 356
14563.09 358
14564.23 359
14565.37 383
14566.51 381
14567.65 383
14568.79 395
14569.93 375
14571.07 356
14572.21 361
14573.35 352
14574.49 347
14575.63 374
14576.77 361
14577.92 365
14579.06 373
14580.20 395
14581.34 400
14582.48 391
14583.62 395
14584.76 370
14585.90 393
14587.04 377
14588.18 401
14589.32 388
14590.46 420
14591.60 409
14592.74 386
14593.89 412
14595.03 402
14596.17 410
14597.31 397
14598.45 388
14599.59 389
14600.73 415
14601.87 407
14603.02 427
14604.16 417
14605.30 416
14606.44 429
14607.58 419
14608.72 420
14609.86 420
14611.01 435
14612.15 447
14613.29 423
14614.43 403
14615.57 433
14616.72 447
14617.86 452
14619.00 430
14620.14 451
14621.28 453
14622.43 454
14623.57 451
14624.71 481
14625.85 490
14627.00 476
14628.14 478
14629.28 516
14630.42 522
14631.56 525
14632.71 521
14633.85 524
14634.99 521
14636.14 531
14637.28 523
14638.42 522
14639.56 489
14640.71 464
14641.85 469
14642.99 427
14644.14 428
14645.28 417
14646.42 434
14647.56 408
14648.71 426
14649.85 407
14650.99 366
14652.14 375
14653.28 379
14654.42 375
14655.57 376
14656.71 378
14657.85 355
14659.00 370
14660.14 327
14661.29 355
14662.43 370
14663.57 361
14664.72 333
14665.86 340
14667.00 341
14668.15 358
14669.29 321
14670.44 331
14671.58 324
14672.73 341
14673.87 346
14675.01 316
14676.16 325
14677.30 327
14678.45 338
14679.59 342
14680.74 346
14681.88 320
14683.02 320
14684.17 305
14685.31 285
14686.46 306
14687.60 327
14688.75 331
14689.89 347
14691.04 319
14692.18 312
14693.33 294
14694.47 308
14695.62 303
14696.76 322
14697.91 338
14699.05 328
14700.20 317
14701.34 297
14702.49 296
14703.63 304
14704.78 311
14705.92 328
14707.07 342
14708.22 329
14709.36 313
14710.51 308
14711.65 300
14712.80 315
14713.94 297
14715.09 301
14716.23 297
14717.38 300
14718.53 291
14719.67 306
14720.82 309
14721.96 323
14723.11 314
14724.26 315
14725.40 313
14726.55 306
14727.70 322
14728.84 305
14729.99 288
14731.13 292
14732.28 330
14733.43 321
14734.57 311
14735.72 315
14736.87 300
14738.01 286
14739.16 302
14740.31 285
14741.45 305
14742.60 289
14743.75 318
14744.89 305
14746.04 303
14747.19 299
14748.34 301
14749.48 326
14750.63 293
14751.78 308
14752.92 288
14754.07 318
14755.22 277
14756.37 302
14757.51 287
14758.66 290
14759.81 279
14760.96 301
14762.10 298
14763.25 291
14764.40 297
14765.55 278
14766.70 287
14767.84 273
14768.99 280
14770.14 282
14771.29 289
14772.43 290
14773.58 272
14774.73 284
14775.88 290
14777.03 296
14778.18 302
14779.32 298
14780.47 302
14781.62 275
14782.77 270
14783.92 273
14785.07 270
14786.21 270
14787.36 268
14788.51 281
14789.66 285
14790.81 276
14791.96 277
14793.11 272
14794.26 255
14795.40 297
14796.55 320
14797.70 283
14798.85 275
14800.00 262
14801.15 270
14802.30 251
14803.45 273
14804.60 276
14805.75 267
14806.90 299
14808.05 262
14809.19 297
14810.34 249
14811.49 268
14812.64 260
14813.79 272
14814.94 281
14816.09 271
14817.24 274
14818.39 277
14819.54 254
14820.69 255
14821.84 273
14822.99 248
14824.14 253
14825.29 241
14826.44 247
14827.59 275
14828.74 251
14829.89 270
14831.04 236
14832.19 254
14833.34 256
14834.49 243
14835.64 247
14836.79 239
14837.95 257
14839.10 277
14840.25 264
14841.40 271
14842.55 240
14843.70 274
14844.85 248
14846.00 260
14847.15 268
14848.30 284
14849.45 264
14850.60 269
14851.76 268
14852.91 249
14854.06 255
14855.21 262
14856.36 269
14857.51 270
14858.66 246
14859.81 247
14860.97 226
14862.12 262
14863.27 262
14864.42 262
14865.57 252
14866.72 259
14867.88 252
14869.03 253
14870.18 247
14871.33 244
14872.48 259
14873.64 260
14874.79 251
14875.94 259
14877.09 270
14878.24 275
14879.40 267
14880.55 272
14881.70 270
14882.85 259
14884.00 244
14885.16 234
14886.31 227
14887.46 245
14888.61 254
14889.77 238
14890.92 282
14892.07 255
14893.23 249
14894.38 242
14895.53 249
14896.68 261
14897.84 256
14898.99 235
14900.14 252
14901.30 257
14902.45 239
14903.60 253
14904.75 263
14905.91 241
14907.06 243
14908.21 228
14909.37 263
14910.52 256
14911.67 245
14912.83 238
14913.98 243
14915.14 256
14916.29 248
14917.44 248
14918.60 248
14919.75 234
14920.90 247
14922.06 247
14923.21 271
14924.37 263
14925.52 262
14926.67 237
14927.83 258
14928.98 247
14930.14 252
14931.29 248
14932.44 258
14933.60 242
14934.75 237
14935.91 233
14937.06 249
14938.22 263
14939.37 252
14940.52 232
14941.68 263
14942.83 238
14943.99 262
14945.14 266
14946.30 264
14947.45 241
14948.61 251
14949.76 238
14950.92 269
14952.07 235
14953.23 249
14954.38 244
14955.54 242
14956.69 250
14957.85 234
14959.00 262
14960.16 242
14961.31 277
14962.47 252
14963.62 240
14964.78 248
14965.94 255
14967.09 251
14968.25 255
14969.40 237
14970.56 259
14971.71 260
14972.87 251
14974.03 234
14975.18 256
14976.34 256
14977.49 240
14978.65 233
14979.81 239
14980.96 267
14982.12 256
14983.27 260
14984.43 252
14985.59 259
14986.74 243
14987.90 245
14989.06 245
14990.21 248
14991.37 233
14992.53 250
14993.68 239
14994.84 232
14996.00 241
14997.15 242
14998.31 236
14999.47 261
15000.62 228
15001.78 235
15002.94 238
15004.09 224
15005.25 242
15006.41 228
15007.56 247
15008.72 224
15009.88 257
15011.04 256
15012.19 255
15013.35 247
15014.51 241
15015.67 257
15016.82 244
15017.98 257
15019.14 215
15020.30 219
15021.45 234
15022.61 259
15023.77 251
15024.93 226
15026.08 223
15027.24 251
15028.40 244
15029.56 265
15030.72 245
15031.87 251
15033.03 243
15034.19 257
15035.35 254
15036.51 241
15037.67 250
15038.82 234
15039.98 255
15041.14 257
15042.30 253
15043.46 250
15044.62 267
15045.78 248
15046.93 266
15048.09 259
15049.25 261
15050.41 253
15051.57 243
15052.73 259
15053.89 240
15055.05 264
15056.20 264
15057.36 265
15058.52 250
15059.68 252
15060.84 264
15062.00 273
15063.16 265
15064.32 275
15065.48 265
15066.64 265
15067.80 278
15068.96 249
15070.12 269
15071.28 239
15072.44 240
15073.60 260
15074.76 266
15075.91 257
15077.07 248
15078.23 265
15079.39 257
15080.55 244
15081.71 261
15082.87 248
15084.03 245
15085.19 257
15086.35 240
15087.51 241
15088.68 245
15089.84 272
15091.00 272
15092.16 237
15093.32 255
15094.48 260
15095.64 270
15096.80 276
15097.96 248
15099.12 261
15100.28 261
15101.44 259
15102.60 255
15103.76 258
15104.92 283
15106.08 293
15107.25 278
15108.41 271
15109.57 251
15110.73 271
15111.89 272
15113.05 263
15114.21 266
15115.37 273
15116.54 267
15117.70 261
15118.86 257
15120.02 258
15121.18 265
15122.34 258
15123.50 258
15124.67 265
15125.83 290
15126.99 278
15128.15 273
15129.31 264
15130.47 245
15131.64 251
15132.80 240
15133.96 256
15135.12 250
15136.28 268
15137.45 266
15138.61 263
15139.77 278
15140.93 275
15142.10 268
15143.26 281
15144.42 272
15145.58 251
15146.75 281
15147.91 276
15149.07 281
15150.23 266
15151.40 293
15152.56 307
15153.72 294
15154.88 282
15156.05 285
15157.21 301
15158.37 290
15159.54 293
15160.70 287
15161.86 286
15163.03 289
15164.19 280
15165.35 287
15166.52 285
15167.68 271
15168.84 309
15170.01 293
15171.17 303
15172.33 282
15173.50 295
15174.66 292
15175.82 278
15176.99 277
15178.15 293
15179.31 301
15180.48 296
15181.64 290
15182.81 298
15183.97 309
15185.13 314
15186.30 309
15187.46 311
15188.63 290
15189.79 308
15190.95 317
15192.12 327
15193.28 305
15194.45 302
15195.61 312
15196.78 337
15197.94 287
15199.10 306
15200.27 312
15201.43 303
15202.60 302
15203.76 296
15204.93 295
15206.09 330
15207.26 304
15208.42 304
15209.59 311
15210.75 311
15211.92 312
15213.08 321
15214.25 334
15215.41 342
15216.58 327
15217.74 360
15218.91 337
15220.07 313
15221.24 342
15222.40 340
15223.57 343
15224.74 321
15225.90 344
15227.07 324
15228.23 326
15229.40 331
15230.56 363
15231.73 320
15232.89 358
15234.06 336
15235.23 322
15236.39 346
15237.56 336
15238.72 367
15239.89 355
15241.06 351
15242.22 329
15243.39 339
15244.56 333
15245.72 351
15246.89 337
15248.05 317
15249.22 336
15250.39 321
15251.55 346
15252.72 330
15253.89 329
15255.05 315
15256.22 323
15257.39 287
15258.55 303
15259.72 303
15260.89 297
15262.05 293
15263.22 293
15264.39 304
15265.56 321
15266.72 313
15267.89 308
15269.06 308
15270.22 297
15271.39 310
15272.56 291
15273.73 296
15274.89 307
15276.06 299
15277.23 305
15278.40 288
15279.56 298
15280.73 306
15281.90 273
15283.07 301
15284.23 293
15285.40 297
15286.57 290
15287.74 269
15288.91 304
15290.07 303
15291.24 305
15292.41 320
15293.58 296
15294.75 273
15295.92 302
15297.08 310
15298.25 317
15299.42 272
15300.59 321
15301.76 332
15302.93 339
15304.09 320
15305.26 294
15306.43 290
15307.60 314
15308.77 346
15309.94 324
15311.11 306
15312.28 345
15313.44 302
15314.61 297
15315.78 326
15316.95 300
15318.12 309
15319.29 281
15320.46 308
15321.63 288
15322.80 293
15323.97 323
15325.14 303
15326.30 303
15327.47 319
15328.64 345
15329.81 329
15330.98 326
15332.15 322
15333.32 335
15334.49 341
15335.66 333
15336.83 337
15338.00 337
15339.17 328
15340.34 324
15341.51 356
15342.68 334
15343.85 324
15345.02 308
15346.19 329
15347.36 358
15348.53 351
15349.70 345
15350.87 318
15352.04 317
15353.21 339
15354.38 337
15355.55 343
15356.72 352
15357.90 351
15359.07 388
15360.24 382
15361.41 372
15362.58 364
15363.75 361
15364.92 368
15366.09 383
15367.26 363
15368.43 361
15369.60 382
15370.77 352
15371.95 358
15373.12 348
15374.29 372
15375.46 377
15376.63 345
15377.80 343
15378.97 356
15380.15 324
15381.32 348
15382.49 329
15383.66 332
15384.83 348
15386.00 356
15387.17 360
15388.35 350
15389.52 348
15390.69 367
15391.86 383
15393.03 367
15394.21 331
15395.38 327
15396.55 335
15397.72 323
15398.89 364
15400.07 329
15401.24 333
15402.41 312
15403.58 321
15404.76 315
15405.93 322
15407.10 335
15408.27 345
15409.45 316
15410.62 313
15411.79 309
15412.96 307
15414.14 308
15415.31 303
15416.48 303
15417.66 310
15418.83 293
15420.00 284
15421.17 275
15422.35 285
15423.52 286
15424.69 295
15425.87 278
15427.04 263
15428.21 306
15429.39 282
15430.56 305
15431.73 300
15432.91 296
15434.08 282
15435.25 274
15436.43 308
15437.60 302
15438.77 286
15439.95 308
15441.12 279
15442.30 285
15443.47 288
15444.64 295
15445.82 294
15446.99 300
15448.17 286
15449.34 283
15450.51 298
15451.69 303
15452.86 272
15454.04 278
15455.21 260
15456.39 267
15457.56 282
15458.73 290
15459.91 289
15461.08 285
15462.26 275
15463.43 281
15464.61 271
15465.78 269
15466.96 283
15468.13 321
15469.31 313
15470.48 315
15471.66 271
15472.83 278
15474.01 287
15475.18 296
15476.36 277
15477.53 286
15478.71 292
15479.88 295
15481.06 286
15482.23 279
15483.41 280
15484.58 297
15485.76 297
15486.93 300
15488.11 274
15489.29 274
15490.46 288
15491.64 280
15492.81 273
15493.99 276
15495.16 285
15496.34 292
15497.52 277
15498.69 287
15499.87 305
15501.04 290
15502.22 302
15503.40 280
15504.57 266
15505.75 269
15506.92 296
15508.10 276
15509.28 291
15510.45 275
15511.63 290
15512.81 309
15513.98 296
15515.16 310
15516.34 290
15517.51 283
15518.69 293
15519.87 302
15521.04 281
15522.22 297
15523.40 282
15524.57 274
15525.75 279
15526.93 298
15528.11 296
15529.28 286
15530.46 286
15531.64 258
15532.81 284
15533.99 305
15535.17 284
15536.35 288
15537.52 260
15538.70 280
15539.88 285
15541.06 284
15542.23 281
15543.41 265
15544.59 275
15545.77 279
15546.95 286
15548.12 292
15549.30 252
15550.48 275
15551.66 295
15552.83 277
15554.01 272
15555.19 300
15556.37 323
15557.55 289
15558.73 304
15559.90 292
15561.08 293
15562.26 278
15563.44 258
15564.62 286
15565.80 289
15566.97 280
15568.15 288
15569.33 303
15570.51 292
15571.69 300
15572.87 297
15574.05 293
15575.23 299
15576.40 305
15577.58 311
15578.76 297
15579.94 305
15581.12 294
15582.30 298
15583.48 299
15584.66 332
15585.84 301
15587.02 308
15588.20 290
15589.38 294
15590.56 304
15591.73 311
15592.91 318
15594.09 318
15595.27 298
15596.45 284
15597.63 305
15598.81 321
15599.99 313
15601.17 311
15602.35 298
15603.53 327
15604.71 318
15605.89 319
15607.07 300
15608.25 326
15609.43 324
15610.61 305
15611.79 332
15612.97 324
15614.15 311
15615.33 334
15616.51 345
15617.69 314
15618.88 332
15620.06 340
15621.24 352
15622.42 347
15623.60 335
15624.78 340
15625.96 349
15627.14 348
15628.32 328
15629.50 352
15630.68 350
15631.86 347
15633.05 368
15634.23 360
15635.41 371
15636.59 366
15637.77 389
15638.95 362
15640.13 348
15641.31 348
15642.50 354
15643.68 341
15644.86 379
15646.04 362
15647.22 366
15648.40 387
15649.58 344
15650.77 352
15651.95 333
15653.13 346
15654.31 357
15655.49 348
15656.68 376
15657.86 359
15659.04 354
15660.22 358
15661.40 356
15662.59 373
15663.77 346
15664.95 347
15666.13 358
15667.32 359
15668.50 367
15669.68 367
15670.86 341
15672.05 352
15673.23 367
15674.41 334
15675.59 331
15676.78 352
15677.96 345
15679.14 350
15680.32 352
15681.51 362
15682.69 338
15683.87 335
15685.06 376
15686.24 366
15687.42 351
15688.61 355
15689.79 356
15690.97 327
15692.16 336
15693.34 362
15694.52 333
15695.71 327
15696.89 333
15698.07 328
15699.26 355
15700.44 355
15701.62 380
15702.81 376
15703.99 367
15705.17 367
15706.36 359
15707.54 364
15708.73 367
15709.91 351
15711.09 383
15712.28 363
15713.46 368
15714.65 386
15715.83 377
15717.02 371
15718.20 385
15719.38 391
15720.57 394
15721.75 382
15722.94 367
15724.12 387
15725.31 387
15726.49 334
15727.68 359
15728.86 385
15730.04 368
15731.23 389
15732.41 387
15733.60 369
15734.78 380
15735.97 396
15737.15 388
15738.34 410
15739.52 398
15740.71 394
15741.89 405
15743.08 401
15744.27 406
15745.45 390
15746.64 407
15747.82 431
15749.01 410
15750.19 410
15751.38 427
15752.56 412
15753.75 450
15754.93 421
15756.12 406
15757.31 428
15758.49 428
15759.68 444
15760.86 414
15762.05 410
15763.24 385
15764.42 404
15765.61 399
15766.79 399
15767.98 416
15769.17 419
15770.35 383
15771.54 365
15772.72 361
15773.91 381
15775.10 396
15776.28 401
15777.47 379
15778.66 381
15779.84 368
15781.03 369
15782.22 352
15783.40 366
15784.59 361
15785.78 368
15786.96 359
15788.15 328
15789.34 348
15790.53 352
15791.71 360
15792.90 353
15794.09 337
15795.27 321
15796.46 329
15797.65 338
15798.84 331
15800.02 324
15801.21 336
15802.40 322
15803.59 342
15804.77 339
15805.96 323
15807.15 314
15808.34 346
15809.52 327
15810.71 307
15811.90 318
15813.09 357
15814.28 335
15815.46 319
15816.65 338
15817.84 348
15819.03 344
15820.22 311
15821.40 315
15822.59 340
15823.78 308
15824.97 352
15826.16 336
15827.35 342
15828.53 335
15829.72 320
15830.91 322
15832.10 322
15833.29 332
15834.48 331
15835.67 314
15836.85 323
15838.04 325
15839.23 350
15840.42 335
15841.61 323
15842.80 318
15843.99 322
15845.18 338
15846.37 315
15847.55 312
15848.74 313
15849.93 350
15851.12 352
15852.31 342
15853.50 350
15854.69 358
15855.88 319
15857.07 344
15858.26 347
15859.45 354
15860.64 344
15861.83 348
15863.02 353
15864.21 379
15865.40 370
15866.59 328
15867.78 322
15868.97 325
15870.16 357
15871.35 346
15872.54 347
15873.73 356
15874.92 369
15876.11 359
15877.30 353
15878.49 354
15879.68 348
15880.87 354
15882.06 356
15883.25 369
15884.44 354
15885.63 345
15886.82 352
15888.01 397
15889.20 387
15890.39 370
15891.59 376
15892.78 360
15893.97 381
15895.16 363
15896.35 386
15897.54 383
15898.73 398
15899.92 382
15901.11 367
15902.30 399
15903.50 386
15904.69 378
15905.88 417
15907.07 378
15908.26 380
15909.45 384
15910.64 391
15911.84 376
15913.03 384
15914.22 371
15915.41 380
15916.60 396
15917.79 392
15918.99 364
15920.18 382
15921.37 413
15922.56 411
15923.75 409
15924.95 426
15926.14 407
15927.33 410
15928.52 425
15929.71 414
15930.91 415
15932.10 425
15933.29 376
15934.48 426
15935.68 387
15936.87 399
15938.06 375
15939.25 408
15940.45 359
15941.64 367
15942.83 339
15944.03 345
15945.22 364
15946.41 349
15947.60 316
15948.80 329
15949.99 345
15951.18 312
15952.38 313
15953.57 305
15954.76 304
15955.96 285
15957.15 296
15958.34 283
15959.54 314
15960.73 312
15961.92 280
15963.12 274
15964.31 278
15965.50 289
15966.70 298
15967.89 289
15969.08 292
15970.28 282
15971.47 274
15972.67 272
15973.86 279
15975.05 293
15976.25 280
15977.44 283
15978.64 263
15979.83 275
15981.02 267
15982.22 279
15983.41 282
15984.61 265
15985.80 263
15987.00 271
15988.19 269
15989.38 260
15990.58 264
15991.77 264
15992.97 269
15994.16 277
15995.36 282
15996.55 282
15997.75 261
15998.94 274
16000.14 270
16001.33 260
16002.53 255
16003.72 257
16004.92 268
16006.11 295
16007.31 284
16008.50 279
16009.70 255
16010.89 286
16012.09 276
16013.28 267
16014.48 279
16015.67 267
16016.87 258
16018.07 264
16019.26 260
16020.46 293
16021.65 272
16022.85 274
16024.04 279
16025.24 270
16026.44 262
16027.63 267
16028.83 275
16030.02 266
16031.22 262
16032.42 276
16033.61 249
16034.81 259
16036.00 254
16037.20 294
16038.40 285
16039.59 253
16040.79 226
16041.99 253
16043.18 267
16044.38 269
16045.58 245
16046.77 262
16047.97 258
16049.17 245
16050.36 256
16051.56 243
16052.76 247
16053.95 251
16055.15 284
16056.35 265
16057.54 252
16058.74 262
16059.94 238
16061.14 258
16062.33 252
16063.53 258
16064.73 248
16065.92 250
16067.12 265
16068.32 241
16069.52 227
16070.71 240
16071.91 246
16073.11 244
16074.31 237
16075.50 232
16076.70 245
16077.90 260
16079.10 255
16080.30 266
16081.49 264
16082.69 260
16083.89 250
16085.09 244
16086.29 247
16087.48 252
16088.68 273
16089.88 249
16091.08 274
16092.28 273
16093.48 248
16094.67 231
16095.87 225
16097.07 245
16098.27 242
16099.47 254
16100.67 254
16101.87 232
16103.06 238
16104.26 257
16105.46 237
16106.66 260
16107.86 248
16109.06 234
16110.26 242
16111.46 248
16112.66 262
16113.86 243
16115.05 241
16116.25 227
16117.45 228
16118.65 221
16119.85 225
16121.05 250
16122.25 248
16123.45 227
16124.65 226
16125.85 233
16127.05 251
16128.25 235
16129.45 225
16130.65 234
16131.85 202
16133.05 224
16134.25 213
16135.45 227
16136.65 215
16137.85 227
16139.05 231
16140.25 229
16141.45 230
16142.65 224
16143.85 237
16145.05 239
16146.25 231
16147.45 246
16148.65 225
16149.85 221
16151.05 225
16152.25 230
16153.45 235
16154.65 235
16155.85 240
16157.05 238
16158.25 235
16159.46 247
16160.66 233
16161.86 227
16163.06 204
16164.26 238
16165.46 226
16166.66 243
16167.86 248
16169.06 245
16170.27 232
16171.47 222
16172.67 236
16173.87 216
16175.07 226
16176.27 229
16177.47 216
16178.67 245
16179.88 230
16181.08 222
16182.28 223
16183.48 223
16184.68 219
16185.89 222
16187.09 221
16188.29 237
16189.49 230
16190.69 235
16191.90 221
16193.10 227
16194.30 206
16195.50 231
16196.70 235
16197.91 233
16199.11 250
16200.31 244
16201.51 234
16202.72 232
16203.92 226
16205.12 227
16206.32 223
16207.53 222
16208.73 229
16209.93 255
16211.13 205
16212.34 209
16213.54 230
16214.74 232
16215.95 232
16217.15 246
16218.35 229
16219.55 227
16220.76 239
16221.96 228
16223.16 228
16224.37 237
16225.57 247
16226.77 251
16227.98 225
16229.18 224
16230.38 231
16231.59 231
16232.79 228
16233.99 231
16235.20 249
16236.40 225
16237.61 254
16238.81 242
16240.01 242
16241.22 223
16242.42 242
16243.63 274
16244.83 237
16246.03 240
16247.24 240
16248.44 237
16249.65 238
16250.85 210
16252.05 209
16253.26 235
16254.46 240
16255.67 240
16256.87 231
16258.08 244
16259.28 235
16260.49 244
16261.69 244
16262.89 226
16264.10 238
16265.30 240
16266.51 240
16267.71 238
16268.92 209
16270.12 218
16271.33 259
16272.53 228
16273.74 223
16274.94 236
16276.15 228
16277.35 241
16278.56 240
16279.77 220
16280.97 234
16282.18 251
16283.38 259
16284.59 244
16285.79 261
16287.00 228
16288.20 261
16289.41 248
16290.61 227
16291.82 249
16293.03 243
16294.23 243
16295.44 231
16296.64 238
16297.85 241
16299.06 228
16300.26 244
16301.47 233
16302.67 245
16303.88 237
16305.09 243
16306.29 233
16307.50 222
16308.71 236
16309.91 238
16311.12 234
16312.33 247
16313.53 226
16314.74 213
16315.95 225
16317.15 227
16318.36 236
16319.57 212
16320.77 218
16321.98 223
16323.19 238
16324.39 224
16325.60 226
16326.81 224
16328.01 235
16329.22 215
16330.43 222
16331.64 224
16332.84 234
16334.05 238
16335.26 238
16336.47 232
16337.67 223
16338.88 190
16340.09 213
16341.30 244
16342.50 235
16343.71 231
16344.92 213
16346.13 227
16347.33 223
16348.54 242
16349.75 204
16350.96 224
16352.17 214
16353.37 211
16354.58 227
16355.79 220
16357.00 235
16358.21 232
16359.41 232
16360.62 260
16361.83 207
16363.04 202
16364.25 232
16365.46 228
16366.67 222
16367.87 243
16369.08 229
16370.29 216
16371.50 218
16372.71 203
16373.92 196
16375.13 221
16376.34 199
16377.54 221
16378.75 211
16379.96 221
16381.17 223
16382.38 235
16383.59 229
16384.80 214
16386.01 231
16387.22 226
16388.43 220
16389.64 214
16390.85 222
16392.05 197
16393.26 201
16394.47 215
16395.68 234
16396.89 222
16398.10 225
16399.31 202
16400.52 202
16401.73 228
16402.94 201
16404.15 209
16405.36 216
16406.57 212
16407.78 218
16408.99 224
16410.20 193
16411.41 216
16412.62 241
16413.83 239
16415.04 205
16416.25 221
16417.46 225
16418.67 220
16419.88 228
16421.10 203
16422.31 227
16423.52 242
16424.73 239
16425.94 219
16427.15 223
16428.36 232
16429.57 230
16430.78 245
16431.99 221
16433.20 209
16434.41 231
16435.63 232
16436.84 234
16438.05 210
16439.26 202
16440.47 223
16441.68 241
16442.89 230
16444.10 208
16445.32 201
16446.53 226
16447.74 224
16448.95 211
16450.16 209
16451.37 226
16452.59 231
16453.80 206
16455.01 224
16456.22 204
16457.43 215
16458.64 240
16459.86 221
16461.07 203
16462.28 217
16463.49 201
16464.70 210
16465.92 221
16467.13 224
16468.34 242
16469.55 226
16470.77 217
16471.98 212
16473.19 210
16474.40 210
16475.62 224
16476.83 207
16478.04 218
16479.25 212
16480.47 228
16481.68 237
16482.89 202
16484.11 214
16485.32 205
16486.53 221
16487.74 239
16488.96 186
16490.17 218
16491.38 236
16492.60 214
16493.81 205
16495.02 211
16496.24 221
16497.45 256
16498.66 218
16499.88 234
16501.09 205
16502.30 226
16503.52 225
16504.73 209
16505.94 224
16507.16 240
16508.37 228
16509.59 241
16510.80 219
16512.01 229
16513.23 232
16514.44 242
16515.66 223
16516.87 240
16518.08 230
16519.30 216
16520.51 217
16521.73 234
16522.94 249
16524.16 237
16525.37 237
16526.58 235
16527.80 243
16529.01 228
16530.23 226
16531.44 229
16532.66 258
16533.87 247
16535.09 247
16536.30 222
16537.52 245
16538.73 257
16539.95 247
16541.16 239
16542.38 243
16543.59 253
16544.81 267
16546.02 246
16547.24 277
16548.45 244
16549.67 263
16550.88 274
16552.10 243
16553.31 246
16554.53 257
16555.74 262
16556.96 283
16558.18 284
16559.39 270
16560.61 271
16561.82 257
16563.04 239
16564.25 249
16565.47 225
16566.69 223
16567.90 255
16569.12 253
16570.33 246
16571.55 247
16572.77 254
16573.98 253
16575.20 266
16576.41 227
16577.63 242
16578.85 243
16580.06 257
16581.28 258
16582.50 240
16583.71 254
16584.93 260
16586.15 261
16587.36 247
16588.58 234
16589.80 245
16591.01 247
16592.23 254
16593.45 231
16594.66 237
16595.88 232
16597.10 246
16598.32 246
16599.53 237
16600.75 236
16601.97 221
16603.18 242
16604.40 246
16605.62 223
16606.84 220
16608.05 214
16609.27 227
16610.49 198
16611.71 209
16612.92 239
16614.14 226
16615.36 220
16616.58 227
16617.79 210
16619.01 221
16620.23 218
16621.45 208
16622.67 235
16623.88 232
16625.10 217
16626.32 223
16627.54 216
16628.76 235
16629.97 208
16631.19 230
16632.41 211
16633.63 213
16634.85 225
16636.07 214
16637.29 203
16638.50 237
16639.72 210
16640.94 209
16642.16 207
16643.38 213
16644.60 193
16645.82 201
16647.03 212
16648.25 217
16649.47 221
16650.69 233
16651.91 218
16653.13 207
16654.35 209
16655.57 211
16656.79 221
16658.01 196
16659.23 246
16660.45 198
16661.66 236
16662.88 205
16664.10 217
16665.32 218
16666.54 200
16667.76 216
16668.98 200
16670.20 189
16671.42 198
16672.64 229
16673.86 208
16675.08 211
16676.30 197
16677.52 213
16678.74 223
16679.96 207
16681.18 199
16682.40 228
16683.62 212
16684.84 225
16686.06 216
16687.28 215
16688.50 218
16689.72 230
16690.94 199
16692.16 195
16693.39 219
16694.61 227
16695.83 227
16697.05 203
16698.27 234
16699.49 198
16700.71 237
16701.93 197
16703.15 203
16704.37 211
16705.59 221
16706.81 237
16708.04 223
16709.26 202
16710.48 201
16711.70 242
16712.92 219
16714.14 209
16715.36 194
16716.58 225
16717.81 206
16719.03 213
16720.25 204
16721.47 215
16722.69 207
16723.91 204
16725.14 201
16726.36 209
16727.58 183
16728.80 205
16730.02 211
16731.24 207
16732.47 200
16733.69 207
16734.91 204
16736.13 229
16737.36 198
16738.58 214
16739.80 210
16741.02 201
16742.24 202
16743.47 196
16744.69 207
16745.91 174
16747.13 190
16748.36 206
16749.58 204
16750.80 210
16752.02 187
16753.25 203
16754.47 192
16755.69 201
16756.92 191
16758.14 195
16759.36 189
16760.59 198
16761.81 205
16763.03 211
16764.25 175
16765.48 186
16766.70 200
16767.92 212
16769.15 187
16770.37 203
16771.59 205
16772.82 221
16774.04 222
16775.27 206
16776.49 209
16777.71 225
16778.94 201
16780.16 203
16781.38 207
16782.61 202
16783.83 203
16785.06 213
16786.28 212
16787.50 199
16788.73 210
16789.95 210
16791.18 205
16792.40 173
16793.62 222
16794.85 187
16796.07 214
16797.30 194
16798.52 203
16799.75 215
16800.97 208
16802.19 203
16803.42 209
16804.64 218
16805.87 191
16807.09 208
16808.32 221
16809.54 205
16810.77 203
16811.99 205
16813.22 209
16814.44 221
16815.67 204
16816.89 202
16818.12 183
16819.34 204
16820.57 205
16821.79 195
16823.02 201
16824.24 215
16825.47 204
16826.70 217
16827.92 214
16829.15 207
16830.37 237
16831.60 223
16832.82 198
16834.05 203
16835.27 206
16836.50 228
16837.73 213
16838.95 204
16840.18 186
16841.40 212
16842.63 236
16843.86 222
16845.08 220
16846.31 231
16847.53 226
16848.76 215
16849.99 208
16851.21 215
16852.44 217
16853.67 236
16854.89 215
16856.12 214
16857.35 203
16858.57 221
16859.80 205
16861.03 211
16862.25 217
16863.48 216
16864.71 227
16865.93 239
16867.16 221
16868.39 204
16869.61 209
16870.84 230
16872.07 230
16873.30 202
16874.52 216
16875.75 209
16876.98 239
16878.20 224
16879.43 222
16880.66 250
16881.89 226
16883.11 242
16884.34 228
16885.57 241
16886.80 248
16888.02 244
16889.25 236
16890.48 232
16891.71 219
16892.94 231
16894.16 225
16895.39 219
16896.62 216
16897.85 216
16899.08 234
16900.30 220
16901.53 243
16902.76 224
16903.99 237
16905.22 231
16906.45 235
16907.67 212
16908.90 228
16910.13 220
16911.36 232
16912.59 223
16913.82 219
16915.04 216
16916.27 222
16917.50 212
16918.73 208
16919.96 241
16921.19 243
16922.42 234
16923.65 203
16924.88 241
16926.10 207
16927.33 190
16928.56 217
16929.79 216
16931.02 216
16932.25 217
16933.48 215
16934.71 224
16935.94 217
16937.17 222
16938.40 222
16939.63 236
16940.86 215
16942.09 222
16943.32 219
16944.55 201
16945.78 227
16947.01 214
16948.24 234
16949.47 233
16950.70 222
16951.93 211
16953.16 216
16954.39 243
16955.62 233
16956.85 218
16958.08 209
16959.31 207
16960.54 228
16961.77 230
16963.00 205
16964.23 205
16965.46 234
16966.69 213
16967.92 193
16969.15 192
16970.38 227
16971.61 217
16972.84 187
16974.07 197
16975.30 219
16976.54 235
16977.77 211
16979.00 216
16980.23 202
16981.46 234
16982.69 215
16983.92 205
16985.15 194
16986.38 203
16987.62 231
16988.85 211
16990.08 216
16991.31 221
16992.54 207
16993.77 208
16995.00 188
16996.24 189
16997.47 207
16998.70 206
16999.93 204
17001.16 187
17002.39 209
17003.63 202
17004.86 227
17006.09 213
17007.32 209
17008.55 207
17009.79 209
17011.02 207
17012.25 198
17013.48 204
17014.72 191
17015.95 189
17017.18 212
17018.41 193
17019.64 197
17020.88 217
17022.11 194
17023.34 189
17024.58 204
17025.81 201
17027.04 206
17028.27 206
17029.51 199
17030.74 204
17031.97 198
17033.21 222
17034.44 200
17035.67 206
17036.90 175
17038.14 211
17039.37 199
17040.60 197
17041.84 187
17043.07 191
17044.30 209
17045.54 200
17046.77 214
17048.00 208
17049.24 203
17050.47 200
17051.70 194
17052.94 221
17054.17 195
17055.41 208
17056.64 201
17057.87 198
17059.11 211
17060.34 189
17061.58 199
17062.81 216
17064.04 225
17065.28 192
17066.51 192
17067.75 200
17068.98 180
17070.21 189
17071.45 175
17072.68 206
17073.92 199
17075.15 195
17076.39 208
17077.62 173
17078.86 181
17080.09 193
17081.33 198
17082.56 166
17083.80 187
17085.03 190
17086.26 187
17087.50 183
17088.73 183
17089.97 183
17091.20 202
17092.44 208
17093.68 181
17094.91 199
17096.15 210
17097.38 220
17098.62 198
17099.85 202
17101.09 214
17102.32 198
17103.56 193
17104.79 194
17106.03 165
17107.26 188
17108.50 174
17109.74 207
17110.97 204
17112.21 196
17113.44 194
17114.68 193
17115.92 179
17117.15 181
17118.39 196
17119.62 193
17120.86 191
17122.10 169
17123.33 180
17124.57 177
17125.80 186
17127.04 192
17128.28 182
17129.51 185
17130.75 191
17131.99 181
17133.22 203
17134.46 182
17135.70 184
17136.93 180
17138.17 203
17139.41 203
17140.64 182
17141.88 199
17143.12 199
17144.35 189
17145.59 206
17146.83 189
17148.07 183
17149.30 194
17150.54 200
17151.78 192
17153.02 181
17154.25 193
17155.49 177
17156.73 177
17157.96 188
17159.20 182
17160.44 181
17161.68 170
17162.92 168
17164.15 177
17165.39 189
17166.63 201
17167.87 178
17169.10 188
17170.34 198
17171.58 196
17172.82 191
17174.06 197
17175.29 178
17176.53 172
17177.77 186
17179.01 199
17180.25 186
17181.49 186
17182.72 177
17183.96 199
17185.20 194
17186.44 195
17187.68 202
17188.92 220
17190.15 197
17191.39 208
17192.63 202
17193.87 190
17195.11 204
17196.35 194
17197.59 200
17198.83 183
17200.07 173
17201.30 200
17202.54 171
17203.78 162
17205.02 193
17206.26 200
17207.50 169
17208.74 191
17209.98 198
17211.22 191
17212.46 189
17213.70 189
17214.94 188
17216.18 208
17217.42 201
17218.66 186
17219.90 189
17221.14 182
17222.38 201
17223.62 192
17224.86 183
17226.10 176
17227.34 203
17228.58 192
17229.82 175
17231.06 188
17232.30 184
17233.54 185
17234.78 176
17236.02 187
17237.26 198
17238.50 214
17239.74 198
17240.98 197
17242.22 174
17243.46 185
17244.70 178
17245.94 191
17247.18 190
17248.42 194
17249.66 177
17250.90 179
17252.14 189
17253.39 176
17254.63 174
17255.87 176
17257.11 193
17258.35 186
17259.59 197
17260.83 164
17262.07 177
17263.31 192
17264.56 201
17265.80 182
17267.04 169
17268.28 197
17269.52 198
17270.76 173
17272.00 172
17273.25 183
17274.49 192
17275.73 173
17276.97 181
17278.21 176
17279.45 183
17280.70 191
17281.94 187
17283.18 213
17284.42 204
17285.66 205
17286.91 182
17288.15 189
17289.39 183
17290.63 183
17291.88 185
17293.12 178
17294.36 189
17295.60 185
17296.85 184
17298.09 174
17299.33 188
17300.57 213
17301.82 195
17303.06 194
17304.30 168
17305.54 188
17306.79 185
17308.03 193
17309.27 180
17310.52 189
17311.76 197
17313.00 181
17314.25 193
17315.49 189
17316.73 178
17317.97 193
17319.22 173
17320.46 184
17321.71 210
17322.95 193
17324.19 178
17325.44 188
17326.68 179
17327.92 189
17329.17 218
17330.41 182
17331.65 188
17332.90 192
17334.14 201
17335.39 179
17336.63 193
17337.87 204
17339.12 190
17340.36 200
17341.61 185
17342.85 190
17344.09 189
17345.34 196
17346.58 191
17347.83 165
17349.07 181
17350.32 201
17351.56 203
17352.80 209
17354.05 181
17355.29 195
17356.54 205
17357.78 185
17359.03 196
17360.27 189
17361.52 176
17362.76 193
17364.01 193
17365.25 192
17366.50 190
17367.74 170
17368.99 170
17370.23 175
17371.48 186
17372.72 209
17373.97 207
17375.21 192
17376.46 194
17377.70 196
17378.95 177
17380.19 196
17381.44 179
17382.69 191
17383.93 169
17385.18 197
17386.42 189
17387.67 179
17388.91 175
17390.16 186
17391.41 183
17392.65 163
17393.90 200
17395.14 179
17396.39 181
17397.64 173
17398.88 194
17400.13 210
17401.37 203
17402.62 170
17403.87 185
17405.11 182
17406.36 197
17407.61 191
17408.85 188
17410.10 187
17411.35 186
17412.59 197
17413.84 188
17415.09 188
17416.33 186
17417.58 205
17418.83 197
17420.07 170
17421.32 201
17422.57 203
17423.82 208
17425.06 201
17426.31 201
17427.56 185
17428.80 185
17430.05 182
17431.30 192
17432.55 199
17433.79 184
17435.04 195
17436.29 203
17437.54 204
17438.78 203
17440.03 186
17441.28 202
17442.53 205
17443.77 180
17445.02 187
17446.27 195
17447.52 203
17448.77 188
17450.01 200
17451.26 186
17452.51 200
17453.76 209
17455.01 183
17456.25 212
17457.50 208
17458.75 203
17460.00 210
17461.25 196
17462.50 198
17463.74 207
17464.99 212
17466.24 215
17467.49 193
17468.74 202
17469.99 187
17471.24 211
17472.49 172
17473.73 184
17474.98 217
17476.23 212
17477.48 198
17478.73 187
17479.98 218
17481.23 208
17482.48 219
17483.73 218
17484.98 204
17486.23 214
17487.47 201
17488.72 209
17489.97 193
17491.22 211
17492.47 183
17493.72 218
17494.97 219
17496.22 225
17497.47 217
17498.72 220
17499.97 205
17501.22 203
17502.47 188
17503.72 227
17504.97 215
17506.22 219
17507.47 224
17508.72 214
17509.97 196
17511.22 201
17512.47 207
17513.72 189
17514.97 210
17516.22 214
17517.47 238
17518.72 226
17519.97 220
17521.22 205
17522.47 220
17523.72 217
17524.98 210
17526.23 206
17527.48 199
17528.73 216
17529.98 229
17531.23 261
17532.48 239
17533.73 215
17534.98 256
17536.23 247
17537.48 216
17538.74 213
17539.99 233
17541.24 237
17542.49 225
17543.74 242
17544.99 240
17546.24 205
17547.50 224
17548.75 227
17550.00 205
17551.25 200
17552.50 234
17553.75 244
17555.01 222
17556.26 228
17557.51 243
17558.76 225
17560.01 237
17561.26 250
17562.52 221
17563.77 242
17565.02 236
17566.27 237
17567.53 231
17568.78 239
17570.03 226
17571.28 248
17572.53 224
17573.79 234
17575.04 212
17576.29 220
17577.54 237
17578.80 238
17580.05 221
17581.30 219
17582.56 217
17583.81 237
17585.06 237
17586.31 232
17587.57 236
17588.82 248
17590.07 240
17591.33 249
17592.58 244
17593.83 261
17595.08 237
17596.34 230
17597.59 234
17598.84 245
17600.10 240
17601.35 244
17602.61 250
17603.86 272
17605.11 230
17606.37 238
17607.62 256
17608.87 253
17610.13 263
17611.38 264
17612.63 265
17613.89 258
17615.14 263
17616.40 246
17617.65 258
17618.90 237
17620.16 249
17621.41 240
17622.67 241
17623.92 250
17625.17 254
17626.43 269
17627.68 250
17628.94 288
17630.19 278
17631.45 255
17632.70 245
17633.96 268
17635.21 257
17636.47 268
17637.72 242
17638.97 242
17640.23 232
17641.48 217
17642.74 243
17643.99 259
17645.25 240
17646.50 250
17647.76 232
17649.01 256
17650.27 244
17651.52 245
17652.78 239
17654.04 241
17655.29 252
17656.55 242
17657.80 228
17659.06 239
17660.31 241
17661.57 261
17662.82 234
17664.08 237
17665.33 231
17666.59 233
17667.85 220
17669.10 232
17670.36 242
17671.61 240
17672.87 249
17674.13 257
17675.38 213
17676.64 218
17677.89 215
17679.15 236
17680.41 229
17681.66 212
17682.92 229
17684.18 233
17685.43 234
17686.69 230
17687.95 204
17689.20 222
17690.46 237
17691.71 215
17692.97 208
17694.23 208
17695.49 224
17696.74 200
17698.00 226
17699.26 207
17700.51 193
17701.77 217
17703.03 227
17704.28 215
17705.54 226
17706.80 217
17708.06 227
17709.31 217
17710.57 208
17711.83 197
17713.08 216
17714.34 219
17715.60 189
17716.86 212
17718.11 220
17719.37 191
17720.63 210
17721.89 204
17723.15 218
17724.40 191
17725.66 228
17726.92 241
17728.18 216
17729.43 199
17730.69 204
17731.95 208
17733.21 209
17734.47 197
17735.73 212
17736.98 197
17738.24 197
17739.50 203
17740.76 197
17742.02 209
17743.28 204
17744.53 197
17745.79 184
17747.05 197
17748.31 187
17749.57 195
17750.83 200
17752.09 204
17753.34 203
17754.60 204
17755.86 197
17757.12 222
17758.38 207
17759.64 199
17760.90 183
17762.16 187
17763.42 193
17764.68 207
17765.94 199
17767.19 190
17768.45 199
17769.71 189
17770.97 207
17772.23 207
17773.49 201
17774.75 185
17776.01 184
17777.27 196
17778.53 191
17779.79 193
17781.05 177
17782.31 185
17783.57 193
17784.83 188
17786.09 189
17787.35 191
17788.61 197
17789.87 217
17791.13 190
17792.39 197
17793.65 197
17794.91 192
17796.17 188
17797.43 185
17798.69 186
17799.95 189
17801.21 187
17802.47 170
17803.73 190
17805.00 193
17806.26 199
17807.52 194
17808.78 200
17810.04 184
17811.30 194
17812.56 191
17813.82 172
17815.08 194
17816.34 198
17817.60 200
17818.87 204
17820.13 191
17821.39 196
17822.65 191
17823.91 185
17825.17 182
17826.43 175
17827.69 190
17828.96 206
17830.22 208
17831.48 180
17832.74 175
17834.00 177
17835.26 186
17836.53 182
17837.79 166
17839.05 190
17840.31 204
17841.57 180
17842.84 186
17844.10 183
17845.36 177
17846.62 177
17847.88 154
17849.15 172
17850.41 192
17851.67 170
17852.93 167
17854.20 159
17855.46 166
17856.72 183
17857.98 176
17859.25 195
17860.51 202
17861.77 177
17863.03 184
17864.30 180
17865.56 171
17866.82 174
17868.09 189
17869.35 193
17870.61 198
17871.87 180
17873.14 193
17874.40 172
17875.66 176
17876.93 174
17878.19 178
17879.45 172
17880.72 173
17881.98 162
17883.24 171
17884.51 167
17885.77 187
17887.03 180
17888.30 163
17889.56 169
17890.83 185
17892.09 194
17893.35 160
17894.62 158
17895.88 189
17897.14 178
17898.41 190
17899.67 181
17900.94 170
17902.20 196
17903.46 173
17904.73 170
17905.99 168
17907.26 200
17908.52 181
17909.79 182
17911.05 177
17912.32 194
17913.58 169
17914.84 162
17916.11 189
17917.37 178
17918.64 155
17919.90 183
17921.17 170
17922.43 162
17923.70 168
17924.96 187
17926.23 196
17927.49 165
17928.76 183
17930.02 183
17931.29 164
17932.55 170
17933.82 161
17935.08 181
17936.35 181
17937.61 178
17938.88 172
17940.14 183
17941.41 156
17942.68 175
17943.94 176
17945.21 190
17946.47 159
17947.74 192
17949.00 174
17950.27 182
17951.54 175
17952.80 188
17954.07 183
17955.33 188
17956.60 178
17957.87 175
17959.13 162
17960.40 198
17961.66 187
17962.93 169
17964.20 187
17965.46 153
17966.73 161
17968.00 174
17969.26 158
17970.53 181
17971.80 153
17973.06 184
17974.33 159
17975.60 145
17976.86 149
17978.13 157
17979.40 164
17980.66 188
17981.93 167
17983.20 173
17984.46 172
17985.73 170
17987.00 157
17988.26 164
17989.53 184
17990.80 159
17992.07 185
17993.33 176
17994.60 177
17995.87 189
17997.14 172
17998.40 164
17999.67 184
18000.94 167
18002.21 177
18003.47 179
18004.74 167
18006.01 172
18007.28 190
18008.55 173
18009.81 170
18011.08 174
18012.35 175
18013.62 183
18014.89 176
18016.15 152
18017.42 166
18018.69 175
18019.96 173
18021.23 175
18022.49 186
18023.76 182
18025.03 178
18026.30 177
18027.57 174
18028.84 180
18030.11 191
18031.37 189
18032.64 169
18033.91 164
18035.18 172
18036.45 160
18037.72 183
18038.99 197
18040.26 197
18041.53 175
18042.79 157
18044.06 179
18045.33 164
18046.60 168
18047.87 180
18049.14 179
18050.41 191
18051.68 195
18052.95 181
18054.22 163
18055.49 166
18056.76 185
18058.03 193
18059.30 177
18060.57 170
18061.84 176
18063.11 169
18064.38 202
18065.65 198
18066.92 165
18068.19 174
18069.46 174
18070.73 171
18072.00 190
18073.27 170
18074.54 177
18075.81 176
18077.08 190
18078.35 177
18079.62 175
18080.89 181
18082.16 155
18083.43 201
18084.70 190
18085.97 177
18087.24 179
18088.51 194
18089.78 200
18091.05 198
18092.32 179
18093.59 176
18094.87 197
18096.14 200
18097.41 190
18098.68 195
18099.95 195
18101.22 203
18102.49 215
18103.76 184
18105.03 176
18106.31 184
18107.58 212
18108.85 220
18110.12 191
18111.39 180
18112.66 179
18113.93 177
18115.21 180
18116.48 181
18117.75 179
18119.02 186
18120.29 178
18121.56 170
18122.84 190
18124.11 190
18125.38 179
18126.65 195
18127.92 197
18129.20 206
18130.47 200
18131.74 168
18133.01 188
18134.29 186
18135.56 181
18136.83 179
18138.10 176
18139.38 175
18140.65 187
18141.92 174
18143.19 168
18144.47 173
18145.74 179
18147.01 171
18148.28 163
18149.56 187
18150.83 196
18152.10 178
18153.38 183
18154.65 179
18155.92 177
18157.19 158
18158.47 180
18159.74 165
18161.01 192
18162.29 181
18163.56 178
18164.83 172
18166.11 156
18167.38 162
18168.65 183
18169.93 182
18171.20 172
18172.48 166
18173.75 178
18175.02 170
18176.30 167
18177.57 178
18178.84 185
18180.12 201
18181.39 165
18182.67 157
18183.94 174
18185.21 178
18186.49 183
18187.76 189
18189.04 196
18190.31 182
18191.59 169
18192.86 178
18194.13 177
18195.41 178
18196.68 175
18197.96 185
18199.23 164
18200.51 181
18201.78 173
18203.06 169
18204.33 163
18205.61 181
18206.88 173
18208.16 176
18209.43 172
18210.71 189
18211.98 176
18213.26 165
18214.53 168
18215.81 177
18217.08 193
18218.36 173
18219.63 170
18220.91 157
18222.18 197
18223.46 189
18224.73 185
18226.01 178
18227.28 171
18228.56 195
18229.84 168
18231.11 166
18232.39 175
18233.66 168
18234.94 162
18236.21 164
18237.49 160
18238.77 168
18240.04 184
18241.32 191
18242.59 184
18243.87 175
18245.15 180
18246.42 181
18247.70 179
18248.98 186
18250.25 157
18251.53 177
18252.81 159
18254.08 181
18255.36 162
18256.63 175
18257.91 177
18259.19 177
18260.46 155
18261.74 160
18263.02 172
18264.30 184
18265.57 182
18266.85 159
18268.13 184
18269.40 166
18270.68 161
18271.96 169
18273.23 170
18274.51 178
18275.79 180
18277.07 174
18278.34 170
18279.62 168
18280.90 168
18282.18 187
18283.45 188
18284.73 175
18286.01 159
18287.29 159
18288.56 173
18289.84 170
18291.12 165
18292.40 191
18293.68 200
18294.95 183
18296.23 169
18297.51 179
18298.79 195
18300.07 167
18301.34 170
18302.62 181
18303.90 188
18305.18 204
18306.46 196
18307.74 166
18309.01 173
18310.29 197
18311.57 173
18312.85 185
18314.13 195
18315.41 157
18316.69 176
18317.96 175
18319.24 155
18320.52 175
18321.80 169
18323.08 204
18324.36 194
18325.64 178
18326.92 181
18328.20 183
18329.47 184
18330.75 170
18332.03 170
18333.31 202
18334.59 161
18335.87 172
18337.15 169
18338.43 163
18339.71 202
18340.99 162
18342.27 186
18343.55 187
18344.83 175
18346.11 155
18347.39 173
18348.67 179
18349.95 160
18351.23 184
18352.51 164
18353.79 171
18355.07 175
18356.35 173
18357.63 151
18358.91 151
18360.19 174
18361.47 187
18362.75 166
18364.03 178
18365.31 161
18366.59 174
18367.87 193
18369.15 160
18370.43 163
18371.71 168
18372.99 161
18374.27 158
18375.55 170
18376.83 168
18378.12 190
18379.40 165
18380.68 157
18381.96 142
18383.24 164
18384.52 184
18385.80 169
18387.08 180
18388.36 165
18389.65 167
18390.93 190
18392.21 168
18393.49 170
18394.77 184
18396.05 176
18397.33 175
18398.62 184
18399.90 169
18401.18 173
18402.46 159
18403.74 166
18405.02 169
18406.31 151
18407.59 167
18408.87 152
18410.15 187
18411.43 168
18412.72 197
18414.00 175
18415.28 188
18416.56 174
18417.84 175
18419.13 170
18420.41 170
18421.69 167
18422.97 170
18424.26 194
18425.54 172
18426.82 181
18428.10 163
18429.39 193
18430.67 171
18431.95 191
18433.23 172
18434.52 152
18435.80 147
18437.08 173
18438.37 158
18439.65 168
18440.93 184
18442.22 172
18443.50 172
18444.78 166
18446.06 154
18447.35 178
18448.63 203
18449.91 179
18451.20 187
18452.48 170
18453.76 161
18455.05 154
18456.33 174
18457.62 167
18458.90 170
18460.18 176
18461.47 182
18462.75 174
18464.03 180
18465.32 175
18466.60 188
18467.89 179
18469.17 166
18470.45 167
18471.74 141
18473.02 149
18474.31 151
18475.59 159
18476.88 176
18478.16 172
18479.44 170
18480.73 175
18482.01 165
18483.30 178
18484.58 178
18485.87 168
18487.15 176
18488.44 163
18489.72 170
18491.01 177
18492.29 168
18493.58 181
18494.86 173
18496.15 161
18497.43 197
18498.72 198
18500.00 176
18501.29 186
18502.57 170
18503.86 166
18505.14 175
18506.43 188
18507.71 172
18509.00 172
18510.28 169
18511.57 164
18512.85 178
18514.14 175
18515.42 170
18516.71 166
18518.00 178
18519.28 175
18520.57 172
18521.85 184
18523.14 165
18524.43 177
18525.71 172
18527.00 148
18528.28 153
18529.57 172
18530.86 191
18532.14 174
18533.43 175
18534.71 164
18536.00 174
18537.29 180
18538.57 169
18539.86 159
18541.15 174
18542.43 166
18543.72 164
18545.01 175
18546.29 157
18547.58 166
18548.87 175
18550.15 184
18551.44 153
18552.73 174
18554.01 175
18555.30 180
18556.59 179
18557.88 148
18559.16 177
18560.45 171
18561.74 180
18563.02 179
18564.31 181
18565.60 165
18566.89 159
18568.17 165
18569.46 181
18570.75 163
18572.04 171
18573.32 163
18574.61 151
18575.90 176
18577.19 182
18578.48 159
18579.76 165
18581.05 162
18582.34 157
18583.63 162
18584.92 162
18586.20 174
18587.49 177
18588.78 165
18590.07 163
18591.36 164
18592.64 155
18593.93 168
18595.22 161
18596.51 171
18597.80 163
18599.09 167
18600.38 180
18601.66 183
18602.95 154
18604.24 149
18605.53 173
18606.82 186
18608.11 190
18609.40 192
18610.69 165
18611.98 165
18613.26 161
18614.55 184
18615.84 176
18617.13 160
18618.42 186
18619.71 184
18621.00 184
18622.29 174
18623.58 168
18624.87 182
18626.16 166
18627.45 188
18628.74 162
18630.03 169
18631.32 175
18632.61 168
18633.89 156
18635.18 170
18636.47 166
18637.76 170
18639.05 190
18640.34 178
18641.63 156
18642.92 156
18644.21 172
18645.50 183
18646.79 173
18648.09 144
18649.38 163
18650.67 176
18651.96 179
18653.25 156
18654.54 166
18655.83 159
18657.12 160
18658.41 162
18659.70 157
18660.99 157
18662.28 161
18663.57 172
18664.86 157
18666.15 168
18667.44 176
18668.74 167
18670.03 150
18671.32 161
18672.61 166
18673.90 157
18675.19 152
18676.48 159
18677.77 161
18679.06 148
18680.36 156
18681.65 173
18682.94 170
18684.23 164
18685.52 147
18686.81 172
18688.11 168
18689.40 161
18690.69 179
18691.98 173
18693.27 178
18694.56 162
18695.86 164
18697.15 159
18698.44 184
18699.73 177
18701.02 166
18702.32 151
18703.61 157
18704.90 158
18706.19 169
18707.48 135
18708.78 138
18710.07 165
18711.36 157
18712.65 160
18713.95 160
18715.24 153
18716.53 163
18717.83 160
18719.12 164
18720.41 170
18721.70 139
18723.00 174
18724.29 172
18725.58 147
18726.87 142
18728.17 144
18729.46 166
18730.75 155
18732.05 159
18733.34 152
18734.63 167
18735.93 166
18737.22 153
18738.51 138
18739.81 140
18741.10 166
18742.39 156
18743.69 156
18744.98 159
18746.27 164
18747.57 162
18748.86 171
18750.16 162
18751.45 153
18752.74 163
18754.04 155
18755.33 157
18756.63 147
18757.92 158
18759.21 163
18760.51 139
18761.80 151
18763.10 166
18764.39 168
18765.69 170
18766.98 149
18768.27 182
18769.57 149
18770.86 156
18772.16 168
18773.45 161
18774.75 175
18776.04 136
18777.34 163
18778.63 162
18779.93 144
18781.22 155
18782.52 160
18783.81 145
18785.11 159
18786.40 147
18787.70 166
18788.99 155
18790.29 149
18791.58 158
18792.88 167
18794.17 177
18795.47 162
18796.76 183
18798.06 173
18799.35 158
18800.65 162
18801.94 155
18803.24 163
18804.54 166
18805.83 160
18807.13 174
18808.42 172
18809.72 179
18811.01 174
18812.31 156
18813.61 158
18814.90 163
18816.20 160
18817.49 163
18818.79 141
18820.09 151
18821.38 155
18822.68 170
18823.98 176
18825.27 177
18826.57 149
18827.87 160
18829.16 172
18830.46 158
18831.75 158
18833.05 141
18834.35 163
18835.64 172
18836.94 153
18838.24 140
18839.54 161
18840.83 164
18842.13 161
18843.43 167
18844.72 172
18846.02 166
18847.32 153
18848.61 156
18849.91 155
18851.21 155
18852.51 160
18853.80 153
18855.10 157
18856.40 159
18857.70 154
18858.99 143
18860.29 154
18861.59 162
18862.89 153
18864.18 154
18865.48 164
18866.78 174
18868.08 163
18869.38 160
18870.67 159
18871.97 160
18873.27 171
18874.57 168
18875.87 180
18877.16 171
18878.46 171
18879.76 171
18881.06 165
18882.36 167
18883.66 179
18884.95 164
18886.25 166
18887.55 175
18888.85 167
18890.15 155
18891.45 159
18892.75 153
18894.04 180
18895.34 149
18896.64 159
18897.94 162
18899.24 170
18900.54 159
18901.84 164
18903.14 174
18904.44 175
18905.74 161
18907.03 161
18908.33 176
18909.63 187
18910.93 152
18912.23 147
18913.53 159
18914.83 151
18916.13 162
18917.43 157
18918.73 164
18920.03 154
18921.33 144
18922.63 159
18923.93 155
18925.23 160
18926.53 170
18927.83 160
18929.13 147
18930.43 155
18931.73 160
18933.03 164
18934.33 144
18935.63 155
18936.93 154
18938.23 148
18939.53 157
18940.83 148
18942.13 161
18943.43 160
18944.73 167
18946.03 153
18947.33 166
18948.63 124
18949.93 141
18951.23 156
18952.53 133
18953.84 159
18955.14 158
18956.44 150
18957.74 157
18959.04 160
18960.34 157
18961.64 171
18962.94 160
18964.24 175
18965.54 166
18966.85 160
18968.15 161
18969.45 171
18970.75 153
18972.05 177
18973.35 180
18974.65 188
18975.96 145
18977.26 155
18978.56 163
18979.86 142
18981.16 160
18982.46 169
18983.77 143
18985.07 150
18986.37 152
18987.67 153
18988.97 159
18990.28 165
18991.58 158
18992.88 161
18994.18 157
18995.49 157
18996.79 173
18998.09 189
18999.39 163
19000.69 165
19002.00 153
19003.30 168
19004.60 168
19005.90 171
19007.21 160
19008.51 159
19009.81 164
19011.12 148
19012.42 148
19013.72 150
19015.02 142
19016.33 167
19017.63 161
19018.93 157
19020.24 147
19021.54 159
19022.84 172
19024.15 185
19025.45 156
19026.75 156
19028.06 149
19029.36 145
19030.66 158
19031.97 155
19033.27 138
19034.57 171
19035.88 164
19037.18 164
19038.48 165
19039.79 163
19041.09 167
19042.40 162
19043.70 164
19045.00 186
19046.31 167
19047.61 159
19048.92 165
19050.22 167
19051.52 159
19052.83 151
19054.13 152
19055.44 171
19056.74 157
19058.05 138
19059.35 146
19060.65 142
19061.96 156
19063.26 151
19064.57 158
19065.87 160
19067.18 146
19068.48 141
19069.79 161
19071.09 167
19072.40 164
19073.70 152
19075.01 150
19076.31 156
19077.62 168
19078.92 136
19080.23 154
19081.53 149
19082.84 150
19084.14 161
19085.45 162
19086.75 161
19088.06 153
19089.36 156
19090.67 161
19091.98 161
19093.28 151
19094.59 167
19095.89 168
19097.20 158
19098.50 161
19099.81 147
19101.12 145
19102.42 166
19103.73 144
19105.03 156
19106.34 138
19107.65 154
19108.95 142
19110.26 168
19111.56 150
19112.87 169
19114.18 161
19115.48 160
19116.79 143
19118.10 157
19119.40 146
19120.71 148
19122.02 167
19123.32 168
19124.63 151
19125.94 134
19127.24 181
19128.55 148
19129.86 160
19131.16 156
19132.47 176
19133.78 174
19135.08 162
19136.39 151
19137.70 161
19139.01 163
19140.31 158
19141.62 155
19142.93 149
19144.23 157
19145.54 161
19146.85 149
19148.16 161
19149.46 163
19150.77 166
19152.08 169
19153.39 139
19154.69 146
19156.00 143
19157.31 176
19158.62 152
19159.93 143
19161.23 149
19162.54 151
19163.85 155
19165.16 163
19166.47 143
19167.77 139
19169.08 157
19170.39 149
19171.70 157
19173.01 147
19174.32 144
19175.62 179
19176.93 152
19178.24 150
19179.55 157
19180.86 156
19182.17 160
19183.48 142
19184.78 173
19186.09 152
19187.40 167
19188.71 148
19190.02 162
19191.33 146
19192.64 161
19193.95 161
19195.26 158
19196.56 163
19197.87 161
19199.18 168
19200.49 135
19201.80 157
19203.11 148
19204.42 171
19205.73 163
19207.04 151
19208.35 148
19209.66 144
19210.97 155
19212.28 159
19213.59 155
19214.90 164
19216.21 155
19217.52 147
19218.83 163
19220.14 151
19221.45 148
19222.76 140
19224.07 151
19225.38 164
19226.69 152
19228.00 145
19229.31 162
19230.62 144
19231.93 154
19233.24 161
19234.55 148
19235.86 169
19237.17 157
19238.48 151
19239.79 154
19241.10 162
19242.41 161
19243.72 152
19245.03 155
19246.35 168
19247.66 153
19248.97 141
19250.28 165
19251.59 153
19252.90 151
19254.21 156
19255.52 145
19256.83 162
19258.14 157
19259.46 157
19260.77 153
19262.08 167
19263.39 164
19264.70 156
19266.01 146
19267.32 163
19268.64 152
19269.95 150
19271.26 157
19272.57 163
19273.88 170
19275.20 156
19276.51 152
19277.82 155
19279.13 167
19280.44 153
19281.75 165
19283.07 151
19284.38 159
19285.69 151
19287.00 151
19288.32 164
19289.63 180
19290.94 158
19292.25 150
19293.57 165
19294.88 148
19296.19 153
19297.50 158
19298.82 165
19300.13 161
19301.44 155
19302.75 154
19304.07 147
19305.38 146
19306.69 169
19308.01 154
19309.32 152
19310.63 136
19311.94 146
19313.26 168
19314.57 131
19315.88 161
19317.20 139
19318.51 153
19319.82 159
19321.14 159
19322.45 157
19323.76 149
19325.08 161
19326.39 141
19327.70 131
19329.02 166
19330.33 141
19331.65 139
19332.96 160
19334.27 157
19335.59 160
19336.90 160
19338.22 148
19339.53 147
19340.84 160
19342.16 158
19343.47 160
19344.79 142
19346.10 145
19347.41 148
19348.73 146
19350.04 152
19351.36 158
19352.67 143
19353.99 154
19355.30 146
19356.62 149
19357.93 154
19359.25 166
19360.56 160
19361.87 138
19363.19 155
19364.50 150
19365.82 146
19367.13 155
19368.45 157
19369.76 151
19371.08 160
19372.39 152
19373.71 166
19375.02 135
19376.34 158
19377.66 151
19378.97 148
19380.29 146
19381.60 157
19382.92 169
19384.23 144
19385.55 167
19386.86 140
19388.18 154
19389.50 156
19390.81 142
19392.13 142
19393.44 153
19394.76 145
19396.07 136
19397.39 148
19398.71 155
19400.02 169
19401.34 164
19402.65 127
19403.97 153
19405.29 156
19406.60 162
19407.92 137
19409.24 121
19410.55 154
19411.87 142
19413.19 155
19414.50 148
19415.82 141
19417.14 141
19418.45 163
19419.77 178
19421.09 167
19422.40 137
19423.72 155
19425.04 154
19426.35 152
19427.67 144
19428.99 147
19430.30 151
19431.62 170
19432.94 148
19434.26 143
19435.57 164
19436.89 151
19438.21 157
19439.53 140
19440.84 150
19442.16 148
19443.48 157
19444.80 138
19446.11 163
19447.43 158
19448.75 153
19450.07 145
19451.38 145
19452.70 156
19454.02 161
19455.34 147
19456.66 172
19457.97 148
19459.29 163
19460.61 153
19461.93 152
19463.25 148
19464.57 163
19465.88 160
19467.20 170
19468.52 138
19469.84 161
19471.16 154
19472.48 151
19473.79 175
19475.11 154
19476.43 147
19477.75 160
19479.07 155
19480.39 145
19481.71 152
19483.03 159
19484.34 147
19485.66 169
19486.98 144
19488.30 153
19489.62 142
19490.94 147
19492.26 153
19493.58 130
19494.90 161
19496.22 157
19497.54 140
19498.86 144
19500.18 139
19501.50 138
19502.81 164
19504.13 139
19505.45 159
19506.77 171
19508.09 171
19509.41 152
19510.73 137
19512.05 139
19513.37 151
19514.69 161
19516.01 147
19517.33 157
19518.65 156
19519.97 164
19521.29 134
19522.61 157
19523.93 141
19525.25 133
19526.57 156
19527.89 167
19529.22 157
19530.54 145
19531.86 156
19533.18 162
19534.50 156
19535.82 148
19537.14 136
19538.46 144
19539.78 145
19541.10 141
19542.42 147
19543.74 157
19545.06 157
19546.39 163
19547.71 154
19549.03 148
19550.35 147
19551.67 163
19552.99 150
19554.31 151
19555.63 129
19556.96 156
19558.28 157
19559.60 147
19560.92 162
19562.24 146
19563.56 150
19564.88 140
19566.21 136
19567.53 168
19568.85 145
19570.17 157
19571.49 157
19572.82 153
19574.14 150
19575.46 139
19576.78 144
19578.10 152
19579.43 143
19580.75 147
19582.07 147
19583.39 146
19584.72 149
19586.04 147
19587.36 162
19588.68 136
19590.01 137
19591.33 159
19592.65 156
19593.97 166
19595.30 164
19596.62 149
19597.94 159
19599.26 185
19600.59 163
19601.91 145
19603.23 146
19604.56 158
19605.88 160
19607.20 159
19608.53 141
19609.85 136
19611.17 171
19612.49 166
19613.82 143
19615.14 161
19616.47 157
19617.79 138
19619.11 162
19620.44 154
19621.76 155
19623.08 159
19624.41 168
19625.73 159
19627.05 143
19628.38 144
19629.70 170
19631.03 143
19632.35 140
19633.67 151
19635.00 148
19636.32 144
19637.65 153
19638.97 164
19640.29 157
19641.62 153
19642.94 137
19644.27 156
19645.59 179
19646.92 154
19648.24 147
19649.57 156
19650.89 149
19652.21 163
19653.54 147
19654.86 158
19656.19 146
19657.51 146
19658.84 156
19660.16 160
19661.49 148
19662.81 140
19664.14 181
19665.46 166
19666.79 158
19668.11 135
19669.44 141
19670.76 171
19672.09 177
19673.41 144
19674.74 145
19676.07 167
19677.39 156
19678.72 174
19680.04 144
19681.37 144
19682.69 163
19684.02 166
19685.34 155
19686.67 142
19688.00 155
19689.32 149
19690.65 169
19691.97 152
19693.30 150
19694.63 151
19695.95 173
19697.28 153
19698.60 152
19699.93 155
19701.26 151
19702.58 154
19703.91 168
19705.24 142
19706.56 170
19707.89 161
19709.22 149
19710.54 143
19711.87 161
19713.20 148
19714.52 142
19715.85 160
19717.18 134
19718.50 155
19719.83 162
19721.16 150
19722.48 162
19723.81 161
19725.14 150
19726.47 117
19727.79 145
19729.12 157
19730.45 147
19731.77 138
19733.10 147
19734.43 151
19735.76 154
19737.08 130
19738.41 127
19739.74 157
19741.07 151
19742.39 165
19743.72 150
19745.05 159
19746.38 161
19747.71 151
19749.03 127
19750.36 142
19751.69 160
19753.02 163
19754.35 149
19755.67 147
19757.00 151
19758.33 162
19759.66 159
19760.99 139
19762.31 150
19763.64 173
19764.97 135
19766.30 161
19767.63 148
19768.96 155
19770.29 155
19771.61 158
19772.94 150
19774.27 152
19775.60 162
19776.93 160
19778.26 174
19779.59 149
19780.92 138
19782.25 156
19783.57 169
19784.90 157
19786.23 161
19787.56 182
19788.89 165
19790.22 156
19791.55 151
19792.88 160
19794.21 155
19795.54 162
19796.87 175
19798.20 158
19799.53 168
19800.86 164
19802.19 162
19803.52 153
19804.85 142
19806.18 150
19807.50 146
19808.83 154
19810.16 142
19811.49 136
19812.82 143
19814.15 168
19815.49 154
19816.82 158
19818.15 165
19819.48 166
19820.81 138
19822.14 143
19823.47 153
19824.80 162
19826.13 153
19827.46 147
19828.79 159
19830.12 151
19831.45 153
19832.78 150
19834.11 150
19835.44 183
19836.77 172
19838.10 161
19839.44 171
19840.77 159
19842.10 165
19843.43 168
19844.76 155
19846.09 138
19847.42 163
19848.75 173
19850.08 178
19851.42 167
19852.75 173
19854.08 168
19855.41 174
19856.74 180
19858.07 166
19859.40 137
19860.74 152
19862.07 174
19863.40 170
19864.73 152
19866.06 154
19867.40 157
19868.73 164
19870.06 155
19871.39 153
19872.72 165
19874.06 158
19875.39 175
19876.72 154
19878.05 136
19879.38 155
19880.72 170
19882.05 167
19883.38 157
19884.71 148
19886.05 168
19887.38 163
19888.71 144
19890.04 143
19891.38 153
19892.71 165
19894.04 164
19895.38 161
19896.71 157
19898.04 147
19899.37 157
19900.71 144
19902.04 139
19903.37 148
19904.71 160
19906.04 190
19907.37 163
19908.71 174
19910.04 163
19911.37 159
19912.71 167
19914.04 146
19915.37 149
19916.71 170
19918.04 160
19919.37 159
19920.71 146
19922.04 150
19923.37 174
19924.71 164
19926.04 154
19927.38 173
19928.71 150
19930.04 152
19931.38 141
19932.71 169
19934.05 162
19935.38 168
19936.71 179
19938.05 177
19939.38 151
19940.72 152
19942.05 144
19943.39 151
19944.72 165
19946.06 155
19947.39 158
19948.72 165
19950.06 144
19951.39 155
19952.73 154
19954.06 151
19955.40 154
19956.73 154
19958.07 142
19959.40 153
19960.74 164
19962.07 154
19963.41 166
19964.74 161
19966.08 153
19967.41 165
19968.75 150
19970.08 172
19971.42 188
19972.76 160
19974.09 155
19975.43 174
19976.76 160
19978.10 147
19979.43 159
19980.77 176
19982.10 161
19983.44 164
19984.78 166
19986.11 169
19987.45 133
19988.78 147
19990.12 168
19991.46 148
19992.79 162
19994.13 149
19995.46 142
19996.80 147
19998.14 157
19999.47 173
20000.81 164
20002.15 152
20003.48 138
20004.82 155
20006.16 162
20007.49 138
20008.83 172
20010.17 163
20011.50 166
20012.84 153
20014.18 161
20015.51 172
20016.85 160
20018.19 146
20019.52 174
20020.86 169
20022.20 184
20023.53 153
20024.87 159
20026.21 170
20027.55 175
20028.88 164
20030.22 162
20031.56 172
20032.90 144
20034.23 162
20035.57 162
20036.91 161
20038.25 164
20039.58 173
20040.92 186
20042.26 166
20043.60 158
20044.93 154
20046.27 161
20047.61 151
20048.95 161
20050.29 158
20051.62 170
20052.96 153
20054.30 161
20055.64 176
20056.98 158
20058.32 152
20059.65 162
20060.99 159
20062.33 159
20063.67 157
20065.01 168
20066.35 143
20067.68 153
20069.02 164
20070.36 154
20071.70 156
20073.04 145
20074.38 164
20075.72 136
20077.06 144
20078.40 155
20079.73 154
20081.07 166
20082.41 149
20083.75 163
20085.09 152
20086.43 169
20087.77 158
20089.11 172
20090.45 149
20091.79 148
20093.13 150
20094.47 172
20095.81 161
20097.15 161
20098.48 135
20099.82 142
20101.16 150
20102.50 167
20103.84 167
20105.18 146
20106.52 167
20107.86 182
20109.20 162
20110.54 162
20111.88 153
20113.22 152
20114.56 176
20115.90 171
20117.24 151
20118.58 154
20119.93 169
20121.27 168
20122.61 162
20123.95 164
20125.29 167
20126.63 163
20127.97 168
20129.31 161
20130.65 149
20131.99 184
20133.33 168
20134.67 166
20136.01 150
20137.35 152
20138.69 148
