# Supplementary material for: MALDI-TOF MS typing enables the classification of brewing yeasts of the genus Saccharomyces to major beer styles
Source: PLoS One. 2017 Aug 9;12(8):e0181694. doi: 10.1371/journal.pone.0181694 (PMC5549903; doi:10.1371/journal.pone.0181694)
Supplement: S9 File — The directory includes 90 raw files and was zipped to “.zip”; the folder has three strains with 30 spectra per strain; S1 Text explains the raw files with an example and Table 1 represents the yeast strains used within the experiment. (ZIP) [file pone.0181694.s012.zip › 25-27/30285-66-Lag-Lag-Lag-YPG-18h-E-E_2016-02-25__0_C2_1.dat]

2000.76 3131
2001.18 3274
2001.60 3197
2002.02 3206
2002.45 3195
2002.87 3101
2003.29 3045
2003.71 3080
2004.13 3089
2004.55 3114
2004.98 3097
2005.40 3105
2005.82 3097
2006.24 3027
2006.67 3057
2007.09 3085
2007.51 3150
2007.93 3178
2008.35 3151
2008.78 3134
2009.20 3047
2009.62 3019
2010.04 3077
2010.47 3085
2010.89 3072
2011.31 3072
2011.73 3019
2012.16 3034
2012.58 2973
2013.00 2965
2013.43 2925
2013.85 2916
2014.27 2883
2014.69 2845
2015.12 2825
2015.54 2858
2015.96 2933
2016.39 2995
2016.81 3052
2017.23 2975
2017.66 2992
2018.08 3039
2018.50 3013
2018.93 3011
2019.35 2985
2019.77 3063
2020.20 3097
2020.62 3028
2021.04 3064
2021.47 2933
2021.89 3000
2022.32 3048
2022.74 3045
2023.16 2984
2023.59 3064
2024.01 2980
2024.43 3015
2024.86 2935
2025.28 2949
2025.71 2953
2026.13 3021
2026.56 2894
2026.98 2908
2027.40 2919
2027.83 2931
2028.25 2921
2028.68 2908
2029.10 2865
2029.53 2891
2029.95 2834
2030.38 2848
2030.80 2828
2031.22 2863
2031.65 2901
2032.07 2816
2032.50 2827
2032.92 2898
2033.35 2923
2033.77 2861
2034.20 2904
2034.62 2968
2035.05 2933
2035.47 2948
2035.90 2956
2036.32 2876
2036.75 2920
2037.18 2891
2037.60 2800
2038.03 2837
2038.45 2921
2038.88 2983
2039.30 2945
2039.73 2834
2040.15 2874
2040.58 2934
2041.01 2967
2041.43 2978
2041.86 2951
2042.28 2846
2042.71 2875
2043.13 2909
2043.56 2923
2043.99 2996
2044.41 2894
2044.84 2923
2045.27 2948
2045.69 2993
2046.12 3046
2046.54 3105
2046.97 3198
2047.40 3235
2047.82 3228
2048.25 3253
2048.68 3176
2049.10 3147
2049.53 3203
2049.96 3294
2050.38 3254
2050.81 3263
2051.24 3292
2051.66 3214
2052.09 3233
2052.52 3269
2052.94 3356
2053.37 3417
2053.80 3484
2054.23 3440
2054.65 3438
2055.08 3398
2055.51 3340
2055.93 3315
2056.36 3193
2056.79 3104
2057.22 3099
2057.64 3094
2058.07 3042
2058.50 3022
2058.93 3019
2059.35 3007
2059.78 3007
2060.21 3006
2060.64 2999
2061.07 3051
2061.49 3071
2061.92 3085
2062.35 3081
2062.78 3038
2063.20 3052
2063.63 3101
2064.06 3223
2064.49 3210
2064.92 3376
2065.35 3562
2065.77 3642
2066.20 3729
2066.63 3814
2067.06 3828
2067.49 3771
2067.92 3750
2068.34 3558
2068.77 3435
2069.20 3255
2069.63 3124
2070.06 3000
2070.49 2998
2070.92 3014
2071.35 3004
2071.78 3032
2072.20 3097
2072.63 3110
2073.06 3112
2073.49 3156
2073.92 3189
2074.35 3292
2074.78 3308
2075.21 3389
2075.64 3404
2076.07 3290
2076.50 3298
2076.93 3342
2077.36 3231
2077.78 3202
2078.21 3209
2078.64 3235
2079.07 3078
2079.50 3062
2079.93 3097
2080.36 3040
2080.79 3012
2081.22 2918
2081.65 2916
2082.08 2841
2082.51 2908
2082.94 2870
2083.37 2819
2083.80 2813
2084.23 2805
2084.66 2842
2085.09 2935
2085.52 2901
2085.95 2902
2086.39 2960
2086.82 2948
2087.25 2916
2087.68 2859
2088.11 2890
2088.54 2924
2088.97 2910
2089.40 2825
2089.83 2839
2090.26 2804
2090.69 2887
2091.12 2896
2091.55 2894
2091.99 2846
2092.42 2974
2092.85 2941
2093.28 3023
2093.71 3000
2094.14 3017
2094.57 2995
2095.00 3012
2095.43 2988
2095.87 2944
2096.30 2971
2096.73 3035
2097.16 2929
2097.59 2989
2098.02 2934
2098.46 2894
2098.89 2865
2099.32 2937
2099.75 2919
2100.18 2836
2100.61 2887
2101.05 2907
2101.48 2821
2101.91 2857
2102.34 2842
2102.78 2778
2103.21 2738
2103.64 2762
2104.07 2733
2104.50 2732
2104.94 2812
2105.37 2807
2105.80 2936
2106.23 2907
2106.67 2872
2107.10 2895
2107.53 2990
2107.96 3061
2108.40 3054
2108.83 3099
2109.26 3138
2109.70 3099
2110.13 3136
2110.56 3113
2110.99 3089
2111.43 3140
2111.86 3079
2112.29 3030
2112.73 3059
2113.16 2975
2113.59 2969
2114.03 2860
2114.46 2946
2114.89 2919
2115.33 2935
2115.76 2844
2116.19 2858
2116.63 2781
2117.06 2730
2117.49 2751
2117.93 2740
2118.36 2716
2118.80 2774
2119.23 2725
2119.66 2838
2120.10 2852
2120.53 2716
2120.96 2740
2121.40 2808
2121.83 2757
2122.27 2737
2122.70 2797
2123.14 2800
2123.57 2833
2124.00 2858
2124.44 2893
2124.87 2901
2125.31 2961
2125.74 2950
2126.18 2791
2126.61 2821
2127.05 2799
2127.48 2770
2127.91 2873
2128.35 2766
2128.78 2805
2129.22 2841
2129.65 2914
2130.09 2881
2130.52 2870
2130.96 2940
2131.39 3066
2131.83 3083
2132.26 3069
2132.70 3014
2133.13 2979
2133.57 3011
2134.01 3024
2134.44 2884
2134.88 2904
2135.31 2873
2135.75 2824
2136.18 2760
2136.62 2802
2137.05 2826
2137.49 2763
2137.93 2846
2138.36 2869
2138.80 2753
2139.23 2798
2139.67 2839
2140.10 2818
2140.54 2802
2140.98 2776
2141.41 2715
2141.85 2756
2142.29 2714
2142.72 2714
2143.16 2722
2143.59 2702
2144.03 2719
2144.47 2731
2144.90 2703
2145.34 2714
2145.78 2715
2146.21 2801
2146.65 2797
2147.09 2871
2147.52 2850
2147.96 2896
2148.40 2873
2148.83 2890
2149.27 2904
2149.71 2940
2150.14 2915
2150.58 2909
2151.02 2932
2151.46 2891
2151.89 2902
2152.33 2893
2152.77 2841
2153.20 2873
2153.64 2833
2154.08 2793
2154.52 2840
2154.95 2796
2155.39 2730
2155.83 2725
2156.27 2845
2156.70 2822
2157.14 2772
2157.58 2814
2158.02 2740
2158.45 2781
2158.89 2810
2159.33 2858
2159.77 2761
2160.21 2826
2160.64 2878
2161.08 2908
2161.52 2943
2161.96 2940
2162.40 3019
2162.84 3034
2163.27 3056
2163.71 3153
2164.15 3242
2164.59 3302
2165.03 3406
2165.47 3545
2165.90 3567
2166.34 3561
2166.78 3556
2167.22 3550
2167.66 3425
2168.10 3378
2168.54 3273
2168.98 3166
2169.41 3046
2169.85 2948
2170.29 2937
2170.73 2928
2171.17 3044
2171.61 3020
2172.05 2889
2172.49 2880
2172.93 2984
2173.37 3064
2173.81 2942
2174.25 2887
2174.69 2892
2175.13 3026
2175.56 3063
2176.00 3019
2176.44 3031
2176.88 3032
2177.32 3031
2177.76 3001
2178.20 2947
2178.64 2908
2179.08 2799
2179.52 2849
2179.96 2929
2180.40 2882
2180.84 2885
2181.28 2921
2181.72 2902
2182.16 2927
2182.60 2989
2183.04 2937
2183.48 2874
2183.92 2854
2184.36 2861
2184.81 2803
2185.25 2746
2185.69 2859
2186.13 2851
2186.57 2778
2187.01 2822
2187.45 2891
2187.89 2848
2188.33 2868
2188.77 2815
2189.21 2840
2189.65 2845
2190.09 2844
2190.54 2764
2190.98 2844
2191.42 2789
2191.86 2852
2192.30 2853
2192.74 2806
2193.18 2791
2193.62 2863
2194.07 3010
2194.51 2999
2194.95 3034
2195.39 3051
2195.83 3158
2196.27 3099
2196.72 3036
2197.16 3089
2197.60 3147
2198.04 3069
2198.48 3001
2198.92 3035
2199.37 2946
2199.81 2946
2200.25 2892
2200.69 2946
2201.13 2916
2201.58 2892
2202.02 2850
2202.46 2954
2202.90 2967
2203.35 2959
2203.79 2979
2204.23 3026
2204.67 3061
2205.12 3039
2205.56 2958
2206.00 2962
2206.44 2887
2206.89 2843
2207.33 2873
2207.77 2919
2208.21 2920
2208.66 2922
2209.10 2889
2209.54 2921
2209.99 2923
2210.43 2984
2210.87 3024
2211.32 2995
2211.76 2978
2212.20 2971
2212.65 2928
2213.09 2919
2213.53 2839
2213.98 2868
2214.42 2822
2214.86 2821
2215.31 2841
2215.75 2805
2216.19 2817
2216.64 2885
2217.08 2825
2217.52 2792
2217.97 2795
2218.41 2785
2218.86 2735
2219.30 2766
2219.74 2774
2220.19 2788
2220.63 2812
2221.08 2796
2221.52 2875
2221.97 2875
2222.41 2957
2222.85 2968
2223.30 3024
2223.74 3024
2224.19 3104
2224.63 3185
2225.08 3189
2225.52 3286
2225.96 3406
2226.41 3458
2226.85 3489
2227.30 3448
2227.74 3369
2228.19 3286
2228.63 3193
2229.08 3156
2229.52 3058
2229.97 2990
2230.41 2928
2230.86 2927
2231.30 2951
2231.75 2958
2232.19 2991
2232.64 2959
2233.08 2992
2233.53 3065
2233.98 3065
2234.42 3007
2234.87 3050
2235.31 3061
2235.76 3031
2236.20 2946
2236.65 2898
2237.09 2901
2237.54 2880
2237.99 2856
2238.43 2867
2238.88 2881
2239.32 2861
2239.77 2905
2240.22 2799
2240.66 2847
2241.11 2799
2241.55 2762
2242.00 2755
2242.45 2767
2242.89 2770
2243.34 2710
2243.79 2683
2244.23 2689
2244.68 2677
2245.13 2660
2245.57 2702
2246.02 2739
2246.47 2688
2246.91 2681
2247.36 2727
2247.81 2713
2248.25 2736
2248.70 2709
2249.15 2698
2249.59 2743
2250.04 2734
2250.49 2783
2250.93 2684
2251.38 2664
2251.83 2732
2252.28 2738
2252.72 2744
2253.17 2815
2253.62 2773
2254.07 2802
2254.51 2852
2254.96 2791
2255.41 2773
2255.86 2744
2256.30 2743
2256.75 2775
2257.20 2738
2257.65 2662
2258.09 2656
2258.54 2678
2258.99 2586
2259.44 2657
2259.89 2698
2260.33 2638
2260.78 2663
2261.23 2616
2261.68 2638
2262.13 2655
2262.58 2680
2263.02 2728
2263.47 2703
2263.92 2716
2264.37 2719
2264.82 2746
2265.27 2633
2265.71 2689
2266.16 2622
2266.61 2644
2267.06 2643
2267.51 2650
2267.96 2578
2268.41 2585
2268.86 2652
2269.30 2701
2269.75 2712
2270.20 2649
2270.65 2672
2271.10 2728
2271.55 2688
2272.00 2700
2272.45 2709
2272.90 2697
2273.35 2729
2273.80 2737
2274.25 2758
2274.69 2767
2275.14 2769
2275.59 2819
2276.04 2980
2276.49 3007
2276.94 2996
2277.39 3031
2277.84 3120
2278.29 3122
2278.74 3072
2279.19 2974
2279.64 2922
2280.09 2956
2280.54 2866
2280.99 2759
2281.44 2713
2281.89 2736
2282.34 2657
2282.79 2651
2283.24 2668
2283.69 2549
2284.14 2499
2284.59 2548
2285.04 2563
2285.50 2639
2285.95 2556
2286.40 2539
2286.85 2601
2287.30 2567
2287.75 2555
2288.20 2579
2288.65 2592
2289.10 2695
2289.55 2746
2290.00 2715
2290.45 2779
2290.91 2813
2291.36 2906
2291.81 2999
2292.26 2974
2292.71 2983
2293.16 2985
2293.61 3045
2294.06 2964
2294.52 2895
2294.97 2901
2295.42 2835
2295.87 2696
2296.32 2748
2296.77 2797
2297.22 2807
2297.68 2780
2298.13 2732
2298.58 2688
2299.03 2638
2299.48 2622
2299.94 2565
2300.39 2616
2300.84 2658
2301.29 2629
2301.74 2638
2302.20 2634
2302.65 2670
2303.10 2660
2303.55 2606
2304.01 2673
2304.46 2584
2304.91 2627
2305.36 2641
2305.82 2657
2306.27 2629
2306.72 2643
2307.17 2549
2307.63 2588
2308.08 2641
2308.53 2559
2308.98 2560
2309.44 2595
2309.89 2677
2310.34 2769
2310.80 2767
2311.25 2681
2311.70 2692
2312.16 2752
2312.61 2754
2313.06 2719
2313.52 2704
2313.97 2750
2314.42 2748
2314.88 2680
2315.33 2706
2315.78 2674
2316.24 2623
2316.69 2645
2317.14 2709
2317.60 2763
2318.05 2746
2318.50 2666
2318.96 2717
2319.41 2781
2319.87 2733
2320.32 2738
2320.77 2783
2321.23 2772
2321.68 2735
2322.14 2767
2322.59 2790
2323.04 2831
2323.50 2735
2323.95 2759
2324.41 2865
2324.86 3061
2325.32 3187
2325.77 3346
2326.23 3445
2326.68 3561
2327.13 3604
2327.59 3433
2328.04 3277
2328.50 3163
2328.95 3071
2329.41 3007
2329.86 2898
2330.32 2774
2330.77 2694
2331.23 2733
2331.68 2767
2332.14 2631
2332.59 2666
2333.05 2689
2333.50 2662
2333.96 2662
2334.41 2660
2334.87 2732
2335.33 2767
2335.78 2707
2336.24 2732
2336.69 2804
2337.15 2813
2337.60 2759
2338.06 2609
2338.51 2600
2338.97 2660
2339.43 2628
2339.88 2665
2340.34 2657
2340.79 2630
2341.25 2608
2341.71 2567
2342.16 2597
2342.62 2540
2343.07 2575
2343.53 2550
2343.99 2578
2344.44 2629
2344.90 2595
2345.36 2486
2345.81 2487
2346.27 2588
2346.73 2513
2347.18 2558
2347.64 2544
2348.09 2538
2348.55 2629
2349.01 2635
2349.47 2655
2349.92 2690
2350.38 2607
2350.84 2629
2351.29 2640
2351.75 2657
2352.21 2676
2352.66 2685
2353.12 2750
2353.58 2680
2354.04 2566
2354.49 2642
2354.95 2682
2355.41 2621
2355.86 2578
2356.32 2559
2356.78 2563
2357.24 2599
2357.70 2538
2358.15 2569
2358.61 2566
2359.07 2565
2359.53 2585
2359.98 2512
2360.44 2502
2360.90 2556
2361.36 2542
2361.82 2497
2362.27 2487
2362.73 2507
2363.19 2509
2363.65 2622
2364.11 2594
2364.56 2605
2365.02 2642
2365.48 2559
2365.94 2641
2366.40 2595
2366.86 2608
2367.31 2592
2367.77 2625
2368.23 2580
2368.69 2600
2369.15 2577
2369.61 2599
2370.07 2553
2370.53 2571
2370.98 2534
2371.44 2510
2371.90 2568
2372.36 2586
2372.82 2586
2373.28 2689
2373.74 2702
2374.20 2646
2374.66 2676
2375.12 2673
2375.58 2660
2376.04 2641
2376.49 2626
2376.95 2646
2377.41 2568
2377.87 2598
2378.33 2638
2378.79 2685
2379.25 2611
2379.71 2517
2380.17 2467
2380.63 2502
2381.09 2485
2381.55 2534
2382.01 2509
2382.47 2493
2382.93 2491
2383.39 2457
2383.85 2496
2384.31 2481
2384.77 2443
2385.23 2406
2385.69 2450
2386.15 2473
2386.61 2402
2387.07 2439
2387.53 2403
2387.99 2347
2388.46 2456
2388.92 2507
2389.38 2503
2389.84 2479
2390.30 2540
2390.76 2563
2391.22 2531
2391.68 2550
2392.14 2557
2392.60 2628
2393.06 2649
2393.52 2624
2393.99 2548
2394.45 2588
2394.91 2538
2395.37 2559
2395.83 2548
2396.29 2509
2396.75 2494
2397.21 2499
2397.68 2502
2398.14 2472
2398.60 2505
2399.06 2479
2399.52 2472
2399.98 2420
2400.45 2463
2400.91 2513
2401.37 2438
2401.83 2437
2402.29 2422
2402.76 2426
2403.22 2361
2403.68 2339
2404.14 2420
2404.60 2435
2405.07 2417
2405.53 2470
2405.99 2485
2406.45 2467
2406.91 2503
2407.38 2536
2407.84 2535
2408.30 2431
2408.76 2494
2409.23 2532
2409.69 2494
2410.15 2428
2410.62 2432
2411.08 2499
2411.54 2482
2412.00 2442
2412.47 2399
2412.93 2368
2413.39 2409
2413.86 2400
2414.32 2414
2414.78 2435
2415.24 2444
2415.71 2417
2416.17 2428
2416.63 2460
2417.10 2491
2417.56 2509
2418.02 2499
2418.49 2480
2418.95 2425
2419.42 2445
2419.88 2433
2420.34 2400
2420.81 2402
2421.27 2412
2421.73 2425
2422.20 2420
2422.66 2415
2423.13 2452
2423.59 2410
2424.05 2480
2424.52 2531
2424.98 2464
2425.45 2444
2425.91 2516
2426.37 2446
2426.84 2517
2427.30 2502
2427.77 2481
2428.23 2402
2428.70 2447
2429.16 2476
2429.62 2434
2430.09 2393
2430.55 2445
2431.02 2363
2431.48 2395
2431.95 2364
2432.41 2335
2432.88 2347
2433.34 2340
2433.81 2406
2434.27 2367
2434.74 2339
2435.20 2440
2435.67 2433
2436.13 2362
2436.60 2376
2437.06 2339
2437.53 2412
2437.99 2487
2438.46 2412
2438.92 2378
2439.39 2425
2439.86 2375
2440.32 2418
2440.79 2424
2441.25 2390
2441.72 2391
2442.18 2358
2442.65 2293
2443.12 2402
2443.58 2417
2444.05 2355
2444.51 2381
2444.98 2417
2445.44 2439
2445.91 2331
2446.38 2278
2446.84 2374
2447.31 2372
2447.78 2356
2448.24 2346
2448.71 2403
2449.17 2445
2449.64 2467
2450.11 2497
2450.57 2555
2451.04 2596
2451.51 2678
2451.97 2798
2452.44 2746
2452.91 2726
2453.37 2768
2453.84 2696
2454.31 2633
2454.78 2582
2455.24 2546
2455.71 2529
2456.18 2501
2456.64 2449
2457.11 2366
2457.58 2330
2458.04 2351
2458.51 2317
2458.98 2325
2459.45 2299
2459.91 2329
2460.38 2403
2460.85 2436
2461.32 2398
2461.78 2385
2462.25 2427
2462.72 2428
2463.19 2336
2463.66 2395
2464.12 2401
2464.59 2396
2465.06 2399
2465.53 2418
2465.99 2403
2466.46 2382
2466.93 2433
2467.40 2486
2467.87 2485
2468.34 2510
2468.80 2545
2469.27 2537
2469.74 2524
2470.21 2458
2470.68 2438
2471.15 2454
2471.61 2459
2472.08 2469
2472.55 2415
2473.02 2399
2473.49 2356
2473.96 2288
2474.43 2343
2474.90 2383
2475.36 2376
2475.83 2363
2476.30 2383
2476.77 2366
2477.24 2356
2477.71 2397
2478.18 2361
2478.65 2391
2479.12 2402
2479.59 2423
2480.06 2353
2480.52 2360
2480.99 2386
2481.46 2365
2481.93 2319
2482.40 2306
2482.87 2321
2483.34 2267
2483.81 2208
2484.28 2329
2484.75 2317
2485.22 2345
2485.69 2300
2486.16 2315
2486.63 2310
2487.10 2373
2487.57 2402
2488.04 2417
2488.51 2329
2488.98 2374
2489.45 2351
2489.92 2414
2490.39 2429
2490.86 2376
2491.33 2378
2491.80 2396
2492.27 2399
2492.74 2431
2493.21 2375
2493.69 2391
2494.16 2342
2494.63 2392
2495.10 2390
2495.57 2344
2496.04 2376
2496.51 2360
2496.98 2315
2497.45 2323
2497.92 2333
2498.39 2316
2498.86 2307
2499.34 2284
2499.81 2308
2500.28 2269
2500.75 2284
2501.22 2222
2501.69 2182
2502.16 2316
2502.64 2309
2503.11 2265
2503.58 2263
2504.05 2286
2504.52 2287
2504.99 2316
2505.47 2313
2505.94 2302
2506.41 2271
2506.88 2376
2507.35 2313
2507.82 2340
2508.30 2392
2508.77 2370
2509.24 2344
2509.71 2417
2510.18 2362
2510.66 2447
2511.13 2470
2511.60 2495
2512.07 2441
2512.55 2333
2513.02 2364
2513.49 2488
2513.96 2422
2514.44 2376
2514.91 2384
2515.38 2389
2515.85 2397
2516.33 2395
2516.80 2293
2517.27 2279
2517.75 2283
2518.22 2360
2518.69 2362
2519.16 2312
2519.64 2342
2520.11 2332
2520.58 2359
2521.06 2379
2521.53 2300
2522.00 2396
2522.48 2359
2522.95 2317
2523.42 2334
2523.90 2326
2524.37 2310
2524.84 2370
2525.32 2326
2525.79 2336
2526.27 2419
2526.74 2389
2527.21 2374
2527.69 2309
2528.16 2301
2528.63 2309
2529.11 2374
2529.58 2332
2530.06 2340
2530.53 2383
2531.00 2365
2531.48 2385
2531.95 2356
2532.43 2387
2532.90 2328
2533.38 2421
2533.85 2358
2534.32 2426
2534.80 2434
2535.27 2436
2535.75 2475
2536.22 2403
2536.70 2394
2537.17 2497
2537.65 2482
2538.12 2501
2538.60 2497
2539.07 2477
2539.55 2553
2540.02 2517
2540.50 2471
2540.97 2440
2541.45 2411
2541.92 2415
2542.40 2442
2542.87 2486
2543.35 2496
2543.82 2429
2544.30 2437
2544.77 2457
2545.25 2444
2545.72 2460
2546.20 2486
2546.68 2518
2547.15 2501
2547.63 2545
2548.10 2585
2548.58 2603
2549.05 2582
2549.53 2619
2550.01 2628
2550.48 2656
2550.96 2690
2551.43 2751
2551.91 2733
2552.39 2588
2552.86 2552
2553.34 2570
2553.82 2584
2554.29 2526
2554.77 2520
2555.24 2508
2555.72 2508
2556.20 2419
2556.67 2425
2557.15 2417
2557.63 2468
2558.10 2415
2558.58 2481
2559.06 2411
2559.53 2409
2560.01 2399
2560.49 2378
2560.96 2428
2561.44 2423
2561.92 2425
2562.40 2387
2562.87 2333
2563.35 2403
2563.83 2385
2564.30 2360
2564.78 2343
2565.26 2396
2565.74 2421
2566.21 2341
2566.69 2316
2567.17 2351
2567.65 2334
2568.12 2420
2568.60 2307
2569.08 2328
2569.56 2339
2570.03 2346
2570.51 2390
2570.99 2391
2571.47 2317
2571.95 2407
2572.42 2269
2572.90 2264
2573.38 2232
2573.86 2287
2574.34 2308
2574.81 2275
2575.29 2339
2575.77 2318
2576.25 2329
2576.73 2301
2577.21 2342
2577.68 2249
2578.16 2273
2578.64 2309
2579.12 2302
2579.60 2263
2580.08 2310
2580.56 2257
2581.04 2299
2581.51 2195
2581.99 2238
2582.47 2276
2582.95 2255
2583.43 2211
2583.91 2200
2584.39 2181
2584.87 2256
2585.35 2246
2585.83 2315
2586.31 2267
2586.78 2279
2587.26 2233
2587.74 2261
2588.22 2277
2588.70 2318
2589.18 2302
2589.66 2292
2590.14 2315
2590.62 2271
2591.10 2280
2591.58 2280
2592.06 2253
2592.54 2249
2593.02 2277
2593.50 2236
2593.98 2250
2594.46 2193
2594.94 2216
2595.42 2268
2595.90 2204
2596.38 2186
2596.86 2171
2597.34 2204
2597.82 2238
2598.30 2234
2598.78 2156
2599.26 2178
2599.74 2234
2600.22 2186
2600.70 2221
2601.19 2206
2601.67 2204
2602.15 2193
2602.63 2229
2603.11 2206
2603.59 2231
2604.07 2217
2604.55 2227
2605.03 2229
2605.51 2246
2605.99 2254
2606.48 2226
2606.96 2237
2607.44 2263
2607.92 2254
2608.40 2156
2608.88 2244
2609.36 2243
2609.84 2274
2610.33 2277
2610.81 2245
2611.29 2291
2611.77 2261
2612.25 2262
2612.73 2213
2613.22 2262
2613.70 2254
2614.18 2307
2614.66 2217
2615.14 2214
2615.63 2158
2616.11 2279
2616.59 2307
2617.07 2336
2617.55 2359
2618.04 2292
2618.52 2325
2619.00 2288
2619.48 2324
2619.97 2307
2620.45 2325
2620.93 2406
2621.41 2328
2621.90 2331
2622.38 2407
2622.86 2345
2623.34 2350
2623.83 2314
2624.31 2315
2624.79 2305
2625.27 2314
2625.76 2288
2626.24 2260
2626.72 2290
2627.21 2276
2627.69 2293
2628.17 2267
2628.66 2283
2629.14 2258
2629.62 2269
2630.11 2243
2630.59 2300
2631.07 2358
2631.56 2345
2632.04 2345
2632.52 2308
2633.01 2367
2633.49 2399
2633.97 2401
2634.46 2447
2634.94 2437
2635.43 2540
2635.91 2477
2636.39 2468
2636.88 2459
2637.36 2369
2637.85 2462
2638.33 2371
2638.81 2365
2639.30 2324
2639.78 2305
2640.27 2318
2640.75 2258
2641.24 2316
2641.72 2359
2642.20 2230
2642.69 2257
2643.17 2236
2643.66 2224
2644.14 2207
2644.63 2177
2645.11 2215
2645.60 2248
2646.08 2240
2646.57 2160
2647.05 2214
2647.54 2257
2648.02 2244
2648.51 2177
2648.99 2208
2649.48 2217
2649.96 2228
2650.45 2264
2650.93 2192
2651.42 2238
2651.90 2238
2652.39 2256
2652.87 2275
2653.36 2203
2653.84 2205
2654.33 2247
2654.82 2180
2655.30 2199
2655.79 2239
2656.27 2253
2656.76 2235
2657.24 2217
2657.73 2163
2658.22 2150
2658.70 2254
2659.19 2253
2659.67 2229
2660.16 2260
2660.65 2297
2661.13 2307
2661.62 2360
2662.10 2389
2662.59 2360
2663.08 2420
2663.56 2429
2664.05 2418
2664.54 2481
2665.02 2498
2665.51 2414
2666.00 2431
2666.48 2419
2666.97 2451
2667.46 2386
2667.94 2449
2668.43 2401
2668.92 2452
2669.40 2359
2669.89 2391
2670.38 2315
2670.86 2278
2671.35 2295
2671.84 2305
2672.33 2300
2672.81 2268
2673.30 2329
2673.79 2386
2674.28 2401
2674.76 2338
2675.25 2325
2675.74 2343
2676.23 2250
2676.71 2319
2677.20 2274
2677.69 2304
2678.18 2276
2678.66 2250
2679.15 2243
2679.64 2284
2680.13 2208
2680.62 2215
2681.10 2115
2681.59 2240
2682.08 2196
2682.57 2183
2683.06 2164
2683.54 2164
2684.03 2158
2684.52 2152
2685.01 2205
2685.50 2182
2685.99 2173
2686.47 2293
2686.96 2232
2687.45 2220
2687.94 2278
2688.43 2306
2688.92 2323
2689.41 2335
2689.89 2348
2690.38 2352
2690.87 2432
2691.36 2380
2691.85 2367
2692.34 2336
2692.83 2378
2693.32 2427
2693.81 2414
2694.30 2411
2694.79 2464
2695.27 2543
2695.76 2553
2696.25 2467
2696.74 2470
2697.23 2554
2697.72 2530
2698.21 2513
2698.70 2469
2699.19 2459
2699.68 2343
2700.17 2329
2700.66 2303
2701.15 2293
2701.64 2285
2702.13 2218
2702.62 2283
2703.11 2184
2703.60 2159
2704.09 2148
2704.58 2177
2705.07 2172
2705.56 2188
2706.05 2133
2706.54 2091
2707.03 2191
2707.52 2205
2708.01 2193
2708.50 2211
2708.99 2247
2709.48 2215
2709.97 2163
2710.46 2185
2710.96 2201
2711.45 2255
2711.94 2242
2712.43 2271
2712.92 2266
2713.41 2246
2713.90 2277
2714.39 2253
2714.88 2263
2715.37 2218
2715.86 2209
2716.36 2240
2716.85 2255
2717.34 2220
2717.83 2231
2718.32 2364
2718.81 2334
2719.30 2251
2719.80 2169
2720.29 2188
2720.78 2229
2721.27 2321
2721.76 2322
2722.25 2363
2722.75 2432
2723.24 2327
2723.73 2347
2724.22 2377
2724.71 2286
2725.21 2313
2725.70 2329
2726.19 2348
2726.68 2387
2727.17 2286
2727.67 2331
2728.16 2350
2728.65 2400
2729.14 2345
2729.64 2340
2730.13 2354
2730.62 2348
2731.11 2349
2731.61 2323
2732.10 2324
2732.59 2309
2733.08 2313
2733.58 2283
2734.07 2318
2734.56 2351
2735.05 2346
2735.55 2306
2736.04 2299
2736.53 2323
2737.03 2390
2737.52 2385
2738.01 2415
2738.51 2440
2739.00 2543
2739.49 2530
2739.99 2577
2740.48 2586
2740.97 2606
2741.47 2616
2741.96 2535
2742.45 2516
2742.95 2489
2743.44 2442
2743.93 2396
2744.43 2427
2744.92 2347
2745.42 2266
2745.91 2272
2746.40 2324
2746.90 2338
2747.39 2328
2747.89 2293
2748.38 2317
2748.87 2384
2749.37 2384
2749.86 2330
2750.36 2325
2750.85 2248
2751.34 2188
2751.84 2210
2752.33 2238
2752.83 2212
2753.32 2191
2753.82 2155
2754.31 2201
2754.81 2213
2755.30 2222
2755.80 2199
2756.29 2182
2756.79 2175
2757.28 2236
2757.78 2168
2758.27 2213
2758.77 2175
2759.26 2168
2759.76 2180
2760.25 2141
2760.75 2221
2761.24 2256
2761.74 2315
2762.23 2256
2762.73 2329
2763.22 2353
2763.72 2409
2764.21 2401
2764.71 2443
2765.20 2470
2765.70 2546
2766.20 2463
2766.69 2433
2767.19 2411
2767.68 2486
2768.18 2474
2768.68 2410
2769.17 2398
2769.67 2279
2770.16 2256
2770.66 2225
2771.16 2250
2771.65 2232
2772.15 2171
2772.64 2143
2773.14 2157
2773.64 2183
2774.13 2167
2774.63 2148
2775.13 2097
2775.62 2137
2776.12 2151
2776.62 2215
2777.11 2229
2777.61 2196
2778.11 2146
2778.60 2126
2779.10 2171
2779.60 2196
2780.09 2281
2780.59 2289
2781.09 2202
2781.58 2185
2782.08 2225
2782.58 2160
2783.08 2144
2783.57 2197
2784.07 2214
2784.57 2171
2785.07 2186
2785.56 2150
2786.06 2146
2786.56 2119
2787.06 2219
2787.55 2108
2788.05 2080
2788.55 2174
2789.05 2180
2789.54 2137
2790.04 2180
2790.54 2219
2791.04 2218
2791.54 2189
2792.03 2223
2792.53 2168
2793.03 2130
2793.53 2152
2794.03 2137
2794.52 2153
2795.02 2182
2795.52 2219
2796.02 2214
2796.52 2201
2797.02 2204
2797.51 2201
2798.01 2265
2798.51 2270
2799.01 2293
2799.51 2311
2800.01 2343
2800.51 2310
2801.00 2283
2801.50 2237
2802.00 2209
2802.50 2174
2803.00 2165
2803.50 2210
2804.00 2222
2804.50 2173
2805.00 2239
2805.50 2324
2806.00 2317
2806.49 2374
2806.99 2342
2807.49 2370
2807.99 2355
2808.49 2351
2808.99 2374
2809.49 2351
2809.99 2320
2810.49 2427
2810.99 2404
2811.49 2388
2811.99 2318
2812.49 2370
2812.99 2449
2813.49 2385
2813.99 2373
2814.49 2366
2814.99 2380
2815.49 2369
2815.99 2246
2816.49 2179
2816.99 2167
2817.49 2136
2817.99 2130
2818.49 2129
2818.99 2146
2819.49 2064
2819.99 2085
2820.49 2134
2820.99 2106
2821.49 2071
2821.99 2156
2822.50 2089
2823.00 2030
2823.50 2046
2824.00 2013
2824.50 2052
2825.00 2082
2825.50 2139
2826.00 2169
2826.50 2178
2827.00 2162
2827.50 2186
2828.01 2175
2828.51 2151
2829.01 2205
2829.51 2204
2830.01 2064
2830.51 2097
2831.01 2157
2831.52 2108
2832.02 2077
2832.52 2109
2833.02 2103
2833.52 2050
2834.02 2046
2834.53 2134
2835.03 2107
2835.53 2076
2836.03 2123
2836.53 2171
2837.03 2163
2837.54 2186
2838.04 2192
2838.54 2137
2839.04 2203
2839.55 2186
2840.05 2162
2840.55 2114
2841.05 2087
2841.55 2121
2842.06 2074
2842.56 2044
2843.06 2059
2843.56 2138
2844.07 2089
2844.57 2104
2845.07 2125
2845.58 2138
2846.08 2065
2846.58 2078
2847.08 2138
2847.59 2157
2848.09 2068
2848.59 2100
2849.10 2076
2849.60 2132
2850.10 2098
2850.61 2086
2851.11 2157
2851.61 2163
2852.12 2174
2852.62 2085
2853.12 2112
2853.63 2194
2854.13 2167
2854.63 2133
2855.14 2192
2855.64 2150
2856.14 2180
2856.65 2192
2857.15 2176
2857.66 2206
2858.16 2210
2858.66 2126
2859.17 2205
2859.67 2159
2860.17 2103
2860.68 2094
2861.18 2015
2861.69 2066
2862.19 2088
2862.70 2073
2863.20 2074
2863.70 2087
2864.21 2137
2864.71 2078
2865.22 2067
2865.72 2053
2866.23 2133
2866.73 2141
2867.24 2142
2867.74 2149
2868.25 2114
2868.75 2183
2869.26 2173
2869.76 2151
2870.27 2217
2870.77 2263
2871.28 2196
2871.78 2179
2872.29 2171
2872.79 2237
2873.30 2269
2873.80 2203
2874.31 2137
2874.81 2122
2875.32 2137
2875.82 2176
2876.33 2212
2876.83 2222
2877.34 2156
2877.84 2162
2878.35 2159
2878.86 2166
2879.36 2208
2879.87 2130
2880.37 2127
2880.88 2116
2881.39 2055
2881.89 2109
2882.40 2113
2882.90 2151
2883.41 2175
2883.92 2169
2884.42 2171
2884.93 2186
2885.43 2257
2885.94 2260
2886.45 2365
2886.95 2464
2887.46 2515
2887.97 2523
2888.47 2573
2888.98 2553
2889.49 2539
2889.99 2546
2890.50 2657
2891.01 2623
2891.51 2588
2892.02 2550
2892.53 2508
2893.03 2554
2893.54 2566
2894.05 2529
2894.55 2561
2895.06 2532
2895.57 2653
2896.08 2673
2896.58 2692
2897.09 2733
2897.60 2757
2898.11 2673
2898.61 2670
2899.12 2674
2899.63 2677
2900.13 2695
2900.64 2640
2901.15 2534
2901.66 2470
2902.17 2453
2902.67 2405
2903.18 2365
2903.69 2342
2904.20 2287
2904.70 2242
2905.21 2347
2905.72 2368
2906.23 2285
2906.74 2226
2907.25 2261
2907.75 2269
2908.26 2262
2908.77 2247
2909.28 2240
2909.79 2217
2910.30 2231
2910.80 2262
2911.31 2264
2911.82 2201
2912.33 2172
2912.84 2204
2913.35 2184
2913.86 2151
2914.36 2173
2914.87 2194
2915.38 2160
2915.89 2177
2916.40 2220
2916.91 2233
2917.42 2230
2917.93 2282
2918.44 2281
2918.95 2319
2919.46 2374
2919.96 2493
2920.47 2465
2920.98 2418
2921.49 2357
2922.00 2396
2922.51 2373
2923.02 2352
2923.53 2335
2924.04 2400
2924.55 2356
2925.06 2353
2925.57 2399
2926.08 2310
2926.59 2305
2927.10 2294
2927.61 2295
2928.12 2332
2928.63 2363
2929.14 2372
2929.65 2370
2930.16 2332
2930.67 2363
2931.18 2333
2931.69 2301
2932.20 2257
2932.71 2240
2933.22 2186
2933.73 2181
2934.24 2189
2934.75 2220
2935.26 2241
2935.77 2142
2936.29 2213
2936.80 2265
2937.31 2296
2937.82 2303
2938.33 2306
2938.84 2299
2939.35 2362
2939.86 2337
2940.37 2377
2940.88 2333
2941.39 2414
2941.91 2428
2942.42 2397
2942.93 2432
2943.44 2471
2943.95 2392
2944.46 2342
2944.97 2264
2945.49 2319
2946.00 2315
2946.51 2282
2947.02 2261
2947.53 2222
2948.04 2252
2948.56 2222
2949.07 2134
2949.58 2147
2950.09 2159
2950.60 2166
2951.12 2183
2951.63 2087
2952.14 2177
2952.65 2118
2953.16 2116
2953.68 2142
2954.19 2106
2954.70 2179
2955.21 2137
2955.73 2156
2956.24 2186
2956.75 2177
2957.26 2194
2957.78 2191
2958.29 2191
2958.80 2290
2959.31 2163
2959.83 2225
2960.34 2223
2960.85 2209
2961.36 2263
2961.88 2268
2962.39 2239
2962.90 2281
2963.42 2274
2963.93 2366
2964.44 2400
2964.96 2459
2965.47 2500
2965.98 2588
2966.50 2570
2967.01 2635
2967.52 2757
2968.04 2806
2968.55 2822
2969.06 2943
2969.58 2877
2970.09 2885
2970.60 2864
2971.12 2815
2971.63 2839
2972.15 2734
2972.66 2642
2973.17 2594
2973.69 2609
2974.20 2574
2974.72 2508
2975.23 2541
2975.74 2593
2976.26 2558
2976.77 2512
2977.29 2503
2977.80 2490
2978.31 2392
2978.83 2371
2979.34 2413
2979.86 2361
2980.37 2400
2980.89 2528
2981.40 2475
2981.92 2501
2982.43 2444
2982.95 2499
2983.46 2589
2983.98 2627
2984.49 2559
2985.01 2560
2985.52 2567
2986.04 2525
2986.55 2475
2987.07 2467
2987.58 2538
2988.10 2675
2988.61 2666
2989.13 2631
2989.64 2579
2990.16 2647
2990.67 2689
2991.19 2694
2991.70 2749
2992.22 2748
2992.73 2767
2993.25 2846
2993.77 2849
2994.28 2722
2994.80 2760
2995.31 2828
2995.83 2906
2996.35 2983
2996.86 2992
2997.38 3015
2997.89 3061
2998.41 3164
2998.93 3188
2999.44 3121
2999.96 3174
3000.47 3220
3000.99 3186
3001.51 3157
3002.02 3243
3002.54 3399
3003.06 3488
3003.57 3913
3004.09 4322
3004.61 4769
3005.12 5327
3005.64 5783
3006.16 6179
3006.67 6351
3007.19 6362
3007.71 6053
3008.22 5627
3008.74 5180
3009.26 4647
3009.77 4237
3010.29 3912
3010.81 3567
3011.33 3358
3011.84 3203
3012.36 3123
3012.88 3032
3013.40 2983
3013.91 2926
3014.43 2865
3014.95 2791
3015.47 2820
3015.98 2811
3016.50 2736
3017.02 2744
3017.54 2798
3018.05 2776
3018.57 2658
3019.09 2670
3019.61 2703
3020.13 2732
3020.64 2689
3021.16 2708
3021.68 2716
3022.20 2669
3022.72 2555
3023.23 2593
3023.75 2658
3024.27 2687
3024.79 2655
3025.31 2654
3025.83 2685
3026.34 2637
3026.86 2687
3027.38 2674
3027.90 2607
3028.42 2554
3028.94 2577
3029.46 2619
3029.98 2540
3030.49 2512
3031.01 2602
3031.53 2586
3032.05 2544
3032.57 2519
3033.09 2612
3033.61 2641
3034.13 2559
3034.65 2483
3035.17 2551
3035.68 2518
3036.20 2586
3036.72 2538
3037.24 2495
3037.76 2550
3038.28 2548
3038.80 2514
3039.32 2573
3039.84 2561
3040.36 2489
3040.88 2483
3041.40 2564
3041.92 2556
3042.44 2471
3042.96 2411
3043.48 2404
3044.00 2464
3044.52 2456
3045.04 2416
3045.56 2447
3046.08 2430
3046.60 2439
3047.12 2398
3047.64 2465
3048.16 2428
3048.68 2421
3049.20 2446
3049.72 2385
3050.24 2375
3050.76 2442
3051.28 2436
3051.80 2489
3052.33 2440
3052.85 2396
3053.37 2403
3053.89 2406
3054.41 2466
3054.93 2418
3055.45 2528
3055.97 2454
3056.49 2472
3057.01 2457
3057.54 2485
3058.06 2485
3058.58 2486
3059.10 2462
3059.62 2424
3060.14 2456
3060.66 2556
3061.18 2514
3061.71 2502
3062.23 2437
3062.75 2449
3063.27 2458
3063.79 2570
3064.31 2609
3064.84 2540
3065.36 2565
3065.88 2618
3066.40 2687
3066.92 2683
3067.45 2671
3067.97 2801
3068.49 2838
3069.01 2779
3069.53 2732
3070.06 2691
3070.58 2680
3071.10 2723
3071.62 2720
3072.15 2628
3072.67 2702
3073.19 2665
3073.71 2629
3074.24 2609
3074.76 2623
3075.28 2661
3075.80 2666
3076.33 2682
3076.85 2666
3077.37 2711
3077.90 2854
3078.42 2923
3078.94 2810
3079.46 2982
3079.99 3094
3080.51 3119
3081.03 3080
3081.56 3246
3082.08 3323
3082.60 3375
3083.13 3328
3083.65 3371
3084.17 3362
3084.70 3448
3085.22 3394
3085.74 3298
3086.27 3129
3086.79 3061
3087.31 3161
3087.84 3109
3088.36 3061
3088.89 2965
3089.41 2907
3089.93 2951
3090.46 2955
3090.98 3033
3091.51 3055
3092.03 3147
3092.55 3174
3093.08 3219
3093.60 3248
3094.13 3308
3094.65 3449
3095.18 3523
3095.70 3599
3096.22 3761
3096.75 3904
3097.27 4077
3097.80 4093
3098.32 4198
3098.85 4215
3099.37 4127
3099.90 4118
3100.42 4219
3100.95 4484
3101.47 4896
3102.00 5702
3102.52 6816
3103.05 8244
3103.57 9610
3104.10 10801
3104.62 11584
3105.15 11633
3105.67 11111
3106.20 10305
3106.72 9104
3107.25 7783
3107.77 6632
3108.30 5550
3108.82 4896
3109.35 4464
3109.88 4213
3110.40 3938
3110.93 3801
3111.45 3790
3111.98 3822
3112.50 3906
3113.03 3827
3113.56 3733
3114.08 3624
3114.61 3532
3115.13 3525
3115.66 3371
3116.19 3225
3116.71 3208
3117.24 3150
3117.77 3035
3118.29 2985
3118.82 2989
3119.34 2993
3119.87 3045
3120.40 3031
3120.92 3062
3121.45 3154
3121.98 3155
3122.50 3254
3123.03 3231
3123.56 3179
3124.08 3186
3124.61 3065
3125.14 3029
3125.66 2934
3126.19 2924
3126.72 2822
3127.25 2808
3127.77 2856
3128.30 2756
3128.83 2793
3129.35 2768
3129.88 2767
3130.41 2759
3130.94 2748
3131.46 2712
3131.99 2591
3132.52 2720
3133.05 2763
3133.57 2729
3134.10 2693
3134.63 2715
3135.16 2682
3135.68 2670
3136.21 2667
3136.74 2634
3137.27 2588
3137.80 2570
3138.32 2605
3138.85 2544
3139.38 2506
3139.91 2519
3140.44 2539
3140.97 2463
3141.49 2485
3142.02 2428
3142.55 2516
3143.08 2468
3143.61 2436
3144.14 2449
3144.66 2456
3145.19 2457
3145.72 2405
3146.25 2390
3146.78 2388
3147.31 2384
3147.84 2460
3148.36 2454
3148.89 2393
3149.42 2376
3149.95 2427
3150.48 2451
3151.01 2379
3151.54 2363
3152.07 2409
3152.60 2414
3153.13 2392
3153.66 2431
3154.19 2469
3154.71 2527
3155.24 2526
3155.77 2499
3156.30 2569
3156.83 2588
3157.36 2557
3157.89 2446
3158.42 2420
3158.95 2498
3159.48 2478
3160.01 2483
3160.54 2446
3161.07 2471
3161.60 2474
3162.13 2497
3162.66 2434
3163.19 2452
3163.72 2451
3164.25 2450
3164.78 2472
3165.31 2417
3165.84 2407
3166.37 2403
3166.90 2374
3167.43 2437
3167.96 2398
3168.49 2318
3169.02 2379
3169.56 2391
3170.09 2375
3170.62 2371
3171.15 2352
3171.68 2363
3172.21 2402
3172.74 2432
3173.27 2502
3173.80 2585
3174.33 2602
3174.86 2575
3175.40 2665
3175.93 2686
3176.46 2655
3176.99 2622
3177.52 2621
3178.05 2572
3178.58 2474
3179.11 2472
3179.65 2357
3180.18 2348
3180.71 2329
3181.24 2345
3181.77 2234
3182.30 2270
3182.84 2284
3183.37 2250
3183.90 2231
3184.43 2287
3184.96 2307
3185.49 2256
3186.03 2193
3186.56 2247
3187.09 2261
3187.62 2221
3188.16 2207
3188.69 2267
3189.22 2329
3189.75 2406
3190.28 2414
3190.82 2402
3191.35 2405
3191.88 2390
3192.41 2373
3192.95 2392
3193.48 2336
3194.01 2364
3194.55 2366
3195.08 2403
3195.61 2448
3196.14 2479
3196.68 2441
3197.21 2347
3197.74 2371
3198.28 2418
3198.81 2386
3199.34 2408
3199.87 2372
3200.41 2338
3200.94 2323
3201.47 2427
3202.01 2467
3202.54 2445
3203.07 2405
3203.61 2369
3204.14 2431
3204.68 2423
3205.21 2517
3205.74 2495
3206.28 2567
3206.81 2644
3207.34 2693
3207.88 2714
3208.41 2783
3208.95 2812
3209.48 2809
3210.01 2893
3210.55 2926
3211.08 2907
3211.62 2980
3212.15 2978
3212.68 2907
3213.22 2867
3213.75 2865
3214.29 2857
3214.82 2816
3215.36 2799
3215.89 2713
3216.42 2694
3216.96 2636
3217.49 2622
3218.03 2560
3218.56 2585
3219.10 2485
3219.63 2486
3220.17 2552
3220.70 2552
3221.24 2537
3221.77 2577
3222.31 2601
3222.84 2617
3223.38 2640
3223.91 2723
3224.45 2770
3224.98 2831
3225.52 2940
3226.05 3045
3226.59 3041
3227.12 2988
3227.66 3099
3228.20 2999
3228.73 2896
3229.27 2912
3229.80 2897
3230.34 2875
3230.87 2859
3231.41 2912
3231.95 2909
3232.48 2971
3233.02 3004
3233.55 3056
3234.09 3086
3234.63 3124
3235.16 3207
3235.70 3202
3236.23 3298
3236.77 3343
3237.31 3352
3237.84 3362
3238.38 3419
3238.92 3461
3239.45 3514
3239.99 3465
3240.53 3396
3241.06 3367
3241.60 3294
3242.14 3318
3242.67 3330
3243.21 3350
3243.75 3436
3244.28 3439
3244.82 3496
3245.36 3592
3245.89 3654
3246.43 3731
3246.97 3723
3247.50 3735
3248.04 3813
3248.58 3831
3249.12 3899
3249.65 3885
3250.19 4039
3250.73 4238
3251.27 4647
3251.80 5231
3252.34 6123
3252.88 7314
3253.42 8364
3253.95 9150
3254.49 9892
3255.03 10241
3255.57 9760
3256.10 9160
3256.64 8262
3257.18 7169
3257.72 6262
3258.26 5640
3258.79 5190
3259.33 4984
3259.87 4697
3260.41 4724
3260.95 4626
3261.49 4695
3262.02 4800
3262.56 4945
3263.10 4993
3263.64 5020
3264.18 5172
3264.72 5156
3265.25 5126
3265.79 5218
3266.33 5389
3266.87 5641
3267.41 5832
3267.95 5945
3268.49 6048
3269.03 5988
3269.56 5694
3270.10 5449
3270.64 5111
3271.18 4734
3271.72 4465
3272.26 4275
3272.80 4103
3273.34 4075
3273.88 4026
3274.42 3999
3274.96 4042
3275.50 4058
3276.04 4061
3276.57 4064
3277.11 4043
3277.65 3998
3278.19 4083
3278.73 4189
3279.27 4234
3279.81 4176
3280.35 4131
3280.89 4104
3281.43 4069
3281.97 4160
3282.51 4086
3283.05 4157
3283.59 4119
3284.13 4105
3284.67 4071
3285.21 4036
3285.75 4076
3286.29 4138
3286.83 4154
3287.37 4154
3287.91 4194
3288.46 4209
3289.00 4166
3289.54 4160
3290.08 4232
3290.62 4335
3291.16 4429
3291.70 4554
3292.24 4781
3292.78 4961
3293.32 5216
3293.86 5445
3294.40 5827
3294.94 6099
3295.49 6309
3296.03 6460
3296.57 6675
3297.11 6798
3297.65 6745
3298.19 6519
3298.73 6360
3299.27 6032
3299.82 5800
3300.36 5605
3300.90 5316
3301.44 5210
3301.98 5041
3302.52 4837
3303.07 4799
3303.61 4709
3304.15 4743
3304.69 4690
3305.23 4652
3305.77 4646
3306.32 4759
3306.86 4728
3307.40 4749
3307.94 4815
3308.49 4850
3309.03 4913
3309.57 4979
3310.11 5037
3310.65 5162
3311.20 5382
3311.74 5417
3312.28 5344
3312.82 5404
3313.37 5218
3313.91 5227
3314.45 5306
3314.99 5398
3315.54 5471
3316.08 5556
3316.62 5841
3317.17 6148
3317.71 6561
3318.25 6933
3318.79 7386
3319.34 7849
3319.88 8380
3320.42 8683
3320.97 9052
3321.51 9144
3322.05 9137
3322.60 8958
3323.14 8659
3323.68 8428
3324.23 8123
3324.77 7893
3325.31 7845
3325.86 7561
3326.40 7424
3326.94 7269
3327.49 7060
3328.03 6943
3328.58 6849
3329.12 6933
3329.66 6976
3330.21 7047
3330.75 7270
3331.30 7627
3331.84 8225
3332.38 9255
3332.93 11214
3333.47 13971
3334.02 18424
3334.56 24149
3335.10 31068
3335.65 38097
3336.19 43693
3336.74 47396
3337.28 49535
3337.83 49711
3338.37 48608
3338.92 45871
3339.46 42111
3340.01 37019
3340.55 31205
3341.10 25773
3341.64 21112
3342.18 17308
3342.73 14169
3343.27 11568
3343.82 9827
3344.36 8462
3344.91 7565
3345.46 6851
3346.00 6381
3346.55 6139
3347.09 6005
3347.64 5836
3348.18 5654
3348.73 5646
3349.27 5623
3349.82 5463
3350.36 5492
3350.91 5625
3351.46 5652
3352.00 5586
3352.55 5558
3353.09 5646
3353.64 5587
3354.18 5506
3354.73 5419
3355.28 5387
3355.82 5221
3356.37 5014
3356.91 5027
3357.46 5001
3358.01 4938
3358.55 4883
3359.10 4855
3359.65 4969
3360.19 4872
3360.74 4898
3361.28 4971
3361.83 5038
3362.38 5204
3362.92 5334
3363.47 5512
3364.02 5601
3364.56 5689
3365.11 5762
3365.66 5781
3366.20 5623
3366.75 5522
3367.30 5340
3367.85 5245
3368.39 5059
3368.94 4858
3369.49 4741
3370.03 4568
3370.58 4411
3371.13 4386
3371.68 4388
3372.22 4524
3372.77 4624
3373.32 4756
3373.87 4981
3374.41 5116
3374.96 5169
3375.51 5289
3376.06 5202
3376.60 5101
3377.15 4988
3377.70 4791
3378.25 4614
3378.79 4450
3379.34 4307
3379.89 4248
3380.44 4091
3380.99 3964
3381.53 3936
3382.08 3898
3382.63 3836
3383.18 3839
3383.73 3845
3384.28 3883
3384.82 3877
3385.37 3747
3385.92 3773
3386.47 3733
3387.02 3652
3387.57 3536
3388.12 3564
3388.66 3515
3389.21 3481
3389.76 3495
3390.31 3405
3390.86 3358
3391.41 3370
3391.96 3369
3392.51 3353
3393.05 3321
3393.60 3211
3394.15 3200
3394.70 3194
3395.25 3310
3395.80 3369
3396.35 3368
3396.90 3557
3397.45 3672
3398.00 3856
3398.55 3995
3399.10 4115
3399.65 4207
3400.20 4269
3400.75 4191
3401.30 4157
3401.85 4007
3402.40 3891
3402.95 3694
3403.50 3468
3404.05 3368
3404.59 3236
3405.14 3048
3405.70 2971
3406.25 2893
3406.80 2908
3407.35 2768
3407.90 2691
3408.45 2666
3409.00 2764
3409.55 2747
3410.10 2732
3410.65 2717
3411.20 2784
3411.75 2822
3412.30 2917
3412.85 2958
3413.40 2925
3413.95 2924
3414.50 2884
3415.05 2942
3415.60 2908
3416.15 2837
3416.71 2906
3417.26 2919
3417.81 2940
3418.36 2951
3418.91 3019
3419.46 3018
3420.01 3077
3420.56 3160
3421.11 3094
3421.67 2940
3422.22 2890
3422.77 2917
3423.32 2859
3423.87 2777
3424.42 2732
3424.98 2819
3425.53 2840
3426.08 2884
3426.63 2826
3427.18 2850
3427.73 2769
3428.29 2731
3428.84 2723
3429.39 2694
3429.94 2656
3430.49 2607
3431.05 2613
3431.60 2578
3432.15 2511
3432.70 2514
3433.25 2574
3433.81 2551
3434.36 2529
3434.91 2466
3435.46 2504
3436.02 2548
3436.57 2577
3437.12 2604
3437.67 2580
3438.23 2591
3438.78 2596
3439.33 2609
3439.89 2583
3440.44 2650
3440.99 2653
3441.54 2610
3442.10 2603
3442.65 2527
3443.20 2569
3443.76 2656
3444.31 2570
3444.86 2594
3445.42 2512
3445.97 2489
3446.52 2491
3447.08 2482
3447.63 2429
3448.18 2382
3448.74 2381
3449.29 2425
3449.84 2436
3450.40 2455
3450.95 2414
3451.50 2377
3452.06 2400
3452.61 2387
3453.17 2411
3453.72 2377
3454.27 2408
3454.83 2411
3455.38 2453
3455.94 2445
3456.49 2466
3457.04 2458
3457.60 2386
3458.15 2396
3458.71 2403
3459.26 2414
3459.82 2423
3460.37 2419
3460.93 2401
3461.48 2456
3462.03 2470
3462.59 2564
3463.14 2509
3463.70 2540
3464.25 2631
3464.81 2622
3465.36 2602
3465.92 2585
3466.47 2643
3467.03 2728
3467.58 2748
3468.14 2662
3468.69 2729
3469.25 2709
3469.80 2734
3470.36 2760
3470.91 2795
3471.47 2895
3472.02 2953
3472.58 2923
3473.14 3019
3473.69 3017
3474.25 3066
3474.80 2934
3475.36 2907
3475.91 2958
3476.47 2897
3477.03 2815
3477.58 2765
3478.14 2863
3478.69 2959
3479.25 3002
3479.80 3157
3480.36 3207
3480.92 3189
3481.47 3298
3482.03 3421
3482.59 3372
3483.14 3446
3483.70 3461
3484.25 3562
3484.81 3680
3485.37 3718
3485.92 3714
3486.48 3749
3487.04 3734
3487.59 3704
3488.15 3751
3488.71 3814
3489.26 3982
3489.82 4215
3490.38 4734
3490.93 5452
3491.49 6553
3492.05 8131
3492.61 9552
3493.16 10826
3493.72 11734
3494.28 12054
3494.83 11651
3495.39 10527
3495.95 9264
3496.51 7983
3497.06 6792
3497.62 5811
3498.18 5232
3498.74 4615
3499.29 4361
3499.85 4145
3500.41 4243
3500.97 4138
3501.52 3988
3502.08 4060
3502.64 4008
3503.20 4051
3503.76 4051
3504.31 4122
3504.87 4133
3505.43 4301
3505.99 4421
3506.55 4525
3507.10 4527
3507.66 4492
3508.22 4326
3508.78 4112
3509.34 3983
3509.90 3782
3510.45 3591
3511.01 3427
3511.57 3342
3512.13 3230
3512.69 3167
3513.25 3082
3513.81 3036
3514.36 2926
3514.92 2880
3515.48 2842
3516.04 2727
3516.60 2677
3517.16 2686
3517.72 2699
3518.28 2649
3518.84 2654
3519.40 2702
3519.95 2696
3520.51 2612
3521.07 2555
3521.63 2578
3522.19 2737
3522.75 2770
3523.31 2833
3523.87 2844
3524.43 2758
3524.99 2839
3525.55 2920
3526.11 2927
3526.67 2947
3527.23 2919
3527.79 2846
3528.35 2839
3528.91 2876
3529.47 2743
3530.03 2755
3530.59 2753
3531.15 2641
3531.71 2645
3532.27 2636
3532.83 2562
3533.39 2484
3533.95 2475
3534.51 2483
3535.07 2507
3535.63 2483
3536.19 2443
3536.75 2439
3537.31 2431
3537.87 2447
3538.43 2393
3538.99 2426
3539.56 2425
3540.12 2291
3540.68 2288
3541.24 2344
3541.80 2274
3542.36 2318
3542.92 2317
3543.48 2347
3544.04 2282
3544.60 2331
3545.17 2297
3545.73 2317
3546.29 2312
3546.85 2300
3547.41 2329
3547.97 2340
3548.53 2284
3549.10 2284
3549.66 2251
3550.22 2218
3550.78 2202
3551.34 2189
3551.90 2169
3552.47 2105
3553.03 2116
3553.59 2136
3554.15 2100
3554.71 2103
3555.28 2069
3555.84 2098
3556.40 2046
3556.96 2118
3557.52 2180
3558.09 2145
3558.65 2154
3559.21 2165
3559.77 2151
3560.34 2166
3560.90 2148
3561.46 2123
3562.02 2088
3562.59 2202
3563.15 2182
3563.71 2153
3564.27 2152
3564.84 2165
3565.40 2172
3565.96 2201
3566.52 2140
3567.09 2173
3567.65 2165
3568.21 2103
3568.78 2060
3569.34 2049
3569.90 2050
3570.47 2097
3571.03 2013
3571.59 2039
3572.16 2008
3572.72 2036
3573.28 1972
3573.85 2022
3574.41 2070
3574.97 2053
3575.54 2082
3576.10 2140
3576.66 2219
3577.23 2225
3577.79 2221
3578.36 2348
3578.92 2429
3579.48 2368
3580.05 2367
3580.61 2348
3581.18 2301
3581.74 2265
3582.30 2159
3582.87 2173
3583.43 2116
3584.00 2130
3584.56 2121
3585.13 2156
3585.69 2102
3586.25 2013
3586.82 2031
3587.38 1984
3587.95 2016
3588.51 1937
3589.08 1937
3589.64 1930
3590.21 1937
3590.77 1941
3591.34 1891
3591.90 1955
3592.47 1918
3593.03 1944
3593.60 1929
3594.16 1893
3594.73 1851
3595.29 1867
3595.86 1885
3596.42 1889
3596.99 1907
3597.55 1899
3598.12 1901
3598.68 1916
3599.25 1930
3599.82 1889
3600.38 1919
3600.95 1920
3601.51 1904
3602.08 1904
3602.64 1865
3603.21 1807
3603.78 1833
3604.34 1841
3604.91 1884
3605.47 1876
3606.04 1875
3606.61 1869
3607.17 1887
3607.74 1901
3608.30 1843
3608.87 1803
3609.44 1810
3610.00 1864
3610.57 1930
3611.14 1915
3611.70 1878
3612.27 1876
3612.83 1833
3613.40 1809
3613.97 1835
3614.53 1852
3615.10 1846
3615.67 1806
3616.23 1825
3616.80 1875
3617.37 1903
3617.94 1976
3618.50 2000
3619.07 2101
3619.64 2164
3620.20 2162
3620.77 2188
3621.34 2144
3621.91 2065
3622.47 2077
3623.04 2054
3623.61 2043
3624.18 2007
3624.74 1985
3625.31 2002
3625.88 1904
3626.45 1881
3627.01 1878
3627.58 1894
3628.15 1889
3628.72 1852
3629.28 1823
3629.85 1829
3630.42 1831
3630.99 1843
3631.56 1764
3632.12 1811
3632.69 1797
3633.26 1777
3633.83 1783
3634.40 1784
3634.96 1797
3635.53 1821
3636.10 1826
3636.67 1880
3637.24 1852
3637.81 1818
3638.38 1754
3638.94 1788
3639.51 1830
3640.08 1864
3640.65 1846
3641.22 1835
3641.79 1814
3642.36 1866
3642.93 1955
3643.49 1929
3644.06 1909
3644.63 1932
3645.20 1974
3645.77 1942
3646.34 2022
3646.91 1968
3647.48 1947
3648.05 1900
3648.62 1982
3649.19 2061
3649.76 1943
3650.33 1900
3650.90 1984
3651.46 2041
3652.03 2086
3652.60 2119
3653.17 2156
3653.74 2249
3654.31 2277
3654.88 2276
3655.45 2286
3656.02 2197
3656.59 2119
3657.16 2177
3657.73 2158
3658.30 2230
3658.87 2211
3659.44 2263
3660.01 2309
3660.58 2249
3661.15 2243
3661.72 2284
3662.30 2229
3662.87 2153
3663.44 2113
3664.01 2199
3664.58 2200
3665.15 2280
3665.72 2366
3666.29 2509
3666.86 2640
3667.43 2683
3668.00 2752
3668.57 2677
3669.14 2599
3669.71 2528
3670.29 2466
3670.86 2299
3671.43 2193
3672.00 2172
3672.57 2102
3673.14 2092
3673.71 2076
3674.28 2078
3674.86 2151
3675.43 2139
3676.00 2175
3676.57 2159
3677.14 2154
3677.71 2145
3678.28 2127
3678.86 2131
3679.43 2082
3680.00 2066
3680.57 2043
3681.14 2002
3681.72 2028
3682.29 1958
3682.86 1984
3683.43 1925
3684.00 1896
3684.58 1871
3685.15 1914
3685.72 1924
3686.29 1855
3686.87 1875
3687.44 1877
3688.01 1933
3688.58 1863
3689.16 1870
3689.73 1866
3690.30 1850
3690.87 1902
3691.45 1875
3692.02 1899
3692.59 1859
3693.16 1860
3693.74 1842
3694.31 1811
3694.88 1815
3695.46 1798
3696.03 1809
3696.60 1775
3697.17 1753
3697.75 1757
3698.32 1767
3698.89 1756
3699.47 1746
3700.04 1722
3700.61 1781
3701.19 1763
3701.76 1720
3702.34 1775
3702.91 1800
3703.48 1814
3704.06 1788
3704.63 1853
3705.20 1783
3705.78 1806
3706.35 1782
3706.93 1837
3707.50 1874
3708.07 1835
3708.65 1871
3709.22 1907
3709.80 1912
3710.37 1893
3710.94 1887
3711.52 1877
3712.09 1811
3712.67 1852
3713.24 1892
3713.82 1839
3714.39 1770
3714.96 1767
3715.54 1739
3716.11 1673
3716.69 1718
3717.26 1775
3717.84 1690
3718.41 1671
3718.99 1679
3719.56 1743
3720.14 1713
3720.71 1679
3721.29 1706
3721.86 1714
3722.44 1762
3723.01 1741
3723.59 1726
3724.16 1710
3724.74 1663
3725.31 1691
3725.89 1754
3726.46 1716
3727.04 1656
3727.61 1607
3728.19 1681
3728.77 1688
3729.34 1623
3729.92 1701
3730.49 1763
3731.07 1730
3731.64 1701
3732.22 1757
3732.80 1882
3733.37 1922
3733.95 1946
3734.52 1968
3735.10 1978
3735.68 2000
3736.25 1999
3736.83 1883
3737.40 1774
3737.98 1834
3738.56 1871
3739.13 1827
3739.71 1804
3740.29 1679
3740.86 1696
3741.44 1697
3742.02 1657
3742.59 1667
3743.17 1688
3743.75 1677
3744.32 1673
3744.90 1651
3745.48 1689
3746.05 1676
3746.63 1638
3747.21 1680
3747.78 1718
3748.36 1679
3748.94 1698
3749.52 1674
3750.09 1749
3750.67 1705
3751.25 1685
3751.83 1713
3752.40 1684
3752.98 1689
3753.56 1673
3754.14 1746
3754.71 1779
3755.29 1762
3755.87 1803
3756.45 1764
3757.02 1735
3757.60 1798
3758.18 1808
3758.76 1830
3759.34 1764
3759.91 1760
3760.49 1793
3761.07 1782
3761.65 1753
3762.23 1753
3762.80 1764
3763.38 1786
3763.96 1758
3764.54 1774
3765.12 1760
3765.70 1702
3766.27 1706
3766.85 1716
3767.43 1741
3768.01 1777
3768.59 1753
3769.17 1741
3769.75 1732
3770.32 1742
3770.90 1704
3771.48 1728
3772.06 1657
3772.64 1727
3773.22 1825
3773.80 1762
3774.38 1814
3774.96 1770
3775.54 1756
3776.11 1705
3776.69 1706
3777.27 1672
3777.85 1687
3778.43 1632
3779.01 1632
3779.59 1683
3780.17 1801
3780.75 1809
3781.33 1769
3781.91 1764
3782.49 1842
3783.07 1830
3783.65 1821
3784.23 1805
3784.81 1780
3785.39 1799
3785.97 1770
3786.55 1770
3787.13 1758
3787.71 1783
3788.29 1766
3788.87 1724
3789.45 1787
3790.03 1784
3790.61 1753
3791.19 1792
3791.77 1814
3792.35 1798
3792.93 1797
3793.51 1844
3794.09 1803
3794.67 1752
3795.25 1792
3795.83 1809
3796.42 1849
3797.00 1806
3797.58 1818
3798.16 1817
3798.74 1793
3799.32 1827
3799.90 1799
3800.48 1881
3801.06 1885
3801.64 1916
3802.23 1927
3802.81 1982
3803.39 1985
3803.97 1985
3804.55 1971
3805.13 1940
3805.71 1972
3806.30 1972
3806.88 1957
3807.46 1967
3808.04 1983
3808.62 2136
3809.20 2155
3809.79 2189
3810.37 2254
3810.95 2307
3811.53 2335
3812.11 2319
3812.70 2194
3813.28 2212
3813.86 2184
3814.44 2183
3815.02 2223
3815.61 2194
3816.19 2246
3816.77 2258
3817.35 2264
3817.94 2257
3818.52 2161
3819.10 2094
3819.68 2108
3820.27 2076
3820.85 2029
3821.43 1994
3822.01 2033
3822.60 2039
3823.18 2105
3823.76 2130
3824.35 2148
3824.93 2165
3825.51 2170
3826.09 2141
3826.68 2083
3827.26 2058
3827.84 2024
3828.43 2036
3829.01 2053
3829.59 1972
3830.18 1897
3830.76 1895
3831.34 1880
3831.93 1895
3832.51 1888
3833.09 1898
3833.68 1935
3834.26 1822
3834.85 1878
3835.43 1873
3836.01 1929
3836.60 1917
3837.18 1882
3837.76 1818
3838.35 1818
3838.93 1801
3839.52 1818
3840.10 1763
3840.69 1755
3841.27 1793
3841.85 1827
3842.44 1767
3843.02 1753
3843.61 1750
3844.19 1756
3844.78 1778
3845.36 1832
3845.94 1771
3846.53 1756
3847.11 1738
3847.70 1841
3848.28 1805
3848.87 1783
3849.45 1823
3850.04 1860
3850.62 1844
3851.21 1797
3851.79 1808
3852.38 1775
3852.96 1818
3853.55 1863
3854.13 1825
3854.72 1826
3855.30 1861
3855.89 1836
3856.47 1887
3857.06 1846
3857.65 1807
3858.23 1853
3858.82 1913
3859.40 1835
3859.99 1864
3860.57 1895
3861.16 1974
3861.74 2006
3862.33 2130
3862.92 2186
3863.50 2141
3864.09 2146
3864.67 2143
3865.26 2098
3865.85 1994
3866.43 2033
3867.02 1973
3867.60 1922
3868.19 1913
3868.78 1805
3869.36 1805
3869.95 1773
3870.54 1739
3871.12 1693
3871.71 1653
3872.30 1695
3872.88 1688
3873.47 1653
3874.06 1681
3874.64 1690
3875.23 1733
3875.82 1737
3876.40 1763
3876.99 1709
3877.58 1607
3878.16 1647
3878.75 1721
3879.34 1695
3879.93 1680
3880.51 1649
3881.10 1624
3881.69 1612
3882.27 1614
3882.86 1618
3883.45 1604
3884.04 1595
3884.62 1635
3885.21 1601
3885.80 1567
3886.39 1654
3886.97 1671
3887.56 1701
3888.15 1662
3888.74 1640
3889.33 1698
3889.91 1641
3890.50 1652
3891.09 1704
3891.68 1745
3892.27 1756
3892.85 1723
3893.44 1714
3894.03 1702
3894.62 1685
3895.21 1641
3895.80 1629
3896.38 1662
3896.97 1643
3897.56 1629
3898.15 1653
3898.74 1635
3899.33 1666
3899.91 1681
3900.50 1626
3901.09 1616
3901.68 1603
3902.27 1621
3902.86 1626
3903.45 1628
3904.04 1652
3904.63 1586
3905.21 1648
3905.80 1676
3906.39 1620
3906.98 1674
3907.57 1670
3908.16 1670
3908.75 1703
3909.34 1716
3909.93 1708
3910.52 1757
3911.11 1746
3911.70 1729
3912.29 1667
3912.88 1656
3913.47 1680
3914.06 1650
3914.65 1648
3915.24 1606
3915.83 1647
3916.42 1630
3917.01 1643
3917.60 1686
3918.19 1702
3918.78 1608
3919.37 1603
3919.96 1611
3920.55 1615
3921.14 1627
3921.73 1615
3922.32 1613
3922.91 1653
3923.50 1585
3924.09 1632
3924.68 1660
3925.27 1633
3925.86 1604
3926.45 1521
3927.04 1530
3927.63 1565
3928.22 1538
3928.81 1571
3929.40 1549
3930.00 1515
3930.59 1589
3931.18 1526
3931.77 1545
3932.36 1541
3932.95 1567
3933.54 1531
3934.13 1531
3934.72 1537
3935.32 1514
3935.91 1489
3936.50 1527
3937.09 1499
3937.68 1533
3938.27 1511
3938.86 1568
3939.46 1584
3940.05 1551
3940.64 1549
3941.23 1600
3941.82 1663
3942.41 1612
3943.01 1601
3943.60 1604
3944.19 1608
3944.78 1611
3945.37 1595
3945.97 1561
3946.56 1570
3947.15 1613
3947.74 1637
3948.34 1605
3948.93 1591
3949.52 1603
3950.11 1648
3950.71 1640
3951.30 1586
3951.89 1575
3952.48 1603
3953.08 1620
3953.67 1610
3954.26 1644
3954.85 1674
3955.45 1685
3956.04 1767
3956.63 1767
3957.23 1749
3957.82 1763
3958.41 1789
3959.00 1817
3959.60 1779
3960.19 1749
3960.78 1741
3961.38 1809
3961.97 1853
3962.56 1830
3963.16 1729
3963.75 1811
3964.34 1782
3964.94 1829
3965.53 1840
3966.13 1870
3966.72 1932
3967.31 1968
3967.91 2053
3968.50 2187
3969.09 2189
3969.69 2189
3970.28 2191
3970.88 2099
3971.47 2038
3972.06 1988
3972.66 1988
3973.25 1952
3973.85 1945
3974.44 1944
3975.04 1989
3975.63 1963
3976.22 2035
3976.82 2151
3977.41 2281
3978.01 2375
3978.60 2456
3979.20 2458
3979.79 2416
3980.39 2295
3980.98 2256
3981.58 2191
3982.17 2206
3982.77 2106
3983.36 2064
3983.96 2030
3984.55 2093
3985.15 2094
3985.74 2106
3986.34 2056
3986.93 2081
3987.53 2075
3988.12 2061
3988.72 2066
3989.31 2020
3989.91 1933
3990.50 1963
3991.10 1934
3991.69 2014
3992.29 1943
3992.89 1915
3993.48 1915
3994.08 1906
3994.67 1964
3995.27 2003
3995.86 1968
3996.46 2001
3997.06 1991
3997.65 1986
3998.25 1994
3998.84 2053
3999.44 2068
4000.04 2088
4000.63 2056
4001.23 1997
4001.83 2009
4002.42 1974
4003.02 1919
4003.61 1890
4004.21 1928
4004.81 1942
4005.40 1821
4006.00 1870
4006.60 1905
4007.19 1896
4007.79 1950
4008.39 1987
4008.98 1878
4009.58 1885
4010.18 1877
4010.77 1866
4011.37 1859
4011.97 1877
4012.57 1893
4013.16 1889
4013.76 1876
4014.36 1906
4014.95 1960
4015.55 1922
4016.15 1934
4016.75 1993
4017.34 2028
4017.94 1980
4018.54 2033
4019.14 2098
4019.73 2161
4020.33 2168
4020.93 2244
4021.53 2196
4022.13 2211
4022.72 2129
4023.32 2061
4023.92 1988
4024.52 1965
4025.12 1996
4025.71 1982
4026.31 2013
4026.91 2058
4027.51 2173
4028.11 2192
4028.70 2299
4029.30 2470
4029.90 2475
4030.50 2455
4031.10 2455
4031.70 2388
4032.30 2271
4032.89 2228
4033.49 2180
4034.09 2193
4034.69 2263
4035.29 2207
4035.89 2146
4036.49 2139
4037.09 2129
4037.68 2082
4038.28 2011
4038.88 1895
4039.48 1839
4040.08 1899
4040.68 1845
4041.28 1818
4041.88 1729
4042.48 1759
4043.08 1787
4043.68 1774
4044.28 1740
4044.88 1714
4045.48 1691
4046.07 1746
4046.67 1754
4047.27 1715
4047.87 1762
4048.47 1789
4049.07 1759
4049.67 1794
4050.27 1850
4050.87 1824
4051.47 1818
4052.07 1878
4052.67 1852
4053.27 1881
4053.87 1834
4054.47 1841
4055.07 1855
4055.67 1842
4056.27 1685
4056.88 1714
4057.48 1688
4058.08 1716
4058.68 1726
4059.28 1665
4059.88 1682
4060.48 1725
4061.08 1722
4061.68 1723
4062.28 1808
4062.88 1806
4063.48 1785
4064.08 1805
4064.68 1795
4065.29 1847
4065.89 1851
4066.49 1799
4067.09 1756
4067.69 1746
4068.29 1748
4068.89 1730
4069.49 1693
4070.10 1671
4070.70 1637
4071.30 1618
4071.90 1636
4072.50 1699
4073.10 1652
4073.70 1654
4074.31 1639
4074.91 1629
4075.51 1628
4076.11 1578
4076.71 1580
4077.32 1660
4077.92 1655
4078.52 1643
4079.12 1642
4079.72 1645
4080.33 1637
4080.93 1620
4081.53 1656
4082.13 1627
4082.73 1646
4083.34 1660
4083.94 1621
4084.54 1641
4085.14 1593
4085.75 1610
4086.35 1658
4086.95 1654
4087.55 1585
4088.16 1605
4088.76 1614
4089.36 1593
4089.97 1623
4090.57 1619
4091.17 1635
4091.77 1615
4092.38 1636
4092.98 1621
4093.58 1587
4094.19 1612
4094.79 1647
4095.39 1694
4096.00 1730
4096.60 1721
4097.20 1793
4097.81 1809
4098.41 1848
4099.01 1816
4099.62 1865
4100.22 1784
4100.82 1806
4101.43 1722
4102.03 1674
4102.64 1643
4103.24 1627
4103.84 1626
4104.45 1613
4105.05 1561
4105.65 1499
4106.26 1557
4106.86 1563
4107.47 1562
4108.07 1543
4108.68 1545
4109.28 1551
4109.88 1571
4110.49 1546
4111.09 1579
4111.70 1549
4112.30 1545
4112.91 1591
4113.51 1535
4114.12 1508
4114.72 1512
4115.32 1535
4115.93 1534
4116.53 1519
4117.14 1462
4117.74 1485
4118.35 1523
4118.95 1537
4119.56 1491
4120.16 1511
4120.77 1483
4121.37 1473
4121.98 1482
4122.58 1498
4123.19 1519
4123.80 1530
4124.40 1522
4125.01 1485
4125.61 1479
4126.22 1522
4126.82 1598
4127.43 1534
4128.03 1486
4128.64 1399
4129.25 1445
4129.85 1537
4130.46 1510
4131.06 1532
4131.67 1519
4132.27 1514
4132.88 1508
4133.49 1541
4134.09 1485
4134.70 1482
4135.31 1485
4135.91 1558
4136.52 1525
4137.12 1597
4137.73 1578
4138.34 1566
4138.94 1517
4139.55 1508
4140.16 1630
4140.76 1634
4141.37 1629
4141.98 1638
4142.58 1660
4143.19 1608
4143.80 1634
4144.40 1645
4145.01 1631
4145.62 1598
4146.22 1531
4146.83 1543
4147.44 1549
4148.05 1520
4148.65 1530
4149.26 1546
4149.87 1498
4150.47 1462
4151.08 1497
4151.69 1477
4152.30 1472
4152.90 1442
4153.51 1484
4154.12 1470
4154.73 1495
4155.33 1457
4155.94 1475
4156.55 1506
4157.16 1478
4157.76 1495
4158.37 1511
4158.98 1498
4159.59 1505
4160.20 1544
4160.80 1519
4161.41 1510
4162.02 1569
4162.63 1544
4163.24 1497
4163.85 1511
4164.45 1508
4165.06 1488
4165.67 1471
4166.28 1494
4166.89 1500
4167.50 1519
4168.10 1523
4168.71 1495
4169.32 1535
4169.93 1572
4170.54 1570
4171.15 1606
4171.76 1619
4172.37 1595
4172.97 1534
4173.58 1580
4174.19 1530
4174.80 1506
4175.41 1512
4176.02 1510
4176.63 1523
4177.24 1507
4177.85 1431
4178.46 1477
4179.07 1527
4179.68 1522
4180.29 1548
4180.90 1527
4181.50 1544
4182.11 1570
4182.72 1504
4183.33 1542
4183.94 1539
4184.55 1554
4185.16 1588
4185.77 1610
4186.38 1600
4186.99 1563
4187.60 1541
4188.21 1589
4188.82 1573
4189.43 1539
4190.04 1516
4190.65 1516
4191.26 1539
4191.87 1529
4192.48 1529
4193.09 1460
4193.71 1484
4194.32 1516
4194.93 1503
4195.54 1528
4196.15 1509
4196.76 1519
4197.37 1521
4197.98 1459
4198.59 1510
4199.20 1484
4199.81 1453
4200.42 1471
4201.03 1494
4201.64 1535
4202.26 1474
4202.87 1471
4203.48 1439
4204.09 1450
4204.70 1427
4205.31 1517
4205.92 1489
4206.53 1489
4207.15 1473
4207.76 1473
4208.37 1562
4208.98 1497
4209.59 1482
4210.20 1529
4210.82 1514
4211.43 1572
4212.04 1551
4212.65 1558
4213.26 1586
4213.87 1604
4214.49 1580
4215.10 1498
4215.71 1523
4216.32 1549
4216.94 1489
4217.55 1494
4218.16 1520
4218.77 1509
4219.38 1493
4220.00 1506
4220.61 1535
4221.22 1527
4221.83 1547
4222.45 1561
4223.06 1588
4223.67 1544
4224.28 1537
4224.90 1509
4225.51 1555
4226.12 1624
4226.74 1592
4227.35 1617
4227.96 1648
4228.57 1653
4229.19 1710
4229.80 1707
4230.41 1707
4231.03 1637
4231.64 1659
4232.25 1690
4232.87 1646
4233.48 1676
4234.09 1665
4234.71 1681
4235.32 1677
4235.93 1696
4236.55 1788
4237.16 1785
4237.77 1766
4238.39 1787
4239.00 1771
4239.62 1733
4240.23 1777
4240.84 1727
4241.46 1692
4242.07 1678
4242.68 1659
4243.30 1696
4243.91 1611
4244.53 1698
4245.14 1673
4245.76 1614
4246.37 1618
4246.98 1563
4247.60 1623
4248.21 1598
4248.83 1605
4249.44 1658
4250.06 1658
4250.67 1644
4251.29 1635
4251.90 1649
4252.51 1602
4253.13 1618
4253.74 1680
4254.36 1708
4254.97 1688
4255.59 1684
4256.20 1612
4256.82 1610
4257.43 1618
4258.05 1621
4258.66 1615
4259.28 1604
4259.90 1645
4260.51 1648
4261.13 1726
4261.74 1696
4262.36 1741
4262.97 1825
4263.59 1821
4264.20 1870
4264.82 1918
4265.43 1877
4266.05 1893
4266.67 1923
4267.28 1859
4267.90 1833
4268.51 1819
4269.13 1837
4269.75 1790
4270.36 1813
4270.98 1831
4271.59 1812
4272.21 1875
4272.83 1863
4273.44 1826
4274.06 1827
4274.67 1838
4275.29 1824
4275.91 1798
4276.52 1852
4277.14 1890
4277.76 1929
4278.37 1978
4278.99 2063
4279.61 2018
4280.22 2010
4280.84 1958
4281.46 1924
4282.07 1894
4282.69 1892
4283.31 1812
4283.92 1762
4284.54 1737
4285.16 1718
4285.78 1733
4286.39 1717
4287.01 1720
4287.63 1723
4288.24 1703
4288.86 1730
4289.48 1708
4290.10 1729
4290.71 1743
4291.33 1729
4291.95 1728
4292.57 1758
4293.18 1761
4293.80 1773
4294.42 1794
4295.04 1820
4295.66 1770
4296.27 1729
4296.89 1737
4297.51 1732
4298.13 1726
4298.75 1722
4299.36 1708
4299.98 1753
4300.60 1775
4301.22 1816
4301.84 1802
4302.45 1805
4303.07 1894
4303.69 1859
4304.31 1899
4304.93 1894
4305.55 1851
4306.17 1878
4306.78 1849
4307.40 1891
4308.02 1904
4308.64 1969
4309.26 1940
4309.88 1931
4310.50 1905
4311.12 1873
4311.73 1964
4312.35 1970
4312.97 1957
4313.59 1956
4314.21 1980
4314.83 2029
4315.45 2005
4316.07 2012
4316.69 1994
4317.31 2025
4317.93 2105
4318.55 2091
4319.17 2071
4319.79 2105
4320.41 2205
4321.02 2227
4321.64 2232
4322.26 2203
4322.88 2282
4323.50 2394
4324.12 2431
4324.74 2423
4325.36 2430
4325.98 2551
4326.60 2601
4327.22 2601
4327.84 2583
4328.46 2617
4329.08 2713
4329.70 2723
4330.32 2873
4330.95 2998
4331.57 3236
4332.19 3521
4332.81 3954
4333.43 4269
4334.05 4630
4334.67 4962
4335.29 5017
4335.91 4906
4336.53 4843
4337.15 4758
4337.77 4715
4338.39 4751
4339.01 4704
4339.64 4630
4340.26 4454
4340.88 4386
4341.50 4184
4342.12 3941
4342.74 3674
4343.36 3462
4343.98 3400
4344.60 3395
4345.23 3520
4345.85 3827
4346.47 4127
4347.09 4526
4347.71 4874
4348.33 5125
4348.96 5256
4349.58 5165
4350.20 4891
4350.82 4682
4351.44 4613
4352.06 4453
4352.69 4560
4353.31 4551
4353.93 4340
4354.55 4223
4355.17 3942
4355.80 3658
4356.42 3447
4357.04 3171
4357.66 2963
4358.29 2974
4358.91 2877
4359.53 2827
4360.15 2818
4360.78 2878
4361.40 2827
4362.02 2832
4362.64 2868
4363.27 2812
4363.89 2770
4364.51 2684
4365.13 2713
4365.76 2666
4366.38 2639
4367.00 2643
4367.63 2613
4368.25 2583
4368.87 2560
4369.49 2482
4370.12 2467
4370.74 2525
4371.36 2496
4371.99 2439
4372.61 2430
4373.23 2378
4373.86 2421
4374.48 2459
4375.10 2379
4375.73 2364
4376.35 2379
4376.98 2423
4377.60 2480
4378.22 2561
4378.85 2630
4379.47 2725
4380.09 2858
4380.72 3021
4381.34 2988
4381.97 2966
4382.59 2924
4383.21 2844
4383.84 2769
4384.46 2598
4385.09 2646
4385.71 2622
4386.34 2688
4386.96 2576
4387.58 2552
4388.21 2579
4388.83 2580
4389.46 2529
4390.08 2451
4390.71 2443
4391.33 2436
4391.96 2448
4392.58 2378
4393.21 2456
4393.83 2566
4394.46 2682
4395.08 2693
4395.71 2803
4396.33 2813
4396.96 2792
4397.58 2713
4398.21 2646
4398.83 2486
4399.46 2381
4400.08 2368
4400.71 2382
4401.33 2397
4401.96 2362
4402.58 2359
4403.21 2328
4403.83 2314
4404.46 2304
4405.09 2326
4405.71 2322
4406.34 2277
4406.96 2231
4407.59 2241
4408.22 2309
4408.84 2350
4409.47 2416
4410.09 2388
4410.72 2418
4411.35 2375
4411.97 2331
4412.60 2359
4413.22 2385
4413.85 2305
4414.48 2234
4415.10 2224
4415.73 2186
4416.36 2212
4416.98 2212
4417.61 2186
4418.24 2126
4418.86 2126
4419.49 2042
4420.12 2024
4420.74 2072
4421.37 2024
4422.00 1993
4422.62 2038
4423.25 1946
4423.88 1954
4424.50 1987
4425.13 1986
4425.76 1947
4426.38 1920
4427.01 1905
4427.64 1932
4428.27 1926
4428.89 1930
4429.52 1897
4430.15 1862
4430.78 1868
4431.40 1931
4432.03 1887
4432.66 1898
4433.29 1927
4433.91 1868
4434.54 1876
4435.17 1827
4435.80 1823
4436.43 1872
4437.05 1875
4437.68 1837
4438.31 1882
4438.94 1923
4439.57 1950
4440.19 1930
4440.82 1903
4441.45 1934
4442.08 1923
4442.71 1931
4443.34 1910
4443.96 1920
4444.59 1885
4445.22 1962
4445.85 1980
4446.48 1959
4447.11 1919
4447.74 1984
4448.36 1956
4448.99 1967
4449.62 1954
4450.25 1967
4450.88 1977
4451.51 1970
4452.14 1989
4452.77 1918
4453.40 1951
4454.02 2009
4454.65 1998
4455.28 2041
4455.91 2111
4456.54 2101
4457.17 2091
4457.80 2182
4458.43 2253
4459.06 2224
4459.69 2154
4460.32 2019
4460.95 1994
4461.58 1914
4462.21 1893
4462.84 1873
4463.47 1798
4464.10 1860
4464.73 1842
4465.36 1803
4465.99 1791
4466.62 1810
4467.25 1785
4467.88 1829
4468.51 1855
4469.14 1824
4469.77 1792
4470.40 1793
4471.03 1803
4471.66 1782
4472.29 1840
4472.92 1770
4473.55 1782
4474.18 1784
4474.81 1750
4475.44 1683
4476.07 1716
4476.70 1722
4477.33 1762
4477.96 1760
4478.60 1751
4479.23 1762
4479.86 1747
4480.49 1767
4481.12 1782
4481.75 1814
4482.38 1776
4483.01 1706
4483.64 1717
4484.27 1711
4484.91 1690
4485.54 1776
4486.17 1740
4486.80 1762
4487.43 1726
4488.06 1707
4488.69 1719
4489.33 1765
4489.96 1788
4490.59 1839
4491.22 1812
4491.85 1848
4492.49 1842
4493.12 1754
4493.75 1844
4494.38 1792
4495.01 1846
4495.65 1838
4496.28 1758
4496.91 1838
4497.54 1842
4498.17 1800
4498.81 1808
4499.44 1874
4500.07 1892
4500.70 1968
4501.34 1992
4501.97 2096
4502.60 2182
4503.23 2263
4503.87 2295
4504.50 2249
4505.13 2209
4505.76 2156
4506.40 2179
4507.03 2134
4507.66 2032
4508.30 2007
4508.93 2034
4509.56 1922
4510.19 1965
4510.83 1955
4511.46 1983
4512.09 1952
4512.73 2016
4513.36 2029
4513.99 1939
4514.63 1883
4515.26 1888
4515.89 1794
4516.53 1789
4517.16 1787
4517.80 1733
4518.43 1731
4519.06 1686
4519.70 1773
4520.33 1724
4520.96 1739
4521.60 1666
4522.23 1748
4522.87 1686
4523.50 1699
4524.13 1717
4524.77 1726
4525.40 1704
4526.04 1678
4526.67 1676
4527.30 1641
4527.94 1694
4528.57 1773
4529.21 1807
4529.84 1787
4530.48 1852
4531.11 1820
4531.75 1874
4532.38 1923
4533.02 1957
4533.65 1922
4534.28 1884
4534.92 1862
4535.55 1829
4536.19 1810
4536.82 1762
4537.46 1727
4538.09 1681
4538.73 1685
4539.36 1622
4540.00 1702
4540.64 1646
4541.27 1658
4541.91 1631
4542.54 1602
4543.18 1635
4543.81 1641
4544.45 1601
4545.08 1633
4545.72 1636
4546.35 1614
4546.99 1527
4547.63 1574
4548.26 1579
4548.90 1549
4549.53 1590
4550.17 1521
4550.80 1563
4551.44 1574
4552.08 1609
4552.71 1638
4553.35 1553
4553.99 1522
4554.62 1543
4555.26 1565
4555.89 1571
4556.53 1588
4557.17 1558
4557.80 1556
4558.44 1640
4559.08 1584
4559.71 1534
4560.35 1575
4560.99 1559
4561.62 1589
4562.26 1608
4562.90 1622
4563.53 1624
4564.17 1589
4564.81 1518
4565.44 1613
4566.08 1559
4566.72 1564
4567.35 1570
4567.99 1641
4568.63 1613
4569.27 1633
4569.90 1647
4570.54 1617
4571.18 1617
4571.82 1600
4572.45 1642
4573.09 1605
4573.73 1600
4574.37 1568
4575.00 1593
4575.64 1601
4576.28 1652
4576.92 1616
4577.55 1641
4578.19 1658
4578.83 1640
4579.47 1654
4580.11 1632
4580.74 1592
4581.38 1659
4582.02 1693
4582.66 1733
4583.30 1752
4583.93 1718
4584.57 1712
4585.21 1771
4585.85 1779
4586.49 1821
4587.13 1897
4587.76 2021
4588.40 2173
4589.04 2270
4589.68 2324
4590.32 2321
4590.96 2229
4591.60 2232
4592.24 2233
4592.87 2332
4593.51 2380
4594.15 2423
4594.79 2339
4595.43 2209
4596.07 2180
4596.71 2095
4597.35 2088
4597.99 1990
4598.63 1980
4599.27 1927
4599.90 1861
4600.54 1881
4601.18 1904
4601.82 1912
4602.46 1966
4603.10 1932
4603.74 1973
4604.38 1904
4605.02 1910
4605.66 1967
4606.30 1940
4606.94 1920
4607.58 1888
4608.22 1855
4608.86 1794
4609.50 1792
4610.14 1724
4610.78 1765
4611.42 1813
4612.06 1713
4612.70 1690
4613.34 1722
4613.98 1721
4614.62 1786
4615.26 1817
4615.90 1779
4616.54 1888
4617.18 1857
4617.82 1873
4618.47 1821
4619.11 1778
4619.75 1769
4620.39 1737
4621.03 1765
4621.67 1644
4622.31 1591
4622.95 1592
4623.59 1576
4624.23 1546
4624.87 1516
4625.52 1531
4626.16 1536
4626.80 1535
4627.44 1580
4628.08 1502
4628.72 1545
4629.36 1543
4630.00 1552
4630.65 1552
4631.29 1585
4631.93 1621
4632.57 1674
4633.21 1679
4633.85 1700
4634.50 1689
4635.14 1692
4635.78 1686
4636.42 1722
4637.06 1702
4637.71 1663
4638.35 1622
4638.99 1666
4639.63 1703
4640.27 1687
4640.92 1669
4641.56 1637
4642.20 1679
4642.84 1685
4643.49 1621
4644.13 1653
4644.77 1649
4645.41 1595
4646.06 1644
4646.70 1575
4647.34 1559
4647.98 1537
4648.63 1563
4649.27 1572
4649.91 1651
4650.55 1648
4651.20 1602
4651.84 1621
4652.48 1608
4653.13 1608
4653.77 1593
4654.41 1637
4655.06 1648
4655.70 1627
4656.34 1623
4656.99 1550
4657.63 1481
4658.27 1542
4658.92 1570
4659.56 1578
4660.20 1501
4660.85 1517
4661.49 1512
4662.13 1459
4662.78 1470
4663.42 1502
4664.07 1491
4664.71 1472
4665.35 1492
4666.00 1461
4666.64 1484
4667.28 1435
4667.93 1480
4668.57 1503
4669.22 1416
4669.86 1419
4670.51 1476
4671.15 1524
4671.79 1493
4672.44 1496
4673.08 1490
4673.73 1511
4674.37 1494
4675.02 1465
4675.66 1474
4676.31 1494
4676.95 1442
4677.60 1486
4678.24 1555
4678.88 1525
4679.53 1584
4680.17 1561
4680.82 1605
4681.46 1612
4682.11 1599
4682.75 1617
4683.40 1601
4684.05 1589
4684.69 1565
4685.34 1580
4685.98 1586
4686.63 1567
4687.27 1607
4687.92 1651
4688.56 1610
4689.21 1598
4689.85 1619
4690.50 1744
4691.15 1698
4691.79 1765
4692.44 1745
4693.08 1776
4693.73 1814
4694.37 1735
4695.02 1838
4695.67 1826
4696.31 1826
4696.96 1855
4697.60 1901
4698.25 1918
4698.90 1945
4699.54 1929
4700.19 2035
4700.84 2089
4701.48 2161
4702.13 2158
4702.77 2068
4703.42 1958
4704.07 1949
4704.71 1934
4705.36 1886
4706.01 1830
4706.65 1902
4707.30 1881
4707.95 1846
4708.60 1862
4709.24 1815
4709.89 1808
4710.54 1825
4711.18 1774
4711.83 1800
4712.48 1751
4713.12 1699
4713.77 1745
4714.42 1699
4715.07 1735
4715.71 1741
4716.36 1714
4717.01 1712
4717.66 1674
4718.30 1668
4718.95 1694
4719.60 1648
4720.25 1693
4720.89 1680
4721.54 1707
4722.19 1680
4722.84 1657
4723.49 1640
4724.13 1613
4724.78 1617
4725.43 1637
4726.08 1634
4726.73 1591
4727.37 1608
4728.02 1599
4728.67 1608
4729.32 1588
4729.97 1522
4730.62 1608
4731.26 1634
4731.91 1669
4732.56 1654
4733.21 1592
4733.86 1583
4734.51 1597
4735.16 1587
4735.80 1545
4736.45 1531
4737.10 1521
4737.75 1535
4738.40 1513
4739.05 1527
4739.70 1481
4740.35 1567
4741.00 1487
4741.64 1522
4742.29 1552
4742.94 1546
4743.59 1511
4744.24 1523
4744.89 1533
4745.54 1528
4746.19 1525
4746.84 1527
4747.49 1543
4748.14 1532
4748.79 1562
4749.44 1573
4750.09 1596
4750.74 1619
4751.39 1691
4752.04 1692
4752.69 1712
4753.34 1709
4753.99 1711
4754.64 1713
4755.29 1670
4755.94 1632
4756.59 1626
4757.24 1607
4757.89 1624
4758.54 1597
4759.19 1587
4759.84 1598
4760.49 1563
4761.14 1537
4761.79 1531
4762.44 1571
4763.09 1595
4763.74 1603
4764.39 1567
4765.04 1566
4765.69 1556
4766.35 1495
4767.00 1508
4767.65 1500
4768.30 1527
4768.95 1541
4769.60 1601
4770.25 1565
4770.90 1565
4771.55 1562
4772.20 1574
4772.86 1542
4773.51 1535
4774.16 1523
4774.81 1568
4775.46 1530
4776.11 1523
4776.76 1500
4777.42 1500
4778.07 1529
4778.72 1513
4779.37 1542
4780.02 1534
4780.67 1492
4781.33 1518
4781.98 1595
4782.63 1529
4783.28 1462
4783.93 1508
4784.59 1530
4785.24 1549
4785.89 1529
4786.54 1540
4787.20 1555
4787.85 1520
4788.50 1575
4789.15 1588
4789.80 1581
4790.46 1616
4791.11 1637
4791.76 1663
4792.41 1595
4793.07 1645
4793.72 1678
4794.37 1719
4795.03 1695
4795.68 1628
4796.33 1652
4796.98 1668
4797.64 1630
4798.29 1669
4798.94 1672
4799.60 1655
4800.25 1630
4800.90 1628
4801.56 1658
4802.21 1676
4802.86 1692
4803.52 1724
4804.17 1740
4804.82 1707
4805.48 1781
4806.13 1818
4806.78 1787
4807.44 1742
4808.09 1739
4808.74 1712
4809.40 1696
4810.05 1731
4810.71 1704
4811.36 1710
4812.01 1736
4812.67 1820
4813.32 1786
4813.98 1799
4814.63 1818
4815.28 1791
4815.94 1800
4816.59 1868
4817.25 1815
4817.90 1849
4818.56 1951
4819.21 1860
4819.86 1853
4820.52 1883
4821.17 1966
4821.83 1947
4822.48 2023
4823.14 2122
4823.79 2145
4824.45 2080
4825.10 2175
4825.76 2130
4826.41 2132
4827.07 2133
4827.72 2060
4828.38 2020
4829.03 2048
4829.69 2085
4830.34 2109
4831.00 2066
4831.65 2074
4832.31 2116
4832.96 2054
4833.62 2096
4834.27 2137
4834.93 2137
4835.59 2220
4836.24 2224
4836.90 2280
4837.55 2394
4838.21 2359
4838.86 2343
4839.52 2362
4840.18 2328
4840.83 2314
4841.49 2314
4842.14 2416
4842.80 2375
4843.46 2297
4844.11 2384
4844.77 2381
4845.42 2407
4846.08 2489
4846.74 2400
4847.39 2436
4848.05 2477
4848.71 2521
4849.36 2549
4850.02 2573
4850.68 2567
4851.33 2617
4851.99 2586
4852.65 2577
4853.30 2620
4853.96 2566
4854.62 2687
4855.27 2669
4855.93 2715
4856.59 2868
4857.24 2986
4857.90 3194
4858.56 3412
4859.21 3636
4859.87 3687
4860.53 3781
4861.19 3747
4861.84 3596
4862.50 3408
4863.16 3229
4863.82 3057
4864.47 2955
4865.13 2947
4865.79 2958
4866.45 2938
4867.10 3007
4867.76 3059
4868.42 3054
4869.08 3046
4869.74 3041
4870.39 3133
4871.05 3014
4871.71 2962
4872.37 2924
4873.03 2887
4873.68 2823
4874.34 2891
4875.00 2879
4875.66 2812
4876.32 2806
4876.97 2756
4877.63 2698
4878.29 2748
4878.95 2889
4879.61 3064
4880.27 3211
4880.93 3340
4881.58 3342
4882.24 3201
4882.90 3140
4883.56 3026
4884.22 2900
4884.88 2765
4885.54 2698
4886.20 2637
4886.86 2539
4887.51 2513
4888.17 2491
4888.83 2467
4889.49 2504
4890.15 2501
4890.81 2432
4891.47 2518
4892.13 2491
4892.79 2456
4893.45 2442
4894.11 2491
4894.77 2435
4895.43 2387
4896.09 2326
4896.75 2285
4897.41 2262
4898.07 2202
4898.73 2241
4899.39 2285
4900.04 2357
4900.70 2356
4901.36 2411
4902.02 2399
4902.69 2372
4903.35 2336
4904.01 2243
4904.67 2196
4905.33 2153
4905.99 2085
4906.65 2104
4907.31 2145
4907.97 2067
4908.63 2002
4909.29 2052
4909.95 2100
4910.61 2079
4911.27 2044
4911.93 2074
4912.59 2021
4913.25 1971
4913.91 1965
4914.57 1968
4915.24 1972
4915.90 1956
4916.56 1985
4917.22 1969
4917.88 1913
4918.54 1912
4919.20 1896
4919.86 1888
4920.52 1924
4921.19 1984
4921.85 1935
4922.51 1861
4923.17 1898
4923.83 1901
4924.49 1867
4925.15 1840
4925.82 1779
4926.48 1831
4927.14 1830
4927.80 1851
4928.46 1844
4929.12 1846
4929.79 1853
4930.45 1784
4931.11 1810
4931.77 1825
4932.43 1851
4933.10 1817
4933.76 1821
4934.42 1808
4935.08 1835
4935.75 1788
4936.41 1780
4937.07 1760
4937.73 1806
4938.40 1806
4939.06 1797
4939.72 1819
4940.38 1839
4941.05 1878
4941.71 1828
4942.37 1833
4943.03 1832
4943.70 1825
4944.36 1844
4945.02 1896
4945.69 1826
4946.35 1845
4947.01 1826
4947.68 1776
4948.34 1820
4949.00 1823
4949.66 1793
4950.33 1782
4950.99 1723
4951.65 1754
4952.32 1745
4952.98 1702
4953.65 1779
4954.31 1799
4954.97 1774
4955.64 1769
4956.30 1796
4956.96 1775
4957.63 1800
4958.29 1814
4958.95 1841
4959.62 1839
4960.28 1849
4960.95 1872
4961.61 1921
4962.27 1947
4962.94 2030
4963.60 2068
4964.27 2178
4964.93 2267
4965.60 2206
4966.26 2154
4966.92 2154
4967.59 2133
4968.25 2028
4968.92 1963
4969.58 1884
4970.25 1834
4970.91 1829
4971.58 1820
4972.24 1773
4972.91 1761
4973.57 1768
4974.24 1790
4974.90 1869
4975.57 1833
4976.23 1860
4976.90 1906
4977.56 1941
4978.23 1953
4978.89 1978
4979.56 1991
4980.22 1946
4980.89 1969
4981.55 1908
4982.22 1849
4982.88 1766
4983.55 1757
4984.21 1695
4984.88 1684
4985.55 1678
4986.21 1710
4986.88 1692
4987.54 1696
4988.21 1725
4988.87 1710
4989.54 1643
4990.21 1661
4990.87 1626
4991.54 1645
4992.20 1630
4992.87 1644
4993.54 1665
4994.20 1667
4994.87 1658
4995.54 1624
4996.20 1658
4996.87 1642
4997.54 1619
4998.20 1640
4998.87 1593
4999.53 1575
5000.20 1596
5000.87 1573
5001.53 1556
5002.20 1530
5002.87 1523
5003.54 1555
5004.20 1578
5004.87 1535
5005.54 1532
5006.20 1541
5006.87 1559
5007.54 1575
5008.20 1566
5008.87 1581
5009.54 1571
5010.21 1577
5010.87 1583
5011.54 1547
5012.21 1524
5012.88 1540
5013.54 1589
5014.21 1567
5014.88 1551
5015.55 1576
5016.21 1558
5016.88 1511
5017.55 1501
5018.22 1512
5018.89 1511
5019.55 1512
5020.22 1554
5020.89 1462
5021.56 1508
5022.23 1538
5022.89 1539
5023.56 1590
5024.23 1628
5024.90 1601
5025.57 1665
5026.23 1678
5026.90 1650
5027.57 1640
5028.24 1675
5028.91 1665
5029.58 1630
5030.25 1598
5030.91 1585
5031.58 1563
5032.25 1547
5032.92 1597
5033.59 1614
5034.26 1552
5034.93 1516
5035.60 1491
5036.27 1505
5036.93 1514
5037.60 1529
5038.27 1542
5038.94 1534
5039.61 1552
5040.28 1521
5040.95 1513
5041.62 1574
5042.29 1553
5042.96 1524
5043.63 1578
5044.30 1588
5044.97 1489
5045.64 1505
5046.31 1473
5046.98 1515
5047.65 1509
5048.32 1560
5048.99 1551
5049.66 1553
5050.33 1560
5051.00 1578
5051.67 1579
5052.34 1573
5053.01 1606
5053.68 1652
5054.35 1656
5055.02 1656
5055.69 1674
5056.36 1680
5057.03 1632
5057.70 1639
5058.37 1632
5059.04 1582
5059.71 1578
5060.38 1552
5061.05 1520
5061.72 1537
5062.39 1475
5063.06 1476
5063.73 1534
5064.40 1487
5065.08 1463
5065.75 1483
5066.42 1498
5067.09 1491
5067.76 1523
5068.43 1498
5069.10 1528
5069.77 1486
5070.44 1498
5071.12 1524
5071.79 1520
5072.46 1494
5073.13 1543
5073.80 1555
5074.47 1550
5075.14 1563
5075.82 1581
5076.49 1571
5077.16 1533
5077.83 1560
5078.50 1670
5079.18 1642
5079.85 1653
5080.52 1675
5081.19 1767
5081.86 1766
5082.54 1749
5083.21 1771
5083.88 1741
5084.55 1764
5085.22 1723
5085.90 1744
5086.57 1692
5087.24 1704
5087.91 1632
5088.59 1650
5089.26 1622
5089.93 1656
5090.60 1708
5091.28 1721
5091.95 1725
5092.62 1707
5093.30 1745
5093.97 1698
5094.64 1683
5095.31 1651
5095.99 1612
5096.66 1596
5097.33 1637
5098.01 1646
5098.68 1619
5099.35 1571
5100.03 1562
5100.70 1588
5101.37 1562
5102.05 1575
5102.72 1550
5103.39 1600
5104.07 1612
5104.74 1632
5105.41 1679
5106.09 1664
5106.76 1595
5107.43 1585
5108.11 1623
5108.78 1647
5109.46 1596
5110.13 1591
5110.80 1590
5111.48 1617
5112.15 1594
5112.83 1595
5113.50 1516
5114.17 1557
5114.85 1558
5115.52 1532
5116.20 1544
5116.87 1633
5117.55 1671
5118.22 1660
5118.89 1682
5119.57 1717
5120.24 1822
5120.92 1832
5121.59 1802
5122.27 1788
5122.94 1783
5123.62 1830
5124.29 1814
5124.97 1752
5125.64 1731
5126.32 1707
5126.99 1659
5127.67 1726
5128.34 1695
5129.02 1631
5129.69 1658
5130.37 1662
5131.04 1685
5131.72 1703
5132.39 1715
5133.07 1719
5133.75 1708
5134.42 1682
5135.10 1670
5135.77 1627
5136.45 1593
5137.12 1600
5137.80 1545
5138.47 1511
5139.15 1480
5139.83 1516
5140.50 1520
5141.18 1504
5141.85 1491
5142.53 1422
5143.21 1424
5143.88 1458
5144.56 1462
5145.23 1422
5145.91 1445
5146.59 1485
5147.26 1473
5147.94 1438
5148.62 1434
5149.29 1459
5149.97 1489
5150.65 1453
5151.32 1454
5152.00 1416
5152.68 1432
5153.35 1427
5154.03 1406
5154.71 1379
5155.38 1407
5156.06 1424
5156.74 1426
5157.41 1407
5158.09 1414
5158.77 1432
5159.45 1373
5160.12 1418
5160.80 1436
5161.48 1395
5162.16 1422
5162.83 1403
5163.51 1397
5164.19 1379
5164.87 1383
5165.54 1396
5166.22 1464
5166.90 1477
5167.58 1490
5168.25 1489
5168.93 1511
5169.61 1484
5170.29 1427
5170.96 1435
5171.64 1374
5172.32 1361
5173.00 1380
5173.68 1366
5174.36 1345
5175.03 1359
5175.71 1353
5176.39 1353
5177.07 1359
5177.75 1398
5178.42 1435
5179.10 1357
5179.78 1406
5180.46 1351
5181.14 1342
5181.82 1351
5182.50 1344
5183.18 1391
5183.85 1417
5184.53 1366
5185.21 1405
5185.89 1414
5186.57 1394
5187.25 1386
5187.93 1368
5188.61 1422
5189.29 1424
5189.96 1381
5190.64 1325
5191.32 1383
5192.00 1367
5192.68 1382
5193.36 1389
5194.04 1365
5194.72 1352
5195.40 1361
5196.08 1347
5196.76 1371
5197.44 1341
5198.12 1383
5198.80 1379
5199.48 1392
5200.16 1360
5200.84 1369
5201.52 1392
5202.20 1358
5202.88 1368
5203.56 1352
5204.24 1376
5204.92 1351
5205.60 1415
5206.28 1404
5206.96 1425
5207.64 1417
5208.32 1430
5209.00 1395
5209.68 1415
5210.36 1482
5211.04 1468
5211.72 1474
5212.40 1453
5213.08 1518
5213.76 1460
5214.44 1489
5215.13 1529
5215.81 1548
5216.49 1579
5217.17 1593
5217.85 1562
5218.53 1563
5219.21 1491
5219.89 1488
5220.57 1494
5221.25 1515
5221.94 1502
5222.62 1503
5223.30 1512
5223.98 1582
5224.66 1575
5225.34 1576
5226.02 1592
5226.71 1579
5227.39 1590
5228.07 1497
5228.75 1504
5229.43 1500
5230.11 1498
5230.80 1465
5231.48 1478
5232.16 1498
5232.84 1535
5233.52 1516
5234.21 1508
5234.89 1527
5235.57 1522
5236.25 1492
5236.93 1472
5237.62 1460
5238.30 1468
5238.98 1525
5239.66 1519
5240.35 1526
5241.03 1596
5241.71 1638
5242.39 1655
5243.08 1653
5243.76 1665
5244.44 1662
5245.13 1621
5245.81 1592
5246.49 1616
5247.17 1590
5247.86 1556
5248.54 1530
5249.22 1588
5249.91 1545
5250.59 1518
5251.27 1495
5251.96 1545
5252.64 1606
5253.32 1584
5254.01 1595
5254.69 1599
5255.37 1602
5256.06 1552
5256.74 1536
5257.42 1500
5258.11 1449
5258.79 1473
5259.47 1491
5260.16 1489
5260.84 1481
5261.53 1452
5262.21 1556
5262.89 1548
5263.58 1564
5264.26 1557
5264.95 1569
5265.63 1571
5266.31 1539
5267.00 1572
5267.68 1515
5268.37 1531
5269.05 1527
5269.73 1533
5270.42 1529
5271.10 1513
5271.79 1482
5272.47 1487
5273.16 1490
5273.84 1479
5274.53 1478
5275.21 1478
5275.90 1482
5276.58 1440
5277.27 1478
5277.95 1461
5278.64 1510
5279.32 1477
5280.01 1439
5280.69 1394
5281.38 1422
5282.06 1460
5282.75 1513
5283.43 1471
5284.12 1464
5284.80 1467
5285.49 1479
5286.17 1475
5286.86 1408
5287.54 1415
5288.23 1422
5288.92 1417
5289.60 1402
5290.29 1458
5290.97 1434
5291.66 1452
5292.34 1476
5293.03 1451
5293.72 1432
5294.40 1503
5295.09 1437
5295.77 1485
5296.46 1474
5297.15 1477
5297.83 1474
5298.52 1497
5299.20 1527
5299.89 1507
5300.58 1534
5301.26 1569
5301.95 1567
5302.64 1548
5303.32 1575
5304.01 1643
5304.70 1693
5305.38 1702
5306.07 1756
5306.76 1813
5307.44 1856
5308.13 1870
5308.82 1869
5309.50 1829
5310.19 1820
5310.88 1810
5311.57 1778
5312.25 1835
5312.94 1885
5313.63 1916
5314.31 1940
5315.00 1944
5315.69 1850
5316.38 1835
5317.06 1878
5317.75 1840
5318.44 1826
5319.13 1793
5319.81 1807
5320.50 1806
5321.19 1780
5321.88 1828
5322.57 1859
5323.25 1805
5323.94 1789
5324.63 1733
5325.32 1706
5326.00 1656
5326.69 1606
5327.38 1567
5328.07 1622
5328.76 1572
5329.45 1564
5330.13 1541
5330.82 1512
5331.51 1569
5332.20 1482
5332.89 1548
5333.58 1503
5334.26 1509
5334.95 1497
5335.64 1485
5336.33 1474
5337.02 1465
5337.71 1433
5338.40 1486
5339.09 1484
5339.77 1460
5340.46 1434
5341.15 1483
5341.84 1481
5342.53 1457
5343.22 1442
5343.91 1451
5344.60 1488
5345.29 1452
5345.98 1478
5346.67 1456
5347.36 1452
5348.05 1437
5348.73 1471
5349.42 1450
5350.11 1420
5350.80 1446
5351.49 1463
5352.18 1478
5352.87 1430
5353.56 1447
5354.25 1414
5354.94 1419
5355.63 1415
5356.32 1356
5357.01 1384
5357.70 1390
5358.39 1376
5359.08 1393
5359.77 1395
5360.46 1465
5361.15 1437
5361.84 1532
5362.53 1570
5363.22 1512
5363.91 1545
5364.61 1513
5365.30 1495
5365.99 1479
5366.68 1441
5367.37 1415
5368.06 1459
5368.75 1435
5369.44 1444
5370.13 1364
5370.82 1320
5371.51 1361
5372.20 1392
5372.89 1403
5373.59 1400
5374.28 1349
5374.97 1313
5375.66 1353
5376.35 1326
5377.04 1323
5377.73 1333
5378.42 1361
5379.12 1322
5379.81 1369
5380.50 1346
5381.19 1342
5381.88 1295
5382.57 1282
5383.27 1308
5383.96 1281
5384.65 1314
5385.34 1352
5386.03 1326
5386.73 1346
5387.42 1364
5388.11 1303
5388.80 1337
5389.49 1345
5390.19 1389
5390.88 1380
5391.57 1379
5392.26 1414
5392.95 1439
5393.65 1414
5394.34 1450
5395.03 1440
5395.72 1416
5396.42 1342
5397.11 1345
5397.80 1429
5398.50 1436
5399.19 1370
5399.88 1379
5400.57 1434
5401.27 1404
5401.96 1369
5402.65 1384
5403.35 1414
5404.04 1431
5404.73 1389
5405.42 1406
5406.12 1333
5406.81 1395
5407.50 1376
5408.20 1392
5408.89 1364
5409.58 1415
5410.28 1390
5410.97 1368
5411.66 1370
5412.36 1390
5413.05 1399
5413.75 1316
5414.44 1379
5415.13 1417
5415.83 1381
5416.52 1365
5417.21 1348
5417.91 1388
5418.60 1426
5419.30 1379
5419.99 1405
5420.68 1392
5421.38 1449
5422.07 1460
5422.77 1477
5423.46 1450
5424.16 1443
5424.85 1445
5425.54 1500
5426.24 1492
5426.93 1409
5427.63 1418
5428.32 1404
5429.02 1399
5429.71 1420
5430.41 1495
5431.10 1457
5431.80 1457
5432.49 1455
5433.19 1453
5433.88 1458
5434.58 1427
5435.27 1474
5435.97 1522
5436.66 1526
5437.36 1519
5438.05 1513
5438.75 1518
5439.44 1555
5440.14 1510
5440.83 1547
5441.53 1565
5442.22 1563
5442.92 1539
5443.62 1548
5444.31 1533
5445.01 1539
5445.70 1553
5446.40 1625
5447.09 1655
5447.79 1686
5448.49 1751
5449.18 1754
5449.88 1776
5450.57 1750
5451.27 1765
5451.97 1725
5452.66 1675
5453.36 1624
5454.05 1713
5454.75 1721
5455.45 1675
5456.14 1679
5456.84 1675
5457.54 1746
5458.23 1712
5458.93 1697
5459.63 1724
5460.32 1755
5461.02 1715
5461.72 1778
5462.41 1780
5463.11 1809
5463.81 1755
5464.50 1851
5465.20 1835
5465.90 1862
5466.59 1912
5467.29 1920
5467.99 1866
5468.69 1889
5469.38 1878
5470.08 1884
5470.78 1921
5471.48 1964
5472.17 2014
5472.87 2010
5473.57 2028
5474.27 2106
5474.96 2056
5475.66 2075
5476.36 2077
5477.06 2077
5477.75 2201
5478.45 2243
5479.15 2344
5479.85 2576
5480.55 2770
5481.24 3001
5481.94 3228
5482.64 3272
5483.34 3197
5484.04 3176
5484.73 2979
5485.43 2792
5486.13 2644
5486.83 2600
5487.53 2511
5488.23 2442
5488.92 2458
5489.62 2423
5490.32 2390
5491.02 2436
5491.72 2450
5492.42 2491
5493.12 2550
5493.81 2609
5494.51 2654
5495.21 2658
5495.91 2734
5496.61 2672
5497.31 2693
5498.01 2756
5498.71 2826
5499.41 2998
5500.11 3251
5500.81 3686
5501.50 4116
5502.20 4564
5502.90 4764
5503.60 4866
5504.30 4685
5505.00 4168
5505.70 3767
5506.40 3383
5507.10 3060
5507.80 2806
5508.50 2668
5509.20 2523
5509.90 2454
5510.60 2378
5511.30 2357
5512.00 2304
5512.70 2327
5513.40 2345
5514.10 2324
5514.80 2252
5515.50 2297
5516.20 2308
5516.90 2327
5517.60 2282
5518.30 2242
5519.00 2203
5519.70 2185
5520.40 2114
5521.10 2176
5521.80 2193
5522.50 2122
5523.20 2101
5523.90 2027
5524.61 2057
5525.31 1958
5526.01 1954
5526.71 1943
5527.41 1932
5528.11 1871
5528.81 1882
5529.51 1889
5530.21 1934
5530.91 1895
5531.62 1909
5532.32 1914
5533.02 1948
5533.72 1891
5534.42 1852
5535.12 1899
5535.82 1889
5536.53 1812
5537.23 1805
5537.93 1786
5538.63 1739
5539.33 1727
5540.03 1737
5540.74 1702
5541.44 1688
5542.14 1771
5542.84 1743
5543.54 1695
5544.24 1644
5544.95 1643
5545.65 1644
5546.35 1624
5547.05 1709
5547.76 1656
5548.46 1643
5549.16 1650
5549.86 1634
5550.56 1621
5551.27 1624
5551.97 1576
5552.67 1583
5553.37 1620
5554.08 1587
5554.78 1599
5555.48 1609
5556.19 1550
5556.89 1600
5557.59 1582
5558.29 1576
5559.00 1593
5559.70 1533
5560.40 1590
5561.11 1597
5561.81 1548
5562.51 1570
5563.22 1569
5563.92 1583
5564.62 1555
5565.33 1559
5566.03 1568
5566.73 1656
5567.44 1550
5568.14 1547
5568.84 1520
5569.55 1530
5570.25 1521
5570.95 1498
5571.66 1472
5572.36 1534
5573.06 1542
5573.77 1492
5574.47 1469
5575.18 1500
5575.88 1512
5576.58 1589
5577.29 1583
5577.99 1568
5578.70 1565
5579.40 1516
5580.11 1515
5580.81 1477
5581.51 1511
5582.22 1469
5582.92 1446
5583.63 1452
5584.33 1470
5585.04 1431
5585.74 1416
5586.45 1408
5587.15 1481
5587.86 1489
5588.56 1432
5589.26 1430
5589.97 1441
5590.67 1426
5591.38 1375
5592.08 1406
5592.79 1433
5593.49 1413
5594.20 1384
5594.91 1391
5595.61 1460
5596.32 1414
5597.02 1428
5597.73 1459
5598.43 1354
5599.14 1383
5599.84 1415
5600.55 1414
5601.25 1413
5601.96 1426
5602.67 1439
5603.37 1428
5604.08 1430
5604.78 1478
5605.49 1472
5606.19 1477
5606.90 1468
5607.61 1457
5608.31 1510
5609.02 1448
5609.72 1413
5610.43 1484
5611.14 1408
5611.84 1409
5612.55 1489
5613.26 1511
5613.96 1479
5614.67 1479
5615.38 1461
5616.08 1435
5616.79 1469
5617.49 1436
5618.20 1448
5618.91 1430
5619.62 1462
5620.32 1426
5621.03 1406
5621.74 1447
5622.44 1457
5623.15 1429
5623.86 1463
5624.56 1453
5625.27 1493
5625.98 1506
5626.69 1494
5627.39 1447
5628.10 1446
5628.81 1476
5629.51 1542
5630.22 1575
5630.93 1536
5631.64 1561
5632.34 1571
5633.05 1545
5633.76 1573
5634.47 1554
5635.17 1590
5635.88 1658
5636.59 1641
5637.30 1702
5638.01 1694
5638.71 1738
5639.42 1727
5640.13 1681
5640.84 1678
5641.55 1676
5642.25 1693
5642.96 1663
5643.67 1637
5644.38 1624
5645.09 1558
5645.80 1516
5646.50 1556
5647.21 1573
5647.92 1552
5648.63 1494
5649.34 1533
5650.05 1567
5650.76 1545
5651.47 1537
5652.17 1557
5652.88 1597
5653.59 1594
5654.30 1543
5655.01 1544
5655.72 1525
5656.43 1579
5657.14 1580
5657.85 1597
5658.56 1578
5659.26 1610
5659.97 1645
5660.68 1623
5661.39 1572
5662.10 1587
5662.81 1597
5663.52 1630
5664.23 1575
5664.94 1563
5665.65 1544
5666.36 1513
5667.07 1514
5667.78 1506
5668.49 1500
5669.20 1493
5669.91 1465
5670.62 1502
5671.33 1557
5672.04 1614
5672.75 1597
5673.46 1584
5674.17 1626
5674.88 1567
5675.59 1537
5676.30 1506
5677.01 1478
5677.72 1459
5678.43 1441
5679.14 1402
5679.85 1366
5680.56 1438
5681.27 1436
5681.98 1461
5682.69 1461
5683.41 1466
5684.12 1407
5684.83 1415
5685.54 1384
5686.25 1359
5686.96 1374
5687.67 1430
5688.38 1379
5689.09 1391
5689.80 1377
5690.52 1358
5691.23 1362
5691.94 1395
5692.65 1359
5693.36 1338
5694.07 1342
5694.78 1386
5695.49 1385
5696.21 1346
5696.92 1344
5697.63 1329
5698.34 1309
5699.05 1268
5699.77 1308
5700.48 1307
5701.19 1294
5701.90 1306
5702.61 1311
5703.32 1319
5704.04 1298
5704.75 1330
5705.46 1365
5706.17 1374
5706.89 1354
5707.60 1322
5708.31 1339
5709.02 1364
5709.73 1356
5710.45 1327
5711.16 1262
5711.87 1302
5712.58 1312
5713.30 1298
5714.01 1308
5714.72 1284
5715.44 1328
5716.15 1315
5716.86 1330
5717.57 1324
5718.29 1346
5719.00 1340
5719.71 1274
5720.43 1275
5721.14 1353
5721.85 1358
5722.57 1341
5723.28 1305
5723.99 1313
5724.71 1366
5725.42 1371
5726.13 1339
5726.85 1291
5727.56 1310
5728.27 1331
5728.99 1328
5729.70 1290
5730.41 1308
5731.13 1339
5731.84 1332
5732.56 1300
5733.27 1268
5733.98 1269
5734.70 1278
5735.41 1280
5736.12 1227
5736.84 1248
5737.55 1349
5738.27 1301
5738.98 1279
5739.70 1282
5740.41 1279
5741.12 1269
5741.84 1254
5742.55 1259
5743.27 1283
5743.98 1283
5744.70 1259
5745.41 1275
5746.13 1263
5746.84 1291
5747.56 1276
5748.27 1243
5748.99 1292
5749.70 1285
5750.42 1261
5751.13 1241
5751.85 1240
5752.56 1251
5753.28 1311
5753.99 1296
5754.71 1286
5755.42 1267
5756.14 1316
5756.85 1289
5757.57 1309
5758.28 1314
5759.00 1332
5759.71 1315
5760.43 1258
5761.14 1267
5761.86 1276
5762.58 1359
5763.29 1343
5764.01 1338
5764.72 1302
5765.44 1311
5766.16 1301
5766.87 1307
5767.59 1365
5768.30 1376
5769.02 1380
5769.74 1432
5770.45 1444
5771.17 1533
5771.88 1619
5772.60 1636
5773.32 1679
5774.03 1637
5774.75 1626
5775.47 1519
5776.18 1457
5776.90 1443
5777.62 1383
5778.33 1386
5779.05 1393
5779.77 1393
5780.48 1393
5781.20 1376
5781.92 1376
5782.63 1354
5783.35 1376
5784.07 1376
5784.78 1343
5785.50 1375
5786.22 1400
5786.94 1414
5787.65 1361
5788.37 1425
5789.09 1408
5789.81 1347
5790.52 1376
5791.24 1374
5791.96 1349
5792.68 1304
5793.39 1292
5794.11 1322
5794.83 1292
5795.55 1306
5796.26 1297
5796.98 1247
5797.70 1290
5798.42 1280
5799.14 1335
5799.85 1326
5800.57 1329
5801.29 1313
5802.01 1382
5802.73 1362
5803.44 1377
5804.16 1353
5804.88 1326
5805.60 1324
5806.32 1355
5807.04 1307
5807.75 1337
5808.47 1325
5809.19 1346
5809.91 1348
5810.63 1345
5811.35 1334
5812.07 1342
5812.79 1336
5813.50 1346
5814.22 1323
5814.94 1324
5815.66 1305
5816.38 1304
5817.10 1322
5817.82 1330
5818.54 1343
5819.26 1431
5819.98 1379
5820.70 1349
5821.41 1367
5822.13 1388
5822.85 1426
5823.57 1408
5824.29 1399
5825.01 1409
5825.73 1407
5826.45 1404
5827.17 1377
5827.89 1403
5828.61 1365
5829.33 1356
5830.05 1357
5830.77 1324
5831.49 1379
5832.21 1328
5832.93 1358
5833.65 1393
5834.37 1369
5835.09 1325
5835.81 1394
5836.53 1373
5837.25 1339
5837.97 1340
5838.69 1371
5839.41 1406
5840.13 1356
5840.85 1379
5841.57 1382
5842.30 1422
5843.02 1368
5843.74 1365
5844.46 1350
5845.18 1395
5845.90 1415
5846.62 1444
5847.34 1432
5848.06 1421
5848.78 1481
5849.50 1513
5850.23 1553
5850.95 1518
5851.67 1514
5852.39 1489
5853.11 1482
5853.83 1539
5854.55 1531
5855.27 1472
5856.00 1475
5856.72 1500
5857.44 1513
5858.16 1536
5858.88 1490
5859.60 1525
5860.33 1523
5861.05 1576
5861.77 1540
5862.49 1547
5863.21 1529
5863.94 1545
5864.66 1583
5865.38 1538
5866.10 1528
5866.82 1556
5867.55 1619
5868.27 1547
5868.99 1578
5869.71 1598
5870.43 1652
5871.16 1678
5871.88 1710
5872.60 1691
5873.32 1702
5874.05 1688
5874.77 1723
5875.49 1700
5876.22 1716
5876.94 1657
5877.66 1760
5878.38 1785
5879.11 1782
5879.83 1912
5880.55 1966
5881.28 1900
5882.00 1962
5882.72 1976
5883.45 1901
5884.17 1843
5884.89 1810
5885.61 1852
5886.34 1851
5887.06 1872
5887.79 1857
5888.51 1870
5889.23 1832
5889.96 1859
5890.68 1773
5891.40 1769
5892.13 1763
5892.85 1768
5893.57 1725
5894.30 1720
5895.02 1733
5895.75 1688
5896.47 1725
5897.19 1679
5897.92 1697
5898.64 1724
5899.37 1643
5900.09 1643
5900.81 1676
5901.54 1627
5902.26 1672
5902.99 1674
5903.71 1677
5904.44 1686
5905.16 1689
5905.89 1728
5906.61 1734
5907.33 1719
5908.06 1670
5908.78 1695
5909.51 1700
5910.23 1714
5910.96 1716
5911.68 1746
5912.41 1747
5913.13 1741
5913.86 1747
5914.58 1721
5915.31 1827
5916.03 1794
5916.76 1791
5917.48 1781
5918.21 1754
5918.94 1749
5919.66 1833
5920.39 1821
5921.11 1828
5921.84 1839
5922.56 1904
5923.29 1859
5924.01 1822
5924.74 1888
5925.47 1920
5926.19 1947
5926.92 1976
5927.64 1999
5928.37 2010
5929.09 2004
5929.82 1994
5930.55 2013
5931.27 2080
5932.00 2065
5932.73 2112
5933.45 2135
5934.18 2174
5934.90 2140
5935.63 2151
5936.36 2245
5937.08 2279
5937.81 2340
5938.54 2349
5939.26 2389
5939.99 2418
5940.72 2393
5941.44 2467
5942.17 2453
5942.90 2510
5943.62 2583
5944.35 2626
5945.08 2661
5945.80 2734
5946.53 2760
5947.26 2797
5947.99 2877
5948.71 2898
5949.44 2880
5950.17 2985
5950.89 3079
5951.62 3121
5952.35 3293
5953.08 3523
5953.80 3873
5954.53 4019
5955.26 4156
5955.99 4208
5956.71 4078
5957.44 3960
5958.17 3932
5958.90 3746
5959.63 3597
5960.35 3616
5961.08 3613
5961.81 3577
5962.54 3553
5963.27 3488
5963.99 3524
5964.72 3671
5965.45 3861
5966.18 4092
5966.91 4470
5967.64 4783
5968.36 4989
5969.09 5085
5969.82 5084
5970.55 4977
5971.28 4773
5972.01 4430
5972.73 4284
5973.46 4162
5974.19 4007
5974.92 3887
5975.65 3912
5976.38 3779
5977.11 3788
5977.84 3773
5978.57 3827
5979.29 3906
5980.02 3961
5980.75 3934
5981.48 4037
5982.21 4106
5982.94 4178
5983.67 4212
5984.40 4195
5985.13 4172
5985.86 4161
5986.59 4162
5987.32 4137
5988.05 4174
5988.78 4125
5989.51 4192
5990.24 4203
5990.97 4170
5991.70 4117
5992.43 4141
5993.16 4172
5993.89 4234
5994.62 4318
5995.35 4341
5996.08 4539
5996.81 4477
5997.54 4515
5998.27 4494
5999.00 4540
5999.73 4485
6000.46 4537
6001.19 4515
6001.92 4442
6002.65 4437
6003.38 4354
6004.11 4307
6004.84 4278
6005.57 4303
6006.30 4257
6007.03 4296
6007.76 4264
6008.49 4432
6009.22 4707
6009.95 5107
6010.69 5658
6011.42 6290
6012.15 7093
6012.88 7959
6013.61 8692
6014.34 9401
6015.07 9695
6015.80 9832
6016.54 9608
6017.27 9079
6018.00 8532
6018.73 7841
6019.46 7132
6020.19 6552
6020.92 6054
6021.66 5567
6022.39 5094
6023.12 4717
6023.85 4540
6024.58 4454
6025.31 4290
6026.05 4173
6026.78 4119
6027.51 4031
6028.24 4019
6028.97 4068
6029.71 4272
6030.44 4354
6031.17 4418
6031.90 4486
6032.64 4524
6033.37 4396
6034.10 4179
6034.83 3922
6035.57 3791
6036.30 3726
6037.03 3603
6037.76 3561
6038.50 3499
6039.23 3525
6039.96 3555
6040.69 3631
6041.43 3615
6042.16 3602
6042.89 3680
6043.63 3726
6044.36 3738
6045.09 3765
6045.82 3827
6046.56 3830
6047.29 3904
6048.02 3888
6048.76 3813
6049.49 3783
6050.22 3833
6050.96 3903
6051.69 4006
6052.42 4067
6053.16 4281
6053.89 4420
6054.63 4510
6055.36 4534
6056.09 4425
6056.83 4311
6057.56 4222
6058.29 4049
6059.03 3890
6059.76 3833
6060.50 3760
6061.23 3704
6061.96 3632
6062.70 3626
6063.43 3599
6064.17 3537
6064.90 3464
6065.63 3452
6066.37 3466
6067.10 3429
6067.84 3348
6068.57 3347
6069.31 3306
6070.04 3201
6070.78 3196
6071.51 3169
6072.25 3132
6072.98 3086
6073.72 3165
6074.45 3108
6075.18 3129
6075.92 3093
6076.65 3040
6077.39 3025
6078.12 3115
6078.86 2983
6079.59 2951
6080.33 3002
6081.07 2855
6081.80 2894
6082.54 2893
6083.27 2854
6084.01 2848
6084.74 2776
6085.48 2769
6086.21 2742
6086.95 2711
6087.68 2682
6088.42 2650
6089.16 2668
6089.89 2643
6090.63 2658
6091.36 2646
6092.10 2593
6092.84 2658
6093.57 2664
6094.31 2632
6095.04 2634
6095.78 2621
6096.52 2611
6097.25 2519
6097.99 2510
6098.72 2465
6099.46 2450
6100.20 2507
6100.93 2467
6101.67 2433
6102.41 2439
6103.14 2462
6103.88 2487
6104.62 2484
6105.35 2480
6106.09 2434
6106.83 2394
6107.56 2429
6108.30 2451
6109.04 2436
6109.77 2469
6110.51 2442
6111.25 2420
6111.99 2464
6112.72 2492
6113.46 2503
6114.20 2429
6114.93 2442
6115.67 2452
6116.41 2529
6117.15 2554
6117.88 2528
6118.62 2577
6119.36 2544
6120.10 2524
6120.83 2522
6121.57 2581
6122.31 2536
6123.05 2500
6123.79 2541
6124.52 2524
6125.26 2564
6126.00 2631
6126.74 2633
6127.47 2610
6128.21 2601
6128.95 2554
6129.69 2598
6130.43 2596
6131.17 2520
6131.90 2546
6132.64 2590
6133.38 2553
6134.12 2585
6134.86 2613
6135.60 2616
6136.33 2607
6137.07 2630
6137.81 2738
6138.55 2686
6139.29 2780
6140.03 2782
6140.77 2792
6141.51 2768
6142.24 2839
6142.98 2795
6143.72 2761
6144.46 2753
6145.20 2754
6145.94 2789
6146.68 2708
6147.42 2665
6148.16 2680
6148.90 2780
6149.64 2715
6150.38 2723
6151.12 2744
6151.86 2809
6152.59 2745
6153.33 2794
6154.07 2786
6154.81 2835
6155.55 2914
6156.29 2873
6157.03 2900
6157.77 2952
6158.51 2983
6159.25 2927
6159.99 2940
6160.73 2959
6161.47 3041
6162.21 3100
6162.95 3122
6163.69 3201
6164.43 3352
6165.17 3520
6165.91 3702
6166.65 3886
6167.39 4045
6168.14 4132
6168.88 4165
6169.62 4198
6170.36 4175
6171.10 4104
6171.84 4034
6172.58 3965
6173.32 3845
6174.06 3832
6174.80 3724
6175.54 3728
6176.28 3652
6177.02 3682
6177.77 3635
6178.51 3647
6179.25 3660
6179.99 3691
6180.73 3785
6181.47 3804
6182.21 3902
6182.95 3897
6183.70 3948
6184.44 3915
6185.18 4004
6185.92 3959
6186.66 3980
6187.40 4014
6188.15 4124
6188.89 4208
6189.63 4289
6190.37 4391
6191.11 4466
6191.85 4581
6192.60 4686
6193.34 4843
6194.08 4940
6194.82 4991
6195.56 5040
6196.31 5081
6197.05 5099
6197.79 5029
6198.53 5035
6199.28 5038
6200.02 4941
6200.76 4847
6201.50 4905
6202.25 4911
6202.99 4955
6203.73 5071
6204.47 5290
6205.22 5755
6205.96 6631
6206.70 7806
6207.44 9553
6208.19 11916
6208.93 14427
6209.67 16489
6210.42 18043
6211.16 18810
6211.90 18580
6212.65 17714
6213.39 16261
6214.13 14527
6214.88 12583
6215.62 10868
6216.36 9406
6217.11 8206
6217.85 7078
6218.59 6152
6219.34 5473
6220.08 4977
6220.82 4623
6221.57 4361
6222.31 4080
6223.05 3918
6223.80 3837
6224.54 3793
6225.29 3750
6226.03 3780
6226.77 3754
6227.52 3579
6228.26 3412
6229.01 3192
6229.75 3066
6230.49 2970
6231.24 2823
6231.98 2743
6232.73 2737
6233.47 2653
6234.22 2675
6234.96 2716
6235.71 2756
6236.45 2692
6237.19 2756
6237.94 2824
6238.68 2827
6239.43 2852
6240.17 3006
6240.92 3017
6241.66 3041
6242.41 3122
6243.15 3130
6243.90 3100
6244.64 3021
6245.39 3038
6246.13 3067
6246.88 3101
6247.62 3034
6248.37 3107
6249.12 3082
6249.86 3063
6250.61 3126
6251.35 3104
6252.10 3122
6252.84 3079
6253.59 3083
6254.33 3107
6255.08 3126
6255.83 3081
6256.57 3141
6257.32 3106
6258.06 3094
6258.81 3021
6259.55 3050
6260.30 3079
6261.05 3075
6261.79 2980
6262.54 3029
6263.28 3072
6264.03 2964
6264.78 2876
6265.52 2923
6266.27 2972
6267.02 2948
6267.76 2877
6268.51 2918
6269.26 2949
6270.00 2954
6270.75 3003
6271.50 3054
6272.24 3039
6272.99 3038
6273.74 3063
6274.48 3088
6275.23 3043
6275.98 3063
6276.72 3064
6277.47 3080
6278.22 2981
6278.96 2962
6279.71 2947
6280.46 2894
6281.21 2850
6281.95 2765
6282.70 2724
6283.45 2638
6284.20 2549
6284.94 2454
6285.69 2412
6286.44 2406
6287.19 2441
6287.93 2414
6288.68 2355
6289.43 2335
6290.18 2275
6290.92 2318
6291.67 2304
6292.42 2290
6293.17 2325
6293.92 2306
6294.66 2258
6295.41 2201
6296.16 2235
6296.91 2160
6297.66 2141
6298.41 2144
6299.15 2126
6299.90 2064
6300.65 2069
6301.40 2081
6302.15 2042
6302.90 2028
6303.64 2064
6304.39 2059
6305.14 2027
6305.89 2037
6306.64 2041
6307.39 2059
6308.14 2066
6308.89 1995
6309.63 2004
6310.38 1994
6311.13 2048
6311.88 2038
6312.63 2093
6313.38 2059
6314.13 2034
6314.88 2067
6315.63 2060
6316.38 2024
6317.13 2047
6317.88 2107
6318.63 2134
6319.38 2100
6320.12 2044
6320.87 2018
6321.62 1993
6322.37 1951
6323.12 1932
6323.87 1932
6324.62 1896
6325.37 1838
6326.12 1850
6326.87 1859
6327.62 1823
6328.37 1843
6329.12 1846
6329.87 1841
6330.62 1780
6331.37 1798
6332.12 1862
6332.87 1858
6333.62 1823
6334.37 1811
6335.13 1810
6335.88 1845
6336.63 1824
6337.38 1767
6338.13 1797
6338.88 1837
6339.63 1863
6340.38 1843
6341.13 1854
6341.88 1866
6342.63 1866
6343.38 1848
6344.13 1809
6344.89 1767
6345.64 1787
6346.39 1789
6347.14 1798
6347.89 1773
6348.64 1793
6349.39 1820
6350.14 1812
6350.90 1874
6351.65 1812
6352.40 1841
6353.15 1894
6353.90 1930
6354.65 1931
6355.40 1983
6356.16 2030
6356.91 2039
6357.66 1971
6358.41 1925
6359.16 1941
6359.92 1904
6360.67 1869
6361.42 1845
6362.17 1845
6362.92 1840
6363.68 1802
6364.43 1763
6365.18 1751
6365.93 1762
6366.68 1738
6367.44 1792
6368.19 1782
6368.94 1753
6369.69 1797
6370.45 1772
6371.20 1777
6371.95 1827
6372.70 1810
6373.46 1786
6374.21 1772
6374.96 1796
6375.72 1716
6376.47 1736
6377.22 1716
6377.97 1741
6378.73 1784
6379.48 1789
6380.23 1808
6380.99 1867
6381.74 1930
6382.49 1945
6383.25 1907
6384.00 1869
6384.75 1853
6385.51 1856
6386.26 1794
6387.01 1762
6387.77 1745
6388.52 1741
6389.27 1717
6390.03 1736
6390.78 1728
6391.54 1780
6392.29 1738
6393.04 1727
6393.80 1737
6394.55 1702
6395.31 1731
6396.06 1755
6396.81 1770
6397.57 1745
6398.32 1723
6399.08 1700
6399.83 1719
6400.59 1671
6401.34 1702
6402.09 1732
6402.85 1732
6403.60 1690
6404.36 1708
6405.11 1754
6405.87 1751
6406.62 1746
6407.38 1753
6408.13 1748
6408.89 1811
6409.64 1831
6410.40 1804
6411.15 1817
6411.91 1850
6412.66 1883
6413.42 1866
6414.17 1854
6414.93 1849
6415.68 1890
6416.44 1871
6417.19 1898
6417.95 1916
6418.70 1932
6419.46 1984
6420.21 1922
6420.97 1903
6421.72 1858
6422.48 1856
6423.24 1809
6423.99 1849
6424.75 1829
6425.50 1778
6426.26 1809
6427.01 1802
6427.77 1806
6428.53 1780
6429.28 1784
6430.04 1790
6430.79 1842
6431.55 1827
6432.31 1867
6433.06 1928
6433.82 1895
6434.58 1914
6435.33 1955
6436.09 1924
6436.85 1944
6437.60 1901
6438.36 1913
6439.11 1901
6439.87 1891
6440.63 1941
6441.38 1950
6442.14 1971
6442.90 1998
6443.66 2021
6444.41 2015
6445.17 2075
6445.93 2068
6446.68 2082
6447.44 2060
6448.20 2074
6448.95 2091
6449.71 2151
6450.47 2189
6451.23 2209
6451.98 2151
6452.74 2163
6453.50 2233
6454.26 2240
6455.01 2225
6455.77 2198
6456.53 2171
6457.29 2160
6458.04 2205
6458.80 2205
6459.56 2218
6460.32 2249
6461.08 2266
6461.83 2291
6462.59 2271
6463.35 2335
6464.11 2411
6464.87 2471
6465.62 2484
6466.38 2556
6467.14 2607
6467.90 2654
6468.66 2678
6469.42 2670
6470.17 2701
6470.93 2660
6471.69 2649
6472.45 2672
6473.21 2689
6473.97 2687
6474.72 2704
6475.48 2736
6476.24 2769
6477.00 2830
6477.76 2807
6478.52 2894
6479.28 2844
6480.04 2935
6480.80 3014
6481.56 3077
6482.31 3104
6483.07 3175
6483.83 3212
6484.59 3229
6485.35 3263
6486.11 3256
6486.87 3301
6487.63 3339
6488.39 3429
6489.15 3488
6489.91 3462
6490.67 3576
6491.43 3641
6492.19 3749
6492.95 3816
6493.71 3878
6494.47 3935
6495.23 3977
6495.99 3954
6496.75 3975
6497.51 3933
6498.27 3928
6499.03 3870
6499.79 3794
6500.55 3794
6501.31 3881
6502.07 3919
6502.83 3991
6503.59 4049
6504.35 4316
6505.11 4925
6505.87 5893
6506.63 7339
6507.39 9368
6508.15 11429
6508.91 13440
6509.67 14940
6510.43 15634
6511.19 15453
6511.96 14731
6512.72 13405
6513.48 11900
6514.24 10546
6515.00 9305
6515.76 8026
6516.52 6938
6517.28 6219
6518.04 5647
6518.80 5131
6519.57 4815
6520.33 4577
6521.09 4377
6521.85 4286
6522.61 4177
6523.37 4123
6524.14 4115
6524.90 4172
6525.66 4173
6526.42 4202
6527.18 4249
6527.94 4260
6528.71 4316
6529.47 4367
6530.23 4298
6530.99 4250
6531.75 4107
6532.52 4122
6533.28 4277
6534.04 4510
6534.80 4873
6535.56 5441
6536.33 6079
6537.09 6532
6537.85 6893
6538.61 7145
6539.38 7060
6540.14 6798
6540.90 6249
6541.66 5760
6542.43 5260
6543.19 4905
6543.95 4523
6544.71 4304
6545.48 4110
6546.24 3941
6547.00 3898
6547.77 3781
6548.53 3747
6549.29 3763
6550.06 3680
6550.82 3666
6551.58 3651
6552.34 3589
6553.11 3625
6553.87 3666
6554.63 3641
6555.40 3651
6556.16 3643
6556.93 3636
6557.69 3643
6558.45 3632
6559.22 3653
6559.98 3694
6560.74 3632
6561.51 3689
6562.27 3731
6563.03 3738
6563.80 3751
6564.56 3813
6565.33 3816
6566.09 3791
6566.85 3873
6567.62 3883
6568.38 3819
6569.15 3819
6569.91 3858
6570.68 3843
6571.44 3914
6572.20 3919
6572.97 3970
6573.73 3948
6574.50 3922
6575.26 3935
6576.03 3919
6576.79 3913
6577.56 3813
6578.32 3808
6579.09 3877
6579.85 3836
6580.62 3802
6581.38 3783
6582.15 3783
6582.91 3780
6583.68 3792
6584.44 3733
6585.21 3830
6585.97 3824
6586.74 3796
6587.50 3794
6588.27 3813
6589.03 3818
6589.80 3870
6590.56 3770
6591.33 3897
6592.09 3931
6592.86 4109
6593.63 4194
6594.39 4307
6595.16 4478
6595.92 4500
6596.69 4577
6597.45 4573
6598.22 4479
6598.99 4372
6599.75 4301
6600.52 4142
6601.28 4038
6602.05 3891
6602.82 3740
6603.58 3708
6604.35 3627
6605.11 3520
6605.88 3441
6606.65 3449
6607.41 3443
6608.18 3446
6608.95 3453
6609.71 3493
6610.48 3461
6611.25 3419
6612.01 3402
6612.78 3390
6613.55 3328
6614.31 3289
6615.08 3297
6615.85 3325
6616.61 3379
6617.38 3320
6618.15 3370
6618.92 3463
6619.68 3487
6620.45 3583
6621.22 3655
6621.98 3798
6622.75 3917
6623.52 3969
6624.29 4041
6625.05 4123
6625.82 4016
6626.59 4046
6627.36 3965
6628.12 3802
6628.89 3662
6629.66 3582
6630.43 3567
6631.20 3465
6631.96 3431
6632.73 3478
6633.50 3608
6634.27 3692
6635.04 3756
6635.80 3846
6636.57 4046
6637.34 4159
6638.11 4167
6638.88 4185
6639.64 4237
6640.41 4384
6641.18 4423
6641.95 4518
6642.72 4557
6643.49 4464
6644.26 4440
6645.02 4382
6645.79 4152
6646.56 3972
6647.33 3800
6648.10 3634
6648.87 3548
6649.64 3466
6650.41 3311
6651.17 3293
6651.94 3186
6652.71 3141
6653.48 3189
6654.25 3094
6655.02 3170
6655.79 3135
6656.56 3091
6657.33 3089
6658.10 3108
6658.87 3099
6659.64 3028
6660.41 2964
6661.17 2993
6661.94 2989
6662.71 2974
6663.48 3007
6664.25 3011
6665.02 2980
6665.79 2972
6666.56 3033
6667.33 3075
6668.10 3007
6668.87 3088
6669.64 3103
6670.41 3193
6671.18 3170
6671.95 3189
6672.72 3225
6673.49 3204
6674.26 3197
6675.03 3153
6675.80 3177
6676.58 3201
6677.35 3233
6678.12 3219
6678.89 3224
6679.66 3238
6680.43 3278
6681.20 3298
6681.97 3394
6682.74 3429
6683.51 3468
6684.28 3542
6685.05 3576
6685.82 3736
6686.59 3824
6687.37 3858
6688.14 3832
6688.91 3776
6689.68 3677
6690.45 3604
6691.22 3498
6691.99 3346
6692.76 3294
6693.54 3208
6694.31 3193
6695.08 3092
6695.85 3028
6696.62 3034
6697.39 2972
6698.17 2988
6698.94 2946
6699.71 2927
6700.48 2963
6701.25 2894
6702.02 2912
6702.80 2927
6703.57 2951
6704.34 2895
6705.11 2857
6705.88 2760
6706.66 2797
6707.43 2788
6708.20 2808
6708.97 2793
6709.75 2702
6710.52 2723
6711.29 2707
6712.06 2689
6712.84 2660
6713.61 2639
6714.38 2583
6715.15 2548
6715.93 2556
6716.70 2591
6717.47 2619
6718.24 2588
6719.02 2569
6719.79 2594
6720.56 2568
6721.34 2547
6722.11 2584
6722.88 2560
6723.66 2523
6724.43 2515
6725.20 2537
6725.98 2502
6726.75 2537
6727.52 2517
6728.30 2463
6729.07 2469
6729.84 2501
6730.62 2477
6731.39 2473
6732.16 2513
6732.94 2533
6733.71 2539
6734.48 2512
6735.26 2521
6736.03 2566
6736.81 2530
6737.58 2613
6738.35 2575
6739.13 2583
6739.90 2620
6740.68 2636
6741.45 2593
6742.22 2629
6743.00 2618
6743.77 2640
6744.55 2629
6745.32 2621
6746.10 2696
6746.87 2716
6747.65 2699
6748.42 2711
6749.19 2767
6749.97 2885
6750.74 2932
6751.52 2948
6752.29 2928
6753.07 3018
6753.84 3149
6754.62 3214
6755.39 3237
6756.17 3234
6756.94 3176
6757.72 3131
6758.49 3009
6759.27 3001
6760.04 2993
6760.82 2923
6761.59 2886
6762.37 2856
6763.15 2846
6763.92 2846
6764.70 2791
6765.47 2791
6766.25 2859
6767.02 2907
6767.80 2831
6768.57 2899
6769.35 2894
6770.13 2868
6770.90 2828
6771.68 2786
6772.45 2733
6773.23 2689
6774.01 2657
6774.78 2581
6775.56 2566
6776.33 2574
6777.11 2521
6777.89 2445
6778.66 2480
6779.44 2421
6780.22 2441
6780.99 2402
6781.77 2415
6782.55 2399
6783.32 2370
6784.10 2351
6784.88 2353
6785.65 2343
6786.43 2352
6787.21 2371
6787.98 2336
6788.76 2306
6789.54 2346
6790.31 2305
6791.09 2333
6791.87 2343
6792.64 2248
6793.42 2277
6794.20 2259
6794.98 2233
6795.75 2213
6796.53 2239
6797.31 2219
6798.09 2209
6798.86 2273
6799.64 2272
6800.42 2245
6801.20 2253
6801.97 2266
6802.75 2216
6803.53 2306
6804.31 2264
6805.08 2321
6805.86 2308
6806.64 2320
6807.42 2367
6808.20 2407
6808.97 2398
6809.75 2378
6810.53 2354
6811.31 2333
6812.09 2322
6812.87 2345
6813.64 2315
6814.42 2285
6815.20 2288
6815.98 2294
6816.76 2401
6817.54 2300
6818.31 2348
6819.09 2340
6819.87 2321
6820.65 2330
6821.43 2305
6822.21 2234
6822.99 2272
6823.77 2285
6824.54 2324
6825.32 2377
6826.10 2314
6826.88 2225
6827.66 2253
6828.44 2298
6829.22 2216
6830.00 2251
6830.78 2263
6831.56 2248
6832.34 2212
6833.12 2206
6833.90 2200
6834.67 2223
6835.45 2299
6836.23 2349
6837.01 2463
6837.79 2657
6838.57 2848
6839.35 2989
6840.13 3149
6840.91 3179
6841.69 3151
6842.47 3082
6843.25 3018
6844.03 2828
6844.81 2790
6845.59 2665
6846.37 2588
6847.15 2600
6847.93 2548
6848.71 2562
6849.49 2507
6850.27 2598
6851.05 2677
6851.84 2770
6852.62 2804
6853.40 2879
6854.18 2916
6854.96 2777
6855.74 2773
6856.52 2710
6857.30 2621
6858.08 2566
6858.86 2535
6859.64 2472
6860.42 2388
6861.20 2403
6861.99 2409
6862.77 2436
6863.55 2452
6864.33 2381
6865.11 2468
6865.89 2449
6866.67 2488
6867.45 2522
6868.24 2564
6869.02 2519
6869.80 2534
6870.58 2518
6871.36 2575
6872.14 2571
6872.93 2548
6873.71 2620
6874.49 2628
6875.27 2666
6876.05 2632
6876.83 2722
6877.62 2742
6878.40 2821
6879.18 2908
6879.96 2971
6880.74 3159
6881.53 3409
6882.31 3689
6883.09 3926
6883.87 4097
6884.66 4126
6885.44 4164
6886.22 4104
6887.00 3967
6887.79 4006
6888.57 3991
6889.35 4135
6890.13 4215
6890.92 4131
6891.70 4117
6892.48 4030
6893.27 3896
6894.05 3751
6894.83 3540
6895.61 3402
6896.40 3357
6897.18 3235
6897.96 3219
6898.75 3161
6899.53 3077
6900.31 3102
6901.10 3027
6901.88 3043
6902.66 3013
6903.45 3035
6904.23 2974
6905.01 2934
6905.80 2905
6906.58 2927
6907.36 2878
6908.15 2840
6908.93 2921
6909.72 2876
6910.50 2733
6911.28 2683
6912.07 2796
6912.85 2750
6913.64 2669
6914.42 2627
6915.20 2613
6915.99 2682
6916.77 2695
6917.56 2658
6918.34 2635
6919.12 2615
6919.91 2629
6920.69 2606
6921.48 2634
6922.26 2558
6923.05 2621
6923.83 2614
6924.62 2613
6925.40 2687
6926.19 2720
6926.97 2708
6927.75 2654
6928.54 2720
6929.32 2679
6930.11 2688
6930.89 2750
6931.68 2723
6932.46 2676
6933.25 2728
6934.04 2726
6934.82 2708
6935.61 2772
6936.39 2803
6937.18 2871
6937.96 2884
6938.75 2940
6939.53 2943
6940.32 3088
6941.10 3187
6941.89 3356
6942.67 3461
6943.46 3581
6944.25 3653
6945.03 3709
6945.82 3759
6946.60 3729
6947.39 3721
6948.18 3736
6948.96 3774
6949.75 3717
6950.53 3798
6951.32 3777
6952.11 3684
6952.89 3569
6953.68 3663
6954.47 3579
6955.25 3581
6956.04 3550
6956.82 3486
6957.61 3513
6958.40 3527
6959.18 3518
6959.97 3564
6960.76 3526
6961.54 3559
6962.33 3679
6963.12 3645
6963.90 3682
6964.69 3693
6965.48 3790
6966.27 3850
6967.05 3984
6967.84 4122
6968.63 4315
6969.41 4491
6970.20 4556
6970.99 4701
6971.78 4721
6972.56 4816
6973.35 4824
6974.14 4807
6974.93 4784
6975.71 4769
6976.50 4683
6977.29 4708
6978.08 4739
6978.86 4788
6979.65 4926
6980.44 5122
6981.23 5504
6982.01 6056
6982.80 6920
6983.59 8123
6984.38 9627
6985.17 11471
6985.95 13153
6986.74 14513
6987.53 15310
6988.32 15557
6989.11 15083
6989.90 14153
6990.68 12963
6991.47 11633
6992.26 10247
6993.05 9003
6993.84 7859
6994.63 6950
6995.42 6100
6996.20 5416
6996.99 4886
6997.78 4558
6998.57 4214
6999.36 4011
7000.15 3764
7000.94 3731
7001.73 3592
7002.52 3565
7003.30 3438
7004.09 3386
7004.88 3310
7005.67 3144
7006.46 3036
7007.25 2958
7008.04 2824
7008.83 2762
7009.62 2764
7010.41 2728
7011.20 2765
7011.99 2807
7012.78 2884
7013.57 2965
7014.36 3051
7015.15 3038
7015.94 3095
7016.73 3144
7017.52 3057
7018.31 2993
7019.10 2924
7019.89 2866
7020.68 2881
7021.47 2871
7022.26 2832
7023.05 2821
7023.84 2822
7024.63 2856
7025.42 2933
7026.21 2961
7027.00 2950
7027.79 2932
7028.58 2941
7029.37 2958
7030.16 2983
7030.95 3006
7031.74 2971
7032.53 3012
7033.32 2972
7034.11 2988
7034.90 2954
7035.70 2970
7036.49 3063
7037.28 3085
7038.07 3182
7038.86 3190
7039.65 3273
7040.44 3315
7041.23 3325
7042.02 3268
7042.82 3334
7043.61 3407
7044.40 3437
7045.19 3512
7045.98 3501
7046.77 3512
7047.56 3604
7048.36 3641
7049.15 3643
7049.94 3723
7050.73 3834
7051.52 3914
7052.31 3958
7053.11 3957
7053.90 3885
7054.69 3846
7055.48 3680
7056.27 3559
7057.07 3453
7057.86 3381
7058.65 3355
7059.44 3335
7060.24 3270
7061.03 3245
7061.82 3249
7062.61 3173
7063.40 3080
7064.20 3036
7064.99 3025
7065.78 2968
7066.58 2892
7067.37 2901
7068.16 2865
7068.95 2825
7069.75 2761
7070.54 2707
7071.33 2643
7072.13 2595
7072.92 2584
7073.71 2558
7074.50 2508
7075.30 2496
7076.09 2472
7076.88 2466
7077.68 2452
7078.47 2376
7079.26 2380
7080.06 2412
7080.85 2376
7081.64 2363
7082.44 2345
7083.23 2303
7084.02 2245
7084.82 2253
7085.61 2276
7086.41 2226
7087.20 2163
7087.99 2166
7088.79 2188
7089.58 2203
7090.38 2198
7091.17 2125
7091.96 2071
7092.76 2071
7093.55 2070
7094.35 2057
7095.14 2005
7095.93 2029
7096.73 2034
7097.52 2040
7098.32 2000
7099.11 1978
7099.91 1971
7100.70 1963
7101.50 1963
7102.29 1948
7103.09 1923
7103.88 1940
7104.67 1915
7105.47 1865
7106.26 1881
7107.06 1877
7107.85 1867
7108.65 1828
7109.44 1906
7110.24 1843
7111.03 1846
7111.83 1824
7112.62 1834
7113.42 1790
7114.22 1805
7115.01 1800
7115.81 1833
7116.60 1807
7117.40 1833
7118.19 1766
7118.99 1757
7119.78 1799
7120.58 1768
7121.38 1773
7122.17 1750
7122.97 1809
7123.76 1787
7124.56 1840
7125.35 1796
7126.15 1818
7126.95 1763
7127.74 1762
7128.54 1796
7129.34 1827
7130.13 1794
7130.93 1821
7131.72 1824
7132.52 1808
7133.32 1811
7134.11 1800
7134.91 1740
7135.71 1704
7136.50 1673
7137.30 1654
7138.10 1657
7138.89 1625
7139.69 1639
7140.49 1599
7141.28 1604
7142.08 1612
7142.88 1616
7143.67 1576
7144.47 1609
7145.27 1589
7146.06 1593
7146.86 1592
7147.66 1564
7148.46 1533
7149.25 1516
7150.05 1547
7150.85 1474
7151.65 1501
7152.44 1510
7153.24 1492
7154.04 1509
7154.84 1497
7155.63 1510
7156.43 1513
7157.23 1553
7158.03 1567
7158.82 1536
7159.62 1543
7160.42 1564
7161.22 1565
7162.02 1510
7162.81 1512
7163.61 1492
7164.41 1445
7165.21 1445
7166.01 1451
7166.80 1451
7167.60 1427
7168.40 1424
7169.20 1430
7170.00 1428
7170.80 1388
7171.60 1395
7172.39 1390
7173.19 1412
7173.99 1410
7174.79 1407
7175.59 1401
7176.39 1432
7177.19 1390
7177.99 1395
7178.78 1349
7179.58 1322
7180.38 1401
7181.18 1402
7181.98 1416
7182.78 1410
7183.58 1393
7184.38 1408
7185.18 1399
7185.98 1357
7186.78 1362
7187.58 1377
7188.37 1416
7189.17 1391
7189.97 1404
7190.77 1436
7191.57 1430
7192.37 1439
7193.17 1443
7193.97 1408
7194.77 1425
7195.57 1367
7196.37 1337
7197.17 1371
7197.97 1357
7198.77 1373
7199.57 1381
7200.37 1356
7201.17 1364
7201.97 1345
7202.77 1341
7203.57 1353
7204.37 1322
7205.17 1336
7205.97 1339
7206.77 1328
7207.57 1301
7208.38 1369
7209.18 1362
7209.98 1345
7210.78 1334
7211.58 1351
7212.38 1357
7213.18 1387
7213.98 1366
7214.78 1357
7215.58 1345
7216.38 1300
7217.18 1325
7217.99 1287
7218.79 1304
7219.59 1310
7220.39 1278
7221.19 1300
7221.99 1321
7222.79 1304
7223.59 1344
7224.40 1340
7225.20 1295
7226.00 1307
7226.80 1297
7227.60 1286
7228.40 1315
7229.21 1319
7230.01 1262
7230.81 1281
7231.61 1323
7232.41 1281
7233.22 1235
7234.02 1237
7234.82 1263
7235.62 1309
7236.42 1284
7237.23 1267
7238.03 1337
7238.83 1324
7239.63 1341
7240.43 1315
7241.24 1294
7242.04 1273
7242.84 1260
7243.64 1279
7244.45 1308
7245.25 1270
7246.05 1249
7246.86 1225
7247.66 1243
7248.46 1235
7249.26 1252
7250.07 1208
7250.87 1248
7251.67 1278
7252.48 1253
7253.28 1263
7254.08 1227
7254.88 1251
7255.69 1259
7256.49 1280
7257.29 1271
7258.10 1261
7258.90 1233
7259.70 1219
7260.51 1217
7261.31 1264
7262.12 1300
7262.92 1268
7263.72 1272
7264.53 1248
7265.33 1267
7266.13 1217
7266.94 1303
7267.74 1267
7268.55 1228
7269.35 1235
7270.15 1233
7270.96 1248
7271.76 1213
7272.57 1209
7273.37 1226
7274.17 1252
7274.98 1301
7275.78 1295
7276.59 1286
7277.39 1316
7278.20 1328
7279.00 1319
7279.80 1263
7280.61 1293
7281.41 1306
7282.22 1357
7283.02 1369
7283.83 1348
7284.63 1388
7285.44 1378
7286.24 1419
7287.05 1413
7287.85 1349
7288.66 1384
7289.46 1413
7290.27 1422
7291.07 1391
7291.88 1363
7292.68 1390
7293.49 1429
7294.29 1428
7295.10 1438
7295.90 1403
7296.71 1452
7297.52 1481
7298.32 1460
7299.13 1517
7299.93 1526
7300.74 1527
7301.54 1594
7302.35 1529
7303.16 1534
7303.96 1538
7304.77 1535
7305.57 1591
7306.38 1567
7307.19 1619
7307.99 1649
7308.80 1650
7309.60 1711
7310.41 1765
7311.22 1732
7312.02 1788
7312.83 1827
7313.64 1851
7314.44 1805
7315.25 1906
7316.05 1973
7316.86 2044
7317.67 2226
7318.47 2400
7319.28 2666
7320.09 2926
7320.89 3062
7321.70 3159
7322.51 3179
7323.32 3070
7324.12 2853
7324.93 2628
7325.74 2452
7326.54 2342
7327.35 2223
7328.16 2117
7328.97 2106
7329.77 1994
7330.58 1917
7331.39 1924
7332.19 1899
7333.00 1912
7333.81 1894
7334.62 1945
7335.42 1932
7336.23 1865
7337.04 1861
7337.85 1824
7338.66 1820
7339.46 1845
7340.27 1774
7341.08 1775
7341.89 1702
7342.70 1677
7343.50 1663
7344.31 1637
7345.12 1554
7345.93 1553
7346.74 1579
7347.54 1525
7348.35 1557
7349.16 1534
7349.97 1516
7350.78 1491
7351.59 1528
7352.39 1521
7353.20 1508
7354.01 1505
7354.82 1438
7355.63 1448
7356.44 1410
7357.25 1416
7358.06 1441
7358.86 1407
7359.67 1400
7360.48 1367
7361.29 1346
7362.10 1398
7362.91 1404
7363.72 1413
7364.53 1377
7365.34 1376
7366.15 1369
7366.96 1314
7367.77 1301
7368.57 1348
7369.38 1331
7370.19 1312
7371.00 1252
7371.81 1263
7372.62 1277
7373.43 1286
7374.24 1261
7375.05 1207
7375.86 1292
7376.67 1262
7377.48 1271
7378.29 1254
7379.10 1241
7379.91 1262
7380.72 1291
7381.53 1265
7382.34 1241
7383.15 1312
7383.96 1294
7384.77 1310
7385.58 1284
7386.39 1284
7387.20 1260
7388.01 1249
7388.83 1257
7389.64 1265
7390.45 1244
7391.26 1227
7392.07 1265
7392.88 1283
7393.69 1221
7394.50 1237
7395.31 1250
7396.12 1221
7396.93 1206
7397.74 1222
7398.56 1224
7399.37 1195
7400.18 1239
7400.99 1227
7401.80 1195
7402.61 1184
7403.42 1203
7404.23 1193
7405.05 1251
7405.86 1178
7406.67 1178
7407.48 1185
7408.29 1197
7409.10 1180
7409.91 1163
7410.73 1183
7411.54 1206
7412.35 1173
7413.16 1143
7413.97 1184
7414.79 1191
7415.60 1145
7416.41 1158
7417.22 1156
7418.03 1130
7418.85 1138
7419.66 1093
7420.47 1118
7421.28 1110
7422.10 1087
7422.91 1130
7423.72 1099
7424.53 1092
7425.35 1094
7426.16 1046
7426.97 1084
7427.78 1108
7428.60 1091
7429.41 1100
7430.22 1050
7431.03 1056
7431.85 1047
7432.66 1082
7433.47 1058
7434.29 1072
7435.10 1070
7435.91 1043
7436.73 1068
7437.54 1034
7438.35 1035
7439.17 1025
7439.98 1083
7440.79 1043
7441.61 1079
7442.42 1006
7443.23 1088
7444.05 1076
7444.86 1073
7445.67 1036
7446.49 1055
7447.30 1081
7448.11 1066
7448.93 1062
7449.74 1060
7450.56 1060
7451.37 1077
7452.18 1047
7453.00 1082
7453.81 1093
7454.63 1076
7455.44 1090
7456.26 1091
7457.07 1059
7457.88 1074
7458.70 1105
7459.51 1104
7460.33 1089
7461.14 1040
7461.96 1073
7462.77 1083
7463.59 1075
7464.40 1046
7465.21 1074
7466.03 1104
7466.84 1099
7467.66 1098
7468.47 1089
7469.29 1058
7470.10 1119
7470.92 1148
7471.73 1165
7472.55 1212
7473.36 1202
7474.18 1219
7474.99 1241
7475.81 1248
7476.63 1208
7477.44 1215
7478.26 1271
7479.07 1168
7479.89 1163
7480.70 1153
7481.52 1186
7482.33 1191
7483.15 1210
7483.97 1169
7484.78 1196
7485.60 1213
7486.41 1235
7487.23 1222
7488.05 1190
7488.86 1184
7489.68 1202
7490.49 1188
7491.31 1142
7492.13 1193
7492.94 1193
7493.76 1209
7494.57 1157
7495.39 1167
7496.21 1150
7497.02 1157
7497.84 1191
7498.66 1184
7499.47 1168
7500.29 1138
7501.11 1161
7501.92 1180
7502.74 1196
7503.56 1189
7504.37 1244
7505.19 1223
7506.01 1258
7506.82 1215
7507.64 1208
7508.46 1240
7509.28 1225
7510.09 1173
7510.91 1220
7511.73 1152
7512.55 1189
7513.36 1202
7514.18 1204
7515.00 1163
7515.81 1205
7516.63 1210
7517.45 1189
7518.27 1215
7519.09 1174
7519.90 1134
7520.72 1111
7521.54 1156
7522.36 1152
7523.17 1147
7523.99 1117
7524.81 1152
7525.63 1194
7526.45 1148
7527.26 1123
7528.08 1132
7528.90 1151
7529.72 1111
7530.54 1149
7531.36 1171
7532.17 1137
7532.99 1110
7533.81 1137
7534.63 1140
7535.45 1127
7536.27 1120
7537.09 1127
7537.90 1088
7538.72 1115
7539.54 1114
7540.36 1102
7541.18 1127
7542.00 1087
7542.82 1091
7543.64 1112
7544.45 1085
7545.27 1126
7546.09 1109
7546.91 1138
7547.73 1166
7548.55 1118
7549.37 1106
7550.19 1120
7551.01 1135
7551.83 1121
7552.65 1113
7553.47 1105
7554.29 1120
7555.11 1153
7555.93 1165
7556.75 1156
7557.57 1105
7558.39 1114
7559.21 1185
7560.03 1131
7560.85 1180
7561.67 1230
7562.49 1180
7563.31 1155
7564.13 1177
7564.95 1170
7565.77 1202
7566.59 1201
7567.41 1231
7568.23 1252
7569.05 1236
7569.87 1194
7570.69 1240
7571.51 1203
7572.33 1239
7573.15 1234
7573.97 1235
7574.79 1227
7575.61 1267
7576.43 1242
7577.25 1258
7578.07 1251
7578.89 1265
7579.72 1277
7580.54 1271
7581.36 1260
7582.18 1225
7583.00 1245
7583.82 1298
7584.64 1307
7585.46 1293
7586.29 1285
7587.11 1346
7587.93 1391
7588.75 1359
7589.57 1388
7590.39 1408
7591.21 1405
7592.04 1383
7592.86 1369
7593.68 1369
7594.50 1445
7595.32 1448
7596.14 1453
7596.97 1463
7597.79 1462
7598.61 1522
7599.43 1511
7600.25 1535
7601.08 1517
7601.90 1569
7602.72 1579
7603.54 1622
7604.37 1594
7605.19 1665
7606.01 1607
7606.83 1664
7607.65 1644
7608.48 1641
7609.30 1612
7610.12 1648
7610.95 1658
7611.77 1628
7612.59 1639
7613.41 1596
7614.24 1652
7615.06 1625
7615.88 1663
7616.71 1697
7617.53 1789
7618.35 1871
7619.17 1910
7620.00 1940
7620.82 1987
7621.64 2031
7622.47 2006
7623.29 1975
7624.11 1945
7624.94 1891
7625.76 1922
7626.58 1916
7627.41 1941
7628.23 1918
7629.05 1964
7629.88 1915
7630.70 1891
7631.53 1874
7632.35 1888
7633.17 1890
7634.00 1933
7634.82 1844
7635.65 1813
7636.47 1783
7637.29 1714
7638.12 1716
7638.94 1656
7639.77 1642
7640.59 1638
7641.41 1622
7642.24 1560
7643.06 1528
7643.89 1567
7644.71 1640
7645.54 1599
7646.36 1593
7647.19 1616
7648.01 1609
7648.84 1600
7649.66 1595
7650.48 1571
7651.31 1570
7652.13 1528
7652.96 1486
7653.78 1468
7654.61 1410
7655.43 1412
7656.26 1412
7657.08 1392
7657.91 1355
7658.74 1360
7659.56 1354
7660.39 1363
7661.21 1360
7662.04 1399
7662.86 1356
7663.69 1354
7664.51 1334
7665.34 1326
7666.16 1370
7666.99 1386
7667.82 1347
7668.64 1317
7669.47 1360
7670.29 1348
7671.12 1342
7671.94 1282
7672.77 1306
7673.60 1302
7674.42 1316
7675.25 1323
7676.08 1302
7676.90 1293
7677.73 1284
7678.55 1332
7679.38 1361
7680.21 1354
7681.03 1351
7681.86 1352
7682.69 1366
7683.51 1397
7684.34 1482
7685.17 1508
7685.99 1559
7686.82 1531
7687.65 1518
7688.47 1556
7689.30 1530
7690.13 1527
7690.95 1497
7691.78 1423
7692.61 1474
7693.44 1476
7694.26 1407
7695.09 1376
7695.92 1401
7696.74 1413
7697.57 1452
7698.40 1494
7699.23 1507
7700.05 1528
7700.88 1512
7701.71 1531
7702.54 1510
7703.36 1476
7704.19 1465
7705.02 1403
7705.85 1396
7706.67 1391
7707.50 1359
7708.33 1338
7709.16 1333
7709.99 1303
7710.81 1264
7711.64 1273
7712.47 1262
7713.30 1273
7714.13 1289
7714.96 1283
7715.78 1257
7716.61 1200
7717.44 1227
7718.27 1227
7719.10 1212
7719.93 1214
7720.75 1214
7721.58 1283
7722.41 1224
7723.24 1200
7724.07 1183
7724.90 1208
7725.73 1178
7726.56 1201
7727.38 1240
7728.21 1196
7729.04 1184
7729.87 1216
7730.70 1240
7731.53 1247
7732.36 1222
7733.19 1227
7734.02 1240
7734.85 1160
7735.68 1175
7736.51 1190
7737.34 1158
7738.16 1175
7738.99 1138
7739.82 1134
7740.65 1135
7741.48 1099
7742.31 1094
7743.14 1090
7743.97 1105
7744.80 1093
7745.63 1111
7746.46 1096
7747.29 1077
7748.12 1101
7748.95 1078
7749.78 1075
7750.61 1117
7751.44 1090
7752.27 1109
7753.10 1089
7753.93 1082
7754.76 1059
7755.59 1031
7756.43 1081
7757.26 1069
7758.09 1071
7758.92 1048
7759.75 1040
7760.58 1089
7761.41 1032
7762.24 1033
7763.07 1012
7763.90 1098
7764.73 1096
7765.56 1107
7766.39 1114
7767.23 1092
7768.06 1106
7768.89 1106
7769.72 1100
7770.55 1134
7771.38 1169
7772.21 1124
7773.04 1130
7773.88 1119
7774.71 1099
7775.54 1128
7776.37 1141
7777.20 1124
7778.03 1108
7778.87 1108
7779.70 1124
7780.53 1114
7781.36 1109
7782.19 1136
7783.02 1090
7783.86 1114
7784.69 1081
7785.52 1082
7786.35 1095
7787.18 1090
7788.02 1101
7788.85 1159
7789.68 1142
7790.51 1183
7791.35 1137
7792.18 1128
7793.01 1170
7793.84 1156
7794.68 1177
7795.51 1183
7796.34 1178
7797.17 1204
7798.01 1252
7798.84 1217
7799.67 1184
7800.50 1212
7801.34 1232
7802.17 1213
7803.00 1236
7803.84 1210
7804.67 1235
7805.50 1269
7806.34 1277
7807.17 1272
7808.00 1291
7808.84 1287
7809.67 1320
7810.50 1332
7811.34 1336
7812.17 1341
7813.00 1333
7813.84 1403
7814.67 1427
7815.50 1483
7816.34 1458
7817.17 1456
7818.00 1466
7818.84 1462
7819.67 1465
7820.51 1475
7821.34 1522
7822.17 1528
7823.01 1511
7823.84 1535
7824.68 1541
7825.51 1540
7826.34 1563
7827.18 1584
7828.01 1560
7828.85 1520
7829.68 1505
7830.52 1503
7831.35 1467
7832.19 1436
7833.02 1434
7833.85 1509
7834.69 1521
7835.52 1498
7836.36 1574
7837.19 1529
7838.03 1482
7838.86 1498
7839.70 1533
7840.53 1479
7841.37 1434
7842.20 1417
7843.04 1383
7843.87 1368
7844.71 1358
7845.54 1381
7846.38 1342
7847.22 1325
7848.05 1309
7848.89 1343
7849.72 1313
7850.56 1302
7851.39 1311
7852.23 1308
7853.06 1349
7853.90 1328
7854.74 1332
7855.57 1288
7856.41 1311
7857.24 1317
7858.08 1297
7858.91 1304
7859.75 1328
7860.59 1305
7861.42 1361
7862.26 1398
7863.09 1370
7863.93 1346
7864.77 1350
7865.60 1329
7866.44 1327
7867.28 1332
7868.11 1289
7868.95 1323
7869.79 1308
7870.62 1306
7871.46 1306
7872.30 1359
7873.13 1383
7873.97 1369
7874.81 1362
7875.64 1380
7876.48 1439
7877.32 1406
7878.15 1450
7878.99 1535
7879.83 1615
7880.67 1596
7881.50 1592
7882.34 1561
7883.18 1590
7884.01 1574
7884.85 1539
7885.69 1559
7886.53 1512
7887.36 1446
7888.20 1465
7889.04 1482
7889.88 1414
7890.71 1451
7891.55 1455
7892.39 1483
7893.23 1480
7894.07 1460
7894.90 1522
7895.74 1509
7896.58 1498
7897.42 1478
7898.25 1435
7899.09 1410
7899.93 1395
7900.77 1363
7901.61 1331
7902.45 1299
7903.28 1335
7904.12 1330
7904.96 1303
7905.80 1283
7906.64 1328
7907.48 1298
7908.32 1267
7909.15 1295
7909.99 1316
7910.83 1265
7911.67 1255
7912.51 1269
7913.35 1308
7914.19 1298
7915.03 1328
7915.86 1336
7916.70 1367
7917.54 1345
7918.38 1354
7919.22 1368
7920.06 1317
7920.90 1333
7921.74 1310
7922.58 1298
7923.42 1257
7924.26 1229
7925.10 1228
7925.94 1223
7926.78 1221
7927.61 1218
7928.45 1200
7929.29 1191
7930.13 1173
7930.97 1178
7931.81 1159
7932.65 1210
7933.49 1206
7934.33 1176
7935.17 1188
7936.01 1175
7936.85 1167
7937.69 1165
7938.53 1171
7939.37 1174
7940.21 1165
7941.05 1160
7941.90 1193
7942.74 1192
7943.58 1176
7944.42 1169
7945.26 1205
7946.10 1261
7946.94 1260
7947.78 1252
7948.62 1249
7949.46 1258
7950.30 1218
7951.14 1210
7951.98 1234
7952.82 1283
7953.66 1287
7954.51 1311
7955.35 1316
7956.19 1313
7957.03 1330
7957.87 1386
7958.71 1437
7959.55 1393
7960.39 1464
7961.24 1411
7962.08 1409
7962.92 1415
7963.76 1429
7964.60 1448
7965.44 1479
7966.29 1482
7967.13 1563
7967.97 1578
7968.81 1654
7969.65 1686
7970.49 1738
7971.34 1749
7972.18 1680
7973.02 1624
7973.86 1603
7974.70 1548
7975.55 1494
7976.39 1479
7977.23 1430
7978.07 1416
7978.92 1389
7979.76 1342
7980.60 1288
7981.44 1318
7982.29 1292
7983.13 1267
7983.97 1250
7984.81 1259
7985.66 1252
7986.50 1248
7987.34 1278
7988.18 1175
7989.03 1135
7989.87 1175
7990.71 1160
7991.56 1171
7992.40 1131
7993.24 1074
7994.08 1133
7994.93 1122
7995.77 1105
7996.61 1076
7997.46 1061
7998.30 1083
7999.14 1058
7999.99 1075
8000.83 1032
8001.68 1054
8002.52 1049
8003.36 1106
8004.21 1041
8005.05 1061
8005.89 1014
8006.74 1006
8007.58 1036
8008.43 1012
8009.27 997
8010.11 968
8010.96 969
8011.80 997
8012.65 982
8013.49 938
8014.33 977
8015.18 965
8016.02 964
8016.87 926
8017.71 994
8018.56 961
8019.40 916
8020.24 901
8021.09 957
8021.93 966
8022.78 935
8023.62 945
8024.47 912
8025.31 943
8026.16 944
8027.00 944
8027.85 936
8028.69 940
8029.54 913
8030.38 941
8031.23 921
8032.07 938
8032.92 907
8033.76 945
8034.61 957
8035.45 936
8036.30 960
8037.14 959
8037.99 978
8038.83 988
8039.68 1018
8040.53 987
8041.37 980
8042.22 939
8043.06 957
8043.91 966
8044.75 974
8045.60 952
8046.45 939
8047.29 991
8048.14 926
8048.98 913
8049.83 899
8050.68 886
8051.52 906
8052.37 912
8053.21 885
8054.06 865
8054.91 859
8055.75 915
8056.60 889
8057.45 896
8058.29 878
8059.14 897
8059.99 915
8060.83 874
8061.68 864
8062.53 898
8063.37 924
8064.22 894
8065.07 893
8065.91 850
8066.76 880
8067.61 842
8068.45 878
8069.30 860
8070.15 856
8071.00 871
8071.84 889
8072.69 841
8073.54 865
8074.39 837
8075.23 822
8076.08 848
8076.93 820
8077.78 839
8078.62 829
8079.47 842
8080.32 862
8081.17 839
8082.01 859
8082.86 863
8083.71 841
8084.56 842
8085.41 856
8086.25 850
8087.10 845
8087.95 847
8088.80 844
8089.65 853
8090.49 844
8091.34 826
8092.19 857
8093.04 838
8093.89 881
8094.74 855
8095.58 880
8096.43 855
8097.28 845
8098.13 865
8098.98 911
8099.83 894
8100.68 898
8101.52 899
8102.37 859
8103.22 869
8104.07 844
8104.92 874
8105.77 894
8106.62 907
8107.47 881
8108.32 834
8109.17 837
8110.01 856
8110.86 848
8111.71 848
8112.56 829
8113.41 851
8114.26 828
8115.11 828
8115.96 834
8116.81 848
8117.66 838
8118.51 868
8119.36 887
8120.21 825
8121.06 891
8121.91 890
8122.76 889
8123.61 889
8124.46 856
8125.31 849
8126.16 857
8127.01 909
8127.86 862
8128.71 899
8129.56 916
8130.41 893
8131.26 870
8132.11 930
8132.96 904
8133.81 930
8134.66 906
8135.51 948
8136.36 947
8137.21 909
8138.06 915
8138.92 909
8139.77 926
8140.62 940
8141.47 914
8142.32 907
8143.17 923
8144.02 906
8144.87 911
8145.72 897
8146.57 894
8147.42 899
8148.28 866
8149.13 915
8149.98 897
8150.83 908
8151.68 915
8152.53 937
8153.38 911
8154.24 916
8155.09 904
8155.94 936
8156.79 935
8157.64 989
8158.49 1007
8159.35 1004
8160.20 966
8161.05 970
8161.90 924
8162.75 885
8163.61 881
8164.46 910
8165.31 876
8166.16 848
8167.01 871
8167.87 877
8168.72 868
8169.57 837
8170.42 840
8171.28 854
8172.13 857
8172.98 811
8173.83 823
8174.69 843
8175.54 859
8176.39 845
8177.24 844
8178.10 848
8178.95 824
8179.80 842
8180.66 858
8181.51 850
8182.36 799
8183.22 800
8184.07 814
8184.92 836
8185.77 802
8186.63 815
8187.48 823
8188.33 799
8189.19 773
8190.04 817
8190.89 804
8191.75 802
8192.60 816
8193.46 784
8194.31 782
8195.16 806
8196.02 837
8196.87 788
8197.72 782
8198.58 757
8199.43 835
8200.29 830
8201.14 773
8201.99 793
8202.85 813
8203.70 843
8204.56 783
8205.41 788
8206.26 812
8207.12 806
8207.97 773
8208.83 783
8209.68 821
8210.54 799
8211.39 800
8212.25 820
8213.10 813
8213.95 809
8214.81 823
8215.66 855
8216.52 853
8217.37 833
8218.23 837
8219.08 801
8219.94 813
8220.79 820
8221.65 825
8222.50 853
8223.36 829
8224.21 818
8225.07 852
8225.92 810
8226.78 825
8227.64 812
8228.49 788
8229.35 834
8230.20 820
8231.06 823
8231.91 802
8232.77 814
8233.62 763
8234.48 793
8235.34 833
8236.19 816
8237.05 806
8237.90 781
8238.76 809
8239.62 779
8240.47 785
8241.33 814
8242.18 803
8243.04 769
8243.90 811
8244.75 836
8245.61 821
8246.46 806
8247.32 811
8248.18 806
8249.03 826
8249.89 820
8250.75 854
8251.60 818
8252.46 810
8253.32 809
8254.17 848
8255.03 814
8255.89 798
8256.74 821
8257.60 864
8258.46 868
8259.32 848
8260.17 882
8261.03 835
8261.89 853
8262.74 875
8263.60 885
8264.46 867
8265.32 862
8266.17 894
8267.03 871
8267.89 904
8268.75 859
8269.60 884
8270.46 887
8271.32 894
8272.18 913
8273.03 938
8273.89 916
8274.75 950
8275.61 966
8276.47 953
8277.32 960
8278.18 1004
8279.04 1053
8279.90 1069
8280.76 1090
8281.61 1113
8282.47 1095
8283.33 1120
8284.19 1120
8285.05 1101
8285.91 1112
8286.76 1130
8287.62 1051
8288.48 1040
8289.34 1058
8290.20 1087
8291.06 1054
8291.92 1076
8292.77 1080
8293.63 1097
8294.49 1108
8295.35 1179
8296.21 1128
8297.07 1150
8297.93 1175
8298.79 1150
8299.65 1116
8300.51 1030
8301.36 991
8302.22 1031
8303.08 1011
8303.94 999
8304.80 983
8305.66 983
8306.52 953
8307.38 958
8308.24 972
8309.10 930
8309.96 955
8310.82 924
8311.68 956
8312.54 957
8313.40 940
8314.26 888
8315.12 877
8315.98 855
8316.84 861
8317.70 891
8318.56 867
8319.42 874
8320.28 862
8321.14 858
8322.00 871
8322.86 847
8323.72 809
8324.58 891
8325.44 840
8326.30 841
8327.16 813
8328.02 848
8328.88 841
8329.74 833
8330.60 834
8331.46 816
8332.33 834
8333.19 805
8334.05 849
8334.91 820
8335.77 845
8336.63 793
8337.49 859
8338.35 816
8339.21 810
8340.07 793
8340.94 814
8341.80 787
8342.66 822
8343.52 836
8344.38 823
8345.24 833
8346.10 815
8346.97 844
8347.83 821
8348.69 847
8349.55 856
8350.41 901
8351.27 863
8352.14 852
8353.00 826
8353.86 840
8354.72 847
8355.58 816
8356.45 801
8357.31 830
8358.17 818
8359.03 828
8359.89 833
8360.76 800
8361.62 833
8362.48 806
8363.34 862
8364.21 830
8365.07 820
8365.93 836
8366.79 807
8367.66 758
8368.52 760
8369.38 813
8370.24 817
8371.11 788
8371.97 781
8372.83 816
8373.70 783
8374.56 795
8375.42 761
8376.29 801
8377.15 765
8378.01 780
8378.87 787
8379.74 824
8380.60 781
8381.46 782
8382.33 767
8383.19 798
8384.06 777
8384.92 801
8385.78 788
8386.65 768
8387.51 789
8388.37 765
8389.24 813
8390.10 785
8390.96 805
8391.83 790
8392.69 795
8393.56 760
8394.42 796
8395.28 785
8396.15 801
8397.01 774
8397.88 781
8398.74 790
8399.61 809
8400.47 811
8401.33 780
8402.20 791
8403.06 814
8403.93 816
8404.79 788
8405.66 815
8406.52 783
8407.39 819
8408.25 809
8409.12 794
8409.98 801
8410.85 806
8411.71 843
8412.57 847
8413.44 851
8414.30 843
8415.17 855
8416.04 819
8416.90 833
8417.77 821
8418.63 829
8419.50 868
8420.36 902
8421.23 847
8422.09 821
8422.96 858
8423.82 839
8424.69 872
8425.55 824
8426.42 856
8427.29 856
8428.15 872
8429.02 882
8429.88 876
8430.75 870
8431.61 906
8432.48 909
8433.35 871
8434.21 874
8435.08 872
8435.95 907
8436.81 901
8437.68 902
8438.54 933
8439.41 934
8440.28 922
8441.14 975
8442.01 956
8442.88 991
8443.74 1006
8444.61 1021
8445.48 1011
8446.34 1035
8447.21 1033
8448.08 1039
8448.94 1017
8449.81 1053
8450.68 1025
8451.54 1038
8452.41 1062
8453.28 1055
8454.14 1044
8455.01 1020
8455.88 1065
8456.75 1026
8457.61 1073
8458.48 1024
8459.35 1106
8460.22 1069
8461.08 1069
8461.95 1070
8462.82 1072
8463.69 1026
8464.55 1059
8465.42 1047
8466.29 1009
8467.16 1055
8468.02 1022
8468.89 1018
8469.76 1007
8470.63 1018
8471.50 1004
8472.36 1001
8473.23 1035
8474.10 1054
8474.97 1022
8475.84 1022
8476.70 1040
8477.57 1040
8478.44 1089
8479.31 1040
8480.18 1082
8481.05 1051
8481.91 1082
8482.78 1100
8483.65 1054
8484.52 1081
8485.39 1068
8486.26 1033
8487.13 1044
8488.00 1043
8488.86 981
8489.73 988
8490.60 1028
8491.47 1002
8492.34 994
8493.21 1034
8494.08 1033
8494.95 1032
8495.82 1007
8496.69 1019
8497.56 1033
8498.43 1007
8499.29 964
8500.16 1013
8501.03 985
8501.90 1005
8502.77 990
8503.64 1017
8504.51 1019
8505.38 1003
8506.25 1024
8507.12 977
8507.99 1004
8508.86 1003
8509.73 1051
8510.60 1019
8511.47 1005
8512.34 1042
8513.21 1068
8514.08 1032
8514.95 1045
8515.82 1014
8516.69 1064
8517.56 1029
8518.43 1060
8519.30 1091
8520.17 1052
8521.04 1065
8521.91 1099
8522.79 1107
8523.66 1134
8524.53 1171
8525.40 1181
8526.27 1232
8527.14 1220
8528.01 1275
8528.88 1249
8529.75 1233
8530.62 1204
8531.49 1228
8532.36 1193
8533.24 1165
8534.11 1125
8534.98 1139
8535.85 1176
8536.72 1083
8537.59 1098
8538.46 1145
8539.34 1144
8540.21 1123
8541.08 1112
8541.95 1078
8542.82 1121
8543.69 1085
8544.56 1077
8545.44 1063
8546.31 1043
8547.18 1079
8548.05 1078
8548.92 1120
8549.80 1087
8550.67 1137
8551.54 1179
8552.41 1209
8553.28 1241
8554.16 1271
8555.03 1273
8555.90 1365
8556.77 1305
8557.65 1295
8558.52 1323
8559.39 1292
8560.26 1306
8561.14 1282
8562.01 1184
8562.88 1161
8563.75 1233
8564.63 1184
8565.50 1133
8566.37 1166
8567.24 1129
8568.12 1143
8568.99 1160
8569.86 1099
8570.74 1100
8571.61 1133
8572.48 1086
8573.36 1098
8574.23 1081
8575.10 1119
8575.98 1141
8576.85 1151
8577.72 1121
8578.60 1130
8579.47 1099
8580.34 1167
8581.22 1136
8582.09 1160
8582.96 1116
8583.84 1166
8584.71 1182
8585.59 1187
8586.46 1188
8587.33 1206
8588.21 1218
8589.08 1193
8589.96 1199
8590.83 1211
8591.70 1230
8592.58 1197
8593.45 1280
8594.33 1261
8595.20 1210
8596.07 1233
8596.95 1267
8597.82 1299
8598.70 1317
8599.57 1287
8600.45 1329
8601.32 1329
8602.20 1313
8603.07 1346
8603.95 1349
8604.82 1373
8605.70 1369
8606.57 1387
8607.45 1371
8608.32 1378
8609.20 1390
8610.07 1446
8610.95 1441
8611.82 1422
8612.70 1428
8613.57 1489
8614.45 1498
8615.32 1518
8616.20 1541
8617.07 1533
8617.95 1564
8618.82 1593
8619.70 1660
8620.57 1642
8621.45 1670
8622.33 1722
8623.20 1726
8624.08 1774
8624.95 1742
8625.83 1766
8626.70 1799
8627.58 1778
8628.46 1805
8629.33 1846
8630.21 1855
8631.08 1865
8631.96 1871
8632.84 1941
8633.71 1969
8634.59 1918
8635.47 1934
8636.34 1989
8637.22 1985
8638.10 1965
8638.97 2014
8639.85 2059
8640.73 2077
8641.60 2087
8642.48 2146
8643.36 2189
8644.23 2203
8645.11 2188
8645.99 2295
8646.86 2290
8647.74 2330
8648.62 2374
8649.49 2414
8650.37 2422
8651.25 2412
8652.13 2444
8653.00 2455
8653.88 2458
8654.76 2495
8655.63 2502
8656.51 2599
8657.39 2625
8658.27 2661
8659.14 2807
8660.02 2875
8660.90 3043
8661.78 3189
8662.66 3391
8663.53 3586
8664.41 3792
8665.29 3950
8666.17 4046
8667.04 4047
8667.92 4164
8668.80 4199
8669.68 4135
8670.56 4122
8671.43 4113
8672.31 4169
8673.19 4104
8674.07 4063
8674.95 4011
8675.83 4089
8676.70 3962
8677.58 3806
8678.46 3739
8679.34 3634
8680.22 3507
8681.10 3357
8681.98 3246
8682.86 3163
8683.73 3020
8684.61 2962
8685.49 2898
8686.37 2857
8687.25 2835
8688.13 2880
8689.01 2966
8689.89 3065
8690.77 3177
8691.65 3302
8692.52 3436
8693.40 3487
8694.28 3610
8695.16 3679
8696.04 3681
8696.92 3693
8697.80 3643
8698.68 3587
8699.56 3509
8700.44 3439
8701.32 3387
8702.20 3328
8703.08 3240
8703.96 3220
8704.84 3107
8705.72 3064
8706.60 2948
8707.48 2886
8708.36 2762
8709.24 2681
8710.12 2596
8711.00 2450
8711.88 2400
8712.76 2330
8713.64 2249
8714.52 2173
8715.40 2179
8716.28 2117
8717.16 2065
8718.04 2054
8718.92 2037
8719.80 2000
8720.68 2012
8721.56 2023
8722.45 2028
8723.33 2013
8724.21 2027
8725.09 2072
8725.97 2033
8726.85 2022
8727.73 2062
8728.61 2092
8729.49 2033
8730.37 2049
8731.26 2050
8732.14 2098
8733.02 2090
8733.90 2119
8734.78 2104
8735.66 2096
8736.54 2097
8737.42 2119
8738.31 2086
8739.19 2105
8740.07 2149
8740.95 2116
8741.83 2154
8742.71 2176
8743.60 2176
8744.48 2163
8745.36 2133
8746.24 2150
8747.12 2144
8748.01 2219
8748.89 2152
8749.77 2161
8750.65 2217
8751.53 2287
8752.42 2266
8753.30 2313
8754.18 2401
8755.06 2461
8755.95 2518
8756.83 2588
8757.71 2585
8758.59 2605
8759.48 2703
8760.36 2716
8761.24 2666
8762.13 2651
8763.01 2649
8763.89 2638
8764.77 2587
8765.66 2514
8766.54 2505
8767.42 2459
8768.31 2488
8769.19 2492
8770.07 2429
8770.96 2466
8771.84 2442
8772.72 2433
8773.61 2478
8774.49 2466
8775.37 2431
8776.26 2433
8777.14 2414
8778.02 2340
8778.91 2321
8779.79 2318
8780.67 2288
8781.56 2317
8782.44 2304
8783.32 2311
8784.21 2319
8785.09 2308
8785.98 2373
8786.86 2422
8787.74 2458
8788.63 2518
8789.51 2556
8790.40 2468
8791.28 2442
8792.17 2447
8793.05 2422
8793.93 2422
8794.82 2364
8795.70 2281
8796.59 2239
8797.47 2224
8798.36 2190
8799.24 2150
8800.13 2149
8801.01 2145
8801.90 2123
8802.78 2098
8803.67 2038
8804.55 2067
8805.43 2091
8806.32 2103
8807.20 2059
8808.09 2054
8808.98 2090
8809.86 2131
8810.75 2058
8811.63 2068
8812.52 2053
8813.40 2060
8814.29 2113
8815.17 2127
8816.06 2125
8816.94 2114
8817.83 2188
8818.71 2235
8819.60 2235
8820.49 2200
8821.37 2229
8822.26 2193
8823.14 2205
8824.03 2164
8824.91 2090
8825.80 1989
8826.69 1968
8827.57 1953
8828.46 1888
8829.35 1931
8830.23 1884
8831.12 1854
8832.00 1825
8832.89 1771
8833.78 1771
8834.66 1770
8835.55 1771
8836.44 1721
8837.32 1685
8838.21 1695
8839.10 1636
8839.98 1604
8840.87 1583
8841.76 1580
8842.64 1603
8843.53 1577
8844.42 1587
8845.30 1535
8846.19 1495
8847.08 1502
8847.96 1528
8848.85 1519
8849.74 1469
8850.63 1440
8851.51 1456
8852.40 1467
8853.29 1474
8854.18 1449
8855.06 1430
8855.95 1409
8856.84 1392
8857.73 1398
8858.61 1352
8859.50 1349
8860.39 1317
8861.28 1341
8862.16 1276
8863.05 1320
8863.94 1352
8864.83 1309
8865.72 1246
8866.60 1261
8867.49 1279
8868.38 1263
8869.27 1245
8870.16 1205
8871.04 1256
8871.93 1219
8872.82 1201
8873.71 1218
8874.60 1201
8875.49 1155
8876.37 1196
8877.26 1166
8878.15 1202
8879.04 1185
8879.93 1156
8880.82 1139
8881.71 1161
8882.60 1168
8883.48 1138
8884.37 1122
8885.26 1120
8886.15 1115
8887.04 1089
8887.93 1125
8888.82 1118
8889.71 1121
8890.60 1058
8891.49 1095
8892.38 1105
8893.26 1088
8894.15 1066
8895.04 1042
8895.93 1049
8896.82 1074
8897.71 1079
8898.60 1046
8899.49 1038
8900.38 1000
8901.27 1009
8902.16 998
8903.05 993
8903.94 1024
8904.83 1012
8905.72 988
8906.61 1009
8907.50 1011
8908.39 977
8909.28 939
8910.17 943
8911.06 988
8911.95 922
8912.84 942
8913.73 975
8914.62 960
8915.51 938
8916.40 919
8917.29 883
8918.18 914
8919.08 906
8919.97 890
8920.86 885
8921.75 878
8922.64 906
8923.53 892
8924.42 870
8925.31 875
8926.20 863
8927.09 865
8927.98 868
8928.88 878
8929.77 864
8930.66 861
8931.55 886
8932.44 840
8933.33 878
8934.22 897
8935.11 825
8936.01 844
8936.90 838
8937.79 830
8938.68 809
8939.57 797
8940.46 788
8941.36 833
8942.25 795
8943.14 808
8944.03 805
8944.92 810
8945.81 794
8946.71 803
8947.60 816
8948.49 776
8949.38 805
8950.28 791
8951.17 824
8952.06 786
8952.95 778
8953.84 763
8954.74 788
8955.63 773
8956.52 812
8957.41 755
8958.31 790
8959.20 728
8960.09 754
8960.99 756
8961.88 729
8962.77 745
8963.66 765
8964.56 757
8965.45 757
8966.34 749
8967.24 742
8968.13 768
8969.02 754
8969.92 755
8970.81 739
8971.70 736
8972.60 734
8973.49 764
8974.38 724
8975.28 739
8976.17 728
8977.06 760
8977.96 731
8978.85 729
8979.74 746
8980.64 735
8981.53 712
8982.42 733
8983.32 748
8984.21 719
8985.11 727
8986.00 712
8986.89 754
8987.79 721
8988.68 695
8989.58 709
8990.47 709
8991.36 743
8992.26 714
8993.15 727
8994.05 711
8994.94 687
8995.84 693
8996.73 707
8997.63 688
8998.52 702
8999.42 684
9000.31 706
9001.20 715
9002.10 706
9002.99 676
9003.89 691
9004.78 712
9005.68 686
9006.57 694
9007.47 682
9008.36 710
9009.26 682
9010.15 674
9011.05 651
9011.94 694
9012.84 676
9013.74 692
9014.63 658
9015.53 682
9016.42 667
9017.32 685
9018.21 667
9019.11 633
9020.00 648
9020.90 669
9021.80 716
9022.69 675
9023.59 682
9024.48 639
9025.38 697
9026.28 697
9027.17 693
9028.07 652
9028.96 675
9029.86 685
9030.76 669
9031.65 662
9032.55 677
9033.44 678
9034.34 704
9035.24 700
9036.13 646
9037.03 672
9037.93 675
9038.82 725
9039.72 656
9040.62 680
9041.51 690
9042.41 690
9043.31 664
9044.20 681
9045.10 671
9046.00 688
9046.90 716
9047.79 682
9048.69 677
9049.59 657
9050.48 696
9051.38 678
9052.28 693
9053.18 655
9054.07 687
9054.97 712
9055.87 711
9056.77 709
9057.66 691
9058.56 681
9059.46 715
9060.36 707
9061.25 711
9062.15 684
9063.05 680
9063.95 716
9064.84 697
9065.74 712
9066.64 683
9067.54 700
9068.44 703
9069.34 694
9070.23 724
9071.13 692
9072.03 725
9072.93 658
9073.83 688
9074.72 690
9075.62 696
9076.52 712
9077.42 740
9078.32 710
9079.22 717
9080.12 689
9081.01 701
9081.91 708
9082.81 709
9083.71 720
9084.61 716
9085.51 706
9086.41 678
9087.31 714
9088.21 709
9089.10 740
9090.00 720
9090.90 711
9091.80 684
9092.70 714
9093.60 705
9094.50 728
9095.40 702
9096.30 744
9097.20 731
9098.10 776
9099.00 759
9099.90 718
9100.80 703
9101.70 709
9102.60 701
9103.50 686
9104.40 687
9105.30 668
9106.20 703
9107.10 673
9108.00 682
9108.90 673
9109.80 692
9110.70 653
9111.60 678
9112.50 661
9113.40 672
9114.30 688
9115.20 671
9116.10 668
9117.00 685
9117.90 705
9118.80 665
9119.70 682
9120.60 690
9121.50 673
9122.40 672
9123.30 672
9124.20 656
9125.11 676
9126.01 654
9126.91 625
9127.81 644
9128.71 662
9129.61 651
9130.51 644
9131.41 660
9132.31 652
9133.22 660
9134.12 661
9135.02 678
9135.92 656
9136.82 661
9137.72 652
9138.62 658
9139.53 639
9140.43 597
9141.33 609
9142.23 638
9143.13 650
9144.03 630
9144.94 647
9145.84 626
9146.74 640
9147.64 610
9148.54 626
9149.45 599
9150.35 624
9151.25 625
9152.15 642
9153.06 607
9153.96 635
9154.86 663
9155.76 650
9156.66 639
9157.57 622
9158.47 642
9159.37 659
9160.27 629
9161.18 619
9162.08 639
9162.98 631
9163.89 637
9164.79 648
9165.69 640
9166.59 623
9167.50 646
9168.40 640
9169.30 632
9170.21 634
9171.11 633
9172.01 653
9172.92 650
9173.82 635
9174.72 673
9175.63 630
9176.53 609
9177.43 638
9178.34 639
9179.24 620
9180.14 603
9181.05 644
9181.95 626
9182.85 627
9183.76 582
9184.66 603
9185.57 623
9186.47 636
9187.37 653
9188.28 609
9189.18 597
9190.09 627
9190.99 636
9191.89 607
9192.80 622
9193.70 636
9194.61 651
9195.51 601
9196.42 639
9197.32 639
9198.23 622
9199.13 628
9200.03 605
9200.94 591
9201.84 589
9202.75 628
9203.65 611
9204.56 638
9205.46 638
9206.37 625
9207.27 620
9208.18 657
9209.08 640
9209.99 602
9210.89 602
9211.80 611
9212.70 617
9213.61 586
9214.51 591
9215.42 579
9216.32 608
9217.23 579
9218.14 598
9219.04 614
9219.95 584
9220.85 589
9221.76 629
9222.66 601
9223.57 608
9224.47 598
9225.38 613
9226.29 621
9227.19 602
9228.10 576
9229.00 611
9229.91 590
9230.82 567
9231.72 586
9232.63 566
9233.54 614
9234.44 605
9235.35 575
9236.25 600
9237.16 602
9238.07 580
9238.97 606
9239.88 602
9240.79 566
9241.69 606
9242.60 610
9243.51 626
9244.41 596
9245.32 582
9246.23 625
9247.13 576
9248.04 597
9248.95 580
9249.85 596
9250.76 588
9251.67 573
9252.58 575
9253.48 597
9254.39 571
9255.30 608
9256.21 589
9257.11 577
9258.02 561
9258.93 595
9259.84 591
9260.74 572
9261.65 588
9262.56 606
9263.47 583
9264.37 569
9265.28 581
9266.19 552
9267.10 569
9268.00 542
9268.91 591
9269.82 595
9270.73 585
9271.64 566
9272.55 556
9273.45 569
9274.36 555
9275.27 560
9276.18 580
9277.09 584
9277.99 583
9278.90 578
9279.81 573
9280.72 564
9281.63 551
9282.54 575
9283.45 621
9284.35 557
9285.26 570
9286.17 586
9287.08 578
9287.99 561
9288.90 573
9289.81 550
9290.72 579
9291.63 573
9292.54 597
9293.44 593
9294.35 604
9295.26 568
9296.17 561
9297.08 596
9297.99 594
9298.90 614
9299.81 599
9300.72 572
9301.63 589
9302.54 581
9303.45 612
9304.36 591
9305.27 578
9306.18 586
9307.09 609
9308.00 602
9308.91 557
9309.82 583
9310.73 621
9311.64 583
9312.55 600
9313.46 607
9314.37 635
9315.28 589
9316.19 587
9317.10 586
9318.01 590
9318.92 567
9319.83 587
9320.74 594
9321.65 590
9322.56 535
9323.47 567
9324.38 579
9325.29 563
9326.20 558
9327.12 556
9328.03 564
9328.94 560
9329.85 594
9330.76 594
9331.67 559
9332.58 576
9333.49 589
9334.40 595
9335.31 564
9336.23 550
9337.14 613
9338.05 585
9338.96 571
9339.87 583
9340.78 581
9341.69 559
9342.61 555
9343.52 563
9344.43 605
9345.34 603
9346.25 573
9347.16 597
9348.08 588
9348.99 565
9349.90 567
9350.81 599
9351.72 585
9352.64 585
9353.55 554
9354.46 599
9355.37 591
9356.28 576
9357.20 537
9358.11 574
9359.02 569
9359.93 560
9360.85 559
9361.76 525
9362.67 559
9363.58 554
9364.50 572
9365.41 581
9366.32 562
9367.24 549
9368.15 545
9369.06 544
9369.97 548
9370.89 553
9371.80 566
9372.71 566
9373.63 573
9374.54 582
9375.45 561
9376.37 565
9377.28 560
9378.19 555
9379.11 535
9380.02 551
9380.93 526
9381.85 534
9382.76 534
9383.67 536
9384.59 564
9385.50 577
9386.41 543
9387.33 507
9388.24 573
9389.16 528
9390.07 530
9390.98 556
9391.90 609
9392.81 586
9393.73 547
9394.64 571
9395.55 585
9396.47 560
9397.38 575
9398.30 586
9399.21 579
9400.12 586
9401.04 558
9401.95 564
9402.87 577
9403.78 545
9404.70 565
9405.61 565
9406.53 528
9407.44 554
9408.36 537
9409.27 559
9410.19 551
9411.10 522
9412.02 547
9412.93 550
9413.85 546
9414.76 556
9415.68 551
9416.59 570
9417.51 529
9418.42 526
9419.34 549
9420.25 541
9421.17 549
9422.08 543
9423.00 543
9423.91 507
9424.83 507
9425.75 538
9426.66 568
9427.58 537
9428.49 540
9429.41 536
9430.32 543
9431.24 548
9432.16 557
9433.07 544
9433.99 559
9434.90 555
9435.82 562
9436.74 538
9437.65 547
9438.57 557
9439.49 567
9440.40 570
9441.32 548
9442.23 543
9443.15 542
9444.07 551
9444.98 542
9445.90 561
9446.82 557
9447.73 531
9448.65 548
9449.57 534
9450.48 554
9451.40 553
9452.32 559
9453.23 540
9454.15 566
9455.07 521
9455.99 556
9456.90 579
9457.82 560
9458.74 552
9459.65 549
9460.57 537
9461.49 546
9462.41 556
9463.32 555
9464.24 548
9465.16 534
9466.08 566
9466.99 534
9467.91 565
9468.83 540
9469.75 565
9470.67 556
9471.58 553
9472.50 551
9473.42 578
9474.34 554
9475.26 573
9476.17 557
9477.09 539
9478.01 537
9478.93 535
9479.85 577
9480.76 552
9481.68 593
9482.60 543
9483.52 538
9484.44 586
9485.36 581
9486.28 571
9487.19 553
9488.11 593
9489.03 570
9489.95 580
9490.87 573
9491.79 601
9492.71 594
9493.63 566
9494.54 535
9495.46 582
9496.38 567
9497.30 570
9498.22 580
9499.14 596
9500.06 575
9500.98 592
9501.90 581
9502.82 573
9503.74 589
9504.66 567
9505.58 591
9506.49 583
9507.41 584
9508.33 592
9509.25 592
9510.17 593
9511.09 612
9512.01 593
9512.93 611
9513.85 622
9514.77 618
9515.69 621
9516.61 604
9517.53 624
9518.45 614
9519.37 631
9520.29 621
9521.21 615
9522.13 627
9523.05 652
9523.97 658
9524.90 664
9525.82 615
9526.74 632
9527.66 641
9528.58 661
9529.50 619
9530.42 606
9531.34 617
9532.26 669
9533.18 654
9534.10 663
9535.02 654
9535.94 675
9536.86 689
9537.79 694
9538.71 686
9539.63 684
9540.55 671
9541.47 648
9542.39 686
9543.31 689
9544.23 660
9545.16 661
9546.08 646
9547.00 666
9547.92 674
9548.84 678
9549.76 688
9550.69 702
9551.61 694
9552.53 702
9553.45 708
9554.37 696
9555.29 693
9556.22 716
9557.14 700
9558.06 708
9558.98 719
9559.90 724
9560.83 737
9561.75 764
9562.67 754
9563.59 754
9564.52 760
9565.44 726
9566.36 768
9567.28 754
9568.21 761
9569.13 784
9570.05 775
9570.97 766
9571.90 784
9572.82 795
9573.74 785
9574.66 769
9575.59 765
9576.51 794
9577.43 819
9578.36 812
9579.28 808
9580.20 792
9581.13 836
9582.05 841
9582.97 825
9583.90 862
9584.82 840
9585.74 830
9586.67 827
9587.59 835
9588.51 855
9589.44 841
9590.36 841
9591.28 851
9592.21 863
9593.13 865
9594.05 837
9594.98 860
9595.90 897
9596.83 918
9597.75 881
9598.67 915
9599.60 898
9600.52 907
9601.45 919
9602.37 907
9603.30 936
9604.22 904
9605.14 926
9606.07 952
9606.99 915
9607.92 926
9608.84 945
9609.77 958
9610.69 954
9611.62 949
9612.54 934
9613.46 981
9614.39 992
9615.31 977
9616.24 992
9617.16 989
9618.09 992
9619.01 999
9619.94 988
9620.86 961
9621.79 990
9622.71 1009
9623.64 1038
9624.56 1038
9625.49 1031
9626.42 1066
9627.34 1025
9628.27 1046
9629.19 1069
9630.12 1060
9631.04 1072
9631.97 1077
9632.89 1086
9633.82 1085
9634.75 1098
9635.67 1099
9636.60 1158
9637.52 1149
9638.45 1164
9639.37 1197
9640.30 1171
9641.23 1185
9642.15 1167
9643.08 1246
9644.00 1239
9644.93 1221
9645.86 1229
9646.78 1241
9647.71 1283
9648.64 1245
9649.56 1248
9650.49 1293
9651.42 1285
9652.34 1298
9653.27 1299
9654.20 1289
9655.12 1253
9656.05 1277
9656.98 1289
9657.90 1254
9658.83 1266
9659.76 1303
9660.68 1326
9661.61 1312
9662.54 1323
9663.47 1283
9664.39 1306
9665.32 1330
9666.25 1315
9667.17 1352
9668.10 1362
9669.03 1377
9669.96 1368
9670.88 1364
9671.81 1404
9672.74 1384
9673.67 1414
9674.59 1455
9675.52 1423
9676.45 1412
9677.38 1428
9678.31 1422
9679.23 1427
9680.16 1428
9681.09 1394
9682.02 1407
9682.94 1429
9683.87 1466
9684.80 1460
9685.73 1463
9686.66 1491
9687.59 1496
9688.51 1463
9689.44 1446
9690.37 1456
9691.30 1508
9692.23 1464
9693.16 1484
9694.08 1470
9695.01 1474
9695.94 1472
9696.87 1485
9697.80 1527
9698.73 1488
9699.66 1489
9700.59 1512
9701.52 1490
9702.44 1555
9703.37 1473
9704.30 1454
9705.23 1538
9706.16 1538
9707.09 1506
9708.02 1529
9708.95 1590
9709.88 1651
9710.81 1622
9711.74 1658
9712.67 1659
9713.60 1674
9714.53 1727
9715.45 1768
9716.38 1765
9717.31 1732
9718.24 1739
9719.17 1748
9720.10 1703
9721.03 1650
9721.96 1654
9722.89 1642
9723.82 1608
9724.75 1539
9725.68 1494
9726.61 1482
9727.54 1454
9728.47 1444
9729.40 1420
9730.33 1428
9731.26 1401
9732.20 1390
9733.13 1403
9734.06 1403
9734.99 1379
9735.92 1349
9736.85 1358
9737.78 1364
9738.71 1314
9739.64 1300
9740.57 1300
9741.50 1309
9742.43 1321
9743.36 1282
9744.29 1239
9745.23 1238
9746.16 1230
9747.09 1266
9748.02 1208
9748.95 1183
9749.88 1220
9750.81 1239
9751.74 1215
9752.68 1182
9753.61 1208
9754.54 1222
9755.47 1221
9756.40 1201
9757.33 1175
9758.27 1174
9759.20 1129
9760.13 1175
9761.06 1183
9761.99 1164
9762.92 1162
9763.86 1167
9764.79 1155
9765.72 1160
9766.65 1155
9767.58 1184
9768.52 1166
9769.45 1150
9770.38 1133
9771.31 1135
9772.25 1167
9773.18 1163
9774.11 1139
9775.04 1137
9775.98 1156
9776.91 1155
9777.84 1198
9778.77 1152
9779.71 1186
9780.64 1182
9781.57 1194
9782.50 1208
9783.44 1184
9784.37 1157
9785.30 1169
9786.24 1214
9787.17 1179
9788.10 1213
9789.03 1207
9789.97 1180
9790.90 1183
9791.83 1180
9792.77 1182
9793.70 1205
9794.63 1171
9795.57 1215
9796.50 1214
9797.43 1205
9798.37 1191
9799.30 1217
9800.24 1218
9801.17 1208
9802.10 1222
9803.04 1210
9803.97 1200
9804.90 1197
9805.84 1217
9806.77 1148
9807.71 1125
9808.64 1083
9809.57 1090
9810.51 1100
9811.44 1059
9812.38 1029
9813.31 1036
9814.25 1064
9815.18 1034
9816.11 1019
9817.05 1014
9817.98 1041
9818.92 1017
9819.85 1006
9820.79 998
9821.72 1002
9822.66 975
9823.59 1026
9824.53 999
9825.46 974
9826.40 990
9827.33 988
9828.27 959
9829.20 952
9830.14 969
9831.07 981
9832.01 970
9832.94 960
9833.88 978
9834.81 958
9835.75 963
9836.68 957
9837.62 953
9838.55 956
9839.49 977
9840.43 960
9841.36 962
9842.30 953
9843.23 960
9844.17 966
9845.10 969
9846.04 967
9846.98 973
9847.91 941
9848.85 930
9849.78 955
9850.72 923
9851.66 951
9852.59 931
9853.53 954
9854.46 940
9855.40 976
9856.34 971
9857.27 957
9858.21 951
9859.15 964
9860.08 957
9861.02 951
9861.96 961
9862.89 936
9863.83 936
9864.77 946
9865.70 927
9866.64 906
9867.58 952
9868.51 921
9869.45 940
9870.39 897
9871.32 930
9872.26 944
9873.20 936
9874.14 929
9875.07 911
9876.01 907
9876.95 922
9877.89 925
9878.82 918
9879.76 912
9880.70 914
9881.64 922
9882.57 912
9883.51 897
9884.45 916
9885.39 952
9886.32 929
9887.26 908
9888.20 910
9889.14 915
9890.08 943
9891.01 913
9891.95 898
9892.89 900
9893.83 904
9894.77 898
9895.70 894
9896.64 886
9897.58 898
9898.52 884
9899.46 907
9900.40 877
9901.33 888
9902.27 885
9903.21 923
9904.15 944
9905.09 906
9906.03 883
9906.97 891
9907.90 927
9908.84 896
9909.78 920
9910.72 929
9911.66 902
9912.60 897
9913.54 922
9914.48 940
9915.42 934
9916.36 922
9917.29 940
9918.23 953
9919.17 938
9920.11 969
9921.05 981
9921.99 990
9922.93 1006
9923.87 1016
9924.81 1030
9925.75 1076
9926.69 1083
9927.63 1111
9928.57 1107
9929.51 1118
9930.45 1112
9931.39 1104
9932.33 1099
9933.27 1099
9934.21 1040
9935.15 1022
9936.09 1045
9937.03 993
9937.97 934
9938.91 939
9939.85 940
9940.79 937
9941.73 920
9942.67 936
9943.61 925
9944.55 875
9945.49 910
9946.43 910
9947.37 924
9948.31 920
9949.26 930
9950.20 946
9951.14 973
9952.08 976
9953.02 907
9953.96 978
9954.90 980
9955.84 995
9956.78 965
9957.72 942
9958.67 928
9959.61 929
9960.55 918
9961.49 879
9962.43 905
9963.37 898
9964.31 891
9965.25 872
9966.20 839
9967.14 843
9968.08 844
9969.02 821
9969.96 804
9970.90 818
9971.85 833
9972.79 809
9973.73 801
9974.67 763
9975.61 788
9976.56 808
9977.50 820
9978.44 840
9979.38 810
9980.32 813
9981.27 834
9982.21 875
9983.15 847
9984.09 868
9985.04 839
9985.98 845
9986.92 840
9987.86 834
9988.81 844
9989.75 843
9990.69 847
9991.63 845
9992.58 840
9993.52 817
9994.46 806
9995.41 812
9996.35 807
9997.29 781
9998.24 797
9999.18 771
10000.12 788
10001.06 781
10002.01 783
10002.95 784
10003.89 783
10004.84 752
10005.78 783
10006.72 773
10007.67 783
10008.61 752
10009.56 784
10010.50 758
10011.44 727
10012.39 764
10013.33 752
10014.27 775
10015.22 732
10016.16 751
10017.11 748
10018.05 748
10018.99 750
10019.94 740
10020.88 756
10021.83 774
10022.77 749
10023.71 718
10024.66 738
10025.60 740
10026.55 732
10027.49 730
10028.44 745
10029.38 712
10030.33 727
10031.27 712
10032.22 718
10033.16 688
10034.10 701
10035.05 686
10035.99 725
10036.94 713
10037.88 665
10038.83 678
10039.77 686
10040.72 710
10041.66 703
10042.61 709
10043.55 690
10044.50 691
10045.45 667
10046.39 646
10047.34 675
10048.28 693
10049.23 695
10050.17 714
10051.12 680
10052.06 693
10053.01 700
10053.95 668
10054.90 669
10055.85 668
10056.79 690
10057.74 680
10058.68 672
10059.63 672
10060.58 680
10061.52 648
10062.47 678
10063.41 622
10064.36 660
10065.31 665
10066.25 663
10067.20 647
10068.15 664
10069.09 651
10070.04 613
10070.99 630
10071.93 605
10072.88 622
10073.82 657
10074.77 658
10075.72 627
10076.66 642
10077.61 633
10078.56 671
10079.51 655
10080.45 645
10081.40 648
10082.35 626
10083.29 666
10084.24 623
10085.19 653
10086.13 622
10087.08 618
10088.03 660
10088.98 612
10089.92 614
10090.87 627
10091.82 626
10092.77 636
10093.71 622
10094.66 639
10095.61 619
10096.56 617
10097.50 598
10098.45 633
10099.40 629
10100.35 606
10101.30 619
10102.24 621
10103.19 622
10104.14 603
10105.09 608
10106.04 619
10106.98 654
10107.93 615
10108.88 603
10109.83 628
10110.78 639
10111.73 636
10112.67 615
10113.62 598
10114.57 594
10115.52 637
10116.47 609
10117.42 596
10118.37 618
10119.32 624
10120.26 662
10121.21 643
10122.16 604
10123.11 621
10124.06 600
10125.01 639
10125.96 610
10126.91 599
10127.86 628
10128.81 618
10129.75 626
10130.70 645
10131.65 623
10132.60 611
10133.55 639
10134.50 626
10135.45 647
10136.40 593
10137.35 617
10138.30 636
10139.25 632
10140.20 595
10141.15 625
10142.10 631
10143.05 633
10144.00 629
10144.95 608
10145.90 611
10146.85 576
10147.80 645
10148.75 656
10149.70 629
10150.65 633
10151.60 652
10152.55 656
10153.50 661
10154.45 655
10155.40 667
10156.35 664
10157.30 638
10158.25 672
10159.20 666
10160.15 675
10161.10 701
10162.06 703
10163.01 691
10163.96 685
10164.91 696
10165.86 690
10166.81 735
10167.76 703
10168.71 670
10169.66 697
10170.61 740
10171.57 739
10172.52 716
10173.47 770
10174.42 757
10175.37 739
10176.32 757
10177.27 773
10178.23 738
10179.18 754
10180.13 746
10181.08 754
10182.03 763
10182.98 771
10183.94 801
10184.89 797
10185.84 778
10186.79 768
10187.74 801
10188.70 805
10189.65 794
10190.60 798
10191.55 806
10192.50 838
10193.46 817
10194.41 857
10195.36 859
10196.31 819
10197.27 836
10198.22 867
10199.17 867
10200.12 875
10201.08 848
10202.03 878
10202.98 889
10203.93 890
10204.89 914
10205.84 923
10206.79 920
10207.75 940
10208.70 958
10209.65 955
10210.60 909
10211.56 901
10212.51 935
10213.46 917
10214.42 887
10215.37 905
10216.32 880
10217.28 890
10218.23 874
10219.18 857
10220.14 868
10221.09 814
10222.04 828
10223.00 828
10223.95 847
10224.91 783
10225.86 801
10226.81 839
10227.77 833
10228.72 832
10229.67 842
10230.63 831
10231.58 819
10232.54 868
10233.49 848
10234.44 823
10235.40 817
10236.35 830
10237.31 881
10238.26 854
10239.22 856
10240.17 837
10241.12 862
10242.08 804
10243.03 800
10243.99 813
10244.94 819
10245.90 797
10246.85 803
10247.81 796
10248.76 803
10249.72 766
10250.67 762
10251.63 758
10252.58 739
10253.54 689
10254.49 730
10255.45 740
10256.40 711
10257.36 697
10258.31 724
10259.27 730
10260.22 730
10261.18 701
10262.13 715
10263.09 707
10264.05 687
10265.00 708
10265.96 677
10266.91 677
10267.87 680
10268.82 677
10269.78 678
10270.74 670
10271.69 668
10272.65 674
10273.60 644
10274.56 638
10275.52 669
10276.47 664
10277.43 661
10278.38 643
10279.34 668
10280.30 636
10281.25 640
10282.21 603
10283.17 682
10284.12 640
10285.08 638
10286.04 620
10286.99 642
10287.95 659
10288.91 612
10289.86 621
10290.82 637
10291.78 630
10292.73 611
10293.69 632
10294.65 637
10295.60 620
10296.56 613
10297.52 659
10298.47 629
10299.43 630
10300.39 611
10301.35 639
10302.30 629
10303.26 622
10304.22 621
10305.18 634
10306.13 628
10307.09 583
10308.05 600
10309.01 603
10309.96 597
10310.92 589
10311.88 590
10312.84 613
10313.79 600
10314.75 583
10315.71 593
10316.67 570
10317.63 574
10318.58 593
10319.54 598
10320.50 597
10321.46 589
10322.42 589
10323.38 601
10324.33 621
10325.29 612
10326.25 635
10327.21 595
10328.17 609
10329.13 617
10330.09 639
10331.04 585
10332.00 590
10332.96 596
10333.92 595
10334.88 591
10335.84 581
10336.80 600
10337.76 594
10338.71 564
10339.67 549
10340.63 576
10341.59 540
10342.55 532
10343.51 545
10344.47 571
10345.43 554
10346.39 532
10347.35 549
10348.31 548
10349.27 546
10350.23 505
10351.19 544
10352.15 540
10353.11 517
10354.06 508
10355.02 531
10355.98 493
10356.94 488
10357.90 508
10358.86 499
10359.82 497
10360.78 493
10361.74 500
10362.70 540
10363.66 509
10364.62 504
10365.58 524
10366.55 497
10367.51 503
10368.47 514
10369.43 523
10370.39 520
10371.35 505
10372.31 516
10373.27 522
10374.23 508
10375.19 489
10376.15 519
10377.11 500
10378.07 524
10379.03 502
10379.99 519
10380.96 516
10381.92 508
10382.88 492
10383.84 517
10384.80 490
10385.76 465
10386.72 490
10387.68 490
10388.64 491
10389.61 493
10390.57 519
10391.53 483
10392.49 468
10393.45 512
10394.41 525
10395.38 514
10396.34 447
10397.30 489
10398.26 495
10399.22 487
10400.18 482
10401.15 478
10402.11 466
10403.07 468
10404.03 459
10404.99 490
10405.96 468
10406.92 465
10407.88 486
10408.84 495
10409.80 465
10410.77 467
10411.73 468
10412.69 488
10413.65 472
10414.62 457
10415.58 454
10416.54 476
10417.51 455
10418.47 487
10419.43 488
10420.39 459
10421.36 457
10422.32 484
10423.28 499
10424.24 483
10425.21 491
10426.17 484
10427.13 483
10428.10 456
10429.06 486
10430.02 480
10430.99 474
10431.95 467
10432.91 450
10433.88 476
10434.84 472
10435.80 474
10436.77 478
10437.73 470
10438.69 464
10439.66 461
10440.62 475
10441.59 477
10442.55 439
10443.51 451
10444.48 453
10445.44 479
10446.41 459
10447.37 466
10448.33 448
10449.30 465
10450.26 427
10451.23 432
10452.19 445
10453.15 443
10454.12 435
10455.08 446
10456.05 445
10457.01 444
10457.98 464
10458.94 458
10459.91 480
10460.87 434
10461.84 463
10462.80 499
10463.77 458
10464.73 450
10465.70 473
10466.66 448
10467.62 468
10468.59 453
10469.56 478
10470.52 462
10471.49 440
10472.45 445
10473.42 433
10474.38 458
10475.35 493
10476.31 479
10477.28 491
10478.24 485
10479.21 469
10480.17 525
10481.14 505
10482.10 478
10483.07 472
10484.04 479
10485.00 526
10485.97 468
10486.93 479
10487.90 476
10488.87 493
10489.83 463
10490.80 473
10491.76 468
10492.73 487
10493.70 451
10494.66 463
10495.63 455
10496.60 463
10497.56 451
10498.53 497
10499.49 469
10500.46 477
10501.43 482
10502.39 472
10503.36 443
10504.33 430
10505.29 454
10506.26 445
10507.23 461
10508.19 450
10509.16 479
10510.13 441
10511.10 451
10512.06 453
10513.03 453
10514.00 443
10514.96 427
10515.93 444
10516.90 454
10517.87 435
10518.83 439
10519.80 480
10520.77 486
10521.73 467
10522.70 425
10523.67 449
10524.64 454
10525.61 461
10526.57 451
10527.54 463
10528.51 435
10529.48 459
10530.44 457
10531.41 465
10532.38 459
10533.35 443
10534.32 483
10535.28 503
10536.25 480
10537.22 448
10538.19 480
10539.16 448
10540.13 483
10541.09 449
10542.06 463
10543.03 458
10544.00 481
10544.97 468
10545.94 464
10546.90 463
10547.87 470
10548.84 490
10549.81 462
10550.78 465
10551.75 478
10552.72 485
10553.69 479
10554.66 482
10555.62 466
10556.59 482
10557.56 464
10558.53 474
10559.50 477
10560.47 510
10561.44 489
10562.41 488
10563.38 513
10564.35 482
10565.32 484
10566.29 461
10567.26 512
10568.23 464
10569.20 495
10570.17 471
10571.14 504
10572.10 508
10573.07 511
10574.04 490
10575.01 492
10575.98 492
10576.95 480
10577.92 497
10578.89 493
10579.86 506
10580.84 518
10581.81 503
10582.78 461
10583.75 501
10584.72 489
10585.69 498
10586.66 488
10587.63 476
10588.60 511
10589.57 532
10590.54 523
10591.51 501
10592.48 539
10593.45 508
10594.42 527
10595.39 552
10596.36 523
10597.34 496
10598.31 519
10599.28 519
10600.25 533
10601.22 541
10602.19 519
10603.16 556
10604.13 551
10605.10 552
10606.08 577
10607.05 584
10608.02 630
10608.99 600
10609.96 583
10610.93 596
10611.90 604
10612.88 617
10613.85 608
10614.82 586
10615.79 557
10616.76 595
10617.74 578
10618.71 589
10619.68 535
10620.65 515
10621.62 567
10622.60 536
10623.57 547
10624.54 531
10625.51 552
10626.48 509
10627.46 530
10628.43 533
10629.40 529
10630.37 509
10631.35 530
10632.32 539
10633.29 535
10634.26 514
10635.24 540
10636.21 529
10637.18 537
10638.16 546
10639.13 542
10640.10 559
10641.07 536
10642.05 544
10643.02 539
10643.99 540
10644.97 511
10645.94 531
10646.91 548
10647.89 523
10648.86 498
10649.83 511
10650.81 537
10651.78 520
10652.75 500
10653.73 501
10654.70 492
10655.67 500
10656.65 514
10657.62 488
10658.59 487
10659.57 488
10660.54 475
10661.52 474
10662.49 469
10663.46 480
10664.44 500
10665.41 480
10666.39 492
10667.36 458
10668.33 469
10669.31 518
10670.28 489
10671.26 457
10672.23 481
10673.21 463
10674.18 499
10675.16 496
10676.13 496
10677.10 511
10678.08 495
10679.05 536
10680.03 505
10681.00 499
10681.98 494
10682.95 514
10683.93 532
10684.90 520
10685.88 502
10686.85 524
10687.83 517
10688.80 501
10689.78 509
10690.75 526
10691.73 516
10692.70 482
10693.68 500
10694.66 483
10695.63 505
10696.61 489
10697.58 510
10698.56 505
10699.53 468
10700.51 488
10701.48 484
10702.46 505
10703.44 478
10704.41 502
10705.39 528
10706.36 496
10707.34 516
10708.32 521
10709.29 507
10710.27 507
10711.24 500
10712.22 518
10713.20 496
10714.17 493
10715.15 521
10716.13 520
10717.10 493
10718.08 497
10719.05 499
10720.03 512
10721.01 503
10721.98 509
10722.96 505
10723.94 510
10724.91 508
10725.89 510
10726.87 524
10727.85 515
10728.82 506
10729.80 515
10730.78 513
10731.75 507
10732.73 528
10733.71 532
10734.69 543
10735.66 528
10736.64 557
10737.62 560
10738.59 550
10739.57 552
10740.55 560
10741.53 536
10742.50 555
10743.48 561
10744.46 576
10745.44 580
10746.42 531
10747.39 581
10748.37 573
10749.35 590
10750.33 552
10751.30 560
10752.28 581
10753.26 575
10754.24 591
10755.22 582
10756.20 612
10757.17 614
10758.15 607
10759.13 584
10760.11 608
10761.09 598
10762.07 626
10763.04 609
10764.02 632
10765.00 649
10765.98 631
10766.96 640
10767.94 637
10768.92 644
10769.90 622
10770.87 646
10771.85 658
10772.83 642
10773.81 675
10774.79 652
10775.77 669
10776.75 655
10777.73 652
10778.71 659
10779.69 671
10780.67 668
10781.64 666
10782.62 664
10783.60 666
10784.58 685
10785.56 667
10786.54 674
10787.52 661
10788.50 682
10789.48 663
10790.46 677
10791.44 644
10792.42 619
10793.40 633
10794.38 634
10795.36 615
10796.34 619
10797.32 620
10798.30 614
10799.28 575
10800.26 588
10801.24 588
10802.22 584
10803.20 606
10804.18 612
10805.16 614
10806.14 595
10807.12 580
10808.10 599
10809.09 575
10810.07 565
10811.05 584
10812.03 627
10813.01 603
10813.99 572
10814.97 582
10815.95 557
10816.93 574
10817.91 580
10818.89 587
10819.87 603
10820.86 610
10821.84 603
10822.82 573
10823.80 567
10824.78 591
10825.76 577
10826.74 543
10827.73 592
10828.71 576
10829.69 553
10830.67 583
10831.65 581
10832.63 536
10833.61 567
10834.60 601
10835.58 586
10836.56 557
10837.54 562
10838.52 578
10839.51 577
10840.49 571
10841.47 576
10842.45 580
10843.43 610
10844.42 607
10845.40 596
10846.38 576
10847.36 592
10848.35 608
10849.33 615
10850.31 614
10851.29 622
10852.28 606
10853.26 623
10854.24 632
10855.22 595
10856.21 612
10857.19 614
10858.17 614
10859.16 601
10860.14 609
10861.12 598
10862.10 632
10863.09 625
10864.07 654
10865.05 632
10866.04 642
10867.02 662
10868.00 672
10868.99 687
10869.97 646
10870.95 656
10871.94 683
10872.92 678
10873.90 662
10874.89 659
10875.87 662
10876.86 681
10877.84 670
10878.82 667
10879.81 673
10880.79 706
10881.77 691
10882.76 690
10883.74 682
10884.73 703
10885.71 689
10886.69 685
10887.68 687
10888.66 691
10889.65 708
10890.63 711
10891.62 721
10892.60 738
10893.58 724
10894.57 711
10895.55 728
10896.54 729
10897.52 751
10898.51 737
10899.49 730
10900.48 758
10901.46 756
10902.45 749
10903.43 748
10904.42 780
10905.40 791
10906.39 792
10907.37 789
10908.36 789
10909.34 800
10910.33 831
10911.31 826
10912.30 823
10913.28 818
10914.27 845
10915.25 891
10916.24 826
10917.22 838
10918.21 834
10919.20 847
10920.18 873
10921.17 868
10922.15 840
10923.14 864
10924.12 905
10925.11 911
10926.10 935
10927.08 882
10928.07 929
10929.05 924
10930.04 922
10931.03 919
10932.01 939
10933.00 933
10933.99 943
10934.97 943
10935.96 963
10936.94 947
10937.93 959
10938.92 983
10939.90 994
10940.89 1007
10941.88 989
10942.86 1010
10943.85 997
10944.84 1057
10945.82 1066
10946.81 1072
10947.80 1096
10948.79 1108
10949.77 1086
10950.76 1105
10951.75 1135
10952.73 1162
10953.72 1187
10954.71 1205
10955.69 1198
10956.68 1272
10957.67 1290
10958.66 1301
10959.64 1296
10960.63 1340
10961.62 1302
10962.61 1373
10963.59 1364
10964.58 1353
10965.57 1324
10966.56 1303
10967.55 1298
10968.53 1269
10969.52 1241
10970.51 1233
10971.50 1215
10972.49 1177
10973.47 1198
10974.46 1165
10975.45 1153
10976.44 1154
10977.43 1128
10978.41 1136
10979.40 1129
10980.39 1124
10981.38 1145
10982.37 1180
10983.36 1181
10984.34 1193
10985.33 1209
10986.32 1248
10987.31 1201
10988.30 1205
10989.29 1280
10990.28 1308
10991.27 1294
10992.25 1300
10993.24 1352
10994.23 1377
10995.22 1461
10996.21 1445
10997.20 1477
10998.19 1486
10999.18 1561
11000.17 1632
11001.16 1631
11002.15 1617
11003.14 1645
11004.12 1631
11005.11 1625
11006.10 1547
11007.09 1486
11008.08 1464
11009.07 1381
11010.06 1384
11011.05 1247
11012.04 1224
11013.03 1220
11014.02 1178
11015.01 1142
11016.00 1102
11016.99 1049
11017.98 1034
11018.97 1014
11019.96 1004
11020.95 953
11021.94 945
11022.93 953
11023.92 911
11024.91 938
11025.90 882
11026.89 883
11027.88 921
11028.88 925
11029.87 894
11030.86 849
11031.85 847
11032.84 883
11033.83 895
11034.82 841
11035.81 837
11036.80 842
11037.79 853
11038.78 856
11039.77 844
11040.77 802
11041.76 815
11042.75 835
11043.74 802
11044.73 814
11045.72 768
11046.71 808
11047.70 808
11048.70 809
11049.69 801
11050.68 792
11051.67 815
11052.66 802
11053.65 800
11054.65 792
11055.64 778
11056.63 807
11057.62 788
11058.61 768
11059.60 762
11060.60 774
11061.59 799
11062.58 826
11063.57 804
11064.56 782
11065.56 789
11066.55 782
11067.54 792
11068.53 773
11069.53 791
11070.52 786
11071.51 806
11072.50 791
11073.50 795
11074.49 786
11075.48 788
11076.47 784
11077.47 761
11078.46 739
11079.45 766
11080.45 787
11081.44 775
11082.43 766
11083.42 744
11084.42 760
11085.41 763
11086.40 777
11087.40 722
11088.39 756
11089.38 763
11090.38 773
11091.37 746
11092.36 778
11093.36 745
11094.35 741
11095.34 733
11096.34 752
11097.33 724
11098.32 706
11099.32 724
11100.31 699
11101.31 733
11102.30 696
11103.29 725
11104.29 744
11105.28 701
11106.28 728
11107.27 711
11108.26 702
11109.26 711
11110.25 714
11111.25 719
11112.24 695
11113.24 666
11114.23 690
11115.22 691
11116.22 640
11117.21 666
11118.21 721
11119.20 706
11120.20 717
11121.19 681
11122.19 682
11123.18 665
11124.18 643
11125.17 693
11126.17 696
11127.16 652
11128.16 662
11129.15 680
11130.15 660
11131.14 658
11132.14 672
11133.13 676
11134.13 695
11135.12 660
11136.12 653
11137.11 662
11138.11 655
11139.10 643
11140.10 666
11141.09 683
11142.09 629
11143.09 657
11144.08 634
11145.08 662
11146.07 641
11147.07 624
11148.07 612
11149.06 668
11150.06 641
11151.05 638
11152.05 627
11153.05 656
11154.04 653
11155.04 651
11156.03 655
11157.03 611
11158.03 648
11159.02 656
11160.02 661
11161.02 649
11162.01 620
11163.01 629
11164.01 630
11165.00 630
11166.00 638
11167.00 640
11167.99 634
11168.99 645
11169.99 642
11170.98 626
11171.98 653
11172.98 685
11173.97 650
11174.97 658
11175.97 622
11176.97 650
11177.96 643
11178.96 639
11179.96 684
11180.95 678
11181.95 683
11182.95 676
11183.95 673
11184.94 664
11185.94 682
11186.94 666
11187.94 664
11188.94 645
11189.93 669
11190.93 634
11191.93 689
11192.93 683
11193.92 704
11194.92 691
11195.92 699
11196.92 712
11197.92 697
11198.92 713
11199.91 688
11200.91 696
11201.91 699
11202.91 719
11203.91 718
11204.91 715
11205.90 719
11206.90 725
11207.90 724
11208.90 765
11209.90 762
11210.90 730
11211.90 752
11212.89 749
11213.89 732
11214.89 698
11215.89 754
11216.89 716
11217.89 758
11218.89 755
11219.89 743
11220.89 711
11221.89 702
11222.88 707
11223.88 724
11224.88 689
11225.88 686
11226.88 717
11227.88 712
11228.88 689
11229.88 700
11230.88 693
11231.88 698
11232.88 710
11233.88 632
11234.88 710
11235.88 699
11236.88 711
11237.88 710
11238.88 726
11239.88 689
11240.88 721
11241.88 705
11242.88 706
11243.88 700
11244.88 700
11245.88 717
11246.88 718
11247.88 718
11248.88 689
11249.88 728
11250.88 744
11251.88 747
11252.88 735
11253.88 735
11254.88 738
11255.88 734
11256.89 726
11257.89 740
11258.89 760
11259.89 730
11260.89 746
11261.89 724
11262.89 736
11263.89 737
11264.89 742
11265.89 733
11266.90 759
11267.90 779
11268.90 752
11269.90 708
11270.90 753
11271.90 746
11272.90 759
11273.90 753
11274.91 730
11275.91 757
11276.91 739
11277.91 750
11278.91 714
11279.91 723
11280.92 718
11281.92 717
11282.92 681
11283.92 685
11284.92 693
11285.93 678
11286.93 669
11287.93 641
11288.93 609
11289.94 644
11290.94 643
11291.94 652
11292.94 638
11293.94 644
11294.95 613
11295.95 595
11296.95 606
11297.95 605
11298.96 592
11299.96 577
11300.96 605
11301.97 577
11302.97 600
11303.97 586
11304.97 575
11305.98 580
11306.98 572
11307.98 583
11308.99 611
11309.99 600
11310.99 568
11312.00 584
11313.00 576
11314.00 570
11315.01 572
11316.01 590
11317.01 550
11318.02 601
11319.02 610
11320.02 604
11321.03 577
11322.03 558
11323.03 572
11324.04 580
11325.04 584
11326.05 569
11327.05 579
11328.05 593
11329.06 586
11330.06 566
11331.06 551
11332.07 571
11333.07 570
11334.08 555
11335.08 544
11336.09 552
11337.09 571
11338.09 595
11339.10 568
11340.10 592
11341.11 563
11342.11 556
11343.12 563
11344.12 553
11345.13 554
11346.13 556
11347.14 555
11348.14 562
11349.15 546
11350.15 517
11351.16 534
11352.16 550
11353.17 543
11354.17 545
11355.18 518
11356.18 527
11357.19 547
11358.19 514
11359.20 513
11360.20 500
11361.21 524
11362.21 506
11363.22 497
11364.22 494
11365.23 490
11366.23 504
11367.24 500
11368.25 497
11369.25 481
11370.26 488
11371.26 505
11372.27 497
11373.28 486
11374.28 481
11375.29 495
11376.29 484
11377.30 461
11378.31 461
11379.31 465
11380.32 476
11381.32 494
11382.33 451
11383.34 484
11384.34 477
11385.35 472
11386.36 480
11387.36 491
11388.37 482
11389.38 476
11390.38 496
11391.39 494
11392.40 451
11393.40 484
11394.41 477
11395.42 485
11396.42 464
11397.43 462
11398.44 476
11399.44 445
11400.45 451
11401.46 492
11402.47 473
11403.47 458
11404.48 474
11405.49 490
11406.50 445
11407.50 468
11408.51 477
11409.52 464
11410.53 478
11411.53 473
11412.54 466
11413.55 444
11414.56 481
11415.56 450
11416.57 460
11417.58 448
11418.59 447
11419.60 472
11420.60 473
11421.61 473
11422.62 457
11423.63 482
11424.64 445
11425.64 478
11426.65 467
11427.66 481
11428.67 490
11429.68 491
11430.69 451
11431.70 436
11432.70 448
11433.71 448
11434.72 483
11435.73 449
11436.74 442
11437.75 442
11438.76 480
11439.76 441
11440.77 458
11441.78 443
11442.79 458
11443.80 474
11444.81 467
11445.82 433
11446.83 458
11447.84 472
11448.85 482
11449.86 448
11450.87 451
11451.87 463
11452.88 424
11453.89 468
11454.90 445
11455.91 424
11456.92 436
11457.93 456
11458.94 451
11459.95 441
11460.96 435
11461.97 442
11462.98 462
11463.99 438
11465.00 434
11466.01 424
11467.02 441
11468.03 436
11469.04 439
11470.05 423
11471.06 429
11472.07 427
11473.08 454
11474.09 456
11475.10 433
11476.11 435
11477.12 448
11478.13 437
11479.15 414
11480.16 447
11481.17 440
11482.18 442
11483.19 437
11484.20 414
11485.21 451
11486.22 430
11487.23 454
11488.24 430
11489.25 423
11490.26 430
11491.28 432
11492.29 422
11493.30 426
11494.31 421
11495.32 438
11496.33 424
11497.34 432
11498.36 455
11499.37 462
11500.38 448
11501.39 430
11502.40 424
11503.41 471
11504.42 441
11505.44 428
11506.45 446
11507.46 468
11508.47 460
11509.48 444
11510.50 434
11511.51 459
11512.52 447
11513.53 464
11514.54 450
11515.56 429
11516.57 454
11517.58 456
11518.59 450
11519.61 478
11520.62 470
11521.63 450
11522.64 444
11523.66 444
11524.67 469
11525.68 475
11526.69 497
11527.71 476
11528.72 474
11529.73 481
11530.75 483
11531.76 509
11532.77 507
11533.78 532
11534.80 508
11535.81 493
11536.82 534
11537.84 536
11538.85 526
11539.86 518
11540.88 537
11541.89 537
11542.90 544
11543.92 550
11544.93 548
11545.94 537
11546.96 521
11547.97 525
11548.98 516
11550.00 451
11551.01 479
11552.03 463
11553.04 454
11554.05 465
11555.07 446
11556.08 462
11557.10 425
11558.11 435
11559.12 436
11560.14 441
11561.15 437
11562.17 416
11563.18 420
11564.20 428
11565.21 430
11566.22 442
11567.24 409
11568.25 442
11569.27 420
11570.28 403
11571.30 411
11572.31 427
11573.33 433
11574.34 428
11575.36 418
11576.37 407
11577.39 446
11578.40 427
11579.42 427
11580.43 419
11581.45 425
11582.46 426
11583.48 395
11584.49 425
11585.51 407
11586.52 428
11587.54 419
11588.55 401
11589.57 402
11590.58 414
11591.60 426
11592.61 420
11593.63 425
11594.65 438
11595.66 413
11596.68 420
11597.69 424
11598.71 427
11599.73 432
11600.74 413
11601.76 443
11602.77 446
11603.79 442
11604.81 419
11605.82 400
11606.84 429
11607.85 400
11608.87 431
11609.89 437
11610.90 409
11611.92 427
11612.94 437
11613.95 415
11614.97 419
11615.99 416
11617.00 438
11618.02 410
11619.04 425
11620.05 397
11621.07 432
11622.09 421
11623.10 441
11624.12 450
11625.14 409
11626.15 425
11627.17 405
11628.19 418
11629.21 389
11630.22 420
11631.24 401
11632.26 436
11633.28 405
11634.29 415
11635.31 420
11636.33 395
11637.34 404
11638.36 404
11639.38 411
11640.40 410
11641.42 423
11642.43 418
11643.45 414
11644.47 406
11645.49 415
11646.50 418
11647.52 405
11648.54 386
11649.56 435
11650.58 417
11651.60 389
11652.61 401
11653.63 398
11654.65 408
11655.67 417
11656.69 418
11657.71 408
11658.72 404
11659.74 391
11660.76 400
11661.78 392
11662.80 404
11663.82 393
11664.84 412
11665.85 402
11666.87 396
11667.89 395
11668.91 398
11669.93 410
11670.95 415
11671.97 408
11672.99 392
11674.01 393
11675.03 378
11676.05 433
11677.06 412
11678.08 406
11679.10 419
11680.12 420
11681.14 399
11682.16 397
11683.18 433
11684.20 422
11685.22 416
11686.24 437
11687.26 427
11688.28 388
11689.30 390
11690.32 414
11691.34 403
11692.36 411
11693.38 435
11694.40 412
11695.42 431
11696.44 403
11697.46 415
11698.48 407
11699.50 417
11700.52 422
11701.54 415
11702.56 394
11703.58 419
11704.60 432
11705.62 426
11706.64 429
11707.66 400
11708.68 418
11709.71 413
11710.73 427
11711.75 419
11712.77 437
11713.79 424
11714.81 440
11715.83 422
11716.85 442
11717.87 413
11718.89 400
11719.91 443
11720.94 403
11721.96 418
11722.98 408
11724.00 418
11725.02 415
11726.04 430
11727.06 425
11728.09 442
11729.11 435
11730.13 445
11731.15 391
11732.17 430
11733.19 446
11734.22 451
11735.24 449
11736.26 436
11737.28 425
11738.30 401
11739.33 422
11740.35 448
11741.37 437
11742.39 426
11743.41 437
11744.44 454
11745.46 449
11746.48 432
11747.50 434
11748.53 434
11749.55 459
11750.57 419
11751.59 420
11752.62 469
11753.64 445
11754.66 451
11755.68 443
11756.71 452
11757.73 452
11758.75 457
11759.77 471
11760.80 433
11761.82 448
11762.84 463
11763.87 449
11764.89 477
11765.91 486
11766.94 467
11767.96 497
11768.98 495
11770.01 493
11771.03 482
11772.05 454
11773.08 471
11774.10 490
11775.12 514
11776.15 519
11777.17 478
11778.19 500
11779.22 507
11780.24 521
11781.27 500
11782.29 513
11783.31 556
11784.34 513
11785.36 535
11786.39 520
11787.41 518
11788.43 499
11789.46 541
11790.48 519
11791.51 510
11792.53 499
11793.56 537
11794.58 539
11795.60 525
11796.63 532
11797.65 526
11798.68 521
11799.70 541
11800.73 540
11801.75 504
11802.78 513
11803.80 537
11804.83 553
11805.85 550
11806.88 550
11807.90 540
11808.93 559
11809.95 521
11810.98 565
11812.00 558
11813.03 565
11814.05 556
11815.08 581
11816.10 568
11817.13 560
11818.15 571
11819.18 568
11820.20 587
11821.23 539
11822.26 574
11823.28 563
11824.31 599
11825.33 573
11826.36 573
11827.38 590
11828.41 599
11829.44 591
11830.46 583
11831.49 583
11832.51 564
11833.54 579
11834.57 592
11835.59 616
11836.62 619
11837.65 619
11838.67 594
11839.70 637
11840.72 612
11841.75 634
11842.78 636
11843.80 676
11844.83 653
11845.86 677
11846.88 678
11847.91 635
11848.94 641
11849.96 661
11850.99 694
11852.02 678
11853.05 662
11854.07 658
11855.10 724
11856.13 703
11857.15 720
11858.18 725
11859.21 709
11860.24 709
11861.26 714
11862.29 698
11863.32 742
11864.34 718
11865.37 737
11866.40 790
11867.43 754
11868.46 789
11869.48 761
11870.51 801
11871.54 777
11872.57 783
11873.59 783
11874.62 804
11875.65 811
11876.68 810
11877.71 795
11878.73 820
11879.76 845
11880.79 860
11881.82 845
11882.85 845
11883.87 885
11884.90 869
11885.93 900
11886.96 868
11887.99 909
11889.02 930
11890.05 920
11891.07 943
11892.10 948
11893.13 959
11894.16 1007
11895.19 1004
11896.22 1022
11897.25 1077
11898.28 1063
11899.30 1116
11900.33 1081
11901.36 1124
11902.39 1109
11903.42 1170
11904.45 1192
11905.48 1200
11906.51 1210
11907.54 1232
11908.57 1199
11909.60 1197
11910.63 1222
11911.66 1185
11912.69 1146
11913.71 1153
11914.74 1191
11915.77 1147
11916.80 1140
11917.83 1124
11918.86 1144
11919.89 1165
11920.92 1138
11921.95 1123
11922.98 1172
11924.01 1164
11925.04 1180
11926.07 1142
11927.10 1166
11928.13 1207
11929.16 1210
11930.19 1249
11931.22 1226
11932.25 1262
11933.29 1247
11934.32 1240
11935.35 1265
11936.38 1263
11937.41 1227
11938.44 1233
11939.47 1199
11940.50 1166
11941.53 1099
11942.56 1114
11943.59 1118
11944.62 1069
11945.65 1041
11946.69 1025
11947.72 999
11948.75 1002
11949.78 968
11950.81 972
11951.84 937
11952.87 928
11953.90 924
11954.93 910
11955.97 902
11957.00 897
11958.03 891
11959.06 922
11960.09 864
11961.12 863
11962.16 873
11963.19 902
11964.22 883
11965.25 872
11966.28 876
11967.31 881
11968.35 868
11969.38 887
11970.41 884
11971.44 895
11972.47 917
11973.51 878
11974.54 895
11975.57 893
11976.60 885
11977.64 897
11978.67 892
11979.70 881
11980.73 882
11981.77 900
11982.80 904
11983.83 885
11984.86 902
11985.90 889
11986.93 902
11987.96 905
11988.99 952
11990.03 948
11991.06 930
11992.09 966
11993.13 970
11994.16 951
11995.19 951
11996.23 967
11997.26 1007
11998.29 991
11999.33 993
12000.36 982
12001.39 1007
12002.43 986
12003.46 983
12004.49 997
12005.53 1033
12006.56 1056
12007.59 1039
12008.63 1036
12009.66 1010
12010.69 1005
12011.73 1020
12012.76 1021
12013.80 1049
12014.83 1057
12015.86 1079
12016.90 1097
12017.93 1081
12018.97 1045
12020.00 1070
12021.03 1094
12022.07 1102
12023.10 1096
12024.14 1077
12025.17 1082
12026.21 1124
12027.24 1105
12028.28 1113
12029.31 1118
12030.34 1109
12031.38 1119
12032.41 1099
12033.45 1128
12034.48 1113
12035.52 1133
12036.55 1128
12037.59 1120
12038.62 1112
12039.66 1118
12040.69 1129
12041.73 1138
12042.76 1117
12043.80 1114
12044.83 1132
12045.87 1155
12046.90 1174
12047.94 1167
12048.98 1156
12050.01 1199
12051.05 1211
12052.08 1186
12053.12 1196
12054.15 1200
12055.19 1231
12056.22 1228
12057.26 1177
12058.30 1189
12059.33 1221
12060.37 1204
12061.40 1231
12062.44 1205
12063.48 1168
12064.51 1171
12065.55 1162
12066.58 1148
12067.62 1113
12068.66 1122
12069.69 1093
12070.73 1027
12071.77 1006
12072.80 1025
12073.84 1044
12074.88 1028
12075.91 1031
12076.95 1046
12077.99 1017
12079.02 980
12080.06 1006
12081.10 965
12082.13 968
12083.17 986
12084.21 993
12085.24 976
12086.28 984
12087.32 973
12088.35 968
12089.39 989
12090.43 948
12091.47 977
12092.50 973
12093.54 1015
12094.58 1005
12095.62 990
12096.65 1017
12097.69 1007
12098.73 1028
12099.77 1054
12100.80 1042
12101.84 1030
12102.88 1013
12103.92 1002
12104.95 1024
12105.99 1034
12107.03 994
12108.07 1000
12109.11 1000
12110.14 1000
12111.18 985
12112.22 936
12113.26 940
12114.30 907
12115.34 904
12116.37 889
12117.41 875
12118.45 858
12119.49 894
12120.53 874
12121.57 814
12122.60 779
12123.64 780
12124.68 818
12125.72 825
12126.76 791
12127.80 771
12128.84 790
12129.88 815
12130.91 804
12131.95 776
12132.99 771
12134.03 778
12135.07 770
12136.11 750
12137.15 755
12138.19 738
12139.23 731
12140.27 777
12141.31 739
12142.35 729
12143.39 718
12144.43 742
12145.46 766
12146.50 714
12147.54 706
12148.58 719
12149.62 759
12150.66 735
12151.70 688
12152.74 712
12153.78 734
12154.82 711
12155.86 717
12156.90 682
12157.94 701
12158.98 687
12160.02 694
12161.06 678
12162.10 660
12163.14 662
12164.18 702
12165.23 669
12166.27 672
12167.31 654
12168.35 670
12169.39 691
12170.43 664
12171.47 650
12172.51 644
12173.55 667
12174.59 672
12175.63 647
12176.67 646
12177.71 640
12178.75 649
12179.80 666
12180.84 650
12181.88 652
12182.92 660
12183.96 663
12185.00 637
12186.04 646
12187.08 639
12188.13 634
12189.17 642
12190.21 637
12191.25 624
12192.29 633
12193.33 622
12194.37 625
12195.42 627
12196.46 634
12197.50 603
12198.54 610
12199.58 598
12200.63 608
12201.67 595
12202.71 593
12203.75 606
12204.79 620
12205.84 600
12206.88 590
12207.92 624
12208.96 593
12210.01 583
12211.05 597
12212.09 585
12213.13 589
12214.17 581
12215.22 555
12216.26 572
12217.30 583
12218.35 592
12219.39 585
12220.43 591
12221.47 584
12222.52 567
12223.56 578
12224.60 586
12225.65 574
12226.69 568
12227.73 544
12228.77 564
12229.82 566
12230.86 549
12231.90 568
12232.95 537
12233.99 560
12235.03 551
12236.08 531
12237.12 556
12238.16 563
12239.21 566
12240.25 522
12241.30 553
12242.34 573
12243.38 556
12244.43 548
12245.47 532
12246.51 530
12247.56 532
12248.60 527
12249.65 538
12250.69 542
12251.73 520
12252.78 506
12253.82 509
12254.87 529
12255.91 505
12256.96 528
12258.00 529
12259.04 476
12260.09 519
12261.13 541
12262.18 506
12263.22 492
12264.27 495
12265.31 501
12266.36 485
12267.40 475
12268.45 478
12269.49 491
12270.54 478
12271.58 480
12272.63 476
12273.67 475
12274.72 453
12275.76 467
12276.81 479
12277.85 465
12278.90 465
12279.94 464
12280.99 470
12282.03 459
12283.08 465
12284.12 455
12285.17 467
12286.22 433
12287.26 466
12288.31 467
12289.35 468
12290.40 454
12291.44 454
12292.49 469
12293.54 451
12294.58 445
12295.63 423
12296.67 444
12297.72 443
12298.77 441
12299.81 428
12300.86 452
12301.90 461
12302.95 472
12304.00 442
12305.04 452
12306.09 461
12307.14 453
12308.18 446
12309.23 473
12310.28 448
12311.32 442
12312.37 463
12313.42 431
12314.46 423
12315.51 422
12316.56 431
12317.60 436
12318.65 431
12319.70 427
12320.74 430
12321.79 415
12322.84 439
12323.89 451
12324.93 428
12325.98 450
12327.03 454
12328.08 434
12329.12 442
12330.17 415
12331.22 430
12332.27 448
12333.31 442
12334.36 433
12335.41 410
12336.46 452
12337.50 438
12338.55 448
12339.60 443
12340.65 417
12341.70 426
12342.74 431
12343.79 468
12344.84 460
12345.89 427
12346.94 432
12347.98 431
12349.03 454
12350.08 420
12351.13 415
12352.18 450
12353.23 436
12354.27 425
12355.32 431
12356.37 438
12357.42 444
12358.47 435
12359.52 412
12360.57 417
12361.61 424
12362.66 426
12363.71 431
12364.76 411
12365.81 458
12366.86 416
12367.91 446
12368.96 413
12370.01 411
12371.06 423
12372.11 418
12373.15 408
12374.20 415
12375.25 416
12376.30 438
12377.35 441
12378.40 428
12379.45 421
12380.50 410
12381.55 430
12382.60 417
12383.65 434
12384.70 400
12385.75 434
12386.80 432
12387.85 435
12388.90 421
12389.95 408
12391.00 432
12392.05 406
12393.10 432
12394.15 420
12395.20 424
12396.25 422
12397.30 423
12398.35 418
12399.40 415
12400.45 423
12401.50 448
12402.55 416
12403.60 416
12404.65 431
12405.70 422
12406.75 430
12407.81 431
12408.86 419
12409.91 405
12410.96 415
12412.01 413
12413.06 433
12414.11 412
12415.16 420
12416.21 416
12417.26 442
12418.32 454
12419.37 429
12420.42 436
12421.47 440
12422.52 446
12423.57 431
12424.62 444
12425.68 425
12426.73 470
12427.78 431
12428.83 434
12429.88 400
12430.93 437
12431.99 435
12433.04 454
12434.09 458
12435.14 456
12436.19 440
12437.24 452
12438.30 435
12439.35 433
12440.40 446
12441.45 471
12442.51 468
12443.56 434
12444.61 453
12445.66 434
12446.71 469
12447.77 431
12448.82 452
12449.87 454
12450.92 463
12451.98 467
12453.03 458
12454.08 441
12455.14 457
12456.19 457
12457.24 471
12458.29 478
12459.35 495
12460.40 496
12461.45 504
12462.51 513
12463.56 473
12464.61 498
12465.67 500
12466.72 551
12467.77 524
12468.83 521
12469.88 548
12470.93 537
12471.99 564
12473.04 563
12474.09 575
12475.15 563
12476.20 552
12477.25 591
12478.31 587
12479.36 580
12480.42 578
12481.47 598
12482.52 617
12483.58 579
12484.63 588
12485.69 608
12486.74 597
12487.79 567
12488.85 559
12489.90 573
12490.96 536
12492.01 547
12493.06 521
12494.12 525
12495.17 551
12496.23 519
12497.28 500
12498.34 507
12499.39 518
12500.45 530
12501.50 537
12502.56 499
12503.61 503
12504.67 495
12505.72 495
12506.78 479
12507.83 484
12508.89 516
12509.94 519
12511.00 473
12512.05 505
12513.11 497
12514.16 515
12515.22 493
12516.27 506
12517.33 511
12518.38 509
12519.44 502
12520.49 498
12521.55 496
12522.60 494
12523.66 521
12524.72 505
12525.77 523
12526.83 505
12527.88 522
12528.94 516
12530.00 524
12531.05 494
12532.11 484
12533.16 511
12534.22 546
12535.28 518
12536.33 498
12537.39 517
12538.44 532
12539.50 542
12540.56 550
12541.61 541
12542.67 539
12543.73 553
12544.78 588
12545.84 590
12546.90 534
12547.95 572
12549.01 606
12550.07 594
12551.12 593
12552.18 590
12553.24 594
12554.29 612
12555.35 616
12556.41 591
12557.47 599
12558.52 595
12559.58 608
12560.64 580
12561.69 597
12562.75 539
12563.81 543
12564.87 548
12565.92 566
12566.98 510
12568.04 555
12569.10 524
12570.15 530
12571.21 521
12572.27 500
12573.33 520
12574.38 522
12575.44 513
12576.50 476
12577.56 488
12578.62 470
12579.67 489
12580.73 485
12581.79 460
12582.85 489
12583.91 474
12584.96 494
12586.02 479
12587.08 464
12588.14 484
12589.20 466
12590.26 490
12591.32 456
12592.37 485
12593.43 454
12594.49 463
12595.55 475
12596.61 496
12597.67 483
12598.73 446
12599.78 480
12600.84 466
12601.90 468
12602.96 486
12604.02 488
12605.08 475
12606.14 449
12607.20 484
12608.26 452
12609.32 462
12610.38 459
12611.44 494
12612.49 471
12613.55 492
12614.61 490
12615.67 489
12616.73 493
12617.79 482
12618.85 502
12619.91 489
12620.97 492
12622.03 499
12623.09 489
12624.15 529
12625.21 520
12626.27 507
12627.33 511
12628.39 494
12629.45 510
12630.51 486
12631.57 523
12632.63 535
12633.69 520
12634.75 476
12635.81 499
12636.87 485
12637.93 497
12638.99 495
12640.05 507
12641.12 495
12642.18 484
12643.24 471
12644.30 468
12645.36 477
12646.42 456
12647.48 489
12648.54 459
12649.60 435
12650.66 450
12651.72 480
12652.78 467
12653.85 441
12654.91 434
12655.97 456
12657.03 471
12658.09 451
12659.15 435
12660.21 456
12661.28 448
12662.34 434
12663.40 450
12664.46 449
12665.52 458
12666.58 470
12667.64 461
12668.71 436
12669.77 411
12670.83 441
12671.89 462
12672.95 447
12674.02 427
12675.08 429
12676.14 462
12677.20 480
12678.26 439
12679.33 436
12680.39 425
12681.45 449
12682.51 466
12683.58 444
12684.64 421
12685.70 429
12686.76 449
12687.83 434
12688.89 427
12689.95 396
12691.01 440
12692.08 467
12693.14 431
12694.20 429
12695.27 446
12696.33 433
12697.39 460
12698.45 445
12699.52 432
12700.58 426
12701.64 451
12702.71 452
12703.77 445
12704.83 445
12705.90 436
12706.96 453
12708.02 469
12709.09 445
12710.15 430
12711.21 443
12712.28 460
12713.34 436
12714.40 439
12715.47 439
12716.53 425
12717.60 446
12718.66 457
12719.72 444
12720.79 425
12721.85 448
12722.92 452
12723.98 463
12725.04 442
12726.11 435
12727.17 445
12728.24 470
12729.30 463
12730.37 436
12731.43 451
12732.49 456
12733.56 455
12734.62 422
12735.69 441
12736.75 438
12737.82 451
12738.88 461
12739.95 445
12741.01 411
12742.08 410
12743.14 455
12744.21 442
12745.27 453
12746.34 450
12747.40 461
12748.47 430
12749.53 407
12750.60 436
12751.66 426
12752.73 423
12753.79 447
12754.86 447
12755.92 428
12756.99 431
12758.05 432
12759.12 447
12760.18 407
12761.25 411
12762.32 432
12763.38 436
12764.45 447
12765.51 401
12766.58 428
12767.65 431
12768.71 441
12769.78 395
12770.84 410
12771.91 427
12772.98 433
12774.04 397
12775.11 405
12776.17 414
12777.24 408
12778.31 405
12779.37 413
12780.44 395
12781.51 388
12782.57 388
12783.64 412
12784.71 405
12785.77 396
12786.84 396
12787.91 404
12788.97 404
12790.04 408
12791.11 382
12792.17 391
12793.24 388
12794.31 414
12795.37 400
12796.44 395
12797.51 383
12798.58 419
12799.64 381
12800.71 419
12801.78 399
12802.85 385
12803.91 412
12804.98 413
12806.05 403
12807.12 405
12808.18 390
12809.25 403
12810.32 423
12811.39 407
12812.45 398
12813.52 384
12814.59 413
12815.66 437
12816.73 400
12817.79 411
12818.86 411
12819.93 420
12821.00 411
12822.07 410
12823.13 421
12824.20 419
12825.27 430
12826.34 400
12827.41 402
12828.48 442
12829.54 436
12830.61 420
12831.68 415
12832.75 400
12833.82 408
12834.89 428
12835.96 425
12837.02 385
12838.09 384
12839.16 398
12840.23 402
12841.30 374
12842.37 389
12843.44 376
12844.51 400
12845.58 359
12846.65 346
12847.72 363
12848.78 365
12849.85 368
12850.92 394
12851.99 361
12853.06 341
12854.13 365
12855.20 353
12856.27 357
12857.34 323
12858.41 343
12859.48 336
12860.55 367
12861.62 338
12862.69 340
12863.76 361
12864.83 347
12865.90 320
12866.97 337
12868.04 355
12869.11 325
12870.18 324
12871.25 322
12872.32 339
12873.39 338
12874.46 349
12875.53 340
12876.60 355
12877.67 328
12878.74 343
12879.81 335
12880.88 337
12881.95 315
12883.03 330
12884.10 356
12885.17 336
12886.24 317
12887.31 332
12888.38 329
12889.45 318
12890.52 317
12891.59 329
12892.66 329
12893.74 303
12894.81 321
12895.88 315
12896.95 347
12898.02 305
12899.09 339
12900.16 336
12901.23 311
12902.31 289
12903.38 309
12904.45 308
12905.52 337
12906.59 320
12907.66 326
12908.74 340
12909.81 308
12910.88 312
12911.95 316
12913.02 302
12914.10 328
12915.17 335
12916.24 310
12917.31 295
12918.38 303
12919.46 333
12920.53 298
12921.60 309
12922.67 319
12923.75 314
12924.82 307
12925.89 300
12926.96 310
12928.04 309
12929.11 299
12930.18 296
12931.25 315
12932.33 296
12933.40 315
12934.47 315
12935.55 317
12936.62 307
12937.69 318
12938.76 306
12939.84 299
12940.91 319
12941.98 292
12943.06 299
12944.13 285
12945.20 280
12946.28 307
12947.35 302
12948.42 293
12949.50 306
12950.57 299
12951.64 311
12952.72 287
12953.79 286
12954.87 277
12955.94 325
12957.01 294
12958.09 287
12959.16 323
12960.23 299
12961.31 292
12962.38 299
12963.46 285
12964.53 278
12965.60 287
12966.68 299
12967.75 301
12968.83 294
12969.90 261
12970.98 294
12972.05 329
12973.13 297
12974.20 273
12975.27 290
12976.35 309
12977.42 295
12978.50 289
12979.57 290
12980.65 285
12981.72 293
12982.80 294
12983.87 290
12984.95 284
12986.02 285
12987.10 313
12988.17 301
12989.25 282
12990.32 272
12991.40 306
12992.47 307
12993.55 295
12994.62 287
12995.70 299
12996.77 280
12997.85 300
12998.93 274
13000.00 312
13001.08 286
13002.15 263
13003.23 287
13004.30 283
13005.38 299
13006.46 297
13007.53 302
13008.61 287
13009.68 286
13010.76 280
13011.84 316
13012.91 275
13013.99 288
13015.06 279
13016.14 291
13017.22 284
13018.29 279
13019.37 271
13020.45 279
13021.52 278
13022.60 292
13023.68 298
13024.75 273
13025.83 288
13026.91 298
13027.98 308
13029.06 279
13030.14 270
13031.21 305
13032.29 318
13033.37 288
13034.44 302
13035.52 306
13036.60 301
13037.67 307
13038.75 295
13039.83 295
13040.91 289
13041.98 288
13043.06 311
13044.14 292
13045.22 270
13046.29 275
13047.37 278
13048.45 302
13049.53 288
13050.60 283
13051.68 282
13052.76 304
13053.84 301
13054.91 290
13055.99 300
13057.07 293
13058.15 308
13059.23 289
13060.30 295
13061.38 291
13062.46 308
13063.54 296
13064.62 289
13065.70 275
13066.77 305
13067.85 300
13068.93 304
13070.01 294
13071.09 273
13072.17 286
13073.25 275
13074.32 290
13075.40 301
13076.48 314
13077.56 293
13078.64 297
13079.72 299
13080.80 304
13081.88 293
13082.95 297
13084.03 289
13085.11 316
13086.19 299
13087.27 304
13088.35 283
13089.43 300
13090.51 288
13091.59 304
13092.67 305
13093.75 299
13094.83 305
13095.91 315
13096.99 310
13098.07 312
13099.15 295
13100.22 317
13101.30 326
13102.38 321
13103.46 305
13104.54 283
13105.62 304
13106.70 279
13107.78 308
13108.86 316
13109.94 299
13111.02 285
13112.10 313
13113.19 311
13114.27 283
13115.35 312
13116.43 298
13117.51 312
13118.59 305
13119.67 305
13120.75 297
13121.83 315
13122.91 314
13123.99 324
13125.07 294
13126.15 309
13127.23 351
13128.31 302
13129.39 296
13130.48 312
13131.56 328
13132.64 339
13133.72 346
13134.80 308
13135.88 317
13136.96 310
13138.04 344
13139.12 308
13140.21 318
13141.29 317
13142.37 333
13143.45 326
13144.53 318
13145.61 318
13146.70 339
13147.78 334
13148.86 319
13149.94 337
13151.02 327
13152.10 360
13153.19 316
13154.27 347
13155.35 341
13156.43 346
13157.51 333
13158.60 337
13159.68 345
13160.76 303
13161.84 340
13162.93 335
13164.01 341
13165.09 330
13166.17 334
13167.25 340
13168.34 326
13169.42 313
13170.50 348
13171.59 335
13172.67 346
13173.75 359
13174.83 343
13175.92 328
13177.00 326
13178.08 345
13179.17 328
13180.25 336
13181.33 332
13182.41 361
13183.50 342
13184.58 348
13185.66 342
13186.75 355
13187.83 346
13188.91 360
13190.00 345
13191.08 357
13192.16 367
13193.25 352
13194.33 350
13195.42 354
13196.50 381
13197.58 363
13198.67 359
13199.75 378
13200.83 362
13201.92 354
13203.00 374
13204.09 367
13205.17 350
13206.25 357
13207.34 365
13208.42 357
13209.51 365
13210.59 376
13211.68 377
13212.76 384
13213.84 383
13214.93 372
13216.01 377
13217.10 375
13218.18 352
13219.27 392
13220.35 399
13221.44 390
13222.52 408
13223.61 399
13224.69 419
13225.78 404
13226.86 378
13227.95 389
13229.03 413
13230.12 394
13231.20 400
13232.29 404
13233.37 410
13234.46 394
13235.54 423
13236.63 395
13237.71 398
13238.80 404
13239.88 424
13240.97 406
13242.05 411
13243.14 436
13244.23 425
13245.31 430
13246.40 448
13247.48 461
13248.57 423
13249.65 433
13250.74 428
13251.83 447
13252.91 447
13254.00 430
13255.08 441
13256.17 465
13257.26 460
13258.34 445
13259.43 445
13260.52 448
13261.60 450
13262.69 454
13263.77 474
13264.86 482
13265.95 464
13267.03 454
13268.12 478
13269.21 478
13270.29 468
13271.38 481
13272.47 508
13273.55 496
13274.64 495
13275.73 493
13276.82 508
13277.90 515
13278.99 494
13280.08 509
13281.16 509
13282.25 494
13283.34 504
13284.43 531
13285.51 527
13286.60 564
13287.69 545
13288.78 583
13289.86 542
13290.95 549
13292.04 565
13293.13 576
13294.21 553
13295.30 568
13296.39 600
13297.48 599
13298.56 554
13299.65 579
13300.74 595
13301.83 578
13302.92 593
13304.00 594
13305.09 636
13306.18 584
13307.27 618
13308.36 604
13309.45 638
13310.53 618
13311.62 652
13312.71 664
13313.80 659
13314.89 630
13315.98 613
13317.07 630
13318.15 665
13319.24 659
13320.33 649
13321.42 642
13322.51 650
13323.60 695
13324.69 701
13325.78 682
13326.87 661
13327.95 691
13329.04 700
13330.13 695
13331.22 676
13332.31 687
13333.40 734
13334.49 698
13335.58 692
13336.67 700
13337.76 735
13338.85 720
13339.94 744
13341.03 738
13342.12 752
13343.21 736
13344.30 768
13345.39 785
13346.48 744
13347.57 727
13348.66 752
13349.75 795
13350.84 768
13351.93 762
13353.02 770
13354.11 778
13355.20 765
13356.29 744
13357.38 743
13358.47 774
13359.56 759
13360.65 788
13361.74 771
13362.83 778
13363.92 744
13365.01 783
13366.10 795
13367.19 822
13368.28 764
13369.37 789
13370.46 806
13371.55 774
13372.65 790
13373.74 784
13374.83 776
13375.92 801
13377.01 772
13378.10 751
13379.19 739
13380.28 719
13381.37 759
13382.47 744
13383.56 709
13384.65 709
13385.74 723
13386.83 714
13387.92 668
13389.01 674
13390.11 688
13391.20 711
13392.29 657
13393.38 647
13394.47 648
13395.56 616
13396.66 651
13397.75 643
13398.84 666
13399.93 629
13401.02 632
13402.12 667
13403.21 649
13404.30 631
13405.39 653
13406.49 642
13407.58 645
13408.67 601
13409.76 632
13410.86 662
13411.95 686
13413.04 675
13414.13 657
13415.23 625
13416.32 617
13417.41 629
13418.50 623
13419.60 651
13420.69 599
13421.78 621
13422.88 679
13423.97 653
13425.06 613
13426.15 631
13427.25 642
13428.34 655
13429.43 629
13430.53 674
13431.62 638
13432.71 679
13433.81 680
13434.90 657
13435.99 644
13437.09 651
13438.18 677
13439.27 673
13440.37 688
13441.46 665
13442.56 679
13443.65 691
13444.74 706
13445.84 697
13446.93 695
13448.03 707
13449.12 689
13450.21 708
13451.31 715
13452.40 704
13453.50 684
13454.59 734
13455.68 742
13456.78 693
13457.87 707
13458.97 711
13460.06 744
13461.16 749
13462.25 735
13463.35 741
13464.44 726
13465.54 726
13466.63 736
13467.73 712
13468.82 748
13469.91 734
13471.01 766
13472.10 734
13473.20 721
13474.29 719
13475.39 741
13476.48 775
13477.58 750
13478.68 741
13479.77 787
13480.87 762
13481.96 764
13483.06 755
13484.15 790
13485.25 798
13486.34 785
13487.44 820
13488.53 809
13489.63 805
13490.73 801
13491.82 791
13492.92 779
13494.01 795
13495.11 804
13496.21 828
13497.30 792
13498.40 782
13499.49 815
13500.59 830
13501.69 849
13502.78 816
13503.88 810
13504.97 826
13506.07 816
13507.17 814
13508.26 802
13509.36 812
13510.46 808
13511.55 798
13512.65 796
13513.75 810
13514.84 783
13515.94 790
13517.04 785
13518.13 757
13519.23 772
13520.33 768
13521.42 776
13522.52 748
13523.62 757
13524.72 761
13525.81 747
13526.91 718
13528.01 720
13529.10 721
13530.20 749
13531.30 742
13532.40 743
13533.49 704
13534.59 731
13535.69 718
13536.79 723
13537.88 718
13538.98 693
13540.08 686
13541.18 719
13542.28 685
13543.37 700
13544.47 692
13545.57 695
13546.67 669
13547.77 672
13548.86 664
13549.96 652
13551.06 621
13552.16 640
13553.26 639
13554.35 640
13555.45 647
13556.55 645
13557.65 655
13558.75 650
13559.85 644
13560.95 624
13562.04 631
13563.14 646
13564.24 634
13565.34 625
13566.44 637
13567.54 632
13568.64 625
13569.74 629
13570.83 617
13571.93 609
13573.03 631
13574.13 658
13575.23 635
13576.33 621
13577.43 625
13578.53 664
13579.63 636
13580.73 615
13581.83 625
13582.93 619
13584.03 624
13585.13 607
13586.22 644
13587.32 634
13588.42 632
13589.52 638
13590.62 639
13591.72 639
13592.82 635
13593.92 655
13595.02 646
13596.12 659
13597.22 617
13598.32 666
13599.42 665
13600.52 686
13601.62 650
13602.72 668
13603.82 627
13604.92 664
13606.03 660
13607.13 647
13608.23 652
13609.33 622
13610.43 641
13611.53 645
13612.63 638
13613.73 610
13614.83 666
13615.93 672
13617.03 670
13618.13 652
13619.23 628
13620.33 641
13621.44 668
13622.54 654
13623.64 667
13624.74 656
13625.84 659
13626.94 662
13628.04 690
13629.14 673
13630.25 664
13631.35 688
13632.45 682
13633.55 674
13634.65 661
13635.75 661
13636.85 681
13637.96 717
13639.06 661
13640.16 656
13641.26 655
13642.36 655
13643.47 670
13644.57 673
13645.67 652
13646.77 656
13647.87 677
13648.98 649
13650.08 639
13651.18 639
13652.28 666
13653.38 662
13654.49 651
13655.59 634
13656.69 648
13657.79 638
13658.90 623
13660.00 648
13661.10 637
13662.20 633
13663.31 615
13664.41 656
13665.51 647
13666.62 634
13667.72 636
13668.82 667
13669.92 623
13671.03 618
13672.13 634
13673.23 653
13674.34 683
13675.44 660
13676.54 629
13677.65 635
13678.75 642
13679.85 649
13680.96 662
13682.06 636
13683.16 647
13684.27 661
13685.37 651
13686.48 639
13687.58 663
13688.68 637
13689.79 653
13690.89 662
13691.99 643
13693.10 649
13694.20 668
13695.31 671
13696.41 677
13697.51 670
13698.62 699
13699.72 694
13700.83 660
13701.93 677
13703.04 685
13704.14 680
13705.24 656
13706.35 707
13707.45 693
13708.56 682
13709.66 705
13710.77 716
13711.87 736
13712.98 702
13714.08 702
13715.19 704
13716.29 730
13717.40 716
13718.50 743
13719.61 740
13720.71 729
13721.82 741
13722.92 754
13724.03 764
13725.13 753
13726.24 787
13727.34 772
13728.45 783
13729.55 779
13730.66 806
13731.76 813
13732.87 806
13733.97 811
13735.08 808
13736.19 808
13737.29 839
13738.40 816
13739.50 830
13740.61 854
13741.72 852
13742.82 852
13743.93 878
13745.03 900
13746.14 917
13747.25 943
13748.35 947
13749.46 939
13750.56 954
13751.67 963
13752.78 971
13753.88 976
13754.99 1017
13756.10 1032
13757.20 1066
13758.31 1049
13759.42 1073
13760.52 1090
13761.63 1062
13762.74 1079
13763.84 1080
13764.95 1103
13766.06 1108
13767.16 1080
13768.27 1132
13769.38 1154
13770.48 1143
13771.59 1077
13772.70 1098
13773.81 1087
13774.91 1101
13776.02 1048
13777.13 1056
13778.23 1041
13779.34 972
13780.45 1015
13781.56 984
13782.66 996
13783.77 936
13784.88 945
13785.99 934
13787.09 911
13788.20 840
13789.31 860
13790.42 839
13791.53 840
13792.63 822
13793.74 754
13794.85 806
13795.96 764
13797.07 775
13798.17 734
13799.28 722
13800.39 712
13801.50 730
13802.61 722
13803.72 694
13804.82 690
13805.93 681
13807.04 670
13808.15 693
13809.26 649
13810.37 679
13811.48 641
13812.58 658
13813.69 671
13814.80 656
13815.91 648
13817.02 632
13818.13 652
13819.24 662
13820.35 623
13821.46 615
13822.57 629
13823.67 626
13824.78 638
13825.89 603
13827.00 604
13828.11 629
13829.22 624
13830.33 628
13831.44 621
13832.55 636
13833.66 620
13834.77 626
13835.88 597
13836.99 637
13838.10 600
13839.21 615
13840.32 630
13841.43 644
13842.54 633
13843.65 630
13844.76 614
13845.87 608
13846.98 570
13848.09 627
13849.20 627
13850.31 641
13851.42 612
13852.53 592
13853.64 632
13854.75 600
13855.86 637
13856.97 632
13858.08 653
13859.19 621
13860.30 635
13861.41 614
13862.52 590
13863.63 617
13864.75 618
13865.86 620
13866.97 623
13868.08 634
13869.19 617
13870.30 616
13871.41 612
13872.52 609
13873.63 583
13874.75 631
13875.86 634
13876.97 640
13878.08 596
13879.19 610
13880.30 626
13881.41 647
13882.53 634
13883.64 606
13884.75 628
13885.86 625
13886.97 627
13888.08 626
13889.20 625
13890.31 645
13891.42 662
13892.53 641
13893.64 654
13894.76 620
13895.87 630
13896.98 633
13898.09 632
13899.20 650
13900.32 638
13901.43 680
13902.54 650
13903.65 635
13904.77 617
13905.88 625
13906.99 626
13908.10 625
13909.22 584
13910.33 594
13911.44 581
13912.55 603
13913.67 570
13914.78 588
13915.89 575
13917.01 587
13918.12 601
13919.23 582
13920.34 545
13921.46 578
13922.57 571
13923.68 573
13924.80 556
13925.91 547
13927.02 559
13928.14 570
13929.25 575
13930.36 564
13931.48 568
13932.59 562
13933.70 576
13934.82 557
13935.93 549
13937.05 552
13938.16 545
13939.27 547
13940.39 558
13941.50 561
13942.62 539
13943.73 572
13944.84 538
13945.96 527
13947.07 543
13948.19 535
13949.30 541
13950.41 524
13951.53 562
13952.64 539
13953.76 553
13954.87 524
13955.99 534
13957.10 535
13958.22 544
13959.33 514
13960.44 517
13961.56 512
13962.67 530
13963.79 550
13964.90 531
13966.02 513
13967.13 502
13968.25 515
13969.36 547
13970.48 555
13971.59 510
13972.71 527
13973.82 528
13974.94 573
13976.05 540
13977.17 524
13978.29 497
13979.40 543
13980.52 544
13981.63 535
13982.75 519
13983.86 535
13984.98 533
13986.09 523
13987.21 518
13988.33 519
13989.44 537
13990.56 545
13991.67 568
13992.79 539
13993.91 517
13995.02 530
13996.14 549
13997.25 547
13998.37 537
13999.49 520
14000.60 543
14001.72 553
14002.84 516
14003.95 541
14005.07 543
14006.18 557
14007.30 580
14008.42 563
14009.53 547
14010.65 571
14011.77 539
14012.88 547
14014.00 551
14015.12 561
14016.23 541
14017.35 579
14018.47 583
14019.59 524
14020.70 548
14021.82 561
14022.94 565
14024.05 555
14025.17 586
14026.29 559
14027.41 601
14028.52 547
14029.64 573
14030.76 538
14031.88 566
14032.99 585
14034.11 587
14035.23 557
14036.35 585
14037.46 590
14038.58 589
14039.70 599
14040.82 579
14041.94 596
14043.05 578
14044.17 604
14045.29 588
14046.41 595
14047.53 585
14048.64 632
14049.76 628
14050.88 613
14052.00 591
14053.12 625
14054.24 669
14055.35 645
14056.47 623
14057.59 648
14058.71 657
14059.83 680
14060.95 705
14062.07 668
14063.19 709
14064.30 689
14065.42 680
14066.54 691
14067.66 697
14068.78 714
14069.90 713
14071.02 711
14072.14 718
14073.26 728
14074.38 758
14075.49 769
14076.61 754
14077.73 740
14078.85 764
14079.97 787
14081.09 758
14082.21 750
14083.33 766
14084.45 790
14085.57 761
14086.69 770
14087.81 764
14088.93 779
14090.05 781
14091.17 773
14092.29 783
14093.41 773
14094.53 776
14095.65 776
14096.77 786
14097.89 764
14099.01 794
14100.13 802
14101.25 803
14102.37 773
14103.49 772
14104.61 746
14105.73 740
14106.85 770
14107.97 772
14109.09 769
14110.21 753
14111.33 757
14112.46 722
14113.58 732
14114.70 693
14115.82 716
14116.94 711
14118.06 683
14119.18 687
14120.30 712
14121.42 718
14122.54 669
14123.66 668
14124.79 646
14125.91 649
14127.03 635
14128.15 613
14129.27 609
14130.39 631
14131.51 655
14132.64 650
14133.76 626
14134.88 617
14136.00 588
14137.12 603
14138.24 606
14139.37 603
14140.49 598
14141.61 608
14142.73 608
14143.85 602
14144.98 585
14146.10 575
14147.22 624
14148.34 595
14149.46 602
14150.59 582
14151.71 576
14152.83 592
14153.95 572
14155.08 582
14156.20 560
14157.32 587
14158.44 580
14159.57 573
14160.69 553
14161.81 535
14162.93 565
14164.06 578
14165.18 562
14166.30 569
14167.43 566
14168.55 542
14169.67 523
14170.79 577
14171.92 557
14173.04 570
14174.16 589
14175.29 547
14176.41 568
14177.53 564
14178.66 569
14179.78 570
14180.90 561
14182.03 551
14183.15 524
14184.27 525
14185.40 559
14186.52 525
14187.65 531
14188.77 541
14189.89 540
14191.02 547
14192.14 534
14193.27 530
14194.39 529
14195.51 545
14196.64 517
14197.76 554
14198.89 556
14200.01 528
14201.13 530
14202.26 554
14203.38 521
14204.51 538
14205.63 524
14206.76 518
14207.88 558
14209.01 530
14210.13 522
14211.25 517
14212.38 527
14213.50 521
14214.63 528
14215.75 515
14216.88 522
14218.00 508
14219.13 507
14220.25 485
14221.38 501
14222.50 505
14223.63 513
14224.75 538
14225.88 478
14227.00 501
14228.13 515
14229.25 499
14230.38 499
14231.51 504
14232.63 503
14233.76 507
14234.88 488
14236.01 484
14237.13 479
14238.26 474
14239.39 495
14240.51 512
14241.64 466
14242.76 488
14243.89 493
14245.01 478
14246.14 465
14247.27 473
14248.39 482
14249.52 484
14250.65 495
14251.77 459
14252.90 479
14254.02 465
14255.15 450
14256.28 485
14257.40 475
14258.53 451
14259.66 451
14260.78 466
14261.91 473
14263.04 460
14264.16 455
14265.29 456
14266.42 452
14267.54 446
14268.67 434
14269.80 463
14270.92 459
14272.05 429
14273.18 437
14274.31 453
14275.43 437
14276.56 439
14277.69 423
14278.82 448
14279.94 395
14281.07 434
14282.20 421
14283.33 434
14284.45 405
14285.58 419
14286.71 437
14287.84 409
14288.96 414
14290.09 429
14291.22 417
14292.35 412
14293.47 411
14294.60 427
14295.73 429
14296.86 388
14297.99 404
14299.11 424
14300.24 403
14301.37 402
14302.50 412
14303.63 421
14304.76 422
14305.88 380
14307.01 382
14308.14 406
14309.27 401
14310.40 402
14311.53 393
14312.66 405
14313.78 371
14314.91 377
14316.04 377
14317.17 355
14318.30 389
14319.43 386
14320.56 424
14321.69 361
14322.82 365
14323.95 386
14325.07 404
14326.20 361
14327.33 362
14328.46 394
14329.59 391
14330.72 378
14331.85 374
14332.98 372
14334.11 369
14335.24 376
14336.37 374
14337.50 391
14338.63 353
14339.76 373
14340.89 371
14342.02 372
14343.15 346
14344.28 362
14345.41 385
14346.54 403
14347.67 368
14348.80 342
14349.93 351
14351.06 346
14352.19 367
14353.32 360
14354.45 365
14355.58 331
14356.71 359
14357.84 377
14358.97 357
14360.10 365
14361.23 367
14362.36 377
14363.49 346
14364.62 336
14365.75 359
14366.88 368
14368.02 361
14369.15 347
14370.28 347
14371.41 370
14372.54 355
14373.67 321
14374.80 349
14375.93 341
14377.06 343
14378.20 372
14379.33 362
14380.46 341
14381.59 343
14382.72 353
14383.85 342
14384.98 347
14386.12 323
14387.25 374
14388.38 360
14389.51 327
14390.64 333
14391.77 365
14392.91 370
14394.04 370
14395.17 357
14396.30 350
14397.43 351
14398.57 335
14399.70 363
14400.83 339
14401.96 330
14403.09 339
14404.23 357
14405.36 372
14406.49 333
14407.62 346
14408.76 362
14409.89 341
14411.02 349
14412.15 357
14413.29 383
14414.42 352
14415.55 336
14416.68 366
14417.82 333
14418.95 338
14420.08 359
14421.22 381
14422.35 353
14423.48 343
14424.62 379
14425.75 380
14426.88 341
14428.01 355
14429.15 364
14430.28 388
14431.41 367
14432.55 319
14433.68 367
14434.81 347
14435.95 373
14437.08 356
14438.22 354
14439.35 349
14440.48 362
14441.62 369
14442.75 378
14443.88 368
14445.02 349
14446.15 378
14447.29 383
14448.42 348
14449.55 341
14450.69 370
14451.82 365
14452.96 346
14454.09 340
14455.23 372
14456.36 359
14457.49 381
14458.63 366
14459.76 354
14460.90 346
14462.03 367
14463.17 375
14464.30 358
14465.44 331
14466.57 317
14467.71 373
14468.84 378
14469.97 355
14471.11 355
14472.24 373
14473.38 363
14474.51 366
14475.65 349
14476.79 354
14477.92 369
14479.06 360
14480.19 356
14481.33 346
14482.46 348
14483.60 343
14484.73 369
14485.87 368
14487.00 335
14488.14 346
14489.27 390
14490.41 379
14491.55 331
14492.68 336
14493.82 364
14494.95 361
14496.09 373
14497.23 337
14498.36 351
14499.50 356
14500.63 361
14501.77 352
14502.91 346
14504.04 358
14505.18 348
14506.31 387
14507.45 368
14508.59 339
14509.72 354
14510.86 387
14512.00 397
14513.13 367
14514.27 352
14515.41 387
14516.54 395
14517.68 367
14518.82 373
14519.95 344
14521.09 382
14522.23 375
14523.36 392
14524.50 370
14525.64 373
14526.78 390
14527.91 410
14529.05 359
14530.19 355
14531.32 378
14532.46 389
14533.60 379
14534.74 349
14535.87 398
14537.01 414
14538.15 387
14539.29 396
14540.42 376
14541.56 346
14542.70 409
14543.84 414
14544.97 399
14546.11 380
14547.25 398
14548.39 413
14549.53 412
14550.66 411
14551.80 412
14552.94 419
14554.08 410
14555.22 423
14556.36 426
14557.49 402
14558.63 408
14559.77 407
14560.91 418
14562.05 419
14563.19 409
14564.32 452
14565.46 457
14566.60 443
14567.74 440
14568.88 436
14570.02 470
14571.16 461
14572.30 446
14573.43 443
14574.57 475
14575.71 448
14576.85 478
14577.99 466
14579.13 483
14580.27 477
14581.41 504
14582.55 484
14583.69 505
14584.83 452
14585.97 507
14587.10 532
14588.24 522
14589.38 495
14590.52 484
14591.66 548
14592.80 508
14593.94 500
14595.08 501
14596.22 530
14597.36 528
14598.50 541
14599.64 564
14600.78 543
14601.92 559
14603.06 564
14604.20 601
14605.34 581
14606.48 550
14607.62 604
14608.76 611
14609.90 605
14611.04 590
14612.18 602
14613.32 644
14614.47 627
14615.61 626
14616.75 644
14617.89 623
14619.03 663
14620.17 668
14621.31 673
14622.45 651
14623.59 653
14624.73 700
14625.87 723
14627.01 694
14628.16 672
14629.30 691
14630.44 738
14631.58 700
14632.72 738
14633.86 748
14635.00 778
14636.14 742
14637.29 714
14638.43 735
14639.57 744
14640.71 732
14641.85 728
14642.99 713
14644.13 680
14645.28 728
14646.42 699
14647.56 698
14648.70 663
14649.84 637
14650.99 648
14652.13 622
14653.27 605
14654.41 582
14655.55 597
14656.70 565
14657.84 551
14658.98 544
14660.12 532
14661.27 523
14662.41 525
14663.55 521
14664.69 500
14665.84 466
14666.98 469
14668.12 498
14669.26 490
14670.41 469
14671.55 472
14672.69 459
14673.83 446
14674.98 423
14676.12 457
14677.26 433
14678.41 434
14679.55 431
14680.69 412
14681.84 436
14682.98 437
14684.12 451
14685.27 424
14686.41 425
14687.55 399
14688.70 390
14689.84 422
14690.98 413
14692.13 382
14693.27 403
14694.41 420
14695.56 385
14696.70 403
14697.84 385
14698.99 409
14700.13 395
14701.28 409
14702.42 395
14703.56 397
14704.71 381
14705.85 388
14707.00 396
14708.14 396
14709.28 350
14710.43 372
14711.57 378
14712.72 378
14713.86 385
14715.01 380
14716.15 372
14717.30 359
14718.44 383
14719.58 372
14720.73 384
14721.87 351
14723.02 371
14724.16 376
14725.31 369
14726.45 345
14727.60 374
14728.74 392
14729.89 367
14731.03 365
14732.18 369
14733.32 383
14734.47 347
14735.61 380
14736.76 363
14737.90 359
14739.05 325
14740.20 371
14741.34 358
14742.49 357
14743.63 366
14744.78 352
14745.92 375
14747.07 352
14748.21 342
14749.36 356
14750.51 366
14751.65 340
14752.80 357
14753.94 346
14755.09 351
14756.24 351
14757.38 361
14758.53 337
14759.67 322
14760.82 319
14761.97 372
14763.11 366
14764.26 322
14765.41 339
14766.55 345
14767.70 351
14768.85 310
14769.99 343
14771.14 335
14772.29 361
14773.43 331
14774.58 353
14775.73 297
14776.87 338
14778.02 325
14779.17 321
14780.31 324
14781.46 337
14782.61 342
14783.76 332
14784.90 329
14786.05 293
14787.20 307
14788.34 338
14789.49 329
14790.64 308
14791.79 312
14792.93 326
14794.08 318
14795.23 308
14796.38 301
14797.52 273
14798.67 305
14799.82 328
14800.97 303
14802.12 294
14803.26 271
14804.41 295
14805.56 302
14806.71 277
14807.86 278
14809.00 311
14810.15 307
14811.30 304
14812.45 286
14813.60 280
14814.74 260
14815.89 290
14817.04 300
14818.19 272
14819.34 282
14820.49 248
14821.64 293
14822.78 287
14823.93 261
14825.08 262
14826.23 276
14827.38 265
14828.53 287
14829.68 265
14830.83 264
14831.97 274
14833.12 262
14834.27 271
14835.42 264
14836.57 250
14837.72 265
14838.87 275
14840.02 281
14841.17 254
14842.32 247
14843.47 261
14844.62 258
14845.77 258
14846.92 253
14848.07 254
14849.22 252
14850.36 249
14851.51 273
14852.66 247
14853.81 241
14854.96 254
14856.11 262
14857.26 258
14858.41 261
14859.56 244
14860.71 257
14861.86 247
14863.01 236
14864.16 234
14865.32 255
14866.47 254
14867.62 260
14868.77 237
14869.92 232
14871.07 258
14872.22 246
14873.37 251
14874.52 248
14875.67 252
14876.82 234
14877.97 253
14879.12 234
14880.27 243
14881.42 234
14882.57 250
14883.73 234
14884.88 231
14886.03 255
14887.18 249
14888.33 254
14889.48 233
14890.63 249
14891.78 249
14892.94 241
14894.09 241
14895.24 247
14896.39 249
14897.54 250
14898.69 242
14899.84 248
14901.00 234
14902.15 248
14903.30 246
14904.45 259
14905.60 243
14906.76 243
14907.91 244
14909.06 231
14910.21 246
14911.36 245
14912.52 251
14913.67 249
14914.82 259
14915.97 245
14917.12 254
14918.28 273
14919.43 269
14920.58 249
14921.73 242
14922.89 249
14924.04 257
14925.19 245
14926.34 247
14927.50 260
14928.65 245
14929.80 242
14930.96 252
14932.11 273
14933.26 242
14934.41 269
14935.57 259
14936.72 272
14937.87 255
14939.03 265
14940.18 246
14941.33 267
14942.49 259
14943.64 253
14944.79 257
14945.95 250
14947.10 268
14948.25 267
14949.41 283
14950.56 269
14951.71 279
14952.87 281
14954.02 277
14955.18 267
14956.33 259
14957.48 255
14958.64 273
14959.79 270
14960.95 285
14962.10 253
14963.25 282
14964.41 277
14965.56 277
14966.72 287
14967.87 257
14969.02 281
14970.18 283
14971.33 283
14972.49 270
14973.64 271
14974.80 279
14975.95 281
14977.11 293
14978.26 285
14979.41 274
14980.57 271
14981.72 276
14982.88 263
14984.03 270
14985.19 253
14986.34 271
14987.50 286
14988.65 252
14989.81 239
14990.96 269
14992.12 251
14993.27 261
14994.43 269
14995.59 262
14996.74 272
14997.90 276
14999.05 260
15000.21 252
15001.36 257
15002.52 263
15003.67 273
15004.83 240
15005.99 234
15007.14 248
15008.30 242
15009.45 246
15010.61 242
15011.76 243
15012.92 224
15014.08 259
15015.23 227
15016.39 234
15017.55 223
15018.70 244
15019.86 227
15021.01 246
15022.17 226
15023.33 233
15024.48 234
15025.64 236
15026.80 235
15027.95 239
15029.11 244
15030.27 224
15031.42 226
15032.58 213
15033.74 232
15034.89 257
15036.05 251
15037.21 225
15038.36 222
15039.52 211
15040.68 235
15041.84 225
15042.99 226
15044.15 220
15045.31 236
15046.46 232
15047.62 229
15048.78 245
15049.94 215
15051.09 235
15052.25 241
15053.41 241
15054.57 213
15055.72 237
15056.88 232
15058.04 220
15059.20 212
15060.36 215
15061.51 242
15062.67 239
15063.83 246
15064.99 232
15066.15 233
15067.30 211
15068.46 247
15069.62 238
15070.78 236
15071.94 228
15073.09 244
15074.25 237
15075.41 262
15076.57 235
15077.73 224
15078.89 236
15080.05 225
15081.20 246
15082.36 205
15083.52 243
15084.68 234
15085.84 225
15087.00 234
15088.16 245
15089.32 225
15090.47 255
15091.63 239
15092.79 243
15093.95 232
15095.11 216
15096.27 234
15097.43 242
15098.59 230
15099.75 244
15100.91 259
15102.07 224
15103.23 254
15104.39 235
15105.55 248
15106.71 243
15107.86 227
15109.02 225
15110.18 250
15111.34 236
15112.50 233
15113.66 239
15114.82 222
15115.98 240
15117.14 240
15118.30 233
15119.46 225
15120.62 244
15121.78 229
15122.94 253
15124.10 241
15125.26 264
15126.43 249
15127.59 253
15128.75 237
15129.91 260
15131.07 241
15132.23 226
15133.39 228
15134.55 252
15135.71 252
15136.87 234
15138.03 245
15139.19 240
15140.35 254
15141.51 271
15142.68 267
15143.84 259
15145.00 260
15146.16 271
15147.32 266
15148.48 259
15149.64 246
15150.80 251
15151.96 263
15153.13 273
15154.29 258
15155.45 251
15156.61 264
15157.77 263
15158.93 264
15160.10 267
15161.26 257
15162.42 239
15163.58 274
15164.74 276
15165.90 277
15167.07 249
15168.23 275
15169.39 279
15170.55 264
15171.71 273
15172.88 272
15174.04 274
15175.20 295
15176.36 303
15177.53 307
15178.69 272
15179.85 295
15181.01 310
15182.18 300
15183.34 278
15184.50 273
15185.66 297
15186.83 279
15187.99 305
15189.15 282
15190.31 291
15191.48 307
15192.64 288
15193.80 310
15194.97 318
15196.13 299
15197.29 313
15198.46 311
15199.62 323
15200.78 292
15201.94 324
15203.11 324
15204.27 325
15205.44 293
15206.60 297
15207.76 338
15208.93 320
15210.09 322
15211.25 320
15212.42 316
15213.58 310
15214.74 326
15215.91 336
15217.07 328
15218.24 337
15219.40 364
15220.56 323
15221.73 333
15222.89 342
15224.06 333
15225.22 340
15226.38 356
15227.55 334
15228.71 326
15229.88 344
15231.04 338
15232.21 346
15233.37 338
15234.53 354
15235.70 363
15236.86 361
15238.03 349
15239.19 347
15240.36 348
15241.52 362
15242.69 361
15243.85 327
15245.02 342
15246.18 349
15247.35 370
15248.51 342
15249.68 345
15250.84 364
15252.01 363
15253.17 359
15254.34 352
15255.50 322
15256.67 338
15257.83 364
15259.00 333
15260.17 311
15261.33 312
15262.50 328
15263.66 346
15264.83 330
15265.99 311
15267.16 315
15268.32 345
15269.49 324
15270.66 314
15271.82 317
15272.99 304
15274.15 327
15275.32 321
15276.49 306
15277.65 285
15278.82 308
15279.99 323
15281.15 304
15282.32 288
15283.48 288
15284.65 293
15285.82 314
15286.98 306
15288.15 296
15289.32 307
15290.48 297
15291.65 325
15292.82 307
15293.98 289
15295.15 286
15296.32 300
15297.48 297
15298.65 282
15299.82 278
15300.99 281
15302.15 317
15303.32 289
15304.49 299
15305.65 309
15306.82 327
15307.99 287
15309.16 310
15310.32 309
15311.49 296
15312.66 314
15313.83 298
15314.99 303
15316.16 322
15317.33 308
15318.50 313
15319.66 315
15320.83 323
15322.00 302
15323.17 316
15324.34 312
15325.50 286
15326.67 313
15327.84 324
15329.01 325
15330.18 322
15331.34 320
15332.51 322
15333.68 325
15334.85 324
15336.02 336
15337.19 336
15338.36 319
15339.52 314
15340.69 331
15341.86 342
15343.03 338
15344.20 362
15345.37 358
15346.54 330
15347.70 325
15348.87 334
15350.04 355
15351.21 361
15352.38 340
15353.55 351
15354.72 368
15355.89 347
15357.06 366
15358.23 389
15359.40 377
15360.56 375
15361.73 382
15362.90 374
15364.07 389
15365.24 377
15366.41 380
15367.58 393
15368.75 362
15369.92 368
15371.09 361
15372.26 380
15373.43 367
15374.60 387
15375.77 375
15376.94 369
15378.11 367
15379.28 392
15380.45 383
15381.62 366
15382.79 353
15383.96 371
15385.13 368
15386.30 341
15387.47 363
15388.64 349
15389.81 335
15390.98 339
15392.15 342
15393.32 342
15394.49 338
15395.67 341
15396.84 353
15398.01 370
15399.18 357
15400.35 336
15401.52 332
15402.69 329
15403.86 305
15405.03 323
15406.20 326
15407.37 319
15408.55 298
15409.72 309
15410.89 310
15412.06 308
15413.23 299
15414.40 320
15415.57 286
15416.75 302
15417.92 288
15419.09 310
15420.26 283
15421.43 277
15422.60 290
15423.78 285
15424.95 286
15426.12 285
15427.29 285
15428.46 290
15429.63 282
15430.81 291
15431.98 293
15433.15 300
15434.32 279
15435.49 270
15436.67 279
15437.84 301
15439.01 292
15440.18 277
15441.36 281
15442.53 273
15443.70 264
15444.87 276
15446.05 264
15447.22 269
15448.39 263
15449.56 295
15450.74 279
15451.91 257
15453.08 254
15454.26 290
15455.43 265
15456.60 260
15457.77 244
15458.95 261
15460.12 258
15461.29 270
15462.47 283
15463.64 272
15464.81 269
15465.99 277
15467.16 275
15468.33 278
15469.51 246
15470.68 260
15471.85 273
15473.03 283
15474.20 259
15475.38 266
15476.55 274
15477.72 258
15478.90 259
15480.07 269
15481.24 267
15482.42 276
15483.59 252
15484.77 279
15485.94 269
15487.12 269
15488.29 253
15489.46 271
15490.64 260
15491.81 259
15492.99 255
15494.16 277
15495.34 274
15496.51 266
15497.68 278
15498.86 258
15500.03 259
15501.21 239
15502.38 257
15503.56 242
15504.73 248
15505.91 256
15507.08 275
15508.26 285
15509.43 258
15510.61 248
15511.78 257
15512.96 258
15514.13 267
15515.31 270
15516.48 278
15517.66 262
15518.83 267
15520.01 271
15521.18 274
15522.36 287
15523.54 274
15524.71 262
15525.89 263
15527.06 263
15528.24 278
15529.41 255
15530.59 276
15531.77 273
15532.94 269
15534.12 276
15535.29 269
15536.47 268
15537.65 279
15538.82 260
15540.00 269
15541.17 297
15542.35 271
15543.53 267
15544.70 284
15545.88 268
15547.06 269
15548.23 286
15549.41 273
15550.59 276
15551.76 283
15552.94 277
15554.12 267
15555.29 283
15556.47 265
15557.65 292
15558.82 309
15560.00 277
15561.18 300
15562.35 291
15563.53 283
15564.71 280
15565.88 284
15567.06 289
15568.24 284
15569.42 297
15570.59 293
15571.77 281
15572.95 299
15574.13 300
15575.30 320
15576.48 306
15577.66 298
15578.84 304
15580.01 302
15581.19 318
15582.37 297
15583.55 283
15584.73 319
15585.90 339
15587.08 322
15588.26 333
15589.44 299
15590.61 323
15591.79 333
15592.97 337
15594.15 334
15595.33 335
15596.51 333
15597.68 336
15598.86 336
15600.04 338
15601.22 320
15602.40 320
15603.58 329
15604.76 340
15605.93 333
15607.11 341
15608.29 331
15609.47 361
15610.65 348
15611.83 322
15613.01 322
15614.19 354
15615.36 367
15616.54 347
15617.72 361
15618.90 349
15620.08 357
15621.26 346
15622.44 350
15623.62 369
15624.80 372
15625.98 371
15627.16 358
15628.34 376
15629.52 377
15630.70 377
15631.88 391
15633.06 383
15634.24 376
15635.41 382
15636.59 378
15637.77 373
15638.95 362
15640.13 398
15641.31 401
15642.49 377
15643.67 372
15644.85 404
15646.03 384
15647.21 392
15648.40 386
15649.58 399
15650.76 410
15651.94 371
15653.12 390
15654.30 367
15655.48 393
15656.66 373
15657.84 398
15659.02 353
15660.20 385
15661.38 388
15662.56 400
15663.74 390
15664.92 360
15666.10 392
15667.29 399
15668.47 378
15669.65 364
15670.83 381
15672.01 367
15673.19 374
15674.37 349
15675.55 386
15676.73 375
15677.92 359
15679.10 361
15680.28 369
15681.46 382
15682.64 361
15683.82 361
15685.01 362
15686.19 345
15687.37 346
15688.55 373
15689.73 369
15690.91 347
15692.10 339
15693.28 360
15694.46 363
15695.64 335
15696.82 361
15698.01 370
15699.19 355
15700.37 343
15701.55 356
15702.74 369
15703.92 371
15705.10 365
15706.28 367
15707.46 360
15708.65 362
15709.83 383
15711.01 367
15712.20 365
15713.38 373
15714.56 358
15715.74 388
15716.93 379
15718.11 353
15719.29 363
15720.48 376
15721.66 373
15722.84 380
15724.02 383
15725.21 391
15726.39 380
15727.57 392
15728.76 420
15729.94 391
15731.12 369
15732.31 396
15733.49 396
15734.67 374
15735.86 374
15737.04 414
15738.23 422
15739.41 416
15740.59 402
15741.78 434
15742.96 407
15744.14 349
15745.33 392
15746.51 415
15747.70 425
15748.88 419
15750.06 411
15751.25 420
15752.43 417
15753.62 416
15754.80 423
15755.99 444
15757.17 397
15758.35 395
15759.54 411
15760.72 418
15761.91 407
15763.09 430
15764.28 438
15765.46 407
15766.65 386
15767.83 425
15769.02 435
15770.20 433
15771.39 412
15772.57 402
15773.76 402
15774.94 384
15776.13 407
15777.31 412
15778.50 372
15779.68 379
15780.87 413
15782.05 418
15783.24 397
15784.42 382
15785.61 390
15786.79 395
15787.98 383
15789.16 388
15790.35 404
15791.54 406
15792.72 386
15793.91 386
15795.09 399
15796.28 376
15797.46 354
15798.65 366
15799.84 396
15801.02 383
15802.21 358
15803.39 362
15804.58 359
15805.77 366
15806.95 351
15808.14 369
15809.33 359
15810.51 336
15811.70 370
15812.88 338
15814.07 340
15815.26 360
15816.44 370
15817.63 363
15818.82 346
15820.00 336
15821.19 334
15822.38 357
15823.57 328
15824.75 340
15825.94 342
15827.13 350
15828.31 340
15829.50 331
15830.69 342
15831.87 345
15833.06 336
15834.25 368
15835.44 336
15836.62 322
15837.81 354
15839.00 361
15840.19 338
15841.37 328
15842.56 349
15843.75 353
15844.94 345
15846.12 310
15847.31 331
15848.50 329
15849.69 355
15850.88 315
15852.06 355
15853.25 350
15854.44 321
15855.63 321
15856.82 349
15858.00 348
15859.19 333
15860.38 352
15861.57 336
15862.76 331
15863.94 312
15865.13 351
15866.32 360
15867.51 341
15868.70 346
15869.89 355
15871.08 378
15872.26 336
15873.45 332
15874.64 343
15875.83 342
15877.02 323
15878.21 345
15879.40 354
15880.59 340
15881.78 322
15882.96 358
15884.15 343
15885.34 344
15886.53 330
15887.72 381
15888.91 357
15890.10 338
15891.29 347
15892.48 344
15893.67 355
15894.86 376
15896.05 373
15897.24 363
15898.43 361
15899.62 364
15900.81 390
15902.00 385
15903.19 368
15904.38 373
15905.57 387
15906.76 377
15907.95 364
15909.14 372
15910.33 387
15911.52 399
15912.71 394
15913.90 375
15915.09 377
15916.28 402
15917.47 366
15918.66 386
15919.85 403
15921.04 378
15922.23 396
15923.42 395
15924.61 419
15925.80 387
15926.99 389
15928.18 413
15929.37 392
15930.56 408
15931.76 382
15932.95 376
15934.14 380
15935.33 354
15936.52 395
15937.71 375
15938.90 373
15940.09 379
15941.28 387
15942.48 364
15943.67 371
15944.86 354
15946.05 365
15947.24 340
15948.43 332
15949.62 334
15950.82 328
15952.01 345
15953.20 318
15954.39 324
15955.58 337
15956.78 324
15957.97 323
15959.16 325
15960.35 319
15961.54 297
15962.74 302
15963.93 293
15965.12 297
15966.31 305
15967.50 308
15968.70 277
15969.89 276
15971.08 255
15972.27 290
15973.47 253
15974.66 262
15975.85 253
15977.04 264
15978.24 272
15979.43 263
15980.62 270
15981.81 245
15983.01 258
15984.20 250
15985.39 277
15986.59 283
15987.78 270
15988.97 234
15990.17 271
15991.36 259
15992.55 255
15993.74 246
15994.94 264
15996.13 243
15997.32 251
15998.52 248
15999.71 250
16000.91 238
16002.10 243
16003.29 260
16004.49 235
16005.68 245
16006.87 232
16008.07 248
16009.26 247
16010.45 222
16011.65 215
16012.84 245
16014.04 229
16015.23 236
16016.42 224
16017.62 237
16018.81 245
16020.01 253
16021.20 266
16022.40 247
16023.59 222
16024.78 243
16025.98 247
16027.17 216
16028.37 237
16029.56 225
16030.76 233
16031.95 240
16033.15 231
16034.34 203
16035.54 247
16036.73 236
16037.93 245
16039.12 227
16040.32 224
16041.51 218
16042.71 241
16043.90 224
16045.10 219
16046.29 216
16047.49 241
16048.68 248
16049.88 232
16051.07 210
16052.27 224
16053.46 237
16054.66 241
16055.85 220
16057.05 211
16058.25 243
16059.44 230
16060.64 229
16061.83 215
16063.03 211
16064.22 212
16065.42 218
16066.62 233
16067.81 209
16069.01 196
16070.20 199
16071.40 242
16072.60 239
16073.79 197
16074.99 199
16076.19 208
16077.38 228
16078.58 213
16079.78 221
16080.97 208
16082.17 216
16083.36 210
16084.56 227
16085.76 212
16086.95 201
16088.15 221
16089.35 208
16090.55 198
16091.74 225
16092.94 209
16094.14 227
16095.33 213
16096.53 202
16097.73 198
16098.92 194
16100.12 190
16101.32 189
16102.52 207
16103.71 209
16104.91 197
16106.11 186
16107.31 203
16108.50 184
16109.70 192
16110.90 205
16112.10 186
16113.29 214
16114.49 191
16115.69 211
16116.89 207
16118.08 178
16119.28 213
16120.48 207
16121.68 217
16122.88 184
16124.07 193
16125.27 199
16126.47 205
16127.67 193
16128.87 193
16130.07 220
16131.26 183
16132.46 206
16133.66 202
16134.86 216
16136.06 201
16137.26 170
16138.46 196
16139.65 185
16140.85 176
16142.05 183
16143.25 205
16144.45 189
16145.65 187
16146.85 205
16148.05 209
16149.25 189
16150.44 194
16151.64 182
16152.84 179
16154.04 182
16155.24 204
16156.44 210
16157.64 192
16158.84 178
16160.04 192
16161.24 200
16162.44 189
16163.64 186
16164.84 184
16166.04 179
16167.24 192
16168.44 175
16169.64 203
16170.84 198
16172.04 184
16173.24 190
16174.44 205
16175.64 193
16176.84 192
16178.04 207
16179.24 209
16180.44 205
16181.64 184
16182.84 187
16184.04 210
16185.24 202
16186.44 185
16187.64 204
16188.84 202
16190.04 213
16191.24 198
16192.44 199
16193.64 178
16194.84 169
16196.04 190
16197.24 210
16198.44 199
16199.64 206
16200.85 213
16202.05 200
16203.25 193
16204.45 203
16205.65 201
16206.85 203
16208.05 184
16209.25 209
16210.45 214
16211.66 201
16212.86 205
16214.06 176
16215.26 204
16216.46 210
16217.66 220
16218.87 196
16220.07 187
16221.27 197
16222.47 224
16223.67 212
16224.87 210
16226.08 203
16227.28 229
16228.48 218
16229.68 201
16230.88 185
16232.09 212
16233.29 228
16234.49 234
16235.69 193
16236.90 202
16238.10 199
16239.30 212
16240.50 204
16241.70 198
16242.91 214
16244.11 205
16245.31 209
16246.51 220
16247.72 194
16248.92 202
16250.12 227
16251.33 236
16252.53 201
16253.73 221
16254.93 226
16256.14 225
16257.34 196
16258.54 222
16259.75 213
16260.95 209
16262.15 224
16263.36 205
16264.56 234
16265.76 196
16266.97 216
16268.17 227
16269.37 227
16270.58 208
16271.78 221
16272.98 229
16274.19 223
16275.39 203
16276.60 217
16277.80 225
16279.00 225
16280.21 228
16281.41 220
16282.62 221
16283.82 191
16285.02 207
16286.23 204
16287.43 239
16288.64 200
16289.84 225
16291.04 211
16292.25 217
16293.45 210
16294.66 220
16295.86 213
16297.07 223
16298.27 213
16299.48 224
16300.68 216
16301.88 204
16303.09 219
16304.29 198
16305.50 206
16306.70 203
16307.91 227
16309.11 203
16310.32 191
16311.52 200
16312.73 192
16313.93 205
16315.14 191
16316.34 196
16317.55 215
16318.76 202
16319.96 218
16321.17 213
16322.37 191
16323.58 213
16324.78 198
16325.99 204
16327.19 190
16328.40 199
16329.61 179
16330.81 190
16332.02 201
16333.22 186
16334.43 202
16335.63 206
16336.84 199
16338.05 186
16339.25 187
16340.46 193
16341.66 212
16342.87 193
16344.08 198
16345.28 182
16346.49 185
16347.70 193
16348.90 188
16350.11 181
16351.32 191
16352.52 202
16353.73 209
16354.94 173
16356.14 154
16357.35 189
16358.56 174
16359.76 213
16360.97 175
16362.18 191
16363.38 177
16364.59 187
16365.80 175
16367.00 184
16368.21 180
16369.42 177
16370.63 183
16371.83 171
16373.04 162
16374.25 182
16375.46 194
16376.66 182
16377.87 172
16379.08 171
16380.29 197
16381.49 196
16382.70 175
16383.91 187
16385.12 191
16386.32 199
16387.53 177
16388.74 192
16389.95 179
16391.16 182
16392.36 184
16393.57 196
16394.78 174
16395.99 168
16397.20 188
16398.41 186
16399.61 174
16400.82 161
16402.03 181
16403.24 195
16404.45 183
16405.66 197
16406.86 172
16408.07 188
16409.28 175
16410.49 180
16411.70 185
16412.91 164
16414.12 168
16415.33 185
16416.53 207
16417.74 158
16418.95 179
16420.16 184
16421.37 194
16422.58 176
16423.79 189
16425.00 211
16426.21 183
16427.42 176
16428.63 176
16429.84 185
16431.05 187
16432.25 181
16433.46 184
16434.67 202
16435.88 165
16437.09 179
16438.30 165
16439.51 183
16440.72 175
16441.93 188
16443.14 190
16444.35 177
16445.56 173
16446.77 194
16447.98 175
16449.19 182
16450.40 208
16451.61 178
16452.82 205
16454.03 155
16455.24 189
16456.45 197
16457.66 184
16458.88 180
16460.09 170
16461.30 204
16462.51 191
16463.72 188
16464.93 182
16466.14 188
16467.35 168
16468.56 189
16469.77 179
16470.98 191
16472.19 174
16473.40 198
16474.62 184
16475.83 191
16477.04 186
16478.25 178
16479.46 195
16480.67 172
16481.88 190
16483.09 202
16484.31 210
16485.52 186
16486.73 197
16487.94 189
16489.15 207
16490.36 213
16491.58 184
16492.79 164
16494.00 180
16495.21 211
16496.42 204
16497.63 180
16498.85 189
16500.06 193
16501.27 193
16502.48 190
16503.69 176
16504.91 211
16506.12 226
16507.33 202
16508.54 183
16509.76 192
16510.97 201
16512.18 213
16513.39 210
16514.61 200
16515.82 201
16517.03 214
16518.24 229
16519.46 211
16520.67 200
16521.88 194
16523.10 235
16524.31 203
16525.52 219
16526.73 189
16527.95 211
16529.16 215
16530.37 220
16531.59 198
16532.80 235
16534.01 236
16535.23 227
16536.44 221
16537.65 210
16538.87 235
16540.08 213
16541.29 241
16542.51 221
16543.72 218
16544.93 230
16546.15 240
16547.36 240
16548.58 218
16549.79 219
16551.00 268
16552.22 244
16553.43 254
16554.65 240
16555.86 236
16557.07 246
16558.29 228
16559.50 266
16560.72 235
16561.93 236
16563.14 237
16564.36 263
16565.57 225
16566.79 227
16568.00 267
16569.22 267
16570.43 245
16571.65 248
16572.86 254
16574.08 255
16575.29 245
16576.51 223
16577.72 247
16578.93 249
16580.15 249
16581.36 241
16582.58 240
16583.79 225
16585.01 241
16586.23 240
16587.44 262
16588.66 227
16589.87 216
16591.09 222
16592.30 237
16593.52 235
16594.73 211
16595.95 230
16597.16 204
16598.38 232
16599.60 249
16600.81 212
16602.03 202
16603.24 206
16604.46 217
16605.67 207
16606.89 194
16608.11 201
16609.32 209
16610.54 198
16611.75 194
16612.97 188
16614.19 205
16615.40 184
16616.62 207
16617.84 196
16619.05 191
16620.27 176
16621.48 196
16622.70 185
16623.92 179
16625.13 174
16626.35 199
16627.57 193
16628.78 189
16630.00 188
16631.22 194
16632.44 190
16633.65 191
16634.87 170
16636.09 174
16637.30 169
16638.52 186
16639.74 184
16640.95 184
16642.17 159
16643.39 167
16644.61 182
16645.82 172
16647.04 174
16648.26 172
16649.48 173
16650.69 184
16651.91 171
16653.13 176
16654.35 160
16655.56 181
16656.78 174
16658.00 170
16659.22 182
16660.44 170
16661.65 167
16662.87 194
16664.09 166
16665.31 176
16666.53 172
16667.74 186
16668.96 166
16670.18 173
16671.40 177
16672.62 167
16673.84 173
16675.05 162
16676.27 172
16677.49 176
16678.71 161
16679.93 153
16681.15 166
16682.37 169
16683.58 167
16684.80 163
16686.02 174
16687.24 186
16688.46 160
16689.68 176
16690.90 178
16692.12 173
16693.34 160
16694.55 179
16695.77 158
16696.99 166
16698.21 164
16699.43 169
16700.65 171
16701.87 157
16703.09 158
16704.31 168
16705.53 156
16706.75 152
16707.97 163
16709.19 174
16710.41 154
16711.63 164
16712.85 166
16714.07 173
16715.29 164
16716.51 161
16717.73 180
16718.95 148
16720.17 146
16721.39 168
16722.61 180
16723.83 175
16725.05 149
16726.27 148
16727.49 159
16728.71 140
16729.93 164
16731.15 167
16732.37 151
16733.59 154
16734.81 155
16736.03 162
16737.25 145
16738.47 158
16739.69 153
16740.92 153
16742.14 162
16743.36 146
16744.58 162
16745.80 178
16747.02 146
16748.24 165
16749.46 160
16750.68 146
16751.90 143
16753.13 145
16754.35 165
16755.57 162
16756.79 145
16758.01 149
16759.23 141
16760.45 154
16761.68 151
16762.90 149
16764.12 164
16765.34 156
16766.56 154
16767.79 166
16769.01 152
16770.23 152
16771.45 150
16772.67 156
16773.89 153
16775.12 138
16776.34 167
16777.56 161
16778.78 148
16780.01 145
16781.23 164
16782.45 158
16783.67 153
16784.90 135
16786.12 140
16787.34 145
16788.56 156
16789.79 160
16791.01 153
16792.23 173
16793.45 146
16794.68 154
16795.90 153
16797.12 135
16798.35 150
16799.57 144
16800.79 167
16802.01 121
16803.24 145
16804.46 154
16805.68 144
16806.91 163
16808.13 142
16809.35 143
16810.58 155
16811.80 143
16813.02 128
16814.25 143
16815.47 148
16816.69 155
16817.92 151
16819.14 147
16820.37 144
16821.59 152
16822.81 157
16824.04 150
16825.26 155
16826.49 145
16827.71 160
16828.93 156
16830.16 140
16831.38 159
16832.61 165
16833.83 173
16835.05 163
16836.28 172
16837.50 180
16838.73 162
16839.95 160
16841.18 158
16842.40 169
16843.63 145
16844.85 157
16846.07 160
16847.30 185
16848.52 145
16849.75 155
16850.97 161
16852.20 157
16853.42 173
16854.65 169
16855.87 188
16857.10 159
16858.32 168
16859.55 173
16860.77 156
16862.00 168
16863.22 168
16864.45 167
16865.68 175
16866.90 175
16868.13 192
16869.35 186
16870.58 176
16871.80 194
16873.03 182
16874.25 186
16875.48 168
16876.71 193
16877.93 186
16879.16 173
16880.38 184
16881.61 190
16882.84 174
16884.06 172
16885.29 195
16886.51 199
16887.74 190
16888.97 190
16890.19 198
16891.42 190
16892.65 182
16893.87 197
16895.10 200
16896.32 189
16897.55 181
16898.78 184
16900.00 190
16901.23 188
16902.46 181
16903.68 172
16904.91 194
16906.14 183
16907.37 169
16908.59 194
16909.82 186
16911.05 184
16912.27 163
16913.50 196
16914.73 206
16915.95 173
16917.18 189
16918.41 184
16919.64 185
16920.86 173
16922.09 179
16923.32 192
16924.55 177
16925.77 184
16927.00 169
16928.23 175
16929.46 169
16930.69 159
16931.91 190
16933.14 200
16934.37 164
16935.60 181
16936.82 203
16938.05 188
16939.28 175
16940.51 173
16941.74 191
16942.97 180
16944.19 178
16945.42 176
16946.65 177
16947.88 192
16949.11 175
16950.34 184
16951.56 184
16952.79 179
16954.02 193
16955.25 176
16956.48 171
16957.71 166
16958.94 190
16960.16 188
16961.39 191
16962.62 189
16963.85 181
16965.08 192
16966.31 183
16967.54 182
16968.77 175
16970.00 190
16971.23 178
16972.46 185
16973.68 188
16974.91 170
16976.14 181
16977.37 189
16978.60 195
16979.83 178
16981.06 161
16982.29 184
16983.52 172
16984.75 173
16985.98 176
16987.21 180
16988.44 174
16989.67 163
16990.90 177
16992.13 159
16993.36 174
16994.59 164
16995.82 152
16997.05 172
16998.28 168
16999.51 174
17000.74 157
17001.97 173
17003.20 160
17004.43 174
17005.66 148
17006.89 167
17008.12 165
17009.35 183
17010.58 175
17011.82 164
17013.05 182
17014.28 168
17015.51 166
17016.74 157
17017.97 145
17019.20 157
17020.43 161
17021.66 155
17022.89 150
17024.12 164
17025.36 162
17026.59 153
17027.82 145
17029.05 145
17030.28 144
17031.51 145
17032.74 156
17033.98 161
17035.21 150
17036.44 147
17037.67 165
17038.90 155
17040.13 125
17041.37 148
17042.60 150
17043.83 159
17045.06 149
17046.29 152
17047.53 159
17048.76 161
17049.99 152
17051.22 165
17052.45 156
17053.69 144
17054.92 155
17056.15 164
17057.38 163
17058.62 136
17059.85 146
17061.08 140
17062.31 148
17063.55 135
17064.78 160
17066.01 144
17067.24 142
17068.48 140
17069.71 143
17070.94 152
17072.17 151
17073.41 143
17074.64 158
17075.87 162
17077.11 143
17078.34 148
17079.57 136
17080.81 152
17082.04 132
17083.27 156
17084.51 141
17085.74 161
17086.97 139
17088.21 129
17089.44 136
17090.67 132
17091.91 137
17093.14 144
17094.37 143
17095.61 133
17096.84 158
17098.08 146
17099.31 133
17100.54 146
17101.78 137
17103.01 148
17104.25 139
17105.48 122
17106.71 136
17107.95 155
17109.18 153
17110.42 136
17111.65 138
17112.88 137
17114.12 137
17115.35 146
17116.59 123
17117.82 133
17119.06 132
17120.29 137
17121.53 149
17122.76 147
17124.00 136
17125.23 132
17126.47 140
17127.70 135
17128.94 138
17130.17 144
17131.41 152
17132.64 140
17133.88 143
17135.11 134
17136.35 140
17137.58 134
17138.82 155
17140.05 142
17141.29 142
17142.52 141
17143.76 136
17144.99 136
17146.23 134
17147.46 124
17148.70 145
17149.94 137
17151.17 121
17152.41 136
17153.64 127
17154.88 128
17156.12 111
17157.35 145
17158.59 144
17159.82 115
17161.06 118
17162.30 132
17163.53 126
17164.77 125
17166.00 117
17167.24 130
17168.48 136
17169.71 141
17170.95 141
17172.19 117
17173.42 133
17174.66 127
17175.90 126
17177.13 154
17178.37 144
17179.61 146
17180.84 134
17182.08 125
17183.32 127
17184.55 121
17185.79 141
17187.03 127
17188.26 127
17189.50 122
17190.74 130
17191.98 139
17193.21 113
17194.45 120
17195.69 130
17196.93 136
17198.16 129
17199.40 124
17200.64 131
17201.88 126
17203.11 128
17204.35 140
17205.59 128
17206.83 130
17208.06 133
17209.30 127
17210.54 136
17211.78 117
17213.02 140
17214.25 135
17215.49 132
17216.73 124
17217.97 137
17219.21 139
17220.44 132
17221.68 140
17222.92 131
17224.16 127
17225.40 128
17226.64 130
17227.87 132
17229.11 131
17230.35 133
17231.59 135
17232.83 133
17234.07 131
17235.31 132
17236.55 147
17237.78 143
17239.02 131
17240.26 141
17241.50 128
17242.74 122
17243.98 118
17245.22 135
17246.46 132
17247.70 140
17248.94 130
17250.18 128
17251.41 140
17252.65 133
17253.89 133
17255.13 134
17256.37 143
17257.61 114
17258.85 127
17260.09 134
17261.33 124
17262.57 119
17263.81 133
17265.05 125
17266.29 126
17267.53 130
17268.77 130
17270.01 130
17271.25 124
17272.49 129
17273.73 131
17274.97 137
17276.21 131
17277.45 123
17278.69 140
17279.93 129
17281.17 120
17282.41 135
17283.65 131
17284.89 115
17286.13 123
17287.38 120
17288.62 135
17289.86 127
17291.10 120
17292.34 130
17293.58 140
17294.82 130
17296.06 144
17297.30 124
17298.54 124
17299.78 146
17301.03 135
17302.27 128
17303.51 129
17304.75 126
17305.99 130
17307.23 139
17308.47 114
17309.71 125
17310.96 142
17312.20 124
17313.44 128
17314.68 130
17315.92 140
17317.16 135
17318.41 119
17319.65 127
17320.89 116
17322.13 127
17323.37 126
17324.62 119
17325.86 143
17327.10 116
17328.34 125
17329.58 141
17330.83 136
17332.07 126
17333.31 121
17334.55 143
17335.80 131
17337.04 119
17338.28 129
17339.52 120
17340.77 138
17342.01 129
17343.25 134
17344.49 131
17345.74 119
17346.98 140
17348.22 125
17349.46 126
17350.71 120
17351.95 122
17353.19 133
17354.44 117
17355.68 126
17356.92 128
17358.17 116
17359.41 132
17360.65 126
17361.90 128
17363.14 126
17364.38 126
17365.63 137
17366.87 128
17368.11 137
17369.36 121
17370.60 132
17371.84 132
17373.09 130
17374.33 124
17375.58 126
17376.82 114
17378.06 118
17379.31 118
17380.55 132
17381.80 146
17383.04 129
17384.28 138
17385.53 121
17386.77 135
17388.02 134
17389.26 128
17390.50 135
17391.75 126
17392.99 133
17394.24 148
17395.48 125
17396.73 134
17397.97 151
17399.22 133
17400.46 132
17401.71 132
17402.95 127
17404.20 136
17405.44 139
17406.69 155
17407.93 134
17409.18 146
17410.42 148
17411.67 140
17412.91 141
17414.16 130
17415.40 139
17416.65 149
17417.89 145
17419.14 130
17420.38 124
17421.63 147
17422.87 150
17424.12 140
17425.36 155
17426.61 145
17427.86 150
17429.10 135
17430.35 155
17431.59 151
17432.84 151
17434.08 135
17435.33 140
17436.58 139
17437.82 129
17439.07 132
17440.32 150
17441.56 144
17442.81 136
17444.05 144
17445.30 140
17446.55 135
17447.79 162
17449.04 152
17450.29 149
17451.53 140
17452.78 152
17454.03 154
17455.27 157
17456.52 171
17457.77 145
17459.01 162
17460.26 162
17461.51 146
17462.75 155
17464.00 163
17465.25 168
17466.49 170
17467.74 158
17468.99 172
17470.24 153
17471.48 149
17472.73 165
17473.98 148
17475.22 163
17476.47 159
17477.72 167
17478.97 160
17480.21 162
17481.46 180
17482.71 166
17483.96 164
17485.21 154
17486.45 166
17487.70 177
17488.95 155
17490.20 171
17491.44 177
17492.69 161
17493.94 177
17495.19 190
17496.44 186
17497.69 190
17498.93 184
17500.18 195
17501.43 203
17502.68 167
17503.93 190
17505.18 188
17506.42 194
17507.67 179
17508.92 190
17510.17 201
17511.42 198
17512.67 191
17513.92 209
17515.16 207
17516.41 175
17517.66 199
17518.91 208
17520.16 186
17521.41 199
17522.66 215
17523.91 207
17525.16 232
17526.41 194
17527.66 192
17528.90 212
17530.15 227
17531.40 207
17532.65 211
17533.90 208
17535.15 213
17536.40 219
17537.65 221
17538.90 216
17540.15 198
17541.40 214
17542.65 217
17543.90 233
17545.15 237
17546.40 229
17547.65 233
17548.90 216
17550.15 230
17551.40 228
17552.65 241
17553.90 255
17555.15 248
17556.40 225
17557.65 231
17558.90 222
17560.15 238
17561.40 238
17562.65 246
17563.90 228
17565.15 248
17566.40 246
17567.65 240
17568.91 228
17570.16 223
17571.41 251
17572.66 248
17573.91 261
17575.16 253
17576.41 245
17577.66 222
17578.91 235
17580.16 245
17581.42 237
17582.67 244
17583.92 243
17585.17 244
17586.42 247
17587.67 244
17588.92 253
17590.17 255
17591.43 258
17592.68 231
17593.93 269
17595.18 256
17596.43 269
17597.68 267
17598.94 289
17600.19 270
17601.44 259
17602.69 273
17603.94 269
17605.20 247
17606.45 269
17607.70 269
17608.95 274
17610.20 278
17611.46 270
17612.71 288
17613.96 255
17615.21 265
17616.47 284
17617.72 294
17618.97 260
17620.22 282
17621.48 281
17622.73 258
17623.98 276
17625.23 282
17626.49 287
17627.74 278
17628.99 278
17630.25 271
17631.50 286
17632.75 282
17634.00 261
17635.26 267
17636.51 277
17637.76 267
17639.02 272
17640.27 263
17641.52 257
17642.78 265
17644.03 273
17645.28 285
17646.54 249
17647.79 236
17649.04 257
17650.30 266
17651.55 238
17652.81 226
17654.06 266
17655.31 247
17656.57 242
17657.82 234
17659.08 252
17660.33 216
17661.58 221
17662.84 237
17664.09 245
17665.35 217
17666.60 208
17667.85 201
17669.11 218
17670.36 206
17671.62 196
17672.87 220
17674.13 217
17675.38 201
17676.64 197
17677.89 225
17679.14 207
17680.40 193
17681.65 196
17682.91 205
17684.16 200
17685.42 197
17686.67 192
17687.93 190
17689.18 187
17690.44 182
17691.69 183
17692.95 205
17694.20 192
17695.46 157
17696.71 171
17697.97 190
17699.22 182
17700.48 179
17701.74 176
17702.99 166
17704.25 178
17705.50 176
17706.76 174
17708.01 168
17709.27 160
17710.53 186
17711.78 190
17713.04 184
17714.29 161
17715.55 178
17716.80 151
17718.06 168
17719.32 161
17720.57 143
17721.83 167
17723.09 177
17724.34 167
17725.60 158
17726.85 163
17728.11 157
17729.37 163
17730.62 180
17731.88 160
17733.14 166
17734.39 168
17735.65 153
17736.91 140
17738.16 165
17739.42 169
17740.68 163
17741.93 155
17743.19 148
17744.45 157
17745.70 156
17746.96 153
17748.22 156
17749.48 158
17750.73 146
17751.99 163
17753.25 162
17754.51 151
17755.76 165
17757.02 150
17758.28 146
17759.53 147
17760.79 135
17762.05 143
17763.31 149
17764.57 139
17765.82 144
17767.08 158
17768.34 143
17769.60 156
17770.85 156
17772.11 144
17773.37 133
17774.63 134
17775.89 141
17777.14 138
17778.40 151
17779.66 142
17780.92 143
17782.18 135
17783.44 137
17784.69 129
17785.95 148
17787.21 137
17788.47 119
17789.73 140
17790.99 139
17792.25 114
17793.50 134
17794.76 149
17796.02 115
17797.28 113
17798.54 136
17799.80 133
17801.06 129
17802.32 129
17803.58 114
17804.83 134
17806.09 130
17807.35 127
17808.61 119
17809.87 128
17811.13 124
17812.39 112
17813.65 135
17814.91 134
17816.17 119
17817.43 124
17818.69 122
17819.95 126
17821.21 128
17822.47 118
17823.73 123
17824.99 144
17826.25 131
17827.51 129
17828.77 136
17830.03 120
17831.29 127
17832.55 115
17833.81 117
17835.07 129
17836.33 117
17837.59 116
17838.85 99
17840.11 101
17841.37 103
17842.63 126
17843.89 119
17845.15 111
17846.41 117
17847.67 121
17848.93 110
17850.19 98
17851.45 124
17852.71 121
17853.98 123
17855.24 117
17856.50 108
17857.76 125
17859.02 118
17860.28 126
17861.54 118
17862.80 117
17864.06 109
17865.32 117
17866.59 126
17867.85 93
17869.11 97
17870.37 105
17871.63 121
17872.89 119
17874.15 109
17875.42 116
17876.68 111
17877.94 103
17879.20 102
17880.46 97
17881.73 99
17882.99 100
17884.25 135
17885.51 110
17886.77 101
17888.04 97
17889.30 124
17890.56 132
17891.82 105
17893.08 109
17894.35 108
17895.61 123
17896.87 114
17898.13 104
17899.40 103
17900.66 96
17901.92 110
17903.18 120
17904.45 113
17905.71 98
17906.97 96
17908.23 123
17909.50 104
17910.76 94
17912.02 94
17913.29 101
17914.55 101
17915.81 102
17917.07 111
17918.34 100
17919.60 80
17920.86 128
17922.13 93
17923.39 89
17924.65 98
17925.92 100
17927.18 124
17928.44 109
17929.71 92
17930.97 107
17932.24 121
17933.50 110
17934.76 103
17936.03 89
17937.29 105
17938.55 102
17939.82 117
17941.08 106
17942.35 113
17943.61 110
17944.87 107
17946.14 97
17947.40 95
17948.67 111
17949.93 99
17951.19 108
17952.46 100
17953.72 86
17954.99 102
17956.25 89
17957.52 91
17958.78 116
17960.05 100
17961.31 84
17962.58 97
17963.84 99
17965.10 105
17966.37 109
17967.63 109
17968.90 116
17970.16 99
17971.43 92
17972.69 102
17973.96 98
17975.22 93
17976.49 93
17977.76 98
17979.02 93
17980.29 93
17981.55 104
17982.82 94
17984.08 104
17985.35 100
17986.61 98
17987.88 111
17989.14 87
17990.41 85
17991.68 93
17992.94 107
17994.21 114
17995.47 85
17996.74 95
17998.00 98
17999.27 94
18000.54 95
18001.80 83
18003.07 108
18004.34 101
18005.60 109
18006.87 96
18008.13 101
18009.40 91
18010.67 105
18011.93 93
18013.20 101
18014.47 83
18015.73 98
18017.00 93
18018.27 106
18019.53 106
18020.80 97
18022.07 106
18023.33 112
18024.60 105
18025.87 97
18027.13 99
18028.40 111
18029.67 101
18030.93 97
18032.20 106
18033.47 99
18034.74 94
18036.00 83
18037.27 97
18038.54 99
18039.81 95
18041.07 89
18042.34 103
18043.61 112
18044.88 106
18046.14 106
18047.41 93
18048.68 110
18049.95 103
18051.21 106
18052.48 84
18053.75 103
18055.02 108
18056.29 98
18057.55 94
18058.82 86
18060.09 92
18061.36 97
18062.63 102
18063.90 105
18065.16 95
18066.43 93
18067.70 108
18068.97 90
18070.24 91
18071.51 102
18072.77 113
18074.04 97
18075.31 102
18076.58 96
18077.85 103
18079.12 90
18080.39 114
18081.66 106
18082.92 88
18084.19 98
18085.46 97
18086.73 105
18088.00 91
18089.27 84
18090.54 98
18091.81 101
18093.08 100
18094.35 82
18095.62 86
18096.89 95
18098.16 94
18099.42 96
18100.69 82
18101.96 87
18103.23 103
18104.50 109
18105.77 107
18107.04 88
18108.31 104
18109.58 115
18110.85 121
18112.12 97
18113.39 88
18114.66 90
18115.93 118
18117.20 98
18118.47 92
18119.74 102
18121.01 90
18122.28 113
18123.55 98
18124.82 87
18126.09 72
18127.36 114
18128.64 94
18129.91 115
18131.18 92
18132.45 104
18133.72 103
18134.99 92
18136.26 89
18137.53 84
18138.80 105
18140.07 106
18141.34 101
18142.61 97
18143.89 101
18145.16 88
18146.43 107
18147.70 107
18148.97 112
18150.24 88
18151.51 103
18152.78 109
18154.06 92
18155.33 87
18156.60 105
18157.87 115
18159.14 96
18160.41 97
18161.69 95
18162.96 100
18164.23 99
18165.50 102
18166.77 82
18168.04 93
18169.32 89
18170.59 104
18171.86 97
18173.13 81
18174.40 91
18175.68 89
18176.95 101
18178.22 98
18179.49 80
18180.77 99
18182.04 93
18183.31 101
18184.58 92
18185.86 93
18187.13 105
18188.40 103
18189.67 89
18190.95 99
18192.22 96
18193.49 94
18194.76 117
18196.04 95
18197.31 98
18198.58 89
18199.86 110
18201.13 105
18202.40 80
18203.68 99
18204.95 105
18206.22 100
18207.50 100
18208.77 92
18210.04 86
18211.32 77
18212.59 92
18213.86 99
18215.14 101
18216.41 87
18217.68 108
18218.96 103
18220.23 89
18221.51 81
18222.78 90
18224.05 92
18225.33 87
18226.60 77
18227.87 102
18229.15 77
18230.42 101
18231.70 96
18232.97 99
18234.25 79
18235.52 99
18236.79 98
18238.07 92
18239.34 108
18240.62 82
18241.89 110
18243.17 102
18244.44 98
18245.72 91
18246.99 87
18248.26 90
18249.54 94
18250.81 111
18252.09 101
18253.36 99
18254.64 103
18255.91 94
18257.19 104
18258.46 90
18259.74 99
18261.01 112
18262.29 107
18263.57 97
18264.84 98
18266.12 105
18267.39 95
18268.67 89
18269.94 88
18271.22 103
18272.49 96
18273.77 94
18275.04 81
18276.32 96
18277.60 90
18278.87 99
18280.15 108
18281.42 92
18282.70 97
18283.98 104
18285.25 107
18286.53 82
18287.80 89
18289.08 83
18290.36 101
18291.63 97
18292.91 96
18294.18 103
18295.46 105
18296.74 89
18298.01 89
18299.29 102
18300.57 102
18301.84 111
18303.12 91
18304.40 95
18305.67 86
18306.95 84
18308.23 102
18309.50 120
18310.78 82
18312.06 98
18313.34 81
18314.61 107
18315.89 89
18317.17 90
18318.44 106
18319.72 100
18321.00 101
18322.28 97
18323.55 96
18324.83 93
18326.11 93
18327.39 99
18328.66 85
18329.94 98
18331.22 99
18332.50 89
18333.77 92
18335.05 103
18336.33 94
18337.61 95
18338.88 101
18340.16 90
18341.44 96
18342.72 100
18344.00 89
18345.27 90
18346.55 100
18347.83 111
18349.11 101
18350.39 103
18351.67 79
18352.94 90
18354.22 100
18355.50 95
18356.78 109
18358.06 95
18359.34 85
18360.62 94
18361.89 96
18363.17 77
18364.45 90
18365.73 95
18367.01 101
18368.29 93
18369.57 77
18370.85 99
18372.13 86
18373.40 103
18374.68 88
18375.96 93
18377.24 98
18378.52 94
18379.80 99
18381.08 99
18382.36 82
18383.64 80
18384.92 91
18386.20 93
18387.48 96
18388.76 107
18390.04 90
18391.32 111
18392.60 85
18393.88 81
18395.16 103
18396.44 86
18397.72 90
18399.00 94
18400.28 95
18401.56 70
18402.84 85
18404.12 98
18405.40 97
18406.68 87
18407.96 87
18409.24 97
18410.52 100
18411.80 83
18413.08 83
18414.36 88
18415.64 82
18416.92 96
18418.20 96
18419.48 85
18420.76 85
18422.04 73
18423.32 95
18424.61 78
18425.89 82
18427.17 87
18428.45 88
18429.73 96
18431.01 77
18432.29 78
18433.57 99
18434.85 94
18436.14 96
18437.42 88
18438.70 96
18439.98 85
18441.26 84
18442.54 88
18443.82 89
18445.11 85
18446.39 93
18447.67 80
18448.95 81
18450.23 89
18451.51 84
18452.80 102
18454.08 89
18455.36 94
18456.64 82
18457.92 95
18459.21 90
18460.49 88
18461.77 74
18463.05 84
18464.33 93
18465.62 88
18466.90 81
18468.18 86
18469.46 85
18470.75 86
18472.03 85
18473.31 72
18474.59 78
18475.88 93
18477.16 97
18478.44 81
18479.73 99
18481.01 88
18482.29 91
18483.57 74
18484.86 92
18486.14 85
18487.42 84
18488.71 99
18489.99 84
18491.27 88
18492.56 85
18493.84 78
18495.12 107
18496.41 93
18497.69 92
18498.97 83
18500.26 89
18501.54 89
18502.82 98
18504.11 88
18505.39 90
18506.67 87
18507.96 105
18509.24 90
18510.53 97
18511.81 88
18513.09 80
18514.38 92
18515.66 82
18516.95 77
18518.23 94
18519.51 92
18520.80 85
18522.08 91
18523.37 98
18524.65 85
18525.94 82
18527.22 104
18528.51 79
18529.79 82
18531.07 82
18532.36 77
18533.64 92
18534.93 86
18536.21 74
18537.50 80
18538.78 105
18540.07 93
18541.35 94
18542.64 85
18543.92 94
18545.21 79
18546.49 79
18547.78 78
18549.06 82
18550.35 87
18551.63 71
18552.92 87
18554.20 81
18555.49 96
18556.78 82
18558.06 84
18559.35 92
18560.63 93
18561.92 88
18563.20 93
18564.49 86
18565.77 84
18567.06 83
18568.35 76
18569.63 83
18570.92 77
18572.20 92
18573.49 109
18574.78 89
18576.06 101
18577.35 74
18578.64 89
18579.92 79
18581.21 81
18582.49 89
18583.78 80
18585.07 74
18586.35 77
18587.64 73
18588.93 88
18590.21 85
18591.50 85
18592.79 88
18594.07 99
18595.36 101
18596.65 76
18597.93 81
18599.22 101
18600.51 104
18601.80 85
18603.08 83
18604.37 71
18605.66 97
18606.94 83
18608.23 97
18609.52 82
18610.81 92
18612.09 92
18613.38 96
18614.67 81
18615.96 85
18617.24 91
18618.53 95
18619.82 95
18621.11 82
18622.39 80
18623.68 93
18624.97 83
18626.26 103
18627.55 76
18628.83 88
18630.12 95
18631.41 98
18632.70 94
18633.99 88
18635.27 82
18636.56 92
18637.85 89
18639.14 89
18640.43 75
18641.72 74
18643.00 88
18644.29 88
18645.58 76
18646.87 84
18648.16 76
18649.45 91
18650.74 99
18652.02 76
18653.31 75
18654.60 88
18655.89 92
18657.18 100
18658.47 96
18659.76 68
18661.05 93
18662.34 91
18663.63 82
18664.91 79
18666.20 67
18667.49 70
18668.78 89
18670.07 99
18671.36 88
18672.65 61
18673.94 85
18675.23 73
18676.52 78
18677.81 84
18679.10 78
18680.39 76
18681.68 86
18682.97 83
18684.26 74
18685.55 73
18686.84 83
18688.13 81
18689.42 87
18690.71 84
18692.00 77
18693.29 93
18694.58 82
18695.87 75
18697.16 87
18698.45 86
18699.74 79
18701.03 82
18702.32 78
18703.61 83
18704.90 92
18706.19 74
18707.48 81
18708.78 89
18710.07 80
18711.36 93
18712.65 75
18713.94 85
18715.23 73
18716.52 82
18717.81 82
18719.10 80
18720.39 80
18721.69 73
18722.98 82
18724.27 85
18725.56 81
18726.85 70
18728.14 78
18729.43 80
18730.72 75
18732.02 71
18733.31 76
18734.60 77
18735.89 86
18737.18 72
18738.47 65
18739.77 63
18741.06 89
18742.35 76
18743.64 72
18744.93 53
18746.23 78
18747.52 74
18748.81 82
18750.10 66
18751.39 70
18752.69 90
18753.98 80
18755.27 82
18756.56 74
18757.86 84
18759.15 85
18760.44 80
18761.73 66
18763.03 56
18764.32 64
18765.61 75
18766.90 88
18768.20 73
18769.49 67
18770.78 65
18772.08 76
18773.37 66
18774.66 71
18775.96 71
18777.25 81
18778.54 77
18779.83 85
18781.13 60
18782.42 76
18783.71 72
18785.01 83
18786.30 89
18787.59 66
18788.89 67
18790.18 82
18791.48 75
18792.77 70
18794.06 76
18795.36 65
18796.65 74
18797.94 68
18799.24 61
18800.53 65
18801.83 68
18803.12 78
18804.41 71
18805.71 66
18807.00 68
18808.30 84
18809.59 76
18810.88 61
18812.18 60
18813.47 64
18814.77 84
18816.06 84
18817.36 67
18818.65 76
18819.95 79
18821.24 92
18822.54 80
18823.83 72
18825.12 71
18826.42 71
18827.71 78
18829.01 67
18830.30 73
18831.60 75
18832.89 82
18834.19 78
18835.48 71
18836.78 83
18838.07 81
18839.37 81
18840.67 80
18841.96 65
18843.26 71
18844.55 77
18845.85 73
18847.14 71
18848.44 59
18849.73 75
18851.03 68
18852.33 72
18853.62 78
18854.92 71
18856.21 67
18857.51 82
18858.80 85
18860.10 74
18861.40 65
18862.69 72
18863.99 76
18865.28 71
18866.58 51
18867.88 70
18869.17 83
18870.47 69
18871.77 74
18873.06 70
18874.36 78
18875.66 77
18876.95 75
18878.25 79
18879.55 71
18880.84 65
18882.14 84
18883.44 83
18884.73 67
18886.03 59
18887.33 71
18888.62 80
18889.92 79
18891.22 68
18892.51 65
18893.81 81
18895.11 71
18896.41 78
18897.70 73
18899.00 75
18900.30 63
18901.59 76
18902.89 78
18904.19 60
18905.49 70
18906.78 85
18908.08 76
18909.38 77
18910.68 67
18911.98 80
18913.27 77
18914.57 60
18915.87 81
18917.17 79
18918.46 76
18919.76 73
18921.06 84
18922.36 60
18923.66 75
18924.96 67
18926.25 83
18927.55 73
18928.85 75
18930.15 80
18931.45 77
18932.75 77
18934.04 79
18935.34 79
18936.64 74
18937.94 75
18939.24 68
18940.54 75
18941.84 65
18943.13 78
18944.43 51
18945.73 83
18947.03 74
18948.33 85
18949.63 85
18950.93 77
18952.23 72
18953.53 67
18954.83 75
18956.13 69
18957.42 74
18958.72 73
18960.02 84
18961.32 66
18962.62 73
18963.92 64
18965.22 79
18966.52 81
18967.82 73
18969.12 84
18970.42 74
18971.72 79
18973.02 69
18974.32 78
18975.62 64
18976.92 76
18978.22 77
18979.52 76
18980.82 75
18982.12 70
18983.42 63
18984.72 88
18986.02 66
18987.32 88
18988.62 66
18989.92 96
18991.22 93
18992.52 69
18993.82 72
18995.12 73
18996.42 79
18997.73 76
18999.03 71
19000.33 62
19001.63 76
19002.93 75
19004.23 76
19005.53 64
19006.83 86
19008.13 75
19009.43 83
19010.73 66
19012.04 59
19013.34 65
19014.64 77
19015.94 81
19017.24 66
19018.54 65
19019.84 80
19021.15 86
19022.45 73
19023.75 75
19025.05 66
19026.35 90
19027.65 74
19028.96 101
19030.26 66
19031.56 57
19032.86 74
19034.16 88
19035.47 93
19036.77 66
19038.07 68
19039.37 69
19040.67 92
19041.98 74
19043.28 77
19044.58 55
19045.88 79
19047.18 89
19048.49 79
19049.79 63
19051.09 70
19052.39 89
19053.70 101
19055.00 71
19056.30 66
19057.61 84
19058.91 77
19060.21 64
19061.51 63
19062.82 70
19064.12 69
19065.42 90
19066.73 77
19068.03 75
19069.33 64
19070.64 69
19071.94 87
19073.24 85
19074.55 59
19075.85 66
19077.15 81
19078.46 85
19079.76 72
19081.06 73
19082.37 68
19083.67 69
19084.97 82
19086.28 62
19087.58 63
19088.89 68
19090.19 81
19091.49 77
19092.80 66
19094.10 75
19095.40 69
19096.71 85
19098.01 65
19099.32 74
19100.62 74
19101.93 73
19103.23 65
19104.53 76
19105.84 62
19107.14 88
19108.45 54
19109.75 82
19111.06 67
19112.36 71
19113.67 64
19114.97 70
19116.28 85
19117.58 68
19118.89 88
19120.19 73
19121.49 81
19122.80 70
19124.10 75
19125.41 76
19126.72 74
19128.02 73
19129.33 74
19130.63 72
19131.94 87
19133.24 69
19134.55 92
19135.85 80
19137.16 60
19138.46 87
19139.77 68
19141.07 88
19142.38 86
19143.69 72
19144.99 74
19146.30 80
19147.60 72
19148.91 99
19150.21 73
19151.52 76
19152.83 71
19154.13 79
19155.44 72
19156.75 67
19158.05 85
19159.36 78
19160.66 90
19161.97 66
19163.28 77
19164.58 68
19165.89 84
19167.20 75
19168.50 65
19169.81 69
19171.12 88
19172.42 64
19173.73 85
19175.04 61
19176.34 79
19177.65 82
19178.96 74
19180.26 74
19181.57 72
19182.88 79
19184.18 61
19185.49 84
19186.80 81
19188.11 71
19189.41 66
19190.72 82
19192.03 71
19193.33 74
19194.64 60
19195.95 73
19197.26 72
19198.56 74
19199.87 59
19201.18 54
19202.49 82
19203.80 75
19205.10 71
19206.41 73
19207.72 77
19209.03 62
19210.34 85
19211.64 60
19212.95 67
19214.26 70
19215.57 78
19216.88 69
19218.18 75
19219.49 49
19220.80 53
19222.11 77
19223.42 76
19224.73 81
19226.03 72
19227.34 77
19228.65 65
19229.96 74
19231.27 61
19232.58 68
19233.89 68
19235.19 76
19236.50 76
19237.81 63
19239.12 62
19240.43 85
19241.74 73
19243.05 62
19244.36 65
19245.67 66
19246.98 84
19248.29 66
19249.59 80
19250.90 73
19252.21 60
19253.52 58
19254.83 75
19256.14 66
19257.45 56
19258.76 58
19260.07 78
19261.38 77
19262.69 65
19264.00 62
19265.31 68
19266.62 84
19267.93 68
19269.24 70
19270.55 64
19271.86 80
19273.17 81
19274.48 72
19275.79 70
19277.10 65
19278.41 84
19279.72 73
19281.03 74
19282.34 62
19283.65 68
19284.96 76
19286.27 77
19287.58 50
19288.89 69
19290.21 55
19291.52 75
19292.83 68
19294.14 82
19295.45 62
19296.76 63
19298.07 73
19299.38 81
19300.69 58
19302.00 51
19303.31 83
19304.63 69
19305.94 66
19307.25 57
19308.56 80
19309.87 85
19311.18 81
19312.49 63
19313.81 79
19315.12 67
19316.43 67
19317.74 83
19319.05 61
19320.36 59
19321.68 58
19322.99 75
19324.30 61
19325.61 69
19326.92 54
19328.23 78
19329.55 65
19330.86 69
19332.17 59
19333.48 61
19334.80 68
19336.11 72
19337.42 59
19338.73 76
19340.04 70
19341.36 73
19342.67 69
19343.98 62
19345.29 55
19346.61 50
19347.92 86
19349.23 74
19350.55 54
19351.86 61
19353.17 82
19354.48 69
19355.80 63
19357.11 63
19358.42 62
19359.74 78
19361.05 65
19362.36 65
19363.68 61
19364.99 60
19366.30 67
19367.62 71
19368.93 73
19370.24 69
19371.56 77
19372.87 83
19374.18 77
19375.50 52
19376.81 63
19378.12 75
19379.44 72
19380.75 66
19382.06 66
19383.38 54
19384.69 71
19386.01 67
19387.32 83
19388.63 57
19389.95 65
19391.26 73
19392.58 74
19393.89 57
19395.21 64
19396.52 67
19397.83 81
19399.15 76
19400.46 50
19401.78 69
19403.09 79
19404.41 70
19405.72 60
19407.04 68
19408.35 71
19409.66 78
19410.98 64
19412.29 71
19413.61 54
19414.92 68
19416.24 73
19417.55 72
19418.87 56
19420.18 51
19421.50 76
19422.81 67
19424.13 62
19425.45 51
19426.76 69
19428.08 78
19429.39 81
19430.71 56
19432.02 56
19433.34 58
19434.65 68
19435.97 67
19437.28 61
19438.60 63
19439.92 58
19441.23 79
19442.55 73
19443.86 66
19445.18 64
19446.50 78
19447.81 90
19449.13 74
19450.44 76
19451.76 74
19453.08 70
19454.39 67
19455.71 65
19457.03 66
19458.34 69
19459.66 75
19460.97 77
19462.29 68
19463.61 63
19464.92 65
19466.24 81
19467.56 76
19468.87 79
19470.19 48
19471.51 74
19472.83 65
19474.14 82
19475.46 65
19476.78 54
19478.09 64
19479.41 60
19480.73 71
19482.04 59
19483.36 65
19484.68 62
19486.00 72
19487.31 66
19488.63 68
19489.95 66
19491.27 76
19492.58 58
19493.90 65
19495.22 58
19496.54 73
19497.85 57
19499.17 57
19500.49 69
19501.81 82
19503.13 60
19504.44 72
19505.76 72
19507.08 66
19508.40 68
19509.72 63
19511.03 69
19512.35 70
19513.67 72
19514.99 55
19516.31 66
19517.63 54
19518.94 62
19520.26 64
19521.58 65
19522.90 59
19524.22 65
19525.54 75
19526.86 50
19528.18 78
19529.49 60
19530.81 61
19532.13 68
19533.45 75
19534.77 60
19536.09 61
19537.41 54
19538.73 64
19540.05 65
19541.37 63
19542.68 73
19544.00 62
19545.32 65
19546.64 64
19547.96 80
19549.28 66
19550.60 58
19551.92 70
19553.24 69
19554.56 71
19555.88 57
19557.20 59
19558.52 70
19559.84 74
19561.16 67
19562.48 56
19563.80 56
19565.12 78
19566.44 62
19567.76 60
19569.08 64
19570.40 71
19571.72 72
19573.04 65
19574.36 59
19575.68 56
19577.00 68
19578.32 73
19579.64 83
19580.96 70
19582.28 59
19583.60 65
19584.92 72
19586.24 77
19587.57 87
19588.89 67
19590.21 76
19591.53 69
19592.85 83
19594.17 68
19595.49 56
19596.81 68
19598.13 66
19599.45 72
19600.78 63
19602.10 78
19603.42 48
19604.74 80
19606.06 78
19607.38 65
19608.70 70
19610.03 64
19611.35 79
19612.67 78
19613.99 62
19615.31 69
19616.63 70
19617.96 86
19619.28 62
19620.60 56
19621.92 80
19623.24 65
19624.57 75
19625.89 66
19627.21 83
19628.53 61
19629.85 68
19631.18 67
19632.50 73
19633.82 69
19635.14 71
19636.47 63
19637.79 62
19639.11 84
19640.43 64
19641.76 73
19643.08 62
19644.40 65
19645.72 66
19647.05 77
19648.37 62
19649.69 67
19651.02 86
19652.34 90
19653.66 68
19654.98 68
19656.31 67
19657.63 80
19658.95 70
19660.28 64
19661.60 60
19662.92 62
19664.25 82
19665.57 69
19666.89 70
19668.22 56
19669.54 87
19670.86 67
19672.19 69
19673.51 53
19674.84 65
19676.16 68
19677.48 67
19678.81 83
19680.13 51
19681.45 62
19682.78 69
19684.10 68
19685.43 53
19686.75 74
19688.08 72
19689.40 70
19690.72 63
19692.05 62
19693.37 58
19694.70 58
19696.02 67
19697.35 82
19698.67 60
19699.99 65
19701.32 65
19702.64 67
19703.97 80
19705.29 60
19706.62 70
19707.94 64
19709.27 76
19710.59 67
19711.92 76
19713.24 67
19714.57 73
19715.89 80
19717.22 50
19718.54 60
19719.87 58
19721.19 61
19722.52 69
19723.84 68
19725.17 70
19726.50 68
19727.82 66
19729.15 64
19730.47 60
19731.80 64
19733.12 71
19734.45 82
19735.77 71
19737.10 62
19738.43 71
19739.75 74
19741.08 59
19742.40 61
19743.73 72
19745.06 76
19746.38 68
19747.71 62
19749.03 66
19750.36 69
19751.69 74
19753.01 63
19754.34 61
19755.67 65
19756.99 67
19758.32 71
19759.65 55
19760.97 60
19762.30 53
19763.63 70
19764.95 70
19766.28 70
19767.61 66
19768.93 62
19770.26 59
19771.59 66
19772.91 65
19774.24 73
19775.57 58
19776.90 62
19778.22 67
19779.55 65
19780.88 47
19782.20 65
19783.53 75
19784.86 57
19786.19 65
19787.51 61
19788.84 75
19790.17 68
19791.50 58
19792.83 61
19794.15 63
19795.48 74
19796.81 78
19798.14 65
19799.46 63
19800.79 64
19802.12 60
19803.45 83
19804.78 66
19806.10 75
19807.43 56
19808.76 69
19810.09 63
19811.42 68
19812.75 57
19814.07 74
19815.40 63
19816.73 72
19818.06 73
19819.39 69
19820.72 71
19822.05 65
19823.37 62
19824.70 71
19826.03 72
19827.36 66
19828.69 64
19830.02 62
19831.35 77
19832.68 64
19834.01 67
19835.33 64
19836.66 68
19837.99 64
19839.32 66
19840.65 57
19841.98 60
19843.31 73
19844.64 61
19845.97 58
19847.30 55
19848.63 68
19849.96 67
19851.29 68
19852.62 63
19853.95 59
19855.28 51
19856.61 64
19857.94 75
19859.27 65
19860.60 51
19861.93 72
19863.26 58
19864.59 65
19865.92 68
19867.25 72
19868.58 71
19869.91 63
19871.24 67
19872.57 58
19873.90 60
19875.23 56
19876.56 73
19877.89 67
19879.22 78
19880.55 64
19881.88 59
19883.21 64
19884.54 63
19885.87 74
19887.21 74
19888.54 71
19889.87 61
19891.20 75
19892.53 60
19893.86 53
19895.19 62
19896.52 71
19897.85 75
19899.18 72
19900.52 57
19901.85 60
19903.18 60
19904.51 66
19905.84 64
19907.17 59
19908.50 57
19909.84 61
19911.17 69
19912.50 60
19913.83 64
19915.16 69
19916.50 82
19917.83 67
19919.16 65
19920.49 52
19921.82 58
19923.16 66
19924.49 70
19925.82 63
19927.15 62
19928.48 75
19929.82 73
19931.15 67
19932.48 59
19933.81 67
19935.15 75
19936.48 73
19937.81 60
19939.14 50
19940.48 57
19941.81 55
19943.14 55
19944.47 75
19945.81 72
19947.14 57
19948.47 53
19949.81 62
19951.14 74
19952.47 59
19953.81 64
19955.14 62
19956.47 76
19957.80 60
19959.14 72
19960.47 65
19961.80 67
19963.14 56
19964.47 64
19965.80 70
19967.14 79
19968.47 59
19969.81 66
19971.14 65
19972.47 59
19973.81 60
19975.14 69
19976.47 70
19977.81 69
19979.14 74
19980.48 62
19981.81 56
19983.14 52
19984.48 63
19985.81 84
19987.15 68
19988.48 57
19989.82 62
19991.15 59
19992.48 65
19993.82 61
19995.15 66
19996.49 88
19997.82 58
19999.16 73
20000.49 70
20001.83 68
20003.16 67
20004.50 60
20005.83 76
20007.17 56
20008.50 52
20009.84 59
20011.17 78
20012.51 67
20013.84 68
20015.18 71
20016.51 72
20017.85 66
20019.18 68
20020.52 64
20021.85 61
20023.19 57
20024.52 81
20025.86 70
20027.19 62
20028.53 63
20029.86 54
20031.20 62
20032.54 78
20033.87 64
20035.21 69
20036.54 66
20037.88 67
20039.22 75
20040.55 69
20041.89 65
20043.22 63
20044.56 62
20045.90 56
20047.23 72
20048.57 64
20049.90 65
20051.24 64
20052.58 68
20053.91 61
20055.25 58
20056.59 82
20057.92 61
20059.26 62
20060.60 70
20061.93 61
20063.27 79
20064.61 61
20065.94 61
20067.28 70
20068.62 49
20069.95 63
20071.29 62
20072.63 63
20073.97 63
20075.30 68
20076.64 67
20077.98 67
20079.31 63
20080.65 69
20081.99 56
20083.33 56
20084.66 69
20086.00 71
20087.34 61
20088.68 50
20090.01 85
20091.35 80
20092.69 72
20094.03 75
20095.37 56
20096.70 75
20098.04 63
20099.38 73
20100.72 61
20102.06 71
20103.39 64
20104.73 78
20106.07 71
20107.41 54
20108.75 60
20110.08 71
20111.42 62
20112.76 69
20114.10 74
20115.44 72
20116.78 60
20118.12 60
20119.45 70
20120.79 69
20122.13 59
20123.47 62
20124.81 66
20126.15 77
20127.49 68
