# Supplementary material for: MALDI-TOF MS typing enables the classification of brewing yeasts of the genus Saccharomyces to major beer styles
Source: PLoS One. 2017 Aug 9;12(8):e0181694. doi: 10.1371/journal.pone.0181694 (PMC5549903; doi:10.1371/journal.pone.0181694)
Supplement: S9 File — The directory includes 90 raw files and was zipped to “.zip”; the folder has three strains with 30 spectra per strain; S1 Text explains the raw files with an example and Table 1 represents the yeast strains used within the experiment. (ZIP) [file pone.0181694.s012.zip › 25-27/30285-66-Lag-Lag-Lag-YPG-18h-E-E_2016-02-12__0_B3_1.dat]

2000.76 5255
2001.18 5299
2001.60 5405
2002.02 5411
2002.45 5450
2002.87 5511
2003.29 5346
2003.71 5253
2004.13 5400
2004.55 5365
2004.98 5273
2005.40 5364
2005.82 5506
2006.24 5577
2006.67 5540
2007.09 5669
2007.51 5679
2007.93 5654
2008.35 5666
2008.78 5585
2009.20 5638
2009.62 5535
2010.04 5506
2010.47 5460
2010.89 5415
2011.31 5320
2011.73 5263
2012.16 5274
2012.58 5208
2013.00 5136
2013.43 5210
2013.85 5065
2014.27 5098
2014.69 5142
2015.12 5113
2015.54 5054
2015.96 4944
2016.39 5032
2016.81 5015
2017.23 5025
2017.66 5145
2018.08 5144
2018.50 5193
2018.93 5231
2019.35 5186
2019.77 5232
2020.20 5293
2020.62 5351
2021.04 5362
2021.47 5281
2021.89 5251
2022.32 5278
2022.74 5198
2023.16 5309
2023.59 5301
2024.01 5244
2024.43 5209
2024.86 5236
2025.28 5345
2025.71 5230
2026.13 5056
2026.56 5028
2026.98 5072
2027.40 5109
2027.83 5094
2028.25 5077
2028.68 5161
2029.10 5159
2029.53 5168
2029.95 5197
2030.38 5123
2030.80 5164
2031.22 5254
2031.65 5201
2032.07 5174
2032.50 5339
2032.92 5497
2033.35 5480
2033.77 5484
2034.20 5463
2034.62 5494
2035.05 5394
2035.47 5401
2035.90 5367
2036.32 5256
2036.75 5217
2037.18 5234
2037.60 5276
2038.03 5196
2038.45 5184
2038.88 5222
2039.30 5282
2039.73 5124
2040.15 5113
2040.58 5137
2041.01 5088
2041.43 5166
2041.86 5144
2042.28 5128
2042.71 5169
2043.13 5187
2043.56 5227
2043.99 5260
2044.41 5269
2044.84 5278
2045.27 5399
2045.69 5587
2046.12 5781
2046.54 5915
2046.97 6061
2047.40 6202
2047.82 6440
2048.25 6491
2048.68 6695
2049.10 6667
2049.53 6535
2049.96 6408
2050.38 6232
2050.81 6146
2051.24 6096
2051.66 5896
2052.09 5815
2052.52 5822
2052.94 5916
2053.37 6019
2053.80 5957
2054.23 5950
2054.65 5991
2055.08 6092
2055.51 5900
2055.93 5855
2056.36 5669
2056.79 5781
2057.22 5644
2057.64 5523
2058.07 5431
2058.50 5384
2058.93 5407
2059.35 5396
2059.78 5401
2060.21 5423
2060.64 5446
2061.07 5517
2061.49 5592
2061.92 5639
2062.35 5668
2062.78 5631
2063.20 5648
2063.63 5723
2064.06 5702
2064.49 5780
2064.92 5916
2065.35 5989
2065.77 6020
2066.20 6155
2066.63 6369
2067.06 6487
2067.49 6409
2067.92 6306
2068.34 6081
2068.77 5926
2069.20 5717
2069.63 5635
2070.06 5390
2070.49 5272
2070.92 5248
2071.35 5209
2071.78 5241
2072.20 5364
2072.63 5331
2073.06 5330
2073.49 5357
2073.92 5440
2074.35 5453
2074.78 5548
2075.21 5562
2075.64 5543
2076.07 5462
2076.50 5588
2076.93 5553
2077.36 5580
2077.78 5540
2078.21 5541
2078.64 5578
2079.07 5493
2079.50 5395
2079.93 5382
2080.36 5365
2080.79 5298
2081.22 5270
2081.65 5270
2082.08 5301
2082.51 5223
2082.94 5105
2083.37 5106
2083.80 5124
2084.23 5038
2084.66 5069
2085.09 5157
2085.52 5035
2085.95 5155
2086.39 5171
2086.82 5216
2087.25 5165
2087.68 5023
2088.11 5247
2088.54 5272
2088.97 5128
2089.40 5040
2089.83 5084
2090.26 5156
2090.69 5176
2091.12 5222
2091.55 5225
2091.99 5199
2092.42 5258
2092.85 5218
2093.28 5218
2093.71 5283
2094.14 5346
2094.57 5251
2095.00 5238
2095.43 5163
2095.87 5125
2096.30 5082
2096.73 5073
2097.16 5043
2097.59 5081
2098.02 5105
2098.46 5050
2098.89 5004
2099.32 4879
2099.75 4946
2100.18 4899
2100.61 4959
2101.05 4945
2101.48 4869
2101.91 4786
2102.34 4733
2102.78 4854
2103.21 4896
2103.64 4785
2104.07 4844
2104.50 4830
2104.94 4711
2105.37 4673
2105.80 4872
2106.23 4866
2106.67 4899
2107.10 4992
2107.53 5048
2107.96 5118
2108.40 5135
2108.83 5197
2109.26 5112
2109.70 5130
2110.13 5126
2110.56 4978
2110.99 5039
2111.43 5164
2111.86 5204
2112.29 5046
2112.73 5129
2113.16 5073
2113.59 4923
2114.03 4914
2114.46 5057
2114.89 4979
2115.33 4885
2115.76 4883
2116.19 4770
2116.63 4792
2117.06 4677
2117.49 4829
2117.93 4757
2118.36 4749
2118.80 4721
2119.23 4666
2119.66 4647
2120.10 4701
2120.53 4790
2120.96 4831
2121.40 4786
2121.83 4851
2122.27 4877
2122.70 4842
2123.14 4789
2123.57 4856
2124.00 4950
2124.44 4868
2124.87 4953
2125.31 4987
2125.74 4932
2126.18 4894
2126.61 4891
2127.05 4814
2127.48 4796
2127.91 4837
2128.35 4747
2128.78 4799
2129.22 4677
2129.65 4628
2130.09 4659
2130.52 4562
2130.96 4569
2131.39 4559
2131.83 4688
2132.26 4770
2132.70 4713
2133.13 4672
2133.57 4712
2134.01 4833
2134.44 4841
2134.88 4845
2135.31 4770
2135.75 4692
2136.18 4649
2136.62 4765
2137.05 4770
2137.49 4845
2137.93 4866
2138.36 4727
2138.80 4864
2139.23 4790
2139.67 4796
2140.10 4882
2140.54 4880
2140.98 4875
2141.41 4832
2141.85 4837
2142.29 4641
2142.72 4603
2143.16 4575
2143.59 4653
2144.03 4654
2144.47 4576
2144.90 4666
2145.34 4680
2145.78 4595
2146.21 4604
2146.65 4564
2147.09 4689
2147.52 4607
2147.96 4600
2148.40 4644
2148.83 4655
2149.27 4682
2149.71 4715
2150.14 4693
2150.58 4593
2151.02 4567
2151.46 4544
2151.89 4640
2152.33 4659
2152.77 4640
2153.20 4704
2153.64 4656
2154.08 4598
2154.52 4568
2154.95 4567
2155.39 4486
2155.83 4609
2156.27 4595
2156.70 4506
2157.14 4556
2157.58 4688
2158.02 4539
2158.45 4518
2158.89 4682
2159.33 4711
2159.77 4734
2160.21 4633
2160.64 4616
2161.08 4765
2161.52 4726
2161.96 4656
2162.40 4701
2162.84 4779
2163.27 4756
2163.71 4785
2164.15 4776
2164.59 4772
2165.03 4914
2165.47 4913
2165.90 4945
2166.34 5023
2166.78 5000
2167.22 5119
2167.66 5041
2168.10 5030
2168.54 5087
2168.98 4970
2169.41 4806
2169.85 4847
2170.29 4746
2170.73 4713
2171.17 4793
2171.61 4678
2172.05 4701
2172.49 4601
2172.93 4682
2173.37 4646
2173.81 4696
2174.25 4696
2174.69 4747
2175.13 4717
2175.56 4767
2176.00 4751
2176.44 4846
2176.88 4781
2177.32 4776
2177.76 4700
2178.20 4729
2178.64 4672
2179.08 4656
2179.52 4563
2179.96 4617
2180.40 4644
2180.84 4629
2181.28 4620
2181.72 4678
2182.16 4743
2182.60 4767
2183.04 4763
2183.48 4650
2183.92 4672
2184.36 4731
2184.81 4727
2185.25 4776
2185.69 4639
2186.13 4597
2186.57 4735
2187.01 4571
2187.45 4604
2187.89 4613
2188.33 4591
2188.77 4650
2189.21 4710
2189.65 4638
2190.09 4652
2190.54 4733
2190.98 4737
2191.42 4804
2191.86 4797
2192.30 4749
2192.74 4790
2193.18 4796
2193.62 4783
2194.07 4819
2194.51 4841
2194.95 4859
2195.39 4917
2195.83 4962
2196.27 5011
2196.72 4962
2197.16 4924
2197.60 4907
2198.04 4927
2198.48 4839
2198.92 4729
2199.37 4708
2199.81 4698
2200.25 4731
2200.69 4671
2201.13 4735
2201.58 4699
2202.02 4764
2202.46 4767
2202.90 4710
2203.35 4738
2203.79 4690
2204.23 4854
2204.67 4835
2205.12 4857
2205.56 4789
2206.00 4738
2206.44 4681
2206.89 4622
2207.33 4662
2207.77 4670
2208.21 4667
2208.66 4522
2209.10 4601
2209.54 4569
2209.99 4585
2210.43 4616
2210.87 4681
2211.32 4659
2211.76 4714
2212.20 4766
2212.65 4735
2213.09 4679
2213.53 4626
2213.98 4618
2214.42 4550
2214.86 4549
2215.31 4443
2215.75 4424
2216.19 4492
2216.64 4420
2217.08 4425
2217.52 4424
2217.97 4442
2218.41 4446
2218.86 4449
2219.30 4429
2219.74 4503
2220.19 4489
2220.63 4503
2221.08 4594
2221.52 4663
2221.97 4654
2222.41 4684
2222.85 4663
2223.30 4740
2223.74 4709
2224.19 4666
2224.63 4712
2225.08 4683
2225.52 4704
2225.96 4635
2226.41 4530
2226.85 4510
2227.30 4610
2227.74 4494
2228.19 4487
2228.63 4520
2229.08 4523
2229.52 4428
2229.97 4438
2230.41 4462
2230.86 4454
2231.30 4538
2231.75 4458
2232.19 4440
2232.64 4462
2233.08 4454
2233.53 4428
2233.98 4470
2234.42 4474
2234.87 4462
2235.31 4473
2235.76 4569
2236.20 4542
2236.65 4483
2237.09 4463
2237.54 4447
2237.99 4408
2238.43 4423
2238.88 4447
2239.32 4439
2239.77 4439
2240.22 4444
2240.66 4534
2241.11 4346
2241.55 4396
2242.00 4351
2242.45 4303
2242.89 4324
2243.34 4341
2243.79 4325
2244.23 4289
2244.68 4356
2245.13 4291
2245.57 4293
2246.02 4212
2246.47 4260
2246.91 4170
2247.36 4191
2247.81 4198
2248.25 4184
2248.70 4208
2249.15 4207
2249.59 4197
2250.04 4157
2250.49 4183
2250.93 4238
2251.38 4277
2251.83 4315
2252.28 4321
2252.72 4287
2253.17 4366
2253.62 4331
2254.07 4263
2254.51 4274
2254.96 4288
2255.41 4367
2255.86 4214
2256.30 4244
2256.75 4196
2257.20 4179
2257.65 4198
2258.09 4224
2258.54 4242
2258.99 4244
2259.44 4271
2259.89 4234
2260.33 4184
2260.78 4155
2261.23 4200
2261.68 4247
2262.13 4290
2262.58 4295
2263.02 4342
2263.47 4407
2263.92 4331
2264.37 4297
2264.82 4289
2265.27 4306
2265.71 4333
2266.16 4350
2266.61 4275
2267.06 4278
2267.51 4213
2267.96 4200
2268.41 4159
2268.86 4162
2269.30 4231
2269.75 4240
2270.20 4176
2270.65 4352
2271.10 4288
2271.55 4230
2272.00 4176
2272.45 4321
2272.90 4340
2273.35 4297
2273.80 4274
2274.25 4315
2274.69 4245
2275.14 4207
2275.59 4235
2276.04 4256
2276.49 4355
2276.94 4365
2277.39 4389
2277.84 4363
2278.29 4351
2278.74 4265
2279.19 4325
2279.64 4253
2280.09 4252
2280.54 4213
2280.99 4245
2281.44 4131
2281.89 4146
2282.34 4164
2282.79 4133
2283.24 4105
2283.69 4096
2284.14 4151
2284.59 4098
2285.04 4084
2285.50 4026
2285.95 4183
2286.40 4098
2286.85 4089
2287.30 4147
2287.75 4081
2288.20 4086
2288.65 4101
2289.10 4182
2289.55 4319
2290.00 4288
2290.45 4228
2290.91 4336
2291.36 4335
2291.81 4341
2292.26 4362
2292.71 4399
2293.16 4398
2293.61 4413
2294.06 4368
2294.52 4439
2294.97 4307
2295.42 4349
2295.87 4388
2296.32 4388
2296.77 4280
2297.22 4233
2297.68 4188
2298.13 4152
2298.58 4157
2299.03 4110
2299.48 4187
2299.94 4081
2300.39 4106
2300.84 4075
2301.29 4064
2301.74 4054
2302.20 4056
2302.65 4004
2303.10 3916
2303.55 4019
2304.01 4012
2304.46 3996
2304.91 3950
2305.36 4028
2305.82 4046
2306.27 4101
2306.72 4040
2307.17 4150
2307.63 4191
2308.08 4265
2308.53 4234
2308.98 4300
2309.44 4303
2309.89 4397
2310.34 4385
2310.80 4453
2311.25 4397
2311.70 4338
2312.16 4346
2312.61 4270
2313.06 4360
2313.52 4250
2313.97 4199
2314.42 4175
2314.88 4183
2315.33 4150
2315.78 4186
2316.24 4247
2316.69 4245
2317.14 4254
2317.60 4184
2318.05 4209
2318.50 4193
2318.96 4253
2319.41 4224
2319.87 4176
2320.32 4208
2320.77 4122
2321.23 4152
2321.68 4159
2322.14 4168
2322.59 4136
2323.04 4131
2323.50 4251
2323.95 4197
2324.41 4237
2324.86 4317
2325.32 4452
2325.77 4619
2326.23 4760
2326.68 4840
2327.13 4796
2327.59 4873
2328.04 4728
2328.50 4674
2328.95 4493
2329.41 4455
2329.86 4356
2330.32 4239
2330.77 4160
2331.23 4215
2331.68 4165
2332.14 4148
2332.59 4163
2333.05 4150
2333.50 4205
2333.96 4179
2334.41 4080
2334.87 4054
2335.33 4161
2335.78 4166
2336.24 4174
2336.69 4194
2337.15 4120
2337.60 4107
2338.06 4148
2338.51 4165
2338.97 4141
2339.43 4057
2339.88 4090
2340.34 4027
2340.79 4009
2341.25 4025
2341.71 4058
2342.16 4024
2342.62 3915
2343.07 3961
2343.53 3880
2343.99 3873
2344.44 3900
2344.90 3918
2345.36 3896
2345.81 3835
2346.27 3965
2346.73 3908
2347.18 3963
2347.64 3903
2348.09 3982
2348.55 3994
2349.01 3947
2349.47 4030
2349.92 4094
2350.38 4055
2350.84 4009
2351.29 4047
2351.75 4096
2352.21 4167
2352.66 4105
2353.12 3994
2353.58 4024
2354.04 4021
2354.49 3964
2354.95 3936
2355.41 3926
2355.86 3968
2356.32 3929
2356.78 3999
2357.24 3945
2357.70 3923
2358.15 3947
2358.61 3950
2359.07 3928
2359.53 3856
2359.98 3867
2360.44 3854
2360.90 3780
2361.36 3844
2361.82 3856
2362.27 3882
2362.73 3840
2363.19 3806
2363.65 3819
2364.11 3897
2364.56 3835
2365.02 3771
2365.48 3809
2365.94 3848
2366.40 3834
2366.86 3879
2367.31 3764
2367.77 3857
2368.23 4007
2368.69 3909
2369.15 3979
2369.61 3999
2370.07 3961
2370.53 3964
2370.98 3937
2371.44 4051
2371.90 4060
2372.36 4059
2372.82 4041
2373.28 4137
2373.74 4112
2374.20 4064
2374.66 4108
2375.12 4048
2375.58 4004
2376.04 3997
2376.49 3943
2376.95 3931
2377.41 4006
2377.87 3882
2378.33 3938
2378.79 3919
2379.25 3894
2379.71 3863
2380.17 3909
2380.63 3984
2381.09 3842
2381.55 3820
2382.01 3831
2382.47 3855
2382.93 3849
2383.39 3834
2383.85 3753
2384.31 3764
2384.77 3784
2385.23 3858
2385.69 3796
2386.15 3789
2386.61 3781
2387.07 3832
2387.53 3804
2387.99 3798
2388.46 3784
2388.92 3844
2389.38 3824
2389.84 3886
2390.30 3855
2390.76 3879
2391.22 3817
2391.68 3785
2392.14 3876
2392.60 3854
2393.06 3840
2393.52 3835
2393.99 3756
2394.45 3753
2394.91 3756
2395.37 3830
2395.83 3733
2396.29 3727
2396.75 3702
2397.21 3704
2397.68 3626
2398.14 3663
2398.60 3759
2399.06 3730
2399.52 3700
2399.98 3706
2400.45 3620
2400.91 3638
2401.37 3626
2401.83 3630
2402.29 3669
2402.76 3678
2403.22 3664
2403.68 3665
2404.14 3686
2404.60 3730
2405.07 3668
2405.53 3747
2405.99 3739
2406.45 3738
2406.91 3828
2407.38 3875
2407.84 3732
2408.30 3639
2408.76 3731
2409.23 3776
2409.69 3818
2410.15 3709
2410.62 3613
2411.08 3649
2411.54 3764
2412.00 3720
2412.47 3633
2412.93 3661
2413.39 3591
2413.86 3695
2414.32 3620
2414.78 3624
2415.24 3685
2415.71 3677
2416.17 3625
2416.63 3608
2417.10 3624
2417.56 3649
2418.02 3751
2418.49 3730
2418.95 3661
2419.42 3626
2419.88 3740
2420.34 3754
2420.81 3744
2421.27 3702
2421.73 3554
2422.20 3603
2422.66 3663
2423.13 3668
2423.59 3654
2424.05 3580
2424.52 3668
2424.98 3656
2425.45 3647
2425.91 3615
2426.37 3598
2426.84 3675
2427.30 3622
2427.77 3639
2428.23 3603
2428.70 3625
2429.16 3645
2429.62 3587
2430.09 3556
2430.55 3565
2431.02 3599
2431.48 3550
2431.95 3555
2432.41 3628
2432.88 3654
2433.34 3649
2433.81 3598
2434.27 3680
2434.74 3632
2435.20 3581
2435.67 3637
2436.13 3640
2436.60 3607
2437.06 3621
2437.53 3582
2437.99 3609
2438.46 3584
2438.92 3550
2439.39 3646
2439.86 3595
2440.32 3637
2440.79 3713
2441.25 3635
2441.72 3675
2442.18 3636
2442.65 3616
2443.12 3584
2443.58 3612
2444.05 3578
2444.51 3584
2444.98 3557
2445.44 3551
2445.91 3564
2446.38 3533
2446.84 3508
2447.31 3466
2447.78 3481
2448.24 3508
2448.71 3540
2449.17 3571
2449.64 3602
2450.11 3702
2450.57 3665
2451.04 3603
2451.51 3547
2451.97 3522
2452.44 3551
2452.91 3566
2453.37 3541
2453.84 3529
2454.31 3645
2454.78 3595
2455.24 3586
2455.71 3505
2456.18 3577
2456.64 3555
2457.11 3489
2457.58 3561
2458.04 3630
2458.51 3583
2458.98 3562
2459.45 3545
2459.91 3565
2460.38 3518
2460.85 3583
2461.32 3598
2461.78 3513
2462.25 3505
2462.72 3528
2463.19 3521
2463.66 3523
2464.12 3489
2464.59 3515
2465.06 3507
2465.53 3530
2465.99 3639
2466.46 3631
2466.93 3693
2467.40 3596
2467.87 3613
2468.34 3619
2468.80 3590
2469.27 3576
2469.74 3622
2470.21 3528
2470.68 3521
2471.15 3436
2471.61 3508
2472.08 3504
2472.55 3446
2473.02 3401
2473.49 3492
2473.96 3445
2474.43 3442
2474.90 3434
2475.36 3435
2475.83 3426
2476.30 3457
2476.77 3420
2477.24 3437
2477.71 3471
2478.18 3399
2478.65 3406
2479.12 3504
2479.59 3414
2480.06 3432
2480.52 3481
2480.99 3441
2481.46 3305
2481.93 3419
2482.40 3528
2482.87 3452
2483.34 3362
2483.81 3404
2484.28 3401
2484.75 3448
2485.22 3380
2485.69 3456
2486.16 3491
2486.63 3519
2487.10 3446
2487.57 3516
2488.04 3558
2488.51 3535
2488.98 3563
2489.45 3568
2489.92 3554
2490.39 3425
2490.86 3492
2491.33 3512
2491.80 3516
2492.27 3411
2492.74 3406
2493.21 3400
2493.69 3393
2494.16 3437
2494.63 3339
2495.10 3271
2495.57 3351
2496.04 3432
2496.51 3461
2496.98 3399
2497.45 3329
2497.92 3380
2498.39 3466
2498.86 3408
2499.34 3323
2499.81 3339
2500.28 3341
2500.75 3335
2501.22 3361
2501.69 3369
2502.16 3397
2502.64 3419
2503.11 3413
2503.58 3349
2504.05 3434
2504.52 3486
2504.99 3503
2505.47 3407
2505.94 3468
2506.41 3511
2506.88 3487
2507.35 3474
2507.82 3487
2508.30 3448
2508.77 3468
2509.24 3536
2509.71 3445
2510.18 3412
2510.66 3486
2511.13 3451
2511.60 3499
2512.07 3534
2512.55 3467
2513.02 3475
2513.49 3354
2513.96 3403
2514.44 3466
2514.91 3383
2515.38 3423
2515.85 3418
2516.33 3405
2516.80 3405
2517.27 3388
2517.75 3362
2518.22 3437
2518.69 3370
2519.16 3369
2519.64 3373
2520.11 3466
2520.58 3336
2521.06 3404
2521.53 3403
2522.00 3401
2522.48 3404
2522.95 3412
2523.42 3441
2523.90 3325
2524.37 3376
2524.84 3362
2525.32 3385
2525.79 3333
2526.27 3305
2526.74 3415
2527.21 3389
2527.69 3291
2528.16 3366
2528.63 3388
2529.11 3395
2529.58 3337
2530.06 3376
2530.53 3403
2531.00 3332
2531.48 3327
2531.95 3416
2532.43 3407
2532.90 3442
2533.38 3504
2533.85 3413
2534.32 3409
2534.80 3424
2535.27 3497
2535.75 3380
2536.22 3378
2536.70 3386
2537.17 3469
2537.65 3481
2538.12 3421
2538.60 3557
2539.07 3516
2539.55 3529
2540.02 3528
2540.50 3549
2540.97 3463
2541.45 3465
2541.92 3445
2542.40 3467
2542.87 3512
2543.35 3458
2543.82 3490
2544.30 3448
2544.77 3462
2545.25 3411
2545.72 3379
2546.20 3395
2546.68 3396
2547.15 3441
2547.63 3450
2548.10 3486
2548.58 3525
2549.05 3525
2549.53 3544
2550.01 3620
2550.48 3714
2550.96 3641
2551.43 3537
2551.91 3632
2552.39 3649
2552.86 3585
2553.34 3486
2553.82 3538
2554.29 3546
2554.77 3491
2555.24 3543
2555.72 3518
2556.20 3461
2556.67 3353
2557.15 3436
2557.63 3405
2558.10 3365
2558.58 3348
2559.06 3442
2559.53 3495
2560.01 3365
2560.49 3359
2560.96 3400
2561.44 3321
2561.92 3358
2562.40 3270
2562.87 3280
2563.35 3260
2563.83 3425
2564.30 3380
2564.78 3387
2565.26 3304
2565.74 3354
2566.21 3294
2566.69 3296
2567.17 3402
2567.65 3339
2568.12 3349
2568.60 3427
2569.08 3313
2569.56 3317
2570.03 3375
2570.51 3392
2570.99 3368
2571.47 3324
2571.95 3324
2572.42 3301
2572.90 3318
2573.38 3390
2573.86 3347
2574.34 3355
2574.81 3357
2575.29 3318
2575.77 3327
2576.25 3238
2576.73 3231
2577.21 3190
2577.68 3181
2578.16 3207
2578.64 3242
2579.12 3306
2579.60 3205
2580.08 3217
2580.56 3239
2581.04 3302
2581.51 3299
2581.99 3341
2582.47 3254
2582.95 3119
2583.43 3242
2583.91 3227
2584.39 3246
2584.87 3210
2585.35 3174
2585.83 3193
2586.31 3170
2586.78 3174
2587.26 3235
2587.74 3287
2588.22 3194
2588.70 3209
2589.18 3201
2589.66 3269
2590.14 3266
2590.62 3353
2591.10 3379
2591.58 3307
2592.06 3242
2592.54 3270
2593.02 3306
2593.50 3264
2593.98 3206
2594.46 3222
2594.94 3210
2595.42 3189
2595.90 3166
2596.38 3194
2596.86 3176
2597.34 3199
2597.82 3296
2598.30 3174
2598.78 3199
2599.26 3263
2599.74 3233
2600.22 3271
2600.70 3235
2601.19 3205
2601.67 3260
2602.15 3284
2602.63 3247
2603.11 3216
2603.59 3132
2604.07 3159
2604.55 3280
2605.03 3266
2605.51 3202
2605.99 3263
2606.48 3236
2606.96 3316
2607.44 3309
2607.92 3186
2608.40 3258
2608.88 3204
2609.36 3263
2609.84 3264
2610.33 3149
2610.81 3196
2611.29 3223
2611.77 3150
2612.25 3274
2612.73 3159
2613.22 3155
2613.70 3190
2614.18 3248
2614.66 3220
2615.14 3206
2615.63 3149
2616.11 3164
2616.59 3182
2617.07 3196
2617.55 3172
2618.04 3181
2618.52 3246
2619.00 3235
2619.48 3175
2619.97 3222
2620.45 3241
2620.93 3160
2621.41 3127
2621.90 3176
2622.38 3233
2622.86 3226
2623.34 3156
2623.83 3182
2624.31 3222
2624.79 3143
2625.27 3208
2625.76 3207
2626.24 3129
2626.72 3119
2627.21 3127
2627.69 3171
2628.17 3164
2628.66 3193
2629.14 3062
2629.62 3152
2630.11 3181
2630.59 3199
2631.07 3120
2631.56 3164
2632.04 3191
2632.52 3142
2633.01 3241
2633.49 3245
2633.97 3292
2634.46 3309
2634.94 3357
2635.43 3299
2635.91 3388
2636.39 3345
2636.88 3405
2637.36 3329
2637.85 3339
2638.33 3340
2638.81 3341
2639.30 3282
2639.78 3209
2640.27 3242
2640.75 3192
2641.24 3059
2641.72 3120
2642.20 3144
2642.69 3108
2643.17 3113
2643.66 3128
2644.14 3093
2644.63 3092
2645.11 3058
2645.60 3089
2646.08 3132
2646.57 3078
2647.05 3055
2647.54 3083
2648.02 3041
2648.51 3087
2648.99 3085
2649.48 3080
2649.96 3060
2650.45 3081
2650.93 3048
2651.42 3090
2651.90 3014
2652.39 3048
2652.87 3059
2653.36 3096
2653.84 3064
2654.33 3060
2654.82 3108
2655.30 3010
2655.79 3065
2656.27 3048
2656.76 3017
2657.24 3037
2657.73 3066
2658.22 3034
2658.70 3079
2659.19 3128
2659.67 3162
2660.16 3094
2660.65 3108
2661.13 3102
2661.62 3135
2662.10 3168
2662.59 3055
2663.08 3073
2663.56 3126
2664.05 3129
2664.54 3104
2665.02 3122
2665.51 3172
2666.00 3139
2666.48 3087
2666.97 3146
2667.46 3152
2667.94 3161
2668.43 3113
2668.92 3152
2669.40 3128
2669.89 3128
2670.38 3103
2670.86 3171
2671.35 3105
2671.84 3061
2672.33 3183
2672.81 3177
2673.30 3126
2673.79 3068
2674.28 3073
2674.76 3069
2675.25 3068
2675.74 3065
2676.23 3108
2676.71 3043
2677.20 3010
2677.69 2980
2678.18 2981
2678.66 3075
2679.15 2993
2679.64 2944
2680.13 2967
2680.62 2967
2681.10 3029
2681.59 3039
2682.08 2965
2682.57 3040
2683.06 3030
2683.54 2998
2684.03 2937
2684.52 2981
2685.01 3034
2685.50 2963
2685.99 2975
2686.47 2983
2686.96 3023
2687.45 3067
2687.94 3025
2688.43 3067
2688.92 2988
2689.41 3050
2689.89 3004
2690.38 3029
2690.87 3075
2691.36 3033
2691.85 3032
2692.34 3031
2692.83 3009
2693.32 2987
2693.81 3010
2694.30 3076
2694.79 3065
2695.27 3073
2695.76 3063
2696.25 3034
2696.74 2997
2697.23 2975
2697.72 3039
2698.21 3055
2698.70 3083
2699.19 3025
2699.68 3014
2700.17 3026
2700.66 2974
2701.15 3050
2701.64 3039
2702.13 2995
2702.62 3023
2703.11 3011
2703.60 3011
2704.09 2973
2704.58 2977
2705.07 2996
2705.56 3012
2706.05 2957
2706.54 2988
2707.03 3035
2707.52 2978
2708.01 3003
2708.50 2983
2708.99 3022
2709.48 2962
2709.97 2928
2710.46 3046
2710.96 3038
2711.45 3038
2711.94 3013
2712.43 2999
2712.92 2958
2713.41 3013
2713.90 3075
2714.39 3006
2714.88 2980
2715.37 3024
2715.86 2944
2716.36 2952
2716.85 2912
2717.34 2943
2717.83 2968
2718.32 2989
2718.81 2956
2719.30 3074
2719.80 2962
2720.29 2932
2720.78 2942
2721.27 2924
2721.76 3014
2722.25 3088
2722.75 3178
2723.24 3189
2723.73 3123
2724.22 3086
2724.71 3135
2725.21 3153
2725.70 3056
2726.19 3124
2726.68 3039
2727.17 2985
2727.67 2981
2728.16 3065
2728.65 2967
2729.14 3017
2729.64 2963
2730.13 2976
2730.62 3002
2731.11 2987
2731.61 2968
2732.10 2976
2732.59 2947
2733.08 2913
2733.58 2921
2734.07 2959
2734.56 2926
2735.05 2935
2735.55 3008
2736.04 2976
2736.53 2949
2737.03 3000
2737.52 2990
2738.01 3011
2738.51 2996
2739.00 2992
2739.49 3024
2739.99 3013
2740.48 2956
2740.97 3008
2741.47 3098
2741.96 3046
2742.45 3079
2742.95 3148
2743.44 3126
2743.93 3051
2744.43 2966
2744.92 2984
2745.42 3109
2745.91 3068
2746.40 3023
2746.90 3029
2747.39 3052
2747.89 3061
2748.38 3009
2748.87 3033
2749.37 2994
2749.86 3003
2750.36 3083
2750.85 3055
2751.34 3040
2751.84 2938
2752.33 2942
2752.83 2956
2753.32 2928
2753.82 2927
2754.31 2934
2754.81 2951
2755.30 2915
2755.80 2940
2756.29 2903
2756.79 2901
2757.28 3006
2757.78 2980
2758.27 2960
2758.77 2909
2759.26 2929
2759.76 2997
2760.25 2953
2760.75 3015
2761.24 2926
2761.74 2879
2762.23 2878
2762.73 2901
2763.22 2940
2763.72 2930
2764.21 2933
2764.71 2980
2765.20 2955
2765.70 2898
2766.20 2932
2766.69 2935
2767.19 2912
2767.68 2920
2768.18 2935
2768.68 2950
2769.17 2952
2769.67 2929
2770.16 2946
2770.66 2939
2771.16 2942
2771.65 2973
2772.15 2906
2772.64 2851
2773.14 2852
2773.64 2869
2774.13 2919
2774.63 2932
2775.13 2865
2775.62 2896
2776.12 2899
2776.62 2943
2777.11 2853
2777.61 2767
2778.11 2775
2778.60 2850
2779.10 2818
2779.60 2819
2780.09 2874
2780.59 2851
2781.09 2867
2781.58 2752
2782.08 2818
2782.58 2780
2783.08 2838
2783.57 2844
2784.07 2883
2784.57 2838
2785.07 2873
2785.56 2906
2786.06 2882
2786.56 2867
2787.06 2799
2787.55 2856
2788.05 2833
2788.55 2778
2789.05 2880
2789.54 2856
2790.04 2813
2790.54 2852
2791.04 2862
2791.54 2845
2792.03 2791
2792.53 2765
2793.03 2845
2793.53 2895
2794.03 2892
2794.52 2892
2795.02 2883
2795.52 2863
2796.02 2821
2796.52 2884
2797.02 2879
2797.51 2944
2798.01 2899
2798.51 2919
2799.01 2911
2799.51 2902
2800.01 2921
2800.51 2895
2801.00 2981
2801.50 2929
2802.00 2921
2802.50 2927
2803.00 2845
2803.50 2884
2804.00 2858
2804.50 2804
2805.00 2865
2805.50 2858
2806.00 2779
2806.49 2823
2806.99 2822
2807.49 2860
2807.99 2839
2808.49 2820
2808.99 2795
2809.49 2797
2809.99 2811
2810.49 2827
2810.99 2876
2811.49 2838
2811.99 2832
2812.49 2866
2812.99 2868
2813.49 2801
2813.99 2868
2814.49 2863
2814.99 2859
2815.49 2815
2815.99 2891
2816.49 2776
2816.99 2798
2817.49 2783
2817.99 2766
2818.49 2799
2818.99 2827
2819.49 2811
2819.99 2785
2820.49 2746
2820.99 2780
2821.49 2868
2821.99 2846
2822.50 2752
2823.00 2754
2823.50 2776
2824.00 2786
2824.50 2732
2825.00 2768
2825.50 2766
2826.00 2811
2826.50 2848
2827.00 2835
2827.50 2741
2828.01 2726
2828.51 2759
2829.01 2790
2829.51 2733
2830.01 2791
2830.51 2762
2831.01 2738
2831.52 2696
2832.02 2786
2832.52 2787
2833.02 2802
2833.52 2736
2834.02 2753
2834.53 2700
2835.03 2741
2835.53 2752
2836.03 2758
2836.53 2719
2837.03 2716
2837.54 2739
2838.04 2775
2838.54 2795
2839.04 2754
2839.55 2718
2840.05 2745
2840.55 2728
2841.05 2756
2841.55 2788
2842.06 2747
2842.56 2837
2843.06 2782
2843.56 2757
2844.07 2746
2844.57 2749
2845.07 2732
2845.58 2713
2846.08 2693
2846.58 2695
2847.08 2737
2847.59 2787
2848.09 2703
2848.59 2683
2849.10 2725
2849.60 2800
2850.10 2735
2850.61 2745
2851.11 2727
2851.61 2736
2852.12 2733
2852.62 2743
2853.12 2720
2853.63 2751
2854.13 2758
2854.63 2757
2855.14 2779
2855.64 2832
2856.14 2797
2856.65 2800
2857.15 2810
2857.66 2795
2858.16 2799
2858.66 2758
2859.17 2794
2859.67 2836
2860.17 2860
2860.68 2737
2861.18 2711
2861.69 2667
2862.19 2694
2862.70 2660
2863.20 2684
2863.70 2755
2864.21 2733
2864.71 2678
2865.22 2698
2865.72 2685
2866.23 2719
2866.73 2730
2867.24 2660
2867.74 2667
2868.25 2615
2868.75 2684
2869.26 2699
2869.76 2657
2870.27 2665
2870.77 2736
2871.28 2763
2871.78 2753
2872.29 2761
2872.79 2796
2873.30 2844
2873.80 2758
2874.31 2819
2874.81 2756
2875.32 2743
2875.82 2809
2876.33 2834
2876.83 2782
2877.34 2806
2877.84 2750
2878.35 2824
2878.86 2716
2879.36 2716
2879.87 2694
2880.37 2713
2880.88 2714
2881.39 2732
2881.89 2702
2882.40 2682
2882.90 2817
2883.41 2771
2883.92 2786
2884.42 2777
2884.93 2902
2885.43 2902
2885.94 2882
2886.45 2875
2886.95 2959
2887.46 3051
2887.97 3140
2888.47 3146
2888.98 3203
2889.49 3144
2889.99 3106
2890.50 3193
2891.01 3183
2891.51 3161
2892.02 3073
2892.53 3086
2893.03 3074
2893.54 3090
2894.05 3023
2894.55 2993
2895.06 3073
2895.57 3173
2896.08 3088
2896.58 3053
2897.09 3091
2897.60 3147
2898.11 3226
2898.61 3211
2899.12 3148
2899.63 3110
2900.13 3187
2900.64 3019
2901.15 3067
2901.66 2914
2902.17 2914
2902.67 2946
2903.18 2920
2903.69 2916
2904.20 2847
2904.70 2850
2905.21 2820
2905.72 2765
2906.23 2860
2906.74 2820
2907.25 2805
2907.75 2852
2908.26 2828
2908.77 2859
2909.28 2864
2909.79 2799
2910.30 2814
2910.80 2851
2911.31 2747
2911.82 2739
2912.33 2802
2912.84 2717
2913.35 2699
2913.86 2733
2914.36 2806
2914.87 2787
2915.38 2739
2915.89 2748
2916.40 2760
2916.91 2722
2917.42 2713
2917.93 2748
2918.44 2808
2918.95 2849
2919.46 2771
2919.96 2788
2920.47 2826
2920.98 2810
2921.49 2693
2922.00 2754
2922.51 2795
2923.02 2797
2923.53 2801
2924.04 2784
2924.55 2805
2925.06 2852
2925.57 2831
2926.08 2798
2926.59 2794
2927.10 2833
2927.61 2841
2928.12 2812
2928.63 2863
2929.14 2879
2929.65 2923
2930.16 2839
2930.67 2819
2931.18 2878
2931.69 2896
2932.20 2808
2932.71 2812
2933.22 2721
2933.73 2744
2934.24 2717
2934.75 2760
2935.26 2787
2935.77 2721
2936.29 2763
2936.80 2775
2937.31 2785
2937.82 2742
2938.33 2791
2938.84 2843
2939.35 2815
2939.86 2822
2940.37 2862
2940.88 2811
2941.39 2829
2941.91 2826
2942.42 2872
2942.93 2846
2943.44 2779
2943.95 2765
2944.46 2819
2944.97 2812
2945.49 2762
2946.00 2741
2946.51 2708
2947.02 2807
2947.53 2761
2948.04 2721
2948.56 2727
2949.07 2698
2949.58 2687
2950.09 2697
2950.60 2699
2951.12 2619
2951.63 2621
2952.14 2686
2952.65 2619
2953.16 2681
2953.68 2681
2954.19 2687
2954.70 2760
2955.21 2727
2955.73 2788
2956.24 2728
2956.75 2762
2957.26 2741
2957.78 2722
2958.29 2728
2958.80 2763
2959.31 2692
2959.83 2702
2960.34 2790
2960.85 2774
2961.36 2729
2961.88 2772
2962.39 2786
2962.90 2818
2963.42 2817
2963.93 2798
2964.44 2755
2964.96 2838
2965.47 2919
2965.98 2919
2966.50 2908
2967.01 2963
2967.52 2955
2968.04 2966
2968.55 3058
2969.06 3100
2969.58 3104
2970.09 3092
2970.60 3145
2971.12 3063
2971.63 3095
2972.15 3046
2972.66 3043
2973.17 2965
2973.69 2856
2974.20 2784
2974.72 2824
2975.23 2834
2975.74 2790
2976.26 2863
2976.77 2840
2977.29 2855
2977.80 2814
2978.31 2790
2978.83 2767
2979.34 2785
2979.86 2820
2980.37 2752
2980.89 2746
2981.40 2757
2981.92 2819
2982.43 2904
2982.95 2867
2983.46 2885
2983.98 2981
2984.49 3000
2985.01 2900
2985.52 2968
2986.04 3016
2986.55 2956
2987.07 2978
2987.58 3105
2988.10 2988
2988.61 2987
2989.13 3006
2989.64 2962
2990.16 3048
2990.67 3050
2991.19 3040
2991.70 2992
2992.22 3019
2992.73 3101
2993.25 3044
2993.77 3051
2994.28 3014
2994.80 3030
2995.31 3026
2995.83 3069
2996.35 3085
2996.86 3151
2997.38 3214
2997.89 3264
2998.41 3334
2998.93 3276
2999.44 3359
2999.96 3370
3000.47 3402
3000.99 3361
3001.51 3409
3002.02 3431
3002.54 3494
3003.06 3556
3003.57 3718
3004.09 4019
3004.61 4342
3005.12 4633
3005.64 4986
3006.16 5489
3006.67 5631
3007.19 5582
3007.71 5653
3008.22 5497
3008.74 5143
3009.26 4752
3009.77 4488
3010.29 4099
3010.81 3831
3011.33 3650
3011.84 3485
3012.36 3443
3012.88 3313
3013.40 3311
3013.91 3280
3014.43 3214
3014.95 3152
3015.47 3125
3015.98 3185
3016.50 3112
3017.02 3061
3017.54 3048
3018.05 3086
3018.57 3069
3019.09 3106
3019.61 3103
3020.13 3104
3020.64 3088
3021.16 3132
3021.68 3157
3022.20 3092
3022.72 3007
3023.23 2998
3023.75 2964
3024.27 2970
3024.79 2989
3025.31 2992
3025.83 2960
3026.34 2971
3026.86 2997
3027.38 2956
3027.90 2894
3028.42 2881
3028.94 2925
3029.46 2905
3029.98 2911
3030.49 2899
3031.01 2891
3031.53 2929
3032.05 2901
3032.57 2811
3033.09 2826
3033.61 2928
3034.13 2932
3034.65 2838
3035.17 2833
3035.68 2871
3036.20 2863
3036.72 2815
3037.24 2853
3037.76 2828
3038.28 2793
3038.80 2782
3039.32 2835
3039.84 2818
3040.36 2785
3040.88 2875
3041.40 2822
3041.92 2816
3042.44 2862
3042.96 2827
3043.48 2845
3044.00 2837
3044.52 2788
3045.04 2782
3045.56 2781
3046.08 2851
3046.60 2799
3047.12 2756
3047.64 2780
3048.16 2862
3048.68 2831
3049.20 2846
3049.72 2833
3050.24 2818
3050.76 2830
3051.28 2830
3051.80 2809
3052.33 2799
3052.85 2781
3053.37 2718
3053.89 2823
3054.41 2784
3054.93 2764
3055.45 2784
3055.97 2801
3056.49 2756
3057.01 2791
3057.54 2794
3058.06 2766
3058.58 2766
3059.10 2780
3059.62 2773
3060.14 2783
3060.66 2782
3061.18 2825
3061.71 2859
3062.23 2870
3062.75 2902
3063.27 2854
3063.79 2839
3064.31 2872
3064.84 2910
3065.36 2925
3065.88 2958
3066.40 2997
3066.92 2992
3067.45 2928
3067.97 3045
3068.49 3139
3069.01 3234
3069.53 3236
3070.06 3188
3070.58 3207
3071.10 3140
3071.62 3168
3072.15 3071
3072.67 3041
3073.19 3021
3073.71 3075
3074.24 3042
3074.76 3002
3075.28 2997
3075.80 3024
3076.33 3053
3076.85 3068
3077.37 3041
3077.90 3142
3078.42 3143
3078.94 3126
3079.46 3158
3079.99 3223
3080.51 3256
3081.03 3333
3081.56 3395
3082.08 3450
3082.60 3487
3083.13 3532
3083.65 3595
3084.17 3660
3084.70 3620
3085.22 3479
3085.74 3566
3086.27 3479
3086.79 3388
3087.31 3426
3087.84 3420
3088.36 3315
3088.89 3269
3089.41 3221
3089.93 3259
3090.46 3247
3090.98 3239
3091.51 3287
3092.03 3262
3092.55 3357
3093.08 3343
3093.60 3410
3094.13 3368
3094.65 3462
3095.18 3505
3095.70 3616
3096.22 3858
3096.75 3886
3097.27 3882
3097.80 3981
3098.32 4038
3098.85 4137
3099.37 4110
3099.90 4136
3100.42 4272
3100.95 4387
3101.47 4528
3102.00 4999
3102.52 5737
3103.05 6596
3103.57 8022
3104.10 9030
3104.62 10168
3105.15 10711
3105.67 10873
3106.20 10547
3106.72 9640
3107.25 8589
3107.77 7542
3108.30 6501
3108.82 5666
3109.35 5059
3109.88 4656
3110.40 4286
3110.93 4162
3111.45 4105
3111.98 4050
3112.50 4061
3113.03 4001
3113.56 3938
3114.08 3871
3114.61 3764
3115.13 3756
3115.66 3653
3116.19 3542
3116.71 3451
3117.24 3458
3117.77 3333
3118.29 3258
3118.82 3259
3119.34 3245
3119.87 3285
3120.40 3267
3120.92 3263
3121.45 3371
3121.98 3339
3122.50 3354
3123.03 3370
3123.56 3264
3124.08 3280
3124.61 3254
3125.14 3309
3125.66 3282
3126.19 3142
3126.72 3097
3127.25 3127
3127.77 3145
3128.30 3040
3128.83 3005
3129.35 3021
3129.88 2968
3130.41 2977
3130.94 3006
3131.46 3060
3131.99 2974
3132.52 2915
3133.05 2950
3133.57 2908
3134.10 2943
3134.63 2859
3135.16 2882
3135.68 2951
3136.21 2922
3136.74 2926
3137.27 2917
3137.80 2914
3138.32 2884
3138.85 2921
3139.38 2856
3139.91 2835
3140.44 2905
3140.97 2831
3141.49 2838
3142.02 2757
3142.55 2767
3143.08 2733
3143.61 2703
3144.14 2682
3144.66 2708
3145.19 2736
3145.72 2768
3146.25 2694
3146.78 2706
3147.31 2697
3147.84 2708
3148.36 2664
3148.89 2694
3149.42 2673
3149.95 2766
3150.48 2736
3151.01 2733
3151.54 2771
3152.07 2670
3152.60 2691
3153.13 2795
3153.66 2728
3154.19 2703
3154.71 2719
3155.24 2709
3155.77 2739
3156.30 2784
3156.83 2738
3157.36 2785
3157.89 2781
3158.42 2749
3158.95 2758
3159.48 2721
3160.01 2659
3160.54 2659
3161.07 2667
3161.60 2692
3162.13 2751
3162.66 2677
3163.19 2635
3163.72 2660
3164.25 2659
3164.78 2717
3165.31 2684
3165.84 2651
3166.37 2616
3166.90 2653
3167.43 2641
3167.96 2662
3168.49 2620
3169.02 2633
3169.56 2628
3170.09 2590
3170.62 2583
3171.15 2624
3171.68 2598
3172.21 2585
3172.74 2667
3173.27 2634
3173.80 2689
3174.33 2659
3174.86 2673
3175.40 2690
3175.93 2751
3176.46 2740
3176.99 2649
3177.52 2635
3178.05 2687
3178.58 2693
3179.11 2710
3179.65 2690
3180.18 2669
3180.71 2661
3181.24 2619
3181.77 2649
3182.30 2660
3182.84 2592
3183.37 2590
3183.90 2611
3184.43 2581
3184.96 2562
3185.49 2584
3186.03 2542
3186.56 2579
3187.09 2568
3187.62 2593
3188.16 2584
3188.69 2554
3189.22 2593
3189.75 2701
3190.28 2672
3190.82 2714
3191.35 2705
3191.88 2726
3192.41 2659
3192.95 2660
3193.48 2621
3194.01 2671
3194.55 2592
3195.08 2640
3195.61 2665
3196.14 2686
3196.68 2653
3197.21 2641
3197.74 2643
3198.28 2658
3198.81 2635
3199.34 2655
3199.87 2625
3200.41 2646
3200.94 2676
3201.47 2694
3202.01 2719
3202.54 2677
3203.07 2649
3203.61 2707
3204.14 2695
3204.68 2654
3205.21 2690
3205.74 2838
3206.28 2763
3206.81 2811
3207.34 2845
3207.88 2867
3208.41 2874
3208.95 2936
3209.48 2861
3210.01 2958
3210.55 2955
3211.08 3047
3211.62 2937
3212.15 2969
3212.68 2989
3213.22 2992
3213.75 2971
3214.29 2949
3214.82 2932
3215.36 2946
3215.89 2949
3216.42 2801
3216.96 2788
3217.49 2817
3218.03 2823
3218.56 2734
3219.10 2714
3219.63 2672
3220.17 2674
3220.70 2668
3221.24 2661
3221.77 2712
3222.31 2770
3222.84 2816
3223.38 2783
3223.91 2843
3224.45 2885
3224.98 2919
3225.52 2990
3226.05 3055
3226.59 3018
3227.12 3012
3227.66 3109
3228.20 3159
3228.73 3098
3229.27 3099
3229.80 3055
3230.34 3029
3230.87 3034
3231.41 3033
3231.95 2951
3232.48 3039
3233.02 3066
3233.55 3017
3234.09 3073
3234.63 3099
3235.16 3091
3235.70 3115
3236.23 3094
3236.77 3137
3237.31 3254
3237.84 3267
3238.38 3401
3238.92 3378
3239.45 3417
3239.99 3403
3240.53 3368
3241.06 3453
3241.60 3420
3242.14 3313
3242.67 3462
3243.21 3439
3243.75 3430
3244.28 3421
3244.82 3445
3245.36 3539
3245.89 3599
3246.43 3613
3246.97 3658
3247.50 3752
3248.04 3759
3248.58 3762
3249.12 3896
3249.65 3901
3250.19 3959
3250.73 4098
3251.27 4233
3251.80 4614
3252.34 5116
3252.88 5919
3253.42 6927
3253.95 7851
3254.49 8851
3255.03 9504
3255.57 9565
3256.10 9141
3256.64 8784
3257.18 7917
3257.72 7029
3258.26 6189
3258.79 5596
3259.33 5076
3259.87 4787
3260.41 4595
3260.95 4534
3261.49 4439
3262.02 4480
3262.56 4584
3263.10 4623
3263.64 4757
3264.18 4794
3264.72 4768
3265.25 4764
3265.79 4680
3266.33 4678
3266.87 4724
3267.41 4941
3267.95 5083
3268.49 5149
3269.03 5132
3269.56 5077
3270.10 5065
3270.64 4834
3271.18 4598
3271.72 4335
3272.26 4161
3272.80 4010
3273.34 3861
3273.88 3807
3274.42 3725
3274.96 3748
3275.50 3713
3276.04 3707
3276.57 3733
3277.11 3698
3277.65 3637
3278.19 3809
3278.73 3885
3279.27 3873
3279.81 3874
3280.35 3799
3280.89 3869
3281.43 3816
3281.97 3877
3282.51 3812
3283.05 3784
3283.59 3837
3284.13 3734
3284.67 3660
3285.21 3696
3285.75 3676
3286.29 3714
3286.83 3684
3287.37 3646
3287.91 3745
3288.46 3704
3289.00 3777
3289.54 3770
3290.08 3883
3290.62 3910
3291.16 3967
3291.70 4021
3292.24 4135
3292.78 4287
3293.32 4364
3293.86 4545
3294.40 4839
3294.94 5054
3295.49 5084
3296.03 5255
3296.57 5362
3297.11 5452
3297.65 5435
3298.19 5396
3298.73 5272
3299.27 5342
3299.82 5124
3300.36 5017
3300.90 4790
3301.44 4684
3301.98 4550
3302.52 4413
3303.07 4295
3303.61 4253
3304.15 4201
3304.69 4210
3305.23 4221
3305.77 4196
3306.32 4137
3306.86 4267
3307.40 4295
3307.94 4241
3308.49 4328
3309.03 4399
3309.57 4427
3310.11 4531
3310.65 4632
3311.20 4724
3311.74 4749
3312.28 4807
3312.82 4751
3313.37 4642
3313.91 4679
3314.45 4730
3314.99 4685
3315.54 4738
3316.08 4710
3316.62 4736
3317.17 4915
3317.71 5313
3318.25 5639
3318.79 5877
3319.34 6191
3319.88 6558
3320.42 6924
3320.97 7027
3321.51 7274
3322.05 7283
3322.60 7204
3323.14 7139
3323.68 6901
3324.23 6595
3324.77 6547
3325.31 6358
3325.86 6141
3326.40 5947
3326.94 5818
3327.49 5752
3328.03 5702
3328.58 5620
3329.12 5625
3329.66 5585
3330.21 5528
3330.75 5710
3331.30 5756
3331.84 5999
3332.38 6287
3332.93 7068
3333.47 8211
3334.02 10054
3334.56 12931
3335.10 16498
3335.65 20544
3336.19 24834
3336.74 29243
3337.28 32760
3337.83 34337
3338.37 34692
3338.92 33624
3339.46 31349
3340.01 28175
3340.55 24709
3341.10 21240
3341.64 17757
3342.18 14778
3342.73 12301
3343.27 10277
3343.82 8726
3344.36 7431
3344.91 6589
3345.46 5997
3346.00 5624
3346.55 5221
3347.09 4947
3347.64 4882
3348.18 4731
3348.73 4685
3349.27 4630
3349.82 4441
3350.36 4302
3350.91 4389
3351.46 4361
3352.00 4343
3352.55 4296
3353.09 4449
3353.64 4516
3354.18 4520
3354.73 4458
3355.28 4414
3355.82 4292
3356.37 4292
3356.91 4212
3357.46 4117
3358.01 4095
3358.55 3987
3359.10 4006
3359.65 4102
3360.19 4102
3360.74 4168
3361.28 4130
3361.83 4177
3362.38 4185
3362.92 4229
3363.47 4378
3364.02 4531
3364.56 4581
3365.11 4549
3365.66 4738
3366.20 4610
3366.75 4609
3367.30 4536
3367.85 4495
3368.39 4340
3368.94 4252
3369.49 4132
3370.03 4074
3370.58 3990
3371.13 3942
3371.68 3850
3372.22 3834
3372.77 3805
3373.32 3804
3373.87 3925
3374.41 3946
3374.96 3915
3375.51 3928
3376.06 3904
3376.60 3887
3377.15 3894
3377.70 3859
3378.25 3790
3378.79 3726
3379.34 3640
3379.89 3523
3380.44 3501
3380.99 3564
3381.53 3474
3382.08 3463
3382.63 3504
3383.18 3466
3383.73 3471
3384.28 3401
3384.82 3489
3385.37 3393
3385.92 3361
3386.47 3344
3387.02 3265
3387.57 3239
3388.12 3236
3388.66 3160
3389.21 3125
3389.76 3146
3390.31 3155
3390.86 3079
3391.41 3033
3391.96 3107
3392.51 3115
3393.05 3051
3393.60 3029
3394.15 3084
3394.70 3003
3395.25 3043
3395.80 3054
3396.35 3154
3396.90 3105
3397.45 3133
3398.00 3121
3398.55 3216
3399.10 3257
3399.65 3292
3400.20 3242
3400.75 3255
3401.30 3211
3401.85 3211
3402.40 3098
3402.95 3081
3403.50 3017
3404.05 2933
3404.59 2835
3405.14 2765
3405.70 2855
3406.25 2790
3406.80 2738
3407.35 2751
3407.90 2735
3408.45 2674
3409.00 2744
3409.55 2721
3410.10 2700
3410.65 2723
3411.20 2763
3411.75 2747
3412.30 2774
3412.85 2793
3413.40 2763
3413.95 2827
3414.50 2774
3415.05 2753
3415.60 2789
3416.15 2769
3416.71 2735
3417.26 2836
3417.81 2938
3418.36 2985
3418.91 2962
3419.46 3036
3420.01 3124
3420.56 3097
3421.11 3085
3421.67 3131
3422.22 3046
3422.77 2933
3423.32 2931
3423.87 2838
3424.42 2824
3424.98 2901
3425.53 2894
3426.08 2867
3426.63 2881
3427.18 2863
3427.73 2891
3428.29 2816
3428.84 2792
3429.39 2802
3429.94 2757
3430.49 2777
3431.05 2659
3431.60 2632
3432.15 2673
3432.70 2692
3433.25 2666
3433.81 2693
3434.36 2646
3434.91 2621
3435.46 2643
3436.02 2677
3436.57 2693
3437.12 2629
3437.67 2669
3438.23 2693
3438.78 2737
3439.33 2783
3439.89 2763
3440.44 2701
3440.99 2706
3441.54 2736
3442.10 2766
3442.65 2681
3443.20 2695
3443.76 2667
3444.31 2705
3444.86 2699
3445.42 2698
3445.97 2655
3446.52 2688
3447.08 2629
3447.63 2529
3448.18 2556
3448.74 2642
3449.29 2652
3449.84 2597
3450.40 2515
3450.95 2553
3451.50 2560
3452.06 2568
3452.61 2575
3453.17 2522
3453.72 2543
3454.27 2566
3454.83 2545
3455.38 2568
3455.94 2589
3456.49 2470
3457.04 2517
3457.60 2610
3458.15 2563
3458.71 2549
3459.26 2527
3459.82 2545
3460.37 2503
3460.93 2568
3461.48 2564
3462.03 2563
3462.59 2551
3463.14 2636
3463.70 2681
3464.25 2621
3464.81 2625
3465.36 2618
3465.92 2717
3466.47 2710
3467.03 2648
3467.58 2690
3468.14 2712
3468.69 2675
3469.25 2689
3469.80 2742
3470.36 2789
3470.91 2836
3471.47 2866
3472.02 2921
3472.58 2961
3473.14 3067
3473.69 3038
3474.25 2995
3474.80 2962
3475.36 3035
3475.91 3006
3476.47 3008
3477.03 3038
3477.58 2969
3478.14 2926
3478.69 2977
3479.25 2971
3479.80 3045
3480.36 2997
3480.92 3102
3481.47 3198
3482.03 3165
3482.59 3239
3483.14 3312
3483.70 3364
3484.25 3327
3484.81 3474
3485.37 3470
3485.92 3499
3486.48 3597
3487.04 3603
3487.59 3662
3488.15 3650
3488.71 3808
3489.26 3846
3489.82 3943
3490.38 4104
3490.93 4637
3491.49 5245
3492.05 6119
3492.61 7328
3493.16 8591
3493.72 9847
3494.28 10508
3494.83 10548
3495.39 10214
3495.95 9299
3496.51 8253
3497.06 7253
3497.62 6252
3498.18 5463
3498.74 4751
3499.29 4362
3499.85 4173
3500.41 4024
3500.97 3826
3501.52 3768
3502.08 3816
3502.64 3750
3503.20 3710
3503.76 3633
3504.31 3678
3504.87 3688
3505.43 3662
3505.99 3681
3506.55 3708
3507.10 3760
3507.66 3678
3508.22 3740
3508.78 3762
3509.34 3611
3509.90 3525
3510.45 3255
3511.01 3163
3511.57 3127
3512.13 3116
3512.69 2977
3513.25 2912
3513.81 2882
3514.36 2863
3514.92 2816
3515.48 2795
3516.04 2752
3516.60 2750
3517.16 2798
3517.72 2695
3518.28 2702
3518.84 2677
3519.40 2680
3519.95 2718
3520.51 2736
3521.07 2714
3521.63 2737
3522.19 2726
3522.75 2769
3523.31 2804
3523.87 2811
3524.43 2768
3524.99 2768
3525.55 2777
3526.11 2839
3526.67 2749
3527.23 2798
3527.79 2745
3528.35 2717
3528.91 2681
3529.47 2665
3530.03 2617
3530.59 2672
3531.15 2653
3531.71 2602
3532.27 2622
3532.83 2596
3533.39 2617
3533.95 2566
3534.51 2511
3535.07 2518
3535.63 2501
3536.19 2567
3536.75 2501
3537.31 2558
3537.87 2547
3538.43 2522
3538.99 2494
3539.56 2527
3540.12 2484
3540.68 2511
3541.24 2382
3541.80 2431
3542.36 2381
3542.92 2406
3543.48 2423
3544.04 2402
3544.60 2394
3545.17 2414
3545.73 2397
3546.29 2393
3546.85 2442
3547.41 2355
3547.97 2427
3548.53 2409
3549.10 2390
3549.66 2427
3550.22 2379
3550.78 2359
3551.34 2324
3551.90 2354
3552.47 2326
3553.03 2227
3553.59 2255
3554.15 2292
3554.71 2272
3555.28 2246
3555.84 2258
3556.40 2231
3556.96 2252
3557.52 2226
3558.09 2341
3558.65 2254
3559.21 2285
3559.77 2290
3560.34 2289
3560.90 2329
3561.46 2301
3562.02 2258
3562.59 2302
3563.15 2254
3563.71 2222
3564.27 2239
3564.84 2271
3565.40 2274
3565.96 2304
3566.52 2332
3567.09 2297
3567.65 2336
3568.21 2321
3568.78 2359
3569.34 2340
3569.90 2299
3570.47 2238
3571.03 2261
3571.59 2190
3572.16 2178
3572.72 2216
3573.28 2202
3573.85 2194
3574.41 2208
3574.97 2194
3575.54 2212
3576.10 2183
3576.66 2249
3577.23 2191
3577.79 2202
3578.36 2223
3578.92 2332
3579.48 2338
3580.05 2356
3580.61 2280
3581.18 2317
3581.74 2339
3582.30 2270
3582.87 2276
3583.43 2280
3584.00 2260
3584.56 2260
3585.13 2240
3585.69 2223
3586.25 2191
3586.82 2173
3587.38 2200
3587.95 2169
3588.51 2088
3589.08 2082
3589.64 2117
3590.21 2185
3590.77 2117
3591.34 2064
3591.90 2118
3592.47 2158
3593.03 2116
3593.60 2063
3594.16 2068
3594.73 2136
3595.29 2094
3595.86 2107
3596.42 2090
3596.99 2092
3597.55 2075
3598.12 2119
3598.68 2191
3599.25 2131
3599.82 2133
3600.38 2141
3600.95 2158
3601.51 2057
3602.08 1988
3602.64 2039
3603.21 2009
3603.78 2033
3604.34 2096
3604.91 2111
3605.47 2098
3606.04 2108
3606.61 2061
3607.17 2020
3607.74 2032
3608.30 2068
3608.87 2037
3609.44 1997
3610.00 1965
3610.57 1975
3611.14 2021
3611.70 1948
3612.27 1959
3612.83 2022
3613.40 2033
3613.97 1979
3614.53 1957
3615.10 1971
3615.67 1994
3616.23 2062
3616.80 2054
3617.37 2067
3617.94 2048
3618.50 2064
3619.07 2056
3619.64 2116
3620.20 2155
3620.77 2129
3621.34 2098
3621.91 2150
3622.47 2079
3623.04 2046
3623.61 2099
3624.18 2108
3624.74 2091
3625.31 2111
3625.88 2045
3626.45 2068
3627.01 2078
3627.58 2047
3628.15 2046
3628.72 2022
3629.28 2050
3629.85 2010
3630.42 2027
3630.99 2008
3631.56 2016
3632.12 1999
3632.69 2009
3633.26 1975
3633.83 1956
3634.40 2017
3634.96 1992
3635.53 1987
3636.10 2074
3636.67 2008
3637.24 1974
3637.81 2036
3638.38 2112
3638.94 2097
3639.51 2063
3640.08 2117
3640.65 2091
3641.22 2063
3641.79 2056
3642.36 2073
3642.93 2077
3643.49 2080
3644.06 2168
3644.63 2119
3645.20 2146
3645.77 2122
3646.34 2144
3646.91 2171
3647.48 2154
3648.05 2126
3648.62 2072
3649.19 2167
3649.76 2163
3650.33 2092
3650.90 2143
3651.46 2180
3652.03 2242
3652.60 2325
3653.17 2290
3653.74 2355
3654.31 2407
3654.88 2429
3655.45 2545
3656.02 2542
3656.59 2353
3657.16 2416
3657.73 2311
3658.30 2373
3658.87 2365
3659.44 2376
3660.01 2415
3660.58 2427
3661.15 2432
3661.72 2409
3662.30 2379
3662.87 2369
3663.44 2371
3664.01 2388
3664.58 2324
3665.15 2375
3665.72 2414
3666.29 2466
3666.86 2592
3667.43 2666
3668.00 2798
3668.57 2915
3669.14 2919
3669.71 2850
3670.29 2771
3670.86 2649
3671.43 2550
3672.00 2409
3672.57 2368
3673.14 2367
3673.71 2335
3674.28 2317
3674.86 2319
3675.43 2277
3676.00 2316
3676.57 2318
3677.14 2270
3677.71 2343
3678.28 2333
3678.86 2393
3679.43 2394
3680.00 2362
3680.57 2360
3681.14 2387
3681.72 2355
3682.29 2311
3682.86 2386
3683.43 2358
3684.00 2294
3684.58 2246
3685.15 2146
3685.72 2170
3686.29 2152
3686.87 2149
3687.44 2148
3688.01 2114
3688.58 2131
3689.16 2134
3689.73 2121
3690.30 2161
3690.87 2241
3691.45 2272
3692.02 2240
3692.59 2269
3693.16 2202
3693.74 2172
3694.31 2212
3694.88 2195
3695.46 2167
3696.03 2050
3696.60 2108
3697.17 2109
3697.75 2059
3698.32 2018
3698.89 2031
3699.47 1986
3700.04 2005
3700.61 2041
3701.19 2027
3701.76 2017
3702.34 2014
3702.91 2062
3703.48 1981
3704.06 1991
3704.63 2010
3705.20 1991
3705.78 2089
3706.35 2093
3706.93 2118
3707.50 2125
3708.07 2100
3708.65 2084
3709.22 2062
3709.80 2070
3710.37 1991
3710.94 2045
3711.52 2007
3712.09 2001
3712.67 2002
3713.24 1976
3713.82 1965
3714.39 1962
3714.96 1996
3715.54 1952
3716.11 1988
3716.69 1927
3717.26 1996
3717.84 1967
3718.41 1956
3718.99 1890
3719.56 1926
3720.14 2001
3720.71 1947
3721.29 1922
3721.86 1964
3722.44 1970
3723.01 1979
3723.59 1919
3724.16 1935
3724.74 1967
3725.31 1947
3725.89 2019
3726.46 2020
3727.04 1967
3727.61 1935
3728.19 1876
3728.77 1949
3729.34 1905
3729.92 1892
3730.49 1926
3731.07 1958
3731.64 1953
3732.22 1965
3732.80 1931
3733.37 2057
3733.95 2063
3734.52 2013
3735.10 1964
3735.68 2065
3736.25 2060
3736.83 1994
3737.40 1985
3737.98 1981
3738.56 2032
3739.13 2053
3739.71 2004
3740.29 1942
3740.86 1857
3741.44 1876
3742.02 1928
3742.59 1972
3743.17 1927
3743.75 1913
3744.32 1906
3744.90 1927
3745.48 1861
3746.05 1861
3746.63 1900
3747.21 1931
3747.78 1945
3748.36 1893
3748.94 1841
3749.52 1870
3750.09 1880
3750.67 1859
3751.25 1904
3751.83 1843
3752.40 1858
3752.98 1945
3753.56 1897
3754.14 1835
3754.71 1878
3755.29 1876
3755.87 1928
3756.45 1951
3757.02 1910
3757.60 1861
3758.18 1922
3758.76 1975
3759.34 2001
3759.91 2016
3760.49 2024
3761.07 2032
3761.65 2004
3762.23 2001
3762.80 1951
3763.38 1985
3763.96 1969
3764.54 2023
3765.12 2017
3765.70 1989
3766.27 1964
3766.85 1908
3767.43 1931
3768.01 1967
3768.59 1958
3769.17 1946
3769.75 1890
3770.32 1958
3770.90 1944
3771.48 1942
3772.06 1988
3772.64 2005
3773.22 1955
3773.80 1932
3774.38 1938
3774.96 1969
3775.54 1949
3776.11 1925
3776.69 2013
3777.27 1995
3777.85 1936
3778.43 1942
3779.01 1949
3779.59 1971
3780.17 1925
3780.75 1973
3781.33 1963
3781.91 1966
3782.49 1959
3783.07 2051
3783.65 2035
3784.23 1931
3784.81 1974
3785.39 1955
3785.97 1954
3786.55 1987
3787.13 2006
3787.71 2059
3788.29 2011
3788.87 2090
3789.45 2015
3790.03 1962
3790.61 2003
3791.19 2041
3791.77 1989
3792.35 1975
3792.93 2005
3793.51 2042
3794.09 2085
3794.67 2038
3795.25 1971
3795.83 2005
3796.42 2058
3797.00 2024
3797.58 2015
3798.16 2080
3798.74 2071
3799.32 2058
3799.90 2128
3800.48 2157
3801.06 2138
3801.64 2090
3802.23 2182
3802.81 2192
3803.39 2236
3803.97 2253
3804.55 2292
3805.13 2327
3805.71 2293
3806.30 2234
3806.88 2220
3807.46 2201
3808.04 2241
3808.62 2256
3809.20 2294
3809.79 2428
3810.37 2418
3810.95 2461
3811.53 2492
3812.11 2547
3812.70 2471
3813.28 2443
3813.86 2422
3814.44 2380
3815.02 2324
3815.61 2342
3816.19 2376
3816.77 2353
3817.35 2364
3817.94 2418
3818.52 2444
3819.10 2392
3819.68 2377
3820.27 2283
3820.85 2264
3821.43 2238
3822.01 2217
3822.60 2197
3823.18 2295
3823.76 2264
3824.35 2342
3824.93 2324
3825.51 2291
3826.09 2265
3826.68 2281
3827.26 2219
3827.84 2132
3828.43 2139
3829.01 2116
3829.59 2013
3830.18 2140
3830.76 2171
3831.34 2132
3831.93 2208
3832.51 2154
3833.09 2190
3833.68 2189
3834.26 2203
3834.85 2183
3835.43 2181
3836.01 2136
3836.60 2143
3837.18 2186
3837.76 2149
3838.35 2106
3838.93 2065
3839.52 2071
3840.10 2068
3840.69 2022
3841.27 1984
3841.85 2007
3842.44 2016
3843.02 1918
3843.61 1954
3844.19 1968
3844.78 1969
3845.36 2011
3845.94 2032
3846.53 1979
3847.11 2017
3847.70 2024
3848.28 2033
3848.87 1998
3849.45 2007
3850.04 1998
3850.62 2000
3851.21 1957
3851.79 1964
3852.38 1994
3852.96 1999
3853.55 1919
3854.13 1938
3854.72 1966
3855.30 2041
3855.89 2003
3856.47 1990
3857.06 2013
3857.65 1946
3858.23 1992
3858.82 1993
3859.40 1995
3859.99 1983
3860.57 2022
3861.16 2012
3861.74 2027
3862.33 1998
3862.92 2001
3863.50 2091
3864.09 2080
3864.67 2046
3865.26 2101
3865.85 2069
3866.43 2046
3867.02 2081
3867.60 1976
3868.19 1983
3868.78 1981
3869.36 1942
3869.95 1946
3870.54 1884
3871.12 1898
3871.71 1889
3872.30 1872
3872.88 1887
3873.47 1884
3874.06 1907
3874.64 1894
3875.23 1849
3875.82 1865
3876.40 1864
3876.99 1827
3877.58 1828
3878.16 1905
3878.75 1860
3879.34 1813
3879.93 1858
3880.51 1837
3881.10 1866
3881.69 1836
3882.27 1811
3882.86 1800
3883.45 1844
3884.04 1845
3884.62 1813
3885.21 1784
3885.80 1761
3886.39 1780
3886.97 1853
3887.56 1872
3888.15 1809
3888.74 1820
3889.33 1860
3889.91 1940
3890.50 1901
3891.09 1852
3891.68 1887
3892.27 1900
3892.85 1891
3893.44 1923
3894.03 1918
3894.62 1919
3895.21 1873
3895.80 1839
3896.38 1852
3896.97 1844
3897.56 1835
3898.15 1845
3898.74 1825
3899.33 1839
3899.91 1758
3900.50 1760
3901.09 1848
3901.68 1857
3902.27 1806
3902.86 1822
3903.45 1846
3904.04 1856
3904.63 1877
3905.21 1873
3905.80 1871
3906.39 1817
3906.98 1826
3907.57 1863
3908.16 1933
3908.75 1955
3909.34 2061
3909.93 2003
3910.52 1954
3911.11 1982
3911.70 1957
3912.29 1963
3912.88 1938
3913.47 1933
3914.06 1948
3914.65 1904
3915.24 1902
3915.83 1895
3916.42 1917
3917.01 1854
3917.60 1820
3918.19 1849
3918.78 1865
3919.37 1824
3919.96 1858
3920.55 1852
3921.14 1921
3921.73 1888
3922.32 1857
3922.91 1839
3923.50 1804
3924.09 1844
3924.68 1869
3925.27 1804
3925.86 1848
3926.45 1769
3927.04 1716
3927.63 1709
3928.22 1728
3928.81 1781
3929.40 1845
3930.00 1811
3930.59 1809
3931.18 1731
3931.77 1755
3932.36 1774
3932.95 1724
3933.54 1779
3934.13 1739
3934.72 1737
3935.32 1756
3935.91 1788
3936.50 1743
3937.09 1711
3937.68 1771
3938.27 1784
3938.86 1799
3939.46 1774
3940.05 1830
3940.64 1759
3941.23 1810
3941.82 1820
3942.41 1821
3943.01 1817
3943.60 1802
3944.19 1806
3944.78 1828
3945.37 1815
3945.97 1859
3946.56 1868
3947.15 1831
3947.74 1845
3948.34 1856
3948.93 1846
3949.52 1811
3950.11 1813
3950.71 1831
3951.30 1794
3951.89 1804
3952.48 1857
3953.08 1865
3953.67 1917
3954.26 1911
3954.85 1813
3955.45 1858
3956.04 1846
3956.63 1883
3957.23 1884
3957.82 1892
3958.41 1970
3959.00 1980
3959.60 1982
3960.19 1995
3960.78 1950
3961.38 2012
3961.97 1945
3962.56 1930
3963.16 1921
3963.75 1921
3964.34 1940
3964.94 1995
3965.53 2011
3966.13 2017
3966.72 2113
3967.31 2112
3967.91 2140
3968.50 2161
3969.09 2278
3969.69 2200
3970.28 2352
3970.88 2324
3971.47 2247
3972.06 2167
3972.66 2184
3973.25 2111
3973.85 2054
3974.44 2074
3975.04 2126
3975.63 2149
3976.22 2169
3976.82 2277
3977.41 2307
3978.01 2358
3978.60 2454
3979.20 2527
3979.79 2502
3980.39 2472
3980.98 2451
3981.58 2396
3982.17 2290
3982.77 2230
3983.36 2202
3983.96 2162
3984.55 2160
3985.15 2132
3985.74 2163
3986.34 2147
3986.93 2081
3987.53 2123
3988.12 2139
3988.72 2128
3989.31 2156
3989.91 2114
3990.50 2112
3991.10 2118
3991.69 2072
3992.29 2092
3992.89 2017
3993.48 1990
3994.08 1924
3994.67 1934
3995.27 1993
3995.86 1981
3996.46 1973
3997.06 2009
3997.65 2021
3998.25 1994
3998.84 1948
3999.44 1978
4000.04 1976
4000.63 1980
4001.23 1978
4001.83 1967
4002.42 1966
4003.02 1971
4003.61 1942
4004.21 1981
4004.81 2022
4005.40 1964
4006.00 1941
4006.60 1987
4007.19 1989
4007.79 1974
4008.39 2034
4008.98 2038
4009.58 2004
4010.18 2012
4010.77 2018
4011.37 2049
4011.97 2018
4012.57 2020
4013.16 1982
4013.76 2014
4014.36 1981
4014.95 2057
4015.55 2071
4016.15 2032
4016.75 1984
4017.34 2020
4017.94 2046
4018.54 2081
4019.14 2045
4019.73 2076
4020.33 2165
4020.93 2183
4021.53 2189
4022.13 2152
4022.72 2110
4023.32 2105
4023.92 2058
4024.52 2032
4025.12 2032
4025.71 2070
4026.31 2010
4026.91 1966
4027.51 2017
4028.11 1950
4028.70 1963
4029.30 2005
4029.90 1998
4030.50 2043
4031.10 2135
4031.70 2073
4032.30 2009
4032.89 2094
4033.49 2067
4034.09 2006
4034.69 2011
4035.29 2057
4035.89 2069
4036.49 1979
4037.09 1984
4037.68 1994
4038.28 1982
4038.88 1939
4039.48 1933
4040.08 1856
4040.68 1873
4041.28 1879
4041.88 1901
4042.48 1865
4043.08 1892
4043.68 1827
4044.28 1823
4044.88 1784
4045.48 1857
4046.07 1773
4046.67 1719
4047.27 1781
4047.87 1852
4048.47 1791
4049.07 1793
4049.67 1735
4050.27 1782
4050.87 1793
4051.47 1814
4052.07 1797
4052.67 1766
4053.27 1832
4053.87 1860
4054.47 1811
4055.07 1727
4055.67 1743
4056.27 1757
4056.88 1766
4057.48 1799
4058.08 1777
4058.68 1712
4059.28 1775
4059.88 1828
4060.48 1733
4061.08 1771
4061.68 1778
4062.28 1764
4062.88 1760
4063.48 1776
4064.08 1757
4064.68 1766
4065.29 1781
4065.89 1745
4066.49 1739
4067.09 1766
4067.69 1808
4068.29 1788
4068.89 1822
4069.49 1752
4070.10 1750
4070.70 1709
4071.30 1704
4071.90 1753
4072.50 1720
4073.10 1715
4073.70 1735
4074.31 1725
4074.91 1701
4075.51 1725
4076.11 1711
4076.71 1726
4077.32 1728
4077.92 1743
4078.52 1735
4079.12 1739
4079.72 1750
4080.33 1729
4080.93 1724
4081.53 1759
4082.13 1770
4082.73 1767
4083.34 1747
4083.94 1804
4084.54 1767
4085.14 1753
4085.75 1717
4086.35 1713
4086.95 1700
4087.55 1714
4088.16 1736
4088.76 1745
4089.36 1709
4089.97 1693
4090.57 1809
4091.17 1792
4091.77 1765
4092.38 1746
4092.98 1790
4093.58 1763
4094.19 1724
4094.79 1765
4095.39 1691
4096.00 1691
4096.60 1667
4097.20 1695
4097.81 1746
4098.41 1728
4099.01 1745
4099.62 1727
4100.22 1744
4100.82 1722
4101.43 1722
4102.03 1733
4102.64 1723
4103.24 1764
4103.84 1735
4104.45 1685
4105.05 1693
4105.65 1675
4106.26 1663
4106.86 1676
4107.47 1680
4108.07 1738
4108.68 1739
4109.28 1687
4109.88 1663
4110.49 1678
4111.09 1671
4111.70 1671
4112.30 1644
4112.91 1635
4113.51 1631
4114.12 1650
4114.72 1646
4115.32 1687
4115.93 1657
4116.53 1657
4117.14 1640
4117.74 1677
4118.35 1672
4118.95 1655
4119.56 1652
4120.16 1677
4120.77 1657
4121.37 1643
4121.98 1659
4122.58 1680
4123.19 1661
4123.80 1624
4124.40 1659
4125.01 1642
4125.61 1619
4126.22 1655
4126.82 1670
4127.43 1676
4128.03 1666
4128.64 1620
4129.25 1607
4129.85 1656
4130.46 1660
4131.06 1639
4131.67 1674
4132.27 1659
4132.88 1616
4133.49 1659
4134.09 1615
4134.70 1690
4135.31 1707
4135.91 1724
4136.52 1724
4137.12 1747
4137.73 1731
4138.34 1715
4138.94 1696
4139.55 1704
4140.16 1758
4140.76 1763
4141.37 1779
4141.98 1746
4142.58 1758
4143.19 1755
4143.80 1677
4144.40 1646
4145.01 1695
4145.62 1703
4146.22 1748
4146.83 1774
4147.44 1685
4148.05 1738
4148.65 1807
4149.26 1714
4149.87 1679
4150.47 1676
4151.08 1668
4151.69 1648
4152.30 1665
4152.90 1679
4153.51 1670
4154.12 1665
4154.73 1650
4155.33 1652
4155.94 1620
4156.55 1650
4157.16 1699
4157.76 1651
4158.37 1608
4158.98 1692
4159.59 1732
4160.20 1757
4160.80 1753
4161.41 1745
4162.02 1741
4162.63 1703
4163.24 1761
4163.85 1750
4164.45 1699
4165.06 1673
4165.67 1684
4166.28 1689
4166.89 1734
4167.50 1684
4168.10 1696
4168.71 1686
4169.32 1700
4169.93 1716
4170.54 1694
4171.15 1735
4171.76 1705
4172.37 1703
4172.97 1698
4173.58 1676
4174.19 1717
4174.80 1700
4175.41 1690
4176.02 1671
4176.63 1625
4177.24 1668
4177.85 1691
4178.46 1645
4179.07 1654
4179.68 1630
4180.29 1679
4180.90 1687
4181.50 1653
4182.11 1639
4182.72 1658
4183.33 1667
4183.94 1660
4184.55 1732
4185.16 1755
4185.77 1720
4186.38 1722
4186.99 1722
4187.60 1753
4188.21 1685
4188.82 1723
4189.43 1672
4190.04 1706
4190.65 1716
4191.26 1640
4191.87 1641
4192.48 1628
4193.09 1612
4193.71 1603
4194.32 1602
4194.93 1687
4195.54 1699
4196.15 1647
4196.76 1652
4197.37 1658
4197.98 1644
4198.59 1670
4199.20 1650
4199.81 1702
4200.42 1712
4201.03 1607
4201.64 1683
4202.26 1602
4202.87 1637
4203.48 1622
4204.09 1679
4204.70 1657
4205.31 1691
4205.92 1663
4206.53 1665
4207.15 1631
4207.76 1672
4208.37 1638
4208.98 1667
4209.59 1681
4210.20 1712
4210.82 1734
4211.43 1699
4212.04 1684
4212.65 1731
4213.26 1739
4213.87 1770
4214.49 1742
4215.10 1670
4215.71 1662
4216.32 1686
4216.94 1753
4217.55 1699
4218.16 1695
4218.77 1709
4219.38 1710
4220.00 1680
4220.61 1717
4221.22 1729
4221.83 1697
4222.45 1729
4223.06 1707
4223.67 1682
4224.28 1700
4224.90 1696
4225.51 1691
4226.12 1739
4226.74 1713
4227.35 1770
4227.96 1743
4228.57 1744
4229.19 1692
4229.80 1790
4230.41 1834
4231.03 1811
4231.64 1822
4232.25 1807
4232.87 1834
4233.48 1794
4234.09 1718
4234.71 1779
4235.32 1819
4235.93 1803
4236.55 1771
4237.16 1732
4237.77 1818
4238.39 1800
4239.00 1782
4239.62 1810
4240.23 1777
4240.84 1741
4241.46 1740
4242.07 1731
4242.68 1738
4243.30 1762
4243.91 1759
4244.53 1746
4245.14 1704
4245.76 1753
4246.37 1697
4246.98 1710
4247.60 1787
4248.21 1785
4248.83 1765
4249.44 1746
4250.06 1741
4250.67 1715
4251.29 1712
4251.90 1695
4252.51 1699
4253.13 1713
4253.74 1740
4254.36 1747
4254.97 1793
4255.59 1832
4256.20 1836
4256.82 1771
4257.43 1779
4258.05 1804
4258.66 1766
4259.28 1754
4259.90 1758
4260.51 1784
4261.13 1778
4261.74 1787
4262.36 1852
4262.97 1838
4263.59 1817
4264.20 1845
4264.82 1919
4265.43 1938
4266.05 1877
4266.67 1866
4267.28 1913
4267.90 1884
4268.51 1865
4269.13 1828
4269.75 1849
4270.36 1891
4270.98 1884
4271.59 1852
4272.21 1822
4272.83 1854
4273.44 1887
4274.06 1875
4274.67 1894
4275.29 1830
4275.91 1853
4276.52 1909
4277.14 1919
4277.76 1952
4278.37 1986
4278.99 2018
4279.61 2062
4280.22 2110
4280.84 2062
4281.46 2018
4282.07 1963
4282.69 1923
4283.31 1923
4283.92 1896
4284.54 1781
4285.16 1777
4285.78 1831
4286.39 1812
4287.01 1822
4287.63 1803
4288.24 1815
4288.86 1830
4289.48 1868
4290.10 1866
4290.71 1788
4291.33 1807
4291.95 1835
4292.57 1853
4293.18 1878
4293.80 1840
4294.42 1891
4295.04 1874
4295.66 1825
4296.27 1818
4296.89 1816
4297.51 1786
4298.13 1783
4298.75 1856
4299.36 1825
4299.98 1831
4300.60 1808
4301.22 1843
4301.84 1891
4302.45 1886
4303.07 1847
4303.69 1904
4304.31 1895
4304.93 1921
4305.55 1919
4306.17 1904
4306.78 1937
4307.40 1971
4308.02 1901
4308.64 1869
4309.26 1875
4309.88 1954
4310.50 2013
4311.12 1960
4311.73 2032
4312.35 2012
4312.97 2068
4313.59 2072
4314.21 2076
4314.83 2086
4315.45 2048
4316.07 2081
4316.69 2122
4317.31 2056
4317.93 2056
4318.55 2147
4319.17 2139
4319.79 2117
4320.41 2106
4321.02 2151
4321.64 2173
4322.26 2217
4322.88 2231
4323.50 2206
4324.12 2245
4324.74 2337
4325.36 2388
4325.98 2451
4326.60 2526
4327.22 2497
4327.84 2556
4328.46 2565
4329.08 2561
4329.70 2603
4330.32 2738
4330.95 2866
4331.57 2993
4332.19 3111
4332.81 3377
4333.43 3828
4334.05 4260
4334.67 4611
4335.29 4638
4335.91 4741
4336.53 4665
4337.15 4566
4337.77 4362
4338.39 4374
4339.01 4298
4339.64 4268
4340.26 4234
4340.88 4123
4341.50 3954
4342.12 3717
4342.74 3507
4343.36 3385
4343.98 3300
4344.60 3192
4345.23 3225
4345.85 3462
4346.47 3563
4347.09 3932
4347.71 4241
4348.33 4573
4348.96 4856
4349.58 4897
4350.20 4762
4350.82 4521
4351.44 4384
4352.06 4291
4352.69 4213
4353.31 4052
4353.93 3993
4354.55 3873
4355.17 3733
4355.80 3450
4356.42 3236
4357.04 3073
4357.66 2920
4358.29 2806
4358.91 2777
4359.53 2694
4360.15 2540
4360.78 2606
4361.40 2608
4362.02 2610
4362.64 2601
4363.27 2581
4363.89 2582
4364.51 2550
4365.13 2550
4365.76 2536
4366.38 2557
4367.00 2476
4367.63 2504
4368.25 2477
4368.87 2479
4369.49 2443
4370.12 2403
4370.74 2386
4371.36 2381
4371.99 2341
4372.61 2335
4373.23 2270
4373.86 2265
4374.48 2231
4375.10 2302
4375.73 2354
4376.35 2265
4376.98 2223
4377.60 2286
4378.22 2290
4378.85 2355
4379.47 2401
4380.09 2436
4380.72 2559
4381.34 2550
4381.97 2604
4382.59 2655
4383.21 2600
4383.84 2548
4384.46 2555
4385.09 2528
4385.71 2469
4386.34 2539
4386.96 2522
4387.58 2569
4388.21 2574
4388.83 2550
4389.46 2613
4390.08 2540
4390.71 2541
4391.33 2387
4391.96 2390
4392.58 2395
4393.21 2421
4393.83 2518
4394.46 2589
4395.08 2670
4395.71 2751
4396.33 2786
4396.96 2864
4397.58 2794
4398.21 2776
4398.83 2676
4399.46 2551
4400.08 2458
4400.71 2480
4401.33 2380
4401.96 2408
4402.58 2349
4403.21 2425
4403.83 2397
4404.46 2350
4405.09 2294
4405.71 2269
4406.34 2245
4406.96 2254
4407.59 2265
4408.22 2304
4408.84 2327
4409.47 2324
4410.09 2346
4410.72 2421
4411.35 2419
4411.97 2382
4412.60 2322
4413.22 2315
4413.85 2280
4414.48 2250
4415.10 2271
4415.73 2285
4416.36 2304
4416.98 2266
4417.61 2224
4418.24 2173
4418.86 2191
4419.49 2166
4420.12 2110
4420.74 2145
4421.37 2021
4422.00 2022
4422.62 2053
4423.25 2061
4423.88 2033
4424.50 2081
4425.13 2005
4425.76 2028
4426.38 2043
4427.01 2039
4427.64 2020
4428.27 1968
4428.89 2008
4429.52 1986
4430.15 2005
4430.78 2005
4431.40 1999
4432.03 1921
4432.66 1987
4433.29 1949
4433.91 1950
4434.54 1971
4435.17 1969
4435.80 1980
4436.43 1976
4437.05 1974
4437.68 1944
4438.31 1966
4438.94 2001
4439.57 2022
4440.19 1959
4440.82 1963
4441.45 1966
4442.08 1959
4442.71 1934
4443.34 1934
4443.96 1909
4444.59 1908
4445.22 1956
4445.85 1981
4446.48 2002
4447.11 1988
4447.74 2031
4448.36 1973
4448.99 1961
4449.62 1961
4450.25 1977
4450.88 1984
4451.51 2004
4452.14 1954
4452.77 1939
4453.40 1972
4454.02 2019
4454.65 1972
4455.28 2000
4455.91 2002
4456.54 1985
4457.17 2101
4457.80 2198
4458.43 2165
4459.06 2105
4459.69 2156
4460.32 2203
4460.95 2171
4461.58 2046
4462.21 2027
4462.84 2045
4463.47 1950
4464.10 1942
4464.73 1897
4465.36 1874
4465.99 1869
4466.62 1841
4467.25 1904
4467.88 1862
4468.51 1821
4469.14 1921
4469.77 1921
4470.40 1904
4471.03 1916
4471.66 1892
4472.29 1870
4472.92 1816
4473.55 1781
4474.18 1811
4474.81 1789
4475.44 1845
4476.07 1874
4476.70 1851
4477.33 1815
4477.96 1816
4478.60 1812
4479.23 1824
4479.86 1813
4480.49 1789
4481.12 1831
4481.75 1876
4482.38 1841
4483.01 1863
4483.64 1865
4484.27 1845
4484.91 1855
4485.54 1867
4486.17 1845
4486.80 1825
4487.43 1821
4488.06 1918
4488.69 1855
4489.33 1813
4489.96 1875
4490.59 1807
4491.22 1860
4491.85 1856
4492.49 1899
4493.12 1912
4493.75 1814
4494.38 1803
4495.01 1865
4495.65 1849
4496.28 1845
4496.91 1869
4497.54 1928
4498.17 1878
4498.81 1848
4499.44 1910
4500.07 1934
4500.70 1906
4501.34 1972
4501.97 1974
4502.60 2051
4503.23 2083
4503.87 2090
4504.50 2144
4505.13 2110
4505.76 2100
4506.40 1981
4507.03 1983
4507.66 1942
4508.30 1945
4508.93 1957
4509.56 1965
4510.19 1960
4510.83 2022
4511.46 1999
4512.09 1964
4512.73 2001
4513.36 1985
4513.99 2068
4514.63 1961
4515.26 1938
4515.89 1928
4516.53 1856
4517.16 1842
4517.80 1864
4518.43 1849
4519.06 1824
4519.70 1829
4520.33 1788
4520.96 1805
4521.60 1812
4522.23 1893
4522.87 1814
4523.50 1762
4524.13 1739
4524.77 1781
4525.40 1726
4526.04 1753
4526.67 1749
4527.30 1727
4527.94 1732
4528.57 1770
4529.21 1699
4529.84 1685
4530.48 1705
4531.11 1747
4531.75 1727
4532.38 1717
4533.02 1752
4533.65 1751
4534.28 1796
4534.92 1784
4535.55 1760
4536.19 1711
4536.82 1749
4537.46 1772
4538.09 1767
4538.73 1741
4539.36 1743
4540.00 1765
4540.64 1755
4541.27 1674
4541.91 1657
4542.54 1712
4543.18 1709
4543.81 1739
4544.45 1709
4545.08 1668
4545.72 1664
4546.35 1690
4546.99 1729
4547.63 1706
4548.26 1684
4548.90 1696
4549.53 1680
4550.17 1709
4550.80 1665
4551.44 1652
4552.08 1675
4552.71 1674
4553.35 1706
4553.99 1718
4554.62 1671
4555.26 1659
4555.89 1679
4556.53 1725
4557.17 1675
4557.80 1669
4558.44 1672
4559.08 1667
4559.71 1703
4560.35 1691
4560.99 1708
4561.62 1683
4562.26 1663
4562.90 1669
4563.53 1675
4564.17 1695
4564.81 1679
4565.44 1669
4566.08 1680
4566.72 1684
4567.35 1623
4567.99 1635
4568.63 1726
4569.27 1712
4569.90 1683
4570.54 1675
4571.18 1671
4571.82 1720
4572.45 1696
4573.09 1752
4573.73 1686
4574.37 1702
4575.00 1656
4575.64 1685
4576.28 1735
4576.92 1765
4577.55 1692
4578.19 1707
4578.83 1768
4579.47 1813
4580.11 1781
4580.74 1769
4581.38 1756
4582.02 1801
4582.66 1813
4583.30 1759
4583.93 1778
4584.57 1718
4585.21 1870
4585.85 1845
4586.49 1824
4587.13 1837
4587.76 1966
4588.40 2041
4589.04 2145
4589.68 2230
4590.32 2384
4590.96 2383
4591.60 2316
4592.24 2272
4592.87 2257
4593.51 2257
4594.15 2349
4594.79 2362
4595.43 2358
4596.07 2358
4596.71 2164
4597.35 2162
4597.99 2035
4598.63 2055
4599.27 1992
4599.90 1971
4600.54 1905
4601.18 1887
4601.82 1893
4602.46 1913
4603.10 1881
4603.74 1889
4604.38 1876
4605.02 1790
4605.66 1786
4606.30 1819
4606.94 1826
4607.58 1801
4608.22 1813
4608.86 1810
4609.50 1777
4610.14 1723
4610.78 1739
4611.42 1754
4612.06 1755
4612.70 1756
4613.34 1759
4613.98 1742
4614.62 1751
4615.26 1691
4615.90 1708
4616.54 1733
4617.18 1769
4617.82 1742
4618.47 1765
4619.11 1739
4619.75 1680
4620.39 1743
4621.03 1696
4621.67 1707
4622.31 1647
4622.95 1649
4623.59 1704
4624.23 1682
4624.87 1651
4625.52 1673
4626.16 1673
4626.80 1679
4627.44 1666
4628.08 1678
4628.72 1695
4629.36 1700
4630.00 1692
4630.65 1645
4631.29 1677
4631.93 1691
4632.57 1700
4633.21 1769
4633.85 1843
4634.50 1868
4635.14 1813
4635.78 1877
4636.42 1888
4637.06 1925
4637.71 1886
4638.35 1906
4638.99 1905
4639.63 1874
4640.27 1824
4640.92 1865
4641.56 1822
4642.20 1791
4642.84 1789
4643.49 1742
4644.13 1758
4644.77 1757
4645.41 1766
4646.06 1734
4646.70 1747
4647.34 1707
4647.98 1696
4648.63 1682
4649.27 1681
4649.91 1736
4650.55 1720
4651.20 1667
4651.84 1703
4652.48 1716
4653.13 1738
4653.77 1708
4654.41 1651
4655.06 1737
4655.70 1729
4656.34 1748
4656.99 1703
4657.63 1711
4658.27 1674
4658.92 1724
4659.56 1687
4660.20 1677
4660.85 1649
4661.49 1678
4662.13 1665
4662.78 1661
4663.42 1659
4664.07 1631
4664.71 1607
4665.35 1624
4666.00 1665
4666.64 1609
4667.28 1632
4667.93 1583
4668.57 1608
4669.22 1637
4669.86 1619
4670.51 1623
4671.15 1597
4671.79 1560
4672.44 1571
4673.08 1627
4673.73 1581
4674.37 1595
4675.02 1630
4675.66 1613
4676.31 1599
4676.95 1600
4677.60 1626
4678.24 1621
4678.88 1599
4679.53 1631
4680.17 1632
4680.82 1674
4681.46 1623
4682.11 1638
4682.75 1684
4683.40 1650
4684.05 1669
4684.69 1640
4685.34 1670
4685.98 1684
4686.63 1676
4687.27 1665
4687.92 1713
4688.56 1732
4689.21 1680
4689.85 1729
4690.50 1802
4691.15 1792
4691.79 1807
4692.44 1835
4693.08 1813
4693.73 1806
4694.37 1850
4695.02 1858
4695.67 1849
4696.31 1896
4696.96 1934
4697.60 1932
4698.25 1904
4698.90 1984
4699.54 1966
4700.19 2042
4700.84 2138
4701.48 2221
4702.13 2234
4702.77 2237
4703.42 2225
4704.07 2146
4704.71 2071
4705.36 2029
4706.01 1999
4706.65 2060
4707.30 2105
4707.95 1982
4708.60 1922
4709.24 1967
4709.89 1973
4710.54 1970
4711.18 1947
4711.83 1880
4712.48 1861
4713.12 1854
4713.77 1848
4714.42 1820
4715.07 1805
4715.71 1846
4716.36 1866
4717.01 1849
4717.66 1795
4718.30 1833
4718.95 1828
4719.60 1836
4720.25 1882
4720.89 1899
4721.54 1896
4722.19 1920
4722.84 1873
4723.49 1923
4724.13 1925
4724.78 1820
4725.43 1863
4726.08 1821
4726.73 1797
4727.37 1816
4728.02 1816
4728.67 1754
4729.32 1774
4729.97 1752
4730.62 1690
4731.26 1698
4731.91 1694
4732.56 1719
4733.21 1728
4733.86 1625
4734.51 1669
4735.16 1651
4735.80 1620
4736.45 1668
4737.10 1695
4737.75 1642
4738.40 1653
4739.05 1679
4739.70 1641
4740.35 1664
4741.00 1630
4741.64 1666
4742.29 1638
4742.94 1638
4743.59 1620
4744.24 1645
4744.89 1663
4745.54 1659
4746.19 1637
4746.84 1603
4747.49 1651
4748.14 1608
4748.79 1596
4749.44 1666
4750.09 1675
4750.74 1634
4751.39 1645
4752.04 1680
4752.69 1661
4753.34 1696
4753.99 1749
4754.64 1752
4755.29 1661
4755.94 1704
4756.59 1720
4757.24 1716
4757.89 1686
4758.54 1735
4759.19 1675
4759.84 1645
4760.49 1639
4761.14 1662
4761.79 1631
4762.44 1639
4763.09 1649
4763.74 1682
4764.39 1687
4765.04 1688
4765.69 1621
4766.35 1631
4767.00 1645
4767.65 1665
4768.30 1668
4768.95 1664
4769.60 1681
4770.25 1671
4770.90 1665
4771.55 1655
4772.20 1650
4772.86 1655
4773.51 1682
4774.16 1657
4774.81 1677
4775.46 1662
4776.11 1657
4776.76 1578
4777.42 1582
4778.07 1662
4778.72 1613
4779.37 1623
4780.02 1611
4780.67 1611
4781.33 1655
4781.98 1664
4782.63 1675
4783.28 1685
4783.93 1676
4784.59 1660
4785.24 1644
4785.89 1638
4786.54 1621
4787.20 1630
4787.85 1633
4788.50 1672
4789.15 1676
4789.80 1636
4790.46 1733
4791.11 1743
4791.76 1757
4792.41 1723
4793.07 1718
4793.72 1764
4794.37 1768
4795.03 1788
4795.68 1780
4796.33 1732
4796.98 1713
4797.64 1791
4798.29 1772
4798.94 1754
4799.60 1741
4800.25 1734
4800.90 1771
4801.56 1791
4802.21 1826
4802.86 1840
4803.52 1797
4804.17 1793
4804.82 1749
4805.48 1858
4806.13 1830
4806.78 1831
4807.44 1846
4808.09 1878
4808.74 1861
4809.40 1852
4810.05 1891
4810.71 1873
4811.36 1900
4812.01 1869
4812.67 1905
4813.32 1901
4813.98 1838
4814.63 1891
4815.28 1940
4815.94 1928
4816.59 1896
4817.25 1932
4817.90 1972
4818.56 1958
4819.21 1983
4819.86 2010
4820.52 2000
4821.17 2099
4821.83 2085
4822.48 2190
4823.14 2195
4823.79 2195
4824.45 2269
4825.10 2358
4825.76 2404
4826.41 2409
4827.07 2354
4827.72 2310
4828.38 2258
4829.03 2221
4829.69 2188
4830.34 2133
4831.00 2104
4831.65 2217
4832.31 2137
4832.96 2149
4833.62 2198
4834.27 2199
4834.93 2237
4835.59 2198
4836.24 2217
4836.90 2259
4837.55 2281
4838.21 2252
4838.86 2345
4839.52 2338
4840.18 2367
4840.83 2316
4841.49 2254
4842.14 2283
4842.80 2290
4843.46 2300
4844.11 2341
4844.77 2403
4845.42 2312
4846.08 2339
4846.74 2352
4847.39 2390
4848.05 2389
4848.71 2419
4849.36 2432
4850.02 2377
4850.68 2428
4851.33 2490
4851.99 2477
4852.65 2491
4853.30 2440
4853.96 2420
4854.62 2455
4855.27 2475
4855.93 2556
4856.59 2597
4857.24 2612
4857.90 2772
4858.56 2955
4859.21 3026
4859.87 3178
4860.53 3259
4861.19 3255
4861.84 3086
4862.50 2992
4863.16 2926
4863.82 2785
4864.47 2751
4865.13 2735
4865.79 2660
4866.45 2617
4867.10 2628
4867.76 2701
4868.42 2671
4869.08 2688
4869.74 2688
4870.39 2707
4871.05 2741
4871.71 2650
4872.37 2628
4873.03 2614
4873.68 2639
4874.34 2618
4875.00 2620
4875.66 2580
4876.32 2644
4876.97 2587
4877.63 2569
4878.29 2634
4878.95 2660
4879.61 2731
4880.27 2820
4880.93 2969
4881.58 3030
4882.24 3062
4882.90 2955
4883.56 2858
4884.22 2868
4884.88 2671
4885.54 2554
4886.20 2546
4886.86 2511
4887.51 2470
4888.17 2466
4888.83 2429
4889.49 2485
4890.15 2462
4890.81 2407
4891.47 2385
4892.13 2448
4892.79 2402
4893.45 2434
4894.11 2409
4894.77 2372
4895.43 2341
4896.09 2361
4896.75 2326
4897.41 2260
4898.07 2205
4898.73 2269
4899.39 2265
4900.04 2255
4900.70 2293
4901.36 2320
4902.02 2352
4902.69 2394
4903.35 2379
4904.01 2285
4904.67 2238
4905.33 2177
4905.99 2112
4906.65 2120
4907.31 2074
4907.97 2105
4908.63 2075
4909.29 2077
4909.95 2050
4910.61 2064
4911.27 2018
4911.93 1974
4912.59 1992
4913.25 2009
4913.91 2011
4914.57 2086
4915.24 2016
4915.90 1989
4916.56 1982
4917.22 2007
4917.88 2000
4918.54 1991
4919.20 1961
4919.86 1960
4920.52 1973
4921.19 1984
4921.85 2009
4922.51 1959
4923.17 1943
4923.83 1939
4924.49 1998
4925.15 1992
4925.82 1969
4926.48 1935
4927.14 1914
4927.80 1979
4928.46 1981
4929.12 1955
4929.79 1947
4930.45 1933
4931.11 1914
4931.77 1978
4932.43 1945
4933.10 1982
4933.76 1957
4934.42 1983
4935.08 1928
4935.75 1900
4936.41 1919
4937.07 1916
4937.73 1913
4938.40 1893
4939.06 1867
4939.72 1893
4940.38 1850
4941.05 1882
4941.71 1885
4942.37 1902
4943.03 1873
4943.70 1862
4944.36 1852
4945.02 1908
4945.69 1890
4946.35 1914
4947.01 1865
4947.68 1875
4948.34 1863
4949.00 1894
4949.66 1860
4950.33 1810
4950.99 1832
4951.65 1842
4952.32 1862
4952.98 1794
4953.65 1837
4954.31 1874
4954.97 1833
4955.64 1809
4956.30 1832
4956.96 1897
4957.63 1837
4958.29 1780
4958.95 1807
4959.62 1900
4960.28 1913
4960.95 1909
4961.61 1947
4962.27 1979
4962.94 1974
4963.60 2025
4964.27 2107
4964.93 2183
4965.60 2266
4966.26 2247
4966.92 2231
4967.59 2277
4968.25 2175
4968.92 2068
4969.58 1997
4970.25 1937
4970.91 1911
4971.58 1934
4972.24 1859
4972.91 1824
4973.57 1866
4974.24 1874
4974.90 1872
4975.57 1954
4976.23 1949
4976.90 1977
4977.56 2020
4978.23 2026
4978.89 2031
4979.56 2017
4980.22 2012
4980.89 2030
4981.55 2004
4982.22 1990
4982.88 1932
4983.55 1856
4984.21 1857
4984.88 1858
4985.55 1836
4986.21 1820
4986.88 1823
4987.54 1795
4988.21 1781
4988.87 1820
4989.54 1776
4990.21 1762
4990.87 1763
4991.54 1755
4992.20 1735
4992.87 1716
4993.54 1741
4994.20 1724
4994.87 1722
4995.54 1787
4996.20 1751
4996.87 1729
4997.54 1686
4998.20 1691
4998.87 1665
4999.53 1644
5000.20 1684
5000.87 1620
5001.53 1590
5002.20 1645
5002.87 1665
5003.54 1608
5004.20 1629
5004.87 1650
5005.54 1618
5006.20 1608
5006.87 1609
5007.54 1601
5008.20 1607
5008.87 1644
5009.54 1634
5010.21 1667
5010.87 1635
5011.54 1633
5012.21 1603
5012.88 1663
5013.54 1618
5014.21 1653
5014.88 1613
5015.55 1614
5016.21 1662
5016.88 1643
5017.55 1628
5018.22 1593
5018.89 1617
5019.55 1607
5020.22 1612
5020.89 1619
5021.56 1636
5022.23 1549
5022.89 1576
5023.56 1643
5024.23 1648
5024.90 1603
5025.57 1638
5026.23 1628
5026.90 1667
5027.57 1636
5028.24 1657
5028.91 1642
5029.58 1671
5030.25 1637
5030.91 1677
5031.58 1634
5032.25 1644
5032.92 1630
5033.59 1575
5034.26 1635
5034.93 1591
5035.60 1593
5036.27 1529
5036.93 1571
5037.60 1542
5038.27 1618
5038.94 1659
5039.61 1627
5040.28 1649
5040.95 1644
5041.62 1642
5042.29 1647
5042.96 1643
5043.63 1599
5044.30 1609
5044.97 1622
5045.64 1635
5046.31 1564
5046.98 1570
5047.65 1602
5048.32 1574
5048.99 1561
5049.66 1583
5050.33 1582
5051.00 1612
5051.67 1545
5052.34 1599
5053.01 1576
5053.68 1548
5054.35 1614
5055.02 1587
5055.69 1538
5056.36 1555
5057.03 1551
5057.70 1561
5058.37 1563
5059.04 1505
5059.71 1565
5060.38 1559
5061.05 1487
5061.72 1500
5062.39 1523
5063.06 1515
5063.73 1481
5064.40 1533
5065.08 1486
5065.75 1498
5066.42 1494
5067.09 1597
5067.76 1569
5068.43 1567
5069.10 1548
5069.77 1521
5070.44 1512
5071.12 1539
5071.79 1543
5072.46 1536
5073.13 1553
5073.80 1539
5074.47 1565
5075.14 1523
5075.82 1556
5076.49 1527
5077.16 1520
5077.83 1588
5078.50 1615
5079.18 1572
5079.85 1612
5080.52 1684
5081.19 1720
5081.86 1649
5082.54 1681
5083.21 1708
5083.88 1717
5084.55 1677
5085.22 1682
5085.90 1709
5086.57 1656
5087.24 1716
5087.91 1693
5088.59 1707
5089.26 1688
5089.93 1642
5090.60 1634
5091.28 1664
5091.95 1684
5092.62 1670
5093.30 1607
5093.97 1619
5094.64 1612
5095.31 1596
5095.99 1564
5096.66 1578
5097.33 1600
5098.01 1612
5098.68 1618
5099.35 1618
5100.03 1543
5100.70 1575
5101.37 1547
5102.05 1577
5102.72 1632
5103.39 1580
5104.07 1595
5104.74 1607
5105.41 1665
5106.09 1704
5106.76 1689
5107.43 1715
5108.11 1666
5108.78 1688
5109.46 1661
5110.13 1634
5110.80 1605
5111.48 1618
5112.15 1640
5112.83 1640
5113.50 1609
5114.17 1631
5114.85 1598
5115.52 1608
5116.20 1631
5116.87 1629
5117.55 1651
5118.22 1626
5118.89 1644
5119.57 1762
5120.24 1795
5120.92 1861
5121.59 1917
5122.27 1837
5122.94 1907
5123.62 1912
5124.29 1866
5124.97 1892
5125.64 1905
5126.32 1905
5126.99 1821
5127.67 1792
5128.34 1704
5129.02 1678
5129.69 1696
5130.37 1736
5131.04 1670
5131.72 1690
5132.39 1647
5133.07 1635
5133.75 1678
5134.42 1732
5135.10 1669
5135.77 1672
5136.45 1651
5137.12 1677
5137.80 1659
5138.47 1583
5139.15 1585
5139.83 1596
5140.50 1538
5141.18 1583
5141.85 1578
5142.53 1566
5143.21 1568
5143.88 1514
5144.56 1543
5145.23 1502
5145.91 1452
5146.59 1512
5147.26 1525
5147.94 1500
5148.62 1489
5149.29 1520
5149.97 1514
5150.65 1519
5151.32 1504
5152.00 1553
5152.68 1493
5153.35 1511
5154.03 1559
5154.71 1491
5155.38 1476
5156.06 1482
5156.74 1490
5157.41 1474
5158.09 1509
5158.77 1461
5159.45 1442
5160.12 1471
5160.80 1490
5161.48 1481
5162.16 1471
5162.83 1495
5163.51 1507
5164.19 1498
5164.87 1521
5165.54 1480
5166.22 1499
5166.90 1548
5167.58 1557
5168.25 1541
5168.93 1569
5169.61 1558
5170.29 1516
5170.96 1480
5171.64 1514
5172.32 1507
5173.00 1465
5173.68 1499
5174.36 1448
5175.03 1477
5175.71 1504
5176.39 1453
5177.07 1494
5177.75 1459
5178.42 1472
5179.10 1468
5179.78 1500
5180.46 1500
5181.14 1465
5181.82 1459
5182.50 1509
5183.18 1495
5183.85 1483
5184.53 1489
5185.21 1484
5185.89 1473
5186.57 1471
5187.25 1420
5187.93 1442
5188.61 1438
5189.29 1436
5189.96 1428
5190.64 1430
5191.32 1417
5192.00 1431
5192.68 1457
5193.36 1444
5194.04 1433
5194.72 1453
5195.40 1455
5196.08 1458
5196.76 1420
5197.44 1456
5198.12 1439
5198.80 1461
5199.48 1498
5200.16 1477
5200.84 1476
5201.52 1509
5202.20 1441
5202.88 1476
5203.56 1471
5204.24 1450
5204.92 1468
5205.60 1460
5206.28 1504
5206.96 1468
5207.64 1477
5208.32 1509
5209.00 1558
5209.68 1493
5210.36 1537
5211.04 1519
5211.72 1561
5212.40 1550
5213.08 1637
5213.76 1620
5214.44 1578
5215.13 1572
5215.81 1616
5216.49 1650
5217.17 1677
5217.85 1701
5218.53 1641
5219.21 1714
5219.89 1668
5220.57 1661
5221.25 1617
5221.94 1660
5222.62 1672
5223.30 1679
5223.98 1673
5224.66 1654
5225.34 1712
5226.02 1738
5226.71 1724
5227.39 1670
5228.07 1647
5228.75 1634
5229.43 1606
5230.11 1566
5230.80 1570
5231.48 1534
5232.16 1539
5232.84 1526
5233.52 1579
5234.21 1613
5234.89 1532
5235.57 1520
5236.25 1543
5236.93 1550
5237.62 1524
5238.30 1543
5238.98 1571
5239.66 1558
5240.35 1533
5241.03 1521
5241.71 1590
5242.39 1598
5243.08 1613
5243.76 1644
5244.44 1584
5245.13 1581
5245.81 1535
5246.49 1546
5247.17 1603
5247.86 1577
5248.54 1599
5249.22 1589
5249.91 1583
5250.59 1540
5251.27 1573
5251.96 1611
5252.64 1590
5253.32 1600
5254.01 1635
5254.69 1652
5255.37 1719
5256.06 1697
5256.74 1616
5257.42 1683
5258.11 1630
5258.79 1649
5259.47 1583
5260.16 1575
5260.84 1557
5261.53 1630
5262.21 1633
5262.89 1730
5263.58 1712
5264.26 1791
5264.95 1787
5265.63 1789
5266.31 1690
5267.00 1709
5267.68 1664
5268.37 1649
5269.05 1599
5269.73 1620
5270.42 1637
5271.10 1639
5271.79 1647
5272.47 1607
5273.16 1596
5273.84 1622
5274.53 1625
5275.21 1552
5275.90 1595
5276.58 1618
5277.27 1631
5277.95 1612
5278.64 1649
5279.32 1619
5280.01 1588
5280.69 1588
5281.38 1547
5282.06 1631
5282.75 1572
5283.43 1555
5284.12 1603
5284.80 1598
5285.49 1577
5286.17 1552
5286.86 1575
5287.54 1569
5288.23 1542
5288.92 1519
5289.60 1557
5290.29 1475
5290.97 1564
5291.66 1546
5292.34 1548
5293.03 1596
5293.72 1588
5294.40 1542
5295.09 1549
5295.77 1537
5296.46 1597
5297.15 1631
5297.83 1610
5298.52 1581
5299.20 1592
5299.89 1626
5300.58 1609
5301.26 1633
5301.95 1621
5302.64 1620
5303.32 1636
5304.01 1711
5304.70 1694
5305.38 1733
5306.07 1793
5306.76 1920
5307.44 1921
5308.13 1925
5308.82 1961
5309.50 1962
5310.19 1892
5310.88 1835
5311.57 1904
5312.25 1886
5312.94 1835
5313.63 1854
5314.31 1940
5315.00 1920
5315.69 1917
5316.38 1894
5317.06 1912
5317.75 1847
5318.44 1748
5319.13 1784
5319.81 1778
5320.50 1783
5321.19 1751
5321.88 1850
5322.57 1848
5323.25 1798
5323.94 1803
5324.63 1799
5325.32 1767
5326.00 1700
5326.69 1722
5327.38 1618
5328.07 1610
5328.76 1559
5329.45 1572
5330.13 1568
5330.82 1586
5331.51 1570
5332.20 1565
5332.89 1520
5333.58 1552
5334.26 1519
5334.95 1503
5335.64 1554
5336.33 1511
5337.02 1506
5337.71 1492
5338.40 1427
5339.09 1474
5339.77 1529
5340.46 1509
5341.15 1431
5341.84 1422
5342.53 1476
5343.22 1443
5343.91 1431
5344.60 1445
5345.29 1470
5345.98 1498
5346.67 1441
5347.36 1428
5348.05 1484
5348.73 1452
5349.42 1476
5350.11 1434
5350.80 1442
5351.49 1451
5352.18 1428
5352.87 1435
5353.56 1468
5354.25 1464
5354.94 1462
5355.63 1507
5356.32 1465
5357.01 1441
5357.70 1417
5358.39 1461
5359.08 1459
5359.77 1427
5360.46 1433
5361.15 1421
5361.84 1486
5362.53 1478
5363.22 1532
5363.91 1505
5364.61 1481
5365.30 1490
5365.99 1493
5366.68 1476
5367.37 1466
5368.06 1460
5368.75 1464
5369.44 1396
5370.13 1419
5370.82 1426
5371.51 1467
5372.20 1457
5372.89 1422
5373.59 1458
5374.28 1433
5374.97 1472
5375.66 1482
5376.35 1425
5377.04 1431
5377.73 1443
5378.42 1397
5379.12 1388
5379.81 1368
5380.50 1383
5381.19 1416
5381.88 1405
5382.57 1427
5383.27 1414
5383.96 1433
5384.65 1428
5385.34 1453
5386.03 1411
5386.73 1429
5387.42 1393
5388.11 1393
5388.80 1464
5389.49 1472
5390.19 1403
5390.88 1442
5391.57 1447
5392.26 1476
5392.95 1453
5393.65 1470
5394.34 1423
5395.03 1411
5395.72 1435
5396.42 1405
5397.11 1435
5397.80 1395
5398.50 1425
5399.19 1392
5399.88 1435
5400.57 1353
5401.27 1382
5401.96 1467
5402.65 1455
5403.35 1359
5404.04 1386
5404.73 1426
5405.42 1374
5406.12 1400
5406.81 1405
5407.50 1448
5408.20 1458
5408.89 1446
5409.58 1457
5410.28 1437
5410.97 1424
5411.66 1441
5412.36 1420
5413.05 1408
5413.75 1385
5414.44 1449
5415.13 1470
5415.83 1408
5416.52 1429
5417.21 1472
5417.91 1481
5418.60 1449
5419.30 1448
5419.99 1449
5420.68 1492
5421.38 1480
5422.07 1457
5422.77 1487
5423.46 1481
5424.16 1495
5424.85 1520
5425.54 1483
5426.24 1492
5426.93 1542
5427.63 1471
5428.32 1479
5429.02 1464
5429.71 1507
5430.41 1464
5431.10 1519
5431.80 1497
5432.49 1510
5433.19 1504
5433.88 1544
5434.58 1554
5435.27 1542
5435.97 1516
5436.66 1521
5437.36 1520
5438.05 1540
5438.75 1566
5439.44 1558
5440.14 1611
5440.83 1603
5441.53 1584
5442.22 1561
5442.92 1581
5443.62 1593
5444.31 1612
5445.01 1604
5445.70 1631
5446.40 1692
5447.09 1735
5447.79 1831
5448.49 1809
5449.18 1857
5449.88 1866
5450.57 1903
5451.27 1907
5451.97 1883
5452.66 1836
5453.36 1811
5454.05 1827
5454.75 1751
5455.45 1785
5456.14 1758
5456.84 1787
5457.54 1720
5458.23 1766
5458.93 1778
5459.63 1766
5460.32 1799
5461.02 1826
5461.72 1849
5462.41 1857
5463.11 1817
5463.81 1826
5464.50 1877
5465.20 1861
5465.90 1855
5466.59 1842
5467.29 1858
5467.99 1866
5468.69 1844
5469.38 1925
5470.08 1956
5470.78 1944
5471.48 1981
5472.17 2002
5472.87 2041
5473.57 2003
5474.27 2107
5474.96 2127
5475.66 2130
5476.36 2147
5477.06 2201
5477.75 2250
5478.45 2268
5479.15 2331
5479.85 2472
5480.55 2604
5481.24 2730
5481.94 2943
5482.64 3153
5483.34 3259
5484.04 3263
5484.73 3272
5485.43 3040
5486.13 2849
5486.83 2680
5487.53 2608
5488.23 2539
5488.92 2522
5489.62 2465
5490.32 2443
5491.02 2483
5491.72 2443
5492.42 2463
5493.12 2484
5493.81 2559
5494.51 2534
5495.21 2617
5495.91 2657
5496.61 2683
5497.31 2681
5498.01 2682
5498.71 2699
5499.41 2714
5500.11 2833
5500.81 3064
5501.50 3414
5502.20 3941
5502.90 4331
5503.60 4563
5504.30 4628
5505.00 4405
5505.70 4048
5506.40 3694
5507.10 3346
5507.80 3035
5508.50 2838
5509.20 2689
5509.90 2556
5510.60 2469
5511.30 2410
5512.00 2389
5512.70 2387
5513.40 2308
5514.10 2314
5514.80 2320
5515.50 2272
5516.20 2332
5516.90 2259
5517.60 2246
5518.30 2220
5519.00 2235
5519.70 2263
5520.40 2253
5521.10 2192
5521.80 2176
5522.50 2161
5523.20 2197
5523.90 2153
5524.61 2074
5525.31 1982
5526.01 1920
5526.71 1955
5527.41 1935
5528.11 1924
5528.81 1938
5529.51 1929
5530.21 1956
5530.91 1980
5531.62 1982
5532.32 2002
5533.02 1982
5533.72 1920
5534.42 1988
5535.12 1891
5535.82 1864
5536.53 1890
5537.23 1875
5537.93 1847
5538.63 1842
5539.33 1818
5540.03 1826
5540.74 1801
5541.44 1789
5542.14 1800
5542.84 1759
5543.54 1745
5544.24 1776
5544.95 1793
5545.65 1770
5546.35 1727
5547.05 1712
5547.76 1666
5548.46 1663
5549.16 1666
5549.86 1680
5550.56 1654
5551.27 1642
5551.97 1639
5552.67 1658
5553.37 1658
5554.08 1668
5554.78 1643
5555.48 1719
5556.19 1714
5556.89 1649
5557.59 1620
5558.29 1643
5559.00 1684
5559.70 1656
5560.40 1627
5561.11 1653
5561.81 1698
5562.51 1677
5563.22 1650
5563.92 1625
5564.62 1635
5565.33 1643
5566.03 1670
5566.73 1661
5567.44 1676
5568.14 1650
5568.84 1619
5569.55 1621
5570.25 1603
5570.95 1619
5571.66 1625
5572.36 1632
5573.06 1599
5573.77 1598
5574.47 1623
5575.18 1594
5575.88 1610
5576.58 1648
5577.29 1596
5577.99 1606
5578.70 1632
5579.40 1656
5580.11 1651
5580.81 1615
5581.51 1642
5582.22 1615
5582.92 1629
5583.63 1615
5584.33 1602
5585.04 1534
5585.74 1548
5586.45 1527
5587.15 1571
5587.86 1539
5588.56 1553
5589.26 1552
5589.97 1583
5590.67 1525
5591.38 1525
5592.08 1511
5592.79 1580
5593.49 1541
5594.20 1523
5594.91 1496
5595.61 1445
5596.32 1507
5597.02 1519
5597.73 1470
5598.43 1467
5599.14 1506
5599.84 1433
5600.55 1503
5601.25 1494
5601.96 1486
5602.67 1502
5603.37 1482
5604.08 1475
5604.78 1523
5605.49 1498
5606.19 1509
5606.90 1522
5607.61 1525
5608.31 1540
5609.02 1527
5609.72 1543
5610.43 1520
5611.14 1494
5611.84 1493
5612.55 1517
5613.26 1506
5613.96 1499
5614.67 1477
5615.38 1521
5616.08 1492
5616.79 1470
5617.49 1482
5618.20 1487
5618.91 1548
5619.62 1500
5620.32 1514
5621.03 1490
5621.74 1490
5622.44 1529
5623.15 1511
5623.86 1519
5624.56 1506
5625.27 1573
5625.98 1564
5626.69 1534
5627.39 1540
5628.10 1632
5628.81 1634
5629.51 1650
5630.22 1595
5630.93 1595
5631.64 1653
5632.34 1630
5633.05 1670
5633.76 1662
5634.47 1662
5635.17 1662
5635.88 1669
5636.59 1699
5637.30 1710
5638.01 1726
5638.71 1793
5639.42 1782
5640.13 1835
5640.84 1795
5641.55 1834
5642.25 1851
5642.96 1861
5643.67 1841
5644.38 1837
5645.09 1786
5645.80 1802
5646.50 1773
5647.21 1730
5647.92 1711
5648.63 1691
5649.34 1700
5650.05 1682
5650.76 1752
5651.47 1673
5652.17 1693
5652.88 1711
5653.59 1678
5654.30 1742
5655.01 1766
5655.72 1754
5656.43 1703
5657.14 1710
5657.85 1700
5658.56 1767
5659.26 1708
5659.97 1741
5660.68 1751
5661.39 1748
5662.10 1720
5662.81 1763
5663.52 1739
5664.23 1780
5664.94 1755
5665.65 1805
5666.36 1712
5667.07 1699
5667.78 1640
5668.49 1644
5669.20 1643
5669.91 1597
5670.62 1609
5671.33 1641
5672.04 1657
5672.75 1633
5673.46 1714
5674.17 1743
5674.88 1725
5675.59 1700
5676.30 1618
5677.01 1619
5677.72 1556
5678.43 1588
5679.14 1553
5679.85 1568
5680.56 1559
5681.27 1575
5681.98 1600
5682.69 1606
5683.41 1572
5684.12 1652
5684.83 1613
5685.54 1604
5686.25 1581
5686.96 1531
5687.67 1566
5688.38 1519
5689.09 1556
5689.80 1521
5690.52 1543
5691.23 1532
5691.94 1515
5692.65 1490
5693.36 1493
5694.07 1486
5694.78 1496
5695.49 1452
5696.21 1475
5696.92 1456
5697.63 1450
5698.34 1448
5699.05 1430
5699.77 1458
5700.48 1466
5701.19 1438
5701.90 1451
5702.61 1448
5703.32 1442
5704.04 1465
5704.75 1462
5705.46 1402
5706.17 1441
5706.89 1437
5707.60 1476
5708.31 1443
5709.02 1420
5709.73 1424
5710.45 1461
5711.16 1405
5711.87 1381
5712.58 1407
5713.30 1396
5714.01 1391
5714.72 1392
5715.44 1351
5716.15 1388
5716.86 1402
5717.57 1451
5718.29 1355
5719.00 1370
5719.71 1382
5720.43 1371
5721.14 1392
5721.85 1406
5722.57 1371
5723.28 1397
5723.99 1385
5724.71 1422
5725.42 1425
5726.13 1441
5726.85 1413
5727.56 1425
5728.27 1484
5728.99 1445
5729.70 1451
5730.41 1419
5731.13 1427
5731.84 1399
5732.56 1361
5733.27 1374
5733.98 1403
5734.70 1362
5735.41 1399
5736.12 1360
5736.84 1362
5737.55 1391
5738.27 1378
5738.98 1334
5739.70 1339
5740.41 1349
5741.12 1377
5741.84 1358
5742.55 1381
5743.27 1347
5743.98 1372
5744.70 1364
5745.41 1382
5746.13 1342
5746.84 1376
5747.56 1344
5748.27 1374
5748.99 1377
5749.70 1368
5750.42 1335
5751.13 1359
5751.85 1385
5752.56 1359
5753.28 1338
5753.99 1400
5754.71 1404
5755.42 1382
5756.14 1365
5756.85 1323
5757.57 1411
5758.28 1383
5759.00 1373
5759.71 1362
5760.43 1403
5761.14 1397
5761.86 1407
5762.58 1428
5763.29 1373
5764.01 1377
5764.72 1432
5765.44 1461
5766.16 1448
5766.87 1432
5767.59 1430
5768.30 1444
5769.02 1470
5769.74 1485
5770.45 1505
5771.17 1618
5771.88 1646
5772.60 1702
5773.32 1744
5774.03 1722
5774.75 1684
5775.47 1630
5776.18 1574
5776.90 1543
5777.62 1518
5778.33 1542
5779.05 1442
5779.77 1403
5780.48 1480
5781.20 1452
5781.92 1497
5782.63 1446
5783.35 1452
5784.07 1446
5784.78 1443
5785.50 1458
5786.22 1460
5786.94 1538
5787.65 1467
5788.37 1420
5789.09 1471
5789.81 1481
5790.52 1457
5791.24 1415
5791.96 1369
5792.68 1422
5793.39 1392
5794.11 1394
5794.83 1364
5795.55 1375
5796.26 1368
5796.98 1359
5797.70 1392
5798.42 1378
5799.14 1378
5799.85 1407
5800.57 1415
5801.29 1397
5802.01 1447
5802.73 1356
5803.44 1399
5804.16 1377
5804.88 1407
5805.60 1432
5806.32 1391
5807.04 1345
5807.75 1303
5808.47 1391
5809.19 1362
5809.91 1314
5810.63 1361
5811.35 1372
5812.07 1326
5812.79 1368
5813.50 1390
5814.22 1406
5814.94 1371
5815.66 1421
5816.38 1384
5817.10 1387
5817.82 1389
5818.54 1349
5819.26 1353
5819.98 1357
5820.70 1355
5821.41 1401
5822.13 1411
5822.85 1390
5823.57 1410
5824.29 1394
5825.01 1397
5825.73 1368
5826.45 1351
5827.17 1384
5827.89 1342
5828.61 1341
5829.33 1371
5830.05 1364
5830.77 1335
5831.49 1343
5832.21 1373
5832.93 1380
5833.65 1367
5834.37 1348
5835.09 1365
5835.81 1414
5836.53 1411
5837.25 1361
5837.97 1437
5838.69 1442
5839.41 1410
5840.13 1400
5840.85 1418
5841.57 1395
5842.30 1379
5843.02 1423
5843.74 1415
5844.46 1378
5845.18 1422
5845.90 1424
5846.62 1418
5847.34 1388
5848.06 1434
5848.78 1433
5849.50 1467
5850.23 1474
5850.95 1485
5851.67 1461
5852.39 1487
5853.11 1443
5853.83 1472
5854.55 1473
5855.27 1473
5856.00 1493
5856.72 1471
5857.44 1529
5858.16 1508
5858.88 1524
5859.60 1494
5860.33 1478
5861.05 1481
5861.77 1495
5862.49 1473
5863.21 1477
5863.94 1508
5864.66 1473
5865.38 1530
5866.10 1530
5866.82 1517
5867.55 1528
5868.27 1565
5868.99 1529
5869.71 1502
5870.43 1574
5871.16 1576
5871.88 1528
5872.60 1587
5873.32 1573
5874.05 1603
5874.77 1572
5875.49 1611
5876.22 1624
5876.94 1564
5877.66 1592
5878.38 1585
5879.11 1633
5879.83 1662
5880.55 1694
5881.28 1737
5882.00 1777
5882.72 1797
5883.45 1793
5884.17 1717
5884.89 1719
5885.61 1695
5886.34 1663
5887.06 1660
5887.79 1682
5888.51 1693
5889.23 1662
5889.96 1679
5890.68 1667
5891.40 1694
5892.13 1645
5892.85 1677
5893.57 1616
5894.30 1632
5895.02 1627
5895.75 1615
5896.47 1648
5897.19 1620
5897.92 1621
5898.64 1641
5899.37 1648
5900.09 1611
5900.81 1645
5901.54 1641
5902.26 1605
5902.99 1611
5903.71 1699
5904.44 1619
5905.16 1567
5905.89 1657
5906.61 1666
5907.33 1675
5908.06 1669
5908.78 1707
5909.51 1661
5910.23 1718
5910.96 1654
5911.68 1719
5912.41 1685
5913.13 1760
5913.86 1754
5914.58 1773
5915.31 1759
5916.03 1735
5916.76 1738
5917.48 1761
5918.21 1779
5918.94 1773
5919.66 1760
5920.39 1785
5921.11 1800
5921.84 1820
5922.56 1821
5923.29 1764
5924.01 1810
5924.74 1807
5925.47 1831
5926.19 1862
5926.92 1899
5927.64 1855
5928.37 1896
5929.09 1923
5929.82 1902
5930.55 1935
5931.27 1931
5932.00 1957
5932.73 2006
5933.45 1998
5934.18 2051
5934.90 2084
5935.63 2090
5936.36 2071
5937.08 2071
5937.81 2151
5938.54 2208
5939.26 2183
5939.99 2186
5940.72 2201
5941.44 2254
5942.17 2287
5942.90 2281
5943.62 2321
5944.35 2366
5945.08 2388
5945.80 2486
5946.53 2543
5947.26 2587
5947.99 2622
5948.71 2652
5949.44 2668
5950.17 2720
5950.89 2762
5951.62 2843
5952.35 3008
5953.08 3129
5953.80 3271
5954.53 3516
5955.26 3656
5955.99 3722
5956.71 3836
5957.44 3727
5958.17 3589
5958.90 3485
5959.63 3429
5960.35 3362
5961.08 3329
5961.81 3311
5962.54 3250
5963.27 3269
5963.99 3297
5964.72 3280
5965.45 3386
5966.18 3464
5966.91 3660
5967.64 3992
5968.36 4364
5969.09 4604
5969.82 4701
5970.55 4577
5971.28 4476
5972.01 4355
5972.73 4109
5973.46 3866
5974.19 3715
5974.92 3560
5975.65 3543
5976.38 3452
5977.11 3437
5977.84 3396
5978.57 3352
5979.29 3451
5980.02 3501
5980.75 3584
5981.48 3600
5982.21 3681
5982.94 3728
5983.67 3701
5984.40 3739
5985.13 3672
5985.86 3728
5986.59 3792
5987.32 3744
5988.05 3728
5988.78 3707
5989.51 3678
5990.24 3623
5990.97 3642
5991.70 3597
5992.43 3610
5993.16 3661
5993.89 3712
5994.62 3731
5995.35 3762
5996.08 3819
5996.81 3842
5997.54 3866
5998.27 3980
5999.00 3962
5999.73 4017
6000.46 3928
6001.19 3908
6001.92 3923
6002.65 3864
6003.38 3884
6004.11 3787
6004.84 3711
6005.57 3698
6006.30 3746
6007.03 3779
6007.76 3777
6008.49 3810
6009.22 3962
6009.95 4273
6010.69 4574
6011.42 4940
6012.15 5357
6012.88 6017
6013.61 6688
6014.34 7254
6015.07 7757
6015.80 7954
6016.54 8015
6017.27 7712
6018.00 7442
6018.73 7051
6019.46 6551
6020.19 6068
6020.92 5583
6021.66 5139
6022.39 4756
6023.12 4532
6023.85 4322
6024.58 4184
6025.31 3952
6026.05 3841
6026.78 3773
6027.51 3667
6028.24 3658
6028.97 3674
6029.71 3633
6030.44 3656
6031.17 3747
6031.90 3690
6032.64 3725
6033.37 3696
6034.10 3575
6034.83 3509
6035.57 3441
6036.30 3253
6037.03 3193
6037.76 3206
6038.50 3171
6039.23 3149
6039.96 3190
6040.69 3116
6041.43 3206
6042.16 3260
6042.89 3253
6043.63 3207
6044.36 3309
6045.09 3351
6045.82 3379
6046.56 3313
6047.29 3313
6048.02 3377
6048.76 3369
6049.49 3342
6050.22 3277
6050.96 3284
6051.69 3302
6052.42 3314
6053.16 3384
6053.89 3428
6054.63 3555
6055.36 3502
6056.09 3556
6056.83 3461
6057.56 3414
6058.29 3322
6059.03 3349
6059.76 3263
6060.50 3183
6061.23 3133
6061.96 3123
6062.70 3141
6063.43 3094
6064.17 3068
6064.90 3061
6065.63 3033
6066.37 3046
6067.10 2979
6067.84 2939
6068.57 2908
6069.31 2913
6070.04 2822
6070.78 2797
6071.51 2790
6072.25 2779
6072.98 2793
6073.72 2734
6074.45 2682
6075.18 2717
6075.92 2697
6076.65 2727
6077.39 2741
6078.12 2727
6078.86 2708
6079.59 2726
6080.33 2641
6081.07 2645
6081.80 2654
6082.54 2615
6083.27 2613
6084.01 2630
6084.74 2604
6085.48 2539
6086.21 2459
6086.95 2562
6087.68 2503
6088.42 2454
6089.16 2427
6089.89 2443
6090.63 2450
6091.36 2458
6092.10 2468
6092.84 2526
6093.57 2556
6094.31 2477
6095.04 2468
6095.78 2508
6096.52 2440
6097.25 2469
6097.99 2504
6098.72 2393
6099.46 2385
6100.20 2361
6100.93 2416
6101.67 2414
6102.41 2405
6103.14 2361
6103.88 2367
6104.62 2397
6105.35 2362
6106.09 2365
6106.83 2423
6107.56 2367
6108.30 2359
6109.04 2408
6109.77 2392
6110.51 2387
6111.25 2404
6111.99 2415
6112.72 2410
6113.46 2394
6114.20 2424
6114.93 2445
6115.67 2450
6116.41 2494
6117.15 2459
6117.88 2391
6118.62 2462
6119.36 2534
6120.10 2465
6120.83 2466
6121.57 2459
6122.31 2464
6123.05 2500
6123.79 2528
6124.52 2509
6125.26 2549
6126.00 2502
6126.74 2547
6127.47 2564
6128.21 2598
6128.95 2583
6129.69 2605
6130.43 2615
6131.17 2530
6131.90 2544
6132.64 2524
6133.38 2575
6134.12 2605
6134.86 2627
6135.60 2646
6136.33 2650
6137.07 2686
6137.81 2733
6138.55 2736
6139.29 2769
6140.03 2818
6140.77 2812
6141.51 2846
6142.24 2796
6142.98 2778
6143.72 2775
6144.46 2802
6145.20 2777
6145.94 2696
6146.68 2712
6147.42 2680
6148.16 2684
6148.90 2670
6149.64 2673
6150.38 2688
6151.12 2709
6151.86 2730
6152.59 2728
6153.33 2696
6154.07 2735
6154.81 2768
6155.55 2808
6156.29 2833
6157.03 2800
6157.77 2880
6158.51 2858
6159.25 2825
6159.99 2846
6160.73 2834
6161.47 2886
6162.21 2907
6162.95 2914
6163.69 3037
6164.43 3130
6165.17 3230
6165.91 3420
6166.65 3614
6167.39 3679
6168.14 3865
6168.88 3941
6169.62 3998
6170.36 3975
6171.10 3931
6171.84 3896
6172.58 3896
6173.32 3844
6174.06 3734
6174.80 3664
6175.54 3545
6176.28 3617
6177.02 3523
6177.77 3451
6178.51 3488
6179.25 3563
6179.99 3577
6180.73 3561
6181.47 3631
6182.21 3698
6182.95 3671
6183.70 3736
6184.44 3748
6185.18 3806
6185.92 3876
6186.66 3922
6187.40 3861
6188.15 3901
6188.89 3913
6189.63 3963
6190.37 4083
6191.11 4109
6191.85 4163
6192.60 4243
6193.34 4518
6194.08 4554
6194.82 4717
6195.56 4738
6196.31 4778
6197.05 4820
6197.79 4835
6198.53 4806
6199.28 4743
6200.02 4655
6200.76 4553
6201.50 4600
6202.25 4601
6202.99 4615
6203.73 4686
6204.47 4856
6205.22 5156
6205.96 5534
6206.70 6168
6207.44 7238
6208.19 8811
6208.93 10875
6209.67 12936
6210.42 15064
6211.16 16528
6211.90 17298
6212.65 17147
6213.39 16493
6214.13 15238
6214.88 13654
6215.62 11984
6216.36 10470
6217.11 9057
6217.85 7729
6218.59 6759
6219.34 5993
6220.08 5402
6220.82 4876
6221.57 4506
6222.31 4175
6223.05 3964
6223.80 3837
6224.54 3791
6225.29 3666
6226.03 3587
6226.77 3592
6227.52 3493
6228.26 3431
6229.01 3315
6229.75 3198
6230.49 3043
6231.24 2981
6231.98 2848
6232.73 2813
6233.47 2746
6234.22 2700
6234.96 2653
6235.71 2706
6236.45 2669
6237.19 2711
6237.94 2761
6238.68 2768
6239.43 2861
6240.17 2948
6240.92 3126
6241.66 3162
6242.41 3293
6243.15 3354
6243.90 3300
6244.64 3195
6245.39 3176
6246.13 3116
6246.88 3025
6247.62 2982
6248.37 2962
6249.12 2971
6249.86 2912
6250.61 2970
6251.35 2948
6252.10 3035
6252.84 2997
6253.59 3011
6254.33 2979
6255.08 3050
6255.83 3074
6256.57 3048
6257.32 3084
6258.06 3077
6258.81 3054
6259.55 3075
6260.30 3048
6261.05 3028
6261.79 3042
6262.54 2984
6263.28 2980
6264.03 2988
6264.78 2987
6265.52 2922
6266.27 2915
6267.02 2893
6267.76 2903
6268.51 2974
6269.26 2922
6270.00 2916
6270.75 2929
6271.50 2981
6272.24 2908
6272.99 2982
6273.74 2976
6274.48 2968
6275.23 2958
6275.98 3005
6276.72 2998
6277.47 3027
6278.22 3109
6278.96 3160
6279.71 3143
6280.46 3115
6281.21 3104
6281.95 2905
6282.70 2783
6283.45 2780
6284.20 2733
6284.94 2661
6285.69 2632
6286.44 2556
6287.19 2534
6287.93 2442
6288.68 2417
6289.43 2431
6290.18 2418
6290.92 2445
6291.67 2450
6292.42 2395
6293.17 2397
6293.92 2420
6294.66 2416
6295.41 2358
6296.16 2298
6296.91 2290
6297.66 2324
6298.41 2267
6299.15 2218
6299.90 2179
6300.65 2181
6301.40 2192
6302.15 2143
6302.90 2164
6303.64 2173
6304.39 2121
6305.14 2142
6305.89 2133
6306.64 2159
6307.39 2097
6308.14 2102
6308.89 2129
6309.63 2205
6310.38 2143
6311.13 2181
6311.88 2180
6312.63 2169
6313.38 2232
6314.13 2220
6314.88 2216
6315.63 2251
6316.38 2258
6317.13 2318
6317.88 2343
6318.63 2379
6319.38 2384
6320.12 2354
6320.87 2331
6321.62 2317
6322.37 2256
6323.12 2165
6323.87 2139
6324.62 2094
6325.37 2106
6326.12 2022
6326.87 2060
6327.62 2134
6328.37 2053
6329.12 1995
6329.87 1956
6330.62 1993
6331.37 2045
6332.12 2035
6332.87 2036
6333.62 2036
6334.37 2019
6335.13 1988
6335.88 1939
6336.63 1972
6337.38 2039
6338.13 2014
6338.88 1996
6339.63 1984
6340.38 2014
6341.13 2003
6341.88 2088
6342.63 2093
6343.38 2071
6344.13 2037
6344.89 2060
6345.64 2028
6346.39 1949
6347.14 1955
6347.89 1938
6348.64 1975
6349.39 1995
6350.14 1947
6350.90 1987
6351.65 1995
6352.40 1998
6353.15 2036
6353.90 2079
6354.65 2108
6355.40 2083
6356.16 2183
6356.91 2180
6357.66 2180
6358.41 2154
6359.16 2143
6359.92 2112
6360.67 2094
6361.42 2023
6362.17 1967
6362.92 2004
6363.68 1987
6364.43 2032
6365.18 1962
6365.93 1923
6366.68 1926
6367.44 1941
6368.19 1928
6368.94 1998
6369.69 2014
6370.45 2045
6371.20 1949
6371.95 1991
6372.70 2005
6373.46 1973
6374.21 1983
6374.96 1931
6375.72 1924
6376.47 1910
6377.22 1909
6377.97 1862
6378.73 1907
6379.48 1910
6380.23 1955
6380.99 1989
6381.74 2021
6382.49 2067
6383.25 2154
6384.00 2119
6384.75 2140
6385.51 2078
6386.26 2024
6387.01 2028
6387.77 1994
6388.52 1944
6389.27 1901
6390.03 1883
6390.78 1857
6391.54 1868
6392.29 1882
6393.04 1835
6393.80 1832
6394.55 1825
6395.31 1832
6396.06 1829
6396.81 1815
6397.57 1851
6398.32 1876
6399.08 1851
6399.83 1859
6400.59 1875
6401.34 1854
6402.09 1863
6402.85 1829
6403.60 1851
6404.36 1831
6405.11 1830
6405.87 1813
6406.62 1833
6407.38 1840
6408.13 1806
6408.89 1866
6409.64 1905
6410.40 1997
6411.15 2026
6411.91 1980
6412.66 1971
6413.42 2012
6414.17 1948
6414.93 1913
6415.68 1970
6416.44 1967
6417.19 1972
6417.95 2015
6418.70 2055
6419.46 2085
6420.21 2066
6420.97 2087
6421.72 2047
6422.48 1978
6423.24 1953
6423.99 1973
6424.75 1961
6425.50 1877
6426.26 1881
6427.01 1882
6427.77 1925
6428.53 1912
6429.28 1903
6430.04 1959
6430.79 1900
6431.55 1903
6432.31 1897
6433.06 1936
6433.82 1934
6434.58 1923
6435.33 1966
6436.09 1937
6436.85 1910
6437.60 1894
6438.36 1979
6439.11 1968
6439.87 1990
6440.63 1989
6441.38 2013
6442.14 2011
6442.90 1981
6443.66 2018
6444.41 2024
6445.17 2060
6445.93 2112
6446.68 2109
6447.44 2095
6448.20 2102
6448.95 2092
6449.71 2132
6450.47 2159
6451.23 2174
6451.98 2178
6452.74 2182
6453.50 2196
6454.26 2188
6455.01 2225
6455.77 2195
6456.53 2129
6457.29 2161
6458.04 2139
6458.80 2231
6459.56 2243
6460.32 2221
6461.08 2216
6461.83 2193
6462.59 2230
6463.35 2356
6464.11 2364
6464.87 2396
6465.62 2473
6466.38 2548
6467.14 2567
6467.90 2572
6468.66 2629
6469.42 2644
6470.17 2656
6470.93 2621
6471.69 2606
6472.45 2597
6473.21 2655
6473.97 2660
6474.72 2621
6475.48 2624
6476.24 2625
6477.00 2711
6477.76 2745
6478.52 2755
6479.28 2771
6480.04 2846
6480.80 2900
6481.56 2931
6482.31 2967
6483.07 3050
6483.83 3071
6484.59 3074
6485.35 3022
6486.11 3085
6486.87 3083
6487.63 3137
6488.39 3232
6489.15 3248
6489.91 3327
6490.67 3314
6491.43 3417
6492.19 3510
6492.95 3568
6493.71 3640
6494.47 3679
6495.23 3744
6495.99 3750
6496.75 3744
6497.51 3708
6498.27 3751
6499.03 3684
6499.79 3647
6500.55 3655
6501.31 3630
6502.07 3589
6502.83 3676
6503.59 3795
6504.35 3857
6505.11 4086
6505.87 4648
6506.63 5440
6507.39 6736
6508.15 8511
6508.91 10685
6509.67 12736
6510.43 14079
6511.19 14788
6511.96 14701
6512.72 14174
6513.48 12940
6514.24 11629
6515.00 10258
6515.76 8941
6516.52 7701
6517.28 6785
6518.04 5994
6518.80 5346
6519.57 4924
6520.33 4495
6521.09 4198
6521.85 4086
6522.61 4033
6523.37 3936
6524.14 3804
6524.90 3741
6525.66 3787
6526.42 3804
6527.18 3865
6527.94 3865
6528.71 3908
6529.47 3924
6530.23 3877
6530.99 3766
6531.75 3713
6532.52 3686
6533.28 3623
6534.04 3604
6534.80 3760
6535.56 4066
6536.33 4521
6537.09 4980
6537.85 5372
6538.61 5665
6539.38 5791
6540.14 5710
6540.90 5582
6541.66 5231
6542.43 4892
6543.19 4466
6543.95 4125
6544.71 3929
6545.48 3701
6546.24 3604
6547.00 3491
6547.77 3396
6548.53 3348
6549.29 3343
6550.06 3305
6550.82 3229
6551.58 3279
6552.34 3266
6553.11 3238
6553.87 3330
6554.63 3334
6555.40 3322
6556.16 3348
6556.93 3418
6557.69 3380
6558.45 3412
6559.22 3414
6559.98 3478
6560.74 3374
6561.51 3430
6562.27 3447
6563.03 3506
6563.80 3517
6564.56 3517
6565.33 3524
6566.09 3544
6566.85 3570
6567.62 3576
6568.38 3577
6569.15 3543
6569.91 3509
6570.68 3524
6571.44 3535
6572.20 3553
6572.97 3565
6573.73 3536
6574.50 3594
6575.26 3570
6576.03 3529
6576.79 3548
6577.56 3520
6578.32 3541
6579.09 3612
6579.85 3591
6580.62 3556
6581.38 3484
6582.15 3524
6582.91 3551
6583.68 3544
6584.44 3575
6585.21 3681
6585.97 3652
6586.74 3692
6587.50 3643
6588.27 3633
6589.03 3613
6589.80 3590
6590.56 3568
6591.33 3608
6592.09 3662
6592.86 3698
6593.63 3798
6594.39 3885
6595.16 3987
6595.92 4065
6596.69 4131
6597.45 4136
6598.22 4189
6598.99 4097
6599.75 3963
6600.52 3883
6601.28 3785
6602.05 3714
6602.82 3520
6603.58 3430
6604.35 3288
6605.11 3306
6605.88 3272
6606.65 3230
6607.41 3306
6608.18 3193
6608.95 3227
6609.71 3260
6610.48 3262
6611.25 3229
6612.01 3267
6612.78 3240
6613.55 3256
6614.31 3198
6615.08 3171
6615.85 3190
6616.61 3157
6617.38 3191
6618.15 3183
6618.92 3203
6619.68 3289
6620.45 3376
6621.22 3360
6621.98 3491
6622.75 3602
6623.52 3728
6624.29 3802
6625.05 3843
6625.82 3778
6626.59 3907
6627.36 3783
6628.12 3720
6628.89 3571
6629.66 3477
6630.43 3472
6631.20 3346
6631.96 3307
6632.73 3244
6633.50 3243
6634.27 3317
6635.04 3461
6635.80 3567
6636.57 3709
6637.34 3854
6638.11 4000
6638.88 4104
6639.64 4134
6640.41 4296
6641.18 4323
6641.95 4362
6642.72 4371
6643.49 4468
6644.26 4355
6645.02 4262
6645.79 4186
6646.56 4032
6647.33 3839
6648.10 3676
6648.87 3478
6649.64 3434
6650.41 3295
6651.17 3219
6651.94 3243
6652.71 3186
6653.48 3125
6654.25 3094
6655.02 3052
6655.79 3081
6656.56 3053
6657.33 3004
6658.10 2927
6658.87 2923
6659.64 2938
6660.41 2895
6661.17 2891
6661.94 2925
6662.71 2876
6663.48 2892
6664.25 2916
6665.02 2920
6665.79 2862
6666.56 2896
6667.33 2965
6668.10 2905
6668.87 2861
6669.64 2923
6670.41 3025
6671.18 3008
6671.95 3002
6672.72 3037
6673.49 3066
6674.26 3070
6675.03 3081
6675.80 3117
6676.58 3092
6677.35 3090
6678.12 3078
6678.89 3059
6679.66 3088
6680.43 3156
6681.20 3157
6681.97 3176
6682.74 3214
6683.51 3198
6684.28 3239
6685.05 3258
6685.82 3386
6686.59 3488
6687.37 3558
6688.14 3612
6688.91 3581
6689.68 3465
6690.45 3301
6691.22 3288
6691.99 3299
6692.76 3199
6693.54 3137
6694.31 2997
6695.08 2960
6695.85 2909
6696.62 2899
6697.39 2948
6698.17 2872
6698.94 2871
6699.71 2915
6700.48 2825
6701.25 2812
6702.02 2832
6702.80 2830
6703.57 2880
6704.34 2772
6705.11 2746
6705.88 2690
6706.66 2695
6707.43 2689
6708.20 2710
6708.97 2670
6709.75 2629
6710.52 2590
6711.29 2584
6712.06 2599
6712.84 2565
6713.61 2551
6714.38 2560
6715.15 2542
6715.93 2504
6716.70 2510
6717.47 2529
6718.24 2519
6719.02 2504
6719.79 2510
6720.56 2508
6721.34 2499
6722.11 2510
6722.88 2487
6723.66 2507
6724.43 2462
6725.20 2511
6725.98 2493
6726.75 2462
6727.52 2421
6728.30 2454
6729.07 2461
6729.84 2475
6730.62 2432
6731.39 2404
6732.16 2431
6732.94 2474
6733.71 2521
6734.48 2479
6735.26 2535
6736.03 2534
6736.81 2535
6737.58 2542
6738.35 2534
6739.13 2519
6739.90 2541
6740.68 2574
6741.45 2581
6742.22 2555
6743.00 2528
6743.77 2539
6744.55 2572
6745.32 2581
6746.10 2606
6746.87 2686
6747.65 2705
6748.42 2675
6749.19 2710
6749.97 2674
6750.74 2770
6751.52 2781
6752.29 2844
6753.07 2949
6753.84 2918
6754.62 2971
6755.39 3005
6756.17 3020
6756.94 2995
6757.72 2975
6758.49 2902
6759.27 2865
6760.04 2813
6760.82 2758
6761.59 2750
6762.37 2757
6763.15 2724
6763.92 2735
6764.70 2736
6765.47 2692
6766.25 2698
6767.02 2701
6767.80 2797
6768.57 2806
6769.35 2839
6770.13 2878
6770.90 2789
6771.68 2752
6772.45 2814
6773.23 2740
6774.01 2648
6774.78 2591
6775.56 2617
6776.33 2540
6777.11 2506
6777.89 2468
6778.66 2455
6779.44 2441
6780.22 2347
6780.99 2454
6781.77 2486
6782.55 2458
6783.32 2446
6784.10 2436
6784.88 2457
6785.65 2425
6786.43 2354
6787.21 2374
6787.98 2348
6788.76 2334
6789.54 2340
6790.31 2336
6791.09 2321
6791.87 2297
6792.64 2295
6793.42 2252
6794.20 2264
6794.98 2286
6795.75 2313
6796.53 2305
6797.31 2297
6798.09 2264
6798.86 2233
6799.64 2238
6800.42 2292
6801.20 2274
6801.97 2263
6802.75 2295
6803.53 2356
6804.31 2324
6805.08 2312
6805.86 2284
6806.64 2368
6807.42 2370
6808.20 2424
6808.97 2468
6809.75 2409
6810.53 2432
6811.31 2402
6812.09 2376
6812.87 2393
6813.64 2407
6814.42 2328
6815.20 2366
6815.98 2401
6816.76 2334
6817.54 2364
6818.31 2385
6819.09 2324
6819.87 2302
6820.65 2278
6821.43 2303
6822.21 2298
6822.99 2318
6823.77 2306
6824.54 2360
6825.32 2352
6826.10 2350
6826.88 2292
6827.66 2221
6828.44 2326
6829.22 2334
6830.00 2274
6830.78 2267
6831.56 2266
6832.34 2247
6833.12 2263
6833.90 2293
6834.67 2324
6835.45 2281
6836.23 2311
6837.01 2413
6837.79 2447
6838.57 2655
6839.35 2899
6840.13 3004
6840.91 3092
6841.69 3220
6842.47 3223
6843.25 3120
6844.03 3045
6844.81 2921
6845.59 2823
6846.37 2675
6847.15 2661
6847.93 2619
6848.71 2524
6849.49 2519
6850.27 2597
6851.05 2683
6851.84 2759
6852.62 2785
6853.40 2877
6854.18 2843
6854.96 2848
6855.74 2800
6856.52 2772
6857.30 2731
6858.08 2677
6858.86 2608
6859.64 2556
6860.42 2543
6861.20 2465
6861.99 2437
6862.77 2398
6863.55 2423
6864.33 2468
6865.11 2503
6865.89 2439
6866.67 2447
6867.45 2455
6868.24 2448
6869.02 2486
6869.80 2468
6870.58 2522
6871.36 2573
6872.14 2558
6872.93 2513
6873.71 2567
6874.49 2524
6875.27 2579
6876.05 2587
6876.83 2641
6877.62 2671
6878.40 2724
6879.18 2733
6879.96 2800
6880.74 2883
6881.53 2960
6882.31 3206
6883.09 3381
6883.87 3682
6884.66 3836
6885.44 3891
6886.22 4022
6887.00 3955
6887.79 3839
6888.57 3824
6889.35 3874
6890.13 3864
6890.92 3927
6891.70 3942
6892.48 3891
6893.27 3905
6894.05 3801
6894.83 3607
6895.61 3413
6896.40 3373
6897.18 3234
6897.96 3131
6898.75 3036
6899.53 2992
6900.31 2954
6901.10 2920
6901.88 2932
6902.66 2935
6903.45 2921
6904.23 2888
6905.01 2833
6905.80 2834
6906.58 2807
6907.36 2790
6908.15 2754
6908.93 2762
6909.72 2764
6910.50 2726
6911.28 2666
6912.07 2670
6912.85 2672
6913.64 2625
6914.42 2614
6915.20 2595
6915.99 2555
6916.77 2559
6917.56 2523
6918.34 2551
6919.12 2519
6919.91 2522
6920.69 2567
6921.48 2545
6922.26 2537
6923.05 2492
6923.83 2490
6924.62 2521
6925.40 2515
6926.19 2548
6926.97 2578
6927.75 2624
6928.54 2624
6929.32 2634
6930.11 2651
6930.89 2635
6931.68 2689
6932.46 2713
6933.25 2713
6934.04 2628
6934.82 2651
6935.61 2696
6936.39 2690
6937.18 2729
6937.96 2763
6938.75 2816
6939.53 2865
6940.32 2913
6941.10 2977
6941.89 3101
6942.67 3217
6943.46 3398
6944.25 3418
6945.03 3501
6945.82 3571
6946.60 3607
6947.39 3632
6948.18 3588
6948.96 3599
6949.75 3695
6950.53 3727
6951.32 3687
6952.11 3625
6952.89 3612
6953.68 3615
6954.47 3560
6955.25 3508
6956.04 3506
6956.82 3475
6957.61 3498
6958.40 3490
6959.18 3384
6959.97 3392
6960.76 3381
6961.54 3373
6962.33 3383
6963.12 3405
6963.90 3397
6964.69 3512
6965.48 3540
6966.27 3591
6967.05 3701
6967.84 3732
6968.63 3913
6969.41 4076
6970.20 4118
6970.99 4267
6971.78 4373
6972.56 4446
6973.35 4570
6974.14 4468
6974.93 4425
6975.71 4498
6976.50 4504
6977.29 4379
6978.08 4371
6978.86 4474
6979.65 4547
6980.44 4645
6981.23 4806
6982.01 5107
6982.80 5564
6983.59 6342
6984.38 7516
6985.17 8824
6985.95 10364
6986.74 11783
6987.53 13213
6988.32 13972
6989.11 14143
6989.90 13743
6990.68 12957
6991.47 11957
6992.26 10678
6993.05 9497
6993.84 8376
6994.63 7388
6995.42 6533
6996.20 5860
6996.99 5152
6997.78 4602
6998.57 4252
6999.36 4034
7000.15 3763
7000.94 3587
7001.73 3529
7002.52 3383
7003.30 3374
7004.09 3289
7004.88 3281
7005.67 3131
7006.46 3022
7007.25 2970
7008.04 2794
7008.83 2671
7009.62 2676
7010.41 2647
7011.20 2681
7011.99 2661
7012.78 2720
7013.57 2780
7014.36 2833
7015.15 2880
7015.94 2964
7016.73 2945
7017.52 2938
7018.31 2930
7019.10 2921
7019.89 2816
7020.68 2794
7021.47 2765
7022.26 2722
7023.05 2669
7023.84 2704
7024.63 2650
7025.42 2704
7026.21 2686
7027.00 2701
7027.79 2718
7028.58 2691
7029.37 2682
7030.16 2765
7030.95 2719
7031.74 2743
7032.53 2738
7033.32 2744
7034.11 2814
7034.90 2795
7035.70 2810
7036.49 2831
7037.28 2903
7038.07 2969
7038.86 3034
7039.65 3108
7040.44 3107
7041.23 3104
7042.02 3158
7042.82 3187
7043.61 3206
7044.40 3261
7045.19 3217
7045.98 3222
7046.77 3340
7047.56 3305
7048.36 3302
7049.15 3352
7049.94 3398
7050.73 3402
7051.52 3514
7052.31 3598
7053.11 3651
7053.90 3669
7054.69 3655
7055.48 3620
7056.27 3479
7057.07 3388
7057.86 3297
7058.65 3205
7059.44 3204
7060.24 3208
7061.03 3198
7061.82 3167
7062.61 3077
7063.40 3007
7064.20 2952
7064.99 2933
7065.78 2907
7066.58 2816
7067.37 2755
7068.16 2787
7068.95 2778
7069.75 2770
7070.54 2719
7071.33 2682
7072.13 2583
7072.92 2537
7073.71 2530
7074.50 2508
7075.30 2492
7076.09 2450
7076.88 2457
7077.68 2424
7078.47 2427
7079.26 2363
7080.06 2367
7080.85 2341
7081.64 2335
7082.44 2318
7083.23 2308
7084.02 2266
7084.82 2232
7085.61 2205
7086.41 2233
7087.20 2215
7087.99 2229
7088.79 2223
7089.58 2211
7090.38 2227
7091.17 2203
7091.96 2161
7092.76 2110
7093.55 2091
7094.35 2093
7095.14 2060
7095.93 2064
7096.73 2043
7097.52 2035
7098.32 1985
7099.11 1996
7099.91 1968
7100.70 1942
7101.50 1934
7102.29 1940
7103.09 1948
7103.88 1936
7104.67 1945
7105.47 1921
7106.26 1910
7107.06 1882
7107.85 1865
7108.65 1899
7109.44 1910
7110.24 1914
7111.03 1884
7111.83 1867
7112.62 1865
7113.42 1812
7114.22 1868
7115.01 1862
7115.81 1868
7116.60 1902
7117.40 1844
7118.19 1860
7118.99 1826
7119.78 1822
7120.58 1812
7121.38 1815
7122.17 1856
7122.97 1873
7123.76 1823
7124.56 1821
7125.35 1850
7126.15 1836
7126.95 1781
7127.74 1783
7128.54 1809
7129.34 1822
7130.13 1811
7130.93 1838
7131.72 1838
7132.52 1922
7133.32 1891
7134.11 1894
7134.91 1873
7135.71 1871
7136.50 1807
7137.30 1793
7138.10 1765
7138.89 1755
7139.69 1752
7140.49 1757
7141.28 1773
7142.08 1725
7142.88 1731
7143.67 1745
7144.47 1718
7145.27 1698
7146.06 1751
7146.86 1738
7147.66 1697
7148.46 1659
7149.25 1625
7150.05 1610
7150.85 1633
7151.65 1639
7152.44 1624
7153.24 1588
7154.04 1609
7154.84 1599
7155.63 1643
7156.43 1595
7157.23 1642
7158.03 1660
7158.82 1665
7159.62 1645
7160.42 1658
7161.22 1643
7162.02 1608
7162.81 1573
7163.61 1561
7164.41 1567
7165.21 1539
7166.01 1520
7166.80 1501
7167.60 1477
7168.40 1491
7169.20 1517
7170.00 1502
7170.80 1501
7171.60 1485
7172.39 1485
7173.19 1450
7173.99 1465
7174.79 1486
7175.59 1431
7176.39 1475
7177.19 1502
7177.99 1454
7178.78 1436
7179.58 1423
7180.38 1415
7181.18 1442
7181.98 1481
7182.78 1500
7183.58 1488
7184.38 1506
7185.18 1478
7185.98 1451
7186.78 1481
7187.58 1469
7188.37 1466
7189.17 1464
7189.97 1426
7190.77 1417
7191.57 1472
7192.37 1436
7193.17 1420
7193.97 1427
7194.77 1423
7195.57 1424
7196.37 1464
7197.17 1431
7197.97 1389
7198.77 1387
7199.57 1427
7200.37 1428
7201.17 1374
7201.97 1377
7202.77 1368
7203.57 1403
7204.37 1406
7205.17 1363
7205.97 1382
7206.77 1411
7207.57 1417
7208.38 1467
7209.18 1477
7209.98 1428
7210.78 1445
7211.58 1451
7212.38 1425
7213.18 1420
7213.98 1423
7214.78 1441
7215.58 1476
7216.38 1440
7217.18 1405
7217.99 1429
7218.79 1459
7219.59 1404
7220.39 1398
7221.19 1452
7221.99 1458
7222.79 1450
7223.59 1466
7224.40 1430
7225.20 1416
7226.00 1444
7226.80 1434
7227.60 1419
7228.40 1396
7229.21 1406
7230.01 1402
7230.81 1467
7231.61 1406
7232.41 1423
7233.22 1405
7234.02 1411
7234.82 1425
7235.62 1452
7236.42 1479
7237.23 1477
7238.03 1507
7238.83 1502
7239.63 1554
7240.43 1521
7241.24 1475
7242.04 1500
7242.84 1478
7243.64 1433
7244.45 1427
7245.25 1395
7246.05 1408
7246.86 1389
7247.66 1431
7248.46 1409
7249.26 1374
7250.07 1390
7250.87 1393
7251.67 1428
7252.48 1404
7253.28 1408
7254.08 1412
7254.88 1421
7255.69 1380
7256.49 1422
7257.29 1412
7258.10 1429
7258.90 1438
7259.70 1396
7260.51 1390
7261.31 1373
7262.12 1382
7262.92 1373
7263.72 1395
7264.53 1339
7265.33 1370
7266.13 1396
7266.94 1366
7267.74 1367
7268.55 1377
7269.35 1351
7270.15 1359
7270.96 1368
7271.76 1370
7272.57 1372
7273.37 1368
7274.17 1390
7274.98 1381
7275.78 1358
7276.59 1345
7277.39 1389
7278.20 1392
7279.00 1433
7279.80 1424
7280.61 1432
7281.41 1419
7282.22 1460
7283.02 1489
7283.83 1507
7284.63 1597
7285.44 1544
7286.24 1579
7287.05 1618
7287.85 1614
7288.66 1600
7289.46 1605
7290.27 1571
7291.07 1601
7291.88 1534
7292.68 1582
7293.49 1579
7294.29 1567
7295.10 1533
7295.90 1505
7296.71 1540
7297.52 1584
7298.32 1564
7299.13 1596
7299.93 1630
7300.74 1650
7301.54 1682
7302.35 1678
7303.16 1661
7303.96 1640
7304.77 1654
7305.57 1614
7306.38 1622
7307.19 1664
7307.99 1706
7308.80 1736
7309.60 1758
7310.41 1748
7311.22 1772
7312.02 1809
7312.83 1911
7313.64 1946
7314.44 1947
7315.25 1933
7316.05 1937
7316.86 2074
7317.67 2093
7318.47 2245
7319.28 2391
7320.09 2610
7320.89 2882
7321.70 3023
7322.51 3105
7323.32 3107
7324.12 3037
7324.93 2830
7325.74 2649
7326.54 2507
7327.35 2394
7328.16 2294
7328.97 2211
7329.77 2099
7330.58 2032
7331.39 2069
7332.19 2034
7333.00 1988
7333.81 1963
7334.62 1977
7335.42 2010
7336.23 1967
7337.04 1966
7337.85 2016
7338.66 1962
7339.46 1950
7340.27 1931
7341.08 1886
7341.89 1835
7342.70 1825
7343.50 1771
7344.31 1810
7345.12 1824
7345.93 1761
7346.74 1757
7347.54 1729
7348.35 1715
7349.16 1739
7349.97 1719
7350.78 1705
7351.59 1623
7352.39 1657
7353.20 1646
7354.01 1603
7354.82 1573
7355.63 1574
7356.44 1622
7357.25 1631
7358.06 1581
7358.86 1562
7359.67 1603
7360.48 1619
7361.29 1681
7362.10 1696
7362.91 1697
7363.72 1694
7364.53 1736
7365.34 1776
7366.15 1717
7366.96 1718
7367.77 1714
7368.57 1700
7369.38 1623
7370.19 1607
7371.00 1598
7371.81 1586
7372.62 1527
7373.43 1560
7374.24 1541
7375.05 1496
7375.86 1425
7376.67 1487
7377.48 1458
7378.29 1444
7379.10 1514
7379.91 1535
7380.72 1490
7381.53 1539
7382.34 1567
7383.15 1569
7383.96 1599
7384.77 1578
7385.58 1553
7386.39 1550
7387.20 1556
7388.01 1536
7388.83 1528
7389.64 1554
7390.45 1443
7391.26 1485
7392.07 1494
7392.88 1463
7393.69 1451
7394.50 1466
7395.31 1451
7396.12 1456
7396.93 1415
7397.74 1421
7398.56 1384
7399.37 1408
7400.18 1395
7400.99 1407
7401.80 1390
7402.61 1411
7403.42 1418
7404.23 1451
7405.05 1413
7405.86 1386
7406.67 1393
7407.48 1362
7408.29 1388
7409.10 1393
7409.91 1391
7410.73 1383
7411.54 1393
7412.35 1319
7413.16 1360
7413.97 1364
7414.79 1350
7415.60 1366
7416.41 1328
7417.22 1324
7418.03 1308
7418.85 1279
7419.66 1308
7420.47 1257
7421.28 1262
7422.10 1272
7422.91 1261
7423.72 1268
7424.53 1253
7425.35 1251
7426.16 1278
7426.97 1264
7427.78 1241
7428.60 1244
7429.41 1258
7430.22 1302
7431.03 1274
7431.85 1240
7432.66 1311
7433.47 1285
7434.29 1234
7435.10 1224
7435.91 1217
7436.73 1205
7437.54 1199
7438.35 1221
7439.17 1212
7439.98 1223
7440.79 1232
7441.61 1239
7442.42 1160
7443.23 1219
7444.05 1220
7444.86 1217
7445.67 1220
7446.49 1207
7447.30 1196
7448.11 1216
7448.93 1204
7449.74 1212
7450.56 1202
7451.37 1202
7452.18 1203
7453.00 1217
7453.81 1211
7454.63 1226
7455.44 1249
7456.26 1241
7457.07 1207
7457.88 1221
7458.70 1239
7459.51 1219
7460.33 1202
7461.14 1214
7461.96 1215
7462.77 1213
7463.59 1219
7464.40 1243
7465.21 1200
7466.03 1244
7466.84 1213
7467.66 1259
7468.47 1267
7469.29 1233
7470.10 1264
7470.92 1264
7471.73 1293
7472.55 1267
7473.36 1242
7474.18 1271
7474.99 1294
7475.81 1312
7476.63 1331
7477.44 1330
7478.26 1301
7479.07 1288
7479.89 1313
7480.70 1291
7481.52 1289
7482.33 1262
7483.15 1297
7483.97 1271
7484.78 1266
7485.60 1312
7486.41 1294
7487.23 1288
7488.05 1301
7488.86 1275
7489.68 1272
7490.49 1259
7491.31 1256
7492.13 1284
7492.94 1332
7493.76 1291
7494.57 1297
7495.39 1306
7496.21 1316
7497.02 1320
7497.84 1282
7498.66 1299
7499.47 1274
7500.29 1276
7501.11 1282
7501.92 1269
7502.74 1256
7503.56 1275
7504.37 1296
7505.19 1281
7506.01 1286
7506.82 1314
7507.64 1327
7508.46 1318
7509.28 1306
7510.09 1287
7510.91 1296
7511.73 1276
7512.55 1286
7513.36 1287
7514.18 1288
7515.00 1287
7515.81 1273
7516.63 1269
7517.45 1270
7518.27 1328
7519.09 1308
7519.90 1267
7520.72 1266
7521.54 1272
7522.36 1279
7523.17 1254
7523.99 1264
7524.81 1251
7525.63 1291
7526.45 1254
7527.26 1269
7528.08 1270
7528.90 1278
7529.72 1264
7530.54 1243
7531.36 1258
7532.17 1273
7532.99 1263
7533.81 1242
7534.63 1232
7535.45 1260
7536.27 1308
7537.09 1277
7537.90 1244
7538.72 1266
7539.54 1267
7540.36 1222
7541.18 1231
7542.00 1225
7542.82 1199
7543.64 1223
7544.45 1246
7545.27 1277
7546.09 1260
7546.91 1227
7547.73 1254
7548.55 1246
7549.37 1252
7550.19 1252
7551.01 1264
7551.83 1265
7552.65 1255
7553.47 1263
7554.29 1285
7555.11 1268
7555.93 1244
7556.75 1275
7557.57 1291
7558.39 1289
7559.21 1299
7560.03 1345
7560.85 1294
7561.67 1314
7562.49 1275
7563.31 1316
7564.13 1333
7564.95 1331
7565.77 1350
7566.59 1332
7567.41 1324
7568.23 1330
7569.05 1341
7569.87 1355
7570.69 1357
7571.51 1330
7572.33 1350
7573.15 1375
7573.97 1359
7574.79 1347
7575.61 1370
7576.43 1367
7577.25 1383
7578.07 1375
7578.89 1417
7579.72 1384
7580.54 1398
7581.36 1418
7582.18 1443
7583.00 1430
7583.82 1410
7584.64 1461
7585.46 1433
7586.29 1456
7587.11 1440
7587.93 1477
7588.75 1499
7589.57 1486
7590.39 1514
7591.21 1499
7592.04 1519
7592.86 1541
7593.68 1534
7594.50 1598
7595.32 1555
7596.14 1581
7596.97 1652
7597.79 1634
7598.61 1624
7599.43 1619
7600.25 1630
7601.08 1641
7601.90 1655
7602.72 1664
7603.54 1694
7604.37 1723
7605.19 1737
7606.01 1760
7606.83 1815
7607.65 1816
7608.48 1819
7609.30 1825
7610.12 1838
7610.95 1773
7611.77 1756
7612.59 1774
7613.41 1731
7614.24 1737
7615.06 1768
7615.88 1780
7616.71 1794
7617.53 1856
7618.35 1921
7619.17 1994
7620.00 2013
7620.82 2102
7621.64 2111
7622.47 2139
7623.29 2123
7624.11 2060
7624.94 2061
7625.76 2024
7626.58 2045
7627.41 2029
7628.23 2038
7629.05 2084
7629.88 2066
7630.70 1982
7631.53 2005
7632.35 2043
7633.17 2058
7634.00 2045
7634.82 2052
7635.65 1995
7636.47 1960
7637.29 1951
7638.12 1860
7638.94 1856
7639.77 1755
7640.59 1762
7641.41 1715
7642.24 1668
7643.06 1690
7643.89 1699
7644.71 1697
7645.54 1748
7646.36 1746
7647.19 1764
7648.01 1755
7648.84 1778
7649.66 1751
7650.48 1738
7651.31 1756
7652.13 1672
7652.96 1653
7653.78 1606
7654.61 1590
7655.43 1547
7656.26 1575
7657.08 1542
7657.91 1516
7658.74 1495
7659.56 1504
7660.39 1481
7661.21 1480
7662.04 1494
7662.86 1487
7663.69 1490
7664.51 1472
7665.34 1498
7666.16 1471
7666.99 1498
7667.82 1480
7668.64 1500
7669.47 1469
7670.29 1501
7671.12 1446
7671.94 1493
7672.77 1490
7673.60 1481
7674.42 1466
7675.25 1475
7676.08 1483
7676.90 1487
7677.73 1479
7678.55 1497
7679.38 1433
7680.21 1507
7681.03 1510
7681.86 1461
7682.69 1475
7683.51 1490
7684.34 1599
7685.17 1629
7685.99 1680
7686.82 1688
7687.65 1759
7688.47 1742
7689.30 1784
7690.13 1759
7690.95 1698
7691.78 1632
7692.61 1618
7693.44 1616
7694.26 1593
7695.09 1562
7695.92 1523
7696.74 1539
7697.57 1562
7698.40 1548
7699.23 1527
7700.05 1566
7700.88 1570
7701.71 1576
7702.54 1592
7703.36 1587
7704.19 1580
7705.02 1520
7705.85 1516
7706.67 1462
7707.50 1497
7708.33 1487
7709.16 1453
7709.99 1369
7710.81 1432
7711.64 1397
7712.47 1416
7713.30 1429
7714.13 1429
7714.96 1415
7715.78 1420
7716.61 1395
7717.44 1378
7718.27 1394
7719.10 1370
7719.93 1377
7720.75 1321
7721.58 1339
7722.41 1325
7723.24 1307
7724.07 1286
7724.90 1325
7725.73 1324
7726.56 1339
7727.38 1327
7728.21 1353
7729.04 1351
7729.87 1391
7730.70 1347
7731.53 1387
7732.36 1416
7733.19 1362
7734.02 1359
7734.85 1331
7735.68 1358
7736.51 1290
7737.34 1288
7738.16 1256
7738.99 1257
7739.82 1264
7740.65 1264
7741.48 1257
7742.31 1245
7743.14 1222
7743.97 1229
7744.80 1222
7745.63 1236
7746.46 1243
7747.29 1181
7748.12 1217
7748.95 1210
7749.78 1212
7750.61 1212
7751.44 1216
7752.27 1209
7753.10 1210
7753.93 1224
7754.76 1245
7755.59 1204
7756.43 1190
7757.26 1236
7758.09 1166
7758.92 1186
7759.75 1216
7760.58 1237
7761.41 1200
7762.24 1206
7763.07 1187
7763.90 1181
7764.73 1202
7765.56 1165
7766.39 1186
7767.23 1181
7768.06 1190
7768.89 1202
7769.72 1252
7770.55 1241
7771.38 1204
7772.21 1213
7773.04 1264
7773.88 1261
7774.71 1275
7775.54 1230
7776.37 1247
7777.20 1264
7778.03 1275
7778.87 1253
7779.70 1244
7780.53 1198
7781.36 1241
7782.19 1276
7783.02 1296
7783.86 1268
7784.69 1246
7785.52 1263
7786.35 1259
7787.18 1303
7788.02 1304
7788.85 1320
7789.68 1309
7790.51 1305
7791.35 1309
7792.18 1301
7793.01 1273
7793.84 1325
7794.68 1341
7795.51 1356
7796.34 1338
7797.17 1366
7798.01 1372
7798.84 1339
7799.67 1373
7800.50 1385
7801.34 1425
7802.17 1364
7803.00 1391
7803.84 1363
7804.67 1386
7805.50 1375
7806.34 1438
7807.17 1444
7808.00 1449
7808.84 1485
7809.67 1455
7810.50 1453
7811.34 1487
7812.17 1515
7813.00 1513
7813.84 1532
7814.67 1589
7815.50 1660
7816.34 1616
7817.17 1646
7818.00 1646
7818.84 1673
7819.67 1615
7820.51 1642
7821.34 1695
7822.17 1653
7823.01 1687
7823.84 1722
7824.68 1775
7825.51 1794
7826.34 1794
7827.18 1769
7828.01 1750
7828.85 1720
7829.68 1662
7830.52 1647
7831.35 1697
7832.19 1623
7833.02 1621
7833.85 1645
7834.69 1656
7835.52 1662
7836.36 1662
7837.19 1714
7838.03 1670
7838.86 1708
7839.70 1660
7840.53 1679
7841.37 1613
7842.20 1581
7843.04 1567
7843.87 1568
7844.71 1571
7845.54 1507
7846.38 1487
7847.22 1448
7848.05 1473
7848.89 1480
7849.72 1469
7850.56 1457
7851.39 1495
7852.23 1454
7853.06 1456
7853.90 1426
7854.74 1458
7855.57 1425
7856.41 1475
7857.24 1474
7858.08 1460
7858.91 1460
7859.75 1448
7860.59 1456
7861.42 1507
7862.26 1520
7863.09 1513
7863.93 1482
7864.77 1494
7865.60 1515
7866.44 1483
7867.28 1517
7868.11 1447
7868.95 1469
7869.79 1535
7870.62 1553
7871.46 1540
7872.30 1510
7873.13 1543
7873.97 1507
7874.81 1563
7875.64 1542
7876.48 1583
7877.32 1571
7878.15 1630
7878.99 1700
7879.83 1782
7880.67 1811
7881.50 1828
7882.34 1852
7883.18 1864
7884.01 1848
7884.85 1834
7885.69 1813
7886.53 1738
7887.36 1744
7888.20 1695
7889.04 1724
7889.88 1667
7890.71 1652
7891.55 1634
7892.39 1647
7893.23 1725
7894.07 1731
7894.90 1695
7895.74 1742
7896.58 1736
7897.42 1714
7898.25 1664
7899.09 1683
7899.93 1626
7900.77 1561
7901.61 1516
7902.45 1527
7903.28 1540
7904.12 1516
7904.96 1492
7905.80 1458
7906.64 1477
7907.48 1497
7908.32 1493
7909.15 1514
7909.99 1522
7910.83 1489
7911.67 1497
7912.51 1479
7913.35 1466
7914.19 1478
7915.03 1557
7915.86 1516
7916.70 1497
7917.54 1507
7918.38 1520
7919.22 1554
7920.06 1506
7920.90 1466
7921.74 1438
7922.58 1482
7923.42 1433
7924.26 1423
7925.10 1410
7925.94 1386
7926.78 1409
7927.61 1348
7928.45 1381
7929.29 1342
7930.13 1352
7930.97 1337
7931.81 1309
7932.65 1308
7933.49 1393
7934.33 1342
7935.17 1303
7936.01 1335
7936.85 1289
7937.69 1289
7938.53 1327
7939.37 1342
7940.21 1351
7941.05 1340
7941.90 1298
7942.74 1358
7943.58 1339
7944.42 1340
7945.26 1361
7946.10 1374
7946.94 1372
7947.78 1365
7948.62 1360
7949.46 1369
7950.30 1361
7951.14 1419
7951.98 1410
7952.82 1457
7953.66 1418
7954.51 1428
7955.35 1487
7956.19 1479
7957.03 1500
7957.87 1526
7958.71 1570
7959.55 1568
7960.39 1560
7961.24 1570
7962.08 1599
7962.92 1578
7963.76 1571
7964.60 1554
7965.44 1629
7966.29 1615
7967.13 1614
7967.97 1634
7968.81 1685
7969.65 1780
7970.49 1774
7971.34 1848
7972.18 1766
7973.02 1761
7973.86 1749
7974.70 1693
7975.55 1647
7976.39 1592
7977.23 1580
7978.07 1515
7978.92 1490
7979.76 1487
7980.60 1439
7981.44 1414
7982.29 1415
7983.13 1431
7983.97 1401
7984.81 1383
7985.66 1372
7986.50 1370
7987.34 1321
7988.18 1299
7989.03 1317
7989.87 1344
7990.71 1316
7991.56 1313
7992.40 1293
7993.24 1257
7994.08 1255
7994.93 1210
7995.77 1234
7996.61 1217
7997.46 1232
7998.30 1243
7999.14 1175
7999.99 1190
8000.83 1150
8001.68 1161
8002.52 1163
8003.36 1142
8004.21 1125
8005.05 1110
8005.89 1150
8006.74 1112
8007.58 1134
8008.43 1085
8009.27 1094
8010.11 1096
8010.96 1112
8011.80 1092
8012.65 1081
8013.49 1062
8014.33 1115
8015.18 1131
8016.02 1093
8016.87 1060
8017.71 1040
8018.56 1103
8019.40 1039
8020.24 1053
8021.09 1059
8021.93 1058
8022.78 1089
8023.62 1085
8024.47 1073
8025.31 1042
8026.16 1079
8027.00 1075
8027.85 1062
8028.69 1089
8029.54 1055
8030.38 1070
8031.23 1101
8032.07 1068
8032.92 1056
8033.76 1076
8034.61 1084
8035.45 1055
8036.30 1077
8037.14 1073
8037.99 1071
8038.83 1044
8039.68 1071
8040.53 1093
8041.37 1091
8042.22 1081
8043.06 1075
8043.91 1103
8044.75 1105
8045.60 1101
8046.45 1092
8047.29 1104
8048.14 1068
8048.98 1062
8049.83 1046
8050.68 1052
8051.52 1049
8052.37 1040
8053.21 1014
8054.06 1036
8054.91 1031
8055.75 1021
8056.60 1039
8057.45 1016
8058.29 989
8059.14 1005
8059.99 1022
8060.83 1003
8061.68 983
8062.53 1054
8063.37 1057
8064.22 986
8065.07 999
8065.91 1000
8066.76 1010
8067.61 1012
8068.45 979
8069.30 979
8070.15 997
8071.00 976
8071.84 1009
8072.69 980
8073.54 936
8074.39 984
8075.23 1001
8076.08 985
8076.93 956
8077.78 971
8078.62 998
8079.47 1004
8080.32 965
8081.17 974
8082.01 967
8082.86 997
8083.71 1009
8084.56 972
8085.41 986
8086.25 978
8087.10 990
8087.95 998
8088.80 989
8089.65 971
8090.49 954
8091.34 988
8092.19 938
8093.04 960
8093.89 953
8094.74 996
8095.58 969
8096.43 972
8097.28 955
8098.13 1005
8098.98 969
8099.83 970
8100.68 967
8101.52 926
8102.37 976
8103.22 983
8104.07 979
8104.92 974
8105.77 991
8106.62 984
8107.47 986
8108.32 958
8109.17 953
8110.01 981
8110.86 979
8111.71 934
8112.56 977
8113.41 966
8114.26 950
8115.11 957
8115.96 994
8116.81 968
8117.66 968
8118.51 952
8119.36 939
8120.21 1006
8121.06 955
8121.91 995
8122.76 975
8123.61 1004
8124.46 989
8125.31 1021
8126.16 1003
8127.01 980
8127.86 1037
8128.71 1064
8129.56 1021
8130.41 1010
8131.26 1029
8132.11 1026
8132.96 1051
8133.81 1039
8134.66 1066
8135.51 1076
8136.36 1041
8137.21 1056
8138.06 1052
8138.92 1052
8139.77 1054
8140.62 1016
8141.47 1025
8142.32 1039
8143.17 1009
8144.02 1028
8144.87 1017
8145.72 1046
8146.57 1026
8147.42 1031
8148.28 998
8149.13 1027
8149.98 1046
8150.83 1024
8151.68 1007
8152.53 1004
8153.38 1035
8154.24 1031
8155.09 1040
8155.94 1043
8156.79 1063
8157.64 1059
8158.49 1081
8159.35 1095
8160.20 1068
8161.05 1074
8161.90 1047
8162.75 1010
8163.61 1052
8164.46 1059
8165.31 1004
8166.16 1015
8167.01 976
8167.87 1005
8168.72 994
8169.57 938
8170.42 973
8171.28 995
8172.13 994
8172.98 1009
8173.83 991
8174.69 963
8175.54 965
8176.39 1005
8177.24 1003
8178.10 983
8178.95 986
8179.80 1001
8180.66 979
8181.51 994
8182.36 982
8183.22 964
8184.07 950
8184.92 904
8185.77 964
8186.63 962
8187.48 956
8188.33 908
8189.19 942
8190.04 946
8190.89 936
8191.75 959
8192.60 974
8193.46 982
8194.31 934
8195.16 935
8196.02 933
8196.87 930
8197.72 941
8198.58 967
8199.43 947
8200.29 975
8201.14 933
8201.99 957
8202.85 944
8203.70 931
8204.56 958
8205.41 940
8206.26 960
8207.12 935
8207.97 965
8208.83 950
8209.68 957
8210.54 950
8211.39 942
8212.25 923
8213.10 956
8213.95 958
8214.81 984
8215.66 931
8216.52 916
8217.37 942
8218.23 961
8219.08 946
8219.94 947
8220.79 982
8221.65 937
8222.50 969
8223.36 968
8224.21 930
8225.07 938
8225.92 935
8226.78 949
8227.64 963
8228.49 949
8229.35 913
8230.20 933
8231.06 964
8231.91 940
8232.77 958
8233.62 914
8234.48 953
8235.34 928
8236.19 952
8237.05 944
8237.90 949
8238.76 961
8239.62 948
8240.47 996
8241.33 964
8242.18 943
8243.04 973
8243.90 972
8244.75 937
8245.61 959
8246.46 1000
8247.32 982
8248.18 978
8249.03 976
8249.89 970
8250.75 976
8251.60 958
8252.46 944
8253.32 968
8254.17 988
8255.03 968
8255.89 942
8256.74 971
8257.60 973
8258.46 976
8259.32 989
8260.17 990
8261.03 979
8261.89 997
8262.74 1001
8263.60 1038
8264.46 1029
8265.32 1008
8266.17 1032
8267.03 1021
8267.89 1014
8268.75 1028
8269.60 1042
8270.46 1060
8271.32 1059
8272.18 1003
8273.03 1087
8273.89 1083
8274.75 1121
8275.61 1076
8276.47 1070
8277.32 1035
8278.18 1118
8279.04 1151
8279.90 1171
8280.76 1212
8281.61 1277
8282.47 1267
8283.33 1278
8284.19 1269
8285.05 1237
8285.91 1231
8286.76 1264
8287.62 1206
8288.48 1166
8289.34 1182
8290.20 1200
8291.06 1191
8291.92 1209
8292.77 1195
8293.63 1244
8294.49 1319
8295.35 1261
8296.21 1269
8297.07 1309
8297.93 1310
8298.79 1314
8299.65 1297
8300.51 1243
8301.36 1207
8302.22 1214
8303.08 1181
8303.94 1131
8304.80 1114
8305.66 1082
8306.52 1098
8307.38 1127
8308.24 1095
8309.10 1097
8309.96 1057
8310.82 1054
8311.68 1056
8312.54 1027
8313.40 1039
8314.26 1042
8315.12 1050
8315.98 1028
8316.84 1018
8317.70 1007
8318.56 1013
8319.42 977
8320.28 976
8321.14 965
8322.00 992
8322.86 1008
8323.72 1000
8324.58 967
8325.44 944
8326.30 972
8327.16 975
8328.02 989
8328.88 981
8329.74 966
8330.60 965
8331.46 968
8332.33 986
8333.19 972
8334.05 950
8334.91 999
8335.77 939
8336.63 926
8337.49 988
8338.35 983
8339.21 920
8340.07 930
8340.94 936
8341.80 949
8342.66 1004
8343.52 970
8344.38 953
8345.24 949
8346.10 987
8346.97 993
8347.83 958
8348.69 942
8349.55 957
8350.41 983
8351.27 979
8352.14 973
8353.00 959
8353.86 964
8354.72 994
8355.58 939
8356.45 942
8357.31 946
8358.17 1011
8359.03 988
8359.89 904
8360.76 929
8361.62 955
8362.48 972
8363.34 962
8364.21 958
8365.07 969
8365.93 977
8366.79 946
8367.66 935
8368.52 929
8369.38 961
8370.24 958
8371.11 966
8371.97 940
8372.83 955
8373.70 988
8374.56 987
8375.42 943
8376.29 936
8377.15 929
8378.01 947
8378.87 952
8379.74 950
8380.60 963
8381.46 952
8382.33 946
8383.19 948
8384.06 936
8384.92 960
8385.78 902
8386.65 951
8387.51 925
8388.37 930
8389.24 951
8390.10 953
8390.96 933
8391.83 942
8392.69 953
8393.56 954
8394.42 954
8395.28 927
8396.15 911
8397.01 909
8397.88 917
8398.74 924
8399.61 978
8400.47 934
8401.33 969
8402.20 959
8403.06 964
8403.93 939
8404.79 937
8405.66 963
8406.52 973
8407.39 941
8408.25 951
8409.12 943
8409.98 969
8410.85 976
8411.71 938
8412.57 971
8413.44 935
8414.30 938
8415.17 941
8416.04 974
8416.90 934
8417.77 944
8418.63 964
8419.50 977
8420.36 952
8421.23 953
8422.09 959
8422.96 963
8423.82 974
8424.69 994
8425.55 1032
8426.42 1015
8427.29 1042
8428.15 1033
8429.02 1034
8429.88 1032
8430.75 1046
8431.61 1042
8432.48 1052
8433.35 1049
8434.21 1049
8435.08 1084
8435.95 1069
8436.81 1052
8437.68 1106
8438.54 1122
8439.41 1090
8440.28 1123
8441.14 1139
8442.01 1133
8442.88 1144
8443.74 1176
8444.61 1172
8445.48 1226
8446.34 1186
8447.21 1247
8448.08 1262
8448.94 1207
8449.81 1240
8450.68 1257
8451.54 1255
8452.41 1234
8453.28 1238
8454.14 1242
8455.01 1241
8455.88 1253
8456.75 1261
8457.61 1269
8458.48 1270
8459.35 1290
8460.22 1291
8461.08 1267
8461.95 1257
8462.82 1241
8463.69 1253
8464.55 1251
8465.42 1205
8466.29 1178
8467.16 1186
8468.02 1199
8468.89 1187
8469.76 1161
8470.63 1213
8471.50 1177
8472.36 1171
8473.23 1154
8474.10 1145
8474.97 1150
8475.84 1194
8476.70 1190
8477.57 1199
8478.44 1173
8479.31 1201
8480.18 1208
8481.05 1224
8481.91 1179
8482.78 1255
8483.65 1251
8484.52 1222
8485.39 1195
8486.26 1216
8487.13 1172
8488.00 1174
8488.86 1180
8489.73 1162
8490.60 1158
8491.47 1144
8492.34 1164
8493.21 1150
8494.08 1154
8494.95 1144
8495.82 1108
8496.69 1159
8497.56 1144
8498.43 1151
8499.29 1106
8500.16 1121
8501.03 1102
8501.90 1150
8502.77 1124
8503.64 1117
8504.51 1086
8505.38 1130
8506.25 1083
8507.12 1070
8507.99 1082
8508.86 1148
8509.73 1187
8510.60 1146
8511.47 1109
8512.34 1157
8513.21 1163
8514.08 1153
8514.95 1146
8515.82 1139
8516.69 1131
8517.56 1173
8518.43 1211
8519.30 1171
8520.17 1136
8521.04 1182
8521.91 1209
8522.79 1230
8523.66 1223
8524.53 1258
8525.40 1280
8526.27 1347
8527.14 1324
8528.01 1347
8528.88 1387
8529.75 1388
8530.62 1357
8531.49 1326
8532.36 1293
8533.24 1343
8534.11 1334
8534.98 1316
8535.85 1269
8536.72 1243
8537.59 1234
8538.46 1209
8539.34 1193
8540.21 1190
8541.08 1214
8541.95 1165
8542.82 1186
8543.69 1158
8544.56 1181
8545.44 1161
8546.31 1167
8547.18 1158
8548.05 1172
8548.92 1223
8549.80 1214
8550.67 1201
8551.54 1223
8552.41 1226
8553.28 1259
8554.16 1271
8555.03 1308
8555.90 1351
8556.77 1332
8557.65 1342
8558.52 1358
8559.39 1359
8560.26 1312
8561.14 1325
8562.01 1281
8562.88 1298
8563.75 1260
8564.63 1239
8565.50 1247
8566.37 1197
8567.24 1211
8568.12 1243
8568.99 1224
8569.86 1191
8570.74 1232
8571.61 1209
8572.48 1248
8573.36 1208
8574.23 1216
8575.10 1207
8575.98 1199
8576.85 1208
8577.72 1223
8578.60 1200
8579.47 1202
8580.34 1231
8581.22 1233
8582.09 1255
8582.96 1218
8583.84 1300
8584.71 1267
8585.59 1256
8586.46 1258
8587.33 1267
8588.21 1293
8589.08 1290
8589.96 1292
8590.83 1269
8591.70 1298
8592.58 1276
8593.45 1253
8594.33 1296
8595.20 1301
8596.07 1348
8596.95 1324
8597.82 1291
8598.70 1320
8599.57 1320
8600.45 1327
8601.32 1360
8602.20 1366
8603.07 1427
8603.95 1416
8604.82 1396
8605.70 1391
8606.57 1411
8607.45 1442
8608.32 1446
8609.20 1423
8610.07 1446
8610.95 1468
8611.82 1459
8612.70 1473
8613.57 1502
8614.45 1511
8615.32 1529
8616.20 1547
8617.07 1550
8617.95 1603
8618.82 1580
8619.70 1672
8620.57 1632
8621.45 1645
8622.33 1698
8623.20 1730
8624.08 1724
8624.95 1731
8625.83 1747
8626.70 1776
8627.58 1808
8628.46 1789
8629.33 1797
8630.21 1846
8631.08 1867
8631.96 1854
8632.84 1862
8633.71 1863
8634.59 1887
8635.47 1922
8636.34 1961
8637.22 1959
8638.10 1951
8638.97 1979
8639.85 2017
8640.73 2003
8641.60 2035
8642.48 2065
8643.36 2067
8644.23 2112
8645.11 2177
8645.99 2211
8646.86 2219
8647.74 2259
8648.62 2210
8649.49 2278
8650.37 2291
8651.25 2284
8652.13 2346
8653.00 2395
8653.88 2413
8654.76 2414
8655.63 2470
8656.51 2481
8657.39 2529
8658.27 2582
8659.14 2682
8660.02 2747
8660.90 2817
8661.78 2974
8662.66 3124
8663.53 3288
8664.41 3484
8665.29 3593
8666.17 3829
8667.04 3954
8667.92 3980
8668.80 4060
8669.68 4095
8670.56 4040
8671.43 3962
8672.31 3914
8673.19 3863
8674.07 3793
8674.95 3762
8675.83 3704
8676.70 3654
8677.58 3636
8678.46 3502
8679.34 3404
8680.22 3314
8681.10 3208
8681.98 3092
8682.86 2993
8683.73 2851
8684.61 2820
8685.49 2775
8686.37 2713
8687.25 2715
8688.13 2712
8689.01 2780
8689.89 2867
8690.77 2945
8691.65 3064
8692.52 3135
8693.40 3244
8694.28 3359
8695.16 3480
8696.04 3550
8696.92 3549
8697.80 3470
8698.68 3440
8699.56 3301
8700.44 3225
8701.32 3180
8702.20 3173
8703.08 3092
8703.96 2993
8704.84 2957
8705.72 2913
8706.60 2808
8707.48 2683
8708.36 2630
8709.24 2520
8710.12 2423
8711.00 2352
8711.88 2301
8712.76 2173
8713.64 2134
8714.52 2091
8715.40 2032
8716.28 1972
8717.16 1972
8718.04 1948
8718.92 1958
8719.80 1912
8720.68 1885
8721.56 1926
8722.45 1909
8723.33 1891
8724.21 1857
8725.09 1912
8725.97 1865
8726.85 1867
8727.73 1836
8728.61 1926
8729.49 1867
8730.37 1938
8731.26 1945
8732.14 1929
8733.02 1953
8733.90 1941
8734.78 1987
8735.66 1982
8736.54 1954
8737.42 1965
8738.31 2026
8739.19 2023
8740.07 1959
8740.95 1974
8741.83 2041
8742.71 2008
8743.60 1969
8744.48 1976
8745.36 2004
8746.24 1999
8747.12 2027
8748.01 2070
8748.89 2005
8749.77 1987
8750.65 2039
8751.53 2090
8752.42 2112
8753.30 2089
8754.18 2102
8755.06 2174
8755.95 2185
8756.83 2207
8757.71 2247
8758.59 2294
8759.48 2358
8760.36 2359
8761.24 2369
8762.13 2333
8763.01 2301
8763.89 2298
8764.77 2289
8765.66 2313
8766.54 2293
8767.42 2253
8768.31 2282
8769.19 2259
8770.07 2255
8770.96 2273
8771.84 2332
8772.72 2356
8773.61 2341
8774.49 2322
8775.37 2320
8776.26 2316
8777.14 2316
8778.02 2266
8778.91 2242
8779.79 2186
8780.67 2200
8781.56 2197
8782.44 2204
8783.32 2238
8784.21 2230
8785.09 2239
8785.98 2255
8786.86 2294
8787.74 2319
8788.63 2393
8789.51 2390
8790.40 2412
8791.28 2442
8792.17 2416
8793.05 2386
8793.93 2354
8794.82 2311
8795.70 2252
8796.59 2183
8797.47 2140
8798.36 2159
8799.24 2101
8800.13 2060
8801.01 2005
8801.90 2021
8802.78 2049
8803.67 2008
8804.55 2000
8805.43 1962
8806.32 1954
8807.20 1988
8808.09 1993
8808.98 1957
8809.86 1959
8810.75 1997
8811.63 1985
8812.52 1949
8813.40 1957
8814.29 1973
8815.17 1966
8816.06 1968
8816.94 1969
8817.83 2015
8818.71 2051
8819.60 2001
8820.49 1999
8821.37 2045
8822.26 2054
8823.14 2036
8824.03 1990
8824.91 1923
8825.80 1867
8826.69 1849
8827.57 1814
8828.46 1823
8829.35 1790
8830.23 1810
8831.12 1790
8832.00 1733
8832.89 1726
8833.78 1670
8834.66 1728
8835.55 1674
8836.44 1659
8837.32 1623
8838.21 1642
8839.10 1649
8839.98 1599
8840.87 1547
8841.76 1560
8842.64 1543
8843.53 1597
8844.42 1558
8845.30 1517
8846.19 1503
8847.08 1511
8847.96 1521
8848.85 1476
8849.74 1479
8850.63 1442
8851.51 1470
8852.40 1453
8853.29 1433
8854.18 1442
8855.06 1403
8855.95 1396
8856.84 1416
8857.73 1410
8858.61 1375
8859.50 1388
8860.39 1376
8861.28 1346
8862.16 1345
8863.05 1329
8863.94 1306
8864.83 1318
8865.72 1294
8866.60 1331
8867.49 1294
8868.38 1320
8869.27 1325
8870.16 1314
8871.04 1306
8871.93 1288
8872.82 1265
8873.71 1247
8874.60 1237
8875.49 1246
8876.37 1249
8877.26 1242
8878.15 1219
8879.04 1225
8879.93 1220
8880.82 1244
8881.71 1200
8882.60 1201
8883.48 1183
8884.37 1181
8885.26 1174
8886.15 1160
8887.04 1192
8887.93 1202
8888.82 1191
8889.71 1171
8890.60 1173
8891.49 1196
8892.38 1145
8893.26 1172
8894.15 1149
8895.04 1147
8895.93 1141
8896.82 1137
8897.71 1095
8898.60 1118
8899.49 1128
8900.38 1129
8901.27 1153
8902.16 1150
8903.05 1125
8903.94 1093
8904.83 1111
8905.72 1098
8906.61 1126
8907.50 1068
8908.39 1094
8909.28 1031
8910.17 1047
8911.06 1076
8911.95 1079
8912.84 1070
8913.73 1039
8914.62 1076
8915.51 1025
8916.40 1040
8917.29 1061
8918.18 1018
8919.08 1023
8919.97 1073
8920.86 1022
8921.75 1023
8922.64 1030
8923.53 1019
8924.42 989
8925.31 958
8926.20 989
8927.09 998
8927.98 965
8928.88 939
8929.77 931
8930.66 943
8931.55 959
8932.44 989
8933.33 989
8934.22 954
8935.11 948
8936.01 941
8936.90 955
8937.79 948
8938.68 919
8939.57 917
8940.46 949
8941.36 964
8942.25 919
8943.14 923
8944.03 916
8944.92 909
8945.81 911
8946.71 925
8947.60 904
8948.49 911
8949.38 941
8950.28 928
8951.17 919
8952.06 891
8952.95 880
8953.84 928
8954.74 895
8955.63 865
8956.52 879
8957.41 874
8958.31 896
8959.20 877
8960.09 869
8960.99 868
8961.88 892
8962.77 888
8963.66 835
8964.56 845
8965.45 899
8966.34 868
8967.24 866
8968.13 865
8969.02 852
8969.92 865
8970.81 846
8971.70 829
8972.60 829
8973.49 825
8974.38 828
8975.28 856
8976.17 827
8977.06 830
8977.96 845
8978.85 852
8979.74 862
8980.64 812
8981.53 809
8982.42 825
8983.32 836
8984.21 841
8985.11 826
8986.00 824
8986.89 859
8987.79 820
8988.68 843
8989.58 811
8990.47 790
8991.36 816
8992.26 832
8993.15 807
8994.05 823
8994.94 823
8995.84 791
8996.73 819
8997.63 832
8998.52 824
8999.42 801
9000.31 800
9001.20 787
9002.10 786
9002.99 779
9003.89 801
9004.78 848
9005.68 820
9006.57 835
9007.47 787
9008.36 782
9009.26 786
9010.15 797
9011.05 813
9011.94 803
9012.84 777
9013.74 794
9014.63 783
9015.53 799
9016.42 818
9017.32 792
9018.21 762
9019.11 783
9020.00 780
9020.90 786
9021.80 786
9022.69 756
9023.59 800
9024.48 784
9025.38 800
9026.28 778
9027.17 780
9028.07 776
9028.96 806
9029.86 798
9030.76 767
9031.65 778
9032.55 776
9033.44 790
9034.34 757
9035.24 775
9036.13 771
9037.03 788
9037.93 780
9038.82 772
9039.72 754
9040.62 785
9041.51 774
9042.41 782
9043.31 757
9044.20 798
9045.10 785
9046.00 804
9046.90 752
9047.79 778
9048.69 764
9049.59 769
9050.48 799
9051.38 764
9052.28 772
9053.18 792
9054.07 794
9054.97 823
9055.87 796
9056.77 816
9057.66 814
9058.56 803
9059.46 791
9060.36 809
9061.25 792
9062.15 799
9063.05 791
9063.95 808
9064.84 812
9065.74 838
9066.64 810
9067.54 820
9068.44 792
9069.34 814
9070.23 792
9071.13 783
9072.03 803
9072.93 799
9073.83 784
9074.72 794
9075.62 786
9076.52 745
9077.42 808
9078.32 801
9079.22 799
9080.12 763
9081.01 780
9081.91 781
9082.81 796
9083.71 804
9084.61 786
9085.51 830
9086.41 818
9087.31 807
9088.21 799
9089.10 828
9090.00 826
9090.90 836
9091.80 815
9092.70 795
9093.60 829
9094.50 797
9095.40 866
9096.30 842
9097.20 795
9098.10 828
9099.00 811
9099.90 810
9100.80 826
9101.70 828
9102.60 844
9103.50 835
9104.40 836
9105.30 816
9106.20 776
9107.10 788
9108.00 829
9108.90 784
9109.80 775
9110.70 754
9111.60 769
9112.50 785
9113.40 767
9114.30 755
9115.20 796
9116.10 759
9117.00 760
9117.90 746
9118.80 785
9119.70 762
9120.60 782
9121.50 774
9122.40 761
9123.30 756
9124.20 758
9125.11 761
9126.01 730
9126.91 737
9127.81 726
9128.71 724
9129.61 719
9130.51 765
9131.41 735
9132.31 712
9133.22 764
9134.12 780
9135.02 789
9135.92 768
9136.82 743
9137.72 769
9138.62 778
9139.53 750
9140.43 740
9141.33 749
9142.23 795
9143.13 736
9144.03 709
9144.94 743
9145.84 792
9146.74 780
9147.64 754
9148.54 721
9149.45 725
9150.35 774
9151.25 746
9152.15 736
9153.06 721
9153.96 754
9154.86 752
9155.76 746
9156.66 719
9157.57 687
9158.47 731
9159.37 754
9160.27 755
9161.18 724
9162.08 732
9162.98 745
9163.89 737
9164.79 716
9165.69 719
9166.59 737
9167.50 748
9168.40 723
9169.30 732
9170.21 726
9171.11 717
9172.01 755
9172.92 757
9173.82 726
9174.72 753
9175.63 724
9176.53 752
9177.43 735
9178.34 720
9179.24 712
9180.14 725
9181.05 771
9181.95 749
9182.85 749
9183.76 717
9184.66 743
9185.57 745
9186.47 718
9187.37 709
9188.28 722
9189.18 731
9190.09 720
9190.99 712
9191.89 693
9192.80 726
9193.70 701
9194.61 722
9195.51 708
9196.42 746
9197.32 730
9198.23 728
9199.13 723
9200.03 741
9200.94 730
9201.84 738
9202.75 727
9203.65 722
9204.56 712
9205.46 714
9206.37 738
9207.27 741
9208.18 719
9209.08 719
9209.99 712
9210.89 723
9211.80 676
9212.70 691
9213.61 705
9214.51 722
9215.42 703
9216.32 704
9217.23 686
9218.14 706
9219.04 710
9219.95 695
9220.85 688
9221.76 692
9222.66 701
9223.57 726
9224.47 700
9225.38 681
9226.29 685
9227.19 707
9228.10 710
9229.00 693
9229.91 720
9230.82 713
9231.72 700
9232.63 692
9233.54 687
9234.44 670
9235.35 682
9236.25 708
9237.16 681
9238.07 686
9238.97 687
9239.88 707
9240.79 705
9241.69 680
9242.60 680
9243.51 675
9244.41 687
9245.32 704
9246.23 680
9247.13 701
9248.04 703
9248.95 691
9249.85 697
9250.76 699
9251.67 655
9252.58 689
9253.48 689
9254.39 670
9255.30 655
9256.21 681
9257.11 696
9258.02 659
9258.93 686
9259.84 692
9260.74 688
9261.65 700
9262.56 673
9263.47 668
9264.37 656
9265.28 661
9266.19 695
9267.10 687
9268.00 674
9268.91 648
9269.82 675
9270.73 686
9271.64 659
9272.55 682
9273.45 684
9274.36 689
9275.27 634
9276.18 660
9277.09 681
9277.99 693
9278.90 694
9279.81 675
9280.72 670
9281.63 687
9282.54 685
9283.45 687
9284.35 677
9285.26 700
9286.17 682
9287.08 695
9287.99 661
9288.90 664
9289.81 684
9290.72 684
9291.63 686
9292.54 698
9293.44 698
9294.35 683
9295.26 700
9296.17 683
9297.08 686
9297.99 680
9298.90 676
9299.81 682
9300.72 678
9301.63 678
9302.54 687
9303.45 704
9304.36 710
9305.27 680
9306.18 696
9307.09 700
9308.00 717
9308.91 670
9309.82 683
9310.73 706
9311.64 695
9312.55 716
9313.46 671
9314.37 702
9315.28 715
9316.19 719
9317.10 707
9318.01 692
9318.92 723
9319.83 698
9320.74 715
9321.65 703
9322.56 676
9323.47 691
9324.38 683
9325.29 667
9326.20 689
9327.12 715
9328.03 703
9328.94 715
9329.85 662
9330.76 669
9331.67 704
9332.58 687
9333.49 681
9334.40 699
9335.31 682
9336.23 687
9337.14 661
9338.05 669
9338.96 648
9339.87 664
9340.78 695
9341.69 683
9342.61 648
9343.52 657
9344.43 687
9345.34 689
9346.25 673
9347.16 666
9348.08 666
9348.99 659
9349.90 672
9350.81 664
9351.72 695
9352.64 676
9353.55 650
9354.46 663
9355.37 648
9356.28 635
9357.20 641
9358.11 652
9359.02 672
9359.93 655
9360.85 665
9361.76 633
9362.67 645
9363.58 660
9364.50 654
9365.41 660
9366.32 652
9367.24 666
9368.15 667
9369.06 624
9369.97 613
9370.89 647
9371.80 675
9372.71 664
9373.63 655
9374.54 669
9375.45 642
9376.37 643
9377.28 635
9378.19 661
9379.11 638
9380.02 644
9380.93 664
9381.85 704
9382.76 697
9383.67 649
9384.59 683
9385.50 656
9386.41 673
9387.33 640
9388.24 694
9389.16 659
9390.07 644
9390.98 643
9391.90 675
9392.81 692
9393.73 657
9394.64 675
9395.55 714
9396.47 692
9397.38 652
9398.30 657
9399.21 671
9400.12 696
9401.04 698
9401.95 699
9402.87 644
9403.78 646
9404.70 656
9405.61 687
9406.53 667
9407.44 651
9408.36 659
9409.27 682
9410.19 645
9411.10 649
9412.02 642
9412.93 644
9413.85 663
9414.76 658
9415.68 647
9416.59 664
9417.51 668
9418.42 644
9419.34 650
9420.25 617
9421.17 632
9422.08 645
9423.00 655
9423.91 653
9424.83 619
9425.75 615
9426.66 625
9427.58 641
9428.49 637
9429.41 653
9430.32 649
9431.24 642
9432.16 633
9433.07 629
9433.99 657
9434.90 630
9435.82 637
9436.74 641
9437.65 637
9438.57 627
9439.49 646
9440.40 676
9441.32 660
9442.23 657
9443.15 648
9444.07 617
9444.98 624
9445.90 630
9446.82 666
9447.73 626
9448.65 653
9449.57 665
9450.48 668
9451.40 666
9452.32 645
9453.23 617
9454.15 641
9455.07 653
9455.99 624
9456.90 667
9457.82 630
9458.74 674
9459.65 635
9460.57 656
9461.49 634
9462.41 660
9463.32 649
9464.24 651
9465.16 650
9466.08 635
9466.99 683
9467.91 660
9468.83 644
9469.75 661
9470.67 672
9471.58 655
9472.50 689
9473.42 655
9474.34 671
9475.26 639
9476.17 633
9477.09 657
9478.01 667
9478.93 681
9479.85 669
9480.76 648
9481.68 657
9482.60 663
9483.52 669
9484.44 701
9485.36 668
9486.28 666
9487.19 675
9488.11 674
9489.03 638
9489.95 703
9490.87 679
9491.79 660
9492.71 672
9493.63 662
9494.54 679
9495.46 648
9496.38 645
9497.30 634
9498.22 665
9499.14 645
9500.06 642
9500.98 650
9501.90 685
9502.82 646
9503.74 660
9504.66 679
9505.58 701
9506.49 679
9507.41 687
9508.33 690
9509.25 710
9510.17 714
9511.09 724
9512.01 689
9512.93 717
9513.85 722
9514.77 701
9515.69 715
9516.61 682
9517.53 736
9518.45 739
9519.37 718
9520.29 693
9521.21 692
9522.13 736
9523.05 758
9523.97 728
9524.90 743
9525.82 747
9526.74 727
9527.66 747
9528.58 747
9529.50 749
9530.42 772
9531.34 772
9532.26 743
9533.18 740
9534.10 702
9535.02 747
9535.94 739
9536.86 742
9537.79 729
9538.71 743
9539.63 756
9540.55 765
9541.47 747
9542.39 772
9543.31 786
9544.23 738
9545.16 769
9546.08 726
9547.00 769
9547.92 773
9548.84 786
9549.76 773
9550.69 766
9551.61 769
9552.53 779
9553.45 810
9554.37 768
9555.29 758
9556.22 774
9557.14 845
9558.06 845
9558.98 821
9559.90 792
9560.83 848
9561.75 851
9562.67 833
9563.59 840
9564.52 840
9565.44 847
9566.36 845
9567.28 890
9568.21 890
9569.13 868
9570.05 864
9570.97 889
9571.90 862
9572.82 877
9573.74 864
9574.66 914
9575.59 872
9576.51 893
9577.43 896
9578.36 911
9579.28 909
9580.20 871
9581.13 912
9582.05 893
9582.97 926
9583.90 933
9584.82 929
9585.74 938
9586.67 926
9587.59 914
9588.51 947
9589.44 920
9590.36 940
9591.28 988
9592.21 937
9593.13 970
9594.05 935
9594.98 979
9595.90 967
9596.83 973
9597.75 1011
9598.67 1002
9599.60 972
9600.52 988
9601.45 987
9602.37 979
9603.30 989
9604.22 1006
9605.14 1041
9606.07 1039
9606.99 1030
9607.92 1005
9608.84 1049
9609.77 1038
9610.69 1053
9611.62 1041
9612.54 1056
9613.46 1047
9614.39 1043
9615.31 1014
9616.24 1034
9617.16 1076
9618.09 1045
9619.01 1072
9619.94 1083
9620.86 1102
9621.79 1042
9622.71 1065
9623.64 1114
9624.56 1089
9625.49 1083
9626.42 1119
9627.34 1100
9628.27 1118
9629.19 1125
9630.12 1145
9631.04 1160
9631.97 1138
9632.89 1190
9633.82 1199
9634.75 1188
9635.67 1209
9636.60 1203
9637.52 1220
9638.45 1246
9639.37 1219
9640.30 1261
9641.23 1236
9642.15 1298
9643.08 1274
9644.00 1310
9644.93 1326
9645.86 1341
9646.78 1343
9647.71 1335
9648.64 1330
9649.56 1377
9650.49 1382
9651.42 1394
9652.34 1383
9653.27 1391
9654.20 1392
9655.12 1333
9656.05 1316
9656.98 1288
9657.90 1313
9658.83 1292
9659.76 1336
9660.68 1331
9661.61 1337
9662.54 1328
9663.47 1337
9664.39 1341
9665.32 1324
9666.25 1309
9667.17 1403
9668.10 1395
9669.03 1375
9669.96 1372
9670.88 1363
9671.81 1393
9672.74 1369
9673.67 1397
9674.59 1437
9675.52 1376
9676.45 1420
9677.38 1371
9678.31 1374
9679.23 1362
9680.16 1436
9681.09 1420
9682.02 1441
9682.94 1424
9683.87 1442
9684.80 1469
9685.73 1454
9686.66 1460
9687.59 1441
9688.51 1485
9689.44 1459
9690.37 1468
9691.30 1503
9692.23 1509
9693.16 1532
9694.08 1504
9695.01 1489
9695.94 1502
9696.87 1483
9697.80 1463
9698.73 1497
9699.66 1472
9700.59 1499
9701.52 1473
9702.44 1463
9703.37 1486
9704.30 1469
9705.23 1520
9706.16 1493
9707.09 1489
9708.02 1497
9708.95 1457
9709.88 1491
9710.81 1500
9711.74 1562
9712.67 1551
9713.60 1563
9714.53 1572
9715.45 1626
9716.38 1626
9717.31 1640
9718.24 1650
9719.17 1654
9720.10 1626
9721.03 1597
9721.96 1580
9722.89 1563
9723.82 1532
9724.75 1489
9725.68 1452
9726.61 1485
9727.54 1426
9728.47 1381
9729.40 1361
9730.33 1405
9731.26 1398
9732.20 1349
9733.13 1348
9734.06 1342
9734.99 1372
9735.92 1337
9736.85 1293
9737.78 1308
9738.71 1324
9739.64 1360
9740.57 1303
9741.50 1304
9742.43 1297
9743.36 1284
9744.29 1266
9745.23 1278
9746.16 1220
9747.09 1241
9748.02 1253
9748.95 1261
9749.88 1227
9750.81 1227
9751.74 1228
9752.68 1253
9753.61 1256
9754.54 1252
9755.47 1222
9756.40 1225
9757.33 1242
9758.27 1223
9759.20 1187
9760.13 1179
9761.06 1209
9761.99 1208
9762.92 1187
9763.86 1185
9764.79 1193
9765.72 1195
9766.65 1168
9767.58 1188
9768.52 1195
9769.45 1190
9770.38 1162
9771.31 1189
9772.25 1183
9773.18 1159
9774.11 1200
9775.04 1229
9775.98 1193
9776.91 1191
9777.84 1214
9778.77 1216
9779.71 1247
9780.64 1209
9781.57 1217
9782.50 1228
9783.44 1257
9784.37 1213
9785.30 1238
9786.24 1232
9787.17 1249
9788.10 1268
9789.03 1253
9789.97 1233
9790.90 1239
9791.83 1230
9792.77 1250
9793.70 1226
9794.63 1206
9795.57 1233
9796.50 1265
9797.43 1253
9798.37 1238
9799.30 1256
9800.24 1295
9801.17 1242
9802.10 1265
9803.04 1291
9803.97 1284
9804.90 1222
9805.84 1219
9806.77 1198
9807.71 1210
9808.64 1153
9809.57 1162
9810.51 1156
9811.44 1169
9812.38 1139
9813.31 1132
9814.25 1106
9815.18 1103
9816.11 1102
9817.05 1060
9817.98 1082
9818.92 1066
9819.85 1046
9820.79 1091
9821.72 1092
9822.66 1075
9823.59 1036
9824.53 1070
9825.46 1076
9826.40 1032
9827.33 1022
9828.27 1033
9829.20 1062
9830.14 1060
9831.07 1059
9832.01 1063
9832.94 1050
9833.88 1050
9834.81 1081
9835.75 1054
9836.68 1045
9837.62 1038
9838.55 1046
9839.49 1047
9840.43 1045
9841.36 1063
9842.30 1042
9843.23 1034
9844.17 1002
9845.10 1048
9846.04 1029
9846.98 1021
9847.91 1040
9848.85 1024
9849.78 1016
9850.72 1006
9851.66 1031
9852.59 1015
9853.53 1019
9854.46 1006
9855.40 1016
9856.34 1024
9857.27 1036
9858.21 1026
9859.15 1032
9860.08 1009
9861.02 1048
9861.96 1050
9862.89 1035
9863.83 1039
9864.77 1003
9865.70 1013
9866.64 1020
9867.58 1012
9868.51 999
9869.45 1006
9870.39 1038
9871.32 1020
9872.26 1003
9873.20 1021
9874.14 1033
9875.07 995
9876.01 994
9876.95 1009
9877.89 1017
9878.82 976
9879.76 1037
9880.70 1015
9881.64 999
9882.57 994
9883.51 1025
9884.45 1024
9885.39 1016
9886.32 976
9887.26 1035
9888.20 1027
9889.14 1020
9890.08 1009
9891.01 1024
9891.95 1054
9892.89 996
9893.83 979
9894.77 996
9895.70 999
9896.64 993
9897.58 1055
9898.52 1028
9899.46 997
9900.40 975
9901.33 1056
9902.27 1029
9903.21 975
9904.15 991
9905.09 1003
9906.03 1021
9906.97 1013
9907.90 1030
9908.84 1011
9909.78 1033
9910.72 1005
9911.66 1034
9912.60 1030
9913.54 1035
9914.48 1010
9915.42 1031
9916.36 1035
9917.29 1058
9918.23 1060
9919.17 1079
9920.11 1092
9921.05 1103
9921.99 1111
9922.93 1115
9923.87 1135
9924.81 1166
9925.75 1170
9926.69 1173
9927.63 1213
9928.57 1220
9929.51 1272
9930.45 1224
9931.39 1198
9932.33 1210
9933.27 1196
9934.21 1191
9935.15 1121
9936.09 1139
9937.03 1106
9937.97 1099
9938.91 1064
9939.85 1065
9940.79 1048
9941.73 1032
9942.67 1029
9943.61 1056
9944.55 1050
9945.49 1032
9946.43 1054
9947.37 1042
9948.31 1040
9949.26 1033
9950.20 1062
9951.14 1073
9952.08 1070
9953.02 1049
9953.96 1074
9954.90 1055
9955.84 1094
9956.78 1077
9957.72 1110
9958.67 1071
9959.61 1059
9960.55 1040
9961.49 1046
9962.43 1015
9963.37 991
9964.31 1006
9965.25 964
9966.20 944
9967.14 942
9968.08 920
9969.02 946
9969.96 936
9970.90 928
9971.85 947
9972.79 917
9973.73 925
9974.67 927
9975.61 909
9976.56 901
9977.50 910
9978.44 892
9979.38 880
9980.32 939
9981.27 932
9982.21 910
9983.15 911
9984.09 896
9985.04 900
9985.98 907
9986.92 929
9987.86 931
9988.81 917
9989.75 911
9990.69 927
9991.63 885
9992.58 910
9993.52 894
9994.46 885
9995.41 877
9996.35 949
9997.29 918
9998.24 923
9999.18 890
10000.12 914
10001.06 900
10002.01 906
10002.95 890
10003.89 881
10004.84 862
10005.78 856
10006.72 897
10007.67 848
10008.61 870
10009.56 881
10010.50 871
10011.44 837
10012.39 838
10013.33 850
10014.27 862
10015.22 865
10016.16 874
10017.11 844
10018.05 839
10018.99 847
10019.94 832
10020.88 828
10021.83 830
10022.77 830
10023.71 866
10024.66 866
10025.60 812
10026.55 831
10027.49 819
10028.44 839
10029.38 825
10030.33 832
10031.27 832
10032.22 812
10033.16 837
10034.10 834
10035.05 817
10035.99 807
10036.94 824
10037.88 838
10038.83 809
10039.77 780
10040.72 819
10041.66 791
10042.61 821
10043.55 780
10044.50 777
10045.45 789
10046.39 820
10047.34 806
10048.28 821
10049.23 831
10050.17 788
10051.12 785
10052.06 777
10053.01 793
10053.95 765
10054.90 780
10055.85 765
10056.79 762
10057.74 770
10058.68 760
10059.63 783
10060.58 807
10061.52 761
10062.47 748
10063.41 770
10064.36 770
10065.31 785
10066.25 757
10067.20 780
10068.15 751
10069.09 753
10070.04 731
10070.99 754
10071.93 775
10072.88 762
10073.82 750
10074.77 757
10075.72 758
10076.66 758
10077.61 772
10078.56 785
10079.51 737
10080.45 740
10081.40 778
10082.35 740
10083.29 726
10084.24 723
10085.19 740
10086.13 759
10087.08 770
10088.03 697
10088.98 721
10089.92 734
10090.87 726
10091.82 739
10092.77 733
10093.71 739
10094.66 706
10095.61 730
10096.56 711
10097.50 728
10098.45 734
10099.40 758
10100.35 748
10101.30 710
10102.24 707
10103.19 721
10104.14 706
10105.09 716
10106.04 722
10106.98 745
10107.93 745
10108.88 729
10109.83 733
10110.78 761
10111.73 749
10112.67 735
10113.62 722
10114.57 700
10115.52 734
10116.47 702
10117.42 722
10118.37 740
10119.32 702
10120.26 732
10121.21 724
10122.16 720
10123.11 699
10124.06 721
10125.01 705
10125.96 734
10126.91 722
10127.86 737
10128.81 725
10129.75 726
10130.70 714
10131.65 714
10132.60 715
10133.55 727
10134.50 753
10135.45 732
10136.40 711
10137.35 715
10138.30 723
10139.25 735
10140.20 713
10141.15 708
10142.10 729
10143.05 737
10144.00 754
10144.95 707
10145.90 764
10146.85 765
10147.80 745
10148.75 733
10149.70 744
10150.65 742
10151.60 742
10152.55 760
10153.50 755
10154.45 744
10155.40 748
10156.35 756
10157.30 738
10158.25 721
10159.20 758
10160.15 777
10161.10 796
10162.06 778
10163.01 810
10163.96 776
10164.91 782
10165.86 792
10166.81 790
10167.76 780
10168.71 780
10169.66 766
10170.61 812
10171.57 801
10172.52 832
10173.47 840
10174.42 857
10175.37 813
10176.32 820
10177.27 842
10178.23 830
10179.18 827
10180.13 844
10181.08 873
10182.03 860
10182.98 854
10183.94 848
10184.89 891
10185.84 888
10186.79 873
10187.74 887
10188.70 926
10189.65 946
10190.60 896
10191.55 925
10192.50 898
10193.46 885
10194.41 915
10195.36 924
10196.31 916
10197.27 907
10198.22 934
10199.17 947
10200.12 924
10201.08 955
10202.03 982
10202.98 987
10203.93 962
10204.89 963
10205.84 974
10206.79 1011
10207.75 999
10208.70 1034
10209.65 1020
10210.60 1028
10211.56 1033
10212.51 1060
10213.46 1041
10214.42 995
10215.37 997
10216.32 1021
10217.28 1005
10218.23 934
10219.18 940
10220.14 988
10221.09 956
10222.04 939
10223.00 930
10223.95 919
10224.91 902
10225.86 894
10226.81 951
10227.77 943
10228.72 882
10229.67 877
10230.63 899
10231.58 889
10232.54 913
10233.49 922
10234.44 942
10235.40 983
10236.35 980
10237.31 969
10238.26 979
10239.22 971
10240.17 951
10241.12 926
10242.08 955
10243.03 939
10243.99 963
10244.94 941
10245.90 909
10246.85 882
10247.81 856
10248.76 913
10249.72 886
10250.67 863
10251.63 871
10252.58 848
10253.54 831
10254.49 838
10255.45 849
10256.40 880
10257.36 855
10258.31 833
10259.27 837
10260.22 818
10261.18 815
10262.13 830
10263.09 855
10264.05 793
10265.00 806
10265.96 813
10266.91 807
10267.87 820
10268.82 786
10269.78 792
10270.74 789
10271.69 774
10272.65 775
10273.60 777
10274.56 776
10275.52 773
10276.47 777
10277.43 780
10278.38 749
10279.34 715
10280.30 746
10281.25 780
10282.21 727
10283.17 730
10284.12 731
10285.08 745
10286.04 708
10286.99 684
10287.95 736
10288.91 736
10289.86 726
10290.82 723
10291.78 727
10292.73 717
10293.69 719
10294.65 722
10295.60 776
10296.56 726
10297.52 746
10298.47 723
10299.43 758
10300.39 700
10301.35 718
10302.30 701
10303.26 692
10304.22 707
10305.18 683
10306.13 723
10307.09 675
10308.05 685
10309.01 694
10309.96 719
10310.92 670
10311.88 699
10312.84 693
10313.79 710
10314.75 669
10315.71 665
10316.67 687
10317.63 659
10318.58 688
10319.54 696
10320.50 678
10321.46 688
10322.42 672
10323.38 666
10324.33 698
10325.29 662
10326.25 711
10327.21 663
10328.17 688
10329.13 694
10330.09 681
10331.04 699
10332.00 680
10332.96 658
10333.92 669
10334.88 668
10335.84 651
10336.80 687
10337.76 658
10338.71 675
10339.67 605
10340.63 669
10341.59 673
10342.55 663
10343.51 622
10344.47 630
10345.43 631
10346.39 620
10347.35 617
10348.31 620
10349.27 633
10350.23 612
10351.19 679
10352.15 650
10353.11 621
10354.06 585
10355.02 647
10355.98 602
10356.94 592
10357.90 577
10358.86 614
10359.82 605
10360.78 601
10361.74 585
10362.70 572
10363.66 599
10364.62 614
10365.58 600
10366.55 607
10367.51 626
10368.47 563
10369.43 610
10370.39 558
10371.35 583
10372.31 558
10373.27 589
10374.23 590
10375.19 582
10376.15 595
10377.11 620
10378.07 602
10379.03 574
10379.99 581
10380.96 563
10381.92 592
10382.88 541
10383.84 593
10384.80 575
10385.76 587
10386.72 562
10387.68 570
10388.64 576
10389.61 551
10390.57 587
10391.53 561
10392.49 565
10393.45 525
10394.41 564
10395.38 550
10396.34 574
10397.30 556
10398.26 576
10399.22 559
10400.18 577
10401.15 567
10402.11 576
10403.07 586
10404.03 564
10404.99 561
10405.96 570
10406.92 546
10407.88 543
10408.84 607
10409.80 557
10410.77 548
10411.73 539
10412.69 575
10413.65 586
10414.62 557
10415.58 563
10416.54 568
10417.51 601
10418.47 590
10419.43 533
10420.39 568
10421.36 561
10422.32 557
10423.28 576
10424.24 556
10425.21 578
10426.17 560
10427.13 591
10428.10 547
10429.06 537
10430.02 540
10430.99 561
10431.95 532
10432.91 540
10433.88 534
10434.84 556
10435.80 547
10436.77 519
10437.73 556
10438.69 551
10439.66 547
10440.62 543
10441.59 537
10442.55 521
10443.51 532
10444.48 538
10445.44 540
10446.41 541
10447.37 523
10448.33 528
10449.30 540
10450.26 529
10451.23 520
10452.19 559
10453.15 545
10454.12 541
10455.08 517
10456.05 541
10457.01 532
10457.98 553
10458.94 506
10459.91 523
10460.87 518
10461.84 538
10462.80 522
10463.77 526
10464.73 497
10465.70 510
10466.66 527
10467.62 498
10468.59 535
10469.56 515
10470.52 549
10471.49 555
10472.45 537
10473.42 513
10474.38 550
10475.35 549
10476.31 553
10477.28 529
10478.24 540
10479.21 537
10480.17 542
10481.14 553
10482.10 518
10483.07 520
10484.04 519
10485.00 591
10485.97 525
10486.93 539
10487.90 517
10488.87 567
10489.83 541
10490.80 535
10491.76 518
10492.73 520
10493.70 527
10494.66 538
10495.63 533
10496.60 531
10497.56 538
10498.53 514
10499.49 546
10500.46 527
10501.43 526
10502.39 491
10503.36 519
10504.33 518
10505.29 530
10506.26 529
10507.23 540
10508.19 554
10509.16 542
10510.13 534
10511.10 512
10512.06 538
10513.03 515
10514.00 549
10514.96 526
10515.93 555
10516.90 519
10517.87 536
10518.83 542
10519.80 526
10520.77 539
10521.73 519
10522.70 525
10523.67 521
10524.64 519
10525.61 517
10526.57 530
10527.54 525
10528.51 536
10529.48 512
10530.44 529
10531.41 505
10532.38 541
10533.35 532
10534.32 534
10535.28 520
10536.25 526
10537.22 523
10538.19 524
10539.16 540
10540.13 567
10541.09 558
10542.06 520
10543.03 537
10544.00 493
10544.97 541
10545.94 522
10546.90 566
10547.87 532
10548.84 539
10549.81 531
10550.78 542
10551.75 523
10552.72 533
10553.69 557
10554.66 538
10555.62 532
10556.59 504
10557.56 556
10558.53 547
10559.50 550
10560.47 539
10561.44 545
10562.41 551
10563.38 569
10564.35 558
10565.32 567
10566.29 551
10567.26 564
10568.23 548
10569.20 560
10570.17 562
10571.14 519
10572.10 567
10573.07 547
10574.04 587
10575.01 537
10575.98 575
10576.95 542
10577.92 545
10578.89 523
10579.86 581
10580.84 560
10581.81 569
10582.78 567
10583.75 553
10584.72 551
10585.69 563
10586.66 593
10587.63 578
10588.60 589
10589.57 581
10590.54 619
10591.51 590
10592.48 575
10593.45 575
10594.42 610
10595.39 599
10596.36 587
10597.34 575
10598.31 578
10599.28 566
10600.25 573
10601.22 590
10602.19 595
10603.16 604
10604.13 598
10605.10 634
10606.08 618
10607.05 630
10608.02 629
10608.99 671
10609.96 629
10610.93 628
10611.90 664
10612.88 667
10613.85 667
10614.82 621
10615.79 638
10616.76 640
10617.74 638
10618.71 608
10619.68 643
10620.65 620
10621.62 615
10622.60 603
10623.57 610
10624.54 614
10625.51 598
10626.48 606
10627.46 592
10628.43 588
10629.40 573
10630.37 566
10631.35 598
10632.32 597
10633.29 571
10634.26 594
10635.24 577
10636.21 572
10637.18 598
10638.16 608
10639.13 602
10640.10 609
10641.07 591
10642.05 567
10643.02 597
10643.99 595
10644.97 580
10645.94 573
10646.91 588
10647.89 571
10648.86 598
10649.83 572
10650.81 560
10651.78 573
10652.75 603
10653.73 571
10654.70 554
10655.67 553
10656.65 544
10657.62 551
10658.59 535
10659.57 552
10660.54 536
10661.52 550
10662.49 535
10663.46 564
10664.44 521
10665.41 512
10666.39 538
10667.36 550
10668.33 579
10669.31 572
10670.28 557
10671.26 531
10672.23 549
10673.21 530
10674.18 543
10675.16 526
10676.13 539
10677.10 542
10678.08 557
10679.05 541
10680.03 540
10681.00 570
10681.98 552
10682.95 539
10683.93 531
10684.90 556
10685.88 569
10686.85 568
10687.83 555
10688.80 569
10689.78 543
10690.75 525
10691.73 555
10692.70 606
10693.68 559
10694.66 564
10695.63 549
10696.61 545
10697.58 556
10698.56 556
10699.53 539
10700.51 547
10701.48 549
10702.46 547
10703.44 550
10704.41 553
10705.39 540
10706.36 555
10707.34 582
10708.32 551
10709.29 554
10710.27 565
10711.24 600
10712.22 547
10713.20 547
10714.17 567
10715.15 543
10716.13 552
10717.10 540
10718.08 564
10719.05 530
10720.03 557
10721.01 558
10721.98 545
10722.96 539
10723.94 546
10724.91 545
10725.89 565
10726.87 561
10727.85 554
10728.82 559
10729.80 559
10730.78 580
10731.75 542
10732.73 545
10733.71 560
10734.69 556
10735.66 581
10736.64 569
10737.62 547
10738.59 583
10739.57 586
10740.55 594
10741.53 560
10742.50 558
10743.48 579
10744.46 599
10745.44 600
10746.42 616
10747.39 620
10748.37 595
10749.35 609
10750.33 592
10751.30 586
10752.28 588
10753.26 611
10754.24 583
10755.22 610
10756.20 562
10757.17 591
10758.15 600
10759.13 594
10760.11 587
10761.09 595
10762.07 607
10763.04 619
10764.02 636
10765.00 608
10765.98 608
10766.96 608
10767.94 614
10768.92 603
10769.90 622
10770.87 590
10771.85 616
10772.83 621
10773.81 603
10774.79 600
10775.77 627
10776.75 636
10777.73 651
10778.71 646
10779.69 606
10780.67 615
10781.64 612
10782.62 641
10783.60 644
10784.58 620
10785.56 637
10786.54 650
10787.52 660
10788.50 632
10789.48 620
10790.46 606
10791.44 633
10792.42 611
10793.40 618
10794.38 633
10795.36 603
10796.34 636
10797.32 612
10798.30 622
10799.28 608
10800.26 594
10801.24 586
10802.22 580
10803.20 603
10804.18 610
10805.16 597
10806.14 606
10807.12 596
10808.10 607
10809.09 590
10810.07 616
10811.05 552
10812.03 601
10813.01 600
10813.99 593
10814.97 601
10815.95 611
10816.93 589
10817.91 619
10818.89 621
10819.87 581
10820.86 617
10821.84 595
10822.82 615
10823.80 604
10824.78 601
10825.76 615
10826.74 633
10827.73 626
10828.71 600
10829.69 593
10830.67 624
10831.65 618
10832.63 591
10833.61 624
10834.60 592
10835.58 612
10836.56 607
10837.54 624
10838.52 615
10839.51 623
10840.49 625
10841.47 631
10842.45 639
10843.43 628
10844.42 628
10845.40 635
10846.38 644
10847.36 654
10848.35 647
10849.33 658
10850.31 662
10851.29 643
10852.28 674
10853.26 649
10854.24 655
10855.22 660
10856.21 669
10857.19 644
10858.17 682
10859.16 678
10860.14 691
10861.12 665
10862.10 660
10863.09 673
10864.07 689
10865.05 684
10866.04 667
10867.02 717
10868.00 692
10868.99 678
10869.97 696
10870.95 691
10871.94 700
10872.92 680
10873.90 688
10874.89 719
10875.87 702
10876.86 705
10877.84 717
10878.82 721
10879.81 719
10880.79 720
10881.77 751
10882.76 726
10883.74 743
10884.73 714
10885.71 757
10886.69 760
10887.68 733
10888.66 732
10889.65 757
10890.63 758
10891.62 753
10892.60 749
10893.58 762
10894.57 791
10895.55 758
10896.54 764
10897.52 739
10898.51 780
10899.49 804
10900.48 796
10901.46 777
10902.45 803
10903.43 817
10904.42 841
10905.40 837
10906.39 856
10907.37 825
10908.36 845
10909.34 865
10910.33 828
10911.31 862
10912.30 872
10913.28 880
10914.27 884
10915.25 894
10916.24 892
10917.22 934
10918.21 887
10919.20 913
10920.18 941
10921.17 954
10922.15 946
10923.14 943
10924.12 968
10925.11 940
10926.10 946
10927.08 941
10928.07 970
10929.05 966
10930.04 953
10931.03 990
10932.01 991
10933.00 964
10933.99 981
10934.97 985
10935.96 1005
10936.94 988
10937.93 980
10938.92 999
10939.90 1019
10940.89 1037
10941.88 1059
10942.86 1058
10943.85 1071
10944.84 1108
10945.82 1077
10946.81 1124
10947.80 1119
10948.79 1151
10949.77 1172
10950.76 1193
10951.75 1189
10952.73 1233
10953.72 1250
10954.71 1262
10955.69 1285
10956.68 1323
10957.67 1328
10958.66 1367
10959.64 1354
10960.63 1351
10961.62 1397
10962.61 1391
10963.59 1397
10964.58 1364
10965.57 1372
10966.56 1366
10967.55 1340
10968.53 1340
10969.52 1305
10970.51 1273
10971.50 1290
10972.49 1271
10973.47 1238
10974.46 1229
10975.45 1238
10976.44 1226
10977.43 1197
10978.41 1243
10979.40 1227
10980.39 1247
10981.38 1205
10982.37 1209
10983.36 1240
10984.34 1216
10985.33 1230
10986.32 1245
10987.31 1261
10988.30 1286
10989.29 1301
10990.28 1314
10991.27 1344
10992.25 1357
10993.24 1424
10994.23 1409
10995.22 1431
10996.21 1455
10997.20 1516
10998.19 1555
10999.18 1590
11000.17 1581
11001.16 1604
11002.15 1681
11003.14 1681
11004.12 1660
11005.11 1655
11006.10 1616
11007.09 1573
11008.08 1581
11009.07 1506
11010.06 1467
11011.05 1418
11012.04 1381
11013.03 1312
11014.02 1245
11015.01 1211
11016.00 1216
11016.99 1170
11017.98 1131
11018.97 1139
11019.96 1052
11020.95 1043
11021.94 1042
11022.93 1053
11023.92 1028
11024.91 1003
11025.90 982
11026.89 975
11027.88 966
11028.88 955
11029.87 939
11030.86 935
11031.85 920
11032.84 927
11033.83 925
11034.82 905
11035.81 898
11036.80 871
11037.79 910
11038.78 909
11039.77 945
11040.77 909
11041.76 888
11042.75 906
11043.74 885
11044.73 869
11045.72 857
11046.71 842
11047.70 843
11048.70 897
11049.69 838
11050.68 864
11051.67 828
11052.66 867
11053.65 865
11054.65 838
11055.64 850
11056.63 872
11057.62 848
11058.61 825
11059.60 856
11060.60 872
11061.59 857
11062.58 861
11063.57 817
11064.56 869
11065.56 881
11066.55 829
11067.54 859
11068.53 856
11069.53 883
11070.52 905
11071.51 875
11072.50 863
11073.50 880
11074.49 887
11075.48 882
11076.47 848
11077.47 833
11078.46 866
11079.45 879
11080.45 850
11081.44 818
11082.43 857
11083.42 840
11084.42 844
11085.41 840
11086.40 849
11087.40 845
11088.39 855
11089.38 844
11090.38 856
11091.37 829
11092.36 818
11093.36 857
11094.35 838
11095.34 827
11096.34 785
11097.33 826
11098.32 813
11099.32 799
11100.31 805
11101.31 795
11102.30 781
11103.29 810
11104.29 791
11105.28 792
11106.28 795
11107.27 781
11108.26 811
11109.26 801
11110.25 778
11111.25 777
11112.24 784
11113.24 780
11114.23 754
11115.22 748
11116.22 778
11117.21 752
11118.21 779
11119.20 762
11120.20 766
11121.19 758
11122.19 731
11123.18 768
11124.18 741
11125.17 730
11126.17 748
11127.16 737
11128.16 748
11129.15 759
11130.15 755
11131.14 770
11132.14 784
11133.13 768
11134.13 771
11135.12 753
11136.12 753
11137.11 755
11138.11 749
11139.10 750
11140.10 745
11141.09 726
11142.09 744
11143.09 737
11144.08 713
11145.08 755
11146.07 744
11147.07 731
11148.07 757
11149.06 753
11150.06 739
11151.05 748
11152.05 749
11153.05 716
11154.04 747
11155.04 747
11156.03 758
11157.03 762
11158.03 742
11159.02 694
11160.02 724
11161.02 722
11162.01 738
11163.01 755
11164.01 757
11165.00 748
11166.00 726
11167.00 724
11167.99 699
11168.99 730
11169.99 726
11170.98 716
11171.98 736
11172.98 726
11173.97 733
11174.97 721
11175.97 725
11176.97 732
11177.96 726
11178.96 719
11179.96 735
11180.95 711
11181.95 733
11182.95 733
11183.95 725
11184.94 754
11185.94 721
11186.94 750
11187.94 732
11188.94 716
11189.93 721
11190.93 723
11191.93 745
11192.93 719
11193.92 710
11194.92 740
11195.92 735
11196.92 763
11197.92 734
11198.92 752
11199.91 733
11200.91 753
11201.91 726
11202.91 738
11203.91 794
11204.91 756
11205.90 790
11206.90 777
11207.90 810
11208.90 781
11209.90 782
11210.90 764
11211.90 773
11212.89 782
11213.89 770
11214.89 809
11215.89 783
11216.89 767
11217.89 802
11218.89 796
11219.89 793
11220.89 751
11221.89 760
11222.88 788
11223.88 797
11224.88 761
11225.88 746
11226.88 723
11227.88 743
11228.88 762
11229.88 753
11230.88 716
11231.88 728
11232.88 784
11233.88 771
11234.88 730
11235.88 720
11236.88 732
11237.88 756
11238.88 740
11239.88 745
11240.88 769
11241.88 755
11242.88 766
11243.88 763
11244.88 762
11245.88 751
11246.88 769
11247.88 761
11248.88 727
11249.88 739
11250.88 747
11251.88 797
11252.88 811
11253.88 806
11254.88 780
11255.88 825
11256.89 785
11257.89 781
11258.89 786
11259.89 796
11260.89 803
11261.89 782
11262.89 809
11263.89 805
11264.89 777
11265.89 805
11266.90 818
11267.90 822
11268.90 836
11269.90 832
11270.90 846
11271.90 811
11272.90 821
11273.90 871
11274.91 869
11275.91 839
11276.91 816
11277.91 832
11278.91 790
11279.91 830
11280.92 816
11281.92 826
11282.92 781
11283.92 795
11284.92 797
11285.93 814
11286.93 739
11287.93 772
11288.93 784
11289.94 755
11290.94 744
11291.94 704
11292.94 738
11293.94 730
11294.95 749
11295.95 726
11296.95 724
11297.95 705
11298.96 718
11299.96 716
11300.96 704
11301.97 660
11302.97 680
11303.97 719
11304.97 704
11305.98 679
11306.98 644
11307.98 670
11308.99 689
11309.99 664
11310.99 674
11312.00 687
11313.00 654
11314.00 700
11315.01 692
11316.01 719
11317.01 691
11318.02 735
11319.02 710
11320.02 703
11321.03 672
11322.03 683
11323.03 715
11324.04 716
11325.04 688
11326.05 690
11327.05 716
11328.05 707
11329.06 702
11330.06 697
11331.06 673
11332.07 687
11333.07 672
11334.08 670
11335.08 684
11336.09 677
11337.09 676
11338.09 681
11339.10 672
11340.10 640
11341.11 676
11342.11 678
11343.12 667
11344.12 703
11345.13 675
11346.13 692
11347.14 667
11348.14 678
11349.15 650
11350.15 650
11351.16 625
11352.16 645
11353.17 665
11354.17 623
11355.18 617
11356.18 611
11357.19 626
11358.19 628
11359.20 628
11360.20 618
11361.21 640
11362.21 636
11363.22 632
11364.22 630
11365.23 628
11366.23 596
11367.24 561
11368.25 597
11369.25 607
11370.26 595
11371.26 618
11372.27 637
11373.28 605
11374.28 599
11375.29 579
11376.29 612
11377.30 613
11378.31 577
11379.31 554
11380.32 551
11381.32 591
11382.33 615
11383.34 558
11384.34 529
11385.35 547
11386.36 585
11387.36 580
11388.37 576
11389.38 575
11390.38 572
11391.39 565
11392.40 569
11393.40 569
11394.41 572
11395.42 582
11396.42 583
11397.43 588
11398.44 586
11399.44 559
11400.45 554
11401.46 584
11402.47 573
11403.47 548
11404.48 536
11405.49 595
11406.50 585
11407.50 558
11408.51 551
11409.52 579
11410.53 587
11411.53 581
11412.54 569
11413.55 560
11414.56 552
11415.56 556
11416.57 577
11417.58 550
11418.59 560
11419.60 559
11420.60 557
11421.61 559
11422.62 540
11423.63 570
11424.64 546
11425.64 535
11426.65 542
11427.66 563
11428.67 550
11429.68 553
11430.69 549
11431.70 553
11432.70 554
11433.71 546
11434.72 565
11435.73 535
11436.74 525
11437.75 539
11438.76 535
11439.76 552
11440.77 527
11441.78 519
11442.79 538
11443.80 527
11444.81 568
11445.82 537
11446.83 546
11447.84 563
11448.85 546
11449.86 555
11450.87 547
11451.87 525
11452.88 520
11453.89 555
11454.90 583
11455.91 556
11456.92 531
11457.93 543
11458.94 536
11459.95 531
11460.96 522
11461.97 528
11462.98 520
11463.99 524
11465.00 526
11466.01 538
11467.02 521
11468.03 511
11469.04 534
11470.05 542
11471.06 520
11472.07 519
11473.08 523
11474.09 537
11475.10 520
11476.11 523
11477.12 527
11478.13 510
11479.15 526
11480.16 536
11481.17 515
11482.18 530
11483.19 518
11484.20 516
11485.21 525
11486.22 509
11487.23 514
11488.24 541
11489.25 542
11490.26 524
11491.28 540
11492.29 523
11493.30 530
11494.31 499
11495.32 517
11496.33 498
11497.34 535
11498.36 532
11499.37 543
11500.38 516
11501.39 531
11502.40 536
11503.41 535
11504.42 527
11505.44 535
11506.45 535
11507.46 499
11508.47 533
11509.48 512
11510.50 528
11511.51 513
11512.52 538
11513.53 525
11514.54 523
11515.56 535
11516.57 529
11517.58 531
11518.59 566
11519.61 532
11520.62 561
11521.63 572
11522.64 539
11523.66 532
11524.67 546
11525.68 575
11526.69 560
11527.71 569
11528.72 569
11529.73 548
11530.75 570
11531.76 604
11532.77 572
11533.78 586
11534.80 579
11535.81 621
11536.82 619
11537.84 600
11538.85 609
11539.86 606
11540.88 621
11541.89 627
11542.90 636
11543.92 645
11544.93 624
11545.94 618
11546.96 635
11547.97 623
11548.98 607
11550.00 596
11551.01 600
11552.03 576
11553.04 559
11554.05 547
11555.07 539
11556.08 557
11557.10 536
11558.11 534
11559.12 535
11560.14 515
11561.15 539
11562.17 510
11563.18 505
11564.20 507
11565.21 508
11566.22 490
11567.24 510
11568.25 497
11569.27 511
11570.28 510
11571.30 511
11572.31 510
11573.33 493
11574.34 473
11575.36 521
11576.37 490
11577.39 480
11578.40 494
11579.42 528
11580.43 513
11581.45 491
11582.46 459
11583.48 472
11584.49 489
11585.51 481
11586.52 474
11587.54 488
11588.55 469
11589.57 493
11590.58 477
11591.60 483
11592.61 486
11593.63 488
11594.65 483
11595.66 488
11596.68 473
11597.69 485
11598.71 499
11599.73 509
11600.74 487
11601.76 505
11602.77 517
11603.79 512
11604.81 518
11605.82 475
11606.84 484
11607.85 514
11608.87 485
11609.89 513
11610.90 503
11611.92 487
11612.94 504
11613.95 498
11614.97 505
11615.99 484
11617.00 492
11618.02 497
11619.04 500
11620.05 473
11621.07 469
11622.09 500
11623.10 508
11624.12 473
11625.14 466
11626.15 487
11627.17 472
11628.19 512
11629.21 482
11630.22 481
11631.24 469
11632.26 494
11633.28 501
11634.29 503
11635.31 476
11636.33 461
11637.34 494
11638.36 492
11639.38 475
11640.40 467
11641.42 505
11642.43 475
11643.45 486
11644.47 460
11645.49 475
11646.50 472
11647.52 480
11648.54 487
11649.56 442
11650.58 459
11651.60 483
11652.61 510
11653.63 498
11654.65 496
11655.67 482
11656.69 472
11657.71 475
11658.72 488
11659.74 429
11660.76 470
11661.78 489
11662.80 481
11663.82 484
11664.84 463
11665.85 473
11666.87 474
11667.89 489
11668.91 469
11669.93 469
11670.95 464
11671.97 481
11672.99 482
11674.01 495
11675.03 484
11676.05 476
11677.06 472
11678.08 508
11679.10 520
11680.12 482
11681.14 483
11682.16 503
11683.18 478
11684.20 462
11685.22 469
11686.24 484
11687.26 502
11688.28 496
11689.30 488
11690.32 466
11691.34 450
11692.36 465
11693.38 490
11694.40 479
11695.42 443
11696.44 465
11697.46 469
11698.48 490
11699.50 481
11700.52 500
11701.54 499
11702.56 470
11703.58 466
11704.60 486
11705.62 493
11706.64 476
11707.66 505
11708.68 482
11709.71 486
11710.73 468
11711.75 491
11712.77 497
11713.79 490
11714.81 471
11715.83 484
11716.85 470
11717.87 463
11718.89 466
11719.91 482
11720.94 494
11721.96 484
11722.98 471
11724.00 487
11725.02 484
11726.04 489
11727.06 512
11728.09 489
11729.11 479
11730.13 486
11731.15 483
11732.17 497
11733.19 481
11734.22 465
11735.24 509
11736.26 494
11737.28 487
11738.30 483
11739.33 482
11740.35 500
11741.37 492
11742.39 484
11743.41 494
11744.44 491
11745.46 472
11746.48 491
11747.50 507
11748.53 466
11749.55 478
11750.57 513
11751.59 517
11752.62 515
11753.64 493
11754.66 516
11755.68 557
11756.71 512
11757.73 527
11758.75 513
11759.77 508
11760.80 515
11761.82 511
11762.84 523
11763.87 532
11764.89 525
11765.91 565
11766.94 528
11767.96 578
11768.98 528
11770.01 533
11771.03 552
11772.05 532
11773.08 540
11774.10 523
11775.12 536
11776.15 577
11777.17 580
11778.19 545
11779.22 549
11780.24 524
11781.27 581
11782.29 549
11783.31 547
11784.34 566
11785.36 564
11786.39 574
11787.41 558
11788.43 574
11789.46 573
11790.48 566
11791.51 572
11792.53 587
11793.56 579
11794.58 583
11795.60 575
11796.63 584
11797.65 576
11798.68 582
11799.70 572
11800.73 619
11801.75 556
11802.78 597
11803.80 566
11804.83 579
11805.85 600
11806.88 594
11807.90 591
11808.93 578
11809.95 613
11810.98 620
11812.00 612
11813.03 584
11814.05 598
11815.08 572
11816.10 644
11817.13 616
11818.15 581
11819.18 594
11820.20 612
11821.23 602
11822.26 612
11823.28 605
11824.31 606
11825.33 620
11826.36 617
11827.38 615
11828.41 633
11829.44 626
11830.46 615
11831.49 664
11832.51 633
11833.54 619
11834.57 650
11835.59 657
11836.62 637
11837.65 654
11838.67 661
11839.70 698
11840.72 690
11841.75 690
11842.78 694
11843.80 661
11844.83 722
11845.86 723
11846.88 698
11847.91 669
11848.94 704
11849.96 710
11850.99 727
11852.02 696
11853.05 708
11854.07 740
11855.10 760
11856.13 747
11857.15 740
11858.18 768
11859.21 743
11860.24 769
11861.26 756
11862.29 737
11863.32 760
11864.34 782
11865.37 795
11866.40 765
11867.43 775
11868.46 803
11869.48 804
11870.51 814
11871.54 765
11872.57 825
11873.59 829
11874.62 843
11875.65 824
11876.68 840
11877.71 871
11878.73 887
11879.76 893
11880.79 863
11881.82 881
11882.85 867
11883.87 875
11884.90 925
11885.93 922
11886.96 920
11887.99 925
11889.02 953
11890.05 951
11891.07 984
11892.10 982
11893.13 959
11894.16 1014
11895.19 1010
11896.22 1031
11897.25 1037
11898.28 1040
11899.30 1100
11900.33 1093
11901.36 1146
11902.39 1132
11903.42 1128
11904.45 1147
11905.48 1147
11906.51 1167
11907.54 1138
11908.57 1173
11909.60 1188
11910.63 1181
11911.66 1177
11912.69 1213
11913.71 1167
11914.74 1180
11915.77 1166
11916.80 1144
11917.83 1140
11918.86 1114
11919.89 1151
11920.92 1141
11921.95 1152
11922.98 1176
11924.01 1155
11925.04 1195
11926.07 1171
11927.10 1183
11928.13 1232
11929.16 1265
11930.19 1261
11931.22 1254
11932.25 1227
11933.29 1224
11934.32 1270
11935.35 1248
11936.38 1241
11937.41 1219
11938.44 1239
11939.47 1245
11940.50 1214
11941.53 1163
11942.56 1130
11943.59 1141
11944.62 1099
11945.65 1064
11946.69 1034
11947.72 1038
11948.75 1012
11949.78 965
11950.81 965
11951.84 938
11952.87 940
11953.90 919
11954.93 905
11955.97 914
11957.00 882
11958.03 878
11959.06 912
11960.09 900
11961.12 863
11962.16 873
11963.19 881
11964.22 906
11965.25 888
11966.28 864
11967.31 865
11968.35 882
11969.38 891
11970.41 901
11971.44 882
11972.47 873
11973.51 871
11974.54 875
11975.57 864
11976.60 883
11977.64 893
11978.67 922
11979.70 858
11980.73 883
11981.77 930
11982.80 924
11983.83 905
11984.86 924
11985.90 923
11986.93 907
11987.96 908
11988.99 921
11990.03 936
11991.06 919
11992.09 915
11993.13 957
11994.16 953
11995.19 965
11996.23 942
11997.26 952
11998.29 968
11999.33 937
12000.36 956
12001.39 1003
12002.43 995
12003.46 982
12004.49 977
12005.53 1006
12006.56 1004
12007.59 993
12008.63 997
12009.66 1010
12010.69 1010
12011.73 1044
12012.76 1070
12013.80 1066
12014.83 1019
12015.86 1052
12016.90 1026
12017.93 1059
12018.97 1067
12020.00 1065
12021.03 1086
12022.07 1089
12023.10 1079
12024.14 1100
12025.17 1100
12026.21 1090
12027.24 1111
12028.28 1130
12029.31 1093
12030.34 1080
12031.38 1095
12032.41 1109
12033.45 1078
12034.48 1067
12035.52 1112
12036.55 1103
12037.59 1112
12038.62 1096
12039.66 1092
12040.69 1117
12041.73 1093
12042.76 1094
12043.80 1119
12044.83 1076
12045.87 1054
12046.90 1075
12047.94 1117
12048.98 1079
12050.01 1098
12051.05 1102
12052.08 1133
12053.12 1053
12054.15 1096
12055.19 1110
12056.22 1091
12057.26 1094
12058.30 1086
12059.33 1113
12060.37 1107
12061.40 1076
12062.44 1100
12063.48 1072
12064.51 1030
12065.55 1043
12066.58 1029
12067.62 1026
12068.66 993
12069.69 1025
12070.73 987
12071.77 966
12072.80 954
12073.84 961
12074.88 940
12075.91 968
12076.95 932
12077.99 940
12079.02 884
12080.06 913
12081.10 914
12082.13 892
12083.17 909
12084.21 911
12085.24 918
12086.28 909
12087.32 894
12088.35 916
12089.39 928
12090.43 913
12091.47 902
12092.50 870
12093.54 915
12094.58 947
12095.62 886
12096.65 887
12097.69 894
12098.73 916
12099.77 890
12100.80 890
12101.84 889
12102.88 921
12103.92 908
12104.95 905
12105.99 864
12107.03 866
12108.07 844
12109.11 873
12110.14 879
12111.18 842
12112.22 875
12113.26 849
12114.30 852
12115.34 793
12116.37 845
12117.41 802
12118.45 812
12119.49 782
12120.53 795
12121.57 766
12122.60 793
12123.64 775
12124.68 792
12125.72 760
12126.76 720
12127.80 775
12128.84 759
12129.88 751
12130.91 719
12131.95 747
12132.99 762
12134.03 777
12135.07 742
12136.11 735
12137.15 724
12138.19 751
12139.23 715
12140.27 730
12141.31 708
12142.35 722
12143.39 736
12144.43 709
12145.46 711
12146.50 709
12147.54 753
12148.58 717
12149.62 722
12150.66 697
12151.70 710
12152.74 722
12153.78 750
12154.82 709
12155.86 727
12156.90 703
12157.94 698
12158.98 718
12160.02 682
12161.06 687
12162.10 685
12163.14 709
12164.18 689
12165.23 669
12166.27 665
12167.31 681
12168.35 680
12169.39 689
12170.43 671
12171.47 692
12172.51 681
12173.55 662
12174.59 653
12175.63 650
12176.67 653
12177.71 699
12178.75 678
12179.80 679
12180.84 671
12181.88 657
12182.92 661
12183.96 657
12185.00 651
12186.04 644
12187.08 654
12188.13 665
12189.17 661
12190.21 666
12191.25 662
12192.29 629
12193.33 649
12194.37 656
12195.42 641
12196.46 629
12197.50 612
12198.54 624
12199.58 630
12200.63 662
12201.67 622
12202.71 643
12203.75 622
12204.79 616
12205.84 631
12206.88 620
12207.92 605
12208.96 619
12210.01 618
12211.05 626
12212.09 649
12213.13 631
12214.17 653
12215.22 592
12216.26 635
12217.30 611
12218.35 623
12219.39 609
12220.43 626
12221.47 632
12222.52 596
12223.56 569
12224.60 602
12225.65 624
12226.69 620
12227.73 584
12228.77 592
12229.82 596
12230.86 591
12231.90 604
12232.95 559
12233.99 601
12235.03 605
12236.08 615
12237.12 599
12238.16 625
12239.21 616
12240.25 635
12241.30 619
12242.34 589
12243.38 568
12244.43 576
12245.47 609
12246.51 598
12247.56 611
12248.60 580
12249.65 576
12250.69 600
12251.73 594
12252.78 584
12253.82 596
12254.87 585
12255.91 589
12256.96 553
12258.00 548
12259.04 565
12260.09 566
12261.13 577
12262.18 556
12263.22 578
12264.27 534
12265.31 565
12266.36 572
12267.40 533
12268.45 561
12269.49 561
12270.54 542
12271.58 540
12272.63 563
12273.67 532
12274.72 563
12275.76 555
12276.81 516
12277.85 522
12278.90 543
12279.94 531
12280.99 545
12282.03 543
12283.08 513
12284.12 497
12285.17 536
12286.22 519
12287.26 523
12288.31 502
12289.35 530
12290.40 545
12291.44 533
12292.49 499
12293.54 490
12294.58 540
12295.63 536
12296.67 520
12297.72 507
12298.77 512
12299.81 514
12300.86 549
12301.90 525
12302.95 518
12304.00 523
12305.04 539
12306.09 490
12307.14 513
12308.18 517
12309.23 512
12310.28 522
12311.32 523
12312.37 514
12313.42 512
12314.46 513
12315.51 512
12316.56 516
12317.60 481
12318.65 503
12319.70 551
12320.74 522
12321.79 514
12322.84 509
12323.89 503
12324.93 514
12325.98 533
12327.03 483
12328.08 477
12329.12 499
12330.17 516
12331.22 481
12332.27 520
12333.31 518
12334.36 490
12335.41 488
12336.46 484
12337.50 506
12338.55 509
12339.60 520
12340.65 521
12341.70 509
12342.74 504
12343.79 503
12344.84 536
12345.89 527
12346.94 509
12347.98 509
12349.03 492
12350.08 492
12351.13 498
12352.18 503
12353.23 530
12354.27 510
12355.32 491
12356.37 497
12357.42 512
12358.47 501
12359.52 510
12360.57 498
12361.61 544
12362.66 518
12363.71 534
12364.76 477
12365.81 521
12366.86 508
12367.91 516
12368.96 493
12370.01 519
12371.06 501
12372.11 532
12373.15 547
12374.20 519
12375.25 535
12376.30 526
12377.35 518
12378.40 508
12379.45 516
12380.50 513
12381.55 499
12382.60 491
12383.65 534
12384.70 506
12385.75 529
12386.80 538
12387.85 534
12388.90 533
12389.95 512
12391.00 526
12392.05 514
12393.10 522
12394.15 503
12395.20 486
12396.25 515
12397.30 496
12398.35 506
12399.40 499
12400.45 525
12401.50 524
12402.55 533
12403.60 507
12404.65 503
12405.70 506
12406.75 525
12407.81 527
12408.86 517
12409.91 529
12410.96 536
12412.01 546
12413.06 534
12414.11 536
12415.16 526
12416.21 517
12417.26 548
12418.32 530
12419.37 534
12420.42 524
12421.47 527
12422.52 540
12423.57 574
12424.62 545
12425.68 525
12426.73 550
12427.78 551
12428.83 568
12429.88 569
12430.93 541
12431.99 544
12433.04 559
12434.09 557
12435.14 532
12436.19 563
12437.24 551
12438.30 580
12439.35 570
12440.40 545
12441.45 570
12442.51 576
12443.56 543
12444.61 560
12445.66 567
12446.71 571
12447.77 574
12448.82 602
12449.87 583
12450.92 562
12451.98 589
12453.03 579
12454.08 581
12455.14 607
12456.19 584
12457.24 616
12458.29 618
12459.35 611
12460.40 649
12461.45 654
12462.51 671
12463.56 665
12464.61 684
12465.67 702
12466.72 695
12467.77 692
12468.83 720
12469.88 749
12470.93 753
12471.99 767
12473.04 791
12474.09 778
12475.15 777
12476.20 816
12477.25 834
12478.31 855
12479.36 846
12480.42 861
12481.47 862
12482.52 821
12483.58 826
12484.63 856
12485.69 862
12486.74 834
12487.79 775
12488.85 802
12489.90 784
12490.96 777
12492.01 756
12493.06 777
12494.12 742
12495.17 730
12496.23 740
12497.28 669
12498.34 688
12499.39 695
12500.45 688
12501.50 690
12502.56 678
12503.61 678
12504.67 682
12505.72 687
12506.78 663
12507.83 672
12508.89 713
12509.94 689
12511.00 678
12512.05 667
12513.11 654
12514.16 652
12515.22 656
12516.27 682
12517.33 684
12518.38 674
12519.44 659
12520.49 670
12521.55 657
12522.60 654
12523.66 661
12524.72 678
12525.77 681
12526.83 674
12527.88 673
12528.94 682
12530.00 639
12531.05 642
12532.11 693
12533.16 692
12534.22 681
12535.28 676
12536.33 694
12537.39 691
12538.44 695
12539.50 703
12540.56 728
12541.61 759
12542.67 772
12543.73 781
12544.78 780
12545.84 769
12546.90 774
12547.95 801
12549.01 775
12550.07 773
12551.12 826
12552.18 838
12553.24 820
12554.29 815
12555.35 814
12556.41 833
12557.47 845
12558.52 847
12559.58 816
12560.64 804
12561.69 768
12562.75 797
12563.81 777
12564.87 746
12565.92 752
12566.98 727
12568.04 748
12569.10 701
12570.15 686
12571.21 686
12572.27 688
12573.33 682
12574.38 664
12575.44 661
12576.50 687
12577.56 664
12578.62 667
12579.67 663
12580.73 678
12581.79 667
12582.85 660
12583.91 655
12584.96 630
12586.02 648
12587.08 656
12588.14 677
12589.20 633
12590.26 650
12591.32 626
12592.37 658
12593.43 645
12594.49 677
12595.55 646
12596.61 662
12597.67 631
12598.73 655
12599.78 659
12600.84 638
12601.90 632
12602.96 627
12604.02 648
12605.08 632
12606.14 620
12607.20 675
12608.26 665
12609.32 644
12610.38 628
12611.44 658
12612.49 662
12613.55 645
12614.61 670
12615.67 633
12616.73 653
12617.79 670
12618.85 700
12619.91 679
12620.97 656
12622.03 696
12623.09 706
12624.15 732
12625.21 689
12626.27 716
12627.33 713
12628.39 722
12629.45 713
12630.51 711
12631.57 747
12632.63 734
12633.69 758
12634.75 753
12635.81 701
12636.87 702
12637.93 737
12638.99 743
12640.05 726
12641.12 709
12642.18 717
12643.24 706
12644.30 714
12645.36 672
12646.42 667
12647.48 669
12648.54 646
12649.60 653
12650.66 652
12651.72 651
12652.78 632
12653.85 639
12654.91 605
12655.97 627
12657.03 641
12658.09 642
12659.15 619
12660.21 635
12661.28 619
12662.34 605
12663.40 611
12664.46 627
12665.52 622
12666.58 607
12667.64 596
12668.71 600
12669.77 596
12670.83 601
12671.89 582
12672.95 586
12674.02 602
12675.08 595
12676.14 624
12677.20 591
12678.26 615
12679.33 599
12680.39 613
12681.45 617
12682.51 602
12683.58 626
12684.64 605
12685.70 620
12686.76 608
12687.83 610
12688.89 596
12689.95 596
12691.01 581
12692.08 600
12693.14 602
12694.20 591
12695.27 576
12696.33 602
12697.39 595
12698.45 581
12699.52 594
12700.58 608
12701.64 605
12702.71 604
12703.77 603
12704.83 598
12705.90 606
12706.96 596
12708.02 610
12709.09 605
12710.15 571
12711.21 581
12712.28 602
12713.34 598
12714.40 634
12715.47 598
12716.53 591
12717.60 591
12718.66 603
12719.72 615
12720.79 608
12721.85 618
12722.92 596
12723.98 618
12725.04 598
12726.11 608
12727.17 624
12728.24 614
12729.30 604
12730.37 605
12731.43 605
12732.49 589
12733.56 598
12734.62 593
12735.69 596
12736.75 602
12737.82 602
12738.88 605
12739.95 639
12741.01 607
12742.08 611
12743.14 614
12744.21 610
12745.27 622
12746.34 596
12747.40 599
12748.47 591
12749.53 559
12750.60 588
12751.66 586
12752.73 602
12753.79 596
12754.86 593
12755.92 585
12756.99 573
12758.05 598
12759.12 589
12760.18 580
12761.25 566
12762.32 561
12763.38 594
12764.45 583
12765.51 554
12766.58 536
12767.65 552
12768.71 536
12769.78 574
12770.84 551
12771.91 560
12772.98 550
12774.04 558
12775.11 556
12776.17 536
12777.24 545
12778.31 546
12779.37 555
12780.44 552
12781.51 527
12782.57 514
12783.64 550
12784.71 507
12785.77 537
12786.84 555
12787.91 558
12788.97 521
12790.04 529
12791.11 512
12792.17 570
12793.24 516
12794.31 543
12795.37 512
12796.44 516
12797.51 509
12798.58 509
12799.64 515
12800.71 519
12801.78 545
12802.85 532
12803.91 515
12804.98 493
12806.05 545
12807.12 567
12808.18 534
12809.25 486
12810.32 530
12811.39 552
12812.45 568
12813.52 523
12814.59 526
12815.66 517
12816.73 543
12817.79 538
12818.86 526
12819.93 512
12821.00 511
12822.07 543
12823.13 539
12824.20 514
12825.27 512
12826.34 561
12827.41 552
12828.48 545
12829.54 526
12830.61 550
12831.68 557
12832.75 537
12833.82 541
12834.89 499
12835.96 541
12837.02 496
12838.09 525
12839.16 514
12840.23 507
12841.30 489
12842.37 506
12843.44 494
12844.51 497
12845.58 485
12846.65 501
12847.72 485
12848.78 472
12849.85 467
12850.92 493
12851.99 481
12853.06 471
12854.13 474
12855.20 477
12856.27 463
12857.34 447
12858.41 460
12859.48 445
12860.55 456
12861.62 447
12862.69 446
12863.76 444
12864.83 450
12865.90 440
12866.97 458
12868.04 422
12869.11 438
12870.18 416
12871.25 460
12872.32 447
12873.39 411
12874.46 409
12875.53 439
12876.60 430
12877.67 430
12878.74 440
12879.81 411
12880.88 437
12881.95 453
12883.03 458
12884.10 422
12885.17 417
12886.24 439
12887.31 450
12888.38 405
12889.45 397
12890.52 430
12891.59 424
12892.66 429
12893.74 401
12894.81 404
12895.88 408
12896.95 423
12898.02 434
12899.09 417
12900.16 392
12901.23 414
12902.31 430
12903.38 404
12904.45 418
12905.52 398
12906.59 414
12907.66 427
12908.74 414
12909.81 411
12910.88 415
12911.95 434
12913.02 404
12914.10 396
12915.17 401
12916.24 412
12917.31 403
12918.38 406
12919.46 408
12920.53 383
12921.60 387
12922.67 415
12923.75 414
12924.82 389
12925.89 375
12926.96 406
12928.04 395
12929.11 375
12930.18 369
12931.25 382
12932.33 389
12933.40 386
12934.47 399
12935.55 393
12936.62 412
12937.69 392
12938.76 417
12939.84 369
12940.91 379
12941.98 380
12943.06 414
12944.13 393
12945.20 390
12946.28 375
12947.35 390
12948.42 381
12949.50 364
12950.57 382
12951.64 372
12952.72 365
12953.79 378
12954.87 406
12955.94 382
12957.01 378
12958.09 380
12959.16 417
12960.23 385
12961.31 379
12962.38 367
12963.46 387
12964.53 385
12965.60 383
12966.68 365
12967.75 382
12968.83 376
12969.90 373
12970.98 392
12972.05 376
12973.13 365
12974.20 375
12975.27 379
12976.35 354
12977.42 358
12978.50 371
12979.57 396
12980.65 365
12981.72 389
12982.80 389
12983.87 373
12984.95 390
12986.02 369
12987.10 374
12988.17 392
12989.25 377
12990.32 388
12991.40 351
12992.47 370
12993.55 380
12994.62 409
12995.70 398
12996.77 377
12997.85 377
12998.93 364
13000.00 385
13001.08 352
13002.15 363
13003.23 389
13004.30 353
13005.38 363
13006.46 385
13007.53 389
13008.61 367
13009.68 360
13010.76 383
13011.84 381
13012.91 374
13013.99 382
13015.06 372
13016.14 363
13017.22 356
13018.29 357
13019.37 376
13020.45 367
13021.52 364
13022.60 382
13023.68 374
13024.75 384
13025.83 349
13026.91 353
13027.98 368
13029.06 367
13030.14 390
13031.21 387
13032.29 357
13033.37 336
13034.44 369
13035.52 399
13036.60 351
13037.67 376
13038.75 360
13039.83 397
13040.91 358
13041.98 350
13043.06 366
13044.14 371
13045.22 375
13046.29 359
13047.37 387
13048.45 381
13049.53 369
13050.60 363
13051.68 382
13052.76 352
13053.84 351
13054.91 361
13055.99 357
13057.07 350
13058.15 341
13059.23 349
13060.30 359
13061.38 356
13062.46 364
13063.54 346
13064.62 368
13065.70 354
13066.77 348
13067.85 343
13068.93 360
13070.01 343
13071.09 377
13072.17 372
13073.25 341
13074.32 367
13075.40 360
13076.48 368
13077.56 341
13078.64 364
13079.72 365
13080.80 377
13081.88 364
13082.95 350
13084.03 375
13085.11 321
13086.19 355
13087.27 370
13088.35 392
13089.43 373
13090.51 359
13091.59 377
13092.67 379
13093.75 362
13094.83 387
13095.91 366
13096.99 364
13098.07 354
13099.15 354
13100.22 376
13101.30 337
13102.38 381
13103.46 370
13104.54 373
13105.62 342
13106.70 352
13107.78 381
13108.86 365
13109.94 363
13111.02 399
13112.10 373
13113.19 381
13114.27 381
13115.35 365
13116.43 357
13117.51 358
13118.59 357
13119.67 368
13120.75 375
13121.83 370
13122.91 365
13123.99 375
13125.07 376
13126.15 383
13127.23 386
13128.31 398
13129.39 381
13130.48 386
13131.56 381
13132.64 372
13133.72 365
13134.80 393
13135.88 392
13136.96 378
13138.04 389
13139.12 351
13140.21 382
13141.29 390
13142.37 398
13143.45 371
13144.53 369
13145.61 385
13146.70 397
13147.78 403
13148.86 374
13149.94 381
13151.02 373
13152.10 397
13153.19 392
13154.27 368
13155.35 417
13156.43 408
13157.51 398
13158.60 379
13159.68 364
13160.76 409
13161.84 402
13162.93 389
13164.01 401
13165.09 404
13166.17 425
13167.25 429
13168.34 419
13169.42 420
13170.50 423
13171.59 404
13172.67 412
13173.75 386
13174.83 400
13175.92 388
13177.00 403
13178.08 397
13179.17 394
13180.25 417
13181.33 403
13182.41 417
13183.50 394
13184.58 402
13185.66 404
13186.75 424
13187.83 416
13188.91 396
13190.00 403
13191.08 404
13192.16 431
13193.25 412
13194.33 390
13195.42 420
13196.50 431
13197.58 420
13198.67 419
13199.75 409
13200.83 425
13201.92 408
13203.00 430
13204.09 411
13205.17 394
13206.25 409
13207.34 415
13208.42 439
13209.51 433
13210.59 409
13211.68 432
13212.76 433
13213.84 433
13214.93 444
13216.01 421
13217.10 439
13218.18 433
13219.27 448
13220.35 427
13221.44 420
13222.52 447
13223.61 433
13224.69 443
13225.78 446
13226.86 460
13227.95 460
13229.03 453
13230.12 483
13231.20 465
13232.29 463
13233.37 454
13234.46 459
13235.54 465
13236.63 458
13237.71 469
13238.80 451
13239.88 477
13240.97 489
13242.05 480
13243.14 463
13244.23 486
13245.31 453
13246.40 470
13247.48 459
13248.57 495
13249.65 484
13250.74 466
13251.83 484
13252.91 479
13254.00 465
13255.08 523
13256.17 528
13257.26 521
13258.34 500
13259.43 496
13260.52 505
13261.60 490
13262.69 507
13263.77 521
13264.86 532
13265.95 534
13267.03 517
13268.12 542
13269.21 520
13270.29 529
13271.38 525
13272.47 528
13273.55 511
13274.64 539
13275.73 538
13276.82 557
13277.90 549
13278.99 584
13280.08 548
13281.16 570
13282.25 572
13283.34 593
13284.43 605
13285.51 557
13286.60 562
13287.69 599
13288.78 609
13289.86 594
13290.95 565
13292.04 578
13293.13 595
13294.21 589
13295.30 618
13296.39 590
13297.48 609
13298.56 590
13299.65 616
13300.74 629
13301.83 612
13302.92 601
13304.00 608
13305.09 645
13306.18 649
13307.27 633
13308.36 622
13309.45 645
13310.53 612
13311.62 647
13312.71 663
13313.80 669
13314.89 677
13315.98 675
13317.07 674
13318.15 655
13319.24 655
13320.33 702
13321.42 716
13322.51 655
13323.60 685
13324.69 695
13325.78 692
13326.87 686
13327.95 726
13329.04 715
13330.13 725
13331.22 714
13332.31 708
13333.40 712
13334.49 701
13335.58 739
13336.67 728
13337.76 723
13338.85 735
13339.94 769
13341.03 739
13342.12 715
13343.21 728
13344.30 726
13345.39 748
13346.48 751
13347.57 756
13348.66 769
13349.75 745
13350.84 757
13351.93 775
13353.02 766
13354.11 748
13355.20 766
13356.29 752
13357.38 756
13358.47 772
13359.56 738
13360.65 779
13361.74 780
13362.83 761
13363.92 777
13365.01 758
13366.10 761
13367.19 756
13368.28 776
13369.37 775
13370.46 775
13371.55 792
13372.65 771
13373.74 765
13374.83 745
13375.92 723
13377.01 771
13378.10 741
13379.19 727
13380.28 748
13381.37 739
13382.47 739
13383.56 716
13384.65 704
13385.74 712
13386.83 691
13387.92 728
13389.01 691
13390.11 679
13391.20 681
13392.29 687
13393.38 688
13394.47 677
13395.56 665
13396.66 689
13397.75 700
13398.84 691
13399.93 652
13401.02 658
13402.12 673
13403.21 674
13404.30 651
13405.39 624
13406.49 630
13407.58 646
13408.67 661
13409.76 650
13410.86 630
13411.95 664
13413.04 666
13414.13 665
13415.23 641
13416.32 662
13417.41 645
13418.50 674
13419.60 655
13420.69 619
13421.78 638
13422.88 643
13423.97 657
13425.06 620
13426.15 635
13427.25 635
13428.34 655
13429.43 682
13430.53 652
13431.62 630
13432.71 645
13433.81 646
13434.90 681
13435.99 671
13437.09 675
13438.18 694
13439.27 680
13440.37 657
13441.46 693
13442.56 671
13443.65 712
13444.74 714
13445.84 693
13446.93 705
13448.03 732
13449.12 733
13450.21 697
13451.31 704
13452.40 699
13453.50 721
13454.59 732
13455.68 739
13456.78 726
13457.87 726
13458.97 735
13460.06 745
13461.16 742
13462.25 721
13463.35 764
13464.44 750
13465.54 727
13466.63 733
13467.73 718
13468.82 742
13469.91 765
13471.01 774
13472.10 758
13473.20 751
13474.29 764
13475.39 742
13476.48 753
13477.58 758
13478.68 750
13479.77 799
13480.87 766
13481.96 769
13483.06 750
13484.15 758
13485.25 784
13486.34 795
13487.44 775
13488.53 754
13489.63 778
13490.73 790
13491.82 834
13492.92 773
13494.01 779
13495.11 812
13496.21 844
13497.30 808
13498.40 791
13499.49 801
13500.59 830
13501.69 830
13502.78 831
13503.88 816
13504.97 828
13506.07 862
13507.17 842
13508.26 805
13509.36 796
13510.46 789
13511.55 817
13512.65 801
13513.75 788
13514.84 804
13515.94 802
13517.04 811
13518.13 795
13519.23 788
13520.33 770
13521.42 767
13522.52 770
13523.62 778
13524.72 759
13525.81 756
13526.91 774
13528.01 762
13529.10 755
13530.20 754
13531.30 764
13532.40 771
13533.49 693
13534.59 719
13535.69 745
13536.79 744
13537.88 750
13538.98 744
13540.08 712
13541.18 688
13542.28 713
13543.37 705
13544.47 695
13545.57 695
13546.67 706
13547.77 713
13548.86 709
13549.96 688
13551.06 663
13552.16 657
13553.26 679
13554.35 657
13555.45 670
13556.55 663
13557.65 681
13558.75 659
13559.85 686
13560.95 639
13562.04 645
13563.14 629
13564.24 671
13565.34 656
13566.44 657
13567.54 663
13568.64 669
13569.74 685
13570.83 645
13571.93 628
13573.03 639
13574.13 640
13575.23 619
13576.33 639
13577.43 622
13578.53 671
13579.63 661
13580.73 665
13581.83 654
13582.93 667
13584.03 653
13585.13 665
13586.22 681
13587.32 636
13588.42 649
13589.52 697
13590.62 660
13591.72 649
13592.82 657
13593.92 666
13595.02 690
13596.12 666
13597.22 652
13598.32 661
13599.42 687
13600.52 654
13601.62 670
13602.72 660
13603.82 668
13604.92 657
13606.03 676
13607.13 686
13608.23 635
13609.33 665
13610.43 674
13611.53 693
13612.63 670
13613.73 678
13614.83 697
13615.93 686
13617.03 701
13618.13 685
13619.23 673
13620.33 690
13621.44 682
13622.54 706
13623.64 712
13624.74 681
13625.84 705
13626.94 696
13628.04 689
13629.14 691
13630.25 711
13631.35 699
13632.45 711
13633.55 713
13634.65 709
13635.75 698
13636.85 714
13637.96 686
13639.06 670
13640.16 702
13641.26 702
13642.36 708
13643.47 679
13644.57 716
13645.67 686
13646.77 721
13647.87 718
13648.98 660
13650.08 671
13651.18 696
13652.28 697
13653.38 703
13654.49 719
13655.59 679
13656.69 696
13657.79 667
13658.90 698
13660.00 686
13661.10 706
13662.20 693
13663.31 700
13664.41 656
13665.51 675
13666.62 676
13667.72 707
13668.82 682
13669.92 695
13671.03 673
13672.13 660
13673.23 696
13674.34 657
13675.44 705
13676.54 670
13677.65 668
13678.75 657
13679.85 695
13680.96 675
13682.06 663
13683.16 669
13684.27 709
13685.37 692
13686.48 675
13687.58 687
13688.68 688
13689.79 727
13690.89 684
13691.99 735
13693.10 726
13694.20 709
13695.31 699
13696.41 722
13697.51 695
13698.62 705
13699.72 718
13700.83 740
13701.93 742
13703.04 725
13704.14 742
13705.24 734
13706.35 735
13707.45 705
13708.56 740
13709.66 722
13710.77 766
13711.87 749
13712.98 778
13714.08 735
13715.19 768
13716.29 777
13717.40 753
13718.50 763
13719.61 755
13720.71 773
13721.82 796
13722.92 800
13724.03 774
13725.13 830
13726.24 791
13727.34 835
13728.45 799
13729.55 834
13730.66 808
13731.76 791
13732.87 804
13733.97 815
13735.08 845
13736.19 875
13737.29 869
13738.40 875
13739.50 866
13740.61 846
13741.72 885
13742.82 876
13743.93 914
13745.03 875
13746.14 924
13747.25 956
13748.35 940
13749.46 929
13750.56 999
13751.67 983
13752.78 1014
13753.88 990
13754.99 1029
13756.10 1057
13757.20 1019
13758.31 1067
13759.42 1049
13760.52 1115
13761.63 1072
13762.74 1097
13763.84 1090
13764.95 1088
13766.06 1097
13767.16 1136
13768.27 1131
13769.38 1136
13770.48 1122
13771.59 1141
13772.70 1129
13773.81 1094
13774.91 1105
13776.02 1069
13777.13 1068
13778.23 1059
13779.34 1043
13780.45 1030
13781.56 1037
13782.66 1010
13783.77 987
13784.88 929
13785.99 947
13787.09 930
13788.20 932
13789.31 904
13790.42 884
13791.53 853
13792.63 844
13793.74 835
13794.85 791
13795.96 842
13797.07 780
13798.17 807
13799.28 775
13800.39 772
13801.50 763
13802.61 753
13803.72 724
13804.82 706
13805.93 724
13807.04 722
13808.15 767
13809.26 717
13810.37 711
13811.48 666
13812.58 708
13813.69 694
13814.80 687
13815.91 689
13817.02 684
13818.13 674
13819.24 689
13820.35 650
13821.46 694
13822.57 672
13823.67 668
13824.78 677
13825.89 654
13827.00 659
13828.11 669
13829.22 698
13830.33 672
13831.44 684
13832.55 668
13833.66 685
13834.77 658
13835.88 670
13836.99 656
13838.10 653
13839.21 659
13840.32 662
13841.43 659
13842.54 650
13843.65 683
13844.76 651
13845.87 676
13846.98 639
13848.09 658
13849.20 662
13850.31 693
13851.42 662
13852.53 687
13853.64 648
13854.75 681
13855.86 678
13856.97 661
13858.08 663
13859.19 663
13860.30 692
13861.41 664
13862.52 711
13863.63 667
13864.75 696
13865.86 691
13866.97 699
13868.08 673
13869.19 655
13870.30 672
13871.41 691
13872.52 694
13873.63 670
13874.75 690
13875.86 679
13876.97 683
13878.08 675
13879.19 716
13880.30 663
13881.41 702
13882.53 717
13883.64 721
13884.75 683
13885.86 716
13886.97 727
13888.08 743
13889.20 704
13890.31 713
13891.42 719
13892.53 747
13893.64 724
13894.76 715
13895.87 747
13896.98 707
13898.09 735
13899.20 702
13900.32 732
13901.43 695
13902.54 714
13903.65 709
13904.77 721
13905.88 678
13906.99 733
13908.10 735
13909.22 711
13910.33 692
13911.44 697
13912.55 667
13913.67 686
13914.78 695
13915.89 673
13917.01 666
13918.12 637
13919.23 675
13920.34 662
13921.46 659
13922.57 640
13923.68 662
13924.80 656
13925.91 647
13927.02 646
13928.14 661
13929.25 683
13930.36 652
13931.48 630
13932.59 634
13933.70 665
13934.82 613
13935.93 633
13937.05 604
13938.16 625
13939.27 603
13940.39 639
13941.50 621
13942.62 626
13943.73 610
13944.84 608
13945.96 634
13947.07 609
13948.19 629
13949.30 603
13950.41 614
13951.53 610
13952.64 631
13953.76 607
13954.87 623
13955.99 596
13957.10 636
13958.22 624
13959.33 625
13960.44 596
13961.56 599
13962.67 629
13963.79 589
13964.90 609
13966.02 592
13967.13 639
13968.25 577
13969.36 611
13970.48 582
13971.59 605
13972.71 607
13973.82 601
13974.94 595
13976.05 569
13977.17 579
13978.29 612
13979.40 621
13980.52 591
13981.63 611
13982.75 592
13983.86 615
13984.98 589
13986.09 597
13987.21 592
13988.33 619
13989.44 621
13990.56 627
13991.67 587
13992.79 600
13993.91 621
13995.02 621
13996.14 616
13997.25 569
13998.37 608
13999.49 628
14000.60 630
14001.72 612
14002.84 617
14003.95 638
14005.07 645
14006.18 612
14007.30 628
14008.42 610
14009.53 641
14010.65 631
14011.77 631
14012.88 611
14014.00 605
14015.12 647
14016.23 622
14017.35 643
14018.47 644
14019.59 651
14020.70 638
14021.82 651
14022.94 645
14024.05 638
14025.17 625
14026.29 615
14027.41 630
14028.52 645
14029.64 643
14030.76 659
14031.88 668
14032.99 635
14034.11 626
14035.23 654
14036.35 684
14037.46 659
14038.58 665
14039.70 627
14040.82 671
14041.94 662
14043.05 689
14044.17 679
14045.29 720
14046.41 707
14047.53 712
14048.64 712
14049.76 708
14050.88 700
14052.00 696
14053.12 722
14054.24 688
14055.35 720
14056.47 718
14057.59 735
14058.71 736
14059.83 721
14060.95 729
14062.07 777
14063.19 769
14064.30 744
14065.42 742
14066.54 756
14067.66 758
14068.78 780
14069.90 780
14071.02 788
14072.14 804
14073.26 805
14074.38 827
14075.49 804
14076.61 829
14077.73 792
14078.85 828
14079.97 820
14081.09 809
14082.21 822
14083.33 835
14084.45 833
14085.57 844
14086.69 845
14087.81 843
14088.93 859
14090.05 834
14091.17 839
14092.29 843
14093.41 867
14094.53 858
14095.65 868
14096.77 848
14097.89 856
14099.01 829
14100.13 871
14101.25 822
14102.37 861
14103.49 861
14104.61 852
14105.73 830
14106.85 851
14107.97 848
14109.09 869
14110.21 874
14111.33 850
14112.46 826
14113.58 834
14114.70 808
14115.82 788
14116.94 798
14118.06 787
14119.18 792
14120.30 748
14121.42 749
14122.54 766
14123.66 771
14124.79 772
14125.91 763
14127.03 748
14128.15 736
14129.27 748
14130.39 700
14131.51 710
14132.64 690
14133.76 713
14134.88 709
14136.00 699
14137.12 690
14138.24 665
14139.37 683
14140.49 677
14141.61 665
14142.73 682
14143.85 679
14144.98 671
14146.10 667
14147.22 652
14148.34 662
14149.46 648
14150.59 676
14151.71 650
14152.83 650
14153.95 639
14155.08 639
14156.20 678
14157.32 649
14158.44 671
14159.57 672
14160.69 665
14161.81 651
14162.93 639
14164.06 636
14165.18 647
14166.30 650
14167.43 644
14168.55 629
14169.67 660
14170.79 638
14171.92 643
14173.04 618
14174.16 645
14175.29 631
14176.41 641
14177.53 623
14178.66 641
14179.78 627
14180.90 619
14182.03 626
14183.15 632
14184.27 632
14185.40 629
14186.52 659
14187.65 614
14188.77 608
14189.89 604
14191.02 629
14192.14 614
14193.27 606
14194.39 614
14195.51 601
14196.64 613
14197.76 623
14198.89 599
14200.01 617
14201.13 606
14202.26 609
14203.38 622
14204.51 575
14205.63 596
14206.76 604
14207.88 624
14209.01 587
14210.13 592
14211.25 571
14212.38 591
14213.50 609
14214.63 600
14215.75 603
14216.88 604
14218.00 591
14219.13 580
14220.25 566
14221.38 541
14222.50 581
14223.63 597
14224.75 603
14225.88 585
14227.00 560
14228.13 570
14229.25 560
14230.38 579
14231.51 571
14232.63 567
14233.76 564
14234.88 553
14236.01 554
14237.13 561
14238.26 557
14239.39 562
14240.51 578
14241.64 562
14242.76 539
14243.89 554
14245.01 526
14246.14 570
14247.27 547
14248.39 542
14249.52 540
14250.65 549
14251.77 538
14252.90 545
14254.02 523
14255.15 523
14256.28 570
14257.40 561
14258.53 540
14259.66 509
14260.78 528
14261.91 542
14263.04 535
14264.16 519
14265.29 527
14266.42 505
14267.54 503
14268.67 510
14269.80 519
14270.92 510
14272.05 509
14273.18 520
14274.31 517
14275.43 525
14276.56 487
14277.69 502
14278.82 500
14279.94 521
14281.07 501
14282.20 497
14283.33 480
14284.45 503
14285.58 512
14286.71 489
14287.84 476
14288.96 505
14290.09 522
14291.22 495
14292.35 482
14293.47 473
14294.60 488
14295.73 481
14296.86 457
14297.99 469
14299.11 503
14300.24 497
14301.37 472
14302.50 452
14303.63 467
14304.76 447
14305.88 482
14307.01 477
14308.14 473
14309.27 470
14310.40 478
14311.53 487
14312.66 448
14313.78 465
14314.91 467
14316.04 502
14317.17 461
14318.30 456
14319.43 452
14320.56 474
14321.69 454
14322.82 454
14323.95 462
14325.07 453
14326.20 443
14327.33 458
14328.46 466
14329.59 412
14330.72 442
14331.85 453
14332.98 473
14334.11 457
14335.24 436
14336.37 449
14337.50 449
14338.63 447
14339.76 436
14340.89 444
14342.02 446
14343.15 452
14344.28 457
14345.41 449
14346.54 455
14347.67 437
14348.80 437
14349.93 452
14351.06 427
14352.19 440
14353.32 443
14354.45 469
14355.58 412
14356.71 432
14357.84 432
14358.97 434
14360.10 442
14361.23 438
14362.36 421
14363.49 417
14364.62 452
14365.75 427
14366.88 438
14368.02 423
14369.15 447
14370.28 433
14371.41 451
14372.54 430
14373.67 422
14374.80 426
14375.93 449
14377.06 433
14378.20 418
14379.33 424
14380.46 412
14381.59 444
14382.72 433
14383.85 439
14384.98 420
14386.12 458
14387.25 433
14388.38 438
14389.51 400
14390.64 427
14391.77 442
14392.91 458
14394.04 422
14395.17 421
14396.30 434
14397.43 424
14398.57 442
14399.70 402
14400.83 432
14401.96 432
14403.09 436
14404.23 418
14405.36 430
14406.49 416
14407.62 457
14408.76 450
14409.89 435
14411.02 431
14412.15 426
14413.29 471
14414.42 446
14415.55 435
14416.68 441
14417.82 451
14418.95 472
14420.08 475
14421.22 437
14422.35 419
14423.48 419
14424.62 459
14425.75 460
14426.88 426
14428.01 455
14429.15 484
14430.28 464
14431.41 452
14432.55 457
14433.68 456
14434.81 468
14435.95 454
14437.08 466
14438.22 447
14439.35 451
14440.48 446
14441.62 468
14442.75 431
14443.88 448
14445.02 476
14446.15 458
14447.29 450
14448.42 444
14449.55 469
14450.69 446
14451.82 429
14452.96 437
14454.09 476
14455.23 470
14456.36 460
14457.49 440
14458.63 439
14459.76 437
14460.90 436
14462.03 450
14463.17 455
14464.30 441
14465.44 451
14466.57 462
14467.71 480
14468.84 437
14469.97 478
14471.11 491
14472.24 447
14473.38 449
14474.51 431
14475.65 469
14476.79 467
14477.92 450
14479.06 454
14480.19 493
14481.33 464
14482.46 455
14483.60 470
14484.73 460
14485.87 450
14487.00 452
14488.14 482
14489.27 444
14490.41 464
14491.55 458
14492.68 466
14493.82 443
14494.95 431
14496.09 446
14497.23 469
14498.36 443
14499.50 455
14500.63 413
14501.77 469
14502.91 455
14504.04 456
14505.18 462
14506.31 430
14507.45 455
14508.59 444
14509.72 434
14510.86 439
14512.00 456
14513.13 470
14514.27 460
14515.41 436
14516.54 457
14517.68 459
14518.82 472
14519.95 462
14521.09 456
14522.23 449
14523.36 476
14524.50 488
14525.64 446
14526.78 463
14527.91 429
14529.05 445
14530.19 475
14531.32 471
14532.46 460
14533.60 449
14534.74 462
14535.87 488
14537.01 434
14538.15 451
14539.29 461
14540.42 453
14541.56 452
14542.70 451
14543.84 465
14544.97 448
14546.11 489
14547.25 464
14548.39 458
14549.53 448
14550.66 480
14551.80 498
14552.94 500
14554.08 480
14555.22 464
14556.36 511
14557.49 503
14558.63 458
14559.77 490
14560.91 513
14562.05 495
14563.19 495
14564.32 502
14565.46 506
14566.60 503
14567.74 512
14568.88 499
14570.02 515
14571.16 507
14572.30 537
14573.43 525
14574.57 507
14575.71 519
14576.85 549
14577.99 583
14579.13 546
14580.27 533
14581.41 562
14582.55 584
14583.69 541
14584.83 553
14585.97 571
14587.10 568
14588.24 557
14589.38 563
14590.52 582
14591.66 582
14592.80 569
14593.94 608
14595.08 617
14596.22 586
14597.36 590
14598.50 581
14599.64 597
14600.78 623
14601.92 638
14603.06 637
14604.20 622
14605.34 625
14606.48 620
14607.62 668
14608.76 629
14609.90 631
14611.04 666
14612.18 686
14613.32 667
14614.47 645
14615.61 679
14616.75 679
14617.89 654
14619.03 699
14620.17 701
14621.31 704
14622.45 705
14623.59 752
14624.73 743
14625.87 720
14627.01 746
14628.16 739
14629.30 748
14630.44 747
14631.58 770
14632.72 782
14633.86 753
14635.00 738
14636.14 752
14637.29 764
14638.43 758
14639.57 767
14640.71 773
14641.85 764
14642.99 755
14644.13 761
14645.28 755
14646.42 727
14647.56 725
14648.70 728
14649.84 707
14650.99 687
14652.13 655
14653.27 647
14654.41 631
14655.55 632
14656.70 592
14657.84 636
14658.98 594
14660.12 581
14661.27 554
14662.41 585
14663.55 571
14664.69 507
14665.84 532
14666.98 541
14668.12 519
14669.26 508
14670.41 530
14671.55 532
14672.69 514
14673.83 496
14674.98 484
14676.12 493
14677.26 469
14678.41 485
14679.55 517
14680.69 479
14681.84 489
14682.98 478
14684.12 462
14685.27 457
14686.41 460
14687.55 444
14688.70 456
14689.84 475
14690.98 443
14692.13 460
14693.27 460
14694.41 451
14695.56 445
14696.70 486
14697.84 463
14698.99 444
14700.13 442
14701.28 458
14702.42 437
14703.56 427
14704.71 422
14705.85 455
14707.00 425
14708.14 414
14709.28 423
14710.43 422
14711.57 428
14712.72 441
14713.86 444
14715.01 420
14716.15 433
14717.30 433
14718.44 446
14719.58 418
14720.73 423
14721.87 459
14723.02 453
14724.16 427
14725.31 442
14726.45 437
14727.60 423
14728.74 420
14729.89 420
14731.03 441
14732.18 421
14733.32 404
14734.47 412
14735.61 422
14736.76 426
14737.90 417
14739.05 432
14740.20 433
14741.34 427
14742.49 409
14743.63 424
14744.78 429
14745.92 409
14747.07 417
14748.21 433
14749.36 396
14750.51 423
14751.65 414
14752.80 409
14753.94 392
14755.09 393
14756.24 412
14757.38 420
14758.53 396
14759.67 393
14760.82 433
14761.97 405
14763.11 412
14764.26 396
14765.41 397
14766.55 390
14767.70 414
14768.85 395
14769.99 409
14771.14 384
14772.29 386
14773.43 404
14774.58 408
14775.73 385
14776.87 371
14778.02 406
14779.17 389
14780.31 381
14781.46 374
14782.61 425
14783.76 375
14784.90 398
14786.05 393
14787.20 354
14788.34 382
14789.49 393
14790.64 389
14791.79 361
14792.93 361
14794.08 366
14795.23 375
14796.38 376
14797.52 360
14798.67 365
14799.82 365
14800.97 357
14802.12 365
14803.26 348
14804.41 360
14805.56 344
14806.71 334
14807.86 337
14809.00 327
14810.15 349
14811.30 354
14812.45 346
14813.60 335
14814.74 333
14815.89 357
14817.04 344
14818.19 344
14819.34 354
14820.49 342
14821.64 357
14822.78 353
14823.93 321
14825.08 324
14826.23 321
14827.38 310
14828.53 311
14829.68 320
14830.83 310
14831.97 304
14833.12 309
14834.27 329
14835.42 313
14836.57 312
14837.72 305
14838.87 333
14840.02 331
14841.17 317
14842.32 324
14843.47 307
14844.62 326
14845.77 309
14846.92 309
14848.07 312
14849.22 300
14850.36 294
14851.51 308
14852.66 297
14853.81 301
14854.96 322
14856.11 333
14857.26 307
14858.41 322
14859.56 301
14860.71 292
14861.86 320
14863.01 305
14864.16 307
14865.32 305
14866.47 300
14867.62 323
14868.77 319
14869.92 286
14871.07 287
14872.22 313
14873.37 299
14874.52 310
14875.67 316
14876.82 303
14877.97 314
14879.12 299
14880.27 312
14881.42 305
14882.57 314
14883.73 302
14884.88 313
14886.03 320
14887.18 309
14888.33 309
14889.48 304
14890.63 293
14891.78 289
14892.94 297
14894.09 300
14895.24 312
14896.39 315
14897.54 300
14898.69 297
14899.84 301
14901.00 303
14902.15 293
14903.30 302
14904.45 297
14905.60 302
14906.76 307
14907.91 312
14909.06 307
14910.21 301
14911.36 300
14912.52 306
14913.67 293
14914.82 304
14915.97 277
14917.12 266
14918.28 287
14919.43 310
14920.58 292
14921.73 288
14922.89 302
14924.04 300
14925.19 317
14926.34 302
14927.50 292
14928.65 301
14929.80 328
14930.96 327
14932.11 302
14933.26 306
14934.41 309
14935.57 296
14936.72 299
14937.87 309
14939.03 303
14940.18 310
14941.33 315
14942.49 299
14943.64 313
14944.79 288
14945.95 323
14947.10 340
14948.25 317
14949.41 309
14950.56 317
14951.71 330
14952.87 299
14954.02 301
14955.18 338
14956.33 330
14957.48 324
14958.64 311
14959.79 314
14960.95 315
14962.10 320
14963.25 316
14964.41 306
14965.56 308
14966.72 337
14967.87 323
14969.02 319
14970.18 308
14971.33 296
14972.49 316
14973.64 302
14974.80 301
14975.95 340
14977.11 327
14978.26 321
14979.41 324
14980.57 327
14981.72 323
14982.88 324
14984.03 303
14985.19 310
14986.34 316
14987.50 316
14988.65 309
14989.81 311
14990.96 320
14992.12 313
14993.27 345
14994.43 326
14995.59 278
14996.74 299
14997.90 292
14999.05 318
15000.21 325
15001.36 274
15002.52 317
15003.67 291
15004.83 295
15005.99 297
15007.14 298
15008.30 288
15009.45 289
15010.61 291
15011.76 280
15012.92 268
15014.08 272
15015.23 294
15016.39 309
15017.55 301
15018.70 285
15019.86 290
15021.01 283
15022.17 271
15023.33 269
15024.48 312
15025.64 269
15026.80 289
15027.95 288
15029.11 278
15030.27 273
15031.42 277
15032.58 299
15033.74 279
15034.89 280
15036.05 267
15037.21 285
15038.36 290
15039.52 295
15040.68 293
15041.84 296
15042.99 284
15044.15 285
15045.31 283
15046.46 277
15047.62 273
15048.78 281
15049.94 279
15051.09 280
15052.25 276
15053.41 261
15054.57 297
15055.72 255
15056.88 258
15058.04 249
15059.20 269
15060.36 271
15061.51 301
15062.67 274
15063.83 280
15064.99 268
15066.15 300
15067.30 285
15068.46 274
15069.62 279
15070.78 293
15071.94 304
15073.09 268
15074.25 278
15075.41 275
15076.57 312
15077.73 276
15078.89 295
15080.05 294
15081.20 292
15082.36 296
15083.52 298
15084.68 306
15085.84 298
15087.00 283
15088.16 288
15089.32 269
15090.47 281
15091.63 294
15092.79 296
15093.95 303
15095.11 278
15096.27 303
15097.43 299
15098.59 283
15099.75 284
15100.91 300
15102.07 309
15103.23 319
15104.39 268
15105.55 295
15106.71 307
15107.86 282
15109.02 289
15110.18 315
15111.34 306
15112.50 304
15113.66 301
15114.82 287
15115.98 302
15117.14 263
15118.30 312
15119.46 319
15120.62 298
15121.78 307
15122.94 315
15124.10 298
15125.26 299
15126.43 299
15127.59 303
15128.75 308
15129.91 295
15131.07 324
15132.23 304
15133.39 312
15134.55 276
15135.71 328
15136.87 308
15138.03 332
15139.19 302
15140.35 309
15141.51 301
15142.68 307
15143.84 312
15145.00 321
15146.16 306
15147.32 322
15148.48 335
15149.64 303
15150.80 313
15151.96 291
15153.13 348
15154.29 334
15155.45 323
15156.61 294
15157.77 327
15158.93 324
15160.10 320
15161.26 331
15162.42 318
15163.58 324
15164.74 319
15165.90 319
15167.07 299
15168.23 324
15169.39 323
15170.55 350
15171.71 327
15172.88 316
15174.04 333
15175.20 332
15176.36 339
15177.53 331
15178.69 346
15179.85 325
15181.01 364
15182.18 358
15183.34 359
15184.50 336
15185.66 353
15186.83 339
15187.99 358
15189.15 360
15190.31 337
15191.48 349
15192.64 375
15193.80 371
15194.97 327
15196.13 397
15197.29 373
15198.46 361
15199.62 348
15200.78 383
15201.94 369
15203.11 376
15204.27 394
15205.44 389
15206.60 362
15207.76 383
15208.93 385
15210.09 395
15211.25 378
15212.42 362
15213.58 366
15214.74 382
15215.91 372
15217.07 373
15218.24 386
15219.40 384
15220.56 380
15221.73 381
15222.89 422
15224.06 394
15225.22 384
15226.38 412
15227.55 396
15228.71 401
15229.88 403
15231.04 413
15232.21 421
15233.37 400
15234.53 402
15235.70 411
15236.86 401
15238.03 399
15239.19 427
15240.36 439
15241.52 410
15242.69 444
15243.85 432
15245.02 421
15246.18 400
15247.35 416
15248.51 439
15249.68 409
15250.84 398
15252.01 415
15253.17 419
15254.34 442
15255.50 420
15256.67 401
15257.83 408
15259.00 418
15260.17 432
15261.33 401
15262.50 386
15263.66 360
15264.83 392
15265.99 404
15267.16 401
15268.32 378
15269.49 387
15270.66 390
15271.82 371
15272.99 370
15274.15 352
15275.32 394
15276.49 355
15277.65 401
15278.82 353
15279.99 380
15281.15 378
15282.32 348
15283.48 335
15284.65 364
15285.82 363
15286.98 365
15288.15 382
15289.32 355
15290.48 377
15291.65 363
15292.82 394
15293.98 371
15295.15 371
15296.32 361
15297.48 376
15298.65 362
15299.82 360
15300.99 364
15302.15 349
15303.32 375
15304.49 383
15305.65 389
15306.82 355
15307.99 358
15309.16 345
15310.32 376
15311.49 375
15312.66 368
15313.83 380
15314.99 356
15316.16 348
15317.33 357
15318.50 362
15319.66 383
15320.83 364
15322.00 370
15323.17 378
15324.34 378
15325.50 370
15326.67 383
15327.84 400
15329.01 382
15330.18 401
15331.34 395
15332.51 409
15333.68 391
15334.85 408
15336.02 413
15337.19 393
15338.36 412
15339.52 417
15340.69 406
15341.86 416
15343.03 401
15344.20 416
15345.37 429
15346.54 399
15347.70 401
15348.87 397
15350.04 430
15351.21 419
15352.38 429
15353.55 409
15354.72 446
15355.89 455
15357.06 444
15358.23 424
15359.40 459
15360.56 470
15361.73 444
15362.90 480
15364.07 434
15365.24 454
15366.41 469
15367.58 439
15368.75 443
15369.92 433
15371.09 459
15372.26 464
15373.43 477
15374.60 427
15375.77 429
15376.94 451
15378.11 449
15379.28 471
15380.45 438
15381.62 434
15382.79 457
15383.96 429
15385.13 419
15386.30 415
15387.47 435
15388.64 419
15389.81 428
15390.98 405
15392.15 406
15393.32 399
15394.49 421
15395.67 417
15396.84 398
15398.01 399
15399.18 371
15400.35 426
15401.52 404
15402.69 377
15403.86 374
15405.03 379
15406.20 395
15407.37 381
15408.55 374
15409.72 362
15410.89 368
15412.06 383
15413.23 375
15414.40 374
15415.57 365
15416.75 355
15417.92 385
15419.09 358
15420.26 346
15421.43 353
15422.60 371
15423.78 357
15424.95 354
15426.12 336
15427.29 373
15428.46 330
15429.63 363
15430.81 353
15431.98 354
15433.15 349
15434.32 362
15435.49 346
15436.67 337
15437.84 340
15439.01 315
15440.18 319
15441.36 346
15442.53 341
15443.70 330
15444.87 328
15446.05 336
15447.22 360
15448.39 337
15449.56 330
15450.74 341
15451.91 339
15453.08 348
15454.26 325
15455.43 321
15456.60 312
15457.77 335
15458.95 318
15460.12 325
15461.29 353
15462.47 316
15463.64 332
15464.81 355
15465.99 332
15467.16 345
15468.33 335
15469.51 336
15470.68 344
15471.85 348
15473.03 321
15474.20 345
15475.38 341
15476.55 336
15477.72 354
15478.90 337
15480.07 306
15481.24 333
15482.42 320
15483.59 316
15484.77 325
15485.94 319
15487.12 348
15488.29 339
15489.46 326
15490.64 339
15491.81 336
15492.99 351
15494.16 329
15495.34 310
15496.51 331
15497.68 338
15498.86 326
15500.03 337
15501.21 317
15502.38 328
15503.56 331
15504.73 328
15505.91 334
15507.08 331
15508.26 321
15509.43 337
15510.61 345
15511.78 330
15512.96 350
15514.13 335
15515.31 330
15516.48 334
15517.66 329
15518.83 343
15520.01 321
15521.18 339
15522.36 318
15523.54 338
15524.71 337
15525.89 339
15527.06 332
15528.24 340
15529.41 343
15530.59 332
15531.77 362
15532.94 359
15534.12 342
15535.29 349
15536.47 343
15537.65 350
15538.82 335
15540.00 344
15541.17 341
15542.35 364
15543.53 338
15544.70 354
15545.88 380
15547.06 346
15548.23 348
15549.41 333
15550.59 354
15551.76 360
15552.94 359
15554.12 329
15555.29 336
15556.47 360
15557.65 356
15558.82 365
15560.00 362
15561.18 336
15562.35 351
15563.53 372
15564.71 372
15565.88 375
15567.06 354
15568.24 365
15569.42 368
15570.59 350
15571.77 335
15572.95 349
15574.13 381
15575.30 383
15576.48 374
15577.66 363
15578.84 378
15580.01 372
15581.19 391
15582.37 381
15583.55 383
15584.73 385
15585.90 403
15587.08 407
15588.26 392
15589.44 384
15590.61 393
15591.79 418
15592.97 395
15594.15 398
15595.33 396
15596.51 410
15597.68 430
15598.86 426
15600.04 397
15601.22 399
15602.40 412
15603.58 418
15604.76 414
15605.93 413
15607.11 394
15608.29 433
15609.47 436
15610.65 440
15611.83 411
15613.01 410
15614.19 435
15615.36 460
15616.54 423
15617.72 409
15618.90 424
15620.08 429
15621.26 476
15622.44 442
15623.62 441
15624.80 434
15625.98 427
15627.16 432
15628.34 435
15629.52 454
15630.70 483
15631.88 445
15633.06 443
15634.24 449
15635.41 461
15636.59 490
15637.77 468
15638.95 450
15640.13 457
15641.31 471
15642.49 454
15643.67 468
15644.85 443
15646.03 475
15647.21 480
15648.40 477
15649.58 442
15650.76 436
15651.94 452
15653.12 454
15654.30 451
15655.48 440
15656.66 485
15657.84 479
15659.02 457
15660.20 446
15661.38 458
15662.56 467
15663.74 457
15664.92 478
15666.10 441
15667.29 456
15668.47 443
15669.65 446
15670.83 444
15672.01 432
15673.19 457
15674.37 482
15675.55 438
15676.73 421
15677.92 437
15679.10 456
15680.28 450
15681.46 443
15682.64 455
15683.82 442
15685.01 472
15686.19 441
15687.37 440
15688.55 452
15689.73 446
15690.91 468
15692.10 461
15693.28 447
15694.46 446
15695.64 463
15696.82 466
15698.01 455
15699.19 439
15700.37 461
15701.55 462
15702.74 458
15703.92 446
15705.10 446
15706.28 433
15707.46 437
15708.65 441
15709.83 467
15711.01 442
15712.20 480
15713.38 477
15714.56 460
15715.74 464
15716.93 457
15718.11 481
15719.29 435
15720.48 461
15721.66 470
15722.84 480
15724.02 470
15725.21 477
15726.39 478
15727.57 484
15728.76 468
15729.94 485
15731.12 486
15732.31 498
15733.49 471
15734.67 492
15735.86 489
15737.04 498
15738.23 474
15739.41 485
15740.59 515
15741.78 499
15742.96 517
15744.14 505
15745.33 526
15746.51 508
15747.70 530
15748.88 540
15750.06 530
15751.25 497
15752.43 501
15753.62 531
15754.80 510
15755.99 497
15757.17 518
15758.35 538
15759.54 522
15760.72 526
15761.91 537
15763.09 518
15764.28 516
15765.46 548
15766.65 552
15767.83 538
15769.02 544
15770.20 535
15771.39 523
15772.57 493
15773.76 492
15774.94 513
15776.13 530
15777.31 494
15778.50 499
15779.68 487
15780.87 505
15782.05 506
15783.24 498
15784.42 482
15785.61 504
15786.79 473
15787.98 490
15789.16 491
15790.35 456
15791.54 485
15792.72 502
15793.91 471
15795.09 444
15796.28 471
15797.46 469
15798.65 455
15799.84 452
15801.02 425
15802.21 458
15803.39 442
15804.58 463
15805.77 458
15806.95 454
15808.14 426
15809.33 445
15810.51 443
15811.70 437
15812.88 417
15814.07 423
15815.26 431
15816.44 438
15817.63 409
15818.82 422
15820.00 424
15821.19 419
15822.38 435
15823.57 420
15824.75 447
15825.94 433
15827.13 437
15828.31 418
15829.50 440
15830.69 433
15831.87 430
15833.06 441
15834.25 413
15835.44 416
15836.62 417
15837.81 431
15839.00 396
15840.19 418
15841.37 412
15842.56 433
15843.75 417
15844.94 406
15846.12 412
15847.31 413
15848.50 416
15849.69 402
15850.88 445
15852.06 405
15853.25 407
15854.44 427
15855.63 431
15856.82 421
15858.00 394
15859.19 424
15860.38 427
15861.57 419
15862.76 414
15863.94 418
15865.13 443
15866.32 409
15867.51 416
15868.70 403
15869.89 434
15871.08 414
15872.26 448
15873.45 421
15874.64 417
15875.83 443
15877.02 442
15878.21 437
15879.40 406
15880.59 442
15881.78 427
15882.96 446
15884.15 423
15885.34 445
15886.53 449
15887.72 431
15888.91 451
15890.10 459
15891.29 443
15892.48 426
15893.67 447
15894.86 469
15896.05 442
15897.24 446
15898.43 463
15899.62 469
15900.81 463
15902.00 426
15903.19 443
15904.38 445
15905.57 469
15906.76 471
15907.95 482
15909.14 454
15910.33 471
15911.52 464
15912.71 485
15913.90 488
15915.09 458
15916.28 476
15917.47 468
15918.66 465
15919.85 451
15921.04 486
15922.23 480
15923.42 454
15924.61 463
15925.80 488
15926.99 480
15928.18 457
15929.37 453
15930.56 473
15931.76 450
15932.95 456
15934.14 453
15935.33 452
15936.52 476
15937.71 458
15938.90 467
15940.09 460
15941.28 447
15942.48 436
15943.67 445
15944.86 444
15946.05 407
15947.24 432
15948.43 431
15949.62 410
15950.82 412
15952.01 409
15953.20 390
15954.39 399
15955.58 385
15956.78 408
15957.97 390
15959.16 371
15960.35 378
15961.54 389
15962.74 367
15963.93 373
15965.12 379
15966.31 387
15967.50 368
15968.70 343
15969.89 349
15971.08 357
15972.27 324
15973.47 351
15974.66 332
15975.85 338
15977.04 347
15978.24 355
15979.43 337
15980.62 342
15981.81 321
15983.01 323
15984.20 337
15985.39 318
15986.59 314
15987.78 317
15988.97 312
15990.17 315
15991.36 300
15992.55 328
15993.74 297
15994.94 309
15996.13 313
15997.32 317
15998.52 313
15999.71 326
16000.91 327
16002.10 308
16003.29 322
16004.49 321
16005.68 337
16006.87 318
16008.07 298
16009.26 315
16010.45 303
16011.65 301
16012.84 307
16014.04 298
16015.23 302
16016.42 301
16017.62 309
16018.81 288
16020.01 292
16021.20 310
16022.40 281
16023.59 296
16024.78 291
16025.98 283
16027.17 304
16028.37 297
16029.56 304
16030.76 290
16031.95 298
16033.15 294
16034.34 311
16035.54 300
16036.73 287
16037.93 290
16039.12 296
16040.32 298
16041.51 306
16042.71 272
16043.90 289
16045.10 303
16046.29 298
16047.49 307
16048.68 286
16049.88 285
16051.07 307
16052.27 291
16053.46 295
16054.66 308
16055.85 304
16057.05 293
16058.25 281
16059.44 292
16060.64 298
16061.83 294
16063.03 284
16064.22 272
16065.42 264
16066.62 284
16067.81 261
16069.01 278
16070.20 270
16071.40 283
16072.60 299
16073.79 269
16074.99 301
16076.19 288
16077.38 284
16078.58 249
16079.78 263
16080.97 281
16082.17 280
16083.36 262
16084.56 262
16085.76 272
16086.95 289
16088.15 255
16089.35 260
16090.55 241
16091.74 256
16092.94 302
16094.14 281
16095.33 267
16096.53 251
16097.73 253
16098.92 272
16100.12 276
16101.32 231
16102.52 261
16103.71 277
16104.91 273
16106.11 254
16107.31 241
16108.50 238
16109.70 236
16110.90 250
16112.10 239
16113.29 239
16114.49 244
16115.69 268
16116.89 266
16118.08 261
16119.28 238
16120.48 264
16121.68 253
16122.88 268
16124.07 233
16125.27 243
16126.47 266
16127.67 266
16128.87 253
16130.07 232
16131.26 243
16132.46 244
16133.66 251
16134.86 262
16136.06 256
16137.26 233
16138.46 253
16139.65 248
16140.85 256
16142.05 249
16143.25 261
16144.45 267
16145.65 247
16146.85 253
16148.05 246
16149.25 275
16150.44 252
16151.64 246
16152.84 238
16154.04 247
16155.24 231
16156.44 244
16157.64 238
16158.84 232
16160.04 260
16161.24 248
16162.44 241
16163.64 233
16164.84 238
16166.04 230
16167.24 225
16168.44 246
16169.64 249
16170.84 238
16172.04 243
16173.24 242
16174.44 251
16175.64 236
16176.84 247
16178.04 240
16179.24 262
16180.44 240
16181.64 247
16182.84 242
16184.04 232
16185.24 258
16186.44 246
16187.64 254
16188.84 260
16190.04 252
16191.24 230
16192.44 244
16193.64 238
16194.84 230
16196.04 254
16197.24 245
16198.44 255
16199.64 238
16200.85 260
16202.05 253
16203.25 259
16204.45 254
16205.65 253
16206.85 234
16208.05 242
16209.25 248
16210.45 239
16211.66 224
16212.86 243
16214.06 255
16215.26 250
16216.46 227
16217.66 230
16218.87 249
16220.07 254
16221.27 250
16222.47 263
16223.67 262
16224.87 251
16226.08 258
16227.28 264
16228.48 260
16229.68 234
16230.88 259
16232.09 271
16233.29 248
16234.49 255
16235.69 260
16236.90 251
16238.10 252
16239.30 258
16240.50 270
16241.70 277
16242.91 267
16244.11 261
16245.31 253
16246.51 247
16247.72 262
16248.92 270
16250.12 259
16251.33 249
16252.53 260
16253.73 266
16254.93 283
16256.14 262
16257.34 266
16258.54 258
16259.75 275
16260.95 263
16262.15 260
16263.36 264
16264.56 271
16265.76 272
16266.97 267
16268.17 263
16269.37 247
16270.58 258
16271.78 291
16272.98 257
16274.19 240
16275.39 246
16276.60 253
16277.80 297
16279.00 257
16280.21 260
16281.41 252
16282.62 272
16283.82 267
16285.02 286
16286.23 263
16287.43 261
16288.64 268
16289.84 299
16291.04 277
16292.25 241
16293.45 256
16294.66 265
16295.86 271
16297.07 265
16298.27 261
16299.48 285
16300.68 284
16301.88 266
16303.09 276
16304.29 249
16305.50 262
16306.70 262
16307.91 264
16309.11 277
16310.32 248
16311.52 281
16312.73 254
16313.93 242
16315.14 222
16316.34 277
16317.55 270
16318.76 266
16319.96 273
16321.17 258
16322.37 245
16323.58 269
16324.78 248
16325.99 255
16327.19 272
16328.40 248
16329.61 254
16330.81 251
16332.02 244
16333.22 224
16334.43 256
16335.63 255
16336.84 249
16338.05 244
16339.25 243
16340.46 263
16341.66 241
16342.87 232
16344.08 247
16345.28 259
16346.49 239
16347.70 239
16348.90 241
16350.11 237
16351.32 250
16352.52 252
16353.73 238
16354.94 263
16356.14 225
16357.35 231
16358.56 252
16359.76 251
16360.97 231
16362.18 244
16363.38 249
16364.59 226
16365.80 254
16367.00 234
16368.21 242
16369.42 214
16370.63 254
16371.83 222
16373.04 239
16374.25 240
16375.46 251
16376.66 246
16377.87 246
16379.08 231
16380.29 251
16381.49 237
16382.70 248
16383.91 229
16385.12 246
16386.32 250
16387.53 238
16388.74 243
16389.95 239
16391.16 233
16392.36 227
16393.57 234
16394.78 243
16395.99 236
16397.20 240
16398.41 234
16399.61 236
16400.82 250
16402.03 223
16403.24 249
16404.45 230
16405.66 242
16406.86 251
16408.07 237
16409.28 247
16410.49 222
16411.70 234
16412.91 241
16414.12 241
16415.33 222
16416.53 227
16417.74 213
16418.95 254
16420.16 227
16421.37 240
16422.58 233
16423.79 224
16425.00 227
16426.21 241
16427.42 215
16428.63 220
16429.84 223
16431.05 261
16432.25 245
16433.46 225
16434.67 242
16435.88 236
16437.09 240
16438.30 225
16439.51 244
16440.72 241
16441.93 249
16443.14 258
16444.35 224
16445.56 243
16446.77 241
16447.98 237
16449.19 239
16450.40 236
16451.61 217
16452.82 238
16454.03 236
16455.24 242
16456.45 228
16457.66 231
16458.88 252
16460.09 225
16461.30 229
16462.51 234
16463.72 231
16464.93 231
16466.14 263
16467.35 230
16468.56 230
16469.77 236
16470.98 243
16472.19 237
16473.40 254
16474.62 223
16475.83 237
16477.04 246
16478.25 235
16479.46 257
16480.67 231
16481.88 238
16483.09 240
16484.31 238
16485.52 240
16486.73 247
16487.94 232
16489.15 243
16490.36 251
16491.58 247
16492.79 261
16494.00 259
16495.21 239
16496.42 244
16497.63 239
16498.85 223
16500.06 233
16501.27 244
16502.48 267
16503.69 261
16504.91 251
16506.12 252
16507.33 250
16508.54 267
16509.76 248
16510.97 242
16512.18 251
16513.39 249
16514.61 270
16515.82 249
16517.03 262
16518.24 255
16519.46 256
16520.67 270
16521.88 256
16523.10 272
16524.31 286
16525.52 292
16526.73 261
16527.95 280
16529.16 270
16530.37 276
16531.59 259
16532.80 274
16534.01 266
16535.23 250
16536.44 292
16537.65 275
16538.87 273
16540.08 285
16541.29 302
16542.51 277
16543.72 313
16544.93 284
16546.15 284
16547.36 281
16548.58 309
16549.79 281
16551.00 315
16552.22 305
16553.43 320
16554.65 323
16555.86 295
16557.07 302
16558.29 304
16559.50 314
16560.72 303
16561.93 302
16563.14 317
16564.36 296
16565.57 293
16566.79 321
16568.00 315
16569.22 312
16570.43 304
16571.65 303
16572.86 328
16574.08 308
16575.29 317
16576.51 314
16577.72 306
16578.93 295
16580.15 327
16581.36 302
16582.58 288
16583.79 289
16585.01 310
16586.23 283
16587.44 304
16588.66 303
16589.87 296
16591.09 286
16592.30 282
16593.52 308
16594.73 282
16595.95 268
16597.16 278
16598.38 303
16599.60 283
16600.81 291
16602.03 255
16603.24 276
16604.46 266
16605.67 242
16606.89 261
16608.11 251
16609.32 269
16610.54 262
16611.75 251
16612.97 260
16614.19 232
16615.40 260
16616.62 285
16617.84 259
16619.05 254
16620.27 248
16621.48 267
16622.70 236
16623.92 248
16625.13 242
16626.35 268
16627.57 249
16628.78 238
16630.00 228
16631.22 241
16632.44 249
16633.65 239
16634.87 252
16636.09 222
16637.30 245
16638.52 254
16639.74 238
16640.95 205
16642.17 210
16643.39 224
16644.61 228
16645.82 219
16647.04 228
16648.26 218
16649.48 215
16650.69 208
16651.91 231
16653.13 227
16654.35 208
16655.56 236
16656.78 238
16658.00 227
16659.22 217
16660.44 229
16661.65 217
16662.87 212
16664.09 202
16665.31 217
16666.53 217
16667.74 218
16668.96 203
16670.18 224
16671.40 229
16672.62 227
16673.84 205
16675.05 219
16676.27 247
16677.49 238
16678.71 243
16679.93 213
16681.15 230
16682.37 212
16683.58 225
16684.80 207
16686.02 219
16687.24 219
16688.46 209
16689.68 245
16690.90 230
16692.12 225
16693.34 211
16694.55 238
16695.77 230
16696.99 227
16698.21 224
16699.43 212
16700.65 213
16701.87 210
16703.09 217
16704.31 234
16705.53 210
16706.75 209
16707.97 224
16709.19 214
16710.41 244
16711.63 219
16712.85 201
16714.07 212
16715.29 218
16716.51 229
16717.73 206
16718.95 182
16720.17 214
16721.39 219
16722.61 228
16723.83 193
16725.05 198
16726.27 215
16727.49 206
16728.71 205
16729.93 225
16731.15 226
16732.37 203
16733.59 230
16734.81 211
16736.03 196
16737.25 214
16738.47 212
16739.69 211
16740.92 215
16742.14 184
16743.36 221
16744.58 231
16745.80 225
16747.02 208
16748.24 191
16749.46 211
16750.68 212
16751.90 214
16753.13 209
16754.35 214
16755.57 202
16756.79 222
16758.01 201
16759.23 215
16760.45 210
16761.68 207
16762.90 222
16764.12 188
16765.34 204
16766.56 191
16767.79 217
16769.01 188
16770.23 197
16771.45 197
16772.67 211
16773.89 200
16775.12 202
16776.34 212
16777.56 194
16778.78 180
16780.01 205
16781.23 191
16782.45 187
16783.67 182
16784.90 208
16786.12 216
16787.34 192
16788.56 198
16789.79 200
16791.01 213
16792.23 201
16793.45 202
16794.68 193
16795.90 217
16797.12 200
16798.35 206
16799.57 197
16800.79 193
16802.01 197
16803.24 212
16804.46 223
16805.68 177
16806.91 199
16808.13 217
16809.35 213
16810.58 199
16811.80 190
16813.02 210
16814.25 219
16815.47 218
16816.69 218
16817.92 212
16819.14 186
16820.37 214
16821.59 226
16822.81 198
16824.04 192
16825.26 203
16826.49 231
16827.71 201
16828.93 197
16830.16 207
16831.38 238
16832.61 224
16833.83 204
16835.05 213
16836.28 214
16837.50 209
16838.73 219
16839.95 226
16841.18 211
16842.40 215
16843.63 220
16844.85 228
16846.07 218
16847.30 204
16848.52 207
16849.75 210
16850.97 248
16852.20 223
16853.42 213
16854.65 228
16855.87 235
16857.10 245
16858.32 246
16859.55 219
16860.77 230
16862.00 245
16863.22 242
16864.45 232
16865.68 229
16866.90 233
16868.13 255
16869.35 240
16870.58 230
16871.80 264
16873.03 260
16874.25 258
16875.48 237
16876.71 252
16877.93 226
16879.16 236
16880.38 243
16881.61 246
16882.84 258
16884.06 252
16885.29 272
16886.51 277
16887.74 266
16888.97 255
16890.19 293
16891.42 244
16892.65 242
16893.87 251
16895.10 265
16896.32 276
16897.55 259
16898.78 267
16900.00 276
16901.23 247
16902.46 254
16903.68 258
16904.91 242
16906.14 262
16907.37 255
16908.59 263
16909.82 253
16911.05 229
16912.27 252
16913.50 234
16914.73 224
16915.95 231
16917.18 248
16918.41 254
16919.64 231
16920.86 223
16922.09 230
16923.32 245
16924.55 239
16925.77 251
16927.00 237
16928.23 235
16929.46 228
16930.69 257
16931.91 250
16933.14 222
16934.37 231
16935.60 242
16936.82 289
16938.05 232
16939.28 258
16940.51 223
16941.74 256
16942.97 228
16944.19 246
16945.42 262
16946.65 266
16947.88 249
16949.11 234
16950.34 217
16951.56 225
16952.79 246
16954.02 248
16955.25 256
16956.48 197
16957.71 242
16958.94 255
16960.16 240
16961.39 237
16962.62 232
16963.85 253
16965.08 249
16966.31 244
16967.54 234
16968.77 219
16970.00 236
16971.23 260
16972.46 244
16973.68 230
16974.91 230
16976.14 234
16977.37 243
16978.60 221
16979.83 220
16981.06 247
16982.29 246
16983.52 238
16984.75 243
16985.98 225
16987.21 237
16988.44 210
16989.67 246
16990.90 210
16992.13 248
16993.36 236
16994.59 233
16995.82 232
16997.05 238
16998.28 211
16999.51 237
17000.74 231
17001.97 210
17003.20 210
17004.43 209
17005.66 217
17006.89 194
17008.12 224
17009.35 247
17010.58 228
17011.82 211
17013.05 227
17014.28 224
17015.51 219
17016.74 196
17017.97 212
17019.20 215
17020.43 211
17021.66 195
17022.89 194
17024.12 214
17025.36 193
17026.59 215
17027.82 207
17029.05 226
17030.28 200
17031.51 223
17032.74 194
17033.98 195
17035.21 194
17036.44 224
17037.67 217
17038.90 189
17040.13 210
17041.37 203
17042.60 200
17043.83 206
17045.06 205
17046.29 206
17047.53 212
17048.76 198
17049.99 216
17051.22 203
17052.45 197
17053.69 195
17054.92 203
17056.15 205
17057.38 201
17058.62 216
17059.85 186
17061.08 189
17062.31 183
17063.55 210
17064.78 200
17066.01 214
17067.24 194
17068.48 210
17069.71 210
17070.94 187
17072.17 198
17073.41 210
17074.64 185
17075.87 184
17077.11 201
17078.34 218
17079.57 210
17080.81 181
17082.04 208
17083.27 191
17084.51 198
17085.74 177
17086.97 189
17088.21 204
17089.44 192
17090.67 173
17091.91 214
17093.14 192
17094.37 196
17095.61 193
17096.84 190
17098.08 186
17099.31 194
17100.54 211
17101.78 188
17103.01 188
17104.25 176
17105.48 187
17106.71 184
17107.95 180
17109.18 199
17110.42 197
17111.65 186
17112.88 170
17114.12 204
17115.35 181
17116.59 194
17117.82 178
17119.06 195
17120.29 192
17121.53 208
17122.76 175
17124.00 191
17125.23 199
17126.47 176
17127.70 206
17128.94 191
17130.17 186
17131.41 179
17132.64 181
17133.88 197
17135.11 169
17136.35 161
17137.58 179
17138.82 181
17140.05 164
17141.29 196
17142.52 173
17143.76 170
17144.99 178
17146.23 178
17147.46 200
17148.70 174
17149.94 169
17151.17 181
17152.41 193
17153.64 176
17154.88 180
17156.12 180
17157.35 166
17158.59 189
17159.82 183
17161.06 173
17162.30 171
17163.53 174
17164.77 171
17166.00 170
17167.24 164
17168.48 175
17169.71 188
17170.95 170
17172.19 164
17173.42 185
17174.66 177
17175.90 165
17177.13 155
17178.37 161
17179.61 169
17180.84 175
17182.08 175
17183.32 191
17184.55 163
17185.79 172
17187.03 187
17188.26 178
17189.50 170
17190.74 175
17191.98 183
17193.21 177
17194.45 171
17195.69 180
17196.93 164
17198.16 166
17199.40 171
17200.64 157
17201.88 152
17203.11 172
17204.35 168
17205.59 168
17206.83 177
17208.06 163
17209.30 164
17210.54 185
17211.78 185
17213.02 155
17214.25 151
17215.49 149
17216.73 172
17217.97 159
17219.21 163
17220.44 167
17221.68 171
17222.92 187
17224.16 177
17225.40 180
17226.64 160
17227.87 159
17229.11 182
17230.35 157
17231.59 165
17232.83 175
17234.07 174
17235.31 157
17236.55 140
17237.78 160
17239.02 163
17240.26 182
17241.50 149
17242.74 146
17243.98 154
17245.22 160
17246.46 164
17247.70 181
17248.94 169
17250.18 166
17251.41 147
17252.65 151
17253.89 162
17255.13 144
17256.37 159
17257.61 167
17258.85 159
17260.09 158
17261.33 169
17262.57 163
17263.81 158
17265.05 162
17266.29 162
17267.53 160
17268.77 166
17270.01 154
17271.25 156
17272.49 173
17273.73 150
17274.97 155
17276.21 159
17277.45 161
17278.69 155
17279.93 166
17281.17 169
17282.41 155
17283.65 146
17284.89 168
17286.13 154
17287.38 173
17288.62 164
17289.86 167
17291.10 168
17292.34 170
17293.58 163
17294.82 147
17296.06 154
17297.30 158
17298.54 172
17299.78 161
17301.03 154
17302.27 169
17303.51 159
17304.75 144
17305.99 152
17307.23 171
17308.47 155
17309.71 152
17310.96 151
17312.20 175
17313.44 156
17314.68 163
17315.92 157
17317.16 155
17318.41 152
17319.65 160
17320.89 161
17322.13 148
17323.37 145
17324.62 157
17325.86 165
17327.10 164
17328.34 166
17329.58 168
17330.83 169
17332.07 172
17333.31 143
17334.55 160
17335.80 143
17337.04 164
17338.28 171
17339.52 150
17340.77 166
17342.01 154
17343.25 165
17344.49 188
17345.74 173
17346.98 151
17348.22 163
17349.46 168
17350.71 167
17351.95 149
17353.19 157
17354.44 173
17355.68 157
17356.92 158
17358.17 148
17359.41 160
17360.65 163
17361.90 170
17363.14 162
17364.38 149
17365.63 166
17366.87 168
17368.11 174
17369.36 151
17370.60 150
17371.84 147
17373.09 159
17374.33 161
17375.58 154
17376.82 157
17378.06 170
17379.31 160
17380.55 166
17381.80 187
17383.04 164
17384.28 127
17385.53 165
17386.77 162
17388.02 161
17389.26 149
17390.50 161
17391.75 149
17392.99 150
17394.24 171
17395.48 168
17396.73 175
17397.97 162
17399.22 179
17400.46 157
17401.71 173
17402.95 160
17404.20 154
17405.44 163
17406.69 153
17407.93 156
17409.18 172
17410.42 167
17411.67 172
17412.91 152
17414.16 159
17415.40 167
17416.65 162
17417.89 170
17419.14 178
17420.38 168
17421.63 167
17422.87 173
17424.12 172
17425.36 173
17426.61 154
17427.86 178
17429.10 167
17430.35 156
17431.59 163
17432.84 180
17434.08 161
17435.33 169
17436.58 165
17437.82 179
17439.07 186
17440.32 158
17441.56 172
17442.81 178
17444.05 153
17445.30 155
17446.55 172
17447.79 175
17449.04 169
17450.29 161
17451.53 182
17452.78 186
17454.03 179
17455.27 191
17456.52 194
17457.77 174
17459.01 177
17460.26 184
17461.51 165
17462.75 178
17464.00 166
17465.25 178
17466.49 192
17467.74 172
17468.99 187
17470.24 204
17471.48 159
17472.73 176
17473.98 188
17475.22 207
17476.47 188
17477.72 180
17478.97 187
17480.21 199
17481.46 178
17482.71 197
17483.96 200
17485.21 182
17486.45 196
17487.70 186
17488.95 175
17490.20 161
17491.44 190
17492.69 205
17493.94 179
17495.19 208
17496.44 172
17497.69 199
17498.93 193
17500.18 191
17501.43 186
17502.68 196
17503.93 189
17505.18 194
17506.42 191
17507.67 196
17508.92 182
17510.17 189
17511.42 211
17512.67 198
17513.92 182
17515.16 214
17516.41 207
17517.66 198
17518.91 225
17520.16 221
17521.41 215
17522.66 209
17523.91 210
17525.16 229
17526.41 214
17527.66 197
17528.90 212
17530.15 217
17531.40 216
17532.65 208
17533.90 221
17535.15 198
17536.40 214
17537.65 223
17538.90 226
17540.15 207
17541.40 225
17542.65 237
17543.90 219
17545.15 232
17546.40 198
17547.65 244
17548.90 230
17550.15 234
17551.40 225
17552.65 247
17553.90 225
17555.15 222
17556.40 221
17557.65 241
17558.90 225
17560.15 240
17561.40 244
17562.65 217
17563.90 214
17565.15 214
17566.40 244
17567.65 237
17568.91 243
17570.16 237
17571.41 256
17572.66 249
17573.91 260
17575.16 227
17576.41 239
17577.66 244
17578.91 238
17580.16 250
17581.42 218
17582.67 252
17583.92 235
17585.17 267
17586.42 254
17587.67 232
17588.92 231
17590.17 253
17591.43 261
17592.68 250
17593.93 230
17595.18 242
17596.43 244
17597.68 229
17598.94 238
17600.19 261
17601.44 266
17602.69 247
17603.94 263
17605.20 249
17606.45 259
17607.70 256
17608.95 282
17610.20 259
17611.46 241
17612.71 260
17613.96 254
17615.21 265
17616.47 257
17617.72 245
17618.97 264
17620.22 279
17621.48 244
17622.73 260
17623.98 257
17625.23 266
17626.49 238
17627.74 276
17628.99 264
17630.25 260
17631.50 259
17632.75 284
17634.00 242
17635.26 233
17636.51 252
17637.76 249
17639.02 269
17640.27 249
17641.52 259
17642.78 251
17644.03 240
17645.28 243
17646.54 267
17647.79 245
17649.04 249
17650.30 241
17651.55 252
17652.81 216
17654.06 228
17655.31 223
17656.57 230
17657.82 245
17659.08 221
17660.33 234
17661.58 215
17662.84 223
17664.09 207
17665.35 228
17666.60 219
17667.85 249
17669.11 234
17670.36 241
17671.62 196
17672.87 210
17674.13 219
17675.38 195
17676.64 226
17677.89 203
17679.14 216
17680.40 225
17681.65 219
17682.91 188
17684.16 204
17685.42 208
17686.67 210
17687.93 207
17689.18 192
17690.44 200
17691.69 195
17692.95 203
17694.20 188
17695.46 192
17696.71 191
17697.97 188
17699.22 186
17700.48 203
17701.74 203
17702.99 200
17704.25 193
17705.50 211
17706.76 186
17708.01 202
17709.27 186
17710.53 178
17711.78 207
17713.04 207
17714.29 195
17715.55 174
17716.80 195
17718.06 172
17719.32 168
17720.57 190
17721.83 196
17723.09 181
17724.34 196
17725.60 181
17726.85 181
17728.11 186
17729.37 161
17730.62 195
17731.88 186
17733.14 186
17734.39 176
17735.65 187
17736.91 183
17738.16 178
17739.42 173
17740.68 196
17741.93 172
17743.19 174
17744.45 155
17745.70 207
17746.96 183
17748.22 176
17749.48 175
17750.73 173
17751.99 186
17753.25 161
17754.51 168
17755.76 161
17757.02 176
17758.28 157
17759.53 180
17760.79 167
17762.05 170
17763.31 180
17764.57 186
17765.82 165
17767.08 147
17768.34 157
17769.60 177
17770.85 172
17772.11 158
17773.37 162
17774.63 172
17775.89 165
17777.14 170
17778.40 173
17779.66 161
17780.92 171
17782.18 170
17783.44 177
17784.69 148
17785.95 166
17787.21 186
17788.47 156
17789.73 156
17790.99 153
17792.25 167
17793.50 153
17794.76 170
17796.02 164
17797.28 179
17798.54 161
17799.80 154
17801.06 162
17802.32 161
17803.58 147
17804.83 173
17806.09 179
17807.35 170
17808.61 151
17809.87 147
17811.13 152
17812.39 155
17813.65 159
17814.91 146
17816.17 169
17817.43 154
17818.69 165
17819.95 144
17821.21 151
17822.47 133
17823.73 152
17824.99 155
17826.25 158
17827.51 141
17828.77 136
17830.03 150
17831.29 140
17832.55 131
17833.81 152
17835.07 153
17836.33 132
17837.59 132
17838.85 130
17840.11 157
17841.37 151
17842.63 155
17843.89 136
17845.15 153
17846.41 141
17847.67 148
17848.93 152
17850.19 131
17851.45 133
17852.71 120
17853.98 157
17855.24 152
17856.50 145
17857.76 146
17859.02 135
17860.28 124
17861.54 144
17862.80 146
17864.06 156
17865.32 125
17866.59 139
17867.85 131
17869.11 119
17870.37 134
17871.63 141
17872.89 152
17874.15 116
17875.42 135
17876.68 138
17877.94 136
17879.20 129
17880.46 127
17881.73 145
17882.99 142
17884.25 133
17885.51 135
17886.77 118
17888.04 137
17889.30 119
17890.56 135
17891.82 139
17893.08 111
17894.35 129
17895.61 138
17896.87 140
17898.13 131
17899.40 138
17900.66 140
17901.92 134
17903.18 138
17904.45 136
17905.71 136
17906.97 133
17908.23 116
17909.50 132
17910.76 132
17912.02 134
17913.29 137
17914.55 125
17915.81 145
17917.07 122
17918.34 147
17919.60 124
17920.86 135
17922.13 130
17923.39 125
17924.65 153
17925.92 139
17927.18 146
17928.44 122
17929.71 124
17930.97 128
17932.24 124
17933.50 126
17934.76 143
17936.03 127
17937.29 122
17938.55 118
17939.82 130
17941.08 136
17942.35 133
17943.61 104
17944.87 110
17946.14 119
17947.40 138
17948.67 136
17949.93 129
17951.19 136
17952.46 121
17953.72 126
17954.99 124
17956.25 117
17957.52 110
17958.78 134
17960.05 117
17961.31 138
17962.58 132
17963.84 119
17965.10 116
17966.37 125
17967.63 118
17968.90 117
17970.16 127
17971.43 122
17972.69 140
17973.96 125
17975.22 125
17976.49 126
17977.76 113
17979.02 120
17980.29 135
17981.55 112
17982.82 127
17984.08 123
17985.35 134
17986.61 134
17987.88 115
17989.14 136
17990.41 134
17991.68 144
17992.94 117
17994.21 113
17995.47 113
17996.74 135
17998.00 113
17999.27 124
18000.54 111
18001.80 130
18003.07 133
18004.34 131
18005.60 134
18006.87 112
18008.13 122
18009.40 121
18010.67 130
18011.93 116
18013.20 137
18014.47 129
18015.73 126
18017.00 127
18018.27 119
18019.53 123
18020.80 128
18022.07 140
18023.33 129
18024.60 124
18025.87 125
18027.13 137
18028.40 126
18029.67 123
18030.93 117
18032.20 139
18033.47 136
18034.74 127
18036.00 131
18037.27 132
18038.54 123
18039.81 122
18041.07 110
18042.34 118
18043.61 135
18044.88 112
18046.14 112
18047.41 127
18048.68 127
18049.95 118
18051.21 128
18052.48 121
18053.75 123
18055.02 120
18056.29 127
18057.55 128
18058.82 128
18060.09 124
18061.36 126
18062.63 144
18063.90 136
18065.16 134
18066.43 141
18067.70 118
18068.97 119
18070.24 135
18071.51 131
18072.77 114
18074.04 121
18075.31 131
18076.58 128
18077.85 104
18079.12 112
18080.39 132
18081.66 131
18082.92 133
18084.19 127
18085.46 102
18086.73 136
18088.00 129
18089.27 129
18090.54 129
18091.81 141
18093.08 137
18094.35 135
18095.62 123
18096.89 125
18098.16 118
18099.42 147
18100.69 144
18101.96 151
18103.23 135
18104.50 133
18105.77 121
18107.04 130
18108.31 149
18109.58 136
18110.85 130
18112.12 117
18113.39 133
18114.66 109
18115.93 124
18117.20 121
18118.47 125
18119.74 147
18121.01 130
18122.28 133
18123.55 128
18124.82 129
18126.09 119
18127.36 131
18128.64 123
18129.91 114
18131.18 145
18132.45 131
18133.72 143
18134.99 138
18136.26 131
18137.53 139
18138.80 143
18140.07 115
18141.34 129
18142.61 120
18143.89 135
18145.16 133
18146.43 151
18147.70 131
18148.97 136
18150.24 147
18151.51 141
18152.78 142
18154.06 121
18155.33 126
18156.60 141
18157.87 147
18159.14 152
18160.41 134
18161.69 121
18162.96 131
18164.23 120
18165.50 136
18166.77 122
18168.04 138
18169.32 138
18170.59 121
18171.86 133
18173.13 133
18174.40 124
18175.68 135
18176.95 128
18178.22 126
18179.49 135
18180.77 121
18182.04 143
18183.31 117
18184.58 118
18185.86 112
18187.13 124
18188.40 146
18189.67 119
18190.95 115
18192.22 122
18193.49 118
18194.76 119
18196.04 122
18197.31 125
18198.58 128
18199.86 122
18201.13 127
18202.40 105
18203.68 119
18204.95 114
18206.22 129
18207.50 107
18208.77 116
18210.04 110
18211.32 112
18212.59 108
18213.86 124
18215.14 117
18216.41 125
18217.68 110
18218.96 113
18220.23 104
18221.51 115
18222.78 124
18224.05 109
18225.33 121
18226.60 140
18227.87 111
18229.15 126
18230.42 97
18231.70 127
18232.97 117
18234.25 124
18235.52 128
18236.79 127
18238.07 143
18239.34 114
18240.62 123
18241.89 127
18243.17 120
18244.44 108
18245.72 118
18246.99 119
18248.26 135
18249.54 123
18250.81 98
18252.09 127
18253.36 132
18254.64 130
18255.91 127
18257.19 115
18258.46 127
18259.74 115
18261.01 129
18262.29 99
18263.57 116
18264.84 113
18266.12 127
18267.39 116
18268.67 107
18269.94 121
18271.22 107
18272.49 133
18273.77 109
18275.04 113
18276.32 121
18277.60 119
18278.87 124
18280.15 107
18281.42 103
18282.70 118
18283.98 118
18285.25 123
18286.53 117
18287.80 112
18289.08 113
18290.36 103
18291.63 130
18292.91 105
18294.18 115
18295.46 114
18296.74 134
18298.01 117
18299.29 112
18300.57 110
18301.84 144
18303.12 117
18304.40 118
18305.67 130
18306.95 109
18308.23 121
18309.50 117
18310.78 122
18312.06 111
18313.34 146
18314.61 129
18315.89 118
18317.17 108
18318.44 110
18319.72 117
18321.00 124
18322.28 125
18323.55 114
18324.83 113
18326.11 97
18327.39 122
18328.66 128
18329.94 124
18331.22 125
18332.50 123
18333.77 116
18335.05 119
18336.33 128
18337.61 132
18338.88 134
18340.16 123
18341.44 115
18342.72 127
18344.00 123
18345.27 107
18346.55 129
18347.83 124
18349.11 120
18350.39 110
18351.67 129
18352.94 121
18354.22 120
18355.50 111
18356.78 115
18358.06 108
18359.34 108
18360.62 115
18361.89 117
18363.17 111
18364.45 112
18365.73 112
18367.01 116
18368.29 119
18369.57 110
18370.85 128
18372.13 122
18373.40 111
18374.68 112
18375.96 126
18377.24 116
18378.52 128
18379.80 112
18381.08 114
18382.36 125
18383.64 106
18384.92 134
18386.20 106
18387.48 113
18388.76 114
18390.04 114
18391.32 129
18392.60 120
18393.88 110
18395.16 131
18396.44 128
18397.72 114
18399.00 115
18400.28 131
18401.56 99
18402.84 103
18404.12 110
18405.40 125
18406.68 131
18407.96 119
18409.24 135
18410.52 105
18411.80 115
18413.08 102
18414.36 104
18415.64 122
18416.92 116
18418.20 124
18419.48 122
18420.76 120
18422.04 122
18423.32 126
18424.61 117
18425.89 108
18427.17 109
18428.45 120
18429.73 122
18431.01 106
18432.29 110
18433.57 111
18434.85 126
18436.14 120
18437.42 105
18438.70 113
18439.98 130
18441.26 98
18442.54 103
18443.82 116
18445.11 127
18446.39 119
18447.67 128
18448.95 119
18450.23 119
18451.51 133
18452.80 112
18454.08 111
18455.36 98
18456.64 116
18457.92 121
18459.21 103
18460.49 107
18461.77 128
18463.05 111
18464.33 113
18465.62 114
18466.90 111
18468.18 121
18469.46 102
18470.75 102
18472.03 116
18473.31 102
18474.59 105
18475.88 118
18477.16 134
18478.44 103
18479.73 113
18481.01 112
18482.29 113
18483.57 117
18484.86 110
18486.14 121
18487.42 128
18488.71 111
18489.99 109
18491.27 105
18492.56 109
18493.84 110
18495.12 106
18496.41 119
18497.69 100
18498.97 108
18500.26 125
18501.54 101
18502.82 111
18504.11 113
18505.39 122
18506.67 125
18507.96 104
18509.24 98
18510.53 103
18511.81 144
18513.09 118
18514.38 118
18515.66 114
18516.95 95
18518.23 98
18519.51 116
18520.80 117
18522.08 105
18523.37 118
18524.65 116
18525.94 111
18527.22 120
18528.51 116
18529.79 133
18531.07 110
18532.36 107
18533.64 107
18534.93 113
18536.21 107
18537.50 120
18538.78 130
18540.07 110
18541.35 124
18542.64 120
18543.92 125
18545.21 115
18546.49 112
18547.78 113
18549.06 121
18550.35 131
18551.63 114
18552.92 122
18554.20 109
18555.49 109
18556.78 130
18558.06 118
18559.35 107
18560.63 112
18561.92 106
18563.20 127
18564.49 120
18565.77 102
18567.06 105
18568.35 143
18569.63 127
18570.92 123
18572.20 117
18573.49 120
18574.78 111
18576.06 114
18577.35 111
18578.64 100
18579.92 117
18581.21 113
18582.49 122
18583.78 116
18585.07 96
18586.35 107
18587.64 109
18588.93 122
18590.21 117
18591.50 101
18592.79 126
18594.07 100
18595.36 112
18596.65 117
18597.93 110
18599.22 119
18600.51 109
18601.80 113
18603.08 108
18604.37 112
18605.66 114
18606.94 116
18608.23 125
18609.52 114
18610.81 119
18612.09 126
18613.38 117
18614.67 108
18615.96 103
18617.24 106
18618.53 127
18619.82 117
18621.11 124
18622.39 117
18623.68 106
18624.97 107
18626.26 121
18627.55 132
18628.83 109
18630.12 118
18631.41 92
18632.70 110
18633.99 113
18635.27 114
18636.56 110
18637.85 101
18639.14 114
18640.43 120
18641.72 109
18643.00 107
18644.29 96
18645.58 105
18646.87 113
18648.16 100
18649.45 121
18650.74 121
18652.02 110
18653.31 110
18654.60 107
18655.89 105
18657.18 105
18658.47 110
18659.76 123
18661.05 114
18662.34 110
18663.63 119
18664.91 124
18666.20 103
18667.49 111
18668.78 111
18670.07 108
18671.36 115
18672.65 107
18673.94 100
18675.23 110
18676.52 109
18677.81 99
18679.10 117
18680.39 115
18681.68 108
18682.97 109
18684.26 108
18685.55 104
18686.84 96
18688.13 96
18689.42 119
18690.71 100
18692.00 124
18693.29 103
18694.58 106
18695.87 116
18697.16 96
18698.45 116
18699.74 103
18701.03 119
18702.32 112
18703.61 106
18704.90 108
18706.19 115
18707.48 104
18708.78 110
18710.07 109
18711.36 95
18712.65 100
18713.94 98
18715.23 107
18716.52 98
18717.81 105
18719.10 106
18720.39 92
18721.69 104
18722.98 122
18724.27 88
18725.56 114
18726.85 99
18728.14 103
18729.43 103
18730.72 99
18732.02 110
18733.31 119
18734.60 114
18735.89 99
18737.18 123
18738.47 100
18739.77 103
18741.06 97
18742.35 106
18743.64 82
18744.93 93
18746.23 103
18747.52 100
18748.81 105
18750.10 103
18751.39 107
18752.69 102
18753.98 109
18755.27 98
18756.56 121
18757.86 97
18759.15 119
18760.44 104
18761.73 116
18763.03 104
18764.32 89
18765.61 99
18766.90 103
18768.20 98
18769.49 75
18770.78 106
18772.08 96
18773.37 108
18774.66 110
18775.96 129
18777.25 122
18778.54 99
18779.83 91
18781.13 105
18782.42 104
18783.71 105
18785.01 100
18786.30 120
18787.59 82
18788.89 92
18790.18 107
18791.48 90
18792.77 100
18794.06 93
18795.36 121
18796.65 95
18797.94 104
18799.24 101
18800.53 97
18801.83 97
18803.12 95
18804.41 100
18805.71 105
18807.00 108
18808.30 96
18809.59 108
18810.88 95
18812.18 105
18813.47 112
18814.77 102
18816.06 99
18817.36 100
18818.65 90
18819.95 104
18821.24 94
18822.54 106
18823.83 94
18825.12 109
18826.42 102
18827.71 89
18829.01 90
18830.30 100
18831.60 100
18832.89 106
18834.19 101
18835.48 102
18836.78 110
18838.07 102
18839.37 110
18840.67 92
18841.96 94
18843.26 107
18844.55 110
18845.85 109
18847.14 99
18848.44 99
18849.73 111
18851.03 98
18852.33 89
18853.62 107
18854.92 88
18856.21 100
18857.51 94
18858.80 98
18860.10 102
18861.40 102
18862.69 98
18863.99 105
18865.28 95
18866.58 108
18867.88 99
18869.17 87
18870.47 99
18871.77 89
18873.06 94
18874.36 96
18875.66 82
18876.95 95
18878.25 111
18879.55 101
18880.84 88
18882.14 95
18883.44 97
18884.73 91
18886.03 103
18887.33 91
18888.62 94
18889.92 94
18891.22 95
18892.51 100
18893.81 101
18895.11 96
18896.41 109
18897.70 102
18899.00 96
18900.30 104
18901.59 98
18902.89 85
18904.19 106
18905.49 96
18906.78 99
18908.08 96
18909.38 88
18910.68 94
18911.98 97
18913.27 93
18914.57 86
18915.87 94
18917.17 92
18918.46 90
18919.76 105
18921.06 92
18922.36 101
18923.66 93
18924.96 92
18926.25 109
18927.55 102
18928.85 89
18930.15 91
18931.45 106
18932.75 96
18934.04 102
18935.34 97
18936.64 106
18937.94 98
18939.24 95
18940.54 107
18941.84 101
18943.13 94
18944.43 100
18945.73 96
18947.03 106
18948.33 111
18949.63 99
18950.93 93
18952.23 91
18953.53 113
18954.83 95
18956.13 102
18957.42 89
18958.72 103
18960.02 98
18961.32 112
18962.62 86
18963.92 95
18965.22 95
18966.52 94
18967.82 97
18969.12 89
18970.42 108
18971.72 95
18973.02 118
18974.32 88
18975.62 92
18976.92 85
18978.22 99
18979.52 114
18980.82 89
18982.12 86
18983.42 91
18984.72 97
18986.02 108
18987.32 96
18988.62 92
18989.92 90
18991.22 101
18992.52 100
18993.82 99
18995.12 87
18996.42 92
18997.73 86
18999.03 97
19000.33 92
19001.63 90
19002.93 103
19004.23 96
19005.53 99
19006.83 77
19008.13 79
19009.43 103
19010.73 108
19012.04 92
19013.34 98
19014.64 102
19015.94 89
19017.24 84
19018.54 94
19019.84 98
19021.15 90
19022.45 96
19023.75 97
19025.05 93
19026.35 96
19027.65 84
19028.96 110
19030.26 100
19031.56 102
19032.86 106
19034.16 111
19035.47 91
19036.77 104
19038.07 104
19039.37 98
19040.67 101
19041.98 95
19043.28 90
19044.58 83
19045.88 92
19047.18 97
19048.49 113
19049.79 113
19051.09 90
19052.39 89
19053.70 91
19055.00 99
19056.30 91
19057.61 97
19058.91 101
19060.21 88
19061.51 81
19062.82 99
19064.12 100
19065.42 105
19066.73 85
19068.03 103
19069.33 95
19070.64 87
19071.94 98
19073.24 108
19074.55 104
19075.85 79
19077.15 92
19078.46 88
19079.76 88
19081.06 101
19082.37 99
19083.67 96
19084.97 96
19086.28 112
19087.58 115
19088.89 95
19090.19 95
19091.49 105
19092.80 101
19094.10 93
19095.40 98
19096.71 93
19098.01 106
19099.32 87
19100.62 103
19101.93 105
19103.23 90
19104.53 113
19105.84 103
19107.14 112
19108.45 92
19109.75 97
19111.06 122
19112.36 98
19113.67 105
19114.97 92
19116.28 99
19117.58 118
19118.89 96
19120.19 101
19121.49 97
19122.80 106
19124.10 98
19125.41 92
19126.72 114
19128.02 94
19129.33 98
19130.63 120
19131.94 100
19133.24 98
19134.55 97
19135.85 108
19137.16 107
19138.46 87
19139.77 108
19141.07 116
19142.38 95
19143.69 98
19144.99 102
19146.30 103
19147.60 92
19148.91 112
19150.21 112
19151.52 103
19152.83 99
19154.13 105
19155.44 103
19156.75 102
19158.05 83
19159.36 91
19160.66 111
19161.97 103
19163.28 96
19164.58 108
19165.89 92
19167.20 94
19168.50 96
19169.81 118
19171.12 87
19172.42 106
19173.73 93
19175.04 79
19176.34 98
19177.65 83
19178.96 94
19180.26 91
19181.57 101
19182.88 99
19184.18 94
19185.49 100
19186.80 76
19188.11 93
19189.41 112
19190.72 92
19192.03 97
19193.33 92
19194.64 92
19195.95 75
19197.26 84
19198.56 98
19199.87 94
19201.18 93
19202.49 90
19203.80 90
19205.10 90
19206.41 91
19207.72 85
19209.03 107
19210.34 86
19211.64 76
19212.95 82
19214.26 106
19215.57 92
19216.88 81
19218.18 93
19219.49 84
19220.80 88
19222.11 95
19223.42 91
19224.73 101
19226.03 96
19227.34 91
19228.65 111
19229.96 97
19231.27 94
19232.58 89
19233.89 81
19235.19 92
19236.50 92
19237.81 107
19239.12 85
19240.43 69
19241.74 102
19243.05 99
19244.36 83
19245.67 90
19246.98 78
19248.29 90
19249.59 88
19250.90 96
19252.21 90
19253.52 90
19254.83 86
19256.14 88
19257.45 92
19258.76 94
19260.07 77
19261.38 106
19262.69 83
19264.00 86
19265.31 85
19266.62 90
19267.93 106
19269.24 80
19270.55 92
19271.86 93
19273.17 95
19274.48 92
19275.79 80
19277.10 83
19278.41 78
19279.72 84
19281.03 93
19282.34 77
19283.65 95
19284.96 88
19286.27 94
19287.58 102
19288.89 86
19290.21 88
19291.52 104
19292.83 98
19294.14 82
19295.45 102
19296.76 93
19298.07 92
19299.38 85
19300.69 96
19302.00 82
19303.31 87
19304.63 82
19305.94 96
19307.25 93
19308.56 93
19309.87 96
19311.18 87
19312.49 83
19313.81 79
19315.12 101
19316.43 107
19317.74 88
19319.05 75
19320.36 88
19321.68 83
19322.99 75
19324.30 81
19325.61 98
19326.92 88
19328.23 89
19329.55 83
19330.86 87
19332.17 90
19333.48 89
19334.80 80
19336.11 89
19337.42 83
19338.73 83
19340.04 87
19341.36 73
19342.67 87
19343.98 89
19345.29 94
19346.61 85
19347.92 82
19349.23 99
19350.55 94
19351.86 92
19353.17 82
19354.48 95
19355.80 91
19357.11 92
19358.42 88
19359.74 91
19361.05 81
19362.36 84
19363.68 94
19364.99 97
19366.30 98
19367.62 80
19368.93 90
19370.24 98
19371.56 80
19372.87 85
19374.18 78
19375.50 85
19376.81 79
19378.12 87
19379.44 81
19380.75 74
19382.06 82
19383.38 97
19384.69 83
19386.01 94
19387.32 94
19388.63 88
19389.95 95
19391.26 85
19392.58 94
19393.89 94
19395.21 87
19396.52 82
19397.83 100
19399.15 86
19400.46 91
19401.78 80
19403.09 78
19404.41 90
19405.72 91
19407.04 83
19408.35 89
19409.66 92
19410.98 74
19412.29 90
19413.61 97
19414.92 86
19416.24 72
19417.55 83
19418.87 97
19420.18 87
19421.50 79
19422.81 93
19424.13 99
19425.45 84
19426.76 83
19428.08 84
19429.39 96
19430.71 80
19432.02 81
19433.34 93
19434.65 93
19435.97 86
19437.28 79
19438.60 66
19439.92 80
19441.23 81
19442.55 99
19443.86 84
19445.18 87
19446.50 75
19447.81 83
19449.13 106
19450.44 88
19451.76 91
19453.08 87
19454.39 86
19455.71 90
19457.03 80
19458.34 83
19459.66 83
19460.97 82
19462.29 90
19463.61 77
19464.92 91
19466.24 98
19467.56 79
19468.87 86
19470.19 87
19471.51 89
19472.83 85
19474.14 81
19475.46 79
19476.78 87
19478.09 82
19479.41 75
19480.73 82
19482.04 79
19483.36 89
19484.68 87
19486.00 84
19487.31 84
19488.63 79
19489.95 69
19491.27 84
19492.58 82
19493.90 81
19495.22 82
19496.54 79
19497.85 93
19499.17 67
19500.49 72
19501.81 93
19503.13 86
19504.44 80
19505.76 83
19507.08 84
19508.40 77
19509.72 86
19511.03 89
19512.35 90
19513.67 79
19514.99 94
19516.31 93
19517.63 83
19518.94 71
19520.26 92
19521.58 84
19522.90 90
19524.22 86
19525.54 91
19526.86 88
19528.18 80
19529.49 91
19530.81 86
19532.13 85
19533.45 89
19534.77 93
19536.09 79
19537.41 83
19538.73 90
19540.05 96
19541.37 92
19542.68 69
19544.00 87
19545.32 102
19546.64 88
19547.96 79
19549.28 85
19550.60 86
19551.92 93
19553.24 80
19554.56 93
19555.88 93
19557.20 83
19558.52 90
19559.84 87
19561.16 87
19562.48 73
19563.80 81
19565.12 91
19566.44 103
19567.76 87
19569.08 93
19570.40 88
19571.72 83
19573.04 67
19574.36 74
19575.68 86
19577.00 77
19578.32 84
19579.64 89
19580.96 79
19582.28 77
19583.60 96
19584.92 98
19586.24 89
19587.57 78
19588.89 82
19590.21 103
19591.53 88
19592.85 72
19594.17 94
19595.49 96
19596.81 87
19598.13 84
19599.45 92
19600.78 88
19602.10 85
19603.42 81
19604.74 95
19606.06 76
19607.38 82
19608.70 78
19610.03 93
19611.35 77
19612.67 69
19613.99 98
19615.31 86
19616.63 80
19617.96 77
19619.28 96
19620.60 84
19621.92 65
19623.24 79
19624.57 85
19625.89 77
19627.21 86
19628.53 83
19629.85 80
19631.18 81
19632.50 76
19633.82 91
19635.14 93
19636.47 63
19637.79 78
19639.11 87
19640.43 69
19641.76 69
19643.08 88
19644.40 85
19645.72 70
19647.05 64
19648.37 86
19649.69 87
19651.02 74
19652.34 84
19653.66 102
19654.98 92
19656.31 82
19657.63 92
19658.95 86
19660.28 78
19661.60 68
19662.92 99
19664.25 98
19665.57 80
19666.89 75
19668.22 70
19669.54 90
19670.86 104
19672.19 72
19673.51 99
19674.84 84
19676.16 69
19677.48 81
19678.81 80
19680.13 76
19681.45 75
19682.78 92
19684.10 92
19685.43 79
19686.75 78
19688.08 86
19689.40 95
19690.72 84
19692.05 88
19693.37 92
19694.70 79
19696.02 66
19697.35 96
19698.67 88
19699.99 81
19701.32 74
19702.64 94
19703.97 78
19705.29 77
19706.62 83
19707.94 92
19709.27 80
19710.59 72
19711.92 94
19713.24 112
19714.57 93
19715.89 71
19717.22 86
19718.54 86
19719.87 84
19721.19 94
19722.52 82
19723.84 91
19725.17 88
19726.50 88
19727.82 73
19729.15 86
19730.47 85
19731.80 78
19733.12 103
19734.45 72
19735.77 67
19737.10 87
19738.43 82
19739.75 74
19741.08 84
19742.40 82
19743.73 92
19745.06 85
19746.38 103
19747.71 75
19749.03 78
19750.36 94
19751.69 94
19753.01 85
19754.34 83
19755.67 89
19756.99 101
19758.32 83
19759.65 74
19760.97 87
19762.30 89
19763.63 96
19764.95 74
19766.28 87
19767.61 74
19768.93 93
19770.26 96
19771.59 79
19772.91 81
19774.24 74
19775.57 92
19776.90 92
19778.22 89
19779.55 71
19780.88 94
19782.20 90
19783.53 95
19784.86 73
19786.19 78
19787.51 101
19788.84 92
19790.17 65
19791.50 80
19792.83 87
19794.15 82
19795.48 90
19796.81 87
19798.14 84
19799.46 81
19800.79 94
19802.12 82
19803.45 87
19804.78 64
19806.10 101
19807.43 91
19808.76 100
19810.09 95
19811.42 78
19812.75 85
19814.07 81
19815.40 79
19816.73 85
19818.06 88
19819.39 83
19820.72 99
19822.05 84
19823.37 97
19824.70 86
19826.03 99
19827.36 100
19828.69 94
19830.02 81
19831.35 101
19832.68 108
19834.01 81
19835.33 89
19836.66 74
19837.99 101
19839.32 77
19840.65 72
19841.98 91
19843.31 103
19844.64 92
19845.97 94
19847.30 83
19848.63 86
19849.96 88
19851.29 92
19852.62 97
19853.95 68
19855.28 81
19856.61 90
19857.94 91
19859.27 74
19860.60 95
19861.93 99
19863.26 86
19864.59 79
19865.92 92
19867.25 86
19868.58 97
19869.91 96
19871.24 78
19872.57 97
19873.90 102
19875.23 85
19876.56 90
19877.89 80
19879.22 69
19880.55 96
19881.88 94
19883.21 76
19884.54 70
19885.87 99
19887.21 85
19888.54 91
19889.87 83
19891.20 85
19892.53 88
19893.86 91
19895.19 83
19896.52 87
19897.85 96
19899.18 88
19900.52 82
19901.85 79
19903.18 79
19904.51 100
19905.84 97
19907.17 80
19908.50 73
19909.84 81
19911.17 95
19912.50 90
19913.83 82
19915.16 78
19916.50 91
19917.83 92
19919.16 74
19920.49 79
19921.82 85
19923.16 100
19924.49 75
19925.82 80
19927.15 90
19928.48 91
19929.82 94
19931.15 101
19932.48 80
19933.81 82
19935.15 89
19936.48 91
19937.81 89
19939.14 83
19940.48 96
19941.81 86
19943.14 97
19944.47 95
19945.81 93
19947.14 84
19948.47 71
19949.81 95
19951.14 101
19952.47 89
19953.81 81
19955.14 71
19956.47 89
19957.80 80
19959.14 86
19960.47 99
19961.80 90
19963.14 100
19964.47 73
19965.80 95
19967.14 75
19968.47 80
19969.81 97
19971.14 98
19972.47 88
19973.81 80
19975.14 96
19976.47 103
19977.81 72
19979.14 83
19980.48 94
19981.81 84
19983.14 82
19984.48 88
19985.81 100
19987.15 82
19988.48 82
19989.82 86
19991.15 84
19992.48 98
19993.82 76
19995.15 88
19996.49 87
19997.82 74
19999.16 70
20000.49 101
20001.83 75
20003.16 74
20004.50 82
20005.83 93
20007.17 77
20008.50 80
20009.84 85
20011.17 90
20012.51 84
20013.84 78
20015.18 76
20016.51 87
20017.85 76
20019.18 79
20020.52 81
20021.85 73
20023.19 79
20024.52 84
20025.86 85
20027.19 74
20028.53 73
20029.86 93
20031.20 83
20032.54 90
20033.87 88
20035.21 94
20036.54 91
20037.88 82
20039.22 76
20040.55 94
20041.89 93
20043.22 79
20044.56 71
20045.90 95
20047.23 61
20048.57 72
20049.90 99
20051.24 89
20052.58 82
20053.91 88
20055.25 95
20056.59 82
20057.92 78
20059.26 71
20060.60 102
20061.93 78
20063.27 73
20064.61 78
20065.94 84
20067.28 79
20068.62 68
20069.95 81
20071.29 82
20072.63 98
20073.97 82
20075.30 81
20076.64 83
20077.98 75
20079.31 76
20080.65 95
20081.99 76
20083.33 69
20084.66 80
20086.00 78
20087.34 75
20088.68 62
20090.01 88
20091.35 98
20092.69 87
20094.03 64
20095.37 107
20096.70 102
20098.04 85
20099.38 82
20100.72 91
20102.06 67
20103.39 86
20104.73 74
20106.07 95
20107.41 81
20108.75 71
20110.08 87
20111.42 87
20112.76 101
20114.10 76
20115.44 98
20116.78 89
20118.12 86
20119.45 73
20120.79 86
20122.13 77
20123.47 80
20124.81 80
20126.15 73
20127.49 75
