# Supplementary material for: MALDI-TOF MS typing enables the classification of brewing yeasts of the genus Saccharomyces to major beer styles
Source: PLoS One. 2017 Aug 9;12(8):e0181694. doi: 10.1371/journal.pone.0181694 (PMC5549903; doi:10.1371/journal.pone.0181694)
Supplement: S9 File — The directory includes 90 raw files and was zipped to “.zip”; the folder has three strains with 30 spectra per strain; S1 Text explains the raw files with an example and Table 1 represents the yeast strains used within the experiment. (ZIP) [file pone.0181694.s012.zip › 25-27/30286-204-Lag-Lag-Lag-YPG-18h-E-E_2016-09-27_9_0_E7_1.dat]

1999.34 2023
1999.77 2165
2000.19 2119
2000.61 2208
2001.03 2125
2001.45 2190
2001.88 2088
2002.30 2011
2002.72 1962
2003.14 1861
2003.56 1808
2003.99 1750
2004.41 1762
2004.83 1787
2005.25 1844
2005.68 1823
2006.10 1977
2006.52 1750
2006.94 1782
2007.37 1748
2007.79 1784
2008.21 1868
2008.64 1903
2009.06 1852
2009.48 1823
2009.90 1832
2010.33 1794
2010.75 1691
2011.17 1690
2011.60 1658
2012.02 1724
2012.44 1607
2012.87 1611
2013.29 1658
2013.71 1664
2014.14 1714
2014.56 1743
2014.98 1758
2015.41 1789
2015.83 1894
2016.25 1821
2016.68 1831
2017.10 1979
2017.53 1945
2017.95 1952
2018.37 1957
2018.80 1998
2019.22 1949
2019.65 1877
2020.07 1856
2020.49 1787
2020.92 1742
2021.34 1832
2021.77 1761
2022.19 1773
2022.61 1737
2023.04 1748
2023.46 1645
2023.89 1702
2024.31 1669
2024.74 1682
2025.16 1682
2025.59 1673
2026.01 1605
2026.44 1786
2026.86 1699
2027.29 1669
2027.71 1697
2028.14 1668
2028.56 1685
2028.98 1769
2029.41 1676
2029.84 1814
2030.26 1805
2030.69 1670
2031.11 1683
2031.54 1703
2031.96 1841
2032.39 1767
2032.81 1785
2033.24 1848
2033.66 1763
2034.09 1818
2034.51 1723
2034.94 1756
2035.37 1785
2035.79 1706
2036.22 1714
2036.64 1743
2037.07 1774
2037.49 1750
2037.92 1760
2038.35 1790
2038.77 1791
2039.20 1794
2039.62 1805
2040.05 1811
2040.48 1722
2040.90 1765
2041.33 1780
2041.76 1790
2042.18 1697
2042.61 1720
2043.03 1628
2043.46 1660
2043.89 1657
2044.31 1778
2044.74 1630
2045.17 1599
2045.59 1724
2046.02 1722
2046.45 1706
2046.87 1698
2047.30 1722
2047.73 1770
2048.16 1801
2048.58 1757
2049.01 1709
2049.44 1738
2049.86 1698
2050.29 1718
2050.72 1698
2051.15 1693
2051.57 1633
2052.00 1701
2052.43 1803
2052.86 1712
2053.28 1664
2053.71 1654
2054.14 1778
2054.57 1756
2054.99 1712
2055.42 1835
2055.85 1886
2056.28 1858
2056.70 1996
2057.13 2098
2057.56 2137
2057.99 2026
2058.42 2077
2058.84 2044
2059.27 2092
2059.70 1854
2060.13 1782
2060.56 1854
2060.99 1748
2061.41 1733
2061.84 1743
2062.27 1813
2062.70 1850
2063.13 1688
2063.56 1782
2063.99 1878
2064.41 1921
2064.84 2010
2065.27 2132
2065.70 2190
2066.13 2283
2066.56 2204
2066.99 2196
2067.42 2141
2067.85 2167
2068.27 2033
2068.70 1852
2069.13 1845
2069.56 1807
2069.99 1906
2070.42 1905
2070.85 1687
2071.28 1724
2071.71 1784
2072.14 1767
2072.57 1810
2073.00 1796
2073.43 1826
2073.86 1727
2074.29 1868
2074.72 1935
2075.15 1897
2075.58 1971
2076.01 1870
2076.44 1825
2076.87 1924
2077.30 1886
2077.73 1962
2078.16 1903
2078.59 1867
2079.02 1894
2079.45 1857
2079.88 1861
2080.31 1804
2080.74 1807
2081.17 1871
2081.60 1794
2082.03 1684
2082.46 1768
2082.89 1784
2083.32 1697
2083.75 1691
2084.18 1699
2084.61 1758
2085.04 1776
2085.47 1706
2085.90 1638
2086.34 1671
2086.77 1707
2087.20 1747
2087.63 1701
2088.06 1645
2088.49 1634
2088.92 1669
2089.35 1683
2089.79 1658
2090.22 1688
2090.65 1663
2091.08 1703
2091.51 1766
2091.94 1659
2092.37 1658
2092.81 1690
2093.24 1683
2093.67 1676
2094.10 1682
2094.53 1768
2094.96 1700
2095.40 1651
2095.83 1628
2096.26 1720
2096.69 1651
2097.12 1512
2097.56 1650
2097.99 1622
2098.42 1623
2098.85 1601
2099.29 1631
2099.72 1609
2100.15 1556
2100.58 1523
2101.01 1567
2101.45 1617
2101.88 1531
2102.31 1667
2102.75 1556
2103.18 1553
2103.61 1643
2104.04 1576
2104.48 1694
2104.91 1748
2105.34 1668
2105.77 1628
2106.21 1695
2106.64 1756
2107.07 1716
2107.51 1702
2107.94 1721
2108.37 1736
2108.81 1838
2109.24 1730
2109.67 1768
2110.11 1764
2110.54 1684
2110.97 1661
2111.41 1703
2111.84 1702
2112.27 1670
2112.71 1615
2113.14 1643
2113.58 1643
2114.01 1581
2114.44 1578
2114.88 1729
2115.31 1672
2115.75 1635
2116.18 1546
2116.61 1509
2117.05 1617
2117.48 1555
2117.92 1541
2118.35 1602
2118.78 1596
2119.22 1582
2119.65 1677
2120.09 1698
2120.52 1714
2120.96 1663
2121.39 1670
2121.83 1731
2122.26 1751
2122.69 1684
2123.13 1672
2123.56 1705
2124.00 1715
2124.43 1688
2124.87 1651
2125.30 1736
2125.74 1636
2126.17 1711
2126.61 1617
2127.04 1654
2127.48 1756
2127.91 1657
2128.35 1584
2128.79 1601
2129.22 1671
2129.66 1612
2130.09 1638
2130.53 1713
2130.96 1736
2131.40 1648
2131.83 1661
2132.27 1714
2132.70 1772
2133.14 1728
2133.58 1805
2134.01 1830
2134.45 1790
2134.88 1747
2135.32 1747
2135.76 1762
2136.19 1830
2136.63 1784
2137.06 1732
2137.50 1730
2137.94 1774
2138.37 1710
2138.81 1740
2139.25 1694
2139.68 1690
2140.12 1651
2140.56 1621
2140.99 1665
2141.43 1572
2141.87 1613
2142.30 1674
2142.74 1659
2143.18 1702
2143.61 1704
2144.05 1626
2144.49 1619
2144.92 1630
2145.36 1666
2145.80 1601
2146.23 1678
2146.67 1666
2147.11 1739
2147.55 1764
2147.98 1748
2148.42 1840
2148.86 1787
2149.30 1896
2149.73 1941
2150.17 1972
2150.61 2042
2151.05 2020
2151.48 2009
2151.92 1976
2152.36 1949
2152.80 1808
2153.23 1770
2153.67 1662
2154.11 1718
2154.55 1678
2154.99 1784
2155.42 1778
2155.86 1731
2156.30 1844
2156.74 1745
2157.18 1765
2157.61 1905
2158.05 1861
2158.49 1818
2158.93 1827
2159.37 1780
2159.81 1792
2160.24 1759
2160.68 1868
2161.12 1811
2161.56 1794
2162.00 1799
2162.44 1786
2162.88 1750
2163.32 1806
2163.75 1844
2164.19 1906
2164.63 1847
2165.07 1974
2165.51 2123
2165.95 2236
2166.39 2165
2166.83 1957
2167.27 2000
2167.71 1999
2168.15 1946
2168.59 1788
2169.02 1763
2169.46 1830
2169.90 1783
2170.34 1795
2170.78 1776
2171.22 1785
2171.66 1781
2172.10 1840
2172.54 1886
2172.98 1933
2173.42 2004
2173.86 1815
2174.30 1827
2174.74 1876
2175.18 1863
2175.62 1929
2176.06 1921
2176.50 1826
2176.94 1903
2177.38 2021
2177.82 1854
2178.26 1970
2178.70 1891
2179.14 1865
2179.58 2046
2180.02 1894
2180.47 1871
2180.91 1822
2181.35 1795
2181.79 1733
2182.23 1756
2182.67 1779
2183.11 1822
2183.55 1794
2183.99 1684
2184.43 1602
2184.87 1763
2185.31 1723
2185.76 1672
2186.20 1706
2186.64 1668
2187.08 1673
2187.52 1750
2187.96 1811
2188.40 1788
2188.84 1821
2189.29 1808
2189.73 1869
2190.17 1844
2190.61 1926
2191.05 1792
2191.49 1732
2191.94 1794
2192.38 1863
2192.82 1879
2193.26 1944
2193.70 2004
2194.14 2044
2194.59 2144
2195.03 2141
2195.47 2154
2195.91 2114
2196.36 2249
2196.80 2152
2197.24 2214
2197.68 2094
2198.12 2106
2198.57 1941
2199.01 1857
2199.45 1914
2199.89 1778
2200.34 1834
2200.78 1748
2201.22 1793
2201.66 1814
2202.11 1840
2202.55 1765
2202.99 1837
2203.44 1865
2203.88 1877
2204.32 1864
2204.76 1912
2205.21 1973
2205.65 2048
2206.09 1964
2206.54 1880
2206.98 1882
2207.42 1843
2207.87 1890
2208.31 1919
2208.75 1864
2209.20 1877
2209.64 2050
2210.08 1999
2210.53 2011
2210.97 1944
2211.42 1967
2211.86 2018
2212.30 1967
2212.75 1982
2213.19 1931
2213.63 1838
2214.08 1827
2214.52 1758
2214.97 1704
2215.41 1815
2215.85 1881
2216.30 1815
2216.74 1774
2217.19 1795
2217.63 1731
2218.08 1688
2218.52 1662
2218.97 1775
2219.41 1762
2219.85 1673
2220.30 1731
2220.74 1737
2221.19 1786
2221.63 1874
2222.08 1900
2222.52 1907
2222.97 1862
2223.41 1944
2223.86 1905
2224.30 1936
2224.75 1992
2225.19 2041
2225.64 2057
2226.08 2050
2226.53 1992
2226.97 1895
2227.42 1971
2227.86 2019
2228.31 1936
2228.75 1973
2229.20 1984
2229.65 2027
2230.09 1924
2230.54 1954
2230.98 1922
2231.43 2048
2231.87 2107
2232.32 2190
2232.76 2135
2233.21 2234
2233.66 2328
2234.10 2336
2234.55 2307
2234.99 2222
2235.44 2193
2235.89 2133
2236.33 2234
2236.78 1998
2237.23 2091
2237.67 2035
2238.12 1989
2238.56 2050
2239.01 1980
2239.46 1946
2239.90 1922
2240.35 1859
2240.80 1872
2241.24 1761
2241.69 1662
2242.14 1814
2242.58 1790
2243.03 1729
2243.48 1673
2243.93 1694
2244.37 1630
2244.82 1653
2245.27 1669
2245.71 1640
2246.16 1698
2246.61 1449
2247.05 1569
2247.50 1693
2247.95 1589
2248.40 1644
2248.84 1680
2249.29 1588
2249.74 1616
2250.19 1721
2250.63 1819
2251.08 1922
2251.53 1872
2251.98 1907
2252.43 1898
2252.87 1917
2253.32 1944
2253.77 1816
2254.22 1855
2254.66 1838
2255.11 1848
2255.56 1843
2256.01 1873
2256.46 1694
2256.91 1717
2257.35 1763
2257.80 1639
2258.25 1661
2258.70 1649
2259.15 1648
2259.60 1597
2260.04 1621
2260.49 1632
2260.94 1810
2261.39 1968
2261.84 1931
2262.29 1956
2262.74 2030
2263.19 2088
2263.63 1985
2264.08 1963
2264.53 1989
2264.98 1923
2265.43 1900
2265.88 1889
2266.33 1759
2266.78 1834
2267.23 1899
2267.68 1854
2268.13 1904
2268.58 2003
2269.02 1973
2269.47 1945
2269.92 2019
2270.37 2080
2270.82 2205
2271.27 2152
2271.72 2180
2272.17 2171
2272.62 2139
2273.07 2111
2273.52 2067
2273.97 2071
2274.42 2065
2274.87 2067
2275.32 2165
2275.77 2149
2276.22 2202
2276.67 2196
2277.12 2087
2277.57 2195
2278.02 2073
2278.47 2052
2278.92 2021
2279.37 1951
2279.82 1952
2280.27 1955
2280.73 1964
2281.18 1907
2281.63 1861
2282.08 1764
2282.53 1775
2282.98 1740
2283.43 1793
2283.88 1736
2284.33 1767
2284.78 1764
2285.23 1730
2285.68 1761
2286.14 1734
2286.59 1659
2287.04 1635
2287.49 1662
2287.94 1819
2288.39 1852
2288.84 1877
2289.30 1934
2289.75 2015
2290.20 2155
2290.65 2218
2291.10 2301
2291.55 2307
2292.00 2241
2292.46 2300
2292.91 2377
2293.36 2400
2293.81 2484
2294.26 2338
2294.72 2415
2295.17 2381
2295.62 2333
2296.07 2256
2296.52 2122
2296.98 2028
2297.43 1910
2297.88 1948
2298.33 1882
2298.79 1840
2299.24 1869
2299.69 1864
2300.14 1818
2300.60 1830
2301.05 1774
2301.50 1790
2301.95 1758
2302.41 1674
2302.86 1686
2303.31 1653
2303.76 1662
2304.22 1696
2304.67 1643
2305.12 1598
2305.58 1717
2306.03 1653
2306.48 1711
2306.94 1682
2307.39 1712
2307.84 1745
2308.30 1839
2308.75 1815
2309.20 1956
2309.66 2073
2310.11 1984
2310.56 2058
2311.02 2040
2311.47 1978
2311.92 2017
2312.38 2015
2312.83 1993
2313.28 1882
2313.74 1882
2314.19 1827
2314.65 1887
2315.10 1820
2315.55 1916
2316.01 1914
2316.46 1946
2316.92 1964
2317.37 1870
2317.83 1964
2318.28 1997
2318.73 1988
2319.19 1955
2319.64 1919
2320.10 2042
2320.55 1987
2321.01 1930
2321.46 1980
2321.92 2063
2322.37 2083
2322.82 2039
2323.28 2060
2323.73 2170
2324.19 2244
2324.64 2474
2325.10 2677
2325.55 2789
2326.01 2828
2326.46 2936
2326.92 2818
2327.37 2600
2327.83 2388
2328.29 2234
2328.74 2129
2329.20 2006
2329.65 1960
2330.11 1917
2330.56 1865
2331.02 1960
2331.47 1947
2331.93 1861
2332.38 1797
2332.84 1864
2333.30 1853
2333.75 1766
2334.21 1817
2334.66 1876
2335.12 1966
2335.58 1854
2336.03 1777
2336.49 1861
2336.94 1902
2337.40 1884
2337.86 1934
2338.31 1939
2338.77 1916
2339.22 1849
2339.68 1900
2340.14 1842
2340.59 1892
2341.05 1867
2341.51 1869
2341.96 1838
2342.42 1850
2342.88 1842
2343.33 1844
2343.79 1825
2344.25 1883
2344.70 1897
2345.16 1909
2345.62 1942
2346.08 1998
2346.53 1957
2346.99 2095
2347.45 2025
2347.90 2108
2348.36 2126
2348.82 2053
2349.28 2040
2349.73 2023
2350.19 1899
2350.65 1899
2351.11 1838
2351.56 1827
2352.02 1908
2352.48 1813
2352.94 1730
2353.39 1666
2353.85 1587
2354.31 1675
2354.77 1610
2355.22 1635
2355.68 1606
2356.14 1616
2356.60 1604
2357.06 1604
2357.51 1644
2357.97 1604
2358.43 1705
2358.89 1803
2359.35 1873
2359.81 1984
2360.26 2112
2360.72 2091
2361.18 2182
2361.64 2270
2362.10 2367
2362.56 2373
2363.02 2401
2363.47 2384
2363.93 2367
2364.39 2285
2364.85 2249
2365.31 2171
2365.77 2281
2366.23 2211
2366.69 2189
2367.15 2125
2367.60 2116
2368.06 2075
2368.52 1984
2368.98 2075
2369.44 2007
2369.90 1918
2370.36 1880
2370.82 1830
2371.28 1660
2371.74 1775
2372.20 1794
2372.66 1663
2373.12 1671
2373.58 1708
2374.04 1636
2374.50 1658
2374.96 1724
2375.42 1735
2375.88 1709
2376.34 1828
2376.80 1800
2377.26 1715
2377.72 1797
2378.18 1765
2378.64 1747
2379.10 1694
2379.56 1730
2380.02 1751
2380.48 1743
2380.94 1734
2381.40 1720
2381.86 1708
2382.32 1782
2382.78 1765
2383.24 1671
2383.70 1670
2384.16 1702
2384.62 1708
2385.08 1703
2385.54 1776
2386.00 1745
2386.47 1828
2386.93 1803
2387.39 1743
2387.85 1709
2388.31 1725
2388.77 1765
2389.23 1771
2389.69 1686
2390.15 1800
2390.62 1732
2391.08 1727
2391.54 1875
2392.00 1807
2392.46 1720
2392.92 1737
2393.38 1653
2393.85 1654
2394.31 1678
2394.77 1656
2395.23 1704
2395.69 1746
2396.16 1720
2396.62 1788
2397.08 1764
2397.54 1747
2398.00 1826
2398.47 1886
2398.93 1876
2399.39 1886
2399.85 1818
2400.31 1875
2400.78 1849
2401.24 1792
2401.70 1703
2402.16 1701
2402.63 1734
2403.09 1711
2403.55 1577
2404.01 1617
2404.48 1617
2404.94 1639
2405.40 1640
2405.86 1711
2406.33 1736
2406.79 1676
2407.25 1757
2407.72 1733
2408.18 1751
2408.64 1792
2409.11 1808
2409.57 1768
2410.03 1692
2410.49 1576
2410.96 1619
2411.42 1698
2411.88 1659
2412.35 1543
2412.81 1587
2413.28 1588
2413.74 1514
2414.20 1483
2414.67 1614
2415.13 1568
2415.59 1583
2416.06 1665
2416.52 1710
2416.98 1754
2417.45 1761
2417.91 1811
2418.38 1770
2418.84 1738
2419.30 1723
2419.77 1870
2420.23 1836
2420.70 1856
2421.16 1774
2421.63 1760
2422.09 1734
2422.55 1694
2423.02 1757
2423.48 1779
2423.95 1854
2424.41 1962
2424.88 1891
2425.34 1799
2425.81 1803
2426.27 1859
2426.74 1845
2427.20 1712
2427.67 1671
2428.13 1570
2428.60 1637
2429.06 1602
2429.53 1575
2429.99 1523
2430.46 1579
2430.92 1569
2431.39 1583
2431.85 1570
2432.32 1602
2432.78 1548
2433.25 1648
2433.71 1625
2434.18 1700
2434.64 1691
2435.11 1712
2435.58 1721
2436.04 1788
2436.51 1691
2436.97 1766
2437.44 1721
2437.90 1765
2438.37 1839
2438.84 1842
2439.30 1916
2439.77 1997
2440.23 2037
2440.70 1979
2441.17 2017
2441.63 1935
2442.10 1973
2442.57 2049
2443.03 1982
2443.50 1949
2443.96 1882
2444.43 1777
2444.90 1822
2445.36 1874
2445.83 1774
2446.30 1775
2446.76 1729
2447.23 1707
2447.70 1666
2448.16 1746
2448.63 1679
2449.10 1728
2449.57 1744
2450.03 1780
2450.50 1727
2450.97 1649
2451.43 1709
2451.90 1631
2452.37 1583
2452.84 1591
2453.30 1606
2453.77 1545
2454.24 1611
2454.71 1593
2455.17 1505
2455.64 1556
2456.11 1587
2456.58 1544
2457.04 1499
2457.51 1531
2457.98 1593
2458.45 1568
2458.91 1512
2459.38 1585
2459.85 1558
2460.32 1596
2460.79 1617
2461.25 1653
2461.72 1752
2462.19 1683
2462.66 1618
2463.13 1650
2463.60 1681
2464.06 1749
2464.53 1626
2465.00 1701
2465.47 1713
2465.94 1591
2466.41 1619
2466.87 1693
2467.34 1629
2467.81 1606
2468.28 1670
2468.75 1703
2469.22 1581
2469.69 1578
2470.16 1670
2470.63 1779
2471.09 1688
2471.56 1674
2472.03 1682
2472.50 1596
2472.97 1599
2473.44 1602
2473.91 1533
2474.38 1504
2474.85 1548
2475.32 1552
2475.79 1512
2476.26 1559
2476.73 1638
2477.20 1661
2477.67 1702
2478.14 1703
2478.60 1686
2479.07 1705
2479.54 1719
2480.01 1709
2480.48 1693
2480.95 1764
2481.42 1619
2481.89 1560
2482.36 1688
2482.83 1608
2483.30 1508
2483.77 1582
2484.25 1662
2484.72 1662
2485.19 1608
2485.66 1593
2486.13 1572
2486.60 1646
2487.07 1692
2487.54 1684
2488.01 1723
2488.48 1808
2488.95 1754
2489.42 1656
2489.89 1666
2490.36 1642
2490.83 1731
2491.30 1700
2491.78 1608
2492.25 1638
2492.72 1578
2493.19 1610
2493.66 1625
2494.13 1658
2494.60 1641
2495.07 1637
2495.55 1646
2496.02 1649
2496.49 1601
2496.96 1589
2497.43 1738
2497.90 1657
2498.37 1608
2498.85 1558
2499.32 1510
2499.79 1497
2500.26 1573
2500.73 1509
2501.20 1446
2501.68 1539
2502.15 1527
2502.62 1582
2503.09 1589
2503.56 1578
2504.04 1582
2504.51 1578
2504.98 1631
2505.45 1603
2505.93 1627
2506.40 1609
2506.87 1583
2507.34 1521
2507.82 1568
2508.29 1566
2508.76 1563
2509.23 1691
2509.71 1624
2510.18 1586
2510.65 1691
2511.12 1771
2511.60 1808
2512.07 1794
2512.54 1812
2513.02 1906
2513.49 1818
2513.96 1756
2514.44 1805
2514.91 1728
2515.38 1659
2515.85 1715
2516.33 1735
2516.80 1738
2517.27 1637
2517.75 1556
2518.22 1726
2518.70 1741
2519.17 1807
2519.64 1781
2520.12 1717
2520.59 1797
2521.06 1857
2521.54 1715
2522.01 1751
2522.49 1682
2522.96 1678
2523.43 1638
2523.91 1610
2524.38 1715
2524.86 1677
2525.33 1634
2525.80 1596
2526.28 1606
2526.75 1633
2527.23 1581
2527.70 1567
2528.18 1638
2528.65 1655
2529.12 1626
2529.60 1679
2530.07 1634
2530.55 1547
2531.02 1655
2531.50 1745
2531.97 1732
2532.45 1697
2532.92 1709
2533.40 1704
2533.87 1717
2534.35 1701
2534.82 1658
2535.30 1679
2535.77 1608
2536.25 1593
2536.72 1673
2537.20 1811
2537.67 1767
2538.15 1736
2538.62 1787
2539.10 1826
2539.57 1717
2540.05 1716
2540.53 1751
2541.00 1776
2541.48 1712
2541.95 1650
2542.43 1623
2542.90 1636
2543.38 1605
2543.86 1570
2544.33 1601
2544.81 1665
2545.28 1690
2545.76 1546
2546.24 1718
2546.71 1815
2547.19 1825
2547.66 1850
2548.14 1850
2548.62 1874
2549.09 1852
2549.57 1947
2550.05 1989
2550.52 1958
2551.00 1919
2551.48 1877
2551.95 1956
2552.43 1873
2552.91 1853
2553.38 1872
2553.86 1887
2554.34 1862
2554.81 1808
2555.29 1843
2555.77 1894
2556.24 1821
2556.72 1859
2557.20 1807
2557.68 1747
2558.15 1788
2558.63 1826
2559.11 1715
2559.58 1675
2560.06 1641
2560.54 1657
2561.02 1663
2561.49 1585
2561.97 1549
2562.45 1563
2562.93 1521
2563.41 1500
2563.88 1535
2564.36 1549
2564.84 1535
2565.32 1557
2565.79 1589
2566.27 1664
2566.75 1611
2567.23 1633
2567.71 1658
2568.18 1676
2568.66 1606
2569.14 1557
2569.62 1547
2570.10 1571
2570.58 1559
2571.05 1514
2571.53 1549
2572.01 1565
2572.49 1687
2572.97 1679
2573.45 1648
2573.93 1609
2574.40 1649
2574.88 1620
2575.36 1512
2575.84 1670
2576.32 1637
2576.80 1653
2577.28 1532
2577.76 1531
2578.24 1585
2578.72 1644
2579.19 1618
2579.67 1688
2580.15 1627
2580.63 1620
2581.11 1637
2581.59 1542
2582.07 1533
2582.55 1542
2583.03 1525
2583.51 1512
2583.99 1498
2584.47 1493
2584.95 1474
2585.43 1522
2585.91 1417
2586.39 1448
2586.87 1590
2587.35 1636
2587.83 1533
2588.31 1629
2588.79 1625
2589.27 1598
2589.75 1557
2590.23 1617
2590.71 1701
2591.19 1667
2591.67 1577
2592.15 1575
2592.63 1548
2593.11 1511
2593.59 1515
2594.07 1523
2594.55 1582
2595.03 1549
2595.51 1531
2595.99 1518
2596.47 1596
2596.96 1541
2597.44 1554
2597.92 1506
2598.40 1525
2598.88 1594
2599.36 1553
2599.84 1533
2600.32 1553
2600.80 1546
2601.28 1517
2601.77 1554
2602.25 1579
2602.73 1712
2603.21 1680
2603.69 1653
2604.17 1677
2604.65 1601
2605.14 1622
2605.62 1594
2606.10 1551
2606.58 1598
2607.06 1672
2607.54 1613
2608.03 1510
2608.51 1556
2608.99 1674
2609.47 1702
2609.95 1729
2610.44 1737
2610.92 1792
2611.40 1847
2611.88 1812
2612.37 1731
2612.85 1835
2613.33 1733
2613.81 1724
2614.29 1679
2614.78 1613
2615.26 1616
2615.74 1602
2616.22 1619
2616.71 1584
2617.19 1574
2617.67 1592
2618.16 1530
2618.64 1506
2619.12 1513
2619.60 1539
2620.09 1502
2620.57 1533
2621.05 1521
2621.54 1569
2622.02 1550
2622.50 1551
2622.99 1536
2623.47 1540
2623.95 1591
2624.44 1558
2624.92 1548
2625.40 1521
2625.89 1513
2626.37 1541
2626.85 1485
2627.34 1614
2627.82 1584
2628.30 1466
2628.79 1548
2629.27 1557
2629.76 1518
2630.24 1479
2630.72 1647
2631.21 1677
2631.69 1667
2632.18 1614
2632.66 1580
2633.14 1515
2633.63 1573
2634.11 1622
2634.60 1555
2635.08 1610
2635.57 1595
2636.05 1502
2636.53 1486
2637.02 1525
2637.50 1476
2637.99 1539
2638.47 1565
2638.96 1578
2639.44 1533
2639.93 1564
2640.41 1566
2640.90 1556
2641.38 1592
2641.87 1600
2642.35 1607
2642.84 1595
2643.32 1582
2643.81 1545
2644.29 1629
2644.78 1601
2645.26 1581
2645.75 1512
2646.23 1520
2646.72 1555
2647.20 1580
2647.69 1556
2648.18 1476
2648.66 1542
2649.15 1570
2649.63 1584
2650.12 1639
2650.60 1592
2651.09 1546
2651.58 1515
2652.06 1575
2652.55 1598
2653.03 1558
2653.52 1563
2654.01 1672
2654.49 1664
2654.98 1724
2655.46 1780
2655.95 1852
2656.44 1850
2656.92 1823
2657.41 1742
2657.90 1854
2658.38 1840
2658.87 1746
2659.36 1646
2659.84 1715
2660.33 1689
2660.82 1703
2661.30 1708
2661.79 1677
2662.28 1673
2662.76 1586
2663.25 1633
2663.74 1589
2664.22 1536
2664.71 1622
2665.20 1574
2665.68 1556
2666.17 1595
2666.66 1578
2667.15 1669
2667.63 1727
2668.12 1656
2668.61 1651
2669.10 1705
2669.58 1652
2670.07 1625
2670.56 1594
2671.05 1627
2671.53 1698
2672.02 1710
2672.51 1772
2673.00 1845
2673.48 1898
2673.97 1878
2674.46 1995
2674.95 1958
2675.44 1933
2675.92 1878
2676.41 1928
2676.90 1806
2677.39 1765
2677.88 1758
2678.37 1731
2678.85 1819
2679.34 1704
2679.83 1721
2680.32 1713
2680.81 1744
2681.30 1706
2681.79 1712
2682.27 1658
2682.76 1711
2683.25 1801
2683.74 1817
2684.23 1736
2684.72 1750
2685.21 1613
2685.70 1521
2686.18 1542
2686.67 1536
2687.16 1617
2687.65 1674
2688.14 1518
2688.63 1644
2689.12 1574
2689.61 1577
2690.10 1671
2690.59 1655
2691.08 1632
2691.57 1702
2692.06 1676
2692.55 1694
2693.04 1720
2693.53 1742
2694.02 1722
2694.51 1643
2694.99 1691
2695.48 1744
2695.97 1740
2696.46 1773
2696.95 1725
2697.44 1753
2697.93 1635
2698.42 1719
2698.92 1713
2699.41 1708
2699.90 1626
2700.39 1582
2700.88 1705
2701.37 1731
2701.86 1645
2702.35 1697
2702.84 1656
2703.33 1732
2703.82 1634
2704.31 1615
2704.80 1650
2705.29 1610
2705.78 1607
2706.27 1587
2706.76 1605
2707.25 1641
2707.75 1555
2708.24 1574
2708.73 1529
2709.22 1612
2709.71 1595
2710.20 1543
2710.69 1473
2711.18 1574
2711.68 1543
2712.17 1446
2712.66 1532
2713.15 1494
2713.64 1460
2714.13 1523
2714.62 1512
2715.12 1550
2715.61 1520
2716.10 1483
2716.59 1517
2717.08 1396
2717.57 1454
2718.07 1458
2718.56 1527
2719.05 1471
2719.54 1551
2720.03 1544
2720.53 1582
2721.02 1640
2721.51 1723
2722.00 1658
2722.50 1595
2722.99 1701
2723.48 1738
2723.97 1758
2724.47 1640
2724.96 1634
2725.45 1622
2725.94 1539
2726.44 1488
2726.93 1564
2727.42 1528
2727.91 1631
2728.41 1649
2728.90 1583
2729.39 1581
2729.89 1678
2730.38 1671
2730.87 1643
2731.37 1635
2731.86 1744
2732.35 1636
2732.84 1565
2733.34 1686
2733.83 1774
2734.32 1761
2734.82 1775
2735.31 1917
2735.81 1930
2736.30 1907
2736.79 1804
2737.29 1878
2737.78 1920
2738.27 1810
2738.77 1904
2739.26 1754
2739.75 1823
2740.25 1734
2740.74 1731
2741.24 1664
2741.73 1610
2742.22 1620
2742.72 1586
2743.21 1533
2743.71 1493
2744.20 1531
2744.70 1540
2745.19 1519
2745.68 1550
2746.18 1506
2746.67 1394
2747.17 1501
2747.66 1507
2748.16 1505
2748.65 1533
2749.15 1590
2749.64 1554
2750.14 1512
2750.63 1531
2751.13 1531
2751.62 1575
2752.12 1575
2752.61 1444
2753.11 1506
2753.60 1469
2754.10 1521
2754.59 1463
2755.09 1491
2755.58 1563
2756.08 1546
2756.57 1592
2757.07 1607
2757.56 1608
2758.06 1592
2758.56 1661
2759.05 1713
2759.55 1660
2760.04 1628
2760.54 1619
2761.03 1528
2761.53 1516
2762.03 1666
2762.52 1578
2763.02 1690
2763.51 1548
2764.01 1531
2764.51 1557
2765.00 1550
2765.50 1529
2765.99 1599
2766.49 1512
2766.99 1537
2767.48 1546
2767.98 1405
2768.48 1436
2768.97 1543
2769.47 1483
2769.97 1443
2770.46 1550
2770.96 1566
2771.46 1573
2771.95 1564
2772.45 1593
2772.95 1512
2773.44 1628
2773.94 1584
2774.44 1564
2774.93 1559
2775.43 1549
2775.93 1620
2776.43 1555
2776.92 1576
2777.42 1610
2777.92 1555
2778.41 1537
2778.91 1502
2779.41 1577
2779.91 1586
2780.40 1531
2780.90 1589
2781.40 1696
2781.90 1600
2782.39 1618
2782.89 1569
2783.39 1556
2783.89 1475
2784.39 1484
2784.88 1515
2785.38 1598
2785.88 1582
2786.38 1666
2786.88 1685
2787.37 1663
2787.87 1681
2788.37 1616
2788.87 1615
2789.37 1618
2789.87 1586
2790.36 1639
2790.86 1586
2791.36 1603
2791.86 1648
2792.36 1638
2792.86 1622
2793.36 1630
2793.85 1634
2794.35 1677
2794.85 1686
2795.35 1747
2795.85 1655
2796.35 1673
2796.85 1705
2797.35 1689
2797.85 1778
2798.34 1715
2798.84 1665
2799.34 1738
2799.84 1772
2800.34 1690
2800.84 1733
2801.34 1691
2801.84 1702
2802.34 1601
2802.84 1558
2803.34 1554
2803.84 1557
2804.34 1548
2804.84 1573
2805.34 1561
2805.84 1551
2806.34 1592
2806.84 1668
2807.34 1684
2807.84 1739
2808.34 1768
2808.84 1947
2809.34 1862
2809.84 1971
2810.34 1903
2810.84 1986
2811.34 2126
2811.84 2096
2812.34 2211
2812.84 2278
2813.34 2200
2813.84 2156
2814.34 2131
2814.84 2013
2815.34 2058
2815.84 2036
2816.34 1932
2816.84 1897
2817.34 1855
2817.85 1757
2818.35 1796
2818.85 1883
2819.35 1704
2819.85 1687
2820.35 1742
2820.85 1679
2821.35 1652
2821.85 1633
2822.35 1607
2822.86 1636
2823.36 1696
2823.86 1606
2824.36 1619
2824.86 1581
2825.36 1505
2825.87 1548
2826.37 1520
2826.87 1527
2827.37 1578
2827.87 1544
2828.37 1612
2828.88 1472
2829.38 1524
2829.88 1503
2830.38 1501
2830.88 1542
2831.39 1524
2831.89 1442
2832.39 1466
2832.89 1600
2833.39 1659
2833.90 1672
2834.40 1656
2834.90 1651
2835.40 1621
2835.91 1707
2836.41 1752
2836.91 1743
2837.41 1636
2837.92 1588
2838.42 1658
2838.92 1682
2839.42 1592
2839.93 1691
2840.43 1535
2840.93 1593
2841.44 1636
2841.94 1677
2842.44 1673
2842.95 1652
2843.45 1636
2843.95 1586
2844.45 1548
2844.96 1527
2845.46 1563
2845.96 1603
2846.47 1617
2846.97 1540
2847.48 1603
2847.98 1645
2848.48 1657
2848.99 1615
2849.49 1710
2849.99 1660
2850.50 1679
2851.00 1704
2851.50 1658
2852.01 1690
2852.51 1698
2853.02 1546
2853.52 1589
2854.02 1677
2854.53 1553
2855.03 1619
2855.54 1616
2856.04 1643
2856.55 1648
2857.05 1695
2857.55 1763
2858.06 1819
2858.56 1902
2859.07 1851
2859.57 1875
2860.08 1863
2860.58 1880
2861.09 1875
2861.59 1830
2862.10 1749
2862.60 1733
2863.11 1670
2863.61 1629
2864.12 1678
2864.62 1669
2865.13 1591
2865.63 1624
2866.14 1632
2866.64 1590
2867.15 1581
2867.65 1621
2868.16 1606
2868.66 1661
2869.17 1691
2869.67 1659
2870.18 1670
2870.68 1706
2871.19 1702
2871.69 1798
2872.20 1781
2872.71 1795
2873.21 1724
2873.72 1775
2874.22 1794
2874.73 1742
2875.24 1690
2875.74 1620
2876.25 1661
2876.75 1550
2877.26 1520
2877.77 1682
2878.27 1558
2878.78 1597
2879.28 1642
2879.79 1601
2880.30 1559
2880.80 1592
2881.31 1629
2881.82 1687
2882.32 1796
2882.83 1817
2883.34 1855
2883.84 1830
2884.35 1972
2884.86 1879
2885.36 1948
2885.87 2004
2886.38 2064
2886.88 2158
2887.39 2283
2887.90 2354
2888.41 2305
2888.91 2377
2889.42 2310
2889.93 2195
2890.43 2182
2890.94 2152
2891.45 2223
2891.96 2215
2892.46 2108
2892.97 2067
2893.48 2003
2893.99 1989
2894.49 1952
2895.00 1957
2895.51 1997
2896.02 2032
2896.53 2107
2897.03 2191
2897.54 2150
2898.05 2055
2898.56 2185
2899.07 2247
2899.57 2041
2900.08 1985
2900.59 1923
2901.10 1977
2901.61 2028
2902.11 1991
2902.62 1820
2903.13 1842
2903.64 1948
2904.15 2014
2904.66 2098
2905.16 1920
2905.67 1969
2906.18 2089
2906.69 2173
2907.20 2127
2907.71 2179
2908.22 2152
2908.73 2095
2909.24 1966
2909.74 1884
2910.25 1947
2910.76 1826
2911.27 1815
2911.78 1632
2912.29 1695
2912.80 1708
2913.31 1652
2913.82 1620
2914.33 1618
2914.84 1643
2915.35 1680
2915.86 1632
2916.36 1700
2916.87 1730
2917.38 1793
2917.89 1747
2918.40 1785
2918.91 1748
2919.42 1819
2919.93 2009
2920.44 1946
2920.95 1950
2921.46 2046
2921.97 2107
2922.48 2112
2922.99 2168
2923.50 2124
2924.01 2117
2924.52 2198
2925.03 2141
2925.54 2134
2926.05 2156
2926.57 2184
2927.08 2093
2927.59 2039
2928.10 1974
2928.61 1912
2929.12 1927
2929.63 1862
2930.14 1759
2930.65 1781
2931.16 1699
2931.67 1690
2932.18 1687
2932.69 1602
2933.20 1739
2933.72 1703
2934.23 1721
2934.74 1700
2935.25 1641
2935.76 1750
2936.27 1736
2936.78 1723
2937.29 1737
2937.81 1735
2938.32 1800
2938.83 1856
2939.34 1903
2939.85 2006
2940.36 2132
2940.88 2391
2941.39 2555
2941.90 2667
2942.41 2612
2942.92 2565
2943.43 2627
2943.95 2432
2944.46 2536
2944.97 2417
2945.48 2364
2945.99 2349
2946.51 2213
2947.02 2143
2947.53 2110
2948.04 2075
2948.56 1921
2949.07 1951
2949.58 1876
2950.09 1762
2950.61 1746
2951.12 1769
2951.63 1731
2952.14 1634
2952.66 1670
2953.17 1678
2953.68 1680
2954.19 1749
2954.71 1702
2955.22 1643
2955.73 1614
2956.25 1627
2956.76 1547
2957.27 1554
2957.79 1557
2958.30 1488
2958.81 1516
2959.33 1601
2959.84 1630
2960.35 1701
2960.87 1716
2961.38 1672
2961.89 1687
2962.41 1648
2962.92 1715
2963.43 1683
2963.95 1780
2964.46 1904
2964.97 1862
2965.49 1819
2966.00 1766
2966.52 1763
2967.03 1808
2967.54 1847
2968.06 1850
2968.57 1933
2969.09 1877
2969.60 1842
2970.12 1904
2970.63 1986
2971.14 1885
2971.66 1853
2972.17 1844
2972.69 1841
2973.20 1744
2973.72 1746
2974.23 1778
2974.75 1783
2975.26 1796
2975.77 1710
2976.29 1794
2976.80 1743
2977.32 1795
2977.83 1835
2978.35 1860
2978.86 1982
2979.38 2011
2979.89 2020
2980.41 2030
2980.92 1994
2981.44 2101
2981.95 2204
2982.47 2047
2982.99 2054
2983.50 2115
2984.02 2118
2984.53 2173
2985.05 2208
2985.56 2175
2986.08 2141
2986.59 2165
2987.11 2222
2987.63 2308
2988.14 2282
2988.66 2278
2989.17 2319
2989.69 2271
2990.20 2236
2990.72 2192
2991.24 2183
2991.75 2166
2992.27 2160
2992.79 2229
2993.30 2155
2993.82 1970
2994.33 2004
2994.85 2159
2995.37 2262
2995.88 2363
2996.40 2515
2996.92 2572
2997.43 2713
2997.95 2796
2998.47 2913
2998.98 2953
2999.50 3037
3000.02 3020
3000.53 3016
3001.05 3133
3001.57 3051
3002.08 3118
3002.60 3251
3003.12 3624
3003.64 4309
3004.15 5132
3004.67 5954
3005.19 6941
3005.70 7865
3006.22 8393
3006.74 8727
3007.26 8363
3007.77 7854
3008.29 6979
3008.81 6115
3009.33 5148
3009.84 4285
3010.36 3694
3010.88 3182
3011.40 2952
3011.92 2745
3012.43 2542
3012.95 2493
3013.47 2487
3013.99 2453
3014.50 2297
3015.02 2304
3015.54 2348
3016.06 2356
3016.58 2278
3017.10 2313
3017.61 2265
3018.13 2261
3018.65 2211
3019.17 2155
3019.69 2169
3020.21 2215
3020.73 2122
3021.24 2177
3021.76 2122
3022.28 2228
3022.80 2339
3023.32 2370
3023.84 2464
3024.36 2543
3024.88 2477
3025.39 2594
3025.91 2633
3026.43 2480
3026.95 2359
3027.47 2421
3027.99 2336
3028.51 2236
3029.03 2191
3029.55 2151
3030.07 2104
3030.59 2012
3031.11 1910
3031.63 1845
3032.15 1895
3032.66 1858
3033.18 1888
3033.70 1996
3034.22 1974
3034.74 1906
3035.26 2023
3035.78 2034
3036.30 1988
3036.82 1975
3037.34 2013
3037.86 1912
3038.38 1934
3038.90 1986
3039.42 2045
3039.94 1970
3040.46 1931
3040.98 1941
3041.51 1931
3042.03 1886
3042.55 1821
3043.07 1817
3043.59 1817
3044.11 1855
3044.63 1888
3045.15 1865
3045.67 1880
3046.19 1968
3046.71 1859
3047.23 1771
3047.75 1849
3048.27 1837
3048.79 1892
3049.32 1890
3049.84 1916
3050.36 1909
3050.88 1871
3051.40 1879
3051.92 1848
3052.44 1809
3052.96 1715
3053.49 1765
3054.01 1755
3054.53 1724
3055.05 1715
3055.57 1849
3056.09 1850
3056.62 1780
3057.14 1836
3057.66 1819
3058.18 1910
3058.70 1895
3059.22 1939
3059.75 1924
3060.27 1803
3060.79 1900
3061.31 1867
3061.83 1863
3062.36 1842
3062.88 1915
3063.40 1877
3063.92 1963
3064.45 1922
3064.97 1955
3065.49 2062
3066.01 2085
3066.54 2006
3067.06 2159
3067.58 2300
3068.10 2209
3068.63 2259
3069.15 2426
3069.67 2395
3070.19 2315
3070.72 2295
3071.24 2355
3071.76 2266
3072.29 2352
3072.81 2230
3073.33 2321
3073.85 2297
3074.38 2353
3074.90 2381
3075.42 2397
3075.95 2326
3076.47 2403
3076.99 2545
3077.52 2468
3078.04 2540
3078.57 2628
3079.09 2568
3079.61 2615
3080.14 2753
3080.66 2834
3081.18 2822
3081.71 2918
3082.23 2818
3082.76 2777
3083.28 2851
3083.80 2860
3084.33 2708
3084.85 2688
3085.38 2671
3085.90 2739
3086.42 2799
3086.95 2680
3087.47 2783
3088.00 3008
3088.52 3355
3089.05 3820
3089.57 4450
3090.09 5201
3090.62 5999
3091.14 6454
3091.67 6572
3092.19 6261
3092.72 5919
3093.24 5459
3093.77 4946
3094.29 4301
3094.82 3902
3095.34 3689
3095.87 3590
3096.39 3633
3096.92 3541
3097.44 3595
3097.97 3818
3098.49 3795
3099.02 3674
3099.54 3549
3100.07 3654
3100.59 3879
3101.12 4149
3101.64 4582
3102.17 5238
3102.70 6316
3103.22 7110
3103.75 8219
3104.27 8967
3104.80 9259
3105.32 8948
3105.85 8135
3106.38 6926
3106.90 5922
3107.43 5103
3107.95 4250
3108.48 3644
3109.01 3317
3109.53 3139
3110.06 2938
3110.58 2993
3111.11 2971
3111.64 2775
3112.16 2833
3112.69 2839
3113.22 2606
3113.74 2520
3114.27 2585
3114.80 2460
3115.32 2283
3115.85 2362
3116.38 2317
3116.90 2265
3117.43 2211
3117.96 2273
3118.48 2331
3119.01 2259
3119.54 2343
3120.06 2462
3120.59 2514
3121.12 2477
3121.65 2610
3122.17 2900
3122.70 2830
3123.23 2872
3123.76 2869
3124.28 2892
3124.81 2925
3125.34 2712
3125.87 2604
3126.39 2524
3126.92 2416
3127.45 2431
3127.98 2309
3128.50 2342
3129.03 2264
3129.56 2286
3130.09 2303
3130.62 2201
3131.14 2169
3131.67 2159
3132.20 2100
3132.73 2116
3133.26 2123
3133.78 2055
3134.31 1943
3134.84 2013
3135.37 1986
3135.90 2149
3136.43 2089
3136.95 2121
3137.48 2183
3138.01 2064
3138.54 2062
3139.07 1998
3139.60 1997
3140.13 1965
3140.65 1951
3141.18 1959
3141.71 1931
3142.24 1862
3142.77 1879
3143.30 1917
3143.83 1859
3144.36 1797
3144.89 1773
3145.42 1715
3145.94 1849
3146.47 1889
3147.00 1845
3147.53 1953
3148.06 2009
3148.59 2034
3149.12 2087
3149.65 2032
3150.18 2025
3150.71 1984
3151.24 2006
3151.77 2123
3152.30 2023
3152.83 1927
3153.36 1929
3153.89 2002
3154.42 2117
3154.95 1988
3155.48 1943
3156.01 2001
3156.54 2031
3157.07 1925
3157.60 1953
3158.13 2045
3158.66 1951
3159.19 1971
3159.72 1958
3160.25 1894
3160.78 1888
3161.31 2014
3161.84 1986
3162.37 1933
3162.90 1949
3163.43 1943
3163.97 1994
3164.50 1977
3165.03 1877
3165.56 1944
3166.09 1846
3166.62 1775
3167.15 1792
3167.68 1787
3168.21 1718
3168.74 1787
3169.28 1701
3169.81 1718
3170.34 1720
3170.87 1692
3171.40 1799
3171.93 1859
3172.46 1780
3172.99 1771
3173.53 1706
3174.06 1859
3174.59 1867
3175.12 1787
3175.65 1970
3176.18 1923
3176.72 1860
3177.25 1816
3177.78 1756
3178.31 1840
3178.84 1867
3179.38 1852
3179.91 1774
3180.44 1740
3180.97 1851
3181.50 1760
3182.04 1751
3182.57 1762
3183.10 1716
3183.63 1717
3184.17 1745
3184.70 1639
3185.23 1665
3185.76 1656
3186.30 1668
3186.83 1746
3187.36 1670
3187.89 1708
3188.43 1745
3188.96 1674
3189.49 1627
3190.03 1734
3190.56 1672
3191.09 1676
3191.63 1746
3192.16 1687
3192.69 1603
3193.22 1693
3193.76 1676
3194.29 1728
3194.82 1706
3195.36 1752
3195.89 1838
3196.43 1714
3196.96 1713
3197.49 1668
3198.03 1831
3198.56 1808
3199.09 1891
3199.63 1949
3200.16 1884
3200.69 1876
3201.23 1850
3201.76 1806
3202.30 1824
3202.83 1799
3203.36 1858
3203.90 1862
3204.43 1832
3204.97 1850
3205.50 1977
3206.04 1947
3206.57 1968
3207.10 2053
3207.64 2144
3208.17 2201
3208.71 2252
3209.24 2360
3209.78 2481
3210.31 2558
3210.85 2583
3211.38 2680
3211.91 2528
3212.45 2651
3212.98 2675
3213.52 2608
3214.05 2546
3214.59 2521
3215.12 2365
3215.66 2272
3216.19 2126
3216.73 2107
3217.26 1947
3217.80 1842
3218.34 1826
3218.87 1814
3219.41 1694
3219.94 1726
3220.48 1762
3221.01 1636
3221.55 1767
3222.08 1829
3222.62 1870
3223.15 1912
3223.69 1986
3224.23 2211
3224.76 2281
3225.30 2272
3225.83 2375
3226.37 2403
3226.91 2362
3227.44 2344
3227.98 2369
3228.51 2344
3229.05 2328
3229.59 2156
3230.12 2136
3230.66 2078
3231.20 2110
3231.73 2157
3232.27 2239
3232.81 2135
3233.34 2176
3233.88 2186
3234.41 2140
3234.95 2242
3235.49 2280
3236.02 2328
3236.56 2457
3237.10 2469
3237.64 2637
3238.17 2703
3238.71 2706
3239.25 2688
3239.78 2706
3240.32 2580
3240.86 2600
3241.39 2559
3241.93 2571
3242.47 2579
3243.01 2346
3243.54 2396
3244.08 2416
3244.62 2482
3245.16 2435
3245.69 2371
3246.23 2464
3246.77 2481
3247.31 2535
3247.84 2608
3248.38 2615
3248.92 2552
3249.46 2723
3250.00 2800
3250.53 3048
3251.07 3310
3251.61 3817
3252.15 4554
3252.69 5347
3253.22 6584
3253.76 7397
3254.30 7813
3254.84 8038
3255.38 7739
3255.92 7062
3256.45 6241
3256.99 5357
3257.53 4682
3258.07 3987
3258.61 3559
3259.15 3367
3259.69 3306
3260.23 3165
3260.76 3329
3261.30 3418
3261.84 3537
3262.38 3738
3262.92 4010
3263.46 4117
3264.00 4321
3264.54 4475
3265.08 4227
3265.62 4348
3266.15 4265
3266.69 4328
3267.23 4216
3267.77 4469
3268.31 4407
3268.85 4334
3269.39 4007
3269.93 3709
3270.47 3532
3271.01 3254
3271.55 3198
3272.09 3185
3272.63 2989
3273.17 2894
3273.71 2904
3274.25 2914
3274.79 3016
3275.33 2958
3275.87 2764
3276.41 2694
3276.95 2673
3277.49 2721
3278.03 2691
3278.57 2612
3279.11 2729
3279.65 2760
3280.19 2730
3280.73 2685
3281.27 2747
3281.81 2728
3282.35 2774
3282.89 2737
3283.43 2759
3283.97 2706
3284.52 2705
3285.06 2656
3285.60 2660
3286.14 2666
3286.68 2706
3287.22 2698
3287.76 2689
3288.30 2792
3288.84 2780
3289.38 2740
3289.93 2832
3290.47 3040
3291.01 3126
3291.55 3230
3292.09 3325
3292.63 3563
3293.17 3778
3293.72 3897
3294.26 4199
3294.80 4571
3295.34 4853
3295.88 5138
3296.42 5487
3296.97 5715
3297.51 5752
3298.05 5549
3298.59 5406
3299.13 5177
3299.68 4724
3300.22 4397
3300.76 4034
3301.30 3908
3301.84 3692
3302.39 3703
3302.93 3576
3303.47 3457
3304.01 3436
3304.56 3293
3305.10 3248
3305.64 3350
3306.18 3298
3306.73 3151
3307.27 3082
3307.81 3235
3308.35 3347
3308.90 3360
3309.44 3479
3309.98 3811
3310.52 4047
3311.07 4077
3311.61 4244
3312.15 4354
3312.70 4339
3313.24 4240
3313.78 4162
3314.33 3932
3314.87 3941
3315.41 3921
3315.96 4039
3316.50 4127
3317.04 4385
3317.59 4635
3318.13 4889
3318.67 5295
3319.22 5742
3319.76 6189
3320.30 6394
3320.85 6751
3321.39 6744
3321.94 6526
3322.48 6371
3323.02 6139
3323.57 5777
3324.11 5472
3324.66 5113
3325.20 4964
3325.74 4781
3326.29 4588
3326.83 4478
3327.38 4363
3327.92 4334
3328.47 4342
3329.01 4316
3329.55 4456
3330.10 4361
3330.64 4445
3331.19 4779
3331.73 5181
3332.28 6042
3332.82 7364
3333.37 9735
3333.91 13248
3334.46 17812
3335.00 23163
3335.55 27352
3336.09 30438
3336.64 33153
3337.18 34419
3337.73 34278
3338.27 33751
3338.82 31947
3339.36 29345
3339.91 25855
3340.45 21786
3341.00 17788
3341.54 14202
3342.09 11324
3342.63 9164
3343.18 7485
3343.73 6304
3344.27 5400
3344.82 4831
3345.36 4299
3345.91 4050
3346.45 3910
3347.00 3811
3347.55 3757
3348.09 3627
3348.64 3612
3349.18 3429
3349.73 3210
3350.28 3042
3350.82 2896
3351.37 2855
3351.92 2650
3352.46 2644
3353.01 2584
3353.55 2654
3354.10 2596
3354.65 2668
3355.19 2721
3355.74 2840
3356.29 2811
3356.83 2988
3357.38 2937
3357.93 2862
3358.47 2908
3359.02 3013
3359.57 2909
3360.12 2900
3360.66 2902
3361.21 2899
3361.76 2927
3362.30 2924
3362.85 3070
3363.40 3136
3363.95 3190
3364.49 3197
3365.04 3243
3365.59 3236
3366.14 3218
3366.68 3216
3367.23 3226
3367.78 3064
3368.33 3004
3368.87 2952
3369.42 2860
3369.97 2983
3370.52 2905
3371.06 2970
3371.61 3315
3372.16 3651
3372.71 4136
3373.26 4674
3373.80 5209
3374.35 5726
3374.90 5875
3375.45 6042
3376.00 6390
3376.54 6040
3377.09 5437
3377.64 5066
3378.19 4646
3378.74 4144
3379.29 3895
3379.84 3523
3380.38 3140
3380.93 2865
3381.48 2749
3382.03 2692
3382.58 2532
3383.13 2519
3383.68 2599
3384.23 2535
3384.77 2460
3385.32 2351
3385.87 2427
3386.42 2354
3386.97 2239
3387.52 2208
3388.07 2223
3388.62 2246
3389.17 2226
3389.72 2268
3390.27 2225
3390.82 2236
3391.37 2258
3391.92 2285
3392.46 2248
3393.01 2312
3393.56 2269
3394.11 2210
3394.66 2229
3395.21 2263
3395.76 2414
3396.31 2408
3396.86 2355
3397.41 2339
3397.96 2585
3398.51 2585
3399.06 2613
3399.61 2671
3400.16 2719
3400.71 2785
3401.26 2582
3401.81 2544
3402.37 2525
3402.92 2396
3403.47 2322
3404.02 2221
3404.57 2176
3405.12 2148
3405.67 2135
3406.22 2013
3406.77 2028
3407.32 2107
3407.87 2065
3408.42 2030
3408.97 2097
3409.52 2167
3410.08 2252
3410.63 2385
3411.18 2587
3411.73 2792
3412.28 2929
3412.83 2995
3413.38 3035
3413.93 3103
3414.48 3104
3415.04 2945
3415.59 2791
3416.14 2894
3416.69 2732
3417.24 2725
3417.79 2782
3418.35 2713
3418.90 2769
3419.45 2802
3420.00 2905
3420.55 2701
3421.10 2659
3421.66 2571
3422.21 2320
3422.76 2261
3423.31 2282
3423.86 2348
3424.42 2404
3424.97 2447
3425.52 2359
3426.07 2434
3426.63 2268
3427.18 2137
3427.73 2116
3428.28 1998
3428.84 2007
3429.39 1955
3429.94 1951
3430.49 1882
3431.05 1776
3431.60 1802
3432.15 1897
3432.70 1853
3433.26 1829
3433.81 1905
3434.36 1914
3434.92 1911
3435.47 1894
3436.02 1992
3436.58 2042
3437.13 2156
3437.68 2141
3438.24 2255
3438.79 2267
3439.34 2162
3439.90 2186
3440.45 2172
3441.00 2279
3441.56 2240
3442.11 2046
3442.66 2137
3443.22 2128
3443.77 2073
3444.32 2074
3444.88 2025
3445.43 2065
3445.99 1984
3446.54 1894
3447.09 1971
3447.65 1959
3448.20 1911
3448.76 1908
3449.31 1930
3449.86 1838
3450.42 1803
3450.97 1862
3451.53 1834
3452.08 1854
3452.64 1845
3453.19 1728
3453.75 1783
3454.30 1828
3454.85 1828
3455.41 1726
3455.96 1817
3456.52 1800
3457.07 1842
3457.63 1808
3458.18 1745
3458.74 1812
3459.29 1827
3459.85 1841
3460.40 1844
3460.96 1849
3461.51 1957
3462.07 1867
3462.62 1873
3463.18 1950
3463.73 1890
3464.29 1944
3464.85 2016
3465.40 1979
3465.96 1895
3466.51 2067
3467.07 2069
3467.62 2122
3468.18 2051
3468.73 2089
3469.29 2084
3469.85 2129
3470.40 2166
3470.96 2109
3471.51 2310
3472.07 2363
3472.63 2464
3473.18 2543
3473.74 2435
3474.29 2545
3474.85 2416
3475.41 2400
3475.96 2368
3476.52 2204
3477.08 2303
3477.63 2247
3478.19 2280
3478.75 2289
3479.30 2325
3479.86 2412
3480.42 2549
3480.97 2557
3481.53 2627
3482.09 2647
3482.64 2790
3483.20 2762
3483.76 2936
3484.31 2951
3484.87 2981
3485.43 3052
3485.98 2971
3486.54 3053
3487.10 3052
3487.66 3008
3488.21 3076
3488.77 3334
3489.33 3360
3489.89 3888
3490.44 4610
3491.00 5660
3491.56 7700
3492.12 9575
3492.67 11341
3493.23 13281
3493.79 14106
3494.35 13829
3494.90 13017
3495.46 11368
3496.02 9648
3496.58 7778
3497.14 6406
3497.69 5204
3498.25 4323
3498.81 3785
3499.37 3614
3499.93 3487
3500.49 3279
3501.04 3332
3501.60 3386
3502.16 3502
3502.72 3720
3503.28 3996
3503.84 4387
3504.39 4789
3504.95 5234
3505.51 5499
3506.07 6159
3506.63 6278
3507.19 6261
3507.75 5861
3508.31 5455
3508.86 5013
3509.42 4664
3509.98 4295
3510.54 3952
3511.10 3666
3511.66 3595
3512.22 3629
3512.78 3708
3513.34 3539
3513.90 3517
3514.46 3327
3515.02 2944
3515.58 2801
3516.13 2587
3516.69 2490
3517.25 2318
3517.81 2369
3518.37 2179
3518.93 2089
3519.49 2148
3520.05 2237
3520.61 2186
3521.17 2174
3521.73 2315
3522.29 2351
3522.85 2376
3523.41 2484
3523.97 2532
3524.53 2540
3525.09 2606
3525.65 2638
3526.21 2522
3526.77 2473
3527.33 2479
3527.89 2352
3528.46 2293
3529.02 2322
3529.58 2301
3530.14 2255
3530.70 2458
3531.26 2362
3531.82 2351
3532.38 2400
3532.94 2248
3533.50 2277
3534.06 2339
3534.62 2298
3535.18 2322
3535.75 2244
3536.31 2127
3536.87 2073
3537.43 2137
3537.99 2175
3538.55 2118
3539.11 2086
3539.67 2082
3540.24 2045
3540.80 2182
3541.36 2120
3541.92 2086
3542.48 2232
3543.04 2290
3543.61 2276
3544.17 2330
3544.73 2410
3545.29 2343
3545.85 2285
3546.41 2419
3546.98 2397
3547.54 2272
3548.10 2175
3548.66 2174
3549.23 2044
3549.79 1924
3550.35 2015
3550.91 1939
3551.47 2070
3552.04 1942
3552.60 1965
3553.16 1941
3553.72 1844
3554.29 1849
3554.85 1824
3555.41 1899
3555.97 1871
3556.54 1864
3557.10 1898
3557.66 1900
3558.23 1815
3558.79 1870
3559.35 1913
3559.91 1937
3560.48 2002
3561.04 1891
3561.60 1952
3562.17 1916
3562.73 1995
3563.29 2111
3563.86 2164
3564.42 2082
3564.98 2135
3565.55 2225
3566.11 2235
3566.67 2244
3567.24 2244
3567.80 2384
3568.36 2323
3568.93 2201
3569.49 2106
3570.06 2059
3570.62 2123
3571.18 2000
3571.75 1910
3572.31 1870
3572.88 1906
3573.44 1940
3574.00 1978
3574.57 2138
3575.13 2310
3575.70 2510
3576.26 2757
3576.82 2980
3577.39 3501
3577.95 3672
3578.52 3823
3579.08 3878
3579.65 3845
3580.21 3674
3580.78 3373
3581.34 3077
3581.91 2813
3582.47 2599
3583.04 2475
3583.60 2260
3584.17 2134
3584.73 2048
3585.30 1946
3585.86 2032
3586.43 1924
3586.99 1839
3587.56 1695
3588.12 1702
3588.69 1721
3589.25 1770
3589.82 1743
3590.38 1691
3590.95 1642
3591.51 1669
3592.08 1666
3592.64 1674
3593.21 1694
3593.78 1719
3594.34 1750
3594.91 1689
3595.47 1732
3596.04 1711
3596.60 1728
3597.17 1714
3597.74 1822
3598.30 1736
3598.87 1810
3599.43 1849
3600.00 1823
3600.57 1801
3601.13 1716
3601.70 1804
3602.27 1805
3602.83 1721
3603.40 1727
3603.96 1774
3604.53 1730
3605.10 1673
3605.66 1719
3606.23 1791
3606.80 1704
3607.36 1616
3607.93 1713
3608.50 1762
3609.07 1649
3609.63 1636
3610.20 1590
3610.77 1560
3611.33 1567
3611.90 1555
3612.47 1506
3613.03 1598
3613.60 1631
3614.17 1610
3614.74 1650
3615.30 1771
3615.87 1854
3616.44 2054
3617.01 2292
3617.57 2534
3618.14 2733
3618.71 2843
3619.28 3069
3619.84 3117
3620.41 3052
3620.98 2893
3621.55 2750
3622.12 2535
3622.68 2293
3623.25 2134
3623.82 1992
3624.39 1905
3624.96 1758
3625.52 1724
3626.09 1637
3626.66 1595
3627.23 1523
3627.80 1522
3628.37 1516
3628.93 1577
3629.50 1519
3630.07 1487
3630.64 1532
3631.21 1590
3631.78 1576
3632.34 1565
3632.91 1609
3633.48 1525
3634.05 1586
3634.62 1583
3635.19 1608
3635.76 1613
3636.33 1570
3636.90 1554
3637.47 1607
3638.03 1612
3638.60 1694
3639.17 1645
3639.74 1648
3640.31 1676
3640.88 1784
3641.45 1799
3642.02 1895
3642.59 1952
3643.16 1996
3643.73 2102
3644.30 2038
3644.87 1946
3645.44 1974
3646.01 1879
3646.58 1849
3647.15 1800
3647.72 1797
3648.29 1922
3648.86 1824
3649.43 1783
3650.00 1860
3650.57 1791
3651.14 1830
3651.71 1932
3652.28 1925
3652.85 2037
3653.42 2155
3653.99 2328
3654.56 2255
3655.13 2119
3655.70 2135
3656.27 2097
3656.84 2113
3657.41 2047
3657.98 2060
3658.55 2039
3659.12 2072
3659.69 2271
3660.27 2275
3660.84 2296
3661.41 2448
3661.98 2313
3662.55 2360
3663.12 2179
3663.69 2072
3664.26 2074
3664.83 2109
3665.41 2094
3665.98 2148
3666.55 2273
3667.12 2400
3667.69 2530
3668.26 2561
3668.83 2395
3669.41 2516
3669.98 2355
3670.55 2263
3671.12 2261
3671.69 2120
3672.26 2178
3672.84 2063
3673.41 2017
3673.98 1949
3674.55 1923
3675.12 2079
3675.70 2101
3676.27 2016
3676.84 1974
3677.41 2043
3677.98 2085
3678.56 2054
3679.13 2144
3679.70 2183
3680.27 2350
3680.85 2350
3681.42 2305
3681.99 2319
3682.56 2362
3683.14 2055
3683.71 1939
3684.28 1839
3684.86 1783
3685.43 1761
3686.00 1655
3686.57 1690
3687.15 1720
3687.72 1766
3688.29 1811
3688.87 1893
3689.44 1967
3690.01 2177
3690.59 2222
3691.16 2128
3691.73 2374
3692.31 2382
3692.88 2249
3693.45 2151
3694.03 2144
3694.60 2054
3695.17 1987
3695.75 1913
3696.32 1795
3696.89 1852
3697.47 1695
3698.04 1716
3698.62 1686
3699.19 1660
3699.76 1723
3700.34 1617
3700.91 1689
3701.49 1705
3702.06 1692
3702.63 1655
3703.21 1678
3703.78 1655
3704.36 1738
3704.93 1793
3705.51 1824
3706.08 1818
3706.65 1764
3707.23 1829
3707.80 1809
3708.38 1765
3708.95 1858
3709.53 1802
3710.10 1877
3710.68 1909
3711.25 1831
3711.83 1801
3712.40 1801
3712.98 1771
3713.55 1763
3714.13 1647
3714.70 1562
3715.28 1646
3715.85 1651
3716.43 1685
3717.00 1682
3717.58 1605
3718.15 1628
3718.73 1650
3719.30 1582
3719.88 1618
3720.46 1641
3721.03 1579
3721.61 1681
3722.18 1630
3722.76 1592
3723.33 1558
3723.91 1592
3724.49 1453
3725.06 1433
3725.64 1457
3726.21 1516
3726.79 1448
3727.37 1388
3727.94 1444
3728.52 1459
3729.09 1540
3729.67 1525
3730.25 1629
3730.82 1605
3731.40 1773
3731.98 1834
3732.55 2034
3733.13 2231
3733.71 2252
3734.28 2372
3734.86 2398
3735.44 2441
3736.01 2389
3736.59 2322
3737.17 2190
3737.74 1951
3738.32 1766
3738.90 1829
3739.47 1794
3740.05 1661
3740.63 1616
3741.20 1539
3741.78 1551
3742.36 1669
3742.94 1660
3743.51 1578
3744.09 1491
3744.67 1535
3745.25 1524
3745.82 1533
3746.40 1469
3746.98 1551
3747.56 1541
3748.13 1533
3748.71 1546
3749.29 1468
3749.87 1549
3750.45 1595
3751.02 1556
3751.60 1438
3752.18 1501
3752.76 1499
3753.34 1540
3753.91 1467
3754.49 1531
3755.07 1460
3755.65 1374
3756.23 1499
3756.80 1574
3757.38 1524
3757.96 1522
3758.54 1643
3759.12 1666
3759.70 1659
3760.28 1674
3760.85 1701
3761.43 1595
3762.01 1678
3762.59 1661
3763.17 1669
3763.75 1702
3764.33 1721
3764.91 1700
3765.49 1760
3766.06 1652
3766.64 1672
3767.22 1682
3767.80 1666
3768.38 1646
3768.96 1539
3769.54 1538
3770.12 1536
3770.70 1595
3771.28 1598
3771.86 1542
3772.44 1568
3773.02 1590
3773.60 1578
3774.18 1555
3774.76 1586
3775.34 1549
3775.92 1504
3776.50 1471
3777.08 1515
3777.66 1499
3778.24 1485
3778.82 1526
3779.40 1568
3779.98 1559
3780.56 1514
3781.14 1620
3781.72 1629
3782.30 1503
3782.88 1494
3783.46 1517
3784.04 1424
3784.62 1427
3785.20 1446
3785.78 1443
3786.36 1431
3786.94 1391
3787.52 1504
3788.10 1408
3788.68 1471
3789.26 1439
3789.84 1474
3790.43 1499
3791.01 1464
3791.59 1537
3792.17 1503
3792.75 1560
3793.33 1569
3793.91 1514
3794.49 1502
3795.07 1572
3795.66 1602
3796.24 1493
3796.82 1515
3797.40 1570
3797.98 1539
3798.56 1559
3799.15 1542
3799.73 1611
3800.31 1695
3800.89 1689
3801.47 1781
3802.05 1740
3802.64 1923
3803.22 1966
3803.80 1908
3804.38 1869
3804.96 1941
3805.55 1908
3806.13 1909
3806.71 1894
3807.29 1939
3807.87 1928
3808.46 2015
3809.04 2188
3809.62 2222
3810.20 2381
3810.79 2407
3811.37 2401
3811.95 2278
3812.53 2262
3813.12 2284
3813.70 2229
3814.28 2154
3814.87 2025
3815.45 2057
3816.03 2093
3816.61 2173
3817.20 2204
3817.78 2166
3818.36 2073
3818.95 1947
3819.53 1870
3820.11 1919
3820.70 1775
3821.28 1893
3821.86 1889
3822.45 1980
3823.03 2034
3823.61 2029
3824.20 2084
3824.78 2121
3825.36 2165
3825.95 2014
3826.53 1967
3827.11 1969
3827.70 1877
3828.28 1812
3828.87 1857
3829.45 1760
3830.03 1734
3830.62 1764
3831.20 1727
3831.79 1795
3832.37 1790
3832.95 1894
3833.54 1929
3834.12 1929
3834.71 1945
3835.29 1863
3835.88 1915
3836.46 1882
3837.05 1863
3837.63 1845
3838.21 1865
3838.80 1813
3839.38 1787
3839.97 1821
3840.55 1825
3841.14 1823
3841.72 1902
3842.31 1875
3842.89 1868
3843.48 1944
3844.06 2006
3844.65 2174
3845.23 2397
3845.82 2633
3846.40 2950
3846.99 3420
3847.57 3601
3848.16 3644
3848.74 3234
3849.33 3007
3849.92 2849
3850.50 2579
3851.09 2331
3851.67 2108
3852.26 2015
3852.84 2020
3853.43 2003
3854.02 1968
3854.60 2050
3855.19 2044
3855.77 1976
3856.36 1985
3856.94 2018
3857.53 2043
3858.12 2175
3858.70 2206
3859.29 2372
3859.88 2647
3860.46 2779
3861.05 3037
3861.63 3292
3862.22 3412
3862.81 3686
3863.39 3689
3863.98 3655
3864.57 3428
3865.15 3432
3865.74 3278
3866.33 2873
3866.91 2708
3867.50 2672
3868.09 2541
3868.67 2280
3869.26 2129
3869.85 1979
3870.44 1959
3871.02 1903
3871.61 1855
3872.20 1836
3872.78 1920
3873.37 1947
3873.96 2020
3874.55 2071
3875.13 2129
3875.72 2060
3876.31 1999
3876.90 1992
3877.48 2012
3878.07 1950
3878.66 1825
3879.25 1788
3879.83 1873
3880.42 1897
3881.01 1871
3881.60 1851
3882.19 1760
3882.77 1789
3883.36 1770
3883.95 1700
3884.54 1713
3885.13 1672
3885.71 1659
3886.30 1636
3886.89 1643
3887.48 1651
3888.07 1607
3888.66 1721
3889.24 1704
3889.83 1728
3890.42 1819
3891.01 1773
3891.60 1850
3892.19 1795
3892.78 1816
3893.36 1780
3893.95 1783
3894.54 1817
3895.13 1791
3895.72 1713
3896.31 1657
3896.90 1651
3897.49 1683
3898.08 1643
3898.67 1678
3899.26 1647
3899.84 1620
3900.43 1677
3901.02 1741
3901.61 1750
3902.20 1673
3902.79 1648
3903.38 1692
3903.97 1639
3904.56 1593
3905.15 1553
3905.74 1624
3906.33 1614
3906.92 1681
3907.51 1653
3908.10 1645
3908.69 1677
3909.28 1666
3909.87 1678
3910.46 1665
3911.05 1613
3911.64 1540
3912.23 1497
3912.82 1509
3913.41 1466
3914.00 1438
3914.59 1507
3915.18 1514
3915.77 1480
3916.36 1483
3916.95 1484
3917.54 1437
3918.13 1577
3918.72 1548
3919.32 1418
3919.91 1463
3920.50 1443
3921.09 1448
3921.68 1481
3922.27 1467
3922.86 1439
3923.45 1463
3924.04 1402
3924.63 1448
3925.23 1343
3925.82 1341
3926.41 1466
3927.00 1433
3927.59 1377
3928.18 1284
3928.77 1326
3929.36 1357
3929.96 1390
3930.55 1402
3931.14 1418
3931.73 1385
3932.32 1399
3932.91 1378
3933.51 1309
3934.10 1281
3934.69 1291
3935.28 1298
3935.87 1333
3936.47 1290
3937.06 1287
3937.65 1339
3938.24 1302
3938.83 1254
3939.43 1283
3940.02 1315
3940.61 1349
3941.20 1366
3941.80 1394
3942.39 1441
3942.98 1420
3943.57 1402
3944.17 1425
3944.76 1383
3945.35 1406
3945.94 1436
3946.54 1393
3947.13 1388
3947.72 1372
3948.32 1418
3948.91 1400
3949.50 1276
3950.10 1267
3950.69 1237
3951.28 1332
3951.87 1321
3952.47 1367
3953.06 1433
3953.65 1437
3954.25 1459
3954.84 1393
3955.43 1446
3956.03 1440
3956.62 1406
3957.22 1479
3957.81 1605
3958.40 1547
3959.00 1472
3959.59 1653
3960.18 1717
3960.78 1606
3961.37 1516
3961.97 1481
3962.56 1505
3963.15 1475
3963.75 1521
3964.34 1530
3964.94 1460
3965.53 1560
3966.12 1611
3966.72 1632
3967.31 1672
3967.91 1852
3968.50 1888
3969.10 1908
3969.69 1879
3970.29 1919
3970.88 1850
3971.47 1813
3972.07 1748
3972.66 1663
3973.26 1640
3973.85 1544
3974.45 1524
3975.04 1606
3975.64 1632
3976.23 1589
3976.83 1709
3977.42 1930
3978.02 2106
3978.61 2119
3979.21 2100
3979.80 2031
3980.40 1930
3981.00 2003
3981.59 1863
3982.19 1774
3982.78 1763
3983.38 1696
3983.97 1730
3984.57 1708
3985.16 1695
3985.76 1685
3986.36 1741
3986.95 1655
3987.55 1687
3988.14 1687
3988.74 1638
3989.34 1615
3989.93 1591
3990.53 1601
3991.12 1636
3991.72 1599
3992.32 1666
3992.91 1693
3993.51 1645
3994.10 1624
3994.70 1656
3995.30 1648
3995.89 1672
3996.49 1615
3997.09 1592
3997.68 1694
3998.28 1581
3998.88 1585
3999.47 1653
4000.07 1637
4000.67 1609
4001.26 1748
4001.86 1767
4002.46 1694
4003.06 1623
4003.65 1553
4004.25 1563
4004.85 1575
4005.44 1598
4006.04 1606
4006.64 1520
4007.24 1587
4007.83 1611
4008.43 1551
4009.03 1542
4009.63 1548
4010.22 1562
4010.82 1538
4011.42 1578
4012.02 1609
4012.61 1589
4013.21 1562
4013.81 1584
4014.41 1549
4015.01 1599
4015.60 1613
4016.20 1582
4016.80 1745
4017.40 1727
4018.00 1758
4018.59 1853
4019.19 1889
4019.79 1943
4020.39 1877
4020.99 1836
4021.59 1878
4022.18 1845
4022.78 1733
4023.38 1760
4023.98 1673
4024.58 1540
4025.18 1479
4025.78 1442
4026.37 1497
4026.97 1511
4027.57 1562
4028.17 1552
4028.77 1559
4029.37 1591
4029.97 1622
4030.57 1580
4031.17 1722
4031.76 1631
4032.36 1648
4032.96 1665
4033.56 1661
4034.16 1706
4034.76 1670
4035.36 1714
4035.96 1825
4036.56 1764
4037.16 1837
4037.76 1764
4038.36 1638
4038.96 1668
4039.56 1448
4040.16 1507
4040.76 1412
4041.36 1436
4041.96 1390
4042.56 1371
4043.16 1343
4043.76 1381
4044.36 1390
4044.96 1470
4045.56 1409
4046.16 1369
4046.76 1387
4047.36 1385
4047.96 1367
4048.56 1415
4049.16 1440
4049.76 1392
4050.36 1404
4050.96 1426
4051.56 1377
4052.16 1391
4052.76 1410
4053.36 1403
4053.97 1364
4054.57 1326
4055.17 1337
4055.77 1380
4056.37 1429
4056.97 1356
4057.57 1338
4058.17 1304
4058.77 1347
4059.37 1401
4059.98 1299
4060.58 1294
4061.18 1330
4061.78 1267
4062.38 1293
4062.98 1394
4063.58 1414
4064.19 1465
4064.79 1478
4065.39 1570
4065.99 1720
4066.59 1745
4067.19 1868
4067.80 1899
4068.40 1821
4069.00 1789
4069.60 1634
4070.20 1633
4070.81 1562
4071.41 1469
4072.01 1438
4072.61 1422
4073.21 1404
4073.82 1397
4074.42 1292
4075.02 1343
4075.62 1354
4076.23 1278
4076.83 1281
4077.43 1273
4078.03 1236
4078.64 1276
4079.24 1187
4079.84 1212
4080.44 1251
4081.05 1285
4081.65 1226
4082.25 1225
4082.86 1240
4083.46 1238
4084.06 1282
4084.67 1285
4085.27 1301
4085.87 1267
4086.47 1259
4087.08 1293
4087.68 1230
4088.28 1239
4088.89 1224
4089.49 1245
4090.09 1280
4090.70 1283
4091.30 1239
4091.91 1333
4092.51 1246
4093.11 1252
4093.72 1247
4094.32 1257
4094.92 1324
4095.53 1395
4096.13 1305
4096.74 1349
4097.34 1363
4097.94 1373
4098.55 1300
4099.15 1339
4099.76 1278
4100.36 1362
4100.97 1325
4101.57 1355
4102.17 1406
4102.78 1376
4103.38 1365
4103.99 1386
4104.59 1378
4105.20 1297
4105.80 1333
4106.41 1312
4107.01 1325
4107.62 1285
4108.22 1237
4108.82 1227
4109.43 1250
4110.03 1278
4110.64 1315
4111.24 1245
4111.85 1157
4112.45 1202
4113.06 1244
4113.67 1242
4114.27 1249
4114.88 1203
4115.48 1193
4116.09 1221
4116.69 1209
4117.30 1252
4117.90 1229
4118.51 1167
4119.11 1171
4119.72 1193
4120.33 1218
4120.93 1236
4121.54 1164
4122.14 1145
4122.75 1183
4123.35 1189
4123.96 1191
4124.57 1199
4125.17 1196
4125.78 1159
4126.39 1166
4126.99 1219
4127.60 1224
4128.20 1249
4128.81 1268
4129.42 1188
4130.02 1197
4130.63 1333
4131.24 1285
4131.84 1237
4132.45 1293
4133.06 1276
4133.66 1198
4134.27 1308
4134.88 1303
4135.48 1283
4136.09 1349
4136.70 1355
4137.30 1345
4137.91 1341
4138.52 1364
4139.12 1330
4139.73 1356
4140.34 1324
4140.95 1346
4141.55 1381
4142.16 1316
4142.77 1361
4143.38 1435
4143.98 1397
4144.59 1445
4145.20 1493
4145.81 1445
4146.41 1481
4147.02 1406
4147.63 1331
4148.24 1318
4148.84 1331
4149.45 1269
4150.06 1333
4150.67 1346
4151.28 1278
4151.88 1229
4152.49 1212
4153.10 1270
4153.71 1203
4154.32 1290
4154.92 1230
4155.53 1248
4156.14 1208
4156.75 1183
4157.36 1181
4157.97 1197
4158.57 1275
4159.18 1290
4159.79 1286
4160.40 1269
4161.01 1317
4161.62 1391
4162.23 1324
4162.84 1349
4163.44 1433
4164.05 1340
4164.66 1254
4165.27 1288
4165.88 1276
4166.49 1292
4167.10 1292
4167.71 1291
4168.32 1396
4168.93 1424
4169.54 1435
4170.15 1447
4170.75 1506
4171.36 1599
4171.97 1694
4172.58 1794
4173.19 1813
4173.80 1803
4174.41 1825
4175.02 1813
4175.63 1738
4176.24 1685
4176.85 1598
4177.46 1510
4178.07 1463
4178.68 1430
4179.29 1377
4179.90 1293
4180.51 1266
4181.12 1285
4181.73 1238
4182.34 1265
4182.95 1237
4183.56 1262
4184.17 1260
4184.78 1250
4185.39 1352
4186.00 1381
4186.61 1319
4187.23 1307
4187.84 1245
4188.45 1290
4189.06 1244
4189.67 1246
4190.28 1264
4190.89 1199
4191.50 1211
4192.11 1234
4192.72 1254
4193.33 1220
4193.94 1265
4194.56 1370
4195.17 1402
4195.78 1364
4196.39 1406
4197.00 1445
4197.61 1398
4198.22 1405
4198.84 1501
4199.45 1523
4200.06 1443
4200.67 1379
4201.28 1364
4201.89 1319
4202.50 1313
4203.12 1315
4203.73 1359
4204.34 1342
4204.95 1289
4205.56 1257
4206.18 1316
4206.79 1343
4207.40 1376
4208.01 1364
4208.62 1401
4209.24 1450
4209.85 1385
4210.46 1402
4211.07 1501
4211.69 1476
4212.30 1433
4212.91 1411
4213.52 1446
4214.14 1472
4214.75 1521
4215.36 1531
4215.97 1505
4216.59 1395
4217.20 1426
4217.81 1366
4218.43 1454
4219.04 1485
4219.65 1541
4220.26 1605
4220.88 1614
4221.49 1650
4222.10 1660
4222.72 1769
4223.33 1811
4223.94 1806
4224.56 1889
4225.17 1879
4225.78 1961
4226.40 1978
4227.01 2029
4227.62 2177
4228.24 2337
4228.85 2646
4229.46 2895
4230.08 2958
4230.69 2950
4231.31 2898
4231.92 2655
4232.53 2415
4233.15 2241
4233.76 2074
4234.38 1983
4234.99 1961
4235.60 1884
4236.22 1956
4236.83 1978
4237.45 1839
4238.06 1817
4238.68 1769
4239.29 1761
4239.90 1715
4240.52 1626
4241.13 1658
4241.75 1604
4242.36 1638
4242.98 1680
4243.59 1691
4244.21 1750
4244.82 1683
4245.44 1736
4246.05 1758
4246.67 1766
4247.28 1636
4247.90 1773
4248.51 1746
4249.13 1734
4249.74 1680
4250.36 1570
4250.97 1652
4251.59 1639
4252.20 1558
4252.82 1595
4253.43 1520
4254.05 1614
4254.66 1659
4255.28 1574
4255.89 1550
4256.51 1532
4257.13 1520
4257.74 1589
4258.36 1533
4258.97 1539
4259.59 1636
4260.21 1607
4260.82 1603
4261.44 1687
4262.05 1813
4262.67 1902
4263.29 2029
4263.90 2132
4264.52 2310
4265.13 2335
4265.75 2323
4266.37 2266
4266.98 2131
4267.60 2130
4268.22 1909
4268.83 1744
4269.45 1793
4270.07 1683
4270.68 1685
4271.30 1647
4271.92 1690
4272.53 1589
4273.15 1556
4273.77 1637
4274.38 1588
4275.00 1604
4275.62 1761
4276.23 1645
4276.85 1694
4277.47 1842
4278.09 2028
4278.70 2045
4279.32 2128
4279.94 1996
4280.56 1970
4281.17 1944
4281.79 1913
4282.41 1746
4283.03 1665
4283.64 1645
4284.26 1580
4284.88 1604
4285.50 1509
4286.11 1546
4286.73 1504
4287.35 1451
4287.97 1421
4288.59 1431
4289.20 1422
4289.82 1447
4290.44 1490
4291.06 1518
4291.68 1450
4292.29 1449
4292.91 1344
4293.53 1340
4294.15 1403
4294.77 1429
4295.39 1360
4296.00 1373
4296.62 1366
4297.24 1394
4297.86 1387
4298.48 1391
4299.10 1340
4299.72 1358
4300.33 1400
4300.95 1381
4301.57 1416
4302.19 1423
4302.81 1447
4303.43 1453
4304.05 1409
4304.67 1473
4305.29 1532
4305.91 1483
4306.53 1369
4307.14 1386
4307.76 1432
4308.38 1408
4309.00 1453
4309.62 1476
4310.24 1501
4310.86 1478
4311.48 1477
4312.10 1511
4312.72 1504
4313.34 1530
4313.96 1524
4314.58 1518
4315.20 1594
4315.82 1555
4316.44 1568
4317.06 1642
4317.68 1619
4318.30 1645
4318.92 1655
4319.54 1672
4320.16 1591
4320.78 1550
4321.40 1522
4322.02 1517
4322.64 1552
4323.26 1549
4323.88 1668
4324.50 1712
4325.12 1824
4325.74 1829
4326.36 1936
4326.99 2044
4327.61 2013
4328.23 1927
4328.85 1953
4329.47 2077
4330.09 2133
4330.71 2307
4331.33 2471
4331.95 2743
4332.57 2917
4333.19 3393
4333.82 3856
4334.44 4193
4335.06 4552
4335.68 4418
4336.30 4034
4336.92 3801
4337.54 3624
4338.17 3508
4338.79 3410
4339.41 3403
4340.03 3548
4340.65 3392
4341.27 3328
4341.90 3002
4342.52 2855
4343.14 2647
4343.76 2662
4344.38 2586
4345.01 2731
4345.63 2964
4346.25 3284
4346.87 3553
4347.49 4128
4348.12 4545
4348.74 4679
4349.36 4641
4349.98 4401
4350.61 4080
4351.23 3847
4351.85 3611
4352.47 3367
4353.10 3392
4353.72 3270
4354.34 3200
4354.96 3015
4355.59 2784
4356.21 2790
4356.83 2456
4357.46 2306
4358.08 2256
4358.70 2163
4359.32 2119
4359.95 2097
4360.57 2149
4361.19 2072
4361.82 2085
4362.44 1997
4363.06 2090
4363.69 1955
4364.31 1988
4364.93 1865
4365.56 1847
4366.18 1911
4366.80 1968
4367.43 1938
4368.05 1923
4368.67 1914
4369.30 1899
4369.92 1911
4370.55 1914
4371.17 1743
4371.79 1755
4372.42 1701
4373.04 1744
4373.67 1641
4374.29 1687
4374.91 1661
4375.54 1709
4376.16 1679
4376.79 1751
4377.41 1797
4378.04 1801
4378.66 1776
4379.28 1854
4379.91 1977
4380.53 1989
4381.16 1991
4381.78 1978
4382.41 2026
4383.03 1940
4383.66 1931
4384.28 1915
4384.91 1986
4385.53 1896
4386.16 1878
4386.78 1935
4387.41 1973
4388.03 1970
4388.66 1867
4389.28 1852
4389.91 1969
4390.53 2050
4391.16 2175
4391.78 2243
4392.41 2334
4393.03 2496
4393.66 2577
4394.28 2584
4394.91 2503
4395.54 2407
4396.16 2203
4396.79 2036
4397.41 1940
4398.04 1853
4398.66 1826
4399.29 1803
4399.92 1704
4400.54 1715
4401.17 1614
4401.79 1608
4402.42 1613
4403.05 1589
4403.67 1535
4404.30 1625
4404.93 1582
4405.55 1585
4406.18 1503
4406.80 1524
4407.43 1677
4408.06 1644
4408.68 1592
4409.31 1700
4409.94 1734
4410.56 1681
4411.19 1627
4411.82 1621
4412.44 1610
4413.07 1628
4413.70 1582
4414.33 1583
4414.95 1579
4415.58 1574
4416.21 1515
4416.83 1445
4417.46 1379
4418.09 1365
4418.72 1430
4419.34 1435
4419.97 1398
4420.60 1369
4421.22 1470
4421.85 1510
4422.48 1436
4423.11 1443
4423.73 1393
4424.36 1373
4424.99 1316
4425.62 1402
4426.25 1404
4426.87 1410
4427.50 1420
4428.13 1373
4428.76 1277
4429.39 1237
4430.01 1293
4430.64 1231
4431.27 1311
4431.90 1353
4432.53 1401
4433.15 1398
4433.78 1356
4434.41 1348
4435.04 1384
4435.67 1358
4436.30 1372
4436.93 1384
4437.55 1417
4438.18 1377
4438.81 1419
4439.44 1425
4440.07 1335
4440.70 1437
4441.33 1508
4441.96 1400
4442.58 1346
4443.21 1392
4443.84 1350
4444.47 1384
4445.10 1400
4445.73 1404
4446.36 1382
4446.99 1419
4447.62 1466
4448.25 1522
4448.88 1474
4449.51 1530
4450.14 1556
4450.76 1431
4451.39 1397
4452.02 1375
4452.65 1458
4453.28 1399
4453.91 1371
4454.54 1475
4455.17 1468
4455.80 1460
4456.43 1544
4457.06 1624
4457.69 1722
4458.32 1790
4458.95 1698
4459.58 1662
4460.21 1625
4460.84 1543
4461.47 1518
4462.10 1466
4462.73 1471
4463.36 1320
4464.00 1331
4464.63 1248
4465.26 1270
4465.89 1259
4466.52 1270
4467.15 1245
4467.78 1294
4468.41 1276
4469.04 1258
4469.67 1324
4470.30 1242
4470.93 1315
4471.56 1271
4472.20 1277
4472.83 1298
4473.46 1320
4474.09 1221
4474.72 1246
4475.35 1223
4475.98 1256
4476.61 1258
4477.25 1280
4477.88 1227
4478.51 1276
4479.14 1231
4479.77 1230
4480.40 1275
4481.03 1271
4481.67 1308
4482.30 1301
4482.93 1369
4483.56 1337
4484.19 1447
4484.83 1381
4485.46 1389
4486.09 1303
4486.72 1320
4487.35 1370
4487.99 1349
4488.62 1378
4489.25 1339
4489.88 1451
4490.52 1418
4491.15 1400
4491.78 1359
4492.41 1413
4493.05 1396
4493.68 1353
4494.31 1340
4494.94 1380
4495.58 1353
4496.21 1388
4496.84 1391
4497.47 1365
4498.11 1359
4498.74 1389
4499.37 1453
4500.01 1462
4500.64 1520
4501.27 1579
4501.91 1648
4502.54 1900
4503.17 2091
4503.80 2072
4504.44 2148
4505.07 2044
4505.71 1951
4506.34 1840
4506.97 1848
4507.61 1643
4508.24 1599
4508.87 1575
4509.51 1600
4510.14 1630
4510.77 1571
4511.41 1676
4512.04 1647
4512.68 1727
4513.31 1767
4513.94 1748
4514.58 1711
4515.21 1676
4515.85 1522
4516.48 1535
4517.11 1529
4517.75 1495
4518.38 1457
4519.02 1441
4519.65 1400
4520.29 1448
4520.92 1455
4521.55 1385
4522.19 1373
4522.82 1419
4523.46 1493
4524.09 1458
4524.73 1418
4525.36 1460
4526.00 1433
4526.63 1405
4527.27 1400
4527.90 1512
4528.54 1590
4529.17 1650
4529.81 1811
4530.44 2192
4531.08 2468
4531.71 2823
4532.35 3141
4532.98 3382
4533.62 3409
4534.25 3380
4534.89 3226
4535.53 2935
4536.16 2698
4536.80 2489
4537.43 2119
4538.07 1946
4538.70 1749
4539.34 1664
4539.98 1593
4540.61 1379
4541.25 1349
4541.88 1359
4542.52 1245
4543.16 1349
4543.79 1328
4544.43 1368
4545.06 1340
4545.70 1377
4546.34 1410
4546.97 1364
4547.61 1328
4548.25 1253
4548.88 1282
4549.52 1296
4550.15 1196
4550.79 1224
4551.43 1161
4552.06 1199
4552.70 1276
4553.34 1273
4553.97 1253
4554.61 1289
4555.25 1263
4555.89 1222
4556.52 1294
4557.16 1286
4557.80 1245
4558.43 1293
4559.07 1368
4559.71 1288
4560.35 1264
4560.98 1228
4561.62 1260
4562.26 1295
4562.89 1327
4563.53 1353
4564.17 1327
4564.81 1356
4565.44 1301
4566.08 1340
4566.72 1361
4567.36 1410
4568.00 1380
4568.63 1441
4569.27 1501
4569.91 1526
4570.55 1536
4571.19 1605
4571.82 1582
4572.46 1527
4573.10 1475
4573.74 1588
4574.38 1488
4575.01 1469
4575.65 1425
4576.29 1400
4576.93 1376
4577.57 1338
4578.21 1282
4578.84 1332
4579.48 1268
4580.12 1278
4580.76 1235
4581.40 1232
4582.04 1262
4582.68 1289
4583.32 1348
4583.95 1337
4584.59 1270
4585.23 1325
4585.87 1378
4586.51 1382
4587.15 1550
4587.79 1657
4588.43 1734
4589.07 1843
4589.71 1947
4590.35 1986
4590.99 1996
4591.62 1937
4592.26 1890
4592.90 1900
4593.54 1907
4594.18 2004
4594.82 2043
4595.46 1969
4596.10 1800
4596.74 1605
4597.38 1595
4598.02 1588
4598.66 1502
4599.30 1492
4599.94 1477
4600.58 1477
4601.22 1470
4601.86 1422
4602.50 1436
4603.14 1430
4603.78 1470
4604.42 1379
4605.06 1318
4605.70 1323
4606.34 1381
4606.98 1407
4607.62 1327
4608.27 1340
4608.91 1394
4609.55 1368
4610.19 1318
4610.83 1417
4611.47 1378
4612.11 1404
4612.75 1313
4613.39 1366
4614.03 1277
4614.67 1341
4615.31 1388
4615.96 1436
4616.60 1364
4617.24 1252
4617.88 1283
4618.52 1315
4619.16 1347
4619.80 1306
4620.44 1264
4621.09 1269
4621.73 1266
4622.37 1158
4623.01 1209
4623.65 1197
4624.29 1215
4624.94 1209
4625.58 1224
4626.22 1193
4626.86 1236
4627.50 1216
4628.15 1260
4628.79 1216
4629.43 1268
4630.07 1312
4630.71 1326
4631.36 1335
4632.00 1309
4632.64 1441
4633.28 1391
4633.93 1412
4634.57 1522
4635.21 1551
4635.85 1524
4636.50 1491
4637.14 1434
4637.78 1445
4638.42 1563
4639.07 1541
4639.71 1623
4640.35 1678
4640.99 1676
4641.64 1621
4642.28 1556
4642.92 1618
4643.57 1503
4644.21 1437
4644.85 1420
4645.50 1451
4646.14 1401
4646.78 1367
4647.43 1264
4648.07 1267
4648.71 1341
4649.36 1336
4650.00 1388
4650.64 1407
4651.29 1439
4651.93 1467
4652.57 1568
4653.22 1613
4653.86 1786
4654.50 1771
4655.15 1749
4655.79 1648
4656.44 1603
4657.08 1557
4657.72 1462
4658.37 1430
4659.01 1422
4659.66 1287
4660.30 1301
4660.94 1310
4661.59 1281
4662.23 1254
4662.88 1145
4663.52 1214
4664.17 1180
4664.81 1152
4665.46 1202
4666.10 1206
4666.74 1135
4667.39 1107
4668.03 1161
4668.68 1108
4669.32 1124
4669.97 1149
4670.61 1173
4671.26 1126
4671.90 1145
4672.55 1199
4673.19 1218
4673.84 1200
4674.48 1235
4675.13 1183
4675.77 1234
4676.42 1209
4677.07 1128
4677.71 1140
4678.36 1200
4679.00 1189
4679.65 1183
4680.29 1222
4680.94 1291
4681.58 1286
4682.23 1320
4682.88 1251
4683.52 1343
4684.17 1296
4684.81 1274
4685.46 1324
4686.10 1325
4686.75 1334
4687.40 1331
4688.04 1405
4688.69 1305
4689.34 1423
4689.98 1430
4690.63 1386
4691.27 1472
4691.92 1537
4692.57 1536
4693.21 1563
4693.86 1580
4694.51 1543
4695.15 1508
4695.80 1476
4696.45 1451
4697.09 1523
4697.74 1565
4698.39 1606
4699.03 1700
4699.68 1699
4700.33 1674
4700.97 1800
4701.62 1917
4702.27 1960
4702.92 1838
4703.56 1707
4704.21 1702
4704.86 1643
4705.50 1614
4706.15 1676
4706.80 1546
4707.45 1520
4708.09 1525
4708.74 1467
4709.39 1466
4710.04 1366
4710.68 1487
4711.33 1556
4711.98 1461
4712.63 1459
4713.28 1423
4713.92 1446
4714.57 1500
4715.22 1510
4715.87 1496
4716.52 1502
4717.16 1453
4717.81 1475
4718.46 1534
4719.11 1501
4719.76 1389
4720.41 1453
4721.05 1566
4721.70 1580
4722.35 1567
4723.00 1611
4723.65 1709
4724.30 1729
4724.94 1656
4725.59 1616
4726.24 1528
4726.89 1598
4727.54 1572
4728.19 1682
4728.84 1693
4729.49 1625
4730.14 1722
4730.78 1612
4731.43 1451
4732.08 1370
4732.73 1422
4733.38 1354
4734.03 1356
4734.68 1387
4735.33 1383
4735.98 1408
4736.63 1371
4737.28 1343
4737.93 1425
4738.58 1429
4739.23 1329
4739.88 1445
4740.53 1557
4741.18 1571
4741.83 1657
4742.47 1641
4743.12 1630
4743.77 1695
4744.42 1641
4745.07 1540
4745.72 1456
4746.37 1429
4747.03 1424
4747.68 1431
4748.33 1360
4748.98 1367
4749.63 1405
4750.28 1400
4750.93 1434
4751.58 1397
4752.23 1550
4752.88 1671
4753.53 1692
4754.18 1692
4754.83 1807
4755.48 1641
4756.13 1612
4756.78 1648
4757.43 1494
4758.08 1484
4758.74 1484
4759.39 1514
4760.04 1496
4760.69 1500
4761.34 1626
4761.99 1638
4762.64 1749
4763.29 1722
4763.94 1770
4764.60 1796
4765.25 1586
4765.90 1548
4766.55 1457
4767.20 1486
4767.85 1447
4768.51 1376
4769.16 1402
4769.81 1431
4770.46 1368
4771.11 1463
4771.76 1546
4772.42 1479
4773.07 1424
4773.72 1462
4774.37 1475
4775.02 1476
4775.68 1492
4776.33 1479
4776.98 1513
4777.63 1491
4778.29 1412
4778.94 1506
4779.59 1440
4780.24 1498
4780.89 1477
4781.55 1378
4782.20 1409
4782.85 1467
4783.51 1413
4784.16 1446
4784.81 1412
4785.46 1440
4786.12 1440
4786.77 1364
4787.42 1441
4788.08 1460
4788.73 1478
4789.38 1488
4790.03 1493
4790.69 1595
4791.34 1561
4791.99 1508
4792.65 1526
4793.30 1584
4793.95 1593
4794.61 1560
4795.26 1604
4795.91 1703
4796.57 1574
4797.22 1546
4797.87 1619
4798.53 1589
4799.18 1637
4799.84 1771
4800.49 1913
4801.14 2044
4801.80 2129
4802.45 2276
4803.11 2247
4803.76 2255
4804.41 2182
4805.07 2087
4805.72 1996
4806.38 1872
4807.03 1799
4807.68 1767
4808.34 1752
4808.99 1822
4809.65 1725
4810.30 1597
4810.96 1661
4811.61 1633
4812.27 1610
4812.92 1699
4813.58 1658
4814.23 1663
4814.89 1753
4815.54 1885
4816.19 1743
4816.85 1762
4817.50 1799
4818.16 1880
4818.81 1892
4819.47 1881
4820.13 1887
4820.78 1983
4821.44 1931
4822.09 2010
4822.75 2313
4823.40 2413
4824.06 2508
4824.71 2604
4825.37 2699
4826.02 2673
4826.68 2632
4827.33 2544
4827.99 2303
4828.65 2211
4829.30 2146
4829.96 2045
4830.61 2027
4831.27 2011
4831.93 2029
4832.58 1930
4833.24 2026
4833.89 2040
4834.55 2088
4835.21 2154
4835.86 2140
4836.52 2213
4837.17 2360
4837.83 2554
4838.49 2543
4839.14 2443
4839.80 2406
4840.46 2458
4841.11 2489
4841.77 2421
4842.43 2484
4843.08 2398
4843.74 2387
4844.40 2554
4845.05 2530
4845.71 2423
4846.37 2434
4847.02 2518
4847.68 2455
4848.34 2516
4849.00 2547
4849.65 2630
4850.31 2767
4850.97 2905
4851.62 3019
4852.28 3166
4852.94 3319
4853.60 3260
4854.25 3165
4854.91 3002
4855.57 2901
4856.23 2821
4856.88 2752
4857.54 3007
4858.20 3300
4858.86 3434
4859.52 3941
4860.17 4177
4860.83 4380
4861.49 4353
4862.15 3920
4862.81 3709
4863.46 3378
4864.12 3063
4864.78 2959
4865.44 2839
4866.10 2775
4866.75 2709
4867.41 2749
4868.07 2729
4868.73 2779
4869.39 2852
4870.05 2868
4870.71 2791
4871.36 2744
4872.02 2629
4872.68 2591
4873.34 2505
4874.00 2490
4874.66 2482
4875.32 2484
4875.98 2493
4876.63 2516
4877.29 2397
4877.95 2307
4878.61 2330
4879.27 2464
4879.93 2418
4880.59 2497
4881.25 2517
4881.91 2579
4882.57 2465
4883.23 2325
4883.89 2339
4884.55 2163
4885.21 2168
4885.87 2310
4886.52 2193
4887.18 2188
4887.84 2162
4888.50 2237
4889.16 2098
4889.82 2059
4890.48 2112
4891.14 2107
4891.80 2077
4892.46 2011
4893.12 2080
4893.78 2096
4894.44 2113
4895.10 2055
4895.76 2122
4896.42 1996
4897.09 1860
4897.75 1899
4898.41 1875
4899.07 1901
4899.73 1995
4900.39 2037
4901.05 2142
4901.71 2064
4902.37 2119
4903.03 2058
4903.69 1936
4904.35 1866
4905.01 1811
4905.67 1733
4906.33 1763
4907.00 1708
4907.66 1647
4908.32 1680
4908.98 1663
4909.64 1614
4910.30 1569
4910.96 1551
4911.62 1514
4912.29 1528
4912.95 1543
4913.61 1495
4914.27 1501
4914.93 1510
4915.59 1488
4916.26 1495
4916.92 1470
4917.58 1460
4918.24 1527
4918.90 1490
4919.56 1443
4920.23 1459
4920.89 1395
4921.55 1418
4922.21 1489
4922.87 1505
4923.54 1461
4924.20 1427
4924.86 1432
4925.52 1367
4926.19 1407
4926.85 1356
4927.51 1320
4928.17 1395
4928.84 1449
4929.50 1373
4930.16 1402
4930.82 1422
4931.49 1346
4932.15 1322
4932.81 1277
4933.47 1303
4934.14 1392
4934.80 1375
4935.46 1297
4936.13 1246
4936.79 1261
4937.45 1268
4938.11 1351
4938.78 1373
4939.44 1347
4940.10 1305
4940.77 1337
4941.43 1285
4942.09 1324
4942.76 1351
4943.42 1358
4944.08 1356
4944.75 1328
4945.41 1320
4946.08 1289
4946.74 1323
4947.40 1297
4948.07 1284
4948.73 1278
4949.39 1287
4950.06 1185
4950.72 1209
4951.39 1315
4952.05 1280
4952.71 1217
4953.38 1235
4954.04 1256
4954.71 1245
4955.37 1242
4956.04 1257
4956.70 1184
4957.36 1191
4958.03 1290
4958.69 1325
4959.36 1376
4960.02 1391
4960.69 1517
4961.35 1611
4962.02 1657
4962.68 1767
4963.35 1764
4964.01 1916
4964.68 2019
4965.34 1862
4966.01 1820
4966.67 1837
4967.34 1717
4968.00 1670
4968.67 1493
4969.33 1462
4970.00 1390
4970.66 1293
4971.33 1336
4971.99 1239
4972.66 1194
4973.32 1370
4973.99 1310
4974.66 1369
4975.32 1338
4975.99 1259
4976.65 1340
4977.32 1434
4977.98 1502
4978.65 1467
4979.32 1449
4979.98 1501
4980.65 1488
4981.31 1329
4981.98 1288
4982.65 1320
4983.31 1241
4983.98 1178
4984.64 1183
4985.31 1197
4985.98 1268
4986.64 1249
4987.31 1218
4987.98 1189
4988.64 1239
4989.31 1230
4989.98 1215
4990.64 1236
4991.31 1171
4991.98 1251
4992.64 1209
4993.31 1211
4993.98 1186
4994.64 1182
4995.31 1137
4995.98 1195
4996.64 1209
4997.31 1158
4997.98 1164
4998.65 1239
4999.31 1199
4999.98 1105
5000.65 1075
5001.31 1091
5001.98 1149
5002.65 1079
5003.32 1074
5003.98 1021
5004.65 1075
5005.32 1077
5005.99 1088
5006.66 1127
5007.32 1106
5007.99 1089
5008.66 1096
5009.33 1116
5009.99 1114
5010.66 1108
5011.33 1119
5012.00 1103
5012.67 1101
5013.33 1084
5014.00 1073
5014.67 1092
5015.34 1034
5016.01 1119
5016.68 1162
5017.34 1109
5018.01 1091
5018.68 1091
5019.35 1009
5020.02 1046
5020.69 1025
5021.36 1099
5022.02 1134
5022.69 1149
5023.36 1165
5024.03 1179
5024.70 1218
5025.37 1205
5026.04 1167
5026.71 1113
5027.38 1116
5028.05 1137
5028.71 1173
5029.38 1079
5030.05 1098
5030.72 1118
5031.39 1072
5032.06 1040
5032.73 1044
5033.40 953
5034.07 1012
5034.74 1032
5035.41 1008
5036.08 999
5036.75 971
5037.42 1017
5038.09 1113
5038.76 1063
5039.43 1075
5040.10 1066
5040.77 1092
5041.44 1055
5042.11 1037
5042.78 1043
5043.45 1037
5044.12 1017
5044.79 1028
5045.46 1060
5046.13 1056
5046.80 1063
5047.47 1030
5048.14 1067
5048.81 1131
5049.48 1045
5050.15 1131
5050.82 1114
5051.49 1074
5052.16 1087
5052.83 1061
5053.51 1091
5054.18 1065
5054.85 1106
5055.52 1110
5056.19 1080
5056.86 1082
5057.53 1025
5058.20 987
5058.87 996
5059.55 1033
5060.22 1061
5060.89 1023
5061.56 1027
5062.23 1049
5062.90 1010
5063.57 1092
5064.25 1040
5064.92 1011
5065.59 957
5066.26 1080
5066.93 1072
5067.60 1083
5068.28 1113
5068.95 1050
5069.62 1046
5070.29 1050
5070.96 977
5071.64 1012
5072.31 1038
5072.98 1060
5073.65 1105
5074.32 1046
5075.00 1097
5075.67 1065
5076.34 1164
5077.01 1139
5077.69 1112
5078.36 1155
5079.03 1123
5079.70 1134
5080.38 1148
5081.05 1197
5081.72 1171
5082.39 1186
5083.07 1150
5083.74 1182
5084.41 1130
5085.09 1107
5085.76 1165
5086.43 1217
5087.10 1204
5087.78 1163
5088.45 1150
5089.12 1146
5089.80 1162
5090.47 1223
5091.14 1226
5091.82 1283
5092.49 1271
5093.16 1191
5093.84 1243
5094.51 1194
5095.18 1220
5095.86 1192
5096.53 1179
5097.21 1210
5097.88 1159
5098.55 1127
5099.23 1073
5099.90 1127
5100.57 1086
5101.25 1126
5101.92 1065
5102.60 1049
5103.27 1108
5103.95 1189
5104.62 1198
5105.29 1229
5105.97 1258
5106.64 1358
5107.32 1242
5107.99 1239
5108.67 1177
5109.34 1212
5110.01 1191
5110.69 1147
5111.36 1160
5112.04 1105
5112.71 1106
5113.39 1080
5114.06 1081
5114.74 1078
5115.41 1192
5116.09 1121
5116.76 1118
5117.44 1099
5118.11 1178
5118.79 1299
5119.46 1389
5120.14 1459
5120.81 1516
5121.49 1520
5122.16 1524
5122.84 1582
5123.52 1448
5124.19 1478
5124.87 1350
5125.54 1324
5126.22 1180
5126.89 1192
5127.57 1228
5128.24 1202
5128.92 1128
5129.60 1114
5130.27 1146
5130.95 1125
5131.62 1187
5132.30 1147
5132.98 1250
5133.65 1240
5134.33 1212
5135.01 1302
5135.68 1238
5136.36 1207
5137.03 1235
5137.71 1212
5138.39 1193
5139.06 1149
5139.74 1134
5140.42 1198
5141.09 1158
5141.77 1220
5142.45 1198
5143.12 1130
5143.80 1140
5144.48 1176
5145.15 1154
5145.83 1096
5146.51 1075
5147.18 1109
5147.86 1096
5148.54 1110
5149.22 1096
5149.89 1105
5150.57 1077
5151.25 1047
5151.93 1103
5152.60 1139
5153.28 1126
5153.96 1076
5154.63 1054
5155.31 1081
5155.99 1130
5156.67 1175
5157.35 1115
5158.02 1101
5158.70 1127
5159.38 1119
5160.06 1170
5160.73 1152
5161.41 1182
5162.09 1231
5162.77 1178
5163.45 1154
5164.12 1096
5164.80 1110
5165.48 1132
5166.16 1064
5166.84 1171
5167.52 1205
5168.19 1157
5168.87 1124
5169.55 1141
5170.23 1104
5170.91 1139
5171.59 1104
5172.27 1018
5172.94 1013
5173.62 1000
5174.30 982
5174.98 1063
5175.66 1014
5176.34 998
5177.02 1023
5177.70 1035
5178.38 1022
5179.06 1074
5179.73 1083
5180.41 1056
5181.09 1055
5181.77 1081
5182.45 1035
5183.13 1051
5183.81 1063
5184.49 1055
5185.17 1050
5185.85 1053
5186.53 1039
5187.21 1024
5187.89 1067
5188.57 1034
5189.25 971
5189.93 946
5190.61 980
5191.29 1051
5191.97 1032
5192.65 1057
5193.33 1046
5194.01 1005
5194.69 1057
5195.37 1066
5196.05 1016
5196.73 1033
5197.41 1018
5198.09 1036
5198.77 1025
5199.45 971
5200.13 974
5200.81 1035
5201.49 1034
5202.17 1002
5202.85 1041
5203.53 1080
5204.21 1082
5204.89 1091
5205.58 1094
5206.26 1070
5206.94 1076
5207.62 1087
5208.30 1135
5208.98 1071
5209.66 1122
5210.34 1167
5211.02 1178
5211.71 1196
5212.39 1197
5213.07 1194
5213.75 1246
5214.43 1258
5215.11 1273
5215.79 1257
5216.48 1304
5217.16 1305
5217.84 1350
5218.52 1352
5219.20 1281
5219.88 1203
5220.57 1243
5221.25 1228
5221.93 1188
5222.61 1189
5223.29 1174
5223.98 1233
5224.66 1308
5225.34 1251
5226.02 1306
5226.70 1405
5227.39 1330
5228.07 1299
5228.75 1246
5229.43 1226
5230.12 1181
5230.80 1148
5231.48 1185
5232.16 1155
5232.85 1150
5233.53 1168
5234.21 1160
5234.89 1166
5235.58 1214
5236.26 1193
5236.94 1191
5237.63 1176
5238.31 1240
5238.99 1251
5239.67 1277
5240.36 1322
5241.04 1335
5241.72 1322
5242.41 1383
5243.09 1321
5243.77 1324
5244.46 1274
5245.14 1293
5245.82 1254
5246.51 1217
5247.19 1268
5247.88 1191
5248.56 1204
5249.24 1185
5249.93 1169
5250.61 1250
5251.29 1133
5251.98 1168
5252.66 1250
5253.35 1255
5254.03 1290
5254.71 1257
5255.40 1393
5256.08 1298
5256.77 1220
5257.45 1173
5258.14 1131
5258.82 1109
5259.50 1217
5260.19 1139
5260.87 1125
5261.56 1179
5262.24 1259
5262.93 1302
5263.61 1298
5264.30 1371
5264.98 1420
5265.67 1380
5266.35 1281
5267.03 1322
5267.72 1280
5268.40 1244
5269.09 1334
5269.77 1306
5270.46 1246
5271.14 1309
5271.83 1235
5272.52 1210
5273.20 1286
5273.89 1269
5274.57 1212
5275.26 1253
5275.94 1267
5276.63 1242
5277.31 1167
5278.00 1231
5278.68 1254
5279.37 1240
5280.06 1275
5280.74 1259
5281.43 1303
5282.11 1315
5282.80 1332
5283.48 1358
5284.17 1388
5284.86 1317
5285.54 1300
5286.23 1299
5286.92 1286
5287.60 1218
5288.29 1195
5288.97 1189
5289.66 1211
5290.35 1204
5291.03 1227
5291.72 1215
5292.41 1246
5293.09 1244
5293.78 1274
5294.47 1202
5295.15 1236
5295.84 1252
5296.53 1206
5297.21 1226
5297.90 1298
5298.59 1257
5299.27 1316
5299.96 1312
5300.65 1445
5301.33 1417
5302.02 1365
5302.71 1393
5303.40 1413
5304.08 1485
5304.77 1505
5305.46 1660
5306.15 1708
5306.83 1797
5307.52 1817
5308.21 1952
5308.90 2021
5309.58 1811
5310.27 1767
5310.96 1759
5311.65 1624
5312.33 1684
5313.02 1824
5313.71 1954
5314.40 2162
5315.09 2187
5315.77 2267
5316.46 2383
5317.15 2365
5317.84 2350
5318.53 2303
5319.21 2086
5319.90 2029
5320.59 2000
5321.28 1976
5321.97 1905
5322.66 1854
5323.35 1822
5324.03 1739
5324.72 1771
5325.41 1653
5326.10 1614
5326.79 1535
5327.48 1446
5328.17 1452
5328.86 1285
5329.54 1277
5330.23 1335
5330.92 1348
5331.61 1301
5332.30 1293
5332.99 1253
5333.68 1357
5334.37 1251
5335.06 1199
5335.75 1281
5336.44 1284
5337.12 1261
5337.81 1263
5338.50 1266
5339.19 1233
5339.88 1323
5340.57 1299
5341.26 1316
5341.95 1267
5342.64 1260
5343.33 1318
5344.02 1279
5344.71 1266
5345.40 1303
5346.09 1291
5346.78 1293
5347.47 1420
5348.16 1463
5348.85 1447
5349.54 1630
5350.23 1734
5350.92 1850
5351.61 1943
5352.30 2169
5352.99 2165
5353.68 2265
5354.37 2168
5355.07 1996
5355.76 1956
5356.45 1772
5357.14 1625
5357.83 1467
5358.52 1502
5359.21 1387
5359.90 1322
5360.59 1304
5361.28 1369
5361.97 1377
5362.66 1353
5363.36 1320
5364.05 1343
5364.74 1361
5365.43 1317
5366.12 1287
5366.81 1275
5367.50 1296
5368.19 1155
5368.89 1120
5369.58 1129
5370.27 1119
5370.96 1105
5371.65 1123
5372.34 1050
5373.04 1071
5373.73 1071
5374.42 1096
5375.11 1067
5375.80 1112
5376.49 1102
5377.19 1099
5377.88 1094
5378.57 1074
5379.26 1166
5379.96 1063
5380.65 1062
5381.34 1119
5382.03 1113
5382.72 1133
5383.42 1138
5384.11 1054
5384.80 1083
5385.49 1085
5386.19 1050
5386.88 1079
5387.57 1116
5388.26 1125
5388.96 1184
5389.65 1242
5390.34 1210
5391.04 1235
5391.73 1275
5392.42 1236
5393.12 1243
5393.81 1245
5394.50 1297
5395.19 1333
5395.89 1210
5396.58 1185
5397.27 1269
5397.97 1239
5398.66 1151
5399.35 1201
5400.05 1197
5400.74 1167
5401.43 1101
5402.13 1122
5402.82 1127
5403.52 1094
5404.21 1149
5404.90 1102
5405.60 1129
5406.29 1098
5406.98 1118
5407.68 1127
5408.37 1179
5409.07 1154
5409.76 1091
5410.45 1039
5411.15 1089
5411.84 1145
5412.54 1104
5413.23 1126
5413.93 1131
5414.62 1077
5415.32 1165
5416.01 1164
5416.70 1144
5417.40 1152
5418.09 1217
5418.79 1197
5419.48 1178
5420.18 1180
5420.87 1203
5421.57 1174
5422.26 1222
5422.96 1232
5423.65 1237
5424.35 1248
5425.04 1296
5425.74 1258
5426.43 1282
5427.13 1226
5427.82 1189
5428.52 1209
5429.21 1225
5429.91 1273
5430.60 1243
5431.30 1206
5432.00 1199
5432.69 1180
5433.39 1186
5434.08 1256
5434.78 1295
5435.47 1288
5436.17 1277
5436.86 1297
5437.56 1218
5438.26 1250
5438.95 1309
5439.65 1265
5440.34 1318
5441.04 1300
5441.74 1271
5442.43 1258
5443.13 1256
5443.83 1216
5444.52 1293
5445.22 1294
5445.91 1327
5446.61 1376
5447.31 1501
5448.00 1630
5448.70 1676
5449.40 1720
5450.09 1801
5450.79 1858
5451.49 1831
5452.18 1804
5452.88 1718
5453.58 1642
5454.27 1539
5454.97 1513
5455.67 1430
5456.37 1430
5457.06 1389
5457.76 1356
5458.46 1346
5459.15 1342
5459.85 1344
5460.55 1447
5461.25 1437
5461.94 1461
5462.64 1425
5463.34 1416
5464.04 1524
5464.73 1495
5465.43 1496
5466.13 1483
5466.83 1531
5467.53 1444
5468.22 1513
5468.92 1551
5469.62 1461
5470.32 1499
5471.01 1455
5471.71 1465
5472.41 1553
5473.11 1595
5473.81 1678
5474.51 1680
5475.20 1695
5475.90 1699
5476.60 1719
5477.30 1702
5478.00 1725
5478.70 1852
5479.39 1861
5480.09 2182
5480.79 2428
5481.49 2662
5482.19 3045
5482.89 3316
5483.59 3355
5484.29 3263
5484.98 2915
5485.68 2665
5486.38 2461
5487.08 2364
5487.78 2270
5488.48 2119
5489.18 2055
5489.88 2058
5490.58 2013
5491.28 1938
5491.98 1956
5492.68 1920
5493.37 2063
5494.07 2147
5494.77 2193
5495.47 2236
5496.17 2249
5496.87 2290
5497.57 2338
5498.27 2231
5498.97 2333
5499.67 2495
5500.37 2711
5501.07 2999
5501.77 3738
5502.47 4619
5503.17 5171
5503.87 5190
5504.57 4996
5505.27 4497
5505.97 3954
5506.67 3532
5507.37 2985
5508.07 2519
5508.77 2261
5509.47 2100
5510.17 2004
5510.87 1866
5511.58 1902
5512.28 1816
5512.98 1752
5513.68 1850
5514.38 1764
5515.08 1791
5515.78 1861
5516.48 1816
5517.18 1872
5517.88 1897
5518.58 1856
5519.28 1849
5519.99 1854
5520.69 1864
5521.39 1911
5522.09 1946
5522.79 1991
5523.49 1840
5524.19 1791
5524.90 1720
5525.60 1590
5526.30 1550
5527.00 1490
5527.70 1453
5528.40 1430
5529.10 1388
5529.81 1455
5530.51 1443
5531.21 1445
5531.91 1442
5532.61 1387
5533.32 1430
5534.02 1402
5534.72 1377
5535.42 1349
5536.12 1450
5536.83 1442
5537.53 1466
5538.23 1436
5538.93 1422
5539.64 1423
5540.34 1445
5541.04 1580
5541.74 1515
5542.45 1493
5543.15 1510
5543.85 1433
5544.55 1399
5545.26 1385
5545.96 1386
5546.66 1382
5547.36 1367
5548.07 1285
5548.77 1263
5549.47 1305
5550.18 1338
5550.88 1359
5551.58 1327
5552.29 1329
5552.99 1290
5553.69 1291
5554.40 1360
5555.10 1327
5555.80 1268
5556.51 1282
5557.21 1294
5557.91 1343
5558.62 1289
5559.32 1299
5560.02 1298
5560.73 1307
5561.43 1264
5562.14 1303
5562.84 1330
5563.54 1342
5564.25 1331
5564.95 1406
5565.65 1412
5566.36 1451
5567.06 1507
5567.77 1490
5568.47 1438
5569.18 1436
5569.88 1302
5570.58 1354
5571.29 1408
5571.99 1233
5572.70 1271
5573.40 1242
5574.11 1217
5574.81 1267
5575.52 1275
5576.22 1293
5576.93 1226
5577.63 1259
5578.33 1288
5579.04 1361
5579.74 1323
5580.45 1336
5581.15 1289
5581.86 1221
5582.56 1244
5583.27 1208
5583.97 1228
5584.68 1248
5585.39 1159
5586.09 1190
5586.80 1160
5587.50 1170
5588.21 1265
5588.91 1240
5589.62 1194
5590.32 1188
5591.03 1124
5591.73 1149
5592.44 1143
5593.15 1118
5593.85 1143
5594.56 1260
5595.26 1199
5595.97 1226
5596.68 1147
5597.38 1132
5598.09 1226
5598.79 1175
5599.50 1167
5600.21 1207
5600.91 1184
5601.62 1122
5602.33 1088
5603.03 1129
5603.74 1168
5604.44 1152
5605.15 1186
5605.86 1148
5606.56 1146
5607.27 1190
5607.98 1214
5608.68 1150
5609.39 1128
5610.10 1211
5610.80 1171
5611.51 1167
5612.22 1146
5612.93 1099
5613.63 1113
5614.34 1156
5615.05 1096
5615.75 1137
5616.46 1123
5617.17 1082
5617.88 1213
5618.58 1169
5619.29 1159
5620.00 1180
5620.71 1189
5621.41 1124
5622.12 1179
5622.83 1164
5623.54 1143
5624.24 1105
5624.95 1148
5625.66 1154
5626.37 1172
5627.08 1126
5627.78 1066
5628.49 1182
5629.20 1234
5629.91 1258
5630.62 1237
5631.32 1271
5632.03 1323
5632.74 1298
5633.45 1273
5634.16 1312
5634.86 1316
5635.57 1314
5636.28 1369
5636.99 1407
5637.70 1490
5638.41 1518
5639.12 1570
5639.82 1562
5640.53 1612
5641.24 1554
5641.95 1512
5642.66 1493
5643.37 1509
5644.08 1539
5644.79 1477
5645.50 1443
5646.21 1399
5646.91 1326
5647.62 1319
5648.33 1247
5649.04 1297
5649.75 1316
5650.46 1300
5651.17 1263
5651.88 1323
5652.59 1297
5653.30 1298
5654.01 1309
5654.72 1368
5655.43 1340
5656.14 1387
5656.85 1412
5657.56 1352
5658.27 1388
5658.98 1388
5659.69 1445
5660.40 1447
5661.11 1423
5661.82 1450
5662.53 1472
5663.24 1456
5663.95 1404
5664.66 1397
5665.37 1419
5666.08 1399
5666.79 1273
5667.50 1291
5668.21 1261
5668.92 1308
5669.63 1337
5670.34 1307
5671.05 1379
5671.76 1425
5672.47 1557
5673.18 1579
5673.89 1662
5674.61 1633
5675.32 1564
5676.03 1590
5676.74 1443
5677.45 1364
5678.16 1330
5678.87 1264
5679.58 1296
5680.29 1244
5681.01 1288
5681.72 1385
5682.43 1274
5683.14 1271
5683.85 1329
5684.56 1298
5685.27 1305
5685.99 1255
5686.70 1273
5687.41 1186
5688.12 1197
5688.83 1286
5689.54 1289
5690.26 1203
5690.97 1183
5691.68 1243
5692.39 1318
5693.10 1227
5693.82 1236
5694.53 1230
5695.24 1272
5695.95 1187
5696.67 1254
5697.38 1215
5698.09 1213
5698.80 1198
5699.51 1191
5700.23 1193
5700.94 1191
5701.65 1200
5702.36 1247
5703.08 1288
5703.79 1273
5704.50 1230
5705.22 1221
5705.93 1272
5706.64 1316
5707.35 1340
5708.07 1304
5708.78 1312
5709.49 1262
5710.21 1282
5710.92 1330
5711.63 1425
5712.35 1298
5713.06 1263
5713.77 1318
5714.49 1251
5715.20 1283
5715.91 1285
5716.63 1287
5717.34 1308
5718.05 1282
5718.77 1272
5719.48 1230
5720.19 1291
5720.91 1324
5721.62 1327
5722.34 1301
5723.05 1324
5723.76 1329
5724.48 1343
5725.19 1333
5725.91 1265
5726.62 1314
5727.33 1359
5728.05 1451
5728.76 1525
5729.48 1494
5730.19 1441
5730.91 1490
5731.62 1600
5732.34 1521
5733.05 1545
5733.76 1516
5734.48 1508
5735.19 1541
5735.91 1469
5736.62 1384
5737.34 1438
5738.05 1500
5738.77 1498
5739.48 1485
5740.20 1518
5740.91 1561
5741.63 1551
5742.34 1557
5743.06 1551
5743.77 1521
5744.49 1497
5745.20 1603
5745.92 1606
5746.63 1661
5747.35 1672
5748.07 1684
5748.78 1628
5749.50 1648
5750.21 1729
5750.93 1777
5751.64 1864
5752.36 1864
5753.07 1857
5753.79 1871
5754.51 1925
5755.22 1992
5755.94 2009
5756.65 2086
5757.37 2145
5758.09 2226
5758.80 2278
5759.52 2303
5760.24 2307
5760.95 2382
5761.67 2397
5762.38 2563
5763.10 2603
5763.82 2737
5764.53 2836
5765.25 3009
5765.97 2968
5766.68 3000
5767.40 2975
5768.12 3194
5768.83 3519
5769.55 4077
5770.27 4891
5770.98 6177
5771.70 7903
5772.42 9700
5773.13 10860
5773.85 10959
5774.57 10167
5775.29 9044
5776.00 7506
5776.72 6221
5777.44 5128
5778.16 4288
5778.87 3897
5779.59 3561
5780.31 3487
5781.03 3385
5781.74 3451
5782.46 3429
5783.18 3359
5783.90 3429
5784.61 3430
5785.33 3562
5786.05 3665
5786.77 3717
5787.48 3813
5788.20 3693
5788.92 3669
5789.64 3650
5790.36 3575
5791.08 3487
5791.79 3455
5792.51 3304
5793.23 3230
5793.95 3245
5794.67 3059
5795.38 2842
5796.10 2684
5796.82 2651
5797.54 2547
5798.26 2482
5798.98 2473
5799.70 2488
5800.41 2551
5801.13 2673
5801.85 3044
5802.57 3286
5803.29 3414
5804.01 3433
5804.73 3338
5805.45 3156
5806.17 2838
5806.89 2710
5807.60 2516
5808.32 2436
5809.04 2397
5809.76 2318
5810.48 2395
5811.20 2443
5811.92 2368
5812.64 2430
5813.36 2456
5814.08 2418
5814.80 2337
5815.52 2182
5816.24 2170
5816.96 2114
5817.68 2021
5818.40 2061
5819.12 1927
5819.84 1957
5820.56 1988
5821.28 1965
5822.00 1968
5822.72 1999
5823.44 1914
5824.16 1888
5824.88 1916
5825.60 1893
5826.32 1876
5827.04 1805
5827.76 1784
5828.48 1846
5829.20 1777
5829.92 1789
5830.64 1855
5831.36 1732
5832.08 1796
5832.80 1832
5833.52 1766
5834.25 1691
5834.97 1659
5835.69 1671
5836.41 1696
5837.13 1684
5837.85 1664
5838.57 1623
5839.29 1593
5840.01 1608
5840.73 1551
5841.46 1596
5842.18 1599
5842.90 1643
5843.62 1620
5844.34 1541
5845.06 1629
5845.78 1569
5846.51 1543
5847.23 1527
5847.95 1479
5848.67 1585
5849.39 1633
5850.11 1631
5850.84 1554
5851.56 1560
5852.28 1556
5853.00 1528
5853.72 1541
5854.45 1548
5855.17 1535
5855.89 1545
5856.61 1543
5857.33 1593
5858.06 1652
5858.78 1536
5859.50 1493
5860.22 1488
5860.95 1512
5861.67 1479
5862.39 1460
5863.11 1490
5863.84 1463
5864.56 1474
5865.28 1494
5866.01 1537
5866.73 1487
5867.45 1472
5868.17 1458
5868.90 1514
5869.62 1436
5870.34 1439
5871.07 1402
5871.79 1378
5872.51 1399
5873.24 1388
5873.96 1360
5874.68 1413
5875.41 1336
5876.13 1317
5876.85 1278
5877.58 1360
5878.30 1305
5879.02 1365
5879.75 1381
5880.47 1373
5881.19 1437
5881.92 1480
5882.64 1412
5883.37 1376
5884.09 1437
5884.81 1379
5885.54 1411
5886.26 1388
5886.99 1398
5887.71 1385
5888.43 1392
5889.16 1370
5889.88 1425
5890.61 1361
5891.33 1380
5892.05 1397
5892.78 1287
5893.50 1336
5894.23 1298
5894.95 1348
5895.68 1304
5896.40 1350
5897.13 1342
5897.85 1383
5898.58 1358
5899.30 1359
5900.03 1390
5900.75 1312
5901.48 1312
5902.20 1359
5902.93 1324
5903.65 1405
5904.38 1320
5905.10 1338
5905.83 1360
5906.55 1412
5907.28 1349
5908.00 1413
5908.73 1432
5909.45 1420
5910.18 1455
5910.90 1445
5911.63 1449
5912.36 1404
5913.08 1429
5913.81 1431
5914.53 1420
5915.26 1435
5915.98 1440
5916.71 1441
5917.44 1452
5918.16 1561
5918.89 1456
5919.61 1497
5920.34 1471
5921.07 1445
5921.79 1461
5922.52 1471
5923.25 1606
5923.97 1573
5924.70 1528
5925.42 1606
5926.15 1593
5926.88 1593
5927.60 1627
5928.33 1626
5929.06 1705
5929.78 1634
5930.51 1674
5931.24 1641
5931.96 1664
5932.69 1743
5933.42 1752
5934.15 1804
5934.87 1774
5935.60 1776
5936.33 1824
5937.05 1816
5937.78 1879
5938.51 1954
5939.24 1953
5939.96 2052
5940.69 1993
5941.42 2063
5942.14 2077
5942.87 2136
5943.60 2219
5944.33 2234
5945.06 2163
5945.78 2305
5946.51 2353
5947.24 2423
5947.97 2405
5948.69 2454
5949.42 2522
5950.15 2536
5950.88 2557
5951.61 2654
5952.33 2883
5953.06 3112
5953.79 3314
5954.52 3554
5955.25 3903
5955.98 4022
5956.70 4133
5957.43 3909
5958.16 3693
5958.89 3561
5959.62 3386
5960.35 3308
5961.07 3366
5961.80 3157
5962.53 3183
5963.26 3242
5963.99 3210
5964.72 3184
5965.45 3313
5966.18 3454
5966.90 3631
5967.63 4111
5968.36 4548
5969.09 5004
5969.82 5086
5970.55 5105
5971.28 5058
5972.01 4802
5972.74 4568
5973.47 4313
5974.20 4188
5974.93 4007
5975.66 3915
5976.39 3913
5977.12 3923
5977.84 3738
5978.57 3755
5979.30 3841
5980.03 3924
5980.76 3989
5981.49 4055
5982.22 4297
5982.95 4418
5983.68 4438
5984.41 4584
5985.14 4556
5985.87 4682
5986.60 4703
5987.33 4756
5988.06 4720
5988.79 4742
5989.53 4686
5990.26 4523
5990.99 4530
5991.72 4675
5992.45 4718
5993.18 4678
5993.91 4643
5994.64 4712
5995.37 4687
5996.10 4817
5996.83 5041
5997.56 5256
5998.29 5187
5999.02 5163
5999.75 5310
6000.49 5308
6001.22 5492
6001.95 5253
6002.68 5186
6003.41 5161
6004.14 5088
6004.87 5069
6005.60 4866
6006.34 4685
6007.07 4791
6007.80 4685
6008.53 4760
6009.26 4844
6009.99 5089
6010.72 5607
6011.46 6454
6012.19 7663
6012.92 9156
6013.65 11048
6014.38 13247
6015.12 15336
6015.85 16820
6016.58 17582
6017.31 17547
6018.04 16902
6018.78 15682
6019.51 13928
6020.24 12198
6020.97 10506
6021.70 9110
6022.44 7743
6023.17 6784
6023.90 5823
6024.63 5367
6025.37 4965
6026.10 4664
6026.83 4504
6027.56 4371
6028.30 4289
6029.03 4275
6029.76 4100
6030.50 4087
6031.23 4132
6031.96 4257
6032.69 4336
6033.43 4300
6034.16 4210
6034.89 3981
6035.63 3699
6036.36 3530
6037.09 3443
6037.83 3322
6038.56 3192
6039.29 3231
6040.03 3323
6040.76 3291
6041.49 3371
6042.23 3388
6042.96 3404
6043.69 3494
6044.43 3482
6045.16 3572
6045.90 3604
6046.63 3650
6047.36 3698
6048.10 3666
6048.83 3758
6049.57 3788
6050.30 3848
6051.03 4018
6051.77 4132
6052.50 4433
6053.24 4618
6053.97 4896
6054.70 5237
6055.44 5296
6056.17 5581
6056.91 5387
6057.64 5122
6058.38 4855
6059.11 4576
6059.85 4265
6060.58 4050
6061.32 3958
6062.05 3693
6062.79 3634
6063.52 3719
6064.26 3704
6064.99 3536
6065.72 3529
6066.46 3469
6067.20 3450
6067.93 3330
6068.67 3310
6069.40 3309
6070.14 3211
6070.87 3179
6071.61 3234
6072.34 3100
6073.08 3112
6073.81 3165
6074.55 3118
6075.28 2998
6076.02 3053
6076.76 2978
6077.49 3007
6078.23 2969
6078.96 2923
6079.70 2953
6080.43 2870
6081.17 2830
6081.91 2827
6082.64 2855
6083.38 2706
6084.11 2730
6084.85 2654
6085.59 2571
6086.32 2564
6087.06 2512
6087.80 2516
6088.53 2440
6089.27 2442
6090.00 2510
6090.74 2519
6091.48 2543
6092.21 2630
6092.95 2668
6093.69 2604
6094.42 2591
6095.16 2676
6095.90 2595
6096.63 2601
6097.37 2616
6098.11 2566
6098.85 2529
6099.58 2530
6100.32 2436
6101.06 2366
6101.79 2383
6102.53 2438
6103.27 2455
6104.01 2378
6104.74 2289
6105.48 2342
6106.22 2363
6106.96 2407
6107.69 2328
6108.43 2327
6109.17 2276
6109.91 2382
6110.64 2319
6111.38 2269
6112.12 2318
6112.86 2347
6113.59 2412
6114.33 2409
6115.07 2460
6115.81 2531
6116.55 2476
6117.28 2606
6118.02 2593
6118.76 2610
6119.50 2644
6120.24 2599
6120.98 2586
6121.71 2588
6122.45 2530
6123.19 2529
6123.93 2565
6124.67 2538
6125.41 2547
6126.15 2537
6126.88 2611
6127.62 2598
6128.36 2699
6129.10 2645
6129.84 2677
6130.58 2641
6131.32 2630
6132.06 2619
6132.80 2588
6133.53 2583
6134.27 2529
6135.01 2574
6135.75 2558
6136.49 2646
6137.23 2712
6137.97 2799
6138.71 2850
6139.45 2939
6140.19 3030
6140.93 3147
6141.67 3352
6142.41 3324
6143.15 3332
6143.89 3411
6144.63 3294
6145.37 3344
6146.11 3228
6146.85 3171
6147.59 3181
6148.33 3158
6149.07 3176
6149.81 3150
6150.55 3011
6151.29 3026
6152.03 3002
6152.77 3061
6153.51 2982
6154.25 3115
6154.99 3169
6155.73 3228
6156.47 3137
6157.21 3235
6157.95 3358
6158.69 3282
6159.43 3278
6160.17 3372
6160.91 3287
6161.65 3312
6162.39 3393
6163.13 3453
6163.88 3435
6164.62 3666
6165.36 3902
6166.10 4045
6166.84 4083
6167.58 4247
6168.32 4587
6169.06 4675
6169.80 4741
6170.55 4809
6171.29 4802
6172.03 4672
6172.77 4633
6173.51 4555
6174.25 4530
6174.99 4462
6175.74 4289
6176.48 4375
6177.22 4292
6177.96 4348
6178.70 4344
6179.44 4472
6180.19 4747
6180.93 5234
6181.67 5964
6182.41 7168
6183.15 8523
6183.90 9896
6184.64 11562
6185.38 12674
6186.12 13405
6186.87 13174
6187.61 12503
6188.35 11554
6189.09 10454
6189.84 9025
6190.58 8064
6191.32 7049
6192.06 6333
6192.81 5947
6193.55 5601
6194.29 5274
6195.03 5077
6195.78 5011
6196.52 5006
6197.26 4837
6198.01 4764
6198.75 4662
6199.49 4676
6200.23 4597
6200.98 4464
6201.72 4441
6202.46 4509
6203.21 4553
6203.95 4474
6204.69 4372
6205.44 4551
6206.18 4972
6206.92 5609
6207.67 6668
6208.41 8401
6209.15 10684
6209.90 13193
6210.64 15765
6211.39 17481
6212.13 18290
6212.87 18277
6213.62 17558
6214.36 15767
6215.11 13812
6215.85 11644
6216.59 10002
6217.34 8364
6218.08 7116
6218.83 6173
6219.57 5408
6220.31 4940
6221.06 4692
6221.80 4394
6222.55 4151
6223.29 4147
6224.04 4128
6224.78 3981
6225.53 3852
6226.27 3771
6227.02 3704
6227.76 3512
6228.50 3481
6229.25 3309
6229.99 3054
6230.74 2942
6231.48 2849
6232.23 2716
6232.97 2723
6233.72 2743
6234.46 2647
6235.21 2681
6235.96 2720
6236.70 2748
6237.45 2774
6238.19 2859
6238.94 2905
6239.68 2984
6240.43 3073
6241.17 3237
6241.92 3369
6242.66 3563
6243.41 3687
6244.16 3684
6244.90 3648
6245.65 3670
6246.39 3652
6247.14 3703
6247.88 3795
6248.63 3808
6249.38 3986
6250.12 3986
6250.87 3985
6251.62 3757
6252.36 3680
6253.11 3606
6253.85 3465
6254.60 3246
6255.35 3133
6256.09 3061
6256.84 3008
6257.59 3013
6258.33 3003
6259.08 2923
6259.83 2903
6260.57 2833
6261.32 2876
6262.07 2895
6262.81 2859
6263.56 2885
6264.31 2862
6265.05 2713
6265.80 2709
6266.55 2667
6267.30 2683
6268.04 2606
6268.79 2617
6269.54 2599
6270.28 2557
6271.03 2537
6271.78 2575
6272.53 2615
6273.27 2693
6274.02 2640
6274.77 2625
6275.52 2639
6276.26 2600
6277.01 2722
6277.76 2751
6278.51 2777
6279.25 2819
6280.00 2831
6280.75 2803
6281.50 2768
6282.25 2671
6282.99 2600
6283.74 2653
6284.49 2589
6285.24 2559
6285.99 2488
6286.74 2470
6287.48 2431
6288.23 2341
6288.98 2338
6289.73 2295
6290.48 2275
6291.23 2331
6291.97 2269
6292.72 2240
6293.47 2234
6294.22 2189
6294.97 2194
6295.72 2170
6296.47 2305
6297.22 2302
6297.96 2250
6298.71 2348
6299.46 2349
6300.21 2346
6300.96 2277
6301.71 2236
6302.46 2197
6303.21 2154
6303.96 2106
6304.71 2030
6305.46 2041
6306.21 1998
6306.96 1949
6307.71 1989
6308.45 2078
6309.20 2071
6309.95 1957
6310.70 1985
6311.45 2076
6312.20 2161
6312.95 2184
6313.70 2222
6314.45 2271
6315.20 2199
6315.95 2274
6316.70 2264
6317.45 2291
6318.20 2394
6318.95 2511
6319.70 2543
6320.45 2540
6321.20 2398
6321.95 2334
6322.70 2295
6323.46 2047
6324.21 2111
6324.96 2048
6325.71 1961
6326.46 2015
6327.21 1975
6327.96 1938
6328.71 1957
6329.46 1983
6330.21 2013
6330.96 2055
6331.71 2064
6332.46 2072
6333.21 2100
6333.97 2000
6334.72 2066
6335.47 2027
6336.22 1961
6336.97 1901
6337.72 1975
6338.47 1969
6339.22 1904
6339.98 1969
6340.73 1927
6341.48 1899
6342.23 1910
6342.98 1914
6343.73 1862
6344.49 1823
6345.24 1862
6345.99 1821
6346.74 1928
6347.49 1957
6348.24 1940
6349.00 1935
6349.75 1956
6350.50 1991
6351.25 2001
6352.01 2088
6352.76 2154
6353.51 2309
6354.26 2411
6355.01 2601
6355.77 2752
6356.52 2735
6357.27 2746
6358.02 2674
6358.78 2678
6359.53 2594
6360.28 2499
6361.03 2382
6361.79 2337
6362.54 2262
6363.29 2159
6364.05 2140
6364.80 2105
6365.55 2108
6366.30 2115
6367.06 2123
6367.81 2230
6368.56 2287
6369.32 2359
6370.07 2452
6370.82 2622
6371.58 2587
6372.33 2487
6373.08 2397
6373.84 2344
6374.59 2217
6375.34 2124
6376.10 2178
6376.85 2197
6377.60 2131
6378.36 2031
6379.11 2034
6379.87 2080
6380.62 2100
6381.37 1995
6382.13 2043
6382.88 2087
6383.64 2129
6384.39 2140
6385.14 2136
6385.90 2170
6386.65 2039
6387.41 2055
6388.16 1994
6388.91 1986
6389.67 1914
6390.42 1867
6391.18 1888
6391.93 1916
6392.69 1901
6393.44 1807
6394.20 1833
6394.95 1820
6395.71 1819
6396.46 1794
6397.21 1822
6397.97 1795
6398.72 1894
6399.48 1818
6400.23 1885
6400.99 1867
6401.74 1763
6402.50 1778
6403.26 1754
6404.01 1716
6404.77 1735
6405.52 1728
6406.28 1741
6407.03 1803
6407.79 1822
6408.54 1684
6409.30 1773
6410.05 1742
6410.81 1843
6411.56 1833
6412.32 1819
6413.08 1735
6413.83 1742
6414.59 1799
6415.34 1749
6416.10 1792
6416.86 1800
6417.61 1843
6418.37 1866
6419.12 1903
6419.88 1891
6420.64 1938
6421.39 1865
6422.15 1785
6422.91 1706
6423.66 1760
6424.42 1786
6425.17 1661
6425.93 1794
6426.69 1723
6427.44 1699
6428.20 1689
6428.96 1695
6429.71 1734
6430.47 1729
6431.23 1702
6431.98 1762
6432.74 1726
6433.50 1712
6434.26 1807
6435.01 1738
6435.77 1770
6436.53 1772
6437.28 1756
6438.04 1737
6438.80 1837
6439.56 1822
6440.31 1827
6441.07 1819
6441.83 1903
6442.59 1914
6443.34 1930
6444.10 1933
6444.86 1913
6445.62 1901
6446.37 1864
6447.13 1905
6447.89 1842
6448.65 1931
6449.40 1959
6450.16 1936
6450.92 1938
6451.68 1987
6452.44 1949
6453.19 1970
6453.95 1934
6454.71 1966
6455.47 1983
6456.23 2074
6456.99 2065
6457.74 2076
6458.50 2196
6459.26 2211
6460.02 2175
6460.78 2165
6461.54 2122
6462.30 2071
6463.05 2087
6463.81 2155
6464.57 2169
6465.33 2198
6466.09 2250
6466.85 2314
6467.61 2254
6468.37 2232
6469.13 2320
6469.88 2325
6470.64 2341
6471.40 2355
6472.16 2323
6472.92 2304
6473.68 2337
6474.44 2342
6475.20 2426
6475.96 2373
6476.72 2348
6477.48 2382
6478.24 2377
6479.00 2406
6479.76 2488
6480.52 2561
6481.28 2584
6482.04 2651
6482.80 2749
6483.56 2720
6484.32 2736
6485.08 2823
6485.84 2835
6486.60 2895
6487.36 2963
6488.12 2919
6488.88 2941
6489.64 3017
6490.40 3059
6491.16 3048
6491.92 3139
6492.68 3164
6493.44 3370
6494.20 3380
6494.96 3360
6495.72 3464
6496.48 3479
6497.24 3483
6498.00 3521
6498.76 3479
6499.52 3384
6500.28 3283
6501.05 3401
6501.81 3484
6502.57 3406
6503.33 3392
6504.09 3360
6504.85 3617
6505.61 3842
6506.37 4279
6507.13 5337
6507.90 6928
6508.66 8962
6509.42 11383
6510.18 13668
6510.94 15532
6511.70 16168
6512.46 15999
6513.23 14786
6513.99 13281
6514.75 11553
6515.51 9923
6516.27 8411
6517.03 7037
6517.80 6207
6518.56 5480
6519.32 4870
6520.08 4507
6520.84 4177
6521.61 4015
6522.37 3935
6523.13 3865
6523.89 3825
6524.66 3745
6525.42 3885
6526.18 4130
6526.94 4198
6527.71 4469
6528.47 4763
6529.23 5135
6529.99 5264
6530.76 5317
6531.52 5344
6532.28 5251
6533.04 5042
6533.81 4805
6534.57 4763
6535.33 4870
6536.10 5094
6536.86 5595
6537.62 6234
6538.38 6748
6539.15 7065
6539.91 7319
6540.67 7023
6541.44 6480
6542.20 6047
6542.96 5416
6543.73 4896
6544.49 4508
6545.25 4344
6546.02 4199
6546.78 4186
6547.55 4167
6548.31 4248
6549.07 4219
6549.84 4134
6550.60 4251
6551.36 4216
6552.13 4108
6552.89 3841
6553.66 3702
6554.42 3620
6555.18 3574
6555.95 3470
6556.71 3337
6557.48 3490
6558.24 3570
6559.01 3469
6559.77 3498
6560.53 3510
6561.30 3482
6562.06 3518
6562.83 3542
6563.59 3510
6564.36 3649
6565.12 3685
6565.89 3798
6566.65 3799
6567.42 3878
6568.18 3834
6568.95 3732
6569.71 3837
6570.48 3869
6571.24 3855
6572.01 3860
6572.77 3783
6573.54 3843
6574.30 3816
6575.07 3914
6575.83 3929
6576.60 4058
6577.36 4038
6578.13 3954
6578.89 3990
6579.66 3984
6580.42 4046
6581.19 4033
6581.96 4020
6582.72 4076
6583.49 4105
6584.25 4191
6585.02 4236
6585.78 4312
6586.55 4240
6587.32 4268
6588.08 4403
6588.85 4358
6589.61 4178
6590.38 4147
6591.15 4255
6591.91 4170
6592.68 4275
6593.45 4428
6594.21 4721
6594.98 5160
6595.74 5545
6596.51 5877
6597.28 6173
6598.04 6408
6598.81 6479
6599.58 6382
6600.34 6226
6601.11 6019
6601.88 5726
6602.64 5357
6603.41 5063
6604.18 4643
6604.95 4302
6605.71 4179
6606.48 4087
6607.25 3907
6608.01 3810
6608.78 3834
6609.55 3861
6610.32 3783
6611.08 3746
6611.85 3740
6612.62 3799
6613.38 3764
6614.15 3759
6614.92 3744
6615.69 3687
6616.46 3602
6617.22 3584
6617.99 3519
6618.76 3595
6619.53 3558
6620.29 3687
6621.06 3833
6621.83 3894
6622.60 4188
6623.37 4473
6624.13 4948
6624.90 5196
6625.67 5423
6626.44 5506
6627.21 5351
6627.98 5285
6628.74 5084
6629.51 4794
6630.28 4444
6631.05 4202
6631.82 4130
6632.59 4017
6633.35 3916
6634.12 4049
6634.89 4145
6635.66 4399
6636.43 4622
6637.20 4827
6637.97 4919
6638.74 5027
6639.51 5081
6640.27 5019
6641.04 5084
6641.81 5293
6642.58 5421
6643.35 5701
6644.12 5849
6644.89 5905
6645.66 5870
6646.43 5730
6647.20 5479
6647.97 5027
6648.74 4700
6649.51 4482
6650.28 4101
6651.05 3780
6651.82 3702
6652.58 3561
6653.35 3410
6654.12 3352
6654.89 3281
6655.66 3280
6656.43 3311
6657.20 3269
6657.97 3155
6658.74 3162
6659.51 3198
6660.28 3158
6661.05 3170
6661.83 3235
6662.60 3195
6663.37 3161
6664.14 3077
6664.91 3037
6665.68 3027
6666.45 3035
6667.22 2978
6667.99 2983
6668.76 2983
6669.53 2888
6670.30 3057
6671.07 3131
6671.84 3283
6672.61 3306
6673.38 3369
6674.16 3394
6674.93 3511
6675.70 3507
6676.47 3489
6677.24 3415
6678.01 3313
6678.78 3304
6679.55 3260
6680.33 3440
6681.10 3497
6681.87 3385
6682.64 3445
6683.41 3565
6684.18 3534
6684.95 3578
6685.73 3703
6686.50 3837
6687.27 3985
6688.04 4224
6688.81 4312
6689.58 4203
6690.36 4037
6691.13 3845
6691.90 3694
6692.67 3453
6693.44 3325
6694.22 3211
6694.99 3129
6695.76 2920
6696.53 2938
6697.31 2809
6698.08 2805
6698.85 2719
6699.62 2817
6700.40 2725
6701.17 2756
6701.94 2752
6702.71 2798
6703.49 2700
6704.26 2780
6705.03 2729
6705.80 2632
6706.58 2639
6707.35 2539
6708.12 2583
6708.90 2577
6709.67 2540
6710.44 2494
6711.22 2502
6711.99 2533
6712.76 2582
6713.54 2539
6714.31 2470
6715.08 2476
6715.86 2445
6716.63 2405
6717.40 2389
6718.18 2474
6718.95 2444
6719.72 2436
6720.50 2468
6721.27 2392
6722.04 2430
6722.82 2374
6723.59 2295
6724.37 2335
6725.14 2392
6725.91 2389
6726.69 2377
6727.46 2326
6728.24 2350
6729.01 2342
6729.78 2418
6730.56 2311
6731.33 2379
6732.11 2280
6732.88 2345
6733.66 2384
6734.43 2399
6735.20 2418
6735.98 2453
6736.75 2424
6737.53 2449
6738.30 2553
6739.08 2495
6739.85 2509
6740.63 2539
6741.40 2633
6742.18 2542
6742.95 2523
6743.73 2486
6744.50 2579
6745.28 2568
6746.05 2624
6746.83 2620
6747.60 2714
6748.38 2802
6749.15 2795
6749.93 2811
6750.70 2804
6751.48 2881
6752.25 2993
6753.03 3088
6753.81 3259
6754.58 3346
6755.36 3574
6756.13 3792
6756.91 3986
6757.68 3913
6758.46 3615
6759.24 3446
6760.01 3355
6760.79 3142
6761.56 2958
6762.34 2896
6763.12 2773
6763.89 2740
6764.67 2760
6765.44 2709
6766.22 2811
6767.00 2812
6767.77 2832
6768.55 2922
6769.33 3049
6770.10 3146
6770.88 3217
6771.66 3205
6772.43 3160
6773.21 3170
6773.99 2971
6774.76 2775
6775.54 2698
6776.32 2673
6777.09 2672
6777.87 2547
6778.65 2486
6779.42 2480
6780.20 2422
6780.98 2390
6781.76 2438
6782.53 2414
6783.31 2368
6784.09 2385
6784.87 2408
6785.64 2356
6786.42 2392
6787.20 2364
6787.98 2357
6788.75 2401
6789.53 2349
6790.31 2333
6791.09 2431
6791.86 2316
6792.64 2253
6793.42 2127
6794.20 2156
6794.98 2109
6795.75 2084
6796.53 2059
6797.31 2064
6798.09 2106
6798.87 2086
6799.64 2069
6800.42 2119
6801.20 2112
6801.98 2066
6802.76 2172
6803.54 2084
6804.31 2170
6805.09 2152
6805.87 2167
6806.65 2139
6807.43 2191
6808.21 2250
6808.99 2251
6809.76 2244
6810.54 2212
6811.32 2254
6812.10 2098
6812.88 2101
6813.66 2079
6814.44 2069
6815.22 2018
6816.00 2016
6816.78 2063
6817.55 2122
6818.33 2089
6819.11 2160
6819.89 2109
6820.67 1975
6821.45 2078
6822.23 2056
6823.01 2063
6823.79 2110
6824.57 2068
6825.35 2002
6826.13 2054
6826.91 2065
6827.69 2105
6828.47 1995
6829.25 2019
6830.03 1961
6830.81 2006
6831.59 1994
6832.37 1927
6833.15 1977
6833.93 2011
6834.71 2009
6835.49 2002
6836.27 2038
6837.05 2129
6837.83 2334
6838.61 2480
6839.39 2756
6840.17 3181
6840.95 3457
6841.73 3678
6842.51 3745
6843.29 3617
6844.08 3438
6844.86 3356
6845.64 3095
6846.42 2860
6847.20 2742
6847.98 2621
6848.76 2463
6849.54 2447
6850.32 2571
6851.10 2691
6851.89 2845
6852.67 3100
6853.45 3242
6854.23 3241
6855.01 3286
6855.79 3177
6856.57 2957
6857.35 2841
6858.14 2663
6858.92 2522
6859.70 2487
6860.48 2403
6861.26 2302
6862.04 2267
6862.83 2295
6863.61 2290
6864.39 2265
6865.17 2255
6865.95 2193
6866.74 2235
6867.52 2191
6868.30 2174
6869.08 2294
6869.86 2279
6870.65 2219
6871.43 2268
6872.21 2326
6872.99 2253
6873.78 2237
6874.56 2304
6875.34 2398
6876.12 2387
6876.91 2491
6877.69 2530
6878.47 2560
6879.25 2674
6880.04 2744
6880.82 2821
6881.60 2982
6882.39 3170
6883.17 3514
6883.95 3889
6884.74 4163
6885.52 4471
6886.30 4507
6887.08 4272
6887.87 4135
6888.65 3987
6889.43 3988
6890.22 4082
6891.00 4307
6891.78 4384
6892.57 4228
6893.35 4174
6894.14 3994
6894.92 3679
6895.70 3431
6896.49 3213
6897.27 3151
6898.05 3056
6898.84 2939
6899.62 2956
6900.41 2897
6901.19 2746
6901.97 2753
6902.76 2725
6903.54 2875
6904.33 2781
6905.11 2796
6905.89 2741
6906.68 2686
6907.46 2767
6908.25 2673
6909.03 2630
6909.82 2506
6910.60 2533
6911.39 2629
6912.17 2572
6912.96 2480
6913.74 2546
6914.52 2532
6915.31 2456
6916.09 2404
6916.88 2450
6917.66 2378
6918.45 2445
6919.23 2477
6920.02 2531
6920.80 2471
6921.59 2456
6922.37 2455
6923.16 2488
6923.95 2516
6924.73 2499
6925.52 2528
6926.30 2512
6927.09 2464
6927.87 2572
6928.66 2613
6929.44 2533
6930.23 2556
6931.01 2650
6931.80 2663
6932.59 2595
6933.37 2666
6934.16 2792
6934.94 2646
6935.73 2632
6936.52 2584
6937.30 2700
6938.09 2696
6938.87 2708
6939.66 2740
6940.45 2856
6941.23 2987
6942.02 3209
6942.81 3305
6943.59 3522
6944.38 3749
6945.16 3949
6945.95 3954
6946.74 3969
6947.52 4047
6948.31 3994
6949.10 4125
6949.88 4186
6950.67 4356
6951.46 4446
6952.25 4285
6953.03 4154
6953.82 4082
6954.61 3973
6955.39 3836
6956.18 3825
6956.97 3696
6957.75 3678
6958.54 3606
6959.33 3505
6960.12 3476
6960.90 3531
6961.69 3619
6962.48 3655
6963.27 3681
6964.05 3636
6964.84 3689
6965.63 3829
6966.42 3841
6967.20 3964
6967.99 4081
6968.78 4324
6969.57 4642
6970.36 4894
6971.14 5056
6971.93 5149
6972.72 5282
6973.51 5244
6974.30 5309
6975.08 5338
6975.87 5291
6976.66 5184
6977.45 5206
6978.24 5258
6979.03 5120
6979.81 5219
6980.60 5464
6981.39 5679
6982.18 6040
6982.97 6734
6983.76 7946
6984.55 9620
6985.34 11750
6986.12 14755
6986.91 17877
6987.70 20679
6988.49 22618
6989.28 23408
6990.07 23120
6990.86 21561
6991.65 19330
6992.44 16894
6993.23 14471
6994.01 12273
6994.80 10228
6995.59 8529
6996.38 7279
6997.17 6274
6997.96 5517
6998.75 4980
6999.54 4435
7000.33 4127
7001.12 3957
7001.91 3802
7002.70 3580
7003.49 3491
7004.28 3504
7005.07 3440
7005.86 3291
7006.65 3174
7007.44 3173
7008.23 3006
7009.02 2844
7009.81 2851
7010.60 2862
7011.39 2867
7012.18 2906
7012.97 3023
7013.76 3256
7014.55 3363
7015.34 3464
7016.13 3668
7016.92 3605
7017.71 3550
7018.50 3534
7019.29 3457
7020.08 3472
7020.88 3442
7021.67 3386
7022.46 3483
7023.25 3668
7024.04 3682
7024.83 3958
7025.62 4185
7026.41 4428
7027.20 4443
7027.99 4511
7028.79 4571
7029.58 4498
7030.37 4344
7031.16 4244
7031.95 4074
7032.74 3892
7033.53 3870
7034.33 3645
7035.12 3417
7035.91 3325
7036.70 3261
7037.49 3212
7038.28 3186
7039.08 3248
7039.87 3396
7040.66 3360
7041.45 3389
7042.24 3445
7043.04 3460
7043.83 3418
7044.62 3457
7045.41 3593
7046.20 3587
7047.00 3538
7047.79 3484
7048.58 3553
7049.37 3544
7050.17 3629
7050.96 3767
7051.75 3876
7052.54 4005
7053.34 4109
7054.13 4196
7054.92 4210
7055.71 4083
7056.51 3921
7057.30 3696
7058.09 3535
7058.89 3530
7059.68 3561
7060.47 3462
7061.26 3435
7062.06 3446
7062.85 3463
7063.64 3420
7064.44 3434
7065.23 3390
7066.02 3303
7066.82 3177
7067.61 3153
7068.40 3145
7069.20 3049
7069.99 2993
7070.78 2922
7071.58 2873
7072.37 2883
7073.17 2855
7073.96 2653
7074.75 2594
7075.55 2528
7076.34 2553
7077.13 2575
7077.93 2445
7078.72 2510
7079.52 2495
7080.31 2397
7081.10 2452
7081.90 2482
7082.69 2440
7083.49 2334
7084.28 2311
7085.08 2361
7085.87 2380
7086.67 2412
7087.46 2346
7088.25 2449
7089.05 2541
7089.84 2588
7090.64 2673
7091.43 2677
7092.23 2690
7093.02 2561
7093.82 2465
7094.61 2349
7095.41 2391
7096.20 2297
7097.00 2209
7097.79 2142
7098.59 2078
7099.38 2023
7100.18 2048
7100.97 1968
7101.77 1969
7102.56 2051
7103.36 2020
7104.15 1986
7104.95 1908
7105.75 1845
7106.54 1825
7107.34 1934
7108.13 1862
7108.93 1804
7109.72 1815
7110.52 1866
7111.32 1821
7112.11 1813
7112.91 1738
7113.70 1712
7114.50 1753
7115.30 1717
7116.09 1759
7116.89 1798
7117.68 1784
7118.48 1761
7119.28 1728
7120.07 1765
7120.87 1757
7121.67 1790
7122.46 1812
7123.26 1771
7124.06 1645
7124.85 1735
7125.65 1738
7126.45 1746
7127.24 1686
7128.04 1698
7128.84 1730
7129.63 1722
7130.43 1747
7131.23 1789
7132.02 1876
7132.82 1892
7133.62 1854
7134.41 1835
7135.21 1893
7136.01 1836
7136.81 1776
7137.60 1725
7138.40 1695
7139.20 1640
7140.00 1654
7140.79 1576
7141.59 1553
7142.39 1574
7143.19 1655
7143.98 1583
7144.78 1551
7145.58 1565
7146.38 1526
7147.18 1501
7147.97 1542
7148.77 1568
7149.57 1569
7150.37 1526
7151.17 1505
7151.96 1495
7152.76 1439
7153.56 1479
7154.36 1433
7155.16 1453
7155.95 1474
7156.75 1458
7157.55 1523
7158.35 1463
7159.15 1510
7159.95 1512
7160.75 1608
7161.54 1558
7162.34 1602
7163.14 1461
7163.94 1481
7164.74 1474
7165.54 1554
7166.34 1487
7167.14 1475
7167.93 1490
7168.73 1550
7169.53 1494
7170.33 1485
7171.13 1445
7171.93 1449
7172.73 1467
7173.53 1351
7174.33 1384
7175.13 1406
7175.93 1435
7176.73 1384
7177.53 1364
7178.33 1340
7179.13 1329
7179.93 1340
7180.73 1345
7181.53 1308
7182.32 1367
7183.12 1396
7183.92 1403
7184.72 1427
7185.52 1409
7186.32 1390
7187.12 1382
7187.92 1382
7188.72 1370
7189.53 1349
7190.33 1284
7191.13 1259
7191.93 1293
7192.73 1331
7193.53 1317
7194.33 1331
7195.13 1384
7195.93 1284
7196.73 1299
7197.53 1303
7198.33 1233
7199.13 1253
7199.93 1305
7200.73 1294
7201.53 1278
7202.33 1320
7203.14 1298
7203.94 1339
7204.74 1335
7205.54 1395
7206.34 1368
7207.14 1328
7207.94 1321
7208.74 1311
7209.55 1283
7210.35 1296
7211.15 1279
7211.95 1271
7212.75 1291
7213.55 1279
7214.35 1320
7215.16 1355
7215.96 1336
7216.76 1352
7217.56 1371
7218.36 1380
7219.16 1343
7219.97 1344
7220.77 1315
7221.57 1335
7222.37 1342
7223.17 1345
7223.98 1348
7224.78 1367
7225.58 1369
7226.38 1379
7227.19 1365
7227.99 1361
7228.79 1397
7229.59 1355
7230.40 1340
7231.20 1378
7232.00 1387
7232.80 1380
7233.61 1435
7234.41 1463
7235.21 1497
7236.01 1572
7236.82 1684
7237.62 1828
7238.42 1881
7239.23 2002
7240.03 2070
7240.83 2156
7241.63 2068
7242.44 1971
7243.24 1754
7244.04 1637
7244.85 1649
7245.65 1585
7246.45 1516
7247.26 1499
7248.06 1467
7248.86 1414
7249.67 1478
7250.47 1453
7251.28 1428
7252.08 1439
7252.88 1447
7253.69 1440
7254.49 1383
7255.29 1420
7256.10 1387
7256.90 1504
7257.71 1467
7258.51 1522
7259.31 1485
7260.12 1459
7260.92 1474
7261.73 1453
7262.53 1437
7263.34 1463
7264.14 1447
7264.94 1441
7265.75 1417
7266.55 1414
7267.36 1461
7268.16 1506
7268.97 1461
7269.77 1426
7270.58 1477
7271.38 1438
7272.19 1462
7272.99 1433
7273.80 1471
7274.60 1434
7275.41 1433
7276.21 1502
7277.02 1501
7277.82 1462
7278.63 1471
7279.43 1500
7280.24 1529
7281.04 1554
7281.85 1567
7282.65 1589
7283.46 1633
7284.26 1726
7285.07 1937
7285.87 2149
7286.68 2288
7287.49 2349
7288.29 2514
7289.10 2491
7289.90 2260
7290.71 2257
7291.52 2149
7292.32 2103
7293.13 1953
7293.93 1738
7294.74 1693
7295.55 1656
7296.35 1574
7297.16 1568
7297.96 1608
7298.77 1605
7299.58 1609
7300.38 1534
7301.19 1572
7302.00 1505
7302.80 1546
7303.61 1556
7304.42 1622
7305.22 1631
7306.03 1639
7306.84 1668
7307.64 1638
7308.45 1647
7309.26 1689
7310.06 1636
7310.87 1727
7311.68 1830
7312.48 1944
7313.29 1924
7314.10 1897
7314.90 1917
7315.71 1894
7316.52 1933
7317.33 1956
7318.13 2022
7318.94 1993
7319.75 2215
7320.56 2438
7321.36 2688
7322.17 2835
7322.98 3019
7323.79 3019
7324.59 3098
7325.40 2942
7326.21 2600
7327.02 2573
7327.83 2489
7328.63 2414
7329.44 2206
7330.25 2046
7331.06 1969
7331.87 1898
7332.67 1834
7333.48 1883
7334.29 1843
7335.10 1745
7335.91 1789
7336.72 1819
7337.52 1807
7338.33 1861
7339.14 1916
7339.95 1917
7340.76 1949
7341.57 2085
7342.38 2125
7343.18 2173
7343.99 2231
7344.80 2185
7345.61 2116
7346.42 2084
7347.23 2082
7348.04 2007
7348.85 1903
7349.66 1818
7350.46 1759
7351.27 1733
7352.08 1687
7352.89 1720
7353.70 1635
7354.51 1657
7355.32 1624
7356.13 1601
7356.94 1685
7357.75 1720
7358.56 1797
7359.37 1793
7360.18 1836
7360.99 1898
7361.80 1979
7362.61 2094
7363.42 2094
7364.23 2236
7365.04 2216
7365.85 2161
7366.66 2193
7367.47 2184
7368.28 2016
7369.09 1926
7369.90 1954
7370.71 1815
7371.52 1767
7372.33 1768
7373.14 1707
7373.95 1650
7374.76 1592
7375.57 1622
7376.38 1572
7377.19 1526
7378.00 1512
7378.81 1643
7379.62 1640
7380.43 1720
7381.24 1777
7382.06 1903
7382.87 1964
7383.68 1968
7384.49 1951
7385.30 2064
7386.11 2084
7386.92 1981
7387.73 1970
7388.54 1866
7389.36 1788
7390.17 1694
7390.98 1645
7391.79 1612
7392.60 1550
7393.41 1490
7394.22 1526
7395.04 1491
7395.85 1408
7396.66 1432
7397.47 1398
7398.28 1351
7399.09 1421
7399.91 1431
7400.72 1444
7401.53 1573
7402.34 1611
7403.15 1630
7403.97 1639
7404.78 1610
7405.59 1644
7406.40 1646
7407.21 1553
7408.03 1473
7408.84 1519
7409.65 1519
7410.46 1465
7411.28 1497
7412.09 1464
7412.90 1388
7413.71 1394
7414.53 1360
7415.34 1351
7416.15 1330
7416.96 1298
7417.78 1326
7418.59 1267
7419.40 1257
7420.22 1289
7421.03 1341
7421.84 1296
7422.66 1271
7423.47 1248
7424.28 1245
7425.09 1197
7425.91 1198
7426.72 1243
7427.53 1226
7428.35 1215
7429.16 1211
7429.98 1215
7430.79 1223
7431.60 1207
7432.42 1209
7433.23 1200
7434.04 1136
7434.86 1155
7435.67 1202
7436.48 1181
7437.30 1127
7438.11 1167
7438.93 1126
7439.74 1188
7440.55 1198
7441.37 1216
7442.18 1241
7443.00 1216
7443.81 1237
7444.63 1175
7445.44 1197
7446.25 1161
7447.07 1140
7447.88 1169
7448.70 1190
7449.51 1146
7450.33 1133
7451.14 1043
7451.96 1118
7452.77 1117
7453.59 1074
7454.40 1180
7455.22 1154
7456.03 1124
7456.85 1118
7457.66 1171
7458.48 1104
7459.29 1116
7460.11 1107
7460.92 1179
7461.74 1105
7462.55 1057
7463.37 1051
7464.18 1037
7465.00 1044
7465.81 1131
7466.63 1120
7467.44 1146
7468.26 1182
7469.08 1121
7469.89 1182
7470.71 1145
7471.52 1127
7472.34 1172
7473.15 1164
7473.97 1108
7474.79 1176
7475.60 1233
7476.42 1183
7477.23 1159
7478.05 1147
7478.87 1129
7479.68 1134
7480.50 1086
7481.32 1112
7482.13 1161
7482.95 1128
7483.76 1170
7484.58 1175
7485.40 1179
7486.21 1168
7487.03 1188
7487.85 1164
7488.66 1175
7489.48 1141
7490.30 1089
7491.11 1148
7491.93 1095
7492.75 1135
7493.57 1133
7494.38 1066
7495.20 1081
7496.02 1107
7496.83 1131
7497.65 1066
7498.47 1060
7499.29 1097
7500.10 1190
7500.92 1143
7501.74 1107
7502.55 1083
7503.37 1156
7504.19 1123
7505.01 1129
7505.83 1132
7506.64 1095
7507.46 1036
7508.28 1151
7509.10 1109
7509.91 1035
7510.73 1045
7511.55 1134
7512.37 1107
7513.19 1080
7514.00 1106
7514.82 1094
7515.64 1106
7516.46 1089
7517.28 1114
7518.10 1108
7518.91 1082
7519.73 1059
7520.55 1059
7521.37 1055
7522.19 1064
7523.01 1030
7523.82 1030
7524.64 1098
7525.46 1068
7526.28 1020
7527.10 1063
7527.92 1024
7528.74 1068
7529.56 1094
7530.38 1047
7531.19 1057
7532.01 1080
7532.83 1096
7533.65 1093
7534.47 1077
7535.29 1094
7536.11 1082
7536.93 1065
7537.75 1078
7538.57 1040
7539.39 1066
7540.21 1061
7541.03 1006
7541.85 1026
7542.67 1022
7543.48 1022
7544.30 1067
7545.12 1124
7545.94 1025
7546.76 1005
7547.58 1052
7548.40 1051
7549.22 1041
7550.04 1063
7550.86 1019
7551.68 1006
7552.50 1043
7553.32 1035
7554.14 1064
7554.97 1075
7555.79 1092
7556.61 1134
7557.43 1146
7558.25 1114
7559.07 1100
7559.89 1093
7560.71 1086
7561.53 1105
7562.35 1112
7563.17 1205
7563.99 1157
7564.81 1162
7565.63 1117
7566.45 1097
7567.28 1154
7568.10 1154
7568.92 1210
7569.74 1150
7570.56 1233
7571.38 1184
7572.20 1137
7573.02 1107
7573.84 1145
7574.67 1187
7575.49 1201
7576.31 1192
7577.13 1248
7577.95 1199
7578.77 1229
7579.60 1258
7580.42 1270
7581.24 1181
7582.06 1179
7582.88 1198
7583.70 1206
7584.53 1211
7585.35 1211
7586.17 1251
7586.99 1294
7587.81 1326
7588.64 1318
7589.46 1306
7590.28 1327
7591.10 1308
7591.93 1274
7592.75 1364
7593.57 1346
7594.39 1363
7595.22 1345
7596.04 1357
7596.86 1326
7597.68 1390
7598.51 1401
7599.33 1439
7600.15 1494
7600.97 1470
7601.80 1508
7602.62 1541
7603.44 1549
7604.27 1560
7605.09 1650
7605.91 1650
7606.73 1811
7607.56 1810
7608.38 1924
7609.20 1848
7610.03 1817
7610.85 1811
7611.67 1820
7612.50 1685
7613.32 1689
7614.15 1707
7614.97 1701
7615.79 1747
7616.62 1805
7617.44 1724
7618.26 1885
7619.09 2000
7619.91 2093
7620.73 2247
7621.56 2275
7622.38 2388
7623.21 2291
7624.03 2235
7624.85 2197
7625.68 2117
7626.50 2145
7627.33 2133
7628.15 2069
7628.98 2039
7629.80 1963
7630.62 1944
7631.45 1983
7632.27 2077
7633.10 2059
7633.92 2126
7634.75 2075
7635.57 2166
7636.40 2089
7637.22 2029
7638.05 1916
7638.87 1899
7639.70 1821
7640.52 1739
7641.35 1683
7642.17 1614
7643.00 1608
7643.82 1647
7644.65 1624
7645.47 1710
7646.30 1735
7647.12 1808
7647.95 1821
7648.77 1917
7649.60 1958
7650.42 1926
7651.25 1979
7652.08 2014
7652.90 1964
7653.73 1905
7654.55 1965
7655.38 1887
7656.20 1754
7657.03 1750
7657.86 1660
7658.68 1579
7659.51 1589
7660.33 1504
7661.16 1394
7661.99 1355
7662.81 1396
7663.64 1405
7664.46 1336
7665.29 1397
7666.12 1360
7666.94 1366
7667.77 1371
7668.60 1376
7669.42 1330
7670.25 1355
7671.08 1283
7671.90 1324
7672.73 1322
7673.56 1264
7674.38 1298
7675.21 1325
7676.04 1282
7676.86 1227
7677.69 1238
7678.52 1240
7679.34 1279
7680.17 1259
7681.00 1253
7681.83 1279
7682.65 1281
7683.48 1242
7684.31 1292
7685.13 1308
7685.96 1365
7686.79 1377
7687.62 1430
7688.44 1474
7689.27 1465
7690.10 1450
7690.93 1450
7691.76 1426
7692.58 1416
7693.41 1369
7694.24 1342
7695.07 1335
7695.89 1251
7696.72 1283
7697.55 1351
7698.38 1435
7699.21 1397
7700.03 1463
7700.86 1409
7701.69 1400
7702.52 1458
7703.35 1463
7704.18 1454
7705.00 1407
7705.83 1350
7706.66 1323
7707.49 1300
7708.32 1313
7709.15 1303
7709.98 1247
7710.80 1220
7711.63 1257
7712.46 1243
7713.29 1150
7714.12 1225
7714.95 1192
7715.78 1213
7716.61 1212
7717.44 1222
7718.27 1270
7719.09 1234
7719.92 1199
7720.75 1149
7721.58 1154
7722.41 1163
7723.24 1176
7724.07 1161
7724.90 1176
7725.73 1185
7726.56 1114
7727.39 1195
7728.22 1219
7729.05 1223
7729.88 1232
7730.71 1267
7731.54 1223
7732.37 1322
7733.20 1272
7734.03 1221
7734.86 1241
7735.69 1242
7736.52 1227
7737.35 1216
7738.18 1140
7739.01 1113
7739.84 1142
7740.67 1153
7741.50 1135
7742.33 1099
7743.16 1055
7743.99 1083
7744.82 1084
7745.65 1092
7746.48 1144
7747.31 1186
7748.14 1333
7748.98 1417
7749.81 1485
7750.64 1498
7751.47 1551
7752.30 1609
7753.13 1553
7753.96 1526
7754.79 1455
7755.62 1322
7756.45 1292
7757.29 1204
7758.12 1120
7758.95 1142
7759.78 1168
7760.61 1088
7761.44 1138
7762.27 1104
7763.11 1085
7763.94 1037
7764.77 1054
7765.60 1033
7766.43 1059
7767.26 1036
7768.10 1043
7768.93 1063
7769.76 1006
7770.59 1029
7771.42 1008
7772.26 984
7773.09 1011
7773.92 1020
7774.75 1035
7775.58 1016
7776.42 1015
7777.25 1042
7778.08 999
7778.91 1028
7779.75 1001
7780.58 1001
7781.41 1019
7782.24 1012
7783.08 1026
7783.91 1024
7784.74 1052
7785.57 1022
7786.41 1076
7787.24 1075
7788.07 1073
7788.91 1082
7789.74 1081
7790.57 1125
7791.40 1143
7792.24 1128
7793.07 1080
7793.90 1109
7794.74 1127
7795.57 1111
7796.40 1083
7797.24 1144
7798.07 1154
7798.90 1114
7799.74 1142
7800.57 1112
7801.40 1158
7802.24 1144
7803.07 1124
7803.91 1123
7804.74 1226
7805.57 1215
7806.41 1236
7807.24 1237
7808.07 1229
7808.91 1225
7809.74 1185
7810.58 1207
7811.41 1348
7812.25 1296
7813.08 1270
7813.91 1314
7814.75 1310
7815.58 1387
7816.42 1433
7817.25 1419
7818.09 1438
7818.92 1494
7819.75 1558
7820.59 1481
7821.42 1516
7822.26 1593
7823.09 1666
7823.93 1704
7824.76 1735
7825.60 1806
7826.43 1790
7827.27 1777
7828.10 1727
7828.94 1679
7829.77 1679
7830.61 1611
7831.44 1505
7832.28 1480
7833.11 1510
7833.95 1463
7834.78 1443
7835.62 1505
7836.46 1508
7837.29 1569
7838.13 1568
7838.96 1557
7839.80 1545
7840.63 1499
7841.47 1516
7842.31 1415
7843.14 1391
7843.98 1375
7844.81 1374
7845.65 1390
7846.48 1299
7847.32 1306
7848.16 1287
7848.99 1175
7849.83 1197
7850.67 1203
7851.50 1259
7852.34 1291
7853.17 1198
7854.01 1259
7854.85 1205
7855.68 1225
7856.52 1179
7857.36 1193
7858.19 1190
7859.03 1254
7859.87 1208
7860.70 1199
7861.54 1273
7862.38 1254
7863.21 1247
7864.05 1233
7864.89 1296
7865.73 1238
7866.56 1243
7867.40 1254
7868.24 1232
7869.07 1158
7869.91 1224
7870.75 1238
7871.59 1202
7872.42 1214
7873.26 1174
7874.10 1252
7874.94 1245
7875.77 1208
7876.61 1230
7877.45 1368
7878.29 1384
7879.12 1381
7879.96 1405
7880.80 1474
7881.64 1526
7882.47 1521
7883.31 1555
7884.15 1472
7884.99 1466
7885.83 1464
7886.67 1513
7887.50 1453
7888.34 1434
7889.18 1367
7890.02 1355
7890.86 1351
7891.69 1419
7892.53 1386
7893.37 1409
7894.21 1470
7895.05 1483
7895.89 1524
7896.73 1479
7897.57 1425
7898.40 1421
7899.24 1451
7900.08 1386
7900.92 1292
7901.76 1297
7902.60 1297
7903.44 1317
7904.28 1275
7905.12 1248
7905.95 1251
7906.79 1221
7907.63 1193
7908.47 1227
7909.31 1222
7910.15 1235
7910.99 1226
7911.83 1196
7912.67 1231
7913.51 1268
7914.35 1271
7915.19 1322
7916.03 1392
7916.87 1387
7917.71 1472
7918.55 1523
7919.39 1503
7920.23 1595
7921.07 1564
7921.91 1599
7922.75 1572
7923.59 1556
7924.43 1467
7925.27 1401
7926.11 1380
7926.95 1336
7927.79 1294
7928.63 1230
7929.47 1224
7930.31 1234
7931.15 1210
7931.99 1147
7932.83 1148
7933.67 1190
7934.51 1219
7935.35 1158
7936.19 1088
7937.04 1132
7937.88 1135
7938.72 1111
7939.56 1098
7940.40 1097
7941.24 1146
7942.08 1126
7942.92 1080
7943.76 1097
7944.60 1137
7945.45 1140
7946.29 1152
7947.13 1187
7947.97 1156
7948.81 1179
7949.65 1208
7950.49 1167
7951.34 1162
7952.18 1159
7953.02 1159
7953.86 1213
7954.70 1233
7955.54 1215
7956.39 1274
7957.23 1313
7958.07 1351
7958.91 1315
7959.75 1358
7960.60 1437
7961.44 1402
7962.28 1320
7963.12 1327
7963.96 1377
7964.81 1394
7965.65 1290
7966.49 1339
7967.33 1373
7968.18 1440
7969.02 1508
7969.86 1561
7970.70 1649
7971.55 1654
7972.39 1696
7973.23 1559
7974.08 1532
7974.92 1465
7975.76 1378
7976.60 1343
7977.45 1267
7978.29 1240
7979.13 1252
7979.98 1227
7980.82 1122
7981.66 1115
7982.51 1111
7983.35 1133
7984.19 1108
7985.04 1117
7985.88 1098
7986.72 1077
7987.57 1144
7988.41 1134
7989.25 1095
7990.10 1065
7990.94 1087
7991.78 1051
7992.63 974
7993.47 1011
7994.32 1034
7995.16 1039
7996.00 978
7996.85 979
7997.69 967
7998.53 991
7999.38 963
8000.22 969
8001.07 976
8001.91 924
8002.76 939
8003.60 929
8004.44 945
8005.29 935
8006.13 937
8006.98 965
8007.82 903
8008.67 858
8009.51 918
8010.36 889
8011.20 855
8012.05 854
8012.89 875
8013.74 863
8014.58 858
8015.43 886
8016.27 873
8017.12 848
8017.96 813
8018.81 859
8019.65 845
8020.50 831
8021.34 880
8022.19 828
8023.03 840
8023.88 860
8024.72 822
8025.57 823
8026.41 813
8027.26 780
8028.11 803
8028.95 832
8029.80 876
8030.64 810
8031.49 843
8032.33 805
8033.18 814
8034.03 795
8034.87 762
8035.72 840
8036.56 793
8037.41 840
8038.26 809
8039.10 821
8039.95 821
8040.80 836
8041.64 844
8042.49 840
8043.33 852
8044.18 831
8045.03 873
8045.87 830
8046.72 847
8047.57 844
8048.41 826
8049.26 837
8050.11 833
8050.95 839
8051.80 838
8052.65 797
8053.49 803
8054.34 820
8055.19 852
8056.04 804
8056.88 858
8057.73 810
8058.58 786
8059.42 792
8060.27 779
8061.12 785
8061.97 755
8062.81 793
8063.66 779
8064.51 781
8065.36 780
8066.20 772
8067.05 743
8067.90 766
8068.75 816
8069.60 728
8070.44 723
8071.29 732
8072.14 715
8072.99 774
8073.84 776
8074.68 727
8075.53 763
8076.38 701
8077.23 701
8078.08 739
8078.92 736
8079.77 749
8080.62 705
8081.47 702
8082.32 772
8083.17 721
8084.02 713
8084.86 655
8085.71 727
8086.56 753
8087.41 737
8088.26 757
8089.11 708
8089.96 707
8090.81 712
8091.65 698
8092.50 705
8093.35 752
8094.20 739
8095.05 684
8095.90 712
8096.75 676
8097.60 695
8098.45 675
8099.30 705
8100.15 725
8101.00 737
8101.85 707
8102.70 676
8103.54 703
8104.39 668
8105.24 703
8106.09 710
8106.94 710
8107.79 735
8108.64 738
8109.49 705
8110.34 758
8111.19 728
8112.04 694
8112.89 667
8113.74 683
8114.59 729
8115.44 685
8116.29 713
8117.14 723
8117.99 727
8118.84 713
8119.70 685
8120.55 723
8121.40 735
8122.25 722
8123.10 766
8123.95 769
8124.80 793
8125.65 775
8126.50 754
8127.35 738
8128.20 764
8129.05 746
8129.90 730
8130.76 764
8131.61 717
8132.46 751
8133.31 764
8134.16 845
8135.01 883
8135.86 889
8136.71 883
8137.56 867
8138.42 892
8139.27 834
8140.12 796
8140.97 798
8141.82 789
8142.67 795
8143.53 796
8144.38 802
8145.23 828
8146.08 804
8146.93 770
8147.78 805
8148.64 769
8149.49 784
8150.34 810
8151.19 833
8152.05 834
8152.90 826
8153.75 806
8154.60 808
8155.45 832
8156.31 848
8157.16 835
8158.01 843
8158.86 869
8159.72 919
8160.57 893
8161.42 836
8162.27 853
8163.13 877
8163.98 803
8164.83 804
8165.69 770
8166.54 741
8167.39 771
8168.24 755
8169.10 745
8169.95 733
8170.80 721
8171.66 738
8172.51 663
8173.36 693
8174.22 707
8175.07 691
8175.92 679
8176.78 694
8177.63 674
8178.48 716
8179.34 717
8180.19 732
8181.04 739
8181.90 689
8182.75 677
8183.61 716
8184.46 665
8185.31 701
8186.17 701
8187.02 673
8187.87 653
8188.73 652
8189.58 669
8190.44 657
8191.29 650
8192.15 683
8193.00 692
8193.85 633
8194.71 665
8195.56 642
8196.42 680
8197.27 676
8198.13 654
8198.98 639
8199.84 695
8200.69 678
8201.55 658
8202.40 682
8203.25 680
8204.11 678
8204.96 654
8205.82 680
8206.67 684
8207.53 660
8208.38 674
8209.24 666
8210.09 661
8210.95 667
8211.81 634
8212.66 672
8213.52 691
8214.37 692
8215.23 740
8216.08 720
8216.94 696
8217.79 696
8218.65 720
8219.50 724
8220.36 745
8221.22 754
8222.07 711
8222.93 755
8223.78 757
8224.64 767
8225.50 790
8226.35 699
8227.21 691
8228.06 739
8228.92 748
8229.78 764
8230.63 668
8231.49 692
8232.34 708
8233.20 695
8234.06 657
8234.91 678
8235.77 636
8236.63 640
8237.48 629
8238.34 635
8239.20 607
8240.05 582
8240.91 609
8241.77 615
8242.62 661
8243.48 671
8244.34 642
8245.19 677
8246.05 659
8246.91 645
8247.77 655
8248.62 663
8249.48 603
8250.34 655
8251.20 610
8252.05 629
8252.91 648
8253.77 666
8254.62 657
8255.48 650
8256.34 662
8257.20 683
8258.06 628
8258.91 629
8259.77 620
8260.63 661
8261.49 658
8262.34 686
8263.20 641
8264.06 620
8264.92 651
8265.78 655
8266.63 650
8267.49 637
8268.35 641
8269.21 678
8270.07 708
8270.93 689
8271.78 708
8272.64 686
8273.50 639
8274.36 631
8275.22 659
8276.08 680
8276.93 656
8277.79 663
8278.65 666
8279.51 681
8280.37 679
8281.23 694
8282.09 709
8282.95 719
8283.81 744
8284.66 719
8285.52 690
8286.38 728
8287.24 696
8288.10 656
8288.96 677
8289.82 677
8290.68 705
8291.54 695
8292.40 663
8293.26 692
8294.12 721
8294.98 709
8295.84 676
8296.70 731
8297.56 701
8298.42 713
8299.28 696
8300.13 706
8300.99 736
8301.85 659
8302.71 706
8303.57 687
8304.43 687
8305.29 664
8306.16 697
8307.02 697
8307.88 689
8308.74 686
8309.60 670
8310.46 703
8311.32 707
8312.18 703
8313.04 648
8313.90 666
8314.76 667
8315.62 630
8316.48 632
8317.34 659
8318.20 681
8319.06 643
8319.92 634
8320.78 704
8321.65 668
8322.51 647
8323.37 619
8324.23 631
8325.09 662
8325.95 626
8326.81 672
8327.67 634
8328.53 678
8329.40 639
8330.26 662
8331.12 643
8331.98 721
8332.84 677
8333.70 700
8334.57 675
8335.43 644
8336.29 651
8337.15 624
8338.01 648
8338.87 664
8339.74 706
8340.60 678
8341.46 692
8342.32 730
8343.18 701
8344.05 641
8344.91 718
8345.77 698
8346.63 688
8347.49 711
8348.36 722
8349.22 725
8350.08 685
8350.94 709
8351.81 711
8352.67 727
8353.53 721
8354.39 708
8355.26 721
8356.12 668
8356.98 650
8357.85 711
8358.71 700
8359.57 701
8360.43 675
8361.30 683
8362.16 692
8363.02 714
8363.89 726
8364.75 708
8365.61 724
8366.48 724
8367.34 700
8368.20 678
8369.07 676
8369.93 673
8370.79 700
8371.66 684
8372.52 711
8373.38 733
8374.25 800
8375.11 726
8375.98 723
8376.84 710
8377.70 731
8378.57 734
8379.43 706
8380.30 728
8381.16 756
8382.02 732
8382.89 690
8383.75 747
8384.62 674
8385.48 705
8386.34 742
8387.21 744
8388.07 738
8388.94 761
8389.80 749
8390.67 787
8391.53 788
8392.40 806
8393.26 798
8394.13 773
8394.99 808
8395.85 769
8396.72 800
8397.58 804
8398.45 787
8399.31 809
8400.18 800
8401.04 825
8401.91 848
8402.77 832
8403.64 800
8404.50 794
8405.37 824
8406.24 803
8407.10 792
8407.97 842
8408.83 824
8409.70 823
8410.56 852
8411.43 855
8412.29 860
8413.16 861
8414.03 877
8414.89 878
8415.76 914
8416.62 924
8417.49 926
8418.35 869
8419.22 898
8420.09 910
8420.95 902
8421.82 922
8422.69 949
8423.55 966
8424.42 962
8425.28 971
8426.15 1004
8427.02 1003
8427.88 1016
8428.75 1074
8429.62 1068
8430.48 1068
8431.35 1071
8432.22 1075
8433.08 1062
8433.95 1075
8434.82 1130
8435.68 1134
8436.55 1153
8437.42 1166
8438.28 1149
8439.15 1147
8440.02 1161
8440.89 1240
8441.75 1304
8442.62 1366
8443.49 1337
8444.35 1395
8445.22 1467
8446.09 1432
8446.96 1451
8447.82 1449
8448.69 1452
8449.56 1529
8450.43 1526
8451.29 1628
8452.16 1581
8453.03 1633
8453.90 1778
8454.76 1841
8455.63 2018
8456.50 2298
8457.37 2573
8458.24 2950
8459.10 3202
8459.97 3352
8460.84 3328
8461.71 3202
8462.58 2915
8463.45 2782
8464.31 2660
8465.18 2455
8466.05 2122
8466.92 1996
8467.79 1882
8468.66 1697
8469.52 1585
8470.39 1453
8471.26 1412
8472.13 1384
8473.00 1357
8473.87 1301
8474.74 1275
8475.61 1265
8476.47 1225
8477.34 1261
8478.21 1241
8479.08 1200
8479.95 1266
8480.82 1284
8481.69 1286
8482.56 1278
8483.43 1338
8484.30 1356
8485.17 1317
8486.04 1384
8486.91 1375
8487.78 1387
8488.64 1332
8489.51 1291
8490.38 1327
8491.25 1243
8492.12 1237
8492.99 1233
8493.86 1268
8494.73 1311
8495.60 1363
8496.47 1299
8497.34 1321
8498.21 1340
8499.08 1311
8499.95 1308
8500.82 1299
8501.69 1269
8502.56 1264
8503.43 1287
8504.30 1229
8505.17 1211
8506.05 1231
8506.92 1211
8507.79 1271
8508.66 1246
8509.53 1273
8510.40 1287
8511.27 1302
8512.14 1253
8513.01 1294
8513.88 1272
8514.75 1255
8515.62 1281
8516.49 1310
8517.37 1334
8518.24 1312
8519.11 1362
8519.98 1391
8520.85 1362
8521.72 1407
8522.59 1449
8523.46 1512
8524.33 1602
8525.21 1675
8526.08 1793
8526.95 1994
8527.82 2128
8528.69 2369
8529.56 2438
8530.44 2429
8531.31 2363
8532.18 2226
8533.05 2181
8533.92 2106
8534.80 1979
8535.67 1840
8536.54 1720
8537.41 1646
8538.28 1599
8539.16 1504
8540.03 1420
8540.90 1396
8541.77 1341
8542.64 1324
8543.52 1298
8544.39 1253
8545.26 1231
8546.13 1193
8547.01 1171
8547.88 1206
8548.75 1136
8549.62 1145
8550.50 1238
8551.37 1213
8552.24 1275
8553.12 1329
8553.99 1390
8554.86 1379
8555.73 1514
8556.61 1483
8557.48 1541
8558.35 1553
8559.23 1545
8560.10 1547
8560.97 1486
8561.85 1416
8562.72 1376
8563.59 1341
8564.47 1324
8565.34 1263
8566.21 1213
8567.09 1228
8567.96 1219
8568.83 1173
8569.71 1187
8570.58 1151
8571.46 1124
8572.33 1163
8573.20 1121
8574.08 1132
8574.95 1113
8575.83 1133
8576.70 1091
8577.57 1118
8578.45 1046
8579.32 1059
8580.20 1060
8581.07 1071
8581.94 1128
8582.82 1089
8583.69 1062
8584.57 1117
8585.44 1126
8586.32 1114
8587.19 1128
8588.07 1138
8588.94 1104
8589.82 1108
8590.69 1111
8591.57 1126
8592.44 1146
8593.32 1182
8594.19 1161
8595.07 1179
8595.94 1233
8596.82 1207
8597.69 1190
8598.57 1230
8599.44 1209
8600.32 1231
8601.19 1262
8602.07 1181
8602.94 1209
8603.82 1208
8604.69 1274
8605.57 1269
8606.44 1331
8607.32 1287
8608.20 1294
8609.07 1273
8609.95 1252
8610.82 1289
8611.70 1277
8612.57 1299
8613.45 1302
8614.33 1316
8615.20 1321
8616.08 1369
8616.95 1340
8617.83 1335
8618.71 1351
8619.58 1421
8620.46 1416
8621.34 1429
8622.21 1436
8623.09 1467
8623.97 1513
8624.84 1534
8625.72 1549
8626.59 1545
8627.47 1555
8628.35 1581
8629.22 1632
8630.10 1559
8630.98 1615
8631.86 1647
8632.73 1628
8633.61 1635
8634.49 1693
8635.36 1595
8636.24 1634
8637.12 1709
8637.99 1721
8638.87 1698
8639.75 1673
8640.63 1614
8641.50 1674
8642.38 1796
8643.26 1812
8644.14 1841
8645.01 1811
8645.89 1836
8646.77 1913
8647.65 1892
8648.52 1941
8649.40 1985
8650.28 2012
8651.16 2040
8652.04 2070
8652.91 2074
8653.79 2084
8654.67 2116
8655.55 2128
8656.43 2124
8657.30 2220
8658.18 2234
8659.06 2235
8659.94 2354
8660.82 2509
8661.70 2573
8662.57 2656
8663.45 2897
8664.33 3163
8665.21 3486
8666.09 3790
8666.97 3947
8667.85 4177
8668.72 4281
8669.60 4267
8670.48 4224
8671.36 4087
8672.24 4062
8673.12 3874
8674.00 3808
8674.88 3781
8675.76 3587
8676.63 3645
8677.51 3580
8678.39 3646
8679.27 3561
8680.15 3380
8681.03 3253
8681.91 3039
8682.79 2919
8683.67 2868
8684.55 2661
8685.43 2552
8686.31 2460
8687.19 2450
8688.07 2527
8688.95 2452
8689.83 2502
8690.71 2549
8691.59 2702
8692.47 2934
8693.35 3206
8694.23 3463
8695.11 3549
8695.99 3775
8696.87 3821
8697.75 3809
8698.63 3703
8699.51 3576
8700.39 3407
8701.27 3245
8702.15 3121
8703.03 3129
8703.91 3100
8704.79 3004
8705.67 2912
8706.55 2882
8707.43 2827
8708.31 2709
8709.19 2624
8710.07 2430
8710.96 2310
8711.84 2254
8712.72 2135
8713.60 2017
8714.48 1911
8715.36 1879
8716.24 1781
8717.12 1765
8718.00 1731
8718.89 1624
8719.77 1625
8720.65 1602
8721.53 1614
8722.41 1575
8723.29 1537
8724.17 1549
8725.06 1582
8725.94 1598
8726.82 1556
8727.70 1614
8728.58 1610
8729.46 1604
8730.35 1582
8731.23 1634
8732.11 1652
8732.99 1677
8733.87 1716
8734.76 1728
8735.64 1735
8736.52 1707
8737.40 1669
8738.29 1663
8739.17 1695
8740.05 1687
8740.93 1681
8741.81 1644
8742.70 1625
8743.58 1622
8744.46 1674
8745.34 1682
8746.23 1634
8747.11 1651
8747.99 1690
8748.88 1655
8749.76 1618
8750.64 1674
8751.52 1614
8752.41 1605
8753.29 1612
8754.17 1629
8755.06 1634
8755.94 1638
8756.82 1674
8757.71 1762
8758.59 1870
8759.47 1878
8760.36 1923
8761.24 1965
8762.12 1956
8763.01 1902
8763.89 1874
8764.77 1866
8765.66 1893
8766.54 1941
8767.42 1907
8768.31 1876
8769.19 1826
8770.08 1772
8770.96 1793
8771.84 1804
8772.73 1789
8773.61 1779
8774.50 1823
8775.38 1809
8776.26 1801
8777.15 1779
8778.03 1772
8778.92 1822
8779.80 1819
8780.69 1904
8781.57 1960
8782.46 2079
8783.34 2144
8784.22 2352
8785.11 2367
8785.99 2387
8786.88 2428
8787.76 2417
8788.65 2390
8789.53 2426
8790.42 2267
8791.30 2218
8792.19 2097
8793.07 1989
8793.96 1789
8794.84 1691
8795.73 1622
8796.61 1587
8797.50 1669
8798.38 1522
8799.27 1480
8800.15 1396
8801.04 1440
8801.93 1404
8802.81 1368
8803.70 1327
8804.58 1380
8805.47 1380
8806.35 1297
8807.24 1288
8808.12 1257
8809.01 1301
8809.90 1305
8810.78 1310
8811.67 1253
8812.55 1251
8813.44 1200
8814.33 1184
8815.21 1249
8816.10 1264
8816.98 1255
8817.87 1293
8818.76 1319
8819.64 1321
8820.53 1323
8821.42 1334
8822.30 1304
8823.19 1317
8824.08 1341
8824.96 1253
8825.85 1253
8826.74 1230
8827.62 1199
8828.51 1160
8829.40 1194
8830.28 1175
8831.17 1150
8832.06 1165
8832.94 1145
8833.83 1114
8834.72 1093
8835.61 1099
8836.49 1125
8837.38 1074
8838.27 1070
8839.16 1060
8840.04 1112
8840.93 1100
8841.82 1080
8842.70 1098
8843.59 1080
8844.48 1129
8845.37 1146
8846.26 1100
8847.14 1115
8848.03 1121
8848.92 1057
8849.81 1100
8850.69 1090
8851.58 1046
8852.47 1112
8853.36 1067
8854.25 1042
8855.13 1023
8856.02 1046
8856.91 1007
8857.80 1017
8858.69 1074
8859.58 1037
8860.46 1034
8861.35 1016
8862.24 966
8863.13 982
8864.02 1033
8864.91 1013
8865.80 1018
8866.68 1010
8867.57 973
8868.46 987
8869.35 960
8870.24 924
8871.13 963
8872.02 932
8872.91 925
8873.80 907
8874.69 870
8875.57 868
8876.46 834
8877.35 874
8878.24 858
8879.13 888
8880.02 906
8880.91 914
8881.80 864
8882.69 834
8883.58 795
8884.47 825
8885.36 877
8886.25 855
8887.14 789
8888.03 804
8888.92 813
8889.81 804
8890.70 801
8891.59 798
8892.48 807
8893.37 840
8894.26 770
8895.15 781
8896.04 779
8896.93 799
8897.82 799
8898.71 753
8899.60 753
8900.49 797
8901.38 749
8902.27 712
8903.16 758
8904.05 749
8904.94 748
8905.83 703
8906.72 716
8907.61 734
8908.50 714
8909.40 745
8910.29 727
8911.18 722
8912.07 728
8912.96 684
8913.85 699
8914.74 712
8915.63 750
8916.52 732
8917.42 686
8918.31 721
8919.20 704
8920.09 697
8920.98 698
8921.87 676
8922.76 691
8923.66 670
8924.55 691
8925.44 695
8926.33 658
8927.22 670
8928.11 629
8929.01 664
8929.90 681
8930.79 702
8931.68 729
8932.57 693
8933.47 701
8934.36 701
8935.25 690
8936.14 726
8937.03 675
8937.93 617
8938.82 619
8939.71 642
8940.60 646
8941.50 658
8942.39 637
8943.28 645
8944.17 630
8945.07 607
8945.96 621
8946.85 631
8947.75 662
8948.64 629
8949.53 624
8950.42 595
8951.32 588
8952.21 605
8953.10 650
8954.00 618
8954.89 608
8955.78 605
8956.68 667
8957.57 637
8958.46 644
8959.36 634
8960.25 639
8961.14 603
8962.04 609
8962.93 629
8963.82 628
8964.72 593
8965.61 610
8966.50 635
8967.40 597
8968.29 593
8969.19 590
8970.08 633
8970.97 608
8971.87 689
8972.76 646
8973.66 604
8974.55 621
8975.44 655
8976.34 636
8977.23 604
8978.13 658
8979.02 628
8979.91 603
8980.81 651
8981.70 650
8982.60 627
8983.49 609
8984.39 576
8985.28 597
8986.18 577
8987.07 591
8987.97 580
8988.86 606
8989.76 625
8990.65 611
8991.55 615
8992.44 573
8993.34 600
8994.23 573
8995.13 614
8996.02 560
8996.92 611
8997.81 623
8998.71 624
8999.60 615
9000.50 568
9001.39 547
9002.29 572
9003.18 556
9004.08 533
9004.98 572
9005.87 579
9006.77 559
9007.66 551
9008.56 584
9009.45 583
9010.35 596
9011.25 603
9012.14 585
9013.04 531
9013.93 541
9014.83 582
9015.73 588
9016.62 601
9017.52 571
9018.42 553
9019.31 578
9020.21 608
9021.10 580
9022.00 591
9022.90 574
9023.79 580
9024.69 606
9025.59 615
9026.48 582
9027.38 563
9028.28 579
9029.17 572
9030.07 541
9030.97 545
9031.87 562
9032.76 603
9033.66 621
9034.56 548
9035.45 573
9036.35 604
9037.25 593
9038.15 580
9039.04 574
9039.94 614
9040.84 597
9041.73 569
9042.63 565
9043.53 556
9044.43 607
9045.33 571
9046.22 595
9047.12 606
9048.02 586
9048.92 565
9049.81 606
9050.71 619
9051.61 585
9052.51 578
9053.41 570
9054.30 567
9055.20 562
9056.10 550
9057.00 572
9057.90 572
9058.80 600
9059.69 624
9060.59 603
9061.49 553
9062.39 629
9063.29 596
9064.19 627
9065.08 594
9065.98 605
9066.88 588
9067.78 598
9068.68 576
9069.58 589
9070.48 588
9071.38 593
9072.27 594
9073.17 630
9074.07 606
9074.97 587
9075.87 607
9076.77 612
9077.67 628
9078.57 633
9079.47 612
9080.37 584
9081.27 567
9082.17 620
9083.07 624
9083.97 622
9084.87 586
9085.76 598
9086.66 604
9087.56 626
9088.46 622
9089.36 590
9090.26 625
9091.16 609
9092.06 619
9092.96 673
9093.86 630
9094.76 648
9095.66 646
9096.56 638
9097.46 590
9098.36 579
9099.26 606
9100.17 637
9101.07 656
9101.97 625
9102.87 650
9103.77 616
9104.67 612
9105.57 647
9106.47 586
9107.37 579
9108.27 575
9109.17 600
9110.07 586
9110.97 574
9111.87 574
9112.77 610
9113.68 595
9114.58 579
9115.48 555
9116.38 554
9117.28 567
9118.18 556
9119.08 546
9119.98 601
9120.89 556
9121.79 594
9122.69 572
9123.59 571
9124.49 564
9125.39 560
9126.29 584
9127.20 567
9128.10 536
9129.00 552
9129.90 575
9130.80 580
9131.71 573
9132.61 567
9133.51 588
9134.41 583
9135.31 573
9136.22 590
9137.12 606
9138.02 551
9138.92 557
9139.83 518
9140.73 554
9141.63 537
9142.53 550
9143.43 536
9144.34 564
9145.24 539
9146.14 610
9147.05 582
9147.95 558
9148.85 543
9149.75 560
9150.66 574
9151.56 531
9152.46 559
9153.37 562
9154.27 582
9155.17 575
9156.07 524
9156.98 549
9157.88 576
9158.78 601
9159.69 563
9160.59 567
9161.49 572
9162.40 547
9163.30 549
9164.20 590
9165.11 591
9166.01 563
9166.92 578
9167.82 645
9168.72 614
9169.63 665
9170.53 600
9171.43 635
9172.34 623
9173.24 641
9174.15 641
9175.05 604
9175.95 601
9176.86 622
9177.76 589
9178.67 579
9179.57 599
9180.48 567
9181.38 578
9182.28 551
9183.19 546
9184.09 549
9185.00 549
9185.90 571
9186.81 609
9187.71 585
9188.62 607
9189.52 573
9190.43 581
9191.33 585
9192.24 537
9193.14 557
9194.05 586
9194.95 574
9195.86 556
9196.76 584
9197.67 593
9198.57 607
9199.48 587
9200.38 585
9201.29 596
9202.19 639
9203.10 618
9204.00 609
9204.91 590
9205.81 601
9206.72 628
9207.63 602
9208.53 605
9209.44 596
9210.34 619
9211.25 593
9212.15 549
9213.06 561
9213.97 567
9214.87 568
9215.78 582
9216.68 564
9217.59 579
9218.50 576
9219.40 580
9220.31 580
9221.22 594
9222.12 603
9223.03 571
9223.94 594
9224.84 596
9225.75 566
9226.65 549
9227.56 571
9228.47 557
9229.37 555
9230.28 562
9231.19 588
9232.10 582
9233.00 541
9233.91 522
9234.82 530
9235.72 559
9236.63 541
9237.54 550
9238.44 548
9239.35 566
9240.26 562
9241.17 578
9242.07 550
9242.98 559
9243.89 506
9244.80 563
9245.70 582
9246.61 573
9247.52 534
9248.43 584
9249.33 565
9250.24 572
9251.15 543
9252.06 480
9252.97 578
9253.87 595
9254.78 580
9255.69 552
9256.60 542
9257.51 583
9258.41 570
9259.32 548
9260.23 603
9261.14 593
9262.05 554
9262.96 604
9263.86 583
9264.77 602
9265.68 598
9266.59 612
9267.50 570
9268.41 567
9269.32 567
9270.22 602
9271.13 620
9272.04 612
9272.95 581
9273.86 613
9274.77 587
9275.68 516
9276.59 552
9277.50 603
9278.40 564
9279.31 536
9280.22 605
9281.13 593
9282.04 575
9282.95 538
9283.86 569
9284.77 564
9285.68 573
9286.59 564
9287.50 606
9288.41 592
9289.32 567
9290.23 566
9291.14 559
9292.05 566
9292.96 559
9293.87 607
9294.78 582
9295.69 580
9296.60 590
9297.51 609
9298.42 597
9299.33 618
9300.24 597
9301.15 610
9302.06 623
9302.97 624
9303.88 592
9304.79 608
9305.70 595
9306.61 602
9307.52 591
9308.43 615
9309.34 620
9310.25 614
9311.16 647
9312.07 607
9312.98 631
9313.90 629
9314.81 633
9315.72 593
9316.63 643
9317.54 611
9318.45 670
9319.36 693
9320.27 639
9321.18 612
9322.10 607
9323.01 586
9323.92 576
9324.83 600
9325.74 601
9326.65 615
9327.56 609
9328.48 623
9329.39 579
9330.30 559
9331.21 534
9332.12 601
9333.03 587
9333.95 561
9334.86 580
9335.77 597
9336.68 588
9337.59 603
9338.51 631
9339.42 586
9340.33 602
9341.24 589
9342.15 591
9343.07 597
9343.98 598
9344.89 609
9345.80 586
9346.72 586
9347.63 590
9348.54 619
9349.45 594
9350.37 547
9351.28 554
9352.19 613
9353.11 611
9354.02 624
9354.93 589
9355.84 587
9356.76 570
9357.67 571
9358.58 608
9359.50 577
9360.41 594
9361.32 596
9362.24 589
9363.15 594
9364.06 572
9364.98 617
9365.89 605
9366.80 618
9367.72 618
9368.63 597
9369.54 646
9370.46 627
9371.37 608
9372.28 617
9373.20 605
9374.11 627
9375.03 626
9375.94 636
9376.85 605
9377.77 578
9378.68 615
9379.60 609
9380.51 587
9381.42 659
9382.34 618
9383.25 657
9384.17 609
9385.08 649
9386.00 648
9386.91 656
9387.82 614
9388.74 637
9389.65 657
9390.57 643
9391.48 649
9392.40 683
9393.31 690
9394.23 722
9395.14 682
9396.06 701
9396.97 691
9397.89 673
9398.80 663
9399.72 674
9400.63 672
9401.55 660
9402.46 659
9403.38 710
9404.29 679
9405.21 653
9406.12 675
9407.04 694
9407.95 643
9408.87 650
9409.79 676
9410.70 675
9411.62 696
9412.53 661
9413.45 671
9414.36 666
9415.28 654
9416.20 682
9417.11 675
9418.03 637
9418.94 678
9419.86 657
9420.78 603
9421.69 650
9422.61 673
9423.52 674
9424.44 672
9425.36 684
9426.27 679
9427.19 690
9428.11 719
9429.02 702
9429.94 724
9430.86 702
9431.77 693
9432.69 699
9433.61 714
9434.52 779
9435.44 764
9436.36 761
9437.27 755
9438.19 784
9439.11 762
9440.02 766
9440.94 788
9441.86 845
9442.78 840
9443.69 872
9444.61 884
9445.53 842
9446.44 884
9447.36 941
9448.28 890
9449.20 868
9450.11 896
9451.03 898
9451.95 893
9452.87 902
9453.78 885
9454.70 963
9455.62 940
9456.54 974
9457.46 970
9458.37 949
9459.29 937
9460.21 932
9461.13 897
9462.05 870
9462.96 916
9463.88 879
9464.80 878
9465.72 832
9466.64 786
9467.56 781
9468.47 826
9469.39 835
9470.31 875
9471.23 803
9472.15 819
9473.07 786
9473.98 795
9474.90 794
9475.82 811
9476.74 796
9477.66 811
9478.58 771
9479.50 785
9480.42 841
9481.34 814
9482.26 869
9483.17 905
9484.09 921
9485.01 918
9485.93 911
9486.85 949
9487.77 928
9488.69 930
9489.61 884
9490.53 934
9491.45 877
9492.37 850
9493.29 815
9494.21 847
9495.13 834
9496.05 835
9496.97 802
9497.89 778
9498.81 830
9499.73 801
9500.65 778
9501.57 771
9502.49 814
9503.41 794
9504.33 810
9505.25 783
9506.17 747
9507.09 843
9508.01 836
9508.93 826
9509.85 855
9510.77 855
9511.69 875
9512.61 837
9513.53 850
9514.45 890
9515.37 854
9516.29 857
9517.21 879
9518.13 926
9519.05 917
9519.98 926
9520.90 932
9521.82 1053
9522.74 980
9523.66 1016
9524.58 1033
9525.50 1067
9526.42 1149
9527.34 1109
9528.27 1093
9529.19 1046
9530.11 1016
9531.03 1037
9531.95 1040
9532.87 990
9533.79 982
9534.72 979
9535.64 984
9536.56 951
9537.48 963
9538.40 938
9539.32 923
9540.25 928
9541.17 935
9542.09 878
9543.01 934
9543.93 945
9544.86 957
9545.78 935
9546.70 892
9547.62 953
9548.55 954
9549.47 979
9550.39 915
9551.31 975
9552.24 977
9553.16 959
9554.08 948
9555.00 969
9555.93 956
9556.85 981
9557.77 974
9558.69 975
9559.62 976
9560.54 965
9561.46 992
9562.39 1022
9563.31 1041
9564.23 1002
9565.15 1038
9566.08 1018
9567.00 1001
9567.92 1034
9568.85 1096
9569.77 1105
9570.69 1053
9571.62 1030
9572.54 1040
9573.46 1071
9574.39 1005
9575.31 1024
9576.23 1038
9577.16 1056
9578.08 1052
9579.01 1049
9579.93 1091
9580.85 1089
9581.78 1025
9582.70 1130
9583.63 1116
9584.55 1130
9585.47 1101
9586.40 1123
9587.32 1172
9588.25 1120
9589.17 1170
9590.09 1165
9591.02 1180
9591.94 1172
9592.87 1167
9593.79 1155
9594.72 1251
9595.64 1221
9596.57 1317
9597.49 1272
9598.42 1324
9599.34 1367
9600.26 1415
9601.19 1443
9602.11 1497
9603.04 1581
9603.96 1605
9604.89 1567
9605.81 1504
9606.74 1544
9607.66 1487
9608.59 1493
9609.51 1376
9610.44 1397
9611.37 1425
9612.29 1392
9613.22 1375
9614.14 1340
9615.07 1340
9615.99 1271
9616.92 1292
9617.84 1322
9618.77 1308
9619.70 1277
9620.62 1279
9621.55 1330
9622.47 1344
9623.40 1334
9624.32 1343
9625.25 1401
9626.18 1416
9627.10 1398
9628.03 1432
9628.95 1422
9629.88 1414
9630.81 1403
9631.73 1427
9632.66 1474
9633.59 1470
9634.51 1463
9635.44 1468
9636.37 1484
9637.29 1470
9638.22 1555
9639.15 1541
9640.07 1574
9641.00 1658
9641.93 1655
9642.85 1613
9643.78 1707
9644.71 1750
9645.63 1741
9646.56 1797
9647.49 1838
9648.41 1883
9649.34 1834
9650.27 1846
9651.20 1863
9652.12 1875
9653.05 1871
9653.98 1835
9654.91 1778
9655.83 1822
9656.76 1785
9657.69 1772
9658.62 1693
9659.54 1675
9660.47 1759
9661.40 1737
9662.33 1748
9663.25 1748
9664.18 1700
9665.11 1703
9666.04 1750
9666.97 1724
9667.89 1729
9668.82 1790
9669.75 1848
9670.68 1747
9671.61 1777
9672.53 1850
9673.46 1914
9674.39 1956
9675.32 1929
9676.25 1962
9677.18 1936
9678.11 2047
9679.03 2010
9679.96 2005
9680.89 1989
9681.82 1944
9682.75 2002
9683.68 1997
9684.61 1973
9685.54 1993
9686.46 2067
9687.39 2133
9688.32 2078
9689.25 2052
9690.18 2105
9691.11 2094
9692.04 2072
9692.97 2011
9693.90 2142
9694.83 2167
9695.76 2164
9696.69 2176
9697.61 2178
9698.54 2252
9699.47 2306
9700.40 2338
9701.33 2459
9702.26 2423
9703.19 2441
9704.12 2405
9705.05 2399
9705.98 2394
9706.91 2287
9707.84 2262
9708.77 2244
9709.70 2254
9710.63 2199
9711.56 2258
9712.49 2313
9713.42 2382
9714.35 2401
9715.28 2414
9716.21 2409
9717.14 2495
9718.07 2587
9719.00 2580
9719.94 2552
9720.87 2461
9721.80 2479
9722.73 2373
9723.66 2312
9724.59 2216
9725.52 2154
9726.45 2077
9727.38 2010
9728.31 1961
9729.24 1894
9730.17 1819
9731.10 1802
9732.04 1762
9732.97 1695
9733.90 1787
9734.83 1750
9735.76 1702
9736.69 1761
9737.62 1732
9738.55 1673
9739.49 1674
9740.42 1652
9741.35 1679
9742.28 1651
9743.21 1579
9744.14 1527
9745.08 1518
9746.01 1561
9746.94 1610
9747.87 1516
9748.80 1489
9749.74 1600
9750.67 1544
9751.60 1443
9752.53 1457
9753.46 1477
9754.40 1457
9755.33 1468
9756.26 1442
9757.19 1465
9758.13 1402
9759.06 1416
9759.99 1413
9760.92 1391
9761.85 1374
9762.79 1334
9763.72 1356
9764.65 1356
9765.59 1357
9766.52 1392
9767.45 1430
9768.38 1423
9769.32 1393
9770.25 1402
9771.18 1402
9772.12 1384
9773.05 1418
9773.98 1389
9774.92 1344
9775.85 1405
9776.78 1469
9777.71 1435
9778.65 1347
9779.58 1427
9780.52 1414
9781.45 1335
9782.38 1363
9783.32 1390
9784.25 1412
9785.18 1453
9786.12 1478
9787.05 1443
9787.98 1376
9788.92 1375
9789.85 1358
9790.79 1368
9791.72 1397
9792.65 1338
9793.59 1325
9794.52 1288
9795.46 1323
9796.39 1296
9797.32 1352
9798.26 1338
9799.19 1307
9800.13 1359
9801.06 1340
9802.00 1263
9802.93 1289
9803.87 1332
9804.80 1289
9805.73 1267
9806.67 1240
9807.60 1211
9808.54 1194
9809.47 1148
9810.41 1122
9811.34 1158
9812.28 1103
9813.21 1098
9814.15 1097
9815.08 1095
9816.02 1042
9816.95 1070
9817.89 1012
9818.82 1009
9819.76 1001
9820.69 1028
9821.63 984
9822.57 959
9823.50 1021
9824.44 1013
9825.37 995
9826.31 988
9827.24 956
9828.18 939
9829.11 975
9830.05 948
9830.99 962
9831.92 978
9832.86 946
9833.79 936
9834.73 947
9835.67 934
9836.60 935
9837.54 947
9838.47 957
9839.41 979
9840.35 885
9841.28 896
9842.22 938
9843.16 941
9844.09 944
9845.03 940
9845.97 949
9846.90 949
9847.84 922
9848.78 970
9849.71 945
9850.65 925
9851.59 926
9852.52 914
9853.46 919
9854.40 875
9855.33 916
9856.27 900
9857.21 920
9858.14 897
9859.08 918
9860.02 907
9860.96 902
9861.89 870
9862.83 907
9863.77 917
9864.71 902
9865.64 862
9866.58 892
9867.52 873
9868.46 882
9869.39 859
9870.33 916
9871.27 874
9872.21 875
9873.15 856
9874.08 867
9875.02 891
9875.96 897
9876.90 874
9877.83 846
9878.77 811
9879.71 824
9880.65 806
9881.59 845
9882.53 877
9883.46 830
9884.40 803
9885.34 788
9886.28 851
9887.22 831
9888.16 823
9889.10 787
9890.03 810
9890.97 857
9891.91 802
9892.85 808
9893.79 819
9894.73 814
9895.67 833
9896.61 809
9897.54 778
9898.48 814
9899.42 752
9900.36 769
9901.30 786
9902.24 768
9903.18 775
9904.12 776
9905.06 832
9906.00 787
9906.94 721
9907.88 776
9908.82 795
9909.76 832
9910.70 783
9911.63 824
9912.57 803
9913.51 793
9914.45 764
9915.39 795
9916.33 822
9917.27 810
9918.21 808
9919.15 816
9920.09 788
9921.03 808
9921.97 835
9922.91 836
9923.85 874
9924.79 873
9925.74 926
9926.68 974
9927.62 971
9928.56 1002
9929.50 1039
9930.44 1051
9931.38 1047
9932.32 1080
9933.26 1015
9934.20 1006
9935.14 943
9936.08 979
9937.02 952
9937.96 908
9938.90 861
9939.85 849
9940.79 814
9941.73 773
9942.67 775
9943.61 770
9944.55 798
9945.49 792
9946.43 804
9947.38 836
9948.32 840
9949.26 816
9950.20 848
9951.14 817
9952.08 870
9953.02 890
9953.97 943
9954.91 899
9955.85 898
9956.79 949
9957.73 865
9958.68 830
9959.62 851
9960.56 833
9961.50 812
9962.44 769
9963.39 749
9964.33 787
9965.27 742
9966.21 756
9967.15 715
9968.10 749
9969.04 731
9969.98 670
9970.92 639
9971.87 700
9972.81 703
9973.75 695
9974.69 692
9975.64 698
9976.58 668
9977.52 666
9978.47 663
9979.41 683
9980.35 660
9981.29 619
9982.24 678
9983.18 662
9984.12 634
9985.07 659
9986.01 684
9986.95 648
9987.90 683
9988.84 721
9989.78 654
9990.73 677
9991.67 686
9992.61 681
9993.56 622
9994.50 640
9995.44 653
9996.39 649
9997.33 636
9998.27 642
9999.22 646
10000.16 653
10001.11 636
10002.05 625
10002.99 620
10003.94 639
10004.88 609
10005.83 616
10006.77 652
10007.72 632
10008.66 657
10009.60 642
10010.55 599
10011.49 670
10012.44 613
10013.38 638
10014.33 624
10015.27 631
10016.21 621
10017.16 633
10018.10 618
10019.05 663
10019.99 598
10020.94 637
10021.88 607
10022.83 616
10023.77 603
10024.72 602
10025.66 614
10026.61 586
10027.55 630
10028.50 668
10029.44 613
10030.39 621
10031.33 593
10032.28 608
10033.23 624
10034.17 625
10035.12 607
10036.06 611
10037.01 617
10037.95 576
10038.90 597
10039.84 583
10040.79 564
10041.74 597
10042.68 569
10043.63 619
10044.57 587
10045.52 537
10046.47 592
10047.41 571
10048.36 557
10049.30 590
10050.25 581
10051.20 567
10052.14 575
10053.09 609
10054.04 589
10054.98 588
10055.93 560
10056.88 620
10057.82 576
10058.77 584
10059.72 581
10060.66 566
10061.61 555
10062.56 539
10063.50 550
10064.45 583
10065.40 576
10066.34 572
10067.29 586
10068.24 537
10069.18 560
10070.13 554
10071.08 572
10072.03 582
10072.97 572
10073.92 582
10074.87 562
10075.82 565
10076.76 541
10077.71 564
10078.66 569
10079.61 577
10080.55 550
10081.50 600
10082.45 568
10083.40 573
10084.34 553
10085.29 546
10086.24 554
10087.19 589
10088.14 566
10089.08 577
10090.03 581
10090.98 578
10091.93 539
10092.88 534
10093.83 572
10094.77 564
10095.72 563
10096.67 561
10097.62 568
10098.57 556
10099.52 569
10100.46 589
10101.41 572
10102.36 584
10103.31 584
10104.26 588
10105.21 573
10106.16 556
10107.11 570
10108.05 596
10109.00 601
10109.95 579
10110.90 548
10111.85 571
10112.80 603
10113.75 556
10114.70 594
10115.65 593
10116.60 605
10117.55 559
10118.50 591
10119.45 610
10120.39 594
10121.34 536
10122.29 563
10123.24 555
10124.19 572
10125.14 579
10126.09 551
10127.04 578
10127.99 641
10128.94 625
10129.89 575
10130.84 578
10131.79 603
10132.74 612
10133.69 601
10134.64 617
10135.59 649
10136.54 610
10137.49 597
10138.44 600
10139.39 631
10140.34 622
10141.30 601
10142.25 584
10143.20 641
10144.15 613
10145.10 627
10146.05 629
10147.00 622
10147.95 596
10148.90 661
10149.85 660
10150.80 655
10151.75 667
10152.70 666
10153.66 621
10154.61 654
10155.56 660
10156.51 642
10157.46 657
10158.41 671
10159.36 627
10160.31 700
10161.27 666
10162.22 672
10163.17 695
10164.12 676
10165.07 693
10166.02 676
10166.98 716
10167.93 660
10168.88 693
10169.83 699
10170.78 705
10171.73 729
10172.69 694
10173.64 752
10174.59 725
10175.54 720
10176.50 736
10177.45 720
10178.40 792
10179.35 788
10180.30 826
10181.26 802
10182.21 778
10183.16 780
10184.11 824
10185.07 818
10186.02 806
10186.97 806
10187.92 818
10188.88 815
10189.83 818
10190.78 852
10191.74 758
10192.69 797
10193.64 770
10194.59 807
10195.55 813
10196.50 777
10197.45 801
10198.41 816
10199.36 829
10200.31 838
10201.27 803
10202.22 836
10203.17 862
10204.13 851
10205.08 867
10206.03 867
10206.99 904
10207.94 909
10208.89 930
10209.85 933
10210.80 938
10211.76 951
10212.71 933
10213.66 916
10214.62 949
10215.57 923
10216.53 889
10217.48 903
10218.43 875
10219.39 816
10220.34 831
10221.30 859
10222.25 814
10223.21 806
10224.16 771
10225.11 766
10226.07 749
10227.02 804
10227.98 770
10228.93 783
10229.89 768
10230.84 788
10231.80 817
10232.75 844
10233.71 850
10234.66 860
10235.62 858
10236.57 864
10237.53 897
10238.48 923
10239.44 939
10240.39 884
10241.35 938
10242.30 947
10243.26 886
10244.21 911
10245.17 834
10246.12 836
10247.08 819
10248.03 811
10248.99 795
10249.94 770
10250.90 768
10251.86 739
10252.81 741
10253.77 727
10254.72 689
10255.68 712
10256.63 699
10257.59 695
10258.55 704
10259.50 699
10260.46 715
10261.41 681
10262.37 680
10263.33 642
10264.28 665
10265.24 665
10266.20 658
10267.15 683
10268.11 658
10269.07 647
10270.02 717
10270.98 700
10271.94 676
10272.89 700
10273.85 735
10274.81 687
10275.76 683
10276.72 697
10277.68 663
10278.63 688
10279.59 651
10280.55 668
10281.50 633
10282.46 608
10283.42 652
10284.38 668
10285.33 671
10286.29 695
10287.25 601
10288.20 631
10289.16 602
10290.12 636
10291.08 658
10292.03 628
10292.99 644
10293.95 609
10294.91 600
10295.86 602
10296.82 631
10297.78 636
10298.74 605
10299.70 631
10300.65 608
10301.61 597
10302.57 659
10303.53 636
10304.49 582
10305.44 620
10306.40 667
10307.36 628
10308.32 614
10309.28 604
10310.24 593
10311.19 601
10312.15 587
10313.11 604
10314.07 587
10315.03 576
10315.99 605
10316.95 633
10317.90 627
10318.86 642
10319.82 630
10320.78 617
10321.74 634
10322.70 647
10323.66 597
10324.62 595
10325.58 612
10326.54 587
10327.49 614
10328.45 607
10329.41 578
10330.37 620
10331.33 616
10332.29 599
10333.25 595
10334.21 611
10335.17 613
10336.13 611
10337.09 624
10338.05 608
10339.01 585
10339.97 574
10340.93 555
10341.89 534
10342.85 526
10343.81 581
10344.77 577
10345.73 590
10346.69 550
10347.65 575
10348.61 569
10349.57 555
10350.53 532
10351.49 546
10352.45 545
10353.41 589
10354.37 581
10355.33 569
10356.29 550
10357.25 559
10358.21 581
10359.17 517
10360.13 543
10361.09 521
10362.06 513
10363.02 487
10363.98 525
10364.94 550
10365.90 547
10366.86 552
10367.82 525
10368.78 515
10369.74 548
10370.70 496
10371.67 473
10372.63 537
10373.59 502
10374.55 512
10375.51 532
10376.47 534
10377.43 504
10378.40 479
10379.36 469
10380.32 538
10381.28 484
10382.24 480
10383.20 523
10384.17 536
10385.13 511
10386.09 486
10387.05 498
10388.01 496
10388.98 518
10389.94 518
10390.90 518
10391.86 496
10392.82 526
10393.79 535
10394.75 527
10395.71 542
10396.67 499
10397.64 485
10398.60 494
10399.56 511
10400.52 490
10401.49 523
10402.45 500
10403.41 480
10404.37 479
10405.34 506
10406.30 524
10407.26 504
10408.23 492
10409.19 510
10410.15 495
10411.11 487
10412.08 520
10413.04 501
10414.00 494
10414.97 510
10415.93 515
10416.89 505
10417.86 517
10418.82 515
10419.78 552
10420.75 527
10421.71 534
10422.68 550
10423.64 544
10424.60 557
10425.57 567
10426.53 513
10427.49 532
10428.46 524
10429.42 516
10430.39 510
10431.35 512
10432.31 504
10433.28 470
10434.24 453
10435.21 485
10436.17 465
10437.13 469
10438.10 497
10439.06 501
10440.03 472
10440.99 469
10441.96 508
10442.92 495
10443.89 457
10444.85 463
10445.82 473
10446.78 474
10447.74 476
10448.71 462
10449.67 475
10450.64 478
10451.60 479
10452.57 465
10453.53 455
10454.50 479
10455.46 472
10456.43 463
10457.39 449
10458.36 450
10459.33 459
10460.29 464
10461.26 459
10462.22 481
10463.19 487
10464.15 477
10465.12 499
10466.08 479
10467.05 466
10468.01 413
10468.98 467
10469.95 486
10470.91 479
10471.88 458
10472.84 434
10473.81 473
10474.78 468
10475.74 495
10476.71 453
10477.67 460
10478.64 499
10479.61 532
10480.57 520
10481.54 524
10482.51 488
10483.47 488
10484.44 502
10485.41 500
10486.37 506
10487.34 512
10488.30 502
10489.27 487
10490.24 514
10491.20 525
10492.17 491
10493.14 511
10494.11 476
10495.07 491
10496.04 480
10497.01 462
10497.97 473
10498.94 471
10499.91 514
10500.88 440
10501.84 521
10502.81 505
10503.78 490
10504.74 474
10505.71 505
10506.68 516
10507.65 516
10508.61 493
10509.58 472
10510.55 513
10511.52 525
10512.49 494
10513.45 486
10514.42 482
10515.39 474
10516.36 468
10517.32 461
10518.29 458
10519.26 460
10520.23 456
10521.20 493
10522.17 467
10523.13 470
10524.10 468
10525.07 490
10526.04 471
10527.01 472
10527.98 456
10528.94 478
10529.91 451
10530.88 513
10531.85 502
10532.82 513
10533.79 518
10534.76 515
10535.72 506
10536.69 510
10537.66 500
10538.63 519
10539.60 575
10540.57 528
10541.54 542
10542.51 506
10543.48 547
10544.45 536
10545.42 517
10546.38 535
10547.35 514
10548.32 547
10549.29 501
10550.26 510
10551.23 495
10552.20 512
10553.17 509
10554.14 557
10555.11 511
10556.08 524
10557.05 543
10558.02 555
10558.99 533
10559.96 518
10560.93 537
10561.90 545
10562.87 576
10563.84 580
10564.81 539
10565.78 564
10566.75 549
10567.72 547
10568.69 574
10569.66 564
10570.63 564
10571.60 540
10572.57 573
10573.54 528
10574.51 540
10575.48 526
10576.46 549
10577.43 538
10578.40 507
10579.37 494
10580.34 523
10581.31 509
10582.28 481
10583.25 493
10584.22 515
10585.19 537
10586.16 511
10587.14 532
10588.11 569
10589.08 546
10590.05 521
10591.02 531
10591.99 520
10592.96 582
10593.94 580
10594.91 547
10595.88 545
10596.85 555
10597.82 559
10598.79 533
10599.77 580
10600.74 614
10601.71 604
10602.68 615
10603.65 581
10604.62 646
10605.60 611
10606.57 625
10607.54 638
10608.51 658
10609.49 689
10610.46 667
10611.43 688
10612.40 724
10613.37 747
10614.35 734
10615.32 733
10616.29 712
10617.26 690
10618.24 686
10619.21 709
10620.18 680
10621.16 652
10622.13 647
10623.10 639
10624.07 646
10625.05 627
10626.02 593
10626.99 586
10627.97 574
10628.94 580
10629.91 537
10630.89 556
10631.86 579
10632.83 589
10633.80 555
10634.78 570
10635.75 591
10636.73 613
10637.70 568
10638.67 565
10639.65 566
10640.62 621
10641.59 632
10642.57 662
10643.54 617
10644.51 666
10645.49 671
10646.46 651
10647.44 649
10648.41 643
10649.38 598
10650.36 607
10651.33 601
10652.31 573
10653.28 604
10654.25 568
10655.23 519
10656.20 556
10657.18 571
10658.15 550
10659.13 544
10660.10 559
10661.08 523
10662.05 528
10663.03 477
10664.00 515
10664.97 522
10665.95 497
10666.92 489
10667.90 532
10668.87 510
10669.85 495
10670.82 506
10671.80 503
10672.77 509
10673.75 515
10674.72 506
10675.70 502
10676.68 479
10677.65 495
10678.63 543
10679.60 542
10680.58 538
10681.55 508
10682.53 524
10683.50 532
10684.48 508
10685.45 534
10686.43 548
10687.41 538
10688.38 557
10689.36 542
10690.33 510
10691.31 524
10692.29 512
10693.26 499
10694.24 492
10695.21 470
10696.19 476
10697.17 485
10698.14 453
10699.12 467
10700.10 489
10701.07 526
10702.05 482
10703.02 494
10704.00 460
10704.98 459
10705.95 496
10706.93 503
10707.91 490
10708.88 464
10709.86 511
10710.84 512
10711.82 488
10712.79 470
10713.77 462
10714.75 499
10715.72 488
10716.70 496
10717.68 470
10718.65 465
10719.63 499
10720.61 473
10721.59 500
10722.56 473
10723.54 479
10724.52 512
10725.50 470
10726.47 488
10727.45 450
10728.43 495
10729.41 486
10730.38 474
10731.36 452
10732.34 492
10733.32 483
10734.30 456
10735.27 460
10736.25 476
10737.23 480
10738.21 481
10739.19 494
10740.16 502
10741.14 505
10742.12 474
10743.10 463
10744.08 506
10745.06 520
10746.03 474
10747.01 485
10747.99 461
10748.97 492
10749.95 501
10750.93 474
10751.91 462
10752.88 505
10753.86 489
10754.84 461
10755.82 473
10756.80 501
10757.78 474
10758.76 498
10759.74 482
10760.72 489
10761.70 514
10762.67 494
10763.65 466
10764.63 473
10765.61 464
10766.59 519
10767.57 496
10768.55 514
10769.53 517
10770.51 479
10771.49 464
10772.47 469
10773.45 481
10774.43 482
10775.41 473
10776.39 487
10777.37 523
10778.35 493
10779.33 522
10780.31 529
10781.29 513
10782.27 513
10783.25 528
10784.23 520
10785.21 510
10786.19 485
10787.17 561
10788.15 562
10789.13 529
10790.11 552
10791.09 524
10792.07 517
10793.05 552
10794.03 511
10795.01 529
10795.99 525
10796.97 517
10797.96 531
10798.94 501
10799.92 524
10800.90 543
10801.88 494
10802.86 525
10803.84 524
10804.82 517
10805.80 520
10806.79 509
10807.77 487
10808.75 474
10809.73 520
10810.71 512
10811.69 498
10812.67 493
10813.65 484
10814.64 476
10815.62 483
10816.60 506
10817.58 506
10818.56 514
10819.54 494
10820.53 495
10821.51 500
10822.49 487
10823.47 528
10824.45 501
10825.44 498
10826.42 466
10827.40 493
10828.38 484
10829.37 510
10830.35 506
10831.33 509
10832.31 538
10833.29 526
10834.28 535
10835.26 516
10836.24 530
10837.22 511
10838.21 526
10839.19 550
10840.17 508
10841.16 506
10842.14 538
10843.12 565
10844.10 559
10845.09 540
10846.07 540
10847.05 564
10848.04 554
10849.02 557
10850.00 562
10850.99 604
10851.97 595
10852.95 601
10853.94 589
10854.92 603
10855.90 610
10856.89 621
10857.87 621
10858.85 633
10859.84 586
10860.82 604
10861.80 598
10862.79 591
10863.77 625
10864.76 585
10865.74 597
10866.72 599
10867.71 605
10868.69 590
10869.68 601
10870.66 582
10871.64 619
10872.63 606
10873.61 576
10874.60 632
10875.58 622
10876.56 618
10877.55 614
10878.53 588
10879.52 580
10880.50 606
10881.49 641
10882.47 630
10883.46 615
10884.44 640
10885.43 633
10886.41 646
10887.40 686
10888.38 651
10889.37 651
10890.35 646
10891.34 659
10892.32 664
10893.31 648
10894.29 653
10895.28 698
10896.26 678
10897.25 686
10898.23 718
10899.22 657
10900.20 671
10901.19 699
10902.17 708
10903.16 704
10904.15 694
10905.13 708
10906.12 720
10907.10 714
10908.09 737
10909.07 753
10910.06 739
10911.05 753
10912.03 803
10913.02 778
10914.00 760
10914.99 778
10915.98 827
10916.96 829
10917.95 814
10918.94 798
10919.92 813
10920.91 814
10921.89 798
10922.88 831
10923.87 848
10924.85 853
10925.84 837
10926.83 830
10927.81 867
10928.80 890
10929.79 868
10930.77 916
10931.76 913
10932.75 920
10933.74 897
10934.72 875
10935.71 930
10936.70 909
10937.68 922
10938.67 960
10939.66 1004
10940.65 987
10941.63 972
10942.62 975
10943.61 1012
10944.59 1013
10945.58 1021
10946.57 980
10947.56 1071
10948.54 1043
10949.53 1069
10950.52 1088
10951.51 1084
10952.50 1121
10953.48 1195
10954.47 1271
10955.46 1302
10956.45 1345
10957.44 1385
10958.42 1471
10959.41 1485
10960.40 1479
10961.39 1544
10962.38 1555
10963.36 1554
10964.35 1564
10965.34 1532
10966.33 1499
10967.32 1509
10968.31 1473
10969.30 1394
10970.28 1344
10971.27 1350
10972.26 1245
10973.25 1216
10974.24 1228
10975.23 1184
10976.22 1176
10977.21 1173
10978.19 1147
10979.18 1163
10980.17 1152
10981.16 1201
10982.15 1178
10983.14 1098
10984.13 1194
10985.12 1167
10986.11 1182
10987.10 1218
10988.09 1226
10989.08 1265
10990.07 1257
10991.06 1311
10992.04 1321
10993.03 1362
10994.02 1385
10995.01 1503
10996.00 1509
10996.99 1581
10997.98 1725
10998.97 1753
10999.96 1869
11000.95 1926
11001.94 1976
11002.93 2069
11003.92 2036
11004.91 2006
11005.90 1982
11006.89 1940
11007.88 1921
11008.87 1773
11009.87 1719
11010.86 1624
11011.85 1504
11012.84 1445
11013.83 1386
11014.82 1252
11015.81 1210
11016.80 1124
11017.79 1084
11018.78 1046
11019.77 1014
11020.76 1015
11021.75 989
11022.74 974
11023.74 970
11024.73 996
11025.72 956
11026.71 920
11027.70 902
11028.69 919
11029.68 892
11030.67 891
11031.67 919
11032.66 898
11033.65 917
11034.64 940
11035.63 911
11036.62 908
11037.61 918
11038.61 940
11039.60 900
11040.59 865
11041.58 904
11042.57 887
11043.56 886
11044.56 907
11045.55 900
11046.54 937
11047.53 865
11048.53 840
11049.52 870
11050.51 834
11051.50 818
11052.49 830
11053.49 800
11054.48 808
11055.47 800
11056.46 781
11057.46 805
11058.45 813
11059.44 756
11060.43 732
11061.43 784
11062.42 790
11063.41 797
11064.41 805
11065.40 783
11066.39 800
11067.38 851
11068.38 850
11069.37 794
11070.36 822
11071.36 859
11072.35 812
11073.34 796
11074.34 802
11075.33 829
11076.32 802
11077.32 805
11078.31 806
11079.30 784
11080.30 810
11081.29 753
11082.28 812
11083.28 827
11084.27 783
11085.27 767
11086.26 837
11087.25 772
11088.25 801
11089.24 769
11090.24 775
11091.23 783
11092.22 790
11093.22 765
11094.21 758
11095.21 747
11096.20 756
11097.19 711
11098.19 746
11099.18 730
11100.18 723
11101.17 731
11102.17 714
11103.16 719
11104.16 708
11105.15 730
11106.15 715
11107.14 696
11108.13 694
11109.13 672
11110.12 702
11111.12 717
11112.11 706
11113.11 666
11114.10 702
11115.10 707
11116.09 702
11117.09 677
11118.09 703
11119.08 706
11120.08 735
11121.07 723
11122.07 695
11123.06 680
11124.06 674
11125.05 715
11126.05 656
11127.04 670
11128.04 696
11129.04 715
11130.03 724
11131.03 659
11132.02 677
11133.02 685
11134.02 698
11135.01 649
11136.01 637
11137.00 669
11138.00 640
11139.00 678
11139.99 690
11140.99 644
11141.98 678
11142.98 688
11143.98 716
11144.97 658
11145.97 671
11146.97 674
11147.96 664
11148.96 640
11149.96 648
11150.95 646
11151.95 656
11152.95 673
11153.94 677
11154.94 694
11155.94 658
11156.93 657
11157.93 663
11158.93 696
11159.93 646
11160.92 660
11161.92 637
11162.92 632
11163.92 671
11164.91 641
11165.91 660
11166.91 655
11167.90 631
11168.90 635
11169.90 615
11170.90 578
11171.90 629
11172.89 622
11173.89 655
11174.89 653
11175.89 698
11176.88 643
11177.88 647
11178.88 651
11179.88 665
11180.88 610
11181.87 622
11182.87 617
11183.87 601
11184.87 575
11185.87 637
11186.87 620
11187.86 604
11188.86 611
11189.86 627
11190.86 598
11191.86 636
11192.86 619
11193.86 663
11194.85 614
11195.85 655
11196.85 653
11197.85 639
11198.85 590
11199.85 618
11200.85 633
11201.85 643
11202.84 657
11203.84 622
11204.84 609
11205.84 679
11206.84 699
11207.84 680
11208.84 656
11209.84 659
11210.84 661
11211.84 694
11212.84 710
11213.84 655
11214.84 700
11215.84 677
11216.84 721
11217.84 656
11218.84 658
11219.84 658
11220.84 690
11221.84 675
11222.84 675
11223.84 685
11224.84 676
11225.84 697
11226.84 701
11227.84 665
11228.84 659
11229.84 668
11230.84 694
11231.84 650
11232.84 670
11233.84 632
11234.84 674
11235.84 662
11236.84 638
11237.84 676
11238.84 694
11239.84 705
11240.84 678
11241.84 669
11242.84 694
11243.84 670
11244.84 701
11245.85 710
11246.85 728
11247.85 683
11248.85 705
11249.85 735
11250.85 713
11251.85 733
11252.85 728
11253.86 702
11254.86 718
11255.86 734
11256.86 725
11257.86 758
11258.86 752
11259.86 766
11260.87 755
11261.87 738
11262.87 745
11263.87 743
11264.87 806
11265.87 792
11266.88 771
11267.88 775
11268.88 843
11269.88 806
11270.88 835
11271.89 887
11272.89 882
11273.89 883
11274.89 869
11275.90 842
11276.90 880
11277.90 902
11278.90 863
11279.90 838
11280.91 798
11281.91 778
11282.91 863
11283.92 828
11284.92 804
11285.92 771
11286.92 793
11287.93 779
11288.93 753
11289.93 772
11290.94 730
11291.94 745
11292.94 725
11293.94 733
11294.95 723
11295.95 705
11296.95 716
11297.96 700
11298.96 699
11299.96 695
11300.97 673
11301.97 665
11302.97 682
11303.98 676
11304.98 701
11305.98 686
11306.99 679
11307.99 716
11309.00 702
11310.00 719
11311.00 674
11312.01 683
11313.01 724
11314.02 687
11315.02 714
11316.02 726
11317.03 701
11318.03 741
11319.04 722
11320.04 759
11321.04 736
11322.05 764
11323.05 726
11324.06 713
11325.06 741
11326.07 760
11327.07 749
11328.08 776
11329.08 723
11330.09 723
11331.09 703
11332.10 757
11333.10 740
11334.10 766
11335.11 768
11336.11 760
11337.12 776
11338.12 725
11339.13 754
11340.14 787
11341.14 776
11342.15 791
11343.15 809
11344.16 816
11345.16 776
11346.17 795
11347.17 819
11348.18 795
11349.18 799
11350.19 783
11351.19 757
11352.20 799
11353.21 771
11354.21 752
11355.22 700
11356.22 718
11357.23 739
11358.24 749
11359.24 716
11360.25 715
11361.25 739
11362.26 734
11363.27 686
11364.27 707
11365.28 740
11366.28 718
11367.29 757
11368.30 746
11369.30 747
11370.31 766
11371.32 728
11372.32 729
11373.33 750
11374.34 694
11375.34 704
11376.35 725
11377.36 739
11378.36 735
11379.37 697
11380.38 716
11381.38 740
11382.39 706
11383.40 723
11384.41 692
11385.41 741
11386.42 723
11387.43 747
11388.43 728
11389.44 755
11390.45 751
11391.46 736
11392.46 767
11393.47 736
11394.48 751
11395.49 792
11396.49 771
11397.50 750
11398.51 771
11399.52 789
11400.53 778
11401.53 769
11402.54 834
11403.55 795
11404.56 779
11405.57 786
11406.57 792
11407.58 795
11408.59 769
11409.60 791
11410.61 774
11411.61 786
11412.62 764
11413.63 780
11414.64 815
11415.65 796
11416.66 817
11417.67 808
11418.67 825
11419.68 791
11420.69 821
11421.70 844
11422.71 853
11423.72 812
11424.73 794
11425.74 826
11426.74 859
11427.75 822
11428.76 865
11429.77 890
11430.78 842
11431.79 817
11432.80 844
11433.81 865
11434.82 887
11435.83 849
11436.84 892
11437.85 851
11438.86 837
11439.87 888
11440.88 847
11441.88 846
11442.89 873
11443.90 879
11444.91 833
11445.92 866
11446.93 839
11447.94 861
11448.95 900
11449.96 932
11450.97 911
11451.98 840
11452.99 904
11454.00 913
11455.01 942
11456.02 901
11457.04 933
11458.05 921
11459.06 936
11460.07 937
11461.08 920
11462.09 935
11463.10 916
11464.11 923
11465.12 941
11466.13 946
11467.14 992
11468.15 977
11469.16 949
11470.17 947
11471.18 1000
11472.20 1027
11473.21 1051
11474.22 1025
11475.23 1022
11476.24 1027
11477.25 1043
11478.26 1051
11479.27 1084
11480.28 1085
11481.30 1108
11482.31 1126
11483.32 1138
11484.33 1123
11485.34 1142
11486.35 1087
11487.37 1153
11488.38 1180
11489.39 1178
11490.40 1172
11491.41 1212
11492.42 1266
11493.44 1251
11494.45 1301
11495.46 1263
11496.47 1316
11497.48 1323
11498.50 1408
11499.51 1333
11500.52 1324
11501.53 1356
11502.55 1436
11503.56 1480
11504.57 1442
11505.58 1452
11506.60 1514
11507.61 1492
11508.62 1539
11509.63 1532
11510.65 1626
11511.66 1623
11512.67 1623
11513.68 1699
11514.70 1793
11515.71 1828
11516.72 1866
11517.74 1938
11518.75 2001
11519.76 2083
11520.78 2096
11521.79 2175
11522.80 2268
11523.81 2254
11524.83 2380
11525.84 2503
11526.85 2600
11527.87 2648
11528.88 2763
11529.90 2851
11530.91 2925
11531.92 2974
11532.94 3190
11533.95 3351
11534.96 3564
11535.98 3833
11536.99 4043
11538.01 4305
11539.02 4577
11540.03 4720
11541.05 4888
11542.06 5041
11543.08 5114
11544.09 5108
11545.10 5030
11546.12 4962
11547.13 4766
11548.15 4569
11549.16 4368
11550.18 4084
11551.19 3764
11552.20 3492
11553.22 3245
11554.23 3076
11555.25 2772
11556.26 2629
11557.28 2501
11558.29 2337
11559.31 2182
11560.32 2021
11561.34 2042
11562.35 1961
11563.37 1863
11564.38 1908
11565.40 1773
11566.41 1744
11567.43 1801
11568.44 1836
11569.46 1816
11570.47 1813
11571.49 1785
11572.50 1746
11573.52 1697
11574.53 1711
11575.55 1707
11576.57 1752
11577.58 1743
11578.60 1768
11579.61 1735
11580.63 1681
11581.64 1750
11582.66 1790
11583.68 1767
11584.69 1749
11585.71 1661
11586.72 1657
11587.74 1612
11588.76 1577
11589.77 1597
11590.79 1589
11591.81 1610
11592.82 1564
11593.84 1570
11594.85 1594
11595.87 1648
11596.89 1650
11597.90 1668
11598.92 1687
11599.94 1653
11600.95 1694
11601.97 1724
11602.99 1722
11604.00 1772
11605.02 1771
11606.04 1798
11607.05 1779
11608.07 1766
11609.09 1742
11610.11 1649
11611.12 1697
11612.14 1749
11613.16 1694
11614.17 1662
11615.19 1655
11616.21 1590
11617.23 1578
11618.24 1511
11619.26 1603
11620.28 1591
11621.30 1568
11622.31 1535
11623.33 1523
11624.35 1560
11625.37 1534
11626.38 1498
11627.40 1481
11628.42 1488
11629.44 1472
11630.46 1443
11631.47 1410
11632.49 1392
11633.51 1399
11634.53 1349
11635.55 1383
11636.56 1357
11637.58 1271
11638.60 1323
11639.62 1355
11640.64 1257
11641.66 1259
11642.67 1244
11643.69 1199
11644.71 1222
11645.73 1268
11646.75 1218
11647.77 1165
11648.79 1150
11649.80 1231
11650.82 1207
11651.84 1115
11652.86 1126
11653.88 1182
11654.90 1121
11655.92 1059
11656.94 1125
11657.96 1128
11658.98 1138
11660.00 1107
11661.01 1058
11662.03 1026
11663.05 1089
11664.07 1043
11665.09 1043
11666.11 1051
11667.13 1027
11668.15 1004
11669.17 998
11670.19 1000
11671.21 958
11672.23 979
11673.25 979
11674.27 969
11675.29 966
11676.31 980
11677.33 987
11678.35 974
11679.37 956
11680.39 971
11681.41 974
11682.43 942
11683.45 942
11684.47 986
11685.49 968
11686.51 951
11687.53 971
11688.55 927
11689.57 913
11690.59 913
11691.61 971
11692.63 937
11693.66 918
11694.68 896
11695.70 872
11696.72 880
11697.74 860
11698.76 859
11699.78 863
11700.80 881
11701.82 859
11702.84 838
11703.86 808
11704.89 789
11705.91 782
11706.93 815
11707.95 805
11708.97 814
11709.99 816
11711.01 797
11712.04 796
11713.06 756
11714.08 781
11715.10 805
11716.12 780
11717.14 775
11718.17 819
11719.19 763
11720.21 796
11721.23 757
11722.25 779
11723.28 730
11724.30 698
11725.32 721
11726.34 761
11727.36 723
11728.39 746
11729.41 760
11730.43 743
11731.45 732
11732.48 721
11733.50 756
11734.52 736
11735.54 682
11736.57 726
11737.59 707
11738.61 684
11739.63 653
11740.66 703
11741.68 688
11742.70 657
11743.72 694
11744.75 689
11745.77 648
11746.79 630
11747.82 634
11748.84 636
11749.86 710
11750.89 687
11751.91 649
11752.93 666
11753.96 661
11754.98 645
11756.00 630
11757.03 614
11758.05 685
11759.07 647
11760.10 670
11761.12 667
11762.14 641
11763.17 616
11764.19 648
11765.22 644
11766.24 668
11767.26 657
11768.29 643
11769.31 637
11770.34 640
11771.36 643
11772.38 639
11773.41 643
11774.43 741
11775.46 693
11776.48 666
11777.51 610
11778.53 636
11779.55 694
11780.58 665
11781.60 655
11782.63 636
11783.65 634
11784.68 617
11785.70 594
11786.73 624
11787.75 662
11788.78 656
11789.80 636
11790.83 652
11791.85 624
11792.88 610
11793.90 619
11794.93 654
11795.95 623
11796.98 625
11798.00 657
11799.03 630
11800.05 632
11801.08 581
11802.10 607
11803.13 619
11804.15 609
11805.18 603
11806.21 612
11807.23 635
11808.26 620
11809.28 661
11810.31 689
11811.33 668
11812.36 607
11813.39 612
11814.41 629
11815.44 612
11816.46 605
11817.49 635
11818.52 612
11819.54 647
11820.57 592
11821.59 638
11822.62 654
11823.65 608
11824.67 653
11825.70 663
11826.73 630
11827.75 636
11828.78 614
11829.81 622
11830.83 635
11831.86 626
11832.89 632
11833.91 601
11834.94 607
11835.97 633
11836.99 636
11838.02 626
11839.05 619
11840.08 593
11841.10 611
11842.13 648
11843.16 637
11844.18 651
11845.21 640
11846.24 618
11847.27 623
11848.29 633
11849.32 666
11850.35 670
11851.38 658
11852.40 660
11853.43 676
11854.46 666
11855.49 670
11856.51 681
11857.54 698
11858.57 689
11859.60 677
11860.63 667
11861.65 691
11862.68 722
11863.71 732
11864.74 682
11865.77 723
11866.80 731
11867.82 750
11868.85 758
11869.88 744
11870.91 737
11871.94 788
11872.97 745
11873.99 751
11875.02 761
11876.05 722
11877.08 750
11878.11 745
11879.14 779
11880.17 760
11881.20 820
11882.22 826
11883.25 790
11884.28 778
11885.31 766
11886.34 755
11887.37 817
11888.40 839
11889.43 878
11890.46 872
11891.49 869
11892.52 918
11893.55 883
11894.57 942
11895.60 869
11896.63 904
11897.66 943
11898.69 979
11899.72 1018
11900.75 1073
11901.78 1029
11902.81 1081
11903.84 1077
11904.87 1120
11905.90 1191
11906.93 1166
11907.96 1194
11908.99 1221
11910.02 1201
11911.05 1110
11912.08 1118
11913.11 1114
11914.14 1126
11915.17 1080
11916.20 1044
11917.23 1049
11918.26 1043
11919.29 1075
11920.33 1048
11921.36 1031
11922.39 1027
11923.42 1076
11924.45 1041
11925.48 1040
11926.51 1078
11927.54 1091
11928.57 1143
11929.60 1160
11930.63 1180
11931.66 1202
11932.70 1197
11933.73 1244
11934.76 1262
11935.79 1325
11936.82 1270
11937.85 1264
11938.88 1274
11939.91 1218
11940.95 1223
11941.98 1178
11943.01 1133
11944.04 1081
11945.07 1004
11946.10 978
11947.14 1038
11948.17 979
11949.20 965
11950.23 904
11951.26 887
11952.29 909
11953.33 855
11954.36 862
11955.39 825
11956.42 853
11957.46 852
11958.49 853
11959.52 830
11960.55 804
11961.58 832
11962.62 826
11963.65 817
11964.68 823
11965.71 767
11966.75 812
11967.78 840
11968.81 822
11969.84 826
11970.88 849
11971.91 872
11972.94 831
11973.98 806
11975.01 822
11976.04 845
11977.07 842
11978.11 836
11979.14 861
11980.17 839
11981.21 829
11982.24 828
11983.27 840
11984.31 845
11985.34 897
11986.37 831
11987.41 841
11988.44 858
11989.47 843
11990.51 861
11991.54 868
11992.58 864
11993.61 879
11994.64 842
11995.68 865
11996.71 893
11997.74 871
11998.78 891
11999.81 873
12000.85 917
12001.88 879
12002.91 868
12003.95 844
12004.98 891
12006.02 880
12007.05 921
12008.09 948
12009.12 953
12010.15 959
12011.19 967
12012.22 923
12013.26 911
12014.29 955
12015.33 972
12016.36 938
12017.40 982
12018.43 994
12019.47 994
12020.50 1039
12021.54 1023
12022.57 1055
12023.61 1045
12024.64 1036
12025.68 1020
12026.71 1020
12027.75 1062
12028.78 1025
12029.82 984
12030.85 1006
12031.89 1066
12032.92 1075
12033.96 1078
12034.99 1034
12036.03 1045
12037.07 1007
12038.10 1014
12039.14 1084
12040.17 1026
12041.21 968
12042.24 1025
12043.28 1018
12044.32 1063
12045.35 1023
12046.39 1012
12047.42 1080
12048.46 1074
12049.50 1067
12050.53 1088
12051.57 1042
12052.61 1034
12053.64 1067
12054.68 1148
12055.71 1085
12056.75 1099
12057.79 1175
12058.82 1119
12059.86 1162
12060.90 1157
12061.93 1176
12062.97 1171
12064.01 1115
12065.04 1124
12066.08 1086
12067.12 1083
12068.15 1074
12069.19 1019
12070.23 1083
12071.27 1074
12072.30 1021
12073.34 994
12074.38 995
12075.41 1001
12076.45 970
12077.49 965
12078.53 942
12079.56 956
12080.60 939
12081.64 944
12082.68 969
12083.71 953
12084.75 914
12085.79 916
12086.83 907
12087.86 931
12088.90 941
12089.94 1009
12090.98 978
12092.02 1015
12093.05 1030
12094.09 1013
12095.13 968
12096.17 989
12097.21 1054
12098.25 1052
12099.28 1058
12100.32 1090
12101.36 1069
12102.40 1056
12103.44 1057
12104.48 1103
12105.51 1109
12106.55 1124
12107.59 1142
12108.63 1123
12109.67 1088
12110.71 1053
12111.75 1063
12112.79 1035
12113.82 993
12114.86 953
12115.90 979
12116.94 935
12117.98 891
12119.02 896
12120.06 912
12121.10 845
12122.14 802
12123.18 804
12124.22 835
12125.25 819
12126.29 785
12127.33 750
12128.37 779
12129.41 731
12130.45 744
12131.49 774
12132.53 786
12133.57 751
12134.61 723
12135.65 797
12136.69 826
12137.73 773
12138.77 761
12139.81 765
12140.85 721
12141.89 717
12142.93 730
12143.97 752
12145.01 717
12146.05 745
12147.09 744
12148.13 732
12149.17 730
12150.21 737
12151.25 723
12152.29 756
12153.34 705
12154.38 718
12155.42 654
12156.46 711
12157.50 656
12158.54 700
12159.58 698
12160.62 674
12161.66 728
12162.70 687
12163.74 644
12164.78 668
12165.83 671
12166.87 653
12167.91 650
12168.95 643
12169.99 637
12171.03 630
12172.07 658
12173.11 653
12174.16 645
12175.20 658
12176.24 657
12177.28 643
12178.32 654
12179.36 640
12180.41 647
12181.45 586
12182.49 700
12183.53 662
12184.57 620
12185.62 671
12186.66 653
12187.70 636
12188.74 630
12189.78 624
12190.83 662
12191.87 638
12192.91 647
12193.95 631
12195.00 670
12196.04 628
12197.08 618
12198.12 642
12199.17 638
12200.21 615
12201.25 588
12202.29 589
12203.34 581
12204.38 584
12205.42 563
12206.46 610
12207.51 598
12208.55 611
12209.59 653
12210.64 581
12211.68 597
12212.72 615
12213.77 610
12214.81 594
12215.85 606
12216.90 596
12217.94 596
12218.98 615
12220.03 553
12221.07 619
12222.11 580
12223.16 570
12224.20 571
12225.24 584
12226.29 572
12227.33 568
12228.37 580
12229.42 601
12230.46 563
12231.51 550
12232.55 557
12233.59 567
12234.64 551
12235.68 569
12236.73 568
12237.77 575
12238.82 552
12239.86 534
12240.90 518
12241.95 565
12242.99 551
12244.04 580
12245.08 590
12246.13 578
12247.17 562
12248.22 540
12249.26 564
12250.31 560
12251.35 569
12252.39 556
12253.44 567
12254.48 556
12255.53 557
12256.57 576
12257.62 546
12258.66 560
12259.71 563
12260.75 580
12261.80 543
12262.85 561
12263.89 531
12264.94 520
12265.98 525
12267.03 504
12268.07 488
12269.12 503
12270.16 504
12271.21 518
12272.25 496
12273.30 461
12274.35 486
12275.39 469
12276.44 470
12277.48 463
12278.53 479
12279.58 487
12280.62 480
12281.67 461
12282.71 492
12283.76 476
12284.81 453
12285.85 473
12286.90 468
12287.95 479
12288.99 477
12290.04 485
12291.08 472
12292.13 474
12293.18 476
12294.22 471
12295.27 451
12296.32 460
12297.36 438
12298.41 459
12299.46 460
12300.50 433
12301.55 461
12302.60 466
12303.65 467
12304.69 446
12305.74 472
12306.79 448
12307.83 451
12308.88 468
12309.93 448
12310.98 492
12312.02 453
12313.07 446
12314.12 450
12315.17 461
12316.21 442
12317.26 473
12318.31 463
12319.36 491
12320.40 444
12321.45 485
12322.50 451
12323.55 452
12324.60 444
12325.64 461
12326.69 431
12327.74 417
12328.79 431
12329.84 454
12330.88 463
12331.93 453
12332.98 444
12334.03 437
12335.08 448
12336.13 451
12337.17 456
12338.22 438
12339.27 419
12340.32 382
12341.37 449
12342.42 441
12343.47 423
12344.51 418
12345.56 430
12346.61 425
12347.66 405
12348.71 432
12349.76 436
12350.81 439
12351.86 432
12352.91 410
12353.95 439
12355.00 469
12356.05 431
12357.10 411
12358.15 429
12359.20 427
12360.25 463
12361.30 448
12362.35 409
12363.40 426
12364.45 416
12365.50 425
12366.55 462
12367.60 401
12368.65 411
12369.70 411
12370.75 413
12371.80 476
12372.85 448
12373.90 447
12374.95 445
12376.00 450
12377.05 444
12378.10 440
12379.15 412
12380.20 424
12381.25 421
12382.30 446
12383.35 442
12384.40 367
12385.45 405
12386.50 420
12387.55 426
12388.60 423
12389.65 438
12390.70 430
12391.75 434
12392.80 428
12393.86 405
12394.91 415
12395.96 462
12397.01 443
12398.06 478
12399.11 458
12400.16 457
12401.21 447
12402.26 440
12403.32 455
12404.37 439
12405.42 455
12406.47 435
12407.52 470
12408.57 457
12409.62 444
12410.68 458
12411.73 470
12412.78 452
12413.83 467
12414.88 454
12415.93 468
12416.99 426
12418.04 446
12419.09 425
12420.14 452
12421.19 473
12422.25 451
12423.30 451
12424.35 430
12425.40 423
12426.45 438
12427.51 433
12428.56 455
12429.61 462
12430.66 447
12431.72 504
12432.77 494
12433.82 474
12434.87 481
12435.93 492
12436.98 499
12438.03 460
12439.08 468
12440.14 497
12441.19 485
12442.24 491
12443.30 490
12444.35 490
12445.40 497
12446.45 498
12447.51 521
12448.56 480
12449.61 496
12450.67 511
12451.72 554
12452.77 542
12453.83 516
12454.88 506
12455.93 524
12456.99 510
12458.04 516
12459.10 572
12460.15 546
12461.20 562
12462.26 550
12463.31 573
12464.36 567
12465.42 587
12466.47 605
12467.53 626
12468.58 619
12469.63 656
12470.69 668
12471.74 706
12472.80 710
12473.85 744
12474.90 764
12475.96 827
12477.01 855
12478.07 827
12479.12 867
12480.18 866
12481.23 915
12482.29 923
12483.34 884
12484.40 888
12485.45 843
12486.50 856
12487.56 800
12488.61 814
12489.67 762
12490.72 780
12491.78 728
12492.83 706
12493.89 691
12494.94 688
12496.00 660
12497.05 631
12498.11 650
12499.17 632
12500.22 571
12501.28 598
12502.33 610
12503.39 597
12504.44 606
12505.50 575
12506.55 591
12507.61 571
12508.67 566
12509.72 599
12510.78 596
12511.83 586
12512.89 603
12513.94 623
12515.00 591
12516.06 587
12517.11 587
12518.17 575
12519.22 598
12520.28 622
12521.34 603
12522.39 583
12523.45 560
12524.51 560
12525.56 586
12526.62 613
12527.68 590
12528.73 592
12529.79 585
12530.85 583
12531.90 575
12532.96 583
12534.02 572
12535.07 597
12536.13 588
12537.19 574
12538.24 603
12539.30 600
12540.36 543
12541.41 589
12542.47 586
12543.53 602
12544.59 615
12545.64 578
12546.70 617
12547.76 639
12548.82 671
12549.87 683
12550.93 653
12551.99 689
12553.05 689
12554.10 709
12555.16 667
12556.22 665
12557.28 701
12558.33 696
12559.39 654
12560.45 698
12561.51 720
12562.57 678
12563.62 657
12564.68 680
12565.74 662
12566.80 655
12567.86 655
12568.91 637
12569.97 663
12571.03 627
12572.09 635
12573.15 647
12574.21 629
12575.26 590
12576.32 600
12577.38 601
12578.44 602
12579.50 586
12580.56 626
12581.62 596
12582.68 569
12583.73 592
12584.79 614
12585.85 606
12586.91 581
12587.97 601
12589.03 568
12590.09 615
12591.15 579
12592.21 606
12593.27 606
12594.33 592
12595.38 610
12596.44 599
12597.50 594
12598.56 580
12599.62 597
12600.68 610
12601.74 614
12602.80 606
12603.86 625
12604.92 591
12605.98 601
12607.04 594
12608.10 612
12609.16 656
12610.22 637
12611.28 604
12612.34 643
12613.40 648
12614.46 660
12615.52 655
12616.58 670
12617.64 682
12618.70 713
12619.76 709
12620.82 706
12621.88 721
12622.94 734
12624.00 752
12625.07 770
12626.13 779
12627.19 768
12628.25 814
12629.31 848
12630.37 795
12631.43 748
12632.49 788
12633.55 804
12634.61 819
12635.67 790
12636.73 816
12637.80 807
12638.86 792
12639.92 794
12640.98 756
12642.04 785
12643.10 728
12644.16 731
12645.23 719
12646.29 719
12647.35 722
12648.41 712
12649.47 670
12650.53 666
12651.59 664
12652.66 662
12653.72 679
12654.78 626
12655.84 675
12656.90 658
12657.97 617
12659.03 650
12660.09 691
12661.15 663
12662.21 668
12663.28 660
12664.34 674
12665.40 669
12666.46 678
12667.53 682
12668.59 668
12669.65 642
12670.71 636
12671.78 685
12672.84 692
12673.90 680
12674.96 687
12676.03 663
12677.09 696
12678.15 700
12679.22 705
12680.28 692
12681.34 723
12682.40 713
12683.47 694
12684.53 702
12685.59 706
12686.66 702
12687.72 700
12688.78 739
12689.85 708
12690.91 761
12691.97 767
12693.04 743
12694.10 733
12695.16 794
12696.23 727
12697.29 784
12698.35 778
12699.42 856
12700.48 833
12701.55 816
12702.61 903
12703.67 914
12704.74 928
12705.80 864
12706.87 900
12707.93 926
12708.99 949
12710.06 930
12711.12 908
12712.19 943
12713.25 955
12714.32 908
12715.38 902
12716.44 889
12717.51 897
12718.57 863
12719.64 876
12720.70 879
12721.77 863
12722.83 837
12723.90 881
12724.96 857
12726.03 817
12727.09 825
12728.16 834
12729.22 861
12730.29 887
12731.35 845
12732.42 863
12733.48 892
12734.55 877
12735.61 849
12736.68 886
12737.74 880
12738.81 883
12739.87 911
12740.94 868
12742.00 837
12743.07 851
12744.14 833
12745.20 804
12746.27 814
12747.33 838
12748.40 809
12749.46 781
12750.53 771
12751.60 742
12752.66 747
12753.73 726
12754.79 764
12755.86 735
12756.93 671
12757.99 702
12759.06 717
12760.12 705
12761.19 673
12762.26 701
12763.32 717
12764.39 659
12765.46 693
12766.52 642
12767.59 645
12768.66 616
12769.72 621
12770.79 671
12771.86 637
12772.92 630
12773.99 631
12775.06 609
12776.12 646
12777.19 611
12778.26 618
12779.33 602
12780.39 596
12781.46 618
12782.53 627
12783.59 601
12784.66 593
12785.73 617
12786.80 621
12787.86 573
12788.93 579
12790.00 594
12791.07 589
12792.13 548
12793.20 557
12794.27 605
12795.34 620
12796.40 585
12797.47 565
12798.54 547
12799.61 555
12800.68 574
12801.74 549
12802.81 523
12803.88 559
12804.95 514
12806.02 553
12807.09 584
12808.15 555
12809.22 550
12810.29 581
12811.36 609
12812.43 572
12813.50 552
12814.56 588
12815.63 579
12816.70 568
12817.77 583
12818.84 604
12819.91 579
12820.98 606
12822.04 591
12823.11 623
12824.18 588
12825.25 603
12826.32 581
12827.39 590
12828.46 594
12829.53 603
12830.60 582
12831.67 566
12832.74 586
12833.81 586
12834.87 615
12835.94 574
12837.01 562
12838.08 542
12839.15 559
12840.22 570
12841.29 556
12842.36 592
12843.43 564
12844.50 527
12845.57 534
12846.64 545
12847.71 511
12848.78 508
12849.85 535
12850.92 527
12851.99 539
12853.06 507
12854.13 519
12855.20 489
12856.27 489
12857.34 498
12858.41 510
12859.48 486
12860.55 495
12861.62 488
12862.69 444
12863.77 457
12864.84 465
12865.91 467
12866.98 467
12868.05 471
12869.12 443
12870.19 481
12871.26 470
12872.33 433
12873.40 467
12874.47 469
12875.54 473
12876.62 454
12877.69 457
12878.76 431
12879.83 466
12880.90 435
12881.97 445
12883.04 481
12884.12 466
12885.19 441
12886.26 428
12887.33 438
12888.40 440
12889.47 413
12890.54 457
12891.62 445
12892.69 418
12893.76 407
12894.83 423
12895.90 420
12896.98 413
12898.05 420
12899.12 422
12900.19 413
12901.26 404
12902.34 397
12903.41 394
12904.48 418
12905.55 409
12906.63 371
12907.70 399
12908.77 391
12909.84 409
12910.92 393
12911.99 396
12913.06 396
12914.13 386
12915.21 380
12916.28 381
12917.35 379
12918.42 390
12919.50 385
12920.57 353
12921.64 383
12922.72 367
12923.79 379
12924.86 377
12925.94 353
12927.01 391
12928.08 400
12929.16 370
12930.23 379
12931.30 371
12932.38 345
12933.45 359
12934.52 392
12935.60 371
12936.67 380
12937.74 371
12938.82 384
12939.89 376
12940.97 358
12942.04 381
12943.11 350
12944.19 374
12945.26 365
12946.34 383
12947.41 325
12948.48 364
12949.56 341
12950.63 364
12951.71 353
12952.78 383
12953.85 354
12954.93 354
12956.00 345
12957.08 349
12958.15 353
12959.23 350
12960.30 362
12961.38 347
12962.45 368
12963.53 360
12964.60 365
12965.68 347
12966.75 313
12967.83 358
12968.90 359
12969.98 324
12971.05 349
12972.13 362
12973.20 363
12974.28 376
12975.35 325
12976.43 346
12977.50 342
12978.58 353
12979.65 346
12980.73 345
12981.80 324
12982.88 371
12983.95 357
12985.03 325
12986.11 309
12987.18 344
12988.26 339
12989.33 326
12990.41 339
12991.48 373
12992.56 341
12993.64 354
12994.71 352
12995.79 363
12996.86 372
12997.94 366
12999.02 371
13000.09 341
13001.17 346
13002.25 385
13003.32 398
13004.40 377
13005.48 379
13006.55 371
13007.63 371
13008.71 368
13009.78 364
13010.86 371
13011.94 350
13013.01 381
13014.09 352
13015.17 353
13016.24 339
13017.32 363
13018.40 373
13019.47 376
13020.55 367
13021.63 334
13022.71 335
13023.78 335
13024.86 331
13025.94 360
13027.01 364
13028.09 358
13029.17 338
13030.25 348
13031.32 381
13032.40 355
13033.48 351
13034.56 334
13035.64 357
13036.71 368
13037.79 361
13038.87 364
13039.95 362
13041.02 339
13042.10 382
13043.18 362
13044.26 346
13045.34 393
13046.41 366
13047.49 370
13048.57 392
13049.65 373
13050.73 385
13051.81 370
13052.88 364
13053.96 349
13055.04 369
13056.12 363
13057.20 381
13058.28 374
13059.36 371
13060.44 366
13061.51 368
13062.59 379
13063.67 348
13064.75 339
13065.83 383
13066.91 370
13067.99 390
13069.07 376
13070.15 353
13071.23 351
13072.30 359
13073.38 346
13074.46 352
13075.54 336
13076.62 354
13077.70 379
13078.78 357
13079.86 366
13080.94 330
13082.02 367
13083.10 352
13084.18 363
13085.26 389
13086.34 384
13087.42 365
13088.50 355
13089.58 342
13090.66 338
13091.74 381
13092.82 384
13093.90 378
13094.98 334
13096.06 360
13097.14 351
13098.22 363
13099.30 353
13100.38 368
13101.46 351
13102.54 384
13103.62 351
13104.70 353
13105.78 360
13106.86 356
13107.94 335
13109.03 330
13110.11 361
13111.19 376
13112.27 351
13113.35 359
13114.43 389
13115.51 390
13116.59 376
13117.67 378
13118.75 397
13119.84 392
13120.92 363
13122.00 395
13123.08 393
13124.16 397
13125.24 375
13126.32 404
13127.41 378
13128.49 407
13129.57 381
13130.65 405
13131.73 389
13132.81 381
13133.90 391
13134.98 390
13136.06 385
13137.14 401
13138.22 409
13139.30 386
13140.39 394
13141.47 419
13142.55 404
13143.63 402
13144.72 383
13145.80 382
13146.88 350
13147.96 379
13149.04 377
13150.13 386
13151.21 368
13152.29 384
13153.38 369
13154.46 393
13155.54 365
13156.62 378
13157.71 382
13158.79 374
13159.87 362
13160.95 378
13162.04 354
13163.12 407
13164.20 370
13165.29 384
13166.37 362
13167.45 414
13168.54 376
13169.62 398
13170.70 399
13171.79 409
13172.87 374
13173.95 352
13175.04 352
13176.12 384
13177.20 394
13178.29 356
13179.37 384
13180.45 386
13181.54 366
13182.62 394
13183.71 386
13184.79 379
13185.87 332
13186.96 379
13188.04 368
13189.13 371
13190.21 360
13191.29 388
13192.38 389
13193.46 373
13194.55 374
13195.63 391
13196.72 384
13197.80 380
13198.88 393
13199.97 387
13201.05 426
13202.14 378
13203.22 384
13204.31 377
13205.39 365
13206.48 359
13207.56 368
13208.65 409
13209.73 393
13210.82 370
13211.90 392
13212.99 410
13214.07 387
13215.16 400
13216.24 407
13217.33 399
13218.41 393
13219.50 412
13220.58 403
13221.67 407
13222.75 402
13223.84 418
13224.92 413
13226.01 387
13227.10 426
13228.18 420
13229.27 413
13230.35 408
13231.44 410
13232.52 397
13233.61 375
13234.70 390
13235.78 412
13236.87 413
13237.95 411
13239.04 403
13240.13 456
13241.21 439
13242.30 421
13243.39 419
13244.47 431
13245.56 415
13246.64 416
13247.73 431
13248.82 476
13249.90 446
13250.99 434
13252.08 449
13253.16 429
13254.25 408
13255.34 429
13256.42 458
13257.51 448
13258.60 425
13259.69 445
13260.77 476
13261.86 477
13262.95 432
13264.03 430
13265.12 462
13266.21 474
13267.30 481
13268.38 483
13269.47 449
13270.56 461
13271.64 485
13272.73 480
13273.82 497
13274.91 482
13275.99 521
13277.08 536
13278.17 512
13279.26 498
13280.35 501
13281.43 538
13282.52 559
13283.61 504
13284.70 497
13285.79 534
13286.87 516
13287.96 539
13289.05 531
13290.14 542
13291.23 545
13292.31 549
13293.40 532
13294.49 530
13295.58 543
13296.67 582
13297.76 542
13298.85 604
13299.93 604
13301.02 587
13302.11 583
13303.20 616
13304.29 614
13305.38 607
13306.47 609
13307.56 593
13308.64 624
13309.73 627
13310.82 638
13311.91 636
13313.00 656
13314.09 671
13315.18 642
13316.27 592
13317.36 651
13318.45 660
13319.54 646
13320.63 663
13321.72 667
13322.81 676
13323.89 627
13324.98 691
13326.07 688
13327.16 663
13328.25 661
13329.34 665
13330.43 675
13331.52 653
13332.61 670
13333.70 711
13334.79 703
13335.88 730
13336.97 726
13338.06 710
13339.15 706
13340.24 687
13341.33 726
13342.42 722
13343.52 723
13344.61 724
13345.70 759
13346.79 711
13347.88 703
13348.97 732
13350.06 773
13351.15 765
13352.24 768
13353.33 708
13354.42 733
13355.51 746
13356.60 719
13357.69 775
13358.79 753
13359.88 778
13360.97 749
13362.06 793
13363.15 813
13364.24 773
13365.33 802
13366.42 827
13367.51 836
13368.61 802
13369.70 831
13370.79 852
13371.88 843
13372.97 841
13374.06 846
13375.16 814
13376.25 853
13377.34 829
13378.43 833
13379.52 763
13380.61 754
13381.71 757
13382.80 732
13383.89 726
13384.98 706
13386.08 707
13387.17 686
13388.26 691
13389.35 649
13390.44 652
13391.54 663
13392.63 657
13393.72 642
13394.81 646
13395.91 621
13397.00 634
13398.09 642
13399.18 657
13400.28 640
13401.37 619
13402.46 592
13403.56 636
13404.65 613
13405.74 602
13406.83 621
13407.93 601
13409.02 614
13410.11 610
13411.21 593
13412.30 588
13413.39 619
13414.49 614
13415.58 606
13416.67 626
13417.77 609
13418.86 610
13419.95 629
13421.05 598
13422.14 620
13423.23 632
13424.33 670
13425.42 594
13426.52 643
13427.61 680
13428.70 622
13429.80 592
13430.89 600
13431.98 627
13433.08 646
13434.17 628
13435.27 642
13436.36 661
13437.46 623
13438.55 700
13439.64 677
13440.74 632
13441.83 609
13442.93 664
13444.02 680
13445.12 684
13446.21 636
13447.31 627
13448.40 685
13449.50 637
13450.59 663
13451.68 697
13452.78 693
13453.87 685
13454.97 695
13456.06 713
13457.16 697
13458.25 727
13459.35 752
13460.44 752
13461.54 739
13462.64 752
13463.73 753
13464.83 731
13465.92 715
13467.02 761
13468.11 750
13469.21 746
13470.30 771
13471.40 777
13472.49 770
13473.59 764
13474.69 767
13475.78 786
13476.88 791
13477.97 799
13479.07 752
13480.17 806
13481.26 746
13482.36 757
13483.45 774
13484.55 799
13485.65 804
13486.74 826
13487.84 823
13488.93 863
13490.03 852
13491.13 860
13492.22 870
13493.32 867
13494.42 844
13495.51 896
13496.61 926
13497.71 959
13498.80 929
13499.90 957
13501.00 928
13502.09 969
13503.19 953
13504.29 976
13505.38 957
13506.48 1000
13507.58 980
13508.68 954
13509.77 962
13510.87 936
13511.97 1004
13513.07 946
13514.16 904
13515.26 870
13516.36 873
13517.45 871
13518.55 890
13519.65 874
13520.75 865
13521.85 888
13522.94 833
13524.04 822
13525.14 830
13526.24 836
13527.33 793
13528.43 773
13529.53 802
13530.63 810
13531.73 785
13532.82 811
13533.92 796
13535.02 795
13536.12 786
13537.22 788
13538.32 825
13539.41 771
13540.51 754
13541.61 780
13542.71 728
13543.81 724
13544.91 758
13546.00 683
13547.10 705
13548.20 667
13549.30 672
13550.40 678
13551.50 668
13552.60 643
13553.70 650
13554.80 676
13555.89 672
13556.99 659
13558.09 636
13559.19 626
13560.29 652
13561.39 637
13562.49 591
13563.59 564
13564.69 605
13565.79 591
13566.89 599
13567.99 600
13569.09 598
13570.19 610
13571.29 605
13572.39 602
13573.49 570
13574.59 595
13575.69 622
13576.79 591
13577.88 580
13578.98 577
13580.08 577
13581.19 591
13582.29 624
13583.39 598
13584.49 579
13585.59 602
13586.69 565
13587.79 586
13588.89 568
13589.99 555
13591.09 578
13592.19 536
13593.29 607
13594.39 575
13595.49 579
13596.59 588
13597.69 568
13598.79 570
13599.89 582
13600.99 560
13602.09 562
13603.20 593
13604.30 563
13605.40 594
13606.50 550
13607.60 589
13608.70 580
13609.80 601
13610.90 577
13612.01 586
13613.11 585
13614.21 566
13615.31 591
13616.41 583
13617.51 513
13618.61 588
13619.72 616
13620.82 554
13621.92 596
13623.02 579
13624.12 584
13625.22 604
13626.33 593
13627.43 560
13628.53 541
13629.63 556
13630.73 567
13631.84 600
13632.94 604
13634.04 585
13635.14 558
13636.25 583
13637.35 574
13638.45 615
13639.55 582
13640.65 582
13641.76 576
13642.86 581
13643.96 608
13645.07 619
13646.17 588
13647.27 628
13648.37 565
13649.48 586
13650.58 591
13651.68 580
13652.79 590
13653.89 592
13654.99 610
13656.09 570
13657.20 552
13658.30 568
13659.40 598
13660.51 592
13661.61 575
13662.71 589
13663.82 535
13664.92 543
13666.02 551
13667.13 548
13668.23 559
13669.34 580
13670.44 586
13671.54 584
13672.65 541
13673.75 558
13674.85 543
13675.96 583
13677.06 548
13678.17 575
13679.27 547
13680.37 559
13681.48 559
13682.58 582
13683.69 565
13684.79 579
13685.89 551
13687.00 590
13688.10 591
13689.21 574
13690.31 597
13691.42 560
13692.52 598
13693.63 562
13694.73 588
13695.84 580
13696.94 586
13698.05 598
13699.15 571
13700.25 562
13701.36 589
13702.46 585
13703.57 595
13704.67 597
13705.78 611
13706.89 627
13707.99 617
13709.10 603
13710.20 600
13711.31 611
13712.41 656
13713.52 668
13714.62 687
13715.73 635
13716.83 648
13717.94 657
13719.04 656
13720.15 650
13721.26 678
13722.36 666
13723.47 711
13724.57 689
13725.68 681
13726.79 706
13727.89 697
13729.00 705
13730.10 722
13731.21 739
13732.32 749
13733.42 722
13734.53 765
13735.63 764
13736.74 750
13737.85 809
13738.95 761
13740.06 806
13741.17 793
13742.27 797
13743.38 785
13744.49 837
13745.59 820
13746.70 852
13747.81 863
13748.91 874
13750.02 879
13751.13 909
13752.23 989
13753.34 980
13754.45 976
13755.56 961
13756.66 1071
13757.77 1062
13758.88 1133
13759.98 1115
13761.09 1130
13762.20 1151
13763.31 1170
13764.41 1163
13765.52 1175
13766.63 1228
13767.74 1211
13768.84 1198
13769.95 1216
13771.06 1263
13772.17 1216
13773.28 1154
13774.38 1146
13775.49 1186
13776.60 1127
13777.71 1167
13778.82 1118
13779.92 1054
13781.03 1043
13782.14 1053
13783.25 1091
13784.36 1033
13785.46 1002
13786.57 954
13787.68 960
13788.79 916
13789.90 860
13791.01 851
13792.12 808
13793.22 807
13794.33 822
13795.44 777
13796.55 741
13797.66 743
13798.77 763
13799.88 750
13800.99 709
13802.10 724
13803.20 733
13804.31 738
13805.42 688
13806.53 662
13807.64 672
13808.75 674
13809.86 669
13810.97 663
13812.08 647
13813.19 635
13814.30 624
13815.41 652
13816.52 650
13817.63 643
13818.74 616
13819.84 621
13820.95 654
13822.06 601
13823.17 630
13824.28 599
13825.39 632
13826.50 616
13827.61 610
13828.72 622
13829.83 608
13830.94 605
13832.05 599
13833.16 591
13834.28 627
13835.39 613
13836.50 628
13837.61 594
13838.72 582
13839.83 626
13840.94 590
13842.05 597
13843.16 607
13844.27 576
13845.38 590
13846.49 616
13847.60 626
13848.71 613
13849.82 612
13850.93 596
13852.05 586
13853.16 628
13854.27 641
13855.38 631
13856.49 654
13857.60 582
13858.71 596
13859.82 612
13860.94 661
13862.05 621
13863.16 624
13864.27 585
13865.38 594
13866.49 589
13867.60 602
13868.72 592
13869.83 601
13870.94 619
13872.05 636
13873.16 674
13874.27 584
13875.39 625
13876.50 613
13877.61 653
13878.72 654
13879.83 660
13880.95 589
13882.06 625
13883.17 649
13884.28 655
13885.40 658
13886.51 643
13887.62 668
13888.73 660
13889.85 673
13890.96 670
13892.07 701
13893.18 731
13894.30 727
13895.41 686
13896.52 687
13897.63 702
13898.75 733
13899.86 704
13900.97 692
13902.09 699
13903.20 688
13904.31 698
13905.43 693
13906.54 665
13907.65 646
13908.77 658
13909.88 649
13910.99 622
13912.11 641
13913.22 642
13914.33 639
13915.45 606
13916.56 599
13917.67 585
13918.79 608
13919.90 562
13921.01 590
13922.13 600
13923.24 586
13924.36 593
13925.47 556
13926.58 593
13927.70 601
13928.81 546
13929.93 554
13931.04 549
13932.15 568
13933.27 551
13934.38 527
13935.50 551
13936.61 537
13937.73 535
13938.84 536
13939.95 555
13941.07 559
13942.18 579
13943.30 543
13944.41 532
13945.53 553
13946.64 553
13947.76 560
13948.87 542
13949.99 526
13951.10 578
13952.22 560
13953.33 502
13954.45 548
13955.56 527
13956.68 515
13957.79 500
13958.91 496
13960.02 498
13961.14 518
13962.25 532
13963.37 509
13964.49 536
13965.60 538
13966.72 517
13967.83 507
13968.95 534
13970.06 518
13971.18 528
13972.30 530
13973.41 523
13974.53 504
13975.64 503
13976.76 522
13977.88 523
13978.99 512
13980.11 536
13981.22 517
13982.34 535
13983.46 533
13984.57 518
13985.69 494
13986.80 486
13987.92 522
13989.04 524
13990.15 549
13991.27 550
13992.39 546
13993.50 525
13994.62 517
13995.74 515
13996.85 526
13997.97 534
13999.09 502
14000.21 506
14001.32 509
14002.44 502
14003.56 527
14004.67 498
14005.79 541
14006.91 521
14008.02 518
14009.14 529
14010.26 502
14011.38 538
14012.49 520
14013.61 541
14014.73 556
14015.85 540
14016.96 495
14018.08 518
14019.20 530
14020.32 537
14021.44 552
14022.55 542
14023.67 529
14024.79 519
14025.91 551
14027.02 541
14028.14 585
14029.26 566
14030.38 550
14031.50 561
14032.62 549
14033.73 567
14034.85 568
14035.97 602
14037.09 590
14038.21 577
14039.33 570
14040.44 577
14041.56 558
14042.68 566
14043.80 571
14044.92 569
14046.04 574
14047.16 601
14048.27 609
14049.39 622
14050.51 633
14051.63 634
14052.75 617
14053.87 613
14054.99 610
14056.11 617
14057.23 629
14058.35 675
14059.47 661
14060.59 629
14061.70 634
14062.82 637
14063.94 647
14065.06 659
14066.18 703
14067.30 654
14068.42 691
14069.54 708
14070.66 730
14071.78 690
14072.90 681
14074.02 732
14075.14 738
14076.26 720
14077.38 738
14078.50 780
14079.62 743
14080.74 743
14081.86 757
14082.98 778
14084.10 801
14085.22 806
14086.34 815
14087.46 822
14088.58 762
14089.70 823
14090.82 832
14091.94 815
14093.07 856
14094.19 852
14095.31 819
14096.43 806
14097.55 832
14098.67 810
14099.79 861
14100.91 849
14102.03 822
14103.15 861
14104.27 833
14105.39 834
14106.52 810
14107.64 769
14108.76 760
14109.88 768
14111.00 784
14112.12 732
14113.24 715
14114.37 771
14115.49 745
14116.61 757
14117.73 721
14118.85 679
14119.97 721
14121.10 698
14122.22 674
14123.34 664
14124.46 684
14125.58 678
14126.70 620
14127.83 596
14128.95 628
14130.07 632
14131.19 618
14132.32 579
14133.44 588
14134.56 595
14135.68 570
14136.80 601
14137.93 584
14139.05 615
14140.17 583
14141.29 600
14142.42 558
14143.54 545
14144.66 557
14145.78 620
14146.91 603
14148.03 598
14149.15 572
14150.28 573
14151.40 555
14152.52 574
14153.65 573
14154.77 525
14155.89 504
14157.01 521
14158.14 567
14159.26 560
14160.38 519
14161.51 535
14162.63 567
14163.75 537
14164.88 518
14166.00 546
14167.12 516
14168.25 508
14169.37 486
14170.50 556
14171.62 523
14172.74 523
14173.87 533
14174.99 571
14176.12 546
14177.24 505
14178.36 560
14179.49 519
14180.61 500
14181.74 518
14182.86 507
14183.98 528
14185.11 489
14186.23 491
14187.36 544
14188.48 500
14189.61 488
14190.73 492
14191.85 515
14192.98 510
14194.10 498
14195.23 486
14196.35 498
14197.48 485
14198.60 466
14199.73 478
14200.85 494
14201.98 484
14203.10 484
14204.23 489
14205.35 467
14206.48 479
14207.60 469
14208.73 476
14209.85 501
14210.98 485
14212.10 479
14213.23 476
14214.36 461
14215.48 455
14216.61 494
14217.73 468
14218.86 463
14219.98 462
14221.11 484
14222.23 455
14223.36 457
14224.49 471
14225.61 503
14226.74 469
14227.86 445
14228.99 458
14230.12 454
14231.24 454
14232.37 428
14233.49 430
14234.62 424
14235.75 440
14236.87 469
14238.00 445
14239.13 421
14240.25 422
14241.38 427
14242.51 443
14243.63 418
14244.76 409
14245.89 415
14247.01 457
14248.14 413
14249.27 409
14250.39 440
14251.52 437
14252.65 441
14253.77 437
14254.90 424
14256.03 416
14257.15 424
14258.28 396
14259.41 426
14260.54 435
14261.66 434
14262.79 423
14263.92 413
14265.05 404
14266.17 402
14267.30 435
14268.43 401
14269.56 377
14270.68 411
14271.81 419
14272.94 415
14274.07 386
14275.20 380
14276.32 395
14277.45 384
14278.58 380
14279.71 382
14280.83 392
14281.96 378
14283.09 365
14284.22 358
14285.35 379
14286.48 358
14287.60 347
14288.73 399
14289.86 373
14290.99 354
14292.12 361
14293.25 372
14294.38 369
14295.50 354
14296.63 368
14297.76 355
14298.89 368
14300.02 342
14301.15 338
14302.28 365
14303.41 388
14304.53 359
14305.66 355
14306.79 329
14307.92 342
14309.05 370
14310.18 354
14311.31 323
14312.44 351
14313.57 346
14314.70 361
14315.83 329
14316.96 337
14318.09 317
14319.22 356
14320.35 307
14321.48 342
14322.60 351
14323.73 316
14324.86 333
14325.99 318
14327.12 325
14328.25 337
14329.38 321
14330.51 349
14331.64 342
14332.77 302
14333.90 347
14335.03 337
14336.17 355
14337.30 361
14338.43 339
14339.56 358
14340.69 329
14341.82 324
14342.95 338
14344.08 353
14345.21 337
14346.34 325
14347.47 307
14348.60 333
14349.73 328
14350.86 327
14351.99 326
14353.12 322
14354.26 365
14355.39 348
14356.52 327
14357.65 331
14358.78 324
14359.91 329
14361.04 350
14362.17 344
14363.30 348
14364.44 332
14365.57 343
14366.70 336
14367.83 325
14368.96 344
14370.09 342
14371.23 355
14372.36 334
14373.49 320
14374.62 316
14375.75 325
14376.88 325
14378.02 356
14379.15 311
14380.28 311
14381.41 308
14382.54 322
14383.68 326
14384.81 327
14385.94 312
14387.07 321
14388.21 332
14389.34 346
14390.47 330
14391.60 321
14392.73 301
14393.87 351
14395.00 363
14396.13 342
14397.27 333
14398.40 329
14399.53 350
14400.66 314
14401.80 359
14402.93 362
14404.06 350
14405.19 322
14406.33 314
14407.46 330
14408.59 359
14409.73 355
14410.86 327
14411.99 349
14413.13 335
14414.26 349
14415.39 336
14416.53 350
14417.66 366
14418.79 362
14419.93 367
14421.06 378
14422.19 350
14423.33 339
14424.46 373
14425.60 368
14426.73 377
14427.86 405
14429.00 386
14430.13 361
14431.27 365
14432.40 393
14433.53 397
14434.67 369
14435.80 371
14436.94 396
14438.07 400
14439.21 348
14440.34 389
14441.47 399
14442.61 383
14443.74 373
14444.88 392
14446.01 401
14447.15 379
14448.28 400
14449.42 397
14450.55 394
14451.69 399
14452.82 397
14453.96 425
14455.09 416
14456.23 412
14457.36 419
14458.50 423
14459.63 435
14460.77 427
14461.90 431
14463.04 407
14464.17 436
14465.31 417
14466.44 406
14467.58 426
14468.71 420
14469.85 443
14470.98 415
14472.12 440
14473.26 431
14474.39 442
14475.53 437
14476.66 444
14477.80 445
14478.93 451
14480.07 430
14481.21 426
14482.34 389
14483.48 430
14484.61 437
14485.75 405
14486.89 375
14488.02 411
14489.16 399
14490.30 373
14491.43 367
14492.57 408
14493.70 384
14494.84 385
14495.98 409
14497.11 382
14498.25 383
14499.39 355
14500.52 388
14501.66 398
14502.80 408
14503.93 372
14505.07 373
14506.21 380
14507.35 380
14508.48 368
14509.62 365
14510.76 381
14511.89 366
14513.03 390
14514.17 380
14515.31 361
14516.44 364
14517.58 370
14518.72 386
14519.86 375
14520.99 365
14522.13 373
14523.27 365
14524.41 342
14525.54 381
14526.68 388
14527.82 372
14528.96 331
14530.09 370
14531.23 327
14532.37 327
14533.51 327
14534.65 363
14535.78 367
14536.92 340
14538.06 348
14539.20 342
14540.34 351
14541.48 347
14542.61 328
14543.75 312
14544.89 326
14546.03 328
14547.17 342
14548.31 366
14549.45 336
14550.58 362
14551.72 340
14552.86 322
14554.00 330
14555.14 336
14556.28 340
14557.42 329
14558.56 331
14559.70 348
14560.83 338
14561.97 348
14563.11 341
14564.25 359
14565.39 335
14566.53 363
14567.67 373
14568.81 353
14569.95 375
14571.09 356
14572.23 347
14573.37 376
14574.51 353
14575.65 370
14576.79 361
14577.93 338
14579.07 360
14580.21 348
14581.35 389
14582.49 373
14583.63 396
14584.77 391
14585.91 382
14587.05 383
14588.19 385
14589.33 389
14590.47 395
14591.61 394
14592.75 381
14593.89 381
14595.03 397
14596.17 369
14597.31 392
14598.45 365
14599.59 382
14600.73 384
14601.87 378
14603.01 367
14604.15 416
14605.29 373
14606.43 402
14607.58 410
14608.72 377
14609.86 383
14611.00 405
14612.14 431
14613.28 392
14614.42 418
14615.56 406
14616.70 413
14617.85 404
14618.99 411
14620.13 433
14621.27 439
14622.41 434
14623.55 437
14624.69 452
14625.84 473
14626.98 437
14628.12 440
14629.26 460
14630.40 463
14631.54 482
14632.69 486
14633.83 492
14634.97 482
14636.11 474
14637.25 498
14638.40 512
14639.54 467
14640.68 452
14641.82 464
14642.97 453
14644.11 463
14645.25 478
14646.39 471
14647.54 481
14648.68 446
14649.82 439
14650.96 396
14652.11 425
14653.25 443
14654.39 387
14655.53 409
14656.68 354
14657.82 387
14658.96 376
14660.11 386
14661.25 354
14662.39 357
14663.53 354
14664.68 329
14665.82 382
14666.96 367
14668.11 329
14669.25 335
14670.39 337
14671.54 338
14672.68 336
14673.82 317
14674.97 318
14676.11 315
14677.26 350
14678.40 330
14679.54 345
14680.69 348
14681.83 330
14682.97 326
14684.12 321
14685.26 301
14686.41 339
14687.55 343
14688.69 295
14689.84 320
14690.98 276
14692.13 300
14693.27 308
14694.42 299
14695.56 292
14696.70 270
14697.85 295
14698.99 293
14700.14 270
14701.28 274
14702.43 284
14703.57 292
14704.72 263
14705.86 271
14707.01 255
14708.15 285
14709.30 284
14710.44 260
14711.58 279
14712.73 258
14713.87 291
14715.02 278
14716.17 285
14717.31 265
14718.46 278
14719.60 298
14720.75 283
14721.89 274
14723.04 290
14724.18 280
14725.33 280
14726.47 270
14727.62 271
14728.76 291
14729.91 275
14731.06 300
14732.20 280
14733.35 254
14734.49 263
14735.64 269
14736.79 282
14737.93 298
14739.08 258
14740.22 275
14741.37 265
14742.52 278
14743.66 274
14744.81 274
14745.95 280
14747.10 270
14748.25 286
14749.39 283
14750.54 255
14751.69 261
14752.83 276
14753.98 251
14755.13 248
14756.27 263
14757.42 271
14758.57 276
14759.71 284
14760.86 287
14762.01 255
14763.15 276
14764.30 272
14765.45 246
14766.60 274
14767.74 256
14768.89 282
14770.04 252
14771.18 261
14772.33 256
14773.48 289
14774.63 261
14775.77 244
14776.92 257
14778.07 269
14779.22 249
14780.36 271
14781.51 239
14782.66 269
14783.81 258
14784.96 261
14786.10 239
14787.25 252
14788.40 243
14789.55 261
14790.70 242
14791.84 257
14792.99 233
14794.14 239
14795.29 248
14796.44 256
14797.58 240
14798.73 257
14799.88 245
14801.03 241
14802.18 240
14803.33 223
14804.48 226
14805.62 250
14806.77 214
14807.92 238
14809.07 214
14810.22 237
14811.37 240
14812.52 247
14813.67 232
14814.81 232
14815.96 243
14817.11 233
14818.26 251
14819.41 240
14820.56 242
14821.71 254
14822.86 207
14824.01 222
14825.16 247
14826.31 221
14827.46 226
14828.61 227
14829.76 232
14830.91 225
14832.06 236
14833.20 217
14834.35 237
14835.50 205
14836.65 226
14837.80 214
14838.95 210
14840.10 226
14841.25 229
14842.40 215
14843.55 207
14844.70 218
14845.85 215
14847.00 215
14848.15 238
14849.31 217
14850.46 229
14851.61 230
14852.76 216
14853.91 227
14855.06 222
14856.21 241
14857.36 243
14858.51 200
14859.66 211
14860.81 221
14861.96 224
14863.11 226
14864.26 201
14865.41 206
14866.57 221
14867.72 222
14868.87 215
14870.02 225
14871.17 214
14872.32 199
14873.47 226
14874.62 232
14875.77 222
14876.93 207
14878.08 198
14879.23 198
14880.38 215
14881.53 214
14882.68 221
14883.84 215
14884.99 216
14886.14 213
14887.29 215
14888.44 186
14889.59 189
14890.75 215
14891.90 189
14893.05 190
14894.20 204
14895.35 225
14896.51 202
14897.66 197
14898.81 207
14899.96 209
14901.12 207
14902.27 211
14903.42 218
14904.57 192
14905.73 214
14906.88 214
14908.03 217
14909.18 209
14910.34 201
14911.49 207
14912.64 226
14913.79 199
14914.95 204
14916.10 215
14917.25 185
14918.41 176
14919.56 188
14920.71 212
14921.87 199
14923.02 201
14924.17 209
14925.33 193
14926.48 201
14927.63 198
14928.79 188
14929.94 197
14931.09 189
14932.25 218
14933.40 215
14934.55 200
14935.71 204
14936.86 226
14938.01 198
14939.17 229
14940.32 208
14941.48 210
14942.63 229
14943.78 202
14944.94 202
14946.09 208
14947.25 203
14948.40 180
14949.55 209
14950.71 198
14951.86 184
14953.02 191
14954.17 215
14955.33 222
14956.48 189
14957.63 207
14958.79 203
14959.94 217
14961.10 194
14962.25 200
14963.41 201
14964.56 224
14965.72 196
14966.87 216
14968.03 228
14969.18 208
14970.34 202
14971.49 222
14972.65 196
14973.80 203
14974.96 199
14976.11 214
14977.27 200
14978.42 206
14979.58 199
14980.73 183
14981.89 218
14983.05 207
14984.20 230
14985.36 224
14986.51 207
14987.67 191
14988.82 218
14989.98 210
14991.13 186
14992.29 208
14993.45 174
14994.60 213
14995.76 187
14996.91 211
14998.07 213
14999.23 192
15000.38 189
15001.54 187
15002.70 188
15003.85 207
15005.01 192
15006.16 174
15007.32 203
15008.48 208
15009.63 188
15010.79 188
15011.95 221
15013.10 197
15014.26 205
15015.42 163
15016.57 202
15017.73 199
15018.89 202
15020.04 200
15021.20 188
15022.36 202
15023.52 177
15024.67 192
15025.83 192
15026.99 192
15028.14 177
15029.30 202
15030.46 183
15031.62 182
15032.77 196
15033.93 197
15035.09 213
15036.25 186
15037.40 184
15038.56 173
15039.72 175
15040.88 185
15042.03 172
15043.19 176
15044.35 203
15045.51 187
15046.67 173
15047.82 204
15048.98 201
15050.14 183
15051.30 210
15052.46 188
15053.61 198
15054.77 160
15055.93 188
15057.09 177
15058.25 198
15059.41 178
15060.56 176
15061.72 207
15062.88 181
15064.04 187
15065.20 219
15066.36 196
15067.52 187
15068.68 206
15069.83 178
15070.99 173
15072.15 191
15073.31 201
15074.47 208
15075.63 194
15076.79 172
15077.95 190
15079.11 178
15080.27 173
15081.43 174
15082.58 182
15083.74 203
15084.90 184
15086.06 173
15087.22 180
15088.38 184
15089.54 190
15090.70 205
15091.86 184
15093.02 177
15094.18 187
15095.34 195
15096.50 179
15097.66 168
15098.82 191
15099.98 198
15101.14 195
15102.30 199
15103.46 171
15104.62 196
15105.78 182
15106.94 163
15108.10 198
15109.26 210
15110.42 208
15111.58 214
15112.74 202
15113.90 201
15115.06 188
15116.22 199
15117.39 206
15118.55 173
15119.71 180
15120.87 195
15122.03 182
15123.19 184
15124.35 188
15125.51 203
15126.67 209
15127.83 199
15128.99 191
15130.16 195
15131.32 201
15132.48 206
15133.64 188
15134.80 215
15135.96 189
15137.12 179
15138.28 206
15139.45 229
15140.61 198
15141.77 196
15142.93 206
15144.09 209
15145.25 201
15146.42 228
15147.58 227
15148.74 200
15149.90 200
15151.06 187
15152.23 180
15153.39 181
15154.55 204
15155.71 206
15156.87 215
15158.04 182
15159.20 167
15160.36 205
15161.52 215
15162.69 197
15163.85 184
15165.01 226
15166.17 199
15167.34 213
15168.50 215
15169.66 207
15170.82 204
15171.99 185
15173.15 209
15174.31 214
15175.48 210
15176.64 228
15177.80 244
15178.96 216
15180.13 201
15181.29 219
15182.45 225
15183.62 227
15184.78 209
15185.94 233
15187.11 221
15188.27 212
15189.43 221
15190.60 217
15191.76 214
15192.92 225
15194.09 235
15195.25 247
15196.42 253
15197.58 241
15198.74 230
15199.91 233
15201.07 219
15202.23 233
15203.40 257
15204.56 222
15205.73 216
15206.89 240
15208.05 249
15209.22 235
15210.38 225
15211.55 236
15212.71 252
15213.88 251
15215.04 218
15216.21 221
15217.37 226
15218.53 255
15219.70 216
15220.86 245
15222.03 258
15223.19 237
15224.36 277
15225.52 298
15226.69 283
15227.85 258
15229.02 272
15230.18 260
15231.35 286
15232.51 246
15233.68 291
15234.84 307
15236.01 261
15237.17 289
15238.34 282
15239.50 307
15240.67 262
15241.83 272
15243.00 316
15244.17 297
15245.33 286
15246.50 283
15247.66 282
15248.83 287
15249.99 281
15251.16 298
15252.33 295
15253.49 292
15254.66 270
15255.82 298
15256.99 262
15258.16 252
15259.32 267
15260.49 266
15261.65 257
15262.82 261
15263.99 267
15265.15 265
15266.32 251
15267.49 246
15268.65 244
15269.82 248
15270.98 255
15272.15 246
15273.32 248
15274.48 243
15275.65 247
15276.82 253
15277.99 241
15279.15 225
15280.32 201
15281.49 216
15282.65 267
15283.82 207
15284.99 229
15286.15 226
15287.32 225
15288.49 224
15289.66 224
15290.82 246
15291.99 253
15293.16 237
15294.33 232
15295.49 237
15296.66 250
15297.83 235
15299.00 245
15300.16 226
15301.33 235
15302.50 241
15303.67 242
15304.83 235
15306.00 244
15307.17 235
15308.34 255
15309.51 248
15310.67 229
15311.84 241
15313.01 252
15314.18 230
15315.35 225
15316.52 221
15317.68 216
15318.85 221
15320.02 242
15321.19 234
15322.36 215
15323.53 208
15324.69 237
15325.86 225
15327.03 229
15328.20 232
15329.37 216
15330.54 236
15331.71 223
15332.88 263
15334.05 255
15335.21 225
15336.38 238
15337.55 255
15338.72 261
15339.89 251
15341.06 236
15342.23 247
15343.40 230
15344.57 219
15345.74 217
15346.91 251
15348.08 264
15349.25 269
15350.42 247
15351.58 254
15352.75 260
15353.92 264
15355.09 268
15356.26 246
15357.43 243
15358.60 258
15359.77 270
15360.94 264
15362.11 265
15363.28 260
15364.45 286
15365.62 252
15366.79 262
15367.96 287
15369.13 276
15370.31 261
15371.48 278
15372.65 259
15373.82 275
15374.99 312
15376.16 280
15377.33 290
15378.50 263
15379.67 244
15380.84 261
15382.01 278
15383.18 270
15384.35 275
15385.52 242
15386.69 266
15387.87 254
15389.04 247
15390.21 260
15391.38 288
15392.55 267
15393.72 271
15394.89 258
15396.06 270
15397.24 283
15398.41 275
15399.58 265
15400.75 259
15401.92 239
15403.09 222
15404.26 249
15405.44 256
15406.61 242
15407.78 238
15408.95 242
15410.12 227
15411.30 237
15412.47 221
15413.64 244
15414.81 239
15415.98 235
15417.16 229
15418.33 221
15419.50 221
15420.67 233
15421.84 213
15423.02 228
15424.19 229
15425.36 218
15426.53 221
15427.71 225
15428.88 219
15430.05 233
15431.22 204
15432.40 241
15433.57 221
15434.74 229
15435.92 228
15437.09 217
15438.26 196
15439.43 221
15440.61 205
15441.78 212
15442.95 204
15444.13 222
15445.30 213
15446.47 213
15447.65 199
15448.82 204
15449.99 214
15451.17 207
15452.34 213
15453.51 214
15454.69 209
15455.86 200
15457.03 228
15458.21 203
15459.38 202
15460.56 209
15461.73 199
15462.90 200
15464.08 205
15465.25 215
15466.43 195
15467.60 230
15468.77 209
15469.95 209
15471.12 232
15472.30 229
15473.47 218
15474.64 202
15475.82 196
15476.99 210
15478.17 228
15479.34 225
15480.52 192
15481.69 194
15482.87 209
15484.04 227
15485.22 226
15486.39 189
15487.56 200
15488.74 233
15489.91 237
15491.09 233
15492.26 198
15493.44 213
15494.61 215
15495.79 195
15496.96 203
15498.14 227
15499.32 211
15500.49 198
15501.67 231
15502.84 198
15504.02 230
15505.19 207
15506.37 234
15507.54 226
15508.72 212
15509.89 242
15511.07 221
15512.25 235
15513.42 215
15514.60 206
15515.77 215
15516.95 208
15518.13 231
15519.30 237
15520.48 218
15521.65 232
15522.83 198
15524.01 226
15525.18 247
15526.36 228
15527.53 239
15528.71 211
15529.89 237
15531.06 217
15532.24 228
15533.42 211
15534.59 207
15535.77 207
15536.95 223
15538.12 218
15539.30 230
15540.48 248
15541.65 221
15542.83 245
15544.01 220
15545.18 253
15546.36 221
15547.54 234
15548.72 231
15549.89 233
15551.07 246
15552.25 237
15553.42 235
15554.60 243
15555.78 224
15556.96 207
15558.13 249
15559.31 269
15560.49 251
15561.67 224
15562.84 263
15564.02 238
15565.20 237
15566.38 238
15567.56 276
15568.73 259
15569.91 252
15571.09 260
15572.27 259
15573.45 257
15574.62 252
15575.80 265
15576.98 265
15578.16 243
15579.34 257
15580.52 278
15581.69 262
15582.87 280
15584.05 261
15585.23 297
15586.41 274
15587.59 256
15588.76 275
15589.94 260
15591.12 290
15592.30 277
15593.48 275
15594.66 295
15595.84 260
15597.02 286
15598.20 293
15599.37 290
15600.55 294
15601.73 291
15602.91 312
15604.09 282
15605.27 286
15606.45 314
15607.63 335
15608.81 330
15609.99 325
15611.17 311
15612.35 342
15613.53 329
15614.71 321
15615.89 340
15617.07 340
15618.25 341
15619.43 328
15620.60 363
15621.78 349
15622.96 331
15624.14 359
15625.32 370
15626.50 342
15627.68 350
15628.87 353
15630.05 396
15631.23 356
15632.41 348
15633.59 365
15634.77 358
15635.95 377
15637.13 379
15638.31 386
15639.49 371
15640.67 400
15641.85 390
15643.03 371
15644.21 413
15645.39 392
15646.57 385
15647.75 378
15648.93 376
15650.12 406
15651.30 381
15652.48 364
15653.66 357
15654.84 412
15656.02 405
15657.20 373
15658.38 405
15659.56 373
15660.75 393
15661.93 378
15663.11 364
15664.29 376
15665.47 362
15666.65 357
15667.84 380
15669.02 378
15670.20 349
15671.38 402
15672.56 377
15673.74 365
15674.93 350
15676.11 360
15677.29 363
15678.47 364
15679.65 363
15680.84 357
15682.02 336
15683.20 358
15684.38 367
15685.56 343
15686.75 344
15687.93 363
15689.11 357
15690.29 357
15691.48 362
15692.66 339
15693.84 321
15695.02 329
15696.21 321
15697.39 341
15698.57 319
15699.76 342
15700.94 350
15702.12 331
15703.30 326
15704.49 361
15705.67 347
15706.85 368
15708.04 355
15709.22 350
15710.40 337
15711.59 342
15712.77 317
15713.95 326
15715.14 349
15716.32 340
15717.50 351
15718.69 365
15719.87 347
15721.05 356
15722.24 351
15723.42 341
15724.61 309
15725.79 352
15726.97 373
15728.16 364
15729.34 376
15730.53 363
15731.71 392
15732.89 380
15734.08 386
15735.26 387
15736.45 409
15737.63 382
15738.81 380
15740.00 362
15741.18 382
15742.37 398
15743.55 385
15744.74 403
15745.92 402
15747.11 377
15748.29 418
15749.48 391
15750.66 397
15751.84 418
15753.03 423
15754.21 416
15755.40 425
15756.58 387
15757.77 382
15758.95 426
15760.14 407
15761.32 456
15762.51 424
15763.70 429
15764.88 410
15766.07 439
15767.25 419
15768.44 439
15769.62 420
15770.81 410
15771.99 420
15773.18 391
15774.36 393
15775.55 388
15776.74 378
15777.92 391
15779.11 401
15780.29 400
15781.48 369
15782.67 392
15783.85 392
15785.04 401
15786.22 393
15787.41 399
15788.60 380
15789.78 387
15790.97 403
15792.15 362
15793.34 328
15794.53 361
15795.71 363
15796.90 384
15798.09 385
15799.27 379
15800.46 377
15801.65 337
15802.83 333
15804.02 340
15805.21 342
15806.39 338
15807.58 334
15808.77 358
15809.95 339
15811.14 353
15812.33 317
15813.52 331
15814.70 314
15815.89 282
15817.08 336
15818.26 333
15819.45 320
15820.64 321
15821.83 317
15823.01 334
15824.20 324
15825.39 321
15826.58 334
15827.76 332
15828.95 322
15830.14 342
15831.33 341
15832.52 333
15833.70 320
15834.89 330
15836.08 321
15837.27 323
15838.46 320
15839.64 321
15840.83 330
15842.02 330
15843.21 345
15844.40 309
15845.58 330
15846.77 316
15847.96 296
15849.15 326
15850.34 345
15851.53 331
15852.72 348
15853.90 295
15855.09 341
15856.28 315
15857.47 328
15858.66 327
15859.85 327
15861.04 308
15862.23 288
15863.41 312
15864.60 313
15865.79 324
15866.98 340
15868.17 320
15869.36 346
15870.55 331
15871.74 316
15872.93 306
15874.12 337
15875.31 331
15876.50 316
15877.69 338
15878.88 325
15880.06 317
15881.25 335
15882.44 338
15883.63 352
15884.82 343
15886.01 348
15887.20 329
15888.39 350
15889.58 336
15890.77 347
15891.96 344
15893.15 342
15894.34 352
15895.53 334
15896.72 361
15897.91 339
15899.10 327
15900.30 341
15901.49 363
15902.68 370
15903.87 365
15905.06 346
15906.25 376
15907.44 351
15908.63 340
15909.82 375
15911.01 381
15912.20 391
15913.39 368
15914.58 382
15915.77 402
15916.96 391
15918.16 389
15919.35 385
15920.54 413
15921.73 386
15922.92 396
15924.11 396
15925.30 382
15926.49 370
15927.69 381
15928.88 386
15930.07 414
15931.26 402
15932.45 409
15933.64 388
15934.84 392
15936.03 387
15937.22 395
15938.41 377
15939.60 401
15940.79 373
15941.99 375
15943.18 357
15944.37 392
15945.56 344
15946.75 349
15947.95 318
15949.14 337
15950.33 309
15951.52 335
15952.72 317
15953.91 309
15955.10 301
15956.29 311
15957.49 299
15958.68 283
15959.87 301
15961.06 316
15962.26 294
15963.45 299
15964.64 297
15965.83 286
15967.03 289
15968.22 291
15969.41 272
15970.61 265
15971.80 264
15972.99 264
15974.19 293
15975.38 286
15976.57 265
15977.76 251
15978.96 236
15980.15 261
15981.34 261
15982.54 246
15983.73 267
15984.93 225
15986.12 275
15987.31 271
15988.51 240
15989.70 242
15990.89 226
15992.09 230
15993.28 225
15994.48 218
15995.67 230
15996.86 226
15998.06 223
15999.25 225
16000.45 224
16001.64 232
16002.83 245
16004.03 250
16005.22 218
16006.42 238
16007.61 201
16008.81 229
16010.00 211
16011.19 224
16012.39 222
16013.58 232
16014.78 237
16015.97 190
16017.17 206
16018.36 211
16019.56 215
16020.75 213
16021.95 194
16023.14 215
16024.34 224
16025.53 203
16026.73 211
16027.92 225
16029.12 229
16030.31 208
16031.51 197
16032.70 217
16033.90 228
16035.09 204
16036.29 201
16037.48 229
16038.68 205
16039.88 207
16041.07 193
16042.27 189
16043.46 212
16044.66 211
16045.85 204
16047.05 218
16048.25 206
16049.44 200
16050.64 193
16051.83 209
16053.03 197
16054.23 193
16055.42 213
16056.62 195
16057.82 211
16059.01 200
16060.21 211
16061.40 193
16062.60 179
16063.80 199
16064.99 198
16066.19 214
16067.39 209
16068.58 215
16069.78 185
16070.98 202
16072.17 174
16073.37 181
16074.57 178
16075.76 212
16076.96 205
16078.16 202
16079.36 204
16080.55 175
16081.75 205
16082.95 203
16084.14 217
16085.34 209
16086.54 207
16087.74 183
16088.93 199
16090.13 181
16091.33 189
16092.53 188
16093.72 201
16094.92 193
16096.12 208
16097.32 209
16098.51 194
16099.71 176
16100.91 159
16102.11 187
16103.31 186
16104.50 189
16105.70 185
16106.90 195
16108.10 162
16109.30 190
16110.49 193
16111.69 195
16112.89 203
16114.09 204
16115.29 184
16116.49 198
16117.68 196
16118.88 179
16120.08 200
16121.28 167
16122.48 163
16123.68 184
16124.88 191
16126.08 181
16127.27 174
16128.47 187
16129.67 156
16130.87 179
16132.07 171
16133.27 169
16134.47 191
16135.67 188
16136.87 148
16138.07 181
16139.27 197
16140.46 174
16141.66 189
16142.86 191
16144.06 176
16145.26 196
16146.46 176
16147.66 171
16148.86 168
16150.06 151
16151.26 172
16152.46 156
16153.66 156
16154.86 162
16156.06 162
16157.26 177
16158.46 173
16159.66 169
16160.86 183
16162.06 182
16163.26 153
16164.46 179
16165.66 174
16166.86 157
16168.06 168
16169.26 175
16170.46 165
16171.66 180
16172.86 147
16174.06 170
16175.26 155
16176.47 179
16177.67 174
16178.87 187
16180.07 160
16181.27 160
16182.47 182
16183.67 191
16184.87 171
16186.07 146
16187.27 166
16188.47 168
16189.68 182
16190.88 171
16192.08 179
16193.28 181
16194.48 197
16195.68 185
16196.88 164
16198.08 148
16199.29 172
16200.49 157
16201.69 187
16202.89 182
16204.09 159
16205.29 171
16206.50 165
16207.70 181
16208.90 165
16210.10 172
16211.30 174
16212.51 200
16213.71 174
16214.91 182
16216.11 166
16217.31 181
16218.52 164
16219.72 186
16220.92 176
16222.12 193
16223.33 198
16224.53 206
16225.73 164
16226.93 178
16228.14 199
16229.34 180
16230.54 202
16231.74 184
16232.95 183
16234.15 175
16235.35 183
16236.56 186
16237.76 187
16238.96 190
16240.16 222
16241.37 181
16242.57 169
16243.77 205
16244.98 189
16246.18 197
16247.38 201
16248.59 190
16249.79 174
16250.99 197
16252.20 207
16253.40 215
16254.60 187
16255.81 212
16257.01 180
16258.22 191
16259.42 206
16260.62 204
16261.83 234
16263.03 205
16264.23 205
16265.44 182
16266.64 210
16267.85 196
16269.05 190
16270.25 189
16271.46 200
16272.66 190
16273.87 226
16275.07 190
16276.28 198
16277.48 189
16278.69 186
16279.89 193
16281.09 200
16282.30 202
16283.50 190
16284.71 197
16285.91 188
16287.12 192
16288.32 183
16289.53 184
16290.73 184
16291.94 187
16293.14 185
16294.35 208
16295.55 202
16296.76 208
16297.96 173
16299.17 203
16300.37 198
16301.58 198
16302.78 193
16303.99 194
16305.19 196
16306.40 195
16307.61 205
16308.81 196
16310.02 217
16311.22 194
16312.43 191
16313.63 208
16314.84 224
16316.05 192
16317.25 186
16318.46 194
16319.66 194
16320.87 203
16322.08 173
16323.28 204
16324.49 180
16325.69 198
16326.90 200
16328.11 187
16329.31 169
16330.52 175
16331.73 177
16332.93 177
16334.14 189
16335.35 174
16336.55 178
16337.76 176
16338.97 185
16340.17 176
16341.38 169
16342.59 179
16343.79 171
16345.00 153
16346.21 165
16347.41 163
16348.62 168
16349.83 158
16351.03 162
16352.24 164
16353.45 165
16354.66 172
16355.86 167
16357.07 174
16358.28 170
16359.49 149
16360.69 154
16361.90 182
16363.11 166
16364.32 172
16365.52 152
16366.73 166
16367.94 170
16369.15 152
16370.35 159
16371.56 147
16372.77 170
16373.98 178
16375.19 166
16376.39 155
16377.60 166
16378.81 170
16380.02 179
16381.23 159
16382.44 161
16383.64 161
16384.85 175
16386.06 169
16387.27 157
16388.48 171
16389.69 158
16390.90 170
16392.10 150
16393.31 169
16394.52 154
16395.73 149
16396.94 153
16398.15 151
16399.36 149
16400.57 149
16401.77 141
16402.98 155
16404.19 160
16405.40 159
16406.61 164
16407.82 174
16409.03 157
16410.24 145
16411.45 156
16412.66 149
16413.87 157
16415.08 161
16416.29 159
16417.50 173
16418.71 161
16419.92 166
16421.12 171
16422.33 149
16423.54 156
16424.75 169
16425.96 145
16427.17 158
16428.38 166
16429.59 153
16430.80 148
16432.01 171
16433.22 137
16434.43 156
16435.64 176
16436.86 155
16438.07 155
16439.28 161
16440.49 163
16441.70 173
16442.91 155
16444.12 148
16445.33 162
16446.54 152
16447.75 165
16448.96 150
16450.17 155
16451.38 176
16452.59 162
16453.80 156
16455.02 141
16456.23 156
16457.44 147
16458.65 165
16459.86 146
16461.07 143
16462.28 149
16463.49 171
16464.70 155
16465.92 140
16467.13 157
16468.34 162
16469.55 169
16470.76 147
16471.97 148
16473.19 164
16474.40 154
16475.61 164
16476.82 144
16478.03 135
16479.24 126
16480.46 145
16481.67 152
16482.88 134
16484.09 161
16485.30 153
16486.52 166
16487.73 150
16488.94 143
16490.15 153
16491.37 142
16492.58 146
16493.79 159
16495.00 140
16496.21 150
16497.43 146
16498.64 147
16499.85 160
16501.07 145
16502.28 150
16503.49 138
16504.70 140
16505.92 143
16507.13 156
16508.34 136
16509.56 142
16510.77 134
16511.98 134
16513.19 149
16514.41 138
16515.62 144
16516.83 160
16518.05 161
16519.26 148
16520.47 169
16521.69 152
16522.90 142
16524.11 141
16525.33 136
16526.54 133
16527.76 167
16528.97 149
16530.18 139
16531.40 152
16532.61 163
16533.82 173
16535.04 169
16536.25 147
16537.47 137
16538.68 141
16539.89 152
16541.11 169
16542.32 154
16543.54 157
16544.75 149
16545.97 157
16547.18 151
16548.39 148
16549.61 148
16550.82 142
16552.04 161
16553.25 146
16554.47 166
16555.68 140
16556.90 150
16558.11 150
16559.33 154
16560.54 158
16561.76 155
16562.97 152
16564.19 153
16565.40 149
16566.62 143
16567.83 137
16569.05 136
16570.26 168
16571.48 164
16572.69 167
16573.91 162
16575.12 159
16576.34 146
16577.55 139
16578.77 145
16579.98 148
16581.20 147
16582.42 144
16583.63 140
16584.85 140
16586.06 132
16587.28 169
16588.49 161
16589.71 169
16590.93 160
16592.14 145
16593.36 150
16594.57 147
16595.79 154
16597.01 159
16598.22 155
16599.44 120
16600.66 130
16601.87 131
16603.09 145
16604.30 150
16605.52 153
16606.74 125
16607.95 138
16609.17 136
16610.39 131
16611.60 138
16612.82 137
16614.04 148
16615.25 140
16616.47 163
16617.69 138
16618.91 145
16620.12 135
16621.34 137
16622.56 128
16623.77 134
16624.99 144
16626.21 162
16627.43 133
16628.64 117
16629.86 142
16631.08 134
16632.30 137
16633.51 134
16634.73 151
16635.95 127
16637.17 160
16638.38 116
16639.60 137
16640.82 112
16642.04 142
16643.26 132
16644.47 136
16645.69 138
16646.91 152
16648.13 138
16649.35 141
16650.56 150
16651.78 151
16653.00 139
16654.22 127
16655.44 131
16656.65 156
16657.87 136
16659.09 136
16660.31 137
16661.53 140
16662.75 140
16663.97 146
16665.18 119
16666.40 128
16667.62 149
16668.84 163
16670.06 132
16671.28 114
16672.50 135
16673.72 155
16674.94 133
16676.15 138
16677.37 125
16678.59 122
16679.81 125
16681.03 132
16682.25 134
16683.47 112
16684.69 144
16685.91 144
16687.13 136
16688.35 105
16689.57 125
16690.79 133
16692.01 153
16693.23 125
16694.45 128
16695.67 139
16696.89 117
16698.11 130
16699.33 141
16700.55 147
16701.77 123
16702.99 120
16704.21 157
16705.43 108
16706.65 109
16707.87 121
16709.09 136
16710.31 115
16711.53 122
16712.75 115
16713.97 126
16715.19 132
16716.41 134
16717.63 126
16718.85 126
16720.07 143
16721.29 112
16722.51 146
16723.73 122
16724.95 133
16726.18 130
16727.40 132
16728.62 148
16729.84 151
16731.06 134
16732.28 123
16733.50 131
16734.72 154
16735.94 122
16737.17 120
16738.39 147
16739.61 141
16740.83 144
16742.05 130
16743.27 145
16744.49 124
16745.72 129
16746.94 138
16748.16 151
16749.38 132
16750.60 132
16751.83 130
16753.05 125
16754.27 143
16755.49 131
16756.71 136
16757.94 127
16759.16 121
16760.38 137
16761.60 126
16762.82 128
16764.05 124
16765.27 120
16766.49 109
16767.71 115
16768.94 123
16770.16 121
16771.38 114
16772.60 115
16773.83 121
16775.05 118
16776.27 131
16777.49 144
16778.72 133
16779.94 130
16781.16 142
16782.39 118
16783.61 123
16784.83 121
16786.06 142
16787.28 131
16788.50 131
16789.73 141
16790.95 143
16792.17 150
16793.40 125
16794.62 122
16795.84 122
16797.07 124
16798.29 108
16799.51 122
16800.74 140
16801.96 143
16803.18 132
16804.41 154
16805.63 142
16806.86 141
16808.08 136
16809.30 150
16810.53 140
16811.75 129
16812.98 132
16814.20 122
16815.42 130
16816.65 127
16817.87 151
16819.10 149
16820.32 110
16821.54 125
16822.77 128
16823.99 124
16825.22 130
16826.44 136
16827.67 139
16828.89 131
16830.12 122
16831.34 126
16832.57 166
16833.79 135
16835.02 120
16836.24 135
16837.47 149
16838.69 138
16839.92 135
16841.14 154
16842.37 142
16843.59 155
16844.82 155
16846.04 144
16847.27 124
16848.49 142
16849.72 140
16850.94 169
16852.17 143
16853.39 158
16854.62 157
16855.85 147
16857.07 153
16858.30 158
16859.52 169
16860.75 167
16861.97 153
16863.20 145
16864.43 148
16865.65 160
16866.88 165
16868.10 175
16869.33 142
16870.56 158
16871.78 167
16873.01 182
16874.24 167
16875.46 178
16876.69 199
16877.92 173
16879.14 171
16880.37 162
16881.59 174
16882.82 173
16884.05 155
16885.27 170
16886.50 172
16887.73 176
16888.96 203
16890.18 208
16891.41 171
16892.64 161
16893.86 178
16895.09 174
16896.32 167
16897.54 167
16898.77 180
16900.00 189
16901.23 167
16902.45 171
16903.68 185
16904.91 163
16906.14 193
16907.36 160
16908.59 173
16909.82 171
16911.05 180
16912.27 180
16913.50 176
16914.73 143
16915.96 163
16917.19 165
16918.41 189
16919.64 177
16920.87 175
16922.10 171
16923.33 143
16924.55 159
16925.78 170
16927.01 158
16928.24 147
16929.47 170
16930.69 156
16931.92 147
16933.15 175
16934.38 156
16935.61 164
16936.84 161
16938.07 156
16939.29 168
16940.52 161
16941.75 181
16942.98 145
16944.21 161
16945.44 169
16946.67 171
16947.90 150
16949.13 167
16950.35 168
16951.58 151
16952.81 145
16954.04 147
16955.27 166
16956.50 160
16957.73 157
16958.96 146
16960.19 172
16961.42 161
16962.65 185
16963.88 181
16965.11 175
16966.34 149
16967.57 150
16968.80 154
16970.03 144
16971.26 166
16972.49 134
16973.72 144
16974.95 125
16976.18 140
16977.41 132
16978.64 161
16979.87 142
16981.10 154
16982.33 161
16983.56 136
16984.79 146
16986.02 147
16987.25 147
16988.48 152
16989.71 182
16990.94 131
16992.17 137
16993.40 164
16994.63 146
16995.86 141
16997.09 143
16998.32 155
16999.55 157
17000.79 151
17002.02 140
17003.25 140
17004.48 142
17005.71 165
17006.94 153
17008.17 165
17009.40 120
17010.63 140
17011.87 141
17013.10 132
17014.33 142
17015.56 150
17016.79 134
17018.02 141
17019.25 146
17020.49 143
17021.72 129
17022.95 141
17024.18 148
17025.41 152
17026.64 145
17027.88 133
17029.11 135
17030.34 150
17031.57 149
17032.80 145
17034.04 139
17035.27 131
17036.50 131
17037.73 135
17038.97 139
17040.20 127
17041.43 127
17042.66 136
17043.90 163
17045.13 131
17046.36 138
17047.59 148
17048.83 143
17050.06 142
17051.29 122
17052.52 130
17053.76 129
17054.99 141
17056.22 122
17057.46 120
17058.69 105
17059.92 141
17061.15 124
17062.39 119
17063.62 126
17064.85 133
17066.09 126
17067.32 144
17068.55 134
17069.79 138
17071.02 123
17072.25 139
17073.49 125
17074.72 120
17075.96 125
17077.19 130
17078.42 127
17079.66 134
17080.89 132
17082.12 121
17083.36 119
17084.59 126
17085.83 109
17087.06 125
17088.29 128
17089.53 133
17090.76 132
17092.00 118
17093.23 134
17094.46 126
17095.70 137
17096.93 130
17098.17 116
17099.40 133
17100.64 128
17101.87 133
17103.11 130
17104.34 114
17105.58 141
17106.81 139
17108.05 111
17109.28 112
17110.51 116
17111.75 109
17112.98 123
17114.22 105
17115.45 119
17116.69 126
17117.93 132
17119.16 130
17120.40 127
17121.63 108
17122.87 122
17124.10 117
17125.34 117
17126.57 117
17127.81 128
17129.04 112
17130.28 138
17131.51 138
17132.75 124
17133.99 130
17135.22 104
17136.46 126
17137.69 131
17138.93 100
17140.17 120
17141.40 110
17142.64 121
17143.87 109
17145.11 122
17146.35 127
17147.58 115
17148.82 125
17150.05 112
17151.29 115
17152.53 141
17153.76 122
17155.00 129
17156.24 123
17157.47 124
17158.71 117
17159.95 124
17161.18 127
17162.42 140
17163.66 119
17164.89 104
17166.13 119
17167.37 120
17168.60 121
17169.84 107
17171.08 113
17172.32 116
17173.55 117
17174.79 114
17176.03 101
17177.26 110
17178.50 108
17179.74 109
17180.98 122
17182.21 115
17183.45 132
17184.69 119
17185.93 98
17187.16 112
17188.40 105
17189.64 125
17190.88 120
17192.12 114
17193.35 117
17194.59 105
17195.83 118
17197.07 103
17198.31 96
17199.54 119
17200.78 114
17202.02 117
17203.26 124
17204.50 124
17205.73 102
17206.97 106
17208.21 115
17209.45 119
17210.69 125
17211.93 122
17213.17 126
17214.40 106
17215.64 98
17216.88 107
17218.12 110
17219.36 104
17220.60 110
17221.84 124
17223.08 135
17224.31 104
17225.55 95
17226.79 122
17228.03 128
17229.27 114
17230.51 122
17231.75 109
17232.99 110
17234.23 118
17235.47 114
17236.71 119
17237.95 110
17239.19 96
17240.43 94
17241.66 112
17242.90 95
17244.14 103
17245.38 111
17246.62 111
17247.86 119
17249.10 130
17250.34 113
17251.58 103
17252.82 113
17254.06 124
17255.30 120
17256.54 96
17257.78 112
17259.02 127
17260.26 114
17261.50 94
17262.74 103
17263.99 97
17265.23 137
17266.47 114
17267.71 109
17268.95 114
17270.19 108
17271.43 121
17272.67 108
17273.91 112
17275.15 108
17276.39 107
17277.63 95
17278.87 119
17280.11 97
17281.36 121
17282.60 125
17283.84 103
17285.08 107
17286.32 95
17287.56 96
17288.80 101
17290.04 106
17291.29 105
17292.53 112
17293.77 107
17295.01 126
17296.25 104
17297.49 110
17298.73 105
17299.98 107
17301.22 107
17302.46 109
17303.70 116
17304.94 119
17306.19 94
17307.43 90
17308.67 105
17309.91 107
17311.15 103
17312.40 87
17313.64 107
17314.88 106
17316.12 85
17317.37 91
17318.61 104
17319.85 116
17321.09 118
17322.33 129
17323.58 99
17324.82 107
17326.06 114
17327.31 101
17328.55 94
17329.79 107
17331.03 99
17332.28 111
17333.52 90
17334.76 117
17336.01 112
17337.25 139
17338.49 90
17339.73 103
17340.98 97
17342.22 132
17343.46 83
17344.71 92
17345.95 120
17347.19 104
17348.44 97
17349.68 82
17350.92 98
17352.17 109
17353.41 109
17354.66 110
17355.90 95
17357.14 94
17358.39 84
17359.63 104
17360.87 110
17362.12 93
17363.36 84
17364.61 114
17365.85 116
17367.09 105
17368.34 108
17369.58 100
17370.83 109
17372.07 120
17373.32 102
17374.56 114
17375.80 92
17377.05 105
17378.29 114
17379.54 105
17380.78 95
17382.03 98
17383.27 104
17384.52 114
17385.76 100
17387.01 98
17388.25 108
17389.50 89
17390.74 93
17391.99 134
17393.23 106
17394.48 94
17395.72 110
17396.97 127
17398.21 117
17399.46 107
17400.70 97
17401.95 107
17403.19 111
17404.44 115
17405.68 101
17406.93 115
17408.18 95
17409.42 101
17410.67 117
17411.91 102
17413.16 92
17414.40 81
17415.65 92
17416.90 103
17418.14 91
17419.39 102
17420.63 124
17421.88 114
17423.13 107
17424.37 96
17425.62 90
17426.86 87
17428.11 106
17429.36 128
17430.60 114
17431.85 114
17433.10 127
17434.34 116
17435.59 120
17436.84 88
17438.08 114
17439.33 110
17440.58 104
17441.82 84
17443.07 115
17444.32 122
17445.56 110
17446.81 108
17448.06 108
17449.30 103
17450.55 107
17451.80 113
17453.05 105
17454.29 107
17455.54 113
17456.79 126
17458.04 114
17459.28 101
17460.53 114
17461.78 118
17463.03 117
17464.27 104
17465.52 92
17466.77 105
17468.02 118
17469.26 98
17470.51 112
17471.76 100
17473.01 115
17474.25 91
17475.50 94
17476.75 107
17478.00 111
17479.25 110
17480.50 113
17481.74 116
17482.99 121
17484.24 115
17485.49 136
17486.74 113
17487.99 124
17489.23 103
17490.48 101
17491.73 115
17492.98 101
17494.23 123
17495.48 103
17496.73 105
17497.97 112
17499.22 115
17500.47 113
17501.72 132
17502.97 136
17504.22 126
17505.47 115
17506.72 120
17507.97 136
17509.22 111
17510.46 125
17511.71 116
17512.96 124
17514.21 106
17515.46 110
17516.71 132
17517.96 121
17519.21 118
17520.46 119
17521.71 116
17522.96 139
17524.21 103
17525.46 110
17526.71 121
17527.96 119
17529.21 115
17530.46 112
17531.71 131
17532.96 123
17534.21 108
17535.46 111
17536.71 120
17537.96 108
17539.21 104
17540.46 114
17541.71 119
17542.96 137
17544.21 127
17545.46 130
17546.71 132
17547.96 109
17549.21 107
17550.46 136
17551.71 128
17552.97 110
17554.22 105
17555.47 128
17556.72 149
17557.97 125
17559.22 116
17560.47 147
17561.72 125
17562.97 127
17564.22 133
17565.48 150
17566.73 119
17567.98 119
17569.23 132
17570.48 122
17571.73 127
17572.98 116
17574.24 122
17575.49 127
17576.74 132
17577.99 128
17579.24 149
17580.49 111
17581.75 131
17583.00 146
17584.25 131
17585.50 134
17586.75 127
17588.00 121
17589.26 126
17590.51 120
17591.76 132
17593.01 122
17594.27 119
17595.52 120
17596.77 128
17598.02 118
17599.27 130
17600.53 120
17601.78 123
17603.03 130
17604.28 123
17605.54 140
17606.79 147
17608.04 164
17609.30 126
17610.55 118
17611.80 134
17613.05 142
17614.31 138
17615.56 133
17616.81 132
17618.07 147
17619.32 130
17620.57 140
17621.83 159
17623.08 155
17624.33 139
17625.59 159
17626.84 148
17628.09 116
17629.35 112
17630.60 121
17631.85 141
17633.11 137
17634.36 142
17635.61 140
17636.87 125
17638.12 127
17639.38 146
17640.63 146
17641.88 133
17643.14 141
17644.39 130
17645.65 141
17646.90 147
17648.15 146
17649.41 135
17650.66 123
17651.92 144
17653.17 125
17654.42 129
17655.68 125
17656.93 130
17658.19 127
17659.44 130
17660.70 116
17661.95 127
17663.21 132
17664.46 123
17665.72 138
17666.97 134
17668.23 137
17669.48 120
17670.74 116
17671.99 126
17673.25 132
17674.50 122
17675.76 106
17677.01 127
17678.27 132
17679.52 110
17680.78 137
17682.03 125
17683.29 115
17684.54 125
17685.80 115
17687.05 121
17688.31 126
17689.57 114
17690.82 132
17692.08 122
17693.33 93
17694.59 112
17695.84 116
17697.10 132
17698.36 116
17699.61 118
17700.87 115
17702.12 110
17703.38 103
17704.64 122
17705.89 123
17707.15 120
17708.40 116
17709.66 126
17710.92 112
17712.17 123
17713.43 137
17714.69 135
17715.94 101
17717.20 120
17718.46 116
17719.71 123
17720.97 122
17722.23 98
17723.48 115
17724.74 118
17726.00 143
17727.25 131
17728.51 124
17729.77 122
17731.03 103
17732.28 107
17733.54 117
17734.80 117
17736.05 122
17737.31 119
17738.57 102
17739.83 116
17741.08 106
17742.34 109
17743.60 113
17744.86 105
17746.11 109
17747.37 119
17748.63 117
17749.89 111
17751.15 127
17752.40 116
17753.66 111
17754.92 99
17756.18 116
17757.43 96
17758.69 114
17759.95 122
17761.21 127
17762.47 104
17763.73 107
17764.98 95
17766.24 103
17767.50 89
17768.76 117
17770.02 127
17771.28 110
17772.53 104
17773.79 110
17775.05 117
17776.31 97
17777.57 107
17778.83 106
17780.09 104
17781.35 98
17782.60 115
17783.86 108
17785.12 105
17786.38 103
17787.64 100
17788.90 109
17790.16 102
17791.42 108
17792.68 103
17793.94 101
17795.20 109
17796.46 107
17797.72 98
17798.97 108
17800.23 98
17801.49 118
17802.75 95
17804.01 117
17805.27 100
17806.53 122
17807.79 101
17809.05 117
17810.31 91
17811.57 98
17812.83 102
17814.09 99
17815.35 87
17816.61 101
17817.87 113
17819.13 102
17820.39 111
17821.65 95
17822.91 121
17824.17 109
17825.43 120
17826.69 105
17827.96 94
17829.22 95
17830.48 109
17831.74 114
17833.00 106
17834.26 94
17835.52 95
17836.78 104
17838.04 89
17839.30 111
17840.56 102
17841.82 86
17843.09 85
17844.35 86
17845.61 102
17846.87 107
17848.13 96
17849.39 100
17850.65 82
17851.91 89
17853.18 101
17854.44 93
17855.70 101
17856.96 107
17858.22 94
17859.48 103
17860.74 103
17862.01 102
17863.27 85
17864.53 94
17865.79 89
17867.05 91
17868.32 87
17869.58 98
17870.84 77
17872.10 90
17873.36 88
17874.63 82
17875.89 84
17877.15 94
17878.41 95
17879.68 90
17880.94 103
17882.20 106
17883.46 86
17884.73 93
17885.99 75
17887.25 92
17888.51 86
17889.78 94
17891.04 85
17892.30 74
17893.56 89
17894.83 95
17896.09 90
17897.35 92
17898.62 104
17899.88 84
17901.14 88
17902.41 114
17903.67 105
17904.93 97
17906.20 106
17907.46 89
17908.72 99
17909.99 96
17911.25 89
17912.51 73
17913.78 102
17915.04 102
17916.30 93
17917.57 92
17918.83 77
17920.09 99
17921.36 96
17922.62 95
17923.89 101
17925.15 92
17926.41 105
17927.68 103
17928.94 90
17930.21 100
17931.47 69
17932.73 94
17934.00 99
17935.26 89
17936.53 84
17937.79 96
17939.06 100
17940.32 101
17941.59 94
17942.85 92
17944.11 81
17945.38 91
17946.64 96
17947.91 107
17949.17 99
17950.44 86
17951.70 79
17952.97 87
17954.23 78
17955.50 84
17956.76 90
17958.03 96
17959.29 85
17960.56 79
17961.82 86
17963.09 89
17964.35 89
17965.62 100
17966.89 88
17968.15 95
17969.42 87
17970.68 96
17971.95 93
17973.21 83
17974.48 99
17975.74 91
17977.01 84
17978.28 92
17979.54 97
17980.81 85
17982.07 100
17983.34 91
17984.61 99
17985.87 90
17987.14 90
17988.40 96
17989.67 94
17990.94 91
17992.20 94
17993.47 109
17994.74 89
17996.00 76
17997.27 76
17998.54 87
17999.80 100
18001.07 87
18002.34 85
18003.60 106
18004.87 90
18006.14 102
18007.40 80
18008.67 100
18009.94 88
18011.20 87
18012.47 69
18013.74 91
18015.00 79
18016.27 82
18017.54 81
18018.81 77
18020.07 95
18021.34 91
18022.61 99
18023.88 111
18025.14 84
18026.41 79
18027.68 96
18028.95 90
18030.21 80
18031.48 83
18032.75 80
18034.02 89
18035.28 94
18036.55 108
18037.82 97
18039.09 106
18040.36 105
18041.62 113
18042.89 108
18044.16 96
18045.43 90
18046.70 98
18047.97 97
18049.23 78
18050.50 90
18051.77 99
18053.04 111
18054.31 88
18055.58 98
18056.84 100
18058.11 103
18059.38 85
18060.65 105
18061.92 88
18063.19 100
18064.46 99
18065.73 97
18067.00 91
18068.26 111
18069.53 123
18070.80 107
18072.07 97
18073.34 96
18074.61 106
18075.88 115
18077.15 91
18078.42 91
18079.69 104
18080.96 94
18082.23 95
18083.50 91
18084.77 107
18086.03 91
18087.30 91
18088.57 94
18089.84 98
18091.11 87
18092.38 87
18093.65 105
18094.92 92
18096.19 92
18097.46 90
18098.73 113
18100.00 88
18101.27 93
18102.54 97
18103.81 133
18105.08 80
18106.35 84
18107.63 85
18108.90 90
18110.17 83
18111.44 110
18112.71 89
18113.98 85
18115.25 92
18116.52 83
18117.79 109
18119.06 100
18120.33 100
18121.60 95
18122.87 107
18124.14 77
18125.42 98
18126.69 101
18127.96 115
18129.23 90
18130.50 99
18131.77 96
18133.04 88
18134.31 96
18135.58 93
18136.86 112
18138.13 96
18139.40 88
18140.67 92
18141.94 99
18143.21 106
18144.49 97
18145.76 100
18147.03 110
18148.30 92
18149.57 92
18150.84 92
18152.12 89
18153.39 94
18154.66 92
18155.93 112
18157.20 97
18158.48 106
18159.75 76
18161.02 95
18162.29 109
18163.57 107
18164.84 92
18166.11 93
18167.38 77
18168.66 87
18169.93 106
18171.20 91
18172.47 112
18173.75 108
18175.02 94
18176.29 83
18177.56 112
18178.84 103
18180.11 126
18181.38 108
18182.66 112
18183.93 92
18185.20 103
18186.48 93
18187.75 106
18189.02 89
18190.30 88
18191.57 84
18192.84 99
18194.12 84
18195.39 73
18196.66 100
18197.94 90
18199.21 106
18200.48 90
18201.76 99
18203.03 100
18204.30 107
18205.58 96
18206.85 90
18208.13 89
18209.40 89
18210.67 98
18211.95 105
18213.22 101
18214.50 83
18215.77 90
18217.04 105
18218.32 89
18219.59 94
18220.87 95
18222.14 94
18223.42 101
18224.69 82
18225.97 101
18227.24 100
18228.51 86
18229.79 90
18231.06 86
18232.34 99
18233.61 73
18234.89 87
18236.16 80
18237.44 93
18238.71 82
18239.99 103
18241.26 106
18242.54 101
18243.81 89
18245.09 98
18246.36 83
18247.64 90
18248.91 94
18250.19 86
18251.47 102
18252.74 90
18254.02 90
18255.29 91
18256.57 94
18257.84 101
18259.12 103
18260.39 95
18261.67 94
18262.95 76
18264.22 83
18265.50 84
18266.77 100
18268.05 91
18269.33 88
18270.60 108
18271.88 95
18273.15 109
18274.43 94
18275.71 101
18276.98 96
18278.26 109
18279.54 93
18280.81 113
18282.09 93
18283.37 87
18284.64 120
18285.92 102
18287.20 86
18288.47 82
18289.75 94
18291.03 94
18292.30 100
18293.58 89
18294.86 100
18296.13 90
18297.41 122
18298.69 96
18299.96 100
18301.24 88
18302.52 98
18303.80 112
18305.07 106
18306.35 89
18307.63 103
18308.91 115
18310.18 111
18311.46 98
18312.74 92
18314.02 117
18315.29 110
18316.57 91
18317.85 113
18319.13 102
18320.40 95
18321.68 93
18322.96 108
18324.24 108
18325.52 99
18326.79 102
18328.07 127
18329.35 97
18330.63 111
18331.91 106
18333.19 102
18334.46 101
18335.74 109
18337.02 116
18338.30 96
18339.58 90
18340.86 102
18342.13 122
18343.41 116
18344.69 119
18345.97 127
18347.25 127
18348.53 109
18349.81 103
18351.09 108
18352.36 95
18353.64 98
18354.92 92
18356.20 95
18357.48 98
18358.76 87
18360.04 111
18361.32 100
18362.60 91
18363.88 97
18365.16 93
18366.44 93
18367.72 105
18369.00 84
18370.27 91
18371.55 94
18372.83 101
18374.11 90
18375.39 88
18376.67 93
18377.95 84
18379.23 92
18380.51 90
18381.79 90
18383.07 97
18384.35 95
18385.63 93
18386.91 96
18388.19 100
18389.47 94
18390.75 84
18392.03 100
18393.31 94
18394.60 94
18395.88 92
18397.16 79
18398.44 87
18399.72 90
18401.00 81
18402.28 78
18403.56 95
18404.84 101
18406.12 88
18407.40 87
18408.68 87
18409.96 82
18411.24 85
18412.53 104
18413.81 90
18415.09 73
18416.37 84
18417.65 103
18418.93 88
18420.21 80
18421.49 83
18422.78 80
18424.06 87
18425.34 96
18426.62 101
18427.90 86
18429.18 101
18430.46 103
18431.75 106
18433.03 92
18434.31 83
18435.59 99
18436.87 108
18438.16 100
18439.44 84
18440.72 108
18442.00 97
18443.28 85
18444.57 94
18445.85 104
18447.13 95
18448.41 97
18449.70 94
18450.98 111
18452.26 76
18453.54 87
18454.83 89
18456.11 91
18457.39 95
18458.67 84
18459.96 100
18461.24 105
18462.52 76
18463.80 82
18465.09 92
18466.37 118
18467.65 100
18468.94 98
18470.22 83
18471.50 95
18472.78 108
18474.07 112
18475.35 109
18476.63 104
18477.92 97
18479.20 98
18480.48 105
18481.77 82
18483.05 84
18484.34 89
18485.62 97
18486.90 98
18488.19 83
18489.47 85
18490.75 90
18492.04 67
18493.32 84
18494.61 105
18495.89 101
18497.17 90
18498.46 99
18499.74 101
18501.03 93
18502.31 74
18503.59 103
18504.88 101
18506.16 79
18507.45 102
18508.73 117
18510.02 94
18511.30 97
18512.58 101
18513.87 99
18515.15 101
18516.44 75
18517.72 94
18519.01 103
18520.29 108
18521.58 91
18522.86 85
18524.15 80
18525.43 92
18526.72 85
18528.00 99
18529.29 95
18530.57 96
18531.86 91
18533.14 98
18534.43 76
18535.71 100
18537.00 95
18538.28 98
18539.57 96
18540.86 82
18542.14 97
18543.43 92
18544.71 101
18546.00 102
18547.28 111
18548.57 83
18549.85 93
18551.14 106
18552.43 86
18553.71 109
18555.00 115
18556.28 118
18557.57 102
18558.86 90
18560.14 84
18561.43 97
18562.72 101
18564.00 101
18565.29 104
18566.57 100
18567.86 113
18569.15 96
18570.43 95
18571.72 95
18573.01 76
18574.29 87
18575.58 99
18576.87 104
18578.15 98
18579.44 91
18580.73 93
18582.01 76
18583.30 87
18584.59 86
18585.88 107
18587.16 98
18588.45 94
18589.74 108
18591.02 98
18592.31 105
18593.60 96
18594.89 109
18596.17 94
18597.46 109
18598.75 85
18600.04 91
18601.32 77
18602.61 91
18603.90 103
18605.19 109
18606.47 105
18607.76 105
18609.05 104
18610.34 91
18611.63 96
18612.91 94
18614.20 88
18615.49 82
18616.78 93
18618.07 60
18619.35 79
18620.64 79
18621.93 83
18623.22 97
18624.51 101
18625.80 95
18627.09 84
18628.37 100
18629.66 93
18630.95 96
18632.24 110
18633.53 100
18634.82 97
18636.11 94
18637.39 85
18638.68 93
18639.97 81
18641.26 80
18642.55 92
18643.84 100
18645.13 78
18646.42 90
18647.71 84
18649.00 69
18650.29 96
18651.58 103
18652.86 98
18654.15 93
18655.44 92
18656.73 86
18658.02 87
18659.31 85
18660.60 84
18661.89 92
18663.18 102
18664.47 96
18665.76 77
18667.05 75
18668.34 92
18669.63 65
18670.92 93
18672.21 84
18673.50 91
18674.79 104
18676.08 88
18677.37 83
18678.66 81
18679.95 97
18681.24 97
18682.53 104
18683.82 86
18685.11 91
18686.40 103
18687.69 87
18688.99 85
18690.28 84
18691.57 88
18692.86 83
18694.15 82
18695.44 65
18696.73 70
18698.02 85
18699.31 79
18700.60 92
18701.89 86
18703.19 98
18704.48 90
18705.77 80
18707.06 78
18708.35 87
18709.64 92
18710.93 99
18712.22 85
18713.52 98
18714.81 73
18716.10 85
18717.39 85
18718.68 99
18719.97 87
18721.27 72
18722.56 72
18723.85 87
18725.14 74
18726.43 85
18727.72 78
18729.02 84
18730.31 77
18731.60 68
18732.89 82
18734.19 70
18735.48 75
18736.77 77
18738.06 80
18739.35 84
18740.65 61
18741.94 70
18743.23 82
18744.52 89
18745.82 92
18747.11 79
18748.40 86
18749.70 80
18750.99 92
18752.28 96
18753.57 92
18754.87 84
18756.16 76
18757.45 78
18758.75 68
18760.04 82
18761.33 81
18762.63 96
18763.92 77
18765.21 83
18766.50 97
18767.80 95
18769.09 95
18770.38 86
18771.68 93
18772.97 72
18774.27 95
18775.56 83
18776.85 77
18778.15 69
18779.44 87
18780.73 86
18782.03 72
18783.32 83
18784.62 91
18785.91 89
18787.20 73
18788.50 67
18789.79 80
18791.09 85
18792.38 69
18793.67 88
18794.97 94
18796.26 82
18797.56 80
18798.85 90
18800.15 69
18801.44 69
18802.74 79
18804.03 94
18805.32 82
18806.62 78
18807.91 92
18809.21 83
18810.50 92
18811.80 71
18813.09 90
18814.39 73
18815.68 73
18816.98 92
18818.27 82
18819.57 92
18820.86 84
18822.16 86
18823.45 86
18824.75 96
18826.05 74
18827.34 83
18828.64 80
18829.93 88
18831.23 80
18832.52 81
18833.82 86
18835.11 87
18836.41 80
18837.71 88
18839.00 82
18840.30 73
18841.59 71
18842.89 77
18844.18 66
18845.48 78
18846.78 67
18848.07 81
18849.37 81
18850.67 81
18851.96 82
18853.26 69
18854.55 92
18855.85 101
18857.15 90
18858.44 79
18859.74 65
18861.04 75
18862.33 87
18863.63 77
18864.93 89
18866.22 74
18867.52 78
18868.82 71
18870.11 69
18871.41 76
18872.71 73
18874.00 81
18875.30 81
18876.60 85
18877.90 70
18879.19 74
18880.49 78
18881.79 96
18883.09 85
18884.38 71
18885.68 77
18886.98 75
18888.27 78
18889.57 84
18890.87 89
18892.17 79
18893.47 78
18894.76 84
18896.06 87
18897.36 77
18898.66 91
18899.95 80
18901.25 82
18902.55 86
18903.85 95
18905.15 91
18906.44 81
18907.74 85
18909.04 60
18910.34 84
18911.64 95
18912.94 84
18914.23 79
18915.53 84
18916.83 87
18918.13 89
18919.43 76
18920.73 99
18922.03 87
18923.32 78
18924.62 75
18925.92 95
18927.22 91
18928.52 98
18929.82 110
18931.12 84
18932.42 91
18933.72 75
18935.01 73
18936.31 72
18937.61 79
18938.91 89
18940.21 103
18941.51 81
18942.81 85
18944.11 85
18945.41 68
18946.71 80
18948.01 70
18949.31 82
18950.61 82
18951.91 70
18953.21 76
18954.51 93
18955.81 81
18957.11 78
18958.41 83
18959.71 86
18961.01 90
18962.31 79
18963.61 72
18964.91 83
18966.21 89
18967.51 80
18968.81 76
18970.11 83
18971.41 83
18972.71 84
18974.01 90
18975.31 85
18976.61 74
18977.91 57
18979.21 76
18980.51 78
18981.81 66
18983.11 63
18984.41 70
18985.71 73
18987.02 67
18988.32 83
18989.62 79
18990.92 86
18992.22 67
18993.52 76
18994.82 89
18996.12 64
18997.42 75
18998.73 99
19000.03 79
19001.33 77
19002.63 65
19003.93 93
19005.23 75
19006.53 58
19007.84 76
19009.14 85
19010.44 75
19011.74 73
19013.04 75
19014.34 79
19015.65 82
19016.95 77
19018.25 65
19019.55 62
19020.85 86
19022.16 84
19023.46 72
19024.76 85
19026.06 68
19027.37 73
19028.67 76
19029.97 69
19031.27 90
19032.57 86
19033.88 65
19035.18 78
19036.48 77
19037.79 80
19039.09 73
19040.39 79
19041.69 63
19043.00 72
19044.30 82
19045.60 80
19046.90 84
19048.21 78
19049.51 78
19050.81 91
19052.12 94
19053.42 97
19054.72 93
19056.03 100
19057.33 78
19058.63 84
19059.94 81
19061.24 75
19062.54 73
19063.85 64
19065.15 85
19066.45 80
19067.76 77
19069.06 83
19070.37 80
19071.67 80
19072.97 72
19074.28 76
19075.58 72
19076.88 79
19078.19 67
19079.49 64
19080.80 82
19082.10 77
19083.41 78
19084.71 85
19086.01 73
19087.32 79
19088.62 62
19089.93 90
19091.23 75
19092.54 86
19093.84 71
19095.14 94
19096.45 81
19097.75 75
19099.06 71
19100.36 71
19101.67 86
19102.97 74
19104.28 85
19105.58 74
19106.89 102
19108.19 84
19109.50 83
19110.80 79
19112.11 83
19113.41 88
19114.72 83
19116.02 91
19117.33 74
19118.64 80
19119.94 87
19121.25 94
19122.55 86
19123.86 95
19125.16 70
19126.47 76
19127.77 88
19129.08 91
19130.39 76
19131.69 74
19133.00 90
19134.30 81
19135.61 78
19136.92 77
19138.22 86
19139.53 100
19140.83 81
19142.14 65
19143.45 81
19144.75 71
19146.06 79
19147.37 70
19148.67 73
19149.98 76
19151.28 76
19152.59 77
19153.90 90
19155.20 94
19156.51 92
19157.82 75
19159.12 76
19160.43 76
19161.74 70
19163.05 96
19164.35 67
19165.66 78
19166.97 76
19168.27 91
19169.58 90
19170.89 86
19172.19 89
19173.50 83
19174.81 87
19176.12 88
19177.42 82
19178.73 93
19180.04 92
19181.35 99
19182.65 98
19183.96 64
19185.27 65
19186.58 74
19187.89 91
19189.19 90
19190.50 83
19191.81 77
19193.12 62
19194.42 91
19195.73 67
19197.04 73
19198.35 88
19199.66 85
19200.97 77
19202.27 80
19203.58 64
19204.89 76
19206.20 75
19207.51 80
19208.82 65
19210.12 85
19211.43 81
19212.74 83
19214.05 82
19215.36 83
19216.67 77
19217.98 84
19219.28 84
19220.59 84
19221.90 85
19223.21 76
19224.52 74
19225.83 73
19227.14 86
19228.45 76
19229.76 76
19231.07 75
19232.38 70
19233.68 72
19234.99 75
19236.30 80
19237.61 81
19238.92 74
19240.23 85
19241.54 87
19242.85 69
19244.16 76
19245.47 70
19246.78 66
19248.09 77
19249.40 75
19250.71 72
19252.02 69
19253.33 74
19254.64 72
19255.95 66
19257.26 77
19258.57 75
19259.88 73
19261.19 90
19262.50 72
19263.81 78
19265.12 77
19266.43 73
19267.74 89
19269.05 90
19270.36 90
19271.67 80
19272.99 75
19274.30 83
19275.61 84
19276.92 77
19278.23 80
19279.54 79
19280.85 88
19282.16 56
19283.47 76
19284.78 76
19286.09 85
19287.41 71
19288.72 77
19290.03 82
19291.34 93
19292.65 73
19293.96 78
19295.27 63
19296.58 83
19297.90 68
19299.21 78
19300.52 74
19301.83 82
19303.14 69
19304.45 65
19305.77 77
19307.08 86
19308.39 74
19309.70 56
19311.01 76
19312.33 79
19313.64 69
19314.95 80
19316.26 75
19317.57 69
19318.89 61
19320.20 66
19321.51 81
19322.82 81
19324.14 68
19325.45 78
19326.76 80
19328.07 78
19329.39 67
19330.70 80
19332.01 70
19333.32 60
19334.64 89
19335.95 73
19337.26 73
19338.58 90
19339.89 92
19341.20 79
19342.51 70
19343.83 62
19345.14 81
19346.45 79
19347.77 72
19349.08 59
19350.39 67
19351.71 53
19353.02 95
19354.33 69
19355.65 73
19356.96 64
19358.27 82
19359.59 82
19360.90 68
19362.21 63
19363.53 57
19364.84 75
19366.16 65
19367.47 77
19368.78 71
19370.10 75
19371.41 61
19372.73 62
19374.04 90
19375.35 73
19376.67 75
19377.98 82
19379.30 78
19380.61 87
19381.93 70
19383.24 70
19384.55 83
19385.87 81
19387.18 74
19388.50 71
19389.81 71
19391.13 80
19392.44 71
19393.76 76
19395.07 87
19396.39 71
19397.70 87
19399.02 86
19400.33 65
19401.65 77
19402.96 85
19404.28 73
19405.59 78
19406.91 78
19408.22 83
19409.54 81
19410.85 61
19412.17 70
19413.48 74
19414.80 67
19416.11 60
19417.43 55
19418.75 52
19420.06 73
19421.38 81
19422.69 80
19424.01 87
19425.32 71
19426.64 70
19427.96 60
19429.27 61
19430.59 72
19431.90 82
19433.22 64
19434.54 61
19435.85 62
19437.17 77
19438.49 82
19439.80 67
19441.12 73
19442.43 78
19443.75 73
19445.07 66
19446.38 78
19447.70 78
19449.02 84
19450.33 60
19451.65 51
19452.97 84
19454.28 85
19455.60 82
19456.92 79
19458.23 96
19459.55 84
19460.87 89
19462.19 75
19463.50 81
19464.82 70
19466.14 82
19467.45 84
19468.77 58
19470.09 74
19471.41 68
19472.72 69
19474.04 82
19475.36 66
19476.68 76
19477.99 67
19479.31 83
19480.63 71
19481.95 95
19483.27 77
19484.58 70
19485.90 82
19487.22 70
19488.54 62
19489.85 61
19491.17 95
19492.49 82
19493.81 75
19495.13 74
19496.45 84
19497.76 84
19499.08 70
19500.40 69
19501.72 61
19503.04 57
19504.36 64
19505.67 65
19506.99 84
19508.31 65
19509.63 60
19510.95 69
19512.27 65
19513.59 56
19514.91 73
19516.22 73
19517.54 77
19518.86 76
19520.18 57
19521.50 70
19522.82 58
19524.14 64
19525.46 68
19526.78 68
19528.10 68
19529.42 73
19530.74 68
19532.06 66
19533.37 80
19534.69 61
19536.01 72
19537.33 81
19538.65 61
19539.97 56
19541.29 88
19542.61 84
19543.93 61
19545.25 63
19546.57 67
19547.89 69
19549.21 66
19550.53 64
19551.85 57
19553.17 56
19554.49 69
19555.81 77
19557.13 63
19558.45 60
19559.77 79
19561.09 74
19562.41 68
19563.74 58
19565.06 54
19566.38 94
19567.70 51
19569.02 68
19570.34 59
19571.66 69
19572.98 57
19574.30 63
19575.62 77
19576.94 69
19578.26 68
19579.59 72
19580.91 64
19582.23 79
19583.55 63
19584.87 58
19586.19 72
19587.51 63
19588.83 68
19590.16 68
19591.48 83
19592.80 71
19594.12 72
19595.44 69
19596.76 65
19598.08 44
19599.41 67
19600.73 87
19602.05 77
19603.37 62
19604.69 61
19606.02 77
19607.34 60
19608.66 75
19609.98 67
19611.30 79
19612.63 79
19613.95 70
19615.27 60
19616.59 59
19617.91 59
19619.24 81
19620.56 77
19621.88 69
19623.20 72
19624.53 80
19625.85 87
19627.17 62
19628.50 73
19629.82 72
19631.14 75
19632.46 72
19633.79 77
19635.11 69
19636.43 68
19637.76 73
19639.08 53
19640.40 65
19641.72 72
19643.05 72
19644.37 82
19645.69 73
19647.02 52
19648.34 63
19649.66 74
19650.99 87
19652.31 66
19653.64 70
19654.96 69
19656.28 70
19657.61 67
19658.93 68
19660.25 72
19661.58 64
19662.90 58
19664.23 73
19665.55 75
19666.87 56
19668.20 62
19669.52 64
19670.85 66
19672.17 74
19673.49 68
19674.82 66
19676.14 71
19677.47 59
19678.79 75
19680.12 80
19681.44 73
19682.76 79
19684.09 63
19685.41 81
19686.74 61
19688.06 78
19689.39 69
19690.71 60
19692.04 97
19693.36 77
19694.69 72
19696.01 81
19697.34 61
19698.66 77
19699.99 69
19701.31 79
19702.64 71
19703.96 69
19705.29 81
19706.61 57
19707.94 84
19709.26 85
19710.59 84
19711.92 75
19713.24 85
19714.57 66
19715.89 57
19717.22 62
19718.54 69
19719.87 66
19721.20 69
19722.52 80
19723.85 83
19725.17 70
19726.50 61
19727.83 89
19729.15 76
19730.48 75
19731.80 69
19733.13 83
19734.46 95
19735.78 61
19737.11 66
19738.44 76
19739.76 73
19741.09 74
19742.41 66
19743.74 77
19745.07 67
19746.39 68
19747.72 76
19749.05 72
19750.37 70
19751.70 62
19753.03 70
19754.36 71
19755.68 64
19757.01 68
19758.34 62
19759.66 72
19760.99 76
19762.32 79
19763.65 83
19764.97 67
19766.30 67
19767.63 56
19768.95 65
19770.28 68
19771.61 74
19772.94 62
19774.27 70
19775.59 68
19776.92 72
19778.25 66
19779.58 67
19780.90 64
19782.23 77
19783.56 86
19784.89 55
19786.22 73
19787.54 76
19788.87 62
19790.20 57
19791.53 46
19792.86 67
19794.18 69
19795.51 63
19796.84 67
19798.17 61
19799.50 60
19800.83 76
19802.16 70
19803.48 82
19804.81 77
19806.14 64
19807.47 50
19808.80 59
19810.13 75
19811.46 73
19812.79 79
19814.11 72
19815.44 51
19816.77 62
19818.10 66
19819.43 80
19820.76 66
19822.09 82
19823.42 75
19824.75 79
19826.08 73
19827.41 58
19828.74 59
19830.07 75
19831.39 68
19832.72 74
19834.05 70
19835.38 62
19836.71 86
19838.04 68
19839.37 71
19840.70 65
19842.03 83
19843.36 73
19844.69 66
19846.02 59
19847.35 70
19848.68 72
19850.01 88
19851.34 62
19852.67 74
19854.00 57
19855.33 65
19856.66 54
19857.99 60
19859.33 69
19860.66 58
19861.99 70
19863.32 69
19864.65 70
19865.98 60
19867.31 68
19868.64 73
19869.97 66
19871.30 64
19872.63 87
19873.96 71
19875.29 84
19876.63 68
19877.96 66
19879.29 63
19880.62 65
19881.95 87
19883.28 61
19884.61 68
19885.94 46
19887.28 66
19888.61 64
19889.94 62
19891.27 73
19892.60 74
19893.93 70
19895.26 70
19896.60 75
19897.93 68
19899.26 64
19900.59 71
19901.92 68
19903.26 74
19904.59 72
19905.92 76
19907.25 90
19908.58 74
19909.92 60
19911.25 68
19912.58 69
19913.91 58
19915.24 74
19916.58 73
19917.91 57
19919.24 73
19920.57 82
19921.91 85
19923.24 59
19924.57 75
19925.91 73
19927.24 81
19928.57 81
19929.90 81
19931.24 78
19932.57 68
19933.90 72
19935.24 81
19936.57 89
19937.90 72
19939.23 72
19940.57 73
19941.90 86
19943.23 81
19944.57 72
19945.90 73
19947.23 69
19948.57 85
19949.90 78
19951.23 73
19952.57 58
19953.90 58
19955.24 75
19956.57 62
19957.90 74
19959.24 64
19960.57 73
19961.90 74
19963.24 72
19964.57 75
19965.91 93
19967.24 83
19968.58 73
19969.91 78
19971.24 65
19972.58 73
19973.91 61
19975.25 70
19976.58 70
19977.92 66
19979.25 82
19980.58 80
19981.92 78
19983.25 82
19984.59 75
19985.92 76
19987.26 65
19988.59 83
19989.93 79
19991.26 78
19992.60 73
19993.93 67
19995.27 64
19996.60 69
19997.94 65
19999.27 81
20000.61 65
20001.94 81
20003.28 76
20004.61 74
20005.95 61
20007.28 90
20008.62 93
20009.96 76
20011.29 71
20012.63 77
20013.96 69
20015.30 56
20016.63 63
20017.97 60
20019.30 74
20020.64 63
20021.98 73
20023.31 73
20024.65 73
20025.98 82
20027.32 77
20028.66 67
20029.99 57
20031.33 91
20032.67 93
20034.00 66
20035.34 64
20036.67 73
20038.01 69
20039.35 70
20040.68 83
20042.02 70
20043.36 76
20044.69 72
20046.03 73
20047.37 94
20048.70 77
20050.04 79
20051.38 67
20052.71 71
20054.05 72
20055.39 70
20056.73 80
20058.06 75
20059.40 69
20060.74 83
20062.07 76
20063.41 60
20064.75 80
20066.09 71
20067.42 61
20068.76 60
20070.10 73
20071.44 79
20072.77 87
20074.11 80
20075.45 62
20076.79 84
20078.13 81
20079.46 68
20080.80 74
20082.14 73
20083.48 75
20084.81 85
20086.15 77
20087.49 66
20088.83 85
20090.17 73
20091.51 62
20092.84 81
20094.18 63
20095.52 83
20096.86 74
20098.20 62
20099.54 74
20100.87 90
20102.21 74
20103.55 68
20104.89 74
20106.23 60
20107.57 69
20108.91 68
20110.25 72
20111.58 71
20112.92 72
20114.26 74
20115.60 69
20116.94 65
20118.28 71
20119.62 64
20120.96 69
20122.30 64
20123.64 94
20124.98 79
20126.31 85
20127.65 84
20128.99 72
