# Supplementary material for: MALDI-TOF MS typing enables the classification of brewing yeasts of the genus Saccharomyces to major beer styles
Source: PLoS One. 2017 Aug 9;12(8):e0181694. doi: 10.1371/journal.pone.0181694 (PMC5549903; doi:10.1371/journal.pone.0181694)
Supplement: S9 File — The directory includes 90 raw files and was zipped to “.zip”; the folder has three strains with 30 spectra per strain; S1 Text explains the raw files with an example and Table 1 represents the yeast strains used within the experiment. (ZIP) [file pone.0181694.s012.zip › 25-27/30285-66-Lag-Lag-Lag-YPG-18h-E-E_2016-02-16__0_B5_1.dat]

2000.76 1965
2001.18 1943
2001.60 1943
2002.02 1917
2002.45 1892
2002.87 1920
2003.29 1941
2003.71 1965
2004.13 1958
2004.55 2057
2004.98 2063
2005.40 2029
2005.82 2008
2006.24 1981
2006.67 1971
2007.09 1934
2007.51 1966
2007.93 1983
2008.35 1990
2008.78 2042
2009.20 2078
2009.62 2002
2010.04 1981
2010.47 1989
2010.89 2002
2011.31 1968
2011.73 1921
2012.16 2016
2012.58 1910
2013.00 1843
2013.43 1845
2013.85 1869
2014.27 1810
2014.69 1816
2015.12 1758
2015.54 1795
2015.96 1864
2016.39 1875
2016.81 1813
2017.23 1811
2017.66 1773
2018.08 1824
2018.50 1839
2018.93 1786
2019.35 1795
2019.77 1788
2020.20 1884
2020.62 1859
2021.04 1872
2021.47 1940
2021.89 1975
2022.32 1923
2022.74 1886
2023.16 1897
2023.59 1900
2024.01 1929
2024.43 1911
2024.86 1917
2025.28 1857
2025.71 1893
2026.13 1847
2026.56 1922
2026.98 1863
2027.40 1889
2027.83 1893
2028.25 1880
2028.68 1840
2029.10 1926
2029.53 1852
2029.95 1822
2030.38 1893
2030.80 1830
2031.22 1855
2031.65 1884
2032.07 1843
2032.50 1819
2032.92 1908
2033.35 1919
2033.77 1918
2034.20 1948
2034.62 1972
2035.05 1952
2035.47 1944
2035.90 1909
2036.32 1910
2036.75 1909
2037.18 1846
2037.60 1844
2038.03 1846
2038.45 1829
2038.88 1809
2039.30 1879
2039.73 1852
2040.15 1861
2040.58 1833
2041.01 1924
2041.43 1870
2041.86 1843
2042.28 1939
2042.71 1923
2043.13 1933
2043.56 1851
2043.99 1837
2044.41 1875
2044.84 1866
2045.27 1927
2045.69 1863
2046.12 1863
2046.54 1941
2046.97 1931
2047.40 1981
2047.82 2073
2048.25 2091
2048.68 2109
2049.10 2111
2049.53 2169
2049.96 2174
2050.38 2223
2050.81 2218
2051.24 2193
2051.66 2126
2052.09 2077
2052.52 2044
2052.94 2071
2053.37 1991
2053.80 1936
2054.23 1961
2054.65 1921
2055.08 1937
2055.51 1891
2055.93 1961
2056.36 1879
2056.79 1896
2057.22 1928
2057.64 2021
2058.07 1950
2058.50 1919
2058.93 1893
2059.35 1916
2059.78 1986
2060.21 1988
2060.64 1917
2061.07 1933
2061.49 1925
2061.92 1948
2062.35 1944
2062.78 1949
2063.20 2001
2063.63 1915
2064.06 2017
2064.49 2090
2064.92 2105
2065.35 2132
2065.77 2197
2066.20 2230
2066.63 2204
2067.06 2206
2067.49 2205
2067.92 2154
2068.34 2114
2068.77 2018
2069.20 1993
2069.63 2038
2070.06 1930
2070.49 1890
2070.92 1891
2071.35 1971
2071.78 1897
2072.20 1898
2072.63 1884
2073.06 1910
2073.49 1901
2073.92 1957
2074.35 2028
2074.78 2002
2075.21 2004
2075.64 2049
2076.07 2080
2076.50 2059
2076.93 2098
2077.36 2071
2077.78 2069
2078.21 2043
2078.64 2054
2079.07 2051
2079.50 1995
2079.93 1983
2080.36 1988
2080.79 2023
2081.22 1928
2081.65 1832
2082.08 1877
2082.51 1853
2082.94 1869
2083.37 1899
2083.80 1960
2084.23 1878
2084.66 1782
2085.09 1837
2085.52 1888
2085.95 1910
2086.39 1926
2086.82 1946
2087.25 1990
2087.68 1990
2088.11 1924
2088.54 1882
2088.97 1886
2089.40 1938
2089.83 1962
2090.26 1958
2090.69 1971
2091.12 2054
2091.55 1999
2091.99 1981
2092.42 1956
2092.85 1982
2093.28 2022
2093.71 1922
2094.14 1993
2094.57 1957
2095.00 2025
2095.43 1946
2095.87 1971
2096.30 2099
2096.73 2026
2097.16 2014
2097.59 2061
2098.02 2081
2098.46 1909
2098.89 1941
2099.32 2029
2099.75 1930
2100.18 1822
2100.61 1875
2101.05 1829
2101.48 1785
2101.91 1793
2102.34 1772
2102.78 1795
2103.21 1759
2103.64 1737
2104.07 1771
2104.50 1803
2104.94 1786
2105.37 1802
2105.80 1821
2106.23 1859
2106.67 1877
2107.10 1850
2107.53 1864
2107.96 1856
2108.40 1898
2108.83 1939
2109.26 1978
2109.70 1969
2110.13 1942
2110.56 1943
2110.99 2021
2111.43 2017
2111.86 2089
2112.29 1975
2112.73 1903
2113.16 1906
2113.59 1986
2114.03 1945
2114.46 1906
2114.89 1865
2115.33 1806
2115.76 1838
2116.19 1836
2116.63 1766
2117.06 1777
2117.49 1824
2117.93 1790
2118.36 1803
2118.80 1788
2119.23 1777
2119.66 1802
2120.10 1800
2120.53 1868
2120.96 1827
2121.40 1782
2121.83 1830
2122.27 1879
2122.70 1851
2123.14 1840
2123.57 1827
2124.00 1880
2124.44 1936
2124.87 1905
2125.31 1916
2125.74 1855
2126.18 1881
2126.61 1862
2127.05 1875
2127.48 1827
2127.91 1795
2128.35 1790
2128.78 1851
2129.22 1827
2129.65 1789
2130.09 1880
2130.52 1826
2130.96 1834
2131.39 1814
2131.83 1778
2132.26 1852
2132.70 1879
2133.13 1885
2133.57 1924
2134.01 1939
2134.44 1883
2134.88 1903
2135.31 1836
2135.75 1814
2136.18 1826
2136.62 1872
2137.05 1828
2137.49 1745
2137.93 1783
2138.36 1813
2138.80 1851
2139.23 1804
2139.67 1799
2140.10 1825
2140.54 1790
2140.98 1733
2141.41 1711
2141.85 1711
2142.29 1693
2142.72 1721
2143.16 1698
2143.59 1652
2144.03 1638
2144.47 1681
2144.90 1692
2145.34 1675
2145.78 1670
2146.21 1656
2146.65 1711
2147.09 1733
2147.52 1719
2147.96 1756
2148.40 1795
2148.83 1808
2149.27 1833
2149.71 1882
2150.14 1932
2150.58 1896
2151.02 1854
2151.46 1848
2151.89 1781
2152.33 1875
2152.77 1903
2153.20 1842
2153.64 1781
2154.08 1790
2154.52 1812
2154.95 1796
2155.39 1778
2155.83 1810
2156.27 1781
2156.70 1784
2157.14 1735
2157.58 1853
2158.02 1811
2158.45 1774
2158.89 1798
2159.33 1807
2159.77 1800
2160.21 1766
2160.64 1803
2161.08 1792
2161.52 1831
2161.96 1808
2162.40 1822
2162.84 1875
2163.27 1838
2163.71 1849
2164.15 1893
2164.59 1929
2165.03 1903
2165.47 1818
2165.90 1877
2166.34 1871
2166.78 1953
2167.22 1925
2167.66 1882
2168.10 1871
2168.54 1883
2168.98 1753
2169.41 1756
2169.85 1803
2170.29 1793
2170.73 1738
2171.17 1746
2171.61 1764
2172.05 1770
2172.49 1802
2172.93 1858
2173.37 1887
2173.81 1817
2174.25 1826
2174.69 1826
2175.13 1768
2175.56 1822
2176.00 1828
2176.44 1804
2176.88 1866
2177.32 1909
2177.76 1987
2178.20 1965
2178.64 1925
2179.08 1924
2179.52 1895
2179.96 1943
2180.40 2040
2180.84 1974
2181.28 1981
2181.72 2017
2182.16 1990
2182.60 1896
2183.04 1912
2183.48 1918
2183.92 1937
2184.36 1897
2184.81 1919
2185.25 1958
2185.69 1975
2186.13 1905
2186.57 1881
2187.01 1886
2187.45 1867
2187.89 1934
2188.33 1901
2188.77 1895
2189.21 1890
2189.65 1898
2190.09 1904
2190.54 1987
2190.98 1956
2191.42 2004
2191.86 2025
2192.30 1964
2192.74 1934
2193.18 2010
2193.62 1984
2194.07 1930
2194.51 2002
2194.95 2014
2195.39 1976
2195.83 2036
2196.27 1945
2196.72 1990
2197.16 1984
2197.60 1974
2198.04 1984
2198.48 1986
2198.92 1944
2199.37 1823
2199.81 1844
2200.25 1829
2200.69 1857
2201.13 1915
2201.58 1856
2202.02 1825
2202.46 1861
2202.90 1876
2203.35 1787
2203.79 1836
2204.23 1844
2204.67 1814
2205.12 1860
2205.56 1888
2206.00 1868
2206.44 1776
2206.89 1785
2207.33 1829
2207.77 1835
2208.21 1816
2208.66 1860
2209.10 1877
2209.54 1828
2209.99 1826
2210.43 1888
2210.87 1794
2211.32 1843
2211.76 1908
2212.20 1880
2212.65 1857
2213.09 1803
2213.53 1825
2213.98 1788
2214.42 1867
2214.86 1780
2215.31 1751
2215.75 1747
2216.19 1782
2216.64 1812
2217.08 1784
2217.52 1761
2217.97 1790
2218.41 1792
2218.86 1777
2219.30 1789
2219.74 1838
2220.19 1841
2220.63 1773
2221.08 1853
2221.52 1860
2221.97 1925
2222.41 1930
2222.85 1929
2223.30 1875
2223.74 1876
2224.19 1882
2224.63 1867
2225.08 1871
2225.52 1872
2225.96 1897
2226.41 1904
2226.85 1941
2227.30 1883
2227.74 1826
2228.19 1817
2228.63 1810
2229.08 1869
2229.52 1835
2229.97 1834
2230.41 1824
2230.86 1790
2231.30 1861
2231.75 1925
2232.19 1938
2232.64 1969
2233.08 1978
2233.53 2037
2233.98 2066
2234.42 2034
2234.87 2070
2235.31 2099
2235.76 2095
2236.20 2159
2236.65 2134
2237.09 2016
2237.54 1986
2237.99 1923
2238.43 1919
2238.88 1876
2239.32 1857
2239.77 1772
2240.22 1804
2240.66 1792
2241.11 1819
2241.55 1835
2242.00 1695
2242.45 1706
2242.89 1792
2243.34 1787
2243.79 1757
2244.23 1676
2244.68 1646
2245.13 1692
2245.57 1696
2246.02 1601
2246.47 1677
2246.91 1662
2247.36 1698
2247.81 1670
2248.25 1694
2248.70 1689
2249.15 1689
2249.59 1651
2250.04 1647
2250.49 1681
2250.93 1667
2251.38 1695
2251.83 1718
2252.28 1722
2252.72 1690
2253.17 1723
2253.62 1754
2254.07 1721
2254.51 1702
2254.96 1674
2255.41 1662
2255.86 1642
2256.30 1658
2256.75 1576
2257.20 1556
2257.65 1563
2258.09 1672
2258.54 1613
2258.99 1623
2259.44 1664
2259.89 1654
2260.33 1605
2260.78 1630
2261.23 1677
2261.68 1648
2262.13 1702
2262.58 1662
2263.02 1710
2263.47 1688
2263.92 1706
2264.37 1625
2264.82 1642
2265.27 1669
2265.71 1673
2266.16 1630
2266.61 1655
2267.06 1699
2267.51 1696
2267.96 1689
2268.41 1666
2268.86 1653
2269.30 1715
2269.75 1723
2270.20 1756
2270.65 1833
2271.10 1837
2271.55 1762
2272.00 1797
2272.45 1855
2272.90 1850
2273.35 1881
2273.80 1897
2274.25 1837
2274.69 1761
2275.14 1789
2275.59 1736
2276.04 1877
2276.49 1885
2276.94 1846
2277.39 1883
2277.84 1863
2278.29 1884
2278.74 1822
2279.19 1782
2279.64 1773
2280.09 1767
2280.54 1754
2280.99 1672
2281.44 1674
2281.89 1643
2282.34 1662
2282.79 1692
2283.24 1604
2283.69 1640
2284.14 1728
2284.59 1644
2285.04 1623
2285.50 1625
2285.95 1729
2286.40 1661
2286.85 1574
2287.30 1638
2287.75 1660
2288.20 1669
2288.65 1756
2289.10 1728
2289.55 1738
2290.00 1739
2290.45 1820
2290.91 1955
2291.36 1867
2291.81 1900
2292.26 1990
2292.71 1993
2293.16 2048
2293.61 2071
2294.06 2012
2294.52 1950
2294.97 1968
2295.42 2014
2295.87 1974
2296.32 1904
2296.77 1985
2297.22 1941
2297.68 1919
2298.13 1845
2298.58 1809
2299.03 1792
2299.48 1753
2299.94 1740
2300.39 1705
2300.84 1787
2301.29 1759
2301.74 1691
2302.20 1720
2302.65 1676
2303.10 1670
2303.55 1671
2304.01 1677
2304.46 1706
2304.91 1719
2305.36 1695
2305.82 1662
2306.27 1654
2306.72 1670
2307.17 1724
2307.63 1755
2308.08 1787
2308.53 1816
2308.98 1826
2309.44 1850
2309.89 1850
2310.34 1862
2310.80 1846
2311.25 1864
2311.70 1842
2312.16 1942
2312.61 1969
2313.06 1894
2313.52 1838
2313.97 1841
2314.42 1834
2314.88 1822
2315.33 1831
2315.78 1826
2316.24 1834
2316.69 1871
2317.14 1977
2317.60 1979
2318.05 1980
2318.50 2071
2318.96 2136
2319.41 2061
2319.87 2054
2320.32 2144
2320.77 2114
2321.23 2056
2321.68 2029
2322.14 1917
2322.59 1865
2323.04 1842
2323.50 1879
2323.95 1907
2324.41 1824
2324.86 1898
2325.32 1912
2325.77 1992
2326.23 1976
2326.68 1976
2327.13 1979
2327.59 1920
2328.04 1876
2328.50 1868
2328.95 1811
2329.41 1807
2329.86 1864
2330.32 1860
2330.77 1850
2331.23 1845
2331.68 1829
2332.14 1787
2332.59 1815
2333.05 1816
2333.50 1817
2333.96 1779
2334.41 1837
2334.87 1782
2335.33 1798
2335.78 1727
2336.24 1779
2336.69 1718
2337.15 1682
2337.60 1758
2338.06 1774
2338.51 1784
2338.97 1708
2339.43 1734
2339.88 1683
2340.34 1714
2340.79 1692
2341.25 1618
2341.71 1658
2342.16 1599
2342.62 1649
2343.07 1626
2343.53 1647
2343.99 1621
2344.44 1674
2344.90 1607
2345.36 1624
2345.81 1646
2346.27 1750
2346.73 1726
2347.18 1719
2347.64 1747
2348.09 1739
2348.55 1700
2349.01 1712
2349.47 1809
2349.92 1780
2350.38 1772
2350.84 1764
2351.29 1777
2351.75 1722
2352.21 1797
2352.66 1747
2353.12 1827
2353.58 1813
2354.04 1763
2354.49 1680
2354.95 1691
2355.41 1660
2355.86 1690
2356.32 1671
2356.78 1610
2357.24 1565
2357.70 1620
2358.15 1678
2358.61 1667
2359.07 1696
2359.53 1646
2359.98 1678
2360.44 1643
2360.90 1629
2361.36 1671
2361.82 1608
2362.27 1611
2362.73 1680
2363.19 1646
2363.65 1628
2364.11 1660
2364.56 1620
2365.02 1653
2365.48 1699
2365.94 1668
2366.40 1621
2366.86 1695
2367.31 1731
2367.77 1691
2368.23 1735
2368.69 1764
2369.15 1695
2369.61 1774
2370.07 1735
2370.53 1706
2370.98 1699
2371.44 1740
2371.90 1739
2372.36 1676
2372.82 1605
2373.28 1648
2373.74 1692
2374.20 1677
2374.66 1686
2375.12 1650
2375.58 1677
2376.04 1708
2376.49 1722
2376.95 1715
2377.41 1623
2377.87 1669
2378.33 1694
2378.79 1694
2379.25 1688
2379.71 1664
2380.17 1674
2380.63 1689
2381.09 1698
2381.55 1758
2382.01 1653
2382.47 1669
2382.93 1611
2383.39 1619
2383.85 1572
2384.31 1581
2384.77 1546
2385.23 1549
2385.69 1538
2386.15 1583
2386.61 1641
2387.07 1590
2387.53 1609
2387.99 1559
2388.46 1532
2388.92 1579
2389.38 1635
2389.84 1638
2390.30 1603
2390.76 1557
2391.22 1586
2391.68 1646
2392.14 1705
2392.60 1688
2393.06 1689
2393.52 1629
2393.99 1586
2394.45 1688
2394.91 1671
2395.37 1666
2395.83 1641
2396.29 1638
2396.75 1613
2397.21 1602
2397.68 1634
2398.14 1642
2398.60 1587
2399.06 1635
2399.52 1610
2399.98 1541
2400.45 1486
2400.91 1517
2401.37 1513
2401.83 1561
2402.29 1539
2402.76 1529
2403.22 1576
2403.68 1604
2404.14 1573
2404.60 1586
2405.07 1629
2405.53 1649
2405.99 1605
2406.45 1655
2406.91 1664
2407.38 1686
2407.84 1708
2408.30 1675
2408.76 1664
2409.23 1588
2409.69 1571
2410.15 1648
2410.62 1621
2411.08 1602
2411.54 1583
2412.00 1593
2412.47 1545
2412.93 1490
2413.39 1473
2413.86 1486
2414.32 1455
2414.78 1461
2415.24 1514
2415.71 1503
2416.17 1494
2416.63 1568
2417.10 1532
2417.56 1530
2418.02 1582
2418.49 1581
2418.95 1546
2419.42 1554
2419.88 1526
2420.34 1569
2420.81 1569
2421.27 1579
2421.73 1603
2422.20 1610
2422.66 1574
2423.13 1625
2423.59 1607
2424.05 1584
2424.52 1604
2424.98 1592
2425.45 1640
2425.91 1602
2426.37 1564
2426.84 1596
2427.30 1586
2427.77 1554
2428.23 1524
2428.70 1525
2429.16 1562
2429.62 1526
2430.09 1500
2430.55 1508
2431.02 1544
2431.48 1486
2431.95 1493
2432.41 1526
2432.88 1542
2433.34 1486
2433.81 1528
2434.27 1612
2434.74 1567
2435.20 1566
2435.67 1507
2436.13 1598
2436.60 1520
2437.06 1582
2437.53 1488
2437.99 1500
2438.46 1492
2438.92 1500
2439.39 1509
2439.86 1505
2440.32 1526
2440.79 1504
2441.25 1509
2441.72 1513
2442.18 1472
2442.65 1552
2443.12 1521
2443.58 1541
2444.05 1530
2444.51 1494
2444.98 1554
2445.44 1565
2445.91 1487
2446.38 1473
2446.84 1527
2447.31 1479
2447.78 1534
2448.24 1507
2448.71 1429
2449.17 1490
2449.64 1490
2450.11 1543
2450.57 1535
2451.04 1544
2451.51 1482
2451.97 1467
2452.44 1543
2452.91 1557
2453.37 1497
2453.84 1506
2454.31 1509
2454.78 1504
2455.24 1479
2455.71 1447
2456.18 1477
2456.64 1457
2457.11 1466
2457.58 1425
2458.04 1419
2458.51 1371
2458.98 1450
2459.45 1467
2459.91 1481
2460.38 1421
2460.85 1465
2461.32 1517
2461.78 1531
2462.25 1490
2462.72 1483
2463.19 1528
2463.66 1473
2464.12 1535
2464.59 1496
2465.06 1485
2465.53 1451
2465.99 1515
2466.46 1490
2466.93 1498
2467.40 1438
2467.87 1554
2468.34 1523
2468.80 1517
2469.27 1528
2469.74 1502
2470.21 1559
2470.68 1511
2471.15 1449
2471.61 1505
2472.08 1484
2472.55 1467
2473.02 1427
2473.49 1477
2473.96 1438
2474.43 1453
2474.90 1489
2475.36 1451
2475.83 1441
2476.30 1483
2476.77 1504
2477.24 1453
2477.71 1463
2478.18 1472
2478.65 1412
2479.12 1428
2479.59 1445
2480.06 1433
2480.52 1346
2480.99 1398
2481.46 1366
2481.93 1382
2482.40 1364
2482.87 1368
2483.34 1427
2483.81 1459
2484.28 1411
2484.75 1377
2485.22 1402
2485.69 1432
2486.16 1447
2486.63 1499
2487.10 1509
2487.57 1540
2488.04 1534
2488.51 1569
2488.98 1565
2489.45 1496
2489.92 1504
2490.39 1520
2490.86 1511
2491.33 1454
2491.80 1538
2492.27 1509
2492.74 1470
2493.21 1539
2493.69 1519
2494.16 1547
2494.63 1529
2495.10 1499
2495.57 1494
2496.04 1533
2496.51 1539
2496.98 1560
2497.45 1473
2497.92 1421
2498.39 1457
2498.86 1488
2499.34 1505
2499.81 1454
2500.28 1425
2500.75 1493
2501.22 1436
2501.69 1450
2502.16 1453
2502.64 1489
2503.11 1442
2503.58 1450
2504.05 1464
2504.52 1527
2504.99 1520
2505.47 1475
2505.94 1457
2506.41 1455
2506.88 1439
2507.35 1444
2507.82 1585
2508.30 1593
2508.77 1569
2509.24 1594
2509.71 1521
2510.18 1568
2510.66 1562
2511.13 1573
2511.60 1558
2512.07 1549
2512.55 1574
2513.02 1582
2513.49 1544
2513.96 1493
2514.44 1532
2514.91 1594
2515.38 1519
2515.85 1537
2516.33 1492
2516.80 1522
2517.27 1504
2517.75 1465
2518.22 1481
2518.69 1505
2519.16 1448
2519.64 1452
2520.11 1554
2520.58 1626
2521.06 1516
2521.53 1514
2522.00 1592
2522.48 1613
2522.95 1580
2523.42 1640
2523.90 1582
2524.37 1491
2524.84 1458
2525.32 1515
2525.79 1493
2526.27 1544
2526.74 1523
2527.21 1504
2527.69 1540
2528.16 1499
2528.63 1444
2529.11 1493
2529.58 1521
2530.06 1506
2530.53 1499
2531.00 1511
2531.48 1560
2531.95 1534
2532.43 1491
2532.90 1496
2533.38 1491
2533.85 1503
2534.32 1476
2534.80 1575
2535.27 1569
2535.75 1469
2536.22 1571
2536.70 1519
2537.17 1508
2537.65 1571
2538.12 1550
2538.60 1538
2539.07 1565
2539.55 1588
2540.02 1549
2540.50 1571
2540.97 1533
2541.45 1519
2541.92 1449
2542.40 1484
2542.87 1524
2543.35 1412
2543.82 1412
2544.30 1415
2544.77 1435
2545.25 1485
2545.72 1534
2546.20 1513
2546.68 1582
2547.15 1601
2547.63 1564
2548.10 1668
2548.58 1777
2549.05 1792
2549.53 1837
2550.01 1864
2550.48 1927
2550.96 1895
2551.43 1967
2551.91 1929
2552.39 1956
2552.86 1925
2553.34 1926
2553.82 1895
2554.29 1814
2554.77 1849
2555.24 1748
2555.72 1712
2556.20 1700
2556.67 1695
2557.15 1682
2557.63 1616
2558.10 1508
2558.58 1524
2559.06 1605
2559.53 1601
2560.01 1575
2560.49 1470
2560.96 1512
2561.44 1574
2561.92 1489
2562.40 1461
2562.87 1471
2563.35 1516
2563.83 1488
2564.30 1501
2564.78 1529
2565.26 1493
2565.74 1485
2566.21 1470
2566.69 1513
2567.17 1477
2567.65 1512
2568.12 1581
2568.60 1488
2569.08 1467
2569.56 1465
2570.03 1499
2570.51 1476
2570.99 1490
2571.47 1535
2571.95 1552
2572.42 1475
2572.90 1383
2573.38 1422
2573.86 1466
2574.34 1515
2574.81 1485
2575.29 1471
2575.77 1439
2576.25 1436
2576.73 1438
2577.21 1464
2577.68 1429
2578.16 1417
2578.64 1453
2579.12 1466
2579.60 1504
2580.08 1471
2580.56 1521
2581.04 1474
2581.51 1416
2581.99 1408
2582.47 1416
2582.95 1430
2583.43 1381
2583.91 1380
2584.39 1454
2584.87 1409
2585.35 1353
2585.83 1364
2586.31 1429
2586.78 1411
2587.26 1426
2587.74 1472
2588.22 1493
2588.70 1418
2589.18 1431
2589.66 1454
2590.14 1485
2590.62 1470
2591.10 1478
2591.58 1463
2592.06 1466
2592.54 1460
2593.02 1492
2593.50 1475
2593.98 1425
2594.46 1421
2594.94 1430
2595.42 1482
2595.90 1403
2596.38 1407
2596.86 1391
2597.34 1424
2597.82 1458
2598.30 1442
2598.78 1338
2599.26 1335
2599.74 1367
2600.22 1380
2600.70 1365
2601.19 1359
2601.67 1426
2602.15 1399
2602.63 1407
2603.11 1398
2603.59 1422
2604.07 1425
2604.55 1376
2605.03 1357
2605.51 1376
2605.99 1419
2606.48 1487
2606.96 1460
2607.44 1516
2607.92 1465
2608.40 1438
2608.88 1453
2609.36 1475
2609.84 1509
2610.33 1514
2610.81 1529
2611.29 1507
2611.77 1404
2612.25 1440
2612.73 1444
2613.22 1407
2613.70 1396
2614.18 1441
2614.66 1473
2615.14 1479
2615.63 1424
2616.11 1427
2616.59 1419
2617.07 1422
2617.55 1454
2618.04 1486
2618.52 1482
2619.00 1496
2619.48 1430
2619.97 1436
2620.45 1417
2620.93 1396
2621.41 1380
2621.90 1423
2622.38 1448
2622.86 1438
2623.34 1459
2623.83 1400
2624.31 1371
2624.79 1350
2625.27 1391
2625.76 1394
2626.24 1413
2626.72 1416
2627.21 1415
2627.69 1425
2628.17 1400
2628.66 1355
2629.14 1356
2629.62 1380
2630.11 1373
2630.59 1368
2631.07 1381
2631.56 1420
2632.04 1428
2632.52 1502
2633.01 1513
2633.49 1498
2633.97 1467
2634.46 1471
2634.94 1425
2635.43 1457
2635.91 1474
2636.39 1516
2636.88 1498
2637.36 1446
2637.85 1484
2638.33 1422
2638.81 1426
2639.30 1463
2639.78 1429
2640.27 1365
2640.75 1387
2641.24 1463
2641.72 1427
2642.20 1392
2642.69 1409
2643.17 1383
2643.66 1393
2644.14 1384
2644.63 1399
2645.11 1295
2645.60 1317
2646.08 1310
2646.57 1332
2647.05 1373
2647.54 1372
2648.02 1440
2648.51 1365
2648.99 1367
2649.48 1356
2649.96 1370
2650.45 1380
2650.93 1394
2651.42 1366
2651.90 1426
2652.39 1423
2652.87 1372
2653.36 1357
2653.84 1308
2654.33 1365
2654.82 1389
2655.30 1378
2655.79 1428
2656.27 1462
2656.76 1414
2657.24 1379
2657.73 1359
2658.22 1382
2658.70 1357
2659.19 1424
2659.67 1388
2660.16 1411
2660.65 1357
2661.13 1339
2661.62 1321
2662.10 1364
2662.59 1387
2663.08 1438
2663.56 1411
2664.05 1423
2664.54 1445
2665.02 1447
2665.51 1437
2666.00 1452
2666.48 1428
2666.97 1444
2667.46 1416
2667.94 1425
2668.43 1378
2668.92 1401
2669.40 1450
2669.89 1441
2670.38 1442
2670.86 1422
2671.35 1469
2671.84 1436
2672.33 1446
2672.81 1429
2673.30 1463
2673.79 1477
2674.28 1454
2674.76 1489
2675.25 1432
2675.74 1436
2676.23 1494
2676.71 1465
2677.20 1447
2677.69 1467
2678.18 1502
2678.66 1472
2679.15 1438
2679.64 1455
2680.13 1404
2680.62 1370
2681.10 1399
2681.59 1351
2682.08 1348
2682.57 1357
2683.06 1336
2683.54 1370
2684.03 1382
2684.52 1409
2685.01 1374
2685.50 1360
2685.99 1374
2686.47 1359
2686.96 1430
2687.45 1426
2687.94 1380
2688.43 1352
2688.92 1372
2689.41 1400
2689.89 1456
2690.38 1431
2690.87 1415
2691.36 1413
2691.85 1448
2692.34 1448
2692.83 1434
2693.32 1412
2693.81 1456
2694.30 1448
2694.79 1479
2695.27 1460
2695.76 1473
2696.25 1501
2696.74 1472
2697.23 1470
2697.72 1460
2698.21 1501
2698.70 1441
2699.19 1441
2699.68 1455
2700.17 1422
2700.66 1394
2701.15 1441
2701.64 1451
2702.13 1498
2702.62 1492
2703.11 1505
2703.60 1433
2704.09 1390
2704.58 1446
2705.07 1450
2705.56 1444
2706.05 1573
2706.54 1500
2707.03 1482
2707.52 1462
2708.01 1396
2708.50 1418
2708.99 1415
2709.48 1452
2709.97 1452
2710.46 1464
2710.96 1377
2711.45 1320
2711.94 1324
2712.43 1329
2712.92 1404
2713.41 1370
2713.90 1384
2714.39 1382
2714.88 1383
2715.37 1388
2715.86 1415
2716.36 1426
2716.85 1404
2717.34 1390
2717.83 1425
2718.32 1388
2718.81 1339
2719.30 1362
2719.80 1370
2720.29 1332
2720.78 1380
2721.27 1410
2721.76 1374
2722.25 1383
2722.75 1453
2723.24 1505
2723.73 1520
2724.22 1478
2724.71 1477
2725.21 1489
2725.70 1452
2726.19 1435
2726.68 1427
2727.17 1386
2727.67 1381
2728.16 1419
2728.65 1423
2729.14 1426
2729.64 1443
2730.13 1392
2730.62 1431
2731.11 1425
2731.61 1465
2732.10 1394
2732.59 1410
2733.08 1446
2733.58 1415
2734.07 1386
2734.56 1414
2735.05 1509
2735.55 1472
2736.04 1473
2736.53 1455
2737.03 1457
2737.52 1497
2738.01 1503
2738.51 1468
2739.00 1464
2739.49 1493
2739.99 1523
2740.48 1529
2740.97 1526
2741.47 1542
2741.96 1498
2742.45 1505
2742.95 1506
2743.44 1462
2743.93 1417
2744.43 1374
2744.92 1380
2745.42 1447
2745.91 1403
2746.40 1389
2746.90 1453
2747.39 1459
2747.89 1445
2748.38 1396
2748.87 1359
2749.37 1343
2749.86 1419
2750.36 1376
2750.85 1368
2751.34 1341
2751.84 1391
2752.33 1343
2752.83 1291
2753.32 1294
2753.82 1312
2754.31 1402
2754.81 1410
2755.30 1316
2755.80 1352
2756.29 1313
2756.79 1387
2757.28 1350
2757.78 1345
2758.27 1356
2758.77 1367
2759.26 1409
2759.76 1368
2760.25 1382
2760.75 1361
2761.24 1394
2761.74 1424
2762.23 1396
2762.73 1428
2763.22 1468
2763.72 1457
2764.21 1436
2764.71 1446
2765.20 1394
2765.70 1422
2766.20 1423
2766.69 1425
2767.19 1433
2767.68 1398
2768.18 1428
2768.68 1377
2769.17 1328
2769.67 1297
2770.16 1347
2770.66 1384
2771.16 1374
2771.65 1367
2772.15 1390
2772.64 1362
2773.14 1360
2773.64 1347
2774.13 1298
2774.63 1270
2775.13 1354
2775.62 1333
2776.12 1359
2776.62 1366
2777.11 1348
2777.61 1326
2778.11 1360
2778.60 1302
2779.10 1308
2779.60 1300
2780.09 1376
2780.59 1388
2781.09 1340
2781.58 1389
2782.08 1392
2782.58 1378
2783.08 1290
2783.57 1304
2784.07 1379
2784.57 1353
2785.07 1335
2785.56 1344
2786.06 1324
2786.56 1305
2787.06 1320
2787.55 1298
2788.05 1282
2788.55 1311
2789.05 1302
2789.54 1284
2790.04 1323
2790.54 1366
2791.04 1358
2791.54 1330
2792.03 1339
2792.53 1348
2793.03 1345
2793.53 1373
2794.03 1329
2794.52 1382
2795.02 1395
2795.52 1366
2796.02 1329
2796.52 1376
2797.02 1359
2797.51 1400
2798.01 1362
2798.51 1357
2799.01 1312
2799.51 1339
2800.01 1371
2800.51 1353
2801.00 1288
2801.50 1336
2802.00 1298
2802.50 1277
2803.00 1294
2803.50 1308
2804.00 1277
2804.50 1338
2805.00 1425
2805.50 1371
2806.00 1370
2806.49 1333
2806.99 1398
2807.49 1327
2807.99 1352
2808.49 1374
2808.99 1395
2809.49 1417
2809.99 1395
2810.49 1430
2810.99 1459
2811.49 1464
2811.99 1394
2812.49 1414
2812.99 1374
2813.49 1413
2813.99 1358
2814.49 1325
2814.99 1339
2815.49 1345
2815.99 1277
2816.49 1332
2816.99 1346
2817.49 1296
2817.99 1294
2818.49 1306
2818.99 1360
2819.49 1325
2819.99 1286
2820.49 1331
2820.99 1329
2821.49 1306
2821.99 1309
2822.50 1222
2823.00 1226
2823.50 1335
2824.00 1355
2824.50 1303
2825.00 1271
2825.50 1285
2826.00 1285
2826.50 1278
2827.00 1285
2827.50 1249
2828.01 1276
2828.51 1285
2829.01 1316
2829.51 1306
2830.01 1263
2830.51 1263
2831.01 1303
2831.52 1283
2832.02 1248
2832.52 1309
2833.02 1288
2833.52 1309
2834.02 1284
2834.53 1262
2835.03 1284
2835.53 1259
2836.03 1325
2836.53 1301
2837.03 1286
2837.54 1305
2838.04 1258
2838.54 1262
2839.04 1329
2839.55 1301
2840.05 1267
2840.55 1293
2841.05 1319
2841.55 1336
2842.06 1303
2842.56 1309
2843.06 1269
2843.56 1280
2844.07 1293
2844.57 1295
2845.07 1283
2845.58 1293
2846.08 1245
2846.58 1281
2847.08 1288
2847.59 1304
2848.09 1267
2848.59 1270
2849.10 1310
2849.60 1287
2850.10 1304
2850.61 1283
2851.11 1292
2851.61 1331
2852.12 1372
2852.62 1362
2853.12 1337
2853.63 1307
2854.13 1292
2854.63 1303
2855.14 1342
2855.64 1274
2856.14 1286
2856.65 1283
2857.15 1326
2857.66 1280
2858.16 1272
2858.66 1295
2859.17 1311
2859.67 1335
2860.17 1272
2860.68 1304
2861.18 1301
2861.69 1300
2862.19 1280
2862.70 1237
2863.20 1293
2863.70 1315
2864.21 1321
2864.71 1315
2865.22 1296
2865.72 1290
2866.23 1312
2866.73 1355
2867.24 1329
2867.74 1311
2868.25 1297
2868.75 1302
2869.26 1360
2869.76 1351
2870.27 1348
2870.77 1355
2871.28 1364
2871.78 1367
2872.29 1381
2872.79 1430
2873.30 1372
2873.80 1410
2874.31 1366
2874.81 1381
2875.32 1377
2875.82 1391
2876.33 1378
2876.83 1375
2877.34 1318
2877.84 1313
2878.35 1303
2878.86 1279
2879.36 1242
2879.87 1250
2880.37 1291
2880.88 1313
2881.39 1284
2881.89 1265
2882.40 1298
2882.90 1246
2883.41 1331
2883.92 1331
2884.42 1315
2884.93 1297
2885.43 1382
2885.94 1387
2886.45 1409
2886.95 1446
2887.46 1459
2887.97 1529
2888.47 1485
2888.98 1454
2889.49 1455
2889.99 1493
2890.50 1476
2891.01 1455
2891.51 1470
2892.02 1506
2892.53 1497
2893.03 1564
2893.54 1599
2894.05 1573
2894.55 1559
2895.06 1581
2895.57 1524
2896.08 1496
2896.58 1553
2897.09 1533
2897.60 1489
2898.11 1432
2898.61 1458
2899.12 1476
2899.63 1492
2900.13 1439
2900.64 1392
2901.15 1395
2901.66 1401
2902.17 1414
2902.67 1421
2903.18 1394
2903.69 1372
2904.20 1356
2904.70 1421
2905.21 1429
2905.72 1384
2906.23 1445
2906.74 1409
2907.25 1405
2907.75 1427
2908.26 1421
2908.77 1461
2909.28 1437
2909.79 1394
2910.30 1383
2910.80 1375
2911.31 1331
2911.82 1386
2912.33 1292
2912.84 1304
2913.35 1313
2913.86 1331
2914.36 1381
2914.87 1364
2915.38 1357
2915.89 1387
2916.40 1390
2916.91 1381
2917.42 1465
2917.93 1463
2918.44 1430
2918.95 1400
2919.46 1487
2919.96 1488
2920.47 1483
2920.98 1471
2921.49 1543
2922.00 1493
2922.51 1483
2923.02 1499
2923.53 1490
2924.04 1476
2924.55 1521
2925.06 1514
2925.57 1525
2926.08 1438
2926.59 1502
2927.10 1452
2927.61 1482
2928.12 1441
2928.63 1366
2929.14 1428
2929.65 1377
2930.16 1414
2930.67 1362
2931.18 1399
2931.69 1348
2932.20 1336
2932.71 1340
2933.22 1362
2933.73 1334
2934.24 1311
2934.75 1372
2935.26 1351
2935.77 1383
2936.29 1398
2936.80 1405
2937.31 1420
2937.82 1468
2938.33 1470
2938.84 1426
2939.35 1434
2939.86 1482
2940.37 1453
2940.88 1439
2941.39 1461
2941.91 1387
2942.42 1408
2942.93 1438
2943.44 1406
2943.95 1408
2944.46 1449
2944.97 1380
2945.49 1371
2946.00 1411
2946.51 1448
2947.02 1382
2947.53 1406
2948.04 1360
2948.56 1311
2949.07 1331
2949.58 1272
2950.09 1311
2950.60 1328
2951.12 1331
2951.63 1344
2952.14 1383
2952.65 1329
2953.16 1354
2953.68 1391
2954.19 1438
2954.70 1413
2955.21 1444
2955.73 1418
2956.24 1429
2956.75 1425
2957.26 1447
2957.78 1414
2958.29 1437
2958.80 1495
2959.31 1483
2959.83 1515
2960.34 1474
2960.85 1488
2961.36 1516
2961.88 1574
2962.39 1543
2962.90 1492
2963.42 1526
2963.93 1650
2964.44 1602
2964.96 1580
2965.47 1565
2965.98 1610
2966.50 1613
2967.01 1577
2967.52 1576
2968.04 1551
2968.55 1660
2969.06 1655
2969.58 1657
2970.09 1585
2970.60 1618
2971.12 1623
2971.63 1658
2972.15 1542
2972.66 1501
2973.17 1534
2973.69 1523
2974.20 1518
2974.72 1507
2975.23 1457
2975.74 1450
2976.26 1503
2976.77 1516
2977.29 1511
2977.80 1508
2978.31 1498
2978.83 1451
2979.34 1548
2979.86 1556
2980.37 1591
2980.89 1577
2981.40 1553
2981.92 1579
2982.43 1618
2982.95 1620
2983.46 1620
2983.98 1694
2984.49 1643
2985.01 1678
2985.52 1708
2986.04 1714
2986.55 1701
2987.07 1688
2987.58 1680
2988.10 1704
2988.61 1799
2989.13 1801
2989.64 1780
2990.16 1812
2990.67 1739
2991.19 1759
2991.70 1800
2992.22 1766
2992.73 1795
2993.25 1749
2993.77 1737
2994.28 1755
2994.80 1827
2995.31 1831
2995.83 1839
2996.35 1917
2996.86 1989
2997.38 1994
2997.89 1996
2998.41 2138
2998.93 2133
2999.44 2168
2999.96 2176
3000.47 2182
3000.99 2190
3001.51 2284
3002.02 2277
3002.54 2387
3003.06 2561
3003.57 2781
3004.09 3005
3004.61 3244
3005.12 3685
3005.64 4144
3006.16 4381
3006.67 4259
3007.19 4381
3007.71 4304
3008.22 4063
3008.74 3691
3009.26 3316
3009.77 2921
3010.29 2651
3010.81 2480
3011.33 2307
3011.84 2182
3012.36 2084
3012.88 2001
3013.40 1962
3013.91 1922
3014.43 1840
3014.95 1792
3015.47 1845
3015.98 1834
3016.50 1775
3017.02 1797
3017.54 1744
3018.05 1791
3018.57 1784
3019.09 1761
3019.61 1693
3020.13 1667
3020.64 1674
3021.16 1675
3021.68 1707
3022.20 1680
3022.72 1614
3023.23 1640
3023.75 1672
3024.27 1628
3024.79 1661
3025.31 1669
3025.83 1660
3026.34 1668
3026.86 1647
3027.38 1663
3027.90 1605
3028.42 1660
3028.94 1687
3029.46 1629
3029.98 1635
3030.49 1643
3031.01 1603
3031.53 1653
3032.05 1586
3032.57 1652
3033.09 1632
3033.61 1618
3034.13 1558
3034.65 1575
3035.17 1565
3035.68 1571
3036.20 1572
3036.72 1597
3037.24 1644
3037.76 1633
3038.28 1614
3038.80 1631
3039.32 1590
3039.84 1573
3040.36 1629
3040.88 1570
3041.40 1569
3041.92 1566
3042.44 1548
3042.96 1544
3043.48 1510
3044.00 1496
3044.52 1499
3045.04 1491
3045.56 1447
3046.08 1435
3046.60 1509
3047.12 1524
3047.64 1499
3048.16 1532
3048.68 1443
3049.20 1444
3049.72 1512
3050.24 1490
3050.76 1483
3051.28 1450
3051.80 1495
3052.33 1506
3052.85 1437
3053.37 1476
3053.89 1502
3054.41 1455
3054.93 1502
3055.45 1479
3055.97 1560
3056.49 1561
3057.01 1506
3057.54 1509
3058.06 1505
3058.58 1560
3059.10 1575
3059.62 1547
3060.14 1519
3060.66 1606
3061.18 1581
3061.71 1581
3062.23 1577
3062.75 1590
3063.27 1622
3063.79 1675
3064.31 1645
3064.84 1715
3065.36 1623
3065.88 1640
3066.40 1674
3066.92 1621
3067.45 1634
3067.97 1697
3068.49 1658
3069.01 1688
3069.53 1669
3070.06 1654
3070.58 1683
3071.10 1709
3071.62 1669
3072.15 1633
3072.67 1685
3073.19 1721
3073.71 1685
3074.24 1684
3074.76 1709
3075.28 1710
3075.80 1717
3076.33 1741
3076.85 1780
3077.37 1793
3077.90 1844
3078.42 1928
3078.94 2035
3079.46 2070
3079.99 2083
3080.51 2054
3081.03 2220
3081.56 2266
3082.08 2228
3082.60 2269
3083.13 2272
3083.65 2285
3084.17 2306
3084.70 2254
3085.22 2142
3085.74 2153
3086.27 2106
3086.79 2078
3087.31 2041
3087.84 1937
3088.36 1949
3088.89 1988
3089.41 1969
3089.93 1916
3090.46 1989
3090.98 2031
3091.51 1995
3092.03 2086
3092.55 2051
3093.08 2094
3093.60 2136
3094.13 2296
3094.65 2420
3095.18 2495
3095.70 2604
3096.22 2809
3096.75 2947
3097.27 2958
3097.80 3145
3098.32 3195
3098.85 3128
3099.37 3147
3099.90 3228
3100.42 3308
3100.95 3514
3101.47 3783
3102.00 4226
3102.52 4861
3103.05 5321
3103.57 5992
3104.10 6611
3104.62 6988
3105.15 6814
3105.67 6547
3106.20 6112
3106.72 5734
3107.25 4975
3107.77 4265
3108.30 3835
3108.82 3330
3109.35 2879
3109.88 2724
3110.40 2580
3110.93 2479
3111.45 2375
3111.98 2370
3112.50 2363
3113.03 2221
3113.56 2299
3114.08 2194
3114.61 2103
3115.13 2158
3115.66 2063
3116.19 2040
3116.71 2008
3117.24 1975
3117.77 1998
3118.29 1950
3118.82 1981
3119.34 1943
3119.87 1965
3120.40 1923
3120.92 2020
3121.45 2052
3121.98 2076
3122.50 2027
3123.03 2043
3123.56 2060
3124.08 2018
3124.61 2021
3125.14 2024
3125.66 1965
3126.19 1907
3126.72 1900
3127.25 1878
3127.77 1758
3128.30 1732
3128.83 1762
3129.35 1777
3129.88 1694
3130.41 1697
3130.94 1692
3131.46 1733
3131.99 1636
3132.52 1726
3133.05 1685
3133.57 1698
3134.10 1694
3134.63 1678
3135.16 1695
3135.68 1610
3136.21 1613
3136.74 1663
3137.27 1718
3137.80 1653
3138.32 1586
3138.85 1554
3139.38 1585
3139.91 1555
3140.44 1564
3140.97 1535
3141.49 1553
3142.02 1537
3142.55 1535
3143.08 1503
3143.61 1526
3144.14 1499
3144.66 1502
3145.19 1551
3145.72 1503
3146.25 1482
3146.78 1474
3147.31 1512
3147.84 1461
3148.36 1478
3148.89 1458
3149.42 1556
3149.95 1530
3150.48 1513
3151.01 1533
3151.54 1563
3152.07 1546
3152.60 1503
3153.13 1510
3153.66 1479
3154.19 1496
3154.71 1471
3155.24 1551
3155.77 1532
3156.30 1494
3156.83 1488
3157.36 1521
3157.89 1457
3158.42 1509
3158.95 1530
3159.48 1509
3160.01 1493
3160.54 1487
3161.07 1456
3161.60 1433
3162.13 1456
3162.66 1423
3163.19 1426
3163.72 1431
3164.25 1419
3164.78 1496
3165.31 1490
3165.84 1461
3166.37 1469
3166.90 1492
3167.43 1476
3167.96 1476
3168.49 1465
3169.02 1419
3169.56 1436
3170.09 1416
3170.62 1392
3171.15 1430
3171.68 1425
3172.21 1477
3172.74 1435
3173.27 1468
3173.80 1515
3174.33 1485
3174.86 1445
3175.40 1478
3175.93 1513
3176.46 1508
3176.99 1493
3177.52 1512
3178.05 1448
3178.58 1404
3179.11 1488
3179.65 1467
3180.18 1455
3180.71 1403
3181.24 1448
3181.77 1382
3182.30 1361
3182.84 1381
3183.37 1379
3183.90 1385
3184.43 1391
3184.96 1395
3185.49 1482
3186.03 1458
3186.56 1407
3187.09 1388
3187.62 1381
3188.16 1499
3188.69 1476
3189.22 1430
3189.75 1462
3190.28 1464
3190.82 1501
3191.35 1519
3191.88 1490
3192.41 1497
3192.95 1425
3193.48 1498
3194.01 1472
3194.55 1470
3195.08 1459
3195.61 1435
3196.14 1488
3196.68 1417
3197.21 1453
3197.74 1458
3198.28 1528
3198.81 1455
3199.34 1414
3199.87 1411
3200.41 1508
3200.94 1589
3201.47 1540
3202.01 1576
3202.54 1522
3203.07 1499
3203.61 1517
3204.14 1540
3204.68 1588
3205.21 1682
3205.74 1649
3206.28 1671
3206.81 1682
3207.34 1684
3207.88 1775
3208.41 1759
3208.95 1810
3209.48 1929
3210.01 1874
3210.55 1897
3211.08 1897
3211.62 1923
3212.15 1961
3212.68 1947
3213.22 1973
3213.75 1905
3214.29 1838
3214.82 1721
3215.36 1662
3215.89 1698
3216.42 1751
3216.96 1655
3217.49 1597
3218.03 1569
3218.56 1518
3219.10 1503
3219.63 1488
3220.17 1554
3220.70 1566
3221.24 1608
3221.77 1525
3222.31 1570
3222.84 1665
3223.38 1690
3223.91 1729
3224.45 1774
3224.98 1828
3225.52 1840
3226.05 1909
3226.59 1922
3227.12 1857
3227.66 1947
3228.20 1869
3228.73 1898
3229.27 1889
3229.80 1875
3230.34 1838
3230.87 1839
3231.41 1830
3231.95 1828
3232.48 1818
3233.02 1916
3233.55 1934
3234.09 1906
3234.63 1899
3235.16 1946
3235.70 1923
3236.23 1935
3236.77 1961
3237.31 2008
3237.84 2037
3238.38 2102
3238.92 1986
3239.45 2033
3239.99 2014
3240.53 2095
3241.06 2099
3241.60 2121
3242.14 2058
3242.67 2102
3243.21 2150
3243.75 2169
3244.28 2113
3244.82 2133
3245.36 2198
3245.89 2207
3246.43 2325
3246.97 2342
3247.50 2394
3248.04 2436
3248.58 2434
3249.12 2488
3249.65 2593
3250.19 2730
3250.73 2874
3251.27 3162
3251.80 3485
3252.34 3976
3252.88 4497
3253.42 5095
3253.95 5395
3254.49 5642
3255.03 5796
3255.57 5751
3256.10 5452
3256.64 4952
3257.18 4594
3257.72 4035
3258.26 3716
3258.79 3393
3259.33 3193
3259.87 3038
3260.41 2946
3260.95 2962
3261.49 3018
3262.02 3135
3262.56 3183
3263.10 3230
3263.64 3359
3264.18 3472
3264.72 3481
3265.25 3448
3265.79 3458
3266.33 3442
3266.87 3437
3267.41 3564
3267.95 3649
3268.49 3626
3269.03 3588
3269.56 3543
3270.10 3324
3270.64 3249
3271.18 3036
3271.72 2930
3272.26 2840
3272.80 2743
3273.34 2644
3273.88 2589
3274.42 2690
3274.96 2672
3275.50 2646
3276.04 2659
3276.57 2605
3277.11 2602
3277.65 2662
3278.19 2650
3278.73 2619
3279.27 2658
3279.81 2638
3280.35 2660
3280.89 2722
3281.43 2679
3281.97 2702
3282.51 2778
3283.05 2801
3283.59 2688
3284.13 2703
3284.67 2769
3285.21 2718
3285.75 2687
3286.29 2693
3286.83 2689
3287.37 2716
3287.91 2784
3288.46 2741
3289.00 2828
3289.54 2880
3290.08 2857
3290.62 2968
3291.16 3104
3291.70 3118
3292.24 3330
3292.78 3591
3293.32 3672
3293.86 3861
3294.40 4051
3294.94 4140
3295.49 4377
3296.03 4444
3296.57 4498
3297.11 4604
3297.65 4573
3298.19 4517
3298.73 4413
3299.27 4260
3299.82 4092
3300.36 3883
3300.90 3754
3301.44 3587
3301.98 3475
3302.52 3454
3303.07 3301
3303.61 3281
3304.15 3212
3304.69 3229
3305.23 3225
3305.77 3134
3306.32 3175
3306.86 3247
3307.40 3163
3307.94 3326
3308.49 3409
3309.03 3354
3309.57 3359
3310.11 3549
3310.65 3562
3311.20 3544
3311.74 3627
3312.28 3690
3312.82 3652
3313.37 3577
3313.91 3629
3314.45 3611
3314.99 3613
3315.54 3789
3316.08 3816
3316.62 3999
3317.17 4183
3317.71 4615
3318.25 4697
3318.79 5019
3319.34 5337
3319.88 5658
3320.42 5975
3320.97 6099
3321.51 6229
3322.05 6101
3322.60 6073
3323.14 5911
3323.68 5795
3324.23 5621
3324.77 5514
3325.31 5306
3325.86 5104
3326.40 4974
3326.94 4970
3327.49 4855
3328.03 4807
3328.58 4765
3329.12 4745
3329.66 4734
3330.21 4811
3330.75 5076
3331.30 5576
3331.84 6048
3332.38 7107
3332.93 8775
3333.47 10929
3334.02 13727
3334.56 17001
3335.10 20896
3335.65 24321
3336.19 26771
3336.74 28867
3337.28 29834
3337.83 30087
3338.37 29019
3338.92 27373
3339.46 25043
3340.01 21990
3340.55 18676
3341.10 15807
3341.64 13130
3342.18 10821
3342.73 8868
3343.27 7255
3343.82 6129
3344.36 5281
3344.91 4620
3345.46 4177
3346.00 3912
3346.55 3761
3347.09 3570
3347.64 3369
3348.18 3233
3348.73 3213
3349.27 3195
3349.82 3071
3350.36 2904
3350.91 2885
3351.46 2802
3352.00 2808
3352.55 2833
3353.09 2837
3353.64 2786
3354.18 2792
3354.73 2803
3355.28 2709
3355.82 2778
3356.37 2763
3356.91 2743
3357.46 2841
3358.01 2769
3358.55 2752
3359.10 2815
3359.65 2937
3360.19 2857
3360.74 2859
3361.28 2959
3361.83 3022
3362.38 3155
3362.92 3247
3363.47 3256
3364.02 3348
3364.56 3498
3365.11 3526
3365.66 3458
3366.20 3338
3366.75 3345
3367.30 3267
3367.85 3180
3368.39 3038
3368.94 3003
3369.49 2933
3370.03 2835
3370.58 2846
3371.13 2723
3371.68 2772
3372.22 2831
3372.77 2795
3373.32 2872
3373.87 2977
3374.41 2995
3374.96 3023
3375.51 3095
3376.06 3043
3376.60 3003
3377.15 2946
3377.70 2960
3378.25 2802
3378.79 2673
3379.34 2589
3379.89 2511
3380.44 2463
3380.99 2366
3381.53 2345
3382.08 2262
3382.63 2249
3383.18 2258
3383.73 2254
3384.28 2263
3384.82 2170
3385.37 2076
3385.92 2093
3386.47 2111
3387.02 2037
3387.57 1990
3388.12 2033
3388.66 2051
3389.21 2011
3389.76 1965
3390.31 1995
3390.86 1986
3391.41 1989
3391.96 1988
3392.51 1952
3393.05 1916
3393.60 1995
3394.15 1967
3394.70 1921
3395.25 1959
3395.80 2055
3396.35 2120
3396.90 2182
3397.45 2316
3398.00 2458
3398.55 2523
3399.10 2605
3399.65 2563
3400.20 2445
3400.75 2472
3401.30 2456
3401.85 2393
3402.40 2353
3402.95 2211
3403.50 2117
3404.05 2040
3404.59 1912
3405.14 1873
3405.70 1796
3406.25 1832
3406.80 1795
3407.35 1763
3407.90 1708
3408.45 1680
3409.00 1720
3409.55 1766
3410.10 1807
3410.65 1839
3411.20 1807
3411.75 1794
3412.30 1840
3412.85 1887
3413.40 1839
3413.95 1885
3414.50 1922
3415.05 1955
3415.60 1906
3416.15 1886
3416.71 1935
3417.26 1909
3417.81 1913
3418.36 1903
3418.91 1904
3419.46 1931
3420.01 1880
3420.56 1842
3421.11 1765
3421.67 1731
3422.22 1698
3422.77 1728
3423.32 1673
3423.87 1658
3424.42 1693
3424.98 1744
3425.53 1748
3426.08 1689
3426.63 1703
3427.18 1703
3427.73 1739
3428.29 1747
3428.84 1675
3429.39 1615
3429.94 1579
3430.49 1607
3431.05 1600
3431.60 1549
3432.15 1567
3432.70 1653
3433.25 1601
3433.81 1608
3434.36 1609
3434.91 1618
3435.46 1606
3436.02 1632
3436.57 1614
3437.12 1654
3437.67 1640
3438.23 1614
3438.78 1657
3439.33 1693
3439.89 1701
3440.44 1665
3440.99 1673
3441.54 1663
3442.10 1589
3442.65 1576
3443.20 1632
3443.76 1643
3444.31 1567
3444.86 1487
3445.42 1557
3445.97 1574
3446.52 1529
3447.08 1550
3447.63 1540
3448.18 1514
3448.74 1523
3449.29 1569
3449.84 1524
3450.40 1491
3450.95 1521
3451.50 1514
3452.06 1487
3452.61 1545
3453.17 1537
3453.72 1521
3454.27 1516
3454.83 1481
3455.38 1499
3455.94 1578
3456.49 1511
3457.04 1479
3457.60 1518
3458.15 1528
3458.71 1582
3459.26 1568
3459.82 1578
3460.37 1535
3460.93 1541
3461.48 1567
3462.03 1587
3462.59 1567
3463.14 1632
3463.70 1644
3464.25 1650
3464.81 1651
3465.36 1744
3465.92 1681
3466.47 1675
3467.03 1681
3467.58 1692
3468.14 1682
3468.69 1669
3469.25 1727
3469.80 1784
3470.36 1782
3470.91 1795
3471.47 1800
3472.02 1847
3472.58 1868
3473.14 1809
3473.69 1897
3474.25 1915
3474.80 1881
3475.36 1906
3475.91 1944
3476.47 1835
3477.03 1784
3477.58 1795
3478.14 1848
3478.69 1935
3479.25 1914
3479.80 1970
3480.36 2065
3480.92 2137
3481.47 2141
3482.03 2155
3482.59 2147
3483.14 2255
3483.70 2179
3484.25 2184
3484.81 2314
3485.37 2293
3485.92 2363
3486.48 2338
3487.04 2334
3487.59 2353
3488.15 2388
3488.71 2529
3489.26 2675
3489.82 2818
3490.38 3206
3490.93 3718
3491.49 4389
3492.05 5161
3492.61 5823
3493.16 6190
3493.72 6532
3494.28 6369
3494.83 6322
3495.39 6013
3495.95 5434
3496.51 4755
3497.06 4172
3497.62 3740
3498.18 3370
3498.74 2983
3499.29 2788
3499.85 2695
3500.41 2530
3500.97 2517
3501.52 2459
3502.08 2519
3502.64 2609
3503.20 2639
3503.76 2576
3504.31 2755
3504.87 2811
3505.43 2909
3505.99 3025
3506.55 3016
3507.10 3056
3507.66 3020
3508.22 2934
3508.78 2770
3509.34 2681
3509.90 2485
3510.45 2363
3511.01 2293
3511.57 2168
3512.13 2023
3512.69 1965
3513.25 1899
3513.81 1825
3514.36 1809
3514.92 1725
3515.48 1732
3516.04 1711
3516.60 1686
3517.16 1649
3517.72 1610
3518.28 1643
3518.84 1624
3519.40 1663
3519.95 1633
3520.51 1620
3521.07 1624
3521.63 1659
3522.19 1652
3522.75 1684
3523.31 1695
3523.87 1734
3524.43 1759
3524.99 1740
3525.55 1717
3526.11 1748
3526.67 1764
3527.23 1678
3527.79 1698
3528.35 1710
3528.91 1658
3529.47 1652
3530.03 1662
3530.59 1670
3531.15 1628
3531.71 1647
3532.27 1645
3532.83 1624
3533.39 1598
3533.95 1553
3534.51 1548
3535.07 1515
3535.63 1597
3536.19 1530
3536.75 1514
3537.31 1533
3537.87 1526
3538.43 1525
3538.99 1513
3539.56 1486
3540.12 1479
3540.68 1504
3541.24 1458
3541.80 1439
3542.36 1411
3542.92 1450
3543.48 1506
3544.04 1463
3544.60 1429
3545.17 1442
3545.73 1474
3546.29 1431
3546.85 1442
3547.41 1453
3547.97 1393
3548.53 1356
3549.10 1412
3549.66 1412
3550.22 1389
3550.78 1387
3551.34 1406
3551.90 1355
3552.47 1312
3553.03 1312
3553.59 1326
3554.15 1320
3554.71 1341
3555.28 1299
3555.84 1315
3556.40 1337
3556.96 1293
3557.52 1327
3558.09 1323
3558.65 1330
3559.21 1294
3559.77 1328
3560.34 1365
3560.90 1353
3561.46 1340
3562.02 1346
3562.59 1353
3563.15 1366
3563.71 1362
3564.27 1393
3564.84 1384
3565.40 1348
3565.96 1324
3566.52 1396
3567.09 1354
3567.65 1312
3568.21 1355
3568.78 1357
3569.34 1294
3569.90 1293
3570.47 1311
3571.03 1250
3571.59 1280
3572.16 1231
3572.72 1269
3573.28 1254
3573.85 1267
3574.41 1404
3574.97 1411
3575.54 1411
3576.10 1457
3576.66 1520
3577.23 1598
3577.79 1613
3578.36 1611
3578.92 1687
3579.48 1725
3580.05 1672
3580.61 1602
3581.18 1510
3581.74 1471
3582.30 1483
3582.87 1432
3583.43 1426
3584.00 1385
3584.56 1382
3585.13 1394
3585.69 1362
3586.25 1298
3586.82 1242
3587.38 1263
3587.95 1258
3588.51 1290
3589.08 1271
3589.64 1223
3590.21 1220
3590.77 1208
3591.34 1203
3591.90 1218
3592.47 1253
3593.03 1277
3593.60 1279
3594.16 1223
3594.73 1219
3595.29 1214
3595.86 1259
3596.42 1283
3596.99 1268
3597.55 1305
3598.12 1302
3598.68 1297
3599.25 1293
3599.82 1296
3600.38 1288
3600.95 1272
3601.51 1274
3602.08 1231
3602.64 1236
3603.21 1217
3603.78 1195
3604.34 1200
3604.91 1220
3605.47 1249
3606.04 1196
3606.61 1184
3607.17 1147
3607.74 1146
3608.30 1174
3608.87 1117
3609.44 1142
3610.00 1128
3610.57 1178
3611.14 1189
3611.70 1132
3612.27 1081
3612.83 1141
3613.40 1155
3613.97 1155
3614.53 1129
3615.10 1163
3615.67 1173
3616.23 1177
3616.80 1164
3617.37 1216
3617.94 1195
3618.50 1201
3619.07 1221
3619.64 1258
3620.20 1273
3620.77 1272
3621.34 1283
3621.91 1296
3622.47 1277
3623.04 1237
3623.61 1237
3624.18 1209
3624.74 1202
3625.31 1163
3625.88 1156
3626.45 1162
3627.01 1196
3627.58 1228
3628.15 1176
3628.72 1143
3629.28 1193
3629.85 1165
3630.42 1170
3630.99 1167
3631.56 1196
3632.12 1201
3632.69 1190
3633.26 1208
3633.83 1190
3634.40 1219
3634.96 1256
3635.53 1223
3636.10 1170
3636.67 1186
3637.24 1200
3637.81 1225
3638.38 1187
3638.94 1175
3639.51 1145
3640.08 1139
3640.65 1196
3641.22 1187
3641.79 1255
3642.36 1166
3642.93 1167
3643.49 1270
3644.06 1175
3644.63 1187
3645.20 1165
3645.77 1209
3646.34 1193
3646.91 1173
3647.48 1126
3648.05 1148
3648.62 1189
3649.19 1240
3649.76 1224
3650.33 1215
3650.90 1233
3651.46 1252
3652.03 1276
3652.60 1261
3653.17 1262
3653.74 1367
3654.31 1421
3654.88 1377
3655.45 1412
3656.02 1390
3656.59 1397
3657.16 1397
3657.73 1367
3658.30 1323
3658.87 1318
3659.44 1336
3660.01 1287
3660.58 1287
3661.15 1307
3661.72 1370
3662.30 1360
3662.87 1290
3663.44 1321
3664.01 1286
3664.58 1335
3665.15 1349
3665.72 1396
3666.29 1411
3666.86 1461
3667.43 1543
3668.00 1591
3668.57 1581
3669.14 1496
3669.71 1413
3670.29 1350
3670.86 1369
3671.43 1346
3672.00 1334
3672.57 1294
3673.14 1292
3673.71 1284
3674.28 1274
3674.86 1334
3675.43 1303
3676.00 1293
3676.57 1335
3677.14 1324
3677.71 1362
3678.28 1351
3678.86 1352
3679.43 1279
3680.00 1277
3680.57 1266
3681.14 1337
3681.72 1290
3682.29 1235
3682.86 1214
3683.43 1251
3684.00 1265
3684.58 1277
3685.15 1219
3685.72 1237
3686.29 1219
3686.87 1200
3687.44 1222
3688.01 1199
3688.58 1249
3689.16 1260
3689.73 1299
3690.30 1283
3690.87 1276
3691.45 1281
3692.02 1281
3692.59 1298
3693.16 1242
3693.74 1254
3694.31 1222
3694.88 1241
3695.46 1174
3696.03 1178
3696.60 1169
3697.17 1124
3697.75 1148
3698.32 1145
3698.89 1137
3699.47 1151
3700.04 1182
3700.61 1223
3701.19 1140
3701.76 1163
3702.34 1123
3702.91 1213
3703.48 1233
3704.06 1218
3704.63 1233
3705.20 1216
3705.78 1214
3706.35 1204
3706.93 1212
3707.50 1234
3708.07 1270
3708.65 1222
3709.22 1245
3709.80 1212
3710.37 1248
3710.94 1301
3711.52 1212
3712.09 1235
3712.67 1220
3713.24 1150
3713.82 1137
3714.39 1136
3714.96 1207
3715.54 1138
3716.11 1059
3716.69 1136
3717.26 1199
3717.84 1123
3718.41 1060
3718.99 1098
3719.56 1135
3720.14 1110
3720.71 1074
3721.29 1061
3721.86 1143
3722.44 1176
3723.01 1138
3723.59 1155
3724.16 1119
3724.74 1163
3725.31 1147
3725.89 1181
3726.46 1155
3727.04 1122
3727.61 1100
3728.19 1123
3728.77 1116
3729.34 1091
3729.92 1125
3730.49 1142
3731.07 1157
3731.64 1144
3732.22 1126
3732.80 1135
3733.37 1174
3733.95 1183
3734.52 1206
3735.10 1209
3735.68 1243
3736.25 1233
3736.83 1183
3737.40 1175
3737.98 1192
3738.56 1253
3739.13 1286
3739.71 1188
3740.29 1127
3740.86 1134
3741.44 1120
3742.02 1106
3742.59 1148
3743.17 1084
3743.75 1086
3744.32 1073
3744.90 1051
3745.48 1043
3746.05 1074
3746.63 1051
3747.21 1125
3747.78 1078
3748.36 1086
3748.94 1068
3749.52 1071
3750.09 1114
3750.67 1108
3751.25 1136
3751.83 1127
3752.40 1136
3752.98 1093
3753.56 1093
3754.14 1094
3754.71 1048
3755.29 1102
3755.87 1138
3756.45 1075
3757.02 1103
3757.60 1129
3758.18 1076
3758.76 1119
3759.34 1131
3759.91 1164
3760.49 1133
3761.07 1131
3761.65 1136
3762.23 1123
3762.80 1101
3763.38 1133
3763.96 1208
3764.54 1161
3765.12 1111
3765.70 1126
3766.27 1113
3766.85 1081
3767.43 1126
3768.01 1141
3768.59 1139
3769.17 1090
3769.75 1119
3770.32 1084
3770.90 1109
3771.48 1150
3772.06 1109
3772.64 1139
3773.22 1152
3773.80 1178
3774.38 1147
3774.96 1158
3775.54 1152
3776.11 1101
3776.69 1143
3777.27 1103
3777.85 1095
3778.43 1053
3779.01 1072
3779.59 1102
3780.17 1082
3780.75 1087
3781.33 1074
3781.91 1090
3782.49 1041
3783.07 1084
3783.65 1107
3784.23 1137
3784.81 1072
3785.39 1065
3785.97 1123
3786.55 1111
3787.13 1099
3787.71 1100
3788.29 1105
3788.87 1096
3789.45 1087
3790.03 1019
3790.61 1096
3791.19 1069
3791.77 1074
3792.35 1149
3792.93 1140
3793.51 1076
3794.09 1137
3794.67 1100
3795.25 1107
3795.83 1114
3796.42 1147
3797.00 1162
3797.58 1107
3798.16 1150
3798.74 1157
3799.32 1187
3799.90 1228
3800.48 1277
3801.06 1194
3801.64 1178
3802.23 1197
3802.81 1246
3803.39 1261
3803.97 1207
3804.55 1249
3805.13 1329
3805.71 1314
3806.30 1224
3806.88 1214
3807.46 1293
3808.04 1388
3808.62 1377
3809.20 1378
3809.79 1416
3810.37 1451
3810.95 1396
3811.53 1434
3812.11 1415
3812.70 1429
3813.28 1385
3813.86 1401
3814.44 1393
3815.02 1399
3815.61 1372
3816.19 1344
3816.77 1402
3817.35 1373
3817.94 1394
3818.52 1364
3819.10 1340
3819.68 1319
3820.27 1260
3820.85 1298
3821.43 1282
3822.01 1231
3822.60 1204
3823.18 1265
3823.76 1240
3824.35 1249
3824.93 1249
3825.51 1257
3826.09 1252
3826.68 1213
3827.26 1227
3827.84 1229
3828.43 1230
3829.01 1193
3829.59 1224
3830.18 1228
3830.76 1195
3831.34 1255
3831.93 1242
3832.51 1281
3833.09 1280
3833.68 1242
3834.26 1244
3834.85 1266
3835.43 1249
3836.01 1213
3836.60 1223
3837.18 1214
3837.76 1167
3838.35 1177
3838.93 1169
3839.52 1156
3840.10 1155
3840.69 1131
3841.27 1171
3841.85 1146
3842.44 1140
3843.02 1184
3843.61 1126
3844.19 1146
3844.78 1147
3845.36 1148
3845.94 1149
3846.53 1119
3847.11 1141
3847.70 1171
3848.28 1130
3848.87 1157
3849.45 1160
3850.04 1131
3850.62 1163
3851.21 1131
3851.79 1083
3852.38 1147
3852.96 1172
3853.55 1147
3854.13 1147
3854.72 1124
3855.30 1140
3855.89 1212
3856.47 1201
3857.06 1165
3857.65 1151
3858.23 1134
3858.82 1149
3859.40 1098
3859.99 1117
3860.57 1160
3861.16 1187
3861.74 1179
3862.33 1186
3862.92 1193
3863.50 1165
3864.09 1198
3864.67 1175
3865.26 1243
3865.85 1219
3866.43 1195
3867.02 1194
3867.60 1168
3868.19 1187
3868.78 1144
3869.36 1133
3869.95 1140
3870.54 1097
3871.12 1099
3871.71 1088
3872.30 1102
3872.88 1115
3873.47 1101
3874.06 1128
3874.64 1094
3875.23 1107
3875.82 1115
3876.40 1134
3876.99 1120
3877.58 1084
3878.16 1120
3878.75 1111
3879.34 1113
3879.93 1076
3880.51 1115
3881.10 1078
3881.69 1057
3882.27 1058
3882.86 1094
3883.45 1103
3884.04 1041
3884.62 1117
3885.21 1125
3885.80 1100
3886.39 1109
3886.97 1101
3887.56 1159
3888.15 1151
3888.74 1134
3889.33 1160
3889.91 1183
3890.50 1158
3891.09 1167
3891.68 1166
3892.27 1149
3892.85 1150
3893.44 1137
3894.03 1154
3894.62 1115
3895.21 1055
3895.80 1067
3896.38 1076
3896.97 1055
3897.56 1051
3898.15 1077
3898.74 1084
3899.33 1074
3899.91 1090
3900.50 1061
3901.09 1075
3901.68 1040
3902.27 1079
3902.86 1096
3903.45 1063
3904.04 1099
3904.63 1096
3905.21 1111
3905.80 1107
3906.39 1169
3906.98 1156
3907.57 1131
3908.16 1109
3908.75 1079
3909.34 1135
3909.93 1107
3910.52 1154
3911.11 1090
3911.70 1097
3912.29 1078
3912.88 1093
3913.47 1033
3914.06 1019
3914.65 1040
3915.24 1099
3915.83 1081
3916.42 1038
3917.01 1013
3917.60 1008
3918.19 1067
3918.78 1119
3919.37 1049
3919.96 987
3920.55 1047
3921.14 1054
3921.73 1070
3922.32 1058
3922.91 1036
3923.50 1041
3924.09 1067
3924.68 1069
3925.27 1013
3925.86 1036
3926.45 1044
3927.04 1043
3927.63 1041
3928.22 1075
3928.81 1028
3929.40 1059
3930.00 1001
3930.59 969
3931.18 1000
3931.77 987
3932.36 996
3932.95 1041
3933.54 1074
3934.13 1018
3934.72 1018
3935.32 1009
3935.91 1015
3936.50 1048
3937.09 1074
3937.68 1083
3938.27 1073
3938.86 1040
3939.46 1054
3940.05 1057
3940.64 1061
3941.23 1089
3941.82 1106
3942.41 1147
3943.01 1086
3943.60 1066
3944.19 1091
3944.78 1075
3945.37 1083
3945.97 1076
3946.56 1042
3947.15 1074
3947.74 1075
3948.34 1079
3948.93 1056
3949.52 1075
3950.11 1103
3950.71 1078
3951.30 1105
3951.89 1113
3952.48 1104
3953.08 1102
3953.67 1166
3954.26 1127
3954.85 1156
3955.45 1176
3956.04 1190
3956.63 1185
3957.23 1200
3957.82 1207
3958.41 1288
3959.00 1254
3959.60 1254
3960.19 1236
3960.78 1196
3961.38 1185
3961.97 1255
3962.56 1209
3963.16 1204
3963.75 1196
3964.34 1200
3964.94 1221
3965.53 1224
3966.13 1294
3966.72 1297
3967.31 1330
3967.91 1303
3968.50 1340
3969.09 1382
3969.69 1349
3970.28 1338
3970.88 1329
3971.47 1231
3972.06 1265
3972.66 1285
3973.25 1271
3973.85 1222
3974.44 1244
3975.04 1306
3975.63 1280
3976.22 1309
3976.82 1354
3977.41 1343
3978.01 1326
3978.60 1378
3979.20 1385
3979.79 1336
3980.39 1373
3980.98 1312
3981.58 1293
3982.17 1296
3982.77 1252
3983.36 1219
3983.96 1209
3984.55 1220
3985.15 1278
3985.74 1249
3986.34 1310
3986.93 1248
3987.53 1304
3988.12 1262
3988.72 1328
3989.31 1335
3989.91 1313
3990.50 1296
3991.10 1279
3991.69 1304
3992.29 1287
3992.89 1251
3993.48 1215
3994.08 1230
3994.67 1262
3995.27 1213
3995.86 1196
3996.46 1218
3997.06 1213
3997.65 1244
3998.25 1249
3998.84 1241
3999.44 1250
4000.04 1268
4000.63 1265
4001.23 1238
4001.83 1266
4002.42 1241
4003.02 1279
4003.61 1316
4004.21 1223
4004.81 1195
4005.40 1221
4006.00 1210
4006.60 1236
4007.19 1186
4007.79 1166
4008.39 1184
4008.98 1195
4009.58 1197
4010.18 1162
4010.77 1170
4011.37 1194
4011.97 1192
4012.57 1184
4013.16 1195
4013.76 1183
4014.36 1242
4014.95 1214
4015.55 1228
4016.15 1234
4016.75 1240
4017.34 1220
4017.94 1214
4018.54 1247
4019.14 1239
4019.73 1253
4020.33 1259
4020.93 1333
4021.53 1292
4022.13 1252
4022.72 1243
4023.32 1248
4023.92 1259
4024.52 1237
4025.12 1238
4025.71 1278
4026.31 1250
4026.91 1260
4027.51 1298
4028.11 1353
4028.70 1372
4029.30 1474
4029.90 1470
4030.50 1443
4031.10 1460
4031.70 1413
4032.30 1400
4032.89 1359
4033.49 1336
4034.09 1326
4034.69 1359
4035.29 1304
4035.89 1278
4036.49 1270
4037.09 1216
4037.68 1250
4038.28 1237
4038.88 1172
4039.48 1115
4040.08 1156
4040.68 1105
4041.28 1099
4041.88 1088
4042.48 1121
4043.08 1095
4043.68 1138
4044.28 1089
4044.88 1078
4045.48 1097
4046.07 1076
4046.67 1051
4047.27 1038
4047.87 1079
4048.47 1032
4049.07 1042
4049.67 1050
4050.27 1095
4050.87 1070
4051.47 1133
4052.07 1094
4052.67 1097
4053.27 1100
4053.87 1076
4054.47 1078
4055.07 1083
4055.67 1086
4056.27 1062
4056.88 1077
4057.48 1067
4058.08 1131
4058.68 1131
4059.28 1085
4059.88 1085
4060.48 1085
4061.08 1122
4061.68 1061
4062.28 1059
4062.88 1121
4063.48 1117
4064.08 1124
4064.68 1097
4065.29 1107
4065.89 1110
4066.49 1109
4067.09 1157
4067.69 1066
4068.29 1081
4068.89 1083
4069.49 1059
4070.10 1033
4070.70 1078
4071.30 1028
4071.90 1046
4072.50 1064
4073.10 1033
4073.70 1025
4074.31 997
4074.91 1026
4075.51 982
4076.11 1063
4076.71 1039
4077.32 1023
4077.92 1072
4078.52 1038
4079.12 1026
4079.72 1010
4080.33 1027
4080.93 1024
4081.53 986
4082.13 1008
4082.73 1015
4083.34 981
4083.94 1014
4084.54 995
4085.14 1081
4085.75 978
4086.35 1017
4086.95 1079
4087.55 1044
4088.16 1074
4088.76 1096
4089.36 1056
4089.97 1080
4090.57 1070
4091.17 1043
4091.77 1036
4092.38 1029
4092.98 1024
4093.58 1003
4094.19 1017
4094.79 1058
4095.39 1056
4096.00 1066
4096.60 1101
4097.20 1068
4097.81 1039
4098.41 1068
4099.01 1061
4099.62 1058
4100.22 1081
4100.82 1136
4101.43 1079
4102.03 1086
4102.64 1025
4103.24 1002
4103.84 1025
4104.45 1056
4105.05 1080
4105.65 1075
4106.26 1040
4106.86 1040
4107.47 1018
4108.07 1035
4108.68 1022
4109.28 1019
4109.88 1023
4110.49 1012
4111.09 1039
4111.70 1032
4112.30 1056
4112.91 1078
4113.51 1051
4114.12 1057
4114.72 993
4115.32 996
4115.93 1002
4116.53 1049
4117.14 990
4117.74 966
4118.35 1016
4118.95 1025
4119.56 1003
4120.16 1038
4120.77 1022
4121.37 1021
4121.98 1044
4122.58 1021
4123.19 1037
4123.80 996
4124.40 1043
4125.01 1091
4125.61 1027
4126.22 1017
4126.82 961
4127.43 1022
4128.03 1038
4128.64 1006
4129.25 987
4129.85 996
4130.46 977
4131.06 949
4131.67 995
4132.27 1030
4132.88 1041
4133.49 999
4134.09 991
4134.70 1002
4135.31 1030
4135.91 1060
4136.52 1057
4137.12 1076
4137.73 1047
4138.34 1024
4138.94 1069
4139.55 1054
4140.16 1041
4140.76 1046
4141.37 1090
4141.98 1024
4142.58 1016
4143.19 1049
4143.80 1056
4144.40 1012
4145.01 1010
4145.62 1049
4146.22 1047
4146.83 1046
4147.44 1055
4148.05 1004
4148.65 1025
4149.26 1012
4149.87 987
4150.47 981
4151.08 919
4151.69 976
4152.30 982
4152.90 962
4153.51 947
4154.12 952
4154.73 956
4155.33 992
4155.94 979
4156.55 978
4157.16 958
4157.76 977
4158.37 1034
4158.98 1036
4159.59 1046
4160.20 1017
4160.80 1002
4161.41 981
4162.02 964
4162.63 967
4163.24 995
4163.85 968
4164.45 941
4165.06 970
4165.67 986
4166.28 981
4166.89 998
4167.50 1018
4168.10 1001
4168.71 970
4169.32 1000
4169.93 980
4170.54 1005
4171.15 994
4171.76 1045
4172.37 1054
4172.97 1017
4173.58 1029
4174.19 1005
4174.80 1018
4175.41 1024
4176.02 1005
4176.63 1026
4177.24 1034
4177.85 988
4178.46 966
4179.07 1002
4179.68 985
4180.29 979
4180.90 1016
4181.50 999
4182.11 983
4182.72 1006
4183.33 999
4183.94 1018
4184.55 991
4185.16 981
4185.77 994
4186.38 1010
4186.99 992
4187.60 981
4188.21 1005
4188.82 1011
4189.43 990
4190.04 960
4190.65 1020
4191.26 1017
4191.87 974
4192.48 994
4193.09 985
4193.71 945
4194.32 992
4194.93 1004
4195.54 1050
4196.15 1071
4196.76 1011
4197.37 1016
4197.98 1033
4198.59 1029
4199.20 1013
4199.81 1000
4200.42 1048
4201.03 1012
4201.64 966
4202.26 992
4202.87 959
4203.48 957
4204.09 957
4204.70 987
4205.31 1003
4205.92 1000
4206.53 942
4207.15 983
4207.76 1001
4208.37 1027
4208.98 1003
4209.59 976
4210.20 978
4210.82 989
4211.43 1025
4212.04 991
4212.65 1020
4213.26 1025
4213.87 1008
4214.49 1009
4215.10 996
4215.71 1012
4216.32 1017
4216.94 1018
4217.55 1058
4218.16 1036
4218.77 1004
4219.38 1054
4220.00 1020
4220.61 1025
4221.22 1017
4221.83 1050
4222.45 1041
4223.06 1070
4223.67 1082
4224.28 1060
4224.90 1051
4225.51 1047
4226.12 1045
4226.74 1029
4227.35 1050
4227.96 1061
4228.57 1076
4229.19 1098
4229.80 1163
4230.41 1177
4231.03 1182
4231.64 1143
4232.25 1126
4232.87 1172
4233.48 1152
4234.09 1133
4234.71 1150
4235.32 1075
4235.93 1069
4236.55 1074
4237.16 1096
4237.77 1132
4238.39 1067
4239.00 1037
4239.62 1042
4240.23 1057
4240.84 1104
4241.46 1051
4242.07 1047
4242.68 1087
4243.30 1082
4243.91 1111
4244.53 1068
4245.14 1059
4245.76 1083
4246.37 1120
4246.98 1097
4247.60 1049
4248.21 1085
4248.83 1066
4249.44 1045
4250.06 1053
4250.67 1035
4251.29 1041
4251.90 1084
4252.51 1061
4253.13 1103
4253.74 1073
4254.36 1141
4254.97 1170
4255.59 1177
4256.20 1205
4256.82 1229
4257.43 1260
4258.05 1218
4258.66 1233
4259.28 1218
4259.90 1273
4260.51 1268
4261.13 1260
4261.74 1242
4262.36 1280
4262.97 1253
4263.59 1246
4264.20 1232
4264.82 1265
4265.43 1331
4266.05 1305
4266.67 1282
4267.28 1324
4267.90 1334
4268.51 1360
4269.13 1353
4269.75 1346
4270.36 1336
4270.98 1298
4271.59 1321
4272.21 1278
4272.83 1294
4273.44 1255
4274.06 1281
4274.67 1279
4275.29 1294
4275.91 1223
4276.52 1223
4277.14 1252
4277.76 1289
4278.37 1301
4278.99 1321
4279.61 1288
4280.22 1237
4280.84 1253
4281.46 1254
4282.07 1244
4282.69 1162
4283.31 1201
4283.92 1256
4284.54 1192
4285.16 1205
4285.78 1229
4286.39 1206
4287.01 1189
4287.63 1252
4288.24 1216
4288.86 1187
4289.48 1225
4290.10 1235
4290.71 1174
4291.33 1168
4291.95 1211
4292.57 1248
4293.18 1244
4293.80 1188
4294.42 1237
4295.04 1254
4295.66 1289
4296.27 1252
4296.89 1256
4297.51 1237
4298.13 1244
4298.75 1196
4299.36 1216
4299.98 1196
4300.60 1230
4301.22 1208
4301.84 1242
4302.45 1242
4303.07 1234
4303.69 1273
4304.31 1274
4304.93 1293
4305.55 1258
4306.17 1261
4306.78 1221
4307.40 1268
4308.02 1262
4308.64 1274
4309.26 1229
4309.88 1242
4310.50 1253
4311.12 1325
4311.73 1299
4312.35 1305
4312.97 1320
4313.59 1346
4314.21 1337
4314.83 1313
4315.45 1335
4316.07 1340
4316.69 1330
4317.31 1338
4317.93 1348
4318.55 1359
4319.17 1389
4319.79 1386
4320.41 1397
4321.02 1412
4321.64 1383
4322.26 1414
4322.88 1443
4323.50 1440
4324.12 1452
4324.74 1510
4325.36 1558
4325.98 1591
4326.60 1614
4327.22 1665
4327.84 1644
4328.46 1662
4329.08 1671
4329.70 1749
4330.32 1752
4330.95 1852
4331.57 2054
4332.19 2191
4332.81 2385
4333.43 2575
4334.05 2716
4334.67 2726
4335.29 2753
4335.91 2645
4336.53 2629
4337.15 2530
4337.77 2425
4338.39 2328
4339.01 2295
4339.64 2297
4340.26 2245
4340.88 2227
4341.50 2145
4342.12 2059
4342.74 2017
4343.36 1971
4343.98 1992
4344.60 2091
4345.23 2166
4345.85 2288
4346.47 2487
4347.09 2695
4347.71 2818
4348.33 2830
4348.96 2892
4349.58 2954
4350.20 2707
4350.82 2613
4351.44 2483
4352.06 2375
4352.69 2295
4353.31 2141
4353.93 2067
4354.55 2000
4355.17 1971
4355.80 1848
4356.42 1753
4357.04 1669
4357.66 1656
4358.29 1620
4358.91 1635
4359.53 1665
4360.15 1665
4360.78 1669
4361.40 1605
4362.02 1626
4362.64 1617
4363.27 1637
4363.89 1622
4364.51 1595
4365.13 1564
4365.76 1590
4366.38 1553
4367.00 1578
4367.63 1608
4368.25 1575
4368.87 1549
4369.49 1586
4370.12 1543
4370.74 1540
4371.36 1509
4371.99 1470
4372.61 1532
4373.23 1481
4373.86 1457
4374.48 1454
4375.10 1536
4375.73 1473
4376.35 1509
4376.98 1493
4377.60 1585
4378.22 1667
4378.85 1704
4379.47 1808
4380.09 1864
4380.72 1823
4381.34 1824
4381.97 1867
4382.59 1812
4383.21 1766
4383.84 1725
4384.46 1691
4385.09 1683
4385.71 1707
4386.34 1616
4386.96 1674
4387.58 1678
4388.21 1666
4388.83 1596
4389.46 1560
4390.08 1549
4390.71 1549
4391.33 1564
4391.96 1549
4392.58 1560
4393.21 1542
4393.83 1589
4394.46 1654
4395.08 1674
4395.71 1689
4396.33 1733
4396.96 1706
4397.58 1672
4398.21 1604
4398.83 1560
4399.46 1480
4400.08 1479
4400.71 1461
4401.33 1471
4401.96 1405
4402.58 1357
4403.21 1381
4403.83 1345
4404.46 1314
4405.09 1305
4405.71 1368
4406.34 1358
4406.96 1379
4407.59 1328
4408.22 1401
4408.84 1413
4409.47 1428
4410.09 1399
4410.72 1358
4411.35 1373
4411.97 1333
4412.60 1326
4413.22 1307
4413.85 1313
4414.48 1273
4415.10 1318
4415.73 1327
4416.36 1334
4416.98 1323
4417.61 1224
4418.24 1221
4418.86 1248
4419.49 1244
4420.12 1226
4420.74 1214
4421.37 1189
4422.00 1216
4422.62 1188
4423.25 1206
4423.88 1217
4424.50 1211
4425.13 1212
4425.76 1227
4426.38 1176
4427.01 1219
4427.64 1188
4428.27 1127
4428.89 1184
4429.52 1185
4430.15 1180
4430.78 1138
4431.40 1135
4432.03 1099
4432.66 1163
4433.29 1132
4433.91 1155
4434.54 1113
4435.17 1138
4435.80 1157
4436.43 1212
4437.05 1213
4437.68 1197
4438.31 1199
4438.94 1225
4439.57 1271
4440.19 1194
4440.82 1191
4441.45 1195
4442.08 1185
4442.71 1152
4443.34 1217
4443.96 1196
4444.59 1158
4445.22 1173
4445.85 1204
4446.48 1196
4447.11 1234
4447.74 1224
4448.36 1210
4448.99 1253
4449.62 1271
4450.25 1232
4450.88 1218
4451.51 1201
4452.14 1199
4452.77 1219
4453.40 1225
4454.02 1190
4454.65 1223
4455.28 1239
4455.91 1257
4456.54 1265
4457.17 1248
4457.80 1341
4458.43 1340
4459.06 1305
4459.69 1220
4460.32 1258
4460.95 1222
4461.58 1201
4462.21 1186
4462.84 1160
4463.47 1164
4464.10 1128
4464.73 1123
4465.36 1047
4465.99 1079
4466.62 1104
4467.25 1120
4467.88 1135
4468.51 1080
4469.14 1168
4469.77 1188
4470.40 1157
4471.03 1121
4471.66 1111
4472.29 1126
4472.92 1112
4473.55 1091
4474.18 1075
4474.81 1119
4475.44 1038
4476.07 1036
4476.70 1075
4477.33 1086
4477.96 1062
4478.60 1111
4479.23 1101
4479.86 1133
4480.49 1125
4481.12 1152
4481.75 1136
4482.38 1126
4483.01 1108
4483.64 1091
4484.27 1136
4484.91 1168
4485.54 1132
4486.17 1116
4486.80 1102
4487.43 1147
4488.06 1117
4488.69 1079
4489.33 1116
4489.96 1066
4490.59 1098
4491.22 1092
4491.85 1133
4492.49 1142
4493.12 1145
4493.75 1150
4494.38 1135
4495.01 1105
4495.65 1123
4496.28 1127
4496.91 1147
4497.54 1104
4498.17 1108
4498.81 1132
4499.44 1154
4500.07 1118
4500.70 1149
4501.34 1195
4501.97 1205
4502.60 1218
4503.23 1283
4503.87 1266
4504.50 1242
4505.13 1253
4505.76 1243
4506.40 1208
4507.03 1213
4507.66 1229
4508.30 1223
4508.93 1154
4509.56 1161
4510.19 1210
4510.83 1194
4511.46 1214
4512.09 1180
4512.73 1222
4513.36 1214
4513.99 1224
4514.63 1157
4515.26 1109
4515.89 1103
4516.53 1083
4517.16 1115
4517.80 1092
4518.43 1073
4519.06 1117
4519.70 1077
4520.33 1104
4520.96 1100
4521.60 1088
4522.23 1118
4522.87 1114
4523.50 1080
4524.13 1111
4524.77 1130
4525.40 1052
4526.04 1089
4526.67 1041
4527.30 1026
4527.94 1069
4528.57 1084
4529.21 1069
4529.84 1073
4530.48 1086
4531.11 1085
4531.75 1134
4532.38 1119
4533.02 1076
4533.65 1085
4534.28 1086
4534.92 1094
4535.55 1036
4536.19 1054
4536.82 1077
4537.46 1061
4538.09 1063
4538.73 1081
4539.36 1093
4540.00 1061
4540.64 1050
4541.27 1025
4541.91 1042
4542.54 1045
4543.18 1064
4543.81 1081
4544.45 1030
4545.08 984
4545.72 1075
4546.35 1037
4546.99 1009
4547.63 1023
4548.26 1007
4548.90 978
4549.53 1020
4550.17 1033
4550.80 1034
4551.44 1007
4552.08 991
4552.71 987
4553.35 1068
4553.99 1007
4554.62 1030
4555.26 1049
4555.89 1044
4556.53 1003
4557.17 1001
4557.80 1031
4558.44 1014
4559.08 1052
4559.71 1000
4560.35 1039
4560.99 1013
4561.62 1031
4562.26 999
4562.90 986
4563.53 1004
4564.17 1005
4564.81 975
4565.44 1021
4566.08 960
4566.72 982
4567.35 1047
4567.99 1064
4568.63 1040
4569.27 1005
4569.90 1001
4570.54 1049
4571.18 1032
4571.82 1037
4572.45 1048
4573.09 1028
4573.73 1060
4574.37 1039
4575.00 1019
4575.64 983
4576.28 1069
4576.92 1129
4577.55 1128
4578.19 1042
4578.83 1063
4579.47 1090
4580.11 1047
4580.74 1107
4581.38 1108
4582.02 1110
4582.66 1062
4583.30 1046
4583.93 1076
4584.57 1133
4585.21 1155
4585.85 1151
4586.49 1169
4587.13 1248
4587.76 1227
4588.40 1331
4589.04 1371
4589.68 1400
4590.32 1371
4590.96 1412
4591.60 1462
4592.24 1406
4592.87 1454
4593.51 1380
4594.15 1361
4594.79 1327
4595.43 1349
4596.07 1264
4596.71 1209
4597.35 1201
4597.99 1209
4598.63 1200
4599.27 1230
4599.90 1232
4600.54 1215
4601.18 1196
4601.82 1119
4602.46 1167
4603.10 1128
4603.74 1137
4604.38 1154
4605.02 1152
4605.66 1123
4606.30 1067
4606.94 1025
4607.58 1063
4608.22 1126
4608.86 1112
4609.50 1083
4610.14 1114
4610.78 1121
4611.42 1124
4612.06 1132
4612.70 1084
4613.34 1074
4613.98 1135
4614.62 1163
4615.26 1141
4615.90 1123
4616.54 1122
4617.18 1114
4617.82 1068
4618.47 1086
4619.11 1092
4619.75 1129
4620.39 1080
4621.03 1070
4621.67 1092
4622.31 1071
4622.95 1082
4623.59 1067
4624.23 1106
4624.87 1033
4625.52 1014
4626.16 1058
4626.80 1072
4627.44 1045
4628.08 1049
4628.72 1083
4629.36 1074
4630.00 1105
4630.65 1041
4631.29 1066
4631.93 1060
4632.57 1061
4633.21 1075
4633.85 1085
4634.50 1135
4635.14 1153
4635.78 1124
4636.42 1174
4637.06 1161
4637.71 1134
4638.35 1169
4638.99 1193
4639.63 1217
4640.27 1206
4640.92 1237
4641.56 1162
4642.20 1134
4642.84 1133
4643.49 1213
4644.13 1124
4644.77 1086
4645.41 1069
4646.06 1107
4646.70 1085
4647.34 1094
4647.98 1072
4648.63 1074
4649.27 1085
4649.91 1040
4650.55 1072
4651.20 1093
4651.84 1114
4652.48 1106
4653.13 1107
4653.77 1129
4654.41 1115
4655.06 1087
4655.70 1108
4656.34 1101
4656.99 1080
4657.63 1086
4658.27 1085
4658.92 1054
4659.56 1078
4660.20 1059
4660.85 1035
4661.49 1037
4662.13 1046
4662.78 1101
4663.42 1081
4664.07 1038
4664.71 1028
4665.35 1034
4666.00 1022
4666.64 1021
4667.28 1020
4667.93 965
4668.57 1028
4669.22 1002
4669.86 1009
4670.51 997
4671.15 982
4671.79 1003
4672.44 1000
4673.08 1002
4673.73 1005
4674.37 1016
4675.02 1022
4675.66 975
4676.31 990
4676.95 1044
4677.60 1030
4678.24 1060
4678.88 1027
4679.53 998
4680.17 986
4680.82 1055
4681.46 1063
4682.11 1045
4682.75 1057
4683.40 1072
4684.05 1054
4684.69 1093
4685.34 1048
4685.98 1009
4686.63 1041
4687.27 1032
4687.92 1039
4688.56 993
4689.21 1024
4689.85 1121
4690.50 1148
4691.15 1126
4691.79 1073
4692.44 1087
4693.08 1125
4693.73 1148
4694.37 1103
4695.02 1110
4695.67 1146
4696.31 1164
4696.96 1151
4697.60 1154
4698.25 1186
4698.90 1239
4699.54 1260
4700.19 1227
4700.84 1252
4701.48 1245
4702.13 1231
4702.77 1256
4703.42 1249
4704.07 1255
4704.71 1162
4705.36 1156
4706.01 1197
4706.65 1140
4707.30 1174
4707.95 1194
4708.60 1137
4709.24 1131
4709.89 1125
4710.54 1158
4711.18 1115
4711.83 1096
4712.48 1142
4713.12 1104
4713.77 1117
4714.42 1103
4715.07 1144
4715.71 1144
4716.36 1101
4717.01 1100
4717.66 1085
4718.30 1174
4718.95 1121
4719.60 1119
4720.25 1102
4720.89 1159
4721.54 1142
4722.19 1150
4722.84 1076
4723.49 1103
4724.13 1117
4724.78 1112
4725.43 1135
4726.08 1081
4726.73 1056
4727.37 1045
4728.02 1077
4728.67 1102
4729.32 1120
4729.97 1061
4730.62 1039
4731.26 1050
4731.91 1063
4732.56 1023
4733.21 1014
4733.86 1006
4734.51 1040
4735.16 996
4735.80 1015
4736.45 1039
4737.10 1022
4737.75 1053
4738.40 1051
4739.05 1018
4739.70 1072
4740.35 1073
4741.00 1038
4741.64 1024
4742.29 1057
4742.94 1065
4743.59 1054
4744.24 1049
4744.89 1024
4745.54 1053
4746.19 1057
4746.84 1028
4747.49 966
4748.14 1056
4748.79 1056
4749.44 1077
4750.09 1084
4750.74 1105
4751.39 1147
4752.04 1106
4752.69 1186
4753.34 1140
4753.99 1187
4754.64 1132
4755.29 1138
4755.94 1114
4756.59 1106
4757.24 1121
4757.89 1098
4758.54 1081
4759.19 1106
4759.84 1118
4760.49 1105
4761.14 1041
4761.79 1048
4762.44 1049
4763.09 1068
4763.74 1050
4764.39 1086
4765.04 1067
4765.69 1045
4766.35 1064
4767.00 1098
4767.65 1069
4768.30 1054
4768.95 1083
4769.60 1064
4770.25 1080
4770.90 1074
4771.55 1024
4772.20 1106
4772.86 1038
4773.51 1067
4774.16 1172
4774.81 1099
4775.46 1109
4776.11 1103
4776.76 1097
4777.42 1142
4778.07 1117
4778.72 1072
4779.37 1088
4780.02 1094
4780.67 1121
4781.33 1081
4781.98 1064
4782.63 1102
4783.28 1112
4783.93 1113
4784.59 1092
4785.24 1085
4785.89 1095
4786.54 1118
4787.20 1096
4787.85 1070
4788.50 1102
4789.15 1189
4789.80 1233
4790.46 1218
4791.11 1172
4791.76 1212
4792.41 1216
4793.07 1219
4793.72 1195
4794.37 1212
4795.03 1187
4795.68 1193
4796.33 1226
4796.98 1217
4797.64 1199
4798.29 1205
4798.94 1220
4799.60 1162
4800.25 1193
4800.90 1164
4801.56 1224
4802.21 1221
4802.86 1214
4803.52 1228
4804.17 1233
4804.82 1262
4805.48 1299
4806.13 1275
4806.78 1287
4807.44 1259
4808.09 1279
4808.74 1263
4809.40 1237
4810.05 1263
4810.71 1246
4811.36 1235
4812.01 1307
4812.67 1313
4813.32 1280
4813.98 1272
4814.63 1318
4815.28 1326
4815.94 1352
4816.59 1362
4817.25 1423
4817.90 1399
4818.56 1370
4819.21 1412
4819.86 1444
4820.52 1407
4821.17 1449
4821.83 1496
4822.48 1571
4823.14 1632
4823.79 1610
4824.45 1724
4825.10 1666
4825.76 1669
4826.41 1610
4827.07 1630
4827.72 1565
4828.38 1563
4829.03 1507
4829.69 1527
4830.34 1527
4831.00 1442
4831.65 1451
4832.31 1483
4832.96 1535
4833.62 1560
4834.27 1522
4834.93 1537
4835.59 1579
4836.24 1567
4836.90 1635
4837.55 1593
4838.21 1647
4838.86 1668
4839.52 1694
4840.18 1624
4840.83 1652
4841.49 1659
4842.14 1667
4842.80 1669
4843.46 1664
4844.11 1641
4844.77 1629
4845.42 1662
4846.08 1656
4846.74 1650
4847.39 1645
4848.05 1693
4848.71 1704
4849.36 1767
4850.02 1697
4850.68 1759
4851.33 1789
4851.99 1796
4852.65 1853
4853.30 1839
4853.96 1852
4854.62 1780
4855.27 1855
4855.93 1830
4856.59 1954
4857.24 2055
4857.90 2244
4858.56 2274
4859.21 2452
4859.87 2580
4860.53 2557
4861.19 2527
4861.84 2452
4862.50 2259
4863.16 2092
4863.82 2075
4864.47 1991
4865.13 1964
4865.79 1897
4866.45 1960
4867.10 2018
4867.76 1992
4868.42 1983
4869.08 1986
4869.74 1992
4870.39 1936
4871.05 1944
4871.71 1890
4872.37 1855
4873.03 1838
4873.68 1822
4874.34 1809
4875.00 1840
4875.66 1756
4876.32 1751
4876.97 1697
4877.63 1744
4878.29 1715
4878.95 1756
4879.61 1839
4880.27 1895
4880.93 1868
4881.58 1851
4882.24 1831
4882.90 1713
4883.56 1710
4884.22 1629
4884.88 1593
4885.54 1578
4886.20 1607
4886.86 1571
4887.51 1628
4888.17 1607
4888.83 1583
4889.49 1555
4890.15 1521
4890.81 1551
4891.47 1603
4892.13 1582
4892.79 1536
4893.45 1536
4894.11 1518
4894.77 1524
4895.43 1467
4896.09 1445
4896.75 1502
4897.41 1488
4898.07 1456
4898.73 1468
4899.39 1460
4900.04 1480
4900.70 1524
4901.36 1577
4902.02 1513
4902.69 1475
4903.35 1460
4904.01 1449
4904.67 1390
4905.33 1366
4905.99 1420
4906.65 1355
4907.31 1368
4907.97 1302
4908.63 1347
4909.29 1306
4909.95 1294
4910.61 1279
4911.27 1301
4911.93 1289
4912.59 1276
4913.25 1251
4913.91 1255
4914.57 1266
4915.24 1278
4915.90 1287
4916.56 1250
4917.22 1279
4917.88 1242
4918.54 1228
4919.20 1240
4919.86 1242
4920.52 1212
4921.19 1178
4921.85 1203
4922.51 1235
4923.17 1257
4923.83 1248
4924.49 1209
4925.15 1176
4925.82 1185
4926.48 1169
4927.14 1203
4927.80 1175
4928.46 1207
4929.12 1209
4929.79 1224
4930.45 1205
4931.11 1215
4931.77 1212
4932.43 1191
4933.10 1178
4933.76 1184
4934.42 1175
4935.08 1162
4935.75 1160
4936.41 1163
4937.07 1169
4937.73 1185
4938.40 1183
4939.06 1184
4939.72 1179
4940.38 1138
4941.05 1142
4941.71 1138
4942.37 1200
4943.03 1204
4943.70 1179
4944.36 1198
4945.02 1148
4945.69 1180
4946.35 1121
4947.01 1110
4947.68 1109
4948.34 1159
4949.00 1151
4949.66 1131
4950.33 1124
4950.99 1155
4951.65 1186
4952.32 1135
4952.98 1161
4953.65 1152
4954.31 1161
4954.97 1127
4955.64 1150
4956.30 1132
4956.96 1192
4957.63 1159
4958.29 1247
4958.95 1207
4959.62 1142
4960.28 1159
4960.95 1184
4961.61 1242
4962.27 1292
4962.94 1287
4963.60 1314
4964.27 1333
4964.93 1380
4965.60 1407
4966.26 1375
4966.92 1373
4967.59 1305
4968.25 1290
4968.92 1235
4969.58 1231
4970.25 1195
4970.91 1196
4971.58 1209
4972.24 1196
4972.91 1201
4973.57 1215
4974.24 1246
4974.90 1202
4975.57 1220
4976.23 1202
4976.90 1298
4977.56 1251
4978.23 1281
4978.89 1254
4979.56 1256
4980.22 1275
4980.89 1221
4981.55 1177
4982.22 1191
4982.88 1159
4983.55 1136
4984.21 1140
4984.88 1104
4985.55 1134
4986.21 1113
4986.88 1103
4987.54 1091
4988.21 1102
4988.87 1067
4989.54 1092
4990.21 1062
4990.87 1090
4991.54 1115
4992.20 1080
4992.87 1098
4993.54 1098
4994.20 1069
4994.87 1105
4995.54 1128
4996.20 1042
4996.87 1088
4997.54 1098
4998.20 1128
4998.87 1054
4999.53 1040
5000.20 1053
5000.87 1087
5001.53 1072
5002.20 1054
5002.87 1030
5003.54 1050
5004.20 1017
5004.87 1037
5005.54 1021
5006.20 1044
5006.87 1033
5007.54 1080
5008.20 1073
5008.87 1076
5009.54 1126
5010.21 1078
5010.87 1115
5011.54 1081
5012.21 1071
5012.88 1081
5013.54 1107
5014.21 1086
5014.88 1034
5015.55 1040
5016.21 1016
5016.88 1047
5017.55 1050
5018.22 1027
5018.89 1011
5019.55 1032
5020.22 1045
5020.89 1026
5021.56 1009
5022.23 1095
5022.89 1091
5023.56 1052
5024.23 1049
5024.90 1056
5025.57 1014
5026.23 1035
5026.90 1038
5027.57 1048
5028.24 1047
5028.91 1028
5029.58 1047
5030.25 1042
5030.91 1057
5031.58 1012
5032.25 1014
5032.92 1034
5033.59 1071
5034.26 1046
5034.93 1035
5035.60 1062
5036.27 1015
5036.93 1039
5037.60 1040
5038.27 1021
5038.94 1037
5039.61 1053
5040.28 999
5040.95 1041
5041.62 999
5042.29 986
5042.96 1012
5043.63 999
5044.30 1009
5044.97 1024
5045.64 1021
5046.31 1014
5046.98 1062
5047.65 995
5048.32 1007
5048.99 1018
5049.66 1005
5050.33 999
5051.00 1009
5051.67 1024
5052.34 1000
5053.01 1016
5053.68 1033
5054.35 1025
5055.02 1014
5055.69 1071
5056.36 1057
5057.03 1041
5057.70 1022
5058.37 1003
5059.04 1042
5059.71 1046
5060.38 996
5061.05 1027
5061.72 958
5062.39 956
5063.06 970
5063.73 1010
5064.40 1050
5065.08 1020
5065.75 1002
5066.42 1012
5067.09 1059
5067.76 1053
5068.43 1020
5069.10 1021
5069.77 1043
5070.44 1055
5071.12 977
5071.79 972
5072.46 1004
5073.13 1004
5073.80 1038
5074.47 1056
5075.14 1027
5075.82 1027
5076.49 1050
5077.16 1085
5077.83 1060
5078.50 1051
5079.18 1096
5079.85 1074
5080.52 1063
5081.19 1089
5081.86 1060
5082.54 1090
5083.21 1081
5083.88 1083
5084.55 1083
5085.22 1042
5085.90 1081
5086.57 1079
5087.24 1058
5087.91 1041
5088.59 1102
5089.26 1106
5089.93 1087
5090.60 1085
5091.28 1095
5091.95 1064
5092.62 1093
5093.30 1101
5093.97 1047
5094.64 1014
5095.31 1030
5095.99 1072
5096.66 1035
5097.33 1045
5098.01 1061
5098.68 1065
5099.35 1069
5100.03 1030
5100.70 1043
5101.37 1054
5102.05 1025
5102.72 1025
5103.39 1048
5104.07 1101
5104.74 1059
5105.41 1090
5106.09 1085
5106.76 1093
5107.43 1094
5108.11 1111
5108.78 1137
5109.46 1118
5110.13 1093
5110.80 1073
5111.48 1078
5112.15 1051
5112.83 1030
5113.50 1071
5114.17 1056
5114.85 1094
5115.52 1031
5116.20 1042
5116.87 1034
5117.55 1109
5118.22 1115
5118.89 1152
5119.57 1241
5120.24 1239
5120.92 1247
5121.59 1246
5122.27 1220
5122.94 1275
5123.62 1211
5124.29 1222
5124.97 1182
5125.64 1187
5126.32 1149
5126.99 1094
5127.67 1127
5128.34 1106
5129.02 1110
5129.69 1104
5130.37 1086
5131.04 1125
5131.72 1132
5132.39 1141
5133.07 1133
5133.75 1140
5134.42 1134
5135.10 1132
5135.77 1114
5136.45 1122
5137.12 1061
5137.80 1041
5138.47 983
5139.15 1061
5139.83 1008
5140.50 1029
5141.18 1023
5141.85 1050
5142.53 1055
5143.21 1015
5143.88 1003
5144.56 1013
5145.23 980
5145.91 996
5146.59 970
5147.26 989
5147.94 1008
5148.62 1030
5149.29 1018
5149.97 992
5150.65 965
5151.32 958
5152.00 994
5152.68 986
5153.35 985
5154.03 988
5154.71 998
5155.38 979
5156.06 1010
5156.74 1022
5157.41 986
5158.09 1004
5158.77 1012
5159.45 1028
5160.12 999
5160.80 979
5161.48 944
5162.16 961
5162.83 1008
5163.51 958
5164.19 992
5164.87 995
5165.54 1030
5166.22 986
5166.90 945
5167.58 1003
5168.25 1019
5168.93 1022
5169.61 999
5170.29 1018
5170.96 1009
5171.64 1015
5172.32 981
5173.00 968
5173.68 951
5174.36 945
5175.03 944
5175.71 961
5176.39 969
5177.07 978
5177.75 1025
5178.42 1020
5179.10 977
5179.78 1031
5180.46 1019
5181.14 992
5181.82 965
5182.50 949
5183.18 960
5183.85 982
5184.53 987
5185.21 969
5185.89 983
5186.57 1019
5187.25 1014
5187.93 988
5188.61 946
5189.29 986
5189.96 977
5190.64 966
5191.32 937
5192.00 907
5192.68 943
5193.36 966
5194.04 957
5194.72 953
5195.40 976
5196.08 971
5196.76 1000
5197.44 975
5198.12 931
5198.80 962
5199.48 979
5200.16 991
5200.84 971
5201.52 1022
5202.20 1033
5202.88 992
5203.56 988
5204.24 981
5204.92 983
5205.60 1022
5206.28 998
5206.96 982
5207.64 1021
5208.32 1035
5209.00 1016
5209.68 995
5210.36 1026
5211.04 1017
5211.72 1000
5212.40 1014
5213.08 1010
5213.76 1029
5214.44 1049
5215.13 1059
5215.81 1082
5216.49 1055
5217.17 1078
5217.85 1054
5218.53 1062
5219.21 1042
5219.89 1077
5220.57 1041
5221.25 1021
5221.94 1045
5222.62 1053
5223.30 1039
5223.98 1049
5224.66 1066
5225.34 1063
5226.02 1037
5226.71 1013
5227.39 1044
5228.07 1044
5228.75 1020
5229.43 1035
5230.11 1009
5230.80 1027
5231.48 1005
5232.16 1039
5232.84 1024
5233.52 1007
5234.21 1006
5234.89 1021
5235.57 1023
5236.25 1062
5236.93 1026
5237.62 1010
5238.30 1050
5238.98 1061
5239.66 1054
5240.35 1075
5241.03 1078
5241.71 1074
5242.39 1060
5243.08 1058
5243.76 1062
5244.44 1013
5245.13 1026
5245.81 1017
5246.49 989
5247.17 1076
5247.86 1042
5248.54 1020
5249.22 1003
5249.91 984
5250.59 1014
5251.27 1041
5251.96 1047
5252.64 1001
5253.32 1018
5254.01 1048
5254.69 1025
5255.37 1001
5256.06 1023
5256.74 1045
5257.42 1048
5258.11 1000
5258.79 1030
5259.47 1039
5260.16 1034
5260.84 1050
5261.53 1043
5262.21 1059
5262.89 1060
5263.58 1115
5264.26 1058
5264.95 1102
5265.63 1126
5266.31 1126
5267.00 1097
5267.68 1097
5268.37 1107
5269.05 1070
5269.73 1079
5270.42 992
5271.10 1062
5271.79 1049
5272.47 1066
5273.16 1031
5273.84 1059
5274.53 1045
5275.21 1033
5275.90 1036
5276.58 1002
5277.27 996
5277.95 1033
5278.64 987
5279.32 1019
5280.01 992
5280.69 952
5281.38 1002
5282.06 1010
5282.75 1023
5283.43 1018
5284.12 1021
5284.80 1012
5285.49 1019
5286.17 1008
5286.86 1013
5287.54 995
5288.23 1069
5288.92 1012
5289.60 1014
5290.29 1013
5290.97 1019
5291.66 1018
5292.34 1032
5293.03 1011
5293.72 1049
5294.40 1038
5295.09 1047
5295.77 1064
5296.46 1054
5297.15 1023
5297.83 1024
5298.52 1077
5299.20 1096
5299.89 1069
5300.58 1055
5301.26 1081
5301.95 1081
5302.64 1077
5303.32 1089
5304.01 1092
5304.70 1145
5305.38 1183
5306.07 1208
5306.76 1255
5307.44 1273
5308.13 1259
5308.82 1207
5309.50 1256
5310.19 1197
5310.88 1207
5311.57 1228
5312.25 1262
5312.94 1266
5313.63 1293
5314.31 1259
5315.00 1282
5315.69 1238
5316.38 1172
5317.06 1176
5317.75 1159
5318.44 1165
5319.13 1179
5319.81 1158
5320.50 1206
5321.19 1220
5321.88 1194
5322.57 1233
5323.25 1249
5323.94 1218
5324.63 1126
5325.32 1147
5326.00 1161
5326.69 1117
5327.38 1077
5328.07 1088
5328.76 1098
5329.45 1070
5330.13 1047
5330.82 1024
5331.51 1053
5332.20 1084
5332.89 1075
5333.58 1062
5334.26 1032
5334.95 1075
5335.64 1040
5336.33 1026
5337.02 1060
5337.71 1040
5338.40 1015
5339.09 1020
5339.77 1033
5340.46 1029
5341.15 1047
5341.84 1033
5342.53 991
5343.22 976
5343.91 975
5344.60 991
5345.29 1025
5345.98 1038
5346.67 1048
5347.36 999
5348.05 1017
5348.73 1074
5349.42 1053
5350.11 1053
5350.80 1047
5351.49 1059
5352.18 1046
5352.87 1016
5353.56 1048
5354.25 1042
5354.94 1064
5355.63 1046
5356.32 1010
5357.01 992
5357.70 999
5358.39 1001
5359.08 1008
5359.77 1049
5360.46 1057
5361.15 1064
5361.84 1093
5362.53 1112
5363.22 1125
5363.91 1112
5364.61 1110
5365.30 1098
5365.99 1069
5366.68 1024
5367.37 1048
5368.06 1044
5368.75 1054
5369.44 1006
5370.13 1013
5370.82 970
5371.51 1008
5372.20 1013
5372.89 1017
5373.59 1007
5374.28 1016
5374.97 1022
5375.66 1005
5376.35 1032
5377.04 1002
5377.73 1000
5378.42 1005
5379.12 980
5379.81 980
5380.50 991
5381.19 1011
5381.88 985
5382.57 1004
5383.27 978
5383.96 1004
5384.65 1049
5385.34 1022
5386.03 997
5386.73 1016
5387.42 1024
5388.11 1032
5388.80 1035
5389.49 1029
5390.19 1080
5390.88 1063
5391.57 1054
5392.26 1056
5392.95 1115
5393.65 1107
5394.34 1094
5395.03 1102
5395.72 1067
5396.42 1025
5397.11 1030
5397.80 1040
5398.50 1014
5399.19 1007
5399.88 1047
5400.57 1074
5401.27 1051
5401.96 1048
5402.65 1017
5403.35 1031
5404.04 1023
5404.73 1046
5405.42 1068
5406.12 1052
5406.81 1048
5407.50 1034
5408.20 1058
5408.89 1058
5409.58 1030
5410.28 1032
5410.97 1053
5411.66 1054
5412.36 1065
5413.05 1069
5413.75 1065
5414.44 1101
5415.13 1073
5415.83 1069
5416.52 1060
5417.21 1107
5417.91 1103
5418.60 1140
5419.30 1107
5419.99 1101
5420.68 1128
5421.38 1126
5422.07 1100
5422.77 1119
5423.46 1143
5424.16 1156
5424.85 1134
5425.54 1077
5426.24 1089
5426.93 1136
5427.63 1125
5428.32 1127
5429.02 1119
5429.71 1106
5430.41 1111
5431.10 1164
5431.80 1124
5432.49 1163
5433.19 1125
5433.88 1146
5434.58 1160
5435.27 1166
5435.97 1139
5436.66 1153
5437.36 1183
5438.05 1159
5438.75 1167
5439.44 1187
5440.14 1191
5440.83 1182
5441.53 1183
5442.22 1199
5442.92 1219
5443.62 1257
5444.31 1267
5445.01 1274
5445.70 1273
5446.40 1317
5447.09 1358
5447.79 1420
5448.49 1469
5449.18 1492
5449.88 1505
5450.57 1476
5451.27 1500
5451.97 1422
5452.66 1385
5453.36 1338
5454.05 1372
5454.75 1381
5455.45 1373
5456.14 1350
5456.84 1364
5457.54 1323
5458.23 1354
5458.93 1310
5459.63 1363
5460.32 1401
5461.02 1424
5461.72 1417
5462.41 1422
5463.11 1439
5463.81 1431
5464.50 1476
5465.20 1464
5465.90 1460
5466.59 1460
5467.29 1504
5467.99 1502
5468.69 1483
5469.38 1498
5470.08 1490
5470.78 1545
5471.48 1534
5472.17 1611
5472.87 1560
5473.57 1627
5474.27 1647
5474.96 1677
5475.66 1742
5476.36 1734
5477.06 1752
5477.75 1828
5478.45 1864
5479.15 2039
5479.85 2192
5480.55 2397
5481.24 2544
5481.94 2547
5482.64 2611
5483.34 2569
5484.04 2441
5484.73 2210
5485.43 2185
5486.13 2050
5486.83 1950
5487.53 1957
5488.23 1938
5488.92 1897
5489.62 1902
5490.32 1893
5491.02 1991
5491.72 1950
5492.42 1958
5493.12 1972
5493.81 2030
5494.51 2160
5495.21 2056
5495.91 2095
5496.61 2153
5497.31 2225
5498.01 2170
5498.71 2260
5499.41 2406
5500.11 2714
5500.81 3030
5501.50 3248
5502.20 3514
5502.90 3653
5503.60 3587
5504.30 3297
5505.00 3070
5505.70 2646
5506.40 2411
5507.10 2241
5507.80 2068
5508.50 1962
5509.20 1907
5509.90 1881
5510.60 1798
5511.30 1754
5512.00 1745
5512.70 1764
5513.40 1796
5514.10 1798
5514.80 1750
5515.50 1768
5516.20 1698
5516.90 1677
5517.60 1709
5518.30 1687
5519.00 1653
5519.70 1615
5520.40 1674
5521.10 1614
5521.80 1614
5522.50 1597
5523.20 1489
5523.90 1471
5524.61 1460
5525.31 1432
5526.01 1379
5526.71 1424
5527.41 1472
5528.11 1410
5528.81 1405
5529.51 1434
5530.21 1402
5530.91 1383
5531.62 1420
5532.32 1447
5533.02 1445
5533.72 1409
5534.42 1401
5535.12 1381
5535.82 1338
5536.53 1355
5537.23 1337
5537.93 1314
5538.63 1301
5539.33 1376
5540.03 1366
5540.74 1345
5541.44 1311
5542.14 1345
5542.84 1300
5543.54 1352
5544.24 1324
5544.95 1281
5545.65 1261
5546.35 1267
5547.05 1290
5547.76 1321
5548.46 1305
5549.16 1276
5549.86 1273
5550.56 1260
5551.27 1271
5551.97 1257
5552.67 1298
5553.37 1228
5554.08 1218
5554.78 1239
5555.48 1261
5556.19 1208
5556.89 1227
5557.59 1215
5558.29 1208
5559.00 1239
5559.70 1184
5560.40 1230
5561.11 1211
5561.81 1226
5562.51 1207
5563.22 1154
5563.92 1188
5564.62 1230
5565.33 1275
5566.03 1245
5566.73 1219
5567.44 1231
5568.14 1231
5568.84 1171
5569.55 1167
5570.25 1150
5570.95 1132
5571.66 1177
5572.36 1159
5573.06 1191
5573.77 1178
5574.47 1216
5575.18 1175
5575.88 1143
5576.58 1166
5577.29 1129
5577.99 1174
5578.70 1211
5579.40 1188
5580.11 1196
5580.81 1160
5581.51 1169
5582.22 1125
5582.92 1166
5583.63 1136
5584.33 1153
5585.04 1173
5585.74 1137
5586.45 1113
5587.15 1104
5587.86 1141
5588.56 1132
5589.26 1124
5589.97 1142
5590.67 1126
5591.38 1103
5592.08 1090
5592.79 1097
5593.49 1090
5594.20 1107
5594.91 1120
5595.61 1109
5596.32 1143
5597.02 1107
5597.73 1096
5598.43 1101
5599.14 1101
5599.84 1103
5600.55 1106
5601.25 1067
5601.96 1050
5602.67 1064
5603.37 1056
5604.08 1051
5604.78 1098
5605.49 1119
5606.19 1028
5606.90 1089
5607.61 1071
5608.31 1076
5609.02 1061
5609.72 1056
5610.43 1104
5611.14 1096
5611.84 1061
5612.55 1070
5613.26 1078
5613.96 1070
5614.67 1098
5615.38 1070
5616.08 1075
5616.79 1079
5617.49 1118
5618.20 1083
5618.91 1131
5619.62 1116
5620.32 1075
5621.03 1092
5621.74 1073
5622.44 1087
5623.15 1092
5623.86 1082
5624.56 1092
5625.27 1082
5625.98 1140
5626.69 1125
5627.39 1109
5628.10 1125
5628.81 1157
5629.51 1137
5630.22 1170
5630.93 1143
5631.64 1130
5632.34 1131
5633.05 1171
5633.76 1155
5634.47 1158
5635.17 1146
5635.88 1193
5636.59 1208
5637.30 1208
5638.01 1183
5638.71 1211
5639.42 1225
5640.13 1226
5640.84 1224
5641.55 1230
5642.25 1210
5642.96 1245
5643.67 1229
5644.38 1198
5645.09 1169
5645.80 1183
5646.50 1169
5647.21 1178
5647.92 1190
5648.63 1161
5649.34 1190
5650.05 1156
5650.76 1187
5651.47 1133
5652.17 1142
5652.88 1167
5653.59 1137
5654.30 1133
5655.01 1237
5655.72 1199
5656.43 1123
5657.14 1159
5657.85 1187
5658.56 1206
5659.26 1239
5659.97 1228
5660.68 1232
5661.39 1263
5662.10 1250
5662.81 1236
5663.52 1193
5664.23 1184
5664.94 1180
5665.65 1188
5666.36 1160
5667.07 1190
5667.78 1132
5668.49 1160
5669.20 1176
5669.91 1191
5670.62 1227
5671.33 1226
5672.04 1213
5672.75 1219
5673.46 1241
5674.17 1172
5674.88 1220
5675.59 1159
5676.30 1167
5677.01 1158
5677.72 1136
5678.43 1126
5679.14 1100
5679.85 1111
5680.56 1127
5681.27 1135
5681.98 1102
5682.69 1126
5683.41 1149
5684.12 1113
5684.83 1111
5685.54 1132
5686.25 1116
5686.96 1122
5687.67 1096
5688.38 1114
5689.09 1108
5689.80 1103
5690.52 1081
5691.23 1073
5691.94 1088
5692.65 1078
5693.36 1090
5694.07 1096
5694.78 1075
5695.49 1067
5696.21 1075
5696.92 1036
5697.63 1103
5698.34 1063
5699.05 1074
5699.77 1106
5700.48 1098
5701.19 1043
5701.90 1028
5702.61 1022
5703.32 1027
5704.04 1087
5704.75 1128
5705.46 1129
5706.17 1037
5706.89 1083
5707.60 1091
5708.31 1049
5709.02 1043
5709.73 1072
5710.45 1056
5711.16 1034
5711.87 1043
5712.58 1031
5713.30 1014
5714.01 1020
5714.72 1039
5715.44 1020
5716.15 1005
5716.86 1048
5717.57 1056
5718.29 1004
5719.00 1003
5719.71 1071
5720.43 1066
5721.14 1035
5721.85 1047
5722.57 993
5723.28 1028
5723.99 1069
5724.71 1040
5725.42 1057
5726.13 1037
5726.85 1078
5727.56 1088
5728.27 1105
5728.99 1061
5729.70 1063
5730.41 1049
5731.13 1064
5731.84 1096
5732.56 1081
5733.27 1068
5733.98 1069
5734.70 1038
5735.41 1051
5736.12 1046
5736.84 1046
5737.55 1040
5738.27 1006
5738.98 1009
5739.70 997
5740.41 1041
5741.12 1036
5741.84 1004
5742.55 1054
5743.27 1020
5743.98 983
5744.70 1007
5745.41 1062
5746.13 1003
5746.84 1032
5747.56 1069
5748.27 1015
5748.99 1011
5749.70 990
5750.42 1030
5751.13 1024
5751.85 1026
5752.56 1026
5753.28 1024
5753.99 999
5754.71 1009
5755.42 1026
5756.14 1054
5756.85 1004
5757.57 1024
5758.28 1048
5759.00 1053
5759.71 1098
5760.43 1068
5761.14 1093
5761.86 1062
5762.58 1041
5763.29 1044
5764.01 1044
5764.72 1077
5765.44 1051
5766.16 1057
5766.87 1072
5767.59 1076
5768.30 1065
5769.02 1069
5769.74 1053
5770.45 1078
5771.17 1139
5771.88 1120
5772.60 1104
5773.32 1111
5774.03 1143
5774.75 1159
5775.47 1090
5776.18 1075
5776.90 1081
5777.62 1099
5778.33 1073
5779.05 1034
5779.77 1054
5780.48 1113
5781.20 1071
5781.92 1057
5782.63 1087
5783.35 1074
5784.07 1080
5784.78 1075
5785.50 1078
5786.22 1084
5786.94 1080
5787.65 1094
5788.37 1082
5789.09 1064
5789.81 1081
5790.52 1095
5791.24 1072
5791.96 1065
5792.68 1085
5793.39 1064
5794.11 1085
5794.83 1073
5795.55 1049
5796.26 1015
5796.98 1059
5797.70 1054
5798.42 1053
5799.14 1087
5799.85 1009
5800.57 1038
5801.29 1059
5802.01 1063
5802.73 1045
5803.44 1046
5804.16 1083
5804.88 1065
5805.60 1049
5806.32 1078
5807.04 1115
5807.75 1096
5808.47 1057
5809.19 1024
5809.91 1053
5810.63 1058
5811.35 1068
5812.07 1030
5812.79 1038
5813.50 1074
5814.22 1090
5814.94 1070
5815.66 1070
5816.38 1125
5817.10 1100
5817.82 1076
5818.54 1116
5819.26 1121
5819.98 1131
5820.70 1099
5821.41 1107
5822.13 1087
5822.85 1071
5823.57 1068
5824.29 1084
5825.01 1096
5825.73 1111
5826.45 1141
5827.17 1120
5827.89 1098
5828.61 1098
5829.33 1110
5830.05 1089
5830.77 1103
5831.49 1096
5832.21 1067
5832.93 1087
5833.65 1102
5834.37 1057
5835.09 1096
5835.81 1121
5836.53 1083
5837.25 1130
5837.97 1156
5838.69 1138
5839.41 1105
5840.13 1145
5840.85 1182
5841.57 1184
5842.30 1142
5843.02 1136
5843.74 1149
5844.46 1136
5845.18 1130
5845.90 1133
5846.62 1132
5847.34 1157
5848.06 1148
5848.78 1187
5849.50 1205
5850.23 1202
5850.95 1227
5851.67 1219
5852.39 1200
5853.11 1184
5853.83 1177
5854.55 1226
5855.27 1234
5856.00 1209
5856.72 1205
5857.44 1180
5858.16 1225
5858.88 1202
5859.60 1238
5860.33 1221
5861.05 1204
5861.77 1241
5862.49 1259
5863.21 1257
5863.94 1260
5864.66 1230
5865.38 1297
5866.10 1280
5866.82 1266
5867.55 1240
5868.27 1266
5868.99 1246
5869.71 1234
5870.43 1271
5871.16 1296
5871.88 1280
5872.60 1278
5873.32 1337
5874.05 1331
5874.77 1294
5875.49 1307
5876.22 1312
5876.94 1263
5877.66 1323
5878.38 1346
5879.11 1374
5879.83 1410
5880.55 1415
5881.28 1470
5882.00 1427
5882.72 1431
5883.45 1429
5884.17 1392
5884.89 1426
5885.61 1459
5886.34 1446
5887.06 1422
5887.79 1473
5888.51 1470
5889.23 1466
5889.96 1437
5890.68 1467
5891.40 1464
5892.13 1428
5892.85 1413
5893.57 1452
5894.30 1471
5895.02 1465
5895.75 1465
5896.47 1497
5897.19 1491
5897.92 1472
5898.64 1515
5899.37 1493
5900.09 1440
5900.81 1474
5901.54 1503
5902.26 1524
5902.99 1552
5903.71 1482
5904.44 1555
5905.16 1609
5905.89 1543
5906.61 1622
5907.33 1615
5908.06 1639
5908.78 1653
5909.51 1638
5910.23 1629
5910.96 1688
5911.68 1689
5912.41 1682
5913.13 1724
5913.86 1745
5914.58 1722
5915.31 1744
5916.03 1764
5916.76 1820
5917.48 1787
5918.21 1747
5918.94 1742
5919.66 1768
5920.39 1783
5921.11 1799
5921.84 1849
5922.56 1872
5923.29 1912
5924.01 1916
5924.74 1946
5925.47 2009
5926.19 2084
5926.92 2026
5927.64 2077
5928.37 2089
5929.09 2079
5929.82 2069
5930.55 2180
5931.27 2158
5932.00 2127
5932.73 2123
5933.45 2166
5934.18 2255
5934.90 2242
5935.63 2253
5936.36 2337
5937.08 2369
5937.81 2349
5938.54 2417
5939.26 2454
5939.99 2458
5940.72 2482
5941.44 2525
5942.17 2610
5942.90 2607
5943.62 2708
5944.35 2775
5945.08 2784
5945.80 2810
5946.53 2833
5947.26 2937
5947.99 2978
5948.71 2963
5949.44 2985
5950.17 3080
5950.89 3250
5951.62 3404
5952.35 3572
5953.08 3717
5953.80 3888
5954.53 4045
5955.26 4056
5955.99 4031
5956.71 4022
5957.44 3945
5958.17 3846
5958.90 3816
5959.63 3751
5960.35 3763
5961.08 3827
5961.81 3796
5962.54 3739
5963.27 3788
5963.99 3852
5964.72 3932
5965.45 4043
5966.18 4331
5966.91 4625
5967.64 4785
5968.36 4982
5969.09 5052
5969.82 5128
5970.55 4895
5971.28 4715
5972.01 4550
5972.73 4516
5973.46 4540
5974.19 4547
5974.92 4458
5975.65 4375
5976.38 4339
5977.11 4304
5977.84 4361
5978.57 4384
5979.29 4501
5980.02 4687
5980.75 4778
5981.48 4783
5982.21 5002
5982.94 5010
5983.67 5102
5984.40 5101
5985.13 5101
5985.86 5139
5986.59 5096
5987.32 5142
5988.05 5091
5988.78 5070
5989.51 5103
5990.24 5126
5990.97 5092
5991.70 5155
5992.43 5225
5993.16 5280
5993.89 5359
5994.62 5358
5995.35 5431
5996.08 5569
5996.81 5703
5997.54 5791
5998.27 5917
5999.00 6001
5999.73 5935
6000.46 5987
6001.19 5894
6001.92 5793
6002.65 5726
6003.38 5679
6004.11 5569
6004.84 5488
6005.57 5395
6006.30 5377
6007.03 5355
6007.76 5368
6008.49 5596
6009.22 5834
6009.95 6450
6010.69 7243
6011.42 8267
6012.15 9545
6012.88 10861
6013.61 12243
6014.34 13493
6015.07 14107
6015.80 14101
6016.54 13823
6017.27 12952
6018.00 11792
6018.73 10558
6019.46 9392
6020.19 8274
6020.92 7335
6021.66 6449
6022.39 5856
6023.12 5389
6023.85 5053
6024.58 4798
6025.31 4505
6026.05 4456
6026.78 4394
6027.51 4290
6028.24 4186
6028.97 4200
6029.71 4248
6030.44 4322
6031.17 4309
6031.90 4290
6032.64 4188
6033.37 4044
6034.10 3870
6034.83 3787
6035.57 3669
6036.30 3601
6037.03 3491
6037.76 3492
6038.50 3546
6039.23 3658
6039.96 3743
6040.69 3797
6041.43 3867
6042.16 3844
6042.89 3841
6043.63 3903
6044.36 3963
6045.09 3907
6045.82 3996
6046.56 3944
6047.29 4052
6048.02 4057
6048.76 4057
6049.49 4073
6050.22 4067
6050.96 4131
6051.69 4211
6052.42 4324
6053.16 4425
6053.89 4641
6054.63 4675
6055.36 4607
6056.09 4604
6056.83 4485
6057.56 4355
6058.29 4339
6059.03 4225
6059.76 4155
6060.50 4112
6061.23 4082
6061.96 4097
6062.70 4048
6063.43 4003
6064.17 3990
6064.90 3951
6065.63 3894
6066.37 3845
6067.10 3806
6067.84 3787
6068.57 3686
6069.31 3690
6070.04 3570
6070.78 3563
6071.51 3584
6072.25 3470
6072.98 3480
6073.72 3430
6074.45 3407
6075.18 3412
6075.92 3442
6076.65 3394
6077.39 3330
6078.12 3272
6078.86 3258
6079.59 3290
6080.33 3233
6081.07 3171
6081.80 3152
6082.54 3095
6083.27 2981
6084.01 2969
6084.74 2915
6085.48 2922
6086.21 2845
6086.95 2777
6087.68 2776
6088.42 2784
6089.16 2745
6089.89 2809
6090.63 2764
6091.36 2748
6092.10 2691
6092.84 2718
6093.57 2754
6094.31 2715
6095.04 2711
6095.78 2615
6096.52 2645
6097.25 2656
6097.99 2614
6098.72 2539
6099.46 2554
6100.20 2505
6100.93 2547
6101.67 2532
6102.41 2502
6103.14 2490
6103.88 2396
6104.62 2469
6105.35 2462
6106.09 2424
6106.83 2433
6107.56 2437
6108.30 2442
6109.04 2423
6109.77 2448
6110.51 2435
6111.25 2425
6111.99 2524
6112.72 2515
6113.46 2460
6114.20 2468
6114.93 2543
6115.67 2578
6116.41 2520
6117.15 2510
6117.88 2602
6118.62 2690
6119.36 2618
6120.10 2638
6120.83 2614
6121.57 2630
6122.31 2673
6123.05 2660
6123.79 2648
6124.52 2700
6125.26 2701
6126.00 2686
6126.74 2723
6127.47 2758
6128.21 2738
6128.95 2727
6129.69 2730
6130.43 2732
6131.17 2725
6131.90 2731
6132.64 2769
6133.38 2793
6134.12 2730
6134.86 2708
6135.60 2818
6136.33 2797
6137.07 2840
6137.81 2865
6138.55 2883
6139.29 2876
6140.03 2816
6140.77 2917
6141.51 2964
6142.24 3004
6142.98 2983
6143.72 2968
6144.46 2983
6145.20 2970
6145.94 2976
6146.68 3048
6147.42 3080
6148.16 3056
6148.90 3121
6149.64 3136
6150.38 3152
6151.12 3242
6151.86 3296
6152.59 3245
6153.33 3287
6154.07 3363
6154.81 3402
6155.55 3416
6156.29 3374
6157.03 3509
6157.77 3479
6158.51 3521
6159.25 3619
6159.99 3566
6160.73 3690
6161.47 3768
6162.21 3766
6162.95 3850
6163.69 4090
6164.43 4329
6165.17 4498
6165.91 4826
6166.65 4967
6167.39 5168
6168.14 5318
6168.88 5262
6169.62 5270
6170.36 5234
6171.10 5184
6171.84 4989
6172.58 4846
6173.32 4774
6174.06 4743
6174.80 4664
6175.54 4646
6176.28 4563
6177.02 4586
6177.77 4494
6178.51 4563
6179.25 4578
6179.99 4596
6180.73 4648
6181.47 4725
6182.21 4766
6182.95 4812
6183.70 4934
6184.44 4947
6185.18 5001
6185.92 5001
6186.66 5116
6187.40 5103
6188.15 5118
6188.89 5305
6189.63 5291
6190.37 5463
6191.11 5693
6191.85 5856
6192.60 6024
6193.34 6271
6194.08 6407
6194.82 6454
6195.56 6397
6196.31 6531
6197.05 6450
6197.79 6275
6198.53 6300
6199.28 6236
6200.02 6117
6200.76 6112
6201.50 6192
6202.25 6264
6202.99 6343
6203.73 6530
6204.47 7028
6205.22 7684
6205.96 8901
6206.70 10611
6207.44 12953
6208.19 15895
6208.93 19021
6209.67 21629
6210.42 23389
6211.16 23958
6211.90 23279
6212.65 21635
6213.39 19465
6214.13 16941
6214.88 14384
6215.62 12099
6216.36 10087
6217.11 8452
6217.85 7341
6218.59 6414
6219.34 5649
6220.08 5186
6220.82 4830
6221.57 4538
6222.31 4290
6223.05 4175
6223.80 4083
6224.54 4069
6225.29 3980
6226.03 3869
6226.77 3751
6227.52 3652
6228.26 3424
6229.01 3327
6229.75 3151
6230.49 2948
6231.24 2837
6231.98 2819
6232.73 2782
6233.47 2779
6234.22 2859
6234.96 2876
6235.71 2945
6236.45 2995
6237.19 3085
6237.94 3066
6238.68 3145
6239.43 3218
6240.17 3364
6240.92 3388
6241.66 3434
6242.41 3387
6243.15 3366
6243.90 3373
6244.64 3324
6245.39 3345
6246.13 3339
6246.88 3364
6247.62 3382
6248.37 3441
6249.12 3470
6249.86 3502
6250.61 3496
6251.35 3565
6252.10 3576
6252.84 3503
6253.59 3546
6254.33 3541
6255.08 3587
6255.83 3600
6256.57 3568
6257.32 3551
6258.06 3531
6258.81 3489
6259.55 3501
6260.30 3496
6261.05 3433
6261.79 3443
6262.54 3436
6263.28 3407
6264.03 3345
6264.78 3383
6265.52 3363
6266.27 3346
6267.02 3288
6267.76 3327
6268.51 3294
6269.26 3353
6270.00 3348
6270.75 3395
6271.50 3402
6272.24 3360
6272.99 3467
6273.74 3419
6274.48 3366
6275.23 3352
6275.98 3318
6276.72 3287
6277.47 3224
6278.22 3208
6278.96 3160
6279.71 3083
6280.46 3009
6281.21 2920
6281.95 2819
6282.70 2761
6283.45 2722
6284.20 2668
6284.94 2602
6285.69 2604
6286.44 2585
6287.19 2571
6287.93 2545
6288.68 2494
6289.43 2422
6290.18 2441
6290.92 2419
6291.67 2384
6292.42 2358
6293.17 2346
6293.92 2326
6294.66 2296
6295.41 2226
6296.16 2250
6296.91 2260
6297.66 2273
6298.41 2187
6299.15 2175
6299.90 2203
6300.65 2172
6301.40 2135
6302.15 2106
6302.90 2091
6303.64 2100
6304.39 2035
6305.14 2064
6305.89 2043
6306.64 2016
6307.39 2008
6308.14 2040
6308.89 2110
6309.63 2079
6310.38 2106
6311.13 2148
6311.88 2148
6312.63 2104
6313.38 2063
6314.13 2086
6314.88 2084
6315.63 2088
6316.38 1989
6317.13 2021
6317.88 2057
6318.63 2072
6319.38 2059
6320.12 1983
6320.87 1975
6321.62 2011
6322.37 1961
6323.12 1898
6323.87 1931
6324.62 1960
6325.37 1945
6326.12 1880
6326.87 1906
6327.62 1876
6328.37 1800
6329.12 1862
6329.87 1815
6330.62 1850
6331.37 1889
6332.12 1876
6332.87 1850
6333.62 1872
6334.37 1840
6335.13 1813
6335.88 1891
6336.63 1897
6337.38 1871
6338.13 1889
6338.88 1914
6339.63 1951
6340.38 1972
6341.13 1974
6341.88 1939
6342.63 1922
6343.38 1845
6344.13 1853
6344.89 1862
6345.64 1807
6346.39 1821
6347.14 1842
6347.89 1852
6348.64 1841
6349.39 1858
6350.14 1881
6350.90 1920
6351.65 1986
6352.40 1998
6353.15 2033
6353.90 2118
6354.65 2115
6355.40 2128
6356.16 2101
6356.91 2036
6357.66 1976
6358.41 1981
6359.16 1990
6359.92 1930
6360.67 1868
6361.42 1896
6362.17 1894
6362.92 1858
6363.68 1874
6364.43 1866
6365.18 1822
6365.93 1807
6366.68 1772
6367.44 1798
6368.19 1805
6368.94 1815
6369.69 1806
6370.45 1814
6371.20 1825
6371.95 1768
6372.70 1823
6373.46 1788
6374.21 1799
6374.96 1827
6375.72 1777
6376.47 1771
6377.22 1802
6377.97 1782
6378.73 1783
6379.48 1827
6380.23 1899
6380.99 1882
6381.74 1938
6382.49 1932
6383.25 1962
6384.00 1929
6384.75 1932
6385.51 1924
6386.26 1913
6387.01 1839
6387.77 1836
6388.52 1769
6389.27 1813
6390.03 1754
6390.78 1777
6391.54 1754
6392.29 1784
6393.04 1762
6393.80 1727
6394.55 1777
6395.31 1813
6396.06 1799
6396.81 1804
6397.57 1800
6398.32 1809
6399.08 1813
6399.83 1870
6400.59 1838
6401.34 1847
6402.09 1843
6402.85 1795
6403.60 1773
6404.36 1784
6405.11 1796
6405.87 1805
6406.62 1832
6407.38 1836
6408.13 1868
6408.89 1890
6409.64 1889
6410.40 1908
6411.15 1889
6411.91 1930
6412.66 1902
6413.42 1935
6414.17 1938
6414.93 1972
6415.68 1933
6416.44 1922
6417.19 2008
6417.95 1991
6418.70 1994
6419.46 2007
6420.21 2035
6420.97 2069
6421.72 2032
6422.48 1974
6423.24 1941
6423.99 1966
6424.75 1951
6425.50 1988
6426.26 1959
6427.01 1970
6427.77 1970
6428.53 2036
6429.28 2025
6430.04 2015
6430.79 2048
6431.55 2087
6432.31 2082
6433.06 2123
6433.82 2129
6434.58 2143
6435.33 2193
6436.09 2210
6436.85 2183
6437.60 2197
6438.36 2197
6439.11 2213
6439.87 2270
6440.63 2318
6441.38 2347
6442.14 2366
6442.90 2410
6443.66 2370
6444.41 2346
6445.17 2403
6445.93 2488
6446.68 2447
6447.44 2543
6448.20 2545
6448.95 2472
6449.71 2533
6450.47 2554
6451.23 2526
6451.98 2587
6452.74 2612
6453.50 2622
6454.26 2679
6455.01 2637
6455.77 2642
6456.53 2608
6457.29 2589
6458.04 2664
6458.80 2648
6459.56 2669
6460.32 2731
6461.08 2741
6461.83 2788
6462.59 2853
6463.35 2899
6464.11 3044
6464.87 3163
6465.62 3226
6466.38 3257
6467.14 3281
6467.90 3378
6468.66 3462
6469.42 3407
6470.17 3344
6470.93 3374
6471.69 3387
6472.45 3385
6473.21 3447
6473.97 3463
6474.72 3433
6475.48 3491
6476.24 3609
6477.00 3635
6477.76 3672
6478.52 3775
6479.28 3804
6480.04 3912
6480.80 3984
6481.56 3983
6482.31 4112
6483.07 4131
6483.83 4150
6484.59 4258
6485.35 4320
6486.11 4269
6486.87 4309
6487.63 4365
6488.39 4445
6489.15 4478
6489.91 4541
6490.67 4708
6491.43 4919
6492.19 4984
6492.95 5094
6493.71 5167
6494.47 5250
6495.23 5259
6495.99 5245
6496.75 5258
6497.51 5178
6498.27 5117
6499.03 5001
6499.79 5020
6500.55 5036
6501.31 4988
6502.07 5143
6502.83 5304
6503.59 5432
6504.35 5850
6505.11 6658
6505.87 7937
6506.63 9781
6507.39 12265
6508.15 15220
6508.91 17820
6509.67 19487
6510.43 20101
6511.19 19641
6511.96 18315
6512.72 16383
6513.48 14210
6514.24 12084
6515.00 10334
6515.76 8954
6516.52 7808
6517.28 7056
6518.04 6406
6518.80 6016
6519.57 5730
6520.33 5518
6521.09 5426
6521.85 5213
6522.61 5154
6523.37 5150
6524.14 5115
6524.90 5184
6525.66 5267
6526.42 5411
6527.18 5465
6527.94 5625
6528.71 5727
6529.47 5712
6530.23 5644
6530.99 5619
6531.75 5505
6532.52 5458
6533.28 5526
6534.04 5799
6534.80 6335
6535.56 7093
6536.33 8001
6537.09 8716
6537.85 9145
6538.61 9254
6539.38 9046
6540.14 8521
6540.90 7943
6541.66 7200
6542.43 6612
6543.19 5989
6543.95 5535
6544.71 5204
6545.48 4983
6546.24 4927
6547.00 4866
6547.77 4771
6548.53 4796
6549.29 4844
6550.06 4749
6550.82 4705
6551.58 4718
6552.34 4727
6553.11 4771
6553.87 4788
6554.63 4759
6555.40 4794
6556.16 4726
6556.93 4786
6557.69 4754
6558.45 4798
6559.22 4869
6559.98 4839
6560.74 4874
6561.51 4890
6562.27 4930
6563.03 4919
6563.80 4946
6564.56 5069
6565.33 5065
6566.09 5035
6566.85 5017
6567.62 4985
6568.38 5040
6569.15 5072
6569.91 4966
6570.68 4985
6571.44 5071
6572.20 5154
6572.97 5136
6573.73 5069
6574.50 5093
6575.26 5109
6576.03 5160
6576.79 5143
6577.56 5018
6578.32 4968
6579.09 4991
6579.85 4930
6580.62 4922
6581.38 4967
6582.15 4974
6582.91 4974
6583.68 4973
6584.44 5062
6585.21 4983
6585.97 4982
6586.74 5001
6587.50 4978
6588.27 4948
6589.03 4989
6589.80 5056
6590.56 5087
6591.33 5053
6592.09 5095
6592.86 5309
6593.63 5506
6594.39 5770
6595.16 5886
6595.92 6009
6596.69 6062
6597.45 6103
6598.22 6021
6598.99 5825
6599.75 5594
6600.52 5343
6601.28 5196
6602.05 4911
6602.82 4772
6603.58 4641
6604.35 4479
6605.11 4358
6605.88 4308
6606.65 4294
6607.41 4283
6608.18 4293
6608.95 4228
6609.71 4232
6610.48 4229
6611.25 4311
6612.01 4289
6612.78 4318
6613.55 4225
6614.31 4135
6615.08 4179
6615.85 4164
6616.61 4132
6617.38 4100
6618.15 4149
6618.92 4216
6619.68 4149
6620.45 4375
6621.22 4527
6621.98 4838
6622.75 4932
6623.52 5056
6624.29 5122
6625.05 5172
6625.82 5231
6626.59 5101
6627.36 4946
6628.12 4767
6628.89 4604
6629.66 4449
6630.43 4289
6631.20 4189
6631.96 4175
6632.73 4232
6633.50 4252
6634.27 4304
6635.04 4494
6635.80 4582
6636.57 4694
6637.34 4875
6638.11 4895
6638.88 4918
6639.64 4983
6640.41 5188
6641.18 5271
6641.95 5426
6642.72 5578
6643.49 5610
6644.26 5547
6645.02 5357
6645.79 5032
6646.56 4898
6647.33 4686
6648.10 4335
6648.87 4001
6649.64 3830
6650.41 3700
6651.17 3634
6651.94 3634
6652.71 3511
6653.48 3511
6654.25 3535
6655.02 3526
6655.79 3444
6656.56 3394
6657.33 3351
6658.10 3299
6658.87 3258
6659.64 3217
6660.41 3206
6661.17 3270
6661.94 3233
6662.71 3138
6663.48 3134
6664.25 3144
6665.02 3170
6665.79 3153
6666.56 3161
6667.33 3108
6668.10 3224
6668.87 3220
6669.64 3248
6670.41 3277
6671.18 3385
6671.95 3449
6672.72 3442
6673.49 3391
6674.26 3414
6675.03 3405
6675.80 3320
6676.58 3267
6677.35 3227
6678.12 3240
6678.89 3339
6679.66 3298
6680.43 3360
6681.20 3431
6681.97 3405
6682.74 3445
6683.51 3540
6684.28 3589
6685.05 3664
6685.82 3697
6686.59 3680
6687.37 3771
6688.14 3778
6688.91 3709
6689.68 3549
6690.45 3481
6691.22 3381
6691.99 3302
6692.76 3158
6693.54 3125
6694.31 3137
6695.08 3076
6695.85 3014
6696.62 3038
6697.39 3006
6698.17 2932
6698.94 2919
6699.71 2982
6700.48 2904
6701.25 2936
6702.02 2940
6702.80 2926
6703.57 2902
6704.34 2864
6705.11 2862
6705.88 2771
6706.66 2788
6707.43 2763
6708.20 2736
6708.97 2667
6709.75 2660
6710.52 2644
6711.29 2598
6712.06 2545
6712.84 2555
6713.61 2503
6714.38 2487
6715.15 2476
6715.93 2485
6716.70 2438
6717.47 2419
6718.24 2371
6719.02 2438
6719.79 2390
6720.56 2451
6721.34 2403
6722.11 2370
6722.88 2338
6723.66 2300
6724.43 2335
6725.20 2343
6725.98 2386
6726.75 2357
6727.52 2310
6728.30 2266
6729.07 2303
6729.84 2297
6730.62 2324
6731.39 2303
6732.16 2362
6732.94 2332
6733.71 2319
6734.48 2360
6735.26 2370
6736.03 2396
6736.81 2445
6737.58 2449
6738.35 2388
6739.13 2372
6739.90 2412
6740.68 2434
6741.45 2409
6742.22 2416
6743.00 2380
6743.77 2431
6744.55 2399
6745.32 2404
6746.10 2404
6746.87 2398
6747.65 2406
6748.42 2381
6749.19 2441
6749.97 2444
6750.74 2478
6751.52 2507
6752.29 2579
6753.07 2636
6753.84 2737
6754.62 2754
6755.39 2789
6756.17 2778
6756.94 2728
6757.72 2671
6758.49 2580
6759.27 2530
6760.04 2518
6760.82 2495
6761.59 2527
6762.37 2457
6763.15 2484
6763.92 2496
6764.70 2485
6765.47 2466
6766.25 2459
6767.02 2474
6767.80 2533
6768.57 2536
6769.35 2549
6770.13 2517
6770.90 2546
6771.68 2505
6772.45 2506
6773.23 2384
6774.01 2300
6774.78 2341
6775.56 2304
6776.33 2307
6777.11 2276
6777.89 2229
6778.66 2276
6779.44 2244
6780.22 2192
6780.99 2200
6781.77 2234
6782.55 2238
6783.32 2239
6784.10 2188
6784.88 2154
6785.65 2189
6786.43 2145
6787.21 2164
6787.98 2124
6788.76 2111
6789.54 2068
6790.31 2068
6791.09 2063
6791.87 2055
6792.64 2027
6793.42 2055
6794.20 2027
6794.98 2092
6795.75 2072
6796.53 2005
6797.31 2030
6798.09 1976
6798.86 1997
6799.64 2057
6800.42 2051
6801.20 2043
6801.97 2068
6802.75 2029
6803.53 2101
6804.31 2037
6805.08 1999
6805.86 2086
6806.64 2081
6807.42 2052
6808.20 2075
6808.97 2099
6809.75 2097
6810.53 2070
6811.31 2103
6812.09 2035
6812.87 2054
6813.64 2084
6814.42 2119
6815.20 2092
6815.98 2045
6816.76 2088
6817.54 2043
6818.31 2057
6819.09 2085
6819.87 2082
6820.65 2086
6821.43 2052
6822.21 2048
6822.99 2088
6823.77 2064
6824.54 2065
6825.32 2111
6826.10 2054
6826.88 2016
6827.66 2016
6828.44 2065
6829.22 2045
6830.00 2004
6830.78 2038
6831.56 2020
6832.34 2055
6833.12 2072
6833.90 2046
6834.67 2071
6835.45 2196
6836.23 2293
6837.01 2467
6837.79 2654
6838.57 2938
6839.35 3184
6840.13 3365
6840.91 3460
6841.69 3390
6842.47 3209
6843.25 3122
6844.03 2976
6844.81 2773
6845.59 2623
6846.37 2550
6847.15 2510
6847.93 2464
6848.71 2495
6849.49 2621
6850.27 2743
6851.05 2852
6851.84 3037
6852.62 3017
6853.40 3036
6854.18 2995
6854.96 2922
6855.74 2841
6856.52 2715
6857.30 2632
6858.08 2532
6858.86 2481
6859.64 2425
6860.42 2348
6861.20 2314
6861.99 2297
6862.77 2303
6863.55 2363
6864.33 2318
6865.11 2344
6865.89 2403
6866.67 2452
6867.45 2382
6868.24 2450
6869.02 2479
6869.80 2504
6870.58 2478
6871.36 2444
6872.14 2461
6872.93 2518
6873.71 2602
6874.49 2616
6875.27 2638
6876.05 2639
6876.83 2659
6877.62 2657
6878.40 2758
6879.18 2878
6879.96 2958
6880.74 3207
6881.53 3350
6882.31 3558
6883.09 3786
6883.87 4012
6884.66 4057
6885.44 3982
6886.22 3896
6887.00 3838
6887.79 3773
6888.57 3765
6889.35 3947
6890.13 4031
6890.92 3977
6891.70 3894
6892.48 3816
6893.27 3648
6894.05 3503
6894.83 3356
6895.61 3362
6896.40 3257
6897.18 3173
6897.96 3220
6898.75 3187
6899.53 3135
6900.31 3211
6901.10 3159
6901.88 3123
6902.66 3140
6903.45 3061
6904.23 3080
6905.01 3032
6905.80 3034
6906.58 3020
6907.36 3021
6908.15 2974
6908.93 2915
6909.72 2943
6910.50 2953
6911.28 2918
6912.07 2885
6912.85 2868
6913.64 2840
6914.42 2817
6915.20 2865
6915.99 2875
6916.77 2892
6917.56 2884
6918.34 2883
6919.12 2854
6919.91 2878
6920.69 2880
6921.48 2850
6922.26 2868
6923.05 2833
6923.83 2876
6924.62 2926
6925.40 3001
6926.19 3004
6926.97 3006
6927.75 3102
6928.54 3090
6929.32 3076
6930.11 3062
6930.89 3062
6931.68 3068
6932.46 3129
6933.25 3091
6934.04 3120
6934.82 3118
6935.61 3201
6936.39 3238
6937.18 3251
6937.96 3292
6938.75 3391
6939.53 3510
6940.32 3634
6941.10 3788
6941.89 3956
6942.67 4237
6943.46 4353
6944.25 4472
6945.03 4466
6945.82 4591
6946.60 4533
6947.39 4576
6948.18 4504
6948.96 4505
6949.75 4480
6950.53 4468
6951.32 4410
6952.11 4368
6952.89 4253
6953.68 4129
6954.47 4149
6955.25 4142
6956.04 4176
6956.82 4141
6957.61 4196
6958.40 4094
6959.18 4072
6959.97 4047
6960.76 4141
6961.54 4170
6962.33 4277
6963.12 4332
6963.90 4395
6964.69 4442
6965.48 4615
6966.27 4672
6967.05 4847
6967.84 5078
6968.63 5200
6969.41 5450
6970.20 5597
6970.99 5791
6971.78 5860
6972.56 5920
6973.35 5890
6974.14 5897
6974.93 5765
6975.71 5820
6976.50 5720
6977.29 5701
6978.08 5813
6978.86 5864
6979.65 6062
6980.44 6373
6981.23 6763
6982.01 7535
6982.80 8698
6983.59 10186
6984.38 12007
6985.17 14292
6985.95 16575
6986.74 18247
6987.53 19013
6988.32 18990
6989.11 18160
6989.90 16616
6990.68 14724
6991.47 12709
6992.26 10875
6993.05 9250
6993.84 8006
6994.63 6911
6995.42 6102
6996.20 5433
6996.99 4948
6997.78 4553
6998.57 4266
6999.36 4093
7000.15 3941
7000.94 3857
7001.73 3750
7002.52 3650
7003.30 3594
7004.09 3455
7004.88 3367
7005.67 3230
7006.46 3074
7007.25 2976
7008.04 2867
7008.83 2797
7009.62 2806
7010.41 2836
7011.20 2870
7011.99 2942
7012.78 3083
7013.57 3240
7014.36 3307
7015.15 3360
7015.94 3397
7016.73 3361
7017.52 3334
7018.31 3266
7019.10 3214
7019.89 3154
7020.68 3056
7021.47 2994
7022.26 2971
7023.05 2985
7023.84 2995
7024.63 3052
7025.42 3094
7026.21 3129
7027.00 3067
7027.79 3078
7028.58 3104
7029.37 3035
7030.16 3031
7030.95 3031
7031.74 3015
7032.53 2940
7033.32 2977
7034.11 3019
7034.90 3072
7035.70 3058
7036.49 3140
7037.28 3152
7038.07 3159
7038.86 3193
7039.65 3191
7040.44 3253
7041.23 3246
7042.02 3294
7042.82 3322
7043.61 3392
7044.40 3432
7045.19 3436
7045.98 3436
7046.77 3484
7047.56 3493
7048.36 3575
7049.15 3559
7049.94 3621
7050.73 3603
7051.52 3797
7052.31 3851
7053.11 3767
7053.90 3649
7054.69 3569
7055.48 3461
7056.27 3330
7057.07 3244
7057.86 3206
7058.65 3168
7059.44 3111
7060.24 3173
7061.03 3081
7061.82 2989
7062.61 2931
7063.40 2936
7064.20 2844
7064.99 2829
7065.78 2824
7066.58 2752
7067.37 2714
7068.16 2606
7068.95 2640
7069.75 2594
7070.54 2547
7071.33 2497
7072.13 2434
7072.92 2396
7073.71 2347
7074.50 2294
7075.30 2288
7076.09 2237
7076.88 2227
7077.68 2191
7078.47 2183
7079.26 2171
7080.06 2164
7080.85 2139
7081.64 2131
7082.44 2071
7083.23 2035
7084.02 2089
7084.82 2041
7085.61 2005
7086.41 1995
7087.20 1983
7087.99 1987
7088.79 1966
7089.58 1908
7090.38 1972
7091.17 1979
7091.96 1886
7092.76 1874
7093.55 1887
7094.35 1834
7095.14 1826
7095.93 1855
7096.73 1773
7097.52 1774
7098.32 1734
7099.11 1772
7099.91 1748
7100.70 1770
7101.50 1781
7102.29 1733
7103.09 1717
7103.88 1736
7104.67 1741
7105.47 1702
7106.26 1713
7107.06 1659
7107.85 1712
7108.65 1663
7109.44 1666
7110.24 1622
7111.03 1638
7111.83 1639
7112.62 1593
7113.42 1636
7114.22 1657
7115.01 1630
7115.81 1641
7116.60 1640
7117.40 1634
7118.19 1627
7118.99 1618
7119.78 1632
7120.58 1638
7121.38 1584
7122.17 1558
7122.97 1577
7123.76 1598
7124.56 1573
7125.35 1619
7126.15 1573
7126.95 1563
7127.74 1644
7128.54 1612
7129.34 1584
7130.13 1658
7130.93 1629
7131.72 1704
7132.52 1754
7133.32 1677
7134.11 1633
7134.91 1645
7135.71 1585
7136.50 1538
7137.30 1505
7138.10 1532
7138.89 1502
7139.69 1488
7140.49 1495
7141.28 1399
7142.08 1405
7142.88 1451
7143.67 1444
7144.47 1401
7145.27 1417
7146.06 1413
7146.86 1395
7147.66 1324
7148.46 1333
7149.25 1353
7150.05 1386
7150.85 1358
7151.65 1352
7152.44 1354
7153.24 1337
7154.04 1380
7154.84 1365
7155.63 1393
7156.43 1398
7157.23 1425
7158.03 1436
7158.82 1434
7159.62 1401
7160.42 1367
7161.22 1374
7162.02 1423
7162.81 1340
7163.61 1347
7164.41 1283
7165.21 1304
7166.01 1292
7166.80 1248
7167.60 1300
7168.40 1289
7169.20 1306
7170.00 1327
7170.80 1297
7171.60 1278
7172.39 1297
7173.19 1279
7173.99 1278
7174.79 1219
7175.59 1235
7176.39 1230
7177.19 1214
7177.99 1255
7178.78 1237
7179.58 1242
7180.38 1219
7181.18 1234
7181.98 1277
7182.78 1226
7183.58 1217
7184.38 1241
7185.18 1227
7185.98 1262
7186.78 1218
7187.58 1221
7188.37 1237
7189.17 1208
7189.97 1210
7190.77 1152
7191.57 1177
7192.37 1181
7193.17 1192
7193.97 1203
7194.77 1196
7195.57 1170
7196.37 1162
7197.17 1155
7197.97 1208
7198.77 1157
7199.57 1200
7200.37 1210
7201.17 1172
7201.97 1207
7202.77 1177
7203.57 1217
7204.37 1214
7205.17 1239
7205.97 1206
7206.77 1226
7207.57 1209
7208.38 1194
7209.18 1182
7209.98 1184
7210.78 1161
7211.58 1202
7212.38 1207
7213.18 1185
7213.98 1158
7214.78 1181
7215.58 1184
7216.38 1115
7217.18 1154
7217.99 1149
7218.79 1159
7219.59 1156
7220.39 1173
7221.19 1170
7221.99 1155
7222.79 1181
7223.59 1194
7224.40 1195
7225.20 1216
7226.00 1191
7226.80 1192
7227.60 1159
7228.40 1177
7229.21 1152
7230.01 1179
7230.81 1174
7231.61 1144
7232.41 1176
7233.22 1156
7234.02 1213
7234.82 1186
7235.62 1193
7236.42 1194
7237.23 1165
7238.03 1198
7238.83 1228
7239.63 1232
7240.43 1199
7241.24 1194
7242.04 1175
7242.84 1175
7243.64 1187
7244.45 1172
7245.25 1149
7246.05 1190
7246.86 1133
7247.66 1141
7248.46 1171
7249.26 1137
7250.07 1151
7250.87 1149
7251.67 1166
7252.48 1161
7253.28 1180
7254.08 1183
7254.88 1154
7255.69 1147
7256.49 1138
7257.29 1147
7258.10 1167
7258.90 1158
7259.70 1218
7260.51 1186
7261.31 1152
7262.12 1167
7262.92 1125
7263.72 1149
7264.53 1152
7265.33 1159
7266.13 1106
7266.94 1123
7267.74 1151
7268.55 1191
7269.35 1149
7270.15 1190
7270.96 1154
7271.76 1178
7272.57 1188
7273.37 1136
7274.17 1190
7274.98 1200
7275.78 1252
7276.59 1230
7277.39 1209
7278.20 1213
7279.00 1213
7279.80 1254
7280.61 1290
7281.41 1261
7282.22 1293
7283.02 1358
7283.83 1366
7284.63 1376
7285.44 1397
7286.24 1407
7287.05 1423
7287.85 1412
7288.66 1396
7289.46 1360
7290.27 1329
7291.07 1337
7291.88 1320
7292.68 1354
7293.49 1320
7294.29 1307
7295.10 1323
7295.90 1303
7296.71 1340
7297.52 1374
7298.32 1392
7299.13 1383
7299.93 1365
7300.74 1367
7301.54 1367
7302.35 1368
7303.16 1353
7303.96 1327
7304.77 1406
7305.57 1413
7306.38 1425
7307.19 1425
7307.99 1404
7308.80 1438
7309.60 1475
7310.41 1497
7311.22 1589
7312.02 1561
7312.83 1527
7313.64 1568
7314.44 1606
7315.25 1619
7316.05 1699
7316.86 1815
7317.67 1879
7318.47 2026
7319.28 2222
7320.09 2422
7320.89 2509
7321.70 2517
7322.51 2400
7323.32 2304
7324.12 2182
7324.93 2025
7325.74 1901
7326.54 1811
7327.35 1749
7328.16 1689
7328.97 1625
7329.77 1609
7330.58 1657
7331.39 1590
7332.19 1613
7333.00 1612
7333.81 1628
7334.62 1649
7335.42 1612
7336.23 1626
7337.04 1635
7337.85 1616
7338.66 1562
7339.46 1546
7340.27 1535
7341.08 1517
7341.89 1495
7342.70 1502
7343.50 1491
7344.31 1444
7345.12 1454
7345.93 1429
7346.74 1412
7347.54 1438
7348.35 1444
7349.16 1414
7349.97 1400
7350.78 1384
7351.59 1375
7352.39 1372
7353.20 1361
7354.01 1347
7354.82 1350
7355.63 1359
7356.44 1360
7357.25 1369
7358.06 1331
7358.86 1367
7359.67 1355
7360.48 1368
7361.29 1420
7362.10 1416
7362.91 1391
7363.72 1427
7364.53 1413
7365.34 1383
7366.15 1369
7366.96 1387
7367.77 1380
7368.57 1381
7369.38 1299
7370.19 1324
7371.00 1318
7371.81 1297
7372.62 1265
7373.43 1226
7374.24 1233
7375.05 1236
7375.86 1240
7376.67 1227
7377.48 1243
7378.29 1223
7379.10 1289
7379.91 1306
7380.72 1314
7381.53 1311
7382.34 1292
7383.15 1298
7383.96 1298
7384.77 1293
7385.58 1309
7386.39 1287
7387.20 1268
7388.01 1274
7388.83 1188
7389.64 1224
7390.45 1253
7391.26 1218
7392.07 1227
7392.88 1254
7393.69 1246
7394.50 1231
7395.31 1188
7396.12 1220
7396.93 1181
7397.74 1166
7398.56 1160
7399.37 1169
7400.18 1169
7400.99 1183
7401.80 1156
7402.61 1173
7403.42 1198
7404.23 1159
7405.05 1213
7405.86 1171
7406.67 1165
7407.48 1134
7408.29 1109
7409.10 1148
7409.91 1147
7410.73 1112
7411.54 1131
7412.35 1113
7413.16 1122
7413.97 1097
7414.79 1085
7415.60 1115
7416.41 1056
7417.22 1082
7418.03 1070
7418.85 1057
7419.66 1103
7420.47 1097
7421.28 1071
7422.10 1053
7422.91 1038
7423.72 1038
7424.53 1080
7425.35 1033
7426.16 1043
7426.97 1047
7427.78 1088
7428.60 1067
7429.41 1036
7430.22 1086
7431.03 1065
7431.85 1066
7432.66 1049
7433.47 1066
7434.29 1034
7435.10 1014
7435.91 1059
7436.73 1089
7437.54 1038
7438.35 1042
7439.17 1055
7439.98 1043
7440.79 1074
7441.61 1031
7442.42 1025
7443.23 1036
7444.05 1034
7444.86 1009
7445.67 1047
7446.49 1007
7447.30 1015
7448.11 1083
7448.93 1048
7449.74 1025
7450.56 1019
7451.37 1016
7452.18 1040
7453.00 1010
7453.81 1014
7454.63 1014
7455.44 1016
7456.26 1031
7457.07 1030
7457.88 1003
7458.70 1023
7459.51 1000
7460.33 1030
7461.14 1037
7461.96 1013
7462.77 1048
7463.59 1068
7464.40 1036
7465.21 1041
7466.03 1043
7466.84 1042
7467.66 1095
7468.47 1066
7469.29 1073
7470.10 1053
7470.92 1036
7471.73 1065
7472.55 1097
7473.36 1058
7474.18 1092
7474.99 1089
7475.81 1094
7476.63 1066
7477.44 1095
7478.26 1118
7479.07 1100
7479.89 1073
7480.70 1047
7481.52 1093
7482.33 1093
7483.15 1074
7483.97 1095
7484.78 1076
7485.60 1029
7486.41 1095
7487.23 1090
7488.05 1100
7488.86 1057
7489.68 1028
7490.49 1056
7491.31 1037
7492.13 998
7492.94 1007
7493.76 1049
7494.57 1033
7495.39 1038
7496.21 1063
7497.02 1036
7497.84 1068
7498.66 1061
7499.47 1045
7500.29 1033
7501.11 1050
7501.92 1065
7502.74 1071
7503.56 1060
7504.37 1032
7505.19 1041
7506.01 1096
7506.82 1066
7507.64 1076
7508.46 1041
7509.28 1049
7510.09 1068
7510.91 1059
7511.73 1072
7512.55 1041
7513.36 1066
7514.18 1061
7515.00 1092
7515.81 1061
7516.63 1048
7517.45 1071
7518.27 1091
7519.09 1070
7519.90 1040
7520.72 1061
7521.54 1070
7522.36 1059
7523.17 1070
7523.99 1068
7524.81 1084
7525.63 1084
7526.45 1093
7527.26 1082
7528.08 1051
7528.90 1071
7529.72 1074
7530.54 1084
7531.36 1046
7532.17 1028
7532.99 1098
7533.81 1110
7534.63 1097
7535.45 1080
7536.27 1107
7537.09 1062
7537.90 1090
7538.72 1100
7539.54 1100
7540.36 1048
7541.18 1069
7542.00 1101
7542.82 1106
7543.64 1072
7544.45 1075
7545.27 1075
7546.09 1110
7546.91 1069
7547.73 1055
7548.55 1101
7549.37 1101
7550.19 1127
7551.01 1117
7551.83 1085
7552.65 1110
7553.47 1142
7554.29 1135
7555.11 1106
7555.93 1111
7556.75 1138
7557.57 1133
7558.39 1142
7559.21 1146
7560.03 1166
7560.85 1177
7561.67 1139
7562.49 1158
7563.31 1226
7564.13 1158
7564.95 1160
7565.77 1211
7566.59 1214
7567.41 1220
7568.23 1196
7569.05 1187
7569.87 1207
7570.69 1206
7571.51 1169
7572.33 1206
7573.15 1207
7573.97 1212
7574.79 1186
7575.61 1226
7576.43 1236
7577.25 1226
7578.07 1219
7578.89 1223
7579.72 1244
7580.54 1256
7581.36 1257
7582.18 1248
7583.00 1275
7583.82 1264
7584.64 1256
7585.46 1239
7586.29 1269
7587.11 1294
7587.93 1315
7588.75 1343
7589.57 1362
7590.39 1358
7591.21 1356
7592.04 1392
7592.86 1339
7593.68 1360
7594.50 1393
7595.32 1409
7596.14 1371
7596.97 1405
7597.79 1435
7598.61 1443
7599.43 1461
7600.25 1451
7601.08 1450
7601.90 1463
7602.72 1477
7603.54 1555
7604.37 1576
7605.19 1609
7606.01 1555
7606.83 1638
7607.65 1656
7608.48 1592
7609.30 1598
7610.12 1567
7610.95 1558
7611.77 1506
7612.59 1527
7613.41 1508
7614.24 1539
7615.06 1571
7615.88 1573
7616.71 1610
7617.53 1658
7618.35 1776
7619.17 1820
7620.00 1850
7620.82 1896
7621.64 1926
7622.47 1940
7623.29 1856
7624.11 1810
7624.94 1785
7625.76 1807
7626.58 1797
7627.41 1766
7628.23 1790
7629.05 1770
7629.88 1803
7630.70 1758
7631.53 1729
7632.35 1752
7633.17 1767
7634.00 1748
7634.82 1701
7635.65 1711
7636.47 1653
7637.29 1631
7638.12 1548
7638.94 1515
7639.77 1508
7640.59 1521
7641.41 1495
7642.24 1473
7643.06 1489
7643.89 1453
7644.71 1443
7645.54 1487
7646.36 1540
7647.19 1555
7648.01 1534
7648.84 1529
7649.66 1542
7650.48 1491
7651.31 1485
7652.13 1457
7652.96 1437
7653.78 1453
7654.61 1422
7655.43 1379
7656.26 1355
7657.08 1341
7657.91 1374
7658.74 1366
7659.56 1334
7660.39 1355
7661.21 1331
7662.04 1332
7662.86 1357
7663.69 1332
7664.51 1339
7665.34 1408
7666.16 1401
7666.99 1379
7667.82 1365
7668.64 1320
7669.47 1363
7670.29 1364
7671.12 1363
7671.94 1301
7672.77 1314
7673.60 1358
7674.42 1316
7675.25 1317
7676.08 1313
7676.90 1342
7677.73 1354
7678.55 1337
7679.38 1330
7680.21 1364
7681.03 1328
7681.86 1356
7682.69 1378
7683.51 1374
7684.34 1427
7685.17 1499
7685.99 1520
7686.82 1544
7687.65 1568
7688.47 1546
7689.30 1497
7690.13 1515
7690.95 1432
7691.78 1408
7692.61 1409
7693.44 1392
7694.26 1337
7695.09 1336
7695.92 1339
7696.74 1379
7697.57 1408
7698.40 1360
7699.23 1449
7700.05 1454
7700.88 1426
7701.71 1448
7702.54 1414
7703.36 1402
7704.19 1351
7705.02 1336
7705.85 1263
7706.67 1271
7707.50 1309
7708.33 1252
7709.16 1269
7709.99 1249
7710.81 1261
7711.64 1232
7712.47 1272
7713.30 1246
7714.13 1224
7714.96 1261
7715.78 1189
7716.61 1246
7717.44 1227
7718.27 1175
7719.10 1186
7719.93 1149
7720.75 1179
7721.58 1161
7722.41 1155
7723.24 1183
7724.07 1165
7724.90 1190
7725.73 1185
7726.56 1159
7727.38 1188
7728.21 1205
7729.04 1228
7729.87 1245
7730.70 1266
7731.53 1224
7732.36 1207
7733.19 1171
7734.02 1195
7734.85 1162
7735.68 1140
7736.51 1141
7737.34 1134
7738.16 1132
7738.99 1101
7739.82 1091
7740.65 1079
7741.48 1060
7742.31 1043
7743.14 1082
7743.97 1082
7744.80 1049
7745.63 1035
7746.46 1027
7747.29 1039
7748.12 1057
7748.95 1073
7749.78 1038
7750.61 1030
7751.44 1046
7752.27 1064
7753.10 1061
7753.93 1038
7754.76 966
7755.59 1030
7756.43 1015
7757.26 1024
7758.09 1054
7758.92 1019
7759.75 1024
7760.58 1072
7761.41 1047
7762.24 1048
7763.07 1016
7763.90 1039
7764.73 1057
7765.56 1019
7766.39 1030
7767.23 1074
7768.06 1059
7768.89 1046
7769.72 1088
7770.55 1047
7771.38 1069
7772.21 1028
7773.04 1076
7773.88 1069
7774.71 1069
7775.54 1061
7776.37 1043
7777.20 1078
7778.03 1063
7778.87 1068
7779.70 1065
7780.53 1081
7781.36 1076
7782.19 1061
7783.02 1102
7783.86 1061
7784.69 1056
7785.52 1051
7786.35 1076
7787.18 1037
7788.02 1058
7788.85 1082
7789.68 1102
7790.51 1047
7791.35 1043
7792.18 1071
7793.01 1095
7793.84 1084
7794.68 1075
7795.51 1086
7796.34 1142
7797.17 1085
7798.01 1109
7798.84 1171
7799.67 1153
7800.50 1140
7801.34 1164
7802.17 1164
7803.00 1167
7803.84 1131
7804.67 1174
7805.50 1156
7806.34 1165
7807.17 1142
7808.00 1166
7808.84 1198
7809.67 1161
7810.50 1181
7811.34 1194
7812.17 1229
7813.00 1263
7813.84 1302
7814.67 1320
7815.50 1318
7816.34 1378
7817.17 1386
7818.00 1354
7818.84 1350
7819.67 1341
7820.51 1374
7821.34 1386
7822.17 1406
7823.01 1408
7823.84 1457
7824.68 1422
7825.51 1395
7826.34 1423
7827.18 1425
7828.01 1371
7828.85 1364
7829.68 1356
7830.52 1304
7831.35 1293
7832.19 1321
7833.02 1336
7833.85 1307
7834.69 1328
7835.52 1399
7836.36 1382
7837.19 1410
7838.03 1345
7838.86 1315
7839.70 1352
7840.53 1319
7841.37 1264
7842.20 1257
7843.04 1230
7843.87 1214
7844.71 1218
7845.54 1145
7846.38 1178
7847.22 1183
7848.05 1194
7848.89 1216
7849.72 1178
7850.56 1167
7851.39 1174
7852.23 1211
7853.06 1185
7853.90 1109
7854.74 1103
7855.57 1136
7856.41 1158
7857.24 1161
7858.08 1169
7858.91 1162
7859.75 1133
7860.59 1175
7861.42 1205
7862.26 1167
7863.09 1191
7863.93 1155
7864.77 1200
7865.60 1134
7866.44 1160
7867.28 1160
7868.11 1144
7868.95 1177
7869.79 1156
7870.62 1153
7871.46 1167
7872.30 1182
7873.13 1180
7873.97 1195
7874.81 1217
7875.64 1203
7876.48 1221
7877.32 1231
7878.15 1215
7878.99 1297
7879.83 1275
7880.67 1329
7881.50 1323
7882.34 1322
7883.18 1395
7884.01 1369
7884.85 1332
7885.69 1306
7886.53 1275
7887.36 1255
7888.20 1219
7889.04 1223
7889.88 1232
7890.71 1211
7891.55 1242
7892.39 1246
7893.23 1287
7894.07 1252
7894.90 1261
7895.74 1239
7896.58 1249
7897.42 1223
7898.25 1214
7899.09 1236
7899.93 1213
7900.77 1163
7901.61 1123
7902.45 1167
7903.28 1160
7904.12 1135
7904.96 1117
7905.80 1097
7906.64 1140
7907.48 1154
7908.32 1134
7909.15 1149
7909.99 1137
7910.83 1165
7911.67 1161
7912.51 1166
7913.35 1121
7914.19 1145
7915.03 1156
7915.86 1194
7916.70 1181
7917.54 1150
7918.38 1179
7919.22 1191
7920.06 1184
7920.90 1181
7921.74 1156
7922.58 1147
7923.42 1103
7924.26 1097
7925.10 1099
7925.94 1118
7926.78 1109
7927.61 1078
7928.45 1042
7929.29 1082
7930.13 1113
7930.97 1079
7931.81 1067
7932.65 1059
7933.49 1108
7934.33 1076
7935.17 1031
7936.01 1071
7936.85 1076
7937.69 1068
7938.53 1057
7939.37 1067
7940.21 1027
7941.05 1053
7941.90 1097
7942.74 1052
7943.58 1037
7944.42 1045
7945.26 1091
7946.10 1080
7946.94 1103
7947.78 1070
7948.62 1097
7949.46 1109
7950.30 1113
7951.14 1126
7951.98 1120
7952.82 1122
7953.66 1127
7954.51 1159
7955.35 1126
7956.19 1152
7957.03 1192
7957.87 1236
7958.71 1220
7959.55 1237
7960.39 1234
7961.24 1251
7962.08 1259
7962.92 1229
7963.76 1214
7964.60 1241
7965.44 1245
7966.29 1344
7967.13 1395
7967.97 1444
7968.81 1497
7969.65 1546
7970.49 1477
7971.34 1472
7972.18 1430
7973.02 1406
7973.86 1368
7974.70 1290
7975.55 1197
7976.39 1189
7977.23 1198
7978.07 1187
7978.92 1174
7979.76 1178
7980.60 1141
7981.44 1153
7982.29 1160
7983.13 1156
7983.97 1137
7984.81 1114
7985.66 1123
7986.50 1097
7987.34 1109
7988.18 1066
7989.03 1067
7989.87 1072
7990.71 1002
7991.56 1037
7992.40 1019
7993.24 1025
7994.08 1010
7994.93 1023
7995.77 990
7996.61 951
7997.46 948
7998.30 977
7999.14 909
7999.99 952
8000.83 950
8001.68 979
8002.52 971
8003.36 938
8004.21 914
8005.05 907
8005.89 942
8006.74 910
8007.58 917
8008.43 924
8009.27 963
8010.11 901
8010.96 943
8011.80 928
8012.65 905
8013.49 891
8014.33 865
8015.18 896
8016.02 906
8016.87 907
8017.71 882
8018.56 889
8019.40 893
8020.24 903
8021.09 884
8021.93 898
8022.78 879
8023.62 881
8024.47 880
8025.31 881
8026.16 915
8027.00 905
8027.85 884
8028.69 891
8029.54 903
8030.38 910
8031.23 890
8032.07 921
8032.92 903
8033.76 880
8034.61 873
8035.45 890
8036.30 916
8037.14 877
8037.99 926
8038.83 910
8039.68 908
8040.53 867
8041.37 904
8042.22 895
8043.06 875
8043.91 901
8044.75 865
8045.60 892
8046.45 868
8047.29 874
8048.14 894
8048.98 906
8049.83 865
8050.68 847
8051.52 865
8052.37 871
8053.21 871
8054.06 885
8054.91 860
8055.75 877
8056.60 859
8057.45 836
8058.29 842
8059.14 826
8059.99 839
8060.83 833
8061.68 821
8062.53 830
8063.37 812
8064.22 817
8065.07 829
8065.91 824
8066.76 806
8067.61 832
8068.45 846
8069.30 825
8070.15 795
8071.00 795
8071.84 820
8072.69 807
8073.54 793
8074.39 821
8075.23 807
8076.08 837
8076.93 832
8077.78 777
8078.62 781
8079.47 793
8080.32 832
8081.17 821
8082.01 812
8082.86 795
8083.71 818
8084.56 798
8085.41 811
8086.25 829
8087.10 838
8087.95 811
8088.80 801
8089.65 813
8090.49 799
8091.34 826
8092.19 844
8093.04 822
8093.89 803
8094.74 805
8095.58 800
8096.43 820
8097.28 786
8098.13 781
8098.98 829
8099.83 834
8100.68 816
8101.52 819
8102.37 826
8103.22 829
8104.07 791
8104.92 809
8105.77 824
8106.62 807
8107.47 794
8108.32 806
8109.17 797
8110.01 806
8110.86 810
8111.71 825
8112.56 856
8113.41 836
8114.26 796
8115.11 817
8115.96 819
8116.81 810
8117.66 816
8118.51 794
8119.36 802
8120.21 809
8121.06 832
8121.91 839
8122.76 807
8123.61 837
8124.46 850
8125.31 816
8126.16 823
8127.01 859
8127.86 838
8128.71 803
8129.56 821
8130.41 845
8131.26 823
8132.11 851
8132.96 848
8133.81 870
8134.66 900
8135.51 864
8136.36 860
8137.21 856
8138.06 829
8138.92 812
8139.77 830
8140.62 847
8141.47 838
8142.32 837
8143.17 838
8144.02 855
8144.87 880
8145.72 823
8146.57 849
8147.42 850
8148.28 811
8149.13 872
8149.98 856
8150.83 849
8151.68 847
8152.53 869
8153.38 863
8154.24 889
8155.09 867
8155.94 904
8156.79 912
8157.64 869
8158.49 885
8159.35 875
8160.20 848
8161.05 859
8161.90 882
8162.75 837
8163.61 824
8164.46 818
8165.31 819
8166.16 800
8167.01 824
8167.87 852
8168.72 834
8169.57 832
8170.42 838
8171.28 798
8172.13 829
8172.98 831
8173.83 844
8174.69 876
8175.54 826
8176.39 791
8177.24 797
8178.10 818
8178.95 790
8179.80 811
8180.66 788
8181.51 818
8182.36 784
8183.22 827
8184.07 797
8184.92 828
8185.77 808
8186.63 803
8187.48 786
8188.33 774
8189.19 762
8190.04 787
8190.89 789
8191.75 812
8192.60 817
8193.46 844
8194.31 794
8195.16 789
8196.02 763
8196.87 807
8197.72 813
8198.58 799
8199.43 770
8200.29 792
8201.14 786
8201.99 768
8202.85 783
8203.70 768
8204.56 783
8205.41 815
8206.26 822
8207.12 825
8207.97 787
8208.83 790
8209.68 830
8210.54 821
8211.39 783
8212.25 794
8213.10 783
8213.95 793
8214.81 781
8215.66 807
8216.52 814
8217.37 807
8218.23 804
8219.08 781
8219.94 826
8220.79 816
8221.65 824
8222.50 810
8223.36 808
8224.21 837
8225.07 829
8225.92 815
8226.78 806
8227.64 789
8228.49 830
8229.35 837
8230.20 810
8231.06 787
8231.91 780
8232.77 815
8233.62 776
8234.48 786
8235.34 765
8236.19 799
8237.05 821
8237.90 798
8238.76 772
8239.62 773
8240.47 780
8241.33 816
8242.18 803
8243.04 783
8243.90 795
8244.75 786
8245.61 767
8246.46 769
8247.32 792
8248.18 813
8249.03 774
8249.89 783
8250.75 822
8251.60 818
8252.46 784
8253.32 801
8254.17 830
8255.03 776
8255.89 794
8256.74 811
8257.60 847
8258.46 820
8259.32 834
8260.17 830
8261.03 827
8261.89 820
8262.74 804
8263.60 839
8264.46 817
8265.32 831
8266.17 858
8267.03 889
8267.89 868
8268.75 859
8269.60 877
8270.46 899
8271.32 890
8272.18 868
8273.03 902
8273.89 913
8274.75 885
8275.61 891
8276.47 912
8277.32 963
8278.18 940
8279.04 969
8279.90 968
8280.76 965
8281.61 1033
8282.47 1035
8283.33 1022
8284.19 987
8285.05 953
8285.91 989
8286.76 972
8287.62 961
8288.48 935
8289.34 930
8290.20 928
8291.06 960
8291.92 971
8292.77 1017
8293.63 1013
8294.49 1029
8295.35 1055
8296.21 1007
8297.07 1027
8297.93 1041
8298.79 1007
8299.65 980
8300.51 947
8301.36 928
8302.22 952
8303.08 939
8303.94 912
8304.80 886
8305.66 879
8306.52 872
8307.38 917
8308.24 880
8309.10 858
8309.96 842
8310.82 865
8311.68 886
8312.54 853
8313.40 821
8314.26 831
8315.12 848
8315.98 851
8316.84 838
8317.70 809
8318.56 850
8319.42 818
8320.28 808
8321.14 818
8322.00 815
8322.86 820
8323.72 786
8324.58 806
8325.44 788
8326.30 787
8327.16 802
8328.02 837
8328.88 822
8329.74 811
8330.60 822
8331.46 814
8332.33 795
8333.19 801
8334.05 786
8334.91 800
8335.77 771
8336.63 791
8337.49 810
8338.35 837
8339.21 807
8340.07 786
8340.94 803
8341.80 787
8342.66 799
8343.52 789
8344.38 838
8345.24 797
8346.10 813
8346.97 798
8347.83 822
8348.69 809
8349.55 833
8350.41 820
8351.27 825
8352.14 824
8353.00 811
8353.86 825
8354.72 812
8355.58 818
8356.45 812
8357.31 845
8358.17 826
8359.03 774
8359.89 852
8360.76 825
8361.62 794
8362.48 806
8363.34 832
8364.21 826
8365.07 799
8365.93 800
8366.79 809
8367.66 823
8368.52 789
8369.38 797
8370.24 811
8371.11 775
8371.97 799
8372.83 804
8373.70 849
8374.56 784
8375.42 802
8376.29 792
8377.15 772
8378.01 792
8378.87 806
8379.74 799
8380.60 798
8381.46 806
8382.33 810
8383.19 828
8384.06 819
8384.92 814
8385.78 816
8386.65 825
8387.51 835
8388.37 799
8389.24 813
8390.10 833
8390.96 825
8391.83 824
8392.69 837
8393.56 798
8394.42 825
8395.28 826
8396.15 807
8397.01 822
8397.88 828
8398.74 861
8399.61 857
8400.47 837
8401.33 813
8402.20 807
8403.06 777
8403.93 825
8404.79 854
8405.66 827
8406.52 817
8407.39 835
8408.25 849
8409.12 844
8409.98 841
8410.85 816
8411.71 835
8412.57 851
8413.44 831
8414.30 822
8415.17 832
8416.04 806
8416.90 842
8417.77 833
8418.63 881
8419.50 862
8420.36 858
8421.23 888
8422.09 872
8422.96 896
8423.82 851
8424.69 864
8425.55 916
8426.42 915
8427.29 917
8428.15 922
8429.02 885
8429.88 900
8430.75 912
8431.61 932
8432.48 892
8433.35 922
8434.21 925
8435.08 943
8435.95 947
8436.81 966
8437.68 996
8438.54 944
8439.41 957
8440.28 1011
8441.14 1029
8442.01 1056
8442.88 1078
8443.74 1077
8444.61 1052
8445.48 1030
8446.34 1026
8447.21 1078
8448.08 1047
8448.94 1069
8449.81 1113
8450.68 1086
8451.54 1087
8452.41 1066
8453.28 1087
8454.14 1094
8455.01 1107
8455.88 1156
8456.75 1225
8457.61 1206
8458.48 1192
8459.35 1186
8460.22 1226
8461.08 1165
8461.95 1142
8462.82 1178
8463.69 1113
8464.55 1115
8465.42 1100
8466.29 1091
8467.16 1054
8468.02 1078
8468.89 1077
8469.76 1112
8470.63 1093
8471.50 1020
8472.36 1050
8473.23 1068
8474.10 1042
8474.97 1036
8475.84 1041
8476.70 1091
8477.57 1073
8478.44 1003
8479.31 1031
8480.18 1079
8481.05 1109
8481.91 1116
8482.78 1119
8483.65 1094
8484.52 1131
8485.39 1102
8486.26 1102
8487.13 1065
8488.00 1019
8488.86 1075
8489.73 1075
8490.60 1047
8491.47 1025
8492.34 1056
8493.21 1051
8494.08 1038
8494.95 1054
8495.82 1057
8496.69 1010
8497.56 1044
8498.43 1058
8499.29 1030
8500.16 1011
8501.03 1027
8501.90 1081
8502.77 1055
8503.64 1024
8504.51 1060
8505.38 1047
8506.25 1081
8507.12 1030
8507.99 1054
8508.86 1072
8509.73 1066
8510.60 1030
8511.47 1049
8512.34 1083
8513.21 1126
8514.08 1065
8514.95 1104
8515.82 1073
8516.69 1092
8517.56 1116
8518.43 1153
8519.30 1128
8520.17 1120
8521.04 1170
8521.91 1191
8522.79 1231
8523.66 1249
8524.53 1292
8525.40 1306
8526.27 1350
8527.14 1386
8528.01 1388
8528.88 1350
8529.75 1331
8530.62 1336
8531.49 1318
8532.36 1263
8533.24 1271
8534.11 1253
8534.98 1248
8535.85 1191
8536.72 1178
8537.59 1233
8538.46 1224
8539.34 1167
8540.21 1144
8541.08 1144
8541.95 1149
8542.82 1172
8543.69 1168
8544.56 1150
8545.44 1100
8546.31 1146
8547.18 1174
8548.05 1178
8548.92 1142
8549.80 1181
8550.67 1230
8551.54 1243
8552.41 1301
8553.28 1352
8554.16 1395
8555.03 1414
8555.90 1400
8556.77 1460
8557.65 1395
8558.52 1382
8559.39 1393
8560.26 1334
8561.14 1294
8562.01 1324
8562.88 1262
8563.75 1235
8564.63 1258
8565.50 1179
8566.37 1203
8567.24 1222
8568.12 1227
8568.99 1185
8569.86 1201
8570.74 1199
8571.61 1169
8572.48 1202
8573.36 1226
8574.23 1223
8575.10 1230
8575.98 1237
8576.85 1230
8577.72 1227
8578.60 1240
8579.47 1217
8580.34 1271
8581.22 1257
8582.09 1270
8582.96 1320
8583.84 1341
8584.71 1307
8585.59 1318
8586.46 1348
8587.33 1339
8588.21 1347
8589.08 1377
8589.96 1367
8590.83 1325
8591.70 1378
8592.58 1375
8593.45 1400
8594.33 1420
8595.20 1404
8596.07 1410
8596.95 1409
8597.82 1398
8598.70 1412
8599.57 1484
8600.45 1465
8601.32 1460
8602.20 1488
8603.07 1505
8603.95 1503
8604.82 1505
8605.70 1543
8606.57 1543
8607.45 1547
8608.32 1587
8609.20 1570
8610.07 1602
8610.95 1602
8611.82 1636
8612.70 1591
8613.57 1651
8614.45 1662
8615.32 1707
8616.20 1732
8617.07 1682
8617.95 1711
8618.82 1783
8619.70 1855
8620.57 1853
8621.45 1874
8622.33 1925
8623.20 1889
8624.08 1932
8624.95 1991
8625.83 2011
8626.70 1962
8627.58 2008
8628.46 2012
8629.33 2061
8630.21 2075
8631.08 2106
8631.96 2089
8632.84 2104
8633.71 2041
8634.59 2112
8635.47 2138
8636.34 2156
8637.22 2193
8638.10 2193
8638.97 2212
8639.85 2215
8640.73 2259
8641.60 2324
8642.48 2312
8643.36 2333
8644.23 2359
8645.11 2446
8645.99 2492
8646.86 2497
8647.74 2559
8648.62 2621
8649.49 2647
8650.37 2643
8651.25 2713
8652.13 2715
8653.00 2706
8653.88 2728
8654.76 2740
8655.63 2706
8656.51 2770
8657.39 2883
8658.27 2926
8659.14 3018
8660.02 3106
8660.90 3267
8661.78 3533
8662.66 3720
8663.53 3887
8664.41 4172
8665.29 4366
8666.17 4475
8667.04 4485
8667.92 4439
8668.80 4342
8669.68 4220
8670.56 4157
8671.43 4018
8672.31 3891
8673.19 3843
8674.07 3869
8674.95 3794
8675.83 3721
8676.70 3666
8677.58 3578
8678.46 3491
8679.34 3392
8680.22 3292
8681.10 3170
8681.98 3041
8682.86 2910
8683.73 2855
8684.61 2823
8685.49 2858
8686.37 2829
8687.25 2874
8688.13 3001
8689.01 3091
8689.89 3212
8690.77 3414
8691.65 3630
8692.52 3766
8693.40 3948
8694.28 3997
8695.16 3977
8696.04 3949
8696.92 3823
8697.80 3686
8698.68 3532
8699.56 3467
8700.44 3308
8701.32 3205
8702.20 3215
8703.08 3121
8703.96 3058
8704.84 2961
8705.72 2843
8706.60 2750
8707.48 2662
8708.36 2582
8709.24 2421
8710.12 2385
8711.00 2358
8711.88 2270
8712.76 2247
8713.64 2196
8714.52 2144
8715.40 2154
8716.28 2130
8717.16 2106
8718.04 2097
8718.92 2117
8719.80 2126
8720.68 2145
8721.56 2113
8722.45 2061
8723.33 2128
8724.21 2114
8725.09 2131
8725.97 2144
8726.85 2171
8727.73 2194
8728.61 2138
8729.49 2160
8730.37 2132
8731.26 2156
8732.14 2180
8733.02 2202
8733.90 2223
8734.78 2213
8735.66 2186
8736.54 2202
8737.42 2256
8738.31 2261
8739.19 2260
8740.07 2234
8740.95 2294
8741.83 2257
8742.71 2275
8743.60 2293
8744.48 2263
8745.36 2269
8746.24 2280
8747.12 2305
8748.01 2334
8748.89 2262
8749.77 2339
8750.65 2403
8751.53 2373
8752.42 2393
8753.30 2487
8754.18 2568
8755.06 2638
8755.95 2716
8756.83 2749
8757.71 2857
8758.59 2954
8759.48 2965
8760.36 2947
8761.24 2904
8762.13 2831
8763.01 2816
8763.89 2697
8764.77 2611
8765.66 2552
8766.54 2563
8767.42 2495
8768.31 2504
8769.19 2492
8770.07 2506
8770.96 2520
8771.84 2494
8772.72 2511
8773.61 2520
8774.49 2441
8775.37 2410
8776.26 2334
8777.14 2307
8778.02 2244
8778.91 2210
8779.79 2194
8780.67 2184
8781.56 2207
8782.44 2183
8783.32 2231
8784.21 2251
8785.09 2290
8785.98 2352
8786.86 2419
8787.74 2441
8788.63 2460
8789.51 2468
8790.40 2499
8791.28 2458
8792.17 2408
8793.05 2328
8793.93 2207
8794.82 2180
8795.70 2096
8796.59 2050
8797.47 2001
8798.36 1953
8799.24 1893
8800.13 1864
8801.01 1859
8801.90 1817
8802.78 1805
8803.67 1803
8804.55 1751
8805.43 1792
8806.32 1769
8807.20 1776
8808.09 1793
8808.98 1775
8809.86 1780
8810.75 1811
8811.63 1792
8812.52 1800
8813.40 1788
8814.29 1791
8815.17 1844
8816.06 1880
8816.94 1845
8817.83 1821
8818.71 1844
8819.60 1878
8820.49 1863
8821.37 1861
8822.26 1821
8823.14 1772
8824.03 1745
8824.91 1728
8825.80 1692
8826.69 1628
8827.57 1619
8828.46 1604
8829.35 1694
8830.23 1613
8831.12 1564
8832.00 1539
8832.89 1569
8833.78 1513
8834.66 1532
8835.55 1528
8836.44 1536
8837.32 1516
8838.21 1480
8839.10 1458
8839.98 1490
8840.87 1480
8841.76 1452
8842.64 1459
8843.53 1421
8844.42 1434
8845.30 1473
8846.19 1424
8847.08 1409
8847.96 1387
8848.85 1393
8849.74 1407
8850.63 1367
8851.51 1321
8852.40 1345
8853.29 1339
8854.18 1325
8855.06 1274
8855.95 1264
8856.84 1275
8857.73 1276
8858.61 1267
8859.50 1256
8860.39 1254
8861.28 1263
8862.16 1259
8863.05 1239
8863.94 1247
8864.83 1176
8865.72 1212
8866.60 1198
8867.49 1195
8868.38 1166
8869.27 1150
8870.16 1145
8871.04 1147
8871.93 1150
8872.82 1121
8873.71 1145
8874.60 1156
8875.49 1108
8876.37 1117
8877.26 1065
8878.15 1114
8879.04 1091
8879.93 1100
8880.82 1109
8881.71 1077
8882.60 1061
8883.48 1068
8884.37 1075
8885.26 1032
8886.15 1024
8887.04 1045
8887.93 1055
8888.82 1041
8889.71 1056
8890.60 1044
8891.49 1027
8892.38 1049
8893.26 1025
8894.15 1026
8895.04 992
8895.93 991
8896.82 973
8897.71 959
8898.60 962
8899.49 970
8900.38 960
8901.27 944
8902.16 963
8903.05 973
8903.94 940
8904.83 925
8905.72 929
8906.61 980
8907.50 940
8908.39 912
8909.28 895
8910.17 948
8911.06 943
8911.95 892
8912.84 915
8913.73 905
8914.62 929
8915.51 892
8916.40 870
8917.29 881
8918.18 865
8919.08 873
8919.97 901
8920.86 877
8921.75 853
8922.64 871
8923.53 864
8924.42 854
8925.31 836
8926.20 873
8927.09 881
8927.98 865
8928.88 836
8929.77 855
8930.66 836
8931.55 845
8932.44 875
8933.33 821
8934.22 809
8935.11 862
8936.01 838
8936.90 847
8937.79 835
8938.68 789
8939.57 834
8940.46 787
8941.36 791
8942.25 779
8943.14 786
8944.03 794
8944.92 814
8945.81 795
8946.71 770
8947.60 775
8948.49 779
8949.38 775
8950.28 797
8951.17 790
8952.06 765
8952.95 775
8953.84 787
8954.74 795
8955.63 756
8956.52 760
8957.41 771
8958.31 736
8959.20 748
8960.09 770
8960.99 755
8961.88 774
8962.77 772
8963.66 714
8964.56 701
8965.45 751
8966.34 766
8967.24 750
8968.13 721
8969.02 741
8969.92 730
8970.81 728
8971.70 719
8972.60 716
8973.49 748
8974.38 722
8975.28 724
8976.17 746
8977.06 727
8977.96 721
8978.85 723
8979.74 752
8980.64 721
8981.53 707
8982.42 710
8983.32 742
8984.21 741
8985.11 729
8986.00 708
8986.89 729
8987.79 723
8988.68 691
8989.58 697
8990.47 692
8991.36 686
8992.26 689
8993.15 723
8994.05 727
8994.94 701
8995.84 702
8996.73 720
8997.63 694
8998.52 664
8999.42 716
9000.31 726
9001.20 716
9002.10 709
9002.99 700
9003.89 701
9004.78 702
9005.68 690
9006.57 668
9007.47 654
9008.36 685
9009.26 669
9010.15 682
9011.05 671
9011.94 655
9012.84 657
9013.74 679
9014.63 659
9015.53 675
9016.42 669
9017.32 685
9018.21 657
9019.11 689
9020.00 689
9020.90 709
9021.80 700
9022.69 667
9023.59 683
9024.48 690
9025.38 702
9026.28 685
9027.17 679
9028.07 674
9028.96 713
9029.86 689
9030.76 676
9031.65 648
9032.55 678
9033.44 681
9034.34 665
9035.24 689
9036.13 677
9037.03 695
9037.93 682
9038.82 678
9039.72 680
9040.62 685
9041.51 681
9042.41 714
9043.31 691
9044.20 675
9045.10 678
9046.00 686
9046.90 704
9047.79 700
9048.69 725
9049.59 686
9050.48 689
9051.38 695
9052.28 707
9053.18 699
9054.07 699
9054.97 682
9055.87 735
9056.77 713
9057.66 702
9058.56 666
9059.46 675
9060.36 709
9061.25 715
9062.15 711
9063.05 696
9063.95 709
9064.84 726
9065.74 757
9066.64 714
9067.54 694
9068.44 672
9069.34 692
9070.23 705
9071.13 666
9072.03 692
9072.93 702
9073.83 713
9074.72 673
9075.62 723
9076.52 703
9077.42 707
9078.32 689
9079.22 683
9080.12 698
9081.01 689
9081.91 704
9082.81 715
9083.71 699
9084.61 687
9085.51 705
9086.41 712
9087.31 729
9088.21 682
9089.10 679
9090.00 694
9090.90 728
9091.80 696
9092.70 709
9093.60 718
9094.50 731
9095.40 725
9096.30 713
9097.20 709
9098.10 718
9099.00 719
9099.90 720
9100.80 690
9101.70 676
9102.60 706
9103.50 700
9104.40 702
9105.30 677
9106.20 682
9107.10 727
9108.00 711
9108.90 687
9109.80 696
9110.70 677
9111.60 688
9112.50 670
9113.40 682
9114.30 674
9115.20 680
9116.10 688
9117.00 676
9117.90 653
9118.80 653
9119.70 670
9120.60 685
9121.50 672
9122.40 665
9123.30 679
9124.20 692
9125.11 674
9126.01 677
9126.91 635
9127.81 671
9128.71 685
9129.61 671
9130.51 649
9131.41 664
9132.31 652
9133.22 679
9134.12 669
9135.02 653
9135.92 639
9136.82 674
9137.72 684
9138.62 667
9139.53 640
9140.43 642
9141.33 668
9142.23 662
9143.13 652
9144.03 608
9144.94 655
9145.84 637
9146.74 667
9147.64 652
9148.54 640
9149.45 652
9150.35 662
9151.25 665
9152.15 648
9153.06 663
9153.96 655
9154.86 683
9155.76 669
9156.66 644
9157.57 654
9158.47 668
9159.37 663
9160.27 653
9161.18 632
9162.08 658
9162.98 670
9163.89 652
9164.79 648
9165.69 656
9166.59 638
9167.50 630
9168.40 652
9169.30 644
9170.21 652
9171.11 669
9172.01 676
9172.92 669
9173.82 634
9174.72 674
9175.63 671
9176.53 637
9177.43 648
9178.34 633
9179.24 634
9180.14 638
9181.05 662
9181.95 680
9182.85 649
9183.76 663
9184.66 651
9185.57 686
9186.47 632
9187.37 666
9188.28 658
9189.18 663
9190.09 630
9190.99 665
9191.89 654
9192.80 653
9193.70 654
9194.61 602
9195.51 669
9196.42 648
9197.32 650
9198.23 657
9199.13 676
9200.03 646
9200.94 689
9201.84 659
9202.75 669
9203.65 657
9204.56 645
9205.46 659
9206.37 638
9207.27 660
9208.18 664
9209.08 660
9209.99 627
9210.89 638
9211.80 680
9212.70 676
9213.61 639
9214.51 642
9215.42 637
9216.32 659
9217.23 629
9218.14 688
9219.04 662
9219.95 680
9220.85 679
9221.76 650
9222.66 649
9223.57 656
9224.47 666
9225.38 650
9226.29 655
9227.19 613
9228.10 658
9229.00 663
9229.91 636
9230.82 621
9231.72 645
9232.63 641
9233.54 641
9234.44 639
9235.35 632
9236.25 632
9237.16 638
9238.07 621
9238.97 634
9239.88 608
9240.79 631
9241.69 639
9242.60 635
9243.51 656
9244.41 628
9245.32 645
9246.23 622
9247.13 628
9248.04 609
9248.95 620
9249.85 649
9250.76 643
9251.67 610
9252.58 627
9253.48 651
9254.39 634
9255.30 620
9256.21 623
9257.11 625
9258.02 613
9258.93 640
9259.84 641
9260.74 642
9261.65 661
9262.56 617
9263.47 632
9264.37 623
9265.28 614
9266.19 634
9267.10 626
9268.00 630
9268.91 607
9269.82 614
9270.73 613
9271.64 634
9272.55 642
9273.45 615
9274.36 621
9275.27 610
9276.18 605
9277.09 632
9277.99 625
9278.90 603
9279.81 596
9280.72 634
9281.63 599
9282.54 648
9283.45 640
9284.35 621
9285.26 637
9286.17 634
9287.08 633
9287.99 626
9288.90 602
9289.81 602
9290.72 624
9291.63 639
9292.54 613
9293.44 650
9294.35 667
9295.26 646
9296.17 629
9297.08 643
9297.99 660
9298.90 656
9299.81 630
9300.72 655
9301.63 654
9302.54 658
9303.45 649
9304.36 658
9305.27 623
9306.18 638
9307.09 650
9308.00 664
9308.91 653
9309.82 645
9310.73 677
9311.64 685
9312.55 670
9313.46 668
9314.37 685
9315.28 630
9316.19 650
9317.10 638
9318.01 670
9318.92 656
9319.83 671
9320.74 683
9321.65 673
9322.56 645
9323.47 656
9324.38 655
9325.29 660
9326.20 608
9327.12 618
9328.03 632
9328.94 630
9329.85 657
9330.76 619
9331.67 619
9332.58 640
9333.49 644
9334.40 651
9335.31 666
9336.23 655
9337.14 654
9338.05 636
9338.96 650
9339.87 632
9340.78 652
9341.69 626
9342.61 637
9343.52 610
9344.43 609
9345.34 619
9346.25 628
9347.16 647
9348.08 612
9348.99 646
9349.90 634
9350.81 654
9351.72 633
9352.64 627
9353.55 600
9354.46 632
9355.37 657
9356.28 635
9357.20 628
9358.11 628
9359.02 624
9359.93 646
9360.85 635
9361.76 639
9362.67 633
9363.58 653
9364.50 675
9365.41 611
9366.32 630
9367.24 642
9368.15 664
9369.06 626
9369.97 635
9370.89 639
9371.80 641
9372.71 637
9373.63 625
9374.54 649
9375.45 606
9376.37 635
9377.28 630
9378.19 634
9379.11 612
9380.02 636
9380.93 679
9381.85 679
9382.76 642
9383.67 628
9384.59 656
9385.50 676
9386.41 636
9387.33 644
9388.24 639
9389.16 658
9390.07 695
9390.98 682
9391.90 648
9392.81 674
9393.73 669
9394.64 663
9395.55 645
9396.47 637
9397.38 630
9398.30 655
9399.21 650
9400.12 647
9401.04 636
9401.95 651
9402.87 630
9403.78 650
9404.70 645
9405.61 629
9406.53 646
9407.44 637
9408.36 673
9409.27 611
9410.19 633
9411.10 637
9412.02 648
9412.93 642
9413.85 609
9414.76 614
9415.68 646
9416.59 624
9417.51 640
9418.42 640
9419.34 629
9420.25 637
9421.17 647
9422.08 624
9423.00 613
9423.91 624
9424.83 677
9425.75 649
9426.66 596
9427.58 621
9428.49 647
9429.41 665
9430.32 612
9431.24 618
9432.16 623
9433.07 665
9433.99 645
9434.90 639
9435.82 636
9436.74 651
9437.65 641
9438.57 659
9439.49 660
9440.40 631
9441.32 640
9442.23 644
9443.15 664
9444.07 621
9444.98 643
9445.90 653
9446.82 675
9447.73 640
9448.65 643
9449.57 662
9450.48 694
9451.40 672
9452.32 657
9453.23 675
9454.15 668
9455.07 648
9455.99 640
9456.90 677
9457.82 667
9458.74 702
9459.65 666
9460.57 713
9461.49 674
9462.41 709
9463.32 706
9464.24 693
9465.16 666
9466.08 701
9466.99 674
9467.91 654
9468.83 651
9469.75 649
9470.67 669
9471.58 653
9472.50 671
9473.42 673
9474.34 687
9475.26 661
9476.17 682
9477.09 676
9478.01 698
9478.93 703
9479.85 680
9480.76 696
9481.68 703
9482.60 690
9483.52 706
9484.44 716
9485.36 696
9486.28 705
9487.19 697
9488.11 676
9489.03 696
9489.95 730
9490.87 739
9491.79 716
9492.71 710
9493.63 730
9494.54 721
9495.46 741
9496.38 746
9497.30 680
9498.22 727
9499.14 710
9500.06 714
9500.98 677
9501.90 732
9502.82 714
9503.74 749
9504.66 770
9505.58 734
9506.49 723
9507.41 747
9508.33 751
9509.25 757
9510.17 769
9511.09 751
9512.01 785
9512.93 771
9513.85 817
9514.77 778
9515.69 744
9516.61 776
9517.53 822
9518.45 789
9519.37 815
9520.29 795
9521.21 825
9522.13 806
9523.05 821
9523.97 808
9524.90 817
9525.82 825
9526.74 857
9527.66 884
9528.58 835
9529.50 839
9530.42 833
9531.34 861
9532.26 818
9533.18 824
9534.10 861
9535.02 877
9535.94 837
9536.86 831
9537.79 861
9538.71 869
9539.63 891
9540.55 852
9541.47 890
9542.39 871
9543.31 892
9544.23 903
9545.16 875
9546.08 871
9547.00 891
9547.92 898
9548.84 919
9549.76 884
9550.69 872
9551.61 916
9552.53 917
9553.45 969
9554.37 947
9555.29 943
9556.22 905
9557.14 993
9558.06 938
9558.98 940
9559.90 927
9560.83 956
9561.75 983
9562.67 990
9563.59 991
9564.52 1029
9565.44 1024
9566.36 1018
9567.28 1046
9568.21 998
9569.13 1053
9570.05 1024
9570.97 1048
9571.90 1039
9572.82 1026
9573.74 1053
9574.66 1061
9575.59 1090
9576.51 1074
9577.43 1066
9578.36 1109
9579.28 1089
9580.20 1079
9581.13 1089
9582.05 1120
9582.97 1158
9583.90 1120
9584.82 1162
9585.74 1091
9586.67 1117
9587.59 1114
9588.51 1145
9589.44 1135
9590.36 1153
9591.28 1138
9592.21 1160
9593.13 1217
9594.05 1188
9594.98 1225
9595.90 1263
9596.83 1250
9597.75 1269
9598.67 1260
9599.60 1239
9600.52 1278
9601.45 1274
9602.37 1271
9603.30 1266
9604.22 1242
9605.14 1314
9606.07 1315
9606.99 1298
9607.92 1295
9608.84 1339
9609.77 1354
9610.69 1360
9611.62 1342
9612.54 1349
9613.46 1370
9614.39 1359
9615.31 1350
9616.24 1363
9617.16 1348
9618.09 1387
9619.01 1429
9619.94 1399
9620.86 1373
9621.79 1370
9622.71 1451
9623.64 1491
9624.56 1431
9625.49 1417
9626.42 1450
9627.34 1475
9628.27 1523
9629.19 1517
9630.12 1493
9631.04 1489
9631.97 1566
9632.89 1552
9633.82 1559
9634.75 1564
9635.67 1584
9636.60 1564
9637.52 1591
9638.45 1629
9639.37 1625
9640.30 1658
9641.23 1672
9642.15 1725
9643.08 1727
9644.00 1751
9644.93 1758
9645.86 1810
9646.78 1788
9647.71 1801
9648.64 1813
9649.56 1770
9650.49 1787
9651.42 1775
9652.34 1769
9653.27 1761
9654.20 1751
9655.12 1746
9656.05 1721
9656.98 1715
9657.90 1725
9658.83 1724
9659.76 1775
9660.68 1729
9661.61 1694
9662.54 1713
9663.47 1723
9664.39 1782
9665.32 1790
9666.25 1770
9667.17 1757
9668.10 1806
9669.03 1797
9669.96 1806
9670.88 1869
9671.81 1868
9672.74 1838
9673.67 1897
9674.59 1860
9675.52 1878
9676.45 1868
9677.38 1867
9678.31 1865
9679.23 1854
9680.16 1887
9681.09 1851
9682.02 1828
9682.94 1808
9683.87 1884
9684.80 1847
9685.73 1925
9686.66 1852
9687.59 1879
9688.51 1889
9689.44 1873
9690.37 1902
9691.30 1923
9692.23 1903
9693.16 1894
9694.08 1948
9695.01 1902
9695.94 1877
9696.87 1910
9697.80 1918
9698.73 1887
9699.66 1910
9700.59 1895
9701.52 1900
9702.44 1939
9703.37 1914
9704.30 1926
9705.23 1901
9706.16 1893
9707.09 1927
9708.02 1926
9708.95 1986
9709.88 2036
9710.81 2051
9711.74 2096
9712.67 2127
9713.60 2170
9714.53 2216
9715.45 2305
9716.38 2284
9717.31 2303
9718.24 2263
9719.17 2239
9720.10 2188
9721.03 2120
9721.96 2067
9722.89 2034
9723.82 1950
9724.75 1874
9725.68 1859
9726.61 1806
9727.54 1759
9728.47 1736
9729.40 1713
9730.33 1715
9731.26 1711
9732.20 1713
9733.13 1695
9734.06 1689
9734.99 1695
9735.92 1685
9736.85 1659
9737.78 1607
9738.71 1642
9739.64 1639
9740.57 1617
9741.50 1597
9742.43 1574
9743.36 1568
9744.29 1564
9745.23 1532
9746.16 1524
9747.09 1495
9748.02 1470
9748.95 1460
9749.88 1499
9750.81 1487
9751.74 1447
9752.68 1444
9753.61 1394
9754.54 1411
9755.47 1418
9756.40 1403
9757.33 1430
9758.27 1425
9759.20 1403
9760.13 1383
9761.06 1439
9761.99 1419
9762.92 1391
9763.86 1419
9764.79 1394
9765.72 1358
9766.65 1385
9767.58 1396
9768.52 1380
9769.45 1369
9770.38 1370
9771.31 1407
9772.25 1381
9773.18 1372
9774.11 1361
9775.04 1396
9775.98 1339
9776.91 1384
9777.84 1374
9778.77 1370
9779.71 1353
9780.64 1383
9781.57 1431
9782.50 1409
9783.44 1443
9784.37 1419
9785.30 1400
9786.24 1409
9787.17 1380
9788.10 1410
9789.03 1419
9789.97 1434
9790.90 1386
9791.83 1373
9792.77 1372
9793.70 1402
9794.63 1391
9795.57 1384
9796.50 1376
9797.43 1411
9798.37 1435
9799.30 1440
9800.24 1438
9801.17 1422
9802.10 1381
9803.04 1400
9803.97 1348
9804.90 1334
9805.84 1327
9806.77 1306
9807.71 1281
9808.64 1241
9809.57 1216
9810.51 1264
9811.44 1263
9812.38 1215
9813.31 1186
9814.25 1192
9815.18 1173
9816.11 1188
9817.05 1160
9817.98 1160
9818.92 1150
9819.85 1170
9820.79 1159
9821.72 1128
9822.66 1132
9823.59 1147
9824.53 1129
9825.46 1127
9826.40 1125
9827.33 1124
9828.27 1130
9829.20 1118
9830.14 1110
9831.07 1103
9832.01 1096
9832.94 1106
9833.88 1106
9834.81 1085
9835.75 1075
9836.68 1072
9837.62 1073
9838.55 1110
9839.49 1105
9840.43 1084
9841.36 1093
9842.30 1069
9843.23 1089
9844.17 1093
9845.10 1097
9846.04 1044
9846.98 1046
9847.91 1080
9848.85 1075
9849.78 1066
9850.72 1078
9851.66 1080
9852.59 1099
9853.53 1079
9854.46 1072
9855.40 1087
9856.34 1106
9857.27 1062
9858.21 1089
9859.15 1076
9860.08 1064
9861.02 1057
9861.96 1097
9862.89 1052
9863.83 1039
9864.77 1055
9865.70 1042
9866.64 1049
9867.58 1017
9868.51 1037
9869.45 1022
9870.39 1051
9871.32 1054
9872.26 1062
9873.20 1067
9874.14 1070
9875.07 1059
9876.01 1072
9876.95 1052
9877.89 1033
9878.82 1074
9879.76 1029
9880.70 1035
9881.64 1007
9882.57 1013
9883.51 1045
9884.45 1034
9885.39 1034
9886.32 1031
9887.26 1020
9888.20 1011
9889.14 1018
9890.08 1040
9891.01 1007
9891.95 1021
9892.89 1003
9893.83 1029
9894.77 1015
9895.70 996
9896.64 1023
9897.58 1012
9898.52 1002
9899.46 996
9900.40 1010
9901.33 1022
9902.27 1007
9903.21 993
9904.15 1029
9905.09 1002
9906.03 1007
9906.97 1031
9907.90 991
9908.84 990
9909.78 1035
9910.72 1002
9911.66 1017
9912.60 1021
9913.54 1033
9914.48 1057
9915.42 1057
9916.36 1013
9917.29 1062
9918.23 1066
9919.17 1062
9920.11 1078
9921.05 1090
9921.99 1130
9922.93 1124
9923.87 1159
9924.81 1185
9925.75 1206
9926.69 1245
9927.63 1240
9928.57 1261
9929.51 1232
9930.45 1219
9931.39 1203
9932.33 1232
9933.27 1169
9934.21 1153
9935.15 1113
9936.09 1093
9937.03 1046
9937.97 1061
9938.91 1048
9939.85 1017
9940.79 1013
9941.73 1005
9942.67 1032
9943.61 1010
9944.55 990
9945.49 1018
9946.43 1031
9947.37 1039
9948.31 1083
9949.26 1042
9950.20 1090
9951.14 1056
9952.08 1064
9953.02 1060
9953.96 1083
9954.90 1089
9955.84 1070
9956.78 1025
9957.72 1003
9958.67 1010
9959.61 1027
9960.55 956
9961.49 935
9962.43 941
9963.37 969
9964.31 959
9965.25 909
9966.20 903
9967.14 933
9968.08 916
9969.02 869
9969.96 846
9970.90 851
9971.85 877
9972.79 890
9973.73 857
9974.67 859
9975.61 847
9976.56 877
9977.50 893
9978.44 874
9979.38 841
9980.32 841
9981.27 852
9982.21 866
9983.15 863
9984.09 850
9985.04 901
9985.98 860
9986.92 881
9987.86 847
9988.81 845
9989.75 867
9990.69 889
9991.63 858
9992.58 869
9993.52 848
9994.46 882
9995.41 845
9996.35 874
9997.29 870
9998.24 853
9999.18 855
10000.12 863
10001.06 859
10002.01 839
10002.95 870
10003.89 844
10004.84 854
10005.78 830
10006.72 852
10007.67 849
10008.61 837
10009.56 816
10010.50 823
10011.44 836
10012.39 832
10013.33 807
10014.27 802
10015.22 798
10016.16 796
10017.11 831
10018.05 830
10018.99 815
10019.94 782
10020.88 787
10021.83 786
10022.77 789
10023.71 802
10024.66 788
10025.60 808
10026.55 788
10027.49 783
10028.44 809
10029.38 788
10030.33 808
10031.27 798
10032.22 743
10033.16 773
10034.10 787
10035.05 794
10035.99 781
10036.94 781
10037.88 747
10038.83 787
10039.77 769
10040.72 773
10041.66 774
10042.61 744
10043.55 771
10044.50 756
10045.45 754
10046.39 748
10047.34 766
10048.28 734
10049.23 751
10050.17 724
10051.12 714
10052.06 740
10053.01 740
10053.95 755
10054.90 710
10055.85 707
10056.79 755
10057.74 765
10058.68 737
10059.63 732
10060.58 734
10061.52 733
10062.47 719
10063.41 717
10064.36 696
10065.31 748
10066.25 745
10067.20 750
10068.15 696
10069.09 723
10070.04 709
10070.99 740
10071.93 712
10072.88 708
10073.82 746
10074.77 726
10075.72 735
10076.66 717
10077.61 714
10078.56 707
10079.51 730
10080.45 725
10081.40 723
10082.35 703
10083.29 709
10084.24 711
10085.19 729
10086.13 708
10087.08 718
10088.03 706
10088.98 710
10089.92 720
10090.87 691
10091.82 730
10092.77 697
10093.71 723
10094.66 667
10095.61 723
10096.56 751
10097.50 724
10098.45 672
10099.40 711
10100.35 704
10101.30 683
10102.24 710
10103.19 716
10104.14 732
10105.09 672
10106.04 710
10106.98 692
10107.93 708
10108.88 708
10109.83 710
10110.78 678
10111.73 671
10112.67 692
10113.62 715
10114.57 713
10115.52 687
10116.47 687
10117.42 701
10118.37 703
10119.32 667
10120.26 716
10121.21 685
10122.16 707
10123.11 709
10124.06 757
10125.01 722
10125.96 722
10126.91 688
10127.86 728
10128.81 731
10129.75 706
10130.70 711
10131.65 722
10132.60 736
10133.55 667
10134.50 706
10135.45 738
10136.40 717
10137.35 713
10138.30 709
10139.25 752
10140.20 723
10141.15 708
10142.10 753
10143.05 720
10144.00 737
10144.95 757
10145.90 747
10146.85 749
10147.80 736
10148.75 742
10149.70 746
10150.65 748
10151.60 716
10152.55 735
10153.50 753
10154.45 741
10155.40 729
10156.35 776
10157.30 787
10158.25 770
10159.20 753
10160.15 764
10161.10 776
10162.06 787
10163.01 790
10163.96 789
10164.91 790
10165.86 769
10166.81 797
10167.76 791
10168.71 777
10169.66 765
10170.61 800
10171.57 774
10172.52 773
10173.47 798
10174.42 785
10175.37 814
10176.32 781
10177.27 827
10178.23 818
10179.18 809
10180.13 796
10181.08 810
10182.03 858
10182.98 804
10183.94 809
10184.89 877
10185.84 824
10186.79 841
10187.74 858
10188.70 860
10189.65 863
10190.60 861
10191.55 879
10192.50 840
10193.46 863
10194.41 862
10195.36 870
10196.31 864
10197.27 889
10198.22 861
10199.17 901
10200.12 889
10201.08 903
10202.03 910
10202.98 899
10203.93 926
10204.89 942
10205.84 961
10206.79 941
10207.75 936
10208.70 956
10209.65 924
10210.60 971
10211.56 1001
10212.51 953
10213.46 981
10214.42 931
10215.37 905
10216.32 912
10217.28 902
10218.23 886
10219.18 862
10220.14 886
10221.09 868
10222.04 849
10223.00 873
10223.95 881
10224.91 888
10225.86 858
10226.81 866
10227.77 853
10228.72 830
10229.67 859
10230.63 865
10231.58 879
10232.54 912
10233.49 865
10234.44 892
10235.40 961
10236.35 916
10237.31 888
10238.26 922
10239.22 921
10240.17 935
10241.12 896
10242.08 883
10243.03 852
10243.99 854
10244.94 845
10245.90 842
10246.85 811
10247.81 807
10248.76 832
10249.72 808
10250.67 783
10251.63 803
10252.58 798
10253.54 808
10254.49 800
10255.45 749
10256.40 763
10257.36 753
10258.31 762
10259.27 772
10260.22 762
10261.18 753
10262.13 751
10263.09 742
10264.05 742
10265.00 703
10265.96 693
10266.91 763
10267.87 769
10268.82 754
10269.78 691
10270.74 738
10271.69 723
10272.65 727
10273.60 726
10274.56 728
10275.52 731
10276.47 715
10277.43 740
10278.38 722
10279.34 713
10280.30 704
10281.25 689
10282.21 700
10283.17 663
10284.12 684
10285.08 696
10286.04 677
10286.99 686
10287.95 686
10288.91 688
10289.86 677
10290.82 688
10291.78 718
10292.73 694
10293.69 699
10294.65 665
10295.60 718
10296.56 681
10297.52 716
10298.47 687
10299.43 685
10300.39 669
10301.35 682
10302.30 697
10303.26 696
10304.22 698
10305.18 662
10306.13 676
10307.09 680
10308.05 644
10309.01 669
10309.96 667
10310.92 670
10311.88 652
10312.84 662
10313.79 688
10314.75 675
10315.71 690
10316.67 687
10317.63 674
10318.58 694
10319.54 688
10320.50 678
10321.46 691
10322.42 691
10323.38 704
10324.33 684
10325.29 691
10326.25 695
10327.21 696
10328.17 683
10329.13 656
10330.09 696
10331.04 708
10332.00 712
10332.96 686
10333.92 659
10334.88 677
10335.84 670
10336.80 698
10337.76 661
10338.71 648
10339.67 639
10340.63 637
10341.59 643
10342.55 670
10343.51 627
10344.47 629
10345.43 659
10346.39 634
10347.35 594
10348.31 607
10349.27 654
10350.23 671
10351.19 600
10352.15 613
10353.11 633
10354.06 632
10355.02 621
10355.98 613
10356.94 627
10357.90 609
10358.86 623
10359.82 603
10360.78 603
10361.74 576
10362.70 581
10363.66 612
10364.62 593
10365.58 621
10366.55 591
10367.51 608
10368.47 590
10369.43 581
10370.39 589
10371.35 615
10372.31 616
10373.27 586
10374.23 594
10375.19 595
10376.15 586
10377.11 585
10378.07 594
10379.03 582
10379.99 566
10380.96 548
10381.92 556
10382.88 570
10383.84 589
10384.80 577
10385.76 615
10386.72 594
10387.68 582
10388.64 607
10389.61 572
10390.57 588
10391.53 579
10392.49 573
10393.45 567
10394.41 573
10395.38 552
10396.34 545
10397.30 543
10398.26 557
10399.22 577
10400.18 598
10401.15 560
10402.11 549
10403.07 583
10404.03 573
10404.99 565
10405.96 557
10406.92 607
10407.88 598
10408.84 583
10409.80 568
10410.77 573
10411.73 595
10412.69 574
10413.65 572
10414.62 578
10415.58 576
10416.54 578
10417.51 595
10418.47 589
10419.43 591
10420.39 583
10421.36 584
10422.32 579
10423.28 556
10424.24 575
10425.21 584
10426.17 557
10427.13 593
10428.10 557
10429.06 607
10430.02 569
10430.99 590
10431.95 578
10432.91 583
10433.88 564
10434.84 536
10435.80 556
10436.77 553
10437.73 574
10438.69 545
10439.66 568
10440.62 577
10441.59 544
10442.55 540
10443.51 518
10444.48 528
10445.44 550
10446.41 553
10447.37 532
10448.33 544
10449.30 554
10450.26 573
10451.23 589
10452.19 545
10453.15 552
10454.12 562
10455.08 544
10456.05 549
10457.01 536
10457.98 567
10458.94 550
10459.91 546
10460.87 562
10461.84 564
10462.80 541
10463.77 545
10464.73 533
10465.70 541
10466.66 554
10467.62 533
10468.59 573
10469.56 549
10470.52 546
10471.49 566
10472.45 556
10473.42 540
10474.38 536
10475.35 548
10476.31 563
10477.28 571
10478.24 580
10479.21 580
10480.17 576
10481.14 596
10482.10 558
10483.07 582
10484.04 597
10485.00 574
10485.97 546
10486.93 568
10487.90 546
10488.87 556
10489.83 566
10490.80 572
10491.76 538
10492.73 547
10493.70 594
10494.66 559
10495.63 550
10496.60 559
10497.56 546
10498.53 554
10499.49 563
10500.46 553
10501.43 569
10502.39 565
10503.36 555
10504.33 534
10505.29 522
10506.26 518
10507.23 543
10508.19 550
10509.16 538
10510.13 534
10511.10 531
10512.06 562
10513.03 543
10514.00 573
10514.96 567
10515.93 559
10516.90 547
10517.87 544
10518.83 544
10519.80 548
10520.77 544
10521.73 528
10522.70 538
10523.67 547
10524.64 526
10525.61 520
10526.57 527
10527.54 548
10528.51 552
10529.48 540
10530.44 559
10531.41 546
10532.38 577
10533.35 567
10534.32 573
10535.28 580
10536.25 546
10537.22 592
10538.19 586
10539.16 587
10540.13 599
10541.09 557
10542.06 567
10543.03 571
10544.00 566
10544.97 593
10545.94 560
10546.90 589
10547.87 577
10548.84 590
10549.81 573
10550.78 590
10551.75 601
10552.72 585
10553.69 595
10554.66 577
10555.62 601
10556.59 602
10557.56 608
10558.53 598
10559.50 605
10560.47 590
10561.44 593
10562.41 584
10563.38 603
10564.35 596
10565.32 618
10566.29 593
10567.26 616
10568.23 596
10569.20 614
10570.17 607
10571.14 606
10572.10 610
10573.07 612
10574.04 611
10575.01 596
10575.98 600
10576.95 602
10577.92 587
10578.89 578
10579.86 617
10580.84 593
10581.81 622
10582.78 590
10583.75 596
10584.72 607
10585.69 618
10586.66 631
10587.63 628
10588.60 640
10589.57 620
10590.54 633
10591.51 649
10592.48 655
10593.45 649
10594.42 646
10595.39 665
10596.36 665
10597.34 625
10598.31 641
10599.28 672
10600.25 659
10601.22 651
10602.19 672
10603.16 665
10604.13 671
10605.10 678
10606.08 694
10607.05 708
10608.02 693
10608.99 723
10609.96 712
10610.93 733
10611.90 699
10612.88 711
10613.85 737
10614.82 717
10615.79 703
10616.76 701
10617.74 673
10618.71 667
10619.68 685
10620.65 668
10621.62 670
10622.60 659
10623.57 650
10624.54 653
10625.51 637
10626.48 653
10627.46 647
10628.43 636
10629.40 648
10630.37 658
10631.35 639
10632.32 641
10633.29 625
10634.26 645
10635.24 670
10636.21 653
10637.18 661
10638.16 720
10639.13 688
10640.10 675
10641.07 654
10642.05 668
10643.02 663
10643.99 695
10644.97 700
10645.94 656
10646.91 666
10647.89 643
10648.86 656
10649.83 606
10650.81 605
10651.78 616
10652.75 625
10653.73 640
10654.70 625
10655.67 592
10656.65 601
10657.62 602
10658.59 618
10659.57 619
10660.54 597
10661.52 615
10662.49 583
10663.46 605
10664.44 605
10665.41 607
10666.39 600
10667.36 611
10668.33 605
10669.31 612
10670.28 599
10671.26 600
10672.23 595
10673.21 619
10674.18 600
10675.16 603
10676.13 585
10677.10 603
10678.08 632
10679.05 638
10680.03 636
10681.00 614
10681.98 623
10682.95 612
10683.93 617
10684.90 622
10685.88 602
10686.85 624
10687.83 602
10688.80 646
10689.78 603
10690.75 613
10691.73 616
10692.70 628
10693.68 621
10694.66 638
10695.63 612
10696.61 635
10697.58 625
10698.56 629
10699.53 634
10700.51 623
10701.48 635
10702.46 621
10703.44 618
10704.41 626
10705.39 633
10706.36 636
10707.34 624
10708.32 623
10709.29 629
10710.27 622
10711.24 612
10712.22 617
10713.20 638
10714.17 633
10715.15 615
10716.13 629
10717.10 646
10718.08 657
10719.05 640
10720.03 650
10721.01 610
10721.98 626
10722.96 650
10723.94 648
10724.91 660
10725.89 641
10726.87 644
10727.85 636
10728.82 661
10729.80 653
10730.78 629
10731.75 674
10732.73 654
10733.71 670
10734.69 661
10735.66 659
10736.64 647
10737.62 643
10738.59 649
10739.57 655
10740.55 672
10741.53 658
10742.50 660
10743.48 651
10744.46 681
10745.44 696
10746.42 667
10747.39 675
10748.37 691
10749.35 697
10750.33 664
10751.30 701
10752.28 687
10753.26 687
10754.24 689
10755.22 685
10756.20 700
10757.17 693
10758.15 700
10759.13 708
10760.11 740
10761.09 687
10762.07 693
10763.04 712
10764.02 699
10765.00 725
10765.98 743
10766.96 725
10767.94 702
10768.92 747
10769.90 736
10770.87 765
10771.85 741
10772.83 725
10773.81 725
10774.79 737
10775.77 761
10776.75 723
10777.73 773
10778.71 750
10779.69 768
10780.67 744
10781.64 743
10782.62 746
10783.60 756
10784.58 761
10785.56 744
10786.54 740
10787.52 756
10788.50 766
10789.48 785
10790.46 768
10791.44 770
10792.42 759
10793.40 769
10794.38 747
10795.36 727
10796.34 761
10797.32 755
10798.30 772
10799.28 774
10800.26 765
10801.24 753
10802.22 762
10803.20 772
10804.18 764
10805.16 756
10806.14 765
10807.12 766
10808.10 768
10809.09 762
10810.07 762
10811.05 777
10812.03 747
10813.01 762
10813.99 744
10814.97 776
10815.95 765
10816.93 763
10817.91 758
10818.89 754
10819.87 762
10820.86 771
10821.84 772
10822.82 763
10823.80 760
10824.78 766
10825.76 782
10826.74 784
10827.73 767
10828.71 767
10829.69 786
10830.67 786
10831.65 795
10832.63 774
10833.61 789
10834.60 806
10835.58 815
10836.56 807
10837.54 810
10838.52 792
10839.51 832
10840.49 825
10841.47 815
10842.45 823
10843.43 844
10844.42 862
10845.40 836
10846.38 840
10847.36 871
10848.35 889
10849.33 883
10850.31 886
10851.29 872
10852.28 900
10853.26 879
10854.24 883
10855.22 906
10856.21 892
10857.19 882
10858.17 890
10859.16 919
10860.14 902
10861.12 897
10862.10 894
10863.09 935
10864.07 954
10865.05 934
10866.04 915
10867.02 942
10868.00 988
10868.99 979
10869.97 952
10870.95 957
10871.94 963
10872.92 977
10873.90 973
10874.89 951
10875.87 959
10876.86 977
10877.84 1021
10878.82 1007
10879.81 985
10880.79 977
10881.77 1027
10882.76 1018
10883.74 1017
10884.73 1004
10885.71 1020
10886.69 1047
10887.68 1063
10888.66 1075
10889.65 1046
10890.63 1075
10891.62 1050
10892.60 1097
10893.58 1050
10894.57 1116
10895.55 1140
10896.54 1122
10897.52 1106
10898.51 1130
10899.49 1170
10900.48 1140
10901.46 1151
10902.45 1152
10903.43 1163
10904.42 1156
10905.40 1207
10906.39 1196
10907.37 1163
10908.36 1159
10909.34 1219
10910.33 1197
10911.31 1243
10912.30 1218
10913.28 1218
10914.27 1241
10915.25 1247
10916.24 1267
10917.22 1247
10918.21 1287
10919.20 1292
10920.18 1338
10921.17 1309
10922.15 1322
10923.14 1304
10924.12 1306
10925.11 1322
10926.10 1325
10927.08 1334
10928.07 1323
10929.05 1370
10930.04 1397
10931.03 1388
10932.01 1363
10933.00 1367
10933.99 1389
10934.97 1405
10935.96 1376
10936.94 1426
10937.93 1424
10938.92 1478
10939.90 1496
10940.89 1490
10941.88 1516
10942.86 1526
10943.85 1553
10944.84 1525
10945.82 1539
10946.81 1565
10947.80 1585
10948.79 1659
10949.77 1628
10950.76 1639
10951.75 1714
10952.73 1720
10953.72 1760
10954.71 1793
10955.69 1830
10956.68 1878
10957.67 1932
10958.66 1944
10959.64 1987
10960.63 1969
10961.62 1974
10962.61 1950
10963.59 1922
10964.58 1931
10965.57 1919
10966.56 1907
10967.55 1842
10968.53 1775
10969.52 1758
10970.51 1712
10971.50 1711
10972.49 1691
10973.47 1696
10974.46 1667
10975.45 1673
10976.44 1670
10977.43 1631
10978.41 1610
10979.40 1637
10980.39 1615
10981.38 1624
10982.37 1636
10983.36 1647
10984.34 1632
10985.33 1669
10986.32 1719
10987.31 1716
10988.30 1703
10989.29 1766
10990.28 1771
10991.27 1806
10992.25 1851
10993.24 1849
10994.23 1952
10995.22 2006
10996.21 2093
10997.20 2135
10998.19 2184
10999.18 2216
11000.17 2305
11001.16 2350
11002.15 2343
11003.14 2337
11004.12 2276
11005.11 2239
11006.10 2144
11007.09 2112
11008.08 2053
11009.07 1963
11010.06 1804
11011.05 1769
11012.04 1693
11013.03 1650
11014.02 1585
11015.01 1515
11016.00 1487
11016.99 1433
11017.98 1398
11018.97 1401
11019.96 1351
11020.95 1316
11021.94 1342
11022.93 1306
11023.92 1319
11024.91 1298
11025.90 1288
11026.89 1249
11027.88 1269
11028.88 1224
11029.87 1242
11030.86 1233
11031.85 1242
11032.84 1225
11033.83 1222
11034.82 1214
11035.81 1196
11036.80 1171
11037.79 1180
11038.78 1209
11039.77 1163
11040.77 1163
11041.76 1173
11042.75 1155
11043.74 1166
11044.73 1139
11045.72 1132
11046.71 1148
11047.70 1105
11048.70 1119
11049.69 1149
11050.68 1145
11051.67 1102
11052.66 1103
11053.65 1083
11054.65 1077
11055.64 1092
11056.63 1098
11057.62 1133
11058.61 1119
11059.60 1123
11060.60 1097
11061.59 1131
11062.58 1106
11063.57 1113
11064.56 1130
11065.56 1133
11066.55 1125
11067.54 1142
11068.53 1135
11069.53 1133
11070.52 1139
11071.51 1130
11072.50 1129
11073.50 1090
11074.49 1140
11075.48 1100
11076.47 1106
11077.47 1115
11078.46 1100
11079.45 1113
11080.45 1118
11081.44 1058
11082.43 1057
11083.42 1062
11084.42 1065
11085.41 1029
11086.40 1064
11087.40 1086
11088.39 1052
11089.38 1061
11090.38 1047
11091.37 1038
11092.36 1007
11093.36 1034
11094.35 1064
11095.34 1021
11096.34 1012
11097.33 1006
11098.32 1007
11099.32 978
11100.31 989
11101.31 983
11102.30 1024
11103.29 980
11104.29 981
11105.28 977
11106.28 952
11107.27 974
11108.26 958
11109.26 962
11110.25 946
11111.25 927
11112.24 949
11113.24 924
11114.23 913
11115.22 897
11116.22 941
11117.21 925
11118.21 906
11119.20 898
11120.20 868
11121.19 901
11122.19 890
11123.18 888
11124.18 864
11125.17 873
11126.17 869
11127.16 921
11128.16 889
11129.15 856
11130.15 853
11131.14 853
11132.14 930
11133.13 851
11134.13 862
11135.12 848
11136.12 837
11137.11 854
11138.11 876
11139.10 847
11140.10 825
11141.09 836
11142.09 845
11143.09 834
11144.08 803
11145.08 808
11146.07 818
11147.07 825
11148.07 820
11149.06 819
11150.06 791
11151.05 867
11152.05 817
11153.05 830
11154.04 828
11155.04 840
11156.03 815
11157.03 822
11158.03 813
11159.02 831
11160.02 834
11161.02 802
11162.01 808
11163.01 817
11164.01 834
11165.00 803
11166.00 781
11167.00 808
11167.99 828
11168.99 791
11169.99 776
11170.98 758
11171.98 775
11172.98 792
11173.97 795
11174.97 772
11175.97 759
11176.97 763
11177.96 813
11178.96 820
11179.96 769
11180.95 772
11181.95 776
11182.95 761
11183.95 775
11184.94 773
11185.94 771
11186.94 785
11187.94 794
11188.94 782
11189.93 777
11190.93 755
11191.93 772
11192.93 758
11193.92 783
11194.92 765
11195.92 781
11196.92 756
11197.92 776
11198.92 756
11199.91 769
11200.91 720
11201.91 754
11202.91 745
11203.91 749
11204.91 793
11205.90 757
11206.90 787
11207.90 742
11208.90 772
11209.90 807
11210.90 789
11211.90 743
11212.89 772
11213.89 779
11214.89 781
11215.89 740
11216.89 796
11217.89 758
11218.89 770
11219.89 749
11220.89 776
11221.89 765
11222.88 765
11223.88 785
11224.88 742
11225.88 765
11226.88 776
11227.88 788
11228.88 769
11229.88 773
11230.88 749
11231.88 758
11232.88 763
11233.88 747
11234.88 765
11235.88 725
11236.88 762
11237.88 736
11238.88 753
11239.88 780
11240.88 769
11241.88 769
11242.88 782
11243.88 735
11244.88 776
11245.88 757
11246.88 784
11247.88 754
11248.88 773
11249.88 770
11250.88 776
11251.88 761
11252.88 757
11253.88 766
11254.88 784
11255.88 775
11256.89 751
11257.89 798
11258.89 783
11259.89 814
11260.89 759
11261.89 825
11262.89 788
11263.89 780
11264.89 801
11265.89 787
11266.90 813
11267.90 786
11268.90 795
11269.90 809
11270.90 825
11271.90 801
11272.90 833
11273.90 788
11274.91 789
11275.91 791
11276.91 819
11277.91 832
11278.91 831
11279.91 830
11280.92 820
11281.92 799
11282.92 783
11283.92 781
11284.92 771
11285.93 778
11286.93 764
11287.93 770
11288.93 735
11289.94 749
11290.94 723
11291.94 751
11292.94 739
11293.94 734
11294.95 736
11295.95 713
11296.95 719
11297.95 722
11298.96 707
11299.96 716
11300.96 710
11301.97 679
11302.97 713
11303.97 690
11304.97 686
11305.98 665
11306.98 693
11307.98 702
11308.99 668
11309.99 702
11310.99 715
11312.00 721
11313.00 684
11314.00 711
11315.01 739
11316.01 718
11317.01 700
11318.02 730
11319.02 728
11320.02 720
11321.03 715
11322.03 727
11323.03 732
11324.04 706
11325.04 682
11326.05 719
11327.05 709
11328.05 671
11329.06 715
11330.06 706
11331.06 703
11332.07 666
11333.07 691
11334.08 665
11335.08 696
11336.09 690
11337.09 675
11338.09 717
11339.10 712
11340.10 721
11341.11 706
11342.11 682
11343.12 685
11344.12 691
11345.13 683
11346.13 690
11347.14 675
11348.14 677
11349.15 649
11350.15 661
11351.16 661
11352.16 679
11353.17 633
11354.17 624
11355.18 668
11356.18 659
11357.19 639
11358.19 639
11359.20 665
11360.20 645
11361.21 622
11362.21 618
11363.22 640
11364.22 652
11365.23 640
11366.23 619
11367.24 624
11368.25 656
11369.25 639
11370.26 636
11371.26 619
11372.27 610
11373.28 608
11374.28 626
11375.29 619
11376.29 615
11377.30 590
11378.31 611
11379.31 611
11380.32 620
11381.32 617
11382.33 611
11383.34 601
11384.34 599
11385.35 618
11386.36 613
11387.36 590
11388.37 593
11389.38 609
11390.38 602
11391.39 589
11392.40 583
11393.40 641
11394.41 590
11395.42 626
11396.42 593
11397.43 602
11398.44 591
11399.44 599
11400.45 598
11401.46 595
11402.47 581
11403.47 561
11404.48 612
11405.49 587
11406.50 589
11407.50 579
11408.51 600
11409.52 633
11410.53 612
11411.53 585
11412.54 582
11413.55 596
11414.56 587
11415.56 615
11416.57 610
11417.58 587
11418.59 592
11419.60 604
11420.60 586
11421.61 556
11422.62 572
11423.63 611
11424.64 577
11425.64 564
11426.65 568
11427.66 604
11428.67 572
11429.68 570
11430.69 595
11431.70 575
11432.70 569
11433.71 566
11434.72 590
11435.73 575
11436.74 558
11437.75 544
11438.76 625
11439.76 591
11440.77 561
11441.78 548
11442.79 574
11443.80 586
11444.81 565
11445.82 577
11446.83 540
11447.84 560
11448.85 585
11449.86 599
11450.87 570
11451.87 563
11452.88 577
11453.89 595
11454.90 546
11455.91 566
11456.92 546
11457.93 576
11458.94 589
11459.95 550
11460.96 541
11461.97 545
11462.98 551
11463.99 569
11465.00 581
11466.01 535
11467.02 548
11468.03 540
11469.04 578
11470.05 527
11471.06 532
11472.07 561
11473.08 570
11474.09 550
11475.10 548
11476.11 543
11477.12 543
11478.13 565
11479.15 567
11480.16 563
11481.17 531
11482.18 544
11483.19 528
11484.20 566
11485.21 521
11486.22 536
11487.23 547
11488.24 564
11489.25 532
11490.26 539
11491.28 518
11492.29 536
11493.30 538
11494.31 541
11495.32 547
11496.33 528
11497.34 526
11498.36 534
11499.37 555
11500.38 533
11501.39 537
11502.40 540
11503.41 534
11504.42 521
11505.44 523
11506.45 545
11507.46 547
11508.47 520
11509.48 516
11510.50 532
11511.51 506
11512.52 524
11513.53 542
11514.54 530
11515.56 532
11516.57 531
11517.58 529
11518.59 552
11519.61 519
11520.62 531
11521.63 527
11522.64 539
11523.66 530
11524.67 543
11525.68 563
11526.69 555
11527.71 559
11528.72 554
11529.73 539
11530.75 549
11531.76 543
11532.77 548
11533.78 552
11534.80 540
11535.81 580
11536.82 569
11537.84 539
11538.85 563
11539.86 560
11540.88 554
11541.89 554
11542.90 597
11543.92 569
11544.93 573
11545.94 553
11546.96 556
11547.97 556
11548.98 544
11550.00 506
11551.01 560
11552.03 534
11553.04 530
11554.05 525
11555.07 543
11556.08 516
11557.10 492
11558.11 514
11559.12 533
11560.14 517
11561.15 542
11562.17 485
11563.18 509
11564.20 514
11565.21 491
11566.22 550
11567.24 523
11568.25 528
11569.27 528
11570.28 527
11571.30 532
11572.31 516
11573.33 528
11574.34 505
11575.36 508
11576.37 497
11577.39 500
11578.40 489
11579.42 515
11580.43 480
11581.45 496
11582.46 511
11583.48 504
11584.49 520
11585.51 511
11586.52 524
11587.54 528
11588.55 513
11589.57 524
11590.58 505
11591.60 508
11592.61 516
11593.63 528
11594.65 496
11595.66 484
11596.68 503
11597.69 498
11598.71 508
11599.73 517
11600.74 524
11601.76 516
11602.77 525
11603.79 524
11604.81 511
11605.82 511
11606.84 495
11607.85 520
11608.87 492
11609.89 500
11610.90 513
11611.92 522
11612.94 529
11613.95 488
11614.97 495
11615.99 520
11617.00 529
11618.02 523
11619.04 514
11620.05 504
11621.07 517
11622.09 517
11623.10 527
11624.12 530
11625.14 493
11626.15 511
11627.17 523
11628.19 532
11629.21 526
11630.22 500
11631.24 520
11632.26 520
11633.28 497
11634.29 494
11635.31 507
11636.33 488
11637.34 528
11638.36 517
11639.38 527
11640.40 506
11641.42 517
11642.43 534
11643.45 534
11644.47 518
11645.49 530
11646.50 531
11647.52 513
11648.54 508
11649.56 504
11650.58 519
11651.60 530
11652.61 544
11653.63 524
11654.65 519
11655.67 495
11656.69 516
11657.71 526
11658.72 530
11659.74 534
11660.76 512
11661.78 538
11662.80 526
11663.82 514
11664.84 512
11665.85 539
11666.87 533
11667.89 562
11668.91 535
11669.93 528
11670.95 508
11671.97 518
11672.99 533
11674.01 536
11675.03 522
11676.05 532
11677.06 528
11678.08 521
11679.10 502
11680.12 542
11681.14 535
11682.16 534
11683.18 557
11684.20 526
11685.22 555
11686.24 548
11687.26 517
11688.28 530
11689.30 527
11690.32 539
11691.34 554
11692.36 555
11693.38 546
11694.40 545
11695.42 561
11696.44 570
11697.46 536
11698.48 529
11699.50 575
11700.52 558
11701.54 568
11702.56 546
11703.58 548
11704.60 545
11705.62 582
11706.64 559
11707.66 556
11708.68 547
11709.71 549
11710.73 562
11711.75 573
11712.77 561
11713.79 552
11714.81 566
11715.83 567
11716.85 563
11717.87 570
11718.89 580
11719.91 595
11720.94 561
11721.96 577
11722.98 547
11724.00 567
11725.02 584
11726.04 573
11727.06 595
11728.09 569
11729.11 605
11730.13 602
11731.15 589
11732.17 570
11733.19 590
11734.22 593
11735.24 613
11736.26 595
11737.28 599
11738.30 604
11739.33 597
11740.35 609
11741.37 598
11742.39 592
11743.41 595
11744.44 621
11745.46 588
11746.48 594
11747.50 612
11748.53 620
11749.55 623
11750.57 621
11751.59 624
11752.62 611
11753.64 605
11754.66 587
11755.68 606
11756.71 619
11757.73 620
11758.75 626
11759.77 640
11760.80 657
11761.82 664
11762.84 632
11763.87 626
11764.89 655
11765.91 663
11766.94 638
11767.96 696
11768.98 687
11770.01 651
11771.03 670
11772.05 672
11773.08 662
11774.10 675
11775.12 698
11776.15 686
11777.17 641
11778.19 675
11779.22 688
11780.24 668
11781.27 705
11782.29 688
11783.31 688
11784.34 683
11785.36 716
11786.39 660
11787.41 693
11788.43 707
11789.46 722
11790.48 724
11791.51 710
11792.53 716
11793.56 736
11794.58 720
11795.60 742
11796.63 744
11797.65 734
11798.68 755
11799.70 773
11800.73 731
11801.75 727
11802.78 762
11803.80 767
11804.83 754
11805.85 751
11806.88 740
11807.90 747
11808.93 781
11809.95 791
11810.98 743
11812.00 757
11813.03 780
11814.05 806
11815.08 774
11816.10 809
11817.13 801
11818.15 839
11819.18 812
11820.20 801
11821.23 806
11822.26 821
11823.28 842
11824.31 822
11825.33 844
11826.36 843
11827.38 847
11828.41 851
11829.44 850
11830.46 823
11831.49 833
11832.51 857
11833.54 857
11834.57 856
11835.59 867
11836.62 882
11837.65 906
11838.67 894
11839.70 904
11840.72 891
11841.75 932
11842.78 904
11843.80 889
11844.83 933
11845.86 914
11846.88 926
11847.91 952
11848.94 950
11849.96 957
11850.99 974
11852.02 1000
11853.05 997
11854.07 979
11855.10 951
11856.13 974
11857.15 998
11858.18 988
11859.21 1008
11860.24 1060
11861.26 1023
11862.29 1068
11863.32 1046
11864.34 1065
11865.37 1061
11866.40 1079
11867.43 1094
11868.46 1129
11869.48 1102
11870.51 1079
11871.54 1056
11872.57 1081
11873.59 1079
11874.62 1090
11875.65 1145
11876.68 1172
11877.71 1142
11878.73 1184
11879.76 1188
11880.79 1153
11881.82 1198
11882.85 1191
11883.87 1236
11884.90 1206
11885.93 1243
11886.96 1217
11887.99 1232
11889.02 1241
11890.05 1250
11891.07 1296
11892.10 1281
11893.13 1318
11894.16 1318
11895.19 1373
11896.22 1377
11897.25 1401
11898.28 1426
11899.30 1450
11900.33 1450
11901.36 1495
11902.39 1518
11903.42 1517
11904.45 1530
11905.48 1535
11906.51 1522
11907.54 1557
11908.57 1538
11909.60 1551
11910.63 1535
11911.66 1482
11912.69 1502
11913.71 1507
11914.74 1473
11915.77 1469
11916.80 1481
11917.83 1452
11918.86 1444
11919.89 1441
11920.92 1432
11921.95 1437
11922.98 1477
11924.01 1482
11925.04 1526
11926.07 1520
11927.10 1503
11928.13 1554
11929.16 1588
11930.19 1600
11931.22 1578
11932.25 1613
11933.29 1627
11934.32 1646
11935.35 1629
11936.38 1573
11937.41 1593
11938.44 1511
11939.47 1522
11940.50 1494
11941.53 1480
11942.56 1449
11943.59 1410
11944.62 1339
11945.65 1333
11946.69 1275
11947.72 1290
11948.75 1267
11949.78 1274
11950.81 1219
11951.84 1253
11952.87 1246
11953.90 1240
11954.93 1248
11955.97 1242
11957.00 1213
11958.03 1209
11959.06 1223
11960.09 1214
11961.12 1190
11962.16 1201
11963.19 1194
11964.22 1214
11965.25 1204
11966.28 1188
11967.31 1196
11968.35 1225
11969.38 1242
11970.41 1227
11971.44 1217
11972.47 1215
11973.51 1212
11974.54 1229
11975.57 1227
11976.60 1248
11977.64 1193
11978.67 1235
11979.70 1262
11980.73 1237
11981.77 1237
11982.80 1257
11983.83 1278
11984.86 1269
11985.90 1270
11986.93 1268
11987.96 1280
11988.99 1323
11990.03 1323
11991.06 1306
11992.09 1273
11993.13 1293
11994.16 1351
11995.19 1361
11996.23 1298
11997.26 1326
11998.29 1349
11999.33 1361
12000.36 1349
12001.39 1388
12002.43 1360
12003.46 1354
12004.49 1371
12005.53 1389
12006.56 1392
12007.59 1389
12008.63 1404
12009.66 1422
12010.69 1420
12011.73 1388
12012.76 1404
12013.80 1429
12014.83 1430
12015.86 1451
12016.90 1437
12017.93 1463
12018.97 1478
12020.00 1446
12021.03 1436
12022.07 1444
12023.10 1473
12024.14 1465
12025.17 1483
12026.21 1428
12027.24 1502
12028.28 1495
12029.31 1481
12030.34 1470
12031.38 1518
12032.41 1495
12033.45 1490
12034.48 1471
12035.52 1479
12036.55 1468
12037.59 1474
12038.62 1473
12039.66 1481
12040.69 1501
12041.73 1499
12042.76 1497
12043.80 1490
12044.83 1488
12045.87 1503
12046.90 1536
12047.94 1463
12048.98 1486
12050.01 1530
12051.05 1509
12052.08 1551
12053.12 1547
12054.15 1558
12055.19 1576
12056.22 1557
12057.26 1549
12058.30 1545
12059.33 1538
12060.37 1524
12061.40 1501
12062.44 1498
12063.48 1466
12064.51 1462
12065.55 1469
12066.58 1436
12067.62 1412
12068.66 1414
12069.69 1354
12070.73 1352
12071.77 1314
12072.80 1347
12073.84 1341
12074.88 1336
12075.91 1308
12076.95 1307
12077.99 1344
12079.02 1306
12080.06 1295
12081.10 1256
12082.13 1306
12083.17 1251
12084.21 1287
12085.24 1255
12086.28 1273
12087.32 1249
12088.35 1274
12089.39 1273
12090.43 1270
12091.47 1281
12092.50 1272
12093.54 1319
12094.58 1348
12095.62 1290
12096.65 1274
12097.69 1315
12098.73 1314
12099.77 1302
12100.80 1280
12101.84 1331
12102.88 1298
12103.92 1319
12104.95 1291
12105.99 1289
12107.03 1271
12108.07 1268
12109.11 1290
12110.14 1240
12111.18 1228
12112.22 1205
12113.26 1207
12114.30 1163
12115.34 1167
12116.37 1108
12117.41 1141
12118.45 1110
12119.49 1097
12120.53 1090
12121.57 1036
12122.60 1063
12123.64 1044
12124.68 1054
12125.72 1025
12126.76 1008
12127.80 998
12128.84 1022
12129.88 1029
12130.91 1018
12131.95 977
12132.99 1007
12134.03 1029
12135.07 1014
12136.11 969
12137.15 946
12138.19 978
12139.23 970
12140.27 1001
12141.31 962
12142.35 958
12143.39 940
12144.43 962
12145.46 974
12146.50 948
12147.54 950
12148.58 1005
12149.62 948
12150.66 945
12151.70 945
12152.74 915
12153.78 936
12154.82 916
12155.86 922
12156.90 905
12157.94 937
12158.98 922
12160.02 917
12161.06 895
12162.10 898
12163.14 877
12164.18 922
12165.23 923
12166.27 899
12167.31 871
12168.35 882
12169.39 888
12170.43 900
12171.47 888
12172.51 890
12173.55 882
12174.59 898
12175.63 902
12176.67 856
12177.71 872
12178.75 859
12179.80 873
12180.84 874
12181.88 875
12182.92 828
12183.96 833
12185.00 879
12186.04 843
12187.08 838
12188.13 827
12189.17 853
12190.21 832
12191.25 840
12192.29 811
12193.33 799
12194.37 803
12195.42 835
12196.46 811
12197.50 821
12198.54 814
12199.58 798
12200.63 840
12201.67 825
12202.71 818
12203.75 794
12204.79 795
12205.84 783
12206.88 781
12207.92 753
12208.96 802
12210.01 796
12211.05 807
12212.09 795
12213.13 794
12214.17 779
12215.22 807
12216.26 802
12217.30 764
12218.35 773
12219.39 795
12220.43 792
12221.47 769
12222.52 752
12223.56 770
12224.60 750
12225.65 763
12226.69 737
12227.73 734
12228.77 781
12229.82 766
12230.86 741
12231.90 721
12232.95 731
12233.99 743
12235.03 743
12236.08 729
12237.12 734
12238.16 734
12239.21 745
12240.25 746
12241.30 704
12242.34 701
12243.38 718
12244.43 719
12245.47 712
12246.51 691
12247.56 711
12248.60 713
12249.65 707
12250.69 725
12251.73 711
12252.78 710
12253.82 720
12254.87 685
12255.91 687
12256.96 680
12258.00 702
12259.04 677
12260.09 676
12261.13 659
12262.18 668
12263.22 679
12264.27 667
12265.31 665
12266.36 662
12267.40 670
12268.45 696
12269.49 677
12270.54 664
12271.58 663
12272.63 662
12273.67 658
12274.72 637
12275.76 631
12276.81 642
12277.85 657
12278.90 633
12279.94 649
12280.99 640
12282.03 675
12283.08 645
12284.12 656
12285.17 625
12286.22 642
12287.26 644
12288.31 625
12289.35 653
12290.40 635
12291.44 650
12292.49 643
12293.54 618
12294.58 609
12295.63 617
12296.67 598
12297.72 626
12298.77 657
12299.81 607
12300.86 610
12301.90 619
12302.95 628
12304.00 636
12305.04 611
12306.09 626
12307.14 640
12308.18 629
12309.23 605
12310.28 591
12311.32 584
12312.37 612
12313.42 629
12314.46 616
12315.51 635
12316.56 594
12317.60 606
12318.65 621
12319.70 615
12320.74 606
12321.79 610
12322.84 642
12323.89 622
12324.93 579
12325.98 605
12327.03 640
12328.08 616
12329.12 611
12330.17 577
12331.22 608
12332.27 621
12333.31 626
12334.36 624
12335.41 592
12336.46 601
12337.50 607
12338.55 628
12339.60 605
12340.65 612
12341.70 573
12342.74 600
12343.79 602
12344.84 619
12345.89 621
12346.94 622
12347.98 605
12349.03 622
12350.08 593
12351.13 623
12352.18 611
12353.23 625
12354.27 575
12355.32 594
12356.37 617
12357.42 607
12358.47 622
12359.52 597
12360.57 635
12361.61 625
12362.66 619
12363.71 629
12364.76 613
12365.81 620
12366.86 626
12367.91 603
12368.96 635
12370.01 598
12371.06 610
12372.11 609
12373.15 639
12374.20 615
12375.25 591
12376.30 598
12377.35 603
12378.40 585
12379.45 601
12380.50 631
12381.55 617
12382.60 634
12383.65 621
12384.70 620
12385.75 606
12386.80 616
12387.85 609
12388.90 612
12389.95 612
12391.00 613
12392.05 618
12393.10 624
12394.15 625
12395.20 610
12396.25 637
12397.30 616
12398.35 607
12399.40 611
12400.45 628
12401.50 618
12402.55 597
12403.60 616
12404.65 626
12405.70 641
12406.75 636
12407.81 641
12408.86 641
12409.91 635
12410.96 626
12412.01 631
12413.06 633
12414.11 639
12415.16 626
12416.21 632
12417.26 629
12418.32 645
12419.37 624
12420.42 614
12421.47 645
12422.52 642
12423.57 662
12424.62 645
12425.68 661
12426.73 625
12427.78 642
12428.83 661
12429.88 664
12430.93 658
12431.99 635
12433.04 667
12434.09 631
12435.14 624
12436.19 633
12437.24 636
12438.30 677
12439.35 673
12440.40 658
12441.45 656
12442.51 668
12443.56 686
12444.61 680
12445.66 669
12446.71 667
12447.77 684
12448.82 683
12449.87 654
12450.92 636
12451.98 669
12453.03 671
12454.08 676
12455.14 671
12456.19 675
12457.24 686
12458.29 714
12459.35 696
12460.40 703
12461.45 732
12462.51 721
12463.56 723
12464.61 712
12465.67 763
12466.72 776
12467.77 789
12468.83 815
12469.88 791
12470.93 802
12471.99 834
12473.04 848
12474.09 883
12475.15 850
12476.20 885
12477.25 867
12478.31 910
12479.36 880
12480.42 874
12481.47 912
12482.52 894
12483.58 908
12484.63 873
12485.69 854
12486.74 841
12487.79 847
12488.85 831
12489.90 819
12490.96 794
12492.01 788
12493.06 814
12494.12 780
12495.17 732
12496.23 742
12497.28 767
12498.34 762
12499.39 735
12500.45 752
12501.50 747
12502.56 749
12503.61 785
12504.67 740
12505.72 753
12506.78 740
12507.83 737
12508.89 759
12509.94 752
12511.00 717
12512.05 753
12513.11 765
12514.16 711
12515.22 720
12516.27 729
12517.33 740
12518.38 745
12519.44 743
12520.49 709
12521.55 721
12522.60 755
12523.66 725
12524.72 708
12525.77 745
12526.83 727
12527.88 728
12528.94 748
12530.00 737
12531.05 732
12532.11 721
12533.16 731
12534.22 751
12535.28 770
12536.33 760
12537.39 780
12538.44 763
12539.50 773
12540.56 799
12541.61 800
12542.67 783
12543.73 819
12544.78 822
12545.84 826
12546.90 821
12547.95 864
12549.01 877
12550.07 851
12551.12 880
12552.18 816
12553.24 898
12554.29 881
12555.35 874
12556.41 881
12557.47 844
12558.52 854
12559.58 859
12560.64 845
12561.69 795
12562.75 780
12563.81 823
12564.87 794
12565.92 759
12566.98 752
12568.04 738
12569.10 790
12570.15 761
12571.21 787
12572.27 751
12573.33 755
12574.38 739
12575.44 773
12576.50 769
12577.56 734
12578.62 725
12579.67 739
12580.73 733
12581.79 718
12582.85 738
12583.91 717
12584.96 757
12586.02 744
12587.08 746
12588.14 715
12589.20 748
12590.26 734
12591.32 728
12592.37 721
12593.43 721
12594.49 734
12595.55 743
12596.61 739
12597.67 722
12598.73 731
12599.78 711
12600.84 714
12601.90 692
12602.96 728
12604.02 739
12605.08 723
12606.14 726
12607.20 748
12608.26 711
12609.32 759
12610.38 731
12611.44 737
12612.49 756
12613.55 742
12614.61 767
12615.67 756
12616.73 780
12617.79 757
12618.85 759
12619.91 760
12620.97 796
12622.03 816
12623.09 773
12624.15 777
12625.21 814
12626.27 799
12627.33 801
12628.39 802
12629.45 773
12630.51 783
12631.57 754
12632.63 820
12633.69 778
12634.75 820
12635.81 815
12636.87 783
12637.93 749
12638.99 768
12640.05 734
12641.12 784
12642.18 744
12643.24 747
12644.30 746
12645.36 753
12646.42 747
12647.48 717
12648.54 721
12649.60 695
12650.66 728
12651.72 716
12652.78 708
12653.85 689
12654.91 753
12655.97 708
12657.03 711
12658.09 739
12659.15 732
12660.21 718
12661.28 724
12662.34 704
12663.40 710
12664.46 718
12665.52 707
12666.58 693
12667.64 708
12668.71 700
12669.77 691
12670.83 715
12671.89 708
12672.95 700
12674.02 685
12675.08 714
12676.14 727
12677.20 714
12678.26 716
12679.33 699
12680.39 701
12681.45 701
12682.51 719
12683.58 714
12684.64 710
12685.70 698
12686.76 708
12687.83 682
12688.89 713
12689.95 722
12691.01 679
12692.08 697
12693.14 701
12694.20 702
12695.27 688
12696.33 700
12697.39 695
12698.45 685
12699.52 703
12700.58 714
12701.64 684
12702.71 719
12703.77 675
12704.83 693
12705.90 705
12706.96 712
12708.02 709
12709.09 706
12710.15 692
12711.21 728
12712.28 717
12713.34 709
12714.40 697
12715.47 713
12716.53 725
12717.60 701
12718.66 726
12719.72 710
12720.79 709
12721.85 676
12722.92 701
12723.98 712
12725.04 714
12726.11 740
12727.17 702
12728.24 708
12729.30 694
12730.37 691
12731.43 689
12732.49 698
12733.56 685
12734.62 694
12735.69 701
12736.75 694
12737.82 710
12738.88 715
12739.95 697
12741.01 712
12742.08 686
12743.14 688
12744.21 699
12745.27 694
12746.34 703
12747.40 687
12748.47 685
12749.53 691
12750.60 670
12751.66 691
12752.73 670
12753.79 672
12754.86 688
12755.92 689
12756.99 669
12758.05 643
12759.12 677
12760.18 668
12761.25 647
12762.32 633
12763.38 666
12764.45 673
12765.51 660
12766.58 671
12767.65 695
12768.71 666
12769.78 667
12770.84 663
12771.91 631
12772.98 628
12774.04 652
12775.11 639
12776.17 633
12777.24 643
12778.31 651
12779.37 647
12780.44 626
12781.51 652
12782.57 645
12783.64 615
12784.71 633
12785.77 618
12786.84 621
12787.91 629
12788.97 598
12790.04 623
12791.11 626
12792.17 620
12793.24 614
12794.31 630
12795.37 627
12796.44 605
12797.51 611
12798.58 649
12799.64 623
12800.71 620
12801.78 615
12802.85 634
12803.91 642
12804.98 591
12806.05 628
12807.12 628
12808.18 628
12809.25 636
12810.32 641
12811.39 634
12812.45 611
12813.52 611
12814.59 628
12815.66 640
12816.73 618
12817.79 637
12818.86 648
12819.93 647
12821.00 618
12822.07 630
12823.13 660
12824.20 653
12825.27 656
12826.34 655
12827.41 658
12828.48 623
12829.54 659
12830.61 677
12831.68 652
12832.75 625
12833.82 629
12834.89 665
12835.96 596
12837.02 588
12838.09 630
12839.16 625
12840.23 607
12841.30 605
12842.37 614
12843.44 616
12844.51 571
12845.58 592
12846.65 597
12847.72 581
12848.78 569
12849.85 586
12850.92 571
12851.99 562
12853.06 573
12854.13 588
12855.20 595
12856.27 540
12857.34 547
12858.41 542
12859.48 562
12860.55 535
12861.62 535
12862.69 537
12863.76 530
12864.83 530
12865.90 554
12866.97 540
12868.04 531
12869.11 545
12870.18 528
12871.25 536
12872.32 512
12873.39 535
12874.46 544
12875.53 527
12876.60 533
12877.67 536
12878.74 527
12879.81 538
12880.88 518
12881.95 517
12883.03 514
12884.10 506
12885.17 523
12886.24 519
12887.31 534
12888.38 534
12889.45 522
12890.52 521
12891.59 546
12892.66 501
12893.74 499
12894.81 525
12895.88 531
12896.95 532
12898.02 518
12899.09 524
12900.16 521
12901.23 514
12902.31 509
12903.38 513
12904.45 523
12905.52 521
12906.59 522
12907.66 525
12908.74 513
12909.81 520
12910.88 526
12911.95 494
12913.02 506
12914.10 515
12915.17 533
12916.24 493
12917.31 517
12918.38 535
12919.46 512
12920.53 510
12921.60 488
12922.67 488
12923.75 493
12924.82 491
12925.89 490
12926.96 496
12928.04 500
12929.11 526
12930.18 520
12931.25 509
12932.33 491
12933.40 526
12934.47 500
12935.55 502
12936.62 489
12937.69 498
12938.76 491
12939.84 478
12940.91 505
12941.98 496
12943.06 472
12944.13 501
12945.20 502
12946.28 508
12947.35 511
12948.42 491
12949.50 516
12950.57 518
12951.64 493
12952.72 472
12953.79 503
12954.87 520
12955.94 496
12957.01 478
12958.09 512
12959.16 488
12960.23 494
12961.31 491
12962.38 475
12963.46 477
12964.53 496
12965.60 535
12966.68 515
12967.75 486
12968.83 488
12969.90 519
12970.98 530
12972.05 492
12973.13 484
12974.20 507
12975.27 496
12976.35 509
12977.42 499
12978.50 482
12979.57 461
12980.65 466
12981.72 498
12982.80 482
12983.87 471
12984.95 494
12986.02 489
12987.10 498
12988.17 509
12989.25 496
12990.32 521
12991.40 478
12992.47 482
12993.55 490
12994.62 509
12995.70 524
12996.77 484
12997.85 505
12998.93 490
13000.00 461
13001.08 488
13002.15 497
13003.23 491
13004.30 504
13005.38 496
13006.46 488
13007.53 477
13008.61 455
13009.68 472
13010.76 488
13011.84 487
13012.91 483
13013.99 504
13015.06 500
13016.14 459
13017.22 471
13018.29 521
13019.37 506
13020.45 491
13021.52 522
13022.60 525
13023.68 501
13024.75 507
13025.83 467
13026.91 482
13027.98 485
13029.06 493
13030.14 520
13031.21 506
13032.29 483
13033.37 497
13034.44 516
13035.52 485
13036.60 473
13037.67 476
13038.75 485
13039.83 500
13040.91 489
13041.98 492
13043.06 500
13044.14 491
13045.22 497
13046.29 500
13047.37 480
13048.45 489
13049.53 503
13050.60 499
13051.68 484
13052.76 480
13053.84 506
13054.91 479
13055.99 498
13057.07 489
13058.15 507
13059.23 482
13060.30 488
13061.38 479
13062.46 528
13063.54 484
13064.62 495
13065.70 481
13066.77 500
13067.85 512
13068.93 510
13070.01 514
13071.09 507
13072.17 488
13073.25 484
13074.32 513
13075.40 501
13076.48 504
13077.56 495
13078.64 535
13079.72 502
13080.80 506
13081.88 503
13082.95 511
13084.03 531
13085.11 508
13086.19 528
13087.27 526
13088.35 507
13089.43 512
13090.51 519
13091.59 531
13092.67 525
13093.75 534
13094.83 519
13095.91 527
13096.99 519
13098.07 523
13099.15 527
13100.22 513
13101.30 517
13102.38 542
13103.46 527
13104.54 508
13105.62 532
13106.70 506
13107.78 523
13108.86 552
13109.94 528
13111.02 518
13112.10 536
13113.19 521
13114.27 529
13115.35 528
13116.43 518
13117.51 525
13118.59 558
13119.67 558
13120.75 524
13121.83 544
13122.91 547
13123.99 557
13125.07 556
13126.15 542
13127.23 542
13128.31 547
13129.39 523
13130.48 557
13131.56 553
13132.64 553
13133.72 539
13134.80 557
13135.88 562
13136.96 546
13138.04 562
13139.12 549
13140.21 555
13141.29 561
13142.37 559
13143.45 578
13144.53 542
13145.61 565
13146.70 574
13147.78 587
13148.86 549
13149.94 570
13151.02 591
13152.10 591
13153.19 550
13154.27 570
13155.35 619
13156.43 592
13157.51 589
13158.60 578
13159.68 575
13160.76 594
13161.84 592
13162.93 587
13164.01 580
13165.09 587
13166.17 611
13167.25 591
13168.34 615
13169.42 579
13170.50 594
13171.59 616
13172.67 609
13173.75 598
13174.83 617
13175.92 614
13177.00 606
13178.08 606
13179.17 593
13180.25 618
13181.33 584
13182.41 607
13183.50 605
13184.58 586
13185.66 604
13186.75 634
13187.83 639
13188.91 610
13190.00 629
13191.08 629
13192.16 631
13193.25 610
13194.33 650
13195.42 648
13196.50 631
13197.58 614
13198.67 640
13199.75 630
13200.83 619
13201.92 645
13203.00 659
13204.09 658
13205.17 673
13206.25 659
13207.34 644
13208.42 645
13209.51 669
13210.59 646
13211.68 628
13212.76 667
13213.84 661
13214.93 679
13216.01 652
13217.10 659
13218.18 662
13219.27 678
13220.35 681
13221.44 694
13222.52 687
13223.61 699
13224.69 688
13225.78 685
13226.86 693
13227.95 674
13229.03 689
13230.12 698
13231.20 694
13232.29 694
13233.37 694
13234.46 718
13235.54 720
13236.63 693
13237.71 702
13238.80 735
13239.88 722
13240.97 715
13242.05 723
13243.14 764
13244.23 744
13245.31 745
13246.40 745
13247.48 764
13248.57 737
13249.65 749
13250.74 756
13251.83 762
13252.91 756
13254.00 734
13255.08 762
13256.17 803
13257.26 776
13258.34 760
13259.43 770
13260.52 793
13261.60 813
13262.69 818
13263.77 787
13264.86 809
13265.95 797
13267.03 797
13268.12 805
13269.21 785
13270.29 792
13271.38 816
13272.47 830
13273.55 807
13274.64 806
13275.73 837
13276.82 862
13277.90 860
13278.99 863
13280.08 879
13281.16 849
13282.25 882
13283.34 885
13284.43 878
13285.51 874
13286.60 899
13287.69 915
13288.78 898
13289.86 890
13290.95 922
13292.04 912
13293.13 900
13294.21 923
13295.30 924
13296.39 931
13297.48 916
13298.56 935
13299.65 959
13300.74 952
13301.83 960
13302.92 1006
13304.00 979
13305.09 966
13306.18 965
13307.27 955
13308.36 987
13309.45 997
13310.53 1038
13311.62 996
13312.71 985
13313.80 989
13314.89 1022
13315.98 1024
13317.07 1017
13318.15 1037
13319.24 1046
13320.33 1029
13321.42 1027
13322.51 1038
13323.60 1050
13324.69 1064
13325.78 1053
13326.87 1097
13327.95 1095
13329.04 1095
13330.13 1088
13331.22 1060
13332.31 1106
13333.40 1158
13334.49 1143
13335.58 1137
13336.67 1105
13337.76 1126
13338.85 1130
13339.94 1138
13341.03 1129
13342.12 1143
13343.21 1115
13344.30 1129
13345.39 1142
13346.48 1093
13347.57 1122
13348.66 1156
13349.75 1113
13350.84 1119
13351.93 1157
13353.02 1151
13354.11 1136
13355.20 1132
13356.29 1174
13357.38 1147
13358.47 1165
13359.56 1172
13360.65 1158
13361.74 1167
13362.83 1135
13363.92 1183
13365.01 1192
13366.10 1197
13367.19 1201
13368.28 1201
13369.37 1185
13370.46 1170
13371.55 1182
13372.65 1159
13373.74 1186
13374.83 1193
13375.92 1182
13377.01 1120
13378.10 1126
13379.19 1118
13380.28 1153
13381.37 1119
13382.47 1104
13383.56 1112
13384.65 1105
13385.74 1082
13386.83 1086
13387.92 1068
13389.01 1087
13390.11 1067
13391.20 1069
13392.29 1024
13393.38 1052
13394.47 1025
13395.56 1020
13396.66 1050
13397.75 1035
13398.84 1031
13399.93 1010
13401.02 1061
13402.12 1030
13403.21 1005
13404.30 1012
13405.39 1014
13406.49 1020
13407.58 1000
13408.67 1021
13409.76 1033
13410.86 1023
13411.95 1037
13413.04 1012
13414.13 986
13415.23 993
13416.32 1002
13417.41 975
13418.50 949
13419.60 1003
13420.69 1014
13421.78 1029
13422.88 1044
13423.97 998
13425.06 1014
13426.15 1012
13427.25 1009
13428.34 1029
13429.43 1002
13430.53 1020
13431.62 1000
13432.71 1036
13433.81 1046
13434.90 1020
13435.99 1021
13437.09 1048
13438.18 1067
13439.27 1015
13440.37 1018
13441.46 1006
13442.56 1041
13443.65 1038
13444.74 1003
13445.84 1043
13446.93 1051
13448.03 1056
13449.12 1029
13450.21 1051
13451.31 1054
13452.40 1071
13453.50 1042
13454.59 1070
13455.68 1059
13456.78 1054
13457.87 1083
13458.97 1114
13460.06 1072
13461.16 1071
13462.25 1077
13463.35 1118
13464.44 1107
13465.54 1082
13466.63 1100
13467.73 1126
13468.82 1112
13469.91 1099
13471.01 1133
13472.10 1095
13473.20 1120
13474.29 1116
13475.39 1157
13476.48 1093
13477.58 1093
13478.68 1151
13479.77 1139
13480.87 1117
13481.96 1091
13483.06 1177
13484.15 1173
13485.25 1167
13486.34 1150
13487.44 1180
13488.53 1175
13489.63 1179
13490.73 1144
13491.82 1189
13492.92 1177
13494.01 1174
13495.11 1201
13496.21 1183
13497.30 1214
13498.40 1208
13499.49 1224
13500.59 1241
13501.69 1228
13502.78 1202
13503.88 1229
13504.97 1189
13506.07 1199
13507.17 1203
13508.26 1190
13509.36 1224
13510.46 1208
13511.55 1160
13512.65 1142
13513.75 1206
13514.84 1213
13515.94 1212
13517.04 1181
13518.13 1163
13519.23 1160
13520.33 1169
13521.42 1152
13522.52 1153
13523.62 1143
13524.72 1158
13525.81 1140
13526.91 1124
13528.01 1147
13529.10 1102
13530.20 1117
13531.30 1115
13532.40 1097
13533.49 1095
13534.59 1109
13535.69 1122
13536.79 1105
13537.88 1072
13538.98 1035
13540.08 1077
13541.18 1093
13542.28 1070
13543.37 1079
13544.47 1071
13545.57 1062
13546.67 1051
13547.77 1007
13548.86 1034
13549.96 1019
13551.06 1010
13552.16 1016
13553.26 1007
13554.35 991
13555.45 1021
13556.55 1016
13557.65 1008
13558.75 983
13559.85 995
13560.95 995
13562.04 1029
13563.14 988
13564.24 963
13565.34 975
13566.44 970
13567.54 958
13568.64 967
13569.74 994
13570.83 942
13571.93 937
13573.03 953
13574.13 985
13575.23 989
13576.33 998
13577.43 959
13578.53 979
13579.63 955
13580.73 963
13581.83 948
13582.93 944
13584.03 1005
13585.13 981
13586.22 970
13587.32 968
13588.42 972
13589.52 973
13590.62 998
13591.72 982
13592.82 980
13593.92 964
13595.02 986
13596.12 1003
13597.22 1010
13598.32 1000
13599.42 1002
13600.52 1008
13601.62 997
13602.72 995
13603.82 1001
13604.92 969
13606.03 1002
13607.13 1010
13608.23 976
13609.33 1005
13610.43 989
13611.53 997
13612.63 977
13613.73 1007
13614.83 998
13615.93 975
13617.03 964
13618.13 996
13619.23 983
13620.33 978
13621.44 1009
13622.54 1014
13623.64 1019
13624.74 1026
13625.84 1020
13626.94 1048
13628.04 1004
13629.14 996
13630.25 986
13631.35 1030
13632.45 1013
13633.55 1016
13634.65 1007
13635.75 1007
13636.85 1046
13637.96 1024
13639.06 1017
13640.16 1007
13641.26 997
13642.36 1016
13643.47 1042
13644.57 1008
13645.67 1003
13646.77 1013
13647.87 1046
13648.98 1011
13650.08 1028
13651.18 1027
13652.28 1049
13653.38 994
13654.49 1039
13655.59 1024
13656.69 1026
13657.79 1021
13658.90 1041
13660.00 1055
13661.10 1024
13662.20 1023
13663.31 1006
13664.41 1045
13665.51 1017
13666.62 1029
13667.72 1040
13668.82 1067
13669.92 1053
13671.03 1055
13672.13 1043
13673.23 1036
13674.34 1024
13675.44 1072
13676.54 1038
13677.65 1045
13678.75 1070
13679.85 1094
13680.96 1092
13682.06 1052
13683.16 1061
13684.27 1067
13685.37 1062
13686.48 1086
13687.58 1082
13688.68 1107
13689.79 1057
13690.89 1083
13691.99 1105
13693.10 1086
13694.20 1057
13695.31 1084
13696.41 1104
13697.51 1123
13698.62 1108
13699.72 1125
13700.83 1115
13701.93 1132
13703.04 1135
13704.14 1138
13705.24 1153
13706.35 1138
13707.45 1135
13708.56 1131
13709.66 1156
13710.77 1169
13711.87 1172
13712.98 1211
13714.08 1179
13715.19 1187
13716.29 1222
13717.40 1189
13718.50 1258
13719.61 1260
13720.71 1243
13721.82 1236
13722.92 1249
13724.03 1230
13725.13 1241
13726.24 1251
13727.34 1272
13728.45 1268
13729.55 1278
13730.66 1298
13731.76 1305
13732.87 1298
13733.97 1363
13735.08 1333
13736.19 1299
13737.29 1318
13738.40 1334
13739.50 1377
13740.61 1378
13741.72 1425
13742.82 1384
13743.93 1372
13745.03 1443
13746.14 1432
13747.25 1454
13748.35 1473
13749.46 1529
13750.56 1540
13751.67 1554
13752.78 1543
13753.88 1592
13754.99 1623
13756.10 1638
13757.20 1614
13758.31 1644
13759.42 1703
13760.52 1678
13761.63 1688
13762.74 1718
13763.84 1739
13764.95 1761
13766.06 1768
13767.16 1761
13768.27 1730
13769.38 1728
13770.48 1752
13771.59 1752
13772.70 1739
13773.81 1659
13774.91 1620
13776.02 1663
13777.13 1659
13778.23 1608
13779.34 1588
13780.45 1597
13781.56 1580
13782.66 1557
13783.77 1480
13784.88 1492
13785.99 1446
13787.09 1438
13788.20 1407
13789.31 1395
13790.42 1371
13791.53 1354
13792.63 1312
13793.74 1281
13794.85 1270
13795.96 1239
13797.07 1208
13798.17 1190
13799.28 1197
13800.39 1162
13801.50 1207
13802.61 1150
13803.72 1168
13804.82 1107
13805.93 1163
13807.04 1102
13808.15 1103
13809.26 1116
13810.37 1085
13811.48 1081
13812.58 1075
13813.69 1058
13814.80 1059
13815.91 1084
13817.02 1059
13818.13 1078
13819.24 1064
13820.35 1044
13821.46 1049
13822.57 1085
13823.67 1063
13824.78 1073
13825.89 1074
13827.00 1084
13828.11 1056
13829.22 1057
13830.33 1055
13831.44 1065
13832.55 1034
13833.66 1055
13834.77 1061
13835.88 1048
13836.99 1051
13838.10 1031
13839.21 1027
13840.32 1053
13841.43 1046
13842.54 1030
13843.65 1039
13844.76 1035
13845.87 1024
13846.98 1045
13848.09 1049
13849.20 1039
13850.31 1038
13851.42 1043
13852.53 1014
13853.64 1007
13854.75 1037
13855.86 1063
13856.97 1038
13858.08 1034
13859.19 1046
13860.30 1050
13861.41 1040
13862.52 1023
13863.63 1039
13864.75 1025
13865.86 1017
13866.97 1042
13868.08 1067
13869.19 1055
13870.30 1042
13871.41 1017
13872.52 1038
13873.63 1077
13874.75 1068
13875.86 1037
13876.97 1055
13878.08 1049
13879.19 1047
13880.30 1035
13881.41 1073
13882.53 1075
13883.64 1036
13884.75 1097
13885.86 1046
13886.97 1094
13888.08 1044
13889.20 1082
13890.31 1080
13891.42 1054
13892.53 1084
13893.64 1063
13894.76 1042
13895.87 1082
13896.98 1111
13898.09 1068
13899.20 1046
13900.32 1073
13901.43 1078
13902.54 1035
13903.65 1040
13904.77 1030
13905.88 1051
13906.99 1000
13908.10 1006
13909.22 1002
13910.33 1015
13911.44 1001
13912.55 990
13913.67 967
13914.78 986
13915.89 979
13917.01 957
13918.12 936
13919.23 927
13920.34 933
13921.46 929
13922.57 950
13923.68 926
13924.80 948
13925.91 959
13927.02 939
13928.14 931
13929.25 917
13930.36 938
13931.48 922
13932.59 951
13933.70 917
13934.82 926
13935.93 924
13937.05 918
13938.16 905
13939.27 910
13940.39 888
13941.50 911
13942.62 924
13943.73 906
13944.84 883
13945.96 885
13947.07 897
13948.19 880
13949.30 876
13950.41 854
13951.53 854
13952.64 882
13953.76 865
13954.87 867
13955.99 883
13957.10 858
13958.22 873
13959.33 864
13960.44 861
13961.56 830
13962.67 852
13963.79 874
13964.90 869
13966.02 860
13967.13 891
13968.25 885
13969.36 866
13970.48 860
13971.59 858
13972.71 889
13973.82 868
13974.94 873
13976.05 873
13977.17 848
13978.29 851
13979.40 877
13980.52 888
13981.63 855
13982.75 855
13983.86 883
13984.98 868
13986.09 840
13987.21 837
13988.33 829
13989.44 853
13990.56 860
13991.67 843
13992.79 843
13993.91 858
13995.02 836
13996.14 870
13997.25 834
13998.37 847
13999.49 874
14000.60 892
14001.72 863
14002.84 840
14003.95 869
14005.07 905
14006.18 885
14007.30 868
14008.42 862
14009.53 878
14010.65 860
14011.77 869
14012.88 875
14014.00 863
14015.12 867
14016.23 872
14017.35 894
14018.47 868
14019.59 882
14020.70 870
14021.82 883
14022.94 860
14024.05 829
14025.17 898
14026.29 892
14027.41 871
14028.52 862
14029.64 883
14030.76 863
14031.88 890
14032.99 930
14034.11 897
14035.23 920
14036.35 925
14037.46 911
14038.58 907
14039.70 921
14040.82 898
14041.94 926
14043.05 904
14044.17 908
14045.29 903
14046.41 910
14047.53 917
14048.64 921
14049.76 942
14050.88 915
14052.00 914
14053.12 932
14054.24 948
14055.35 947
14056.47 948
14057.59 980
14058.71 963
14059.83 967
14060.95 975
14062.07 966
14063.19 1006
14064.30 997
14065.42 977
14066.54 1023
14067.66 1016
14068.78 1046
14069.90 1026
14071.02 1034
14072.14 1021
14073.26 1059
14074.38 1020
14075.49 1073
14076.61 1045
14077.73 1048
14078.85 1070
14079.97 1118
14081.09 1082
14082.21 1091
14083.33 1090
14084.45 1086
14085.57 1050
14086.69 1108
14087.81 1113
14088.93 1116
14090.05 1129
14091.17 1098
14092.29 1129
14093.41 1111
14094.53 1099
14095.65 1104
14096.77 1101
14097.89 1110
14099.01 1104
14100.13 1107
14101.25 1088
14102.37 1078
14103.49 1087
14104.61 1095
14105.73 1092
14106.85 1076
14107.97 1064
14109.09 1049
14110.21 1025
14111.33 1056
14112.46 1049
14113.58 1021
14114.70 999
14115.82 1007
14116.94 1014
14118.06 981
14119.18 982
14120.30 940
14121.42 957
14122.54 953
14123.66 930
14124.79 938
14125.91 958
14127.03 952
14128.15 929
14129.27 902
14130.39 884
14131.51 897
14132.64 916
14133.76 902
14134.88 898
14136.00 837
14137.12 852
14138.24 848
14139.37 845
14140.49 849
14141.61 850
14142.73 838
14143.85 849
14144.98 846
14146.10 879
14147.22 862
14148.34 859
14149.46 846
14150.59 863
14151.71 849
14152.83 854
14153.95 851
14155.08 824
14156.20 822
14157.32 841
14158.44 841
14159.57 825
14160.69 826
14161.81 802
14162.93 815
14164.06 814
14165.18 812
14166.30 796
14167.43 785
14168.55 789
14169.67 821
14170.79 842
14171.92 811
14173.04 818
14174.16 806
14175.29 807
14176.41 796
14177.53 803
14178.66 799
14179.78 824
14180.90 817
14182.03 782
14183.15 805
14184.27 785
14185.40 807
14186.52 773
14187.65 803
14188.77 773
14189.89 779
14191.02 798
14192.14 811
14193.27 779
14194.39 784
14195.51 767
14196.64 776
14197.76 769
14198.89 770
14200.01 759
14201.13 784
14202.26 791
14203.38 789
14204.51 772
14205.63 760
14206.76 772
14207.88 780
14209.01 779
14210.13 746
14211.25 765
14212.38 758
14213.50 770
14214.63 753
14215.75 727
14216.88 727
14218.00 725
14219.13 746
14220.25 734
14221.38 763
14222.50 711
14223.63 737
14224.75 758
14225.88 757
14227.00 729
14228.13 747
14229.25 736
14230.38 745
14231.51 712
14232.63 708
14233.76 764
14234.88 765
14236.01 720
14237.13 716
14238.26 716
14239.39 719
14240.51 691
14241.64 702
14242.76 724
14243.89 699
14245.01 702
14246.14 714
14247.27 729
14248.39 698
14249.52 701
14250.65 712
14251.77 705
14252.90 707
14254.02 680
14255.15 701
14256.28 662
14257.40 682
14258.53 688
14259.66 716
14260.78 692
14261.91 691
14263.04 664
14264.16 675
14265.29 670
14266.42 675
14267.54 678
14268.67 676
14269.80 663
14270.92 673
14272.05 658
14273.18 652
14274.31 644
14275.43 655
14276.56 651
14277.69 625
14278.82 643
14279.94 658
14281.07 656
14282.20 652
14283.33 656
14284.45 644
14285.58 640
14286.71 632
14287.84 628
14288.96 632
14290.09 630
14291.22 648
14292.35 621
14293.47 639
14294.60 626
14295.73 644
14296.86 637
14297.99 624
14299.11 625
14300.24 626
14301.37 617
14302.50 623
14303.63 606
14304.76 640
14305.88 598
14307.01 620
14308.14 626
14309.27 618
14310.40 621
14311.53 629
14312.66 633
14313.78 608
14314.91 610
14316.04 587
14317.17 611
14318.30 578
14319.43 573
14320.56 584
14321.69 598
14322.82 572
14323.95 577
14325.07 597
14326.20 587
14327.33 611
14328.46 580
14329.59 589
14330.72 590
14331.85 564
14332.98 573
14334.11 599
14335.24 579
14336.37 597
14337.50 605
14338.63 616
14339.76 576
14340.89 582
14342.02 571
14343.15 590
14344.28 578
14345.41 578
14346.54 584
14347.67 572
14348.80 581
14349.93 582
14351.06 589
14352.19 567
14353.32 609
14354.45 574
14355.58 575
14356.71 589
14357.84 577
14358.97 600
14360.10 581
14361.23 585
14362.36 581
14363.49 574
14364.62 586
14365.75 571
14366.88 558
14368.02 576
14369.15 564
14370.28 578
14371.41 588
14372.54 596
14373.67 565
14374.80 563
14375.93 589
14377.06 568
14378.20 570
14379.33 563
14380.46 568
14381.59 539
14382.72 550
14383.85 564
14384.98 579
14386.12 578
14387.25 602
14388.38 552
14389.51 570
14390.64 574
14391.77 572
14392.91 573
14394.04 573
14395.17 577
14396.30 573
14397.43 599
14398.57 554
14399.70 544
14400.83 562
14401.96 581
14403.09 562
14404.23 547
14405.36 572
14406.49 570
14407.62 591
14408.76 559
14409.89 567
14411.02 578
14412.15 593
14413.29 591
14414.42 597
14415.55 576
14416.68 579
14417.82 597
14418.95 602
14420.08 579
14421.22 603
14422.35 580
14423.48 598
14424.62 589
14425.75 574
14426.88 566
14428.01 590
14429.15 618
14430.28 613
14431.41 584
14432.55 575
14433.68 592
14434.81 600
14435.95 611
14437.08 571
14438.22 595
14439.35 596
14440.48 610
14441.62 594
14442.75 588
14443.88 580
14445.02 585
14446.15 619
14447.29 585
14448.42 577
14449.55 569
14450.69 596
14451.82 587
14452.96 574
14454.09 591
14455.23 597
14456.36 608
14457.49 626
14458.63 591
14459.76 587
14460.90 569
14462.03 612
14463.17 604
14464.30 588
14465.44 605
14466.57 592
14467.71 613
14468.84 591
14469.97 608
14471.11 603
14472.24 624
14473.38 598
14474.51 629
14475.65 607
14476.79 615
14477.92 625
14479.06 591
14480.19 623
14481.33 590
14482.46 607
14483.60 615
14484.73 620
14485.87 613
14487.00 586
14488.14 588
14489.27 615
14490.41 589
14491.55 597
14492.68 586
14493.82 614
14494.95 600
14496.09 599
14497.23 578
14498.36 593
14499.50 617
14500.63 616
14501.77 609
14502.91 587
14504.04 631
14505.18 632
14506.31 615
14507.45 588
14508.59 622
14509.72 617
14510.86 623
14512.00 614
14513.13 612
14514.27 634
14515.41 627
14516.54 640
14517.68 630
14518.82 605
14519.95 603
14521.09 631
14522.23 629
14523.36 648
14524.50 642
14525.64 646
14526.78 619
14527.91 646
14529.05 631
14530.19 630
14531.32 656
14532.46 657
14533.60 638
14534.74 623
14535.87 621
14537.01 638
14538.15 634
14539.29 631
14540.42 654
14541.56 653
14542.70 643
14543.84 663
14544.97 636
14546.11 656
14547.25 657
14548.39 682
14549.53 658
14550.66 663
14551.80 651
14552.94 672
14554.08 656
14555.22 680
14556.36 668
14557.49 673
14558.63 671
14559.77 673
14560.91 687
14562.05 675
14563.19 664
14564.32 681
14565.46 690
14566.60 681
14567.74 688
14568.88 708
14570.02 679
14571.16 693
14572.30 684
14573.43 699
14574.57 717
14575.71 710
14576.85 701
14577.99 697
14579.13 735
14580.27 749
14581.41 772
14582.55 754
14583.69 773
14584.83 762
14585.97 761
14587.10 778
14588.24 766
14589.38 772
14590.52 753
14591.66 784
14592.80 790
14593.94 809
14595.08 770
14596.22 774
14597.36 817
14598.50 827
14599.64 840
14600.78 820
14601.92 864
14603.06 800
14604.20 822
14605.34 838
14606.48 839
14607.62 848
14608.76 850
14609.90 832
14611.04 824
14612.18 832
14613.32 852
14614.47 862
14615.61 878
14616.75 853
14617.89 906
14619.03 934
14620.17 919
14621.31 911
14622.45 940
14623.59 930
14624.73 909
14625.87 980
14627.01 958
14628.16 997
14629.30 944
14630.44 973
14631.58 1004
14632.72 998
14633.86 1001
14635.00 976
14636.14 983
14637.29 977
14638.43 1027
14639.57 1015
14640.71 1004
14641.85 1001
14642.99 993
14644.13 992
14645.28 992
14646.42 944
14647.56 901
14648.70 917
14649.84 912
14650.99 849
14652.13 853
14653.27 834
14654.41 819
14655.55 824
14656.70 828
14657.84 791
14658.98 768
14660.12 784
14661.27 799
14662.41 771
14663.55 756
14664.69 729
14665.84 728
14666.98 714
14668.12 739
14669.26 714
14670.41 719
14671.55 673
14672.69 679
14673.83 702
14674.98 718
14676.12 715
14677.26 677
14678.41 698
14679.55 704
14680.69 701
14681.84 627
14682.98 642
14684.12 661
14685.27 646
14686.41 664
14687.55 626
14688.70 642
14689.84 618
14690.98 644
14692.13 622
14693.27 612
14694.41 632
14695.56 653
14696.70 623
14697.84 589
14698.99 615
14700.13 635
14701.28 621
14702.42 620
14703.56 609
14704.71 586
14705.85 614
14707.00 630
14708.14 616
14709.28 590
14710.43 579
14711.57 606
14712.72 610
14713.86 615
14715.01 595
14716.15 617
14717.30 627
14718.44 601
14719.58 596
14720.73 573
14721.87 590
14723.02 585
14724.16 593
14725.31 595
14726.45 594
14727.60 581
14728.74 580
14729.89 604
14731.03 577
14732.18 577
14733.32 605
14734.47 611
14735.61 585
14736.76 593
14737.90 593
14739.05 581
14740.20 554
14741.34 584
14742.49 583
14743.63 570
14744.78 559
14745.92 561
14747.07 583
14748.21 576
14749.36 555
14750.51 561
14751.65 559
14752.80 565
14753.94 595
14755.09 563
14756.24 569
14757.38 559
14758.53 547
14759.67 558
14760.82 547
14761.97 558
14763.11 560
14764.26 557
14765.41 543
14766.55 530
14767.70 549
14768.85 552
14769.99 520
14771.14 529
14772.29 558
14773.43 516
14774.58 543
14775.73 523
14776.87 520
14778.02 515
14779.17 522
14780.31 529
14781.46 528
14782.61 524
14783.76 511
14784.90 507
14786.05 471
14787.20 485
14788.34 485
14789.49 515
14790.64 514
14791.79 499
14792.93 504
14794.08 527
14795.23 506
14796.38 477
14797.52 521
14798.67 499
14799.82 466
14800.97 478
14802.12 476
14803.26 487
14804.41 483
14805.56 475
14806.71 472
14807.86 484
14809.00 463
14810.15 472
14811.30 492
14812.45 491
14813.60 448
14814.74 467
14815.89 458
14817.04 453
14818.19 463
14819.34 463
14820.49 436
14821.64 441
14822.78 459
14823.93 471
14825.08 433
14826.23 444
14827.38 451
14828.53 443
14829.68 447
14830.83 451
14831.97 445
14833.12 420
14834.27 414
14835.42 424
14836.57 427
14837.72 413
14838.87 421
14840.02 442
14841.17 435
14842.32 428
14843.47 407
14844.62 433
14845.77 426
14846.92 414
14848.07 433
14849.22 398
14850.36 428
14851.51 434
14852.66 435
14853.81 408
14854.96 401
14856.11 426
14857.26 448
14858.41 425
14859.56 389
14860.71 410
14861.86 454
14863.01 431
14864.16 425
14865.32 406
14866.47 422
14867.62 411
14868.77 405
14869.92 392
14871.07 405
14872.22 409
14873.37 406
14874.52 429
14875.67 389
14876.82 390
14877.97 395
14879.12 425
14880.27 432
14881.42 378
14882.57 390
14883.73 385
14884.88 418
14886.03 400
14887.18 400
14888.33 412
14889.48 389
14890.63 416
14891.78 403
14892.94 411
14894.09 395
14895.24 394
14896.39 417
14897.54 403
14898.69 403
14899.84 386
14901.00 401
14902.15 388
14903.30 391
14904.45 393
14905.60 387
14906.76 383
14907.91 397
14909.06 408
14910.21 398
14911.36 379
14912.52 391
14913.67 398
14914.82 396
14915.97 368
14917.12 369
14918.28 379
14919.43 390
14920.58 386
14921.73 384
14922.89 387
14924.04 376
14925.19 391
14926.34 384
14927.50 391
14928.65 388
14929.80 400
14930.96 420
14932.11 418
14933.26 393
14934.41 394
14935.57 406
14936.72 413
14937.87 401
14939.03 395
14940.18 412
14941.33 383
14942.49 392
14943.64 383
14944.79 403
14945.95 392
14947.10 394
14948.25 385
14949.41 399
14950.56 368
14951.71 385
14952.87 401
14954.02 388
14955.18 394
14956.33 389
14957.48 401
14958.64 378
14959.79 404
14960.95 395
14962.10 405
14963.25 407
14964.41 401
14965.56 410
14966.72 413
14967.87 398
14969.02 403
14970.18 422
14971.33 419
14972.49 416
14973.64 410
14974.80 423
14975.95 406
14977.11 420
14978.26 427
14979.41 434
14980.57 422
14981.72 400
14982.88 402
14984.03 404
14985.19 403
14986.34 399
14987.50 406
14988.65 402
14989.81 399
14990.96 409
14992.12 414
14993.27 384
14994.43 373
14995.59 400
14996.74 426
14997.90 406
14999.05 387
15000.21 388
15001.36 387
15002.52 376
15003.67 371
15004.83 397
15005.99 392
15007.14 410
15008.30 379
15009.45 406
15010.61 379
15011.76 401
15012.92 401
15014.08 403
15015.23 380
15016.39 371
15017.55 405
15018.70 367
15019.86 393
15021.01 385
15022.17 400
15023.33 390
15024.48 393
15025.64 392
15026.80 378
15027.95 381
15029.11 385
15030.27 389
15031.42 401
15032.58 392
15033.74 389
15034.89 396
15036.05 408
15037.21 368
15038.36 389
15039.52 407
15040.68 391
15041.84 394
15042.99 375
15044.15 407
15045.31 382
15046.46 390
15047.62 397
15048.78 387
15049.94 374
15051.09 379
15052.25 388
15053.41 405
15054.57 394
15055.72 398
15056.88 431
15058.04 367
15059.20 398
15060.36 388
15061.51 390
15062.67 376
15063.83 376
15064.99 397
15066.15 408
15067.30 402
15068.46 398
15069.62 390
15070.78 401
15071.94 387
15073.09 388
15074.25 402
15075.41 381
15076.57 382
15077.73 384
15078.89 388
15080.05 395
15081.20 386
15082.36 392
15083.52 436
15084.68 399
15085.84 427
15087.00 417
15088.16 406
15089.32 386
15090.47 399
15091.63 410
15092.79 397
15093.95 409
15095.11 423
15096.27 436
15097.43 392
15098.59 396
15099.75 432
15100.91 430
15102.07 427
15103.23 431
15104.39 401
15105.55 422
15106.71 408
15107.86 430
15109.02 430
15110.18 421
15111.34 411
15112.50 412
15113.66 422
15114.82 426
15115.98 421
15117.14 448
15118.30 472
15119.46 411
15120.62 438
15121.78 414
15122.94 433
15124.10 449
15125.26 433
15126.43 435
15127.59 444
15128.75 461
15129.91 442
15131.07 440
15132.23 424
15133.39 419
15134.55 464
15135.71 448
15136.87 445
15138.03 431
15139.19 426
15140.35 445
15141.51 438
15142.68 458
15143.84 464
15145.00 453
15146.16 470
15147.32 444
15148.48 432
15149.64 439
15150.80 453
15151.96 474
15153.13 466
15154.29 451
15155.45 453
15156.61 484
15157.77 494
15158.93 447
15160.10 470
15161.26 478
15162.42 472
15163.58 475
15164.74 479
15165.90 456
15167.07 461
15168.23 494
15169.39 491
15170.55 497
15171.71 511
15172.88 491
15174.04 491
15175.20 466
15176.36 468
15177.53 479
15178.69 491
15179.85 492
15181.01 514
15182.18 482
15183.34 500
15184.50 499
15185.66 505
15186.83 498
15187.99 497
15189.15 501
15190.31 507
15191.48 507
15192.64 504
15193.80 491
15194.97 536
15196.13 550
15197.29 507
15198.46 497
15199.62 511
15200.78 542
15201.94 520
15203.11 543
15204.27 530
15205.44 523
15206.60 537
15207.76 553
15208.93 518
15210.09 551
15211.25 544
15212.42 544
15213.58 551
15214.74 528
15215.91 548
15217.07 550
15218.24 543
15219.40 545
15220.56 553
15221.73 543
15222.89 570
15224.06 583
15225.22 556
15226.38 556
15227.55 580
15228.71 591
15229.88 598
15231.04 592
15232.21 601
15233.37 584
15234.53 590
15235.70 597
15236.86 591
15238.03 567
15239.19 594
15240.36 579
15241.52 620
15242.69 593
15243.85 589
15245.02 617
15246.18 594
15247.35 602
15248.51 603
15249.68 615
15250.84 605
15252.01 595
15253.17 608
15254.34 601
15255.50 590
15256.67 584
15257.83 599
15259.00 588
15260.17 573
15261.33 596
15262.50 573
15263.66 588
15264.83 576
15265.99 580
15267.16 559
15268.32 555
15269.49 549
15270.66 547
15271.82 560
15272.99 543
15274.15 561
15275.32 547
15276.49 525
15277.65 564
15278.82 549
15279.99 553
15281.15 543
15282.32 557
15283.48 556
15284.65 528
15285.82 563
15286.98 551
15288.15 536
15289.32 549
15290.48 573
15291.65 565
15292.82 565
15293.98 542
15295.15 547
15296.32 556
15297.48 580
15298.65 541
15299.82 520
15300.99 542
15302.15 536
15303.32 554
15304.49 542
15305.65 554
15306.82 575
15307.99 544
15309.16 547
15310.32 545
15311.49 565
15312.66 561
15313.83 559
15314.99 580
15316.16 583
15317.33 578
15318.50 582
15319.66 553
15320.83 549
15322.00 588
15323.17 581
15324.34 598
15325.50 572
15326.67 581
15327.84 604
15329.01 578
15330.18 583
15331.34 554
15332.51 581
15333.68 606
15334.85 594
15336.02 606
15337.19 589
15338.36 607
15339.52 603
15340.69 589
15341.86 572
15343.03 593
15344.20 618
15345.37 606
15346.54 594
15347.70 602
15348.87 607
15350.04 620
15351.21 599
15352.38 598
15353.55 608
15354.72 629
15355.89 623
15357.06 612
15358.23 618
15359.40 638
15360.56 645
15361.73 652
15362.90 643
15364.07 627
15365.24 634
15366.41 636
15367.58 645
15368.75 635
15369.92 629
15371.09 640
15372.26 647
15373.43 653
15374.60 636
15375.77 625
15376.94 638
15378.11 679
15379.28 660
15380.45 659
15381.62 648
15382.79 639
15383.96 616
15385.13 630
15386.30 604
15387.47 611
15388.64 634
15389.81 619
15390.98 592
15392.15 609
15393.32 635
15394.49 602
15395.67 589
15396.84 606
15398.01 603
15399.18 593
15400.35 612
15401.52 563
15402.69 586
15403.86 561
15405.03 547
15406.20 570
15407.37 556
15408.55 550
15409.72 568
15410.89 540
15412.06 532
15413.23 538
15414.40 490
15415.57 541
15416.75 520
15417.92 528
15419.09 501
15420.26 516
15421.43 534
15422.60 512
15423.78 513
15424.95 519
15426.12 518
15427.29 498
15428.46 490
15429.63 478
15430.81 494
15431.98 512
15433.15 530
15434.32 509
15435.49 497
15436.67 489
15437.84 488
15439.01 485
15440.18 500
15441.36 493
15442.53 495
15443.70 507
15444.87 501
15446.05 482
15447.22 480
15448.39 518
15449.56 506
15450.74 510
15451.91 452
15453.08 477
15454.26 486
15455.43 470
15456.60 463
15457.77 462
15458.95 477
15460.12 458
15461.29 461
15462.47 469
15463.64 475
15464.81 445
15465.99 467
15467.16 481
15468.33 492
15469.51 498
15470.68 513
15471.85 499
15473.03 476
15474.20 448
15475.38 491
15476.55 471
15477.72 473
15478.90 477
15480.07 468
15481.24 481
15482.42 485
15483.59 482
15484.77 494
15485.94 498
15487.12 462
15488.29 467
15489.46 459
15490.64 473
15491.81 453
15492.99 490
15494.16 492
15495.34 476
15496.51 462
15497.68 478
15498.86 473
15500.03 474
15501.21 463
15502.38 476
15503.56 463
15504.73 464
15505.91 477
15507.08 466
15508.26 453
15509.43 482
15510.61 486
15511.78 457
15512.96 480
15514.13 488
15515.31 479
15516.48 456
15517.66 468
15518.83 494
15520.01 475
15521.18 468
15522.36 503
15523.54 509
15524.71 484
15525.89 469
15527.06 455
15528.24 492
15529.41 482
15530.59 484
15531.77 475
15532.94 478
15534.12 496
15535.29 461
15536.47 467
15537.65 445
15538.82 465
15540.00 494
15541.17 492
15542.35 473
15543.53 471
15544.70 472
15545.88 483
15547.06 491
15548.23 491
15549.41 487
15550.59 490
15551.76 492
15552.94 477
15554.12 485
15555.29 489
15556.47 499
15557.65 491
15558.82 484
15560.00 477
15561.18 514
15562.35 481
15563.53 504
15564.71 485
15565.88 500
15567.06 511
15568.24 517
15569.42 494
15570.59 485
15571.77 509
15572.95 484
15574.13 517
15575.30 527
15576.48 520
15577.66 525
15578.84 512
15580.01 519
15581.19 527
15582.37 502
15583.55 557
15584.73 516
15585.90 529
15587.08 507
15588.26 535
15589.44 521
15590.61 514
15591.79 538
15592.97 556
15594.15 568
15595.33 543
15596.51 536
15597.68 532
15598.86 564
15600.04 546
15601.22 572
15602.40 576
15603.58 557
15604.76 557
15605.93 544
15607.11 567
15608.29 573
15609.47 575
15610.65 551
15611.83 596
15613.01 562
15614.19 587
15615.36 575
15616.54 571
15617.72 576
15618.90 603
15620.08 610
15621.26 581
15622.44 571
15623.62 581
15624.80 581
15625.98 597
15627.16 595
15628.34 586
15629.52 596
15630.70 596
15631.88 612
15633.06 599
15634.24 636
15635.41 598
15636.59 635
15637.77 629
15638.95 626
15640.13 627
15641.31 649
15642.49 645
15643.67 615
15644.85 632
15646.03 639
15647.21 635
15648.40 614
15649.58 616
15650.76 628
15651.94 626
15653.12 648
15654.30 649
15655.48 634
15656.66 619
15657.84 621
15659.02 608
15660.20 622
15661.38 607
15662.56 631
15663.74 623
15664.92 630
15666.10 607
15667.29 623
15668.47 622
15669.65 631
15670.83 600
15672.01 610
15673.19 590
15674.37 597
15675.55 600
15676.73 579
15677.92 578
15679.10 566
15680.28 612
15681.46 596
15682.64 584
15683.82 565
15685.01 595
15686.19 567
15687.37 580
15688.55 605
15689.73 586
15690.91 592
15692.10 587
15693.28 606
15694.46 585
15695.64 599
15696.82 575
15698.01 588
15699.19 589
15700.37 560
15701.55 576
15702.74 566
15703.92 583
15705.10 589
15706.28 575
15707.46 585
15708.65 581
15709.83 622
15711.01 586
15712.20 592
15713.38 565
15714.56 594
15715.74 594
15716.93 608
15718.11 548
15719.29 566
15720.48 619
15721.66 600
15722.84 602
15724.02 581
15725.21 602
15726.39 594
15727.57 607
15728.76 603
15729.94 587
15731.12 612
15732.31 598
15733.49 631
15734.67 627
15735.86 591
15737.04 631
15738.23 616
15739.41 605
15740.59 585
15741.78 622
15742.96 649
15744.14 618
15745.33 606
15746.51 625
15747.70 636
15748.88 630
15750.06 646
15751.25 639
15752.43 612
15753.62 617
15754.80 633
15755.99 659
15757.17 625
15758.35 636
15759.54 649
15760.72 679
15761.91 652
15763.09 656
15764.28 630
15765.46 667
15766.65 627
15767.83 619
15769.02 630
15770.20 639
15771.39 618
15772.57 628
15773.76 639
15774.94 622
15776.13 636
15777.31 617
15778.50 619
15779.68 608
15780.87 607
15782.05 625
15783.24 614
15784.42 622
15785.61 610
15786.79 630
15787.98 608
15789.16 589
15790.35 597
15791.54 616
15792.72 604
15793.91 589
15795.09 603
15796.28 596
15797.46 577
15798.65 585
15799.84 569
15801.02 586
15802.21 571
15803.39 569
15804.58 575
15805.77 588
15806.95 566
15808.14 567
15809.33 572
15810.51 562
15811.70 561
15812.88 582
15814.07 557
15815.26 576
15816.44 567
15817.63 542
15818.82 564
15820.00 546
15821.19 557
15822.38 553
15823.57 569
15824.75 523
15825.94 550
15827.13 553
15828.31 539
15829.50 530
15830.69 547
15831.87 554
15833.06 561
15834.25 542
15835.44 521
15836.62 535
15837.81 519
15839.00 549
15840.19 564
15841.37 555
15842.56 533
15843.75 565
15844.94 555
15846.12 520
15847.31 563
15848.50 556
15849.69 528
15850.88 557
15852.06 543
15853.25 528
15854.44 526
15855.63 553
15856.82 538
15858.00 549
15859.19 545
15860.38 531
15861.57 537
15862.76 544
15863.94 552
15865.13 560
15866.32 549
15867.51 555
15868.70 552
15869.89 569
15871.08 561
15872.26 542
15873.45 545
15874.64 550
15875.83 542
15877.02 570
15878.21 550
15879.40 574
15880.59 572
15881.78 549
15882.96 564
15884.15 608
15885.34 580
15886.53 579
15887.72 576
15888.91 581
15890.10 589
15891.29 581
15892.48 557
15893.67 579
15894.86 589
15896.05 577
15897.24 569
15898.43 597
15899.62 584
15900.81 571
15902.00 608
15903.19 599
15904.38 595
15905.57 616
15906.76 629
15907.95 619
15909.14 604
15910.33 612
15911.52 605
15912.71 645
15913.90 609
15915.09 593
15916.28 579
15917.47 596
15918.66 628
15919.85 616
15921.04 610
15922.23 616
15923.42 626
15924.61 631
15925.80 624
15926.99 616
15928.18 630
15929.37 639
15930.56 635
15931.76 617
15932.95 593
15934.14 583
15935.33 619
15936.52 635
15937.71 611
15938.90 615
15940.09 588
15941.28 616
15942.48 585
15943.67 565
15944.86 585
15946.05 559
15947.24 565
15948.43 571
15949.62 553
15950.82 545
15952.01 544
15953.20 540
15954.39 546
15955.58 551
15956.78 525
15957.97 505
15959.16 507
15960.35 504
15961.54 513
15962.74 509
15963.93 513
15965.12 498
15966.31 467
15967.50 489
15968.70 479
15969.89 485
15971.08 466
15972.27 487
15973.47 468
15974.66 461
15975.85 489
15977.04 447
15978.24 455
15979.43 468
15980.62 458
15981.81 446
15983.01 430
15984.20 433
15985.39 469
15986.59 450
15987.78 447
15988.97 436
15990.17 442
15991.36 457
15992.55 463
15993.74 443
15994.94 430
15996.13 441
15997.32 438
15998.52 419
15999.71 424
16000.91 441
16002.10 428
16003.29 442
16004.49 420
16005.68 404
16006.87 402
16008.07 448
16009.26 422
16010.45 417
16011.65 419
16012.84 409
16014.04 426
16015.23 420
16016.42 413
16017.62 416
16018.81 415
16020.01 427
16021.20 419
16022.40 409
16023.59 415
16024.78 410
16025.98 426
16027.17 418
16028.37 397
16029.56 407
16030.76 407
16031.95 401
16033.15 394
16034.34 384
16035.54 412
16036.73 404
16037.93 400
16039.12 404
16040.32 400
16041.51 403
16042.71 403
16043.90 440
16045.10 400
16046.29 407
16047.49 376
16048.68 382
16049.88 418
16051.07 392
16052.27 370
16053.46 403
16054.66 400
16055.85 394
16057.05 386
16058.25 362
16059.44 390
16060.64 392
16061.83 382
16063.03 352
16064.22 387
16065.42 382
16066.62 379
16067.81 388
16069.01 387
16070.20 385
16071.40 395
16072.60 376
16073.79 352
16074.99 373
16076.19 376
16077.38 373
16078.58 383
16079.78 370
16080.97 365
16082.17 383
16083.36 383
16084.56 355
16085.76 362
16086.95 374
16088.15 364
16089.35 372
16090.55 352
16091.74 357
16092.94 394
16094.14 376
16095.33 352
16096.53 327
16097.73 363
16098.92 339
16100.12 360
16101.32 337
16102.52 347
16103.71 359
16104.91 362
16106.11 348
16107.31 373
16108.50 365
16109.70 372
16110.90 343
16112.10 335
16113.29 352
16114.49 351
16115.69 351
16116.89 368
16118.08 361
16119.28 340
16120.48 347
16121.68 357
16122.88 338
16124.07 319
16125.27 333
16126.47 370
16127.67 336
16128.87 341
16130.07 340
16131.26 352
16132.46 321
16133.66 346
16134.86 346
16136.06 348
16137.26 355
16138.46 332
16139.65 328
16140.85 306
16142.05 325
16143.25 332
16144.45 352
16145.65 329
16146.85 345
16148.05 332
16149.25 347
16150.44 339
16151.64 337
16152.84 340
16154.04 343
16155.24 329
16156.44 341
16157.64 316
16158.84 320
16160.04 339
16161.24 325
16162.44 321
16163.64 329
16164.84 341
16166.04 325
16167.24 351
16168.44 314
16169.64 327
16170.84 330
16172.04 351
16173.24 325
16174.44 320
16175.64 338
16176.84 345
16178.04 336
16179.24 309
16180.44 337
16181.64 317
16182.84 328
16184.04 329
16185.24 351
16186.44 331
16187.64 351
16188.84 343
16190.04 322
16191.24 325
16192.44 346
16193.64 337
16194.84 342
16196.04 305
16197.24 319
16198.44 327
16199.64 330
16200.85 330
16202.05 336
16203.25 332
16204.45 316
16205.65 346
16206.85 313
16208.05 323
16209.25 339
16210.45 366
16211.66 339
16212.86 325
16214.06 316
16215.26 326
16216.46 335
16217.66 333
16218.87 345
16220.07 340
16221.27 339
16222.47 334
16223.67 338
16224.87 300
16226.08 353
16227.28 355
16228.48 353
16229.68 372
16230.88 333
16232.09 317
16233.29 347
16234.49 344
16235.69 346
16236.90 359
16238.10 376
16239.30 371
16240.50 349
16241.70 333
16242.91 350
16244.11 368
16245.31 358
16246.51 367
16247.72 350
16248.92 364
16250.12 362
16251.33 362
16252.53 347
16253.73 354
16254.93 385
16256.14 355
16257.34 374
16258.54 363
16259.75 363
16260.95 372
16262.15 400
16263.36 346
16264.56 340
16265.76 350
16266.97 345
16268.17 335
16269.37 349
16270.58 338
16271.78 340
16272.98 353
16274.19 357
16275.39 360
16276.60 340
16277.80 355
16279.00 375
16280.21 372
16281.41 366
16282.62 380
16283.82 377
16285.02 347
16286.23 350
16287.43 340
16288.64 352
16289.84 345
16291.04 368
16292.25 360
16293.45 364
16294.66 368
16295.86 338
16297.07 389
16298.27 377
16299.48 357
16300.68 345
16301.88 343
16303.09 375
16304.29 351
16305.50 344
16306.70 368
16307.91 346
16309.11 365
16310.32 358
16311.52 377
16312.73 346
16313.93 347
16315.14 367
16316.34 374
16317.55 354
16318.76 360
16319.96 374
16321.17 375
16322.37 340
16323.58 325
16324.78 339
16325.99 338
16327.19 357
16328.40 369
16329.61 338
16330.81 307
16332.02 338
16333.22 350
16334.43 367
16335.63 315
16336.84 349
16338.05 349
16339.25 339
16340.46 305
16341.66 310
16342.87 342
16344.08 330
16345.28 316
16346.49 298
16347.70 314
16348.90 328
16350.11 310
16351.32 323
16352.52 318
16353.73 318
16354.94 354
16356.14 332
16357.35 340
16358.56 318
16359.76 325
16360.97 338
16362.18 324
16363.38 317
16364.59 320
16365.80 328
16367.00 329
16368.21 318
16369.42 317
16370.63 310
16371.83 337
16373.04 353
16374.25 309
16375.46 304
16376.66 305
16377.87 337
16379.08 338
16380.29 314
16381.49 308
16382.70 314
16383.91 319
16385.12 320
16386.32 314
16387.53 324
16388.74 313
16389.95 328
16391.16 333
16392.36 320
16393.57 320
16394.78 304
16395.99 319
16397.20 314
16398.41 303
16399.61 312
16400.82 325
16402.03 339
16403.24 324
16404.45 324
16405.66 316
16406.86 325
16408.07 314
16409.28 340
16410.49 299
16411.70 313
16412.91 320
16414.12 320
16415.33 311
16416.53 310
16417.74 300
16418.95 330
16420.16 331
16421.37 305
16422.58 317
16423.79 312
16425.00 322
16426.21 314
16427.42 331
16428.63 318
16429.84 320
16431.05 332
16432.25 316
16433.46 331
16434.67 331
16435.88 346
16437.09 360
16438.30 336
16439.51 314
16440.72 326
16441.93 338
16443.14 324
16444.35 302
16445.56 327
16446.77 337
16447.98 319
16449.19 320
16450.40 306
16451.61 323
16452.82 326
16454.03 303
16455.24 321
16456.45 317
16457.66 317
16458.88 352
16460.09 332
16461.30 313
16462.51 308
16463.72 353
16464.93 344
16466.14 340
16467.35 309
16468.56 342
16469.77 329
16470.98 303
16472.19 327
16473.40 320
16474.62 327
16475.83 330
16477.04 322
16478.25 333
16479.46 301
16480.67 318
16481.88 322
16483.09 335
16484.31 335
16485.52 331
16486.73 334
16487.94 291
16489.15 325
16490.36 337
16491.58 345
16492.79 319
16494.00 325
16495.21 327
16496.42 323
16497.63 335
16498.85 332
16500.06 348
16501.27 326
16502.48 335
16503.69 324
16504.91 346
16506.12 341
16507.33 333
16508.54 340
16509.76 356
16510.97 334
16512.18 330
16513.39 343
16514.61 340
16515.82 339
16517.03 324
16518.24 340
16519.46 334
16520.67 321
16521.88 336
16523.10 370
16524.31 345
16525.52 351
16526.73 344
16527.95 365
16529.16 357
16530.37 364
16531.59 354
16532.80 353
16534.01 367
16535.23 386
16536.44 376
16537.65 366
16538.87 380
16540.08 370
16541.29 397
16542.51 364
16543.72 380
16544.93 400
16546.15 414
16547.36 395
16548.58 389
16549.79 416
16551.00 403
16552.22 394
16553.43 399
16554.65 420
16555.86 392
16557.07 396
16558.29 388
16559.50 406
16560.72 421
16561.93 423
16563.14 401
16564.36 433
16565.57 387
16566.79 429
16568.00 398
16569.22 391
16570.43 376
16571.65 392
16572.86 431
16574.08 393
16575.29 385
16576.51 389
16577.72 410
16578.93 395
16580.15 394
16581.36 398
16582.58 381
16583.79 372
16585.01 404
16586.23 391
16587.44 375
16588.66 386
16589.87 380
16591.09 397
16592.30 389
16593.52 389
16594.73 367
16595.95 393
16597.16 351
16598.38 351
16599.60 367
16600.81 353
16602.03 337
16603.24 371
16604.46 357
16605.67 353
16606.89 355
16608.11 348
16609.32 364
16610.54 364
16611.75 333
16612.97 350
16614.19 337
16615.40 329
16616.62 337
16617.84 332
16619.05 354
16620.27 335
16621.48 337
16622.70 322
16623.92 325
16625.13 334
16626.35 314
16627.57 320
16628.78 315
16630.00 339
16631.22 337
16632.44 313
16633.65 302
16634.87 333
16636.09 310
16637.30 323
16638.52 313
16639.74 328
16640.95 299
16642.17 310
16643.39 311
16644.61 323
16645.82 313
16647.04 317
16648.26 318
16649.48 319
16650.69 321
16651.91 306
16653.13 300
16654.35 326
16655.56 309
16656.78 284
16658.00 310
16659.22 300
16660.44 313
16661.65 312
16662.87 304
16664.09 316
16665.31 337
16666.53 300
16667.74 304
16668.96 302
16670.18 320
16671.40 310
16672.62 301
16673.84 314
16675.05 291
16676.27 309
16677.49 315
16678.71 298
16679.93 268
16681.15 314
16682.37 306
16683.58 300
16684.80 301
16686.02 298
16687.24 309
16688.46 302
16689.68 295
16690.90 307
16692.12 322
16693.34 321
16694.55 340
16695.77 306
16696.99 290
16698.21 296
16699.43 291
16700.65 302
16701.87 287
16703.09 295
16704.31 290
16705.53 308
16706.75 285
16707.97 297
16709.19 275
16710.41 296
16711.63 282
16712.85 300
16714.07 280
16715.29 280
16716.51 276
16717.73 290
16718.95 271
16720.17 292
16721.39 287
16722.61 279
16723.83 272
16725.05 284
16726.27 279
16727.49 290
16728.71 305
16729.93 287
16731.15 287
16732.37 281
16733.59 293
16734.81 284
16736.03 294
16737.25 290
16738.47 295
16739.69 300
16740.92 294
16742.14 294
16743.36 268
16744.58 275
16745.80 275
16747.02 268
16748.24 272
16749.46 283
16750.68 269
16751.90 267
16753.13 268
16754.35 268
16755.57 288
16756.79 289
16758.01 284
16759.23 291
16760.45 285
16761.68 287
16762.90 265
16764.12 266
16765.34 270
16766.56 240
16767.79 283
16769.01 286
16770.23 265
16771.45 258
16772.67 271
16773.89 276
16775.12 274
16776.34 262
16777.56 279
16778.78 274
16780.01 271
16781.23 281
16782.45 272
16783.67 292
16784.90 281
16786.12 299
16787.34 274
16788.56 273
16789.79 271
16791.01 289
16792.23 288
16793.45 276
16794.68 280
16795.90 285
16797.12 278
16798.35 276
16799.57 264
16800.79 279
16802.01 282
16803.24 262
16804.46 286
16805.68 282
16806.91 266
16808.13 287
16809.35 283
16810.58 266
16811.80 277
16813.02 282
16814.25 288
16815.47 280
16816.69 275
16817.92 273
16819.14 272
16820.37 292
16821.59 278
16822.81 298
16824.04 269
16825.26 284
16826.49 302
16827.71 303
16828.93 292
16830.16 287
16831.38 304
16832.61 294
16833.83 275
16835.05 289
16836.28 295
16837.50 297
16838.73 300
16839.95 298
16841.18 279
16842.40 294
16843.63 301
16844.85 299
16846.07 296
16847.30 272
16848.52 288
16849.75 298
16850.97 303
16852.20 289
16853.42 296
16854.65 312
16855.87 315
16857.10 320
16858.32 294
16859.55 316
16860.77 307
16862.00 317
16863.22 299
16864.45 309
16865.68 319
16866.90 305
16868.13 346
16869.35 342
16870.58 281
16871.80 318
16873.03 333
16874.25 342
16875.48 316
16876.71 322
16877.93 323
16879.16 343
16880.38 328
16881.61 309
16882.84 333
16884.06 313
16885.29 340
16886.51 306
16887.74 334
16888.97 308
16890.19 321
16891.42 340
16892.65 362
16893.87 326
16895.10 347
16896.32 337
16897.55 318
16898.78 324
16900.00 308
16901.23 324
16902.46 332
16903.68 340
16904.91 314
16906.14 327
16907.37 331
16908.59 326
16909.82 325
16911.05 331
16912.27 325
16913.50 332
16914.73 330
16915.95 317
16917.18 305
16918.41 318
16919.64 313
16920.86 316
16922.09 334
16923.32 311
16924.55 317
16925.77 301
16927.00 337
16928.23 296
16929.46 319
16930.69 317
16931.91 311
16933.14 316
16934.37 290
16935.60 290
16936.82 309
16938.05 326
16939.28 307
16940.51 325
16941.74 309
16942.97 322
16944.19 295
16945.42 300
16946.65 289
16947.88 319
16949.11 312
16950.34 287
16951.56 303
16952.79 271
16954.02 284
16955.25 318
16956.48 329
16957.71 306
16958.94 300
16960.16 314
16961.39 296
16962.62 301
16963.85 313
16965.08 326
16966.31 307
16967.54 310
16968.77 337
16970.00 311
16971.23 306
16972.46 285
16973.68 297
16974.91 292
16976.14 300
16977.37 287
16978.60 282
16979.83 280
16981.06 271
16982.29 297
16983.52 301
16984.75 256
16985.98 285
16987.21 294
16988.44 284
16989.67 277
16990.90 288
16992.13 287
16993.36 303
16994.59 290
16995.82 299
16997.05 311
16998.28 309
16999.51 284
17000.74 277
17001.97 274
17003.20 311
17004.43 283
17005.66 289
17006.89 301
17008.12 295
17009.35 300
17010.58 276
17011.82 272
17013.05 274
17014.28 282
17015.51 280
17016.74 287
17017.97 275
17019.20 267
17020.43 285
17021.66 290
17022.89 271
17024.12 278
17025.36 262
17026.59 272
17027.82 265
17029.05 283
17030.28 258
17031.51 267
17032.74 286
17033.98 281
17035.21 259
17036.44 249
17037.67 277
17038.90 269
17040.13 271
17041.37 255
17042.60 278
17043.83 291
17045.06 270
17046.29 265
17047.53 252
17048.76 254
17049.99 267
17051.22 261
17052.45 271
17053.69 275
17054.92 267
17056.15 286
17057.38 249
17058.62 262
17059.85 264
17061.08 284
17062.31 273
17063.55 269
17064.78 282
17066.01 271
17067.24 257
17068.48 263
17069.71 278
17070.94 278
17072.17 234
17073.41 249
17074.64 250
17075.87 263
17077.11 251
17078.34 264
17079.57 273
17080.81 257
17082.04 252
17083.27 284
17084.51 256
17085.74 248
17086.97 255
17088.21 276
17089.44 272
17090.67 249
17091.91 252
17093.14 273
17094.37 253
17095.61 232
17096.84 246
17098.08 283
17099.31 264
17100.54 253
17101.78 256
17103.01 244
17104.25 256
17105.48 257
17106.71 259
17107.95 259
17109.18 227
17110.42 259
17111.65 242
17112.88 255
17114.12 226
17115.35 254
17116.59 246
17117.82 256
17119.06 261
17120.29 255
17121.53 280
17122.76 251
17124.00 252
17125.23 236
17126.47 248
17127.70 251
17128.94 257
17130.17 267
17131.41 257
17132.64 253
17133.88 230
17135.11 255
17136.35 239
17137.58 253
17138.82 248
17140.05 260
17141.29 245
17142.52 271
17143.76 257
17144.99 267
17146.23 249
17147.46 250
17148.70 236
17149.94 250
17151.17 244
17152.41 250
17153.64 244
17154.88 244
17156.12 238
17157.35 248
17158.59 254
17159.82 245
17161.06 242
17162.30 259
17163.53 263
17164.77 248
17166.00 242
17167.24 230
17168.48 252
17169.71 251
17170.95 236
17172.19 235
17173.42 259
17174.66 233
17175.90 238
17177.13 238
17178.37 232
17179.61 254
17180.84 244
17182.08 249
17183.32 225
17184.55 263
17185.79 251
17187.03 254
17188.26 251
17189.50 249
17190.74 211
17191.98 243
17193.21 234
17194.45 242
17195.69 236
17196.93 235
17198.16 262
17199.40 254
17200.64 239
17201.88 222
17203.11 250
17204.35 263
17205.59 229
17206.83 225
17208.06 240
17209.30 239
17210.54 232
17211.78 254
17213.02 238
17214.25 255
17215.49 237
17216.73 229
17217.97 225
17219.21 214
17220.44 216
17221.68 254
17222.92 246
17224.16 230
17225.40 241
17226.64 238
17227.87 214
17229.11 221
17230.35 222
17231.59 237
17232.83 217
17234.07 226
17235.31 250
17236.55 229
17237.78 241
17239.02 220
17240.26 229
17241.50 229
17242.74 218
17243.98 217
17245.22 229
17246.46 213
17247.70 229
17248.94 244
17250.18 229
17251.41 222
17252.65 237
17253.89 235
17255.13 227
17256.37 224
17257.61 227
17258.85 245
17260.09 228
17261.33 215
17262.57 206
17263.81 229
17265.05 215
17266.29 234
17267.53 217
17268.77 233
17270.01 206
17271.25 216
17272.49 246
17273.73 225
17274.97 215
17276.21 224
17277.45 242
17278.69 238
17279.93 232
17281.17 223
17282.41 251
17283.65 211
17284.89 243
17286.13 205
17287.38 241
17288.62 205
17289.86 239
17291.10 249
17292.34 229
17293.58 231
17294.82 229
17296.06 252
17297.30 206
17298.54 205
17299.78 237
17301.03 250
17302.27 240
17303.51 227
17304.75 221
17305.99 244
17307.23 227
17308.47 205
17309.71 233
17310.96 227
17312.20 228
17313.44 235
17314.68 226
17315.92 227
17317.16 207
17318.41 228
17319.65 240
17320.89 203
17322.13 230
17323.37 226
17324.62 230
17325.86 206
17327.10 216
17328.34 225
17329.58 233
17330.83 211
17332.07 218
17333.31 223
17334.55 237
17335.80 238
17337.04 229
17338.28 234
17339.52 206
17340.77 227
17342.01 245
17343.25 231
17344.49 224
17345.74 240
17346.98 241
17348.22 239
17349.46 240
17350.71 224
17351.95 224
17353.19 211
17354.44 219
17355.68 213
17356.92 230
17358.17 221
17359.41 263
17360.65 234
17361.90 229
17363.14 206
17364.38 270
17365.63 252
17366.87 234
17368.11 239
17369.36 230
17370.60 246
17371.84 243
17373.09 241
17374.33 209
17375.58 238
17376.82 222
17378.06 229
17379.31 224
17380.55 226
17381.80 221
17383.04 245
17384.28 240
17385.53 253
17386.77 221
17388.02 236
17389.26 248
17390.50 218
17391.75 238
17392.99 234
17394.24 239
17395.48 226
17396.73 248
17397.97 246
17399.22 248
17400.46 225
17401.71 230
17402.95 206
17404.20 250
17405.44 224
17406.69 240
17407.93 241
17409.18 225
17410.42 235
17411.67 230
17412.91 247
17414.16 228
17415.40 242
17416.65 239
17417.89 238
17419.14 230
17420.38 250
17421.63 222
17422.87 257
17424.12 251
17425.36 247
17426.61 240
17427.86 245
17429.10 246
17430.35 250
17431.59 253
17432.84 227
17434.08 248
17435.33 250
17436.58 263
17437.82 252
17439.07 268
17440.32 248
17441.56 246
17442.81 242
17444.05 247
17445.30 242
17446.55 238
17447.79 267
17449.04 258
17450.29 253
17451.53 241
17452.78 258
17454.03 244
17455.27 250
17456.52 231
17457.77 249
17459.01 222
17460.26 258
17461.51 255
17462.75 258
17464.00 250
17465.25 264
17466.49 270
17467.74 272
17468.99 254
17470.24 257
17471.48 250
17472.73 279
17473.98 267
17475.22 273
17476.47 276
17477.72 261
17478.97 287
17480.21 270
17481.46 281
17482.71 267
17483.96 258
17485.21 269
17486.45 268
17487.70 277
17488.95 275
17490.20 287
17491.44 270
17492.69 271
17493.94 274
17495.19 277
17496.44 265
17497.69 266
17498.93 272
17500.18 285
17501.43 268
17502.68 275
17503.93 271
17505.18 263
17506.42 284
17507.67 285
17508.92 295
17510.17 287
17511.42 292
17512.67 313
17513.92 285
17515.16 278
17516.41 307
17517.66 264
17518.91 302
17520.16 292
17521.41 303
17522.66 324
17523.91 307
17525.16 307
17526.41 311
17527.66 297
17528.90 302
17530.15 290
17531.40 306
17532.65 304
17533.90 283
17535.15 312
17536.40 308
17537.65 314
17538.90 310
17540.15 319
17541.40 317
17542.65 320
17543.90 307
17545.15 286
17546.40 298
17547.65 334
17548.90 319
17550.15 291
17551.40 320
17552.65 324
17553.90 301
17555.15 297
17556.40 310
17557.65 304
17558.90 318
17560.15 307
17561.40 329
17562.65 301
17563.90 303
17565.15 307
17566.40 313
17567.65 320
17568.91 295
17570.16 339
17571.41 308
17572.66 322
17573.91 329
17575.16 339
17576.41 332
17577.66 331
17578.91 324
17580.16 338
17581.42 336
17582.67 335
17583.92 357
17585.17 339
17586.42 334
17587.67 336
17588.92 338
17590.17 332
17591.43 336
17592.68 327
17593.93 350
17595.18 348
17596.43 350
17597.68 326
17598.94 344
17600.19 340
17601.44 345
17602.69 357
17603.94 359
17605.20 338
17606.45 336
17607.70 330
17608.95 344
17610.20 364
17611.46 356
17612.71 358
17613.96 334
17615.21 377
17616.47 353
17617.72 345
17618.97 362
17620.22 347
17621.48 352
17622.73 382
17623.98 353
17625.23 363
17626.49 361
17627.74 361
17628.99 362
17630.25 389
17631.50 363
17632.75 371
17634.00 364
17635.26 346
17636.51 352
17637.76 351
17639.02 355
17640.27 336
17641.52 364
17642.78 341
17644.03 337
17645.28 333
17646.54 342
17647.79 334
17649.04 326
17650.30 351
17651.55 338
17652.81 334
17654.06 343
17655.31 339
17656.57 333
17657.82 319
17659.08 314
17660.33 339
17661.58 329
17662.84 308
17664.09 310
17665.35 306
17666.60 306
17667.85 312
17669.11 302
17670.36 316
17671.62 303
17672.87 303
17674.13 302
17675.38 299
17676.64 293
17677.89 300
17679.14 329
17680.40 294
17681.65 289
17682.91 274
17684.16 302
17685.42 284
17686.67 299
17687.93 297
17689.18 280
17690.44 281
17691.69 295
17692.95 289
17694.20 298
17695.46 289
17696.71 283
17697.97 287
17699.22 272
17700.48 249
17701.74 277
17702.99 266
17704.25 273
17705.50 269
17706.76 282
17708.01 285
17709.27 284
17710.53 262
17711.78 290
17713.04 280
17714.29 261
17715.55 270
17716.80 297
17718.06 256
17719.32 257
17720.57 267
17721.83 274
17723.09 254
17724.34 258
17725.60 236
17726.85 271
17728.11 265
17729.37 267
17730.62 257
17731.88 249
17733.14 274
17734.39 269
17735.65 284
17736.91 258
17738.16 260
17739.42 247
17740.68 275
17741.93 250
17743.19 250
17744.45 238
17745.70 262
17746.96 258
17748.22 248
17749.48 249
17750.73 253
17751.99 263
17753.25 272
17754.51 259
17755.76 251
17757.02 231
17758.28 252
17759.53 246
17760.79 231
17762.05 222
17763.31 245
17764.57 270
17765.82 237
17767.08 210
17768.34 250
17769.60 240
17770.85 241
17772.11 269
17773.37 255
17774.63 227
17775.89 243
17777.14 253
17778.40 247
17779.66 203
17780.92 229
17782.18 256
17783.44 249
17784.69 228
17785.95 217
17787.21 250
17788.47 235
17789.73 225
17790.99 231
17792.25 217
17793.50 224
17794.76 223
17796.02 243
17797.28 235
17798.54 213
17799.80 238
17801.06 221
17802.32 216
17803.58 202
17804.83 224
17806.09 227
17807.35 229
17808.61 208
17809.87 212
17811.13 239
17812.39 229
17813.65 221
17814.91 216
17816.17 225
17817.43 212
17818.69 220
17819.95 212
17821.21 202
17822.47 213
17823.73 205
17824.99 230
17826.25 196
17827.51 197
17828.77 216
17830.03 203
17831.29 204
17832.55 195
17833.81 212
17835.07 223
17836.33 223
17837.59 189
17838.85 207
17840.11 212
17841.37 212
17842.63 229
17843.89 218
17845.15 194
17846.41 193
17847.67 220
17848.93 208
17850.19 200
17851.45 192
17852.71 207
17853.98 214
17855.24 189
17856.50 207
17857.76 196
17859.02 217
17860.28 197
17861.54 198
17862.80 201
17864.06 183
17865.32 207
17866.59 230
17867.85 207
17869.11 175
17870.37 191
17871.63 222
17872.89 193
17874.15 213
17875.42 191
17876.68 199
17877.94 191
17879.20 203
17880.46 213
17881.73 202
17882.99 198
17884.25 201
17885.51 208
17886.77 173
17888.04 194
17889.30 194
17890.56 195
17891.82 197
17893.08 187
17894.35 188
17895.61 188
17896.87 195
17898.13 198
17899.40 200
17900.66 188
17901.92 206
17903.18 204
17904.45 195
17905.71 198
17906.97 184
17908.23 172
17909.50 195
17910.76 192
17912.02 190
17913.29 181
17914.55 197
17915.81 196
17917.07 192
17918.34 185
17919.60 175
17920.86 192
17922.13 190
17923.39 191
17924.65 177
17925.92 194
17927.18 194
17928.44 199
17929.71 189
17930.97 177
17932.24 188
17933.50 207
17934.76 197
17936.03 189
17937.29 193
17938.55 198
17939.82 194
17941.08 205
17942.35 207
17943.61 194
17944.87 178
17946.14 194
17947.40 201
17948.67 173
17949.93 192
17951.19 187
17952.46 198
17953.72 177
17954.99 184
17956.25 196
17957.52 198
17958.78 184
17960.05 198
17961.31 209
17962.58 204
17963.84 202
17965.10 188
17966.37 195
17967.63 169
17968.90 187
17970.16 190
17971.43 189
17972.69 176
17973.96 181
17975.22 187
17976.49 177
17977.76 178
17979.02 175
17980.29 190
17981.55 176
17982.82 187
17984.08 178
17985.35 190
17986.61 184
17987.88 191
17989.14 196
17990.41 183
17991.68 177
17992.94 194
17994.21 184
17995.47 176
17996.74 164
17998.00 187
17999.27 202
18000.54 173
18001.80 181
18003.07 183
18004.34 178
18005.60 179
18006.87 184
18008.13 191
18009.40 196
18010.67 188
18011.93 190
18013.20 186
18014.47 193
18015.73 185
18017.00 175
18018.27 182
18019.53 181
18020.80 182
18022.07 178
18023.33 199
18024.60 171
18025.87 179
18027.13 195
18028.40 187
18029.67 183
18030.93 186
18032.20 187
18033.47 199
18034.74 169
18036.00 176
18037.27 182
18038.54 205
18039.81 172
18041.07 179
18042.34 176
18043.61 186
18044.88 190
18046.14 191
18047.41 192
18048.68 173
18049.95 200
18051.21 200
18052.48 192
18053.75 169
18055.02 192
18056.29 190
18057.55 196
18058.82 178
18060.09 160
18061.36 182
18062.63 190
18063.90 198
18065.16 180
18066.43 191
18067.70 188
18068.97 196
18070.24 192
18071.51 196
18072.77 200
18074.04 192
18075.31 192
18076.58 201
18077.85 192
18079.12 203
18080.39 197
18081.66 202
18082.92 181
18084.19 180
18085.46 192
18086.73 197
18088.00 204
18089.27 180
18090.54 194
18091.81 198
18093.08 203
18094.35 183
18095.62 162
18096.89 175
18098.16 175
18099.42 188
18100.69 189
18101.96 171
18103.23 192
18104.50 195
18105.77 196
18107.04 186
18108.31 183
18109.58 183
18110.85 191
18112.12 194
18113.39 187
18114.66 204
18115.93 174
18117.20 188
18118.47 190
18119.74 178
18121.01 199
18122.28 206
18123.55 203
18124.82 185
18126.09 185
18127.36 162
18128.64 195
18129.91 183
18131.18 194
18132.45 184
18133.72 195
18134.99 192
18136.26 190
18137.53 174
18138.80 187
18140.07 193
18141.34 208
18142.61 185
18143.89 192
18145.16 216
18146.43 210
18147.70 195
18148.97 182
18150.24 195
18151.51 199
18152.78 194
18154.06 187
18155.33 199
18156.60 189
18157.87 197
18159.14 187
18160.41 172
18161.69 167
18162.96 182
18164.23 202
18165.50 177
18166.77 174
18168.04 170
18169.32 194
18170.59 191
18171.86 187
18173.13 177
18174.40 181
18175.68 178
18176.95 198
18178.22 176
18179.49 195
18180.77 169
18182.04 184
18183.31 170
18184.58 211
18185.86 185
18187.13 197
18188.40 200
18189.67 189
18190.95 188
18192.22 191
18193.49 200
18194.76 192
18196.04 194
18197.31 194
18198.58 201
18199.86 202
18201.13 194
18202.40 194
18203.68 185
18204.95 202
18206.22 167
18207.50 190
18208.77 180
18210.04 196
18211.32 178
18212.59 195
18213.86 189
18215.14 192
18216.41 167
18217.68 165
18218.96 197
18220.23 179
18221.51 194
18222.78 185
18224.05 192
18225.33 188
18226.60 217
18227.87 186
18229.15 184
18230.42 168
18231.70 193
18232.97 174
18234.25 204
18235.52 183
18236.79 196
18238.07 194
18239.34 179
18240.62 175
18241.89 181
18243.17 175
18244.44 180
18245.72 177
18246.99 199
18248.26 175
18249.54 161
18250.81 190
18252.09 192
18253.36 185
18254.64 172
18255.91 181
18257.19 200
18258.46 196
18259.74 189
18261.01 194
18262.29 189
18263.57 183
18264.84 181
18266.12 185
18267.39 176
18268.67 192
18269.94 183
18271.22 172
18272.49 167
18273.77 168
18275.04 183
18276.32 160
18277.60 187
18278.87 180
18280.15 187
18281.42 189
18282.70 176
18283.98 170
18285.25 167
18286.53 172
18287.80 174
18289.08 193
18290.36 174
18291.63 187
18292.91 161
18294.18 198
18295.46 187
18296.74 177
18298.01 177
18299.29 186
18300.57 179
18301.84 180
18303.12 182
18304.40 184
18305.67 184
18306.95 185
18308.23 211
18309.50 173
18310.78 185
18312.06 209
18313.34 195
18314.61 179
18315.89 159
18317.17 181
18318.44 189
18319.72 193
18321.00 191
18322.28 167
18323.55 162
18324.83 182
18326.11 170
18327.39 189
18328.66 159
18329.94 201
18331.22 177
18332.50 200
18333.77 162
18335.05 162
18336.33 176
18337.61 178
18338.88 190
18340.16 173
18341.44 180
18342.72 191
18344.00 177
18345.27 173
18346.55 184
18347.83 168
18349.11 182
18350.39 187
18351.67 184
18352.94 164
18354.22 171
18355.50 162
18356.78 174
18358.06 170
18359.34 169
18360.62 188
18361.89 181
18363.17 160
18364.45 162
18365.73 189
18367.01 181
18368.29 203
18369.57 164
18370.85 204
18372.13 157
18373.40 168
18374.68 152
18375.96 169
18377.24 178
18378.52 173
18379.80 165
18381.08 178
18382.36 194
18383.64 189
18384.92 183
18386.20 180
18387.48 173
18388.76 174
18390.04 190
18391.32 170
18392.60 174
18393.88 175
18395.16 210
18396.44 186
18397.72 169
18399.00 198
18400.28 179
18401.56 166
18402.84 166
18404.12 195
18405.40 175
18406.68 183
18407.96 182
18409.24 180
18410.52 174
18411.80 174
18413.08 160
18414.36 192
18415.64 172
18416.92 181
18418.20 178
18419.48 144
18420.76 166
18422.04 171
18423.32 181
18424.61 185
18425.89 183
18427.17 157
18428.45 175
18429.73 176
18431.01 175
18432.29 172
18433.57 186
18434.85 149
18436.14 185
18437.42 178
18438.70 169
18439.98 169
18441.26 175
18442.54 177
18443.82 180
18445.11 178
18446.39 170
18447.67 191
18448.95 173
18450.23 159
18451.51 167
18452.80 194
18454.08 161
18455.36 156
18456.64 183
18457.92 183
18459.21 161
18460.49 178
18461.77 182
18463.05 171
18464.33 192
18465.62 177
18466.90 192
18468.18 162
18469.46 184
18470.75 178
18472.03 184
18473.31 171
18474.59 177
18475.88 159
18477.16 181
18478.44 165
18479.73 169
18481.01 167
18482.29 179
18483.57 159
18484.86 180
18486.14 191
18487.42 174
18488.71 174
18489.99 166
18491.27 184
18492.56 177
18493.84 184
18495.12 163
18496.41 176
18497.69 174
18498.97 175
18500.26 173
18501.54 162
18502.82 170
18504.11 172
18505.39 173
18506.67 159
18507.96 190
18509.24 179
18510.53 196
18511.81 174
18513.09 171
18514.38 174
18515.66 162
18516.95 158
18518.23 163
18519.51 172
18520.80 190
18522.08 167
18523.37 178
18524.65 176
18525.94 165
18527.22 178
18528.51 171
18529.79 192
18531.07 162
18532.36 170
18533.64 157
18534.93 173
18536.21 177
18537.50 157
18538.78 201
18540.07 174
18541.35 174
18542.64 164
18543.92 190
18545.21 173
18546.49 187
18547.78 186
18549.06 183
18550.35 171
18551.63 188
18552.92 164
18554.20 175
18555.49 162
18556.78 169
18558.06 173
18559.35 169
18560.63 169
18561.92 162
18563.20 179
18564.49 141
18565.77 187
18567.06 168
18568.35 183
18569.63 160
18570.92 197
18572.20 187
18573.49 168
18574.78 158
18576.06 178
18577.35 181
18578.64 174
18579.92 151
18581.21 183
18582.49 178
18583.78 178
18585.07 177
18586.35 171
18587.64 181
18588.93 168
18590.21 187
18591.50 171
18592.79 167
18594.07 167
18595.36 170
18596.65 183
18597.93 177
18599.22 156
18600.51 164
18601.80 173
18603.08 186
18604.37 168
18605.66 188
18606.94 193
18608.23 180
18609.52 171
18610.81 183
18612.09 182
18613.38 169
18614.67 182
18615.96 182
18617.24 154
18618.53 157
18619.82 176
18621.11 164
18622.39 174
18623.68 171
18624.97 176
18626.26 180
18627.55 169
18628.83 179
18630.12 157
18631.41 158
18632.70 166
18633.99 172
18635.27 158
18636.56 151
18637.85 175
18639.14 179
18640.43 174
18641.72 147
18643.00 145
18644.29 169
18645.58 161
18646.87 172
18648.16 170
18649.45 158
18650.74 165
18652.02 168
18653.31 176
18654.60 161
18655.89 165
18657.18 167
18658.47 176
18659.76 167
18661.05 166
18662.34 165
18663.63 163
18664.91 163
18666.20 142
18667.49 164
18668.78 160
18670.07 157
18671.36 158
18672.65 186
18673.94 164
18675.23 159
18676.52 155
18677.81 174
18679.10 168
18680.39 164
18681.68 159
18682.97 162
18684.26 166
18685.55 159
18686.84 159
18688.13 164
18689.42 164
18690.71 141
18692.00 172
18693.29 163
18694.58 167
18695.87 160
18697.16 169
18698.45 160
18699.74 164
18701.03 153
18702.32 146
18703.61 152
18704.90 153
18706.19 155
18707.48 163
18708.78 150
18710.07 154
18711.36 177
18712.65 150
18713.94 153
18715.23 156
18716.52 167
18717.81 167
18719.10 156
18720.39 148
18721.69 153
18722.98 169
18724.27 166
18725.56 153
18726.85 159
18728.14 128
18729.43 156
18730.72 157
18732.02 155
18733.31 163
18734.60 165
18735.89 168
18737.18 159
18738.47 142
18739.77 145
18741.06 163
18742.35 158
18743.64 152
18744.93 150
18746.23 150
18747.52 153
18748.81 155
18750.10 155
18751.39 140
18752.69 150
18753.98 172
18755.27 164
18756.56 137
18757.86 140
18759.15 147
18760.44 170
18761.73 139
18763.03 140
18764.32 168
18765.61 152
18766.90 170
18768.20 159
18769.49 151
18770.78 144
18772.08 153
18773.37 156
18774.66 159
18775.96 139
18777.25 156
18778.54 148
18779.83 166
18781.13 142
18782.42 146
18783.71 159
18785.01 167
18786.30 150
18787.59 132
18788.89 160
18790.18 158
18791.48 161
18792.77 155
18794.06 174
18795.36 118
18796.65 161
18797.94 157
18799.24 153
18800.53 152
18801.83 158
18803.12 164
18804.41 150
18805.71 138
18807.00 154
18808.30 164
18809.59 167
18810.88 178
18812.18 162
18813.47 161
18814.77 143
18816.06 148
18817.36 142
18818.65 152
18819.95 159
18821.24 166
18822.54 172
18823.83 135
18825.12 133
18826.42 144
18827.71 168
18829.01 163
18830.30 160
18831.60 140
18832.89 142
18834.19 145
18835.48 165
18836.78 159
18838.07 161
18839.37 142
18840.67 138
18841.96 154
18843.26 144
18844.55 151
18845.85 149
18847.14 175
18848.44 143
18849.73 158
18851.03 145
18852.33 165
18853.62 143
18854.92 154
18856.21 134
18857.51 166
18858.80 181
18860.10 157
18861.40 153
18862.69 150
18863.99 147
18865.28 160
18866.58 140
18867.88 143
18869.17 151
18870.47 168
18871.77 156
18873.06 135
18874.36 150
18875.66 150
18876.95 162
18878.25 129
18879.55 153
18880.84 150
18882.14 150
18883.44 151
18884.73 147
18886.03 157
18887.33 135
18888.62 177
18889.92 164
18891.22 165
18892.51 148
18893.81 150
18895.11 165
18896.41 170
18897.70 146
18899.00 149
18900.30 148
18901.59 168
18902.89 140
18904.19 136
18905.49 158
18906.78 139
18908.08 149
18909.38 144
18910.68 156
18911.98 141
18913.27 138
18914.57 147
18915.87 127
18917.17 148
18918.46 164
18919.76 156
18921.06 150
18922.36 128
18923.66 143
18924.96 155
18926.25 132
18927.55 149
18928.85 140
18930.15 162
18931.45 130
18932.75 146
18934.04 134
18935.34 166
18936.64 134
18937.94 155
18939.24 155
18940.54 139
18941.84 169
18943.13 164
18944.43 148
18945.73 157
18947.03 151
18948.33 140
18949.63 154
18950.93 143
18952.23 145
18953.53 156
18954.83 143
18956.13 136
18957.42 150
18958.72 161
18960.02 148
18961.32 147
18962.62 134
18963.92 141
18965.22 135
18966.52 154
18967.82 156
18969.12 154
18970.42 135
18971.72 142
18973.02 135
18974.32 157
18975.62 140
18976.92 141
18978.22 145
18979.52 163
18980.82 144
18982.12 146
18983.42 134
18984.72 143
18986.02 157
18987.32 155
18988.62 147
18989.92 136
18991.22 138
18992.52 151
18993.82 132
18995.12 116
18996.42 152
18997.73 151
18999.03 168
19000.33 140
19001.63 135
19002.93 135
19004.23 143
19005.53 143
19006.83 159
19008.13 143
19009.43 141
19010.73 150
19012.04 149
19013.34 138
19014.64 137
19015.94 146
19017.24 132
19018.54 137
19019.84 140
19021.15 151
19022.45 149
19023.75 148
19025.05 147
19026.35 127
19027.65 142
19028.96 158
19030.26 159
19031.56 143
19032.86 138
19034.16 144
19035.47 149
19036.77 140
19038.07 149
19039.37 142
19040.67 187
19041.98 138
19043.28 140
19044.58 144
19045.88 172
19047.18 149
19048.49 124
19049.79 145
19051.09 135
19052.39 160
19053.70 135
19055.00 145
19056.30 134
19057.61 142
19058.91 144
19060.21 150
19061.51 137
19062.82 154
19064.12 155
19065.42 150
19066.73 150
19068.03 158
19069.33 155
19070.64 148
19071.94 162
19073.24 134
19074.55 163
19075.85 141
19077.15 158
19078.46 141
19079.76 133
19081.06 144
19082.37 144
19083.67 161
19084.97 147
19086.28 121
19087.58 135
19088.89 148
19090.19 149
19091.49 147
19092.80 140
19094.10 158
19095.40 154
19096.71 136
19098.01 138
19099.32 164
19100.62 144
19101.93 158
19103.23 151
19104.53 154
19105.84 148
19107.14 145
19108.45 155
19109.75 149
19111.06 157
19112.36 151
19113.67 151
19114.97 150
19116.28 157
19117.58 153
19118.89 153
19120.19 151
19121.49 155
19122.80 134
19124.10 154
19125.41 146
19126.72 162
19128.02 163
19129.33 152
19130.63 141
19131.94 139
19133.24 163
19134.55 140
19135.85 154
19137.16 151
19138.46 147
19139.77 168
19141.07 155
19142.38 147
19143.69 148
19144.99 147
19146.30 154
19147.60 146
19148.91 144
19150.21 123
19151.52 141
19152.83 159
19154.13 160
19155.44 147
19156.75 145
19158.05 147
19159.36 162
19160.66 163
19161.97 151
19163.28 157
19164.58 144
19165.89 151
19167.20 146
19168.50 136
19169.81 122
19171.12 162
19172.42 146
19173.73 136
19175.04 151
19176.34 139
19177.65 161
19178.96 133
19180.26 156
19181.57 145
19182.88 150
19184.18 153
19185.49 144
19186.80 142
19188.11 152
19189.41 150
19190.72 142
19192.03 151
19193.33 139
19194.64 141
19195.95 151
19197.26 156
19198.56 134
19199.87 155
19201.18 139
19202.49 147
19203.80 129
19205.10 138
19206.41 147
19207.72 143
19209.03 140
19210.34 131
19211.64 131
19212.95 150
19214.26 141
19215.57 143
19216.88 152
19218.18 123
19219.49 143
19220.80 125
19222.11 141
19223.42 127
19224.73 156
19226.03 142
19227.34 131
19228.65 136
19229.96 136
19231.27 139
19232.58 132
19233.89 136
19235.19 153
19236.50 150
19237.81 150
19239.12 123
19240.43 131
19241.74 142
19243.05 159
19244.36 150
19245.67 139
19246.98 153
19248.29 149
19249.59 140
19250.90 130
19252.21 132
19253.52 135
19254.83 145
19256.14 137
19257.45 125
19258.76 152
19260.07 126
19261.38 133
19262.69 133
19264.00 150
19265.31 133
19266.62 150
19267.93 130
19269.24 143
19270.55 116
19271.86 161
19273.17 157
19274.48 129
19275.79 131
19277.10 134
19278.41 136
19279.72 155
19281.03 148
19282.34 121
19283.65 159
19284.96 133
19286.27 139
19287.58 150
19288.89 163
19290.21 157
19291.52 131
19292.83 136
19294.14 132
19295.45 140
19296.76 144
19298.07 158
19299.38 125
19300.69 143
19302.00 145
19303.31 164
19304.63 149
19305.94 125
19307.25 142
19308.56 136
19309.87 136
19311.18 133
19312.49 134
19313.81 140
19315.12 143
19316.43 142
19317.74 140
19319.05 137
19320.36 145
19321.68 145
19322.99 132
19324.30 146
19325.61 132
19326.92 137
19328.23 139
19329.55 139
19330.86 151
19332.17 123
19333.48 158
19334.80 123
19336.11 143
19337.42 124
19338.73 144
19340.04 147
19341.36 144
19342.67 150
19343.98 128
19345.29 149
19346.61 138
19347.92 140
19349.23 132
19350.55 130
19351.86 133
19353.17 133
19354.48 129
19355.80 125
19357.11 131
19358.42 126
19359.74 131
19361.05 138
19362.36 130
19363.68 134
19364.99 149
19366.30 139
19367.62 125
19368.93 138
19370.24 138
19371.56 140
19372.87 145
19374.18 134
19375.50 122
19376.81 136
19378.12 149
19379.44 134
19380.75 155
19382.06 130
19383.38 133
19384.69 144
19386.01 121
19387.32 149
19388.63 140
19389.95 146
19391.26 118
19392.58 117
19393.89 128
19395.21 139
19396.52 142
19397.83 142
19399.15 132
19400.46 147
19401.78 137
19403.09 142
19404.41 147
19405.72 151
19407.04 149
19408.35 128
19409.66 157
19410.98 145
19412.29 146
19413.61 130
19414.92 149
19416.24 131
19417.55 145
19418.87 137
19420.18 160
19421.50 121
19422.81 132
19424.13 148
19425.45 149
19426.76 143
19428.08 133
19429.39 149
19430.71 149
19432.02 138
19433.34 140
19434.65 152
19435.97 134
19437.28 141
19438.60 130
19439.92 138
19441.23 138
19442.55 133
19443.86 132
19445.18 146
19446.50 152
19447.81 141
19449.13 135
19450.44 142
19451.76 132
19453.08 120
19454.39 119
19455.71 145
19457.03 143
19458.34 134
19459.66 131
19460.97 131
19462.29 152
19463.61 151
19464.92 146
19466.24 136
19467.56 132
19468.87 142
19470.19 138
19471.51 143
19472.83 132
19474.14 152
19475.46 137
19476.78 147
19478.09 139
19479.41 144
19480.73 139
19482.04 127
19483.36 152
19484.68 141
19486.00 141
19487.31 130
19488.63 141
19489.95 156
19491.27 134
19492.58 146
19493.90 135
19495.22 155
19496.54 133
19497.85 146
19499.17 165
19500.49 138
19501.81 150
19503.13 141
19504.44 151
19505.76 139
19507.08 141
19508.40 143
19509.72 158
19511.03 149
19512.35 149
19513.67 135
19514.99 121
19516.31 158
19517.63 148
19518.94 151
19520.26 149
19521.58 144
19522.90 140
19524.22 148
19525.54 149
19526.86 133
19528.18 148
19529.49 142
19530.81 144
19532.13 133
19533.45 139
19534.77 134
19536.09 147
19537.41 140
19538.73 153
19540.05 145
19541.37 141
19542.68 126
19544.00 147
19545.32 132
19546.64 143
19547.96 142
19549.28 144
19550.60 141
19551.92 160
19553.24 162
19554.56 138
19555.88 151
19557.20 139
19558.52 144
19559.84 126
19561.16 150
19562.48 141
19563.80 137
19565.12 146
19566.44 150
19567.76 142
19569.08 141
19570.40 140
19571.72 139
19573.04 141
19574.36 132
19575.68 139
19577.00 141
19578.32 152
19579.64 137
19580.96 144
19582.28 157
19583.60 161
19584.92 145
19586.24 162
19587.57 145
19588.89 153
19590.21 136
19591.53 140
19592.85 154
19594.17 153
19595.49 153
19596.81 139
19598.13 142
19599.45 147
19600.78 149
19602.10 132
19603.42 139
19604.74 146
19606.06 134
19607.38 145
19608.70 134
19610.03 129
19611.35 133
19612.67 155
19613.99 138
19615.31 139
19616.63 159
19617.96 143
19619.28 139
19620.60 145
19621.92 132
19623.24 173
19624.57 161
19625.89 149
19627.21 150
19628.53 155
19629.85 136
19631.18 138
19632.50 140
19633.82 143
19635.14 131
19636.47 147
19637.79 152
19639.11 154
19640.43 138
19641.76 142
19643.08 160
19644.40 139
19645.72 144
19647.05 146
19648.37 144
19649.69 161
19651.02 136
19652.34 142
19653.66 140
19654.98 149
19656.31 134
19657.63 125
19658.95 141
19660.28 147
19661.60 134
19662.92 130
19664.25 147
19665.57 146
19666.89 131
19668.22 145
19669.54 125
19670.86 153
19672.19 141
19673.51 138
19674.84 152
19676.16 142
19677.48 141
19678.81 136
19680.13 156
19681.45 159
19682.78 154
19684.10 149
19685.43 148
19686.75 147
19688.08 139
19689.40 152
19690.72 145
19692.05 149
19693.37 154
19694.70 140
19696.02 133
19697.35 152
19698.67 125
19699.99 144
19701.32 153
19702.64 154
19703.97 141
19705.29 146
19706.62 154
19707.94 168
19709.27 133
19710.59 142
19711.92 138
19713.24 144
19714.57 135
19715.89 140
19717.22 143
19718.54 149
19719.87 144
19721.19 157
19722.52 145
19723.84 153
19725.17 159
19726.50 144
19727.82 156
19729.15 129
19730.47 164
19731.80 143
19733.12 158
19734.45 143
19735.77 163
19737.10 152
19738.43 137
19739.75 163
19741.08 158
19742.40 145
19743.73 157
19745.06 153
19746.38 143
19747.71 149
19749.03 134
19750.36 156
19751.69 134
19753.01 138
19754.34 136
19755.67 176
19756.99 158
19758.32 150
19759.65 142
19760.97 157
19762.30 151
19763.63 155
19764.95 160
19766.28 144
19767.61 154
19768.93 134
19770.26 160
19771.59 150
19772.91 162
19774.24 147
19775.57 166
19776.90 132
19778.22 155
19779.55 165
19780.88 157
19782.20 144
19783.53 156
19784.86 139
19786.19 144
19787.51 159
19788.84 144
19790.17 148
19791.50 156
19792.83 152
19794.15 151
19795.48 164
19796.81 149
19798.14 142
19799.46 165
19800.79 151
19802.12 147
19803.45 148
19804.78 153
19806.10 137
19807.43 165
19808.76 148
19810.09 175
19811.42 151
19812.75 157
19814.07 159
19815.40 173
19816.73 155
19818.06 151
19819.39 156
19820.72 165
19822.05 148
19823.37 127
19824.70 160
19826.03 156
19827.36 148
19828.69 148
19830.02 159
19831.35 154
19832.68 149
19834.01 147
19835.33 159
19836.66 143
19837.99 168
19839.32 174
19840.65 162
19841.98 152
19843.31 157
19844.64 161
19845.97 157
19847.30 160
19848.63 169
19849.96 168
19851.29 163
19852.62 162
19853.95 139
19855.28 162
19856.61 154
19857.94 159
19859.27 158
19860.60 153
19861.93 154
19863.26 163
19864.59 163
19865.92 144
19867.25 143
19868.58 151
19869.91 158
19871.24 144
19872.57 150
19873.90 158
19875.23 166
19876.56 153
19877.89 154
19879.22 167
19880.55 165
19881.88 147
19883.21 172
19884.54 139
19885.87 148
19887.21 139
19888.54 151
19889.87 156
19891.20 132
19892.53 146
19893.86 152
19895.19 156
19896.52 138
19897.85 161
19899.18 155
19900.52 159
19901.85 155
19903.18 154
19904.51 149
19905.84 159
19907.17 160
19908.50 144
19909.84 147
19911.17 137
19912.50 138
19913.83 141
19915.16 135
19916.50 150
19917.83 165
19919.16 154
19920.49 153
19921.82 136
19923.16 149
19924.49 144
19925.82 153
19927.15 145
19928.48 158
19929.82 151
19931.15 145
19932.48 150
19933.81 130
19935.15 157
19936.48 145
19937.81 140
19939.14 149
19940.48 158
19941.81 160
19943.14 165
19944.47 171
19945.81 138
19947.14 147
19948.47 149
19949.81 150
19951.14 144
19952.47 145
19953.81 143
19955.14 156
19956.47 143
19957.80 159
19959.14 171
19960.47 170
19961.80 165
19963.14 152
19964.47 149
19965.80 161
19967.14 164
19968.47 147
19969.81 153
19971.14 134
19972.47 156
19973.81 144
19975.14 154
19976.47 156
19977.81 141
19979.14 165
19980.48 173
19981.81 156
19983.14 146
19984.48 146
19985.81 166
19987.15 145
19988.48 159
19989.82 162
19991.15 137
19992.48 162
19993.82 159
19995.15 155
19996.49 154
19997.82 157
19999.16 138
20000.49 161
20001.83 141
20003.16 136
20004.50 154
20005.83 161
20007.17 144
20008.50 153
20009.84 177
20011.17 165
20012.51 145
20013.84 151
20015.18 147
20016.51 166
20017.85 136
20019.18 154
20020.52 164
20021.85 176
20023.19 149
20024.52 170
20025.86 158
20027.19 143
20028.53 156
20029.86 158
20031.20 153
20032.54 160
20033.87 156
20035.21 155
20036.54 152
20037.88 150
20039.22 153
20040.55 150
20041.89 162
20043.22 143
20044.56 156
20045.90 146
20047.23 147
20048.57 153
20049.90 149
20051.24 156
20052.58 152
20053.91 140
20055.25 140
20056.59 147
20057.92 138
20059.26 146
20060.60 147
20061.93 170
20063.27 134
20064.61 161
20065.94 172
20067.28 148
20068.62 157
20069.95 173
20071.29 155
20072.63 149
20073.97 150
20075.30 158
20076.64 152
20077.98 162
20079.31 155
20080.65 144
20081.99 149
20083.33 157
20084.66 158
20086.00 165
20087.34 156
20088.68 164
20090.01 145
20091.35 155
20092.69 154
20094.03 152
20095.37 167
20096.70 164
20098.04 164
20099.38 152
20100.72 147
20102.06 147
20103.39 163
20104.73 160
20106.07 157
20107.41 138
20108.75 160
20110.08 155
20111.42 146
20112.76 147
20114.10 153
20115.44 160
20116.78 158
20118.12 135
20119.45 142
20120.79 157
20122.13 167
20123.47 164
20124.81 172
20126.15 170
20127.49 160
