# Supplementary material for: MALDI-TOF MS typing enables the classification of brewing yeasts of the genus Saccharomyces to major beer styles
Source: PLoS One. 2017 Aug 9;12(8):e0181694. doi: 10.1371/journal.pone.0181694 (PMC5549903; doi:10.1371/journal.pone.0181694)
Supplement: S9 File — The directory includes 90 raw files and was zipped to “.zip”; the folder has three strains with 30 spectra per strain; S1 Text explains the raw files with an example and Table 1 represents the yeast strains used within the experiment. (ZIP) [file pone.0181694.s012.zip › 25-27/30286-204-Lag-Lag-Lag-YPG-18h-E-E_2016-09-21_3_0_E9_1.dat]

1999.90 1293
2000.32 1381
2000.75 1409
2001.17 1390
2001.59 1353
2002.01 1468
2002.43 1422
2002.86 1387
2003.28 1434
2003.70 1396
2004.12 1378
2004.54 1456
2004.97 1477
2005.39 1428
2005.81 1446
2006.23 1412
2006.66 1421
2007.08 1410
2007.50 1371
2007.92 1369
2008.35 1456
2008.77 1437
2009.19 1360
2009.61 1406
2010.04 1326
2010.46 1451
2010.88 1453
2011.31 1392
2011.73 1434
2012.15 1391
2012.57 1352
2013.00 1358
2013.42 1299
2013.84 1320
2014.27 1455
2014.69 1420
2015.11 1431
2015.54 1388
2015.96 1408
2016.38 1384
2016.81 1496
2017.23 1474
2017.65 1497
2018.08 1447
2018.50 1547
2018.93 1559
2019.35 1540
2019.77 1503
2020.20 1505
2020.62 1534
2021.04 1499
2021.47 1406
2021.89 1373
2022.32 1419
2022.74 1470
2023.17 1397
2023.59 1407
2024.01 1399
2024.44 1387
2024.86 1377
2025.29 1431
2025.71 1416
2026.14 1379
2026.56 1343
2026.98 1499
2027.41 1487
2027.83 1425
2028.26 1426
2028.68 1432
2029.11 1327
2029.53 1364
2029.96 1334
2030.38 1358
2030.81 1328
2031.23 1370
2031.66 1345
2032.08 1370
2032.51 1377
2032.93 1371
2033.36 1321
2033.78 1406
2034.21 1473
2034.63 1459
2035.06 1457
2035.49 1508
2035.91 1528
2036.34 1542
2036.76 1529
2037.19 1535
2037.61 1591
2038.04 1651
2038.47 1555
2038.89 1507
2039.32 1542
2039.74 1468
2040.17 1462
2040.59 1492
2041.02 1561
2041.45 1500
2041.87 1479
2042.30 1541
2042.73 1547
2043.15 1434
2043.58 1469
2044.00 1475
2044.43 1428
2044.86 1479
2045.28 1488
2045.71 1413
2046.14 1419
2046.56 1406
2046.99 1512
2047.42 1489
2047.84 1457
2048.27 1491
2048.70 1424
2049.12 1447
2049.55 1403
2049.98 1409
2050.40 1426
2050.83 1398
2051.26 1428
2051.69 1476
2052.11 1463
2052.54 1370
2052.97 1368
2053.40 1367
2053.82 1438
2054.25 1413
2054.68 1369
2055.10 1365
2055.53 1402
2055.96 1404
2056.39 1415
2056.82 1351
2057.24 1465
2057.67 1477
2058.10 1453
2058.53 1459
2058.95 1465
2059.38 1443
2059.81 1443
2060.24 1492
2060.67 1445
2061.09 1428
2061.52 1487
2061.95 1451
2062.38 1550
2062.81 1553
2063.24 1516
2063.66 1599
2064.09 1640
2064.52 1575
2064.95 1629
2065.38 1691
2065.81 1625
2066.24 1734
2066.66 1682
2067.09 1590
2067.52 1600
2067.95 1519
2068.38 1549
2068.81 1527
2069.24 1483
2069.67 1472
2070.10 1486
2070.52 1462
2070.95 1450
2071.38 1411
2071.81 1464
2072.24 1477
2072.67 1461
2073.10 1458
2073.53 1437
2073.96 1510
2074.39 1542
2074.82 1580
2075.25 1550
2075.68 1591
2076.11 1638
2076.54 1583
2076.97 1621
2077.40 1648
2077.83 1689
2078.26 1668
2078.69 1659
2079.12 1646
2079.55 1690
2079.98 1630
2080.41 1608
2080.84 1548
2081.27 1608
2081.70 1550
2082.13 1466
2082.56 1527
2082.99 1478
2083.42 1527
2083.85 1558
2084.28 1548
2084.71 1533
2085.14 1476
2085.57 1529
2086.00 1556
2086.43 1494
2086.86 1495
2087.29 1522
2087.73 1520
2088.16 1437
2088.59 1481
2089.02 1522
2089.45 1521
2089.88 1457
2090.31 1474
2090.74 1454
2091.17 1447
2091.61 1481
2092.04 1474
2092.47 1419
2092.90 1437
2093.33 1522
2093.76 1518
2094.19 1554
2094.63 1488
2095.06 1455
2095.49 1488
2095.92 1431
2096.35 1446
2096.78 1451
2097.22 1392
2097.65 1426
2098.08 1460
2098.51 1444
2098.94 1429
2099.38 1502
2099.81 1469
2100.24 1414
2100.67 1421
2101.11 1512
2101.54 1536
2101.97 1483
2102.40 1455
2102.83 1501
2103.27 1536
2103.70 1420
2104.13 1435
2104.56 1480
2105.00 1513
2105.43 1509
2105.86 1544
2106.30 1472
2106.73 1584
2107.16 1596
2107.59 1608
2108.03 1658
2108.46 1607
2108.89 1604
2109.33 1662
2109.76 1630
2110.19 1559
2110.63 1568
2111.06 1590
2111.49 1553
2111.93 1474
2112.36 1535
2112.79 1482
2113.23 1466
2113.66 1523
2114.09 1529
2114.53 1468
2114.96 1488
2115.40 1461
2115.83 1459
2116.26 1429
2116.70 1454
2117.13 1490
2117.56 1449
2118.00 1418
2118.43 1376
2118.87 1515
2119.30 1401
2119.73 1450
2120.17 1423
2120.60 1433
2121.04 1403
2121.47 1427
2121.91 1387
2122.34 1438
2122.78 1511
2123.21 1434
2123.64 1465
2124.08 1434
2124.51 1496
2124.95 1472
2125.38 1495
2125.82 1470
2126.25 1480
2126.69 1524
2127.12 1557
2127.56 1641
2127.99 1668
2128.43 1642
2128.86 1757
2129.30 1814
2129.73 1800
2130.17 1835
2130.60 1871
2131.04 1904
2131.47 1915
2131.91 1955
2132.35 1879
2132.78 1878
2133.22 1872
2133.65 1748
2134.09 1761
2134.52 1661
2134.96 1629
2135.40 1666
2135.83 1641
2136.27 1596
2136.70 1651
2137.14 1618
2137.57 1582
2138.01 1538
2138.45 1585
2138.88 1570
2139.32 1526
2139.76 1567
2140.19 1582
2140.63 1557
2141.06 1608
2141.50 1592
2141.94 1680
2142.37 1688
2142.81 1618
2143.25 1648
2143.68 1668
2144.12 1619
2144.56 1601
2144.99 1666
2145.43 1672
2145.87 1684
2146.30 1666
2146.74 1676
2147.18 1752
2147.62 1737
2148.05 1739
2148.49 1775
2148.93 1853
2149.36 1835
2149.80 1841
2150.24 1875
2150.68 1937
2151.11 1998
2151.55 1919
2151.99 1871
2152.43 1960
2152.86 1896
2153.30 1895
2153.74 1823
2154.18 1836
2154.61 1798
2155.05 1795
2155.49 1722
2155.93 1722
2156.37 1802
2156.80 1895
2157.24 1859
2157.68 1889
2158.12 1987
2158.56 1973
2158.99 2014
2159.43 2075
2159.87 2212
2160.31 2158
2160.75 2165
2161.19 2119
2161.62 2173
2162.06 2167
2162.50 2048
2162.94 2041
2163.38 2072
2163.82 2017
2164.26 2031
2164.69 1947
2165.13 1904
2165.57 1915
2166.01 1846
2166.45 1814
2166.89 1711
2167.33 1735
2167.77 1689
2168.21 1754
2168.65 1719
2169.08 1743
2169.52 1787
2169.96 1842
2170.40 1778
2170.84 1772
2171.28 1885
2171.72 1839
2172.16 1933
2172.60 1943
2173.04 2005
2173.48 1994
2173.92 2050
2174.36 2007
2174.80 1962
2175.24 1942
2175.68 1948
2176.12 1914
2176.56 1974
2177.00 1935
2177.44 1965
2177.88 2100
2178.32 2029
2178.76 1934
2179.20 1977
2179.64 1922
2180.08 1916
2180.52 1937
2180.96 1847
2181.40 1824
2181.84 1844
2182.28 1775
2182.72 1802
2183.16 1735
2183.60 1611
2184.04 1704
2184.48 1673
2184.93 1626
2185.37 1594
2185.81 1627
2186.25 1657
2186.69 1781
2187.13 1753
2187.57 1736
2188.01 1710
2188.45 1790
2188.89 1769
2189.34 1727
2189.78 1770
2190.22 1769
2190.66 1789
2191.10 1745
2191.54 1736
2191.98 1785
2192.43 1745
2192.87 1767
2193.31 1780
2193.75 1883
2194.19 1848
2194.63 1862
2195.08 1982
2195.52 2042
2195.96 1937
2196.40 1959
2196.84 1929
2197.29 1970
2197.73 1904
2198.17 1977
2198.61 1928
2199.06 1928
2199.50 1788
2199.94 1752
2200.38 1735
2200.82 1771
2201.27 1771
2201.71 1761
2202.15 1771
2202.59 1724
2203.04 1739
2203.48 1745
2203.92 1749
2204.37 1751
2204.81 1771
2205.25 1687
2205.69 1742
2206.14 1805
2206.58 1779
2207.02 1733
2207.47 1735
2207.91 1748
2208.35 1743
2208.80 1711
2209.24 1731
2209.68 1815
2210.13 1773
2210.57 1787
2211.01 1750
2211.46 1805
2211.90 1687
2212.34 1700
2212.79 1797
2213.23 1665
2213.67 1683
2214.12 1754
2214.56 1732
2215.01 1790
2215.45 1678
2215.89 1574
2216.34 1632
2216.78 1671
2217.23 1738
2217.67 1814
2218.11 1771
2218.56 1717
2219.00 1736
2219.45 1689
2219.89 1735
2220.34 1763
2220.78 1774
2221.22 1832
2221.67 1831
2222.11 1875
2222.56 1934
2223.00 1918
2223.45 2064
2223.89 2014
2224.34 1930
2224.78 1925
2225.23 1998
2225.67 2106
2226.12 2141
2226.56 2079
2227.01 2077
2227.45 2145
2227.90 2107
2228.34 2010
2228.79 2000
2229.23 2023
2229.68 1993
2230.12 2107
2230.57 2140
2231.01 2139
2231.46 2031
2231.90 2075
2232.35 2012
2232.80 1989
2233.24 2019
2233.69 2062
2234.13 2000
2234.58 1965
2235.02 1970
2235.47 1963
2235.92 1951
2236.36 1884
2236.81 1911
2237.25 1870
2237.70 1988
2238.15 1903
2238.59 1833
2239.04 1855
2239.49 1879
2239.93 1818
2240.38 1859
2240.82 1867
2241.27 1854
2241.72 1765
2242.16 1725
2242.61 1776
2243.06 1725
2243.50 1715
2243.95 1717
2244.40 1760
2244.84 1706
2245.29 1695
2245.74 1760
2246.19 1678
2246.63 1753
2247.08 1856
2247.53 1809
2247.97 1790
2248.42 1731
2248.87 1747
2249.32 1831
2249.76 1847
2250.21 1810
2250.66 1849
2251.10 1885
2251.55 1832
2252.00 1871
2252.45 1907
2252.89 1843
2253.34 1822
2253.79 1983
2254.24 1924
2254.69 1950
2255.13 1888
2255.58 1826
2256.03 1937
2256.48 1870
2256.93 1937
2257.37 1952
2257.82 1921
2258.27 1828
2258.72 1954
2259.17 1915
2259.61 1895
2260.06 1901
2260.51 1930
2260.96 1858
2261.41 1953
2261.86 1967
2262.31 1918
2262.75 1962
2263.20 1991
2263.65 1979
2264.10 2023
2264.55 2032
2265.00 2033
2265.45 1978
2265.90 1926
2266.34 2041
2266.79 2000
2267.24 1994
2267.69 1986
2268.14 1938
2268.59 2020
2269.04 1974
2269.49 1996
2269.94 2013
2270.39 2032
2270.84 2011
2271.29 2101
2271.74 2223
2272.18 2223
2272.63 2298
2273.08 2530
2273.53 2643
2273.98 2883
2274.43 3112
2274.88 3394
2275.33 3584
2275.78 3703
2276.23 3947
2276.68 3824
2277.13 3968
2277.58 3993
2278.03 3736
2278.48 3578
2278.93 3486
2279.38 3341
2279.83 3089
2280.28 2940
2280.73 2726
2281.19 2580
2281.64 2450
2282.09 2314
2282.54 2227
2282.99 2143
2283.44 2121
2283.89 2036
2284.34 2030
2284.79 2028
2285.24 1967
2285.69 1918
2286.14 2016
2286.59 2149
2287.04 2231
2287.50 2378
2287.95 2432
2288.40 2560
2288.85 2727
2289.30 2814
2289.75 3164
2290.20 3313
2290.65 3519
2291.11 3459
2291.56 3561
2292.01 3621
2292.46 3535
2292.91 3298
2293.36 3249
2293.82 3108
2294.27 2885
2294.72 2800
2295.17 2677
2295.62 2424
2296.07 2353
2296.53 2226
2296.98 2239
2297.43 2183
2297.88 2050
2298.33 2083
2298.79 2091
2299.24 2047
2299.69 2019
2300.14 2037
2300.60 2007
2301.05 1995
2301.50 1985
2301.95 1948
2302.41 1922
2302.86 2010
2303.31 2055
2303.76 2021
2304.22 2042
2304.67 2069
2305.12 2061
2305.57 2033
2306.03 2084
2306.48 2115
2306.93 2125
2307.39 2025
2307.84 2080
2308.29 2180
2308.75 2189
2309.20 2074
2309.65 2095
2310.11 2137
2310.56 2051
2311.01 1975
2311.47 1996
2311.92 2075
2312.37 2066
2312.83 2085
2313.28 2088
2313.73 2017
2314.19 2007
2314.64 2042
2315.09 1984
2315.55 2041
2316.00 2029
2316.46 1968
2316.91 1980
2317.36 1985
2317.82 1979
2318.27 1999
2318.73 2073
2319.18 2102
2319.63 2092
2320.09 2116
2320.54 2116
2321.00 2087
2321.45 2046
2321.91 2037
2322.36 2027
2322.82 2090
2323.27 2162
2323.72 2040
2324.18 2087
2324.63 2033
2325.09 1917
2325.54 1964
2326.00 2029
2326.45 2104
2326.91 2031
2327.36 1979
2327.82 2023
2328.27 2199
2328.73 2129
2329.18 1926
2329.64 1963
2330.09 1947
2330.55 1887
2331.00 1854
2331.46 1846
2331.92 1858
2332.37 1881
2332.83 1928
2333.28 1923
2333.74 1842
2334.19 1855
2334.65 1836
2335.10 1778
2335.56 1866
2336.02 1840
2336.47 1867
2336.93 1843
2337.38 1886
2337.84 2017
2338.30 1904
2338.75 1817
2339.21 1834
2339.66 1931
2340.12 1836
2340.58 1865
2341.03 1905
2341.49 1891
2341.95 1855
2342.40 1833
2342.86 1840
2343.32 1796
2343.77 1793
2344.23 1801
2344.68 1767
2345.14 1777
2345.60 1741
2346.06 1820
2346.51 1874
2346.97 1876
2347.43 1811
2347.88 1777
2348.34 1865
2348.80 1803
2349.25 1848
2349.71 1926
2350.17 1890
2350.63 1943
2351.08 1931
2351.54 1897
2352.00 1929
2352.46 1942
2352.91 1877
2353.37 1862
2353.83 1882
2354.29 1946
2354.74 1814
2355.20 1853
2355.66 1803
2356.12 1875
2356.57 1882
2357.03 1863
2357.49 1838
2357.95 1880
2358.41 1800
2358.86 1729
2359.32 1816
2359.78 1890
2360.24 1943
2360.70 1969
2361.15 1959
2361.61 1947
2362.07 1971
2362.53 2024
2362.99 2026
2363.45 1966
2363.91 2025
2364.36 2074
2364.82 2073
2365.28 2059
2365.74 2054
2366.20 2030
2366.66 2064
2367.12 2089
2367.57 2009
2368.03 2023
2368.49 2077
2368.95 2016
2369.41 1927
2369.87 1970
2370.33 2002
2370.79 1949
2371.25 2103
2371.71 2064
2372.17 2100
2372.63 2159
2373.09 2213
2373.54 2170
2374.00 2227
2374.46 2242
2374.92 2308
2375.38 2317
2375.84 2213
2376.30 2259
2376.76 2265
2377.22 2172
2377.68 2168
2378.14 2134
2378.60 2110
2379.06 2131
2379.52 2186
2379.98 2265
2380.44 2177
2380.90 2126
2381.36 2119
2381.82 2171
2382.28 2078
2382.74 2062
2383.20 2031
2383.66 1962
2384.12 1908
2384.59 1922
2385.05 1880
2385.51 1923
2385.97 1899
2386.43 1871
2386.89 1936
2387.35 1958
2387.81 1984
2388.27 1948
2388.73 2110
2389.19 2161
2389.65 2074
2390.12 2101
2390.58 2076
2391.04 2091
2391.50 2201
2391.96 2191
2392.42 2129
2392.88 2197
2393.34 2137
2393.81 2040
2394.27 2038
2394.73 2059
2395.19 2109
2395.65 2121
2396.11 2132
2396.57 2100
2397.04 2162
2397.50 2165
2397.96 2159
2398.42 2164
2398.88 2181
2399.35 2189
2399.81 2236
2400.27 2174
2400.73 2163
2401.19 2137
2401.66 2126
2402.12 1975
2402.58 2049
2403.04 2027
2403.51 1992
2403.97 1978
2404.43 1979
2404.89 1904
2405.36 2031
2405.82 1932
2406.28 1889
2406.74 1897
2407.21 1905
2407.67 1967
2408.13 1922
2408.59 1928
2409.06 1937
2409.52 1902
2409.98 1904
2410.45 1894
2410.91 1854
2411.37 1901
2411.84 2010
2412.30 1984
2412.76 1991
2413.23 1996
2413.69 1934
2414.15 1992
2414.62 1954
2415.08 1946
2415.54 2010
2416.01 2066
2416.47 2105
2416.93 2126
2417.40 2220
2417.86 2290
2418.32 2323
2418.79 2459
2419.25 2549
2419.72 2543
2420.18 2567
2420.64 2593
2421.11 2518
2421.57 2534
2422.04 2484
2422.50 2476
2422.96 2423
2423.43 2406
2423.89 2359
2424.36 2315
2424.82 2277
2425.29 2199
2425.75 2176
2426.22 2243
2426.68 2216
2427.15 2107
2427.61 2065
2428.07 2036
2428.54 2094
2429.00 2042
2429.47 2077
2429.93 2009
2430.40 1995
2430.86 1951
2431.33 1955
2431.79 2064
2432.26 2064
2432.72 2033
2433.19 2090
2433.65 2112
2434.12 2184
2434.59 2110
2435.05 2022
2435.52 1997
2435.98 2101
2436.45 2057
2436.91 2090
2437.38 2117
2437.84 2050
2438.31 2117
2438.78 2156
2439.24 2072
2439.71 2147
2440.17 2134
2440.64 2122
2441.10 2128
2441.57 2173
2442.04 2142
2442.50 2132
2442.97 2141
2443.44 2105
2443.90 2052
2444.37 2048
2444.83 2068
2445.30 2003
2445.77 2005
2446.23 1987
2446.70 2026
2447.17 2038
2447.63 2048
2448.10 1999
2448.57 1973
2449.03 2050
2449.50 2048
2449.97 2061
2450.43 2214
2450.90 2179
2451.37 2150
2451.83 2187
2452.30 2188
2452.77 2108
2453.24 2103
2453.70 2119
2454.17 2091
2454.64 2165
2455.10 2024
2455.57 2025
2456.04 2097
2456.51 2079
2456.97 2120
2457.44 2116
2457.91 2018
2458.38 2003
2458.84 2057
2459.31 2059
2459.78 2035
2460.25 1965
2460.72 2025
2461.18 1942
2461.65 1937
2462.12 2017
2462.59 1980
2463.06 1956
2463.52 1957
2463.99 2019
2464.46 2007
2464.93 2011
2465.40 2018
2465.86 2051
2466.33 2081
2466.80 2095
2467.27 2143
2467.74 2159
2468.21 2243
2468.68 2215
2469.14 2262
2469.61 2234
2470.08 2243
2470.55 2217
2471.02 2155
2471.49 2055
2471.96 2086
2472.43 2119
2472.90 2128
2473.36 2078
2473.83 2102
2474.30 2037
2474.77 2092
2475.24 2097
2475.71 2081
2476.18 2180
2476.65 2187
2477.12 2133
2477.59 2123
2478.06 2147
2478.53 2087
2479.00 2043
2479.47 2116
2479.94 2073
2480.41 2094
2480.87 2068
2481.34 2099
2481.81 2117
2482.28 2006
2482.75 1969
2483.22 1950
2483.69 1950
2484.16 1972
2484.63 1947
2485.10 1915
2485.57 1924
2486.05 1895
2486.52 1882
2486.99 2000
2487.46 2077
2487.93 2047
2488.40 1993
2488.87 2032
2489.34 2060
2489.81 2134
2490.28 2107
2490.75 2094
2491.22 2071
2491.69 2039
2492.16 2063
2492.63 2055
2493.10 2109
2493.58 2120
2494.05 2132
2494.52 2254
2494.99 2166
2495.46 2118
2495.93 2134
2496.40 2127
2496.87 2165
2497.34 2104
2497.82 2074
2498.29 2107
2498.76 2027
2499.23 1962
2499.70 2041
2500.17 1971
2500.64 1951
2501.12 2010
2501.59 1988
2502.06 1914
2502.53 1953
2503.00 2046
2503.48 2010
2503.95 2032
2504.42 2110
2504.89 2102
2505.36 2142
2505.84 2163
2506.31 2127
2506.78 2208
2507.25 2259
2507.72 2216
2508.20 2076
2508.67 2210
2509.14 2241
2509.61 2252
2510.09 2230
2510.56 2263
2511.03 2337
2511.50 2314
2511.98 2400
2512.45 2385
2512.92 2319
2513.40 2415
2513.87 2384
2514.34 2307
2514.81 2238
2515.29 2161
2515.76 2114
2516.23 2108
2516.71 2100
2517.18 2110
2517.65 2068
2518.13 2005
2518.60 2012
2519.07 1999
2519.55 1998
2520.02 1942
2520.49 1971
2520.97 2031
2521.44 1943
2521.91 1964
2522.39 2076
2522.86 2026
2523.34 2022
2523.81 2025
2524.28 2002
2524.76 2073
2525.23 1946
2525.70 2041
2526.18 2021
2526.65 2062
2527.13 2002
2527.60 2019
2528.08 2046
2528.55 2056
2529.02 1954
2529.50 1977
2529.97 1922
2530.45 1949
2530.92 1944
2531.40 1998
2531.87 1972
2532.34 2041
2532.82 1940
2533.29 2044
2533.77 2050
2534.24 1897
2534.72 2062
2535.19 2056
2535.67 2085
2536.14 2139
2536.62 2095
2537.09 2166
2537.57 2098
2538.04 2107
2538.52 2079
2538.99 1999
2539.47 2115
2539.94 2128
2540.42 2070
2540.90 2087
2541.37 2075
2541.85 2076
2542.32 2064
2542.80 2012
2543.27 2004
2543.75 2110
2544.22 2124
2544.70 2136
2545.18 2280
2545.65 2263
2546.13 2318
2546.60 2373
2547.08 2420
2547.56 2332
2548.03 2422
2548.51 2485
2548.98 2536
2549.46 2538
2549.94 2434
2550.41 2448
2550.89 2443
2551.37 2499
2551.84 2409
2552.32 2422
2552.80 2476
2553.27 2384
2553.75 2306
2554.23 2309
2554.70 2288
2555.18 2323
2555.66 2167
2556.13 2219
2556.61 2268
2557.09 2173
2557.56 2126
2558.04 2110
2558.52 2187
2558.99 2194
2559.47 2179
2559.95 2117
2560.43 2144
2560.90 2160
2561.38 2153
2561.86 2105
2562.33 2030
2562.81 2059
2563.29 2011
2563.77 1968
2564.25 2077
2564.72 2093
2565.20 2037
2565.68 2048
2566.16 1954
2566.63 1936
2567.11 2029
2567.59 2044
2568.07 2080
2568.55 2108
2569.02 2032
2569.50 2015
2569.98 2003
2570.46 2069
2570.94 2091
2571.41 2033
2571.89 1941
2572.37 1999
2572.85 1947
2573.33 1946
2573.81 1981
2574.28 2054
2574.76 2056
2575.24 2066
2575.72 2054
2576.20 2105
2576.68 2053
2577.16 1986
2577.64 2038
2578.11 2079
2578.59 2125
2579.07 2054
2579.55 2004
2580.03 2004
2580.51 2022
2580.99 2025
2581.47 2052
2581.95 2066
2582.43 2137
2582.91 2006
2583.39 2034
2583.86 2001
2584.34 1959
2584.82 1999
2585.30 1973
2585.78 2092
2586.26 2041
2586.74 2039
2587.22 2009
2587.70 2029
2588.18 1998
2588.66 2094
2589.14 2066
2589.62 2098
2590.10 1973
2590.58 1999
2591.06 1935
2591.54 1984
2592.02 1973
2592.50 1990
2592.98 2042
2593.46 2086
2593.94 2096
2594.42 2096
2594.90 2081
2595.38 2160
2595.86 2238
2596.35 2213
2596.83 2218
2597.31 2170
2597.79 2132
2598.27 2103
2598.75 2102
2599.23 2046
2599.71 2042
2600.19 2105
2600.67 2138
2601.15 2104
2601.63 2129
2602.12 2048
2602.60 2096
2603.08 2018
2603.56 2069
2604.04 2061
2604.52 2023
2605.00 2063
2605.48 2021
2605.97 2051
2606.45 1928
2606.93 2013
2607.41 1993
2607.89 1955
2608.37 1990
2608.86 2026
2609.34 2068
2609.82 2075
2610.30 2119
2610.78 2053
2611.26 2072
2611.75 2152
2612.23 2099
2612.71 2075
2613.19 2078
2613.68 2027
2614.16 2062
2614.64 2036
2615.12 2030
2615.60 2114
2616.09 2108
2616.57 2162
2617.05 2075
2617.53 2215
2618.02 2246
2618.50 2305
2618.98 2285
2619.46 2301
2619.95 2336
2620.43 2309
2620.91 2231
2621.40 2272
2621.88 2229
2622.36 2290
2622.85 2174
2623.33 2266
2623.81 2237
2624.29 2239
2624.78 2309
2625.26 2270
2625.74 2246
2626.23 2239
2626.71 2214
2627.19 2163
2627.68 2136
2628.16 2177
2628.64 2260
2629.13 2290
2629.61 2212
2630.10 2334
2630.58 2322
2631.06 2301
2631.55 2329
2632.03 2378
2632.51 2333
2633.00 2346
2633.48 2397
2633.97 2332
2634.45 2286
2634.94 2344
2635.42 2425
2635.90 2382
2636.39 2354
2636.87 2321
2637.36 2343
2637.84 2270
2638.33 2362
2638.81 2338
2639.29 2265
2639.78 2213
2640.26 2217
2640.75 2234
2641.23 2135
2641.72 2282
2642.20 2263
2642.69 2325
2643.17 2298
2643.66 2212
2644.14 2132
2644.63 2157
2645.11 2144
2645.60 2149
2646.08 2070
2646.57 2142
2647.05 2177
2647.54 2188
2648.02 2123
2648.51 2200
2648.99 2284
2649.48 2299
2649.97 2137
2650.45 2109
2650.94 2316
2651.42 2309
2651.91 2299
2652.39 2217
2652.88 2222
2653.37 2227
2653.85 2254
2654.34 2220
2654.82 2213
2655.31 2166
2655.80 2190
2656.28 2238
2656.77 2201
2657.25 2175
2657.74 2147
2658.23 2201
2658.71 2193
2659.20 2173
2659.69 2170
2660.17 2287
2660.66 2260
2661.14 2272
2661.63 2312
2662.12 2329
2662.60 2356
2663.09 2325
2663.58 2304
2664.06 2327
2664.55 2357
2665.04 2464
2665.53 2416
2666.01 2318
2666.50 2302
2666.99 2288
2667.47 2206
2667.96 2214
2668.45 2199
2668.94 2256
2669.42 2267
2669.91 2244
2670.40 2273
2670.88 2222
2671.37 2196
2671.86 2258
2672.35 2381
2672.83 2345
2673.32 2410
2673.81 2440
2674.30 2542
2674.79 2655
2675.27 2560
2675.76 2637
2676.25 2639
2676.74 2671
2677.23 2596
2677.71 2456
2678.20 2451
2678.69 2436
2679.18 2386
2679.67 2428
2680.15 2374
2680.64 2269
2681.13 2346
2681.62 2326
2682.11 2271
2682.60 2281
2683.08 2274
2683.57 2288
2684.06 2327
2684.55 2262
2685.04 2262
2685.53 2212
2686.02 2232
2686.51 2281
2686.99 2337
2687.48 2290
2687.97 2293
2688.46 2292
2688.95 2380
2689.44 2344
2689.93 2286
2690.42 2394
2690.91 2323
2691.40 2261
2691.89 2291
2692.38 2424
2692.87 2406
2693.35 2447
2693.84 2564
2694.33 2716
2694.82 2728
2695.31 2675
2695.80 2733
2696.29 2771
2696.78 2757
2697.27 2741
2697.76 2701
2698.25 2717
2698.74 2638
2699.23 2619
2699.72 2514
2700.21 2402
2700.70 2353
2701.19 2430
2701.68 2355
2702.17 2375
2702.66 2324
2703.15 2350
2703.64 2305
2704.13 2246
2704.62 2207
2705.12 2170
2705.61 2202
2706.10 2181
2706.59 2090
2707.08 2091
2707.57 2152
2708.06 2192
2708.55 2185
2709.04 2199
2709.53 2192
2710.02 2155
2710.51 2199
2711.01 2203
2711.50 2212
2711.99 2281
2712.48 2279
2712.97 2209
2713.46 2218
2713.95 2260
2714.44 2204
2714.94 2167
2715.43 2198
2715.92 2143
2716.41 2121
2716.90 2143
2717.39 2067
2717.89 2089
2718.38 2111
2718.87 2060
2719.36 1991
2719.85 2037
2720.34 2042
2720.84 2043
2721.33 2126
2721.82 2160
2722.31 2275
2722.80 2316
2723.30 2343
2723.79 2349
2724.28 2280
2724.77 2286
2725.27 2307
2725.76 2337
2726.25 2284
2726.74 2203
2727.24 2206
2727.73 2237
2728.22 2192
2728.71 2202
2729.21 2200
2729.70 2185
2730.19 2225
2730.69 2300
2731.18 2364
2731.67 2337
2732.16 2346
2732.66 2316
2733.15 2278
2733.64 2378
2734.14 2353
2734.63 2282
2735.12 2472
2735.62 2452
2736.11 2476
2736.60 2516
2737.10 2511
2737.59 2557
2738.08 2676
2738.58 2670
2739.07 2695
2739.56 2787
2740.06 2816
2740.55 2748
2741.05 2667
2741.54 2707
2742.03 2624
2742.53 2586
2743.02 2524
2743.52 2464
2744.01 2491
2744.50 2374
2745.00 2374
2745.49 2359
2745.99 2307
2746.48 2292
2746.97 2271
2747.47 2255
2747.96 2183
2748.46 2273
2748.95 2274
2749.45 2229
2749.94 2325
2750.44 2298
2750.93 2232
2751.43 2258
2751.92 2254
2752.42 2272
2752.91 2241
2753.41 2256
2753.90 2220
2754.40 2161
2754.89 2198
2755.39 2176
2755.88 2286
2756.38 2277
2756.87 2337
2757.37 2281
2757.86 2274
2758.36 2316
2758.85 2379
2759.35 2433
2759.84 2327
2760.34 2421
2760.83 2321
2761.33 2357
2761.83 2397
2762.32 2456
2762.82 2422
2763.31 2489
2763.81 2474
2764.30 2497
2764.80 2612
2765.30 2562
2765.79 2576
2766.29 2510
2766.78 2619
2767.28 2581
2767.78 2513
2768.27 2522
2768.77 2581
2769.27 2491
2769.76 2403
2770.26 2453
2770.76 2447
2771.25 2350
2771.75 2314
2772.24 2434
2772.74 2360
2773.24 2349
2773.73 2316
2774.23 2347
2774.73 2341
2775.23 2360
2775.72 2355
2776.22 2385
2776.72 2344
2777.21 2294
2777.71 2283
2778.21 2384
2778.70 2322
2779.20 2295
2779.70 2300
2780.20 2352
2780.69 2452
2781.19 2430
2781.69 2348
2782.19 2360
2782.68 2435
2783.18 2484
2783.68 2471
2784.18 2510
2784.67 2436
2785.17 2426
2785.67 2386
2786.17 2369
2786.67 2377
2787.16 2471
2787.66 2437
2788.16 2360
2788.66 2462
2789.16 2441
2789.65 2370
2790.15 2421
2790.65 2364
2791.15 2338
2791.65 2303
2792.15 2305
2792.64 2235
2793.14 2352
2793.64 2332
2794.14 2256
2794.64 2295
2795.14 2278
2795.64 2294
2796.13 2244
2796.63 2280
2797.13 2315
2797.63 2272
2798.13 2369
2798.63 2308
2799.13 2271
2799.63 2202
2800.13 2240
2800.62 2290
2801.12 2260
2801.62 2198
2802.12 2270
2802.62 2193
2803.12 2253
2803.62 2298
2804.12 2271
2804.62 2380
2805.12 2418
2805.62 2487
2806.12 2486
2806.62 2467
2807.12 2544
2807.62 2489
2808.12 2555
2808.62 2661
2809.12 2546
2809.62 2568
2810.12 2535
2810.62 2541
2811.12 2538
2811.62 2466
2812.12 2508
2812.62 2567
2813.12 2571
2813.62 2404
2814.12 2429
2814.62 2427
2815.12 2394
2815.62 2406
2816.12 2364
2816.62 2355
2817.12 2279
2817.62 2256
2818.12 2202
2818.62 2204
2819.12 2214
2819.63 2128
2820.13 2099
2820.63 2084
2821.13 2199
2821.63 2212
2822.13 2171
2822.63 2086
2823.13 2085
2823.63 2087
2824.13 2173
2824.64 2152
2825.14 2123
2825.64 2136
2826.14 2185
2826.64 2163
2827.14 2093
2827.64 2145
2828.15 2140
2828.65 2150
2829.15 2153
2829.65 2107
2830.15 2069
2830.65 2088
2831.16 2117
2831.66 2148
2832.16 2087
2832.66 2132
2833.16 2103
2833.67 2053
2834.17 2167
2834.67 2199
2835.17 2198
2835.68 2247
2836.18 2220
2836.68 2206
2837.18 2375
2837.68 2287
2838.19 2316
2838.69 2250
2839.19 2270
2839.70 2243
2840.20 2232
2840.70 2266
2841.20 2235
2841.71 2201
2842.21 2207
2842.71 2166
2843.21 2135
2843.72 2148
2844.22 2125
2844.72 2073
2845.23 2035
2845.73 2164
2846.23 2171
2846.74 2296
2847.24 2230
2847.74 2126
2848.25 2160
2848.75 2166
2849.25 2172
2849.76 2179
2850.26 2229
2850.76 2221
2851.27 2175
2851.77 2161
2852.28 2216
2852.78 2242
2853.28 2350
2853.79 2353
2854.29 2431
2854.79 2394
2855.30 2301
2855.80 2293
2856.31 2272
2856.81 2251
2857.31 2226
2857.82 2363
2858.32 2238
2858.83 2245
2859.33 2259
2859.84 2280
2860.34 2322
2860.85 2276
2861.35 2276
2861.85 2299
2862.36 2237
2862.86 2195
2863.37 2298
2863.87 2207
2864.38 2229
2864.88 2284
2865.39 2301
2865.89 2278
2866.40 2270
2866.90 2262
2867.41 2414
2867.91 2551
2868.42 2561
2868.92 2593
2869.43 2667
2869.93 2766
2870.44 2730
2870.94 2633
2871.45 2595
2871.96 2681
2872.46 2660
2872.97 2670
2873.47 2566
2873.98 2528
2874.48 2582
2874.99 2488
2875.49 2480
2876.00 2373
2876.51 2488
2877.01 2539
2877.52 2546
2878.02 2516
2878.53 2452
2879.04 2408
2879.54 2408
2880.05 2354
2880.55 2307
2881.06 2254
2881.57 2184
2882.07 2188
2882.58 2177
2883.09 2132
2883.59 2036
2884.10 2151
2884.61 2187
2885.11 2192
2885.62 2150
2886.13 2146
2886.63 2053
2887.14 2095
2887.65 2198
2888.15 2176
2888.66 2147
2889.17 2258
2889.67 2208
2890.18 2202
2890.69 2228
2891.20 2281
2891.70 2296
2892.21 2274
2892.72 2268
2893.22 2332
2893.73 2369
2894.24 2349
2894.75 2344
2895.25 2346
2895.76 2390
2896.27 2337
2896.78 2352
2897.29 2269
2897.79 2308
2898.30 2374
2898.81 2359
2899.32 2331
2899.82 2450
2900.33 2315
2900.84 2352
2901.35 2331
2901.86 2361
2902.36 2435
2902.87 2454
2903.38 2414
2903.89 2397
2904.40 2478
2904.91 2358
2905.41 2369
2905.92 2389
2906.43 2385
2906.94 2369
2907.45 2294
2907.96 2307
2908.47 2309
2908.97 2290
2909.48 2211
2909.99 2235
2910.50 2259
2911.01 2273
2911.52 2177
2912.03 2191
2912.54 2231
2913.05 2298
2913.55 2292
2914.06 2280
2914.57 2245
2915.08 2303
2915.59 2325
2916.10 2419
2916.61 2349
2917.12 2404
2917.63 2457
2918.14 2432
2918.65 2418
2919.16 2445
2919.67 2382
2920.18 2368
2920.69 2385
2921.20 2389
2921.71 2377
2922.22 2468
2922.73 2466
2923.24 2477
2923.75 2503
2924.26 2458
2924.77 2446
2925.28 2406
2925.79 2347
2926.30 2349
2926.81 2313
2927.32 2400
2927.83 2501
2928.34 2460
2928.85 2461
2929.36 2406
2929.87 2375
2930.38 2388
2930.89 2387
2931.40 2421
2931.91 2322
2932.42 2195
2932.93 2252
2933.45 2337
2933.96 2310
2934.47 2300
2934.98 2304
2935.49 2368
2936.00 2385
2936.51 2434
2937.02 2469
2937.53 2545
2938.04 2594
2938.56 2626
2939.07 2616
2939.58 2711
2940.09 2732
2940.60 2736
2941.11 2645
2941.62 2737
2942.14 2812
2942.65 2873
2943.16 2785
2943.67 2675
2944.18 2642
2944.70 2687
2945.21 2701
2945.72 2603
2946.23 2576
2946.74 2584
2947.26 2622
2947.77 2524
2948.28 2588
2948.79 2433
2949.30 2411
2949.82 2443
2950.33 2318
2950.84 2342
2951.35 2399
2951.87 2339
2952.38 2345
2952.89 2339
2953.40 2279
2953.92 2292
2954.43 2269
2954.94 2235
2955.45 2176
2955.97 2293
2956.48 2272
2956.99 2255
2957.51 2314
2958.02 2349
2958.53 2249
2959.04 2185
2959.56 2198
2960.07 2285
2960.58 2238
2961.10 2275
2961.61 2233
2962.12 2231
2962.64 2250
2963.15 2281
2963.66 2407
2964.18 2345
2964.69 2337
2965.21 2342
2965.72 2427
2966.23 2359
2966.75 2396
2967.26 2329
2967.77 2291
2968.29 2393
2968.80 2382
2969.32 2343
2969.83 2344
2970.34 2383
2970.86 2377
2971.37 2342
2971.89 2368
2972.40 2469
2972.91 2527
2973.43 2532
2973.94 2586
2974.46 2590
2974.97 2594
2975.49 2569
2976.00 2581
2976.52 2562
2977.03 2511
2977.55 2381
2978.06 2403
2978.57 2394
2979.09 2409
2979.60 2424
2980.12 2475
2980.63 2562
2981.15 2448
2981.66 2342
2982.18 2416
2982.69 2394
2983.21 2357
2983.73 2387
2984.24 2496
2984.76 2366
2985.27 2448
2985.79 2529
2986.30 2523
2986.82 2469
2987.33 2409
2987.85 2449
2988.36 2468
2988.88 2439
2989.40 2455
2989.91 2451
2990.43 2592
2990.94 2571
2991.46 2526
2991.97 2590
2992.49 2588
2993.01 2534
2993.52 2535
2994.04 2569
2994.55 2567
2995.07 2648
2995.59 2701
2996.10 2712
2996.62 2663
2997.14 2740
2997.65 2820
2998.17 2790
2998.69 2761
2999.20 2741
2999.72 2631
3000.24 2750
3000.75 2783
3001.27 2802
3001.79 2947
3002.30 2943
3002.82 2991
3003.34 3083
3003.85 3270
3004.37 3382
3004.89 3438
3005.40 3508
3005.92 3482
3006.44 3496
3006.96 3442
3007.47 3246
3007.99 3077
3008.51 2954
3009.03 2959
3009.54 2882
3010.06 2821
3010.58 2692
3011.10 2527
3011.61 2484
3012.13 2455
3012.65 2398
3013.17 2409
3013.68 2339
3014.20 2335
3014.72 2406
3015.24 2399
3015.76 2297
3016.27 2339
3016.79 2373
3017.31 2433
3017.83 2358
3018.35 2380
3018.86 2421
3019.38 2427
3019.90 2490
3020.42 2409
3020.94 2322
3021.46 2365
3021.97 2415
3022.49 2442
3023.01 2350
3023.53 2353
3024.05 2353
3024.57 2390
3025.09 2262
3025.61 2301
3026.12 2308
3026.64 2387
3027.16 2448
3027.68 2345
3028.20 2392
3028.72 2342
3029.24 2348
3029.76 2263
3030.28 2312
3030.80 2323
3031.32 2300
3031.84 2383
3032.35 2371
3032.87 2411
3033.39 2485
3033.91 2577
3034.43 2466
3034.95 2529
3035.47 2532
3035.99 2458
3036.51 2447
3037.03 2565
3037.55 2501
3038.07 2454
3038.59 2420
3039.11 2402
3039.63 2450
3040.15 2401
3040.67 2423
3041.19 2458
3041.71 2424
3042.23 2298
3042.75 2285
3043.27 2337
3043.79 2359
3044.31 2273
3044.83 2272
3045.35 2371
3045.87 2354
3046.40 2344
3046.92 2407
3047.44 2379
3047.96 2403
3048.48 2359
3049.00 2385
3049.52 2319
3050.04 2417
3050.56 2456
3051.08 2403
3051.60 2318
3052.12 2290
3052.65 2230
3053.17 2315
3053.69 2283
3054.21 2261
3054.73 2204
3055.25 2273
3055.77 2303
3056.30 2314
3056.82 2303
3057.34 2290
3057.86 2218
3058.38 2225
3058.90 2237
3059.42 2210
3059.95 2276
3060.47 2337
3060.99 2364
3061.51 2351
3062.03 2407
3062.56 2390
3063.08 2386
3063.60 2431
3064.12 2378
3064.64 2412
3065.17 2350
3065.69 2482
3066.21 2438
3066.73 2422
3067.26 2474
3067.78 2499
3068.30 2423
3068.82 2425
3069.35 2392
3069.87 2316
3070.39 2338
3070.91 2340
3071.44 2290
3071.96 2339
3072.48 2277
3073.01 2310
3073.53 2328
3074.05 2260
3074.57 2341
3075.10 2351
3075.62 2451
3076.14 2472
3076.67 2483
3077.19 2462
3077.71 2432
3078.24 2390
3078.76 2452
3079.28 2596
3079.81 2542
3080.33 2647
3080.85 2716
3081.38 2735
3081.90 2770
3082.42 2825
3082.95 2816
3083.47 2720
3084.00 2801
3084.52 2897
3085.04 2714
3085.57 2770
3086.09 2803
3086.62 2786
3087.14 2797
3087.66 2665
3088.19 2638
3088.71 2542
3089.24 2566
3089.76 2670
3090.29 2602
3090.81 2586
3091.33 2557
3091.86 2691
3092.38 2685
3092.91 2532
3093.43 2546
3093.96 2687
3094.48 2670
3095.01 2666
3095.53 2603
3096.06 2627
3096.58 2602
3097.11 2528
3097.63 2520
3098.16 2702
3098.68 2610
3099.21 2647
3099.73 2816
3100.26 3051
3100.78 3144
3101.31 3480
3101.83 3668
3102.36 3834
3102.88 3999
3103.41 4161
3103.93 4241
3104.46 4182
3104.99 4042
3105.51 3894
3106.04 3691
3106.56 3532
3107.09 3205
3107.61 3014
3108.14 2866
3108.67 2850
3109.19 2690
3109.72 2660
3110.24 2622
3110.77 2575
3111.30 2547
3111.82 2581
3112.35 2509
3112.87 2465
3113.40 2538
3113.93 2500
3114.45 2484
3114.98 2412
3115.51 2453
3116.03 2462
3116.56 2464
3117.09 2563
3117.61 2507
3118.14 2576
3118.67 2565
3119.19 2564
3119.72 2506
3120.25 2565
3120.77 2643
3121.30 2598
3121.83 2595
3122.35 2666
3122.88 2553
3123.41 2647
3123.94 2672
3124.46 2692
3124.99 2830
3125.52 2843
3126.05 2794
3126.57 2809
3127.10 2908
3127.63 2837
3128.16 2693
3128.68 2760
3129.21 2679
3129.74 2690
3130.27 2633
3130.79 2585
3131.32 2530
3131.85 2519
3132.38 2458
3132.91 2452
3133.43 2447
3133.96 2438
3134.49 2416
3135.02 2437
3135.55 2344
3136.07 2251
3136.60 2349
3137.13 2432
3137.66 2396
3138.19 2383
3138.72 2358
3139.24 2391
3139.77 2450
3140.30 2436
3140.83 2370
3141.36 2381
3141.89 2395
3142.42 2381
3142.95 2460
3143.47 2473
3144.00 2461
3144.53 2511
3145.06 2479
3145.59 2489
3146.12 2495
3146.65 2495
3147.18 2549
3147.71 2538
3148.24 2476
3148.76 2527
3149.29 2570
3149.82 2507
3150.35 2543
3150.88 2541
3151.41 2583
3151.94 2585
3152.47 2556
3153.00 2581
3153.53 2611
3154.06 2578
3154.59 2658
3155.12 2645
3155.65 2740
3156.18 2698
3156.71 2712
3157.24 2814
3157.77 2679
3158.30 2670
3158.83 2755
3159.36 2831
3159.89 2813
3160.42 2859
3160.95 2875
3161.48 2755
3162.01 2713
3162.54 2779
3163.07 2796
3163.60 2713
3164.13 2671
3164.66 2570
3165.20 2586
3165.73 2516
3166.26 2501
3166.79 2432
3167.32 2389
3167.85 2356
3168.38 2278
3168.91 2330
3169.44 2380
3169.97 2414
3170.50 2433
3171.04 2429
3171.57 2531
3172.10 2640
3172.63 2662
3173.16 2603
3173.69 2669
3174.22 2672
3174.75 2639
3175.29 2601
3175.82 2619
3176.35 2630
3176.88 2514
3177.41 2563
3177.94 2538
3178.48 2435
3179.01 2425
3179.54 2476
3180.07 2434
3180.60 2378
3181.14 2343
3181.67 2386
3182.20 2399
3182.73 2360
3183.26 2376
3183.80 2352
3184.33 2310
3184.86 2363
3185.39 2296
3185.93 2330
3186.46 2241
3186.99 2359
3187.52 2331
3188.06 2330
3188.59 2343
3189.12 2374
3189.65 2397
3190.19 2426
3190.72 2506
3191.25 2455
3191.79 2444
3192.32 2463
3192.85 2416
3193.38 2432
3193.92 2469
3194.45 2450
3194.98 2465
3195.52 2459
3196.05 2397
3196.58 2439
3197.12 2415
3197.65 2407
3198.18 2497
3198.72 2511
3199.25 2452
3199.78 2424
3200.32 2394
3200.85 2353
3201.39 2357
3201.92 2367
3202.45 2338
3202.99 2404
3203.52 2391
3204.05 2413
3204.59 2370
3205.12 2463
3205.66 2412
3206.19 2484
3206.72 2615
3207.26 2732
3207.79 2773
3208.33 2834
3208.86 2976
3209.40 3022
3209.93 3117
3210.47 3166
3211.00 3239
3211.53 3314
3212.07 3165
3212.60 3147
3213.14 3195
3213.67 3055
3214.21 2950
3214.74 2883
3215.28 2847
3215.81 2813
3216.35 2736
3216.88 2590
3217.42 2619
3217.95 2554
3218.49 2519
3219.02 2442
3219.56 2506
3220.09 2624
3220.63 2656
3221.16 2610
3221.70 2636
3222.23 2768
3222.77 2894
3223.31 2896
3223.84 3019
3224.38 3075
3224.91 3047
3225.45 3136
3225.98 3094
3226.52 3071
3227.06 2984
3227.59 3011
3228.13 2974
3228.66 2921
3229.20 2756
3229.74 2653
3230.27 2689
3230.81 2637
3231.34 2550
3231.88 2611
3232.42 2670
3232.95 2672
3233.49 2683
3234.03 2709
3234.56 2757
3235.10 2665
3235.64 2707
3236.17 2788
3236.71 2654
3237.25 2730
3237.78 2667
3238.32 2700
3238.86 2761
3239.39 2760
3239.93 2649
3240.47 2648
3241.00 2648
3241.54 2658
3242.08 2638
3242.61 2524
3243.15 2538
3243.69 2531
3244.23 2469
3244.76 2537
3245.30 2635
3245.84 2498
3246.38 2566
3246.91 2590
3247.45 2587
3247.99 2591
3248.53 2679
3249.06 2801
3249.60 2853
3250.14 2944
3250.68 3081
3251.21 3156
3251.75 3314
3252.29 3356
3252.83 3510
3253.37 3527
3253.90 3590
3254.44 3616
3254.98 3529
3255.52 3514
3256.06 3392
3256.60 3280
3257.13 3103
3257.67 2976
3258.21 2994
3258.75 2973
3259.29 2899
3259.83 2876
3260.36 2870
3260.90 3057
3261.44 3113
3261.98 3201
3262.52 3139
3263.06 3113
3263.60 3278
3264.14 3290
3264.68 3353
3265.21 3272
3265.75 3237
3266.29 3225
3266.83 3132
3267.37 3088
3267.91 3088
3268.45 2925
3268.99 2995
3269.53 2919
3270.07 2849
3270.61 2763
3271.15 2630
3271.69 2670
3272.23 2716
3272.76 2633
3273.30 2672
3273.84 2649
3274.38 2646
3274.92 2629
3275.46 2663
3276.00 2764
3276.54 2777
3277.08 2826
3277.62 2907
3278.16 2942
3278.70 2949
3279.24 3059
3279.78 2913
3280.32 3090
3280.86 2949
3281.41 2953
3281.95 2912
3282.49 2923
3283.03 2831
3283.57 2881
3284.11 2781
3284.65 2891
3285.19 2878
3285.73 2851
3286.27 2814
3286.81 2856
3287.35 2853
3287.89 2854
3288.43 2889
3288.97 2856
3289.52 2955
3290.06 2897
3290.60 2942
3291.14 2972
3291.68 2911
3292.22 2955
3292.76 3149
3293.30 3191
3293.85 3124
3294.39 3136
3294.93 3222
3295.47 3272
3296.01 3231
3296.55 3159
3297.09 3249
3297.64 3190
3298.18 3124
3298.72 2991
3299.26 3004
3299.80 3003
3300.34 2839
3300.89 2830
3301.43 2784
3301.97 2783
3302.51 2710
3303.06 2729
3303.60 2674
3304.14 2684
3304.68 2608
3305.22 2638
3305.77 2636
3306.31 2670
3306.85 2623
3307.39 2693
3307.94 2637
3308.48 2696
3309.02 2754
3309.56 2737
3310.11 2711
3310.65 2746
3311.19 2790
3311.74 2647
3312.28 2608
3312.82 2655
3313.36 2684
3313.91 2665
3314.45 2674
3314.99 2604
3315.54 2643
3316.08 2831
3316.62 2912
3317.17 2949
3317.71 3077
3318.25 3159
3318.80 3233
3319.34 3148
3319.88 3262
3320.43 3399
3320.97 3248
3321.51 3165
3322.06 3168
3322.60 3221
3323.14 3129
3323.69 3022
3324.23 3010
3324.78 2989
3325.32 2832
3325.86 2822
3326.41 2840
3326.95 2895
3327.50 2778
3328.04 2756
3328.59 2653
3329.13 2720
3329.67 2773
3330.22 2784
3330.76 2916
3331.31 3038
3331.85 3256
3332.40 3479
3332.94 3860
3333.49 4298
3334.03 4716
3334.57 5081
3335.12 5415
3335.66 5626
3336.21 5792
3336.75 5811
3337.30 5832
3337.84 5668
3338.39 5411
3338.93 5063
3339.48 4615
3340.02 4301
3340.57 4001
3341.11 3748
3341.66 3437
3342.20 3157
3342.75 3083
3343.30 2990
3343.84 2904
3344.39 2850
3344.93 2769
3345.48 2834
3346.02 2920
3346.57 2867
3347.11 2835
3347.66 2796
3348.21 2876
3348.75 2844
3349.30 2777
3349.84 2742
3350.39 2782
3350.94 2737
3351.48 2652
3352.03 2618
3352.57 2614
3353.12 2566
3353.67 2553
3354.21 2417
3354.76 2445
3355.31 2417
3355.85 2376
3356.40 2340
3356.95 2241
3357.49 2241
3358.04 2241
3358.59 2267
3359.13 2270
3359.68 2302
3360.23 2331
3360.77 2272
3361.32 2278
3361.87 2344
3362.41 2319
3362.96 2364
3363.51 2312
3364.05 2325
3364.60 2399
3365.15 2423
3365.70 2430
3366.24 2397
3366.79 2419
3367.34 2321
3367.89 2388
3368.43 2357
3368.98 2361
3369.53 2383
3370.08 2357
3370.62 2299
3371.17 2375
3371.72 2386
3372.27 2376
3372.81 2301
3373.36 2383
3373.91 2351
3374.46 2336
3375.01 2312
3375.55 2316
3376.10 2221
3376.65 2276
3377.20 2261
3377.75 2177
3378.30 2270
3378.84 2282
3379.39 2264
3379.94 2211
3380.49 2234
3381.04 2095
3381.59 2156
3382.13 2170
3382.68 2236
3383.23 2314
3383.78 2256
3384.33 2185
3384.88 2270
3385.43 2258
3385.98 2313
3386.52 2343
3387.07 2345
3387.62 2317
3388.17 2431
3388.72 2442
3389.27 2384
3389.82 2422
3390.37 2423
3390.92 2293
3391.47 2313
3392.02 2350
3392.57 2297
3393.12 2383
3393.66 2355
3394.21 2358
3394.76 2351
3395.31 2383
3395.86 2301
3396.41 2314
3396.96 2275
3397.51 2290
3398.06 2321
3398.61 2351
3399.16 2302
3399.71 2241
3400.26 2267
3400.81 2312
3401.36 2314
3401.91 2341
3402.46 2284
3403.01 2297
3403.56 2322
3404.11 2347
3404.66 2299
3405.21 2327
3405.77 2364
3406.32 2344
3406.87 2359
3407.42 2315
3407.97 2326
3408.52 2272
3409.07 2242
3409.62 2313
3410.17 2210
3410.72 2292
3411.27 2337
3411.82 2271
3412.37 2309
3412.93 2339
3413.48 2324
3414.03 2279
3414.58 2282
3415.13 2279
3415.68 2280
3416.23 2239
3416.78 2306
3417.34 2379
3417.89 2384
3418.44 2385
3418.99 2364
3419.54 2329
3420.09 2264
3420.65 2263
3421.20 2266
3421.75 2230
3422.30 2303
3422.85 2280
3423.40 2270
3423.96 2258
3424.51 2248
3425.06 2195
3425.61 2231
3426.17 2208
3426.72 2305
3427.27 2246
3427.82 2203
3428.37 2250
3428.93 2245
3429.48 2206
3430.03 2173
3430.58 2280
3431.14 2313
3431.69 2358
3432.24 2307
3432.79 2289
3433.35 2443
3433.90 2347
3434.45 2428
3435.01 2426
3435.56 2452
3436.11 2356
3436.66 2382
3437.22 2344
3437.77 2319
3438.32 2341
3438.88 2322
3439.43 2344
3439.98 2331
3440.54 2273
3441.09 2277
3441.64 2269
3442.20 2230
3442.75 2187
3443.30 2215
3443.86 2185
3444.41 2213
3444.96 2173
3445.52 2143
3446.07 2206
3446.63 2225
3447.18 2192
3447.73 2206
3448.29 2260
3448.84 2192
3449.40 2165
3449.95 2174
3450.50 2205
3451.06 2251
3451.61 2236
3452.17 2242
3452.72 2131
3453.27 2266
3453.83 2372
3454.38 2367
3454.94 2283
3455.49 2367
3456.05 2340
3456.60 2423
3457.16 2370
3457.71 2354
3458.27 2425
3458.82 2359
3459.38 2395
3459.93 2429
3460.49 2317
3461.04 2289
3461.60 2364
3462.15 2350
3462.71 2360
3463.26 2332
3463.82 2279
3464.37 2380
3464.93 2271
3465.48 2309
3466.04 2369
3466.59 2392
3467.15 2323
3467.70 2261
3468.26 2370
3468.81 2436
3469.37 2434
3469.93 2408
3470.48 2444
3471.04 2370
3471.59 2455
3472.15 2416
3472.70 2446
3473.26 2464
3473.82 2431
3474.37 2434
3474.93 2529
3475.48 2440
3476.04 2398
3476.60 2375
3477.15 2492
3477.71 2527
3478.27 2529
3478.82 2569
3479.38 2577
3479.93 2490
3480.49 2682
3481.05 2763
3481.60 2666
3482.16 2695
3482.72 2700
3483.27 2597
3483.83 2678
3484.39 2536
3484.95 2578
3485.50 2623
3486.06 2570
3486.62 2652
3487.17 2715
3487.73 2790
3488.29 2774
3488.84 2950
3489.40 3216
3489.96 3362
3490.52 3606
3491.07 3962
3491.63 3953
3492.19 4157
3492.75 4252
3493.30 4259
3493.86 4166
3494.42 4081
3494.98 3900
3495.53 3668
3496.09 3466
3496.65 3241
3497.21 3156
3497.77 3090
3498.32 3022
3498.88 3052
3499.44 3019
3500.00 2932
3500.56 3048
3501.11 3068
3501.67 3153
3502.23 3180
3502.79 3298
3503.35 3375
3503.91 3558
3504.46 3689
3505.02 3684
3505.58 3643
3506.14 3694
3506.70 3672
3507.26 3525
3507.81 3544
3508.37 3440
3508.93 3330
3509.49 3105
3510.05 2936
3510.61 2916
3511.17 2805
3511.73 2846
3512.29 2698
3512.85 2621
3513.40 2677
3513.96 2619
3514.52 2606
3515.08 2673
3515.64 2551
3516.20 2602
3516.76 2623
3517.32 2541
3517.88 2594
3518.44 2702
3519.00 2627
3519.56 2581
3520.12 2553
3520.68 2530
3521.24 2418
3521.80 2407
3522.36 2427
3522.92 2434
3523.48 2452
3524.04 2439
3524.60 2457
3525.16 2582
3525.72 2528
3526.28 2594
3526.84 2774
3527.40 2775
3527.96 2640
3528.52 2578
3529.08 2583
3529.64 2642
3530.20 2524
3530.76 2596
3531.32 2574
3531.88 2535
3532.44 2447
3533.00 2416
3533.56 2526
3534.12 2490
3534.68 2401
3535.25 2467
3535.81 2408
3536.37 2464
3536.93 2383
3537.49 2392
3538.05 2419
3538.61 2412
3539.17 2348
3539.73 2371
3540.30 2495
3540.86 2422
3541.42 2425
3541.98 2451
3542.54 2418
3543.10 2449
3543.66 2497
3544.23 2556
3544.79 2454
3545.35 2507
3545.91 2473
3546.47 2503
3547.03 2553
3547.60 2422
3548.16 2478
3548.72 2478
3549.28 2425
3549.84 2350
3550.41 2416
3550.97 2436
3551.53 2388
3552.09 2400
3552.65 2322
3553.22 2332
3553.78 2377
3554.34 2342
3554.90 2257
3555.47 2318
3556.03 2275
3556.59 2282
3557.15 2221
3557.72 2272
3558.28 2276
3558.84 2334
3559.41 2408
3559.97 2258
3560.53 2377
3561.09 2313
3561.66 2442
3562.22 2476
3562.78 2401
3563.35 2373
3563.91 2424
3564.47 2396
3565.04 2301
3565.60 2348
3566.16 2355
3566.73 2358
3567.29 2343
3567.85 2253
3568.42 2219
3568.98 2214
3569.54 2218
3570.11 2210
3570.67 2150
3571.23 2061
3571.80 2108
3572.36 2144
3572.93 2306
3573.49 2265
3574.05 2297
3574.62 2309
3575.18 2364
3575.75 2406
3576.31 2508
3576.87 2544
3577.44 2597
3578.00 2612
3578.57 2619
3579.13 2576
3579.70 2511
3580.26 2457
3580.82 2324
3581.39 2458
3581.95 2348
3582.52 2250
3583.08 2343
3583.65 2255
3584.21 2289
3584.78 2208
3585.34 2224
3585.91 2308
3586.47 2180
3587.04 2225
3587.60 2297
3588.17 2235
3588.73 2292
3589.30 2302
3589.86 2285
3590.43 2303
3590.99 2209
3591.56 2265
3592.12 2269
3592.69 2261
3593.25 2313
3593.82 2346
3594.39 2367
3594.95 2342
3595.52 2400
3596.08 2466
3596.65 2539
3597.21 2456
3597.78 2583
3598.35 2512
3598.91 2594
3599.48 2647
3600.04 2558
3600.61 2495
3601.18 2500
3601.74 2517
3602.31 2467
3602.87 2503
3603.44 2548
3604.01 2491
3604.57 2531
3605.14 2578
3605.71 2502
3606.27 2502
3606.84 2505
3607.41 2547
3607.97 2518
3608.54 2457
3609.11 2330
3609.67 2315
3610.24 2345
3610.81 2316
3611.37 2321
3611.94 2234
3612.51 2150
3613.07 2232
3613.64 2349
3614.21 2399
3614.78 2505
3615.34 2557
3615.91 2893
3616.48 3112
3617.04 3179
3617.61 3232
3618.18 3335
3618.75 3443
3619.31 3424
3619.88 3425
3620.45 3310
3621.02 3128
3621.58 2951
3622.15 2876
3622.72 2687
3623.29 2601
3623.86 2524
3624.42 2547
3624.99 2387
3625.56 2313
3626.13 2228
3626.70 2239
3627.26 2242
3627.83 2140
3628.40 2186
3628.97 2248
3629.54 2253
3630.11 2226
3630.67 2255
3631.24 2315
3631.81 2234
3632.38 2206
3632.95 2303
3633.52 2159
3634.08 2105
3634.65 2187
3635.22 2177
3635.79 2153
3636.36 2129
3636.93 2171
3637.50 2164
3638.07 2216
3638.64 2134
3639.20 2133
3639.77 2138
3640.34 2185
3640.91 2110
3641.48 2147
3642.05 2139
3642.62 2226
3643.19 2250
3643.76 2259
3644.33 2318
3644.90 2358
3645.47 2299
3646.04 2390
3646.61 2401
3647.18 2398
3647.75 2312
3648.32 2257
3648.89 2272
3649.46 2284
3650.03 2272
3650.60 2286
3651.17 2194
3651.74 2148
3652.31 2114
3652.88 2135
3653.45 2170
3654.02 2157
3654.59 2176
3655.16 2202
3655.73 2227
3656.30 2175
3656.87 2215
3657.44 2188
3658.01 2254
3658.58 2282
3659.15 2304
3659.72 2243
3660.29 2232
3660.86 2177
3661.43 2208
3662.00 2228
3662.58 2274
3663.15 2289
3663.72 2260
3664.29 2317
3664.86 2228
3665.43 2297
3666.00 2331
3666.57 2280
3667.14 2262
3667.72 2235
3668.29 2210
3668.86 2165
3669.43 2209
3670.00 2163
3670.57 2141
3671.14 2155
3671.72 2176
3672.29 2171
3672.86 2190
3673.43 2172
3674.00 2191
3674.57 2189
3675.15 2234
3675.72 2229
3676.29 2277
3676.86 2227
3677.43 2277
3678.01 2348
3678.58 2268
3679.15 2313
3679.72 2237
3680.30 2179
3680.87 2219
3681.44 2249
3682.01 2262
3682.58 2217
3683.16 2153
3683.73 2118
3684.30 2079
3684.88 2130
3685.45 2143
3686.02 2059
3686.59 2188
3687.17 2189
3687.74 2191
3688.31 2152
3688.88 2140
3689.46 2064
3690.03 2196
3690.60 2129
3691.18 2171
3691.75 2235
3692.32 2283
3692.90 2320
3693.47 2219
3694.04 2143
3694.62 2068
3695.19 2140
3695.76 2213
3696.34 2242
3696.91 2192
3697.48 2195
3698.06 2208
3698.63 2162
3699.21 2230
3699.78 2220
3700.35 2220
3700.93 2238
3701.50 2248
3702.08 2255
3702.65 2244
3703.22 2345
3703.80 2384
3704.37 2439
3704.95 2380
3705.52 2385
3706.09 2453
3706.67 2467
3707.24 2424
3707.82 2505
3708.39 2503
3708.97 2480
3709.54 2488
3710.12 2462
3710.69 2494
3711.26 2478
3711.84 2503
3712.41 2443
3712.99 2429
3713.56 2448
3714.14 2472
3714.71 2406
3715.29 2401
3715.86 2315
3716.44 2271
3717.01 2231
3717.59 2237
3718.16 2241
3718.74 2198
3719.32 2166
3719.89 2231
3720.47 2241
3721.04 2185
3721.62 2110
3722.19 2273
3722.77 2322
3723.34 2315
3723.92 2308
3724.49 2306
3725.07 2203
3725.65 2179
3726.22 2182
3726.80 2182
3727.37 2194
3727.95 2192
3728.53 2154
3729.10 2306
3729.68 2400
3730.25 2521
3730.83 2708
3731.41 2903
3731.98 3090
3732.56 3073
3733.14 3227
3733.71 3318
3734.29 3377
3734.87 3283
3735.44 3237
3736.02 3095
3736.60 2928
3737.17 2799
3737.75 2711
3738.33 2558
3738.90 2528
3739.48 2445
3740.06 2406
3740.63 2405
3741.21 2299
3741.79 2330
3742.36 2219
3742.94 2188
3743.52 2175
3744.10 2128
3744.67 2032
3745.25 2132
3745.83 2215
3746.40 2212
3746.98 2051
3747.56 2085
3748.14 2201
3748.71 2274
3749.29 2198
3749.87 2191
3750.45 2225
3751.03 2196
3751.60 2168
3752.18 2191
3752.76 2236
3753.34 2254
3753.92 2285
3754.49 2362
3755.07 2343
3755.65 2315
3756.23 2303
3756.81 2289
3757.38 2360
3757.96 2352
3758.54 2398
3759.12 2394
3759.70 2326
3760.28 2347
3760.85 2435
3761.43 2388
3762.01 2510
3762.59 2588
3763.17 2533
3763.75 2571
3764.33 2627
3764.91 2709
3765.48 2841
3766.06 2795
3766.64 2787
3767.22 2754
3767.80 2708
3768.38 2609
3768.96 2583
3769.54 2461
3770.12 2502
3770.70 2500
3771.28 2371
3771.85 2375
3772.43 2387
3773.01 2257
3773.59 2221
3774.17 2239
3774.75 2236
3775.33 2157
3775.91 2236
3776.49 2230
3777.07 2162
3777.65 2180
3778.23 2263
3778.81 2294
3779.39 2255
3779.97 2270
3780.55 2308
3781.13 2244
3781.71 2237
3782.29 2303
3782.87 2292
3783.45 2247
3784.03 2246
3784.61 2241
3785.19 2295
3785.77 2261
3786.35 2306
3786.93 2249
3787.51 2223
3788.10 2280
3788.68 2320
3789.26 2279
3789.84 2316
3790.42 2361
3791.00 2304
3791.58 2248
3792.16 2312
3792.74 2272
3793.32 2239
3793.90 2335
3794.48 2300
3795.07 2264
3795.65 2273
3796.23 2275
3796.81 2244
3797.39 2310
3797.97 2291
3798.55 2232
3799.14 2157
3799.72 2246
3800.30 2318
3800.88 2312
3801.46 2196
3802.04 2228
3802.62 2292
3803.21 2284
3803.79 2314
3804.37 2337
3804.95 2349
3805.53 2369
3806.12 2436
3806.70 2541
3807.28 2619
3807.86 2574
3808.44 2594
3809.03 2561
3809.61 2604
3810.19 2609
3810.77 2505
3811.36 2554
3811.94 2470
3812.52 2451
3813.10 2462
3813.69 2442
3814.27 2491
3814.85 2479
3815.43 2443
3816.02 2487
3816.60 2510
3817.18 2471
3817.77 2413
3818.35 2425
3818.93 2374
3819.51 2392
3820.10 2451
3820.68 2395
3821.26 2385
3821.85 2289
3822.43 2365
3823.01 2381
3823.60 2331
3824.18 2325
3824.76 2324
3825.35 2367
3825.93 2284
3826.51 2287
3827.10 2331
3827.68 2360
3828.27 2258
3828.85 2219
3829.43 2181
3830.02 2162
3830.60 2239
3831.18 2241
3831.77 2279
3832.35 2243
3832.94 2270
3833.52 2366
3834.10 2357
3834.69 2463
3835.27 2424
3835.86 2484
3836.44 2408
3837.03 2474
3837.61 2514
3838.19 2521
3838.78 2522
3839.36 2458
3839.95 2489
3840.53 2381
3841.12 2401
3841.70 2457
3842.29 2404
3842.87 2332
3843.46 2412
3844.04 2420
3844.63 2539
3845.21 2493
3845.80 2428
3846.38 2386
3846.97 2317
3847.55 2306
3848.14 2379
3848.72 2349
3849.31 2284
3849.89 2342
3850.48 2334
3851.06 2362
3851.65 2418
3852.23 2417
3852.82 2410
3853.41 2314
3853.99 2409
3854.58 2495
3855.16 2522
3855.75 2558
3856.33 2651
3856.92 2705
3857.51 2862
3858.09 3095
3858.68 3288
3859.26 3719
3859.85 4157
3860.44 4441
3861.02 4678
3861.61 4786
3862.20 4952
3862.78 4879
3863.37 4788
3863.95 4600
3864.54 4354
3865.13 4020
3865.71 3735
3866.30 3403
3866.89 3071
3867.47 2904
3868.06 2746
3868.65 2640
3869.23 2461
3869.82 2390
3870.41 2395
3870.99 2386
3871.58 2282
3872.17 2268
3872.76 2284
3873.34 2273
3873.93 2289
3874.52 2297
3875.10 2301
3875.69 2238
3876.28 2246
3876.87 2143
3877.45 2175
3878.04 2252
3878.63 2184
3879.22 2182
3879.80 2116
3880.39 2205
3880.98 2162
3881.57 2128
3882.15 2158
3882.74 2134
3883.33 2185
3883.92 2128
3884.51 2255
3885.09 2203
3885.68 2279
3886.27 2228
3886.86 2218
3887.45 2278
3888.04 2375
3888.62 2419
3889.21 2466
3889.80 2524
3890.39 2516
3890.98 2601
3891.57 2604
3892.15 2589
3892.74 2463
3893.33 2470
3893.92 2439
3894.51 2509
3895.10 2466
3895.69 2391
3896.28 2480
3896.86 2439
3897.45 2459
3898.04 2433
3898.63 2381
3899.22 2433
3899.81 2431
3900.40 2404
3900.99 2421
3901.58 2325
3902.17 2361
3902.76 2266
3903.34 2276
3903.93 2268
3904.52 2194
3905.11 2172
3905.70 2216
3906.29 2224
3906.88 2141
3907.47 2189
3908.06 2212
3908.65 2117
3909.24 2069
3909.83 2053
3910.42 2082
3911.01 2107
3911.60 2155
3912.19 2101
3912.78 2088
3913.37 2029
3913.96 2092
3914.55 2055
3915.14 2127
3915.73 2100
3916.32 2126
3916.91 2143
3917.50 2090
3918.09 2147
3918.68 2125
3919.28 2129
3919.87 2118
3920.46 2125
3921.05 2084
3921.64 2053
3922.23 2057
3922.82 2018
3923.41 2035
3924.00 2038
3924.59 2090
3925.18 2128
3925.77 2112
3926.37 2152
3926.96 2176
3927.55 2114
3928.14 2012
3928.73 2068
3929.32 2154
3929.91 2088
3930.51 2085
3931.10 2148
3931.69 2160
3932.28 2090
3932.87 2072
3933.46 2127
3934.05 2177
3934.65 2099
3935.24 2158
3935.83 2219
3936.42 2194
3937.01 2200
3937.61 2225
3938.20 2228
3938.79 2241
3939.38 2246
3939.97 2263
3940.57 2228
3941.16 2225
3941.75 2279
3942.34 2347
3942.94 2329
3943.53 2292
3944.12 2285
3944.71 2249
3945.31 2240
3945.90 2240
3946.49 2206
3947.08 2205
3947.68 2130
3948.27 2171
3948.86 2188
3949.45 2105
3950.05 2076
3950.64 2101
3951.23 2172
3951.83 2140
3952.42 2098
3953.01 2079
3953.61 2200
3954.20 2128
3954.79 2135
3955.39 2148
3955.98 2125
3956.57 2176
3957.17 2159
3957.76 2124
3958.35 2115
3958.95 2012
3959.54 2063
3960.13 2121
3960.73 2090
3961.32 2115
3961.92 2134
3962.51 2086
3963.10 2094
3963.70 2120
3964.29 2107
3964.88 2074
3965.48 2191
3966.07 2173
3966.67 2240
3967.26 2219
3967.86 2202
3968.45 2162
3969.04 2081
3969.64 2109
3970.23 2201
3970.83 2128
3971.42 2122
3972.02 2205
3972.61 2099
3973.21 2036
3973.80 2127
3974.40 2133
3974.99 2057
3975.58 2045
3976.18 2116
3976.77 2073
3977.37 2073
3977.96 2117
3978.56 2159
3979.15 2095
3979.75 2044
3980.35 2019
3980.94 1974
3981.54 2065
3982.13 2110
3982.73 2106
3983.32 2112
3983.92 2184
3984.51 2179
3985.11 2168
3985.70 2120
3986.30 2152
3986.90 2128
3987.49 2177
3988.09 2125
3988.68 2100
3989.28 2084
3989.87 2184
3990.47 2093
3991.07 2098
3991.66 2138
3992.26 2179
3992.85 2198
3993.45 2280
3994.05 2199
3994.64 2321
3995.24 2236
3995.84 2280
3996.43 2288
3997.03 2275
3997.62 2251
3998.22 2170
3998.82 2196
3999.41 2242
4000.01 2258
4000.61 2294
4001.20 2257
4001.80 2236
4002.40 2297
4003.00 2381
4003.59 2318
4004.19 2294
4004.79 2378
4005.38 2369
4005.98 2409
4006.58 2284
4007.17 2253
4007.77 2221
4008.37 2192
4008.97 2248
4009.56 2190
4010.16 2194
4010.76 2134
4011.36 2149
4011.95 2125
4012.55 2089
4013.15 2062
4013.75 2104
4014.34 2098
4014.94 2161
4015.54 2141
4016.14 2096
4016.74 2098
4017.33 2123
4017.93 2232
4018.53 2178
4019.13 2214
4019.73 2231
4020.32 2234
4020.92 2201
4021.52 2252
4022.12 2300
4022.72 2237
4023.32 2262
4023.91 2482
4024.51 2522
4025.11 2567
4025.71 2581
4026.31 2720
4026.91 2875
4027.51 2893
4028.10 3026
4028.70 3160
4029.30 3080
4029.90 2977
4030.50 2884
4031.10 2980
4031.70 2878
4032.30 2816
4032.90 2594
4033.49 2457
4034.09 2421
4034.69 2381
4035.29 2351
4035.89 2255
4036.49 2201
4037.09 2202
4037.69 2273
4038.29 2209
4038.89 2171
4039.49 2107
4040.09 2031
4040.69 2031
4041.29 2097
4041.89 1986
4042.49 1979
4043.09 2100
4043.69 2154
4044.29 2106
4044.89 2077
4045.49 2065
4046.09 2145
4046.69 2163
4047.29 2357
4047.89 2254
4048.49 2258
4049.09 2278
4049.69 2294
4050.29 2448
4050.89 2362
4051.49 2322
4052.09 2357
4052.69 2320
4053.29 2362
4053.89 2210
4054.49 2310
4055.09 2211
4055.69 2200
4056.30 2242
4056.90 2216
4057.50 2151
4058.10 2236
4058.70 2280
4059.30 2355
4059.90 2335
4060.50 2462
4061.10 2534
4061.71 2500
4062.31 2543
4062.91 2576
4063.51 2588
4064.11 2614
4064.71 2656
4065.31 2544
4065.92 2474
4066.52 2381
4067.12 2362
4067.72 2294
4068.32 2243
4068.92 2162
4069.53 2189
4070.13 2165
4070.73 2081
4071.33 2129
4071.93 2013
4072.54 2035
4073.14 2013
4073.74 2028
4074.34 2081
4074.94 2065
4075.55 2033
4076.15 2050
4076.75 2043
4077.35 1992
4077.96 2051
4078.56 2045
4079.16 2063
4079.76 2099
4080.37 2123
4080.97 2139
4081.57 2183
4082.17 2202
4082.78 2196
4083.38 2139
4083.98 2142
4084.59 2184
4085.19 2119
4085.79 2063
4086.39 2068
4087.00 2095
4087.60 2052
4088.20 2099
4088.81 2035
4089.41 2089
4090.01 2119
4090.62 2188
4091.22 2093
4091.82 2042
4092.43 2133
4093.03 2110
4093.63 2151
4094.24 2248
4094.84 2190
4095.45 2225
4096.05 2169
4096.65 2147
4097.26 2278
4097.86 2221
4098.47 2166
4099.07 2173
4099.67 2161
4100.28 2104
4100.88 2083
4101.49 2061
4102.09 1997
4102.69 1950
4103.30 1945
4103.90 2005
4104.51 1958
4105.11 1951
4105.72 1929
4106.32 1932
4106.93 1884
4107.53 1921
4108.13 1903
4108.74 1877
4109.34 1977
4109.95 1991
4110.55 1974
4111.16 1963
4111.76 1887
4112.37 1879
4112.97 1866
4113.58 1929
4114.18 1920
4114.79 1931
4115.39 2012
4116.00 1977
4116.60 1994
4117.21 2023
4117.82 2039
4118.42 2108
4119.03 2069
4119.63 2071
4120.24 2014
4120.84 2038
4121.45 2022
4122.05 2030
4122.66 1944
4123.27 1993
4123.87 2022
4124.48 1971
4125.08 1910
4125.69 1879
4126.30 1835
4126.90 1945
4127.51 1903
4128.11 1962
4128.72 2061
4129.33 1957
4129.93 1904
4130.54 1918
4131.15 2009
4131.75 2010
4132.36 1994
4132.96 1969
4133.57 2019
4134.18 1978
4134.78 2018
4135.39 2031
4136.00 2043
4136.60 2162
4137.21 2104
4137.82 2130
4138.43 2092
4139.03 2134
4139.64 2075
4140.25 2102
4140.85 2080
4141.46 2133
4142.07 2090
4142.68 2069
4143.28 2098
4143.89 2045
4144.50 2076
4145.10 2064
4145.71 2027
4146.32 1986
4146.93 2022
4147.53 2010
4148.14 1954
4148.75 2003
4149.36 2028
4149.97 1952
4150.57 1926
4151.18 1927
4151.79 1908
4152.40 1915
4153.00 1918
4153.61 1874
4154.22 1851
4154.83 1866
4155.44 1908
4156.05 1919
4156.65 1880
4157.26 1884
4157.87 1909
4158.48 1805
4159.09 1880
4159.70 1879
4160.30 1900
4160.91 1906
4161.52 1863
4162.13 1917
4162.74 1984
4163.35 1949
4163.96 1971
4164.56 1944
4165.17 1970
4165.78 1922
4166.39 1969
4167.00 1989
4167.61 1929
4168.22 1989
4168.83 2000
4169.44 2069
4170.05 2082
4170.66 2107
4171.26 2073
4171.87 2126
4172.48 2137
4173.09 2211
4173.70 2170
4174.31 2228
4174.92 2271
4175.53 2344
4176.14 2346
4176.75 2359
4177.36 2367
4177.97 2299
4178.58 2266
4179.19 2211
4179.80 2139
4180.41 2071
4181.02 2068
4181.63 2114
4182.24 2108
4182.85 2021
4183.46 2010
4184.07 2005
4184.68 1978
4185.29 1929
4185.90 2002
4186.51 2020
4187.12 1971
4187.73 1984
4188.34 2002
4188.95 1959
4189.56 1988
4190.18 1989
4190.79 1998
4191.40 2064
4192.01 2070
4192.62 2096
4193.23 2003
4193.84 2024
4194.45 2089
4195.06 2117
4195.67 2079
4196.28 2054
4196.90 2058
4197.51 2040
4198.12 2065
4198.73 2041
4199.34 2006
4199.95 2005
4200.56 1943
4201.18 2005
4201.79 1938
4202.40 2049
4203.01 2062
4203.62 1991
4204.23 2021
4204.85 2030
4205.46 2056
4206.07 2142
4206.68 2124
4207.29 2131
4207.90 2217
4208.52 2209
4209.13 2158
4209.74 2269
4210.35 2132
4210.97 2167
4211.58 2141
4212.19 2033
4212.80 2063
4213.41 2060
4214.03 2036
4214.64 2080
4215.25 2080
4215.86 2091
4216.48 2122
4217.09 2061
4217.70 2073
4218.32 2140
4218.93 2182
4219.54 2161
4220.15 2188
4220.77 2203
4221.38 2171
4221.99 2095
4222.61 2166
4223.22 2182
4223.83 2210
4224.44 2173
4225.06 2126
4225.67 2181
4226.28 2245
4226.90 2295
4227.51 2307
4228.13 2374
4228.74 2350
4229.35 2400
4229.97 2383
4230.58 2313
4231.19 2390
4231.81 2235
4232.42 2293
4233.03 2357
4233.65 2282
4234.26 2300
4234.88 2321
4235.49 2316
4236.10 2309
4236.72 2314
4237.33 2255
4237.95 2258
4238.56 2275
4239.17 2224
4239.79 2235
4240.40 2121
4241.02 2049
4241.63 2135
4242.25 2125
4242.86 2123
4243.48 2079
4244.09 2044
4244.71 2054
4245.32 2076
4245.93 2140
4246.55 2205
4247.16 2155
4247.78 2152
4248.39 2167
4249.01 2141
4249.62 2287
4250.24 2324
4250.85 2278
4251.47 2242
4252.08 2285
4252.70 2265
4253.32 2249
4253.93 2234
4254.55 2178
4255.16 2178
4255.78 2134
4256.39 2110
4257.01 2167
4257.62 2103
4258.24 2125
4258.85 2131
4259.47 2193
4260.09 2189
4260.70 2207
4261.32 2304
4261.93 2362
4262.55 2393
4263.17 2413
4263.78 2461
4264.40 2448
4265.01 2475
4265.63 2465
4266.25 2515
4266.86 2533
4267.48 2456
4268.10 2398
4268.71 2387
4269.33 2424
4269.94 2361
4270.56 2552
4271.18 2506
4271.79 2510
4272.41 2633
4273.03 2661
4273.64 2788
4274.26 2788
4274.88 2874
4275.49 3030
4276.11 3095
4276.73 3178
4277.35 2981
4277.96 2944
4278.58 2856
4279.20 2795
4279.81 2663
4280.43 2674
4281.05 2523
4281.67 2388
4282.28 2268
4282.90 2248
4283.52 2208
4284.14 2111
4284.75 2032
4285.37 1952
4285.99 1973
4286.61 1951
4287.22 1952
4287.84 1960
4288.46 1914
4289.08 1907
4289.70 1951
4290.31 1951
4290.93 2007
4291.55 1958
4292.17 1979
4292.79 1957
4293.40 1952
4294.02 1970
4294.64 1944
4295.26 1990
4295.88 1960
4296.50 1980
4297.11 2013
4297.73 1974
4298.35 2060
4298.97 2088
4299.59 2053
4300.21 2097
4300.83 2051
4301.44 2127
4302.06 2210
4302.68 2173
4303.30 2146
4303.92 2099
4304.54 2133
4305.16 2100
4305.78 2094
4306.40 2070
4307.02 2107
4307.63 2031
4308.25 2010
4308.87 1973
4309.49 1953
4310.11 1946
4310.73 1957
4311.35 1955
4311.97 1984
4312.59 2010
4313.21 2091
4313.83 2032
4314.45 2000
4315.07 2048
4315.69 2054
4316.31 2129
4316.93 2149
4317.55 1976
4318.17 1983
4318.79 2083
4319.41 2001
4320.03 2025
4320.65 1988
4321.27 1985
4321.89 1945
4322.51 1947
4323.13 1934
4323.75 1930
4324.37 1977
4324.99 1999
4325.61 1916
4326.23 1920
4326.85 1922
4327.47 1939
4328.09 2025
4328.71 2138
4329.33 2087
4329.96 2132
4330.58 2209
4331.20 2290
4331.82 2356
4332.44 2430
4333.06 2379
4333.68 2377
4334.30 2450
4334.92 2319
4335.54 2227
4336.17 2177
4336.79 2250
4337.41 2206
4338.03 2182
4338.65 2176
4339.27 2138
4339.89 2081
4340.52 2111
4341.14 2066
4341.76 2142
4342.38 2187
4343.00 2224
4343.62 2216
4344.25 2357
4344.87 2381
4345.49 2507
4346.11 2545
4346.73 2633
4347.36 2742
4347.98 2605
4348.60 2569
4349.22 2489
4349.84 2393
4350.47 2330
4351.09 2244
4351.71 2184
4352.33 2163
4352.96 2095
4353.58 2089
4354.20 2078
4354.82 2055
4355.45 2106
4356.07 2042
4356.69 2061
4357.31 2062
4357.94 2068
4358.56 2049
4359.18 2029
4359.81 2081
4360.43 2054
4361.05 2014
4361.68 2016
4362.30 1941
4362.92 1983
4363.55 1993
4364.17 1972
4364.79 1977
4365.42 2020
4366.04 1983
4366.66 1968
4367.29 1974
4367.91 1940
4368.53 1892
4369.16 1886
4369.78 1855
4370.40 1880
4371.03 1929
4371.65 1908
4372.27 1947
4372.90 1874
4373.52 1894
4374.15 1858
4374.77 1849
4375.39 1873
4376.02 1912
4376.64 1987
4377.27 1954
4377.89 1884
4378.52 1948
4379.14 2000
4379.76 1902
4380.39 1916
4381.01 1979
4381.64 2025
4382.26 2005
4382.89 1925
4383.51 1939
4384.14 1908
4384.76 1985
4385.39 1940
4386.01 1875
4386.64 1852
4387.26 1950
4387.89 1944
4388.51 1945
4389.14 1866
4389.76 1796
4390.39 1879
4391.01 1839
4391.64 1903
4392.26 1856
4392.89 1763
4393.51 1876
4394.14 1801
4394.76 1853
4395.39 1854
4396.01 1844
4396.64 1798
4397.26 1731
4397.89 1767
4398.52 1765
4399.14 1840
4399.77 1791
4400.39 1785
4401.02 1739
4401.65 1757
4402.27 1789
4402.90 1785
4403.52 1816
4404.15 1848
4404.78 1840
4405.40 1760
4406.03 1816
4406.65 1838
4407.28 1805
4407.91 1729
4408.53 1741
4409.16 1781
4409.79 1804
4410.41 1909
4411.04 1993
4411.67 1978
4412.29 1926
4412.92 1917
4413.55 1951
4414.17 1992
4414.80 1998
4415.43 1960
4416.05 1944
4416.68 1933
4417.31 1884
4417.94 1868
4418.56 1835
4419.19 1881
4419.82 1868
4420.44 1847
4421.07 1771
4421.70 1727
4422.33 1827
4422.95 1755
4423.58 1702
4424.21 1730
4424.84 1773
4425.46 1775
4426.09 1766
4426.72 1692
4427.35 1724
4427.97 1717
4428.60 1744
4429.23 1691
4429.86 1709
4430.49 1704
4431.11 1694
4431.74 1693
4432.37 1701
4433.00 1659
4433.63 1712
4434.26 1709
4434.88 1798
4435.51 1768
4436.14 1783
4436.77 1785
4437.40 1741
4438.03 1701
4438.65 1691
4439.28 1691
4439.91 1671
4440.54 1697
4441.17 1721
4441.80 1692
4442.43 1702
4443.06 1718
4443.68 1766
4444.31 1714
4444.94 1682
4445.57 1741
4446.20 1788
4446.83 1817
4447.46 1819
4448.09 1782
4448.72 1766
4449.35 1824
4449.98 1814
4450.61 1822
4451.24 1777
4451.86 1747
4452.49 1787
4453.12 1786
4453.75 1836
4454.38 1835
4455.01 1841
4455.64 1796
4456.27 1788
4456.90 1778
4457.53 1798
4458.16 1847
4458.79 1744
4459.42 1790
4460.05 1780
4460.68 1694
4461.31 1827
4461.94 1830
4462.57 1755
4463.20 1768
4463.83 1692
4464.46 1672
4465.09 1598
4465.72 1633
4466.36 1670
4466.99 1682
4467.62 1712
4468.25 1679
4468.88 1716
4469.51 1715
4470.14 1738
4470.77 1836
4471.40 1822
4472.03 1788
4472.66 1765
4473.29 1784
4473.93 1773
4474.56 1695
4475.19 1782
4475.82 1736
4476.45 1710
4477.08 1722
4477.71 1689
4478.34 1720
4478.98 1696
4479.61 1715
4480.24 1791
4480.87 1762
4481.50 1750
4482.13 1829
4482.76 1747
4483.40 1789
4484.03 1774
4484.66 1822
4485.29 1850
4485.92 1816
4486.56 1911
4487.19 1887
4487.82 1833
4488.45 1873
4489.08 1894
4489.72 1959
4490.35 1911
4490.98 1936
4491.61 1941
4492.25 1910
4492.88 1946
4493.51 1892
4494.14 1855
4494.78 1849
4495.41 1870
4496.04 1900
4496.67 1873
4497.31 1944
4497.94 1911
4498.57 1931
4499.20 2132
4499.84 2216
4500.47 2303
4501.10 2432
4501.74 2537
4502.37 2571
4503.00 2651
4503.64 2660
4504.27 2652
4504.90 2575
4505.53 2572
4506.17 2497
4506.80 2403
4507.43 2300
4508.07 2244
4508.70 2173
4509.34 2142
4509.97 2174
4510.60 2135
4511.24 2141
4511.87 2089
4512.50 2059
4513.14 2025
4513.77 2040
4514.41 2071
4515.04 2142
4515.67 2075
4516.31 2054
4516.94 2030
4517.58 2021
4518.21 1978
4518.84 1951
4519.48 2066
4520.11 2042
4520.75 1987
4521.38 2044
4522.02 2120
4522.65 2079
4523.28 2152
4523.92 2178
4524.55 2269
4525.19 2273
4525.82 2344
4526.46 2506
4527.09 2729
4527.73 2943
4528.36 3123
4529.00 3460
4529.63 3813
4530.27 4263
4530.90 4635
4531.54 4670
4532.17 4693
4532.81 4719
4533.44 4605
4534.08 4368
4534.71 4038
4535.35 3895
4535.99 3617
4536.62 3359
4537.26 3168
4537.89 2985
4538.53 2736
4539.16 2682
4539.80 2452
4540.43 2452
4541.07 2481
4541.71 2280
4542.34 2219
4542.98 2133
4543.61 2112
4544.25 2069
4544.89 2011
4545.52 2008
4546.16 1952
4546.79 1997
4547.43 1919
4548.07 1908
4548.70 1937
4549.34 1942
4549.98 1924
4550.61 1845
4551.25 1909
4551.89 1885
4552.52 1847
4553.16 1812
4553.80 1898
4554.43 1865
4555.07 1859
4555.71 1852
4556.34 1940
4556.98 1970
4557.62 2026
4558.25 1988
4558.89 2044
4559.53 2068
4560.16 2131
4560.80 2156
4561.44 2149
4562.08 2059
4562.71 2026
4563.35 2034
4563.99 2065
4564.63 2107
4565.26 2160
4565.90 2106
4566.54 2130
4567.18 2146
4567.81 2167
4568.45 2173
4569.09 2136
4569.73 2128
4570.36 2158
4571.00 2232
4571.64 2186
4572.28 2150
4572.92 2175
4573.55 2136
4574.19 2147
4574.83 2129
4575.47 2092
4576.11 2066
4576.75 2048
4577.38 2022
4578.02 2043
4578.66 2012
4579.30 1942
4579.94 2008
4580.58 1906
4581.21 1882
4581.85 1859
4582.49 1905
4583.13 1871
4583.77 1846
4584.41 1930
4585.05 1899
4585.69 1885
4586.32 1874
4586.96 1959
4587.60 1973
4588.24 1926
4588.88 1959
4589.52 1948
4590.16 1983
4590.80 1918
4591.44 1887
4592.08 1873
4592.72 1900
4593.36 1924
4594.00 1894
4594.63 1818
4595.27 1792
4595.91 1733
4596.55 1846
4597.19 1834
4597.83 1905
4598.47 1895
4599.11 2042
4599.75 1969
4600.39 1958
4601.03 2024
4601.67 2045
4602.31 2150
4602.95 2172
4603.59 2259
4604.23 2203
4604.87 2228
4605.51 2260
4606.15 2095
4606.79 2089
4607.43 2117
4608.08 2060
4608.72 2069
4609.36 2115
4610.00 2047
4610.64 1961
4611.28 1943
4611.92 1938
4612.56 1980
4613.20 2086
4613.84 2058
4614.48 2138
4615.12 2130
4615.76 2063
4616.41 2033
4617.05 1969
4617.69 1987
4618.33 2065
4618.97 1945
4619.61 1861
4620.25 1867
4620.89 1787
4621.54 1789
4622.18 1689
4622.82 1706
4623.46 1738
4624.10 1727
4624.74 1696
4625.38 1712
4626.03 1711
4626.67 1733
4627.31 1784
4627.95 1786
4628.59 1838
4629.24 1761
4629.88 1807
4630.52 1821
4631.16 1818
4631.80 1831
4632.45 1776
4633.09 1819
4633.73 1871
4634.37 1836
4635.02 1791
4635.66 1846
4636.30 1812
4636.94 1871
4637.58 1889
4638.23 1924
4638.87 1919
4639.51 1920
4640.16 1856
4640.80 1926
4641.44 1866
4642.08 1823
4642.73 1841
4643.37 1892
4644.01 1832
4644.66 1863
4645.30 1805
4645.94 1784
4646.58 1781
4647.23 1796
4647.87 1828
4648.51 1849
4649.16 1711
4649.80 1787
4650.44 1797
4651.09 1766
4651.73 1825
4652.37 1804
4653.02 1846
4653.66 1835
4654.31 1782
4654.95 1766
4655.59 1778
4656.24 1805
4656.88 1777
4657.52 1755
4658.17 1778
4658.81 1754
4659.46 1735
4660.10 1653
4660.75 1738
4661.39 1667
4662.03 1646
4662.68 1641
4663.32 1667
4663.97 1632
4664.61 1588
4665.26 1639
4665.90 1650
4666.54 1647
4667.19 1655
4667.83 1688
4668.48 1647
4669.12 1636
4669.77 1676
4670.41 1703
4671.06 1729
4671.70 1705
4672.35 1708
4672.99 1762
4673.64 1730
4674.28 1698
4674.93 1708
4675.57 1696
4676.22 1721
4676.86 1829
4677.51 1720
4678.15 1742
4678.80 1723
4679.44 1730
4680.09 1723
4680.73 1740
4681.38 1724
4682.03 1776
4682.67 1853
4683.32 1868
4683.96 1777
4684.61 1755
4685.25 1773
4685.90 1817
4686.55 1757
4687.19 1746
4687.84 1803
4688.48 1792
4689.13 1844
4689.78 1706
4690.42 1735
4691.07 1758
4691.72 1784
4692.36 1797
4693.01 1859
4693.65 1914
4694.30 1855
4694.95 1860
4695.59 1892
4696.24 1837
4696.89 1860
4697.53 1887
4698.18 1898
4698.83 1907
4699.47 1857
4700.12 1921
4700.77 1967
4701.41 1912
4702.06 1995
4702.71 1950
4703.36 1820
4704.00 1883
4704.65 1876
4705.30 1799
4705.94 1813
4706.59 1819
4707.24 1736
4707.89 1757
4708.53 1723
4709.18 1715
4709.83 1700
4710.48 1697
4711.12 1661
4711.77 1761
4712.42 1788
4713.07 1782
4713.71 1774
4714.36 1698
4715.01 1733
4715.66 1711
4716.31 1685
4716.95 1685
4717.60 1679
4718.25 1724
4718.90 1736
4719.55 1714
4720.19 1766
4720.84 1769
4721.49 1733
4722.14 1788
4722.79 1756
4723.44 1757
4724.08 1750
4724.73 1712
4725.38 1748
4726.03 1746
4726.68 1772
4727.33 1760
4727.98 1742
4728.63 1679
4729.27 1806
4729.92 1713
4730.57 1664
4731.22 1727
4731.87 1684
4732.52 1696
4733.17 1641
4733.82 1709
4734.47 1735
4735.12 1732
4735.77 1742
4736.41 1762
4737.06 1744
4737.71 1712
4738.36 1710
4739.01 1782
4739.66 1821
4740.31 1814
4740.96 1829
4741.61 1825
4742.26 1850
4742.91 1865
4743.56 1788
4744.21 1800
4744.86 1824
4745.51 1876
4746.16 1813
4746.81 1830
4747.46 1864
4748.11 1894
4748.76 1929
4749.41 1968
4750.06 2070
4750.71 2058
4751.36 2091
4752.01 2137
4752.66 2198
4753.31 2169
4753.96 2143
4754.61 2099
4755.26 2099
4755.92 2067
4756.57 2085
4757.22 1994
4757.87 1918
4758.52 1871
4759.17 1897
4759.82 1873
4760.47 1909
4761.12 1966
4761.77 1892
4762.42 1800
4763.08 1857
4763.73 1842
4764.38 1788
4765.03 1784
4765.68 1734
4766.33 1821
4766.98 1812
4767.64 1784
4768.29 1832
4768.94 1866
4769.59 1903
4770.24 1896
4770.89 1933
4771.54 1894
4772.20 1882
4772.85 1885
4773.50 1833
4774.15 1865
4774.80 1763
4775.46 1806
4776.11 1844
4776.76 1748
4777.41 1723
4778.06 1748
4778.72 1759
4779.37 1793
4780.02 1753
4780.67 1725
4781.33 1738
4781.98 1739
4782.63 1763
4783.28 1741
4783.94 1773
4784.59 1718
4785.24 1720
4785.89 1763
4786.55 1759
4787.20 1816
4787.85 1902
4788.51 1829
4789.16 1835
4789.81 1915
4790.46 1886
4791.12 1844
4791.77 1894
4792.42 1863
4793.08 1816
4793.73 1798
4794.38 1835
4795.04 1862
4795.69 1843
4796.34 1887
4797.00 1908
4797.65 1898
4798.30 1908
4798.96 1937
4799.61 1971
4800.27 2002
4800.92 2054
4801.57 1999
4802.23 1995
4802.88 1902
4803.53 1936
4804.19 1938
4804.84 1933
4805.50 1906
4806.15 1901
4806.81 1839
4807.46 1879
4808.11 1892
4808.77 1814
4809.42 1777
4810.08 1853
4810.73 1876
4811.39 1872
4812.04 1836
4812.69 1798
4813.35 1781
4814.00 1790
4814.66 1882
4815.31 1883
4815.97 1848
4816.62 1882
4817.28 1958
4817.93 1937
4818.59 1871
4819.24 1931
4819.90 1994
4820.55 2048
4821.21 1946
4821.86 1988
4822.52 2050
4823.17 1958
4823.83 1955
4824.48 1992
4825.14 1916
4825.79 1916
4826.45 1965
4827.11 1934
4827.76 1947
4828.42 1828
4829.07 1820
4829.73 1988
4830.38 2011
4831.04 1997
4831.70 2041
4832.35 2037
4833.01 1984
4833.66 2017
4834.32 2091
4834.98 2134
4835.63 2172
4836.29 2178
4836.94 2114
4837.60 2145
4838.26 2209
4838.91 2190
4839.57 2190
4840.23 2090
4840.88 2137
4841.54 2082
4842.20 2096
4842.85 2051
4843.51 2037
4844.17 2033
4844.82 2109
4845.48 2079
4846.14 2096
4846.79 1984
4847.45 2043
4848.11 2122
4848.76 2105
4849.42 2111
4850.08 2084
4850.73 2109
4851.39 2061
4852.05 2103
4852.71 2080
4853.36 2042
4854.02 2073
4854.68 2101
4855.34 2171
4855.99 2159
4856.65 2171
4857.31 2299
4857.97 2265
4858.62 2298
4859.28 2266
4859.94 2283
4860.60 2349
4861.25 2328
4861.91 2233
4862.57 2258
4863.23 2205
4863.89 2207
4864.54 2150
4865.20 2090
4865.86 2154
4866.52 2144
4867.18 2089
4867.84 2066
4868.49 2048
4869.15 2152
4869.81 2145
4870.47 2070
4871.13 2122
4871.79 2118
4872.44 2168
4873.10 2092
4873.76 2140
4874.42 2151
4875.08 2087
4875.74 2032
4876.40 2021
4877.06 2026
4877.72 2096
4878.37 2087
4879.03 2045
4879.69 2010
4880.35 1971
4881.01 1972
4881.67 1961
4882.33 1899
4882.99 1989
4883.65 1923
4884.31 1908
4884.97 1910
4885.63 1888
4886.29 1875
4886.95 1891
4887.61 1881
4888.26 1864
4888.92 1879
4889.58 1885
4890.24 1920
4890.90 1980
4891.56 1942
4892.22 1829
4892.88 1885
4893.54 1899
4894.20 1856
4894.86 1848
4895.52 1894
4896.18 1901
4896.84 1834
4897.51 1838
4898.17 1955
4898.83 2026
4899.49 2123
4900.15 2052
4900.81 2166
4901.47 2237
4902.13 2160
4902.79 2152
4903.45 2189
4904.11 2015
4904.77 1942
4905.43 1943
4906.09 1988
4906.75 1903
4907.41 1875
4908.08 1963
4908.74 1972
4909.40 1902
4910.06 1880
4910.72 1882
4911.38 1865
4912.04 1855
4912.70 1883
4913.37 1847
4914.03 1862
4914.69 1777
4915.35 1744
4916.01 1717
4916.67 1657
4917.33 1699
4918.00 1686
4918.66 1682
4919.32 1731
4919.98 1690
4920.64 1716
4921.31 1763
4921.97 1688
4922.63 1700
4923.29 1632
4923.95 1650
4924.62 1632
4925.28 1647
4925.94 1647
4926.60 1600
4927.26 1629
4927.93 1700
4928.59 1665
4929.25 1667
4929.91 1653
4930.58 1692
4931.24 1579
4931.90 1652
4932.56 1717
4933.23 1681
4933.89 1622
4934.55 1686
4935.22 1725
4935.88 1673
4936.54 1764
4937.20 1808
4937.87 1736
4938.53 1824
4939.19 1844
4939.86 1854
4940.52 1745
4941.18 1713
4941.85 1731
4942.51 1718
4943.17 1743
4943.84 1733
4944.50 1721
4945.16 1722
4945.83 1750
4946.49 1750
4947.15 1738
4947.82 1779
4948.48 1799
4949.15 1712
4949.81 1745
4950.47 1738
4951.14 1699
4951.80 1687
4952.47 1707
4953.13 1756
4953.79 1747
4954.46 1718
4955.12 1774
4955.79 1836
4956.45 1847
4957.11 1803
4957.78 1936
4958.44 1929
4959.11 2128
4959.77 2162
4960.44 2166
4961.10 2286
4961.77 2307
4962.43 2316
4963.10 2261
4963.76 2259
4964.42 2184
4965.09 2027
4965.75 1948
4966.42 1981
4967.08 1949
4967.75 1898
4968.41 1778
4969.08 1718
4969.74 1772
4970.41 1771
4971.08 1764
4971.74 1775
4972.41 1772
4973.07 1750
4973.74 1727
4974.40 1762
4975.07 1786
4975.73 1823
4976.40 1777
4977.06 1808
4977.73 1776
4978.40 1750
4979.06 1783
4979.73 1769
4980.39 1699
4981.06 1701
4981.73 1705
4982.39 1669
4983.06 1635
4983.72 1702
4984.39 1703
4985.06 1664
4985.72 1639
4986.39 1691
4987.05 1718
4987.72 1696
4988.39 1688
4989.05 1750
4989.72 1721
4990.39 1782
4991.05 1743
4991.72 1749
4992.39 1713
4993.05 1772
4993.72 1686
4994.39 1757
4995.05 1770
4995.72 1744
4996.39 1662
4997.05 1639
4997.72 1689
4998.39 1677
4999.06 1713
4999.72 1673
5000.39 1674
5001.06 1634
5001.73 1673
5002.39 1639
5003.06 1555
5003.73 1644
5004.39 1675
5005.06 1647
5005.73 1666
5006.40 1699
5007.07 1710
5007.73 1681
5008.40 1670
5009.07 1710
5009.74 1669
5010.40 1722
5011.07 1741
5011.74 1737
5012.41 1744
5013.08 1683
5013.74 1794
5014.41 1760
5015.08 1695
5015.75 1682
5016.42 1711
5017.09 1749
5017.75 1723
5018.42 1758
5019.09 1825
5019.76 1863
5020.43 1843
5021.10 1877
5021.76 1926
5022.43 1864
5023.10 1898
5023.77 1960
5024.44 1922
5025.11 1892
5025.78 1902
5026.45 1897
5027.12 1837
5027.78 1806
5028.45 1759
5029.12 1765
5029.79 1803
5030.46 1737
5031.13 1706
5031.80 1703
5032.47 1742
5033.14 1745
5033.81 1663
5034.48 1709
5035.15 1777
5035.82 1697
5036.49 1719
5037.16 1645
5037.83 1733
5038.50 1628
5039.16 1672
5039.83 1690
5040.50 1668
5041.17 1669
5041.84 1710
5042.51 1703
5043.18 1685
5043.85 1719
5044.52 1701
5045.20 1695
5045.87 1679
5046.54 1743
5047.21 1833
5047.88 1788
5048.55 1813
5049.22 1835
5049.89 1890
5050.56 1828
5051.23 1845
5051.90 1964
5052.57 1965
5053.24 2037
5053.91 1991
5054.58 1935
5055.25 1954
5055.92 1942
5056.60 1834
5057.27 1759
5057.94 1795
5058.61 1733
5059.28 1709
5059.95 1734
5060.62 1707
5061.29 1703
5061.96 1738
5062.64 1714
5063.31 1672
5063.98 1706
5064.65 1708
5065.32 1685
5065.99 1677
5066.66 1706
5067.34 1772
5068.01 1753
5068.68 1784
5069.35 1773
5070.02 1683
5070.70 1729
5071.37 1783
5072.04 1793
5072.71 1720
5073.38 1792
5074.06 1733
5074.73 1760
5075.40 1787
5076.07 1782
5076.74 1866
5077.42 1884
5078.09 1822
5078.76 1782
5079.43 1824
5080.11 1805
5080.78 1849
5081.45 1829
5082.12 1800
5082.80 1850
5083.47 1810
5084.14 1797
5084.82 1929
5085.49 1848
5086.16 1810
5086.83 1864
5087.51 1945
5088.18 2071
5088.85 2118
5089.53 2122
5090.20 2224
5090.87 2224
5091.55 2370
5092.22 2317
5092.89 2347
5093.57 2260
5094.24 2264
5094.91 2191
5095.59 2067
5096.26 1977
5096.93 1978
5097.61 1964
5098.28 1914
5098.96 1829
5099.63 1855
5100.30 1838
5100.98 1881
5101.65 1841
5102.32 1872
5103.00 1910
5103.67 1931
5104.35 1892
5105.02 1905
5105.70 1909
5106.37 1901
5107.04 1902
5107.72 1871
5108.39 1814
5109.07 1825
5109.74 1809
5110.42 1764
5111.09 1805
5111.77 1809
5112.44 1847
5113.11 1837
5113.79 1917
5114.46 1918
5115.14 1990
5115.81 2081
5116.49 2173
5117.16 2311
5117.84 2340
5118.51 2459
5119.19 2535
5119.86 2577
5120.54 2486
5121.21 2544
5121.89 2454
5122.57 2433
5123.24 2318
5123.92 2225
5124.59 2131
5125.27 2064
5125.94 2011
5126.62 1980
5127.29 1900
5127.97 1891
5128.64 1893
5129.32 1906
5130.00 1896
5130.67 1883
5131.35 1860
5132.02 1919
5132.70 1870
5133.38 1852
5134.05 1898
5134.73 1849
5135.40 1783
5136.08 1770
5136.76 1721
5137.43 1809
5138.11 1796
5138.79 1764
5139.46 1797
5140.14 1776
5140.82 1811
5141.49 1803
5142.17 1785
5142.85 1801
5143.52 1793
5144.20 1731
5144.88 1764
5145.55 1770
5146.23 1819
5146.91 1748
5147.58 1824
5148.26 1815
5148.94 1823
5149.61 1774
5150.29 1739
5150.97 1717
5151.65 1765
5152.32 1667
5153.00 1777
5153.68 1703
5154.36 1692
5155.03 1697
5155.71 1751
5156.39 1813
5157.07 1841
5157.74 1826
5158.42 1835
5159.10 1859
5159.78 1866
5160.45 1783
5161.13 1776
5161.81 1750
5162.49 1746
5163.17 1734
5163.84 1749
5164.52 1743
5165.20 1777
5165.88 1706
5166.56 1712
5167.24 1722
5167.91 1669
5168.59 1674
5169.27 1673
5169.95 1691
5170.63 1604
5171.31 1603
5171.98 1677
5172.66 1680
5173.34 1714
5174.02 1625
5174.70 1635
5175.38 1668
5176.06 1712
5176.74 1726
5177.41 1677
5178.09 1610
5178.77 1749
5179.45 1739
5180.13 1748
5180.81 1707
5181.49 1696
5182.17 1705
5182.85 1669
5183.53 1571
5184.21 1539
5184.89 1634
5185.57 1622
5186.24 1631
5186.92 1697
5187.60 1613
5188.28 1575
5188.96 1592
5189.64 1588
5190.32 1604
5191.00 1534
5191.68 1593
5192.36 1534
5193.04 1575
5193.72 1595
5194.40 1610
5195.08 1572
5195.76 1522
5196.44 1506
5197.12 1550
5197.80 1572
5198.48 1593
5199.16 1616
5199.84 1645
5200.52 1659
5201.21 1677
5201.89 1629
5202.57 1687
5203.25 1650
5203.93 1635
5204.61 1674
5205.29 1667
5205.97 1671
5206.65 1707
5207.33 1682
5208.01 1663
5208.69 1648
5209.37 1611
5210.06 1650
5210.74 1620
5211.42 1566
5212.10 1650
5212.78 1629
5213.46 1614
5214.14 1581
5214.82 1624
5215.51 1578
5216.19 1518
5216.87 1581
5217.55 1544
5218.23 1500
5218.91 1466
5219.60 1525
5220.28 1512
5220.96 1596
5221.64 1488
5222.32 1532
5223.00 1588
5223.69 1563
5224.37 1550
5225.05 1566
5225.73 1567
5226.41 1599
5227.10 1606
5227.78 1500
5228.46 1541
5229.14 1521
5229.83 1516
5230.51 1528
5231.19 1505
5231.87 1574
5232.56 1520
5233.24 1612
5233.92 1643
5234.60 1611
5235.29 1607
5235.97 1673
5236.65 1682
5237.34 1676
5238.02 1749
5238.70 1686
5239.38 1737
5240.07 1749
5240.75 1775
5241.43 1782
5242.12 1873
5242.80 1803
5243.48 1864
5244.17 1885
5244.85 1756
5245.53 1741
5246.22 1747
5246.90 1780
5247.58 1834
5248.27 1849
5248.95 1850
5249.63 1783
5250.32 1763
5251.00 1699
5251.69 1806
5252.37 1770
5253.05 1660
5253.74 1680
5254.42 1657
5255.11 1567
5255.79 1619
5256.47 1610
5257.16 1656
5257.84 1592
5258.53 1592
5259.21 1663
5259.89 1705
5260.58 1688
5261.26 1668
5261.95 1650
5262.63 1639
5263.32 1664
5264.00 1740
5264.69 1746
5265.37 1749
5266.06 1743
5266.74 1665
5267.43 1750
5268.11 1729
5268.79 1663
5269.48 1731
5270.16 1755
5270.85 1722
5271.53 1708
5272.22 1687
5272.91 1680
5273.59 1623
5274.28 1574
5274.96 1615
5275.65 1619
5276.33 1598
5277.02 1654
5277.70 1716
5278.39 1737
5279.07 1754
5279.76 1746
5280.45 1812
5281.13 1847
5281.82 1843
5282.50 1813
5283.19 1843
5283.87 1794
5284.56 1800
5285.25 1800
5285.93 1771
5286.62 1692
5287.30 1651
5287.99 1655
5288.68 1656
5289.36 1620
5290.05 1661
5290.74 1611
5291.42 1578
5292.11 1606
5292.79 1649
5293.48 1711
5294.17 1719
5294.85 1661
5295.54 1750
5296.23 1791
5296.91 1807
5297.60 1801
5298.29 1894
5298.98 1840
5299.66 1848
5300.35 1922
5301.04 1865
5301.72 1929
5302.41 2008
5303.10 1853
5303.78 1856
5304.47 1892
5305.16 1913
5305.85 1955
5306.53 1940
5307.22 1832
5307.91 1873
5308.60 1899
5309.28 1882
5309.97 1834
5310.66 1965
5311.35 1970
5312.03 1989
5312.72 1955
5313.41 1999
5314.10 2055
5314.79 2119
5315.47 2183
5316.16 2141
5316.85 2156
5317.54 2170
5318.23 2241
5318.91 2120
5319.60 2058
5320.29 2038
5320.98 1987
5321.67 1839
5322.36 1860
5323.04 1776
5323.73 1716
5324.42 1684
5325.11 1629
5325.80 1548
5326.49 1570
5327.18 1602
5327.86 1635
5328.55 1662
5329.24 1659
5329.93 1607
5330.62 1623
5331.31 1665
5332.00 1633
5332.69 1573
5333.38 1565
5334.06 1626
5334.75 1627
5335.44 1607
5336.13 1560
5336.82 1629
5337.51 1735
5338.20 1708
5338.89 1672
5339.58 1660
5340.27 1662
5340.96 1652
5341.65 1672
5342.34 1627
5343.03 1670
5343.72 1717
5344.41 1733
5345.10 1772
5345.79 1667
5346.48 1718
5347.17 1723
5347.86 1783
5348.55 1833
5349.24 1942
5349.93 1845
5350.62 1874
5351.31 1903
5352.00 1884
5352.69 1820
5353.38 1809
5354.07 1820
5354.76 1767
5355.45 1707
5356.14 1754
5356.83 1719
5357.52 1663
5358.21 1678
5358.90 1675
5359.59 1751
5360.29 1777
5360.98 1757
5361.67 1832
5362.36 1754
5363.05 1763
5363.74 1732
5364.43 1721
5365.12 1740
5365.81 1627
5366.50 1674
5367.20 1618
5367.89 1540
5368.58 1564
5369.27 1536
5369.96 1506
5370.65 1531
5371.34 1547
5372.04 1483
5372.73 1552
5373.42 1529
5374.11 1532
5374.80 1552
5375.49 1496
5376.19 1539
5376.88 1532
5377.57 1461
5378.26 1476
5378.95 1523
5379.65 1494
5380.34 1503
5381.03 1515
5381.72 1475
5382.42 1530
5383.11 1522
5383.80 1559
5384.49 1545
5385.19 1612
5385.88 1661
5386.57 1610
5387.26 1650
5387.96 1629
5388.65 1662
5389.34 1718
5390.03 1764
5390.73 1665
5391.42 1621
5392.11 1604
5392.80 1569
5393.50 1589
5394.19 1547
5394.88 1584
5395.58 1597
5396.27 1552
5396.96 1502
5397.66 1468
5398.35 1577
5399.04 1560
5399.74 1573
5400.43 1527
5401.12 1563
5401.82 1535
5402.51 1533
5403.20 1516
5403.90 1561
5404.59 1510
5405.29 1596
5405.98 1463
5406.67 1497
5407.37 1551
5408.06 1514
5408.75 1560
5409.45 1514
5410.14 1533
5410.84 1550
5411.53 1554
5412.23 1504
5412.92 1549
5413.61 1457
5414.31 1505
5415.00 1578
5415.70 1568
5416.39 1533
5417.09 1519
5417.78 1569
5418.47 1564
5419.17 1552
5419.86 1549
5420.56 1569
5421.25 1532
5421.95 1584
5422.64 1626
5423.34 1578
5424.03 1535
5424.73 1588
5425.42 1570
5426.12 1592
5426.81 1601
5427.51 1557
5428.20 1514
5428.90 1583
5429.59 1551
5430.29 1502
5430.99 1534
5431.68 1518
5432.38 1603
5433.07 1530
5433.77 1520
5434.46 1528
5435.16 1514
5435.85 1518
5436.55 1615
5437.25 1563
5437.94 1546
5438.64 1649
5439.33 1590
5440.03 1587
5440.73 1639
5441.42 1594
5442.12 1648
5442.81 1662
5443.51 1658
5444.21 1718
5444.90 1711
5445.60 1769
5446.29 1841
5446.99 1862
5447.69 1985
5448.38 1958
5449.08 1964
5449.78 1972
5450.47 1931
5451.17 1918
5451.87 1865
5452.56 1860
5453.26 1833
5453.96 1800
5454.65 1819
5455.35 1808
5456.05 1730
5456.75 1811
5457.44 1881
5458.14 1858
5458.84 1835
5459.53 1825
5460.23 1867
5460.93 1908
5461.63 1915
5462.32 1983
5463.02 2041
5463.72 1988
5464.42 2014
5465.11 1969
5465.81 1990
5466.51 1927
5467.21 1898
5467.90 1834
5468.60 1748
5469.30 1783
5470.00 1785
5470.70 1689
5471.39 1688
5472.09 1730
5472.79 1671
5473.49 1726
5474.19 1723
5474.88 1658
5475.58 1712
5476.28 1745
5476.98 1781
5477.68 1785
5478.38 1893
5479.07 2001
5479.77 2003
5480.47 2079
5481.17 2088
5481.87 2043
5482.57 1951
5483.27 1959
5483.96 1954
5484.66 1932
5485.36 1854
5486.06 1789
5486.76 1831
5487.46 1802
5488.16 1800
5488.86 1870
5489.56 1820
5490.26 1856
5490.96 1909
5491.65 1968
5492.35 1923
5493.05 1901
5493.75 1907
5494.45 1942
5495.15 1979
5495.85 2040
5496.55 1995
5497.25 2072
5497.95 2160
5498.65 2280
5499.35 2382
5500.05 2442
5500.75 2543
5501.45 2671
5502.15 2714
5502.85 2618
5503.55 2407
5504.25 2237
5504.95 2128
5505.65 2056
5506.35 1941
5507.05 1922
5507.75 1831
5508.45 1807
5509.15 1806
5509.85 1709
5510.55 1733
5511.25 1717
5511.95 1688
5512.65 1763
5513.35 1689
5514.05 1701
5514.76 1770
5515.46 1722
5516.16 1706
5516.86 1806
5517.56 1747
5518.26 1696
5518.96 1653
5519.66 1717
5520.36 1694
5521.06 1710
5521.77 1624
5522.47 1617
5523.17 1665
5523.87 1638
5524.57 1614
5525.27 1604
5525.97 1587
5526.67 1587
5527.38 1561
5528.08 1520
5528.78 1546
5529.48 1530
5530.18 1549
5530.88 1523
5531.59 1454
5532.29 1452
5532.99 1530
5533.69 1561
5534.39 1544
5535.10 1613
5535.80 1596
5536.50 1611
5537.20 1619
5537.90 1531
5538.61 1600
5539.31 1595
5540.01 1546
5540.71 1584
5541.42 1544
5542.12 1537
5542.82 1561
5543.52 1504
5544.23 1486
5544.93 1472
5545.63 1504
5546.33 1517
5547.04 1508
5547.74 1499
5548.44 1561
5549.15 1534
5549.85 1552
5550.55 1553
5551.26 1529
5551.96 1494
5552.66 1502
5553.36 1569
5554.07 1514
5554.77 1462
5555.47 1473
5556.18 1447
5556.88 1495
5557.58 1473
5558.29 1469
5558.99 1544
5559.70 1573
5560.40 1543
5561.10 1603
5561.81 1650
5562.51 1695
5563.21 1667
5563.92 1690
5564.62 1745
5565.33 1666
5566.03 1753
5566.73 1765
5567.44 1711
5568.14 1718
5568.85 1647
5569.55 1592
5570.25 1601
5570.96 1604
5571.66 1542
5572.37 1529
5573.07 1590
5573.78 1622
5574.48 1561
5575.19 1500
5575.89 1529
5576.59 1489
5577.30 1494
5578.00 1469
5578.71 1502
5579.41 1532
5580.12 1469
5580.82 1486
5581.53 1476
5582.23 1559
5582.94 1490
5583.64 1482
5584.35 1527
5585.05 1511
5585.76 1501
5586.46 1500
5587.17 1544
5587.88 1512
5588.58 1562
5589.29 1533
5589.99 1537
5590.70 1541
5591.40 1575
5592.11 1530
5592.81 1528
5593.52 1545
5594.23 1483
5594.93 1492
5595.64 1541
5596.34 1482
5597.05 1420
5597.76 1432
5598.46 1512
5599.17 1439
5599.87 1477
5600.58 1425
5601.29 1475
5601.99 1457
5602.70 1507
5603.41 1496
5604.11 1489
5604.82 1466
5605.52 1480
5606.23 1475
5606.94 1417
5607.64 1414
5608.35 1415
5609.06 1501
5609.76 1478
5610.47 1425
5611.18 1478
5611.88 1502
5612.59 1543
5613.30 1467
5614.01 1445
5614.71 1422
5615.42 1435
5616.13 1476
5616.83 1423
5617.54 1446
5618.25 1400
5618.96 1427
5619.66 1388
5620.37 1343
5621.08 1358
5621.79 1412
5622.49 1414
5623.20 1422
5623.91 1447
5624.62 1406
5625.32 1477
5626.03 1421
5626.74 1405
5627.45 1416
5628.16 1419
5628.86 1428
5629.57 1411
5630.28 1440
5630.99 1439
5631.70 1434
5632.40 1457
5633.11 1483
5633.82 1447
5634.53 1495
5635.24 1498
5635.95 1509
5636.65 1483
5637.36 1507
5638.07 1507
5638.78 1576
5639.49 1582
5640.20 1603
5640.91 1590
5641.61 1602
5642.32 1579
5643.03 1537
5643.74 1500
5644.45 1515
5645.16 1464
5645.87 1458
5646.58 1507
5647.29 1510
5648.00 1495
5648.70 1461
5649.41 1546
5650.12 1602
5650.83 1540
5651.54 1507
5652.25 1514
5652.96 1537
5653.67 1522
5654.38 1546
5655.09 1586
5655.80 1642
5656.51 1652
5657.22 1628
5657.93 1667
5658.64 1667
5659.35 1698
5660.06 1706
5660.77 1683
5661.48 1653
5662.19 1681
5662.90 1644
5663.61 1608
5664.32 1595
5665.03 1558
5665.74 1539
5666.45 1555
5667.16 1525
5667.87 1531
5668.58 1578
5669.29 1627
5670.00 1639
5670.71 1596
5671.42 1557
5672.13 1599
5672.84 1550
5673.56 1492
5674.27 1478
5674.98 1518
5675.69 1459
5676.40 1461
5677.11 1455
5677.82 1494
5678.53 1456
5679.24 1469
5679.95 1457
5680.67 1467
5681.38 1481
5682.09 1476
5682.80 1454
5683.51 1414
5684.22 1388
5684.93 1452
5685.65 1430
5686.36 1369
5687.07 1405
5687.78 1400
5688.49 1359
5689.20 1437
5689.92 1406
5690.63 1450
5691.34 1451
5692.05 1433
5692.76 1384
5693.47 1451
5694.19 1500
5694.90 1450
5695.61 1490
5696.32 1448
5697.04 1469
5697.75 1369
5698.46 1327
5699.17 1356
5699.89 1424
5700.60 1402
5701.31 1337
5702.02 1397
5702.74 1411
5703.45 1392
5704.16 1403
5704.87 1406
5705.59 1425
5706.30 1431
5707.01 1436
5707.72 1403
5708.44 1378
5709.15 1387
5709.86 1367
5710.58 1381
5711.29 1308
5712.00 1388
5712.72 1341
5713.43 1333
5714.14 1387
5714.86 1373
5715.57 1362
5716.28 1393
5717.00 1397
5717.71 1443
5718.42 1353
5719.14 1364
5719.85 1379
5720.56 1402
5721.28 1390
5721.99 1423
5722.71 1446
5723.42 1400
5724.13 1449
5724.85 1466
5725.56 1453
5726.28 1443
5726.99 1463
5727.70 1479
5728.42 1427
5729.13 1438
5729.85 1436
5730.56 1462
5731.28 1442
5731.99 1393
5732.70 1370
5733.42 1384
5734.13 1422
5734.85 1402
5735.56 1383
5736.28 1458
5736.99 1442
5737.71 1436
5738.42 1393
5739.14 1407
5739.85 1390
5740.57 1426
5741.28 1425
5742.00 1389
5742.71 1423
5743.43 1355
5744.14 1369
5744.86 1426
5745.57 1426
5746.29 1317
5747.00 1340
5747.72 1406
5748.43 1445
5749.15 1473
5749.87 1462
5750.58 1437
5751.30 1432
5752.01 1426
5752.73 1484
5753.44 1501
5754.16 1500
5754.88 1568
5755.59 1532
5756.31 1513
5757.02 1551
5757.74 1586
5758.46 1547
5759.17 1521
5759.89 1548
5760.60 1546
5761.32 1541
5762.04 1510
5762.75 1501
5763.47 1530
5764.19 1582
5764.90 1583
5765.62 1582
5766.34 1644
5767.05 1601
5767.77 1687
5768.49 1797
5769.20 1933
5769.92 2024
5770.64 2081
5771.35 2155
5772.07 2087
5772.79 1991
5773.50 1890
5774.22 1871
5774.94 1721
5775.65 1662
5776.37 1587
5777.09 1635
5777.81 1691
5778.52 1672
5779.24 1669
5779.96 1716
5780.68 1694
5781.39 1632
5782.11 1637
5782.83 1707
5783.55 1627
5784.26 1639
5784.98 1645
5785.70 1626
5786.42 1633
5787.14 1564
5787.85 1558
5788.57 1524
5789.29 1569
5790.01 1539
5790.73 1575
5791.44 1505
5792.16 1480
5792.88 1463
5793.60 1434
5794.32 1463
5795.03 1495
5795.75 1466
5796.47 1520
5797.19 1493
5797.91 1476
5798.63 1525
5799.35 1578
5800.06 1574
5800.78 1565
5801.50 1554
5802.22 1544
5802.94 1558
5803.66 1511
5804.38 1585
5805.10 1540
5805.82 1552
5806.53 1542
5807.25 1564
5807.97 1601
5808.69 1611
5809.41 1566
5810.13 1565
5810.85 1615
5811.57 1581
5812.29 1501
5813.01 1500
5813.73 1503
5814.45 1504
5815.17 1456
5815.89 1500
5816.61 1456
5817.33 1411
5818.05 1457
5818.77 1506
5819.49 1449
5820.20 1528
5820.92 1528
5821.64 1537
5822.36 1534
5823.09 1529
5823.81 1598
5824.53 1543
5825.25 1539
5825.97 1530
5826.69 1512
5827.41 1509
5828.13 1487
5828.85 1422
5829.57 1416
5830.29 1466
5831.01 1438
5831.73 1367
5832.45 1338
5833.17 1403
5833.89 1388
5834.61 1396
5835.33 1342
5836.05 1405
5836.78 1422
5837.50 1396
5838.22 1437
5838.94 1426
5839.66 1442
5840.38 1388
5841.10 1470
5841.82 1469
5842.54 1428
5843.27 1409
5843.99 1386
5844.71 1417
5845.43 1466
5846.15 1425
5846.87 1442
5847.59 1481
5848.32 1440
5849.04 1451
5849.76 1446
5850.48 1459
5851.20 1464
5851.93 1480
5852.65 1525
5853.37 1507
5854.09 1468
5854.81 1465
5855.54 1454
5856.26 1474
5856.98 1454
5857.70 1465
5858.42 1448
5859.15 1452
5859.87 1428
5860.59 1435
5861.31 1433
5862.04 1471
5862.76 1417
5863.48 1421
5864.20 1422
5864.93 1457
5865.65 1414
5866.37 1499
5867.10 1472
5867.82 1468
5868.54 1464
5869.26 1530
5869.99 1457
5870.71 1444
5871.43 1498
5872.16 1565
5872.88 1499
5873.60 1468
5874.33 1495
5875.05 1513
5875.77 1459
5876.50 1460
5877.22 1525
5877.94 1486
5878.67 1450
5879.39 1468
5880.11 1457
5880.84 1515
5881.56 1478
5882.28 1565
5883.01 1580
5883.73 1556
5884.46 1668
5885.18 1661
5885.90 1772
5886.63 1725
5887.35 1660
5888.08 1674
5888.80 1652
5889.52 1674
5890.25 1662
5890.97 1610
5891.70 1590
5892.42 1606
5893.15 1554
5893.87 1493
5894.59 1519
5895.32 1542
5896.04 1515
5896.77 1470
5897.49 1509
5898.22 1525
5898.94 1489
5899.67 1435
5900.39 1522
5901.12 1560
5901.84 1480
5902.57 1468
5903.29 1508
5904.02 1462
5904.74 1456
5905.47 1526
5906.19 1511
5906.92 1544
5907.64 1496
5908.37 1507
5909.09 1497
5909.82 1478
5910.55 1486
5911.27 1570
5912.00 1570
5912.72 1577
5913.45 1570
5914.17 1614
5914.90 1619
5915.63 1601
5916.35 1646
5917.08 1659
5917.80 1647
5918.53 1617
5919.25 1629
5919.98 1568
5920.71 1625
5921.43 1671
5922.16 1716
5922.89 1743
5923.61 1671
5924.34 1608
5925.06 1705
5925.79 1745
5926.52 1769
5927.24 1769
5927.97 1808
5928.70 1835
5929.42 1788
5930.15 1743
5930.88 1817
5931.60 1803
5932.33 1815
5933.06 1835
5933.78 1823
5934.51 1820
5935.24 1887
5935.97 1899
5936.69 1966
5937.42 1942
5938.15 1988
5938.87 1961
5939.60 1928
5940.33 2033
5941.06 2070
5941.78 2062
5942.51 1998
5943.24 2091
5943.97 2117
5944.69 2095
5945.42 2175
5946.15 2180
5946.88 2159
5947.60 2148
5948.33 2205
5949.06 2270
5949.79 2278
5950.52 2373
5951.24 2468
5951.97 2540
5952.70 2558
5953.43 2573
5954.16 2693
5954.88 2593
5955.61 2590
5956.34 2688
5957.07 2607
5957.80 2668
5958.53 2564
5959.25 2513
5959.98 2566
5960.71 2585
5961.44 2558
5962.17 2624
5962.90 2586
5963.63 2595
5964.36 2688
5965.08 2878
5965.81 2913
5966.54 2980
5967.27 3082
5968.00 3077
5968.73 3170
5969.46 3106
5970.19 3072
5970.92 2963
5971.65 2933
5972.37 2952
5973.10 2933
5973.83 3010
5974.56 2909
5975.29 2899
5976.02 2874
5976.75 2902
5977.48 2919
5978.21 2975
5978.94 3051
5979.67 3013
5980.40 3035
5981.13 3158
5981.86 3195
5982.59 3244
5983.32 3208
5984.05 3251
5984.78 3308
5985.51 3259
5986.24 3260
5986.97 3261
5987.70 3283
5988.43 3383
5989.16 3422
5989.89 3454
5990.62 3539
5991.35 3596
5992.08 3597
5992.81 3585
5993.54 3748
5994.27 3726
5995.00 3733
5995.74 3688
5996.47 3755
5997.20 3666
5997.93 3750
5998.66 3774
5999.39 3723
6000.12 3756
6000.85 3698
6001.58 3555
6002.31 3476
6003.04 3486
6003.78 3372
6004.51 3368
6005.24 3428
6005.97 3322
6006.70 3361
6007.43 3465
6008.16 3697
6008.90 3903
6009.63 4263
6010.36 4892
6011.09 5566
6011.82 6247
6012.55 7038
6013.29 7694
6014.02 8168
6014.75 8270
6015.48 8317
6016.21 7967
6016.95 7211
6017.68 6598
6018.41 6029
6019.14 5257
6019.87 4587
6020.61 4125
6021.34 3753
6022.07 3356
6022.80 3128
6023.54 2913
6024.27 2768
6025.00 2790
6025.73 2704
6026.47 2666
6027.20 2641
6027.93 2694
6028.66 2671
6029.40 2646
6030.13 2727
6030.86 2734
6031.59 2657
6032.33 2612
6033.06 2510
6033.79 2388
6034.53 2353
6035.26 2360
6035.99 2359
6036.73 2341
6037.46 2361
6038.19 2414
6038.93 2458
6039.66 2415
6040.39 2423
6041.13 2458
6041.86 2483
6042.59 2513
6043.33 2538
6044.06 2534
6044.79 2522
6045.53 2539
6046.26 2557
6047.00 2569
6047.73 2532
6048.46 2556
6049.20 2609
6049.93 2585
6050.67 2685
6051.40 2758
6052.13 2815
6052.87 2921
6053.60 2939
6054.34 2921
6055.07 2913
6055.81 2847
6056.54 2793
6057.27 2686
6058.01 2579
6058.74 2593
6059.48 2573
6060.21 2554
6060.95 2548
6061.68 2556
6062.42 2541
6063.15 2533
6063.89 2482
6064.62 2451
6065.36 2429
6066.09 2426
6066.83 2374
6067.56 2363
6068.30 2385
6069.03 2310
6069.77 2325
6070.50 2300
6071.24 2298
6071.97 2195
6072.71 2195
6073.44 2190
6074.18 2150
6074.91 2142
6075.65 2117
6076.39 2104
6077.12 2132
6077.86 2125
6078.59 2123
6079.33 2166
6080.06 2165
6080.80 2127
6081.54 2089
6082.27 2090
6083.01 2068
6083.74 2043
6084.48 2038
6085.22 2013
6085.95 2083
6086.69 2035
6087.42 2040
6088.16 2003
6088.90 2001
6089.63 2000
6090.37 2065
6091.11 2004
6091.84 2033
6092.58 2044
6093.32 2005
6094.05 1920
6094.79 1973
6095.53 1973
6096.26 1899
6097.00 1801
6097.74 1880
6098.47 1892
6099.21 1887
6099.95 1867
6100.69 1816
6101.42 1831
6102.16 1863
6102.90 1891
6103.63 1951
6104.37 1844
6105.11 1850
6105.85 1873
6106.58 1887
6107.32 1902
6108.06 1897
6108.80 1822
6109.53 1820
6110.27 1898
6111.01 1826
6111.75 1832
6112.49 1842
6113.22 1842
6113.96 1833
6114.70 1873
6115.44 1841
6116.17 1832
6116.91 1878
6117.65 1864
6118.39 1891
6119.13 1875
6119.87 1909
6120.60 1905
6121.34 1814
6122.08 1839
6122.82 1835
6123.56 1881
6124.30 1907
6125.03 1874
6125.77 1862
6126.51 1951
6127.25 1982
6127.99 1907
6128.73 1933
6129.47 1973
6130.21 1959
6130.94 1927
6131.68 1949
6132.42 1981
6133.16 1992
6133.90 1984
6134.64 1934
6135.38 1970
6136.12 2001
6136.86 2080
6137.60 2075
6138.34 2090
6139.08 2121
6139.81 2063
6140.55 2188
6141.29 2082
6142.03 2113
6142.77 2117
6143.51 2108
6144.25 2128
6144.99 2129
6145.73 2107
6146.47 2104
6147.21 2175
6147.95 2124
6148.69 2222
6149.43 2209
6150.17 2186
6150.91 2243
6151.65 2257
6152.39 2231
6153.13 2250
6153.87 2260
6154.61 2299
6155.35 2327
6156.09 2425
6156.83 2390
6157.58 2424
6158.32 2417
6159.06 2474
6159.80 2515
6160.54 2530
6161.28 2552
6162.02 2564
6162.76 2633
6163.50 2786
6164.24 2904
6164.98 2938
6165.72 3085
6166.46 3155
6167.21 3234
6167.95 3240
6168.69 3341
6169.43 3266
6170.17 3304
6170.91 3197
6171.65 3130
6172.39 3045
6173.14 3024
6173.88 3028
6174.62 3000
6175.36 2958
6176.10 2933
6176.84 2907
6177.59 2889
6178.33 2947
6179.07 2930
6179.81 3035
6180.55 2979
6181.30 2973
6182.04 3003
6182.78 3006
6183.52 3036
6184.26 3050
6185.01 3102
6185.75 3080
6186.49 3091
6187.23 3078
6187.97 3158
6188.72 3228
6189.46 3252
6190.20 3331
6190.94 3453
6191.69 3575
6192.43 3551
6193.17 3652
6193.92 3632
6194.66 3711
6195.40 3681
6196.14 3659
6196.89 3699
6197.63 3632
6198.37 3654
6199.12 3612
6199.86 3634
6200.60 3602
6201.34 3672
6202.09 3767
6202.83 3956
6203.57 4236
6204.32 4727
6205.06 5415
6205.80 6308
6206.55 7586
6207.29 9023
6208.03 10392
6208.78 11676
6209.52 12371
6210.27 12736
6211.01 12561
6211.75 11641
6212.50 10462
6213.24 9152
6213.98 7967
6214.73 6632
6215.47 5663
6216.22 4855
6216.96 4253
6217.71 3628
6218.45 3333
6219.19 3064
6219.94 2846
6220.68 2751
6221.43 2721
6222.17 2698
6222.92 2706
6223.66 2580
6224.40 2521
6225.15 2511
6225.89 2408
6226.64 2394
6227.38 2282
6228.13 2180
6228.87 2159
6229.62 2115
6230.36 2023
6231.11 2032
6231.85 2068
6232.60 2036
6233.34 2063
6234.09 2114
6234.83 2110
6235.58 2153
6236.32 2192
6237.07 2216
6237.81 2213
6238.56 2249
6239.30 2355
6240.05 2443
6240.80 2452
6241.54 2451
6242.29 2436
6243.03 2491
6243.78 2634
6244.52 2765
6245.27 2731
6246.02 2711
6246.76 2697
6247.51 2690
6248.25 2724
6249.00 2665
6249.75 2757
6250.49 2707
6251.24 2685
6251.98 2644
6252.73 2607
6253.48 2536
6254.22 2539
6254.97 2510
6255.72 2499
6256.46 2512
6257.21 2537
6257.95 2418
6258.70 2416
6259.45 2394
6260.19 2510
6260.94 2386
6261.69 2284
6262.43 2304
6263.18 2298
6263.93 2349
6264.68 2325
6265.42 2257
6266.17 2243
6266.92 2227
6267.66 2229
6268.41 2280
6269.16 2269
6269.91 2274
6270.65 2273
6271.40 2266
6272.15 2248
6272.89 2209
6273.64 2314
6274.39 2302
6275.14 2386
6275.88 2374
6276.63 2457
6277.38 2489
6278.13 2479
6278.88 2470
6279.62 2432
6280.37 2348
6281.12 2325
6281.87 2254
6282.62 2161
6283.36 2092
6284.11 2066
6284.86 2044
6285.61 2037
6286.36 2015
6287.10 1958
6287.85 1965
6288.60 1935
6289.35 1974
6290.10 1946
6290.85 1965
6291.59 1906
6292.34 1951
6293.09 1903
6293.84 1947
6294.59 1936
6295.34 1970
6296.09 2019
6296.84 2037
6297.58 2049
6298.33 1981
6299.08 1897
6299.83 1896
6300.58 1866
6301.33 1831
6302.08 1816
6302.83 1837
6303.58 1863
6304.33 1845
6305.08 1762
6305.83 1832
6306.58 1853
6307.32 1839
6308.07 1821
6308.82 1788
6309.57 1797
6310.32 1805
6311.07 1816
6311.82 1800
6312.57 1788
6313.32 1806
6314.07 1829
6314.82 1818
6315.57 1761
6316.32 1859
6317.07 1828
6317.82 1886
6318.57 1874
6319.32 1827
6320.07 1763
6320.82 1847
6321.57 1764
6322.32 1757
6323.07 1714
6323.82 1672
6324.58 1705
6325.33 1709
6326.08 1689
6326.83 1635
6327.58 1657
6328.33 1706
6329.08 1671
6329.83 1649
6330.58 1635
6331.33 1717
6332.08 1645
6332.83 1666
6333.58 1645
6334.34 1683
6335.09 1694
6335.84 1689
6336.59 1737
6337.34 1689
6338.09 1681
6338.84 1744
6339.59 1779
6340.35 1787
6341.10 1663
6341.85 1691
6342.60 1752
6343.35 1768
6344.10 1695
6344.86 1657
6345.61 1706
6346.36 1715
6347.11 1683
6347.86 1689
6348.62 1710
6349.37 1763
6350.12 1772
6350.87 1838
6351.62 1845
6352.38 1868
6353.13 1934
6353.88 1914
6354.63 1924
6355.38 1865
6356.14 1855
6356.89 1803
6357.64 1803
6358.39 1815
6359.15 1779
6359.90 1757
6360.65 1724
6361.40 1726
6362.16 1755
6362.91 1781
6363.66 1768
6364.42 1713
6365.17 1726
6365.92 1810
6366.67 1832
6367.43 1853
6368.18 1881
6368.93 1884
6369.69 1941
6370.44 1868
6371.19 1829
6371.95 1747
6372.70 1750
6373.45 1692
6374.21 1704
6374.96 1653
6375.71 1652
6376.47 1628
6377.22 1702
6377.98 1698
6378.73 1772
6379.48 1753
6380.24 1821
6380.99 1804
6381.74 1745
6382.50 1747
6383.25 1813
6384.01 1768
6384.76 1685
6385.51 1668
6386.27 1639
6387.02 1650
6387.78 1653
6388.53 1585
6389.29 1643
6390.04 1639
6390.79 1619
6391.55 1578
6392.30 1621
6393.06 1572
6393.81 1605
6394.57 1625
6395.32 1628
6396.08 1632
6396.83 1631
6397.59 1667
6398.34 1698
6399.10 1615
6399.85 1594
6400.61 1632
6401.36 1650
6402.12 1612
6402.87 1541
6403.63 1617
6404.38 1671
6405.14 1632
6405.89 1593
6406.65 1645
6407.40 1640
6408.16 1665
6408.91 1616
6409.67 1637
6410.43 1656
6411.18 1712
6411.94 1651
6412.69 1625
6413.45 1646
6414.20 1691
6414.96 1695
6415.72 1737
6416.47 1659
6417.23 1755
6417.98 1732
6418.74 1717
6419.50 1703
6420.25 1702
6421.01 1706
6421.77 1620
6422.52 1640
6423.28 1639
6424.03 1694
6424.79 1680
6425.55 1666
6426.30 1695
6427.06 1634
6427.82 1667
6428.57 1699
6429.33 1654
6430.09 1685
6430.84 1698
6431.60 1746
6432.36 1748
6433.11 1733
6433.87 1735
6434.63 1768
6435.39 1778
6436.14 1761
6436.90 1773
6437.66 1812
6438.41 1832
6439.17 1897
6439.93 1796
6440.69 1817
6441.44 1874
6442.20 1864
6442.96 1834
6443.72 1857
6444.47 1891
6445.23 1915
6445.99 1935
6446.75 1940
6447.50 1938
6448.26 1988
6449.02 2029
6449.78 2019
6450.54 1974
6451.29 1946
6452.05 1999
6452.81 2066
6453.57 2055
6454.33 1966
6455.08 1951
6455.84 2052
6456.60 2042
6457.36 2041
6458.12 2003
6458.88 2030
6459.64 2019
6460.39 2056
6461.15 2047
6461.91 2030
6462.67 2026
6463.43 2074
6464.19 2125
6464.95 2085
6465.70 2167
6466.46 2165
6467.22 2242
6467.98 2206
6468.74 2250
6469.50 2290
6470.26 2257
6471.02 2203
6471.78 2337
6472.54 2319
6473.30 2372
6474.05 2368
6474.81 2286
6475.57 2277
6476.33 2399
6477.09 2448
6477.85 2510
6478.61 2542
6479.37 2568
6480.13 2537
6480.89 2569
6481.65 2635
6482.41 2682
6483.17 2743
6483.93 2739
6484.69 2783
6485.45 2876
6486.21 2838
6486.97 2898
6487.73 2982
6488.49 3033
6489.25 3005
6490.01 2988
6490.77 3003
6491.53 3016
6492.29 3072
6493.05 3126
6493.81 3115
6494.57 3038
6495.33 2990
6496.10 2992
6496.86 3022
6497.62 2965
6498.38 2906
6499.14 2822
6499.90 2882
6500.66 2953
6501.42 2875
6502.18 2992
6502.94 3144
6503.70 3352
6504.47 3746
6505.23 4315
6505.99 5082
6506.75 6108
6507.51 7214
6508.27 8174
6509.03 8725
6509.79 8778
6510.56 8610
6511.32 8034
6512.08 7277
6512.84 6543
6513.60 5702
6514.36 4930
6515.13 4348
6515.89 3754
6516.65 3520
6517.41 3215
6518.17 3125
6518.94 3022
6519.70 2914
6520.46 2940
6521.22 2941
6521.98 2934
6522.75 3023
6523.51 3051
6524.27 3102
6525.03 3146
6525.79 3305
6526.56 3420
6527.32 3498
6528.08 3543
6528.84 3553
6529.61 3565
6530.37 3499
6531.13 3422
6531.90 3388
6532.66 3366
6533.42 3489
6534.18 3780
6534.95 3929
6535.71 4118
6536.47 4464
6537.24 4581
6538.00 4542
6538.76 4393
6539.53 4201
6540.29 3939
6541.05 3623
6541.82 3353
6542.58 3153
6543.34 2978
6544.11 2811
6544.87 2846
6545.63 2794
6546.40 2729
6547.16 2696
6547.92 2765
6548.69 2703
6549.45 2778
6550.21 2768
6550.98 2685
6551.74 2712
6552.51 2702
6553.27 2678
6554.03 2712
6554.80 2761
6555.56 2689
6556.33 2698
6557.09 2720
6557.85 2761
6558.62 2769
6559.38 2734
6560.15 2804
6560.91 2826
6561.68 2863
6562.44 2965
6563.21 2832
6563.97 2953
6564.74 3028
6565.50 3003
6566.26 2924
6567.03 2940
6567.79 2989
6568.56 2947
6569.32 2877
6570.09 2856
6570.85 2848
6571.62 2923
6572.38 2929
6573.15 2901
6573.91 2885
6574.68 2959
6575.44 2934
6576.21 2947
6576.98 2930
6577.74 2908
6578.51 2978
6579.27 2943
6580.04 3026
6580.80 3060
6581.57 3090
6582.33 3037
6583.10 3179
6583.87 3102
6584.63 3049
6585.40 3042
6586.16 3075
6586.93 2993
6587.70 3029
6588.46 3125
6589.23 3070
6589.99 3058
6590.76 3105
6591.53 3233
6592.29 3315
6593.06 3439
6593.82 3598
6594.59 3694
6595.36 3797
6596.12 3855
6596.89 3778
6597.66 3646
6598.42 3584
6599.19 3538
6599.96 3327
6600.72 3237
6601.49 3145
6602.26 3103
6603.02 2964
6603.79 2791
6604.56 2831
6605.33 2893
6606.09 2830
6606.86 2806
6607.63 2888
6608.39 2897
6609.16 2855
6609.93 2856
6610.70 2856
6611.46 2877
6612.23 2789
6613.00 2717
6613.77 2754
6614.53 2781
6615.30 2711
6616.07 2652
6616.84 2694
6617.60 2768
6618.37 2826
6619.14 2835
6619.91 3008
6620.68 3146
6621.44 3165
6622.21 3339
6622.98 3492
6623.75 3414
6624.52 3489
6625.28 3380
6626.05 3345
6626.82 3251
6627.59 3085
6628.36 2899
6629.13 2848
6629.89 2755
6630.66 2754
6631.43 2752
6632.20 2780
6632.97 2894
6633.74 2924
6634.51 3080
6635.27 3140
6636.04 3192
6636.81 3243
6637.58 3375
6638.35 3344
6639.12 3431
6639.89 3539
6640.66 3537
6641.43 3538
6642.19 3681
6642.96 3614
6643.73 3576
6644.50 3450
6645.27 3239
6646.04 3072
6646.81 2911
6647.58 2799
6648.35 2620
6649.12 2513
6649.89 2395
6650.66 2393
6651.43 2322
6652.20 2289
6652.97 2291
6653.74 2303
6654.51 2293
6655.28 2287
6656.05 2246
6656.82 2289
6657.59 2238
6658.36 2219
6659.13 2251
6659.90 2257
6660.67 2194
6661.44 2231
6662.21 2242
6662.98 2254
6663.75 2201
6664.52 2171
6665.29 2230
6666.06 2281
6666.83 2211
6667.60 2223
6668.37 2267
6669.14 2275
6669.91 2241
6670.68 2270
6671.46 2348
6672.23 2319
6673.00 2269
6673.77 2283
6674.54 2261
6675.31 2284
6676.08 2222
6676.85 2142
6677.62 2132
6678.40 2210
6679.17 2215
6679.94 2227
6680.71 2279
6681.48 2266
6682.25 2277
6683.02 2239
6683.80 2325
6684.57 2518
6685.34 2506
6686.11 2537
6686.88 2558
6687.65 2505
6688.43 2480
6689.20 2323
6689.97 2228
6690.74 2209
6691.51 2113
6692.29 2071
6693.06 2125
6693.83 2070
6694.60 1999
6695.37 2005
6696.15 1960
6696.92 1955
6697.69 1993
6698.46 2053
6699.24 1997
6700.01 1947
6700.78 1925
6701.55 1889
6702.33 1951
6703.10 1973
6703.87 1893
6704.64 1897
6705.42 1844
6706.19 1842
6706.96 1848
6707.74 1814
6708.51 1813
6709.28 1824
6710.06 1816
6710.83 1809
6711.60 1787
6712.37 1817
6713.15 1803
6713.92 1803
6714.69 1777
6715.47 1702
6716.24 1743
6717.01 1802
6717.79 1714
6718.56 1764
6719.34 1661
6720.11 1724
6720.88 1676
6721.66 1683
6722.43 1652
6723.20 1649
6723.98 1710
6724.75 1678
6725.53 1711
6726.30 1645
6727.07 1660
6727.85 1649
6728.62 1661
6729.40 1712
6730.17 1740
6730.95 1704
6731.72 1748
6732.49 1683
6733.27 1691
6734.04 1703
6734.82 1718
6735.59 1686
6736.37 1732
6737.14 1726
6737.92 1785
6738.69 1804
6739.47 1761
6740.24 1730
6741.01 1763
6741.79 1774
6742.56 1764
6743.34 1779
6744.11 1786
6744.89 1826
6745.67 1745
6746.44 1780
6747.22 1854
6747.99 1817
6748.77 1747
6749.54 1807
6750.32 1904
6751.09 1919
6751.87 2003
6752.64 2032
6753.42 2046
6754.19 2106
6754.97 2116
6755.75 2064
6756.52 1969
6757.30 1849
6758.07 1885
6758.85 1876
6759.63 1819
6760.40 1809
6761.18 1774
6761.95 1778
6762.73 1738
6763.51 1775
6764.28 1740
6765.06 1763
6765.83 1791
6766.61 1855
6767.39 1855
6768.16 1868
6768.94 1845
6769.72 1857
6770.49 1898
6771.27 1809
6772.05 1696
6772.82 1693
6773.60 1631
6774.38 1693
6775.15 1747
6775.93 1664
6776.71 1610
6777.48 1718
6778.26 1718
6779.04 1711
6779.82 1711
6780.59 1700
6781.37 1695
6782.15 1647
6782.92 1655
6783.70 1624
6784.48 1620
6785.26 1643
6786.03 1593
6786.81 1576
6787.59 1543
6788.37 1568
6789.14 1536
6789.92 1552
6790.70 1560
6791.48 1548
6792.25 1527
6793.03 1522
6793.81 1538
6794.59 1539
6795.37 1578
6796.14 1569
6796.92 1557
6797.70 1595
6798.48 1574
6799.26 1609
6800.04 1608
6800.81 1627
6801.59 1590
6802.37 1605
6803.15 1658
6803.93 1633
6804.71 1582
6805.48 1601
6806.26 1640
6807.04 1598
6807.82 1521
6808.60 1560
6809.38 1559
6810.16 1554
6810.94 1515
6811.71 1510
6812.49 1525
6813.27 1502
6814.05 1545
6814.83 1560
6815.61 1590
6816.39 1570
6817.17 1603
6817.95 1616
6818.73 1615
6819.51 1612
6820.29 1583
6821.07 1605
6821.84 1565
6822.62 1550
6823.40 1610
6824.18 1544
6824.96 1499
6825.74 1551
6826.52 1606
6827.30 1538
6828.08 1587
6828.86 1574
6829.64 1523
6830.42 1502
6831.20 1521
6831.98 1542
6832.76 1622
6833.54 1571
6834.32 1624
6835.10 1737
6835.88 1844
6836.66 1944
6837.44 2027
6838.22 2121
6839.01 2302
6839.79 2349
6840.57 2337
6841.35 2336
6842.13 2272
6842.91 2151
6843.69 2070
6844.47 1936
6845.25 1845
6846.03 1852
6846.81 1846
6847.59 1853
6848.37 1894
6849.16 1980
6849.94 1957
6850.72 2009
6851.50 2122
6852.28 2123
6853.06 2111
6853.84 2061
6854.62 2017
6855.41 1994
6856.19 1846
6856.97 1749
6857.75 1797
6858.53 1738
6859.31 1658
6860.10 1606
6860.88 1617
6861.66 1659
6862.44 1683
6863.22 1714
6864.00 1640
6864.79 1709
6865.57 1693
6866.35 1706
6867.13 1715
6867.91 1738
6868.70 1692
6869.48 1712
6870.26 1820
6871.04 1873
6871.83 1818
6872.61 1861
6873.39 1849
6874.17 1903
6874.96 1877
6875.74 1885
6876.52 1854
6877.30 1831
6878.09 1915
6878.87 1997
6879.65 2040
6880.43 2176
6881.22 2310
6882.00 2456
6882.78 2460
6883.57 2398
6884.35 2421
6885.13 2467
6885.92 2373
6886.70 2330
6887.48 2404
6888.27 2461
6889.05 2521
6889.83 2489
6890.62 2489
6891.40 2484
6892.18 2354
6892.97 2329
6893.75 2266
6894.53 2183
6895.32 2217
6896.10 2144
6896.88 2105
6897.67 2088
6898.45 2050
6899.24 2032
6900.02 2018
6900.80 1954
6901.59 1965
6902.37 2042
6903.16 2074
6903.94 2046
6904.73 1993
6905.51 1990
6906.29 2016
6907.08 1981
6907.86 1933
6908.65 1966
6909.43 1947
6910.22 1835
6911.00 1916
6911.79 1910
6912.57 1875
6913.35 1900
6914.14 1934
6914.92 1849
6915.71 1881
6916.49 1887
6917.28 1883
6918.06 1924
6918.85 1947
6919.63 1996
6920.42 1930
6921.20 1892
6921.99 1950
6922.78 1925
6923.56 1985
6924.35 1998
6925.13 2106
6925.92 2105
6926.70 2076
6927.49 2066
6928.27 2075
6929.06 2152
6929.84 2115
6930.63 2126
6931.42 2102
6932.20 2091
6932.99 2163
6933.77 2151
6934.56 2135
6935.35 2180
6936.13 2159
6936.92 2219
6937.70 2223
6938.49 2259
6939.28 2350
6940.06 2487
6940.85 2539
6941.63 2670
6942.42 2711
6943.21 2863
6943.99 2948
6944.78 2942
6945.57 2964
6946.35 2962
6947.14 3011
6947.93 3004
6948.71 2961
6949.50 2936
6950.29 2986
6951.07 2883
6951.86 2724
6952.65 2633
6953.44 2589
6954.22 2593
6955.01 2596
6955.80 2601
6956.58 2570
6957.37 2546
6958.16 2669
6958.95 2648
6959.73 2586
6960.52 2578
6961.31 2637
6962.09 2634
6962.88 2681
6963.67 2691
6964.46 2793
6965.25 2935
6966.03 2953
6966.82 3060
6967.61 3137
6968.40 3257
6969.18 3348
6969.97 3408
6970.76 3484
6971.55 3509
6972.34 3513
6973.12 3526
6973.91 3532
6974.70 3397
6975.49 3397
6976.28 3369
6977.07 3449
6977.85 3476
6978.64 3607
6979.43 3710
6980.22 3935
6981.01 4433
6981.80 4967
6982.59 5734
6983.37 6827
6984.16 8171
6984.95 9259
6985.74 9974
6986.53 10717
6987.32 10820
6988.11 10183
6988.90 9366
6989.69 8301
6990.47 6977
6991.26 5966
6992.05 5066
6992.84 4382
6993.63 3810
6994.42 3292
6995.21 3105
6996.00 2799
6996.79 2639
6997.58 2571
6998.37 2525
6999.16 2419
6999.95 2407
7000.74 2297
7001.53 2315
7002.32 2263
7003.11 2276
7003.90 2225
7004.69 2186
7005.48 2142
7006.27 2026
7007.06 2028
7007.85 1992
7008.64 2066
7009.43 2122
7010.22 2153
7011.01 2324
7011.80 2419
7012.59 2475
7013.38 2533
7014.17 2569
7014.96 2525
7015.75 2503
7016.54 2434
7017.33 2285
7018.12 2340
7018.91 2341
7019.70 2245
7020.49 2147
7021.28 2175
7022.07 2194
7022.87 2198
7023.66 2267
7024.45 2331
7025.24 2344
7026.03 2499
7026.82 2518
7027.61 2559
7028.40 2538
7029.19 2552
7029.99 2492
7030.78 2482
7031.57 2426
7032.36 2367
7033.15 2274
7033.94 2246
7034.74 2118
7035.53 2185
7036.32 2255
7037.11 2239
7037.90 2245
7038.69 2217
7039.49 2212
7040.28 2201
7041.07 2233
7041.86 2223
7042.65 2271
7043.45 2328
7044.24 2334
7045.03 2294
7045.82 2275
7046.61 2305
7047.41 2329
7048.20 2283
7048.99 2363
7049.78 2377
7050.58 2464
7051.37 2484
7052.16 2441
7052.95 2359
7053.75 2270
7054.54 2204
7055.33 2249
7056.13 2204
7056.92 2158
7057.71 2187
7058.50 2182
7059.30 2123
7060.09 2193
7060.88 2218
7061.68 2081
7062.47 2033
7063.26 2007
7064.06 1985
7064.85 2017
7065.64 2064
7066.44 2052
7067.23 2013
7068.02 1959
7068.82 1940
7069.61 1938
7070.40 1953
7071.20 1945
7071.99 1854
7072.78 1937
7073.58 1920
7074.37 1905
7075.17 1862
7075.96 1878
7076.75 1857
7077.55 1845
7078.34 1846
7079.14 1855
7079.93 1811
7080.72 1809
7081.52 1828
7082.31 1838
7083.11 1810
7083.90 1811
7084.70 1868
7085.49 1830
7086.28 1853
7087.08 1890
7087.87 1927
7088.67 1894
7089.46 1915
7090.26 1897
7091.05 1888
7091.85 1806
7092.64 1815
7093.44 1752
7094.23 1756
7095.03 1781
7095.82 1785
7096.62 1730
7097.41 1748
7098.21 1725
7099.00 1763
7099.80 1759
7100.59 1704
7101.39 1668
7102.18 1682
7102.98 1669
7103.77 1672
7104.57 1725
7105.37 1654
7106.16 1592
7106.96 1580
7107.75 1540
7108.55 1501
7109.34 1533
7110.14 1516
7110.94 1533
7111.73 1478
7112.53 1483
7113.32 1433
7114.12 1483
7114.92 1506
7115.71 1507
7116.51 1513
7117.30 1511
7118.10 1520
7118.90 1544
7119.69 1588
7120.49 1605
7121.29 1560
7122.08 1503
7122.88 1481
7123.68 1583
7124.47 1526
7125.27 1440
7126.07 1409
7126.86 1462
7127.66 1453
7128.46 1452
7129.25 1481
7130.05 1471
7130.85 1489
7131.64 1565
7132.44 1567
7133.24 1495
7134.04 1490
7134.83 1428
7135.63 1493
7136.43 1500
7137.23 1424
7138.02 1447
7138.82 1465
7139.62 1441
7140.42 1415
7141.21 1422
7142.01 1407
7142.81 1372
7143.61 1357
7144.40 1392
7145.20 1404
7146.00 1412
7146.80 1407
7147.59 1417
7148.39 1404
7149.19 1374
7149.99 1404
7150.79 1420
7151.59 1427
7152.38 1421
7153.18 1408
7153.98 1407
7154.78 1392
7155.58 1431
7156.38 1376
7157.17 1390
7157.97 1387
7158.77 1391
7159.57 1378
7160.37 1418
7161.17 1390
7161.97 1414
7162.76 1395
7163.56 1442
7164.36 1402
7165.16 1376
7165.96 1335
7166.76 1401
7167.56 1372
7168.36 1370
7169.16 1319
7169.96 1323
7170.75 1290
7171.55 1273
7172.35 1287
7173.15 1251
7173.95 1282
7174.75 1309
7175.55 1271
7176.35 1287
7177.15 1251
7177.95 1280
7178.75 1258
7179.55 1265
7180.35 1242
7181.15 1290
7181.95 1316
7182.75 1323
7183.55 1297
7184.35 1280
7185.15 1357
7185.95 1334
7186.75 1302
7187.55 1321
7188.35 1244
7189.15 1280
7189.95 1203
7190.75 1202
7191.55 1210
7192.35 1197
7193.15 1212
7193.95 1272
7194.75 1261
7195.55 1226
7196.35 1259
7197.15 1282
7197.95 1265
7198.76 1309
7199.56 1279
7200.36 1321
7201.16 1342
7201.96 1331
7202.76 1296
7203.56 1303
7204.36 1322
7205.16 1339
7205.96 1273
7206.77 1292
7207.57 1241
7208.37 1266
7209.17 1285
7209.97 1272
7210.77 1258
7211.57 1279
7212.38 1270
7213.18 1299
7213.98 1278
7214.78 1268
7215.58 1226
7216.38 1301
7217.19 1271
7217.99 1247
7218.79 1252
7219.59 1253
7220.39 1291
7221.20 1320
7222.00 1288
7222.80 1308
7223.60 1304
7224.40 1316
7225.21 1322
7226.01 1339
7226.81 1300
7227.61 1298
7228.42 1317
7229.22 1337
7230.02 1315
7230.82 1302
7231.63 1298
7232.43 1271
7233.23 1266
7234.03 1284
7234.84 1324
7235.64 1399
7236.44 1414
7237.25 1438
7238.05 1399
7238.85 1414
7239.65 1397
7240.46 1403
7241.26 1341
7242.06 1356
7242.87 1316
7243.67 1296
7244.47 1291
7245.28 1326
7246.08 1317
7246.88 1298
7247.69 1306
7248.49 1249
7249.30 1272
7250.10 1291
7250.90 1267
7251.71 1237
7252.51 1293
7253.31 1277
7254.12 1246
7254.92 1255
7255.73 1260
7256.53 1289
7257.33 1293
7258.14 1379
7258.94 1348
7259.75 1341
7260.55 1349
7261.35 1351
7262.16 1385
7262.96 1390
7263.77 1350
7264.57 1406
7265.38 1352
7266.18 1365
7266.99 1335
7267.79 1326
7268.59 1313
7269.40 1309
7270.20 1338
7271.01 1339
7271.81 1333
7272.62 1318
7273.42 1386
7274.23 1381
7275.03 1390
7275.84 1358
7276.64 1355
7277.45 1400
7278.25 1358
7279.06 1392
7279.86 1343
7280.67 1357
7281.48 1406
7282.28 1433
7283.09 1492
7283.89 1506
7284.70 1516
7285.50 1562
7286.31 1564
7287.11 1499
7287.92 1412
7288.73 1351
7289.53 1348
7290.34 1394
7291.14 1377
7291.95 1288
7292.76 1293
7293.56 1309
7294.37 1302
7295.17 1288
7295.98 1284
7296.79 1268
7297.59 1286
7298.40 1304
7299.21 1331
7300.01 1246
7300.82 1264
7301.62 1239
7302.43 1226
7303.24 1287
7304.04 1278
7304.85 1259
7305.66 1242
7306.46 1301
7307.27 1295
7308.08 1305
7308.89 1370
7309.69 1407
7310.50 1412
7311.31 1443
7312.11 1448
7312.92 1453
7313.73 1471
7314.53 1446
7315.34 1399
7316.15 1426
7316.96 1506
7317.76 1580
7318.57 1597
7319.38 1656
7320.19 1696
7320.99 1695
7321.80 1594
7322.61 1495
7323.42 1475
7324.22 1413
7325.03 1416
7325.84 1394
7326.65 1388
7327.46 1314
7328.26 1327
7329.07 1254
7329.88 1297
7330.69 1312
7331.50 1294
7332.30 1307
7333.11 1295
7333.92 1312
7334.73 1330
7335.54 1296
7336.35 1253
7337.15 1294
7337.96 1333
7338.77 1353
7339.58 1332
7340.39 1276
7341.20 1305
7342.01 1286
7342.82 1258
7343.62 1242
7344.43 1246
7345.24 1231
7346.05 1241
7346.86 1195
7347.67 1251
7348.48 1206
7349.29 1190
7350.10 1191
7350.91 1178
7351.71 1197
7352.52 1228
7353.33 1198
7354.14 1159
7354.95 1158
7355.76 1171
7356.57 1146
7357.38 1168
7358.19 1183
7359.00 1229
7359.81 1231
7360.62 1251
7361.43 1241
7362.24 1229
7363.05 1285
7363.86 1302
7364.67 1307
7365.48 1336
7366.29 1288
7367.10 1293
7367.91 1270
7368.72 1220
7369.53 1205
7370.34 1179
7371.15 1188
7371.96 1201
7372.77 1175
7373.58 1196
7374.39 1170
7375.20 1185
7376.01 1130
7376.82 1185
7377.63 1203
7378.45 1157
7379.26 1162
7380.07 1177
7380.88 1228
7381.69 1230
7382.50 1248
7383.31 1203
7384.12 1257
7384.93 1185
7385.74 1196
7386.56 1209
7387.37 1175
7388.18 1202
7388.99 1160
7389.80 1122
7390.61 1176
7391.42 1167
7392.24 1196
7393.05 1215
7393.86 1228
7394.67 1179
7395.48 1164
7396.29 1141
7397.10 1131
7397.92 1191
7398.73 1180
7399.54 1161
7400.35 1188
7401.16 1240
7401.98 1186
7402.79 1205
7403.60 1237
7404.41 1195
7405.23 1180
7406.04 1157
7406.85 1142
7407.66 1145
7408.47 1219
7409.29 1195
7410.10 1239
7410.91 1188
7411.72 1172
7412.54 1138
7413.35 1175
7414.16 1181
7414.98 1137
7415.79 1146
7416.60 1123
7417.41 1086
7418.23 1125
7419.04 1093
7419.85 1074
7420.67 1106
7421.48 1067
7422.29 1078
7423.11 1052
7423.92 1022
7424.73 1057
7425.54 1109
7426.36 1126
7427.17 1134
7427.99 1103
7428.80 1130
7429.61 1095
7430.43 1084
7431.24 1056
7432.05 1060
7432.87 1084
7433.68 1101
7434.49 1090
7435.31 1033
7436.12 1052
7436.94 1046
7437.75 1055
7438.56 1033
7439.38 1083
7440.19 1099
7441.01 1070
7441.82 1069
7442.64 1072
7443.45 1089
7444.26 1050
7445.08 1058
7445.89 1084
7446.71 1052
7447.52 1039
7448.34 1042
7449.15 1048
7449.97 1032
7450.78 1068
7451.59 1064
7452.41 1035
7453.22 1044
7454.04 1063
7454.85 1069
7455.67 1037
7456.48 1046
7457.30 1039
7458.11 1011
7458.93 1068
7459.74 1055
7460.56 1054
7461.38 1052
7462.19 1052
7463.01 1021
7463.82 1063
7464.64 1039
7465.45 1024
7466.27 1048
7467.08 1081
7467.90 1061
7468.72 1101
7469.53 1108
7470.35 1076
7471.16 1037
7471.98 1061
7472.79 1067
7473.61 1062
7474.43 1092
7475.24 1058
7476.06 1055
7476.87 1090
7477.69 1050
7478.51 1020
7479.32 1054
7480.14 1021
7480.96 1052
7481.77 1053
7482.59 1038
7483.41 1058
7484.22 1076
7485.04 1099
7485.85 1101
7486.67 1105
7487.49 1039
7488.31 1068
7489.12 1081
7489.94 1089
7490.76 1030
7491.57 1013
7492.39 1038
7493.21 1078
7494.02 1013
7494.84 1021
7495.66 1042
7496.48 1047
7497.29 1038
7498.11 1032
7498.93 1066
7499.74 1074
7500.56 1109
7501.38 1098
7502.20 1084
7503.01 1096
7503.83 1145
7504.65 1198
7505.47 1116
7506.29 1132
7507.10 1133
7507.92 1077
7508.74 1102
7509.56 1102
7510.37 1078
7511.19 1124
7512.01 1161
7512.83 1178
7513.65 1151
7514.47 1130
7515.28 1151
7516.10 1151
7516.92 1132
7517.74 1086
7518.56 1033
7519.38 1073
7520.19 1105
7521.01 1094
7521.83 1069
7522.65 1062
7523.47 1094
7524.29 1092
7525.11 1037
7525.92 1117
7526.74 1139
7527.56 1123
7528.38 1132
7529.20 1130
7530.02 1124
7530.84 1162
7531.66 1149
7532.48 1095
7533.30 1156
7534.12 1180
7534.93 1128
7535.75 1166
7536.57 1131
7537.39 1129
7538.21 1141
7539.03 1155
7539.85 1122
7540.67 1144
7541.49 1151
7542.31 1166
7543.13 1106
7543.95 1122
7544.77 1146
7545.59 1138
7546.41 1111
7547.23 1098
7548.05 1142
7548.87 1130
7549.69 1131
7550.51 1132
7551.33 1123
7552.15 1163
7552.97 1190
7553.79 1145
7554.61 1234
7555.43 1194
7556.25 1220
7557.07 1263
7557.89 1231
7558.71 1303
7559.53 1325
7560.36 1266
7561.18 1225
7562.00 1258
7562.82 1283
7563.64 1290
7564.46 1280
7565.28 1243
7566.10 1274
7566.92 1262
7567.74 1309
7568.56 1271
7569.39 1274
7570.21 1268
7571.03 1259
7571.85 1336
7572.67 1338
7573.49 1314
7574.31 1275
7575.14 1302
7575.96 1350
7576.78 1337
7577.60 1317
7578.42 1312
7579.24 1292
7580.06 1315
7580.89 1260
7581.71 1254
7582.53 1294
7583.35 1329
7584.17 1360
7585.00 1364
7585.82 1342
7586.64 1352
7587.46 1376
7588.29 1378
7589.11 1334
7589.93 1353
7590.75 1386
7591.57 1400
7592.40 1379
7593.22 1425
7594.04 1406
7594.86 1392
7595.69 1357
7596.51 1412
7597.33 1380
7598.15 1386
7598.98 1484
7599.80 1481
7600.62 1513
7601.45 1521
7602.27 1542
7603.09 1629
7603.92 1618
7604.74 1612
7605.56 1658
7606.38 1670
7607.21 1580
7608.03 1617
7608.85 1611
7609.68 1598
7610.50 1624
7611.32 1545
7612.15 1531
7612.97 1639
7613.80 1652
7614.62 1654
7615.44 1560
7616.27 1701
7617.09 1806
7617.91 1888
7618.74 1894
7619.56 1886
7620.39 1871
7621.21 1837
7622.03 1791
7622.86 1722
7623.68 1697
7624.51 1658
7625.33 1675
7626.15 1694
7626.98 1658
7627.80 1683
7628.63 1665
7629.45 1701
7630.28 1728
7631.10 1812
7631.93 1811
7632.75 1818
7633.58 1791
7634.40 1773
7635.22 1663
7636.05 1633
7636.87 1551
7637.70 1484
7638.52 1451
7639.35 1448
7640.17 1386
7641.00 1424
7641.82 1405
7642.65 1410
7643.47 1470
7644.30 1500
7645.13 1547
7645.95 1543
7646.78 1602
7647.60 1553
7648.43 1614
7649.25 1613
7650.08 1556
7650.90 1562
7651.73 1591
7652.55 1515
7653.38 1534
7654.21 1478
7655.03 1405
7655.86 1376
7656.68 1322
7657.51 1220
7658.34 1283
7659.16 1279
7659.99 1223
7660.81 1239
7661.64 1252
7662.47 1273
7663.29 1286
7664.12 1238
7664.95 1250
7665.77 1256
7666.60 1212
7667.42 1184
7668.25 1201
7669.08 1186
7669.90 1174
7670.73 1191
7671.56 1181
7672.38 1213
7673.21 1208
7674.04 1192
7674.87 1234
7675.69 1241
7676.52 1240
7677.35 1202
7678.17 1183
7679.00 1203
7679.83 1243
7680.65 1211
7681.48 1277
7682.31 1269
7683.14 1256
7683.96 1251
7684.79 1272
7685.62 1300
7686.45 1286
7687.27 1268
7688.10 1263
7688.93 1279
7689.76 1257
7690.58 1264
7691.41 1278
7692.24 1259
7693.07 1283
7693.90 1289
7694.72 1309
7695.55 1276
7696.38 1352
7697.21 1355
7698.04 1401
7698.86 1455
7699.69 1476
7700.52 1383
7701.35 1343
7702.18 1322
7703.01 1294
7703.83 1263
7704.66 1282
7705.49 1313
7706.32 1228
7707.15 1235
7707.98 1241
7708.81 1218
7709.63 1179
7710.46 1242
7711.29 1288
7712.12 1329
7712.95 1320
7713.78 1296
7714.61 1229
7715.44 1207
7716.27 1231
7717.10 1173
7717.93 1157
7718.75 1116
7719.58 1132
7720.41 1161
7721.24 1101
7722.07 1119
7722.90 1167
7723.73 1111
7724.56 1157
7725.39 1131
7726.22 1134
7727.05 1145
7727.88 1129
7728.71 1125
7729.54 1116
7730.37 1145
7731.20 1129
7732.03 1154
7732.86 1164
7733.69 1146
7734.52 1172
7735.35 1118
7736.18 1095
7737.01 1056
7737.84 1066
7738.67 1078
7739.50 1131
7740.33 1097
7741.16 1077
7741.99 1084
7742.82 1060
7743.65 1050
7744.48 1112
7745.31 1149
7746.14 1188
7746.98 1193
7747.81 1225
7748.64 1246
7749.47 1280
7750.30 1261
7751.13 1230
7751.96 1164
7752.79 1171
7753.62 1149
7754.45 1111
7755.29 1077
7756.12 1091
7756.95 1118
7757.78 1087
7758.61 1057
7759.44 1029
7760.27 1068
7761.11 1099
7761.94 1069
7762.77 1062
7763.60 1036
7764.43 1099
7765.26 1108
7766.10 1103
7766.93 1085
7767.76 1066
7768.59 1166
7769.42 1092
7770.26 1097
7771.09 1105
7771.92 1092
7772.75 1107
7773.58 1065
7774.42 1060
7775.25 1074
7776.08 1028
7776.91 1026
7777.75 1062
7778.58 1041
7779.41 1036
7780.24 1004
7781.08 1064
7781.91 1035
7782.74 1002
7783.57 1015
7784.41 1034
7785.24 1058
7786.07 1027
7786.91 1042
7787.74 1047
7788.57 1042
7789.40 1017
7790.24 1048
7791.07 1041
7791.90 1015
7792.74 1044
7793.57 1003
7794.40 1040
7795.24 1062
7796.07 1045
7796.90 1095
7797.74 1103
7798.57 1033
7799.40 1055
7800.24 1110
7801.07 1105
7801.91 1079
7802.74 1109
7803.57 1074
7804.41 1116
7805.24 1130
7806.07 1154
7806.91 1172
7807.74 1097
7808.58 1097
7809.41 1110
7810.25 1095
7811.08 1157
7811.91 1168
7812.75 1140
7813.58 1194
7814.42 1232
7815.25 1189
7816.09 1195
7816.92 1231
7817.75 1212
7818.59 1222
7819.42 1224
7820.26 1244
7821.09 1224
7821.93 1248
7822.76 1262
7823.60 1330
7824.43 1351
7825.27 1332
7826.10 1310
7826.94 1248
7827.77 1175
7828.61 1217
7829.44 1227
7830.28 1188
7831.11 1162
7831.95 1161
7832.78 1151
7833.62 1167
7834.46 1176
7835.29 1191
7836.13 1193
7836.96 1181
7837.80 1185
7838.63 1170
7839.47 1183
7840.31 1173
7841.14 1140
7841.98 1197
7842.81 1159
7843.65 1164
7844.48 1099
7845.32 1064
7846.16 1068
7846.99 1079
7847.83 1109
7848.67 1138
7849.50 1126
7850.34 1113
7851.17 1074
7852.01 1069
7852.85 1092
7853.68 1125
7854.52 1138
7855.36 1095
7856.19 1117
7857.03 1063
7857.87 1143
7858.70 1138
7859.54 1143
7860.38 1176
7861.21 1161
7862.05 1140
7862.89 1137
7863.72 1101
7864.56 1144
7865.40 1102
7866.24 1132
7867.07 1095
7867.91 1133
7868.75 1146
7869.59 1159
7870.42 1149
7871.26 1141
7872.10 1209
7872.94 1198
7873.77 1242
7874.61 1293
7875.45 1322
7876.29 1291
7877.12 1307
7877.96 1382
7878.80 1437
7879.64 1448
7880.47 1470
7881.31 1447
7882.15 1475
7882.99 1472
7883.83 1441
7884.66 1354
7885.50 1341
7886.34 1323
7887.18 1273
7888.02 1245
7888.86 1219
7889.69 1230
7890.53 1279
7891.37 1238
7892.21 1228
7893.05 1281
7893.89 1309
7894.73 1317
7895.56 1287
7896.40 1297
7897.24 1236
7898.08 1235
7898.92 1223
7899.76 1242
7900.60 1202
7901.44 1164
7902.28 1141
7903.12 1190
7903.95 1225
7904.79 1177
7905.63 1102
7906.47 1116
7907.31 1132
7908.15 1183
7908.99 1093
7909.83 1108
7910.67 1153
7911.51 1132
7912.35 1136
7913.19 1153
7914.03 1164
7914.87 1189
7915.71 1235
7916.55 1282
7917.39 1241
7918.23 1271
7919.07 1287
7919.91 1306
7920.75 1277
7921.59 1262
7922.43 1258
7923.27 1271
7924.11 1207
7924.95 1185
7925.79 1190
7926.63 1124
7927.47 1105
7928.31 1113
7929.15 1131
7929.99 1065
7930.83 1085
7931.67 1072
7932.51 1059
7933.35 1094
7934.19 1111
7935.04 1084
7935.88 1107
7936.72 1096
7937.56 1117
7938.40 1133
7939.24 1142
7940.08 1152
7940.92 1117
7941.76 1146
7942.60 1199
7943.45 1197
7944.29 1234
7945.13 1227
7945.97 1216
7946.81 1198
7947.65 1262
7948.49 1249
7949.34 1260
7950.18 1206
7951.02 1241
7951.86 1199
7952.70 1178
7953.54 1254
7954.39 1238
7955.23 1251
7956.07 1311
7956.91 1321
7957.75 1324
7958.60 1322
7959.44 1271
7960.28 1260
7961.12 1259
7961.96 1231
7962.81 1196
7963.65 1226
7964.49 1280
7965.33 1282
7966.18 1337
7967.02 1376
7967.86 1433
7968.70 1425
7969.55 1450
7970.39 1393
7971.23 1322
7972.08 1299
7972.92 1266
7973.76 1243
7974.60 1247
7975.45 1203
7976.29 1216
7977.13 1259
7977.98 1244
7978.82 1194
7979.66 1196
7980.51 1159
7981.35 1157
7982.19 1116
7983.04 1112
7983.88 1097
7984.72 1088
7985.57 1077
7986.41 1082
7987.25 1100
7988.10 1076
7988.94 1036
7989.78 1042
7990.63 1069
7991.47 1054
7992.32 1032
7993.16 1038
7994.00 1033
7994.85 1051
7995.69 1052
7996.54 1030
7997.38 1068
7998.22 1069
7999.07 1071
7999.91 1048
8000.76 1042
8001.60 1003
8002.45 1070
8003.29 1026
8004.13 1026
8004.98 1014
8005.82 998
8006.67 1021
8007.51 971
8008.36 1006
8009.20 1046
8010.05 1036
8010.89 1050
8011.74 1122
8012.58 1091
8013.43 1101
8014.27 1040
8015.12 1053
8015.96 1053
8016.81 1033
8017.65 1001
8018.50 976
8019.34 979
8020.19 948
8021.03 961
8021.88 955
8022.72 942
8023.57 930
8024.41 928
8025.26 959
8026.11 943
8026.95 889
8027.80 885
8028.64 966
8029.49 956
8030.33 964
8031.18 952
8032.03 938
8032.87 888
8033.72 906
8034.56 938
8035.41 992
8036.26 967
8037.10 923
8037.95 947
8038.80 924
8039.64 948
8040.49 893
8041.34 907
8042.18 889
8043.03 862
8043.87 903
8044.72 845
8045.57 862
8046.41 922
8047.26 897
8048.11 889
8048.96 867
8049.80 894
8050.65 929
8051.50 887
8052.34 911
8053.19 901
8054.04 887
8054.88 878
8055.73 896
8056.58 892
8057.43 897
8058.27 897
8059.12 876
8059.97 826
8060.82 846
8061.66 836
8062.51 892
8063.36 861
8064.21 901
8065.05 848
8065.90 860
8066.75 832
8067.60 887
8068.44 889
8069.29 895
8070.14 879
8070.99 855
8071.84 846
8072.68 892
8073.53 882
8074.38 867
8075.23 881
8076.08 891
8076.93 871
8077.77 880
8078.62 833
8079.47 837
8080.32 874
8081.17 823
8082.02 790
8082.87 871
8083.71 836
8084.56 862
8085.41 878
8086.26 861
8087.11 839
8087.96 839
8088.81 879
8089.66 882
8090.51 892
8091.35 908
8092.20 893
8093.05 898
8093.90 885
8094.75 863
8095.60 884
8096.45 899
8097.30 879
8098.15 863
8099.00 864
8099.85 880
8100.70 821
8101.55 800
8102.40 800
8103.25 835
8104.10 854
8104.95 856
8105.80 859
8106.65 866
8107.50 855
8108.35 882
8109.20 848
8110.05 886
8110.90 880
8111.75 884
8112.60 903
8113.45 919
8114.30 865
8115.15 854
8116.00 866
8116.85 844
8117.70 861
8118.55 854
8119.40 821
8120.25 850
8121.10 847
8121.95 854
8122.80 859
8123.65 851
8124.50 837
8125.35 833
8126.20 856
8127.06 887
8127.91 863
8128.76 838
8129.61 863
8130.46 859
8131.31 869
8132.16 865
8133.01 903
8133.86 868
8134.72 904
8135.57 852
8136.42 848
8137.27 871
8138.12 847
8138.97 851
8139.83 828
8140.68 873
8141.53 813
8142.38 858
8143.23 851
8144.08 830
8144.94 838
8145.79 834
8146.64 863
8147.49 835
8148.34 838
8149.20 870
8150.05 845
8150.90 853
8151.75 872
8152.60 891
8153.46 862
8154.31 911
8155.16 929
8156.01 883
8156.87 855
8157.72 904
8158.57 957
8159.42 936
8160.28 850
8161.13 843
8161.98 875
8162.84 792
8163.69 820
8164.54 809
8165.39 795
8166.25 811
8167.10 838
8167.95 796
8168.81 823
8169.66 814
8170.51 797
8171.37 844
8172.22 788
8173.07 778
8173.93 802
8174.78 783
8175.63 793
8176.49 800
8177.34 807
8178.19 765
8179.05 778
8179.90 778
8180.76 808
8181.61 773
8182.46 791
8183.32 779
8184.17 768
8185.02 789
8185.88 820
8186.73 782
8187.59 774
8188.44 791
8189.30 834
8190.15 823
8191.00 748
8191.86 787
8192.71 853
8193.57 829
8194.42 785
8195.28 833
8196.13 821
8196.99 839
8197.84 807
8198.69 797
8199.55 814
8200.40 844
8201.26 834
8202.11 787
8202.97 773
8203.82 792
8204.68 801
8205.53 768
8206.39 781
8207.24 744
8208.10 775
8208.95 822
8209.81 823
8210.67 782
8211.52 769
8212.38 807
8213.23 807
8214.09 796
8214.94 831
8215.80 813
8216.65 791
8217.51 839
8218.37 793
8219.22 824
8220.08 856
8220.93 804
8221.79 845
8222.64 819
8223.50 805
8224.36 836
8225.21 818
8226.07 876
8226.92 812
8227.78 787
8228.64 821
8229.49 816
8230.35 810
8231.21 815
8232.06 781
8232.92 796
8233.78 798
8234.63 765
8235.49 772
8236.35 807
8237.20 770
8238.06 799
8238.92 811
8239.77 772
8240.63 813
8241.49 816
8242.34 813
8243.20 796
8244.06 753
8244.91 789
8245.77 812
8246.63 821
8247.49 780
8248.34 827
8249.20 814
8250.06 782
8250.92 743
8251.77 750
8252.63 764
8253.49 834
8254.35 802
8255.20 802
8256.06 834
8256.92 832
8257.78 814
8258.63 788
8259.49 824
8260.35 814
8261.21 805
8262.07 812
8262.92 866
8263.78 849
8264.64 845
8265.50 809
8266.36 827
8267.22 848
8268.07 830
8268.93 850
8269.79 875
8270.65 815
8271.51 848
8272.37 877
8273.22 848
8274.08 904
8274.94 897
8275.80 866
8276.66 834
8277.52 866
8278.38 873
8279.24 891
8280.09 865
8280.95 860
8281.81 878
8282.67 867
8283.53 883
8284.39 889
8285.25 872
8286.11 885
8286.97 883
8287.83 838
8288.69 868
8289.55 885
8290.41 929
8291.26 856
8292.12 859
8292.98 870
8293.84 883
8294.70 895
8295.56 906
8296.42 882
8297.28 864
8298.14 879
8299.00 901
8299.86 869
8300.72 875
8301.58 892
8302.44 931
8303.30 892
8304.16 855
8305.02 850
8305.88 891
8306.74 871
8307.60 848
8308.46 909
8309.33 894
8310.19 877
8311.05 912
8311.91 870
8312.77 889
8313.63 881
8314.49 896
8315.35 900
8316.21 906
8317.07 909
8317.93 906
8318.79 924
8319.65 886
8320.52 891
8321.38 880
8322.24 883
8323.10 883
8323.96 882
8324.82 914
8325.68 926
8326.54 855
8327.41 866
8328.27 898
8329.13 900
8329.99 892
8330.85 889
8331.71 869
8332.57 919
8333.44 908
8334.30 926
8335.16 889
8336.02 901
8336.88 946
8337.75 960
8338.61 906
8339.47 953
8340.33 983
8341.19 917
8342.06 952
8342.92 940
8343.78 982
8344.64 1050
8345.50 1025
8346.37 1049
8347.23 1065
8348.09 1089
8348.95 1165
8349.82 1161
8350.68 1139
8351.54 1121
8352.40 1104
8353.27 1120
8354.13 1068
8354.99 1064
8355.86 985
8356.72 987
8357.58 986
8358.45 951
8359.31 950
8360.17 955
8361.03 965
8361.90 979
8362.76 970
8363.62 974
8364.49 1004
8365.35 994
8366.21 997
8367.08 1003
8367.94 1023
8368.80 996
8369.67 999
8370.53 1003
8371.40 983
8372.26 1024
8373.12 1016
8373.99 1026
8374.85 1037
8375.71 1066
8376.58 1021
8377.44 1010
8378.31 1018
8379.17 1047
8380.03 1100
8380.90 1090
8381.76 1095
8382.63 1099
8383.49 1130
8384.36 1195
8385.22 1206
8386.08 1218
8386.95 1230
8387.81 1199
8388.68 1181
8389.54 1177
8390.41 1178
8391.27 1177
8392.14 1111
8393.00 1107
8393.87 1147
8394.73 1159
8395.60 1143
8396.46 1185
8397.33 1181
8398.19 1217
8399.06 1267
8399.92 1282
8400.79 1293
8401.65 1362
8402.52 1360
8403.38 1346
8404.25 1339
8405.11 1258
8405.98 1270
8406.84 1239
8407.71 1216
8408.58 1202
8409.44 1164
8410.31 1183
8411.17 1175
8412.04 1122
8412.90 1161
8413.77 1144
8414.64 1190
8415.50 1184
8416.37 1173
8417.23 1153
8418.10 1148
8418.97 1169
8419.83 1185
8420.70 1178
8421.56 1231
8422.43 1202
8423.30 1273
8424.16 1367
8425.03 1359
8425.90 1347
8426.76 1363
8427.63 1430
8428.50 1499
8429.36 1494
8430.23 1419
8431.10 1369
8431.96 1353
8432.83 1313
8433.70 1307
8434.56 1302
8435.43 1335
8436.30 1347
8437.16 1324
8438.03 1370
8438.90 1369
8439.77 1289
8440.63 1343
8441.50 1388
8442.37 1435
8443.24 1419
8444.10 1412
8444.97 1425
8445.84 1403
8446.71 1416
8447.57 1382
8448.44 1370
8449.31 1361
8450.18 1375
8451.04 1446
8451.91 1508
8452.78 1564
8453.65 1702
8454.52 1928
8455.38 2163
8456.25 2381
8457.12 2462
8457.99 2459
8458.86 2438
8459.72 2320
8460.59 2172
8461.46 1970
8462.33 1768
8463.20 1639
8464.07 1587
8464.93 1467
8465.80 1360
8466.67 1335
8467.54 1291
8468.41 1289
8469.28 1231
8470.15 1257
8471.02 1263
8471.88 1220
8472.75 1233
8473.62 1211
8474.49 1202
8475.36 1205
8476.23 1206
8477.10 1208
8477.97 1214
8478.84 1214
8479.71 1198
8480.58 1264
8481.44 1260
8482.31 1271
8483.18 1261
8484.05 1295
8484.92 1297
8485.79 1274
8486.66 1249
8487.53 1243
8488.40 1215
8489.27 1183
8490.14 1174
8491.01 1227
8491.88 1217
8492.75 1193
8493.62 1153
8494.49 1174
8495.36 1161
8496.23 1184
8497.10 1207
8497.97 1241
8498.84 1204
8499.71 1202
8500.58 1174
8501.45 1218
8502.32 1224
8503.19 1250
8504.06 1209
8504.93 1175
8505.80 1207
8506.67 1232
8507.55 1218
8508.42 1236
8509.29 1238
8510.16 1257
8511.03 1314
8511.90 1262
8512.77 1240
8513.64 1309
8514.51 1276
8515.38 1285
8516.25 1295
8517.13 1283
8518.00 1322
8518.87 1331
8519.74 1351
8520.61 1358
8521.48 1392
8522.35 1431
8523.23 1481
8524.10 1555
8524.97 1624
8525.84 1712
8526.71 1769
8527.58 1836
8528.46 1804
8529.33 1703
8530.20 1649
8531.07 1538
8531.94 1516
8532.81 1498
8533.69 1410
8534.56 1350
8535.43 1319
8536.30 1291
8537.18 1268
8538.05 1309
8538.92 1263
8539.79 1291
8540.66 1312
8541.54 1251
8542.41 1236
8543.28 1223
8544.15 1216
8545.03 1207
8545.90 1180
8546.77 1188
8547.64 1188
8548.52 1237
8549.39 1322
8550.26 1290
8551.14 1371
8552.01 1423
8552.88 1531
8553.76 1605
8554.63 1584
8555.50 1624
8556.37 1558
8557.25 1505
8558.12 1460
8558.99 1345
8559.87 1259
8560.74 1259
8561.61 1244
8562.49 1147
8563.36 1134
8564.24 1100
8565.11 1105
8565.98 1071
8566.86 1064
8567.73 1078
8568.60 1032
8569.48 1054
8570.35 1059
8571.23 1056
8572.10 1070
8572.97 1054
8573.85 1082
8574.72 1069
8575.60 1052
8576.47 1048
8577.34 1047
8578.22 1038
8579.09 1050
8579.97 1090
8580.84 1078
8581.72 1050
8582.59 1074
8583.47 1077
8584.34 1088
8585.21 1069
8586.09 1086
8586.96 1090
8587.84 1061
8588.71 1076
8589.59 1117
8590.46 1059
8591.34 1073
8592.21 1102
8593.09 1109
8593.96 1118
8594.84 1158
8595.71 1160
8596.59 1166
8597.46 1164
8598.34 1192
8599.22 1206
8600.09 1174
8600.97 1177
8601.84 1218
8602.72 1173
8603.59 1192
8604.47 1209
8605.34 1166
8606.22 1163
8607.10 1205
8607.97 1206
8608.85 1189
8609.72 1239
8610.60 1183
8611.47 1206
8612.35 1221
8613.23 1253
8614.10 1204
8614.98 1236
8615.86 1209
8616.73 1206
8617.61 1278
8618.48 1286
8619.36 1255
8620.24 1245
8621.11 1291
8621.99 1302
8622.87 1297
8623.74 1279
8624.62 1319
8625.50 1315
8626.37 1331
8627.25 1320
8628.13 1303
8629.00 1306
8629.88 1316
8630.76 1275
8631.64 1303
8632.51 1338
8633.39 1329
8634.27 1297
8635.14 1309
8636.02 1308
8636.90 1310
8637.78 1311
8638.65 1341
8639.53 1348
8640.41 1370
8641.29 1383
8642.16 1378
8643.04 1346
8643.92 1396
8644.80 1436
8645.67 1439
8646.55 1472
8647.43 1495
8648.31 1547
8649.18 1476
8650.06 1531
8650.94 1535
8651.82 1460
8652.70 1541
8653.58 1539
8654.45 1497
8655.33 1505
8656.21 1551
8657.09 1547
8657.97 1583
8658.84 1594
8659.72 1681
8660.60 1739
8661.48 1802
8662.36 1970
8663.24 2155
8664.12 2327
8664.99 2474
8665.87 2471
8666.75 2484
8667.63 2364
8668.51 2269
8669.39 2123
8670.27 1994
8671.15 1884
8672.03 1816
8672.91 1766
8673.78 1718
8674.66 1726
8675.54 1708
8676.42 1629
8677.30 1555
8678.18 1541
8679.06 1546
8679.94 1501
8680.82 1466
8681.70 1445
8682.58 1450
8683.46 1417
8684.34 1437
8685.22 1463
8686.10 1468
8686.98 1502
8687.86 1549
8688.74 1673
8689.62 1727
8690.50 1802
8691.38 1931
8692.26 2115
8693.14 2233
8694.02 2297
8694.90 2197
8695.78 2138
8696.66 2064
8697.54 1863
8698.42 1773
8699.30 1641
8700.18 1516
8701.06 1501
8701.94 1455
8702.82 1372
8703.70 1295
8704.58 1283
8705.46 1276
8706.34 1193
8707.23 1202
8708.11 1204
8708.99 1177
8709.87 1153
8710.75 1114
8711.63 1111
8712.51 1134
8713.39 1124
8714.27 1126
8715.16 1064
8716.04 1066
8716.92 1119
8717.80 1086
8718.68 1089
8719.56 1103
8720.44 1123
8721.33 1132
8722.21 1099
8723.09 1112
8723.97 1087
8724.85 1111
8725.73 1089
8726.62 1126
8727.50 1160
8728.38 1103
8729.26 1100
8730.14 1121
8731.03 1122
8731.91 1130
8732.79 1137
8733.67 1119
8734.55 1144
8735.44 1103
8736.32 1079
8737.20 1117
8738.08 1126
8738.97 1120
8739.85 1114
8740.73 1066
8741.61 1112
8742.50 1121
8743.38 1161
8744.26 1150
8745.14 1095
8746.03 1084
8746.91 1087
8747.79 1079
8748.68 1130
8749.56 1119
8750.44 1094
8751.33 1084
8752.21 1069
8753.09 1058
8753.97 1144
8754.86 1172
8755.74 1220
8756.62 1230
8757.51 1223
8758.39 1256
8759.28 1278
8760.16 1307
8761.04 1262
8761.93 1225
8762.81 1220
8763.69 1207
8764.58 1229
8765.46 1151
8766.34 1137
8767.23 1112
8768.11 1148
8769.00 1100
8769.88 1085
8770.76 1097
8771.65 1125
8772.53 1117
8773.42 1070
8774.30 1088
8775.19 1071
8776.07 1016
8776.95 1058
8777.84 1056
8778.72 1031
8779.61 1028
8780.49 1046
8781.38 1046
8782.26 1046
8783.15 1047
8784.03 1040
8784.92 1043
8785.80 1046
8786.69 1085
8787.57 1074
8788.46 1055
8789.34 1083
8790.23 1068
8791.11 1066
8792.00 1091
8792.88 1042
8793.77 1072
8794.65 1010
8795.54 990
8796.42 947
8797.31 984
8798.19 988
8799.08 982
8799.96 949
8800.85 974
8801.74 959
8802.62 963
8803.51 948
8804.39 982
8805.28 980
8806.16 982
8807.05 999
8807.94 954
8808.82 924
8809.71 921
8810.59 931
8811.48 908
8812.37 911
8813.25 913
8814.14 934
8815.03 980
8815.91 938
8816.80 963
8817.68 967
8818.57 962
8819.46 954
8820.34 954
8821.23 974
8822.12 985
8823.00 913
8823.89 955
8824.78 942
8825.66 916
8826.55 945
8827.44 975
8828.33 959
8829.21 912
8830.10 972
8830.99 932
8831.87 876
8832.76 910
8833.65 878
8834.54 885
8835.42 873
8836.31 878
8837.20 872
8838.08 876
8838.97 906
8839.86 936
8840.75 914
8841.64 892
8842.52 876
8843.41 881
8844.30 924
8845.19 931
8846.07 872
8846.96 867
8847.85 872
8848.74 851
8849.63 890
8850.51 871
8851.40 854
8852.29 827
8853.18 819
8854.07 824
8854.96 799
8855.84 843
8856.73 782
8857.62 844
8858.51 798
8859.40 808
8860.29 806
8861.17 789
8862.06 791
8862.95 784
8863.84 794
8864.73 797
8865.62 801
8866.51 813
8867.40 814
8868.29 781
8869.17 799
8870.06 806
8870.95 768
8871.84 769
8872.73 764
8873.62 737
8874.51 750
8875.40 725
8876.29 733
8877.18 733
8878.07 717
8878.96 731
8879.85 713
8880.74 740
8881.63 717
8882.51 724
8883.40 715
8884.29 746
8885.18 774
8886.07 758
8886.96 771
8887.85 761
8888.74 781
8889.63 772
8890.52 775
8891.41 777
8892.30 736
8893.19 738
8894.09 782
8894.98 762
8895.87 787
8896.76 748
8897.65 777
8898.54 746
8899.43 755
8900.32 749
8901.21 721
8902.10 694
8902.99 735
8903.88 753
8904.77 739
8905.66 716
8906.55 706
8907.44 701
8908.34 723
8909.23 709
8910.12 714
8911.01 728
8911.90 737
8912.79 744
8913.68 734
8914.57 716
8915.47 710
8916.36 709
8917.25 715
8918.14 723
8919.03 713
8919.92 716
8920.81 712
8921.71 686
8922.60 671
8923.49 698
8924.38 708
8925.27 669
8926.16 677
8927.06 705
8927.95 726
8928.84 700
8929.73 698
8930.62 709
8931.52 724
8932.41 746
8933.30 699
8934.19 685
8935.09 716
8935.98 683
8936.87 674
8937.76 722
8938.66 696
8939.55 688
8940.44 688
8941.33 700
8942.23 703
8943.12 700
8944.01 685
8944.90 696
8945.80 666
8946.69 687
8947.58 707
8948.48 709
8949.37 675
8950.26 660
8951.16 700
8952.05 690
8952.94 716
8953.84 662
8954.73 678
8955.62 671
8956.52 703
8957.41 721
8958.30 712
8959.20 693
8960.09 710
8960.98 702
8961.88 658
8962.77 666
8963.66 681
8964.56 682
8965.45 673
8966.35 649
8967.24 684
8968.13 698
8969.03 702
8969.92 658
8970.82 692
8971.71 701
8972.60 678
8973.50 690
8974.39 668
8975.29 665
8976.18 674
8977.08 694
8977.97 673
8978.87 723
8979.76 698
8980.65 694
8981.55 710
8982.44 676
8983.34 673
8984.23 677
8985.13 711
8986.02 690
8986.92 728
8987.81 683
8988.71 697
8989.60 715
8990.50 672
8991.39 697
8992.29 693
8993.18 688
8994.08 679
8994.97 690
8995.87 691
8996.76 681
8997.66 683
8998.56 702
8999.45 685
9000.35 647
9001.24 656
9002.14 665
9003.03 653
9003.93 669
9004.83 680
9005.72 673
9006.62 689
9007.51 708
9008.41 675
9009.31 674
9010.20 665
9011.10 680
9011.99 719
9012.89 721
9013.79 671
9014.68 665
9015.58 657
9016.48 668
9017.37 656
9018.27 666
9019.16 685
9020.06 678
9020.96 671
9021.85 677
9022.75 718
9023.65 708
9024.54 694
9025.44 688
9026.34 685
9027.24 696
9028.13 665
9029.03 677
9029.93 652
9030.82 679
9031.72 669
9032.62 661
9033.52 685
9034.41 755
9035.31 695
9036.21 691
9037.10 660
9038.00 674
9038.90 696
9039.80 701
9040.69 730
9041.59 698
9042.49 680
9043.39 700
9044.29 694
9045.18 667
9046.08 644
9046.98 675
9047.88 701
9048.78 717
9049.67 673
9050.57 713
9051.47 674
9052.37 721
9053.27 711
9054.16 706
9055.06 678
9055.96 721
9056.86 698
9057.76 719
9058.66 724
9059.55 728
9060.45 757
9061.35 745
9062.25 742
9063.15 686
9064.05 681
9064.95 735
9065.85 744
9066.74 721
9067.64 756
9068.54 771
9069.44 771
9070.34 724
9071.24 784
9072.14 761
9073.04 694
9073.94 720
9074.84 709
9075.74 709
9076.64 740
9077.53 693
9078.43 707
9079.33 724
9080.23 723
9081.13 731
9082.03 733
9082.93 770
9083.83 724
9084.73 795
9085.63 754
9086.53 775
9087.43 763
9088.33 764
9089.23 796
9090.13 754
9091.03 795
9091.93 761
9092.83 774
9093.73 811
9094.63 753
9095.53 765
9096.43 745
9097.33 758
9098.23 713
9099.13 705
9100.04 740
9100.94 698
9101.84 708
9102.74 730
9103.64 738
9104.54 731
9105.44 691
9106.34 665
9107.24 674
9108.14 682
9109.04 698
9109.94 696
9110.85 689
9111.75 710
9112.65 702
9113.55 688
9114.45 680
9115.35 691
9116.25 674
9117.15 679
9118.06 674
9118.96 673
9119.86 684
9120.76 698
9121.66 693
9122.56 651
9123.46 683
9124.37 706
9125.27 707
9126.17 657
9127.07 683
9127.97 670
9128.88 660
9129.78 685
9130.68 685
9131.58 696
9132.48 672
9133.39 733
9134.29 654
9135.19 663
9136.09 681
9137.00 677
9137.90 678
9138.80 683
9139.70 693
9140.61 695
9141.51 689
9142.41 703
9143.31 660
9144.22 667
9145.12 704
9146.02 648
9146.92 652
9147.83 713
9148.73 703
9149.63 701
9150.54 678
9151.44 632
9152.34 686
9153.25 673
9154.15 661
9155.05 690
9155.96 706
9156.86 706
9157.76 706
9158.67 709
9159.57 709
9160.47 676
9161.38 675
9162.28 655
9163.18 657
9164.09 701
9164.99 660
9165.90 716
9166.80 703
9167.70 682
9168.61 688
9169.51 686
9170.42 722
9171.32 733
9172.22 682
9173.13 714
9174.03 687
9174.94 692
9175.84 694
9176.74 692
9177.65 691
9178.55 694
9179.46 700
9180.36 686
9181.27 664
9182.17 675
9183.08 702
9183.98 662
9184.89 667
9185.79 659
9186.70 682
9187.60 701
9188.51 675
9189.41 646
9190.32 674
9191.22 705
9192.13 731
9193.03 724
9193.94 714
9194.84 685
9195.75 730
9196.65 757
9197.56 736
9198.46 719
9199.37 763
9200.27 779
9201.18 773
9202.08 805
9202.99 770
9203.90 748
9204.80 722
9205.71 763
9206.61 705
9207.52 716
9208.42 658
9209.33 694
9210.24 704
9211.14 683
9212.05 690
9212.95 681
9213.86 665
9214.77 713
9215.67 701
9216.58 698
9217.49 697
9218.39 709
9219.30 717
9220.21 743
9221.11 748
9222.02 750
9222.93 783
9223.83 779
9224.74 772
9225.65 779
9226.55 772
9227.46 775
9228.37 727
9229.27 717
9230.18 693
9231.09 665
9231.99 680
9232.90 697
9233.81 696
9234.72 640
9235.62 687
9236.53 721
9237.44 702
9238.34 675
9239.25 642
9240.16 651
9241.07 649
9241.97 678
9242.88 653
9243.79 662
9244.70 695
9245.61 709
9246.51 695
9247.42 676
9248.33 656
9249.24 713
9250.14 665
9251.05 669
9251.96 650
9252.87 664
9253.78 659
9254.69 708
9255.59 625
9256.50 639
9257.41 643
9258.32 692
9259.23 694
9260.14 684
9261.04 669
9261.95 678
9262.86 683
9263.77 627
9264.68 649
9265.59 670
9266.50 696
9267.40 692
9268.31 652
9269.22 639
9270.13 661
9271.04 681
9271.95 661
9272.86 687
9273.77 628
9274.68 641
9275.59 677
9276.49 688
9277.40 660
9278.31 671
9279.22 689
9280.13 654
9281.04 626
9281.95 652
9282.86 656
9283.77 689
9284.68 699
9285.59 682
9286.50 687
9287.41 709
9288.32 676
9289.23 663
9290.14 687
9291.05 725
9291.96 690
9292.87 707
9293.78 641
9294.69 682
9295.60 687
9296.51 680
9297.42 678
9298.33 704
9299.24 707
9300.15 731
9301.06 715
9301.97 704
9302.88 727
9303.79 713
9304.70 700
9305.61 687
9306.53 674
9307.44 711
9308.35 713
9309.26 733
9310.17 737
9311.08 683
9311.99 709
9312.90 711
9313.81 702
9314.72 700
9315.63 688
9316.55 680
9317.46 719
9318.37 682
9319.28 679
9320.19 693
9321.10 693
9322.01 707
9322.93 656
9323.84 674
9324.75 657
9325.66 669
9326.57 643
9327.48 687
9328.40 676
9329.31 682
9330.22 692
9331.13 658
9332.04 668
9332.96 668
9333.87 689
9334.78 650
9335.69 655
9336.60 670
9337.52 678
9338.43 642
9339.34 657
9340.25 678
9341.17 663
9342.08 654
9342.99 643
9343.90 635
9344.82 643
9345.73 661
9346.64 677
9347.55 656
9348.47 672
9349.38 679
9350.29 635
9351.21 647
9352.12 656
9353.03 685
9353.94 699
9354.86 693
9355.77 656
9356.68 680
9357.60 668
9358.51 661
9359.42 661
9360.34 663
9361.25 664
9362.16 712
9363.08 701
9363.99 661
9364.90 640
9365.82 673
9366.73 693
9367.65 691
9368.56 689
9369.47 676
9370.39 708
9371.30 661
9372.21 704
9373.13 701
9374.04 693
9374.96 699
9375.87 690
9376.79 697
9377.70 710
9378.61 725
9379.53 699
9380.44 731
9381.36 710
9382.27 685
9383.19 706
9384.10 701
9385.01 683
9385.93 674
9386.84 669
9387.76 666
9388.67 694
9389.59 666
9390.50 705
9391.42 718
9392.33 722
9393.25 729
9394.16 732
9395.08 714
9395.99 745
9396.91 767
9397.82 742
9398.74 745
9399.65 711
9400.57 730
9401.48 734
9402.40 720
9403.32 705
9404.23 662
9405.15 723
9406.06 722
9406.98 689
9407.89 685
9408.81 652
9409.73 684
9410.64 651
9411.56 703
9412.47 684
9413.39 704
9414.30 741
9415.22 741
9416.14 694
9417.05 680
9417.97 682
9418.89 692
9419.80 703
9420.72 700
9421.63 699
9422.55 678
9423.47 716
9424.38 707
9425.30 671
9426.22 699
9427.13 718
9428.05 715
9428.97 702
9429.88 701
9430.80 721
9431.72 704
9432.63 709
9433.55 691
9434.47 727
9435.38 694
9436.30 721
9437.22 708
9438.14 769
9439.05 737
9439.97 743
9440.89 749
9441.81 747
9442.72 758
9443.64 759
9444.56 762
9445.47 755
9446.39 760
9447.31 782
9448.23 762
9449.15 765
9450.06 755
9450.98 738
9451.90 747
9452.82 741
9453.73 697
9454.65 731
9455.57 768
9456.49 759
9457.41 751
9458.32 732
9459.24 721
9460.16 711
9461.08 730
9462.00 713
9462.92 742
9463.83 739
9464.75 743
9465.67 749
9466.59 721
9467.51 710
9468.43 695
9469.35 714
9470.26 731
9471.18 700
9472.10 722
9473.02 741
9473.94 741
9474.86 731
9475.78 678
9476.70 697
9477.62 742
9478.54 745
9479.45 775
9480.37 752
9481.29 732
9482.21 725
9483.13 761
9484.05 793
9484.97 746
9485.89 731
9486.81 745
9487.73 737
9488.65 729
9489.57 735
9490.49 737
9491.41 729
9492.33 744
9493.25 719
9494.17 748
9495.09 764
9496.01 722
9496.93 753
9497.85 751
9498.77 728
9499.69 763
9500.61 757
9501.53 738
9502.45 770
9503.37 731
9504.29 747
9505.21 739
9506.13 797
9507.05 771
9507.97 742
9508.89 767
9509.81 787
9510.73 796
9511.65 768
9512.57 755
9513.49 786
9514.42 789
9515.34 791
9516.26 765
9517.18 775
9518.10 752
9519.02 764
9519.94 804
9520.86 835
9521.78 815
9522.71 816
9523.63 820
9524.55 866
9525.47 827
9526.39 832
9527.31 820
9528.23 819
9529.16 834
9530.08 827
9531.00 849
9531.92 850
9532.84 801
9533.76 772
9534.69 825
9535.61 816
9536.53 865
9537.45 804
9538.37 811
9539.30 788
9540.22 813
9541.14 829
9542.06 816
9542.98 821
9543.91 849
9544.83 860
9545.75 831
9546.67 810
9547.60 822
9548.52 844
9549.44 865
9550.36 839
9551.29 854
9552.21 868
9553.13 934
9554.06 842
9554.98 855
9555.90 872
9556.82 895
9557.75 865
9558.67 834
9559.59 890
9560.52 888
9561.44 872
9562.36 866
9563.29 899
9564.21 903
9565.13 898
9566.06 884
9566.98 866
9567.90 890
9568.83 931
9569.75 928
9570.67 928
9571.60 916
9572.52 911
9573.44 935
9574.37 970
9575.29 953
9576.22 954
9577.14 996
9578.06 970
9578.99 1041
9579.91 1061
9580.84 1007
9581.76 993
9582.68 1061
9583.61 1054
9584.53 1005
9585.46 1012
9586.38 1020
9587.31 992
9588.23 1004
9589.15 1013
9590.08 1045
9591.00 1027
9591.93 1002
9592.85 1014
9593.78 990
9594.70 1038
9595.63 1035
9596.55 1096
9597.48 1079
9598.40 1081
9599.33 1108
9600.25 1141
9601.18 1176
9602.10 1177
9603.03 1195
9603.95 1139
9604.88 1098
9605.80 1082
9606.73 1054
9607.65 1087
9608.58 1079
9609.50 1054
9610.43 1089
9611.35 1073
9612.28 1066
9613.21 1078
9614.13 1094
9615.06 1140
9615.98 1144
9616.91 1127
9617.84 1113
9618.76 1085
9619.69 1141
9620.61 1042
9621.54 1061
9622.47 1109
9623.39 1115
9624.32 1143
9625.24 1115
9626.17 1147
9627.10 1131
9628.02 1122
9628.95 1143
9629.88 1193
9630.80 1148
9631.73 1126
9632.65 1152
9633.58 1162
9634.51 1172
9635.43 1175
9636.36 1132
9637.29 1170
9638.22 1192
9639.14 1172
9640.07 1180
9641.00 1265
9641.92 1317
9642.85 1323
9643.78 1307
9644.70 1304
9645.63 1315
9646.56 1367
9647.49 1328
9648.41 1272
9649.34 1323
9650.27 1289
9651.20 1287
9652.12 1285
9653.05 1274
9653.98 1202
9654.91 1231
9655.83 1305
9656.76 1262
9657.69 1243
9658.62 1219
9659.55 1271
9660.47 1243
9661.40 1297
9662.33 1316
9663.26 1315
9664.19 1276
9665.11 1269
9666.04 1295
9666.97 1300
9667.90 1327
9668.83 1335
9669.75 1383
9670.68 1354
9671.61 1427
9672.54 1397
9673.47 1415
9674.40 1385
9675.33 1392
9676.25 1361
9677.18 1389
9678.11 1373
9679.04 1392
9679.97 1389
9680.90 1359
9681.83 1373
9682.76 1385
9683.69 1430
9684.61 1362
9685.54 1351
9686.47 1346
9687.40 1320
9688.33 1375
9689.26 1399
9690.19 1352
9691.12 1397
9692.05 1374
9692.98 1409
9693.91 1449
9694.84 1401
9695.77 1412
9696.70 1482
9697.63 1490
9698.56 1503
9699.49 1492
9700.42 1498
9701.35 1513
9702.28 1530
9703.21 1501
9704.14 1464
9705.07 1423
9706.00 1412
9706.93 1438
9707.86 1442
9708.79 1429
9709.72 1432
9710.65 1500
9711.58 1487
9712.51 1470
9713.44 1519
9714.37 1588
9715.30 1592
9716.23 1607
9717.16 1614
9718.09 1587
9719.02 1594
9719.95 1499
9720.88 1479
9721.81 1403
9722.75 1360
9723.68 1296
9724.61 1318
9725.54 1280
9726.47 1198
9727.40 1236
9728.33 1260
9729.26 1226
9730.19 1245
9731.13 1240
9732.06 1269
9732.99 1282
9733.92 1252
9734.85 1210
9735.78 1230
9736.71 1248
9737.65 1238
9738.58 1216
9739.51 1235
9740.44 1156
9741.37 1175
9742.30 1167
9743.24 1168
9744.17 1174
9745.10 1155
9746.03 1142
9746.96 1178
9747.90 1208
9748.83 1149
9749.76 1148
9750.69 1162
9751.63 1116
9752.56 1106
9753.49 1123
9754.42 1169
9755.36 1144
9756.29 1077
9757.22 1089
9758.15 1100
9759.09 1087
9760.02 1131
9760.95 1107
9761.88 1102
9762.82 1141
9763.75 1169
9764.68 1157
9765.62 1172
9766.55 1110
9767.48 1145
9768.41 1128
9769.35 1132
9770.28 1113
9771.21 1138
9772.15 1122
9773.08 1161
9774.01 1138
9774.95 1139
9775.88 1090
9776.81 1093
9777.75 1113
9778.68 1139
9779.62 1141
9780.55 1161
9781.48 1170
9782.42 1185
9783.35 1194
9784.28 1162
9785.22 1183
9786.15 1239
9787.09 1248
9788.02 1213
9788.95 1172
9789.89 1119
9790.82 1155
9791.76 1142
9792.69 1139
9793.63 1097
9794.56 1160
9795.49 1151
9796.43 1156
9797.36 1152
9798.30 1194
9799.23 1197
9800.17 1213
9801.10 1206
9802.04 1156
9802.97 1147
9803.91 1094
9804.84 1058
9805.78 1024
9806.71 1024
9807.65 994
9808.58 988
9809.52 960
9810.45 940
9811.39 937
9812.32 959
9813.26 923
9814.19 917
9815.13 948
9816.06 946
9817.00 969
9817.93 923
9818.87 909
9819.80 920
9820.74 916
9821.68 871
9822.61 905
9823.55 893
9824.48 866
9825.42 919
9826.35 874
9827.29 885
9828.23 889
9829.16 842
9830.10 864
9831.03 903
9831.97 891
9832.91 854
9833.84 853
9834.78 872
9835.72 891
9836.65 897
9837.59 887
9838.52 897
9839.46 857
9840.40 860
9841.33 862
9842.27 819
9843.21 853
9844.14 866
9845.08 897
9846.02 877
9846.95 923
9847.89 876
9848.83 873
9849.77 883
9850.70 922
9851.64 880
9852.58 867
9853.51 839
9854.45 862
9855.39 897
9856.33 929
9857.26 925
9858.20 904
9859.14 932
9860.08 894
9861.01 865
9861.95 849
9862.89 879
9863.83 873
9864.76 856
9865.70 847
9866.64 884
9867.58 890
9868.51 864
9869.45 862
9870.39 852
9871.33 841
9872.27 882
9873.20 903
9874.14 896
9875.08 870
9876.02 844
9876.96 869
9877.90 872
9878.83 885
9879.77 880
9880.71 865
9881.65 857
9882.59 823
9883.53 872
9884.47 880
9885.40 834
9886.34 825
9887.28 858
9888.22 820
9889.16 817
9890.10 808
9891.04 838
9891.98 870
9892.91 829
9893.85 836
9894.79 847
9895.73 835
9896.67 888
9897.61 853
9898.55 819
9899.49 817
9900.43 821
9901.37 870
9902.31 836
9903.25 855
9904.19 818
9905.13 824
9906.07 830
9907.01 847
9907.95 823
9908.89 872
9909.83 893
9910.77 842
9911.71 847
9912.65 851
9913.59 818
9914.53 826
9915.47 814
9916.41 821
9917.35 867
9918.29 823
9919.23 825
9920.17 847
9921.11 875
9922.05 888
9922.99 933
9923.93 951
9924.87 985
9925.81 1047
9926.75 1076
9927.69 1081
9928.63 1048
9929.57 1083
9930.51 1041
9931.45 997
9932.39 987
9933.34 937
9934.28 903
9935.22 881
9936.16 852
9937.10 856
9938.04 817
9938.98 795
9939.92 798
9940.87 817
9941.81 811
9942.75 809
9943.69 793
9944.63 838
9945.57 834
9946.51 809
9947.46 855
9948.40 840
9949.34 911
9950.28 918
9951.22 889
9952.16 900
9953.11 885
9954.05 907
9954.99 869
9955.93 882
9956.87 860
9957.82 828
9958.76 800
9959.70 825
9960.64 752
9961.59 734
9962.53 763
9963.47 743
9964.41 728
9965.35 703
9966.30 727
9967.24 728
9968.18 716
9969.13 725
9970.07 702
9971.01 744
9971.95 714
9972.90 710
9973.84 736
9974.78 744
9975.73 783
9976.67 749
9977.61 758
9978.55 727
9979.50 740
9980.44 734
9981.38 702
9982.33 700
9983.27 706
9984.21 715
9985.16 710
9986.10 695
9987.04 715
9987.99 699
9988.93 723
9989.88 713
9990.82 718
9991.76 693
9992.71 669
9993.65 683
9994.59 727
9995.54 679
9996.48 696
9997.43 675
9998.37 683
9999.31 687
10000.26 672
10001.20 700
10002.15 719
10003.09 699
10004.04 711
10004.98 698
10005.92 692
10006.87 714
10007.81 702
10008.76 684
10009.70 661
10010.65 687
10011.59 695
10012.54 695
10013.48 699
10014.43 686
10015.37 685
10016.32 696
10017.26 680
10018.21 691
10019.15 678
10020.10 691
10021.04 674
10021.99 712
10022.93 706
10023.88 725
10024.82 688
10025.77 709
10026.71 733
10027.66 695
10028.60 675
10029.55 719
10030.49 698
10031.44 691
10032.39 670
10033.33 649
10034.28 661
10035.22 702
10036.17 687
10037.11 671
10038.06 673
10039.01 680
10039.95 646
10040.90 631
10041.84 682
10042.79 648
10043.74 704
10044.68 714
10045.63 687
10046.58 675
10047.52 700
10048.47 689
10049.41 684
10050.36 708
10051.31 673
10052.25 650
10053.20 694
10054.15 661
10055.09 668
10056.04 697
10056.99 683
10057.93 662
10058.88 658
10059.83 673
10060.78 646
10061.72 681
10062.67 677
10063.62 661
10064.56 657
10065.51 681
10066.46 677
10067.41 669
10068.35 671
10069.30 669
10070.25 652
10071.20 655
10072.14 661
10073.09 649
10074.04 671
10074.99 687
10075.93 668
10076.88 656
10077.83 711
10078.78 668
10079.72 713
10080.67 669
10081.62 647
10082.57 695
10083.52 677
10084.46 689
10085.41 719
10086.36 673
10087.31 658
10088.26 698
10089.21 663
10090.15 643
10091.10 671
10092.05 646
10093.00 671
10093.95 647
10094.90 663
10095.85 645
10096.79 645
10097.74 661
10098.69 685
10099.64 664
10100.59 659
10101.54 668
10102.49 673
10103.44 690
10104.39 652
10105.33 674
10106.28 690
10107.23 660
10108.18 645
10109.13 668
10110.08 627
10111.03 648
10111.98 677
10112.93 652
10113.88 654
10114.83 619
10115.78 631
10116.73 649
10117.68 634
10118.63 632
10119.58 665
10120.53 649
10121.48 652
10122.43 649
10123.38 660
10124.33 668
10125.28 665
10126.23 651
10127.18 625
10128.13 663
10129.08 647
10130.03 668
10130.98 669
10131.93 672
10132.88 697
10133.83 697
10134.78 696
10135.73 692
10136.68 690
10137.63 670
10138.58 688
10139.53 670
10140.48 685
10141.43 656
10142.38 672
10143.33 714
10144.29 701
10145.24 734
10146.19 684
10147.14 717
10148.09 705
10149.04 695
10149.99 705
10150.94 704
10151.89 674
10152.85 720
10153.80 731
10154.75 717
10155.70 750
10156.65 748
10157.60 704
10158.55 685
10159.51 742
10160.46 742
10161.41 705
10162.36 700
10163.31 727
10164.26 733
10165.22 694
10166.17 746
10167.12 752
10168.07 775
10169.02 765
10169.98 767
10170.93 769
10171.88 751
10172.83 748
10173.79 783
10174.74 777
10175.69 819
10176.64 799
10177.60 771
10178.55 764
10179.50 768
10180.45 790
10181.41 801
10182.36 770
10183.31 773
10184.26 797
10185.22 792
10186.17 788
10187.12 794
10188.08 808
10189.03 805
10189.98 841
10190.93 822
10191.89 799
10192.84 815
10193.79 809
10194.75 825
10195.70 789
10196.65 824
10197.61 829
10198.56 826
10199.51 835
10200.47 805
10201.42 828
10202.38 856
10203.33 912
10204.28 894
10205.24 889
10206.19 900
10207.14 910
10208.10 922
10209.05 911
10210.01 894
10210.96 913
10211.91 896
10212.87 871
10213.82 860
10214.78 873
10215.73 859
10216.69 845
10217.64 807
10218.59 798
10219.55 785
10220.50 829
10221.46 821
10222.41 804
10223.37 799
10224.32 776
10225.28 759
10226.23 795
10227.19 785
10228.14 813
10229.10 826
10230.05 797
10231.01 821
10231.96 884
10232.92 899
10233.87 907
10234.83 969
10235.78 937
10236.74 948
10237.69 986
10238.65 979
10239.60 992
10240.56 951
10241.51 911
10242.47 884
10243.42 835
10244.38 814
10245.34 783
10246.29 760
10247.25 765
10248.20 772
10249.16 766
10250.11 777
10251.07 732
10252.03 766
10252.98 744
10253.94 737
10254.89 731
10255.85 764
10256.81 711
10257.76 700
10258.72 720
10259.68 695
10260.63 691
10261.59 708
10262.55 736
10263.50 696
10264.46 651
10265.41 664
10266.37 712
10267.33 697
10268.28 702
10269.24 714
10270.20 698
10271.16 711
10272.11 685
10273.07 714
10274.03 694
10274.98 720
10275.94 737
10276.90 693
10277.85 668
10278.81 648
10279.77 668
10280.73 700
10281.68 688
10282.64 657
10283.60 676
10284.56 676
10285.51 688
10286.47 683
10287.43 675
10288.39 699
10289.34 689
10290.30 700
10291.26 666
10292.22 694
10293.18 682
10294.13 715
10295.09 670
10296.05 667
10297.01 672
10297.97 677
10298.92 680
10299.88 690
10300.84 636
10301.80 661
10302.76 644
10303.72 643
10304.67 661
10305.63 659
10306.59 644
10307.55 633
10308.51 630
10309.47 632
10310.43 705
10311.38 700
10312.34 635
10313.30 647
10314.26 658
10315.22 657
10316.18 680
10317.14 683
10318.10 690
10319.06 663
10320.01 640
10320.97 644
10321.93 625
10322.89 663
10323.85 634
10324.81 660
10325.77 668
10326.73 653
10327.69 639
10328.65 680
10329.61 707
10330.57 660
10331.53 639
10332.49 672
10333.45 710
10334.41 668
10335.37 680
10336.33 681
10337.29 674
10338.25 650
10339.21 655
10340.17 615
10341.13 602
10342.09 616
10343.05 634
10344.01 644
10344.97 669
10345.93 646
10346.89 634
10347.85 604
10348.81 610
10349.77 631
10350.73 631
10351.69 637
10352.65 631
10353.61 622
10354.57 639
10355.53 618
10356.49 618
10357.46 619
10358.42 600
10359.38 603
10360.34 636
10361.30 634
10362.26 594
10363.22 599
10364.18 597
10365.14 585
10366.11 591
10367.07 598
10368.03 603
10368.99 606
10369.95 617
10370.91 596
10371.87 613
10372.84 613
10373.80 580
10374.76 594
10375.72 585
10376.68 609
10377.64 605
10378.61 595
10379.57 588
10380.53 592
10381.49 577
10382.45 595
10383.42 604
10384.38 618
10385.34 613
10386.30 590
10387.27 609
10388.23 605
10389.19 582
10390.15 609
10391.11 595
10392.08 625
10393.04 614
10394.00 595
10394.96 603
10395.93 580
10396.89 610
10397.85 564
10398.82 603
10399.78 575
10400.74 571
10401.70 622
10402.67 617
10403.63 596
10404.59 603
10405.56 610
10406.52 610
10407.48 613
10408.45 607
10409.41 593
10410.37 600
10411.34 604
10412.30 599
10413.26 599
10414.23 625
10415.19 625
10416.15 626
10417.12 631
10418.08 628
10419.04 646
10420.01 636
10420.97 643
10421.94 644
10422.90 634
10423.86 619
10424.83 644
10425.79 624
10426.76 635
10427.72 634
10428.68 605
10429.65 587
10430.61 605
10431.58 632
10432.54 622
10433.51 601
10434.47 612
10435.44 610
10436.40 582
10437.36 583
10438.33 582
10439.29 619
10440.26 603
10441.22 600
10442.19 627
10443.15 585
10444.12 583
10445.08 627
10446.05 619
10447.01 619
10447.98 577
10448.94 659
10449.91 586
10450.87 570
10451.84 588
10452.80 610
10453.77 614
10454.73 602
10455.70 574
10456.67 618
10457.63 588
10458.60 596
10459.56 587
10460.53 612
10461.49 628
10462.46 624
10463.43 606
10464.39 615
10465.36 598
10466.32 602
10467.29 586
10468.25 613
10469.22 604
10470.19 590
10471.15 607
10472.12 612
10473.09 611
10474.05 627
10475.02 609
10475.98 655
10476.95 611
10477.92 651
10478.88 650
10479.85 664
10480.82 623
10481.78 649
10482.75 699
10483.72 699
10484.68 651
10485.65 639
10486.62 618
10487.58 641
10488.55 639
10489.52 642
10490.49 655
10491.45 630
10492.42 666
10493.39 659
10494.35 651
10495.32 642
10496.29 644
10497.26 624
10498.22 652
10499.19 663
10500.16 669
10501.13 679
10502.09 661
10503.06 719
10504.03 672
10505.00 702
10505.96 700
10506.93 733
10507.90 700
10508.87 672
10509.84 650
10510.80 638
10511.77 649
10512.74 638
10513.71 669
10514.68 625
10515.64 652
10516.61 620
10517.58 656
10518.55 634
10519.52 601
10520.49 632
10521.45 625
10522.42 623
10523.39 616
10524.36 625
10525.33 660
10526.30 615
10527.27 631
10528.23 634
10529.20 624
10530.17 617
10531.14 630
10532.11 626
10533.08 636
10534.05 647
10535.02 629
10535.99 645
10536.96 630
10537.93 619
10538.89 655
10539.86 661
10540.83 627
10541.80 592
10542.77 660
10543.74 661
10544.71 658
10545.68 663
10546.65 662
10547.62 627
10548.59 641
10549.56 638
10550.53 626
10551.50 646
10552.47 655
10553.44 648
10554.41 664
10555.38 645
10556.35 635
10557.32 645
10558.29 645
10559.26 654
10560.23 696
10561.20 703
10562.17 681
10563.14 698
10564.11 668
10565.08 678
10566.05 658
10567.02 670
10567.99 663
10568.96 686
10569.93 685
10570.91 623
10571.88 661
10572.85 694
10573.82 662
10574.79 659
10575.76 656
10576.73 626
10577.70 647
10578.67 632
10579.64 646
10580.62 617
10581.59 626
10582.56 638
10583.53 657
10584.50 653
10585.47 669
10586.44 635
10587.42 670
10588.39 694
10589.36 663
10590.33 669
10591.30 678
10592.27 681
10593.25 700
10594.22 679
10595.19 644
10596.16 690
10597.13 671
10598.10 677
10599.08 694
10600.05 703
10601.02 687
10601.99 691
10602.97 666
10603.94 703
10604.91 679
10605.88 687
10606.85 690
10607.83 719
10608.80 692
10609.77 765
10610.74 784
10611.72 752
10612.69 759
10613.66 696
10614.64 699
10615.61 699
10616.58 683
10617.55 724
10618.53 673
10619.50 640
10620.47 646
10621.45 648
10622.42 652
10623.39 625
10624.37 632
10625.34 594
10626.31 624
10627.29 631
10628.26 606
10629.23 628
10630.21 604
10631.18 608
10632.15 629
10633.13 639
10634.10 636
10635.07 657
10636.05 646
10637.02 603
10638.00 663
10638.97 633
10639.94 665
10640.92 662
10641.89 657
10642.87 623
10643.84 657
10644.81 655
10645.79 649
10646.76 651
10647.74 648
10648.71 622
10649.68 618
10650.66 595
10651.63 586
10652.61 595
10653.58 599
10654.56 617
10655.53 577
10656.51 607
10657.48 593
10658.46 590
10659.43 592
10660.41 566
10661.38 555
10662.36 590
10663.33 582
10664.31 581
10665.28 617
10666.26 600
10667.23 595
10668.21 578
10669.18 632
10670.16 598
10671.13 605
10672.11 591
10673.08 602
10674.06 625
10675.03 578
10676.01 591
10676.99 622
10677.96 630
10678.94 596
10679.91 616
10680.89 622
10681.86 623
10682.84 596
10683.82 588
10684.79 621
10685.77 615
10686.74 618
10687.72 588
10688.70 627
10689.67 642
10690.65 578
10691.63 592
10692.60 604
10693.58 570
10694.55 552
10695.53 584
10696.51 582
10697.48 586
10698.46 574
10699.44 563
10700.41 561
10701.39 566
10702.37 586
10703.34 572
10704.32 587
10705.30 584
10706.27 579
10707.25 580
10708.23 580
10709.21 588
10710.18 593
10711.16 560
10712.14 571
10713.11 612
10714.09 605
10715.07 579
10716.05 562
10717.02 598
10718.00 602
10718.98 564
10719.96 585
10720.93 578
10721.91 581
10722.89 597
10723.87 566
10724.85 573
10725.82 562
10726.80 602
10727.78 589
10728.76 588
10729.74 597
10730.71 581
10731.69 568
10732.67 549
10733.65 575
10734.63 593
10735.60 568
10736.58 571
10737.56 570
10738.54 566
10739.52 589
10740.50 622
10741.48 616
10742.45 602
10743.43 615
10744.41 608
10745.39 613
10746.37 610
10747.35 603
10748.33 585
10749.31 626
10750.28 627
10751.26 616
10752.24 585
10753.22 614
10754.20 610
10755.18 593
10756.16 591
10757.14 599
10758.12 621
10759.10 591
10760.08 583
10761.06 599
10762.04 642
10763.01 650
10763.99 629
10764.97 636
10765.95 608
10766.93 614
10767.91 623
10768.89 622
10769.87 626
10770.85 618
10771.83 629
10772.81 651
10773.79 624
10774.77 614
10775.75 641
10776.73 649
10777.71 638
10778.69 675
10779.67 664
10780.65 644
10781.63 651
10782.62 673
10783.60 680
10784.58 648
10785.56 669
10786.54 668
10787.52 673
10788.50 689
10789.48 648
10790.46 654
10791.44 654
10792.42 656
10793.40 666
10794.38 659
10795.37 667
10796.35 640
10797.33 683
10798.31 660
10799.29 600
10800.27 624
10801.25 647
10802.23 597
10803.21 629
10804.20 613
10805.18 612
10806.16 612
10807.14 629
10808.12 638
10809.10 644
10810.09 656
10811.07 637
10812.05 596
10813.03 611
10814.01 631
10815.00 626
10815.98 600
10816.96 615
10817.94 594
10818.92 614
10819.91 652
10820.89 623
10821.87 657
10822.85 646
10823.83 639
10824.82 637
10825.80 677
10826.78 652
10827.76 647
10828.75 624
10829.73 611
10830.71 646
10831.69 590
10832.68 666
10833.66 637
10834.64 644
10835.63 622
10836.61 669
10837.59 607
10838.57 678
10839.56 670
10840.54 669
10841.52 647
10842.51 658
10843.49 677
10844.47 625
10845.46 680
10846.44 696
10847.42 667
10848.41 654
10849.39 702
10850.37 676
10851.36 702
10852.34 709
10853.32 720
10854.31 731
10855.29 747
10856.28 729
10857.26 734
10858.24 665
10859.23 731
10860.21 701
10861.20 692
10862.18 686
10863.16 719
10864.15 732
10865.13 730
10866.12 746
10867.10 708
10868.08 721
10869.07 741
10870.05 723
10871.04 747
10872.02 723
10873.01 732
10873.99 765
10874.98 728
10875.96 741
10876.95 733
10877.93 695
10878.92 742
10879.90 754
10880.89 731
10881.87 730
10882.86 744
10883.84 698
10884.83 707
10885.81 748
10886.80 737
10887.78 787
10888.77 789
10889.75 789
10890.74 742
10891.72 761
10892.71 752
10893.69 770
10894.68 743
10895.66 758
10896.65 772
10897.64 801
10898.62 792
10899.61 789
10900.59 818
10901.58 789
10902.56 831
10903.55 821
10904.54 816
10905.52 795
10906.51 801
10907.49 850
10908.48 794
10909.47 808
10910.45 835
10911.44 821
10912.43 815
10913.41 837
10914.40 846
10915.39 912
10916.37 884
10917.36 843
10918.35 869
10919.33 880
10920.32 868
10921.31 887
10922.29 883
10923.28 851
10924.27 870
10925.25 897
10926.24 919
10927.23 885
10928.21 902
10929.20 872
10930.19 930
10931.18 940
10932.16 935
10933.15 920
10934.14 893
10935.12 904
10936.11 936
10937.10 941
10938.09 900
10939.07 909
10940.06 961
10941.05 960
10942.04 971
10943.02 1003
10944.01 992
10945.00 981
10945.99 974
10946.98 989
10947.96 1002
10948.95 1019
10949.94 1002
10950.93 1108
10951.92 1089
10952.90 1061
10953.89 1096
10954.88 1081
10955.87 1169
10956.86 1201
10957.85 1225
10958.83 1235
10959.82 1265
10960.81 1231
10961.80 1237
10962.79 1251
10963.78 1259
10964.77 1189
10965.75 1154
10966.74 1098
10967.73 1090
10968.72 1079
10969.71 1024
10970.70 1046
10971.69 1019
10972.68 997
10973.67 983
10974.66 956
10975.64 974
10976.63 992
10977.62 955
10978.61 1010
10979.60 1029
10980.59 997
10981.58 1025
10982.57 1035
10983.56 1017
10984.55 1034
10985.54 1056
10986.53 1053
10987.52 1069
10988.51 1097
10989.50 1108
10990.49 1089
10991.48 1098
10992.47 1126
10993.46 1173
10994.45 1159
10995.44 1230
10996.43 1292
10997.42 1326
10998.41 1384
10999.40 1385
11000.39 1421
11001.38 1521
11002.37 1434
11003.36 1406
11004.35 1387
11005.34 1357
11006.33 1290
11007.32 1206
11008.31 1165
11009.30 1102
11010.30 1055
11011.29 1003
11012.28 931
11013.27 923
11014.26 919
11015.25 895
11016.24 876
11017.23 880
11018.22 891
11019.21 868
11020.21 832
11021.20 852
11022.19 859
11023.18 862
11024.17 866
11025.16 876
11026.15 817
11027.14 829
11028.14 831
11029.13 808
11030.12 817
11031.11 827
11032.10 836
11033.09 831
11034.09 831
11035.08 821
11036.07 821
11037.06 825
11038.05 801
11039.05 780
11040.04 771
11041.03 792
11042.02 805
11043.02 791
11044.01 801
11045.00 781
11045.99 793
11046.98 770
11047.98 781
11048.97 808
11049.96 776
11050.95 783
11051.95 792
11052.94 770
11053.93 746
11054.93 735
11055.92 746
11056.91 763
11057.90 735
11058.90 740
11059.89 722
11060.88 786
11061.88 740
11062.87 753
11063.86 775
11064.86 735
11065.85 758
11066.84 756
11067.84 778
11068.83 761
11069.82 768
11070.82 758
11071.81 733
11072.80 740
11073.80 734
11074.79 742
11075.78 745
11076.78 765
11077.77 789
11078.77 820
11079.76 764
11080.75 771
11081.75 771
11082.74 764
11083.74 770
11084.73 735
11085.72 719
11086.72 708
11087.71 706
11088.71 723
11089.70 730
11090.70 717
11091.69 717
11092.68 740
11093.68 706
11094.67 723
11095.67 722
11096.66 692
11097.66 703
11098.65 676
11099.65 713
11100.64 693
11101.64 683
11102.63 698
11103.63 688
11104.62 699
11105.62 701
11106.61 708
11107.61 731
11108.60 711
11109.60 707
11110.59 741
11111.59 707
11112.58 666
11113.58 680
11114.57 683
11115.57 659
11116.56 673
11117.56 679
11118.56 713
11119.55 689
11120.55 669
11121.54 646
11122.54 657
11123.54 688
11124.53 698
11125.53 668
11126.52 729
11127.52 717
11128.51 703
11129.51 716
11130.51 697
11131.50 673
11132.50 682
11133.50 654
11134.49 685
11135.49 651
11136.49 677
11137.48 647
11138.48 634
11139.47 630
11140.47 683
11141.47 700
11142.46 666
11143.46 652
11144.46 693
11145.46 680
11146.45 676
11147.45 640
11148.45 675
11149.44 682
11150.44 688
11151.44 660
11152.43 701
11153.43 660
11154.43 651
11155.43 659
11156.42 681
11157.42 672
11158.42 673
11159.42 693
11160.41 652
11161.41 685
11162.41 680
11163.41 648
11164.40 616
11165.40 652
11166.40 649
11167.40 654
11168.39 661
11169.39 701
11170.39 693
11171.39 643
11172.39 623
11173.38 662
11174.38 650
11175.38 638
11176.38 643
11177.38 638
11178.38 611
11179.37 635
11180.37 651
11181.37 641
11182.37 649
11183.37 621
11184.37 638
11185.37 641
11186.36 662
11187.36 649
11188.36 657
11189.36 693
11190.36 648
11191.36 653
11192.36 656
11193.36 640
11194.36 665
11195.35 669
11196.35 687
11197.35 679
11198.35 620
11199.35 683
11200.35 695
11201.35 671
11202.35 633
11203.35 664
11204.35 679
11205.35 690
11206.35 688
11207.35 696
11208.35 689
11209.35 699
11210.35 696
11211.35 690
11212.35 670
11213.35 667
11214.35 668
11215.34 680
11216.35 692
11217.35 674
11218.35 669
11219.35 626
11220.35 668
11221.35 656
11222.35 650
11223.35 659
11224.35 668
11225.35 703
11226.35 675
11227.35 668
11228.35 695
11229.35 682
11230.35 702
11231.35 702
11232.35 693
11233.35 668
11234.35 669
11235.35 675
11236.35 696
11237.36 680
11238.36 689
11239.36 680
11240.36 694
11241.36 664
11242.36 673
11243.36 670
11244.36 683
11245.36 689
11246.37 684
11247.37 705
11248.37 692
11249.37 730
11250.37 721
11251.37 692
11252.38 707
11253.38 698
11254.38 712
11255.38 709
11256.38 711
11257.38 693
11258.39 681
11259.39 736
11260.39 689
11261.39 666
11262.39 709
11263.40 707
11264.40 722
11265.40 729
11266.40 727
11267.40 701
11268.41 723
11269.41 733
11270.41 747
11271.41 751
11272.42 745
11273.42 783
11274.42 764
11275.42 776
11276.43 772
11277.43 763
11278.43 759
11279.44 758
11280.44 751
11281.44 745
11282.44 738
11283.45 732
11284.45 735
11285.45 719
11286.46 696
11287.46 705
11288.46 711
11289.47 688
11290.47 671
11291.47 626
11292.48 642
11293.48 678
11294.48 660
11295.49 655
11296.49 688
11297.49 666
11298.50 673
11299.50 657
11300.51 651
11301.51 647
11302.51 627
11303.52 647
11304.52 670
11305.53 632
11306.53 665
11307.53 636
11308.54 619
11309.54 667
11310.55 678
11311.55 686
11312.55 648
11313.56 670
11314.56 705
11315.57 703
11316.57 692
11317.58 715
11318.58 708
11319.59 693
11320.59 712
11321.59 709
11322.60 662
11323.60 677
11324.61 687
11325.61 700
11326.62 678
11327.62 645
11328.63 701
11329.63 692
11330.64 680
11331.64 620
11332.65 640
11333.65 663
11334.66 650
11335.67 667
11336.67 668
11337.68 673
11338.68 654
11339.69 646
11340.69 658
11341.70 661
11342.70 651
11343.71 677
11344.72 666
11345.72 669
11346.73 645
11347.73 636
11348.74 641
11349.74 665
11350.75 651
11351.76 639
11352.76 660
11353.77 625
11354.78 626
11355.78 621
11356.79 604
11357.79 635
11358.80 633
11359.81 621
11360.81 647
11361.82 623
11362.83 666
11363.83 640
11364.84 602
11365.85 642
11366.85 648
11367.86 634
11368.87 644
11369.87 633
11370.88 621
11371.89 629
11372.89 625
11373.90 616
11374.91 637
11375.92 601
11376.92 604
11377.93 615
11378.94 609
11379.94 629
11380.95 609
11381.96 618
11382.97 606
11383.97 605
11384.98 640
11385.99 628
11387.00 626
11388.00 648
11389.01 627
11390.02 605
11391.03 591
11392.04 641
11393.04 620
11394.05 637
11395.06 599
11396.07 584
11397.08 632
11398.08 622
11399.09 625
11400.10 635
11401.11 678
11402.12 646
11403.12 636
11404.13 648
11405.14 618
11406.15 624
11407.16 625
11408.17 610
11409.18 628
11410.18 642
11411.19 625
11412.20 610
11413.21 627
11414.22 662
11415.23 616
11416.24 603
11417.25 626
11418.25 621
11419.26 628
11420.27 609
11421.28 622
11422.29 645
11423.30 650
11424.31 620
11425.32 619
11426.33 615
11427.34 675
11428.35 632
11429.36 608
11430.37 658
11431.38 641
11432.39 644
11433.39 680
11434.40 658
11435.41 650
11436.42 602
11437.43 619
11438.44 654
11439.45 619
11440.46 627
11441.47 656
11442.48 629
11443.49 662
11444.50 616
11445.51 657
11446.52 674
11447.53 638
11448.55 613
11449.56 659
11450.57 651
11451.58 646
11452.59 626
11453.60 669
11454.61 648
11455.62 678
11456.63 649
11457.64 633
11458.65 636
11459.66 642
11460.67 623
11461.68 647
11462.69 634
11463.71 643
11464.72 650
11465.73 633
11466.74 636
11467.75 656
11468.76 670
11469.77 664
11470.78 666
11471.80 665
11472.81 677
11473.82 674
11474.83 683
11475.84 710
11476.85 663
11477.86 687
11478.88 690
11479.89 735
11480.90 696
11481.91 649
11482.92 684
11483.93 656
11484.95 676
11485.96 693
11486.97 722
11487.98 709
11489.00 663
11490.01 689
11491.02 641
11492.03 683
11493.04 649
11494.06 690
11495.07 691
11496.08 725
11497.09 691
11498.11 734
11499.12 731
11500.13 721
11501.14 720
11502.16 721
11503.17 724
11504.18 710
11505.20 744
11506.21 725
11507.22 736
11508.23 774
11509.25 744
11510.26 770
11511.27 777
11512.29 801
11513.30 780
11514.31 812
11515.33 789
11516.34 790
11517.35 795
11518.37 805
11519.38 840
11520.39 819
11521.41 841
11522.42 853
11523.43 873
11524.45 861
11525.46 907
11526.47 904
11527.49 914
11528.50 940
11529.52 935
11530.53 965
11531.54 1005
11532.56 1052
11533.57 1060
11534.59 1124
11535.60 1173
11536.62 1204
11537.63 1260
11538.64 1311
11539.66 1318
11540.67 1326
11541.69 1283
11542.70 1314
11543.72 1287
11544.73 1231
11545.75 1183
11546.76 1078
11547.77 1029
11548.79 1004
11549.80 933
11550.82 899
11551.83 836
11552.85 798
11553.86 790
11554.88 797
11555.89 739
11556.91 735
11557.92 727
11558.94 734
11559.95 734
11560.97 718
11561.99 718
11563.00 713
11564.02 709
11565.03 700
11566.05 708
11567.06 690
11568.08 698
11569.09 679
11570.11 699
11571.13 699
11572.14 651
11573.16 677
11574.17 692
11575.19 664
11576.20 656
11577.22 637
11578.24 684
11579.25 642
11580.27 654
11581.29 675
11582.30 637
11583.32 636
11584.33 674
11585.35 647
11586.37 646
11587.38 621
11588.40 639
11589.42 640
11590.43 657
11591.45 660
11592.47 674
11593.48 684
11594.50 652
11595.52 683
11596.53 669
11597.55 667
11598.57 665
11599.58 696
11600.60 695
11601.62 682
11602.64 679
11603.65 690
11604.67 678
11605.69 679
11606.70 636
11607.72 623
11608.74 648
11609.76 677
11610.77 652
11611.79 676
11612.81 642
11613.83 658
11614.84 680
11615.86 655
11616.88 655
11617.90 650
11618.92 653
11619.93 671
11620.95 684
11621.97 652
11622.99 712
11624.01 685
11625.02 678
11626.04 645
11627.06 664
11628.08 683
11629.10 659
11630.11 644
11631.13 635
11632.15 627
11633.17 647
11634.19 668
11635.21 651
11636.23 632
11637.24 603
11638.26 656
11639.28 646
11640.30 649
11641.32 620
11642.34 636
11643.36 654
11644.38 629
11645.39 617
11646.41 611
11647.43 622
11648.45 623
11649.47 627
11650.49 615
11651.51 617
11652.53 571
11653.55 606
11654.57 610
11655.59 619
11656.61 598
11657.63 593
11658.65 584
11659.67 587
11660.69 581
11661.70 546
11662.72 568
11663.74 563
11664.76 565
11665.78 581
11666.80 564
11667.82 563
11668.84 566
11669.86 587
11670.88 593
11671.90 549
11672.92 561
11673.95 564
11674.97 596
11675.99 567
11677.01 537
11678.03 568
11679.05 583
11680.07 556
11681.09 561
11682.11 565
11683.13 586
11684.15 566
11685.17 539
11686.19 519
11687.21 559
11688.23 536
11689.25 575
11690.28 560
11691.30 553
11692.32 559
11693.34 573
11694.36 551
11695.38 579
11696.40 549
11697.42 559
11698.44 546
11699.47 541
11700.49 571
11701.51 559
11702.53 538
11703.55 546
11704.57 536
11705.60 558
11706.62 565
11707.64 573
11708.66 571
11709.68 551
11710.70 529
11711.73 515
11712.75 544
11713.77 538
11714.79 528
11715.81 538
11716.84 540
11717.86 530
11718.88 538
11719.90 550
11720.92 549
11721.95 543
11722.97 537
11723.99 519
11725.01 537
11726.04 551
11727.06 525
11728.08 529
11729.11 533
11730.13 544
11731.15 532
11732.17 545
11733.20 530
11734.22 549
11735.24 547
11736.26 538
11737.29 534
11738.31 517
11739.33 544
11740.36 525
11741.38 544
11742.40 543
11743.43 536
11744.45 552
11745.47 542
11746.50 539
11747.52 535
11748.54 554
11749.57 540
11750.59 544
11751.62 530
11752.64 564
11753.66 538
11754.69 520
11755.71 526
11756.73 517
11757.76 531
11758.78 559
11759.81 556
11760.83 535
11761.85 540
11762.88 547
11763.90 537
11764.93 535
11765.95 574
11766.98 588
11768.00 552
11769.02 556
11770.05 536
11771.07 565
11772.10 564
11773.12 597
11774.15 547
11775.17 571
11776.20 576
11777.22 583
11778.25 559
11779.27 562
11780.30 548
11781.32 561
11782.35 574
11783.37 555
11784.40 534
11785.42 560
11786.45 587
11787.47 555
11788.50 560
11789.52 554
11790.55 598
11791.57 570
11792.60 541
11793.62 571
11794.65 570
11795.67 602
11796.70 601
11797.73 588
11798.75 590
11799.78 542
11800.80 560
11801.83 559
11802.85 567
11803.88 567
11804.91 568
11805.93 579
11806.96 590
11807.98 582
11809.01 575
11810.04 596
11811.06 580
11812.09 607
11813.12 605
11814.14 606
11815.17 627
11816.19 626
11817.22 611
11818.25 590
11819.27 586
11820.30 618
11821.33 606
11822.35 584
11823.38 569
11824.41 598
11825.44 606
11826.46 612
11827.49 651
11828.52 634
11829.54 632
11830.57 636
11831.60 638
11832.62 606
11833.65 640
11834.68 599
11835.71 635
11836.73 626
11837.76 606
11838.79 638
11839.82 627
11840.84 630
11841.87 636
11842.90 630
11843.93 660
11844.95 660
11845.98 655
11847.01 645
11848.04 665
11849.07 658
11850.09 669
11851.12 693
11852.15 653
11853.18 681
11854.21 697
11855.23 696
11856.26 704
11857.29 681
11858.32 700
11859.35 709
11860.38 707
11861.40 686
11862.43 708
11863.46 694
11864.49 681
11865.52 681
11866.55 701
11867.58 732
11868.60 710
11869.63 731
11870.66 714
11871.69 691
11872.72 704
11873.75 725
11874.78 724
11875.81 724
11876.84 724
11877.86 718
11878.89 735
11879.92 717
11880.95 728
11881.98 741
11883.01 765
11884.04 753
11885.07 738
11886.10 753
11887.13 812
11888.16 795
11889.19 781
11890.22 818
11891.25 796
11892.28 831
11893.31 840
11894.34 842
11895.37 833
11896.40 848
11897.43 871
11898.46 927
11899.49 900
11900.52 895
11901.55 956
11902.58 978
11903.61 953
11904.64 1000
11905.67 918
11906.70 959
11907.73 1001
11908.76 985
11909.79 927
11910.82 926
11911.85 931
11912.88 903
11913.91 916
11914.94 930
11915.97 883
11917.01 888
11918.04 830
11919.07 865
11920.10 847
11921.13 867
11922.16 859
11923.19 871
11924.22 911
11925.25 912
11926.28 941
11927.32 944
11928.35 970
11929.38 988
11930.41 1020
11931.44 1012
11932.47 1045
11933.50 1039
11934.54 1009
11935.57 1026
11936.60 988
11937.63 960
11938.66 960
11939.70 905
11940.73 885
11941.76 865
11942.79 825
11943.82 833
11944.85 823
11945.89 845
11946.92 792
11947.95 775
11948.98 801
11950.02 803
11951.05 779
11952.08 793
11953.11 812
11954.15 768
11955.18 795
11956.21 790
11957.24 795
11958.28 724
11959.31 781
11960.34 787
11961.37 790
11962.41 789
11963.44 782
11964.47 774
11965.51 770
11966.54 790
11967.57 777
11968.60 769
11969.64 775
11970.67 798
11971.70 760
11972.74 783
11973.77 804
11974.80 792
11975.84 801
11976.87 804
11977.90 767
11978.94 803
11979.97 819
11981.00 814
11982.04 813
11983.07 792
11984.11 812
11985.14 841
11986.17 840
11987.21 825
11988.24 821
11989.28 785
11990.31 798
11991.34 837
11992.38 793
11993.41 824
11994.45 829
11995.48 832
11996.51 818
11997.55 822
11998.58 839
11999.62 871
12000.65 876
12001.69 852
12002.72 865
12003.76 884
12004.79 889
12005.82 870
12006.86 865
12007.89 868
12008.93 860
12009.96 912
12011.00 902
12012.03 914
12013.07 923
12014.10 911
12015.14 909
12016.17 926
12017.21 936
12018.24 924
12019.28 955
12020.32 932
12021.35 927
12022.39 933
12023.42 899
12024.46 912
12025.49 913
12026.53 932
12027.56 928
12028.60 922
12029.64 964
12030.67 932
12031.71 941
12032.74 915
12033.78 892
12034.81 923
12035.85 941
12036.89 969
12037.92 929
12038.96 897
12039.99 917
12041.03 894
12042.07 915
12043.10 897
12044.14 868
12045.18 875
12046.21 904
12047.25 879
12048.29 872
12049.32 871
12050.36 915
12051.40 882
12052.43 925
12053.47 893
12054.51 891
12055.54 883
12056.58 901
12057.62 921
12058.65 941
12059.69 927
12060.73 906
12061.76 926
12062.80 884
12063.84 926
12064.88 887
12065.91 916
12066.95 873
12067.99 865
12069.03 813
12070.06 831
12071.10 873
12072.14 817
12073.18 803
12074.21 790
12075.25 805
12076.29 773
12077.33 800
12078.36 807
12079.40 796
12080.44 791
12081.48 764
12082.52 797
12083.55 789
12084.59 777
12085.63 779
12086.67 764
12087.71 736
12088.74 823
12089.78 801
12090.82 795
12091.86 776
12092.90 801
12093.94 805
12094.98 819
12096.01 816
12097.05 839
12098.09 854
12099.13 848
12100.17 857
12101.21 845
12102.25 879
12103.28 872
12104.32 865
12105.36 844
12106.40 841
12107.44 878
12108.48 843
12109.52 847
12110.56 795
12111.60 767
12112.64 784
12113.68 798
12114.72 759
12115.76 746
12116.79 716
12117.83 719
12118.87 665
12119.91 672
12120.95 673
12121.99 681
12123.03 673
12124.07 675
12125.11 687
12126.15 686
12127.19 695
12128.23 675
12129.27 665
12130.31 636
12131.35 647
12132.39 664
12133.43 689
12134.47 681
12135.51 667
12136.55 652
12137.59 649
12138.63 642
12139.67 658
12140.71 644
12141.76 680
12142.80 672
12143.84 627
12144.88 617
12145.92 633
12146.96 650
12148.00 647
12149.04 638
12150.08 633
12151.12 663
12152.16 607
12153.20 594
12154.25 615
12155.29 620
12156.33 649
12157.37 667
12158.41 641
12159.45 617
12160.49 588
12161.53 579
12162.58 623
12163.62 633
12164.66 642
12165.70 628
12166.74 608
12167.78 601
12168.82 590
12169.87 606
12170.91 600
12171.95 589
12172.99 566
12174.03 580
12175.08 588
12176.12 595
12177.16 608
12178.20 593
12179.24 617
12180.29 607
12181.33 606
12182.37 598
12183.41 578
12184.46 593
12185.50 602
12186.54 598
12187.58 601
12188.63 595
12189.67 574
12190.71 559
12191.75 574
12192.80 598
12193.84 593
12194.88 564
12195.92 584
12196.97 598
12198.01 582
12199.05 592
12200.10 583
12201.14 603
12202.18 588
12203.23 580
12204.27 588
12205.31 576
12206.36 610
12207.40 602
12208.44 556
12209.49 550
12210.53 556
12211.57 561
12212.62 569
12213.66 580
12214.70 574
12215.75 590
12216.79 532
12217.84 526
12218.88 533
12219.92 579
12220.97 565
12222.01 549
12223.06 552
12224.10 546
12225.14 547
12226.19 527
12227.23 544
12228.28 526
12229.32 560
12230.36 559
12231.41 542
12232.45 554
12233.50 535
12234.54 524
12235.59 521
12236.63 523
12237.68 515
12238.72 537
12239.77 546
12240.81 536
12241.86 531
12242.90 540
12243.94 540
12244.99 545
12246.03 535
12247.08 543
12248.13 550
12249.17 557
12250.22 507
12251.26 524
12252.31 524
12253.35 542
12254.40 531
12255.44 540
12256.49 508
12257.53 541
12258.58 528
12259.62 516
12260.67 472
12261.72 487
12262.76 496
12263.81 501
12264.85 508
12265.90 521
12266.94 511
12267.99 499
12269.04 518
12270.08 533
12271.13 511
12272.17 533
12273.22 513
12274.27 520
12275.31 530
12276.36 507
12277.41 564
12278.45 515
12279.50 521
12280.55 502
12281.59 499
12282.64 527
12283.69 524
12284.73 516
12285.78 534
12286.83 524
12287.87 513
12288.92 514
12289.97 496
12291.01 513
12292.06 499
12293.11 505
12294.15 488
12295.20 504
12296.25 522
12297.30 524
12298.34 524
12299.39 506
12300.44 535
12301.48 500
12302.53 492
12303.58 512
12304.63 505
12305.67 519
12306.72 502
12307.77 497
12308.82 522
12309.87 542
12310.91 515
12311.96 497
12313.01 507
12314.06 536
12315.10 511
12316.15 517
12317.20 486
12318.25 490
12319.30 476
12320.34 481
12321.39 478
12322.44 446
12323.49 474
12324.54 487
12325.59 474
12326.63 496
12327.68 494
12328.73 511
12329.78 534
12330.83 501
12331.88 471
12332.93 491
12333.98 488
12335.02 495
12336.07 471
12337.12 464
12338.17 474
12339.22 470
12340.27 480
12341.32 471
12342.37 464
12343.42 468
12344.47 483
12345.51 463
12346.56 480
12347.61 480
12348.66 477
12349.71 466
12350.76 470
12351.81 471
12352.86 461
12353.91 477
12354.96 473
12356.01 469
12357.06 476
12358.11 499
12359.16 503
12360.21 521
12361.26 504
12362.31 480
12363.36 485
12364.41 491
12365.46 490
12366.51 512
12367.56 487
12368.61 484
12369.66 471
12370.71 506
12371.76 481
12372.81 468
12373.86 490
12374.91 500
12375.96 502
12377.01 528
12378.06 499
12379.11 459
12380.17 483
12381.22 508
12382.27 478
12383.32 456
12384.37 486
12385.42 502
12386.47 479
12387.52 468
12388.57 472
12389.62 482
12390.67 458
12391.73 502
12392.78 492
12393.83 483
12394.88 473
12395.93 495
12396.98 482
12398.03 472
12399.09 484
12400.14 494
12401.19 501
12402.24 489
12403.29 465
12404.34 478
12405.40 480
12406.45 488
12407.50 491
12408.55 480
12409.60 483
12410.66 529
12411.71 497
12412.76 490
12413.81 474
12414.86 480
12415.92 498
12416.97 464
12418.02 471
12419.07 504
12420.13 503
12421.18 460
12422.23 466
12423.28 495
12424.34 514
12425.39 477
12426.44 497
12427.49 490
12428.55 489
12429.60 495
12430.65 529
12431.71 520
12432.76 507
12433.81 527
12434.86 511
12435.92 490
12436.97 510
12438.02 542
12439.08 494
12440.13 497
12441.18 511
12442.24 490
12443.29 497
12444.34 513
12445.40 492
12446.45 482
12447.50 500
12448.56 510
12449.61 526
12450.67 515
12451.72 521
12452.77 501
12453.83 535
12454.88 517
12455.94 524
12456.99 496
12458.04 498
12459.10 512
12460.15 509
12461.21 510
12462.26 523
12463.31 522
12464.37 481
12465.42 531
12466.48 512
12467.53 520
12468.59 546
12469.64 549
12470.70 540
12471.75 557
12472.80 564
12473.86 554
12474.91 569
12475.97 538
12477.02 575
12478.08 572
12479.13 588
12480.19 586
12481.24 557
12482.30 566
12483.35 568
12484.41 587
12485.46 561
12486.52 543
12487.57 557
12488.63 570
12489.69 555
12490.74 551
12491.80 503
12492.85 524
12493.91 535
12494.96 566
12496.02 542
12497.07 541
12498.13 554
12499.19 498
12500.24 510
12501.30 531
12502.35 524
12503.41 568
12504.47 520
12505.52 570
12506.58 562
12507.63 553
12508.69 542
12509.75 547
12510.80 580
12511.86 564
12512.91 523
12513.97 535
12515.03 540
12516.08 532
12517.14 572
12518.20 541
12519.25 531
12520.31 558
12521.37 559
12522.42 535
12523.48 522
12524.54 515
12525.59 555
12526.65 552
12527.71 558
12528.77 551
12529.82 563
12530.88 566
12531.94 533
12532.99 554
12534.05 544
12535.11 524
12536.17 530
12537.22 542
12538.28 557
12539.34 549
12540.40 537
12541.45 534
12542.51 570
12543.57 552
12544.63 546
12545.68 559
12546.74 554
12547.80 538
12548.86 551
12549.92 547
12550.97 583
12552.03 543
12553.09 590
12554.15 584
12555.21 568
12556.26 568
12557.32 554
12558.38 556
12559.44 584
12560.50 565
12561.56 533
12562.61 552
12563.67 546
12564.73 583
12565.79 553
12566.85 548
12567.91 534
12568.97 548
12570.02 540
12571.08 549
12572.14 549
12573.20 555
12574.26 535
12575.32 550
12576.38 557
12577.44 581
12578.50 557
12579.56 551
12580.61 526
12581.67 542
12582.73 561
12583.79 552
12584.85 585
12585.91 596
12586.97 558
12588.03 573
12589.09 598
12590.15 574
12591.21 568
12592.27 557
12593.33 554
12594.39 579
12595.45 546
12596.51 597
12597.57 549
12598.63 580
12599.69 577
12600.75 602
12601.81 573
12602.87 606
12603.93 581
12604.99 573
12606.05 590
12607.11 590
12608.17 574
12609.23 569
12610.29 561
12611.35 588
12612.41 577
12613.47 584
12614.53 591
12615.59 597
12616.66 612
12617.72 586
12618.78 601
12619.84 590
12620.90 602
12621.96 619
12623.02 632
12624.08 612
12625.14 648
12626.20 644
12627.26 668
12628.33 634
12629.39 663
12630.45 659
12631.51 657
12632.57 645
12633.63 667
12634.69 678
12635.76 639
12636.82 673
12637.88 635
12638.94 632
12640.00 645
12641.06 643
12642.13 624
12643.19 600
12644.25 640
12645.31 604
12646.37 604
12647.44 605
12648.50 593
12649.56 633
12650.62 620
12651.68 607
12652.75 595
12653.81 581
12654.87 629
12655.93 597
12657.00 619
12658.06 624
12659.12 622
12660.18 633
12661.25 601
12662.31 596
12663.37 599
12664.43 613
12665.50 605
12666.56 614
12667.62 628
12668.69 635
12669.75 595
12670.81 623
12671.88 598
12672.94 621
12674.00 610
12675.06 611
12676.13 599
12677.19 608
12678.25 628
12679.32 604
12680.38 618
12681.44 649
12682.51 649
12683.57 626
12684.64 665
12685.70 643
12686.76 647
12687.83 639
12688.89 643
12689.95 673
12691.02 655
12692.08 674
12693.15 678
12694.21 677
12695.27 685
12696.34 704
12697.40 707
12698.47 684
12699.53 729
12700.59 732
12701.66 689
12702.72 709
12703.79 708
12704.85 722
12705.92 711
12706.98 683
12708.05 754
12709.11 760
12710.18 742
12711.24 767
12712.30 720
12713.37 747
12714.43 726
12715.50 735
12716.56 745
12717.63 723
12718.69 758
12719.76 758
12720.82 764
12721.89 734
12722.95 735
12724.02 725
12725.09 781
12726.15 800
12727.22 789
12728.28 795
12729.35 771
12730.41 786
12731.48 820
12732.54 812
12733.61 828
12734.68 838
12735.74 809
12736.81 818
12737.87 834
12738.94 794
12740.00 772
12741.07 787
12742.14 784
12743.20 758
12744.27 758
12745.33 725
12746.40 682
12747.47 703
12748.53 734
12749.60 688
12750.67 714
12751.73 697
12752.80 691
12753.87 673
12754.93 671
12756.00 681
12757.07 687
12758.13 690
12759.20 646
12760.27 655
12761.33 665
12762.40 675
12763.47 648
12764.53 646
12765.60 684
12766.67 689
12767.73 669
12768.80 652
12769.87 646
12770.94 629
12772.00 619
12773.07 614
12774.14 639
12775.21 610
12776.27 593
12777.34 600
12778.41 605
12779.48 604
12780.54 631
12781.61 601
12782.68 580
12783.75 582
12784.81 613
12785.88 588
12786.95 602
12788.02 614
12789.09 608
12790.15 629
12791.22 598
12792.29 596
12793.36 565
12794.43 583
12795.49 597
12796.56 607
12797.63 597
12798.70 593
12799.77 586
12800.84 601
12801.90 584
12802.97 606
12804.04 623
12805.11 605
12806.18 616
12807.25 600
12808.32 588
12809.39 598
12810.45 611
12811.52 626
12812.59 607
12813.66 638
12814.73 621
12815.80 601
12816.87 618
12817.94 623
12819.01 628
12820.08 624
12821.15 634
12822.21 631
12823.28 611
12824.35 584
12825.42 593
12826.49 637
12827.56 620
12828.63 643
12829.70 646
12830.77 653
12831.84 646
12832.91 633
12833.98 621
12835.05 624
12836.12 612
12837.19 614
12838.26 604
12839.33 563
12840.40 595
12841.47 606
12842.54 585
12843.61 579
12844.68 575
12845.75 582
12846.82 547
12847.89 560
12848.96 553
12850.03 557
12851.10 553
12852.18 547
12853.25 544
12854.32 578
12855.39 536
12856.46 554
12857.53 552
12858.60 548
12859.67 546
12860.74 550
12861.81 528
12862.88 546
12863.96 561
12865.03 561
12866.10 553
12867.17 530
12868.24 518
12869.31 523
12870.38 547
12871.45 553
12872.53 525
12873.60 503
12874.67 515
12875.74 532
12876.81 511
12877.88 546
12878.96 505
12880.03 519
12881.10 540
12882.17 521
12883.24 505
12884.31 507
12885.39 506
12886.46 505
12887.53 509
12888.60 492
12889.68 511
12890.75 493
12891.82 503
12892.89 504
12893.96 500
12895.04 490
12896.11 512
12897.18 495
12898.25 477
12899.33 477
12900.40 499
12901.47 493
12902.54 502
12903.62 505
12904.69 482
12905.76 487
12906.84 507
12907.91 484
12908.98 449
12910.06 479
12911.13 469
12912.20 481
12913.27 465
12914.35 488
12915.42 483
12916.49 498
12917.57 470
12918.64 450
12919.71 467
12920.79 471
12921.86 479
12922.94 457
12924.01 485
12925.08 470
12926.16 488
12927.23 474
12928.30 471
12929.38 466
12930.45 456
12931.53 472
12932.60 461
12933.67 471
12934.75 433
12935.82 440
12936.90 469
12937.97 451
12939.04 447
12940.12 430
12941.19 440
12942.27 450
12943.34 457
12944.42 462
12945.49 439
12946.56 440
12947.64 422
12948.71 483
12949.79 455
12950.86 470
12951.94 477
12953.01 456
12954.09 455
12955.16 440
12956.24 451
12957.31 463
12958.39 427
12959.46 472
12960.54 459
12961.61 448
12962.69 428
12963.76 441
12964.84 425
12965.91 449
12966.99 466
12968.07 446
12969.14 453
12970.22 476
12971.29 455
12972.37 459
12973.44 441
12974.52 458
12975.59 446
12976.67 438
12977.75 465
12978.82 464
12979.90 453
12980.97 457
12982.05 436
12983.13 476
12984.20 450
12985.28 460
12986.35 472
12987.43 480
12988.51 467
12989.58 477
12990.66 480
12991.74 450
12992.81 463
12993.89 462
12994.97 449
12996.04 445
12997.12 482
12998.20 468
12999.27 480
13000.35 438
13001.43 445
13002.50 471
13003.58 457
13004.66 453
13005.73 463
13006.81 488
13007.89 448
13008.97 451
13010.04 438
13011.12 469
13012.20 476
13013.27 440
13014.35 445
13015.43 463
13016.51 450
13017.58 409
13018.66 439
13019.74 467
13020.82 450
13021.89 461
13022.97 447
13024.05 428
13025.13 448
13026.21 465
13027.28 441
13028.36 445
13029.44 460
13030.52 480
13031.60 467
13032.67 469
13033.75 448
13034.83 463
13035.91 456
13036.99 460
13038.07 436
13039.14 465
13040.22 466
13041.30 440
13042.38 442
13043.46 473
13044.54 463
13045.62 448
13046.69 441
13047.77 452
13048.85 461
13049.93 444
13051.01 489
13052.09 458
13053.17 441
13054.25 464
13055.33 469
13056.40 467
13057.48 464
13058.56 459
13059.64 468
13060.72 452
13061.80 463
13062.88 442
13063.96 448
13065.04 469
13066.12 457
13067.20 470
13068.28 464
13069.36 452
13070.44 470
13071.52 451
13072.60 444
13073.68 428
13074.76 435
13075.84 438
13076.92 440
13078.00 420
13079.08 438
13080.16 433
13081.24 443
13082.32 422
13083.40 444
13084.48 467
13085.56 452
13086.64 447
13087.72 445
13088.80 456
13089.88 424
13090.96 444
13092.04 448
13093.12 452
13094.20 469
13095.28 455
13096.36 446
13097.44 482
13098.52 470
13099.61 458
13100.69 453
13101.77 441
13102.85 442
13103.93 432
13105.01 464
13106.09 465
13107.17 459
13108.25 452
13109.34 469
13110.42 463
13111.50 444
13112.58 477
13113.66 481
13114.74 482
13115.82 467
13116.91 456
13117.99 455
13119.07 475
13120.15 476
13121.23 488
13122.31 494
13123.40 470
13124.48 484
13125.56 445
13126.64 452
13127.72 476
13128.81 476
13129.89 475
13130.97 483
13132.05 465
13133.14 461
13134.22 462
13135.30 479
13136.38 496
13137.47 474
13138.55 479
13139.63 476
13140.71 458
13141.80 474
13142.88 444
13143.96 455
13145.04 450
13146.13 470
13147.21 499
13148.29 461
13149.38 449
13150.46 492
13151.54 492
13152.62 493
13153.71 440
13154.79 432
13155.87 480
13156.96 525
13158.04 485
13159.12 469
13160.21 472
13161.29 471
13162.37 490
13163.46 516
13164.54 502
13165.62 475
13166.71 456
13167.79 465
13168.88 452
13169.96 466
13171.04 483
13172.13 500
13173.21 469
13174.30 443
13175.38 468
13176.46 484
13177.55 470
13178.63 477
13179.72 474
13180.80 474
13181.88 480
13182.97 490
13184.05 477
13185.14 489
13186.22 494
13187.31 473
13188.39 499
13189.48 499
13190.56 471
13191.65 474
13192.73 485
13193.81 485
13194.90 471
13195.98 473
13197.07 493
13198.15 509
13199.24 499
13200.32 479
13201.41 496
13202.49 524
13203.58 503
13204.67 481
13205.75 501
13206.84 485
13207.92 531
13209.01 513
13210.09 493
13211.18 515
13212.26 487
13213.35 504
13214.43 516
13215.52 507
13216.61 507
13217.69 489
13218.78 529
13219.86 507
13220.95 504
13222.04 524
13223.12 532
13224.21 511
13225.29 514
13226.38 483
13227.47 507
13228.55 523
13229.64 501
13230.72 531
13231.81 542
13232.90 529
13233.98 536
13235.07 521
13236.16 516
13237.24 509
13238.33 524
13239.42 542
13240.50 520
13241.59 524
13242.68 525
13243.76 515
13244.85 532
13245.94 536
13247.02 535
13248.11 542
13249.20 536
13250.29 553
13251.37 525
13252.46 557
13253.55 528
13254.63 554
13255.72 565
13256.81 555
13257.90 557
13258.98 537
13260.07 550
13261.16 562
13262.25 557
13263.33 585
13264.42 556
13265.51 594
13266.60 598
13267.69 564
13268.77 582
13269.86 601
13270.95 590
13272.04 580
13273.13 566
13274.21 580
13275.30 619
13276.39 581
13277.48 554
13278.57 601
13279.65 594
13280.74 626
13281.83 608
13282.92 577
13284.01 612
13285.10 611
13286.19 596
13287.27 618
13288.36 596
13289.45 619
13290.54 591
13291.63 606
13292.72 618
13293.81 646
13294.90 605
13295.98 614
13297.07 641
13298.16 651
13299.25 642
13300.34 617
13301.43 662
13302.52 653
13303.61 660
13304.70 629
13305.79 646
13306.88 652
13307.97 661
13309.06 653
13310.15 664
13311.24 641
13312.32 681
13313.41 680
13314.50 652
13315.59 650
13316.68 652
13317.77 682
13318.86 719
13319.95 711
13321.04 661
13322.13 672
13323.22 696
13324.31 695
13325.40 668
13326.49 653
13327.58 682
13328.68 677
13329.77 670
13330.86 676
13331.95 726
13333.04 712
13334.13 703
13335.22 721
13336.31 751
13337.40 723
13338.49 697
13339.58 724
13340.67 731
13341.76 725
13342.85 714
13343.94 683
13345.04 688
13346.13 722
13347.22 708
13348.31 717
13349.40 711
13350.49 709
13351.58 702
13352.67 706
13353.77 716
13354.86 727
13355.95 729
13357.04 743
13358.13 716
13359.22 735
13360.31 759
13361.41 722
13362.50 746
13363.59 730
13364.68 764
13365.77 783
13366.87 800
13367.96 771
13369.05 784
13370.14 776
13371.23 816
13372.33 790
13373.42 760
13374.51 757
13375.60 753
13376.69 747
13377.79 751
13378.88 747
13379.97 733
13381.06 726
13382.16 670
13383.25 653
13384.34 666
13385.43 677
13386.53 678
13387.62 660
13388.71 629
13389.81 658
13390.90 621
13391.99 648
13393.08 628
13394.18 626
13395.27 648
13396.36 612
13397.46 609
13398.55 632
13399.64 651
13400.74 644
13401.83 632
13402.92 619
13404.02 652
13405.11 638
13406.20 640
13407.30 657
13408.39 623
13409.48 605
13410.58 614
13411.67 617
13412.77 576
13413.86 584
13414.95 620
13416.05 616
13417.14 622
13418.23 613
13419.33 601
13420.42 626
13421.52 640
13422.61 621
13423.71 605
13424.80 607
13425.89 603
13426.99 664
13428.08 666
13429.18 615
13430.27 626
13431.37 655
13432.46 673
13433.56 681
13434.65 644
13435.74 647
13436.84 630
13437.93 628
13439.03 639
13440.12 663
13441.22 626
13442.31 647
13443.41 682
13444.50 655
13445.60 648
13446.69 630
13447.79 679
13448.88 708
13449.98 684
13451.08 678
13452.17 683
13453.27 693
13454.36 696
13455.46 689
13456.55 653
13457.65 705
13458.74 691
13459.84 692
13460.94 715
13462.03 689
13463.13 698
13464.22 709
13465.32 730
13466.41 696
13467.51 693
13468.61 709
13469.70 699
13470.80 692
13471.90 703
13472.99 703
13474.09 679
13475.18 682
13476.28 697
13477.38 694
13478.47 703
13479.57 664
13480.67 675
13481.76 718
13482.86 696
13483.96 705
13485.05 697
13486.15 729
13487.25 738
13488.34 721
13489.44 738
13490.54 752
13491.63 702
13492.73 735
13493.83 736
13494.93 741
13496.02 793
13497.12 773
13498.22 813
13499.31 778
13500.41 776
13501.51 776
13502.61 767
13503.70 770
13504.80 791
13505.90 814
13507.00 778
13508.09 750
13509.19 755
13510.29 751
13511.39 776
13512.49 781
13513.58 756
13514.68 729
13515.78 732
13516.88 726
13517.98 714
13519.07 681
13520.17 706
13521.27 728
13522.37 694
13523.47 692
13524.57 664
13525.66 679
13526.76 691
13527.86 674
13528.96 687
13530.06 669
13531.16 680
13532.25 689
13533.35 699
13534.45 678
13535.55 682
13536.65 698
13537.75 706
13538.85 656
13539.95 662
13541.05 667
13542.14 667
13543.24 648
13544.34 648
13545.44 617
13546.54 626
13547.64 627
13548.74 615
13549.84 582
13550.94 601
13552.04 645
13553.14 631
13554.24 607
13555.34 621
13556.44 624
13557.54 624
13558.64 623
13559.74 618
13560.84 581
13561.94 595
13563.04 585
13564.13 595
13565.23 590
13566.34 591
13567.44 624
13568.54 592
13569.64 591
13570.74 600
13571.84 571
13572.94 596
13574.04 582
13575.14 574
13576.24 566
13577.34 616
13578.44 602
13579.54 579
13580.64 616
13581.74 599
13582.84 604
13583.94 615
13585.04 608
13586.14 629
13587.24 650
13588.35 623
13589.45 633
13590.55 633
13591.65 612
13592.75 637
13593.85 642
13594.95 626
13596.05 628
13597.15 623
13598.26 614
13599.36 627
13600.46 605
13601.56 653
13602.66 632
13603.76 630
13604.86 636
13605.97 634
13607.07 647
13608.17 640
13609.27 640
13610.37 619
13611.47 625
13612.58 642
13613.68 640
13614.78 627
13615.88 628
13616.98 637
13618.09 636
13619.19 625
13620.29 633
13621.39 643
13622.50 650
13623.60 638
13624.70 621
13625.80 627
13626.91 628
13628.01 627
13629.11 636
13630.21 645
13631.32 587
13632.42 599
13633.52 623
13634.62 668
13635.73 658
13636.83 635
13637.93 628
13639.04 628
13640.14 640
13641.24 634
13642.35 647
13643.45 629
13644.55 629
13645.65 632
13646.76 647
13647.86 633
13648.96 647
13650.07 640
13651.17 628
13652.28 604
13653.38 632
13654.48 624
13655.59 627
13656.69 642
13657.79 646
13658.90 640
13660.00 644
13661.11 647
13662.21 641
13663.31 623
13664.42 617
13665.52 628
13666.63 637
13667.73 603
13668.83 627
13669.94 639
13671.04 641
13672.15 643
13673.25 642
13674.36 645
13675.46 659
13676.56 664
13677.67 618
13678.77 666
13679.88 678
13680.98 660
13682.09 643
13683.19 617
13684.30 614
13685.40 668
13686.51 652
13687.61 639
13688.72 660
13689.82 672
13690.93 662
13692.03 669
13693.14 655
13694.24 702
13695.35 683
13696.45 686
13697.56 667
13698.66 685
13699.77 693
13700.87 665
13701.98 664
13703.09 650
13704.19 672
13705.30 679
13706.40 662
13707.51 705
13708.61 674
13709.72 672
13710.83 714
13711.93 683
13713.04 667
13714.14 698
13715.25 729
13716.36 700
13717.46 714
13718.57 692
13719.67 729
13720.78 753
13721.89 739
13722.99 717
13724.10 716
13725.21 737
13726.31 694
13727.42 725
13728.53 705
13729.63 711
13730.74 759
13731.85 738
13732.95 750
13734.06 722
13735.17 755
13736.27 778
13737.38 786
13738.49 761
13739.59 752
13740.70 753
13741.81 783
13742.92 769
13744.02 784
13745.13 769
13746.24 819
13747.35 843
13748.45 791
13749.56 770
13750.67 799
13751.78 821
13752.88 864
13753.99 888
13755.10 909
13756.21 930
13757.31 934
13758.42 955
13759.53 987
13760.64 961
13761.75 987
13762.85 957
13763.96 990
13765.07 996
13766.18 959
13767.29 972
13768.39 1038
13769.50 1022
13770.61 956
13771.72 983
13772.83 1003
13773.94 998
13775.04 973
13776.15 974
13777.26 918
13778.37 887
13779.48 933
13780.59 905
13781.70 887
13782.80 833
13783.91 835
13785.02 813
13786.13 793
13787.24 778
13788.35 769
13789.46 776
13790.57 748
13791.68 730
13792.79 723
13793.90 729
13795.00 719
13796.11 733
13797.22 681
13798.33 663
13799.44 693
13800.55 717
13801.66 681
13802.77 691
13803.88 691
13804.99 681
13806.10 683
13807.21 659
13808.32 649
13809.43 650
13810.54 644
13811.65 659
13812.76 656
13813.87 654
13814.98 652
13816.09 652
13817.20 626
13818.31 641
13819.42 651
13820.53 615
13821.64 634
13822.75 636
13823.86 630
13824.97 598
13826.08 628
13827.19 648
13828.30 629
13829.41 631
13830.53 640
13831.64 613
13832.75 638
13833.86 651
13834.97 665
13836.08 663
13837.19 635
13838.30 613
13839.41 592
13840.52 623
13841.64 619
13842.75 635
13843.86 650
13844.97 640
13846.08 614
13847.19 649
13848.30 646
13849.41 645
13850.53 675
13851.64 639
13852.75 656
13853.86 624
13854.97 657
13856.08 669
13857.20 653
13858.31 631
13859.42 647
13860.53 650
13861.64 642
13862.76 642
13863.87 646
13864.98 652
13866.09 667
13867.20 632
13868.32 635
13869.43 645
13870.54 664
13871.65 650
13872.77 668
13873.88 688
13874.99 668
13876.10 618
13877.22 635
13878.33 657
13879.44 671
13880.55 717
13881.67 678
13882.78 651
13883.89 612
13885.01 661
13886.12 645
13887.23 652
13888.34 673
13889.46 701
13890.57 685
13891.68 698
13892.80 684
13893.91 684
13895.02 695
13896.14 705
13897.25 700
13898.36 695
13899.48 707
13900.59 693
13901.70 700
13902.82 675
13903.93 660
13905.05 658
13906.16 664
13907.27 671
13908.39 644
13909.50 648
13910.61 649
13911.73 618
13912.84 627
13913.96 620
13915.07 613
13916.19 647
13917.30 632
13918.41 626
13919.53 598
13920.64 576
13921.76 607
13922.87 602
13923.99 606
13925.10 645
13926.21 595
13927.33 578
13928.44 569
13929.56 617
13930.67 601
13931.79 597
13932.90 628
13934.02 620
13935.13 581
13936.25 612
13937.36 577
13938.48 590
13939.59 607
13940.71 574
13941.82 610
13942.94 583
13944.05 559
13945.17 575
13946.28 569
13947.40 588
13948.52 589
13949.63 567
13950.75 570
13951.86 562
13952.98 552
13954.09 540
13955.21 570
13956.32 588
13957.44 571
13958.56 569
13959.67 566
13960.79 573
13961.90 580
13963.02 572
13964.14 566
13965.25 551
13966.37 586
13967.48 578
13968.60 574
13969.72 592
13970.83 571
13971.95 573
13973.07 563
13974.18 573
13975.30 570
13976.42 572
13977.53 575
13978.65 589
13979.77 587
13980.88 602
13982.00 580
13983.12 572
13984.23 586
13985.35 598
13986.47 572
13987.58 543
13988.70 562
13989.82 608
13990.94 598
13992.05 568
13993.17 550
13994.29 597
13995.40 570
13996.52 577
13997.64 574
13998.76 585
13999.87 567
14000.99 565
14002.11 599
14003.23 595
14004.35 605
14005.46 596
14006.58 576
14007.70 581
14008.82 573
14009.93 581
14011.05 573
14012.17 548
14013.29 571
14014.41 583
14015.52 622
14016.64 604
14017.76 623
14018.88 610
14020.00 625
14021.12 592
14022.23 597
14023.35 584
14024.47 583
14025.59 581
14026.71 599
14027.83 592
14028.95 597
14030.06 593
14031.18 610
14032.30 613
14033.42 597
14034.54 586
14035.66 604
14036.78 615
14037.90 616
14039.02 610
14040.14 596
14041.25 602
14042.37 618
14043.49 619
14044.61 632
14045.73 635
14046.85 635
14047.97 655
14049.09 625
14050.21 590
14051.33 645
14052.45 655
14053.57 651
14054.69 638
14055.81 641
14056.93 664
14058.05 647
14059.17 649
14060.29 662
14061.41 679
14062.53 628
14063.65 650
14064.77 671
14065.89 685
14067.01 690
14068.13 701
14069.25 709
14070.37 733
14071.49 713
14072.61 706
14073.73 673
14074.85 718
14075.97 686
14077.09 723
14078.21 698
14079.33 704
14080.45 771
14081.57 733
14082.69 745
14083.82 721
14084.94 748
14086.06 738
14087.18 738
14088.30 737
14089.42 733
14090.54 746
14091.66 746
14092.78 749
14093.91 772
14095.03 760
14096.15 750
14097.27 739
14098.39 744
14099.51 757
14100.63 749
14101.76 746
14102.88 768
14104.00 760
14105.12 767
14106.24 718
14107.36 718
14108.49 725
14109.61 691
14110.73 705
14111.85 675
14112.97 670
14114.10 702
14115.22 682
14116.34 676
14117.46 657
14118.58 647
14119.71 655
14120.83 650
14121.95 628
14123.07 641
14124.20 643
14125.32 635
14126.44 616
14127.56 632
14128.69 594
14129.81 613
14130.93 630
14132.06 609
14133.18 577
14134.30 562
14135.42 618
14136.55 592
14137.67 582
14138.79 577
14139.92 580
14141.04 583
14142.16 614
14143.29 622
14144.41 584
14145.53 612
14146.66 576
14147.78 603
14148.90 604
14150.03 595
14151.15 593
14152.27 635
14153.40 609
14154.52 608
14155.64 585
14156.77 579
14157.89 573
14159.02 592
14160.14 594
14161.26 605
14162.39 592
14163.51 588
14164.64 556
14165.76 569
14166.88 590
14168.01 609
14169.13 595
14170.26 599
14171.38 549
14172.51 556
14173.63 573
14174.75 584
14175.88 589
14177.00 560
14178.13 581
14179.25 589
14180.38 595
14181.50 568
14182.63 586
14183.75 598
14184.88 568
14186.00 572
14187.13 551
14188.25 553
14189.38 555
14190.50 574
14191.63 590
14192.75 584
14193.88 567
14195.00 543
14196.13 581
14197.25 553
14198.38 533
14199.50 531
14200.63 543
14201.76 549
14202.88 557
14204.01 565
14205.13 532
14206.26 568
14207.38 565
14208.51 561
14209.64 536
14210.76 539
14211.89 539
14213.01 520
14214.14 534
14215.27 516
14216.39 523
14217.52 525
14218.64 531
14219.77 526
14220.90 512
14222.02 532
14223.15 543
14224.28 515
14225.40 527
14226.53 532
14227.66 529
14228.78 540
14229.91 511
14231.04 503
14232.16 481
14233.29 518
14234.42 513
14235.54 536
14236.67 524
14237.80 507
14238.92 521
14240.05 507
14241.18 533
14242.31 515
14243.43 525
14244.56 526
14245.69 537
14246.82 490
14247.94 515
14249.07 499
14250.20 515
14251.33 518
14252.45 489
14253.58 471
14254.71 486
14255.84 486
14256.96 488
14258.09 517
14259.22 496
14260.35 512
14261.47 514
14262.60 515
14263.73 498
14264.86 503
14265.99 511
14267.12 478
14268.24 492
14269.37 470
14270.50 489
14271.63 494
14272.76 500
14273.89 500
14275.01 462
14276.14 497
14277.27 500
14278.40 472
14279.53 457
14280.66 458
14281.79 459
14282.91 499
14284.04 485
14285.17 472
14286.30 477
14287.43 474
14288.56 453
14289.69 435
14290.82 440
14291.95 449
14293.08 469
14294.20 462
14295.33 448
14296.46 476
14297.59 460
14298.72 467
14299.85 455
14300.98 463
14302.11 458
14303.24 473
14304.37 452
14305.50 442
14306.63 439
14307.76 445
14308.89 458
14310.02 456
14311.15 456
14312.28 453
14313.41 466
14314.54 457
14315.67 459
14316.80 440
14317.93 458
14319.06 437
14320.19 449
14321.32 448
14322.45 456
14323.58 448
14324.71 453
14325.84 444
14326.97 472
14328.10 437
14329.23 443
14330.36 456
14331.49 432
14332.62 444
14333.76 470
14334.89 447
14336.02 452
14337.15 444
14338.28 446
14339.41 430
14340.54 449
14341.67 463
14342.80 441
14343.93 446
14345.07 445
14346.20 441
14347.33 455
14348.46 458
14349.59 444
14350.72 444
14351.85 447
14352.99 431
14354.12 440
14355.25 440
14356.38 441
14357.51 422
14358.64 433
14359.78 412
14360.91 437
14362.04 436
14363.17 432
14364.30 425
14365.44 444
14366.57 452
14367.70 448
14368.83 449
14369.96 437
14371.10 444
14372.23 489
14373.36 450
14374.49 448
14375.63 457
14376.76 459
14377.89 458
14379.02 450
14380.16 454
14381.29 440
14382.42 468
14383.55 435
14384.69 422
14385.82 441
14386.95 450
14388.09 477
14389.22 450
14390.35 442
14391.49 445
14392.62 463
14393.75 465
14394.89 446
14396.02 444
14397.15 445
14398.28 459
14399.42 482
14400.55 437
14401.69 442
14402.82 458
14403.95 472
14405.09 498
14406.22 454
14407.35 428
14408.49 449
14409.62 460
14410.75 474
14411.89 446
14413.02 464
14414.16 470
14415.29 460
14416.42 446
14417.56 449
14418.69 459
14419.83 479
14420.96 469
14422.10 491
14423.23 478
14424.36 480
14425.50 493
14426.63 494
14427.77 498
14428.90 483
14430.04 484
14431.17 491
14432.31 487
14433.44 479
14434.58 478
14435.71 513
14436.85 475
14437.98 478
14439.12 476
14440.25 455
14441.39 478
14442.52 482
14443.66 514
14444.79 495
14445.93 453
14447.06 464
14448.20 457
14449.33 468
14450.47 494
14451.60 479
14452.74 471
14453.87 481
14455.01 472
14456.14 493
14457.28 463
14458.42 458
14459.55 484
14460.69 468
14461.82 464
14462.96 465
14464.10 473
14465.23 501
14466.37 519
14467.50 499
14468.64 456
14469.78 474
14470.91 501
14472.05 477
14473.18 508
14474.32 479
14475.46 489
14476.59 509
14477.73 506
14478.87 479
14480.00 469
14481.14 470
14482.28 500
14483.41 501
14484.55 514
14485.69 491
14486.82 481
14487.96 491
14489.10 496
14490.23 500
14491.37 489
14492.51 486
14493.65 479
14494.78 518
14495.92 467
14497.06 507
14498.19 492
14499.33 464
14500.47 472
14501.61 476
14502.74 470
14503.88 478
14505.02 448
14506.16 464
14507.29 470
14508.43 476
14509.57 471
14510.71 437
14511.85 493
14512.98 458
14514.12 493
14515.26 477
14516.40 449
14517.54 447
14518.67 472
14519.81 470
14520.95 465
14522.09 474
14523.23 433
14524.36 449
14525.50 438
14526.64 454
14527.78 444
14528.92 461
14530.06 463
14531.19 466
14532.33 476
14533.47 475
14534.61 472
14535.75 443
14536.89 454
14538.03 452
14539.17 463
14540.31 437
14541.44 463
14542.58 449
14543.72 449
14544.86 440
14546.00 455
14547.14 443
14548.28 475
14549.42 453
14550.56 469
14551.70 458
14552.84 433
14553.98 466
14555.12 438
14556.25 474
14557.39 473
14558.53 444
14559.67 465
14560.81 484
14561.95 487
14563.09 467
14564.23 496
14565.37 477
14566.51 476
14567.65 466
14568.79 471
14569.93 484
14571.07 464
14572.21 457
14573.35 472
14574.49 454
14575.63 482
14576.77 486
14577.92 478
14579.06 474
14580.20 487
14581.34 496
14582.48 499
14583.62 484
14584.76 463
14585.90 461
14587.04 502
14588.18 462
14589.32 474
14590.46 495
14591.60 488
14592.74 486
14593.89 491
14595.03 503
14596.17 475
14597.31 519
14598.45 493
14599.59 511
14600.73 498
14601.87 493
14603.02 495
14604.16 505
14605.30 520
14606.44 514
14607.58 511
14608.72 494
14609.86 524
14611.01 524
14612.15 497
14613.29 520
14614.43 548
14615.57 540
14616.72 528
14617.86 536
14619.00 499
14620.14 522
14621.28 541
14622.43 537
14623.57 526
14624.71 526
14625.85 546
14627.00 518
14628.14 519
14629.28 554
14630.42 541
14631.56 523
14632.71 546
14633.85 584
14634.99 590
14636.14 589
14637.28 571
14638.42 587
14639.56 579
14640.71 575
14641.85 553
14642.99 546
14644.14 587
14645.28 551
14646.42 518
14647.56 531
14648.71 503
14649.85 490
14650.99 518
14652.14 497
14653.28 483
14654.42 452
14655.57 467
14656.71 502
14657.85 464
14659.00 487
14660.14 462
14661.29 464
14662.43 453
14663.57 436
14664.72 446
14665.86 460
14667.00 450
14668.15 432
14669.29 426
14670.44 429
14671.58 444
14672.73 414
14673.87 439
14675.01 412
14676.16 425
14677.30 432
14678.45 426
14679.59 422
14680.74 428
14681.88 385
14683.02 405
14684.17 442
14685.31 428
14686.46 411
14687.60 406
14688.75 394
14689.89 401
14691.04 413
14692.18 405
14693.33 413
14694.47 409
14695.62 407
14696.76 403
14697.91 415
14699.05 405
14700.20 387
14701.34 390
14702.49 391
14703.63 395
14704.78 398
14705.92 404
14707.07 425
14708.22 396
14709.36 399
14710.51 397
14711.65 384
14712.80 397
14713.94 416
14715.09 414
14716.23 384
14717.38 389
14718.53 382
14719.67 400
14720.82 389
14721.96 404
14723.11 420
14724.26 390
14725.40 391
14726.55 393
14727.70 382
14728.84 378
14729.99 397
14731.13 400
14732.28 380
14733.43 403
14734.57 383
14735.72 388
14736.87 392
14738.01 386
14739.16 393
14740.31 400
14741.45 391
14742.60 388
14743.75 404
14744.89 376
14746.04 399
14747.19 409
14748.34 392
14749.48 425
14750.63 424
14751.78 385
14752.92 377
14754.07 358
14755.22 374
14756.37 387
14757.51 386
14758.66 389
14759.81 387
14760.96 376
14762.10 398
14763.25 381
14764.40 381
14765.55 398
14766.70 390
14767.84 351
14768.99 361
14770.14 359
14771.29 354
14772.43 390
14773.58 373
14774.73 362
14775.88 364
14777.03 372
14778.18 356
14779.32 363
14780.47 355
14781.62 398
14782.77 386
14783.92 382
14785.07 360
14786.21 354
14787.36 373
14788.51 355
14789.66 363
14790.81 363
14791.96 367
14793.11 374
14794.26 345
14795.40 336
14796.55 356
14797.70 366
14798.85 393
14800.00 352
14801.15 377
14802.30 351
14803.45 362
14804.60 375
14805.75 338
14806.90 337
14808.05 344
14809.19 336
14810.34 357
14811.49 333
14812.64 370
14813.79 403
14814.94 368
14816.09 347
14817.24 337
14818.39 352
14819.54 357
14820.69 365
14821.84 358
14822.99 321
14824.14 356
14825.29 357
14826.44 336
14827.59 336
14828.74 337
14829.89 350
14831.04 338
14832.19 337
14833.34 357
14834.49 339
14835.64 326
14836.79 336
14837.95 358
14839.10 321
14840.25 329
14841.40 356
14842.55 348
14843.70 341
14844.85 323
14846.00 331
14847.15 333
14848.30 345
14849.45 325
14850.60 337
14851.76 314
14852.91 318
14854.06 336
14855.21 312
14856.36 323
14857.51 334
14858.66 333
14859.81 340
14860.97 348
14862.12 336
14863.27 315
14864.42 312
14865.57 323
14866.72 317
14867.88 333
14869.03 327
14870.18 354
14871.33 324
14872.48 351
14873.64 350
14874.79 345
14875.94 355
14877.09 338
14878.24 330
14879.40 307
14880.55 350
14881.70 341
14882.85 339
14884.00 351
14885.16 340
14886.31 351
14887.46 355
14888.61 360
14889.77 336
14890.92 342
14892.07 336
14893.23 352
14894.38 324
14895.53 316
14896.68 325
14897.84 349
14898.99 366
14900.14 350
14901.30 349
14902.45 343
14903.60 324
14904.75 329
14905.91 310
14907.06 346
14908.21 343
14909.37 323
14910.52 340
14911.67 349
14912.83 331
14913.98 332
14915.14 350
14916.29 350
14917.44 335
14918.60 315
14919.75 337
14920.90 350
14922.06 325
14923.21 302
14924.37 326
14925.52 330
14926.67 330
14927.83 342
14928.98 337
14930.14 340
14931.29 338
14932.44 345
14933.60 334
14934.75 315
14935.91 317
14937.06 346
14938.22 348
14939.37 322
14940.52 336
14941.68 352
14942.83 346
14943.99 351
14945.14 339
14946.30 347
14947.45 354
14948.61 353
14949.76 342
14950.92 330
14952.07 333
14953.23 349
14954.38 348
14955.54 343
14956.69 336
14957.85 356
14959.00 351
14960.16 352
14961.31 340
14962.47 330
14963.62 331
14964.78 358
14965.94 359
14967.09 358
14968.25 315
14969.40 309
14970.56 327
14971.71 342
14972.87 329
14974.03 319
14975.18 336
14976.34 356
14977.49 334
14978.65 332
14979.81 324
14980.96 323
14982.12 329
14983.27 327
14984.43 329
14985.59 331
14986.74 335
14987.90 330
14989.06 335
14990.21 329
14991.37 338
14992.53 342
14993.68 346
14994.84 318
14996.00 307
14997.15 313
14998.31 311
14999.47 319
15000.62 329
15001.78 328
15002.94 326
15004.09 330
15005.25 343
15006.41 337
15007.56 311
15008.72 315
15009.88 335
15011.04 338
15012.19 323
15013.35 332
15014.51 309
15015.67 312
15016.82 320
15017.98 307
15019.14 296
15020.30 324
15021.45 319
15022.61 336
15023.77 305
15024.93 305
15026.08 324
15027.24 335
15028.40 315
15029.56 313
15030.72 321
15031.87 328
15033.03 309
15034.19 321
15035.35 335
15036.51 343
15037.67 311
15038.82 329
15039.98 331
15041.14 342
15042.30 306
15043.46 320
15044.62 343
15045.78 333
15046.93 320
15048.09 342
15049.25 336
15050.41 324
15051.57 323
15052.73 317
15053.89 350
15055.05 325
15056.20 326
15057.36 336
15058.52 332
15059.68 328
15060.84 340
15062.00 333
15063.16 332
15064.32 347
15065.48 335
15066.64 342
15067.80 338
15068.96 309
15070.12 326
15071.28 319
15072.44 324
15073.60 327
15074.76 323
15075.91 337
15077.07 332
15078.23 335
15079.39 353
15080.55 345
15081.71 326
15082.87 324
15084.03 329
15085.19 307
15086.35 318
15087.51 332
15088.68 335
15089.84 337
15091.00 335
15092.16 322
15093.32 312
15094.48 338
15095.64 340
15096.80 334
15097.96 336
15099.12 365
15100.28 326
15101.44 324
15102.60 334
15103.76 355
15104.92 345
15106.08 330
15107.25 320
15108.41 323
15109.57 342
15110.73 358
15111.89 345
15113.05 335
15114.21 357
15115.37 350
15116.54 322
15117.70 351
15118.86 313
15120.02 312
15121.18 328
15122.34 349
15123.50 327
15124.67 341
15125.83 343
15126.99 358
15128.15 344
15129.31 350
15130.47 342
15131.64 352
15132.80 335
15133.96 330
15135.12 343
15136.28 364
15137.45 333
15138.61 348
15139.77 374
15140.93 351
15142.10 366
15143.26 336
15144.42 340
15145.58 354
15146.75 363
15147.91 363
15149.07 328
15150.23 335
15151.40 349
15152.56 335
15153.72 354
15154.88 354
15156.05 329
15157.21 360
15158.37 356
15159.54 348
15160.70 331
15161.86 358
15163.03 350
15164.19 372
15165.35 354
15166.52 341
15167.68 342
15168.84 356
15170.01 371
15171.17 373
15172.33 363
15173.50 366
15174.66 367
15175.82 358
15176.99 350
15178.15 373
15179.31 404
15180.48 388
15181.64 361
15182.81 373
15183.97 372
15185.13 388
15186.30 374
15187.46 371
15188.63 375
15189.79 380
15190.95 408
15192.12 360
15193.28 348
15194.45 367
15195.61 357
15196.78 389
15197.94 363
15199.10 373
15200.27 385
15201.43 385
15202.60 408
15203.76 397
15204.93 418
15206.09 404
15207.26 397
15208.42 393
15209.59 377
15210.75 361
15211.92 390
15213.08 411
15214.25 398
15215.41 388
15216.58 407
15217.74 404
15218.91 396
15220.07 396
15221.24 397
15222.40 407
15223.57 400
15224.74 406
15225.90 405
15227.07 418
15228.23 405
15229.40 437
15230.56 425
15231.73 409
15232.89 412
15234.06 440
15235.23 401
15236.39 419
15237.56 435
15238.72 447
15239.89 415
15241.06 431
15242.22 440
15243.39 436
15244.56 410
15245.72 424
15246.89 431
15248.05 447
15249.22 425
15250.39 419
15251.55 445
15252.72 424
15253.89 422
15255.05 386
15256.22 393
15257.39 395
15258.55 402
15259.72 397
15260.89 397
15262.05 374
15263.22 367
15264.39 394
15265.56 399
15266.72 386
15267.89 365
15269.06 374
15270.22 352
15271.39 387
15272.56 394
15273.73 374
15274.89 368
15276.06 385
15277.23 401
15278.40 362
15279.56 380
15280.73 381
15281.90 403
15283.07 390
15284.23 385
15285.40 358
15286.57 357
15287.74 372
15288.91 388
15290.07 380
15291.24 369
15292.41 377
15293.58 371
15294.75 368
15295.92 371
15297.08 401
15298.25 365
15299.42 386
15300.59 367
15301.76 390
15302.93 370
15304.09 362
15305.26 382
15306.43 372
15307.60 390
15308.77 407
15309.94 411
15311.11 380
15312.28 384
15313.44 372
15314.61 365
15315.78 359
15316.95 389
15318.12 389
15319.29 381
15320.46 382
15321.63 387
15322.80 382
15323.97 385
15325.14 370
15326.30 402
15327.47 400
15328.64 371
15329.81 378
15330.98 388
15332.15 412
15333.32 386
15334.49 395
15335.66 391
15336.83 366
15338.00 374
15339.17 389
15340.34 381
15341.51 414
15342.68 408
15343.85 413
15345.02 418
15346.19 397
15347.36 397
15348.53 403
15349.70 408
15350.87 410
15352.04 393
15353.21 391
15354.38 397
15355.55 433
15356.72 441
15357.90 413
15359.07 421
15360.24 413
15361.41 415
15362.58 429
15363.75 431
15364.92 435
15366.09 412
15367.26 417
15368.43 415
15369.60 434
15370.77 414
15371.95 429
15373.12 429
15374.29 456
15375.46 436
15376.63 438
15377.80 425
15378.97 407
15380.15 417
15381.32 425
15382.49 408
15383.66 421
15384.83 447
15386.00 442
15387.17 401
15388.35 406
15389.52 420
15390.69 404
15391.86 435
15393.03 408
15394.21 412
15395.38 431
15396.55 420
15397.72 397
15398.89 392
15400.07 393
15401.24 438
15402.41 399
15403.58 424
15404.76 384
15405.93 421
15407.10 412
15408.27 399
15409.45 414
15410.62 382
15411.79 405
15412.96 409
15414.14 385
15415.31 381
15416.48 367
15417.66 358
15418.83 374
15420.00 367
15421.17 366
15422.35 388
15423.52 373
15424.69 356
15425.87 333
15427.04 383
15428.21 371
15429.39 360
15430.56 369
15431.73 351
15432.91 368
15434.08 366
15435.25 352
15436.43 364
15437.60 360
15438.77 376
15439.95 350
15441.12 340
15442.30 369
15443.47 358
15444.64 358
15445.82 362
15446.99 355
15448.17 357
15449.34 370
15450.51 350
15451.69 398
15452.86 378
15454.04 359
15455.21 369
15456.39 381
15457.56 355
15458.73 366
15459.91 389
15461.08 356
15462.26 367
15463.43 361
15464.61 358
15465.78 357
15466.96 352
15468.13 386
15469.31 359
15470.48 374
15471.66 359
15472.83 373
15474.01 384
15475.18 368
15476.36 375
15477.53 381
15478.71 395
15479.88 351
15481.06 386
15482.23 389
15483.41 361
15484.58 361
15485.76 372
15486.93 373
15488.11 355
15489.29 370
15490.46 361
15491.64 369
15492.81 369
15493.99 350
15495.16 365
15496.34 373
15497.52 390
15498.69 358
15499.87 393
15501.04 364
15502.22 358
15503.40 374
15504.57 378
15505.75 368
15506.92 367
15508.10 357
15509.28 383
15510.45 374
15511.63 377
15512.81 352
15513.98 374
15515.16 375
15516.34 387
15517.51 403
15518.69 374
15519.87 377
15521.04 358
15522.22 374
15523.40 364
15524.57 387
15525.75 379
15526.93 381
15528.11 371
15529.28 376
15530.46 395
15531.64 392
15532.81 412
15533.99 382
15535.17 388
15536.35 365
15537.52 375
15538.70 391
15539.88 373
15541.06 345
15542.23 333
15543.41 382
15544.59 386
15545.77 394
15546.95 375
15548.12 375
15549.30 384
15550.48 378
15551.66 388
15552.83 368
15554.01 394
15555.19 394
15556.37 419
15557.55 411
15558.73 374
15559.90 386
15561.08 375
15562.26 404
15563.44 378
15564.62 417
15565.80 408
15566.97 374
15568.15 431
15569.33 388
15570.51 414
15571.69 421
15572.87 407
15574.05 385
15575.23 385
15576.40 426
15577.58 403
15578.76 400
15579.94 440
15581.12 412
15582.30 410
15583.48 411
15584.66 425
15585.84 424
15587.02 424
15588.20 412
15589.38 417
15590.56 425
15591.73 446
15592.91 436
15594.09 438
15595.27 400
15596.45 408
15597.63 435
15598.81 445
15599.99 440
15601.17 441
15602.35 447
15603.53 442
15604.71 466
15605.89 428
15607.07 418
15608.25 452
15609.43 445
15610.61 427
15611.79 443
15612.97 452
15614.15 456
15615.33 465
15616.51 461
15617.69 453
15618.88 441
15620.06 445
15621.24 463
15622.42 467
15623.60 479
15624.78 476
15625.96 468
15627.14 494
15628.32 472
15629.50 476
15630.68 472
15631.86 503
15633.05 494
15634.23 498
15635.41 525
15636.59 501
15637.77 495
15638.95 491
15640.13 506
15641.31 489
15642.50 499
15643.68 493
15644.86 495
15646.04 504
15647.22 494
15648.40 507
15649.58 508
15650.77 494
15651.95 492
15653.13 492
15654.31 513
15655.49 499
15656.68 493
15657.86 488
15659.04 488
15660.22 497
15661.40 534
15662.59 472
15663.77 480
15664.95 462
15666.13 482
15667.32 482
15668.50 462
15669.68 511
15670.86 502
15672.05 510
15673.23 484
15674.41 484
15675.59 499
15676.78 453
15677.96 510
15679.14 478
15680.32 475
15681.51 486
15682.69 490
15683.87 485
15685.06 473
15686.24 461
15687.42 475
15688.61 496
15689.79 513
15690.97 491
15692.16 498
15693.34 479
15694.52 488
15695.71 463
15696.89 479
15698.07 481
15699.26 508
15700.44 511
15701.62 464
15702.81 485
15703.99 502
15705.17 483
15706.36 483
15707.54 521
15708.73 508
15709.91 534
15711.09 543
15712.28 539
15713.46 505
15714.65 521
15715.83 511
15717.02 511
15718.20 520
15719.38 524
15720.57 566
15721.75 581
15722.94 562
15724.12 540
15725.31 518
15726.49 574
15727.68 583
15728.86 568
15730.04 536
15731.23 561
15732.41 554
15733.60 556
15734.78 567
15735.97 601
15737.15 570
15738.34 572
15739.52 570
15740.71 569
15741.89 598
15743.08 608
15744.27 618
15745.45 606
15746.64 577
15747.82 584
15749.01 615
15750.19 595
15751.38 605
15752.56 619
15753.75 656
15754.93 650
15756.12 636
15757.31 630
15758.49 641
15759.68 630
15760.86 631
15762.05 625
15763.24 639
15764.42 629
15765.61 650
15766.79 631
15767.98 629
15769.17 627
15770.35 604
15771.54 601
15772.72 630
15773.91 596
15775.10 596
15776.28 582
15777.47 566
15778.66 582
15779.84 585
15781.03 568
15782.22 538
15783.40 520
15784.59 548
15785.78 524
15786.96 530
15788.15 532
15789.34 552
15790.53 564
15791.71 526
15792.90 526
15794.09 513
15795.27 539
15796.46 521
15797.65 530
15798.84 520
15800.02 523
15801.21 513
15802.40 509
15803.59 483
15804.77 488
15805.96 503
15807.15 492
15808.34 471
15809.52 478
15810.71 484
15811.90 496
15813.09 470
15814.28 472
15815.46 495
15816.65 496
15817.84 490
15819.03 497
15820.22 477
15821.40 476
15822.59 521
15823.78 516
15824.97 472
15826.16 465
15827.35 469
15828.53 476
15829.72 502
15830.91 468
15832.10 491
15833.29 467
15834.48 495
15835.67 487
15836.85 469
15838.04 473
15839.23 475
15840.42 476
15841.61 432
15842.80 453
15843.99 468
15845.18 483
15846.37 502
15847.55 465
15848.74 484
15849.93 474
15851.12 495
15852.31 477
15853.50 462
15854.69 474
15855.88 482
15857.07 464
15858.26 471
15859.45 501
15860.64 483
15861.83 484
15863.02 502
15864.21 473
15865.40 492
15866.59 494
15867.78 464
15868.97 497
15870.16 463
15871.35 498
15872.54 513
15873.73 480
15874.92 491
15876.11 486
15877.30 493
15878.49 499
15879.68 507
15880.87 481
15882.06 477
15883.25 475
15884.44 498
15885.63 522
15886.82 497
15888.01 519
15889.20 496
15890.39 493
15891.59 498
15892.78 483
15893.97 478
15895.16 515
15896.35 507
15897.54 517
15898.73 495
15899.92 513
15901.11 528
15902.30 528
15903.50 512
15904.69 529
15905.88 535
15907.07 522
15908.26 543
15909.45 534
15910.64 513
15911.84 531
15913.03 543
15914.22 518
15915.41 552
15916.60 533
15917.79 543
15918.99 538
15920.18 543
15921.37 523
15922.56 517
15923.75 546
15924.95 533
15926.14 533
15927.33 519
15928.52 516
15929.71 536
15930.91 518
15932.10 539
15933.29 520
15934.48 492
15935.68 495
15936.87 512
15938.06 505
15939.25 513
15940.45 501
15941.64 491
15942.83 479
15944.03 484
15945.22 498
15946.41 483
15947.60 461
15948.80 449
15949.99 450
15951.18 416
15952.38 437
15953.57 421
15954.76 430
15955.96 419
15957.15 415
15958.34 424
15959.54 418
15960.73 412
15961.92 396
15963.12 397
15964.31 394
15965.50 368
15966.70 371
15967.89 415
15969.08 389
15970.28 391
15971.47 395
15972.67 393
15973.86 384
15975.05 355
15976.25 370
15977.44 369
15978.64 375
15979.83 374
15981.02 358
15982.22 375
15983.41 364
15984.61 391
15985.80 360
15987.00 353
15988.19 356
15989.38 363
15990.58 357
15991.77 343
15992.97 365
15994.16 377
15995.36 381
15996.55 367
15997.75 372
15998.94 358
16000.14 336
16001.33 347
16002.53 361
16003.72 376
16004.92 352
16006.11 369
16007.31 372
16008.50 357
16009.70 363
16010.89 348
16012.09 367
16013.28 364
16014.48 356
16015.67 359
16016.87 364
16018.07 327
16019.26 360
16020.46 357
16021.65 347
16022.85 369
16024.04 361
16025.24 356
16026.44 350
16027.63 343
16028.83 338
16030.02 339
16031.22 336
16032.42 351
16033.61 364
16034.81 351
16036.00 346
16037.20 362
16038.40 348
16039.59 351
16040.79 374
16041.99 355
16043.18 329
16044.38 328
16045.58 339
16046.77 345
16047.97 349
16049.17 333
16050.36 345
16051.56 346
16052.76 347
16053.95 347
16055.15 335
16056.35 301
16057.54 357
16058.74 335
16059.94 322
16061.14 344
16062.33 340
16063.53 367
16064.73 335
16065.92 316
16067.12 336
16068.32 346
16069.52 328
16070.71 348
16071.91 317
16073.11 301
16074.31 338
16075.50 346
16076.70 322
16077.90 318
16079.10 318
16080.30 327
16081.49 319
16082.69 311
16083.89 290
16085.09 317
16086.29 328
16087.48 325
16088.68 311
16089.88 308
16091.08 326
16092.28 332
16093.48 330
16094.67 350
16095.87 311
16097.07 309
16098.27 319
16099.47 331
16100.67 302
16101.87 294
16103.06 316
16104.26 332
16105.46 333
16106.66 332
16107.86 332
16109.06 322
16110.26 316
16111.46 317
16112.66 317
16113.86 310
16115.05 298
16116.25 294
16117.45 321
16118.65 301
16119.85 295
16121.05 300
16122.25 300
16123.45 304
16124.65 318
16125.85 304
16127.05 291
16128.25 308
16129.45 330
16130.65 320
16131.85 280
16133.05 286
16134.25 308
16135.45 320
16136.65 272
16137.85 287
16139.05 327
16140.25 301
16141.45 287
16142.65 309
16143.85 303
16145.05 298
16146.25 330
16147.45 300
16148.65 302
16149.85 322
16151.05 301
16152.25 302
16153.45 304
16154.65 300
16155.85 291
16157.05 320
16158.25 317
16159.46 284
16160.66 280
16161.86 302
16163.06 320
16164.26 305
16165.46 320
16166.66 283
16167.86 313
16169.06 315
16170.27 307
16171.47 287
16172.67 288
16173.87 295
16175.07 281
16176.27 294
16177.47 280
16178.67 299
16179.88 316
16181.08 316
16182.28 321
16183.48 316
16184.68 316
16185.89 301
16187.09 327
16188.29 293
16189.49 289
16190.69 299
16191.90 325
16193.10 322
16194.30 293
16195.50 321
16196.70 327
16197.91 322
16199.11 311
16200.31 314
16201.51 301
16202.72 298
16203.92 323
16205.12 308
16206.32 304
16207.53 287
16208.73 308
16209.93 305
16211.13 301
16212.34 308
16213.54 307
16214.74 325
16215.95 333
16217.15 307
16218.35 298
16219.55 296
16220.76 306
16221.96 313
16223.16 302
16224.37 307
16225.57 306
16226.77 309
16227.98 309
16229.18 281
16230.38 306
16231.59 311
16232.79 291
16233.99 293
16235.20 306
16236.40 309
16237.61 307
16238.81 294
16240.01 314
16241.22 318
16242.42 337
16243.63 353
16244.83 311
16246.03 311
16247.24 316
16248.44 313
16249.65 321
16250.85 323
16252.05 309
16253.26 304
16254.46 342
16255.67 342
16256.87 323
16258.08 314
16259.28 314
16260.49 313
16261.69 317
16262.89 303
16264.10 323
16265.30 340
16266.51 350
16267.71 314
16268.92 311
16270.12 336
16271.33 314
16272.53 312
16273.74 300
16274.94 309
16276.15 310
16277.35 348
16278.56 342
16279.77 302
16280.97 315
16282.18 303
16283.38 287
16284.59 307
16285.79 332
16287.00 334
16288.20 314
16289.41 316
16290.61 306
16291.82 306
16293.03 302
16294.23 325
16295.44 315
16296.64 325
16297.85 314
16299.06 324
16300.26 320
16301.47 312
16302.67 305
16303.88 318
16305.09 329
16306.29 328
16307.50 290
16308.71 323
16309.91 333
16311.12 323
16312.33 331
16313.53 320
16314.74 292
16315.95 282
16317.15 310
16318.36 321
16319.57 304
16320.77 299
16321.98 293
16323.19 303
16324.39 292
16325.60 303
16326.81 329
16328.01 294
16329.22 323
16330.43 304
16331.64 284
16332.84 301
16334.05 281
16335.26 276
16336.47 280
16337.67 290
16338.88 297
16340.09 292
16341.30 300
16342.50 301
16343.71 294
16344.92 289
16346.13 322
16347.33 323
16348.54 278
16349.75 306
16350.96 289
16352.17 298
16353.37 296
16354.58 283
16355.79 304
16357.00 298
16358.21 285
16359.41 293
16360.62 287
16361.83 302
16363.04 304
16364.25 293
16365.46 311
16366.67 319
16367.87 288
16369.08 295
16370.29 294
16371.50 294
16372.71 277
16373.92 276
16375.13 327
16376.34 298
16377.54 269
16378.75 279
16379.96 303
16381.17 300
16382.38 309
16383.59 302
16384.80 303
16386.01 312
16387.22 287
16388.43 299
16389.64 285
16390.85 327
16392.05 300
16393.26 271
16394.47 309
16395.68 301
16396.89 290
16398.10 297
16399.31 283
16400.52 274
16401.73 299
16402.94 294
16404.15 289
16405.36 290
16406.57 286
16407.78 291
16408.99 295
16410.20 267
16411.41 284
16412.62 271
16413.83 295
16415.04 298
16416.25 292
16417.46 289
16418.67 290
16419.88 298
16421.10 309
16422.31 281
16423.52 297
16424.73 288
16425.94 287
16427.15 275
16428.36 287
16429.57 279
16430.78 283
16431.99 284
16433.20 271
16434.41 274
16435.63 291
16436.84 304
16438.05 308
16439.26 300
16440.47 288
16441.68 284
16442.89 289
16444.10 295
16445.32 266
16446.53 299
16447.74 303
16448.95 303
16450.16 283
16451.37 272
16452.59 278
16453.80 258
16455.01 280
16456.22 286
16457.43 280
16458.64 276
16459.86 285
16461.07 271
16462.28 317
16463.49 307
16464.70 307
16465.92 272
16467.13 283
16468.34 280
16469.55 261
16470.77 269
16471.98 260
16473.19 281
16474.40 273
16475.62 278
16476.83 295
16478.04 283
16479.25 301
16480.47 289
16481.68 272
16482.89 288
16484.11 280
16485.32 295
16486.53 298
16487.74 281
16488.96 289
16490.17 281
16491.38 279
16492.60 301
16493.81 283
16495.02 290
16496.24 276
16497.45 280
16498.66 278
16499.88 284
16501.09 292
16502.30 299
16503.52 282
16504.73 288
16505.94 300
16507.16 280
16508.37 296
16509.59 313
16510.80 297
16512.01 280
16513.23 296
16514.44 294
16515.66 271
16516.87 281
16518.08 283
16519.30 285
16520.51 294
16521.73 285
16522.94 300
16524.16 291
16525.37 277
16526.58 277
16527.80 293
16529.01 296
16530.23 276
16531.44 277
16532.66 330
16533.87 304
16535.09 299
16536.30 276
16537.52 278
16538.73 300
16539.95 284
16541.16 284
16542.38 293
16543.59 290
16544.81 275
16546.02 297
16547.24 285
16548.45 290
16549.67 289
16550.88 295
16552.10 281
16553.31 280
16554.53 287
16555.74 288
16556.96 295
16558.18 277
16559.39 301
16560.61 289
16561.82 302
16563.04 306
16564.25 287
16565.47 298
16566.69 306
16567.90 288
16569.12 291
16570.33 273
16571.55 284
16572.77 304
16573.98 266
16575.20 276
16576.41 272
16577.63 276
16578.85 295
16580.06 277
16581.28 271
16582.50 271
16583.71 290
16584.93 272
16586.15 276
16587.36 290
16588.58 278
16589.80 280
16591.01 298
16592.23 283
16593.45 259
16594.66 290
16595.88 272
16597.10 280
16598.32 258
16599.53 257
16600.75 285
16601.97 281
16603.18 290
16604.40 293
16605.62 259
16606.84 294
16608.05 282
16609.27 288
16610.49 276
16611.71 302
16612.92 295
16614.14 283
16615.36 270
16616.58 276
16617.79 263
16619.01 270
16620.23 242
16621.45 265
16622.67 264
16623.88 265
16625.10 271
16626.32 268
16627.54 255
16628.76 252
16629.97 270
16631.19 273
16632.41 274
16633.63 286
16634.85 274
16636.07 251
16637.29 275
16638.50 285
16639.72 250
16640.94 260
16642.16 262
16643.38 274
16644.60 271
16645.82 270
16647.03 267
16648.25 283
16649.47 266
16650.69 273
16651.91 274
16653.13 258
16654.35 265
16655.57 279
16656.79 282
16658.01 251
16659.23 271
16660.45 263
16661.66 267
16662.88 280
16664.10 276
16665.32 273
16666.54 261
16667.76 238
16668.98 283
16670.20 275
16671.42 275
16672.64 250
16673.86 247
16675.08 263
16676.30 296
16677.52 269
16678.74 254
16679.96 260
16681.18 256
16682.40 281
16683.62 277
16684.84 248
16686.06 272
16687.28 293
16688.50 282
16689.72 274
16690.94 243
16692.16 255
16693.39 250
16694.61 251
16695.83 258
16697.05 251
16698.27 280
16699.49 278
16700.71 262
16701.93 227
16703.15 259
16704.37 252
16705.59 278
16706.81 261
16708.04 243
16709.26 254
16710.48 277
16711.70 272
16712.92 262
16714.14 256
16715.36 266
16716.58 286
16717.81 267
16719.03 261
16720.25 265
16721.47 260
16722.69 254
16723.91 252
16725.14 247
16726.36 264
16727.58 255
16728.80 279
16730.02 274
16731.24 255
16732.47 257
16733.69 260
16734.91 260
16736.13 240
16737.36 255
16738.58 262
16739.80 267
16741.02 254
16742.24 264
16743.47 266
16744.69 263
16745.91 250
16747.13 236
16748.36 246
16749.58 252
16750.80 252
16752.02 239
16753.25 259
16754.47 259
16755.69 271
16756.92 266
16758.14 237
16759.36 249
16760.59 255
16761.81 256
16763.03 274
16764.25 253
16765.48 251
16766.70 240
16767.92 271
16769.15 253
16770.37 278
16771.59 261
16772.82 267
16774.04 261
16775.27 302
16776.49 269
16777.71 271
16778.94 265
16780.16 263
16781.38 261
16782.61 262
16783.83 240
16785.06 243
16786.28 262
16787.50 249
16788.73 254
16789.95 269
16791.18 279
16792.40 272
16793.62 286
16794.85 268
16796.07 239
16797.30 256
16798.52 251
16799.75 279
16800.97 268
16802.19 268
16803.42 282
16804.64 266
16805.87 271
16807.09 266
16808.32 257
16809.54 266
16810.77 276
16811.99 309
16813.22 262
16814.44 263
16815.67 241
16816.89 267
16818.12 265
16819.34 282
16820.57 279
16821.79 274
16823.02 276
16824.24 252
16825.47 271
16826.70 285
16827.92 271
16829.15 271
16830.37 273
16831.60 272
16832.82 268
16834.05 265
16835.27 262
16836.50 258
16837.73 295
16838.95 286
16840.18 282
16841.40 264
16842.63 286
16843.86 277
16845.08 292
16846.31 285
16847.53 276
16848.76 268
16849.99 270
16851.21 286
16852.44 279
16853.67 284
16854.89 299
16856.12 283
16857.35 273
16858.57 278
16859.80 295
16861.03 295
16862.25 295
16863.48 297
16864.71 273
16865.93 293
16867.16 306
16868.39 303
16869.61 303
16870.84 298
16872.07 284
16873.30 296
16874.52 309
16875.75 299
16876.98 282
16878.20 302
16879.43 321
16880.66 303
16881.89 322
16883.11 304
16884.34 301
16885.57 303
16886.80 322
16888.02 325
16889.25 329
16890.48 317
16891.71 293
16892.94 305
16894.16 313
16895.39 312
16896.62 302
16897.85 308
16899.08 305
16900.30 311
16901.53 302
16902.76 327
16903.99 304
16905.22 298
16906.45 301
16907.67 316
16908.90 293
16910.13 301
16911.36 311
16912.59 317
16913.82 303
16915.04 302
16916.27 321
16917.50 294
16918.73 273
16919.96 302
16921.19 296
16922.42 285
16923.65 300
16924.88 291
16926.10 304
16927.33 306
16928.56 298
16929.79 286
16931.02 282
16932.25 283
16933.48 296
16934.71 293
16935.94 299
16937.17 287
16938.40 287
16939.63 287
16940.86 278
16942.09 292
16943.32 323
16944.55 304
16945.78 297
16947.01 281
16948.24 286
16949.47 304
16950.70 310
16951.93 295
16953.16 269
16954.39 283
16955.62 324
16956.85 291
16958.08 292
16959.31 288
16960.54 294
16961.77 285
16963.00 310
16964.23 281
16965.46 289
16966.69 304
16967.92 307
16969.15 299
16970.38 280
16971.61 286
16972.84 276
16974.07 282
16975.30 290
16976.54 283
16977.77 262
16979.00 302
16980.23 281
16981.46 266
16982.69 256
16983.92 264
16985.15 252
16986.38 283
16987.62 279
16988.85 271
16990.08 283
16991.31 269
16992.54 289
16993.77 275
16995.00 263
16996.24 266
16997.47 251
16998.70 263
16999.93 249
17001.16 262
17002.39 283
17003.63 279
17004.86 267
17006.09 269
17007.32 261
17008.55 263
17009.79 257
17011.02 276
17012.25 265
17013.48 285
17014.72 269
17015.95 253
17017.18 269
17018.41 258
17019.64 276
17020.88 271
17022.11 272
17023.34 267
17024.58 245
17025.81 294
17027.04 265
17028.27 274
17029.51 278
17030.74 273
17031.97 257
17033.21 275
17034.44 277
17035.67 251
17036.90 263
17038.14 279
17039.37 289
17040.60 279
17041.84 258
17043.07 257
17044.30 274
17045.54 263
17046.77 277
17048.00 261
17049.24 253
17050.47 266
17051.70 256
17052.94 253
17054.17 264
17055.41 256
17056.64 253
17057.87 233
17059.11 262
17060.34 242
17061.58 250
17062.81 272
17064.04 241
17065.28 255
17066.51 239
17067.75 254
17068.98 268
17070.21 241
17071.45 263
17072.68 261
17073.92 254
17075.15 225
17076.39 227
17077.62 232
17078.86 246
17080.09 248
17081.33 257
17082.56 264
17083.80 246
17085.03 264
17086.26 234
17087.50 247
17088.73 268
17089.97 251
17091.20 247
17092.44 244
17093.68 244
17094.91 234
17096.15 257
17097.38 246
17098.62 249
17099.85 245
17101.09 250
17102.32 272
17103.56 240
17104.79 261
17106.03 261
17107.26 235
17108.50 248
17109.74 244
17110.97 235
17112.21 232
17113.44 221
17114.68 225
17115.92 202
17117.15 241
17118.39 260
17119.62 257
17120.86 242
17122.10 230
17123.33 228
17124.57 244
17125.80 256
17127.04 252
17128.28 232
17129.51 251
17130.75 231
17131.99 244
17133.22 231
17134.46 232
17135.70 244
17136.93 253
17138.17 217
17139.41 230
17140.64 238
17141.88 252
17143.12 220
17144.35 234
17145.59 236
17146.83 249
17148.07 233
17149.30 259
17150.54 232
17151.78 217
17153.02 221
17154.25 247
17155.49 251
17156.73 249
17157.96 234
17159.20 251
17160.44 241
17161.68 248
17162.92 230
17164.15 222
17165.39 248
17166.63 224
17167.87 232
17169.10 229
17170.34 249
17171.58 243
17172.82 240
17174.06 230
17175.29 227
17176.53 232
17177.77 238
17179.01 237
17180.25 202
17181.49 206
17182.72 224
17183.96 217
17185.20 223
17186.44 221
17187.68 230
17188.92 241
17190.15 230
17191.39 223
17192.63 231
17193.87 211
17195.11 237
17196.35 240
17197.59 224
17198.83 221
17200.07 216
17201.30 226
17202.54 242
17203.78 225
17205.02 223
17206.26 232
17207.50 193
17208.74 228
17209.98 230
17211.22 244
17212.46 213
17213.70 233
17214.94 241
17216.18 251
17217.42 235
17218.66 235
17219.90 214
17221.14 223
17222.38 223
17223.62 208
17224.86 227
17226.10 246
17227.34 231
17228.58 217
17229.82 238
17231.06 233
17232.30 236
17233.54 219
17234.78 215
17236.02 217
17237.26 234
17238.50 222
17239.74 231
17240.98 229
17242.22 235
17243.46 226
17244.70 220
17245.94 210
17247.18 234
17248.42 239
17249.66 224
17250.90 225
17252.14 226
17253.39 241
17254.63 243
17255.87 221
17257.11 230
17258.35 230
17259.59 215
17260.83 222
17262.07 219
17263.31 250
17264.56 229
17265.80 231
17267.04 252
17268.28 246
17269.52 228
17270.76 215
17272.00 236
17273.25 242
17274.49 255
17275.73 241
17276.97 233
17278.21 249
17279.45 228
17280.70 240
17281.94 229
17283.18 217
17284.42 232
17285.66 247
17286.91 222
17288.15 232
17289.39 232
17290.63 236
17291.88 221
17293.12 237
17294.36 226
17295.60 218
17296.85 226
17298.09 236
17299.33 222
17300.57 251
17301.82 245
17303.06 239
17304.30 237
17305.54 229
17306.79 249
17308.03 218
17309.27 236
17310.52 236
17311.76 242
17313.00 236
17314.25 243
17315.49 255
17316.73 257
17317.97 213
17319.22 227
17320.46 226
17321.71 222
17322.95 227
17324.19 239
17325.44 224
17326.68 229
17327.92 239
17329.17 225
17330.41 245
17331.65 210
17332.90 227
17334.14 244
17335.39 226
17336.63 217
17337.87 248
17339.12 249
17340.36 243
17341.61 236
17342.85 218
17344.09 221
17345.34 228
17346.58 231
17347.83 235
17349.07 222
17350.32 213
17351.56 243
17352.80 245
17354.05 227
17355.29 238
17356.54 226
17357.78 224
17359.03 242
17360.27 239
17361.52 227
17362.76 241
17364.01 225
17365.25 259
17366.50 242
17367.74 233
17368.99 257
17370.23 251
17371.48 246
17372.72 241
17373.97 242
17375.21 235
17376.46 253
17377.70 239
17378.95 238
17380.19 233
17381.44 250
17382.69 226
17383.93 227
17385.18 246
17386.42 238
17387.67 223
17388.91 220
17390.16 233
17391.41 248
17392.65 228
17393.90 247
17395.14 248
17396.39 239
17397.64 227
17398.88 220
17400.13 220
17401.37 204
17402.62 233
17403.87 237
17405.11 254
17406.36 227
17407.61 252
17408.85 220
17410.10 257
17411.35 231
17412.59 227
17413.84 235
17415.09 230
17416.33 207
17417.58 229
17418.83 218
17420.07 238
17421.32 250
17422.57 230
17423.82 250
17425.06 229
17426.31 241
17427.56 236
17428.80 233
17430.05 235
17431.30 200
17432.55 238
17433.79 220
17435.04 220
17436.29 228
17437.54 230
17438.78 227
17440.03 240
17441.28 213
17442.53 240
17443.77 230
17445.02 256
17446.27 248
17447.52 251
17448.77 247
17450.01 244
17451.26 246
17452.51 224
17453.76 247
17455.01 226
17456.25 230
17457.50 241
17458.75 240
17460.00 216
17461.25 230
17462.50 240
17463.74 242
17464.99 235
17466.24 249
17467.49 235
17468.74 251
17469.99 248
17471.24 243
17472.49 240
17473.73 238
17474.98 252
17476.23 267
17477.48 259
17478.73 244
17479.98 236
17481.23 231
17482.48 255
17483.73 263
17484.98 257
17486.23 250
17487.47 250
17488.72 246
17489.97 262
17491.22 240
17492.47 243
17493.72 252
17494.97 267
17496.22 275
17497.47 240
17498.72 229
17499.97 269
17501.22 266
17502.47 234
17503.72 236
17504.97 274
17506.22 270
17507.47 269
17508.72 242
17509.97 269
17511.22 254
17512.47 249
17513.72 239
17514.97 240
17516.22 230
17517.47 257
17518.72 258
17519.97 264
17521.22 245
17522.47 266
17523.72 256
17524.98 279
17526.23 259
17527.48 260
17528.73 248
17529.98 280
17531.23 241
17532.48 254
17533.73 262
17534.98 275
17536.23 274
17537.48 244
17538.74 267
17539.99 262
17541.24 254
17542.49 262
17543.74 249
17544.99 256
17546.24 269
17547.50 243
17548.75 250
17550.00 277
17551.25 239
17552.50 275
17553.75 293
17555.01 278
17556.26 260
17557.51 254
17558.76 283
17560.01 274
17561.26 268
17562.52 278
17563.77 262
17565.02 264
17566.27 276
17567.53 276
17568.78 260
17570.03 280
17571.28 274
17572.53 278
17573.79 269
17575.04 269
17576.29 279
17577.54 267
17578.80 288
17580.05 285
17581.30 277
17582.56 288
17583.81 282
17585.06 263
17586.31 257
17587.57 277
17588.82 257
17590.07 256
17591.33 289
17592.58 278
17593.83 275
17595.08 262
17596.34 252
17597.59 269
17598.84 264
17600.10 288
17601.35 292
17602.61 288
17603.86 265
17605.11 289
17606.37 301
17607.62 287
17608.87 276
17610.13 306
17611.38 288
17612.63 306
17613.89 298
17615.14 288
17616.40 309
17617.65 308
17618.90 302
17620.16 308
17621.41 280
17622.67 304
17623.92 304
17625.17 298
17626.43 292
17627.68 286
17628.94 273
17630.19 306
17631.45 295
17632.70 325
17633.96 289
17635.21 313
17636.47 298
17637.72 314
17638.97 305
17640.23 297
17641.48 293
17642.74 308
17643.99 285
17645.25 307
17646.50 309
17647.76 294
17649.01 278
17650.27 291
17651.52 295
17652.78 293
17654.04 298
17655.29 302
17656.55 285
17657.80 307
17659.06 314
17660.31 294
17661.57 301
17662.82 293
17664.08 303
17665.33 308
17666.59 306
17667.85 283
17669.10 289
17670.36 283
17671.61 266
17672.87 269
17674.13 277
17675.38 283
17676.64 293
17677.89 285
17679.15 303
17680.41 262
17681.66 258
17682.92 270
17684.18 289
17685.43 286
17686.69 277
17687.95 277
17689.20 269
17690.46 296
17691.71 272
17692.97 248
17694.23 289
17695.49 279
17696.74 277
17698.00 263
17699.26 266
17700.51 266
17701.77 256
17703.03 257
17704.28 247
17705.54 265
17706.80 275
17708.06 252
17709.31 243
17710.57 266
17711.83 263
17713.08 252
17714.34 261
17715.60 284
17716.86 261
17718.11 259
17719.37 229
17720.63 262
17721.89 248
17723.15 252
17724.40 273
17725.66 258
17726.92 256
17728.18 244
17729.43 275
17730.69 260
17731.95 234
17733.21 257
17734.47 251
17735.73 246
17736.98 230
17738.24 267
17739.50 278
17740.76 240
17742.02 251
17743.28 249
17744.53 269
17745.79 257
17747.05 274
17748.31 274
17749.57 262
17750.83 252
17752.09 277
17753.34 270
17754.60 242
17755.86 254
17757.12 247
17758.38 246
17759.64 239
17760.90 247
17762.16 256
17763.42 248
17764.68 234
17765.94 244
17767.19 253
17768.45 256
17769.71 259
17770.97 262
17772.23 257
17773.49 249
17774.75 252
17776.01 249
17777.27 250
17778.53 244
17779.79 231
17781.05 247
17782.31 266
17783.57 251
17784.83 241
17786.09 235
17787.35 241
17788.61 246
17789.87 246
17791.13 240
17792.39 242
17793.65 226
17794.91 241
17796.17 241
17797.43 266
17798.69 233
17799.95 245
17801.21 253
17802.47 212
17803.73 246
17805.00 219
17806.26 251
17807.52 248
17808.78 245
17810.04 248
17811.30 252
17812.56 241
17813.82 260
17815.08 223
17816.34 222
17817.60 227
17818.87 247
17820.13 227
17821.39 224
17822.65 220
17823.91 248
17825.17 235
17826.43 234
17827.69 213
17828.96 233
17830.22 243
17831.48 242
17832.74 245
17834.00 238
17835.26 251
17836.53 253
17837.79 240
17839.05 227
17840.31 204
17841.57 206
17842.84 246
17844.10 234
17845.36 228
17846.62 219
17847.88 225
17849.15 236
17850.41 219
17851.67 237
17852.93 229
17854.20 221
17855.46 223
17856.72 241
17857.98 237
17859.25 224
17860.51 234
17861.77 221
17863.03 214
17864.30 212
17865.56 199
17866.82 234
17868.09 217
17869.35 221
17870.61 217
17871.87 212
17873.14 237
17874.40 225
17875.66 213
17876.93 214
17878.19 226
17879.45 232
17880.72 207
17881.98 221
17883.24 226
17884.51 243
17885.77 256
17887.03 238
17888.30 219
17889.56 220
17890.83 243
17892.09 220
17893.35 217
17894.62 217
17895.88 219
17897.14 210
17898.41 214
17899.67 226
17900.94 232
17902.20 215
17903.46 217
17904.73 211
17905.99 200
17907.26 211
17908.52 216
17909.79 212
17911.05 184
17912.32 200
17913.58 203
17914.84 223
17916.11 193
17917.37 228
17918.64 243
17919.90 222
17921.17 214
17922.43 220
17923.70 227
17924.96 220
17926.23 203
17927.49 215
17928.76 224
17930.02 212
17931.29 210
17932.55 212
17933.82 230
17935.08 221
17936.35 199
17937.61 199
17938.88 208
17940.14 217
17941.41 234
17942.68 219
17943.94 207
17945.21 213
17946.47 201
17947.74 220
17949.00 220
17950.27 205
17951.54 224
17952.80 208
17954.07 234
17955.33 220
17956.60 217
17957.87 220
17959.13 183
17960.40 222
17961.66 218
17962.93 217
17964.20 226
17965.46 207
17966.73 209
17968.00 203
17969.26 212
17970.53 224
17971.80 236
17973.06 217
17974.33 203
17975.60 236
17976.86 214
17978.13 212
17979.40 221
17980.66 214
17981.93 232
17983.20 210
17984.46 205
17985.73 256
17987.00 232
17988.26 206
17989.53 213
17990.80 179
17992.07 226
17993.33 215
17994.60 239
17995.87 227
17997.14 209
17998.40 218
17999.67 209
18000.94 195
18002.21 218
18003.47 211
18004.74 228
18006.01 217
18007.28 207
18008.55 223
18009.81 227
18011.08 207
18012.35 224
18013.62 212
18014.89 204
18016.15 201
18017.42 242
18018.69 232
18019.96 213
18021.23 207
18022.49 213
18023.76 198
18025.03 221
18026.30 242
18027.57 232
18028.84 209
18030.11 237
18031.37 202
18032.64 214
18033.91 213
18035.18 192
18036.45 202
18037.72 210
18038.99 195
18040.26 222
18041.53 204
18042.79 206
18044.06 230
18045.33 230
18046.60 202
18047.87 220
18049.14 215
18050.41 203
18051.68 220
18052.95 204
18054.22 215
18055.49 221
18056.76 221
18058.03 207
18059.30 206
18060.57 219
18061.84 211
18063.11 230
18064.38 222
18065.65 212
18066.92 207
18068.19 212
18069.46 222
18070.73 228
18072.00 208
18073.27 210
18074.54 227
18075.81 223
18077.08 218
18078.35 211
18079.62 227
18080.89 212
18082.16 216
18083.43 197
18084.70 248
18085.97 191
18087.24 222
18088.51 226
18089.78 207
18091.05 217
18092.32 226
18093.59 228
18094.87 217
18096.14 228
18097.41 224
18098.68 210
18099.95 224
18101.22 224
18102.49 208
18103.76 231
18105.03 223
18106.31 216
18107.58 235
18108.85 235
18110.12 235
18111.39 230
18112.66 232
18113.93 206
18115.21 232
18116.48 223
18117.75 214
18119.02 231
18120.29 238
18121.56 229
18122.84 227
18124.11 232
18125.38 228
18126.65 215
18127.92 228
18129.20 223
18130.47 208
18131.74 197
18133.01 196
18134.29 226
18135.56 228
18136.83 211
18138.10 204
18139.38 212
18140.65 230
18141.92 221
18143.19 215
18144.47 227
18145.74 245
18147.01 220
18148.28 232
18149.56 225
18150.83 205
18152.10 230
18153.38 233
18154.65 204
18155.92 234
18157.19 210
18158.47 224
18159.74 235
18161.01 239
18162.29 195
18163.56 206
18164.83 226
18166.11 243
18167.38 192
18168.65 207
18169.93 213
18171.20 227
18172.48 205
18173.75 198
18175.02 214
18176.30 214
18177.57 220
18178.84 211
18180.12 196
18181.39 202
18182.67 232
18183.94 209
18185.21 210
18186.49 202
18187.76 235
18189.04 222
18190.31 211
18191.59 202
18192.86 202
18194.13 229
18195.41 223
18196.68 214
18197.96 216
18199.23 205
18200.51 222
18201.78 219
18203.06 209
18204.33 220
18205.61 192
18206.88 231
18208.16 207
18209.43 203
18210.71 193
18211.98 228
18213.26 227
18214.53 209
18215.81 208
18217.08 195
18218.36 218
18219.63 235
18220.91 204
18222.18 206
18223.46 208
18224.73 225
18226.01 213
18227.28 185
18228.56 208
18229.84 208
18231.11 230
18232.39 225
18233.66 208
18234.94 211
18236.21 223
18237.49 249
18238.77 229
18240.04 226
18241.32 234
18242.59 214
18243.87 223
18245.15 197
18246.42 210
18247.70 219
18248.98 211
18250.25 215
18251.53 203
18252.81 222
18254.08 205
18255.36 224
18256.63 207
18257.91 199
18259.19 204
18260.46 224
18261.74 214
18263.02 218
18264.30 217
18265.57 221
18266.85 217
18268.13 210
18269.40 203
18270.68 204
18271.96 234
18273.23 227
18274.51 204
18275.79 198
18277.07 216
18278.34 220
18279.62 228
18280.90 209
18282.18 216
18283.45 204
18284.73 217
18286.01 216
18287.29 205
18288.56 219
18289.84 216
18291.12 221
18292.40 214
18293.68 194
18294.95 226
18296.23 212
18297.51 233
18298.79 209
18300.07 224
18301.34 209
18302.62 221
18303.90 223
18305.18 224
18306.46 221
18307.74 222
18309.01 215
18310.29 215
18311.57 221
18312.85 219
18314.13 217
18315.41 231
18316.69 228
18317.96 206
18319.24 222
18320.52 235
18321.80 206
18323.08 218
18324.36 210
18325.64 226
18326.92 225
18328.20 218
18329.47 219
18330.75 200
18332.03 238
18333.31 225
18334.59 243
18335.87 210
18337.15 211
18338.43 228
18339.71 242
18340.99 230
18342.27 219
18343.55 253
18344.83 223
18346.11 214
18347.39 222
18348.67 220
18349.95 204
18351.23 210
18352.51 232
18353.79 228
18355.07 222
18356.35 216
18357.63 209
18358.91 212
18360.19 237
18361.47 228
18362.75 220
18364.03 204
18365.31 221
18366.59 235
18367.87 215
18369.15 213
18370.43 229
18371.71 226
18372.99 213
18374.27 209
18375.55 220
18376.83 217
18378.12 219
18379.40 215
18380.68 219
18381.96 235
18383.24 226
18384.52 225
18385.80 230
18387.08 224
18388.36 223
18389.65 204
18390.93 225
18392.21 214
18393.49 200
18394.77 209
18396.05 205
18397.33 206
18398.62 228
18399.90 223
18401.18 216
18402.46 221
18403.74 214
18405.02 208
18406.31 203
18407.59 205
18408.87 206
18410.15 221
18411.43 203
18412.72 216
18414.00 206
18415.28 219
18416.56 190
18417.84 227
18419.13 215
18420.41 220
18421.69 229
18422.97 220
18424.26 215
18425.54 203
18426.82 205
18428.10 220
18429.39 200
18430.67 198
18431.95 229
18433.23 217
18434.52 214
18435.80 192
18437.08 206
18438.37 208
18439.65 219
18440.93 199
18442.22 209
18443.50 214
18444.78 224
18446.06 214
18447.35 213
18448.63 231
18449.91 205
18451.20 216
18452.48 201
18453.76 219
18455.05 206
18456.33 188
18457.62 207
18458.90 184
18460.18 201
18461.47 214
18462.75 206
18464.03 205
18465.32 206
18466.60 194
18467.89 212
18469.17 210
18470.45 218
18471.74 214
18473.02 207
18474.31 207
18475.59 210
18476.88 206
18478.16 218
18479.44 204
18480.73 211
18482.01 188
18483.30 209
18484.58 225
18485.87 225
18487.15 211
18488.44 220
18489.72 215
18491.01 208
18492.29 192
18493.58 209
18494.86 203
18496.15 183
18497.43 210
18498.72 203
18500.00 203
18501.29 216
18502.57 213
18503.86 218
18505.14 202
18506.43 217
18507.71 235
18509.00 207
18510.28 210
18511.57 209
18512.85 227
18514.14 202
18515.42 208
18516.71 192
18518.00 205
18519.28 206
18520.57 189
18521.85 212
18523.14 212
18524.43 210
18525.71 210
18527.00 207
18528.28 206
18529.57 206
18530.86 208
18532.14 191
18533.43 210
18534.71 214
18536.00 203
18537.29 214
18538.57 209
18539.86 205
18541.15 225
18542.43 200
18543.72 217
18545.01 200
18546.29 202
18547.58 208
18548.87 204
18550.15 227
18551.44 199
18552.73 188
18554.01 192
18555.30 196
18556.59 209
18557.88 204
18559.16 202
18560.45 204
18561.74 205
18563.02 200
18564.31 201
18565.60 178
18566.89 216
18568.17 222
18569.46 216
18570.75 203
18572.04 208
18573.32 195
18574.61 218
18575.90 213
18577.19 191
18578.48 204
18579.76 209
18581.05 191
18582.34 203
18583.63 197
18584.92 197
18586.20 212
18587.49 213
18588.78 203
18590.07 201
18591.36 215
18592.64 216
18593.93 223
18595.22 220
18596.51 219
18597.80 208
18599.09 216
18600.38 226
18601.66 200
18602.95 213
18604.24 216
18605.53 216
18606.82 203
18608.11 189
18609.40 199
18610.69 209
18611.98 209
18613.26 231
18614.55 232
18615.84 227
18617.13 219
18618.42 206
18619.71 209
18621.00 199
18622.29 231
18623.58 213
18624.87 215
18626.16 211
18627.45 225
18628.74 232
18630.03 205
18631.32 207
18632.61 215
18633.89 216
18635.18 217
18636.47 210
18637.76 186
18639.05 204
18640.34 213
18641.63 208
18642.92 196
18644.21 191
18645.50 223
18646.79 219
18648.09 225
18649.38 196
18650.67 196
18651.96 224
18653.25 232
18654.54 209
18655.83 197
18657.12 216
18658.41 196
18659.70 209
18660.99 209
18662.28 205
18663.57 210
18664.86 205
18666.15 217
18667.44 191
18668.74 194
18670.03 202
18671.32 207
18672.61 200
18673.90 209
18675.19 204
18676.48 192
18677.77 204
18679.06 178
18680.36 186
18681.65 183
18682.94 205
18684.23 210
18685.52 190
18686.81 200
18688.11 194
18689.40 202
18690.69 214
18691.98 205
18693.27 208
18694.56 178
18695.86 209
18697.15 189
18698.44 205
18699.73 213
18701.02 218
18702.32 194
18703.61 219
18704.90 212
18706.19 203
18707.48 216
18708.78 193
18710.07 209
18711.36 187
18712.65 187
18713.95 196
18715.24 203
18716.53 199
18717.83 185
18719.12 208
18720.41 204
18721.70 178
18723.00 186
18724.29 184
18725.58 214
18726.87 219
18728.17 202
18729.46 203
18730.75 207
18732.05 190
18733.34 190
18734.63 201
18735.93 187
18737.22 207
18738.51 208
18739.81 177
18741.10 184
18742.39 178
18743.69 178
18744.98 208
18746.27 210
18747.57 201
18748.86 190
18750.16 188
18751.45 200
18752.74 207
18754.04 203
18755.33 191
18756.63 185
18757.92 201
18759.21 190
18760.51 180
18761.80 163
18763.10 212
18764.39 211
18765.69 165
18766.98 194
18768.27 200
18769.57 179
18770.86 191
18772.16 173
18773.45 185
18774.75 179
18776.04 181
18777.34 196
18778.63 180
18779.93 173
18781.22 203
18782.52 196
18783.81 185
18785.11 206
18786.40 204
18787.70 184
18788.99 179
18790.29 199
18791.58 183
18792.88 180
18794.17 185
18795.47 186
18796.76 181
18798.06 192
18799.35 211
18800.65 194
18801.94 175
18803.24 189
18804.54 195
18805.83 196
18807.13 184
18808.42 172
18809.72 183
18811.01 204
18812.31 180
18813.61 185
18814.90 190
18816.20 201
18817.49 184
18818.79 193
18820.09 190
18821.38 188
18822.68 189
18823.98 195
18825.27 195
18826.57 185
18827.87 191
18829.16 179
18830.46 184
18831.75 186
18833.05 191
18834.35 213
18835.64 211
18836.94 179
18838.24 191
18839.54 189
18840.83 218
18842.13 190
18843.43 189
18844.72 196
18846.02 190
18847.32 193
18848.61 208
18849.91 199
18851.21 189
18852.51 199
18853.80 185
18855.10 181
18856.40 171
18857.70 179
18858.99 195
18860.29 190
18861.59 193
18862.89 177
18864.18 176
18865.48 198
18866.78 186
18868.08 207
18869.38 197
18870.67 182
18871.97 198
18873.27 174
18874.57 199
18875.87 200
18877.16 183
18878.46 181
18879.76 190
18881.06 205
18882.36 186
18883.66 185
18884.95 202
18886.25 214
18887.55 191
18888.85 205
18890.15 182
18891.45 186
18892.75 193
18894.04 212
18895.34 190
18896.64 194
18897.94 187
18899.24 194
18900.54 199
18901.84 200
18903.14 201
18904.44 186
18905.74 180
18907.03 190
18908.33 195
18909.63 193
18910.93 180
18912.23 198
18913.53 194
18914.83 184
18916.13 198
18917.43 199
18918.73 200
18920.03 194
18921.33 185
18922.63 185
18923.93 185
18925.23 183
18926.53 199
18927.83 183
18929.13 207
18930.43 185
18931.73 185
18933.03 187
18934.33 192
18935.63 190
18936.93 189
18938.23 198
18939.53 192
18940.83 189
18942.13 188
18943.43 202
18944.73 170
18946.03 202
18947.33 190
18948.63 191
18949.93 173
18951.23 195
18952.53 201
18953.84 198
18955.14 177
18956.44 192
18957.74 175
18959.04 202
18960.34 173
18961.64 209
18962.94 176
18964.24 170
18965.54 192
18966.85 193
18968.15 190
18969.45 183
18970.75 166
18972.05 184
18973.35 183
18974.65 194
18975.96 180
18977.26 195
18978.56 184
18979.86 188
18981.16 197
18982.46 201
18983.77 186
18985.07 201
18986.37 202
18987.67 179
18988.97 179
18990.28 196
18991.58 193
18992.88 212
18994.18 186
18995.49 191
18996.79 187
18998.09 213
18999.39 202
19000.69 190
19002.00 181
19003.30 204
19004.60 208
19005.90 196
19007.21 206
19008.51 164
19009.81 171
19011.12 212
19012.42 190
19013.72 186
19015.02 190
19016.33 200
19017.63 208
19018.93 181
19020.24 192
19021.54 198
19022.84 212
19024.15 211
19025.45 196
19026.75 186
19028.06 197
19029.36 199
19030.66 203
19031.97 206
19033.27 204
19034.57 197
19035.88 173
19037.18 183
19038.48 181
19039.79 202
19041.09 185
19042.40 197
19043.70 196
19045.00 192
19046.31 202
19047.61 202
19048.92 202
19050.22 171
19051.52 200
19052.83 191
19054.13 188
19055.44 196
19056.74 175
19058.05 192
19059.35 207
19060.65 197
19061.96 193
19063.26 178
19064.57 187
19065.87 198
19067.18 173
19068.48 180
19069.79 179
19071.09 185
19072.40 191
19073.70 208
19075.01 191
19076.31 182
19077.62 163
19078.92 208
19080.23 184
19081.53 194
19082.84 191
19084.14 180
19085.45 203
19086.75 199
19088.06 188
19089.36 194
19090.67 197
19091.98 177
19093.28 193
19094.59 193
19095.89 179
19097.20 196
19098.50 175
19099.81 179
19101.12 191
19102.42 197
19103.73 182
19105.03 192
19106.34 192
19107.65 189
19108.95 193
19110.26 197
19111.56 186
19112.87 208
19114.18 209
19115.48 191
19116.79 200
19118.10 218
19119.40 201
19120.71 202
19122.02 197
19123.32 180
19124.63 197
19125.94 180
19127.24 194
19128.55 185
19129.86 204
19131.16 181
19132.47 204
19133.78 198
19135.08 176
19136.39 185
19137.70 197
19139.01 199
19140.31 174
19141.62 178
19142.93 182
19144.23 197
19145.54 189
19146.85 195
19148.16 178
19149.46 190
19150.77 192
19152.08 191
19153.39 187
19154.69 159
19156.00 186
19157.31 200
19158.62 175
19159.93 187
19161.23 193
19162.54 194
19163.85 193
19165.16 177
19166.47 192
19167.77 199
19169.08 179
19170.39 195
19171.70 184
19173.01 189
19174.32 187
19175.62 191
19176.93 196
19178.24 169
19179.55 178
19180.86 190
19182.17 191
19183.48 174
19184.78 183
19186.09 192
19187.40 176
19188.71 196
19190.02 180
19191.33 179
19192.64 196
19193.95 182
19195.26 195
19196.56 209
19197.87 200
19199.18 197
19200.49 196
19201.80 172
19203.11 180
19204.42 205
19205.73 178
19207.04 167
19208.35 164
19209.66 193
19210.97 204
19212.28 183
19213.59 177
19214.90 210
19216.21 200
19217.52 213
19218.83 183
19220.14 208
19221.45 174
19222.76 175
19224.07 191
19225.38 192
19226.69 176
19228.00 189
19229.31 199
19230.62 184
19231.93 184
19233.24 188
19234.55 178
19235.86 193
19237.17 180
19238.48 182
19239.79 188
19241.10 207
19242.41 185
19243.72 194
19245.03 189
19246.35 197
19247.66 199
19248.97 160
19250.28 185
19251.59 190
19252.90 197
19254.21 188
19255.52 187
19256.83 184
19258.14 197
19259.46 160
19260.77 193
19262.08 186
19263.39 218
19264.70 198
19266.01 166
19267.32 177
19268.64 194
19269.95 178
19271.26 163
19272.57 186
19273.88 184
19275.20 216
19276.51 210
19277.82 166
19279.13 188
19280.44 181
19281.75 203
19283.07 191
19284.38 194
19285.69 197
19287.00 179
19288.32 185
19289.63 185
19290.94 202
19292.25 202
19293.57 188
19294.88 182
19296.19 180
19297.50 189
19298.82 182
19300.13 184
19301.44 184
19302.75 173
19304.07 197
19305.38 171
19306.69 188
19308.01 153
19309.32 154
19310.63 167
19311.94 170
19313.26 201
19314.57 189
19315.88 176
19317.20 195
19318.51 189
19319.82 191
19321.14 183
19322.45 173
19323.76 181
19325.08 173
19326.39 180
19327.70 176
19329.02 178
19330.33 181
19331.65 191
19332.96 180
19334.27 183
19335.59 191
19336.90 191
19338.22 190
19339.53 178
19340.84 187
19342.16 183
19343.47 183
19344.79 183
19346.10 168
19347.41 180
19348.73 195
19350.04 173
19351.36 171
19352.67 171
19353.99 178
19355.30 187
19356.62 180
19357.93 202
19359.25 162
19360.56 182
19361.87 179
19363.19 178
19364.50 182
19365.82 180
19367.13 179
19368.45 204
19369.76 189
19371.08 205
19372.39 184
19373.71 191
19375.02 171
19376.34 194
19377.66 180
19378.97 173
19380.29 187
19381.60 189
19382.92 171
19384.23 173
19385.55 180
19386.86 172
19388.18 190
19389.50 186
19390.81 189
19392.13 169
19393.44 179
19394.76 179
19396.07 178
19397.39 188
19398.71 179
19400.02 181
19401.34 176
19402.65 170
19403.97 170
19405.29 165
19406.60 158
19407.92 170
19409.24 156
19410.55 176
19411.87 173
19413.19 173
19414.50 179
19415.82 188
19417.14 178
19418.45 176
19419.77 184
19421.09 200
19422.40 173
19423.72 184
19425.04 184
19426.35 182
19427.67 189
19428.99 183
19430.30 185
19431.62 172
19432.94 173
19434.26 177
19435.57 195
19436.89 188
19438.21 166
19439.53 168
19440.84 183
19442.16 190
19443.48 179
19444.80 180
19446.11 188
19447.43 207
19448.75 195
19450.07 161
19451.38 182
19452.70 181
19454.02 184
19455.34 187
19456.66 188
19457.97 198
19459.29 198
19460.61 191
19461.93 182
19463.25 188
19464.57 187
19465.88 163
19467.20 180
19468.52 184
19469.84 184
19471.16 171
19472.48 183
19473.79 161
19475.11 184
19476.43 192
19477.75 179
19479.07 179
19480.39 166
19481.71 183
19483.03 180
19484.34 192
19485.66 180
19486.98 173
19488.30 172
19489.62 176
19490.94 168
19492.26 175
19493.58 169
19494.90 177
19496.22 180
19497.54 176
19498.86 174
19500.18 182
19501.50 181
19502.81 180
19504.13 191
19505.45 176
19506.77 184
19508.09 185
19509.41 181
19510.73 165
19512.05 194
19513.37 187
19514.69 191
19516.01 175
19517.33 180
19518.65 185
19519.97 190
19521.29 194
19522.61 170
19523.93 175
19525.25 179
19526.57 185
19527.89 196
19529.22 170
19530.54 195
19531.86 184
19533.18 184
19534.50 178
19535.82 190
19537.14 158
19538.46 166
19539.78 176
19541.10 191
19542.42 197
19543.74 188
19545.06 175
19546.39 191
19547.71 176
19549.03 180
19550.35 183
19551.67 207
19552.99 187
19554.31 182
19555.63 174
19556.96 192
19558.28 184
19559.60 186
19560.92 188
19562.24 178
19563.56 179
19564.88 180
19566.21 198
19567.53 198
19568.85 207
19570.17 182
19571.49 187
19572.82 183
19574.14 205
19575.46 189
19576.78 177
19578.10 181
19579.43 168
19580.75 197
19582.07 169
19583.39 174
19584.72 189
19586.04 193
19587.36 191
19588.68 167
19590.01 166
19591.33 187
19592.65 178
19593.97 199
19595.30 198
19596.62 181
19597.94 193
19599.26 180
19600.59 177
19601.91 174
19603.23 189
19604.56 215
19605.88 185
19607.20 176
19608.53 173
19609.85 190
19611.17 178
19612.49 186
19613.82 190
19615.14 187
19616.47 195
19617.79 194
19619.11 192
19620.44 196
19621.76 180
19623.08 187
19624.41 187
19625.73 176
19627.05 182
19628.38 191
19629.70 182
19631.03 189
19632.35 182
19633.67 185
19635.00 195
19636.32 183
19637.65 187
19638.97 181
19640.29 195
19641.62 192
19642.94 200
19644.27 193
19645.59 181
19646.92 184
19648.24 185
19649.57 179
19650.89 177
19652.21 180
19653.54 201
19654.86 190
19656.19 181
19657.51 200
19658.84 190
19660.16 202
19661.49 181
19662.81 175
19664.14 177
19665.46 226
19666.79 198
19668.11 205
19669.44 211
19670.76 187
19672.09 183
19673.41 191
19674.74 225
19676.07 187
19677.39 192
19678.72 176
19680.04 186
19681.37 189
19682.69 192
19684.02 206
19685.34 179
19686.67 191
19688.00 206
19689.32 183
19690.65 196
19691.97 179
19693.30 177
19694.63 181
19695.95 195
19697.28 194
19698.60 208
19699.93 184
19701.26 191
19702.58 200
19703.91 179
19705.24 201
19706.56 173
19707.89 187
19709.22 174
19710.54 180
19711.87 203
19713.20 191
19714.52 186
19715.85 185
19717.18 169
19718.50 178
19719.83 177
19721.16 178
19722.48 181
19723.81 172
19725.14 181
19726.47 188
19727.79 197
19729.12 172
19730.45 181
19731.77 196
19733.10 208
19734.43 211
19735.76 189
19737.08 171
19738.41 196
19739.74 188
19741.07 173
19742.39 185
19743.72 180
19745.05 194
19746.38 200
19747.71 189
19749.03 186
19750.36 174
19751.69 171
19753.02 174
19754.35 175
19755.67 203
19757.00 174
19758.33 202
19759.66 168
19760.99 161
19762.31 189
19763.64 190
19764.97 202
19766.30 202
19767.63 178
19768.96 176
19770.29 184
19771.61 193
19772.94 185
19774.27 185
19775.60 164
19776.93 170
19778.26 186
19779.59 206
19780.92 177
19782.25 194
19783.57 195
19784.90 198
19786.23 184
19787.56 201
19788.89 199
19790.22 197
19791.55 195
19792.88 191
19794.21 177
19795.54 193
19796.87 166
19798.20 182
19799.53 181
19800.86 171
19802.19 191
19803.52 202
19804.85 197
19806.18 181
19807.50 184
19808.83 188
19810.16 199
19811.49 178
19812.82 207
19814.15 184
19815.49 189
19816.82 178
19818.15 204
19819.48 183
19820.81 179
19822.14 171
19823.47 171
19824.80 191
19826.13 195
19827.46 206
19828.79 220
19830.12 205
19831.45 200
19832.78 188
19834.11 186
19835.44 192
19836.77 177
19838.10 201
19839.44 186
19840.77 171
19842.10 202
19843.43 199
19844.76 199
19846.09 207
19847.42 211
19848.75 181
19850.08 195
19851.42 187
19852.75 189
19854.08 199
19855.41 204
19856.74 188
19858.07 180
19859.40 197
19860.74 187
19862.07 194
19863.40 172
19864.73 181
19866.06 190
19867.40 164
19868.73 200
19870.06 169
19871.39 197
19872.72 200
19874.06 178
19875.39 185
19876.72 179
19878.05 200
19879.38 192
19880.72 195
19882.05 186
19883.38 198
19884.71 202
19886.05 206
19887.38 179
19888.71 186
19890.04 172
19891.38 190
19892.71 186
19894.04 182
19895.38 183
19896.71 206
19898.04 198
19899.37 177
19900.71 169
19902.04 180
19903.37 189
19904.71 173
19906.04 179
19907.37 197
19908.71 193
19910.04 178
19911.37 183
19912.71 187
19914.04 185
19915.37 209
19916.71 193
19918.04 196
19919.37 175
19920.71 190
19922.04 178
19923.37 198
19924.71 200
19926.04 177
19927.38 183
19928.71 191
19930.04 184
19931.38 191
19932.71 187
19934.05 184
19935.38 185
19936.71 191
19938.05 193
19939.38 176
19940.72 183
19942.05 177
19943.39 192
19944.72 193
19946.06 202
19947.39 208
19948.72 189
19950.06 202
19951.39 193
19952.73 170
19954.06 172
19955.40 210
19956.73 224
19958.07 186
19959.40 189
19960.74 188
19962.07 185
19963.41 201
19964.74 191
19966.08 177
19967.41 180
19968.75 195
19970.08 193
19971.42 177
19972.76 185
19974.09 206
19975.43 204
19976.76 196
19978.10 188
19979.43 185
19980.77 207
19982.10 191
19983.44 202
19984.78 197
19986.11 176
19987.45 174
19988.78 198
19990.12 171
19991.46 204
19992.79 195
19994.13 203
19995.46 176
19996.80 167
19998.14 176
19999.47 183
20000.81 188
20002.15 184
20003.48 196
20004.82 194
20006.16 190
20007.49 182
20008.83 192
20010.17 191
20011.50 189
20012.84 195
20014.18 195
20015.51 188
20016.85 183
20018.19 201
20019.52 199
20020.86 209
20022.20 194
20023.53 212
20024.87 202
20026.21 190
20027.55 195
20028.88 186
20030.22 204
20031.56 196
20032.90 185
20034.23 195
20035.57 192
20036.91 195
20038.25 186
20039.58 195
20040.92 183
20042.26 187
20043.60 175
20044.93 197
20046.27 205
20047.61 214
20048.95 183
20050.29 184
20051.62 201
20052.96 174
20054.30 193
20055.64 197
20056.98 185
20058.32 191
20059.65 187
20060.99 203
20062.33 195
20063.67 185
20065.01 210
20066.35 202
20067.68 173
20069.02 172
20070.36 211
20071.70 195
20073.04 180
20074.38 182
20075.72 177
20077.06 192
20078.40 198
20079.73 198
20081.07 194
20082.41 198
20083.75 207
20085.09 184
20086.43 179
20087.77 197
20089.11 184
20090.45 188
20091.79 187
20093.13 188
20094.47 185
20095.81 206
20097.15 176
20098.48 181
20099.82 186
20101.16 191
20102.50 182
20103.84 184
20105.18 177
20106.52 189
20107.86 185
20109.20 167
20110.54 206
20111.88 174
20113.22 189
20114.56 181
20115.90 185
20117.24 173
20118.58 174
20119.93 177
20121.27 188
20122.61 181
20123.95 175
20125.29 195
20126.63 193
20127.97 195
20129.31 178
20130.65 175
20131.99 175
20133.33 170
20134.67 168
20136.01 195
20137.35 197
20138.69 186
