# Supplementary material for: MALDI-TOF MS typing enables the classification of brewing yeasts of the genus Saccharomyces to major beer styles
Source: PLoS One. 2017 Aug 9;12(8):e0181694. doi: 10.1371/journal.pone.0181694 (PMC5549903; doi:10.1371/journal.pone.0181694)
Supplement: S9 File — The directory includes 90 raw files and was zipped to “.zip”; the folder has three strains with 30 spectra per strain; S1 Text explains the raw files with an example and Table 1 represents the yeast strains used within the experiment. (ZIP) [file pone.0181694.s012.zip › 25-27/30285-66-Lag-Lag-Lag-YPG-18h-E-E_2016-02-26__0_C6_1.dat]

2000.76 2069
2001.18 2113
2001.60 2086
2002.02 2062
2002.45 2093
2002.87 2041
2003.29 2024
2003.71 1941
2004.13 1967
2004.55 1939
2004.98 1906
2005.40 1928
2005.82 1967
2006.24 1940
2006.67 1960
2007.09 1908
2007.51 1950
2007.93 1968
2008.35 1994
2008.78 1938
2009.20 1975
2009.62 2014
2010.04 2006
2010.47 1892
2010.89 1905
2011.31 1916
2011.73 1969
2012.16 1898
2012.58 1818
2013.00 1785
2013.43 1801
2013.85 1801
2014.27 1805
2014.69 1774
2015.12 1740
2015.54 1755
2015.96 1776
2016.39 1738
2016.81 1804
2017.23 1783
2017.66 1862
2018.08 1855
2018.50 1806
2018.93 1746
2019.35 1833
2019.77 1877
2020.20 1946
2020.62 1854
2021.04 1868
2021.47 1896
2021.89 1870
2022.32 1931
2022.74 1946
2023.16 1868
2023.59 1842
2024.01 1887
2024.43 1877
2024.86 1918
2025.28 1791
2025.71 1805
2026.13 1818
2026.56 1841
2026.98 1835
2027.40 1779
2027.83 1759
2028.25 1782
2028.68 1800
2029.10 1770
2029.53 1812
2029.95 1798
2030.38 1836
2030.80 1784
2031.22 1797
2031.65 1783
2032.07 1833
2032.50 1783
2032.92 1784
2033.35 1808
2033.77 1882
2034.20 1845
2034.62 1836
2035.05 1819
2035.47 1833
2035.90 1835
2036.32 1839
2036.75 1845
2037.18 1828
2037.60 1844
2038.03 1880
2038.45 1930
2038.88 1878
2039.30 1894
2039.73 1824
2040.15 1913
2040.58 1929
2041.01 1848
2041.43 1867
2041.86 1850
2042.28 1800
2042.71 1839
2043.13 1885
2043.56 1862
2043.99 1793
2044.41 1784
2044.84 1781
2045.27 1745
2045.69 1839
2046.12 1903
2046.54 1863
2046.97 1877
2047.40 1873
2047.82 1871
2048.25 1880
2048.68 1913
2049.10 1873
2049.53 1915
2049.96 1903
2050.38 1944
2050.81 1864
2051.24 1942
2051.66 1887
2052.09 1888
2052.52 1844
2052.94 1856
2053.37 1887
2053.80 1845
2054.23 1818
2054.65 1841
2055.08 1881
2055.51 1830
2055.93 1913
2056.36 1918
2056.79 1899
2057.22 1887
2057.64 1955
2058.07 1960
2058.50 1989
2058.93 2000
2059.35 1988
2059.78 2004
2060.21 1995
2060.64 1999
2061.07 1947
2061.49 1977
2061.92 1996
2062.35 1955
2062.78 1862
2063.20 1934
2063.63 1963
2064.06 2041
2064.49 2058
2064.92 2163
2065.35 2285
2065.77 2396
2066.20 2385
2066.63 2445
2067.06 2470
2067.49 2584
2067.92 2384
2068.34 2344
2068.77 2271
2069.20 2172
2069.63 2132
2070.06 1984
2070.49 1969
2070.92 1892
2071.35 1905
2071.78 1929
2072.20 1882
2072.63 1910
2073.06 1931
2073.49 2019
2073.92 2004
2074.35 1991
2074.78 2087
2075.21 2089
2075.64 2126
2076.07 2101
2076.50 2007
2076.93 2058
2077.36 2024
2077.78 2045
2078.21 2011
2078.64 1987
2079.07 2028
2079.50 1973
2079.93 1960
2080.36 1945
2080.79 1874
2081.22 1836
2081.65 1905
2082.08 1825
2082.51 1822
2082.94 1783
2083.37 1787
2083.80 1806
2084.23 1825
2084.66 1826
2085.09 1829
2085.52 1839
2085.95 1877
2086.39 1886
2086.82 1877
2087.25 1915
2087.68 1916
2088.11 1945
2088.54 1886
2088.97 1906
2089.40 1874
2089.83 1936
2090.26 1859
2090.69 1854
2091.12 1850
2091.55 1885
2091.99 1851
2092.42 1917
2092.85 1889
2093.28 1928
2093.71 1872
2094.14 1889
2094.57 1933
2095.00 1961
2095.43 1922
2095.87 1934
2096.30 1933
2096.73 1928
2097.16 1838
2097.59 1805
2098.02 1804
2098.46 1802
2098.89 1779
2099.32 1738
2099.75 1794
2100.18 1751
2100.61 1693
2101.05 1691
2101.48 1639
2101.91 1704
2102.34 1693
2102.78 1710
2103.21 1729
2103.64 1656
2104.07 1715
2104.50 1735
2104.94 1722
2105.37 1701
2105.80 1711
2106.23 1752
2106.67 1761
2107.10 1801
2107.53 1801
2107.96 1858
2108.40 1842
2108.83 1815
2109.26 1863
2109.70 1834
2110.13 1868
2110.56 1889
2110.99 1878
2111.43 1836
2111.86 1825
2112.29 1882
2112.73 1751
2113.16 1718
2113.59 1729
2114.03 1712
2114.46 1719
2114.89 1741
2115.33 1682
2115.76 1694
2116.19 1681
2116.63 1672
2117.06 1676
2117.49 1714
2117.93 1759
2118.36 1749
2118.80 1742
2119.23 1773
2119.66 1738
2120.10 1763
2120.53 1723
2120.96 1758
2121.40 1759
2121.83 1739
2122.27 1714
2122.70 1771
2123.14 1795
2123.57 1740
2124.00 1765
2124.44 1823
2124.87 1706
2125.31 1804
2125.74 1797
2126.18 1768
2126.61 1721
2127.05 1732
2127.48 1727
2127.91 1737
2128.35 1739
2128.78 1769
2129.22 1734
2129.65 1767
2130.09 1812
2130.52 1811
2130.96 1789
2131.39 1773
2131.83 1817
2132.26 1923
2132.70 1843
2133.13 1762
2133.57 1846
2134.01 1837
2134.44 1847
2134.88 1891
2135.31 1852
2135.75 1863
2136.18 1808
2136.62 1821
2137.05 1837
2137.49 1811
2137.93 1838
2138.36 1789
2138.80 1793
2139.23 1866
2139.67 1830
2140.10 1807
2140.54 1800
2140.98 1802
2141.41 1734
2141.85 1678
2142.29 1674
2142.72 1691
2143.16 1636
2143.59 1675
2144.03 1734
2144.47 1657
2144.90 1676
2145.34 1642
2145.78 1653
2146.21 1692
2146.65 1756
2147.09 1743
2147.52 1728
2147.96 1751
2148.40 1770
2148.83 1743
2149.27 1771
2149.71 1820
2150.14 1866
2150.58 1830
2151.02 1871
2151.46 1854
2151.89 1803
2152.33 1767
2152.77 1816
2153.20 1830
2153.64 1851
2154.08 1785
2154.52 1758
2154.95 1685
2155.39 1724
2155.83 1727
2156.27 1777
2156.70 1735
2157.14 1758
2157.58 1741
2158.02 1731
2158.45 1770
2158.89 1759
2159.33 1729
2159.77 1726
2160.21 1774
2160.64 1751
2161.08 1827
2161.52 1838
2161.96 1794
2162.40 1782
2162.84 1844
2163.27 1854
2163.71 1823
2164.15 1839
2164.59 1854
2165.03 1907
2165.47 1983
2165.90 1968
2166.34 2097
2166.78 2151
2167.22 2084
2167.66 2079
2168.10 1925
2168.54 1900
2168.98 1795
2169.41 1802
2169.85 1794
2170.29 1766
2170.73 1731
2171.17 1746
2171.61 1860
2172.05 1848
2172.49 1775
2172.93 1781
2173.37 1897
2173.81 1845
2174.25 1855
2174.69 1874
2175.13 1895
2175.56 1960
2176.00 1989
2176.44 1963
2176.88 1939
2177.32 1898
2177.76 1902
2178.20 1870
2178.64 1886
2179.08 1972
2179.52 1940
2179.96 1899
2180.40 1964
2180.84 1952
2181.28 1950
2181.72 1944
2182.16 1908
2182.60 1896
2183.04 1903
2183.48 1954
2183.92 1877
2184.36 1858
2184.81 1895
2185.25 1916
2185.69 1795
2186.13 1791
2186.57 1849
2187.01 1836
2187.45 1834
2187.89 1839
2188.33 1855
2188.77 1864
2189.21 1905
2189.65 1927
2190.09 1972
2190.54 1926
2190.98 1953
2191.42 1934
2191.86 1955
2192.30 1883
2192.74 1961
2193.18 1895
2193.62 1862
2194.07 1960
2194.51 1946
2194.95 1965
2195.39 1939
2195.83 2040
2196.27 2046
2196.72 2006
2197.16 1980
2197.60 1951
2198.04 1937
2198.48 1917
2198.92 1866
2199.37 1867
2199.81 1837
2200.25 1891
2200.69 1860
2201.13 1844
2201.58 1811
2202.02 1756
2202.46 1846
2202.90 1829
2203.35 1811
2203.79 1828
2204.23 1887
2204.67 1836
2205.12 1856
2205.56 1903
2206.00 1794
2206.44 1776
2206.89 1811
2207.33 1873
2207.77 1810
2208.21 1807
2208.66 1798
2209.10 1788
2209.54 1823
2209.99 1827
2210.43 1836
2210.87 1932
2211.32 1889
2211.76 1847
2212.20 1835
2212.65 1822
2213.09 1743
2213.53 1851
2213.98 1848
2214.42 1720
2214.86 1738
2215.31 1752
2215.75 1745
2216.19 1703
2216.64 1715
2217.08 1674
2217.52 1760
2217.97 1748
2218.41 1753
2218.86 1743
2219.30 1741
2219.74 1779
2220.19 1774
2220.63 1743
2221.08 1746
2221.52 1832
2221.97 1864
2222.41 1942
2222.85 1908
2223.30 1938
2223.74 1898
2224.19 1903
2224.63 1925
2225.08 1864
2225.52 1747
2225.96 1882
2226.41 1839
2226.85 1764
2227.30 1749
2227.74 1774
2228.19 1791
2228.63 1716
2229.08 1743
2229.52 1762
2229.97 1763
2230.41 1726
2230.86 1700
2231.30 1708
2231.75 1787
2232.19 1893
2232.64 1903
2233.08 1936
2233.53 1968
2233.98 1990
2234.42 2027
2234.87 2065
2235.31 2060
2235.76 1941
2236.20 1972
2236.65 1960
2237.09 1950
2237.54 1841
2237.99 1830
2238.43 1901
2238.88 1878
2239.32 1863
2239.77 1839
2240.22 1739
2240.66 1690
2241.11 1764
2241.55 1710
2242.00 1652
2242.45 1642
2242.89 1714
2243.34 1725
2243.79 1631
2244.23 1630
2244.68 1598
2245.13 1629
2245.57 1623
2246.02 1661
2246.47 1583
2246.91 1693
2247.36 1641
2247.81 1580
2248.25 1595
2248.70 1612
2249.15 1582
2249.59 1629
2250.04 1669
2250.49 1708
2250.93 1618
2251.38 1621
2251.83 1638
2252.28 1668
2252.72 1678
2253.17 1649
2253.62 1696
2254.07 1658
2254.51 1615
2254.96 1597
2255.41 1568
2255.86 1633
2256.30 1596
2256.75 1623
2257.20 1582
2257.65 1589
2258.09 1584
2258.54 1522
2258.99 1500
2259.44 1611
2259.89 1567
2260.33 1562
2260.78 1645
2261.23 1615
2261.68 1545
2262.13 1631
2262.58 1725
2263.02 1618
2263.47 1625
2263.92 1595
2264.37 1621
2264.82 1600
2265.27 1636
2265.71 1626
2266.16 1643
2266.61 1660
2267.06 1629
2267.51 1593
2267.96 1585
2268.41 1691
2268.86 1690
2269.30 1710
2269.75 1725
2270.20 1755
2270.65 1716
2271.10 1752
2271.55 1747
2272.00 1754
2272.45 1803
2272.90 1833
2273.35 1784
2273.80 1809
2274.25 1701
2274.69 1776
2275.14 1745
2275.59 1781
2276.04 1809
2276.49 1823
2276.94 1831
2277.39 1812
2277.84 1822
2278.29 1733
2278.74 1799
2279.19 1762
2279.64 1749
2280.09 1739
2280.54 1722
2280.99 1649
2281.44 1705
2281.89 1670
2282.34 1678
2282.79 1618
2283.24 1580
2283.69 1558
2284.14 1613
2284.59 1595
2285.04 1603
2285.50 1692
2285.95 1632
2286.40 1596
2286.85 1601
2287.30 1656
2287.75 1590
2288.20 1649
2288.65 1717
2289.10 1760
2289.55 1724
2290.00 1774
2290.45 1833
2290.91 1803
2291.36 1815
2291.81 1871
2292.26 1809
2292.71 1851
2293.16 1864
2293.61 1889
2294.06 1936
2294.52 1943
2294.97 1945
2295.42 1946
2295.87 1942
2296.32 1898
2296.77 1910
2297.22 1841
2297.68 1782
2298.13 1790
2298.58 1743
2299.03 1809
2299.48 1712
2299.94 1666
2300.39 1697
2300.84 1628
2301.29 1567
2301.74 1620
2302.20 1627
2302.65 1684
2303.10 1617
2303.55 1635
2304.01 1645
2304.46 1648
2304.91 1589
2305.36 1609
2305.82 1664
2306.27 1632
2306.72 1622
2307.17 1653
2307.63 1676
2308.08 1703
2308.53 1802
2308.98 1762
2309.44 1855
2309.89 1859
2310.34 1877
2310.80 1869
2311.25 1812
2311.70 1808
2312.16 1823
2312.61 1786
2313.06 1762
2313.52 1772
2313.97 1822
2314.42 1763
2314.88 1771
2315.33 1787
2315.78 1780
2316.24 1804
2316.69 1814
2317.14 1855
2317.60 1835
2318.05 1884
2318.50 1859
2318.96 1978
2319.41 1905
2319.87 1904
2320.32 1883
2320.77 1910
2321.23 1870
2321.68 1885
2322.14 1899
2322.59 1834
2323.04 1769
2323.50 1813
2323.95 1899
2324.41 1975
2324.86 1979
2325.32 2094
2325.77 2232
2326.23 2270
2326.68 2231
2327.13 2204
2327.59 2166
2328.04 2110
2328.50 2036
2328.95 1967
2329.41 1825
2329.86 1876
2330.32 1881
2330.77 1824
2331.23 1751
2331.68 1745
2332.14 1796
2332.59 1818
2333.05 1770
2333.50 1777
2333.96 1788
2334.41 1758
2334.87 1768
2335.33 1735
2335.78 1751
2336.24 1750
2336.69 1773
2337.15 1743
2337.60 1709
2338.06 1746
2338.51 1712
2338.97 1677
2339.43 1753
2339.88 1687
2340.34 1678
2340.79 1669
2341.25 1673
2341.71 1659
2342.16 1632
2342.62 1627
2343.07 1654
2343.53 1732
2343.99 1585
2344.44 1571
2344.90 1555
2345.36 1593
2345.81 1637
2346.27 1621
2346.73 1651
2347.18 1699
2347.64 1627
2348.09 1655
2348.55 1659
2349.01 1677
2349.47 1716
2349.92 1784
2350.38 1776
2350.84 1779
2351.29 1802
2351.75 1776
2352.21 1708
2352.66 1728
2353.12 1732
2353.58 1747
2354.04 1717
2354.49 1695
2354.95 1674
2355.41 1664
2355.86 1669
2356.32 1705
2356.78 1634
2357.24 1602
2357.70 1632
2358.15 1653
2358.61 1577
2359.07 1598
2359.53 1645
2359.98 1582
2360.44 1548
2360.90 1573
2361.36 1582
2361.82 1591
2362.27 1493
2362.73 1480
2363.19 1503
2363.65 1569
2364.11 1646
2364.56 1602
2365.02 1643
2365.48 1645
2365.94 1648
2366.40 1669
2366.86 1701
2367.31 1680
2367.77 1720
2368.23 1659
2368.69 1619
2369.15 1614
2369.61 1647
2370.07 1703
2370.53 1657
2370.98 1600
2371.44 1612
2371.90 1649
2372.36 1637
2372.82 1602
2373.28 1580
2373.74 1652
2374.20 1578
2374.66 1587
2375.12 1641
2375.58 1671
2376.04 1583
2376.49 1638
2376.95 1674
2377.41 1582
2377.87 1587
2378.33 1564
2378.79 1605
2379.25 1589
2379.71 1574
2380.17 1541
2380.63 1568
2381.09 1510
2381.55 1545
2382.01 1547
2382.47 1516
2382.93 1536
2383.39 1577
2383.85 1559
2384.31 1488
2384.77 1499
2385.23 1526
2385.69 1506
2386.15 1495
2386.61 1561
2387.07 1484
2387.53 1512
2387.99 1552
2388.46 1544
2388.92 1526
2389.38 1521
2389.84 1548
2390.30 1560
2390.76 1611
2391.22 1558
2391.68 1568
2392.14 1551
2392.60 1587
2393.06 1611
2393.52 1607
2393.99 1595
2394.45 1579
2394.91 1578
2395.37 1565
2395.83 1579
2396.29 1544
2396.75 1582
2397.21 1547
2397.68 1502
2398.14 1540
2398.60 1587
2399.06 1570
2399.52 1534
2399.98 1519
2400.45 1529
2400.91 1543
2401.37 1483
2401.83 1495
2402.29 1503
2402.76 1430
2403.22 1495
2403.68 1482
2404.14 1475
2404.60 1532
2405.07 1625
2405.53 1639
2405.99 1615
2406.45 1653
2406.91 1626
2407.38 1640
2407.84 1652
2408.30 1578
2408.76 1528
2409.23 1619
2409.69 1621
2410.15 1520
2410.62 1492
2411.08 1508
2411.54 1525
2412.00 1494
2412.47 1449
2412.93 1464
2413.39 1496
2413.86 1500
2414.32 1497
2414.78 1491
2415.24 1517
2415.71 1528
2416.17 1525
2416.63 1507
2417.10 1544
2417.56 1462
2418.02 1510
2418.49 1552
2418.95 1551
2419.42 1529
2419.88 1500
2420.34 1512
2420.81 1505
2421.27 1489
2421.73 1498
2422.20 1499
2422.66 1514
2423.13 1543
2423.59 1565
2424.05 1534
2424.52 1551
2424.98 1518
2425.45 1498
2425.91 1520
2426.37 1490
2426.84 1561
2427.30 1488
2427.77 1537
2428.23 1480
2428.70 1459
2429.16 1468
2429.62 1467
2430.09 1508
2430.55 1529
2431.02 1489
2431.48 1447
2431.95 1450
2432.41 1516
2432.88 1478
2433.34 1496
2433.81 1444
2434.27 1471
2434.74 1492
2435.20 1428
2435.67 1461
2436.13 1410
2436.60 1445
2437.06 1417
2437.53 1457
2437.99 1408
2438.46 1433
2438.92 1495
2439.39 1474
2439.86 1442
2440.32 1419
2440.79 1428
2441.25 1443
2441.72 1458
2442.18 1397
2442.65 1427
2443.12 1435
2443.58 1457
2444.05 1473
2444.51 1454
2444.98 1424
2445.44 1430
2445.91 1443
2446.38 1407
2446.84 1446
2447.31 1488
2447.78 1445
2448.24 1442
2448.71 1438
2449.17 1432
2449.64 1463
2450.11 1410
2450.57 1406
2451.04 1446
2451.51 1495
2451.97 1436
2452.44 1491
2452.91 1443
2453.37 1409
2453.84 1397
2454.31 1381
2454.78 1347
2455.24 1407
2455.71 1459
2456.18 1462
2456.64 1466
2457.11 1441
2457.58 1447
2458.04 1439
2458.51 1380
2458.98 1360
2459.45 1385
2459.91 1355
2460.38 1456
2460.85 1425
2461.32 1358
2461.78 1401
2462.25 1368
2462.72 1459
2463.19 1447
2463.66 1465
2464.12 1460
2464.59 1432
2465.06 1477
2465.53 1497
2465.99 1480
2466.46 1447
2466.93 1435
2467.40 1464
2467.87 1443
2468.34 1453
2468.80 1469
2469.27 1455
2469.74 1437
2470.21 1438
2470.68 1445
2471.15 1475
2471.61 1427
2472.08 1397
2472.55 1482
2473.02 1463
2473.49 1398
2473.96 1353
2474.43 1446
2474.90 1428
2475.36 1394
2475.83 1421
2476.30 1400
2476.77 1399
2477.24 1365
2477.71 1357
2478.18 1363
2478.65 1402
2479.12 1456
2479.59 1425
2480.06 1423
2480.52 1393
2480.99 1352
2481.46 1404
2481.93 1336
2482.40 1306
2482.87 1317
2483.34 1393
2483.81 1392
2484.28 1331
2484.75 1379
2485.22 1375
2485.69 1383
2486.16 1434
2486.63 1452
2487.10 1404
2487.57 1423
2488.04 1505
2488.51 1529
2488.98 1505
2489.45 1477
2489.92 1507
2490.39 1451
2490.86 1546
2491.33 1459
2491.80 1406
2492.27 1416
2492.74 1414
2493.21 1391
2493.69 1438
2494.16 1493
2494.63 1486
2495.10 1535
2495.57 1507
2496.04 1444
2496.51 1457
2496.98 1503
2497.45 1502
2497.92 1502
2498.39 1372
2498.86 1371
2499.34 1399
2499.81 1404
2500.28 1389
2500.75 1359
2501.22 1336
2501.69 1394
2502.16 1388
2502.64 1390
2503.11 1355
2503.58 1364
2504.05 1436
2504.52 1420
2504.99 1454
2505.47 1407
2505.94 1455
2506.41 1446
2506.88 1454
2507.35 1443
2507.82 1461
2508.30 1505
2508.77 1526
2509.24 1462
2509.71 1422
2510.18 1379
2510.66 1449
2511.13 1492
2511.60 1515
2512.07 1457
2512.55 1436
2513.02 1462
2513.49 1448
2513.96 1454
2514.44 1416
2514.91 1458
2515.38 1510
2515.85 1435
2516.33 1388
2516.80 1407
2517.27 1379
2517.75 1369
2518.22 1400
2518.69 1384
2519.16 1434
2519.64 1434
2520.11 1494
2520.58 1460
2521.06 1486
2521.53 1470
2522.00 1483
2522.48 1474
2522.95 1457
2523.42 1470
2523.90 1429
2524.37 1538
2524.84 1492
2525.32 1520
2525.79 1491
2526.27 1426
2526.74 1458
2527.21 1422
2527.69 1428
2528.16 1431
2528.63 1464
2529.11 1448
2529.58 1436
2530.06 1444
2530.53 1482
2531.00 1494
2531.48 1440
2531.95 1451
2532.43 1457
2532.90 1443
2533.38 1469
2533.85 1443
2534.32 1489
2534.80 1526
2535.27 1486
2535.75 1439
2536.22 1456
2536.70 1485
2537.17 1545
2537.65 1543
2538.12 1497
2538.60 1496
2539.07 1525
2539.55 1504
2540.02 1544
2540.50 1492
2540.97 1492
2541.45 1506
2541.92 1457
2542.40 1513
2542.87 1474
2543.35 1419
2543.82 1337
2544.30 1357
2544.77 1417
2545.25 1438
2545.72 1400
2546.20 1428
2546.68 1464
2547.15 1462
2547.63 1516
2548.10 1524
2548.58 1636
2549.05 1709
2549.53 1804
2550.01 1830
2550.48 1788
2550.96 1858
2551.43 1820
2551.91 1904
2552.39 1880
2552.86 1780
2553.34 1790
2553.82 1761
2554.29 1797
2554.77 1754
2555.24 1710
2555.72 1717
2556.20 1659
2556.67 1647
2557.15 1527
2557.63 1525
2558.10 1522
2558.58 1514
2559.06 1502
2559.53 1474
2560.01 1461
2560.49 1462
2560.96 1469
2561.44 1345
2561.92 1375
2562.40 1423
2562.87 1430
2563.35 1392
2563.83 1386
2564.30 1410
2564.78 1350
2565.26 1372
2565.74 1392
2566.21 1373
2566.69 1403
2567.17 1467
2567.65 1501
2568.12 1494
2568.60 1435
2569.08 1444
2569.56 1457
2570.03 1487
2570.51 1479
2570.99 1424
2571.47 1435
2571.95 1435
2572.42 1408
2572.90 1354
2573.38 1389
2573.86 1432
2574.34 1416
2574.81 1413
2575.29 1373
2575.77 1346
2576.25 1405
2576.73 1458
2577.21 1427
2577.68 1411
2578.16 1343
2578.64 1451
2579.12 1429
2579.60 1436
2580.08 1387
2580.56 1419
2581.04 1437
2581.51 1329
2581.99 1417
2582.47 1345
2582.95 1360
2583.43 1377
2583.91 1381
2584.39 1359
2584.87 1338
2585.35 1392
2585.83 1320
2586.31 1347
2586.78 1396
2587.26 1358
2587.74 1390
2588.22 1429
2588.70 1397
2589.18 1403
2589.66 1423
2590.14 1407
2590.62 1388
2591.10 1430
2591.58 1385
2592.06 1401
2592.54 1434
2593.02 1436
2593.50 1480
2593.98 1422
2594.46 1408
2594.94 1433
2595.42 1396
2595.90 1397
2596.38 1395
2596.86 1325
2597.34 1368
2597.82 1409
2598.30 1331
2598.78 1324
2599.26 1276
2599.74 1326
2600.22 1336
2600.70 1339
2601.19 1324
2601.67 1325
2602.15 1377
2602.63 1364
2603.11 1311
2603.59 1376
2604.07 1349
2604.55 1349
2605.03 1363
2605.51 1326
2605.99 1374
2606.48 1400
2606.96 1425
2607.44 1419
2607.92 1467
2608.40 1381
2608.88 1399
2609.36 1444
2609.84 1446
2610.33 1454
2610.81 1410
2611.29 1396
2611.77 1405
2612.25 1437
2612.73 1326
2613.22 1321
2613.70 1354
2614.18 1344
2614.66 1374
2615.14 1364
2615.63 1401
2616.11 1399
2616.59 1366
2617.07 1389
2617.55 1400
2618.04 1365
2618.52 1394
2619.00 1326
2619.48 1338
2619.97 1347
2620.45 1408
2620.93 1402
2621.41 1409
2621.90 1393
2622.38 1401
2622.86 1352
2623.34 1379
2623.83 1351
2624.31 1336
2624.79 1346
2625.27 1339
2625.76 1366
2626.24 1344
2626.72 1349
2627.21 1349
2627.69 1359
2628.17 1308
2628.66 1328
2629.14 1347
2629.62 1314
2630.11 1369
2630.59 1370
2631.07 1352
2631.56 1324
2632.04 1358
2632.52 1313
2633.01 1408
2633.49 1349
2633.97 1338
2634.46 1357
2634.94 1354
2635.43 1380
2635.91 1380
2636.39 1367
2636.88 1390
2637.36 1412
2637.85 1395
2638.33 1327
2638.81 1331
2639.30 1385
2639.78 1306
2640.27 1315
2640.75 1285
2641.24 1303
2641.72 1251
2642.20 1290
2642.69 1287
2643.17 1267
2643.66 1326
2644.14 1314
2644.63 1288
2645.11 1293
2645.60 1333
2646.08 1314
2646.57 1331
2647.05 1317
2647.54 1342
2648.02 1346
2648.51 1316
2648.99 1353
2649.48 1346
2649.96 1330
2650.45 1317
2650.93 1327
2651.42 1324
2651.90 1332
2652.39 1302
2652.87 1286
2653.36 1328
2653.84 1329
2654.33 1351
2654.82 1405
2655.30 1309
2655.79 1290
2656.27 1317
2656.76 1295
2657.24 1298
2657.73 1324
2658.22 1321
2658.70 1339
2659.19 1327
2659.67 1411
2660.16 1339
2660.65 1339
2661.13 1363
2661.62 1346
2662.10 1283
2662.59 1322
2663.08 1384
2663.56 1398
2664.05 1423
2664.54 1318
2665.02 1353
2665.51 1402
2666.00 1382
2666.48 1386
2666.97 1414
2667.46 1427
2667.94 1462
2668.43 1421
2668.92 1406
2669.40 1356
2669.89 1387
2670.38 1491
2670.86 1361
2671.35 1369
2671.84 1340
2672.33 1390
2672.81 1383
2673.30 1407
2673.79 1390
2674.28 1421
2674.76 1402
2675.25 1407
2675.74 1391
2676.23 1447
2676.71 1371
2677.20 1401
2677.69 1413
2678.18 1363
2678.66 1331
2679.15 1345
2679.64 1382
2680.13 1392
2680.62 1378
2681.10 1333
2681.59 1305
2682.08 1286
2682.57 1299
2683.06 1275
2683.54 1286
2684.03 1269
2684.52 1308
2685.01 1243
2685.50 1288
2685.99 1282
2686.47 1286
2686.96 1340
2687.45 1336
2687.94 1324
2688.43 1292
2688.92 1339
2689.41 1328
2689.89 1357
2690.38 1372
2690.87 1364
2691.36 1366
2691.85 1394
2692.34 1448
2692.83 1444
2693.32 1441
2693.81 1389
2694.30 1452
2694.79 1414
2695.27 1459
2695.76 1436
2696.25 1428
2696.74 1434
2697.23 1427
2697.72 1412
2698.21 1462
2698.70 1379
2699.19 1372
2699.68 1362
2700.17 1350
2700.66 1389
2701.15 1381
2701.64 1390
2702.13 1398
2702.62 1380
2703.11 1387
2703.60 1404
2704.09 1427
2704.58 1425
2705.07 1388
2705.56 1366
2706.05 1334
2706.54 1407
2707.03 1420
2707.52 1366
2708.01 1350
2708.50 1358
2708.99 1379
2709.48 1387
2709.97 1336
2710.46 1375
2710.96 1406
2711.45 1409
2711.94 1368
2712.43 1320
2712.92 1290
2713.41 1332
2713.90 1305
2714.39 1325
2714.88 1353
2715.37 1368
2715.86 1342
2716.36 1334
2716.85 1319
2717.34 1312
2717.83 1344
2718.32 1330
2718.81 1321
2719.30 1390
2719.80 1347
2720.29 1367
2720.78 1375
2721.27 1423
2721.76 1406
2722.25 1399
2722.75 1415
2723.24 1440
2723.73 1439
2724.22 1350
2724.71 1364
2725.21 1395
2725.70 1373
2726.19 1338
2726.68 1390
2727.17 1394
2727.67 1397
2728.16 1392
2728.65 1409
2729.14 1417
2729.64 1411
2730.13 1347
2730.62 1370
2731.11 1322
2731.61 1351
2732.10 1394
2732.59 1412
2733.08 1428
2733.58 1383
2734.07 1390
2734.56 1327
2735.05 1369
2735.55 1364
2736.04 1398
2736.53 1397
2737.03 1400
2737.52 1418
2738.01 1471
2738.51 1508
2739.00 1489
2739.49 1381
2739.99 1482
2740.48 1427
2740.97 1487
2741.47 1505
2741.96 1479
2742.45 1526
2742.95 1491
2743.44 1437
2743.93 1414
2744.43 1445
2744.92 1336
2745.42 1359
2745.91 1311
2746.40 1386
2746.90 1356
2747.39 1403
2747.89 1334
2748.38 1304
2748.87 1350
2749.37 1354
2749.86 1375
2750.36 1319
2750.85 1363
2751.34 1382
2751.84 1369
2752.33 1348
2752.83 1340
2753.32 1266
2753.82 1305
2754.31 1337
2754.81 1287
2755.30 1235
2755.80 1284
2756.29 1269
2756.79 1286
2757.28 1295
2757.78 1287
2758.27 1330
2758.77 1357
2759.26 1368
2759.76 1355
2760.25 1354
2760.75 1287
2761.24 1389
2761.74 1352
2762.23 1370
2762.73 1338
2763.22 1350
2763.72 1353
2764.21 1360
2764.71 1327
2765.20 1297
2765.70 1309
2766.20 1373
2766.69 1367
2767.19 1303
2767.68 1274
2768.18 1301
2768.68 1305
2769.17 1351
2769.67 1322
2770.16 1266
2770.66 1327
2771.16 1314
2771.65 1291
2772.15 1311
2772.64 1315
2773.14 1334
2773.64 1336
2774.13 1291
2774.63 1258
2775.13 1290
2775.62 1320
2776.12 1332
2776.62 1266
2777.11 1284
2777.61 1286
2778.11 1336
2778.60 1288
2779.10 1294
2779.60 1325
2780.09 1302
2780.59 1349
2781.09 1328
2781.58 1335
2782.08 1280
2782.58 1386
2783.08 1348
2783.57 1275
2784.07 1275
2784.57 1334
2785.07 1328
2785.56 1256
2786.06 1271
2786.56 1257
2787.06 1300
2787.55 1280
2788.05 1258
2788.55 1237
2789.05 1270
2789.54 1277
2790.04 1354
2790.54 1337
2791.04 1312
2791.54 1263
2792.03 1274
2792.53 1315
2793.03 1299
2793.53 1278
2794.03 1269
2794.52 1321
2795.02 1335
2795.52 1355
2796.02 1361
2796.52 1378
2797.02 1360
2797.51 1317
2798.01 1241
2798.51 1311
2799.01 1337
2799.51 1313
2800.01 1321
2800.51 1315
2801.00 1295
2801.50 1288
2802.00 1371
2802.50 1297
2803.00 1276
2803.50 1278
2804.00 1363
2804.50 1310
2805.00 1327
2805.50 1296
2806.00 1278
2806.49 1310
2806.99 1360
2807.49 1366
2807.99 1347
2808.49 1366
2808.99 1438
2809.49 1427
2809.99 1492
2810.49 1531
2810.99 1533
2811.49 1575
2811.99 1581
2812.49 1585
2812.99 1552
2813.49 1584
2813.99 1497
2814.49 1444
2814.99 1440
2815.49 1404
2815.99 1392
2816.49 1394
2816.99 1334
2817.49 1317
2817.99 1346
2818.49 1341
2818.99 1293
2819.49 1323
2819.99 1335
2820.49 1324
2820.99 1312
2821.49 1286
2821.99 1252
2822.50 1281
2823.00 1290
2823.50 1284
2824.00 1287
2824.50 1323
2825.00 1263
2825.50 1230
2826.00 1217
2826.50 1207
2827.00 1235
2827.50 1253
2828.01 1239
2828.51 1296
2829.01 1247
2829.51 1256
2830.01 1265
2830.51 1270
2831.01 1255
2831.52 1257
2832.02 1210
2832.52 1246
2833.02 1297
2833.52 1231
2834.02 1235
2834.53 1262
2835.03 1313
2835.53 1276
2836.03 1322
2836.53 1286
2837.03 1234
2837.54 1274
2838.04 1243
2838.54 1222
2839.04 1252
2839.55 1220
2840.05 1289
2840.55 1273
2841.05 1266
2841.55 1293
2842.06 1306
2842.56 1312
2843.06 1235
2843.56 1235
2844.07 1191
2844.57 1223
2845.07 1235
2845.58 1232
2846.08 1274
2846.58 1276
2847.08 1350
2847.59 1343
2848.09 1330
2848.59 1291
2849.10 1337
2849.60 1319
2850.10 1336
2850.61 1261
2851.11 1328
2851.61 1361
2852.12 1318
2852.62 1272
2853.12 1277
2853.63 1295
2854.13 1317
2854.63 1274
2855.14 1253
2855.64 1277
2856.14 1291
2856.65 1267
2857.15 1274
2857.66 1274
2858.16 1248
2858.66 1307
2859.17 1329
2859.67 1367
2860.17 1318
2860.68 1319
2861.18 1287
2861.69 1268
2862.19 1267
2862.70 1230
2863.20 1276
2863.70 1329
2864.21 1291
2864.71 1348
2865.22 1319
2865.72 1240
2866.23 1245
2866.73 1277
2867.24 1284
2867.74 1234
2868.25 1301
2868.75 1350
2869.26 1308
2869.76 1278
2870.27 1299
2870.77 1334
2871.28 1374
2871.78 1351
2872.29 1334
2872.79 1327
2873.30 1307
2873.80 1375
2874.31 1372
2874.81 1330
2875.32 1368
2875.82 1387
2876.33 1348
2876.83 1346
2877.34 1285
2877.84 1249
2878.35 1298
2878.86 1330
2879.36 1264
2879.87 1273
2880.37 1277
2880.88 1252
2881.39 1315
2881.89 1300
2882.40 1263
2882.90 1265
2883.41 1322
2883.92 1310
2884.42 1355
2884.93 1368
2885.43 1387
2885.94 1458
2886.45 1460
2886.95 1528
2887.46 1583
2887.97 1573
2888.47 1548
2888.98 1567
2889.49 1580
2889.99 1617
2890.50 1566
2891.01 1592
2891.51 1575
2892.02 1546
2892.53 1569
2893.03 1611
2893.54 1596
2894.05 1592
2894.55 1610
2895.06 1592
2895.57 1592
2896.08 1677
2896.58 1666
2897.09 1562
2897.60 1601
2898.11 1648
2898.61 1689
2899.12 1591
2899.63 1535
2900.13 1545
2900.64 1509
2901.15 1516
2901.66 1558
2902.17 1503
2902.67 1451
2903.18 1442
2903.69 1413
2904.20 1432
2904.70 1462
2905.21 1479
2905.72 1542
2906.23 1467
2906.74 1483
2907.25 1517
2907.75 1464
2908.26 1433
2908.77 1467
2909.28 1405
2909.79 1400
2910.30 1430
2910.80 1399
2911.31 1358
2911.82 1432
2912.33 1373
2912.84 1330
2913.35 1368
2913.86 1354
2914.36 1329
2914.87 1332
2915.38 1435
2915.89 1405
2916.40 1375
2916.91 1384
2917.42 1449
2917.93 1449
2918.44 1408
2918.95 1439
2919.46 1489
2919.96 1465
2920.47 1427
2920.98 1476
2921.49 1522
2922.00 1457
2922.51 1455
2923.02 1525
2923.53 1488
2924.04 1482
2924.55 1455
2925.06 1484
2925.57 1499
2926.08 1497
2926.59 1416
2927.10 1459
2927.61 1470
2928.12 1449
2928.63 1433
2929.14 1418
2929.65 1421
2930.16 1445
2930.67 1447
2931.18 1428
2931.69 1366
2932.20 1374
2932.71 1300
2933.22 1342
2933.73 1373
2934.24 1361
2934.75 1388
2935.26 1418
2935.77 1386
2936.29 1422
2936.80 1495
2937.31 1426
2937.82 1419
2938.33 1417
2938.84 1462
2939.35 1490
2939.86 1483
2940.37 1458
2940.88 1435
2941.39 1435
2941.91 1436
2942.42 1514
2942.93 1470
2943.44 1436
2943.95 1445
2944.46 1398
2944.97 1434
2945.49 1384
2946.00 1413
2946.51 1391
2947.02 1387
2947.53 1374
2948.04 1368
2948.56 1379
2949.07 1392
2949.58 1335
2950.09 1331
2950.60 1306
2951.12 1328
2951.63 1330
2952.14 1304
2952.65 1347
2953.16 1339
2953.68 1362
2954.19 1375
2954.70 1385
2955.21 1380
2955.73 1412
2956.24 1463
2956.75 1477
2957.26 1440
2957.78 1466
2958.29 1482
2958.80 1489
2959.31 1559
2959.83 1560
2960.34 1516
2960.85 1549
2961.36 1582
2961.88 1541
2962.39 1561
2962.90 1619
2963.42 1662
2963.93 1625
2964.44 1600
2964.96 1620
2965.47 1613
2965.98 1624
2966.50 1672
2967.01 1716
2967.52 1721
2968.04 1761
2968.55 1754
2969.06 1792
2969.58 1741
2970.09 1711
2970.60 1727
2971.12 1820
2971.63 1685
2972.15 1687
2972.66 1681
2973.17 1658
2973.69 1608
2974.20 1590
2974.72 1576
2975.23 1617
2975.74 1521
2976.26 1549
2976.77 1576
2977.29 1537
2977.80 1556
2978.31 1594
2978.83 1613
2979.34 1628
2979.86 1631
2980.37 1669
2980.89 1723
2981.40 1778
2981.92 1787
2982.43 1784
2982.95 1734
2983.46 1767
2983.98 1866
2984.49 1855
2985.01 1861
2985.52 1923
2986.04 1933
2986.55 1863
2987.07 1874
2987.58 1884
2988.10 1910
2988.61 1962
2989.13 1968
2989.64 2023
2990.16 2138
2990.67 2120
2991.19 2029
2991.70 2019
2992.22 2055
2992.73 2033
2993.25 2022
2993.77 1999
2994.28 2023
2994.80 2039
2995.31 2055
2995.83 2086
2996.35 2161
2996.86 2275
2997.38 2305
2997.89 2423
2998.41 2513
2998.93 2567
2999.44 2675
2999.96 2692
3000.47 2713
3000.99 2686
3001.51 2631
3002.02 2745
3002.54 2822
3003.06 3023
3003.57 3381
3004.09 4053
3004.61 4692
3005.12 5576
3005.64 6250
3006.16 6728
3006.67 6965
3007.19 7088
3007.71 6620
3008.22 6028
3008.74 5351
3009.26 4724
3009.77 4294
3010.29 3623
3010.81 3078
3011.33 2861
3011.84 2692
3012.36 2507
3012.88 2435
3013.40 2294
3013.91 2305
3014.43 2270
3014.95 2186
3015.47 2109
3015.98 2118
3016.50 2065
3017.02 2044
3017.54 2013
3018.05 1967
3018.57 1987
3019.09 2035
3019.61 1973
3020.13 1936
3020.64 1957
3021.16 1872
3021.68 1923
3022.20 1928
3022.72 1915
3023.23 1935
3023.75 1952
3024.27 1969
3024.79 1996
3025.31 2020
3025.83 1978
3026.34 1953
3026.86 2037
3027.38 1986
3027.90 1911
3028.42 1956
3028.94 1909
3029.46 1898
3029.98 1869
3030.49 1880
3031.01 1924
3031.53 1839
3032.05 1814
3032.57 1837
3033.09 1816
3033.61 1880
3034.13 1820
3034.65 1814
3035.17 1809
3035.68 1745
3036.20 1792
3036.72 1772
3037.24 1790
3037.76 1828
3038.28 1833
3038.80 1799
3039.32 1806
3039.84 1778
3040.36 1771
3040.88 1682
3041.40 1669
3041.92 1710
3042.44 1721
3042.96 1648
3043.48 1730
3044.00 1652
3044.52 1716
3045.04 1729
3045.56 1710
3046.08 1724
3046.60 1668
3047.12 1622
3047.64 1681
3048.16 1674
3048.68 1636
3049.20 1624
3049.72 1650
3050.24 1694
3050.76 1634
3051.28 1585
3051.80 1647
3052.33 1638
3052.85 1597
3053.37 1568
3053.89 1551
3054.41 1603
3054.93 1675
3055.45 1649
3055.97 1636
3056.49 1616
3057.01 1654
3057.54 1685
3058.06 1711
3058.58 1673
3059.10 1673
3059.62 1686
3060.14 1708
3060.66 1685
3061.18 1666
3061.71 1668
3062.23 1702
3062.75 1701
3063.27 1683
3063.79 1670
3064.31 1671
3064.84 1741
3065.36 1787
3065.88 1716
3066.40 1785
3066.92 1807
3067.45 1827
3067.97 1834
3068.49 1828
3069.01 1785
3069.53 1819
3070.06 1777
3070.58 1754
3071.10 1778
3071.62 1747
3072.15 1798
3072.67 1810
3073.19 1789
3073.71 1783
3074.24 1859
3074.76 1804
3075.28 1834
3075.80 1867
3076.33 1855
3076.85 1827
3077.37 1900
3077.90 2023
3078.42 2128
3078.94 2121
3079.46 2149
3079.99 2241
3080.51 2362
3081.03 2339
3081.56 2400
3082.08 2551
3082.60 2608
3083.13 2542
3083.65 2562
3084.17 2525
3084.70 2481
3085.22 2493
3085.74 2496
3086.27 2495
3086.79 2294
3087.31 2251
3087.84 2210
3088.36 2190
3088.89 2182
3089.41 2146
3089.93 2221
3090.46 2230
3090.98 2230
3091.51 2233
3092.03 2261
3092.55 2275
3093.08 2414
3093.60 2442
3094.13 2559
3094.65 2619
3095.18 2787
3095.70 3052
3096.22 3224
3096.75 3351
3097.27 3603
3097.80 3685
3098.32 3743
3098.85 3686
3099.37 3651
3099.90 3695
3100.42 3901
3100.95 4096
3101.47 4499
3102.00 5302
3102.52 6521
3103.05 7949
3103.57 9434
3104.10 10411
3104.62 10772
3105.15 10478
3105.67 9722
3106.20 8958
3106.72 7816
3107.25 6694
3107.77 5574
3108.30 4730
3108.82 4077
3109.35 3528
3109.88 3274
3110.40 3073
3110.93 2958
3111.45 2919
3111.98 2919
3112.50 2841
3113.03 2796
3113.56 2772
3114.08 2670
3114.61 2641
3115.13 2507
3115.66 2470
3116.19 2428
3116.71 2391
3117.24 2255
3117.77 2250
3118.29 2235
3118.82 2207
3119.34 2215
3119.87 2235
3120.40 2255
3120.92 2251
3121.45 2310
3121.98 2338
3122.50 2370
3123.03 2427
3123.56 2408
3124.08 2413
3124.61 2392
3125.14 2378
3125.66 2301
3126.19 2168
3126.72 2173
3127.25 2091
3127.77 2004
3128.30 1974
3128.83 1943
3129.35 1920
3129.88 1950
3130.41 1994
3130.94 1911
3131.46 1891
3131.99 1892
3132.52 1863
3133.05 1906
3133.57 1856
3134.10 1834
3134.63 1851
3135.16 1882
3135.68 1938
3136.21 2011
3136.74 1881
3137.27 1853
3137.80 1799
3138.32 1788
3138.85 1745
3139.38 1715
3139.91 1671
3140.44 1690
3140.97 1729
3141.49 1641
3142.02 1652
3142.55 1674
3143.08 1653
3143.61 1637
3144.14 1632
3144.66 1685
3145.19 1675
3145.72 1674
3146.25 1638
3146.78 1612
3147.31 1640
3147.84 1631
3148.36 1595
3148.89 1581
3149.42 1623
3149.95 1613
3150.48 1656
3151.01 1666
3151.54 1609
3152.07 1592
3152.60 1674
3153.13 1665
3153.66 1636
3154.19 1607
3154.71 1645
3155.24 1631
3155.77 1623
3156.30 1640
3156.83 1638
3157.36 1653
3157.89 1646
3158.42 1592
3158.95 1572
3159.48 1585
3160.01 1537
3160.54 1610
3161.07 1616
3161.60 1570
3162.13 1559
3162.66 1607
3163.19 1571
3163.72 1508
3164.25 1581
3164.78 1557
3165.31 1473
3165.84 1518
3166.37 1478
3166.90 1467
3167.43 1516
3167.96 1451
3168.49 1466
3169.02 1531
3169.56 1514
3170.09 1466
3170.62 1525
3171.15 1543
3171.68 1509
3172.21 1504
3172.74 1508
3173.27 1507
3173.80 1541
3174.33 1537
3174.86 1538
3175.40 1602
3175.93 1586
3176.46 1623
3176.99 1621
3177.52 1570
3178.05 1629
3178.58 1558
3179.11 1556
3179.65 1505
3180.18 1492
3180.71 1480
3181.24 1483
3181.77 1469
3182.30 1514
3182.84 1518
3183.37 1444
3183.90 1453
3184.43 1424
3184.96 1416
3185.49 1445
3186.03 1530
3186.56 1491
3187.09 1418
3187.62 1435
3188.16 1475
3188.69 1523
3189.22 1483
3189.75 1506
3190.28 1559
3190.82 1554
3191.35 1570
3191.88 1522
3192.41 1539
3192.95 1563
3193.48 1556
3194.01 1461
3194.55 1518
3195.08 1548
3195.61 1500
3196.14 1539
3196.68 1608
3197.21 1551
3197.74 1538
3198.28 1516
3198.81 1577
3199.34 1570
3199.87 1578
3200.41 1560
3200.94 1528
3201.47 1549
3202.01 1576
3202.54 1624
3203.07 1633
3203.61 1609
3204.14 1618
3204.68 1597
3205.21 1644
3205.74 1675
3206.28 1670
3206.81 1785
3207.34 1884
3207.88 1859
3208.41 1860
3208.95 1925
3209.48 1966
3210.01 2026
3210.55 2025
3211.08 2076
3211.62 2081
3212.15 2117
3212.68 2050
3213.22 2024
3213.75 2039
3214.29 2032
3214.82 1916
3215.36 1914
3215.89 1856
3216.42 1788
3216.96 1769
3217.49 1685
3218.03 1642
3218.56 1626
3219.10 1666
3219.63 1611
3220.17 1650
3220.70 1726
3221.24 1701
3221.77 1618
3222.31 1668
3222.84 1704
3223.38 1746
3223.91 1834
3224.45 1968
3224.98 2013
3225.52 2014
3226.05 2054
3226.59 2045
3227.12 2067
3227.66 2056
3228.20 2104
3228.73 2031
3229.27 1972
3229.80 1972
3230.34 2014
3230.87 2060
3231.41 2049
3231.95 2048
3232.48 2069
3233.02 2067
3233.55 2073
3234.09 2160
3234.63 2176
3235.16 2220
3235.70 2191
3236.23 2260
3236.77 2346
3237.31 2379
3237.84 2466
3238.38 2479
3238.92 2468
3239.45 2417
3239.99 2441
3240.53 2421
3241.06 2427
3241.60 2316
3242.14 2361
3242.67 2430
3243.21 2424
3243.75 2384
3244.28 2517
3244.82 2558
3245.36 2616
3245.89 2663
3246.43 2758
3246.97 2856
3247.50 2850
3248.04 2841
3248.58 2844
3249.12 2954
3249.65 3023
3250.19 3061
3250.73 3359
3251.27 3748
3251.80 4278
3252.34 5142
3252.88 6094
3253.42 7228
3253.95 7961
3254.49 8347
3255.03 8556
3255.57 8057
3256.10 7273
3256.64 6462
3257.18 5658
3257.72 4871
3258.26 4416
3258.79 4035
3259.33 3774
3259.87 3658
3260.41 3491
3260.95 3474
3261.49 3528
3262.02 3543
3262.56 3752
3263.10 3957
3263.64 4041
3264.18 4022
3264.72 4091
3265.25 4160
3265.79 4222
3266.33 4275
3266.87 4547
3267.41 4833
3267.95 4933
3268.49 4957
3269.03 4800
3269.56 4492
3270.10 4212
3270.64 4022
3271.18 3729
3271.72 3445
3272.26 3286
3272.80 3245
3273.34 3125
3273.88 3070
3274.42 3021
3274.96 2963
3275.50 3057
3276.04 2942
3276.57 2926
3277.11 2822
3277.65 2874
3278.19 2913
3278.73 2922
3279.27 2918
3279.81 3002
3280.35 2972
3280.89 3022
3281.43 3015
3281.97 2928
3282.51 2912
3283.05 2969
3283.59 2943
3284.13 2859
3284.67 2892
3285.21 2981
3285.75 2943
3286.29 2977
3286.83 3093
3287.37 3072
3287.91 3089
3288.46 3085
3289.00 3125
3289.54 3079
3290.08 3166
3290.62 3205
3291.16 3291
3291.70 3490
3292.24 3565
3292.78 3724
3293.32 3921
3293.86 4119
3294.40 4330
3294.94 4585
3295.49 4757
3296.03 4931
3296.57 5066
3297.11 5169
3297.65 5142
3298.19 5189
3298.73 4989
3299.27 4635
3299.82 4508
3300.36 4341
3300.90 4096
3301.44 3910
3301.98 3798
3302.52 3639
3303.07 3507
3303.61 3521
3304.15 3488
3304.69 3482
3305.23 3485
3305.77 3444
3306.32 3423
3306.86 3444
3307.40 3518
3307.94 3534
3308.49 3554
3309.03 3688
3309.57 3812
3310.11 3927
3310.65 4006
3311.20 4138
3311.74 4094
3312.28 4119
3312.82 4101
3313.37 4083
3313.91 4016
3314.45 3909
3314.99 3902
3315.54 4073
3316.08 4077
3316.62 4389
3317.17 4560
3317.71 4725
3318.25 5140
3318.79 5630
3319.34 5862
3319.88 6136
3320.42 6509
3320.97 6749
3321.51 6838
3322.05 6870
3322.60 6774
3323.14 6543
3323.68 6224
3324.23 5912
3324.77 5712
3325.31 5647
3325.86 5425
3326.40 5200
3326.94 5162
3327.49 5170
3328.03 5027
3328.58 4989
3329.12 5027
3329.66 4970
3330.21 5006
3330.75 5189
3331.30 5418
3331.84 5777
3332.38 6685
3332.93 8066
3333.47 10441
3334.02 13856
3334.56 18270
3335.10 23718
3335.65 28586
3336.19 32825
3336.74 35556
3337.28 36596
3337.83 36571
3338.37 35212
3338.92 32400
3339.46 28838
3340.01 24755
3340.55 20726
3341.10 17286
3341.64 14162
3342.18 11569
3342.73 9429
3343.27 7681
3343.82 6516
3344.36 5661
3344.91 5109
3345.46 4594
3346.00 4306
3346.55 4097
3347.09 3862
3347.64 3758
3348.18 3764
3348.73 3727
3349.27 3629
3349.82 3477
3350.36 3376
3350.91 3332
3351.46 3359
3352.00 3308
3352.55 3301
3353.09 3331
3353.64 3362
3354.18 3266
3354.73 3279
3355.28 3122
3355.82 3108
3356.37 3105
3356.91 3105
3357.46 3128
3358.01 3083
3358.55 3098
3359.10 3047
3359.65 3103
3360.19 3106
3360.74 3162
3361.28 3188
3361.83 3273
3362.38 3354
3362.92 3497
3363.47 3603
3364.02 3654
3364.56 3769
3365.11 3845
3365.66 3809
3366.20 3720
3366.75 3693
3367.30 3612
3367.85 3511
3368.39 3388
3368.94 3263
3369.49 3194
3370.03 3123
3370.58 3116
3371.13 3116
3371.68 3134
3372.22 3216
3372.77 3425
3373.32 3673
3373.87 3873
3374.41 4010
3374.96 4241
3375.51 4281
3376.06 4223
3376.60 4027
3377.15 3947
3377.70 3761
3378.25 3386
3378.79 3200
3379.34 3078
3379.89 3002
3380.44 2763
3380.99 2664
3381.53 2557
3382.08 2541
3382.63 2543
3383.18 2503
3383.73 2455
3384.28 2416
3384.82 2413
3385.37 2436
3385.92 2352
3386.47 2311
3387.02 2243
3387.57 2207
3388.12 2193
3388.66 2255
3389.21 2185
3389.76 2161
3390.31 2153
3390.86 2174
3391.41 2179
3391.96 2115
3392.51 2134
3393.05 2137
3393.60 2140
3394.15 2125
3394.70 2061
3395.25 2125
3395.80 2168
3396.35 2184
3396.90 2289
3397.45 2394
3398.00 2419
3398.55 2544
3399.10 2646
3399.65 2669
3400.20 2641
3400.75 2606
3401.30 2569
3401.85 2553
3402.40 2429
3402.95 2227
3403.50 2157
3404.05 2112
3404.59 2059
3405.14 1996
3405.70 1948
3406.25 1881
3406.80 1859
3407.35 1803
3407.90 1815
3408.45 1828
3409.00 1826
3409.55 1863
3410.10 1876
3410.65 1923
3411.20 1979
3411.75 1975
3412.30 2119
3412.85 2160
3413.40 2149
3413.95 2209
3414.50 2223
3415.05 2189
3415.60 2183
3416.15 2176
3416.71 2134
3417.26 2103
3417.81 2158
3418.36 2190
3418.91 2204
3419.46 2159
3420.01 2155
3420.56 2188
3421.11 2094
3421.67 2057
3422.22 2041
3422.77 1933
3423.32 1880
3423.87 1901
3424.42 1894
3424.98 1887
3425.53 1999
3426.08 2022
3426.63 1960
3427.18 1923
3427.73 1860
3428.29 1875
3428.84 1906
3429.39 1808
3429.94 1730
3430.49 1770
3431.05 1772
3431.60 1769
3432.15 1691
3432.70 1759
3433.25 1678
3433.81 1696
3434.36 1687
3434.91 1718
3435.46 1773
3436.02 1749
3436.57 1809
3437.12 1843
3437.67 1792
3438.23 1776
3438.78 1811
3439.33 1833
3439.89 1779
3440.44 1869
3440.99 1843
3441.54 1854
3442.10 1807
3442.65 1732
3443.20 1773
3443.76 1804
3444.31 1794
3444.86 1756
3445.42 1718
3445.97 1724
3446.52 1731
3447.08 1704
3447.63 1656
3448.18 1631
3448.74 1631
3449.29 1681
3449.84 1607
3450.40 1637
3450.95 1664
3451.50 1635
3452.06 1680
3452.61 1770
3453.17 1692
3453.72 1668
3454.27 1618
3454.83 1684
3455.38 1677
3455.94 1676
3456.49 1647
3457.04 1613
3457.60 1659
3458.15 1626
3458.71 1602
3459.26 1666
3459.82 1633
3460.37 1601
3460.93 1677
3461.48 1703
3462.03 1743
3462.59 1725
3463.14 1746
3463.70 1809
3464.25 1801
3464.81 1753
3465.36 1791
3465.92 1875
3466.47 1913
3467.03 1876
3467.58 1873
3468.14 1862
3468.69 1864
3469.25 1957
3469.80 1954
3470.36 2026
3470.91 2061
3471.47 2134
3472.02 2213
3472.58 2156
3473.14 2148
3473.69 2115
3474.25 2133
3474.80 2124
3475.36 2170
3475.91 2138
3476.47 2080
3477.03 2019
3477.58 2042
3478.14 2119
3478.69 2138
3479.25 2176
3479.80 2219
3480.36 2256
3480.92 2223
3481.47 2318
3482.03 2457
3482.59 2465
3483.14 2494
3483.70 2590
3484.25 2625
3484.81 2741
3485.37 2799
3485.92 2804
3486.48 2816
3487.04 2870
3487.59 2848
3488.15 2841
3488.71 2975
3489.26 3066
3489.82 3448
3490.38 4055
3490.93 4756
3491.49 5975
3492.05 7434
3492.61 8800
3493.16 9975
3493.72 10844
3494.28 10879
3494.83 10136
3495.39 8993
3495.95 7757
3496.51 6594
3497.06 5588
3497.62 4851
3498.18 4138
3498.74 3603
3499.29 3348
3499.85 3214
3500.41 3095
3500.97 3055
3501.52 2951
3502.08 2935
3502.64 2954
3503.20 3046
3503.76 3124
3504.31 3115
3504.87 3204
3505.43 3375
3505.99 3392
3506.55 3377
3507.10 3443
3507.66 3414
3508.22 3273
3508.78 3072
3509.34 2959
3509.90 2768
3510.45 2672
3511.01 2638
3511.57 2535
3512.13 2498
3512.69 2455
3513.25 2453
3513.81 2315
3514.36 2278
3514.92 2198
3515.48 2054
3516.04 2028
3516.60 1933
3517.16 1928
3517.72 1936
3518.28 1913
3518.84 1892
3519.40 1886
3519.95 1866
3520.51 1938
3521.07 1922
3521.63 1904
3522.19 1904
3522.75 1980
3523.31 1947
3523.87 1986
3524.43 1990
3524.99 2019
3525.55 1984
3526.11 1926
3526.67 1915
3527.23 1986
3527.79 1930
3528.35 1874
3528.91 1921
3529.47 1848
3530.03 1834
3530.59 1829
3531.15 1800
3531.71 1815
3532.27 1856
3532.83 1799
3533.39 1781
3533.95 1804
3534.51 1835
3535.07 1772
3535.63 1685
3536.19 1762
3536.75 1766
3537.31 1735
3537.87 1706
3538.43 1686
3538.99 1703
3539.56 1671
3540.12 1699
3540.68 1711
3541.24 1635
3541.80 1592
3542.36 1595
3542.92 1587
3543.48 1640
3544.04 1602
3544.60 1600
3545.17 1597
3545.73 1589
3546.29 1606
3546.85 1672
3547.41 1590
3547.97 1583
3548.53 1579
3549.10 1586
3549.66 1518
3550.22 1499
3550.78 1533
3551.34 1556
3551.90 1591
3552.47 1504
3553.03 1494
3553.59 1424
3554.15 1397
3554.71 1400
3555.28 1455
3555.84 1413
3556.40 1418
3556.96 1440
3557.52 1468
3558.09 1443
3558.65 1434
3559.21 1410
3559.77 1399
3560.34 1405
3560.90 1407
3561.46 1362
3562.02 1398
3562.59 1444
3563.15 1422
3563.71 1418
3564.27 1436
3564.84 1466
3565.40 1486
3565.96 1472
3566.52 1475
3567.09 1451
3567.65 1449
3568.21 1435
3568.78 1453
3569.34 1362
3569.90 1393
3570.47 1389
3571.03 1398
3571.59 1379
3572.16 1347
3572.72 1317
3573.28 1310
3573.85 1341
3574.41 1395
3574.97 1414
3575.54 1461
3576.10 1540
3576.66 1623
3577.23 1647
3577.79 1733
3578.36 1683
3578.92 1747
3579.48 1715
3580.05 1750
3580.61 1725
3581.18 1646
3581.74 1618
3582.30 1593
3582.87 1556
3583.43 1506
3584.00 1469
3584.56 1449
3585.13 1477
3585.69 1387
3586.25 1358
3586.82 1413
3587.38 1374
3587.95 1367
3588.51 1354
3589.08 1332
3589.64 1300
3590.21 1316
3590.77 1331
3591.34 1293
3591.90 1300
3592.47 1301
3593.03 1277
3593.60 1256
3594.16 1278
3594.73 1293
3595.29 1268
3595.86 1292
3596.42 1321
3596.99 1340
3597.55 1340
3598.12 1336
3598.68 1402
3599.25 1420
3599.82 1355
3600.38 1322
3600.95 1304
3601.51 1315
3602.08 1278
3602.64 1255
3603.21 1263
3603.78 1195
3604.34 1200
3604.91 1182
3605.47 1199
3606.04 1237
3606.61 1192
3607.17 1179
3607.74 1190
3608.30 1192
3608.87 1180
3609.44 1210
3610.00 1231
3610.57 1163
3611.14 1171
3611.70 1167
3612.27 1206
3612.83 1202
3613.40 1203
3613.97 1195
3614.53 1181
3615.10 1145
3615.67 1208
3616.23 1174
3616.80 1207
3617.37 1195
3617.94 1234
3618.50 1271
3619.07 1291
3619.64 1256
3620.20 1302
3620.77 1270
3621.34 1272
3621.91 1333
3622.47 1369
3623.04 1287
3623.61 1279
3624.18 1264
3624.74 1223
3625.31 1236
3625.88 1265
3626.45 1264
3627.01 1225
3627.58 1203
3628.15 1191
3628.72 1233
3629.28 1227
3629.85 1149
3630.42 1206
3630.99 1252
3631.56 1190
3632.12 1242
3632.69 1221
3633.26 1254
3633.83 1231
3634.40 1238
3634.96 1229
3635.53 1235
3636.10 1217
3636.67 1193
3637.24 1258
3637.81 1183
3638.38 1215
3638.94 1250
3639.51 1259
3640.08 1221
3640.65 1175
3641.22 1190
3641.79 1231
3642.36 1248
3642.93 1247
3643.49 1289
3644.06 1250
3644.63 1258
3645.20 1271
3645.77 1254
3646.34 1231
3646.91 1291
3647.48 1242
3648.05 1273
3648.62 1219
3649.19 1260
3649.76 1300
3650.33 1297
3650.90 1291
3651.46 1319
3652.03 1331
3652.60 1412
3653.17 1481
3653.74 1535
3654.31 1550
3654.88 1549
3655.45 1571
3656.02 1550
3656.59 1507
3657.16 1454
3657.73 1467
3658.30 1494
3658.87 1497
3659.44 1466
3660.01 1457
3660.58 1475
3661.15 1460
3661.72 1450
3662.30 1454
3662.87 1494
3663.44 1487
3664.01 1468
3664.58 1511
3665.15 1567
3665.72 1614
3666.29 1722
3666.86 1863
3667.43 1895
3668.00 1833
3668.57 1862
3669.14 1753
3669.71 1728
3670.29 1580
3670.86 1451
3671.43 1403
3672.00 1441
3672.57 1404
3673.14 1463
3673.71 1409
3674.28 1371
3674.86 1381
3675.43 1420
3676.00 1500
3676.57 1427
3677.14 1462
3677.71 1483
3678.28 1465
3678.86 1424
3679.43 1455
3680.00 1491
3680.57 1405
3681.14 1435
3681.72 1404
3682.29 1361
3682.86 1332
3683.43 1338
3684.00 1274
3684.58 1248
3685.15 1220
3685.72 1258
3686.29 1271
3686.87 1273
3687.44 1258
3688.01 1299
3688.58 1281
3689.16 1298
3689.73 1355
3690.30 1380
3690.87 1390
3691.45 1368
3692.02 1423
3692.59 1359
3693.16 1316
3693.74 1308
3694.31 1248
3694.88 1273
3695.46 1290
3696.03 1240
3696.60 1222
3697.17 1215
3697.75 1233
3698.32 1191
3698.89 1164
3699.47 1177
3700.04 1196
3700.61 1186
3701.19 1142
3701.76 1207
3702.34 1162
3702.91 1195
3703.48 1182
3704.06 1177
3704.63 1169
3705.20 1225
3705.78 1281
3706.35 1258
3706.93 1255
3707.50 1309
3708.07 1293
3708.65 1274
3709.22 1213
3709.80 1273
3710.37 1250
3710.94 1262
3711.52 1314
3712.09 1265
3712.67 1299
3713.24 1214
3713.82 1196
3714.39 1195
3714.96 1153
3715.54 1161
3716.11 1125
3716.69 1229
3717.26 1219
3717.84 1168
3718.41 1177
3718.99 1175
3719.56 1187
3720.14 1170
3720.71 1108
3721.29 1138
3721.86 1170
3722.44 1163
3723.01 1117
3723.59 1047
3724.16 1112
3724.74 1065
3725.31 1063
3725.89 1145
3726.46 1112
3727.04 1090
3727.61 1105
3728.19 1134
3728.77 1031
3729.34 1042
3729.92 1120
3730.49 1178
3731.07 1140
3731.64 1121
3732.22 1109
3732.80 1156
3733.37 1178
3733.95 1210
3734.52 1227
3735.10 1203
3735.68 1193
3736.25 1226
3736.83 1149
3737.40 1173
3737.98 1181
3738.56 1251
3739.13 1185
3739.71 1149
3740.29 1111
3740.86 1103
3741.44 1086
3742.02 1083
3742.59 1118
3743.17 1112
3743.75 1138
3744.32 1077
3744.90 1069
3745.48 1080
3746.05 1056
3746.63 1074
3747.21 1125
3747.78 1124
3748.36 1075
3748.94 1087
3749.52 1109
3750.09 1053
3750.67 1063
3751.25 1105
3751.83 1134
3752.40 1144
3752.98 1058
3753.56 1031
3754.14 1033
3754.71 1078
3755.29 1093
3755.87 1074
3756.45 1041
3757.02 1047
3757.60 1068
3758.18 1090
3758.76 1075
3759.34 1098
3759.91 1099
3760.49 1131
3761.07 1124
3761.65 1121
3762.23 1134
3762.80 1161
3763.38 1126
3763.96 1115
3764.54 1118
3765.12 1155
3765.70 1120
3766.27 1119
3766.85 1117
3767.43 1134
3768.01 1131
3768.59 1119
3769.17 1123
3769.75 1106
3770.32 1111
3770.90 1134
3771.48 1158
3772.06 1179
3772.64 1131
3773.22 1149
3773.80 1153
3774.38 1172
3774.96 1176
3775.54 1197
3776.11 1155
3776.69 1134
3777.27 1111
3777.85 1101
3778.43 1095
3779.01 1140
3779.59 1166
3780.17 1102
3780.75 1139
3781.33 1103
3781.91 1093
3782.49 1084
3783.07 1090
3783.65 1138
3784.23 1125
3784.81 1085
3785.39 1043
3785.97 1109
3786.55 1113
3787.13 1088
3787.71 1102
3788.29 1115
3788.87 1115
3789.45 1089
3790.03 1096
3790.61 1099
3791.19 1128
3791.77 1116
3792.35 1050
3792.93 1094
3793.51 1067
3794.09 1114
3794.67 1137
3795.25 1136
3795.83 1153
3796.42 1148
3797.00 1128
3797.58 1148
3798.16 1173
3798.74 1084
3799.32 1129
3799.90 1163
3800.48 1166
3801.06 1228
3801.64 1250
3802.23 1241
3802.81 1244
3803.39 1235
3803.97 1214
3804.55 1241
3805.13 1209
3805.71 1223
3806.30 1213
3806.88 1236
3807.46 1238
3808.04 1246
3808.62 1294
3809.20 1328
3809.79 1317
3810.37 1421
3810.95 1471
3811.53 1442
3812.11 1402
3812.70 1369
3813.28 1337
3813.86 1359
3814.44 1339
3815.02 1322
3815.61 1286
3816.19 1279
3816.77 1368
3817.35 1341
3817.94 1281
3818.52 1263
3819.10 1232
3819.68 1242
3820.27 1198
3820.85 1161
3821.43 1220
3822.01 1252
3822.60 1253
3823.18 1299
3823.76 1300
3824.35 1299
3824.93 1228
3825.51 1238
3826.09 1217
3826.68 1180
3827.26 1189
3827.84 1251
3828.43 1209
3829.01 1152
3829.59 1156
3830.18 1203
3830.76 1237
3831.34 1251
3831.93 1287
3832.51 1195
3833.09 1246
3833.68 1243
3834.26 1249
3834.85 1250
3835.43 1193
3836.01 1192
3836.60 1210
3837.18 1149
3837.76 1137
3838.35 1143
3838.93 1149
3839.52 1148
3840.10 1136
3840.69 1163
3841.27 1109
3841.85 1144
3842.44 1110
3843.02 1131
3843.61 1110
3844.19 1108
3844.78 1131
3845.36 1146
3845.94 1160
3846.53 1184
3847.11 1201
3847.70 1205
3848.28 1152
3848.87 1105
3849.45 1128
3850.04 1145
3850.62 1174
3851.21 1146
3851.79 1121
3852.38 1163
3852.96 1167
3853.55 1130
3854.13 1153
3854.72 1140
3855.30 1188
3855.89 1167
3856.47 1175
3857.06 1138
3857.65 1170
3858.23 1178
3858.82 1112
3859.40 1140
3859.99 1146
3860.57 1218
3861.16 1217
3861.74 1219
3862.33 1233
3862.92 1263
3863.50 1246
3864.09 1263
3864.67 1297
3865.26 1246
3865.85 1285
3866.43 1268
3867.02 1211
3867.60 1173
3868.19 1171
3868.78 1134
3869.36 1174
3869.95 1154
3870.54 1075
3871.12 1090
3871.71 1134
3872.30 1144
3872.88 1113
3873.47 1115
3874.06 1110
3874.64 1152
3875.23 1149
3875.82 1128
3876.40 1107
3876.99 1116
3877.58 1087
3878.16 1138
3878.75 1103
3879.34 1088
3879.93 1112
3880.51 1121
3881.10 1078
3881.69 1072
3882.27 1083
3882.86 1100
3883.45 1085
3884.04 1048
3884.62 1100
3885.21 1085
3885.80 1165
3886.39 1096
3886.97 1067
3887.56 1105
3888.15 1142
3888.74 1177
3889.33 1185
3889.91 1222
3890.50 1221
3891.09 1176
3891.68 1173
3892.27 1145
3892.85 1145
3893.44 1104
3894.03 1129
3894.62 1116
3895.21 1072
3895.80 1062
3896.38 1084
3896.97 1099
3897.56 1112
3898.15 1080
3898.74 1076
3899.33 1089
3899.91 1069
3900.50 1109
3901.09 1078
3901.68 1098
3902.27 1096
3902.86 1087
3903.45 1104
3904.04 1097
3904.63 1106
3905.21 1097
3905.80 1084
3906.39 1151
3906.98 1160
3907.57 1184
3908.16 1149
3908.75 1252
3909.34 1216
3909.93 1169
3910.52 1177
3911.11 1181
3911.70 1171
3912.29 1118
3912.88 1113
3913.47 1094
3914.06 1098
3914.65 1101
3915.24 1084
3915.83 1121
3916.42 1148
3917.01 1122
3917.60 1103
3918.19 1145
3918.78 1149
3919.37 1120
3919.96 1093
3920.55 1076
3921.14 1142
3921.73 1047
3922.32 1073
3922.91 1105
3923.50 1088
3924.09 1058
3924.68 1059
3925.27 1075
3925.86 1062
3926.45 1087
3927.04 1073
3927.63 1076
3928.22 1041
3928.81 1023
3929.40 1043
3930.00 1053
3930.59 1061
3931.18 1059
3931.77 1041
3932.36 1040
3932.95 1023
3933.54 1015
3934.13 1066
3934.72 1067
3935.32 1065
3935.91 1079
3936.50 1089
3937.09 1076
3937.68 1099
3938.27 1029
3938.86 1054
3939.46 1061
3940.05 1116
3940.64 1105
3941.23 1103
3941.82 1103
3942.41 1177
3943.01 1179
3943.60 1173
3944.19 1167
3944.78 1130
3945.37 1159
3945.97 1135
3946.56 1066
3947.15 1088
3947.74 1117
3948.34 1107
3948.93 1141
3949.52 1103
3950.11 1036
3950.71 1055
3951.30 1128
3951.89 1115
3952.48 1132
3953.08 1163
3953.67 1188
3954.26 1123
3954.85 1150
3955.45 1207
3956.04 1236
3956.63 1205
3957.23 1323
3957.82 1306
3958.41 1290
3959.00 1369
3959.60 1300
3960.19 1323
3960.78 1306
3961.38 1316
3961.97 1260
3962.56 1308
3963.16 1338
3963.75 1294
3964.34 1302
3964.94 1288
3965.53 1340
3966.13 1301
3966.72 1356
3967.31 1393
3967.91 1433
3968.50 1521
3969.09 1587
3969.69 1572
3970.28 1546
3970.88 1552
3971.47 1466
3972.06 1396
3972.66 1390
3973.25 1391
3973.85 1408
3974.44 1357
3975.04 1399
3975.63 1433
3976.22 1412
3976.82 1553
3977.41 1635
3978.01 1701
3978.60 1737
3979.20 1632
3979.79 1644
3980.39 1591
3980.98 1487
3981.58 1439
3982.17 1412
3982.77 1381
3983.36 1337
3983.96 1392
3984.55 1393
3985.15 1353
3985.74 1371
3986.34 1345
3986.93 1392
3987.53 1410
3988.12 1394
3988.72 1343
3989.31 1341
3989.91 1365
3990.50 1353
3991.10 1333
3991.69 1344
3992.29 1335
3992.89 1330
3993.48 1301
3994.08 1283
3994.67 1293
3995.27 1308
3995.86 1295
3996.46 1307
3997.06 1269
3997.65 1292
3998.25 1310
3998.84 1346
3999.44 1352
4000.04 1339
4000.63 1361
4001.23 1323
4001.83 1329
4002.42 1306
4003.02 1282
4003.61 1306
4004.21 1270
4004.81 1292
4005.40 1308
4006.00 1277
4006.60 1234
4007.19 1283
4007.79 1290
4008.39 1272
4008.98 1252
4009.58 1272
4010.18 1265
4010.77 1280
4011.37 1260
4011.97 1294
4012.57 1241
4013.16 1304
4013.76 1349
4014.36 1381
4014.95 1341
4015.55 1348
4016.15 1364
4016.75 1345
4017.34 1333
4017.94 1359
4018.54 1394
4019.14 1428
4019.73 1488
4020.33 1531
4020.93 1547
4021.53 1556
4022.13 1502
4022.72 1518
4023.32 1476
4023.92 1420
4024.52 1341
4025.12 1346
4025.71 1364
4026.31 1406
4026.91 1453
4027.51 1520
4028.11 1526
4028.70 1524
4029.30 1608
4029.90 1645
4030.50 1638
4031.10 1682
4031.70 1616
4032.30 1585
4032.89 1545
4033.49 1562
4034.09 1518
4034.69 1510
4035.29 1538
4035.89 1530
4036.49 1508
4037.09 1468
4037.68 1452
4038.28 1408
4038.88 1319
4039.48 1288
4040.08 1225
4040.68 1264
4041.28 1238
4041.88 1190
4042.48 1207
4043.08 1198
4043.68 1178
4044.28 1147
4044.88 1143
4045.48 1154
4046.07 1134
4046.67 1146
4047.27 1149
4047.87 1146
4048.47 1175
4049.07 1164
4049.67 1125
4050.27 1137
4050.87 1126
4051.47 1138
4052.07 1139
4052.67 1111
4053.27 1125
4053.87 1147
4054.47 1161
4055.07 1109
4055.67 1135
4056.27 1161
4056.88 1173
4057.48 1135
4058.08 1138
4058.68 1115
4059.28 1121
4059.88 1064
4060.48 1089
4061.08 1149
4061.68 1093
4062.28 1080
4062.88 1089
4063.48 1103
4064.08 1062
4064.68 1061
4065.29 1111
4065.89 1093
4066.49 1070
4067.09 1089
4067.69 1155
4068.29 1126
4068.89 1099
4069.49 1124
4070.10 1119
4070.70 1116
4071.30 1119
4071.90 1058
4072.50 1119
4073.10 1053
4073.70 1044
4074.31 1045
4074.91 1028
4075.51 1025
4076.11 1078
4076.71 1067
4077.32 1085
4077.92 1056
4078.52 1082
4079.12 1106
4079.72 1077
4080.33 1071
4080.93 1070
4081.53 1052
4082.13 1043
4082.73 1090
4083.34 1074
4083.94 1098
4084.54 1013
4085.14 1058
4085.75 1085
4086.35 1020
4086.95 1007
4087.55 1079
4088.16 1071
4088.76 1108
4089.36 1075
4089.97 1039
4090.57 1047
4091.17 1093
4091.77 1069
4092.38 1097
4092.98 1031
4093.58 1021
4094.19 1047
4094.79 1097
4095.39 1056
4096.00 1017
4096.60 1103
4097.20 1091
4097.81 1062
4098.41 1090
4099.01 1135
4099.62 1057
4100.22 1116
4100.82 1102
4101.43 1059
4102.03 1031
4102.64 1049
4103.24 1096
4103.84 1080
4104.45 1047
4105.05 1025
4105.65 1006
4106.26 1039
4106.86 1024
4107.47 1053
4108.07 1015
4108.68 1017
4109.28 1020
4109.88 1013
4110.49 988
4111.09 990
4111.70 959
4112.30 1008
4112.91 1010
4113.51 997
4114.12 1007
4114.72 967
4115.32 987
4115.93 993
4116.53 1010
4117.14 1062
4117.74 1067
4118.35 1028
4118.95 985
4119.56 971
4120.16 1000
4120.77 1005
4121.37 1045
4121.98 1033
4122.58 994
4123.19 987
4123.80 986
4124.40 1041
4125.01 992
4125.61 1027
4126.22 1059
4126.82 1051
4127.43 1011
4128.03 991
4128.64 1020
4129.25 1004
4129.85 983
4130.46 1018
4131.06 973
4131.67 1029
4132.27 1010
4132.88 1065
4133.49 1062
4134.09 1003
4134.70 1108
4135.31 1140
4135.91 1043
4136.52 1001
4137.12 1053
4137.73 1071
4138.34 1067
4138.94 1075
4139.55 1039
4140.16 1043
4140.76 1065
4141.37 1094
4141.98 1082
4142.58 1051
4143.19 1042
4143.80 1069
4144.40 1059
4145.01 1087
4145.62 1051
4146.22 1054
4146.83 1055
4147.44 1023
4148.05 1019
4148.65 1031
4149.26 1062
4149.87 996
4150.47 977
4151.08 970
4151.69 972
4152.30 940
4152.90 995
4153.51 969
4154.12 1004
4154.73 988
4155.33 1002
4155.94 1015
4156.55 977
4157.16 1002
4157.76 1016
4158.37 1027
4158.98 1039
4159.59 1010
4160.20 1044
4160.80 1065
4161.41 1068
4162.02 1074
4162.63 1060
4163.24 997
4163.85 999
4164.45 988
4165.06 1006
4165.67 998
4166.28 991
4166.89 1035
4167.50 1007
4168.10 1048
4168.71 1052
4169.32 1059
4169.93 1064
4170.54 1050
4171.15 1078
4171.76 1014
4172.37 993
4172.97 1022
4173.58 1053
4174.19 1033
4174.80 1013
4175.41 977
4176.02 1001
4176.63 956
4177.24 958
4177.85 981
4178.46 1005
4179.07 1023
4179.68 1024
4180.29 983
4180.90 980
4181.50 1008
4182.11 1022
4182.72 1062
4183.33 1049
4183.94 1020
4184.55 1049
4185.16 1091
4185.77 1080
4186.38 1069
4186.99 1040
4187.60 1046
4188.21 1026
4188.82 1008
4189.43 984
4190.04 995
4190.65 1045
4191.26 1027
4191.87 1038
4192.48 994
4193.09 1009
4193.71 1060
4194.32 1073
4194.93 1006
4195.54 1050
4196.15 1046
4196.76 1056
4197.37 1035
4197.98 1034
4198.59 1001
4199.20 1064
4199.81 1023
4200.42 991
4201.03 956
4201.64 1001
4202.26 991
4202.87 958
4203.48 968
4204.09 1012
4204.70 1001
4205.31 988
4205.92 1031
4206.53 988
4207.15 958
4207.76 982
4208.37 1027
4208.98 1033
4209.59 1038
4210.20 985
4210.82 1016
4211.43 1052
4212.04 1037
4212.65 1043
4213.26 1063
4213.87 1049
4214.49 1049
4215.10 1086
4215.71 1049
4216.32 1017
4216.94 1032
4217.55 1037
4218.16 1025
4218.77 1050
4219.38 1046
4220.00 1047
4220.61 1079
4221.22 1107
4221.83 1081
4222.45 1079
4223.06 1053
4223.67 1095
4224.28 1059
4224.90 1053
4225.51 1049
4226.12 1062
4226.74 1090
4227.35 1123
4227.96 1109
4228.57 1123
4229.19 1134
4229.80 1143
4230.41 1163
4231.03 1151
4231.64 1155
4232.25 1126
4232.87 1145
4233.48 1118
4234.09 1121
4234.71 1116
4235.32 1158
4235.93 1150
4236.55 1083
4237.16 1140
4237.77 1140
4238.39 1161
4239.00 1099
4239.62 1110
4240.23 1123
4240.84 1082
4241.46 1080
4242.07 1078
4242.68 1161
4243.30 1137
4243.91 1092
4244.53 1101
4245.14 1093
4245.76 1109
4246.37 1094
4246.98 1063
4247.60 1085
4248.21 1054
4248.83 1086
4249.44 1060
4250.06 1080
4250.67 1107
4251.29 1066
4251.90 1090
4252.51 1113
4253.13 1127
4253.74 1145
4254.36 1119
4254.97 1125
4255.59 1109
4256.20 1110
4256.82 1108
4257.43 1166
4258.05 1140
4258.66 1098
4259.28 1111
4259.90 1096
4260.51 1174
4261.13 1171
4261.74 1151
4262.36 1163
4262.97 1210
4263.59 1254
4264.20 1225
4264.82 1270
4265.43 1270
4266.05 1273
4266.67 1209
4267.28 1248
4267.90 1227
4268.51 1224
4269.13 1172
4269.75 1163
4270.36 1158
4270.98 1223
4271.59 1211
4272.21 1179
4272.83 1166
4273.44 1170
4274.06 1186
4274.67 1173
4275.29 1216
4275.91 1207
4276.52 1258
4277.14 1225
4277.76 1289
4278.37 1337
4278.99 1273
4279.61 1277
4280.22 1289
4280.84 1277
4281.46 1239
4282.07 1215
4282.69 1220
4283.31 1186
4283.92 1180
4284.54 1213
4285.16 1192
4285.78 1159
4286.39 1190
4287.01 1161
4287.63 1185
4288.24 1115
4288.86 1162
4289.48 1205
4290.10 1161
4290.71 1158
4291.33 1161
4291.95 1148
4292.57 1247
4293.18 1223
4293.80 1223
4294.42 1206
4295.04 1244
4295.66 1194
4296.27 1190
4296.89 1233
4297.51 1222
4298.13 1205
4298.75 1240
4299.36 1222
4299.98 1228
4300.60 1232
4301.22 1229
4301.84 1228
4302.45 1220
4303.07 1223
4303.69 1234
4304.31 1318
4304.93 1285
4305.55 1248
4306.17 1215
4306.78 1247
4307.40 1278
4308.02 1341
4308.64 1303
4309.26 1306
4309.88 1345
4310.50 1336
4311.12 1269
4311.73 1330
4312.35 1334
4312.97 1370
4313.59 1359
4314.21 1407
4314.83 1429
4315.45 1420
4316.07 1431
4316.69 1431
4317.31 1459
4317.93 1418
4318.55 1509
4319.17 1482
4319.79 1440
4320.41 1482
4321.02 1554
4321.64 1575
4322.26 1561
4322.88 1611
4323.50 1648
4324.12 1718
4324.74 1756
4325.36 1753
4325.98 1817
4326.60 1818
4327.22 1829
4327.84 1849
4328.46 1928
4329.08 1953
4329.70 2038
4330.32 2065
4330.95 2196
4331.57 2368
4332.19 2734
4332.81 3194
4333.43 3438
4334.05 3719
4334.67 3865
4335.29 3763
4335.91 3520
4336.53 3383
4337.15 3297
4337.77 3277
4338.39 3283
4339.01 3236
4339.64 3210
4340.26 3171
4340.88 3125
4341.50 2946
4342.12 2679
4342.74 2540
4343.36 2481
4343.98 2574
4344.60 2533
4345.23 2760
4345.85 2987
4346.47 3269
4347.09 3653
4347.71 4030
4348.33 4119
4348.96 4185
4349.58 3990
4350.20 3609
4350.82 3434
4351.44 3276
4352.06 3254
4352.69 3205
4353.31 3092
4353.93 2939
4354.55 2805
4355.17 2702
4355.80 2537
4356.42 2296
4357.04 2143
4357.66 2108
4358.29 2074
4358.91 1988
4359.53 2026
4360.15 2002
4360.78 1991
4361.40 2014
4362.02 2027
4362.64 2006
4363.27 2014
4363.89 1942
4364.51 1926
4365.13 1945
4365.76 1988
4366.38 1968
4367.00 1918
4367.63 1936
4368.25 1881
4368.87 1831
4369.49 1771
4370.12 1791
4370.74 1776
4371.36 1781
4371.99 1775
4372.61 1744
4373.23 1742
4373.86 1734
4374.48 1729
4375.10 1673
4375.73 1734
4376.35 1702
4376.98 1757
4377.60 1743
4378.22 1882
4378.85 1939
4379.47 2027
4380.09 2088
4380.72 2161
4381.34 2159
4381.97 2167
4382.59 2115
4383.21 2035
4383.84 1958
4384.46 1930
4385.09 1850
4385.71 1795
4386.34 1927
4386.96 1937
4387.58 1908
4388.21 1805
4388.83 1821
4389.46 1818
4390.08 1779
4390.71 1706
4391.33 1710
4391.96 1713
4392.58 1693
4393.21 1752
4393.83 1846
4394.46 1853
4395.08 1961
4395.71 2020
4396.33 2036
4396.96 1973
4397.58 1900
4398.21 1829
4398.83 1740
4399.46 1713
4400.08 1675
4400.71 1652
4401.33 1596
4401.96 1617
4402.58 1597
4403.21 1557
4403.83 1582
4404.46 1551
4405.09 1524
4405.71 1501
4406.34 1499
4406.96 1575
4407.59 1625
4408.22 1611
4408.84 1585
4409.47 1576
4410.09 1605
4410.72 1579
4411.35 1567
4411.97 1523
4412.60 1495
4413.22 1493
4413.85 1523
4414.48 1464
4415.10 1431
4415.73 1460
4416.36 1481
4416.98 1452
4417.61 1396
4418.24 1465
4418.86 1404
4419.49 1394
4420.12 1381
4420.74 1377
4421.37 1371
4422.00 1419
4422.62 1376
4423.25 1363
4423.88 1345
4424.50 1353
4425.13 1401
4425.76 1367
4426.38 1367
4427.01 1311
4427.64 1325
4428.27 1319
4428.89 1288
4429.52 1309
4430.15 1312
4430.78 1332
4431.40 1342
4432.03 1301
4432.66 1329
4433.29 1396
4433.91 1375
4434.54 1300
4435.17 1334
4435.80 1321
4436.43 1280
4437.05 1327
4437.68 1351
4438.31 1315
4438.94 1361
4439.57 1371
4440.19 1392
4440.82 1360
4441.45 1355
4442.08 1310
4442.71 1307
4443.34 1310
4443.96 1318
4444.59 1351
4445.22 1383
4445.85 1346
4446.48 1419
4447.11 1451
4447.74 1492
4448.36 1448
4448.99 1431
4449.62 1461
4450.25 1391
4450.88 1441
4451.51 1415
4452.14 1375
4452.77 1343
4453.40 1374
4454.02 1439
4454.65 1418
4455.28 1450
4455.91 1488
4456.54 1571
4457.17 1649
4457.80 1706
4458.43 1702
4459.06 1648
4459.69 1571
4460.32 1548
4460.95 1432
4461.58 1404
4462.21 1366
4462.84 1381
4463.47 1358
4464.10 1313
4464.73 1316
4465.36 1305
4465.99 1338
4466.62 1328
4467.25 1343
4467.88 1323
4468.51 1377
4469.14 1323
4469.77 1349
4470.40 1307
4471.03 1283
4471.66 1267
4472.29 1272
4472.92 1304
4473.55 1275
4474.18 1236
4474.81 1206
4475.44 1187
4476.07 1206
4476.70 1217
4477.33 1208
4477.96 1188
4478.60 1240
4479.23 1264
4479.86 1223
4480.49 1194
4481.12 1232
4481.75 1238
4482.38 1234
4483.01 1224
4483.64 1234
4484.27 1274
4484.91 1228
4485.54 1246
4486.17 1225
4486.80 1284
4487.43 1308
4488.06 1328
4488.69 1314
4489.33 1262
4489.96 1295
4490.59 1268
4491.22 1272
4491.85 1312
4492.49 1300
4493.12 1269
4493.75 1277
4494.38 1242
4495.01 1265
4495.65 1254
4496.28 1266
4496.91 1301
4497.54 1276
4498.17 1272
4498.81 1311
4499.44 1358
4500.07 1362
4500.70 1414
4501.34 1452
4501.97 1498
4502.60 1581
4503.23 1664
4503.87 1601
4504.50 1646
4505.13 1644
4505.76 1569
4506.40 1488
4507.03 1491
4507.66 1489
4508.30 1492
4508.93 1470
4509.56 1414
4510.19 1400
4510.83 1445
4511.46 1479
4512.09 1500
4512.73 1457
4513.36 1452
4513.99 1442
4514.63 1457
4515.26 1443
4515.89 1422
4516.53 1398
4517.16 1322
4517.80 1292
4518.43 1234
4519.06 1321
4519.70 1277
4520.33 1291
4520.96 1288
4521.60 1283
4522.23 1260
4522.87 1247
4523.50 1271
4524.13 1265
4524.77 1284
4525.40 1232
4526.04 1204
4526.67 1215
4527.30 1223
4527.94 1184
4528.57 1192
4529.21 1198
4529.84 1224
4530.48 1196
4531.11 1228
4531.75 1239
4532.38 1204
4533.02 1182
4533.65 1200
4534.28 1180
4534.92 1160
4535.55 1170
4536.19 1193
4536.82 1128
4537.46 1129
4538.09 1173
4538.73 1137
4539.36 1103
4540.00 1132
4540.64 1150
4541.27 1176
4541.91 1153
4542.54 1158
4543.18 1123
4543.81 1154
4544.45 1107
4545.08 1114
4545.72 1102
4546.35 1111
4546.99 1058
4547.63 1115
4548.26 1067
4548.90 1051
4549.53 1088
4550.17 1078
4550.80 1140
4551.44 1147
4552.08 1080
4552.71 1107
4553.35 1122
4553.99 1097
4554.62 1078
4555.26 1080
4555.89 1104
4556.53 1087
4557.17 1129
4557.80 1100
4558.44 1119
4559.08 1099
4559.71 1074
4560.35 1106
4560.99 1099
4561.62 1168
4562.26 1120
4562.90 1090
4563.53 1097
4564.17 1121
4564.81 1116
4565.44 1097
4566.08 1099
4566.72 1086
4567.35 1074
4567.99 1119
4568.63 1121
4569.27 1118
4569.90 1159
4570.54 1149
4571.18 1176
4571.82 1125
4572.45 1125
4573.09 1139
4573.73 1143
4574.37 1111
4575.00 1169
4575.64 1166
4576.28 1168
4576.92 1150
4577.55 1134
4578.19 1192
4578.83 1185
4579.47 1228
4580.11 1166
4580.74 1240
4581.38 1196
4582.02 1196
4582.66 1182
4583.30 1267
4583.93 1218
4584.57 1199
4585.21 1271
4585.85 1320
4586.49 1422
4587.13 1422
4587.76 1533
4588.40 1658
4589.04 1784
4589.68 1765
4590.32 1787
4590.96 1779
4591.60 1758
4592.24 1684
4592.87 1796
4593.51 1821
4594.15 1877
4594.79 1766
4595.43 1725
4596.07 1603
4596.71 1483
4597.35 1445
4597.99 1449
4598.63 1454
4599.27 1421
4599.90 1357
4600.54 1374
4601.18 1393
4601.82 1380
4602.46 1371
4603.10 1392
4603.74 1400
4604.38 1328
4605.02 1296
4605.66 1263
4606.30 1202
4606.94 1214
4607.58 1234
4608.22 1197
4608.86 1178
4609.50 1188
4610.14 1218
4610.78 1189
4611.42 1177
4612.06 1225
4612.70 1218
4613.34 1219
4613.98 1199
4614.62 1228
4615.26 1159
4615.90 1251
4616.54 1263
4617.18 1226
4617.82 1174
4618.47 1198
4619.11 1165
4619.75 1116
4620.39 1137
4621.03 1121
4621.67 1113
4622.31 1164
4622.95 1159
4623.59 1163
4624.23 1149
4624.87 1132
4625.52 1091
4626.16 1099
4626.80 1137
4627.44 1124
4628.08 1181
4628.72 1161
4629.36 1137
4630.00 1127
4630.65 1046
4631.29 1112
4631.93 1093
4632.57 1152
4633.21 1196
4633.85 1234
4634.50 1237
4635.14 1246
4635.78 1210
4636.42 1197
4637.06 1272
4637.71 1248
4638.35 1275
4638.99 1238
4639.63 1234
4640.27 1262
4640.92 1256
4641.56 1221
4642.20 1262
4642.84 1244
4643.49 1210
4644.13 1183
4644.77 1128
4645.41 1185
4646.06 1171
4646.70 1180
4647.34 1126
4647.98 1159
4648.63 1161
4649.27 1156
4649.91 1132
4650.55 1149
4651.20 1162
4651.84 1086
4652.48 1144
4653.13 1141
4653.77 1105
4654.41 1166
4655.06 1198
4655.70 1183
4656.34 1143
4656.99 1088
4657.63 1120
4658.27 1121
4658.92 1132
4659.56 1079
4660.20 1106
4660.85 1056
4661.49 1076
4662.13 1082
4662.78 1084
4663.42 1049
4664.07 1044
4664.71 1102
4665.35 1080
4666.00 1057
4666.64 991
4667.28 1074
4667.93 1034
4668.57 1044
4669.22 1041
4669.86 1053
4670.51 1009
4671.15 1090
4671.79 1017
4672.44 1021
4673.08 1020
4673.73 1049
4674.37 1030
4675.02 1028
4675.66 1090
4676.31 1031
4676.95 1059
4677.60 1047
4678.24 1046
4678.88 1085
4679.53 1081
4680.17 1141
4680.82 1139
4681.46 1132
4682.11 1152
4682.75 1109
4683.40 1101
4684.05 1120
4684.69 1139
4685.34 1154
4685.98 1111
4686.63 1137
4687.27 1126
4687.92 1144
4688.56 1112
4689.21 1149
4689.85 1152
4690.50 1155
4691.15 1186
4691.79 1256
4692.44 1223
4693.08 1220
4693.73 1237
4694.37 1242
4695.02 1246
4695.67 1279
4696.31 1339
4696.96 1359
4697.60 1309
4698.25 1278
4698.90 1349
4699.54 1376
4700.19 1387
4700.84 1416
4701.48 1522
4702.13 1497
4702.77 1477
4703.42 1412
4704.07 1345
4704.71 1371
4705.36 1306
4706.01 1283
4706.65 1249
4707.30 1281
4707.95 1264
4708.60 1306
4709.24 1248
4709.89 1234
4710.54 1238
4711.18 1251
4711.83 1233
4712.48 1235
4713.12 1225
4713.77 1286
4714.42 1231
4715.07 1222
4715.71 1224
4716.36 1205
4717.01 1214
4717.66 1216
4718.30 1191
4718.95 1129
4719.60 1133
4720.25 1192
4720.89 1231
4721.54 1194
4722.19 1119
4722.84 1166
4723.49 1216
4724.13 1200
4724.78 1147
4725.43 1154
4726.08 1154
4726.73 1162
4727.37 1113
4728.02 1122
4728.67 1120
4729.32 1145
4729.97 1155
4730.62 1140
4731.26 1094
4731.91 1070
4732.56 1119
4733.21 1151
4733.86 1082
4734.51 1059
4735.16 1121
4735.80 1087
4736.45 1112
4737.10 1078
4737.75 1096
4738.40 1111
4739.05 1123
4739.70 1091
4740.35 1112
4741.00 1064
4741.64 1137
4742.29 1066
4742.94 1103
4743.59 1119
4744.24 1143
4744.89 1126
4745.54 1087
4746.19 1076
4746.84 1105
4747.49 1114
4748.14 1092
4748.79 1143
4749.44 1119
4750.09 1136
4750.74 1178
4751.39 1176
4752.04 1183
4752.69 1218
4753.34 1221
4753.99 1169
4754.64 1212
4755.29 1198
4755.94 1183
4756.59 1201
4757.24 1192
4757.89 1142
4758.54 1153
4759.19 1105
4759.84 1193
4760.49 1173
4761.14 1215
4761.79 1162
4762.44 1166
4763.09 1150
4763.74 1126
4764.39 1104
4765.04 1133
4765.69 1161
4766.35 1150
4767.00 1119
4767.65 1064
4768.30 1126
4768.95 1141
4769.60 1168
4770.25 1089
4770.90 1130
4771.55 1148
4772.20 1191
4772.86 1182
4773.51 1146
4774.16 1196
4774.81 1145
4775.46 1126
4776.11 1155
4776.76 1153
4777.42 1146
4778.07 1137
4778.72 1128
4779.37 1163
4780.02 1177
4780.67 1155
4781.33 1172
4781.98 1186
4782.63 1189
4783.28 1202
4783.93 1201
4784.59 1216
4785.24 1207
4785.89 1210
4786.54 1195
4787.20 1225
4787.85 1244
4788.50 1158
4789.15 1185
4789.80 1243
4790.46 1268
4791.11 1263
4791.76 1271
4792.41 1289
4793.07 1303
4793.72 1258
4794.37 1310
4795.03 1290
4795.68 1276
4796.33 1319
4796.98 1243
4797.64 1329
4798.29 1325
4798.94 1312
4799.60 1313
4800.25 1347
4800.90 1351
4801.56 1373
4802.21 1407
4802.86 1461
4803.52 1482
4804.17 1456
4804.82 1447
4805.48 1483
4806.13 1496
4806.78 1447
4807.44 1448
4808.09 1486
4808.74 1482
4809.40 1451
4810.05 1442
4810.71 1480
4811.36 1480
4812.01 1438
4812.67 1516
4813.32 1485
4813.98 1496
4814.63 1523
4815.28 1546
4815.94 1545
4816.59 1609
4817.25 1607
4817.90 1658
4818.56 1656
4819.21 1638
4819.86 1710
4820.52 1709
4821.17 1763
4821.83 1770
4822.48 1883
4823.14 1989
4823.79 2152
4824.45 2260
4825.10 2248
4825.76 2156
4826.41 2084
4827.07 2036
4827.72 1966
4828.38 1877
4829.03 1800
4829.69 1846
4830.34 1881
4831.00 1896
4831.65 1851
4832.31 1811
4832.96 1906
4833.62 1889
4834.27 1961
4834.93 1918
4835.59 1926
4836.24 2025
4836.90 2098
4837.55 2106
4838.21 2132
4838.86 2128
4839.52 2201
4840.18 2118
4840.83 2148
4841.49 2139
4842.14 2171
4842.80 2156
4843.46 2165
4844.11 2172
4844.77 2158
4845.42 2195
4846.08 2208
4846.74 2198
4847.39 2197
4848.05 2112
4848.71 2228
4849.36 2290
4850.02 2217
4850.68 2258
4851.33 2366
4851.99 2449
4852.65 2399
4853.30 2412
4853.96 2392
4854.62 2401
4855.27 2396
4855.93 2499
4856.59 2560
4857.24 2733
4857.90 3028
4858.56 3376
4859.21 3768
4859.87 3916
4860.53 3939
4861.19 3851
4861.84 3560
4862.50 3310
4863.16 3049
4863.82 2851
4864.47 2789
4865.13 2693
4865.79 2610
4866.45 2599
4867.10 2684
4867.76 2726
4868.42 2804
4869.08 2772
4869.74 2750
4870.39 2719
4871.05 2661
4871.71 2615
4872.37 2518
4873.03 2468
4873.68 2430
4874.34 2495
4875.00 2504
4875.66 2370
4876.32 2273
4876.97 2306
4877.63 2366
4878.29 2412
4878.95 2437
4879.61 2525
4880.27 2682
4880.93 2754
4881.58 2645
4882.24 2475
4882.90 2406
4883.56 2320
4884.22 2181
4884.88 2139
4885.54 2105
4886.20 2058
4886.86 2060
4887.51 2009
4888.17 1960
4888.83 1910
4889.49 1921
4890.15 1989
4890.81 2066
4891.47 1969
4892.13 1920
4892.79 1850
4893.45 1921
4894.11 1963
4894.77 1890
4895.43 1850
4896.09 1806
4896.75 1790
4897.41 1775
4898.07 1684
4898.73 1716
4899.39 1794
4900.04 1815
4900.70 1861
4901.36 1794
4902.02 1828
4902.69 1801
4903.35 1686
4904.01 1643
4904.67 1584
4905.33 1593
4905.99 1610
4906.65 1568
4907.31 1543
4907.97 1557
4908.63 1510
4909.29 1522
4909.95 1503
4910.61 1539
4911.27 1473
4911.93 1473
4912.59 1534
4913.25 1520
4913.91 1425
4914.57 1437
4915.24 1480
4915.90 1486
4916.56 1413
4917.22 1432
4917.88 1458
4918.54 1446
4919.20 1419
4919.86 1393
4920.52 1402
4921.19 1351
4921.85 1373
4922.51 1371
4923.17 1373
4923.83 1355
4924.49 1363
4925.15 1393
4925.82 1362
4926.48 1330
4927.14 1389
4927.80 1405
4928.46 1339
4929.12 1371
4929.79 1351
4930.45 1367
4931.11 1300
4931.77 1361
4932.43 1387
4933.10 1337
4933.76 1326
4934.42 1327
4935.08 1319
4935.75 1285
4936.41 1285
4937.07 1328
4937.73 1356
4938.40 1334
4939.06 1276
4939.72 1242
4940.38 1293
4941.05 1325
4941.71 1281
4942.37 1300
4943.03 1283
4943.70 1338
4944.36 1320
4945.02 1347
4945.69 1311
4946.35 1327
4947.01 1309
4947.68 1335
4948.34 1290
4949.00 1239
4949.66 1264
4950.33 1278
4950.99 1248
4951.65 1277
4952.32 1284
4952.98 1306
4953.65 1244
4954.31 1262
4954.97 1226
4955.64 1222
4956.30 1274
4956.96 1279
4957.63 1275
4958.29 1252
4958.95 1309
4959.62 1315
4960.28 1334
4960.95 1250
4961.61 1296
4962.27 1312
4962.94 1365
4963.60 1448
4964.27 1562
4964.93 1554
4965.60 1530
4966.26 1537
4966.92 1556
4967.59 1533
4968.25 1434
4968.92 1343
4969.58 1337
4970.25 1291
4970.91 1242
4971.58 1260
4972.24 1265
4972.91 1272
4973.57 1249
4974.24 1289
4974.90 1276
4975.57 1317
4976.23 1305
4976.90 1354
4977.56 1370
4978.23 1347
4978.89 1413
4979.56 1407
4980.22 1406
4980.89 1303
4981.55 1335
4982.22 1324
4982.88 1223
4983.55 1169
4984.21 1190
4984.88 1139
4985.55 1161
4986.21 1180
4986.88 1216
4987.54 1166
4988.21 1172
4988.87 1212
4989.54 1169
4990.21 1134
4990.87 1160
4991.54 1196
4992.20 1236
4992.87 1160
4993.54 1137
4994.20 1211
4994.87 1191
4995.54 1119
4996.20 1148
4996.87 1173
4997.54 1103
4998.20 1100
4998.87 1122
4999.53 1117
5000.20 1108
5000.87 1107
5001.53 1102
5002.20 1066
5002.87 1065
5003.54 1065
5004.20 1144
5004.87 1133
5005.54 1084
5006.20 1099
5006.87 1079
5007.54 1061
5008.20 1085
5008.87 1115
5009.54 1116
5010.21 1106
5010.87 1077
5011.54 1141
5012.21 1146
5012.88 1140
5013.54 1108
5014.21 1083
5014.88 1039
5015.55 1033
5016.21 1068
5016.88 1068
5017.55 1057
5018.22 1037
5018.89 1041
5019.55 1019
5020.22 1053
5020.89 1054
5021.56 1051
5022.23 1050
5022.89 1021
5023.56 1066
5024.23 1087
5024.90 1071
5025.57 1065
5026.23 1107
5026.90 1092
5027.57 1051
5028.24 1061
5028.91 1107
5029.58 1028
5030.25 1005
5030.91 1021
5031.58 1072
5032.25 997
5032.92 1046
5033.59 1047
5034.26 1076
5034.93 1040
5035.60 1011
5036.27 1035
5036.93 1060
5037.60 1067
5038.27 1058
5038.94 1045
5039.61 1068
5040.28 1043
5040.95 1065
5041.62 1027
5042.29 1005
5042.96 1015
5043.63 1030
5044.30 1055
5044.97 1023
5045.64 1051
5046.31 1057
5046.98 1057
5047.65 1011
5048.32 1031
5048.99 1044
5049.66 1108
5050.33 1053
5051.00 1020
5051.67 1057
5052.34 1036
5053.01 978
5053.68 1033
5054.35 1030
5055.02 1061
5055.69 1036
5056.36 1005
5057.03 1032
5057.70 1029
5058.37 1006
5059.04 1001
5059.71 1036
5060.38 1048
5061.05 1028
5061.72 1030
5062.39 955
5063.06 1000
5063.73 1034
5064.40 1085
5065.08 1000
5065.75 1020
5066.42 1051
5067.09 1053
5067.76 1021
5068.43 1009
5069.10 1035
5069.77 1039
5070.44 1004
5071.12 1038
5071.79 1037
5072.46 1039
5073.13 1017
5073.80 1043
5074.47 1055
5075.14 1021
5075.82 1006
5076.49 1037
5077.16 1012
5077.83 1075
5078.50 1060
5079.18 1176
5079.85 1142
5080.52 1128
5081.19 1185
5081.86 1108
5082.54 1074
5083.21 1092
5083.88 1087
5084.55 1126
5085.22 1092
5085.90 1105
5086.57 1092
5087.24 1061
5087.91 1060
5088.59 1110
5089.26 1077
5089.93 1094
5090.60 1121
5091.28 1142
5091.95 1113
5092.62 1103
5093.30 1123
5093.97 1100
5094.64 1034
5095.31 1073
5095.99 1039
5096.66 1073
5097.33 1043
5098.01 1052
5098.68 1046
5099.35 1020
5100.03 1044
5100.70 1072
5101.37 1092
5102.05 1083
5102.72 1058
5103.39 1062
5104.07 1134
5104.74 1119
5105.41 1103
5106.09 1165
5106.76 1123
5107.43 1082
5108.11 1103
5108.78 1178
5109.46 1165
5110.13 1102
5110.80 1129
5111.48 1134
5112.15 1029
5112.83 1049
5113.50 1077
5114.17 1084
5114.85 1074
5115.52 1087
5116.20 1124
5116.87 1126
5117.55 1122
5118.22 1175
5118.89 1209
5119.57 1270
5120.24 1242
5120.92 1298
5121.59 1273
5122.27 1264
5122.94 1214
5123.62 1245
5124.29 1237
5124.97 1190
5125.64 1190
5126.32 1110
5126.99 1140
5127.67 1126
5128.34 1166
5129.02 1134
5129.69 1136
5130.37 1119
5131.04 1103
5131.72 1108
5132.39 1115
5133.07 1135
5133.75 1136
5134.42 1133
5135.10 1130
5135.77 1127
5136.45 1141
5137.12 1061
5137.80 1023
5138.47 1062
5139.15 1058
5139.83 1092
5140.50 1061
5141.18 1077
5141.85 1052
5142.53 1021
5143.21 1019
5143.88 1020
5144.56 1039
5145.23 1034
5145.91 1026
5146.59 983
5147.26 1023
5147.94 987
5148.62 1047
5149.29 1020
5149.97 1044
5150.65 991
5151.32 989
5152.00 964
5152.68 966
5153.35 982
5154.03 985
5154.71 994
5155.38 1021
5156.06 1012
5156.74 977
5157.41 1006
5158.09 1049
5158.77 1071
5159.45 1063
5160.12 1068
5160.80 1057
5161.48 1028
5162.16 1026
5162.83 1044
5163.51 967
5164.19 1012
5164.87 1041
5165.54 1032
5166.22 1133
5166.90 1127
5167.58 1090
5168.25 1073
5168.93 1124
5169.61 1062
5170.29 1041
5170.96 1024
5171.64 1027
5172.32 984
5173.00 1005
5173.68 1020
5174.36 1001
5175.03 1044
5175.71 1021
5176.39 1039
5177.07 995
5177.75 1033
5178.42 988
5179.10 1022
5179.78 1012
5180.46 1007
5181.14 1013
5181.82 1020
5182.50 1024
5183.18 985
5183.85 979
5184.53 1026
5185.21 1007
5185.89 953
5186.57 990
5187.25 980
5187.93 989
5188.61 987
5189.29 960
5189.96 908
5190.64 978
5191.32 987
5192.00 993
5192.68 960
5193.36 1005
5194.04 996
5194.72 997
5195.40 979
5196.08 963
5196.76 990
5197.44 979
5198.12 941
5198.80 1014
5199.48 1025
5200.16 944
5200.84 975
5201.52 969
5202.20 1003
5202.88 992
5203.56 991
5204.24 958
5204.92 965
5205.60 990
5206.28 1020
5206.96 1008
5207.64 1020
5208.32 991
5209.00 1028
5209.68 1003
5210.36 1006
5211.04 1050
5211.72 1050
5212.40 1039
5213.08 1047
5213.76 1011
5214.44 1035
5215.13 1039
5215.81 1115
5216.49 1149
5217.17 1120
5217.85 1072
5218.53 1041
5219.21 1060
5219.89 1104
5220.57 1089
5221.25 1074
5221.94 1057
5222.62 1100
5223.30 1177
5223.98 1126
5224.66 1096
5225.34 1138
5226.02 1112
5226.71 1070
5227.39 1083
5228.07 1059
5228.75 1055
5229.43 1051
5230.11 1024
5230.80 1081
5231.48 1081
5232.16 1103
5232.84 1113
5233.52 1091
5234.21 1087
5234.89 1054
5235.57 1060
5236.25 1090
5236.93 1123
5237.62 1104
5238.30 1092
5238.98 1076
5239.66 1088
5240.35 1129
5241.03 1134
5241.71 1120
5242.39 1137
5243.08 1172
5243.76 1125
5244.44 1091
5245.13 1063
5245.81 1059
5246.49 1081
5247.17 1053
5247.86 1042
5248.54 1097
5249.22 1096
5249.91 1085
5250.59 1049
5251.27 1047
5251.96 1023
5252.64 1094
5253.32 1038
5254.01 1070
5254.69 1143
5255.37 1081
5256.06 1131
5256.74 1091
5257.42 1070
5258.11 1096
5258.79 1054
5259.47 1037
5260.16 1099
5260.84 1062
5261.53 1093
5262.21 1109
5262.89 1115
5263.58 1169
5264.26 1126
5264.95 1200
5265.63 1154
5266.31 1110
5267.00 1090
5267.68 1114
5268.37 1086
5269.05 1106
5269.73 1133
5270.42 1103
5271.10 1124
5271.79 1131
5272.47 1107
5273.16 1098
5273.84 1101
5274.53 1080
5275.21 1111
5275.90 1055
5276.58 1086
5277.27 1057
5277.95 1071
5278.64 1091
5279.32 1042
5280.01 1059
5280.69 1079
5281.38 1049
5282.06 1022
5282.75 1082
5283.43 1060
5284.12 1051
5284.80 1047
5285.49 1084
5286.17 1042
5286.86 1034
5287.54 1022
5288.23 1072
5288.92 1026
5289.60 1019
5290.29 1073
5290.97 1016
5291.66 1026
5292.34 1089
5293.03 1074
5293.72 1084
5294.40 1072
5295.09 1054
5295.77 1112
5296.46 1108
5297.15 1120
5297.83 1104
5298.52 1148
5299.20 1107
5299.89 1101
5300.58 1147
5301.26 1174
5301.95 1159
5302.64 1172
5303.32 1154
5304.01 1234
5304.70 1284
5305.38 1324
5306.07 1414
5306.76 1405
5307.44 1441
5308.13 1432
5308.82 1393
5309.50 1367
5310.19 1362
5310.88 1303
5311.57 1304
5312.25 1314
5312.94 1379
5313.63 1369
5314.31 1395
5315.00 1355
5315.69 1293
5316.38 1274
5317.06 1263
5317.75 1322
5318.44 1280
5319.13 1289
5319.81 1262
5320.50 1283
5321.19 1350
5321.88 1354
5322.57 1318
5323.25 1395
5323.94 1339
5324.63 1277
5325.32 1208
5326.00 1210
5326.69 1206
5327.38 1219
5328.07 1249
5328.76 1217
5329.45 1194
5330.13 1105
5330.82 1125
5331.51 1134
5332.20 1117
5332.89 1094
5333.58 1107
5334.26 1137
5334.95 1136
5335.64 1124
5336.33 1077
5337.02 1055
5337.71 1045
5338.40 1064
5339.09 1088
5339.77 1033
5340.46 1067
5341.15 1078
5341.84 1078
5342.53 1094
5343.22 1096
5343.91 1083
5344.60 1054
5345.29 1073
5345.98 1065
5346.67 1070
5347.36 1119
5348.05 1043
5348.73 1076
5349.42 1080
5350.11 1066
5350.80 1146
5351.49 1141
5352.18 1077
5352.87 1072
5353.56 1078
5354.25 1135
5354.94 1110
5355.63 1115
5356.32 1015
5357.01 1035
5357.70 1034
5358.39 1030
5359.08 1037
5359.77 1073
5360.46 1168
5361.15 1159
5361.84 1111
5362.53 1196
5363.22 1231
5363.91 1202
5364.61 1198
5365.30 1147
5365.99 1134
5366.68 1058
5367.37 1122
5368.06 1090
5368.75 1032
5369.44 1051
5370.13 1074
5370.82 1025
5371.51 1031
5372.20 1014
5372.89 1012
5373.59 1064
5374.28 1022
5374.97 1062
5375.66 1022
5376.35 1004
5377.04 1016
5377.73 1008
5378.42 1007
5379.12 1058
5379.81 1012
5380.50 1018
5381.19 1016
5381.88 1006
5382.57 1020
5383.27 1044
5383.96 1046
5384.65 1013
5385.34 1048
5386.03 997
5386.73 1068
5387.42 1050
5388.11 1103
5388.80 1089
5389.49 1066
5390.19 1089
5390.88 1132
5391.57 1092
5392.26 1137
5392.95 1158
5393.65 1085
5394.34 1067
5395.03 1055
5395.72 1058
5396.42 1032
5397.11 1071
5397.80 1053
5398.50 1065
5399.19 1034
5399.88 1072
5400.57 1088
5401.27 1068
5401.96 1058
5402.65 1056
5403.35 1098
5404.04 1112
5404.73 1050
5405.42 1093
5406.12 1079
5406.81 1080
5407.50 1107
5408.20 1064
5408.89 1076
5409.58 1091
5410.28 1108
5410.97 1097
5411.66 1130
5412.36 1099
5413.05 1098
5413.75 1125
5414.44 1143
5415.13 1127
5415.83 1133
5416.52 1129
5417.21 1175
5417.91 1175
5418.60 1098
5419.30 1108
5419.99 1106
5420.68 1162
5421.38 1136
5422.07 1194
5422.77 1193
5423.46 1205
5424.16 1208
5424.85 1213
5425.54 1160
5426.24 1156
5426.93 1191
5427.63 1172
5428.32 1183
5429.02 1211
5429.71 1202
5430.41 1197
5431.10 1160
5431.80 1186
5432.49 1269
5433.19 1240
5433.88 1280
5434.58 1250
5435.27 1241
5435.97 1238
5436.66 1259
5437.36 1297
5438.05 1252
5438.75 1241
5439.44 1265
5440.14 1313
5440.83 1301
5441.53 1329
5442.22 1316
5442.92 1330
5443.62 1315
5444.31 1358
5445.01 1370
5445.70 1377
5446.40 1433
5447.09 1549
5447.79 1609
5448.49 1561
5449.18 1573
5449.88 1628
5450.57 1665
5451.27 1560
5451.97 1549
5452.66 1507
5453.36 1503
5454.05 1488
5454.75 1521
5455.45 1438
5456.14 1464
5456.84 1412
5457.54 1429
5458.23 1455
5458.93 1483
5459.63 1512
5460.32 1533
5461.02 1523
5461.72 1549
5462.41 1611
5463.11 1571
5463.81 1633
5464.50 1605
5465.20 1705
5465.90 1647
5466.59 1687
5467.29 1668
5467.99 1685
5468.69 1668
5469.38 1697
5470.08 1730
5470.78 1780
5471.48 1745
5472.17 1783
5472.87 1820
5473.57 1880
5474.27 1942
5474.96 1914
5475.66 1999
5476.36 1999
5477.06 2047
5477.75 2051
5478.45 2115
5479.15 2359
5479.85 2530
5480.55 2802
5481.24 3036
5481.94 3273
5482.64 3322
5483.34 3175
5484.04 3061
5484.73 2902
5485.43 2653
5486.13 2580
5486.83 2349
5487.53 2342
5488.23 2315
5488.92 2279
5489.62 2333
5490.32 2302
5491.02 2281
5491.72 2294
5492.42 2426
5493.12 2449
5493.81 2438
5494.51 2461
5495.21 2526
5495.91 2542
5496.61 2629
5497.31 2589
5498.01 2602
5498.71 2738
5499.41 2869
5500.11 3226
5500.81 3786
5501.50 4232
5502.20 4700
5502.90 4947
5503.60 4959
5504.30 4553
5505.00 4067
5505.70 3517
5506.40 3133
5507.10 2921
5507.80 2593
5508.50 2441
5509.20 2343
5509.90 2266
5510.60 2229
5511.30 2215
5512.00 2172
5512.70 2126
5513.40 2098
5514.10 2040
5514.80 2066
5515.50 2096
5516.20 2106
5516.90 2076
5517.60 2067
5518.30 2025
5519.00 1963
5519.70 1971
5520.40 1967
5521.10 1913
5521.80 1930
5522.50 1874
5523.20 1835
5523.90 1791
5524.61 1708
5525.31 1731
5526.01 1721
5526.71 1678
5527.41 1627
5528.11 1598
5528.81 1605
5529.51 1634
5530.21 1641
5530.91 1645
5531.62 1658
5532.32 1637
5533.02 1642
5533.72 1609
5534.42 1576
5535.12 1571
5535.82 1605
5536.53 1572
5537.23 1577
5537.93 1493
5538.63 1501
5539.33 1513
5540.03 1545
5540.74 1526
5541.44 1539
5542.14 1525
5542.84 1492
5543.54 1440
5544.24 1450
5544.95 1412
5545.65 1475
5546.35 1452
5547.05 1386
5547.76 1410
5548.46 1375
5549.16 1386
5549.86 1347
5550.56 1351
5551.27 1339
5551.97 1332
5552.67 1338
5553.37 1352
5554.08 1347
5554.78 1351
5555.48 1358
5556.19 1384
5556.89 1333
5557.59 1390
5558.29 1381
5559.00 1321
5559.70 1361
5560.40 1314
5561.11 1313
5561.81 1372
5562.51 1385
5563.22 1313
5563.92 1339
5564.62 1300
5565.33 1358
5566.03 1338
5566.73 1368
5567.44 1405
5568.14 1357
5568.84 1304
5569.55 1309
5570.25 1298
5570.95 1278
5571.66 1309
5572.36 1264
5573.06 1259
5573.77 1266
5574.47 1317
5575.18 1295
5575.88 1331
5576.58 1282
5577.29 1283
5577.99 1289
5578.70 1248
5579.40 1283
5580.11 1273
5580.81 1233
5581.51 1250
5582.22 1239
5582.92 1185
5583.63 1192
5584.33 1209
5585.04 1200
5585.74 1199
5586.45 1212
5587.15 1212
5587.86 1199
5588.56 1226
5589.26 1188
5589.97 1180
5590.67 1204
5591.38 1223
5592.08 1192
5592.79 1180
5593.49 1150
5594.20 1185
5594.91 1118
5595.61 1140
5596.32 1143
5597.02 1138
5597.73 1151
5598.43 1142
5599.14 1159
5599.84 1162
5600.55 1207
5601.25 1164
5601.96 1141
5602.67 1163
5603.37 1171
5604.08 1142
5604.78 1138
5605.49 1161
5606.19 1160
5606.90 1162
5607.61 1166
5608.31 1141
5609.02 1180
5609.72 1167
5610.43 1162
5611.14 1141
5611.84 1153
5612.55 1142
5613.26 1102
5613.96 1102
5614.67 1105
5615.38 1143
5616.08 1157
5616.79 1162
5617.49 1135
5618.20 1173
5618.91 1144
5619.62 1158
5620.32 1163
5621.03 1170
5621.74 1177
5622.44 1217
5623.15 1185
5623.86 1165
5624.56 1151
5625.27 1139
5625.98 1206
5626.69 1215
5627.39 1201
5628.10 1185
5628.81 1221
5629.51 1212
5630.22 1240
5630.93 1196
5631.64 1227
5632.34 1240
5633.05 1249
5633.76 1215
5634.47 1226
5635.17 1267
5635.88 1308
5636.59 1293
5637.30 1355
5638.01 1326
5638.71 1337
5639.42 1355
5640.13 1385
5640.84 1355
5641.55 1341
5642.25 1406
5642.96 1354
5643.67 1239
5644.38 1262
5645.09 1240
5645.80 1252
5646.50 1197
5647.21 1229
5647.92 1178
5648.63 1183
5649.34 1256
5650.05 1261
5650.76 1198
5651.47 1247
5652.17 1222
5652.88 1208
5653.59 1217
5654.30 1277
5655.01 1276
5655.72 1278
5656.43 1244
5657.14 1249
5657.85 1259
5658.56 1225
5659.26 1271
5659.97 1285
5660.68 1284
5661.39 1308
5662.10 1337
5662.81 1321
5663.52 1337
5664.23 1310
5664.94 1269
5665.65 1220
5666.36 1216
5667.07 1226
5667.78 1212
5668.49 1223
5669.20 1195
5669.91 1199
5670.62 1192
5671.33 1241
5672.04 1311
5672.75 1337
5673.46 1339
5674.17 1327
5674.88 1294
5675.59 1274
5676.30 1245
5677.01 1234
5677.72 1200
5678.43 1201
5679.14 1191
5679.85 1164
5680.56 1198
5681.27 1168
5681.98 1204
5682.69 1193
5683.41 1208
5684.12 1173
5684.83 1132
5685.54 1129
5686.25 1170
5686.96 1149
5687.67 1145
5688.38 1147
5689.09 1134
5689.80 1094
5690.52 1120
5691.23 1183
5691.94 1140
5692.65 1144
5693.36 1133
5694.07 1139
5694.78 1123
5695.49 1139
5696.21 1159
5696.92 1103
5697.63 1083
5698.34 1095
5699.05 1098
5699.77 1072
5700.48 1039
5701.19 1078
5701.90 1086
5702.61 1096
5703.32 1109
5704.04 1090
5704.75 1098
5705.46 1086
5706.17 1056
5706.89 1047
5707.60 1083
5708.31 1116
5709.02 1095
5709.73 1045
5710.45 1042
5711.16 1087
5711.87 1109
5712.58 1096
5713.30 1074
5714.01 1066
5714.72 1050
5715.44 1032
5716.15 1040
5716.86 1043
5717.57 1058
5718.29 1056
5719.00 1046
5719.71 1032
5720.43 1054
5721.14 1045
5721.85 1048
5722.57 1085
5723.28 1081
5723.99 1097
5724.71 1107
5725.42 1075
5726.13 1055
5726.85 1006
5727.56 1070
5728.27 1086
5728.99 1056
5729.70 1053
5730.41 1079
5731.13 1077
5731.84 1062
5732.56 1042
5733.27 1012
5733.98 1065
5734.70 1036
5735.41 976
5736.12 1025
5736.84 1016
5737.55 1033
5738.27 1040
5738.98 1063
5739.70 1054
5740.41 1043
5741.12 1066
5741.84 1049
5742.55 1026
5743.27 1045
5743.98 1072
5744.70 1049
5745.41 1055
5746.13 1000
5746.84 1017
5747.56 1034
5748.27 1039
5748.99 1062
5749.70 1069
5750.42 1047
5751.13 1036
5751.85 1045
5752.56 1088
5753.28 1050
5753.99 1029
5754.71 1039
5755.42 1033
5756.14 1033
5756.85 1056
5757.57 1130
5758.28 1114
5759.00 1067
5759.71 1058
5760.43 1047
5761.14 1068
5761.86 1096
5762.58 1080
5763.29 1043
5764.01 1047
5764.72 1078
5765.44 1083
5766.16 1055
5766.87 1023
5767.59 1102
5768.30 1109
5769.02 1122
5769.74 1175
5770.45 1182
5771.17 1173
5771.88 1228
5772.60 1220
5773.32 1203
5774.03 1226
5774.75 1190
5775.47 1191
5776.18 1154
5776.90 1127
5777.62 1118
5778.33 1134
5779.05 1160
5779.77 1136
5780.48 1130
5781.20 1150
5781.92 1127
5782.63 1128
5783.35 1182
5784.07 1145
5784.78 1128
5785.50 1127
5786.22 1150
5786.94 1185
5787.65 1143
5788.37 1125
5789.09 1113
5789.81 1102
5790.52 1080
5791.24 1082
5791.96 1073
5792.68 1090
5793.39 1084
5794.11 1114
5794.83 1096
5795.55 1127
5796.26 1135
5796.98 1100
5797.70 1087
5798.42 1113
5799.14 1130
5799.85 1110
5800.57 1117
5801.29 1087
5802.01 1106
5802.73 1129
5803.44 1074
5804.16 1097
5804.88 1127
5805.60 1125
5806.32 1109
5807.04 1103
5807.75 1120
5808.47 1118
5809.19 1103
5809.91 1100
5810.63 1100
5811.35 1094
5812.07 1100
5812.79 1116
5813.50 1091
5814.22 1092
5814.94 1061
5815.66 1116
5816.38 1115
5817.10 1070
5817.82 1088
5818.54 1141
5819.26 1166
5819.98 1114
5820.70 1080
5821.41 1143
5822.13 1174
5822.85 1126
5823.57 1135
5824.29 1114
5825.01 1097
5825.73 1130
5826.45 1139
5827.17 1141
5827.89 1120
5828.61 1112
5829.33 1123
5830.05 1134
5830.77 1118
5831.49 1112
5832.21 1146
5832.93 1141
5833.65 1140
5834.37 1167
5835.09 1144
5835.81 1158
5836.53 1222
5837.25 1193
5837.97 1208
5838.69 1162
5839.41 1154
5840.13 1175
5840.85 1177
5841.57 1159
5842.30 1203
5843.02 1250
5843.74 1228
5844.46 1181
5845.18 1192
5845.90 1215
5846.62 1232
5847.34 1249
5848.06 1224
5848.78 1282
5849.50 1307
5850.23 1303
5850.95 1324
5851.67 1244
5852.39 1255
5853.11 1254
5853.83 1272
5854.55 1278
5855.27 1292
5856.00 1291
5856.72 1308
5857.44 1309
5858.16 1277
5858.88 1297
5859.60 1287
5860.33 1259
5861.05 1296
5861.77 1339
5862.49 1319
5863.21 1332
5863.94 1324
5864.66 1318
5865.38 1358
5866.10 1338
5866.82 1331
5867.55 1355
5868.27 1365
5868.99 1354
5869.71 1390
5870.43 1432
5871.16 1412
5871.88 1414
5872.60 1439
5873.32 1465
5874.05 1450
5874.77 1428
5875.49 1457
5876.22 1488
5876.94 1463
5877.66 1454
5878.38 1497
5879.11 1500
5879.83 1541
5880.55 1585
5881.28 1633
5882.00 1580
5882.72 1615
5883.45 1608
5884.17 1635
5884.89 1642
5885.61 1591
5886.34 1620
5887.06 1587
5887.79 1616
5888.51 1565
5889.23 1578
5889.96 1592
5890.68 1594
5891.40 1626
5892.13 1618
5892.85 1604
5893.57 1587
5894.30 1596
5895.02 1559
5895.75 1594
5896.47 1597
5897.19 1547
5897.92 1583
5898.64 1603
5899.37 1547
5900.09 1581
5900.81 1558
5901.54 1572
5902.26 1568
5902.99 1603
5903.71 1646
5904.44 1677
5905.16 1685
5905.89 1672
5906.61 1685
5907.33 1715
5908.06 1719
5908.78 1771
5909.51 1816
5910.23 1843
5910.96 1813
5911.68 1796
5912.41 1789
5913.13 1906
5913.86 1841
5914.58 1839
5915.31 1822
5916.03 1826
5916.76 1850
5917.48 1863
5918.21 1929
5918.94 1979
5919.66 1981
5920.39 1963
5921.11 1934
5921.84 1937
5922.56 2017
5923.29 2057
5924.01 2056
5924.74 2076
5925.47 2136
5926.19 2169
5926.92 2175
5927.64 2159
5928.37 2197
5929.09 2247
5929.82 2218
5930.55 2222
5931.27 2304
5932.00 2333
5932.73 2414
5933.45 2447
5934.18 2460
5934.90 2503
5935.63 2490
5936.36 2537
5937.08 2616
5937.81 2614
5938.54 2587
5939.26 2721
5939.99 2822
5940.72 2814
5941.44 2866
5942.17 2899
5942.90 2906
5943.62 2968
5944.35 3029
5945.08 3101
5945.80 3164
5946.53 3279
5947.26 3297
5947.99 3312
5948.71 3387
5949.44 3449
5950.17 3519
5950.89 3666
5951.62 3922
5952.35 4076
5953.08 4363
5953.80 4703
5954.53 4910
5955.26 4948
5955.99 4916
5956.71 4823
5957.44 4734
5958.17 4610
5958.90 4495
5959.63 4451
5960.35 4418
5961.08 4432
5961.81 4387
5962.54 4460
5963.27 4412
5963.99 4399
5964.72 4537
5965.45 4739
5966.18 4984
5966.91 5395
5967.64 5782
5968.36 6067
5969.09 6233
5969.82 6179
5970.55 5984
5971.28 5790
5972.01 5706
5972.73 5525
5973.46 5349
5974.19 5183
5974.92 5205
5975.65 5084
5976.38 4940
5977.11 4919
5977.84 5031
5978.57 5134
5979.29 5256
5980.02 5391
5980.75 5484
5981.48 5526
5982.21 5679
5982.94 5649
5983.67 5812
5984.40 5925
5985.13 5820
5985.86 5749
5986.59 5780
5987.32 5835
5988.05 5822
5988.78 5774
5989.51 5767
5990.24 5909
5990.97 5896
5991.70 5895
5992.43 5940
5993.16 5903
5993.89 6078
5994.62 6160
5995.35 6193
5996.08 6313
5996.81 6471
5997.54 6633
5998.27 6688
5999.00 6759
5999.73 6821
6000.46 6757
6001.19 6757
6001.92 6758
6002.65 6702
6003.38 6478
6004.11 6338
6004.84 6248
6005.57 6155
6006.30 6193
6007.03 6186
6007.76 6221
6008.49 6380
6009.22 6711
6009.95 7229
6010.69 8089
6011.42 9214
6012.15 10836
6012.88 12696
6013.61 14599
6014.34 16324
6015.07 17506
6015.80 17947
6016.54 17650
6017.27 16702
6018.00 15487
6018.73 13816
6019.46 12338
6020.19 10820
6020.92 9600
6021.66 8517
6022.39 7602
6023.12 6967
6023.85 6481
6024.58 6184
6025.31 5903
6026.05 5659
6026.78 5550
6027.51 5383
6028.24 5318
6028.97 5357
6029.71 5391
6030.44 5586
6031.17 5689
6031.90 5692
6032.64 5625
6033.37 5398
6034.10 5122
6034.83 4878
6035.57 4643
6036.30 4529
6037.03 4380
6037.76 4293
6038.50 4405
6039.23 4445
6039.96 4442
6040.69 4556
6041.43 4562
6042.16 4576
6042.89 4684
6043.63 4751
6044.36 4726
6045.09 4841
6045.82 4919
6046.56 4931
6047.29 4954
6048.02 5012
6048.76 5096
6049.49 5085
6050.22 5065
6050.96 5202
6051.69 5401
6052.42 5441
6053.16 5682
6053.89 5882
6054.63 6075
6055.36 6101
6056.09 6053
6056.83 5900
6057.56 5645
6058.29 5436
6059.03 5276
6059.76 5164
6060.50 5054
6061.23 4988
6061.96 4902
6062.70 4866
6063.43 4832
6064.17 4743
6064.90 4644
6065.63 4620
6066.37 4581
6067.10 4534
6067.84 4422
6068.57 4343
6069.31 4331
6070.04 4267
6070.78 4171
6071.51 4040
6072.25 4050
6072.98 4045
6073.72 3984
6074.45 3947
6075.18 3964
6075.92 3977
6076.65 3895
6077.39 3909
6078.12 3957
6078.86 3950
6079.59 3830
6080.33 3790
6081.07 3743
6081.80 3613
6082.54 3555
6083.27 3508
6084.01 3506
6084.74 3413
6085.48 3340
6086.21 3301
6086.95 3242
6087.68 3130
6088.42 3194
6089.16 3205
6089.89 3225
6090.63 3174
6091.36 3217
6092.10 3172
6092.84 3119
6093.57 3163
6094.31 3180
6095.04 3084
6095.78 3132
6096.52 3059
6097.25 3049
6097.99 2947
6098.72 2889
6099.46 2828
6100.20 2873
6100.93 2906
6101.67 2828
6102.41 2804
6103.14 2790
6103.88 2743
6104.62 2838
6105.35 2794
6106.09 2812
6106.83 2771
6107.56 2759
6108.30 2779
6109.04 2760
6109.77 2774
6110.51 2777
6111.25 2819
6111.99 2843
6112.72 2796
6113.46 2802
6114.20 2790
6114.93 2872
6115.67 2848
6116.41 2860
6117.15 2932
6117.88 2871
6118.62 2908
6119.36 2963
6120.10 2926
6120.83 2948
6121.57 2829
6122.31 2829
6123.05 2892
6123.79 2987
6124.52 2994
6125.26 2952
6126.00 2915
6126.74 2971
6127.47 2966
6128.21 2996
6128.95 2936
6129.69 2943
6130.43 2964
6131.17 2908
6131.90 2955
6132.64 2954
6133.38 2999
6134.12 2989
6134.86 2982
6135.60 2969
6136.33 3050
6137.07 3034
6137.81 3116
6138.55 3163
6139.29 3150
6140.03 3150
6140.77 3176
6141.51 3245
6142.24 3172
6142.98 3171
6143.72 3176
6144.46 3208
6145.20 3190
6145.94 3195
6146.68 3205
6147.42 3222
6148.16 3258
6148.90 3240
6149.64 3268
6150.38 3337
6151.12 3367
6151.86 3412
6152.59 3427
6153.33 3446
6154.07 3463
6154.81 3510
6155.55 3626
6156.29 3533
6157.03 3578
6157.77 3635
6158.51 3750
6159.25 3723
6159.99 3765
6160.73 3798
6161.47 3878
6162.21 3918
6162.95 4031
6163.69 4234
6164.43 4380
6165.17 4680
6165.91 4919
6166.65 5172
6167.39 5371
6168.14 5502
6168.88 5647
6169.62 5621
6170.36 5516
6171.10 5455
6171.84 5316
6172.58 5256
6173.32 5047
6174.06 5020
6174.80 4942
6175.54 4886
6176.28 4790
6177.02 4793
6177.77 4801
6178.51 4705
6179.25 4738
6179.99 4777
6180.73 4869
6181.47 4974
6182.21 5074
6182.95 5035
6183.70 5176
6184.44 5249
6185.18 5266
6185.92 5383
6186.66 5395
6187.40 5380
6188.15 5411
6188.89 5524
6189.63 5619
6190.37 5767
6191.11 5955
6191.85 6048
6192.60 6343
6193.34 6577
6194.08 6706
6194.82 6840
6195.56 6828
6196.31 6818
6197.05 6874
6197.79 6810
6198.53 6730
6199.28 6762
6200.02 6712
6200.76 6585
6201.50 6631
6202.25 6598
6202.99 6680
6203.73 6970
6204.47 7380
6205.22 7976
6205.96 9186
6206.70 10957
6207.44 13652
6208.19 16882
6208.93 20490
6209.67 23812
6210.42 26391
6211.16 27361
6211.90 27065
6212.65 25405
6213.39 23327
6214.13 20409
6214.88 17553
6215.62 14843
6216.36 12535
6217.11 10608
6217.85 9110
6218.59 7977
6219.34 7041
6220.08 6301
6220.82 5674
6221.57 5336
6222.31 5091
6223.05 4905
6223.80 4743
6224.54 4680
6225.29 4611
6226.03 4522
6226.77 4456
6227.52 4244
6228.26 4137
6229.01 3868
6229.75 3719
6230.49 3553
6231.24 3344
6231.98 3191
6232.73 3210
6233.47 3210
6234.22 3204
6234.96 3226
6235.71 3253
6236.45 3275
6237.19 3291
6237.94 3410
6238.68 3567
6239.43 3643
6240.17 3681
6240.92 3812
6241.66 3950
6242.41 3913
6243.15 3871
6243.90 3912
6244.64 3845
6245.39 3893
6246.13 3960
6246.88 4023
6247.62 4078
6248.37 4195
6249.12 4286
6249.86 4277
6250.61 4286
6251.35 4190
6252.10 4218
6252.84 4131
6253.59 4107
6254.33 4067
6255.08 4045
6255.83 3988
6256.57 3926
6257.32 3919
6258.06 3935
6258.81 3853
6259.55 3845
6260.30 3891
6261.05 3902
6261.79 3828
6262.54 3762
6263.28 3802
6264.03 3733
6264.78 3651
6265.52 3625
6266.27 3659
6267.02 3602
6267.76 3629
6268.51 3588
6269.26 3609
6270.00 3657
6270.75 3695
6271.50 3845
6272.24 3799
6272.99 3747
6273.74 3790
6274.48 3825
6275.23 3724
6275.98 3708
6276.72 3697
6277.47 3722
6278.22 3690
6278.96 3696
6279.71 3621
6280.46 3493
6281.21 3372
6281.95 3268
6282.70 3247
6283.45 3150
6284.20 3083
6284.94 3018
6285.69 2985
6286.44 2910
6287.19 2925
6287.93 2887
6288.68 2846
6289.43 2815
6290.18 2830
6290.92 2758
6291.67 2755
6292.42 2720
6293.17 2702
6293.92 2723
6294.66 2661
6295.41 2609
6296.16 2600
6296.91 2590
6297.66 2592
6298.41 2520
6299.15 2492
6299.90 2469
6300.65 2397
6301.40 2337
6302.15 2277
6302.90 2316
6303.64 2334
6304.39 2294
6305.14 2261
6305.89 2244
6306.64 2301
6307.39 2278
6308.14 2283
6308.89 2314
6309.63 2294
6310.38 2344
6311.13 2363
6311.88 2352
6312.63 2347
6313.38 2335
6314.13 2333
6314.88 2266
6315.63 2334
6316.38 2372
6317.13 2351
6317.88 2367
6318.63 2355
6319.38 2361
6320.12 2306
6320.87 2284
6321.62 2218
6322.37 2166
6323.12 2179
6323.87 2113
6324.62 2036
6325.37 2104
6326.12 2091
6326.87 2076
6327.62 2038
6328.37 2054
6329.12 2037
6329.87 2055
6330.62 2027
6331.37 2009
6332.12 2020
6332.87 1996
6333.62 2046
6334.37 2048
6335.13 2016
6335.88 2057
6336.63 2008
6337.38 2054
6338.13 2041
6338.88 2034
6339.63 2069
6340.38 2049
6341.13 2069
6341.88 2016
6342.63 2000
6343.38 1975
6344.13 1939
6344.89 1940
6345.64 1961
6346.39 2015
6347.14 1954
6347.89 1962
6348.64 1932
6349.39 1963
6350.14 2022
6350.90 1997
6351.65 2054
6352.40 2075
6353.15 2161
6353.90 2240
6354.65 2281
6355.40 2274
6356.16 2223
6356.91 2291
6357.66 2256
6358.41 2204
6359.16 2121
6359.92 2075
6360.67 2029
6361.42 2065
6362.17 1995
6362.92 1980
6363.68 1978
6364.43 1966
6365.18 1960
6365.93 1916
6366.68 1877
6367.44 1901
6368.19 1935
6368.94 1964
6369.69 1981
6370.45 1977
6371.20 1938
6371.95 1946
6372.70 1918
6373.46 1890
6374.21 1901
6374.96 1921
6375.72 1829
6376.47 1824
6377.22 1812
6377.97 1854
6378.73 1919
6379.48 1969
6380.23 1955
6380.99 1978
6381.74 2015
6382.49 2091
6383.25 2048
6384.00 2059
6384.75 2007
6385.51 1955
6386.26 1992
6387.01 1972
6387.77 1914
6388.52 1871
6389.27 1836
6390.03 1805
6390.78 1804
6391.54 1800
6392.29 1841
6393.04 1847
6393.80 1828
6394.55 1855
6395.31 1844
6396.06 1847
6396.81 1840
6397.57 1840
6398.32 1863
6399.08 1870
6399.83 1838
6400.59 1830
6401.34 1891
6402.09 1816
6402.85 1851
6403.60 1871
6404.36 1869
6405.11 1837
6405.87 1858
6406.62 1846
6407.38 1840
6408.13 1855
6408.89 1893
6409.64 1890
6410.40 1932
6411.15 1987
6411.91 1943
6412.66 1894
6413.42 1944
6414.17 1965
6414.93 1966
6415.68 1959
6416.44 1965
6417.19 2006
6417.95 1961
6418.70 1995
6419.46 1979
6420.21 1966
6420.97 1996
6421.72 2029
6422.48 2004
6423.24 2001
6423.99 1953
6424.75 2029
6425.50 1970
6426.26 2013
6427.01 2002
6427.77 1962
6428.53 1971
6429.28 1994
6430.04 2018
6430.79 2041
6431.55 1994
6432.31 2031
6433.06 2056
6433.82 2044
6434.58 2116
6435.33 2153
6436.09 2138
6436.85 2153
6437.60 2184
6438.36 2218
6439.11 2249
6439.87 2214
6440.63 2226
6441.38 2221
6442.14 2274
6442.90 2317
6443.66 2358
6444.41 2348
6445.17 2402
6445.93 2385
6446.68 2393
6447.44 2411
6448.20 2453
6448.95 2504
6449.71 2568
6450.47 2570
6451.23 2555
6451.98 2592
6452.74 2590
6453.50 2560
6454.26 2607
6455.01 2567
6455.77 2589
6456.53 2599
6457.29 2567
6458.04 2599
6458.80 2607
6459.56 2638
6460.32 2661
6461.08 2721
6461.83 2811
6462.59 2777
6463.35 2846
6464.11 2929
6464.87 3060
6465.62 3126
6466.38 3211
6467.14 3252
6467.90 3178
6468.66 3319
6469.42 3337
6470.17 3367
6470.93 3311
6471.69 3315
6472.45 3263
6473.21 3300
6473.97 3302
6474.72 3396
6475.48 3370
6476.24 3427
6477.00 3584
6477.76 3566
6478.52 3578
6479.28 3728
6480.04 3816
6480.80 3824
6481.56 3902
6482.31 3959
6483.07 4015
6483.83 3988
6484.59 4065
6485.35 4122
6486.11 4132
6486.87 4182
6487.63 4243
6488.39 4302
6489.15 4361
6489.91 4429
6490.67 4560
6491.43 4710
6492.19 4862
6492.95 4942
6493.71 5110
6494.47 5161
6495.23 5078
6495.99 5133
6496.75 5094
6497.51 5052
6498.27 5012
6499.03 4997
6499.79 5032
6500.55 4990
6501.31 4940
6502.07 5077
6502.83 5138
6503.59 5373
6504.35 5729
6505.11 6449
6505.87 7706
6506.63 9522
6507.39 12157
6508.15 15286
6508.91 18338
6509.67 20397
6510.43 21301
6511.19 20991
6511.96 19873
6512.72 18030
6513.48 16019
6514.24 13861
6515.00 11941
6515.76 10403
6516.52 8975
6517.28 7917
6518.04 7160
6518.80 6624
6519.57 6137
6520.33 5834
6521.09 5603
6521.85 5423
6522.61 5368
6523.37 5360
6524.14 5233
6524.90 5251
6525.66 5435
6526.42 5569
6527.18 5641
6527.94 5770
6528.71 5841
6529.47 5900
6530.23 5947
6530.99 5911
6531.75 5791
6532.52 5744
6533.28 5740
6534.04 5961
6534.80 6535
6535.56 7368
6536.33 8325
6537.09 9185
6537.85 9720
6538.61 9893
6539.38 9703
6540.14 9343
6540.90 8567
6541.66 7842
6542.43 7231
6543.19 6596
6543.95 6085
6544.71 5730
6545.48 5552
6546.24 5436
6547.00 5376
6547.77 5262
6548.53 5349
6549.29 5281
6550.06 5280
6550.82 5122
6551.58 5072
6552.34 5016
6553.11 5027
6553.87 4917
6554.63 4945
6555.40 4914
6556.16 4849
6556.93 4852
6557.69 4833
6558.45 4792
6559.22 4860
6559.98 4847
6560.74 4861
6561.51 4861
6562.27 4950
6563.03 4961
6563.80 5038
6564.56 5050
6565.33 5082
6566.09 5093
6566.85 5080
6567.62 5107
6568.38 5032
6569.15 5110
6569.91 5042
6570.68 5148
6571.44 5136
6572.20 5168
6572.97 5166
6573.73 5218
6574.50 5256
6575.26 5281
6576.03 5288
6576.79 5266
6577.56 5253
6578.32 5261
6579.09 5163
6579.85 5176
6580.62 5132
6581.38 5001
6582.15 5083
6582.91 5047
6583.68 5149
6584.44 5187
6585.21 5180
6585.97 5130
6586.74 5115
6587.50 5069
6588.27 5102
6589.03 5052
6589.80 5080
6590.56 5038
6591.33 5130
6592.09 5303
6592.86 5365
6593.63 5607
6594.39 5853
6595.16 6037
6595.92 6238
6596.69 6408
6597.45 6464
6598.22 6467
6598.99 6243
6599.75 6015
6600.52 5741
6601.28 5521
6602.05 5274
6602.82 5064
6603.58 4883
6604.35 4697
6605.11 4571
6605.88 4503
6606.65 4482
6607.41 4402
6608.18 4409
6608.95 4429
6609.71 4433
6610.48 4424
6611.25 4450
6612.01 4469
6612.78 4367
6613.55 4391
6614.31 4364
6615.08 4350
6615.85 4271
6616.61 4228
6617.38 4248
6618.15 4268
6618.92 4367
6619.68 4450
6620.45 4532
6621.22 4670
6621.98 4873
6622.75 5149
6623.52 5358
6624.29 5492
6625.05 5527
6625.82 5452
6626.59 5481
6627.36 5337
6628.12 5129
6628.89 4960
6629.66 4761
6630.43 4617
6631.20 4518
6631.96 4410
6632.73 4425
6633.50 4525
6634.27 4626
6635.04 4815
6635.80 4894
6636.57 5038
6637.34 5124
6638.11 5245
6638.88 5317
6639.64 5388
6640.41 5448
6641.18 5569
6641.95 5711
6642.72 5788
6643.49 5928
6644.26 5879
6645.02 5809
6645.79 5615
6646.56 5378
6647.33 5103
6648.10 4803
6648.87 4566
6649.64 4433
6650.41 4137
6651.17 4031
6651.94 3945
6652.71 3938
6653.48 3836
6654.25 3751
6655.02 3799
6655.79 3749
6656.56 3786
6657.33 3732
6658.10 3720
6658.87 3704
6659.64 3681
6660.41 3580
6661.17 3630
6661.94 3635
6662.71 3652
6663.48 3607
6664.25 3571
6665.02 3580
6665.79 3611
6666.56 3581
6667.33 3602
6668.10 3618
6668.87 3634
6669.64 3771
6670.41 3781
6671.18 3911
6671.95 3939
6672.72 3975
6673.49 3996
6674.26 4103
6675.03 4014
6675.80 3954
6676.58 3877
6677.35 3921
6678.12 3846
6678.89 3930
6679.66 3892
6680.43 3966
6681.20 4010
6681.97 4081
6682.74 4108
6683.51 4098
6684.28 4218
6685.05 4394
6685.82 4633
6686.59 4629
6687.37 4733
6688.14 4719
6688.91 4606
6689.68 4379
6690.45 4304
6691.22 4191
6691.99 3996
6692.76 3843
6693.54 3698
6694.31 3742
6695.08 3601
6695.85 3624
6696.62 3583
6697.39 3528
6698.17 3532
6698.94 3396
6699.71 3406
6700.48 3499
6701.25 3515
6702.02 3484
6702.80 3446
6703.57 3474
6704.34 3490
6705.11 3457
6705.88 3384
6706.66 3316
6707.43 3286
6708.20 3265
6708.97 3233
6709.75 3173
6710.52 3138
6711.29 3078
6712.06 3088
6712.84 3042
6713.61 3012
6714.38 2958
6715.15 2943
6715.93 2912
6716.70 2936
6717.47 2887
6718.24 2908
6719.02 2948
6719.79 2917
6720.56 2873
6721.34 2795
6722.11 2833
6722.88 2926
6723.66 2853
6724.43 2758
6725.20 2793
6725.98 2816
6726.75 2827
6727.52 2759
6728.30 2761
6729.07 2684
6729.84 2767
6730.62 2839
6731.39 2862
6732.16 2778
6732.94 2805
6733.71 2772
6734.48 2863
6735.26 2898
6736.03 2848
6736.81 2941
6737.58 2917
6738.35 2931
6739.13 2887
6739.90 2915
6740.68 2894
6741.45 2911
6742.22 2957
6743.00 2888
6743.77 2904
6744.55 2935
6745.32 2936
6746.10 3010
6746.87 3007
6747.65 2985
6748.42 3010
6749.19 3018
6749.97 3124
6750.74 3156
6751.52 3209
6752.29 3282
6753.07 3447
6753.84 3542
6754.62 3728
6755.39 3694
6756.17 3699
6756.94 3658
6757.72 3617
6758.49 3441
6759.27 3391
6760.04 3429
6760.82 3293
6761.59 3288
6762.37 3223
6763.15 3202
6763.92 3187
6764.70 3085
6765.47 3146
6766.25 3122
6767.02 3205
6767.80 3210
6768.57 3287
6769.35 3317
6770.13 3333
6770.90 3236
6771.68 3245
6772.45 3089
6773.23 3039
6774.01 2999
6774.78 3010
6775.56 2867
6776.33 2811
6777.11 2829
6777.89 2761
6778.66 2747
6779.44 2725
6780.22 2688
6780.99 2651
6781.77 2652
6782.55 2662
6783.32 2633
6784.10 2664
6784.88 2654
6785.65 2639
6786.43 2604
6787.21 2529
6787.98 2550
6788.76 2557
6789.54 2529
6790.31 2484
6791.09 2487
6791.87 2490
6792.64 2421
6793.42 2400
6794.20 2417
6794.98 2437
6795.75 2370
6796.53 2354
6797.31 2342
6798.09 2349
6798.86 2320
6799.64 2335
6800.42 2317
6801.20 2312
6801.97 2305
6802.75 2296
6803.53 2347
6804.31 2350
6805.08 2334
6805.86 2399
6806.64 2372
6807.42 2407
6808.20 2460
6808.97 2383
6809.75 2407
6810.53 2422
6811.31 2408
6812.09 2377
6812.87 2321
6813.64 2382
6814.42 2386
6815.20 2354
6815.98 2341
6816.76 2354
6817.54 2323
6818.31 2343
6819.09 2373
6819.87 2400
6820.65 2368
6821.43 2332
6822.21 2411
6822.99 2380
6823.77 2357
6824.54 2339
6825.32 2319
6826.10 2349
6826.88 2346
6827.66 2371
6828.44 2367
6829.22 2374
6830.00 2360
6830.78 2332
6831.56 2286
6832.34 2350
6833.12 2392
6833.90 2425
6834.67 2391
6835.45 2370
6836.23 2506
6837.01 2658
6837.79 2876
6838.57 3155
6839.35 3407
6840.13 3519
6840.91 3723
6841.69 3686
6842.47 3613
6843.25 3499
6844.03 3374
6844.81 3196
6845.59 3040
6846.37 2974
6847.15 2808
6847.93 2768
6848.71 2818
6849.49 2882
6850.27 2993
6851.05 3210
6851.84 3304
6852.62 3418
6853.40 3473
6854.18 3407
6854.96 3316
6855.74 3223
6856.52 3176
6857.30 3035
6858.08 2943
6858.86 2882
6859.64 2861
6860.42 2740
6861.20 2711
6861.99 2690
6862.77 2640
6863.55 2707
6864.33 2680
6865.11 2722
6865.89 2726
6866.67 2785
6867.45 2815
6868.24 2843
6869.02 2792
6869.80 2804
6870.58 2860
6871.36 2862
6872.14 2886
6872.93 2952
6873.71 2918
6874.49 3012
6875.27 3011
6876.05 3121
6876.83 3137
6877.62 3218
6878.40 3294
6879.18 3285
6879.96 3397
6880.74 3583
6881.53 3840
6882.31 4267
6883.09 4642
6883.87 4949
6884.66 5040
6885.44 4920
6886.22 4819
6887.00 4795
6887.79 4787
6888.57 4795
6889.35 4869
6890.13 4875
6890.92 4953
6891.70 4859
6892.48 4771
6893.27 4529
6894.05 4275
6894.83 4120
6895.61 4038
6896.40 3867
6897.18 3725
6897.96 3744
6898.75 3716
6899.53 3678
6900.31 3575
6901.10 3510
6901.88 3473
6902.66 3581
6903.45 3532
6904.23 3515
6905.01 3485
6905.80 3425
6906.58 3513
6907.36 3469
6908.15 3319
6908.93 3281
6909.72 3302
6910.50 3210
6911.28 3237
6912.07 3178
6912.85 3180
6913.64 3085
6914.42 3152
6915.20 3188
6915.99 3159
6916.77 3184
6917.56 3124
6918.34 3184
6919.12 3141
6919.91 3136
6920.69 3165
6921.48 3215
6922.26 3183
6923.05 3139
6923.83 3140
6924.62 3210
6925.40 3268
6926.19 3195
6926.97 3283
6927.75 3258
6928.54 3261
6929.32 3253
6930.11 3281
6930.89 3277
6931.68 3298
6932.46 3339
6933.25 3324
6934.04 3306
6934.82 3265
6935.61 3306
6936.39 3513
6937.18 3476
6937.96 3534
6938.75 3675
6939.53 3707
6940.32 3842
6941.10 3961
6941.89 4183
6942.67 4438
6943.46 4559
6944.25 4734
6945.03 4827
6945.82 4738
6946.60 4833
6947.39 4850
6948.18 4778
6948.96 4791
6949.75 4784
6950.53 4700
6951.32 4696
6952.11 4605
6952.89 4579
6953.68 4534
6954.47 4514
6955.25 4443
6956.04 4484
6956.82 4430
6957.61 4461
6958.40 4479
6959.18 4427
6959.97 4392
6960.76 4430
6961.54 4519
6962.33 4565
6963.12 4511
6963.90 4647
6964.69 4744
6965.48 4819
6966.27 4944
6967.05 5116
6967.84 5315
6968.63 5564
6969.41 5788
6970.20 5912
6970.99 6089
6971.78 6198
6972.56 6278
6973.35 6303
6974.14 6346
6974.93 6323
6975.71 6254
6976.50 6226
6977.29 6229
6978.08 6341
6978.86 6362
6979.65 6470
6980.44 6768
6981.23 7324
6982.01 7977
6982.80 9021
6983.59 10620
6984.38 12864
6985.17 15209
6985.95 17767
6986.74 19999
6987.53 21494
6988.32 22025
6989.11 21482
6989.90 20097
6990.68 18432
6991.47 16188
6992.26 14135
6993.05 12198
6993.84 10507
6994.63 9013
6995.42 7867
6996.20 6953
6996.99 6256
6997.78 5700
6998.57 5254
6999.36 5007
7000.15 4732
7000.94 4569
7001.73 4335
7002.52 4231
7003.30 4231
7004.09 4086
7004.88 3966
7005.67 3830
7006.46 3705
7007.25 3491
7008.04 3348
7008.83 3164
7009.62 3199
7010.41 3177
7011.20 3195
7011.99 3313
7012.78 3398
7013.57 3511
7014.36 3630
7015.15 3763
7015.94 3757
7016.73 3778
7017.52 3807
7018.31 3709
7019.10 3553
7019.89 3572
7020.68 3481
7021.47 3537
7022.26 3557
7023.05 3546
7023.84 3636
7024.63 3773
7025.42 3844
7026.21 3854
7027.00 3830
7027.79 3808
7028.58 3749
7029.37 3724
7030.16 3636
7030.95 3519
7031.74 3506
7032.53 3453
7033.32 3412
7034.11 3429
7034.90 3428
7035.70 3458
7036.49 3480
7037.28 3554
7038.07 3630
7038.86 3664
7039.65 3693
7040.44 3700
7041.23 3780
7042.02 3732
7042.82 3774
7043.61 3809
7044.40 3858
7045.19 3949
7045.98 3899
7046.77 3930
7047.56 4023
7048.36 4017
7049.15 4133
7049.94 4213
7050.73 4279
7051.52 4333
7052.31 4411
7053.11 4435
7053.90 4323
7054.69 4227
7055.48 4136
7056.27 4013
7057.07 3898
7057.86 3730
7058.65 3696
7059.44 3779
7060.24 3686
7061.03 3720
7061.82 3646
7062.61 3622
7063.40 3541
7064.20 3468
7064.99 3414
7065.78 3313
7066.58 3294
7067.37 3217
7068.16 3205
7068.95 3209
7069.75 3128
7070.54 3079
7071.33 2961
7072.13 2899
7072.92 2821
7073.71 2761
7074.50 2752
7075.30 2740
7076.09 2668
7076.88 2711
7077.68 2621
7078.47 2589
7079.26 2542
7080.06 2484
7080.85 2520
7081.64 2461
7082.44 2452
7083.23 2461
7084.02 2427
7084.82 2384
7085.61 2350
7086.41 2399
7087.20 2366
7087.99 2371
7088.79 2367
7089.58 2396
7090.38 2311
7091.17 2336
7091.96 2308
7092.76 2224
7093.55 2179
7094.35 2207
7095.14 2112
7095.93 2104
7096.73 2093
7097.52 2076
7098.32 2100
7099.11 2096
7099.91 2095
7100.70 2070
7101.50 2019
7102.29 1998
7103.09 2056
7103.88 2015
7104.67 2040
7105.47 1994
7106.26 1992
7107.06 1962
7107.85 1958
7108.65 1914
7109.44 1922
7110.24 1862
7111.03 1922
7111.83 1873
7112.62 1939
7113.42 1876
7114.22 1811
7115.01 1897
7115.81 1878
7116.60 1918
7117.40 1884
7118.19 1890
7118.99 1898
7119.78 1850
7120.58 1821
7121.38 1858
7122.17 1804
7122.97 1846
7123.76 1811
7124.56 1825
7125.35 1805
7126.15 1791
7126.95 1787
7127.74 1816
7128.54 1793
7129.34 1848
7130.13 1896
7130.93 1917
7131.72 1959
7132.52 1916
7133.32 1951
7134.11 1851
7134.91 1859
7135.71 1790
7136.50 1778
7137.30 1765
7138.10 1794
7138.89 1745
7139.69 1677
7140.49 1670
7141.28 1636
7142.08 1691
7142.88 1615
7143.67 1618
7144.47 1603
7145.27 1628
7146.06 1587
7146.86 1600
7147.66 1571
7148.46 1560
7149.25 1537
7150.05 1523
7150.85 1549
7151.65 1516
7152.44 1550
7153.24 1525
7154.04 1505
7154.84 1469
7155.63 1526
7156.43 1553
7157.23 1555
7158.03 1578
7158.82 1618
7159.62 1592
7160.42 1603
7161.22 1534
7162.02 1540
7162.81 1508
7163.61 1462
7164.41 1461
7165.21 1460
7166.01 1482
7166.80 1462
7167.60 1406
7168.40 1388
7169.20 1417
7170.00 1401
7170.80 1423
7171.60 1401
7172.39 1387
7173.19 1374
7173.99 1385
7174.79 1397
7175.59 1333
7176.39 1337
7177.19 1371
7177.99 1341
7178.78 1334
7179.58 1327
7180.38 1319
7181.18 1336
7181.98 1337
7182.78 1397
7183.58 1359
7184.38 1370
7185.18 1344
7185.98 1352
7186.78 1354
7187.58 1255
7188.37 1309
7189.17 1353
7189.97 1304
7190.77 1295
7191.57 1311
7192.37 1348
7193.17 1317
7193.97 1289
7194.77 1301
7195.57 1286
7196.37 1270
7197.17 1264
7197.97 1295
7198.77 1303
7199.57 1295
7200.37 1294
7201.17 1246
7201.97 1303
7202.77 1260
7203.57 1240
7204.37 1251
7205.17 1238
7205.97 1272
7206.77 1308
7207.57 1311
7208.38 1281
7209.18 1267
7209.98 1274
7210.78 1252
7211.58 1268
7212.38 1291
7213.18 1291
7213.98 1307
7214.78 1279
7215.58 1311
7216.38 1276
7217.18 1264
7217.99 1243
7218.79 1277
7219.59 1237
7220.39 1199
7221.19 1233
7221.99 1257
7222.79 1316
7223.59 1227
7224.40 1271
7225.20 1264
7226.00 1244
7226.80 1246
7227.60 1260
7228.40 1254
7229.21 1240
7230.01 1244
7230.81 1276
7231.61 1204
7232.41 1233
7233.22 1265
7234.02 1282
7234.82 1255
7235.62 1251
7236.42 1286
7237.23 1341
7238.03 1316
7238.83 1323
7239.63 1331
7240.43 1345
7241.24 1319
7242.04 1296
7242.84 1273
7243.64 1222
7244.45 1216
7245.25 1221
7246.05 1213
7246.86 1207
7247.66 1230
7248.46 1239
7249.26 1249
7250.07 1288
7250.87 1264
7251.67 1261
7252.48 1263
7253.28 1280
7254.08 1271
7254.88 1237
7255.69 1219
7256.49 1243
7257.29 1205
7258.10 1222
7258.90 1239
7259.70 1251
7260.51 1227
7261.31 1241
7262.12 1202
7262.92 1238
7263.72 1255
7264.53 1246
7265.33 1264
7266.13 1214
7266.94 1245
7267.74 1234
7268.55 1238
7269.35 1275
7270.15 1266
7270.96 1255
7271.76 1299
7272.57 1266
7273.37 1276
7274.17 1267
7274.98 1269
7275.78 1312
7276.59 1290
7277.39 1325
7278.20 1313
7279.00 1306
7279.80 1271
7280.61 1344
7281.41 1395
7282.22 1355
7283.02 1375
7283.83 1431
7284.63 1429
7285.44 1456
7286.24 1481
7287.05 1525
7287.85 1542
7288.66 1505
7289.46 1460
7290.27 1471
7291.07 1490
7291.88 1513
7292.68 1506
7293.49 1462
7294.29 1396
7295.10 1434
7295.90 1445
7296.71 1490
7297.52 1495
7298.32 1471
7299.13 1568
7299.93 1575
7300.74 1515
7301.54 1548
7302.35 1546
7303.16 1571
7303.96 1563
7304.77 1601
7305.57 1588
7306.38 1585
7307.19 1605
7307.99 1629
7308.80 1654
7309.60 1672
7310.41 1769
7311.22 1817
7312.02 1754
7312.83 1808
7313.64 1819
7314.44 1882
7315.25 1921
7316.05 1906
7316.86 1989
7317.67 2139
7318.47 2377
7319.28 2651
7320.09 2936
7320.89 3141
7321.70 3222
7322.51 3109
7323.32 3071
7324.12 2880
7324.93 2658
7325.74 2442
7326.54 2296
7327.35 2218
7328.16 2084
7328.97 2004
7329.77 1959
7330.58 1914
7331.39 1883
7332.19 1943
7333.00 1933
7333.81 1974
7334.62 1923
7335.42 1930
7336.23 1877
7337.04 1900
7337.85 1871
7338.66 1886
7339.46 1835
7340.27 1859
7341.08 1819
7341.89 1827
7342.70 1827
7343.50 1741
7344.31 1688
7345.12 1687
7345.93 1661
7346.74 1629
7347.54 1663
7348.35 1562
7349.16 1560
7349.97 1588
7350.78 1608
7351.59 1583
7352.39 1532
7353.20 1611
7354.01 1534
7354.82 1538
7355.63 1534
7356.44 1545
7357.25 1529
7358.06 1502
7358.86 1494
7359.67 1513
7360.48 1548
7361.29 1521
7362.10 1545
7362.91 1571
7363.72 1533
7364.53 1504
7365.34 1555
7366.15 1548
7366.96 1545
7367.77 1491
7368.57 1472
7369.38 1418
7370.19 1397
7371.00 1416
7371.81 1403
7372.62 1370
7373.43 1364
7374.24 1400
7375.05 1372
7375.86 1342
7376.67 1342
7377.48 1348
7378.29 1376
7379.10 1351
7379.91 1346
7380.72 1390
7381.53 1351
7382.34 1372
7383.15 1427
7383.96 1385
7384.77 1385
7385.58 1391
7386.39 1377
7387.20 1412
7388.01 1365
7388.83 1310
7389.64 1339
7390.45 1325
7391.26 1295
7392.07 1334
7392.88 1328
7393.69 1303
7394.50 1247
7395.31 1281
7396.12 1279
7396.93 1278
7397.74 1286
7398.56 1241
7399.37 1214
7400.18 1210
7400.99 1235
7401.80 1284
7402.61 1251
7403.42 1270
7404.23 1279
7405.05 1287
7405.86 1247
7406.67 1218
7407.48 1230
7408.29 1196
7409.10 1212
7409.91 1195
7410.73 1196
7411.54 1203
7412.35 1181
7413.16 1191
7413.97 1200
7414.79 1169
7415.60 1163
7416.41 1181
7417.22 1152
7418.03 1131
7418.85 1134
7419.66 1150
7420.47 1123
7421.28 1170
7422.10 1147
7422.91 1134
7423.72 1112
7424.53 1157
7425.35 1100
7426.16 1136
7426.97 1106
7427.78 1147
7428.60 1127
7429.41 1092
7430.22 1093
7431.03 1093
7431.85 1094
7432.66 1065
7433.47 1043
7434.29 1042
7435.10 1098
7435.91 1103
7436.73 1046
7437.54 1051
7438.35 1030
7439.17 1039
7439.98 1079
7440.79 1090
7441.61 1084
7442.42 1083
7443.23 1050
7444.05 1033
7444.86 1007
7445.67 1028
7446.49 1064
7447.30 1058
7448.11 1075
7448.93 1078
7449.74 1064
7450.56 1047
7451.37 1050
7452.18 1028
7453.00 1088
7453.81 1095
7454.63 1077
7455.44 1063
7456.26 1047
7457.07 1072
7457.88 1080
7458.70 1047
7459.51 1060
7460.33 1043
7461.14 998
7461.96 1061
7462.77 1039
7463.59 1021
7464.40 1039
7465.21 1070
7466.03 1058
7466.84 1054
7467.66 1073
7468.47 1067
7469.29 1050
7470.10 1069
7470.92 1096
7471.73 1118
7472.55 1088
7473.36 1072
7474.18 1122
7474.99 1119
7475.81 1103
7476.63 1099
7477.44 1115
7478.26 1120
7479.07 1113
7479.89 1132
7480.70 1087
7481.52 1093
7482.33 1087
7483.15 1080
7483.97 1040
7484.78 1098
7485.60 1125
7486.41 1100
7487.23 1125
7488.05 1108
7488.86 1104
7489.68 1112
7490.49 1140
7491.31 1077
7492.13 1099
7492.94 1099
7493.76 1067
7494.57 1058
7495.39 1057
7496.21 1101
7497.02 1063
7497.84 1099
7498.66 1098
7499.47 1069
7500.29 1075
7501.11 1077
7501.92 1084
7502.74 1043
7503.56 1050
7504.37 1075
7505.19 1075
7506.01 1086
7506.82 1076
7507.64 1122
7508.46 1097
7509.28 1061
7510.09 1052
7510.91 1063
7511.73 1079
7512.55 1039
7513.36 1099
7514.18 1115
7515.00 1081
7515.81 1056
7516.63 1111
7517.45 1088
7518.27 1053
7519.09 1056
7519.90 1108
7520.72 1097
7521.54 1074
7522.36 1039
7523.17 1076
7523.99 1068
7524.81 1088
7525.63 1060
7526.45 1027
7527.26 1020
7528.08 1051
7528.90 1055
7529.72 1078
7530.54 1036
7531.36 1046
7532.17 1081
7532.99 1041
7533.81 1035
7534.63 1028
7535.45 1056
7536.27 1041
7537.09 1042
7537.90 1013
7538.72 997
7539.54 1030
7540.36 1043
7541.18 1019
7542.00 1011
7542.82 981
7543.64 992
7544.45 1024
7545.27 1007
7546.09 1028
7546.91 1028
7547.73 1005
7548.55 1021
7549.37 1013
7550.19 1036
7551.01 1016
7551.83 1001
7552.65 1025
7553.47 1024
7554.29 1038
7555.11 1057
7555.93 1037
7556.75 1022
7557.57 1054
7558.39 1022
7559.21 1000
7560.03 1063
7560.85 1054
7561.67 1034
7562.49 1039
7563.31 1041
7564.13 1052
7564.95 1071
7565.77 1044
7566.59 1021
7567.41 1024
7568.23 1019
7569.05 1060
7569.87 1103
7570.69 1061
7571.51 1099
7572.33 1098
7573.15 1129
7573.97 1059
7574.79 1062
7575.61 1058
7576.43 1106
7577.25 1081
7578.07 1097
7578.89 1064
7579.72 1123
7580.54 1113
7581.36 1109
7582.18 1091
7583.00 1093
7583.82 1105
7584.64 1115
7585.46 1148
7586.29 1125
7587.11 1173
7587.93 1190
7588.75 1183
7589.57 1148
7590.39 1172
7591.21 1189
7592.04 1191
7592.86 1225
7593.68 1173
7594.50 1167
7595.32 1222
7596.14 1228
7596.97 1220
7597.79 1192
7598.61 1246
7599.43 1253
7600.25 1274
7601.08 1311
7601.90 1313
7602.72 1266
7603.54 1324
7604.37 1346
7605.19 1320
7606.01 1319
7606.83 1358
7607.65 1415
7608.48 1423
7609.30 1322
7610.12 1338
7610.95 1355
7611.77 1313
7612.59 1319
7613.41 1308
7614.24 1306
7615.06 1353
7615.88 1394
7616.71 1394
7617.53 1421
7618.35 1481
7619.17 1510
7620.00 1558
7620.82 1586
7621.64 1645
7622.47 1633
7623.29 1598
7624.11 1542
7624.94 1508
7625.76 1591
7626.58 1575
7627.41 1534
7628.23 1458
7629.05 1495
7629.88 1481
7630.70 1533
7631.53 1526
7632.35 1521
7633.17 1511
7634.00 1468
7634.82 1513
7635.65 1469
7636.47 1452
7637.29 1398
7638.12 1399
7638.94 1387
7639.77 1345
7640.59 1301
7641.41 1299
7642.24 1319
7643.06 1291
7643.89 1267
7644.71 1299
7645.54 1360
7646.36 1381
7647.19 1365
7648.01 1337
7648.84 1353
7649.66 1352
7650.48 1372
7651.31 1308
7652.13 1263
7652.96 1233
7653.78 1260
7654.61 1275
7655.43 1260
7656.26 1226
7657.08 1214
7657.91 1211
7658.74 1214
7659.56 1217
7660.39 1193
7661.21 1186
7662.04 1163
7662.86 1176
7663.69 1190
7664.51 1198
7665.34 1235
7666.16 1273
7666.99 1182
7667.82 1175
7668.64 1194
7669.47 1220
7670.29 1212
7671.12 1151
7671.94 1190
7672.77 1219
7673.60 1185
7674.42 1182
7675.25 1150
7676.08 1188
7676.90 1194
7677.73 1172
7678.55 1130
7679.38 1123
7680.21 1164
7681.03 1155
7681.86 1154
7682.69 1172
7683.51 1223
7684.34 1202
7685.17 1295
7685.99 1275
7686.82 1307
7687.65 1319
7688.47 1330
7689.30 1312
7690.13 1288
7690.95 1274
7691.78 1263
7692.61 1250
7693.44 1227
7694.26 1200
7695.09 1199
7695.92 1216
7696.74 1190
7697.57 1212
7698.40 1232
7699.23 1249
7700.05 1250
7700.88 1279
7701.71 1241
7702.54 1214
7703.36 1245
7704.19 1235
7705.02 1190
7705.85 1169
7706.67 1199
7707.50 1154
7708.33 1133
7709.16 1134
7709.99 1127
7710.81 1141
7711.64 1135
7712.47 1144
7713.30 1111
7714.13 1110
7714.96 1109
7715.78 1113
7716.61 1122
7717.44 1085
7718.27 1088
7719.10 1097
7719.93 1124
7720.75 1039
7721.58 1085
7722.41 1117
7723.24 1094
7724.07 1083
7724.90 1076
7725.73 1104
7726.56 1096
7727.38 1110
7728.21 1147
7729.04 1131
7729.87 1152
7730.70 1208
7731.53 1183
7732.36 1156
7733.19 1126
7734.02 1130
7734.85 1113
7735.68 1113
7736.51 1111
7737.34 1086
7738.16 1057
7738.99 1044
7739.82 1030
7740.65 1027
7741.48 992
7742.31 982
7743.14 1052
7743.97 1039
7744.80 995
7745.63 1027
7746.46 1038
7747.29 1017
7748.12 1007
7748.95 993
7749.78 992
7750.61 985
7751.44 986
7752.27 980
7753.10 1005
7753.93 983
7754.76 988
7755.59 1005
7756.43 976
7757.26 978
7758.09 951
7758.92 994
7759.75 998
7760.58 955
7761.41 963
7762.24 990
7763.07 971
7763.90 1009
7764.73 996
7765.56 991
7766.39 1011
7767.23 1015
7768.06 983
7768.89 978
7769.72 1012
7770.55 983
7771.38 1034
7772.21 992
7773.04 1018
7773.88 1006
7774.71 1007
7775.54 1037
7776.37 967
7777.20 1003
7778.03 1009
7778.87 978
7779.70 1028
7780.53 1037
7781.36 991
7782.19 1028
7783.02 1033
7783.86 1026
7784.69 1017
7785.52 1012
7786.35 1014
7787.18 1021
7788.02 1022
7788.85 1073
7789.68 1028
7790.51 1012
7791.35 1031
7792.18 1072
7793.01 1069
7793.84 1056
7794.68 1075
7795.51 1027
7796.34 1083
7797.17 1051
7798.01 1078
7798.84 1123
7799.67 1087
7800.50 1104
7801.34 1118
7802.17 1159
7803.00 1119
7803.84 1090
7804.67 1118
7805.50 1141
7806.34 1111
7807.17 1106
7808.00 1174
7808.84 1201
7809.67 1142
7810.50 1150
7811.34 1203
7812.17 1213
7813.00 1214
7813.84 1267
7814.67 1304
7815.50 1336
7816.34 1368
7817.17 1404
7818.00 1387
7818.84 1374
7819.67 1379
7820.51 1396
7821.34 1346
7822.17 1356
7823.01 1401
7823.84 1424
7824.68 1455
7825.51 1384
7826.34 1448
7827.18 1423
7828.01 1363
7828.85 1342
7829.68 1313
7830.52 1299
7831.35 1246
7832.19 1250
7833.02 1282
7833.85 1336
7834.69 1305
7835.52 1330
7836.36 1335
7837.19 1325
7838.03 1279
7838.86 1329
7839.70 1324
7840.53 1297
7841.37 1286
7842.20 1258
7843.04 1248
7843.87 1236
7844.71 1212
7845.54 1224
7846.38 1209
7847.22 1182
7848.05 1187
7848.89 1181
7849.72 1161
7850.56 1160
7851.39 1161
7852.23 1121
7853.06 1164
7853.90 1154
7854.74 1176
7855.57 1151
7856.41 1177
7857.24 1155
7858.08 1143
7858.91 1176
7859.75 1167
7860.59 1201
7861.42 1225
7862.26 1168
7863.09 1203
7863.93 1241
7864.77 1209
7865.60 1170
7866.44 1160
7867.28 1175
7868.11 1188
7868.95 1181
7869.79 1173
7870.62 1175
7871.46 1216
7872.30 1163
7873.13 1189
7873.97 1193
7874.81 1197
7875.64 1183
7876.48 1257
7877.32 1285
7878.15 1273
7878.99 1289
7879.83 1335
7880.67 1344
7881.50 1354
7882.34 1396
7883.18 1407
7884.01 1353
7884.85 1299
7885.69 1331
7886.53 1327
7887.36 1341
7888.20 1306
7889.04 1252
7889.88 1262
7890.71 1230
7891.55 1244
7892.39 1240
7893.23 1266
7894.07 1246
7894.90 1274
7895.74 1295
7896.58 1252
7897.42 1236
7898.25 1212
7899.09 1235
7899.93 1202
7900.77 1205
7901.61 1209
7902.45 1165
7903.28 1166
7904.12 1126
7904.96 1151
7905.80 1122
7906.64 1134
7907.48 1156
7908.32 1180
7909.15 1130
7909.99 1124
7910.83 1134
7911.67 1135
7912.51 1119
7913.35 1082
7914.19 1207
7915.03 1221
7915.86 1168
7916.70 1217
7917.54 1252
7918.38 1242
7919.22 1237
7920.06 1225
7920.90 1238
7921.74 1192
7922.58 1154
7923.42 1114
7924.26 1118
7925.10 1138
7925.94 1089
7926.78 1113
7927.61 1072
7928.45 1045
7929.29 1079
7930.13 1073
7930.97 1058
7931.81 1027
7932.65 1045
7933.49 1074
7934.33 1049
7935.17 1042
7936.01 1043
7936.85 1026
7937.69 1053
7938.53 1039
7939.37 1053
7940.21 1024
7941.05 1036
7941.90 1064
7942.74 1074
7943.58 1038
7944.42 1023
7945.26 1063
7946.10 1090
7946.94 1066
7947.78 1063
7948.62 1089
7949.46 1089
7950.30 1085
7951.14 1099
7951.98 1169
7952.82 1075
7953.66 1125
7954.51 1133
7955.35 1107
7956.19 1147
7957.03 1166
7957.87 1151
7958.71 1165
7959.55 1173
7960.39 1203
7961.24 1214
7962.08 1171
7962.92 1202
7963.76 1175
7964.60 1228
7965.44 1227
7966.29 1271
7967.13 1259
7967.97 1287
7968.81 1444
7969.65 1435
7970.49 1404
7971.34 1368
7972.18 1372
7973.02 1410
7973.86 1364
7974.70 1272
7975.55 1230
7976.39 1201
7977.23 1209
7978.07 1132
7978.92 1123
7979.76 1117
7980.60 1139
7981.44 1126
7982.29 1091
7983.13 1093
7983.97 1077
7984.81 1074
7985.66 1098
7986.50 1090
7987.34 1043
7988.18 1047
7989.03 1070
7989.87 1053
7990.71 1024
7991.56 995
7992.40 984
7993.24 1013
7994.08 962
7994.93 942
7995.77 925
7996.61 950
7997.46 931
7998.30 953
7999.14 957
7999.99 908
8000.83 959
8001.68 948
8002.52 929
8003.36 929
8004.21 890
8005.05 913
8005.89 872
8006.74 876
8007.58 923
8008.43 904
8009.27 884
8010.11 864
8010.96 865
8011.80 859
8012.65 884
8013.49 862
8014.33 845
8015.18 816
8016.02 826
8016.87 854
8017.71 858
8018.56 810
8019.40 845
8020.24 812
8021.09 836
8021.93 862
8022.78 849
8023.62 830
8024.47 893
8025.31 839
8026.16 893
8027.00 830
8027.85 825
8028.69 868
8029.54 845
8030.38 831
8031.23 818
8032.07 851
8032.92 837
8033.76 831
8034.61 834
8035.45 831
8036.30 837
8037.14 854
8037.99 828
8038.83 873
8039.68 866
8040.53 867
8041.37 894
8042.22 853
8043.06 853
8043.91 845
8044.75 887
8045.60 872
8046.45 827
8047.29 825
8048.14 839
8048.98 803
8049.83 819
8050.68 807
8051.52 827
8052.37 804
8053.21 810
8054.06 818
8054.91 820
8055.75 783
8056.60 809
8057.45 819
8058.29 800
8059.14 819
8059.99 827
8060.83 804
8061.68 756
8062.53 803
8063.37 815
8064.22 816
8065.07 770
8065.91 763
8066.76 802
8067.61 784
8068.45 763
8069.30 803
8070.15 770
8071.00 775
8071.84 766
8072.69 769
8073.54 775
8074.39 809
8075.23 769
8076.08 741
8076.93 796
8077.78 774
8078.62 750
8079.47 766
8080.32 766
8081.17 776
8082.01 776
8082.86 746
8083.71 793
8084.56 761
8085.41 776
8086.25 790
8087.10 767
8087.95 808
8088.80 755
8089.65 764
8090.49 787
8091.34 779
8092.19 772
8093.04 775
8093.89 764
8094.74 803
8095.58 781
8096.43 777
8097.28 778
8098.13 779
8098.98 775
8099.83 769
8100.68 769
8101.52 763
8102.37 789
8103.22 771
8104.07 788
8104.92 818
8105.77 805
8106.62 784
8107.47 821
8108.32 793
8109.17 752
8110.01 769
8110.86 787
8111.71 806
8112.56 756
8113.41 779
8114.26 798
8115.11 841
8115.96 804
8116.81 823
8117.66 824
8118.51 835
8119.36 786
8120.21 830
8121.06 804
8121.91 806
8122.76 809
8123.61 841
8124.46 847
8125.31 848
8126.16 859
8127.01 839
8127.86 828
8128.71 801
8129.56 814
8130.41 829
8131.26 822
8132.11 817
8132.96 897
8133.81 889
8134.66 913
8135.51 873
8136.36 903
8137.21 879
8138.06 860
8138.92 915
8139.77 884
8140.62 849
8141.47 872
8142.32 866
8143.17 852
8144.02 854
8144.87 806
8145.72 858
8146.57 869
8147.42 817
8148.28 872
8149.13 885
8149.98 893
8150.83 865
8151.68 872
8152.53 880
8153.38 896
8154.24 870
8155.09 864
8155.94 887
8156.79 894
8157.64 901
8158.49 916
8159.35 900
8160.20 916
8161.05 896
8161.90 910
8162.75 853
8163.61 840
8164.46 860
8165.31 834
8166.16 834
8167.01 822
8167.87 795
8168.72 806
8169.57 812
8170.42 805
8171.28 826
8172.13 777
8172.98 784
8173.83 834
8174.69 793
8175.54 802
8176.39 769
8177.24 799
8178.10 801
8178.95 776
8179.80 772
8180.66 805
8181.51 783
8182.36 762
8183.22 793
8184.07 798
8184.92 760
8185.77 762
8186.63 795
8187.48 834
8188.33 771
8189.19 790
8190.04 809
8190.89 766
8191.75 760
8192.60 744
8193.46 805
8194.31 781
8195.16 750
8196.02 763
8196.87 776
8197.72 786
8198.58 782
8199.43 772
8200.29 792
8201.14 765
8201.99 786
8202.85 779
8203.70 796
8204.56 792
8205.41 771
8206.26 798
8207.12 762
8207.97 780
8208.83 751
8209.68 787
8210.54 750
8211.39 764
8212.25 781
8213.10 796
8213.95 758
8214.81 737
8215.66 778
8216.52 790
8217.37 768
8218.23 787
8219.08 769
8219.94 800
8220.79 814
8221.65 820
8222.50 812
8223.36 776
8224.21 813
8225.07 813
8225.92 828
8226.78 788
8227.64 805
8228.49 798
8229.35 773
8230.20 795
8231.06 759
8231.91 784
8232.77 762
8233.62 807
8234.48 766
8235.34 750
8236.19 777
8237.05 761
8237.90 760
8238.76 788
8239.62 773
8240.47 780
8241.33 772
8242.18 740
8243.04 785
8243.90 789
8244.75 800
8245.61 787
8246.46 774
8247.32 769
8248.18 783
8249.03 780
8249.89 770
8250.75 795
8251.60 790
8252.46 787
8253.32 774
8254.17 812
8255.03 771
8255.89 759
8256.74 759
8257.60 775
8258.46 772
8259.32 781
8260.17 765
8261.03 791
8261.89 782
8262.74 808
8263.60 792
8264.46 772
8265.32 741
8266.17 787
8267.03 830
8267.89 786
8268.75 773
8269.60 798
8270.46 845
8271.32 819
8272.18 832
8273.03 827
8273.89 873
8274.75 855
8275.61 889
8276.47 861
8277.32 842
8278.18 890
8279.04 916
8279.90 954
8280.76 952
8281.61 942
8282.47 973
8283.33 984
8284.19 929
8285.05 972
8285.91 934
8286.76 929
8287.62 902
8288.48 891
8289.34 862
8290.20 913
8291.06 915
8291.92 871
8292.77 926
8293.63 935
8294.49 962
8295.35 1008
8296.21 990
8297.07 951
8297.93 946
8298.79 964
8299.65 965
8300.51 897
8301.36 920
8302.22 904
8303.08 895
8303.94 881
8304.80 889
8305.66 903
8306.52 864
8307.38 853
8308.24 823
8309.10 865
8309.96 835
8310.82 870
8311.68 834
8312.54 829
8313.40 815
8314.26 867
8315.12 865
8315.98 794
8316.84 773
8317.70 805
8318.56 827
8319.42 803
8320.28 797
8321.14 803
8322.00 786
8322.86 810
8323.72 813
8324.58 768
8325.44 764
8326.30 808
8327.16 827
8328.02 796
8328.88 799
8329.74 776
8330.60 800
8331.46 786
8332.33 758
8333.19 754
8334.05 742
8334.91 750
8335.77 747
8336.63 731
8337.49 750
8338.35 809
8339.21 775
8340.07 808
8340.94 776
8341.80 745
8342.66 753
8343.52 779
8344.38 777
8345.24 775
8346.10 753
8346.97 801
8347.83 763
8348.69 768
8349.55 784
8350.41 765
8351.27 798
8352.14 803
8353.00 769
8353.86 753
8354.72 803
8355.58 824
8356.45 756
8357.31 749
8358.17 755
8359.03 753
8359.89 767
8360.76 777
8361.62 766
8362.48 797
8363.34 793
8364.21 786
8365.07 763
8365.93 779
8366.79 764
8367.66 762
8368.52 781
8369.38 784
8370.24 767
8371.11 745
8371.97 740
8372.83 767
8373.70 763
8374.56 765
8375.42 775
8376.29 774
8377.15 757
8378.01 767
8378.87 779
8379.74 751
8380.60 806
8381.46 768
8382.33 780
8383.19 754
8384.06 767
8384.92 812
8385.78 830
8386.65 775
8387.51 768
8388.37 770
8389.24 769
8390.10 752
8390.96 764
8391.83 746
8392.69 752
8393.56 801
8394.42 766
8395.28 751
8396.15 750
8397.01 795
8397.88 777
8398.74 784
8399.61 794
8400.47 782
8401.33 775
8402.20 788
8403.06 794
8403.93 812
8404.79 811
8405.66 821
8406.52 804
8407.39 809
8408.25 786
8409.12 737
8409.98 788
8410.85 776
8411.71 774
8412.57 788
8413.44 816
8414.30 806
8415.17 808
8416.04 807
8416.90 818
8417.77 816
8418.63 847
8419.50 837
8420.36 803
8421.23 835
8422.09 842
8422.96 867
8423.82 834
8424.69 831
8425.55 810
8426.42 852
8427.29 855
8428.15 822
8429.02 830
8429.88 822
8430.75 879
8431.61 899
8432.48 895
8433.35 869
8434.21 886
8435.08 882
8435.95 896
8436.81 892
8437.68 902
8438.54 946
8439.41 922
8440.28 927
8441.14 972
8442.01 1007
8442.88 998
8443.74 997
8444.61 990
8445.48 1049
8446.34 1032
8447.21 1071
8448.08 1046
8448.94 1062
8449.81 1071
8450.68 1079
8451.54 1074
8452.41 1068
8453.28 1071
8454.14 1089
8455.01 1091
8455.88 1120
8456.75 1114
8457.61 1104
8458.48 1125
8459.35 1202
8460.22 1190
8461.08 1162
8461.95 1130
8462.82 1067
8463.69 1063
8464.55 1084
8465.42 1093
8466.29 1084
8467.16 1081
8468.02 1052
8468.89 1052
8469.76 1030
8470.63 1066
8471.50 1051
8472.36 1032
8473.23 1024
8474.10 1012
8474.97 1021
8475.84 1008
8476.70 1017
8477.57 1006
8478.44 989
8479.31 1005
8480.18 1038
8481.05 1024
8481.91 1028
8482.78 1023
8483.65 1040
8484.52 1073
8485.39 1046
8486.26 1017
8487.13 992
8488.00 1030
8488.86 1011
8489.73 992
8490.60 981
8491.47 993
8492.34 1021
8493.21 1007
8494.08 980
8494.95 953
8495.82 1002
8496.69 1011
8497.56 1036
8498.43 1007
8499.29 1011
8500.16 1029
8501.03 1014
8501.90 972
8502.77 1024
8503.64 992
8504.51 976
8505.38 999
8506.25 1033
8507.12 1006
8507.99 978
8508.86 1027
8509.73 1061
8510.60 1010
8511.47 988
8512.34 1036
8513.21 1055
8514.08 1034
8514.95 1014
8515.82 1014
8516.69 1031
8517.56 1067
8518.43 1073
8519.30 1037
8520.17 1067
8521.04 1111
8521.91 1118
8522.79 1155
8523.66 1155
8524.53 1169
8525.40 1207
8526.27 1265
8527.14 1322
8528.01 1286
8528.88 1290
8529.75 1261
8530.62 1279
8531.49 1256
8532.36 1231
8533.24 1233
8534.11 1209
8534.98 1194
8535.85 1148
8536.72 1118
8537.59 1160
8538.46 1094
8539.34 1100
8540.21 1104
8541.08 1100
8541.95 1093
8542.82 1107
8543.69 1082
8544.56 1045
8545.44 1057
8546.31 1079
8547.18 1036
8548.05 1048
8548.92 1061
8549.80 1066
8550.67 1145
8551.54 1119
8552.41 1183
8553.28 1190
8554.16 1216
8555.03 1240
8555.90 1217
8556.77 1299
8557.65 1273
8558.52 1254
8559.39 1227
8560.26 1238
8561.14 1194
8562.01 1187
8562.88 1196
8563.75 1179
8564.63 1173
8565.50 1130
8566.37 1165
8567.24 1162
8568.12 1137
8568.99 1116
8569.86 1128
8570.74 1102
8571.61 1170
8572.48 1167
8573.36 1121
8574.23 1168
8575.10 1170
8575.98 1164
8576.85 1166
8577.72 1170
8578.60 1187
8579.47 1242
8580.34 1222
8581.22 1179
8582.09 1184
8582.96 1221
8583.84 1236
8584.71 1246
8585.59 1243
8586.46 1246
8587.33 1240
8588.21 1272
8589.08 1262
8589.96 1289
8590.83 1258
8591.70 1314
8592.58 1326
8593.45 1323
8594.33 1352
8595.20 1365
8596.07 1346
8596.95 1368
8597.82 1376
8598.70 1381
8599.57 1385
8600.45 1385
8601.32 1435
8602.20 1443
8603.07 1469
8603.95 1517
8604.82 1470
8605.70 1447
8606.57 1508
8607.45 1518
8608.32 1570
8609.20 1517
8610.07 1537
8610.95 1581
8611.82 1565
8612.70 1623
8613.57 1609
8614.45 1662
8615.32 1708
8616.20 1717
8617.07 1706
8617.95 1708
8618.82 1749
8619.70 1817
8620.57 1858
8621.45 1846
8622.33 1842
8623.20 1870
8624.08 1894
8624.95 1922
8625.83 1953
8626.70 1966
8627.58 2013
8628.46 2073
8629.33 2022
8630.21 2063
8631.08 2057
8631.96 2060
8632.84 2055
8633.71 2065
8634.59 2106
8635.47 2126
8636.34 2114
8637.22 2177
8638.10 2220
8638.97 2198
8639.85 2250
8640.73 2281
8641.60 2284
8642.48 2318
8643.36 2364
8644.23 2420
8645.11 2451
8645.99 2516
8646.86 2522
8647.74 2634
8648.62 2646
8649.49 2687
8650.37 2617
8651.25 2674
8652.13 2746
8653.00 2727
8653.88 2775
8654.76 2796
8655.63 2839
8656.51 2837
8657.39 2963
8658.27 3002
8659.14 3115
8660.02 3233
8660.90 3427
8661.78 3616
8662.66 3825
8663.53 4125
8664.41 4318
8665.29 4501
8666.17 4677
8667.04 4790
8667.92 4835
8668.80 4793
8669.68 4627
8670.56 4628
8671.43 4448
8672.31 4438
8673.19 4375
8674.07 4334
8674.95 4224
8675.83 4225
8676.70 4238
8677.58 4197
8678.46 4020
8679.34 3878
8680.22 3770
8681.10 3614
8681.98 3482
8682.86 3339
8683.73 3262
8684.61 3202
8685.49 3146
8686.37 3108
8687.25 3134
8688.13 3162
8689.01 3223
8689.89 3387
8690.77 3517
8691.65 3688
8692.52 3899
8693.40 4067
8694.28 4201
8695.16 4247
8696.04 4242
8696.92 4216
8697.80 4090
8698.68 3951
8699.56 3878
8700.44 3803
8701.32 3698
8702.20 3591
8703.08 3525
8703.96 3474
8704.84 3423
8705.72 3341
8706.60 3222
8707.48 3117
8708.36 3028
8709.24 2829
8710.12 2745
8711.00 2618
8711.88 2545
8712.76 2476
8713.64 2419
8714.52 2349
8715.40 2307
8716.28 2202
8717.16 2162
8718.04 2185
8718.92 2211
8719.80 2226
8720.68 2135
8721.56 2160
8722.45 2187
8723.33 2201
8724.21 2168
8725.09 2184
8725.97 2170
8726.85 2189
8727.73 2187
8728.61 2138
8729.49 2214
8730.37 2200
8731.26 2252
8732.14 2222
8733.02 2212
8733.90 2210
8734.78 2283
8735.66 2311
8736.54 2312
8737.42 2310
8738.31 2262
8739.19 2315
8740.07 2343
8740.95 2284
8741.83 2321
8742.71 2274
8743.60 2304
8744.48 2311
8745.36 2362
8746.24 2338
8747.12 2336
8748.01 2339
8748.89 2344
8749.77 2337
8750.65 2340
8751.53 2416
8752.42 2423
8753.30 2439
8754.18 2470
8755.06 2608
8755.95 2632
8756.83 2729
8757.71 2775
8758.59 2899
8759.48 2861
8760.36 2844
8761.24 2872
8762.13 2855
8763.01 2799
8763.89 2700
8764.77 2655
8765.66 2610
8766.54 2502
8767.42 2527
8768.31 2541
8769.19 2485
8770.07 2497
8770.96 2525
8771.84 2520
8772.72 2555
8773.61 2548
8774.49 2509
8775.37 2487
8776.26 2467
8777.14 2398
8778.02 2371
8778.91 2329
8779.79 2325
8780.67 2279
8781.56 2292
8782.44 2253
8783.32 2249
8784.21 2271
8785.09 2302
8785.98 2378
8786.86 2408
8787.74 2410
8788.63 2515
8789.51 2509
8790.40 2496
8791.28 2490
8792.17 2419
8793.05 2395
8793.93 2353
8794.82 2330
8795.70 2225
8796.59 2173
8797.47 2122
8798.36 2086
8799.24 2062
8800.13 1994
8801.01 1945
8801.90 1939
8802.78 1966
8803.67 1908
8804.55 1912
8805.43 1925
8806.32 1929
8807.20 1872
8808.09 1899
8808.98 1894
8809.86 1925
8810.75 1875
8811.63 1940
8812.52 1940
8813.40 1927
8814.29 1992
8815.17 1972
8816.06 1949
8816.94 1974
8817.83 2016
8818.71 2081
8819.60 2042
8820.49 2026
8821.37 2032
8822.26 1987
8823.14 1932
8824.03 1948
8824.91 1888
8825.80 1808
8826.69 1809
8827.57 1797
8828.46 1719
8829.35 1708
8830.23 1688
8831.12 1658
8832.00 1664
8832.89 1608
8833.78 1619
8834.66 1618
8835.55 1588
8836.44 1622
8837.32 1576
8838.21 1540
8839.10 1529
8839.98 1489
8840.87 1506
8841.76 1502
8842.64 1518
8843.53 1466
8844.42 1475
8845.30 1452
8846.19 1417
8847.08 1414
8847.96 1471
8848.85 1444
8849.74 1403
8850.63 1382
8851.51 1409
8852.40 1365
8853.29 1364
8854.18 1353
8855.06 1323
8855.95 1316
8856.84 1299
8857.73 1313
8858.61 1274
8859.50 1271
8860.39 1257
8861.28 1244
8862.16 1261
8863.05 1271
8863.94 1237
8864.83 1249
8865.72 1234
8866.60 1215
8867.49 1174
8868.38 1164
8869.27 1183
8870.16 1173
8871.04 1187
8871.93 1156
8872.82 1161
8873.71 1153
8874.60 1152
8875.49 1126
8876.37 1132
8877.26 1096
8878.15 1085
8879.04 1082
8879.93 1064
8880.82 1079
8881.71 1086
8882.60 1098
8883.48 1094
8884.37 1073
8885.26 1069
8886.15 1043
8887.04 1031
8887.93 1034
8888.82 1055
8889.71 1060
8890.60 1052
8891.49 1047
8892.38 1030
8893.26 1002
8894.15 1011
8895.04 1024
8895.93 1000
8896.82 988
8897.71 991
8898.60 1002
8899.49 1009
8900.38 984
8901.27 954
8902.16 951
8903.05 972
8903.94 934
8904.83 930
8905.72 952
8906.61 890
8907.50 917
8908.39 893
8909.28 882
8910.17 939
8911.06 918
8911.95 899
8912.84 852
8913.73 850
8914.62 876
8915.51 898
8916.40 893
8917.29 880
8918.18 857
8919.08 875
8919.97 882
8920.86 852
8921.75 851
8922.64 811
8923.53 831
8924.42 845
8925.31 861
8926.20 822
8927.09 835
8927.98 837
8928.88 848
8929.77 819
8930.66 830
8931.55 812
8932.44 812
8933.33 785
8934.22 818
8935.11 821
8936.01 791
8936.90 807
8937.79 763
8938.68 750
8939.57 786
8940.46 784
8941.36 764
8942.25 726
8943.14 754
8944.03 792
8944.92 745
8945.81 763
8946.71 767
8947.60 768
8948.49 758
8949.38 759
8950.28 745
8951.17 793
8952.06 768
8952.95 749
8953.84 727
8954.74 739
8955.63 747
8956.52 742
8957.41 756
8958.31 714
8959.20 709
8960.09 703
8960.99 732
8961.88 726
8962.77 738
8963.66 738
8964.56 717
8965.45 690
8966.34 705
8967.24 702
8968.13 677
8969.02 715
8969.92 732
8970.81 738
8971.70 697
8972.60 699
8973.49 703
8974.38 707
8975.28 719
8976.17 724
8977.06 705
8977.96 710
8978.85 692
8979.74 690
8980.64 691
8981.53 679
8982.42 690
8983.32 681
8984.21 683
8985.11 695
8986.00 703
8986.89 703
8987.79 692
8988.68 690
8989.58 703
8990.47 684
8991.36 664
8992.26 677
8993.15 675
8994.05 678
8994.94 720
8995.84 654
8996.73 687
8997.63 697
8998.52 681
8999.42 657
9000.31 676
9001.20 696
9002.10 679
9002.99 666
9003.89 655
9004.78 671
9005.68 676
9006.57 662
9007.47 685
9008.36 650
9009.26 656
9010.15 663
9011.05 658
9011.94 662
9012.84 643
9013.74 660
9014.63 663
9015.53 645
9016.42 658
9017.32 663
9018.21 623
9019.11 634
9020.00 663
9020.90 675
9021.80 663
9022.69 680
9023.59 680
9024.48 675
9025.38 643
9026.28 648
9027.17 636
9028.07 675
9028.96 659
9029.86 669
9030.76 648
9031.65 646
9032.55 649
9033.44 630
9034.34 643
9035.24 636
9036.13 629
9037.03 654
9037.93 632
9038.82 626
9039.72 639
9040.62 647
9041.51 658
9042.41 637
9043.31 684
9044.20 662
9045.10 670
9046.00 652
9046.90 647
9047.79 657
9048.69 684
9049.59 641
9050.48 653
9051.38 648
9052.28 646
9053.18 668
9054.07 659
9054.97 697
9055.87 656
9056.77 701
9057.66 658
9058.56 639
9059.46 657
9060.36 672
9061.25 667
9062.15 670
9063.05 679
9063.95 656
9064.84 639
9065.74 669
9066.64 639
9067.54 666
9068.44 674
9069.34 683
9070.23 695
9071.13 658
9072.03 641
9072.93 677
9073.83 641
9074.72 684
9075.62 652
9076.52 649
9077.42 696
9078.32 686
9079.22 695
9080.12 673
9081.01 685
9081.91 692
9082.81 686
9083.71 703
9084.61 656
9085.51 677
9086.41 663
9087.31 659
9088.21 656
9089.10 685
9090.00 680
9090.90 706
9091.80 681
9092.70 672
9093.60 654
9094.50 686
9095.40 692
9096.30 718
9097.20 713
9098.10 676
9099.00 702
9099.90 692
9100.80 676
9101.70 652
9102.60 653
9103.50 661
9104.40 677
9105.30 682
9106.20 696
9107.10 679
9108.00 646
9108.90 687
9109.80 688
9110.70 656
9111.60 651
9112.50 663
9113.40 654
9114.30 621
9115.20 640
9116.10 669
9117.00 660
9117.90 660
9118.80 644
9119.70 647
9120.60 613
9121.50 626
9122.40 646
9123.30 654
9124.20 636
9125.11 631
9126.01 665
9126.91 643
9127.81 648
9128.71 627
9129.61 647
9130.51 641
9131.41 643
9132.31 632
9133.22 625
9134.12 633
9135.02 624
9135.92 641
9136.82 654
9137.72 657
9138.62 627
9139.53 664
9140.43 645
9141.33 630
9142.23 620
9143.13 654
9144.03 641
9144.94 642
9145.84 645
9146.74 629
9147.64 611
9148.54 623
9149.45 631
9150.35 647
9151.25 635
9152.15 647
9153.06 616
9153.96 631
9154.86 597
9155.76 592
9156.66 648
9157.57 646
9158.47 633
9159.37 630
9160.27 606
9161.18 633
9162.08 634
9162.98 637
9163.89 642
9164.79 634
9165.69 619
9166.59 660
9167.50 601
9168.40 629
9169.30 636
9170.21 650
9171.11 619
9172.01 651
9172.92 589
9173.82 608
9174.72 590
9175.63 599
9176.53 610
9177.43 632
9178.34 613
9179.24 608
9180.14 616
9181.05 639
9181.95 616
9182.85 593
9183.76 636
9184.66 610
9185.57 635
9186.47 596
9187.37 617
9188.28 606
9189.18 604
9190.09 632
9190.99 614
9191.89 616
9192.80 631
9193.70 628
9194.61 619
9195.51 647
9196.42 638
9197.32 654
9198.23 632
9199.13 634
9200.03 621
9200.94 639
9201.84 611
9202.75 611
9203.65 614
9204.56 635
9205.46 617
9206.37 601
9207.27 642
9208.18 640
9209.08 628
9209.99 625
9210.89 620
9211.80 618
9212.70 660
9213.61 598
9214.51 613
9215.42 600
9216.32 630
9217.23 594
9218.14 600
9219.04 597
9219.95 616
9220.85 635
9221.76 616
9222.66 629
9223.57 620
9224.47 661
9225.38 625
9226.29 628
9227.19 611
9228.10 623
9229.00 582
9229.91 618
9230.82 603
9231.72 619
9232.63 623
9233.54 602
9234.44 631
9235.35 605
9236.25 645
9237.16 612
9238.07 588
9238.97 590
9239.88 608
9240.79 611
9241.69 621
9242.60 566
9243.51 609
9244.41 621
9245.32 617
9246.23 587
9247.13 571
9248.04 594
9248.95 568
9249.85 585
9250.76 595
9251.67 594
9252.58 600
9253.48 616
9254.39 600
9255.30 597
9256.21 591
9257.11 603
9258.02 595
9258.93 607
9259.84 603
9260.74 599
9261.65 617
9262.56 600
9263.47 578
9264.37 614
9265.28 643
9266.19 583
9267.10 593
9268.00 566
9268.91 610
9269.82 566
9270.73 593
9271.64 572
9272.55 613
9273.45 624
9274.36 636
9275.27 588
9276.18 597
9277.09 603
9277.99 627
9278.90 622
9279.81 626
9280.72 577
9281.63 594
9282.54 611
9283.45 602
9284.35 608
9285.26 620
9286.17 625
9287.08 620
9287.99 596
9288.90 611
9289.81 605
9290.72 641
9291.63 608
9292.54 619
9293.44 591
9294.35 602
9295.26 614
9296.17 632
9297.08 589
9297.99 618
9298.90 625
9299.81 619
9300.72 618
9301.63 613
9302.54 630
9303.45 615
9304.36 603
9305.27 603
9306.18 613
9307.09 579
9308.00 622
9308.91 620
9309.82 629
9310.73 587
9311.64 608
9312.55 599
9313.46 624
9314.37 590
9315.28 569
9316.19 612
9317.10 603
9318.01 600
9318.92 606
9319.83 588
9320.74 608
9321.65 624
9322.56 609
9323.47 629
9324.38 590
9325.29 607
9326.20 611
9327.12 637
9328.03 621
9328.94 615
9329.85 615
9330.76 610
9331.67 607
9332.58 596
9333.49 602
9334.40 627
9335.31 625
9336.23 602
9337.14 614
9338.05 627
9338.96 626
9339.87 666
9340.78 626
9341.69 609
9342.61 606
9343.52 607
9344.43 649
9345.34 597
9346.25 630
9347.16 662
9348.08 613
9348.99 594
9349.90 595
9350.81 595
9351.72 607
9352.64 597
9353.55 645
9354.46 628
9355.37 607
9356.28 611
9357.20 624
9358.11 633
9359.02 591
9359.93 581
9360.85 620
9361.76 599
9362.67 589
9363.58 578
9364.50 592
9365.41 610
9366.32 590
9367.24 553
9368.15 597
9369.06 588
9369.97 612
9370.89 606
9371.80 594
9372.71 577
9373.63 600
9374.54 620
9375.45 583
9376.37 562
9377.28 589
9378.19 593
9379.11 593
9380.02 650
9380.93 635
9381.85 593
9382.76 604
9383.67 619
9384.59 604
9385.50 581
9386.41 586
9387.33 631
9388.24 604
9389.16 621
9390.07 605
9390.98 631
9391.90 650
9392.81 636
9393.73 634
9394.64 598
9395.55 607
9396.47 592
9397.38 595
9398.30 606
9399.21 596
9400.12 613
9401.04 632
9401.95 578
9402.87 587
9403.78 615
9404.70 603
9405.61 619
9406.53 585
9407.44 604
9408.36 582
9409.27 614
9410.19 635
9411.10 617
9412.02 603
9412.93 612
9413.85 592
9414.76 602
9415.68 585
9416.59 589
9417.51 621
9418.42 603
9419.34 597
9420.25 590
9421.17 593
9422.08 596
9423.00 625
9423.91 600
9424.83 624
9425.75 611
9426.66 604
9427.58 617
9428.49 615
9429.41 568
9430.32 571
9431.24 600
9432.16 599
9433.07 599
9433.99 633
9434.90 631
9435.82 615
9436.74 593
9437.65 609
9438.57 590
9439.49 625
9440.40 614
9441.32 630
9442.23 643
9443.15 642
9444.07 594
9444.98 619
9445.90 644
9446.82 650
9447.73 638
9448.65 594
9449.57 624
9450.48 641
9451.40 667
9452.32 651
9453.23 646
9454.15 645
9455.07 652
9455.99 626
9456.90 635
9457.82 610
9458.74 649
9459.65 661
9460.57 629
9461.49 638
9462.41 633
9463.32 639
9464.24 610
9465.16 632
9466.08 647
9466.99 631
9467.91 658
9468.83 633
9469.75 640
9470.67 673
9471.58 639
9472.50 644
9473.42 655
9474.34 676
9475.26 645
9476.17 655
9477.09 684
9478.01 653
9478.93 631
9479.85 645
9480.76 671
9481.68 648
9482.60 668
9483.52 667
9484.44 659
9485.36 657
9486.28 667
9487.19 687
9488.11 697
9489.03 655
9489.95 645
9490.87 682
9491.79 666
9492.71 688
9493.63 699
9494.54 698
9495.46 689
9496.38 705
9497.30 664
9498.22 658
9499.14 677
9500.06 694
9500.98 670
9501.90 697
9502.82 679
9503.74 727
9504.66 706
9505.58 731
9506.49 733
9507.41 705
9508.33 748
9509.25 711
9510.17 743
9511.09 764
9512.01 745
9512.93 720
9513.85 723
9514.77 754
9515.69 752
9516.61 766
9517.53 779
9518.45 772
9519.37 744
9520.29 818
9521.21 798
9522.13 804
9523.05 800
9523.97 809
9524.90 834
9525.82 839
9526.74 802
9527.66 845
9528.58 813
9529.50 856
9530.42 818
9531.34 830
9532.26 829
9533.18 834
9534.10 866
9535.02 848
9535.94 840
9536.86 828
9537.79 901
9538.71 852
9539.63 870
9540.55 881
9541.47 901
9542.39 822
9543.31 856
9544.23 872
9545.16 898
9546.08 931
9547.00 921
9547.92 923
9548.84 882
9549.76 884
9550.69 909
9551.61 898
9552.53 924
9553.45 920
9554.37 891
9555.29 913
9556.22 934
9557.14 946
9558.06 931
9558.98 978
9559.90 1003
9560.83 979
9561.75 996
9562.67 969
9563.59 992
9564.52 1015
9565.44 1062
9566.36 1024
9567.28 1026
9568.21 1025
9569.13 1077
9570.05 1039
9570.97 1060
9571.90 1055
9572.82 1049
9573.74 1072
9574.66 1097
9575.59 1094
9576.51 1085
9577.43 1069
9578.36 1069
9579.28 1104
9580.20 1108
9581.13 1125
9582.05 1093
9582.97 1148
9583.90 1134
9584.82 1143
9585.74 1148
9586.67 1130
9587.59 1150
9588.51 1180
9589.44 1186
9590.36 1186
9591.28 1199
9592.21 1219
9593.13 1203
9594.05 1197
9594.98 1242
9595.90 1236
9596.83 1247
9597.75 1228
9598.67 1272
9599.60 1256
9600.52 1282
9601.45 1329
9602.37 1327
9603.30 1313
9604.22 1351
9605.14 1356
9606.07 1361
9606.99 1373
9607.92 1367
9608.84 1405
9609.77 1364
9610.69 1421
9611.62 1351
9612.54 1406
9613.46 1402
9614.39 1415
9615.31 1413
9616.24 1422
9617.16 1438
9618.09 1457
9619.01 1469
9619.94 1454
9620.86 1473
9621.79 1442
9622.71 1507
9623.64 1540
9624.56 1528
9625.49 1528
9626.42 1567
9627.34 1523
9628.27 1571
9629.19 1578
9630.12 1631
9631.04 1599
9631.97 1638
9632.89 1646
9633.82 1600
9634.75 1636
9635.67 1626
9636.60 1714
9637.52 1671
9638.45 1710
9639.37 1741
9640.30 1758
9641.23 1783
9642.15 1811
9643.08 1824
9644.00 1860
9644.93 1925
9645.86 1963
9646.78 1869
9647.71 1903
9648.64 1955
9649.56 1921
9650.49 1992
9651.42 1916
9652.34 1912
9653.27 1899
9654.20 1955
9655.12 1895
9656.05 1896
9656.98 1878
9657.90 1879
9658.83 1866
9659.76 1881
9660.68 1827
9661.61 1875
9662.54 1867
9663.47 1869
9664.39 1895
9665.32 1889
9666.25 1879
9667.17 1903
9668.10 1941
9669.03 1942
9669.96 1971
9670.88 2004
9671.81 2002
9672.74 1996
9673.67 2012
9674.59 1997
9675.52 2044
9676.45 2062
9677.38 2081
9678.31 2075
9679.23 2046
9680.16 2084
9681.09 2070
9682.02 2086
9682.94 2031
9683.87 2020
9684.80 2030
9685.73 2065
9686.66 2045
9687.59 2141
9688.51 2133
9689.44 2132
9690.37 2113
9691.30 2125
9692.23 2152
9693.16 2104
9694.08 2121
9695.01 2144
9695.94 2183
9696.87 2152
9697.80 2142
9698.73 2178
9699.66 2128
9700.59 2097
9701.52 2139
9702.44 2178
9703.37 2150
9704.30 2156
9705.23 2155
9706.16 2141
9707.09 2183
9708.02 2219
9708.95 2231
9709.88 2246
9710.81 2311
9711.74 2334
9712.67 2396
9713.60 2473
9714.53 2531
9715.45 2559
9716.38 2584
9717.31 2660
9718.24 2656
9719.17 2625
9720.10 2602
9721.03 2543
9721.96 2520
9722.89 2420
9723.82 2354
9724.75 2280
9725.68 2199
9726.61 2131
9727.54 2044
9728.47 2023
9729.40 2046
9730.33 2007
9731.26 1968
9732.20 1931
9733.13 1867
9734.06 1915
9734.99 1876
9735.92 1916
9736.85 1870
9737.78 1850
9738.71 1803
9739.64 1843
9740.57 1767
9741.50 1751
9742.43 1690
9743.36 1733
9744.29 1667
9745.23 1610
9746.16 1665
9747.09 1690
9748.02 1649
9748.95 1601
9749.88 1578
9750.81 1554
9751.74 1568
9752.68 1522
9753.61 1532
9754.54 1486
9755.47 1500
9756.40 1468
9757.33 1519
9758.27 1494
9759.20 1472
9760.13 1467
9761.06 1460
9761.99 1461
9762.92 1424
9763.86 1462
9764.79 1459
9765.72 1445
9766.65 1397
9767.58 1449
9768.52 1427
9769.45 1445
9770.38 1456
9771.31 1480
9772.25 1404
9773.18 1424
9774.11 1432
9775.04 1399
9775.98 1378
9776.91 1386
9777.84 1440
9778.77 1430
9779.71 1406
9780.64 1411
9781.57 1430
9782.50 1379
9783.44 1451
9784.37 1433
9785.30 1456
9786.24 1446
9787.17 1397
9788.10 1393
9789.03 1394
9789.97 1390
9790.90 1389
9791.83 1412
9792.77 1410
9793.70 1391
9794.63 1389
9795.57 1401
9796.50 1360
9797.43 1402
9798.37 1381
9799.30 1413
9800.24 1379
9801.17 1407
9802.10 1370
9803.04 1360
9803.97 1358
9804.90 1342
9805.84 1361
9806.77 1351
9807.71 1302
9808.64 1262
9809.57 1301
9810.51 1254
9811.44 1230
9812.38 1222
9813.31 1196
9814.25 1187
9815.18 1210
9816.11 1175
9817.05 1180
9817.98 1187
9818.92 1161
9819.85 1208
9820.79 1175
9821.72 1134
9822.66 1103
9823.59 1171
9824.53 1109
9825.46 1103
9826.40 1119
9827.33 1159
9828.27 1079
9829.20 1093
9830.14 1092
9831.07 1109
9832.01 1079
9832.94 1082
9833.88 1088
9834.81 1080
9835.75 1099
9836.68 1083
9837.62 1125
9838.55 1048
9839.49 1047
9840.43 1068
9841.36 1083
9842.30 1064
9843.23 1076
9844.17 1052
9845.10 1049
9846.04 1046
9846.98 1040
9847.91 1065
9848.85 1010
9849.78 1031
9850.72 1033
9851.66 1058
9852.59 1075
9853.53 1069
9854.46 1048
9855.40 1032
9856.34 1030
9857.27 1066
9858.21 1031
9859.15 1018
9860.08 1015
9861.02 1031
9861.96 1025
9862.89 1016
9863.83 1025
9864.77 1005
9865.70 1026
9866.64 973
9867.58 982
9868.51 1051
9869.45 1017
9870.39 974
9871.32 985
9872.26 990
9873.20 996
9874.14 1014
9875.07 1045
9876.01 1007
9876.95 1013
9877.89 971
9878.82 981
9879.76 992
9880.70 975
9881.64 1006
9882.57 1006
9883.51 1022
9884.45 979
9885.39 966
9886.32 990
9887.26 973
9888.20 938
9889.14 950
9890.08 952
9891.01 954
9891.95 956
9892.89 950
9893.83 945
9894.77 954
9895.70 962
9896.64 946
9897.58 943
9898.52 938
9899.46 941
9900.40 953
9901.33 955
9902.27 939
9903.21 970
9904.15 964
9905.09 952
9906.03 941
9906.97 935
9907.90 940
9908.84 924
9909.78 964
9910.72 950
9911.66 966
9912.60 1003
9913.54 963
9914.48 951
9915.42 968
9916.36 943
9917.29 973
9918.23 985
9919.17 964
9920.11 999
9921.05 1004
9921.99 1013
9922.93 1028
9923.87 1041
9924.81 1078
9925.75 1094
9926.69 1102
9927.63 1168
9928.57 1173
9929.51 1165
9930.45 1160
9931.39 1165
9932.33 1114
9933.27 1110
9934.21 1105
9935.15 1093
9936.09 1075
9937.03 1019
9937.97 1043
9938.91 1002
9939.85 970
9940.79 975
9941.73 989
9942.67 931
9943.61 950
9944.55 961
9945.49 940
9946.43 948
9947.37 952
9948.31 944
9949.26 987
9950.20 992
9951.14 997
9952.08 1033
9953.02 1017
9953.96 1025
9954.90 1016
9955.84 1014
9956.78 1027
9957.72 988
9958.67 976
9959.61 965
9960.55 962
9961.49 946
9962.43 946
9963.37 915
9964.31 908
9965.25 898
9966.20 889
9967.14 863
9968.08 850
9969.02 861
9969.96 882
9970.90 887
9971.85 867
9972.79 842
9973.73 888
9974.67 857
9975.61 866
9976.56 872
9977.50 828
9978.44 830
9979.38 845
9980.32 883
9981.27 878
9982.21 835
9983.15 851
9984.09 862
9985.04 861
9985.98 830
9986.92 816
9987.86 881
9988.81 895
9989.75 867
9990.69 859
9991.63 862
9992.58 859
9993.52 827
9994.46 841
9995.41 889
9996.35 837
9997.29 843
9998.24 847
9999.18 839
10000.12 807
10001.06 830
10002.01 832
10002.95 831
10003.89 827
10004.84 841
10005.78 846
10006.72 836
10007.67 795
10008.61 780
10009.56 790
10010.50 826
10011.44 804
10012.39 825
10013.33 800
10014.27 774
10015.22 801
10016.16 779
10017.11 782
10018.05 771
10018.99 778
10019.94 758
10020.88 771
10021.83 744
10022.77 763
10023.71 767
10024.66 763
10025.60 778
10026.55 804
10027.49 783
10028.44 778
10029.38 744
10030.33 739
10031.27 732
10032.22 723
10033.16 750
10034.10 746
10035.05 742
10035.99 727
10036.94 747
10037.88 747
10038.83 747
10039.77 707
10040.72 732
10041.66 718
10042.61 755
10043.55 736
10044.50 686
10045.45 707
10046.39 696
10047.34 694
10048.28 718
10049.23 710
10050.17 707
10051.12 711
10052.06 722
10053.01 689
10053.95 698
10054.90 720
10055.85 690
10056.79 706
10057.74 705
10058.68 681
10059.63 702
10060.58 689
10061.52 738
10062.47 671
10063.41 715
10064.36 708
10065.31 719
10066.25 719
10067.20 691
10068.15 700
10069.09 686
10070.04 680
10070.99 694
10071.93 658
10072.88 667
10073.82 681
10074.77 668
10075.72 666
10076.66 680
10077.61 682
10078.56 660
10079.51 697
10080.45 640
10081.40 656
10082.35 649
10083.29 659
10084.24 655
10085.19 670
10086.13 663
10087.08 657
10088.03 639
10088.98 653
10089.92 646
10090.87 646
10091.82 671
10092.77 679
10093.71 679
10094.66 650
10095.61 655
10096.56 659
10097.50 650
10098.45 645
10099.40 691
10100.35 643
10101.30 660
10102.24 651
10103.19 656
10104.14 647
10105.09 655
10106.04 677
10106.98 663
10107.93 680
10108.88 666
10109.83 655
10110.78 635
10111.73 654
10112.67 648
10113.62 672
10114.57 673
10115.52 655
10116.47 674
10117.42 653
10118.37 659
10119.32 640
10120.26 643
10121.21 656
10122.16 668
10123.11 656
10124.06 685
10125.01 659
10125.96 653
10126.91 627
10127.86 637
10128.81 636
10129.75 643
10130.70 657
10131.65 609
10132.60 636
10133.55 633
10134.50 656
10135.45 655
10136.40 682
10137.35 659
10138.30 675
10139.25 691
10140.20 677
10141.15 668
10142.10 693
10143.05 707
10144.00 698
10144.95 674
10145.90 660
10146.85 695
10147.80 675
10148.75 672
10149.70 668
10150.65 687
10151.60 668
10152.55 670
10153.50 680
10154.45 694
10155.40 676
10156.35 692
10157.30 688
10158.25 682
10159.20 689
10160.15 670
10161.10 690
10162.06 688
10163.01 720
10163.96 723
10164.91 740
10165.86 702
10166.81 708
10167.76 697
10168.71 741
10169.66 698
10170.61 736
10171.57 727
10172.52 726
10173.47 727
10174.42 710
10175.37 749
10176.32 749
10177.27 752
10178.23 773
10179.18 781
10180.13 766
10181.08 766
10182.03 776
10182.98 779
10183.94 790
10184.89 803
10185.84 792
10186.79 781
10187.74 796
10188.70 805
10189.65 795
10190.60 787
10191.55 777
10192.50 793
10193.46 817
10194.41 810
10195.36 792
10196.31 757
10197.27 783
10198.22 788
10199.17 829
10200.12 806
10201.08 838
10202.03 831
10202.98 824
10203.93 825
10204.89 816
10205.84 840
10206.79 871
10207.75 890
10208.70 841
10209.65 859
10210.60 866
10211.56 898
10212.51 887
10213.46 871
10214.42 833
10215.37 851
10216.32 827
10217.28 836
10218.23 839
10219.18 816
10220.14 819
10221.09 805
10222.04 808
10223.00 801
10223.95 801
10224.91 790
10225.86 801
10226.81 778
10227.77 810
10228.72 805
10229.67 791
10230.63 790
10231.58 818
10232.54 835
10233.49 794
10234.44 812
10235.40 848
10236.35 857
10237.31 869
10238.26 844
10239.22 860
10240.17 877
10241.12 851
10242.08 853
10243.03 823
10243.99 826
10244.94 794
10245.90 811
10246.85 826
10247.81 796
10248.76 778
10249.72 766
10250.67 785
10251.63 749
10252.58 759
10253.54 775
10254.49 781
10255.45 779
10256.40 771
10257.36 762
10258.31 758
10259.27 734
10260.22 755
10261.18 741
10262.13 725
10263.09 742
10264.05 742
10265.00 716
10265.96 699
10266.91 721
10267.87 718
10268.82 722
10269.78 703
10270.74 726
10271.69 711
10272.65 733
10273.60 694
10274.56 741
10275.52 692
10276.47 687
10277.43 695
10278.38 704
10279.34 723
10280.30 686
10281.25 681
10282.21 663
10283.17 697
10284.12 664
10285.08 672
10286.04 671
10286.99 669
10287.95 645
10288.91 670
10289.86 645
10290.82 628
10291.78 667
10292.73 698
10293.69 642
10294.65 628
10295.60 647
10296.56 678
10297.52 664
10298.47 618
10299.43 660
10300.39 661
10301.35 638
10302.30 639
10303.26 650
10304.22 671
10305.18 640
10306.13 622
10307.09 629
10308.05 635
10309.01 669
10309.96 642
10310.92 681
10311.88 649
10312.84 654
10313.79 669
10314.75 611
10315.71 621
10316.67 637
10317.63 672
10318.58 657
10319.54 662
10320.50 640
10321.46 652
10322.42 659
10323.38 653
10324.33 659
10325.29 642
10326.25 644
10327.21 655
10328.17 670
10329.13 669
10330.09 655
10331.04 666
10332.00 668
10332.96 658
10333.92 639
10334.88 639
10335.84 689
10336.80 635
10337.76 632
10338.71 659
10339.67 616
10340.63 644
10341.59 622
10342.55 628
10343.51 609
10344.47 595
10345.43 621
10346.39 604
10347.35 570
10348.31 585
10349.27 594
10350.23 614
10351.19 619
10352.15 590
10353.11 579
10354.06 577
10355.02 588
10355.98 567
10356.94 565
10357.90 552
10358.86 588
10359.82 560
10360.78 578
10361.74 553
10362.70 575
10363.66 576
10364.62 550
10365.58 550
10366.55 553
10367.51 590
10368.47 578
10369.43 559
10370.39 560
10371.35 558
10372.31 544
10373.27 566
10374.23 561
10375.19 572
10376.15 564
10377.11 564
10378.07 580
10379.03 567
10379.99 559
10380.96 553
10381.92 574
10382.88 571
10383.84 536
10384.80 520
10385.76 581
10386.72 579
10387.68 551
10388.64 544
10389.61 565
10390.57 547
10391.53 564
10392.49 530
10393.45 554
10394.41 535
10395.38 547
10396.34 555
10397.30 543
10398.26 525
10399.22 553
10400.18 560
10401.15 524
10402.11 544
10403.07 530
10404.03 549
10404.99 543
10405.96 546
10406.92 542
10407.88 545
10408.84 525
10409.80 533
10410.77 524
10411.73 513
10412.69 529
10413.65 565
10414.62 554
10415.58 526
10416.54 542
10417.51 539
10418.47 546
10419.43 518
10420.39 517
10421.36 533
10422.32 548
10423.28 511
10424.24 512
10425.21 509
10426.17 516
10427.13 547
10428.10 559
10429.06 514
10430.02 508
10430.99 538
10431.95 537
10432.91 541
10433.88 495
10434.84 512
10435.80 533
10436.77 523
10437.73 517
10438.69 501
10439.66 521
10440.62 528
10441.59 525
10442.55 501
10443.51 482
10444.48 478
10445.44 529
10446.41 527
10447.37 495
10448.33 479
10449.30 504
10450.26 500
10451.23 520
10452.19 501
10453.15 483
10454.12 495
10455.08 520
10456.05 509
10457.01 476
10457.98 489
10458.94 516
10459.91 516
10460.87 493
10461.84 505
10462.80 511
10463.77 522
10464.73 507
10465.70 511
10466.66 471
10467.62 512
10468.59 501
10469.56 505
10470.52 465
10471.49 489
10472.45 514
10473.42 519
10474.38 503
10475.35 508
10476.31 538
10477.28 532
10478.24 547
10479.21 524
10480.17 498
10481.14 527
10482.10 538
10483.07 556
10484.04 539
10485.00 525
10485.97 521
10486.93 508
10487.90 516
10488.87 528
10489.83 505
10490.80 509
10491.76 503
10492.73 508
10493.70 489
10494.66 526
10495.63 502
10496.60 512
10497.56 485
10498.53 508
10499.49 505
10500.46 527
10501.43 523
10502.39 510
10503.36 497
10504.33 516
10505.29 503
10506.26 505
10507.23 529
10508.19 554
10509.16 543
10510.13 521
10511.10 515
10512.06 494
10513.03 520
10514.00 488
10514.96 499
10515.93 508
10516.90 501
10517.87 505
10518.83 491
10519.80 513
10520.77 482
10521.73 487
10522.70 518
10523.67 498
10524.64 507
10525.61 496
10526.57 503
10527.54 537
10528.51 509
10529.48 509
10530.44 505
10531.41 524
10532.38 502
10533.35 516
10534.32 494
10535.28 517
10536.25 506
10537.22 536
10538.19 527
10539.16 516
10540.13 533
10541.09 528
10542.06 530
10543.03 517
10544.00 500
10544.97 521
10545.94 548
10546.90 514
10547.87 553
10548.84 531
10549.81 508
10550.78 537
10551.75 542
10552.72 548
10553.69 527
10554.66 532
10555.62 537
10556.59 531
10557.56 531
10558.53 538
10559.50 543
10560.47 531
10561.44 556
10562.41 546
10563.38 561
10564.35 558
10565.32 550
10566.29 524
10567.26 566
10568.23 551
10569.20 532
10570.17 539
10571.14 573
10572.10 535
10573.07 562
10574.04 543
10575.01 545
10575.98 576
10576.95 562
10577.92 586
10578.89 588
10579.86 570
10580.84 566
10581.81 560
10582.78 568
10583.75 578
10584.72 583
10585.69 591
10586.66 538
10587.63 588
10588.60 602
10589.57 606
10590.54 588
10591.51 603
10592.48 592
10593.45 604
10594.42 596
10595.39 583
10596.36 595
10597.34 597
10598.31 647
10599.28 643
10600.25 639
10601.22 587
10602.19 621
10603.16 655
10604.13 639
10605.10 663
10606.08 647
10607.05 690
10608.02 711
10608.99 687
10609.96 652
10610.93 691
10611.90 732
10612.88 733
10613.85 720
10614.82 718
10615.79 738
10616.76 720
10617.74 703
10618.71 669
10619.68 674
10620.65 694
10621.62 691
10622.60 680
10623.57 651
10624.54 649
10625.51 640
10626.48 617
10627.46 598
10628.43 624
10629.40 651
10630.37 618
10631.35 614
10632.32 594
10633.29 604
10634.26 615
10635.24 608
10636.21 635
10637.18 627
10638.16 648
10639.13 629
10640.10 663
10641.07 655
10642.05 635
10643.02 655
10643.99 662
10644.97 625
10645.94 636
10646.91 636
10647.89 621
10648.86 623
10649.83 623
10650.81 618
10651.78 609
10652.75 590
10653.73 603
10654.70 601
10655.67 567
10656.65 587
10657.62 569
10658.59 597
10659.57 560
10660.54 551
10661.52 558
10662.49 538
10663.46 589
10664.44 563
10665.41 548
10666.39 541
10667.36 546
10668.33 542
10669.31 562
10670.28 542
10671.26 575
10672.23 538
10673.21 550
10674.18 551
10675.16 581
10676.13 590
10677.10 555
10678.08 567
10679.05 596
10680.03 576
10681.00 574
10681.98 555
10682.95 578
10683.93 591
10684.90 568
10685.88 566
10686.85 588
10687.83 561
10688.80 564
10689.78 578
10690.75 567
10691.73 553
10692.70 557
10693.68 570
10694.66 574
10695.63 532
10696.61 530
10697.58 547
10698.56 547
10699.53 550
10700.51 593
10701.48 577
10702.46 590
10703.44 559
10704.41 582
10705.39 558
10706.36 545
10707.34 569
10708.32 577
10709.29 569
10710.27 557
10711.24 568
10712.22 584
10713.20 560
10714.17 577
10715.15 582
10716.13 564
10717.10 587
10718.08 558
10719.05 604
10720.03 592
10721.01 567
10721.98 579
10722.96 601
10723.94 611
10724.91 563
10725.89 582
10726.87 597
10727.85 574
10728.82 557
10729.80 581
10730.78 588
10731.75 570
10732.73 568
10733.71 605
10734.69 587
10735.66 587
10736.64 586
10737.62 598
10738.59 593
10739.57 592
10740.55 570
10741.53 621
10742.50 616
10743.48 626
10744.46 614
10745.44 625
10746.42 637
10747.39 593
10748.37 631
10749.35 623
10750.33 606
10751.30 624
10752.28 645
10753.26 615
10754.24 627
10755.22 620
10756.20 618
10757.17 608
10758.15 657
10759.13 634
10760.11 642
10761.09 635
10762.07 638
10763.04 660
10764.02 645
10765.00 643
10765.98 650
10766.96 687
10767.94 652
10768.92 655
10769.90 675
10770.87 658
10771.85 660
10772.83 664
10773.81 694
10774.79 682
10775.77 663
10776.75 690
10777.73 680
10778.71 673
10779.69 663
10780.67 681
10781.64 701
10782.62 670
10783.60 697
10784.58 726
10785.56 707
10786.54 689
10787.52 685
10788.50 719
10789.48 693
10790.46 653
10791.44 693
10792.42 688
10793.40 703
10794.38 675
10795.36 675
10796.34 692
10797.32 658
10798.30 672
10799.28 665
10800.26 688
10801.24 669
10802.22 712
10803.20 701
10804.18 705
10805.16 680
10806.14 691
10807.12 683
10808.10 714
10809.09 667
10810.07 680
10811.05 743
10812.03 676
10813.01 681
10813.99 698
10814.97 693
10815.95 692
10816.93 704
10817.91 728
10818.89 681
10819.87 694
10820.86 702
10821.84 719
10822.82 709
10823.80 691
10824.78 704
10825.76 715
10826.74 681
10827.73 670
10828.71 661
10829.69 691
10830.67 706
10831.65 724
10832.63 722
10833.61 726
10834.60 685
10835.58 721
10836.56 739
10837.54 706
10838.52 717
10839.51 741
10840.49 747
10841.47 711
10842.45 734
10843.43 758
10844.42 767
10845.40 743
10846.38 731
10847.36 768
10848.35 765
10849.33 766
10850.31 797
10851.29 778
10852.28 806
10853.26 770
10854.24 816
10855.22 806
10856.21 788
10857.19 833
10858.17 805
10859.16 821
10860.14 776
10861.12 805
10862.10 829
10863.09 793
10864.07 821
10865.05 814
10866.04 847
10867.02 858
10868.00 808
10868.99 819
10869.97 846
10870.95 859
10871.94 918
10872.92 857
10873.90 856
10874.89 870
10875.87 899
10876.86 885
10877.84 889
10878.82 879
10879.81 908
10880.79 930
10881.77 895
10882.76 866
10883.74 902
10884.73 951
10885.71 953
10886.69 946
10887.68 943
10888.66 933
10889.65 951
10890.63 978
10891.62 987
10892.60 943
10893.58 995
10894.57 1022
10895.55 983
10896.54 1002
10897.52 987
10898.51 1020
10899.49 1026
10900.48 1017
10901.46 1038
10902.45 1061
10903.43 1038
10904.42 1053
10905.40 1058
10906.39 1093
10907.37 1084
10908.36 1104
10909.34 1120
10910.33 1097
10911.31 1100
10912.30 1113
10913.28 1138
10914.27 1129
10915.25 1141
10916.24 1166
10917.22 1173
10918.21 1177
10919.20 1167
10920.18 1224
10921.17 1236
10922.15 1247
10923.14 1260
10924.12 1282
10925.11 1231
10926.10 1216
10927.08 1246
10928.07 1295
10929.05 1287
10930.04 1233
10931.03 1272
10932.01 1288
10933.00 1280
10933.99 1322
10934.97 1330
10935.96 1306
10936.94 1341
10937.93 1398
10938.92 1380
10939.90 1395
10940.89 1387
10941.88 1423
10942.86 1442
10943.85 1401
10944.84 1389
10945.82 1490
10946.81 1508
10947.80 1489
10948.79 1500
10949.77 1553
10950.76 1588
10951.75 1610
10952.73 1676
10953.72 1731
10954.71 1716
10955.69 1751
10956.68 1794
10957.67 1834
10958.66 1855
10959.64 1899
10960.63 1947
10961.62 1930
10962.61 1913
10963.59 1900
10964.58 1904
10965.57 1899
10966.56 1888
10967.55 1842
10968.53 1811
10969.52 1792
10970.51 1741
10971.50 1761
10972.49 1689
10973.47 1640
10974.46 1603
10975.45 1642
10976.44 1621
10977.43 1613
10978.41 1603
10979.40 1614
10980.39 1582
10981.38 1597
10982.37 1602
10983.36 1619
10984.34 1598
10985.33 1654
10986.32 1654
10987.31 1673
10988.30 1675
10989.29 1710
10990.28 1749
10991.27 1739
10992.25 1783
10993.24 1815
10994.23 1904
10995.22 1964
10996.21 2051
10997.20 2064
10998.19 2180
10999.18 2155
11000.17 2218
11001.16 2268
11002.15 2327
11003.14 2281
11004.12 2344
11005.11 2299
11006.10 2240
11007.09 2184
11008.08 2128
11009.07 2067
11010.06 1987
11011.05 1882
11012.04 1765
11013.03 1726
11014.02 1625
11015.01 1586
11016.00 1530
11016.99 1479
11017.98 1433
11018.97 1414
11019.96 1318
11020.95 1329
11021.94 1313
11022.93 1277
11023.92 1337
11024.91 1279
11025.90 1243
11026.89 1232
11027.88 1243
11028.88 1207
11029.87 1235
11030.86 1223
11031.85 1241
11032.84 1195
11033.83 1197
11034.82 1161
11035.81 1150
11036.80 1190
11037.79 1182
11038.78 1177
11039.77 1124
11040.77 1116
11041.76 1154
11042.75 1139
11043.74 1103
11044.73 1124
11045.72 1156
11046.71 1132
11047.70 1131
11048.70 1112
11049.69 1120
11050.68 1097
11051.67 1078
11052.66 1066
11053.65 1070
11054.65 1100
11055.64 1077
11056.63 1080
11057.62 1055
11058.61 1085
11059.60 1063
11060.60 1063
11061.59 1063
11062.58 1063
11063.57 1067
11064.56 1080
11065.56 1079
11066.55 1082
11067.54 1043
11068.53 1075
11069.53 1090
11070.52 1038
11071.51 1038
11072.50 1058
11073.50 1059
11074.49 1063
11075.48 1035
11076.47 1039
11077.47 1015
11078.46 1035
11079.45 1032
11080.45 1018
11081.44 1017
11082.43 1047
11083.42 1027
11084.42 1031
11085.41 1012
11086.40 1028
11087.40 1035
11088.39 1015
11089.38 1003
11090.38 975
11091.37 995
11092.36 986
11093.36 989
11094.35 981
11095.34 963
11096.34 971
11097.33 975
11098.32 941
11099.32 973
11100.31 913
11101.31 916
11102.30 923
11103.29 905
11104.29 920
11105.28 925
11106.28 920
11107.27 890
11108.26 882
11109.26 881
11110.25 888
11111.25 906
11112.24 879
11113.24 848
11114.23 876
11115.22 842
11116.22 826
11117.21 828
11118.21 830
11119.20 857
11120.20 824
11121.19 846
11122.19 857
11123.18 857
11124.18 817
11125.17 814
11126.17 837
11127.16 828
11128.16 815
11129.15 834
11130.15 838
11131.14 817
11132.14 795
11133.13 800
11134.13 805
11135.12 824
11136.12 810
11137.11 784
11138.11 767
11139.10 784
11140.10 789
11141.09 780
11142.09 783
11143.09 791
11144.08 766
11145.08 794
11146.07 775
11147.07 809
11148.07 787
11149.06 740
11150.06 767
11151.05 783
11152.05 722
11153.05 780
11154.04 740
11155.04 749
11156.03 720
11157.03 763
11158.03 747
11159.02 746
11160.02 743
11161.02 747
11162.01 742
11163.01 725
11164.01 712
11165.00 715
11166.00 751
11167.00 755
11167.99 740
11168.99 736
11169.99 737
11170.98 725
11171.98 705
11172.98 723
11173.97 732
11174.97 743
11175.97 732
11176.97 744
11177.96 758
11178.96 727
11179.96 705
11180.95 742
11181.95 713
11182.95 708
11183.95 748
11184.94 757
11185.94 742
11186.94 709
11187.94 706
11188.94 725
11189.93 722
11190.93 710
11191.93 736
11192.93 729
11193.92 725
11194.92 720
11195.92 710
11196.92 715
11197.92 730
11198.92 740
11199.91 762
11200.91 747
11201.91 727
11202.91 739
11203.91 760
11204.91 747
11205.90 716
11206.90 751
11207.90 748
11208.90 762
11209.90 779
11210.90 734
11211.90 776
11212.89 740
11213.89 771
11214.89 772
11215.89 710
11216.89 754
11217.89 759
11218.89 730
11219.89 725
11220.89 723
11221.89 734
11222.88 753
11223.88 723
11224.88 728
11225.88 754
11226.88 741
11227.88 741
11228.88 719
11229.88 751
11230.88 716
11231.88 719
11232.88 749
11233.88 754
11234.88 708
11235.88 705
11236.88 727
11237.88 716
11238.88 682
11239.88 720
11240.88 768
11241.88 752
11242.88 748
11243.88 759
11244.88 773
11245.88 735
11246.88 750
11247.88 776
11248.88 771
11249.88 760
11250.88 760
11251.88 777
11252.88 784
11253.88 749
11254.88 731
11255.88 759
11256.89 756
11257.89 744
11258.89 761
11259.89 726
11260.89 732
11261.89 766
11262.89 801
11263.89 761
11264.89 738
11265.89 751
11266.90 781
11267.90 781
11268.90 808
11269.90 812
11270.90 822
11271.90 799
11272.90 797
11273.90 777
11274.91 802
11275.91 792
11276.91 777
11277.91 793
11278.91 805
11279.91 748
11280.92 743
11281.92 761
11282.92 734
11283.92 697
11284.92 728
11285.93 736
11286.93 712
11287.93 694
11288.93 728
11289.94 707
11290.94 692
11291.94 660
11292.94 692
11293.94 681
11294.95 665
11295.95 678
11296.95 680
11297.95 678
11298.96 665
11299.96 666
11300.96 656
11301.97 642
11302.97 664
11303.97 668
11304.97 666
11305.98 626
11306.98 610
11307.98 629
11308.99 652
11309.99 643
11310.99 646
11312.00 645
11313.00 647
11314.00 652
11315.01 677
11316.01 632
11317.01 634
11318.02 646
11319.02 648
11320.02 648
11321.03 647
11322.03 636
11323.03 662
11324.04 635
11325.04 625
11326.05 626
11327.05 655
11328.05 631
11329.06 605
11330.06 636
11331.06 655
11332.07 643
11333.07 618
11334.08 643
11335.08 622
11336.09 628
11337.09 625
11338.09 669
11339.10 651
11340.10 617
11341.11 631
11342.11 655
11343.12 655
11344.12 644
11345.13 649
11346.13 655
11347.14 617
11348.14 611
11349.15 652
11350.15 623
11351.16 609
11352.16 623
11353.17 635
11354.17 583
11355.18 587
11356.18 629
11357.19 609
11358.19 593
11359.20 570
11360.20 597
11361.21 606
11362.21 577
11363.22 566
11364.22 573
11365.23 581
11366.23 557
11367.24 557
11368.25 559
11369.25 570
11370.26 578
11371.26 578
11372.27 555
11373.28 543
11374.28 535
11375.29 563
11376.29 555
11377.30 521
11378.31 540
11379.31 581
11380.32 574
11381.32 550
11382.33 524
11383.34 535
11384.34 568
11385.35 555
11386.36 550
11387.36 544
11388.37 572
11389.38 546
11390.38 560
11391.39 559
11392.40 558
11393.40 519
11394.41 562
11395.42 555
11396.42 543
11397.43 557
11398.44 557
11399.44 549
11400.45 520
11401.46 537
11402.47 561
11403.47 535
11404.48 545
11405.49 557
11406.50 543
11407.50 539
11408.51 546
11409.52 571
11410.53 557
11411.53 536
11412.54 566
11413.55 607
11414.56 537
11415.56 529
11416.57 551
11417.58 540
11418.59 524
11419.60 543
11420.60 544
11421.61 553
11422.62 521
11423.63 540
11424.64 536
11425.64 550
11426.65 553
11427.66 521
11428.67 506
11429.68 524
11430.69 543
11431.70 548
11432.70 541
11433.71 519
11434.72 512
11435.73 542
11436.74 541
11437.75 486
11438.76 530
11439.76 526
11440.77 528
11441.78 518
11442.79 515
11443.80 513
11444.81 490
11445.82 513
11446.83 541
11447.84 532
11448.85 499
11449.86 517
11450.87 521
11451.87 527
11452.88 523
11453.89 513
11454.90 554
11455.91 540
11456.92 537
11457.93 508
11458.94 493
11459.95 506
11460.96 542
11461.97 509
11462.98 463
11463.99 476
11465.00 488
11466.01 516
11467.02 502
11468.03 502
11469.04 526
11470.05 492
11471.06 494
11472.07 501
11473.08 489
11474.09 506
11475.10 505
11476.11 519
11477.12 540
11478.13 506
11479.15 476
11480.16 509
11481.17 507
11482.18 497
11483.19 503
11484.20 501
11485.21 526
11486.22 517
11487.23 488
11488.24 519
11489.25 515
11490.26 492
11491.28 495
11492.29 473
11493.30 465
11494.31 515
11495.32 518
11496.33 507
11497.34 517
11498.36 526
11499.37 536
11500.38 517
11501.39 485
11502.40 474
11503.41 518
11504.42 491
11505.44 497
11506.45 482
11507.46 482
11508.47 496
11509.48 504
11510.50 494
11511.51 495
11512.52 498
11513.53 492
11514.54 507
11515.56 487
11516.57 479
11517.58 495
11518.59 517
11519.61 525
11520.62 488
11521.63 490
11522.64 521
11523.66 509
11524.67 489
11525.68 462
11526.69 498
11527.71 534
11528.72 497
11529.73 523
11530.75 546
11531.76 522
11532.77 524
11533.78 547
11534.80 512
11535.81 532
11536.82 535
11537.84 531
11538.85 569
11539.86 530
11540.88 546
11541.89 544
11542.90 548
11543.92 550
11544.93 539
11545.94 514
11546.96 528
11547.97 522
11548.98 534
11550.00 531
11551.01 502
11552.03 508
11553.04 498
11554.05 531
11555.07 493
11556.08 501
11557.10 501
11558.11 510
11559.12 476
11560.14 484
11561.15 488
11562.17 508
11563.18 461
11564.20 491
11565.21 469
11566.22 471
11567.24 499
11568.25 503
11569.27 483
11570.28 450
11571.30 491
11572.31 521
11573.33 494
11574.34 481
11575.36 487
11576.37 482
11577.39 484
11578.40 450
11579.42 465
11580.43 473
11581.45 469
11582.46 479
11583.48 460
11584.49 470
11585.51 469
11586.52 468
11587.54 457
11588.55 452
11589.57 461
11590.58 476
11591.60 466
11592.61 455
11593.63 444
11594.65 467
11595.66 456
11596.68 460
11597.69 474
11598.71 498
11599.73 489
11600.74 482
11601.76 475
11602.77 481
11603.79 503
11604.81 479
11605.82 463
11606.84 506
11607.85 505
11608.87 485
11609.89 480
11610.90 480
11611.92 482
11612.94 461
11613.95 486
11614.97 477
11615.99 473
11617.00 468
11618.02 493
11619.04 444
11620.05 470
11621.07 454
11622.09 489
11623.10 478
11624.12 471
11625.14 485
11626.15 486
11627.17 484
11628.19 476
11629.21 490
11630.22 475
11631.24 478
11632.26 505
11633.28 509
11634.29 494
11635.31 478
11636.33 479
11637.34 473
11638.36 434
11639.38 439
11640.40 472
11641.42 511
11642.43 498
11643.45 456
11644.47 458
11645.49 488
11646.50 469
11647.52 473
11648.54 496
11649.56 468
11650.58 472
11651.60 495
11652.61 499
11653.63 485
11654.65 499
11655.67 511
11656.69 494
11657.71 478
11658.72 471
11659.74 500
11660.76 474
11661.78 500
11662.80 490
11663.82 489
11664.84 479
11665.85 484
11666.87 490
11667.89 482
11668.91 476
11669.93 487
11670.95 504
11671.97 537
11672.99 506
11674.01 483
11675.03 500
11676.05 480
11677.06 490
11678.08 512
11679.10 488
11680.12 469
11681.14 477
11682.16 504
11683.18 518
11684.20 511
11685.22 492
11686.24 507
11687.26 493
11688.28 514
11689.30 482
11690.32 493
11691.34 495
11692.36 493
11693.38 508
11694.40 544
11695.42 494
11696.44 518
11697.46 522
11698.48 518
11699.50 498
11700.52 487
11701.54 503
11702.56 519
11703.58 525
11704.60 526
11705.62 538
11706.64 512
11707.66 502
11708.68 521
11709.71 538
11710.73 485
11711.75 507
11712.77 501
11713.79 498
11714.81 509
11715.83 552
11716.85 543
11717.87 495
11718.89 512
11719.91 546
11720.94 539
11721.96 527
11722.98 497
11724.00 522
11725.02 552
11726.04 505
11727.06 530
11728.09 550
11729.11 537
11730.13 550
11731.15 539
11732.17 580
11733.19 551
11734.22 544
11735.24 564
11736.26 583
11737.28 548
11738.30 559
11739.33 563
11740.35 584
11741.37 530
11742.39 550
11743.41 572
11744.44 566
11745.46 565
11746.48 576
11747.50 578
11748.53 552
11749.55 547
11750.57 560
11751.59 595
11752.62 555
11753.64 577
11754.66 591
11755.68 583
11756.71 566
11757.73 593
11758.75 570
11759.77 575
11760.80 593
11761.82 613
11762.84 613
11763.87 579
11764.89 594
11765.91 594
11766.94 621
11767.96 622
11768.98 608
11770.01 642
11771.03 665
11772.05 601
11773.08 612
11774.10 627
11775.12 637
11776.15 637
11777.17 648
11778.19 646
11779.22 644
11780.24 623
11781.27 632
11782.29 672
11783.31 684
11784.34 665
11785.36 687
11786.39 665
11787.41 660
11788.43 688
11789.46 704
11790.48 688
11791.51 690
11792.53 711
11793.56 716
11794.58 704
11795.60 714
11796.63 709
11797.65 706
11798.68 708
11799.70 701
11800.73 697
11801.75 700
11802.78 705
11803.80 718
11804.83 735
11805.85 705
11806.88 715
11807.90 735
11808.93 763
11809.95 737
11810.98 735
11812.00 730
11813.03 762
11814.05 738
11815.08 716
11816.10 766
11817.13 737
11818.15 755
11819.18 777
11820.20 764
11821.23 761
11822.26 765
11823.28 795
11824.31 795
11825.33 790
11826.36 775
11827.38 818
11828.41 806
11829.44 807
11830.46 788
11831.49 816
11832.51 809
11833.54 806
11834.57 838
11835.59 854
11836.62 828
11837.65 846
11838.67 868
11839.70 858
11840.72 874
11841.75 836
11842.78 847
11843.80 913
11844.83 866
11845.86 900
11846.88 904
11847.91 891
11848.94 930
11849.96 939
11850.99 921
11852.02 957
11853.05 937
11854.07 977
11855.10 949
11856.13 952
11857.15 954
11858.18 985
11859.21 1021
11860.24 1004
11861.26 1027
11862.29 1044
11863.32 1039
11864.34 1004
11865.37 1047
11866.40 1040
11867.43 1026
11868.46 1032
11869.48 1087
11870.51 1068
11871.54 1087
11872.57 1085
11873.59 1079
11874.62 1096
11875.65 1127
11876.68 1130
11877.71 1101
11878.73 1169
11879.76 1165
11880.79 1172
11881.82 1169
11882.85 1166
11883.87 1197
11884.90 1219
11885.93 1236
11886.96 1265
11887.99 1265
11889.02 1281
11890.05 1309
11891.07 1277
11892.10 1309
11893.13 1344
11894.16 1362
11895.19 1399
11896.22 1413
11897.25 1417
11898.28 1439
11899.30 1473
11900.33 1513
11901.36 1536
11902.39 1549
11903.42 1576
11904.45 1603
11905.48 1618
11906.51 1620
11907.54 1622
11908.57 1600
11909.60 1609
11910.63 1643
11911.66 1605
11912.69 1617
11913.71 1611
11914.74 1611
11915.77 1565
11916.80 1542
11917.83 1531
11918.86 1552
11919.89 1561
11920.92 1522
11921.95 1513
11922.98 1555
11924.01 1601
11925.04 1574
11926.07 1573
11927.10 1601
11928.13 1628
11929.16 1679
11930.19 1672
11931.22 1676
11932.25 1695
11933.29 1737
11934.32 1739
11935.35 1695
11936.38 1674
11937.41 1708
11938.44 1691
11939.47 1716
11940.50 1643
11941.53 1564
11942.56 1544
11943.59 1523
11944.62 1516
11945.65 1461
11946.69 1431
11947.72 1417
11948.75 1418
11949.78 1341
11950.81 1323
11951.84 1278
11952.87 1269
11953.90 1260
11954.93 1283
11955.97 1270
11957.00 1266
11958.03 1230
11959.06 1250
11960.09 1242
11961.12 1216
11962.16 1208
11963.19 1253
11964.22 1245
11965.25 1194
11966.28 1220
11967.31 1244
11968.35 1248
11969.38 1218
11970.41 1245
11971.44 1250
11972.47 1240
11973.51 1255
11974.54 1278
11975.57 1250
11976.60 1284
11977.64 1248
11978.67 1243
11979.70 1229
11980.73 1245
11981.77 1245
11982.80 1277
11983.83 1293
11984.86 1281
11985.90 1284
11986.93 1272
11987.96 1291
11988.99 1330
11990.03 1322
11991.06 1294
11992.09 1307
11993.13 1345
11994.16 1367
11995.19 1357
11996.23 1329
11997.26 1348
11998.29 1383
11999.33 1378
12000.36 1362
12001.39 1402
12002.43 1421
12003.46 1417
12004.49 1432
12005.53 1452
12006.56 1453
12007.59 1467
12008.63 1445
12009.66 1450
12010.69 1468
12011.73 1444
12012.76 1452
12013.80 1450
12014.83 1455
12015.86 1476
12016.90 1498
12017.93 1495
12018.97 1533
12020.00 1537
12021.03 1508
12022.07 1519
12023.10 1521
12024.14 1522
12025.17 1486
12026.21 1544
12027.24 1563
12028.28 1560
12029.31 1581
12030.34 1583
12031.38 1570
12032.41 1557
12033.45 1551
12034.48 1578
12035.52 1607
12036.55 1615
12037.59 1608
12038.62 1638
12039.66 1632
12040.69 1618
12041.73 1615
12042.76 1653
12043.80 1632
12044.83 1618
12045.87 1642
12046.90 1664
12047.94 1705
12048.98 1662
12050.01 1659
12051.05 1666
12052.08 1678
12053.12 1694
12054.15 1725
12055.19 1742
12056.22 1758
12057.26 1738
12058.30 1744
12059.33 1748
12060.37 1761
12061.40 1737
12062.44 1761
12063.48 1725
12064.51 1690
12065.55 1649
12066.58 1631
12067.62 1682
12068.66 1624
12069.69 1572
12070.73 1550
12071.77 1540
12072.80 1507
12073.84 1489
12074.88 1456
12075.91 1462
12076.95 1440
12077.99 1446
12079.02 1418
12080.06 1427
12081.10 1404
12082.13 1449
12083.17 1454
12084.21 1385
12085.24 1357
12086.28 1447
12087.32 1427
12088.35 1430
12089.39 1426
12090.43 1424
12091.47 1435
12092.50 1459
12093.54 1455
12094.58 1442
12095.62 1436
12096.65 1436
12097.69 1468
12098.73 1485
12099.77 1490
12100.80 1499
12101.84 1451
12102.88 1484
12103.92 1463
12104.95 1445
12105.99 1483
12107.03 1439
12108.07 1504
12109.11 1461
12110.14 1441
12111.18 1459
12112.22 1413
12113.26 1380
12114.30 1339
12115.34 1315
12116.37 1290
12117.41 1266
12118.45 1254
12119.49 1214
12120.53 1204
12121.57 1194
12122.60 1159
12123.64 1127
12124.68 1114
12125.72 1102
12126.76 1086
12127.80 1105
12128.84 1114
12129.88 1109
12130.91 1071
12131.95 1078
12132.99 1063
12134.03 1048
12135.07 1026
12136.11 1063
12137.15 1057
12138.19 1048
12139.23 1043
12140.27 1033
12141.31 1033
12142.35 1049
12143.39 1041
12144.43 1030
12145.46 1041
12146.50 973
12147.54 998
12148.58 1009
12149.62 986
12150.66 1003
12151.70 981
12152.74 1015
12153.78 1019
12154.82 978
12155.86 980
12156.90 973
12157.94 970
12158.98 966
12160.02 963
12161.06 961
12162.10 956
12163.14 950
12164.18 950
12165.23 924
12166.27 954
12167.31 956
12168.35 929
12169.39 905
12170.43 930
12171.47 927
12172.51 901
12173.55 960
12174.59 912
12175.63 911
12176.67 892
12177.71 868
12178.75 843
12179.80 880
12180.84 878
12181.88 863
12182.92 887
12183.96 862
12185.00 877
12186.04 883
12187.08 880
12188.13 886
12189.17 882
12190.21 841
12191.25 883
12192.29 872
12193.33 881
12194.37 857
12195.42 844
12196.46 829
12197.50 859
12198.54 872
12199.58 907
12200.63 823
12201.67 845
12202.71 823
12203.75 812
12204.79 834
12205.84 813
12206.88 784
12207.92 799
12208.96 811
12210.01 801
12211.05 815
12212.09 793
12213.13 783
12214.17 821
12215.22 807
12216.26 786
12217.30 789
12218.35 778
12219.39 785
12220.43 765
12221.47 776
12222.52 762
12223.56 735
12224.60 769
12225.65 759
12226.69 773
12227.73 771
12228.77 784
12229.82 757
12230.86 749
12231.90 724
12232.95 715
12233.99 746
12235.03 741
12236.08 735
12237.12 712
12238.16 725
12239.21 704
12240.25 708
12241.30 734
12242.34 713
12243.38 715
12244.43 708
12245.47 731
12246.51 726
12247.56 722
12248.60 720
12249.65 703
12250.69 697
12251.73 726
12252.78 697
12253.82 713
12254.87 695
12255.91 695
12256.96 661
12258.00 701
12259.04 701
12260.09 691
12261.13 671
12262.18 672
12263.22 692
12264.27 676
12265.31 662
12266.36 652
12267.40 673
12268.45 633
12269.49 644
12270.54 660
12271.58 679
12272.63 650
12273.67 665
12274.72 622
12275.76 635
12276.81 616
12277.85 616
12278.90 620
12279.94 647
12280.99 604
12282.03 583
12283.08 598
12284.12 605
12285.17 645
12286.22 624
12287.26 602
12288.31 597
12289.35 616
12290.40 613
12291.44 607
12292.49 570
12293.54 591
12294.58 604
12295.63 603
12296.67 618
12297.72 609
12298.77 605
12299.81 593
12300.86 616
12301.90 568
12302.95 586
12304.00 602
12305.04 609
12306.09 614
12307.14 594
12308.18 606
12309.23 615
12310.28 592
12311.32 581
12312.37 589
12313.42 600
12314.46 596
12315.51 585
12316.56 576
12317.60 609
12318.65 584
12319.70 577
12320.74 587
12321.79 597
12322.84 592
12323.89 561
12324.93 598
12325.98 580
12327.03 559
12328.08 567
12329.12 582
12330.17 557
12331.22 569
12332.27 581
12333.31 582
12334.36 560
12335.41 575
12336.46 589
12337.50 568
12338.55 566
12339.60 577
12340.65 564
12341.70 562
12342.74 562
12343.79 573
12344.84 592
12345.89 575
12346.94 568
12347.98 568
12349.03 576
12350.08 561
12351.13 574
12352.18 590
12353.23 578
12354.27 553
12355.32 560
12356.37 581
12357.42 560
12358.47 598
12359.52 571
12360.57 592
12361.61 557
12362.66 567
12363.71 553
12364.76 580
12365.81 577
12366.86 575
12367.91 582
12368.96 523
12370.01 572
12371.06 565
12372.11 587
12373.15 559
12374.20 558
12375.25 550
12376.30 579
12377.35 551
12378.40 554
12379.45 573
12380.50 572
12381.55 563
12382.60 574
12383.65 581
12384.70 569
12385.75 556
12386.80 596
12387.85 605
12388.90 575
12389.95 570
12391.00 573
12392.05 610
12393.10 580
12394.15 578
12395.20 575
12396.25 582
12397.30 558
12398.35 563
12399.40 574
12400.45 583
12401.50 566
12402.55 563
12403.60 572
12404.65 580
12405.70 575
12406.75 588
12407.81 597
12408.86 592
12409.91 587
12410.96 593
12412.01 602
12413.06 606
12414.11 553
12415.16 571
12416.21 591
12417.26 605
12418.32 599
12419.37 583
12420.42 558
12421.47 590
12422.52 615
12423.57 633
12424.62 582
12425.68 609
12426.73 609
12427.78 626
12428.83 602
12429.88 640
12430.93 622
12431.99 594
12433.04 601
12434.09 603
12435.14 639
12436.19 637
12437.24 622
12438.30 629
12439.35 618
12440.40 609
12441.45 599
12442.51 626
12443.56 613
12444.61 596
12445.66 609
12446.71 639
12447.77 636
12448.82 651
12449.87 623
12450.92 668
12451.98 660
12453.03 651
12454.08 666
12455.14 656
12456.19 656
12457.24 664
12458.29 688
12459.35 684
12460.40 656
12461.45 740
12462.51 732
12463.56 721
12464.61 733
12465.67 749
12466.72 785
12467.77 792
12468.83 770
12469.88 817
12470.93 827
12471.99 826
12473.04 851
12474.09 886
12475.15 897
12476.20 883
12477.25 927
12478.31 942
12479.36 940
12480.42 925
12481.47 963
12482.52 933
12483.58 927
12484.63 892
12485.69 913
12486.74 913
12487.79 914
12488.85 876
12489.90 866
12490.96 896
12492.01 824
12493.06 856
12494.12 787
12495.17 790
12496.23 785
12497.28 748
12498.34 770
12499.39 766
12500.45 744
12501.50 746
12502.56 753
12503.61 725
12504.67 746
12505.72 753
12506.78 775
12507.83 726
12508.89 744
12509.94 750
12511.00 773
12512.05 751
12513.11 760
12514.16 753
12515.22 764
12516.27 749
12517.33 751
12518.38 770
12519.44 707
12520.49 758
12521.55 748
12522.60 730
12523.66 734
12524.72 744
12525.77 750
12526.83 735
12527.88 712
12528.94 744
12530.00 783
12531.05 745
12532.11 751
12533.16 766
12534.22 759
12535.28 752
12536.33 773
12537.39 820
12538.44 780
12539.50 773
12540.56 798
12541.61 816
12542.67 795
12543.73 806
12544.78 860
12545.84 891
12546.90 874
12547.95 886
12549.01 896
12550.07 909
12551.12 902
12552.18 947
12553.24 931
12554.29 929
12555.35 938
12556.41 960
12557.47 941
12558.52 913
12559.58 915
12560.64 904
12561.69 889
12562.75 852
12563.81 828
12564.87 837
12565.92 797
12566.98 815
12568.04 829
12569.10 788
12570.15 779
12571.21 790
12572.27 802
12573.33 771
12574.38 746
12575.44 773
12576.50 771
12577.56 768
12578.62 725
12579.67 746
12580.73 765
12581.79 765
12582.85 755
12583.91 763
12584.96 749
12586.02 734
12587.08 757
12588.14 734
12589.20 742
12590.26 725
12591.32 737
12592.37 735
12593.43 736
12594.49 747
12595.55 712
12596.61 735
12597.67 716
12598.73 702
12599.78 721
12600.84 725
12601.90 710
12602.96 740
12604.02 744
12605.08 717
12606.14 722
12607.20 733
12608.26 756
12609.32 738
12610.38 705
12611.44 718
12612.49 755
12613.55 707
12614.61 725
12615.67 733
12616.73 746
12617.79 692
12618.85 775
12619.91 785
12620.97 757
12622.03 739
12623.09 765
12624.15 775
12625.21 775
12626.27 782
12627.33 811
12628.39 798
12629.45 771
12630.51 787
12631.57 795
12632.63 808
12633.69 773
12634.75 768
12635.81 798
12636.87 815
12637.93 804
12638.99 789
12640.05 737
12641.12 772
12642.18 748
12643.24 759
12644.30 731
12645.36 715
12646.42 734
12647.48 735
12648.54 699
12649.60 682
12650.66 719
12651.72 711
12652.78 688
12653.85 667
12654.91 675
12655.97 691
12657.03 700
12658.09 704
12659.15 684
12660.21 681
12661.28 672
12662.34 710
12663.40 693
12664.46 679
12665.52 675
12666.58 674
12667.64 675
12668.71 661
12669.77 660
12670.83 683
12671.89 678
12672.95 675
12674.02 671
12675.08 633
12676.14 675
12677.20 653
12678.26 656
12679.33 666
12680.39 679
12681.45 674
12682.51 670
12683.58 668
12684.64 683
12685.70 623
12686.76 669
12687.83 653
12688.89 650
12689.95 648
12691.01 655
12692.08 662
12693.14 630
12694.20 655
12695.27 656
12696.33 682
12697.39 652
12698.45 644
12699.52 634
12700.58 645
12701.64 647
12702.71 635
12703.77 630
12704.83 627
12705.90 643
12706.96 632
12708.02 650
12709.09 641
12710.15 669
12711.21 657
12712.28 656
12713.34 646
12714.40 669
12715.47 641
12716.53 650
12717.60 620
12718.66 644
12719.72 649
12720.79 649
12721.85 645
12722.92 621
12723.98 634
12725.04 645
12726.11 654
12727.17 682
12728.24 674
12729.30 615
12730.37 663
12731.43 644
12732.49 666
12733.56 623
12734.62 654
12735.69 661
12736.75 648
12737.82 650
12738.88 639
12739.95 645
12741.01 634
12742.08 636
12743.14 623
12744.21 607
12745.27 601
12746.34 621
12747.40 615
12748.47 618
12749.53 618
12750.60 637
12751.66 630
12752.73 597
12753.79 596
12754.86 604
12755.92 607
12756.99 612
12758.05 610
12759.12 588
12760.18 591
12761.25 590
12762.32 618
12763.38 556
12764.45 592
12765.51 569
12766.58 611
12767.65 576
12768.71 566
12769.78 564
12770.84 598
12771.91 574
12772.98 554
12774.04 569
12775.11 557
12776.17 562
12777.24 532
12778.31 592
12779.37 555
12780.44 562
12781.51 554
12782.57 589
12783.64 547
12784.71 557
12785.77 554
12786.84 571
12787.91 566
12788.97 544
12790.04 562
12791.11 571
12792.17 552
12793.24 537
12794.31 537
12795.37 527
12796.44 561
12797.51 526
12798.58 567
12799.64 514
12800.71 538
12801.78 548
12802.85 540
12803.91 548
12804.98 534
12806.05 537
12807.12 556
12808.18 546
12809.25 529
12810.32 531
12811.39 535
12812.45 556
12813.52 529
12814.59 569
12815.66 562
12816.73 527
12817.79 512
12818.86 544
12819.93 574
12821.00 543
12822.07 541
12823.13 543
12824.20 562
12825.27 568
12826.34 556
12827.41 541
12828.48 583
12829.54 559
12830.61 553
12831.68 544
12832.75 524
12833.82 542
12834.89 532
12835.96 537
12837.02 549
12838.09 539
12839.16 532
12840.23 547
12841.30 539
12842.37 542
12843.44 498
12844.51 509
12845.58 500
12846.65 528
12847.72 506
12848.78 529
12849.85 498
12850.92 485
12851.99 482
12853.06 499
12854.13 483
12855.20 519
12856.27 512
12857.34 478
12858.41 500
12859.48 490
12860.55 503
12861.62 476
12862.69 506
12863.76 467
12864.83 497
12865.90 464
12866.97 481
12868.04 431
12869.11 465
12870.18 445
12871.25 467
12872.32 466
12873.39 469
12874.46 477
12875.53 460
12876.60 487
12877.67 454
12878.74 487
12879.81 464
12880.88 465
12881.95 449
12883.03 449
12884.10 440
12885.17 459
12886.24 443
12887.31 463
12888.38 438
12889.45 451
12890.52 455
12891.59 416
12892.66 474
12893.74 469
12894.81 476
12895.88 441
12896.95 447
12898.02 439
12899.09 442
12900.16 429
12901.23 454
12902.31 446
12903.38 469
12904.45 436
12905.52 411
12906.59 438
12907.66 435
12908.74 466
12909.81 440
12910.88 465
12911.95 426
12913.02 426
12914.10 427
12915.17 432
12916.24 430
12917.31 420
12918.38 438
12919.46 444
12920.53 441
12921.60 429
12922.67 453
12923.75 435
12924.82 429
12925.89 437
12926.96 445
12928.04 416
12929.11 440
12930.18 417
12931.25 427
12932.33 403
12933.40 422
12934.47 425
12935.55 446
12936.62 433
12937.69 410
12938.76 407
12939.84 401
12940.91 446
12941.98 421
12943.06 413
12944.13 415
12945.20 447
12946.28 434
12947.35 433
12948.42 412
12949.50 421
12950.57 433
12951.64 424
12952.72 407
12953.79 427
12954.87 424
12955.94 438
12957.01 448
12958.09 420
12959.16 425
12960.23 410
12961.31 436
12962.38 418
12963.46 422
12964.53 422
12965.60 424
12966.68 401
12967.75 427
12968.83 410
12969.90 420
12970.98 438
12972.05 411
12973.13 427
12974.20 430
12975.27 423
12976.35 396
12977.42 437
12978.50 396
12979.57 403
12980.65 406
12981.72 414
12982.80 418
12983.87 418
12984.95 423
12986.02 431
12987.10 423
12988.17 418
12989.25 429
12990.32 434
12991.40 424
12992.47 447
12993.55 416
12994.62 423
12995.70 414
12996.77 412
12997.85 439
12998.93 424
13000.00 447
13001.08 428
13002.15 427
13003.23 411
13004.30 421
13005.38 427
13006.46 425
13007.53 443
13008.61 451
13009.68 419
13010.76 409
13011.84 418
13012.91 432
13013.99 433
13015.06 391
13016.14 430
13017.22 441
13018.29 423
13019.37 418
13020.45 421
13021.52 460
13022.60 440
13023.68 440
13024.75 419
13025.83 437
13026.91 422
13027.98 433
13029.06 423
13030.14 435
13031.21 430
13032.29 447
13033.37 438
13034.44 423
13035.52 431
13036.60 411
13037.67 447
13038.75 420
13039.83 438
13040.91 426
13041.98 449
13043.06 446
13044.14 439
13045.22 435
13046.29 436
13047.37 456
13048.45 464
13049.53 472
13050.60 420
13051.68 426
13052.76 423
13053.84 475
13054.91 426
13055.99 428
13057.07 431
13058.15 466
13059.23 420
13060.30 439
13061.38 444
13062.46 411
13063.54 428
13064.62 457
13065.70 444
13066.77 425
13067.85 448
13068.93 467
13070.01 449
13071.09 433
13072.17 440
13073.25 470
13074.32 464
13075.40 446
13076.48 462
13077.56 437
13078.64 444
13079.72 423
13080.80 462
13081.88 455
13082.95 451
13084.03 422
13085.11 442
13086.19 439
13087.27 439
13088.35 459
13089.43 462
13090.51 464
13091.59 440
13092.67 477
13093.75 472
13094.83 485
13095.91 442
13096.99 481
13098.07 473
13099.15 475
13100.22 459
13101.30 465
13102.38 458
13103.46 458
13104.54 476
13105.62 485
13106.70 496
13107.78 447
13108.86 438
13109.94 470
13111.02 475
13112.10 455
13113.19 475
13114.27 460
13115.35 473
13116.43 467
13117.51 471
13118.59 461
13119.67 463
13120.75 483
13121.83 497
13122.91 490
13123.99 480
13125.07 500
13126.15 508
13127.23 492
13128.31 474
13129.39 512
13130.48 503
13131.56 503
13132.64 503
13133.72 478
13134.80 500
13135.88 500
13136.96 514
13138.04 492
13139.12 484
13140.21 488
13141.29 532
13142.37 527
13143.45 484
13144.53 477
13145.61 514
13146.70 518
13147.78 537
13148.86 519
13149.94 514
13151.02 523
13152.10 521
13153.19 528
13154.27 521
13155.35 502
13156.43 524
13157.51 555
13158.60 523
13159.68 524
13160.76 538
13161.84 552
13162.93 545
13164.01 514
13165.09 509
13166.17 542
13167.25 527
13168.34 536
13169.42 547
13170.50 537
13171.59 551
13172.67 546
13173.75 534
13174.83 530
13175.92 556
13177.00 570
13178.08 549
13179.17 528
13180.25 547
13181.33 526
13182.41 549
13183.50 556
13184.58 556
13185.66 567
13186.75 561
13187.83 566
13188.91 546
13190.00 574
13191.08 563
13192.16 586
13193.25 553
13194.33 586
13195.42 565
13196.50 576
13197.58 589
13198.67 586
13199.75 567
13200.83 586
13201.92 620
13203.00 574
13204.09 581
13205.17 592
13206.25 610
13207.34 601
13208.42 616
13209.51 598
13210.59 617
13211.68 605
13212.76 632
13213.84 639
13214.93 583
13216.01 619
13217.10 597
13218.18 622
13219.27 632
13220.35 643
13221.44 645
13222.52 630
13223.61 611
13224.69 627
13225.78 656
13226.86 651
13227.95 660
13229.03 651
13230.12 653
13231.20 638
13232.29 611
13233.37 655
13234.46 657
13235.54 622
13236.63 651
13237.71 659
13238.80 682
13239.88 669
13240.97 674
13242.05 661
13243.14 669
13244.23 678
13245.31 693
13246.40 708
13247.48 683
13248.57 684
13249.65 735
13250.74 750
13251.83 719
13252.91 727
13254.00 739
13255.08 773
13256.17 748
13257.26 758
13258.34 748
13259.43 749
13260.52 750
13261.60 758
13262.69 769
13263.77 756
13264.86 775
13265.95 747
13267.03 777
13268.12 783
13269.21 799
13270.29 794
13271.38 785
13272.47 774
13273.55 804
13274.64 800
13275.73 808
13276.82 818
13277.90 827
13278.99 811
13280.08 837
13281.16 843
13282.25 883
13283.34 847
13284.43 821
13285.51 879
13286.60 871
13287.69 883
13288.78 870
13289.86 869
13290.95 861
13292.04 885
13293.13 904
13294.21 901
13295.30 910
13296.39 942
13297.48 916
13298.56 922
13299.65 924
13300.74 952
13301.83 935
13302.92 960
13304.00 957
13305.09 980
13306.18 978
13307.27 978
13308.36 1012
13309.45 1011
13310.53 1014
13311.62 1002
13312.71 1012
13313.80 1027
13314.89 1047
13315.98 1038
13317.07 1079
13318.15 1105
13319.24 1054
13320.33 1101
13321.42 1085
13322.51 1113
13323.60 1062
13324.69 1065
13325.78 1077
13326.87 1113
13327.95 1109
13329.04 1134
13330.13 1125
13331.22 1151
13332.31 1133
13333.40 1137
13334.49 1183
13335.58 1209
13336.67 1199
13337.76 1170
13338.85 1215
13339.94 1193
13341.03 1227
13342.12 1210
13343.21 1210
13344.30 1187
13345.39 1240
13346.48 1217
13347.57 1199
13348.66 1213
13349.75 1221
13350.84 1244
13351.93 1217
13353.02 1211
13354.11 1255
13355.20 1230
13356.29 1243
13357.38 1220
13358.47 1266
13359.56 1272
13360.65 1250
13361.74 1275
13362.83 1257
13363.92 1267
13365.01 1280
13366.10 1282
13367.19 1304
13368.28 1298
13369.37 1315
13370.46 1293
13371.55 1292
13372.65 1249
13373.74 1277
13374.83 1298
13375.92 1323
13377.01 1242
13378.10 1210
13379.19 1227
13380.28 1222
13381.37 1205
13382.47 1207
13383.56 1222
13384.65 1178
13385.74 1137
13386.83 1126
13387.92 1139
13389.01 1138
13390.11 1142
13391.20 1120
13392.29 1097
13393.38 1078
13394.47 1095
13395.56 1117
13396.66 1090
13397.75 1077
13398.84 1081
13399.93 1079
13401.02 1081
13402.12 1105
13403.21 1075
13404.30 1057
13405.39 1068
13406.49 1101
13407.58 1076
13408.67 1067
13409.76 1059
13410.86 1090
13411.95 1095
13413.04 1034
13414.13 999
13415.23 1010
13416.32 1041
13417.41 1042
13418.50 1058
13419.60 1051
13420.69 1049
13421.78 1008
13422.88 1042
13423.97 1056
13425.06 1027
13426.15 1007
13427.25 1024
13428.34 1062
13429.43 1047
13430.53 1034
13431.62 1062
13432.71 1087
13433.81 1051
13434.90 1050
13435.99 1075
13437.09 1073
13438.18 1049
13439.27 1100
13440.37 1121
13441.46 1079
13442.56 1071
13443.65 1118
13444.74 1109
13445.84 1108
13446.93 1126
13448.03 1118
13449.12 1123
13450.21 1105
13451.31 1114
13452.40 1106
13453.50 1094
13454.59 1092
13455.68 1117
13456.78 1134
13457.87 1136
13458.97 1146
13460.06 1144
13461.16 1116
13462.25 1110
13463.35 1164
13464.44 1172
13465.54 1148
13466.63 1134
13467.73 1169
13468.82 1172
13469.91 1181
13471.01 1168
13472.10 1196
13473.20 1184
13474.29 1211
13475.39 1197
13476.48 1233
13477.58 1184
13478.68 1227
13479.77 1237
13480.87 1230
13481.96 1187
13483.06 1203
13484.15 1202
13485.25 1252
13486.34 1250
13487.44 1220
13488.53 1287
13489.63 1252
13490.73 1257
13491.82 1306
13492.92 1286
13494.01 1272
13495.11 1275
13496.21 1285
13497.30 1311
13498.40 1283
13499.49 1321
13500.59 1363
13501.69 1336
13502.78 1369
13503.88 1335
13504.97 1354
13506.07 1340
13507.17 1338
13508.26 1333
13509.36 1351
13510.46 1314
13511.55 1348
13512.65 1351
13513.75 1339
13514.84 1343
13515.94 1288
13517.04 1303
13518.13 1286
13519.23 1285
13520.33 1279
13521.42 1290
13522.52 1217
13523.62 1209
13524.72 1190
13525.81 1241
13526.91 1244
13528.01 1183
13529.10 1181
13530.20 1167
13531.30 1205
13532.40 1204
13533.49 1203
13534.59 1134
13535.69 1181
13536.79 1166
13537.88 1155
13538.98 1143
13540.08 1097
13541.18 1110
13542.28 1134
13543.37 1110
13544.47 1085
13545.57 1093
13546.67 1089
13547.77 1094
13548.86 1106
13549.96 1086
13551.06 1060
13552.16 1051
13553.26 1078
13554.35 1073
13555.45 1001
13556.55 1024
13557.65 1044
13558.75 1031
13559.85 1014
13560.95 1011
13562.04 1007
13563.14 1002
13564.24 1017
13565.34 1032
13566.44 983
13567.54 985
13568.64 1000
13569.74 1002
13570.83 1004
13571.93 943
13573.03 975
13574.13 1013
13575.23 999
13576.33 951
13577.43 966
13578.53 988
13579.63 966
13580.73 990
13581.83 958
13582.93 942
13584.03 958
13585.13 993
13586.22 965
13587.32 952
13588.42 940
13589.52 962
13590.62 978
13591.72 979
13592.82 949
13593.92 1007
13595.02 957
13596.12 955
13597.22 976
13598.32 976
13599.42 975
13600.52 970
13601.62 966
13602.72 968
13603.82 977
13604.92 977
13606.03 998
13607.13 990
13608.23 960
13609.33 959
13610.43 1012
13611.53 982
13612.63 956
13613.73 965
13614.83 976
13615.93 977
13617.03 978
13618.13 982
13619.23 977
13620.33 963
13621.44 964
13622.54 1009
13623.64 991
13624.74 962
13625.84 972
13626.94 1007
13628.04 983
13629.14 947
13630.25 990
13631.35 996
13632.45 972
13633.55 972
13634.65 982
13635.75 992
13636.85 997
13637.96 973
13639.06 997
13640.16 974
13641.26 1002
13642.36 990
13643.47 986
13644.57 959
13645.67 974
13646.77 986
13647.87 951
13648.98 956
13650.08 938
13651.18 973
13652.28 987
13653.38 988
13654.49 989
13655.59 985
13656.69 965
13657.79 974
13658.90 991
13660.00 998
13661.10 964
13662.20 970
13663.31 1003
13664.41 1019
13665.51 985
13666.62 968
13667.72 970
13668.82 992
13669.92 958
13671.03 992
13672.13 969
13673.23 968
13674.34 990
13675.44 1001
13676.54 988
13677.65 973
13678.75 993
13679.85 996
13680.96 988
13682.06 999
13683.16 974
13684.27 972
13685.37 989
13686.48 989
13687.58 992
13688.68 1018
13689.79 989
13690.89 1000
13691.99 1007
13693.10 1031
13694.20 1006
13695.31 1028
13696.41 1045
13697.51 1042
13698.62 1014
13699.72 1010
13700.83 1059
13701.93 1069
13703.04 1046
13704.14 1043
13705.24 1076
13706.35 1074
13707.45 1063
13708.56 1097
13709.66 1087
13710.77 1077
13711.87 1070
13712.98 1118
13714.08 1091
13715.19 1087
13716.29 1127
13717.40 1128
13718.50 1099
13719.61 1105
13720.71 1163
13721.82 1186
13722.92 1176
13724.03 1141
13725.13 1186
13726.24 1221
13727.34 1161
13728.45 1206
13729.55 1218
13730.66 1181
13731.76 1204
13732.87 1228
13733.97 1239
13735.08 1274
13736.19 1254
13737.29 1320
13738.40 1307
13739.50 1315
13740.61 1318
13741.72 1317
13742.82 1321
13743.93 1293
13745.03 1342
13746.14 1430
13747.25 1393
13748.35 1397
13749.46 1447
13750.56 1472
13751.67 1496
13752.78 1496
13753.88 1524
13754.99 1553
13756.10 1559
13757.20 1554
13758.31 1581
13759.42 1643
13760.52 1630
13761.63 1674
13762.74 1684
13763.84 1692
13764.95 1712
13766.06 1734
13767.16 1764
13768.27 1750
13769.38 1740
13770.48 1779
13771.59 1782
13772.70 1746
13773.81 1734
13774.91 1718
13776.02 1687
13777.13 1680
13778.23 1650
13779.34 1664
13780.45 1598
13781.56 1540
13782.66 1520
13783.77 1552
13784.88 1491
13785.99 1449
13787.09 1420
13788.20 1410
13789.31 1377
13790.42 1358
13791.53 1332
13792.63 1288
13793.74 1252
13794.85 1244
13795.96 1200
13797.07 1167
13798.17 1164
13799.28 1180
13800.39 1148
13801.50 1101
13802.61 1127
13803.72 1108
13804.82 1100
13805.93 1052
13807.04 1058
13808.15 1058
13809.26 1038
13810.37 1011
13811.48 1025
13812.58 1063
13813.69 1006
13814.80 1030
13815.91 1027
13817.02 1015
13818.13 958
13819.24 985
13820.35 974
13821.46 966
13822.57 962
13823.67 975
13824.78 971
13825.89 970
13827.00 958
13828.11 953
13829.22 959
13830.33 945
13831.44 930
13832.55 965
13833.66 956
13834.77 917
13835.88 946
13836.99 957
13838.10 944
13839.21 950
13840.32 967
13841.43 977
13842.54 927
13843.65 953
13844.76 952
13845.87 953
13846.98 954
13848.09 932
13849.20 995
13850.31 958
13851.42 943
13852.53 953
13853.64 916
13854.75 943
13855.86 907
13856.97 948
13858.08 934
13859.19 961
13860.30 929
13861.41 934
13862.52 934
13863.63 902
13864.75 944
13865.86 932
13866.97 959
13868.08 909
13869.19 939
13870.30 933
13871.41 941
13872.52 923
13873.63 934
13874.75 953
13875.86 931
13876.97 966
13878.08 967
13879.19 978
13880.30 922
13881.41 946
13882.53 980
13883.64 949
13884.75 934
13885.86 929
13886.97 934
13888.08 913
13889.20 899
13890.31 977
13891.42 973
13892.53 932
13893.64 941
13894.76 942
13895.87 938
13896.98 908
13898.09 932
13899.20 902
13900.32 929
13901.43 917
13902.54 917
13903.65 911
13904.77 934
13905.88 879
13906.99 883
13908.10 913
13909.22 897
13910.33 858
13911.44 876
13912.55 867
13913.67 859
13914.78 889
13915.89 864
13917.01 853
13918.12 864
13919.23 875
13920.34 860
13921.46 876
13922.57 851
13923.68 867
13924.80 817
13925.91 830
13927.02 837
13928.14 827
13929.25 844
13930.36 793
13931.48 826
13932.59 824
13933.70 784
13934.82 778
13935.93 821
13937.05 806
13938.16 810
13939.27 760
13940.39 795
13941.50 813
13942.62 789
13943.73 790
13944.84 795
13945.96 809
13947.07 779
13948.19 800
13949.30 759
13950.41 790
13951.53 809
13952.64 773
13953.76 760
13954.87 760
13955.99 774
13957.10 817
13958.22 796
13959.33 756
13960.44 766
13961.56 781
13962.67 776
13963.79 747
13964.90 750
13966.02 767
13967.13 776
13968.25 751
13969.36 758
13970.48 746
13971.59 767
13972.71 758
13973.82 766
13974.94 739
13976.05 730
13977.17 779
13978.29 783
13979.40 766
13980.52 732
13981.63 760
13982.75 761
13983.86 762
13984.98 739
13986.09 721
13987.21 745
13988.33 758
13989.44 760
13990.56 750
13991.67 749
13992.79 771
13993.91 791
13995.02 778
13996.14 766
13997.25 744
13998.37 787
13999.49 798
14000.60 776
14001.72 714
14002.84 725
14003.95 779
14005.07 794
14006.18 746
14007.30 755
14008.42 782
14009.53 760
14010.65 777
14011.77 763
14012.88 758
14014.00 748
14015.12 777
14016.23 764
14017.35 761
14018.47 770
14019.59 788
14020.70 797
14021.82 788
14022.94 755
14024.05 816
14025.17 777
14026.29 776
14027.41 753
14028.52 776
14029.64 798
14030.76 795
14031.88 796
14032.99 772
14034.11 787
14035.23 787
14036.35 840
14037.46 841
14038.58 812
14039.70 784
14040.82 825
14041.94 840
14043.05 801
14044.17 800
14045.29 805
14046.41 850
14047.53 846
14048.64 851
14049.76 876
14050.88 871
14052.00 859
14053.12 869
14054.24 863
14055.35 877
14056.47 843
14057.59 875
14058.71 902
14059.83 867
14060.95 905
14062.07 910
14063.19 915
14064.30 882
14065.42 915
14066.54 919
14067.66 948
14068.78 906
14069.90 967
14071.02 948
14072.14 930
14073.26 979
14074.38 997
14075.49 989
14076.61 994
14077.73 973
14078.85 1008
14079.97 984
14081.09 972
14082.21 988
14083.33 991
14084.45 1025
14085.57 1016
14086.69 1022
14087.81 1012
14088.93 1032
14090.05 1036
14091.17 1066
14092.29 1031
14093.41 1047
14094.53 1054
14095.65 1069
14096.77 1019
14097.89 1015
14099.01 1045
14100.13 1064
14101.25 1050
14102.37 1019
14103.49 1036
14104.61 1010
14105.73 1013
14106.85 1009
14107.97 1031
14109.09 1015
14110.21 1007
14111.33 990
14112.46 1000
14113.58 957
14114.70 969
14115.82 1003
14116.94 1010
14118.06 937
14119.18 912
14120.30 962
14121.42 937
14122.54 935
14123.66 910
14124.79 942
14125.91 899
14127.03 890
14128.15 905
14129.27 889
14130.39 866
14131.51 823
14132.64 839
14133.76 860
14134.88 844
14136.00 820
14137.12 856
14138.24 819
14139.37 802
14140.49 822
14141.61 827
14142.73 832
14143.85 816
14144.98 787
14146.10 780
14147.22 788
14148.34 765
14149.46 807
14150.59 831
14151.71 796
14152.83 768
14153.95 834
14155.08 801
14156.20 818
14157.32 782
14158.44 789
14159.57 772
14160.69 755
14161.81 774
14162.93 767
14164.06 758
14165.18 739
14166.30 765
14167.43 760
14168.55 754
14169.67 762
14170.79 775
14171.92 763
14173.04 750
14174.16 723
14175.29 770
14176.41 766
14177.53 744
14178.66 741
14179.78 736
14180.90 742
14182.03 717
14183.15 722
14184.27 747
14185.40 728
14186.52 745
14187.65 784
14188.77 743
14189.89 734
14191.02 710
14192.14 722
14193.27 689
14194.39 734
14195.51 721
14196.64 741
14197.76 740
14198.89 687
14200.01 712
14201.13 724
14202.26 709
14203.38 726
14204.51 727
14205.63 735
14206.76 696
14207.88 712
14209.01 728
14210.13 685
14211.25 691
14212.38 721
14213.50 721
14214.63 679
14215.75 674
14216.88 703
14218.00 713
14219.13 687
14220.25 673
14221.38 712
14222.50 703
14223.63 687
14224.75 701
14225.88 677
14227.00 665
14228.13 700
14229.25 676
14230.38 687
14231.51 660
14232.63 657
14233.76 670
14234.88 662
14236.01 659
14237.13 666
14238.26 672
14239.39 669
14240.51 655
14241.64 646
14242.76 648
14243.89 658
14245.01 651
14246.14 666
14247.27 670
14248.39 657
14249.52 660
14250.65 643
14251.77 663
14252.90 627
14254.02 635
14255.15 654
14256.28 612
14257.40 624
14258.53 634
14259.66 653
14260.78 627
14261.91 635
14263.04 637
14264.16 654
14265.29 641
14266.42 633
14267.54 620
14268.67 648
14269.80 627
14270.92 625
14272.05 608
14273.18 598
14274.31 605
14275.43 622
14276.56 634
14277.69 615
14278.82 617
14279.94 590
14281.07 603
14282.20 589
14283.33 620
14284.45 617
14285.58 594
14286.71 573
14287.84 572
14288.96 583
14290.09 568
14291.22 587
14292.35 580
14293.47 581
14294.60 570
14295.73 579
14296.86 603
14297.99 559
14299.11 558
14300.24 576
14301.37 582
14302.50 537
14303.63 544
14304.76 551
14305.88 567
14307.01 518
14308.14 528
14309.27 532
14310.40 571
14311.53 547
14312.66 542
14313.78 533
14314.91 552
14316.04 552
14317.17 546
14318.30 519
14319.43 523
14320.56 553
14321.69 544
14322.82 531
14323.95 533
14325.07 551
14326.20 527
14327.33 551
14328.46 532
14329.59 524
14330.72 517
14331.85 552
14332.98 547
14334.11 528
14335.24 539
14336.37 553
14337.50 527
14338.63 494
14339.76 489
14340.89 493
14342.02 516
14343.15 529
14344.28 521
14345.41 483
14346.54 514
14347.67 556
14348.80 516
14349.93 494
14351.06 499
14352.19 505
14353.32 517
14354.45 499
14355.58 506
14356.71 488
14357.84 508
14358.97 521
14360.10 493
14361.23 499
14362.36 454
14363.49 503
14364.62 512
14365.75 508
14366.88 474
14368.02 498
14369.15 489
14370.28 508
14371.41 508
14372.54 482
14373.67 480
14374.80 491
14375.93 496
14377.06 487
14378.20 498
14379.33 500
14380.46 518
14381.59 494
14382.72 513
14383.85 463
14384.98 493
14386.12 491
14387.25 510
14388.38 491
14389.51 488
14390.64 502
14391.77 500
14392.91 469
14394.04 464
14395.17 474
14396.30 494
14397.43 514
14398.57 482
14399.70 488
14400.83 458
14401.96 483
14403.09 470
14404.23 499
14405.36 510
14406.49 485
14407.62 494
14408.76 497
14409.89 470
14411.02 490
14412.15 488
14413.29 492
14414.42 518
14415.55 499
14416.68 504
14417.82 486
14418.95 484
14420.08 479
14421.22 478
14422.35 492
14423.48 502
14424.62 515
14425.75 484
14426.88 490
14428.01 505
14429.15 518
14430.28 502
14431.41 543
14432.55 511
14433.68 512
14434.81 510
14435.95 513
14437.08 483
14438.22 498
14439.35 477
14440.48 483
14441.62 497
14442.75 481
14443.88 482
14445.02 494
14446.15 504
14447.29 494
14448.42 495
14449.55 460
14450.69 501
14451.82 483
14452.96 513
14454.09 512
14455.23 524
14456.36 510
14457.49 504
14458.63 511
14459.76 496
14460.90 496
14462.03 505
14463.17 532
14464.30 504
14465.44 504
14466.57 508
14467.71 546
14468.84 498
14469.97 521
14471.11 485
14472.24 500
14473.38 500
14474.51 499
14475.65 509
14476.79 483
14477.92 527
14479.06 508
14480.19 525
14481.33 507
14482.46 502
14483.60 515
14484.73 557
14485.87 514
14487.00 520
14488.14 504
14489.27 518
14490.41 522
14491.55 525
14492.68 522
14493.82 510
14494.95 514
14496.09 511
14497.23 487
14498.36 521
14499.50 523
14500.63 517
14501.77 508
14502.91 504
14504.04 513
14505.18 508
14506.31 543
14507.45 496
14508.59 506
14509.72 508
14510.86 528
14512.00 511
14513.13 517
14514.27 505
14515.41 542
14516.54 502
14517.68 540
14518.82 532
14519.95 487
14521.09 515
14522.23 531
14523.36 546
14524.50 516
14525.64 533
14526.78 577
14527.91 524
14529.05 517
14530.19 536
14531.32 538
14532.46 545
14533.60 563
14534.74 535
14535.87 573
14537.01 537
14538.15 553
14539.29 547
14540.42 539
14541.56 534
14542.70 542
14543.84 568
14544.97 558
14546.11 563
14547.25 552
14548.39 557
14549.53 564
14550.66 574
14551.80 577
14552.94 589
14554.08 588
14555.22 577
14556.36 583
14557.49 563
14558.63 580
14559.77 597
14560.91 613
14562.05 605
14563.19 580
14564.32 597
14565.46 622
14566.60 587
14567.74 600
14568.88 616
14570.02 633
14571.16 609
14572.30 639
14573.43 649
14574.57 669
14575.71 645
14576.85 639
14577.99 664
14579.13 675
14580.27 655
14581.41 668
14582.55 674
14583.69 666
14584.83 673
14585.97 672
14587.10 697
14588.24 678
14589.38 697
14590.52 697
14591.66 712
14592.80 699
14593.94 710
14595.08 722
14596.22 757
14597.36 741
14598.50 768
14599.64 758
14600.78 743
14601.92 772
14603.06 760
14604.20 795
14605.34 736
14606.48 762
14607.62 787
14608.76 801
14609.90 783
14611.04 805
14612.18 815
14613.32 809
14614.47 808
14615.61 845
14616.75 832
14617.89 826
14619.03 849
14620.17 884
14621.31 874
14622.45 859
14623.59 877
14624.73 936
14625.87 879
14627.01 920
14628.16 958
14629.30 925
14630.44 893
14631.58 939
14632.72 980
14633.86 975
14635.00 966
14636.14 957
14637.29 997
14638.43 1004
14639.57 956
14640.71 990
14641.85 961
14642.99 984
14644.13 949
14645.28 966
14646.42 988
14647.56 962
14648.70 914
14649.84 948
14650.99 910
14652.13 864
14653.27 842
14654.41 846
14655.55 834
14656.70 792
14657.84 767
14658.98 784
14660.12 772
14661.27 741
14662.41 744
14663.55 730
14664.69 691
14665.84 694
14666.98 690
14668.12 677
14669.26 690
14670.41 703
14671.55 670
14672.69 672
14673.83 633
14674.98 656
14676.12 640
14677.26 637
14678.41 619
14679.55 635
14680.69 620
14681.84 637
14682.98 609
14684.12 624
14685.27 603
14686.41 592
14687.55 591
14688.70 584
14689.84 594
14690.98 561
14692.13 582
14693.27 585
14694.41 574
14695.56 561
14696.70 533
14697.84 571
14698.99 548
14700.13 573
14701.28 551
14702.42 550
14703.56 554
14704.71 534
14705.85 567
14707.00 551
14708.14 514
14709.28 536
14710.43 530
14711.57 508
14712.72 516
14713.86 554
14715.01 537
14716.15 538
14717.30 529
14718.44 534
14719.58 541
14720.73 529
14721.87 521
14723.02 563
14724.16 544
14725.31 509
14726.45 532
14727.60 505
14728.74 500
14729.89 541
14731.03 544
14732.18 521
14733.32 512
14734.47 516
14735.61 518
14736.76 518
14737.90 520
14739.05 507
14740.20 519
14741.34 501
14742.49 523
14743.63 505
14744.78 534
14745.92 479
14747.07 519
14748.21 514
14749.36 520
14750.51 519
14751.65 502
14752.80 521
14753.94 478
14755.09 488
14756.24 507
14757.38 497
14758.53 485
14759.67 494
14760.82 506
14761.97 500
14763.11 470
14764.26 491
14765.41 478
14766.55 462
14767.70 476
14768.85 487
14769.99 487
14771.14 489
14772.29 463
14773.43 456
14774.58 475
14775.73 472
14776.87 472
14778.02 451
14779.17 434
14780.31 431
14781.46 463
14782.61 455
14783.76 464
14784.90 491
14786.05 449
14787.20 444
14788.34 436
14789.49 423
14790.64 420
14791.79 434
14792.93 425
14794.08 433
14795.23 410
14796.38 443
14797.52 403
14798.67 425
14799.82 418
14800.97 420
14802.12 400
14803.26 393
14804.41 397
14805.56 386
14806.71 411
14807.86 411
14809.00 392
14810.15 397
14811.30 393
14812.45 389
14813.60 401
14814.74 382
14815.89 400
14817.04 371
14818.19 398
14819.34 403
14820.49 386
14821.64 372
14822.78 380
14823.93 364
14825.08 398
14826.23 393
14827.38 385
14828.53 396
14829.68 394
14830.83 386
14831.97 363
14833.12 369
14834.27 379
14835.42 374
14836.57 356
14837.72 358
14838.87 352
14840.02 366
14841.17 385
14842.32 365
14843.47 370
14844.62 366
14845.77 347
14846.92 352
14848.07 368
14849.22 348
14850.36 376
14851.51 352
14852.66 370
14853.81 335
14854.96 330
14856.11 367
14857.26 360
14858.41 342
14859.56 343
14860.71 362
14861.86 353
14863.01 341
14864.16 336
14865.32 323
14866.47 318
14867.62 359
14868.77 335
14869.92 347
14871.07 337
14872.22 356
14873.37 372
14874.52 339
14875.67 337
14876.82 332
14877.97 361
14879.12 315
14880.27 339
14881.42 330
14882.57 347
14883.73 306
14884.88 330
14886.03 346
14887.18 358
14888.33 314
14889.48 312
14890.63 320
14891.78 338
14892.94 340
14894.09 342
14895.24 351
14896.39 360
14897.54 335
14898.69 332
14899.84 329
14901.00 306
14902.15 330
14903.30 342
14904.45 334
14905.60 299
14906.76 312
14907.91 331
14909.06 353
14910.21 320
14911.36 295
14912.52 318
14913.67 331
14914.82 347
14915.97 337
14917.12 314
14918.28 309
14919.43 349
14920.58 336
14921.73 329
14922.89 322
14924.04 347
14925.19 346
14926.34 343
14927.50 324
14928.65 360
14929.80 347
14930.96 332
14932.11 320
14933.26 332
14934.41 325
14935.57 338
14936.72 339
14937.87 308
14939.03 314
14940.18 334
14941.33 347
14942.49 327
14943.64 331
14944.79 326
14945.95 344
14947.10 344
14948.25 341
14949.41 351
14950.56 357
14951.71 347
14952.87 338
14954.02 346
14955.18 337
14956.33 344
14957.48 337
14958.64 359
14959.79 363
14960.95 338
14962.10 339
14963.25 359
14964.41 346
14965.56 351
14966.72 370
14967.87 357
14969.02 382
14970.18 371
14971.33 365
14972.49 345
14973.64 326
14974.80 347
14975.95 351
14977.11 340
14978.26 340
14979.41 350
14980.57 356
14981.72 351
14982.88 358
14984.03 343
14985.19 367
14986.34 360
14987.50 333
14988.65 334
14989.81 345
14990.96 351
14992.12 344
14993.27 344
14994.43 331
14995.59 331
14996.74 348
14997.90 354
14999.05 334
15000.21 329
15001.36 342
15002.52 342
15003.67 321
15004.83 312
15005.99 321
15007.14 313
15008.30 333
15009.45 316
15010.61 311
15011.76 320
15012.92 336
15014.08 314
15015.23 316
15016.39 295
15017.55 313
15018.70 335
15019.86 307
15021.01 322
15022.17 284
15023.33 308
15024.48 310
15025.64 299
15026.80 269
15027.95 320
15029.11 316
15030.27 311
15031.42 297
15032.58 300
15033.74 309
15034.89 291
15036.05 266
15037.21 306
15038.36 306
15039.52 308
15040.68 281
15041.84 301
15042.99 301
15044.15 303
15045.31 304
15046.46 295
15047.62 303
15048.78 280
15049.94 306
15051.09 298
15052.25 304
15053.41 315
15054.57 297
15055.72 272
15056.88 281
15058.04 304
15059.20 306
15060.36 305
15061.51 297
15062.67 309
15063.83 298
15064.99 308
15066.15 308
15067.30 306
15068.46 316
15069.62 323
15070.78 295
15071.94 322
15073.09 315
15074.25 303
15075.41 307
15076.57 301
15077.73 286
15078.89 278
15080.05 290
15081.20 294
15082.36 301
15083.52 304
15084.68 317
15085.84 294
15087.00 304
15088.16 285
15089.32 322
15090.47 309
15091.63 325
15092.79 295
15093.95 318
15095.11 311
15096.27 320
15097.43 297
15098.59 311
15099.75 332
15100.91 329
15102.07 312
15103.23 306
15104.39 304
15105.55 330
15106.71 340
15107.86 322
15109.02 282
15110.18 303
15111.34 307
15112.50 312
15113.66 314
15114.82 314
15115.98 297
15117.14 306
15118.30 304
15119.46 272
15120.62 280
15121.78 294
15122.94 297
15124.10 298
15125.26 299
15126.43 303
15127.59 321
15128.75 306
15129.91 308
15131.07 310
15132.23 316
15133.39 312
15134.55 316
15135.71 316
15136.87 300
15138.03 311
15139.19 326
15140.35 329
15141.51 316
15142.68 297
15143.84 324
15145.00 313
15146.16 327
15147.32 323
15148.48 344
15149.64 318
15150.80 327
15151.96 335
15153.13 330
15154.29 326
15155.45 315
15156.61 337
15157.77 330
15158.93 326
15160.10 318
15161.26 352
15162.42 348
15163.58 348
15164.74 333
15165.90 321
15167.07 348
15168.23 345
15169.39 358
15170.55 356
15171.71 326
15172.88 349
15174.04 350
15175.20 355
15176.36 349
15177.53 342
15178.69 358
15179.85 347
15181.01 369
15182.18 347
15183.34 362
15184.50 365
15185.66 398
15186.83 358
15187.99 340
15189.15 362
15190.31 383
15191.48 376
15192.64 362
15193.80 355
15194.97 377
15196.13 371
15197.29 373
15198.46 344
15199.62 342
15200.78 396
15201.94 367
15203.11 353
15204.27 341
15205.44 377
15206.60 384
15207.76 386
15208.93 383
15210.09 380
15211.25 379
15212.42 385
15213.58 397
15214.74 378
15215.91 356
15217.07 382
15218.24 405
15219.40 383
15220.56 371
15221.73 380
15222.89 409
15224.06 397
15225.22 380
15226.38 415
15227.55 401
15228.71 405
15229.88 404
15231.04 391
15232.21 379
15233.37 375
15234.53 406
15235.70 414
15236.86 392
15238.03 412
15239.19 412
15240.36 435
15241.52 394
15242.69 389
15243.85 391
15245.02 434
15246.18 437
15247.35 415
15248.51 407
15249.68 411
15250.84 431
15252.01 386
15253.17 400
15254.34 403
15255.50 404
15256.67 383
15257.83 395
15259.00 394
15260.17 413
15261.33 414
15262.50 409
15263.66 394
15264.83 387
15265.99 395
15267.16 407
15268.32 405
15269.49 368
15270.66 396
15271.82 381
15272.99 415
15274.15 420
15275.32 368
15276.49 370
15277.65 389
15278.82 388
15279.99 389
15281.15 391
15282.32 348
15283.48 377
15284.65 376
15285.82 394
15286.98 363
15288.15 383
15289.32 381
15290.48 383
15291.65 361
15292.82 373
15293.98 349
15295.15 385
15296.32 380
15297.48 358
15298.65 369
15299.82 352
15300.99 355
15302.15 362
15303.32 348
15304.49 356
15305.65 389
15306.82 379
15307.99 393
15309.16 373
15310.32 379
15311.49 381
15312.66 375
15313.83 388
15314.99 380
15316.16 378
15317.33 399
15318.50 389
15319.66 372
15320.83 383
15322.00 407
15323.17 398
15324.34 396
15325.50 392
15326.67 361
15327.84 407
15329.01 401
15330.18 384
15331.34 386
15332.51 385
15333.68 401
15334.85 398
15336.02 379
15337.19 392
15338.36 384
15339.52 384
15340.69 389
15341.86 387
15343.03 399
15344.20 388
15345.37 411
15346.54 392
15347.70 420
15348.87 393
15350.04 407
15351.21 410
15352.38 408
15353.55 410
15354.72 410
15355.89 392
15357.06 420
15358.23 413
15359.40 429
15360.56 440
15361.73 410
15362.90 435
15364.07 420
15365.24 412
15366.41 411
15367.58 461
15368.75 435
15369.92 438
15371.09 407
15372.26 465
15373.43 419
15374.60 435
15375.77 435
15376.94 429
15378.11 430
15379.28 427
15380.45 440
15381.62 420
15382.79 414
15383.96 414
15385.13 427
15386.30 425
15387.47 403
15388.64 397
15389.81 417
15390.98 397
15392.15 434
15393.32 401
15394.49 416
15395.67 392
15396.84 404
15398.01 408
15399.18 404
15400.35 398
15401.52 402
15402.69 400
15403.86 393
15405.03 402
15406.20 396
15407.37 383
15408.55 395
15409.72 375
15410.89 370
15412.06 371
15413.23 376
15414.40 356
15415.57 367
15416.75 353
15417.92 381
15419.09 356
15420.26 351
15421.43 362
15422.60 363
15423.78 372
15424.95 356
15426.12 322
15427.29 357
15428.46 328
15429.63 351
15430.81 334
15431.98 336
15433.15 335
15434.32 334
15435.49 345
15436.67 347
15437.84 353
15439.01 356
15440.18 368
15441.36 325
15442.53 353
15443.70 322
15444.87 345
15446.05 329
15447.22 314
15448.39 326
15449.56 341
15450.74 323
15451.91 313
15453.08 317
15454.26 314
15455.43 322
15456.60 324
15457.77 330
15458.95 324
15460.12 343
15461.29 324
15462.47 329
15463.64 320
15464.81 319
15465.99 339
15467.16 334
15468.33 325
15469.51 298
15470.68 330
15471.85 341
15473.03 349
15474.20 316
15475.38 339
15476.55 315
15477.72 338
15478.90 333
15480.07 331
15481.24 315
15482.42 324
15483.59 313
15484.77 309
15485.94 286
15487.12 316
15488.29 331
15489.46 323
15490.64 333
15491.81 306
15492.99 315
15494.16 322
15495.34 328
15496.51 315
15497.68 319
15498.86 314
15500.03 353
15501.21 340
15502.38 318
15503.56 319
15504.73 319
15505.91 321
15507.08 329
15508.26 308
15509.43 300
15510.61 330
15511.78 335
15512.96 307
15514.13 316
15515.31 323
15516.48 326
15517.66 319
15518.83 327
15520.01 322
15521.18 300
15522.36 319
15523.54 317
15524.71 312
15525.89 341
15527.06 324
15528.24 359
15529.41 322
15530.59 298
15531.77 311
15532.94 350
15534.12 345
15535.29 363
15536.47 348
15537.65 333
15538.82 317
15540.00 338
15541.17 326
15542.35 324
15543.53 315
15544.70 334
15545.88 364
15547.06 313
15548.23 328
15549.41 336
15550.59 330
15551.76 335
15552.94 350
15554.12 327
15555.29 333
15556.47 326
15557.65 319
15558.82 320
15560.00 305
15561.18 324
15562.35 331
15563.53 335
15564.71 323
15565.88 343
15567.06 349
15568.24 328
15569.42 324
15570.59 340
15571.77 331
15572.95 354
15574.13 363
15575.30 347
15576.48 371
15577.66 317
15578.84 341
15580.01 358
15581.19 377
15582.37 357
15583.55 354
15584.73 353
15585.90 359
15587.08 352
15588.26 381
15589.44 353
15590.61 368
15591.79 376
15592.97 400
15594.15 361
15595.33 365
15596.51 368
15597.68 373
15598.86 381
15600.04 390
15601.22 363
15602.40 374
15603.58 380
15604.76 360
15605.93 396
15607.11 427
15608.29 415
15609.47 386
15610.65 390
15611.83 367
15613.01 405
15614.19 399
15615.36 420
15616.54 409
15617.72 384
15618.90 409
15620.08 407
15621.26 390
15622.44 401
15623.62 416
15624.80 413
15625.98 434
15627.16 428
15628.34 436
15629.52 417
15630.70 437
15631.88 434
15633.06 461
15634.24 427
15635.41 427
15636.59 435
15637.77 430
15638.95 437
15640.13 421
15641.31 430
15642.49 465
15643.67 445
15644.85 430
15646.03 473
15647.21 445
15648.40 431
15649.58 448
15650.76 447
15651.94 445
15653.12 415
15654.30 432
15655.48 435
15656.66 453
15657.84 443
15659.02 443
15660.20 413
15661.38 433
15662.56 443
15663.74 433
15664.92 429
15666.10 410
15667.29 420
15668.47 437
15669.65 444
15670.83 431
15672.01 438
15673.19 424
15674.37 438
15675.55 413
15676.73 433
15677.92 440
15679.10 430
15680.28 413
15681.46 410
15682.64 400
15683.82 420
15685.01 418
15686.19 435
15687.37 427
15688.55 400
15689.73 408
15690.91 402
15692.10 397
15693.28 395
15694.46 420
15695.64 416
15696.82 392
15698.01 396
15699.19 424
15700.37 408
15701.55 384
15702.74 385
15703.92 446
15705.10 438
15706.28 434
15707.46 434
15708.65 420
15709.83 426
15711.01 436
15712.20 472
15713.38 424
15714.56 412
15715.74 417
15716.93 451
15718.11 444
15719.29 437
15720.48 432
15721.66 427
15722.84 419
15724.02 455
15725.21 425
15726.39 435
15727.57 424
15728.76 413
15729.94 434
15731.12 437
15732.31 431
15733.49 453
15734.67 465
15735.86 438
15737.04 464
15738.23 437
15739.41 473
15740.59 450
15741.78 446
15742.96 456
15744.14 452
15745.33 449
15746.51 443
15747.70 475
15748.88 447
15750.06 426
15751.25 428
15752.43 476
15753.62 456
15754.80 445
15755.99 435
15757.17 454
15758.35 443
15759.54 457
15760.72 450
15761.91 441
15763.09 455
15764.28 465
15765.46 461
15766.65 442
15767.83 460
15769.02 455
15770.20 477
15771.39 436
15772.57 453
15773.76 441
15774.94 454
15776.13 459
15777.31 436
15778.50 466
15779.68 465
15780.87 489
15782.05 440
15783.24 445
15784.42 420
15785.61 440
15786.79 440
15787.98 416
15789.16 414
15790.35 447
15791.54 434
15792.72 429
15793.91 405
15795.09 423
15796.28 424
15797.46 409
15798.65 398
15799.84 407
15801.02 423
15802.21 401
15803.39 393
15804.58 385
15805.77 409
15806.95 389
15808.14 387
15809.33 387
15810.51 395
15811.70 411
15812.88 426
15814.07 397
15815.26 387
15816.44 418
15817.63 411
15818.82 408
15820.00 388
15821.19 417
15822.38 417
15823.57 407
15824.75 403
15825.94 399
15827.13 366
15828.31 383
15829.50 377
15830.69 390
15831.87 410
15833.06 398
15834.25 368
15835.44 388
15836.62 369
15837.81 388
15839.00 396
15840.19 387
15841.37 402
15842.56 380
15843.75 393
15844.94 381
15846.12 378
15847.31 407
15848.50 417
15849.69 375
15850.88 371
15852.06 415
15853.25 410
15854.44 380
15855.63 390
15856.82 391
15858.00 384
15859.19 385
15860.38 382
15861.57 390
15862.76 368
15863.94 390
15865.13 391
15866.32 385
15867.51 373
15868.70 383
15869.89 389
15871.08 370
15872.26 396
15873.45 368
15874.64 373
15875.83 372
15877.02 379
15878.21 377
15879.40 396
15880.59 376
15881.78 408
15882.96 408
15884.15 399
15885.34 413
15886.53 399
15887.72 426
15888.91 392
15890.10 394
15891.29 417
15892.48 415
15893.67 393
15894.86 394
15896.05 409
15897.24 412
15898.43 412
15899.62 401
15900.81 397
15902.00 400
15903.19 395
15904.38 411
15905.57 422
15906.76 427
15907.95 406
15909.14 416
15910.33 402
15911.52 404
15912.71 420
15913.90 410
15915.09 437
15916.28 397
15917.47 394
15918.66 427
15919.85 424
15921.04 429
15922.23 400
15923.42 414
15924.61 428
15925.80 435
15926.99 445
15928.18 427
15929.37 419
15930.56 434
15931.76 452
15932.95 446
15934.14 416
15935.33 444
15936.52 450
15937.71 428
15938.90 413
15940.09 416
15941.28 432
15942.48 414
15943.67 394
15944.86 399
15946.05 421
15947.24 407
15948.43 382
15949.62 375
15950.82 361
15952.01 383
15953.20 392
15954.39 377
15955.58 369
15956.78 354
15957.97 351
15959.16 358
15960.35 346
15961.54 351
15962.74 348
15963.93 341
15965.12 328
15966.31 364
15967.50 339
15968.70 330
15969.89 349
15971.08 335
15972.27 347
15973.47 326
15974.66 333
15975.85 326
15977.04 316
15978.24 318
15979.43 315
15980.62 343
15981.81 323
15983.01 322
15984.20 330
15985.39 314
15986.59 308
15987.78 281
15988.97 292
15990.17 302
15991.36 297
15992.55 293
15993.74 296
15994.94 282
15996.13 307
15997.32 278
15998.52 285
15999.71 299
16000.91 309
16002.10 304
16003.29 295
16004.49 301
16005.68 288
16006.87 286
16008.07 313
16009.26 295
16010.45 277
16011.65 293
16012.84 275
16014.04 286
16015.23 284
16016.42 297
16017.62 294
16018.81 280
16020.01 297
16021.20 285
16022.40 296
16023.59 282
16024.78 281
16025.98 296
16027.17 288
16028.37 268
16029.56 276
16030.76 293
16031.95 259
16033.15 272
16034.34 249
16035.54 275
16036.73 252
16037.93 285
16039.12 281
16040.32 285
16041.51 260
16042.71 280
16043.90 297
16045.10 278
16046.29 286
16047.49 270
16048.68 279
16049.88 279
16051.07 265
16052.27 261
16053.46 252
16054.66 261
16055.85 267
16057.05 279
16058.25 249
16059.44 252
16060.64 292
16061.83 273
16063.03 250
16064.22 260
16065.42 270
16066.62 281
16067.81 262
16069.01 240
16070.20 247
16071.40 253
16072.60 253
16073.79 243
16074.99 259
16076.19 272
16077.38 266
16078.58 265
16079.78 265
16080.97 255
16082.17 242
16083.36 259
16084.56 240
16085.76 242
16086.95 243
16088.15 251
16089.35 261
16090.55 238
16091.74 249
16092.94 251
16094.14 231
16095.33 238
16096.53 268
16097.73 257
16098.92 260
16100.12 247
16101.32 241
16102.52 247
16103.71 256
16104.91 239
16106.11 213
16107.31 255
16108.50 234
16109.70 250
16110.90 228
16112.10 251
16113.29 226
16114.49 253
16115.69 236
16116.89 215
16118.08 216
16119.28 264
16120.48 240
16121.68 246
16122.88 213
16124.07 236
16125.27 249
16126.47 243
16127.67 250
16128.87 261
16130.07 253
16131.26 262
16132.46 237
16133.66 240
16134.86 240
16136.06 228
16137.26 243
16138.46 238
16139.65 217
16140.85 224
16142.05 253
16143.25 246
16144.45 233
16145.65 230
16146.85 249
16148.05 256
16149.25 255
16150.44 237
16151.64 235
16152.84 243
16154.04 240
16155.24 258
16156.44 224
16157.64 216
16158.84 247
16160.04 241
16161.24 239
16162.44 235
16163.64 259
16164.84 268
16166.04 256
16167.24 217
16168.44 238
16169.64 244
16170.84 255
16172.04 236
16173.24 246
16174.44 224
16175.64 260
16176.84 236
16178.04 235
16179.24 229
16180.44 213
16181.64 229
16182.84 242
16184.04 241
16185.24 216
16186.44 247
16187.64 255
16188.84 243
16190.04 218
16191.24 217
16192.44 236
16193.64 253
16194.84 259
16196.04 247
16197.24 222
16198.44 221
16199.64 258
16200.85 262
16202.05 230
16203.25 252
16204.45 250
16205.65 249
16206.85 249
16208.05 239
16209.25 244
16210.45 255
16211.66 263
16212.86 247
16214.06 244
16215.26 241
16216.46 234
16217.66 264
16218.87 269
16220.07 234
16221.27 259
16222.47 259
16223.67 245
16224.87 250
16226.08 250
16227.28 283
16228.48 255
16229.68 232
16230.88 243
16232.09 256
16233.29 265
16234.49 264
16235.69 275
16236.90 253
16238.10 251
16239.30 266
16240.50 264
16241.70 280
16242.91 252
16244.11 264
16245.31 278
16246.51 258
16247.72 251
16248.92 253
16250.12 262
16251.33 267
16252.53 244
16253.73 261
16254.93 277
16256.14 260
16257.34 280
16258.54 266
16259.75 270
16260.95 272
16262.15 271
16263.36 282
16264.56 280
16265.76 272
16266.97 291
16268.17 297
16269.37 260
16270.58 261
16271.78 273
16272.98 289
16274.19 265
16275.39 263
16276.60 270
16277.80 273
16279.00 263
16280.21 263
16281.41 281
16282.62 258
16283.82 264
16285.02 268
16286.23 290
16287.43 272
16288.64 232
16289.84 273
16291.04 267
16292.25 257
16293.45 261
16294.66 253
16295.86 265
16297.07 261
16298.27 263
16299.48 271
16300.68 246
16301.88 272
16303.09 266
16304.29 266
16305.50 246
16306.70 262
16307.91 272
16309.11 285
16310.32 255
16311.52 255
16312.73 270
16313.93 246
16315.14 270
16316.34 271
16317.55 272
16318.76 255
16319.96 262
16321.17 266
16322.37 269
16323.58 260
16324.78 251
16325.99 280
16327.19 270
16328.40 276
16329.61 244
16330.81 265
16332.02 251
16333.22 251
16334.43 246
16335.63 266
16336.84 229
16338.05 241
16339.25 253
16340.46 248
16341.66 230
16342.87 259
16344.08 265
16345.28 248
16346.49 222
16347.70 244
16348.90 245
16350.11 240
16351.32 250
16352.52 252
16353.73 241
16354.94 239
16356.14 230
16357.35 252
16358.56 247
16359.76 240
16360.97 241
16362.18 252
16363.38 245
16364.59 234
16365.80 228
16367.00 233
16368.21 233
16369.42 208
16370.63 221
16371.83 233
16373.04 221
16374.25 230
16375.46 241
16376.66 246
16377.87 208
16379.08 203
16380.29 251
16381.49 237
16382.70 233
16383.91 226
16385.12 229
16386.32 225
16387.53 238
16388.74 229
16389.95 239
16391.16 225
16392.36 236
16393.57 250
16394.78 225
16395.99 217
16397.20 235
16398.41 245
16399.61 233
16400.82 216
16402.03 231
16403.24 244
16404.45 212
16405.66 228
16406.86 224
16408.07 235
16409.28 223
16410.49 219
16411.70 220
16412.91 228
16414.12 218
16415.33 236
16416.53 236
16417.74 255
16418.95 234
16420.16 241
16421.37 245
16422.58 258
16423.79 223
16425.00 229
16426.21 222
16427.42 217
16428.63 232
16429.84 239
16431.05 230
16432.25 213
16433.46 239
16434.67 254
16435.88 218
16437.09 224
16438.30 229
16439.51 259
16440.72 222
16441.93 202
16443.14 232
16444.35 236
16445.56 219
16446.77 205
16447.98 222
16449.19 231
16450.40 213
16451.61 223
16452.82 223
16454.03 223
16455.24 201
16456.45 232
16457.66 217
16458.88 209
16460.09 219
16461.30 244
16462.51 230
16463.72 228
16464.93 213
16466.14 244
16467.35 242
16468.56 245
16469.77 224
16470.98 218
16472.19 245
16473.40 230
16474.62 252
16475.83 247
16477.04 250
16478.25 222
16479.46 224
16480.67 230
16481.88 209
16483.09 205
16484.31 233
16485.52 230
16486.73 230
16487.94 231
16489.15 244
16490.36 235
16491.58 209
16492.79 233
16494.00 228
16495.21 221
16496.42 226
16497.63 211
16498.85 223
16500.06 226
16501.27 231
16502.48 248
16503.69 222
16504.91 218
16506.12 255
16507.33 242
16508.54 226
16509.76 220
16510.97 249
16512.18 257
16513.39 233
16514.61 219
16515.82 271
16517.03 245
16518.24 242
16519.46 228
16520.67 227
16521.88 234
16523.10 242
16524.31 263
16525.52 228
16526.73 234
16527.95 258
16529.16 264
16530.37 270
16531.59 252
16532.80 258
16534.01 262
16535.23 235
16536.44 247
16537.65 256
16538.87 256
16540.08 257
16541.29 249
16542.51 276
16543.72 276
16544.93 266
16546.15 253
16547.36 282
16548.58 288
16549.79 273
16551.00 257
16552.22 285
16553.43 267
16554.65 272
16555.86 286
16557.07 291
16558.29 287
16559.50 270
16560.72 282
16561.93 284
16563.14 274
16564.36 283
16565.57 291
16566.79 281
16568.00 274
16569.22 274
16570.43 298
16571.65 304
16572.86 285
16574.08 282
16575.29 298
16576.51 297
16577.72 280
16578.93 288
16580.15 285
16581.36 282
16582.58 272
16583.79 293
16585.01 270
16586.23 253
16587.44 279
16588.66 293
16589.87 266
16591.09 259
16592.30 256
16593.52 265
16594.73 249
16595.95 250
16597.16 262
16598.38 270
16599.60 260
16600.81 256
16602.03 292
16603.24 256
16604.46 228
16605.67 232
16606.89 244
16608.11 238
16609.32 238
16610.54 235
16611.75 247
16612.97 242
16614.19 236
16615.40 258
16616.62 235
16617.84 228
16619.05 232
16620.27 253
16621.48 236
16622.70 232
16623.92 236
16625.13 243
16626.35 220
16627.57 235
16628.78 241
16630.00 246
16631.22 229
16632.44 240
16633.65 254
16634.87 233
16636.09 225
16637.30 229
16638.52 224
16639.74 221
16640.95 197
16642.17 201
16643.39 223
16644.61 226
16645.82 207
16647.04 210
16648.26 234
16649.48 216
16650.69 218
16651.91 226
16653.13 204
16654.35 206
16655.56 213
16656.78 241
16658.00 215
16659.22 223
16660.44 222
16661.65 233
16662.87 221
16664.09 193
16665.31 210
16666.53 214
16667.74 226
16668.96 207
16670.18 213
16671.40 220
16672.62 208
16673.84 230
16675.05 223
16676.27 192
16677.49 217
16678.71 213
16679.93 223
16681.15 221
16682.37 211
16683.58 196
16684.80 221
16686.02 216
16687.24 213
16688.46 221
16689.68 215
16690.90 207
16692.12 203
16693.34 225
16694.55 209
16695.77 195
16696.99 232
16698.21 231
16699.43 202
16700.65 214
16701.87 228
16703.09 211
16704.31 215
16705.53 216
16706.75 215
16707.97 216
16709.19 215
16710.41 219
16711.63 212
16712.85 186
16714.07 201
16715.29 206
16716.51 219
16717.73 178
16718.95 203
16720.17 225
16721.39 224
16722.61 203
16723.83 208
16725.05 212
16726.27 225
16727.49 193
16728.71 202
16729.93 203
16731.15 191
16732.37 194
16733.59 216
16734.81 206
16736.03 201
16737.25 210
16738.47 217
16739.69 203
16740.92 200
16742.14 199
16743.36 209
16744.58 208
16745.80 192
16747.02 206
16748.24 226
16749.46 211
16750.68 219
16751.90 206
16753.13 201
16754.35 197
16755.57 207
16756.79 207
16758.01 182
16759.23 196
16760.45 203
16761.68 212
16762.90 192
16764.12 196
16765.34 211
16766.56 209
16767.79 207
16769.01 204
16770.23 193
16771.45 201
16772.67 214
16773.89 192
16775.12 197
16776.34 214
16777.56 195
16778.78 212
16780.01 200
16781.23 197
16782.45 159
16783.67 206
16784.90 198
16786.12 193
16787.34 204
16788.56 195
16789.79 213
16791.01 207
16792.23 192
16793.45 191
16794.68 179
16795.90 199
16797.12 197
16798.35 201
16799.57 176
16800.79 205
16802.01 205
16803.24 209
16804.46 209
16805.68 205
16806.91 207
16808.13 214
16809.35 192
16810.58 205
16811.80 209
16813.02 215
16814.25 204
16815.47 212
16816.69 197
16817.92 162
16819.14 169
16820.37 221
16821.59 186
16822.81 190
16824.04 196
16825.26 218
16826.49 204
16827.71 189
16828.93 227
16830.16 209
16831.38 224
16832.61 201
16833.83 201
16835.05 201
16836.28 206
16837.50 214
16838.73 229
16839.95 215
16841.18 211
16842.40 216
16843.63 217
16844.85 229
16846.07 216
16847.30 186
16848.52 232
16849.75 230
16850.97 221
16852.20 211
16853.42 222
16854.65 222
16855.87 221
16857.10 248
16858.32 243
16859.55 231
16860.77 232
16862.00 253
16863.22 236
16864.45 220
16865.68 226
16866.90 245
16868.13 260
16869.35 249
16870.58 252
16871.80 238
16873.03 233
16874.25 237
16875.48 255
16876.71 251
16877.93 236
16879.16 228
16880.38 242
16881.61 272
16882.84 238
16884.06 242
16885.29 238
16886.51 241
16887.74 227
16888.97 220
16890.19 256
16891.42 248
16892.65 247
16893.87 232
16895.10 252
16896.32 240
16897.55 253
16898.78 276
16900.00 256
16901.23 243
16902.46 237
16903.68 257
16904.91 223
16906.14 226
16907.37 234
16908.59 237
16909.82 246
16911.05 234
16912.27 255
16913.50 245
16914.73 235
16915.95 251
16917.18 256
16918.41 236
16919.64 251
16920.86 240
16922.09 241
16923.32 230
16924.55 226
16925.77 240
16927.00 246
16928.23 229
16929.46 227
16930.69 235
16931.91 236
16933.14 241
16934.37 232
16935.60 232
16936.82 225
16938.05 229
16939.28 230
16940.51 250
16941.74 225
16942.97 215
16944.19 236
16945.42 243
16946.65 224
16947.88 222
16949.11 230
16950.34 227
16951.56 247
16952.79 219
16954.02 222
16955.25 216
16956.48 226
16957.71 235
16958.94 233
16960.16 228
16961.39 233
16962.62 261
16963.85 256
16965.08 229
16966.31 237
16967.54 253
16968.77 220
16970.00 223
16971.23 219
16972.46 229
16973.68 232
16974.91 250
16976.14 251
16977.37 233
16978.60 211
16979.83 223
16981.06 231
16982.29 228
16983.52 236
16984.75 219
16985.98 214
16987.21 217
16988.44 214
16989.67 221
16990.90 221
16992.13 208
16993.36 205
16994.59 225
16995.82 215
16997.05 206
16998.28 193
16999.51 209
17000.74 208
17001.97 202
17003.20 212
17004.43 209
17005.66 218
17006.89 212
17008.12 191
17009.35 228
17010.58 208
17011.82 206
17013.05 208
17014.28 179
17015.51 190
17016.74 205
17017.97 220
17019.20 211
17020.43 209
17021.66 189
17022.89 220
17024.12 191
17025.36 198
17026.59 182
17027.82 208
17029.05 210
17030.28 198
17031.51 195
17032.74 197
17033.98 200
17035.21 211
17036.44 198
17037.67 214
17038.90 191
17040.13 209
17041.37 211
17042.60 197
17043.83 192
17045.06 208
17046.29 204
17047.53 189
17048.76 175
17049.99 191
17051.22 199
17052.45 181
17053.69 192
17054.92 188
17056.15 186
17057.38 177
17058.62 206
17059.85 201
17061.08 181
17062.31 173
17063.55 212
17064.78 213
17066.01 175
17067.24 195
17068.48 170
17069.71 187
17070.94 183
17072.17 191
17073.41 187
17074.64 204
17075.87 197
17077.11 187
17078.34 184
17079.57 184
17080.81 185
17082.04 188
17083.27 206
17084.51 195
17085.74 187
17086.97 205
17088.21 189
17089.44 179
17090.67 199
17091.91 181
17093.14 206
17094.37 207
17095.61 201
17096.84 182
17098.08 181
17099.31 202
17100.54 210
17101.78 192
17103.01 194
17104.25 189
17105.48 179
17106.71 193
17107.95 183
17109.18 183
17110.42 183
17111.65 189
17112.88 186
17114.12 177
17115.35 175
17116.59 178
17117.82 180
17119.06 182
17120.29 181
17121.53 184
17122.76 172
17124.00 196
17125.23 186
17126.47 191
17127.70 172
17128.94 209
17130.17 195
17131.41 161
17132.64 186
17133.88 182
17135.11 199
17136.35 218
17137.58 185
17138.82 168
17140.05 180
17141.29 195
17142.52 175
17143.76 176
17144.99 176
17146.23 191
17147.46 201
17148.70 184
17149.94 159
17151.17 177
17152.41 201
17153.64 195
17154.88 159
17156.12 192
17157.35 176
17158.59 191
17159.82 178
17161.06 164
17162.30 157
17163.53 175
17164.77 187
17166.00 167
17167.24 186
17168.48 167
17169.71 187
17170.95 202
17172.19 179
17173.42 152
17174.66 179
17175.90 183
17177.13 186
17178.37 182
17179.61 187
17180.84 174
17182.08 170
17183.32 169
17184.55 161
17185.79 175
17187.03 178
17188.26 171
17189.50 175
17190.74 166
17191.98 173
17193.21 179
17194.45 177
17195.69 174
17196.93 174
17198.16 181
17199.40 164
17200.64 165
17201.88 173
17203.11 159
17204.35 184
17205.59 172
17206.83 173
17208.06 173
17209.30 189
17210.54 181
17211.78 174
17213.02 181
17214.25 177
17215.49 167
17216.73 174
17217.97 175
17219.21 172
17220.44 174
17221.68 168
17222.92 188
17224.16 171
17225.40 184
17226.64 189
17227.87 201
17229.11 170
17230.35 174
17231.59 177
17232.83 177
17234.07 165
17235.31 170
17236.55 165
17237.78 164
17239.02 157
17240.26 161
17241.50 167
17242.74 166
17243.98 181
17245.22 163
17246.46 177
17247.70 142
17248.94 194
17250.18 180
17251.41 190
17252.65 163
17253.89 171
17255.13 168
17256.37 161
17257.61 169
17258.85 167
17260.09 180
17261.33 162
17262.57 178
17263.81 156
17265.05 176
17266.29 149
17267.53 182
17268.77 159
17270.01 177
17271.25 157
17272.49 183
17273.73 166
17274.97 171
17276.21 147
17277.45 153
17278.69 167
17279.93 158
17281.17 152
17282.41 156
17283.65 169
17284.89 151
17286.13 180
17287.38 179
17288.62 182
17289.86 158
17291.10 185
17292.34 163
17293.58 170
17294.82 164
17296.06 161
17297.30 169
17298.54 166
17299.78 163
17301.03 156
17302.27 186
17303.51 154
17304.75 177
17305.99 166
17307.23 162
17308.47 165
17309.71 184
17310.96 146
17312.20 180
17313.44 168
17314.68 177
17315.92 187
17317.16 145
17318.41 155
17319.65 156
17320.89 192
17322.13 158
17323.37 184
17324.62 161
17325.86 182
17327.10 161
17328.34 174
17329.58 161
17330.83 177
17332.07 179
17333.31 171
17334.55 172
17335.80 159
17337.04 155
17338.28 167
17339.52 163
17340.77 160
17342.01 160
17343.25 170
17344.49 175
17345.74 179
17346.98 183
17348.22 160
17349.46 184
17350.71 177
17351.95 168
17353.19 163
17354.44 155
17355.68 163
17356.92 158
17358.17 173
17359.41 149
17360.65 185
17361.90 146
17363.14 156
17364.38 165
17365.63 174
17366.87 166
17368.11 162
17369.36 176
17370.60 166
17371.84 185
17373.09 172
17374.33 176
17375.58 172
17376.82 184
17378.06 137
17379.31 190
17380.55 176
17381.80 178
17383.04 158
17384.28 185
17385.53 157
17386.77 191
17388.02 175
17389.26 192
17390.50 191
17391.75 161
17392.99 171
17394.24 173
17395.48 166
17396.73 148
17397.97 168
17399.22 170
17400.46 180
17401.71 159
17402.95 175
17404.20 182
17405.44 185
17406.69 171
17407.93 169
17409.18 191
17410.42 173
17411.67 181
17412.91 181
17414.16 188
17415.40 152
17416.65 198
17417.89 181
17419.14 177
17420.38 153
17421.63 187
17422.87 174
17424.12 180
17425.36 167
17426.61 186
17427.86 175
17429.10 181
17430.35 175
17431.59 180
17432.84 184
17434.08 174
17435.33 191
17436.58 178
17437.82 167
17439.07 176
17440.32 191
17441.56 187
17442.81 188
17444.05 177
17445.30 200
17446.55 207
17447.79 198
17449.04 188
17450.29 213
17451.53 214
17452.78 188
17454.03 192
17455.27 184
17456.52 209
17457.77 191
17459.01 202
17460.26 191
17461.51 212
17462.75 190
17464.00 221
17465.25 196
17466.49 200
17467.74 185
17468.99 203
17470.24 195
17471.48 187
17472.73 204
17473.98 206
17475.22 211
17476.47 193
17477.72 219
17478.97 197
17480.21 217
17481.46 205
17482.71 221
17483.96 204
17485.21 226
17486.45 225
17487.70 220
17488.95 203
17490.20 234
17491.44 230
17492.69 214
17493.94 215
17495.19 208
17496.44 234
17497.69 216
17498.93 233
17500.18 222
17501.43 259
17502.68 215
17503.93 201
17505.18 218
17506.42 244
17507.67 225
17508.92 233
17510.17 242
17511.42 230
17512.67 236
17513.92 210
17515.16 225
17516.41 227
17517.66 221
17518.91 220
17520.16 248
17521.41 216
17522.66 246
17523.91 233
17525.16 247
17526.41 232
17527.66 244
17528.90 254
17530.15 253
17531.40 255
17532.65 230
17533.90 261
17535.15 237
17536.40 254
17537.65 250
17538.90 245
17540.15 249
17541.40 267
17542.65 254
17543.90 289
17545.15 233
17546.40 255
17547.65 265
17548.90 272
17550.15 256
17551.40 245
17552.65 278
17553.90 271
17555.15 276
17556.40 239
17557.65 268
17558.90 266
17560.15 264
17561.40 281
17562.65 278
17563.90 264
17565.15 291
17566.40 260
17567.65 287
17568.91 259
17570.16 252
17571.41 283
17572.66 275
17573.91 271
17575.16 280
17576.41 287
17577.66 266
17578.91 281
17580.16 277
17581.42 307
17582.67 258
17583.92 290
17585.17 277
17586.42 282
17587.67 265
17588.92 283
17590.17 295
17591.43 284
17592.68 300
17593.93 284
17595.18 305
17596.43 273
17597.68 290
17598.94 296
17600.19 312
17601.44 294
17602.69 289
17603.94 285
17605.20 310
17606.45 291
17607.70 303
17608.95 321
17610.20 317
17611.46 295
17612.71 299
17613.96 317
17615.21 290
17616.47 318
17617.72 308
17618.97 307
17620.22 285
17621.48 326
17622.73 283
17623.98 301
17625.23 310
17626.49 314
17627.74 315
17628.99 292
17630.25 276
17631.50 319
17632.75 331
17634.00 297
17635.26 314
17636.51 311
17637.76 317
17639.02 297
17640.27 322
17641.52 298
17642.78 308
17644.03 295
17645.28 297
17646.54 302
17647.79 291
17649.04 287
17650.30 288
17651.55 285
17652.81 273
17654.06 291
17655.31 279
17656.57 279
17657.82 269
17659.08 291
17660.33 268
17661.58 259
17662.84 252
17664.09 251
17665.35 263
17666.60 261
17667.85 245
17669.11 268
17670.36 261
17671.62 242
17672.87 228
17674.13 224
17675.38 258
17676.64 233
17677.89 246
17679.14 232
17680.40 258
17681.65 230
17682.91 247
17684.16 243
17685.42 226
17686.67 223
17687.93 245
17689.18 248
17690.44 216
17691.69 238
17692.95 205
17694.20 227
17695.46 211
17696.71 236
17697.97 210
17699.22 223
17700.48 207
17701.74 244
17702.99 217
17704.25 214
17705.50 221
17706.76 226
17708.01 208
17709.27 196
17710.53 212
17711.78 222
17713.04 230
17714.29 215
17715.55 228
17716.80 202
17718.06 215
17719.32 217
17720.57 217
17721.83 212
17723.09 204
17724.34 203
17725.60 204
17726.85 207
17728.11 198
17729.37 205
17730.62 185
17731.88 209
17733.14 183
17734.39 216
17735.65 197
17736.91 209
17738.16 205
17739.42 221
17740.68 189
17741.93 191
17743.19 196
17744.45 201
17745.70 205
17746.96 208
17748.22 204
17749.48 186
17750.73 219
17751.99 193
17753.25 219
17754.51 189
17755.76 221
17757.02 197
17758.28 191
17759.53 189
17760.79 197
17762.05 204
17763.31 190
17764.57 208
17765.82 180
17767.08 188
17768.34 197
17769.60 191
17770.85 194
17772.11 193
17773.37 184
17774.63 190
17775.89 184
17777.14 194
17778.40 176
17779.66 178
17780.92 184
17782.18 207
17783.44 176
17784.69 184
17785.95 189
17787.21 192
17788.47 174
17789.73 184
17790.99 192
17792.25 166
17793.50 186
17794.76 185
17796.02 161
17797.28 174
17798.54 186
17799.80 191
17801.06 180
17802.32 157
17803.58 166
17804.83 185
17806.09 181
17807.35 169
17808.61 185
17809.87 178
17811.13 171
17812.39 174
17813.65 187
17814.91 160
17816.17 170
17817.43 166
17818.69 178
17819.95 148
17821.21 154
17822.47 192
17823.73 179
17824.99 153
17826.25 164
17827.51 181
17828.77 175
17830.03 165
17831.29 177
17832.55 174
17833.81 154
17835.07 166
17836.33 169
17837.59 171
17838.85 143
17840.11 152
17841.37 156
17842.63 155
17843.89 154
17845.15 169
17846.41 163
17847.67 192
17848.93 149
17850.19 163
17851.45 143
17852.71 165
17853.98 166
17855.24 146
17856.50 154
17857.76 153
17859.02 156
17860.28 188
17861.54 148
17862.80 144
17864.06 155
17865.32 187
17866.59 155
17867.85 150
17869.11 153
17870.37 148
17871.63 159
17872.89 166
17874.15 143
17875.42 147
17876.68 137
17877.94 173
17879.20 162
17880.46 144
17881.73 139
17882.99 176
17884.25 178
17885.51 148
17886.77 139
17888.04 158
17889.30 161
17890.56 150
17891.82 145
17893.08 149
17894.35 156
17895.61 157
17896.87 150
17898.13 168
17899.40 156
17900.66 136
17901.92 143
17903.18 150
17904.45 150
17905.71 148
17906.97 136
17908.23 128
17909.50 141
17910.76 130
17912.02 141
17913.29 144
17914.55 133
17915.81 145
17917.07 156
17918.34 148
17919.60 133
17920.86 166
17922.13 152
17923.39 143
17924.65 136
17925.92 141
17927.18 168
17928.44 142
17929.71 140
17930.97 150
17932.24 150
17933.50 166
17934.76 152
17936.03 153
17937.29 146
17938.55 128
17939.82 171
17941.08 160
17942.35 135
17943.61 148
17944.87 156
17946.14 148
17947.40 137
17948.67 128
17949.93 153
17951.19 144
17952.46 139
17953.72 146
17954.99 148
17956.25 147
17957.52 137
17958.78 145
17960.05 150
17961.31 129
17962.58 145
17963.84 160
17965.10 141
17966.37 126
17967.63 144
17968.90 159
17970.16 148
17971.43 143
17972.69 138
17973.96 145
17975.22 142
17976.49 151
17977.76 133
17979.02 134
17980.29 135
17981.55 149
17982.82 150
17984.08 149
17985.35 125
17986.61 151
17987.88 144
17989.14 132
17990.41 133
17991.68 156
17992.94 137
17994.21 153
17995.47 125
17996.74 135
17998.00 142
17999.27 134
18000.54 154
18001.80 141
18003.07 140
18004.34 119
18005.60 141
18006.87 138
18008.13 127
18009.40 137
18010.67 157
18011.93 148
18013.20 130
18014.47 146
18015.73 153
18017.00 143
18018.27 145
18019.53 149
18020.80 142
18022.07 140
18023.33 129
18024.60 131
18025.87 155
18027.13 128
18028.40 143
18029.67 134
18030.93 156
18032.20 134
18033.47 128
18034.74 147
18036.00 141
18037.27 132
18038.54 142
18039.81 141
18041.07 147
18042.34 141
18043.61 149
18044.88 143
18046.14 132
18047.41 145
18048.68 146
18049.95 148
18051.21 133
18052.48 139
18053.75 166
18055.02 139
18056.29 139
18057.55 148
18058.82 143
18060.09 142
18061.36 147
18062.63 153
18063.90 149
18065.16 129
18066.43 150
18067.70 151
18068.97 149
18070.24 129
18071.51 139
18072.77 153
18074.04 122
18075.31 133
18076.58 145
18077.85 131
18079.12 131
18080.39 144
18081.66 161
18082.92 147
18084.19 154
18085.46 132
18086.73 172
18088.00 148
18089.27 136
18090.54 146
18091.81 167
18093.08 136
18094.35 117
18095.62 155
18096.89 155
18098.16 149
18099.42 151
18100.69 148
18101.96 139
18103.23 143
18104.50 137
18105.77 141
18107.04 114
18108.31 147
18109.58 142
18110.85 153
18112.12 132
18113.39 137
18114.66 139
18115.93 135
18117.20 129
18118.47 144
18119.74 157
18121.01 120
18122.28 127
18123.55 149
18124.82 141
18126.09 127
18127.36 139
18128.64 141
18129.91 151
18131.18 158
18132.45 144
18133.72 173
18134.99 136
18136.26 128
18137.53 132
18138.80 156
18140.07 144
18141.34 139
18142.61 155
18143.89 147
18145.16 142
18146.43 146
18147.70 136
18148.97 140
18150.24 134
18151.51 139
18152.78 142
18154.06 139
18155.33 124
18156.60 140
18157.87 147
18159.14 139
18160.41 127
18161.69 148
18162.96 144
18164.23 141
18165.50 157
18166.77 155
18168.04 139
18169.32 145
18170.59 139
18171.86 145
18173.13 139
18174.40 140
18175.68 132
18176.95 135
18178.22 139
18179.49 135
18180.77 138
18182.04 147
18183.31 144
18184.58 149
18185.86 136
18187.13 171
18188.40 140
18189.67 129
18190.95 145
18192.22 129
18193.49 155
18194.76 135
18196.04 145
18197.31 142
18198.58 144
18199.86 121
18201.13 122
18202.40 131
18203.68 147
18204.95 145
18206.22 149
18207.50 135
18208.77 147
18210.04 145
18211.32 142
18212.59 143
18213.86 156
18215.14 150
18216.41 143
18217.68 138
18218.96 144
18220.23 138
18221.51 130
18222.78 134
18224.05 136
18225.33 134
18226.60 155
18227.87 141
18229.15 128
18230.42 130
18231.70 137
18232.97 156
18234.25 130
18235.52 130
18236.79 139
18238.07 141
18239.34 145
18240.62 124
18241.89 162
18243.17 139
18244.44 162
18245.72 150
18246.99 126
18248.26 135
18249.54 150
18250.81 152
18252.09 147
18253.36 141
18254.64 139
18255.91 155
18257.19 156
18258.46 142
18259.74 127
18261.01 141
18262.29 142
18263.57 144
18264.84 137
18266.12 124
18267.39 139
18268.67 149
18269.94 149
18271.22 132
18272.49 144
18273.77 132
18275.04 145
18276.32 139
18277.60 122
18278.87 120
18280.15 165
18281.42 137
18282.70 130
18283.98 131
18285.25 133
18286.53 157
18287.80 137
18289.08 132
18290.36 125
18291.63 127
18292.91 125
18294.18 158
18295.46 136
18296.74 144
18298.01 155
18299.29 154
18300.57 122
18301.84 132
18303.12 151
18304.40 139
18305.67 121
18306.95 122
18308.23 115
18309.50 132
18310.78 134
18312.06 154
18313.34 135
18314.61 122
18315.89 150
18317.17 138
18318.44 151
18319.72 145
18321.00 134
18322.28 119
18323.55 128
18324.83 117
18326.11 140
18327.39 133
18328.66 140
18329.94 162
18331.22 144
18332.50 123
18333.77 127
18335.05 141
18336.33 139
18337.61 138
18338.88 125
18340.16 158
18341.44 153
18342.72 120
18344.00 132
18345.27 145
18346.55 121
18347.83 129
18349.11 133
18350.39 136
18351.67 140
18352.94 107
18354.22 136
18355.50 147
18356.78 145
18358.06 127
18359.34 130
18360.62 137
18361.89 135
18363.17 132
18364.45 141
18365.73 145
18367.01 124
18368.29 132
18369.57 124
18370.85 122
18372.13 127
18373.40 132
18374.68 127
18375.96 136
18377.24 125
18378.52 129
18379.80 133
18381.08 122
18382.36 139
18383.64 146
18384.92 134
18386.20 136
18387.48 131
18388.76 136
18390.04 135
18391.32 130
18392.60 140
18393.88 140
18395.16 126
18396.44 133
18397.72 150
18399.00 137
18400.28 119
18401.56 121
18402.84 132
18404.12 132
18405.40 133
18406.68 131
18407.96 112
18409.24 130
18410.52 133
18411.80 132
18413.08 115
18414.36 140
18415.64 132
18416.92 128
18418.20 135
18419.48 122
18420.76 132
18422.04 151
18423.32 141
18424.61 125
18425.89 123
18427.17 119
18428.45 111
18429.73 126
18431.01 131
18432.29 122
18433.57 137
18434.85 138
18436.14 130
18437.42 112
18438.70 117
18439.98 133
18441.26 163
18442.54 122
18443.82 138
18445.11 142
18446.39 155
18447.67 131
18448.95 123
18450.23 143
18451.51 129
18452.80 143
18454.08 124
18455.36 143
18456.64 127
18457.92 118
18459.21 129
18460.49 131
18461.77 111
18463.05 118
18464.33 124
18465.62 128
18466.90 137
18468.18 111
18469.46 124
18470.75 139
18472.03 140
18473.31 114
18474.59 131
18475.88 134
18477.16 125
18478.44 131
18479.73 143
18481.01 134
18482.29 139
18483.57 144
18484.86 133
18486.14 131
18487.42 113
18488.71 131
18489.99 132
18491.27 134
18492.56 123
18493.84 141
18495.12 132
18496.41 145
18497.69 121
18498.97 157
18500.26 124
18501.54 140
18502.82 137
18504.11 122
18505.39 118
18506.67 123
18507.96 128
18509.24 119
18510.53 131
18511.81 132
18513.09 142
18514.38 141
18515.66 121
18516.95 124
18518.23 129
18519.51 124
18520.80 133
18522.08 123
18523.37 111
18524.65 122
18525.94 135
18527.22 121
18528.51 120
18529.79 134
18531.07 138
18532.36 135
18533.64 112
18534.93 120
18536.21 96
18537.50 134
18538.78 125
18540.07 134
18541.35 114
18542.64 126
18543.92 123
18545.21 126
18546.49 128
18547.78 117
18549.06 124
18550.35 119
18551.63 142
18552.92 134
18554.20 122
18555.49 132
18556.78 134
18558.06 131
18559.35 120
18560.63 129
18561.92 129
18563.20 127
18564.49 133
18565.77 127
18567.06 113
18568.35 138
18569.63 132
18570.92 138
18572.20 116
18573.49 114
18574.78 136
18576.06 132
18577.35 125
18578.64 146
18579.92 107
18581.21 123
18582.49 147
18583.78 118
18585.07 114
18586.35 125
18587.64 134
18588.93 125
18590.21 132
18591.50 125
18592.79 143
18594.07 128
18595.36 134
18596.65 134
18597.93 132
18599.22 119
18600.51 141
18601.80 139
18603.08 130
18604.37 120
18605.66 134
18606.94 136
18608.23 140
18609.52 135
18610.81 120
18612.09 127
18613.38 132
18614.67 131
18615.96 119
18617.24 135
18618.53 140
18619.82 159
18621.11 128
18622.39 137
18623.68 120
18624.97 125
18626.26 147
18627.55 121
18628.83 136
18630.12 115
18631.41 146
18632.70 122
18633.99 133
18635.27 121
18636.56 125
18637.85 125
18639.14 133
18640.43 104
18641.72 134
18643.00 124
18644.29 147
18645.58 127
18646.87 124
18648.16 124
18649.45 125
18650.74 126
18652.02 117
18653.31 135
18654.60 121
18655.89 138
18657.18 123
18658.47 120
18659.76 111
18661.05 124
18662.34 138
18663.63 132
18664.91 127
18666.20 117
18667.49 123
18668.78 126
18670.07 136
18671.36 110
18672.65 135
18673.94 114
18675.23 126
18676.52 110
18677.81 121
18679.10 116
18680.39 132
18681.68 126
18682.97 120
18684.26 119
18685.55 141
18686.84 109
18688.13 123
18689.42 127
18690.71 122
18692.00 141
18693.29 111
18694.58 114
18695.87 111
18697.16 132
18698.45 108
18699.74 124
18701.03 118
18702.32 111
18703.61 116
18704.90 118
18706.19 121
18707.48 116
18708.78 143
18710.07 109
18711.36 112
18712.65 106
18713.94 117
18715.23 114
18716.52 129
18717.81 117
18719.10 128
18720.39 120
18721.69 117
18722.98 110
18724.27 120
18725.56 118
18726.85 113
18728.14 121
18729.43 102
18730.72 119
18732.02 100
18733.31 101
18734.60 113
18735.89 128
18737.18 116
18738.47 119
18739.77 112
18741.06 103
18742.35 105
18743.64 120
18744.93 126
18746.23 111
18747.52 130
18748.81 111
18750.10 106
18751.39 101
18752.69 120
18753.98 108
18755.27 117
18756.56 112
18757.86 138
18759.15 120
18760.44 111
18761.73 114
18763.03 107
18764.32 130
18765.61 114
18766.90 109
18768.20 114
18769.49 120
18770.78 111
18772.08 117
18773.37 115
18774.66 131
18775.96 102
18777.25 130
18778.54 114
18779.83 118
18781.13 118
18782.42 122
18783.71 128
18785.01 108
18786.30 111
18787.59 104
18788.89 125
18790.18 122
18791.48 112
18792.77 108
18794.06 120
18795.36 128
18796.65 125
18797.94 94
18799.24 99
18800.53 100
18801.83 112
18803.12 103
18804.41 114
18805.71 108
18807.00 118
18808.30 119
18809.59 127
18810.88 105
18812.18 111
18813.47 127
18814.77 104
18816.06 115
18817.36 112
18818.65 115
18819.95 112
18821.24 107
18822.54 112
18823.83 98
18825.12 116
18826.42 121
18827.71 109
18829.01 98
18830.30 105
18831.60 109
18832.89 123
18834.19 105
18835.48 98
18836.78 114
18838.07 118
18839.37 104
18840.67 102
18841.96 121
18843.26 113
18844.55 130
18845.85 103
18847.14 118
18848.44 107
18849.73 111
18851.03 105
18852.33 111
18853.62 120
18854.92 113
18856.21 119
18857.51 109
18858.80 102
18860.10 93
18861.40 104
18862.69 111
18863.99 100
18865.28 118
18866.58 120
18867.88 110
18869.17 98
18870.47 125
18871.77 114
18873.06 96
18874.36 120
18875.66 120
18876.95 107
18878.25 123
18879.55 117
18880.84 128
18882.14 102
18883.44 85
18884.73 102
18886.03 111
18887.33 110
18888.62 116
18889.92 102
18891.22 123
18892.51 119
18893.81 106
18895.11 105
18896.41 108
18897.70 105
18899.00 107
18900.30 123
18901.59 107
18902.89 94
18904.19 107
18905.49 121
18906.78 118
18908.08 112
18909.38 109
18910.68 115
18911.98 116
18913.27 114
18914.57 98
18915.87 104
18917.17 105
18918.46 127
18919.76 115
18921.06 120
18922.36 104
18923.66 115
18924.96 108
18926.25 107
18927.55 120
18928.85 107
18930.15 116
18931.45 96
18932.75 115
18934.04 112
18935.34 102
18936.64 112
18937.94 113
18939.24 113
18940.54 109
18941.84 108
18943.13 120
18944.43 121
18945.73 92
18947.03 102
18948.33 132
18949.63 125
18950.93 105
18952.23 112
18953.53 102
18954.83 101
18956.13 99
18957.42 106
18958.72 123
18960.02 106
18961.32 113
18962.62 106
18963.92 109
18965.22 108
18966.52 104
18967.82 119
18969.12 125
18970.42 108
18971.72 94
18973.02 129
18974.32 117
18975.62 122
18976.92 101
18978.22 120
18979.52 123
18980.82 107
18982.12 124
18983.42 113
18984.72 95
18986.02 123
18987.32 103
18988.62 125
18989.92 109
18991.22 115
18992.52 98
18993.82 118
18995.12 104
18996.42 109
18997.73 105
18999.03 113
19000.33 97
19001.63 113
19002.93 109
19004.23 117
19005.53 105
19006.83 122
19008.13 116
19009.43 105
19010.73 96
19012.04 98
19013.34 89
19014.64 104
19015.94 133
19017.24 108
19018.54 97
19019.84 99
19021.15 116
19022.45 114
19023.75 102
19025.05 107
19026.35 110
19027.65 101
19028.96 95
19030.26 114
19031.56 133
19032.86 109
19034.16 106
19035.47 113
19036.77 96
19038.07 109
19039.37 98
19040.67 116
19041.98 119
19043.28 99
19044.58 115
19045.88 109
19047.18 110
19048.49 87
19049.79 102
19051.09 104
19052.39 110
19053.70 114
19055.00 112
19056.30 138
19057.61 112
19058.91 119
19060.21 121
19061.51 108
19062.82 103
19064.12 106
19065.42 110
19066.73 111
19068.03 94
19069.33 122
19070.64 138
19071.94 112
19073.24 97
19074.55 108
19075.85 116
19077.15 112
19078.46 99
19079.76 120
19081.06 117
19082.37 88
19083.67 109
19084.97 93
19086.28 107
19087.58 103
19088.89 109
19090.19 116
19091.49 94
19092.80 113
19094.10 136
19095.40 116
19096.71 111
19098.01 97
19099.32 119
19100.62 128
19101.93 109
19103.23 112
19104.53 115
19105.84 112
19107.14 118
19108.45 115
19109.75 122
19111.06 111
19112.36 99
19113.67 112
19114.97 126
19116.28 114
19117.58 107
19118.89 104
19120.19 124
19121.49 106
19122.80 104
19124.10 129
19125.41 115
19126.72 111
19128.02 117
19129.33 131
19130.63 120
19131.94 120
19133.24 126
19134.55 108
19135.85 125
19137.16 113
19138.46 120
19139.77 115
19141.07 118
19142.38 120
19143.69 109
19144.99 109
19146.30 112
19147.60 134
19148.91 113
19150.21 92
19151.52 118
19152.83 123
19154.13 120
19155.44 127
19156.75 102
19158.05 115
19159.36 119
19160.66 110
19161.97 114
19163.28 106
19164.58 110
19165.89 113
19167.20 125
19168.50 117
19169.81 111
19171.12 111
19172.42 127
19173.73 104
19175.04 117
19176.34 116
19177.65 131
19178.96 112
19180.26 106
19181.57 123
19182.88 116
19184.18 107
19185.49 112
19186.80 128
19188.11 111
19189.41 108
19190.72 120
19192.03 124
19193.33 99
19194.64 104
19195.95 101
19197.26 109
19198.56 96
19199.87 104
19201.18 112
19202.49 117
19203.80 109
19205.10 112
19206.41 115
19207.72 112
19209.03 102
19210.34 105
19211.64 128
19212.95 111
19214.26 106
19215.57 111
19216.88 116
19218.18 95
19219.49 95
19220.80 93
19222.11 95
19223.42 103
19224.73 110
19226.03 116
19227.34 125
19228.65 111
19229.96 108
19231.27 104
19232.58 104
19233.89 102
19235.19 114
19236.50 99
19237.81 112
19239.12 105
19240.43 115
19241.74 104
19243.05 112
19244.36 110
19245.67 123
19246.98 120
19248.29 103
19249.59 115
19250.90 122
19252.21 122
19253.52 112
19254.83 114
19256.14 116
19257.45 100
19258.76 100
19260.07 113
19261.38 105
19262.69 95
19264.00 127
19265.31 116
19266.62 109
19267.93 102
19269.24 110
19270.55 111
19271.86 96
19273.17 108
19274.48 109
19275.79 103
19277.10 120
19278.41 95
19279.72 104
19281.03 99
19282.34 106
19283.65 116
19284.96 107
19286.27 109
19287.58 90
19288.89 103
19290.21 114
19291.52 90
19292.83 95
19294.14 119
19295.45 110
19296.76 99
19298.07 110
19299.38 102
19300.69 97
19302.00 124
19303.31 100
19304.63 110
19305.94 104
19307.25 112
19308.56 102
19309.87 118
19311.18 98
19312.49 114
19313.81 113
19315.12 104
19316.43 96
19317.74 112
19319.05 110
19320.36 99
19321.68 104
19322.99 111
19324.30 109
19325.61 94
19326.92 97
19328.23 115
19329.55 103
19330.86 104
19332.17 112
19333.48 126
19334.80 103
19336.11 110
19337.42 101
19338.73 107
19340.04 105
19341.36 98
19342.67 114
19343.98 96
19345.29 101
19346.61 99
19347.92 108
19349.23 101
19350.55 91
19351.86 125
19353.17 125
19354.48 106
19355.80 90
19357.11 97
19358.42 113
19359.74 120
19361.05 98
19362.36 110
19363.68 102
19364.99 113
19366.30 118
19367.62 107
19368.93 96
19370.24 115
19371.56 114
19372.87 129
19374.18 98
19375.50 104
19376.81 105
19378.12 112
19379.44 110
19380.75 89
19382.06 100
19383.38 139
19384.69 115
19386.01 91
19387.32 94
19388.63 81
19389.95 120
19391.26 106
19392.58 111
19393.89 105
19395.21 104
19396.52 100
19397.83 115
19399.15 114
19400.46 101
19401.78 109
19403.09 98
19404.41 109
19405.72 90
19407.04 93
19408.35 106
19409.66 121
19410.98 101
19412.29 109
19413.61 110
19414.92 111
19416.24 120
19417.55 101
19418.87 101
19420.18 104
19421.50 115
19422.81 111
19424.13 116
19425.45 102
19426.76 106
19428.08 103
19429.39 104
19430.71 105
19432.02 130
19433.34 108
19434.65 108
19435.97 86
19437.28 107
19438.60 108
19439.92 106
19441.23 117
19442.55 107
19443.86 102
19445.18 101
19446.50 119
19447.81 110
19449.13 107
19450.44 98
19451.76 97
19453.08 98
19454.39 115
19455.71 110
19457.03 106
19458.34 110
19459.66 105
19460.97 110
19462.29 103
19463.61 106
19464.92 107
19466.24 111
19467.56 99
19468.87 118
19470.19 92
19471.51 99
19472.83 110
19474.14 116
19475.46 114
19476.78 114
19478.09 119
19479.41 116
19480.73 108
19482.04 99
19483.36 107
19484.68 108
19486.00 119
19487.31 109
19488.63 116
19489.95 112
19491.27 121
19492.58 97
19493.90 102
19495.22 109
19496.54 96
19497.85 109
19499.17 111
19500.49 126
19501.81 95
19503.13 111
19504.44 103
19505.76 98
19507.08 102
19508.40 90
19509.72 113
19511.03 110
19512.35 98
19513.67 116
19514.99 103
19516.31 113
19517.63 107
19518.94 109
19520.26 105
19521.58 99
19522.90 103
19524.22 104
19525.54 98
19526.86 111
19528.18 109
19529.49 88
19530.81 107
19532.13 98
19533.45 122
19534.77 115
19536.09 110
19537.41 91
19538.73 91
19540.05 124
19541.37 102
19542.68 99
19544.00 102
19545.32 111
19546.64 112
19547.96 99
19549.28 96
19550.60 120
19551.92 102
19553.24 104
19554.56 109
19555.88 110
19557.20 100
19558.52 104
19559.84 109
19561.16 97
19562.48 106
19563.80 101
19565.12 107
19566.44 113
19567.76 121
19569.08 92
19570.40 117
19571.72 115
19573.04 111
19574.36 118
19575.68 112
19577.00 92
19578.32 106
19579.64 124
19580.96 107
19582.28 116
19583.60 107
19584.92 124
19586.24 112
19587.57 106
19588.89 103
19590.21 128
19591.53 123
19592.85 120
19594.17 102
19595.49 118
19596.81 115
19598.13 125
19599.45 103
19600.78 108
19602.10 99
19603.42 123
19604.74 128
19606.06 97
19607.38 95
19608.70 93
19610.03 123
19611.35 120
19612.67 113
19613.99 95
19615.31 115
19616.63 122
19617.96 108
19619.28 107
19620.60 101
19621.92 106
19623.24 128
19624.57 113
19625.89 117
19627.21 113
19628.53 106
19629.85 150
19631.18 113
19632.50 107
19633.82 105
19635.14 110
19636.47 116
19637.79 119
19639.11 113
19640.43 120
19641.76 113
19643.08 129
19644.40 108
19645.72 86
19647.05 107
19648.37 106
19649.69 112
19651.02 94
19652.34 103
19653.66 108
19654.98 115
19656.31 122
19657.63 117
19658.95 111
19660.28 112
19661.60 127
19662.92 116
19664.25 111
19665.57 114
19666.89 120
19668.22 130
19669.54 129
19670.86 99
19672.19 117
19673.51 117
19674.84 108
19676.16 122
19677.48 128
19678.81 111
19680.13 118
19681.45 125
19682.78 108
19684.10 94
19685.43 113
19686.75 117
19688.08 114
19689.40 101
19690.72 106
19692.05 122
19693.37 115
19694.70 113
19696.02 118
19697.35 121
19698.67 119
19699.99 115
19701.32 106
19702.64 96
19703.97 82
19705.29 120
19706.62 125
19707.94 126
19709.27 98
19710.59 104
19711.92 110
19713.24 127
19714.57 133
19715.89 105
19717.22 120
19718.54 111
19719.87 124
19721.19 105
19722.52 105
19723.84 87
19725.17 136
19726.50 102
19727.82 108
19729.15 97
19730.47 106
19731.80 108
19733.12 97
19734.45 93
19735.77 105
19737.10 127
19738.43 113
19739.75 120
19741.08 106
19742.40 114
19743.73 117
19745.06 128
19746.38 107
19747.71 109
19749.03 93
19750.36 119
19751.69 114
19753.01 114
19754.34 115
19755.67 114
19756.99 118
19758.32 116
19759.65 102
19760.97 115
19762.30 115
19763.63 117
19764.95 128
19766.28 106
19767.61 107
19768.93 112
19770.26 118
19771.59 129
19772.91 98
19774.24 111
19775.57 111
19776.90 110
19778.22 103
19779.55 111
19780.88 115
19782.20 111
19783.53 108
19784.86 107
19786.19 107
19787.51 110
19788.84 111
19790.17 113
19791.50 108
19792.83 101
19794.15 84
19795.48 117
19796.81 114
19798.14 108
19799.46 106
19800.79 104
19802.12 106
19803.45 112
19804.78 121
19806.10 102
19807.43 123
19808.76 112
19810.09 122
19811.42 111
19812.75 109
19814.07 122
19815.40 109
19816.73 105
19818.06 104
19819.39 131
19820.72 104
19822.05 110
19823.37 107
19824.70 114
19826.03 111
19827.36 120
19828.69 105
19830.02 103
19831.35 132
19832.68 120
19834.01 118
19835.33 116
19836.66 116
19837.99 112
19839.32 117
19840.65 112
19841.98 97
19843.31 103
19844.64 122
19845.97 102
19847.30 109
19848.63 100
19849.96 104
19851.29 117
19852.62 119
19853.95 106
19855.28 110
19856.61 102
19857.94 105
19859.27 113
19860.60 110
19861.93 114
19863.26 127
19864.59 140
19865.92 93
19867.25 122
19868.58 118
19869.91 117
19871.24 105
19872.57 115
19873.90 113
19875.23 111
19876.56 94
19877.89 102
19879.22 121
19880.55 110
19881.88 100
19883.21 111
19884.54 122
19885.87 109
19887.21 109
19888.54 100
19889.87 120
19891.20 105
19892.53 104
19893.86 100
19895.19 100
19896.52 94
19897.85 112
19899.18 106
19900.52 99
19901.85 101
19903.18 119
19904.51 124
19905.84 107
19907.17 103
19908.50 94
19909.84 113
19911.17 123
19912.50 91
19913.83 106
19915.16 102
19916.50 89
19917.83 106
19919.16 101
19920.49 110
19921.82 119
19923.16 114
19924.49 106
19925.82 83
19927.15 122
19928.48 110
19929.82 120
19931.15 108
19932.48 95
19933.81 123
19935.15 108
19936.48 111
19937.81 91
19939.14 105
19940.48 104
19941.81 109
19943.14 128
19944.47 101
19945.81 105
19947.14 118
19948.47 108
19949.81 122
19951.14 84
19952.47 105
19953.81 113
19955.14 118
19956.47 116
19957.80 118
19959.14 130
19960.47 122
19961.80 111
19963.14 110
19964.47 114
19965.80 98
19967.14 124
19968.47 135
19969.81 118
19971.14 111
19972.47 106
19973.81 116
19975.14 123
19976.47 96
19977.81 97
19979.14 139
19980.48 103
19981.81 110
19983.14 111
19984.48 110
19985.81 125
19987.15 121
19988.48 115
19989.82 123
19991.15 104
19992.48 104
19993.82 110
19995.15 122
19996.49 94
19997.82 126
19999.16 123
20000.49 105
20001.83 114
20003.16 116
20004.50 110
20005.83 107
20007.17 113
20008.50 121
20009.84 118
20011.17 115
20012.51 125
20013.84 93
20015.18 102
20016.51 92
20017.85 123
20019.18 111
20020.52 110
20021.85 102
20023.19 112
20024.52 120
20025.86 106
20027.19 113
20028.53 112
20029.86 115
20031.20 100
20032.54 120
20033.87 119
20035.21 113
20036.54 105
20037.88 121
20039.22 112
20040.55 113
20041.89 97
20043.22 106
20044.56 112
20045.90 97
20047.23 110
20048.57 113
20049.90 112
20051.24 97
20052.58 124
20053.91 120
20055.25 95
20056.59 88
20057.92 124
20059.26 114
20060.60 102
20061.93 96
20063.27 119
20064.61 120
20065.94 109
20067.28 105
20068.62 115
20069.95 113
20071.29 107
20072.63 129
20073.97 113
20075.30 114
20076.64 100
20077.98 140
20079.31 115
20080.65 126
20081.99 103
20083.33 105
20084.66 118
20086.00 123
20087.34 110
20088.68 120
20090.01 120
20091.35 93
20092.69 105
20094.03 111
20095.37 114
20096.70 103
20098.04 125
20099.38 118
20100.72 99
20102.06 109
20103.39 121
20104.73 129
20106.07 114
20107.41 111
20108.75 118
20110.08 115
20111.42 110
20112.76 122
20114.10 113
20115.44 115
20116.78 92
20118.12 124
20119.45 114
20120.79 107
20122.13 96
20123.47 128
20124.81 106
20126.15 106
20127.49 98
