# Supplementary material for: MALDI-TOF MS typing enables the classification of brewing yeasts of the genus Saccharomyces to major beer styles
Source: PLoS One. 2017 Aug 9;12(8):e0181694. doi: 10.1371/journal.pone.0181694 (PMC5549903; doi:10.1371/journal.pone.0181694)
Supplement: S9 File — The directory includes 90 raw files and was zipped to “.zip”; the folder has three strains with 30 spectra per strain; S1 Text explains the raw files with an example and Table 1 represents the yeast strains used within the experiment. (ZIP) [file pone.0181694.s012.zip › 25-27/30285-66-Lag-Lag-Lag-YPG-18h-E-E_2016-02-11__0_A11_1.dat]

2000.76 2135
2001.18 2184
2001.60 2118
2002.02 2015
2002.45 2023
2002.87 1934
2003.29 2028
2003.71 1991
2004.13 1906
2004.55 1965
2004.98 1960
2005.40 1932
2005.82 1881
2006.24 1962
2006.67 2002
2007.09 2028
2007.51 2019
2007.93 2003
2008.35 1964
2008.78 1956
2009.20 2042
2009.62 2012
2010.04 1984
2010.47 1897
2010.89 1882
2011.31 1905
2011.73 1916
2012.16 1872
2012.58 1849
2013.00 1832
2013.43 1875
2013.85 1820
2014.27 1764
2014.69 1829
2015.12 1841
2015.54 1789
2015.96 1931
2016.39 1914
2016.81 1868
2017.23 1851
2017.66 1838
2018.08 1786
2018.50 1857
2018.93 1904
2019.35 1871
2019.77 1890
2020.20 1898
2020.62 1891
2021.04 1804
2021.47 1867
2021.89 1929
2022.32 1886
2022.74 1912
2023.16 1899
2023.59 1959
2024.01 1925
2024.43 1931
2024.86 1887
2025.28 1879
2025.71 1852
2026.13 1756
2026.56 1784
2026.98 1868
2027.40 1854
2027.83 1797
2028.25 1793
2028.68 1849
2029.10 1841
2029.53 1799
2029.95 1822
2030.38 1769
2030.80 1800
2031.22 1833
2031.65 1882
2032.07 1880
2032.50 1846
2032.92 1875
2033.35 1930
2033.77 1929
2034.20 1892
2034.62 1874
2035.05 1802
2035.47 1845
2035.90 1899
2036.32 1887
2036.75 1851
2037.18 1897
2037.60 1860
2038.03 1831
2038.45 1795
2038.88 1904
2039.30 1920
2039.73 1930
2040.15 1876
2040.58 1907
2041.01 1938
2041.43 1932
2041.86 1836
2042.28 1862
2042.71 1883
2043.13 1914
2043.56 1813
2043.99 1836
2044.41 1928
2044.84 1861
2045.27 1885
2045.69 1922
2046.12 1912
2046.54 1868
2046.97 1941
2047.40 1991
2047.82 2026
2048.25 2000
2048.68 2004
2049.10 2015
2049.53 2002
2049.96 1946
2050.38 1969
2050.81 2032
2051.24 1997
2051.66 1999
2052.09 1954
2052.52 1956
2052.94 1918
2053.37 1950
2053.80 1932
2054.23 1907
2054.65 1889
2055.08 1947
2055.51 1950
2055.93 1858
2056.36 1970
2056.79 1951
2057.22 1997
2057.64 2013
2058.07 2049
2058.50 1998
2058.93 2026
2059.35 2039
2059.78 1995
2060.21 1988
2060.64 1966
2061.07 1941
2061.49 1973
2061.92 1977
2062.35 1973
2062.78 2010
2063.20 1907
2063.63 2062
2064.06 2110
2064.49 2201
2064.92 2210
2065.35 2389
2065.77 2460
2066.20 2596
2066.63 2597
2067.06 2531
2067.49 2582
2067.92 2527
2068.34 2365
2068.77 2228
2069.20 2080
2069.63 2065
2070.06 2032
2070.49 1850
2070.92 1910
2071.35 1954
2071.78 2008
2072.20 2007
2072.63 2102
2073.06 2088
2073.49 2105
2073.92 2076
2074.35 2115
2074.78 2164
2075.21 2145
2075.64 2207
2076.07 2194
2076.50 2205
2076.93 2125
2077.36 2136
2077.78 2088
2078.21 2069
2078.64 2069
2079.07 2073
2079.50 1996
2079.93 2030
2080.36 2017
2080.79 2024
2081.22 1998
2081.65 1942
2082.08 1903
2082.51 1859
2082.94 1834
2083.37 1835
2083.80 1765
2084.23 1820
2084.66 1882
2085.09 1968
2085.52 1887
2085.95 1966
2086.39 1973
2086.82 2007
2087.25 1996
2087.68 1943
2088.11 1943
2088.54 1887
2088.97 1922
2089.40 1930
2089.83 1889
2090.26 1849
2090.69 1836
2091.12 1861
2091.55 1906
2091.99 1918
2092.42 1955
2092.85 1917
2093.28 1963
2093.71 1967
2094.14 1947
2094.57 1956
2095.00 1907
2095.43 1940
2095.87 1986
2096.30 2017
2096.73 1931
2097.16 1932
2097.59 1899
2098.02 1862
2098.46 1803
2098.89 1852
2099.32 1874
2099.75 1923
2100.18 1839
2100.61 1775
2101.05 1739
2101.48 1727
2101.91 1748
2102.34 1729
2102.78 1745
2103.21 1720
2103.64 1762
2104.07 1747
2104.50 1754
2104.94 1826
2105.37 1714
2105.80 1791
2106.23 1806
2106.67 1857
2107.10 1875
2107.53 1863
2107.96 1838
2108.40 1817
2108.83 1861
2109.26 1880
2109.70 1864
2110.13 1937
2110.56 1825
2110.99 1884
2111.43 1848
2111.86 1920
2112.29 1926
2112.73 1828
2113.16 1844
2113.59 1855
2114.03 1851
2114.46 1758
2114.89 1846
2115.33 1818
2115.76 1807
2116.19 1737
2116.63 1774
2117.06 1815
2117.49 1795
2117.93 1810
2118.36 1772
2118.80 1811
2119.23 1790
2119.66 1698
2120.10 1701
2120.53 1768
2120.96 1802
2121.40 1861
2121.83 1855
2122.27 1903
2122.70 1793
2123.14 1852
2123.57 1870
2124.00 1869
2124.44 1880
2124.87 1861
2125.31 1860
2125.74 1830
2126.18 1824
2126.61 1831
2127.05 1813
2127.48 1728
2127.91 1721
2128.35 1744
2128.78 1787
2129.22 1735
2129.65 1762
2130.09 1825
2130.52 1852
2130.96 1884
2131.39 1867
2131.83 1859
2132.26 1962
2132.70 2010
2133.13 1905
2133.57 1962
2134.01 1978
2134.44 1902
2134.88 1925
2135.31 1923
2135.75 1878
2136.18 1885
2136.62 1864
2137.05 1872
2137.49 1815
2137.93 1853
2138.36 1829
2138.80 1802
2139.23 1837
2139.67 1889
2140.10 1865
2140.54 1798
2140.98 1845
2141.41 1772
2141.85 1761
2142.29 1703
2142.72 1695
2143.16 1760
2143.59 1758
2144.03 1664
2144.47 1686
2144.90 1679
2145.34 1695
2145.78 1709
2146.21 1714
2146.65 1739
2147.09 1772
2147.52 1733
2147.96 1770
2148.40 1723
2148.83 1810
2149.27 1804
2149.71 1855
2150.14 1808
2150.58 1874
2151.02 1884
2151.46 1890
2151.89 1872
2152.33 1827
2152.77 1834
2153.20 1858
2153.64 1801
2154.08 1801
2154.52 1790
2154.95 1722
2155.39 1797
2155.83 1718
2156.27 1708
2156.70 1767
2157.14 1804
2157.58 1821
2158.02 1749
2158.45 1828
2158.89 1884
2159.33 1849
2159.77 1821
2160.21 1841
2160.64 1853
2161.08 1886
2161.52 1943
2161.96 1820
2162.40 1893
2162.84 1933
2163.27 1914
2163.71 1957
2164.15 1981
2164.59 1992
2165.03 2006
2165.47 2107
2165.90 2150
2166.34 2205
2166.78 2182
2167.22 2203
2167.66 2159
2168.10 2048
2168.54 1985
2168.98 1922
2169.41 1865
2169.85 1950
2170.29 1881
2170.73 1877
2171.17 1876
2171.61 1939
2172.05 1956
2172.49 1973
2172.93 1895
2173.37 1877
2173.81 1936
2174.25 1930
2174.69 1950
2175.13 1951
2175.56 2005
2176.00 1961
2176.44 1918
2176.88 1958
2177.32 2029
2177.76 1892
2178.20 1890
2178.64 1963
2179.08 1998
2179.52 2004
2179.96 1990
2180.40 2013
2180.84 2032
2181.28 2092
2181.72 2119
2182.16 2176
2182.60 2139
2183.04 2046
2183.48 2045
2183.92 2032
2184.36 1972
2184.81 2007
2185.25 1970
2185.69 1994
2186.13 1942
2186.57 1927
2187.01 1976
2187.45 1956
2187.89 2006
2188.33 2002
2188.77 2077
2189.21 2019
2189.65 2069
2190.09 2064
2190.54 2065
2190.98 2069
2191.42 2083
2191.86 2040
2192.30 2059
2192.74 2046
2193.18 1995
2193.62 2032
2194.07 1992
2194.51 1973
2194.95 2019
2195.39 2076
2195.83 2041
2196.27 2030
2196.72 2046
2197.16 2050
2197.60 1987
2198.04 1971
2198.48 1990
2198.92 1987
2199.37 1946
2199.81 1924
2200.25 1895
2200.69 1916
2201.13 1895
2201.58 1830
2202.02 1838
2202.46 1827
2202.90 1827
2203.35 1842
2203.79 1891
2204.23 1897
2204.67 1948
2205.12 1872
2205.56 1847
2206.00 1861
2206.44 1783
2206.89 1866
2207.33 1813
2207.77 1897
2208.21 1912
2208.66 1858
2209.10 1877
2209.54 1945
2209.99 1945
2210.43 1913
2210.87 1937
2211.32 1990
2211.76 1943
2212.20 1911
2212.65 1868
2213.09 1886
2213.53 1880
2213.98 1791
2214.42 1829
2214.86 1812
2215.31 1762
2215.75 1750
2216.19 1808
2216.64 1873
2217.08 1789
2217.52 1802
2217.97 1804
2218.41 1782
2218.86 1812
2219.30 1803
2219.74 1872
2220.19 1809
2220.63 1811
2221.08 1885
2221.52 1989
2221.97 1939
2222.41 2015
2222.85 2108
2223.30 2048
2223.74 1968
2224.19 2019
2224.63 1991
2225.08 1932
2225.52 1974
2225.96 1956
2226.41 1933
2226.85 1846
2227.30 1918
2227.74 1842
2228.19 1803
2228.63 1883
2229.08 1825
2229.52 1724
2229.97 1784
2230.41 1744
2230.86 1767
2231.30 1799
2231.75 1801
2232.19 1848
2232.64 1972
2233.08 2031
2233.53 2071
2233.98 1994
2234.42 1987
2234.87 2036
2235.31 1976
2235.76 1997
2236.20 2040
2236.65 1979
2237.09 2026
2237.54 2030
2237.99 1986
2238.43 1929
2238.88 1929
2239.32 1909
2239.77 1970
2240.22 1894
2240.66 1798
2241.11 1715
2241.55 1752
2242.00 1784
2242.45 1752
2242.89 1717
2243.34 1724
2243.79 1680
2244.23 1780
2244.68 1672
2245.13 1719
2245.57 1708
2246.02 1741
2246.47 1751
2246.91 1694
2247.36 1630
2247.81 1660
2248.25 1707
2248.70 1680
2249.15 1646
2249.59 1660
2250.04 1639
2250.49 1641
2250.93 1668
2251.38 1662
2251.83 1692
2252.28 1795
2252.72 1762
2253.17 1654
2253.62 1683
2254.07 1689
2254.51 1661
2254.96 1597
2255.41 1621
2255.86 1620
2256.30 1621
2256.75 1662
2257.20 1558
2257.65 1629
2258.09 1658
2258.54 1590
2258.99 1621
2259.44 1627
2259.89 1643
2260.33 1643
2260.78 1713
2261.23 1767
2261.68 1742
2262.13 1695
2262.58 1649
2263.02 1690
2263.47 1680
2263.92 1683
2264.37 1685
2264.82 1655
2265.27 1683
2265.71 1703
2266.16 1626
2266.61 1705
2267.06 1698
2267.51 1655
2267.96 1648
2268.41 1643
2268.86 1672
2269.30 1685
2269.75 1789
2270.20 1775
2270.65 1780
2271.10 1767
2271.55 1822
2272.00 1758
2272.45 1737
2272.90 1822
2273.35 1778
2273.80 1719
2274.25 1714
2274.69 1775
2275.14 1801
2275.59 1802
2276.04 1823
2276.49 1857
2276.94 1858
2277.39 1830
2277.84 1865
2278.29 1807
2278.74 1757
2279.19 1731
2279.64 1715
2280.09 1757
2280.54 1710
2280.99 1678
2281.44 1678
2281.89 1685
2282.34 1679
2282.79 1657
2283.24 1670
2283.69 1620
2284.14 1590
2284.59 1631
2285.04 1647
2285.50 1628
2285.95 1678
2286.40 1689
2286.85 1678
2287.30 1667
2287.75 1695
2288.20 1726
2288.65 1685
2289.10 1735
2289.55 1777
2290.00 1775
2290.45 1881
2290.91 1911
2291.36 1935
2291.81 1947
2292.26 1921
2292.71 2000
2293.16 2089
2293.61 2053
2294.06 2003
2294.52 2060
2294.97 2053
2295.42 2003
2295.87 2069
2296.32 2042
2296.77 1970
2297.22 1884
2297.68 1899
2298.13 1892
2298.58 1837
2299.03 1795
2299.48 1731
2299.94 1681
2300.39 1653
2300.84 1626
2301.29 1640
2301.74 1713
2302.20 1726
2302.65 1697
2303.10 1669
2303.55 1676
2304.01 1662
2304.46 1638
2304.91 1624
2305.36 1656
2305.82 1686
2306.27 1753
2306.72 1723
2307.17 1767
2307.63 1905
2308.08 1881
2308.53 1863
2308.98 1835
2309.44 1923
2309.89 1934
2310.34 1914
2310.80 1953
2311.25 1986
2311.70 1942
2312.16 1915
2312.61 1891
2313.06 1861
2313.52 1854
2313.97 1848
2314.42 1891
2314.88 1828
2315.33 1836
2315.78 1837
2316.24 1875
2316.69 1876
2317.14 1903
2317.60 2014
2318.05 1981
2318.50 1999
2318.96 2009
2319.41 2049
2319.87 2005
2320.32 1972
2320.77 1940
2321.23 1954
2321.68 1883
2322.14 1797
2322.59 1822
2323.04 1838
2323.50 1908
2323.95 1925
2324.41 2000
2324.86 2152
2325.32 2249
2325.77 2403
2326.23 2505
2326.68 2478
2327.13 2413
2327.59 2351
2328.04 2245
2328.50 2091
2328.95 1979
2329.41 1906
2329.86 1891
2330.32 1898
2330.77 1898
2331.23 1883
2331.68 1847
2332.14 1794
2332.59 1794
2333.05 1843
2333.50 1876
2333.96 1857
2334.41 1767
2334.87 1831
2335.33 1811
2335.78 1800
2336.24 1793
2336.69 1793
2337.15 1782
2337.60 1847
2338.06 1854
2338.51 1744
2338.97 1704
2339.43 1714
2339.88 1742
2340.34 1712
2340.79 1732
2341.25 1706
2341.71 1700
2342.16 1685
2342.62 1695
2343.07 1708
2343.53 1675
2343.99 1706
2344.44 1729
2344.90 1734
2345.36 1741
2345.81 1741
2346.27 1813
2346.73 1757
2347.18 1756
2347.64 1736
2348.09 1808
2348.55 1749
2349.01 1803
2349.47 1792
2349.92 1753
2350.38 1834
2350.84 1912
2351.29 1898
2351.75 1830
2352.21 1855
2352.66 1910
2353.12 1783
2353.58 1747
2354.04 1746
2354.49 1693
2354.95 1763
2355.41 1729
2355.86 1677
2356.32 1628
2356.78 1676
2357.24 1695
2357.70 1665
2358.15 1625
2358.61 1609
2359.07 1604
2359.53 1646
2359.98 1650
2360.44 1662
2360.90 1615
2361.36 1598
2361.82 1657
2362.27 1647
2362.73 1588
2363.19 1624
2363.65 1658
2364.11 1676
2364.56 1587
2365.02 1608
2365.48 1713
2365.94 1754
2366.40 1656
2366.86 1691
2367.31 1735
2367.77 1710
2368.23 1781
2368.69 1761
2369.15 1801
2369.61 1758
2370.07 1730
2370.53 1792
2370.98 1772
2371.44 1659
2371.90 1692
2372.36 1685
2372.82 1692
2373.28 1692
2373.74 1667
2374.20 1658
2374.66 1650
2375.12 1712
2375.58 1728
2376.04 1729
2376.49 1666
2376.95 1715
2377.41 1691
2377.87 1702
2378.33 1684
2378.79 1682
2379.25 1689
2379.71 1682
2380.17 1689
2380.63 1653
2381.09 1687
2381.55 1654
2382.01 1593
2382.47 1584
2382.93 1540
2383.39 1590
2383.85 1593
2384.31 1566
2384.77 1535
2385.23 1538
2385.69 1562
2386.15 1601
2386.61 1567
2387.07 1612
2387.53 1637
2387.99 1609
2388.46 1647
2388.92 1648
2389.38 1685
2389.84 1636
2390.30 1615
2390.76 1629
2391.22 1602
2391.68 1583
2392.14 1621
2392.60 1635
2393.06 1625
2393.52 1608
2393.99 1644
2394.45 1603
2394.91 1578
2395.37 1563
2395.83 1601
2396.29 1648
2396.75 1596
2397.21 1618
2397.68 1571
2398.14 1534
2398.60 1591
2399.06 1579
2399.52 1543
2399.98 1547
2400.45 1567
2400.91 1630
2401.37 1608
2401.83 1519
2402.29 1519
2402.76 1545
2403.22 1534
2403.68 1609
2404.14 1595
2404.60 1630
2405.07 1692
2405.53 1720
2405.99 1683
2406.45 1710
2406.91 1729
2407.38 1703
2407.84 1669
2408.30 1693
2408.76 1671
2409.23 1548
2409.69 1603
2410.15 1564
2410.62 1560
2411.08 1550
2411.54 1530
2412.00 1611
2412.47 1506
2412.93 1535
2413.39 1532
2413.86 1515
2414.32 1524
2414.78 1512
2415.24 1562
2415.71 1544
2416.17 1562
2416.63 1565
2417.10 1492
2417.56 1476
2418.02 1561
2418.49 1569
2418.95 1562
2419.42 1531
2419.88 1539
2420.34 1571
2420.81 1568
2421.27 1601
2421.73 1532
2422.20 1555
2422.66 1581
2423.13 1591
2423.59 1570
2424.05 1578
2424.52 1637
2424.98 1580
2425.45 1574
2425.91 1583
2426.37 1521
2426.84 1573
2427.30 1593
2427.77 1537
2428.23 1515
2428.70 1498
2429.16 1574
2429.62 1512
2430.09 1517
2430.55 1482
2431.02 1540
2431.48 1547
2431.95 1518
2432.41 1515
2432.88 1528
2433.34 1541
2433.81 1590
2434.27 1564
2434.74 1574
2435.20 1535
2435.67 1558
2436.13 1586
2436.60 1526
2437.06 1531
2437.53 1585
2437.99 1588
2438.46 1569
2438.92 1549
2439.39 1490
2439.86 1574
2440.32 1537
2440.79 1536
2441.25 1500
2441.72 1556
2442.18 1508
2442.65 1488
2443.12 1511
2443.58 1514
2444.05 1556
2444.51 1571
2444.98 1555
2445.44 1521
2445.91 1516
2446.38 1519
2446.84 1507
2447.31 1494
2447.78 1480
2448.24 1534
2448.71 1491
2449.17 1531
2449.64 1546
2450.11 1533
2450.57 1485
2451.04 1536
2451.51 1544
2451.97 1550
2452.44 1531
2452.91 1534
2453.37 1553
2453.84 1556
2454.31 1498
2454.78 1485
2455.24 1477
2455.71 1538
2456.18 1535
2456.64 1495
2457.11 1540
2457.58 1486
2458.04 1504
2458.51 1550
2458.98 1510
2459.45 1499
2459.91 1450
2460.38 1449
2460.85 1465
2461.32 1520
2461.78 1485
2462.25 1504
2462.72 1478
2463.19 1478
2463.66 1477
2464.12 1493
2464.59 1527
2465.06 1548
2465.53 1544
2465.99 1482
2466.46 1522
2466.93 1531
2467.40 1577
2467.87 1517
2468.34 1544
2468.80 1528
2469.27 1494
2469.74 1512
2470.21 1482
2470.68 1452
2471.15 1506
2471.61 1441
2472.08 1447
2472.55 1416
2473.02 1402
2473.49 1457
2473.96 1475
2474.43 1392
2474.90 1439
2475.36 1419
2475.83 1431
2476.30 1423
2476.77 1486
2477.24 1489
2477.71 1435
2478.18 1425
2478.65 1441
2479.12 1475
2479.59 1504
2480.06 1472
2480.52 1465
2480.99 1445
2481.46 1386
2481.93 1387
2482.40 1358
2482.87 1371
2483.34 1407
2483.81 1460
2484.28 1469
2484.75 1417
2485.22 1429
2485.69 1491
2486.16 1487
2486.63 1519
2487.10 1600
2487.57 1564
2488.04 1605
2488.51 1617
2488.98 1596
2489.45 1589
2489.92 1569
2490.39 1545
2490.86 1515
2491.33 1514
2491.80 1550
2492.27 1531
2492.74 1515
2493.21 1535
2493.69 1467
2494.16 1529
2494.63 1596
2495.10 1569
2495.57 1565
2496.04 1501
2496.51 1524
2496.98 1549
2497.45 1546
2497.92 1479
2498.39 1450
2498.86 1472
2499.34 1433
2499.81 1488
2500.28 1479
2500.75 1469
2501.22 1472
2501.69 1468
2502.16 1467
2502.64 1444
2503.11 1463
2503.58 1518
2504.05 1451
2504.52 1413
2504.99 1468
2505.47 1481
2505.94 1497
2506.41 1547
2506.88 1503
2507.35 1506
2507.82 1526
2508.30 1550
2508.77 1503
2509.24 1525
2509.71 1577
2510.18 1536
2510.66 1555
2511.13 1543
2511.60 1562
2512.07 1577
2512.55 1551
2513.02 1503
2513.49 1560
2513.96 1548
2514.44 1491
2514.91 1456
2515.38 1492
2515.85 1503
2516.33 1501
2516.80 1466
2517.27 1474
2517.75 1448
2518.22 1493
2518.69 1546
2519.16 1476
2519.64 1510
2520.11 1506
2520.58 1512
2521.06 1588
2521.53 1502
2522.00 1550
2522.48 1605
2522.95 1571
2523.42 1557
2523.90 1571
2524.37 1507
2524.84 1529
2525.32 1567
2525.79 1490
2526.27 1450
2526.74 1494
2527.21 1487
2527.69 1439
2528.16 1498
2528.63 1486
2529.11 1466
2529.58 1573
2530.06 1533
2530.53 1493
2531.00 1592
2531.48 1557
2531.95 1569
2532.43 1571
2532.90 1568
2533.38 1568
2533.85 1576
2534.32 1580
2534.80 1500
2535.27 1537
2535.75 1618
2536.22 1596
2536.70 1521
2537.17 1572
2537.65 1560
2538.12 1548
2538.60 1572
2539.07 1586
2539.55 1581
2540.02 1623
2540.50 1587
2540.97 1553
2541.45 1522
2541.92 1532
2542.40 1569
2542.87 1525
2543.35 1551
2543.82 1565
2544.30 1464
2544.77 1522
2545.25 1451
2545.72 1496
2546.20 1552
2546.68 1555
2547.15 1687
2547.63 1632
2548.10 1669
2548.58 1697
2549.05 1793
2549.53 1813
2550.01 1838
2550.48 1885
2550.96 1861
2551.43 1862
2551.91 1867
2552.39 1879
2552.86 1897
2553.34 1870
2553.82 1869
2554.29 1815
2554.77 1748
2555.24 1733
2555.72 1720
2556.20 1665
2556.67 1712
2557.15 1705
2557.63 1633
2558.10 1551
2558.58 1574
2559.06 1621
2559.53 1625
2560.01 1531
2560.49 1489
2560.96 1482
2561.44 1481
2561.92 1516
2562.40 1464
2562.87 1474
2563.35 1493
2563.83 1484
2564.30 1480
2564.78 1477
2565.26 1453
2565.74 1430
2566.21 1458
2566.69 1494
2567.17 1411
2567.65 1452
2568.12 1466
2568.60 1484
2569.08 1508
2569.56 1564
2570.03 1520
2570.51 1493
2570.99 1501
2571.47 1468
2571.95 1452
2572.42 1457
2572.90 1486
2573.38 1498
2573.86 1497
2574.34 1467
2574.81 1513
2575.29 1478
2575.77 1492
2576.25 1430
2576.73 1418
2577.21 1460
2577.68 1480
2578.16 1470
2578.64 1508
2579.12 1528
2579.60 1512
2580.08 1475
2580.56 1472
2581.04 1484
2581.51 1445
2581.99 1462
2582.47 1429
2582.95 1450
2583.43 1429
2583.91 1448
2584.39 1457
2584.87 1471
2585.35 1447
2585.83 1418
2586.31 1421
2586.78 1390
2587.26 1463
2587.74 1498
2588.22 1502
2588.70 1460
2589.18 1405
2589.66 1455
2590.14 1466
2590.62 1437
2591.10 1461
2591.58 1499
2592.06 1440
2592.54 1450
2593.02 1435
2593.50 1449
2593.98 1469
2594.46 1406
2594.94 1442
2595.42 1476
2595.90 1443
2596.38 1438
2596.86 1406
2597.34 1430
2597.82 1412
2598.30 1406
2598.78 1366
2599.26 1349
2599.74 1388
2600.22 1401
2600.70 1362
2601.19 1333
2601.67 1355
2602.15 1415
2602.63 1399
2603.11 1393
2603.59 1303
2604.07 1367
2604.55 1417
2605.03 1407
2605.51 1441
2605.99 1430
2606.48 1469
2606.96 1456
2607.44 1463
2607.92 1503
2608.40 1443
2608.88 1514
2609.36 1529
2609.84 1503
2610.33 1508
2610.81 1509
2611.29 1558
2611.77 1532
2612.25 1476
2612.73 1493
2613.22 1449
2613.70 1467
2614.18 1493
2614.66 1431
2615.14 1413
2615.63 1438
2616.11 1490
2616.59 1491
2617.07 1428
2617.55 1477
2618.04 1462
2618.52 1446
2619.00 1453
2619.48 1455
2619.97 1426
2620.45 1449
2620.93 1450
2621.41 1473
2621.90 1445
2622.38 1445
2622.86 1463
2623.34 1438
2623.83 1445
2624.31 1513
2624.79 1424
2625.27 1404
2625.76 1467
2626.24 1372
2626.72 1376
2627.21 1362
2627.69 1399
2628.17 1468
2628.66 1335
2629.14 1401
2629.62 1413
2630.11 1393
2630.59 1363
2631.07 1381
2631.56 1417
2632.04 1453
2632.52 1435
2633.01 1455
2633.49 1499
2633.97 1528
2634.46 1502
2634.94 1463
2635.43 1517
2635.91 1457
2636.39 1447
2636.88 1455
2637.36 1445
2637.85 1386
2638.33 1392
2638.81 1415
2639.30 1397
2639.78 1380
2640.27 1410
2640.75 1380
2641.24 1380
2641.72 1410
2642.20 1395
2642.69 1376
2643.17 1334
2643.66 1371
2644.14 1344
2644.63 1315
2645.11 1404
2645.60 1392
2646.08 1391
2646.57 1412
2647.05 1405
2647.54 1367
2648.02 1345
2648.51 1342
2648.99 1398
2649.48 1389
2649.96 1434
2650.45 1380
2650.93 1394
2651.42 1356
2651.90 1366
2652.39 1370
2652.87 1415
2653.36 1388
2653.84 1402
2654.33 1419
2654.82 1358
2655.30 1383
2655.79 1369
2656.27 1387
2656.76 1423
2657.24 1367
2657.73 1307
2658.22 1360
2658.70 1406
2659.19 1357
2659.67 1330
2660.16 1358
2660.65 1374
2661.13 1301
2661.62 1372
2662.10 1428
2662.59 1446
2663.08 1427
2663.56 1433
2664.05 1460
2664.54 1462
2665.02 1433
2665.51 1422
2666.00 1506
2666.48 1459
2666.97 1425
2667.46 1484
2667.94 1471
2668.43 1457
2668.92 1417
2669.40 1429
2669.89 1509
2670.38 1451
2670.86 1479
2671.35 1492
2671.84 1445
2672.33 1429
2672.81 1482
2673.30 1481
2673.79 1432
2674.28 1439
2674.76 1457
2675.25 1462
2675.74 1449
2676.23 1433
2676.71 1482
2677.20 1452
2677.69 1370
2678.18 1400
2678.66 1425
2679.15 1386
2679.64 1439
2680.13 1440
2680.62 1432
2681.10 1366
2681.59 1390
2682.08 1389
2682.57 1358
2683.06 1284
2683.54 1347
2684.03 1365
2684.52 1387
2685.01 1347
2685.50 1327
2685.99 1376
2686.47 1385
2686.96 1405
2687.45 1393
2687.94 1349
2688.43 1364
2688.92 1373
2689.41 1442
2689.89 1409
2690.38 1399
2690.87 1445
2691.36 1467
2691.85 1471
2692.34 1402
2692.83 1479
2693.32 1506
2693.81 1527
2694.30 1472
2694.79 1447
2695.27 1475
2695.76 1524
2696.25 1529
2696.74 1474
2697.23 1476
2697.72 1518
2698.21 1505
2698.70 1470
2699.19 1461
2699.68 1436
2700.17 1427
2700.66 1458
2701.15 1434
2701.64 1428
2702.13 1408
2702.62 1390
2703.11 1383
2703.60 1456
2704.09 1503
2704.58 1453
2705.07 1447
2705.56 1477
2706.05 1482
2706.54 1430
2707.03 1421
2707.52 1404
2708.01 1468
2708.50 1452
2708.99 1425
2709.48 1470
2709.97 1364
2710.46 1369
2710.96 1382
2711.45 1412
2711.94 1403
2712.43 1404
2712.92 1412
2713.41 1299
2713.90 1359
2714.39 1370
2714.88 1329
2715.37 1388
2715.86 1309
2716.36 1344
2716.85 1385
2717.34 1393
2717.83 1382
2718.32 1344
2718.81 1403
2719.30 1418
2719.80 1354
2720.29 1429
2720.78 1397
2721.27 1385
2721.76 1448
2722.25 1508
2722.75 1514
2723.24 1468
2723.73 1494
2724.22 1493
2724.71 1428
2725.21 1399
2725.70 1424
2726.19 1454
2726.68 1454
2727.17 1412
2727.67 1395
2728.16 1407
2728.65 1387
2729.14 1447
2729.64 1437
2730.13 1379
2730.62 1409
2731.11 1464
2731.61 1434
2732.10 1422
2732.59 1472
2733.08 1426
2733.58 1371
2734.07 1362
2734.56 1423
2735.05 1451
2735.55 1442
2736.04 1428
2736.53 1439
2737.03 1428
2737.52 1405
2738.01 1534
2738.51 1562
2739.00 1520
2739.49 1485
2739.99 1487
2740.48 1557
2740.97 1547
2741.47 1515
2741.96 1555
2742.45 1480
2742.95 1503
2743.44 1478
2743.93 1492
2744.43 1412
2744.92 1405
2745.42 1418
2745.91 1350
2746.40 1389
2746.90 1439
2747.39 1426
2747.89 1437
2748.38 1425
2748.87 1542
2749.37 1513
2749.86 1506
2750.36 1478
2750.85 1457
2751.34 1417
2751.84 1435
2752.33 1410
2752.83 1414
2753.32 1395
2753.82 1383
2754.31 1402
2754.81 1380
2755.30 1334
2755.80 1366
2756.29 1425
2756.79 1368
2757.28 1367
2757.78 1407
2758.27 1361
2758.77 1361
2759.26 1371
2759.76 1368
2760.25 1394
2760.75 1355
2761.24 1402
2761.74 1431
2762.23 1455
2762.73 1442
2763.22 1418
2763.72 1405
2764.21 1369
2764.71 1392
2765.20 1445
2765.70 1435
2766.20 1417
2766.69 1381
2767.19 1353
2767.68 1382
2768.18 1345
2768.68 1341
2769.17 1338
2769.67 1423
2770.16 1348
2770.66 1346
2771.16 1312
2771.65 1350
2772.15 1374
2772.64 1368
2773.14 1366
2773.64 1396
2774.13 1362
2774.63 1323
2775.13 1275
2775.62 1323
2776.12 1334
2776.62 1362
2777.11 1366
2777.61 1354
2778.11 1360
2778.60 1323
2779.10 1358
2779.60 1343
2780.09 1339
2780.59 1399
2781.09 1329
2781.58 1373
2782.08 1361
2782.58 1326
2783.08 1302
2783.57 1346
2784.07 1328
2784.57 1373
2785.07 1298
2785.56 1346
2786.06 1345
2786.56 1343
2787.06 1317
2787.55 1284
2788.05 1344
2788.55 1338
2789.05 1329
2789.54 1349
2790.04 1353
2790.54 1361
2791.04 1367
2791.54 1376
2792.03 1354
2792.53 1351
2793.03 1314
2793.53 1393
2794.03 1365
2794.52 1372
2795.02 1422
2795.52 1406
2796.02 1414
2796.52 1427
2797.02 1425
2797.51 1418
2798.01 1428
2798.51 1415
2799.01 1375
2799.51 1380
2800.01 1344
2800.51 1381
2801.00 1332
2801.50 1308
2802.00 1296
2802.50 1332
2803.00 1349
2803.50 1375
2804.00 1372
2804.50 1391
2805.00 1391
2805.50 1313
2806.00 1307
2806.49 1385
2806.99 1427
2807.49 1456
2807.99 1416
2808.49 1426
2808.99 1444
2809.49 1439
2809.99 1532
2810.49 1498
2810.99 1558
2811.49 1564
2811.99 1553
2812.49 1510
2812.99 1501
2813.49 1492
2813.99 1512
2814.49 1486
2814.99 1431
2815.49 1402
2815.99 1406
2816.49 1384
2816.99 1308
2817.49 1332
2817.99 1371
2818.49 1401
2818.99 1442
2819.49 1378
2819.99 1421
2820.49 1403
2820.99 1422
2821.49 1431
2821.99 1422
2822.50 1384
2823.00 1341
2823.50 1372
2824.00 1350
2824.50 1304
2825.00 1352
2825.50 1337
2826.00 1343
2826.50 1342
2827.00 1347
2827.50 1324
2828.01 1314
2828.51 1304
2829.01 1328
2829.51 1311
2830.01 1312
2830.51 1340
2831.01 1269
2831.52 1281
2832.02 1315
2832.52 1320
2833.02 1324
2833.52 1320
2834.02 1346
2834.53 1305
2835.03 1318
2835.53 1343
2836.03 1391
2836.53 1353
2837.03 1346
2837.54 1361
2838.04 1317
2838.54 1287
2839.04 1300
2839.55 1318
2840.05 1398
2840.55 1403
2841.05 1405
2841.55 1385
2842.06 1388
2842.56 1363
2843.06 1304
2843.56 1349
2844.07 1366
2844.57 1331
2845.07 1315
2845.58 1291
2846.08 1286
2846.58 1307
2847.08 1301
2847.59 1352
2848.09 1302
2848.59 1311
2849.10 1310
2849.60 1324
2850.10 1359
2850.61 1365
2851.11 1379
2851.61 1399
2852.12 1385
2852.62 1349
2853.12 1393
2853.63 1327
2854.13 1332
2854.63 1355
2855.14 1362
2855.64 1349
2856.14 1406
2856.65 1360
2857.15 1364
2857.66 1388
2858.16 1330
2858.66 1349
2859.17 1365
2859.67 1343
2860.17 1338
2860.68 1369
2861.18 1366
2861.69 1283
2862.19 1291
2862.70 1366
2863.20 1365
2863.70 1338
2864.21 1380
2864.71 1408
2865.22 1301
2865.72 1365
2866.23 1391
2866.73 1355
2867.24 1383
2867.74 1378
2868.25 1391
2868.75 1365
2869.26 1361
2869.76 1375
2870.27 1398
2870.77 1346
2871.28 1349
2871.78 1319
2872.29 1354
2872.79 1371
2873.30 1357
2873.80 1412
2874.31 1411
2874.81 1352
2875.32 1368
2875.82 1347
2876.33 1364
2876.83 1369
2877.34 1327
2877.84 1359
2878.35 1311
2878.86 1326
2879.36 1346
2879.87 1294
2880.37 1324
2880.88 1282
2881.39 1278
2881.89 1323
2882.40 1312
2882.90 1351
2883.41 1388
2883.92 1414
2884.42 1441
2884.93 1444
2885.43 1494
2885.94 1510
2886.45 1534
2886.95 1529
2887.46 1578
2887.97 1666
2888.47 1692
2888.98 1616
2889.49 1609
2889.99 1622
2890.50 1644
2891.01 1655
2891.51 1581
2892.02 1610
2892.53 1653
2893.03 1699
2893.54 1743
2894.05 1730
2894.55 1760
2895.06 1737
2895.57 1758
2896.08 1762
2896.58 1803
2897.09 1834
2897.60 1763
2898.11 1765
2898.61 1731
2899.12 1689
2899.63 1674
2900.13 1677
2900.64 1575
2901.15 1542
2901.66 1502
2902.17 1519
2902.67 1554
2903.18 1537
2903.69 1476
2904.20 1542
2904.70 1527
2905.21 1562
2905.72 1633
2906.23 1567
2906.74 1561
2907.25 1625
2907.75 1559
2908.26 1597
2908.77 1604
2909.28 1542
2909.79 1509
2910.30 1457
2910.80 1417
2911.31 1428
2911.82 1436
2912.33 1447
2912.84 1466
2913.35 1433
2913.86 1448
2914.36 1375
2914.87 1447
2915.38 1463
2915.89 1480
2916.40 1417
2916.91 1527
2917.42 1508
2917.93 1442
2918.44 1491
2918.95 1518
2919.46 1500
2919.96 1573
2920.47 1565
2920.98 1565
2921.49 1534
2922.00 1531
2922.51 1516
2923.02 1509
2923.53 1550
2924.04 1590
2924.55 1594
2925.06 1521
2925.57 1520
2926.08 1594
2926.59 1563
2927.10 1528
2927.61 1528
2928.12 1552
2928.63 1546
2929.14 1474
2929.65 1476
2930.16 1435
2930.67 1448
2931.18 1453
2931.69 1384
2932.20 1437
2932.71 1412
2933.22 1415
2933.73 1422
2934.24 1466
2934.75 1449
2935.26 1456
2935.77 1494
2936.29 1483
2936.80 1569
2937.31 1516
2937.82 1456
2938.33 1455
2938.84 1496
2939.35 1531
2939.86 1585
2940.37 1525
2940.88 1520
2941.39 1595
2941.91 1542
2942.42 1527
2942.93 1531
2943.44 1498
2943.95 1494
2944.46 1464
2944.97 1461
2945.49 1445
2946.00 1409
2946.51 1456
2947.02 1415
2947.53 1414
2948.04 1437
2948.56 1418
2949.07 1399
2949.58 1395
2950.09 1370
2950.60 1401
2951.12 1390
2951.63 1433
2952.14 1363
2952.65 1386
2953.16 1363
2953.68 1457
2954.19 1483
2954.70 1458
2955.21 1450
2955.73 1478
2956.24 1526
2956.75 1587
2957.26 1619
2957.78 1534
2958.29 1506
2958.80 1535
2959.31 1532
2959.83 1513
2960.34 1541
2960.85 1512
2961.36 1551
2961.88 1506
2962.39 1524
2962.90 1573
2963.42 1658
2963.93 1618
2964.44 1631
2964.96 1629
2965.47 1683
2965.98 1693
2966.50 1710
2967.01 1726
2967.52 1814
2968.04 1856
2968.55 1886
2969.06 1929
2969.58 1944
2970.09 1943
2970.60 1919
2971.12 1884
2971.63 1814
2972.15 1825
2972.66 1769
2973.17 1616
2973.69 1619
2974.20 1625
2974.72 1642
2975.23 1606
2975.74 1580
2976.26 1633
2976.77 1597
2977.29 1617
2977.80 1562
2978.31 1657
2978.83 1633
2979.34 1678
2979.86 1739
2980.37 1722
2980.89 1756
2981.40 1702
2981.92 1699
2982.43 1680
2982.95 1770
2983.46 1764
2983.98 1796
2984.49 1837
2985.01 1881
2985.52 1824
2986.04 1823
2986.55 1828
2987.07 1885
2987.58 1963
2988.10 1880
2988.61 1865
2989.13 1954
2989.64 1989
2990.16 1967
2990.67 1977
2991.19 2075
2991.70 2047
2992.22 1983
2992.73 1938
2993.25 1988
2993.77 1935
2994.28 1974
2994.80 2095
2995.31 1965
2995.83 2077
2996.35 2144
2996.86 2188
2997.38 2325
2997.89 2343
2998.41 2431
2998.93 2490
2999.44 2546
2999.96 2530
3000.47 2535
3000.99 2521
3001.51 2608
3002.02 2749
3002.54 2943
3003.06 3168
3003.57 3702
3004.09 4281
3004.61 5039
3005.12 5628
3005.64 6074
3006.16 6303
3006.67 6191
3007.19 5993
3007.71 5508
3008.22 4921
3008.74 4292
3009.26 3751
3009.77 3471
3010.29 3201
3010.81 2843
3011.33 2589
3011.84 2500
3012.36 2319
3012.88 2309
3013.40 2255
3013.91 2178
3014.43 2119
3014.95 2109
3015.47 2097
3015.98 2126
3016.50 2013
3017.02 2035
3017.54 1974
3018.05 1997
3018.57 1926
3019.09 1897
3019.61 1949
3020.13 1996
3020.64 1967
3021.16 1942
3021.68 1933
3022.20 1903
3022.72 1901
3023.23 1909
3023.75 1940
3024.27 1948
3024.79 2025
3025.31 1976
3025.83 1963
3026.34 1947
3026.86 1969
3027.38 1985
3027.90 1885
3028.42 1856
3028.94 1901
3029.46 1900
3029.98 1870
3030.49 1933
3031.01 1921
3031.53 1896
3032.05 1886
3032.57 1836
3033.09 1821
3033.61 1797
3034.13 1829
3034.65 1798
3035.17 1800
3035.68 1749
3036.20 1741
3036.72 1829
3037.24 1852
3037.76 1831
3038.28 1796
3038.80 1765
3039.32 1857
3039.84 1813
3040.36 1907
3040.88 1815
3041.40 1773
3041.92 1771
3042.44 1719
3042.96 1746
3043.48 1700
3044.00 1714
3044.52 1733
3045.04 1708
3045.56 1712
3046.08 1711
3046.60 1692
3047.12 1750
3047.64 1671
3048.16 1713
3048.68 1720
3049.20 1757
3049.72 1731
3050.24 1715
3050.76 1690
3051.28 1672
3051.80 1714
3052.33 1756
3052.85 1731
3053.37 1717
3053.89 1721
3054.41 1728
3054.93 1686
3055.45 1737
3055.97 1751
3056.49 1740
3057.01 1833
3057.54 1798
3058.06 1820
3058.58 1779
3059.10 1787
3059.62 1831
3060.14 1781
3060.66 1755
3061.18 1788
3061.71 1809
3062.23 1902
3062.75 1885
3063.27 1888
3063.79 1918
3064.31 1895
3064.84 1947
3065.36 2014
3065.88 2007
3066.40 1994
3066.92 2104
3067.45 2241
3067.97 2235
3068.49 2243
3069.01 2310
3069.53 2333
3070.06 2321
3070.58 2251
3071.10 2187
3071.62 2108
3072.15 2095
3072.67 2074
3073.19 1982
3073.71 1975
3074.24 1933
3074.76 1970
3075.28 2028
3075.80 2010
3076.33 1985
3076.85 2143
3077.37 2186
3077.90 2226
3078.42 2423
3078.94 2416
3079.46 2479
3079.99 2571
3080.51 2684
3081.03 2762
3081.56 2835
3082.08 2921
3082.60 2798
3083.13 2784
3083.65 2775
3084.17 2797
3084.70 2669
3085.22 2554
3085.74 2541
3086.27 2521
3086.79 2397
3087.31 2362
3087.84 2304
3088.36 2283
3088.89 2278
3089.41 2280
3089.93 2335
3090.46 2250
3090.98 2309
3091.51 2350
3092.03 2341
3092.55 2426
3093.08 2421
3093.60 2523
3094.13 2716
3094.65 2896
3095.18 3061
3095.70 3370
3096.22 3613
3096.75 3846
3097.27 3843
3097.80 4018
3098.32 4112
3098.85 4106
3099.37 4090
3099.90 4032
3100.42 4163
3100.95 4496
3101.47 5131
3102.00 6096
3102.52 7565
3103.05 9250
3103.57 10798
3104.10 11729
3104.62 12207
3105.15 11674
3105.67 10636
3106.20 9285
3106.72 7987
3107.25 6789
3107.77 5685
3108.30 4768
3108.82 4049
3109.35 3662
3109.88 3473
3110.40 3231
3110.93 3126
3111.45 3078
3111.98 3025
3112.50 2975
3113.03 2917
3113.56 2837
3114.08 2807
3114.61 2815
3115.13 2645
3115.66 2556
3116.19 2559
3116.71 2445
3117.24 2385
3117.77 2339
3118.29 2302
3118.82 2315
3119.34 2397
3119.87 2349
3120.40 2364
3120.92 2401
3121.45 2467
3121.98 2567
3122.50 2566
3123.03 2569
3123.56 2617
3124.08 2712
3124.61 2651
3125.14 2466
3125.66 2381
3126.19 2348
3126.72 2293
3127.25 2287
3127.77 2161
3128.30 2120
3128.83 2064
3129.35 2099
3129.88 2081
3130.41 1969
3130.94 1958
3131.46 2023
3131.99 1946
3132.52 1983
3133.05 1995
3133.57 2037
3134.10 2039
3134.63 2014
3135.16 2032
3135.68 1990
3136.21 1976
3136.74 2038
3137.27 2021
3137.80 2007
3138.32 1865
3138.85 1838
3139.38 1823
3139.91 1826
3140.44 1822
3140.97 1805
3141.49 1836
3142.02 1857
3142.55 1806
3143.08 1810
3143.61 1771
3144.14 1779
3144.66 1796
3145.19 1769
3145.72 1762
3146.25 1739
3146.78 1703
3147.31 1697
3147.84 1745
3148.36 1687
3148.89 1771
3149.42 1729
3149.95 1702
3150.48 1682
3151.01 1719
3151.54 1707
3152.07 1764
3152.60 1713
3153.13 1767
3153.66 1730
3154.19 1763
3154.71 1806
3155.24 1809
3155.77 1730
3156.30 1721
3156.83 1783
3157.36 1795
3157.89 1780
3158.42 1752
3158.95 1715
3159.48 1722
3160.01 1737
3160.54 1736
3161.07 1713
3161.60 1691
3162.13 1734
3162.66 1655
3163.19 1614
3163.72 1642
3164.25 1686
3164.78 1672
3165.31 1572
3165.84 1567
3166.37 1604
3166.90 1578
3167.43 1596
3167.96 1594
3168.49 1562
3169.02 1610
3169.56 1605
3170.09 1589
3170.62 1625
3171.15 1571
3171.68 1596
3172.21 1581
3172.74 1590
3173.27 1579
3173.80 1635
3174.33 1639
3174.86 1658
3175.40 1660
3175.93 1698
3176.46 1717
3176.99 1745
3177.52 1698
3178.05 1631
3178.58 1601
3179.11 1631
3179.65 1643
3180.18 1581
3180.71 1570
3181.24 1486
3181.77 1489
3182.30 1565
3182.84 1519
3183.37 1528
3183.90 1487
3184.43 1552
3184.96 1617
3185.49 1595
3186.03 1539
3186.56 1541
3187.09 1589
3187.62 1623
3188.16 1537
3188.69 1602
3189.22 1559
3189.75 1590
3190.28 1705
3190.82 1687
3191.35 1646
3191.88 1668
3192.41 1623
3192.95 1575
3193.48 1588
3194.01 1602
3194.55 1606
3195.08 1662
3195.61 1566
3196.14 1537
3196.68 1552
3197.21 1575
3197.74 1558
3198.28 1576
3198.81 1600
3199.34 1682
3199.87 1617
3200.41 1622
3200.94 1578
3201.47 1645
3202.01 1628
3202.54 1573
3203.07 1612
3203.61 1611
3204.14 1639
3204.68 1689
3205.21 1703
3205.74 1703
3206.28 1715
3206.81 1799
3207.34 1823
3207.88 1914
3208.41 1872
3208.95 1985
3209.48 2006
3210.01 2002
3210.55 2043
3211.08 2065
3211.62 2097
3212.15 2108
3212.68 2110
3213.22 2032
3213.75 2026
3214.29 1959
3214.82 1999
3215.36 2015
3215.89 1931
3216.42 1769
3216.96 1777
3217.49 1751
3218.03 1694
3218.56 1672
3219.10 1724
3219.63 1671
3220.17 1647
3220.70 1661
3221.24 1702
3221.77 1686
3222.31 1723
3222.84 1785
3223.38 1844
3223.91 1842
3224.45 1949
3224.98 2064
3225.52 2114
3226.05 2147
3226.59 2099
3227.12 2108
3227.66 2167
3228.20 2083
3228.73 2007
3229.27 2062
3229.80 2019
3230.34 1990
3230.87 2026
3231.41 2068
3231.95 2031
3232.48 2047
3233.02 2079
3233.55 2016
3234.09 2153
3234.63 2212
3235.16 2235
3235.70 2160
3236.23 2218
3236.77 2299
3237.31 2391
3237.84 2539
3238.38 2506
3238.92 2503
3239.45 2476
3239.99 2415
3240.53 2337
3241.06 2312
3241.60 2332
3242.14 2348
3242.67 2331
3243.21 2330
3243.75 2405
3244.28 2412
3244.82 2514
3245.36 2580
3245.89 2591
3246.43 2644
3246.97 2703
3247.50 2810
3248.04 2844
3248.58 2873
3249.12 2859
3249.65 2892
3250.19 3068
3250.73 3308
3251.27 3802
3251.80 4384
3252.34 5362
3252.88 6477
3253.42 7453
3253.95 8180
3254.49 8367
3255.03 8219
3255.57 7636
3256.10 6897
3256.64 6025
3257.18 5195
3257.72 4560
3258.26 4098
3258.79 3831
3259.33 3653
3259.87 3441
3260.41 3458
3260.95 3502
3261.49 3612
3262.02 3653
3262.56 3882
3263.10 4120
3263.64 4145
3264.18 4040
3264.72 4078
3265.25 4033
3265.79 4108
3266.33 4356
3266.87 4657
3267.41 4890
3267.95 4945
3268.49 4894
3269.03 4809
3269.56 4516
3270.10 4222
3270.64 3867
3271.18 3609
3271.72 3386
3272.26 3333
3272.80 3137
3273.34 3048
3273.88 3017
3274.42 2900
3274.96 2885
3275.50 2896
3276.04 2932
3276.57 2891
3277.11 2867
3277.65 2807
3278.19 2812
3278.73 2865
3279.27 2900
3279.81 2841
3280.35 2894
3280.89 2853
3281.43 2825
3281.97 2885
3282.51 2796
3283.05 2763
3283.59 2700
3284.13 2767
3284.67 2707
3285.21 2697
3285.75 2804
3286.29 2876
3286.83 2882
3287.37 2834
3287.91 2858
3288.46 2861
3289.00 2835
3289.54 2827
3290.08 2889
3290.62 2960
3291.16 3044
3291.70 3180
3292.24 3279
3292.78 3451
3293.32 3633
3293.86 3873
3294.40 3846
3294.94 4101
3295.49 4218
3296.03 4345
3296.57 4536
3297.11 4456
3297.65 4359
3298.19 4461
3298.73 4247
3299.27 4042
3299.82 3889
3300.36 3692
3300.90 3499
3301.44 3317
3301.98 3206
3302.52 3184
3303.07 3156
3303.61 3139
3304.15 3171
3304.69 3073
3305.23 3112
3305.77 3069
3306.32 3106
3306.86 3130
3307.40 3146
3307.94 3248
3308.49 3369
3309.03 3509
3309.57 3595
3310.11 3645
3310.65 3749
3311.20 3755
3311.74 3853
3312.28 3724
3312.82 3787
3313.37 3774
3313.91 3604
3314.45 3620
3314.99 3676
3315.54 3824
3316.08 3984
3316.62 4191
3317.17 4425
3317.71 4617
3318.25 4919
3318.79 5184
3319.34 5443
3319.88 5806
3320.42 5905
3320.97 5942
3321.51 5891
3322.05 5754
3322.60 5550
3323.14 5360
3323.68 5280
3324.23 5057
3324.77 4885
3325.31 4734
3325.86 4665
3326.40 4621
3326.94 4586
3327.49 4397
3328.03 4357
3328.58 4440
3329.12 4406
3329.66 4335
3330.21 4287
3330.75 4463
3331.30 4639
3331.84 5130
3332.38 5852
3332.93 7192
3333.47 9409
3334.02 12520
3334.56 16909
3335.10 21283
3335.65 25511
3336.19 28842
3336.74 30633
3337.28 31261
3337.83 30376
3338.37 28474
3338.92 26015
3339.46 22586
3340.01 19151
3340.55 15784
3341.10 13037
3341.64 10750
3342.18 8826
3342.73 7224
3343.27 6180
3343.82 5375
3344.36 4752
3344.91 4261
3345.46 3968
3346.00 3850
3346.55 3673
3347.09 3635
3347.64 3533
3348.18 3462
3348.73 3389
3349.27 3372
3349.82 3425
3350.36 3298
3350.91 3324
3351.46 3258
3352.00 3331
3352.55 3413
3353.09 3372
3353.64 3293
3354.18 3279
3354.73 3165
3355.28 3080
3355.82 3064
3356.37 3015
3356.91 2994
3357.46 3053
3358.01 3034
3358.55 3077
3359.10 3048
3359.65 3079
3360.19 3153
3360.74 3165
3361.28 3197
3361.83 3253
3362.38 3325
3362.92 3425
3363.47 3485
3364.02 3429
3364.56 3577
3365.11 3529
3365.66 3467
3366.20 3383
3366.75 3293
3367.30 3259
3367.85 3250
3368.39 3085
3368.94 3056
3369.49 3016
3370.03 2994
3370.58 2947
3371.13 2988
3371.68 3178
3372.22 3199
3372.77 3422
3373.32 3547
3373.87 3760
3374.41 3889
3374.96 3968
3375.51 3968
3376.06 3824
3376.60 3657
3377.15 3635
3377.70 3283
3378.25 3192
3378.79 3028
3379.34 2865
3379.89 2828
3380.44 2802
3380.99 2682
3381.53 2559
3382.08 2568
3382.63 2555
3383.18 2639
3383.73 2527
3384.28 2526
3384.82 2476
3385.37 2526
3385.92 2461
3386.47 2382
3387.02 2347
3387.57 2310
3388.12 2344
3388.66 2279
3389.21 2288
3389.76 2205
3390.31 2211
3390.86 2182
3391.41 2203
3391.96 2188
3392.51 2165
3393.05 2162
3393.60 2178
3394.15 2140
3394.70 2150
3395.25 2164
3395.80 2210
3396.35 2271
3396.90 2314
3397.45 2361
3398.00 2440
3398.55 2513
3399.10 2495
3399.65 2503
3400.20 2409
3400.75 2398
3401.30 2359
3401.85 2306
3402.40 2259
3402.95 2164
3403.50 2051
3404.05 2050
3404.59 2029
3405.14 1963
3405.70 1992
3406.25 1900
3406.80 1856
3407.35 1856
3407.90 1890
3408.45 1879
3409.00 1972
3409.55 1938
3410.10 2019
3410.65 2076
3411.20 2110
3411.75 2144
3412.30 2163
3412.85 2218
3413.40 2204
3413.95 2266
3414.50 2294
3415.05 2215
3415.60 2158
3416.15 2163
3416.71 2164
3417.26 2216
3417.81 2278
3418.36 2389
3418.91 2360
3419.46 2334
3420.01 2337
3420.56 2337
3421.11 2176
3421.67 2142
3422.22 2102
3422.77 2027
3423.32 2051
3423.87 2025
3424.42 2030
3424.98 2116
3425.53 2127
3426.08 2152
3426.63 2191
3427.18 2070
3427.73 2050
3428.29 1991
3428.84 1924
3429.39 1895
3429.94 1856
3430.49 1865
3431.05 1835
3431.60 1842
3432.15 1827
3432.70 1845
3433.25 1844
3433.81 1843
3434.36 1837
3434.91 1915
3435.46 1831
3436.02 1847
3436.57 1848
3437.12 1883
3437.67 1883
3438.23 1933
3438.78 1936
3439.33 1920
3439.89 1855
3440.44 1868
3440.99 1826
3441.54 1882
3442.10 1928
3442.65 1893
3443.20 1926
3443.76 1853
3444.31 1848
3444.86 1810
3445.42 1823
3445.97 1796
3446.52 1812
3447.08 1824
3447.63 1776
3448.18 1741
3448.74 1763
3449.29 1736
3449.84 1703
3450.40 1705
3450.95 1736
3451.50 1718
3452.06 1675
3452.61 1717
3453.17 1742
3453.72 1765
3454.27 1756
3454.83 1699
3455.38 1743
3455.94 1750
3456.49 1727
3457.04 1676
3457.60 1692
3458.15 1684
3458.71 1708
3459.26 1728
3459.82 1736
3460.37 1773
3460.93 1775
3461.48 1723
3462.03 1757
3462.59 1788
3463.14 1751
3463.70 1804
3464.25 1850
3464.81 1862
3465.36 1859
3465.92 1884
3466.47 1875
3467.03 1854
3467.58 1909
3468.14 1983
3468.69 1941
3469.25 1945
3469.80 2014
3470.36 2139
3470.91 2142
3471.47 2117
3472.02 2180
3472.58 2246
3473.14 2208
3473.69 2222
3474.25 2198
3474.80 2226
3475.36 2208
3475.91 2143
3476.47 2206
3477.03 2166
3477.58 2177
3478.14 2158
3478.69 2258
3479.25 2259
3479.80 2335
3480.36 2373
3480.92 2430
3481.47 2485
3482.03 2506
3482.59 2542
3483.14 2636
3483.70 2595
3484.25 2632
3484.81 2698
3485.37 2784
3485.92 2873
3486.48 2957
3487.04 3034
3487.59 2950
3488.15 3014
3488.71 3061
3489.26 3245
3489.82 3709
3490.38 4332
3490.93 5367
3491.49 7063
3492.05 8702
3492.61 10328
3493.16 11353
3493.72 11767
3494.28 11351
3494.83 10413
3495.39 9207
3495.95 7712
3496.51 6434
3497.06 5406
3497.62 4627
3498.18 4073
3498.74 3818
3499.29 3583
3499.85 3449
3500.41 3318
3500.97 3303
3501.52 3366
3502.08 3315
3502.64 3391
3503.20 3464
3503.76 3633
3504.31 3794
3504.87 4044
3505.43 4128
3505.99 4184
3506.55 4159
3507.10 4123
3507.66 4012
3508.22 3795
3508.78 3500
3509.34 3308
3509.90 3107
3510.45 2900
3511.01 2859
3511.57 2740
3512.13 2744
3512.69 2601
3513.25 2556
3513.81 2413
3514.36 2286
3514.92 2216
3515.48 2125
3516.04 2065
3516.60 2010
3517.16 1961
3517.72 2010
3518.28 1942
3518.84 2002
3519.40 1998
3519.95 1969
3520.51 1997
3521.07 2032
3521.63 2033
3522.19 2088
3522.75 2046
3523.31 2036
3523.87 2048
3524.43 2072
3524.99 2075
3525.55 2078
3526.11 2063
3526.67 2102
3527.23 2028
3527.79 2021
3528.35 2031
3528.91 2037
3529.47 2000
3530.03 2042
3530.59 2010
3531.15 2002
3531.71 1954
3532.27 1958
3532.83 1897
3533.39 1934
3533.95 2016
3534.51 1866
3535.07 1870
3535.63 1873
3536.19 1886
3536.75 1880
3537.31 1895
3537.87 1831
3538.43 1843
3538.99 1751
3539.56 1802
3540.12 1802
3540.68 1748
3541.24 1743
3541.80 1728
3542.36 1721
3542.92 1754
3543.48 1757
3544.04 1800
3544.60 1779
3545.17 1770
3545.73 1809
3546.29 1769
3546.85 1732
3547.41 1758
3547.97 1696
3548.53 1690
3549.10 1720
3549.66 1697
3550.22 1668
3550.78 1662
3551.34 1568
3551.90 1551
3552.47 1592
3553.03 1530
3553.59 1514
3554.15 1522
3554.71 1492
3555.28 1486
3555.84 1553
3556.40 1551
3556.96 1542
3557.52 1499
3558.09 1489
3558.65 1572
3559.21 1525
3559.77 1621
3560.34 1580
3560.90 1566
3561.46 1600
3562.02 1565
3562.59 1538
3563.15 1579
3563.71 1574
3564.27 1568
3564.84 1584
3565.40 1559
3565.96 1581
3566.52 1587
3567.09 1628
3567.65 1603
3568.21 1561
3568.78 1485
3569.34 1538
3569.90 1519
3570.47 1479
3571.03 1505
3571.59 1426
3572.16 1473
3572.72 1498
3573.28 1539
3573.85 1571
3574.41 1608
3574.97 1602
3575.54 1726
3576.10 1805
3576.66 1872
3577.23 2018
3577.79 2105
3578.36 2132
3578.92 2084
3579.48 2098
3580.05 2062
3580.61 1945
3581.18 1892
3581.74 1797
3582.30 1714
3582.87 1689
3583.43 1635
3584.00 1562
3584.56 1566
3585.13 1525
3585.69 1515
3586.25 1478
3586.82 1479
3587.38 1493
3587.95 1458
3588.51 1424
3589.08 1412
3589.64 1424
3590.21 1423
3590.77 1427
3591.34 1407
3591.90 1396
3592.47 1410
3593.03 1358
3593.60 1379
3594.16 1347
3594.73 1407
3595.29 1410
3595.86 1391
3596.42 1345
3596.99 1356
3597.55 1375
3598.12 1371
3598.68 1418
3599.25 1446
3599.82 1404
3600.38 1358
3600.95 1325
3601.51 1352
3602.08 1313
3602.64 1283
3603.21 1314
3603.78 1268
3604.34 1288
3604.91 1346
3605.47 1335
3606.04 1318
3606.61 1305
3607.17 1288
3607.74 1234
3608.30 1271
3608.87 1272
3609.44 1274
3610.00 1252
3610.57 1220
3611.14 1247
3611.70 1233
3612.27 1229
3612.83 1270
3613.40 1290
3613.97 1276
3614.53 1284
3615.10 1309
3615.67 1316
3616.23 1323
3616.80 1314
3617.37 1336
3617.94 1317
3618.50 1394
3619.07 1398
3619.64 1376
3620.20 1398
3620.77 1382
3621.34 1339
3621.91 1374
3622.47 1341
3623.04 1298
3623.61 1314
3624.18 1292
3624.74 1340
3625.31 1298
3625.88 1246
3626.45 1252
3627.01 1229
3627.58 1229
3628.15 1268
3628.72 1273
3629.28 1287
3629.85 1293
3630.42 1324
3630.99 1298
3631.56 1266
3632.12 1257
3632.69 1272
3633.26 1373
3633.83 1354
3634.40 1300
3634.96 1243
3635.53 1327
3636.10 1289
3636.67 1278
3637.24 1335
3637.81 1306
3638.38 1263
3638.94 1304
3639.51 1290
3640.08 1259
3640.65 1308
3641.22 1314
3641.79 1379
3642.36 1359
3642.93 1351
3643.49 1372
3644.06 1402
3644.63 1322
3645.20 1318
3645.77 1321
3646.34 1340
3646.91 1332
3647.48 1330
3648.05 1328
3648.62 1319
3649.19 1363
3649.76 1362
3650.33 1289
3650.90 1367
3651.46 1431
3652.03 1500
3652.60 1531
3653.17 1628
3653.74 1689
3654.31 1736
3654.88 1607
3655.45 1588
3656.02 1595
3656.59 1543
3657.16 1562
3657.73 1587
3658.30 1611
3658.87 1561
3659.44 1578
3660.01 1612
3660.58 1627
3661.15 1572
3661.72 1607
3662.30 1579
3662.87 1586
3663.44 1588
3664.01 1599
3664.58 1630
3665.15 1721
3665.72 1796
3666.29 1931
3666.86 1985
3667.43 2031
3668.00 2119
3668.57 2103
3669.14 1949
3669.71 1798
3670.29 1736
3670.86 1696
3671.43 1589
3672.00 1519
3672.57 1512
3673.14 1574
3673.71 1569
3674.28 1533
3674.86 1517
3675.43 1558
3676.00 1546
3676.57 1592
3677.14 1615
3677.71 1604
3678.28 1553
3678.86 1594
3679.43 1651
3680.00 1606
3680.57 1607
3681.14 1500
3681.72 1527
3682.29 1487
3682.86 1435
3683.43 1392
3684.00 1344
3684.58 1333
3685.15 1335
3685.72 1327
3686.29 1335
3686.87 1357
3687.44 1405
3688.01 1376
3688.58 1393
3689.16 1422
3689.73 1440
3690.30 1458
3690.87 1428
3691.45 1429
3692.02 1438
3692.59 1426
3693.16 1366
3693.74 1330
3694.31 1321
3694.88 1286
3695.46 1277
3696.03 1295
3696.60 1319
3697.17 1241
3697.75 1261
3698.32 1249
3698.89 1272
3699.47 1242
3700.04 1227
3700.61 1240
3701.19 1199
3701.76 1227
3702.34 1298
3702.91 1305
3703.48 1311
3704.06 1296
3704.63 1356
3705.20 1357
3705.78 1370
3706.35 1413
3706.93 1401
3707.50 1385
3708.07 1355
3708.65 1393
3709.22 1375
3709.80 1377
3710.37 1353
3710.94 1375
3711.52 1333
3712.09 1344
3712.67 1322
3713.24 1333
3713.82 1288
3714.39 1270
3714.96 1271
3715.54 1267
3716.11 1248
3716.69 1177
3717.26 1278
3717.84 1280
3718.41 1215
3718.99 1172
3719.56 1231
3720.14 1218
3720.71 1191
3721.29 1157
3721.86 1257
3722.44 1260
3723.01 1244
3723.59 1224
3724.16 1189
3724.74 1151
3725.31 1221
3725.89 1193
3726.46 1193
3727.04 1214
3727.61 1182
3728.19 1202
3728.77 1203
3729.34 1189
3729.92 1164
3730.49 1205
3731.07 1263
3731.64 1208
3732.22 1235
3732.80 1226
3733.37 1237
3733.95 1263
3734.52 1381
3735.10 1341
3735.68 1261
3736.25 1258
3736.83 1264
3737.40 1182
3737.98 1183
3738.56 1205
3739.13 1238
3739.71 1223
3740.29 1187
3740.86 1206
3741.44 1237
3742.02 1220
3742.59 1151
3743.17 1156
3743.75 1203
3744.32 1207
3744.90 1134
3745.48 1143
3746.05 1150
3746.63 1173
3747.21 1197
3747.78 1210
3748.36 1202
3748.94 1137
3749.52 1106
3750.09 1194
3750.67 1199
3751.25 1182
3751.83 1198
3752.40 1182
3752.98 1186
3753.56 1179
3754.14 1171
3754.71 1133
3755.29 1199
3755.87 1140
3756.45 1196
3757.02 1130
3757.60 1162
3758.18 1214
3758.76 1185
3759.34 1174
3759.91 1212
3760.49 1280
3761.07 1279
3761.65 1193
3762.23 1222
3762.80 1266
3763.38 1276
3763.96 1275
3764.54 1215
3765.12 1206
3765.70 1200
3766.27 1182
3766.85 1220
3767.43 1203
3768.01 1189
3768.59 1180
3769.17 1192
3769.75 1222
3770.32 1165
3770.90 1235
3771.48 1254
3772.06 1243
3772.64 1276
3773.22 1246
3773.80 1204
3774.38 1181
3774.96 1213
3775.54 1255
3776.11 1239
3776.69 1229
3777.27 1178
3777.85 1168
3778.43 1135
3779.01 1155
3779.59 1173
3780.17 1207
3780.75 1159
3781.33 1220
3781.91 1162
3782.49 1158
3783.07 1140
3783.65 1140
3784.23 1121
3784.81 1132
3785.39 1155
3785.97 1152
3786.55 1094
3787.13 1127
3787.71 1172
3788.29 1236
3788.87 1228
3789.45 1184
3790.03 1251
3790.61 1192
3791.19 1160
3791.77 1176
3792.35 1208
3792.93 1192
3793.51 1213
3794.09 1203
3794.67 1242
3795.25 1214
3795.83 1194
3796.42 1145
3797.00 1151
3797.58 1180
3798.16 1194
3798.74 1260
3799.32 1202
3799.90 1276
3800.48 1302
3801.06 1322
3801.64 1271
3802.23 1331
3802.81 1408
3803.39 1371
3803.97 1365
3804.55 1361
3805.13 1366
3805.71 1341
3806.30 1333
3806.88 1309
3807.46 1349
3808.04 1385
3808.62 1391
3809.20 1441
3809.79 1510
3810.37 1501
3810.95 1534
3811.53 1516
3812.11 1537
3812.70 1497
3813.28 1447
3813.86 1438
3814.44 1439
3815.02 1414
3815.61 1525
3816.19 1516
3816.77 1442
3817.35 1438
3817.94 1401
3818.52 1411
3819.10 1363
3819.68 1382
3820.27 1337
3820.85 1313
3821.43 1292
3822.01 1335
3822.60 1379
3823.18 1410
3823.76 1362
3824.35 1376
3824.93 1358
3825.51 1364
3826.09 1333
3826.68 1284
3827.26 1293
3827.84 1301
3828.43 1290
3829.01 1343
3829.59 1336
3830.18 1300
3830.76 1324
3831.34 1355
3831.93 1363
3832.51 1340
3833.09 1333
3833.68 1354
3834.26 1301
3834.85 1300
3835.43 1275
3836.01 1284
3836.60 1257
3837.18 1245
3837.76 1195
3838.35 1243
3838.93 1253
3839.52 1225
3840.10 1237
3840.69 1240
3841.27 1214
3841.85 1231
3842.44 1210
3843.02 1181
3843.61 1175
3844.19 1213
3844.78 1220
3845.36 1158
3845.94 1179
3846.53 1165
3847.11 1238
3847.70 1212
3848.28 1196
3848.87 1202
3849.45 1165
3850.04 1157
3850.62 1195
3851.21 1209
3851.79 1162
3852.38 1205
3852.96 1213
3853.55 1211
3854.13 1250
3854.72 1228
3855.30 1209
3855.89 1232
3856.47 1206
3857.06 1236
3857.65 1224
3858.23 1224
3858.82 1173
3859.40 1242
3859.99 1206
3860.57 1261
3861.16 1216
3861.74 1234
3862.33 1266
3862.92 1253
3863.50 1319
3864.09 1299
3864.67 1357
3865.26 1316
3865.85 1337
3866.43 1304
3867.02 1274
3867.60 1290
3868.19 1257
3868.78 1251
3869.36 1208
3869.95 1133
3870.54 1224
3871.12 1206
3871.71 1201
3872.30 1193
3872.88 1148
3873.47 1205
3874.06 1185
3874.64 1193
3875.23 1164
3875.82 1164
3876.40 1196
3876.99 1223
3877.58 1182
3878.16 1158
3878.75 1125
3879.34 1131
3879.93 1148
3880.51 1163
3881.10 1140
3881.69 1114
3882.27 1104
3882.86 1075
3883.45 1091
3884.04 1145
3884.62 1123
3885.21 1105
3885.80 1155
3886.39 1120
3886.97 1085
3887.56 1197
3888.15 1228
3888.74 1174
3889.33 1215
3889.91 1258
3890.50 1255
3891.09 1223
3891.68 1251
3892.27 1226
3892.85 1235
3893.44 1225
3894.03 1220
3894.62 1189
3895.21 1190
3895.80 1173
3896.38 1225
3896.97 1176
3897.56 1110
3898.15 1154
3898.74 1186
3899.33 1142
3899.91 1125
3900.50 1148
3901.09 1125
3901.68 1119
3902.27 1132
3902.86 1127
3903.45 1156
3904.04 1178
3904.63 1174
3905.21 1187
3905.80 1201
3906.39 1182
3906.98 1199
3907.57 1245
3908.16 1251
3908.75 1250
3909.34 1291
3909.93 1312
3910.52 1297
3911.11 1248
3911.70 1223
3912.29 1171
3912.88 1167
3913.47 1175
3914.06 1147
3914.65 1134
3915.24 1137
3915.83 1186
3916.42 1210
3917.01 1180
3917.60 1142
3918.19 1165
3918.78 1172
3919.37 1189
3919.96 1215
3920.55 1182
3921.14 1226
3921.73 1174
3922.32 1143
3922.91 1153
3923.50 1142
3924.09 1133
3924.68 1108
3925.27 1073
3925.86 1087
3926.45 1130
3927.04 1108
3927.63 1111
3928.22 1139
3928.81 1102
3929.40 1147
3930.00 1095
3930.59 1065
3931.18 1066
3931.77 1134
3932.36 1095
3932.95 1126
3933.54 1095
3934.13 1116
3934.72 1076
3935.32 1084
3935.91 1137
3936.50 1135
3937.09 1114
3937.68 1110
3938.27 1101
3938.86 1160
3939.46 1204
3940.05 1167
3940.64 1171
3941.23 1210
3941.82 1207
3942.41 1177
3943.01 1194
3943.60 1209
3944.19 1119
3944.78 1149
3945.37 1156
3945.97 1123
3946.56 1151
3947.15 1151
3947.74 1138
3948.34 1158
3948.93 1143
3949.52 1149
3950.11 1114
3950.71 1092
3951.30 1104
3951.89 1205
3952.48 1196
3953.08 1224
3953.67 1199
3954.26 1206
3954.85 1255
3955.45 1226
3956.04 1264
3956.63 1232
3957.23 1294
3957.82 1344
3958.41 1325
3959.00 1335
3959.60 1306
3960.19 1364
3960.78 1324
3961.38 1296
3961.97 1260
3962.56 1249
3963.16 1290
3963.75 1337
3964.34 1311
3964.94 1303
3965.53 1328
3966.13 1422
3966.72 1457
3967.31 1501
3967.91 1629
3968.50 1684
3969.09 1690
3969.69 1669
3970.28 1681
3970.88 1562
3971.47 1451
3972.06 1461
3972.66 1426
3973.25 1460
3973.85 1472
3974.44 1388
3975.04 1449
3975.63 1429
3976.22 1519
3976.82 1631
3977.41 1717
3978.01 1799
3978.60 1839
3979.20 1782
3979.79 1719
3980.39 1642
3980.98 1602
3981.58 1568
3982.17 1452
3982.77 1429
3983.36 1491
3983.96 1420
3984.55 1386
3985.15 1392
3985.74 1414
3986.34 1441
3986.93 1452
3987.53 1460
3988.12 1448
3988.72 1424
3989.31 1416
3989.91 1368
3990.50 1360
3991.10 1334
3991.69 1386
3992.29 1351
3992.89 1343
3993.48 1318
3994.08 1311
3994.67 1355
3995.27 1375
3995.86 1369
3996.46 1355
3997.06 1341
3997.65 1379
3998.25 1368
3998.84 1327
3999.44 1372
4000.04 1342
4000.63 1370
4001.23 1358
4001.83 1325
4002.42 1377
4003.02 1328
4003.61 1306
4004.21 1282
4004.81 1247
4005.40 1295
4006.00 1311
4006.60 1316
4007.19 1344
4007.79 1325
4008.39 1322
4008.98 1273
4009.58 1310
4010.18 1247
4010.77 1269
4011.37 1245
4011.97 1280
4012.57 1312
4013.16 1356
4013.76 1367
4014.36 1364
4014.95 1350
4015.55 1412
4016.15 1401
4016.75 1369
4017.34 1368
4017.94 1326
4018.54 1347
4019.14 1422
4019.73 1459
4020.33 1454
4020.93 1530
4021.53 1502
4022.13 1445
4022.72 1428
4023.32 1363
4023.92 1343
4024.52 1372
4025.12 1383
4025.71 1377
4026.31 1361
4026.91 1401
4027.51 1469
4028.11 1512
4028.70 1542
4029.30 1542
4029.90 1553
4030.50 1525
4031.10 1533
4031.70 1456
4032.30 1516
4032.89 1499
4033.49 1431
4034.09 1472
4034.69 1537
4035.29 1534
4035.89 1487
4036.49 1472
4037.09 1398
4037.68 1337
4038.28 1326
4038.88 1323
4039.48 1310
4040.08 1284
4040.68 1213
4041.28 1258
4041.88 1253
4042.48 1283
4043.08 1238
4043.68 1202
4044.28 1136
4044.88 1170
4045.48 1214
4046.07 1211
4046.67 1178
4047.27 1137
4047.87 1148
4048.47 1149
4049.07 1192
4049.67 1165
4050.27 1132
4050.87 1150
4051.47 1170
4052.07 1153
4052.67 1195
4053.27 1190
4053.87 1129
4054.47 1130
4055.07 1137
4055.67 1151
4056.27 1130
4056.88 1118
4057.48 1139
4058.08 1144
4058.68 1123
4059.28 1170
4059.88 1147
4060.48 1128
4061.08 1148
4061.68 1173
4062.28 1189
4062.88 1160
4063.48 1128
4064.08 1129
4064.68 1137
4065.29 1183
4065.89 1186
4066.49 1140
4067.09 1160
4067.69 1164
4068.29 1183
4068.89 1126
4069.49 1175
4070.10 1172
4070.70 1127
4071.30 1126
4071.90 1090
4072.50 1129
4073.10 1159
4073.70 1099
4074.31 1116
4074.91 1145
4075.51 1140
4076.11 1160
4076.71 1112
4077.32 1151
4077.92 1160
4078.52 1123
4079.12 1085
4079.72 1117
4080.33 1098
4080.93 1131
4081.53 1095
4082.13 1145
4082.73 1134
4083.34 1149
4083.94 1151
4084.54 1104
4085.14 1112
4085.75 1088
4086.35 1106
4086.95 1117
4087.55 1108
4088.16 1108
4088.76 1093
4089.36 1091
4089.97 1139
4090.57 1107
4091.17 1099
4091.77 1089
4092.38 1113
4092.98 1097
4093.58 1123
4094.19 1125
4094.79 1151
4095.39 1167
4096.00 1107
4096.60 1144
4097.20 1108
4097.81 1174
4098.41 1192
4099.01 1147
4099.62 1142
4100.22 1130
4100.82 1124
4101.43 1112
4102.03 1090
4102.64 1094
4103.24 1103
4103.84 1105
4104.45 1109
4105.05 1085
4105.65 1060
4106.26 1049
4106.86 1093
4107.47 1060
4108.07 1080
4108.68 1067
4109.28 1054
4109.88 1084
4110.49 1068
4111.09 1077
4111.70 1079
4112.30 1107
4112.91 1056
4113.51 1044
4114.12 1030
4114.72 1055
4115.32 1045
4115.93 1039
4116.53 1033
4117.14 1090
4117.74 1057
4118.35 1086
4118.95 1047
4119.56 1056
4120.16 1063
4120.77 1022
4121.37 1040
4121.98 1040
4122.58 1022
4123.19 1073
4123.80 1060
4124.40 1059
4125.01 1085
4125.61 1058
4126.22 1079
4126.82 1054
4127.43 1064
4128.03 998
4128.64 1076
4129.25 1026
4129.85 1047
4130.46 1018
4131.06 1049
4131.67 1039
4132.27 1074
4132.88 1083
4133.49 1040
4134.09 1091
4134.70 1076
4135.31 1103
4135.91 1123
4136.52 1131
4137.12 1100
4137.73 1164
4138.34 1103
4138.94 1088
4139.55 1143
4140.16 1104
4140.76 1092
4141.37 1118
4141.98 1087
4142.58 1072
4143.19 1127
4143.80 1098
4144.40 1111
4145.01 1090
4145.62 1119
4146.22 1135
4146.83 1160
4147.44 1115
4148.05 1141
4148.65 1116
4149.26 1090
4149.87 1055
4150.47 1013
4151.08 1041
4151.69 1041
4152.30 1039
4152.90 1039
4153.51 1036
4154.12 1009
4154.73 1067
4155.33 1074
4155.94 1091
4156.55 1055
4157.16 1024
4157.76 1089
4158.37 1091
4158.98 1141
4159.59 1150
4160.20 1165
4160.80 1203
4161.41 1221
4162.02 1104
4162.63 1110
4163.24 1079
4163.85 1070
4164.45 1097
4165.06 1068
4165.67 1060
4166.28 1100
4166.89 1110
4167.50 1061
4168.10 1078
4168.71 1101
4169.32 1168
4169.93 1167
4170.54 1156
4171.15 1099
4171.76 1120
4172.37 1072
4172.97 1065
4173.58 1052
4174.19 1095
4174.80 1065
4175.41 1062
4176.02 1006
4176.63 1031
4177.24 1094
4177.85 1059
4178.46 1036
4179.07 1053
4179.68 1059
4180.29 1063
4180.90 1069
4181.50 1065
4182.11 1091
4182.72 1097
4183.33 1135
4183.94 1139
4184.55 1171
4185.16 1137
4185.77 1187
4186.38 1161
4186.99 1130
4187.60 1145
4188.21 1102
4188.82 1132
4189.43 1144
4190.04 1154
4190.65 1107
4191.26 1109
4191.87 1075
4192.48 1066
4193.09 1072
4193.71 1105
4194.32 1105
4194.93 1117
4195.54 1086
4196.15 1053
4196.76 1047
4197.37 1078
4197.98 1109
4198.59 1055
4199.20 1087
4199.81 1088
4200.42 1071
4201.03 1058
4201.64 1025
4202.26 1050
4202.87 1042
4203.48 1017
4204.09 1051
4204.70 1066
4205.31 1014
4205.92 1059
4206.53 1089
4207.15 1092
4207.76 1046
4208.37 1056
4208.98 1076
4209.59 1087
4210.20 1064
4210.82 1090
4211.43 1108
4212.04 1123
4212.65 1103
4213.26 1096
4213.87 1107
4214.49 1120
4215.10 1060
4215.71 1110
4216.32 1113
4216.94 1084
4217.55 1123
4218.16 1063
4218.77 1080
4219.38 1107
4220.00 1158
4220.61 1164
4221.22 1104
4221.83 1108
4222.45 1146
4223.06 1103
4223.67 1095
4224.28 1101
4224.90 1078
4225.51 1111
4226.12 1126
4226.74 1177
4227.35 1156
4227.96 1199
4228.57 1237
4229.19 1212
4229.80 1205
4230.41 1212
4231.03 1246
4231.64 1270
4232.25 1188
4232.87 1162
4233.48 1190
4234.09 1201
4234.71 1190
4235.32 1159
4235.93 1185
4236.55 1226
4237.16 1218
4237.77 1234
4238.39 1163
4239.00 1157
4239.62 1095
4240.23 1108
4240.84 1177
4241.46 1117
4242.07 1127
4242.68 1116
4243.30 1133
4243.91 1144
4244.53 1118
4245.14 1132
4245.76 1164
4246.37 1160
4246.98 1137
4247.60 1155
4248.21 1161
4248.83 1144
4249.44 1161
4250.06 1187
4250.67 1140
4251.29 1134
4251.90 1088
4252.51 1075
4253.13 1128
4253.74 1137
4254.36 1154
4254.97 1176
4255.59 1141
4256.20 1152
4256.82 1176
4257.43 1211
4258.05 1175
4258.66 1169
4259.28 1217
4259.90 1174
4260.51 1149
4261.13 1234
4261.74 1238
4262.36 1235
4262.97 1238
4263.59 1337
4264.20 1397
4264.82 1397
4265.43 1342
4266.05 1325
4266.67 1270
4267.28 1269
4267.90 1307
4268.51 1306
4269.13 1286
4269.75 1228
4270.36 1247
4270.98 1177
4271.59 1235
4272.21 1202
4272.83 1180
4273.44 1193
4274.06 1272
4274.67 1204
4275.29 1259
4275.91 1276
4276.52 1309
4277.14 1379
4277.76 1393
4278.37 1404
4278.99 1400
4279.61 1376
4280.22 1361
4280.84 1333
4281.46 1286
4282.07 1300
4282.69 1248
4283.31 1271
4283.92 1204
4284.54 1199
4285.16 1210
4285.78 1200
4286.39 1195
4287.01 1226
4287.63 1252
4288.24 1213
4288.86 1222
4289.48 1198
4290.10 1190
4290.71 1138
4291.33 1198
4291.95 1212
4292.57 1194
4293.18 1214
4293.80 1260
4294.42 1246
4295.04 1203
4295.66 1190
4296.27 1220
4296.89 1231
4297.51 1234
4298.13 1198
4298.75 1209
4299.36 1220
4299.98 1258
4300.60 1280
4301.22 1255
4301.84 1273
4302.45 1275
4303.07 1262
4303.69 1291
4304.31 1311
4304.93 1309
4305.55 1314
4306.17 1333
4306.78 1328
4307.40 1333
4308.02 1292
4308.64 1328
4309.26 1374
4309.88 1368
4310.50 1349
4311.12 1395
4311.73 1386
4312.35 1440
4312.97 1381
4313.59 1444
4314.21 1430
4314.83 1446
4315.45 1438
4316.07 1405
4316.69 1457
4317.31 1441
4317.93 1457
4318.55 1449
4319.17 1459
4319.79 1496
4320.41 1492
4321.02 1532
4321.64 1528
4322.26 1543
4322.88 1590
4323.50 1624
4324.12 1655
4324.74 1712
4325.36 1754
4325.98 1834
4326.60 1875
4327.22 1896
4327.84 1853
4328.46 1856
4329.08 1853
4329.70 1951
4330.32 2093
4330.95 2245
4331.57 2486
4332.19 2877
4332.81 3386
4333.43 3723
4334.05 3832
4334.67 3823
4335.29 3735
4335.91 3523
4336.53 3315
4337.15 3272
4337.77 3258
4338.39 3303
4339.01 3199
4339.64 3116
4340.26 2966
4340.88 2776
4341.50 2649
4342.12 2505
4342.74 2420
4343.36 2478
4343.98 2546
4344.60 2670
4345.23 2761
4345.85 3064
4346.47 3556
4347.09 3978
4347.71 4171
4348.33 4198
4348.96 4125
4349.58 3988
4350.20 3610
4350.82 3429
4351.44 3401
4352.06 3188
4352.69 3089
4353.31 2945
4353.93 2830
4354.55 2509
4355.17 2362
4355.80 2293
4356.42 2189
4357.04 2134
4357.66 2047
4358.29 2036
4358.91 1999
4359.53 1952
4360.15 1989
4360.78 2040
4361.40 2027
4362.02 1975
4362.64 1978
4363.27 1991
4363.89 1978
4364.51 1976
4365.13 1878
4365.76 1884
4366.38 1893
4367.00 1882
4367.63 1873
4368.25 1884
4368.87 1816
4369.49 1756
4370.12 1734
4370.74 1751
4371.36 1771
4371.99 1804
4372.61 1775
4373.23 1713
4373.86 1680
4374.48 1753
4375.10 1713
4375.73 1750
4376.35 1772
4376.98 1762
4377.60 1871
4378.22 1940
4378.85 2052
4379.47 2199
4380.09 2259
4380.72 2370
4381.34 2256
4381.97 2161
4382.59 2161
4383.21 2024
4383.84 1971
4384.46 1899
4385.09 1913
4385.71 1923
4386.34 2002
4386.96 1982
4387.58 1923
4388.21 1981
4388.83 1912
4389.46 1907
4390.08 1852
4390.71 1744
4391.33 1735
4391.96 1773
4392.58 1832
4393.21 1871
4393.83 1937
4394.46 2044
4395.08 2068
4395.71 2108
4396.33 2156
4396.96 2071
4397.58 1972
4398.21 1917
4398.83 1912
4399.46 1881
4400.08 1840
4400.71 1892
4401.33 1774
4401.96 1791
4402.58 1763
4403.21 1754
4403.83 1707
4404.46 1668
4405.09 1662
4405.71 1583
4406.34 1583
4406.96 1661
4407.59 1689
4408.22 1744
4408.84 1736
4409.47 1704
4410.09 1714
4410.72 1749
4411.35 1662
4411.97 1640
4412.60 1669
4413.22 1619
4413.85 1620
4414.48 1598
4415.10 1633
4415.73 1573
4416.36 1579
4416.98 1589
4417.61 1537
4418.24 1512
4418.86 1539
4419.49 1519
4420.12 1489
4420.74 1478
4421.37 1468
4422.00 1438
4422.62 1473
4423.25 1440
4423.88 1380
4424.50 1369
4425.13 1457
4425.76 1475
4426.38 1440
4427.01 1379
4427.64 1437
4428.27 1467
4428.89 1425
4429.52 1405
4430.15 1350
4430.78 1384
4431.40 1391
4432.03 1427
4432.66 1386
4433.29 1385
4433.91 1452
4434.54 1389
4435.17 1414
4435.80 1387
4436.43 1371
4437.05 1411
4437.68 1382
4438.31 1400
4438.94 1383
4439.57 1406
4440.19 1396
4440.82 1370
4441.45 1390
4442.08 1353
4442.71 1345
4443.34 1391
4443.96 1401
4444.59 1395
4445.22 1404
4445.85 1456
4446.48 1435
4447.11 1468
4447.74 1531
4448.36 1561
4448.99 1542
4449.62 1476
4450.25 1416
4450.88 1417
4451.51 1439
4452.14 1422
4452.77 1475
4453.40 1479
4454.02 1461
4454.65 1459
4455.28 1489
4455.91 1552
4456.54 1590
4457.17 1633
4457.80 1626
4458.43 1687
4459.06 1604
4459.69 1512
4460.32 1488
4460.95 1395
4461.58 1423
4462.21 1401
4462.84 1408
4463.47 1364
4464.10 1373
4464.73 1383
4465.36 1368
4465.99 1364
4466.62 1337
4467.25 1427
4467.88 1468
4468.51 1405
4469.14 1399
4469.77 1343
4470.40 1401
4471.03 1420
4471.66 1342
4472.29 1312
4472.92 1327
4473.55 1320
4474.18 1320
4474.81 1297
4475.44 1235
4476.07 1260
4476.70 1321
4477.33 1333
4477.96 1224
4478.60 1203
4479.23 1283
4479.86 1297
4480.49 1296
4481.12 1334
4481.75 1277
4482.38 1246
4483.01 1284
4483.64 1310
4484.27 1334
4484.91 1323
4485.54 1270
4486.17 1309
4486.80 1317
4487.43 1343
4488.06 1303
4488.69 1301
4489.33 1308
4489.96 1374
4490.59 1355
4491.22 1331
4491.85 1320
4492.49 1393
4493.12 1333
4493.75 1274
4494.38 1305
4495.01 1317
4495.65 1349
4496.28 1388
4496.91 1331
4497.54 1314
4498.17 1383
4498.81 1393
4499.44 1467
4500.07 1487
4500.70 1513
4501.34 1518
4501.97 1559
4502.60 1655
4503.23 1654
4503.87 1561
4504.50 1571
4505.13 1567
4505.76 1531
4506.40 1557
4507.03 1498
4507.66 1491
4508.30 1514
4508.93 1507
4509.56 1484
4510.19 1528
4510.83 1471
4511.46 1553
4512.09 1527
4512.73 1525
4513.36 1522
4513.99 1525
4514.63 1460
4515.26 1377
4515.89 1376
4516.53 1382
4517.16 1370
4517.80 1320
4518.43 1309
4519.06 1297
4519.70 1308
4520.33 1323
4520.96 1315
4521.60 1282
4522.23 1368
4522.87 1322
4523.50 1292
4524.13 1315
4524.77 1316
4525.40 1247
4526.04 1229
4526.67 1272
4527.30 1224
4527.94 1242
4528.57 1254
4529.21 1260
4529.84 1251
4530.48 1264
4531.11 1250
4531.75 1244
4532.38 1218
4533.02 1250
4533.65 1263
4534.28 1218
4534.92 1203
4535.55 1252
4536.19 1250
4536.82 1261
4537.46 1297
4538.09 1237
4538.73 1215
4539.36 1223
4540.00 1265
4540.64 1247
4541.27 1171
4541.91 1218
4542.54 1244
4543.18 1310
4543.81 1268
4544.45 1260
4545.08 1233
4545.72 1227
4546.35 1210
4546.99 1233
4547.63 1168
4548.26 1204
4548.90 1175
4549.53 1166
4550.17 1212
4550.80 1167
4551.44 1205
4552.08 1221
4552.71 1215
4553.35 1241
4553.99 1212
4554.62 1186
4555.26 1180
4555.89 1211
4556.53 1183
4557.17 1163
4557.80 1177
4558.44 1185
4559.08 1186
4559.71 1202
4560.35 1159
4560.99 1126
4561.62 1138
4562.26 1163
4562.90 1154
4563.53 1174
4564.17 1155
4564.81 1177
4565.44 1207
4566.08 1192
4566.72 1166
4567.35 1211
4567.99 1208
4568.63 1217
4569.27 1208
4569.90 1178
4570.54 1158
4571.18 1164
4571.82 1198
4572.45 1206
4573.09 1200
4573.73 1232
4574.37 1224
4575.00 1212
4575.64 1224
4576.28 1241
4576.92 1243
4577.55 1253
4578.19 1238
4578.83 1221
4579.47 1254
4580.11 1292
4580.74 1260
4581.38 1293
4582.02 1288
4582.66 1264
4583.30 1258
4583.93 1285
4584.57 1368
4585.21 1323
4585.85 1359
4586.49 1456
4587.13 1575
4587.76 1678
4588.40 1843
4589.04 1974
4589.68 1981
4590.32 1912
4590.96 1910
4591.60 1879
4592.24 1921
4592.87 1952
4593.51 1891
4594.15 1925
4594.79 1894
4595.43 1741
4596.07 1650
4596.71 1589
4597.35 1597
4597.99 1533
4598.63 1433
4599.27 1451
4599.90 1459
4600.54 1449
4601.18 1399
4601.82 1430
4602.46 1447
4603.10 1458
4603.74 1443
4604.38 1389
4605.02 1378
4605.66 1392
4606.30 1388
4606.94 1307
4607.58 1309
4608.22 1302
4608.86 1311
4609.50 1299
4610.14 1281
4610.78 1296
4611.42 1264
4612.06 1288
4612.70 1313
4613.34 1308
4613.98 1297
4614.62 1252
4615.26 1282
4615.90 1322
4616.54 1312
4617.18 1271
4617.82 1234
4618.47 1214
4619.11 1232
4619.75 1220
4620.39 1211
4621.03 1201
4621.67 1200
4622.31 1176
4622.95 1161
4623.59 1168
4624.23 1180
4624.87 1160
4625.52 1170
4626.16 1165
4626.80 1213
4627.44 1195
4628.08 1178
4628.72 1190
4629.36 1197
4630.00 1182
4630.65 1197
4631.29 1194
4631.93 1226
4632.57 1315
4633.21 1315
4633.85 1310
4634.50 1327
4635.14 1338
4635.78 1281
4636.42 1296
4637.06 1305
4637.71 1303
4638.35 1270
4638.99 1302
4639.63 1296
4640.27 1299
4640.92 1315
4641.56 1295
4642.20 1277
4642.84 1267
4643.49 1232
4644.13 1232
4644.77 1226
4645.41 1179
4646.06 1244
4646.70 1243
4647.34 1227
4647.98 1218
4648.63 1239
4649.27 1199
4649.91 1197
4650.55 1222
4651.20 1241
4651.84 1237
4652.48 1259
4653.13 1239
4653.77 1220
4654.41 1224
4655.06 1224
4655.70 1248
4656.34 1214
4656.99 1208
4657.63 1111
4658.27 1133
4658.92 1133
4659.56 1171
4660.20 1171
4660.85 1147
4661.49 1124
4662.13 1148
4662.78 1147
4663.42 1129
4664.07 1160
4664.71 1143
4665.35 1117
4666.00 1040
4666.64 1089
4667.28 1075
4667.93 1073
4668.57 1143
4669.22 1127
4669.86 1086
4670.51 1105
4671.15 1130
4671.79 1146
4672.44 1095
4673.08 1073
4673.73 1114
4674.37 1117
4675.02 1168
4675.66 1116
4676.31 1126
4676.95 1118
4677.60 1100
4678.24 1113
4678.88 1148
4679.53 1149
4680.17 1157
4680.82 1134
4681.46 1157
4682.11 1132
4682.75 1180
4683.40 1181
4684.05 1152
4684.69 1164
4685.34 1127
4685.98 1136
4686.63 1154
4687.27 1189
4687.92 1159
4688.56 1202
4689.21 1252
4689.85 1223
4690.50 1202
4691.15 1271
4691.79 1276
4692.44 1276
4693.08 1326
4693.73 1310
4694.37 1326
4695.02 1289
4695.67 1397
4696.31 1402
4696.96 1433
4697.60 1407
4698.25 1422
4698.90 1467
4699.54 1517
4700.19 1531
4700.84 1578
4701.48 1618
4702.13 1588
4702.77 1600
4703.42 1539
4704.07 1482
4704.71 1412
4705.36 1402
4706.01 1392
4706.65 1424
4707.30 1423
4707.95 1417
4708.60 1403
4709.24 1411
4709.89 1321
4710.54 1364
4711.18 1314
4711.83 1290
4712.48 1310
4713.12 1332
4713.77 1309
4714.42 1294
4715.07 1320
4715.71 1276
4716.36 1306
4717.01 1233
4717.66 1298
4718.30 1292
4718.95 1276
4719.60 1265
4720.25 1287
4720.89 1315
4721.54 1301
4722.19 1289
4722.84 1202
4723.49 1224
4724.13 1223
4724.78 1234
4725.43 1224
4726.08 1200
4726.73 1205
4727.37 1236
4728.02 1222
4728.67 1228
4729.32 1204
4729.97 1218
4730.62 1143
4731.26 1159
4731.91 1183
4732.56 1114
4733.21 1133
4733.86 1109
4734.51 1151
4735.16 1135
4735.80 1196
4736.45 1219
4737.10 1187
4737.75 1171
4738.40 1178
4739.05 1187
4739.70 1204
4740.35 1195
4741.00 1202
4741.64 1222
4742.29 1186
4742.94 1197
4743.59 1130
4744.24 1132
4744.89 1090
4745.54 1131
4746.19 1151
4746.84 1165
4747.49 1126
4748.14 1154
4748.79 1178
4749.44 1230
4750.09 1205
4750.74 1257
4751.39 1327
4752.04 1384
4752.69 1295
4753.34 1302
4753.99 1302
4754.64 1251
4755.29 1296
4755.94 1221
4756.59 1266
4757.24 1215
4757.89 1171
4758.54 1190
4759.19 1229
4759.84 1191
4760.49 1210
4761.14 1197
4761.79 1212
4762.44 1220
4763.09 1201
4763.74 1193
4764.39 1173
4765.04 1204
4765.69 1195
4766.35 1179
4767.00 1176
4767.65 1194
4768.30 1171
4768.95 1207
4769.60 1214
4770.25 1234
4770.90 1260
4771.55 1237
4772.20 1239
4772.86 1232
4773.51 1265
4774.16 1222
4774.81 1234
4775.46 1239
4776.11 1229
4776.76 1182
4777.42 1188
4778.07 1188
4778.72 1187
4779.37 1151
4780.02 1208
4780.67 1213
4781.33 1189
4781.98 1185
4782.63 1210
4783.28 1236
4783.93 1211
4784.59 1182
4785.24 1200
4785.89 1213
4786.54 1229
4787.20 1234
4787.85 1240
4788.50 1290
4789.15 1217
4789.80 1258
4790.46 1305
4791.11 1347
4791.76 1271
4792.41 1313
4793.07 1326
4793.72 1303
4794.37 1294
4795.03 1356
4795.68 1376
4796.33 1297
4796.98 1317
4797.64 1353
4798.29 1360
4798.94 1320
4799.60 1393
4800.25 1348
4800.90 1375
4801.56 1359
4802.21 1450
4802.86 1464
4803.52 1401
4804.17 1436
4804.82 1391
4805.48 1444
4806.13 1469
4806.78 1480
4807.44 1421
4808.09 1528
4808.74 1437
4809.40 1460
4810.05 1473
4810.71 1450
4811.36 1475
4812.01 1519
4812.67 1547
4813.32 1532
4813.98 1540
4814.63 1524
4815.28 1531
4815.94 1590
4816.59 1591
4817.25 1613
4817.90 1651
4818.56 1584
4819.21 1585
4819.86 1656
4820.52 1709
4821.17 1779
4821.83 1773
4822.48 1885
4823.14 2034
4823.79 1990
4824.45 2075
4825.10 2042
4825.76 1991
4826.41 2014
4827.07 1974
4827.72 1889
4828.38 1855
4829.03 1843
4829.69 1740
4830.34 1734
4831.00 1769
4831.65 1860
4832.31 1808
4832.96 1802
4833.62 1857
4834.27 1833
4834.93 1880
4835.59 1885
4836.24 1997
4836.90 2057
4837.55 2035
4838.21 2020
4838.86 2030
4839.52 2043
4840.18 2063
4840.83 2057
4841.49 2053
4842.14 2008
4842.80 2083
4843.46 2097
4844.11 2099
4844.77 2089
4845.42 2111
4846.08 2141
4846.74 2148
4847.39 2179
4848.05 2084
4848.71 2150
4849.36 2163
4850.02 2189
4850.68 2294
4851.33 2289
4851.99 2350
4852.65 2320
4853.30 2218
4853.96 2310
4854.62 2352
4855.27 2390
4855.93 2504
4856.59 2649
4857.24 2869
4857.90 3207
4858.56 3449
4859.21 3602
4859.87 3647
4860.53 3556
4861.19 3382
4861.84 3071
4862.50 2871
4863.16 2716
4863.82 2555
4864.47 2564
4865.13 2578
4865.79 2599
4866.45 2603
4867.10 2604
4867.76 2633
4868.42 2680
4869.08 2711
4869.74 2623
4870.39 2503
4871.05 2525
4871.71 2447
4872.37 2446
4873.03 2429
4873.68 2502
4874.34 2442
4875.00 2371
4875.66 2315
4876.32 2242
4876.97 2350
4877.63 2307
4878.29 2376
4878.95 2480
4879.61 2616
4880.27 2695
4880.93 2773
4881.58 2649
4882.24 2455
4882.90 2396
4883.56 2284
4884.22 2219
4884.88 2147
4885.54 2177
4886.20 2112
4886.86 2048
4887.51 2099
4888.17 2106
4888.83 2121
4889.49 2083
4890.15 2077
4890.81 2114
4891.47 2094
4892.13 2043
4892.79 2035
4893.45 2001
4894.11 1953
4894.77 1955
4895.43 1952
4896.09 1909
4896.75 1893
4897.41 1801
4898.07 1860
4898.73 1855
4899.39 1892
4900.04 1915
4900.70 1969
4901.36 1904
4902.02 1893
4902.69 1865
4903.35 1817
4904.01 1771
4904.67 1774
4905.33 1732
4905.99 1669
4906.65 1679
4907.31 1699
4907.97 1611
4908.63 1679
4909.29 1672
4909.95 1627
4910.61 1620
4911.27 1659
4911.93 1645
4912.59 1626
4913.25 1635
4913.91 1655
4914.57 1658
4915.24 1605
4915.90 1649
4916.56 1625
4917.22 1615
4917.88 1613
4918.54 1581
4919.20 1637
4919.86 1631
4920.52 1626
4921.19 1635
4921.85 1652
4922.51 1630
4923.17 1657
4923.83 1634
4924.49 1624
4925.15 1661
4925.82 1585
4926.48 1545
4927.14 1548
4927.80 1566
4928.46 1548
4929.12 1531
4929.79 1536
4930.45 1560
4931.11 1573
4931.77 1596
4932.43 1532
4933.10 1566
4933.76 1544
4934.42 1540
4935.08 1525
4935.75 1507
4936.41 1480
4937.07 1468
4937.73 1485
4938.40 1480
4939.06 1525
4939.72 1530
4940.38 1496
4941.05 1461
4941.71 1430
4942.37 1496
4943.03 1465
4943.70 1478
4944.36 1466
4945.02 1470
4945.69 1419
4946.35 1431
4947.01 1471
4947.68 1425
4948.34 1465
4949.00 1428
4949.66 1403
4950.33 1413
4950.99 1377
4951.65 1372
4952.32 1395
4952.98 1415
4953.65 1368
4954.31 1423
4954.97 1336
4955.64 1363
4956.30 1396
4956.96 1384
4957.63 1410
4958.29 1381
4958.95 1445
4959.62 1533
4960.28 1460
4960.95 1491
4961.61 1506
4962.27 1567
4962.94 1626
4963.60 1624
4964.27 1747
4964.93 1770
4965.60 1754
4966.26 1666
4966.92 1620
4967.59 1624
4968.25 1535
4968.92 1501
4969.58 1467
4970.25 1465
4970.91 1403
4971.58 1414
4972.24 1396
4972.91 1462
4973.57 1452
4974.24 1432
4974.90 1489
4975.57 1464
4976.23 1480
4976.90 1522
4977.56 1546
4978.23 1549
4978.89 1569
4979.56 1553
4980.22 1564
4980.89 1525
4981.55 1457
4982.22 1358
4982.88 1386
4983.55 1351
4984.21 1380
4984.88 1322
4985.55 1268
4986.21 1316
4986.88 1288
4987.54 1313
4988.21 1294
4988.87 1282
4989.54 1294
4990.21 1272
4990.87 1307
4991.54 1299
4992.20 1293
4992.87 1302
4993.54 1286
4994.20 1227
4994.87 1216
4995.54 1260
4996.20 1269
4996.87 1280
4997.54 1228
4998.20 1219
4998.87 1248
4999.53 1241
5000.20 1193
5000.87 1221
5001.53 1188
5002.20 1245
5002.87 1251
5003.54 1234
5004.20 1207
5004.87 1185
5005.54 1200
5006.20 1223
5006.87 1155
5007.54 1189
5008.20 1227
5008.87 1233
5009.54 1252
5010.21 1238
5010.87 1235
5011.54 1237
5012.21 1231
5012.88 1234
5013.54 1222
5014.21 1207
5014.88 1216
5015.55 1253
5016.21 1226
5016.88 1190
5017.55 1157
5018.22 1154
5018.89 1208
5019.55 1171
5020.22 1156
5020.89 1175
5021.56 1193
5022.23 1215
5022.89 1144
5023.56 1170
5024.23 1208
5024.90 1259
5025.57 1248
5026.23 1248
5026.90 1283
5027.57 1242
5028.24 1240
5028.91 1245
5029.58 1226
5030.25 1230
5030.91 1232
5031.58 1186
5032.25 1199
5032.92 1174
5033.59 1158
5034.26 1200
5034.93 1207
5035.60 1170
5036.27 1202
5036.93 1209
5037.60 1221
5038.27 1235
5038.94 1229
5039.61 1203
5040.28 1224
5040.95 1252
5041.62 1216
5042.29 1253
5042.96 1174
5043.63 1193
5044.30 1175
5044.97 1178
5045.64 1106
5046.31 1120
5046.98 1203
5047.65 1181
5048.32 1180
5048.99 1177
5049.66 1221
5050.33 1186
5051.00 1141
5051.67 1173
5052.34 1108
5053.01 1131
5053.68 1160
5054.35 1142
5055.02 1164
5055.69 1175
5056.36 1136
5057.03 1148
5057.70 1152
5058.37 1165
5059.04 1127
5059.71 1140
5060.38 1133
5061.05 1143
5061.72 1189
5062.39 1099
5063.06 1127
5063.73 1150
5064.40 1144
5065.08 1193
5065.75 1150
5066.42 1182
5067.09 1150
5067.76 1151
5068.43 1139
5069.10 1132
5069.77 1119
5070.44 1121
5071.12 1139
5071.79 1150
5072.46 1154
5073.13 1147
5073.80 1116
5074.47 1151
5075.14 1085
5075.82 1080
5076.49 1143
5077.16 1139
5077.83 1194
5078.50 1205
5079.18 1216
5079.85 1218
5080.52 1257
5081.19 1214
5081.86 1221
5082.54 1200
5083.21 1216
5083.88 1251
5084.55 1290
5085.22 1220
5085.90 1216
5086.57 1212
5087.24 1229
5087.91 1171
5088.59 1165
5089.26 1199
5089.93 1256
5090.60 1221
5091.28 1227
5091.95 1251
5092.62 1259
5093.30 1282
5093.97 1219
5094.64 1249
5095.31 1179
5095.99 1127
5096.66 1180
5097.33 1191
5098.01 1163
5098.68 1118
5099.35 1136
5100.03 1162
5100.70 1141
5101.37 1107
5102.05 1164
5102.72 1171
5103.39 1198
5104.07 1197
5104.74 1267
5105.41 1289
5106.09 1232
5106.76 1273
5107.43 1226
5108.11 1193
5108.78 1211
5109.46 1225
5110.13 1179
5110.80 1229
5111.48 1206
5112.15 1207
5112.83 1219
5113.50 1195
5114.17 1202
5114.85 1189
5115.52 1139
5116.20 1222
5116.87 1240
5117.55 1244
5118.22 1270
5118.89 1336
5119.57 1467
5120.24 1483
5120.92 1436
5121.59 1400
5122.27 1397
5122.94 1355
5123.62 1397
5124.29 1370
5124.97 1336
5125.64 1307
5126.32 1324
5126.99 1282
5127.67 1220
5128.34 1219
5129.02 1214
5129.69 1255
5130.37 1242
5131.04 1196
5131.72 1221
5132.39 1232
5133.07 1192
5133.75 1237
5134.42 1220
5135.10 1250
5135.77 1213
5136.45 1146
5137.12 1172
5137.80 1182
5138.47 1160
5139.15 1194
5139.83 1122
5140.50 1143
5141.18 1173
5141.85 1139
5142.53 1145
5143.21 1101
5143.88 1135
5144.56 1074
5145.23 1079
5145.91 1102
5146.59 1125
5147.26 1101
5147.94 1069
5148.62 1077
5149.29 1040
5149.97 1094
5150.65 1086
5151.32 1078
5152.00 1067
5152.68 1062
5153.35 1083
5154.03 1057
5154.71 1032
5155.38 1068
5156.06 1080
5156.74 1107
5157.41 1092
5158.09 1101
5158.77 1110
5159.45 1083
5160.12 1100
5160.80 1070
5161.48 1105
5162.16 1118
5162.83 1123
5163.51 1054
5164.19 1077
5164.87 1117
5165.54 1106
5166.22 1202
5166.90 1199
5167.58 1166
5168.25 1181
5168.93 1182
5169.61 1135
5170.29 1103
5170.96 1098
5171.64 1161
5172.32 1079
5173.00 1079
5173.68 1046
5174.36 1097
5175.03 1121
5175.71 1119
5176.39 1087
5177.07 1049
5177.75 1105
5178.42 1120
5179.10 1145
5179.78 1109
5180.46 1101
5181.14 1089
5181.82 1120
5182.50 1103
5183.18 1087
5183.85 1045
5184.53 1078
5185.21 1071
5185.89 1062
5186.57 1014
5187.25 1059
5187.93 1057
5188.61 1059
5189.29 1045
5189.96 1011
5190.64 1034
5191.32 1027
5192.00 1084
5192.68 1089
5193.36 1026
5194.04 1039
5194.72 1054
5195.40 1098
5196.08 1109
5196.76 1066
5197.44 1017
5198.12 1029
5198.80 1043
5199.48 1029
5200.16 1078
5200.84 1079
5201.52 1084
5202.20 1089
5202.88 1046
5203.56 1071
5204.24 1042
5204.92 1069
5205.60 1037
5206.28 1091
5206.96 1050
5207.64 1072
5208.32 1078
5209.00 1105
5209.68 1085
5210.36 1084
5211.04 1135
5211.72 1150
5212.40 1135
5213.08 1105
5213.76 1153
5214.44 1140
5215.13 1214
5215.81 1211
5216.49 1238
5217.17 1229
5217.85 1243
5218.53 1217
5219.21 1168
5219.89 1140
5220.57 1174
5221.25 1201
5221.94 1215
5222.62 1222
5223.30 1243
5223.98 1272
5224.66 1290
5225.34 1278
5226.02 1209
5226.71 1186
5227.39 1168
5228.07 1196
5228.75 1169
5229.43 1170
5230.11 1176
5230.80 1156
5231.48 1172
5232.16 1169
5232.84 1192
5233.52 1177
5234.21 1211
5234.89 1195
5235.57 1204
5236.25 1179
5236.93 1208
5237.62 1163
5238.30 1199
5238.98 1224
5239.66 1215
5240.35 1186
5241.03 1202
5241.71 1224
5242.39 1229
5243.08 1245
5243.76 1162
5244.44 1234
5245.13 1162
5245.81 1142
5246.49 1159
5247.17 1167
5247.86 1124
5248.54 1158
5249.22 1160
5249.91 1153
5250.59 1171
5251.27 1150
5251.96 1147
5252.64 1177
5253.32 1170
5254.01 1191
5254.69 1255
5255.37 1239
5256.06 1149
5256.74 1161
5257.42 1175
5258.11 1163
5258.79 1177
5259.47 1175
5260.16 1174
5260.84 1141
5261.53 1195
5262.21 1204
5262.89 1226
5263.58 1240
5264.26 1222
5264.95 1233
5265.63 1262
5266.31 1257
5267.00 1199
5267.68 1213
5268.37 1180
5269.05 1202
5269.73 1175
5270.42 1151
5271.10 1104
5271.79 1145
5272.47 1220
5273.16 1205
5273.84 1157
5274.53 1122
5275.21 1144
5275.90 1204
5276.58 1214
5277.27 1177
5277.95 1184
5278.64 1133
5279.32 1180
5280.01 1134
5280.69 1125
5281.38 1122
5282.06 1132
5282.75 1135
5283.43 1147
5284.12 1107
5284.80 1086
5285.49 1122
5286.17 1126
5286.86 1111
5287.54 1152
5288.23 1128
5288.92 1146
5289.60 1152
5290.29 1128
5290.97 1111
5291.66 1088
5292.34 1119
5293.03 1163
5293.72 1163
5294.40 1158
5295.09 1186
5295.77 1140
5296.46 1210
5297.15 1169
5297.83 1193
5298.52 1251
5299.20 1238
5299.89 1209
5300.58 1193
5301.26 1235
5301.95 1234
5302.64 1252
5303.32 1280
5304.01 1355
5304.70 1434
5305.38 1442
5306.07 1538
5306.76 1619
5307.44 1559
5308.13 1521
5308.82 1480
5309.50 1459
5310.19 1455
5310.88 1372
5311.57 1424
5312.25 1447
5312.94 1408
5313.63 1457
5314.31 1457
5315.00 1448
5315.69 1382
5316.38 1368
5317.06 1317
5317.75 1332
5318.44 1314
5319.13 1322
5319.81 1390
5320.50 1416
5321.19 1523
5321.88 1470
5322.57 1444
5323.25 1498
5323.94 1425
5324.63 1314
5325.32 1275
5326.00 1272
5326.69 1271
5327.38 1214
5328.07 1192
5328.76 1198
5329.45 1202
5330.13 1168
5330.82 1176
5331.51 1152
5332.20 1164
5332.89 1148
5333.58 1160
5334.26 1157
5334.95 1143
5335.64 1139
5336.33 1105
5337.02 1145
5337.71 1141
5338.40 1144
5339.09 1135
5339.77 1097
5340.46 1093
5341.15 1113
5341.84 1118
5342.53 1157
5343.22 1141
5343.91 1145
5344.60 1117
5345.29 1108
5345.98 1154
5346.67 1143
5347.36 1124
5348.05 1144
5348.73 1133
5349.42 1082
5350.11 1119
5350.80 1147
5351.49 1177
5352.18 1141
5352.87 1128
5353.56 1138
5354.25 1093
5354.94 1071
5355.63 1130
5356.32 1063
5357.01 1111
5357.70 1077
5358.39 1091
5359.08 1141
5359.77 1159
5360.46 1162
5361.15 1208
5361.84 1247
5362.53 1267
5363.22 1237
5363.91 1225
5364.61 1263
5365.30 1200
5365.99 1144
5366.68 1172
5367.37 1142
5368.06 1056
5368.75 1049
5369.44 1116
5370.13 1083
5370.82 1091
5371.51 1073
5372.20 1097
5372.89 1062
5373.59 1097
5374.28 1025
5374.97 1037
5375.66 1029
5376.35 1069
5377.04 1093
5377.73 1075
5378.42 1077
5379.12 1070
5379.81 1139
5380.50 1028
5381.19 1037
5381.88 1037
5382.57 1035
5383.27 1010
5383.96 1042
5384.65 1020
5385.34 1025
5386.03 1058
5386.73 1056
5387.42 1073
5388.11 1082
5388.80 1090
5389.49 1102
5390.19 1090
5390.88 1117
5391.57 1152
5392.26 1159
5392.95 1120
5393.65 1107
5394.34 1159
5395.03 1093
5395.72 1095
5396.42 1071
5397.11 1089
5397.80 1100
5398.50 1080
5399.19 1042
5399.88 1091
5400.57 1139
5401.27 1110
5401.96 1078
5402.65 1084
5403.35 1149
5404.04 1094
5404.73 1154
5405.42 1091
5406.12 1143
5406.81 1142
5407.50 1113
5408.20 1145
5408.89 1162
5409.58 1093
5410.28 1121
5410.97 1121
5411.66 1160
5412.36 1112
5413.05 1112
5413.75 1090
5414.44 1130
5415.13 1107
5415.83 1152
5416.52 1151
5417.21 1154
5417.91 1174
5418.60 1148
5419.30 1170
5419.99 1201
5420.68 1240
5421.38 1210
5422.07 1211
5422.77 1196
5423.46 1239
5424.16 1196
5424.85 1215
5425.54 1223
5426.24 1195
5426.93 1176
5427.63 1164
5428.32 1169
5429.02 1161
5429.71 1167
5430.41 1175
5431.10 1226
5431.80 1247
5432.49 1219
5433.19 1236
5433.88 1253
5434.58 1240
5435.27 1250
5435.97 1277
5436.66 1320
5437.36 1304
5438.05 1332
5438.75 1339
5439.44 1324
5440.14 1310
5440.83 1271
5441.53 1300
5442.22 1269
5442.92 1296
5443.62 1312
5444.31 1362
5445.01 1394
5445.70 1413
5446.40 1505
5447.09 1556
5447.79 1600
5448.49 1644
5449.18 1632
5449.88 1642
5450.57 1678
5451.27 1585
5451.97 1600
5452.66 1513
5453.36 1501
5454.05 1486
5454.75 1462
5455.45 1438
5456.14 1470
5456.84 1455
5457.54 1450
5458.23 1468
5458.93 1457
5459.63 1552
5460.32 1567
5461.02 1604
5461.72 1585
5462.41 1644
5463.11 1630
5463.81 1603
5464.50 1688
5465.20 1720
5465.90 1701
5466.59 1658
5467.29 1685
5467.99 1700
5468.69 1667
5469.38 1698
5470.08 1746
5470.78 1736
5471.48 1803
5472.17 1844
5472.87 1896
5473.57 1921
5474.27 1964
5474.96 1956
5475.66 2036
5476.36 2019
5477.06 2096
5477.75 2163
5478.45 2335
5479.15 2534
5479.85 2740
5480.55 3031
5481.24 3321
5481.94 3376
5482.64 3393
5483.34 3316
5484.04 3094
5484.73 2889
5485.43 2631
5486.13 2535
5486.83 2479
5487.53 2398
5488.23 2423
5488.92 2400
5489.62 2407
5490.32 2329
5491.02 2362
5491.72 2435
5492.42 2486
5493.12 2542
5493.81 2626
5494.51 2626
5495.21 2661
5495.91 2601
5496.61 2719
5497.31 2694
5498.01 2790
5498.71 2978
5499.41 3264
5500.11 3747
5500.81 4371
5501.50 5007
5502.20 5400
5502.90 5338
5503.60 5029
5504.30 4553
5505.00 4041
5505.70 3546
5506.40 3154
5507.10 2954
5507.80 2741
5508.50 2528
5509.20 2438
5509.90 2297
5510.60 2308
5511.30 2253
5512.00 2291
5512.70 2235
5513.40 2194
5514.10 2179
5514.80 2219
5515.50 2181
5516.20 2199
5516.90 2146
5517.60 2164
5518.30 2114
5519.00 2095
5519.70 2050
5520.40 2002
5521.10 2013
5521.80 2043
5522.50 1998
5523.20 1952
5523.90 1910
5524.61 1807
5525.31 1789
5526.01 1729
5526.71 1671
5527.41 1699
5528.11 1705
5528.81 1703
5529.51 1718
5530.21 1693
5530.91 1728
5531.62 1730
5532.32 1732
5533.02 1763
5533.72 1696
5534.42 1680
5535.12 1690
5535.82 1701
5536.53 1622
5537.23 1651
5537.93 1630
5538.63 1594
5539.33 1584
5540.03 1616
5540.74 1525
5541.44 1567
5542.14 1588
5542.84 1579
5543.54 1599
5544.24 1518
5544.95 1474
5545.65 1485
5546.35 1469
5547.05 1459
5547.76 1486
5548.46 1460
5549.16 1515
5549.86 1427
5550.56 1428
5551.27 1428
5551.97 1446
5552.67 1458
5553.37 1467
5554.08 1477
5554.78 1491
5555.48 1434
5556.19 1441
5556.89 1439
5557.59 1429
5558.29 1460
5559.00 1421
5559.70 1392
5560.40 1334
5561.11 1397
5561.81 1434
5562.51 1409
5563.22 1346
5563.92 1392
5564.62 1409
5565.33 1431
5566.03 1408
5566.73 1365
5567.44 1351
5568.14 1384
5568.84 1386
5569.55 1346
5570.25 1326
5570.95 1282
5571.66 1369
5572.36 1362
5573.06 1404
5573.77 1341
5574.47 1409
5575.18 1383
5575.88 1365
5576.58 1329
5577.29 1360
5577.99 1365
5578.70 1334
5579.40 1381
5580.11 1353
5580.81 1327
5581.51 1314
5582.22 1338
5582.92 1279
5583.63 1298
5584.33 1277
5585.04 1296
5585.74 1273
5586.45 1255
5587.15 1252
5587.86 1301
5588.56 1323
5589.26 1251
5589.97 1257
5590.67 1198
5591.38 1260
5592.08 1236
5592.79 1234
5593.49 1208
5594.20 1227
5594.91 1264
5595.61 1240
5596.32 1224
5597.02 1229
5597.73 1247
5598.43 1258
5599.14 1228
5599.84 1194
5600.55 1194
5601.25 1172
5601.96 1202
5602.67 1241
5603.37 1235
5604.08 1194
5604.78 1204
5605.49 1273
5606.19 1252
5606.90 1231
5607.61 1208
5608.31 1233
5609.02 1201
5609.72 1210
5610.43 1209
5611.14 1207
5611.84 1170
5612.55 1195
5613.26 1165
5613.96 1186
5614.67 1214
5615.38 1271
5616.08 1241
5616.79 1206
5617.49 1212
5618.20 1199
5618.91 1207
5619.62 1232
5620.32 1225
5621.03 1213
5621.74 1227
5622.44 1242
5623.15 1251
5623.86 1257
5624.56 1236
5625.27 1217
5625.98 1229
5626.69 1207
5627.39 1237
5628.10 1297
5628.81 1274
5629.51 1262
5630.22 1313
5630.93 1328
5631.64 1355
5632.34 1370
5633.05 1357
5633.76 1351
5634.47 1340
5635.17 1418
5635.88 1411
5636.59 1445
5637.30 1462
5638.01 1479
5638.71 1525
5639.42 1528
5640.13 1548
5640.84 1532
5641.55 1508
5642.25 1539
5642.96 1468
5643.67 1402
5644.38 1381
5645.09 1433
5645.80 1369
5646.50 1292
5647.21 1281
5647.92 1342
5648.63 1327
5649.34 1314
5650.05 1286
5650.76 1280
5651.47 1350
5652.17 1346
5652.88 1365
5653.59 1388
5654.30 1339
5655.01 1392
5655.72 1400
5656.43 1333
5657.14 1365
5657.85 1362
5658.56 1365
5659.26 1357
5659.97 1349
5660.68 1388
5661.39 1395
5662.10 1483
5662.81 1403
5663.52 1412
5664.23 1337
5664.94 1324
5665.65 1339
5666.36 1326
5667.07 1298
5667.78 1255
5668.49 1304
5669.20 1272
5669.91 1294
5670.62 1276
5671.33 1322
5672.04 1424
5672.75 1478
5673.46 1443
5674.17 1430
5674.88 1401
5675.59 1357
5676.30 1297
5677.01 1286
5677.72 1234
5678.43 1282
5679.14 1282
5679.85 1288
5680.56 1256
5681.27 1248
5681.98 1291
5682.69 1365
5683.41 1326
5684.12 1260
5684.83 1272
5685.54 1301
5686.25 1246
5686.96 1214
5687.67 1243
5688.38 1219
5689.09 1195
5689.80 1225
5690.52 1202
5691.23 1187
5691.94 1176
5692.65 1217
5693.36 1158
5694.07 1123
5694.78 1155
5695.49 1189
5696.21 1161
5696.92 1121
5697.63 1146
5698.34 1106
5699.05 1166
5699.77 1141
5700.48 1145
5701.19 1111
5701.90 1108
5702.61 1124
5703.32 1149
5704.04 1130
5704.75 1097
5705.46 1124
5706.17 1131
5706.89 1138
5707.60 1091
5708.31 1113
5709.02 1143
5709.73 1129
5710.45 1112
5711.16 1116
5711.87 1132
5712.58 1104
5713.30 1064
5714.01 1090
5714.72 1088
5715.44 1118
5716.15 1116
5716.86 1120
5717.57 1094
5718.29 1080
5719.00 1106
5719.71 1107
5720.43 1119
5721.14 1087
5721.85 1142
5722.57 1124
5723.28 1140
5723.99 1150
5724.71 1122
5725.42 1127
5726.13 1148
5726.85 1123
5727.56 1142
5728.27 1161
5728.99 1166
5729.70 1098
5730.41 1116
5731.13 1097
5731.84 1074
5732.56 1082
5733.27 1081
5733.98 1061
5734.70 1121
5735.41 1104
5736.12 1098
5736.84 1097
5737.55 1047
5738.27 1087
5738.98 1072
5739.70 1044
5740.41 1050
5741.12 1051
5741.84 1068
5742.55 1066
5743.27 1086
5743.98 1088
5744.70 1077
5745.41 1075
5746.13 1075
5746.84 1074
5747.56 1062
5748.27 1060
5748.99 1099
5749.70 1053
5750.42 1085
5751.13 1122
5751.85 1060
5752.56 1034
5753.28 1062
5753.99 1052
5754.71 1098
5755.42 1064
5756.14 1067
5756.85 1053
5757.57 1055
5758.28 1077
5759.00 1079
5759.71 1112
5760.43 1032
5761.14 1052
5761.86 1090
5762.58 1091
5763.29 1058
5764.01 1066
5764.72 1059
5765.44 1044
5766.16 1079
5766.87 1063
5767.59 1108
5768.30 1109
5769.02 1132
5769.74 1180
5770.45 1216
5771.17 1230
5771.88 1239
5772.60 1264
5773.32 1206
5774.03 1163
5774.75 1214
5775.47 1139
5776.18 1101
5776.90 1078
5777.62 1123
5778.33 1079
5779.05 1139
5779.77 1130
5780.48 1141
5781.20 1119
5781.92 1139
5782.63 1128
5783.35 1155
5784.07 1138
5784.78 1134
5785.50 1147
5786.22 1129
5786.94 1163
5787.65 1161
5788.37 1144
5789.09 1120
5789.81 1084
5790.52 1086
5791.24 1098
5791.96 1159
5792.68 1101
5793.39 1052
5794.11 1074
5794.83 1059
5795.55 1056
5796.26 1087
5796.98 1097
5797.70 1081
5798.42 1075
5799.14 1089
5799.85 1062
5800.57 1080
5801.29 1063
5802.01 1110
5802.73 1111
5803.44 1109
5804.16 1063
5804.88 1053
5805.60 1060
5806.32 1068
5807.04 1106
5807.75 1084
5808.47 1077
5809.19 1110
5809.91 1094
5810.63 1079
5811.35 1071
5812.07 1091
5812.79 1093
5813.50 1089
5814.22 1083
5814.94 1068
5815.66 1087
5816.38 1091
5817.10 1090
5817.82 1102
5818.54 1090
5819.26 1114
5819.98 1124
5820.70 1158
5821.41 1094
5822.13 1124
5822.85 1146
5823.57 1108
5824.29 1109
5825.01 1130
5825.73 1110
5826.45 1107
5827.17 1086
5827.89 1086
5828.61 1079
5829.33 1109
5830.05 1115
5830.77 1108
5831.49 1107
5832.21 1160
5832.93 1115
5833.65 1089
5834.37 1153
5835.09 1133
5835.81 1180
5836.53 1142
5837.25 1161
5837.97 1140
5838.69 1101
5839.41 1141
5840.13 1143
5840.85 1113
5841.57 1190
5842.30 1169
5843.02 1231
5843.74 1175
5844.46 1167
5845.18 1173
5845.90 1160
5846.62 1177
5847.34 1179
5848.06 1201
5848.78 1214
5849.50 1225
5850.23 1222
5850.95 1194
5851.67 1272
5852.39 1243
5853.11 1229
5853.83 1261
5854.55 1254
5855.27 1257
5856.00 1281
5856.72 1226
5857.44 1232
5858.16 1225
5858.88 1245
5859.60 1262
5860.33 1243
5861.05 1228
5861.77 1293
5862.49 1264
5863.21 1270
5863.94 1269
5864.66 1288
5865.38 1289
5866.10 1254
5866.82 1292
5867.55 1281
5868.27 1328
5868.99 1318
5869.71 1322
5870.43 1313
5871.16 1365
5871.88 1401
5872.60 1387
5873.32 1330
5874.05 1360
5874.77 1380
5875.49 1379
5876.22 1368
5876.94 1411
5877.66 1451
5878.38 1441
5879.11 1478
5879.83 1533
5880.55 1540
5881.28 1519
5882.00 1543
5882.72 1557
5883.45 1496
5884.17 1526
5884.89 1486
5885.61 1502
5886.34 1545
5887.06 1528
5887.79 1551
5888.51 1532
5889.23 1534
5889.96 1526
5890.68 1476
5891.40 1454
5892.13 1471
5892.85 1519
5893.57 1463
5894.30 1489
5895.02 1456
5895.75 1443
5896.47 1477
5897.19 1479
5897.92 1495
5898.64 1478
5899.37 1464
5900.09 1480
5900.81 1544
5901.54 1570
5902.26 1546
5902.99 1478
5903.71 1533
5904.44 1607
5905.16 1557
5905.89 1578
5906.61 1587
5907.33 1578
5908.06 1613
5908.78 1568
5909.51 1612
5910.23 1623
5910.96 1609
5911.68 1663
5912.41 1615
5913.13 1654
5913.86 1711
5914.58 1684
5915.31 1687
5916.03 1665
5916.76 1693
5917.48 1681
5918.21 1753
5918.94 1673
5919.66 1732
5920.39 1705
5921.11 1730
5921.84 1723
5922.56 1814
5923.29 1815
5924.01 1878
5924.74 1868
5925.47 1900
5926.19 1879
5926.92 1928
5927.64 1956
5928.37 1969
5929.09 1967
5929.82 1998
5930.55 2065
5931.27 2132
5932.00 2141
5932.73 2142
5933.45 2187
5934.18 2150
5934.90 2151
5935.63 2185
5936.36 2231
5937.08 2313
5937.81 2345
5938.54 2366
5939.26 2350
5939.99 2398
5940.72 2421
5941.44 2485
5942.17 2609
5942.90 2606
5943.62 2668
5944.35 2780
5945.08 2793
5945.80 2867
5946.53 2801
5947.26 2957
5947.99 2982
5948.71 3036
5949.44 3118
5950.17 3219
5950.89 3328
5951.62 3644
5952.35 3934
5953.08 4211
5953.80 4394
5954.53 4481
5955.26 4502
5955.99 4423
5956.71 4287
5957.44 4124
5958.17 4031
5958.90 3993
5959.63 3858
5960.35 3809
5961.08 3791
5961.81 3773
5962.54 3751
5963.27 3828
5963.99 3936
5964.72 4064
5965.45 4429
5966.18 4783
5966.91 5131
5967.64 5446
5968.36 5693
5969.09 5662
5969.82 5461
5970.55 5239
5971.28 4968
5972.01 4878
5972.73 4721
5973.46 4570
5974.19 4434
5974.92 4390
5975.65 4293
5976.38 4280
5977.11 4356
5977.84 4366
5978.57 4377
5979.29 4480
5980.02 4674
5980.75 4726
5981.48 4868
5982.21 4934
5982.94 4989
5983.67 5020
5984.40 4976
5985.13 4919
5985.86 4997
5986.59 5100
5987.32 4957
5988.05 4892
5988.78 4934
5989.51 4977
5990.24 4980
5990.97 5031
5991.70 4967
5992.43 5046
5993.16 5115
5993.89 5206
5994.62 5269
5995.35 5350
5996.08 5441
5996.81 5454
5997.54 5527
5998.27 5622
5999.00 5562
5999.73 5512
6000.46 5427
6001.19 5409
6001.92 5318
6002.65 5246
6003.38 5195
6004.11 5139
6004.84 5034
6005.57 5121
6006.30 5111
6007.03 5274
6007.76 5569
6008.49 5922
6009.22 6518
6009.95 7293
6010.69 8261
6011.42 9404
6012.15 10676
6012.88 11866
6013.61 12652
6014.34 13027
6015.07 13153
6015.80 12783
6016.54 11963
6017.27 11205
6018.00 10150
6018.73 9129
6019.46 8230
6020.19 7374
6020.92 6671
6021.66 6101
6022.39 5601
6023.12 5267
6023.85 4960
6024.58 4822
6025.31 4714
6026.05 4649
6026.78 4540
6027.51 4489
6028.24 4423
6028.97 4493
6029.71 4549
6030.44 4601
6031.17 4633
6031.90 4519
6032.64 4393
6033.37 4175
6034.10 4052
6034.83 3966
6035.57 3895
6036.30 3893
6037.03 3792
6037.76 3804
6038.50 3841
6039.23 3851
6039.96 3889
6040.69 3940
6041.43 4017
6042.16 3997
6042.89 4061
6043.63 4143
6044.36 4127
6045.09 4203
6045.82 4202
6046.56 4179
6047.29 4227
6048.02 4277
6048.76 4265
6049.49 4352
6050.22 4448
6050.96 4566
6051.69 4647
6052.42 4844
6053.16 4998
6053.89 5043
6054.63 4990
6055.36 4941
6056.09 4886
6056.83 4699
6057.56 4588
6058.29 4526
6059.03 4418
6059.76 4348
6060.50 4148
6061.23 4110
6061.96 4183
6062.70 4059
6063.43 4102
6064.17 4096
6064.90 4012
6065.63 3989
6066.37 3936
6067.10 3903
6067.84 3845
6068.57 3855
6069.31 3751
6070.04 3716
6070.78 3646
6071.51 3604
6072.25 3562
6072.98 3517
6073.72 3493
6074.45 3537
6075.18 3536
6075.92 3537
6076.65 3523
6077.39 3507
6078.12 3431
6078.86 3356
6079.59 3381
6080.33 3349
6081.07 3300
6081.80 3272
6082.54 3215
6083.27 3205
6084.01 3159
6084.74 3074
6085.48 3060
6086.21 3100
6086.95 3018
6087.68 3033
6088.42 3038
6089.16 2996
6089.89 3019
6090.63 3080
6091.36 3032
6092.10 3046
6092.84 3032
6093.57 3056
6094.31 3060
6095.04 2984
6095.78 2944
6096.52 2952
6097.25 2892
6097.99 2903
6098.72 2814
6099.46 2791
6100.20 2838
6100.93 2863
6101.67 2789
6102.41 2854
6103.14 2835
6103.88 2886
6104.62 2861
6105.35 2771
6106.09 2846
6106.83 2808
6107.56 2823
6108.30 2822
6109.04 2837
6109.77 2868
6110.51 2927
6111.25 2887
6111.99 2894
6112.72 2900
6113.46 2902
6114.20 2930
6114.93 2947
6115.67 2973
6116.41 2943
6117.15 2982
6117.88 2994
6118.62 2980
6119.36 2951
6120.10 2916
6120.83 2978
6121.57 2958
6122.31 3001
6123.05 3029
6123.79 2990
6124.52 3069
6125.26 3093
6126.00 3064
6126.74 3033
6127.47 3016
6128.21 3071
6128.95 3107
6129.69 3087
6130.43 3056
6131.17 3054
6131.90 3055
6132.64 3178
6133.38 3198
6134.12 3192
6134.86 3206
6135.60 3338
6136.33 3403
6137.07 3496
6137.81 3535
6138.55 3629
6139.29 3688
6140.03 3715
6140.77 3726
6141.51 3676
6142.24 3594
6142.98 3572
6143.72 3515
6144.46 3462
6145.20 3504
6145.94 3421
6146.68 3465
6147.42 3366
6148.16 3309
6148.90 3355
6149.64 3340
6150.38 3307
6151.12 3372
6151.86 3384
6152.59 3342
6153.33 3373
6154.07 3376
6154.81 3394
6155.55 3469
6156.29 3464
6157.03 3507
6157.77 3505
6158.51 3523
6159.25 3563
6159.99 3614
6160.73 3666
6161.47 3773
6162.21 3907
6162.95 3998
6163.69 4222
6164.43 4475
6165.17 4706
6165.91 4917
6166.65 5077
6167.39 5214
6168.14 5266
6168.88 5304
6169.62 5229
6170.36 5050
6171.10 5014
6171.84 4928
6172.58 4876
6173.32 4756
6174.06 4653
6174.80 4653
6175.54 4647
6176.28 4633
6177.02 4562
6177.77 4579
6178.51 4636
6179.25 4702
6179.99 4803
6180.73 4846
6181.47 4857
6182.21 4940
6182.95 5001
6183.70 4991
6184.44 5064
6185.18 5075
6185.92 5099
6186.66 5151
6187.40 5210
6188.15 5355
6188.89 5456
6189.63 5531
6190.37 5725
6191.11 5866
6191.85 6126
6192.60 6309
6193.34 6430
6194.08 6424
6194.82 6482
6195.56 6592
6196.31 6580
6197.05 6441
6197.79 6408
6198.53 6363
6199.28 6361
6200.02 6346
6200.76 6453
6201.50 6440
6202.25 6580
6202.99 6816
6203.73 7112
6204.47 7743
6205.22 8968
6205.96 10890
6206.70 13308
6207.44 16351
6208.19 19849
6208.93 23005
6209.67 25514
6210.42 26792
6211.16 26711
6211.90 25419
6212.65 23314
6213.39 20610
6214.13 17923
6214.88 15384
6215.62 13103
6216.36 11218
6217.11 9600
6217.85 8350
6218.59 7312
6219.34 6579
6220.08 6016
6220.82 5488
6221.57 5190
6222.31 4978
6223.05 4858
6223.80 4704
6224.54 4596
6225.29 4561
6226.03 4434
6226.77 4350
6227.52 4114
6228.26 3968
6229.01 3755
6229.75 3513
6230.49 3380
6231.24 3264
6231.98 3275
6232.73 3249
6233.47 3216
6234.22 3271
6234.96 3282
6235.71 3377
6236.45 3377
6237.19 3437
6237.94 3428
6238.68 3580
6239.43 3720
6240.17 3880
6240.92 4124
6241.66 4216
6242.41 4169
6243.15 3998
6243.90 3983
6244.64 3977
6245.39 3974
6246.13 4041
6246.88 4137
6247.62 4092
6248.37 4145
6249.12 4199
6249.86 4193
6250.61 4159
6251.35 4131
6252.10 4091
6252.84 4052
6253.59 4042
6254.33 3986
6255.08 4006
6255.83 3919
6256.57 3918
6257.32 3900
6258.06 3835
6258.81 3883
6259.55 3822
6260.30 3833
6261.05 3844
6261.79 3738
6262.54 3704
6263.28 3662
6264.03 3692
6264.78 3687
6265.52 3643
6266.27 3644
6267.02 3661
6267.76 3570
6268.51 3572
6269.26 3689
6270.00 3671
6270.75 3691
6271.50 3741
6272.24 3725
6272.99 3769
6273.74 3735
6274.48 3732
6275.23 3663
6275.98 3732
6276.72 3770
6277.47 3863
6278.22 3824
6278.96 3779
6279.71 3624
6280.46 3618
6281.21 3472
6281.95 3325
6282.70 3290
6283.45 3241
6284.20 3146
6284.94 3074
6285.69 2996
6286.44 2942
6287.19 2940
6287.93 2948
6288.68 2925
6289.43 2907
6290.18 2845
6290.92 2815
6291.67 2775
6292.42 2766
6293.17 2758
6293.92 2689
6294.66 2624
6295.41 2607
6296.16 2595
6296.91 2599
6297.66 2543
6298.41 2517
6299.15 2458
6299.90 2468
6300.65 2363
6301.40 2373
6302.15 2364
6302.90 2380
6303.64 2381
6304.39 2313
6305.14 2349
6305.89 2329
6306.64 2355
6307.39 2350
6308.14 2396
6308.89 2386
6309.63 2417
6310.38 2412
6311.13 2400
6311.88 2445
6312.63 2451
6313.38 2414
6314.13 2404
6314.88 2463
6315.63 2460
6316.38 2507
6317.13 2544
6317.88 2533
6318.63 2514
6319.38 2465
6320.12 2391
6320.87 2357
6321.62 2327
6322.37 2230
6323.12 2202
6323.87 2190
6324.62 2131
6325.37 2140
6326.12 2140
6326.87 2150
6327.62 2127
6328.37 2141
6329.12 2115
6329.87 2109
6330.62 2127
6331.37 2084
6332.12 2086
6332.87 2040
6333.62 2011
6334.37 2047
6335.13 2057
6335.88 2049
6336.63 2115
6337.38 2081
6338.13 2078
6338.88 2109
6339.63 2054
6340.38 2104
6341.13 2115
6341.88 2068
6342.63 2037
6343.38 2038
6344.13 2032
6344.89 1974
6345.64 2023
6346.39 2002
6347.14 1992
6347.89 2001
6348.64 2024
6349.39 2045
6350.14 2079
6350.90 2086
6351.65 2086
6352.40 2209
6353.15 2247
6353.90 2274
6354.65 2310
6355.40 2305
6356.16 2314
6356.91 2245
6357.66 2217
6358.41 2159
6359.16 2148
6359.92 2096
6360.67 2047
6361.42 1985
6362.17 2000
6362.92 2005
6363.68 1969
6364.43 1961
6365.18 1933
6365.93 1930
6366.68 1950
6367.44 1960
6368.19 1939
6368.94 1961
6369.69 1959
6370.45 1979
6371.20 1964
6371.95 1951
6372.70 1957
6373.46 1971
6374.21 1914
6374.96 1864
6375.72 1836
6376.47 1824
6377.22 1859
6377.97 1901
6378.73 1990
6379.48 2039
6380.23 2046
6380.99 2104
6381.74 2116
6382.49 2122
6383.25 2077
6384.00 2044
6384.75 2015
6385.51 1921
6386.26 1915
6387.01 1909
6387.77 1895
6388.52 1880
6389.27 1867
6390.03 1830
6390.78 1827
6391.54 1812
6392.29 1779
6393.04 1783
6393.80 1835
6394.55 1803
6395.31 1828
6396.06 1830
6396.81 1901
6397.57 1945
6398.32 1885
6399.08 1880
6399.83 1864
6400.59 1858
6401.34 1814
6402.09 1823
6402.85 1844
6403.60 1830
6404.36 1837
6405.11 1840
6405.87 1803
6406.62 1881
6407.38 1868
6408.13 1853
6408.89 1863
6409.64 1918
6410.40 1861
6411.15 1880
6411.91 1903
6412.66 1891
6413.42 1836
6414.17 1852
6414.93 1861
6415.68 1871
6416.44 1981
6417.19 1999
6417.95 2023
6418.70 1983
6419.46 1964
6420.21 1992
6420.97 2005
6421.72 1971
6422.48 1903
6423.24 1924
6423.99 1864
6424.75 1905
6425.50 1919
6426.26 1899
6427.01 1883
6427.77 1878
6428.53 1909
6429.28 1923
6430.04 1887
6430.79 1931
6431.55 1924
6432.31 1940
6433.06 1929
6433.82 1991
6434.58 2010
6435.33 1980
6436.09 1997
6436.85 2010
6437.60 2058
6438.36 2021
6439.11 2080
6439.87 2079
6440.63 2121
6441.38 2105
6442.14 2100
6442.90 2131
6443.66 2159
6444.41 2201
6445.17 2182
6445.93 2213
6446.68 2273
6447.44 2248
6448.20 2234
6448.95 2233
6449.71 2299
6450.47 2319
6451.23 2346
6451.98 2303
6452.74 2325
6453.50 2340
6454.26 2374
6455.01 2320
6455.77 2275
6456.53 2315
6457.29 2393
6458.04 2386
6458.80 2434
6459.56 2466
6460.32 2416
6461.08 2485
6461.83 2520
6462.59 2566
6463.35 2620
6464.11 2670
6464.87 2803
6465.62 2859
6466.38 2871
6467.14 2924
6467.90 2969
6468.66 2949
6469.42 2912
6470.17 2970
6470.93 2938
6471.69 2948
6472.45 2998
6473.21 3030
6473.97 2996
6474.72 3000
6475.48 3156
6476.24 3141
6477.00 3150
6477.76 3163
6478.52 3221
6479.28 3309
6480.04 3397
6480.80 3480
6481.56 3417
6482.31 3508
6483.07 3668
6483.83 3614
6484.59 3650
6485.35 3707
6486.11 3721
6486.87 3667
6487.63 3794
6488.39 3849
6489.15 3889
6489.91 4011
6490.67 4186
6491.43 4202
6492.19 4264
6492.95 4412
6493.71 4462
6494.47 4499
6495.23 4500
6495.99 4567
6496.75 4516
6497.51 4498
6498.27 4415
6499.03 4427
6499.79 4425
6500.55 4432
6501.31 4495
6502.07 4586
6502.83 4757
6503.59 5179
6504.35 5773
6505.11 6820
6505.87 8509
6506.63 10756
6507.39 13212
6508.15 15572
6508.91 17465
6509.67 18179
6510.43 18136
6511.19 17105
6511.96 15704
6512.72 14069
6513.48 12388
6514.24 10711
6515.00 9286
6515.76 8218
6516.52 7234
6517.28 6553
6518.04 6025
6518.80 5632
6519.57 5349
6520.33 5073
6521.09 4959
6521.85 4973
6522.61 4959
6523.37 4940
6524.14 4911
6524.90 5011
6525.66 5098
6526.42 5278
6527.18 5511
6527.94 5447
6528.71 5456
6529.47 5450
6530.23 5347
6530.99 5227
6531.75 5236
6532.52 5280
6533.28 5548
6534.04 5974
6534.80 6695
6535.56 7455
6536.33 8246
6537.09 8682
6537.85 8924
6538.61 8777
6539.38 8349
6540.14 7844
6540.90 7125
6541.66 6533
6542.43 6028
6543.19 5613
6543.95 5233
6544.71 5025
6545.48 4913
6546.24 4858
6547.00 4739
6547.77 4570
6548.53 4651
6549.29 4589
6550.06 4530
6550.82 4507
6551.58 4409
6552.34 4396
6553.11 4366
6553.87 4317
6554.63 4279
6555.40 4320
6556.16 4236
6556.93 4241
6557.69 4282
6558.45 4291
6559.22 4227
6559.98 4211
6560.74 4238
6561.51 4303
6562.27 4309
6563.03 4436
6563.80 4490
6564.56 4469
6565.33 4481
6566.09 4493
6566.85 4462
6567.62 4460
6568.38 4414
6569.15 4419
6569.91 4526
6570.68 4539
6571.44 4556
6572.20 4583
6572.97 4600
6573.73 4651
6574.50 4652
6575.26 4610
6576.03 4610
6576.79 4619
6577.56 4582
6578.32 4580
6579.09 4560
6579.85 4494
6580.62 4516
6581.38 4594
6582.15 4590
6582.91 4564
6583.68 4569
6584.44 4560
6585.21 4572
6585.97 4597
6586.74 4513
6587.50 4585
6588.27 4511
6589.03 4576
6589.80 4616
6590.56 4691
6591.33 4839
6592.09 4923
6592.86 5041
6593.63 5175
6594.39 5339
6595.16 5455
6595.92 5598
6596.69 5561
6597.45 5471
6598.22 5323
6598.99 5251
6599.75 5059
6600.52 4835
6601.28 4634
6602.05 4517
6602.82 4396
6603.58 4283
6604.35 4190
6605.11 4125
6605.88 4052
6606.65 4035
6607.41 4026
6608.18 4092
6608.95 4045
6609.71 4090
6610.48 4058
6611.25 4051
6612.01 4118
6612.78 4166
6613.55 4085
6614.31 3997
6615.08 4028
6615.85 4024
6616.61 3977
6617.38 3930
6618.15 4071
6618.92 4107
6619.68 4350
6620.45 4429
6621.22 4562
6621.98 4664
6622.75 4824
6623.52 4988
6624.29 5011
6625.05 4918
6625.82 4870
6626.59 4725
6627.36 4635
6628.12 4465
6628.89 4372
6629.66 4292
6630.43 4212
6631.20 4201
6631.96 4224
6632.73 4335
6633.50 4465
6634.27 4635
6635.04 4785
6635.80 4925
6636.57 5083
6637.34 5178
6638.11 5238
6638.88 5286
6639.64 5257
6640.41 5432
6641.18 5507
6641.95 5603
6642.72 5512
6643.49 5436
6644.26 5347
6645.02 5247
6645.79 5033
6646.56 4721
6647.33 4525
6648.10 4289
6648.87 4160
6649.64 4046
6650.41 3946
6651.17 3865
6651.94 3818
6652.71 3822
6653.48 3785
6654.25 3807
6655.02 3778
6655.79 3728
6656.56 3707
6657.33 3756
6658.10 3627
6658.87 3589
6659.64 3523
6660.41 3534
6661.17 3484
6661.94 3459
6662.71 3425
6663.48 3438
6664.25 3476
6665.02 3509
6665.79 3499
6666.56 3512
6667.33 3541
6668.10 3528
6668.87 3588
6669.64 3680
6670.41 3711
6671.18 3796
6671.95 3837
6672.72 3829
6673.49 3855
6674.26 3824
6675.03 3784
6675.80 3725
6676.58 3696
6677.35 3721
6678.12 3746
6678.89 3812
6679.66 3859
6680.43 3829
6681.20 3811
6681.97 3917
6682.74 3895
6683.51 3987
6684.28 4068
6685.05 4207
6685.82 4297
6686.59 4324
6687.37 4286
6688.14 4316
6688.91 4255
6689.68 4128
6690.45 4017
6691.22 3816
6691.99 3740
6692.76 3612
6693.54 3576
6694.31 3619
6695.08 3483
6695.85 3462
6696.62 3455
6697.39 3484
6698.17 3491
6698.94 3523
6699.71 3490
6700.48 3482
6701.25 3493
6702.02 3491
6702.80 3525
6703.57 3475
6704.34 3416
6705.11 3434
6705.88 3376
6706.66 3276
6707.43 3267
6708.20 3243
6708.97 3217
6709.75 3154
6710.52 3085
6711.29 3141
6712.06 3145
6712.84 3118
6713.61 3121
6714.38 3105
6715.15 3056
6715.93 3069
6716.70 3105
6717.47 3035
6718.24 3109
6719.02 3120
6719.79 3098
6720.56 3116
6721.34 3087
6722.11 3036
6722.88 3081
6723.66 3026
6724.43 2940
6725.20 3031
6725.98 2974
6726.75 2975
6727.52 2989
6728.30 3007
6729.07 2958
6729.84 2914
6730.62 2928
6731.39 2960
6732.16 2914
6732.94 2946
6733.71 3012
6734.48 2979
6735.26 2959
6736.03 2955
6736.81 3030
6737.58 2906
6738.35 2969
6739.13 3047
6739.90 3075
6740.68 3029
6741.45 3077
6742.22 3097
6743.00 3073
6743.77 3131
6744.55 3213
6745.32 3179
6746.10 3253
6746.87 3232
6747.65 3245
6748.42 3378
6749.19 3425
6749.97 3399
6750.74 3469
6751.52 3587
6752.29 3698
6753.07 3700
6753.84 3726
6754.62 3821
6755.39 3750
6756.17 3667
6756.94 3705
6757.72 3561
6758.49 3481
6759.27 3376
6760.04 3377
6760.82 3397
6761.59 3421
6762.37 3325
6763.15 3294
6763.92 3332
6764.70 3328
6765.47 3435
6766.25 3452
6767.02 3477
6767.80 3500
6768.57 3528
6769.35 3629
6770.13 3548
6770.90 3418
6771.68 3401
6772.45 3282
6773.23 3244
6774.01 3143
6774.78 3096
6775.56 2985
6776.33 2961
6777.11 2941
6777.89 2954
6778.66 2938
6779.44 2870
6780.22 2876
6780.99 2865
6781.77 2822
6782.55 2823
6783.32 2791
6784.10 2783
6784.88 2819
6785.65 2786
6786.43 2758
6787.21 2764
6787.98 2744
6788.76 2696
6789.54 2687
6790.31 2685
6791.09 2613
6791.87 2594
6792.64 2551
6793.42 2631
6794.20 2605
6794.98 2610
6795.75 2576
6796.53 2599
6797.31 2552
6798.09 2492
6798.86 2558
6799.64 2571
6800.42 2559
6801.20 2544
6801.97 2541
6802.75 2551
6803.53 2561
6804.31 2594
6805.08 2626
6805.86 2613
6806.64 2669
6807.42 2729
6808.20 2722
6808.97 2732
6809.75 2762
6810.53 2705
6811.31 2674
6812.09 2682
6812.87 2674
6813.64 2676
6814.42 2602
6815.20 2616
6815.98 2637
6816.76 2669
6817.54 2615
6818.31 2661
6819.09 2695
6819.87 2682
6820.65 2641
6821.43 2674
6822.21 2702
6822.99 2655
6823.77 2639
6824.54 2649
6825.32 2620
6826.10 2581
6826.88 2652
6827.66 2525
6828.44 2610
6829.22 2628
6830.00 2584
6830.78 2576
6831.56 2610
6832.34 2573
6833.12 2586
6833.90 2640
6834.67 2730
6835.45 2814
6836.23 2951
6837.01 3177
6837.79 3420
6838.57 3652
6839.35 3791
6840.13 3929
6840.91 3902
6841.69 3800
6842.47 3585
6843.25 3558
6844.03 3384
6844.81 3264
6845.59 3135
6846.37 3006
6847.15 2983
6847.93 3069
6848.71 3205
6849.49 3261
6850.27 3481
6851.05 3627
6851.84 3662
6852.62 3708
6853.40 3631
6854.18 3491
6854.96 3450
6855.74 3306
6856.52 3197
6857.30 3046
6858.08 2951
6858.86 2928
6859.64 2903
6860.42 2869
6861.20 2814
6861.99 2798
6862.77 2782
6863.55 2856
6864.33 2854
6865.11 2865
6865.89 2837
6866.67 2855
6867.45 2848
6868.24 2961
6869.02 2988
6869.80 2917
6870.58 2916
6871.36 2938
6872.14 2904
6872.93 2943
6873.71 2960
6874.49 3035
6875.27 3091
6876.05 3110
6876.83 3219
6877.62 3195
6878.40 3290
6879.18 3521
6879.96 3651
6880.74 3881
6881.53 4159
6882.31 4487
6883.09 4790
6883.87 4916
6884.66 4926
6885.44 4857
6886.22 4817
6887.00 4785
6887.79 4793
6888.57 4899
6889.35 4902
6890.13 4845
6890.92 4814
6891.70 4762
6892.48 4590
6893.27 4390
6894.05 4213
6894.83 4130
6895.61 3981
6896.40 3887
6897.18 3734
6897.96 3713
6898.75 3749
6899.53 3657
6900.31 3580
6901.10 3590
6901.88 3625
6902.66 3520
6903.45 3508
6904.23 3505
6905.01 3489
6905.80 3373
6906.58 3330
6907.36 3352
6908.15 3315
6908.93 3314
6909.72 3302
6910.50 3276
6911.28 3155
6912.07 3158
6912.85 3137
6913.64 3148
6914.42 3073
6915.20 3148
6915.99 3066
6916.77 3121
6917.56 3141
6918.34 3167
6919.12 3108
6919.91 3088
6920.69 3056
6921.48 3072
6922.26 3065
6923.05 3092
6923.83 3066
6924.62 3093
6925.40 3191
6926.19 3158
6926.97 3217
6927.75 3178
6928.54 3152
6929.32 3210
6930.11 3253
6930.89 3241
6931.68 3233
6932.46 3296
6933.25 3230
6934.04 3343
6934.82 3224
6935.61 3366
6936.39 3379
6937.18 3408
6937.96 3521
6938.75 3600
6939.53 3748
6940.32 3876
6941.10 4050
6941.89 4255
6942.67 4389
6943.46 4481
6944.25 4541
6945.03 4584
6945.82 4654
6946.60 4574
6947.39 4644
6948.18 4575
6948.96 4606
6949.75 4617
6950.53 4647
6951.32 4592
6952.11 4548
6952.89 4425
6953.68 4412
6954.47 4304
6955.25 4373
6956.04 4337
6956.82 4294
6957.61 4324
6958.40 4326
6959.18 4318
6959.97 4308
6960.76 4318
6961.54 4320
6962.33 4385
6963.12 4472
6963.90 4477
6964.69 4637
6965.48 4891
6966.27 4923
6967.05 5092
6967.84 5342
6968.63 5497
6969.41 5613
6970.20 5768
6970.99 5970
6971.78 5961
6972.56 5958
6973.35 5975
6974.14 5928
6974.93 5897
6975.71 5900
6976.50 5893
6977.29 5938
6978.08 6035
6978.86 6227
6979.65 6634
6980.44 7117
6981.23 7847
6982.01 8872
6982.80 10412
6983.59 12493
6984.38 14778
6985.17 16843
6985.95 18966
6986.74 20179
6987.53 20629
6988.32 20104
6989.11 18945
6989.90 17385
6990.68 15452
6991.47 13686
6992.26 11951
6993.05 10431
6993.84 9094
6994.63 7998
6995.42 7077
6996.20 6356
6996.99 5810
6997.78 5347
6998.57 4968
6999.36 4834
7000.15 4621
7000.94 4394
7001.73 4327
7002.52 4174
7003.30 4176
7004.09 4010
7004.88 3796
7005.67 3653
7006.46 3591
7007.25 3345
7008.04 3268
7008.83 3199
7009.62 3140
7010.41 3158
7011.20 3287
7011.99 3380
7012.78 3498
7013.57 3506
7014.36 3667
7015.15 3691
7015.94 3709
7016.73 3658
7017.52 3582
7018.31 3515
7019.10 3432
7019.89 3426
7020.68 3445
7021.47 3497
7022.26 3482
7023.05 3554
7023.84 3583
7024.63 3671
7025.42 3688
7026.21 3635
7027.00 3601
7027.79 3567
7028.58 3571
7029.37 3520
7030.16 3485
7030.95 3384
7031.74 3411
7032.53 3364
7033.32 3385
7034.11 3388
7034.90 3376
7035.70 3399
7036.49 3480
7037.28 3506
7038.07 3570
7038.86 3653
7039.65 3633
7040.44 3633
7041.23 3699
7042.02 3714
7042.82 3706
7043.61 3797
7044.40 3856
7045.19 3897
7045.98 3896
7046.77 3914
7047.56 3973
7048.36 4032
7049.15 4038
7049.94 4119
7050.73 4287
7051.52 4320
7052.31 4378
7053.11 4287
7053.90 4192
7054.69 4133
7055.48 3998
7056.27 3871
7057.07 3795
7057.86 3650
7058.65 3684
7059.44 3710
7060.24 3608
7061.03 3550
7061.82 3543
7062.61 3419
7063.40 3426
7064.20 3451
7064.99 3351
7065.78 3339
7066.58 3200
7067.37 3200
7068.16 3161
7068.95 3057
7069.75 3019
7070.54 3033
7071.33 2949
7072.13 2854
7072.92 2761
7073.71 2787
7074.50 2770
7075.30 2704
7076.09 2683
7076.88 2665
7077.68 2605
7078.47 2551
7079.26 2561
7080.06 2533
7080.85 2506
7081.64 2518
7082.44 2492
7083.23 2488
7084.02 2456
7084.82 2480
7085.61 2466
7086.41 2430
7087.20 2406
7087.99 2401
7088.79 2426
7089.58 2379
7090.38 2379
7091.17 2296
7091.96 2292
7092.76 2267
7093.55 2257
7094.35 2252
7095.14 2202
7095.93 2180
7096.73 2151
7097.52 2135
7098.32 2152
7099.11 2103
7099.91 2034
7100.70 2022
7101.50 2067
7102.29 2077
7103.09 2041
7103.88 2073
7104.67 2065
7105.47 2061
7106.26 2012
7107.06 1999
7107.85 1986
7108.65 1996
7109.44 1980
7110.24 1924
7111.03 1926
7111.83 1930
7112.62 1932
7113.42 1998
7114.22 1997
7115.01 1998
7115.81 1992
7116.60 1961
7117.40 2003
7118.19 1940
7118.99 1895
7119.78 1880
7120.58 1865
7121.38 1888
7122.17 1944
7122.97 1883
7123.76 1873
7124.56 1892
7125.35 1862
7126.15 1880
7126.95 1872
7127.74 1914
7128.54 1912
7129.34 1942
7130.13 1971
7130.93 1953
7131.72 1961
7132.52 1961
7133.32 1926
7134.11 1920
7134.91 1876
7135.71 1861
7136.50 1796
7137.30 1832
7138.10 1830
7138.89 1779
7139.69 1736
7140.49 1748
7141.28 1697
7142.08 1717
7142.88 1720
7143.67 1719
7144.47 1693
7145.27 1669
7146.06 1612
7146.86 1666
7147.66 1652
7148.46 1656
7149.25 1633
7150.05 1630
7150.85 1581
7151.65 1600
7152.44 1642
7153.24 1614
7154.04 1631
7154.84 1615
7155.63 1703
7156.43 1653
7157.23 1669
7158.03 1642
7158.82 1613
7159.62 1653
7160.42 1627
7161.22 1626
7162.02 1581
7162.81 1561
7163.61 1527
7164.41 1541
7165.21 1522
7166.01 1508
7166.80 1502
7167.60 1503
7168.40 1490
7169.20 1529
7170.00 1482
7170.80 1456
7171.60 1483
7172.39 1444
7173.19 1403
7173.99 1466
7174.79 1458
7175.59 1422
7176.39 1388
7177.19 1448
7177.99 1437
7178.78 1428
7179.58 1388
7180.38 1403
7181.18 1397
7181.98 1466
7182.78 1411
7183.58 1400
7184.38 1416
7185.18 1398
7185.98 1414
7186.78 1408
7187.58 1383
7188.37 1392
7189.17 1411
7189.97 1402
7190.77 1434
7191.57 1435
7192.37 1364
7193.17 1383
7193.97 1419
7194.77 1392
7195.57 1394
7196.37 1363
7197.17 1395
7197.97 1363
7198.77 1325
7199.57 1355
7200.37 1350
7201.17 1331
7201.97 1334
7202.77 1370
7203.57 1353
7204.37 1376
7205.17 1330
7205.97 1333
7206.77 1322
7207.57 1338
7208.38 1319
7209.18 1343
7209.98 1348
7210.78 1353
7211.58 1350
7212.38 1363
7213.18 1369
7213.98 1355
7214.78 1355
7215.58 1340
7216.38 1355
7217.18 1339
7217.99 1321
7218.79 1282
7219.59 1332
7220.39 1332
7221.19 1316
7221.99 1301
7222.79 1319
7223.59 1338
7224.40 1340
7225.20 1317
7226.00 1321
7226.80 1297
7227.60 1333
7228.40 1320
7229.21 1295
7230.01 1309
7230.81 1282
7231.61 1267
7232.41 1286
7233.22 1303
7234.02 1324
7234.82 1339
7235.62 1382
7236.42 1391
7237.23 1361
7238.03 1351
7238.83 1416
7239.63 1398
7240.43 1332
7241.24 1305
7242.04 1278
7242.84 1308
7243.64 1314
7244.45 1243
7245.25 1287
7246.05 1285
7246.86 1281
7247.66 1279
7248.46 1303
7249.26 1243
7250.07 1267
7250.87 1288
7251.67 1233
7252.48 1240
7253.28 1286
7254.08 1267
7254.88 1280
7255.69 1282
7256.49 1273
7257.29 1303
7258.10 1274
7258.90 1283
7259.70 1283
7260.51 1257
7261.31 1250
7262.12 1304
7262.92 1327
7263.72 1279
7264.53 1248
7265.33 1261
7266.13 1279
7266.94 1242
7267.74 1278
7268.55 1256
7269.35 1261
7270.15 1272
7270.96 1278
7271.76 1292
7272.57 1316
7273.37 1296
7274.17 1281
7274.98 1265
7275.78 1303
7276.59 1319
7277.39 1298
7278.20 1342
7279.00 1294
7279.80 1323
7280.61 1342
7281.41 1397
7282.22 1429
7283.02 1460
7283.83 1465
7284.63 1515
7285.44 1497
7286.24 1571
7287.05 1576
7287.85 1508
7288.66 1527
7289.46 1487
7290.27 1504
7291.07 1454
7291.88 1477
7292.68 1481
7293.49 1449
7294.29 1391
7295.10 1433
7295.90 1434
7296.71 1462
7297.52 1467
7298.32 1491
7299.13 1520
7299.93 1528
7300.74 1545
7301.54 1528
7302.35 1598
7303.16 1511
7303.96 1572
7304.77 1563
7305.57 1587
7306.38 1609
7307.19 1597
7307.99 1592
7308.80 1657
7309.60 1667
7310.41 1729
7311.22 1768
7312.02 1774
7312.83 1810
7313.64 1863
7314.44 1845
7315.25 1885
7316.05 1998
7316.86 2134
7317.67 2269
7318.47 2481
7319.28 2737
7320.09 2984
7320.89 3039
7321.70 3033
7322.51 2910
7323.32 2708
7324.12 2580
7324.93 2440
7325.74 2316
7326.54 2212
7327.35 2063
7328.16 2040
7328.97 1996
7329.77 1943
7330.58 1923
7331.39 1909
7332.19 1910
7333.00 1921
7333.81 1906
7334.62 1935
7335.42 1903
7336.23 1880
7337.04 1877
7337.85 1866
7338.66 1821
7339.46 1847
7340.27 1844
7341.08 1811
7341.89 1786
7342.70 1712
7343.50 1726
7344.31 1681
7345.12 1668
7345.93 1646
7346.74 1652
7347.54 1591
7348.35 1617
7349.16 1574
7349.97 1578
7350.78 1525
7351.59 1543
7352.39 1516
7353.20 1523
7354.01 1498
7354.82 1469
7355.63 1473
7356.44 1452
7357.25 1490
7358.06 1500
7358.86 1511
7359.67 1496
7360.48 1559
7361.29 1521
7362.10 1539
7362.91 1540
7363.72 1545
7364.53 1534
7365.34 1526
7366.15 1501
7366.96 1473
7367.77 1469
7368.57 1434
7369.38 1441
7370.19 1448
7371.00 1480
7371.81 1387
7372.62 1367
7373.43 1376
7374.24 1308
7375.05 1343
7375.86 1352
7376.67 1320
7377.48 1380
7378.29 1366
7379.10 1364
7379.91 1395
7380.72 1406
7381.53 1404
7382.34 1387
7383.15 1449
7383.96 1423
7384.77 1407
7385.58 1397
7386.39 1395
7387.20 1389
7388.01 1346
7388.83 1346
7389.64 1338
7390.45 1339
7391.26 1330
7392.07 1308
7392.88 1311
7393.69 1305
7394.50 1308
7395.31 1316
7396.12 1317
7396.93 1321
7397.74 1310
7398.56 1323
7399.37 1304
7400.18 1287
7400.99 1336
7401.80 1301
7402.61 1290
7403.42 1266
7404.23 1271
7405.05 1232
7405.86 1292
7406.67 1267
7407.48 1271
7408.29 1235
7409.10 1258
7409.91 1239
7410.73 1259
7411.54 1221
7412.35 1230
7413.16 1244
7413.97 1223
7414.79 1211
7415.60 1193
7416.41 1200
7417.22 1153
7418.03 1230
7418.85 1177
7419.66 1153
7420.47 1158
7421.28 1167
7422.10 1190
7422.91 1199
7423.72 1162
7424.53 1140
7425.35 1157
7426.16 1161
7426.97 1180
7427.78 1136
7428.60 1159
7429.41 1162
7430.22 1157
7431.03 1117
7431.85 1127
7432.66 1131
7433.47 1155
7434.29 1156
7435.10 1114
7435.91 1087
7436.73 1089
7437.54 1104
7438.35 1111
7439.17 1073
7439.98 1063
7440.79 1067
7441.61 1066
7442.42 1116
7443.23 1073
7444.05 1123
7444.86 1066
7445.67 1118
7446.49 1093
7447.30 1100
7448.11 1020
7448.93 1063
7449.74 1075
7450.56 1067
7451.37 1068
7452.18 1059
7453.00 1069
7453.81 1060
7454.63 1050
7455.44 1080
7456.26 1145
7457.07 1090
7457.88 1080
7458.70 1040
7459.51 1106
7460.33 1096
7461.14 1112
7461.96 1083
7462.77 1085
7463.59 1121
7464.40 1106
7465.21 1093
7466.03 1060
7466.84 1104
7467.66 1106
7468.47 1133
7469.29 1137
7470.10 1142
7470.92 1124
7471.73 1148
7472.55 1163
7473.36 1208
7474.18 1180
7474.99 1188
7475.81 1231
7476.63 1199
7477.44 1197
7478.26 1153
7479.07 1196
7479.89 1178
7480.70 1188
7481.52 1145
7482.33 1183
7483.15 1222
7483.97 1186
7484.78 1159
7485.60 1193
7486.41 1204
7487.23 1197
7488.05 1163
7488.86 1178
7489.68 1161
7490.49 1220
7491.31 1159
7492.13 1120
7492.94 1138
7493.76 1152
7494.57 1119
7495.39 1123
7496.21 1201
7497.02 1130
7497.84 1141
7498.66 1112
7499.47 1123
7500.29 1130
7501.11 1111
7501.92 1125
7502.74 1152
7503.56 1138
7504.37 1134
7505.19 1187
7506.01 1169
7506.82 1224
7507.64 1155
7508.46 1135
7509.28 1136
7510.09 1132
7510.91 1141
7511.73 1155
7512.55 1151
7513.36 1172
7514.18 1173
7515.00 1157
7515.81 1187
7516.63 1136
7517.45 1149
7518.27 1167
7519.09 1159
7519.90 1063
7520.72 1114
7521.54 1137
7522.36 1170
7523.17 1127
7523.99 1100
7524.81 1114
7525.63 1125
7526.45 1113
7527.26 1161
7528.08 1123
7528.90 1138
7529.72 1131
7530.54 1128
7531.36 1110
7532.17 1092
7532.99 1130
7533.81 1090
7534.63 1119
7535.45 1111
7536.27 1065
7537.09 1080
7537.90 1122
7538.72 1078
7539.54 1104
7540.36 1082
7541.18 1086
7542.00 1088
7542.82 1085
7543.64 1078
7544.45 1094
7545.27 1099
7546.09 1075
7546.91 1124
7547.73 1078
7548.55 1107
7549.37 1105
7550.19 1095
7551.01 1099
7551.83 1077
7552.65 1102
7553.47 1064
7554.29 1130
7555.11 1103
7555.93 1121
7556.75 1085
7557.57 1156
7558.39 1120
7559.21 1130
7560.03 1091
7560.85 1088
7561.67 1124
7562.49 1126
7563.31 1136
7564.13 1135
7564.95 1151
7565.77 1135
7566.59 1135
7567.41 1107
7568.23 1180
7569.05 1116
7569.87 1131
7570.69 1107
7571.51 1170
7572.33 1137
7573.15 1144
7573.97 1164
7574.79 1160
7575.61 1141
7576.43 1165
7577.25 1207
7578.07 1178
7578.89 1191
7579.72 1166
7580.54 1214
7581.36 1186
7582.18 1213
7583.00 1162
7583.82 1210
7584.64 1175
7585.46 1212
7586.29 1234
7587.11 1201
7587.93 1231
7588.75 1232
7589.57 1244
7590.39 1270
7591.21 1301
7592.04 1255
7592.86 1310
7593.68 1322
7594.50 1295
7595.32 1263
7596.14 1316
7596.97 1336
7597.79 1339
7598.61 1332
7599.43 1344
7600.25 1400
7601.08 1438
7601.90 1409
7602.72 1390
7603.54 1458
7604.37 1439
7605.19 1484
7606.01 1500
7606.83 1532
7607.65 1510
7608.48 1500
7609.30 1494
7610.12 1461
7610.95 1466
7611.77 1456
7612.59 1450
7613.41 1421
7614.24 1495
7615.06 1480
7615.88 1551
7616.71 1575
7617.53 1605
7618.35 1659
7619.17 1695
7620.00 1694
7620.82 1701
7621.64 1712
7622.47 1743
7623.29 1763
7624.11 1700
7624.94 1723
7625.76 1706
7626.58 1712
7627.41 1724
7628.23 1709
7629.05 1705
7629.88 1715
7630.70 1697
7631.53 1677
7632.35 1663
7633.17 1683
7634.00 1617
7634.82 1605
7635.65 1570
7636.47 1578
7637.29 1523
7638.12 1476
7638.94 1458
7639.77 1434
7640.59 1435
7641.41 1460
7642.24 1425
7643.06 1447
7643.89 1514
7644.71 1511
7645.54 1484
7646.36 1476
7647.19 1501
7648.01 1505
7648.84 1457
7649.66 1433
7650.48 1450
7651.31 1480
7652.13 1436
7652.96 1392
7653.78 1375
7654.61 1400
7655.43 1345
7656.26 1290
7657.08 1297
7657.91 1325
7658.74 1296
7659.56 1331
7660.39 1280
7661.21 1307
7662.04 1327
7662.86 1327
7663.69 1303
7664.51 1237
7665.34 1280
7666.16 1292
7666.99 1313
7667.82 1276
7668.64 1261
7669.47 1280
7670.29 1304
7671.12 1276
7671.94 1248
7672.77 1223
7673.60 1259
7674.42 1271
7675.25 1257
7676.08 1219
7676.90 1191
7677.73 1226
7678.55 1234
7679.38 1255
7680.21 1218
7681.03 1278
7681.86 1289
7682.69 1281
7683.51 1268
7684.34 1317
7685.17 1345
7685.99 1388
7686.82 1412
7687.65 1370
7688.47 1375
7689.30 1365
7690.13 1379
7690.95 1364
7691.78 1322
7692.61 1253
7693.44 1326
7694.26 1290
7695.09 1323
7695.92 1296
7696.74 1260
7697.57 1301
7698.40 1306
7699.23 1291
7700.05 1319
7700.88 1313
7701.71 1334
7702.54 1294
7703.36 1273
7704.19 1293
7705.02 1271
7705.85 1290
7706.67 1257
7707.50 1250
7708.33 1233
7709.16 1226
7709.99 1218
7710.81 1227
7711.64 1193
7712.47 1214
7713.30 1191
7714.13 1223
7714.96 1223
7715.78 1173
7716.61 1191
7717.44 1196
7718.27 1215
7719.10 1186
7719.93 1210
7720.75 1144
7721.58 1189
7722.41 1136
7723.24 1192
7724.07 1156
7724.90 1157
7725.73 1185
7726.56 1204
7727.38 1212
7728.21 1185
7729.04 1216
7729.87 1221
7730.70 1241
7731.53 1172
7732.36 1181
7733.19 1196
7734.02 1188
7734.85 1149
7735.68 1153
7736.51 1124
7737.34 1121
7738.16 1119
7738.99 1098
7739.82 1115
7740.65 1118
7741.48 1101
7742.31 1061
7743.14 1095
7743.97 1097
7744.80 1079
7745.63 1051
7746.46 1080
7747.29 1046
7748.12 1072
7748.95 1030
7749.78 1056
7750.61 1071
7751.44 1018
7752.27 1028
7753.10 1039
7753.93 1040
7754.76 1021
7755.59 1022
7756.43 1055
7757.26 1093
7758.09 1037
7758.92 1057
7759.75 1079
7760.58 1026
7761.41 1028
7762.24 1043
7763.07 1040
7763.90 1029
7764.73 1065
7765.56 1013
7766.39 1050
7767.23 1069
7768.06 1128
7768.89 1099
7769.72 1073
7770.55 1032
7771.38 1071
7772.21 1077
7773.04 1054
7773.88 1033
7774.71 1060
7775.54 1082
7776.37 1097
7777.20 1106
7778.03 1102
7778.87 1131
7779.70 1102
7780.53 1123
7781.36 1108
7782.19 1137
7783.02 1092
7783.86 1111
7784.69 1118
7785.52 1132
7786.35 1109
7787.18 1099
7788.02 1120
7788.85 1102
7789.68 1089
7790.51 1079
7791.35 1149
7792.18 1142
7793.01 1167
7793.84 1182
7794.68 1169
7795.51 1158
7796.34 1182
7797.17 1186
7798.01 1195
7798.84 1169
7799.67 1209
7800.50 1235
7801.34 1273
7802.17 1258
7803.00 1250
7803.84 1260
7804.67 1227
7805.50 1255
7806.34 1262
7807.17 1288
7808.00 1254
7808.84 1276
7809.67 1307
7810.50 1290
7811.34 1351
7812.17 1422
7813.00 1425
7813.84 1439
7814.67 1445
7815.50 1488
7816.34 1521
7817.17 1515
7818.00 1507
7818.84 1511
7819.67 1579
7820.51 1567
7821.34 1598
7822.17 1601
7823.01 1571
7823.84 1586
7824.68 1606
7825.51 1613
7826.34 1615
7827.18 1588
7828.01 1536
7828.85 1492
7829.68 1479
7830.52 1460
7831.35 1474
7832.19 1467
7833.02 1503
7833.85 1484
7834.69 1538
7835.52 1524
7836.36 1480
7837.19 1513
7838.03 1443
7838.86 1459
7839.70 1440
7840.53 1401
7841.37 1412
7842.20 1388
7843.04 1385
7843.87 1372
7844.71 1358
7845.54 1319
7846.38 1302
7847.22 1260
7848.05 1292
7848.89 1253
7849.72 1322
7850.56 1289
7851.39 1289
7852.23 1245
7853.06 1252
7853.90 1285
7854.74 1267
7855.57 1317
7856.41 1292
7857.24 1305
7858.08 1295
7858.91 1297
7859.75 1258
7860.59 1313
7861.42 1287
7862.26 1353
7863.09 1325
7863.93 1335
7864.77 1318
7865.60 1304
7866.44 1323
7867.28 1325
7868.11 1292
7868.95 1332
7869.79 1341
7870.62 1275
7871.46 1288
7872.30 1285
7873.13 1367
7873.97 1350
7874.81 1375
7875.64 1391
7876.48 1406
7877.32 1427
7878.15 1450
7878.99 1500
7879.83 1529
7880.67 1563
7881.50 1578
7882.34 1623
7883.18 1558
7884.01 1535
7884.85 1525
7885.69 1498
7886.53 1469
7887.36 1451
7888.20 1417
7889.04 1447
7889.88 1425
7890.71 1382
7891.55 1393
7892.39 1441
7893.23 1463
7894.07 1444
7894.90 1473
7895.74 1436
7896.58 1459
7897.42 1407
7898.25 1407
7899.09 1402
7899.93 1376
7900.77 1354
7901.61 1326
7902.45 1286
7903.28 1312
7904.12 1267
7904.96 1265
7905.80 1274
7906.64 1302
7907.48 1234
7908.32 1251
7909.15 1270
7909.99 1274
7910.83 1245
7911.67 1248
7912.51 1303
7913.35 1296
7914.19 1328
7915.03 1352
7915.86 1349
7916.70 1323
7917.54 1326
7918.38 1340
7919.22 1304
7920.06 1294
7920.90 1320
7921.74 1322
7922.58 1274
7923.42 1266
7924.26 1172
7925.10 1191
7925.94 1175
7926.78 1161
7927.61 1152
7928.45 1133
7929.29 1144
7930.13 1163
7930.97 1144
7931.81 1135
7932.65 1148
7933.49 1134
7934.33 1109
7935.17 1127
7936.01 1142
7936.85 1112
7937.69 1145
7938.53 1147
7939.37 1103
7940.21 1130
7941.05 1184
7941.90 1082
7942.74 1116
7943.58 1120
7944.42 1162
7945.26 1138
7946.10 1186
7946.94 1226
7947.78 1182
7948.62 1185
7949.46 1238
7950.30 1212
7951.14 1230
7951.98 1214
7952.82 1197
7953.66 1269
7954.51 1266
7955.35 1241
7956.19 1267
7957.03 1290
7957.87 1325
7958.71 1320
7959.55 1352
7960.39 1314
7961.24 1344
7962.08 1303
7962.92 1294
7963.76 1299
7964.60 1338
7965.44 1403
7966.29 1395
7967.13 1416
7967.97 1449
7968.81 1522
7969.65 1493
7970.49 1505
7971.34 1480
7972.18 1458
7973.02 1434
7973.86 1378
7974.70 1367
7975.55 1329
7976.39 1268
7977.23 1229
7978.07 1248
7978.92 1263
7979.76 1201
7980.60 1170
7981.44 1156
7982.29 1151
7983.13 1186
7983.97 1156
7984.81 1160
7985.66 1184
7986.50 1173
7987.34 1111
7988.18 1088
7989.03 1090
7989.87 1097
7990.71 1076
7991.56 1060
7992.40 1050
7993.24 1059
7994.08 1025
7994.93 1033
7995.77 1020
7996.61 1030
7997.46 996
7998.30 985
7999.14 1031
7999.99 982
8000.83 962
8001.68 960
8002.52 1013
8003.36 997
8004.21 977
8005.05 951
8005.89 970
8006.74 970
8007.58 937
8008.43 915
8009.27 907
8010.11 951
8010.96 909
8011.80 932
8012.65 905
8013.49 919
8014.33 887
8015.18 925
8016.02 904
8016.87 908
8017.71 886
8018.56 912
8019.40 936
8020.24 883
8021.09 871
8021.93 881
8022.78 901
8023.62 905
8024.47 917
8025.31 858
8026.16 883
8027.00 885
8027.85 907
8028.69 896
8029.54 895
8030.38 863
8031.23 877
8032.07 883
8032.92 880
8033.76 890
8034.61 886
8035.45 906
8036.30 882
8037.14 904
8037.99 870
8038.83 891
8039.68 896
8040.53 921
8041.37 913
8042.22 884
8043.06 911
8043.91 911
8044.75 879
8045.60 876
8046.45 866
8047.29 888
8048.14 900
8048.98 881
8049.83 878
8050.68 830
8051.52 873
8052.37 879
8053.21 870
8054.06 866
8054.91 862
8055.75 890
8056.60 898
8057.45 851
8058.29 816
8059.14 867
8059.99 849
8060.83 875
8061.68 834
8062.53 820
8063.37 805
8064.22 859
8065.07 842
8065.91 850
8066.76 879
8067.61 870
8068.45 861
8069.30 849
8070.15 792
8071.00 799
8071.84 813
8072.69 841
8073.54 815
8074.39 777
8075.23 839
8076.08 819
8076.93 826
8077.78 793
8078.62 788
8079.47 800
8080.32 835
8081.17 853
8082.01 823
8082.86 798
8083.71 823
8084.56 832
8085.41 838
8086.25 817
8087.10 785
8087.95 800
8088.80 783
8089.65 841
8090.49 831
8091.34 783
8092.19 790
8093.04 806
8093.89 829
8094.74 834
8095.58 792
8096.43 794
8097.28 808
8098.13 797
8098.98 791
8099.83 762
8100.68 799
8101.52 813
8102.37 843
8103.22 832
8104.07 871
8104.92 848
8105.77 795
8106.62 786
8107.47 797
8108.32 818
8109.17 840
8110.01 831
8110.86 831
8111.71 852
8112.56 829
8113.41 831
8114.26 803
8115.11 828
8115.96 822
8116.81 873
8117.66 869
8118.51 839
8119.36 859
8120.21 841
8121.06 873
8121.91 863
8122.76 861
8123.61 855
8124.46 890
8125.31 858
8126.16 860
8127.01 824
8127.86 858
8128.71 882
8129.56 919
8130.41 916
8131.26 897
8132.11 932
8132.96 958
8133.81 969
8134.66 981
8135.51 956
8136.36 916
8137.21 952
8138.06 930
8138.92 929
8139.77 893
8140.62 903
8141.47 906
8142.32 920
8143.17 885
8144.02 865
8144.87 878
8145.72 908
8146.57 931
8147.42 906
8148.28 918
8149.13 921
8149.98 936
8150.83 936
8151.68 910
8152.53 904
8153.38 943
8154.24 942
8155.09 931
8155.94 964
8156.79 1000
8157.64 976
8158.49 930
8159.35 908
8160.20 952
8161.05 915
8161.90 910
8162.75 934
8163.61 911
8164.46 857
8165.31 887
8166.16 879
8167.01 892
8167.87 857
8168.72 841
8169.57 844
8170.42 836
8171.28 844
8172.13 831
8172.98 886
8173.83 886
8174.69 874
8175.54 845
8176.39 822
8177.24 862
8178.10 821
8178.95 822
8179.80 807
8180.66 826
8181.51 831
8182.36 818
8183.22 830
8184.07 791
8184.92 817
8185.77 839
8186.63 829
8187.48 817
8188.33 840
8189.19 822
8190.04 780
8190.89 791
8191.75 830
8192.60 840
8193.46 789
8194.31 770
8195.16 809
8196.02 814
8196.87 820
8197.72 792
8198.58 843
8199.43 833
8200.29 822
8201.14 807
8201.99 804
8202.85 783
8203.70 804
8204.56 835
8205.41 810
8206.26 840
8207.12 824
8207.97 831
8208.83 791
8209.68 816
8210.54 821
8211.39 819
8212.25 812
8213.10 838
8213.95 795
8214.81 802
8215.66 791
8216.52 818
8217.37 819
8218.23 828
8219.08 880
8219.94 857
8220.79 842
8221.65 828
8222.50 848
8223.36 875
8224.21 854
8225.07 801
8225.92 835
8226.78 825
8227.64 840
8228.49 827
8229.35 829
8230.20 828
8231.06 811
8231.91 815
8232.77 803
8233.62 855
8234.48 795
8235.34 790
8236.19 814
8237.05 823
8237.90 805
8238.76 802
8239.62 792
8240.47 778
8241.33 786
8242.18 802
8243.04 822
8243.90 793
8244.75 767
8245.61 767
8246.46 797
8247.32 795
8248.18 786
8249.03 793
8249.89 814
8250.75 842
8251.60 828
8252.46 828
8253.32 813
8254.17 788
8255.03 812
8255.89 819
8256.74 811
8257.60 856
8258.46 836
8259.32 830
8260.17 821
8261.03 794
8261.89 831
8262.74 808
8263.60 814
8264.46 833
8265.32 854
8266.17 841
8267.03 828
8267.89 833
8268.75 891
8269.60 871
8270.46 869
8271.32 901
8272.18 928
8273.03 907
8273.89 894
8274.75 919
8275.61 928
8276.47 963
8277.32 975
8278.18 987
8279.04 1009
8279.90 1060
8280.76 1080
8281.61 1058
8282.47 1056
8283.33 1026
8284.19 1031
8285.05 1047
8285.91 1012
8286.76 993
8287.62 967
8288.48 1001
8289.34 1018
8290.20 1001
8291.06 1000
8291.92 1027
8292.77 1056
8293.63 1055
8294.49 1071
8295.35 1026
8296.21 1041
8297.07 1091
8297.93 1051
8298.79 1021
8299.65 1012
8300.51 1009
8301.36 968
8302.22 950
8303.08 958
8303.94 949
8304.80 939
8305.66 931
8306.52 939
8307.38 936
8308.24 933
8309.10 907
8309.96 881
8310.82 892
8311.68 882
8312.54 876
8313.40 862
8314.26 879
8315.12 851
8315.98 850
8316.84 856
8317.70 860
8318.56 869
8319.42 863
8320.28 907
8321.14 860
8322.00 833
8322.86 818
8323.72 795
8324.58 805
8325.44 797
8326.30 861
8327.16 841
8328.02 820
8328.88 844
8329.74 840
8330.60 808
8331.46 785
8332.33 789
8333.19 798
8334.05 847
8334.91 770
8335.77 802
8336.63 789
8337.49 816
8338.35 843
8339.21 807
8340.07 814
8340.94 812
8341.80 812
8342.66 809
8343.52 836
8344.38 799
8345.24 797
8346.10 833
8346.97 807
8347.83 811
8348.69 822
8349.55 815
8350.41 830
8351.27 824
8352.14 821
8353.00 837
8353.86 834
8354.72 835
8355.58 816
8356.45 816
8357.31 787
8358.17 809
8359.03 830
8359.89 816
8360.76 793
8361.62 802
8362.48 813
8363.34 842
8364.21 789
8365.07 817
8365.93 813
8366.79 803
8367.66 831
8368.52 824
8369.38 800
8370.24 793
8371.11 803
8371.97 769
8372.83 814
8373.70 830
8374.56 802
8375.42 775
8376.29 792
8377.15 788
8378.01 807
8378.87 804
8379.74 818
8380.60 817
8381.46 810
8382.33 795
8383.19 795
8384.06 807
8384.92 817
8385.78 819
8386.65 806
8387.51 798
8388.37 786
8389.24 803
8390.10 802
8390.96 816
8391.83 792
8392.69 800
8393.56 785
8394.42 776
8395.28 785
8396.15 781
8397.01 778
8397.88 789
8398.74 780
8399.61 798
8400.47 811
8401.33 821
8402.20 800
8403.06 823
8403.93 814
8404.79 808
8405.66 788
8406.52 821
8407.39 815
8408.25 857
8409.12 814
8409.98 810
8410.85 820
8411.71 878
8412.57 888
8413.44 818
8414.30 809
8415.17 822
8416.04 825
8416.90 827
8417.77 830
8418.63 866
8419.50 831
8420.36 839
8421.23 859
8422.09 876
8422.96 875
8423.82 868
8424.69 877
8425.55 867
8426.42 905
8427.29 897
8428.15 930
8429.02 912
8429.88 896
8430.75 871
8431.61 916
8432.48 956
8433.35 916
8434.21 932
8435.08 922
8435.95 972
8436.81 948
8437.68 978
8438.54 1001
8439.41 1010
8440.28 1011
8441.14 1028
8442.01 1021
8442.88 1088
8443.74 1124
8444.61 1135
8445.48 1124
8446.34 1121
8447.21 1149
8448.08 1140
8448.94 1123
8449.81 1153
8450.68 1156
8451.54 1090
8452.41 1146
8453.28 1155
8454.14 1149
8455.01 1131
8455.88 1162
8456.75 1225
8457.61 1182
8458.48 1172
8459.35 1186
8460.22 1175
8461.08 1160
8461.95 1154
8462.82 1139
8463.69 1125
8464.55 1105
8465.42 1084
8466.29 1096
8467.16 1122
8468.02 1098
8468.89 1112
8469.76 1062
8470.63 1035
8471.50 1073
8472.36 1049
8473.23 1059
8474.10 1040
8474.97 1037
8475.84 1032
8476.70 1054
8477.57 1052
8478.44 1067
8479.31 1060
8480.18 1102
8481.05 1067
8481.91 1071
8482.78 1089
8483.65 1062
8484.52 1056
8485.39 1077
8486.26 1066
8487.13 1036
8488.00 1053
8488.86 1014
8489.73 1037
8490.60 1013
8491.47 1038
8492.34 1006
8493.21 1030
8494.08 995
8494.95 1026
8495.82 1022
8496.69 993
8497.56 993
8498.43 1024
8499.29 1067
8500.16 999
8501.03 998
8501.90 998
8502.77 1030
8503.64 1015
8504.51 1005
8505.38 1003
8506.25 1043
8507.12 1031
8507.99 1028
8508.86 1027
8509.73 1041
8510.60 1034
8511.47 1064
8512.34 1041
8513.21 1068
8514.08 1054
8514.95 1041
8515.82 1089
8516.69 1093
8517.56 1096
8518.43 1077
8519.30 1119
8520.17 1087
8521.04 1130
8521.91 1134
8522.79 1162
8523.66 1231
8524.53 1273
8525.40 1290
8526.27 1265
8527.14 1317
8528.01 1365
8528.88 1292
8529.75 1296
8530.62 1313
8531.49 1273
8532.36 1293
8533.24 1199
8534.11 1193
8534.98 1160
8535.85 1137
8536.72 1121
8537.59 1124
8538.46 1159
8539.34 1136
8540.21 1122
8541.08 1130
8541.95 1104
8542.82 1068
8543.69 1115
8544.56 1098
8545.44 1131
8546.31 1091
8547.18 1091
8548.05 1131
8548.92 1149
8549.80 1138
8550.67 1123
8551.54 1186
8552.41 1210
8553.28 1254
8554.16 1241
8555.03 1269
8555.90 1301
8556.77 1295
8557.65 1294
8558.52 1259
8559.39 1219
8560.26 1258
8561.14 1231
8562.01 1237
8562.88 1166
8563.75 1182
8564.63 1136
8565.50 1168
8566.37 1152
8567.24 1120
8568.12 1137
8568.99 1121
8569.86 1142
8570.74 1135
8571.61 1137
8572.48 1093
8573.36 1129
8574.23 1109
8575.10 1094
8575.98 1125
8576.85 1139
8577.72 1133
8578.60 1146
8579.47 1137
8580.34 1173
8581.22 1166
8582.09 1173
8582.96 1170
8583.84 1128
8584.71 1190
8585.59 1185
8586.46 1199
8587.33 1166
8588.21 1236
8589.08 1193
8589.96 1221
8590.83 1202
8591.70 1213
8592.58 1220
8593.45 1241
8594.33 1250
8595.20 1230
8596.07 1254
8596.95 1276
8597.82 1282
8598.70 1312
8599.57 1348
8600.45 1301
8601.32 1331
8602.20 1325
8603.07 1338
8603.95 1335
8604.82 1348
8605.70 1335
8606.57 1394
8607.45 1395
8608.32 1424
8609.20 1455
8610.07 1433
8610.95 1415
8611.82 1424
8612.70 1517
8613.57 1517
8614.45 1537
8615.32 1594
8616.20 1594
8617.07 1559
8617.95 1632
8618.82 1632
8619.70 1671
8620.57 1653
8621.45 1672
8622.33 1675
8623.20 1724
8624.08 1744
8624.95 1795
8625.83 1788
8626.70 1796
8627.58 1819
8628.46 1805
8629.33 1841
8630.21 1843
8631.08 1858
8631.96 1870
8632.84 1871
8633.71 1881
8634.59 1888
8635.47 1936
8636.34 1957
8637.22 1927
8638.10 1976
8638.97 2003
8639.85 2040
8640.73 2085
8641.60 2114
8642.48 2114
8643.36 2148
8644.23 2242
8645.11 2263
8645.99 2304
8646.86 2316
8647.74 2378
8648.62 2384
8649.49 2392
8650.37 2411
8651.25 2465
8652.13 2461
8653.00 2455
8653.88 2539
8654.76 2563
8655.63 2600
8656.51 2642
8657.39 2743
8658.27 2869
8659.14 2978
8660.02 3109
8660.90 3313
8661.78 3506
8662.66 3653
8663.53 3883
8664.41 4009
8665.29 4148
8666.17 4195
8667.04 4213
8667.92 4240
8668.80 4260
8669.68 4185
8670.56 4117
8671.43 4051
8672.31 3931
8673.19 3913
8674.07 3892
8674.95 3783
8675.83 3662
8676.70 3603
8677.58 3506
8678.46 3383
8679.34 3305
8680.22 3285
8681.10 3112
8681.98 2989
8682.86 2929
8683.73 2904
8684.61 2851
8685.49 2916
8686.37 2913
8687.25 2973
8688.13 3078
8689.01 3184
8689.89 3385
8690.77 3540
8691.65 3695
8692.52 3795
8693.40 3829
8694.28 3898
8695.16 3865
8696.04 3844
8696.92 3776
8697.80 3636
8698.68 3514
8699.56 3438
8700.44 3429
8701.32 3273
8702.20 3154
8703.08 3077
8703.96 3022
8704.84 2905
8705.72 2816
8706.60 2704
8707.48 2594
8708.36 2542
8709.24 2431
8710.12 2381
8711.00 2246
8711.88 2255
8712.76 2128
8713.64 2130
8714.52 2072
8715.40 2048
8716.28 2011
8717.16 2016
8718.04 1961
8718.92 1956
8719.80 2015
8720.68 1990
8721.56 2014
8722.45 1989
8723.33 2005
8724.21 2028
8725.09 2020
8725.97 1969
8726.85 2038
8727.73 2036
8728.61 2057
8729.49 2038
8730.37 2104
8731.26 2058
8732.14 2079
8733.02 2092
8733.90 2068
8734.78 2065
8735.66 2095
8736.54 2113
8737.42 2086
8738.31 2074
8739.19 2072
8740.07 2117
8740.95 2084
8741.83 2118
8742.71 2128
8743.60 2132
8744.48 2087
8745.36 2137
8746.24 2192
8747.12 2128
8748.01 2154
8748.89 2175
8749.77 2170
8750.65 2253
8751.53 2252
8752.42 2305
8753.30 2405
8754.18 2415
8755.06 2530
8755.95 2561
8756.83 2644
8757.71 2669
8758.59 2686
8759.48 2719
8760.36 2712
8761.24 2662
8762.13 2663
8763.01 2622
8763.89 2527
8764.77 2504
8765.66 2480
8766.54 2487
8767.42 2448
8768.31 2445
8769.19 2487
8770.07 2416
8770.96 2383
8771.84 2407
8772.72 2385
8773.61 2374
8774.49 2380
8775.37 2334
8776.26 2345
8777.14 2316
8778.02 2290
8778.91 2224
8779.79 2243
8780.67 2263
8781.56 2223
8782.44 2234
8783.32 2267
8784.21 2315
8785.09 2381
8785.98 2409
8786.86 2417
8787.74 2477
8788.63 2507
8789.51 2451
8790.40 2412
8791.28 2378
8792.17 2360
8793.05 2348
8793.93 2322
8794.82 2212
8795.70 2141
8796.59 2174
8797.47 2119
8798.36 2132
8799.24 2099
8800.13 2069
8801.01 2032
8801.90 2040
8802.78 1975
8803.67 1978
8804.55 1984
8805.43 1931
8806.32 1961
8807.20 2002
8808.09 1927
8808.98 1926
8809.86 1910
8810.75 1885
8811.63 1914
8812.52 1932
8813.40 1916
8814.29 1946
8815.17 1985
8816.06 1974
8816.94 2021
8817.83 1980
8818.71 1953
8819.60 2006
8820.49 2010
8821.37 1989
8822.26 1947
8823.14 1913
8824.03 1839
8824.91 1870
8825.80 1776
8826.69 1789
8827.57 1821
8828.46 1805
8829.35 1767
8830.23 1723
8831.12 1708
8832.00 1738
8832.89 1684
8833.78 1674
8834.66 1646
8835.55 1692
8836.44 1646
8837.32 1624
8838.21 1569
8839.10 1562
8839.98 1535
8840.87 1515
8841.76 1532
8842.64 1480
8843.53 1524
8844.42 1474
8845.30 1434
8846.19 1465
8847.08 1439
8847.96 1437
8848.85 1414
8849.74 1389
8850.63 1405
8851.51 1418
8852.40 1359
8853.29 1379
8854.18 1369
8855.06 1366
8855.95 1360
8856.84 1349
8857.73 1291
8858.61 1313
8859.50 1317
8860.39 1290
8861.28 1293
8862.16 1281
8863.05 1312
8863.94 1296
8864.83 1271
8865.72 1271
8866.60 1265
8867.49 1284
8868.38 1240
8869.27 1217
8870.16 1247
8871.04 1240
8871.93 1232
8872.82 1194
8873.71 1186
8874.60 1194
8875.49 1198
8876.37 1168
8877.26 1171
8878.15 1137
8879.04 1104
8879.93 1108
8880.82 1105
8881.71 1147
8882.60 1134
8883.48 1138
8884.37 1119
8885.26 1107
8886.15 1102
8887.04 1059
8887.93 1095
8888.82 1108
8889.71 1074
8890.60 1078
8891.49 1074
8892.38 1029
8893.26 1063
8894.15 1022
8895.04 1050
8895.93 1045
8896.82 1084
8897.71 1091
8898.60 1004
8899.49 1010
8900.38 1042
8901.27 1039
8902.16 1021
8903.05 1004
8903.94 1038
8904.83 1019
8905.72 996
8906.61 975
8907.50 989
8908.39 977
8909.28 935
8910.17 965
8911.06 945
8911.95 959
8912.84 926
8913.73 948
8914.62 949
8915.51 967
8916.40 942
8917.29 961
8918.18 922
8919.08 944
8919.97 940
8920.86 928
8921.75 941
8922.64 895
8923.53 897
8924.42 906
8925.31 899
8926.20 905
8927.09 893
8927.98 886
8928.88 869
8929.77 878
8930.66 874
8931.55 890
8932.44 860
8933.33 841
8934.22 826
8935.11 868
8936.01 873
8936.90 861
8937.79 855
8938.68 843
8939.57 827
8940.46 862
8941.36 822
8942.25 809
8943.14 808
8944.03 841
8944.92 822
8945.81 789
8946.71 809
8947.60 820
8948.49 800
8949.38 804
8950.28 800
8951.17 802
8952.06 804
8952.95 792
8953.84 807
8954.74 799
8955.63 797
8956.52 791
8957.41 821
8958.31 775
8959.20 798
8960.09 791
8960.99 794
8961.88 782
8962.77 793
8963.66 774
8964.56 774
8965.45 812
8966.34 761
8967.24 778
8968.13 753
8969.02 775
8969.92 774
8970.81 789
8971.70 757
8972.60 784
8973.49 733
8974.38 758
8975.28 779
8976.17 737
8977.06 765
8977.96 763
8978.85 769
8979.74 742
8980.64 753
8981.53 738
8982.42 776
8983.32 748
8984.21 778
8985.11 730
8986.00 753
8986.89 718
8987.79 773
8988.68 726
8989.58 735
8990.47 724
8991.36 729
8992.26 724
8993.15 720
8994.05 710
8994.94 719
8995.84 777
8996.73 719
8997.63 728
8998.52 738
8999.42 730
9000.31 752
9001.20 762
9002.10 709
9002.99 707
9003.89 705
9004.78 728
9005.68 708
9006.57 704
9007.47 708
9008.36 721
9009.26 727
9010.15 703
9011.05 710
9011.94 686
9012.84 710
9013.74 692
9014.63 739
9015.53 707
9016.42 693
9017.32 663
9018.21 683
9019.11 688
9020.00 670
9020.90 706
9021.80 665
9022.69 714
9023.59 692
9024.48 709
9025.38 690
9026.28 716
9027.17 683
9028.07 701
9028.96 685
9029.86 672
9030.76 684
9031.65 667
9032.55 683
9033.44 670
9034.34 709
9035.24 706
9036.13 679
9037.03 670
9037.93 699
9038.82 704
9039.72 742
9040.62 694
9041.51 692
9042.41 706
9043.31 690
9044.20 686
9045.10 729
9046.00 706
9046.90 703
9047.79 722
9048.69 702
9049.59 706
9050.48 651
9051.38 686
9052.28 667
9053.18 715
9054.07 718
9054.97 746
9055.87 694
9056.77 720
9057.66 688
9058.56 681
9059.46 699
9060.36 697
9061.25 698
9062.15 691
9063.05 727
9063.95 704
9064.84 722
9065.74 693
9066.64 719
9067.54 703
9068.44 749
9069.34 708
9070.23 704
9071.13 685
9072.03 720
9072.93 688
9073.83 700
9074.72 718
9075.62 697
9076.52 710
9077.42 687
9078.32 729
9079.22 697
9080.12 735
9081.01 702
9081.91 700
9082.81 705
9083.71 736
9084.61 730
9085.51 744
9086.41 723
9087.31 700
9088.21 722
9089.10 758
9090.00 760
9090.90 703
9091.80 725
9092.70 723
9093.60 741
9094.50 726
9095.40 747
9096.30 775
9097.20 767
9098.10 711
9099.00 745
9099.90 733
9100.80 777
9101.70 746
9102.60 683
9103.50 751
9104.40 727
9105.30 748
9106.20 716
9107.10 654
9108.00 670
9108.90 721
9109.80 718
9110.70 705
9111.60 668
9112.50 680
9113.40 691
9114.30 688
9115.20 698
9116.10 678
9117.00 702
9117.90 697
9118.80 697
9119.70 683
9120.60 697
9121.50 692
9122.40 695
9123.30 661
9124.20 685
9125.11 644
9126.01 698
9126.91 700
9127.81 698
9128.71 688
9129.61 666
9130.51 678
9131.41 695
9132.31 683
9133.22 662
9134.12 678
9135.02 646
9135.92 680
9136.82 656
9137.72 698
9138.62 673
9139.53 689
9140.43 676
9141.33 671
9142.23 678
9143.13 680
9144.03 676
9144.94 636
9145.84 679
9146.74 659
9147.64 655
9148.54 644
9149.45 672
9150.35 640
9151.25 682
9152.15 652
9153.06 670
9153.96 645
9154.86 703
9155.76 664
9156.66 676
9157.57 645
9158.47 653
9159.37 651
9160.27 651
9161.18 644
9162.08 672
9162.98 672
9163.89 662
9164.79 652
9165.69 647
9166.59 677
9167.50 669
9168.40 663
9169.30 645
9170.21 700
9171.11 704
9172.01 676
9172.92 664
9173.82 681
9174.72 682
9175.63 674
9176.53 644
9177.43 639
9178.34 668
9179.24 623
9180.14 667
9181.05 624
9181.95 643
9182.85 658
9183.76 658
9184.66 660
9185.57 680
9186.47 651
9187.37 663
9188.28 655
9189.18 669
9190.09 684
9190.99 669
9191.89 680
9192.80 678
9193.70 694
9194.61 630
9195.51 688
9196.42 694
9197.32 677
9198.23 658
9199.13 670
9200.03 681
9200.94 680
9201.84 646
9202.75 641
9203.65 651
9204.56 644
9205.46 663
9206.37 662
9207.27 666
9208.18 635
9209.08 681
9209.99 630
9210.89 661
9211.80 631
9212.70 667
9213.61 646
9214.51 645
9215.42 645
9216.32 636
9217.23 643
9218.14 671
9219.04 662
9219.95 636
9220.85 642
9221.76 653
9222.66 647
9223.57 656
9224.47 642
9225.38 619
9226.29 669
9227.19 676
9228.10 655
9229.00 644
9229.91 632
9230.82 674
9231.72 625
9232.63 634
9233.54 623
9234.44 651
9235.35 603
9236.25 635
9237.16 640
9238.07 659
9238.97 617
9239.88 647
9240.79 658
9241.69 632
9242.60 637
9243.51 657
9244.41 647
9245.32 633
9246.23 647
9247.13 598
9248.04 626
9248.95 618
9249.85 633
9250.76 604
9251.67 633
9252.58 603
9253.48 630
9254.39 643
9255.30 637
9256.21 609
9257.11 645
9258.02 662
9258.93 611
9259.84 628
9260.74 619
9261.65 648
9262.56 621
9263.47 618
9264.37 611
9265.28 627
9266.19 610
9267.10 626
9268.00 633
9268.91 634
9269.82 627
9270.73 640
9271.64 648
9272.55 617
9273.45 650
9274.36 656
9275.27 640
9276.18 650
9277.09 658
9277.99 621
9278.90 639
9279.81 606
9280.72 649
9281.63 612
9282.54 632
9283.45 637
9284.35 638
9285.26 627
9286.17 628
9287.08 644
9287.99 628
9288.90 612
9289.81 649
9290.72 639
9291.63 606
9292.54 647
9293.44 634
9294.35 625
9295.26 629
9296.17 622
9297.08 644
9297.99 647
9298.90 684
9299.81 651
9300.72 621
9301.63 646
9302.54 653
9303.45 660
9304.36 667
9305.27 676
9306.18 695
9307.09 677
9308.00 671
9308.91 612
9309.82 652
9310.73 654
9311.64 660
9312.55 653
9313.46 661
9314.37 648
9315.28 663
9316.19 669
9317.10 619
9318.01 646
9318.92 637
9319.83 663
9320.74 629
9321.65 654
9322.56 627
9323.47 648
9324.38 625
9325.29 657
9326.20 649
9327.12 658
9328.03 656
9328.94 643
9329.85 645
9330.76 638
9331.67 676
9332.58 627
9333.49 672
9334.40 666
9335.31 683
9336.23 656
9337.14 679
9338.05 630
9338.96 641
9339.87 630
9340.78 643
9341.69 651
9342.61 650
9343.52 638
9344.43 648
9345.34 666
9346.25 640
9347.16 652
9348.08 634
9348.99 644
9349.90 614
9350.81 625
9351.72 626
9352.64 649
9353.55 624
9354.46 614
9355.37 618
9356.28 635
9357.20 605
9358.11 618
9359.02 643
9359.93 632
9360.85 662
9361.76 612
9362.67 662
9363.58 626
9364.50 610
9365.41 622
9366.32 673
9367.24 631
9368.15 622
9369.06 603
9369.97 594
9370.89 629
9371.80 635
9372.71 623
9373.63 604
9374.54 607
9375.45 605
9376.37 621
9377.28 622
9378.19 646
9379.11 646
9380.02 637
9380.93 640
9381.85 635
9382.76 613
9383.67 630
9384.59 640
9385.50 634
9386.41 621
9387.33 605
9388.24 644
9389.16 636
9390.07 655
9390.98 631
9391.90 652
9392.81 659
9393.73 665
9394.64 666
9395.55 650
9396.47 651
9397.38 671
9398.30 641
9399.21 637
9400.12 664
9401.04 636
9401.95 622
9402.87 629
9403.78 628
9404.70 615
9405.61 632
9406.53 608
9407.44 610
9408.36 588
9409.27 594
9410.19 613
9411.10 619
9412.02 612
9412.93 604
9413.85 608
9414.76 612
9415.68 632
9416.59 608
9417.51 598
9418.42 617
9419.34 625
9420.25 573
9421.17 578
9422.08 591
9423.00 617
9423.91 616
9424.83 620
9425.75 614
9426.66 626
9427.58 635
9428.49 627
9429.41 650
9430.32 627
9431.24 629
9432.16 618
9433.07 616
9433.99 631
9434.90 626
9435.82 628
9436.74 626
9437.65 612
9438.57 628
9439.49 614
9440.40 639
9441.32 615
9442.23 648
9443.15 650
9444.07 610
9444.98 636
9445.90 643
9446.82 621
9447.73 654
9448.65 615
9449.57 632
9450.48 653
9451.40 625
9452.32 634
9453.23 639
9454.15 629
9455.07 652
9455.99 655
9456.90 640
9457.82 615
9458.74 663
9459.65 668
9460.57 646
9461.49 623
9462.41 649
9463.32 646
9464.24 685
9465.16 631
9466.08 634
9466.99 645
9467.91 647
9468.83 651
9469.75 602
9470.67 652
9471.58 646
9472.50 658
9473.42 634
9474.34 649
9475.26 654
9476.17 659
9477.09 694
9478.01 701
9478.93 674
9479.85 669
9480.76 679
9481.68 675
9482.60 668
9483.52 677
9484.44 680
9485.36 683
9486.28 706
9487.19 651
9488.11 655
9489.03 653
9489.95 678
9490.87 678
9491.79 711
9492.71 676
9493.63 707
9494.54 663
9495.46 674
9496.38 695
9497.30 684
9498.22 686
9499.14 695
9500.06 697
9500.98 693
9501.90 675
9502.82 662
9503.74 685
9504.66 713
9505.58 709
9506.49 684
9507.41 703
9508.33 694
9509.25 701
9510.17 707
9511.09 698
9512.01 719
9512.93 718
9513.85 760
9514.77 747
9515.69 729
9516.61 745
9517.53 766
9518.45 788
9519.37 789
9520.29 754
9521.21 784
9522.13 822
9523.05 811
9523.97 790
9524.90 759
9525.82 784
9526.74 777
9527.66 762
9528.58 792
9529.50 767
9530.42 797
9531.34 812
9532.26 799
9533.18 808
9534.10 773
9535.02 791
9535.94 817
9536.86 826
9537.79 807
9538.71 809
9539.63 809
9540.55 825
9541.47 831
9542.39 828
9543.31 839
9544.23 843
9545.16 841
9546.08 849
9547.00 809
9547.92 843
9548.84 866
9549.76 854
9550.69 855
9551.61 871
9552.53 890
9553.45 863
9554.37 890
9555.29 899
9556.22 874
9557.14 890
9558.06 899
9558.98 940
9559.90 896
9560.83 926
9561.75 891
9562.67 927
9563.59 932
9564.52 968
9565.44 946
9566.36 969
9567.28 1000
9568.21 990
9569.13 986
9570.05 981
9570.97 983
9571.90 1027
9572.82 1004
9573.74 1027
9574.66 992
9575.59 993
9576.51 1008
9577.43 1018
9578.36 1044
9579.28 1015
9580.20 1066
9581.13 1055
9582.05 1069
9582.97 1057
9583.90 1088
9584.82 1089
9585.74 1102
9586.67 1066
9587.59 1083
9588.51 1088
9589.44 1104
9590.36 1117
9591.28 1120
9592.21 1096
9593.13 1133
9594.05 1164
9594.98 1124
9595.90 1180
9596.83 1193
9597.75 1157
9598.67 1169
9599.60 1191
9600.52 1192
9601.45 1215
9602.37 1253
9603.30 1236
9604.22 1237
9605.14 1251
9606.07 1219
9606.99 1252
9607.92 1256
9608.84 1292
9609.77 1288
9610.69 1258
9611.62 1279
9612.54 1236
9613.46 1279
9614.39 1268
9615.31 1303
9616.24 1288
9617.16 1332
9618.09 1324
9619.01 1314
9619.94 1312
9620.86 1337
9621.79 1368
9622.71 1383
9623.64 1407
9624.56 1356
9625.49 1366
9626.42 1366
9627.34 1409
9628.27 1412
9629.19 1414
9630.12 1446
9631.04 1478
9631.97 1469
9632.89 1463
9633.82 1510
9634.75 1526
9635.67 1521
9636.60 1525
9637.52 1531
9638.45 1574
9639.37 1641
9640.30 1627
9641.23 1630
9642.15 1652
9643.08 1636
9644.00 1668
9644.93 1723
9645.86 1713
9646.78 1673
9647.71 1683
9648.64 1728
9649.56 1747
9650.49 1707
9651.42 1685
9652.34 1694
9653.27 1722
9654.20 1705
9655.12 1692
9656.05 1646
9656.98 1627
9657.90 1630
9658.83 1696
9659.76 1663
9660.68 1681
9661.61 1663
9662.54 1728
9663.47 1731
9664.39 1679
9665.32 1727
9666.25 1780
9667.17 1772
9668.10 1785
9669.03 1755
9669.96 1794
9670.88 1809
9671.81 1841
9672.74 1842
9673.67 1805
9674.59 1800
9675.52 1874
9676.45 1832
9677.38 1811
9678.31 1823
9679.23 1853
9680.16 1850
9681.09 1860
9682.02 1887
9682.94 1904
9683.87 1886
9684.80 1917
9685.73 1889
9686.66 1908
9687.59 1888
9688.51 1869
9689.44 1886
9690.37 1899
9691.30 1896
9692.23 1910
9693.16 1938
9694.08 1929
9695.01 1890
9695.94 1950
9696.87 1962
9697.80 1920
9698.73 1914
9699.66 1926
9700.59 1969
9701.52 1958
9702.44 1932
9703.37 1943
9704.30 1961
9705.23 2007
9706.16 2006
9707.09 2072
9708.02 2082
9708.95 2065
9709.88 2097
9710.81 2191
9711.74 2233
9712.67 2247
9713.60 2211
9714.53 2265
9715.45 2268
9716.38 2315
9717.31 2324
9718.24 2296
9719.17 2221
9720.10 2179
9721.03 2148
9721.96 2121
9722.89 2065
9723.82 2013
9724.75 1995
9725.68 1916
9726.61 1915
9727.54 1908
9728.47 1875
9729.40 1839
9730.33 1826
9731.26 1805
9732.20 1773
9733.13 1750
9734.06 1742
9734.99 1742
9735.92 1727
9736.85 1697
9737.78 1686
9738.71 1663
9739.64 1634
9740.57 1645
9741.50 1604
9742.43 1612
9743.36 1568
9744.29 1563
9745.23 1566
9746.16 1570
9747.09 1561
9748.02 1511
9748.95 1525
9749.88 1513
9750.81 1502
9751.74 1485
9752.68 1518
9753.61 1486
9754.54 1479
9755.47 1464
9756.40 1474
9757.33 1428
9758.27 1451
9759.20 1415
9760.13 1463
9761.06 1465
9761.99 1463
9762.92 1467
9763.86 1431
9764.79 1412
9765.72 1444
9766.65 1475
9767.58 1436
9768.52 1425
9769.45 1421
9770.38 1447
9771.31 1407
9772.25 1392
9773.18 1415
9774.11 1414
9775.04 1425
9775.98 1418
9776.91 1395
9777.84 1452
9778.77 1469
9779.71 1437
9780.64 1473
9781.57 1434
9782.50 1432
9783.44 1466
9784.37 1411
9785.30 1353
9786.24 1405
9787.17 1458
9788.10 1446
9789.03 1426
9789.97 1426
9790.90 1423
9791.83 1425
9792.77 1440
9793.70 1448
9794.63 1494
9795.57 1458
9796.50 1451
9797.43 1473
9798.37 1512
9799.30 1479
9800.24 1436
9801.17 1418
9802.10 1452
9803.04 1444
9803.97 1409
9804.90 1381
9805.84 1367
9806.77 1367
9807.71 1363
9808.64 1333
9809.57 1312
9810.51 1304
9811.44 1326
9812.38 1329
9813.31 1296
9814.25 1277
9815.18 1316
9816.11 1267
9817.05 1241
9817.98 1290
9818.92 1276
9819.85 1241
9820.79 1214
9821.72 1214
9822.66 1243
9823.59 1268
9824.53 1255
9825.46 1249
9826.40 1206
9827.33 1200
9828.27 1222
9829.20 1197
9830.14 1194
9831.07 1225
9832.01 1211
9832.94 1214
9833.88 1198
9834.81 1198
9835.75 1178
9836.68 1176
9837.62 1251
9838.55 1236
9839.49 1219
9840.43 1215
9841.36 1181
9842.30 1190
9843.23 1208
9844.17 1209
9845.10 1199
9846.04 1207
9846.98 1176
9847.91 1189
9848.85 1139
9849.78 1160
9850.72 1153
9851.66 1161
9852.59 1180
9853.53 1150
9854.46 1175
9855.40 1161
9856.34 1160
9857.27 1153
9858.21 1135
9859.15 1123
9860.08 1163
9861.02 1159
9861.96 1138
9862.89 1118
9863.83 1098
9864.77 1088
9865.70 1091
9866.64 1127
9867.58 1101
9868.51 1075
9869.45 1127
9870.39 1113
9871.32 1105
9872.26 1098
9873.20 1088
9874.14 1106
9875.07 1109
9876.01 1074
9876.95 1067
9877.89 1091
9878.82 1072
9879.76 1069
9880.70 1110
9881.64 1110
9882.57 1071
9883.51 1091
9884.45 1098
9885.39 1067
9886.32 1059
9887.26 1089
9888.20 1103
9889.14 1042
9890.08 1052
9891.01 1047
9891.95 1035
9892.89 1034
9893.83 1054
9894.77 1111
9895.70 1095
9896.64 1089
9897.58 1053
9898.52 1036
9899.46 1042
9900.40 1034
9901.33 1050
9902.27 1042
9903.21 1091
9904.15 1088
9905.09 1073
9906.03 1061
9906.97 1062
9907.90 1043
9908.84 1073
9909.78 1073
9910.72 1046
9911.66 1068
9912.60 1089
9913.54 1099
9914.48 1057
9915.42 1081
9916.36 1130
9917.29 1106
9918.23 1121
9919.17 1145
9920.11 1133
9921.05 1131
9921.99 1157
9922.93 1208
9923.87 1217
9924.81 1223
9925.75 1246
9926.69 1273
9927.63 1249
9928.57 1250
9929.51 1249
9930.45 1257
9931.39 1246
9932.33 1222
9933.27 1201
9934.21 1169
9935.15 1162
9936.09 1149
9937.03 1140
9937.97 1112
9938.91 1086
9939.85 1089
9940.79 1088
9941.73 1074
9942.67 1055
9943.61 1104
9944.55 1097
9945.49 1100
9946.43 1113
9947.37 1093
9948.31 1137
9949.26 1092
9950.20 1123
9951.14 1142
9952.08 1089
9953.02 1105
9953.96 1087
9954.90 1117
9955.84 1114
9956.78 1099
9957.72 1124
9958.67 1094
9959.61 1005
9960.55 989
9961.49 1023
9962.43 994
9963.37 1028
9964.31 1017
9965.25 1011
9966.20 964
9967.14 943
9968.08 984
9969.02 973
9969.96 995
9970.90 995
9971.85 948
9972.79 947
9973.73 916
9974.67 933
9975.61 903
9976.56 970
9977.50 946
9978.44 972
9979.38 978
9980.32 978
9981.27 970
9982.21 993
9983.15 933
9984.09 963
9985.04 1004
9985.98 976
9986.92 969
9987.86 976
9988.81 972
9989.75 990
9990.69 963
9991.63 925
9992.58 947
9993.52 946
9994.46 934
9995.41 944
9996.35 959
9997.29 930
9998.24 908
9999.18 956
10000.12 939
10001.06 912
10002.01 940
10002.95 951
10003.89 927
10004.84 942
10005.78 891
10006.72 918
10007.67 912
10008.61 869
10009.56 896
10010.50 891
10011.44 871
10012.39 922
10013.33 910
10014.27 887
10015.22 888
10016.16 894
10017.11 892
10018.05 863
10018.99 899
10019.94 873
10020.88 876
10021.83 895
10022.77 862
10023.71 861
10024.66 916
10025.60 873
10026.55 878
10027.49 886
10028.44 901
10029.38 843
10030.33 847
10031.27 873
10032.22 880
10033.16 880
10034.10 856
10035.05 876
10035.99 864
10036.94 838
10037.88 820
10038.83 862
10039.77 851
10040.72 839
10041.66 842
10042.61 854
10043.55 849
10044.50 855
10045.45 835
10046.39 829
10047.34 840
10048.28 840
10049.23 845
10050.17 842
10051.12 859
10052.06 824
10053.01 815
10053.95 832
10054.90 848
10055.85 827
10056.79 849
10057.74 817
10058.68 802
10059.63 813
10060.58 805
10061.52 813
10062.47 794
10063.41 791
10064.36 797
10065.31 801
10066.25 823
10067.20 801
10068.15 791
10069.09 819
10070.04 805
10070.99 800
10071.93 804
10072.88 780
10073.82 791
10074.77 807
10075.72 784
10076.66 777
10077.61 773
10078.56 766
10079.51 776
10080.45 787
10081.40 748
10082.35 806
10083.29 778
10084.24 762
10085.19 775
10086.13 774
10087.08 760
10088.03 779
10088.98 766
10089.92 770
10090.87 738
10091.82 779
10092.77 737
10093.71 754
10094.66 769
10095.61 768
10096.56 750
10097.50 745
10098.45 758
10099.40 756
10100.35 764
10101.30 755
10102.24 760
10103.19 760
10104.14 788
10105.09 774
10106.04 764
10106.98 719
10107.93 769
10108.88 773
10109.83 793
10110.78 758
10111.73 753
10112.67 758
10113.62 741
10114.57 753
10115.52 751
10116.47 736
10117.42 759
10118.37 719
10119.32 743
10120.26 742
10121.21 733
10122.16 735
10123.11 758
10124.06 763
10125.01 765
10125.96 749
10126.91 746
10127.86 784
10128.81 752
10129.75 745
10130.70 742
10131.65 758
10132.60 744
10133.55 728
10134.50 765
10135.45 749
10136.40 767
10137.35 775
10138.30 767
10139.25 750
10140.20 755
10141.15 799
10142.10 768
10143.05 774
10144.00 791
10144.95 787
10145.90 798
10146.85 807
10147.80 792
10148.75 765
10149.70 772
10150.65 767
10151.60 799
10152.55 783
10153.50 797
10154.45 813
10155.40 841
10156.35 822
10157.30 783
10158.25 800
10159.20 819
10160.15 824
10161.10 794
10162.06 770
10163.01 778
10163.96 842
10164.91 860
10165.86 871
10166.81 855
10167.76 844
10168.71 819
10169.66 812
10170.61 853
10171.57 859
10172.52 866
10173.47 892
10174.42 872
10175.37 879
10176.32 866
10177.27 876
10178.23 891
10179.18 880
10180.13 905
10181.08 902
10182.03 916
10182.98 926
10183.94 898
10184.89 886
10185.84 932
10186.79 926
10187.74 931
10188.70 890
10189.65 933
10190.60 923
10191.55 918
10192.50 924
10193.46 955
10194.41 940
10195.36 925
10196.31 936
10197.27 963
10198.22 958
10199.17 1006
10200.12 1018
10201.08 993
10202.03 993
10202.98 1000
10203.93 1008
10204.89 1021
10205.84 1018
10206.79 1061
10207.75 1076
10208.70 1099
10209.65 1042
10210.60 1005
10211.56 1048
10212.51 1035
10213.46 1026
10214.42 1026
10215.37 1020
10216.32 1025
10217.28 1012
10218.23 987
10219.18 924
10220.14 936
10221.09 973
10222.04 978
10223.00 995
10223.95 967
10224.91 963
10225.86 968
10226.81 959
10227.77 973
10228.72 990
10229.67 970
10230.63 967
10231.58 971
10232.54 983
10233.49 979
10234.44 979
10235.40 1016
10236.35 1000
10237.31 989
10238.26 991
10239.22 1027
10240.17 1008
10241.12 971
10242.08 986
10243.03 997
10243.99 977
10244.94 950
10245.90 970
10246.85 925
10247.81 924
10248.76 916
10249.72 898
10250.67 903
10251.63 877
10252.58 884
10253.54 899
10254.49 854
10255.45 845
10256.40 854
10257.36 854
10258.31 823
10259.27 858
10260.22 826
10261.18 807
10262.13 839
10263.09 855
10264.05 833
10265.00 792
10265.96 811
10266.91 828
10267.87 836
10268.82 799
10269.78 795
10270.74 789
10271.69 787
10272.65 806
10273.60 775
10274.56 766
10275.52 771
10276.47 767
10277.43 790
10278.38 765
10279.34 750
10280.30 782
10281.25 736
10282.21 758
10283.17 750
10284.12 709
10285.08 719
10286.04 723
10286.99 723
10287.95 724
10288.91 764
10289.86 764
10290.82 735
10291.78 730
10292.73 754
10293.69 746
10294.65 758
10295.60 763
10296.56 739
10297.52 737
10298.47 760
10299.43 739
10300.39 728
10301.35 726
10302.30 744
10303.26 751
10304.22 748
10305.18 702
10306.13 687
10307.09 734
10308.05 731
10309.01 744
10309.96 696
10310.92 681
10311.88 738
10312.84 716
10313.79 698
10314.75 697
10315.71 699
10316.67 712
10317.63 712
10318.58 718
10319.54 714
10320.50 693
10321.46 731
10322.42 720
10323.38 755
10324.33 719
10325.29 732
10326.25 712
10327.21 715
10328.17 728
10329.13 695
10330.09 715
10331.04 724
10332.00 727
10332.96 695
10333.92 704
10334.88 724
10335.84 705
10336.80 696
10337.76 673
10338.71 642
10339.67 684
10340.63 656
10341.59 658
10342.55 654
10343.51 669
10344.47 677
10345.43 669
10346.39 673
10347.35 607
10348.31 638
10349.27 628
10350.23 667
10351.19 646
10352.15 651
10353.11 626
10354.06 636
10355.02 632
10355.98 607
10356.94 625
10357.90 638
10358.86 642
10359.82 636
10360.78 610
10361.74 621
10362.70 642
10363.66 583
10364.62 610
10365.58 605
10366.55 582
10367.51 615
10368.47 628
10369.43 580
10370.39 578
10371.35 608
10372.31 608
10373.27 614
10374.23 565
10375.19 600
10376.15 627
10377.11 624
10378.07 583
10379.03 584
10379.99 596
10380.96 620
10381.92 608
10382.88 578
10383.84 577
10384.80 595
10385.76 597
10386.72 590
10387.68 587
10388.64 573
10389.61 613
10390.57 589
10391.53 601
10392.49 561
10393.45 559
10394.41 552
10395.38 589
10396.34 581
10397.30 587
10398.26 566
10399.22 590
10400.18 621
10401.15 586
10402.11 591
10403.07 578
10404.03 611
10404.99 601
10405.96 574
10406.92 570
10407.88 593
10408.84 571
10409.80 584
10410.77 581
10411.73 570
10412.69 574
10413.65 589
10414.62 554
10415.58 566
10416.54 595
10417.51 584
10418.47 617
10419.43 613
10420.39 584
10421.36 547
10422.32 584
10423.28 581
10424.24 590
10425.21 594
10426.17 577
10427.13 570
10428.10 598
10429.06 569
10430.02 564
10430.99 546
10431.95 558
10432.91 561
10433.88 559
10434.84 549
10435.80 550
10436.77 559
10437.73 562
10438.69 587
10439.66 538
10440.62 566
10441.59 554
10442.55 551
10443.51 543
10444.48 551
10445.44 540
10446.41 532
10447.37 552
10448.33 565
10449.30 553
10450.26 565
10451.23 554
10452.19 535
10453.15 540
10454.12 546
10455.08 539
10456.05 544
10457.01 558
10457.98 544
10458.94 532
10459.91 535
10460.87 535
10461.84 566
10462.80 540
10463.77 562
10464.73 515
10465.70 541
10466.66 547
10467.62 566
10468.59 533
10469.56 538
10470.52 532
10471.49 554
10472.45 565
10473.42 552
10474.38 538
10475.35 541
10476.31 555
10477.28 538
10478.24 556
10479.21 536
10480.17 598
10481.14 568
10482.10 588
10483.07 547
10484.04 573
10485.00 579
10485.97 559
10486.93 546
10487.90 541
10488.87 539
10489.83 548
10490.80 528
10491.76 518
10492.73 530
10493.70 500
10494.66 557
10495.63 535
10496.60 550
10497.56 519
10498.53 546
10499.49 534
10500.46 523
10501.43 498
10502.39 568
10503.36 559
10504.33 539
10505.29 503
10506.26 499
10507.23 539
10508.19 544
10509.16 546
10510.13 523
10511.10 564
10512.06 532
10513.03 564
10514.00 544
10514.96 523
10515.93 532
10516.90 561
10517.87 535
10518.83 525
10519.80 523
10520.77 522
10521.73 541
10522.70 508
10523.67 542
10524.64 546
10525.61 567
10526.57 553
10527.54 548
10528.51 545
10529.48 542
10530.44 541
10531.41 538
10532.38 541
10533.35 553
10534.32 552
10535.28 558
10536.25 564
10537.22 520
10538.19 558
10539.16 541
10540.13 560
10541.09 545
10542.06 581
10543.03 587
10544.00 550
10544.97 543
10545.94 557
10546.90 528
10547.87 591
10548.84 553
10549.81 537
10550.78 543
10551.75 550
10552.72 566
10553.69 546
10554.66 536
10555.62 547
10556.59 576
10557.56 587
10558.53 578
10559.50 602
10560.47 571
10561.44 541
10562.41 592
10563.38 580
10564.35 573
10565.32 605
10566.29 606
10567.26 594
10568.23 577
10569.20 578
10570.17 584
10571.14 594
10572.10 570
10573.07 603
10574.04 610
10575.01 612
10575.98 589
10576.95 549
10577.92 575
10578.89 591
10579.86 592
10580.84 602
10581.81 618
10582.78 597
10583.75 590
10584.72 571
10585.69 611
10586.66 599
10587.63 601
10588.60 627
10589.57 614
10590.54 635
10591.51 646
10592.48 629
10593.45 598
10594.42 620
10595.39 610
10596.36 655
10597.34 608
10598.31 652
10599.28 669
10600.25 668
10601.22 682
10602.19 681
10603.16 653
10604.13 711
10605.10 716
10606.08 695
10607.05 692
10608.02 736
10608.99 734
10609.96 739
10610.93 751
10611.90 734
10612.88 760
10613.85 756
10614.82 755
10615.79 738
10616.76 710
10617.74 688
10618.71 694
10619.68 677
10620.65 690
10621.62 679
10622.60 658
10623.57 693
10624.54 654
10625.51 670
10626.48 651
10627.46 660
10628.43 632
10629.40 655
10630.37 643
10631.35 650
10632.32 649
10633.29 653
10634.26 645
10635.24 670
10636.21 674
10637.18 693
10638.16 668
10639.13 654
10640.10 678
10641.07 660
10642.05 689
10643.02 679
10643.99 625
10644.97 669
10645.94 642
10646.91 656
10647.89 635
10648.86 624
10649.83 611
10650.81 647
10651.78 643
10652.75 638
10653.73 593
10654.70 618
10655.67 589
10656.65 594
10657.62 585
10658.59 586
10659.57 607
10660.54 579
10661.52 580
10662.49 568
10663.46 563
10664.44 575
10665.41 592
10666.39 572
10667.36 576
10668.33 580
10669.31 619
10670.28 591
10671.26 592
10672.23 575
10673.21 588
10674.18 616
10675.16 594
10676.13 583
10677.10 579
10678.08 600
10679.05 591
10680.03 609
10681.00 597
10681.98 591
10682.95 616
10683.93 597
10684.90 603
10685.88 608
10686.85 586
10687.83 603
10688.80 595
10689.78 560
10690.75 574
10691.73 600
10692.70 587
10693.68 585
10694.66 605
10695.63 581
10696.61 581
10697.58 577
10698.56 579
10699.53 565
10700.51 598
10701.48 597
10702.46 595
10703.44 591
10704.41 577
10705.39 601
10706.36 592
10707.34 590
10708.32 566
10709.29 591
10710.27 600
10711.24 609
10712.22 563
10713.20 614
10714.17 596
10715.15 622
10716.13 592
10717.10 612
10718.08 602
10719.05 604
10720.03 604
10721.01 605
10721.98 580
10722.96 606
10723.94 630
10724.91 622
10725.89 600
10726.87 574
10727.85 645
10728.82 613
10729.80 607
10730.78 579
10731.75 601
10732.73 607
10733.71 605
10734.69 602
10735.66 626
10736.64 616
10737.62 608
10738.59 639
10739.57 629
10740.55 615
10741.53 640
10742.50 649
10743.48 641
10744.46 630
10745.44 629
10746.42 654
10747.39 624
10748.37 632
10749.35 649
10750.33 649
10751.30 662
10752.28 674
10753.26 677
10754.24 646
10755.22 646
10756.20 637
10757.17 660
10758.15 609
10759.13 658
10760.11 670
10761.09 683
10762.07 701
10763.04 664
10764.02 684
10765.00 712
10765.98 684
10766.96 685
10767.94 723
10768.92 676
10769.90 677
10770.87 697
10771.85 708
10772.83 686
10773.81 746
10774.79 694
10775.77 721
10776.75 710
10777.73 713
10778.71 707
10779.69 715
10780.67 720
10781.64 706
10782.62 716
10783.60 717
10784.58 704
10785.56 718
10786.54 747
10787.52 721
10788.50 766
10789.48 722
10790.46 712
10791.44 701
10792.42 713
10793.40 739
10794.38 714
10795.36 687
10796.34 683
10797.32 694
10798.30 687
10799.28 688
10800.26 699
10801.24 715
10802.22 697
10803.20 691
10804.18 696
10805.16 719
10806.14 666
10807.12 713
10808.10 697
10809.09 706
10810.07 678
10811.05 672
10812.03 698
10813.01 682
10813.99 668
10814.97 696
10815.95 725
10816.93 682
10817.91 712
10818.89 688
10819.87 718
10820.86 716
10821.84 710
10822.82 672
10823.80 682
10824.78 674
10825.76 690
10826.74 695
10827.73 694
10828.71 688
10829.69 718
10830.67 719
10831.65 683
10832.63 687
10833.61 716
10834.60 751
10835.58 708
10836.56 705
10837.54 713
10838.52 720
10839.51 740
10840.49 790
10841.47 739
10842.45 694
10843.43 729
10844.42 722
10845.40 732
10846.38 703
10847.36 743
10848.35 775
10849.33 768
10850.31 730
10851.29 768
10852.28 763
10853.26 765
10854.24 762
10855.22 772
10856.21 792
10857.19 772
10858.17 792
10859.16 802
10860.14 828
10861.12 799
10862.10 804
10863.09 833
10864.07 848
10865.05 796
10866.04 810
10867.02 809
10868.00 840
10868.99 834
10869.97 829
10870.95 797
10871.94 871
10872.92 854
10873.90 851
10874.89 838
10875.87 849
10876.86 874
10877.84 842
10878.82 876
10879.81 889
10880.79 894
10881.77 881
10882.76 890
10883.74 899
10884.73 929
10885.71 923
10886.69 919
10887.68 907
10888.66 876
10889.65 924
10890.63 968
10891.62 976
10892.60 957
10893.58 947
10894.57 965
10895.55 989
10896.54 979
10897.52 1006
10898.51 991
10899.49 995
10900.48 1030
10901.46 1000
10902.45 1032
10903.43 1040
10904.42 1063
10905.40 1070
10906.39 1068
10907.37 1054
10908.36 1060
10909.34 1088
10910.33 1141
10911.31 1090
10912.30 1139
10913.28 1135
10914.27 1177
10915.25 1148
10916.24 1141
10917.22 1159
10918.21 1120
10919.20 1155
10920.18 1159
10921.17 1206
10922.15 1195
10923.14 1211
10924.12 1218
10925.11 1234
10926.10 1212
10927.08 1225
10928.07 1199
10929.05 1243
10930.04 1222
10931.03 1256
10932.01 1272
10933.00 1274
10933.99 1273
10934.97 1291
10935.96 1338
10936.94 1309
10937.93 1354
10938.92 1378
10939.90 1388
10940.89 1363
10941.88 1366
10942.86 1411
10943.85 1461
10944.84 1401
10945.82 1453
10946.81 1466
10947.80 1501
10948.79 1575
10949.77 1608
10950.76 1639
10951.75 1659
10952.73 1646
10953.72 1668
10954.71 1740
10955.69 1779
10956.68 1821
10957.67 1842
10958.66 1883
10959.64 1885
10960.63 1839
10961.62 1853
10962.61 1845
10963.59 1828
10964.58 1818
10965.57 1813
10966.56 1816
10967.55 1794
10968.53 1722
10969.52 1731
10970.51 1715
10971.50 1726
10972.49 1659
10973.47 1620
10974.46 1659
10975.45 1626
10976.44 1593
10977.43 1608
10978.41 1584
10979.40 1617
10980.39 1633
10981.38 1658
10982.37 1652
10983.36 1656
10984.34 1655
10985.33 1699
10986.32 1726
10987.31 1737
10988.30 1780
10989.29 1739
10990.28 1862
10991.27 1893
10992.25 1929
10993.24 1983
10994.23 2033
10995.22 2082
10996.21 2093
10997.20 2198
10998.19 2212
10999.18 2307
11000.17 2283
11001.16 2276
11002.15 2296
11003.14 2298
11004.12 2224
11005.11 2196
11006.10 2158
11007.09 2108
11008.08 2030
11009.07 1964
11010.06 1900
11011.05 1830
11012.04 1775
11013.03 1672
11014.02 1625
11015.01 1579
11016.00 1523
11016.99 1473
11017.98 1451
11018.97 1427
11019.96 1393
11020.95 1378
11021.94 1337
11022.93 1312
11023.92 1294
11024.91 1300
11025.90 1259
11026.89 1258
11027.88 1268
11028.88 1254
11029.87 1208
11030.86 1199
11031.85 1216
11032.84 1223
11033.83 1189
11034.82 1193
11035.81 1186
11036.80 1161
11037.79 1185
11038.78 1191
11039.77 1155
11040.77 1139
11041.76 1140
11042.75 1144
11043.74 1156
11044.73 1125
11045.72 1137
11046.71 1105
11047.70 1092
11048.70 1067
11049.69 1080
11050.68 1083
11051.67 1099
11052.66 1109
11053.65 1072
11054.65 1079
11055.64 1068
11056.63 1082
11057.62 1114
11058.61 1082
11059.60 1077
11060.60 1072
11061.59 1092
11062.58 1090
11063.57 1085
11064.56 1093
11065.56 1055
11066.55 1105
11067.54 1090
11068.53 1084
11069.53 1061
11070.52 1070
11071.51 1109
11072.50 1087
11073.50 1070
11074.49 1066
11075.48 1070
11076.47 1054
11077.47 1068
11078.46 1084
11079.45 1061
11080.45 1076
11081.44 1058
11082.43 1023
11083.42 1049
11084.42 1043
11085.41 1084
11086.40 1035
11087.40 1031
11088.39 1020
11089.38 1020
11090.38 1024
11091.37 1021
11092.36 1023
11093.36 1015
11094.35 1013
11095.34 981
11096.34 995
11097.33 969
11098.32 986
11099.32 991
11100.31 999
11101.31 963
11102.30 995
11103.29 968
11104.29 971
11105.28 967
11106.28 960
11107.27 948
11108.26 932
11109.26 933
11110.25 928
11111.25 940
11112.24 921
11113.24 949
11114.23 939
11115.22 933
11116.22 931
11117.21 881
11118.21 914
11119.20 887
11120.20 877
11121.19 870
11122.19 853
11123.18 890
11124.18 889
11125.17 874
11126.17 893
11127.16 855
11128.16 860
11129.15 859
11130.15 869
11131.14 855
11132.14 880
11133.13 863
11134.13 856
11135.12 835
11136.12 848
11137.11 861
11138.11 832
11139.10 855
11140.10 844
11141.09 830
11142.09 826
11143.09 831
11144.08 832
11145.08 864
11146.07 853
11147.07 856
11148.07 851
11149.06 829
11150.06 832
11151.05 821
11152.05 842
11153.05 828
11154.04 822
11155.04 811
11156.03 817
11157.03 838
11158.03 836
11159.02 816
11160.02 807
11161.02 826
11162.01 803
11163.01 815
11164.01 829
11165.00 829
11166.00 822
11167.00 822
11167.99 817
11168.99 786
11169.99 803
11170.98 791
11171.98 785
11172.98 792
11173.97 789
11174.97 809
11175.97 799
11176.97 861
11177.96 814
11178.96 791
11179.96 784
11180.95 814
11181.95 806
11182.95 804
11183.95 794
11184.94 804
11185.94 790
11186.94 805
11187.94 813
11188.94 780
11189.93 816
11190.93 828
11191.93 847
11192.93 811
11193.92 817
11194.92 850
11195.92 836
11196.92 830
11197.92 837
11198.92 814
11199.91 825
11200.91 810
11201.91 827
11202.91 844
11203.91 840
11204.91 836
11205.90 852
11206.90 864
11207.90 842
11208.90 825
11209.90 844
11210.90 848
11211.90 860
11212.89 873
11213.89 879
11214.89 860
11215.89 854
11216.89 855
11217.89 857
11218.89 865
11219.89 858
11220.89 874
11221.89 849
11222.88 811
11223.88 814
11224.88 800
11225.88 824
11226.88 856
11227.88 849
11228.88 875
11229.88 880
11230.88 832
11231.88 824
11232.88 840
11233.88 844
11234.88 839
11235.88 851
11236.88 846
11237.88 855
11238.88 835
11239.88 838
11240.88 830
11241.88 861
11242.88 831
11243.88 829
11244.88 819
11245.88 803
11246.88 847
11247.88 843
11248.88 841
11249.88 841
11250.88 853
11251.88 879
11252.88 884
11253.88 895
11254.88 872
11255.88 885
11256.89 874
11257.89 856
11258.89 869
11259.89 865
11260.89 854
11261.89 896
11262.89 879
11263.89 872
11264.89 884
11265.89 897
11266.90 915
11267.90 934
11268.90 925
11269.90 899
11270.90 919
11271.90 911
11272.90 928
11273.90 883
11274.91 891
11275.91 885
11276.91 887
11277.91 844
11278.91 849
11279.91 876
11280.92 892
11281.92 841
11282.92 826
11283.92 813
11284.92 859
11285.93 827
11286.93 833
11287.93 802
11288.93 800
11289.94 812
11290.94 780
11291.94 773
11292.94 767
11293.94 793
11294.95 755
11295.95 778
11296.95 758
11297.95 747
11298.96 757
11299.96 739
11300.96 754
11301.97 754
11302.97 732
11303.97 739
11304.97 760
11305.98 739
11306.98 710
11307.98 724
11308.99 750
11309.99 764
11310.99 738
11312.00 721
11313.00 746
11314.00 740
11315.01 757
11316.01 737
11317.01 707
11318.02 730
11319.02 748
11320.02 729
11321.03 711
11322.03 730
11323.03 733
11324.04 769
11325.04 739
11326.05 742
11327.05 703
11328.05 730
11329.06 727
11330.06 714
11331.06 699
11332.07 702
11333.07 751
11334.08 753
11335.08 697
11336.09 704
11337.09 722
11338.09 738
11339.10 752
11340.10 725
11341.11 718
11342.11 723
11343.12 715
11344.12 740
11345.13 726
11346.13 683
11347.14 676
11348.14 708
11349.15 710
11350.15 659
11351.16 688
11352.16 687
11353.17 689
11354.17 683
11355.18 653
11356.18 678
11357.19 649
11358.19 650
11359.20 645
11360.20 648
11361.21 645
11362.21 676
11363.22 655
11364.22 637
11365.23 646
11366.23 645
11367.24 631
11368.25 619
11369.25 614
11370.26 636
11371.26 624
11372.27 646
11373.28 632
11374.28 590
11375.29 611
11376.29 627
11377.30 642
11378.31 636
11379.31 636
11380.32 609
11381.32 603
11382.33 594
11383.34 614
11384.34 616
11385.35 599
11386.36 601
11387.36 597
11388.37 594
11389.38 592
11390.38 613
11391.39 607
11392.40 594
11393.40 591
11394.41 605
11395.42 584
11396.42 571
11397.43 597
11398.44 573
11399.44 577
11400.45 594
11401.46 622
11402.47 585
11403.47 600
11404.48 608
11405.49 613
11406.50 611
11407.50 604
11408.51 580
11409.52 605
11410.53 584
11411.53 589
11412.54 592
11413.55 602
11414.56 572
11415.56 586
11416.57 591
11417.58 600
11418.59 625
11419.60 603
11420.60 611
11421.61 591
11422.62 581
11423.63 559
11424.64 591
11425.64 590
11426.65 618
11427.66 578
11428.67 577
11429.68 583
11430.69 591
11431.70 588
11432.70 577
11433.71 567
11434.72 575
11435.73 607
11436.74 573
11437.75 580
11438.76 584
11439.76 607
11440.77 584
11441.78 583
11442.79 581
11443.80 575
11444.81 578
11445.82 542
11446.83 539
11447.84 536
11448.85 564
11449.86 564
11450.87 580
11451.87 561
11452.88 557
11453.89 563
11454.90 562
11455.91 539
11456.92 564
11457.93 550
11458.94 573
11459.95 581
11460.96 536
11461.97 539
11462.98 543
11463.99 545
11465.00 561
11466.01 546
11467.02 523
11468.03 548
11469.04 535
11470.05 560
11471.06 540
11472.07 547
11473.08 533
11474.09 544
11475.10 541
11476.11 523
11477.12 494
11478.13 516
11479.15 513
11480.16 519
11481.17 539
11482.18 547
11483.19 528
11484.20 540
11485.21 546
11486.22 520
11487.23 531
11488.24 530
11489.25 543
11490.26 516
11491.28 537
11492.29 529
11493.30 545
11494.31 566
11495.32 535
11496.33 549
11497.34 531
11498.36 550
11499.37 567
11500.38 519
11501.39 506
11502.40 522
11503.41 518
11504.42 535
11505.44 517
11506.45 544
11507.46 523
11508.47 549
11509.48 534
11510.50 520
11511.51 535
11512.52 543
11513.53 550
11514.54 518
11515.56 540
11516.57 547
11517.58 558
11518.59 520
11519.61 510
11520.62 513
11521.63 515
11522.64 526
11523.66 537
11524.67 532
11525.68 541
11526.69 524
11527.71 536
11528.72 541
11529.73 538
11530.75 546
11531.76 538
11532.77 600
11533.78 568
11534.80 594
11535.81 552
11536.82 575
11537.84 597
11538.85 621
11539.86 598
11540.88 611
11541.89 588
11542.90 576
11543.92 569
11544.93 570
11545.94 590
11546.96 546
11547.97 554
11548.98 538
11550.00 548
11551.01 537
11552.03 532
11553.04 519
11554.05 550
11555.07 494
11556.08 513
11557.10 530
11558.11 521
11559.12 497
11560.14 518
11561.15 521
11562.17 497
11563.18 516
11564.20 479
11565.21 507
11566.22 501
11567.24 501
11568.25 499
11569.27 513
11570.28 494
11571.30 506
11572.31 495
11573.33 506
11574.34 497
11575.36 509
11576.37 497
11577.39 479
11578.40 497
11579.42 477
11580.43 510
11581.45 482
11582.46 501
11583.48 497
11584.49 506
11585.51 505
11586.52 489
11587.54 491
11588.55 472
11589.57 472
11590.58 474
11591.60 503
11592.61 475
11593.63 501
11594.65 499
11595.66 511
11596.68 495
11597.69 498
11598.71 495
11599.73 469
11600.74 503
11601.76 484
11602.77 473
11603.79 500
11604.81 530
11605.82 515
11606.84 499
11607.85 462
11608.87 493
11609.89 495
11610.90 508
11611.92 479
11612.94 505
11613.95 470
11614.97 500
11615.99 476
11617.00 509
11618.02 507
11619.04 508
11620.05 455
11621.07 477
11622.09 496
11623.10 477
11624.12 512
11625.14 475
11626.15 493
11627.17 482
11628.19 507
11629.21 500
11630.22 484
11631.24 499
11632.26 520
11633.28 505
11634.29 522
11635.31 480
11636.33 489
11637.34 505
11638.36 488
11639.38 497
11640.40 482
11641.42 489
11642.43 472
11643.45 485
11644.47 496
11645.49 516
11646.50 475
11647.52 520
11648.54 487
11649.56 478
11650.58 476
11651.60 484
11652.61 460
11653.63 465
11654.65 479
11655.67 493
11656.69 489
11657.71 492
11658.72 499
11659.74 484
11660.76 479
11661.78 478
11662.80 490
11663.82 487
11664.84 495
11665.85 537
11666.87 496
11667.89 498
11668.91 474
11669.93 477
11670.95 532
11671.97 502
11672.99 533
11674.01 526
11675.03 511
11676.05 505
11677.06 507
11678.08 534
11679.10 519
11680.12 503
11681.14 491
11682.16 508
11683.18 505
11684.20 505
11685.22 510
11686.24 515
11687.26 544
11688.28 502
11689.30 496
11690.32 485
11691.34 483
11692.36 517
11693.38 529
11694.40 497
11695.42 501
11696.44 528
11697.46 533
11698.48 502
11699.50 496
11700.52 502
11701.54 502
11702.56 549
11703.58 523
11704.60 500
11705.62 512
11706.64 541
11707.66 528
11708.68 521
11709.71 482
11710.73 506
11711.75 524
11712.77 540
11713.79 496
11714.81 495
11715.83 543
11716.85 540
11717.87 526
11718.89 519
11719.91 532
11720.94 521
11721.96 530
11722.98 519
11724.00 556
11725.02 527
11726.04 561
11727.06 538
11728.09 562
11729.11 540
11730.13 511
11731.15 538
11732.17 560
11733.19 563
11734.22 528
11735.24 535
11736.26 554
11737.28 562
11738.30 552
11739.33 559
11740.35 571
11741.37 543
11742.39 576
11743.41 552
11744.44 521
11745.46 546
11746.48 557
11747.50 580
11748.53 567
11749.55 562
11750.57 557
11751.59 557
11752.62 565
11753.64 593
11754.66 604
11755.68 563
11756.71 578
11757.73 606
11758.75 573
11759.77 563
11760.80 577
11761.82 631
11762.84 597
11763.87 591
11764.89 582
11765.91 615
11766.94 602
11767.96 598
11768.98 590
11770.01 583
11771.03 602
11772.05 623
11773.08 619
11774.10 621
11775.12 632
11776.15 613
11777.17 637
11778.19 584
11779.22 615
11780.24 637
11781.27 649
11782.29 615
11783.31 652
11784.34 622
11785.36 637
11786.39 650
11787.41 673
11788.43 648
11789.46 646
11790.48 643
11791.51 645
11792.53 671
11793.56 667
11794.58 672
11795.60 656
11796.63 671
11797.65 674
11798.68 667
11799.70 677
11800.73 655
11801.75 671
11802.78 668
11803.80 687
11804.83 699
11805.85 703
11806.88 676
11807.90 695
11808.93 729
11809.95 703
11810.98 709
11812.00 704
11813.03 730
11814.05 717
11815.08 722
11816.10 723
11817.13 725
11818.15 754
11819.18 731
11820.20 729
11821.23 740
11822.26 738
11823.28 749
11824.31 736
11825.33 732
11826.36 733
11827.38 782
11828.41 757
11829.44 767
11830.46 781
11831.49 790
11832.51 776
11833.54 762
11834.57 789
11835.59 770
11836.62 786
11837.65 813
11838.67 817
11839.70 786
11840.72 798
11841.75 819
11842.78 835
11843.80 829
11844.83 845
11845.86 826
11846.88 838
11847.91 867
11848.94 855
11849.96 893
11850.99 888
11852.02 907
11853.05 876
11854.07 919
11855.10 902
11856.13 903
11857.15 930
11858.18 905
11859.21 920
11860.24 953
11861.26 950
11862.29 983
11863.32 983
11864.34 964
11865.37 965
11866.40 1004
11867.43 1014
11868.46 995
11869.48 988
11870.51 1005
11871.54 1021
11872.57 1037
11873.59 1010
11874.62 1057
11875.65 1042
11876.68 1055
11877.71 1078
11878.73 1084
11879.76 1129
11880.79 1102
11881.82 1103
11882.85 1142
11883.87 1106
11884.90 1136
11885.93 1157
11886.96 1201
11887.99 1202
11889.02 1217
11890.05 1214
11891.07 1249
11892.10 1284
11893.13 1281
11894.16 1308
11895.19 1362
11896.22 1367
11897.25 1358
11898.28 1366
11899.30 1390
11900.33 1446
11901.36 1455
11902.39 1469
11903.42 1470
11904.45 1464
11905.48 1510
11906.51 1493
11907.54 1499
11908.57 1540
11909.60 1535
11910.63 1528
11911.66 1536
11912.69 1482
11913.71 1468
11914.74 1478
11915.77 1466
11916.80 1475
11917.83 1491
11918.86 1462
11919.89 1496
11920.92 1481
11921.95 1466
11922.98 1453
11924.01 1500
11925.04 1534
11926.07 1520
11927.10 1540
11928.13 1582
11929.16 1576
11930.19 1566
11931.22 1557
11932.25 1576
11933.29 1567
11934.32 1552
11935.35 1593
11936.38 1541
11937.41 1525
11938.44 1483
11939.47 1495
11940.50 1446
11941.53 1385
11942.56 1387
11943.59 1373
11944.62 1344
11945.65 1316
11946.69 1265
11947.72 1240
11948.75 1260
11949.78 1230
11950.81 1187
11951.84 1176
11952.87 1164
11953.90 1185
11954.93 1198
11955.97 1118
11957.00 1131
11958.03 1144
11959.06 1120
11960.09 1124
11961.12 1114
11962.16 1102
11963.19 1122
11964.22 1142
11965.25 1119
11966.28 1149
11967.31 1103
11968.35 1112
11969.38 1159
11970.41 1118
11971.44 1107
11972.47 1103
11973.51 1144
11974.54 1172
11975.57 1146
11976.60 1105
11977.64 1098
11978.67 1125
11979.70 1153
11980.73 1113
11981.77 1124
11982.80 1143
11983.83 1138
11984.86 1165
11985.90 1185
11986.93 1151
11987.96 1171
11988.99 1213
11990.03 1162
11991.06 1165
11992.09 1164
11993.13 1180
11994.16 1177
11995.19 1232
11996.23 1180
11997.26 1192
11998.29 1223
11999.33 1229
12000.36 1193
12001.39 1224
12002.43 1219
12003.46 1238
12004.49 1227
12005.53 1235
12006.56 1274
12007.59 1238
12008.63 1282
12009.66 1298
12010.69 1283
12011.73 1256
12012.76 1303
12013.80 1294
12014.83 1303
12015.86 1279
12016.90 1319
12017.93 1326
12018.97 1324
12020.00 1333
12021.03 1364
12022.07 1311
12023.10 1375
12024.14 1380
12025.17 1343
12026.21 1360
12027.24 1363
12028.28 1387
12029.31 1337
12030.34 1328
12031.38 1367
12032.41 1397
12033.45 1382
12034.48 1395
12035.52 1378
12036.55 1403
12037.59 1390
12038.62 1403
12039.66 1400
12040.69 1386
12041.73 1410
12042.76 1420
12043.80 1426
12044.83 1374
12045.87 1427
12046.90 1468
12047.94 1446
12048.98 1441
12050.01 1429
12051.05 1436
12052.08 1459
12053.12 1430
12054.15 1449
12055.19 1457
12056.22 1454
12057.26 1442
12058.30 1468
12059.33 1459
12060.37 1421
12061.40 1422
12062.44 1447
12063.48 1424
12064.51 1383
12065.55 1359
12066.58 1358
12067.62 1313
12068.66 1302
12069.69 1322
12070.73 1307
12071.77 1288
12072.80 1273
12073.84 1257
12074.88 1260
12075.91 1265
12076.95 1261
12077.99 1262
12079.02 1263
12080.06 1229
12081.10 1244
12082.13 1220
12083.17 1216
12084.21 1227
12085.24 1234
12086.28 1242
12087.32 1239
12088.35 1249
12089.39 1239
12090.43 1232
12091.47 1244
12092.50 1240
12093.54 1232
12094.58 1234
12095.62 1237
12096.65 1284
12097.69 1268
12098.73 1244
12099.77 1217
12100.80 1254
12101.84 1257
12102.88 1267
12103.92 1278
12104.95 1242
12105.99 1243
12107.03 1217
12108.07 1235
12109.11 1239
12110.14 1193
12111.18 1142
12112.22 1107
12113.26 1126
12114.30 1118
12115.34 1094
12116.37 1070
12117.41 1064
12118.45 1042
12119.49 1055
12120.53 1045
12121.57 1029
12122.60 991
12123.64 996
12124.68 991
12125.72 1018
12126.76 970
12127.80 971
12128.84 981
12129.88 942
12130.91 949
12131.95 955
12132.99 974
12134.03 962
12135.07 954
12136.11 971
12137.15 945
12138.19 938
12139.23 955
12140.27 981
12141.31 971
12142.35 921
12143.39 927
12144.43 921
12145.46 925
12146.50 924
12147.54 911
12148.58 906
12149.62 900
12150.66 914
12151.70 907
12152.74 868
12153.78 904
12154.82 910
12155.86 924
12156.90 887
12157.94 862
12158.98 907
12160.02 875
12161.06 901
12162.10 884
12163.14 881
12164.18 865
12165.23 843
12166.27 858
12167.31 874
12168.35 864
12169.39 858
12170.43 875
12171.47 880
12172.51 865
12173.55 856
12174.59 848
12175.63 860
12176.67 871
12177.71 817
12178.75 835
12179.80 841
12180.84 828
12181.88 858
12182.92 843
12183.96 833
12185.00 810
12186.04 844
12187.08 852
12188.13 848
12189.17 859
12190.21 844
12191.25 855
12192.29 829
12193.33 829
12194.37 819
12195.42 818
12196.46 790
12197.50 781
12198.54 782
12199.58 789
12200.63 794
12201.67 808
12202.71 813
12203.75 771
12204.79 802
12205.84 817
12206.88 788
12207.92 771
12208.96 790
12210.01 796
12211.05 767
12212.09 766
12213.13 767
12214.17 774
12215.22 770
12216.26 769
12217.30 769
12218.35 772
12219.39 761
12220.43 787
12221.47 765
12222.52 751
12223.56 725
12224.60 776
12225.65 785
12226.69 745
12227.73 710
12228.77 718
12229.82 762
12230.86 756
12231.90 741
12232.95 727
12233.99 745
12235.03 742
12236.08 753
12237.12 715
12238.16 724
12239.21 753
12240.25 727
12241.30 762
12242.34 742
12243.38 712
12244.43 711
12245.47 746
12246.51 703
12247.56 706
12248.60 713
12249.65 703
12250.69 731
12251.73 699
12252.78 699
12253.82 691
12254.87 712
12255.91 727
12256.96 702
12258.00 707
12259.04 688
12260.09 684
12261.13 664
12262.18 647
12263.22 664
12264.27 691
12265.31 682
12266.36 692
12267.40 655
12268.45 676
12269.49 646
12270.54 658
12271.58 674
12272.63 640
12273.67 634
12274.72 665
12275.76 654
12276.81 633
12277.85 637
12278.90 659
12279.94 636
12280.99 628
12282.03 618
12283.08 643
12284.12 634
12285.17 632
12286.22 617
12287.26 627
12288.31 613
12289.35 626
12290.40 617
12291.44 608
12292.49 598
12293.54 619
12294.58 621
12295.63 604
12296.67 607
12297.72 617
12298.77 615
12299.81 603
12300.86 618
12301.90 640
12302.95 659
12304.00 605
12305.04 581
12306.09 617
12307.14 625
12308.18 617
12309.23 588
12310.28 607
12311.32 615
12312.37 626
12313.42 616
12314.46 603
12315.51 618
12316.56 589
12317.60 624
12318.65 626
12319.70 603
12320.74 578
12321.79 584
12322.84 617
12323.89 602
12324.93 587
12325.98 630
12327.03 621
12328.08 604
12329.12 610
12330.17 602
12331.22 580
12332.27 607
12333.31 600
12334.36 613
12335.41 593
12336.46 600
12337.50 634
12338.55 608
12339.60 595
12340.65 573
12341.70 598
12342.74 606
12343.79 597
12344.84 624
12345.89 620
12346.94 589
12347.98 596
12349.03 597
12350.08 577
12351.13 585
12352.18 600
12353.23 597
12354.27 593
12355.32 621
12356.37 634
12357.42 628
12358.47 615
12359.52 602
12360.57 608
12361.61 589
12362.66 603
12363.71 623
12364.76 636
12365.81 609
12366.86 614
12367.91 630
12368.96 597
12370.01 589
12371.06 632
12372.11 620
12373.15 623
12374.20 585
12375.25 611
12376.30 629
12377.35 599
12378.40 597
12379.45 629
12380.50 610
12381.55 611
12382.60 624
12383.65 607
12384.70 596
12385.75 613
12386.80 608
12387.85 639
12388.90 594
12389.95 621
12391.00 596
12392.05 633
12393.10 617
12394.15 620
12395.20 597
12396.25 630
12397.30 601
12398.35 614
12399.40 639
12400.45 619
12401.50 630
12402.55 612
12403.60 631
12404.65 621
12405.70 618
12406.75 593
12407.81 638
12408.86 634
12409.91 624
12410.96 639
12412.01 643
12413.06 627
12414.11 621
12415.16 617
12416.21 623
12417.26 638
12418.32 659
12419.37 663
12420.42 636
12421.47 633
12422.52 617
12423.57 640
12424.62 623
12425.68 616
12426.73 642
12427.78 649
12428.83 645
12429.88 659
12430.93 662
12431.99 647
12433.04 639
12434.09 661
12435.14 667
12436.19 665
12437.24 656
12438.30 655
12439.35 680
12440.40 672
12441.45 656
12442.51 679
12443.56 657
12444.61 685
12445.66 703
12446.71 701
12447.77 688
12448.82 686
12449.87 717
12450.92 747
12451.98 731
12453.03 725
12454.08 729
12455.14 717
12456.19 739
12457.24 749
12458.29 766
12459.35 763
12460.40 791
12461.45 796
12462.51 802
12463.56 808
12464.61 820
12465.67 856
12466.72 888
12467.77 903
12468.83 899
12469.88 928
12470.93 985
12471.99 995
12473.04 971
12474.09 1002
12475.15 1026
12476.20 1031
12477.25 1038
12478.31 1057
12479.36 1009
12480.42 1003
12481.47 1027
12482.52 999
12483.58 993
12484.63 997
12485.69 978
12486.74 953
12487.79 950
12488.85 923
12489.90 914
12490.96 929
12492.01 882
12493.06 896
12494.12 885
12495.17 864
12496.23 830
12497.28 842
12498.34 842
12499.39 824
12500.45 812
12501.50 806
12502.56 832
12503.61 805
12504.67 821
12505.72 836
12506.78 835
12507.83 815
12508.89 839
12509.94 812
12511.00 810
12512.05 819
12513.11 805
12514.16 825
12515.22 759
12516.27 798
12517.33 822
12518.38 807
12519.44 779
12520.49 789
12521.55 811
12522.60 793
12523.66 802
12524.72 800
12525.77 808
12526.83 786
12527.88 804
12528.94 813
12530.00 808
12531.05 821
12532.11 811
12533.16 836
12534.22 821
12535.28 835
12536.33 860
12537.39 853
12538.44 856
12539.50 887
12540.56 892
12541.61 913
12542.67 918
12543.73 910
12544.78 932
12545.84 956
12546.90 957
12547.95 976
12549.01 947
12550.07 955
12551.12 1005
12552.18 1007
12553.24 1004
12554.29 1004
12555.35 1008
12556.41 1031
12557.47 1011
12558.52 970
12559.58 968
12560.64 957
12561.69 956
12562.75 910
12563.81 899
12564.87 883
12565.92 888
12566.98 889
12568.04 861
12569.10 864
12570.15 839
12571.21 828
12572.27 854
12573.33 808
12574.38 790
12575.44 822
12576.50 822
12577.56 795
12578.62 755
12579.67 779
12580.73 801
12581.79 794
12582.85 769
12583.91 781
12584.96 815
12586.02 788
12587.08 777
12588.14 807
12589.20 750
12590.26 757
12591.32 772
12592.37 797
12593.43 746
12594.49 737
12595.55 749
12596.61 743
12597.67 781
12598.73 749
12599.78 744
12600.84 769
12601.90 774
12602.96 766
12604.02 788
12605.08 750
12606.14 770
12607.20 777
12608.26 798
12609.32 734
12610.38 751
12611.44 769
12612.49 774
12613.55 772
12614.61 791
12615.67 794
12616.73 781
12617.79 802
12618.85 821
12619.91 821
12620.97 813
12622.03 811
12623.09 824
12624.15 827
12625.21 814
12626.27 847
12627.33 826
12628.39 826
12629.45 835
12630.51 812
12631.57 844
12632.63 835
12633.69 843
12634.75 831
12635.81 856
12636.87 839
12637.93 826
12638.99 835
12640.05 835
12641.12 799
12642.18 794
12643.24 785
12644.30 766
12645.36 744
12646.42 779
12647.48 767
12648.54 756
12649.60 719
12650.66 746
12651.72 759
12652.78 754
12653.85 709
12654.91 731
12655.97 707
12657.03 698
12658.09 724
12659.15 732
12660.21 703
12661.28 711
12662.34 702
12663.40 725
12664.46 688
12665.52 671
12666.58 703
12667.64 703
12668.71 691
12669.77 707
12670.83 713
12671.89 707
12672.95 691
12674.02 685
12675.08 686
12676.14 696
12677.20 692
12678.26 710
12679.33 711
12680.39 662
12681.45 690
12682.51 697
12683.58 715
12684.64 664
12685.70 692
12686.76 696
12687.83 685
12688.89 711
12689.95 686
12691.01 662
12692.08 659
12693.14 680
12694.20 678
12695.27 683
12696.33 654
12697.39 665
12698.45 703
12699.52 683
12700.58 675
12701.64 686
12702.71 672
12703.77 683
12704.83 692
12705.90 705
12706.96 678
12708.02 707
12709.09 670
12710.15 707
12711.21 662
12712.28 673
12713.34 686
12714.40 703
12715.47 670
12716.53 675
12717.60 685
12718.66 679
12719.72 699
12720.79 677
12721.85 671
12722.92 672
12723.98 695
12725.04 660
12726.11 687
12727.17 655
12728.24 679
12729.30 687
12730.37 715
12731.43 653
12732.49 662
12733.56 671
12734.62 691
12735.69 690
12736.75 638
12737.82 674
12738.88 676
12739.95 654
12741.01 645
12742.08 660
12743.14 653
12744.21 658
12745.27 659
12746.34 670
12747.40 646
12748.47 655
12749.53 655
12750.60 639
12751.66 647
12752.73 651
12753.79 647
12754.86 626
12755.92 654
12756.99 650
12758.05 660
12759.12 646
12760.18 640
12761.25 593
12762.32 627
12763.38 608
12764.45 630
12765.51 624
12766.58 626
12767.65 620
12768.71 599
12769.78 643
12770.84 615
12771.91 598
12772.98 591
12774.04 625
12775.11 601
12776.17 570
12777.24 608
12778.31 603
12779.37 595
12780.44 577
12781.51 573
12782.57 590
12783.64 589
12784.71 613
12785.77 611
12786.84 571
12787.91 574
12788.97 601
12790.04 606
12791.11 569
12792.17 567
12793.24 570
12794.31 589
12795.37 564
12796.44 569
12797.51 580
12798.58 586
12799.64 562
12800.71 575
12801.78 559
12802.85 556
12803.91 563
12804.98 565
12806.05 582
12807.12 570
12808.18 600
12809.25 580
12810.32 611
12811.39 593
12812.45 616
12813.52 586
12814.59 593
12815.66 606
12816.73 588
12817.79 612
12818.86 601
12819.93 584
12821.00 579
12822.07 564
12823.13 606
12824.20 598
12825.27 588
12826.34 606
12827.41 584
12828.48 564
12829.54 569
12830.61 600
12831.68 619
12832.75 606
12833.82 591
12834.89 576
12835.96 572
12837.02 567
12838.09 569
12839.16 565
12840.23 576
12841.30 570
12842.37 578
12843.44 549
12844.51 550
12845.58 556
12846.65 539
12847.72 521
12848.78 528
12849.85 521
12850.92 509
12851.99 520
12853.06 526
12854.13 526
12855.20 512
12856.27 494
12857.34 498
12858.41 502
12859.48 508
12860.55 505
12861.62 522
12862.69 506
12863.76 493
12864.83 508
12865.90 495
12866.97 486
12868.04 493
12869.11 478
12870.18 480
12871.25 485
12872.32 493
12873.39 485
12874.46 485
12875.53 467
12876.60 489
12877.67 497
12878.74 509
12879.81 485
12880.88 477
12881.95 479
12883.03 464
12884.10 467
12885.17 474
12886.24 490
12887.31 455
12888.38 497
12889.45 473
12890.52 489
12891.59 457
12892.66 474
12893.74 461
12894.81 467
12895.88 457
12896.95 462
12898.02 464
12899.09 476
12900.16 452
12901.23 485
12902.31 467
12903.38 448
12904.45 471
12905.52 467
12906.59 468
12907.66 472
12908.74 465
12909.81 465
12910.88 478
12911.95 481
12913.02 485
12914.10 467
12915.17 481
12916.24 457
12917.31 467
12918.38 468
12919.46 456
12920.53 479
12921.60 454
12922.67 441
12923.75 463
12924.82 475
12925.89 451
12926.96 452
12928.04 456
12929.11 499
12930.18 463
12931.25 467
12932.33 454
12933.40 453
12934.47 455
12935.55 461
12936.62 436
12937.69 418
12938.76 443
12939.84 471
12940.91 443
12941.98 462
12943.06 452
12944.13 427
12945.20 438
12946.28 444
12947.35 455
12948.42 448
12949.50 446
12950.57 451
12951.64 448
12952.72 447
12953.79 431
12954.87 470
12955.94 447
12957.01 448
12958.09 440
12959.16 457
12960.23 446
12961.31 440
12962.38 433
12963.46 435
12964.53 432
12965.60 452
12966.68 442
12967.75 442
12968.83 443
12969.90 433
12970.98 440
12972.05 469
12973.13 467
12974.20 438
12975.27 422
12976.35 454
12977.42 469
12978.50 448
12979.57 444
12980.65 441
12981.72 467
12982.80 431
12983.87 447
12984.95 429
12986.02 438
12987.10 433
12988.17 451
12989.25 442
12990.32 423
12991.40 439
12992.47 456
12993.55 446
12994.62 427
12995.70 419
12996.77 451
12997.85 436
12998.93 449
13000.00 448
13001.08 456
13002.15 448
13003.23 446
13004.30 456
13005.38 420
13006.46 428
13007.53 439
13008.61 447
13009.68 439
13010.76 447
13011.84 468
13012.91 481
13013.99 451
13015.06 420
13016.14 424
13017.22 454
13018.29 445
13019.37 456
13020.45 462
13021.52 429
13022.60 446
13023.68 451
13024.75 421
13025.83 437
13026.91 458
13027.98 484
13029.06 457
13030.14 457
13031.21 452
13032.29 441
13033.37 469
13034.44 450
13035.52 442
13036.60 445
13037.67 476
13038.75 463
13039.83 455
13040.91 432
13041.98 443
13043.06 460
13044.14 456
13045.22 450
13046.29 434
13047.37 444
13048.45 465
13049.53 455
13050.60 422
13051.68 421
13052.76 444
13053.84 453
13054.91 455
13055.99 429
13057.07 416
13058.15 458
13059.23 467
13060.30 444
13061.38 401
13062.46 438
13063.54 461
13064.62 436
13065.70 442
13066.77 428
13067.85 424
13068.93 474
13070.01 457
13071.09 430
13072.17 430
13073.25 447
13074.32 449
13075.40 454
13076.48 424
13077.56 426
13078.64 442
13079.72 458
13080.80 446
13081.88 421
13082.95 410
13084.03 441
13085.11 471
13086.19 435
13087.27 420
13088.35 439
13089.43 454
13090.51 466
13091.59 449
13092.67 445
13093.75 464
13094.83 487
13095.91 450
13096.99 421
13098.07 459
13099.15 451
13100.22 480
13101.30 472
13102.38 461
13103.46 470
13104.54 487
13105.62 470
13106.70 455
13107.78 442
13108.86 460
13109.94 464
13111.02 507
13112.10 458
13113.19 457
13114.27 490
13115.35 461
13116.43 496
13117.51 460
13118.59 471
13119.67 487
13120.75 475
13121.83 457
13122.91 448
13123.99 471
13125.07 484
13126.15 482
13127.23 465
13128.31 453
13129.39 463
13130.48 506
13131.56 472
13132.64 490
13133.72 488
13134.80 499
13135.88 502
13136.96 495
13138.04 472
13139.12 500
13140.21 486
13141.29 488
13142.37 469
13143.45 475
13144.53 475
13145.61 497
13146.70 503
13147.78 467
13148.86 496
13149.94 493
13151.02 529
13152.10 500
13153.19 508
13154.27 499
13155.35 500
13156.43 507
13157.51 489
13158.60 481
13159.68 503
13160.76 511
13161.84 525
13162.93 533
13164.01 479
13165.09 508
13166.17 516
13167.25 516
13168.34 495
13169.42 530
13170.50 533
13171.59 526
13172.67 529
13173.75 528
13174.83 513
13175.92 532
13177.00 515
13178.08 515
13179.17 523
13180.25 535
13181.33 534
13182.41 524
13183.50 501
13184.58 515
13185.66 549
13186.75 526
13187.83 557
13188.91 522
13190.00 573
13191.08 543
13192.16 535
13193.25 520
13194.33 532
13195.42 547
13196.50 542
13197.58 522
13198.67 546
13199.75 537
13200.83 529
13201.92 547
13203.00 541
13204.09 569
13205.17 538
13206.25 560
13207.34 552
13208.42 564
13209.51 524
13210.59 561
13211.68 580
13212.76 596
13213.84 574
13214.93 590
13216.01 571
13217.10 559
13218.18 553
13219.27 566
13220.35 580
13221.44 583
13222.52 590
13223.61 574
13224.69 557
13225.78 585
13226.86 597
13227.95 604
13229.03 572
13230.12 611
13231.20 600
13232.29 609
13233.37 604
13234.46 601
13235.54 626
13236.63 638
13237.71 601
13238.80 602
13239.88 623
13240.97 619
13242.05 634
13243.14 629
13244.23 623
13245.31 625
13246.40 633
13247.48 651
13248.57 651
13249.65 656
13250.74 673
13251.83 647
13252.91 653
13254.00 677
13255.08 686
13256.17 701
13257.26 700
13258.34 668
13259.43 702
13260.52 694
13261.60 674
13262.69 695
13263.77 712
13264.86 690
13265.95 692
13267.03 725
13268.12 719
13269.21 726
13270.29 726
13271.38 713
13272.47 707
13273.55 739
13274.64 756
13275.73 741
13276.82 721
13277.90 724
13278.99 763
13280.08 764
13281.16 745
13282.25 724
13283.34 796
13284.43 813
13285.51 794
13286.60 769
13287.69 797
13288.78 804
13289.86 823
13290.95 819
13292.04 811
13293.13 796
13294.21 809
13295.30 858
13296.39 871
13297.48 832
13298.56 846
13299.65 878
13300.74 844
13301.83 843
13302.92 864
13304.00 862
13305.09 904
13306.18 905
13307.27 910
13308.36 922
13309.45 887
13310.53 907
13311.62 918
13312.71 909
13313.80 950
13314.89 924
13315.98 943
13317.07 919
13318.15 939
13319.24 936
13320.33 965
13321.42 954
13322.51 961
13323.60 961
13324.69 962
13325.78 1000
13326.87 994
13327.95 1001
13329.04 984
13330.13 995
13331.22 1018
13332.31 1060
13333.40 1022
13334.49 1017
13335.58 995
13336.67 1023
13337.76 1029
13338.85 1052
13339.94 1038
13341.03 1046
13342.12 1042
13343.21 1068
13344.30 1061
13345.39 1059
13346.48 1083
13347.57 1056
13348.66 1096
13349.75 1104
13350.84 1074
13351.93 1080
13353.02 1078
13354.11 1066
13355.20 1113
13356.29 1087
13357.38 1110
13358.47 1117
13359.56 1106
13360.65 1091
13361.74 1139
13362.83 1145
13363.92 1122
13365.01 1116
13366.10 1161
13367.19 1143
13368.28 1107
13369.37 1172
13370.46 1123
13371.55 1148
13372.65 1127
13373.74 1128
13374.83 1131
13375.92 1094
13377.01 1069
13378.10 1095
13379.19 1068
13380.28 1075
13381.37 1084
13382.47 1061
13383.56 1022
13384.65 1037
13385.74 1057
13386.83 1036
13387.92 1011
13389.01 1012
13390.11 1052
13391.20 1018
13392.29 991
13393.38 1019
13394.47 1015
13395.56 1001
13396.66 985
13397.75 985
13398.84 1011
13399.93 968
13401.02 997
13402.12 1006
13403.21 988
13404.30 977
13405.39 989
13406.49 953
13407.58 988
13408.67 966
13409.76 964
13410.86 988
13411.95 993
13413.04 954
13414.13 958
13415.23 957
13416.32 946
13417.41 955
13418.50 989
13419.60 969
13420.69 987
13421.78 971
13422.88 1002
13423.97 966
13425.06 957
13426.15 979
13427.25 995
13428.34 981
13429.43 986
13430.53 1000
13431.62 974
13432.71 1004
13433.81 1004
13434.90 1034
13435.99 1013
13437.09 1004
13438.18 974
13439.27 1052
13440.37 1023
13441.46 1013
13442.56 1045
13443.65 1018
13444.74 1040
13445.84 1017
13446.93 1034
13448.03 1027
13449.12 1007
13450.21 1047
13451.31 1058
13452.40 1048
13453.50 1043
13454.59 1060
13455.68 1099
13456.78 1047
13457.87 1085
13458.97 1081
13460.06 1106
13461.16 1080
13462.25 1082
13463.35 1107
13464.44 1080
13465.54 1080
13466.63 1099
13467.73 1118
13468.82 1105
13469.91 1102
13471.01 1111
13472.10 1134
13473.20 1123
13474.29 1146
13475.39 1118
13476.48 1138
13477.58 1138
13478.68 1135
13479.77 1162
13480.87 1187
13481.96 1149
13483.06 1148
13484.15 1139
13485.25 1182
13486.34 1195
13487.44 1191
13488.53 1186
13489.63 1185
13490.73 1205
13491.82 1207
13492.92 1238
13494.01 1209
13495.11 1216
13496.21 1226
13497.30 1262
13498.40 1219
13499.49 1213
13500.59 1221
13501.69 1211
13502.78 1212
13503.88 1206
13504.97 1228
13506.07 1246
13507.17 1201
13508.26 1263
13509.36 1263
13510.46 1211
13511.55 1221
13512.65 1191
13513.75 1200
13514.84 1201
13515.94 1174
13517.04 1184
13518.13 1173
13519.23 1182
13520.33 1158
13521.42 1185
13522.52 1159
13523.62 1190
13524.72 1158
13525.81 1157
13526.91 1133
13528.01 1155
13529.10 1150
13530.20 1122
13531.30 1104
13532.40 1109
13533.49 1114
13534.59 1106
13535.69 1068
13536.79 1083
13537.88 1095
13538.98 1078
13540.08 1093
13541.18 1077
13542.28 1056
13543.37 1057
13544.47 1071
13545.57 1050
13546.67 1080
13547.77 1039
13548.86 1039
13549.96 1017
13551.06 1019
13552.16 999
13553.26 995
13554.35 1023
13555.45 1002
13556.55 1012
13557.65 978
13558.75 992
13559.85 999
13560.95 1008
13562.04 994
13563.14 948
13564.24 931
13565.34 961
13566.44 989
13567.54 976
13568.64 965
13569.74 970
13570.83 992
13571.93 1005
13573.03 992
13574.13 984
13575.23 998
13576.33 978
13577.43 1007
13578.53 973
13579.63 932
13580.73 932
13581.83 964
13582.93 952
13584.03 967
13585.13 970
13586.22 972
13587.32 954
13588.42 945
13589.52 948
13590.62 959
13591.72 934
13592.82 937
13593.92 914
13595.02 958
13596.12 945
13597.22 941
13598.32 964
13599.42 960
13600.52 964
13601.62 939
13602.72 952
13603.82 978
13604.92 961
13606.03 977
13607.13 959
13608.23 959
13609.33 970
13610.43 1007
13611.53 988
13612.63 965
13613.73 943
13614.83 972
13615.93 977
13617.03 970
13618.13 972
13619.23 974
13620.33 1002
13621.44 1007
13622.54 997
13623.64 973
13624.74 1043
13625.84 988
13626.94 997
13628.04 985
13629.14 1004
13630.25 996
13631.35 984
13632.45 981
13633.55 1024
13634.65 1019
13635.75 962
13636.85 968
13637.96 995
13639.06 1015
13640.16 991
13641.26 997
13642.36 983
13643.47 1001
13644.57 1023
13645.67 1000
13646.77 983
13647.87 970
13648.98 988
13650.08 982
13651.18 1001
13652.28 992
13653.38 995
13654.49 989
13655.59 975
13656.69 952
13657.79 999
13658.90 989
13660.00 977
13661.10 967
13662.20 976
13663.31 977
13664.41 974
13665.51 981
13666.62 983
13667.72 948
13668.82 976
13669.92 1018
13671.03 998
13672.13 976
13673.23 973
13674.34 947
13675.44 968
13676.54 982
13677.65 1000
13678.75 995
13679.85 984
13680.96 983
13682.06 984
13683.16 997
13684.27 1029
13685.37 995
13686.48 1024
13687.58 992
13688.68 1010
13689.79 1003
13690.89 1001
13691.99 996
13693.10 981
13694.20 1012
13695.31 1026
13696.41 1028
13697.51 1024
13698.62 1053
13699.72 1028
13700.83 1048
13701.93 1019
13703.04 1070
13704.14 1054
13705.24 1051
13706.35 1071
13707.45 1073
13708.56 1071
13709.66 1060
13710.77 1067
13711.87 1097
13712.98 1114
13714.08 1064
13715.19 1087
13716.29 1112
13717.40 1115
13718.50 1123
13719.61 1142
13720.71 1128
13721.82 1131
13722.92 1145
13724.03 1167
13725.13 1165
13726.24 1189
13727.34 1204
13728.45 1214
13729.55 1215
13730.66 1174
13731.76 1212
13732.87 1258
13733.97 1257
13735.08 1235
13736.19 1263
13737.29 1257
13738.40 1276
13739.50 1286
13740.61 1328
13741.72 1321
13742.82 1331
13743.93 1349
13745.03 1355
13746.14 1380
13747.25 1396
13748.35 1399
13749.46 1448
13750.56 1470
13751.67 1494
13752.78 1513
13753.88 1529
13754.99 1506
13756.10 1561
13757.20 1550
13758.31 1552
13759.42 1604
13760.52 1636
13761.63 1651
13762.74 1641
13763.84 1630
13764.95 1685
13766.06 1676
13767.16 1687
13768.27 1647
13769.38 1660
13770.48 1663
13771.59 1663
13772.70 1672
13773.81 1675
13774.91 1613
13776.02 1639
13777.13 1592
13778.23 1551
13779.34 1545
13780.45 1525
13781.56 1497
13782.66 1484
13783.77 1424
13784.88 1420
13785.99 1414
13787.09 1357
13788.20 1321
13789.31 1311
13790.42 1312
13791.53 1267
13792.63 1250
13793.74 1222
13794.85 1189
13795.96 1168
13797.07 1206
13798.17 1134
13799.28 1144
13800.39 1126
13801.50 1135
13802.61 1106
13803.72 1058
13804.82 1062
13805.93 1084
13807.04 1098
13808.15 1067
13809.26 1038
13810.37 1059
13811.48 1045
13812.58 1033
13813.69 1035
13814.80 1008
13815.91 998
13817.02 993
13818.13 1012
13819.24 1002
13820.35 1001
13821.46 990
13822.57 971
13823.67 992
13824.78 987
13825.89 979
13827.00 959
13828.11 997
13829.22 973
13830.33 985
13831.44 951
13832.55 940
13833.66 969
13834.77 968
13835.88 980
13836.99 961
13838.10 958
13839.21 960
13840.32 955
13841.43 917
13842.54 990
13843.65 936
13844.76 959
13845.87 944
13846.98 938
13848.09 955
13849.20 950
13850.31 954
13851.42 956
13852.53 942
13853.64 954
13854.75 965
13855.86 966
13856.97 959
13858.08 943
13859.19 982
13860.30 956
13861.41 950
13862.52 939
13863.63 960
13864.75 969
13865.86 984
13866.97 941
13868.08 962
13869.19 937
13870.30 966
13871.41 976
13872.52 979
13873.63 975
13874.75 969
13875.86 953
13876.97 964
13878.08 990
13879.19 979
13880.30 994
13881.41 1003
13882.53 1009
13883.64 972
13884.75 967
13885.86 961
13886.97 970
13888.08 968
13889.20 965
13890.31 971
13891.42 984
13892.53 1001
13893.64 970
13894.76 949
13895.87 971
13896.98 994
13898.09 1017
13899.20 988
13900.32 978
13901.43 975
13902.54 952
13903.65 970
13904.77 988
13905.88 967
13906.99 950
13908.10 930
13909.22 931
13910.33 911
13911.44 913
13912.55 930
13913.67 949
13914.78 943
13915.89 933
13917.01 904
13918.12 919
13919.23 900
13920.34 873
13921.46 908
13922.57 909
13923.68 883
13924.80 886
13925.91 878
13927.02 852
13928.14 873
13929.25 853
13930.36 863
13931.48 870
13932.59 853
13933.70 847
13934.82 883
13935.93 840
13937.05 845
13938.16 843
13939.27 811
13940.39 823
13941.50 853
13942.62 868
13943.73 834
13944.84 846
13945.96 837
13947.07 836
13948.19 808
13949.30 824
13950.41 810
13951.53 819
13952.64 793
13953.76 795
13954.87 810
13955.99 801
13957.10 786
13958.22 805
13959.33 818
13960.44 797
13961.56 774
13962.67 811
13963.79 798
13964.90 785
13966.02 804
13967.13 802
13968.25 800
13969.36 768
13970.48 791
13971.59 805
13972.71 810
13973.82 767
13974.94 775
13976.05 791
13977.17 775
13978.29 776
13979.40 784
13980.52 787
13981.63 789
13982.75 791
13983.86 801
13984.98 795
13986.09 766
13987.21 799
13988.33 798
13989.44 789
13990.56 783
13991.67 788
13992.79 796
13993.91 789
13995.02 812
13996.14 791
13997.25 792
13998.37 771
13999.49 791
14000.60 799
14001.72 816
14002.84 769
14003.95 800
14005.07 833
14006.18 842
14007.30 794
14008.42 815
14009.53 833
14010.65 802
14011.77 818
14012.88 809
14014.00 819
14015.12 790
14016.23 792
14017.35 797
14018.47 801
14019.59 775
14020.70 838
14021.82 831
14022.94 782
14024.05 803
14025.17 830
14026.29 840
14027.41 797
14028.52 824
14029.64 820
14030.76 840
14031.88 864
14032.99 835
14034.11 833
14035.23 793
14036.35 814
14037.46 852
14038.58 837
14039.70 810
14040.82 844
14041.94 877
14043.05 848
14044.17 881
14045.29 861
14046.41 880
14047.53 899
14048.64 848
14049.76 889
14050.88 883
14052.00 901
14053.12 854
14054.24 879
14055.35 904
14056.47 873
14057.59 904
14058.71 936
14059.83 919
14060.95 905
14062.07 912
14063.19 949
14064.30 923
14065.42 924
14066.54 922
14067.66 951
14068.78 979
14069.90 978
14071.02 995
14072.14 988
14073.26 1001
14074.38 968
14075.49 989
14076.61 974
14077.73 1002
14078.85 1000
14079.97 1032
14081.09 1044
14082.21 1000
14083.33 1033
14084.45 1021
14085.57 1057
14086.69 1024
14087.81 1070
14088.93 1054
14090.05 1052
14091.17 1034
14092.29 1070
14093.41 1062
14094.53 1035
14095.65 1087
14096.77 1090
14097.89 1046
14099.01 1057
14100.13 1084
14101.25 1045
14102.37 1049
14103.49 1055
14104.61 1046
14105.73 1028
14106.85 1041
14107.97 1005
14109.09 1015
14110.21 976
14111.33 1005
14112.46 1000
14113.58 1003
14114.70 983
14115.82 979
14116.94 960
14118.06 945
14119.18 954
14120.30 934
14121.42 951
14122.54 923
14123.66 948
14124.79 905
14125.91 905
14127.03 906
14128.15 907
14129.27 886
14130.39 906
14131.51 889
14132.64 886
14133.76 876
14134.88 847
14136.00 839
14137.12 852
14138.24 853
14139.37 845
14140.49 835
14141.61 861
14142.73 839
14143.85 802
14144.98 828
14146.10 818
14147.22 818
14148.34 769
14149.46 780
14150.59 813
14151.71 796
14152.83 766
14153.95 787
14155.08 814
14156.20 806
14157.32 778
14158.44 770
14159.57 780
14160.69 786
14161.81 798
14162.93 766
14164.06 780
14165.18 798
14166.30 796
14167.43 791
14168.55 793
14169.67 764
14170.79 757
14171.92 787
14173.04 768
14174.16 766
14175.29 786
14176.41 807
14177.53 772
14178.66 797
14179.78 750
14180.90 764
14182.03 769
14183.15 782
14184.27 737
14185.40 725
14186.52 746
14187.65 773
14188.77 753
14189.89 736
14191.02 728
14192.14 779
14193.27 772
14194.39 765
14195.51 770
14196.64 731
14197.76 744
14198.89 734
14200.01 760
14201.13 728
14202.26 731
14203.38 756
14204.51 736
14205.63 730
14206.76 706
14207.88 720
14209.01 750
14210.13 719
14211.25 732
14212.38 745
14213.50 719
14214.63 749
14215.75 746
14216.88 730
14218.00 717
14219.13 728
14220.25 726
14221.38 729
14222.50 703
14223.63 683
14224.75 695
14225.88 710
14227.00 686
14228.13 704
14229.25 732
14230.38 732
14231.51 715
14232.63 690
14233.76 679
14234.88 692
14236.01 704
14237.13 689
14238.26 677
14239.39 671
14240.51 664
14241.64 688
14242.76 692
14243.89 672
14245.01 693
14246.14 683
14247.27 682
14248.39 690
14249.52 648
14250.65 686
14251.77 668
14252.90 661
14254.02 668
14255.15 665
14256.28 664
14257.40 650
14258.53 643
14259.66 646
14260.78 650
14261.91 635
14263.04 652
14264.16 648
14265.29 652
14266.42 644
14267.54 620
14268.67 642
14269.80 654
14270.92 637
14272.05 617
14273.18 629
14274.31 625
14275.43 588
14276.56 632
14277.69 630
14278.82 613
14279.94 609
14281.07 624
14282.20 621
14283.33 622
14284.45 635
14285.58 607
14286.71 600
14287.84 586
14288.96 615
14290.09 600
14291.22 602
14292.35 613
14293.47 614
14294.60 594
14295.73 582
14296.86 575
14297.99 565
14299.11 581
14300.24 583
14301.37 613
14302.50 604
14303.63 574
14304.76 583
14305.88 587
14307.01 583
14308.14 574
14309.27 577
14310.40 564
14311.53 573
14312.66 568
14313.78 565
14314.91 552
14316.04 559
14317.17 568
14318.30 567
14319.43 553
14320.56 555
14321.69 574
14322.82 553
14323.95 543
14325.07 541
14326.20 533
14327.33 539
14328.46 532
14329.59 542
14330.72 535
14331.85 540
14332.98 561
14334.11 550
14335.24 558
14336.37 547
14337.50 565
14338.63 563
14339.76 548
14340.89 530
14342.02 553
14343.15 530
14344.28 537
14345.41 568
14346.54 549
14347.67 521
14348.80 543
14349.93 547
14351.06 544
14352.19 509
14353.32 529
14354.45 570
14355.58 534
14356.71 533
14357.84 512
14358.97 513
14360.10 531
14361.23 526
14362.36 531
14363.49 496
14364.62 514
14365.75 506
14366.88 524
14368.02 511
14369.15 513
14370.28 500
14371.41 500
14372.54 517
14373.67 511
14374.80 509
14375.93 536
14377.06 536
14378.20 519
14379.33 520
14380.46 537
14381.59 521
14382.72 538
14383.85 530
14384.98 534
14386.12 503
14387.25 502
14388.38 524
14389.51 525
14390.64 491
14391.77 487
14392.91 522
14394.04 508
14395.17 510
14396.30 497
14397.43 525
14398.57 534
14399.70 506
14400.83 501
14401.96 497
14403.09 509
14404.23 507
14405.36 512
14406.49 514
14407.62 519
14408.76 523
14409.89 521
14411.02 516
14412.15 534
14413.29 528
14414.42 507
14415.55 510
14416.68 492
14417.82 528
14418.95 519
14420.08 512
14421.22 493
14422.35 523
14423.48 507
14424.62 529
14425.75 503
14426.88 516
14428.01 544
14429.15 544
14430.28 516
14431.41 545
14432.55 520
14433.68 510
14434.81 530
14435.95 527
14437.08 530
14438.22 526
14439.35 529
14440.48 540
14441.62 514
14442.75 531
14443.88 515
14445.02 518
14446.15 533
14447.29 505
14448.42 491
14449.55 535
14450.69 499
14451.82 526
14452.96 530
14454.09 505
14455.23 518
14456.36 541
14457.49 537
14458.63 524
14459.76 499
14460.90 508
14462.03 519
14463.17 532
14464.30 534
14465.44 521
14466.57 517
14467.71 541
14468.84 534
14469.97 511
14471.11 495
14472.24 487
14473.38 508
14474.51 529
14475.65 518
14476.79 500
14477.92 521
14479.06 496
14480.19 540
14481.33 531
14482.46 539
14483.60 535
14484.73 542
14485.87 556
14487.00 526
14488.14 494
14489.27 505
14490.41 541
14491.55 567
14492.68 527
14493.82 481
14494.95 501
14496.09 492
14497.23 509
14498.36 499
14499.50 486
14500.63 542
14501.77 531
14502.91 535
14504.04 515
14505.18 517
14506.31 533
14507.45 545
14508.59 545
14509.72 510
14510.86 522
14512.00 510
14513.13 541
14514.27 543
14515.41 520
14516.54 528
14517.68 541
14518.82 532
14519.95 535
14521.09 526
14522.23 545
14523.36 548
14524.50 541
14525.64 541
14526.78 532
14527.91 535
14529.05 565
14530.19 561
14531.32 533
14532.46 504
14533.60 535
14534.74 578
14535.87 561
14537.01 544
14538.15 529
14539.29 547
14540.42 540
14541.56 535
14542.70 538
14543.84 562
14544.97 540
14546.11 566
14547.25 554
14548.39 547
14549.53 564
14550.66 588
14551.80 576
14552.94 570
14554.08 549
14555.22 572
14556.36 597
14557.49 593
14558.63 592
14559.77 579
14560.91 585
14562.05 568
14563.19 584
14564.32 598
14565.46 620
14566.60 619
14567.74 599
14568.88 611
14570.02 604
14571.16 610
14572.30 613
14573.43 645
14574.57 599
14575.71 621
14576.85 646
14577.99 619
14579.13 621
14580.27 649
14581.41 675
14582.55 661
14583.69 672
14584.83 674
14585.97 691
14587.10 658
14588.24 684
14589.38 702
14590.52 678
14591.66 684
14592.80 706
14593.94 716
14595.08 721
14596.22 680
14597.36 716
14598.50 744
14599.64 735
14600.78 718
14601.92 720
14603.06 761
14604.20 741
14605.34 746
14606.48 761
14607.62 757
14608.76 797
14609.90 775
14611.04 802
14612.18 801
14613.32 812
14614.47 815
14615.61 824
14616.75 831
14617.89 834
14619.03 845
14620.17 846
14621.31 835
14622.45 862
14623.59 864
14624.73 871
14625.87 910
14627.01 880
14628.16 903
14629.30 903
14630.44 907
14631.58 898
14632.72 932
14633.86 919
14635.00 918
14636.14 968
14637.29 958
14638.43 925
14639.57 928
14640.71 930
14641.85 905
14642.99 893
14644.13 918
14645.28 895
14646.42 871
14647.56 868
14648.70 837
14649.84 845
14650.99 828
14652.13 838
14653.27 827
14654.41 820
14655.55 802
14656.70 779
14657.84 732
14658.98 717
14660.12 722
14661.27 713
14662.41 729
14663.55 666
14664.69 687
14665.84 669
14666.98 683
14668.12 622
14669.26 640
14670.41 660
14671.55 647
14672.69 623
14673.83 643
14674.98 649
14676.12 612
14677.26 603
14678.41 606
14679.55 642
14680.69 594
14681.84 576
14682.98 610
14684.12 602
14685.27 561
14686.41 584
14687.55 609
14688.70 579
14689.84 551
14690.98 564
14692.13 568
14693.27 553
14694.41 569
14695.56 532
14696.70 555
14697.84 533
14698.99 548
14700.13 559
14701.28 540
14702.42 514
14703.56 542
14704.71 547
14705.85 527
14707.00 511
14708.14 520
14709.28 539
14710.43 528
14711.57 539
14712.72 515
14713.86 530
14715.01 539
14716.15 553
14717.30 551
14718.44 509
14719.58 486
14720.73 516
14721.87 533
14723.02 512
14724.16 488
14725.31 533
14726.45 510
14727.60 490
14728.74 530
14729.89 504
14731.03 527
14732.18 527
14733.32 523
14734.47 526
14735.61 507
14736.76 510
14737.90 525
14739.05 488
14740.20 480
14741.34 498
14742.49 505
14743.63 502
14744.78 467
14745.92 487
14747.07 496
14748.21 513
14749.36 474
14750.51 469
14751.65 484
14752.80 515
14753.94 498
14755.09 490
14756.24 481
14757.38 465
14758.53 508
14759.67 490
14760.82 475
14761.97 446
14763.11 481
14764.26 506
14765.41 468
14766.55 467
14767.70 487
14768.85 473
14769.99 472
14771.14 460
14772.29 493
14773.43 469
14774.58 459
14775.73 449
14776.87 464
14778.02 474
14779.17 457
14780.31 464
14781.46 465
14782.61 470
14783.76 436
14784.90 461
14786.05 447
14787.20 439
14788.34 440
14789.49 434
14790.64 452
14791.79 446
14792.93 436
14794.08 434
14795.23 440
14796.38 429
14797.52 433
14798.67 422
14799.82 425
14800.97 440
14802.12 415
14803.26 431
14804.41 396
14805.56 399
14806.71 418
14807.86 404
14809.00 410
14810.15 417
14811.30 419
14812.45 430
14813.60 416
14814.74 396
14815.89 397
14817.04 389
14818.19 405
14819.34 399
14820.49 393
14821.64 383
14822.78 402
14823.93 414
14825.08 382
14826.23 380
14827.38 396
14828.53 403
14829.68 374
14830.83 374
14831.97 380
14833.12 397
14834.27 379
14835.42 366
14836.57 368
14837.72 399
14838.87 366
14840.02 354
14841.17 361
14842.32 352
14843.47 357
14844.62 366
14845.77 399
14846.92 381
14848.07 388
14849.22 356
14850.36 377
14851.51 364
14852.66 352
14853.81 377
14854.96 371
14856.11 359
14857.26 366
14858.41 363
14859.56 360
14860.71 369
14861.86 377
14863.01 361
14864.16 348
14865.32 330
14866.47 350
14867.62 378
14868.77 341
14869.92 336
14871.07 339
14872.22 354
14873.37 346
14874.52 350
14875.67 372
14876.82 341
14877.97 340
14879.12 359
14880.27 359
14881.42 357
14882.57 363
14883.73 372
14884.88 340
14886.03 353
14887.18 354
14888.33 340
14889.48 349
14890.63 340
14891.78 348
14892.94 373
14894.09 362
14895.24 373
14896.39 361
14897.54 358
14898.69 348
14899.84 363
14901.00 374
14902.15 364
14903.30 369
14904.45 364
14905.60 360
14906.76 366
14907.91 348
14909.06 367
14910.21 363
14911.36 323
14912.52 335
14913.67 363
14914.82 352
14915.97 343
14917.12 356
14918.28 367
14919.43 347
14920.58 357
14921.73 358
14922.89 348
14924.04 356
14925.19 375
14926.34 357
14927.50 368
14928.65 343
14929.80 384
14930.96 358
14932.11 372
14933.26 334
14934.41 369
14935.57 349
14936.72 343
14937.87 381
14939.03 359
14940.18 357
14941.33 352
14942.49 360
14943.64 357
14944.79 348
14945.95 377
14947.10 362
14948.25 353
14949.41 358
14950.56 359
14951.71 369
14952.87 376
14954.02 362
14955.18 359
14956.33 379
14957.48 366
14958.64 360
14959.79 377
14960.95 376
14962.10 359
14963.25 356
14964.41 364
14965.56 378
14966.72 365
14967.87 353
14969.02 373
14970.18 354
14971.33 384
14972.49 386
14973.64 381
14974.80 366
14975.95 362
14977.11 381
14978.26 396
14979.41 385
14980.57 373
14981.72 387
14982.88 416
14984.03 375
14985.19 341
14986.34 370
14987.50 375
14988.65 380
14989.81 350
14990.96 373
14992.12 349
14993.27 364
14994.43 349
14995.59 358
14996.74 365
14997.90 371
14999.05 400
15000.21 345
15001.36 348
15002.52 317
15003.67 388
15004.83 351
15005.99 349
15007.14 335
15008.30 357
15009.45 339
15010.61 332
15011.76 332
15012.92 327
15014.08 352
15015.23 341
15016.39 341
15017.55 319
15018.70 347
15019.86 322
15021.01 355
15022.17 337
15023.33 340
15024.48 330
15025.64 338
15026.80 323
15027.95 320
15029.11 319
15030.27 327
15031.42 320
15032.58 346
15033.74 336
15034.89 315
15036.05 322
15037.21 325
15038.36 347
15039.52 315
15040.68 327
15041.84 317
15042.99 335
15044.15 297
15045.31 311
15046.46 306
15047.62 312
15048.78 319
15049.94 302
15051.09 315
15052.25 306
15053.41 310
15054.57 302
15055.72 340
15056.88 317
15058.04 328
15059.20 340
15060.36 328
15061.51 305
15062.67 317
15063.83 315
15064.99 318
15066.15 313
15067.30 323
15068.46 333
15069.62 338
15070.78 338
15071.94 309
15073.09 325
15074.25 306
15075.41 336
15076.57 320
15077.73 321
15078.89 290
15080.05 320
15081.20 330
15082.36 343
15083.52 296
15084.68 307
15085.84 336
15087.00 344
15088.16 332
15089.32 313
15090.47 311
15091.63 314
15092.79 339
15093.95 319
15095.11 336
15096.27 305
15097.43 347
15098.59 350
15099.75 354
15100.91 314
15102.07 341
15103.23 361
15104.39 318
15105.55 301
15106.71 336
15107.86 322
15109.02 306
15110.18 343
15111.34 328
15112.50 326
15113.66 325
15114.82 345
15115.98 346
15117.14 345
15118.30 326
15119.46 365
15120.62 367
15121.78 352
15122.94 320
15124.10 343
15125.26 354
15126.43 325
15127.59 352
15128.75 328
15129.91 364
15131.07 351
15132.23 353
15133.39 339
15134.55 335
15135.71 326
15136.87 356
15138.03 346
15139.19 341
15140.35 341
15141.51 339
15142.68 354
15143.84 363
15145.00 358
15146.16 353
15147.32 350
15148.48 335
15149.64 352
15150.80 346
15151.96 347
15153.13 361
15154.29 358
15155.45 388
15156.61 371
15157.77 352
15158.93 357
15160.10 400
15161.26 383
15162.42 385
15163.58 369
15164.74 385
15165.90 373
15167.07 385
15168.23 373
15169.39 378
15170.55 371
15171.71 385
15172.88 385
15174.04 351
15175.20 367
15176.36 387
15177.53 372
15178.69 383
15179.85 403
15181.01 411
15182.18 414
15183.34 383
15184.50 418
15185.66 391
15186.83 389
15187.99 374
15189.15 408
15190.31 391
15191.48 412
15192.64 394
15193.80 415
15194.97 408
15196.13 416
15197.29 414
15198.46 414
15199.62 399
15200.78 418
15201.94 433
15203.11 400
15204.27 408
15205.44 398
15206.60 421
15207.76 402
15208.93 403
15210.09 401
15211.25 433
15212.42 449
15213.58 433
15214.74 436
15215.91 427
15217.07 455
15218.24 436
15219.40 443
15220.56 440
15221.73 447
15222.89 443
15224.06 480
15225.22 469
15226.38 466
15227.55 421
15228.71 469
15229.88 441
15231.04 457
15232.21 464
15233.37 441
15234.53 452
15235.70 449
15236.86 453
15238.03 448
15239.19 437
15240.36 460
15241.52 491
15242.69 464
15243.85 469
15245.02 441
15246.18 479
15247.35 461
15248.51 438
15249.68 469
15250.84 435
15252.01 478
15253.17 471
15254.34 467
15255.50 440
15256.67 464
15257.83 456
15259.00 457
15260.17 458
15261.33 440
15262.50 435
15263.66 461
15264.83 442
15265.99 436
15267.16 416
15268.32 438
15269.49 443
15270.66 406
15271.82 427
15272.99 417
15274.15 434
15275.32 405
15276.49 421
15277.65 406
15278.82 411
15279.99 411
15281.15 431
15282.32 397
15283.48 415
15284.65 425
15285.82 433
15286.98 418
15288.15 380
15289.32 404
15290.48 410
15291.65 422
15292.82 408
15293.98 420
15295.15 385
15296.32 418
15297.48 410
15298.65 399
15299.82 402
15300.99 423
15302.15 430
15303.32 418
15304.49 402
15305.65 417
15306.82 431
15307.99 395
15309.16 394
15310.32 388
15311.49 413
15312.66 420
15313.83 412
15314.99 400
15316.16 420
15317.33 414
15318.50 410
15319.66 409
15320.83 418
15322.00 392
15323.17 405
15324.34 403
15325.50 393
15326.67 404
15327.84 436
15329.01 436
15330.18 397
15331.34 414
15332.51 424
15333.68 435
15334.85 419
15336.02 433
15337.19 418
15338.36 437
15339.52 466
15340.69 433
15341.86 428
15343.03 440
15344.20 425
15345.37 424
15346.54 453
15347.70 444
15348.87 441
15350.04 447
15351.21 469
15352.38 419
15353.55 461
15354.72 476
15355.89 486
15357.06 445
15358.23 441
15359.40 481
15360.56 462
15361.73 458
15362.90 461
15364.07 486
15365.24 486
15366.41 479
15367.58 461
15368.75 475
15369.92 441
15371.09 505
15372.26 477
15373.43 492
15374.60 453
15375.77 484
15376.94 501
15378.11 476
15379.28 451
15380.45 454
15381.62 472
15382.79 489
15383.96 460
15385.13 446
15386.30 458
15387.47 462
15388.64 445
15389.81 455
15390.98 449
15392.15 426
15393.32 436
15394.49 442
15395.67 393
15396.84 406
15398.01 457
15399.18 445
15400.35 424
15401.52 416
15402.69 426
15403.86 435
15405.03 409
15406.20 424
15407.37 423
15408.55 413
15409.72 381
15410.89 417
15412.06 417
15413.23 376
15414.40 390
15415.57 410
15416.75 421
15417.92 403
15419.09 395
15420.26 412
15421.43 393
15422.60 384
15423.78 367
15424.95 385
15426.12 394
15427.29 368
15428.46 377
15429.63 360
15430.81 365
15431.98 366
15433.15 384
15434.32 399
15435.49 354
15436.67 352
15437.84 391
15439.01 369
15440.18 343
15441.36 349
15442.53 390
15443.70 345
15444.87 365
15446.05 367
15447.22 359
15448.39 326
15449.56 360
15450.74 378
15451.91 357
15453.08 349
15454.26 376
15455.43 367
15456.60 340
15457.77 355
15458.95 373
15460.12 367
15461.29 370
15462.47 377
15463.64 353
15464.81 366
15465.99 369
15467.16 369
15468.33 360
15469.51 366
15470.68 377
15471.85 384
15473.03 371
15474.20 342
15475.38 340
15476.55 362
15477.72 357
15478.90 342
15480.07 342
15481.24 373
15482.42 345
15483.59 354
15484.77 352
15485.94 375
15487.12 374
15488.29 366
15489.46 351
15490.64 363
15491.81 344
15492.99 364
15494.16 362
15495.34 363
15496.51 353
15497.68 375
15498.86 384
15500.03 330
15501.21 339
15502.38 340
15503.56 378
15504.73 381
15505.91 344
15507.08 367
15508.26 373
15509.43 372
15510.61 361
15511.78 365
15512.96 358
15514.13 357
15515.31 368
15516.48 363
15517.66 360
15518.83 351
15520.01 373
15521.18 369
15522.36 344
15523.54 336
15524.71 362
15525.89 369
15527.06 367
15528.24 360
15529.41 364
15530.59 369
15531.77 356
15532.94 393
15534.12 360
15535.29 377
15536.47 364
15537.65 384
15538.82 386
15540.00 367
15541.17 356
15542.35 392
15543.53 349
15544.70 353
15545.88 370
15547.06 387
15548.23 404
15549.41 366
15550.59 382
15551.76 393
15552.94 388
15554.12 374
15555.29 373
15556.47 386
15557.65 358
15558.82 347
15560.00 390
15561.18 383
15562.35 399
15563.53 389
15564.71 412
15565.88 392
15567.06 398
15568.24 384
15569.42 384
15570.59 443
15571.77 412
15572.95 407
15574.13 421
15575.30 409
15576.48 401
15577.66 427
15578.84 402
15580.01 396
15581.19 417
15582.37 425
15583.55 421
15584.73 421
15585.90 408
15587.08 433
15588.26 406
15589.44 399
15590.61 418
15591.79 423
15592.97 445
15594.15 430
15595.33 440
15596.51 411
15597.68 420
15598.86 442
15600.04 445
15601.22 442
15602.40 440
15603.58 464
15604.76 480
15605.93 460
15607.11 429
15608.29 458
15609.47 461
15610.65 454
15611.83 468
15613.01 486
15614.19 470
15615.36 459
15616.54 466
15617.72 470
15618.90 471
15620.08 477
15621.26 491
15622.44 501
15623.62 482
15624.80 465
15625.98 519
15627.16 496
15628.34 474
15629.52 476
15630.70 501
15631.88 503
15633.06 502
15634.24 505
15635.41 479
15636.59 499
15637.77 523
15638.95 525
15640.13 515
15641.31 527
15642.49 507
15643.67 544
15644.85 502
15646.03 517
15647.21 537
15648.40 533
15649.58 526
15650.76 519
15651.94 537
15653.12 505
15654.30 525
15655.48 527
15656.66 511
15657.84 526
15659.02 512
15660.20 520
15661.38 528
15662.56 523
15663.74 523
15664.92 511
15666.10 520
15667.29 532
15668.47 522
15669.65 537
15670.83 498
15672.01 532
15673.19 527
15674.37 530
15675.55 479
15676.73 514
15677.92 512
15679.10 515
15680.28 476
15681.46 498
15682.64 476
15683.82 503
15685.01 495
15686.19 477
15687.37 492
15688.55 484
15689.73 489
15690.91 510
15692.10 477
15693.28 497
15694.46 481
15695.64 494
15696.82 497
15698.01 480
15699.19 516
15700.37 501
15701.55 509
15702.74 481
15703.92 483
15705.10 506
15706.28 473
15707.46 484
15708.65 494
15709.83 482
15711.01 503
15712.20 493
15713.38 490
15714.56 510
15715.74 490
15716.93 513
15718.11 488
15719.29 536
15720.48 517
15721.66 526
15722.84 524
15724.02 501
15725.21 512
15726.39 517
15727.57 519
15728.76 528
15729.94 499
15731.12 490
15732.31 536
15733.49 533
15734.67 514
15735.86 506
15737.04 544
15738.23 534
15739.41 554
15740.59 538
15741.78 523
15742.96 546
15744.14 555
15745.33 528
15746.51 522
15747.70 546
15748.88 555
15750.06 567
15751.25 517
15752.43 544
15753.62 551
15754.80 583
15755.99 571
15757.17 535
15758.35 548
15759.54 551
15760.72 567
15761.91 554
15763.09 558
15764.28 538
15765.46 548
15766.65 529
15767.83 568
15769.02 540
15770.20 575
15771.39 578
15772.57 572
15773.76 548
15774.94 544
15776.13 548
15777.31 570
15778.50 554
15779.68 531
15780.87 497
15782.05 550
15783.24 531
15784.42 517
15785.61 524
15786.79 504
15787.98 520
15789.16 533
15790.35 533
15791.54 496
15792.72 509
15793.91 510
15795.09 516
15796.28 497
15797.46 502
15798.65 508
15799.84 508
15801.02 509
15802.21 459
15803.39 484
15804.58 464
15805.77 498
15806.95 473
15808.14 476
15809.33 468
15810.51 469
15811.70 491
15812.88 482
15814.07 458
15815.26 478
15816.44 462
15817.63 511
15818.82 476
15820.00 472
15821.19 476
15822.38 455
15823.57 473
15824.75 448
15825.94 467
15827.13 448
15828.31 474
15829.50 468
15830.69 455
15831.87 457
15833.06 478
15834.25 444
15835.44 462
15836.62 446
15837.81 449
15839.00 454
15840.19 456
15841.37 452
15842.56 456
15843.75 467
15844.94 467
15846.12 464
15847.31 466
15848.50 456
15849.69 430
15850.88 457
15852.06 462
15853.25 426
15854.44 446
15855.63 465
15856.82 449
15858.00 443
15859.19 455
15860.38 439
15861.57 441
15862.76 440
15863.94 446
15865.13 452
15866.32 468
15867.51 450
15868.70 461
15869.89 455
15871.08 450
15872.26 418
15873.45 447
15874.64 462
15875.83 457
15877.02 449
15878.21 462
15879.40 474
15880.59 439
15881.78 460
15882.96 457
15884.15 454
15885.34 455
15886.53 456
15887.72 460
15888.91 471
15890.10 471
15891.29 468
15892.48 482
15893.67 475
15894.86 492
15896.05 454
15897.24 460
15898.43 459
15899.62 470
15900.81 463
15902.00 477
15903.19 459
15904.38 485
15905.57 474
15906.76 515
15907.95 467
15909.14 484
15910.33 488
15911.52 479
15912.71 472
15913.90 494
15915.09 491
15916.28 515
15917.47 503
15918.66 481
15919.85 471
15921.04 490
15922.23 510
15923.42 515
15924.61 489
15925.80 468
15926.99 501
15928.18 492
15929.37 476
15930.56 476
15931.76 476
15932.95 489
15934.14 500
15935.33 457
15936.52 460
15937.71 465
15938.90 470
15940.09 492
15941.28 461
15942.48 471
15943.67 457
15944.86 453
15946.05 449
15947.24 453
15948.43 442
15949.62 426
15950.82 459
15952.01 439
15953.20 414
15954.39 414
15955.58 450
15956.78 410
15957.97 404
15959.16 408
15960.35 417
15961.54 424
15962.74 409
15963.93 402
15965.12 358
15966.31 394
15967.50 410
15968.70 395
15969.89 358
15971.08 376
15972.27 380
15973.47 385
15974.66 339
15975.85 364
15977.04 373
15978.24 359
15979.43 372
15980.62 355
15981.81 356
15983.01 342
15984.20 363
15985.39 379
15986.59 348
15987.78 345
15988.97 347
15990.17 372
15991.36 378
15992.55 312
15993.74 338
15994.94 327
15996.13 336
15997.32 342
15998.52 344
15999.71 355
16000.91 338
16002.10 351
16003.29 368
16004.49 349
16005.68 350
16006.87 334
16008.07 350
16009.26 351
16010.45 330
16011.65 349
16012.84 336
16014.04 319
16015.23 308
16016.42 347
16017.62 358
16018.81 334
16020.01 320
16021.20 348
16022.40 325
16023.59 317
16024.78 312
16025.98 307
16027.17 331
16028.37 303
16029.56 329
16030.76 322
16031.95 337
16033.15 304
16034.34 324
16035.54 309
16036.73 291
16037.93 304
16039.12 314
16040.32 322
16041.51 316
16042.71 309
16043.90 329
16045.10 318
16046.29 321
16047.49 330
16048.68 327
16049.88 301
16051.07 297
16052.27 317
16053.46 302
16054.66 306
16055.85 315
16057.05 325
16058.25 296
16059.44 323
16060.64 290
16061.83 304
16063.03 306
16064.22 284
16065.42 322
16066.62 313
16067.81 303
16069.01 300
16070.20 304
16071.40 299
16072.60 330
16073.79 313
16074.99 319
16076.19 285
16077.38 289
16078.58 297
16079.78 299
16080.97 297
16082.17 287
16083.36 302
16084.56 297
16085.76 287
16086.95 300
16088.15 287
16089.35 290
16090.55 269
16091.74 282
16092.94 317
16094.14 282
16095.33 294
16096.53 295
16097.73 289
16098.92 283
16100.12 285
16101.32 300
16102.52 289
16103.71 279
16104.91 308
16106.11 279
16107.31 256
16108.50 261
16109.70 296
16110.90 306
16112.10 259
16113.29 277
16114.49 298
16115.69 295
16116.89 282
16118.08 259
16119.28 287
16120.48 273
16121.68 276
16122.88 273
16124.07 270
16125.27 288
16126.47 273
16127.67 299
16128.87 281
16130.07 246
16131.26 285
16132.46 285
16133.66 275
16134.86 276
16136.06 280
16137.26 275
16138.46 273
16139.65 281
16140.85 269
16142.05 278
16143.25 277
16144.45 284
16145.65 279
16146.85 306
16148.05 270
16149.25 267
16150.44 279
16151.64 248
16152.84 274
16154.04 268
16155.24 316
16156.44 276
16157.64 275
16158.84 271
16160.04 273
16161.24 280
16162.44 282
16163.64 295
16164.84 269
16166.04 257
16167.24 286
16168.44 277
16169.64 268
16170.84 255
16172.04 267
16173.24 299
16174.44 287
16175.64 281
16176.84 283
16178.04 261
16179.24 279
16180.44 292
16181.64 267
16182.84 255
16184.04 258
16185.24 283
16186.44 285
16187.64 270
16188.84 269
16190.04 269
16191.24 299
16192.44 261
16193.64 263
16194.84 273
16196.04 283
16197.24 283
16198.44 275
16199.64 294
16200.85 279
16202.05 250
16203.25 297
16204.45 272
16205.65 281
16206.85 269
16208.05 286
16209.25 284
16210.45 285
16211.66 276
16212.86 287
16214.06 266
16215.26 283
16216.46 270
16217.66 301
16218.87 299
16220.07 265
16221.27 276
16222.47 275
16223.67 278
16224.87 294
16226.08 288
16227.28 273
16228.48 274
16229.68 293
16230.88 287
16232.09 293
16233.29 280
16234.49 280
16235.69 304
16236.90 288
16238.10 300
16239.30 302
16240.50 305
16241.70 265
16242.91 261
16244.11 299
16245.31 288
16246.51 294
16247.72 317
16248.92 313
16250.12 303
16251.33 291
16252.53 299
16253.73 322
16254.93 314
16256.14 296
16257.34 330
16258.54 302
16259.75 294
16260.95 301
16262.15 296
16263.36 306
16264.56 298
16265.76 295
16266.97 325
16268.17 318
16269.37 298
16270.58 309
16271.78 319
16272.98 320
16274.19 317
16275.39 297
16276.60 284
16277.80 297
16279.00 315
16280.21 298
16281.41 322
16282.62 302
16283.82 322
16285.02 318
16286.23 285
16287.43 306
16288.64 293
16289.84 316
16291.04 298
16292.25 312
16293.45 313
16294.66 286
16295.86 292
16297.07 301
16298.27 309
16299.48 303
16300.68 295
16301.88 319
16303.09 310
16304.29 292
16305.50 337
16306.70 324
16307.91 307
16309.11 295
16310.32 295
16311.52 342
16312.73 282
16313.93 308
16315.14 295
16316.34 306
16317.55 291
16318.76 294
16319.96 305
16321.17 299
16322.37 295
16323.58 287
16324.78 319
16325.99 310
16327.19 296
16328.40 287
16329.61 292
16330.81 310
16332.02 295
16333.22 272
16334.43 301
16335.63 277
16336.84 280
16338.05 268
16339.25 304
16340.46 284
16341.66 291
16342.87 286
16344.08 274
16345.28 281
16346.49 283
16347.70 293
16348.90 279
16350.11 281
16351.32 290
16352.52 291
16353.73 275
16354.94 280
16356.14 253
16357.35 278
16358.56 283
16359.76 272
16360.97 283
16362.18 271
16363.38 262
16364.59 265
16365.80 284
16367.00 246
16368.21 251
16369.42 291
16370.63 270
16371.83 264
16373.04 253
16374.25 257
16375.46 295
16376.66 273
16377.87 255
16379.08 285
16380.29 267
16381.49 283
16382.70 284
16383.91 273
16385.12 248
16386.32 281
16387.53 279
16388.74 278
16389.95 256
16391.16 273
16392.36 294
16393.57 287
16394.78 270
16395.99 263
16397.20 262
16398.41 260
16399.61 270
16400.82 276
16402.03 264
16403.24 255
16404.45 274
16405.66 267
16406.86 267
16408.07 268
16409.28 254
16410.49 278
16411.70 270
16412.91 265
16414.12 269
16415.33 296
16416.53 275
16417.74 278
16418.95 288
16420.16 296
16421.37 274
16422.58 269
16423.79 286
16425.00 267
16426.21 247
16427.42 262
16428.63 274
16429.84 273
16431.05 259
16432.25 248
16433.46 275
16434.67 272
16435.88 278
16437.09 255
16438.30 248
16439.51 246
16440.72 279
16441.93 249
16443.14 262
16444.35 260
16445.56 276
16446.77 278
16447.98 262
16449.19 271
16450.40 275
16451.61 274
16452.82 271
16454.03 254
16455.24 294
16456.45 270
16457.66 267
16458.88 276
16460.09 269
16461.30 266
16462.51 263
16463.72 270
16464.93 265
16466.14 266
16467.35 266
16468.56 276
16469.77 276
16470.98 256
16472.19 253
16473.40 278
16474.62 273
16475.83 257
16477.04 271
16478.25 266
16479.46 262
16480.67 270
16481.88 268
16483.09 253
16484.31 260
16485.52 263
16486.73 237
16487.94 253
16489.15 279
16490.36 292
16491.58 286
16492.79 255
16494.00 248
16495.21 269
16496.42 271
16497.63 280
16498.85 281
16500.06 292
16501.27 258
16502.48 273
16503.69 266
16504.91 276
16506.12 287
16507.33 266
16508.54 271
16509.76 268
16510.97 263
16512.18 269
16513.39 280
16514.61 293
16515.82 295
16517.03 279
16518.24 288
16519.46 283
16520.67 294
16521.88 289
16523.10 317
16524.31 286
16525.52 277
16526.73 297
16527.95 281
16529.16 285
16530.37 291
16531.59 311
16532.80 317
16534.01 325
16535.23 305
16536.44 313
16537.65 300
16538.87 331
16540.08 325
16541.29 334
16542.51 311
16543.72 306
16544.93 312
16546.15 311
16547.36 301
16548.58 317
16549.79 350
16551.00 299
16552.22 331
16553.43 320
16554.65 342
16555.86 332
16557.07 346
16558.29 320
16559.50 324
16560.72 339
16561.93 343
16563.14 339
16564.36 347
16565.57 343
16566.79 312
16568.00 324
16569.22 345
16570.43 332
16571.65 319
16572.86 335
16574.08 322
16575.29 327
16576.51 343
16577.72 348
16578.93 333
16580.15 349
16581.36 323
16582.58 316
16583.79 316
16585.01 313
16586.23 305
16587.44 320
16588.66 326
16589.87 307
16591.09 323
16592.30 316
16593.52 337
16594.73 297
16595.95 323
16597.16 304
16598.38 329
16599.60 302
16600.81 289
16602.03 314
16603.24 294
16604.46 272
16605.67 271
16606.89 301
16608.11 270
16609.32 282
16610.54 272
16611.75 286
16612.97 270
16614.19 295
16615.40 269
16616.62 303
16617.84 272
16619.05 302
16620.27 267
16621.48 273
16622.70 260
16623.92 269
16625.13 279
16626.35 260
16627.57 267
16628.78 271
16630.00 267
16631.22 270
16632.44 270
16633.65 283
16634.87 273
16636.09 266
16637.30 284
16638.52 273
16639.74 260
16640.95 259
16642.17 251
16643.39 268
16644.61 246
16645.82 251
16647.04 260
16648.26 253
16649.48 253
16650.69 268
16651.91 272
16653.13 248
16654.35 246
16655.56 248
16656.78 238
16658.00 255
16659.22 228
16660.44 239
16661.65 253
16662.87 237
16664.09 258
16665.31 234
16666.53 257
16667.74 235
16668.96 248
16670.18 237
16671.40 243
16672.62 239
16673.84 253
16675.05 267
16676.27 258
16677.49 257
16678.71 266
16679.93 247
16681.15 215
16682.37 258
16683.58 251
16684.80 248
16686.02 247
16687.24 231
16688.46 256
16689.68 240
16690.90 253
16692.12 243
16693.34 239
16694.55 250
16695.77 241
16696.99 251
16698.21 233
16699.43 242
16700.65 246
16701.87 258
16703.09 260
16704.31 234
16705.53 251
16706.75 236
16707.97 234
16709.19 235
16710.41 255
16711.63 242
16712.85 228
16714.07 234
16715.29 251
16716.51 232
16717.73 215
16718.95 222
16720.17 236
16721.39 260
16722.61 237
16723.83 240
16725.05 232
16726.27 233
16727.49 250
16728.71 247
16729.93 229
16731.15 219
16732.37 226
16733.59 251
16734.81 229
16736.03 237
16737.25 231
16738.47 251
16739.69 261
16740.92 226
16742.14 229
16743.36 215
16744.58 252
16745.80 230
16747.02 233
16748.24 226
16749.46 245
16750.68 224
16751.90 250
16753.13 227
16754.35 220
16755.57 254
16756.79 239
16758.01 232
16759.23 230
16760.45 223
16761.68 239
16762.90 233
16764.12 235
16765.34 235
16766.56 232
16767.79 258
16769.01 232
16770.23 248
16771.45 233
16772.67 235
16773.89 235
16775.12 237
16776.34 221
16777.56 225
16778.78 236
16780.01 235
16781.23 219
16782.45 221
16783.67 252
16784.90 229
16786.12 232
16787.34 226
16788.56 244
16789.79 243
16791.01 246
16792.23 228
16793.45 250
16794.68 247
16795.90 225
16797.12 231
16798.35 215
16799.57 235
16800.79 246
16802.01 243
16803.24 242
16804.46 229
16805.68 232
16806.91 240
16808.13 220
16809.35 238
16810.58 245
16811.80 240
16813.02 263
16814.25 226
16815.47 228
16816.69 230
16817.92 247
16819.14 233
16820.37 248
16821.59 239
16822.81 240
16824.04 228
16825.26 243
16826.49 226
16827.71 228
16828.93 246
16830.16 261
16831.38 254
16832.61 225
16833.83 233
16835.05 257
16836.28 261
16837.50 281
16838.73 279
16839.95 252
16841.18 260
16842.40 245
16843.63 258
16844.85 246
16846.07 257
16847.30 269
16848.52 271
16849.75 243
16850.97 268
16852.20 251
16853.42 281
16854.65 277
16855.87 254
16857.10 286
16858.32 252
16859.55 291
16860.77 264
16862.00 296
16863.22 253
16864.45 276
16865.68 282
16866.90 317
16868.13 291
16869.35 256
16870.58 297
16871.80 296
16873.03 298
16874.25 309
16875.48 297
16876.71 286
16877.93 280
16879.16 281
16880.38 290
16881.61 297
16882.84 285
16884.06 269
16885.29 297
16886.51 292
16887.74 297
16888.97 296
16890.19 304
16891.42 291
16892.65 306
16893.87 313
16895.10 307
16896.32 291
16897.55 285
16898.78 307
16900.00 292
16901.23 305
16902.46 287
16903.68 323
16904.91 291
16906.14 294
16907.37 278
16908.59 294
16909.82 277
16911.05 271
16912.27 298
16913.50 274
16914.73 259
16915.95 258
16917.18 294
16918.41 273
16919.64 297
16920.86 281
16922.09 294
16923.32 273
16924.55 275
16925.77 270
16927.00 275
16928.23 272
16929.46 294
16930.69 294
16931.91 267
16933.14 282
16934.37 260
16935.60 286
16936.82 243
16938.05 270
16939.28 274
16940.51 300
16941.74 260
16942.97 281
16944.19 273
16945.42 268
16946.65 270
16947.88 262
16949.11 278
16950.34 261
16951.56 270
16952.79 264
16954.02 272
16955.25 254
16956.48 244
16957.71 268
16958.94 278
16960.16 277
16961.39 289
16962.62 282
16963.85 268
16965.08 262
16966.31 281
16967.54 263
16968.77 260
16970.00 258
16971.23 261
16972.46 286
16973.68 255
16974.91 280
16976.14 270
16977.37 254
16978.60 248
16979.83 273
16981.06 246
16982.29 252
16983.52 253
16984.75 249
16985.98 255
16987.21 245
16988.44 231
16989.67 238
16990.90 253
16992.13 234
16993.36 265
16994.59 254
16995.82 253
16997.05 236
16998.28 248
16999.51 227
17000.74 252
17001.97 242
17003.20 248
17004.43 255
17005.66 244
17006.89 245
17008.12 240
17009.35 238
17010.58 233
17011.82 247
17013.05 242
17014.28 252
17015.51 237
17016.74 234
17017.97 234
17019.20 224
17020.43 247
17021.66 253
17022.89 243
17024.12 253
17025.36 237
17026.59 240
17027.82 240
17029.05 230
17030.28 218
17031.51 230
17032.74 243
17033.98 242
17035.21 236
17036.44 216
17037.67 224
17038.90 250
17040.13 233
17041.37 230
17042.60 229
17043.83 212
17045.06 232
17046.29 229
17047.53 236
17048.76 243
17049.99 236
17051.22 227
17052.45 228
17053.69 234
17054.92 234
17056.15 221
17057.38 235
17058.62 226
17059.85 249
17061.08 234
17062.31 214
17063.55 230
17064.78 224
17066.01 215
17067.24 233
17068.48 231
17069.71 222
17070.94 227
17072.17 234
17073.41 243
17074.64 220
17075.87 224
17077.11 251
17078.34 223
17079.57 216
17080.81 224
17082.04 241
17083.27 214
17084.51 223
17085.74 235
17086.97 233
17088.21 231
17089.44 220
17090.67 229
17091.91 221
17093.14 214
17094.37 210
17095.61 227
17096.84 209
17098.08 199
17099.31 209
17100.54 222
17101.78 213
17103.01 216
17104.25 231
17105.48 223
17106.71 209
17107.95 209
17109.18 208
17110.42 230
17111.65 218
17112.88 223
17114.12 242
17115.35 225
17116.59 217
17117.82 231
17119.06 209
17120.29 218
17121.53 201
17122.76 225
17124.00 227
17125.23 209
17126.47 206
17127.70 211
17128.94 204
17130.17 218
17131.41 209
17132.64 215
17133.88 220
17135.11 216
17136.35 208
17137.58 212
17138.82 202
17140.05 212
17141.29 231
17142.52 196
17143.76 191
17144.99 191
17146.23 204
17147.46 217
17148.70 215
17149.94 211
17151.17 188
17152.41 211
17153.64 210
17154.88 215
17156.12 208
17157.35 199
17158.59 212
17159.82 211
17161.06 212
17162.30 193
17163.53 223
17164.77 229
17166.00 205
17167.24 193
17168.48 199
17169.71 200
17170.95 199
17172.19 198
17173.42 190
17174.66 194
17175.90 200
17177.13 201
17178.37 204
17179.61 191
17180.84 189
17182.08 217
17183.32 219
17184.55 186
17185.79 214
17187.03 196
17188.26 218
17189.50 219
17190.74 187
17191.98 199
17193.21 199
17194.45 215
17195.69 205
17196.93 198
17198.16 195
17199.40 213
17200.64 212
17201.88 214
17203.11 177
17204.35 202
17205.59 204
17206.83 193
17208.06 173
17209.30 197
17210.54 207
17211.78 194
17213.02 192
17214.25 200
17215.49 195
17216.73 176
17217.97 185
17219.21 195
17220.44 194
17221.68 194
17222.92 191
17224.16 166
17225.40 171
17226.64 163
17227.87 188
17229.11 176
17230.35 171
17231.59 190
17232.83 189
17234.07 208
17235.31 208
17236.55 177
17237.78 185
17239.02 196
17240.26 178
17241.50 198
17242.74 187
17243.98 186
17245.22 208
17246.46 210
17247.70 190
17248.94 181
17250.18 175
17251.41 180
17252.65 185
17253.89 180
17255.13 168
17256.37 186
17257.61 221
17258.85 187
17260.09 185
17261.33 187
17262.57 189
17263.81 176
17265.05 171
17266.29 188
17267.53 181
17268.77 170
17270.01 187
17271.25 173
17272.49 184
17273.73 180
17274.97 175
17276.21 190
17277.45 188
17278.69 181
17279.93 170
17281.17 172
17282.41 170
17283.65 177
17284.89 184
17286.13 166
17287.38 181
17288.62 185
17289.86 204
17291.10 180
17292.34 171
17293.58 181
17294.82 187
17296.06 172
17297.30 181
17298.54 164
17299.78 199
17301.03 183
17302.27 198
17303.51 188
17304.75 169
17305.99 190
17307.23 174
17308.47 180
17309.71 173
17310.96 181
17312.20 178
17313.44 179
17314.68 163
17315.92 191
17317.16 193
17318.41 196
17319.65 171
17320.89 173
17322.13 189
17323.37 157
17324.62 174
17325.86 169
17327.10 176
17328.34 175
17329.58 179
17330.83 172
17332.07 179
17333.31 173
17334.55 169
17335.80 160
17337.04 187
17338.28 180
17339.52 179
17340.77 178
17342.01 182
17343.25 176
17344.49 195
17345.74 177
17346.98 182
17348.22 194
17349.46 181
17350.71 185
17351.95 188
17353.19 199
17354.44 173
17355.68 185
17356.92 173
17358.17 204
17359.41 171
17360.65 203
17361.90 183
17363.14 190
17364.38 178
17365.63 198
17366.87 195
17368.11 177
17369.36 182
17370.60 189
17371.84 193
17373.09 187
17374.33 174
17375.58 169
17376.82 197
17378.06 198
17379.31 185
17380.55 181
17381.80 196
17383.04 192
17384.28 204
17385.53 182
17386.77 176
17388.02 196
17389.26 199
17390.50 184
17391.75 168
17392.99 184
17394.24 194
17395.48 201
17396.73 193
17397.97 178
17399.22 191
17400.46 198
17401.71 185
17402.95 191
17404.20 171
17405.44 183
17406.69 208
17407.93 190
17409.18 203
17410.42 194
17411.67 212
17412.91 205
17414.16 183
17415.40 195
17416.65 189
17417.89 203
17419.14 180
17420.38 198
17421.63 208
17422.87 202
17424.12 201
17425.36 204
17426.61 210
17427.86 191
17429.10 223
17430.35 207
17431.59 200
17432.84 209
17434.08 198
17435.33 195
17436.58 197
17437.82 208
17439.07 213
17440.32 217
17441.56 190
17442.81 187
17444.05 220
17445.30 202
17446.55 191
17447.79 211
17449.04 205
17450.29 213
17451.53 207
17452.78 225
17454.03 209
17455.27 225
17456.52 208
17457.77 211
17459.01 212
17460.26 195
17461.51 217
17462.75 224
17464.00 208
17465.25 207
17466.49 219
17467.74 235
17468.99 217
17470.24 220
17471.48 218
17472.73 227
17473.98 222
17475.22 218
17476.47 220
17477.72 207
17478.97 212
17480.21 234
17481.46 235
17482.71 211
17483.96 210
17485.21 230
17486.45 239
17487.70 233
17488.95 200
17490.20 221
17491.44 243
17492.69 247
17493.94 220
17495.19 222
17496.44 228
17497.69 241
17498.93 244
17500.18 227
17501.43 224
17502.68 228
17503.93 249
17505.18 260
17506.42 237
17507.67 248
17508.92 253
17510.17 253
17511.42 242
17512.67 239
17513.92 227
17515.16 262
17516.41 250
17517.66 240
17518.91 246
17520.16 241
17521.41 231
17522.66 241
17523.91 264
17525.16 251
17526.41 247
17527.66 233
17528.90 263
17530.15 224
17531.40 249
17532.65 234
17533.90 264
17535.15 255
17536.40 242
17537.65 267
17538.90 247
17540.15 252
17541.40 249
17542.65 257
17543.90 273
17545.15 255
17546.40 268
17547.65 269
17548.90 257
17550.15 260
17551.40 249
17552.65 277
17553.90 265
17555.15 268
17556.40 258
17557.65 284
17558.90 272
17560.15 297
17561.40 264
17562.65 267
17563.90 267
17565.15 272
17566.40 282
17567.65 287
17568.91 291
17570.16 279
17571.41 275
17572.66 280
17573.91 279
17575.16 270
17576.41 275
17577.66 279
17578.91 294
17580.16 286
17581.42 299
17582.67 294
17583.92 284
17585.17 295
17586.42 284
17587.67 304
17588.92 289
17590.17 292
17591.43 293
17592.68 313
17593.93 308
17595.18 310
17596.43 274
17597.68 309
17598.94 301
17600.19 317
17601.44 282
17602.69 324
17603.94 286
17605.20 306
17606.45 298
17607.70 312
17608.95 294
17610.20 302
17611.46 309
17612.71 302
17613.96 318
17615.21 301
17616.47 294
17617.72 320
17618.97 318
17620.22 307
17621.48 286
17622.73 323
17623.98 308
17625.23 306
17626.49 306
17627.74 318
17628.99 308
17630.25 323
17631.50 310
17632.75 307
17634.00 301
17635.26 296
17636.51 286
17637.76 300
17639.02 326
17640.27 320
17641.52 306
17642.78 299
17644.03 292
17645.28 299
17646.54 293
17647.79 291
17649.04 298
17650.30 280
17651.55 291
17652.81 276
17654.06 289
17655.31 275
17656.57 276
17657.82 267
17659.08 277
17660.33 279
17661.58 270
17662.84 268
17664.09 262
17665.35 292
17666.60 280
17667.85 264
17669.11 249
17670.36 245
17671.62 245
17672.87 264
17674.13 238
17675.38 246
17676.64 259
17677.89 251
17679.14 252
17680.40 236
17681.65 255
17682.91 255
17684.16 238
17685.42 235
17686.67 249
17687.93 248
17689.18 243
17690.44 235
17691.69 238
17692.95 225
17694.20 241
17695.46 252
17696.71 248
17697.97 224
17699.22 211
17700.48 228
17701.74 248
17702.99 228
17704.25 209
17705.50 229
17706.76 234
17708.01 253
17709.27 211
17710.53 215
17711.78 218
17713.04 226
17714.29 221
17715.55 224
17716.80 222
17718.06 202
17719.32 217
17720.57 233
17721.83 259
17723.09 221
17724.34 235
17725.60 219
17726.85 239
17728.11 199
17729.37 211
17730.62 199
17731.88 233
17733.14 224
17734.39 202
17735.65 228
17736.91 219
17738.16 234
17739.42 209
17740.68 201
17741.93 213
17743.19 206
17744.45 214
17745.70 225
17746.96 191
17748.22 205
17749.48 218
17750.73 220
17751.99 209
17753.25 202
17754.51 214
17755.76 199
17757.02 199
17758.28 193
17759.53 191
17760.79 206
17762.05 212
17763.31 204
17764.57 217
17765.82 191
17767.08 204
17768.34 212
17769.60 213
17770.85 192
17772.11 205
17773.37 191
17774.63 204
17775.89 178
17777.14 193
17778.40 184
17779.66 199
17780.92 197
17782.18 195
17783.44 200
17784.69 186
17785.95 202
17787.21 190
17788.47 212
17789.73 193
17790.99 218
17792.25 193
17793.50 191
17794.76 189
17796.02 200
17797.28 176
17798.54 186
17799.80 171
17801.06 180
17802.32 205
17803.58 194
17804.83 188
17806.09 182
17807.35 213
17808.61 185
17809.87 190
17811.13 163
17812.39 197
17813.65 165
17814.91 171
17816.17 190
17817.43 177
17818.69 190
17819.95 166
17821.21 195
17822.47 177
17823.73 182
17824.99 191
17826.25 183
17827.51 166
17828.77 168
17830.03 176
17831.29 186
17832.55 175
17833.81 171
17835.07 169
17836.33 184
17837.59 193
17838.85 170
17840.11 189
17841.37 178
17842.63 178
17843.89 184
17845.15 180
17846.41 163
17847.67 176
17848.93 165
17850.19 175
17851.45 154
17852.71 149
17853.98 191
17855.24 187
17856.50 176
17857.76 164
17859.02 182
17860.28 174
17861.54 164
17862.80 162
17864.06 172
17865.32 168
17866.59 178
17867.85 151
17869.11 168
17870.37 158
17871.63 161
17872.89 160
17874.15 174
17875.42 162
17876.68 160
17877.94 157
17879.20 167
17880.46 163
17881.73 175
17882.99 169
17884.25 155
17885.51 164
17886.77 150
17888.04 147
17889.30 144
17890.56 168
17891.82 150
17893.08 162
17894.35 161
17895.61 142
17896.87 163
17898.13 155
17899.40 145
17900.66 158
17901.92 163
17903.18 167
17904.45 178
17905.71 169
17906.97 170
17908.23 144
17909.50 176
17910.76 159
17912.02 170
17913.29 146
17914.55 155
17915.81 168
17917.07 160
17918.34 138
17919.60 153
17920.86 162
17922.13 166
17923.39 172
17924.65 150
17925.92 154
17927.18 145
17928.44 167
17929.71 148
17930.97 142
17932.24 146
17933.50 170
17934.76 166
17936.03 158
17937.29 158
17938.55 177
17939.82 167
17941.08 167
17942.35 159
17943.61 159
17944.87 176
17946.14 153
17947.40 159
17948.67 138
17949.93 164
17951.19 168
17952.46 175
17953.72 156
17954.99 157
17956.25 148
17957.52 158
17958.78 167
17960.05 167
17961.31 153
17962.58 172
17963.84 175
17965.10 144
17966.37 169
17967.63 147
17968.90 154
17970.16 157
17971.43 165
17972.69 149
17973.96 178
17975.22 144
17976.49 151
17977.76 161
17979.02 160
17980.29 151
17981.55 151
17982.82 172
17984.08 155
17985.35 161
17986.61 163
17987.88 178
17989.14 160
17990.41 162
17991.68 149
17992.94 167
17994.21 142
17995.47 155
17996.74 159
17998.00 155
17999.27 145
18000.54 166
18001.80 143
18003.07 156
18004.34 155
18005.60 152
18006.87 161
18008.13 144
18009.40 157
18010.67 163
18011.93 156
18013.20 134
18014.47 146
18015.73 161
18017.00 174
18018.27 156
18019.53 160
18020.80 161
18022.07 143
18023.33 135
18024.60 158
18025.87 154
18027.13 151
18028.40 174
18029.67 150
18030.93 162
18032.20 144
18033.47 150
18034.74 149
18036.00 148
18037.27 151
18038.54 166
18039.81 161
18041.07 147
18042.34 165
18043.61 156
18044.88 144
18046.14 141
18047.41 169
18048.68 157
18049.95 148
18051.21 149
18052.48 148
18053.75 149
18055.02 138
18056.29 154
18057.55 155
18058.82 152
18060.09 150
18061.36 161
18062.63 159
18063.90 158
18065.16 145
18066.43 149
18067.70 143
18068.97 176
18070.24 141
18071.51 155
18072.77 157
18074.04 169
18075.31 154
18076.58 160
18077.85 152
18079.12 157
18080.39 160
18081.66 158
18082.92 155
18084.19 142
18085.46 195
18086.73 164
18088.00 151
18089.27 139
18090.54 148
18091.81 153
18093.08 151
18094.35 154
18095.62 157
18096.89 135
18098.16 153
18099.42 165
18100.69 158
18101.96 166
18103.23 153
18104.50 168
18105.77 169
18107.04 156
18108.31 144
18109.58 165
18110.85 167
18112.12 166
18113.39 153
18114.66 182
18115.93 159
18117.20 151
18118.47 175
18119.74 164
18121.01 158
18122.28 172
18123.55 168
18124.82 164
18126.09 153
18127.36 155
18128.64 154
18129.91 161
18131.18 164
18132.45 154
18133.72 164
18134.99 164
18136.26 161
18137.53 151
18138.80 150
18140.07 154
18141.34 155
18142.61 153
18143.89 150
18145.16 155
18146.43 149
18147.70 157
18148.97 146
18150.24 148
18151.51 139
18152.78 150
18154.06 157
18155.33 153
18156.60 165
18157.87 145
18159.14 148
18160.41 167
18161.69 160
18162.96 154
18164.23 163
18165.50 154
18166.77 157
18168.04 154
18169.32 169
18170.59 162
18171.86 168
18173.13 139
18174.40 145
18175.68 153
18176.95 166
18178.22 150
18179.49 158
18180.77 152
18182.04 143
18183.31 150
18184.58 156
18185.86 159
18187.13 156
18188.40 143
18189.67 142
18190.95 170
18192.22 156
18193.49 147
18194.76 151
18196.04 164
18197.31 166
18198.58 153
18199.86 175
18201.13 165
18202.40 153
18203.68 150
18204.95 166
18206.22 161
18207.50 142
18208.77 174
18210.04 182
18211.32 143
18212.59 137
18213.86 132
18215.14 164
18216.41 143
18217.68 161
18218.96 154
18220.23 156
18221.51 172
18222.78 163
18224.05 157
18225.33 151
18226.60 149
18227.87 167
18229.15 166
18230.42 128
18231.70 151
18232.97 147
18234.25 163
18235.52 139
18236.79 154
18238.07 145
18239.34 157
18240.62 162
18241.89 144
18243.17 147
18244.44 148
18245.72 148
18246.99 159
18248.26 176
18249.54 142
18250.81 148
18252.09 158
18253.36 172
18254.64 144
18255.91 145
18257.19 149
18258.46 150
18259.74 150
18261.01 145
18262.29 157
18263.57 155
18264.84 158
18266.12 158
18267.39 162
18268.67 141
18269.94 166
18271.22 153
18272.49 150
18273.77 127
18275.04 170
18276.32 163
18277.60 157
18278.87 136
18280.15 151
18281.42 144
18282.70 164
18283.98 149
18285.25 170
18286.53 158
18287.80 152
18289.08 149
18290.36 149
18291.63 154
18292.91 154
18294.18 153
18295.46 162
18296.74 148
18298.01 135
18299.29 144
18300.57 157
18301.84 149
18303.12 147
18304.40 168
18305.67 160
18306.95 157
18308.23 151
18309.50 151
18310.78 144
18312.06 133
18313.34 165
18314.61 157
18315.89 152
18317.17 140
18318.44 157
18319.72 136
18321.00 150
18322.28 142
18323.55 144
18324.83 143
18326.11 144
18327.39 173
18328.66 155
18329.94 180
18331.22 152
18332.50 169
18333.77 149
18335.05 151
18336.33 141
18337.61 152
18338.88 156
18340.16 142
18341.44 147
18342.72 155
18344.00 164
18345.27 154
18346.55 143
18347.83 171
18349.11 148
18350.39 154
18351.67 167
18352.94 154
18354.22 134
18355.50 138
18356.78 150
18358.06 145
18359.34 153
18360.62 156
18361.89 157
18363.17 149
18364.45 166
18365.73 131
18367.01 153
18368.29 144
18369.57 144
18370.85 148
18372.13 136
18373.40 165
18374.68 150
18375.96 154
18377.24 152
18378.52 157
18379.80 138
18381.08 164
18382.36 136
18383.64 130
18384.92 138
18386.20 162
18387.48 154
18388.76 140
18390.04 159
18391.32 143
18392.60 151
18393.88 151
18395.16 143
18396.44 150
18397.72 146
18399.00 153
18400.28 160
18401.56 139
18402.84 137
18404.12 146
18405.40 160
18406.68 136
18407.96 145
18409.24 149
18410.52 148
18411.80 180
18413.08 138
18414.36 146
18415.64 135
18416.92 145
18418.20 160
18419.48 150
18420.76 139
18422.04 131
18423.32 137
18424.61 152
18425.89 151
18427.17 132
18428.45 151
18429.73 154
18431.01 148
18432.29 149
18433.57 132
18434.85 140
18436.14 147
18437.42 137
18438.70 119
18439.98 132
18441.26 154
18442.54 144
18443.82 123
18445.11 118
18446.39 159
18447.67 147
18448.95 157
18450.23 125
18451.51 135
18452.80 139
18454.08 150
18455.36 163
18456.64 131
18457.92 146
18459.21 143
18460.49 149
18461.77 148
18463.05 146
18464.33 143
18465.62 135
18466.90 156
18468.18 162
18469.46 157
18470.75 140
18472.03 153
18473.31 155
18474.59 149
18475.88 117
18477.16 143
18478.44 140
18479.73 134
18481.01 139
18482.29 141
18483.57 148
18484.86 137
18486.14 130
18487.42 153
18488.71 138
18489.99 126
18491.27 154
18492.56 161
18493.84 125
18495.12 136
18496.41 145
18497.69 138
18498.97 146
18500.26 141
18501.54 152
18502.82 160
18504.11 152
18505.39 133
18506.67 157
18507.96 151
18509.24 138
18510.53 151
18511.81 139
18513.09 144
18514.38 149
18515.66 139
18516.95 134
18518.23 144
18519.51 139
18520.80 148
18522.08 147
18523.37 145
18524.65 133
18525.94 163
18527.22 141
18528.51 149
18529.79 151
18531.07 144
18532.36 141
18533.64 148
18534.93 137
18536.21 135
18537.50 128
18538.78 140
18540.07 146
18541.35 121
18542.64 121
18543.92 132
18545.21 143
18546.49 133
18547.78 143
18549.06 135
18550.35 145
18551.63 151
18552.92 141
18554.20 132
18555.49 133
18556.78 147
18558.06 141
18559.35 147
18560.63 126
18561.92 138
18563.20 144
18564.49 145
18565.77 121
18567.06 152
18568.35 132
18569.63 135
18570.92 135
18572.20 122
18573.49 137
18574.78 138
18576.06 142
18577.35 153
18578.64 141
18579.92 126
18581.21 146
18582.49 147
18583.78 150
18585.07 147
18586.35 131
18587.64 151
18588.93 149
18590.21 157
18591.50 134
18592.79 152
18594.07 149
18595.36 153
18596.65 145
18597.93 145
18599.22 139
18600.51 133
18601.80 155
18603.08 140
18604.37 141
18605.66 138
18606.94 149
18608.23 153
18609.52 151
18610.81 129
18612.09 138
18613.38 144
18614.67 154
18615.96 136
18617.24 150
18618.53 157
18619.82 155
18621.11 157
18622.39 147
18623.68 144
18624.97 136
18626.26 135
18627.55 139
18628.83 124
18630.12 127
18631.41 139
18632.70 139
18633.99 132
18635.27 134
18636.56 121
18637.85 138
18639.14 149
18640.43 136
18641.72 124
18643.00 129
18644.29 116
18645.58 142
18646.87 140
18648.16 129
18649.45 153
18650.74 153
18652.02 137
18653.31 145
18654.60 142
18655.89 134
18657.18 133
18658.47 133
18659.76 132
18661.05 143
18662.34 123
18663.63 147
18664.91 133
18666.20 129
18667.49 143
18668.78 133
18670.07 141
18671.36 114
18672.65 118
18673.94 135
18675.23 130
18676.52 130
18677.81 131
18679.10 123
18680.39 144
18681.68 123
18682.97 135
18684.26 115
18685.55 135
18686.84 133
18688.13 146
18689.42 119
18690.71 119
18692.00 140
18693.29 115
18694.58 122
18695.87 112
18697.16 128
18698.45 137
18699.74 132
18701.03 124
18702.32 117
18703.61 118
18704.90 129
18706.19 131
18707.48 128
18708.78 124
18710.07 126
18711.36 132
18712.65 133
18713.94 120
18715.23 137
18716.52 133
18717.81 140
18719.10 133
18720.39 137
18721.69 139
18722.98 127
18724.27 150
18725.56 140
18726.85 125
18728.14 130
18729.43 132
18730.72 131
18732.02 141
18733.31 129
18734.60 127
18735.89 113
18737.18 120
18738.47 135
18739.77 127
18741.06 133
18742.35 118
18743.64 135
18744.93 121
18746.23 121
18747.52 119
18748.81 129
18750.10 136
18751.39 121
18752.69 130
18753.98 145
18755.27 130
18756.56 122
18757.86 123
18759.15 130
18760.44 121
18761.73 125
18763.03 139
18764.32 126
18765.61 131
18766.90 118
18768.20 131
18769.49 132
18770.78 115
18772.08 109
18773.37 137
18774.66 126
18775.96 133
18777.25 133
18778.54 131
18779.83 126
18781.13 130
18782.42 135
18783.71 144
18785.01 128
18786.30 115
18787.59 140
18788.89 141
18790.18 136
18791.48 132
18792.77 130
18794.06 133
18795.36 117
18796.65 125
18797.94 136
18799.24 131
18800.53 130
18801.83 137
18803.12 130
18804.41 138
18805.71 134
18807.00 128
18808.30 133
18809.59 103
18810.88 122
18812.18 132
18813.47 123
18814.77 122
18816.06 113
18817.36 124
18818.65 136
18819.95 119
18821.24 127
18822.54 108
18823.83 118
18825.12 113
18826.42 126
18827.71 134
18829.01 119
18830.30 108
18831.60 127
18832.89 129
18834.19 107
18835.48 132
18836.78 132
18838.07 130
18839.37 120
18840.67 121
18841.96 114
18843.26 131
18844.55 119
18845.85 118
18847.14 122
18848.44 132
18849.73 137
18851.03 117
18852.33 128
18853.62 118
18854.92 126
18856.21 132
18857.51 104
18858.80 112
18860.10 126
18861.40 127
18862.69 119
18863.99 137
18865.28 137
18866.58 133
18867.88 119
18869.17 128
18870.47 112
18871.77 119
18873.06 121
18874.36 143
18875.66 128
18876.95 123
18878.25 113
18879.55 129
18880.84 142
18882.14 115
18883.44 144
18884.73 132
18886.03 143
18887.33 125
18888.62 126
18889.92 119
18891.22 116
18892.51 102
18893.81 137
18895.11 124
18896.41 114
18897.70 116
18899.00 125
18900.30 114
18901.59 135
18902.89 111
18904.19 139
18905.49 138
18906.78 119
18908.08 123
18909.38 143
18910.68 118
18911.98 118
18913.27 132
18914.57 109
18915.87 98
18917.17 118
18918.46 125
18919.76 111
18921.06 126
18922.36 113
18923.66 129
18924.96 116
18926.25 116
18927.55 130
18928.85 118
18930.15 122
18931.45 118
18932.75 134
18934.04 128
18935.34 130
18936.64 119
18937.94 110
18939.24 110
18940.54 120
18941.84 133
18943.13 122
18944.43 126
18945.73 98
18947.03 115
18948.33 116
18949.63 124
18950.93 107
18952.23 109
18953.53 130
18954.83 120
18956.13 119
18957.42 116
18958.72 109
18960.02 126
18961.32 117
18962.62 128
18963.92 132
18965.22 114
18966.52 142
18967.82 119
18969.12 101
18970.42 110
18971.72 124
18973.02 130
18974.32 112
18975.62 111
18976.92 120
18978.22 107
18979.52 139
18980.82 129
18982.12 131
18983.42 116
18984.72 121
18986.02 151
18987.32 107
18988.62 88
18989.92 111
18991.22 147
18992.52 113
18993.82 132
18995.12 106
18996.42 144
18997.73 110
18999.03 136
19000.33 111
19001.63 126
19002.93 108
19004.23 128
19005.53 129
19006.83 104
19008.13 99
19009.43 115
19010.73 146
19012.04 123
19013.34 114
19014.64 129
19015.94 138
19017.24 115
19018.54 122
19019.84 123
19021.15 112
19022.45 129
19023.75 125
19025.05 119
19026.35 114
19027.65 105
19028.96 128
19030.26 152
19031.56 103
19032.86 110
19034.16 123
19035.47 127
19036.77 109
19038.07 119
19039.37 116
19040.67 132
19041.98 116
19043.28 105
19044.58 119
19045.88 113
19047.18 122
19048.49 126
19049.79 127
19051.09 102
19052.39 142
19053.70 127
19055.00 142
19056.30 118
19057.61 132
19058.91 141
19060.21 133
19061.51 98
19062.82 117
19064.12 131
19065.42 119
19066.73 139
19068.03 124
19069.33 129
19070.64 142
19071.94 129
19073.24 128
19074.55 117
19075.85 103
19077.15 124
19078.46 119
19079.76 114
19081.06 101
19082.37 121
19083.67 121
19084.97 129
19086.28 114
19087.58 138
19088.89 137
19090.19 136
19091.49 119
19092.80 113
19094.10 119
19095.40 109
19096.71 144
19098.01 114
19099.32 125
19100.62 127
19101.93 127
19103.23 128
19104.53 132
19105.84 121
19107.14 142
19108.45 134
19109.75 128
19111.06 127
19112.36 133
19113.67 143
19114.97 120
19116.28 158
19117.58 112
19118.89 118
19120.19 129
19121.49 138
19122.80 128
19124.10 125
19125.41 138
19126.72 129
19128.02 141
19129.33 145
19130.63 138
19131.94 136
19133.24 130
19134.55 126
19135.85 157
19137.16 132
19138.46 146
19139.77 133
19141.07 133
19142.38 125
19143.69 114
19144.99 134
19146.30 148
19147.60 139
19148.91 135
19150.21 136
19151.52 111
19152.83 143
19154.13 120
19155.44 141
19156.75 128
19158.05 125
19159.36 120
19160.66 149
19161.97 137
19163.28 128
19164.58 118
19165.89 125
19167.20 131
19168.50 135
19169.81 124
19171.12 113
19172.42 125
19173.73 113
19175.04 137
19176.34 140
19177.65 138
19178.96 117
19180.26 117
19181.57 121
19182.88 123
19184.18 128
19185.49 129
19186.80 123
19188.11 128
19189.41 132
19190.72 120
19192.03 129
19193.33 111
19194.64 134
19195.95 126
19197.26 147
19198.56 113
19199.87 120
19201.18 126
19202.49 125
19203.80 126
19205.10 120
19206.41 124
19207.72 124
19209.03 139
19210.34 122
19211.64 105
19212.95 117
19214.26 137
19215.57 107
19216.88 119
19218.18 119
19219.49 140
19220.80 127
19222.11 100
19223.42 100
19224.73 118
19226.03 117
19227.34 117
19228.65 120
19229.96 113
19231.27 95
19232.58 112
19233.89 150
19235.19 122
19236.50 111
19237.81 115
19239.12 131
19240.43 124
19241.74 93
19243.05 118
19244.36 117
19245.67 110
19246.98 121
19248.29 110
19249.59 127
19250.90 106
19252.21 107
19253.52 128
19254.83 117
19256.14 105
19257.45 121
19258.76 129
19260.07 110
19261.38 93
19262.69 129
19264.00 112
19265.31 104
19266.62 117
19267.93 101
19269.24 130
19270.55 112
19271.86 122
19273.17 131
19274.48 122
19275.79 129
19277.10 118
19278.41 134
19279.72 112
19281.03 104
19282.34 120
19283.65 121
19284.96 87
19286.27 105
19287.58 114
19288.89 115
19290.21 121
19291.52 107
19292.83 110
19294.14 119
19295.45 114
19296.76 132
19298.07 132
19299.38 109
19300.69 131
19302.00 108
19303.31 117
19304.63 106
19305.94 113
19307.25 112
19308.56 103
19309.87 106
19311.18 120
19312.49 108
19313.81 114
19315.12 113
19316.43 116
19317.74 129
19319.05 104
19320.36 113
19321.68 124
19322.99 123
19324.30 111
19325.61 121
19326.92 121
19328.23 107
19329.55 122
19330.86 122
19332.17 120
19333.48 113
19334.80 119
19336.11 112
19337.42 112
19338.73 109
19340.04 110
19341.36 106
19342.67 112
19343.98 108
19345.29 118
19346.61 118
19347.92 134
19349.23 118
19350.55 115
19351.86 122
19353.17 114
19354.48 101
19355.80 111
19357.11 126
19358.42 110
19359.74 125
19361.05 116
19362.36 116
19363.68 106
19364.99 130
19366.30 115
19367.62 121
19368.93 106
19370.24 115
19371.56 103
19372.87 114
19374.18 120
19375.50 107
19376.81 107
19378.12 117
19379.44 123
19380.75 108
19382.06 109
19383.38 107
19384.69 137
19386.01 127
19387.32 108
19388.63 112
19389.95 121
19391.26 119
19392.58 122
19393.89 104
19395.21 107
19396.52 118
19397.83 118
19399.15 106
19400.46 102
19401.78 130
19403.09 132
19404.41 127
19405.72 120
19407.04 111
19408.35 119
19409.66 125
19410.98 126
19412.29 112
19413.61 108
19414.92 105
19416.24 110
19417.55 130
19418.87 114
19420.18 97
19421.50 113
19422.81 130
19424.13 124
19425.45 103
19426.76 89
19428.08 101
19429.39 111
19430.71 104
19432.02 125
19433.34 99
19434.65 121
19435.97 109
19437.28 118
19438.60 109
19439.92 103
19441.23 117
19442.55 123
19443.86 121
19445.18 113
19446.50 126
19447.81 128
19449.13 129
19450.44 98
19451.76 103
19453.08 103
19454.39 118
19455.71 118
19457.03 103
19458.34 104
19459.66 115
19460.97 109
19462.29 118
19463.61 119
19464.92 108
19466.24 124
19467.56 117
19468.87 114
19470.19 105
19471.51 127
19472.83 113
19474.14 118
19475.46 110
19476.78 104
19478.09 98
19479.41 115
19480.73 112
19482.04 109
19483.36 102
19484.68 116
19486.00 129
19487.31 99
19488.63 110
19489.95 110
19491.27 127
19492.58 124
19493.90 117
19495.22 106
19496.54 109
19497.85 106
19499.17 108
19500.49 91
19501.81 115
19503.13 130
19504.44 111
19505.76 118
19507.08 91
19508.40 96
19509.72 103
19511.03 110
19512.35 112
19513.67 103
19514.99 112
19516.31 123
19517.63 107
19518.94 120
19520.26 119
19521.58 128
19522.90 122
19524.22 107
19525.54 102
19526.86 104
19528.18 126
19529.49 113
19530.81 131
19532.13 101
19533.45 117
19534.77 134
19536.09 129
19537.41 111
19538.73 99
19540.05 118
19541.37 113
19542.68 106
19544.00 116
19545.32 106
19546.64 122
19547.96 123
19549.28 114
19550.60 116
19551.92 101
19553.24 134
19554.56 131
19555.88 140
19557.20 123
19558.52 110
19559.84 113
19561.16 122
19562.48 126
19563.80 116
19565.12 116
19566.44 117
19567.76 123
19569.08 119
19570.40 115
19571.72 123
19573.04 132
19574.36 106
19575.68 111
19577.00 124
19578.32 116
19579.64 110
19580.96 113
19582.28 118
19583.60 126
19584.92 120
19586.24 105
19587.57 127
19588.89 116
19590.21 121
19591.53 122
19592.85 114
19594.17 113
19595.49 116
19596.81 112
19598.13 126
19599.45 120
19600.78 124
19602.10 130
19603.42 114
19604.74 125
19606.06 124
19607.38 123
19608.70 119
19610.03 119
19611.35 111
19612.67 130
19613.99 124
19615.31 119
19616.63 132
19617.96 120
19619.28 127
19620.60 107
19621.92 116
19623.24 126
19624.57 101
19625.89 131
19627.21 110
19628.53 129
19629.85 123
19631.18 101
19632.50 105
19633.82 92
19635.14 108
19636.47 120
19637.79 110
19639.11 108
19640.43 102
19641.76 104
19643.08 119
19644.40 94
19645.72 101
19647.05 113
19648.37 105
19649.69 105
19651.02 110
19652.34 119
19653.66 120
19654.98 128
19656.31 117
19657.63 116
19658.95 120
19660.28 131
19661.60 122
19662.92 119
19664.25 106
19665.57 106
19666.89 125
19668.22 109
19669.54 106
19670.86 114
19672.19 128
19673.51 118
19674.84 116
19676.16 118
19677.48 115
19678.81 124
19680.13 114
19681.45 126
19682.78 132
19684.10 108
19685.43 117
19686.75 130
19688.08 107
19689.40 114
19690.72 137
19692.05 131
19693.37 119
19694.70 113
19696.02 122
19697.35 127
19698.67 127
19699.99 116
19701.32 124
19702.64 127
19703.97 108
19705.29 131
19706.62 116
19707.94 116
19709.27 117
19710.59 127
19711.92 131
19713.24 114
19714.57 122
19715.89 117
19717.22 132
19718.54 140
19719.87 104
19721.19 125
19722.52 116
19723.84 117
19725.17 127
19726.50 129
19727.82 111
19729.15 123
19730.47 126
19731.80 124
19733.12 124
19734.45 119
19735.77 134
19737.10 133
19738.43 122
19739.75 112
19741.08 136
19742.40 118
19743.73 116
19745.06 129
19746.38 135
19747.71 113
19749.03 108
19750.36 119
19751.69 130
19753.01 105
19754.34 123
19755.67 127
19756.99 123
19758.32 133
19759.65 113
19760.97 133
19762.30 116
19763.63 125
19764.95 131
19766.28 133
19767.61 113
19768.93 109
19770.26 103
19771.59 115
19772.91 117
19774.24 98
19775.57 126
19776.90 101
19778.22 114
19779.55 134
19780.88 116
19782.20 117
19783.53 113
19784.86 132
19786.19 130
19787.51 106
19788.84 116
19790.17 125
19791.50 134
19792.83 109
19794.15 111
19795.48 116
19796.81 121
19798.14 112
19799.46 113
19800.79 111
19802.12 107
19803.45 124
19804.78 121
19806.10 129
19807.43 111
19808.76 122
19810.09 108
19811.42 107
19812.75 96
19814.07 99
19815.40 129
19816.73 115
19818.06 119
19819.39 113
19820.72 126
19822.05 116
19823.37 133
19824.70 125
19826.03 121
19827.36 111
19828.69 128
19830.02 114
19831.35 99
19832.68 100
19834.01 120
19835.33 136
19836.66 110
19837.99 108
19839.32 106
19840.65 107
19841.98 122
19843.31 118
19844.64 113
19845.97 123
19847.30 117
19848.63 119
19849.96 116
19851.29 113
19852.62 119
19853.95 136
19855.28 119
19856.61 111
19857.94 99
19859.27 127
19860.60 120
19861.93 127
19863.26 120
19864.59 118
19865.92 120
19867.25 105
19868.58 128
19869.91 120
19871.24 128
19872.57 120
19873.90 123
19875.23 125
19876.56 105
19877.89 112
19879.22 116
19880.55 124
19881.88 104
19883.21 108
19884.54 119
19885.87 124
19887.21 115
19888.54 116
19889.87 127
19891.20 124
19892.53 133
19893.86 130
19895.19 114
19896.52 110
19897.85 125
19899.18 137
19900.52 122
19901.85 102
19903.18 108
19904.51 116
19905.84 116
19907.17 110
19908.50 108
19909.84 123
19911.17 122
19912.50 112
19913.83 109
19915.16 120
19916.50 114
19917.83 116
19919.16 125
19920.49 113
19921.82 112
19923.16 137
19924.49 115
19925.82 111
19927.15 98
19928.48 131
19929.82 133
19931.15 126
19932.48 112
19933.81 106
19935.15 112
19936.48 124
19937.81 114
19939.14 127
19940.48 130
19941.81 126
19943.14 117
19944.47 127
19945.81 112
19947.14 104
19948.47 136
19949.81 135
19951.14 114
19952.47 121
19953.81 108
19955.14 125
19956.47 133
19957.80 120
19959.14 103
19960.47 128
19961.80 124
19963.14 138
19964.47 109
19965.80 118
19967.14 115
19968.47 127
19969.81 121
19971.14 119
19972.47 105
19973.81 122
19975.14 133
19976.47 125
19977.81 114
19979.14 127
19980.48 131
19981.81 122
19983.14 117
19984.48 123
19985.81 120
19987.15 128
19988.48 126
19989.82 112
19991.15 118
19992.48 133
19993.82 120
19995.15 136
19996.49 119
19997.82 117
19999.16 131
20000.49 133
20001.83 120
20003.16 114
20004.50 113
20005.83 114
20007.17 120
20008.50 121
20009.84 124
20011.17 119
20012.51 125
20013.84 129
20015.18 108
20016.51 115
20017.85 118
20019.18 135
20020.52 122
20021.85 140
20023.19 119
20024.52 120
20025.86 116
20027.19 114
20028.53 123
20029.86 121
20031.20 124
20032.54 129
20033.87 127
20035.21 121
20036.54 126
20037.88 128
20039.22 122
20040.55 113
20041.89 128
20043.22 119
20044.56 142
20045.90 117
20047.23 107
20048.57 124
20049.90 139
20051.24 114
20052.58 116
20053.91 116
20055.25 126
20056.59 119
20057.92 130
20059.26 128
20060.60 110
20061.93 118
20063.27 122
20064.61 135
20065.94 115
20067.28 116
20068.62 130
20069.95 140
20071.29 126
20072.63 114
20073.97 101
20075.30 112
20076.64 122
20077.98 119
20079.31 131
20080.65 119
20081.99 128
20083.33 123
20084.66 135
20086.00 119
20087.34 102
20088.68 128
20090.01 125
20091.35 118
20092.69 113
20094.03 122
20095.37 114
20096.70 120
20098.04 127
20099.38 111
20100.72 113
20102.06 117
20103.39 129
20104.73 114
20106.07 134
20107.41 112
20108.75 140
20110.08 131
20111.42 127
20112.76 118
20114.10 115
20115.44 121
20116.78 113
20118.12 113
20119.45 137
20120.79 122
20122.13 131
20123.47 117
20124.81 117
20126.15 114
20127.49 125
