# Supplementary material for: MALDI-TOF MS typing enables the classification of brewing yeasts of the genus Saccharomyces to major beer styles
Source: PLoS One. 2017 Aug 9;12(8):e0181694. doi: 10.1371/journal.pone.0181694 (PMC5549903; doi:10.1371/journal.pone.0181694)
Supplement: S9 File — The directory includes 90 raw files and was zipped to “.zip”; the folder has three strains with 30 spectra per strain; S1 Text explains the raw files with an example and Table 1 represents the yeast strains used within the experiment. (ZIP) [file pone.0181694.s012.zip › 25-27/30284-8J5-Lag-Lag-Lag-YPG-18h-E-E_2016-09-21_4_0_E4_1.dat]

1999.90 1058
2000.32 1058
2000.75 1095
2001.17 1068
2001.59 1024
2002.01 1036
2002.43 1059
2002.86 1002
2003.28 962
2003.70 1037
2004.12 1018
2004.54 979
2004.97 1041
2005.39 989
2005.81 969
2006.23 1029
2006.66 964
2007.08 951
2007.50 1046
2007.92 1016
2008.35 935
2008.77 1049
2009.19 1108
2009.61 1014
2010.04 964
2010.46 1024
2010.88 971
2011.31 920
2011.73 923
2012.15 992
2012.57 985
2013.00 903
2013.42 916
2013.84 923
2014.27 915
2014.69 978
2015.11 985
2015.54 922
2015.96 929
2016.38 961
2016.81 981
2017.23 992
2017.65 1038
2018.08 1008
2018.50 996
2018.93 1040
2019.35 1022
2019.77 1013
2020.20 1070
2020.62 1076
2021.04 1084
2021.47 991
2021.89 983
2022.32 1013
2022.74 975
2023.17 965
2023.59 966
2024.01 957
2024.44 993
2024.86 1024
2025.29 987
2025.71 994
2026.14 972
2026.56 921
2026.98 975
2027.41 941
2027.83 931
2028.26 934
2028.68 912
2029.11 947
2029.53 966
2029.96 972
2030.38 937
2030.81 890
2031.23 955
2031.66 849
2032.08 885
2032.51 897
2032.93 957
2033.36 962
2033.78 910
2034.21 945
2034.63 971
2035.06 985
2035.49 916
2035.91 949
2036.34 915
2036.76 935
2037.19 941
2037.61 937
2038.04 936
2038.47 933
2038.89 998
2039.32 993
2039.74 979
2040.17 982
2040.59 979
2041.02 975
2041.45 955
2041.87 989
2042.30 1022
2042.73 993
2043.15 1006
2043.58 1001
2044.00 951
2044.43 926
2044.86 968
2045.28 964
2045.71 945
2046.14 949
2046.56 1061
2046.99 1018
2047.42 999
2047.84 955
2048.27 1022
2048.70 961
2049.12 950
2049.55 955
2049.98 957
2050.40 965
2050.83 938
2051.26 946
2051.69 922
2052.11 944
2052.54 995
2052.97 975
2053.40 954
2053.82 939
2054.25 993
2054.68 997
2055.10 1016
2055.53 999
2055.96 1043
2056.39 1041
2056.82 1067
2057.24 1044
2057.67 1140
2058.10 1160
2058.53 1074
2058.95 1064
2059.38 1014
2059.81 1026
2060.24 1022
2060.67 1050
2061.09 1033
2061.52 1065
2061.95 1013
2062.38 1001
2062.81 1011
2063.24 991
2063.66 1062
2064.09 1041
2064.52 1053
2064.95 1137
2065.38 1185
2065.81 1162
2066.24 1193
2066.66 1211
2067.09 1154
2067.52 1070
2067.95 1076
2068.38 1057
2068.81 1019
2069.24 1012
2069.67 1010
2070.10 1008
2070.52 967
2070.95 973
2071.38 938
2071.81 967
2072.24 1007
2072.67 944
2073.10 889
2073.53 918
2073.96 1037
2074.39 1020
2074.82 1078
2075.25 1030
2075.68 1029
2076.11 1072
2076.54 1020
2076.97 1047
2077.40 1035
2077.83 1078
2078.26 1063
2078.69 1061
2079.12 1081
2079.55 1111
2079.98 1090
2080.41 1011
2080.84 1024
2081.27 1010
2081.70 998
2082.13 1041
2082.56 1057
2082.99 996
2083.42 992
2083.85 997
2084.28 1025
2084.71 972
2085.14 952
2085.57 952
2086.00 979
2086.43 949
2086.86 968
2087.29 984
2087.73 916
2088.16 925
2088.59 981
2089.02 984
2089.45 968
2089.88 933
2090.31 959
2090.74 1036
2091.17 978
2091.61 891
2092.04 946
2092.47 977
2092.90 967
2093.33 945
2093.76 969
2094.19 994
2094.63 954
2095.06 954
2095.49 991
2095.92 977
2096.35 942
2096.78 987
2097.22 960
2097.65 907
2098.08 921
2098.51 968
2098.94 927
2099.38 929
2099.81 979
2100.24 947
2100.67 958
2101.11 926
2101.54 934
2101.97 922
2102.40 932
2102.83 922
2103.27 952
2103.70 929
2104.13 907
2104.56 951
2105.00 958
2105.43 979
2105.86 972
2106.30 1010
2106.73 996
2107.16 1034
2107.59 985
2108.03 945
2108.46 1024
2108.89 981
2109.33 970
2109.76 1020
2110.19 932
2110.63 926
2111.06 986
2111.49 929
2111.93 950
2112.36 926
2112.79 942
2113.23 918
2113.66 928
2114.09 955
2114.53 940
2114.96 913
2115.40 922
2115.83 922
2116.26 891
2116.70 903
2117.13 929
2117.56 936
2118.00 960
2118.43 909
2118.87 951
2119.30 999
2119.73 936
2120.17 968
2120.60 962
2121.04 948
2121.47 951
2121.91 948
2122.34 928
2122.78 976
2123.21 982
2123.64 933
2124.08 927
2124.51 970
2124.95 962
2125.38 909
2125.82 925
2126.25 908
2126.69 944
2127.12 980
2127.56 930
2127.99 972
2128.43 973
2128.86 987
2129.30 1025
2129.73 1037
2130.17 1066
2130.60 1153
2131.04 1096
2131.47 1073
2131.91 1062
2132.35 1048
2132.78 1110
2133.22 1052
2133.65 1051
2134.09 1023
2134.52 950
2134.96 1004
2135.40 983
2135.83 1068
2136.27 1078
2136.70 1040
2137.14 969
2137.57 996
2138.01 1025
2138.45 1064
2138.88 992
2139.32 951
2139.76 972
2140.19 956
2140.63 946
2141.06 970
2141.50 906
2141.94 906
2142.37 993
2142.81 968
2143.25 934
2143.68 917
2144.12 964
2144.56 947
2144.99 951
2145.43 954
2145.87 937
2146.30 1005
2146.74 1001
2147.18 998
2147.62 992
2148.05 1078
2148.49 1101
2148.93 1107
2149.36 1126
2149.80 1158
2150.24 1205
2150.68 1284
2151.11 1239
2151.55 1156
2151.99 1156
2152.43 1172
2152.86 1156
2153.30 1140
2153.74 1107
2154.18 1049
2154.61 1101
2155.05 1057
2155.49 1034
2155.93 1036
2156.37 1044
2156.80 1020
2157.24 1038
2157.68 1067
2158.12 1034
2158.56 1023
2158.99 1013
2159.43 1022
2159.87 996
2160.31 1030
2160.75 1035
2161.19 1033
2161.62 987
2162.06 974
2162.50 980
2162.94 994
2163.38 1037
2163.82 1049
2164.26 1031
2164.69 1043
2165.13 1081
2165.57 1012
2166.01 1071
2166.45 1080
2166.89 1110
2167.33 983
2167.77 1049
2168.21 1062
2168.65 1136
2169.08 1087
2169.52 1053
2169.96 1059
2170.40 1090
2170.84 1135
2171.28 1108
2171.72 1081
2172.16 1065
2172.60 1138
2173.04 1182
2173.48 1145
2173.92 1063
2174.36 1122
2174.80 1110
2175.24 1080
2175.68 1091
2176.12 1110
2176.56 1198
2177.00 1190
2177.44 1073
2177.88 1147
2178.32 1156
2178.76 1092
2179.20 1050
2179.64 1085
2180.08 1084
2180.52 1092
2180.96 1049
2181.40 1087
2181.84 1062
2182.28 1079
2182.72 1042
2183.16 1021
2183.60 1031
2184.04 1011
2184.48 977
2184.93 1001
2185.37 1035
2185.81 1050
2186.25 1015
2186.69 1006
2187.13 1031
2187.57 1080
2188.01 989
2188.45 1045
2188.89 1071
2189.34 1048
2189.78 1128
2190.22 1074
2190.66 1032
2191.10 1015
2191.54 966
2191.98 1006
2192.43 999
2192.87 1032
2193.31 1012
2193.75 1103
2194.19 1055
2194.63 1057
2195.08 1059
2195.52 1076
2195.96 1064
2196.40 1013
2196.84 1021
2197.29 1017
2197.73 1004
2198.17 1023
2198.61 992
2199.06 944
2199.50 982
2199.94 989
2200.38 964
2200.82 990
2201.27 1022
2201.71 1028
2202.15 1010
2202.59 1000
2203.04 1025
2203.48 1043
2203.92 1007
2204.37 1005
2204.81 1052
2205.25 1035
2205.69 997
2206.14 1058
2206.58 1052
2207.02 987
2207.47 1059
2207.91 1028
2208.35 1058
2208.80 1119
2209.24 1060
2209.68 1111
2210.13 1092
2210.57 1066
2211.01 1032
2211.46 1012
2211.90 1069
2212.34 1081
2212.79 1050
2213.23 1029
2213.67 1090
2214.12 1011
2214.56 1031
2215.01 1103
2215.45 1048
2215.89 1051
2216.34 1042
2216.78 1073
2217.23 1016
2217.67 1046
2218.11 1023
2218.56 1022
2219.00 1045
2219.45 1050
2219.89 1039
2220.34 983
2220.78 1010
2221.22 995
2221.67 1019
2222.11 1069
2222.56 1067
2223.00 1102
2223.45 1106
2223.89 1112
2224.34 1065
2224.78 1128
2225.23 1097
2225.67 1101
2226.12 1081
2226.56 1128
2227.01 1103
2227.45 1081
2227.90 1080
2228.34 1126
2228.79 1092
2229.23 1084
2229.68 1084
2230.12 1027
2230.57 1109
2231.01 1104
2231.46 1065
2231.90 1191
2232.35 1171
2232.80 1103
2233.24 1107
2233.69 1105
2234.13 1079
2234.58 1185
2235.02 1097
2235.47 1074
2235.92 1069
2236.36 1093
2236.81 1068
2237.25 1034
2237.70 1041
2238.15 1111
2238.59 1092
2239.04 1045
2239.49 1090
2239.93 1061
2240.38 1039
2240.82 1009
2241.27 1051
2241.72 1101
2242.16 1051
2242.61 997
2243.06 983
2243.50 1043
2243.95 992
2244.40 1063
2244.84 1024
2245.29 941
2245.74 990
2246.19 988
2246.63 1005
2247.08 994
2247.53 1016
2247.97 1020
2248.42 1004
2248.87 1016
2249.32 929
2249.76 1006
2250.21 1005
2250.66 997
2251.10 923
2251.55 990
2252.00 1013
2252.45 973
2252.89 977
2253.34 1013
2253.79 1076
2254.24 1040
2254.69 1091
2255.13 1054
2255.58 967
2256.03 1007
2256.48 1011
2256.93 1068
2257.37 989
2257.82 979
2258.27 1019
2258.72 920
2259.17 982
2259.61 991
2260.06 1058
2260.51 1061
2260.96 1094
2261.41 1136
2261.86 1076
2262.31 1067
2262.75 1103
2263.20 1171
2263.65 1169
2264.10 1159
2264.55 1070
2265.00 1137
2265.45 1128
2265.90 1101
2266.34 1174
2266.79 1174
2267.24 1126
2267.69 1045
2268.14 1114
2268.59 1076
2269.04 1068
2269.49 1110
2269.94 1148
2270.39 1163
2270.84 1191
2271.29 1169
2271.74 1156
2272.18 1152
2272.63 1113
2273.08 1165
2273.53 1154
2273.98 1198
2274.43 1272
2274.88 1334
2275.33 1435
2275.78 1442
2276.23 1506
2276.68 1584
2277.13 1470
2277.58 1425
2278.03 1416
2278.48 1422
2278.93 1393
2279.38 1381
2279.83 1322
2280.28 1236
2280.73 1241
2281.19 1266
2281.64 1205
2282.09 1163
2282.54 1067
2282.99 1086
2283.44 1067
2283.89 1051
2284.34 1110
2284.79 1101
2285.24 1103
2285.69 992
2286.14 1033
2286.59 1053
2287.04 1090
2287.50 1103
2287.95 1066
2288.40 1124
2288.85 1142
2289.30 1206
2289.75 1247
2290.20 1313
2290.65 1375
2291.11 1362
2291.56 1373
2292.01 1367
2292.46 1414
2292.91 1402
2293.36 1392
2293.82 1333
2294.27 1395
2294.72 1271
2295.17 1280
2295.62 1293
2296.07 1196
2296.53 1206
2296.98 1203
2297.43 1133
2297.88 1173
2298.33 1168
2298.79 1149
2299.24 1168
2299.69 1027
2300.14 1030
2300.60 1088
2301.05 1040
2301.50 1031
2301.95 1011
2302.41 1001
2302.86 1010
2303.31 1052
2303.76 1036
2304.22 1039
2304.67 1035
2305.12 1004
2305.57 1088
2306.03 1047
2306.48 1087
2306.93 1101
2307.39 1047
2307.84 1140
2308.29 1119
2308.75 1122
2309.20 1146
2309.65 1070
2310.11 1151
2310.56 1151
2311.01 1101
2311.47 1174
2311.92 1145
2312.37 1150
2312.83 1140
2313.28 1067
2313.73 1114
2314.19 1117
2314.64 1066
2315.09 1052
2315.55 1084
2316.00 1112
2316.46 1118
2316.91 1096
2317.36 1095
2317.82 1076
2318.27 1068
2318.73 1077
2319.18 1105
2319.63 1064
2320.09 1094
2320.54 1181
2321.00 1132
2321.45 1084
2321.91 1041
2322.36 1090
2322.82 1108
2323.27 1132
2323.72 1162
2324.18 1103
2324.63 1163
2325.09 1221
2325.54 1310
2326.00 1301
2326.45 1253
2326.91 1208
2327.36 1187
2327.82 1218
2328.27 1156
2328.73 1121
2329.18 1073
2329.64 1131
2330.09 1066
2330.55 1061
2331.00 1054
2331.46 1018
2331.92 1069
2332.37 1048
2332.83 1032
2333.28 1005
2333.74 1037
2334.19 1066
2334.65 1112
2335.10 1099
2335.56 1022
2336.02 1027
2336.47 1041
2336.93 990
2337.38 1045
2337.84 1100
2338.30 1017
2338.75 1042
2339.21 1072
2339.66 1027
2340.12 1061
2340.58 1110
2341.03 1074
2341.49 1136
2341.95 1089
2342.40 1049
2342.86 1011
2343.32 1036
2343.77 1056
2344.23 1080
2344.68 1166
2345.14 1172
2345.60 1115
2346.06 1050
2346.51 1037
2346.97 1071
2347.43 1120
2347.88 1173
2348.34 1169
2348.80 1097
2349.25 1109
2349.71 1117
2350.17 1083
2350.63 1047
2351.08 1121
2351.54 1088
2352.00 1082
2352.46 1058
2352.91 1052
2353.37 1065
2353.83 1062
2354.29 1065
2354.74 1089
2355.20 1064
2355.66 1061
2356.12 1061
2356.57 981
2357.03 1039
2357.49 1106
2357.95 1057
2358.41 1055
2358.86 1097
2359.32 1087
2359.78 1101
2360.24 1138
2360.70 1144
2361.15 1153
2361.61 1198
2362.07 1181
2362.53 1158
2362.99 1154
2363.45 1133
2363.91 1170
2364.36 1118
2364.82 1136
2365.28 1171
2365.74 1163
2366.20 1154
2366.66 1164
2367.12 1167
2367.57 1143
2368.03 1123
2368.49 1178
2368.95 1132
2369.41 1099
2369.87 1140
2370.33 1080
2370.79 1091
2371.25 1037
2371.71 1096
2372.17 1061
2372.63 993
2373.09 1086
2373.54 1105
2374.00 1133
2374.46 1109
2374.92 1128
2375.38 1174
2375.84 1165
2376.30 1097
2376.76 1124
2377.22 1149
2377.68 1225
2378.14 1142
2378.60 1106
2379.06 1151
2379.52 1191
2379.98 1120
2380.44 1093
2380.90 1149
2381.36 1059
2381.82 1129
2382.28 1134
2382.74 1180
2383.20 1132
2383.66 1065
2384.12 1038
2384.59 1038
2385.05 1106
2385.51 1054
2385.97 1048
2386.43 1060
2386.89 997
2387.35 1083
2387.81 1117
2388.27 1114
2388.73 1127
2389.19 1076
2389.65 1114
2390.12 1131
2390.58 1102
2391.04 1136
2391.50 1106
2391.96 1135
2392.42 1136
2392.88 1067
2393.34 1043
2393.81 1094
2394.27 1068
2394.73 1026
2395.19 1099
2395.65 1052
2396.11 1022
2396.57 1043
2397.04 1082
2397.50 1105
2397.96 1066
2398.42 1095
2398.88 1112
2399.35 1064
2399.81 1086
2400.27 1092
2400.73 1109
2401.19 1082
2401.66 1096
2402.12 1116
2402.58 1048
2403.04 1021
2403.51 1006
2403.97 1072
2404.43 1054
2404.89 1010
2405.36 1085
2405.82 1128
2406.28 1063
2406.74 1037
2407.21 1050
2407.67 1083
2408.13 977
2408.59 1000
2409.06 1023
2409.52 1014
2409.98 1001
2410.45 1030
2410.91 963
2411.37 976
2411.84 991
2412.30 997
2412.76 987
2413.23 1010
2413.69 1003
2414.15 1015
2414.62 1021
2415.08 1047
2415.54 1023
2416.01 1051
2416.47 1089
2416.93 1125
2417.40 1075
2417.86 1079
2418.32 1085
2418.79 1102
2419.25 1136
2419.72 1133
2420.18 1136
2420.64 1119
2421.11 1067
2421.57 1095
2422.04 1136
2422.50 1146
2422.96 1112
2423.43 1145
2423.89 1144
2424.36 1162
2424.82 1118
2425.29 1091
2425.75 1122
2426.22 1148
2426.68 1101
2427.15 1049
2427.61 1048
2428.07 1083
2428.54 1104
2429.00 1043
2429.47 1038
2429.93 1006
2430.40 1025
2430.86 1015
2431.33 1008
2431.79 1041
2432.26 1053
2432.72 1091
2433.19 1042
2433.65 982
2434.12 1007
2434.59 1044
2435.05 978
2435.52 1034
2435.98 1025
2436.45 1121
2436.91 1154
2437.38 1152
2437.84 1102
2438.31 1215
2438.78 1193
2439.24 1279
2439.71 1223
2440.17 1240
2440.64 1159
2441.10 1164
2441.57 1229
2442.04 1253
2442.50 1205
2442.97 1143
2443.44 1132
2443.90 1133
2444.37 1099
2444.83 1098
2445.30 1138
2445.77 1116
2446.23 994
2446.70 981
2447.17 1053
2447.63 1041
2448.10 1009
2448.57 989
2449.03 1031
2449.50 971
2449.97 961
2450.43 989
2450.90 1000
2451.37 973
2451.83 978
2452.30 986
2452.77 988
2453.24 987
2453.70 1010
2454.17 1021
2454.64 946
2455.10 969
2455.57 1000
2456.04 958
2456.51 957
2456.97 975
2457.44 1025
2457.91 982
2458.38 961
2458.84 984
2459.31 1055
2459.78 1034
2460.25 998
2460.72 1073
2461.18 1037
2461.65 979
2462.12 1075
2462.59 1060
2463.06 983
2463.52 1041
2463.99 1042
2464.46 1099
2464.93 1007
2465.40 1013
2465.86 1080
2466.33 1026
2466.80 1059
2467.27 1036
2467.74 1020
2468.21 1000
2468.68 1051
2469.14 1044
2469.61 1048
2470.08 1004
2470.55 993
2471.02 1007
2471.49 1045
2471.96 972
2472.43 935
2472.90 977
2473.36 1026
2473.83 1003
2474.30 998
2474.77 993
2475.24 1017
2475.71 1023
2476.18 1006
2476.65 1027
2477.12 1068
2477.59 1074
2478.06 1096
2478.53 1143
2479.00 1095
2479.47 1058
2479.94 1079
2480.41 1093
2480.87 1075
2481.34 1013
2481.81 1010
2482.28 1038
2482.75 986
2483.22 1052
2483.69 1033
2484.16 997
2484.63 960
2485.10 1009
2485.57 1073
2486.05 1080
2486.52 1102
2486.99 1107
2487.46 1093
2487.93 1099
2488.40 1152
2488.87 1162
2489.34 1135
2489.81 1133
2490.28 1127
2490.75 1067
2491.22 1057
2491.69 1061
2492.16 1032
2492.63 1014
2493.10 1061
2493.58 1097
2494.05 1130
2494.52 1090
2494.99 1037
2495.46 1070
2495.93 1084
2496.40 1066
2496.87 1046
2497.34 1030
2497.82 1099
2498.29 1096
2498.76 1068
2499.23 1088
2499.70 1034
2500.17 1036
2500.64 1007
2501.12 997
2501.59 975
2502.06 1026
2502.53 1030
2503.00 1042
2503.48 990
2503.95 1025
2504.42 1049
2504.89 1060
2505.36 1061
2505.84 1053
2506.31 1035
2506.78 1107
2507.25 998
2507.72 1034
2508.20 1106
2508.67 1109
2509.14 1140
2509.61 1231
2510.09 1234
2510.56 1221
2511.03 1251
2511.50 1307
2511.98 1307
2512.45 1250
2512.92 1249
2513.40 1252
2513.87 1209
2514.34 1300
2514.81 1252
2515.29 1184
2515.76 1168
2516.23 1152
2516.71 1212
2517.18 1152
2517.65 1129
2518.13 1129
2518.60 1150
2519.07 1200
2519.55 1146
2520.02 1121
2520.49 1107
2520.97 1146
2521.44 1169
2521.91 1097
2522.39 1092
2522.86 1069
2523.34 1086
2523.81 1093
2524.28 1039
2524.76 1053
2525.23 1025
2525.70 1137
2526.18 1151
2526.65 1131
2527.13 1135
2527.60 1194
2528.08 1150
2528.55 1140
2529.02 1128
2529.50 1149
2529.97 1149
2530.45 1098
2530.92 1149
2531.40 1147
2531.87 1144
2532.34 1092
2532.82 1099
2533.29 1146
2533.77 1176
2534.24 1166
2534.72 1168
2535.19 1121
2535.67 1120
2536.14 1117
2536.62 1142
2537.09 1130
2537.57 1117
2538.04 1176
2538.52 1107
2538.99 1130
2539.47 1191
2539.94 1114
2540.42 1174
2540.90 1141
2541.37 1133
2541.85 1166
2542.32 1133
2542.80 1111
2543.27 1170
2543.75 1141
2544.22 1106
2544.70 1145
2545.18 1145
2545.65 1164
2546.13 1213
2546.60 1142
2547.08 1198
2547.56 1231
2548.03 1274
2548.51 1322
2548.98 1380
2549.46 1420
2549.94 1382
2550.41 1345
2550.89 1367
2551.37 1375
2551.84 1311
2552.32 1352
2552.80 1321
2553.27 1258
2553.75 1310
2554.23 1293
2554.70 1250
2555.18 1302
2555.66 1280
2556.13 1254
2556.61 1159
2557.09 1215
2557.56 1313
2558.04 1262
2558.52 1192
2558.99 1165
2559.47 1247
2559.95 1176
2560.43 1133
2560.90 1100
2561.38 1131
2561.86 1076
2562.33 1101
2562.81 1078
2563.29 1098
2563.77 1094
2564.25 1045
2564.72 1030
2565.20 998
2565.68 997
2566.16 985
2566.63 1056
2567.11 1043
2567.59 1074
2568.07 1087
2568.55 1032
2569.02 989
2569.50 1096
2569.98 1106
2570.46 1018
2570.94 1030
2571.41 992
2571.89 1036
2572.37 1064
2572.85 1013
2573.33 1028
2573.81 978
2574.28 1008
2574.76 1065
2575.24 1070
2575.72 1088
2576.20 1102
2576.68 1050
2577.16 1096
2577.64 1116
2578.11 1098
2578.59 1114
2579.07 1136
2579.55 1117
2580.03 1086
2580.51 1071
2580.99 1068
2581.47 1077
2581.95 1065
2582.43 1044
2582.91 1050
2583.39 1065
2583.86 1061
2584.34 1094
2584.82 1059
2585.30 1098
2585.78 1085
2586.26 1107
2586.74 1055
2587.22 1063
2587.70 1119
2588.18 1059
2588.66 1006
2589.14 1046
2589.62 1077
2590.10 1081
2590.58 1031
2591.06 1045
2591.54 1096
2592.02 1070
2592.50 1100
2592.98 1049
2593.46 1011
2593.94 1043
2594.42 1071
2594.90 1087
2595.38 1069
2595.86 1076
2596.35 1057
2596.83 1057
2597.31 1081
2597.79 1078
2598.27 975
2598.75 994
2599.23 1050
2599.71 1027
2600.19 1043
2600.67 1051
2601.15 1123
2601.63 1025
2602.12 1044
2602.60 1011
2603.08 1031
2603.56 1040
2604.04 1034
2604.52 1121
2605.00 1033
2605.48 1005
2605.97 1066
2606.45 1087
2606.93 1060
2607.41 1028
2607.89 1076
2608.37 1088
2608.86 1081
2609.34 1029
2609.82 1074
2610.30 1071
2610.78 1057
2611.26 1086
2611.75 1072
2612.23 1073
2612.71 1114
2613.19 1070
2613.68 1083
2614.16 1048
2614.64 1033
2615.12 1001
2615.60 1022
2616.09 1002
2616.57 1078
2617.05 1062
2617.53 1080
2618.02 1078
2618.50 1038
2618.98 1097
2619.46 1061
2619.95 1002
2620.43 976
2620.91 1052
2621.40 1054
2621.88 1036
2622.36 1105
2622.85 1027
2623.33 1002
2623.81 1035
2624.29 1066
2624.78 1029
2625.26 1013
2625.74 1006
2626.23 1043
2626.71 1047
2627.19 1113
2627.68 1098
2628.16 1047
2628.64 1046
2629.13 1058
2629.61 1036
2630.10 983
2630.58 1053
2631.06 1051
2631.55 1026
2632.03 1029
2632.51 1055
2633.00 1101
2633.48 1087
2633.97 1039
2634.45 1035
2634.94 1062
2635.42 1106
2635.90 1054
2636.39 924
2636.87 1038
2637.36 994
2637.84 1033
2638.33 1004
2638.81 1022
2639.29 1059
2639.78 1021
2640.26 1030
2640.75 1103
2641.23 985
2641.72 1072
2642.20 988
2642.69 1026
2643.17 1046
2643.66 1093
2644.14 1037
2644.63 1034
2645.11 1045
2645.60 1034
2646.08 997
2646.57 1036
2647.05 1026
2647.54 1029
2648.02 1074
2648.51 1009
2648.99 982
2649.48 996
2649.97 1018
2650.45 1056
2650.94 1027
2651.42 1082
2651.91 1040
2652.39 1030
2652.88 1077
2653.37 1021
2653.85 1074
2654.34 1066
2654.82 1074
2655.31 1116
2655.80 1156
2656.28 1081
2656.77 1123
2657.25 1078
2657.74 1082
2658.23 1116
2658.71 1092
2659.20 1150
2659.69 1144
2660.17 1129
2660.66 1081
2661.14 1058
2661.63 1049
2662.12 1109
2662.60 1067
2663.09 1040
2663.58 1104
2664.06 1120
2664.55 1122
2665.04 1056
2665.53 1083
2666.01 1103
2666.50 1062
2666.99 1065
2667.47 1087
2667.96 1084
2668.45 1088
2668.94 1166
2669.42 1048
2669.91 1090
2670.40 1050
2670.88 1086
2671.37 1066
2671.86 1088
2672.35 1167
2672.83 1152
2673.32 1177
2673.81 1179
2674.30 1213
2674.79 1265
2675.27 1216
2675.76 1268
2676.25 1297
2676.74 1264
2677.23 1235
2677.71 1166
2678.20 1161
2678.69 1161
2679.18 1131
2679.67 1143
2680.15 1156
2680.64 1172
2681.13 1167
2681.62 1112
2682.11 1118
2682.60 1166
2683.08 1196
2683.57 1205
2684.06 1103
2684.55 1118
2685.04 1082
2685.53 1128
2686.02 1159
2686.51 1130
2686.99 1130
2687.48 1179
2687.97 1151
2688.46 1117
2688.95 1065
2689.44 1069
2689.93 1089
2690.42 1087
2690.91 1097
2691.40 1129
2691.89 1139
2692.38 1119
2692.87 1102
2693.35 1097
2693.84 1102
2694.33 1133
2694.82 1125
2695.31 1190
2695.80 1131
2696.29 1111
2696.78 1132
2697.27 1144
2697.76 1160
2698.25 1222
2698.74 1185
2699.23 1138
2699.72 1127
2700.21 1173
2700.70 1182
2701.19 1131
2701.68 1133
2702.17 1100
2702.66 1130
2703.15 1123
2703.64 1123
2704.13 1088
2704.62 1132
2705.12 1146
2705.61 1085
2706.10 1067
2706.59 1099
2707.08 1056
2707.57 1040
2708.06 1076
2708.55 1086
2709.04 1066
2709.53 988
2710.02 1068
2710.51 1051
2711.01 987
2711.50 995
2711.99 1038
2712.48 1097
2712.97 1092
2713.46 1063
2713.95 1036
2714.44 1030
2714.94 1082
2715.43 1021
2715.92 990
2716.41 1038
2716.90 1036
2717.39 1031
2717.89 1020
2718.38 1087
2718.87 1062
2719.36 1078
2719.85 1133
2720.34 1123
2720.84 1060
2721.33 1050
2721.82 1107
2722.31 1129
2722.80 1106
2723.30 1113
2723.79 1070
2724.28 1066
2724.77 1044
2725.27 1080
2725.76 1111
2726.25 1092
2726.74 1058
2727.24 1043
2727.73 1083
2728.22 1077
2728.71 1114
2729.21 1067
2729.70 1073
2730.19 1061
2730.69 1084
2731.18 1053
2731.67 1074
2732.16 1034
2732.66 1001
2733.15 1066
2733.64 1087
2734.14 1098
2734.63 1133
2735.12 1195
2735.62 1119
2736.11 1113
2736.60 1159
2737.10 1117
2737.59 1198
2738.08 1174
2738.58 1173
2739.07 1136
2739.56 1131
2740.06 1125
2740.55 1108
2741.05 1128
2741.54 1148
2742.03 1166
2742.53 1100
2743.02 1035
2743.52 1077
2744.01 1059
2744.50 1039
2745.00 1039
2745.49 1040
2745.99 1115
2746.48 1051
2746.97 1031
2747.47 1031
2747.96 1045
2748.46 1057
2748.95 1108
2749.45 1095
2749.94 1058
2750.44 1043
2750.93 1067
2751.43 1027
2751.92 1041
2752.42 1088
2752.91 1070
2753.41 1017
2753.90 1012
2754.40 1044
2754.89 1030
2755.39 1031
2755.88 1029
2756.38 1056
2756.87 1029
2757.37 1052
2757.86 1084
2758.36 1102
2758.85 1119
2759.35 1047
2759.84 1006
2760.34 1092
2760.83 1041
2761.33 1076
2761.83 1052
2762.32 1098
2762.82 1016
2763.31 1067
2763.81 1096
2764.30 1116
2764.80 1080
2765.30 1067
2765.79 1051
2766.29 1099
2766.78 1091
2767.28 1082
2767.78 1100
2768.27 1071
2768.77 1088
2769.27 1105
2769.76 1130
2770.26 1084
2770.76 1086
2771.25 1054
2771.75 1022
2772.24 1044
2772.74 1099
2773.24 1103
2773.73 1068
2774.23 1076
2774.73 1164
2775.23 1098
2775.72 1071
2776.22 1091
2776.72 1116
2777.21 1110
2777.71 1075
2778.21 1075
2778.70 1125
2779.20 1098
2779.70 1135
2780.20 1115
2780.69 1116
2781.19 1114
2781.69 1117
2782.19 1105
2782.68 1112
2783.18 1057
2783.68 1073
2784.18 1081
2784.67 1118
2785.17 1082
2785.67 1028
2786.17 1083
2786.67 1095
2787.16 1060
2787.66 1061
2788.16 1102
2788.66 1072
2789.16 1074
2789.65 1080
2790.15 1057
2790.65 1124
2791.15 1115
2791.65 1109
2792.15 1081
2792.64 1040
2793.14 1069
2793.64 1031
2794.14 1035
2794.64 1088
2795.14 1133
2795.64 1128
2796.13 1136
2796.63 1148
2797.13 1215
2797.63 1172
2798.13 1156
2798.63 1198
2799.13 1210
2799.63 1184
2800.13 1181
2800.62 1151
2801.12 1183
2801.62 1123
2802.12 1121
2802.62 1164
2803.12 1081
2803.62 1090
2804.12 1080
2804.62 1080
2805.12 1064
2805.62 1089
2806.12 1102
2806.62 1147
2807.12 1112
2807.62 1094
2808.12 1124
2808.62 1191
2809.12 1204
2809.62 1222
2810.12 1224
2810.62 1247
2811.12 1197
2811.62 1275
2812.12 1320
2812.62 1212
2813.12 1228
2813.62 1294
2814.12 1286
2814.62 1194
2815.12 1214
2815.62 1243
2816.12 1209
2816.62 1247
2817.12 1199
2817.62 1202
2818.12 1151
2818.62 1207
2819.12 1117
2819.63 1090
2820.13 1111
2820.63 1105
2821.13 1092
2821.63 1069
2822.13 1121
2822.63 1059
2823.13 1017
2823.63 1065
2824.13 1089
2824.64 1110
2825.14 1113
2825.64 1112
2826.14 1064
2826.64 1063
2827.14 1089
2827.64 1024
2828.15 1052
2828.65 1065
2829.15 1057
2829.65 1135
2830.15 1034
2830.65 1047
2831.16 1050
2831.66 1037
2832.16 1097
2832.66 1124
2833.16 1082
2833.67 1069
2834.17 1159
2834.67 1056
2835.17 1102
2835.68 1113
2836.18 1160
2836.68 1179
2837.18 1141
2837.68 1076
2838.19 1133
2838.69 1160
2839.19 1110
2839.70 1116
2840.20 1125
2840.70 1174
2841.20 1155
2841.71 1129
2842.21 1102
2842.71 1078
2843.21 1111
2843.72 1105
2844.22 1161
2844.72 1127
2845.23 1192
2845.73 1122
2846.23 1156
2846.74 1293
2847.24 1240
2847.74 1265
2848.25 1269
2848.75 1251
2849.25 1280
2849.76 1265
2850.26 1266
2850.76 1235
2851.27 1179
2851.77 1132
2852.28 1127
2852.78 1146
2853.28 1154
2853.79 1143
2854.29 1121
2854.79 1083
2855.30 1055
2855.80 1093
2856.31 1098
2856.81 1085
2857.31 1101
2857.82 1161
2858.32 1152
2858.83 1161
2859.33 1160
2859.84 1201
2860.34 1147
2860.85 1155
2861.35 1182
2861.85 1094
2862.36 1112
2862.86 1153
2863.37 1039
2863.87 1134
2864.38 1123
2864.88 1093
2865.39 1070
2865.89 1062
2866.40 1073
2866.90 1041
2867.41 1044
2867.91 1104
2868.42 1118
2868.92 1037
2869.43 1050
2869.93 1079
2870.44 1035
2870.94 1093
2871.45 1184
2871.96 1082
2872.46 1101
2872.97 1159
2873.47 1128
2873.98 1180
2874.48 1237
2874.99 1169
2875.49 1153
2876.00 1152
2876.51 1156
2877.01 1130
2877.52 1132
2878.02 1148
2878.53 1123
2879.04 1109
2879.54 1119
2880.05 1117
2880.55 1172
2881.06 1126
2881.57 1114
2882.07 1176
2882.58 1170
2883.09 1209
2883.59 1212
2884.10 1230
2884.61 1212
2885.11 1211
2885.62 1327
2886.13 1260
2886.63 1271
2887.14 1217
2887.65 1232
2888.15 1285
2888.66 1275
2889.17 1388
2889.67 1313
2890.18 1279
2890.69 1272
2891.20 1304
2891.70 1300
2892.21 1209
2892.72 1215
2893.22 1288
2893.73 1168
2894.24 1234
2894.75 1305
2895.25 1279
2895.76 1230
2896.27 1287
2896.78 1251
2897.29 1271
2897.79 1338
2898.30 1301
2898.81 1261
2899.32 1239
2899.82 1315
2900.33 1306
2900.84 1276
2901.35 1233
2901.86 1265
2902.36 1296
2902.87 1203
2903.38 1216
2903.89 1234
2904.40 1198
2904.91 1191
2905.41 1228
2905.92 1181
2906.43 1149
2906.94 1187
2907.45 1262
2907.96 1231
2908.47 1171
2908.97 1192
2909.48 1168
2909.99 1226
2910.50 1205
2911.01 1114
2911.52 1247
2912.03 1183
2912.54 1161
2913.05 1167
2913.55 1117
2914.06 1147
2914.57 1202
2915.08 1226
2915.59 1248
2916.10 1226
2916.61 1178
2917.12 1170
2917.63 1157
2918.14 1115
2918.65 1162
2919.16 1202
2919.67 1207
2920.18 1214
2920.69 1236
2921.20 1208
2921.71 1222
2922.22 1272
2922.73 1322
2923.24 1310
2923.75 1299
2924.26 1381
2924.77 1276
2925.28 1408
2925.79 1408
2926.30 1440
2926.81 1396
2927.32 1353
2927.83 1377
2928.34 1313
2928.85 1230
2929.36 1228
2929.87 1179
2930.38 1158
2930.89 1132
2931.40 1139
2931.91 1143
2932.42 1100
2932.93 1103
2933.45 1150
2933.96 1144
2934.47 1116
2934.98 1133
2935.49 1168
2936.00 1196
2936.51 1192
2937.02 1226
2937.53 1324
2938.04 1260
2938.56 1328
2939.07 1383
2939.58 1481
2940.09 1494
2940.60 1548
2941.11 1665
2941.62 1654
2942.14 1662
2942.65 1639
2943.16 1679
2943.67 1610
2944.18 1570
2944.70 1525
2945.21 1478
2945.72 1380
2946.23 1444
2946.74 1365
2947.26 1348
2947.77 1407
2948.28 1316
2948.79 1234
2949.30 1211
2949.82 1233
2950.33 1154
2950.84 1168
2951.35 1160
2951.87 1136
2952.38 1091
2952.89 1112
2953.40 1083
2953.92 1158
2954.43 1135
2954.94 1095
2955.45 1089
2955.97 1188
2956.48 1180
2956.99 1160
2957.51 1146
2958.02 1152
2958.53 1149
2959.04 1121
2959.56 1100
2960.07 1154
2960.58 1202
2961.10 1188
2961.61 1267
2962.12 1302
2962.64 1289
2963.15 1256
2963.66 1261
2964.18 1349
2964.69 1308
2965.21 1295
2965.72 1309
2966.23 1304
2966.75 1277
2967.26 1242
2967.77 1255
2968.29 1199
2968.80 1183
2969.32 1224
2969.83 1230
2970.34 1253
2970.86 1201
2971.37 1207
2971.89 1211
2972.40 1216
2972.91 1266
2973.43 1215
2973.94 1289
2974.46 1262
2974.97 1299
2975.49 1248
2976.00 1211
2976.52 1344
2977.03 1286
2977.55 1244
2978.06 1246
2978.57 1292
2979.09 1254
2979.60 1244
2980.12 1254
2980.63 1273
2981.15 1331
2981.66 1286
2982.18 1255
2982.69 1297
2983.21 1325
2983.73 1305
2984.24 1317
2984.76 1326
2985.27 1326
2985.79 1360
2986.30 1324
2986.82 1369
2987.33 1387
2987.85 1388
2988.36 1428
2988.88 1405
2989.40 1382
2989.91 1350
2990.43 1398
2990.94 1457
2991.46 1463
2991.97 1364
2992.49 1380
2993.01 1411
2993.52 1407
2994.04 1453
2994.55 1518
2995.07 1519
2995.59 1474
2996.10 1536
2996.62 1536
2997.14 1683
2997.65 1754
2998.17 1721
2998.69 1591
2999.20 1727
2999.72 1777
3000.24 1773
3000.75 1727
3001.27 1772
3001.79 1851
3002.30 2125
3002.82 2226
3003.34 2408
3003.85 2625
3004.37 2946
3004.89 3227
3005.40 3309
3005.92 3460
3006.44 3460
3006.96 3343
3007.47 2915
3007.99 2780
3008.51 2596
3009.03 2298
3009.54 2148
3010.06 1968
3010.58 1831
3011.10 1731
3011.61 1595
3012.13 1536
3012.65 1477
3013.17 1467
3013.68 1479
3014.20 1427
3014.72 1372
3015.24 1386
3015.76 1452
3016.27 1435
3016.79 1458
3017.31 1428
3017.83 1383
3018.35 1389
3018.86 1361
3019.38 1449
3019.90 1438
3020.42 1419
3020.94 1368
3021.46 1401
3021.97 1418
3022.49 1429
3023.01 1433
3023.53 1512
3024.05 1448
3024.57 1396
3025.09 1482
3025.61 1514
3026.12 1422
3026.64 1431
3027.16 1381
3027.68 1360
3028.20 1359
3028.72 1305
3029.24 1325
3029.76 1293
3030.28 1278
3030.80 1309
3031.32 1310
3031.84 1356
3032.35 1327
3032.87 1292
3033.39 1281
3033.91 1254
3034.43 1290
3034.95 1263
3035.47 1313
3035.99 1296
3036.51 1322
3037.03 1330
3037.55 1312
3038.07 1306
3038.59 1322
3039.11 1299
3039.63 1220
3040.15 1228
3040.67 1239
3041.19 1256
3041.71 1259
3042.23 1213
3042.75 1146
3043.27 1172
3043.79 1189
3044.31 1222
3044.83 1211
3045.35 1285
3045.87 1275
3046.40 1288
3046.92 1315
3047.44 1244
3047.96 1168
3048.48 1182
3049.00 1220
3049.52 1231
3050.04 1217
3050.56 1255
3051.08 1203
3051.60 1149
3052.12 1178
3052.65 1236
3053.17 1225
3053.69 1269
3054.21 1210
3054.73 1215
3055.25 1145
3055.77 1168
3056.30 1161
3056.82 1220
3057.34 1187
3057.86 1254
3058.38 1166
3058.90 1241
3059.42 1235
3059.95 1235
3060.47 1239
3060.99 1269
3061.51 1194
3062.03 1269
3062.56 1298
3063.08 1243
3063.60 1282
3064.12 1288
3064.64 1295
3065.17 1376
3065.69 1403
3066.21 1392
3066.73 1345
3067.26 1423
3067.78 1383
3068.30 1436
3068.82 1395
3069.35 1444
3069.87 1387
3070.39 1365
3070.91 1459
3071.44 1416
3071.96 1420
3072.48 1401
3073.01 1400
3073.53 1394
3074.05 1447
3074.57 1400
3075.10 1340
3075.62 1412
3076.14 1375
3076.67 1420
3077.19 1484
3077.71 1520
3078.24 1547
3078.76 1489
3079.28 1494
3079.81 1542
3080.33 1602
3080.85 1639
3081.38 1606
3081.90 1708
3082.42 1740
3082.95 1675
3083.47 1658
3084.00 1630
3084.52 1672
3085.04 1640
3085.57 1598
3086.09 1631
3086.62 1754
3087.14 1845
3087.66 1894
3088.19 2086
3088.71 2257
3089.24 2450
3089.76 2556
3090.29 2684
3090.81 2781
3091.33 2764
3091.86 2717
3092.38 2603
3092.91 2531
3093.43 2317
3093.96 2177
3094.48 1976
3095.01 1917
3095.53 1880
3096.06 1845
3096.58 1817
3097.11 1850
3097.63 1796
3098.16 1755
3098.68 1836
3099.21 1917
3099.73 1974
3100.26 2060
3100.78 2267
3101.31 2541
3101.83 2936
3102.36 3230
3102.88 3575
3103.41 3666
3103.93 3884
3104.46 3884
3104.99 3689
3105.51 3352
3106.04 3017
3106.56 2695
3107.09 2522
3107.61 2205
3108.14 2035
3108.67 1939
3109.19 1892
3109.72 1783
3110.24 1752
3110.77 1689
3111.30 1645
3111.82 1549
3112.35 1568
3112.87 1611
3113.40 1523
3113.93 1438
3114.45 1497
3114.98 1485
3115.51 1475
3116.03 1446
3116.56 1397
3117.09 1381
3117.61 1459
3118.14 1457
3118.67 1510
3119.19 1483
3119.72 1549
3120.25 1558
3120.77 1561
3121.30 1631
3121.83 1655
3122.35 1670
3122.88 1685
3123.41 1660
3123.94 1706
3124.46 1631
3124.99 1568
3125.52 1503
3126.05 1483
3126.57 1489
3127.10 1523
3127.63 1479
3128.16 1411
3128.68 1442
3129.21 1488
3129.74 1458
3130.27 1412
3130.79 1376
3131.32 1335
3131.85 1395
3132.38 1326
3132.91 1321
3133.43 1265
3133.96 1295
3134.49 1269
3135.02 1262
3135.55 1210
3136.07 1303
3136.60 1306
3137.13 1265
3137.66 1276
3138.19 1224
3138.72 1267
3139.24 1228
3139.77 1222
3140.30 1240
3140.83 1175
3141.36 1155
3141.89 1135
3142.42 1213
3142.95 1182
3143.47 1220
3144.00 1191
3144.53 1230
3145.06 1240
3145.59 1276
3146.12 1307
3146.65 1242
3147.18 1299
3147.71 1362
3148.24 1387
3148.76 1354
3149.29 1353
3149.82 1424
3150.35 1336
3150.88 1320
3151.41 1363
3151.94 1371
3152.47 1416
3153.00 1362
3153.53 1377
3154.06 1313
3154.59 1290
3155.12 1330
3155.65 1344
3156.18 1308
3156.71 1255
3157.24 1335
3157.77 1385
3158.30 1347
3158.83 1352
3159.36 1345
3159.89 1371
3160.42 1381
3160.95 1446
3161.48 1406
3162.01 1403
3162.54 1322
3163.07 1331
3163.60 1315
3164.13 1357
3164.66 1365
3165.20 1382
3165.73 1377
3166.26 1318
3166.79 1262
3167.32 1321
3167.85 1344
3168.38 1339
3168.91 1272
3169.44 1298
3169.97 1250
3170.50 1261
3171.04 1220
3171.57 1263
3172.10 1289
3172.63 1269
3173.16 1311
3173.69 1299
3174.22 1323
3174.75 1308
3175.29 1394
3175.82 1479
3176.35 1418
3176.88 1310
3177.41 1295
3177.94 1269
3178.48 1340
3179.01 1344
3179.54 1266
3180.07 1307
3180.60 1240
3181.14 1274
3181.67 1279
3182.20 1292
3182.73 1272
3183.26 1195
3183.80 1213
3184.33 1235
3184.86 1258
3185.39 1228
3185.93 1231
3186.46 1213
3186.99 1229
3187.52 1231
3188.06 1211
3188.59 1206
3189.12 1275
3189.65 1291
3190.19 1221
3190.72 1239
3191.25 1231
3191.79 1276
3192.32 1310
3192.85 1323
3193.38 1288
3193.92 1298
3194.45 1319
3194.98 1315
3195.52 1327
3196.05 1287
3196.58 1288
3197.12 1366
3197.65 1339
3198.18 1309
3198.72 1303
3199.25 1314
3199.78 1317
3200.32 1320
3200.85 1297
3201.39 1315
3201.92 1334
3202.45 1374
3202.99 1390
3203.52 1426
3204.05 1480
3204.59 1426
3205.12 1494
3205.66 1550
3206.19 1532
3206.72 1528
3207.26 1633
3207.79 1655
3208.33 1705
3208.86 1788
3209.40 1923
3209.93 1904
3210.47 1885
3211.00 1876
3211.53 1911
3212.07 1942
3212.60 1925
3213.14 1803
3213.67 1751
3214.21 1712
3214.74 1660
3215.28 1567
3215.81 1558
3216.35 1523
3216.88 1414
3217.42 1515
3217.95 1535
3218.49 1400
3219.02 1385
3219.56 1386
3220.09 1357
3220.63 1345
3221.16 1416
3221.70 1396
3222.23 1475
3222.77 1480
3223.31 1487
3223.84 1507
3224.38 1530
3224.91 1582
3225.45 1602
3225.98 1600
3226.52 1659
3227.06 1663
3227.59 1563
3228.13 1550
3228.66 1587
3229.20 1505
3229.74 1498
3230.27 1512
3230.81 1477
3231.34 1462
3231.88 1565
3232.42 1585
3232.95 1625
3233.49 1621
3234.03 1655
3234.56 1650
3235.10 1612
3235.64 1614
3236.17 1720
3236.71 1652
3237.25 1772
3237.78 1748
3238.32 1731
3238.86 1700
3239.39 1712
3239.93 1745
3240.47 1699
3241.00 1674
3241.54 1744
3242.08 1733
3242.61 1758
3243.15 1712
3243.69 1651
3244.23 1764
3244.76 1753
3245.30 1806
3245.84 1798
3246.38 1902
3246.91 1868
3247.45 1954
3247.99 1982
3248.53 1926
3249.06 1991
3249.60 2132
3250.14 2276
3250.68 2591
3251.21 2852
3251.75 3095
3252.29 3432
3252.83 3679
3253.37 3828
3253.90 4007
3254.44 3927
3254.98 4025
3255.52 3645
3256.06 3468
3256.60 3281
3257.13 2984
3257.67 2703
3258.21 2635
3258.75 2469
3259.29 2450
3259.83 2473
3260.36 2391
3260.90 2569
3261.44 2703
3261.98 2798
3262.52 2873
3263.06 3025
3263.60 3178
3264.14 3119
3264.68 3112
3265.21 3140
3265.75 3074
3266.29 3152
3266.83 3176
3267.37 3176
3267.91 3107
3268.45 2955
3268.99 2831
3269.53 2783
3270.07 2622
3270.61 2450
3271.15 2470
3271.69 2302
3272.23 2245
3272.76 2248
3273.30 2141
3273.84 2095
3274.38 2093
3274.92 2136
3275.46 2138
3276.00 2209
3276.54 2196
3277.08 2230
3277.62 2243
3278.16 2210
3278.70 2220
3279.24 2243
3279.78 2277
3280.32 2199
3280.86 2241
3281.41 2313
3281.95 2355
3282.49 2267
3283.03 2205
3283.57 2174
3284.11 2257
3284.65 2316
3285.19 2265
3285.73 2213
3286.27 2271
3286.81 2281
3287.35 2273
3287.89 2329
3288.43 2372
3288.97 2440
3289.52 2437
3290.06 2476
3290.60 2734
3291.14 2785
3291.68 2918
3292.22 2979
3292.76 3178
3293.30 3367
3293.85 3634
3294.39 3762
3294.93 4025
3295.47 4121
3296.01 4143
3296.55 4307
3297.09 4165
3297.64 4110
3298.18 3962
3298.72 3666
3299.26 3596
3299.80 3509
3300.34 3223
3300.89 3156
3301.43 3031
3301.97 2954
3302.51 2854
3303.06 2831
3303.60 2805
3304.14 2739
3304.68 2711
3305.22 2730
3305.77 2765
3306.31 2759
3306.85 2759
3307.39 2780
3307.94 2711
3308.48 2748
3309.02 2700
3309.56 2771
3310.11 2835
3310.65 2760
3311.19 2859
3311.74 2838
3312.28 2845
3312.82 2814
3313.36 2846
3313.91 2907
3314.45 3023
3314.99 3053
3315.54 3140
3316.08 3511
3316.62 3705
3317.17 3793
3317.71 4042
3318.25 4384
3318.80 4711
3319.34 4897
3319.88 5221
3320.43 5482
3320.97 5542
3321.51 5510
3322.06 5360
3322.60 5240
3323.14 5205
3323.69 5049
3324.23 4854
3324.78 4649
3325.32 4561
3325.86 4300
3326.41 4230
3326.95 4222
3327.50 4319
3328.04 4313
3328.59 4229
3329.13 4283
3329.67 4215
3330.22 4509
3330.76 5184
3331.31 6144
3331.85 7514
3332.40 9588
3332.94 12470
3333.49 15946
3334.03 19860
3334.57 23279
3335.12 26671
3335.66 29212
3336.21 30989
3336.75 31561
3337.30 31326
3337.84 30385
3338.39 28627
3338.93 26213
3339.48 22767
3340.02 19385
3340.57 16077
3341.11 13193
3341.66 10637
3342.20 8766
3342.75 7100
3343.30 5862
3343.84 5017
3344.39 4292
3344.93 3934
3345.48 3710
3346.02 3470
3346.57 3226
3347.11 3121
3347.66 2972
3348.21 2864
3348.75 2731
3349.30 2628
3349.84 2464
3350.39 2398
3350.94 2423
3351.48 2214
3352.03 2177
3352.57 2151
3353.12 2212
3353.67 2140
3354.21 2278
3354.76 2276
3355.31 2309
3355.85 2385
3356.40 2418
3356.95 2444
3357.49 2421
3358.04 2487
3358.59 2520
3359.13 2503
3359.68 2479
3360.23 2527
3360.77 2555
3361.32 2598
3361.87 2674
3362.41 2679
3362.96 2729
3363.51 2645
3364.05 2744
3364.60 2765
3365.15 2879
3365.70 2808
3366.24 2764
3366.79 2685
3367.34 2626
3367.89 2581
3368.43 2565
3368.98 2552
3369.53 2643
3370.08 2729
3370.62 2863
3371.17 3042
3371.72 3139
3372.27 3606
3372.81 3966
3373.36 4244
3373.91 4456
3374.46 4656
3375.01 4703
3375.55 4606
3376.10 4223
3376.65 3985
3377.20 3720
3377.75 3337
3378.30 3120
3378.84 2926
3379.39 2626
3379.94 2478
3380.49 2337
3381.04 2157
3381.59 2125
3382.13 2100
3382.68 2065
3383.23 2020
3383.78 1912
3384.33 1869
3384.88 1876
3385.43 1925
3385.98 1923
3386.52 1796
3387.07 1823
3387.62 1853
3388.17 1822
3388.72 1807
3389.27 1750
3389.82 1819
3390.37 1753
3390.92 1718
3391.47 1745
3392.02 1780
3392.57 1820
3393.12 1813
3393.66 1752
3394.21 1797
3394.76 1827
3395.31 1889
3395.86 1911
3396.41 1977
3396.96 1986
3397.51 1957
3398.06 2077
3398.61 2007
3399.16 2056
3399.71 2023
3400.26 2006
3400.81 1963
3401.36 1967
3401.91 1848
3402.46 1764
3403.01 1814
3403.56 1833
3404.11 1706
3404.66 1653
3405.21 1707
3405.77 1696
3406.32 1602
3406.87 1646
3407.42 1691
3407.97 1719
3408.52 1715
3409.07 1769
3409.62 1775
3410.17 1924
3410.72 2082
3411.27 2053
3411.82 2115
3412.37 2248
3412.93 2250
3413.48 2209
3414.03 2129
3414.58 2014
3415.13 2056
3415.68 1943
3416.23 1982
3416.78 1891
3417.34 1860
3417.89 1852
3418.44 1763
3418.99 1691
3419.54 1706
3420.09 1665
3420.65 1630
3421.20 1585
3421.75 1539
3422.30 1584
3422.85 1666
3423.40 1601
3423.96 1595
3424.51 1605
3425.06 1603
3425.61 1633
3426.17 1637
3426.72 1543
3427.27 1545
3427.82 1547
3428.37 1449
3428.93 1431
3429.48 1432
3430.03 1394
3430.58 1340
3431.14 1319
3431.69 1311
3432.24 1354
3432.79 1320
3433.35 1407
3433.90 1427
3434.45 1421
3435.01 1426
3435.56 1433
3436.11 1458
3436.66 1408
3437.22 1513
3437.77 1529
3438.32 1529
3438.88 1583
3439.43 1509
3439.98 1536
3440.54 1456
3441.09 1455
3441.64 1406
3442.20 1432
3442.75 1444
3443.30 1381
3443.86 1383
3444.41 1414
3444.96 1450
3445.52 1403
3446.07 1372
3446.63 1347
3447.18 1336
3447.73 1343
3448.29 1370
3448.84 1320
3449.40 1306
3449.95 1324
3450.50 1367
3451.06 1364
3451.61 1330
3452.17 1312
3452.72 1287
3453.27 1346
3453.83 1378
3454.38 1309
3454.94 1334
3455.49 1325
3456.05 1440
3456.60 1323
3457.16 1339
3457.71 1317
3458.27 1344
3458.82 1359
3459.38 1406
3459.93 1353
3460.49 1389
3461.04 1424
3461.60 1367
3462.15 1405
3462.71 1426
3463.26 1432
3463.82 1493
3464.37 1487
3464.93 1507
3465.48 1482
3466.04 1533
3466.59 1436
3467.15 1490
3467.70 1528
3468.26 1528
3468.81 1493
3469.37 1515
3469.93 1542
3470.48 1488
3471.04 1633
3471.59 1585
3472.15 1593
3472.70 1565
3473.26 1541
3473.82 1534
3474.37 1541
3474.93 1493
3475.48 1619
3476.04 1606
3476.60 1649
3477.15 1693
3477.71 1658
3478.27 1716
3478.82 1774
3479.38 1809
3479.93 1787
3480.49 1884
3481.05 1865
3481.60 1922
3482.16 1889
3482.72 1933
3483.27 1934
3483.83 1891
3484.39 1910
3484.95 1938
3485.50 1913
3486.06 1963
3486.62 1848
3487.17 1901
3487.73 2046
3488.29 2068
3488.84 2370
3489.40 2650
3489.96 3044
3490.52 3527
3491.07 4085
3491.63 4561
3492.19 5008
3492.75 5120
3493.30 5280
3493.86 5222
3494.42 4809
3494.98 4351
3495.53 3974
3496.09 3464
3496.65 3220
3497.21 2713
3497.77 2443
3498.32 2344
3498.88 2278
3499.44 2154
3500.00 2122
3500.56 2068
3501.11 2144
3501.67 2169
3502.23 2226
3502.79 2329
3503.35 2348
3503.91 2480
3504.46 2727
3505.02 2697
3505.58 2789
3506.14 2839
3506.70 2758
3507.26 2669
3507.81 2618
3508.37 2505
3508.93 2351
3509.49 2262
3510.05 2179
3510.61 2124
3511.17 2020
3511.73 1987
3512.29 1955
3512.85 1828
3513.40 1745
3513.96 1719
3514.52 1647
3515.08 1572
3515.64 1543
3516.20 1530
3516.76 1445
3517.32 1419
3517.88 1454
3518.44 1483
3519.00 1497
3519.56 1454
3520.12 1472
3520.68 1452
3521.24 1447
3521.80 1509
3522.36 1483
3522.92 1420
3523.48 1514
3524.04 1511
3524.60 1488
3525.16 1530
3525.72 1429
3526.28 1479
3526.84 1440
3527.40 1500
3527.96 1490
3528.52 1561
3529.08 1471
3529.64 1422
3530.20 1448
3530.76 1520
3531.32 1462
3531.88 1376
3532.44 1359
3533.00 1423
3533.56 1438
3534.12 1398
3534.68 1367
3535.25 1325
3535.81 1338
3536.37 1370
3536.93 1391
3537.49 1396
3538.05 1441
3538.61 1374
3539.17 1355
3539.73 1380
3540.30 1310
3540.86 1362
3541.42 1324
3541.98 1332
3542.54 1431
3543.10 1448
3543.66 1487
3544.23 1485
3544.79 1428
3545.35 1390
3545.91 1394
3546.47 1301
3547.03 1365
3547.60 1408
3548.16 1352
3548.72 1396
3549.28 1409
3549.84 1380
3550.41 1408
3550.97 1331
3551.53 1282
3552.09 1275
3552.65 1290
3553.22 1262
3553.78 1229
3554.34 1233
3554.90 1270
3555.47 1270
3556.03 1283
3556.59 1274
3557.15 1242
3557.72 1251
3558.28 1249
3558.84 1236
3559.41 1241
3559.97 1205
3560.53 1303
3561.09 1352
3561.66 1316
3562.22 1298
3562.78 1271
3563.35 1386
3563.91 1309
3564.47 1337
3565.04 1327
3565.60 1337
3566.16 1409
3566.73 1358
3567.29 1357
3567.85 1303
3568.42 1383
3568.98 1352
3569.54 1343
3570.11 1289
3570.67 1250
3571.23 1219
3571.80 1232
3572.36 1287
3572.93 1297
3573.49 1325
3574.05 1379
3574.62 1450
3575.18 1394
3575.75 1520
3576.31 1640
3576.87 1666
3577.44 1733
3578.00 1727
3578.57 1720
3579.13 1731
3579.70 1640
3580.26 1685
3580.82 1622
3581.39 1475
3581.95 1460
3582.52 1474
3583.08 1337
3583.65 1307
3584.21 1348
3584.78 1273
3585.34 1303
3585.91 1295
3586.47 1268
3587.04 1289
3587.60 1238
3588.17 1188
3588.73 1190
3589.30 1143
3589.86 1251
3590.43 1166
3590.99 1162
3591.56 1172
3592.12 1182
3592.69 1204
3593.25 1224
3593.82 1224
3594.39 1148
3594.95 1168
3595.52 1183
3596.08 1226
3596.65 1192
3597.21 1247
3597.78 1211
3598.35 1217
3598.91 1196
3599.48 1281
3600.04 1236
3600.61 1259
3601.18 1218
3601.74 1186
3602.31 1198
3602.87 1176
3603.44 1153
3604.01 1153
3604.57 1183
3605.14 1177
3605.71 1183
3606.27 1197
3606.84 1177
3607.41 1199
3607.97 1215
3608.54 1166
3609.11 1148
3609.67 1129
3610.24 1174
3610.81 1123
3611.37 1135
3611.94 1126
3612.51 1175
3613.07 1247
3613.64 1261
3614.21 1303
3614.78 1304
3615.34 1444
3615.91 1494
3616.48 1616
3617.04 1730
3617.61 1876
3618.18 1983
3618.75 1993
3619.31 1920
3619.88 1932
3620.45 1871
3621.02 1715
3621.58 1632
3622.15 1626
3622.72 1584
3623.29 1460
3623.86 1406
3624.42 1348
3624.99 1279
3625.56 1255
3626.13 1199
3626.70 1155
3627.26 1159
3627.83 1239
3628.40 1192
3628.97 1124
3629.54 1148
3630.11 1191
3630.67 1158
3631.24 1240
3631.81 1204
3632.38 1183
3632.95 1178
3633.52 1191
3634.08 1207
3634.65 1246
3635.22 1197
3635.79 1215
3636.36 1193
3636.93 1213
3637.50 1171
3638.07 1175
3638.64 1272
3639.20 1199
3639.77 1225
3640.34 1250
3640.91 1274
3641.48 1255
3642.05 1309
3642.62 1366
3643.19 1306
3643.76 1288
3644.33 1320
3644.90 1304
3645.47 1322
3646.04 1325
3646.61 1310
3647.18 1224
3647.75 1269
3648.32 1330
3648.89 1259
3649.46 1278
3650.03 1305
3650.60 1369
3651.17 1305
3651.74 1375
3652.31 1396
3652.88 1392
3653.45 1412
3654.02 1362
3654.59 1340
3655.16 1389
3655.73 1350
3656.30 1370
3656.87 1368
3657.44 1342
3658.01 1342
3658.58 1437
3659.15 1438
3659.72 1469
3660.29 1524
3660.86 1464
3661.43 1418
3662.00 1434
3662.58 1383
3663.15 1388
3663.72 1352
3664.29 1405
3664.86 1449
3665.43 1435
3666.00 1501
3666.57 1555
3667.14 1537
3667.72 1533
3668.29 1564
3668.86 1484
3669.43 1486
3670.00 1426
3670.57 1394
3671.14 1322
3671.72 1329
3672.29 1305
3672.86 1353
3673.43 1403
3674.00 1314
3674.57 1290
3675.15 1333
3675.72 1272
3676.29 1327
3676.86 1348
3677.43 1364
3678.01 1334
3678.58 1378
3679.15 1354
3679.72 1301
3680.30 1317
3680.87 1374
3681.44 1360
3682.01 1285
3682.58 1203
3683.16 1264
3683.73 1212
3684.30 1182
3684.88 1199
3685.45 1191
3686.02 1269
3686.59 1235
3687.17 1244
3687.74 1276
3688.31 1250
3688.88 1298
3689.46 1339
3690.03 1370
3690.60 1380
3691.18 1387
3691.75 1370
3692.32 1317
3692.90 1300
3693.47 1333
3694.04 1327
3694.62 1246
3695.19 1204
3695.76 1247
3696.34 1218
3696.91 1188
3697.48 1221
3698.06 1212
3698.63 1215
3699.21 1216
3699.78 1204
3700.35 1169
3700.93 1156
3701.50 1277
3702.08 1247
3702.65 1273
3703.22 1287
3703.80 1315
3704.37 1278
3704.95 1291
3705.52 1348
3706.09 1356
3706.67 1344
3707.24 1278
3707.82 1257
3708.39 1267
3708.97 1328
3709.54 1337
3710.12 1306
3710.69 1269
3711.26 1218
3711.84 1295
3712.41 1265
3712.99 1261
3713.56 1235
3714.14 1295
3714.71 1224
3715.29 1212
3715.86 1206
3716.44 1180
3717.01 1166
3717.59 1197
3718.16 1196
3718.74 1103
3719.32 1165
3719.89 1183
3720.47 1158
3721.04 1141
3721.62 1129
3722.19 1097
3722.77 1191
3723.34 1122
3723.92 1104
3724.49 1224
3725.07 1185
3725.65 1099
3726.22 1132
3726.80 1202
3727.37 1172
3727.95 1156
3728.53 1180
3729.10 1244
3729.68 1304
3730.25 1282
3730.83 1359
3731.41 1458
3731.98 1517
3732.56 1590
3733.14 1586
3733.71 1607
3734.29 1612
3734.87 1668
3735.44 1647
3736.02 1604
3736.60 1557
3737.17 1389
3737.75 1425
3738.33 1332
3738.90 1239
3739.48 1253
3740.06 1218
3740.63 1190
3741.21 1187
3741.79 1250
3742.36 1166
3742.94 1127
3743.52 1193
3744.10 1202
3744.67 1115
3745.25 1205
3745.83 1180
3746.40 1165
3746.98 1076
3747.56 1086
3748.14 1169
3748.71 1207
3749.29 1122
3749.87 1126
3750.45 1136
3751.03 1137
3751.60 1096
3752.18 1098
3752.76 1135
3753.34 1155
3753.92 1151
3754.49 1090
3755.07 1113
3755.65 1133
3756.23 1184
3756.81 1142
3757.38 1216
3757.96 1215
3758.54 1248
3759.12 1293
3759.70 1210
3760.28 1232
3760.85 1186
3761.43 1278
3762.01 1262
3762.59 1249
3763.17 1331
3763.75 1252
3764.33 1255
3764.91 1280
3765.48 1338
3766.06 1312
3766.64 1339
3767.22 1308
3767.80 1269
3768.38 1276
3768.96 1218
3769.54 1248
3770.12 1211
3770.70 1233
3771.28 1272
3771.85 1196
3772.43 1258
3773.01 1235
3773.59 1214
3774.17 1159
3774.75 1134
3775.33 1162
3775.91 1225
3776.49 1168
3777.07 1146
3777.65 1179
3778.23 1197
3778.81 1165
3779.39 1137
3779.97 1167
3780.55 1129
3781.13 1125
3781.71 1156
3782.29 1096
3782.87 1136
3783.45 1110
3784.03 1080
3784.61 1134
3785.19 1131
3785.77 1162
3786.35 1165
3786.93 1180
3787.51 1172
3788.10 1148
3788.68 1125
3789.26 1187
3789.84 1147
3790.42 1151
3791.00 1141
3791.58 1217
3792.16 1185
3792.74 1222
3793.32 1182
3793.90 1194
3794.48 1244
3795.07 1263
3795.65 1225
3796.23 1169
3796.81 1207
3797.39 1204
3797.97 1189
3798.55 1139
3799.14 1205
3799.72 1183
3800.30 1270
3800.88 1261
3801.46 1253
3802.04 1290
3802.62 1308
3803.21 1334
3803.79 1437
3804.37 1391
3804.95 1265
3805.53 1304
3806.12 1295
3806.70 1402
3807.28 1474
3807.86 1545
3808.44 1521
3809.03 1533
3809.61 1594
3810.19 1490
3810.77 1476
3811.36 1465
3811.94 1478
3812.52 1490
3813.10 1421
3813.69 1452
3814.27 1414
3814.85 1502
3815.43 1459
3816.02 1447
3816.60 1456
3817.18 1406
3817.77 1378
3818.35 1401
3818.93 1302
3819.51 1321
3820.10 1305
3820.68 1296
3821.26 1309
3821.85 1307
3822.43 1348
3823.01 1413
3823.60 1354
3824.18 1303
3824.76 1362
3825.35 1291
3825.93 1263
3826.51 1276
3827.10 1252
3827.68 1246
3828.27 1307
3828.85 1273
3829.43 1240
3830.02 1190
3830.60 1186
3831.18 1207
3831.77 1274
3832.35 1363
3832.94 1313
3833.52 1263
3834.10 1241
3834.69 1193
3835.27 1197
3835.86 1219
3836.44 1246
3837.03 1266
3837.61 1274
3838.19 1190
3838.78 1240
3839.36 1348
3839.95 1293
3840.53 1214
3841.12 1263
3841.70 1218
3842.29 1202
3842.87 1228
3843.46 1283
3844.04 1328
3844.63 1333
3845.21 1339
3845.80 1378
3846.38 1399
3846.97 1458
3847.55 1360
3848.14 1363
3848.72 1376
3849.31 1329
3849.89 1327
3850.48 1282
3851.06 1268
3851.65 1319
3852.23 1306
3852.82 1292
3853.41 1338
3853.99 1312
3854.58 1274
3855.16 1299
3855.75 1268
3856.33 1302
3856.92 1366
3857.51 1420
3858.09 1566
3858.68 1615
3859.26 1728
3859.85 1934
3860.44 2030
3861.02 2145
3861.61 2176
3862.20 2240
3862.78 2358
3863.37 2347
3863.95 2281
3864.54 2090
3865.13 1993
3865.71 1891
3866.30 1731
3866.89 1631
3867.47 1494
3868.06 1412
3868.65 1391
3869.23 1336
3869.82 1310
3870.41 1333
3870.99 1323
3871.58 1314
3872.17 1307
3872.76 1298
3873.34 1264
3873.93 1300
3874.52 1270
3875.10 1319
3875.69 1297
3876.28 1239
3876.87 1296
3877.45 1198
3878.04 1186
3878.63 1248
3879.22 1254
3879.80 1257
3880.39 1235
3880.98 1202
3881.57 1188
3882.15 1142
3882.74 1170
3883.33 1195
3883.92 1157
3884.51 1188
3885.09 1212
3885.68 1206
3886.27 1219
3886.86 1198
3887.45 1177
3888.04 1305
3888.62 1268
3889.21 1315
3889.80 1308
3890.39 1321
3890.98 1319
3891.57 1397
3892.15 1351
3892.74 1315
3893.33 1318
3893.92 1321
3894.51 1255
3895.10 1221
3895.69 1232
3896.28 1245
3896.86 1238
3897.45 1257
3898.04 1230
3898.63 1243
3899.22 1256
3899.81 1205
3900.40 1225
3900.99 1247
3901.58 1248
3902.17 1282
3902.76 1237
3903.34 1194
3903.93 1242
3904.52 1194
3905.11 1171
3905.70 1202
3906.29 1147
3906.88 1187
3907.47 1145
3908.06 1191
3908.65 1222
3909.24 1161
3909.83 1134
3910.42 1143
3911.01 1131
3911.60 1106
3912.19 1094
3912.78 1074
3913.37 1075
3913.96 1086
3914.55 1096
3915.14 1090
3915.73 1046
3916.32 1109
3916.91 1092
3917.50 1072
3918.09 1088
3918.68 1096
3919.28 1101
3919.87 1113
3920.46 1098
3921.05 1109
3921.64 1108
3922.23 1046
3922.82 1025
3923.41 1069
3924.00 1008
3924.59 1086
3925.18 1090
3925.77 1076
3926.37 1055
3926.96 1032
3927.55 1021
3928.14 1007
3928.73 1026
3929.32 1049
3929.91 1037
3930.51 1048
3931.10 1024
3931.69 1060
3932.28 1018
3932.87 987
3933.46 993
3934.05 1046
3934.65 1050
3935.24 1010
3935.83 1081
3936.42 1042
3937.01 1003
3937.61 1022
3938.20 1043
3938.79 1067
3939.38 1098
3939.97 1106
3940.57 1071
3941.16 1077
3941.75 1062
3942.34 1099
3942.94 1066
3943.53 1042
3944.12 1092
3944.71 1133
3945.31 1134
3945.90 1053
3946.49 1030
3947.08 1097
3947.68 1056
3948.27 1010
3948.86 1044
3949.45 1042
3950.05 1012
3950.64 1011
3951.23 1122
3951.83 1072
3952.42 1074
3953.01 1095
3953.61 1043
3954.20 1123
3954.79 1061
3955.39 1077
3955.98 1094
3956.57 1058
3957.17 1085
3957.76 1196
3958.35 1151
3958.95 1137
3959.54 1167
3960.13 1159
3960.73 1157
3961.32 1178
3961.92 1171
3962.51 1130
3963.10 1163
3963.70 1182
3964.29 1187
3964.88 1184
3965.48 1220
3966.07 1280
3966.67 1346
3967.26 1314
3967.86 1300
3968.45 1300
3969.04 1296
3969.64 1280
3970.23 1282
3970.83 1248
3971.42 1230
3972.02 1162
3972.61 1170
3973.21 1170
3973.80 1205
3974.40 1227
3974.99 1203
3975.58 1225
3976.18 1305
3976.77 1310
3977.37 1298
3977.96 1341
3978.56 1278
3979.15 1251
3979.75 1213
3980.35 1228
3980.94 1256
3981.54 1212
3982.13 1239
3982.73 1284
3983.32 1258
3983.92 1166
3984.51 1173
3985.11 1146
3985.70 1155
3986.30 1217
3986.90 1171
3987.49 1143
3988.09 1219
3988.68 1181
3989.28 1219
3989.87 1173
3990.47 1140
3991.07 1205
3991.66 1171
3992.26 1177
3992.85 1173
3993.45 1164
3994.05 1176
3994.64 1169
3995.24 1190
3995.84 1109
3996.43 1110
3997.03 1208
3997.62 1211
3998.22 1212
3998.82 1174
3999.41 1243
4000.01 1187
4000.61 1185
4001.20 1148
4001.80 1100
4002.40 1193
4003.00 1195
4003.59 1218
4004.19 1170
4004.79 1187
4005.38 1167
4005.98 1186
4006.58 1130
4007.17 1210
4007.77 1118
4008.37 1158
4008.97 1096
4009.56 1108
4010.16 1171
4010.76 1066
4011.36 1043
4011.95 1122
4012.55 1167
4013.15 1194
4013.75 1143
4014.34 1191
4014.94 1168
4015.54 1204
4016.14 1246
4016.74 1171
4017.33 1192
4017.93 1240
4018.53 1211
4019.13 1246
4019.73 1281
4020.32 1259
4020.92 1196
4021.52 1171
4022.12 1138
4022.72 1128
4023.32 1133
4023.91 1124
4024.51 1186
4025.11 1165
4025.71 1139
4026.31 1198
4026.91 1206
4027.51 1152
4028.10 1162
4028.70 1188
4029.30 1200
4029.90 1190
4030.50 1187
4031.10 1213
4031.70 1190
4032.30 1195
4032.90 1222
4033.49 1218
4034.09 1228
4034.69 1216
4035.29 1297
4035.89 1279
4036.49 1209
4037.09 1253
4037.69 1151
4038.29 1134
4038.89 1107
4039.49 1103
4040.09 1074
4040.69 1027
4041.29 1070
4041.89 1113
4042.49 1048
4043.09 1053
4043.69 991
4044.29 1073
4044.89 1082
4045.49 1024
4046.09 1036
4046.69 1035
4047.29 1064
4047.89 1031
4048.49 1025
4049.09 1030
4049.69 1009
4050.29 1072
4050.89 1093
4051.49 1107
4052.09 1065
4052.69 1076
4053.29 1072
4053.89 1064
4054.49 1028
4055.09 1009
4055.69 1048
4056.30 1018
4056.90 1016
4057.50 1020
4058.10 1035
4058.70 1028
4059.30 1034
4059.90 1017
4060.50 1037
4061.10 1026
4061.71 1066
4062.31 1039
4062.91 1079
4063.51 1108
4064.11 1101
4064.71 1097
4065.31 1076
4065.92 1098
4066.52 1131
4067.12 1097
4067.72 1063
4068.32 1120
4068.92 1091
4069.53 1086
4070.13 1066
4070.73 1045
4071.33 996
4071.93 1023
4072.54 1021
4073.14 1003
4073.74 946
4074.34 983
4074.94 994
4075.55 996
4076.15 1047
4076.75 992
4077.35 982
4077.96 1017
4078.56 977
4079.16 978
4079.76 981
4080.37 961
4080.97 922
4081.57 908
4082.17 922
4082.78 958
4083.38 1006
4083.98 1025
4084.59 1022
4085.19 975
4085.79 970
4086.39 1007
4087.00 1010
4087.60 1003
4088.20 967
4088.81 928
4089.41 970
4090.01 997
4090.62 979
4091.22 970
4091.82 923
4092.43 988
4093.03 999
4093.63 1015
4094.24 982
4094.84 1004
4095.45 1018
4096.05 990
4096.65 1006
4097.26 995
4097.86 975
4098.47 934
4099.07 962
4099.67 998
4100.28 1019
4100.88 1025
4101.49 1042
4102.09 1023
4102.69 1029
4103.30 993
4103.90 1032
4104.51 1091
4105.11 1003
4105.72 982
4106.32 976
4106.93 1028
4107.53 1018
4108.13 967
4108.74 969
4109.34 1007
4109.95 990
4110.55 970
4111.16 971
4111.76 949
4112.37 1054
4112.97 990
4113.58 950
4114.18 946
4114.79 1022
4115.39 998
4116.00 961
4116.60 981
4117.21 980
4117.82 958
4118.42 974
4119.03 998
4119.63 950
4120.24 971
4120.84 1034
4121.45 971
4122.05 934
4122.66 944
4123.27 957
4123.87 993
4124.48 1025
4125.08 1011
4125.69 1002
4126.30 957
4126.90 990
4127.51 950
4128.11 967
4128.72 948
4129.33 980
4129.93 959
4130.54 951
4131.15 971
4131.75 974
4132.36 1034
4132.96 1057
4133.57 1053
4134.18 1050
4134.78 1065
4135.39 1031
4136.00 1073
4136.60 1104
4137.21 1100
4137.82 1110
4138.43 1099
4139.03 1163
4139.64 1225
4140.25 1235
4140.85 1140
4141.46 1089
4142.07 1151
4142.68 1168
4143.28 1217
4143.89 1175
4144.50 1202
4145.10 1181
4145.71 1120
4146.32 1085
4146.93 1052
4147.53 1049
4148.14 1053
4148.75 1028
4149.36 1069
4149.97 1039
4150.57 1042
4151.18 990
4151.79 942
4152.40 975
4153.00 990
4153.61 962
4154.22 973
4154.83 982
4155.44 988
4156.05 977
4156.65 1000
4157.26 1014
4157.87 1007
4158.48 1071
4159.09 1055
4159.70 1011
4160.30 1047
4160.91 1041
4161.52 1072
4162.13 1088
4162.74 1059
4163.35 1021
4163.96 1040
4164.56 989
4165.17 953
4165.78 981
4166.39 1037
4167.00 1044
4167.61 1028
4168.22 1060
4168.83 1113
4169.44 1087
4170.05 1088
4170.66 1127
4171.26 1142
4171.87 1093
4172.48 1114
4173.09 1228
4173.70 1228
4174.31 1133
4174.92 1106
4175.53 1146
4176.14 1159
4176.75 1149
4177.36 1163
4177.97 1188
4178.58 1160
4179.19 1101
4179.80 1115
4180.41 1027
4181.02 1046
4181.63 1081
4182.24 1104
4182.85 1009
4183.46 1014
4184.07 992
4184.68 1020
4185.29 1062
4185.90 1041
4186.51 997
4187.12 991
4187.73 983
4188.34 1036
4188.95 1036
4189.56 1001
4190.18 1030
4190.79 1032
4191.40 1045
4192.01 1064
4192.62 1081
4193.23 1118
4193.84 1115
4194.45 1130
4195.06 1132
4195.67 1090
4196.28 1115
4196.90 1052
4197.51 1077
4198.12 1065
4198.73 1092
4199.34 1110
4199.95 1102
4200.56 1088
4201.18 1080
4201.79 1081
4202.40 1036
4203.01 996
4203.62 1070
4204.23 1070
4204.85 1019
4205.46 1051
4206.07 1043
4206.68 1011
4207.29 1047
4207.90 1032
4208.52 1057
4209.13 1085
4209.74 1103
4210.35 1088
4210.97 1076
4211.58 1098
4212.19 1101
4212.80 1187
4213.41 1090
4214.03 1084
4214.64 1132
4215.25 1131
4215.86 1119
4216.48 1131
4217.09 1156
4217.70 1190
4218.32 1172
4218.93 1170
4219.54 1250
4220.15 1302
4220.77 1319
4221.38 1291
4221.99 1293
4222.61 1311
4223.22 1315
4223.83 1342
4224.44 1337
4225.06 1339
4225.67 1374
4226.28 1475
4226.90 1508
4227.51 1527
4228.13 1561
4228.74 1635
4229.35 1588
4229.97 1547
4230.58 1494
4231.19 1367
4231.81 1367
4232.42 1340
4233.03 1325
4233.65 1238
4234.26 1196
4234.88 1242
4235.49 1180
4236.10 1166
4236.72 1190
4237.33 1223
4237.95 1203
4238.56 1164
4239.17 1188
4239.79 1177
4240.40 1201
4241.02 1150
4241.63 1178
4242.25 1165
4242.86 1221
4243.48 1220
4244.09 1240
4244.71 1192
4245.32 1263
4245.93 1211
4246.55 1177
4247.16 1241
4247.78 1204
4248.39 1180
4249.01 1170
4249.62 1195
4250.24 1160
4250.85 1192
4251.47 1174
4252.08 1178
4252.70 1131
4253.32 1201
4253.93 1183
4254.55 1201
4255.16 1181
4255.78 1241
4256.39 1244
4257.01 1205
4257.62 1181
4258.24 1163
4258.85 1200
4259.47 1225
4260.09 1252
4260.70 1228
4261.32 1249
4261.93 1362
4262.55 1389
4263.17 1351
4263.78 1440
4264.40 1462
4265.01 1424
4265.63 1363
4266.25 1397
4266.86 1420
4267.48 1359
4268.10 1325
4268.71 1277
4269.33 1303
4269.94 1272
4270.56 1332
4271.18 1396
4271.79 1438
4272.41 1571
4273.03 1723
4273.64 1731
4274.26 1798
4274.88 1736
4275.49 1757
4276.11 1721
4276.73 1719
4277.35 1749
4277.96 1707
4278.58 1664
4279.20 1614
4279.81 1469
4280.43 1385
4281.05 1307
4281.67 1242
4282.28 1230
4282.90 1250
4283.52 1179
4284.14 1187
4284.75 1192
4285.37 1225
4285.99 1203
4286.61 1169
4287.22 1190
4287.84 1191
4288.46 1126
4289.08 1156
4289.70 1165
4290.31 1112
4290.93 1073
4291.55 1095
4292.17 1204
4292.79 1172
4293.40 1188
4294.02 1230
4294.64 1143
4295.26 1068
4295.88 1081
4296.50 1071
4297.11 1100
4297.73 1106
4298.35 1146
4298.97 1130
4299.59 1123
4300.21 1101
4300.83 1123
4301.44 1107
4302.06 1141
4302.68 1120
4303.30 1098
4303.92 1166
4304.54 1129
4305.16 1190
4305.78 1172
4306.40 1137
4307.02 1173
4307.63 1146
4308.25 1093
4308.87 1129
4309.49 1116
4310.11 1083
4310.73 1136
4311.35 1125
4311.97 1134
4312.59 1153
4313.21 1151
4313.83 1193
4314.45 1167
4315.07 1163
4315.69 1198
4316.31 1223
4316.93 1235
4317.55 1282
4318.17 1230
4318.79 1185
4319.41 1195
4320.03 1188
4320.65 1185
4321.27 1166
4321.89 1218
4322.51 1284
4323.13 1241
4323.75 1314
4324.37 1306
4324.99 1319
4325.61 1393
4326.23 1354
4326.85 1359
4327.47 1385
4328.09 1418
4328.71 1462
4329.33 1475
4329.96 1523
4330.58 1574
4331.20 1658
4331.82 1775
4332.44 1952
4333.06 2043
4333.68 2011
4334.30 2077
4334.92 2060
4335.54 2019
4336.17 2016
4336.79 2044
4337.41 2032
4338.03 1990
4338.65 1915
4339.27 1913
4339.89 1865
4340.52 1861
4341.14 1775
4341.76 1718
4342.38 1696
4343.00 1774
4343.62 1852
4344.25 1971
4344.87 2145
4345.49 2392
4346.11 2561
4346.73 2751
4347.36 2880
4347.98 2902
4348.60 2803
4349.22 2715
4349.84 2627
4350.47 2399
4351.09 2136
4351.71 2026
4352.33 2098
4352.96 1853
4353.58 1828
4354.20 1706
4354.82 1710
4355.45 1523
4356.07 1493
4356.69 1480
4357.31 1514
4357.94 1517
4358.56 1462
4359.18 1472
4359.81 1419
4360.43 1404
4361.05 1418
4361.68 1393
4362.30 1365
4362.92 1403
4363.55 1431
4364.17 1455
4364.79 1431
4365.42 1386
4366.04 1438
4366.66 1374
4367.29 1330
4367.91 1311
4368.53 1280
4369.16 1263
4369.78 1231
4370.40 1193
4371.03 1172
4371.65 1182
4372.27 1249
4372.90 1259
4373.52 1258
4374.15 1229
4374.77 1198
4375.39 1161
4376.02 1169
4376.64 1162
4377.27 1205
4377.89 1228
4378.52 1218
4379.14 1247
4379.76 1278
4380.39 1261
4381.01 1211
4381.64 1204
4382.26 1275
4382.89 1244
4383.51 1236
4384.14 1213
4384.76 1260
4385.39 1269
4386.01 1235
4386.64 1216
4387.26 1240
4387.89 1222
4388.51 1273
4389.14 1250
4389.76 1246
4390.39 1345
4391.01 1374
4391.64 1346
4392.26 1376
4392.89 1359
4393.51 1306
4394.14 1269
4394.76 1305
4395.39 1325
4396.01 1219
4396.64 1225
4397.26 1172
4397.89 1153
4398.52 1158
4399.14 1115
4399.77 1067
4400.39 1109
4401.02 1110
4401.65 1134
4402.27 1164
4402.90 1147
4403.52 1098
4404.15 1094
4404.78 1111
4405.40 1159
4406.03 1062
4406.65 1128
4407.28 1098
4407.91 1063
4408.53 1105
4409.16 1105
4409.79 1088
4410.41 1134
4411.04 1125
4411.67 1195
4412.29 1081
4412.92 1110
4413.55 1115
4414.17 1105
4414.80 1091
4415.43 1038
4416.05 1131
4416.68 1170
4417.31 1128
4417.94 1079
4418.56 999
4419.19 1078
4419.82 1079
4420.44 1095
4421.07 1134
4421.70 1052
4422.33 1055
4422.95 1115
4423.58 1093
4424.21 1066
4424.84 1043
4425.46 1014
4426.09 1020
4426.72 963
4427.35 1018
4427.97 1017
4428.60 955
4429.23 977
4429.86 948
4430.49 990
4431.11 1019
4431.74 1030
4432.37 998
4433.00 1033
4433.63 1093
4434.26 1061
4434.88 1056
4435.51 1011
4436.14 1044
4436.77 1071
4437.40 1089
4438.03 1057
4438.65 1042
4439.28 1075
4439.91 1089
4440.54 1102
4441.17 1074
4441.80 1030
4442.43 1007
4443.06 1024
4443.68 1087
4444.31 1070
4444.94 1078
4445.57 1077
4446.20 1096
4446.83 1103
4447.46 1106
4448.09 1114
4448.72 1134
4449.35 1124
4449.98 1063
4450.61 1041
4451.24 1085
4451.86 1086
4452.49 1057
4453.12 1087
4453.75 1086
4454.38 1113
4455.01 1221
4455.64 1257
4456.27 1206
4456.90 1193
4457.53 1241
4458.16 1176
4458.79 1154
4459.42 1148
4460.05 1116
4460.68 1060
4461.31 1086
4461.94 1116
4462.57 1035
4463.20 1003
4463.83 1006
4464.46 1038
4465.09 1031
4465.72 1001
4466.36 990
4466.99 1055
4467.62 1070
4468.25 1017
4468.88 1033
4469.51 998
4470.14 988
4470.77 1055
4471.40 996
4472.03 980
4472.66 962
4473.29 994
4473.93 1020
4474.56 1029
4475.19 990
4475.82 1017
4476.45 1043
4477.08 1014
4477.71 1051
4478.34 1024
4478.98 1040
4479.61 1037
4480.24 1002
4480.87 1026
4481.50 974
4482.13 950
4482.76 1038
4483.40 952
4484.03 1022
4484.66 1021
4485.29 1030
4485.92 1097
4486.56 1108
4487.19 1068
4487.82 1083
4488.45 1046
4489.08 1053
4489.72 1066
4490.35 1046
4490.98 1072
4491.61 1024
4492.25 1045
4492.88 1007
4493.51 1062
4494.14 1090
4494.78 1090
4495.41 1049
4496.04 1020
4496.67 1034
4497.31 972
4497.94 1056
4498.57 1087
4499.20 1092
4499.84 1225
4500.47 1215
4501.10 1287
4501.74 1324
4502.37 1369
4503.00 1346
4503.64 1372
4504.27 1399
4504.90 1347
4505.53 1288
4506.17 1294
4506.80 1205
4507.43 1160
4508.07 1213
4508.70 1182
4509.34 1193
4509.97 1195
4510.60 1130
4511.24 1111
4511.87 1151
4512.50 1089
4513.14 1102
4513.77 1154
4514.41 1110
4515.04 1113
4515.67 1088
4516.31 1129
4516.94 1165
4517.58 1093
4518.21 1145
4518.84 1112
4519.48 1111
4520.11 1024
4520.75 1036
4521.38 1084
4522.02 1092
4522.65 1106
4523.28 1118
4523.92 1131
4524.55 1089
4525.19 1087
4525.82 1155
4526.46 1194
4527.09 1306
4527.73 1351
4528.36 1454
4529.00 1551
4529.63 1670
4530.27 1906
4530.90 2062
4531.54 2300
4532.17 2197
4532.81 2211
4533.44 2195
4534.08 2174
4534.71 1952
4535.35 1788
4535.99 1599
4536.62 1525
4537.26 1454
4537.89 1340
4538.53 1289
4539.16 1259
4539.80 1174
4540.43 1060
4541.07 1100
4541.71 1083
4542.34 1038
4542.98 1122
4543.61 1106
4544.25 1043
4544.89 1110
4545.52 1044
4546.16 1006
4546.79 997
4547.43 1012
4548.07 1011
4548.70 992
4549.34 1046
4549.98 1059
4550.61 1023
4551.25 1053
4551.89 1078
4552.52 1051
4553.16 1018
4553.80 1001
4554.43 993
4555.07 983
4555.71 990
4556.34 1034
4556.98 967
4557.62 1015
4558.25 1045
4558.89 1069
4559.53 1088
4560.16 1082
4560.80 1065
4561.44 1049
4562.08 1070
4562.71 1121
4563.35 1127
4563.99 1076
4564.63 1017
4565.26 1053
4565.90 1129
4566.54 1154
4567.18 1117
4567.81 1163
4568.45 1168
4569.09 1201
4569.73 1259
4570.36 1227
4571.00 1206
4571.64 1217
4572.28 1242
4572.92 1192
4573.55 1188
4574.19 1187
4574.83 1176
4575.47 1119
4576.11 1138
4576.75 1109
4577.38 1089
4578.02 1096
4578.66 1066
4579.30 1035
4579.94 1088
4580.58 1031
4581.21 1084
4581.85 1136
4582.49 1122
4583.13 1147
4583.77 1092
4584.41 1071
4585.05 1140
4585.69 1174
4586.32 1256
4586.96 1308
4587.60 1278
4588.24 1288
4588.88 1287
4589.52 1275
4590.16 1284
4590.80 1340
4591.44 1277
4592.08 1316
4592.72 1341
4593.36 1306
4594.00 1302
4594.63 1227
4595.27 1218
4595.91 1122
4596.55 1108
4597.19 1083
4597.83 1135
4598.47 1098
4599.11 1091
4599.75 1095
4600.39 1079
4601.03 1083
4601.67 1092
4602.31 1081
4602.95 1054
4603.59 1012
4604.23 1061
4604.87 1118
4605.51 1088
4606.15 1103
4606.79 1059
4607.43 1074
4608.08 1060
4608.72 1027
4609.36 1072
4610.00 1008
4610.64 1069
4611.28 1076
4611.92 1067
4612.56 1015
4613.20 1029
4613.84 1087
4614.48 1045
4615.12 956
4615.76 1010
4616.41 1037
4617.05 1039
4617.69 999
4618.33 953
4618.97 996
4619.61 957
4620.25 973
4620.89 1002
4621.54 982
4622.18 987
4622.82 995
4623.46 973
4624.10 977
4624.74 953
4625.38 990
4626.03 1000
4626.67 996
4627.31 1020
4627.95 1010
4628.59 998
4629.24 1025
4629.88 1008
4630.52 973
4631.16 1038
4631.80 1061
4632.45 1106
4633.09 1036
4633.73 1040
4634.37 1053
4635.02 1063
4635.66 1006
4636.30 1027
4636.94 1052
4637.58 1107
4638.23 1148
4638.87 1206
4639.51 1168
4640.16 1121
4640.80 1158
4641.44 1090
4642.08 1062
4642.73 1039
4643.37 1050
4644.01 1065
4644.66 1034
4645.30 967
4645.94 968
4646.58 1003
4647.23 1000
4647.87 956
4648.51 951
4649.16 946
4649.80 988
4650.44 1023
4651.09 978
4651.73 1027
4652.37 1034
4653.02 1095
4653.66 1079
4654.31 1062
4654.95 1006
4655.59 1008
4656.24 1015
4656.88 962
4657.52 956
4658.17 989
4658.81 1014
4659.46 1008
4660.10 958
4660.75 935
4661.39 898
4662.03 946
4662.68 992
4663.32 977
4663.97 968
4664.61 898
4665.26 883
4665.90 923
4666.54 912
4667.19 901
4667.83 929
4668.48 959
4669.12 950
4669.77 914
4670.41 922
4671.06 953
4671.70 892
4672.35 906
4672.99 932
4673.64 981
4674.28 955
4674.93 908
4675.57 937
4676.22 947
4676.86 943
4677.51 951
4678.15 955
4678.80 985
4679.44 993
4680.09 985
4680.73 959
4681.38 1067
4682.03 1032
4682.67 1000
4683.32 1027
4683.96 1035
4684.61 1031
4685.25 1039
4685.90 1022
4686.55 973
4687.19 972
4687.84 1058
4688.48 1036
4689.13 1022
4689.78 1035
4690.42 1059
4691.07 1078
4691.72 1084
4692.36 1130
4693.01 1115
4693.65 1095
4694.30 1122
4694.95 1107
4695.59 1086
4696.24 1045
4696.89 1148
4697.53 1082
4698.18 1128
4698.83 1216
4699.47 1243
4700.12 1295
4700.77 1237
4701.41 1299
4702.06 1247
4702.71 1213
4703.36 1204
4704.00 1160
4704.65 1123
4705.30 1098
4705.94 1103
4706.59 1086
4707.24 1052
4707.89 1040
4708.53 1064
4709.18 1043
4709.83 999
4710.48 1033
4711.12 1043
4711.77 1052
4712.42 1014
4713.07 1066
4713.71 1069
4714.36 1053
4715.01 1006
4715.66 1019
4716.31 1056
4716.95 972
4717.60 990
4718.25 1027
4718.90 1065
4719.55 1051
4720.19 1046
4720.84 1054
4721.49 1127
4722.14 1110
4722.79 1148
4723.44 1084
4724.08 1060
4724.73 1044
4725.38 1048
4726.03 1082
4726.68 1027
4727.33 1077
4727.98 1044
4728.63 1034
4729.27 1039
4729.92 1040
4730.57 1004
4731.22 967
4731.87 973
4732.52 997
4733.17 967
4733.82 963
4734.47 995
4735.12 1030
4735.77 1010
4736.41 965
4737.06 970
4737.71 989
4738.36 1036
4739.01 1030
4739.66 1037
4740.31 1043
4740.96 1021
4741.61 1050
4742.26 1056
4742.91 1055
4743.56 992
4744.21 1006
4744.86 1051
4745.51 1027
4746.16 1052
4746.81 1001
4747.46 1043
4748.11 1057
4748.76 1036
4749.41 1034
4750.06 1062
4750.71 1121
4751.36 1156
4752.01 1072
4752.66 1116
4753.31 1119
4753.96 1133
4754.61 1127
4755.26 1166
4755.92 1115
4756.57 1059
4757.22 1067
4757.87 1124
4758.52 1107
4759.17 1049
4759.82 1078
4760.47 1084
4761.12 1132
4761.77 1131
4762.42 1107
4763.08 1109
4763.73 1146
4764.38 1142
4765.03 1088
4765.68 1077
4766.33 1050
4766.98 1048
4767.64 1007
4768.29 1021
4768.94 994
4769.59 1025
4770.24 1072
4770.89 1051
4771.54 1111
4772.20 1111
4772.85 1073
4773.50 1067
4774.15 1069
4774.80 1061
4775.46 1064
4776.11 1067
4776.76 1047
4777.41 1051
4778.06 1032
4778.72 1037
4779.37 1061
4780.02 1091
4780.67 1103
4781.33 1102
4781.98 1072
4782.63 1059
4783.28 1066
4783.94 1042
4784.59 1087
4785.24 1074
4785.89 1065
4786.55 1093
4787.20 1146
4787.85 1077
4788.51 1124
4789.16 1113
4789.81 1088
4790.46 1123
4791.12 1147
4791.77 1194
4792.42 1209
4793.08 1154
4793.73 1172
4794.38 1217
4795.04 1143
4795.69 1124
4796.34 1178
4797.00 1175
4797.65 1152
4798.30 1233
4798.96 1316
4799.61 1389
4800.27 1368
4800.92 1385
4801.57 1428
4802.23 1408
4802.88 1436
4803.53 1358
4804.19 1338
4804.84 1310
4805.50 1265
4806.15 1254
4806.81 1314
4807.46 1252
4808.11 1220
4808.77 1237
4809.42 1211
4810.08 1239
4810.73 1201
4811.39 1233
4812.04 1250
4812.69 1249
4813.35 1250
4814.00 1240
4814.66 1312
4815.31 1268
4815.97 1254
4816.62 1258
4817.28 1256
4817.93 1234
4818.59 1281
4819.24 1381
4819.90 1393
4820.55 1416
4821.21 1471
4821.86 1517
4822.52 1479
4823.17 1580
4823.83 1620
4824.48 1549
4825.14 1566
4825.79 1547
4826.45 1492
4827.11 1486
4827.76 1462
4828.42 1426
4829.07 1434
4829.73 1436
4830.38 1439
4831.04 1452
4831.70 1448
4832.35 1407
4833.01 1454
4833.66 1508
4834.32 1529
4834.98 1546
4835.63 1539
4836.29 1505
4836.94 1590
4837.60 1639
4838.26 1640
4838.91 1615
4839.57 1704
4840.23 1570
4840.88 1628
4841.54 1655
4842.20 1606
4842.85 1686
4843.51 1669
4844.17 1684
4844.82 1663
4845.48 1676
4846.14 1768
4846.79 1719
4847.45 1799
4848.11 1886
4848.76 1973
4849.42 2092
4850.08 2134
4850.73 2156
4851.39 2235
4852.05 2196
4852.71 2042
4853.36 1986
4854.02 1965
4854.68 1958
4855.34 1982
4855.99 1922
4856.65 2013
4857.31 2226
4857.97 2275
4858.62 2342
4859.28 2486
4859.94 2333
4860.60 2271
4861.25 2142
4861.91 2021
4862.57 1953
4863.23 1817
4863.89 1874
4864.54 1853
4865.20 1760
4865.86 1826
4866.52 1779
4867.18 1803
4867.84 1817
4868.49 1761
4869.15 1713
4869.81 1692
4870.47 1623
4871.13 1649
4871.79 1621
4872.44 1620
4873.10 1571
4873.76 1543
4874.42 1607
4875.08 1567
4875.74 1594
4876.40 1607
4877.06 1561
4877.72 1602
4878.37 1600
4879.03 1682
4879.69 1679
4880.35 1686
4881.01 1688
4881.67 1589
4882.33 1502
4882.99 1512
4883.65 1469
4884.31 1454
4884.97 1437
4885.63 1409
4886.29 1415
4886.95 1477
4887.61 1437
4888.26 1434
4888.92 1380
4889.58 1432
4890.24 1351
4890.90 1461
4891.56 1469
4892.22 1425
4892.88 1482
4893.54 1422
4894.20 1381
4894.86 1365
4895.52 1424
4896.18 1354
4896.84 1352
4897.51 1373
4898.17 1413
4898.83 1399
4899.49 1374
4900.15 1422
4900.81 1372
4901.47 1382
4902.13 1379
4902.79 1357
4903.45 1333
4904.11 1296
4904.77 1280
4905.43 1258
4906.09 1258
4906.75 1236
4907.41 1179
4908.08 1202
4908.74 1161
4909.40 1176
4910.06 1172
4910.72 1132
4911.38 1157
4912.04 1183
4912.70 1139
4913.37 1135
4914.03 1135
4914.69 1111
4915.35 1094
4916.01 1110
4916.67 1083
4917.33 1054
4918.00 1076
4918.66 1052
4919.32 1099
4919.98 1074
4920.64 1051
4921.31 1065
4921.97 1103
4922.63 1090
4923.29 1062
4923.95 1042
4924.62 1047
4925.28 1064
4925.94 1080
4926.60 1003
4927.26 1062
4927.93 1064
4928.59 1050
4929.25 1067
4929.91 1047
4930.58 1092
4931.24 1059
4931.90 1068
4932.56 1053
4933.23 1071
4933.89 1032
4934.55 1061
4935.22 1041
4935.88 1027
4936.54 1058
4937.20 1080
4937.87 1081
4938.53 1086
4939.19 1029
4939.86 1037
4940.52 1010
4941.18 993
4941.85 1026
4942.51 1097
4943.17 1076
4943.84 1068
4944.50 1049
4945.16 1011
4945.83 1029
4946.49 1041
4947.15 1017
4947.82 1031
4948.48 1061
4949.15 1023
4949.81 1056
4950.47 991
4951.14 981
4951.80 1013
4952.47 1021
4953.13 1007
4953.79 999
4954.46 969
4955.12 998
4955.79 1024
4956.45 1000
4957.11 997
4957.78 1049
4958.44 1115
4959.11 1118
4959.77 1107
4960.44 1139
4961.10 1187
4961.77 1204
4962.43 1223
4963.10 1226
4963.76 1253
4964.42 1169
4965.09 1192
4965.75 1275
4966.42 1201
4967.08 1109
4967.75 1018
4968.41 981
4969.08 1026
4969.74 1041
4970.41 1062
4971.08 1016
4971.74 1049
4972.41 1037
4973.07 1082
4973.74 1064
4974.40 1064
4975.07 1070
4975.73 1077
4976.40 1111
4977.06 1090
4977.73 1113
4978.40 1087
4979.06 1101
4979.73 1079
4980.39 1113
4981.06 1062
4981.73 1035
4982.39 1030
4983.06 1026
4983.72 959
4984.39 963
4985.06 1026
4985.72 998
4986.39 1019
4987.05 1046
4987.72 1080
4988.39 1046
4989.05 1012
4989.72 980
4990.39 971
4991.05 994
4991.72 968
4992.39 988
4993.05 964
4993.72 945
4994.39 937
4995.05 941
4995.72 992
4996.39 955
4997.05 947
4997.72 936
4998.39 947
4999.06 979
4999.72 975
5000.39 959
5001.06 899
5001.73 948
5002.39 965
5003.06 989
5003.73 935
5004.39 921
5005.06 965
5005.73 956
5006.40 943
5007.07 957
5007.73 1021
5008.40 1019
5009.07 980
5009.74 969
5010.40 941
5011.07 938
5011.74 1000
5012.41 955
5013.08 975
5013.74 970
5014.41 936
5015.08 897
5015.75 933
5016.42 930
5017.09 930
5017.75 924
5018.42 913
5019.09 931
5019.76 976
5020.43 977
5021.10 962
5021.76 991
5022.43 1060
5023.10 1048
5023.77 988
5024.44 1029
5025.11 1021
5025.78 1034
5026.45 1004
5027.12 917
5027.78 923
5028.45 952
5029.12 970
5029.79 909
5030.46 936
5031.13 953
5031.80 884
5032.47 934
5033.14 973
5033.81 934
5034.48 908
5035.15 889
5035.82 925
5036.49 933
5037.16 951
5037.83 930
5038.50 928
5039.16 972
5039.83 920
5040.50 983
5041.17 955
5041.84 940
5042.51 984
5043.18 973
5043.85 975
5044.52 941
5045.20 988
5045.87 1009
5046.54 974
5047.21 948
5047.88 943
5048.55 961
5049.22 932
5049.89 929
5050.56 950
5051.23 933
5051.90 957
5052.57 951
5053.24 866
5053.91 918
5054.58 967
5055.25 1004
5055.92 964
5056.60 910
5057.27 895
5057.94 929
5058.61 948
5059.28 906
5059.95 943
5060.62 909
5061.29 939
5061.96 896
5062.64 967
5063.31 946
5063.98 944
5064.65 913
5065.32 942
5065.99 955
5066.66 936
5067.34 907
5068.01 914
5068.68 960
5069.35 916
5070.02 901
5070.70 932
5071.37 929
5072.04 911
5072.71 918
5073.38 906
5074.06 960
5074.73 950
5075.40 1013
5076.07 983
5076.74 1011
5077.42 1014
5078.09 1066
5078.76 1028
5079.43 1060
5080.11 1052
5080.78 1022
5081.45 962
5082.12 950
5082.80 962
5083.47 1015
5084.14 1010
5084.82 971
5085.49 996
5086.16 993
5086.83 1012
5087.51 987
5088.18 977
5088.85 1001
5089.53 1028
5090.20 1084
5090.87 1091
5091.55 1070
5092.22 1041
5092.89 1072
5093.57 985
5094.24 997
5094.91 1062
5095.59 993
5096.26 1035
5096.93 984
5097.61 984
5098.28 939
5098.96 915
5099.63 968
5100.30 982
5100.98 945
5101.65 940
5102.32 1012
5103.00 1008
5103.67 1009
5104.35 985
5105.02 969
5105.70 1020
5106.37 973
5107.04 957
5107.72 994
5108.39 971
5109.07 1009
5109.74 964
5110.42 944
5111.09 981
5111.77 1000
5112.44 937
5113.11 940
5113.79 954
5114.46 935
5115.14 925
5115.81 962
5116.49 983
5117.16 1039
5117.84 1102
5118.51 1126
5119.19 1144
5119.86 1169
5120.54 1227
5121.21 1159
5121.89 1191
5122.57 1147
5123.24 1104
5123.92 1076
5124.59 1026
5125.27 1085
5125.94 1046
5126.62 1017
5127.29 977
5127.97 954
5128.64 987
5129.32 969
5130.00 1032
5130.67 1011
5131.35 1017
5132.02 1026
5132.70 1006
5133.38 1050
5134.05 1019
5134.73 1024
5135.40 974
5136.08 990
5136.76 999
5137.43 1014
5138.11 977
5138.79 995
5139.46 1018
5140.14 1002
5140.82 988
5141.49 994
5142.17 930
5142.85 962
5143.52 923
5144.20 904
5144.88 948
5145.55 934
5146.23 932
5146.91 916
5147.58 902
5148.26 896
5148.94 924
5149.61 917
5150.29 901
5150.97 878
5151.65 902
5152.32 909
5153.00 893
5153.68 905
5154.36 919
5155.03 917
5155.71 975
5156.39 959
5157.07 979
5157.74 973
5158.42 976
5159.10 965
5159.78 932
5160.45 914
5161.13 855
5161.81 890
5162.49 930
5163.17 873
5163.84 957
5164.52 963
5165.20 882
5165.88 924
5166.56 953
5167.24 961
5167.91 982
5168.59 952
5169.27 946
5169.95 994
5170.63 964
5171.31 880
5171.98 846
5172.66 913
5173.34 910
5174.02 887
5174.70 845
5175.38 875
5176.06 873
5176.74 900
5177.41 917
5178.09 923
5178.77 927
5179.45 922
5180.13 922
5180.81 932
5181.49 934
5182.17 937
5182.85 926
5183.53 867
5184.21 887
5184.89 874
5185.57 908
5186.24 869
5186.92 880
5187.60 849
5188.28 845
5188.96 895
5189.64 844
5190.32 875
5191.00 877
5191.68 886
5192.36 913
5193.04 874
5193.72 893
5194.40 887
5195.08 837
5195.76 862
5196.44 874
5197.12 854
5197.80 865
5198.48 850
5199.16 851
5199.84 858
5200.52 915
5201.21 906
5201.89 898
5202.57 884
5203.25 929
5203.93 902
5204.61 872
5205.29 914
5205.97 878
5206.65 914
5207.33 964
5208.01 971
5208.69 918
5209.37 912
5210.06 898
5210.74 958
5211.42 961
5212.10 967
5212.78 950
5213.46 982
5214.14 1008
5214.82 977
5215.51 1015
5216.19 994
5216.87 958
5217.55 973
5218.23 932
5218.91 961
5219.60 957
5220.28 966
5220.96 971
5221.64 998
5222.32 1030
5223.00 999
5223.69 1016
5224.37 995
5225.05 966
5225.73 974
5226.41 953
5227.10 926
5227.78 903
5228.46 887
5229.14 944
5229.83 936
5230.51 942
5231.19 940
5231.87 909
5232.56 936
5233.24 930
5233.92 977
5234.60 998
5235.29 996
5235.97 933
5236.65 946
5237.34 941
5238.02 979
5238.70 992
5239.38 1032
5240.07 1017
5240.75 1025
5241.43 985
5242.12 1027
5242.80 1029
5243.48 1014
5244.17 1000
5244.85 990
5245.53 973
5246.22 925
5246.90 957
5247.58 887
5248.27 937
5248.95 945
5249.63 929
5250.32 984
5251.00 1009
5251.69 1036
5252.37 989
5253.05 947
5253.74 937
5254.42 986
5255.11 972
5255.79 916
5256.47 948
5257.16 966
5257.84 971
5258.53 937
5259.21 907
5259.89 923
5260.58 961
5261.26 1016
5261.95 1000
5262.63 978
5263.32 1016
5264.00 958
5264.69 971
5265.37 967
5266.06 986
5266.74 1008
5267.43 1008
5268.11 962
5268.79 942
5269.48 991
5270.16 964
5270.85 933
5271.53 937
5272.22 945
5272.91 931
5273.59 930
5274.28 965
5274.96 975
5275.65 955
5276.33 909
5277.02 918
5277.70 885
5278.39 887
5279.07 1001
5279.76 974
5280.45 929
5281.13 959
5281.82 1005
5282.50 993
5283.19 994
5283.87 951
5284.56 929
5285.25 930
5285.93 901
5286.62 927
5287.30 951
5287.99 922
5288.68 920
5289.36 942
5290.05 937
5290.74 931
5291.42 928
5292.11 953
5292.79 933
5293.48 896
5294.17 921
5294.85 936
5295.54 1024
5296.23 1024
5296.91 999
5297.60 1033
5298.29 1095
5298.98 1069
5299.66 1043
5300.35 1069
5301.04 1049
5301.72 1083
5302.41 1108
5303.10 1065
5303.78 1062
5304.47 1139
5305.16 1207
5305.85 1175
5306.53 1224
5307.22 1225
5307.91 1214
5308.60 1161
5309.28 1207
5309.97 1218
5310.66 1162
5311.35 1248
5312.03 1313
5312.72 1306
5313.41 1350
5314.10 1345
5314.79 1393
5315.47 1336
5316.16 1253
5316.85 1247
5317.54 1226
5318.23 1211
5318.91 1237
5319.60 1209
5320.29 1150
5320.98 1225
5321.67 1193
5322.36 1150
5323.04 1095
5323.73 1051
5324.42 1053
5325.11 1016
5325.80 1042
5326.49 1054
5327.18 1014
5327.86 968
5328.55 1020
5329.24 1029
5329.93 1039
5330.62 1033
5331.31 929
5332.00 946
5332.69 978
5333.38 983
5334.06 973
5334.75 969
5335.44 959
5336.13 990
5336.82 972
5337.51 999
5338.20 1030
5338.89 1019
5339.58 981
5340.27 985
5340.96 1045
5341.65 1047
5342.34 1056
5343.03 1076
5343.72 1002
5344.41 986
5345.10 995
5345.79 1043
5346.48 1077
5347.17 1103
5347.86 1147
5348.55 1245
5349.24 1313
5349.93 1263
5350.62 1310
5351.31 1361
5352.00 1303
5352.69 1350
5353.38 1309
5354.07 1243
5354.76 1183
5355.45 1133
5356.14 1129
5356.83 1086
5357.52 991
5358.21 1008
5358.90 1009
5359.59 961
5360.29 1005
5360.98 1022
5361.67 989
5362.36 1033
5363.05 1017
5363.74 967
5364.43 921
5365.12 994
5365.81 983
5366.50 964
5367.20 944
5367.89 954
5368.58 976
5369.27 941
5369.96 961
5370.65 927
5371.34 940
5372.04 893
5372.73 963
5373.42 929
5374.11 919
5374.80 967
5375.49 954
5376.19 978
5376.88 938
5377.57 915
5378.26 939
5378.95 961
5379.65 935
5380.34 915
5381.03 929
5381.72 936
5382.42 939
5383.11 927
5383.80 933
5384.49 936
5385.19 1005
5385.88 1001
5386.57 969
5387.26 954
5387.96 924
5388.65 1010
5389.34 958
5390.03 1031
5390.73 1037
5391.42 1032
5392.11 1045
5392.80 981
5393.50 1046
5394.19 969
5394.88 986
5395.58 958
5396.27 894
5396.96 958
5397.66 900
5398.35 920
5399.04 908
5399.74 886
5400.43 917
5401.12 895
5401.82 913
5402.51 919
5403.20 915
5403.90 961
5404.59 948
5405.29 965
5405.98 973
5406.67 1033
5407.37 1012
5408.06 932
5408.75 939
5409.45 973
5410.14 959
5410.84 1035
5411.53 996
5412.23 987
5412.92 941
5413.61 913
5414.31 975
5415.00 990
5415.70 1014
5416.39 1013
5417.09 1022
5417.78 972
5418.47 960
5419.17 995
5419.86 995
5420.56 992
5421.25 976
5421.95 992
5422.64 1041
5423.34 1006
5424.03 946
5424.73 974
5425.42 989
5426.12 1027
5426.81 1009
5427.51 974
5428.20 960
5428.90 977
5429.59 1010
5430.29 1012
5430.99 1031
5431.68 985
5432.38 988
5433.07 1034
5433.77 1026
5434.46 1007
5435.16 1051
5435.85 1079
5436.55 1050
5437.25 1096
5437.94 1031
5438.64 1063
5439.33 1023
5440.03 1038
5440.73 1023
5441.42 1085
5442.12 1034
5442.81 1021
5443.51 1033
5444.21 1067
5444.90 1089
5445.60 1169
5446.29 1245
5446.99 1335
5447.69 1350
5448.38 1339
5449.08 1324
5449.78 1325
5450.47 1353
5451.17 1316
5451.87 1307
5452.56 1201
5453.26 1207
5453.96 1180
5454.65 1178
5455.35 1115
5456.05 1115
5456.75 1121
5457.44 1125
5458.14 1120
5458.84 1147
5459.53 1174
5460.23 1189
5460.93 1196
5461.63 1197
5462.32 1224
5463.02 1233
5463.72 1259
5464.42 1231
5465.11 1215
5465.81 1216
5466.51 1227
5467.21 1297
5467.90 1257
5468.60 1197
5469.30 1218
5470.00 1245
5470.70 1261
5471.39 1335
5472.09 1326
5472.79 1316
5473.49 1318
5474.19 1341
5474.88 1284
5475.58 1319
5476.28 1343
5476.98 1432
5477.68 1523
5478.38 1588
5479.07 1809
5479.77 1856
5480.47 1971
5481.17 2014
5481.87 2103
5482.57 2067
5483.27 1949
5483.96 1758
5484.66 1663
5485.36 1605
5486.06 1611
5486.76 1524
5487.46 1439
5488.16 1458
5488.86 1463
5489.56 1522
5490.26 1512
5490.96 1541
5491.65 1451
5492.35 1494
5493.05 1580
5493.75 1635
5494.45 1627
5495.15 1613
5495.85 1671
5496.55 1617
5497.25 1700
5497.95 1767
5498.65 1996
5499.35 2214
5500.05 2592
5500.75 2745
5501.45 2961
5502.15 3032
5502.85 2894
5503.55 2627
5504.25 2358
5504.95 2170
5505.65 1988
5506.35 1736
5507.05 1588
5507.75 1499
5508.45 1406
5509.15 1445
5509.85 1385
5510.55 1327
5511.25 1377
5511.95 1414
5512.65 1398
5513.35 1461
5514.05 1387
5514.76 1380
5515.46 1398
5516.16 1388
5516.86 1393
5517.56 1387
5518.26 1396
5518.96 1348
5519.66 1306
5520.36 1291
5521.06 1279
5521.77 1327
5522.47 1334
5523.17 1361
5523.87 1240
5524.57 1141
5525.27 1126
5525.97 1089
5526.67 1115
5527.38 1142
5528.08 1148
5528.78 1154
5529.48 1136
5530.18 1137
5530.88 1197
5531.59 1116
5532.29 1151
5532.99 1147
5533.69 1068
5534.39 1103
5535.10 1110
5535.80 1147
5536.50 1135
5537.20 1131
5537.90 1156
5538.61 1129
5539.31 1111
5540.01 1108
5540.71 1163
5541.42 1135
5542.12 1146
5542.82 1103
5543.52 1068
5544.23 1102
5544.93 1092
5545.63 1034
5546.33 1056
5547.04 1068
5547.74 1088
5548.44 1108
5549.15 1083
5549.85 1051
5550.55 1099
5551.26 1092
5551.96 1074
5552.66 1075
5553.36 1083
5554.07 1032
5554.77 1039
5555.47 1054
5556.18 1044
5556.88 1017
5557.58 1060
5558.29 1049
5558.99 1055
5559.70 1037
5560.40 1084
5561.10 1078
5561.81 1157
5562.51 1090
5563.21 1117
5563.92 1108
5564.62 1125
5565.33 1167
5566.03 1095
5566.73 1098
5567.44 1141
5568.14 1050
5568.85 1047
5569.55 1041
5570.25 1082
5570.96 1062
5571.66 995
5572.37 1028
5573.07 1040
5573.78 1015
5574.48 1000
5575.19 1065
5575.89 1069
5576.59 1036
5577.30 1050
5578.00 1051
5578.71 1055
5579.41 1050
5580.12 979
5580.82 954
5581.53 970
5582.23 966
5582.94 951
5583.64 961
5584.35 984
5585.05 988
5585.76 1031
5586.46 964
5587.17 959
5587.88 969
5588.58 1021
5589.29 992
5589.99 976
5590.70 989
5591.40 956
5592.11 995
5592.81 1028
5593.52 966
5594.23 989
5594.93 989
5595.64 978
5596.34 959
5597.05 1002
5597.76 979
5598.46 938
5599.17 974
5599.87 964
5600.58 947
5601.29 939
5601.99 951
5602.70 961
5603.41 962
5604.11 958
5604.82 964
5605.52 946
5606.23 965
5606.94 949
5607.64 953
5608.35 963
5609.06 984
5609.76 962
5610.47 919
5611.18 990
5611.88 942
5612.59 945
5613.30 950
5614.01 934
5614.71 1019
5615.42 956
5616.13 963
5616.83 966
5617.54 1046
5618.25 1033
5618.96 998
5619.66 1003
5620.37 976
5621.08 1011
5621.79 964
5622.49 992
5623.20 955
5623.91 985
5624.62 975
5625.32 963
5626.03 981
5626.74 981
5627.45 957
5628.16 967
5628.86 1003
5629.57 996
5630.28 961
5630.99 990
5631.70 985
5632.40 1003
5633.11 1004
5633.82 1093
5634.53 1080
5635.24 1024
5635.95 1026
5636.65 1087
5637.36 1103
5638.07 1081
5638.78 1103
5639.49 1096
5640.20 1065
5640.91 1087
5641.61 1099
5642.32 1102
5643.03 1090
5643.74 1044
5644.45 1052
5645.16 1059
5645.87 984
5646.58 984
5647.29 1047
5648.00 989
5648.70 1013
5649.41 1035
5650.12 1071
5650.83 1032
5651.54 1016
5652.25 1020
5652.96 1037
5653.67 1039
5654.38 1064
5655.09 1077
5655.80 1068
5656.51 1094
5657.22 1086
5657.93 1088
5658.64 1104
5659.35 1131
5660.06 1081
5660.77 1118
5661.48 1121
5662.19 1081
5662.90 1098
5663.61 1093
5664.32 1106
5665.03 1051
5665.74 1017
5666.45 1088
5667.16 1069
5667.87 1044
5668.58 1037
5669.29 1114
5670.00 1114
5670.71 1194
5671.42 1151
5672.13 1141
5672.84 1176
5673.56 1166
5674.27 1105
5674.98 1102
5675.69 1114
5676.40 1081
5677.11 1063
5677.82 1048
5678.53 1095
5679.24 1064
5679.95 1080
5680.67 1092
5681.38 1089
5682.09 1099
5682.80 1079
5683.51 1081
5684.22 1087
5684.93 984
5685.65 1065
5686.36 1044
5687.07 1049
5687.78 1045
5688.49 985
5689.20 1030
5689.92 970
5690.63 949
5691.34 1009
5692.05 1031
5692.76 1000
5693.47 995
5694.19 956
5694.90 951
5695.61 1020
5696.32 956
5697.04 925
5697.75 953
5698.46 945
5699.17 941
5699.89 961
5700.60 964
5701.31 1019
5702.02 1003
5702.74 971
5703.45 995
5704.16 998
5704.87 991
5705.59 945
5706.30 1020
5707.01 1019
5707.72 1008
5708.44 1012
5709.15 988
5709.86 958
5710.58 1002
5711.29 968
5712.00 954
5712.72 966
5713.43 978
5714.14 947
5714.86 954
5715.57 932
5716.28 959
5717.00 966
5717.71 967
5718.42 963
5719.14 981
5719.85 961
5720.56 966
5721.28 983
5721.99 1031
5722.71 989
5723.42 1002
5724.13 1025
5724.85 1037
5725.56 1022
5726.28 1055
5726.99 1129
5727.70 1096
5728.42 1109
5729.13 1142
5729.85 1141
5730.56 1105
5731.28 1070
5731.99 1087
5732.70 1048
5733.42 1013
5734.13 1047
5734.85 1051
5735.56 1074
5736.28 1028
5736.99 1009
5737.71 993
5738.42 1025
5739.14 1027
5739.85 1011
5740.57 1005
5741.28 1023
5742.00 1030
5742.71 1058
5743.43 1062
5744.14 1119
5744.86 1049
5745.57 989
5746.29 1054
5747.00 1100
5747.72 1075
5748.43 1053
5749.15 1061
5749.87 1092
5750.58 1123
5751.30 1178
5752.01 1153
5752.73 1114
5753.44 1166
5754.16 1196
5754.88 1205
5755.59 1210
5756.31 1255
5757.02 1201
5757.74 1209
5758.46 1233
5759.17 1296
5759.89 1264
5760.60 1240
5761.32 1289
5762.04 1275
5762.75 1274
5763.47 1308
5764.19 1341
5764.90 1332
5765.62 1315
5766.34 1327
5767.05 1339
5767.77 1532
5768.49 1657
5769.20 1909
5769.92 2164
5770.64 2434
5771.35 2552
5772.07 2508
5772.79 2377
5773.50 2219
5774.22 1967
5774.94 1713
5775.65 1647
5776.37 1482
5777.09 1455
5777.81 1429
5778.52 1454
5779.24 1410
5779.96 1435
5780.68 1397
5781.39 1423
5782.11 1415
5782.83 1421
5783.55 1404
5784.26 1425
5784.98 1430
5785.70 1366
5786.42 1353
5787.14 1359
5787.85 1379
5788.57 1402
5789.29 1319
5790.01 1322
5790.73 1444
5791.44 1399
5792.16 1335
5792.88 1208
5793.60 1263
5794.32 1315
5795.03 1293
5795.75 1211
5796.47 1222
5797.19 1265
5797.91 1287
5798.63 1336
5799.35 1382
5800.06 1436
5800.78 1463
5801.50 1460
5802.22 1440
5802.94 1442
5803.66 1428
5804.38 1398
5805.10 1343
5805.82 1238
5806.53 1263
5807.25 1246
5807.97 1250
5808.69 1199
5809.41 1245
5810.13 1275
5810.85 1299
5811.57 1236
5812.29 1245
5813.01 1219
5813.73 1172
5814.45 1150
5815.17 1159
5815.89 1182
5816.61 1139
5817.33 1157
5818.05 1163
5818.77 1140
5819.49 1147
5820.20 1162
5820.92 1152
5821.64 1146
5822.36 1144
5823.09 1159
5823.81 1180
5824.53 1165
5825.25 1115
5825.97 1086
5826.69 1122
5827.41 1078
5828.13 1073
5828.85 1088
5829.57 1080
5830.29 1098
5831.01 1117
5831.73 1068
5832.45 1092
5833.17 1124
5833.89 1099
5834.61 1063
5835.33 1103
5836.05 1137
5836.78 1095
5837.50 1106
5838.22 1126
5838.94 1038
5839.66 1151
5840.38 1076
5841.10 1086
5841.82 1064
5842.54 1044
5843.27 1090
5843.99 1152
5844.71 1119
5845.43 1076
5846.15 1088
5846.87 1084
5847.59 1047
5848.32 1062
5849.04 1063
5849.76 1085
5850.48 1082
5851.20 1132
5851.93 1150
5852.65 1155
5853.37 1112
5854.09 1162
5854.81 1138
5855.54 1131
5856.26 1139
5856.98 1091
5857.70 1087
5858.42 1146
5859.15 1111
5859.87 1105
5860.59 1130
5861.31 1109
5862.04 1076
5862.76 1123
5863.48 1112
5864.20 1129
5864.93 1114
5865.65 1182
5866.37 1123
5867.10 1153
5867.82 1136
5868.54 1108
5869.26 1124
5869.99 1115
5870.71 1134
5871.43 1096
5872.16 1111
5872.88 1098
5873.60 1153
5874.33 1137
5875.05 1103
5875.77 1142
5876.50 1169
5877.22 1148
5877.94 1119
5878.67 1109
5879.39 1140
5880.11 1167
5880.84 1205
5881.56 1191
5882.28 1181
5883.01 1162
5883.73 1203
5884.46 1185
5885.18 1208
5885.90 1221
5886.63 1192
5887.35 1173
5888.08 1188
5888.80 1242
5889.52 1251
5890.25 1197
5890.97 1182
5891.70 1193
5892.42 1188
5893.15 1175
5893.87 1196
5894.59 1227
5895.32 1219
5896.04 1202
5896.77 1176
5897.49 1212
5898.22 1184
5898.94 1199
5899.67 1272
5900.39 1254
5901.12 1223
5901.84 1169
5902.57 1247
5903.29 1271
5904.02 1252
5904.74 1303
5905.47 1323
5906.19 1282
5906.92 1287
5907.64 1299
5908.37 1401
5909.09 1400
5909.82 1367
5910.55 1352
5911.27 1339
5912.00 1325
5912.72 1370
5913.45 1336
5914.17 1370
5914.90 1350
5915.63 1378
5916.35 1385
5917.08 1483
5917.80 1489
5918.53 1427
5919.25 1428
5919.98 1532
5920.71 1475
5921.43 1543
5922.16 1482
5922.89 1517
5923.61 1546
5924.34 1561
5925.06 1595
5925.79 1542
5926.52 1619
5927.24 1600
5927.97 1564
5928.70 1672
5929.42 1702
5930.15 1706
5930.88 1694
5931.60 1699
5932.33 1667
5933.06 1696
5933.78 1777
5934.51 1721
5935.24 1790
5935.97 1836
5936.69 1856
5937.42 1899
5938.15 1906
5938.87 1951
5939.60 1961
5940.33 1983
5941.06 2006
5941.78 2087
5942.51 2058
5943.24 2015
5943.97 2180
5944.69 2216
5945.42 2167
5946.15 2276
5946.88 2260
5947.60 2271
5948.33 2368
5949.06 2396
5949.79 2527
5950.52 2725
5951.24 2928
5951.97 3092
5952.70 3257
5953.43 3418
5954.16 3441
5954.88 3371
5955.61 3331
5956.34 3207
5957.07 3044
5957.80 2992
5958.53 2902
5959.25 2881
5959.98 2817
5960.71 2846
5961.44 2869
5962.17 2831
5962.90 2780
5963.63 2851
5964.36 3053
5965.08 3273
5965.81 3423
5966.54 3614
5967.27 3851
5968.00 3892
5968.73 3950
5969.46 3922
5970.19 3816
5970.92 3621
5971.65 3516
5972.37 3468
5973.10 3349
5973.83 3266
5974.56 3279
5975.29 3272
5976.02 3262
5976.75 3258
5977.48 3334
5978.21 3420
5978.94 3460
5979.67 3470
5980.40 3537
5981.13 3563
5981.86 3596
5982.59 3731
5983.32 3761
5984.05 3806
5984.78 3822
5985.51 3818
5986.24 3930
5986.97 3908
5987.70 3791
5988.43 3760
5989.16 3707
5989.89 3747
5990.62 3796
5991.35 3844
5992.08 3793
5992.81 3827
5993.54 3872
5994.27 3927
5995.00 4068
5995.74 4102
5996.47 4235
5997.20 4191
5997.93 4109
5998.66 4280
5999.39 4267
6000.12 4256
6000.85 4222
6001.58 4228
6002.31 4167
6003.04 4071
6003.78 3984
6004.51 3860
6005.24 3883
6005.97 3866
6006.70 3862
6007.43 3937
6008.16 4175
6008.90 4520
6009.63 4861
6010.36 5622
6011.09 6582
6011.82 7798
6012.55 9175
6013.29 10197
6014.02 11226
6014.75 11677
6015.48 11764
6016.21 11425
6016.95 10518
6017.68 9544
6018.41 8385
6019.14 7274
6019.87 6428
6020.61 5549
6021.34 4767
6022.07 4260
6022.80 3943
6023.54 3657
6024.27 3508
6025.00 3314
6025.73 3215
6026.47 3230
6027.20 3185
6027.93 3136
6028.66 3160
6029.40 3217
6030.13 3118
6030.86 3243
6031.59 3222
6032.33 3067
6033.06 2987
6033.79 2991
6034.53 2827
6035.26 2737
6035.99 2671
6036.73 2703
6037.46 2721
6038.19 2668
6038.93 2771
6039.66 2697
6040.39 2768
6041.13 2758
6041.86 2799
6042.59 2852
6043.33 2878
6044.06 2900
6044.79 2978
6045.53 3000
6046.26 3033
6047.00 2918
6047.73 2955
6048.46 3087
6049.20 3130
6049.93 3106
6050.67 3279
6051.40 3562
6052.13 3684
6052.87 4006
6053.60 3972
6054.34 3980
6055.07 3937
6055.81 3730
6056.54 3585
6057.27 3400
6058.01 3279
6058.74 3221
6059.48 3096
6060.21 2994
6060.95 3002
6061.68 2982
6062.42 2939
6063.15 2861
6063.89 2885
6064.62 2864
6065.36 2826
6066.09 2751
6066.83 2738
6067.56 2667
6068.30 2688
6069.03 2582
6069.77 2643
6070.50 2592
6071.24 2573
6071.97 2570
6072.71 2587
6073.44 2550
6074.18 2486
6074.91 2513
6075.65 2423
6076.39 2406
6077.12 2389
6077.86 2350
6078.59 2320
6079.33 2308
6080.06 2293
6080.80 2224
6081.54 2239
6082.27 2276
6083.01 2193
6083.74 2085
6084.48 2184
6085.22 2154
6085.95 2199
6086.69 2103
6087.42 2143
6088.16 2139
6088.90 2060
6089.63 2099
6090.37 2167
6091.11 2169
6091.84 2192
6092.58 2181
6093.32 2103
6094.05 2113
6094.79 2098
6095.53 2102
6096.26 2037
6097.00 2075
6097.74 2076
6098.47 2050
6099.21 2081
6099.95 2019
6100.69 2057
6101.42 2018
6102.16 2062
6102.90 2064
6103.63 1974
6104.37 2063
6105.11 1989
6105.85 2005
6106.58 1982
6107.32 2000
6108.06 2011
6108.80 2012
6109.53 2070
6110.27 2001
6111.01 1960
6111.75 1955
6112.49 1988
6113.22 2058
6113.96 2113
6114.70 2108
6115.44 2103
6116.17 2149
6116.91 2103
6117.65 2153
6118.39 2178
6119.13 2178
6119.87 2193
6120.60 2154
6121.34 2155
6122.08 2156
6122.82 2186
6123.56 2184
6124.30 2206
6125.03 2251
6125.77 2255
6126.51 2316
6127.25 2302
6127.99 2277
6128.73 2299
6129.47 2305
6130.21 2249
6130.94 2319
6131.68 2417
6132.42 2325
6133.16 2324
6133.90 2379
6134.64 2374
6135.38 2446
6136.12 2447
6136.86 2471
6137.60 2571
6138.34 2646
6139.08 2681
6139.81 2818
6140.55 2844
6141.29 2879
6142.03 2849
6142.77 2891
6143.51 2956
6144.25 2891
6144.99 2867
6145.73 2885
6146.47 2787
6147.21 2832
6147.95 2854
6148.69 2746
6149.43 2718
6150.17 2828
6150.91 2823
6151.65 2841
6152.39 2824
6153.13 2864
6153.87 2952
6154.61 2902
6155.35 2932
6156.09 2925
6156.83 2956
6157.58 2980
6158.32 3046
6159.06 3059
6159.80 3041
6160.54 3160
6161.28 3214
6162.02 3199
6162.76 3381
6163.50 3433
6164.24 3553
6164.98 3678
6165.72 3853
6166.46 4020
6167.21 4080
6167.95 4098
6168.69 4147
6169.43 4166
6170.17 4198
6170.91 4109
6171.65 4007
6172.39 3956
6173.14 3899
6173.88 3927
6174.62 3939
6175.36 3839
6176.10 3876
6176.84 3934
6177.59 3965
6178.33 4138
6179.07 4599
6179.81 5096
6180.55 5802
6181.30 6581
6182.04 7524
6182.78 8505
6183.52 9040
6184.26 9493
6185.01 9469
6185.75 8878
6186.49 8392
6187.23 7592
6187.97 6698
6188.72 6067
6189.46 5615
6190.20 5152
6190.94 4822
6191.69 4498
6192.43 4329
6193.17 4219
6193.92 4067
6194.66 4116
6195.40 4075
6196.14 4008
6196.89 3941
6197.63 3919
6198.37 3924
6199.12 3867
6199.86 3670
6200.60 3657
6201.34 3701
6202.09 3688
6202.83 3737
6203.57 3890
6204.32 4193
6205.06 4682
6205.80 5480
6206.55 6491
6207.29 7862
6208.03 9406
6208.78 10784
6209.52 11933
6210.27 12571
6211.01 12719
6211.75 12130
6212.50 11125
6213.24 9916
6213.98 8586
6214.73 7194
6215.47 6142
6216.22 5187
6216.96 4578
6217.71 4032
6218.45 3616
6219.19 3381
6219.94 3222
6220.68 3073
6221.43 2999
6222.17 2960
6222.92 2967
6223.66 2992
6224.40 2900
6225.15 2805
6225.89 2765
6226.64 2667
6227.38 2512
6228.13 2458
6228.87 2401
6229.62 2410
6230.36 2276
6231.11 2265
6231.85 2308
6232.60 2305
6233.34 2255
6234.09 2285
6234.83 2256
6235.58 2330
6236.32 2362
6237.07 2388
6237.81 2471
6238.56 2616
6239.30 2754
6240.05 2938
6240.80 2918
6241.54 2989
6242.29 2991
6243.03 2858
6243.78 2776
6244.52 2718
6245.27 2728
6246.02 2773
6246.76 2761
6247.51 2766
6248.25 2811
6249.00 2748
6249.75 2733
6250.49 2731
6251.24 2720
6251.98 2646
6252.73 2564
6253.48 2526
6254.22 2449
6254.97 2394
6255.72 2318
6256.46 2364
6257.21 2358
6257.95 2360
6258.70 2411
6259.45 2397
6260.19 2389
6260.94 2418
6261.69 2332
6262.43 2299
6263.18 2236
6263.93 2250
6264.68 2245
6265.42 2186
6266.17 2127
6266.92 2099
6267.66 2124
6268.41 2151
6269.16 2133
6269.91 2066
6270.65 2121
6271.40 2103
6272.15 2139
6272.89 2198
6273.64 2138
6274.39 2106
6275.14 2096
6275.88 2123
6276.63 2133
6277.38 2119
6278.13 2125
6278.88 2127
6279.62 2116
6280.37 2181
6281.12 2117
6281.87 2005
6282.62 1999
6283.36 1910
6284.11 1938
6284.86 1923
6285.61 1853
6286.36 1908
6287.10 1790
6287.85 1772
6288.60 1745
6289.35 1740
6290.10 1730
6290.85 1759
6291.59 1750
6292.34 1762
6293.09 1715
6293.84 1753
6294.59 1694
6295.34 1713
6296.09 1803
6296.84 1814
6297.58 1816
6298.33 1864
6299.08 1769
6299.83 1767
6300.58 1779
6301.33 1624
6302.08 1662
6302.83 1722
6303.58 1694
6304.33 1652
6305.08 1643
6305.83 1618
6306.58 1612
6307.32 1692
6308.07 1681
6308.82 1695
6309.57 1684
6310.32 1671
6311.07 1706
6311.82 1751
6312.57 1751
6313.32 1767
6314.07 1741
6314.82 1690
6315.57 1774
6316.32 1819
6317.07 1788
6317.82 1802
6318.57 1727
6319.32 1696
6320.07 1691
6320.82 1597
6321.57 1592
6322.32 1645
6323.07 1601
6323.82 1556
6324.58 1592
6325.33 1616
6326.08 1592
6326.83 1585
6327.58 1638
6328.33 1649
6329.08 1594
6329.83 1597
6330.58 1593
6331.33 1564
6332.08 1601
6332.83 1595
6333.58 1590
6334.34 1582
6335.09 1568
6335.84 1550
6336.59 1522
6337.34 1518
6338.09 1502
6338.84 1548
6339.59 1519
6340.35 1494
6341.10 1506
6341.85 1493
6342.60 1526
6343.35 1549
6344.10 1534
6344.86 1537
6345.61 1487
6346.36 1526
6347.11 1502
6347.86 1526
6348.62 1561
6349.37 1550
6350.12 1622
6350.87 1678
6351.62 1662
6352.38 1742
6353.13 1812
6353.88 1864
6354.63 1814
6355.38 1843
6356.14 1808
6356.89 1803
6357.64 1732
6358.39 1737
6359.15 1693
6359.90 1698
6360.65 1666
6361.40 1663
6362.16 1622
6362.91 1653
6363.66 1645
6364.42 1680
6365.17 1692
6365.92 1690
6366.67 1779
6367.43 1833
6368.18 1850
6368.93 1910
6369.69 1841
6370.44 1785
6371.19 1769
6371.95 1773
6372.70 1746
6373.45 1665
6374.21 1635
6374.96 1618
6375.71 1630
6376.47 1625
6377.22 1632
6377.98 1573
6378.73 1641
6379.48 1614
6380.24 1605
6380.99 1650
6381.74 1662
6382.50 1661
6383.25 1672
6384.01 1713
6384.76 1690
6385.51 1636
6386.27 1604
6387.02 1550
6387.78 1535
6388.53 1518
6389.29 1573
6390.04 1650
6390.79 1510
6391.55 1484
6392.30 1498
6393.06 1520
6393.81 1550
6394.57 1525
6395.32 1534
6396.08 1487
6396.83 1491
6397.59 1504
6398.34 1492
6399.10 1484
6399.85 1518
6400.61 1551
6401.36 1551
6402.12 1534
6402.87 1493
6403.63 1479
6404.38 1469
6405.14 1529
6405.89 1550
6406.65 1524
6407.40 1533
6408.16 1533
6408.91 1645
6409.67 1628
6410.43 1660
6411.18 1627
6411.94 1622
6412.69 1652
6413.45 1598
6414.20 1524
6414.96 1563
6415.72 1614
6416.47 1661
6417.23 1596
6417.98 1662
6418.74 1637
6419.50 1574
6420.25 1580
6421.01 1604
6421.77 1605
6422.52 1600
6423.28 1602
6424.03 1648
6424.79 1556
6425.55 1607
6426.30 1569
6427.06 1630
6427.82 1630
6428.57 1590
6429.33 1608
6430.09 1631
6430.84 1658
6431.60 1633
6432.36 1619
6433.11 1691
6433.87 1682
6434.63 1696
6435.39 1703
6436.14 1743
6436.90 1793
6437.66 1757
6438.41 1754
6439.17 1782
6439.93 1796
6440.69 1785
6441.44 1831
6442.20 1847
6442.96 1836
6443.72 1909
6444.47 1885
6445.23 1892
6445.99 1920
6446.75 1933
6447.50 1973
6448.26 1965
6449.02 1970
6449.78 1949
6450.54 2047
6451.29 2059
6452.05 1989
6452.81 1979
6453.57 2033
6454.33 2087
6455.08 2013
6455.84 2032
6456.60 2044
6457.36 2092
6458.12 2064
6458.88 2138
6459.64 2169
6460.39 2144
6461.15 2153
6461.91 2205
6462.67 2208
6463.43 2277
6464.19 2320
6464.95 2456
6465.70 2433
6466.46 2515
6467.22 2489
6467.98 2487
6468.74 2498
6469.50 2523
6470.26 2581
6471.02 2483
6471.78 2543
6472.54 2600
6473.30 2632
6474.05 2595
6474.81 2563
6475.57 2553
6476.33 2527
6477.09 2592
6477.85 2705
6478.61 2804
6479.37 2810
6480.13 2836
6480.89 2861
6481.65 2947
6482.41 2964
6483.17 3012
6483.93 3016
6484.69 3070
6485.45 3089
6486.21 3056
6486.97 3165
6487.73 3240
6488.49 3184
6489.25 3196
6490.01 3289
6490.77 3385
6491.53 3435
6492.29 3524
6493.05 3660
6493.81 3732
6494.57 3667
6495.33 3783
6496.10 3804
6496.86 3762
6497.62 3675
6498.38 3644
6499.14 3634
6499.90 3643
6500.66 3608
6501.42 3555
6502.18 3652
6502.94 3860
6503.70 4077
6504.47 4434
6505.23 5364
6505.99 6549
6506.75 8136
6507.51 9940
6508.27 11759
6509.03 13140
6509.79 13688
6510.56 13459
6511.32 12996
6512.08 11626
6512.84 10233
6513.60 8762
6514.36 7490
6515.13 6368
6515.89 5549
6516.65 4933
6517.41 4491
6518.17 4306
6518.94 4121
6519.70 4064
6520.46 3936
6521.22 3932
6521.98 3938
6522.75 3898
6523.51 4012
6524.27 4180
6525.03 4283
6525.79 4672
6526.56 4887
6527.32 5231
6528.08 5410
6528.84 5655
6529.61 5571
6530.37 5502
6531.13 5327
6531.90 5211
6532.66 5043
6533.42 5132
6534.18 5353
6534.95 5881
6535.71 6551
6536.47 7144
6537.24 7584
6538.00 7736
6538.76 7499
6539.53 6959
6540.29 6443
6541.05 5778
6541.82 5210
6542.58 4585
6543.34 4174
6544.11 3875
6544.87 3851
6545.63 3786
6546.40 3854
6547.16 3800
6547.92 3761
6548.69 3696
6549.45 3614
6550.21 3535
6550.98 3428
6551.74 3421
6552.51 3362
6553.27 3285
6554.03 3217
6554.80 3292
6555.56 3226
6556.33 3246
6557.09 3224
6557.85 3273
6558.62 3283
6559.38 3230
6560.15 3249
6560.91 3296
6561.68 3326
6562.44 3369
6563.21 3409
6563.97 3396
6564.74 3423
6565.50 3449
6566.26 3435
6567.03 3505
6567.79 3486
6568.56 3403
6569.32 3383
6570.09 3402
6570.85 3436
6571.62 3437
6572.38 3430
6573.15 3453
6573.91 3464
6574.68 3539
6575.44 3596
6576.21 3565
6576.98 3561
6577.74 3540
6578.51 3500
6579.27 3530
6580.04 3524
6580.80 3574
6581.57 3458
6582.33 3492
6583.10 3508
6583.87 3523
6584.63 3611
6585.40 3639
6586.16 3619
6586.93 3538
6587.70 3454
6588.46 3444
6589.23 3445
6589.99 3463
6590.76 3500
6591.53 3436
6592.29 3586
6593.06 3760
6593.82 3918
6594.59 4074
6595.36 4182
6596.12 4384
6596.89 4353
6597.66 4146
6598.42 4085
6599.19 3993
6599.96 3842
6600.72 3569
6601.49 3392
6602.26 3296
6603.02 3189
6603.79 3040
6604.56 3047
6605.33 2924
6606.09 2874
6606.86 2862
6607.63 2892
6608.39 2954
6609.16 3063
6609.93 3002
6610.70 2947
6611.46 2961
6612.23 2918
6613.00 2899
6613.77 2848
6614.53 2818
6615.30 2802
6616.07 2793
6616.84 2790
6617.60 2811
6618.37 2839
6619.14 2912
6619.91 2993
6620.68 2973
6621.44 3079
6622.21 3151
6622.98 3237
6623.75 3370
6624.52 3437
6625.28 3341
6626.05 3269
6626.82 3272
6627.59 3114
6628.36 3008
6629.13 2949
6629.89 2907
6630.66 2883
6631.43 2847
6632.20 3012
6632.97 3158
6633.74 3253
6634.51 3395
6635.27 3554
6636.04 3540
6636.81 3636
6637.58 3627
6638.35 3611
6639.12 3734
6639.89 3755
6640.66 3854
6641.43 3979
6642.19 4045
6642.96 4123
6643.73 4105
6644.50 3878
6645.27 3661
6646.04 3451
6646.81 3229
6647.58 3069
6648.35 2921
6649.12 2733
6649.89 2589
6650.66 2566
6651.43 2534
6652.20 2458
6652.97 2443
6653.74 2520
6654.51 2417
6655.28 2351
6656.05 2387
6656.82 2440
6657.59 2504
6658.36 2412
6659.13 2385
6659.90 2369
6660.67 2299
6661.44 2273
6662.21 2390
6662.98 2318
6663.75 2256
6664.52 2283
6665.29 2297
6666.06 2329
6666.83 2252
6667.60 2290
6668.37 2304
6669.14 2408
6669.91 2451
6670.68 2514
6671.46 2529
6672.23 2514
6673.00 2515
6673.77 2508
6674.54 2492
6675.31 2400
6676.08 2400
6676.85 2444
6677.62 2493
6678.40 2530
6679.17 2602
6679.94 2595
6680.71 2559
6681.48 2535
6682.25 2656
6683.02 2649
6683.80 2745
6684.57 2935
6685.34 3019
6686.11 3151
6686.88 3099
6687.65 3067
6688.43 2968
6689.20 2813
6689.97 2643
6690.74 2533
6691.51 2353
6692.29 2297
6693.06 2273
6693.83 2278
6694.60 2221
6695.37 2182
6696.15 2179
6696.92 2206
6697.69 2112
6698.46 2126
6699.24 2188
6700.01 2189
6700.78 2211
6701.55 2125
6702.33 2063
6703.10 2004
6703.87 2070
6704.64 2095
6705.42 2060
6706.19 2004
6706.96 1972
6707.74 1965
6708.51 1949
6709.28 1955
6710.06 1981
6710.83 1914
6711.60 1845
6712.37 1875
6713.15 1873
6713.92 1920
6714.69 1818
6715.47 1849
6716.24 1827
6717.01 1758
6717.79 1843
6718.56 1773
6719.34 1775
6720.11 1805
6720.88 1771
6721.66 1763
6722.43 1705
6723.20 1764
6723.98 1825
6724.75 1805
6725.53 1767
6726.30 1822
6727.07 1751
6727.85 1783
6728.62 1760
6729.40 1725
6730.17 1720
6730.95 1753
6731.72 1821
6732.49 1779
6733.27 1771
6734.04 1802
6734.82 1756
6735.59 1764
6736.37 1778
6737.14 1855
6737.92 1919
6738.69 1865
6739.47 1835
6740.24 1895
6741.01 1875
6741.79 1867
6742.56 1800
6743.34 1804
6744.11 1867
6744.89 1852
6745.67 1859
6746.44 1875
6747.22 1962
6747.99 1910
6748.77 1927
6749.54 2024
6750.32 2118
6751.09 2071
6751.87 2211
6752.64 2342
6753.42 2429
6754.19 2487
6754.97 2457
6755.75 2423
6756.52 2394
6757.30 2259
6758.07 2119
6758.85 2104
6759.63 2082
6760.40 2050
6761.18 2122
6761.95 2069
6762.73 2012
6763.51 2015
6764.28 1990
6765.06 1956
6765.83 1936
6766.61 1922
6767.39 1928
6768.16 1913
6768.94 1910
6769.72 1967
6770.49 1970
6771.27 1921
6772.05 1804
6772.82 1866
6773.60 1853
6774.38 1757
6775.15 1763
6775.93 1822
6776.71 1822
6777.48 1752
6778.26 1755
6779.04 1761
6779.82 1780
6780.59 1768
6781.37 1768
6782.15 1800
6782.92 1778
6783.70 1706
6784.48 1774
6785.26 1737
6786.03 1763
6786.81 1737
6787.59 1734
6788.37 1672
6789.14 1629
6789.92 1616
6790.70 1603
6791.48 1608
6792.25 1554
6793.03 1547
6793.81 1572
6794.59 1577
6795.37 1552
6796.14 1505
6796.92 1512
6797.70 1520
6798.48 1548
6799.26 1609
6800.04 1568
6800.81 1563
6801.59 1566
6802.37 1596
6803.15 1682
6803.93 1620
6804.71 1597
6805.48 1643
6806.26 1622
6807.04 1600
6807.82 1595
6808.60 1587
6809.38 1598
6810.16 1564
6810.94 1626
6811.71 1620
6812.49 1572
6813.27 1589
6814.05 1559
6814.83 1635
6815.61 1616
6816.39 1591
6817.17 1617
6817.95 1632
6818.73 1642
6819.51 1595
6820.29 1575
6821.07 1653
6821.84 1599
6822.62 1558
6823.40 1622
6824.18 1622
6824.96 1632
6825.74 1629
6826.52 1606
6827.30 1622
6828.08 1609
6828.86 1580
6829.64 1617
6830.42 1631
6831.20 1570
6831.98 1528
6832.76 1564
6833.54 1605
6834.32 1660
6835.10 1669
6835.88 1747
6836.66 1876
6837.44 2050
6838.22 2271
6839.01 2378
6839.79 2529
6840.57 2565
6841.35 2467
6842.13 2414
6842.91 2244
6843.69 2185
6844.47 2125
6845.25 1991
6846.03 1964
6846.81 1940
6847.59 1952
6848.37 1998
6849.16 2311
6849.94 2510
6850.72 2713
6851.50 2835
6852.28 2891
6853.06 2943
6853.84 2835
6854.62 2663
6855.41 2410
6856.19 2233
6856.97 2158
6857.75 2013
6858.53 2001
6859.31 1891
6860.10 1823
6860.88 1841
6861.66 1826
6862.44 1741
6863.22 1764
6864.00 1836
6864.79 1824
6865.57 1818
6866.35 1794
6867.13 1868
6867.91 1932
6868.70 1953
6869.48 1925
6870.26 1919
6871.04 1940
6871.83 1933
6872.61 1920
6873.39 1971
6874.17 1963
6874.96 1960
6875.74 1987
6876.52 2071
6877.30 2157
6878.09 2191
6878.87 2204
6879.65 2358
6880.43 2446
6881.22 2582
6882.00 2798
6882.78 2934
6883.57 2966
6884.35 3111
6885.13 3030
6885.92 2934
6886.70 2944
6887.48 3049
6888.27 3190
6889.05 3361
6889.83 3274
6890.62 3374
6891.40 3207
6892.18 3014
6892.97 2896
6893.75 2731
6894.53 2567
6895.32 2474
6896.10 2430
6896.88 2364
6897.67 2423
6898.45 2381
6899.24 2420
6900.02 2311
6900.80 2285
6901.59 2335
6902.37 2391
6903.16 2455
6903.94 2385
6904.73 2325
6905.51 2328
6906.29 2289
6907.08 2220
6907.86 2219
6908.65 2230
6909.43 2275
6910.22 2201
6911.00 2169
6911.79 2160
6912.57 2167
6913.35 2158
6914.14 2113
6914.92 2115
6915.71 2148
6916.49 2150
6917.28 2201
6918.06 2177
6918.85 2160
6919.63 2090
6920.42 2182
6921.20 2149
6921.99 2151
6922.78 2209
6923.56 2167
6924.35 2257
6925.13 2273
6925.92 2259
6926.70 2302
6927.49 2327
6928.27 2351
6929.06 2312
6929.84 2320
6930.63 2343
6931.42 2353
6932.20 2303
6932.99 2305
6933.77 2316
6934.56 2343
6935.35 2361
6936.13 2443
6936.92 2425
6937.70 2490
6938.49 2558
6939.28 2680
6940.06 2806
6940.85 2880
6941.63 3015
6942.42 3211
6943.21 3358
6943.99 3343
6944.78 3331
6945.57 3495
6946.35 3526
6947.14 3461
6947.93 3477
6948.71 3580
6949.50 3612
6950.29 3460
6951.07 3405
6951.86 3372
6952.65 3297
6953.44 3140
6954.22 3058
6955.01 3028
6955.80 2956
6956.58 3062
6957.37 3047
6958.16 3061
6958.95 3067
6959.73 3063
6960.52 3095
6961.31 3088
6962.09 3075
6962.88 3140
6963.67 3218
6964.46 3270
6965.25 3333
6966.03 3449
6966.82 3544
6967.61 3769
6968.40 3993
6969.18 4124
6969.97 4295
6970.76 4326
6971.55 4333
6972.34 4260
6973.12 4344
6973.91 4296
6974.70 4186
6975.49 4134
6976.28 4206
6977.07 4226
6977.85 4365
6978.64 4365
6979.43 4575
6980.22 4840
6981.01 5274
6981.80 5838
6982.59 6923
6983.37 8246
6984.16 10103
6984.95 12218
6985.74 13840
6986.53 15149
6987.32 15783
6988.11 15473
6988.90 14365
6989.69 12736
6990.47 11157
6991.26 9302
6992.05 7738
6992.84 6434
6993.63 5325
6994.42 4576
6995.21 3983
6996.00 3531
6996.79 3296
6997.58 3089
6998.37 2926
6999.16 2770
6999.95 2778
7000.74 2804
7001.53 2725
7002.32 2596
7003.11 2571
7003.90 2433
7004.69 2440
7005.48 2356
7006.27 2259
7007.06 2225
7007.85 2171
7008.64 2174
7009.43 2264
7010.22 2227
7011.01 2321
7011.80 2426
7012.59 2543
7013.38 2599
7014.17 2727
7014.96 2700
7015.75 2664
7016.54 2603
7017.33 2539
7018.12 2533
7018.91 2530
7019.70 2484
7020.49 2469
7021.28 2467
7022.07 2690
7022.87 2742
7023.66 2823
7024.45 2945
7025.24 2906
7026.03 2938
7026.82 2791
7027.61 2808
7028.40 2760
7029.19 2762
7029.99 2664
7030.78 2609
7031.57 2551
7032.36 2527
7033.15 2457
7033.94 2445
7034.74 2355
7035.53 2467
7036.32 2547
7037.11 2572
7037.90 2595
7038.69 2585
7039.49 2574
7040.28 2567
7041.07 2599
7041.86 2597
7042.65 2479
7043.45 2429
7044.24 2438
7045.03 2495
7045.82 2392
7046.61 2486
7047.41 2596
7048.20 2642
7048.99 2706
7049.78 2837
7050.58 2907
7051.37 3108
7052.16 3051
7052.95 3011
7053.75 2845
7054.54 2750
7055.33 2617
7056.13 2530
7056.92 2431
7057.71 2439
7058.50 2467
7059.30 2469
7060.09 2442
7060.88 2412
7061.68 2380
7062.47 2338
7063.26 2247
7064.06 2270
7064.85 2231
7065.64 2185
7066.44 2162
7067.23 2123
7068.02 2210
7068.82 2120
7069.61 2058
7070.40 2068
7071.20 1997
7071.99 1977
7072.78 1924
7073.58 1969
7074.37 1932
7075.17 1891
7075.96 1826
7076.75 1840
7077.55 1841
7078.34 1778
7079.14 1711
7079.93 1764
7080.72 1747
7081.52 1705
7082.31 1740
7083.11 1796
7083.90 1776
7084.70 1768
7085.49 1844
7086.28 1860
7087.08 1909
7087.87 1891
7088.67 1911
7089.46 2000
7090.26 2008
7091.05 1940
7091.85 1850
7092.64 1712
7093.44 1639
7094.23 1605
7095.03 1550
7095.82 1570
7096.62 1554
7097.41 1511
7098.21 1478
7099.00 1490
7099.80 1487
7100.59 1434
7101.39 1516
7102.18 1539
7102.98 1526
7103.77 1418
7104.57 1397
7105.37 1423
7106.16 1385
7106.96 1390
7107.75 1345
7108.55 1369
7109.34 1430
7110.14 1374
7110.94 1324
7111.73 1321
7112.53 1349
7113.32 1369
7114.12 1345
7114.92 1345
7115.71 1351
7116.51 1354
7117.30 1354
7118.10 1334
7118.90 1362
7119.69 1388
7120.49 1347
7121.29 1333
7122.08 1331
7122.88 1367
7123.68 1304
7124.47 1298
7125.27 1352
7126.07 1334
7126.86 1364
7127.66 1311
7128.46 1346
7129.25 1424
7130.05 1423
7130.85 1437
7131.64 1456
7132.44 1400
7133.24 1449
7134.04 1381
7134.83 1344
7135.63 1386
7136.43 1358
7137.23 1297
7138.02 1319
7138.82 1245
7139.62 1279
7140.42 1245
7141.21 1251
7142.01 1233
7142.81 1186
7143.61 1187
7144.40 1234
7145.20 1242
7146.00 1217
7146.80 1232
7147.59 1183
7148.39 1205
7149.19 1179
7149.99 1187
7150.79 1171
7151.59 1148
7152.38 1166
7153.18 1169
7153.98 1209
7154.78 1188
7155.58 1191
7156.38 1221
7157.17 1214
7157.97 1237
7158.77 1237
7159.57 1204
7160.37 1212
7161.17 1218
7161.97 1161
7162.76 1156
7163.56 1191
7164.36 1158
7165.16 1142
7165.96 1167
7166.76 1167
7167.56 1157
7168.36 1169
7169.16 1159
7169.96 1105
7170.75 1116
7171.55 1097
7172.35 1099
7173.15 1071
7173.95 1107
7174.75 1064
7175.55 1121
7176.35 1067
7177.15 1034
7177.95 1049
7178.75 1080
7179.55 1030
7180.35 1075
7181.15 1066
7181.95 1092
7182.75 1088
7183.55 1132
7184.35 1131
7185.15 1138
7185.95 1149
7186.75 1085
7187.55 1070
7188.35 1046
7189.15 1035
7189.95 1042
7190.75 1010
7191.55 1058
7192.35 982
7193.15 998
7193.95 996
7194.75 1062
7195.55 1045
7196.35 1056
7197.15 1045
7197.95 1074
7198.76 1062
7199.56 1037
7200.36 1022
7201.16 1040
7201.96 1048
7202.76 1049
7203.56 1029
7204.36 995
7205.16 1021
7205.96 1021
7206.77 1032
7207.57 1011
7208.37 988
7209.17 1033
7209.97 1051
7210.77 1011
7211.57 1025
7212.38 1061
7213.18 1092
7213.98 1067
7214.78 1060
7215.58 1027
7216.38 1055
7217.19 1039
7217.99 1073
7218.79 1051
7219.59 1078
7220.39 1067
7221.20 1084
7222.00 1096
7222.80 1098
7223.60 1111
7224.40 1118
7225.21 1122
7226.01 1115
7226.81 1067
7227.61 1088
7228.42 1092
7229.22 1075
7230.02 1104
7230.82 1160
7231.63 1122
7232.43 1129
7233.23 1131
7234.03 1190
7234.84 1278
7235.64 1285
7236.44 1352
7237.25 1396
7238.05 1460
7238.85 1409
7239.65 1374
7240.46 1269
7241.26 1241
7242.06 1231
7242.87 1218
7243.67 1181
7244.47 1168
7245.28 1203
7246.08 1158
7246.88 1179
7247.69 1145
7248.49 1129
7249.30 1133
7250.10 1139
7250.90 1162
7251.71 1170
7252.51 1176
7253.31 1268
7254.12 1217
7254.92 1168
7255.73 1186
7256.53 1185
7257.33 1193
7258.14 1201
7258.94 1154
7259.75 1115
7260.55 1180
7261.35 1192
7262.16 1185
7262.96 1161
7263.77 1162
7264.57 1191
7265.38 1198
7266.18 1216
7266.99 1241
7267.79 1215
7268.59 1179
7269.40 1214
7270.20 1195
7271.01 1157
7271.81 1207
7272.62 1235
7273.42 1200
7274.23 1206
7275.03 1244
7275.84 1258
7276.64 1276
7277.45 1258
7278.25 1281
7279.06 1268
7279.86 1312
7280.67 1311
7281.48 1436
7282.28 1480
7283.09 1629
7283.89 1783
7284.70 1845
7285.50 1973
7286.31 1973
7287.11 1946
7287.92 1894
7288.73 1757
7289.53 1649
7290.34 1568
7291.14 1457
7291.95 1458
7292.76 1437
7293.56 1404
7294.37 1384
7295.17 1339
7295.98 1346
7296.79 1343
7297.59 1382
7298.40 1357
7299.21 1339
7300.01 1376
7300.82 1458
7301.62 1422
7302.43 1439
7303.24 1415
7304.04 1434
7304.85 1441
7305.66 1439
7306.46 1451
7307.27 1443
7308.08 1432
7308.89 1477
7309.69 1581
7310.50 1710
7311.31 1668
7312.11 1765
7312.92 1699
7313.73 1715
7314.53 1679
7315.34 1834
7316.15 1795
7316.96 1882
7317.76 2062
7318.57 2279
7319.38 2544
7320.19 2754
7320.99 2775
7321.80 2708
7322.61 2592
7323.42 2394
7324.22 2267
7325.03 2122
7325.84 1853
7326.65 1821
7327.46 1745
7328.26 1654
7329.07 1618
7329.88 1578
7330.69 1570
7331.50 1561
7332.30 1537
7333.11 1497
7333.92 1532
7334.73 1534
7335.54 1526
7336.35 1520
7337.15 1587
7337.96 1643
7338.77 1717
7339.58 1756
7340.39 1761
7341.20 1794
7342.01 1790
7342.82 1737
7343.62 1704
7344.43 1731
7345.24 1596
7346.05 1549
7346.86 1498
7347.67 1520
7348.48 1449
7349.29 1427
7350.10 1386
7350.91 1361
7351.71 1374
7352.52 1347
7353.33 1309
7354.14 1339
7354.95 1387
7355.76 1286
7356.57 1330
7357.38 1360
7358.19 1339
7359.00 1402
7359.81 1451
7360.62 1522
7361.43 1483
7362.24 1512
7363.05 1546
7363.86 1511
7364.67 1437
7365.48 1382
7366.29 1357
7367.10 1377
7367.91 1386
7368.72 1363
7369.53 1301
7370.34 1300
7371.15 1281
7371.96 1312
7372.77 1275
7373.58 1244
7374.39 1246
7375.20 1256
7376.01 1287
7376.82 1318
7377.63 1336
7378.45 1336
7379.26 1361
7380.07 1449
7380.88 1502
7381.69 1534
7382.50 1598
7383.31 1617
7384.12 1547
7384.93 1473
7385.74 1415
7386.56 1386
7387.37 1311
7388.18 1274
7388.99 1299
7389.80 1241
7390.61 1237
7391.42 1179
7392.24 1211
7393.05 1188
7393.86 1159
7394.67 1135
7395.48 1144
7396.29 1152
7397.10 1162
7397.92 1173
7398.73 1134
7399.54 1198
7400.35 1215
7401.16 1175
7401.98 1203
7402.79 1144
7403.60 1180
7404.41 1197
7405.23 1187
7406.04 1195
7406.85 1159
7407.66 1136
7408.47 1121
7409.29 1094
7410.10 1087
7410.91 1111
7411.72 1093
7412.54 1076
7413.35 1093
7414.16 1100
7414.98 1017
7415.79 1025
7416.60 1027
7417.41 998
7418.23 1002
7419.04 1036
7419.85 1023
7420.67 1022
7421.48 995
7422.29 998
7423.11 971
7423.92 992
7424.73 1024
7425.54 967
7426.36 965
7427.17 966
7427.99 989
7428.80 966
7429.61 949
7430.43 940
7431.24 919
7432.05 958
7432.87 938
7433.68 949
7434.49 945
7435.31 912
7436.12 923
7436.94 957
7437.75 967
7438.56 973
7439.38 955
7440.19 978
7441.01 979
7441.82 992
7442.64 999
7443.45 952
7444.26 923
7445.08 892
7445.89 940
7446.71 937
7447.52 953
7448.34 933
7449.15 932
7449.97 914
7450.78 909
7451.59 955
7452.41 891
7453.22 906
7454.04 903
7454.85 910
7455.67 963
7456.48 948
7457.30 908
7458.11 873
7458.93 917
7459.74 936
7460.56 913
7461.38 891
7462.19 916
7463.01 873
7463.82 889
7464.64 925
7465.45 910
7466.27 915
7467.08 920
7467.90 936
7468.72 920
7469.53 944
7470.35 962
7471.16 909
7471.98 917
7472.79 938
7473.61 991
7474.43 953
7475.24 945
7476.06 952
7476.87 912
7477.69 934
7478.51 991
7479.32 922
7480.14 917
7480.96 957
7481.77 959
7482.59 908
7483.41 928
7484.22 967
7485.04 963
7485.85 940
7486.67 949
7487.49 925
7488.31 930
7489.12 920
7489.94 945
7490.76 877
7491.57 926
7492.39 956
7493.21 942
7494.02 969
7494.84 919
7495.66 911
7496.48 958
7497.29 907
7498.11 960
7498.93 959
7499.74 916
7500.56 928
7501.38 919
7502.20 943
7503.01 894
7503.83 954
7504.65 956
7505.47 971
7506.29 913
7507.10 892
7507.92 949
7508.74 911
7509.56 920
7510.37 958
7511.19 973
7512.01 951
7512.83 938
7513.65 878
7514.47 912
7515.28 947
7516.10 967
7516.92 957
7517.74 932
7518.56 933
7519.38 926
7520.19 942
7521.01 934
7521.83 930
7522.65 917
7523.47 926
7524.29 968
7525.11 912
7525.92 967
7526.74 1017
7527.56 947
7528.38 937
7529.20 949
7530.02 978
7530.84 978
7531.66 991
7532.48 989
7533.30 935
7534.12 959
7534.93 968
7535.75 963
7536.57 997
7537.39 936
7538.21 964
7539.03 993
7539.85 971
7540.67 951
7541.49 965
7542.31 994
7543.13 1030
7543.95 1055
7544.77 999
7545.59 984
7546.41 1005
7547.23 976
7548.05 977
7548.87 980
7549.69 996
7550.51 1021
7551.33 992
7552.15 997
7552.97 996
7553.79 1017
7554.61 988
7555.43 1003
7556.25 1001
7557.07 1005
7557.89 1031
7558.71 1064
7559.53 999
7560.36 1052
7561.18 1067
7562.00 1089
7562.82 1121
7563.64 1044
7564.46 1048
7565.28 1055
7566.10 1055
7566.92 1048
7567.74 1072
7568.56 1094
7569.39 1088
7570.21 1103
7571.03 1094
7571.85 1033
7572.67 1110
7573.49 1149
7574.31 1087
7575.14 1067
7575.96 1108
7576.78 1139
7577.60 1122
7578.42 1090
7579.24 1080
7580.06 1126
7580.89 1181
7581.71 1145
7582.53 1156
7583.35 1135
7584.17 1167
7585.00 1156
7585.82 1201
7586.64 1175
7587.46 1188
7588.29 1227
7589.11 1207
7589.93 1229
7590.75 1240
7591.57 1227
7592.40 1274
7593.22 1247
7594.04 1249
7594.86 1283
7595.69 1325
7596.51 1286
7597.33 1325
7598.15 1332
7598.98 1328
7599.80 1367
7600.62 1368
7601.45 1384
7602.27 1396
7603.09 1418
7603.92 1466
7604.74 1532
7605.56 1519
7606.38 1610
7607.21 1542
7608.03 1528
7608.85 1546
7609.68 1442
7610.50 1427
7611.32 1408
7612.15 1416
7612.97 1394
7613.80 1402
7614.62 1419
7615.44 1406
7616.27 1505
7617.09 1594
7617.91 1691
7618.74 1703
7619.56 1748
7620.39 1795
7621.21 1767
7622.03 1719
7622.86 1573
7623.68 1542
7624.51 1582
7625.33 1567
7626.15 1568
7626.98 1637
7627.80 1562
7628.63 1569
7629.45 1623
7630.28 1646
7631.10 1711
7631.93 1735
7632.75 1804
7633.58 1781
7634.40 1720
7635.22 1656
7636.05 1664
7636.87 1578
7637.70 1470
7638.52 1393
7639.35 1309
7640.17 1316
7641.00 1230
7641.82 1267
7642.65 1307
7643.47 1358
7644.30 1400
7645.13 1382
7645.95 1376
7646.78 1423
7647.60 1453
7648.43 1464
7649.25 1446
7650.08 1444
7650.90 1437
7651.73 1443
7652.55 1399
7653.38 1368
7654.21 1350
7655.03 1304
7655.86 1281
7656.68 1179
7657.51 1171
7658.34 1136
7659.16 1161
7659.99 1112
7660.81 1082
7661.64 1130
7662.47 1139
7663.29 1087
7664.12 1091
7664.95 1133
7665.77 1092
7666.60 1127
7667.42 1096
7668.25 1131
7669.08 1085
7669.90 1067
7670.73 1120
7671.56 1091
7672.38 1100
7673.21 1056
7674.04 1098
7674.87 1075
7675.69 1130
7676.52 1118
7677.35 1094
7678.17 1094
7679.00 1099
7679.83 1103
7680.65 1137
7681.48 1147
7682.31 1145
7683.14 1191
7683.96 1219
7684.79 1277
7685.62 1289
7686.45 1310
7687.27 1312
7688.10 1295
7688.93 1229
7689.76 1191
7690.58 1232
7691.41 1157
7692.24 1144
7693.07 1124
7693.90 1143
7694.72 1117
7695.55 1117
7696.38 1214
7697.21 1234
7698.04 1255
7698.86 1258
7699.69 1260
7700.52 1314
7701.35 1253
7702.18 1250
7703.01 1239
7703.83 1158
7704.66 1164
7705.49 1147
7706.32 1096
7707.15 1118
7707.98 1084
7708.81 1066
7709.63 1044
7710.46 1073
7711.29 1069
7712.12 1073
7712.95 1080
7713.78 1051
7714.61 1022
7715.44 1017
7716.27 1014
7717.10 1014
7717.93 1007
7718.75 1037
7719.58 1022
7720.41 973
7721.24 1009
7722.07 1001
7722.90 999
7723.73 1014
7724.56 963
7725.39 1029
7726.22 1003
7727.05 1015
7727.88 1038
7728.71 1044
7729.54 1013
7730.37 1016
7731.20 997
7732.03 1018
7732.86 1024
7733.69 1035
7734.52 988
7735.35 964
7736.18 958
7737.01 912
7737.84 924
7738.67 947
7739.50 956
7740.33 940
7741.16 912
7741.99 915
7742.82 957
7743.65 952
7744.48 989
7745.31 1080
7746.14 1114
7746.98 1166
7747.81 1230
7748.64 1281
7749.47 1281
7750.30 1286
7751.13 1224
7751.96 1189
7752.79 1125
7753.62 1032
7754.45 1024
7755.29 1042
7756.12 960
7756.95 955
7757.78 980
7758.61 955
7759.44 900
7760.27 917
7761.11 913
7761.94 929
7762.77 880
7763.60 897
7764.43 869
7765.26 881
7766.10 917
7766.93 876
7767.76 913
7768.59 911
7769.42 894
7770.26 886
7771.09 859
7771.92 874
7772.75 901
7773.58 911
7774.42 872
7775.25 919
7776.08 925
7776.91 938
7777.75 937
7778.58 890
7779.41 908
7780.24 895
7781.08 878
7781.91 898
7782.74 923
7783.57 941
7784.41 895
7785.24 916
7786.07 966
7786.91 969
7787.74 912
7788.57 900
7789.40 952
7790.24 953
7791.07 937
7791.90 894
7792.74 910
7793.57 916
7794.40 906
7795.24 936
7796.07 960
7796.90 944
7797.74 936
7798.57 895
7799.40 942
7800.24 984
7801.07 984
7801.91 985
7802.74 996
7803.57 1018
7804.41 1020
7805.24 986
7806.07 964
7806.91 1014
7807.74 1004
7808.58 1010
7809.41 1033
7810.25 1074
7811.08 1126
7811.91 1101
7812.75 1108
7813.58 1126
7814.42 1138
7815.25 1178
7816.09 1178
7816.92 1156
7817.75 1165
7818.59 1189
7819.42 1203
7820.26 1205
7821.09 1267
7821.93 1250
7822.76 1285
7823.60 1302
7824.43 1277
7825.27 1295
7826.10 1251
7826.94 1240
7827.77 1230
7828.61 1178
7829.44 1161
7830.28 1109
7831.11 1103
7831.95 1177
7832.78 1175
7833.62 1165
7834.46 1214
7835.29 1208
7836.13 1219
7836.96 1219
7837.80 1163
7838.63 1152
7839.47 1089
7840.31 1113
7841.14 1092
7841.98 1091
7842.81 1038
7843.65 1012
7844.48 1017
7845.32 1056
7846.16 1042
7846.99 987
7847.83 981
7848.67 967
7849.50 977
7850.34 964
7851.17 984
7852.01 1002
7852.85 988
7853.68 957
7854.52 977
7855.36 989
7856.19 984
7857.03 970
7857.87 995
7858.70 990
7859.54 1027
7860.38 1027
7861.21 1050
7862.05 1006
7862.89 1019
7863.72 1000
7864.56 1021
7865.40 975
7866.24 950
7867.07 949
7867.91 960
7868.75 990
7869.59 944
7870.42 1014
7871.26 1007
7872.10 979
7872.94 964
7873.77 1037
7874.61 1028
7875.45 1046
7876.29 1119
7877.12 1130
7877.96 1159
7878.80 1156
7879.64 1230
7880.47 1229
7881.31 1257
7882.15 1220
7882.99 1165
7883.83 1172
7884.66 1180
7885.50 1153
7886.34 1127
7887.18 1117
7888.02 1052
7888.86 1052
7889.69 1053
7890.53 1100
7891.37 1118
7892.21 1099
7893.05 1160
7893.89 1143
7894.73 1115
7895.56 1117
7896.40 1046
7897.24 1021
7898.08 1026
7898.92 1061
7899.76 996
7900.60 983
7901.44 990
7902.28 914
7903.12 965
7903.95 976
7904.79 1008
7905.63 957
7906.47 915
7907.31 925
7908.15 934
7908.99 946
7909.83 962
7910.67 975
7911.51 942
7912.35 968
7913.19 1003
7914.03 1011
7914.87 986
7915.71 1005
7916.55 1059
7917.39 1088
7918.23 1072
7919.07 1108
7919.91 1115
7920.75 1065
7921.59 1034
7922.43 1034
7923.27 1013
7924.11 999
7924.95 965
7925.79 954
7926.63 942
7927.47 891
7928.31 869
7929.15 878
7929.99 919
7930.83 933
7931.67 879
7932.51 873
7933.35 842
7934.19 891
7935.04 919
7935.88 891
7936.72 913
7937.56 902
7938.40 913
7939.24 897
7940.08 891
7940.92 931
7941.76 936
7942.60 934
7943.45 923
7944.29 941
7945.13 946
7945.97 950
7946.81 959
7947.65 975
7948.49 979
7949.34 1017
7950.18 993
7951.02 982
7951.86 984
7952.70 969
7953.54 1001
7954.39 1078
7955.23 1114
7956.07 1088
7956.91 1123
7957.75 1124
7958.60 1082
7959.44 1168
7960.28 1112
7961.12 1073
7961.96 1094
7962.81 1135
7963.65 1079
7964.49 1081
7965.33 1153
7966.18 1263
7967.02 1376
7967.86 1481
7968.70 1490
7969.55 1486
7970.39 1516
7971.23 1400
7972.08 1272
7972.92 1213
7973.76 1154
7974.60 1091
7975.45 1066
7976.29 978
7977.13 1013
7977.98 971
7978.82 968
7979.66 989
7980.51 964
7981.35 937
7982.19 912
7983.04 945
7983.88 911
7984.72 917
7985.57 960
7986.41 896
7987.25 912
7988.10 867
7988.94 910
7989.78 873
7990.63 858
7991.47 850
7992.32 842
7993.16 875
7994.00 869
7994.85 791
7995.69 813
7996.54 791
7997.38 823
7998.22 824
7999.07 799
7999.91 781
8000.76 781
8001.60 813
8002.45 753
8003.29 777
8004.13 791
8004.98 795
8005.82 752
8006.67 736
8007.51 748
8008.36 749
8009.20 772
8010.05 756
8010.89 718
8011.74 735
8012.58 751
8013.43 736
8014.27 709
8015.12 714
8015.96 736
8016.81 756
8017.65 738
8018.50 712
8019.34 707
8020.19 709
8021.03 728
8021.88 712
8022.72 714
8023.57 736
8024.41 710
8025.26 733
8026.11 734
8026.95 719
8027.80 714
8028.64 714
8029.49 766
8030.33 755
8031.18 751
8032.03 738
8032.87 752
8033.72 727
8034.56 719
8035.41 709
8036.26 708
8037.10 746
8037.95 736
8038.80 697
8039.64 713
8040.49 739
8041.34 753
8042.18 713
8043.03 754
8043.87 756
8044.72 740
8045.57 738
8046.41 717
8047.26 731
8048.11 690
8048.96 705
8049.80 665
8050.65 685
8051.50 674
8052.34 751
8053.19 689
8054.04 684
8054.88 697
8055.73 681
8056.58 665
8057.43 673
8058.27 691
8059.12 697
8059.97 692
8060.82 675
8061.66 672
8062.51 705
8063.36 656
8064.21 689
8065.05 709
8065.90 706
8066.75 700
8067.60 685
8068.44 698
8069.29 658
8070.14 661
8070.99 667
8071.84 685
8072.68 678
8073.53 670
8074.38 674
8075.23 670
8076.08 712
8076.93 698
8077.77 683
8078.62 641
8079.47 624
8080.32 661
8081.17 676
8082.02 685
8082.87 708
8083.71 679
8084.56 622
8085.41 647
8086.26 647
8087.11 686
8087.96 693
8088.81 700
8089.66 688
8090.51 694
8091.35 690
8092.20 635
8093.05 681
8093.90 676
8094.75 632
8095.60 650
8096.45 673
8097.30 677
8098.15 667
8099.00 664
8099.85 704
8100.70 658
8101.55 674
8102.40 653
8103.25 684
8104.10 671
8104.95 706
8105.80 680
8106.65 703
8107.50 665
8108.35 668
8109.20 685
8110.05 715
8110.90 702
8111.75 690
8112.60 649
8113.45 635
8114.30 667
8115.15 640
8116.00 634
8116.85 692
8117.70 698
8118.55 682
8119.40 714
8120.25 693
8121.10 740
8121.95 763
8122.80 741
8123.65 716
8124.50 715
8125.35 686
8126.20 679
8127.06 691
8127.91 729
8128.76 710
8129.61 692
8130.46 717
8131.31 693
8132.16 739
8133.01 723
8133.86 704
8134.72 689
8135.57 724
8136.42 733
8137.27 731
8138.12 681
8138.97 702
8139.83 702
8140.68 672
8141.53 724
8142.38 709
8143.23 689
8144.08 679
8144.94 676
8145.79 706
8146.64 720
8147.49 717
8148.34 720
8149.20 716
8150.05 723
8150.90 715
8151.75 716
8152.60 722
8153.46 713
8154.31 756
8155.16 769
8156.01 762
8156.87 791
8157.72 791
8158.57 767
8159.42 759
8160.28 761
8161.13 740
8161.98 750
8162.84 714
8163.69 719
8164.54 674
8165.39 670
8166.25 664
8167.10 671
8167.95 689
8168.81 686
8169.66 697
8170.51 656
8171.37 678
8172.22 679
8173.07 655
8173.93 667
8174.78 610
8175.63 660
8176.49 676
8177.34 684
8178.19 659
8179.05 648
8179.90 666
8180.76 646
8181.61 642
8182.46 624
8183.32 603
8184.17 636
8185.02 623
8185.88 630
8186.73 621
8187.59 656
8188.44 658
8189.30 638
8190.15 625
8191.00 624
8191.86 671
8192.71 633
8193.57 626
8194.42 626
8195.28 622
8196.13 674
8196.99 660
8197.84 683
8198.69 691
8199.55 647
8200.40 678
8201.26 661
8202.11 613
8202.97 645
8203.82 617
8204.68 613
8205.53 649
8206.39 644
8207.24 650
8208.10 662
8208.95 676
8209.81 641
8210.67 607
8211.52 629
8212.38 623
8213.23 612
8214.09 637
8214.94 654
8215.80 628
8216.65 659
8217.51 639
8218.37 669
8219.22 671
8220.08 613
8220.93 654
8221.79 634
8222.64 628
8223.50 655
8224.36 704
8225.21 684
8226.07 700
8226.92 627
8227.78 631
8228.64 651
8229.49 676
8230.35 657
8231.21 633
8232.06 615
8232.92 649
8233.78 650
8234.63 631
8235.49 640
8236.35 630
8237.20 609
8238.06 601
8238.92 622
8239.77 602
8240.63 630
8241.49 680
8242.34 658
8243.20 612
8244.06 580
8244.91 620
8245.77 629
8246.63 629
8247.49 654
8248.34 661
8249.20 650
8250.06 651
8250.92 643
8251.77 642
8252.63 661
8253.49 666
8254.35 623
8255.20 626
8256.06 658
8256.92 646
8257.78 644
8258.63 633
8259.49 635
8260.35 630
8261.21 626
8262.07 683
8262.92 696
8263.78 652
8264.64 655
8265.50 662
8266.36 635
8267.22 642
8268.07 651
8268.93 647
8269.79 636
8270.65 689
8271.51 670
8272.37 652
8273.22 695
8274.08 733
8274.94 726
8275.80 715
8276.66 679
8277.52 775
8278.38 787
8279.24 799
8280.09 786
8280.95 817
8281.81 785
8282.67 801
8283.53 780
8284.39 737
8285.25 735
8286.11 692
8286.97 754
8287.83 742
8288.69 735
8289.55 720
8290.41 731
8291.26 745
8292.12 759
8292.98 786
8293.84 786
8294.70 820
8295.56 795
8296.42 800
8297.28 738
8298.14 749
8299.00 718
8299.86 722
8300.72 700
8301.58 690
8302.44 735
8303.30 722
8304.16 702
8305.02 696
8305.88 693
8306.74 691
8307.60 703
8308.46 650
8309.33 696
8310.19 701
8311.05 669
8311.91 705
8312.77 686
8313.63 691
8314.49 696
8315.35 691
8316.21 703
8317.07 678
8317.93 665
8318.79 669
8319.65 690
8320.52 676
8321.38 696
8322.24 700
8323.10 701
8323.96 654
8324.82 666
8325.68 657
8326.54 667
8327.41 677
8328.27 666
8329.13 692
8329.99 657
8330.85 682
8331.71 686
8332.57 674
8333.44 682
8334.30 673
8335.16 713
8336.02 672
8336.88 688
8337.75 658
8338.61 664
8339.47 677
8340.33 709
8341.19 710
8342.06 689
8342.92 671
8343.78 697
8344.64 707
8345.50 711
8346.37 713
8347.23 674
8348.09 687
8348.95 682
8349.82 721
8350.68 696
8351.54 698
8352.40 737
8353.27 725
8354.13 713
8354.99 708
8355.86 713
8356.72 690
8357.58 663
8358.45 698
8359.31 686
8360.17 682
8361.03 683
8361.90 689
8362.76 722
8363.62 675
8364.49 696
8365.35 715
8366.21 700
8367.08 733
8367.94 744
8368.80 741
8369.67 724
8370.53 738
8371.40 736
8372.26 760
8373.12 725
8373.99 730
8374.85 743
8375.71 736
8376.58 708
8377.44 717
8378.31 720
8379.17 720
8380.03 710
8380.90 724
8381.76 696
8382.63 712
8383.49 739
8384.36 738
8385.22 759
8386.08 738
8386.95 754
8387.81 791
8388.68 761
8389.54 737
8390.41 719
8391.27 711
8392.14 732
8393.00 763
8393.87 761
8394.73 782
8395.60 779
8396.46 784
8397.33 841
8398.19 815
8399.06 779
8399.92 774
8400.79 779
8401.65 818
8402.52 803
8403.38 827
8404.25 787
8405.11 864
8405.98 860
8406.84 820
8407.71 846
8408.58 830
8409.44 850
8410.31 870
8411.17 824
8412.04 843
8412.90 858
8413.77 875
8414.64 885
8415.50 890
8416.37 917
8417.23 897
8418.10 892
8418.97 895
8419.83 872
8420.70 870
8421.56 935
8422.43 937
8423.30 961
8424.16 952
8425.03 961
8425.90 998
8426.76 968
8427.63 967
8428.50 938
8429.36 975
8430.23 1004
8431.10 1023
8431.96 1021
8432.83 984
8433.70 1044
8434.56 1082
8435.43 1034
8436.30 1050
8437.16 1085
8438.03 1106
8438.90 1128
8439.77 1142
8440.63 1181
8441.50 1203
8442.37 1274
8443.24 1269
8444.10 1256
8444.97 1247
8445.84 1318
8446.71 1360
8447.57 1285
8448.44 1289
8449.31 1308
8450.18 1335
8451.04 1328
8451.91 1376
8452.78 1476
8453.65 1620
8454.52 1803
8455.38 2033
8456.25 2218
8457.12 2392
8457.99 2536
8458.86 2544
8459.72 2348
8460.59 2257
8461.46 2020
8462.33 1816
8463.20 1692
8464.07 1545
8464.93 1452
8465.80 1359
8466.67 1371
8467.54 1307
8468.41 1197
8469.28 1219
8470.15 1242
8471.02 1213
8471.88 1203
8472.75 1188
8473.62 1151
8474.49 1145
8475.36 1157
8476.23 1220
8477.10 1202
8477.97 1161
8478.84 1200
8479.71 1212
8480.58 1281
8481.44 1270
8482.31 1262
8483.18 1282
8484.05 1358
8484.92 1369
8485.79 1348
8486.66 1325
8487.53 1269
8488.40 1293
8489.27 1246
8490.14 1218
8491.01 1231
8491.88 1242
8492.75 1229
8493.62 1275
8494.49 1308
8495.36 1293
8496.23 1290
8497.10 1332
8497.97 1259
8498.84 1254
8499.71 1249
8500.58 1247
8501.45 1255
8502.32 1260
8503.19 1265
8504.06 1283
8504.93 1275
8505.80 1314
8506.67 1317
8507.55 1303
8508.42 1320
8509.29 1306
8510.16 1312
8511.03 1364
8511.90 1357
8512.77 1386
8513.64 1396
8514.51 1411
8515.38 1404
8516.25 1412
8517.13 1424
8518.00 1400
8518.87 1419
8519.74 1414
8520.61 1405
8521.48 1486
8522.35 1523
8523.23 1534
8524.10 1597
8524.97 1720
8525.84 1824
8526.71 1908
8527.58 1980
8528.46 1994
8529.33 1924
8530.20 1894
8531.07 1798
8531.94 1768
8532.81 1711
8533.69 1639
8534.56 1562
8535.43 1511
8536.30 1507
8537.18 1517
8538.05 1479
8538.92 1488
8539.79 1510
8540.66 1535
8541.54 1497
8542.41 1523
8543.28 1662
8544.15 1780
8545.03 1885
8545.90 2027
8546.77 2144
8547.64 2253
8548.52 2264
8549.39 2195
8550.26 2169
8551.14 2057
8552.01 2006
8552.88 1983
8553.76 1996
8554.63 1904
8555.50 1881
8556.37 1793
8557.25 1756
8558.12 1626
8558.99 1595
8559.87 1523
8560.74 1470
8561.61 1388
8562.49 1337
8563.36 1349
8564.24 1255
8565.11 1278
8565.98 1236
8566.86 1200
8567.73 1190
8568.60 1208
8569.48 1133
8570.35 1156
8571.23 1168
8572.10 1172
8572.97 1124
8573.85 1173
8574.72 1184
8575.60 1179
8576.47 1184
8577.34 1174
8578.22 1135
8579.09 1171
8579.97 1173
8580.84 1202
8581.72 1169
8582.59 1169
8583.47 1236
8584.34 1262
8585.21 1187
8586.09 1223
8586.96 1200
8587.84 1245
8588.71 1277
8589.59 1219
8590.46 1257
8591.34 1237
8592.21 1260
8593.09 1260
8593.96 1281
8594.84 1261
8595.71 1313
8596.59 1299
8597.46 1304
8598.34 1314
8599.22 1294
8600.09 1318
8600.97 1319
8601.84 1309
8602.72 1305
8603.59 1320
8604.47 1377
8605.34 1360
8606.22 1351
8607.10 1323
8607.97 1347
8608.85 1348
8609.72 1357
8610.60 1396
8611.47 1435
8612.35 1439
8613.23 1381
8614.10 1467
8614.98 1419
8615.86 1445
8616.73 1442
8617.61 1485
8618.48 1486
8619.36 1493
8620.24 1540
8621.11 1599
8621.99 1601
8622.87 1534
8623.74 1567
8624.62 1625
8625.50 1591
8626.37 1554
8627.25 1642
8628.13 1613
8629.00 1651
8629.88 1617
8630.76 1621
8631.64 1617
8632.51 1682
8633.39 1704
8634.27 1641
8635.14 1625
8636.02 1660
8636.90 1656
8637.78 1669
8638.65 1694
8639.53 1680
8640.41 1762
8641.29 1739
8642.16 1696
8643.04 1744
8643.92 1760
8644.80 1871
8645.67 1918
8646.55 1836
8647.43 1887
8648.31 1884
8649.18 1903
8650.06 1965
8650.94 1939
8651.82 1944
8652.70 2015
8653.58 1992
8654.45 1995
8655.33 2018
8656.21 2041
8657.09 2076
8657.97 2145
8658.84 2101
8659.72 2229
8660.60 2304
8661.48 2392
8662.36 2536
8663.24 2727
8664.12 2932
8664.99 3094
8665.87 3171
8666.75 3186
8667.63 3132
8668.51 3065
8669.39 2965
8670.27 2898
8671.15 2826
8672.03 2888
8672.91 2851
8673.78 2933
8674.66 3062
8675.54 3077
8676.42 3127
8677.30 2945
8678.18 2876
8679.06 2760
8679.94 2601
8680.82 2514
8681.70 2417
8682.58 2323
8683.46 2227
8684.34 2145
8685.22 2131
8686.10 2143
8686.98 2150
8687.86 2269
8688.74 2416
8689.62 2613
8690.50 2902
8691.38 3266
8692.26 3601
8693.14 3821
8694.02 3976
8694.90 4020
8695.78 3837
8696.66 3626
8697.54 3318
8698.42 2993
8699.30 2842
8700.18 2658
8701.06 2524
8701.94 2408
8702.82 2326
8703.70 2332
8704.58 2290
8705.46 2152
8706.34 2123
8707.23 2021
8708.11 1887
8708.99 1803
8709.87 1709
8710.75 1654
8711.63 1620
8712.51 1557
8713.39 1516
8714.27 1492
8715.16 1474
8716.04 1433
8716.92 1392
8717.80 1362
8718.68 1393
8719.56 1341
8720.44 1385
8721.33 1421
8722.21 1395
8723.09 1438
8723.97 1389
8724.85 1370
8725.73 1396
8726.62 1398
8727.50 1445
8728.38 1446
8729.26 1483
8730.14 1543
8731.03 1528
8731.91 1523
8732.79 1490
8733.67 1463
8734.55 1495
8735.44 1465
8736.32 1517
8737.20 1492
8738.08 1475
8738.97 1411
8739.85 1435
8740.73 1392
8741.61 1478
8742.50 1416
8743.38 1430
8744.26 1401
8745.14 1363
8746.03 1370
8746.91 1376
8747.79 1373
8748.68 1360
8749.56 1377
8750.44 1370
8751.33 1408
8752.21 1404
8753.09 1429
8753.97 1420
8754.86 1447
8755.74 1483
8756.62 1435
8757.51 1438
8758.39 1468
8759.28 1517
8760.16 1511
8761.04 1448
8761.93 1481
8762.81 1446
8763.69 1472
8764.58 1466
8765.46 1461
8766.34 1473
8767.23 1507
8768.11 1513
8769.00 1480
8769.88 1486
8770.76 1442
8771.65 1429
8772.53 1406
8773.42 1519
8774.30 1452
8775.19 1397
8776.07 1416
8776.95 1393
8777.84 1413
8778.72 1469
8779.61 1471
8780.49 1553
8781.38 1635
8782.26 1737
8783.15 1792
8784.03 1785
8784.92 1778
8785.80 1677
8786.69 1628
8787.57 1594
8788.46 1470
8789.34 1465
8790.23 1357
8791.11 1315
8792.00 1296
8792.88 1295
8793.77 1196
8794.65 1193
8795.54 1169
8796.42 1159
8797.31 1162
8798.19 1170
8799.08 1136
8799.96 1099
8800.85 1124
8801.74 1160
8802.62 1162
8803.51 1104
8804.39 1116
8805.28 1086
8806.16 1104
8807.05 1129
8807.94 1072
8808.82 1112
8809.71 1118
8810.59 1062
8811.48 1044
8812.37 1062
8813.25 1055
8814.14 1041
8815.03 1049
8815.91 1052
8816.80 1095
8817.68 1162
8818.57 1129
8819.46 1164
8820.34 1160
8821.23 1155
8822.12 1147
8823.00 1122
8823.89 1052
8824.78 1054
8825.66 1034
8826.55 1050
8827.44 1027
8828.33 1041
8829.21 988
8830.10 986
8830.99 970
8831.87 1016
8832.76 1004
8833.65 961
8834.54 969
8835.42 952
8836.31 970
8837.20 957
8838.08 949
8838.97 993
8839.86 992
8840.75 1032
8841.64 1011
8842.52 949
8843.41 975
8844.30 967
8845.19 953
8846.07 1003
8846.96 987
8847.85 974
8848.74 919
8849.63 932
8850.51 958
8851.40 906
8852.29 934
8853.18 902
8854.07 902
8854.96 874
8855.84 893
8856.73 905
8857.62 915
8858.51 893
8859.40 894
8860.29 884
8861.17 889
8862.06 893
8862.95 882
8863.84 850
8864.73 814
8865.62 846
8866.51 865
8867.40 855
8868.29 826
8869.17 805
8870.06 776
8870.95 790
8871.84 801
8872.73 791
8873.62 743
8874.51 779
8875.40 787
8876.29 757
8877.18 742
8878.07 724
8878.96 747
8879.85 757
8880.74 765
8881.63 769
8882.51 762
8883.40 791
8884.29 768
8885.18 749
8886.07 725
8886.96 768
8887.85 765
8888.74 761
8889.63 725
8890.52 703
8891.41 700
8892.30 708
8893.19 715
8894.09 715
8894.98 716
8895.87 700
8896.76 680
8897.65 688
8898.54 688
8899.43 719
8900.32 703
8901.21 735
8902.10 703
8902.99 670
8903.88 658
8904.77 684
8905.66 695
8906.55 707
8907.44 683
8908.34 663
8909.23 689
8910.12 667
8911.01 666
8911.90 680
8912.79 673
8913.68 652
8914.57 656
8915.47 662
8916.36 671
8917.25 702
8918.14 665
8919.03 672
8919.92 698
8920.81 638
8921.71 652
8922.60 652
8923.49 642
8924.38 647
8925.27 638
8926.16 658
8927.06 660
8927.95 643
8928.84 654
8929.73 647
8930.62 614
8931.52 600
8932.41 642
8933.30 666
8934.19 627
8935.09 639
8935.98 619
8936.87 605
8937.76 626
8938.66 600
8939.55 621
8940.44 624
8941.33 593
8942.23 584
8943.12 599
8944.01 615
8944.90 596
8945.80 617
8946.69 616
8947.58 594
8948.48 558
8949.37 583
8950.26 617
8951.16 617
8952.05 604
8952.94 597
8953.84 619
8954.73 635
8955.62 615
8956.52 579
8957.41 581
8958.30 593
8959.20 613
8960.09 620
8960.98 605
8961.88 608
8962.77 591
8963.66 591
8964.56 646
8965.45 624
8966.35 608
8967.24 603
8968.13 594
8969.03 567
8969.92 580
8970.82 609
8971.71 622
8972.60 618
8973.50 602
8974.39 596
8975.29 614
8976.18 600
8977.08 636
8977.97 618
8978.87 590
8979.76 551
8980.65 568
8981.55 605
8982.44 575
8983.34 586
8984.23 590
8985.13 568
8986.02 601
8986.92 613
8987.81 607
8988.71 598
8989.60 560
8990.50 551
8991.39 578
8992.29 584
8993.18 577
8994.08 556
8994.97 615
8995.87 600
8996.76 598
8997.66 568
8998.56 589
8999.45 586
9000.35 606
9001.24 585
9002.14 572
9003.03 598
9003.93 577
9004.83 603
9005.72 596
9006.62 541
9007.51 530
9008.41 558
9009.31 524
9010.20 524
9011.10 540
9011.99 543
9012.89 564
9013.79 555
9014.68 569
9015.58 551
9016.48 557
9017.37 567
9018.27 559
9019.16 558
9020.06 551
9020.96 554
9021.85 572
9022.75 576
9023.65 582
9024.54 567
9025.44 574
9026.34 557
9027.24 545
9028.13 557
9029.03 553
9029.93 568
9030.82 562
9031.72 546
9032.62 577
9033.52 583
9034.41 556
9035.31 560
9036.21 565
9037.10 586
9038.00 580
9038.90 534
9039.80 576
9040.69 557
9041.59 533
9042.49 586
9043.39 570
9044.29 546
9045.18 550
9046.08 547
9046.98 564
9047.88 549
9048.78 530
9049.67 550
9050.57 586
9051.47 590
9052.37 561
9053.27 589
9054.16 568
9055.06 578
9055.96 599
9056.86 575
9057.76 602
9058.66 610
9059.55 591
9060.45 621
9061.35 563
9062.25 585
9063.15 602
9064.05 595
9064.95 575
9065.85 573
9066.74 577
9067.64 561
9068.54 603
9069.44 617
9070.34 604
9071.24 611
9072.14 592
9073.04 598
9073.94 594
9074.84 596
9075.74 607
9076.64 556
9077.53 603
9078.43 567
9079.33 598
9080.23 567
9081.13 556
9082.03 603
9082.93 578
9083.83 599
9084.73 619
9085.63 575
9086.53 617
9087.43 591
9088.33 592
9089.23 602
9090.13 615
9091.03 635
9091.93 586
9092.83 604
9093.73 601
9094.63 578
9095.53 621
9096.43 582
9097.33 596
9098.23 598
9099.13 612
9100.04 569
9100.94 580
9101.84 590
9102.74 601
9103.64 601
9104.54 578
9105.44 574
9106.34 583
9107.24 583
9108.14 579
9109.04 552
9109.94 556
9110.85 559
9111.75 557
9112.65 550
9113.55 568
9114.45 533
9115.35 584
9116.25 573
9117.15 540
9118.06 545
9118.96 569
9119.86 567
9120.76 544
9121.66 534
9122.56 560
9123.46 553
9124.37 595
9125.27 588
9126.17 572
9127.07 562
9127.97 587
9128.88 563
9129.78 539
9130.68 567
9131.58 558
9132.48 537
9133.39 540
9134.29 588
9135.19 608
9136.09 588
9137.00 563
9137.90 582
9138.80 575
9139.70 569
9140.61 555
9141.51 543
9142.41 542
9143.31 545
9144.22 565
9145.12 565
9146.02 545
9146.92 572
9147.83 573
9148.73 578
9149.63 564
9150.54 557
9151.44 571
9152.34 552
9153.25 567
9154.15 560
9155.05 559
9155.96 547
9156.86 561
9157.76 580
9158.67 584
9159.57 597
9160.47 528
9161.38 570
9162.28 603
9163.18 596
9164.09 592
9164.99 545
9165.90 560
9166.80 546
9167.70 579
9168.61 579
9169.51 567
9170.42 566
9171.32 589
9172.22 555
9173.13 567
9174.03 582
9174.94 572
9175.84 589
9176.74 579
9177.65 577
9178.55 558
9179.46 546
9180.36 547
9181.27 558
9182.17 584
9183.08 577
9183.98 559
9184.89 558
9185.79 529
9186.70 542
9187.60 559
9188.51 571
9189.41 559
9190.32 570
9191.22 548
9192.13 567
9193.03 596
9193.94 568
9194.84 555
9195.75 566
9196.65 569
9197.56 606
9198.46 612
9199.37 632
9200.27 641
9201.18 630
9202.08 614
9202.99 606
9203.90 632
9204.80 608
9205.71 603
9206.61 587
9207.52 601
9208.42 583
9209.33 570
9210.24 590
9211.14 571
9212.05 586
9212.95 557
9213.86 545
9214.77 557
9215.67 569
9216.58 569
9217.49 555
9218.39 566
9219.30 613
9220.21 584
9221.11 578
9222.02 585
9222.93 554
9223.83 599
9224.74 569
9225.65 558
9226.55 557
9227.46 553
9228.37 590
9229.27 546
9230.18 531
9231.09 557
9231.99 538
9232.90 586
9233.81 538
9234.72 540
9235.62 573
9236.53 563
9237.44 566
9238.34 550
9239.25 549
9240.16 554
9241.07 565
9241.97 564
9242.88 573
9243.79 558
9244.70 571
9245.61 542
9246.51 544
9247.42 563
9248.33 549
9249.24 559
9250.14 570
9251.05 551
9251.96 557
9252.87 552
9253.78 558
9254.69 527
9255.59 548
9256.50 546
9257.41 596
9258.32 568
9259.23 536
9260.14 548
9261.04 547
9261.95 541
9262.86 544
9263.77 549
9264.68 516
9265.59 552
9266.50 548
9267.40 577
9268.31 548
9269.22 600
9270.13 547
9271.04 544
9271.95 552
9272.86 592
9273.77 547
9274.68 541
9275.59 589
9276.49 554
9277.40 528
9278.31 552
9279.22 568
9280.13 606
9281.04 577
9281.95 577
9282.86 592
9283.77 579
9284.68 549
9285.59 539
9286.50 532
9287.41 535
9288.32 561
9289.23 581
9290.14 556
9291.05 540
9291.96 551
9292.87 544
9293.78 592
9294.69 601
9295.60 557
9296.51 591
9297.42 578
9298.33 575
9299.24 558
9300.15 554
9301.06 572
9301.97 575
9302.88 566
9303.79 583
9304.70 581
9305.61 579
9306.53 591
9307.44 604
9308.35 638
9309.26 611
9310.17 611
9311.08 611
9311.99 637
9312.90 604
9313.81 614
9314.72 611
9315.63 601
9316.55 612
9317.46 589
9318.37 572
9319.28 585
9320.19 588
9321.10 598
9322.01 550
9322.93 541
9323.84 584
9324.75 576
9325.66 545
9326.57 555
9327.48 549
9328.40 545
9329.31 595
9330.22 611
9331.13 603
9332.04 577
9332.96 554
9333.87 588
9334.78 620
9335.69 570
9336.60 557
9337.52 618
9338.43 581
9339.34 545
9340.25 568
9341.17 593
9342.08 571
9342.99 568
9343.90 531
9344.82 558
9345.73 596
9346.64 585
9347.55 594
9348.47 597
9349.38 572
9350.29 600
9351.21 588
9352.12 570
9353.03 582
9353.94 594
9354.86 617
9355.77 573
9356.68 600
9357.60 593
9358.51 591
9359.42 576
9360.34 605
9361.25 579
9362.16 589
9363.08 587
9363.99 582
9364.90 566
9365.82 593
9366.73 573
9367.65 581
9368.56 545
9369.47 580
9370.39 587
9371.30 618
9372.21 587
9373.13 601
9374.04 592
9374.96 578
9375.87 597
9376.79 602
9377.70 579
9378.61 632
9379.53 604
9380.44 566
9381.36 600
9382.27 631
9383.19 609
9384.10 645
9385.01 619
9385.93 610
9386.84 599
9387.76 600
9388.67 625
9389.59 636
9390.50 615
9391.42 656
9392.33 655
9393.25 654
9394.16 686
9395.08 690
9395.99 655
9396.91 664
9397.82 646
9398.74 683
9399.65 674
9400.57 653
9401.48 663
9402.40 659
9403.32 627
9404.23 641
9405.15 619
9406.06 610
9406.98 621
9407.89 609
9408.81 598
9409.73 595
9410.64 643
9411.56 637
9412.47 584
9413.39 607
9414.30 599
9415.22 625
9416.14 619
9417.05 633
9417.97 589
9418.89 605
9419.80 642
9420.72 621
9421.63 613
9422.55 634
9423.47 648
9424.38 642
9425.30 653
9426.22 643
9427.13 633
9428.05 631
9428.97 634
9429.88 625
9430.80 628
9431.72 631
9432.63 659
9433.55 667
9434.47 680
9435.38 635
9436.30 663
9437.22 673
9438.14 703
9439.05 719
9439.97 681
9440.89 679
9441.81 723
9442.72 724
9443.64 725
9444.56 706
9445.47 720
9446.39 746
9447.31 709
9448.23 728
9449.15 717
9450.06 701
9450.98 719
9451.90 740
9452.82 765
9453.73 727
9454.65 731
9455.57 765
9456.49 745
9457.41 765
9458.32 736
9459.24 759
9460.16 747
9461.08 720
9462.00 682
9462.92 692
9463.83 724
9464.75 719
9465.67 730
9466.59 720
9467.51 716
9468.43 747
9469.35 725
9470.26 730
9471.18 686
9472.10 708
9473.02 725
9473.94 724
9474.86 708
9475.78 707
9476.70 730
9477.62 743
9478.54 778
9479.45 752
9480.37 741
9481.29 759
9482.21 757
9483.13 741
9484.05 768
9484.97 776
9485.89 765
9486.81 780
9487.73 763
9488.65 745
9489.57 733
9490.49 723
9491.41 771
9492.33 722
9493.25 750
9494.17 755
9495.09 739
9496.01 744
9496.93 702
9497.85 737
9498.77 738
9499.69 791
9500.61 742
9501.53 739
9502.45 723
9503.37 736
9504.29 716
9505.21 768
9506.13 799
9507.05 797
9507.97 809
9508.89 779
9509.81 813
9510.73 801
9511.65 780
9512.57 779
9513.49 806
9514.42 802
9515.34 783
9516.26 774
9517.18 852
9518.10 841
9519.02 847
9519.94 861
9520.86 915
9521.78 896
9522.71 953
9523.63 909
9524.55 951
9525.47 954
9526.39 933
9527.31 925
9528.23 884
9529.16 921
9530.08 887
9531.00 855
9531.92 841
9532.84 825
9533.76 864
9534.69 841
9535.61 846
9536.53 840
9537.45 876
9538.37 858
9539.30 857
9540.22 857
9541.14 868
9542.06 896
9542.98 858
9543.91 881
9544.83 917
9545.75 919
9546.67 924
9547.60 917
9548.52 938
9549.44 957
9550.36 930
9551.29 908
9552.21 943
9553.13 931
9554.06 905
9554.98 933
9555.90 948
9556.82 938
9557.75 930
9558.67 951
9559.59 937
9560.52 985
9561.44 987
9562.36 971
9563.29 979
9564.21 1014
9565.13 993
9566.06 962
9566.98 999
9567.90 985
9568.83 1008
9569.75 995
9570.67 982
9571.60 988
9572.52 988
9573.44 951
9574.37 983
9575.29 1043
9576.22 1043
9577.14 1052
9578.06 1066
9578.99 1066
9579.91 1039
9580.84 1051
9581.76 1038
9582.68 1066
9583.61 1111
9584.53 1100
9585.46 1094
9586.38 1065
9587.31 1089
9588.23 1101
9589.15 1138
9590.08 1121
9591.00 1125
9591.93 1070
9592.85 1139
9593.78 1184
9594.70 1164
9595.63 1210
9596.55 1212
9597.48 1261
9598.40 1286
9599.33 1267
9600.25 1330
9601.18 1343
9602.10 1351
9603.03 1371
9603.95 1312
9604.88 1324
9605.80 1287
9606.73 1270
9607.65 1270
9608.58 1253
9609.50 1225
9610.43 1269
9611.35 1241
9612.28 1270
9613.21 1257
9614.13 1248
9615.06 1248
9615.98 1249
9616.91 1297
9617.84 1243
9618.76 1230
9619.69 1268
9620.61 1266
9621.54 1299
9622.47 1290
9623.39 1259
9624.32 1301
9625.24 1304
9626.17 1327
9627.10 1315
9628.02 1390
9628.95 1373
9629.88 1360
9630.80 1357
9631.73 1411
9632.65 1403
9633.58 1417
9634.51 1443
9635.43 1441
9636.36 1445
9637.29 1452
9638.22 1488
9639.14 1478
9640.07 1531
9641.00 1570
9641.92 1576
9642.85 1634
9643.78 1644
9644.70 1622
9645.63 1636
9646.56 1694
9647.49 1683
9648.41 1675
9649.34 1646
9650.27 1667
9651.20 1662
9652.12 1617
9653.05 1566
9653.98 1627
9654.91 1586
9655.83 1571
9656.76 1567
9657.69 1575
9658.62 1554
9659.55 1568
9660.47 1596
9661.40 1587
9662.33 1575
9663.26 1598
9664.19 1609
9665.11 1581
9666.04 1649
9666.97 1645
9667.90 1659
9668.83 1628
9669.75 1697
9670.68 1680
9671.61 1725
9672.54 1766
9673.47 1768
9674.40 1741
9675.33 1787
9676.25 1805
9677.18 1766
9678.11 1776
9679.04 1773
9679.97 1842
9680.90 1870
9681.83 1856
9682.76 1883
9683.69 1933
9684.61 1937
9685.54 1980
9686.47 1939
9687.40 1873
9688.33 1856
9689.26 1898
9690.19 1945
9691.12 1920
9692.05 1932
9692.98 1967
9693.91 1977
9694.84 2015
9695.77 2070
9696.70 2136
9697.63 2313
9698.56 2363
9699.49 2382
9700.42 2448
9701.35 2444
9702.28 2503
9703.21 2487
9704.14 2379
9705.07 2270
9706.00 2210
9706.93 2106
9707.86 2023
9708.79 1935
9709.72 1925
9710.65 1883
9711.58 1986
9712.51 1997
9713.44 2062
9714.37 2079
9715.30 2077
9716.23 2146
9717.16 2166
9718.09 2084
9719.02 2092
9719.95 2011
9720.88 1982
9721.81 1892
9722.75 1824
9723.68 1775
9724.61 1696
9725.54 1639
9726.47 1571
9727.40 1536
9728.33 1535
9729.26 1547
9730.19 1519
9731.13 1486
9732.06 1546
9732.99 1523
9733.92 1547
9734.85 1560
9735.78 1530
9736.71 1506
9737.65 1437
9738.58 1466
9739.51 1446
9740.44 1397
9741.37 1399
9742.30 1391
9743.24 1379
9744.17 1336
9745.10 1346
9746.03 1383
9746.96 1376
9747.90 1337
9748.83 1273
9749.76 1338
9750.69 1340
9751.63 1409
9752.56 1310
9753.49 1284
9754.42 1309
9755.36 1304
9756.29 1249
9757.22 1262
9758.15 1260
9759.09 1259
9760.02 1369
9760.95 1298
9761.88 1280
9762.82 1265
9763.75 1281
9764.68 1283
9765.62 1271
9766.55 1245
9767.48 1275
9768.41 1321
9769.35 1345
9770.28 1276
9771.21 1321
9772.15 1342
9773.08 1328
9774.01 1297
9774.95 1326
9775.88 1278
9776.81 1261
9777.75 1269
9778.68 1282
9779.62 1310
9780.55 1309
9781.48 1352
9782.42 1317
9783.35 1334
9784.28 1299
9785.22 1299
9786.15 1299
9787.09 1318
9788.02 1297
9788.95 1279
9789.89 1277
9790.82 1210
9791.76 1179
9792.69 1163
9793.63 1241
9794.56 1174
9795.49 1178
9796.43 1158
9797.36 1159
9798.30 1240
9799.23 1288
9800.17 1224
9801.10 1218
9802.04 1207
9802.97 1172
9803.91 1123
9804.84 1135
9805.78 1116
9806.71 1107
9807.65 1077
9808.58 1039
9809.52 1011
9810.45 1000
9811.39 1040
9812.32 1013
9813.26 997
9814.19 982
9815.13 968
9816.06 986
9817.00 976
9817.93 942
9818.87 977
9819.80 943
9820.74 932
9821.68 939
9822.61 928
9823.55 934
9824.48 924
9825.42 914
9826.35 904
9827.29 875
9828.23 941
9829.16 952
9830.10 921
9831.03 925
9831.97 929
9832.91 919
9833.84 894
9834.78 862
9835.72 890
9836.65 891
9837.59 881
9838.52 892
9839.46 904
9840.40 899
9841.33 918
9842.27 879
9843.21 908
9844.14 891
9845.08 923
9846.02 926
9846.95 928
9847.89 865
9848.83 894
9849.77 860
9850.70 906
9851.64 962
9852.58 884
9853.51 911
9854.45 889
9855.39 909
9856.33 871
9857.26 851
9858.20 835
9859.14 860
9860.08 845
9861.01 810
9861.95 827
9862.89 866
9863.83 855
9864.76 845
9865.70 831
9866.64 838
9867.58 837
9868.51 832
9869.45 825
9870.39 850
9871.33 847
9872.27 814
9873.20 865
9874.14 839
9875.08 839
9876.02 836
9876.96 816
9877.90 828
9878.83 833
9879.77 814
9880.71 817
9881.65 860
9882.59 830
9883.53 837
9884.47 815
9885.40 846
9886.34 810
9887.28 815
9888.22 778
9889.16 791
9890.10 797
9891.04 775
9891.98 806
9892.91 797
9893.85 804
9894.79 746
9895.73 796
9896.67 794
9897.61 784
9898.55 774
9899.49 748
9900.43 776
9901.37 790
9902.31 739
9903.25 807
9904.19 802
9905.13 784
9906.07 802
9907.01 831
9907.95 823
9908.89 790
9909.83 791
9910.77 841
9911.71 807
9912.65 785
9913.59 808
9914.53 793
9915.47 771
9916.41 798
9917.35 814
9918.29 820
9919.23 790
9920.17 770
9921.11 822
9922.05 855
9922.99 887
9923.93 898
9924.87 955
9925.81 976
9926.75 971
9927.69 1005
9928.63 1034
9929.57 1038
9930.51 1009
9931.45 977
9932.39 932
9933.34 931
9934.28 909
9935.22 860
9936.16 799
9937.10 841
9938.04 823
9938.98 795
9939.92 800
9940.87 761
9941.81 772
9942.75 737
9943.69 743
9944.63 737
9945.57 785
9946.51 769
9947.46 813
9948.40 870
9949.34 849
9950.28 846
9951.22 855
9952.16 918
9953.11 898
9954.05 899
9954.99 878
9955.93 854
9956.87 850
9957.82 830
9958.76 774
9959.70 753
9960.64 766
9961.59 737
9962.53 721
9963.47 738
9964.41 706
9965.35 707
9966.30 739
9967.24 713
9968.18 708
9969.13 704
9970.07 692
9971.01 680
9971.95 694
9972.90 665
9973.84 652
9974.78 679
9975.73 670
9976.67 687
9977.61 687
9978.55 699
9979.50 664
9980.44 636
9981.38 634
9982.33 674
9983.27 669
9984.21 691
9985.16 688
9986.10 662
9987.04 654
9987.99 688
9988.93 667
9989.88 686
9990.82 679
9991.76 684
9992.71 680
9993.65 684
9994.59 664
9995.54 658
9996.48 669
9997.43 674
9998.37 652
9999.31 629
10000.26 644
10001.20 645
10002.15 656
10003.09 642
10004.04 647
10004.98 668
10005.92 662
10006.87 665
10007.81 654
10008.76 630
10009.70 615
10010.65 621
10011.59 651
10012.54 646
10013.48 636
10014.43 635
10015.37 645
10016.32 642
10017.26 665
10018.21 613
10019.15 627
10020.10 638
10021.04 629
10021.99 674
10022.93 652
10023.88 649
10024.82 653
10025.77 652
10026.71 657
10027.66 630
10028.60 660
10029.55 643
10030.49 643
10031.44 592
10032.39 628
10033.33 628
10034.28 658
10035.22 643
10036.17 612
10037.11 631
10038.06 616
10039.01 621
10039.95 629
10040.90 591
10041.84 598
10042.79 600
10043.74 618
10044.68 578
10045.63 578
10046.58 623
10047.52 644
10048.47 636
10049.41 613
10050.36 624
10051.31 596
10052.25 599
10053.20 614
10054.15 623
10055.09 594
10056.04 620
10056.99 587
10057.93 572
10058.88 554
10059.83 602
10060.78 614
10061.72 637
10062.67 617
10063.62 582
10064.56 595
10065.51 581
10066.46 612
10067.41 595
10068.35 619
10069.30 591
10070.25 553
10071.20 567
10072.14 578
10073.09 571
10074.04 589
10074.99 588
10075.93 568
10076.88 589
10077.83 595
10078.78 624
10079.72 576
10080.67 576
10081.62 575
10082.57 606
10083.52 613
10084.46 601
10085.41 576
10086.36 595
10087.31 588
10088.26 568
10089.21 592
10090.15 577
10091.10 590
10092.05 550
10093.00 566
10093.95 617
10094.90 607
10095.85 601
10096.79 583
10097.74 587
10098.69 577
10099.64 565
10100.59 572
10101.54 570
10102.49 589
10103.44 604
10104.39 587
10105.33 609
10106.28 578
10107.23 578
10108.18 571
10109.13 595
10110.08 603
10111.03 572
10111.98 567
10112.93 570
10113.88 581
10114.83 584
10115.78 571
10116.73 590
10117.68 578
10118.63 542
10119.58 590
10120.53 569
10121.48 585
10122.43 571
10123.38 572
10124.33 618
10125.28 609
10126.23 557
10127.18 568
10128.13 587
10129.08 572
10130.03 589
10130.98 589
10131.93 628
10132.88 630
10133.83 592
10134.78 615
10135.73 639
10136.68 628
10137.63 626
10138.58 610
10139.53 624
10140.48 635
10141.43 620
10142.38 633
10143.33 628
10144.29 636
10145.24 626
10146.19 640
10147.14 615
10148.09 630
10149.04 631
10149.99 620
10150.94 649
10151.89 660
10152.85 642
10153.80 623
10154.75 695
10155.70 666
10156.65 685
10157.60 682
10158.55 694
10159.51 662
10160.46 671
10161.41 680
10162.36 674
10163.31 681
10164.26 672
10165.22 662
10166.17 632
10167.12 698
10168.07 673
10169.02 675
10169.98 666
10170.93 682
10171.88 727
10172.83 721
10173.79 695
10174.74 746
10175.69 749
10176.64 748
10177.60 743
10178.55 747
10179.50 752
10180.45 737
10181.41 761
10182.36 723
10183.31 733
10184.26 765
10185.22 774
10186.17 725
10187.12 737
10188.08 728
10189.03 750
10189.98 740
10190.93 769
10191.89 735
10192.84 706
10193.79 705
10194.75 723
10195.70 764
10196.65 757
10197.61 718
10198.56 727
10199.51 756
10200.47 786
10201.42 745
10202.38 804
10203.33 794
10204.28 832
10205.24 821
10206.19 817
10207.14 822
10208.10 823
10209.05 839
10210.01 843
10210.96 824
10211.91 799
10212.87 804
10213.82 815
10214.78 749
10215.73 773
10216.69 773
10217.64 750
10218.59 756
10219.55 772
10220.50 731
10221.46 729
10222.41 744
10223.37 752
10224.32 738
10225.28 738
10226.23 702
10227.19 712
10228.14 755
10229.10 740
10230.05 743
10231.01 768
10231.96 807
10232.92 835
10233.87 857
10234.83 886
10235.78 901
10236.74 892
10237.69 951
10238.65 909
10239.60 911
10240.56 904
10241.51 872
10242.47 874
10243.42 841
10244.38 798
10245.34 736
10246.29 741
10247.25 744
10248.20 737
10249.16 727
10250.11 725
10251.07 682
10252.03 703
10252.98 679
10253.94 708
10254.89 685
10255.85 660
10256.81 703
10257.76 752
10258.72 710
10259.68 680
10260.63 663
10261.59 646
10262.55 657
10263.50 621
10264.46 618
10265.41 632
10266.37 637
10267.33 655
10268.28 676
10269.24 643
10270.20 636
10271.16 638
10272.11 637
10273.07 644
10274.03 640
10274.98 631
10275.94 613
10276.90 625
10277.85 646
10278.81 662
10279.77 629
10280.73 626
10281.68 609
10282.64 621
10283.60 598
10284.56 613
10285.51 575
10286.47 598
10287.43 628
10288.39 625
10289.34 652
10290.30 609
10291.26 628
10292.22 609
10293.18 591
10294.13 621
10295.09 627
10296.05 602
10297.01 644
10297.97 598
10298.92 619
10299.88 605
10300.84 637
10301.80 616
10302.76 608
10303.72 618
10304.67 618
10305.63 621
10306.59 618
10307.55 586
10308.51 589
10309.47 599
10310.43 613
10311.38 620
10312.34 621
10313.30 595
10314.26 560
10315.22 641
10316.18 585
10317.14 613
10318.10 631
10319.06 600
10320.01 609
10320.97 619
10321.93 574
10322.89 620
10323.85 610
10324.81 606
10325.77 590
10326.73 588
10327.69 565
10328.65 595
10329.61 590
10330.57 603
10331.53 607
10332.49 617
10333.45 591
10334.41 605
10335.37 614
10336.33 565
10337.29 588
10338.25 569
10339.21 551
10340.17 559
10341.13 522
10342.09 563
10343.05 586
10344.01 561
10344.97 554
10345.93 537
10346.89 558
10347.85 561
10348.81 577
10349.77 576
10350.73 534
10351.69 528
10352.65 533
10353.61 552
10354.57 529
10355.53 527
10356.49 566
10357.46 524
10358.42 523
10359.38 509
10360.34 511
10361.30 507
10362.26 524
10363.22 536
10364.18 538
10365.14 521
10366.11 519
10367.07 506
10368.03 513
10368.99 494
10369.95 505
10370.91 536
10371.87 513
10372.84 541
10373.80 521
10374.76 530
10375.72 531
10376.68 515
10377.64 516
10378.61 558
10379.57 523
10380.53 505
10381.49 511
10382.45 538
10383.42 522
10384.38 535
10385.34 503
10386.30 495
10387.27 497
10388.23 528
10389.19 524
10390.15 502
10391.11 516
10392.08 542
10393.04 528
10394.00 502
10394.96 491
10395.93 479
10396.89 500
10397.85 501
10398.82 505
10399.78 520
10400.74 550
10401.70 504
10402.67 505
10403.63 508
10404.59 485
10405.56 510
10406.52 507
10407.48 518
10408.45 500
10409.41 482
10410.37 473
10411.34 516
10412.30 495
10413.26 543
10414.23 533
10415.19 551
10416.15 515
10417.12 546
10418.08 541
10419.04 554
10420.01 511
10420.97 542
10421.94 556
10422.90 538
10423.86 549
10424.83 558
10425.79 537
10426.76 510
10427.72 506
10428.68 515
10429.65 498
10430.61 517
10431.58 525
10432.54 490
10433.51 480
10434.47 533
10435.44 518
10436.40 514
10437.36 500
10438.33 481
10439.29 499
10440.26 492
10441.22 469
10442.19 474
10443.15 489
10444.12 502
10445.08 491
10446.05 471
10447.01 485
10447.98 503
10448.94 512
10449.91 489
10450.87 477
10451.84 473
10452.80 487
10453.77 496
10454.73 482
10455.70 482
10456.67 501
10457.63 487
10458.60 487
10459.56 453
10460.53 445
10461.49 474
10462.46 468
10463.43 456
10464.39 481
10465.36 507
10466.32 503
10467.29 499
10468.25 481
10469.22 477
10470.19 510
10471.15 515
10472.12 497
10473.09 462
10474.05 477
10475.02 503
10475.98 496
10476.95 491
10477.92 493
10478.88 490
10479.85 537
10480.82 512
10481.78 528
10482.75 522
10483.72 528
10484.68 498
10485.65 539
10486.62 505
10487.58 482
10488.55 504
10489.52 470
10490.49 464
10491.45 476
10492.42 473
10493.39 489
10494.35 484
10495.32 489
10496.29 458
10497.26 472
10498.22 469
10499.19 458
10500.16 459
10501.13 493
10502.09 508
10503.06 488
10504.03 481
10505.00 465
10505.96 474
10506.93 505
10507.90 488
10508.87 502
10509.84 495
10510.80 477
10511.77 471
10512.74 478
10513.71 495
10514.68 512
10515.64 494
10516.61 487
10517.58 514
10518.55 507
10519.52 499
10520.49 455
10521.45 463
10522.42 481
10523.39 481
10524.36 466
10525.33 494
10526.30 477
10527.27 468
10528.23 519
10529.20 484
10530.17 486
10531.14 494
10532.11 490
10533.08 501
10534.05 474
10535.02 471
10535.99 500
10536.96 521
10537.93 501
10538.89 522
10539.86 500
10540.83 516
10541.80 504
10542.77 515
10543.74 519
10544.71 494
10545.68 498
10546.65 494
10547.62 469
10548.59 487
10549.56 497
10550.53 500
10551.50 520
10552.47 526
10553.44 516
10554.41 511
10555.38 487
10556.35 474
10557.32 521
10558.29 511
10559.26 515
10560.23 528
10561.20 516
10562.17 500
10563.14 514
10564.11 513
10565.08 505
10566.05 503
10567.02 538
10567.99 518
10568.96 496
10569.93 464
10570.91 485
10571.88 502
10572.85 512
10573.82 537
10574.79 533
10575.76 520
10576.73 520
10577.70 465
10578.67 503
10579.64 479
10580.62 519
10581.59 526
10582.56 522
10583.53 534
10584.50 522
10585.47 531
10586.44 541
10587.42 504
10588.39 543
10589.36 540
10590.33 525
10591.30 544
10592.27 534
10593.25 570
10594.22 520
10595.19 544
10596.16 537
10597.13 525
10598.10 543
10599.08 545
10600.05 524
10601.02 535
10601.99 526
10602.97 561
10603.94 520
10604.91 574
10605.88 537
10606.85 579
10607.83 598
10608.80 619
10609.77 597
10610.74 616
10611.72 605
10612.69 576
10613.66 587
10614.64 655
10615.61 617
10616.58 571
10617.55 555
10618.53 584
10619.50 608
10620.47 574
10621.45 564
10622.42 574
10623.39 570
10624.37 597
10625.34 554
10626.31 532
10627.29 569
10628.26 547
10629.23 557
10630.21 574
10631.18 534
10632.15 532
10633.13 570
10634.10 602
10635.07 567
10636.05 594
10637.02 604
10638.00 634
10638.97 611
10639.94 598
10640.92 655
10641.89 601
10642.87 573
10643.84 618
10644.81 602
10645.79 584
10646.76 558
10647.74 574
10648.71 571
10649.68 542
10650.66 537
10651.63 499
10652.61 521
10653.58 521
10654.56 539
10655.53 533
10656.51 539
10657.48 532
10658.46 512
10659.43 496
10660.41 503
10661.38 527
10662.36 494
10663.33 488
10664.31 497
10665.28 497
10666.26 485
10667.23 478
10668.21 507
10669.18 514
10670.16 510
10671.13 501
10672.11 513
10673.08 521
10674.06 540
10675.03 515
10676.01 532
10676.99 514
10677.96 510
10678.94 515
10679.91 510
10680.89 509
10681.86 521
10682.84 530
10683.82 549
10684.79 521
10685.77 517
10686.74 519
10687.72 519
10688.70 502
10689.67 520
10690.65 518
10691.63 483
10692.60 488
10693.58 480
10694.55 486
10695.53 501
10696.51 503
10697.48 487
10698.46 496
10699.44 504
10700.41 533
10701.39 514
10702.37 491
10703.34 488
10704.32 535
10705.30 517
10706.27 497
10707.25 530
10708.23 512
10709.21 538
10710.18 508
10711.16 484
10712.14 502
10713.11 484
10714.09 513
10715.07 510
10716.05 535
10717.02 512
10718.00 499
10718.98 499
10719.96 506
10720.93 492
10721.91 502
10722.89 526
10723.87 520
10724.85 531
10725.82 500
10726.80 489
10727.78 540
10728.76 490
10729.74 502
10730.71 482
10731.69 513
10732.67 539
10733.65 530
10734.63 505
10735.60 517
10736.58 551
10737.56 546
10738.54 544
10739.52 511
10740.50 494
10741.48 521
10742.45 556
10743.43 529
10744.41 523
10745.39 521
10746.37 554
10747.35 543
10748.33 529
10749.31 531
10750.28 531
10751.26 553
10752.24 538
10753.22 516
10754.20 534
10755.18 531
10756.16 535
10757.14 512
10758.12 531
10759.10 524
10760.08 547
10761.06 543
10762.04 514
10763.01 509
10763.99 523
10764.97 538
10765.95 534
10766.93 553
10767.91 538
10768.89 565
10769.87 547
10770.85 537
10771.83 567
10772.81 549
10773.79 547
10774.77 563
10775.75 544
10776.73 550
10777.71 538
10778.69 553
10779.67 537
10780.65 579
10781.63 522
10782.62 514
10783.60 560
10784.58 567
10785.56 531
10786.54 555
10787.52 575
10788.50 561
10789.48 567
10790.46 567
10791.44 579
10792.42 579
10793.40 558
10794.38 551
10795.37 571
10796.35 554
10797.33 557
10798.31 559
10799.29 557
10800.27 546
10801.25 572
10802.23 557
10803.21 570
10804.20 550
10805.18 546
10806.16 557
10807.14 573
10808.12 588
10809.10 551
10810.09 601
10811.07 587
10812.05 597
10813.03 574
10814.01 548
10815.00 593
10815.98 609
10816.96 586
10817.94 602
10818.92 587
10819.91 576
10820.89 577
10821.87 590
10822.85 612
10823.83 622
10824.82 586
10825.80 608
10826.78 603
10827.76 608
10828.75 619
10829.73 597
10830.71 598
10831.69 583
10832.68 579
10833.66 629
10834.64 626
10835.63 598
10836.61 624
10837.59 628
10838.57 642
10839.56 640
10840.54 624
10841.52 591
10842.51 607
10843.49 639
10844.47 623
10845.46 621
10846.44 653
10847.42 656
10848.41 675
10849.39 647
10850.37 653
10851.36 664
10852.34 670
10853.32 668
10854.31 662
10855.29 661
10856.28 682
10857.26 694
10858.24 685
10859.23 691
10860.21 719
10861.20 717
10862.18 667
10863.16 666
10864.15 703
10865.13 717
10866.12 720
10867.10 736
10868.08 693
10869.07 716
10870.05 716
10871.04 711
10872.02 704
10873.01 691
10873.99 707
10874.98 728
10875.96 730
10876.95 710
10877.93 708
10878.92 712
10879.90 702
10880.89 730
10881.87 695
10882.86 726
10883.84 750
10884.83 755
10885.81 758
10886.80 749
10887.78 735
10888.77 743
10889.75 767
10890.74 759
10891.72 814
10892.71 792
10893.69 785
10894.68 809
10895.66 787
10896.65 782
10897.64 758
10898.62 824
10899.61 822
10900.59 800
10901.58 812
10902.56 834
10903.55 837
10904.54 873
10905.52 826
10906.51 862
10907.49 831
10908.48 847
10909.47 867
10910.45 882
10911.44 870
10912.43 872
10913.41 913
10914.40 923
10915.39 904
10916.37 866
10917.36 901
10918.35 932
10919.33 878
10920.32 947
10921.31 943
10922.29 930
10923.28 893
10924.27 883
10925.25 919
10926.24 957
10927.23 939
10928.21 972
10929.20 964
10930.19 991
10931.18 971
10932.16 992
10933.15 997
10934.14 984
10935.12 1009
10936.11 1000
10937.10 997
10938.09 1028
10939.07 1037
10940.06 1052
10941.05 1114
10942.04 1069
10943.02 1087
10944.01 1075
10945.00 1120
10945.99 1083
10946.98 1073
10947.96 1112
10948.95 1101
10949.94 1145
10950.93 1179
10951.92 1198
10952.90 1240
10953.89 1294
10954.88 1331
10955.87 1330
10956.86 1413
10957.85 1431
10958.83 1474
10959.82 1467
10960.81 1500
10961.80 1506
10962.79 1545
10963.78 1496
10964.77 1404
10965.75 1395
10966.74 1357
10967.73 1340
10968.72 1284
10969.71 1261
10970.70 1216
10971.69 1197
10972.68 1171
10973.67 1126
10974.66 1121
10975.64 1122
10976.63 1121
10977.62 1123
10978.61 1118
10979.60 1129
10980.59 1126
10981.58 1131
10982.57 1138
10983.56 1179
10984.55 1131
10985.54 1142
10986.53 1198
10987.52 1254
10988.51 1225
10989.50 1204
10990.49 1212
10991.48 1269
10992.47 1309
10993.46 1327
10994.45 1415
10995.44 1465
10996.43 1512
10997.42 1573
10998.41 1697
10999.40 1791
11000.39 1834
11001.38 1899
11002.37 1895
11003.36 1821
11004.35 1795
11005.34 1734
11006.33 1653
11007.32 1592
11008.31 1437
11009.30 1354
11010.30 1266
11011.29 1178
11012.28 1169
11013.27 1090
11014.26 1057
11015.25 1012
11016.24 949
11017.23 965
11018.22 973
11019.21 981
11020.21 946
11021.20 941
11022.19 940
11023.18 904
11024.17 896
11025.16 898
11026.15 908
11027.14 895
11028.14 867
11029.13 884
11030.12 877
11031.11 862
11032.10 872
11033.09 889
11034.09 895
11035.08 867
11036.07 900
11037.06 888
11038.05 871
11039.05 858
11040.04 859
11041.03 849
11042.02 906
11043.02 878
11044.01 863
11045.00 838
11045.99 811
11046.98 836
11047.98 851
11048.97 849
11049.96 808
11050.95 818
11051.95 824
11052.94 802
11053.93 782
11054.93 797
11055.92 833
11056.91 796
11057.90 776
11058.90 818
11059.89 798
11060.88 766
11061.88 794
11062.87 838
11063.86 839
11064.86 844
11065.85 824
11066.84 849
11067.84 858
11068.83 804
11069.82 786
11070.82 789
11071.81 816
11072.80 793
11073.80 796
11074.79 787
11075.78 755
11076.78 773
11077.77 802
11078.77 806
11079.76 774
11080.75 767
11081.75 775
11082.74 791
11083.74 767
11084.73 763
11085.72 783
11086.72 793
11087.71 836
11088.71 776
11089.70 748
11090.70 723
11091.69 743
11092.68 769
11093.68 750
11094.67 697
11095.67 735
11096.66 761
11097.66 724
11098.65 714
11099.65 675
11100.64 713
11101.64 735
11102.63 683
11103.63 698
11104.62 724
11105.62 723
11106.61 690
11107.61 701
11108.60 699
11109.60 691
11110.59 683
11111.59 717
11112.58 700
11113.58 689
11114.57 684
11115.57 685
11116.56 687
11117.56 678
11118.56 645
11119.55 627
11120.55 654
11121.54 657
11122.54 676
11123.54 671
11124.53 602
11125.53 652
11126.52 652
11127.52 662
11128.51 663
11129.51 643
11130.51 663
11131.50 655
11132.50 683
11133.50 640
11134.49 638
11135.49 636
11136.49 640
11137.48 661
11138.48 668
11139.47 651
11140.47 657
11141.47 631
11142.46 652
11143.46 666
11144.46 627
11145.46 644
11146.45 659
11147.45 644
11148.45 689
11149.44 650
11150.44 623
11151.44 641
11152.43 616
11153.43 640
11154.43 645
11155.43 646
11156.42 647
11157.42 623
11158.42 640
11159.42 630
11160.41 648
11161.41 629
11162.41 614
11163.41 644
11164.40 636
11165.40 593
11166.40 648
11167.40 604
11168.39 617
11169.39 606
11170.39 651
11171.39 649
11172.39 655
11173.38 647
11174.38 671
11175.38 636
11176.38 620
11177.38 593
11178.38 641
11179.37 626
11180.37 638
11181.37 631
11182.37 594
11183.37 638
11184.37 618
11185.37 631
11186.36 624
11187.36 610
11188.36 627
11189.36 628
11190.36 629
11191.36 641
11192.36 621
11193.36 624
11194.36 628
11195.35 650
11196.35 629
11197.35 617
11198.35 610
11199.35 628
11200.35 615
11201.35 656
11202.35 607
11203.35 635
11204.35 629
11205.35 641
11206.35 642
11207.35 626
11208.35 658
11209.35 621
11210.35 632
11211.35 651
11212.35 632
11213.35 625
11214.35 617
11215.34 643
11216.35 654
11217.35 631
11218.35 631
11219.35 634
11220.35 624
11221.35 630
11222.35 618
11223.35 649
11224.35 613
11225.35 615
11226.35 597
11227.35 618
11228.35 642
11229.35 653
11230.35 643
11231.35 643
11232.35 637
11233.35 604
11234.35 602
11235.35 629
11236.35 643
11237.36 642
11238.36 636
11239.36 631
11240.36 640
11241.36 643
11242.36 632
11243.36 650
11244.36 637
11245.36 651
11246.37 636
11247.37 660
11248.37 679
11249.37 654
11250.37 652
11251.37 650
11252.38 633
11253.38 623
11254.38 664
11255.38 665
11256.38 659
11257.38 641
11258.39 656
11259.39 626
11260.39 633
11261.39 663
11262.39 680
11263.40 667
11264.40 662
11265.40 683
11266.40 683
11267.40 668
11268.41 631
11269.41 697
11270.41 707
11271.41 685
11272.42 661
11273.42 661
11274.42 678
11275.42 685
11276.43 701
11277.43 666
11278.43 660
11279.44 685
11280.44 657
11281.44 683
11282.44 671
11283.45 673
11284.45 693
11285.45 674
11286.46 660
11287.46 627
11288.46 629
11289.47 646
11290.47 605
11291.47 645
11292.48 661
11293.48 666
11294.48 688
11295.49 626
11296.49 596
11297.49 614
11298.50 631
11299.50 616
11300.51 632
11301.51 619
11302.51 633
11303.52 625
11304.52 627
11305.53 621
11306.53 607
11307.53 625
11308.54 640
11309.54 657
11310.55 611
11311.55 594
11312.55 659
11313.56 623
11314.56 621
11315.57 627
11316.57 668
11317.58 660
11318.58 646
11319.59 642
11320.59 665
11321.59 665
11322.60 668
11323.60 672
11324.61 636
11325.61 650
11326.62 676
11327.62 649
11328.63 649
11329.63 665
11330.64 669
11331.64 661
11332.65 614
11333.65 645
11334.66 662
11335.67 631
11336.67 663
11337.68 688
11338.68 687
11339.69 713
11340.69 690
11341.70 696
11342.70 666
11343.71 703
11344.72 713
11345.72 722
11346.73 708
11347.73 670
11348.74 686
11349.74 649
11350.75 620
11351.76 649
11352.76 642
11353.77 613
11354.78 616
11355.78 632
11356.79 651
11357.79 648
11358.80 608
11359.81 594
11360.81 641
11361.82 658
11362.83 654
11363.83 602
11364.84 618
11365.85 627
11366.85 611
11367.86 606
11368.87 619
11369.87 649
11370.88 627
11371.89 643
11372.89 613
11373.90 573
11374.91 593
11375.92 605
11376.92 606
11377.93 616
11378.94 605
11379.94 602
11380.95 607
11381.96 575
11382.97 598
11383.97 622
11384.98 627
11385.99 612
11387.00 622
11388.00 589
11389.01 604
11390.02 598
11391.03 611
11392.04 602
11393.04 598
11394.05 636
11395.06 664
11396.07 629
11397.08 615
11398.08 628
11399.09 588
11400.10 592
11401.11 644
11402.12 647
11403.12 619
11404.13 633
11405.14 630
11406.15 608
11407.16 619
11408.17 612
11409.18 637
11410.18 622
11411.19 631
11412.20 620
11413.21 655
11414.22 625
11415.23 649
11416.24 626
11417.25 627
11418.25 642
11419.26 618
11420.27 641
11421.28 646
11422.29 647
11423.30 634
11424.31 619
11425.32 618
11426.33 633
11427.34 649
11428.35 654
11429.36 619
11430.37 628
11431.38 657
11432.39 663
11433.39 638
11434.40 623
11435.41 636
11436.42 680
11437.43 640
11438.44 648
11439.45 622
11440.46 661
11441.47 628
11442.48 621
11443.49 657
11444.50 642
11445.51 624
11446.52 645
11447.53 705
11448.55 663
11449.56 670
11450.57 655
11451.58 626
11452.59 637
11453.60 642
11454.61 681
11455.62 637
11456.63 669
11457.64 644
11458.65 648
11459.66 633
11460.67 673
11461.68 674
11462.69 676
11463.71 673
11464.72 680
11465.73 688
11466.74 692
11467.75 693
11468.76 644
11469.77 655
11470.78 682
11471.80 659
11472.81 649
11473.82 657
11474.83 689
11475.84 719
11476.85 704
11477.86 678
11478.88 692
11479.89 694
11480.90 711
11481.91 691
11482.92 712
11483.93 693
11484.95 737
11485.96 695
11486.97 705
11487.98 690
11489.00 708
11490.01 721
11491.02 745
11492.03 745
11493.04 757
11494.06 780
11495.07 748
11496.08 779
11497.09 764
11498.11 769
11499.12 788
11500.13 798
11501.14 797
11502.16 780
11503.17 784
11504.18 776
11505.20 805
11506.21 858
11507.22 832
11508.23 826
11509.25 872
11510.26 880
11511.27 878
11512.29 868
11513.30 864
11514.31 887
11515.33 889
11516.34 897
11517.35 917
11518.37 934
11519.38 956
11520.39 962
11521.41 980
11522.42 1029
11523.43 1059
11524.45 1074
11525.46 1095
11526.47 1106
11527.49 1124
11528.50 1161
11529.52 1136
11530.53 1176
11531.54 1232
11532.56 1249
11533.57 1343
11534.59 1410
11535.60 1493
11536.62 1533
11537.63 1663
11538.64 1769
11539.66 1779
11540.67 1844
11541.69 1879
11542.70 1870
11543.72 1803
11544.73 1726
11545.75 1669
11546.76 1566
11547.77 1451
11548.79 1360
11549.80 1271
11550.82 1142
11551.83 1054
11552.85 1045
11553.86 972
11554.88 964
11555.89 945
11556.91 922
11557.92 913
11558.94 877
11559.95 850
11560.97 857
11561.99 828
11563.00 866
11564.02 842
11565.03 834
11566.05 834
11567.06 803
11568.08 850
11569.09 811
11570.11 827
11571.13 856
11572.14 892
11573.16 834
11574.17 844
11575.19 835
11576.20 848
11577.22 855
11578.24 795
11579.25 820
11580.27 868
11581.29 851
11582.30 872
11583.32 815
11584.33 831
11585.35 826
11586.37 825
11587.38 810
11588.40 823
11589.42 841
11590.43 824
11591.45 852
11592.47 802
11593.48 823
11594.50 840
11595.52 872
11596.53 932
11597.55 916
11598.57 933
11599.58 984
11600.60 979
11601.62 957
11602.64 981
11603.65 1025
11604.67 982
11605.69 962
11606.70 949
11607.72 889
11608.74 903
11609.76 875
11610.77 865
11611.79 850
11612.81 829
11613.83 828
11614.84 840
11615.86 819
11616.88 847
11617.90 882
11618.92 847
11619.93 829
11620.95 827
11621.97 806
11622.99 805
11624.01 797
11625.02 788
11626.04 794
11627.06 815
11628.08 795
11629.10 772
11630.11 770
11631.13 764
11632.15 759
11633.17 778
11634.19 793
11635.21 757
11636.23 748
11637.24 748
11638.26 715
11639.28 730
11640.30 730
11641.32 731
11642.34 733
11643.36 713
11644.38 697
11645.39 698
11646.41 672
11647.43 701
11648.45 685
11649.47 691
11650.49 703
11651.51 694
11652.53 678
11653.55 684
11654.57 702
11655.59 669
11656.61 689
11657.63 659
11658.65 693
11659.67 670
11660.69 682
11661.70 655
11662.72 693
11663.74 666
11664.76 646
11665.78 653
11666.80 627
11667.82 619
11668.84 624
11669.86 665
11670.88 647
11671.90 653
11672.92 649
11673.95 636
11674.97 646
11675.99 614
11677.01 630
11678.03 647
11679.05 630
11680.07 613
11681.09 649
11682.11 653
11683.13 614
11684.15 639
11685.17 651
11686.19 635
11687.21 670
11688.23 648
11689.25 646
11690.28 606
11691.30 604
11692.32 620
11693.34 616
11694.36 584
11695.38 598
11696.40 606
11697.42 584
11698.44 600
11699.47 608
11700.49 594
11701.51 594
11702.53 579
11703.55 604
11704.57 612
11705.60 596
11706.62 609
11707.64 578
11708.66 595
11709.68 576
11710.70 569
11711.73 592
11712.75 584
11713.77 567
11714.79 593
11715.81 584
11716.84 577
11717.86 588
11718.88 579
11719.90 567
11720.92 607
11721.95 612
11722.97 607
11723.99 623
11725.01 595
11726.04 589
11727.06 593
11728.08 575
11729.11 586
11730.13 590
11731.15 566
11732.17 571
11733.20 561
11734.22 583
11735.24 625
11736.26 606
11737.29 572
11738.31 587
11739.33 595
11740.36 586
11741.38 577
11742.40 553
11743.43 574
11744.45 563
11745.47 562
11746.50 592
11747.52 566
11748.54 570
11749.57 606
11750.59 547
11751.62 560
11752.64 577
11753.66 578
11754.69 569
11755.71 581
11756.73 559
11757.76 584
11758.78 600
11759.81 593
11760.83 576
11761.85 577
11762.88 572
11763.90 578
11764.93 591
11765.95 598
11766.98 602
11768.00 638
11769.02 612
11770.05 607
11771.07 612
11772.10 599
11773.12 598
11774.15 576
11775.17 623
11776.20 603
11777.22 619
11778.25 615
11779.27 566
11780.30 586
11781.32 613
11782.35 586
11783.37 600
11784.40 635
11785.42 612
11786.45 618
11787.47 627
11788.50 636
11789.52 625
11790.55 640
11791.57 653
11792.60 613
11793.62 608
11794.65 638
11795.67 646
11796.70 616
11797.73 601
11798.75 622
11799.78 662
11800.80 627
11801.83 602
11802.85 619
11803.88 664
11804.91 678
11805.93 653
11806.96 639
11807.98 645
11809.01 643
11810.04 654
11811.06 645
11812.09 650
11813.12 668
11814.14 607
11815.17 645
11816.19 672
11817.22 678
11818.25 706
11819.27 694
11820.30 684
11821.33 693
11822.35 685
11823.38 646
11824.41 689
11825.44 694
11826.46 716
11827.49 719
11828.52 736
11829.54 711
11830.57 698
11831.60 702
11832.62 707
11833.65 724
11834.68 740
11835.71 737
11836.73 738
11837.76 730
11838.79 712
11839.82 741
11840.84 734
11841.87 755
11842.90 744
11843.93 729
11844.95 756
11845.98 776
11847.01 757
11848.04 750
11849.07 788
11850.09 785
11851.12 777
11852.15 780
11853.18 803
11854.21 784
11855.23 797
11856.26 782
11857.29 782
11858.32 788
11859.35 814
11860.38 792
11861.40 807
11862.43 814
11863.46 815
11864.49 853
11865.52 822
11866.55 849
11867.58 875
11868.60 866
11869.63 845
11870.66 852
11871.69 860
11872.72 873
11873.75 904
11874.78 912
11875.81 889
11876.84 891
11877.86 870
11878.89 877
11879.92 886
11880.95 922
11881.98 943
11883.01 953
11884.04 949
11885.07 972
11886.10 971
11887.13 983
11888.16 1039
11889.19 988
11890.22 1014
11891.25 1017
11892.28 1029
11893.31 1063
11894.34 1074
11895.37 1037
11896.40 1088
11897.43 1157
11898.46 1193
11899.49 1238
11900.52 1253
11901.55 1294
11902.58 1288
11903.61 1351
11904.64 1358
11905.67 1411
11906.70 1419
11907.73 1395
11908.76 1375
11909.79 1348
11910.82 1318
11911.85 1270
11912.88 1263
11913.91 1205
11914.94 1162
11915.97 1140
11917.01 1130
11918.04 1111
11919.07 1072
11920.10 1082
11921.13 1115
11922.16 1107
11923.19 1126
11924.22 1154
11925.25 1174
11926.28 1177
11927.32 1213
11928.35 1246
11929.38 1298
11930.41 1303
11931.44 1338
11932.47 1379
11933.50 1354
11934.54 1375
11935.57 1348
11936.60 1331
11937.63 1304
11938.66 1273
11939.70 1231
11940.73 1172
11941.76 1147
11942.79 1085
11943.82 1093
11944.85 1043
11945.89 1000
11946.92 987
11947.95 966
11948.98 930
11950.02 921
11951.05 928
11952.08 922
11953.11 930
11954.15 906
11955.18 891
11956.21 909
11957.24 900
11958.28 909
11959.31 902
11960.34 905
11961.37 925
11962.41 934
11963.44 915
11964.47 896
11965.51 931
11966.54 966
11967.57 958
11968.60 943
11969.64 930
11970.67 950
11971.70 943
11972.74 944
11973.77 969
11974.80 966
11975.84 935
11976.87 913
11977.90 948
11978.94 942
11979.97 953
11981.00 991
11982.04 957
11983.07 963
11984.11 924
11985.14 980
11986.17 993
11987.21 975
11988.24 950
11989.28 949
11990.31 975
11991.34 950
11992.38 988
11993.41 956
11994.45 1002
11995.48 945
11996.51 984
11997.55 982
11998.58 984
11999.62 983
12000.65 986
12001.69 1029
12002.72 1018
12003.76 1055
12004.79 1017
12005.82 1042
12006.86 1039
12007.89 1036
12008.93 1054
12009.96 1047
12011.00 1047
12012.03 1040
12013.07 1080
12014.10 1090
12015.14 1055
12016.17 1102
12017.21 1129
12018.24 1161
12019.28 1171
12020.32 1128
12021.35 1130
12022.39 1115
12023.42 1146
12024.46 1134
12025.49 1111
12026.53 1105
12027.56 1088
12028.60 1073
12029.64 1078
12030.67 1076
12031.71 1092
12032.74 1116
12033.78 1074
12034.81 1084
12035.85 1123
12036.89 1108
12037.92 1078
12038.96 1100
12039.99 1072
12041.03 1089
12042.07 1048
12043.10 1082
12044.14 1071
12045.18 1087
12046.21 1098
12047.25 1085
12048.29 1103
12049.32 1072
12050.36 1114
12051.40 1131
12052.43 1066
12053.47 1105
12054.51 1132
12055.54 1180
12056.58 1175
12057.62 1170
12058.65 1161
12059.69 1173
12060.73 1164
12061.76 1158
12062.80 1188
12063.84 1144
12064.88 1133
12065.91 1081
12066.95 1092
12067.99 1101
12069.03 1057
12070.06 1062
12071.10 1089
12072.14 1067
12073.18 1036
12074.21 1031
12075.25 1014
12076.29 1007
12077.33 1021
12078.36 981
12079.40 979
12080.44 993
12081.48 990
12082.52 967
12083.55 993
12084.59 1007
12085.63 1012
12086.67 1008
12087.71 1009
12088.74 1004
12089.78 1010
12090.82 1032
12091.86 1045
12092.90 1064
12093.94 1043
12094.98 1071
12096.01 1076
12097.05 1077
12098.09 1098
12099.13 1137
12100.17 1179
12101.21 1168
12102.25 1164
12103.28 1189
12104.32 1184
12105.36 1216
12106.40 1205
12107.44 1216
12108.48 1165
12109.52 1142
12110.56 1149
12111.60 1114
12112.64 1091
12113.68 1016
12114.72 963
12115.76 946
12116.79 920
12117.83 901
12118.87 917
12119.91 870
12120.95 863
12121.99 835
12123.03 821
12124.07 842
12125.11 801
12126.15 838
12127.19 821
12128.23 790
12129.27 807
12130.31 808
12131.35 812
12132.39 791
12133.43 740
12134.47 775
12135.51 788
12136.55 766
12137.59 755
12138.63 774
12139.67 762
12140.71 791
12141.76 774
12142.80 752
12143.84 762
12144.88 784
12145.92 805
12146.96 746
12148.00 718
12149.04 766
12150.08 750
12151.12 752
12152.16 743
12153.20 706
12154.25 693
12155.29 731
12156.33 728
12157.37 726
12158.41 701
12159.45 696
12160.49 700
12161.53 696
12162.58 690
12163.62 691
12164.66 719
12165.70 714
12166.74 698
12167.78 697
12168.82 687
12169.87 687
12170.91 709
12171.95 683
12172.99 677
12174.03 677
12175.08 659
12176.12 666
12177.16 713
12178.20 690
12179.24 664
12180.29 644
12181.33 684
12182.37 696
12183.41 670
12184.46 690
12185.50 707
12186.54 696
12187.58 681
12188.63 652
12189.67 659
12190.71 670
12191.75 709
12192.80 669
12193.84 653
12194.88 661
12195.92 696
12196.97 696
12198.01 674
12199.05 678
12200.10 640
12201.14 667
12202.18 664
12203.23 624
12204.27 649
12205.31 644
12206.36 656
12207.40 653
12208.44 633
12209.49 598
12210.53 607
12211.57 619
12212.62 636
12213.66 606
12214.70 608
12215.75 663
12216.79 659
12217.84 630
12218.88 600
12219.92 631
12220.97 627
12222.01 568
12223.06 628
12224.10 616
12225.14 572
12226.19 596
12227.23 609
12228.28 635
12229.32 602
12230.36 610
12231.41 626
12232.45 599
12233.50 612
12234.54 593
12235.59 611
12236.63 565
12237.68 582
12238.72 578
12239.77 583
12240.81 581
12241.86 599
12242.90 585
12243.94 574
12244.99 573
12246.03 583
12247.08 627
12248.13 608
12249.17 586
12250.22 605
12251.26 598
12252.31 576
12253.35 585
12254.40 559
12255.44 562
12256.49 567
12257.53 557
12258.58 557
12259.62 540
12260.67 552
12261.72 531
12262.76 541
12263.81 530
12264.85 556
12265.90 536
12266.94 527
12267.99 527
12269.04 536
12270.08 554
12271.13 538
12272.17 525
12273.22 517
12274.27 521
12275.31 541
12276.36 551
12277.41 532
12278.45 502
12279.50 503
12280.55 526
12281.59 527
12282.64 524
12283.69 544
12284.73 523
12285.78 551
12286.83 563
12287.87 501
12288.92 538
12289.97 514
12291.01 536
12292.06 537
12293.11 539
12294.15 526
12295.20 525
12296.25 517
12297.30 519
12298.34 496
12299.39 517
12300.44 520
12301.48 512
12302.53 502
12303.58 521
12304.63 510
12305.67 516
12306.72 516
12307.77 522
12308.82 498
12309.87 493
12310.91 510
12311.96 517
12313.01 522
12314.06 501
12315.10 526
12316.15 512
12317.20 511
12318.25 505
12319.30 499
12320.34 472
12321.39 498
12322.44 498
12323.49 483
12324.54 534
12325.59 527
12326.63 515
12327.68 498
12328.73 511
12329.78 531
12330.83 501
12331.88 519
12332.93 508
12333.98 501
12335.02 520
12336.07 519
12337.12 514
12338.17 530
12339.22 491
12340.27 503
12341.32 507
12342.37 498
12343.42 498
12344.47 501
12345.51 503
12346.56 543
12347.61 524
12348.66 527
12349.71 511
12350.76 518
12351.81 525
12352.86 508
12353.91 500
12354.96 495
12356.01 493
12357.06 501
12358.11 507
12359.16 532
12360.21 530
12361.26 526
12362.31 527
12363.36 551
12364.41 543
12365.46 534
12366.51 516
12367.56 542
12368.61 507
12369.66 543
12370.71 536
12371.76 537
12372.81 516
12373.86 512
12374.91 556
12375.96 521
12377.01 548
12378.06 547
12379.11 507
12380.17 515
12381.22 515
12382.27 536
12383.32 526
12384.37 564
12385.42 534
12386.47 536
12387.52 512
12388.57 544
12389.62 547
12390.67 531
12391.73 556
12392.78 539
12393.83 510
12394.88 528
12395.93 534
12396.98 533
12398.03 526
12399.09 561
12400.14 526
12401.19 517
12402.24 542
12403.29 547
12404.34 546
12405.40 532
12406.45 517
12407.50 553
12408.55 546
12409.60 552
12410.66 564
12411.71 557
12412.76 549
12413.81 582
12414.86 573
12415.92 541
12416.97 521
12418.02 565
12419.07 572
12420.13 563
12421.18 583
12422.23 549
12423.28 564
12424.34 572
12425.39 553
12426.44 587
12427.49 574
12428.55 582
12429.60 577
12430.65 577
12431.71 572
12432.76 592
12433.81 585
12434.86 596
12435.92 564
12436.97 583
12438.02 600
12439.08 561
12440.13 581
12441.18 570
12442.24 561
12443.29 574
12444.34 581
12445.40 572
12446.45 588
12447.50 581
12448.56 584
12449.61 618
12450.67 627
12451.72 612
12452.77 625
12453.83 650
12454.88 642
12455.94 662
12456.99 669
12458.04 673
12459.10 661
12460.15 680
12461.21 676
12462.26 708
12463.31 667
12464.37 686
12465.42 720
12466.48 761
12467.53 799
12468.59 828
12469.64 835
12470.70 851
12471.75 901
12472.80 966
12473.86 969
12474.91 1024
12475.97 1082
12477.02 1113
12478.08 1126
12479.13 1087
12480.19 1115
12481.24 1166
12482.30 1144
12483.35 1124
12484.41 1037
12485.46 1000
12486.52 961
12487.57 900
12488.63 849
12489.69 810
12490.74 823
12491.80 767
12492.85 749
12493.91 737
12494.96 728
12496.02 714
12497.07 722
12498.13 673
12499.19 684
12500.24 673
12501.30 682
12502.35 682
12503.41 656
12504.47 668
12505.52 689
12506.58 676
12507.63 656
12508.69 653
12509.75 673
12510.80 671
12511.86 684
12512.91 664
12513.97 666
12515.03 671
12516.08 667
12517.14 679
12518.20 666
12519.25 665
12520.31 671
12521.37 701
12522.42 653
12523.48 680
12524.54 685
12525.59 650
12526.65 666
12527.71 663
12528.77 655
12529.82 642
12530.88 664
12531.94 660
12532.99 655
12534.05 689
12535.11 689
12536.17 641
12537.22 641
12538.28 650
12539.34 649
12540.40 655
12541.45 661
12542.51 643
12543.57 659
12544.63 693
12545.68 682
12546.74 690
12547.80 659
12548.86 695
12549.92 674
12550.97 738
12552.03 722
12553.09 744
12554.15 771
12555.21 767
12556.26 782
12557.32 794
12558.38 800
12559.44 778
12560.50 769
12561.56 760
12562.61 771
12563.67 770
12564.73 783
12565.79 766
12566.85 782
12567.91 735
12568.97 723
12570.02 709
12571.08 701
12572.14 689
12573.20 681
12574.26 691
12575.32 693
12576.38 688
12577.44 673
12578.50 681
12579.56 686
12580.61 658
12581.67 691
12582.73 687
12583.79 670
12584.85 709
12585.91 653
12586.97 652
12588.03 666
12589.09 644
12590.15 673
12591.21 666
12592.27 684
12593.33 644
12594.39 672
12595.45 677
12596.51 659
12597.57 668
12598.63 655
12599.69 670
12600.75 676
12601.81 676
12602.87 680
12603.93 669
12604.99 680
12606.05 696
12607.11 684
12608.17 654
12609.23 692
12610.29 675
12611.35 701
12612.41 666
12613.47 668
12614.53 730
12615.59 691
12616.66 723
12617.72 728
12618.78 719
12619.84 722
12620.90 731
12621.96 725
12623.02 760
12624.08 736
12625.14 739
12626.20 774
12627.26 749
12628.33 738
12629.39 721
12630.45 755
12631.51 757
12632.57 728
12633.63 744
12634.69 740
12635.76 730
12636.82 671
12637.88 698
12638.94 739
12640.00 713
12641.06 686
12642.13 681
12643.19 664
12644.25 667
12645.31 653
12646.37 671
12647.44 654
12648.50 674
12649.56 666
12650.62 645
12651.68 685
12652.75 693
12653.81 690
12654.87 664
12655.93 644
12657.00 643
12658.06 657
12659.12 668
12660.18 660
12661.25 666
12662.31 649
12663.37 649
12664.43 674
12665.50 662
12666.56 651
12667.62 671
12668.69 684
12669.75 664
12670.81 656
12671.88 664
12672.94 651
12674.00 685
12675.06 691
12676.13 651
12677.19 674
12678.25 676
12679.32 679
12680.38 679
12681.44 682
12682.51 673
12683.57 688
12684.64 697
12685.70 728
12686.76 683
12687.83 677
12688.89 699
12689.95 733
12691.02 713
12692.08 731
12693.15 728
12694.21 720
12695.27 729
12696.34 744
12697.40 738
12698.47 748
12699.53 798
12700.59 781
12701.66 739
12702.72 764
12703.79 803
12704.85 808
12705.92 772
12706.98 781
12708.05 760
12709.11 801
12710.18 809
12711.24 815
12712.30 801
12713.37 768
12714.43 792
12715.50 798
12716.56 793
12717.63 789
12718.69 776
12719.76 783
12720.82 826
12721.89 803
12722.95 831
12724.02 796
12725.09 795
12726.15 819
12727.22 776
12728.28 809
12729.35 818
12730.41 830
12731.48 835
12732.54 839
12733.61 855
12734.68 859
12735.74 882
12736.81 874
12737.87 842
12738.94 850
12740.00 822
12741.07 842
12742.14 784
12743.20 779
12744.27 743
12745.33 768
12746.40 775
12747.47 732
12748.53 701
12749.60 729
12750.67 743
12751.73 758
12752.80 710
12753.87 719
12754.93 696
12756.00 680
12757.07 654
12758.13 690
12759.20 707
12760.27 679
12761.33 655
12762.40 703
12763.47 669
12764.53 662
12765.60 695
12766.67 670
12767.73 647
12768.80 668
12769.87 637
12770.94 652
12772.00 612
12773.07 616
12774.14 609
12775.21 629
12776.27 621
12777.34 615
12778.41 607
12779.48 627
12780.54 615
12781.61 611
12782.68 609
12783.75 638
12784.81 623
12785.88 574
12786.95 585
12788.02 614
12789.09 584
12790.15 613
12791.22 635
12792.29 618
12793.36 592
12794.43 583
12795.49 609
12796.56 650
12797.63 601
12798.70 613
12799.77 605
12800.84 607
12801.90 594
12802.97 592
12804.04 571
12805.11 575
12806.18 629
12807.25 594
12808.32 600
12809.39 638
12810.45 630
12811.52 635
12812.59 608
12813.66 614
12814.73 586
12815.80 626
12816.87 659
12817.94 614
12819.01 647
12820.08 652
12821.15 633
12822.21 628
12823.28 646
12824.35 662
12825.42 670
12826.49 648
12827.56 613
12828.63 606
12829.70 628
12830.77 631
12831.84 615
12832.91 573
12833.98 589
12835.05 625
12836.12 649
12837.19 591
12838.26 597
12839.33 584
12840.40 590
12841.47 585
12842.54 571
12843.61 565
12844.68 535
12845.75 572
12846.82 574
12847.89 583
12848.96 542
12850.03 533
12851.10 533
12852.18 539
12853.25 526
12854.32 528
12855.39 545
12856.46 519
12857.53 518
12858.60 509
12859.67 535
12860.74 548
12861.81 542
12862.88 531
12863.96 537
12865.03 523
12866.10 507
12867.17 490
12868.24 518
12869.31 527
12870.38 530
12871.45 502
12872.53 487
12873.60 488
12874.67 522
12875.74 501
12876.81 508
12877.88 497
12878.96 500
12880.03 518
12881.10 522
12882.17 484
12883.24 461
12884.31 474
12885.39 473
12886.46 506
12887.53 477
12888.60 500
12889.68 506
12890.75 478
12891.82 505
12892.89 490
12893.96 473
12895.04 474
12896.11 464
12897.18 454
12898.25 460
12899.33 460
12900.40 485
12901.47 463
12902.54 478
12903.62 496
12904.69 467
12905.76 455
12906.84 457
12907.91 438
12908.98 459
12910.06 440
12911.13 441
12912.20 470
12913.27 452
12914.35 458
12915.42 466
12916.49 462
12917.57 448
12918.64 447
12919.71 465
12920.79 424
12921.86 422
12922.94 433
12924.01 429
12925.08 442
12926.16 447
12927.23 450
12928.30 438
12929.38 440
12930.45 415
12931.53 423
12932.60 426
12933.67 434
12934.75 444
12935.82 435
12936.90 422
12937.97 433
12939.04 441
12940.12 429
12941.19 435
12942.27 445
12943.34 423
12944.42 438
12945.49 452
12946.56 461
12947.64 429
12948.71 412
12949.79 416
12950.86 433
12951.94 417
12953.01 421
12954.09 424
12955.16 422
12956.24 434
12957.31 425
12958.39 456
12959.46 417
12960.54 428
12961.61 429
12962.69 427
12963.76 443
12964.84 436
12965.91 440
12966.99 448
12968.07 432
12969.14 416
12970.22 427
12971.29 414
12972.37 450
12973.44 431
12974.52 450
12975.59 422
12976.67 429
12977.75 407
12978.82 419
12979.90 428
12980.97 412
12982.05 432
12983.13 432
12984.20 423
12985.28 408
12986.35 428
12987.43 431
12988.51 454
12989.58 444
12990.66 453
12991.74 438
12992.81 425
12993.89 420
12994.97 406
12996.04 421
12997.12 400
12998.20 423
12999.27 437
13000.35 435
13001.43 453
13002.50 451
13003.58 438
13004.66 449
13005.73 433
13006.81 437
13007.89 414
13008.97 433
13010.04 437
13011.12 427
13012.20 429
13013.27 428
13014.35 441
13015.43 419
13016.51 419
13017.58 424
13018.66 416
13019.74 448
13020.82 430
13021.89 408
13022.97 429
13024.05 446
13025.13 439
13026.21 439
13027.28 427
13028.36 412
13029.44 442
13030.52 413
13031.60 432
13032.67 432
13033.75 424
13034.83 472
13035.91 429
13036.99 438
13038.07 426
13039.14 464
13040.22 435
13041.30 456
13042.38 447
13043.46 455
13044.54 434
13045.62 452
13046.69 427
13047.77 455
13048.85 443
13049.93 459
13051.01 425
13052.09 443
13053.17 452
13054.25 477
13055.33 455
13056.40 435
13057.48 469
13058.56 461
13059.64 476
13060.72 451
13061.80 427
13062.88 440
13063.96 451
13065.04 458
13066.12 472
13067.20 444
13068.28 438
13069.36 443
13070.44 437
13071.52 435
13072.60 444
13073.68 444
13074.76 441
13075.84 434
13076.92 447
13078.00 439
13079.08 433
13080.16 439
13081.24 446
13082.32 417
13083.40 452
13084.48 454
13085.56 453
13086.64 452
13087.72 466
13088.80 469
13089.88 451
13090.96 454
13092.04 431
13093.12 432
13094.20 436
13095.28 448
13096.36 435
13097.44 461
13098.52 438
13099.61 427
13100.69 463
13101.77 446
13102.85 431
13103.93 447
13105.01 442
13106.09 452
13107.17 439
13108.25 429
13109.34 424
13110.42 458
13111.50 443
13112.58 455
13113.66 476
13114.74 457
13115.82 462
13116.91 452
13117.99 451
13119.07 448
13120.15 485
13121.23 476
13122.31 475
13123.40 477
13124.48 465
13125.56 454
13126.64 480
13127.72 474
13128.81 500
13129.89 476
13130.97 481
13132.05 484
13133.14 475
13134.22 464
13135.30 447
13136.38 490
13137.47 499
13138.55 478
13139.63 465
13140.71 464
13141.80 449
13142.88 457
13143.96 469
13145.04 480
13146.13 459
13147.21 458
13148.29 447
13149.38 478
13150.46 469
13151.54 460
13152.62 472
13153.71 508
13154.79 501
13155.87 473
13156.96 500
13158.04 493
13159.12 480
13160.21 446
13161.29 481
13162.37 504
13163.46 481
13164.54 477
13165.62 428
13166.71 508
13167.79 480
13168.88 489
13169.96 473
13171.04 485
13172.13 492
13173.21 500
13174.30 493
13175.38 486
13176.46 474
13177.55 484
13178.63 525
13179.72 526
13180.80 478
13181.88 497
13182.97 474
13184.05 481
13185.14 490
13186.22 487
13187.31 467
13188.39 479
13189.48 478
13190.56 493
13191.65 513
13192.73 494
13193.81 492
13194.90 497
13195.98 505
13197.07 515
13198.15 506
13199.24 503
13200.32 543
13201.41 524
13202.49 533
13203.58 523
13204.67 522
13205.75 517
13206.84 505
13207.92 524
13209.01 547
13210.09 521
13211.18 509
13212.26 521
13213.35 542
13214.43 530
13215.52 555
13216.61 523
13217.69 512
13218.78 519
13219.86 532
13220.95 518
13222.04 545
13223.12 536
13224.21 544
13225.29 537
13226.38 509
13227.47 532
13228.55 515
13229.64 541
13230.72 556
13231.81 541
13232.90 547
13233.98 491
13235.07 538
13236.16 534
13237.24 557
13238.33 543
13239.42 553
13240.50 556
13241.59 567
13242.68 546
13243.76 574
13244.85 600
13245.94 587
13247.02 560
13248.11 577
13249.20 557
13250.29 619
13251.37 598
13252.46 565
13253.55 560
13254.63 608
13255.72 595
13256.81 603
13257.90 615
13258.98 638
13260.07 617
13261.16 593
13262.25 641
13263.33 648
13264.42 653
13265.51 627
13266.60 615
13267.69 614
13268.77 637
13269.86 671
13270.95 649
13272.04 658
13273.13 624
13274.21 632
13275.30 629
13276.39 630
13277.48 678
13278.57 699
13279.65 686
13280.74 684
13281.83 673
13282.92 680
13284.01 669
13285.10 687
13286.19 691
13287.27 692
13288.36 678
13289.45 671
13290.54 672
13291.63 700
13292.72 695
13293.81 710
13294.90 695
13295.98 710
13297.07 744
13298.16 706
13299.25 711
13300.34 736
13301.43 730
13302.52 778
13303.61 752
13304.70 760
13305.79 787
13306.88 759
13307.97 776
13309.06 775
13310.15 768
13311.24 764
13312.32 757
13313.41 789
13314.50 809
13315.59 807
13316.68 826
13317.77 792
13318.86 824
13319.95 810
13321.04 792
13322.13 800
13323.22 806
13324.31 792
13325.40 795
13326.49 808
13327.58 806
13328.68 783
13329.77 824
13330.86 808
13331.95 807
13333.04 804
13334.13 825
13335.22 864
13336.31 858
13337.40 850
13338.49 873
13339.58 861
13340.67 886
13341.76 876
13342.85 845
13343.94 882
13345.04 893
13346.13 873
13347.22 922
13348.31 887
13349.40 895
13350.49 888
13351.58 894
13352.67 867
13353.77 892
13354.86 883
13355.95 884
13357.04 891
13358.13 876
13359.22 891
13360.31 928
13361.41 920
13362.50 950
13363.59 975
13364.68 940
13365.77 962
13366.87 938
13367.96 982
13369.05 998
13370.14 982
13371.23 970
13372.33 1018
13373.42 991
13374.51 958
13375.60 953
13376.69 939
13377.79 923
13378.88 915
13379.97 913
13381.06 891
13382.16 852
13383.25 815
13384.34 817
13385.43 791
13386.53 813
13387.62 795
13388.71 802
13389.81 778
13390.90 745
13391.99 746
13393.08 797
13394.18 805
13395.27 789
13396.36 754
13397.46 739
13398.55 777
13399.64 766
13400.74 760
13401.83 762
13402.92 721
13404.02 753
13405.11 749
13406.20 759
13407.30 712
13408.39 722
13409.48 716
13410.58 722
13411.67 760
13412.77 730
13413.86 699
13414.95 729
13416.05 728
13417.14 711
13418.23 710
13419.33 697
13420.42 706
13421.52 733
13422.61 710
13423.71 705
13424.80 764
13425.89 744
13426.99 739
13428.08 736
13429.18 716
13430.27 729
13431.37 721
13432.46 742
13433.56 745
13434.65 762
13435.74 732
13436.84 748
13437.93 755
13439.03 753
13440.12 769
13441.22 766
13442.31 777
13443.41 767
13444.50 737
13445.60 771
13446.69 802
13447.79 794
13448.88 763
13449.98 760
13451.08 755
13452.17 776
13453.27 770
13454.36 800
13455.46 786
13456.55 775
13457.65 819
13458.74 812
13459.84 805
13460.94 809
13462.03 819
13463.13 813
13464.22 822
13465.32 857
13466.41 831
13467.51 827
13468.61 848
13469.70 843
13470.80 835
13471.90 807
13472.99 860
13474.09 845
13475.18 831
13476.28 841
13477.38 824
13478.47 860
13479.57 845
13480.67 833
13481.76 847
13482.86 855
13483.96 857
13485.05 869
13486.15 921
13487.25 903
13488.34 873
13489.44 863
13490.54 876
13491.63 898
13492.73 891
13493.83 901
13494.93 909
13496.02 920
13497.12 949
13498.22 946
13499.31 987
13500.41 970
13501.51 930
13502.61 960
13503.70 995
13504.80 995
13505.90 963
13507.00 976
13508.09 981
13509.19 965
13510.29 958
13511.39 958
13512.49 928
13513.58 956
13514.68 947
13515.78 914
13516.88 887
13517.98 917
13519.07 915
13520.17 917
13521.27 871
13522.37 856
13523.47 898
13524.57 863
13525.66 829
13526.76 801
13527.86 819
13528.96 805
13530.06 793
13531.16 804
13532.25 766
13533.35 764
13534.45 771
13535.55 786
13536.65 803
13537.75 793
13538.85 770
13539.95 751
13541.05 756
13542.14 750
13543.24 729
13544.34 725
13545.44 738
13546.54 715
13547.64 701
13548.74 716
13549.84 692
13550.94 690
13552.04 731
13553.14 719
13554.24 693
13555.34 703
13556.44 662
13557.54 696
13558.64 658
13559.74 671
13560.84 667
13561.94 699
13563.04 713
13564.13 684
13565.23 665
13566.34 671
13567.44 714
13568.54 672
13569.64 649
13570.74 683
13571.84 705
13572.94 699
13574.04 671
13575.14 703
13576.24 704
13577.34 696
13578.44 685
13579.54 695
13580.64 693
13581.74 695
13582.84 699
13583.94 702
13585.04 687
13586.14 694
13587.24 703
13588.35 687
13589.45 679
13590.55 690
13591.65 700
13592.75 713
13593.85 673
13594.95 713
13596.05 718
13597.15 695
13598.26 708
13599.36 665
13600.46 689
13601.56 696
13602.66 720
13603.76 696
13604.86 688
13605.97 692
13607.07 683
13608.17 666
13609.27 701
13610.37 666
13611.47 671
13612.58 699
13613.68 693
13614.78 663
13615.88 675
13616.98 670
13618.09 655
13619.19 681
13620.29 692
13621.39 707
13622.50 671
13623.60 708
13624.70 695
13625.80 661
13626.91 647
13628.01 672
13629.11 702
13630.21 685
13631.32 655
13632.42 689
13633.52 705
13634.62 700
13635.73 721
13636.83 720
13637.93 683
13639.04 674
13640.14 685
13641.24 690
13642.35 677
13643.45 669
13644.55 692
13645.65 716
13646.76 702
13647.86 716
13648.96 712
13650.07 699
13651.17 708
13652.28 686
13653.38 640
13654.48 636
13655.59 697
13656.69 707
13657.79 665
13658.90 693
13660.00 693
13661.11 676
13662.21 679
13663.31 701
13664.42 684
13665.52 674
13666.63 669
13667.73 665
13668.83 690
13669.94 702
13671.04 700
13672.15 697
13673.25 665
13674.36 686
13675.46 680
13676.56 670
13677.67 683
13678.77 683
13679.88 677
13680.98 708
13682.09 689
13683.19 703
13684.30 693
13685.40 691
13686.51 705
13687.61 699
13688.72 701
13689.82 746
13690.93 711
13692.03 693
13693.14 724
13694.24 735
13695.35 700
13696.45 721
13697.56 712
13698.66 729
13699.77 752
13700.87 765
13701.98 742
13703.09 761
13704.19 757
13705.30 744
13706.40 766
13707.51 750
13708.61 750
13709.72 766
13710.83 756
13711.93 737
13713.04 787
13714.14 792
13715.25 804
13716.36 824
13717.46 799
13718.57 804
13719.67 824
13720.78 836
13721.89 791
13722.99 845
13724.10 815
13725.21 838
13726.31 863
13727.42 844
13728.53 830
13729.63 814
13730.74 865
13731.85 888
13732.95 904
13734.06 875
13735.17 873
13736.27 923
13737.38 902
13738.49 918
13739.59 917
13740.70 939
13741.81 942
13742.92 939
13744.02 938
13745.13 931
13746.24 939
13747.35 940
13748.45 910
13749.56 956
13750.67 1014
13751.78 1021
13752.88 1058
13753.99 1072
13755.10 1098
13756.21 1124
13757.31 1117
13758.42 1136
13759.53 1182
13760.64 1184
13761.75 1227
13762.85 1207
13763.96 1248
13765.07 1281
13766.18 1242
13767.29 1264
13768.39 1282
13769.50 1296
13770.61 1274
13771.72 1316
13772.83 1281
13773.94 1248
13775.04 1239
13776.15 1234
13777.26 1286
13778.37 1212
13779.48 1188
13780.59 1196
13781.70 1180
13782.80 1151
13783.91 1094
13785.02 1088
13786.13 1070
13787.24 1004
13788.35 972
13789.46 927
13790.57 936
13791.68 906
13792.79 907
13793.90 844
13795.00 882
13796.11 851
13797.22 838
13798.33 809
13799.44 782
13800.55 809
13801.66 807
13802.77 794
13803.88 794
13804.99 826
13806.10 775
13807.21 767
13808.32 773
13809.43 739
13810.54 726
13811.65 744
13812.76 746
13813.87 740
13814.98 738
13816.09 721
13817.20 708
13818.31 723
13819.42 737
13820.53 720
13821.64 695
13822.75 717
13823.86 718
13824.97 683
13826.08 718
13827.19 733
13828.30 731
13829.41 678
13830.53 731
13831.64 720
13832.75 699
13833.86 717
13834.97 690
13836.08 693
13837.19 689
13838.30 708
13839.41 729
13840.52 718
13841.64 730
13842.75 729
13843.86 714
13844.97 706
13846.08 745
13847.19 730
13848.30 706
13849.41 711
13850.53 720
13851.64 709
13852.75 704
13853.86 715
13854.97 722
13856.08 706
13857.20 730
13858.31 743
13859.42 734
13860.53 748
13861.64 732
13862.76 726
13863.87 715
13864.98 714
13866.09 746
13867.20 707
13868.32 721
13869.43 752
13870.54 743
13871.65 715
13872.77 747
13873.88 749
13874.99 714
13876.10 687
13877.22 750
13878.33 748
13879.44 752
13880.55 738
13881.67 724
13882.78 780
13883.89 763
13885.01 740
13886.12 753
13887.23 767
13888.34 793
13889.46 760
13890.57 768
13891.68 757
13892.80 782
13893.91 780
13895.02 775
13896.14 807
13897.25 834
13898.36 796
13899.48 824
13900.59 791
13901.70 782
13902.82 777
13903.93 784
13905.05 799
13906.16 761
13907.27 760
13908.39 744
13909.50 742
13910.61 737
13911.73 724
13912.84 709
13913.96 702
13915.07 684
13916.19 683
13917.30 660
13918.41 654
13919.53 679
13920.64 699
13921.76 668
13922.87 674
13923.99 674
13925.10 683
13926.21 676
13927.33 666
13928.44 648
13929.56 677
13930.67 645
13931.79 655
13932.90 681
13934.02 653
13935.13 691
13936.25 663
13937.36 671
13938.48 666
13939.59 680
13940.71 645
13941.82 665
13942.94 655
13944.05 663
13945.17 656
13946.28 659
13947.40 646
13948.52 631
13949.63 630
13950.75 630
13951.86 631
13952.98 650
13954.09 629
13955.21 637
13956.32 602
13957.44 625
13958.56 627
13959.67 649
13960.79 626
13961.90 640
13963.02 614
13964.14 618
13965.25 650
13966.37 639
13967.48 614
13968.60 600
13969.72 626
13970.83 648
13971.95 615
13973.07 610
13974.18 588
13975.30 636
13976.42 643
13977.53 607
13978.65 630
13979.77 629
13980.88 627
13982.00 637
13983.12 601
13984.23 619
13985.35 615
13986.47 659
13987.58 624
13988.70 616
13989.82 642
13990.94 626
13992.05 616
13993.17 619
13994.29 602
13995.40 617
13996.52 613
13997.64 612
13998.76 607
13999.87 645
14000.99 646
14002.11 655
14003.23 655
14004.35 633
14005.46 600
14006.58 612
14007.70 658
14008.82 653
14009.93 642
14011.05 656
14012.17 661
14013.29 664
14014.41 624
14015.52 615
14016.64 628
14017.76 637
14018.88 632
14020.00 634
14021.12 660
14022.23 637
14023.35 636
14024.47 690
14025.59 646
14026.71 645
14027.83 673
14028.95 705
14030.06 664
14031.18 670
14032.30 655
14033.42 643
14034.54 643
14035.66 655
14036.78 694
14037.90 672
14039.02 664
14040.14 665
14041.25 680
14042.37 679
14043.49 664
14044.61 663
14045.73 691
14046.85 691
14047.97 707
14049.09 687
14050.21 673
14051.33 701
14052.45 712
14053.57 716
14054.69 693
14055.81 733
14056.93 763
14058.05 769
14059.17 735
14060.29 745
14061.41 712
14062.53 756
14063.65 747
14064.77 737
14065.89 799
14067.01 781
14068.13 803
14069.25 818
14070.37 848
14071.49 796
14072.61 789
14073.73 796
14074.85 819
14075.97 790
14077.09 829
14078.21 823
14079.33 853
14080.45 821
14081.57 822
14082.69 861
14083.82 798
14084.94 780
14086.06 819
14087.18 830
14088.30 859
14089.42 828
14090.54 828
14091.66 850
14092.78 850
14093.91 851
14095.03 866
14096.15 836
14097.27 837
14098.39 882
14099.51 912
14100.63 904
14101.76 921
14102.88 900
14104.00 861
14105.12 879
14106.24 898
14107.36 856
14108.49 887
14109.61 881
14110.73 798
14111.85 779
14112.97 798
14114.10 802
14115.22 788
14116.34 774
14117.46 730
14118.58 745
14119.71 724
14120.83 727
14121.95 732
14123.07 747
14124.20 712
14125.32 700
14126.44 702
14127.56 698
14128.69 694
14129.81 687
14130.93 695
14132.06 673
14133.18 678
14134.30 658
14135.42 662
14136.55 681
14137.67 645
14138.79 641
14139.92 667
14141.04 695
14142.16 667
14143.29 655
14144.41 650
14145.53 622
14146.66 666
14147.78 655
14148.90 674
14150.03 630
14151.15 628
14152.27 624
14153.40 650
14154.52 639
14155.64 636
14156.77 602
14157.89 612
14159.02 622
14160.14 624
14161.26 607
14162.39 596
14163.51 621
14164.64 616
14165.76 589
14166.88 613
14168.01 622
14169.13 669
14170.26 632
14171.38 609
14172.51 628
14173.63 604
14174.75 641
14175.88 612
14177.00 635
14178.13 611
14179.25 569
14180.38 579
14181.50 592
14182.63 605
14183.75 612
14184.88 591
14186.00 563
14187.13 591
14188.25 578
14189.38 572
14190.50 605
14191.63 601
14192.75 612
14193.88 580
14195.00 576
14196.13 577
14197.25 589
14198.38 583
14199.50 576
14200.63 606
14201.76 598
14202.88 580
14204.01 535
14205.13 565
14206.26 562
14207.38 570
14208.51 564
14209.64 529
14210.76 580
14211.89 554
14213.01 556
14214.14 549
14215.27 570
14216.39 552
14217.52 543
14218.64 533
14219.77 577
14220.90 550
14222.02 562
14223.15 518
14224.28 519
14225.40 535
14226.53 553
14227.66 567
14228.78 527
14229.91 543
14231.04 572
14232.16 530
14233.29 554
14234.42 508
14235.54 516
14236.67 518
14237.80 546
14238.92 507
14240.05 510
14241.18 513
14242.31 508
14243.43 513
14244.56 504
14245.69 508
14246.82 545
14247.94 515
14249.07 505
14250.20 496
14251.33 520
14252.45 505
14253.58 486
14254.71 487
14255.84 490
14256.96 488
14258.09 504
14259.22 508
14260.35 491
14261.47 494
14262.60 480
14263.73 500
14264.86 438
14265.99 469
14267.12 471
14268.24 454
14269.37 462
14270.50 457
14271.63 477
14272.76 483
14273.89 490
14275.01 489
14276.14 466
14277.27 472
14278.40 481
14279.53 463
14280.66 453
14281.79 456
14282.91 462
14284.04 480
14285.17 450
14286.30 455
14287.43 489
14288.56 453
14289.69 448
14290.82 442
14291.95 450
14293.08 438
14294.20 463
14295.33 457
14296.46 431
14297.59 469
14298.72 448
14299.85 458
14300.98 466
14302.11 430
14303.24 451
14304.37 427
14305.50 411
14306.63 439
14307.76 436
14308.89 441
14310.02 441
14311.15 417
14312.28 440
14313.41 444
14314.54 413
14315.67 425
14316.80 434
14317.93 435
14319.06 441
14320.19 423
14321.32 423
14322.45 423
14323.58 382
14324.71 436
14325.84 415
14326.97 457
14328.10 442
14329.23 447
14330.36 459
14331.49 441
14332.62 428
14333.76 410
14334.89 434
14336.02 422
14337.15 421
14338.28 419
14339.41 403
14340.54 398
14341.67 410
14342.80 392
14343.93 410
14345.07 422
14346.20 417
14347.33 410
14348.46 420
14349.59 407
14350.72 421
14351.85 447
14352.99 420
14354.12 418
14355.25 405
14356.38 401
14357.51 413
14358.64 426
14359.78 417
14360.91 409
14362.04 438
14363.17 439
14364.30 422
14365.44 438
14366.57 411
14367.70 391
14368.83 415
14369.96 422
14371.10 402
14372.23 437
14373.36 402
14374.49 416
14375.63 418
14376.76 387
14377.89 414
14379.02 393
14380.16 429
14381.29 445
14382.42 419
14383.55 413
14384.69 418
14385.82 418
14386.95 402
14388.09 412
14389.22 410
14390.35 415
14391.49 401
14392.62 409
14393.75 405
14394.89 410
14396.02 415
14397.15 422
14398.28 432
14399.42 437
14400.55 394
14401.69 422
14402.82 435
14403.95 432
14405.09 455
14406.22 420
14407.35 446
14408.49 456
14409.62 401
14410.75 439
14411.89 444
14413.02 440
14414.16 429
14415.29 411
14416.42 422
14417.56 426
14418.69 425
14419.83 422
14420.96 437
14422.10 438
14423.23 437
14424.36 432
14425.50 419
14426.63 426
14427.77 443
14428.90 444
14430.04 479
14431.17 442
14432.31 448
14433.44 437
14434.58 445
14435.71 472
14436.85 451
14437.98 472
14439.12 448
14440.25 479
14441.39 470
14442.52 460
14443.66 460
14444.79 446
14445.93 440
14447.06 447
14448.20 465
14449.33 454
14450.47 478
14451.60 451
14452.74 441
14453.87 464
14455.01 487
14456.14 459
14457.28 452
14458.42 480
14459.55 471
14460.69 473
14461.82 480
14462.96 466
14464.10 454
14465.23 475
14466.37 497
14467.50 490
14468.64 482
14469.78 480
14470.91 481
14472.05 462
14473.18 458
14474.32 492
14475.46 479
14476.59 477
14477.73 502
14478.87 468
14480.00 482
14481.14 465
14482.28 494
14483.41 468
14484.55 463
14485.69 489
14486.82 488
14487.96 473
14489.10 497
14490.23 487
14491.37 465
14492.51 485
14493.65 469
14494.78 481
14495.92 470
14497.06 484
14498.19 476
14499.33 504
14500.47 455
14501.61 471
14502.74 492
14503.88 494
14505.02 502
14506.16 482
14507.29 470
14508.43 498
14509.57 504
14510.71 468
14511.85 475
14512.98 467
14514.12 468
14515.26 500
14516.40 483
14517.54 485
14518.67 485
14519.81 474
14520.95 489
14522.09 469
14523.23 480
14524.36 466
14525.50 476
14526.64 490
14527.78 463
14528.92 472
14530.06 467
14531.19 477
14532.33 479
14533.47 450
14534.61 457
14535.75 470
14536.89 473
14538.03 485
14539.17 461
14540.31 479
14541.44 466
14542.58 479
14543.72 508
14544.86 483
14546.00 488
14547.14 482
14548.28 469
14549.42 479
14550.56 475
14551.70 466
14552.84 478
14553.98 453
14555.12 459
14556.25 470
14557.39 509
14558.53 499
14559.67 469
14560.81 492
14561.95 489
14563.09 511
14564.23 459
14565.37 480
14566.51 505
14567.65 530
14568.79 510
14569.93 505
14571.07 522
14572.21 520
14573.35 498
14574.49 535
14575.63 523
14576.77 497
14577.92 499
14579.06 507
14580.20 525
14581.34 513
14582.48 526
14583.62 527
14584.76 534
14585.90 514
14587.04 540
14588.18 521
14589.32 549
14590.46 554
14591.60 561
14592.74 575
14593.89 571
14595.03 550
14596.17 542
14597.31 557
14598.45 567
14599.59 561
14600.73 561
14601.87 562
14603.02 573
14604.16 584
14605.30 599
14606.44 558
14607.58 577
14608.72 561
14609.86 579
14611.01 575
14612.15 562
14613.29 556
14614.43 603
14615.57 614
14616.72 600
14617.86 585
14619.00 617
14620.14 617
14621.28 646
14622.43 632
14623.57 611
14624.71 635
14625.85 646
14627.00 675
14628.14 675
14629.28 665
14630.42 661
14631.56 698
14632.71 682
14633.85 700
14634.99 717
14636.14 731
14637.28 713
14638.42 743
14639.56 730
14640.71 690
14641.85 697
14642.99 704
14644.14 718
14645.28 686
14646.42 669
14647.56 639
14648.71 613
14649.85 620
14650.99 589
14652.14 577
14653.28 560
14654.42 554
14655.57 557
14656.71 522
14657.85 507
14659.00 517
14660.14 531
14661.29 503
14662.43 494
14663.57 509
14664.72 519
14665.86 512
14667.00 500
14668.15 502
14669.29 480
14670.44 486
14671.58 451
14672.73 449
14673.87 460
14675.01 459
14676.16 444
14677.30 463
14678.45 453
14679.59 471
14680.74 484
14681.88 447
14683.02 459
14684.17 433
14685.31 443
14686.46 448
14687.60 441
14688.75 428
14689.89 428
14691.04 443
14692.18 429
14693.33 435
14694.47 418
14695.62 413
14696.76 432
14697.91 439
14699.05 432
14700.20 430
14701.34 396
14702.49 402
14703.63 394
14704.78 420
14705.92 446
14707.07 438
14708.22 407
14709.36 400
14710.51 415
14711.65 396
14712.80 423
14713.94 433
14715.09 431
14716.23 414
14717.38 411
14718.53 405
14719.67 410
14720.82 400
14721.96 420
14723.11 402
14724.26 400
14725.40 410
14726.55 407
14727.70 409
14728.84 415
14729.99 394
14731.13 411
14732.28 401
14733.43 395
14734.57 386
14735.72 389
14736.87 397
14738.01 399
14739.16 398
14740.31 414
14741.45 398
14742.60 389
14743.75 397
14744.89 386
14746.04 394
14747.19 403
14748.34 408
14749.48 387
14750.63 406
14751.78 389
14752.92 377
14754.07 381
14755.22 394
14756.37 412
14757.51 383
14758.66 381
14759.81 383
14760.96 387
14762.10 384
14763.25 400
14764.40 389
14765.55 395
14766.70 382
14767.84 363
14768.99 366
14770.14 363
14771.29 375
14772.43 395
14773.58 362
14774.73 363
14775.88 365
14777.03 382
14778.18 391
14779.32 360
14780.47 378
14781.62 354
14782.77 386
14783.92 360
14785.07 373
14786.21 378
14787.36 357
14788.51 364
14789.66 320
14790.81 344
14791.96 334
14793.11 341
14794.26 353
14795.40 353
14796.55 335
14797.70 367
14798.85 358
14800.00 361
14801.15 363
14802.30 328
14803.45 347
14804.60 340
14805.75 334
14806.90 339
14808.05 337
14809.19 341
14810.34 333
14811.49 333
14812.64 334
14813.79 324
14814.94 355
14816.09 329
14817.24 316
14818.39 307
14819.54 329
14820.69 334
14821.84 332
14822.99 320
14824.14 340
14825.29 351
14826.44 327
14827.59 336
14828.74 327
14829.89 303
14831.04 318
14832.19 301
14833.34 308
14834.49 341
14835.64 345
14836.79 337
14837.95 311
14839.10 304
14840.25 288
14841.40 305
14842.55 292
14843.70 311
14844.85 312
14846.00 308
14847.15 320
14848.30 300
14849.45 315
14850.60 292
14851.76 297
14852.91 297
14854.06 306
14855.21 318
14856.36 342
14857.51 324
14858.66 306
14859.81 321
14860.97 308
14862.12 303
14863.27 310
14864.42 294
14865.57 299
14866.72 297
14867.88 320
14869.03 313
14870.18 334
14871.33 337
14872.48 319
14873.64 308
14874.79 314
14875.94 283
14877.09 304
14878.24 310
14879.40 304
14880.55 309
14881.70 302
14882.85 288
14884.00 287
14885.16 292
14886.31 294
14887.46 290
14888.61 313
14889.77 309
14890.92 325
14892.07 320
14893.23 273
14894.38 285
14895.53 290
14896.68 292
14897.84 293
14898.99 282
14900.14 285
14901.30 323
14902.45 289
14903.60 303
14904.75 293
14905.91 299
14907.06 296
14908.21 284
14909.37 284
14910.52 283
14911.67 296
14912.83 290
14913.98 327
14915.14 342
14916.29 291
14917.44 272
14918.60 290
14919.75 292
14920.90 286
14922.06 293
14923.21 289
14924.37 296
14925.52 303
14926.67 308
14927.83 283
14928.98 290
14930.14 316
14931.29 304
14932.44 303
14933.60 319
14934.75 312
14935.91 287
14937.06 305
14938.22 287
14939.37 295
14940.52 310
14941.68 299
14942.83 296
14943.99 294
14945.14 282
14946.30 298
14947.45 277
14948.61 314
14949.76 294
14950.92 290
14952.07 288
14953.23 293
14954.38 308
14955.54 271
14956.69 292
14957.85 295
14959.00 301
14960.16 304
14961.31 286
14962.47 306
14963.62 300
14964.78 276
14965.94 270
14967.09 280
14968.25 321
14969.40 304
14970.56 308
14971.71 310
14972.87 318
14974.03 297
14975.18 296
14976.34 294
14977.49 279
14978.65 277
14979.81 309
14980.96 296
14982.12 286
14983.27 293
14984.43 293
14985.59 312
14986.74 293
14987.90 279
14989.06 302
14990.21 304
14991.37 288
14992.53 271
14993.68 295
14994.84 318
14996.00 304
14997.15 276
14998.31 282
14999.47 297
15000.62 284
15001.78 277
15002.94 279
15004.09 279
15005.25 293
15006.41 279
15007.56 278
15008.72 261
15009.88 267
15011.04 283
15012.19 305
15013.35 289
15014.51 270
15015.67 284
15016.82 296
15017.98 284
15019.14 278
15020.30 264
15021.45 264
15022.61 280
15023.77 282
15024.93 300
15026.08 311
15027.24 302
15028.40 283
15029.56 268
15030.72 270
15031.87 300
15033.03 306
15034.19 300
15035.35 271
15036.51 273
15037.67 315
15038.82 273
15039.98 288
15041.14 288
15042.30 292
15043.46 320
15044.62 304
15045.78 289
15046.93 300
15048.09 301
15049.25 297
15050.41 305
15051.57 289
15052.73 296
15053.89 297
15055.05 297
15056.20 297
15057.36 289
15058.52 290
15059.68 304
15060.84 303
15062.00 309
15063.16 286
15064.32 285
15065.48 292
15066.64 302
15067.80 291
15068.96 292
15070.12 292
15071.28 282
15072.44 260
15073.60 305
15074.76 291
15075.91 293
15077.07 308
15078.23 307
15079.39 310
15080.55 288
15081.71 298
15082.87 289
15084.03 308
15085.19 279
15086.35 269
15087.51 296
15088.68 301
15089.84 325
15091.00 304
15092.16 296
15093.32 311
15094.48 322
15095.64 313
15096.80 286
15097.96 304
15099.12 284
15100.28 306
15101.44 298
15102.60 289
15103.76 296
15104.92 312
15106.08 332
15107.25 329
15108.41 329
15109.57 293
15110.73 323
15111.89 313
15113.05 313
15114.21 299
15115.37 319
15116.54 316
15117.70 314
15118.86 307
15120.02 306
15121.18 311
15122.34 322
15123.50 303
15124.67 303
15125.83 309
15126.99 334
15128.15 348
15129.31 315
15130.47 319
15131.64 338
15132.80 323
15133.96 313
15135.12 320
15136.28 338
15137.45 325
15138.61 321
15139.77 311
15140.93 317
15142.10 341
15143.26 328
15144.42 334
15145.58 315
15146.75 339
15147.91 339
15149.07 351
15150.23 324
15151.40 344
15152.56 333
15153.72 335
15154.88 330
15156.05 346
15157.21 330
15158.37 327
15159.54 346
15160.70 322
15161.86 330
15163.03 362
15164.19 367
15165.35 355
15166.52 382
15167.68 379
15168.84 365
15170.01 341
15171.17 353
15172.33 362
15173.50 332
15174.66 350
15175.82 344
15176.99 356
15178.15 354
15179.31 353
15180.48 365
15181.64 369
15182.81 355
15183.97 363
15185.13 394
15186.30 385
15187.46 396
15188.63 401
15189.79 390
15190.95 418
15192.12 383
15193.28 392
15194.45 392
15195.61 412
15196.78 406
15197.94 395
15199.10 389
15200.27 391
15201.43 410
15202.60 409
15203.76 402
15204.93 412
15206.09 390
15207.26 400
15208.42 392
15209.59 395
15210.75 402
15211.92 418
15213.08 385
15214.25 377
15215.41 396
15216.58 420
15217.74 406
15218.91 424
15220.07 409
15221.24 426
15222.40 410
15223.57 411
15224.74 414
15225.90 425
15227.07 429
15228.23 412
15229.40 423
15230.56 431
15231.73 435
15232.89 461
15234.06 455
15235.23 446
15236.39 423
15237.56 446
15238.72 440
15239.89 420
15241.06 445
15242.22 441
15243.39 462
15244.56 434
15245.72 438
15246.89 444
15248.05 459
15249.22 455
15250.39 430
15251.55 428
15252.72 424
15253.89 429
15255.05 433
15256.22 406
15257.39 416
15258.55 434
15259.72 400
15260.89 413
15262.05 389
15263.22 404
15264.39 411
15265.56 417
15266.72 374
15267.89 417
15269.06 394
15270.22 366
15271.39 368
15272.56 382
15273.73 402
15274.89 398
15276.06 398
15277.23 388
15278.40 386
15279.56 354
15280.73 378
15281.90 370
15283.07 373
15284.23 368
15285.40 376
15286.57 358
15287.74 404
15288.91 365
15290.07 365
15291.24 387
15292.41 383
15293.58 384
15294.75 381
15295.92 400
15297.08 407
15298.25 378
15299.42 381
15300.59 361
15301.76 390
15302.93 380
15304.09 407
15305.26 353
15306.43 374
15307.60 382
15308.77 379
15309.94 374
15311.11 392
15312.28 389
15313.44 394
15314.61 379
15315.78 370
15316.95 355
15318.12 391
15319.29 376
15320.46 371
15321.63 402
15322.80 401
15323.97 398
15325.14 365
15326.30 388
15327.47 398
15328.64 382
15329.81 396
15330.98 364
15332.15 379
15333.32 404
15334.49 398
15335.66 397
15336.83 420
15338.00 401
15339.17 417
15340.34 428
15341.51 405
15342.68 436
15343.85 410
15345.02 378
15346.19 396
15347.36 387
15348.53 401
15349.70 424
15350.87 416
15352.04 417
15353.21 430
15354.38 419
15355.55 416
15356.72 449
15357.90 441
15359.07 425
15360.24 457
15361.41 443
15362.58 445
15363.75 472
15364.92 447
15366.09 473
15367.26 472
15368.43 459
15369.60 474
15370.77 471
15371.95 456
15373.12 466
15374.29 484
15375.46 464
15376.63 447
15377.80 448
15378.97 438
15380.15 444
15381.32 438
15382.49 433
15383.66 467
15384.83 438
15386.00 430
15387.17 424
15388.35 437
15389.52 414
15390.69 438
15391.86 430
15393.03 418
15394.21 436
15395.38 450
15396.55 417
15397.72 419
15398.89 418
15400.07 429
15401.24 440
15402.41 431
15403.58 407
15404.76 407
15405.93 425
15407.10 425
15408.27 381
15409.45 401
15410.62 388
15411.79 369
15412.96 356
15414.14 361
15415.31 376
15416.48 374
15417.66 340
15418.83 367
15420.00 361
15421.17 352
15422.35 361
15423.52 362
15424.69 361
15425.87 336
15427.04 347
15428.21 349
15429.39 353
15430.56 351
15431.73 347
15432.91 337
15434.08 343
15435.25 351
15436.43 343
15437.60 344
15438.77 361
15439.95 345
15441.12 369
15442.30 379
15443.47 327
15444.64 346
15445.82 356
15446.99 339
15448.17 336
15449.34 337
15450.51 325
15451.69 325
15452.86 328
15454.04 371
15455.21 364
15456.39 339
15457.56 351
15458.73 343
15459.91 322
15461.08 347
15462.26 332
15463.43 339
15464.61 317
15465.78 331
15466.96 353
15468.13 315
15469.31 331
15470.48 331
15471.66 350
15472.83 350
15474.01 358
15475.18 324
15476.36 325
15477.53 348
15478.71 340
15479.88 354
15481.06 355
15482.23 335
15483.41 337
15484.58 357
15485.76 323
15486.93 365
15488.11 355
15489.29 338
15490.46 326
15491.64 339
15492.81 337
15493.99 331
15495.16 329
15496.34 318
15497.52 340
15498.69 352
15499.87 340
15501.04 329
15502.22 353
15503.40 345
15504.57 335
15505.75 351
15506.92 343
15508.10 329
15509.28 343
15510.45 335
15511.63 343
15512.81 346
15513.98 335
15515.16 347
15516.34 341
15517.51 334
15518.69 339
15519.87 350
15521.04 349
15522.22 312
15523.40 333
15524.57 355
15525.75 364
15526.93 355
15528.11 358
15529.28 333
15530.46 339
15531.64 366
15532.81 352
15533.99 348
15535.17 362
15536.35 332
15537.52 357
15538.70 363
15539.88 367
15541.06 349
15542.23 355
15543.41 351
15544.59 365
15545.77 342
15546.95 327
15548.12 323
15549.30 352
15550.48 351
15551.66 378
15552.83 357
15554.01 354
15555.19 353
15556.37 343
15557.55 340
15558.73 359
15559.90 374
15561.08 373
15562.26 383
15563.44 373
15564.62 355
15565.80 339
15566.97 380
15568.15 366
15569.33 394
15570.51 378
15571.69 377
15572.87 365
15574.05 372
15575.23 426
15576.40 398
15577.58 399
15578.76 383
15579.94 374
15581.12 390
15582.30 368
15583.48 380
15584.66 391
15585.84 385
15587.02 396
15588.20 382
15589.38 370
15590.56 383
15591.73 383
15592.91 411
15594.09 415
15595.27 398
15596.45 368
15597.63 396
15598.81 415
15599.99 412
15601.17 397
15602.35 427
15603.53 403
15604.71 399
15605.89 385
15607.07 393
15608.25 431
15609.43 421
15610.61 435
15611.79 448
15612.97 437
15614.15 394
15615.33 407
15616.51 437
15617.69 444
15618.88 425
15620.06 418
15621.24 429
15622.42 447
15623.60 432
15624.78 450
15625.96 466
15627.14 442
15628.32 439
15629.50 480
15630.68 455
15631.86 437
15633.05 479
15634.23 471
15635.41 509
15636.59 474
15637.77 485
15638.95 488
15640.13 501
15641.31 499
15642.50 450
15643.68 463
15644.86 502
15646.04 501
15647.22 473
15648.40 501
15649.58 495
15650.77 503
15651.95 511
15653.13 509
15654.31 487
15655.49 495
15656.68 476
15657.86 486
15659.04 477
15660.22 478
15661.40 497
15662.59 487
15663.77 473
15664.95 479
15666.13 460
15667.32 482
15668.50 441
15669.68 464
15670.86 460
15672.05 488
15673.23 483
15674.41 463
15675.59 460
15676.78 461
15677.96 481
15679.14 474
15680.32 466
15681.51 455
15682.69 476
15683.87 470
15685.06 461
15686.24 437
15687.42 499
15688.61 457
15689.79 455
15690.97 457
15692.16 449
15693.34 446
15694.52 451
15695.71 429
15696.89 444
15698.07 449
15699.26 440
15700.44 446
15701.62 472
15702.81 446
15703.99 467
15705.17 460
15706.36 488
15707.54 484
15708.73 457
15709.91 479
15711.09 479
15712.28 484
15713.46 480
15714.65 492
15715.83 503
15717.02 469
15718.20 476
15719.38 489
15720.57 511
15721.75 487
15722.94 499
15724.12 489
15725.31 493
15726.49 515
15727.68 482
15728.86 494
15730.04 456
15731.23 486
15732.41 495
15733.60 475
15734.78 493
15735.97 458
15737.15 494
15738.34 503
15739.52 501
15740.71 482
15741.89 523
15743.08 531
15744.27 529
15745.45 514
15746.64 507
15747.82 503
15749.01 528
15750.19 504
15751.38 530
15752.56 541
15753.75 549
15754.93 528
15756.12 517
15757.31 561
15758.49 553
15759.68 564
15760.86 530
15762.05 551
15763.24 556
15764.42 544
15765.61 574
15766.79 563
15767.98 528
15769.17 529
15770.35 531
15771.54 556
15772.72 530
15773.91 513
15775.10 522
15776.28 504
15777.47 504
15778.66 514
15779.84 515
15781.03 512
15782.22 509
15783.40 519
15784.59 496
15785.78 495
15786.96 491
15788.15 496
15789.34 491
15790.53 487
15791.71 494
15792.90 455
15794.09 498
15795.27 458
15796.46 458
15797.65 441
15798.84 442
15800.02 471
15801.21 431
15802.40 428
15803.59 438
15804.77 437
15805.96 443
15807.15 465
15808.34 450
15809.52 417
15810.71 418
15811.90 453
15813.09 433
15814.28 397
15815.46 431
15816.65 425
15817.84 470
15819.03 411
15820.22 416
15821.40 425
15822.59 425
15823.78 433
15824.97 440
15826.16 402
15827.35 395
15828.53 415
15829.72 426
15830.91 414
15832.10 442
15833.29 430
15834.48 438
15835.67 426
15836.85 421
15838.04 416
15839.23 416
15840.42 422
15841.61 392
15842.80 410
15843.99 421
15845.18 446
15846.37 421
15847.55 435
15848.74 427
15849.93 405
15851.12 412
15852.31 408
15853.50 412
15854.69 428
15855.88 434
15857.07 426
15858.26 417
15859.45 449
15860.64 426
15861.83 425
15863.02 436
15864.21 412
15865.40 437
15866.59 411
15867.78 427
15868.97 443
15870.16 456
15871.35 427
15872.54 447
15873.73 450
15874.92 410
15876.11 448
15877.30 444
15878.49 468
15879.68 443
15880.87 464
15882.06 453
15883.25 460
15884.44 464
15885.63 467
15886.82 487
15888.01 484
15889.20 482
15890.39 472
15891.59 454
15892.78 446
15893.97 472
15895.16 456
15896.35 473
15897.54 499
15898.73 490
15899.92 496
15901.11 492
15902.30 475
15903.50 503
15904.69 515
15905.88 520
15907.07 531
15908.26 533
15909.45 517
15910.64 525
15911.84 528
15913.03 494
15914.22 517
15915.41 528
15916.60 517
15917.79 523
15918.99 520
15920.18 548
15921.37 541
15922.56 514
15923.75 516
15924.95 557
15926.14 558
15927.33 526
15928.52 533
15929.71 523
15930.91 551
15932.10 547
15933.29 536
15934.48 527
15935.68 554
15936.87 527
15938.06 517
15939.25 529
15940.45 522
15941.64 518
15942.83 524
15944.03 466
15945.22 464
15946.41 463
15947.60 469
15948.80 466
15949.99 452
15951.18 450
15952.38 454
15953.57 432
15954.76 398
15955.96 433
15957.15 400
15958.34 408
15959.54 406
15960.73 405
15961.92 363
15963.12 397
15964.31 393
15965.50 375
15966.70 378
15967.89 384
15969.08 372
15970.28 361
15971.47 379
15972.67 346
15973.86 383
15975.05 382
15976.25 396
15977.44 372
15978.64 363
15979.83 365
15981.02 354
15982.22 347
15983.41 347
15984.61 351
15985.80 360
15987.00 351
15988.19 357
15989.38 357
15990.58 344
15991.77 355
15992.97 348
15994.16 323
15995.36 342
15996.55 335
15997.75 331
15998.94 332
16000.14 342
16001.33 349
16002.53 366
16003.72 341
16004.92 333
16006.11 322
16007.31 298
16008.50 323
16009.70 327
16010.89 328
16012.09 350
16013.28 333
16014.48 336
16015.67 330
16016.87 334
16018.07 325
16019.26 326
16020.46 336
16021.65 317
16022.85 323
16024.04 348
16025.24 310
16026.44 322
16027.63 329
16028.83 321
16030.02 341
16031.22 313
16032.42 319
16033.61 313
16034.81 298
16036.00 317
16037.20 310
16038.40 314
16039.59 307
16040.79 290
16041.99 292
16043.18 288
16044.38 301
16045.58 320
16046.77 303
16047.97 340
16049.17 335
16050.36 329
16051.56 334
16052.76 340
16053.95 325
16055.15 316
16056.35 300
16057.54 296
16058.74 305
16059.94 304
16061.14 307
16062.33 293
16063.53 296
16064.73 330
16065.92 319
16067.12 319
16068.32 310
16069.52 303
16070.71 291
16071.91 304
16073.11 308
16074.31 286
16075.50 307
16076.70 318
16077.90 314
16079.10 303
16080.30 305
16081.49 309
16082.69 299
16083.89 305
16085.09 309
16086.29 319
16087.48 290
16088.68 282
16089.88 282
16091.08 274
16092.28 282
16093.48 296
16094.67 314
16095.87 289
16097.07 271
16098.27 299
16099.47 275
16100.67 262
16101.87 269
16103.06 272
16104.26 272
16105.46 292
16106.66 278
16107.86 303
16109.06 276
16110.26 292
16111.46 253
16112.66 284
16113.86 262
16115.05 268
16116.25 266
16117.45 285
16118.65 291
16119.85 258
16121.05 270
16122.25 263
16123.45 256
16124.65 273
16125.85 270
16127.05 265
16128.25 274
16129.45 256
16130.65 266
16131.85 271
16133.05 292
16134.25 270
16135.45 303
16136.65 278
16137.85 265
16139.05 261
16140.25 273
16141.45 263
16142.65 271
16143.85 235
16145.05 248
16146.25 265
16147.45 285
16148.65 264
16149.85 267
16151.05 275
16152.25 266
16153.45 274
16154.65 265
16155.85 270
16157.05 259
16158.25 254
16159.46 268
16160.66 241
16161.86 272
16163.06 254
16164.26 277
16165.46 289
16166.66 268
16167.86 270
16169.06 278
16170.27 275
16171.47 272
16172.67 259
16173.87 291
16175.07 252
16176.27 268
16177.47 272
16178.67 250
16179.88 260
16181.08 278
16182.28 287
16183.48 280
16184.68 269
16185.89 238
16187.09 280
16188.29 292
16189.49 278
16190.69 281
16191.90 281
16193.10 262
16194.30 262
16195.50 263
16196.70 267
16197.91 280
16199.11 269
16200.31 257
16201.51 268
16202.72 280
16203.92 285
16205.12 276
16206.32 270
16207.53 268
16208.73 292
16209.93 286
16211.13 292
16212.34 304
16213.54 286
16214.74 274
16215.95 274
16217.15 262
16218.35 277
16219.55 284
16220.76 275
16221.96 270
16223.16 277
16224.37 278
16225.57 269
16226.77 261
16227.98 279
16229.18 287
16230.38 285
16231.59 282
16232.79 276
16233.99 284
16235.20 287
16236.40 275
16237.61 274
16238.81 263
16240.01 287
16241.22 300
16242.42 281
16243.63 272
16244.83 290
16246.03 263
16247.24 264
16248.44 281
16249.65 283
16250.85 293
16252.05 298
16253.26 289
16254.46 297
16255.67 311
16256.87 288
16258.08 304
16259.28 296
16260.49 285
16261.69 269
16262.89 298
16264.10 280
16265.30 276
16266.51 301
16267.71 289
16268.92 282
16270.12 273
16271.33 284
16272.53 294
16273.74 288
16274.94 269
16276.15 299
16277.35 290
16278.56 273
16279.77 276
16280.97 289
16282.18 284
16283.38 277
16284.59 299
16285.79 290
16287.00 302
16288.20 271
16289.41 306
16290.61 286
16291.82 309
16293.03 294
16294.23 308
16295.44 321
16296.64 278
16297.85 295
16299.06 291
16300.26 291
16301.47 295
16302.67 305
16303.88 296
16305.09 294
16306.29 276
16307.50 301
16308.71 327
16309.91 290
16311.12 308
16312.33 302
16313.53 311
16314.74 307
16315.95 270
16317.15 294
16318.36 303
16319.57 288
16320.77 299
16321.98 285
16323.19 292
16324.39 297
16325.60 294
16326.81 264
16328.01 268
16329.22 288
16330.43 277
16331.64 261
16332.84 234
16334.05 266
16335.26 281
16336.47 267
16337.67 236
16338.88 262
16340.09 264
16341.30 286
16342.50 291
16343.71 265
16344.92 256
16346.13 292
16347.33 301
16348.54 293
16349.75 255
16350.96 261
16352.17 289
16353.37 269
16354.58 250
16355.79 262
16357.00 255
16358.21 256
16359.41 270
16360.62 246
16361.83 268
16363.04 243
16364.25 261
16365.46 265
16366.67 256
16367.87 250
16369.08 252
16370.29 258
16371.50 247
16372.71 238
16373.92 260
16375.13 280
16376.34 261
16377.54 242
16378.75 246
16379.96 253
16381.17 264
16382.38 259
16383.59 276
16384.80 256
16386.01 264
16387.22 249
16388.43 250
16389.64 244
16390.85 261
16392.05 251
16393.26 278
16394.47 273
16395.68 253
16396.89 251
16398.10 286
16399.31 262
16400.52 248
16401.73 263
16402.94 266
16404.15 258
16405.36 287
16406.57 245
16407.78 257
16408.99 238
16410.20 259
16411.41 249
16412.62 239
16413.83 249
16415.04 247
16416.25 257
16417.46 238
16418.67 253
16419.88 241
16421.10 241
16422.31 258
16423.52 249
16424.73 222
16425.94 237
16427.15 253
16428.36 252
16429.57 266
16430.78 240
16431.99 236
16433.20 242
16434.41 242
16435.63 254
16436.84 269
16438.05 242
16439.26 254
16440.47 249
16441.68 267
16442.89 247
16444.10 237
16445.32 256
16446.53 256
16447.74 238
16448.95 239
16450.16 229
16451.37 227
16452.59 239
16453.80 226
16455.01 257
16456.22 244
16457.43 240
16458.64 226
16459.86 230
16461.07 255
16462.28 266
16463.49 274
16464.70 279
16465.92 232
16467.13 260
16468.34 239
16469.55 260
16470.77 253
16471.98 241
16473.19 249
16474.40 247
16475.62 257
16476.83 255
16478.04 260
16479.25 239
16480.47 241
16481.68 246
16482.89 257
16484.11 248
16485.32 242
16486.53 235
16487.74 256
16488.96 249
16490.17 243
16491.38 251
16492.60 238
16493.81 249
16495.02 248
16496.24 271
16497.45 241
16498.66 245
16499.88 262
16501.09 277
16502.30 266
16503.52 239
16504.73 236
16505.94 243
16507.16 238
16508.37 217
16509.59 283
16510.80 249
16512.01 261
16513.23 254
16514.44 248
16515.66 263
16516.87 266
16518.08 264
16519.30 243
16520.51 278
16521.73 259
16522.94 270
16524.16 232
16525.37 227
16526.58 242
16527.80 266
16529.01 263
16530.23 267
16531.44 269
16532.66 277
16533.87 252
16535.09 283
16536.30 273
16537.52 267
16538.73 280
16539.95 284
16541.16 288
16542.38 250
16543.59 271
16544.81 267
16546.02 269
16547.24 276
16548.45 281
16549.67 295
16550.88 281
16552.10 284
16553.31 296
16554.53 282
16555.74 269
16556.96 284
16558.18 274
16559.39 282
16560.61 265
16561.82 292
16563.04 295
16564.25 259
16565.47 279
16566.69 293
16567.90 279
16569.12 276
16570.33 276
16571.55 305
16572.77 305
16573.98 299
16575.20 265
16576.41 268
16577.63 296
16578.85 291
16580.06 272
16581.28 264
16582.50 289
16583.71 303
16584.93 277
16586.15 271
16587.36 258
16588.58 280
16589.80 273
16591.01 280
16592.23 292
16593.45 256
16594.66 269
16595.88 272
16597.10 277
16598.32 270
16599.53 258
16600.75 274
16601.97 263
16603.18 251
16604.40 256
16605.62 250
16606.84 269
16608.05 254
16609.27 261
16610.49 236
16611.71 243
16612.92 269
16614.14 262
16615.36 248
16616.58 243
16617.79 245
16619.01 257
16620.23 255
16621.45 249
16622.67 236
16623.88 245
16625.10 261
16626.32 256
16627.54 253
16628.76 233
16629.97 242
16631.19 227
16632.41 233
16633.63 223
16634.85 238
16636.07 243
16637.29 234
16638.50 226
16639.72 227
16640.94 230
16642.16 249
16643.38 237
16644.60 234
16645.82 229
16647.03 250
16648.25 228
16649.47 246
16650.69 217
16651.91 245
16653.13 229
16654.35 230
16655.57 236
16656.79 236
16658.01 262
16659.23 236
16660.45 213
16661.66 223
16662.88 224
16664.10 221
16665.32 234
16666.54 229
16667.76 242
16668.98 242
16670.20 235
16671.42 227
16672.64 237
16673.86 240
16675.08 247
16676.30 245
16677.52 236
16678.74 225
16679.96 237
16681.18 245
16682.40 237
16683.62 216
16684.84 251
16686.06 231
16687.28 228
16688.50 238
16689.72 223
16690.94 228
16692.16 225
16693.39 236
16694.61 238
16695.83 224
16697.05 238
16698.27 244
16699.49 221
16700.71 224
16701.93 222
16703.15 223
16704.37 255
16705.59 235
16706.81 242
16708.04 227
16709.26 232
16710.48 222
16711.70 222
16712.92 217
16714.14 225
16715.36 232
16716.58 238
16717.81 227
16719.03 216
16720.25 230
16721.47 212
16722.69 224
16723.91 224
16725.14 223
16726.36 229
16727.58 220
16728.80 210
16730.02 212
16731.24 228
16732.47 227
16733.69 233
16734.91 207
16736.13 229
16737.36 230
16738.58 240
16739.80 225
16741.02 223
16742.24 219
16743.47 237
16744.69 226
16745.91 210
16747.13 205
16748.36 217
16749.58 212
16750.80 213
16752.02 220
16753.25 221
16754.47 218
16755.69 215
16756.92 220
16758.14 213
16759.36 221
16760.59 240
16761.81 221
16763.03 200
16764.25 217
16765.48 228
16766.70 221
16767.92 231
16769.15 236
16770.37 221
16771.59 226
16772.82 201
16774.04 211
16775.27 209
16776.49 209
16777.71 240
16778.94 209
16780.16 218
16781.38 217
16782.61 221
16783.83 221
16785.06 211
16786.28 224
16787.50 218
16788.73 229
16789.95 208
16791.18 225
16792.40 213
16793.62 220
16794.85 234
16796.07 221
16797.30 208
16798.52 214
16799.75 223
16800.97 233
16802.19 218
16803.42 223
16804.64 233
16805.87 222
16807.09 192
16808.32 215
16809.54 217
16810.77 224
16811.99 251
16813.22 232
16814.44 225
16815.67 221
16816.89 230
16818.12 204
16819.34 222
16820.57 212
16821.79 217
16823.02 244
16824.24 241
16825.47 223
16826.70 226
16827.92 216
16829.15 231
16830.37 245
16831.60 232
16832.82 223
16834.05 235
16835.27 253
16836.50 229
16837.73 232
16838.95 241
16840.18 246
16841.40 238
16842.63 238
16843.86 222
16845.08 246
16846.31 251
16847.53 250
16848.76 244
16849.99 265
16851.21 256
16852.44 243
16853.67 234
16854.89 226
16856.12 245
16857.35 245
16858.57 237
16859.80 276
16861.03 251
16862.25 252
16863.48 244
16864.71 258
16865.93 264
16867.16 263
16868.39 259
16869.61 272
16870.84 262
16872.07 252
16873.30 284
16874.52 276
16875.75 260
16876.98 260
16878.20 260
16879.43 279
16880.66 278
16881.89 284
16883.11 281
16884.34 285
16885.57 307
16886.80 287
16888.02 299
16889.25 276
16890.48 298
16891.71 304
16892.94 295
16894.16 285
16895.39 296
16896.62 292
16897.85 285
16899.08 269
16900.30 282
16901.53 266
16902.76 257
16903.99 272
16905.22 256
16906.45 268
16907.67 286
16908.90 275
16910.13 271
16911.36 255
16912.59 270
16913.82 262
16915.04 265
16916.27 269
16917.50 257
16918.73 280
16919.96 246
16921.19 281
16922.42 286
16923.65 258
16924.88 278
16926.10 267
16927.33 254
16928.56 263
16929.79 262
16931.02 280
16932.25 237
16933.48 249
16934.71 252
16935.94 252
16937.17 253
16938.40 258
16939.63 258
16940.86 270
16942.09 236
16943.32 261
16944.55 262
16945.78 269
16947.01 257
16948.24 258
16949.47 261
16950.70 279
16951.93 266
16953.16 253
16954.39 265
16955.62 267
16956.85 248
16958.08 253
16959.31 232
16960.54 245
16961.77 236
16963.00 248
16964.23 264
16965.46 270
16966.69 265
16967.92 259
16969.15 266
16970.38 262
16971.61 272
16972.84 249
16974.07 239
16975.30 273
16976.54 261
16977.77 253
16979.00 235
16980.23 257
16981.46 242
16982.69 239
16983.92 243
16985.15 229
16986.38 250
16987.62 245
16988.85 242
16990.08 223
16991.31 238
16992.54 252
16993.77 220
16995.00 237
16996.24 249
16997.47 230
16998.70 224
16999.93 234
17001.16 247
17002.39 248
17003.63 245
17004.86 238
17006.09 226
17007.32 238
17008.55 243
17009.79 229
17011.02 259
17012.25 235
17013.48 215
17014.72 244
17015.95 212
17017.18 216
17018.41 208
17019.64 243
17020.88 216
17022.11 222
17023.34 208
17024.58 233
17025.81 226
17027.04 227
17028.27 220
17029.51 212
17030.74 227
17031.97 235
17033.21 245
17034.44 217
17035.67 216
17036.90 218
17038.14 231
17039.37 235
17040.60 219
17041.84 236
17043.07 236
17044.30 224
17045.54 207
17046.77 217
17048.00 218
17049.24 189
17050.47 203
17051.70 226
17052.94 214
17054.17 202
17055.41 209
17056.64 222
17057.87 233
17059.11 229
17060.34 246
17061.58 227
17062.81 237
17064.04 228
17065.28 232
17066.51 209
17067.75 203
17068.98 188
17070.21 203
17071.45 207
17072.68 230
17073.92 215
17075.15 201
17076.39 210
17077.62 209
17078.86 203
17080.09 213
17081.33 219
17082.56 218
17083.80 201
17085.03 200
17086.26 194
17087.50 208
17088.73 222
17089.97 205
17091.20 198
17092.44 198
17093.68 190
17094.91 209
17096.15 231
17097.38 201
17098.62 206
17099.85 195
17101.09 212
17102.32 205
17103.56 205
17104.79 192
17106.03 200
17107.26 200
17108.50 201
17109.74 198
17110.97 210
17112.21 218
17113.44 210
17114.68 195
17115.92 201
17117.15 206
17118.39 195
17119.62 209
17120.86 209
17122.10 209
17123.33 201
17124.57 189
17125.80 220
17127.04 210
17128.28 221
17129.51 199
17130.75 205
17131.99 190
17133.22 182
17134.46 213
17135.70 200
17136.93 216
17138.17 200
17139.41 205
17140.64 178
17141.88 191
17143.12 181
17144.35 192
17145.59 198
17146.83 197
17148.07 195
17149.30 186
17150.54 195
17151.78 190
17153.02 187
17154.25 199
17155.49 204
17156.73 203
17157.96 206
17159.20 196
17160.44 230
17161.68 209
17162.92 182
17164.15 208
17165.39 212
17166.63 195
17167.87 195
17169.10 185
17170.34 165
17171.58 185
17172.82 203
17174.06 198
17175.29 182
17176.53 196
17177.77 196
17179.01 173
17180.25 197
17181.49 186
17182.72 188
17183.96 194
17185.20 209
17186.44 192
17187.68 185
17188.92 173
17190.15 186
17191.39 207
17192.63 174
17193.87 185
17195.11 186
17196.35 198
17197.59 210
17198.83 187
17200.07 190
17201.30 183
17202.54 193
17203.78 179
17205.02 172
17206.26 194
17207.50 197
17208.74 178
17209.98 174
17211.22 186
17212.46 197
17213.70 197
17214.94 206
17216.18 218
17217.42 174
17218.66 179
17219.90 178
17221.14 196
17222.38 207
17223.62 197
17224.86 206
17226.10 187
17227.34 206
17228.58 204
17229.82 178
17231.06 164
17232.30 186
17233.54 197
17234.78 187
17236.02 186
17237.26 184
17238.50 202
17239.74 195
17240.98 197
17242.22 187
17243.46 177
17244.70 193
17245.94 202
17247.18 185
17248.42 200
17249.66 190
17250.90 193
17252.14 190
17253.39 197
17254.63 209
17255.87 184
17257.11 213
17258.35 175
17259.59 177
17260.83 172
17262.07 156
17263.31 161
17264.56 184
17265.80 200
17267.04 168
17268.28 183
17269.52 179
17270.76 170
17272.00 189
17273.25 189
17274.49 184
17275.73 168
17276.97 176
17278.21 184
17279.45 203
17280.70 170
17281.94 179
17283.18 179
17284.42 182
17285.66 163
17286.91 178
17288.15 183
17289.39 170
17290.63 187
17291.88 192
17293.12 177
17294.36 186
17295.60 189
17296.85 167
17298.09 178
17299.33 189
17300.57 171
17301.82 200
17303.06 188
17304.30 173
17305.54 184
17306.79 198
17308.03 183
17309.27 178
17310.52 191
17311.76 199
17313.00 194
17314.25 184
17315.49 178
17316.73 162
17317.97 183
17319.22 186
17320.46 191
17321.71 180
17322.95 171
17324.19 177
17325.44 188
17326.68 169
17327.92 160
17329.17 181
17330.41 206
17331.65 203
17332.90 184
17334.14 163
17335.39 164
17336.63 182
17337.87 177
17339.12 197
17340.36 172
17341.61 185
17342.85 192
17344.09 196
17345.34 186
17346.58 176
17347.83 193
17349.07 203
17350.32 190
17351.56 192
17352.80 173
17354.05 164
17355.29 195
17356.54 181
17357.78 168
17359.03 183
17360.27 186
17361.52 179
17362.76 192
17364.01 169
17365.25 195
17366.50 188
17367.74 176
17368.99 163
17370.23 186
17371.48 189
17372.72 193
17373.97 194
17375.21 169
17376.46 169
17377.70 180
17378.95 182
17380.19 177
17381.44 166
17382.69 171
17383.93 184
17385.18 173
17386.42 189
17387.67 185
17388.91 188
17390.16 164
17391.41 180
17392.65 175
17393.90 176
17395.14 179
17396.39 179
17397.64 181
17398.88 190
17400.13 176
17401.37 178
17402.62 194
17403.87 175
17405.11 182
17406.36 209
17407.61 187
17408.85 198
17410.10 205
17411.35 175
17412.59 168
17413.84 185
17415.09 190
17416.33 187
17417.58 173
17418.83 199
17420.07 173
17421.32 181
17422.57 174
17423.82 174
17425.06 189
17426.31 185
17427.56 192
17428.80 190
17430.05 179
17431.30 184
17432.55 197
17433.79 195
17435.04 191
17436.29 183
17437.54 186
17438.78 183
17440.03 182
17441.28 198
17442.53 184
17443.77 186
17445.02 211
17446.27 210
17447.52 172
17448.77 178
17450.01 181
17451.26 209
17452.51 201
17453.76 174
17455.01 166
17456.25 190
17457.50 198
17458.75 206
17460.00 186
17461.25 200
17462.50 188
17463.74 206
17464.99 198
17466.24 185
17467.49 197
17468.74 227
17469.99 183
17471.24 190
17472.49 192
17473.73 198
17474.98 220
17476.23 217
17477.48 193
17478.73 188
17479.98 184
17481.23 207
17482.48 212
17483.73 190
17484.98 201
17486.23 207
17487.47 226
17488.72 208
17489.97 191
17491.22 210
17492.47 192
17493.72 211
17494.97 208
17496.22 205
17497.47 209
17498.72 215
17499.97 197
17501.22 204
17502.47 212
17503.72 211
17504.97 196
17506.22 212
17507.47 218
17508.72 226
17509.97 197
17511.22 198
17512.47 216
17513.72 192
17514.97 215
17516.22 213
17517.47 198
17518.72 201
17519.97 208
17521.22 217
17522.47 211
17523.72 227
17524.98 233
17526.23 207
17527.48 206
17528.73 204
17529.98 205
17531.23 201
17532.48 228
17533.73 206
17534.98 219
17536.23 226
17537.48 204
17538.74 205
17539.99 212
17541.24 218
17542.49 219
17543.74 218
17544.99 209
17546.24 230
17547.50 224
17548.75 209
17550.00 213
17551.25 227
17552.50 231
17553.75 215
17555.01 216
17556.26 210
17557.51 200
17558.76 224
17560.01 224
17561.26 219
17562.52 244
17563.77 225
17565.02 243
17566.27 254
17567.53 230
17568.78 236
17570.03 226
17571.28 231
17572.53 216
17573.79 239
17575.04 228
17576.29 235
17577.54 238
17578.80 228
17580.05 229
17581.30 241
17582.56 237
17583.81 221
17585.06 237
17586.31 239
17587.57 224
17588.82 247
17590.07 226
17591.33 235
17592.58 259
17593.83 248
17595.08 234
17596.34 222
17597.59 249
17598.84 236
17600.10 246
17601.35 260
17602.61 273
17603.86 229
17605.11 236
17606.37 232
17607.62 238
17608.87 246
17610.13 232
17611.38 275
17612.63 253
17613.89 241
17615.14 211
17616.40 246
17617.65 270
17618.90 246
17620.16 257
17621.41 243
17622.67 272
17623.92 263
17625.17 263
17626.43 260
17627.68 253
17628.94 243
17630.19 247
17631.45 262
17632.70 238
17633.96 244
17635.21 266
17636.47 262
17637.72 244
17638.97 244
17640.23 251
17641.48 226
17642.74 253
17643.99 260
17645.25 271
17646.50 255
17647.76 255
17649.01 236
17650.27 216
17651.52 239
17652.78 268
17654.04 244
17655.29 252
17656.55 234
17657.80 223
17659.06 228
17660.31 249
17661.57 226
17662.82 222
17664.08 242
17665.33 239
17666.59 206
17667.85 232
17669.10 231
17670.36 228
17671.61 248
17672.87 210
17674.13 216
17675.38 221
17676.64 223
17677.89 215
17679.15 221
17680.41 222
17681.66 226
17682.92 225
17684.18 202
17685.43 213
17686.69 214
17687.95 198
17689.20 209
17690.46 225
17691.71 221
17692.97 214
17694.23 219
17695.49 225
17696.74 210
17698.00 214
17699.26 213
17700.51 211
17701.77 219
17703.03 221
17704.28 215
17705.54 213
17706.80 195
17708.06 216
17709.31 193
17710.57 187
17711.83 207
17713.08 232
17714.34 223
17715.60 204
17716.86 196
17718.11 219
17719.37 209
17720.63 200
17721.89 191
17723.15 200
17724.40 185
17725.66 205
17726.92 202
17728.18 219
17729.43 203
17730.69 197
17731.95 201
17733.21 201
17734.47 197
17735.73 188
17736.98 199
17738.24 186
17739.50 213
17740.76 208
17742.02 222
17743.28 196
17744.53 210
17745.79 170
17747.05 202
17748.31 202
17749.57 174
17750.83 196
17752.09 194
17753.34 177
17754.60 198
17755.86 182
17757.12 204
17758.38 195
17759.64 193
17760.90 192
17762.16 181
17763.42 195
17764.68 198
17765.94 200
17767.19 175
17768.45 189
17769.71 207
17770.97 190
17772.23 187
17773.49 172
17774.75 199
17776.01 192
17777.27 197
17778.53 201
17779.79 209
17781.05 189
17782.31 202
17783.57 202
17784.83 162
17786.09 179
17787.35 184
17788.61 193
17789.87 183
17791.13 186
17792.39 168
17793.65 181
17794.91 161
17796.17 172
17797.43 183
17798.69 181
17799.95 184
17801.21 187
17802.47 175
17803.73 179
17805.00 193
17806.26 195
17807.52 196
17808.78 186
17810.04 183
17811.30 187
17812.56 174
17813.82 163
17815.08 212
17816.34 188
17817.60 186
17818.87 177
17820.13 186
17821.39 158
17822.65 174
17823.91 172
17825.17 188
17826.43 169
17827.69 167
17828.96 188
17830.22 166
17831.48 158
17832.74 159
17834.00 173
17835.26 164
17836.53 177
17837.79 169
17839.05 170
17840.31 167
17841.57 173
17842.84 169
17844.10 164
17845.36 187
17846.62 184
17847.88 168
17849.15 169
17850.41 186
17851.67 178
17852.93 156
17854.20 174
17855.46 177
17856.72 178
17857.98 156
17859.25 180
17860.51 179
17861.77 179
17863.03 179
17864.30 162
17865.56 160
17866.82 169
17868.09 194
17869.35 185
17870.61 179
17871.87 159
17873.14 179
17874.40 184
17875.66 167
17876.93 167
17878.19 159
17879.45 164
17880.72 176
17881.98 185
17883.24 164
17884.51 163
17885.77 189
17887.03 161
17888.30 148
17889.56 167
17890.83 164
17892.09 170
17893.35 154
17894.62 172
17895.88 175
17897.14 154
17898.41 163
17899.67 160
17900.94 158
17902.20 164
17903.46 171
17904.73 168
17905.99 161
17907.26 156
17908.52 158
17909.79 150
17911.05 147
17912.32 159
17913.58 182
17914.84 164
17916.11 154
17917.37 170
17918.64 157
17919.90 160
17921.17 152
17922.43 175
17923.70 179
17924.96 183
17926.23 155
17927.49 175
17928.76 181
17930.02 174
17931.29 182
17932.55 170
17933.82 176
17935.08 143
17936.35 155
17937.61 153
17938.88 181
17940.14 161
17941.41 169
17942.68 153
17943.94 148
17945.21 152
17946.47 166
17947.74 160
17949.00 163
17950.27 159
17951.54 153
17952.80 171
17954.07 155
17955.33 159
17956.60 156
17957.87 171
17959.13 163
17960.40 154
17961.66 163
17962.93 156
17964.20 177
17965.46 168
17966.73 152
17968.00 174
17969.26 170
17970.53 156
17971.80 161
17973.06 153
17974.33 157
17975.60 149
17976.86 183
17978.13 170
17979.40 152
17980.66 171
17981.93 171
17983.20 165
17984.46 181
17985.73 152
17987.00 173
17988.26 176
17989.53 174
17990.80 164
17992.07 173
17993.33 166
17994.60 163
17995.87 184
17997.14 162
17998.40 150
17999.67 167
18000.94 147
18002.21 161
18003.47 176
18004.74 172
18006.01 167
18007.28 165
18008.55 160
18009.81 179
18011.08 172
18012.35 147
18013.62 165
18014.89 187
18016.15 159
18017.42 169
18018.69 170
18019.96 165
18021.23 174
18022.49 163
18023.76 156
18025.03 160
18026.30 153
18027.57 161
18028.84 170
18030.11 159
18031.37 159
18032.64 181
18033.91 188
18035.18 184
18036.45 157
18037.72 167
18038.99 146
18040.26 163
18041.53 184
18042.79 164
18044.06 148
18045.33 157
18046.60 175
18047.87 169
18049.14 162
18050.41 159
18051.68 169
18052.95 170
18054.22 167
18055.49 148
18056.76 163
18058.03 193
18059.30 160
18060.57 172
18061.84 146
18063.11 164
18064.38 167
18065.65 174
18066.92 174
18068.19 167
18069.46 175
18070.73 168
18072.00 191
18073.27 161
18074.54 167
18075.81 180
18077.08 172
18078.35 172
18079.62 176
18080.89 179
18082.16 174
18083.43 197
18084.70 183
18085.97 169
18087.24 177
18088.51 159
18089.78 144
18091.05 167
18092.32 150
18093.59 181
18094.87 169
18096.14 156
18097.41 183
18098.68 180
18099.95 163
18101.22 180
18102.49 163
18103.76 168
18105.03 189
18106.31 171
18107.58 176
18108.85 186
18110.12 187
18111.39 167
18112.66 178
18113.93 164
18115.21 172
18116.48 172
18117.75 171
18119.02 165
18120.29 166
18121.56 171
18122.84 178
18124.11 175
18125.38 170
18126.65 173
18127.92 180
18129.20 171
18130.47 158
18131.74 167
18133.01 169
18134.29 179
18135.56 181
18136.83 170
18138.10 171
18139.38 182
18140.65 161
18141.92 171
18143.19 164
18144.47 193
18145.74 176
18147.01 184
18148.28 162
18149.56 154
18150.83 176
18152.10 183
18153.38 186
18154.65 167
18155.92 168
18157.19 175
18158.47 186
18159.74 168
18161.01 152
18162.29 159
18163.56 169
18164.83 173
18166.11 174
18167.38 152
18168.65 173
18169.93 162
18171.20 170
18172.48 156
18173.75 157
18175.02 165
18176.30 172
18177.57 162
18178.84 160
18180.12 156
18181.39 147
18182.67 188
18183.94 178
18185.21 171
18186.49 174
18187.76 166
18189.04 163
18190.31 172
18191.59 169
18192.86 165
18194.13 157
18195.41 165
18196.68 178
18197.96 172
18199.23 156
18200.51 170
18201.78 163
18203.06 168
18204.33 145
18205.61 178
18206.88 175
18208.16 157
18209.43 154
18210.71 166
18211.98 166
18213.26 166
18214.53 167
18215.81 164
18217.08 163
18218.36 173
18219.63 188
18220.91 168
18222.18 156
18223.46 182
18224.73 178
18226.01 159
18227.28 168
18228.56 180
18229.84 175
18231.11 151
18232.39 154
18233.66 171
18234.94 172
18236.21 203
18237.49 150
18238.77 161
18240.04 159
18241.32 168
18242.59 168
18243.87 159
18245.15 163
18246.42 160
18247.70 165
18248.98 178
18250.25 147
18251.53 168
18252.81 177
18254.08 166
18255.36 161
18256.63 183
18257.91 172
18259.19 182
18260.46 161
18261.74 159
18263.02 152
18264.30 174
18265.57 164
18266.85 170
18268.13 160
18269.40 157
18270.68 171
18271.96 179
18273.23 172
18274.51 171
18275.79 178
18277.07 168
18278.34 176
18279.62 165
18280.90 167
18282.18 160
18283.45 172
18284.73 160
18286.01 156
18287.29 156
18288.56 157
18289.84 173
18291.12 155
18292.40 190
18293.68 184
18294.95 144
18296.23 162
18297.51 166
18298.79 165
18300.07 157
18301.34 188
18302.62 166
18303.90 159
18305.18 184
18306.46 174
18307.74 152
18309.01 172
18310.29 187
18311.57 184
18312.85 156
18314.13 180
18315.41 168
18316.69 192
18317.96 177
18319.24 169
18320.52 167
18321.80 187
18323.08 176
18324.36 148
18325.64 166
18326.92 163
18328.20 181
18329.47 166
18330.75 169
18332.03 184
18333.31 190
18334.59 192
18335.87 172
18337.15 168
18338.43 166
18339.71 194
18340.99 195
18342.27 174
18343.55 195
18344.83 184
18346.11 176
18347.39 155
18348.67 182
18349.95 188
18351.23 170
18352.51 185
18353.79 151
18355.07 178
18356.35 165
18357.63 171
18358.91 177
18360.19 174
18361.47 177
18362.75 186
18364.03 170
18365.31 167
18366.59 182
18367.87 169
18369.15 162
18370.43 154
18371.71 147
18372.99 177
18374.27 184
18375.55 160
18376.83 159
18378.12 163
18379.40 179
18380.68 182
18381.96 162
18383.24 167
18384.52 163
18385.80 161
18387.08 175
18388.36 152
18389.65 163
18390.93 192
18392.21 185
18393.49 184
18394.77 163
18396.05 150
18397.33 159
18398.62 171
18399.90 163
18401.18 167
18402.46 149
18403.74 176
18405.02 155
18406.31 164
18407.59 166
18408.87 166
18410.15 180
18411.43 148
18412.72 143
18414.00 165
18415.28 160
18416.56 178
18417.84 151
18419.13 156
18420.41 153
18421.69 172
18422.97 161
18424.26 173
18425.54 177
18426.82 168
18428.10 164
18429.39 148
18430.67 151
18431.95 164
18433.23 172
18434.52 165
18435.80 179
18437.08 175
18438.37 161
18439.65 165
18440.93 166
18442.22 148
18443.50 184
18444.78 179
18446.06 165
18447.35 179
18448.63 157
18449.91 160
18451.20 161
18452.48 170
18453.76 155
18455.05 146
18456.33 169
18457.62 180
18458.90 160
18460.18 155
18461.47 174
18462.75 165
18464.03 178
18465.32 178
18466.60 153
18467.89 157
18469.17 177
18470.45 181
18471.74 166
18473.02 159
18474.31 158
18475.59 171
18476.88 178
18478.16 154
18479.44 154
18480.73 176
18482.01 178
18483.30 157
18484.58 170
18485.87 157
18487.15 168
18488.44 166
18489.72 154
18491.01 167
18492.29 179
18493.58 176
18494.86 174
18496.15 171
18497.43 164
18498.72 159
18500.00 167
18501.29 166
18502.57 164
18503.86 170
18505.14 170
18506.43 175
18507.71 175
18509.00 165
18510.28 164
18511.57 168
18512.85 172
18514.14 176
18515.42 146
18516.71 171
18518.00 170
18519.28 171
18520.57 163
18521.85 172
18523.14 167
18524.43 160
18525.71 161
18527.00 158
18528.28 154
18529.57 177
18530.86 177
18532.14 181
18533.43 178
18534.71 167
18536.00 166
18537.29 156
18538.57 162
18539.86 178
18541.15 165
18542.43 172
18543.72 170
18545.01 176
18546.29 153
18547.58 174
18548.87 170
18550.15 176
18551.44 156
18552.73 168
18554.01 161
18555.30 163
18556.59 169
18557.88 159
18559.16 144
18560.45 173
18561.74 171
18563.02 171
18564.31 145
18565.60 170
18566.89 179
18568.17 175
18569.46 176
18570.75 157
18572.04 160
18573.32 185
18574.61 185
18575.90 159
18577.19 169
18578.48 171
18579.76 150
18581.05 172
18582.34 157
18583.63 172
18584.92 182
18586.20 156
18587.49 165
18588.78 177
18590.07 167
18591.36 151
18592.64 165
18593.93 163
18595.22 175
18596.51 148
18597.80 161
18599.09 153
18600.38 167
18601.66 171
18602.95 169
18604.24 171
18605.53 181
18606.82 170
18608.11 172
18609.40 174
18610.69 177
18611.98 169
18613.26 176
18614.55 165
18615.84 167
18617.13 163
18618.42 172
18619.71 178
18621.00 173
18622.29 171
18623.58 163
18624.87 173
18626.16 166
18627.45 174
18628.74 168
18630.03 163
18631.32 185
18632.61 184
18633.89 176
18635.18 158
18636.47 152
18637.76 185
18639.05 173
18640.34 152
18641.63 162
18642.92 167
18644.21 181
18645.50 163
18646.79 161
18648.09 168
18649.38 165
18650.67 178
18651.96 168
18653.25 165
18654.54 171
18655.83 168
18657.12 158
18658.41 150
18659.70 154
18660.99 154
18662.28 162
18663.57 159
18664.86 168
18666.15 159
18667.44 154
18668.74 149
18670.03 158
18671.32 158
18672.61 149
18673.90 156
18675.19 169
18676.48 165
18677.77 155
18679.06 152
18680.36 154
18681.65 166
18682.94 140
18684.23 151
18685.52 142
18686.81 159
18688.11 155
18689.40 172
18690.69 157
18691.98 166
18693.27 161
18694.56 152
18695.86 153
18697.15 145
18698.44 162
18699.73 162
18701.02 161
18702.32 151
18703.61 165
18704.90 147
18706.19 158
18707.48 142
18708.78 150
18710.07 150
18711.36 142
18712.65 135
18713.95 152
18715.24 156
18716.53 165
18717.83 156
18719.12 155
18720.41 160
18721.70 148
18723.00 150
18724.29 145
18725.58 167
18726.87 158
18728.17 160
18729.46 142
18730.75 147
18732.05 152
18733.34 172
18734.63 159
18735.93 151
18737.22 148
18738.51 137
18739.81 157
18741.10 146
18742.39 141
18743.69 148
18744.98 138
18746.27 158
18747.57 133
18748.86 142
18750.16 160
18751.45 154
18752.74 157
18754.04 141
18755.33 145
18756.63 136
18757.92 150
18759.21 173
18760.51 152
18761.80 141
18763.10 153
18764.39 148
18765.69 158
18766.98 184
18768.27 154
18769.57 158
18770.86 160
18772.16 156
18773.45 150
18774.75 169
18776.04 163
18777.34 167
18778.63 140
18779.93 150
18781.22 149
18782.52 174
18783.81 152
18785.11 158
18786.40 158
18787.70 164
18788.99 140
18790.29 148
18791.58 149
18792.88 140
18794.17 160
18795.47 155
18796.76 137
18798.06 170
18799.35 171
18800.65 153
18801.94 133
18803.24 148
18804.54 144
18805.83 146
18807.13 153
18808.42 139
18809.72 142
18811.01 157
18812.31 145
18813.61 146
18814.90 137
18816.20 162
18817.49 151
18818.79 143
18820.09 146
18821.38 161
18822.68 158
18823.98 143
18825.27 139
18826.57 132
18827.87 140
18829.16 165
18830.46 161
18831.75 131
18833.05 152
18834.35 152
18835.64 166
18836.94 148
18838.24 137
18839.54 147
18840.83 172
18842.13 147
18843.43 144
18844.72 145
18846.02 159
18847.32 145
18848.61 150
18849.91 169
18851.21 147
18852.51 161
18853.80 152
18855.10 145
18856.40 145
18857.70 157
18858.99 154
18860.29 148
18861.59 174
18862.89 131
18864.18 144
18865.48 133
18866.78 176
18868.08 161
18869.38 145
18870.67 159
18871.97 144
18873.27 171
18874.57 147
18875.87 151
18877.16 164
18878.46 171
18879.76 154
18881.06 155
18882.36 170
18883.66 166
18884.95 167
18886.25 155
18887.55 141
18888.85 148
18890.15 131
18891.45 157
18892.75 145
18894.04 149
18895.34 144
18896.64 164
18897.94 154
18899.24 151
18900.54 150
18901.84 152
18903.14 169
18904.44 154
18905.74 140
18907.03 160
18908.33 141
18909.63 155
18910.93 160
18912.23 142
18913.53 151
18914.83 158
18916.13 148
18917.43 157
18918.73 163
18920.03 152
18921.33 149
18922.63 160
18923.93 152
18925.23 146
18926.53 140
18927.83 151
18929.13 154
18930.43 145
18931.73 143
18933.03 153
18934.33 158
18935.63 162
18936.93 153
18938.23 148
18939.53 157
18940.83 160
18942.13 160
18943.43 155
18944.73 153
18946.03 145
18947.33 161
18948.63 147
18949.93 147
18951.23 151
18952.53 153
18953.84 150
18955.14 160
18956.44 148
18957.74 147
18959.04 140
18960.34 146
18961.64 152
18962.94 149
18964.24 146
18965.54 152
18966.85 160
18968.15 152
18969.45 150
18970.75 128
18972.05 157
18973.35 162
18974.65 142
18975.96 134
18977.26 138
18978.56 153
18979.86 161
18981.16 167
18982.46 186
18983.77 131
18985.07 162
18986.37 142
18987.67 146
18988.97 158
18990.28 153
18991.58 159
18992.88 152
18994.18 139
18995.49 138
18996.79 149
18998.09 150
18999.39 160
19000.69 160
19002.00 145
19003.30 143
19004.60 150
19005.90 141
19007.21 163
19008.51 157
19009.81 159
19011.12 164
19012.42 162
19013.72 156
19015.02 148
19016.33 151
19017.63 144
19018.93 153
19020.24 142
19021.54 150
19022.84 181
19024.15 161
19025.45 158
19026.75 144
19028.06 162
19029.36 127
19030.66 156
19031.97 149
19033.27 164
19034.57 161
19035.88 141
19037.18 150
19038.48 152
19039.79 159
19041.09 167
19042.40 144
19043.70 147
19045.00 140
19046.31 145
19047.61 146
19048.92 151
19050.22 136
19051.52 152
19052.83 173
19054.13 152
19055.44 152
19056.74 176
19058.05 161
19059.35 137
19060.65 149
19061.96 140
19063.26 143
19064.57 152
19065.87 144
19067.18 156
19068.48 139
19069.79 155
19071.09 166
19072.40 153
19073.70 140
19075.01 147
19076.31 153
19077.62 164
19078.92 154
19080.23 145
19081.53 142
19082.84 158
19084.14 160
19085.45 139
19086.75 150
19088.06 155
19089.36 157
19090.67 162
19091.98 141
19093.28 157
19094.59 159
19095.89 161
19097.20 162
19098.50 157
19099.81 136
19101.12 156
19102.42 152
19103.73 167
19105.03 160
19106.34 137
19107.65 141
19108.95 152
19110.26 172
19111.56 142
19112.87 149
19114.18 148
19115.48 143
19116.79 145
19118.10 137
19119.40 150
19120.71 169
19122.02 163
19123.32 160
19124.63 160
19125.94 141
19127.24 172
19128.55 176
19129.86 166
19131.16 144
19132.47 158
19133.78 182
19135.08 165
19136.39 154
19137.70 139
19139.01 148
19140.31 154
19141.62 141
19142.93 143
19144.23 120
19145.54 145
19146.85 137
19148.16 144
19149.46 150
19150.77 134
19152.08 131
19153.39 154
19154.69 145
19156.00 138
19157.31 151
19158.62 151
19159.93 154
19161.23 156
19162.54 143
19163.85 147
19165.16 140
19166.47 137
19167.77 153
19169.08 135
19170.39 160
19171.70 141
19173.01 146
19174.32 147
19175.62 158
19176.93 142
19178.24 150
19179.55 163
19180.86 156
19182.17 136
19183.48 138
19184.78 152
19186.09 144
19187.40 151
19188.71 144
19190.02 127
19191.33 140
19192.64 137
19193.95 137
19195.26 149
19196.56 129
19197.87 144
19199.18 158
19200.49 149
19201.80 144
19203.11 147
19204.42 153
19205.73 140
19207.04 142
19208.35 133
19209.66 145
19210.97 146
19212.28 152
19213.59 147
19214.90 148
19216.21 148
19217.52 165
19218.83 160
19220.14 152
19221.45 153
19222.76 154
19224.07 130
19225.38 129
19226.69 151
19228.00 143
19229.31 147
19230.62 137
19231.93 134
19233.24 142
19234.55 132
19235.86 132
19237.17 149
19238.48 147
19239.79 161
19241.10 158
19242.41 142
19243.72 152
19245.03 152
19246.35 156
19247.66 133
19248.97 151
19250.28 158
19251.59 157
19252.90 144
19254.21 142
19255.52 156
19256.83 139
19258.14 143
19259.46 148
19260.77 145
19262.08 148
19263.39 146
19264.70 148
19266.01 152
19267.32 153
19268.64 151
19269.95 160
19271.26 153
19272.57 157
19273.88 140
19275.20 148
19276.51 150
19277.82 143
19279.13 148
19280.44 145
19281.75 140
19283.07 145
19284.38 128
19285.69 148
19287.00 146
19288.32 138
19289.63 136
19290.94 150
19292.25 141
19293.57 135
19294.88 146
19296.19 129
19297.50 125
19298.82 155
19300.13 152
19301.44 153
19302.75 158
19304.07 134
19305.38 159
19306.69 155
19308.01 146
19309.32 141
19310.63 149
19311.94 141
19313.26 146
19314.57 133
19315.88 125
19317.20 144
19318.51 151
19319.82 144
19321.14 153
19322.45 152
19323.76 154
19325.08 148
19326.39 153
19327.70 158
19329.02 139
19330.33 141
19331.65 130
19332.96 131
19334.27 135
19335.59 154
19336.90 145
19338.22 140
19339.53 123
19340.84 141
19342.16 137
19343.47 142
19344.79 152
19346.10 152
19347.41 144
19348.73 154
19350.04 133
19351.36 148
19352.67 169
19353.99 162
19355.30 145
19356.62 161
19357.93 158
19359.25 126
19360.56 141
19361.87 138
19363.19 140
19364.50 145
19365.82 160
19367.13 143
19368.45 152
19369.76 163
19371.08 134
19372.39 149
19373.71 133
19375.02 144
19376.34 134
19377.66 140
19378.97 139
19380.29 143
19381.60 158
19382.92 136
19384.23 148
19385.55 143
19386.86 154
19388.18 142
19389.50 145
19390.81 130
19392.13 131
19393.44 129
19394.76 141
19396.07 150
19397.39 139
19398.71 149
19400.02 135
19401.34 145
19402.65 128
19403.97 128
19405.29 139
19406.60 154
19407.92 142
19409.24 138
19410.55 144
19411.87 145
19413.19 153
19414.50 143
19415.82 148
19417.14 148
19418.45 147
19419.77 141
19421.09 139
19422.40 152
19423.72 145
19425.04 140
19426.35 147
19427.67 143
19428.99 141
19430.30 138
19431.62 144
19432.94 134
19434.26 116
19435.57 138
19436.89 164
19438.21 134
19439.53 122
19440.84 135
19442.16 152
19443.48 152
19444.80 134
19446.11 137
19447.43 157
19448.75 124
19450.07 137
19451.38 135
19452.70 156
19454.02 146
19455.34 141
19456.66 135
19457.97 133
19459.29 151
19460.61 174
19461.93 133
19463.25 139
19464.57 132
19465.88 149
19467.20 156
19468.52 147
19469.84 147
19471.16 135
19472.48 176
19473.79 152
19475.11 156
19476.43 124
19477.75 139
19479.07 154
19480.39 141
19481.71 152
19483.03 151
19484.34 150
19485.66 141
19486.98 118
19488.30 121
19489.62 153
19490.94 138
19492.26 147
19493.58 144
19494.90 142
19496.22 141
19497.54 152
19498.86 135
19500.18 142
19501.50 150
19502.81 155
19504.13 156
19505.45 138
19506.77 139
19508.09 140
19509.41 137
19510.73 139
19512.05 130
19513.37 136
19514.69 148
19516.01 139
19517.33 143
19518.65 139
19519.97 148
19521.29 129
19522.61 134
19523.93 122
19525.25 136
19526.57 141
19527.89 133
19529.22 129
19530.54 134
19531.86 150
19533.18 140
19534.50 151
19535.82 141
19537.14 127
19538.46 153
19539.78 137
19541.10 134
19542.42 134
19543.74 133
19545.06 140
19546.39 160
19547.71 144
19549.03 133
19550.35 141
19551.67 159
19552.99 136
19554.31 118
19555.63 128
19556.96 131
19558.28 137
19559.60 145
19560.92 136
19562.24 155
19563.56 155
19564.88 151
19566.21 140
19567.53 145
19568.85 149
19570.17 151
19571.49 143
19572.82 142
19574.14 135
19575.46 172
19576.78 163
19578.10 131
19579.43 131
19580.75 127
19582.07 122
19583.39 144
19584.72 138
19586.04 153
19587.36 144
19588.68 151
19590.01 149
19591.33 157
19592.65 133
19593.97 135
19595.30 165
19596.62 151
19597.94 154
19599.26 145
19600.59 120
19601.91 150
19603.23 119
19604.56 134
19605.88 124
19607.20 140
19608.53 164
19609.85 153
19611.17 145
19612.49 128
19613.82 124
19615.14 145
19616.47 146
19617.79 149
19619.11 155
19620.44 140
19621.76 133
19623.08 173
19624.41 139
19625.73 139
19627.05 134
19628.38 149
19629.70 157
19631.03 146
19632.35 147
19633.67 142
19635.00 134
19636.32 145
19637.65 130
19638.97 145
19640.29 129
19641.62 149
19642.94 137
19644.27 149
19645.59 146
19646.92 149
19648.24 141
19649.57 131
19650.89 148
19652.21 155
19653.54 148
19654.86 159
19656.19 138
19657.51 153
19658.84 152
19660.16 141
19661.49 153
19662.81 140
19664.14 154
19665.46 146
19666.79 150
19668.11 147
19669.44 162
19670.76 145
19672.09 123
19673.41 140
19674.74 148
19676.07 137
19677.39 144
19678.72 136
19680.04 133
19681.37 126
19682.69 147
19684.02 130
19685.34 137
19686.67 172
19688.00 164
19689.32 147
19690.65 143
19691.97 150
19693.30 144
19694.63 145
19695.95 160
19697.28 158
19698.60 168
19699.93 143
19701.26 158
19702.58 145
19703.91 149
19705.24 144
19706.56 135
19707.89 142
19709.22 145
19710.54 130
19711.87 153
19713.20 156
19714.52 149
19715.85 131
19717.18 147
19718.50 142
19719.83 158
19721.16 138
19722.48 160
19723.81 119
19725.14 145
19726.47 133
19727.79 140
19729.12 144
19730.45 139
19731.77 147
19733.10 154
19734.43 152
19735.76 135
19737.08 129
19738.41 137
19739.74 139
19741.07 148
19742.39 141
19743.72 124
19745.05 138
19746.38 152
19747.71 148
19749.03 155
19750.36 122
19751.69 150
19753.02 146
19754.35 155
19755.67 143
19757.00 128
19758.33 139
19759.66 161
19760.99 140
19762.31 130
19763.64 147
19764.97 151
19766.30 138
19767.63 152
19768.96 143
19770.29 135
19771.61 147
19772.94 147
19774.27 137
19775.60 139
19776.93 138
19778.26 139
19779.59 142
19780.92 150
19782.25 146
19783.57 130
19784.90 154
19786.23 148
19787.56 154
19788.89 159
19790.22 131
19791.55 149
19792.88 145
19794.21 146
19795.54 143
19796.87 149
19798.20 141
19799.53 141
19800.86 164
19802.19 145
19803.52 146
19804.85 150
19806.18 153
19807.50 142
19808.83 157
19810.16 156
19811.49 155
19812.82 156
19814.15 156
19815.49 150
19816.82 142
19818.15 130
19819.48 147
19820.81 151
19822.14 140
19823.47 146
19824.80 158
19826.13 140
19827.46 133
19828.79 152
19830.12 167
19831.45 144
19832.78 135
19834.11 143
19835.44 125
19836.77 136
19838.10 146
19839.44 136
19840.77 147
19842.10 144
19843.43 138
19844.76 147
19846.09 157
19847.42 142
19848.75 148
19850.08 140
19851.42 152
19852.75 147
19854.08 138
19855.41 152
19856.74 155
19858.07 146
19859.40 154
19860.74 140
19862.07 151
19863.40 131
19864.73 133
19866.06 151
19867.40 135
19868.73 143
19870.06 119
19871.39 149
19872.72 148
19874.06 165
19875.39 159
19876.72 147
19878.05 145
19879.38 143
19880.72 158
19882.05 134
19883.38 140
19884.71 143
19886.05 158
19887.38 148
19888.71 147
19890.04 141
19891.38 152
19892.71 155
19894.04 144
19895.38 152
19896.71 135
19898.04 135
19899.37 144
19900.71 135
19902.04 134
19903.37 155
19904.71 152
19906.04 125
19907.37 162
19908.71 140
19910.04 140
19911.37 139
19912.71 155
19914.04 154
19915.37 143
19916.71 144
19918.04 153
19919.37 142
19920.71 151
19922.04 144
19923.37 144
19924.71 136
19926.04 136
19927.38 139
19928.71 145
19930.04 132
19931.38 136
19932.71 160
19934.05 136
19935.38 132
19936.71 143
19938.05 143
19939.38 147
19940.72 162
19942.05 143
19943.39 147
19944.72 153
19946.06 137
19947.39 148
19948.72 155
19950.06 149
19951.39 159
19952.73 154
19954.06 151
19955.40 142
19956.73 167
19958.07 172
19959.40 156
19960.74 150
19962.07 139
19963.41 146
19964.74 133
19966.08 170
19967.41 162
19968.75 139
19970.08 140
19971.42 151
19972.76 146
19974.09 153
19975.43 155
19976.76 139
19978.10 138
19979.43 148
19980.77 145
19982.10 139
19983.44 159
19984.78 139
19986.11 142
19987.45 150
19988.78 142
19990.12 136
19991.46 136
19992.79 143
19994.13 139
19995.46 149
19996.80 130
19998.14 151
19999.47 151
20000.81 139
20002.15 142
20003.48 132
20004.82 138
20006.16 162
20007.49 155
20008.83 141
20010.17 150
20011.50 140
20012.84 152
20014.18 153
20015.51 149
20016.85 143
20018.19 147
20019.52 146
20020.86 134
20022.20 145
20023.53 155
20024.87 165
20026.21 154
20027.55 139
20028.88 144
20030.22 154
20031.56 143
20032.90 154
20034.23 156
20035.57 154
20036.91 152
20038.25 163
20039.58 166
20040.92 170
20042.26 154
20043.60 146
20044.93 156
20046.27 144
20047.61 151
20048.95 159
20050.29 137
20051.62 150
20052.96 146
20054.30 146
20055.64 152
20056.98 165
20058.32 136
20059.65 128
20060.99 151
20062.33 167
20063.67 151
20065.01 152
20066.35 152
20067.68 152
20069.02 148
20070.36 149
20071.70 145
20073.04 149
20074.38 151
20075.72 154
20077.06 160
20078.40 151
20079.73 157
20081.07 175
20082.41 155
20083.75 146
20085.09 161
20086.43 141
20087.77 164
20089.11 160
20090.45 143
20091.79 171
20093.13 154
20094.47 162
20095.81 153
20097.15 145
20098.48 165
20099.82 160
20101.16 156
20102.50 146
20103.84 156
20105.18 148
20106.52 164
20107.86 154
20109.20 152
20110.54 149
20111.88 135
20113.22 148
20114.56 133
20115.90 157
20117.24 162
20118.58 155
20119.93 166
20121.27 160
20122.61 145
20123.95 149
20125.29 153
20126.63 156
20127.97 148
20129.31 150
20130.65 164
20131.99 150
20133.33 137
20134.67 156
20136.01 145
20137.35 163
20138.69 163
