# Supplementary material for: MALDI-TOF MS typing enables the classification of brewing yeasts of the genus Saccharomyces to major beer styles
Source: PLoS One. 2017 Aug 9;12(8):e0181694. doi: 10.1371/journal.pone.0181694 (PMC5549903; doi:10.1371/journal.pone.0181694)
Supplement: S9 File — The directory includes 90 raw files and was zipped to “.zip”; the folder has three strains with 30 spectra per strain; S1 Text explains the raw files with an example and Table 1 represents the yeast strains used within the experiment. (ZIP) [file pone.0181694.s012.zip › 25-27/30285-66-Lag-Lag-Lag-YPG-18h-E-E_2016-02-18__0_B12_1.dat]

2000.76 1034
2001.18 1062
2001.60 1000
2002.02 1046
2002.45 966
2002.87 963
2003.29 959
2003.71 1045
2004.13 1013
2004.55 976
2004.98 988
2005.40 1001
2005.82 994
2006.24 1023
2006.67 1072
2007.09 988
2007.51 1000
2007.93 1000
2008.35 1053
2008.78 989
2009.20 985
2009.62 967
2010.04 966
2010.47 977
2010.89 948
2011.31 965
2011.73 975
2012.16 1010
2012.58 960
2013.00 946
2013.43 900
2013.85 940
2014.27 918
2014.69 887
2015.12 906
2015.54 884
2015.96 913
2016.39 918
2016.81 875
2017.23 911
2017.66 948
2018.08 902
2018.50 924
2018.93 896
2019.35 942
2019.77 870
2020.20 912
2020.62 886
2021.04 898
2021.47 836
2021.89 922
2022.32 903
2022.74 890
2023.16 889
2023.59 876
2024.01 899
2024.43 943
2024.86 883
2025.28 890
2025.71 905
2026.13 875
2026.56 876
2026.98 873
2027.40 864
2027.83 888
2028.25 927
2028.68 895
2029.10 888
2029.53 887
2029.95 880
2030.38 880
2030.80 947
2031.22 948
2031.65 907
2032.07 954
2032.50 940
2032.92 963
2033.35 903
2033.77 959
2034.20 914
2034.62 961
2035.05 918
2035.47 920
2035.90 933
2036.32 893
2036.75 910
2037.18 953
2037.60 929
2038.03 967
2038.45 958
2038.88 952
2039.30 982
2039.73 966
2040.15 970
2040.58 961
2041.01 967
2041.43 929
2041.86 904
2042.28 942
2042.71 976
2043.13 937
2043.56 912
2043.99 895
2044.41 920
2044.84 932
2045.27 917
2045.69 960
2046.12 967
2046.54 932
2046.97 910
2047.40 993
2047.82 1006
2048.25 1005
2048.68 960
2049.10 970
2049.53 963
2049.96 948
2050.38 973
2050.81 934
2051.24 974
2051.66 971
2052.09 985
2052.52 962
2052.94 984
2053.37 880
2053.80 885
2054.23 892
2054.65 885
2055.08 900
2055.51 952
2055.93 953
2056.36 940
2056.79 935
2057.22 985
2057.64 1058
2058.07 1055
2058.50 999
2058.93 964
2059.35 987
2059.78 968
2060.21 980
2060.64 1001
2061.07 971
2061.49 987
2061.92 1035
2062.35 969
2062.78 947
2063.20 1000
2063.63 1005
2064.06 1068
2064.49 1113
2064.92 1102
2065.35 1164
2065.77 1278
2066.20 1252
2066.63 1297
2067.06 1265
2067.49 1237
2067.92 1193
2068.34 1178
2068.77 1084
2069.20 997
2069.63 1028
2070.06 965
2070.49 917
2070.92 911
2071.35 936
2071.78 921
2072.20 979
2072.63 952
2073.06 979
2073.49 997
2073.92 1025
2074.35 1059
2074.78 1096
2075.21 1072
2075.64 1048
2076.07 1108
2076.50 1172
2076.93 1053
2077.36 1074
2077.78 1072
2078.21 1088
2078.64 1082
2079.07 984
2079.50 987
2079.93 993
2080.36 932
2080.79 1002
2081.22 937
2081.65 912
2082.08 916
2082.51 927
2082.94 932
2083.37 909
2083.80 950
2084.23 953
2084.66 930
2085.09 960
2085.52 947
2085.95 965
2086.39 954
2086.82 941
2087.25 939
2087.68 1003
2088.11 1010
2088.54 1010
2088.97 934
2089.40 953
2089.83 935
2090.26 964
2090.69 977
2091.12 941
2091.55 949
2091.99 965
2092.42 996
2092.85 962
2093.28 990
2093.71 970
2094.14 965
2094.57 976
2095.00 1001
2095.43 941
2095.87 944
2096.30 940
2096.73 944
2097.16 949
2097.59 912
2098.02 937
2098.46 925
2098.89 907
2099.32 861
2099.75 881
2100.18 908
2100.61 950
2101.05 921
2101.48 897
2101.91 869
2102.34 918
2102.78 908
2103.21 880
2103.64 901
2104.07 862
2104.50 889
2104.94 879
2105.37 909
2105.80 898
2106.23 884
2106.67 910
2107.10 925
2107.53 898
2107.96 966
2108.40 930
2108.83 960
2109.26 917
2109.70 910
2110.13 876
2110.56 925
2110.99 951
2111.43 949
2111.86 934
2112.29 905
2112.73 883
2113.16 904
2113.59 950
2114.03 865
2114.46 879
2114.89 899
2115.33 893
2115.76 851
2116.19 826
2116.63 825
2117.06 899
2117.49 884
2117.93 856
2118.36 864
2118.80 872
2119.23 883
2119.66 891
2120.10 909
2120.53 902
2120.96 911
2121.40 953
2121.83 945
2122.27 875
2122.70 906
2123.14 927
2123.57 919
2124.00 922
2124.44 897
2124.87 970
2125.31 905
2125.74 912
2126.18 896
2126.61 907
2127.05 873
2127.48 864
2127.91 868
2128.35 831
2128.78 800
2129.22 877
2129.65 871
2130.09 905
2130.52 883
2130.96 917
2131.39 939
2131.83 958
2132.26 963
2132.70 937
2133.13 969
2133.57 943
2134.01 948
2134.44 971
2134.88 978
2135.31 1007
2135.75 978
2136.18 930
2136.62 963
2137.05 941
2137.49 891
2137.93 953
2138.36 954
2138.80 925
2139.23 938
2139.67 930
2140.10 911
2140.54 871
2140.98 863
2141.41 872
2141.85 874
2142.29 836
2142.72 874
2143.16 853
2143.59 899
2144.03 863
2144.47 861
2144.90 905
2145.34 885
2145.78 888
2146.21 872
2146.65 853
2147.09 876
2147.52 849
2147.96 884
2148.40 903
2148.83 888
2149.27 866
2149.71 918
2150.14 981
2150.58 903
2151.02 874
2151.46 900
2151.89 1008
2152.33 947
2152.77 946
2153.20 934
2153.64 875
2154.08 899
2154.52 900
2154.95 913
2155.39 872
2155.83 884
2156.27 903
2156.70 894
2157.14 881
2157.58 882
2158.02 919
2158.45 905
2158.89 938
2159.33 904
2159.77 931
2160.21 932
2160.64 956
2161.08 972
2161.52 905
2161.96 908
2162.40 940
2162.84 972
2163.27 912
2163.71 926
2164.15 1000
2164.59 989
2165.03 1049
2165.47 1059
2165.90 993
2166.34 1029
2166.78 1018
2167.22 1022
2167.66 992
2168.10 1004
2168.54 957
2168.98 1015
2169.41 985
2169.85 919
2170.29 905
2170.73 952
2171.17 1002
2171.61 981
2172.05 923
2172.49 909
2172.93 926
2173.37 988
2173.81 988
2174.25 1013
2174.69 982
2175.13 982
2175.56 1002
2176.00 1000
2176.44 974
2176.88 983
2177.32 1018
2177.76 1031
2178.20 1006
2178.64 995
2179.08 1038
2179.52 1057
2179.96 1034
2180.40 1011
2180.84 1041
2181.28 1070
2181.72 1064
2182.16 1148
2182.60 1103
2183.04 1058
2183.48 1026
2183.92 1021
2184.36 1035
2184.81 977
2185.25 1017
2185.69 1034
2186.13 995
2186.57 963
2187.01 1010
2187.45 1059
2187.89 1092
2188.33 1151
2188.77 1117
2189.21 1136
2189.65 1080
2190.09 1127
2190.54 1100
2190.98 1071
2191.42 1072
2191.86 1059
2192.30 1079
2192.74 1059
2193.18 1021
2193.62 1047
2194.07 1048
2194.51 1030
2194.95 1070
2195.39 1042
2195.83 1095
2196.27 1070
2196.72 1037
2197.16 1117
2197.60 1049
2198.04 1048
2198.48 1008
2198.92 1038
2199.37 1050
2199.81 998
2200.25 974
2200.69 907
2201.13 926
2201.58 927
2202.02 929
2202.46 969
2202.90 1004
2203.35 1016
2203.79 979
2204.23 999
2204.67 1028
2205.12 955
2205.56 976
2206.00 1005
2206.44 999
2206.89 1039
2207.33 1053
2207.77 981
2208.21 958
2208.66 951
2209.10 1009
2209.54 978
2209.99 997
2210.43 1021
2210.87 1019
2211.32 1016
2211.76 972
2212.20 1034
2212.65 975
2213.09 943
2213.53 901
2213.98 971
2214.42 916
2214.86 948
2215.31 929
2215.75 944
2216.19 948
2216.64 953
2217.08 902
2217.52 981
2217.97 948
2218.41 924
2218.86 925
2219.30 909
2219.74 938
2220.19 936
2220.63 944
2221.08 970
2221.52 966
2221.97 1013
2222.41 1005
2222.85 1041
2223.30 1032
2223.74 1020
2224.19 1048
2224.63 1039
2225.08 1015
2225.52 995
2225.96 964
2226.41 968
2226.85 961
2227.30 987
2227.74 949
2228.19 937
2228.63 974
2229.08 949
2229.52 880
2229.97 871
2230.41 941
2230.86 986
2231.30 1020
2231.75 1040
2232.19 1073
2232.64 1121
2233.08 1135
2233.53 1137
2233.98 1229
2234.42 1163
2234.87 1191
2235.31 1248
2235.76 1197
2236.20 1164
2236.65 1131
2237.09 1112
2237.54 1065
2237.99 1020
2238.43 1004
2238.88 1016
2239.32 1017
2239.77 1000
2240.22 959
2240.66 961
2241.11 936
2241.55 932
2242.00 916
2242.45 882
2242.89 864
2243.34 863
2243.79 884
2244.23 878
2244.68 865
2245.13 827
2245.57 882
2246.02 928
2246.47 847
2246.91 797
2247.36 852
2247.81 866
2248.25 843
2248.70 816
2249.15 826
2249.59 826
2250.04 870
2250.49 869
2250.93 849
2251.38 843
2251.83 862
2252.28 880
2252.72 869
2253.17 817
2253.62 803
2254.07 849
2254.51 856
2254.96 851
2255.41 822
2255.86 836
2256.30 839
2256.75 809
2257.20 835
2257.65 784
2258.09 822
2258.54 833
2258.99 842
2259.44 860
2259.89 825
2260.33 877
2260.78 910
2261.23 886
2261.68 886
2262.13 872
2262.58 902
2263.02 882
2263.47 881
2263.92 902
2264.37 867
2264.82 891
2265.27 899
2265.71 857
2266.16 793
2266.61 831
2267.06 831
2267.51 858
2267.96 823
2268.41 874
2268.86 851
2269.30 843
2269.75 888
2270.20 843
2270.65 897
2271.10 949
2271.55 935
2272.00 929
2272.45 945
2272.90 945
2273.35 957
2273.80 954
2274.25 968
2274.69 918
2275.14 898
2275.59 943
2276.04 984
2276.49 955
2276.94 980
2277.39 902
2277.84 958
2278.29 955
2278.74 923
2279.19 854
2279.64 910
2280.09 869
2280.54 855
2280.99 857
2281.44 813
2281.89 825
2282.34 825
2282.79 847
2283.24 845
2283.69 811
2284.14 852
2284.59 860
2285.04 872
2285.50 881
2285.95 872
2286.40 900
2286.85 844
2287.30 837
2287.75 891
2288.20 911
2288.65 913
2289.10 911
2289.55 943
2290.00 948
2290.45 1037
2290.91 996
2291.36 992
2291.81 1002
2292.26 1052
2292.71 1118
2293.16 1131
2293.61 1162
2294.06 1197
2294.52 1128
2294.97 1149
2295.42 1158
2295.87 1136
2296.32 1046
2296.77 1049
2297.22 1072
2297.68 999
2298.13 961
2298.58 937
2299.03 938
2299.48 973
2299.94 943
2300.39 928
2300.84 901
2301.29 911
2301.74 914
2302.20 880
2302.65 864
2303.10 850
2303.55 904
2304.01 875
2304.46 890
2304.91 881
2305.36 867
2305.82 904
2306.27 902
2306.72 879
2307.17 921
2307.63 954
2308.08 952
2308.53 957
2308.98 1011
2309.44 1008
2309.89 1032
2310.34 1038
2310.80 1062
2311.25 1007
2311.70 1047
2312.16 1012
2312.61 988
2313.06 999
2313.52 980
2313.97 1007
2314.42 961
2314.88 973
2315.33 957
2315.78 985
2316.24 1079
2316.69 1066
2317.14 1074
2317.60 1109
2318.05 1189
2318.50 1140
2318.96 1101
2319.41 1118
2319.87 1083
2320.32 1099
2320.77 1101
2321.23 1052
2321.68 1054
2322.14 1024
2322.59 1003
2323.04 1028
2323.50 1051
2323.95 1079
2324.41 1134
2324.86 1197
2325.32 1238
2325.77 1293
2326.23 1152
2326.68 1219
2327.13 1236
2327.59 1139
2328.04 1124
2328.50 1088
2328.95 1071
2329.41 1054
2329.86 1001
2330.32 971
2330.77 999
2331.23 981
2331.68 988
2332.14 985
2332.59 952
2333.05 970
2333.50 1001
2333.96 978
2334.41 987
2334.87 1012
2335.33 998
2335.78 993
2336.24 997
2336.69 991
2337.15 903
2337.60 938
2338.06 970
2338.51 947
2338.97 974
2339.43 908
2339.88 941
2340.34 896
2340.79 892
2341.25 910
2341.71 921
2342.16 869
2342.62 897
2343.07 866
2343.53 860
2343.99 887
2344.44 897
2344.90 896
2345.36 893
2345.81 901
2346.27 949
2346.73 913
2347.18 956
2347.64 933
2348.09 930
2348.55 945
2349.01 953
2349.47 952
2349.92 963
2350.38 982
2350.84 1011
2351.29 995
2351.75 952
2352.21 971
2352.66 1007
2353.12 953
2353.58 882
2354.04 879
2354.49 907
2354.95 885
2355.41 846
2355.86 895
2356.32 877
2356.78 836
2357.24 822
2357.70 865
2358.15 880
2358.61 855
2359.07 862
2359.53 823
2359.98 874
2360.44 816
2360.90 867
2361.36 827
2361.82 849
2362.27 895
2362.73 842
2363.19 847
2363.65 881
2364.11 852
2364.56 861
2365.02 875
2365.48 891
2365.94 861
2366.40 893
2366.86 918
2367.31 907
2367.77 922
2368.23 943
2368.69 917
2369.15 903
2369.61 844
2370.07 882
2370.53 833
2370.98 900
2371.44 890
2371.90 831
2372.36 841
2372.82 862
2373.28 894
2373.74 868
2374.20 843
2374.66 867
2375.12 875
2375.58 913
2376.04 905
2376.49 854
2376.95 840
2377.41 939
2377.87 930
2378.33 877
2378.79 852
2379.25 777
2379.71 799
2380.17 809
2380.63 878
2381.09 813
2381.55 855
2382.01 883
2382.47 836
2382.93 799
2383.39 790
2383.85 829
2384.31 833
2384.77 840
2385.23 777
2385.69 760
2386.15 819
2386.61 805
2387.07 843
2387.53 805
2387.99 818
2388.46 823
2388.92 821
2389.38 854
2389.84 880
2390.30 904
2390.76 818
2391.22 828
2391.68 848
2392.14 823
2392.60 843
2393.06 853
2393.52 832
2393.99 830
2394.45 885
2394.91 849
2395.37 851
2395.83 871
2396.29 858
2396.75 823
2397.21 849
2397.68 835
2398.14 815
2398.60 865
2399.06 856
2399.52 838
2399.98 830
2400.45 795
2400.91 812
2401.37 766
2401.83 782
2402.29 817
2402.76 812
2403.22 859
2403.68 815
2404.14 818
2404.60 824
2405.07 865
2405.53 885
2405.99 903
2406.45 904
2406.91 947
2407.38 907
2407.84 904
2408.30 866
2408.76 854
2409.23 819
2409.69 853
2410.15 889
2410.62 767
2411.08 776
2411.54 819
2412.00 780
2412.47 776
2412.93 773
2413.39 847
2413.86 820
2414.32 768
2414.78 780
2415.24 795
2415.71 780
2416.17 812
2416.63 772
2417.10 805
2417.56 837
2418.02 845
2418.49 815
2418.95 821
2419.42 853
2419.88 832
2420.34 838
2420.81 828
2421.27 806
2421.73 762
2422.20 806
2422.66 855
2423.13 814
2423.59 811
2424.05 840
2424.52 834
2424.98 821
2425.45 842
2425.91 795
2426.37 757
2426.84 775
2427.30 780
2427.77 725
2428.23 773
2428.70 803
2429.16 797
2429.62 814
2430.09 762
2430.55 806
2431.02 790
2431.48 833
2431.95 748
2432.41 727
2432.88 774
2433.34 799
2433.81 777
2434.27 804
2434.74 864
2435.20 813
2435.67 784
2436.13 741
2436.60 742
2437.06 799
2437.53 790
2437.99 748
2438.46 810
2438.92 891
2439.39 819
2439.86 823
2440.32 834
2440.79 823
2441.25 842
2441.72 851
2442.18 820
2442.65 770
2443.12 786
2443.58 811
2444.05 794
2444.51 749
2444.98 790
2445.44 787
2445.91 754
2446.38 837
2446.84 817
2447.31 798
2447.78 823
2448.24 764
2448.71 792
2449.17 756
2449.64 845
2450.11 836
2450.57 808
2451.04 785
2451.51 780
2451.97 808
2452.44 792
2452.91 808
2453.37 741
2453.84 781
2454.31 768
2454.78 796
2455.24 753
2455.71 757
2456.18 723
2456.64 737
2457.11 741
2457.58 747
2458.04 740
2458.51 784
2458.98 809
2459.45 763
2459.91 783
2460.38 798
2460.85 795
2461.32 752
2461.78 765
2462.25 835
2462.72 816
2463.19 788
2463.66 750
2464.12 768
2464.59 767
2465.06 795
2465.53 807
2465.99 842
2466.46 832
2466.93 833
2467.40 832
2467.87 810
2468.34 782
2468.80 784
2469.27 796
2469.74 826
2470.21 768
2470.68 794
2471.15 778
2471.61 787
2472.08 768
2472.55 761
2473.02 769
2473.49 773
2473.96 771
2474.43 760
2474.90 766
2475.36 750
2475.83 781
2476.30 750
2476.77 797
2477.24 779
2477.71 800
2478.18 789
2478.65 821
2479.12 797
2479.59 755
2480.06 771
2480.52 744
2480.99 704
2481.46 738
2481.93 729
2482.40 721
2482.87 708
2483.34 720
2483.81 732
2484.28 749
2484.75 740
2485.22 773
2485.69 797
2486.16 804
2486.63 807
2487.10 821
2487.57 819
2488.04 787
2488.51 791
2488.98 880
2489.45 833
2489.92 808
2490.39 831
2490.86 856
2491.33 827
2491.80 801
2492.27 763
2492.74 800
2493.21 770
2493.69 809
2494.16 820
2494.63 798
2495.10 833
2495.57 848
2496.04 865
2496.51 803
2496.98 815
2497.45 816
2497.92 814
2498.39 788
2498.86 766
2499.34 715
2499.81 790
2500.28 770
2500.75 788
2501.22 789
2501.69 811
2502.16 775
2502.64 745
2503.11 740
2503.58 744
2504.05 763
2504.52 800
2504.99 795
2505.47 800
2505.94 774
2506.41 766
2506.88 797
2507.35 757
2507.82 769
2508.30 801
2508.77 808
2509.24 834
2509.71 776
2510.18 742
2510.66 787
2511.13 823
2511.60 795
2512.07 838
2512.55 813
2513.02 812
2513.49 783
2513.96 819
2514.44 818
2514.91 822
2515.38 863
2515.85 828
2516.33 774
2516.80 817
2517.27 819
2517.75 826
2518.22 840
2518.69 872
2519.16 792
2519.64 830
2520.11 851
2520.58 823
2521.06 869
2521.53 857
2522.00 896
2522.48 911
2522.95 839
2523.42 784
2523.90 822
2524.37 818
2524.84 826
2525.32 848
2525.79 833
2526.27 803
2526.74 779
2527.21 824
2527.69 833
2528.16 790
2528.63 823
2529.11 790
2529.58 807
2530.06 811
2530.53 840
2531.00 862
2531.48 852
2531.95 847
2532.43 812
2532.90 808
2533.38 791
2533.85 837
2534.32 835
2534.80 777
2535.27 820
2535.75 825
2536.22 832
2536.70 831
2537.17 830
2537.65 867
2538.12 893
2538.60 833
2539.07 866
2539.55 808
2540.02 838
2540.50 825
2540.97 832
2541.45 846
2541.92 825
2542.40 809
2542.87 845
2543.35 797
2543.82 790
2544.30 806
2544.77 831
2545.25 837
2545.72 814
2546.20 816
2546.68 831
2547.15 877
2547.63 903
2548.10 885
2548.58 891
2549.05 925
2549.53 967
2550.01 983
2550.48 1013
2550.96 1004
2551.43 996
2551.91 1062
2552.39 1051
2552.86 1008
2553.34 1010
2553.82 1047
2554.29 1024
2554.77 995
2555.24 962
2555.72 941
2556.20 960
2556.67 906
2557.15 892
2557.63 853
2558.10 821
2558.58 800
2559.06 801
2559.53 815
2560.01 812
2560.49 860
2560.96 827
2561.44 824
2561.92 769
2562.40 810
2562.87 833
2563.35 813
2563.83 765
2564.30 755
2564.78 738
2565.26 727
2565.74 772
2566.21 773
2566.69 735
2567.17 794
2567.65 794
2568.12 865
2568.60 794
2569.08 769
2569.56 752
2570.03 787
2570.51 814
2570.99 739
2571.47 775
2571.95 792
2572.42 770
2572.90 758
2573.38 789
2573.86 764
2574.34 763
2574.81 752
2575.29 828
2575.77 760
2576.25 759
2576.73 797
2577.21 768
2577.68 786
2578.16 795
2578.64 772
2579.12 798
2579.60 773
2580.08 793
2580.56 762
2581.04 800
2581.51 768
2581.99 759
2582.47 776
2582.95 749
2583.43 747
2583.91 758
2584.39 790
2584.87 800
2585.35 786
2585.83 779
2586.31 757
2586.78 758
2587.26 721
2587.74 740
2588.22 764
2588.70 774
2589.18 738
2589.66 769
2590.14 760
2590.62 784
2591.10 793
2591.58 756
2592.06 790
2592.54 760
2593.02 761
2593.50 765
2593.98 739
2594.46 769
2594.94 773
2595.42 740
2595.90 741
2596.38 745
2596.86 725
2597.34 730
2597.82 716
2598.30 741
2598.78 723
2599.26 715
2599.74 742
2600.22 740
2600.70 730
2601.19 704
2601.67 726
2602.15 729
2602.63 680
2603.11 702
2603.59 699
2604.07 754
2604.55 749
2605.03 717
2605.51 755
2605.99 735
2606.48 778
2606.96 772
2607.44 797
2607.92 772
2608.40 782
2608.88 782
2609.36 812
2609.84 777
2610.33 768
2610.81 815
2611.29 804
2611.77 804
2612.25 769
2612.73 772
2613.22 755
2613.70 764
2614.18 758
2614.66 761
2615.14 717
2615.63 751
2616.11 800
2616.59 747
2617.07 748
2617.55 775
2618.04 788
2618.52 804
2619.00 790
2619.48 777
2619.97 783
2620.45 775
2620.93 766
2621.41 753
2621.90 738
2622.38 735
2622.86 742
2623.34 719
2623.83 753
2624.31 741
2624.79 734
2625.27 774
2625.76 752
2626.24 768
2626.72 773
2627.21 747
2627.69 758
2628.17 709
2628.66 734
2629.14 715
2629.62 721
2630.11 746
2630.59 754
2631.07 732
2631.56 732
2632.04 780
2632.52 737
2633.01 695
2633.49 723
2633.97 711
2634.46 773
2634.94 776
2635.43 742
2635.91 763
2636.39 778
2636.88 763
2637.36 798
2637.85 762
2638.33 782
2638.81 760
2639.30 699
2639.78 733
2640.27 781
2640.75 775
2641.24 736
2641.72 714
2642.20 677
2642.69 691
2643.17 722
2643.66 708
2644.14 736
2644.63 731
2645.11 772
2645.60 744
2646.08 705
2646.57 698
2647.05 739
2647.54 720
2648.02 695
2648.51 724
2648.99 752
2649.48 758
2649.96 761
2650.45 737
2650.93 681
2651.42 712
2651.90 760
2652.39 729
2652.87 707
2653.36 717
2653.84 745
2654.33 712
2654.82 762
2655.30 734
2655.79 722
2656.27 748
2656.76 703
2657.24 703
2657.73 703
2658.22 801
2658.70 732
2659.19 713
2659.67 729
2660.16 732
2660.65 750
2661.13 770
2661.62 763
2662.10 731
2662.59 733
2663.08 751
2663.56 740
2664.05 762
2664.54 716
2665.02 732
2665.51 761
2666.00 744
2666.48 797
2666.97 781
2667.46 805
2667.94 764
2668.43 759
2668.92 712
2669.40 745
2669.89 780
2670.38 784
2670.86 767
2671.35 731
2671.84 752
2672.33 734
2672.81 778
2673.30 742
2673.79 761
2674.28 787
2674.76 801
2675.25 785
2675.74 789
2676.23 791
2676.71 787
2677.20 740
2677.69 714
2678.18 760
2678.66 736
2679.15 760
2679.64 741
2680.13 763
2680.62 742
2681.10 752
2681.59 740
2682.08 768
2682.57 722
2683.06 711
2683.54 699
2684.03 735
2684.52 738
2685.01 781
2685.50 764
2685.99 735
2686.47 684
2686.96 714
2687.45 735
2687.94 722
2688.43 737
2688.92 743
2689.41 753
2689.89 759
2690.38 770
2690.87 787
2691.36 773
2691.85 796
2692.34 753
2692.83 744
2693.32 732
2693.81 801
2694.30 777
2694.79 783
2695.27 782
2695.76 780
2696.25 825
2696.74 797
2697.23 785
2697.72 772
2698.21 751
2698.70 837
2699.19 738
2699.68 753
2700.17 750
2700.66 742
2701.15 756
2701.64 726
2702.13 752
2702.62 790
2703.11 782
2703.60 760
2704.09 804
2704.58 805
2705.07 785
2705.56 771
2706.05 789
2706.54 803
2707.03 801
2707.52 757
2708.01 750
2708.50 768
2708.99 774
2709.48 759
2709.97 765
2710.46 752
2710.96 759
2711.45 774
2711.94 759
2712.43 752
2712.92 741
2713.41 769
2713.90 773
2714.39 764
2714.88 750
2715.37 681
2715.86 738
2716.36 698
2716.85 711
2717.34 748
2717.83 732
2718.32 702
2718.81 733
2719.30 735
2719.80 786
2720.29 798
2720.78 791
2721.27 858
2721.76 838
2722.25 791
2722.75 816
2723.24 843
2723.73 776
2724.22 835
2724.71 808
2725.21 823
2725.70 833
2726.19 785
2726.68 752
2727.17 743
2727.67 767
2728.16 762
2728.65 744
2729.14 783
2729.64 765
2730.13 720
2730.62 781
2731.11 789
2731.61 797
2732.10 783
2732.59 760
2733.08 754
2733.58 733
2734.07 775
2734.56 787
2735.05 733
2735.55 780
2736.04 792
2736.53 764
2737.03 735
2737.52 774
2738.01 814
2738.51 844
2739.00 844
2739.49 815
2739.99 769
2740.48 801
2740.97 842
2741.47 870
2741.96 805
2742.45 803
2742.95 822
2743.44 802
2743.93 740
2744.43 736
2744.92 753
2745.42 764
2745.91 766
2746.40 756
2746.90 740
2747.39 772
2747.89 784
2748.38 743
2748.87 745
2749.37 768
2749.86 746
2750.36 790
2750.85 761
2751.34 707
2751.84 725
2752.33 736
2752.83 735
2753.32 706
2753.82 752
2754.31 761
2754.81 733
2755.30 742
2755.80 749
2756.29 757
2756.79 778
2757.28 777
2757.78 794
2758.27 791
2758.77 739
2759.26 719
2759.76 703
2760.25 755
2760.75 717
2761.24 709
2761.74 692
2762.23 726
2762.73 743
2763.22 687
2763.72 744
2764.21 699
2764.71 730
2765.20 761
2765.70 772
2766.20 729
2766.69 762
2767.19 757
2767.68 698
2768.18 732
2768.68 744
2769.17 743
2769.67 779
2770.16 769
2770.66 802
2771.16 754
2771.65 749
2772.15 795
2772.64 730
2773.14 755
2773.64 735
2774.13 748
2774.63 737
2775.13 714
2775.62 736
2776.12 773
2776.62 680
2777.11 648
2777.61 700
2778.11 743
2778.60 732
2779.10 728
2779.60 737
2780.09 750
2780.59 728
2781.09 715
2781.58 703
2782.08 715
2782.58 712
2783.08 670
2783.57 704
2784.07 653
2784.57 668
2785.07 665
2785.56 693
2786.06 708
2786.56 696
2787.06 687
2787.55 738
2788.05 728
2788.55 661
2789.05 648
2789.54 688
2790.04 734
2790.54 711
2791.04 725
2791.54 724
2792.03 725
2792.53 716
2793.03 750
2793.53 712
2794.03 696
2794.52 787
2795.02 796
2795.52 728
2796.02 673
2796.52 746
2797.02 751
2797.51 739
2798.01 721
2798.51 775
2799.01 747
2799.51 729
2800.01 686
2800.51 721
2801.00 727
2801.50 684
2802.00 734
2802.50 764
2803.00 708
2803.50 753
2804.00 746
2804.50 697
2805.00 732
2805.50 706
2806.00 729
2806.49 755
2806.99 733
2807.49 778
2807.99 771
2808.49 744
2808.99 815
2809.49 828
2809.99 824
2810.49 887
2810.99 855
2811.49 943
2811.99 881
2812.49 890
2812.99 873
2813.49 829
2813.99 791
2814.49 756
2814.99 755
2815.49 752
2815.99 711
2816.49 778
2816.99 795
2817.49 804
2817.99 696
2818.49 711
2818.99 756
2819.49 735
2819.99 711
2820.49 735
2820.99 765
2821.49 748
2821.99 747
2822.50 710
2823.00 789
2823.50 716
2824.00 706
2824.50 701
2825.00 700
2825.50 724
2826.00 696
2826.50 711
2827.00 741
2827.50 718
2828.01 686
2828.51 670
2829.01 662
2829.51 667
2830.01 694
2830.51 688
2831.01 690
2831.52 742
2832.02 731
2832.52 734
2833.02 703
2833.52 712
2834.02 672
2834.53 730
2835.03 734
2835.53 722
2836.03 733
2836.53 722
2837.03 698
2837.54 722
2838.04 758
2838.54 732
2839.04 684
2839.55 696
2840.05 745
2840.55 711
2841.05 701
2841.55 722
2842.06 684
2842.56 687
2843.06 715
2843.56 701
2844.07 697
2844.57 753
2845.07 741
2845.58 748
2846.08 745
2846.58 730
2847.08 780
2847.59 737
2848.09 716
2848.59 745
2849.10 737
2849.60 721
2850.10 721
2850.61 759
2851.11 743
2851.61 734
2852.12 723
2852.62 715
2853.12 709
2853.63 703
2854.13 728
2854.63 730
2855.14 716
2855.64 725
2856.14 697
2856.65 724
2857.15 712
2857.66 737
2858.16 731
2858.66 766
2859.17 674
2859.67 711
2860.17 774
2860.68 739
2861.18 675
2861.69 685
2862.19 713
2862.70 684
2863.20 708
2863.70 726
2864.21 720
2864.71 704
2865.22 691
2865.72 718
2866.23 701
2866.73 692
2867.24 703
2867.74 732
2868.25 722
2868.75 737
2869.26 699
2869.76 686
2870.27 726
2870.77 727
2871.28 779
2871.78 712
2872.29 738
2872.79 759
2873.30 770
2873.80 730
2874.31 812
2874.81 799
2875.32 780
2875.82 751
2876.33 710
2876.83 756
2877.34 698
2877.84 633
2878.35 703
2878.86 704
2879.36 685
2879.87 700
2880.37 723
2880.88 709
2881.39 681
2881.89 734
2882.40 742
2882.90 728
2883.41 714
2883.92 780
2884.42 800
2884.93 790
2885.43 816
2885.94 816
2886.45 881
2886.95 885
2887.46 864
2887.97 925
2888.47 926
2888.98 874
2889.49 900
2889.99 918
2890.50 896
2891.01 970
2891.51 904
2892.02 931
2892.53 912
2893.03 924
2893.54 904
2894.05 872
2894.55 894
2895.06 924
2895.57 955
2896.08 995
2896.58 949
2897.09 974
2897.60 944
2898.11 956
2898.61 922
2899.12 932
2899.63 893
2900.13 904
2900.64 870
2901.15 807
2901.66 869
2902.17 868
2902.67 880
2903.18 809
2903.69 833
2904.20 822
2904.70 838
2905.21 840
2905.72 837
2906.23 884
2906.74 877
2907.25 899
2907.75 879
2908.26 856
2908.77 811
2909.28 826
2909.79 805
2910.30 810
2910.80 771
2911.31 753
2911.82 775
2912.33 786
2912.84 770
2913.35 758
2913.86 755
2914.36 769
2914.87 765
2915.38 773
2915.89 773
2916.40 784
2916.91 809
2917.42 826
2917.93 857
2918.44 826
2918.95 835
2919.46 853
2919.96 824
2920.47 826
2920.98 839
2921.49 856
2922.00 868
2922.51 812
2923.02 846
2923.53 874
2924.04 921
2924.55 879
2925.06 813
2925.57 807
2926.08 818
2926.59 873
2927.10 845
2927.61 845
2928.12 841
2928.63 811
2929.14 785
2929.65 783
2930.16 790
2930.67 783
2931.18 762
2931.69 762
2932.20 782
2932.71 765
2933.22 761
2933.73 807
2934.24 828
2934.75 773
2935.26 803
2935.77 773
2936.29 786
2936.80 829
2937.31 828
2937.82 849
2938.33 849
2938.84 862
2939.35 853
2939.86 910
2940.37 881
2940.88 888
2941.39 836
2941.91 807
2942.42 813
2942.93 828
2943.44 745
2943.95 780
2944.46 846
2944.97 794
2945.49 745
2946.00 740
2946.51 790
2947.02 799
2947.53 773
2948.04 771
2948.56 767
2949.07 706
2949.58 753
2950.09 722
2950.60 752
2951.12 760
2951.63 760
2952.14 792
2952.65 781
2953.16 768
2953.68 818
2954.19 854
2954.70 832
2955.21 852
2955.73 860
2956.24 838
2956.75 858
2957.26 886
2957.78 865
2958.29 888
2958.80 923
2959.31 951
2959.83 922
2960.34 842
2960.85 876
2961.36 889
2961.88 927
2962.39 856
2962.90 911
2963.42 885
2963.93 975
2964.44 898
2964.96 871
2965.47 909
2965.98 920
2966.50 973
2967.01 930
2967.52 937
2968.04 924
2968.55 959
2969.06 958
2969.58 971
2970.09 946
2970.60 968
2971.12 988
2971.63 989
2972.15 899
2972.66 859
2973.17 853
2973.69 860
2974.20 846
2974.72 862
2975.23 840
2975.74 842
2976.26 881
2976.77 882
2977.29 903
2977.80 919
2978.31 939
2978.83 994
2979.34 983
2979.86 981
2980.37 977
2980.89 995
2981.40 1024
2981.92 1038
2982.43 1028
2982.95 993
2983.46 1026
2983.98 1039
2984.49 1038
2985.01 1019
2985.52 1043
2986.04 1074
2986.55 1099
2987.07 1068
2987.58 1053
2988.10 1155
2988.61 1098
2989.13 1155
2989.64 1137
2990.16 1154
2990.67 1146
2991.19 1143
2991.70 1134
2992.22 1136
2992.73 1119
2993.25 1108
2993.77 1193
2994.28 1217
2994.80 1186
2995.31 1159
2995.83 1240
2996.35 1298
2996.86 1323
2997.38 1352
2997.89 1445
2998.41 1475
2998.93 1487
2999.44 1450
2999.96 1504
3000.47 1569
3000.99 1580
3001.51 1615
3002.02 1750
3002.54 1892
3003.06 2099
3003.57 2367
3004.09 2743
3004.61 3066
3005.12 3348
3005.64 3644
3006.16 3789
3006.67 3814
3007.19 3601
3007.71 3404
3008.22 3038
3008.74 2637
3009.26 2453
3009.77 2174
3010.29 1886
3010.81 1727
3011.33 1558
3011.84 1469
3012.36 1409
3012.88 1338
3013.40 1272
3013.91 1306
3014.43 1277
3014.95 1233
3015.47 1175
3015.98 1145
3016.50 1181
3017.02 1137
3017.54 1160
3018.05 1155
3018.57 1172
3019.09 1109
3019.61 1088
3020.13 1103
3020.64 1093
3021.16 1054
3021.68 1097
3022.20 1115
3022.72 1096
3023.23 1132
3023.75 1089
3024.27 1100
3024.79 1139
3025.31 1141
3025.83 1104
3026.34 1102
3026.86 1081
3027.38 1084
3027.90 1078
3028.42 1118
3028.94 1067
3029.46 1035
3029.98 1064
3030.49 1077
3031.01 1048
3031.53 1030
3032.05 1052
3032.57 1047
3033.09 1051
3033.61 1013
3034.13 983
3034.65 1035
3035.17 1020
3035.68 1001
3036.20 1015
3036.72 1068
3037.24 1046
3037.76 1004
3038.28 1002
3038.80 1021
3039.32 1048
3039.84 982
3040.36 1004
3040.88 1012
3041.40 1020
3041.92 999
3042.44 995
3042.96 964
3043.48 951
3044.00 966
3044.52 995
3045.04 999
3045.56 986
3046.08 965
3046.60 942
3047.12 956
3047.64 956
3048.16 945
3048.68 953
3049.20 936
3049.72 950
3050.24 946
3050.76 940
3051.28 925
3051.80 929
3052.33 923
3052.85 933
3053.37 912
3053.89 934
3054.41 943
3054.93 939
3055.45 935
3055.97 954
3056.49 968
3057.01 1000
3057.54 939
3058.06 955
3058.58 973
3059.10 990
3059.62 981
3060.14 968
3060.66 959
3061.18 988
3061.71 1008
3062.23 1053
3062.75 1015
3063.27 1047
3063.79 1007
3064.31 1035
3064.84 1070
3065.36 1066
3065.88 1082
3066.40 1075
3066.92 1126
3067.45 1146
3067.97 1159
3068.49 1155
3069.01 1117
3069.53 1135
3070.06 1117
3070.58 1098
3071.10 1048
3071.62 1099
3072.15 1160
3072.67 1079
3073.19 1096
3073.71 1119
3074.24 1098
3074.76 1104
3075.28 1118
3075.80 1148
3076.33 1133
3076.85 1155
3077.37 1289
3077.90 1295
3078.42 1331
3078.94 1460
3079.46 1486
3079.99 1496
3080.51 1602
3081.03 1567
3081.56 1575
3082.08 1595
3082.60 1637
3083.13 1580
3083.65 1509
3084.17 1557
3084.70 1544
3085.22 1549
3085.74 1462
3086.27 1380
3086.79 1334
3087.31 1367
3087.84 1396
3088.36 1327
3088.89 1379
3089.41 1321
3089.93 1344
3090.46 1360
3090.98 1364
3091.51 1414
3092.03 1450
3092.55 1472
3093.08 1515
3093.60 1562
3094.13 1667
3094.65 1785
3095.18 1970
3095.70 2145
3096.22 2193
3096.75 2267
3097.27 2333
3097.80 2388
3098.32 2468
3098.85 2357
3099.37 2431
3099.90 2545
3100.42 2755
3100.95 3080
3101.47 3642
3102.00 4405
3102.52 5204
3103.05 5893
3103.57 6421
3104.10 6571
3104.62 6697
3105.15 6436
3105.67 5689
3106.20 5049
3106.72 4312
3107.25 3762
3107.77 3243
3108.30 2794
3108.82 2383
3109.35 2265
3109.88 2013
3110.40 1807
3110.93 1754
3111.45 1696
3111.98 1707
3112.50 1650
3113.03 1669
3113.56 1583
3114.08 1511
3114.61 1534
3115.13 1418
3115.66 1430
3116.19 1427
3116.71 1419
3117.24 1373
3117.77 1253
3118.29 1194
3118.82 1325
3119.34 1338
3119.87 1366
3120.40 1326
3120.92 1402
3121.45 1410
3121.98 1399
3122.50 1433
3123.03 1469
3123.56 1471
3124.08 1400
3124.61 1391
3125.14 1312
3125.66 1327
3126.19 1324
3126.72 1288
3127.25 1254
3127.77 1208
3128.30 1215
3128.83 1215
3129.35 1157
3129.88 1101
3130.41 1144
3130.94 1154
3131.46 1161
3131.99 1136
3132.52 1104
3133.05 1107
3133.57 1082
3134.10 1164
3134.63 1120
3135.16 1110
3135.68 1091
3136.21 1072
3136.74 1055
3137.27 1070
3137.80 1002
3138.32 998
3138.85 1030
3139.38 1019
3139.91 956
3140.44 991
3140.97 990
3141.49 979
3142.02 988
3142.55 969
3143.08 967
3143.61 939
3144.14 986
3144.66 950
3145.19 928
3145.72 908
3146.25 978
3146.78 940
3147.31 965
3147.84 945
3148.36 970
3148.89 992
3149.42 953
3149.95 974
3150.48 957
3151.01 968
3151.54 949
3152.07 963
3152.60 979
3153.13 947
3153.66 941
3154.19 986
3154.71 960
3155.24 993
3155.77 1001
3156.30 1014
3156.83 972
3157.36 999
3157.89 997
3158.42 997
3158.95 924
3159.48 1006
3160.01 986
3160.54 952
3161.07 964
3161.60 938
3162.13 960
3162.66 914
3163.19 908
3163.72 891
3164.25 928
3164.78 868
3165.31 857
3165.84 884
3166.37 913
3166.90 912
3167.43 874
3167.96 882
3168.49 862
3169.02 859
3169.56 883
3170.09 882
3170.62 835
3171.15 853
3171.68 900
3172.21 905
3172.74 811
3173.27 892
3173.80 884
3174.33 857
3174.86 841
3175.40 944
3175.93 938
3176.46 925
3176.99 900
3177.52 883
3178.05 975
3178.58 899
3179.11 860
3179.65 884
3180.18 799
3180.71 814
3181.24 862
3181.77 867
3182.30 894
3182.84 815
3183.37 801
3183.90 849
3184.43 844
3184.96 843
3185.49 798
3186.03 778
3186.56 802
3187.09 822
3187.62 870
3188.16 853
3188.69 895
3189.22 890
3189.75 839
3190.28 862
3190.82 851
3191.35 856
3191.88 887
3192.41 869
3192.95 885
3193.48 866
3194.01 872
3194.55 879
3195.08 906
3195.61 873
3196.14 900
3196.68 854
3197.21 859
3197.74 865
3198.28 885
3198.81 849
3199.34 932
3199.87 954
3200.41 920
3200.94 899
3201.47 890
3202.01 909
3202.54 899
3203.07 880
3203.61 905
3204.14 861
3204.68 895
3205.21 938
3205.74 930
3206.28 975
3206.81 1030
3207.34 1071
3207.88 1028
3208.41 1068
3208.95 1072
3209.48 1097
3210.01 1123
3210.55 1126
3211.08 1176
3211.62 1191
3212.15 1165
3212.68 1122
3213.22 1132
3213.75 1102
3214.29 1109
3214.82 1119
3215.36 1069
3215.89 1014
3216.42 960
3216.96 925
3217.49 1000
3218.03 956
3218.56 910
3219.10 905
3219.63 904
3220.17 934
3220.70 929
3221.24 934
3221.77 931
3222.31 945
3222.84 986
3223.38 1030
3223.91 1032
3224.45 1118
3224.98 1166
3225.52 1152
3226.05 1205
3226.59 1158
3227.12 1150
3227.66 1196
3228.20 1148
3228.73 1142
3229.27 1144
3229.80 1151
3230.34 1119
3230.87 1116
3231.41 1108
3231.95 1137
3232.48 1140
3233.02 1107
3233.55 1183
3234.09 1197
3234.63 1180
3235.16 1197
3235.70 1260
3236.23 1254
3236.77 1329
3237.31 1381
3237.84 1349
3238.38 1464
3238.92 1446
3239.45 1371
3239.99 1362
3240.53 1350
3241.06 1341
3241.60 1358
3242.14 1310
3242.67 1333
3243.21 1355
3243.75 1351
3244.28 1436
3244.82 1413
3245.36 1378
3245.89 1386
3246.43 1471
3246.97 1568
3247.50 1511
3248.04 1543
3248.58 1572
3249.12 1580
3249.65 1651
3250.19 1859
3250.73 2073
3251.27 2326
3251.80 2742
3252.34 3243
3252.88 3648
3253.42 3996
3253.95 4048
3254.49 4117
3255.03 4023
3255.57 3784
3256.10 3527
3256.64 3040
3257.18 2681
3257.72 2508
3258.26 2281
3258.79 2121
3259.33 1998
3259.87 1926
3260.41 1969
3260.95 2037
3261.49 2096
3262.02 2137
3262.56 2320
3263.10 2280
3263.64 2382
3264.18 2391
3264.72 2392
3265.25 2319
3265.79 2485
3266.33 2546
3266.87 2611
3267.41 2668
3267.95 2670
3268.49 2631
3269.03 2477
3269.56 2378
3270.10 2178
3270.64 2129
3271.18 1946
3271.72 1822
3272.26 1750
3272.80 1763
3273.34 1715
3273.88 1612
3274.42 1591
3274.96 1670
3275.50 1627
3276.04 1569
3276.57 1573
3277.11 1581
3277.65 1571
3278.19 1575
3278.73 1584
3279.27 1592
3279.81 1550
3280.35 1503
3280.89 1575
3281.43 1590
3281.97 1634
3282.51 1592
3283.05 1562
3283.59 1573
3284.13 1534
3284.67 1542
3285.21 1487
3285.75 1562
3286.29 1619
3286.83 1599
3287.37 1508
3287.91 1520
3288.46 1619
3289.00 1731
3289.54 1707
3290.08 1678
3290.62 1725
3291.16 1902
3291.70 1913
3292.24 1988
3292.78 2111
3293.32 2088
3293.86 2219
3294.40 2340
3294.94 2429
3295.49 2547
3296.03 2681
3296.57 2685
3297.11 2607
3297.65 2555
3298.19 2585
3298.73 2481
3299.27 2328
3299.82 2211
3300.36 2207
3300.90 2044
3301.44 1944
3301.98 1886
3302.52 1886
3303.07 1944
3303.61 1854
3304.15 1868
3304.69 1830
3305.23 1753
3305.77 1865
3306.32 1911
3306.86 1852
3307.40 1856
3307.94 1951
3308.49 2010
3309.03 2071
3309.57 2204
3310.11 2240
3310.65 2190
3311.20 2286
3311.74 2290
3312.28 2334
3312.82 2277
3313.37 2264
3313.91 2239
3314.45 2222
3314.99 2214
3315.54 2291
3316.08 2364
3316.62 2476
3317.17 2629
3317.71 2739
3318.25 2952
3318.79 3110
3319.34 3203
3319.88 3233
3320.42 3347
3320.97 3509
3321.51 3445
3322.05 3290
3322.60 3171
3323.14 3043
3323.68 2975
3324.23 2847
3324.77 2691
3325.31 2667
3325.86 2620
3326.40 2542
3326.94 2458
3327.49 2403
3328.03 2343
3328.58 2364
3329.12 2392
3329.66 2435
3330.21 2486
3330.75 2647
3331.30 2890
3331.84 3475
3332.38 4239
3332.93 5309
3333.47 6875
3334.02 8721
3334.56 10643
3335.10 12505
3335.65 14107
3336.19 15159
3336.74 15368
3337.28 15331
3337.83 14805
3338.37 13693
3338.92 12128
3339.46 10559
3340.01 9176
3340.55 7558
3341.10 6155
3341.64 5116
3342.18 4223
3342.73 3518
3343.27 3029
3343.82 2722
3344.36 2464
3344.91 2282
3345.46 2097
3346.00 2060
3346.55 1898
3347.09 1920
3347.64 1823
3348.18 1823
3348.73 1810
3349.27 1760
3349.82 1698
3350.36 1744
3350.91 1757
3351.46 1645
3352.00 1583
3352.55 1646
3353.09 1617
3353.64 1591
3354.18 1568
3354.73 1538
3355.28 1527
3355.82 1547
3356.37 1540
3356.91 1518
3357.46 1517
3358.01 1578
3358.55 1537
3359.10 1561
3359.65 1528
3360.19 1581
3360.74 1587
3361.28 1630
3361.83 1659
3362.38 1748
3362.92 1724
3363.47 1797
3364.02 1801
3364.56 1874
3365.11 1844
3365.66 1779
3366.20 1740
3366.75 1810
3367.30 1693
3367.85 1575
3368.39 1633
3368.94 1613
3369.49 1600
3370.03 1514
3370.58 1567
3371.13 1583
3371.68 1626
3372.22 1681
3372.77 1770
3373.32 1824
3373.87 1908
3374.41 1940
3374.96 2046
3375.51 2004
3376.06 1863
3376.60 1809
3377.15 1749
3377.70 1675
3378.25 1593
3378.79 1516
3379.34 1442
3379.89 1431
3380.44 1345
3380.99 1308
3381.53 1272
3382.08 1302
3382.63 1293
3383.18 1303
3383.73 1261
3384.28 1199
3384.82 1198
3385.37 1216
3385.92 1199
3386.47 1170
3387.02 1182
3387.57 1172
3388.12 1113
3388.66 1091
3389.21 1148
3389.76 1122
3390.31 1163
3390.86 1131
3391.41 1173
3391.96 1153
3392.51 1101
3393.05 1166
3393.60 1111
3394.15 1125
3394.70 1142
3395.25 1140
3395.80 1132
3396.35 1177
3396.90 1147
3397.45 1200
3398.00 1222
3398.55 1217
3399.10 1242
3399.65 1252
3400.20 1204
3400.75 1222
3401.30 1190
3401.85 1168
3402.40 1126
3402.95 1057
3403.50 1058
3404.05 1050
3404.59 1064
3405.14 1017
3405.70 1000
3406.25 1000
3406.80 960
3407.35 960
3407.90 1045
3408.45 996
3409.00 1060
3409.55 1058
3410.10 1093
3410.65 1112
3411.20 1157
3411.75 1171
3412.30 1173
3412.85 1196
3413.40 1215
3413.95 1244
3414.50 1267
3415.05 1315
3415.60 1229
3416.15 1220
3416.71 1182
3417.26 1169
3417.81 1248
3418.36 1267
3418.91 1247
3419.46 1239
3420.01 1273
3420.56 1208
3421.11 1167
3421.67 1127
3422.22 1126
3422.77 1129
3423.32 1139
3423.87 1114
3424.42 1130
3424.98 1144
3425.53 1159
3426.08 1157
3426.63 1111
3427.18 1092
3427.73 1082
3428.29 1092
3428.84 1068
3429.39 991
3429.94 941
3430.49 982
3431.05 942
3431.60 913
3432.15 956
3432.70 999
3433.25 975
3433.81 953
3434.36 972
3434.91 989
3435.46 978
3436.02 1027
3436.57 1021
3437.12 1009
3437.67 1003
3438.23 1013
3438.78 1080
3439.33 1022
3439.89 1029
3440.44 1032
3440.99 1033
3441.54 968
3442.10 991
3442.65 979
3443.20 1009
3443.76 992
3444.31 987
3444.86 988
3445.42 926
3445.97 933
3446.52 909
3447.08 940
3447.63 945
3448.18 955
3448.74 966
3449.29 986
3449.84 907
3450.40 925
3450.95 924
3451.50 955
3452.06 926
3452.61 902
3453.17 934
3453.72 935
3454.27 958
3454.83 943
3455.38 932
3455.94 942
3456.49 947
3457.04 974
3457.60 986
3458.15 953
3458.71 966
3459.26 971
3459.82 979
3460.37 953
3460.93 1020
3461.48 1033
3462.03 1055
3462.59 1037
3463.14 1024
3463.70 1041
3464.25 1014
3464.81 1022
3465.36 1062
3465.92 1048
3466.47 998
3467.03 1028
3467.58 1050
3468.14 1093
3468.69 1101
3469.25 1154
3469.80 1173
3470.36 1179
3470.91 1218
3471.47 1192
3472.02 1280
3472.58 1244
3473.14 1235
3473.69 1284
3474.25 1267
3474.80 1201
3475.36 1245
3475.91 1262
3476.47 1258
3477.03 1235
3477.58 1268
3478.14 1274
3478.69 1271
3479.25 1295
3479.80 1340
3480.36 1404
3480.92 1360
3481.47 1402
3482.03 1411
3482.59 1435
3483.14 1434
3483.70 1533
3484.25 1556
3484.81 1594
3485.37 1626
3485.92 1656
3486.48 1709
3487.04 1677
3487.59 1668
3488.15 1824
3488.71 2053
3489.26 2339
3489.82 2794
3490.38 3394
3490.93 4053
3491.49 4770
3492.05 5521
3492.61 6132
3493.16 6464
3493.72 6319
3494.28 5955
3494.83 5466
3495.39 4960
3495.95 4217
3496.51 3597
3497.06 3034
3497.62 2550
3498.18 2364
3498.74 2155
3499.29 1952
3499.85 1875
3500.41 1922
3500.97 1887
3501.52 1882
3502.08 1885
3502.64 1986
3503.20 2013
3503.76 2056
3504.31 2146
3504.87 2248
3505.43 2265
3505.99 2229
3506.55 2265
3507.10 2172
3507.66 2113
3508.22 2011
3508.78 1927
3509.34 1804
3509.90 1621
3510.45 1534
3511.01 1573
3511.57 1520
3512.13 1472
3512.69 1404
3513.25 1434
3513.81 1362
3514.36 1288
3514.92 1232
3515.48 1175
3516.04 1136
3516.60 1146
3517.16 1120
3517.72 1095
3518.28 1125
3518.84 1123
3519.40 1179
3519.95 1122
3520.51 1094
3521.07 1120
3521.63 1099
3522.19 1132
3522.75 1141
3523.31 1139
3523.87 1155
3524.43 1117
3524.99 1118
3525.55 1185
3526.11 1166
3526.67 1125
3527.23 1084
3527.79 1087
3528.35 1111
3528.91 1084
3529.47 1123
3530.03 1146
3530.59 1105
3531.15 1096
3531.71 1082
3532.27 1131
3532.83 1109
3533.39 1084
3533.95 1034
3534.51 1055
3535.07 1074
3535.63 1070
3536.19 1060
3536.75 1074
3537.31 1053
3537.87 1008
3538.43 975
3538.99 942
3539.56 980
3540.12 961
3540.68 985
3541.24 949
3541.80 972
3542.36 997
3542.92 947
3543.48 956
3544.04 977
3544.60 998
3545.17 987
3545.73 986
3546.29 982
3546.85 932
3547.41 908
3547.97 946
3548.53 904
3549.10 920
3549.66 850
3550.22 852
3550.78 859
3551.34 897
3551.90 884
3552.47 830
3553.03 890
3553.59 836
3554.15 861
3554.71 802
3555.28 804
3555.84 808
3556.40 898
3556.96 848
3557.52 826
3558.09 810
3558.65 860
3559.21 878
3559.77 853
3560.34 870
3560.90 880
3561.46 888
3562.02 848
3562.59 884
3563.15 858
3563.71 870
3564.27 887
3564.84 905
3565.40 868
3565.96 832
3566.52 855
3567.09 884
3567.65 830
3568.21 811
3568.78 822
3569.34 809
3569.90 795
3570.47 758
3571.03 817
3571.59 834
3572.16 861
3572.72 811
3573.28 878
3573.85 861
3574.41 902
3574.97 931
3575.54 957
3576.10 988
3576.66 1044
3577.23 1161
3577.79 1164
3578.36 1188
3578.92 1138
3579.48 1115
3580.05 1112
3580.61 1055
3581.18 1011
3581.74 1013
3582.30 939
3582.87 950
3583.43 903
3584.00 870
3584.56 814
3585.13 851
3585.69 827
3586.25 849
3586.82 786
3587.38 773
3587.95 757
3588.51 758
3589.08 700
3589.64 725
3590.21 770
3590.77 756
3591.34 691
3591.90 684
3592.47 748
3593.03 753
3593.60 732
3594.16 713
3594.73 749
3595.29 744
3595.86 765
3596.42 788
3596.99 813
3597.55 802
3598.12 768
3598.68 800
3599.25 804
3599.82 815
3600.38 778
3600.95 766
3601.51 739
3602.08 730
3602.64 763
3603.21 732
3603.78 720
3604.34 706
3604.91 711
3605.47 698
3606.04 691
3606.61 662
3607.17 709
3607.74 698
3608.30 736
3608.87 696
3609.44 684
3610.00 724
3610.57 687
3611.14 685
3611.70 718
3612.27 645
3612.83 683
3613.40 672
3613.97 692
3614.53 690
3615.10 683
3615.67 700
3616.23 726
3616.80 759
3617.37 736
3617.94 739
3618.50 778
3619.07 745
3619.64 753
3620.20 768
3620.77 778
3621.34 781
3621.91 767
3622.47 739
3623.04 740
3623.61 749
3624.18 738
3624.74 708
3625.31 728
3625.88 700
3626.45 747
3627.01 721
3627.58 733
3628.15 735
3628.72 741
3629.28 715
3629.85 725
3630.42 713
3630.99 713
3631.56 734
3632.12 723
3632.69 764
3633.26 778
3633.83 783
3634.40 763
3634.96 757
3635.53 715
3636.10 761
3636.67 778
3637.24 740
3637.81 736
3638.38 745
3638.94 726
3639.51 771
3640.08 763
3640.65 762
3641.22 758
3641.79 744
3642.36 762
3642.93 747
3643.49 770
3644.06 747
3644.63 738
3645.20 731
3645.77 749
3646.34 703
3646.91 730
3647.48 747
3648.05 716
3648.62 716
3649.19 736
3649.76 750
3650.33 779
3650.90 858
3651.46 833
3652.03 889
3652.60 890
3653.17 895
3653.74 942
3654.31 945
3654.88 975
3655.45 923
3656.02 903
3656.59 887
3657.16 887
3657.73 835
3658.30 825
3658.87 857
3659.44 911
3660.01 936
3660.58 879
3661.15 883
3661.72 912
3662.30 902
3662.87 925
3663.44 906
3664.01 910
3664.58 989
3665.15 1090
3665.72 1061
3666.29 1107
3666.86 1190
3667.43 1187
3668.00 1140
3668.57 1051
3669.14 1099
3669.71 954
3670.29 914
3670.86 898
3671.43 911
3672.00 853
3672.57 852
3673.14 848
3673.71 829
3674.28 870
3674.86 870
3675.43 882
3676.00 904
3676.57 884
3677.14 875
3677.71 921
3678.28 954
3678.86 971
3679.43 928
3680.00 953
3680.57 887
3681.14 907
3681.72 847
3682.29 874
3682.86 829
3683.43 859
3684.00 803
3684.58 825
3685.15 805
3685.72 751
3686.29 753
3686.87 786
3687.44 778
3688.01 758
3688.58 766
3689.16 827
3689.73 830
3690.30 831
3690.87 880
3691.45 842
3692.02 840
3692.59 883
3693.16 868
3693.74 828
3694.31 772
3694.88 757
3695.46 743
3696.03 667
3696.60 691
3697.17 733
3697.75 747
3698.32 719
3698.89 709
3699.47 689
3700.04 693
3700.61 701
3701.19 700
3701.76 698
3702.34 716
3702.91 727
3703.48 718
3704.06 718
3704.63 746
3705.20 775
3705.78 808
3706.35 783
3706.93 766
3707.50 724
3708.07 801
3708.65 785
3709.22 758
3709.80 756
3710.37 808
3710.94 784
3711.52 791
3712.09 739
3712.67 737
3713.24 746
3713.82 797
3714.39 726
3714.96 689
3715.54 705
3716.11 623
3716.69 686
3717.26 724
3717.84 689
3718.41 654
3718.99 679
3719.56 698
3720.14 669
3720.71 653
3721.29 678
3721.86 726
3722.44 689
3723.01 660
3723.59 653
3724.16 677
3724.74 702
3725.31 690
3725.89 676
3726.46 692
3727.04 700
3727.61 709
3728.19 691
3728.77 639
3729.34 609
3729.92 630
3730.49 735
3731.07 754
3731.64 639
3732.22 688
3732.80 670
3733.37 709
3733.95 761
3734.52 744
3735.10 794
3735.68 771
3736.25 767
3736.83 716
3737.40 672
3737.98 691
3738.56 739
3739.13 693
3739.71 636
3740.29 652
3740.86 672
3741.44 703
3742.02 669
3742.59 673
3743.17 645
3743.75 660
3744.32 694
3744.90 637
3745.48 609
3746.05 617
3746.63 638
3747.21 651
3747.78 681
3748.36 653
3748.94 636
3749.52 656
3750.09 638
3750.67 678
3751.25 680
3751.83 658
3752.40 670
3752.98 615
3753.56 615
3754.14 605
3754.71 632
3755.29 679
3755.87 667
3756.45 652
3757.02 673
3757.60 673
3758.18 644
3758.76 679
3759.34 699
3759.91 724
3760.49 709
3761.07 705
3761.65 645
3762.23 664
3762.80 693
3763.38 687
3763.96 657
3764.54 656
3765.12 671
3765.70 671
3766.27 606
3766.85 608
3767.43 671
3768.01 673
3768.59 628
3769.17 647
3769.75 673
3770.32 683
3770.90 662
3771.48 712
3772.06 721
3772.64 708
3773.22 701
3773.80 668
3774.38 640
3774.96 678
3775.54 671
3776.11 650
3776.69 642
3777.27 593
3777.85 641
3778.43 654
3779.01 618
3779.59 655
3780.17 646
3780.75 658
3781.33 675
3781.91 649
3782.49 616
3783.07 636
3783.65 627
3784.23 646
3784.81 648
3785.39 655
3785.97 674
3786.55 661
3787.13 675
3787.71 664
3788.29 660
3788.87 702
3789.45 676
3790.03 638
3790.61 712
3791.19 678
3791.77 673
3792.35 657
3792.93 698
3793.51 678
3794.09 683
3794.67 697
3795.25 662
3795.83 695
3796.42 649
3797.00 675
3797.58 710
3798.16 690
3798.74 697
3799.32 702
3799.90 688
3800.48 716
3801.06 699
3801.64 755
3802.23 796
3802.81 784
3803.39 768
3803.97 724
3804.55 738
3805.13 772
3805.71 747
3806.30 744
3806.88 780
3807.46 779
3808.04 810
3808.62 860
3809.20 896
3809.79 927
3810.37 923
3810.95 902
3811.53 880
3812.11 908
3812.70 932
3813.28 887
3813.86 828
3814.44 860
3815.02 898
3815.61 874
3816.19 884
3816.77 891
3817.35 854
3817.94 753
3818.52 803
3819.10 796
3819.68 843
3820.27 811
3820.85 803
3821.43 791
3822.01 824
3822.60 801
3823.18 816
3823.76 826
3824.35 798
3824.93 804
3825.51 778
3826.09 819
3826.68 773
3827.26 729
3827.84 783
3828.43 760
3829.01 727
3829.59 783
3830.18 767
3830.76 772
3831.34 784
3831.93 784
3832.51 784
3833.09 757
3833.68 765
3834.26 778
3834.85 760
3835.43 751
3836.01 767
3836.60 728
3837.18 719
3837.76 718
3838.35 701
3838.93 725
3839.52 720
3840.10 695
3840.69 676
3841.27 704
3841.85 685
3842.44 701
3843.02 699
3843.61 724
3844.19 654
3844.78 688
3845.36 656
3845.94 665
3846.53 683
3847.11 665
3847.70 723
3848.28 707
3848.87 651
3849.45 653
3850.04 695
3850.62 681
3851.21 701
3851.79 682
3852.38 673
3852.96 695
3853.55 708
3854.13 694
3854.72 731
3855.30 725
3855.89 711
3856.47 663
3857.06 691
3857.65 684
3858.23 691
3858.82 712
3859.40 671
3859.99 677
3860.57 675
3861.16 705
3861.74 693
3862.33 693
3862.92 704
3863.50 721
3864.09 715
3864.67 771
3865.26 731
3865.85 726
3866.43 702
3867.02 719
3867.60 715
3868.19 711
3868.78 677
3869.36 706
3869.95 673
3870.54 682
3871.12 644
3871.71 651
3872.30 658
3872.88 609
3873.47 663
3874.06 670
3874.64 666
3875.23 688
3875.82 712
3876.40 703
3876.99 645
3877.58 658
3878.16 685
3878.75 704
3879.34 687
3879.93 684
3880.51 620
3881.10 618
3881.69 619
3882.27 616
3882.86 637
3883.45 654
3884.04 657
3884.62 651
3885.21 607
3885.80 621
3886.39 683
3886.97 679
3887.56 674
3888.15 665
3888.74 699
3889.33 705
3889.91 731
3890.50 736
3891.09 721
3891.68 677
3892.27 693
3892.85 711
3893.44 642
3894.03 591
3894.62 647
3895.21 697
3895.80 632
3896.38 633
3896.97 625
3897.56 671
3898.15 629
3898.74 633
3899.33 634
3899.91 632
3900.50 627
3901.09 614
3901.68 624
3902.27 682
3902.86 674
3903.45 638
3904.04 691
3904.63 651
3905.21 667
3905.80 692
3906.39 731
3906.98 687
3907.57 697
3908.16 745
3908.75 735
3909.34 715
3909.93 779
3910.52 753
3911.11 735
3911.70 646
3912.29 622
3912.88 630
3913.47 659
3914.06 618
3914.65 675
3915.24 649
3915.83 649
3916.42 649
3917.01 620
3917.60 681
3918.19 633
3918.78 661
3919.37 617
3919.96 630
3920.55 653
3921.14 685
3921.73 651
3922.32 601
3922.91 617
3923.50 586
3924.09 620
3924.68 650
3925.27 647
3925.86 630
3926.45 651
3927.04 602
3927.63 601
3928.22 647
3928.81 612
3929.40 633
3930.00 626
3930.59 616
3931.18 593
3931.77 597
3932.36 634
3932.95 604
3933.54 569
3934.13 594
3934.72 655
3935.32 633
3935.91 629
3936.50 655
3937.09 621
3937.68 614
3938.27 673
3938.86 676
3939.46 619
3940.05 615
3940.64 654
3941.23 686
3941.82 646
3942.41 677
3943.01 690
3943.60 701
3944.19 686
3944.78 660
3945.37 664
3945.97 633
3946.56 626
3947.15 616
3947.74 672
3948.34 624
3948.93 637
3949.52 644
3950.11 699
3950.71 662
3951.30 673
3951.89 687
3952.48 699
3953.08 670
3953.67 700
3954.26 732
3954.85 726
3955.45 744
3956.04 756
3956.63 767
3957.23 715
3957.82 740
3958.41 748
3959.00 745
3959.60 742
3960.19 760
3960.78 789
3961.38 777
3961.97 734
3962.56 786
3963.16 847
3963.75 782
3964.34 762
3964.94 822
3965.53 846
3966.13 810
3966.72 843
3967.31 925
3967.91 969
3968.50 968
3969.09 937
3969.69 945
3970.28 911
3970.88 843
3971.47 815
3972.06 841
3972.66 815
3973.25 791
3973.85 802
3974.44 834
3975.04 823
3975.63 918
3976.22 952
3976.82 1049
3977.41 1028
3978.01 1064
3978.60 1018
3979.20 948
3979.79 934
3980.39 921
3980.98 886
3981.58 820
3982.17 797
3982.77 827
3983.36 868
3983.96 871
3984.55 861
3985.15 803
3985.74 806
3986.34 766
3986.93 794
3987.53 811
3988.12 840
3988.72 783
3989.31 810
3989.91 825
3990.50 763
3991.10 759
3991.69 782
3992.29 712
3992.89 743
3993.48 778
3994.08 791
3994.67 775
3995.27 759
3995.86 785
3996.46 773
3997.06 739
3997.65 765
3998.25 760
3998.84 757
3999.44 772
4000.04 798
4000.63 800
4001.23 799
4001.83 756
4002.42 775
4003.02 797
4003.61 805
4004.21 763
4004.81 785
4005.40 774
4006.00 784
4006.60 782
4007.19 767
4007.79 714
4008.39 722
4008.98 712
4009.58 739
4010.18 711
4010.77 706
4011.37 743
4011.97 771
4012.57 757
4013.16 719
4013.76 751
4014.36 775
4014.95 779
4015.55 771
4016.15 769
4016.75 768
4017.34 794
4017.94 769
4018.54 804
4019.14 827
4019.73 814
4020.33 854
4020.93 885
4021.53 788
4022.13 818
4022.72 807
4023.32 762
4023.92 782
4024.52 804
4025.12 792
4025.71 748
4026.31 764
4026.91 776
4027.51 794
4028.11 807
4028.70 800
4029.30 821
4029.90 856
4030.50 870
4031.10 765
4031.70 828
4032.30 853
4032.89 831
4033.49 811
4034.09 845
4034.69 852
4035.29 853
4035.89 833
4036.49 835
4037.09 750
4037.68 746
4038.28 732
4038.88 714
4039.48 707
4040.08 721
4040.68 696
4041.28 673
4041.88 688
4042.48 658
4043.08 679
4043.68 646
4044.28 655
4044.88 650
4045.48 627
4046.07 589
4046.67 651
4047.27 631
4047.87 631
4048.47 623
4049.07 638
4049.67 610
4050.27 672
4050.87 677
4051.47 644
4052.07 639
4052.67 596
4053.27 656
4053.87 645
4054.47 626
4055.07 616
4055.67 632
4056.27 658
4056.88 597
4057.48 600
4058.08 578
4058.68 636
4059.28 640
4059.88 614
4060.48 619
4061.08 655
4061.68 632
4062.28 613
4062.88 611
4063.48 619
4064.08 615
4064.68 638
4065.29 623
4065.89 639
4066.49 664
4067.09 648
4067.69 630
4068.29 629
4068.89 627
4069.49 624
4070.10 639
4070.70 634
4071.30 643
4071.90 647
4072.50 659
4073.10 601
4073.70 609
4074.31 614
4074.91 607
4075.51 578
4076.11 589
4076.71 588
4077.32 564
4077.92 599
4078.52 588
4079.12 609
4079.72 573
4080.33 597
4080.93 595
4081.53 600
4082.13 570
4082.73 626
4083.34 591
4083.94 581
4084.54 594
4085.14 638
4085.75 634
4086.35 625
4086.95 650
4087.55 628
4088.16 615
4088.76 623
4089.36 667
4089.97 593
4090.57 624
4091.17 630
4091.77 610
4092.38 580
4092.98 645
4093.58 574
4094.19 564
4094.79 611
4095.39 640
4096.00 618
4096.60 619
4097.20 589
4097.81 566
4098.41 615
4099.01 626
4099.62 632
4100.22 608
4100.82 617
4101.43 634
4102.03 609
4102.64 571
4103.24 640
4103.84 612
4104.45 598
4105.05 640
4105.65 653
4106.26 611
4106.86 569
4107.47 596
4108.07 571
4108.68 612
4109.28 573
4109.88 576
4110.49 564
4111.09 571
4111.70 565
4112.30 565
4112.91 593
4113.51 591
4114.12 590
4114.72 613
4115.32 595
4115.93 593
4116.53 595
4117.14 592
4117.74 624
4118.35 605
4118.95 585
4119.56 599
4120.16 605
4120.77 603
4121.37 648
4121.98 590
4122.58 625
4123.19 611
4123.80 584
4124.40 591
4125.01 624
4125.61 579
4126.22 578
4126.82 580
4127.43 585
4128.03 599
4128.64 554
4129.25 596
4129.85 598
4130.46 582
4131.06 593
4131.67 588
4132.27 611
4132.88 579
4133.49 534
4134.09 591
4134.70 628
4135.31 639
4135.91 608
4136.52 626
4137.12 633
4137.73 623
4138.34 614
4138.94 603
4139.55 601
4140.16 604
4140.76 618
4141.37 594
4141.98 628
4142.58 628
4143.19 619
4143.80 617
4144.40 599
4145.01 630
4145.62 573
4146.22 612
4146.83 599
4147.44 606
4148.05 593
4148.65 591
4149.26 557
4149.87 586
4150.47 591
4151.08 596
4151.69 619
4152.30 615
4152.90 585
4153.51 567
4154.12 594
4154.73 587
4155.33 575
4155.94 581
4156.55 597
4157.16 587
4157.76 582
4158.37 597
4158.98 634
4159.59 632
4160.20 636
4160.80 623
4161.41 640
4162.02 682
4162.63 656
4163.24 626
4163.85 623
4164.45 578
4165.06 594
4165.67 612
4166.28 618
4166.89 597
4167.50 592
4168.10 606
4168.71 551
4169.32 591
4169.93 569
4170.54 601
4171.15 602
4171.76 628
4172.37 638
4172.97 621
4173.58 624
4174.19 582
4174.80 579
4175.41 561
4176.02 610
4176.63 568
4177.24 581
4177.85 568
4178.46 555
4179.07 572
4179.68 558
4180.29 542
4180.90 579
4181.50 562
4182.11 576
4182.72 628
4183.33 648
4183.94 663
4184.55 649
4185.16 636
4185.77 596
4186.38 662
4186.99 619
4187.60 627
4188.21 569
4188.82 624
4189.43 606
4190.04 585
4190.65 604
4191.26 606
4191.87 583
4192.48 598
4193.09 658
4193.71 599
4194.32 613
4194.93 602
4195.54 635
4196.15 629
4196.76 624
4197.37 664
4197.98 622
4198.59 616
4199.20 626
4199.81 638
4200.42 630
4201.03 622
4201.64 585
4202.26 576
4202.87 569
4203.48 609
4204.09 585
4204.70 578
4205.31 599
4205.92 592
4206.53 587
4207.15 600
4207.76 620
4208.37 633
4208.98 653
4209.59 637
4210.20 589
4210.82 625
4211.43 643
4212.04 608
4212.65 622
4213.26 623
4213.87 607
4214.49 599
4215.10 615
4215.71 606
4216.32 639
4216.94 642
4217.55 591
4218.16 636
4218.77 624
4219.38 627
4220.00 667
4220.61 671
4221.22 621
4221.83 637
4222.45 627
4223.06 640
4223.67 615
4224.28 637
4224.90 602
4225.51 649
4226.12 635
4226.74 666
4227.35 635
4227.96 691
4228.57 697
4229.19 697
4229.80 710
4230.41 734
4231.03 698
4231.64 674
4232.25 710
4232.87 666
4233.48 649
4234.09 643
4234.71 661
4235.32 683
4235.93 694
4236.55 669
4237.16 649
4237.77 679
4238.39 674
4239.00 622
4239.62 652
4240.23 639
4240.84 643
4241.46 629
4242.07 643
4242.68 641
4243.30 628
4243.91 655
4244.53 639
4245.14 643
4245.76 622
4246.37 615
4246.98 615
4247.60 640
4248.21 707
4248.83 701
4249.44 663
4250.06 629
4250.67 696
4251.29 669
4251.90 667
4252.51 658
4253.13 664
4253.74 672
4254.36 644
4254.97 721
4255.59 650
4256.20 663
4256.82 689
4257.43 711
4258.05 706
4258.66 704
4259.28 647
4259.90 697
4260.51 741
4261.13 740
4261.74 696
4262.36 783
4262.97 766
4263.59 798
4264.20 811
4264.82 804
4265.43 799
4266.05 775
4266.67 790
4267.28 799
4267.90 760
4268.51 738
4269.13 722
4269.75 733
4270.36 760
4270.98 710
4271.59 696
4272.21 703
4272.83 729
4273.44 711
4274.06 720
4274.67 722
4275.29 744
4275.91 727
4276.52 745
4277.14 745
4277.76 801
4278.37 843
4278.99 788
4279.61 794
4280.22 774
4280.84 767
4281.46 771
4282.07 756
4282.69 723
4283.31 744
4283.92 709
4284.54 707
4285.16 677
4285.78 725
4286.39 697
4287.01 709
4287.63 726
4288.24 706
4288.86 707
4289.48 674
4290.10 740
4290.71 713
4291.33 675
4291.95 666
4292.57 729
4293.18 699
4293.80 712
4294.42 699
4295.04 722
4295.66 741
4296.27 728
4296.89 766
4297.51 713
4298.13 797
4298.75 769
4299.36 762
4299.98 741
4300.60 721
4301.22 780
4301.84 736
4302.45 718
4303.07 702
4303.69 765
4304.31 778
4304.93 809
4305.55 785
4306.17 780
4306.78 784
4307.40 770
4308.02 785
4308.64 781
4309.26 813
4309.88 859
4310.50 806
4311.12 803
4311.73 837
4312.35 836
4312.97 823
4313.59 848
4314.21 849
4314.83 831
4315.45 841
4316.07 820
4316.69 872
4317.31 883
4317.93 893
4318.55 945
4319.17 917
4319.79 931
4320.41 906
4321.02 924
4321.64 942
4322.26 933
4322.88 998
4323.50 1053
4324.12 1076
4324.74 1083
4325.36 1113
4325.98 1174
4326.60 1195
4327.22 1188
4327.84 1170
4328.46 1198
4329.08 1247
4329.70 1315
4330.32 1458
4330.95 1671
4331.57 1906
4332.19 2038
4332.81 2308
4333.43 2415
4334.05 2446
4334.67 2314
4335.29 2358
4335.91 2245
4336.53 2134
4337.15 2057
4337.77 1960
4338.39 1961
4339.01 1919
4339.64 1869
4340.26 1717
4340.88 1610
4341.50 1584
4342.12 1584
4342.74 1614
4343.36 1601
4343.98 1740
4344.60 1864
4345.23 1957
4345.85 2141
4346.47 2321
4347.09 2512
4347.71 2609
4348.33 2577
4348.96 2425
4349.58 2327
4350.20 2244
4350.82 2093
4351.44 1996
4352.06 1848
4352.69 1826
4353.31 1767
4353.93 1672
4354.55 1562
4355.17 1445
4355.80 1338
4356.42 1340
4357.04 1319
4357.66 1277
4358.29 1223
4358.91 1187
4359.53 1203
4360.15 1193
4360.78 1185
4361.40 1203
4362.02 1212
4362.64 1201
4363.27 1133
4363.89 1166
4364.51 1143
4365.13 1092
4365.76 1124
4366.38 1142
4367.00 1149
4367.63 1052
4368.25 1099
4368.87 1095
4369.49 1050
4370.12 1065
4370.74 1048
4371.36 1021
4371.99 975
4372.61 1004
4373.23 1015
4373.86 1050
4374.48 1024
4375.10 1083
4375.73 1023
4376.35 1078
4376.98 1137
4377.60 1239
4378.22 1292
4378.85 1298
4379.47 1323
4380.09 1378
4380.72 1312
4381.34 1252
4381.97 1248
4382.59 1243
4383.21 1219
4383.84 1176
4384.46 1209
4385.09 1196
4385.71 1205
4386.34 1186
4386.96 1145
4387.58 1155
4388.21 1170
4388.83 1093
4389.46 1107
4390.08 1085
4390.71 1091
4391.33 1082
4391.96 1064
4392.58 1122
4393.21 1072
4393.83 1147
4394.46 1187
4395.08 1239
4395.71 1234
4396.33 1199
4396.96 1167
4397.58 1085
4398.21 1042
4398.83 1050
4399.46 1031
4400.08 985
4400.71 991
4401.33 987
4401.96 966
4402.58 970
4403.21 968
4403.83 963
4404.46 893
4405.09 902
4405.71 934
4406.34 937
4406.96 953
4407.59 942
4408.22 1000
4408.84 946
4409.47 998
4410.09 957
4410.72 953
4411.35 921
4411.97 886
4412.60 892
4413.22 886
4413.85 877
4414.48 858
4415.10 880
4415.73 853
4416.36 847
4416.98 863
4417.61 854
4418.24 861
4418.86 816
4419.49 795
4420.12 830
4420.74 836
4421.37 810
4422.00 795
4422.62 805
4423.25 805
4423.88 810
4424.50 821
4425.13 779
4425.76 786
4426.38 785
4427.01 836
4427.64 834
4428.27 762
4428.89 763
4429.52 785
4430.15 843
4430.78 816
4431.40 809
4432.03 803
4432.66 790
4433.29 785
4433.91 787
4434.54 786
4435.17 830
4435.80 850
4436.43 830
4437.05 812
4437.68 859
4438.31 877
4438.94 836
4439.57 797
4440.19 844
4440.82 815
4441.45 774
4442.08 775
4442.71 771
4443.34 840
4443.96 802
4444.59 871
4445.22 862
4445.85 847
4446.48 891
4447.11 900
4447.74 908
4448.36 859
4448.99 834
4449.62 813
4450.25 854
4450.88 853
4451.51 855
4452.14 881
4452.77 858
4453.40 831
4454.02 883
4454.65 873
4455.28 969
4455.91 984
4456.54 983
4457.17 933
4457.80 1004
4458.43 985
4459.06 934
4459.69 921
4460.32 907
4460.95 859
4461.58 864
4462.21 841
4462.84 774
4463.47 802
4464.10 794
4464.73 814
4465.36 788
4465.99 803
4466.62 808
4467.25 793
4467.88 781
4468.51 829
4469.14 814
4469.77 793
4470.40 755
4471.03 750
4471.66 732
4472.29 756
4472.92 785
4473.55 767
4474.18 739
4474.81 742
4475.44 720
4476.07 749
4476.70 769
4477.33 765
4477.96 768
4478.60 779
4479.23 732
4479.86 739
4480.49 765
4481.12 750
4481.75 745
4482.38 766
4483.01 758
4483.64 757
4484.27 760
4484.91 757
4485.54 786
4486.17 763
4486.80 772
4487.43 774
4488.06 761
4488.69 761
4489.33 797
4489.96 812
4490.59 787
4491.22 767
4491.85 790
4492.49 812
4493.12 805
4493.75 754
4494.38 744
4495.01 794
4495.65 773
4496.28 767
4496.91 801
4497.54 783
4498.17 798
4498.81 853
4499.44 875
4500.07 936
4500.70 886
4501.34 960
4501.97 1009
4502.60 1051
4503.23 959
4503.87 1000
4504.50 947
4505.13 915
4505.76 917
4506.40 900
4507.03 871
4507.66 895
4508.30 902
4508.93 880
4509.56 834
4510.19 849
4510.83 928
4511.46 915
4512.09 943
4512.73 938
4513.36 900
4513.99 807
4514.63 805
4515.26 790
4515.89 800
4516.53 763
4517.16 793
4517.80 796
4518.43 732
4519.06 746
4519.70 741
4520.33 762
4520.96 774
4521.60 774
4522.23 732
4522.87 754
4523.50 740
4524.13 734
4524.77 776
4525.40 754
4526.04 700
4526.67 718
4527.30 699
4527.94 739
4528.57 715
4529.21 719
4529.84 655
4530.48 674
4531.11 700
4531.75 720
4532.38 695
4533.02 700
4533.65 700
4534.28 639
4534.92 634
4535.55 693
4536.19 723
4536.82 684
4537.46 728
4538.09 705
4538.73 684
4539.36 686
4540.00 685
4540.64 715
4541.27 673
4541.91 709
4542.54 675
4543.18 643
4543.81 682
4544.45 695
4545.08 702
4545.72 655
4546.35 691
4546.99 664
4547.63 700
4548.26 699
4548.90 659
4549.53 674
4550.17 676
4550.80 682
4551.44 697
4552.08 699
4552.71 644
4553.35 669
4553.99 654
4554.62 619
4555.26 637
4555.89 664
4556.53 688
4557.17 629
4557.80 641
4558.44 668
4559.08 711
4559.71 679
4560.35 619
4560.99 663
4561.62 645
4562.26 619
4562.90 637
4563.53 644
4564.17 651
4564.81 636
4565.44 675
4566.08 681
4566.72 657
4567.35 659
4567.99 650
4568.63 743
4569.27 713
4569.90 673
4570.54 671
4571.18 692
4571.82 658
4572.45 659
4573.09 662
4573.73 653
4574.37 669
4575.00 708
4575.64 743
4576.28 682
4576.92 705
4577.55 672
4578.19 669
4578.83 712
4579.47 724
4580.11 715
4580.74 717
4581.38 760
4582.02 788
4582.66 778
4583.30 788
4583.93 813
4584.57 832
4585.21 855
4585.85 866
4586.49 878
4587.13 1018
4587.76 1079
4588.40 1101
4589.04 1154
4589.68 1165
4590.32 1106
4590.96 1136
4591.60 1149
4592.24 1111
4592.87 1113
4593.51 1076
4594.15 1037
4594.79 1016
4595.43 998
4596.07 955
4596.71 870
4597.35 882
4597.99 825
4598.63 805
4599.27 790
4599.90 826
4600.54 815
4601.18 785
4601.82 792
4602.46 787
4603.10 812
4603.74 794
4604.38 790
4605.02 772
4605.66 786
4606.30 737
4606.94 773
4607.58 801
4608.22 766
4608.86 705
4609.50 735
4610.14 734
4610.78 750
4611.42 733
4612.06 747
4612.70 755
4613.34 750
4613.98 761
4614.62 748
4615.26 716
4615.90 762
4616.54 767
4617.18 723
4617.82 704
4618.47 686
4619.11 690
4619.75 697
4620.39 671
4621.03 664
4621.67 699
4622.31 708
4622.95 685
4623.59 670
4624.23 663
4624.87 685
4625.52 705
4626.16 703
4626.80 681
4627.44 715
4628.08 706
4628.72 693
4629.36 691
4630.00 660
4630.65 630
4631.29 696
4631.93 788
4632.57 741
4633.21 698
4633.85 774
4634.50 750
4635.14 803
4635.78 799
4636.42 731
4637.06 801
4637.71 739
4638.35 765
4638.99 795
4639.63 787
4640.27 779
4640.92 800
4641.56 772
4642.20 736
4642.84 705
4643.49 736
4644.13 704
4644.77 711
4645.41 723
4646.06 685
4646.70 710
4647.34 674
4647.98 688
4648.63 697
4649.27 729
4649.91 690
4650.55 688
4651.20 703
4651.84 699
4652.48 709
4653.13 725
4653.77 727
4654.41 737
4655.06 743
4655.70 706
4656.34 703
4656.99 701
4657.63 712
4658.27 676
4658.92 645
4659.56 628
4660.20 661
4660.85 645
4661.49 627
4662.13 617
4662.78 647
4663.42 621
4664.07 618
4664.71 609
4665.35 624
4666.00 633
4666.64 657
4667.28 645
4667.93 620
4668.57 652
4669.22 643
4669.86 650
4670.51 626
4671.15 643
4671.79 618
4672.44 639
4673.08 628
4673.73 628
4674.37 637
4675.02 650
4675.66 652
4676.31 639
4676.95 665
4677.60 665
4678.24 668
4678.88 649
4679.53 662
4680.17 612
4680.82 660
4681.46 664
4682.11 652
4682.75 667
4683.40 683
4684.05 680
4684.69 661
4685.34 673
4685.98 694
4686.63 681
4687.27 660
4687.92 669
4688.56 722
4689.21 756
4689.85 729
4690.50 768
4691.15 751
4691.79 789
4692.44 778
4693.08 797
4693.73 777
4694.37 847
4695.02 822
4695.67 822
4696.31 848
4696.96 845
4697.60 866
4698.25 872
4698.90 950
4699.54 967
4700.19 1019
4700.84 994
4701.48 954
4702.13 916
4702.77 905
4703.42 819
4704.07 843
4704.71 855
4705.36 869
4706.01 843
4706.65 820
4707.30 801
4707.95 765
4708.60 760
4709.24 762
4709.89 757
4710.54 778
4711.18 808
4711.83 782
4712.48 772
4713.12 730
4713.77 753
4714.42 728
4715.07 735
4715.71 753
4716.36 747
4717.01 746
4717.66 714
4718.30 711
4718.95 697
4719.60 705
4720.25 715
4720.89 711
4721.54 700
4722.19 755
4722.84 696
4723.49 696
4724.13 712
4724.78 743
4725.43 722
4726.08 691
4726.73 682
4727.37 687
4728.02 705
4728.67 670
4729.32 692
4729.97 657
4730.62 672
4731.26 667
4731.91 679
4732.56 675
4733.21 676
4733.86 731
4734.51 691
4735.16 672
4735.80 648
4736.45 650
4737.10 655
4737.75 698
4738.40 672
4739.05 666
4739.70 693
4740.35 708
4741.00 712
4741.64 705
4742.29 689
4742.94 735
4743.59 694
4744.24 639
4744.89 678
4745.54 618
4746.19 669
4746.84 685
4747.49 734
4748.14 669
4748.79 682
4749.44 743
4750.09 769
4750.74 695
4751.39 761
4752.04 798
4752.69 774
4753.34 778
4753.99 773
4754.64 790
4755.29 766
4755.94 701
4756.59 685
4757.24 707
4757.89 695
4758.54 699
4759.19 713
4759.84 714
4760.49 706
4761.14 729
4761.79 724
4762.44 735
4763.09 684
4763.74 672
4764.39 692
4765.04 636
4765.69 672
4766.35 692
4767.00 708
4767.65 701
4768.30 710
4768.95 704
4769.60 745
4770.25 693
4770.90 746
4771.55 738
4772.20 710
4772.86 717
4773.51 706
4774.16 710
4774.81 702
4775.46 666
4776.11 690
4776.76 724
4777.42 711
4778.07 687
4778.72 708
4779.37 721
4780.02 680
4780.67 715
4781.33 719
4781.98 708
4782.63 707
4783.28 728
4783.93 680
4784.59 700
4785.24 734
4785.89 715
4786.54 734
4787.20 759
4787.85 748
4788.50 737
4789.15 766
4789.80 790
4790.46 779
4791.11 788
4791.76 771
4792.41 808
4793.07 786
4793.72 798
4794.37 755
4795.03 730
4795.68 779
4796.33 766
4796.98 747
4797.64 773
4798.29 806
4798.94 790
4799.60 786
4800.25 799
4800.90 814
4801.56 861
4802.21 826
4802.86 843
4803.52 868
4804.17 856
4804.82 880
4805.48 879
4806.13 863
4806.78 843
4807.44 865
4808.09 837
4808.74 849
4809.40 851
4810.05 834
4810.71 865
4811.36 886
4812.01 904
4812.67 857
4813.32 864
4813.98 916
4814.63 893
4815.28 923
4815.94 919
4816.59 947
4817.25 962
4817.90 935
4818.56 957
4819.21 975
4819.86 1028
4820.52 1039
4821.17 1094
4821.83 1195
4822.48 1225
4823.14 1277
4823.79 1315
4824.45 1289
4825.10 1247
4825.76 1201
4826.41 1223
4827.07 1179
4827.72 1100
4828.38 1046
4829.03 1121
4829.69 1110
4830.34 1124
4831.00 1120
4831.65 1064
4832.31 1114
4832.96 1157
4833.62 1114
4834.27 1118
4834.93 1173
4835.59 1202
4836.24 1212
4836.90 1214
4837.55 1203
4838.21 1257
4838.86 1233
4839.52 1204
4840.18 1258
4840.83 1255
4841.49 1245
4842.14 1226
4842.80 1266
4843.46 1246
4844.11 1246
4844.77 1298
4845.42 1295
4846.08 1303
4846.74 1284
4847.39 1302
4848.05 1269
4848.71 1260
4849.36 1294
4850.02 1267
4850.68 1305
4851.33 1354
4851.99 1398
4852.65 1375
4853.30 1299
4853.96 1372
4854.62 1418
4855.27 1541
4855.93 1588
4856.59 1757
4857.24 1929
4857.90 2116
4858.56 2142
4859.21 2140
4859.87 2168
4860.53 2179
4861.19 1996
4861.84 1835
4862.50 1797
4863.16 1653
4863.82 1603
4864.47 1582
4865.13 1544
4865.79 1549
4866.45 1611
4867.10 1657
4867.76 1582
4868.42 1566
4869.08 1564
4869.74 1573
4870.39 1513
4871.05 1453
4871.71 1495
4872.37 1493
4873.03 1453
4873.68 1451
4874.34 1373
4875.00 1429
4875.66 1402
4876.32 1353
4876.97 1441
4877.63 1448
4878.29 1473
4878.95 1505
4879.61 1536
4880.27 1586
4880.93 1547
4881.58 1475
4882.24 1425
4882.90 1257
4883.56 1262
4884.22 1184
4884.88 1176
4885.54 1188
4886.20 1168
4886.86 1135
4887.51 1137
4888.17 1149
4888.83 1107
4889.49 1170
4890.15 1166
4890.81 1156
4891.47 1194
4892.13 1130
4892.79 1107
4893.45 1147
4894.11 1145
4894.77 1096
4895.43 1112
4896.09 1077
4896.75 1125
4897.41 1112
4898.07 1044
4898.73 1074
4899.39 1116
4900.04 1119
4900.70 1114
4901.36 1107
4902.02 1091
4902.69 1030
4903.35 1034
4904.01 1022
4904.67 1002
4905.33 936
4905.99 976
4906.65 937
4907.31 902
4907.97 919
4908.63 890
4909.29 908
4909.95 912
4910.61 933
4911.27 948
4911.93 951
4912.59 891
4913.25 875
4913.91 892
4914.57 889
4915.24 869
4915.90 904
4916.56 862
4917.22 841
4917.88 848
4918.54 884
4919.20 868
4919.86 825
4920.52 829
4921.19 829
4921.85 883
4922.51 832
4923.17 824
4923.83 823
4924.49 830
4925.15 842
4925.82 861
4926.48 817
4927.14 811
4927.80 832
4928.46 806
4929.12 832
4929.79 809
4930.45 842
4931.11 868
4931.77 851
4932.43 828
4933.10 807
4933.76 816
4934.42 817
4935.08 820
4935.75 821
4936.41 818
4937.07 819
4937.73 824
4938.40 833
4939.06 791
4939.72 794
4940.38 801
4941.05 834
4941.71 765
4942.37 758
4943.03 819
4943.70 796
4944.36 817
4945.02 789
4945.69 788
4946.35 782
4947.01 786
4947.68 754
4948.34 786
4949.00 734
4949.66 713
4950.33 777
4950.99 712
4951.65 691
4952.32 689
4952.98 716
4953.65 721
4954.31 752
4954.97 753
4955.64 754
4956.30 781
4956.96 752
4957.63 768
4958.29 779
4958.95 773
4959.62 752
4960.28 822
4960.95 825
4961.61 846
4962.27 891
4962.94 945
4963.60 921
4964.27 942
4964.93 962
4965.60 986
4966.26 918
4966.92 917
4967.59 891
4968.25 863
4968.92 845
4969.58 817
4970.25 838
4970.91 720
4971.58 773
4972.24 758
4972.91 782
4973.57 781
4974.24 809
4974.90 829
4975.57 860
4976.23 818
4976.90 857
4977.56 859
4978.23 856
4978.89 833
4979.56 823
4980.22 850
4980.89 814
4981.55 816
4982.22 792
4982.88 759
4983.55 725
4984.21 707
4984.88 774
4985.55 762
4986.21 695
4986.88 727
4987.54 693
4988.21 747
4988.87 738
4989.54 739
4990.21 717
4990.87 730
4991.54 750
4992.20 700
4992.87 690
4993.54 691
4994.20 702
4994.87 708
4995.54 691
4996.20 682
4996.87 704
4997.54 703
4998.20 698
4998.87 649
4999.53 667
5000.20 683
5000.87 666
5001.53 680
5002.20 689
5002.87 664
5003.54 637
5004.20 659
5004.87 692
5005.54 672
5006.20 665
5006.87 684
5007.54 658
5008.20 717
5008.87 659
5009.54 689
5010.21 688
5010.87 685
5011.54 698
5012.21 664
5012.88 726
5013.54 693
5014.21 672
5014.88 676
5015.55 682
5016.21 665
5016.88 660
5017.55 658
5018.22 609
5018.89 664
5019.55 642
5020.22 668
5020.89 678
5021.56 617
5022.23 639
5022.89 680
5023.56 701
5024.23 661
5024.90 669
5025.57 696
5026.23 681
5026.90 688
5027.57 738
5028.24 676
5028.91 638
5029.58 668
5030.25 628
5030.91 668
5031.58 639
5032.25 665
5032.92 661
5033.59 606
5034.26 655
5034.93 631
5035.60 647
5036.27 625
5036.93 666
5037.60 601
5038.27 648
5038.94 628
5039.61 653
5040.28 653
5040.95 649
5041.62 657
5042.29 653
5042.96 617
5043.63 629
5044.30 657
5044.97 676
5045.64 656
5046.31 658
5046.98 661
5047.65 660
5048.32 661
5048.99 647
5049.66 649
5050.33 625
5051.00 638
5051.67 667
5052.34 635
5053.01 642
5053.68 627
5054.35 631
5055.02 631
5055.69 659
5056.36 666
5057.03 613
5057.70 603
5058.37 588
5059.04 615
5059.71 657
5060.38 625
5061.05 637
5061.72 644
5062.39 601
5063.06 604
5063.73 602
5064.40 624
5065.08 625
5065.75 668
5066.42 630
5067.09 631
5067.76 637
5068.43 627
5069.10 633
5069.77 640
5070.44 624
5071.12 648
5071.79 631
5072.46 657
5073.13 677
5073.80 656
5074.47 594
5075.14 643
5075.82 655
5076.49 662
5077.16 674
5077.83 677
5078.50 728
5079.18 723
5079.85 725
5080.52 742
5081.19 735
5081.86 712
5082.54 695
5083.21 697
5083.88 679
5084.55 689
5085.22 675
5085.90 679
5086.57 691
5087.24 676
5087.91 710
5088.59 724
5089.26 751
5089.93 713
5090.60 673
5091.28 671
5091.95 703
5092.62 720
5093.30 650
5093.97 660
5094.64 637
5095.31 642
5095.99 692
5096.66 669
5097.33 642
5098.01 627
5098.68 663
5099.35 644
5100.03 668
5100.70 648
5101.37 703
5102.05 712
5102.72 701
5103.39 759
5104.07 719
5104.74 664
5105.41 709
5106.09 717
5106.76 710
5107.43 688
5108.11 705
5108.78 653
5109.46 680
5110.13 703
5110.80 678
5111.48 647
5112.15 652
5112.83 654
5113.50 678
5114.17 685
5114.85 707
5115.52 714
5116.20 730
5116.87 729
5117.55 755
5118.22 774
5118.89 812
5119.57 834
5120.24 815
5120.92 786
5121.59 821
5122.27 817
5122.94 794
5123.62 744
5124.29 783
5124.97 796
5125.64 768
5126.32 734
5126.99 725
5127.67 743
5128.34 750
5129.02 743
5129.69 756
5130.37 740
5131.04 721
5131.72 695
5132.39 725
5133.07 702
5133.75 680
5134.42 708
5135.10 712
5135.77 735
5136.45 642
5137.12 637
5137.80 691
5138.47 654
5139.15 646
5139.83 676
5140.50 611
5141.18 631
5141.85 630
5142.53 632
5143.21 659
5143.88 630
5144.56 624
5145.23 635
5145.91 647
5146.59 634
5147.26 616
5147.94 614
5148.62 651
5149.29 611
5149.97 598
5150.65 618
5151.32 632
5152.00 602
5152.68 631
5153.35 645
5154.03 629
5154.71 652
5155.38 613
5156.06 673
5156.74 675
5157.41 644
5158.09 658
5158.77 633
5159.45 613
5160.12 642
5160.80 631
5161.48 634
5162.16 611
5162.83 619
5163.51 630
5164.19 639
5164.87 656
5165.54 661
5166.22 658
5166.90 627
5167.58 649
5168.25 650
5168.93 637
5169.61 586
5170.29 628
5170.96 618
5171.64 629
5172.32 635
5173.00 614
5173.68 619
5174.36 624
5175.03 613
5175.71 601
5176.39 613
5177.07 618
5177.75 640
5178.42 639
5179.10 633
5179.78 600
5180.46 631
5181.14 644
5181.82 619
5182.50 605
5183.18 673
5183.85 621
5184.53 600
5185.21 607
5185.89 593
5186.57 625
5187.25 625
5187.93 621
5188.61 600
5189.29 594
5189.96 587
5190.64 615
5191.32 594
5192.00 589
5192.68 566
5193.36 593
5194.04 649
5194.72 612
5195.40 610
5196.08 613
5196.76 625
5197.44 640
5198.12 616
5198.80 625
5199.48 605
5200.16 604
5200.84 597
5201.52 636
5202.20 601
5202.88 603
5203.56 617
5204.24 605
5204.92 617
5205.60 609
5206.28 603
5206.96 674
5207.64 643
5208.32 618
5209.00 626
5209.68 630
5210.36 671
5211.04 686
5211.72 611
5212.40 634
5213.08 654
5213.76 684
5214.44 700
5215.13 712
5215.81 688
5216.49 704
5217.17 724
5217.85 677
5218.53 686
5219.21 710
5219.89 689
5220.57 683
5221.25 697
5221.94 691
5222.62 702
5223.30 713
5223.98 715
5224.66 712
5225.34 680
5226.02 728
5226.71 738
5227.39 711
5228.07 693
5228.75 672
5229.43 667
5230.11 667
5230.80 666
5231.48 668
5232.16 653
5232.84 680
5233.52 657
5234.21 676
5234.89 685
5235.57 707
5236.25 691
5236.93 690
5237.62 637
5238.30 681
5238.98 696
5239.66 722
5240.35 696
5241.03 682
5241.71 739
5242.39 696
5243.08 648
5243.76 648
5244.44 680
5245.13 655
5245.81 674
5246.49 653
5247.17 716
5247.86 646
5248.54 643
5249.22 666
5249.91 693
5250.59 674
5251.27 687
5251.96 695
5252.64 662
5253.32 734
5254.01 702
5254.69 710
5255.37 673
5256.06 665
5256.74 653
5257.42 670
5258.11 635
5258.79 641
5259.47 639
5260.16 649
5260.84 646
5261.53 688
5262.21 747
5262.89 755
5263.58 765
5264.26 697
5264.95 693
5265.63 724
5266.31 696
5267.00 684
5267.68 726
5268.37 652
5269.05 682
5269.73 700
5270.42 691
5271.10 667
5271.79 650
5272.47 664
5273.16 661
5273.84 674
5274.53 627
5275.21 678
5275.90 681
5276.58 700
5277.27 679
5277.95 646
5278.64 618
5279.32 640
5280.01 665
5280.69 664
5281.38 652
5282.06 660
5282.75 688
5283.43 671
5284.12 654
5284.80 638
5285.49 675
5286.17 643
5286.86 688
5287.54 639
5288.23 656
5288.92 635
5289.60 683
5290.29 673
5290.97 670
5291.66 618
5292.34 669
5293.03 679
5293.72 691
5294.40 670
5295.09 668
5295.77 722
5296.46 734
5297.15 698
5297.83 687
5298.52 682
5299.20 670
5299.89 708
5300.58 719
5301.26 755
5301.95 738
5302.64 783
5303.32 797
5304.01 777
5304.70 813
5305.38 854
5306.07 898
5306.76 972
5307.44 919
5308.13 885
5308.82 915
5309.50 848
5310.19 850
5310.88 858
5311.57 888
5312.25 932
5312.94 945
5313.63 910
5314.31 850
5315.00 855
5315.69 862
5316.38 865
5317.06 801
5317.75 798
5318.44 824
5319.13 824
5319.81 824
5320.50 888
5321.19 882
5321.88 882
5322.57 854
5323.25 854
5323.94 824
5324.63 780
5325.32 792
5326.00 771
5326.69 724
5327.38 731
5328.07 740
5328.76 749
5329.45 721
5330.13 692
5330.82 726
5331.51 681
5332.20 702
5332.89 691
5333.58 664
5334.26 652
5334.95 718
5335.64 689
5336.33 693
5337.02 666
5337.71 667
5338.40 663
5339.09 653
5339.77 652
5340.46 648
5341.15 695
5341.84 679
5342.53 689
5343.22 663
5343.91 686
5344.60 663
5345.29 675
5345.98 676
5346.67 707
5347.36 721
5348.05 678
5348.73 678
5349.42 676
5350.11 636
5350.80 654
5351.49 662
5352.18 687
5352.87 644
5353.56 632
5354.25 674
5354.94 654
5355.63 666
5356.32 648
5357.01 658
5357.70 659
5358.39 646
5359.08 668
5359.77 683
5360.46 713
5361.15 730
5361.84 720
5362.53 737
5363.22 759
5363.91 713
5364.61 729
5365.30 714
5365.99 669
5366.68 641
5367.37 683
5368.06 684
5368.75 647
5369.44 648
5370.13 660
5370.82 646
5371.51 603
5372.20 640
5372.89 644
5373.59 644
5374.28 635
5374.97 663
5375.66 642
5376.35 629
5377.04 602
5377.73 646
5378.42 654
5379.12 665
5379.81 615
5380.50 651
5381.19 649
5381.88 623
5382.57 672
5383.27 645
5383.96 632
5384.65 602
5385.34 639
5386.03 627
5386.73 603
5387.42 646
5388.11 660
5388.80 666
5389.49 687
5390.19 703
5390.88 677
5391.57 715
5392.26 702
5392.95 669
5393.65 659
5394.34 665
5395.03 637
5395.72 663
5396.42 645
5397.11 655
5397.80 624
5398.50 652
5399.19 635
5399.88 636
5400.57 652
5401.27 660
5401.96 660
5402.65 681
5403.35 678
5404.04 659
5404.73 647
5405.42 676
5406.12 699
5406.81 656
5407.50 721
5408.20 712
5408.89 688
5409.58 710
5410.28 688
5410.97 689
5411.66 709
5412.36 679
5413.05 680
5413.75 680
5414.44 685
5415.13 722
5415.83 704
5416.52 672
5417.21 674
5417.91 713
5418.60 748
5419.30 768
5419.99 707
5420.68 772
5421.38 743
5422.07 755
5422.77 730
5423.46 718
5424.16 757
5424.85 753
5425.54 731
5426.24 678
5426.93 719
5427.63 727
5428.32 739
5429.02 727
5429.71 701
5430.41 692
5431.10 753
5431.80 724
5432.49 761
5433.19 747
5433.88 692
5434.58 771
5435.27 763
5435.97 756
5436.66 782
5437.36 805
5438.05 762
5438.75 794
5439.44 768
5440.14 807
5440.83 815
5441.53 801
5442.22 820
5442.92 801
5443.62 828
5444.31 871
5445.01 915
5445.70 944
5446.40 956
5447.09 1025
5447.79 1095
5448.49 1084
5449.18 1062
5449.88 1052
5450.57 1037
5451.27 996
5451.97 1002
5452.66 869
5453.36 933
5454.05 926
5454.75 906
5455.45 922
5456.14 953
5456.84 945
5457.54 923
5458.23 960
5458.93 967
5459.63 997
5460.32 978
5461.02 985
5461.72 998
5462.41 992
5463.11 1001
5463.81 1017
5464.50 999
5465.20 1048
5465.90 1049
5466.59 1053
5467.29 1069
5467.99 1076
5468.69 1091
5469.38 1069
5470.08 1121
5470.78 1140
5471.48 1196
5472.17 1187
5472.87 1243
5473.57 1261
5474.27 1302
5474.96 1254
5475.66 1315
5476.36 1347
5477.06 1412
5477.75 1517
5478.45 1612
5479.15 1858
5479.85 2024
5480.55 2111
5481.24 2118
5481.94 2185
5482.64 2166
5483.34 2005
5484.04 1888
5484.73 1732
5485.43 1591
5486.13 1539
5486.83 1496
5487.53 1536
5488.23 1534
5488.92 1459
5489.62 1502
5490.32 1502
5491.02 1529
5491.72 1523
5492.42 1591
5493.12 1735
5493.81 1723
5494.51 1696
5495.21 1717
5495.91 1729
5496.61 1792
5497.31 1807
5498.01 1936
5498.71 2231
5499.41 2560
5500.11 2883
5500.81 3162
5501.50 3463
5502.20 3482
5502.90 3330
5503.60 2995
5504.30 2591
5505.00 2277
5505.70 2045
5506.40 1767
5507.10 1643
5507.80 1572
5508.50 1528
5509.20 1470
5509.90 1448
5510.60 1384
5511.30 1382
5512.00 1375
5512.70 1357
5513.40 1350
5514.10 1392
5514.80 1367
5515.50 1358
5516.20 1344
5516.90 1302
5517.60 1303
5518.30 1245
5519.00 1270
5519.70 1255
5520.40 1245
5521.10 1212
5521.80 1187
5522.50 1183
5523.20 1126
5523.90 1095
5524.61 1042
5525.31 998
5526.01 1009
5526.71 1030
5527.41 976
5528.11 1035
5528.81 1032
5529.51 1036
5530.21 1006
5530.91 949
5531.62 1015
5532.32 1009
5533.02 982
5533.72 952
5534.42 951
5535.12 965
5535.82 1010
5536.53 960
5537.23 900
5537.93 880
5538.63 928
5539.33 942
5540.03 921
5540.74 894
5541.44 948
5542.14 920
5542.84 871
5543.54 863
5544.24 894
5544.95 894
5545.65 876
5546.35 877
5547.05 909
5547.76 844
5548.46 848
5549.16 871
5549.86 886
5550.56 862
5551.27 842
5551.97 856
5552.67 873
5553.37 899
5554.08 876
5554.78 852
5555.48 826
5556.19 886
5556.89 854
5557.59 891
5558.29 856
5559.00 845
5559.70 842
5560.40 830
5561.11 832
5561.81 807
5562.51 870
5563.22 857
5563.92 873
5564.62 845
5565.33 832
5566.03 855
5566.73 853
5567.44 822
5568.14 800
5568.84 858
5569.55 807
5570.25 822
5570.95 800
5571.66 805
5572.36 796
5573.06 817
5573.77 864
5574.47 835
5575.18 827
5575.88 789
5576.58 837
5577.29 806
5577.99 851
5578.70 834
5579.40 834
5580.11 806
5580.81 797
5581.51 741
5582.22 734
5582.92 752
5583.63 794
5584.33 739
5585.04 726
5585.74 758
5586.45 762
5587.15 752
5587.86 728
5588.56 779
5589.26 779
5589.97 738
5590.67 733
5591.38 705
5592.08 703
5592.79 736
5593.49 753
5594.20 747
5594.91 749
5595.61 706
5596.32 733
5597.02 728
5597.73 707
5598.43 683
5599.14 690
5599.84 688
5600.55 745
5601.25 739
5601.96 730
5602.67 696
5603.37 713
5604.08 728
5604.78 732
5605.49 722
5606.19 727
5606.90 709
5607.61 713
5608.31 707
5609.02 718
5609.72 738
5610.43 704
5611.14 721
5611.84 686
5612.55 665
5613.26 677
5613.96 718
5614.67 713
5615.38 760
5616.08 749
5616.79 704
5617.49 718
5618.20 742
5618.91 739
5619.62 659
5620.32 705
5621.03 730
5621.74 708
5622.44 732
5623.15 675
5623.86 697
5624.56 772
5625.27 758
5625.98 776
5626.69 804
5627.39 748
5628.10 790
5628.81 785
5629.51 771
5630.22 775
5630.93 769
5631.64 833
5632.34 793
5633.05 764
5633.76 765
5634.47 759
5635.17 825
5635.88 823
5636.59 844
5637.30 856
5638.01 860
5638.71 871
5639.42 851
5640.13 835
5640.84 806
5641.55 844
5642.25 806
5642.96 778
5643.67 804
5644.38 807
5645.09 788
5645.80 793
5646.50 771
5647.21 751
5647.92 724
5648.63 775
5649.34 748
5650.05 768
5650.76 756
5651.47 767
5652.17 773
5652.88 775
5653.59 799
5654.30 766
5655.01 790
5655.72 759
5656.43 810
5657.14 817
5657.85 771
5658.56 829
5659.26 795
5659.97 860
5660.68 861
5661.39 808
5662.10 835
5662.81 787
5663.52 813
5664.23 803
5664.94 799
5665.65 775
5666.36 779
5667.07 748
5667.78 730
5668.49 721
5669.20 753
5669.91 795
5670.62 830
5671.33 835
5672.04 837
5672.75 844
5673.46 803
5674.17 815
5674.88 773
5675.59 784
5676.30 775
5677.01 740
5677.72 756
5678.43 750
5679.14 727
5679.85 711
5680.56 731
5681.27 703
5681.98 710
5682.69 699
5683.41 713
5684.12 685
5684.83 726
5685.54 734
5686.25 718
5686.96 719
5687.67 723
5688.38 727
5689.09 745
5689.80 723
5690.52 726
5691.23 710
5691.94 662
5692.65 695
5693.36 699
5694.07 670
5694.78 695
5695.49 701
5696.21 678
5696.92 666
5697.63 665
5698.34 702
5699.05 724
5699.77 660
5700.48 673
5701.19 639
5701.90 692
5702.61 700
5703.32 703
5704.04 658
5704.75 691
5705.46 698
5706.17 712
5706.89 683
5707.60 665
5708.31 698
5709.02 659
5709.73 655
5710.45 627
5711.16 625
5711.87 629
5712.58 673
5713.30 675
5714.01 689
5714.72 681
5715.44 646
5716.15 653
5716.86 638
5717.57 639
5718.29 630
5719.00 639
5719.71 652
5720.43 641
5721.14 631
5721.85 664
5722.57 668
5723.28 640
5723.99 680
5724.71 668
5725.42 680
5726.13 696
5726.85 667
5727.56 653
5728.27 681
5728.99 648
5729.70 669
5730.41 674
5731.13 656
5731.84 680
5732.56 683
5733.27 633
5733.98 646
5734.70 617
5735.41 685
5736.12 680
5736.84 661
5737.55 670
5738.27 680
5738.98 669
5739.70 636
5740.41 628
5741.12 615
5741.84 661
5742.55 651
5743.27 643
5743.98 668
5744.70 642
5745.41 660
5746.13 661
5746.84 652
5747.56 665
5748.27 644
5748.99 653
5749.70 655
5750.42 633
5751.13 606
5751.85 613
5752.56 653
5753.28 656
5753.99 660
5754.71 637
5755.42 620
5756.14 649
5756.85 652
5757.57 642
5758.28 652
5759.00 626
5759.71 647
5760.43 674
5761.14 660
5761.86 661
5762.58 674
5763.29 642
5764.01 632
5764.72 674
5765.44 671
5766.16 656
5766.87 680
5767.59 658
5768.30 706
5769.02 696
5769.74 682
5770.45 696
5771.17 685
5771.88 723
5772.60 679
5773.32 687
5774.03 682
5774.75 681
5775.47 690
5776.18 684
5776.90 703
5777.62 696
5778.33 707
5779.05 689
5779.77 682
5780.48 653
5781.20 692
5781.92 678
5782.63 699
5783.35 686
5784.07 675
5784.78 706
5785.50 667
5786.22 666
5786.94 675
5787.65 677
5788.37 644
5789.09 647
5789.81 665
5790.52 644
5791.24 645
5791.96 626
5792.68 668
5793.39 651
5794.11 664
5794.83 658
5795.55 663
5796.26 671
5796.98 672
5797.70 665
5798.42 651
5799.14 676
5799.85 693
5800.57 714
5801.29 707
5802.01 683
5802.73 698
5803.44 689
5804.16 713
5804.88 696
5805.60 681
5806.32 641
5807.04 683
5807.75 659
5808.47 680
5809.19 660
5809.91 653
5810.63 672
5811.35 661
5812.07 658
5812.79 675
5813.50 658
5814.22 653
5814.94 640
5815.66 684
5816.38 682
5817.10 675
5817.82 698
5818.54 676
5819.26 671
5819.98 674
5820.70 667
5821.41 717
5822.13 709
5822.85 691
5823.57 712
5824.29 686
5825.01 673
5825.73 666
5826.45 710
5827.17 708
5827.89 678
5828.61 687
5829.33 684
5830.05 700
5830.77 702
5831.49 681
5832.21 717
5832.93 668
5833.65 715
5834.37 725
5835.09 713
5835.81 733
5836.53 695
5837.25 697
5837.97 706
5838.69 692
5839.41 688
5840.13 741
5840.85 711
5841.57 703
5842.30 703
5843.02 728
5843.74 751
5844.46 741
5845.18 779
5845.90 746
5846.62 765
5847.34 748
5848.06 757
5848.78 757
5849.50 759
5850.23 741
5850.95 760
5851.67 765
5852.39 717
5853.11 755
5853.83 767
5854.55 776
5855.27 759
5856.00 751
5856.72 762
5857.44 786
5858.16 764
5858.88 808
5859.60 759
5860.33 767
5861.05 764
5861.77 791
5862.49 757
5863.21 759
5863.94 822
5864.66 848
5865.38 830
5866.10 796
5866.82 769
5867.55 794
5868.27 843
5868.99 867
5869.71 851
5870.43 835
5871.16 879
5871.88 859
5872.60 861
5873.32 838
5874.05 817
5874.77 887
5875.49 886
5876.22 888
5876.94 939
5877.66 967
5878.38 931
5879.11 944
5879.83 974
5880.55 966
5881.28 948
5882.00 942
5882.72 900
5883.45 877
5884.17 903
5884.89 957
5885.61 975
5886.34 958
5887.06 970
5887.79 971
5888.51 983
5889.23 972
5889.96 962
5890.68 960
5891.40 974
5892.13 997
5892.85 951
5893.57 944
5894.30 944
5895.02 928
5895.75 972
5896.47 976
5897.19 954
5897.92 973
5898.64 987
5899.37 1002
5900.09 975
5900.81 1013
5901.54 1004
5902.26 1017
5902.99 1071
5903.71 1066
5904.44 1033
5905.16 1016
5905.89 1052
5906.61 1090
5907.33 1094
5908.06 1068
5908.78 1067
5909.51 1100
5910.23 1139
5910.96 1061
5911.68 1054
5912.41 1109
5913.13 1124
5913.86 1108
5914.58 1095
5915.31 1098
5916.03 1137
5916.76 1145
5917.48 1118
5918.21 1166
5918.94 1132
5919.66 1218
5920.39 1240
5921.11 1212
5921.84 1210
5922.56 1195
5923.29 1270
5924.01 1297
5924.74 1235
5925.47 1265
5926.19 1352
5926.92 1357
5927.64 1344
5928.37 1378
5929.09 1344
5929.82 1367
5930.55 1416
5931.27 1448
5932.00 1491
5932.73 1409
5933.45 1470
5934.18 1491
5934.90 1545
5935.63 1557
5936.36 1546
5937.08 1644
5937.81 1652
5938.54 1720
5939.26 1687
5939.99 1688
5940.72 1772
5941.44 1759
5942.17 1784
5942.90 1905
5943.62 1948
5944.35 1982
5945.08 2014
5945.80 2031
5946.53 2111
5947.26 2090
5947.99 2168
5948.71 2205
5949.44 2258
5950.17 2360
5950.89 2541
5951.62 2728
5952.35 2945
5953.08 3101
5953.80 3222
5954.53 3201
5955.26 3161
5955.99 3045
5956.71 2891
5957.44 2830
5958.17 2784
5958.90 2764
5959.63 2698
5960.35 2763
5961.08 2762
5961.81 2719
5962.54 2669
5963.27 2792
5963.99 3006
5964.72 3178
5965.45 3393
5966.18 3621
5966.91 3919
5967.64 3983
5968.36 3926
5969.09 3867
5969.82 3677
5970.55 3527
5971.28 3443
5972.01 3296
5972.73 3193
5973.46 3163
5974.19 3098
5974.92 3106
5975.65 3103
5976.38 3035
5977.11 3069
5977.84 3086
5978.57 3151
5979.29 3228
5980.02 3310
5980.75 3391
5981.48 3433
5982.21 3467
5982.94 3512
5983.67 3470
5984.40 3454
5985.13 3444
5985.86 3493
5986.59 3512
5987.32 3391
5988.05 3441
5988.78 3493
5989.51 3446
5990.24 3452
5990.97 3510
5991.70 3531
5992.43 3580
5993.16 3642
5993.89 3705
5994.62 3688
5995.35 3834
5996.08 3863
5996.81 3875
5997.54 3880
5998.27 3905
5999.00 3954
5999.73 3940
6000.46 3921
6001.19 3936
6001.92 3842
6002.65 3751
6003.38 3740
6004.11 3746
6004.84 3635
6005.57 3636
6006.30 3637
6007.03 3814
6007.76 4000
6008.49 4280
6009.22 4836
6009.95 5485
6010.69 6365
6011.42 7558
6012.15 8734
6012.88 9779
6013.61 10473
6014.34 10965
6015.07 10867
6015.80 10309
6016.54 9659
6017.27 8783
6018.00 7872
6018.73 6913
6019.46 6048
6020.19 5318
6020.92 4691
6021.66 4273
6022.39 3909
6023.12 3658
6023.85 3468
6024.58 3301
6025.31 3170
6026.05 3153
6026.78 3123
6027.51 3096
6028.24 3164
6028.97 3229
6029.71 3308
6030.44 3228
6031.17 3133
6031.90 3067
6032.64 2936
6033.37 2780
6034.10 2717
6034.83 2632
6035.57 2458
6036.30 2435
6037.03 2518
6037.76 2539
6038.50 2588
6039.23 2589
6039.96 2655
6040.69 2669
6041.43 2690
6042.16 2736
6042.89 2774
6043.63 2788
6044.36 2851
6045.09 2851
6045.82 2895
6046.56 2868
6047.29 2882
6048.02 2938
6048.76 2891
6049.49 2935
6050.22 3026
6050.96 3099
6051.69 3272
6052.42 3382
6053.16 3500
6053.89 3490
6054.63 3427
6055.36 3336
6056.09 3256
6056.83 3191
6057.56 3025
6058.29 2995
6059.03 2947
6059.76 2879
6060.50 2834
6061.23 2837
6061.96 2797
6062.70 2747
6063.43 2737
6064.17 2690
6064.90 2691
6065.63 2653
6066.37 2589
6067.10 2549
6067.84 2552
6068.57 2509
6069.31 2471
6070.04 2470
6070.78 2445
6071.51 2369
6072.25 2339
6072.98 2358
6073.72 2329
6074.45 2343
6075.18 2312
6075.92 2276
6076.65 2280
6077.39 2255
6078.12 2279
6078.86 2213
6079.59 2174
6080.33 2183
6081.07 2123
6081.80 2107
6082.54 2121
6083.27 2036
6084.01 1988
6084.74 1987
6085.48 1984
6086.21 1959
6086.95 1909
6087.68 1971
6088.42 1975
6089.16 1959
6089.89 1968
6090.63 1965
6091.36 1925
6092.10 1940
6092.84 1905
6093.57 1899
6094.31 1894
6095.04 1913
6095.78 1881
6096.52 1789
6097.25 1793
6097.99 1791
6098.72 1776
6099.46 1783
6100.20 1783
6100.93 1785
6101.67 1786
6102.41 1734
6103.14 1748
6103.88 1708
6104.62 1682
6105.35 1673
6106.09 1673
6106.83 1727
6107.56 1737
6108.30 1731
6109.04 1737
6109.77 1729
6110.51 1763
6111.25 1783
6111.99 1763
6112.72 1784
6113.46 1833
6114.20 1850
6114.93 1844
6115.67 1832
6116.41 1861
6117.15 1864
6117.88 1875
6118.62 1893
6119.36 1890
6120.10 1864
6120.83 1850
6121.57 1850
6122.31 1848
6123.05 1854
6123.79 1864
6124.52 1905
6125.26 1873
6126.00 1926
6126.74 1890
6127.47 1867
6128.21 1878
6128.95 1862
6129.69 1934
6130.43 1907
6131.17 1939
6131.90 1915
6132.64 1945
6133.38 1961
6134.12 1948
6134.86 1993
6135.60 1988
6136.33 1991
6137.07 1983
6137.81 2044
6138.55 2089
6139.29 2076
6140.03 2114
6140.77 2088
6141.51 2077
6142.24 2010
6142.98 2073
6143.72 2064
6144.46 2083
6145.20 2113
6145.94 2094
6146.68 2116
6147.42 2115
6148.16 2133
6148.90 2100
6149.64 2118
6150.38 2148
6151.12 2149
6151.86 2187
6152.59 2177
6153.33 2213
6154.07 2263
6154.81 2273
6155.55 2275
6156.29 2290
6157.03 2343
6157.77 2358
6158.51 2389
6159.25 2393
6159.99 2400
6160.73 2460
6161.47 2506
6162.21 2661
6162.95 2763
6163.69 2903
6164.43 3098
6165.17 3184
6165.91 3343
6166.65 3505
6167.39 3530
6168.14 3459
6168.88 3537
6169.62 3459
6170.36 3468
6171.10 3406
6171.84 3280
6172.58 3153
6173.32 3143
6174.06 3123
6174.80 3113
6175.54 3012
6176.28 3034
6177.02 3052
6177.77 3069
6178.51 3062
6179.25 3123
6179.99 3214
6180.73 3172
6181.47 3201
6182.21 3228
6182.95 3344
6183.70 3369
6184.44 3420
6185.18 3413
6185.92 3504
6186.66 3446
6187.40 3480
6188.15 3540
6188.89 3631
6189.63 3790
6190.37 3898
6191.11 4025
6191.85 4133
6192.60 4180
6193.34 4319
6194.08 4380
6194.82 4449
6195.56 4413
6196.31 4332
6197.05 4368
6197.79 4285
6198.53 4239
6199.28 4225
6200.02 4210
6200.76 4285
6201.50 4331
6202.25 4491
6202.99 4690
6203.73 5073
6204.47 5792
6205.22 6881
6205.96 8750
6206.70 11118
6207.44 13431
6208.19 15786
6208.93 17755
6209.67 18761
6210.42 18897
6211.16 18083
6211.90 16678
6212.65 14920
6213.39 12980
6214.13 10980
6214.88 9219
6215.62 7731
6216.36 6439
6217.11 5512
6217.85 4727
6218.59 4181
6219.34 3852
6220.08 3573
6220.82 3324
6221.57 3139
6222.31 3095
6223.05 3053
6223.80 2922
6224.54 2855
6225.29 2802
6226.03 2699
6226.77 2593
6227.52 2424
6228.26 2266
6229.01 2251
6229.75 2071
6230.49 1975
6231.24 1945
6231.98 1961
6232.73 1985
6233.47 2061
6234.22 2046
6234.96 2065
6235.71 2103
6236.45 2131
6237.19 2230
6237.94 2318
6238.68 2408
6239.43 2461
6240.17 2528
6240.92 2555
6241.66 2514
6242.41 2496
6243.15 2515
6243.90 2515
6244.64 2509
6245.39 2569
6246.13 2561
6246.88 2628
6247.62 2680
6248.37 2671
6249.12 2663
6249.86 2636
6250.61 2606
6251.35 2651
6252.10 2531
6252.84 2553
6253.59 2534
6254.33 2516
6255.08 2550
6255.83 2528
6256.57 2474
6257.32 2498
6258.06 2465
6258.81 2431
6259.55 2446
6260.30 2373
6261.05 2427
6261.79 2391
6262.54 2381
6263.28 2357
6264.03 2327
6264.78 2326
6265.52 2269
6266.27 2242
6267.02 2286
6267.76 2316
6268.51 2323
6269.26 2289
6270.00 2252
6270.75 2312
6271.50 2304
6272.24 2308
6272.99 2281
6273.74 2317
6274.48 2287
6275.23 2299
6275.98 2317
6276.72 2306
6277.47 2293
6278.22 2297
6278.96 2227
6279.71 2144
6280.46 2125
6281.21 2056
6281.95 2070
6282.70 2030
6283.45 2037
6284.20 1956
6284.94 1916
6285.69 1894
6286.44 1910
6287.19 1837
6287.93 1816
6288.68 1795
6289.43 1870
6290.18 1808
6290.92 1776
6291.67 1734
6292.42 1724
6293.17 1750
6293.92 1684
6294.66 1667
6295.41 1707
6296.16 1692
6296.91 1625
6297.66 1594
6298.41 1582
6299.15 1594
6299.90 1605
6300.65 1512
6301.40 1511
6302.15 1514
6302.90 1479
6303.64 1484
6304.39 1472
6305.14 1470
6305.89 1535
6306.64 1512
6307.39 1459
6308.14 1459
6308.89 1501
6309.63 1511
6310.38 1544
6311.13 1536
6311.88 1570
6312.63 1555
6313.38 1584
6314.13 1610
6314.88 1627
6315.63 1566
6316.38 1596
6317.13 1618
6317.88 1602
6318.63 1566
6319.38 1530
6320.12 1503
6320.87 1479
6321.62 1421
6322.37 1363
6323.12 1363
6323.87 1386
6324.62 1384
6325.37 1315
6326.12 1342
6326.87 1317
6327.62 1294
6328.37 1301
6329.12 1269
6329.87 1225
6330.62 1291
6331.37 1336
6332.12 1269
6332.87 1241
6333.62 1261
6334.37 1292
6335.13 1311
6335.88 1264
6336.63 1300
6337.38 1310
6338.13 1312
6338.88 1329
6339.63 1309
6340.38 1298
6341.13 1325
6341.88 1335
6342.63 1310
6343.38 1300
6344.13 1276
6344.89 1254
6345.64 1254
6346.39 1234
6347.14 1249
6347.89 1253
6348.64 1244
6349.39 1296
6350.14 1360
6350.90 1387
6351.65 1402
6352.40 1424
6353.15 1430
6353.90 1495
6354.65 1491
6355.40 1494
6356.16 1476
6356.91 1463
6357.66 1422
6358.41 1374
6359.16 1332
6359.92 1329
6360.67 1283
6361.42 1282
6362.17 1251
6362.92 1263
6363.68 1226
6364.43 1203
6365.18 1252
6365.93 1217
6366.68 1257
6367.44 1281
6368.19 1314
6368.94 1247
6369.69 1279
6370.45 1252
6371.20 1302
6371.95 1266
6372.70 1259
6373.46 1279
6374.21 1194
6374.96 1246
6375.72 1241
6376.47 1235
6377.22 1266
6377.97 1299
6378.73 1263
6379.48 1278
6380.23 1299
6380.99 1320
6381.74 1336
6382.49 1361
6383.25 1368
6384.00 1323
6384.75 1295
6385.51 1248
6386.26 1262
6387.01 1216
6387.77 1172
6388.52 1160
6389.27 1156
6390.03 1139
6390.78 1159
6391.54 1189
6392.29 1209
6393.04 1158
6393.80 1151
6394.55 1165
6395.31 1200
6396.06 1216
6396.81 1191
6397.57 1173
6398.32 1185
6399.08 1201
6399.83 1175
6400.59 1199
6401.34 1197
6402.09 1197
6402.85 1180
6403.60 1162
6404.36 1170
6405.11 1153
6405.87 1178
6406.62 1191
6407.38 1195
6408.13 1212
6408.89 1230
6409.64 1235
6410.40 1261
6411.15 1221
6411.91 1270
6412.66 1225
6413.42 1225
6414.17 1245
6414.93 1270
6415.68 1243
6416.44 1255
6417.19 1275
6417.95 1271
6418.70 1264
6419.46 1260
6420.21 1259
6420.97 1252
6421.72 1259
6422.48 1257
6423.24 1233
6423.99 1225
6424.75 1243
6425.50 1238
6426.26 1300
6427.01 1244
6427.77 1239
6428.53 1263
6429.28 1264
6430.04 1225
6430.79 1272
6431.55 1260
6432.31 1252
6433.06 1229
6433.82 1252
6434.58 1343
6435.33 1344
6436.09 1339
6436.85 1361
6437.60 1342
6438.36 1364
6439.11 1348
6439.87 1330
6440.63 1388
6441.38 1346
6442.14 1373
6442.90 1418
6443.66 1461
6444.41 1417
6445.17 1433
6445.93 1470
6446.68 1441
6447.44 1438
6448.20 1452
6448.95 1496
6449.71 1486
6450.47 1476
6451.23 1480
6451.98 1524
6452.74 1528
6453.50 1533
6454.26 1517
6455.01 1567
6455.77 1532
6456.53 1524
6457.29 1538
6458.04 1521
6458.80 1616
6459.56 1580
6460.32 1618
6461.08 1639
6461.83 1629
6462.59 1686
6463.35 1748
6464.11 1866
6464.87 1877
6465.62 1880
6466.38 1875
6467.14 1898
6467.90 1889
6468.66 1926
6469.42 1915
6470.17 1934
6470.93 1933
6471.69 1952
6472.45 1916
6473.21 1879
6473.97 1931
6474.72 2020
6475.48 2055
6476.24 2050
6477.00 2072
6477.76 2115
6478.52 2126
6479.28 2171
6480.04 2255
6480.80 2259
6481.56 2315
6482.31 2325
6483.07 2408
6483.83 2344
6484.59 2329
6485.35 2402
6486.11 2472
6486.87 2444
6487.63 2424
6488.39 2521
6489.15 2614
6489.91 2626
6490.67 2686
6491.43 2776
6492.19 2842
6492.95 2850
6493.71 2890
6494.47 2942
6495.23 2927
6495.99 2957
6496.75 2937
6497.51 2902
6498.27 2797
6499.03 2808
6499.79 2799
6500.55 2869
6501.31 2953
6502.07 3042
6502.83 3172
6503.59 3533
6504.35 4171
6505.11 5202
6505.87 6593
6506.63 8185
6507.39 9900
6508.15 11199
6508.91 11979
6509.67 12108
6510.43 11481
6511.19 10581
6511.96 9362
6512.72 8176
6513.48 7016
6514.24 6033
6515.00 5216
6515.76 4525
6516.52 4069
6517.28 3685
6518.04 3500
6518.80 3433
6519.57 3211
6520.33 3145
6521.09 3142
6521.85 3118
6522.61 3072
6523.37 3144
6524.14 3222
6524.90 3394
6525.66 3539
6526.42 3587
6527.18 3756
6527.94 3810
6528.71 3823
6529.47 3783
6530.23 3707
6530.99 3631
6531.75 3618
6532.52 3678
6533.28 4048
6534.04 4278
6534.80 4767
6535.56 5255
6536.33 5660
6537.09 5838
6537.85 5731
6538.61 5477
6539.38 5150
6540.14 4726
6540.90 4209
6541.66 3815
6542.43 3583
6543.19 3330
6543.95 3165
6544.71 3088
6545.48 3001
6546.24 3049
6547.00 3044
6547.77 3068
6548.53 3001
6549.29 2890
6550.06 2912
6550.82 2875
6551.58 2773
6552.34 2805
6553.11 2835
6553.87 2854
6554.63 2849
6555.40 2736
6556.16 2750
6556.93 2804
6557.69 2772
6558.45 2780
6559.22 2825
6559.98 2874
6560.74 2877
6561.51 2915
6562.27 3001
6563.03 2975
6563.80 3002
6564.56 3039
6565.33 3026
6566.09 2981
6566.85 3022
6567.62 2956
6568.38 2913
6569.15 2946
6569.91 2923
6570.68 2996
6571.44 3087
6572.20 3023
6572.97 3026
6573.73 3065
6574.50 3029
6575.26 3075
6576.03 3108
6576.79 3028
6577.56 3123
6578.32 3063
6579.09 3127
6579.85 3094
6580.62 3121
6581.38 3162
6582.15 3200
6582.91 3200
6583.68 3181
6584.44 3151
6585.21 3168
6585.97 3133
6586.74 3093
6587.50 3095
6588.27 3083
6589.03 3159
6589.80 3191
6590.56 3294
6591.33 3452
6592.09 3611
6592.86 3699
6593.63 4004
6594.39 4072
6595.16 4246
6595.92 4251
6596.69 4188
6597.45 4099
6598.22 3901
6598.99 3739
6599.75 3579
6600.52 3398
6601.28 3158
6602.05 2996
6602.82 2970
6603.58 2928
6604.35 2814
6605.11 2794
6605.88 2860
6606.65 2823
6607.41 2768
6608.18 2829
6608.95 2832
6609.71 2825
6610.48 2827
6611.25 2799
6612.01 2753
6612.78 2659
6613.55 2705
6614.31 2749
6615.08 2686
6615.85 2688
6616.61 2777
6617.38 2786
6618.15 2861
6618.92 2899
6619.68 3055
6620.45 3199
6621.22 3441
6621.98 3561
6622.75 3657
6623.52 3773
6624.29 3735
6625.05 3676
6625.82 3504
6626.59 3425
6627.36 3209
6628.12 3152
6628.89 3038
6629.66 2951
6630.43 2884
6631.20 2873
6631.96 2900
6632.73 3026
6633.50 3117
6634.27 3253
6635.04 3398
6635.80 3451
6636.57 3506
6637.34 3525
6638.11 3551
6638.88 3738
6639.64 3889
6640.41 3973
6641.18 4059
6641.95 4149
6642.72 4133
6643.49 4021
6644.26 3902
6645.02 3743
6645.79 3472
6646.56 3239
6647.33 3044
6648.10 2935
6648.87 2795
6649.64 2646
6650.41 2596
6651.17 2594
6651.94 2541
6652.71 2509
6653.48 2464
6654.25 2509
6655.02 2455
6655.79 2438
6656.56 2435
6657.33 2413
6658.10 2334
6658.87 2316
6659.64 2307
6660.41 2337
6661.17 2337
6661.94 2270
6662.71 2310
6663.48 2254
6664.25 2325
6665.02 2335
6665.79 2350
6666.56 2293
6667.33 2346
6668.10 2435
6668.87 2496
6669.64 2540
6670.41 2591
6671.18 2606
6671.95 2629
6672.72 2565
6673.49 2593
6674.26 2532
6675.03 2443
6675.80 2454
6676.58 2500
6677.35 2570
6678.12 2481
6678.89 2531
6679.66 2558
6680.43 2619
6681.20 2658
6681.97 2704
6682.74 2809
6683.51 2884
6684.28 2949
6685.05 3019
6685.82 3065
6686.59 3083
6687.37 3045
6688.14 2889
6688.91 2758
6689.68 2610
6690.45 2544
6691.22 2471
6691.99 2410
6692.76 2397
6693.54 2324
6694.31 2326
6695.08 2312
6695.85 2291
6696.62 2350
6697.39 2301
6698.17 2288
6698.94 2228
6699.71 2222
6700.48 2302
6701.25 2294
6702.02 2296
6702.80 2287
6703.57 2263
6704.34 2168
6705.11 2110
6705.88 2113
6706.66 2085
6707.43 2071
6708.20 2006
6708.97 2008
6709.75 1932
6710.52 1976
6711.29 1915
6712.06 1892
6712.84 1933
6713.61 1903
6714.38 1881
6715.15 1916
6715.93 1935
6716.70 1917
6717.47 1906
6718.24 1853
6719.02 1904
6719.79 1879
6720.56 1851
6721.34 1804
6722.11 1888
6722.88 1906
6723.66 1880
6724.43 1845
6725.20 1801
6725.98 1833
6726.75 1824
6727.52 1773
6728.30 1805
6729.07 1819
6729.84 1827
6730.62 1854
6731.39 1837
6732.16 1848
6732.94 1839
6733.71 1885
6734.48 1853
6735.26 1899
6736.03 1900
6736.81 1895
6737.58 1894
6738.35 1933
6739.13 1939
6739.90 1967
6740.68 1942
6741.45 1915
6742.22 1895
6743.00 1947
6743.77 1981
6744.55 1949
6745.32 2020
6746.10 2074
6746.87 2054
6747.65 2046
6748.42 2103
6749.19 2109
6749.97 2214
6750.74 2287
6751.52 2344
6752.29 2368
6753.07 2470
6753.84 2485
6754.62 2509
6755.39 2462
6756.17 2427
6756.94 2307
6757.72 2230
6758.49 2205
6759.27 2085
6760.04 2155
6760.82 2146
6761.59 2143
6762.37 2108
6763.15 2112
6763.92 2107
6764.70 2114
6765.47 2192
6766.25 2197
6767.02 2203
6767.80 2278
6768.57 2275
6769.35 2157
6770.13 2100
6770.90 2114
6771.68 2036
6772.45 2010
6773.23 1986
6774.01 1965
6774.78 1931
6775.56 1861
6776.33 1795
6777.11 1842
6777.89 1804
6778.66 1813
6779.44 1770
6780.22 1784
6780.99 1719
6781.77 1750
6782.55 1768
6783.32 1762
6784.10 1741
6784.88 1710
6785.65 1723
6786.43 1730
6787.21 1714
6787.98 1679
6788.76 1632
6789.54 1640
6790.31 1605
6791.09 1611
6791.87 1642
6792.64 1653
6793.42 1569
6794.20 1564
6794.98 1568
6795.75 1559
6796.53 1503
6797.31 1547
6798.09 1605
6798.86 1589
6799.64 1583
6800.42 1532
6801.20 1536
6801.97 1548
6802.75 1573
6803.53 1568
6804.31 1567
6805.08 1597
6805.86 1626
6806.64 1650
6807.42 1622
6808.20 1588
6808.97 1596
6809.75 1568
6810.53 1606
6811.31 1608
6812.09 1568
6812.87 1578
6813.64 1594
6814.42 1615
6815.20 1552
6815.98 1554
6816.76 1609
6817.54 1588
6818.31 1623
6819.09 1624
6819.87 1573
6820.65 1576
6821.43 1558
6822.21 1571
6822.99 1591
6823.77 1551
6824.54 1567
6825.32 1594
6826.10 1571
6826.88 1576
6827.66 1550
6828.44 1555
6829.22 1574
6830.00 1534
6830.78 1525
6831.56 1518
6832.34 1572
6833.12 1528
6833.90 1580
6834.67 1653
6835.45 1809
6836.23 1962
6837.01 2123
6837.79 2337
6838.57 2430
6839.35 2540
6840.13 2576
6840.91 2534
6841.69 2402
6842.47 2274
6843.25 2149
6844.03 2056
6844.81 1977
6845.59 1874
6846.37 1840
6847.15 1873
6847.93 1939
6848.71 1997
6849.49 2156
6850.27 2220
6851.05 2296
6851.84 2277
6852.62 2305
6853.40 2208
6854.18 2153
6854.96 2100
6855.74 2014
6856.52 1946
6857.30 1861
6858.08 1843
6858.86 1796
6859.64 1815
6860.42 1740
6861.20 1756
6861.99 1727
6862.77 1716
6863.55 1766
6864.33 1757
6865.11 1794
6865.89 1807
6866.67 1795
6867.45 1820
6868.24 1866
6869.02 1903
6869.80 1886
6870.58 1900
6871.36 1885
6872.14 1973
6872.93 2006
6873.71 2009
6874.49 2069
6875.27 2094
6876.05 2129
6876.83 2122
6877.62 2165
6878.40 2286
6879.18 2396
6879.96 2663
6880.74 2916
6881.53 3160
6882.31 3257
6883.09 3355
6883.87 3349
6884.66 3285
6885.44 3227
6886.22 3174
6887.00 3229
6887.79 3381
6888.57 3362
6889.35 3385
6890.13 3342
6890.92 3227
6891.70 3157
6892.48 2917
6893.27 2712
6894.05 2657
6894.83 2516
6895.61 2485
6896.40 2504
6897.18 2416
6897.96 2386
6898.75 2367
6899.53 2401
6900.31 2341
6901.10 2337
6901.88 2361
6902.66 2339
6903.45 2261
6904.23 2212
6905.01 2223
6905.80 2224
6906.58 2218
6907.36 2176
6908.15 2206
6908.93 2169
6909.72 2083
6910.50 2068
6911.28 2093
6912.07 2058
6912.85 2076
6913.64 2037
6914.42 2044
6915.20 2064
6915.99 2085
6916.77 2054
6917.56 1999
6918.34 2058
6919.12 2047
6919.91 2007
6920.69 1976
6921.48 2006
6922.26 2076
6923.05 2080
6923.83 2021
6924.62 2079
6925.40 2091
6926.19 2106
6926.97 2113
6927.75 2117
6928.54 2101
6929.32 2108
6930.11 2127
6930.89 2160
6931.68 2180
6932.46 2130
6933.25 2184
6934.04 2216
6934.82 2156
6935.61 2193
6936.39 2273
6937.18 2292
6937.96 2394
6938.75 2485
6939.53 2576
6940.32 2646
6941.10 2816
6941.89 2954
6942.67 3057
6943.46 3109
6944.25 3141
6945.03 3263
6945.82 3132
6946.60 3093
6947.39 3157
6948.18 3131
6948.96 3155
6949.75 3096
6950.53 3052
6951.32 3062
6952.11 3047
6952.89 2904
6953.68 2906
6954.47 2893
6955.25 2910
6956.04 2923
6956.82 2889
6957.61 2880
6958.40 2871
6959.18 2891
6959.97 2853
6960.76 2864
6961.54 2943
6962.33 2982
6963.12 3051
6963.90 3050
6964.69 3190
6965.48 3257
6966.27 3458
6967.05 3591
6967.84 3660
6968.63 3837
6969.41 3969
6970.20 4017
6970.99 4064
6971.78 4066
6972.56 4063
6973.35 3980
6974.14 4065
6974.93 4069
6975.71 3990
6976.50 3939
6977.29 4023
6978.08 4147
6978.86 4291
6979.65 4639
6980.44 5085
6981.23 5936
6982.01 7052
6982.80 8636
6983.59 10570
6984.38 12374
6985.17 14091
6985.95 15190
6986.74 15521
6987.53 15171
6988.32 14283
6989.11 12850
6989.90 11210
6990.68 9590
6991.47 8121
6992.26 6963
6993.05 5801
6993.84 5054
6994.63 4423
6995.42 4052
6996.20 3638
6996.99 3371
6997.78 3208
6998.57 3005
6999.36 2858
7000.15 2777
7000.94 2759
7001.73 2698
7002.52 2652
7003.30 2551
7004.09 2442
7004.88 2320
7005.67 2260
7006.46 2134
7007.25 2045
7008.04 2032
7008.83 2029
7009.62 2006
7010.41 2098
7011.20 2186
7011.99 2365
7012.78 2371
7013.57 2411
7014.36 2509
7015.15 2475
7015.94 2450
7016.73 2404
7017.52 2317
7018.31 2318
7019.10 2273
7019.89 2255
7020.68 2272
7021.47 2284
7022.26 2400
7023.05 2366
7023.84 2439
7024.63 2437
7025.42 2434
7026.21 2468
7027.00 2403
7027.79 2386
7028.58 2371
7029.37 2296
7030.16 2262
7030.95 2272
7031.74 2235
7032.53 2258
7033.32 2276
7034.11 2276
7034.90 2333
7035.70 2366
7036.49 2381
7037.28 2457
7038.07 2504
7038.86 2530
7039.65 2558
7040.44 2554
7041.23 2508
7042.02 2529
7042.82 2585
7043.61 2683
7044.40 2686
7045.19 2658
7045.98 2704
7046.77 2720
7047.56 2713
7048.36 2736
7049.15 2840
7049.94 2963
7050.73 3026
7051.52 3000
7052.31 3036
7053.11 2892
7053.90 2876
7054.69 2758
7055.48 2615
7056.27 2541
7057.07 2469
7057.86 2526
7058.65 2557
7059.44 2547
7060.24 2449
7061.03 2422
7061.82 2443
7062.61 2376
7063.40 2319
7064.20 2223
7064.99 2213
7065.78 2168
7066.58 2180
7067.37 2121
7068.16 2094
7068.95 2025
7069.75 2011
7070.54 1968
7071.33 1917
7072.13 1876
7072.92 1874
7073.71 1836
7074.50 1806
7075.30 1783
7076.09 1753
7076.88 1740
7077.68 1721
7078.47 1681
7079.26 1654
7080.06 1667
7080.85 1699
7081.64 1630
7082.44 1589
7083.23 1574
7084.02 1552
7084.82 1584
7085.61 1610
7086.41 1556
7087.20 1570
7087.99 1547
7088.79 1565
7089.58 1608
7090.38 1548
7091.17 1488
7091.96 1474
7092.76 1461
7093.55 1434
7094.35 1460
7095.14 1414
7095.93 1384
7096.73 1385
7097.52 1356
7098.32 1331
7099.11 1352
7099.91 1354
7100.70 1341
7101.50 1349
7102.29 1333
7103.09 1323
7103.88 1346
7104.67 1301
7105.47 1290
7106.26 1273
7107.06 1278
7107.85 1310
7108.65 1274
7109.44 1274
7110.24 1257
7111.03 1262
7111.83 1280
7112.62 1249
7113.42 1238
7114.22 1252
7115.01 1294
7115.81 1286
7116.60 1257
7117.40 1209
7118.19 1236
7118.99 1222
7119.78 1221
7120.58 1236
7121.38 1217
7122.17 1201
7122.97 1228
7123.76 1200
7124.56 1225
7125.35 1196
7126.15 1235
7126.95 1233
7127.74 1225
7128.54 1260
7129.34 1276
7130.13 1245
7130.93 1258
7131.72 1316
7132.52 1278
7133.32 1221
7134.11 1201
7134.91 1188
7135.71 1160
7136.50 1133
7137.30 1093
7138.10 1121
7138.89 1113
7139.69 1080
7140.49 1040
7141.28 1073
7142.08 1061
7142.88 1082
7143.67 1105
7144.47 1111
7145.27 1098
7146.06 1060
7146.86 1067
7147.66 1045
7148.46 1055
7149.25 1035
7150.05 972
7150.85 996
7151.65 1023
7152.44 1054
7153.24 1037
7154.04 1055
7154.84 1040
7155.63 1056
7156.43 1072
7157.23 1063
7158.03 1085
7158.82 1030
7159.62 1058
7160.42 1071
7161.22 1042
7162.02 1037
7162.81 989
7163.61 963
7164.41 954
7165.21 930
7166.01 941
7166.80 914
7167.60 918
7168.40 938
7169.20 919
7170.00 924
7170.80 950
7171.60 915
7172.39 932
7173.19 937
7173.99 933
7174.79 914
7175.59 891
7176.39 884
7177.19 852
7177.99 880
7178.78 868
7179.58 892
7180.38 921
7181.18 912
7181.98 890
7182.78 880
7183.58 904
7184.38 921
7185.18 889
7185.98 865
7186.78 867
7187.58 853
7188.37 873
7189.17 881
7189.97 876
7190.77 870
7191.57 838
7192.37 907
7193.17 844
7193.97 835
7194.77 830
7195.57 811
7196.37 812
7197.17 856
7197.97 835
7198.77 824
7199.57 840
7200.37 835
7201.17 852
7201.97 830
7202.77 845
7203.57 813
7204.37 838
7205.17 803
7205.97 827
7206.77 828
7207.57 817
7208.38 836
7209.18 833
7209.98 825
7210.78 850
7211.58 844
7212.38 854
7213.18 842
7213.98 785
7214.78 804
7215.58 823
7216.38 815
7217.18 808
7217.99 825
7218.79 821
7219.59 787
7220.39 820
7221.19 848
7221.99 836
7222.79 847
7223.59 807
7224.40 810
7225.20 828
7226.00 828
7226.80 838
7227.60 853
7228.40 806
7229.21 831
7230.01 859
7230.81 829
7231.61 804
7232.41 789
7233.22 848
7234.02 843
7234.82 879
7235.62 898
7236.42 896
7237.23 860
7238.03 869
7238.83 884
7239.63 877
7240.43 823
7241.24 824
7242.04 825
7242.84 796
7243.64 751
7244.45 780
7245.25 781
7246.05 815
7246.86 787
7247.66 822
7248.46 825
7249.26 775
7250.07 778
7250.87 818
7251.67 799
7252.48 790
7253.28 820
7254.08 817
7254.88 815
7255.69 783
7256.49 799
7257.29 800
7258.10 823
7258.90 819
7259.70 810
7260.51 804
7261.31 801
7262.12 779
7262.92 808
7263.72 782
7264.53 792
7265.33 803
7266.13 846
7266.94 802
7267.74 796
7268.55 843
7269.35 811
7270.15 807
7270.96 790
7271.76 798
7272.57 828
7273.37 825
7274.17 801
7274.98 833
7275.78 862
7276.59 828
7277.39 788
7278.20 847
7279.00 865
7279.80 881
7280.61 901
7281.41 874
7282.22 900
7283.02 950
7283.83 965
7284.63 1004
7285.44 1005
7286.24 1007
7287.05 1000
7287.85 959
7288.66 985
7289.46 944
7290.27 909
7291.07 923
7291.88 902
7292.68 898
7293.49 909
7294.29 936
7295.10 943
7295.90 942
7296.71 954
7297.52 916
7298.32 937
7299.13 964
7299.93 938
7300.74 949
7301.54 947
7302.35 971
7303.16 982
7303.96 983
7304.77 1022
7305.57 991
7306.38 1017
7307.19 997
7307.99 1053
7308.80 1089
7309.60 1094
7310.41 1117
7311.22 1183
7312.02 1174
7312.83 1196
7313.64 1193
7314.44 1250
7315.25 1282
7316.05 1390
7316.86 1562
7317.67 1737
7318.47 1921
7319.28 2080
7320.09 2106
7320.89 2015
7321.70 1911
7322.51 1755
7323.32 1625
7324.12 1525
7324.93 1422
7325.74 1337
7326.54 1332
7327.35 1286
7328.16 1238
7328.97 1222
7329.77 1206
7330.58 1223
7331.39 1229
7332.19 1218
7333.00 1191
7333.81 1201
7334.62 1195
7335.42 1188
7336.23 1176
7337.04 1206
7337.85 1164
7338.66 1175
7339.46 1181
7340.27 1082
7341.08 1081
7341.89 1070
7342.70 1101
7343.50 1054
7344.31 1016
7345.12 1065
7345.93 1045
7346.74 1068
7347.54 1023
7348.35 979
7349.16 1020
7349.97 992
7350.78 1000
7351.59 971
7352.39 1009
7353.20 958
7354.01 960
7354.82 986
7355.63 982
7356.44 1016
7357.25 1033
7358.06 1003
7358.86 993
7359.67 1061
7360.48 1064
7361.29 1075
7362.10 1026
7362.91 1064
7363.72 1069
7364.53 1028
7365.34 1017
7366.15 1010
7366.96 1013
7367.77 979
7368.57 963
7369.38 988
7370.19 934
7371.00 915
7371.81 877
7372.62 863
7373.43 871
7374.24 873
7375.05 929
7375.86 946
7376.67 928
7377.48 919
7378.29 906
7379.10 912
7379.91 946
7380.72 944
7381.53 989
7382.34 981
7383.15 960
7383.96 977
7384.77 952
7385.58 950
7386.39 898
7387.20 901
7388.01 892
7388.83 869
7389.64 866
7390.45 827
7391.26 835
7392.07 844
7392.88 791
7393.69 827
7394.50 815
7395.31 809
7396.12 834
7396.93 818
7397.74 821
7398.56 820
7399.37 847
7400.18 869
7400.99 862
7401.80 842
7402.61 844
7403.42 820
7404.23 829
7405.05 825
7405.86 830
7406.67 822
7407.48 761
7408.29 788
7409.10 796
7409.91 778
7410.73 781
7411.54 794
7412.35 743
7413.16 762
7413.97 755
7414.79 780
7415.60 754
7416.41 722
7417.22 726
7418.03 739
7418.85 748
7419.66 757
7420.47 733
7421.28 715
7422.10 731
7422.91 712
7423.72 697
7424.53 700
7425.35 705
7426.16 708
7426.97 725
7427.78 685
7428.60 698
7429.41 682
7430.22 730
7431.03 727
7431.85 719
7432.66 694
7433.47 716
7434.29 714
7435.10 691
7435.91 690
7436.73 686
7437.54 692
7438.35 673
7439.17 722
7439.98 727
7440.79 721
7441.61 707
7442.42 661
7443.23 721
7444.05 670
7444.86 698
7445.67 669
7446.49 698
7447.30 674
7448.11 704
7448.93 695
7449.74 686
7450.56 654
7451.37 703
7452.18 670
7453.00 674
7453.81 693
7454.63 713
7455.44 733
7456.26 696
7457.07 704
7457.88 706
7458.70 692
7459.51 649
7460.33 699
7461.14 699
7461.96 695
7462.77 693
7463.59 716
7464.40 690
7465.21 713
7466.03 749
7466.84 767
7467.66 767
7468.47 741
7469.29 752
7470.10 747
7470.92 739
7471.73 742
7472.55 782
7473.36 751
7474.18 796
7474.99 775
7475.81 767
7476.63 754
7477.44 709
7478.26 731
7479.07 751
7479.89 724
7480.70 759
7481.52 787
7482.33 771
7483.15 779
7483.97 767
7484.78 792
7485.60 788
7486.41 754
7487.23 709
7488.05 695
7488.86 698
7489.68 719
7490.49 696
7491.31 741
7492.13 708
7492.94 718
7493.76 711
7494.57 692
7495.39 704
7496.21 706
7497.02 708
7497.84 707
7498.66 714
7499.47 705
7500.29 774
7501.11 756
7501.92 738
7502.74 745
7503.56 736
7504.37 732
7505.19 728
7506.01 722
7506.82 742
7507.64 714
7508.46 699
7509.28 718
7510.09 722
7510.91 716
7511.73 695
7512.55 724
7513.36 694
7514.18 716
7515.00 722
7515.81 716
7516.63 697
7517.45 702
7518.27 683
7519.09 698
7519.90 678
7520.72 710
7521.54 723
7522.36 704
7523.17 718
7523.99 708
7524.81 686
7525.63 687
7526.45 701
7527.26 697
7528.08 674
7528.90 702
7529.72 674
7530.54 700
7531.36 665
7532.17 675
7532.99 669
7533.81 672
7534.63 678
7535.45 674
7536.27 679
7537.09 709
7537.90 676
7538.72 683
7539.54 668
7540.36 676
7541.18 648
7542.00 665
7542.82 654
7543.64 665
7544.45 681
7545.27 670
7546.09 679
7546.91 679
7547.73 681
7548.55 667
7549.37 678
7550.19 683
7551.01 721
7551.83 695
7552.65 661
7553.47 671
7554.29 663
7555.11 706
7555.93 701
7556.75 662
7557.57 677
7558.39 710
7559.21 712
7560.03 714
7560.85 727
7561.67 739
7562.49 759
7563.31 744
7564.13 711
7564.95 711
7565.77 685
7566.59 717
7567.41 729
7568.23 712
7569.05 717
7569.87 732
7570.69 745
7571.51 707
7572.33 712
7573.15 752
7573.97 773
7574.79 741
7575.61 753
7576.43 768
7577.25 763
7578.07 736
7578.89 734
7579.72 767
7580.54 781
7581.36 759
7582.18 744
7583.00 748
7583.82 755
7584.64 768
7585.46 785
7586.29 782
7587.11 772
7587.93 786
7588.75 817
7589.57 815
7590.39 797
7591.21 803
7592.04 781
7592.86 814
7593.68 806
7594.50 818
7595.32 853
7596.14 862
7596.97 905
7597.79 881
7598.61 874
7599.43 866
7600.25 930
7601.08 926
7601.90 929
7602.72 944
7603.54 987
7604.37 1035
7605.19 998
7606.01 979
7606.83 991
7607.65 1016
7608.48 995
7609.30 980
7610.12 964
7610.95 947
7611.77 935
7612.59 933
7613.41 979
7614.24 972
7615.06 988
7615.88 1074
7616.71 1122
7617.53 1168
7618.35 1208
7619.17 1272
7620.00 1281
7620.82 1273
7621.64 1240
7622.47 1216
7623.29 1180
7624.11 1156
7624.94 1151
7625.76 1129
7626.58 1138
7627.41 1106
7628.23 1123
7629.05 1146
7629.88 1126
7630.70 1128
7631.53 1148
7632.35 1122
7633.17 1105
7634.00 1102
7634.82 1104
7635.65 1085
7636.47 1006
7637.29 986
7638.12 968
7638.94 948
7639.77 917
7640.59 913
7641.41 912
7642.24 907
7643.06 941
7643.89 985
7644.71 976
7645.54 987
7646.36 1022
7647.19 1042
7648.01 964
7648.84 972
7649.66 967
7650.48 909
7651.31 929
7652.13 846
7652.96 868
7653.78 824
7654.61 824
7655.43 859
7656.26 846
7657.08 829
7657.91 826
7658.74 803
7659.56 814
7660.39 812
7661.21 818
7662.04 850
7662.86 833
7663.69 804
7664.51 857
7665.34 844
7666.16 844
7666.99 819
7667.82 814
7668.64 808
7669.47 820
7670.29 794
7671.12 828
7671.94 812
7672.77 805
7673.60 833
7674.42 795
7675.25 795
7676.08 783
7676.90 783
7677.73 820
7678.55 817
7679.38 782
7680.21 809
7681.03 810
7681.86 859
7682.69 873
7683.51 923
7684.34 1011
7685.17 982
7685.99 961
7686.82 956
7687.65 951
7688.47 939
7689.30 883
7690.13 887
7690.95 861
7691.78 883
7692.61 862
7693.44 865
7694.26 864
7695.09 819
7695.92 869
7696.74 885
7697.57 835
7698.40 906
7699.23 919
7700.05 914
7700.88 877
7701.71 879
7702.54 852
7703.36 829
7704.19 837
7705.02 843
7705.85 846
7706.67 829
7707.50 792
7708.33 792
7709.16 776
7709.99 778
7710.81 778
7711.64 786
7712.47 799
7713.30 751
7714.13 779
7714.96 749
7715.78 784
7716.61 730
7717.44 764
7718.27 716
7719.10 748
7719.93 710
7720.75 713
7721.58 722
7722.41 723
7723.24 766
7724.07 742
7724.90 734
7725.73 740
7726.56 740
7727.38 754
7728.21 802
7729.04 771
7729.87 815
7730.70 811
7731.53 818
7732.36 771
7733.19 753
7734.02 713
7734.85 695
7735.68 705
7736.51 719
7737.34 710
7738.16 670
7738.99 662
7739.82 640
7740.65 665
7741.48 691
7742.31 648
7743.14 644
7743.97 703
7744.80 683
7745.63 678
7746.46 643
7747.29 684
7748.12 665
7748.95 647
7749.78 617
7750.61 672
7751.44 662
7752.27 666
7753.10 647
7753.93 627
7754.76 636
7755.59 637
7756.43 675
7757.26 651
7758.09 639
7758.92 654
7759.75 659
7760.58 675
7761.41 633
7762.24 661
7763.07 668
7763.90 657
7764.73 628
7765.56 643
7766.39 654
7767.23 686
7768.06 651
7768.89 635
7769.72 686
7770.55 690
7771.38 669
7772.21 684
7773.04 637
7773.88 657
7774.71 633
7775.54 659
7776.37 660
7777.20 632
7778.03 650
7778.87 700
7779.70 702
7780.53 676
7781.36 658
7782.19 659
7783.02 701
7783.86 662
7784.69 668
7785.52 671
7786.35 649
7787.18 667
7788.02 673
7788.85 666
7789.68 660
7790.51 693
7791.35 689
7792.18 707
7793.01 692
7793.84 691
7794.68 734
7795.51 742
7796.34 691
7797.17 709
7798.01 702
7798.84 735
7799.67 734
7800.50 746
7801.34 737
7802.17 766
7803.00 801
7803.84 802
7804.67 758
7805.50 724
7806.34 774
7807.17 776
7808.00 814
7808.84 832
7809.67 798
7810.50 820
7811.34 805
7812.17 879
7813.00 917
7813.84 897
7814.67 908
7815.50 988
7816.34 979
7817.17 982
7818.00 960
7818.84 987
7819.67 984
7820.51 1004
7821.34 1003
7822.17 1045
7823.01 1057
7823.84 1064
7824.68 1049
7825.51 1037
7826.34 957
7827.18 981
7828.01 966
7828.85 927
7829.68 905
7830.52 886
7831.35 912
7832.19 913
7833.02 951
7833.85 969
7834.69 988
7835.52 973
7836.36 925
7837.19 890
7838.03 893
7838.86 858
7839.70 834
7840.53 867
7841.37 849
7842.20 809
7843.04 826
7843.87 816
7844.71 795
7845.54 784
7846.38 791
7847.22 796
7848.05 779
7848.89 786
7849.72 784
7850.56 771
7851.39 741
7852.23 772
7853.06 784
7853.90 811
7854.74 743
7855.57 714
7856.41 779
7857.24 758
7858.08 770
7858.91 809
7859.75 798
7860.59 799
7861.42 805
7862.26 773
7863.09 770
7863.93 769
7864.77 750
7865.60 773
7866.44 784
7867.28 771
7868.11 806
7868.95 802
7869.79 785
7870.62 792
7871.46 817
7872.30 777
7873.13 805
7873.97 834
7874.81 822
7875.64 864
7876.48 884
7877.32 939
7878.15 906
7878.99 919
7879.83 966
7880.67 973
7881.50 919
7882.34 936
7883.18 879
7884.01 916
7884.85 890
7885.69 845
7886.53 830
7887.36 859
7888.20 836
7889.04 833
7889.88 838
7890.71 872
7891.55 859
7892.39 903
7893.23 861
7894.07 840
7894.90 806
7895.74 831
7896.58 835
7897.42 826
7898.25 800
7899.09 801
7899.93 779
7900.77 773
7901.61 758
7902.45 749
7903.28 735
7904.12 758
7904.96 750
7905.80 773
7906.64 741
7907.48 743
7908.32 745
7909.15 747
7909.99 730
7910.83 736
7911.67 787
7912.51 768
7913.35 814
7914.19 777
7915.03 785
7915.86 818
7916.70 779
7917.54 780
7918.38 785
7919.22 789
7920.06 761
7920.90 750
7921.74 759
7922.58 723
7923.42 742
7924.26 776
7925.10 755
7925.94 739
7926.78 721
7927.61 730
7928.45 728
7929.29 730
7930.13 717
7930.97 716
7931.81 711
7932.65 716
7933.49 722
7934.33 720
7935.17 681
7936.01 702
7936.85 712
7937.69 701
7938.53 715
7939.37 684
7940.21 698
7941.05 698
7941.90 683
7942.74 704
7943.58 711
7944.42 704
7945.26 740
7946.10 713
7946.94 709
7947.78 721
7948.62 736
7949.46 793
7950.30 730
7951.14 738
7951.98 723
7952.82 765
7953.66 765
7954.51 805
7955.35 803
7956.19 827
7957.03 834
7957.87 855
7958.71 882
7959.55 880
7960.39 854
7961.24 861
7962.08 857
7962.92 867
7963.76 882
7964.60 906
7965.44 968
7966.29 986
7967.13 1071
7967.97 1151
7968.81 1120
7969.65 1101
7970.49 1069
7971.34 1020
7972.18 937
7973.02 874
7973.86 868
7974.70 869
7975.55 797
7976.39 787
7977.23 800
7978.07 798
7978.92 764
7979.76 768
7980.60 755
7981.44 759
7982.29 765
7983.13 752
7983.97 748
7984.81 765
7985.66 766
7986.50 783
7987.34 712
7988.18 707
7989.03 673
7989.87 663
7990.71 670
7991.56 656
7992.40 654
7993.24 634
7994.08 651
7994.93 657
7995.77 665
7996.61 649
7997.46 609
7998.30 615
7999.14 643
7999.99 621
8000.83 620
8001.68 610
8002.52 590
8003.36 593
8004.21 561
8005.05 607
8005.89 595
8006.74 587
8007.58 597
8008.43 625
8009.27 609
8010.11 563
8010.96 567
8011.80 598
8012.65 581
8013.49 607
8014.33 556
8015.18 562
8016.02 574
8016.87 544
8017.71 564
8018.56 563
8019.40 576
8020.24 582
8021.09 583
8021.93 531
8022.78 541
8023.62 545
8024.47 565
8025.31 557
8026.16 568
8027.00 577
8027.85 575
8028.69 590
8029.54 578
8030.38 582
8031.23 602
8032.07 575
8032.92 566
8033.76 566
8034.61 551
8035.45 563
8036.30 590
8037.14 564
8037.99 551
8038.83 554
8039.68 574
8040.53 565
8041.37 547
8042.22 544
8043.06 576
8043.91 585
8044.75 556
8045.60 565
8046.45 550
8047.29 568
8048.14 553
8048.98 565
8049.83 524
8050.68 534
8051.52 533
8052.37 518
8053.21 522
8054.06 539
8054.91 536
8055.75 557
8056.60 538
8057.45 517
8058.29 526
8059.14 529
8059.99 498
8060.83 516
8061.68 506
8062.53 506
8063.37 507
8064.22 514
8065.07 539
8065.91 535
8066.76 509
8067.61 542
8068.45 525
8069.30 501
8070.15 517
8071.00 520
8071.84 528
8072.69 497
8073.54 504
8074.39 516
8075.23 509
8076.08 499
8076.93 518
8077.78 504
8078.62 495
8079.47 489
8080.32 527
8081.17 528
8082.01 499
8082.86 509
8083.71 521
8084.56 499
8085.41 483
8086.25 500
8087.10 504
8087.95 491
8088.80 472
8089.65 485
8090.49 498
8091.34 498
8092.19 494
8093.04 500
8093.89 520
8094.74 496
8095.58 493
8096.43 556
8097.28 528
8098.13 543
8098.98 522
8099.83 516
8100.68 538
8101.52 511
8102.37 512
8103.22 507
8104.07 518
8104.92 484
8105.77 509
8106.62 544
8107.47 504
8108.32 556
8109.17 525
8110.01 526
8110.86 508
8111.71 523
8112.56 516
8113.41 513
8114.26 518
8115.11 510
8115.96 535
8116.81 526
8117.66 535
8118.51 533
8119.36 526
8120.21 538
8121.06 516
8121.91 558
8122.76 545
8123.61 533
8124.46 554
8125.31 527
8126.16 533
8127.01 550
8127.86 532
8128.71 549
8129.56 552
8130.41 579
8131.26 594
8132.11 603
8132.96 568
8133.81 584
8134.66 581
8135.51 573
8136.36 583
8137.21 578
8138.06 541
8138.92 548
8139.77 564
8140.62 565
8141.47 549
8142.32 543
8143.17 547
8144.02 560
8144.87 530
8145.72 556
8146.57 566
8147.42 592
8148.28 581
8149.13 564
8149.98 553
8150.83 580
8151.68 554
8152.53 584
8153.38 604
8154.24 572
8155.09 589
8155.94 617
8156.79 598
8157.64 571
8158.49 578
8159.35 556
8160.20 567
8161.05 537
8161.90 541
8162.75 549
8163.61 561
8164.46 542
8165.31 523
8166.16 544
8167.01 520
8167.87 513
8168.72 520
8169.57 511
8170.42 532
8171.28 512
8172.13 498
8172.98 528
8173.83 518
8174.69 545
8175.54 522
8176.39 517
8177.24 499
8178.10 497
8178.95 483
8179.80 506
8180.66 494
8181.51 504
8182.36 507
8183.22 486
8184.07 459
8184.92 502
8185.77 513
8186.63 464
8187.48 494
8188.33 505
8189.19 478
8190.04 494
8190.89 498
8191.75 517
8192.60 520
8193.46 509
8194.31 503
8195.16 484
8196.02 476
8196.87 518
8197.72 533
8198.58 523
8199.43 485
8200.29 505
8201.14 514
8201.99 499
8202.85 491
8203.70 487
8204.56 490
8205.41 500
8206.26 477
8207.12 524
8207.97 515
8208.83 493
8209.68 478
8210.54 486
8211.39 505
8212.25 463
8213.10 481
8213.95 495
8214.81 520
8215.66 516
8216.52 519
8217.37 530
8218.23 497
8219.08 498
8219.94 502
8220.79 510
8221.65 487
8222.50 507
8223.36 524
8224.21 481
8225.07 498
8225.92 510
8226.78 484
8227.64 511
8228.49 508
8229.35 479
8230.20 494
8231.06 493
8231.91 475
8232.77 500
8233.62 474
8234.48 482
8235.34 463
8236.19 470
8237.05 499
8237.90 472
8238.76 486
8239.62 472
8240.47 464
8241.33 462
8242.18 481
8243.04 497
8243.90 501
8244.75 475
8245.61 481
8246.46 501
8247.32 491
8248.18 494
8249.03 490
8249.89 494
8250.75 479
8251.60 497
8252.46 465
8253.32 474
8254.17 490
8255.03 489
8255.89 464
8256.74 486
8257.60 501
8258.46 512
8259.32 497
8260.17 450
8261.03 499
8261.89 499
8262.74 552
8263.60 504
8264.46 491
8265.32 503
8266.17 517
8267.03 504
8267.89 535
8268.75 492
8269.60 496
8270.46 498
8271.32 532
8272.18 516
8273.03 514
8273.89 513
8274.75 538
8275.61 548
8276.47 556
8277.32 561
8278.18 557
8279.04 597
8279.90 604
8280.76 585
8281.61 595
8282.47 614
8283.33 625
8284.19 588
8285.05 564
8285.91 534
8286.76 537
8287.62 577
8288.48 556
8289.34 535
8290.20 589
8291.06 594
8291.92 600
8292.77 626
8293.63 616
8294.49 626
8295.35 641
8296.21 594
8297.07 592
8297.93 574
8298.79 588
8299.65 572
8300.51 558
8301.36 560
8302.22 561
8303.08 569
8303.94 544
8304.80 528
8305.66 536
8306.52 513
8307.38 540
8308.24 519
8309.10 512
8309.96 538
8310.82 535
8311.68 524
8312.54 502
8313.40 504
8314.26 508
8315.12 498
8315.98 510
8316.84 509
8317.70 485
8318.56 485
8319.42 480
8320.28 505
8321.14 496
8322.00 474
8322.86 476
8323.72 483
8324.58 475
8325.44 483
8326.30 494
8327.16 492
8328.02 479
8328.88 482
8329.74 476
8330.60 476
8331.46 467
8332.33 465
8333.19 484
8334.05 481
8334.91 445
8335.77 456
8336.63 455
8337.49 487
8338.35 506
8339.21 458
8340.07 485
8340.94 466
8341.80 465
8342.66 518
8343.52 486
8344.38 464
8345.24 487
8346.10 507
8346.97 516
8347.83 475
8348.69 496
8349.55 498
8350.41 487
8351.27 475
8352.14 504
8353.00 492
8353.86 494
8354.72 496
8355.58 448
8356.45 455
8357.31 469
8358.17 484
8359.03 480
8359.89 480
8360.76 472
8361.62 506
8362.48 500
8363.34 492
8364.21 490
8365.07 484
8365.93 508
8366.79 492
8367.66 481
8368.52 499
8369.38 488
8370.24 492
8371.11 467
8371.97 486
8372.83 511
8373.70 484
8374.56 489
8375.42 490
8376.29 474
8377.15 451
8378.01 504
8378.87 511
8379.74 477
8380.60 477
8381.46 484
8382.33 497
8383.19 487
8384.06 483
8384.92 511
8385.78 504
8386.65 531
8387.51 461
8388.37 485
8389.24 463
8390.10 474
8390.96 505
8391.83 477
8392.69 471
8393.56 450
8394.42 502
8395.28 496
8396.15 473
8397.01 473
8397.88 493
8398.74 482
8399.61 476
8400.47 496
8401.33 488
8402.20 483
8403.06 469
8403.93 490
8404.79 486
8405.66 463
8406.52 454
8407.39 491
8408.25 499
8409.12 463
8409.98 485
8410.85 515
8411.71 505
8412.57 490
8413.44 511
8414.30 498
8415.17 526
8416.04 512
8416.90 501
8417.77 493
8418.63 504
8419.50 532
8420.36 523
8421.23 502
8422.09 501
8422.96 541
8423.82 571
8424.69 535
8425.55 537
8426.42 537
8427.29 581
8428.15 555
8429.02 541
8429.88 543
8430.75 569
8431.61 566
8432.48 540
8433.35 575
8434.21 561
8435.08 595
8435.95 593
8436.81 607
8437.68 599
8438.54 583
8439.41 618
8440.28 617
8441.14 625
8442.01 670
8442.88 689
8443.74 641
8444.61 659
8445.48 680
8446.34 699
8447.21 675
8448.08 676
8448.94 688
8449.81 685
8450.68 663
8451.54 708
8452.41 718
8453.28 735
8454.14 742
8455.01 785
8455.88 815
8456.75 820
8457.61 811
8458.48 834
8459.35 825
8460.22 793
8461.08 784
8461.95 713
8462.82 752
8463.69 677
8464.55 672
8465.42 652
8466.29 682
8467.16 671
8468.02 653
8468.89 647
8469.76 652
8470.63 631
8471.50 640
8472.36 617
8473.23 628
8474.10 659
8474.97 642
8475.84 657
8476.70 628
8477.57 670
8478.44 698
8479.31 700
8480.18 669
8481.05 684
8481.91 681
8482.78 696
8483.65 676
8484.52 685
8485.39 717
8486.26 680
8487.13 674
8488.00 613
8488.86 629
8489.73 608
8490.60 658
8491.47 631
8492.34 646
8493.21 631
8494.08 608
8494.95 627
8495.82 617
8496.69 662
8497.56 675
8498.43 642
8499.29 602
8500.16 624
8501.03 608
8501.90 649
8502.77 639
8503.64 649
8504.51 631
8505.38 650
8506.25 665
8507.12 648
8507.99 639
8508.86 661
8509.73 658
8510.60 664
8511.47 706
8512.34 648
8513.21 670
8514.08 690
8514.95 673
8515.82 687
8516.69 684
8517.56 685
8518.43 688
8519.30 702
8520.17 720
8521.04 757
8521.91 780
8522.79 845
8523.66 856
8524.53 912
8525.40 938
8526.27 955
8527.14 930
8528.01 939
8528.88 890
8529.75 870
8530.62 822
8531.49 814
8532.36 816
8533.24 799
8534.11 740
8534.98 734
8535.85 727
8536.72 746
8537.59 747
8538.46 704
8539.34 707
8540.21 705
8541.08 712
8541.95 681
8542.82 692
8543.69 659
8544.56 687
8545.44 651
8546.31 680
8547.18 718
8548.05 715
8548.92 708
8549.80 739
8550.67 790
8551.54 809
8552.41 821
8553.28 840
8554.16 848
8555.03 874
8555.90 873
8556.77 847
8557.65 842
8558.52 792
8559.39 803
8560.26 787
8561.14 749
8562.01 750
8562.88 763
8563.75 758
8564.63 750
8565.50 704
8566.37 717
8567.24 775
8568.12 719
8568.99 739
8569.86 724
8570.74 756
8571.61 740
8572.48 747
8573.36 747
8574.23 711
8575.10 756
8575.98 737
8576.85 734
8577.72 714
8578.60 732
8579.47 750
8580.34 806
8581.22 791
8582.09 816
8582.96 770
8583.84 810
8584.71 821
8585.59 824
8586.46 782
8587.33 823
8588.21 835
8589.08 844
8589.96 847
8590.83 848
8591.70 855
8592.58 830
8593.45 854
8594.33 861
8595.20 861
8596.07 858
8596.95 846
8597.82 890
8598.70 922
8599.57 870
8600.45 882
8601.32 933
8602.20 936
8603.07 942
8603.95 938
8604.82 942
8605.70 923
8606.57 974
8607.45 982
8608.32 1002
8609.20 986
8610.07 1021
8610.95 1021
8611.82 999
8612.70 1023
8613.57 1014
8614.45 1069
8615.32 1047
8616.20 1064
8617.07 1098
8617.95 1151
8618.82 1168
8619.70 1165
8620.57 1174
8621.45 1191
8622.33 1208
8623.20 1250
8624.08 1211
8624.95 1267
8625.83 1268
8626.70 1249
8627.58 1274
8628.46 1300
8629.33 1303
8630.21 1313
8631.08 1292
8631.96 1315
8632.84 1315
8633.71 1348
8634.59 1349
8635.47 1351
8636.34 1440
8637.22 1418
8638.10 1468
8638.97 1478
8639.85 1488
8640.73 1473
8641.60 1530
8642.48 1557
8643.36 1608
8644.23 1601
8645.11 1698
8645.99 1667
8646.86 1743
8647.74 1784
8648.62 1767
8649.49 1785
8650.37 1782
8651.25 1846
8652.13 1807
8653.00 1801
8653.88 1822
8654.76 1835
8655.63 1859
8656.51 1895
8657.39 1972
8658.27 2129
8659.14 2281
8660.02 2476
8660.90 2743
8661.78 2962
8662.66 3119
8663.53 3326
8664.41 3493
8665.29 3530
8666.17 3497
8667.04 3399
8667.92 3226
8668.80 3113
8669.68 2986
8670.56 2856
8671.43 2825
8672.31 2866
8673.19 2859
8674.07 2791
8674.95 2715
8675.83 2687
8676.70 2542
8677.58 2428
8678.46 2302
8679.34 2239
8680.22 2189
8681.10 2119
8681.98 2018
8682.86 1946
8683.73 1951
8684.61 1981
8685.49 2023
8686.37 2029
8687.25 2156
8688.13 2308
8689.01 2407
8689.89 2586
8690.77 2876
8691.65 3043
8692.52 3178
8693.40 3059
8694.28 3062
8695.16 2995
8696.04 2799
8696.92 2673
8697.80 2512
8698.68 2435
8699.56 2338
8700.44 2286
8701.32 2255
8702.20 2145
8703.08 2172
8703.96 2053
8704.84 1970
8705.72 1920
8706.60 1818
8707.48 1739
8708.36 1686
8709.24 1615
8710.12 1532
8711.00 1532
8711.88 1449
8712.76 1438
8713.64 1381
8714.52 1375
8715.40 1361
8716.28 1368
8717.16 1413
8718.04 1353
8718.92 1344
8719.80 1334
8720.68 1358
8721.56 1362
8722.45 1350
8723.33 1358
8724.21 1404
8725.09 1396
8725.97 1391
8726.85 1369
8727.73 1400
8728.61 1418
8729.49 1392
8730.37 1413
8731.26 1413
8732.14 1419
8733.02 1443
8733.90 1400
8734.78 1416
8735.66 1423
8736.54 1413
8737.42 1450
8738.31 1465
8739.19 1421
8740.07 1457
8740.95 1485
8741.83 1447
8742.71 1482
8743.60 1458
8744.48 1497
8745.36 1478
8746.24 1496
8747.12 1485
8748.01 1459
8748.89 1445
8749.77 1480
8750.65 1555
8751.53 1588
8752.42 1653
8753.30 1736
8754.18 1826
8755.06 1854
8755.95 1894
8756.83 1976
8757.71 2013
8758.59 1953
8759.48 1970
8760.36 1909
8761.24 1809
8762.13 1738
8763.01 1738
8763.89 1710
8764.77 1635
8765.66 1632
8766.54 1606
8767.42 1608
8768.31 1621
8769.19 1629
8770.07 1667
8770.96 1703
8771.84 1688
8772.72 1685
8773.61 1673
8774.49 1602
8775.37 1591
8776.26 1534
8777.14 1506
8778.02 1480
8778.91 1421
8779.79 1450
8780.67 1438
8781.56 1448
8782.44 1518
8783.32 1539
8784.21 1566
8785.09 1624
8785.98 1700
8786.86 1721
8787.74 1733
8788.63 1728
8789.51 1707
8790.40 1624
8791.28 1563
8792.17 1531
8793.05 1490
8793.93 1437
8794.82 1374
8795.70 1364
8796.59 1319
8797.47 1270
8798.36 1238
8799.24 1252
8800.13 1236
8801.01 1195
8801.90 1218
8802.78 1228
8803.67 1224
8804.55 1190
8805.43 1192
8806.32 1206
8807.20 1193
8808.09 1195
8808.98 1237
8809.86 1222
8810.75 1228
8811.63 1218
8812.52 1238
8813.40 1249
8814.29 1267
8815.17 1278
8816.06 1294
8816.94 1335
8817.83 1321
8818.71 1293
8819.60 1296
8820.49 1253
8821.37 1203
8822.26 1185
8823.14 1161
8824.03 1145
8824.91 1134
8825.80 1094
8826.69 1112
8827.57 1101
8828.46 1076
8829.35 1065
8830.23 1073
8831.12 1018
8832.00 994
8832.89 972
8833.78 1028
8834.66 1009
8835.55 996
8836.44 963
8837.32 938
8838.21 937
8839.10 962
8839.98 941
8840.87 921
8841.76 933
8842.64 923
8843.53 912
8844.42 904
8845.30 905
8846.19 903
8847.08 933
8847.96 921
8848.85 895
8849.74 886
8850.63 883
8851.51 855
8852.40 851
8853.29 845
8854.18 807
8855.06 792
8855.95 803
8856.84 811
8857.73 811
8858.61 811
8859.50 807
8860.39 811
8861.28 799
8862.16 768
8863.05 756
8863.94 803
8864.83 775
8865.72 789
8866.60 764
8867.49 779
8868.38 764
8869.27 741
8870.16 756
8871.04 738
8871.93 729
8872.82 717
8873.71 727
8874.60 731
8875.49 704
8876.37 717
8877.26 708
8878.15 693
8879.04 716
8879.93 684
8880.82 685
8881.71 668
8882.60 685
8883.48 715
8884.37 699
8885.26 677
8886.15 691
8887.04 660
8887.93 642
8888.82 657
8889.71 628
8890.60 654
8891.49 612
8892.38 631
8893.26 614
8894.15 624
8895.04 603
8895.93 613
8896.82 591
8897.71 629
8898.60 603
8899.49 598
8900.38 624
8901.27 610
8902.16 603
8903.05 603
8903.94 610
8904.83 569
8905.72 587
8906.61 585
8907.50 568
8908.39 585
8909.28 581
8910.17 581
8911.06 565
8911.95 546
8912.84 567
8913.73 565
8914.62 551
8915.51 548
8916.40 548
8917.29 565
8918.18 546
8919.08 553
8919.97 556
8920.86 543
8921.75 554
8922.64 530
8923.53 543
8924.42 565
8925.31 544
8926.20 538
8927.09 504
8927.98 527
8928.88 511
8929.77 549
8930.66 541
8931.55 482
8932.44 515
8933.33 513
8934.22 529
8935.11 515
8936.01 487
8936.90 492
8937.79 496
8938.68 487
8939.57 506
8940.46 483
8941.36 495
8942.25 504
8943.14 513
8944.03 483
8944.92 457
8945.81 496
8946.71 472
8947.60 487
8948.49 475
8949.38 492
8950.28 491
8951.17 483
8952.06 493
8952.95 463
8953.84 464
8954.74 478
8955.63 458
8956.52 478
8957.41 437
8958.31 460
8959.20 465
8960.09 483
8960.99 495
8961.88 449
8962.77 452
8963.66 460
8964.56 477
8965.45 465
8966.34 462
8967.24 461
8968.13 460
8969.02 470
8969.92 478
8970.81 474
8971.70 445
8972.60 459
8973.49 465
8974.38 457
8975.28 453
8976.17 457
8977.06 442
8977.96 445
8978.85 436
8979.74 457
8980.64 454
8981.53 446
8982.42 446
8983.32 450
8984.21 431
8985.11 424
8986.00 440
8986.89 448
8987.79 449
8988.68 441
8989.58 458
8990.47 450
8991.36 467
8992.26 428
8993.15 461
8994.05 473
8994.94 438
8995.84 432
8996.73 465
8997.63 446
8998.52 410
8999.42 419
9000.31 442
9001.20 424
9002.10 426
9002.99 423
9003.89 422
9004.78 436
9005.68 427
9006.57 457
9007.47 444
9008.36 438
9009.26 430
9010.15 428
9011.05 420
9011.94 430
9012.84 423
9013.74 427
9014.63 430
9015.53 395
9016.42 427
9017.32 425
9018.21 407
9019.11 398
9020.00 450
9020.90 394
9021.80 421
9022.69 433
9023.59 437
9024.48 411
9025.38 414
9026.28 423
9027.17 438
9028.07 394
9028.96 387
9029.86 426
9030.76 424
9031.65 412
9032.55 398
9033.44 425
9034.34 415
9035.24 433
9036.13 420
9037.03 431
9037.93 412
9038.82 416
9039.72 417
9040.62 444
9041.51 430
9042.41 437
9043.31 446
9044.20 418
9045.10 400
9046.00 456
9046.90 431
9047.79 423
9048.69 438
9049.59 439
9050.48 431
9051.38 412
9052.28 450
9053.18 435
9054.07 437
9054.97 427
9055.87 436
9056.77 461
9057.66 454
9058.56 444
9059.46 444
9060.36 454
9061.25 432
9062.15 450
9063.05 454
9063.95 452
9064.84 441
9065.74 440
9066.64 434
9067.54 444
9068.44 454
9069.34 422
9070.23 409
9071.13 436
9072.03 431
9072.93 426
9073.83 439
9074.72 419
9075.62 425
9076.52 463
9077.42 468
9078.32 420
9079.22 432
9080.12 416
9081.01 466
9081.91 427
9082.81 451
9083.71 438
9084.61 432
9085.51 407
9086.41 430
9087.31 451
9088.21 456
9089.10 463
9090.00 449
9090.90 442
9091.80 423
9092.70 435
9093.60 420
9094.50 436
9095.40 443
9096.30 432
9097.20 471
9098.10 455
9099.00 452
9099.90 471
9100.80 454
9101.70 435
9102.60 428
9103.50 444
9104.40 446
9105.30 440
9106.20 428
9107.10 428
9108.00 424
9108.90 426
9109.80 453
9110.70 428
9111.60 439
9112.50 453
9113.40 421
9114.30 407
9115.20 412
9116.10 433
9117.00 414
9117.90 418
9118.80 398
9119.70 431
9120.60 406
9121.50 446
9122.40 406
9123.30 425
9124.20 423
9125.11 441
9126.01 415
9126.91 412
9127.81 412
9128.71 404
9129.61 391
9130.51 418
9131.41 400
9132.31 433
9133.22 431
9134.12 419
9135.02 401
9135.92 413
9136.82 446
9137.72 413
9138.62 412
9139.53 430
9140.43 421
9141.33 423
9142.23 399
9143.13 427
9144.03 403
9144.94 379
9145.84 387
9146.74 414
9147.64 395
9148.54 404
9149.45 403
9150.35 406
9151.25 420
9152.15 403
9153.06 418
9153.96 404
9154.86 385
9155.76 401
9156.66 399
9157.57 415
9158.47 417
9159.37 437
9160.27 393
9161.18 416
9162.08 389
9162.98 419
9163.89 435
9164.79 411
9165.69 403
9166.59 413
9167.50 399
9168.40 389
9169.30 405
9170.21 410
9171.11 420
9172.01 428
9172.92 423
9173.82 450
9174.72 384
9175.63 388
9176.53 397
9177.43 427
9178.34 422
9179.24 386
9180.14 399
9181.05 394
9181.95 403
9182.85 420
9183.76 412
9184.66 424
9185.57 415
9186.47 449
9187.37 411
9188.28 389
9189.18 385
9190.09 389
9190.99 416
9191.89 413
9192.80 416
9193.70 402
9194.61 419
9195.51 398
9196.42 399
9197.32 408
9198.23 429
9199.13 401
9200.03 403
9200.94 401
9201.84 409
9202.75 407
9203.65 382
9204.56 411
9205.46 388
9206.37 401
9207.27 411
9208.18 403
9209.08 399
9209.99 407
9210.89 409
9211.80 407
9212.70 399
9213.61 422
9214.51 390
9215.42 396
9216.32 411
9217.23 426
9218.14 422
9219.04 393
9219.95 389
9220.85 422
9221.76 405
9222.66 379
9223.57 407
9224.47 427
9225.38 400
9226.29 363
9227.19 400
9228.10 397
9229.00 368
9229.91 405
9230.82 399
9231.72 394
9232.63 372
9233.54 388
9234.44 389
9235.35 377
9236.25 381
9237.16 396
9238.07 406
9238.97 382
9239.88 374
9240.79 388
9241.69 388
9242.60 377
9243.51 382
9244.41 391
9245.32 395
9246.23 390
9247.13 411
9248.04 409
9248.95 383
9249.85 376
9250.76 387
9251.67 389
9252.58 393
9253.48 365
9254.39 388
9255.30 400
9256.21 381
9257.11 381
9258.02 369
9258.93 375
9259.84 372
9260.74 401
9261.65 402
9262.56 363
9263.47 363
9264.37 384
9265.28 395
9266.19 369
9267.10 367
9268.00 405
9268.91 414
9269.82 380
9270.73 372
9271.64 384
9272.55 404
9273.45 392
9274.36 378
9275.27 363
9276.18 392
9277.09 387
9277.99 381
9278.90 376
9279.81 381
9280.72 401
9281.63 376
9282.54 364
9283.45 375
9284.35 368
9285.26 391
9286.17 404
9287.08 396
9287.99 387
9288.90 395
9289.81 386
9290.72 401
9291.63 399
9292.54 403
9293.44 386
9294.35 378
9295.26 397
9296.17 397
9297.08 398
9297.99 424
9298.90 405
9299.81 385
9300.72 404
9301.63 390
9302.54 407
9303.45 391
9304.36 378
9305.27 428
9306.18 429
9307.09 403
9308.00 408
9308.91 419
9309.82 405
9310.73 417
9311.64 399
9312.55 408
9313.46 397
9314.37 439
9315.28 416
9316.19 424
9317.10 418
9318.01 382
9318.92 401
9319.83 397
9320.74 379
9321.65 384
9322.56 381
9323.47 405
9324.38 395
9325.29 407
9326.20 377
9327.12 378
9328.03 387
9328.94 413
9329.85 386
9330.76 369
9331.67 405
9332.58 412
9333.49 412
9334.40 407
9335.31 402
9336.23 411
9337.14 402
9338.05 387
9338.96 405
9339.87 395
9340.78 379
9341.69 380
9342.61 395
9343.52 404
9344.43 369
9345.34 392
9346.25 422
9347.16 400
9348.08 374
9348.99 412
9349.90 399
9350.81 375
9351.72 395
9352.64 400
9353.55 398
9354.46 384
9355.37 392
9356.28 392
9357.20 388
9358.11 373
9359.02 385
9359.93 391
9360.85 381
9361.76 374
9362.67 395
9363.58 400
9364.50 379
9365.41 367
9366.32 369
9367.24 389
9368.15 404
9369.06 393
9369.97 379
9370.89 376
9371.80 379
9372.71 409
9373.63 417
9374.54 415
9375.45 390
9376.37 379
9377.28 390
9378.19 389
9379.11 390
9380.02 411
9380.93 412
9381.85 377
9382.76 392
9383.67 406
9384.59 383
9385.50 422
9386.41 404
9387.33 408
9388.24 416
9389.16 418
9390.07 433
9390.98 408
9391.90 395
9392.81 425
9393.73 440
9394.64 427
9395.55 429
9396.47 449
9397.38 415
9398.30 395
9399.21 426
9400.12 401
9401.04 406
9401.95 390
9402.87 383
9403.78 424
9404.70 397
9405.61 371
9406.53 387
9407.44 406
9408.36 399
9409.27 393
9410.19 397
9411.10 407
9412.02 395
9412.93 385
9413.85 400
9414.76 380
9415.68 388
9416.59 408
9417.51 402
9418.42 391
9419.34 358
9420.25 381
9421.17 383
9422.08 373
9423.00 377
9423.91 401
9424.83 402
9425.75 397
9426.66 362
9427.58 363
9428.49 388
9429.41 411
9430.32 392
9431.24 365
9432.16 378
9433.07 393
9433.99 414
9434.90 397
9435.82 382
9436.74 381
9437.65 426
9438.57 411
9439.49 378
9440.40 359
9441.32 371
9442.23 413
9443.15 422
9444.07 401
9444.98 389
9445.90 412
9446.82 406
9447.73 425
9448.65 416
9449.57 392
9450.48 428
9451.40 439
9452.32 400
9453.23 400
9454.15 399
9455.07 423
9455.99 411
9456.90 401
9457.82 402
9458.74 425
9459.65 412
9460.57 404
9461.49 418
9462.41 435
9463.32 397
9464.24 427
9465.16 408
9466.08 410
9466.99 409
9467.91 412
9468.83 434
9469.75 432
9470.67 401
9471.58 439
9472.50 428
9473.42 422
9474.34 414
9475.26 434
9476.17 426
9477.09 418
9478.01 445
9478.93 438
9479.85 462
9480.76 422
9481.68 443
9482.60 458
9483.52 451
9484.44 434
9485.36 426
9486.28 445
9487.19 411
9488.11 446
9489.03 444
9489.95 456
9490.87 444
9491.79 437
9492.71 430
9493.63 418
9494.54 430
9495.46 416
9496.38 439
9497.30 425
9498.22 427
9499.14 427
9500.06 443
9500.98 437
9501.90 447
9502.82 433
9503.74 468
9504.66 476
9505.58 491
9506.49 471
9507.41 485
9508.33 499
9509.25 452
9510.17 463
9511.09 457
9512.01 473
9512.93 465
9513.85 472
9514.77 490
9515.69 477
9516.61 463
9517.53 514
9518.45 498
9519.37 505
9520.29 536
9521.21 532
9522.13 515
9523.05 504
9523.97 519
9524.90 542
9525.82 500
9526.74 492
9527.66 497
9528.58 492
9529.50 483
9530.42 503
9531.34 516
9532.26 508
9533.18 516
9534.10 519
9535.02 534
9535.94 510
9536.86 521
9537.79 520
9538.71 529
9539.63 529
9540.55 538
9541.47 513
9542.39 526
9543.31 513
9544.23 575
9545.16 553
9546.08 522
9547.00 537
9547.92 548
9548.84 548
9549.76 561
9550.69 533
9551.61 570
9552.53 587
9553.45 581
9554.37 590
9555.29 567
9556.22 581
9557.14 564
9558.06 580
9558.98 591
9559.90 591
9560.83 591
9561.75 610
9562.67 613
9563.59 614
9564.52 620
9565.44 616
9566.36 635
9567.28 626
9568.21 650
9569.13 649
9570.05 659
9570.97 649
9571.90 648
9572.82 679
9573.74 681
9574.66 671
9575.59 708
9576.51 700
9577.43 661
9578.36 663
9579.28 690
9580.20 729
9581.13 682
9582.05 671
9582.97 705
9583.90 675
9584.82 691
9585.74 681
9586.67 702
9587.59 688
9588.51 705
9589.44 714
9590.36 714
9591.28 715
9592.21 732
9593.13 756
9594.05 786
9594.98 764
9595.90 760
9596.83 773
9597.75 764
9598.67 745
9599.60 790
9600.52 798
9601.45 827
9602.37 799
9603.30 814
9604.22 816
9605.14 827
9606.07 837
9606.99 819
9607.92 813
9608.84 826
9609.77 864
9610.69 881
9611.62 879
9612.54 849
9613.46 883
9614.39 891
9615.31 891
9616.24 886
9617.16 872
9618.09 904
9619.01 907
9619.94 904
9620.86 928
9621.79 921
9622.71 906
9623.64 962
9624.56 941
9625.49 944
9626.42 954
9627.34 990
9628.27 970
9629.19 976
9630.12 960
9631.04 999
9631.97 1011
9632.89 1007
9633.82 998
9634.75 1066
9635.67 1047
9636.60 1050
9637.52 1076
9638.45 1080
9639.37 1092
9640.30 1124
9641.23 1133
9642.15 1153
9643.08 1182
9644.00 1232
9644.93 1235
9645.86 1229
9646.78 1245
9647.71 1221
9648.64 1218
9649.56 1184
9650.49 1172
9651.42 1196
9652.34 1172
9653.27 1139
9654.20 1136
9655.12 1129
9656.05 1142
9656.98 1103
9657.90 1113
9658.83 1156
9659.76 1101
9660.68 1102
9661.61 1153
9662.54 1162
9663.47 1184
9664.39 1197
9665.32 1197
9666.25 1210
9667.17 1258
9668.10 1213
9669.03 1215
9669.96 1252
9670.88 1247
9671.81 1288
9672.74 1262
9673.67 1263
9674.59 1250
9675.52 1277
9676.45 1292
9677.38 1288
9678.31 1277
9679.23 1297
9680.16 1288
9681.09 1280
9682.02 1280
9682.94 1296
9683.87 1287
9684.80 1300
9685.73 1263
9686.66 1323
9687.59 1331
9688.51 1307
9689.44 1321
9690.37 1347
9691.30 1303
9692.23 1290
9693.16 1311
9694.08 1318
9695.01 1323
9695.94 1332
9696.87 1361
9697.80 1335
9698.73 1335
9699.66 1370
9700.59 1345
9701.52 1319
9702.44 1317
9703.37 1350
9704.30 1335
9705.23 1355
9706.16 1377
9707.09 1391
9708.02 1410
9708.95 1442
9709.88 1506
9710.81 1608
9711.74 1656
9712.67 1738
9713.60 1716
9714.53 1748
9715.45 1738
9716.38 1726
9717.31 1670
9718.24 1658
9719.17 1561
9720.10 1504
9721.03 1476
9721.96 1412
9722.89 1336
9723.82 1345
9724.75 1322
9725.68 1225
9726.61 1249
9727.54 1240
9728.47 1228
9729.40 1215
9730.33 1239
9731.26 1222
9732.20 1224
9733.13 1218
9734.06 1167
9734.99 1187
9735.92 1125
9736.85 1090
9737.78 1104
9738.71 1129
9739.64 1097
9740.57 1063
9741.50 1041
9742.43 1056
9743.36 1017
9744.29 1022
9745.23 1000
9746.16 1044
9747.09 1012
9748.02 969
9748.95 989
9749.88 987
9750.81 991
9751.74 969
9752.68 998
9753.61 917
9754.54 894
9755.47 933
9756.40 936
9757.33 934
9758.27 947
9759.20 933
9760.13 901
9761.06 926
9761.99 942
9762.92 911
9763.86 891
9764.79 887
9765.72 875
9766.65 914
9767.58 906
9768.52 920
9769.45 870
9770.38 885
9771.31 877
9772.25 853
9773.18 901
9774.11 896
9775.04 898
9775.98 905
9776.91 926
9777.84 922
9778.77 927
9779.71 935
9780.64 948
9781.57 938
9782.50 936
9783.44 926
9784.37 982
9785.30 933
9786.24 955
9787.17 920
9788.10 875
9789.03 923
9789.97 929
9790.90 930
9791.83 912
9792.77 910
9793.70 913
9794.63 951
9795.57 917
9796.50 948
9797.43 937
9798.37 982
9799.30 954
9800.24 946
9801.17 896
9802.10 873
9803.04 906
9803.97 877
9804.90 850
9805.84 832
9806.77 814
9807.71 800
9808.64 778
9809.57 779
9810.51 840
9811.44 803
9812.38 817
9813.31 785
9814.25 780
9815.18 755
9816.11 782
9817.05 737
9817.98 751
9818.92 736
9819.85 729
9820.79 722
9821.72 707
9822.66 716
9823.59 699
9824.53 710
9825.46 729
9826.40 737
9827.33 683
9828.27 697
9829.20 700
9830.14 709
9831.07 730
9832.01 701
9832.94 715
9833.88 736
9834.81 693
9835.75 687
9836.68 656
9837.62 702
9838.55 687
9839.49 697
9840.43 719
9841.36 670
9842.30 698
9843.23 703
9844.17 708
9845.10 687
9846.04 700
9846.98 676
9847.91 707
9848.85 680
9849.78 663
9850.72 709
9851.66 686
9852.59 705
9853.53 693
9854.46 710
9855.40 680
9856.34 671
9857.27 673
9858.21 676
9859.15 675
9860.08 699
9861.02 663
9861.96 696
9862.89 668
9863.83 674
9864.77 668
9865.70 638
9866.64 653
9867.58 676
9868.51 674
9869.45 650
9870.39 652
9871.32 674
9872.26 680
9873.20 639
9874.14 628
9875.07 621
9876.01 667
9876.95 662
9877.89 647
9878.82 656
9879.76 639
9880.70 684
9881.64 668
9882.57 688
9883.51 653
9884.45 661
9885.39 647
9886.32 638
9887.26 654
9888.20 631
9889.14 638
9890.08 649
9891.01 629
9891.95 651
9892.89 650
9893.83 651
9894.77 650
9895.70 609
9896.64 614
9897.58 603
9898.52 636
9899.46 652
9900.40 637
9901.33 602
9902.27 628
9903.21 652
9904.15 635
9905.09 621
9906.03 625
9906.97 665
9907.90 667
9908.84 669
9909.78 639
9910.72 662
9911.66 593
9912.60 641
9913.54 666
9914.48 656
9915.42 636
9916.36 675
9917.29 704
9918.23 672
9919.17 689
9920.11 711
9921.05 737
9921.99 750
9922.93 761
9923.87 811
9924.81 875
9925.75 848
9926.69 815
9927.63 833
9928.57 827
9929.51 771
9930.45 757
9931.39 745
9932.33 746
9933.27 717
9934.21 721
9935.15 700
9936.09 627
9937.03 655
9937.97 638
9938.91 649
9939.85 653
9940.79 634
9941.73 607
9942.67 604
9943.61 637
9944.55 669
9945.49 649
9946.43 676
9947.37 672
9948.31 690
9949.26 691
9950.20 674
9951.14 688
9952.08 708
9953.02 720
9953.96 685
9954.90 688
9955.84 671
9956.78 668
9957.72 637
9958.67 647
9959.61 653
9960.55 627
9961.49 577
9962.43 611
9963.37 610
9964.31 590
9965.25 589
9966.20 573
9967.14 571
9968.08 527
9969.02 545
9969.96 552
9970.90 564
9971.85 551
9972.79 540
9973.73 556
9974.67 542
9975.61 548
9976.56 597
9977.50 570
9978.44 527
9979.38 559
9980.32 580
9981.27 604
9982.21 556
9983.15 576
9984.09 589
9985.04 549
9985.98 558
9986.92 566
9987.86 560
9988.81 523
9989.75 545
9990.69 551
9991.63 572
9992.58 547
9993.52 537
9994.46 560
9995.41 541
9996.35 544
9997.29 541
9998.24 572
9999.18 555
10000.12 520
10001.06 553
10002.01 565
10002.95 537
10003.89 547
10004.84 519
10005.78 562
10006.72 525
10007.67 529
10008.61 523
10009.56 544
10010.50 528
10011.44 526
10012.39 515
10013.33 511
10014.27 499
10015.22 523
10016.16 513
10017.11 534
10018.05 515
10018.99 503
10019.94 519
10020.88 497
10021.83 499
10022.77 524
10023.71 540
10024.66 516
10025.60 498
10026.55 530
10027.49 520
10028.44 498
10029.38 516
10030.33 501
10031.27 499
10032.22 467
10033.16 500
10034.10 489
10035.05 475
10035.99 488
10036.94 500
10037.88 487
10038.83 457
10039.77 495
10040.72 505
10041.66 487
10042.61 483
10043.55 488
10044.50 480
10045.45 474
10046.39 482
10047.34 476
10048.28 476
10049.23 468
10050.17 468
10051.12 480
10052.06 489
10053.01 501
10053.95 468
10054.90 449
10055.85 439
10056.79 474
10057.74 476
10058.68 439
10059.63 437
10060.58 468
10061.52 467
10062.47 451
10063.41 444
10064.36 441
10065.31 465
10066.25 480
10067.20 446
10068.15 433
10069.09 461
10070.04 448
10070.99 440
10071.93 440
10072.88 455
10073.82 466
10074.77 449
10075.72 463
10076.66 461
10077.61 434
10078.56 464
10079.51 467
10080.45 463
10081.40 457
10082.35 447
10083.29 446
10084.24 438
10085.19 446
10086.13 456
10087.08 440
10088.03 476
10088.98 476
10089.92 442
10090.87 428
10091.82 444
10092.77 460
10093.71 448
10094.66 424
10095.61 428
10096.56 458
10097.50 434
10098.45 426
10099.40 435
10100.35 451
10101.30 460
10102.24 448
10103.19 470
10104.14 438
10105.09 440
10106.04 412
10106.98 444
10107.93 444
10108.88 409
10109.83 419
10110.78 432
10111.73 430
10112.67 430
10113.62 425
10114.57 403
10115.52 450
10116.47 458
10117.42 447
10118.37 422
10119.32 449
10120.26 454
10121.21 438
10122.16 445
10123.11 439
10124.06 436
10125.01 428
10125.96 404
10126.91 432
10127.86 458
10128.81 435
10129.75 443
10130.70 439
10131.65 444
10132.60 425
10133.55 430
10134.50 457
10135.45 471
10136.40 444
10137.35 406
10138.30 475
10139.25 484
10140.20 443
10141.15 446
10142.10 458
10143.05 473
10144.00 482
10144.95 430
10145.90 461
10146.85 455
10147.80 472
10148.75 458
10149.70 468
10150.65 489
10151.60 476
10152.55 482
10153.50 483
10154.45 462
10155.40 465
10156.35 475
10157.30 502
10158.25 507
10159.20 479
10160.15 475
10161.10 481
10162.06 521
10163.01 466
10163.96 482
10164.91 477
10165.86 478
10166.81 481
10167.76 526
10168.71 492
10169.66 481
10170.61 529
10171.57 494
10172.52 511
10173.47 526
10174.42 548
10175.37 527
10176.32 544
10177.27 528
10178.23 541
10179.18 531
10180.13 536
10181.08 573
10182.03 551
10182.98 567
10183.94 545
10184.89 566
10185.84 565
10186.79 583
10187.74 576
10188.70 562
10189.65 535
10190.60 578
10191.55 542
10192.50 566
10193.46 562
10194.41 568
10195.36 587
10196.31 613
10197.27 589
10198.22 574
10199.17 608
10200.12 630
10201.08 589
10202.03 630
10202.98 619
10203.93 613
10204.89 645
10205.84 646
10206.79 662
10207.75 645
10208.70 662
10209.65 650
10210.60 639
10211.56 640
10212.51 596
10213.46 607
10214.42 607
10215.37 611
10216.32 588
10217.28 581
10218.23 563
10219.18 552
10220.14 589
10221.09 574
10222.04 558
10223.00 588
10223.95 582
10224.91 570
10225.86 568
10226.81 576
10227.77 556
10228.72 595
10229.67 608
10230.63 620
10231.58 598
10232.54 620
10233.49 646
10234.44 611
10235.40 662
10236.35 649
10237.31 638
10238.26 617
10239.22 618
10240.17 600
10241.12 598
10242.08 579
10243.03 575
10243.99 568
10244.94 557
10245.90 561
10246.85 516
10247.81 525
10248.76 536
10249.72 536
10250.67 512
10251.63 538
10252.58 515
10253.54 530
10254.49 548
10255.45 529
10256.40 492
10257.36 504
10258.31 520
10259.27 533
10260.22 469
10261.18 480
10262.13 491
10263.09 486
10264.05 457
10265.00 464
10265.96 513
10266.91 495
10267.87 481
10268.82 475
10269.78 475
10270.74 454
10271.69 491
10272.65 479
10273.60 467
10274.56 436
10275.52 438
10276.47 484
10277.43 464
10278.38 463
10279.34 454
10280.30 456
10281.25 463
10282.21 442
10283.17 438
10284.12 441
10285.08 438
10286.04 463
10286.99 426
10287.95 435
10288.91 444
10289.86 432
10290.82 455
10291.78 443
10292.73 449
10293.69 442
10294.65 449
10295.60 454
10296.56 426
10297.52 428
10298.47 457
10299.43 438
10300.39 447
10301.35 435
10302.30 423
10303.26 435
10304.22 450
10305.18 446
10306.13 420
10307.09 431
10308.05 425
10309.01 441
10309.96 429
10310.92 425
10311.88 430
10312.84 461
10313.79 452
10314.75 430
10315.71 427
10316.67 457
10317.63 419
10318.58 454
10319.54 433
10320.50 416
10321.46 404
10322.42 416
10323.38 441
10324.33 420
10325.29 411
10326.25 422
10327.21 433
10328.17 400
10329.13 446
10330.09 432
10331.04 462
10332.00 415
10332.96 406
10333.92 433
10334.88 400
10335.84 403
10336.80 397
10337.76 406
10338.71 386
10339.67 398
10340.63 418
10341.59 387
10342.55 388
10343.51 395
10344.47 389
10345.43 397
10346.39 405
10347.35 416
10348.31 383
10349.27 384
10350.23 396
10351.19 403
10352.15 369
10353.11 389
10354.06 398
10355.02 390
10355.98 385
10356.94 373
10357.90 389
10358.86 396
10359.82 392
10360.78 387
10361.74 372
10362.70 378
10363.66 367
10364.62 389
10365.58 368
10366.55 395
10367.51 374
10368.47 383
10369.43 379
10370.39 390
10371.35 374
10372.31 387
10373.27 373
10374.23 361
10375.19 387
10376.15 402
10377.11 378
10378.07 368
10379.03 367
10379.99 384
10380.96 387
10381.92 365
10382.88 379
10383.84 407
10384.80 372
10385.76 370
10386.72 379
10387.68 356
10388.64 353
10389.61 344
10390.57 342
10391.53 359
10392.49 383
10393.45 379
10394.41 362
10395.38 384
10396.34 365
10397.30 366
10398.26 367
10399.22 378
10400.18 352
10401.15 365
10402.11 361
10403.07 354
10404.03 357
10404.99 365
10405.96 353
10406.92 338
10407.88 368
10408.84 346
10409.80 357
10410.77 346
10411.73 341
10412.69 359
10413.65 391
10414.62 395
10415.58 371
10416.54 353
10417.51 360
10418.47 352
10419.43 398
10420.39 377
10421.36 370
10422.32 370
10423.28 381
10424.24 359
10425.21 348
10426.17 340
10427.13 338
10428.10 362
10429.06 373
10430.02 354
10430.99 333
10431.95 346
10432.91 343
10433.88 357
10434.84 341
10435.80 325
10436.77 326
10437.73 340
10438.69 310
10439.66 318
10440.62 363
10441.59 333
10442.55 333
10443.51 331
10444.48 339
10445.44 345
10446.41 343
10447.37 351
10448.33 324
10449.30 310
10450.26 325
10451.23 334
10452.19 334
10453.15 292
10454.12 332
10455.08 359
10456.05 333
10457.01 335
10457.98 327
10458.94 349
10459.91 329
10460.87 333
10461.84 339
10462.80 337
10463.77 331
10464.73 324
10465.70 342
10466.66 326
10467.62 316
10468.59 330
10469.56 329
10470.52 313
10471.49 309
10472.45 320
10473.42 339
10474.38 346
10475.35 333
10476.31 322
10477.28 336
10478.24 353
10479.21 340
10480.17 356
10481.14 357
10482.10 330
10483.07 343
10484.04 349
10485.00 329
10485.97 358
10486.93 309
10487.90 344
10488.87 341
10489.83 336
10490.80 350
10491.76 337
10492.73 323
10493.70 327
10494.66 344
10495.63 333
10496.60 324
10497.56 327
10498.53 325
10499.49 320
10500.46 327
10501.43 320
10502.39 342
10503.36 338
10504.33 322
10505.29 319
10506.26 310
10507.23 310
10508.19 318
10509.16 328
10510.13 324
10511.10 332
10512.06 313
10513.03 343
10514.00 340
10514.96 324
10515.93 306
10516.90 336
10517.87 345
10518.83 330
10519.80 351
10520.77 341
10521.73 338
10522.70 342
10523.67 329
10524.64 354
10525.61 358
10526.57 350
10527.54 345
10528.51 338
10529.48 340
10530.44 347
10531.41 318
10532.38 344
10533.35 330
10534.32 333
10535.28 334
10536.25 359
10537.22 342
10538.19 342
10539.16 356
10540.13 379
10541.09 355
10542.06 356
10543.03 355
10544.00 335
10544.97 342
10545.94 361
10546.90 356
10547.87 339
10548.84 337
10549.81 332
10550.78 337
10551.75 342
10552.72 349
10553.69 371
10554.66 352
10555.62 355
10556.59 367
10557.56 368
10558.53 367
10559.50 348
10560.47 381
10561.44 379
10562.41 358
10563.38 356
10564.35 364
10565.32 381
10566.29 373
10567.26 384
10568.23 368
10569.20 367
10570.17 371
10571.14 400
10572.10 358
10573.07 361
10574.04 356
10575.01 365
10575.98 379
10576.95 381
10577.92 357
10578.89 372
10579.86 369
10580.84 384
10581.81 385
10582.78 365
10583.75 377
10584.72 389
10585.69 369
10586.66 391
10587.63 374
10588.60 403
10589.57 388
10590.54 385
10591.51 402
10592.48 401
10593.45 376
10594.42 401
10595.39 388
10596.36 379
10597.34 412
10598.31 418
10599.28 419
10600.25 425
10601.22 401
10602.19 419
10603.16 439
10604.13 461
10605.10 449
10606.08 421
10607.05 494
10608.02 488
10608.99 473
10609.96 471
10610.93 470
10611.90 471
10612.88 457
10613.85 459
10614.82 453
10615.79 441
10616.76 429
10617.74 429
10618.71 420
10619.68 421
10620.65 420
10621.62 418
10622.60 435
10623.57 387
10624.54 395
10625.51 415
10626.48 416
10627.46 422
10628.43 411
10629.40 412
10630.37 403
10631.35 416
10632.32 411
10633.29 412
10634.26 413
10635.24 413
10636.21 431
10637.18 445
10638.16 438
10639.13 437
10640.10 437
10641.07 429
10642.05 432
10643.02 421
10643.99 430
10644.97 428
10645.94 424
10646.91 412
10647.89 395
10648.86 389
10649.83 389
10650.81 389
10651.78 389
10652.75 371
10653.73 366
10654.70 363
10655.67 374
10656.65 377
10657.62 354
10658.59 362
10659.57 381
10660.54 372
10661.52 387
10662.49 369
10663.46 386
10664.44 366
10665.41 356
10666.39 357
10667.36 357
10668.33 368
10669.31 378
10670.28 365
10671.26 345
10672.23 360
10673.21 371
10674.18 357
10675.16 370
10676.13 345
10677.10 351
10678.08 371
10679.05 391
10680.03 371
10681.00 378
10681.98 373
10682.95 363
10683.93 374
10684.90 398
10685.88 341
10686.85 374
10687.83 383
10688.80 369
10689.78 361
10690.75 379
10691.73 385
10692.70 377
10693.68 370
10694.66 356
10695.63 374
10696.61 386
10697.58 391
10698.56 356
10699.53 359
10700.51 347
10701.48 391
10702.46 372
10703.44 372
10704.41 365
10705.39 362
10706.36 373
10707.34 393
10708.32 364
10709.29 363
10710.27 353
10711.24 390
10712.22 382
10713.20 394
10714.17 367
10715.15 373
10716.13 395
10717.10 381
10718.08 388
10719.05 397
10720.03 389
10721.01 399
10721.98 372
10722.96 394
10723.94 376
10724.91 395
10725.89 384
10726.87 389
10727.85 376
10728.82 379
10729.80 385
10730.78 387
10731.75 391
10732.73 402
10733.71 397
10734.69 397
10735.66 388
10736.64 386
10737.62 386
10738.59 395
10739.57 390
10740.55 396
10741.53 384
10742.50 407
10743.48 408
10744.46 413
10745.44 410
10746.42 388
10747.39 413
10748.37 414
10749.35 408
10750.33 399
10751.30 420
10752.28 440
10753.26 400
10754.24 413
10755.22 405
10756.20 429
10757.17 421
10758.15 425
10759.13 430
10760.11 416
10761.09 412
10762.07 418
10763.04 409
10764.02 434
10765.00 432
10765.98 440
10766.96 441
10767.94 417
10768.92 439
10769.90 421
10770.87 424
10771.85 454
10772.83 445
10773.81 457
10774.79 482
10775.77 464
10776.75 485
10777.73 452
10778.71 456
10779.69 467
10780.67 443
10781.64 470
10782.62 467
10783.60 440
10784.58 461
10785.56 458
10786.54 479
10787.52 460
10788.50 442
10789.48 459
10790.46 442
10791.44 468
10792.42 435
10793.40 411
10794.38 419
10795.36 469
10796.34 428
10797.32 439
10798.30 450
10799.28 456
10800.26 442
10801.24 447
10802.22 453
10803.20 437
10804.18 440
10805.16 457
10806.14 453
10807.12 443
10808.10 445
10809.09 456
10810.07 481
10811.05 448
10812.03 414
10813.01 458
10813.99 455
10814.97 444
10815.95 423
10816.93 423
10817.91 418
10818.89 463
10819.87 457
10820.86 455
10821.84 445
10822.82 449
10823.80 457
10824.78 464
10825.76 474
10826.74 454
10827.73 427
10828.71 471
10829.69 439
10830.67 447
10831.65 490
10832.63 453
10833.61 478
10834.60 454
10835.58 467
10836.56 459
10837.54 452
10838.52 490
10839.51 474
10840.49 477
10841.47 469
10842.45 482
10843.43 491
10844.42 485
10845.40 501
10846.38 485
10847.36 494
10848.35 498
10849.33 479
10850.31 499
10851.29 481
10852.28 489
10853.26 506
10854.24 492
10855.22 487
10856.21 503
10857.19 523
10858.17 555
10859.16 522
10860.14 525
10861.12 526
10862.10 533
10863.09 563
10864.07 565
10865.05 530
10866.04 525
10867.02 536
10868.00 558
10868.99 532
10869.97 534
10870.95 558
10871.94 583
10872.92 579
10873.90 526
10874.89 580
10875.87 591
10876.86 613
10877.84 593
10878.82 567
10879.81 595
10880.79 567
10881.77 604
10882.76 599
10883.74 602
10884.73 601
10885.71 650
10886.69 632
10887.68 611
10888.66 621
10889.65 635
10890.63 629
10891.62 630
10892.60 605
10893.58 624
10894.57 631
10895.55 678
10896.54 656
10897.52 674
10898.51 689
10899.49 687
10900.48 695
10901.46 676
10902.45 691
10903.43 659
10904.42 703
10905.40 712
10906.39 736
10907.37 740
10908.36 778
10909.34 760
10910.33 737
10911.31 723
10912.30 733
10913.28 760
10914.27 797
10915.25 801
10916.24 776
10917.22 790
10918.21 817
10919.20 847
10920.18 827
10921.17 837
10922.15 822
10923.14 835
10924.12 846
10925.11 819
10926.10 822
10927.08 848
10928.07 855
10929.05 885
10930.04 861
10931.03 839
10932.01 845
10933.00 879
10933.99 915
10934.97 923
10935.96 889
10936.94 926
10937.93 994
10938.92 971
10939.90 959
10940.89 972
10941.88 1004
10942.86 1015
10943.85 1034
10944.84 1059
10945.82 1021
10946.81 1070
10947.80 1084
10948.79 1135
10949.77 1175
10950.76 1203
10951.75 1287
10952.73 1298
10953.72 1310
10954.71 1373
10955.69 1403
10956.68 1458
10957.67 1464
10958.66 1444
10959.64 1409
10960.63 1398
10961.62 1411
10962.61 1371
10963.59 1311
10964.58 1272
10965.57 1292
10966.56 1225
10967.55 1220
10968.53 1175
10969.52 1182
10970.51 1149
10971.50 1160
10972.49 1102
10973.47 1100
10974.46 1064
10975.45 1128
10976.44 1138
10977.43 1126
10978.41 1128
10979.40 1140
10980.39 1174
10981.38 1154
10982.37 1172
10983.36 1161
10984.34 1181
10985.33 1211
10986.32 1216
10987.31 1172
10988.30 1245
10989.29 1269
10990.28 1359
10991.27 1410
10992.25 1440
10993.24 1546
10994.23 1626
10995.22 1708
10996.21 1776
10997.20 1839
10998.19 1876
10999.18 1936
11000.17 1852
11001.16 1849
11002.15 1792
11003.14 1697
11004.12 1611
11005.11 1500
11006.10 1451
11007.09 1344
11008.08 1307
11009.07 1264
11010.06 1216
11011.05 1144
11012.04 1088
11013.03 1052
11014.02 1056
11015.01 985
11016.00 957
11016.99 918
11017.98 925
11018.97 880
11019.96 895
11020.95 867
11021.94 864
11022.93 854
11023.92 841
11024.91 835
11025.90 802
11026.89 797
11027.88 823
11028.88 831
11029.87 786
11030.86 818
11031.85 800
11032.84 798
11033.83 792
11034.82 793
11035.81 818
11036.80 800
11037.79 808
11038.78 789
11039.77 768
11040.77 771
11041.76 753
11042.75 711
11043.74 737
11044.73 718
11045.72 722
11046.71 707
11047.70 704
11048.70 722
11049.69 732
11050.68 697
11051.67 688
11052.66 693
11053.65 727
11054.65 678
11055.64 691
11056.63 702
11057.62 726
11058.61 709
11059.60 679
11060.60 683
11061.59 693
11062.58 684
11063.57 683
11064.56 688
11065.56 700
11066.55 715
11067.54 695
11068.53 710
11069.53 694
11070.52 700
11071.51 708
11072.50 696
11073.50 714
11074.49 712
11075.48 709
11076.47 726
11077.47 698
11078.46 702
11079.45 710
11080.45 664
11081.44 681
11082.43 686
11083.42 677
11084.42 655
11085.41 678
11086.40 634
11087.40 653
11088.39 646
11089.38 647
11090.38 674
11091.37 654
11092.36 681
11093.36 633
11094.35 631
11095.34 635
11096.34 642
11097.33 644
11098.32 638
11099.32 597
11100.31 612
11101.31 645
11102.30 610
11103.29 610
11104.29 576
11105.28 604
11106.28 617
11107.27 617
11108.26 602
11109.26 574
11110.25 620
11111.25 596
11112.24 585
11113.24 588
11114.23 569
11115.22 565
11116.22 578
11117.21 550
11118.21 550
11119.20 552
11120.20 568
11121.19 561
11122.19 537
11123.18 533
11124.18 543
11125.17 559
11126.17 568
11127.16 548
11128.16 558
11129.15 551
11130.15 580
11131.14 571
11132.14 513
11133.13 524
11134.13 527
11135.12 545
11136.12 534
11137.11 509
11138.11 514
11139.10 513
11140.10 533
11141.09 517
11142.09 499
11143.09 561
11144.08 519
11145.08 513
11146.07 527
11147.07 512
11148.07 520
11149.06 527
11150.06 512
11151.05 518
11152.05 519
11153.05 493
11154.04 502
11155.04 498
11156.03 501
11157.03 497
11158.03 514
11159.02 503
11160.02 476
11161.02 478
11162.01 479
11163.01 493
11164.01 494
11165.00 519
11166.00 498
11167.00 509
11167.99 507
11168.99 508
11169.99 484
11170.98 504
11171.98 512
11172.98 504
11173.97 500
11174.97 474
11175.97 481
11176.97 496
11177.96 484
11178.96 476
11179.96 501
11180.95 499
11181.95 496
11182.95 486
11183.95 469
11184.94 523
11185.94 501
11186.94 495
11187.94 478
11188.94 459
11189.93 482
11190.93 505
11191.93 482
11192.93 500
11193.92 465
11194.92 502
11195.92 498
11196.92 489
11197.92 482
11198.92 499
11199.91 484
11200.91 497
11201.91 497
11202.91 498
11203.91 516
11204.91 504
11205.90 513
11206.90 533
11207.90 518
11208.90 517
11209.90 524
11210.90 513
11211.90 514
11212.89 538
11213.89 533
11214.89 504
11215.89 516
11216.89 500
11217.89 515
11218.89 520
11219.89 521
11220.89 498
11221.89 490
11222.88 521
11223.88 528
11224.88 504
11225.88 488
11226.88 496
11227.88 490
11228.88 482
11229.88 495
11230.88 502
11231.88 492
11232.88 501
11233.88 499
11234.88 483
11235.88 491
11236.88 495
11237.88 481
11238.88 507
11239.88 504
11240.88 500
11241.88 504
11242.88 508
11243.88 509
11244.88 510
11245.88 501
11246.88 500
11247.88 496
11248.88 519
11249.88 515
11250.88 523
11251.88 528
11252.88 526
11253.88 508
11254.88 544
11255.88 533
11256.89 520
11257.89 511
11258.89 548
11259.89 516
11260.89 507
11261.89 532
11262.89 535
11263.89 524
11264.89 527
11265.89 524
11266.90 543
11267.90 542
11268.90 568
11269.90 562
11270.90 540
11271.90 552
11272.90 557
11273.90 565
11274.91 579
11275.91 518
11276.91 544
11277.91 514
11278.91 550
11279.91 507
11280.92 519
11281.92 497
11282.92 496
11283.92 504
11284.92 481
11285.93 465
11286.93 475
11287.93 472
11288.93 481
11289.94 450
11290.94 444
11291.94 444
11292.94 465
11293.94 440
11294.95 451
11295.95 474
11296.95 434
11297.95 431
11298.96 427
11299.96 428
11300.96 426
11301.97 436
11302.97 431
11303.97 434
11304.97 437
11305.98 410
11306.98 444
11307.98 417
11308.99 445
11309.99 414
11310.99 449
11312.00 439
11313.00 433
11314.00 439
11315.01 454
11316.01 432
11317.01 426
11318.02 448
11319.02 431
11320.02 420
11321.03 414
11322.03 451
11323.03 439
11324.04 453
11325.04 432
11326.05 420
11327.05 424
11328.05 437
11329.06 432
11330.06 429
11331.06 423
11332.07 424
11333.07 402
11334.08 477
11335.08 435
11336.09 437
11337.09 456
11338.09 431
11339.10 438
11340.10 408
11341.11 436
11342.11 440
11343.12 457
11344.12 417
11345.13 418
11346.13 405
11347.14 413
11348.14 429
11349.15 398
11350.15 412
11351.16 395
11352.16 386
11353.17 415
11354.17 392
11355.18 354
11356.18 411
11357.19 420
11358.19 404
11359.20 388
11360.20 391
11361.21 412
11362.21 386
11363.22 405
11364.22 369
11365.23 379
11366.23 378
11367.24 385
11368.25 359
11369.25 372
11370.26 351
11371.26 402
11372.27 381
11373.28 368
11374.28 351
11375.29 374
11376.29 380
11377.30 384
11378.31 368
11379.31 380
11380.32 368
11381.32 384
11382.33 381
11383.34 371
11384.34 355
11385.35 359
11386.36 373
11387.36 351
11388.37 353
11389.38 370
11390.38 367
11391.39 356
11392.40 344
11393.40 377
11394.41 361
11395.42 363
11396.42 349
11397.43 367
11398.44 352
11399.44 373
11400.45 358
11401.46 375
11402.47 358
11403.47 357
11404.48 345
11405.49 385
11406.50 386
11407.50 373
11408.51 366
11409.52 372
11410.53 356
11411.53 339
11412.54 372
11413.55 353
11414.56 376
11415.56 364
11416.57 379
11417.58 369
11418.59 360
11419.60 357
11420.60 359
11421.61 351
11422.62 358
11423.63 352
11424.64 367
11425.64 340
11426.65 342
11427.66 342
11428.67 367
11429.68 361
11430.69 354
11431.70 376
11432.70 339
11433.71 348
11434.72 348
11435.73 338
11436.74 348
11437.75 358
11438.76 340
11439.76 354
11440.77 330
11441.78 340
11442.79 362
11443.80 357
11444.81 361
11445.82 323
11446.83 361
11447.84 343
11448.85 360
11449.86 343
11450.87 352
11451.87 327
11452.88 349
11453.89 359
11454.90 325
11455.91 323
11456.92 307
11457.93 361
11458.94 356
11459.95 336
11460.96 333
11461.97 332
11462.98 332
11463.99 330
11465.00 337
11466.01 352
11467.02 333
11468.03 344
11469.04 327
11470.05 340
11471.06 301
11472.07 320
11473.08 327
11474.09 329
11475.10 332
11476.11 332
11477.12 333
11478.13 341
11479.15 353
11480.16 324
11481.17 345
11482.18 313
11483.19 322
11484.20 334
11485.21 325
11486.22 312
11487.23 329
11488.24 334
11489.25 323
11490.26 337
11491.28 339
11492.29 341
11493.30 314
11494.31 304
11495.32 336
11496.33 347
11497.34 326
11498.36 322
11499.37 325
11500.38 312
11501.39 331
11502.40 313
11503.41 320
11504.42 310
11505.44 322
11506.45 319
11507.46 329
11508.47 312
11509.48 339
11510.50 309
11511.51 350
11512.52 331
11513.53 316
11514.54 308
11515.56 324
11516.57 327
11517.58 300
11518.59 325
11519.61 318
11520.62 349
11521.63 323
11522.64 316
11523.66 320
11524.67 323
11525.68 323
11526.69 354
11527.71 321
11528.72 350
11529.73 355
11530.75 340
11531.76 335
11532.77 326
11533.78 349
11534.80 341
11535.81 367
11536.82 352
11537.84 344
11538.85 332
11539.86 347
11540.88 346
11541.89 370
11542.90 335
11543.92 340
11544.93 330
11545.94 322
11546.96 305
11547.97 321
11548.98 336
11550.00 344
11551.01 320
11552.03 301
11553.04 315
11554.05 330
11555.07 313
11556.08 307
11557.10 310
11558.11 296
11559.12 320
11560.14 309
11561.15 303
11562.17 298
11563.18 288
11564.20 309
11565.21 289
11566.22 276
11567.24 288
11568.25 312
11569.27 325
11570.28 293
11571.30 283
11572.31 308
11573.33 284
11574.34 317
11575.36 305
11576.37 285
11577.39 286
11578.40 295
11579.42 305
11580.43 293
11581.45 281
11582.46 318
11583.48 325
11584.49 310
11585.51 300
11586.52 309
11587.54 309
11588.55 306
11589.57 334
11590.58 296
11591.60 282
11592.61 293
11593.63 297
11594.65 331
11595.66 282
11596.68 300
11597.69 323
11598.71 312
11599.73 305
11600.74 310
11601.76 313
11602.77 328
11603.79 328
11604.81 320
11605.82 293
11606.84 294
11607.85 297
11608.87 321
11609.89 297
11610.90 301
11611.92 293
11612.94 329
11613.95 314
11614.97 304
11615.99 282
11617.00 291
11618.02 325
11619.04 307
11620.05 313
11621.07 300
11622.09 315
11623.10 327
11624.12 316
11625.14 295
11626.15 290
11627.17 286
11628.19 304
11629.21 304
11630.22 290
11631.24 302
11632.26 297
11633.28 308
11634.29 305
11635.31 302
11636.33 306
11637.34 305
11638.36 295
11639.38 293
11640.40 304
11641.42 337
11642.43 314
11643.45 297
11644.47 322
11645.49 292
11646.50 301
11647.52 311
11648.54 338
11649.56 305
11650.58 320
11651.60 319
11652.61 310
11653.63 299
11654.65 330
11655.67 309
11656.69 310
11657.71 330
11658.72 327
11659.74 313
11660.76 300
11661.78 334
11662.80 341
11663.82 321
11664.84 303
11665.85 335
11666.87 344
11667.89 318
11668.91 284
11669.93 334
11670.95 294
11671.97 323
11672.99 320
11674.01 319
11675.03 298
11676.05 311
11677.06 334
11678.08 318
11679.10 331
11680.12 300
11681.14 338
11682.16 323
11683.18 333
11684.20 310
11685.22 328
11686.24 317
11687.26 335
11688.28 320
11689.30 335
11690.32 318
11691.34 331
11692.36 372
11693.38 301
11694.40 294
11695.42 315
11696.44 337
11697.46 334
11698.48 338
11699.50 309
11700.52 314
11701.54 326
11702.56 347
11703.58 334
11704.60 317
11705.62 320
11706.64 322
11707.66 339
11708.68 322
11709.71 318
11710.73 336
11711.75 360
11712.77 344
11713.79 316
11714.81 334
11715.83 352
11716.85 337
11717.87 343
11718.89 352
11719.91 353
11720.94 326
11721.96 320
11722.98 345
11724.00 303
11725.02 341
11726.04 349
11727.06 349
11728.09 359
11729.11 319
11730.13 346
11731.15 334
11732.17 347
11733.19 336
11734.22 362
11735.24 366
11736.26 339
11737.28 364
11738.30 346
11739.33 333
11740.35 362
11741.37 375
11742.39 369
11743.41 373
11744.44 379
11745.46 364
11746.48 364
11747.50 358
11748.53 356
11749.55 386
11750.57 370
11751.59 360
11752.62 368
11753.64 398
11754.66 358
11755.68 386
11756.71 388
11757.73 409
11758.75 385
11759.77 397
11760.80 387
11761.82 386
11762.84 374
11763.87 377
11764.89 425
11765.91 409
11766.94 417
11767.96 388
11768.98 414
11770.01 385
11771.03 431
11772.05 446
11773.08 429
11774.10 414
11775.12 412
11776.15 433
11777.17 427
11778.19 416
11779.22 420
11780.24 412
11781.27 443
11782.29 419
11783.31 416
11784.34 433
11785.36 398
11786.39 449
11787.41 440
11788.43 444
11789.46 441
11790.48 443
11791.51 469
11792.53 459
11793.56 420
11794.58 447
11795.60 443
11796.63 457
11797.65 456
11798.68 426
11799.70 449
11800.73 469
11801.75 443
11802.78 446
11803.80 472
11804.83 467
11805.85 432
11806.88 472
11807.90 457
11808.93 447
11809.95 459
11810.98 498
11812.00 484
11813.03 466
11814.05 444
11815.08 471
11816.10 461
11817.13 500
11818.15 503
11819.18 489
11820.20 491
11821.23 494
11822.26 490
11823.28 488
11824.31 511
11825.33 508
11826.36 517
11827.38 496
11828.41 508
11829.44 499
11830.46 545
11831.49 540
11832.51 548
11833.54 538
11834.57 564
11835.59 565
11836.62 561
11837.65 535
11838.67 537
11839.70 565
11840.72 562
11841.75 605
11842.78 542
11843.80 576
11844.83 593
11845.86 572
11846.88 578
11847.91 577
11848.94 614
11849.96 664
11850.99 607
11852.02 620
11853.05 625
11854.07 643
11855.10 638
11856.13 645
11857.15 663
11858.18 631
11859.21 701
11860.24 665
11861.26 666
11862.29 662
11863.32 674
11864.34 667
11865.37 681
11866.40 695
11867.43 701
11868.46 698
11869.48 726
11870.51 713
11871.54 716
11872.57 771
11873.59 731
11874.62 744
11875.65 763
11876.68 777
11877.71 758
11878.73 780
11879.76 817
11880.79 812
11881.82 807
11882.85 821
11883.87 813
11884.90 838
11885.93 839
11886.96 873
11887.99 895
11889.02 887
11890.05 937
11891.07 918
11892.10 957
11893.13 946
11894.16 1002
11895.19 1037
11896.22 1096
11897.25 1105
11898.28 1125
11899.30 1156
11900.33 1150
11901.36 1167
11902.39 1211
11903.42 1192
11904.45 1169
11905.48 1152
11906.51 1147
11907.54 1160
11908.57 1125
11909.60 1136
11910.63 1129
11911.66 1086
11912.69 1074
11913.71 1066
11914.74 1050
11915.77 1046
11916.80 1019
11917.83 1032
11918.86 1082
11919.89 1054
11920.92 1073
11921.95 1124
11922.98 1153
11924.01 1168
11925.04 1200
11926.07 1211
11927.10 1238
11928.13 1288
11929.16 1308
11930.19 1304
11931.22 1276
11932.25 1251
11933.29 1229
11934.32 1240
11935.35 1136
11936.38 1128
11937.41 1079
11938.44 1075
11939.47 1041
11940.50 1018
11941.53 953
11942.56 935
11943.59 917
11944.62 892
11945.65 888
11946.69 839
11947.72 832
11948.75 826
11949.78 837
11950.81 808
11951.84 795
11952.87 806
11953.90 800
11954.93 756
11955.97 782
11957.00 783
11958.03 779
11959.06 767
11960.09 785
11961.12 808
11962.16 773
11963.19 790
11964.22 805
11965.25 795
11966.28 768
11967.31 815
11968.35 787
11969.38 800
11970.41 752
11971.44 789
11972.47 776
11973.51 787
11974.54 750
11975.57 760
11976.60 761
11977.64 780
11978.67 786
11979.70 772
11980.73 784
11981.77 793
11982.80 810
11983.83 801
11984.86 817
11985.90 775
11986.93 796
11987.96 804
11988.99 804
11990.03 791
11991.06 805
11992.09 810
11993.13 833
11994.16 826
11995.19 840
11996.23 858
11997.26 833
11998.29 866
11999.33 844
12000.36 863
12001.39 877
12002.43 900
12003.46 882
12004.49 887
12005.53 847
12006.56 902
12007.59 931
12008.63 913
12009.66 893
12010.69 921
12011.73 959
12012.76 925
12013.80 937
12014.83 918
12015.86 948
12016.90 923
12017.93 942
12018.97 937
12020.00 925
12021.03 934
12022.07 942
12023.10 980
12024.14 954
12025.17 943
12026.21 956
12027.24 958
12028.28 966
12029.31 959
12030.34 965
12031.38 958
12032.41 958
12033.45 971
12034.48 950
12035.52 963
12036.55 953
12037.59 980
12038.62 960
12039.66 968
12040.69 972
12041.73 962
12042.76 1019
12043.80 995
12044.83 1007
12045.87 1017
12046.90 1022
12047.94 1042
12048.98 1093
12050.01 1047
12051.05 1059
12052.08 1035
12053.12 1066
12054.15 1075
12055.19 1069
12056.22 1048
12057.26 1022
12058.30 1026
12059.33 1035
12060.37 1042
12061.40 976
12062.44 974
12063.48 990
12064.51 984
12065.55 947
12066.58 903
12067.62 867
12068.66 915
12069.69 901
12070.73 874
12071.77 854
12072.80 867
12073.84 869
12074.88 845
12075.91 856
12076.95 844
12077.99 849
12079.02 848
12080.06 844
12081.10 850
12082.13 829
12083.17 865
12084.21 874
12085.24 836
12086.28 851
12087.32 847
12088.35 869
12089.39 875
12090.43 866
12091.47 872
12092.50 876
12093.54 893
12094.58 894
12095.62 869
12096.65 895
12097.69 911
12098.73 898
12099.77 913
12100.80 873
12101.84 910
12102.88 911
12103.92 888
12104.95 852
12105.99 841
12107.03 830
12108.07 794
12109.11 792
12110.14 781
12111.18 778
12112.22 749
12113.26 762
12114.30 711
12115.34 712
12116.37 700
12117.41 689
12118.45 700
12119.49 681
12120.53 680
12121.57 668
12122.60 668
12123.64 613
12124.68 633
12125.72 642
12126.76 656
12127.80 641
12128.84 627
12129.88 622
12130.91 646
12131.95 648
12132.99 644
12134.03 590
12135.07 593
12136.11 620
12137.15 595
12138.19 625
12139.23 599
12140.27 591
12141.31 626
12142.35 617
12143.39 597
12144.43 582
12145.46 590
12146.50 600
12147.54 610
12148.58 577
12149.62 583
12150.66 597
12151.70 603
12152.74 599
12153.78 579
12154.82 551
12155.86 577
12156.90 593
12157.94 602
12158.98 558
12160.02 564
12161.06 588
12162.10 556
12163.14 552
12164.18 520
12165.23 516
12166.27 563
12167.31 599
12168.35 568
12169.39 569
12170.43 544
12171.47 533
12172.51 537
12173.55 527
12174.59 519
12175.63 536
12176.67 564
12177.71 547
12178.75 509
12179.80 523
12180.84 560
12181.88 550
12182.92 539
12183.96 527
12185.00 515
12186.04 552
12187.08 553
12188.13 523
12189.17 514
12190.21 532
12191.25 534
12192.29 544
12193.33 509
12194.37 497
12195.42 494
12196.46 528
12197.50 534
12198.54 499
12199.58 516
12200.63 517
12201.67 491
12202.71 517
12203.75 496
12204.79 505
12205.84 510
12206.88 488
12207.92 510
12208.96 524
12210.01 502
12211.05 511
12212.09 485
12213.13 484
12214.17 500
12215.22 500
12216.26 486
12217.30 484
12218.35 487
12219.39 468
12220.43 516
12221.47 464
12222.52 478
12223.56 493
12224.60 477
12225.65 470
12226.69 476
12227.73 473
12228.77 450
12229.82 467
12230.86 470
12231.90 451
12232.95 466
12233.99 491
12235.03 476
12236.08 450
12237.12 461
12238.16 477
12239.21 452
12240.25 470
12241.30 449
12242.34 460
12243.38 469
12244.43 456
12245.47 446
12246.51 478
12247.56 451
12248.60 430
12249.65 429
12250.69 427
12251.73 461
12252.78 419
12253.82 435
12254.87 421
12255.91 447
12256.96 440
12258.00 435
12259.04 445
12260.09 420
12261.13 407
12262.18 436
12263.22 428
12264.27 433
12265.31 430
12266.36 430
12267.40 442
12268.45 419
12269.49 422
12270.54 407
12271.58 436
12272.63 422
12273.67 416
12274.72 389
12275.76 433
12276.81 428
12277.85 417
12278.90 404
12279.94 413
12280.99 415
12282.03 410
12283.08 394
12284.12 408
12285.17 402
12286.22 409
12287.26 387
12288.31 396
12289.35 382
12290.40 366
12291.44 387
12292.49 408
12293.54 424
12294.58 387
12295.63 368
12296.67 388
12297.72 393
12298.77 393
12299.81 373
12300.86 377
12301.90 390
12302.95 396
12304.00 374
12305.04 370
12306.09 384
12307.14 405
12308.18 407
12309.23 414
12310.28 373
12311.32 372
12312.37 389
12313.42 406
12314.46 395
12315.51 357
12316.56 384
12317.60 401
12318.65 394
12319.70 378
12320.74 382
12321.79 365
12322.84 397
12323.89 408
12324.93 392
12325.98 368
12327.03 372
12328.08 398
12329.12 379
12330.17 366
12331.22 355
12332.27 406
12333.31 396
12334.36 380
12335.41 359
12336.46 379
12337.50 403
12338.55 405
12339.60 378
12340.65 354
12341.70 372
12342.74 383
12343.79 390
12344.84 339
12345.89 369
12346.94 391
12347.98 404
12349.03 386
12350.08 377
12351.13 367
12352.18 420
12353.23 379
12354.27 389
12355.32 382
12356.37 388
12357.42 375
12358.47 368
12359.52 392
12360.57 366
12361.61 390
12362.66 361
12363.71 374
12364.76 364
12365.81 365
12366.86 383
12367.91 377
12368.96 372
12370.01 380
12371.06 365
12372.11 390
12373.15 403
12374.20 374
12375.25 362
12376.30 381
12377.35 406
12378.40 382
12379.45 386
12380.50 374
12381.55 394
12382.60 374
12383.65 373
12384.70 351
12385.75 372
12386.80 382
12387.85 387
12388.90 380
12389.95 378
12391.00 403
12392.05 391
12393.10 404
12394.15 379
12395.20 390
12396.25 395
12397.30 392
12398.35 383
12399.40 394
12400.45 394
12401.50 375
12402.55 387
12403.60 378
12404.65 394
12405.70 375
12406.75 403
12407.81 403
12408.86 384
12409.91 403
12410.96 383
12412.01 399
12413.06 426
12414.11 394
12415.16 408
12416.21 404
12417.26 396
12418.32 391
12419.37 407
12420.42 409
12421.47 407
12422.52 406
12423.57 426
12424.62 405
12425.68 393
12426.73 412
12427.78 394
12428.83 441
12429.88 397
12430.93 421
12431.99 407
12433.04 429
12434.09 420
12435.14 414
12436.19 418
12437.24 420
12438.30 431
12439.35 424
12440.40 418
12441.45 420
12442.51 439
12443.56 428
12444.61 419
12445.66 399
12446.71 423
12447.77 439
12448.82 426
12449.87 425
12450.92 437
12451.98 450
12453.03 448
12454.08 458
12455.14 436
12456.19 441
12457.24 462
12458.29 483
12459.35 481
12460.40 507
12461.45 475
12462.51 517
12463.56 488
12464.61 539
12465.67 551
12466.72 576
12467.77 641
12468.83 621
12469.88 617
12470.93 658
12471.99 692
12473.04 686
12474.09 688
12475.15 678
12476.20 743
12477.25 674
12478.31 690
12479.36 664
12480.42 675
12481.47 649
12482.52 638
12483.58 647
12484.63 610
12485.69 578
12486.74 569
12487.79 589
12488.85 561
12489.90 568
12490.96 524
12492.01 527
12493.06 521
12494.12 531
12495.17 491
12496.23 525
12497.28 470
12498.34 509
12499.39 506
12500.45 484
12501.50 484
12502.56 510
12503.61 506
12504.67 500
12505.72 487
12506.78 502
12507.83 510
12508.89 518
12509.94 490
12511.00 508
12512.05 499
12513.11 488
12514.16 492
12515.22 484
12516.27 492
12517.33 512
12518.38 484
12519.44 482
12520.49 490
12521.55 491
12522.60 486
12523.66 498
12524.72 479
12525.77 487
12526.83 494
12527.88 524
12528.94 493
12530.00 516
12531.05 501
12532.11 514
12533.16 519
12534.22 502
12535.28 509
12536.33 517
12537.39 531
12538.44 527
12539.50 581
12540.56 542
12541.61 578
12542.67 599
12543.73 593
12544.78 600
12545.84 603
12546.90 637
12547.95 617
12549.01 642
12550.07 630
12551.12 619
12552.18 628
12553.24 574
12554.29 614
12555.35 613
12556.41 608
12557.47 603
12558.52 568
12559.58 554
12560.64 563
12561.69 555
12562.75 542
12563.81 514
12564.87 533
12565.92 510
12566.98 496
12568.04 513
12569.10 505
12570.15 485
12571.21 489
12572.27 487
12573.33 510
12574.38 506
12575.44 517
12576.50 484
12577.56 483
12578.62 490
12579.67 487
12580.73 494
12581.79 469
12582.85 506
12583.91 491
12584.96 464
12586.02 482
12587.08 480
12588.14 460
12589.20 477
12590.26 489
12591.32 479
12592.37 475
12593.43 476
12594.49 482
12595.55 498
12596.61 475
12597.67 470
12598.73 453
12599.78 468
12600.84 496
12601.90 528
12602.96 490
12604.02 480
12605.08 475
12606.14 480
12607.20 506
12608.26 489
12609.32 520
12610.38 496
12611.44 487
12612.49 504
12613.55 497
12614.61 497
12615.67 496
12616.73 523
12617.79 517
12618.85 540
12619.91 522
12620.97 544
12622.03 555
12623.09 534
12624.15 545
12625.21 520
12626.27 532
12627.33 566
12628.39 576
12629.45 574
12630.51 540
12631.57 550
12632.63 543
12633.69 567
12634.75 551
12635.81 492
12636.87 535
12637.93 543
12638.99 530
12640.05 496
12641.12 508
12642.18 508
12643.24 516
12644.30 486
12645.36 501
12646.42 468
12647.48 493
12648.54 472
12649.60 456
12650.66 445
12651.72 454
12652.78 483
12653.85 478
12654.91 442
12655.97 466
12657.03 471
12658.09 474
12659.15 484
12660.21 435
12661.28 461
12662.34 423
12663.40 443
12664.46 444
12665.52 439
12666.58 448
12667.64 444
12668.71 437
12669.77 443
12670.83 454
12671.89 426
12672.95 462
12674.02 455
12675.08 456
12676.14 451
12677.20 462
12678.26 453
12679.33 452
12680.39 442
12681.45 460
12682.51 445
12683.58 442
12684.64 443
12685.70 440
12686.76 432
12687.83 443
12688.89 438
12689.95 439
12691.01 442
12692.08 444
12693.14 438
12694.20 435
12695.27 416
12696.33 449
12697.39 457
12698.45 467
12699.52 441
12700.58 446
12701.64 444
12702.71 441
12703.77 450
12704.83 480
12705.90 447
12706.96 451
12708.02 461
12709.09 484
12710.15 445
12711.21 479
12712.28 474
12713.34 429
12714.40 446
12715.47 434
12716.53 451
12717.60 451
12718.66 444
12719.72 464
12720.79 461
12721.85 451
12722.92 451
12723.98 464
12725.04 451
12726.11 442
12727.17 436
12728.24 425
12729.30 463
12730.37 441
12731.43 449
12732.49 450
12733.56 461
12734.62 446
12735.69 457
12736.75 468
12737.82 446
12738.88 415
12739.95 433
12741.01 467
12742.08 424
12743.14 432
12744.21 443
12745.27 429
12746.34 416
12747.40 413
12748.47 406
12749.53 435
12750.60 407
12751.66 409
12752.73 415
12753.79 401
12754.86 400
12755.92 417
12756.99 400
12758.05 424
12759.12 440
12760.18 434
12761.25 391
12762.32 378
12763.38 396
12764.45 393
12765.51 372
12766.58 383
12767.65 419
12768.71 388
12769.78 388
12770.84 377
12771.91 386
12772.98 376
12774.04 379
12775.11 377
12776.17 380
12777.24 374
12778.31 359
12779.37 377
12780.44 407
12781.51 379
12782.57 378
12783.64 368
12784.71 373
12785.77 396
12786.84 373
12787.91 378
12788.97 377
12790.04 348
12791.11 389
12792.17 403
12793.24 386
12794.31 380
12795.37 375
12796.44 397
12797.51 363
12798.58 352
12799.64 369
12800.71 392
12801.78 366
12802.85 353
12803.91 384
12804.98 386
12806.05 383
12807.12 377
12808.18 374
12809.25 385
12810.32 354
12811.39 389
12812.45 389
12813.52 391
12814.59 386
12815.66 414
12816.73 387
12817.79 375
12818.86 374
12819.93 374
12821.00 409
12822.07 383
12823.13 409
12824.20 392
12825.27 401
12826.34 398
12827.41 398
12828.48 403
12829.54 382
12830.61 403
12831.68 417
12832.75 388
12833.82 362
12834.89 361
12835.96 381
12837.02 344
12838.09 337
12839.16 358
12840.23 363
12841.30 339
12842.37 338
12843.44 347
12844.51 355
12845.58 326
12846.65 345
12847.72 369
12848.78 354
12849.85 311
12850.92 323
12851.99 368
12853.06 341
12854.13 328
12855.20 328
12856.27 335
12857.34 325
12858.41 318
12859.48 330
12860.55 341
12861.62 323
12862.69 331
12863.76 350
12864.83 321
12865.90 313
12866.97 304
12868.04 334
12869.11 297
12870.18 316
12871.25 320
12872.32 316
12873.39 322
12874.46 299
12875.53 327
12876.60 320
12877.67 333
12878.74 305
12879.81 349
12880.88 341
12881.95 305
12883.03 317
12884.10 325
12885.17 292
12886.24 292
12887.31 325
12888.38 340
12889.45 308
12890.52 309
12891.59 327
12892.66 300
12893.74 301
12894.81 295
12895.88 311
12896.95 288
12898.02 288
12899.09 304
12900.16 342
12901.23 304
12902.31 299
12903.38 322
12904.45 331
12905.52 307
12906.59 294
12907.66 310
12908.74 320
12909.81 301
12910.88 307
12911.95 326
12913.02 291
12914.10 294
12915.17 298
12916.24 315
12917.31 285
12918.38 301
12919.46 310
12920.53 297
12921.60 309
12922.67 285
12923.75 294
12924.82 300
12925.89 295
12926.96 302
12928.04 302
12929.11 311
12930.18 300
12931.25 293
12932.33 290
12933.40 293
12934.47 300
12935.55 303
12936.62 310
12937.69 279
12938.76 299
12939.84 283
12940.91 293
12941.98 278
12943.06 279
12944.13 316
12945.20 284
12946.28 286
12947.35 277
12948.42 289
12949.50 274
12950.57 289
12951.64 298
12952.72 275
12953.79 264
12954.87 291
12955.94 287
12957.01 284
12958.09 282
12959.16 302
12960.23 306
12961.31 268
12962.38 275
12963.46 274
12964.53 299
12965.60 297
12966.68 296
12967.75 281
12968.83 283
12969.90 288
12970.98 312
12972.05 305
12973.13 285
12974.20 283
12975.27 310
12976.35 307
12977.42 276
12978.50 266
12979.57 281
12980.65 309
12981.72 277
12982.80 290
12983.87 298
12984.95 296
12986.02 277
12987.10 300
12988.17 295
12989.25 281
12990.32 305
12991.40 292
12992.47 297
12993.55 281
12994.62 302
12995.70 300
12996.77 303
12997.85 277
12998.93 284
13000.00 294
13001.08 294
13002.15 270
13003.23 276
13004.30 275
13005.38 317
13006.46 318
13007.53 315
13008.61 276
13009.68 285
13010.76 293
13011.84 309
13012.91 286
13013.99 277
13015.06 299
13016.14 308
13017.22 308
13018.29 292
13019.37 315
13020.45 299
13021.52 298
13022.60 284
13023.68 280
13024.75 282
13025.83 282
13026.91 304
13027.98 302
13029.06 305
13030.14 299
13031.21 286
13032.29 297
13033.37 288
13034.44 286
13035.52 294
13036.60 301
13037.67 311
13038.75 303
13039.83 309
13040.91 291
13041.98 315
13043.06 305
13044.14 306
13045.22 302
13046.29 293
13047.37 320
13048.45 306
13049.53 301
13050.60 273
13051.68 269
13052.76 287
13053.84 301
13054.91 302
13055.99 288
13057.07 282
13058.15 300
13059.23 301
13060.30 268
13061.38 291
13062.46 297
13063.54 313
13064.62 289
13065.70 290
13066.77 268
13067.85 298
13068.93 284
13070.01 287
13071.09 294
13072.17 282
13073.25 276
13074.32 327
13075.40 299
13076.48 287
13077.56 293
13078.64 291
13079.72 294
13080.80 293
13081.88 297
13082.95 284
13084.03 326
13085.11 299
13086.19 316
13087.27 320
13088.35 304
13089.43 295
13090.51 285
13091.59 300
13092.67 290
13093.75 302
13094.83 301
13095.91 322
13096.99 288
13098.07 339
13099.15 299
13100.22 314
13101.30 299
13102.38 310
13103.46 308
13104.54 300
13105.62 311
13106.70 303
13107.78 325
13108.86 300
13109.94 298
13111.02 294
13112.10 323
13113.19 302
13114.27 298
13115.35 300
13116.43 303
13117.51 317
13118.59 331
13119.67 344
13120.75 330
13121.83 326
13122.91 297
13123.99 331
13125.07 303
13126.15 310
13127.23 316
13128.31 330
13129.39 307
13130.48 332
13131.56 334
13132.64 318
13133.72 304
13134.80 322
13135.88 322
13136.96 323
13138.04 342
13139.12 344
13140.21 325
13141.29 338
13142.37 330
13143.45 342
13144.53 337
13145.61 344
13146.70 324
13147.78 305
13148.86 334
13149.94 350
13151.02 331
13152.10 348
13153.19 345
13154.27 348
13155.35 324
13156.43 350
13157.51 352
13158.60 342
13159.68 337
13160.76 362
13161.84 343
13162.93 352
13164.01 345
13165.09 365
13166.17 349
13167.25 361
13168.34 371
13169.42 341
13170.50 350
13171.59 358
13172.67 366
13173.75 340
13174.83 355
13175.92 371
13177.00 363
13178.08 355
13179.17 377
13180.25 340
13181.33 375
13182.41 376
13183.50 380
13184.58 383
13185.66 366
13186.75 350
13187.83 355
13188.91 361
13190.00 369
13191.08 374
13192.16 387
13193.25 362
13194.33 361
13195.42 380
13196.50 382
13197.58 374
13198.67 361
13199.75 380
13200.83 396
13201.92 365
13203.00 386
13204.09 374
13205.17 376
13206.25 383
13207.34 372
13208.42 393
13209.51 388
13210.59 383
13211.68 422
13212.76 384
13213.84 381
13214.93 384
13216.01 381
13217.10 409
13218.18 391
13219.27 403
13220.35 404
13221.44 404
13222.52 403
13223.61 389
13224.69 422
13225.78 413
13226.86 404
13227.95 402
13229.03 426
13230.12 415
13231.20 414
13232.29 421
13233.37 430
13234.46 442
13235.54 418
13236.63 398
13237.71 433
13238.80 438
13239.88 439
13240.97 445
13242.05 427
13243.14 429
13244.23 442
13245.31 446
13246.40 453
13247.48 452
13248.57 451
13249.65 473
13250.74 461
13251.83 458
13252.91 466
13254.00 452
13255.08 462
13256.17 429
13257.26 458
13258.34 461
13259.43 507
13260.52 513
13261.60 510
13262.69 491
13263.77 473
13264.86 513
13265.95 494
13267.03 471
13268.12 481
13269.21 498
13270.29 538
13271.38 496
13272.47 503
13273.55 507
13274.64 499
13275.73 523
13276.82 555
13277.90 536
13278.99 562
13280.08 529
13281.16 558
13282.25 565
13283.34 525
13284.43 560
13285.51 575
13286.60 590
13287.69 578
13288.78 576
13289.86 570
13290.95 599
13292.04 588
13293.13 604
13294.21 577
13295.30 599
13296.39 599
13297.48 625
13298.56 569
13299.65 610
13300.74 626
13301.83 661
13302.92 627
13304.00 642
13305.09 651
13306.18 656
13307.27 661
13308.36 661
13309.45 675
13310.53 673
13311.62 658
13312.71 687
13313.80 660
13314.89 664
13315.98 669
13317.07 684
13318.15 700
13319.24 670
13320.33 690
13321.42 719
13322.51 711
13323.60 728
13324.69 731
13325.78 734
13326.87 732
13327.95 745
13329.04 762
13330.13 782
13331.22 780
13332.31 779
13333.40 775
13334.49 807
13335.58 805
13336.67 785
13337.76 785
13338.85 789
13339.94 781
13341.03 770
13342.12 807
13343.21 794
13344.30 790
13345.39 794
13346.48 832
13347.57 821
13348.66 803
13349.75 823
13350.84 827
13351.93 820
13353.02 818
13354.11 840
13355.20 836
13356.29 823
13357.38 836
13358.47 838
13359.56 871
13360.65 862
13361.74 872
13362.83 891
13363.92 887
13365.01 878
13366.10 872
13367.19 895
13368.28 842
13369.37 870
13370.46 860
13371.55 841
13372.65 849
13373.74 809
13374.83 818
13375.92 805
13377.01 750
13378.10 774
13379.19 782
13380.28 751
13381.37 737
13382.47 692
13383.56 711
13384.65 731
13385.74 726
13386.83 706
13387.92 711
13389.01 730
13390.11 725
13391.20 710
13392.29 683
13393.38 694
13394.47 685
13395.56 723
13396.66 715
13397.75 674
13398.84 679
13399.93 709
13401.02 700
13402.12 694
13403.21 670
13404.30 676
13405.39 678
13406.49 681
13407.58 674
13408.67 661
13409.76 657
13410.86 690
13411.95 684
13413.04 646
13414.13 680
13415.23 682
13416.32 672
13417.41 660
13418.50 662
13419.60 648
13420.69 681
13421.78 692
13422.88 644
13423.97 701
13425.06 657
13426.15 700
13427.25 681
13428.34 670
13429.43 671
13430.53 672
13431.62 691
13432.71 712
13433.81 658
13434.90 686
13435.99 678
13437.09 726
13438.18 707
13439.27 696
13440.37 715
13441.46 710
13442.56 707
13443.65 703
13444.74 692
13445.84 660
13446.93 716
13448.03 718
13449.12 719
13450.21 740
13451.31 732
13452.40 777
13453.50 755
13454.59 740
13455.68 776
13456.78 754
13457.87 727
13458.97 782
13460.06 740
13461.16 762
13462.25 752
13463.35 760
13464.44 786
13465.54 798
13466.63 776
13467.73 796
13468.82 771
13469.91 771
13471.01 784
13472.10 764
13473.20 784
13474.29 806
13475.39 802
13476.48 805
13477.58 807
13478.68 826
13479.77 844
13480.87 790
13481.96 831
13483.06 822
13484.15 832
13485.25 851
13486.34 853
13487.44 867
13488.53 854
13489.63 882
13490.73 860
13491.82 836
13492.92 889
13494.01 904
13495.11 900
13496.21 912
13497.30 904
13498.40 878
13499.49 935
13500.59 933
13501.69 924
13502.78 911
13503.88 921
13504.97 895
13506.07 902
13507.17 873
13508.26 876
13509.36 888
13510.46 854
13511.55 844
13512.65 867
13513.75 851
13514.84 876
13515.94 846
13517.04 864
13518.13 830
13519.23 819
13520.33 838
13521.42 837
13522.52 854
13523.62 831
13524.72 807
13525.81 803
13526.91 805
13528.01 790
13529.10 777
13530.20 759
13531.30 777
13532.40 761
13533.49 730
13534.59 756
13535.69 752
13536.79 732
13537.88 740
13538.98 744
13540.08 756
13541.18 736
13542.28 731
13543.37 736
13544.47 714
13545.57 722
13546.67 682
13547.77 707
13548.86 680
13549.96 705
13551.06 698
13552.16 681
13553.26 662
13554.35 656
13555.45 691
13556.55 655
13557.65 659
13558.75 645
13559.85 668
13560.95 659
13562.04 652
13563.14 610
13564.24 646
13565.34 610
13566.44 644
13567.54 661
13568.64 626
13569.74 625
13570.83 628
13571.93 668
13573.03 630
13574.13 635
13575.23 624
13576.33 620
13577.43 655
13578.53 637
13579.63 635
13580.73 628
13581.83 633
13582.93 648
13584.03 651
13585.13 659
13586.22 627
13587.32 624
13588.42 660
13589.52 640
13590.62 645
13591.72 640
13592.82 632
13593.92 624
13595.02 639
13596.12 626
13597.22 635
13598.32 621
13599.42 649
13600.52 648
13601.62 640
13602.72 629
13603.82 646
13604.92 636
13606.03 654
13607.13 666
13608.23 637
13609.33 644
13610.43 645
13611.53 646
13612.63 642
13613.73 631
13614.83 676
13615.93 661
13617.03 660
13618.13 652
13619.23 665
13620.33 633
13621.44 650
13622.54 635
13623.64 647
13624.74 635
13625.84 661
13626.94 645
13628.04 657
13629.14 664
13630.25 662
13631.35 652
13632.45 646
13633.55 658
13634.65 633
13635.75 634
13636.85 640
13637.96 665
13639.06 637
13640.16 660
13641.26 635
13642.36 653
13643.47 631
13644.57 629
13645.67 648
13646.77 659
13647.87 666
13648.98 660
13650.08 671
13651.18 670
13652.28 670
13653.38 661
13654.49 664
13655.59 638
13656.69 649
13657.79 677
13658.90 650
13660.00 635
13661.10 628
13662.20 627
13663.31 663
13664.41 645
13665.51 652
13666.62 647
13667.72 659
13668.82 643
13669.92 641
13671.03 657
13672.13 647
13673.23 666
13674.34 682
13675.44 659
13676.54 640
13677.65 639
13678.75 685
13679.85 676
13680.96 645
13682.06 654
13683.16 659
13684.27 650
13685.37 650
13686.48 648
13687.58 639
13688.68 703
13689.79 699
13690.89 690
13691.99 689
13693.10 699
13694.20 667
13695.31 691
13696.41 679
13697.51 696
13698.62 732
13699.72 716
13700.83 697
13701.93 706
13703.04 690
13704.14 737
13705.24 701
13706.35 693
13707.45 743
13708.56 746
13709.66 740
13710.77 759
13711.87 768
13712.98 760
13714.08 789
13715.19 772
13716.29 777
13717.40 773
13718.50 788
13719.61 772
13720.71 789
13721.82 776
13722.92 791
13724.03 807
13725.13 810
13726.24 799
13727.34 826
13728.45 839
13729.55 835
13730.66 862
13731.76 890
13732.87 877
13733.97 864
13735.08 904
13736.19 911
13737.29 912
13738.40 910
13739.50 947
13740.61 971
13741.72 948
13742.82 965
13743.93 985
13745.03 1020
13746.14 1061
13747.25 1034
13748.35 1090
13749.46 1125
13750.56 1139
13751.67 1173
13752.78 1168
13753.88 1178
13754.99 1199
13756.10 1221
13757.20 1254
13758.31 1288
13759.42 1278
13760.52 1303
13761.63 1283
13762.74 1313
13763.84 1289
13764.95 1295
13766.06 1320
13767.16 1260
13768.27 1282
13769.38 1283
13770.48 1264
13771.59 1254
13772.70 1221
13773.81 1210
13774.91 1175
13776.02 1143
13777.13 1139
13778.23 1117
13779.34 1083
13780.45 1072
13781.56 1045
13782.66 992
13783.77 962
13784.88 945
13785.99 928
13787.09 892
13788.20 879
13789.31 884
13790.42 867
13791.53 857
13792.63 838
13793.74 829
13794.85 805
13795.96 786
13797.07 775
13798.17 768
13799.28 777
13800.39 741
13801.50 775
13802.61 740
13803.72 747
13804.82 716
13805.93 706
13807.04 699
13808.15 709
13809.26 699
13810.37 696
13811.48 726
13812.58 669
13813.69 651
13814.80 653
13815.91 654
13817.02 631
13818.13 674
13819.24 649
13820.35 662
13821.46 616
13822.57 644
13823.67 640
13824.78 658
13825.89 656
13827.00 656
13828.11 651
13829.22 647
13830.33 641
13831.44 661
13832.55 642
13833.66 624
13834.77 629
13835.88 652
13836.99 633
13838.10 606
13839.21 619
13840.32 625
13841.43 633
13842.54 633
13843.65 646
13844.76 604
13845.87 622
13846.98 651
13848.09 633
13849.20 635
13850.31 655
13851.42 661
13852.53 684
13853.64 640
13854.75 639
13855.86 649
13856.97 658
13858.08 653
13859.19 641
13860.30 661
13861.41 658
13862.52 628
13863.63 633
13864.75 687
13865.86 648
13866.97 658
13868.08 679
13869.19 639
13870.30 655
13871.41 625
13872.52 644
13873.63 653
13874.75 617
13875.86 633
13876.97 670
13878.08 669
13879.19 669
13880.30 663
13881.41 671
13882.53 676
13883.64 646
13884.75 676
13885.86 658
13886.97 659
13888.08 663
13889.20 697
13890.31 662
13891.42 699
13892.53 625
13893.64 664
13894.76 672
13895.87 680
13896.98 672
13898.09 693
13899.20 677
13900.32 648
13901.43 666
13902.54 650
13903.65 631
13904.77 661
13905.88 631
13906.99 612
13908.10 622
13909.22 603
13910.33 634
13911.44 620
13912.55 581
13913.67 594
13914.78 605
13915.89 600
13917.01 606
13918.12 615
13919.23 596
13920.34 600
13921.46 582
13922.57 589
13923.68 562
13924.80 576
13925.91 576
13927.02 582
13928.14 539
13929.25 585
13930.36 595
13931.48 581
13932.59 529
13933.70 553
13934.82 570
13935.93 561
13937.05 552
13938.16 537
13939.27 568
13940.39 546
13941.50 561
13942.62 528
13943.73 547
13944.84 536
13945.96 529
13947.07 551
13948.19 555
13949.30 517
13950.41 526
13951.53 551
13952.64 535
13953.76 505
13954.87 502
13955.99 531
13957.10 531
13958.22 529
13959.33 535
13960.44 514
13961.56 526
13962.67 529
13963.79 512
13964.90 518
13966.02 515
13967.13 529
13968.25 521
13969.36 494
13970.48 523
13971.59 507
13972.71 515
13973.82 503
13974.94 496
13976.05 506
13977.17 509
13978.29 519
13979.40 544
13980.52 511
13981.63 533
13982.75 516
13983.86 544
13984.98 527
13986.09 536
13987.21 522
13988.33 511
13989.44 526
13990.56 503
13991.67 539
13992.79 537
13993.91 538
13995.02 522
13996.14 544
13997.25 544
13998.37 532
13999.49 522
14000.60 543
14001.72 574
14002.84 561
14003.95 565
14005.07 539
14006.18 540
14007.30 527
14008.42 554
14009.53 551
14010.65 539
14011.77 506
14012.88 574
14014.00 520
14015.12 511
14016.23 527
14017.35 549
14018.47 511
14019.59 552
14020.70 534
14021.82 541
14022.94 528
14024.05 524
14025.17 564
14026.29 562
14027.41 577
14028.52 574
14029.64 601
14030.76 565
14031.88 565
14032.99 559
14034.11 600
14035.23 574
14036.35 587
14037.46 570
14038.58 595
14039.70 589
14040.82 596
14041.94 612
14043.05 610
14044.17 598
14045.29 582
14046.41 600
14047.53 592
14048.64 602
14049.76 611
14050.88 668
14052.00 634
14053.12 638
14054.24 666
14055.35 688
14056.47 636
14057.59 686
14058.71 708
14059.83 690
14060.95 682
14062.07 704
14063.19 725
14064.30 710
14065.42 687
14066.54 740
14067.66 735
14068.78 732
14069.90 721
14071.02 752
14072.14 773
14073.26 754
14074.38 761
14075.49 783
14076.61 759
14077.73 763
14078.85 754
14079.97 786
14081.09 762
14082.21 785
14083.33 767
14084.45 790
14085.57 783
14086.69 771
14087.81 791
14088.93 796
14090.05 800
14091.17 811
14092.29 802
14093.41 786
14094.53 792
14095.65 811
14096.77 835
14097.89 798
14099.01 820
14100.13 802
14101.25 804
14102.37 778
14103.49 760
14104.61 749
14105.73 757
14106.85 751
14107.97 753
14109.09 733
14110.21 729
14111.33 701
14112.46 710
14113.58 713
14114.70 680
14115.82 677
14116.94 693
14118.06 690
14119.18 660
14120.30 671
14121.42 668
14122.54 657
14123.66 625
14124.79 626
14125.91 615
14127.03 623
14128.15 631
14129.27 629
14130.39 594
14131.51 605
14132.64 618
14133.76 602
14134.88 598
14136.00 587
14137.12 595
14138.24 617
14139.37 573
14140.49 549
14141.61 557
14142.73 578
14143.85 566
14144.98 554
14146.10 555
14147.22 565
14148.34 579
14149.46 553
14150.59 554
14151.71 528
14152.83 529
14153.95 553
14155.08 558
14156.20 565
14157.32 515
14158.44 555
14159.57 540
14160.69 542
14161.81 543
14162.93 556
14164.06 566
14165.18 529
14166.30 536
14167.43 526
14168.55 529
14169.67 534
14170.79 535
14171.92 542
14173.04 521
14174.16 518
14175.29 512
14176.41 532
14177.53 525
14178.66 550
14179.78 527
14180.90 516
14182.03 507
14183.15 505
14184.27 540
14185.40 508
14186.52 508
14187.65 545
14188.77 537
14189.89 535
14191.02 516
14192.14 523
14193.27 509
14194.39 499
14195.51 506
14196.64 495
14197.76 518
14198.89 508
14200.01 510
14201.13 503
14202.26 494
14203.38 508
14204.51 518
14205.63 482
14206.76 505
14207.88 492
14209.01 495
14210.13 501
14211.25 498
14212.38 493
14213.50 498
14214.63 485
14215.75 490
14216.88 495
14218.00 508
14219.13 504
14220.25 486
14221.38 481
14222.50 483
14223.63 490
14224.75 462
14225.88 485
14227.00 489
14228.13 475
14229.25 461
14230.38 450
14231.51 456
14232.63 472
14233.76 474
14234.88 466
14236.01 457
14237.13 454
14238.26 460
14239.39 447
14240.51 460
14241.64 441
14242.76 469
14243.89 470
14245.01 462
14246.14 466
14247.27 447
14248.39 450
14249.52 455
14250.65 459
14251.77 441
14252.90 434
14254.02 445
14255.15 420
14256.28 438
14257.40 438
14258.53 416
14259.66 439
14260.78 457
14261.91 451
14263.04 434
14264.16 447
14265.29 444
14266.42 413
14267.54 425
14268.67 420
14269.80 433
14270.92 426
14272.05 407
14273.18 403
14274.31 406
14275.43 409
14276.56 429
14277.69 397
14278.82 408
14279.94 388
14281.07 403
14282.20 414
14283.33 414
14284.45 423
14285.58 411
14286.71 424
14287.84 391
14288.96 364
14290.09 399
14291.22 403
14292.35 402
14293.47 380
14294.60 389
14295.73 393
14296.86 406
14297.99 398
14299.11 369
14300.24 396
14301.37 383
14302.50 405
14303.63 375
14304.76 366
14305.88 378
14307.01 398
14308.14 390
14309.27 357
14310.40 375
14311.53 363
14312.66 353
14313.78 364
14314.91 335
14316.04 371
14317.17 367
14318.30 372
14319.43 353
14320.56 347
14321.69 362
14322.82 374
14323.95 358
14325.07 356
14326.20 370
14327.33 370
14328.46 363
14329.59 373
14330.72 352
14331.85 351
14332.98 362
14334.11 375
14335.24 361
14336.37 348
14337.50 363
14338.63 356
14339.76 349
14340.89 339
14342.02 340
14343.15 348
14344.28 347
14345.41 345
14346.54 355
14347.67 331
14348.80 351
14349.93 340
14351.06 341
14352.19 338
14353.32 335
14354.45 336
14355.58 343
14356.71 324
14357.84 331
14358.97 335
14360.10 327
14361.23 335
14362.36 328
14363.49 317
14364.62 347
14365.75 348
14366.88 351
14368.02 308
14369.15 331
14370.28 334
14371.41 328
14372.54 322
14373.67 309
14374.80 315
14375.93 342
14377.06 339
14378.20 321
14379.33 339
14380.46 327
14381.59 333
14382.72 306
14383.85 331
14384.98 335
14386.12 330
14387.25 327
14388.38 324
14389.51 325
14390.64 355
14391.77 331
14392.91 340
14394.04 301
14395.17 342
14396.30 336
14397.43 303
14398.57 309
14399.70 322
14400.83 340
14401.96 329
14403.09 330
14404.23 340
14405.36 319
14406.49 320
14407.62 348
14408.76 342
14409.89 349
14411.02 357
14412.15 343
14413.29 358
14414.42 320
14415.55 344
14416.68 337
14417.82 323
14418.95 320
14420.08 320
14421.22 344
14422.35 340
14423.48 334
14424.62 339
14425.75 330
14426.88 310
14428.01 343
14429.15 333
14430.28 342
14431.41 334
14432.55 343
14433.68 334
14434.81 338
14435.95 345
14437.08 348
14438.22 341
14439.35 329
14440.48 359
14441.62 343
14442.75 341
14443.88 337
14445.02 355
14446.15 333
14447.29 343
14448.42 338
14449.55 345
14450.69 344
14451.82 324
14452.96 357
14454.09 339
14455.23 353
14456.36 343
14457.49 353
14458.63 362
14459.76 352
14460.90 340
14462.03 352
14463.17 379
14464.30 367
14465.44 335
14466.57 349
14467.71 340
14468.84 324
14469.97 354
14471.11 357
14472.24 350
14473.38 335
14474.51 344
14475.65 363
14476.79 332
14477.92 325
14479.06 347
14480.19 342
14481.33 353
14482.46 342
14483.60 356
14484.73 344
14485.87 358
14487.00 323
14488.14 345
14489.27 354
14490.41 332
14491.55 334
14492.68 338
14493.82 342
14494.95 331
14496.09 379
14497.23 330
14498.36 323
14499.50 355
14500.63 372
14501.77 341
14502.91 338
14504.04 357
14505.18 342
14506.31 373
14507.45 342
14508.59 335
14509.72 360
14510.86 349
14512.00 348
14513.13 356
14514.27 318
14515.41 336
14516.54 332
14517.68 363
14518.82 351
14519.95 323
14521.09 351
14522.23 360
14523.36 329
14524.50 343
14525.64 339
14526.78 366
14527.91 364
14529.05 340
14530.19 350
14531.32 317
14532.46 372
14533.60 365
14534.74 365
14535.87 348
14537.01 344
14538.15 360
14539.29 372
14540.42 374
14541.56 362
14542.70 347
14543.84 370
14544.97 371
14546.11 366
14547.25 351
14548.39 375
14549.53 374
14550.66 368
14551.80 368
14552.94 336
14554.08 383
14555.22 378
14556.36 395
14557.49 374
14558.63 392
14559.77 385
14560.91 399
14562.05 403
14563.19 381
14564.32 416
14565.46 412
14566.60 407
14567.74 402
14568.88 397
14570.02 383
14571.16 402
14572.30 424
14573.43 427
14574.57 406
14575.71 413
14576.85 426
14577.99 423
14579.13 438
14580.27 431
14581.41 439
14582.55 432
14583.69 449
14584.83 425
14585.97 424
14587.10 442
14588.24 461
14589.38 473
14590.52 478
14591.66 441
14592.80 465
14593.94 461
14595.08 480
14596.22 473
14597.36 465
14598.50 466
14599.64 481
14600.78 510
14601.92 506
14603.06 517
14604.20 504
14605.34 508
14606.48 514
14607.62 527
14608.76 526
14609.90 520
14611.04 540
14612.18 536
14613.32 542
14614.47 569
14615.61 548
14616.75 529
14617.89 588
14619.03 607
14620.17 622
14621.31 602
14622.45 598
14623.59 601
14624.73 642
14625.87 615
14627.01 634
14628.16 668
14629.30 678
14630.44 660
14631.58 652
14632.72 663
14633.86 653
14635.00 663
14636.14 657
14637.29 643
14638.43 642
14639.57 657
14640.71 630
14641.85 612
14642.99 593
14644.13 586
14645.28 555
14646.42 555
14647.56 541
14648.70 534
14649.84 498
14650.99 539
14652.13 498
14653.27 490
14654.41 477
14655.55 473
14656.70 463
14657.84 453
14658.98 446
14660.12 438
14661.27 429
14662.41 433
14663.55 450
14664.69 466
14665.84 433
14666.98 411
14668.12 399
14669.26 397
14670.41 407
14671.55 416
14672.69 416
14673.83 425
14674.98 393
14676.12 392
14677.26 356
14678.41 395
14679.55 380
14680.69 388
14681.84 384
14682.98 376
14684.12 355
14685.27 360
14686.41 392
14687.55 361
14688.70 368
14689.84 361
14690.98 380
14692.13 336
14693.27 336
14694.41 353
14695.56 358
14696.70 344
14697.84 329
14698.99 334
14700.13 360
14701.28 333
14702.42 334
14703.56 345
14704.71 330
14705.85 342
14707.00 359
14708.14 362
14709.28 314
14710.43 337
14711.57 355
14712.72 349
14713.86 322
14715.01 326
14716.15 346
14717.30 342
14718.44 325
14719.58 323
14720.73 326
14721.87 337
14723.02 333
14724.16 337
14725.31 339
14726.45 341
14727.60 328
14728.74 337
14729.89 375
14731.03 314
14732.18 317
14733.32 337
14734.47 336
14735.61 312
14736.76 327
14737.90 328
14739.05 324
14740.20 327
14741.34 321
14742.49 316
14743.63 310
14744.78 305
14745.92 318
14747.07 322
14748.21 318
14749.36 307
14750.51 329
14751.65 306
14752.80 322
14753.94 320
14755.09 328
14756.24 308
14757.38 310
14758.53 330
14759.67 308
14760.82 297
14761.97 305
14763.11 316
14764.26 304
14765.41 301
14766.55 315
14767.70 297
14768.85 309
14769.99 304
14771.14 321
14772.29 305
14773.43 275
14774.58 295
14775.73 306
14776.87 306
14778.02 314
14779.17 277
14780.31 308
14781.46 310
14782.61 297
14783.76 289
14784.90 298
14786.05 302
14787.20 272
14788.34 310
14789.49 276
14790.64 300
14791.79 287
14792.93 288
14794.08 309
14795.23 257
14796.38 276
14797.52 279
14798.67 281
14799.82 264
14800.97 264
14802.12 274
14803.26 260
14804.41 279
14805.56 266
14806.71 265
14807.86 250
14809.00 275
14810.15 286
14811.30 260
14812.45 240
14813.60 262
14814.74 273
14815.89 265
14817.04 243
14818.19 252
14819.34 246
14820.49 246
14821.64 244
14822.78 261
14823.93 247
14825.08 238
14826.23 258
14827.38 267
14828.53 259
14829.68 228
14830.83 260
14831.97 263
14833.12 252
14834.27 225
14835.42 244
14836.57 226
14837.72 249
14838.87 236
14840.02 254
14841.17 245
14842.32 213
14843.47 231
14844.62 253
14845.77 213
14846.92 228
14848.07 229
14849.22 239
14850.36 238
14851.51 225
14852.66 232
14853.81 220
14854.96 259
14856.11 239
14857.26 236
14858.41 229
14859.56 233
14860.71 248
14861.86 238
14863.01 229
14864.16 219
14865.32 233
14866.47 228
14867.62 223
14868.77 225
14869.92 240
14871.07 239
14872.22 233
14873.37 216
14874.52 213
14875.67 217
14876.82 211
14877.97 235
14879.12 229
14880.27 188
14881.42 210
14882.57 231
14883.73 229
14884.88 212
14886.03 228
14887.18 247
14888.33 235
14889.48 198
14890.63 209
14891.78 228
14892.94 227
14894.09 237
14895.24 215
14896.39 228
14897.54 219
14898.69 230
14899.84 221
14901.00 220
14902.15 204
14903.30 212
14904.45 237
14905.60 193
14906.76 203
14907.91 200
14909.06 242
14910.21 234
14911.36 212
14912.52 239
14913.67 227
14914.82 222
14915.97 210
14917.12 210
14918.28 220
14919.43 208
14920.58 221
14921.73 230
14922.89 191
14924.04 214
14925.19 220
14926.34 229
14927.50 222
14928.65 233
14929.80 221
14930.96 219
14932.11 209
14933.26 235
14934.41 232
14935.57 244
14936.72 244
14937.87 234
14939.03 231
14940.18 222
14941.33 214
14942.49 248
14943.64 247
14944.79 243
14945.95 223
14947.10 243
14948.25 229
14949.41 233
14950.56 247
14951.71 220
14952.87 241
14954.02 250
14955.18 255
14956.33 226
14957.48 226
14958.64 248
14959.79 253
14960.95 242
14962.10 218
14963.25 258
14964.41 252
14965.56 266
14966.72 247
14967.87 250
14969.02 235
14970.18 241
14971.33 251
14972.49 251
14973.64 264
14974.80 240
14975.95 255
14977.11 237
14978.26 251
14979.41 229
14980.57 257
14981.72 263
14982.88 247
14984.03 214
14985.19 224
14986.34 232
14987.50 228
14988.65 219
14989.81 246
14990.96 231
14992.12 237
14993.27 234
14994.43 226
14995.59 198
14996.74 217
14997.90 227
14999.05 238
15000.21 202
15001.36 222
15002.52 241
15003.67 241
15004.83 224
15005.99 209
15007.14 213
15008.30 224
15009.45 237
15010.61 210
15011.76 209
15012.92 222
15014.08 209
15015.23 222
15016.39 215
15017.55 210
15018.70 208
15019.86 224
15021.01 196
15022.17 209
15023.33 206
15024.48 209
15025.64 199
15026.80 191
15027.95 214
15029.11 207
15030.27 213
15031.42 208
15032.58 207
15033.74 216
15034.89 219
15036.05 211
15037.21 208
15038.36 209
15039.52 206
15040.68 187
15041.84 210
15042.99 208
15044.15 197
15045.31 200
15046.46 223
15047.62 214
15048.78 212
15049.94 219
15051.09 219
15052.25 215
15053.41 213
15054.57 234
15055.72 209
15056.88 187
15058.04 213
15059.20 200
15060.36 207
15061.51 211
15062.67 217
15063.83 207
15064.99 216
15066.15 215
15067.30 224
15068.46 220
15069.62 188
15070.78 213
15071.94 214
15073.09 193
15074.25 196
15075.41 210
15076.57 213
15077.73 192
15078.89 216
15080.05 209
15081.20 217
15082.36 198
15083.52 227
15084.68 208
15085.84 208
15087.00 213
15088.16 196
15089.32 226
15090.47 204
15091.63 216
15092.79 216
15093.95 215
15095.11 204
15096.27 226
15097.43 206
15098.59 199
15099.75 181
15100.91 221
15102.07 230
15103.23 218
15104.39 202
15105.55 221
15106.71 240
15107.86 218
15109.02 209
15110.18 211
15111.34 216
15112.50 219
15113.66 231
15114.82 210
15115.98 222
15117.14 221
15118.30 209
15119.46 205
15120.62 203
15121.78 228
15122.94 224
15124.10 200
15125.26 185
15126.43 217
15127.59 219
15128.75 217
15129.91 214
15131.07 219
15132.23 214
15133.39 224
15134.55 230
15135.71 221
15136.87 235
15138.03 230
15139.19 246
15140.35 231
15141.51 232
15142.68 193
15143.84 234
15145.00 230
15146.16 215
15147.32 218
15148.48 231
15149.64 224
15150.80 238
15151.96 199
15153.13 225
15154.29 223
15155.45 249
15156.61 227
15157.77 213
15158.93 232
15160.10 208
15161.26 246
15162.42 231
15163.58 248
15164.74 230
15165.90 237
15167.07 244
15168.23 230
15169.39 228
15170.55 241
15171.71 267
15172.88 250
15174.04 245
15175.20 256
15176.36 259
15177.53 256
15178.69 255
15179.85 251
15181.01 255
15182.18 244
15183.34 262
15184.50 245
15185.66 247
15186.83 255
15187.99 272
15189.15 248
15190.31 244
15191.48 249
15192.64 280
15193.80 252
15194.97 255
15196.13 268
15197.29 272
15198.46 276
15199.62 278
15200.78 266
15201.94 266
15203.11 257
15204.27 263
15205.44 293
15206.60 274
15207.76 265
15208.93 282
15210.09 282
15211.25 258
15212.42 293
15213.58 290
15214.74 305
15215.91 273
15217.07 301
15218.24 292
15219.40 288
15220.56 288
15221.73 290
15222.89 298
15224.06 307
15225.22 281
15226.38 306
15227.55 308
15228.71 302
15229.88 293
15231.04 328
15232.21 339
15233.37 316
15234.53 296
15235.70 319
15236.86 291
15238.03 300
15239.19 311
15240.36 321
15241.52 322
15242.69 324
15243.85 331
15245.02 316
15246.18 282
15247.35 294
15248.51 307
15249.68 296
15250.84 281
15252.01 268
15253.17 275
15254.34 281
15255.50 298
15256.67 284
15257.83 296
15259.00 281
15260.17 274
15261.33 284
15262.50 282
15263.66 274
15264.83 296
15265.99 282
15267.16 310
15268.32 248
15269.49 276
15270.66 301
15271.82 268
15272.99 286
15274.15 261
15275.32 276
15276.49 270
15277.65 254
15278.82 283
15279.99 280
15281.15 276
15282.32 277
15283.48 248
15284.65 271
15285.82 243
15286.98 269
15288.15 272
15289.32 267
15290.48 279
15291.65 278
15292.82 276
15293.98 256
15295.15 254
15296.32 274
15297.48 271
15298.65 262
15299.82 263
15300.99 260
15302.15 272
15303.32 268
15304.49 268
15305.65 272
15306.82 258
15307.99 269
15309.16 282
15310.32 277
15311.49 257
15312.66 257
15313.83 286
15314.99 277
15316.16 261
15317.33 272
15318.50 295
15319.66 261
15320.83 260
15322.00 262
15323.17 293
15324.34 260
15325.50 288
15326.67 290
15327.84 289
15329.01 282
15330.18 279
15331.34 305
15332.51 290
15333.68 279
15334.85 277
15336.02 289
15337.19 315
15338.36 298
15339.52 311
15340.69 291
15341.86 307
15343.03 323
15344.20 313
15345.37 298
15346.54 297
15347.70 327
15348.87 320
15350.04 310
15351.21 305
15352.38 308
15353.55 320
15354.72 320
15355.89 314
15357.06 328
15358.23 343
15359.40 326
15360.56 327
15361.73 327
15362.90 341
15364.07 334
15365.24 340
15366.41 333
15367.58 309
15368.75 337
15369.92 365
15371.09 336
15372.26 329
15373.43 330
15374.60 335
15375.77 348
15376.94 325
15378.11 317
15379.28 332
15380.45 332
15381.62 314
15382.79 343
15383.96 311
15385.13 331
15386.30 318
15387.47 337
15388.64 338
15389.81 311
15390.98 302
15392.15 332
15393.32 308
15394.49 291
15395.67 294
15396.84 314
15398.01 308
15399.18 281
15400.35 274
15401.52 275
15402.69 286
15403.86 267
15405.03 263
15406.20 277
15407.37 266
15408.55 273
15409.72 284
15410.89 272
15412.06 250
15413.23 273
15414.40 291
15415.57 275
15416.75 265
15417.92 244
15419.09 261
15420.26 268
15421.43 266
15422.60 258
15423.78 259
15424.95 246
15426.12 251
15427.29 270
15428.46 250
15429.63 221
15430.81 244
15431.98 263
15433.15 242
15434.32 218
15435.49 238
15436.67 244
15437.84 249
15439.01 218
15440.18 244
15441.36 237
15442.53 235
15443.70 230
15444.87 236
15446.05 238
15447.22 233
15448.39 249
15449.56 254
15450.74 226
15451.91 217
15453.08 247
15454.26 250
15455.43 224
15456.60 230
15457.77 223
15458.95 260
15460.12 250
15461.29 242
15462.47 229
15463.64 230
15464.81 236
15465.99 234
15467.16 239
15468.33 237
15469.51 219
15470.68 244
15471.85 251
15473.03 225
15474.20 204
15475.38 249
15476.55 243
15477.72 237
15478.90 221
15480.07 232
15481.24 238
15482.42 256
15483.59 213
15484.77 230
15485.94 225
15487.12 244
15488.29 254
15489.46 238
15490.64 218
15491.81 224
15492.99 255
15494.16 250
15495.34 231
15496.51 237
15497.68 231
15498.86 245
15500.03 226
15501.21 223
15502.38 257
15503.56 246
15504.73 226
15505.91 239
15507.08 229
15508.26 237
15509.43 240
15510.61 257
15511.78 218
15512.96 210
15514.13 228
15515.31 234
15516.48 240
15517.66 239
15518.83 240
15520.01 260
15521.18 220
15522.36 232
15523.54 246
15524.71 229
15525.89 241
15527.06 239
15528.24 253
15529.41 248
15530.59 242
15531.77 233
15532.94 247
15534.12 252
15535.29 234
15536.47 216
15537.65 243
15538.82 245
15540.00 246
15541.17 254
15542.35 241
15543.53 220
15544.70 217
15545.88 258
15547.06 244
15548.23 235
15549.41 230
15550.59 257
15551.76 239
15552.94 231
15554.12 242
15555.29 260
15556.47 266
15557.65 247
15558.82 252
15560.00 248
15561.18 253
15562.35 249
15563.53 264
15564.71 259
15565.88 245
15567.06 260
15568.24 269
15569.42 238
15570.59 260
15571.77 263
15572.95 271
15574.13 242
15575.30 256
15576.48 270
15577.66 249
15578.84 254
15580.01 283
15581.19 272
15582.37 275
15583.55 280
15584.73 257
15585.90 272
15587.08 259
15588.26 277
15589.44 267
15590.61 277
15591.79 274
15592.97 276
15594.15 298
15595.33 287
15596.51 314
15597.68 264
15598.86 275
15600.04 284
15601.22 286
15602.40 290
15603.58 289
15604.76 295
15605.93 271
15607.11 273
15608.29 292
15609.47 277
15610.65 318
15611.83 311
15613.01 313
15614.19 292
15615.36 317
15616.54 313
15617.72 322
15618.90 305
15620.08 319
15621.26 333
15622.44 330
15623.62 331
15624.80 330
15625.98 350
15627.16 328
15628.34 321
15629.52 347
15630.70 346
15631.88 323
15633.06 314
15634.24 340
15635.41 353
15636.59 359
15637.77 343
15638.95 353
15640.13 319
15641.31 358
15642.49 340
15643.67 343
15644.85 312
15646.03 371
15647.21 372
15648.40 357
15649.58 340
15650.76 350
15651.94 356
15653.12 343
15654.30 312
15655.48 340
15656.66 386
15657.84 363
15659.02 353
15660.20 313
15661.38 363
15662.56 318
15663.74 330
15664.92 340
15666.10 326
15667.29 325
15668.47 331
15669.65 322
15670.83 318
15672.01 312
15673.19 313
15674.37 318
15675.55 309
15676.73 322
15677.92 289
15679.10 330
15680.28 312
15681.46 298
15682.64 337
15683.82 322
15685.01 305
15686.19 300
15687.37 323
15688.55 312
15689.73 325
15690.91 309
15692.10 335
15693.28 300
15694.46 304
15695.64 313
15696.82 345
15698.01 299
15699.19 311
15700.37 302
15701.55 312
15702.74 316
15703.92 316
15705.10 307
15706.28 307
15707.46 312
15708.65 311
15709.83 330
15711.01 296
15712.20 338
15713.38 308
15714.56 323
15715.74 319
15716.93 318
15718.11 329
15719.29 320
15720.48 315
15721.66 327
15722.84 325
15724.02 346
15725.21 311
15726.39 336
15727.57 327
15728.76 312
15729.94 339
15731.12 325
15732.31 321
15733.49 335
15734.67 344
15735.86 333
15737.04 354
15738.23 340
15739.41 356
15740.59 312
15741.78 335
15742.96 357
15744.14 345
15745.33 353
15746.51 348
15747.70 383
15748.88 344
15750.06 372
15751.25 335
15752.43 334
15753.62 356
15754.80 368
15755.99 345
15757.17 361
15758.35 364
15759.54 354
15760.72 357
15761.91 339
15763.09 352
15764.28 343
15765.46 361
15766.65 342
15767.83 342
15769.02 314
15770.20 354
15771.39 344
15772.57 372
15773.76 346
15774.94 355
15776.13 311
15777.31 355
15778.50 345
15779.68 334
15780.87 331
15782.05 304
15783.24 356
15784.42 337
15785.61 342
15786.79 320
15787.98 332
15789.16 340
15790.35 324
15791.54 296
15792.72 320
15793.91 309
15795.09 337
15796.28 327
15797.46 319
15798.65 305
15799.84 305
15801.02 312
15802.21 297
15803.39 287
15804.58 267
15805.77 307
15806.95 310
15808.14 309
15809.33 290
15810.51 311
15811.70 292
15812.88 294
15814.07 293
15815.26 290
15816.44 293
15817.63 289
15818.82 303
15820.00 281
15821.19 293
15822.38 280
15823.57 305
15824.75 293
15825.94 290
15827.13 295
15828.31 305
15829.50 301
15830.69 291
15831.87 294
15833.06 289
15834.25 290
15835.44 281
15836.62 295
15837.81 264
15839.00 283
15840.19 283
15841.37 276
15842.56 287
15843.75 300
15844.94 289
15846.12 316
15847.31 271
15848.50 296
15849.69 290
15850.88 319
15852.06 280
15853.25 283
15854.44 273
15855.63 287
15856.82 299
15858.00 269
15859.19 273
15860.38 284
15861.57 306
15862.76 302
15863.94 317
15865.13 267
15866.32 275
15867.51 300
15868.70 291
15869.89 299
15871.08 284
15872.26 312
15873.45 297
15874.64 296
15875.83 296
15877.02 295
15878.21 310
15879.40 302
15880.59 297
15881.78 297
15882.96 278
15884.15 290
15885.34 317
15886.53 328
15887.72 324
15888.91 319
15890.10 327
15891.29 313
15892.48 297
15893.67 309
15894.86 323
15896.05 308
15897.24 335
15898.43 307
15899.62 334
15900.81 314
15902.00 348
15903.19 336
15904.38 327
15905.57 337
15906.76 356
15907.95 364
15909.14 348
15910.33 342
15911.52 335
15912.71 351
15913.90 363
15915.09 347
15916.28 317
15917.47 350
15918.66 328
15919.85 366
15921.04 380
15922.23 345
15923.42 317
15924.61 372
15925.80 368
15926.99 388
15928.18 369
15929.37 357
15930.56 363
15931.76 362
15932.95 333
15934.14 334
15935.33 350
15936.52 342
15937.71 330
15938.90 299
15940.09 331
15941.28 306
15942.48 328
15943.67 306
15944.86 295
15946.05 301
15947.24 305
15948.43 304
15949.62 298
15950.82 282
15952.01 308
15953.20 289
15954.39 282
15955.58 281
15956.78 288
15957.97 284
15959.16 279
15960.35 278
15961.54 248
15962.74 256
15963.93 254
15965.12 269
15966.31 243
15967.50 260
15968.70 250
15969.89 250
15971.08 253
15972.27 227
15973.47 260
15974.66 246
15975.85 251
15977.04 225
15978.24 247
15979.43 244
15980.62 228
15981.81 234
15983.01 223
15984.20 233
15985.39 243
15986.59 233
15987.78 246
15988.97 206
15990.17 213
15991.36 250
15992.55 244
15993.74 222
15994.94 206
15996.13 221
15997.32 222
15998.52 230
15999.71 218
16000.91 245
16002.10 224
16003.29 209
16004.49 214
16005.68 214
16006.87 207
16008.07 206
16009.26 226
16010.45 219
16011.65 216
16012.84 204
16014.04 224
16015.23 201
16016.42 232
16017.62 216
16018.81 213
16020.01 208
16021.20 209
16022.40 216
16023.59 199
16024.78 209
16025.98 205
16027.17 216
16028.37 227
16029.56 181
16030.76 189
16031.95 231
16033.15 212
16034.34 206
16035.54 207
16036.73 209
16037.93 211
16039.12 212
16040.32 199
16041.51 218
16042.71 200
16043.90 201
16045.10 209
16046.29 208
16047.49 201
16048.68 215
16049.88 201
16051.07 189
16052.27 196
16053.46 193
16054.66 214
16055.85 190
16057.05 201
16058.25 201
16059.44 192
16060.64 216
16061.83 196
16063.03 191
16064.22 203
16065.42 195
16066.62 195
16067.81 213
16069.01 176
16070.20 192
16071.40 192
16072.60 208
16073.79 177
16074.99 195
16076.19 184
16077.38 174
16078.58 180
16079.78 183
16080.97 177
16082.17 196
16083.36 182
16084.56 200
16085.76 183
16086.95 172
16088.15 193
16089.35 190
16090.55 201
16091.74 192
16092.94 185
16094.14 183
16095.33 187
16096.53 187
16097.73 184
16098.92 192
16100.12 181
16101.32 188
16102.52 208
16103.71 189
16104.91 173
16106.11 190
16107.31 193
16108.50 202
16109.70 168
16110.90 191
16112.10 193
16113.29 191
16114.49 174
16115.69 174
16116.89 167
16118.08 188
16119.28 166
16120.48 203
16121.68 187
16122.88 169
16124.07 183
16125.27 169
16126.47 180
16127.67 169
16128.87 181
16130.07 188
16131.26 191
16132.46 168
16133.66 179
16134.86 165
16136.06 186
16137.26 167
16138.46 187
16139.65 181
16140.85 179
16142.05 178
16143.25 175
16144.45 178
16145.65 173
16146.85 188
16148.05 172
16149.25 189
16150.44 178
16151.64 164
16152.84 164
16154.04 188
16155.24 168
16156.44 196
16157.64 175
16158.84 164
16160.04 182
16161.24 171
16162.44 181
16163.64 158
16164.84 179
16166.04 194
16167.24 182
16168.44 169
16169.64 168
16170.84 171
16172.04 168
16173.24 182
16174.44 174
16175.64 179
16176.84 185
16178.04 176
16179.24 190
16180.44 158
16181.64 167
16182.84 201
16184.04 172
16185.24 169
16186.44 184
16187.64 188
16188.84 179
16190.04 154
16191.24 164
16192.44 179
16193.64 172
16194.84 193
16196.04 178
16197.24 189
16198.44 196
16199.64 162
16200.85 191
16202.05 173
16203.25 167
16204.45 185
16205.65 195
16206.85 171
16208.05 183
16209.25 199
16210.45 183
16211.66 202
16212.86 185
16214.06 168
16215.26 169
16216.46 175
16217.66 192
16218.87 175
16220.07 168
16221.27 186
16222.47 195
16223.67 191
16224.87 162
16226.08 181
16227.28 190
16228.48 208
16229.68 181
16230.88 180
16232.09 178
16233.29 201
16234.49 197
16235.69 193
16236.90 181
16238.10 182
16239.30 186
16240.50 197
16241.70 198
16242.91 180
16244.11 205
16245.31 206
16246.51 211
16247.72 186
16248.92 203
16250.12 208
16251.33 214
16252.53 207
16253.73 187
16254.93 193
16256.14 226
16257.34 207
16258.54 202
16259.75 202
16260.95 204
16262.15 208
16263.36 209
16264.56 188
16265.76 176
16266.97 210
16268.17 212
16269.37 212
16270.58 188
16271.78 215
16272.98 198
16274.19 195
16275.39 182
16276.60 204
16277.80 199
16279.00 199
16280.21 213
16281.41 201
16282.62 201
16283.82 192
16285.02 208
16286.23 200
16287.43 207
16288.64 188
16289.84 196
16291.04 208
16292.25 200
16293.45 193
16294.66 187
16295.86 208
16297.07 202
16298.27 208
16299.48 208
16300.68 202
16301.88 202
16303.09 198
16304.29 212
16305.50 186
16306.70 194
16307.91 215
16309.11 221
16310.32 210
16311.52 188
16312.73 214
16313.93 186
16315.14 184
16316.34 201
16317.55 186
16318.76 192
16319.96 197
16321.17 190
16322.37 168
16323.58 183
16324.78 200
16325.99 196
16327.19 177
16328.40 169
16329.61 195
16330.81 187
16332.02 189
16333.22 185
16334.43 182
16335.63 174
16336.84 182
16338.05 166
16339.25 159
16340.46 166
16341.66 185
16342.87 187
16344.08 174
16345.28 174
16346.49 191
16347.70 184
16348.90 174
16350.11 161
16351.32 167
16352.52 185
16353.73 179
16354.94 165
16356.14 153
16357.35 164
16358.56 155
16359.76 179
16360.97 155
16362.18 169
16363.38 183
16364.59 178
16365.80 176
16367.00 178
16368.21 174
16369.42 162
16370.63 178
16371.83 172
16373.04 173
16374.25 173
16375.46 173
16376.66 165
16377.87 174
16379.08 161
16380.29 147
16381.49 166
16382.70 187
16383.91 182
16385.12 162
16386.32 155
16387.53 179
16388.74 175
16389.95 181
16391.16 172
16392.36 164
16393.57 188
16394.78 179
16395.99 161
16397.20 151
16398.41 170
16399.61 166
16400.82 162
16402.03 164
16403.24 177
16404.45 162
16405.66 164
16406.86 175
16408.07 171
16409.28 170
16410.49 169
16411.70 175
16412.91 169
16414.12 166
16415.33 140
16416.53 168
16417.74 158
16418.95 168
16420.16 159
16421.37 167
16422.58 158
16423.79 201
16425.00 167
16426.21 166
16427.42 182
16428.63 177
16429.84 176
16431.05 170
16432.25 163
16433.46 145
16434.67 179
16435.88 167
16437.09 173
16438.30 168
16439.51 159
16440.72 165
16441.93 155
16443.14 166
16444.35 165
16445.56 179
16446.77 177
16447.98 179
16449.19 163
16450.40 173
16451.61 159
16452.82 168
16454.03 159
16455.24 156
16456.45 157
16457.66 180
16458.88 171
16460.09 168
16461.30 156
16462.51 163
16463.72 165
16464.93 164
16466.14 161
16467.35 157
16468.56 182
16469.77 157
16470.98 155
16472.19 151
16473.40 175
16474.62 160
16475.83 183
16477.04 155
16478.25 150
16479.46 158
16480.67 175
16481.88 153
16483.09 164
16484.31 151
16485.52 187
16486.73 180
16487.94 172
16489.15 148
16490.36 166
16491.58 157
16492.79 159
16494.00 176
16495.21 160
16496.42 172
16497.63 183
16498.85 157
16500.06 159
16501.27 175
16502.48 151
16503.69 177
16504.91 171
16506.12 172
16507.33 171
16508.54 161
16509.76 169
16510.97 164
16512.18 182
16513.39 173
16514.61 164
16515.82 172
16517.03 185
16518.24 177
16519.46 170
16520.67 193
16521.88 177
16523.10 172
16524.31 164
16525.52 171
16526.73 193
16527.95 185
16529.16 159
16530.37 182
16531.59 175
16532.80 173
16534.01 175
16535.23 190
16536.44 172
16537.65 184
16538.87 199
16540.08 210
16541.29 185
16542.51 193
16543.72 180
16544.93 195
16546.15 196
16547.36 181
16548.58 211
16549.79 199
16551.00 210
16552.22 205
16553.43 222
16554.65 203
16555.86 192
16557.07 199
16558.29 224
16559.50 200
16560.72 175
16561.93 214
16563.14 191
16564.36 192
16565.57 205
16566.79 195
16568.00 194
16569.22 198
16570.43 205
16571.65 212
16572.86 194
16574.08 200
16575.29 195
16576.51 213
16577.72 206
16578.93 184
16580.15 190
16581.36 188
16582.58 174
16583.79 175
16585.01 181
16586.23 182
16587.44 194
16588.66 196
16589.87 196
16591.09 183
16592.30 163
16593.52 190
16594.73 185
16595.95 160
16597.16 167
16598.38 185
16599.60 159
16600.81 170
16602.03 158
16603.24 180
16604.46 165
16605.67 175
16606.89 178
16608.11 171
16609.32 162
16610.54 160
16611.75 176
16612.97 167
16614.19 160
16615.40 162
16616.62 184
16617.84 163
16619.05 156
16620.27 161
16621.48 157
16622.70 162
16623.92 148
16625.13 144
16626.35 153
16627.57 142
16628.78 156
16630.00 148
16631.22 147
16632.44 139
16633.65 156
16634.87 161
16636.09 143
16637.30 165
16638.52 152
16639.74 171
16640.95 138
16642.17 148
16643.39 143
16644.61 165
16645.82 158
16647.04 138
16648.26 163
16649.48 157
16650.69 140
16651.91 158
16653.13 153
16654.35 136
16655.56 150
16656.78 147
16658.00 165
16659.22 148
16660.44 146
16661.65 170
16662.87 159
16664.09 139
16665.31 148
16666.53 170
16667.74 147
16668.96 144
16670.18 134
16671.40 140
16672.62 139
16673.84 150
16675.05 137
16676.27 160
16677.49 149
16678.71 153
16679.93 162
16681.15 143
16682.37 148
16683.58 156
16684.80 144
16686.02 152
16687.24 142
16688.46 150
16689.68 153
16690.90 162
16692.12 140
16693.34 150
16694.55 166
16695.77 148
16696.99 134
16698.21 150
16699.43 150
16700.65 150
16701.87 157
16703.09 152
16704.31 146
16705.53 146
16706.75 159
16707.97 172
16709.19 149
16710.41 141
16711.63 172
16712.85 158
16714.07 151
16715.29 139
16716.51 140
16717.73 163
16718.95 158
16720.17 160
16721.39 145
16722.61 134
16723.83 159
16725.05 170
16726.27 158
16727.49 131
16728.71 151
16729.93 149
16731.15 153
16732.37 133
16733.59 140
16734.81 153
16736.03 162
16737.25 161
16738.47 147
16739.69 141
16740.92 138
16742.14 147
16743.36 145
16744.58 156
16745.80 119
16747.02 137
16748.24 147
16749.46 147
16750.68 123
16751.90 140
16753.13 159
16754.35 146
16755.57 126
16756.79 128
16758.01 154
16759.23 133
16760.45 136
16761.68 159
16762.90 141
16764.12 130
16765.34 149
16766.56 147
16767.79 143
16769.01 119
16770.23 142
16771.45 158
16772.67 140
16773.89 136
16775.12 134
16776.34 171
16777.56 158
16778.78 157
16780.01 143
16781.23 153
16782.45 151
16783.67 137
16784.90 135
16786.12 127
16787.34 137
16788.56 157
16789.79 134
16791.01 121
16792.23 130
16793.45 135
16794.68 159
16795.90 143
16797.12 154
16798.35 136
16799.57 150
16800.79 123
16802.01 146
16803.24 139
16804.46 145
16805.68 149
16806.91 150
16808.13 153
16809.35 146
16810.58 132
16811.80 149
16813.02 155
16814.25 143
16815.47 164
16816.69 147
16817.92 160
16819.14 142
16820.37 154
16821.59 144
16822.81 125
16824.04 139
16825.26 152
16826.49 155
16827.71 137
16828.93 141
16830.16 159
16831.38 165
16832.61 151
16833.83 141
16835.05 153
16836.28 154
16837.50 151
16838.73 176
16839.95 146
16841.18 158
16842.40 171
16843.63 165
16844.85 146
16846.07 146
16847.30 150
16848.52 163
16849.75 170
16850.97 163
16852.20 158
16853.42 164
16854.65 172
16855.87 151
16857.10 175
16858.32 173
16859.55 152
16860.77 164
16862.00 160
16863.22 160
16864.45 138
16865.68 174
16866.90 173
16868.13 171
16869.35 169
16870.58 167
16871.80 170
16873.03 153
16874.25 148
16875.48 161
16876.71 164
16877.93 180
16879.16 171
16880.38 168
16881.61 169
16882.84 175
16884.06 181
16885.29 190
16886.51 150
16887.74 136
16888.97 193
16890.19 166
16891.42 173
16892.65 148
16893.87 177
16895.10 178
16896.32 177
16897.55 149
16898.78 159
16900.00 175
16901.23 164
16902.46 173
16903.68 169
16904.91 163
16906.14 168
16907.37 194
16908.59 155
16909.82 156
16911.05 156
16912.27 165
16913.50 174
16914.73 158
16915.95 154
16917.18 153
16918.41 167
16919.64 163
16920.86 165
16922.09 160
16923.32 159
16924.55 161
16925.77 169
16927.00 159
16928.23 156
16929.46 148
16930.69 185
16931.91 178
16933.14 146
16934.37 149
16935.60 176
16936.82 185
16938.05 155
16939.28 148
16940.51 158
16941.74 163
16942.97 162
16944.19 174
16945.42 139
16946.65 169
16947.88 162
16949.11 159
16950.34 145
16951.56 145
16952.79 160
16954.02 170
16955.25 169
16956.48 139
16957.71 151
16958.94 163
16960.16 154
16961.39 153
16962.62 154
16963.85 163
16965.08 143
16966.31 156
16967.54 161
16968.77 143
16970.00 154
16971.23 141
16972.46 153
16973.68 124
16974.91 132
16976.14 156
16977.37 158
16978.60 134
16979.83 145
16981.06 168
16982.29 160
16983.52 144
16984.75 155
16985.98 155
16987.21 140
16988.44 139
16989.67 146
16990.90 141
16992.13 131
16993.36 125
16994.59 162
16995.82 153
16997.05 139
16998.28 133
16999.51 163
17000.74 157
17001.97 148
17003.20 154
17004.43 145
17005.66 135
17006.89 138
17008.12 142
17009.35 146
17010.58 134
17011.82 131
17013.05 148
17014.28 142
17015.51 138
17016.74 135
17017.97 130
17019.20 134
17020.43 162
17021.66 148
17022.89 147
17024.12 134
17025.36 138
17026.59 138
17027.82 138
17029.05 134
17030.28 140
17031.51 148
17032.74 119
17033.98 124
17035.21 145
17036.44 151
17037.67 121
17038.90 140
17040.13 131
17041.37 132
17042.60 141
17043.83 121
17045.06 142
17046.29 143
17047.53 139
17048.76 137
17049.99 145
17051.22 145
17052.45 129
17053.69 140
17054.92 132
17056.15 126
17057.38 129
17058.62 127
17059.85 148
17061.08 124
17062.31 115
17063.55 136
17064.78 136
17066.01 132
17067.24 116
17068.48 146
17069.71 144
17070.94 136
17072.17 126
17073.41 146
17074.64 126
17075.87 146
17077.11 132
17078.34 143
17079.57 131
17080.81 130
17082.04 135
17083.27 144
17084.51 127
17085.74 133
17086.97 154
17088.21 151
17089.44 132
17090.67 135
17091.91 147
17093.14 139
17094.37 136
17095.61 143
17096.84 122
17098.08 126
17099.31 148
17100.54 136
17101.78 123
17103.01 119
17104.25 140
17105.48 135
17106.71 132
17107.95 136
17109.18 121
17110.42 127
17111.65 133
17112.88 129
17114.12 142
17115.35 121
17116.59 138
17117.82 137
17119.06 141
17120.29 129
17121.53 103
17122.76 137
17124.00 145
17125.23 135
17126.47 123
17127.70 138
17128.94 135
17130.17 133
17131.41 141
17132.64 118
17133.88 127
17135.11 115
17136.35 137
17137.58 128
17138.82 133
17140.05 118
17141.29 129
17142.52 138
17143.76 126
17144.99 121
17146.23 132
17147.46 139
17148.70 117
17149.94 129
17151.17 135
17152.41 133
17153.64 143
17154.88 130
17156.12 124
17157.35 129
17158.59 137
17159.82 111
17161.06 118
17162.30 121
17163.53 116
17164.77 138
17166.00 119
17167.24 113
17168.48 118
17169.71 139
17170.95 120
17172.19 120
17173.42 122
17174.66 135
17175.90 127
17177.13 120
17178.37 129
17179.61 121
17180.84 127
17182.08 124
17183.32 138
17184.55 122
17185.79 125
17187.03 146
17188.26 138
17189.50 124
17190.74 109
17191.98 134
17193.21 129
17194.45 127
17195.69 108
17196.93 128
17198.16 125
17199.40 117
17200.64 107
17201.88 115
17203.11 119
17204.35 109
17205.59 123
17206.83 120
17208.06 118
17209.30 121
17210.54 115
17211.78 106
17213.02 117
17214.25 115
17215.49 119
17216.73 121
17217.97 136
17219.21 126
17220.44 133
17221.68 123
17222.92 111
17224.16 114
17225.40 120
17226.64 120
17227.87 108
17229.11 110
17230.35 109
17231.59 119
17232.83 128
17234.07 115
17235.31 103
17236.55 115
17237.78 110
17239.02 119
17240.26 115
17241.50 100
17242.74 121
17243.98 100
17245.22 111
17246.46 100
17247.70 107
17248.94 120
17250.18 118
17251.41 111
17252.65 106
17253.89 129
17255.13 120
17256.37 139
17257.61 129
17258.85 114
17260.09 112
17261.33 124
17262.57 123
17263.81 106
17265.05 113
17266.29 143
17267.53 128
17268.77 125
17270.01 113
17271.25 113
17272.49 116
17273.73 117
17274.97 115
17276.21 100
17277.45 113
17278.69 133
17279.93 116
17281.17 111
17282.41 111
17283.65 111
17284.89 127
17286.13 114
17287.38 105
17288.62 116
17289.86 121
17291.10 109
17292.34 122
17293.58 106
17294.82 123
17296.06 124
17297.30 125
17298.54 125
17299.78 117
17301.03 118
17302.27 113
17303.51 97
17304.75 101
17305.99 107
17307.23 108
17308.47 113
17309.71 117
17310.96 124
17312.20 123
17313.44 125
17314.68 110
17315.92 112
17317.16 121
17318.41 112
17319.65 123
17320.89 102
17322.13 109
17323.37 118
17324.62 125
17325.86 124
17327.10 123
17328.34 107
17329.58 115
17330.83 113
17332.07 116
17333.31 94
17334.55 121
17335.80 106
17337.04 111
17338.28 120
17339.52 113
17340.77 132
17342.01 118
17343.25 120
17344.49 137
17345.74 130
17346.98 133
17348.22 124
17349.46 109
17350.71 118
17351.95 112
17353.19 122
17354.44 123
17355.68 138
17356.92 124
17358.17 111
17359.41 136
17360.65 111
17361.90 110
17363.14 117
17364.38 109
17365.63 123
17366.87 115
17368.11 127
17369.36 123
17370.60 111
17371.84 116
17373.09 120
17374.33 127
17375.58 130
17376.82 118
17378.06 110
17379.31 118
17380.55 132
17381.80 128
17383.04 128
17384.28 110
17385.53 122
17386.77 109
17388.02 128
17389.26 117
17390.50 113
17391.75 113
17392.99 106
17394.24 115
17395.48 116
17396.73 115
17397.97 113
17399.22 121
17400.46 118
17401.71 100
17402.95 133
17404.20 125
17405.44 118
17406.69 116
17407.93 130
17409.18 127
17410.42 123
17411.67 117
17412.91 132
17414.16 134
17415.40 114
17416.65 123
17417.89 117
17419.14 134
17420.38 126
17421.63 120
17422.87 131
17424.12 134
17425.36 138
17426.61 137
17427.86 144
17429.10 111
17430.35 137
17431.59 125
17432.84 116
17434.08 124
17435.33 126
17436.58 134
17437.82 120
17439.07 127
17440.32 113
17441.56 139
17442.81 128
17444.05 132
17445.30 140
17446.55 137
17447.79 124
17449.04 144
17450.29 128
17451.53 133
17452.78 130
17454.03 145
17455.27 142
17456.52 134
17457.77 129
17459.01 139
17460.26 136
17461.51 124
17462.75 149
17464.00 139
17465.25 136
17466.49 130
17467.74 126
17468.99 137
17470.24 137
17471.48 141
17472.73 147
17473.98 140
17475.22 138
17476.47 140
17477.72 126
17478.97 142
17480.21 125
17481.46 149
17482.71 129
17483.96 151
17485.21 141
17486.45 144
17487.70 145
17488.95 120
17490.20 143
17491.44 132
17492.69 148
17493.94 148
17495.19 140
17496.44 164
17497.69 165
17498.93 162
17500.18 158
17501.43 140
17502.68 151
17503.93 146
17505.18 155
17506.42 151
17507.67 141
17508.92 134
17510.17 168
17511.42 164
17512.67 156
17513.92 140
17515.16 150
17516.41 148
17517.66 150
17518.91 166
17520.16 165
17521.41 156
17522.66 149
17523.91 162
17525.16 162
17526.41 157
17527.66 145
17528.90 161
17530.15 176
17531.40 165
17532.65 139
17533.90 156
17535.15 189
17536.40 182
17537.65 170
17538.90 149
17540.15 173
17541.40 176
17542.65 188
17543.90 165
17545.15 162
17546.40 158
17547.65 180
17548.90 165
17550.15 153
17551.40 173
17552.65 185
17553.90 193
17555.15 172
17556.40 155
17557.65 175
17558.90 175
17560.15 172
17561.40 163
17562.65 151
17563.90 180
17565.15 186
17566.40 182
17567.65 165
17568.91 157
17570.16 173
17571.41 198
17572.66 181
17573.91 164
17575.16 167
17576.41 176
17577.66 195
17578.91 167
17580.16 168
17581.42 178
17582.67 212
17583.92 179
17585.17 187
17586.42 179
17587.67 198
17588.92 192
17590.17 197
17591.43 195
17592.68 192
17593.93 192
17595.18 198
17596.43 214
17597.68 167
17598.94 175
17600.19 198
17601.44 192
17602.69 195
17603.94 186
17605.20 201
17606.45 190
17607.70 197
17608.95 190
17610.20 199
17611.46 208
17612.71 205
17613.96 204
17615.21 203
17616.47 205
17617.72 205
17618.97 219
17620.22 206
17621.48 208
17622.73 206
17623.98 187
17625.23 211
17626.49 196
17627.74 203
17628.99 208
17630.25 192
17631.50 184
17632.75 192
17634.00 210
17635.26 193
17636.51 186
17637.76 192
17639.02 185
17640.27 179
17641.52 179
17642.78 180
17644.03 184
17645.28 189
17646.54 170
17647.79 179
17649.04 171
17650.30 197
17651.55 185
17652.81 191
17654.06 157
17655.31 168
17656.57 176
17657.82 177
17659.08 170
17660.33 165
17661.58 159
17662.84 167
17664.09 157
17665.35 154
17666.60 145
17667.85 166
17669.11 167
17670.36 163
17671.62 160
17672.87 139
17674.13 156
17675.38 164
17676.64 157
17677.89 141
17679.14 159
17680.40 159
17681.65 165
17682.91 149
17684.16 138
17685.42 144
17686.67 141
17687.93 147
17689.18 162
17690.44 164
17691.69 156
17692.95 156
17694.20 157
17695.46 138
17696.71 125
17697.97 145
17699.22 148
17700.48 137
17701.74 143
17702.99 131
17704.25 161
17705.50 144
17706.76 156
17708.01 139
17709.27 145
17710.53 139
17711.78 133
17713.04 131
17714.29 126
17715.55 128
17716.80 141
17718.06 143
17719.32 155
17720.57 134
17721.83 151
17723.09 132
17724.34 131
17725.60 130
17726.85 133
17728.11 147
17729.37 135
17730.62 131
17731.88 118
17733.14 133
17734.39 148
17735.65 133
17736.91 119
17738.16 111
17739.42 149
17740.68 135
17741.93 134
17743.19 113
17744.45 107
17745.70 137
17746.96 122
17748.22 142
17749.48 118
17750.73 127
17751.99 145
17753.25 136
17754.51 124
17755.76 128
17757.02 139
17758.28 125
17759.53 123
17760.79 130
17762.05 111
17763.31 135
17764.57 140
17765.82 125
17767.08 129
17768.34 132
17769.60 111
17770.85 121
17772.11 127
17773.37 123
17774.63 129
17775.89 128
17777.14 125
17778.40 106
17779.66 116
17780.92 127
17782.18 111
17783.44 119
17784.69 131
17785.95 137
17787.21 105
17788.47 116
17789.73 125
17790.99 110
17792.25 102
17793.50 132
17794.76 120
17796.02 118
17797.28 105
17798.54 128
17799.80 129
17801.06 126
17802.32 127
17803.58 133
17804.83 118
17806.09 128
17807.35 111
17808.61 114
17809.87 110
17811.13 96
17812.39 126
17813.65 117
17814.91 118
17816.17 111
17817.43 118
17818.69 122
17819.95 114
17821.21 120
17822.47 123
17823.73 117
17824.99 97
17826.25 119
17827.51 106
17828.77 111
17830.03 95
17831.29 115
17832.55 106
17833.81 94
17835.07 109
17836.33 127
17837.59 125
17838.85 91
17840.11 98
17841.37 112
17842.63 117
17843.89 106
17845.15 124
17846.41 126
17847.67 113
17848.93 121
17850.19 92
17851.45 97
17852.71 108
17853.98 122
17855.24 114
17856.50 99
17857.76 116
17859.02 112
17860.28 125
17861.54 115
17862.80 100
17864.06 105
17865.32 117
17866.59 118
17867.85 108
17869.11 119
17870.37 97
17871.63 120
17872.89 103
17874.15 128
17875.42 110
17876.68 110
17877.94 122
17879.20 121
17880.46 115
17881.73 107
17882.99 105
17884.25 110
17885.51 98
17886.77 92
17888.04 122
17889.30 115
17890.56 109
17891.82 105
17893.08 116
17894.35 98
17895.61 99
17896.87 102
17898.13 110
17899.40 107
17900.66 87
17901.92 116
17903.18 109
17904.45 110
17905.71 88
17906.97 119
17908.23 99
17909.50 119
17910.76 114
17912.02 109
17913.29 97
17914.55 104
17915.81 104
17917.07 108
17918.34 96
17919.60 104
17920.86 132
17922.13 120
17923.39 100
17924.65 101
17925.92 115
17927.18 104
17928.44 114
17929.71 95
17930.97 111
17932.24 104
17933.50 96
17934.76 106
17936.03 113
17937.29 108
17938.55 103
17939.82 118
17941.08 104
17942.35 105
17943.61 107
17944.87 126
17946.14 95
17947.40 97
17948.67 102
17949.93 109
17951.19 104
17952.46 88
17953.72 114
17954.99 113
17956.25 115
17957.52 101
17958.78 111
17960.05 101
17961.31 103
17962.58 92
17963.84 113
17965.10 107
17966.37 110
17967.63 91
17968.90 118
17970.16 102
17971.43 90
17972.69 108
17973.96 116
17975.22 104
17976.49 108
17977.76 112
17979.02 99
17980.29 107
17981.55 100
17982.82 109
17984.08 103
17985.35 96
17986.61 110
17987.88 130
17989.14 93
17990.41 99
17991.68 111
17992.94 118
17994.21 107
17995.47 108
17996.74 116
17998.00 111
17999.27 101
18000.54 95
18001.80 125
18003.07 95
18004.34 103
18005.60 110
18006.87 123
18008.13 92
18009.40 92
18010.67 107
18011.93 96
18013.20 88
18014.47 111
18015.73 107
18017.00 102
18018.27 99
18019.53 100
18020.80 108
18022.07 86
18023.33 84
18024.60 98
18025.87 115
18027.13 101
18028.40 93
18029.67 103
18030.93 100
18032.20 88
18033.47 104
18034.74 116
18036.00 92
18037.27 87
18038.54 103
18039.81 115
18041.07 98
18042.34 103
18043.61 112
18044.88 108
18046.14 103
18047.41 109
18048.68 100
18049.95 110
18051.21 114
18052.48 103
18053.75 110
18055.02 91
18056.29 115
18057.55 109
18058.82 98
18060.09 93
18061.36 94
18062.63 118
18063.90 125
18065.16 98
18066.43 93
18067.70 104
18068.97 108
18070.24 112
18071.51 101
18072.77 104
18074.04 96
18075.31 105
18076.58 98
18077.85 116
18079.12 81
18080.39 110
18081.66 107
18082.92 104
18084.19 99
18085.46 102
18086.73 122
18088.00 100
18089.27 103
18090.54 98
18091.81 121
18093.08 98
18094.35 108
18095.62 96
18096.89 110
18098.16 99
18099.42 115
18100.69 118
18101.96 102
18103.23 89
18104.50 109
18105.77 114
18107.04 108
18108.31 104
18109.58 111
18110.85 116
18112.12 105
18113.39 97
18114.66 94
18115.93 135
18117.20 100
18118.47 103
18119.74 116
18121.01 111
18122.28 91
18123.55 117
18124.82 109
18126.09 88
18127.36 114
18128.64 98
18129.91 115
18131.18 95
18132.45 100
18133.72 115
18134.99 125
18136.26 98
18137.53 96
18138.80 101
18140.07 103
18141.34 107
18142.61 110
18143.89 99
18145.16 106
18146.43 100
18147.70 108
18148.97 107
18150.24 114
18151.51 98
18152.78 114
18154.06 99
18155.33 104
18156.60 112
18157.87 118
18159.14 105
18160.41 100
18161.69 109
18162.96 102
18164.23 103
18165.50 103
18166.77 106
18168.04 104
18169.32 116
18170.59 108
18171.86 101
18173.13 93
18174.40 97
18175.68 103
18176.95 120
18178.22 101
18179.49 96
18180.77 106
18182.04 108
18183.31 108
18184.58 91
18185.86 97
18187.13 100
18188.40 100
18189.67 109
18190.95 104
18192.22 109
18193.49 97
18194.76 98
18196.04 96
18197.31 107
18198.58 99
18199.86 107
18201.13 112
18202.40 116
18203.68 96
18204.95 113
18206.22 116
18207.50 114
18208.77 95
18210.04 88
18211.32 115
18212.59 98
18213.86 91
18215.14 109
18216.41 110
18217.68 111
18218.96 118
18220.23 98
18221.51 97
18222.78 107
18224.05 103
18225.33 105
18226.60 109
18227.87 102
18229.15 95
18230.42 110
18231.70 106
18232.97 110
18234.25 78
18235.52 105
18236.79 107
18238.07 96
18239.34 102
18240.62 108
18241.89 100
18243.17 107
18244.44 92
18245.72 98
18246.99 91
18248.26 93
18249.54 116
18250.81 103
18252.09 119
18253.36 106
18254.64 103
18255.91 113
18257.19 101
18258.46 99
18259.74 101
18261.01 109
18262.29 105
18263.57 102
18264.84 108
18266.12 106
18267.39 110
18268.67 98
18269.94 117
18271.22 111
18272.49 95
18273.77 99
18275.04 105
18276.32 102
18277.60 119
18278.87 106
18280.15 110
18281.42 128
18282.70 95
18283.98 117
18285.25 102
18286.53 113
18287.80 117
18289.08 106
18290.36 101
18291.63 91
18292.91 116
18294.18 105
18295.46 97
18296.74 101
18298.01 106
18299.29 108
18300.57 99
18301.84 104
18303.12 98
18304.40 99
18305.67 123
18306.95 115
18308.23 110
18309.50 106
18310.78 117
18312.06 101
18313.34 105
18314.61 105
18315.89 102
18317.17 104
18318.44 111
18319.72 104
18321.00 104
18322.28 106
18323.55 101
18324.83 109
18326.11 89
18327.39 100
18328.66 101
18329.94 111
18331.22 109
18332.50 101
18333.77 105
18335.05 103
18336.33 118
18337.61 93
18338.88 99
18340.16 110
18341.44 112
18342.72 100
18344.00 101
18345.27 112
18346.55 101
18347.83 107
18349.11 106
18350.39 102
18351.67 104
18352.94 96
18354.22 107
18355.50 88
18356.78 89
18358.06 102
18359.34 116
18360.62 107
18361.89 85
18363.17 98
18364.45 92
18365.73 107
18367.01 108
18368.29 103
18369.57 91
18370.85 91
18372.13 93
18373.40 109
18374.68 115
18375.96 91
18377.24 108
18378.52 98
18379.80 103
18381.08 89
18382.36 100
18383.64 96
18384.92 98
18386.20 101
18387.48 110
18388.76 93
18390.04 94
18391.32 106
18392.60 119
18393.88 127
18395.16 96
18396.44 114
18397.72 99
18399.00 99
18400.28 101
18401.56 106
18402.84 98
18404.12 98
18405.40 111
18406.68 115
18407.96 105
18409.24 114
18410.52 92
18411.80 102
18413.08 101
18414.36 105
18415.64 130
18416.92 103
18418.20 112
18419.48 106
18420.76 98
18422.04 102
18423.32 99
18424.61 93
18425.89 95
18427.17 103
18428.45 103
18429.73 97
18431.01 112
18432.29 107
18433.57 96
18434.85 116
18436.14 97
18437.42 81
18438.70 104
18439.98 105
18441.26 95
18442.54 79
18443.82 99
18445.11 114
18446.39 96
18447.67 93
18448.95 91
18450.23 97
18451.51 102
18452.80 102
18454.08 110
18455.36 91
18456.64 93
18457.92 98
18459.21 103
18460.49 89
18461.77 93
18463.05 91
18464.33 103
18465.62 85
18466.90 98
18468.18 84
18469.46 114
18470.75 87
18472.03 103
18473.31 106
18474.59 116
18475.88 95
18477.16 94
18478.44 110
18479.73 106
18481.01 72
18482.29 117
18483.57 96
18484.86 87
18486.14 113
18487.42 84
18488.71 117
18489.99 86
18491.27 87
18492.56 105
18493.84 97
18495.12 100
18496.41 96
18497.69 109
18498.97 101
18500.26 89
18501.54 102
18502.82 97
18504.11 97
18505.39 108
18506.67 97
18507.96 108
18509.24 99
18510.53 94
18511.81 115
18513.09 90
18514.38 83
18515.66 95
18516.95 107
18518.23 90
18519.51 83
18520.80 104
18522.08 105
18523.37 98
18524.65 89
18525.94 93
18527.22 110
18528.51 102
18529.79 94
18531.07 106
18532.36 93
18533.64 89
18534.93 104
18536.21 103
18537.50 102
18538.78 88
18540.07 92
18541.35 102
18542.64 97
18543.92 85
18545.21 89
18546.49 106
18547.78 97
18549.06 91
18550.35 94
18551.63 93
18552.92 90
18554.20 117
18555.49 101
18556.78 93
18558.06 89
18559.35 117
18560.63 112
18561.92 99
18563.20 82
18564.49 100
18565.77 104
18567.06 91
18568.35 115
18569.63 100
18570.92 91
18572.20 81
18573.49 107
18574.78 95
18576.06 100
18577.35 87
18578.64 88
18579.92 101
18581.21 105
18582.49 100
18583.78 102
18585.07 109
18586.35 93
18587.64 101
18588.93 96
18590.21 103
18591.50 99
18592.79 91
18594.07 100
18595.36 105
18596.65 96
18597.93 106
18599.22 104
18600.51 95
18601.80 85
18603.08 103
18604.37 110
18605.66 83
18606.94 106
18608.23 96
18609.52 107
18610.81 98
18612.09 109
18613.38 95
18614.67 104
18615.96 79
18617.24 106
18618.53 106
18619.82 90
18621.11 101
18622.39 106
18623.68 107
18624.97 90
18626.26 100
18627.55 103
18628.83 92
18630.12 104
18631.41 89
18632.70 100
18633.99 102
18635.27 92
18636.56 109
18637.85 109
18639.14 86
18640.43 91
18641.72 101
18643.00 92
18644.29 101
18645.58 94
18646.87 104
18648.16 109
18649.45 95
18650.74 100
18652.02 101
18653.31 98
18654.60 82
18655.89 103
18657.18 90
18658.47 101
18659.76 84
18661.05 85
18662.34 91
18663.63 100
18664.91 100
18666.20 101
18667.49 110
18668.78 85
18670.07 97
18671.36 95
18672.65 83
18673.94 81
18675.23 107
18676.52 101
18677.81 78
18679.10 105
18680.39 111
18681.68 86
18682.97 90
18684.26 88
18685.55 101
18686.84 84
18688.13 103
18689.42 102
18690.71 94
18692.00 101
18693.29 84
18694.58 108
18695.87 92
18697.16 105
18698.45 86
18699.74 113
18701.03 91
18702.32 81
18703.61 88
18704.90 89
18706.19 88
18707.48 80
18708.78 107
18710.07 86
18711.36 90
18712.65 73
18713.94 93
18715.23 89
18716.52 97
18717.81 86
18719.10 94
18720.39 94
18721.69 95
18722.98 91
18724.27 98
18725.56 94
18726.85 84
18728.14 95
18729.43 83
18730.72 93
18732.02 74
18733.31 93
18734.60 81
18735.89 97
18737.18 82
18738.47 102
18739.77 92
18741.06 88
18742.35 76
18743.64 95
18744.93 96
18746.23 81
18747.52 126
18748.81 79
18750.10 81
18751.39 87
18752.69 113
18753.98 101
18755.27 77
18756.56 91
18757.86 88
18759.15 96
18760.44 85
18761.73 90
18763.03 98
18764.32 87
18765.61 89
18766.90 88
18768.20 101
18769.49 75
18770.78 77
18772.08 97
18773.37 94
18774.66 87
18775.96 87
18777.25 79
18778.54 89
18779.83 88
18781.13 87
18782.42 88
18783.71 95
18785.01 85
18786.30 90
18787.59 112
18788.89 87
18790.18 87
18791.48 91
18792.77 92
18794.06 90
18795.36 100
18796.65 94
18797.94 80
18799.24 81
18800.53 98
18801.83 86
18803.12 73
18804.41 94
18805.71 87
18807.00 100
18808.30 87
18809.59 77
18810.88 95
18812.18 81
18813.47 94
18814.77 91
18816.06 108
18817.36 76
18818.65 97
18819.95 102
18821.24 93
18822.54 73
18823.83 79
18825.12 95
18826.42 84
18827.71 89
18829.01 89
18830.30 107
18831.60 89
18832.89 94
18834.19 85
18835.48 89
18836.78 70
18838.07 92
18839.37 77
18840.67 82
18841.96 82
18843.26 96
18844.55 99
18845.85 85
18847.14 72
18848.44 88
18849.73 100
18851.03 94
18852.33 77
18853.62 92
18854.92 93
18856.21 77
18857.51 97
18858.80 75
18860.10 93
18861.40 88
18862.69 96
18863.99 82
18865.28 95
18866.58 93
18867.88 97
18869.17 85
18870.47 81
18871.77 71
18873.06 90
18874.36 90
18875.66 79
18876.95 100
18878.25 104
18879.55 92
18880.84 79
18882.14 91
18883.44 92
18884.73 89
18886.03 95
18887.33 95
18888.62 90
18889.92 102
18891.22 76
18892.51 86
18893.81 88
18895.11 82
18896.41 86
18897.70 86
18899.00 87
18900.30 82
18901.59 102
18902.89 95
18904.19 91
18905.49 75
18906.78 100
18908.08 82
18909.38 79
18910.68 72
18911.98 58
18913.27 86
18914.57 68
18915.87 95
18917.17 86
18918.46 83
18919.76 78
18921.06 86
18922.36 88
18923.66 89
18924.96 85
18926.25 74
18927.55 86
18928.85 82
18930.15 81
18931.45 88
18932.75 89
18934.04 81
18935.34 77
18936.64 80
18937.94 78
18939.24 70
18940.54 88
18941.84 73
18943.13 73
18944.43 79
18945.73 86
18947.03 89
18948.33 91
18949.63 77
18950.93 79
18952.23 85
18953.53 87
18954.83 98
18956.13 74
18957.42 80
18958.72 81
18960.02 96
18961.32 84
18962.62 89
18963.92 100
18965.22 85
18966.52 89
18967.82 83
18969.12 91
18970.42 96
18971.72 76
18973.02 93
18974.32 92
18975.62 79
18976.92 75
18978.22 85
18979.52 82
18980.82 92
18982.12 79
18983.42 97
18984.72 89
18986.02 91
18987.32 90
18988.62 84
18989.92 90
18991.22 85
18992.52 77
18993.82 99
18995.12 86
18996.42 93
18997.73 86
18999.03 91
19000.33 77
19001.63 87
19002.93 108
19004.23 83
19005.53 84
19006.83 81
19008.13 74
19009.43 95
19010.73 75
19012.04 74
19013.34 99
19014.64 100
19015.94 76
19017.24 88
19018.54 88
19019.84 78
19021.15 89
19022.45 91
19023.75 87
19025.05 92
19026.35 75
19027.65 89
19028.96 92
19030.26 73
19031.56 80
19032.86 96
19034.16 93
19035.47 93
19036.77 79
19038.07 100
19039.37 67
19040.67 99
19041.98 100
19043.28 89
19044.58 82
19045.88 99
19047.18 100
19048.49 86
19049.79 74
19051.09 85
19052.39 98
19053.70 80
19055.00 87
19056.30 93
19057.61 95
19058.91 98
19060.21 93
19061.51 98
19062.82 98
19064.12 96
19065.42 88
19066.73 88
19068.03 71
19069.33 74
19070.64 93
19071.94 90
19073.24 83
19074.55 92
19075.85 85
19077.15 93
19078.46 89
19079.76 82
19081.06 98
19082.37 97
19083.67 79
19084.97 96
19086.28 87
19087.58 89
19088.89 85
19090.19 93
19091.49 107
19092.80 75
19094.10 84
19095.40 92
19096.71 96
19098.01 92
19099.32 90
19100.62 103
19101.93 83
19103.23 92
19104.53 89
19105.84 92
19107.14 93
19108.45 84
19109.75 84
19111.06 93
19112.36 93
19113.67 74
19114.97 93
19116.28 102
19117.58 81
19118.89 86
19120.19 87
19121.49 90
19122.80 82
19124.10 82
19125.41 93
19126.72 93
19128.02 104
19129.33 82
19130.63 84
19131.94 76
19133.24 81
19134.55 91
19135.85 92
19137.16 71
19138.46 79
19139.77 111
19141.07 88
19142.38 87
19143.69 87
19144.99 84
19146.30 89
19147.60 87
19148.91 92
19150.21 88
19151.52 90
19152.83 92
19154.13 108
19155.44 88
19156.75 91
19158.05 83
19159.36 86
19160.66 82
19161.97 82
19163.28 89
19164.58 96
19165.89 86
19167.20 100
19168.50 95
19169.81 86
19171.12 87
19172.42 95
19173.73 80
19175.04 85
19176.34 80
19177.65 94
19178.96 87
19180.26 78
19181.57 98
19182.88 90
19184.18 86
19185.49 91
19186.80 89
19188.11 79
19189.41 99
19190.72 80
19192.03 82
19193.33 94
19194.64 71
19195.95 78
19197.26 94
19198.56 84
19199.87 76
19201.18 84
19202.49 81
19203.80 70
19205.10 80
19206.41 68
19207.72 96
19209.03 86
19210.34 76
19211.64 88
19212.95 86
19214.26 88
19215.57 81
19216.88 72
19218.18 92
19219.49 89
19220.80 76
19222.11 72
19223.42 96
19224.73 70
19226.03 94
19227.34 88
19228.65 76
19229.96 83
19231.27 82
19232.58 87
19233.89 85
19235.19 83
19236.50 80
19237.81 88
19239.12 91
19240.43 86
19241.74 77
19243.05 86
19244.36 85
19245.67 85
19246.98 83
19248.29 82
19249.59 86
19250.90 83
19252.21 88
19253.52 81
19254.83 73
19256.14 94
19257.45 78
19258.76 72
19260.07 64
19261.38 90
19262.69 83
19264.00 78
19265.31 91
19266.62 88
19267.93 87
19269.24 87
19270.55 90
19271.86 73
19273.17 72
19274.48 89
19275.79 84
19277.10 70
19278.41 90
19279.72 82
19281.03 85
19282.34 88
19283.65 94
19284.96 88
19286.27 89
19287.58 81
19288.89 103
19290.21 82
19291.52 83
19292.83 74
19294.14 88
19295.45 90
19296.76 89
19298.07 80
19299.38 79
19300.69 87
19302.00 81
19303.31 90
19304.63 77
19305.94 84
19307.25 98
19308.56 82
19309.87 79
19311.18 87
19312.49 89
19313.81 84
19315.12 92
19316.43 76
19317.74 80
19319.05 80
19320.36 87
19321.68 80
19322.99 72
19324.30 82
19325.61 98
19326.92 87
19328.23 85
19329.55 73
19330.86 86
19332.17 68
19333.48 79
19334.80 79
19336.11 92
19337.42 85
19338.73 88
19340.04 77
19341.36 84
19342.67 77
19343.98 91
19345.29 84
19346.61 80
19347.92 80
19349.23 92
19350.55 95
19351.86 78
19353.17 72
19354.48 88
19355.80 86
19357.11 81
19358.42 80
19359.74 81
19361.05 78
19362.36 81
19363.68 83
19364.99 76
19366.30 76
19367.62 84
19368.93 79
19370.24 90
19371.56 69
19372.87 76
19374.18 82
19375.50 86
19376.81 82
19378.12 81
19379.44 74
19380.75 83
19382.06 91
19383.38 86
19384.69 80
19386.01 76
19387.32 85
19388.63 92
19389.95 87
19391.26 81
19392.58 82
19393.89 78
19395.21 84
19396.52 80
19397.83 68
19399.15 74
19400.46 87
19401.78 82
19403.09 86
19404.41 72
19405.72 89
19407.04 66
19408.35 67
19409.66 89
19410.98 89
19412.29 71
19413.61 82
19414.92 85
19416.24 73
19417.55 76
19418.87 94
19420.18 88
19421.50 83
19422.81 83
19424.13 68
19425.45 86
19426.76 75
19428.08 83
19429.39 85
19430.71 78
19432.02 78
19433.34 98
19434.65 86
19435.97 91
19437.28 79
19438.60 90
19439.92 80
19441.23 82
19442.55 84
19443.86 76
19445.18 75
19446.50 83
19447.81 87
19449.13 91
19450.44 76
19451.76 81
19453.08 84
19454.39 86
19455.71 89
19457.03 82
19458.34 88
19459.66 65
19460.97 82
19462.29 78
19463.61 79
19464.92 72
19466.24 86
19467.56 78
19468.87 85
19470.19 77
19471.51 75
19472.83 106
19474.14 86
19475.46 86
19476.78 78
19478.09 93
19479.41 79
19480.73 84
19482.04 66
19483.36 75
19484.68 101
19486.00 87
19487.31 96
19488.63 86
19489.95 78
19491.27 92
19492.58 82
19493.90 77
19495.22 82
19496.54 85
19497.85 76
19499.17 81
19500.49 82
19501.81 75
19503.13 87
19504.44 99
19505.76 85
19507.08 74
19508.40 81
19509.72 95
19511.03 96
19512.35 89
19513.67 85
19514.99 77
19516.31 78
19517.63 90
19518.94 78
19520.26 86
19521.58 74
19522.90 93
19524.22 92
19525.54 79
19526.86 75
19528.18 82
19529.49 84
19530.81 77
19532.13 87
19533.45 79
19534.77 85
19536.09 87
19537.41 94
19538.73 92
19540.05 74
19541.37 89
19542.68 79
19544.00 90
19545.32 106
19546.64 78
19547.96 93
19549.28 83
19550.60 105
19551.92 85
19553.24 92
19554.56 83
19555.88 86
19557.20 108
19558.52 86
19559.84 80
19561.16 74
19562.48 90
19563.80 100
19565.12 71
19566.44 69
19567.76 81
19569.08 81
19570.40 81
19571.72 86
19573.04 90
19574.36 94
19575.68 101
19577.00 87
19578.32 70
19579.64 90
19580.96 82
19582.28 92
19583.60 85
19584.92 72
19586.24 92
19587.57 100
19588.89 77
19590.21 74
19591.53 76
19592.85 94
19594.17 97
19595.49 90
19596.81 83
19598.13 80
19599.45 80
19600.78 87
19602.10 66
19603.42 74
19604.74 88
19606.06 87
19607.38 97
19608.70 68
19610.03 85
19611.35 85
19612.67 94
19613.99 92
19615.31 97
19616.63 86
19617.96 83
19619.28 94
19620.60 84
19621.92 76
19623.24 94
19624.57 92
19625.89 84
19627.21 82
19628.53 71
19629.85 91
19631.18 76
19632.50 93
19633.82 67
19635.14 89
19636.47 90
19637.79 88
19639.11 92
19640.43 84
19641.76 82
19643.08 77
19644.40 86
19645.72 85
19647.05 81
19648.37 75
19649.69 91
19651.02 88
19652.34 88
19653.66 77
19654.98 83
19656.31 81
19657.63 87
19658.95 97
19660.28 110
19661.60 93
19662.92 83
19664.25 81
19665.57 97
19666.89 87
19668.22 79
19669.54 70
19670.86 99
19672.19 93
19673.51 87
19674.84 102
19676.16 79
19677.48 80
19678.81 96
19680.13 82
19681.45 96
19682.78 86
19684.10 93
19685.43 90
19686.75 88
19688.08 68
19689.40 91
19690.72 99
19692.05 103
19693.37 79
19694.70 80
19696.02 91
19697.35 81
19698.67 82
19699.99 82
19701.32 87
19702.64 81
19703.97 96
19705.29 72
19706.62 74
19707.94 82
19709.27 94
19710.59 86
19711.92 84
19713.24 92
19714.57 90
19715.89 86
19717.22 93
19718.54 86
19719.87 76
19721.19 80
19722.52 75
19723.84 79
19725.17 81
19726.50 74
19727.82 71
19729.15 99
19730.47 87
19731.80 91
19733.12 78
19734.45 93
19735.77 79
19737.10 76
19738.43 83
19739.75 74
19741.08 79
19742.40 94
19743.73 99
19745.06 91
19746.38 75
19747.71 84
19749.03 83
19750.36 86
19751.69 90
19753.01 105
19754.34 90
19755.67 79
19756.99 78
19758.32 93
19759.65 95
19760.97 78
19762.30 79
19763.63 95
19764.95 92
19766.28 91
19767.61 70
19768.93 80
19770.26 77
19771.59 84
19772.91 77
19774.24 93
19775.57 86
19776.90 95
19778.22 98
19779.55 75
19780.88 75
19782.20 79
19783.53 82
19784.86 90
19786.19 93
19787.51 83
19788.84 89
19790.17 85
19791.50 93
19792.83 85
19794.15 90
19795.48 78
19796.81 79
19798.14 91
19799.46 77
19800.79 81
19802.12 90
19803.45 95
19804.78 97
19806.10 68
19807.43 85
19808.76 109
19810.09 94
19811.42 91
19812.75 83
19814.07 90
19815.40 79
19816.73 93
19818.06 94
19819.39 88
19820.72 95
19822.05 81
19823.37 91
19824.70 79
19826.03 79
19827.36 98
19828.69 89
19830.02 87
19831.35 95
19832.68 84
19834.01 92
19835.33 82
19836.66 95
19837.99 86
19839.32 100
19840.65 83
19841.98 79
19843.31 74
19844.64 88
19845.97 96
19847.30 87
19848.63 86
19849.96 87
19851.29 84
19852.62 92
19853.95 79
19855.28 85
19856.61 99
19857.94 80
19859.27 101
19860.60 76
19861.93 73
19863.26 84
19864.59 85
19865.92 79
19867.25 87
19868.58 85
19869.91 86
19871.24 85
19872.57 107
19873.90 103
19875.23 78
19876.56 89
19877.89 101
19879.22 72
19880.55 71
19881.88 89
19883.21 75
19884.54 79
19885.87 75
19887.21 98
19888.54 94
19889.87 81
19891.20 93
19892.53 94
19893.86 92
19895.19 77
19896.52 80
19897.85 80
19899.18 89
19900.52 87
19901.85 89
19903.18 82
19904.51 86
19905.84 97
19907.17 91
19908.50 77
19909.84 95
19911.17 102
19912.50 79
19913.83 86
19915.16 78
19916.50 89
19917.83 91
19919.16 80
19920.49 75
19921.82 84
19923.16 89
19924.49 74
19925.82 72
19927.15 82
19928.48 82
19929.82 85
19931.15 84
19932.48 82
19933.81 93
19935.15 95
19936.48 80
19937.81 88
19939.14 90
19940.48 98
19941.81 85
19943.14 94
19944.47 95
19945.81 77
19947.14 94
19948.47 87
19949.81 92
19951.14 81
19952.47 88
19953.81 98
19955.14 82
19956.47 83
19957.80 89
19959.14 90
19960.47 88
19961.80 71
19963.14 84
19964.47 74
19965.80 77
19967.14 79
19968.47 92
19969.81 106
19971.14 76
19972.47 81
19973.81 89
19975.14 83
19976.47 82
19977.81 88
19979.14 86
19980.48 72
19981.81 96
19983.14 83
19984.48 106
19985.81 78
19987.15 87
19988.48 95
19989.82 81
19991.15 86
19992.48 78
19993.82 94
19995.15 84
19996.49 87
19997.82 77
19999.16 98
20000.49 84
20001.83 91
20003.16 68
20004.50 81
20005.83 85
20007.17 80
20008.50 80
20009.84 92
20011.17 80
20012.51 85
20013.84 100
20015.18 100
20016.51 88
20017.85 100
20019.18 81
20020.52 87
20021.85 84
20023.19 96
20024.52 83
20025.86 97
20027.19 85
20028.53 86
20029.86 89
20031.20 85
20032.54 80
20033.87 83
20035.21 94
20036.54 91
20037.88 84
20039.22 77
20040.55 83
20041.89 104
20043.22 93
20044.56 103
20045.90 94
20047.23 90
20048.57 78
20049.90 110
20051.24 88
20052.58 74
20053.91 88
20055.25 96
20056.59 89
20057.92 90
20059.26 79
20060.60 84
20061.93 96
20063.27 96
20064.61 75
20065.94 73
20067.28 95
20068.62 95
20069.95 116
20071.29 67
20072.63 87
20073.97 96
20075.30 104
20076.64 89
20077.98 77
20079.31 80
20080.65 90
20081.99 97
20083.33 89
20084.66 94
20086.00 82
20087.34 90
20088.68 91
20090.01 85
20091.35 71
20092.69 92
20094.03 103
20095.37 93
20096.70 77
20098.04 91
20099.38 92
20100.72 87
20102.06 99
20103.39 94
20104.73 94
20106.07 89
20107.41 97
20108.75 83
20110.08 92
20111.42 76
20112.76 93
20114.10 98
20115.44 104
20116.78 67
20118.12 99
20119.45 101
20120.79 88
20122.13 82
20123.47 77
20124.81 82
20126.15 83
20127.49 102
