# Supplementary material for: MALDI-TOF MS typing enables the classification of brewing yeasts of the genus Saccharomyces to major beer styles
Source: PLoS One. 2017 Aug 9;12(8):e0181694. doi: 10.1371/journal.pone.0181694 (PMC5549903; doi:10.1371/journal.pone.0181694)
Supplement: S9 File — The directory includes 90 raw files and was zipped to “.zip”; the folder has three strains with 30 spectra per strain; S1 Text explains the raw files with an example and Table 1 represents the yeast strains used within the experiment. (ZIP) [file pone.0181694.s012.zip › 25-27/30285-66-Lag-Lag-Lag-YPG-18h-E-E_2016-02-10__0_A9_1.dat]

2000.76 2693
2001.18 2726
2001.60 2712
2002.02 2718
2002.45 2744
2002.87 2771
2003.29 2630
2003.71 2558
2004.13 2535
2004.55 2509
2004.98 2528
2005.40 2528
2005.82 2457
2006.24 2523
2006.67 2502
2007.09 2550
2007.51 2563
2007.93 2579
2008.35 2573
2008.78 2556
2009.20 2534
2009.62 2529
2010.04 2510
2010.47 2586
2010.89 2547
2011.31 2530
2011.73 2560
2012.16 2451
2012.58 2437
2013.00 2468
2013.43 2416
2013.85 2435
2014.27 2388
2014.69 2415
2015.12 2416
2015.54 2448
2015.96 2405
2016.39 2432
2016.81 2346
2017.23 2363
2017.66 2433
2018.08 2414
2018.50 2368
2018.93 2452
2019.35 2421
2019.77 2437
2020.20 2410
2020.62 2374
2021.04 2398
2021.47 2441
2021.89 2366
2022.32 2392
2022.74 2436
2023.16 2448
2023.59 2465
2024.01 2382
2024.43 2414
2024.86 2422
2025.28 2395
2025.71 2341
2026.13 2343
2026.56 2355
2026.98 2325
2027.40 2295
2027.83 2379
2028.25 2327
2028.68 2322
2029.10 2328
2029.53 2281
2029.95 2277
2030.38 2379
2030.80 2335
2031.22 2264
2031.65 2335
2032.07 2375
2032.50 2346
2032.92 2439
2033.35 2440
2033.77 2428
2034.20 2494
2034.62 2442
2035.05 2430
2035.47 2393
2035.90 2401
2036.32 2425
2036.75 2416
2037.18 2462
2037.60 2404
2038.03 2322
2038.45 2407
2038.88 2440
2039.30 2396
2039.73 2342
2040.15 2463
2040.58 2521
2041.01 2474
2041.43 2441
2041.86 2422
2042.28 2430
2042.71 2413
2043.13 2395
2043.56 2311
2043.99 2257
2044.41 2414
2044.84 2385
2045.27 2390
2045.69 2378
2046.12 2416
2046.54 2508
2046.97 2495
2047.40 2459
2047.82 2449
2048.25 2549
2048.68 2547
2049.10 2566
2049.53 2536
2049.96 2394
2050.38 2437
2050.81 2460
2051.24 2392
2051.66 2329
2052.09 2269
2052.52 2384
2052.94 2393
2053.37 2426
2053.80 2426
2054.23 2371
2054.65 2308
2055.08 2310
2055.51 2381
2055.93 2441
2056.36 2369
2056.79 2433
2057.22 2412
2057.64 2367
2058.07 2375
2058.50 2444
2058.93 2410
2059.35 2380
2059.78 2467
2060.21 2426
2060.64 2429
2061.07 2453
2061.49 2546
2061.92 2471
2062.35 2438
2062.78 2431
2063.20 2487
2063.63 2477
2064.06 2541
2064.49 2617
2064.92 2602
2065.35 2737
2065.77 2838
2066.20 2993
2066.63 2971
2067.06 3017
2067.49 2946
2067.92 2879
2068.34 2784
2068.77 2820
2069.20 2713
2069.63 2530
2070.06 2461
2070.49 2470
2070.92 2480
2071.35 2500
2071.78 2504
2072.20 2510
2072.63 2506
2073.06 2505
2073.49 2528
2073.92 2494
2074.35 2566
2074.78 2591
2075.21 2633
2075.64 2651
2076.07 2642
2076.50 2721
2076.93 2691
2077.36 2657
2077.78 2625
2078.21 2630
2078.64 2603
2079.07 2599
2079.50 2633
2079.93 2615
2080.36 2518
2080.79 2483
2081.22 2429
2081.65 2467
2082.08 2473
2082.51 2472
2082.94 2411
2083.37 2466
2083.80 2399
2084.23 2321
2084.66 2329
2085.09 2423
2085.52 2476
2085.95 2478
2086.39 2491
2086.82 2509
2087.25 2474
2087.68 2463
2088.11 2450
2088.54 2452
2088.97 2470
2089.40 2434
2089.83 2353
2090.26 2417
2090.69 2367
2091.12 2402
2091.55 2375
2091.99 2426
2092.42 2374
2092.85 2369
2093.28 2384
2093.71 2338
2094.14 2390
2094.57 2458
2095.00 2408
2095.43 2399
2095.87 2405
2096.30 2428
2096.73 2454
2097.16 2439
2097.59 2438
2098.02 2426
2098.46 2390
2098.89 2437
2099.32 2330
2099.75 2216
2100.18 2314
2100.61 2272
2101.05 2219
2101.48 2277
2101.91 2212
2102.34 2291
2102.78 2251
2103.21 2257
2103.64 2277
2104.07 2268
2104.50 2357
2104.94 2310
2105.37 2294
2105.80 2273
2106.23 2339
2106.67 2362
2107.10 2378
2107.53 2372
2107.96 2405
2108.40 2428
2108.83 2341
2109.26 2335
2109.70 2333
2110.13 2410
2110.56 2397
2110.99 2316
2111.43 2315
2111.86 2393
2112.29 2382
2112.73 2373
2113.16 2377
2113.59 2349
2114.03 2301
2114.46 2259
2114.89 2300
2115.33 2242
2115.76 2271
2116.19 2310
2116.63 2304
2117.06 2294
2117.49 2277
2117.93 2206
2118.36 2215
2118.80 2205
2119.23 2245
2119.66 2299
2120.10 2299
2120.53 2349
2120.96 2357
2121.40 2290
2121.83 2327
2122.27 2335
2122.70 2389
2123.14 2397
2123.57 2384
2124.00 2398
2124.44 2402
2124.87 2386
2125.31 2306
2125.74 2353
2126.18 2371
2126.61 2351
2127.05 2301
2127.48 2289
2127.91 2273
2128.35 2271
2128.78 2273
2129.22 2244
2129.65 2282
2130.09 2281
2130.52 2244
2130.96 2236
2131.39 2312
2131.83 2313
2132.26 2318
2132.70 2399
2133.13 2428
2133.57 2419
2134.01 2399
2134.44 2399
2134.88 2317
2135.31 2303
2135.75 2301
2136.18 2353
2136.62 2396
2137.05 2369
2137.49 2377
2137.93 2386
2138.36 2368
2138.80 2312
2139.23 2376
2139.67 2301
2140.10 2369
2140.54 2335
2140.98 2300
2141.41 2276
2141.85 2283
2142.29 2245
2142.72 2159
2143.16 2170
2143.59 2216
2144.03 2247
2144.47 2264
2144.90 2274
2145.34 2216
2145.78 2237
2146.21 2282
2146.65 2230
2147.09 2164
2147.52 2155
2147.96 2258
2148.40 2299
2148.83 2209
2149.27 2284
2149.71 2351
2150.14 2378
2150.58 2307
2151.02 2349
2151.46 2358
2151.89 2387
2152.33 2392
2152.77 2400
2153.20 2290
2153.64 2326
2154.08 2283
2154.52 2365
2154.95 2280
2155.39 2301
2155.83 2356
2156.27 2306
2156.70 2315
2157.14 2300
2157.58 2219
2158.02 2173
2158.45 2335
2158.89 2334
2159.33 2323
2159.77 2284
2160.21 2311
2160.64 2337
2161.08 2350
2161.52 2388
2161.96 2366
2162.40 2375
2162.84 2406
2163.27 2350
2163.71 2363
2164.15 2404
2164.59 2376
2165.03 2510
2165.47 2444
2165.90 2507
2166.34 2507
2166.78 2576
2167.22 2613
2167.66 2540
2168.10 2578
2168.54 2449
2168.98 2459
2169.41 2445
2169.85 2376
2170.29 2321
2170.73 2315
2171.17 2300
2171.61 2254
2172.05 2336
2172.49 2353
2172.93 2318
2173.37 2384
2173.81 2408
2174.25 2395
2174.69 2430
2175.13 2412
2175.56 2414
2176.00 2362
2176.44 2444
2176.88 2499
2177.32 2538
2177.76 2501
2178.20 2428
2178.64 2423
2179.08 2427
2179.52 2450
2179.96 2437
2180.40 2388
2180.84 2412
2181.28 2484
2181.72 2515
2182.16 2494
2182.60 2499
2183.04 2484
2183.48 2443
2183.92 2470
2184.36 2403
2184.81 2349
2185.25 2409
2185.69 2402
2186.13 2421
2186.57 2404
2187.01 2462
2187.45 2465
2187.89 2422
2188.33 2421
2188.77 2528
2189.21 2482
2189.65 2533
2190.09 2533
2190.54 2507
2190.98 2493
2191.42 2535
2191.86 2497
2192.30 2497
2192.74 2463
2193.18 2471
2193.62 2518
2194.07 2456
2194.51 2452
2194.95 2460
2195.39 2459
2195.83 2532
2196.27 2475
2196.72 2520
2197.16 2487
2197.60 2496
2198.04 2405
2198.48 2375
2198.92 2340
2199.37 2308
2199.81 2398
2200.25 2368
2200.69 2355
2201.13 2377
2201.58 2331
2202.02 2287
2202.46 2296
2202.90 2347
2203.35 2308
2203.79 2262
2204.23 2260
2204.67 2420
2205.12 2368
2205.56 2357
2206.00 2405
2206.44 2325
2206.89 2307
2207.33 2317
2207.77 2330
2208.21 2361
2208.66 2290
2209.10 2368
2209.54 2384
2209.99 2357
2210.43 2335
2210.87 2415
2211.32 2428
2211.76 2439
2212.20 2388
2212.65 2349
2213.09 2344
2213.53 2368
2213.98 2325
2214.42 2327
2214.86 2304
2215.31 2295
2215.75 2316
2216.19 2286
2216.64 2254
2217.08 2285
2217.52 2306
2217.97 2282
2218.41 2303
2218.86 2342
2219.30 2351
2219.74 2407
2220.19 2378
2220.63 2271
2221.08 2383
2221.52 2396
2221.97 2441
2222.41 2478
2222.85 2534
2223.30 2513
2223.74 2480
2224.19 2501
2224.63 2530
2225.08 2465
2225.52 2391
2225.96 2393
2226.41 2453
2226.85 2420
2227.30 2304
2227.74 2365
2228.19 2460
2228.63 2366
2229.08 2308
2229.52 2359
2229.97 2322
2230.41 2318
2230.86 2305
2231.30 2284
2231.75 2333
2232.19 2307
2232.64 2417
2233.08 2429
2233.53 2479
2233.98 2554
2234.42 2539
2234.87 2534
2235.31 2581
2235.76 2580
2236.20 2560
2236.65 2515
2237.09 2554
2237.54 2549
2237.99 2478
2238.43 2405
2238.88 2413
2239.32 2387
2239.77 2368
2240.22 2344
2240.66 2254
2241.11 2307
2241.55 2241
2242.00 2195
2242.45 2208
2242.89 2288
2243.34 2273
2243.79 2198
2244.23 2233
2244.68 2195
2245.13 2112
2245.57 2068
2246.02 2112
2246.47 2175
2246.91 2182
2247.36 2166
2247.81 2158
2248.25 2112
2248.70 2141
2249.15 2157
2249.59 2131
2250.04 2173
2250.49 2190
2250.93 2184
2251.38 2130
2251.83 2146
2252.28 2185
2252.72 2216
2253.17 2169
2253.62 2194
2254.07 2161
2254.51 2119
2254.96 2102
2255.41 2050
2255.86 2083
2256.30 2077
2256.75 2092
2257.20 2070
2257.65 2083
2258.09 2139
2258.54 2151
2258.99 2075
2259.44 2094
2259.89 2096
2260.33 2060
2260.78 2126
2261.23 2148
2261.68 2139
2262.13 2173
2262.58 2231
2263.02 2271
2263.47 2284
2263.92 2221
2264.37 2281
2264.82 2201
2265.27 2201
2265.71 2224
2266.16 2217
2266.61 2143
2267.06 2246
2267.51 2169
2267.96 2127
2268.41 2104
2268.86 2157
2269.30 2205
2269.75 2173
2270.20 2191
2270.65 2255
2271.10 2293
2271.55 2287
2272.00 2270
2272.45 2235
2272.90 2337
2273.35 2300
2273.80 2325
2274.25 2326
2274.69 2285
2275.14 2222
2275.59 2271
2276.04 2254
2276.49 2319
2276.94 2313
2277.39 2317
2277.84 2282
2278.29 2289
2278.74 2314
2279.19 2186
2279.64 2265
2280.09 2296
2280.54 2196
2280.99 2204
2281.44 2178
2281.89 2104
2282.34 2151
2282.79 2162
2283.24 2097
2283.69 2069
2284.14 2100
2284.59 2152
2285.04 2160
2285.50 2139
2285.95 2147
2286.40 2191
2286.85 2150
2287.30 2163
2287.75 2136
2288.20 2143
2288.65 2158
2289.10 2184
2289.55 2253
2290.00 2269
2290.45 2302
2290.91 2396
2291.36 2391
2291.81 2362
2292.26 2348
2292.71 2356
2293.16 2505
2293.61 2508
2294.06 2463
2294.52 2477
2294.97 2542
2295.42 2595
2295.87 2538
2296.32 2440
2296.77 2412
2297.22 2397
2297.68 2374
2298.13 2277
2298.58 2208
2299.03 2231
2299.48 2193
2299.94 2250
2300.39 2191
2300.84 2161
2301.29 2118
2301.74 2108
2302.20 2148
2302.65 2167
2303.10 2105
2303.55 2096
2304.01 2121
2304.46 2124
2304.91 2057
2305.36 2180
2305.82 2155
2306.27 2152
2306.72 2277
2307.17 2226
2307.63 2232
2308.08 2234
2308.53 2247
2308.98 2277
2309.44 2331
2309.89 2307
2310.34 2432
2310.80 2479
2311.25 2462
2311.70 2384
2312.16 2368
2312.61 2358
2313.06 2305
2313.52 2291
2313.97 2288
2314.42 2285
2314.88 2274
2315.33 2240
2315.78 2289
2316.24 2320
2316.69 2291
2317.14 2334
2317.60 2335
2318.05 2378
2318.50 2391
2318.96 2385
2319.41 2451
2319.87 2415
2320.32 2420
2320.77 2450
2321.23 2426
2321.68 2349
2322.14 2379
2322.59 2376
2323.04 2322
2323.50 2296
2323.95 2323
2324.41 2395
2324.86 2486
2325.32 2554
2325.77 2593
2326.23 2666
2326.68 2831
2327.13 2748
2327.59 2782
2328.04 2600
2328.50 2495
2328.95 2420
2329.41 2301
2329.86 2372
2330.32 2365
2330.77 2367
2331.23 2305
2331.68 2343
2332.14 2326
2332.59 2308
2333.05 2331
2333.50 2383
2333.96 2447
2334.41 2386
2334.87 2429
2335.33 2370
2335.78 2304
2336.24 2401
2336.69 2391
2337.15 2338
2337.60 2343
2338.06 2322
2338.51 2328
2338.97 2256
2339.43 2287
2339.88 2275
2340.34 2287
2340.79 2206
2341.25 2228
2341.71 2184
2342.16 2171
2342.62 2146
2343.07 2108
2343.53 2168
2343.99 2119
2344.44 2153
2344.90 2175
2345.36 2141
2345.81 2197
2346.27 2199
2346.73 2201
2347.18 2229
2347.64 2172
2348.09 2233
2348.55 2270
2349.01 2315
2349.47 2382
2349.92 2398
2350.38 2315
2350.84 2242
2351.29 2347
2351.75 2257
2352.21 2263
2352.66 2229
2353.12 2246
2353.58 2289
2354.04 2194
2354.49 2164
2354.95 2123
2355.41 2157
2355.86 2163
2356.32 2103
2356.78 2077
2357.24 2183
2357.70 2133
2358.15 2115
2358.61 2090
2359.07 2117
2359.53 2111
2359.98 2094
2360.44 2033
2360.90 2059
2361.36 2069
2361.82 2101
2362.27 2038
2362.73 1984
2363.19 2012
2363.65 2015
2364.11 2087
2364.56 2068
2365.02 2071
2365.48 2044
2365.94 2105
2366.40 2132
2366.86 2113
2367.31 2100
2367.77 2169
2368.23 2222
2368.69 2164
2369.15 2132
2369.61 2151
2370.07 2184
2370.53 2169
2370.98 2187
2371.44 2139
2371.90 2197
2372.36 2062
2372.82 2079
2373.28 2149
2373.74 2117
2374.20 2153
2374.66 2067
2375.12 2108
2375.58 2108
2376.04 2165
2376.49 2163
2376.95 2190
2377.41 2214
2377.87 2152
2378.33 2148
2378.79 2102
2379.25 2106
2379.71 2116
2380.17 2145
2380.63 2111
2381.09 2079
2381.55 2067
2382.01 2078
2382.47 2070
2382.93 2079
2383.39 2045
2383.85 2068
2384.31 2012
2384.77 2055
2385.23 1959
2385.69 2018
2386.15 2044
2386.61 2019
2387.07 2029
2387.53 2021
2387.99 2039
2388.46 2100
2388.92 2078
2389.38 2116
2389.84 2067
2390.30 2098
2390.76 2098
2391.22 2128
2391.68 2184
2392.14 2110
2392.60 2175
2393.06 2154
2393.52 2144
2393.99 2139
2394.45 2094
2394.91 2039
2395.37 1984
2395.83 1980
2396.29 2007
2396.75 1974
2397.21 2027
2397.68 2034
2398.14 2005
2398.60 2080
2399.06 1990
2399.52 2017
2399.98 2060
2400.45 1950
2400.91 1906
2401.37 1869
2401.83 1961
2402.29 1947
2402.76 1911
2403.22 1976
2403.68 1961
2404.14 1913
2404.60 1936
2405.07 2079
2405.53 2113
2405.99 2157
2406.45 2087
2406.91 2091
2407.38 2090
2407.84 2152
2408.30 2111
2408.76 2086
2409.23 2074
2409.69 1971
2410.15 1983
2410.62 2004
2411.08 1987
2411.54 1975
2412.00 2020
2412.47 2014
2412.93 1948
2413.39 1906
2413.86 1999
2414.32 1965
2414.78 1920
2415.24 1973
2415.71 1956
2416.17 1940
2416.63 1911
2417.10 1977
2417.56 1942
2418.02 1998
2418.49 2075
2418.95 2032
2419.42 2000
2419.88 1995
2420.34 1989
2420.81 1993
2421.27 1968
2421.73 1963
2422.20 1952
2422.66 2013
2423.13 2094
2423.59 1997
2424.05 2004
2424.52 2002
2424.98 1987
2425.45 2015
2425.91 1982
2426.37 1998
2426.84 2001
2427.30 2000
2427.77 2024
2428.23 1984
2428.70 1981
2429.16 1902
2429.62 1914
2430.09 1877
2430.55 1876
2431.02 1853
2431.48 1964
2431.95 1972
2432.41 1931
2432.88 1911
2433.34 1911
2433.81 1941
2434.27 1868
2434.74 1885
2435.20 1945
2435.67 1843
2436.13 1883
2436.60 1896
2437.06 1992
2437.53 1923
2437.99 1959
2438.46 1945
2438.92 1895
2439.39 1936
2439.86 1933
2440.32 1918
2440.79 1918
2441.25 1925
2441.72 1977
2442.18 1919
2442.65 1946
2443.12 1906
2443.58 1862
2444.05 1911
2444.51 1876
2444.98 1897
2445.44 1959
2445.91 1853
2446.38 1874
2446.84 1879
2447.31 1914
2447.78 1911
2448.24 1909
2448.71 1945
2449.17 1933
2449.64 1923
2450.11 1935
2450.57 1879
2451.04 1939
2451.51 1921
2451.97 1938
2452.44 1922
2452.91 1897
2453.37 1868
2453.84 1881
2454.31 1888
2454.78 1933
2455.24 1898
2455.71 1918
2456.18 1886
2456.64 1930
2457.11 1842
2457.58 1862
2458.04 1856
2458.51 1790
2458.98 1860
2459.45 1853
2459.91 1830
2460.38 1889
2460.85 1889
2461.32 1876
2461.78 1858
2462.25 1893
2462.72 1929
2463.19 1846
2463.66 1843
2464.12 1927
2464.59 1981
2465.06 1923
2465.53 1923
2465.99 1946
2466.46 1968
2466.93 1931
2467.40 1903
2467.87 1933
2468.34 1935
2468.80 2008
2469.27 1922
2469.74 1893
2470.21 1920
2470.68 1859
2471.15 1882
2471.61 1870
2472.08 1892
2472.55 1889
2473.02 1879
2473.49 1854
2473.96 1835
2474.43 1834
2474.90 1828
2475.36 1815
2475.83 1843
2476.30 1881
2476.77 1856
2477.24 1852
2477.71 1821
2478.18 1848
2478.65 1864
2479.12 1806
2479.59 1845
2480.06 1832
2480.52 1869
2480.99 1822
2481.46 1837
2481.93 1784
2482.40 1802
2482.87 1780
2483.34 1829
2483.81 1844
2484.28 1810
2484.75 1807
2485.22 1930
2485.69 1882
2486.16 1844
2486.63 1895
2487.10 1988
2487.57 1971
2488.04 1957
2488.51 1982
2488.98 1897
2489.45 1936
2489.92 1971
2490.39 1928
2490.86 1925
2491.33 1929
2491.80 1936
2492.27 1915
2492.74 1852
2493.21 1880
2493.69 1915
2494.16 1906
2494.63 1924
2495.10 1949
2495.57 1898
2496.04 1941
2496.51 1928
2496.98 1932
2497.45 1982
2497.92 1927
2498.39 1862
2498.86 1904
2499.34 1891
2499.81 1854
2500.28 1809
2500.75 1861
2501.22 1805
2501.69 1860
2502.16 1854
2502.64 1809
2503.11 1875
2503.58 1874
2504.05 1865
2504.52 1862
2504.99 1884
2505.47 1815
2505.94 1952
2506.41 1915
2506.88 1894
2507.35 1959
2507.82 1957
2508.30 1890
2508.77 1917
2509.24 1868
2509.71 1898
2510.18 1962
2510.66 1896
2511.13 1893
2511.60 1871
2512.07 1875
2512.55 1917
2513.02 1963
2513.49 1982
2513.96 1941
2514.44 1863
2514.91 1932
2515.38 1889
2515.85 1870
2516.33 1863
2516.80 1855
2517.27 1926
2517.75 1918
2518.22 1890
2518.69 1858
2519.16 1857
2519.64 1846
2520.11 1877
2520.58 1864
2521.06 1935
2521.53 1903
2522.00 1939
2522.48 2006
2522.95 2017
2523.42 1933
2523.90 1909
2524.37 1919
2524.84 1940
2525.32 1947
2525.79 1881
2526.27 1894
2526.74 1933
2527.21 1896
2527.69 1884
2528.16 1872
2528.63 1862
2529.11 1808
2529.58 1905
2530.06 1899
2530.53 1852
2531.00 1848
2531.48 1881
2531.95 1904
2532.43 1905
2532.90 1997
2533.38 1982
2533.85 1990
2534.32 1987
2534.80 1943
2535.27 1869
2535.75 1887
2536.22 1903
2536.70 1917
2537.17 1953
2537.65 1941
2538.12 1919
2538.60 1921
2539.07 1924
2539.55 1928
2540.02 1931
2540.50 1899
2540.97 1874
2541.45 1847
2541.92 1878
2542.40 1898
2542.87 1958
2543.35 1899
2543.82 1872
2544.30 1945
2544.77 1857
2545.25 1853
2545.72 1917
2546.20 1964
2546.68 1885
2547.15 1921
2547.63 1974
2548.10 2047
2548.58 2058
2549.05 2094
2549.53 2195
2550.01 2202
2550.48 2206
2550.96 2256
2551.43 2268
2551.91 2245
2552.39 2236
2552.86 2234
2553.34 2245
2553.82 2167
2554.29 2192
2554.77 2200
2555.24 2133
2555.72 2127
2556.20 2103
2556.67 2078
2557.15 2074
2557.63 2019
2558.10 2063
2558.58 1982
2559.06 1951
2559.53 1936
2560.01 1869
2560.49 1825
2560.96 1885
2561.44 1928
2561.92 1909
2562.40 1966
2562.87 1843
2563.35 1897
2563.83 1829
2564.30 1869
2564.78 1853
2565.26 1868
2565.74 1827
2566.21 1876
2566.69 1889
2567.17 1847
2567.65 1876
2568.12 1851
2568.60 1882
2569.08 1913
2569.56 1943
2570.03 1884
2570.51 1889
2570.99 1883
2571.47 1865
2571.95 1850
2572.42 1866
2572.90 1832
2573.38 1841
2573.86 1817
2574.34 1844
2574.81 1936
2575.29 1901
2575.77 1847
2576.25 1830
2576.73 1838
2577.21 1909
2577.68 1889
2578.16 1930
2578.64 1926
2579.12 1878
2579.60 1886
2580.08 1893
2580.56 1819
2581.04 1845
2581.51 1811
2581.99 1780
2582.47 1822
2582.95 1790
2583.43 1788
2583.91 1791
2584.39 1836
2584.87 1738
2585.35 1730
2585.83 1732
2586.31 1790
2586.78 1853
2587.26 1856
2587.74 1882
2588.22 1877
2588.70 1852
2589.18 1851
2589.66 1802
2590.14 1858
2590.62 1867
2591.10 1766
2591.58 1838
2592.06 1859
2592.54 1794
2593.02 1818
2593.50 1803
2593.98 1777
2594.46 1789
2594.94 1855
2595.42 1861
2595.90 1818
2596.38 1765
2596.86 1783
2597.34 1811
2597.82 1778
2598.30 1776
2598.78 1761
2599.26 1790
2599.74 1741
2600.22 1738
2600.70 1746
2601.19 1725
2601.67 1768
2602.15 1829
2602.63 1741
2603.11 1735
2603.59 1765
2604.07 1736
2604.55 1764
2605.03 1754
2605.51 1835
2605.99 1838
2606.48 1882
2606.96 1863
2607.44 1791
2607.92 1803
2608.40 1873
2608.88 1884
2609.36 1859
2609.84 1805
2610.33 1876
2610.81 1878
2611.29 1894
2611.77 1876
2612.25 1836
2612.73 1832
2613.22 1830
2613.70 1778
2614.18 1735
2614.66 1733
2615.14 1788
2615.63 1782
2616.11 1800
2616.59 1808
2617.07 1775
2617.55 1799
2618.04 1754
2618.52 1835
2619.00 1787
2619.48 1810
2619.97 1805
2620.45 1797
2620.93 1824
2621.41 1811
2621.90 1805
2622.38 1775
2622.86 1768
2623.34 1730
2623.83 1808
2624.31 1798
2624.79 1792
2625.27 1734
2625.76 1725
2626.24 1697
2626.72 1782
2627.21 1754
2627.69 1772
2628.17 1765
2628.66 1748
2629.14 1733
2629.62 1758
2630.11 1796
2630.59 1814
2631.07 1742
2631.56 1770
2632.04 1821
2632.52 1812
2633.01 1802
2633.49 1826
2633.97 1803
2634.46 1815
2634.94 1785
2635.43 1787
2635.91 1757
2636.39 1812
2636.88 1787
2637.36 1800
2637.85 1806
2638.33 1768
2638.81 1741
2639.30 1731
2639.78 1734
2640.27 1773
2640.75 1741
2641.24 1770
2641.72 1687
2642.20 1704
2642.69 1731
2643.17 1760
2643.66 1708
2644.14 1703
2644.63 1732
2645.11 1726
2645.60 1668
2646.08 1713
2646.57 1737
2647.05 1701
2647.54 1739
2648.02 1747
2648.51 1778
2648.99 1719
2649.48 1715
2649.96 1793
2650.45 1817
2650.93 1754
2651.42 1782
2651.90 1773
2652.39 1762
2652.87 1789
2653.36 1772
2653.84 1779
2654.33 1704
2654.82 1726
2655.30 1709
2655.79 1727
2656.27 1740
2656.76 1748
2657.24 1769
2657.73 1664
2658.22 1687
2658.70 1738
2659.19 1736
2659.67 1713
2660.16 1714
2660.65 1684
2661.13 1707
2661.62 1727
2662.10 1744
2662.59 1759
2663.08 1789
2663.56 1757
2664.05 1743
2664.54 1784
2665.02 1805
2665.51 1789
2666.00 1844
2666.48 1836
2666.97 1864
2667.46 1848
2667.94 1853
2668.43 1792
2668.92 1739
2669.40 1759
2669.89 1801
2670.38 1838
2670.86 1744
2671.35 1762
2671.84 1820
2672.33 1722
2672.81 1731
2673.30 1822
2673.79 1797
2674.28 1797
2674.76 1887
2675.25 1844
2675.74 1784
2676.23 1751
2676.71 1798
2677.20 1798
2677.69 1770
2678.18 1776
2678.66 1756
2679.15 1718
2679.64 1700
2680.13 1708
2680.62 1718
2681.10 1725
2681.59 1711
2682.08 1745
2682.57 1715
2683.06 1729
2683.54 1698
2684.03 1712
2684.52 1717
2685.01 1687
2685.50 1619
2685.99 1703
2686.47 1748
2686.96 1757
2687.45 1738
2687.94 1793
2688.43 1749
2688.92 1769
2689.41 1769
2689.89 1726
2690.38 1811
2690.87 1798
2691.36 1775
2691.85 1800
2692.34 1775
2692.83 1811
2693.32 1847
2693.81 1820
2694.30 1800
2694.79 1758
2695.27 1887
2695.76 1903
2696.25 1831
2696.74 1804
2697.23 1747
2697.72 1800
2698.21 1838
2698.70 1842
2699.19 1794
2699.68 1707
2700.17 1746
2700.66 1751
2701.15 1770
2701.64 1797
2702.13 1745
2702.62 1772
2703.11 1787
2703.60 1777
2704.09 1727
2704.58 1837
2705.07 1865
2705.56 1785
2706.05 1753
2706.54 1769
2707.03 1783
2707.52 1813
2708.01 1833
2708.50 1819
2708.99 1789
2709.48 1836
2709.97 1843
2710.46 1822
2710.96 1780
2711.45 1733
2711.94 1700
2712.43 1706
2712.92 1742
2713.41 1711
2713.90 1689
2714.39 1767
2714.88 1776
2715.37 1728
2715.86 1754
2716.36 1779
2716.85 1750
2717.34 1751
2717.83 1756
2718.32 1808
2718.81 1817
2719.30 1759
2719.80 1835
2720.29 1841
2720.78 1824
2721.27 1771
2721.76 1810
2722.25 1796
2722.75 1838
2723.24 1848
2723.73 1801
2724.22 1829
2724.71 1858
2725.21 1827
2725.70 1741
2726.19 1767
2726.68 1797
2727.17 1787
2727.67 1794
2728.16 1816
2728.65 1818
2729.14 1800
2729.64 1742
2730.13 1805
2730.62 1791
2731.11 1775
2731.61 1799
2732.10 1794
2732.59 1773
2733.08 1820
2733.58 1777
2734.07 1844
2734.56 1845
2735.05 1777
2735.55 1784
2736.04 1780
2736.53 1857
2737.03 1823
2737.52 1837
2738.01 1795
2738.51 1825
2739.00 1857
2739.49 1866
2739.99 1836
2740.48 1892
2740.97 1808
2741.47 1879
2741.96 1878
2742.45 1843
2742.95 1882
2743.44 1872
2743.93 1832
2744.43 1799
2744.92 1799
2745.42 1755
2745.91 1716
2746.40 1719
2746.90 1782
2747.39 1733
2747.89 1780
2748.38 1755
2748.87 1804
2749.37 1782
2749.86 1787
2750.36 1774
2750.85 1805
2751.34 1750
2751.84 1718
2752.33 1750
2752.83 1778
2753.32 1685
2753.82 1674
2754.31 1717
2754.81 1695
2755.30 1702
2755.80 1703
2756.29 1703
2756.79 1720
2757.28 1706
2757.78 1735
2758.27 1727
2758.77 1719
2759.26 1691
2759.76 1746
2760.25 1773
2760.75 1816
2761.24 1758
2761.74 1742
2762.23 1703
2762.73 1722
2763.22 1742
2763.72 1807
2764.21 1792
2764.71 1732
2765.20 1769
2765.70 1781
2766.20 1789
2766.69 1708
2767.19 1660
2767.68 1681
2768.18 1680
2768.68 1663
2769.17 1650
2769.67 1694
2770.16 1688
2770.66 1651
2771.16 1636
2771.65 1656
2772.15 1693
2772.64 1731
2773.14 1717
2773.64 1729
2774.13 1709
2774.63 1704
2775.13 1688
2775.62 1673
2776.12 1674
2776.62 1667
2777.11 1663
2777.61 1639
2778.11 1636
2778.60 1669
2779.10 1700
2779.60 1705
2780.09 1694
2780.59 1729
2781.09 1730
2781.58 1716
2782.08 1680
2782.58 1642
2783.08 1571
2783.57 1610
2784.07 1650
2784.57 1606
2785.07 1638
2785.56 1651
2786.06 1686
2786.56 1678
2787.06 1698
2787.55 1595
2788.05 1624
2788.55 1609
2789.05 1612
2789.54 1649
2790.04 1620
2790.54 1690
2791.04 1641
2791.54 1624
2792.03 1673
2792.53 1693
2793.03 1686
2793.53 1613
2794.03 1679
2794.52 1716
2795.02 1718
2795.52 1727
2796.02 1683
2796.52 1715
2797.02 1721
2797.51 1727
2798.01 1698
2798.51 1677
2799.01 1655
2799.51 1655
2800.01 1683
2800.51 1702
2801.00 1650
2801.50 1660
2802.00 1659
2802.50 1638
2803.00 1629
2803.50 1673
2804.00 1726
2804.50 1674
2805.00 1715
2805.50 1685
2806.00 1676
2806.49 1685
2806.99 1770
2807.49 1715
2807.99 1719
2808.49 1751
2808.99 1723
2809.49 1759
2809.99 1831
2810.49 1858
2810.99 1829
2811.49 1896
2811.99 1902
2812.49 1954
2812.99 1908
2813.49 1927
2813.99 1884
2814.49 1838
2814.99 1750
2815.49 1703
2815.99 1718
2816.49 1713
2816.99 1658
2817.49 1653
2817.99 1635
2818.49 1644
2818.99 1670
2819.49 1632
2819.99 1618
2820.49 1704
2820.99 1722
2821.49 1698
2821.99 1687
2822.50 1607
2823.00 1709
2823.50 1669
2824.00 1655
2824.50 1684
2825.00 1626
2825.50 1631
2826.00 1622
2826.50 1655
2827.00 1664
2827.50 1578
2828.01 1631
2828.51 1613
2829.01 1645
2829.51 1673
2830.01 1606
2830.51 1587
2831.01 1592
2831.52 1577
2832.02 1583
2832.52 1615
2833.02 1666
2833.52 1663
2834.02 1626
2834.53 1627
2835.03 1648
2835.53 1679
2836.03 1629
2836.53 1625
2837.03 1615
2837.54 1658
2838.04 1688
2838.54 1670
2839.04 1617
2839.55 1586
2840.05 1609
2840.55 1624
2841.05 1624
2841.55 1627
2842.06 1619
2842.56 1637
2843.06 1611
2843.56 1590
2844.07 1627
2844.57 1594
2845.07 1653
2845.58 1701
2846.08 1649
2846.58 1659
2847.08 1688
2847.59 1708
2848.09 1720
2848.59 1721
2849.10 1684
2849.60 1696
2850.10 1766
2850.61 1686
2851.11 1681
2851.61 1676
2852.12 1694
2852.62 1657
2853.12 1673
2853.63 1713
2854.13 1698
2854.63 1697
2855.14 1706
2855.64 1670
2856.14 1584
2856.65 1645
2857.15 1680
2857.66 1632
2858.16 1646
2858.66 1614
2859.17 1583
2859.67 1646
2860.17 1647
2860.68 1663
2861.18 1650
2861.69 1614
2862.19 1644
2862.70 1661
2863.20 1609
2863.70 1604
2864.21 1688
2864.71 1670
2865.22 1662
2865.72 1646
2866.23 1689
2866.73 1690
2867.24 1684
2867.74 1651
2868.25 1634
2868.75 1639
2869.26 1677
2869.76 1707
2870.27 1640
2870.77 1647
2871.28 1664
2871.78 1682
2872.29 1700
2872.79 1730
2873.30 1691
2873.80 1686
2874.31 1685
2874.81 1654
2875.32 1662
2875.82 1687
2876.33 1631
2876.83 1657
2877.34 1704
2877.84 1637
2878.35 1592
2878.86 1616
2879.36 1636
2879.87 1643
2880.37 1608
2880.88 1618
2881.39 1634
2881.89 1676
2882.40 1665
2882.90 1692
2883.41 1663
2883.92 1655
2884.42 1672
2884.93 1722
2885.43 1771
2885.94 1786
2886.45 1817
2886.95 1887
2887.46 1832
2887.97 1836
2888.47 1874
2888.98 1895
2889.49 1875
2889.99 1894
2890.50 1850
2891.01 1851
2891.51 1865
2892.02 1889
2892.53 1953
2893.03 1974
2893.54 1931
2894.05 1935
2894.55 1965
2895.06 1924
2895.57 1992
2896.08 2028
2896.58 2080
2897.09 2057
2897.60 2039
2898.11 2017
2898.61 1951
2899.12 1875
2899.63 1908
2900.13 1907
2900.64 1836
2901.15 1825
2901.66 1806
2902.17 1800
2902.67 1840
2903.18 1832
2903.69 1817
2904.20 1816
2904.70 1779
2905.21 1794
2905.72 1804
2906.23 1804
2906.74 1784
2907.25 1838
2907.75 1927
2908.26 1838
2908.77 1815
2909.28 1839
2909.79 1803
2910.30 1811
2910.80 1767
2911.31 1707
2911.82 1702
2912.33 1695
2912.84 1674
2913.35 1696
2913.86 1654
2914.36 1711
2914.87 1697
2915.38 1714
2915.89 1679
2916.40 1743
2916.91 1720
2917.42 1743
2917.93 1751
2918.44 1780
2918.95 1798
2919.46 1804
2919.96 1796
2920.47 1836
2920.98 1786
2921.49 1819
2922.00 1918
2922.51 1900
2923.02 1945
2923.53 1844
2924.04 1909
2924.55 1817
2925.06 1810
2925.57 1831
2926.08 1815
2926.59 1877
2927.10 1839
2927.61 1857
2928.12 1817
2928.63 1810
2929.14 1800
2929.65 1763
2930.16 1782
2930.67 1753
2931.18 1815
2931.69 1794
2932.20 1710
2932.71 1689
2933.22 1722
2933.73 1719
2934.24 1754
2934.75 1739
2935.26 1727
2935.77 1744
2936.29 1715
2936.80 1750
2937.31 1748
2937.82 1774
2938.33 1806
2938.84 1820
2939.35 1770
2939.86 1806
2940.37 1814
2940.88 1777
2941.39 1822
2941.91 1830
2942.42 1821
2942.93 1788
2943.44 1810
2943.95 1799
2944.46 1808
2944.97 1807
2945.49 1812
2946.00 1750
2946.51 1758
2947.02 1802
2947.53 1739
2948.04 1708
2948.56 1701
2949.07 1719
2949.58 1669
2950.09 1702
2950.60 1648
2951.12 1625
2951.63 1701
2952.14 1766
2952.65 1672
2953.16 1680
2953.68 1705
2954.19 1713
2954.70 1669
2955.21 1769
2955.73 1770
2956.24 1812
2956.75 1857
2957.26 1786
2957.78 1802
2958.29 1828
2958.80 1846
2959.31 1894
2959.83 1885
2960.34 1884
2960.85 1923
2961.36 1855
2961.88 1903
2962.39 1889
2962.90 1905
2963.42 1976
2963.93 1938
2964.44 1927
2964.96 1983
2965.47 1997
2965.98 1969
2966.50 1991
2967.01 1979
2967.52 1995
2968.04 2016
2968.55 1990
2969.06 2037
2969.58 2059
2970.09 2007
2970.60 2027
2971.12 2001
2971.63 1916
2972.15 2003
2972.66 1953
2973.17 1960
2973.69 1899
2974.20 1882
2974.72 1857
2975.23 1839
2975.74 1843
2976.26 1833
2976.77 1860
2977.29 1852
2977.80 1875
2978.31 1913
2978.83 1886
2979.34 1888
2979.86 1922
2980.37 1985
2980.89 1974
2981.40 1982
2981.92 2018
2982.43 2017
2982.95 2057
2983.46 2015
2983.98 2021
2984.49 2045
2985.01 2126
2985.52 2029
2986.04 2058
2986.55 2081
2987.07 2085
2987.58 2151
2988.10 2076
2988.61 2085
2989.13 2210
2989.64 2203
2990.16 2180
2990.67 2156
2991.19 2186
2991.70 2223
2992.22 2157
2992.73 2245
2993.25 2246
2993.77 2248
2994.28 2206
2994.80 2209
2995.31 2224
2995.83 2266
2996.35 2308
2996.86 2373
2997.38 2422
2997.89 2446
2998.41 2638
2998.93 2630
2999.44 2723
2999.96 2683
3000.47 2626
3000.99 2773
3001.51 2719
3002.02 2819
3002.54 3036
3003.06 3216
3003.57 3432
3004.09 3675
3004.61 4256
3005.12 4694
3005.64 5193
3006.16 5637
3006.67 5686
3007.19 5817
3007.71 5625
3008.22 5261
3008.74 4732
3009.26 4286
3009.77 3758
3010.29 3458
3010.81 3149
3011.33 2922
3011.84 2845
3012.36 2672
3012.88 2615
3013.40 2488
3013.91 2464
3014.43 2406
3014.95 2402
3015.47 2361
3015.98 2361
3016.50 2390
3017.02 2386
3017.54 2377
3018.05 2293
3018.57 2284
3019.09 2353
3019.61 2264
3020.13 2255
3020.64 2271
3021.16 2288
3021.68 2282
3022.20 2372
3022.72 2295
3023.23 2351
3023.75 2373
3024.27 2459
3024.79 2481
3025.31 2500
3025.83 2475
3026.34 2462
3026.86 2462
3027.38 2377
3027.90 2367
3028.42 2377
3028.94 2298
3029.46 2225
3029.98 2185
3030.49 2215
3031.01 2210
3031.53 2227
3032.05 2255
3032.57 2156
3033.09 2097
3033.61 2169
3034.13 2130
3034.65 2151
3035.17 2174
3035.68 2213
3036.20 2175
3036.72 2160
3037.24 2192
3037.76 2166
3038.28 2203
3038.80 2198
3039.32 2241
3039.84 2223
3040.36 2214
3040.88 2140
3041.40 2132
3041.92 2182
3042.44 2127
3042.96 2108
3043.48 2122
3044.00 2198
3044.52 2074
3045.04 2129
3045.56 2082
3046.08 2067
3046.60 2071
3047.12 2112
3047.64 2080
3048.16 2054
3048.68 2084
3049.20 2065
3049.72 2132
3050.24 2161
3050.76 2105
3051.28 2042
3051.80 2026
3052.33 2024
3052.85 2037
3053.37 2014
3053.89 2105
3054.41 2069
3054.93 2048
3055.45 2076
3055.97 2020
3056.49 2056
3057.01 2075
3057.54 2079
3058.06 2116
3058.58 2215
3059.10 2199
3059.62 2077
3060.14 2029
3060.66 2077
3061.18 2063
3061.71 2092
3062.23 2093
3062.75 2063
3063.27 2151
3063.79 2173
3064.31 2138
3064.84 2128
3065.36 2154
3065.88 2148
3066.40 2175
3066.92 2168
3067.45 2188
3067.97 2281
3068.49 2331
3069.01 2344
3069.53 2303
3070.06 2282
3070.58 2335
3071.10 2301
3071.62 2292
3072.15 2209
3072.67 2212
3073.19 2201
3073.71 2218
3074.24 2242
3074.76 2189
3075.28 2190
3075.80 2218
3076.33 2304
3076.85 2303
3077.37 2349
3077.90 2354
3078.42 2511
3078.94 2525
3079.46 2587
3079.99 2678
3080.51 2762
3081.03 2798
3081.56 2823
3082.08 2829
3082.60 2939
3083.13 2899
3083.65 2830
3084.17 2868
3084.70 2901
3085.22 2825
3085.74 2751
3086.27 2744
3086.79 2718
3087.31 2627
3087.84 2583
3088.36 2615
3088.89 2541
3089.41 2559
3089.93 2546
3090.46 2629
3090.98 2526
3091.51 2589
3092.03 2650
3092.55 2674
3093.08 2757
3093.60 2746
3094.13 2850
3094.65 2919
3095.18 3098
3095.70 3243
3096.22 3453
3096.75 3606
3097.27 3846
3097.80 3967
3098.32 4091
3098.85 4056
3099.37 4055
3099.90 4094
3100.42 4153
3100.95 4363
3101.47 4778
3102.00 5335
3102.52 6285
3103.05 7448
3103.57 8649
3104.10 9454
3104.62 10244
3105.15 10539
3105.67 10092
3106.20 9246
3106.72 8395
3107.25 7140
3107.77 6184
3108.30 5325
3108.82 4499
3109.35 4020
3109.88 3683
3110.40 3601
3110.93 3498
3111.45 3474
3111.98 3461
3112.50 3413
3113.03 3408
3113.56 3395
3114.08 3305
3114.61 3112
3115.13 3067
3115.66 3016
3116.19 2974
3116.71 2916
3117.24 2893
3117.77 2824
3118.29 2783
3118.82 2744
3119.34 2811
3119.87 2837
3120.40 2935
3120.92 3003
3121.45 3094
3121.98 3162
3122.50 3264
3123.03 3347
3123.56 3380
3124.08 3412
3124.61 3469
3125.14 3335
3125.66 3223
3126.19 3094
3126.72 2932
3127.25 2854
3127.77 2768
3128.30 2678
3128.83 2558
3129.35 2541
3129.88 2478
3130.41 2508
3130.94 2506
3131.46 2471
3131.99 2495
3132.52 2436
3133.05 2477
3133.57 2507
3134.10 2505
3134.63 2517
3135.16 2546
3135.68 2493
3136.21 2520
3136.74 2439
3137.27 2400
3137.80 2388
3138.32 2331
3138.85 2337
3139.38 2288
3139.91 2264
3140.44 2267
3140.97 2324
3141.49 2241
3142.02 2200
3142.55 2310
3143.08 2296
3143.61 2306
3144.14 2189
3144.66 2206
3145.19 2207
3145.72 2135
3146.25 2140
3146.78 2176
3147.31 2191
3147.84 2133
3148.36 2152
3148.89 2147
3149.42 2071
3149.95 2117
3150.48 2124
3151.01 2120
3151.54 2044
3152.07 2138
3152.60 2096
3153.13 2114
3153.66 2091
3154.19 2089
3154.71 2146
3155.24 2111
3155.77 2086
3156.30 2049
3156.83 2101
3157.36 2121
3157.89 2140
3158.42 2137
3158.95 2095
3159.48 2057
3160.01 2132
3160.54 2162
3161.07 2074
3161.60 2087
3162.13 2123
3162.66 2123
3163.19 2081
3163.72 2044
3164.25 2029
3164.78 2029
3165.31 2015
3165.84 1993
3166.37 1965
3166.90 1954
3167.43 1889
3167.96 1928
3168.49 1936
3169.02 1905
3169.56 1881
3170.09 1910
3170.62 1929
3171.15 1887
3171.68 1839
3172.21 1919
3172.74 1937
3173.27 1972
3173.80 1965
3174.33 1943
3174.86 2000
3175.40 1958
3175.93 1959
3176.46 2046
3176.99 1994
3177.52 1990
3178.05 2004
3178.58 1922
3179.11 1932
3179.65 1847
3180.18 1870
3180.71 1941
3181.24 1898
3181.77 1919
3182.30 1871
3182.84 1831
3183.37 1821
3183.90 1878
3184.43 1860
3184.96 1818
3185.49 1849
3186.03 1866
3186.56 1842
3187.09 1845
3187.62 1846
3188.16 1899
3188.69 1859
3189.22 1900
3189.75 1909
3190.28 1928
3190.82 1936
3191.35 1925
3191.88 1921
3192.41 1942
3192.95 1917
3193.48 1914
3194.01 1927
3194.55 1941
3195.08 1889
3195.61 1957
3196.14 1980
3196.68 1939
3197.21 1877
3197.74 1928
3198.28 1899
3198.81 1942
3199.34 1939
3199.87 1950
3200.41 1953
3200.94 1939
3201.47 1891
3202.01 1988
3202.54 2001
3203.07 1952
3203.61 2018
3204.14 2028
3204.68 2014
3205.21 2033
3205.74 2127
3206.28 2068
3206.81 2102
3207.34 2122
3207.88 2177
3208.41 2211
3208.95 2255
3209.48 2262
3210.01 2373
3210.55 2349
3211.08 2377
3211.62 2439
3212.15 2380
3212.68 2450
3213.22 2417
3213.75 2367
3214.29 2313
3214.82 2313
3215.36 2277
3215.89 2212
3216.42 2177
3216.96 2133
3217.49 2070
3218.03 2007
3218.56 2002
3219.10 2021
3219.63 2030
3220.17 2035
3220.70 1976
3221.24 1976
3221.77 2012
3222.31 2025
3222.84 2082
3223.38 2131
3223.91 2137
3224.45 2202
3224.98 2256
3225.52 2323
3226.05 2366
3226.59 2389
3227.12 2393
3227.66 2430
3228.20 2439
3228.73 2391
3229.27 2390
3229.80 2386
3230.34 2308
3230.87 2297
3231.41 2338
3231.95 2431
3232.48 2480
3233.02 2483
3233.55 2461
3234.09 2560
3234.63 2561
3235.16 2564
3235.70 2654
3236.23 2617
3236.77 2658
3237.31 2699
3237.84 2772
3238.38 2737
3238.92 2747
3239.45 2747
3239.99 2797
3240.53 2760
3241.06 2799
3241.60 2659
3242.14 2701
3242.67 2739
3243.21 2688
3243.75 2618
3244.28 2710
3244.82 2755
3245.36 2799
3245.89 2846
3246.43 2948
3246.97 2951
3247.50 3028
3248.04 3028
3248.58 3084
3249.12 3143
3249.65 3253
3250.19 3442
3250.73 3556
3251.27 3849
3251.80 4292
3252.34 4919
3252.88 5804
3253.42 6608
3253.95 7161
3254.49 7658
3255.03 7586
3255.57 7367
3256.10 7059
3256.64 6400
3257.18 5709
3257.72 5015
3258.26 4648
3258.79 4137
3259.33 3922
3259.87 3717
3260.41 3660
3260.95 3696
3261.49 3763
3262.02 3872
3262.56 4005
3263.10 4088
3263.64 4227
3264.18 4261
3264.72 4219
3265.25 4281
3265.79 4297
3266.33 4471
3266.87 4621
3267.41 4793
3267.95 4881
3268.49 4845
3269.03 4858
3269.56 4935
3270.10 4704
3270.64 4456
3271.18 4138
3271.72 3915
3272.26 3908
3272.80 3787
3273.34 3809
3273.88 3764
3274.42 3796
3274.96 3698
3275.50 3616
3276.04 3580
3276.57 3528
3277.11 3503
3277.65 3341
3278.19 3332
3278.73 3272
3279.27 3243
3279.81 3274
3280.35 3365
3280.89 3346
3281.43 3302
3281.97 3319
3282.51 3398
3283.05 3390
3283.59 3367
3284.13 3276
3284.67 3328
3285.21 3406
3285.75 3533
3286.29 3549
3286.83 3520
3287.37 3431
3287.91 3503
3288.46 3570
3289.00 3526
3289.54 3493
3290.08 3529
3290.62 3696
3291.16 3694
3291.70 3749
3292.24 3848
3292.78 4056
3293.32 4289
3293.86 4419
3294.40 4519
3294.94 4732
3295.49 4955
3296.03 5098
3296.57 5288
3297.11 5282
3297.65 5339
3298.19 5179
3298.73 5055
3299.27 4758
3299.82 4638
3300.36 4523
3300.90 4303
3301.44 4234
3301.98 4068
3302.52 3872
3303.07 3853
3303.61 3833
3304.15 3781
3304.69 3749
3305.23 3715
3305.77 3761
3306.32 3848
3306.86 3877
3307.40 3844
3307.94 3919
3308.49 3896
3309.03 3941
3309.57 4011
3310.11 4120
3310.65 4225
3311.20 4501
3311.74 4549
3312.28 4463
3312.82 4405
3313.37 4419
3313.91 4383
3314.45 4381
3314.99 4445
3315.54 4442
3316.08 4501
3316.62 4654
3317.17 4881
3317.71 4968
3318.25 5272
3318.79 5635
3319.34 5896
3319.88 6243
3320.42 6539
3320.97 6745
3321.51 6921
3322.05 6880
3322.60 6722
3323.14 6628
3323.68 6448
3324.23 6307
3324.77 6134
3325.31 5954
3325.86 5713
3326.40 5718
3326.94 5593
3327.49 5433
3328.03 5344
3328.58 5360
3329.12 5287
3329.66 5386
3330.21 5499
3330.75 5493
3331.30 5773
3331.84 6207
3332.38 7093
3332.93 8384
3333.47 10298
3334.02 13215
3334.56 17318
3335.10 21613
3335.65 26254
3336.19 30535
3336.74 33843
3337.28 36128
3337.83 36345
3338.37 35050
3338.92 32904
3339.46 29875
3340.01 26119
3340.55 22345
3341.10 18608
3341.64 15478
3342.18 12855
3342.73 10685
3343.27 8968
3343.82 7528
3344.36 6570
3344.91 6014
3345.46 5530
3346.00 5185
3346.55 4919
3347.09 4812
3347.64 4748
3348.18 4673
3348.73 4614
3349.27 4602
3349.82 4624
3350.36 4626
3350.91 4717
3351.46 4806
3352.00 4773
3352.55 4771
3353.09 4850
3353.64 4782
3354.18 4635
3354.73 4591
3355.28 4503
3355.82 4414
3356.37 4193
3356.91 4158
3357.46 4127
3358.01 4105
3358.55 4068
3359.10 4144
3359.65 4200
3360.19 4134
3360.74 4170
3361.28 4186
3361.83 4158
3362.38 4254
3362.92 4415
3363.47 4564
3364.02 4625
3364.56 4608
3365.11 4672
3365.66 4666
3366.20 4644
3366.75 4557
3367.30 4526
3367.85 4413
3368.39 4349
3368.94 4305
3369.49 4191
3370.03 4254
3370.58 4243
3371.13 4327
3371.68 4626
3372.22 4860
3372.77 5267
3373.32 5861
3373.87 6431
3374.41 6915
3374.96 7285
3375.51 7538
3376.06 7554
3376.60 7395
3377.15 7050
3377.70 6613
3378.25 6095
3378.79 5617
3379.34 5148
3379.89 4774
3380.44 4403
3380.99 4096
3381.53 3888
3382.08 3627
3382.63 3577
3383.18 3521
3383.73 3444
3384.28 3330
3384.82 3290
3385.37 3239
3385.92 3159
3386.47 3103
3387.02 3009
3387.57 2932
3388.12 3014
3388.66 2957
3389.21 2908
3389.76 2907
3390.31 2889
3390.86 2889
3391.41 2874
3391.96 2886
3392.51 2866
3393.05 2833
3393.60 2876
3394.15 2869
3394.70 2843
3395.25 2820
3395.80 2865
3396.35 2927
3396.90 3090
3397.45 3138
3398.00 3261
3398.55 3337
3399.10 3424
3399.65 3397
3400.20 3476
3400.75 3471
3401.30 3390
3401.85 3285
3402.40 3231
3402.95 3096
3403.50 3017
3404.05 2891
3404.59 2838
3405.14 2782
3405.70 2696
3406.25 2653
3406.80 2576
3407.35 2564
3407.90 2630
3408.45 2612
3409.00 2619
3409.55 2739
3410.10 2819
3410.65 2943
3411.20 3058
3411.75 3163
3412.30 3333
3412.85 3507
3413.40 3640
3413.95 3622
3414.50 3585
3415.05 3459
3415.60 3336
3416.15 3253
3416.71 3328
3417.26 3154
3417.81 3120
3418.36 3029
3418.91 2904
3419.46 2878
3420.01 2914
3420.56 2830
3421.11 2682
3421.67 2617
3422.22 2657
3422.77 2603
3423.32 2518
3423.87 2488
3424.42 2427
3424.98 2539
3425.53 2522
3426.08 2544
3426.63 2495
3427.18 2567
3427.73 2484
3428.29 2430
3428.84 2380
3429.39 2309
3429.94 2275
3430.49 2274
3431.05 2261
3431.60 2209
3432.15 2234
3432.70 2201
3433.25 2217
3433.81 2247
3434.36 2280
3434.91 2254
3435.46 2300
3436.02 2322
3436.57 2313
3437.12 2396
3437.67 2312
3438.23 2326
3438.78 2392
3439.33 2384
3439.89 2365
3440.44 2409
3440.99 2379
3441.54 2329
3442.10 2256
3442.65 2322
3443.20 2269
3443.76 2255
3444.31 2211
3444.86 2222
3445.42 2175
3445.97 2185
3446.52 2166
3447.08 2161
3447.63 2134
3448.18 2150
3448.74 2128
3449.29 2139
3449.84 2087
3450.40 2041
3450.95 2094
3451.50 2096
3452.06 2086
3452.61 2148
3453.17 2117
3453.72 2136
3454.27 2081
3454.83 2126
3455.38 2147
3455.94 2154
3456.49 2150
3457.04 2134
3457.60 2095
3458.15 2085
3458.71 2072
3459.26 2095
3459.82 2110
3460.37 2054
3460.93 2079
3461.48 2197
3462.03 2137
3462.59 2134
3463.14 2164
3463.70 2148
3464.25 2180
3464.81 2179
3465.36 2138
3465.92 2195
3466.47 2228
3467.03 2233
3467.58 2249
3468.14 2218
3468.69 2263
3469.25 2246
3469.80 2289
3470.36 2296
3470.91 2385
3471.47 2385
3472.02 2504
3472.58 2460
3473.14 2485
3473.69 2451
3474.25 2494
3474.80 2467
3475.36 2483
3475.91 2425
3476.47 2381
3477.03 2381
3477.58 2371
3478.14 2407
3478.69 2459
3479.25 2553
3479.80 2477
3480.36 2564
3480.92 2623
3481.47 2648
3482.03 2681
3482.59 2660
3483.14 2680
3483.70 2818
3484.25 2835
3484.81 2869
3485.37 3051
3485.92 2917
3486.48 3032
3487.04 3043
3487.59 3021
3488.15 3075
3488.71 3129
3489.26 3288
3489.82 3670
3490.38 4021
3490.93 4658
3491.49 5670
3492.05 6780
3492.61 8144
3493.16 9413
3493.72 10259
3494.28 10200
3494.83 9769
3495.39 8932
3495.95 7947
3496.51 6723
3497.06 5893
3497.62 5049
3498.18 4463
3498.74 4176
3499.29 3749
3499.85 3662
3500.41 3568
3500.97 3432
3501.52 3436
3502.08 3467
3502.64 3453
3503.20 3512
3503.76 3567
3504.31 3700
3504.87 3704
3505.43 3894
3505.99 4014
3506.55 4043
3507.10 4074
3507.66 4028
3508.22 3876
3508.78 3789
3509.34 3568
3509.90 3569
3510.45 3484
3511.01 3444
3511.57 3447
3512.13 3441
3512.69 3464
3513.25 3379
3513.81 3262
3514.36 3129
3514.92 3093
3515.48 2959
3516.04 2751
3516.60 2642
3517.16 2541
3517.72 2400
3518.28 2378
3518.84 2368
3519.40 2388
3519.95 2388
3520.51 2400
3521.07 2407
3521.63 2387
3522.19 2448
3522.75 2400
3523.31 2495
3523.87 2567
3524.43 2575
3524.99 2620
3525.55 2462
3526.11 2399
3526.67 2355
3527.23 2424
3527.79 2331
3528.35 2368
3528.91 2334
3529.47 2404
3530.03 2355
3530.59 2377
3531.15 2402
3531.71 2385
3532.27 2345
3532.83 2338
3533.39 2386
3533.95 2270
3534.51 2254
3535.07 2269
3535.63 2187
3536.19 2172
3536.75 2206
3537.31 2198
3537.87 2178
3538.43 2118
3538.99 2129
3539.56 2136
3540.12 2098
3540.68 2121
3541.24 2106
3541.80 2165
3542.36 2121
3542.92 2090
3543.48 2158
3544.04 2115
3544.60 2155
3545.17 2209
3545.73 2108
3546.29 2134
3546.85 2067
3547.41 2117
3547.97 2048
3548.53 1965
3549.10 2028
3549.66 2046
3550.22 2033
3550.78 2027
3551.34 1956
3551.90 1919
3552.47 1891
3553.03 1878
3553.59 1897
3554.15 1808
3554.71 1855
3555.28 1822
3555.84 1768
3556.40 1783
3556.96 1778
3557.52 1779
3558.09 1769
3558.65 1866
3559.21 1866
3559.77 1849
3560.34 1870
3560.90 1867
3561.46 1826
3562.02 1859
3562.59 1837
3563.15 1827
3563.71 1850
3564.27 1920
3564.84 1876
3565.40 1832
3565.96 1820
3566.52 1874
3567.09 1859
3567.65 1893
3568.21 1842
3568.78 1845
3569.34 1867
3569.90 1847
3570.47 1807
3571.03 1717
3571.59 1747
3572.16 1768
3572.72 1822
3573.28 1745
3573.85 1762
3574.41 1800
3574.97 1888
3575.54 1857
3576.10 1933
3576.66 1966
3577.23 2076
3577.79 2094
3578.36 2159
3578.92 2226
3579.48 2248
3580.05 2166
3580.61 2092
3581.18 2068
3581.74 2091
3582.30 2009
3582.87 1908
3583.43 1901
3584.00 1855
3584.56 1862
3585.13 1817
3585.69 1836
3586.25 1769
3586.82 1757
3587.38 1733
3587.95 1711
3588.51 1713
3589.08 1650
3589.64 1672
3590.21 1666
3590.77 1677
3591.34 1631
3591.90 1627
3592.47 1672
3593.03 1646
3593.60 1604
3594.16 1629
3594.73 1605
3595.29 1560
3595.86 1627
3596.42 1603
3596.99 1639
3597.55 1699
3598.12 1583
3598.68 1684
3599.25 1676
3599.82 1667
3600.38 1637
3600.95 1564
3601.51 1584
3602.08 1589
3602.64 1602
3603.21 1555
3603.78 1553
3604.34 1520
3604.91 1590
3605.47 1563
3606.04 1534
3606.61 1570
3607.17 1474
3607.74 1493
3608.30 1488
3608.87 1511
3609.44 1532
3610.00 1492
3610.57 1538
3611.14 1544
3611.70 1497
3612.27 1538
3612.83 1626
3613.40 1520
3613.97 1476
3614.53 1487
3615.10 1583
3615.67 1605
3616.23 1590
3616.80 1594
3617.37 1548
3617.94 1519
3618.50 1614
3619.07 1611
3619.64 1630
3620.20 1647
3620.77 1668
3621.34 1659
3621.91 1613
3622.47 1622
3623.04 1642
3623.61 1635
3624.18 1529
3624.74 1559
3625.31 1555
3625.88 1538
3626.45 1581
3627.01 1524
3627.58 1491
3628.15 1482
3628.72 1501
3629.28 1548
3629.85 1522
3630.42 1528
3630.99 1514
3631.56 1411
3632.12 1467
3632.69 1482
3633.26 1507
3633.83 1555
3634.40 1560
3634.96 1511
3635.53 1530
3636.10 1587
3636.67 1518
3637.24 1553
3637.81 1544
3638.38 1553
3638.94 1583
3639.51 1576
3640.08 1498
3640.65 1513
3641.22 1537
3641.79 1568
3642.36 1574
3642.93 1543
3643.49 1537
3644.06 1590
3644.63 1579
3645.20 1538
3645.77 1554
3646.34 1526
3646.91 1539
3647.48 1541
3648.05 1540
3648.62 1558
3649.19 1586
3649.76 1547
3650.33 1582
3650.90 1541
3651.46 1558
3652.03 1634
3652.60 1671
3653.17 1740
3653.74 1782
3654.31 1815
3654.88 1855
3655.45 1893
3656.02 1840
3656.59 1770
3657.16 1752
3657.73 1752
3658.30 1705
3658.87 1666
3659.44 1749
3660.01 1828
3660.58 1789
3661.15 1743
3661.72 1769
3662.30 1760
3662.87 1804
3663.44 1769
3664.01 1782
3664.58 1783
3665.15 1871
3665.72 1925
3666.29 2067
3666.86 2112
3667.43 2157
3668.00 2216
3668.57 2159
3669.14 2075
3669.71 1988
3670.29 1961
3670.86 1861
3671.43 1797
3672.00 1826
3672.57 1775
3673.14 1795
3673.71 1664
3674.28 1723
3674.86 1759
3675.43 1812
3676.00 1726
3676.57 1728
3677.14 1769
3677.71 1795
3678.28 1767
3678.86 1811
3679.43 1831
3680.00 1822
3680.57 1814
3681.14 1786
3681.72 1788
3682.29 1807
3682.86 1751
3683.43 1655
3684.00 1637
3684.58 1653
3685.15 1620
3685.72 1622
3686.29 1604
3686.87 1667
3687.44 1661
3688.01 1641
3688.58 1598
3689.16 1600
3689.73 1678
3690.30 1681
3690.87 1674
3691.45 1672
3692.02 1690
3692.59 1688
3693.16 1700
3693.74 1701
3694.31 1681
3694.88 1626
3695.46 1536
3696.03 1555
3696.60 1528
3697.17 1566
3697.75 1553
3698.32 1535
3698.89 1548
3699.47 1557
3700.04 1519
3700.61 1541
3701.19 1552
3701.76 1518
3702.34 1544
3702.91 1548
3703.48 1545
3704.06 1529
3704.63 1548
3705.20 1561
3705.78 1536
3706.35 1549
3706.93 1572
3707.50 1573
3708.07 1605
3708.65 1646
3709.22 1610
3709.80 1516
3710.37 1556
3710.94 1555
3711.52 1580
3712.09 1556
3712.67 1543
3713.24 1577
3713.82 1498
3714.39 1481
3714.96 1529
3715.54 1522
3716.11 1457
3716.69 1467
3717.26 1560
3717.84 1497
3718.41 1430
3718.99 1449
3719.56 1470
3720.14 1478
3720.71 1399
3721.29 1400
3721.86 1393
3722.44 1461
3723.01 1391
3723.59 1342
3724.16 1398
3724.74 1435
3725.31 1446
3725.89 1444
3726.46 1467
3727.04 1435
3727.61 1413
3728.19 1469
3728.77 1446
3729.34 1401
3729.92 1449
3730.49 1443
3731.07 1485
3731.64 1428
3732.22 1398
3732.80 1469
3733.37 1481
3733.95 1497
3734.52 1466
3735.10 1544
3735.68 1481
3736.25 1561
3736.83 1555
3737.40 1510
3737.98 1420
3738.56 1496
3739.13 1531
3739.71 1508
3740.29 1425
3740.86 1395
3741.44 1425
3742.02 1417
3742.59 1403
3743.17 1362
3743.75 1420
3744.32 1410
3744.90 1417
3745.48 1426
3746.05 1385
3746.63 1371
3747.21 1448
3747.78 1442
3748.36 1374
3748.94 1380
3749.52 1351
3750.09 1365
3750.67 1406
3751.25 1382
3751.83 1395
3752.40 1413
3752.98 1419
3753.56 1409
3754.14 1337
3754.71 1391
3755.29 1425
3755.87 1444
3756.45 1355
3757.02 1378
3757.60 1370
3758.18 1349
3758.76 1371
3759.34 1377
3759.91 1421
3760.49 1452
3761.07 1413
3761.65 1413
3762.23 1408
3762.80 1364
3763.38 1425
3763.96 1446
3764.54 1412
3765.12 1405
3765.70 1394
3766.27 1388
3766.85 1361
3767.43 1412
3768.01 1407
3768.59 1427
3769.17 1351
3769.75 1383
3770.32 1327
3770.90 1382
3771.48 1436
3772.06 1397
3772.64 1400
3773.22 1434
3773.80 1439
3774.38 1419
3774.96 1422
3775.54 1406
3776.11 1407
3776.69 1462
3777.27 1447
3777.85 1356
3778.43 1341
3779.01 1329
3779.59 1394
3780.17 1397
3780.75 1380
3781.33 1407
3781.91 1404
3782.49 1403
3783.07 1332
3783.65 1330
3784.23 1384
3784.81 1412
3785.39 1343
3785.97 1345
3786.55 1386
3787.13 1401
3787.71 1356
3788.29 1406
3788.87 1382
3789.45 1403
3790.03 1385
3790.61 1387
3791.19 1377
3791.77 1364
3792.35 1358
3792.93 1390
3793.51 1317
3794.09 1357
3794.67 1359
3795.25 1369
3795.83 1419
3796.42 1419
3797.00 1437
3797.58 1394
3798.16 1455
3798.74 1445
3799.32 1432
3799.90 1373
3800.48 1415
3801.06 1468
3801.64 1490
3802.23 1507
3802.81 1456
3803.39 1492
3803.97 1485
3804.55 1560
3805.13 1528
3805.71 1540
3806.30 1501
3806.88 1482
3807.46 1535
3808.04 1552
3808.62 1528
3809.20 1558
3809.79 1624
3810.37 1699
3810.95 1772
3811.53 1654
3812.11 1664
3812.70 1691
3813.28 1610
3813.86 1592
3814.44 1614
3815.02 1588
3815.61 1643
3816.19 1587
3816.77 1653
3817.35 1639
3817.94 1599
3818.52 1519
3819.10 1568
3819.68 1601
3820.27 1554
3820.85 1495
3821.43 1475
3822.01 1525
3822.60 1565
3823.18 1614
3823.76 1559
3824.35 1587
3824.93 1540
3825.51 1577
3826.09 1534
3826.68 1583
3827.26 1544
3827.84 1566
3828.43 1536
3829.01 1547
3829.59 1522
3830.18 1527
3830.76 1568
3831.34 1591
3831.93 1571
3832.51 1529
3833.09 1535
3833.68 1480
3834.26 1548
3834.85 1578
3835.43 1513
3836.01 1452
3836.60 1443
3837.18 1442
3837.76 1429
3838.35 1446
3838.93 1443
3839.52 1437
3840.10 1449
3840.69 1433
3841.27 1322
3841.85 1350
3842.44 1395
3843.02 1411
3843.61 1419
3844.19 1376
3844.78 1394
3845.36 1391
3845.94 1396
3846.53 1398
3847.11 1345
3847.70 1434
3848.28 1449
3848.87 1450
3849.45 1466
3850.04 1403
3850.62 1365
3851.21 1426
3851.79 1428
3852.38 1389
3852.96 1381
3853.55 1390
3854.13 1415
3854.72 1356
3855.30 1373
3855.89 1385
3856.47 1407
3857.06 1393
3857.65 1428
3858.23 1416
3858.82 1379
3859.40 1436
3859.99 1449
3860.57 1456
3861.16 1424
3861.74 1425
3862.33 1445
3862.92 1473
3863.50 1491
3864.09 1453
3864.67 1532
3865.26 1514
3865.85 1489
3866.43 1484
3867.02 1478
3867.60 1439
3868.19 1437
3868.78 1467
3869.36 1422
3869.95 1367
3870.54 1406
3871.12 1432
3871.71 1448
3872.30 1352
3872.88 1372
3873.47 1378
3874.06 1454
3874.64 1390
3875.23 1412
3875.82 1406
3876.40 1383
3876.99 1405
3877.58 1389
3878.16 1360
3878.75 1352
3879.34 1378
3879.93 1382
3880.51 1388
3881.10 1322
3881.69 1319
3882.27 1347
3882.86 1402
3883.45 1334
3884.04 1301
3884.62 1315
3885.21 1309
3885.80 1363
3886.39 1389
3886.97 1406
3887.56 1450
3888.15 1440
3888.74 1391
3889.33 1369
3889.91 1431
3890.50 1421
3891.09 1450
3891.68 1423
3892.27 1398
3892.85 1413
3893.44 1393
3894.03 1340
3894.62 1382
3895.21 1334
3895.80 1309
3896.38 1365
3896.97 1353
3897.56 1362
3898.15 1375
3898.74 1352
3899.33 1329
3899.91 1320
3900.50 1326
3901.09 1327
3901.68 1364
3902.27 1371
3902.86 1363
3903.45 1374
3904.04 1402
3904.63 1344
3905.21 1348
3905.80 1350
3906.39 1392
3906.98 1433
3907.57 1381
3908.16 1409
3908.75 1461
3909.34 1413
3909.93 1400
3910.52 1374
3911.11 1399
3911.70 1414
3912.29 1347
3912.88 1298
3913.47 1341
3914.06 1315
3914.65 1346
3915.24 1352
3915.83 1342
3916.42 1326
3917.01 1353
3917.60 1338
3918.19 1330
3918.78 1332
3919.37 1385
3919.96 1386
3920.55 1373
3921.14 1350
3921.73 1355
3922.32 1366
3922.91 1374
3923.50 1336
3924.09 1322
3924.68 1290
3925.27 1251
3925.86 1307
3926.45 1335
3927.04 1338
3927.63 1305
3928.22 1337
3928.81 1352
3929.40 1347
3930.00 1306
3930.59 1328
3931.18 1334
3931.77 1313
3932.36 1313
3932.95 1295
3933.54 1301
3934.13 1315
3934.72 1285
3935.32 1320
3935.91 1282
3936.50 1266
3937.09 1278
3937.68 1263
3938.27 1289
3938.86 1265
3939.46 1270
3940.05 1295
3940.64 1263
3941.23 1321
3941.82 1354
3942.41 1370
3943.01 1390
3943.60 1308
3944.19 1312
3944.78 1323
3945.37 1374
3945.97 1346
3946.56 1310
3947.15 1273
3947.74 1327
3948.34 1295
3948.93 1281
3949.52 1294
3950.11 1303
3950.71 1290
3951.30 1341
3951.89 1303
3952.48 1320
3953.08 1307
3953.67 1307
3954.26 1325
3954.85 1355
3955.45 1343
3956.04 1344
3956.63 1430
3957.23 1434
3957.82 1449
3958.41 1460
3959.00 1442
3959.60 1462
3960.19 1448
3960.78 1482
3961.38 1444
3961.97 1370
3962.56 1392
3963.16 1420
3963.75 1456
3964.34 1454
3964.94 1445
3965.53 1496
3966.13 1556
3966.72 1601
3967.31 1568
3967.91 1612
3968.50 1677
3969.09 1704
3969.69 1669
3970.28 1640
3970.88 1664
3971.47 1617
3972.06 1534
3972.66 1577
3973.25 1525
3973.85 1505
3974.44 1480
3975.04 1574
3975.63 1587
3976.22 1541
3976.82 1592
3977.41 1725
3978.01 1835
3978.60 1822
3979.20 1816
3979.79 1778
3980.39 1683
3980.98 1686
3981.58 1652
3982.17 1571
3982.77 1540
3983.36 1579
3983.96 1545
3984.55 1542
3985.15 1464
3985.74 1529
3986.34 1521
3986.93 1539
3987.53 1532
3988.12 1541
3988.72 1525
3989.31 1575
3989.91 1586
3990.50 1597
3991.10 1569
3991.69 1530
3992.29 1551
3992.89 1510
3993.48 1499
3994.08 1508
3994.67 1519
3995.27 1524
3995.86 1521
3996.46 1530
3997.06 1530
3997.65 1512
3998.25 1469
3998.84 1507
3999.44 1518
4000.04 1523
4000.63 1537
4001.23 1533
4001.83 1550
4002.42 1507
4003.02 1536
4003.61 1521
4004.21 1451
4004.81 1493
4005.40 1515
4006.00 1472
4006.60 1448
4007.19 1493
4007.79 1450
4008.39 1429
4008.98 1373
4009.58 1435
4010.18 1421
4010.77 1423
4011.37 1437
4011.97 1472
4012.57 1428
4013.16 1489
4013.76 1453
4014.36 1493
4014.95 1468
4015.55 1506
4016.15 1529
4016.75 1532
4017.34 1464
4017.94 1480
4018.54 1503
4019.14 1514
4019.73 1561
4020.33 1548
4020.93 1576
4021.53 1644
4022.13 1647
4022.72 1605
4023.32 1578
4023.92 1499
4024.52 1482
4025.12 1451
4025.71 1513
4026.31 1476
4026.91 1539
4027.51 1569
4028.11 1531
4028.70 1581
4029.30 1600
4029.90 1651
4030.50 1679
4031.10 1698
4031.70 1651
4032.30 1685
4032.89 1665
4033.49 1641
4034.09 1634
4034.69 1622
4035.29 1630
4035.89 1515
4036.49 1541
4037.09 1504
4037.68 1519
4038.28 1488
4038.88 1460
4039.48 1476
4040.08 1436
4040.68 1473
4041.28 1395
4041.88 1370
4042.48 1434
4043.08 1446
4043.68 1400
4044.28 1352
4044.88 1357
4045.48 1370
4046.07 1337
4046.67 1355
4047.27 1344
4047.87 1373
4048.47 1309
4049.07 1331
4049.67 1307
4050.27 1352
4050.87 1345
4051.47 1331
4052.07 1328
4052.67 1326
4053.27 1343
4053.87 1333
4054.47 1353
4055.07 1322
4055.67 1293
4056.27 1277
4056.88 1335
4057.48 1308
4058.08 1298
4058.68 1286
4059.28 1318
4059.88 1269
4060.48 1317
4061.08 1259
4061.68 1278
4062.28 1308
4062.88 1287
4063.48 1315
4064.08 1328
4064.68 1317
4065.29 1307
4065.89 1321
4066.49 1313
4067.09 1367
4067.69 1363
4068.29 1320
4068.89 1378
4069.49 1347
4070.10 1301
4070.70 1308
4071.30 1311
4071.90 1276
4072.50 1305
4073.10 1337
4073.70 1283
4074.31 1281
4074.91 1280
4075.51 1255
4076.11 1270
4076.71 1263
4077.32 1298
4077.92 1293
4078.52 1284
4079.12 1273
4079.72 1198
4080.33 1227
4080.93 1289
4081.53 1237
4082.13 1221
4082.73 1206
4083.34 1233
4083.94 1269
4084.54 1247
4085.14 1234
4085.75 1241
4086.35 1261
4086.95 1179
4087.55 1210
4088.16 1245
4088.76 1245
4089.36 1291
4089.97 1270
4090.57 1265
4091.17 1224
4091.77 1236
4092.38 1282
4092.98 1240
4093.58 1234
4094.19 1261
4094.79 1226
4095.39 1238
4096.00 1253
4096.60 1275
4097.20 1301
4097.81 1259
4098.41 1273
4099.01 1293
4099.62 1238
4100.22 1284
4100.82 1334
4101.43 1295
4102.03 1261
4102.64 1289
4103.24 1323
4103.84 1254
4104.45 1302
4105.05 1275
4105.65 1231
4106.26 1291
4106.86 1245
4107.47 1222
4108.07 1208
4108.68 1233
4109.28 1246
4109.88 1228
4110.49 1212
4111.09 1196
4111.70 1193
4112.30 1244
4112.91 1225
4113.51 1243
4114.12 1250
4114.72 1230
4115.32 1226
4115.93 1161
4116.53 1197
4117.14 1231
4117.74 1193
4118.35 1215
4118.95 1230
4119.56 1196
4120.16 1223
4120.77 1191
4121.37 1241
4121.98 1282
4122.58 1226
4123.19 1211
4123.80 1209
4124.40 1195
4125.01 1244
4125.61 1219
4126.22 1193
4126.82 1174
4127.43 1199
4128.03 1215
4128.64 1181
4129.25 1162
4129.85 1212
4130.46 1189
4131.06 1202
4131.67 1198
4132.27 1221
4132.88 1232
4133.49 1166
4134.09 1229
4134.70 1231
4135.31 1203
4135.91 1250
4136.52 1259
4137.12 1253
4137.73 1276
4138.34 1276
4138.94 1267
4139.55 1242
4140.16 1241
4140.76 1250
4141.37 1273
4141.98 1261
4142.58 1246
4143.19 1281
4143.80 1242
4144.40 1258
4145.01 1273
4145.62 1247
4146.22 1261
4146.83 1234
4147.44 1226
4148.05 1216
4148.65 1253
4149.26 1169
4149.87 1154
4150.47 1177
4151.08 1199
4151.69 1186
4152.30 1164
4152.90 1175
4153.51 1149
4154.12 1182
4154.73 1164
4155.33 1189
4155.94 1213
4156.55 1168
4157.16 1231
4157.76 1194
4158.37 1189
4158.98 1262
4159.59 1223
4160.20 1246
4160.80 1252
4161.41 1269
4162.02 1260
4162.63 1232
4163.24 1221
4163.85 1232
4164.45 1229
4165.06 1175
4165.67 1199
4166.28 1197
4166.89 1209
4167.50 1217
4168.10 1258
4168.71 1241
4169.32 1253
4169.93 1238
4170.54 1247
4171.15 1272
4171.76 1286
4172.37 1246
4172.97 1237
4173.58 1280
4174.19 1235
4174.80 1218
4175.41 1216
4176.02 1234
4176.63 1232
4177.24 1211
4177.85 1230
4178.46 1235
4179.07 1241
4179.68 1225
4180.29 1190
4180.90 1172
4181.50 1227
4182.11 1242
4182.72 1218
4183.33 1252
4183.94 1288
4184.55 1266
4185.16 1307
4185.77 1229
4186.38 1242
4186.99 1197
4187.60 1241
4188.21 1244
4188.82 1285
4189.43 1256
4190.04 1250
4190.65 1242
4191.26 1226
4191.87 1230
4192.48 1217
4193.09 1208
4193.71 1216
4194.32 1234
4194.93 1212
4195.54 1219
4196.15 1254
4196.76 1270
4197.37 1234
4197.98 1245
4198.59 1217
4199.20 1210
4199.81 1255
4200.42 1214
4201.03 1183
4201.64 1186
4202.26 1217
4202.87 1153
4203.48 1181
4204.09 1177
4204.70 1210
4205.31 1234
4205.92 1219
4206.53 1198
4207.15 1174
4207.76 1156
4208.37 1183
4208.98 1166
4209.59 1198
4210.20 1192
4210.82 1198
4211.43 1190
4212.04 1184
4212.65 1202
4213.26 1219
4213.87 1261
4214.49 1217
4215.10 1200
4215.71 1221
4216.32 1277
4216.94 1275
4217.55 1230
4218.16 1224
4218.77 1246
4219.38 1231
4220.00 1241
4220.61 1242
4221.22 1243
4221.83 1204
4222.45 1235
4223.06 1227
4223.67 1256
4224.28 1273
4224.90 1274
4225.51 1302
4226.12 1273
4226.74 1258
4227.35 1268
4227.96 1303
4228.57 1313
4229.19 1326
4229.80 1326
4230.41 1325
4231.03 1308
4231.64 1346
4232.25 1306
4232.87 1248
4233.48 1317
4234.09 1282
4234.71 1275
4235.32 1310
4235.93 1286
4236.55 1295
4237.16 1306
4237.77 1295
4238.39 1273
4239.00 1271
4239.62 1276
4240.23 1292
4240.84 1324
4241.46 1286
4242.07 1301
4242.68 1278
4243.30 1300
4243.91 1303
4244.53 1299
4245.14 1260
4245.76 1267
4246.37 1295
4246.98 1244
4247.60 1271
4248.21 1264
4248.83 1247
4249.44 1254
4250.06 1250
4250.67 1267
4251.29 1261
4251.90 1329
4252.51 1284
4253.13 1241
4253.74 1267
4254.36 1295
4254.97 1287
4255.59 1318
4256.20 1263
4256.82 1277
4257.43 1307
4258.05 1293
4258.66 1305
4259.28 1311
4259.90 1308
4260.51 1331
4261.13 1335
4261.74 1325
4262.36 1364
4262.97 1372
4263.59 1360
4264.20 1402
4264.82 1425
4265.43 1466
4266.05 1424
4266.67 1415
4267.28 1397
4267.90 1343
4268.51 1374
4269.13 1385
4269.75 1386
4270.36 1355
4270.98 1363
4271.59 1373
4272.21 1316
4272.83 1353
4273.44 1348
4274.06 1344
4274.67 1364
4275.29 1366
4275.91 1377
4276.52 1350
4277.14 1377
4277.76 1399
4278.37 1418
4278.99 1431
4279.61 1469
4280.22 1461
4280.84 1470
4281.46 1418
4282.07 1359
4282.69 1332
4283.31 1371
4283.92 1363
4284.54 1349
4285.16 1309
4285.78 1292
4286.39 1345
4287.01 1331
4287.63 1292
4288.24 1321
4288.86 1351
4289.48 1349
4290.10 1382
4290.71 1314
4291.33 1288
4291.95 1350
4292.57 1363
4293.18 1347
4293.80 1338
4294.42 1370
4295.04 1379
4295.66 1345
4296.27 1314
4296.89 1351
4297.51 1353
4298.13 1373
4298.75 1391
4299.36 1407
4299.98 1399
4300.60 1357
4301.22 1383
4301.84 1424
4302.45 1370
4303.07 1395
4303.69 1404
4304.31 1476
4304.93 1471
4305.55 1444
4306.17 1429
4306.78 1438
4307.40 1426
4308.02 1437
4308.64 1438
4309.26 1457
4309.88 1507
4310.50 1473
4311.12 1448
4311.73 1474
4312.35 1518
4312.97 1547
4313.59 1599
4314.21 1558
4314.83 1570
4315.45 1491
4316.07 1504
4316.69 1570
4317.31 1583
4317.93 1569
4318.55 1591
4319.17 1601
4319.79 1576
4320.41 1557
4321.02 1598
4321.64 1625
4322.26 1641
4322.88 1613
4323.50 1666
4324.12 1676
4324.74 1711
4325.36 1750
4325.98 1787
4326.60 1856
4327.22 1851
4327.84 1868
4328.46 1890
4329.08 1928
4329.70 1975
4330.32 2039
4330.95 2219
4331.57 2396
4332.19 2615
4332.81 2896
4333.43 3165
4334.05 3463
4334.67 3587
4335.29 3556
4335.91 3444
4336.53 3283
4337.15 3113
4337.77 3027
4338.39 2988
4339.01 2922
4339.64 2867
4340.26 2816
4340.88 2717
4341.50 2607
4342.12 2549
4342.74 2421
4343.36 2308
4343.98 2440
4344.60 2445
4345.23 2604
4345.85 2862
4346.47 3083
4347.09 3339
4347.71 3616
4348.33 3759
4348.96 3878
4349.58 3637
4350.20 3470
4350.82 3318
4351.44 3169
4352.06 3086
4352.69 3031
4353.31 2965
4353.93 2852
4354.55 2686
4355.17 2610
4355.80 2516
4356.42 2442
4357.04 2335
4357.66 2205
4358.29 2166
4358.91 2152
4359.53 2189
4360.15 2164
4360.78 2135
4361.40 2122
4362.02 2121
4362.64 2126
4363.27 2136
4363.89 2086
4364.51 2074
4365.13 2076
4365.76 2103
4366.38 2144
4367.00 2188
4367.63 2151
4368.25 2121
4368.87 2068
4369.49 2041
4370.12 1985
4370.74 1991
4371.36 2043
4371.99 1987
4372.61 1955
4373.23 1912
4373.86 1915
4374.48 1926
4375.10 1949
4375.73 1946
4376.35 1921
4376.98 1918
4377.60 1909
4378.22 1990
4378.85 2056
4379.47 2252
4380.09 2289
4380.72 2285
4381.34 2296
4381.97 2305
4382.59 2333
4383.21 2200
4383.84 2125
4384.46 2131
4385.09 2089
4385.71 2067
4386.34 2096
4386.96 2082
4387.58 2041
4388.21 2082
4388.83 2048
4389.46 1929
4390.08 1972
4390.71 1941
4391.33 1926
4391.96 1937
4392.58 1880
4393.21 1981
4393.83 2085
4394.46 2094
4395.08 2129
4395.71 2182
4396.33 2144
4396.96 2139
4397.58 2141
4398.21 2050
4398.83 2008
4399.46 1953
4400.08 1902
4400.71 1912
4401.33 1888
4401.96 1862
4402.58 1809
4403.21 1811
4403.83 1827
4404.46 1807
4405.09 1745
4405.71 1757
4406.34 1756
4406.96 1788
4407.59 1808
4408.22 1761
4408.84 1773
4409.47 1799
4410.09 1826
4410.72 1794
4411.35 1761
4411.97 1745
4412.60 1762
4413.22 1800
4413.85 1762
4414.48 1768
4415.10 1804
4415.73 1738
4416.36 1690
4416.98 1716
4417.61 1673
4418.24 1649
4418.86 1635
4419.49 1653
4420.12 1643
4420.74 1642
4421.37 1618
4422.00 1615
4422.62 1594
4423.25 1587
4423.88 1577
4424.50 1544
4425.13 1560
4425.76 1586
4426.38 1553
4427.01 1605
4427.64 1588
4428.27 1613
4428.89 1604
4429.52 1579
4430.15 1532
4430.78 1540
4431.40 1505
4432.03 1515
4432.66 1494
4433.29 1548
4433.91 1558
4434.54 1510
4435.17 1498
4435.80 1491
4436.43 1491
4437.05 1516
4437.68 1559
4438.31 1533
4438.94 1561
4439.57 1508
4440.19 1492
4440.82 1520
4441.45 1546
4442.08 1551
4442.71 1509
4443.34 1583
4443.96 1523
4444.59 1510
4445.22 1561
4445.85 1592
4446.48 1587
4447.11 1576
4447.74 1614
4448.36 1639
4448.99 1652
4449.62 1543
4450.25 1576
4450.88 1583
4451.51 1593
4452.14 1555
4452.77 1563
4453.40 1586
4454.02 1564
4454.65 1577
4455.28 1626
4455.91 1672
4456.54 1698
4457.17 1705
4457.80 1751
4458.43 1698
4459.06 1700
4459.69 1665
4460.32 1671
4460.95 1630
4461.58 1620
4462.21 1584
4462.84 1575
4463.47 1493
4464.10 1511
4464.73 1539
4465.36 1531
4465.99 1496
4466.62 1529
4467.25 1510
4467.88 1546
4468.51 1545
4469.14 1535
4469.77 1495
4470.40 1531
4471.03 1527
4471.66 1510
4472.29 1536
4472.92 1505
4473.55 1453
4474.18 1478
4474.81 1415
4475.44 1469
4476.07 1436
4476.70 1457
4477.33 1475
4477.96 1471
4478.60 1497
4479.23 1500
4479.86 1472
4480.49 1489
4481.12 1495
4481.75 1516
4482.38 1472
4483.01 1485
4483.64 1479
4484.27 1447
4484.91 1409
4485.54 1425
4486.17 1444
4486.80 1443
4487.43 1425
4488.06 1442
4488.69 1493
4489.33 1494
4489.96 1489
4490.59 1511
4491.22 1485
4491.85 1487
4492.49 1514
4493.12 1475
4493.75 1411
4494.38 1406
4495.01 1436
4495.65 1473
4496.28 1486
4496.91 1474
4497.54 1509
4498.17 1474
4498.81 1459
4499.44 1483
4500.07 1495
4500.70 1493
4501.34 1585
4501.97 1642
4502.60 1606
4503.23 1635
4503.87 1646
4504.50 1691
4505.13 1658
4505.76 1618
4506.40 1643
4507.03 1586
4507.66 1565
4508.30 1584
4508.93 1575
4509.56 1589
4510.19 1603
4510.83 1600
4511.46 1557
4512.09 1530
4512.73 1601
4513.36 1603
4513.99 1573
4514.63 1614
4515.26 1554
4515.89 1510
4516.53 1473
4517.16 1471
4517.80 1466
4518.43 1438
4519.06 1396
4519.70 1471
4520.33 1487
4520.96 1460
4521.60 1443
4522.23 1456
4522.87 1406
4523.50 1405
4524.13 1463
4524.77 1432
4525.40 1425
4526.04 1406
4526.67 1396
4527.30 1443
4527.94 1402
4528.57 1367
4529.21 1384
4529.84 1380
4530.48 1372
4531.11 1365
4531.75 1347
4532.38 1354
4533.02 1379
4533.65 1454
4534.28 1399
4534.92 1442
4535.55 1441
4536.19 1368
4536.82 1341
4537.46 1400
4538.09 1403
4538.73 1414
4539.36 1380
4540.00 1353
4540.64 1320
4541.27 1354
4541.91 1378
4542.54 1356
4543.18 1358
4543.81 1366
4544.45 1336
4545.08 1383
4545.72 1328
4546.35 1348
4546.99 1314
4547.63 1320
4548.26 1330
4548.90 1265
4549.53 1323
4550.17 1281
4550.80 1286
4551.44 1314
4552.08 1319
4552.71 1285
4553.35 1309
4553.99 1345
4554.62 1346
4555.26 1319
4555.89 1328
4556.53 1342
4557.17 1309
4557.80 1339
4558.44 1292
4559.08 1270
4559.71 1257
4560.35 1264
4560.99 1275
4561.62 1288
4562.26 1334
4562.90 1295
4563.53 1345
4564.17 1306
4564.81 1308
4565.44 1279
4566.08 1307
4566.72 1258
4567.35 1281
4567.99 1287
4568.63 1295
4569.27 1294
4569.90 1339
4570.54 1330
4571.18 1331
4571.82 1332
4572.45 1378
4573.09 1388
4573.73 1341
4574.37 1319
4575.00 1335
4575.64 1336
4576.28 1285
4576.92 1313
4577.55 1346
4578.19 1349
4578.83 1394
4579.47 1343
4580.11 1361
4580.74 1371
4581.38 1387
4582.02 1359
4582.66 1395
4583.30 1405
4583.93 1402
4584.57 1347
4585.21 1375
4585.85 1484
4586.49 1533
4587.13 1588
4587.76 1705
4588.40 1799
4589.04 1882
4589.68 1866
4590.32 1882
4590.96 1893
4591.60 1877
4592.24 1865
4592.87 1886
4593.51 1808
4594.15 1837
4594.79 1880
4595.43 1736
4596.07 1728
4596.71 1648
4597.35 1609
4597.99 1559
4598.63 1553
4599.27 1578
4599.90 1607
4600.54 1600
4601.18 1595
4601.82 1565
4602.46 1540
4603.10 1549
4603.74 1535
4604.38 1534
4605.02 1483
4605.66 1521
4606.30 1492
4606.94 1514
4607.58 1519
4608.22 1430
4608.86 1449
4609.50 1487
4610.14 1432
4610.78 1430
4611.42 1377
4612.06 1413
4612.70 1449
4613.34 1438
4613.98 1398
4614.62 1427
4615.26 1419
4615.90 1378
4616.54 1442
4617.18 1406
4617.82 1398
4618.47 1336
4619.11 1369
4619.75 1342
4620.39 1304
4621.03 1335
4621.67 1342
4622.31 1370
4622.95 1320
4623.59 1296
4624.23 1320
4624.87 1322
4625.52 1276
4626.16 1319
4626.80 1304
4627.44 1340
4628.08 1268
4628.72 1292
4629.36 1321
4630.00 1321
4630.65 1314
4631.29 1318
4631.93 1351
4632.57 1335
4633.21 1395
4633.85 1393
4634.50 1398
4635.14 1380
4635.78 1383
4636.42 1341
4637.06 1374
4637.71 1349
4638.35 1393
4638.99 1376
4639.63 1413
4640.27 1360
4640.92 1392
4641.56 1377
4642.20 1367
4642.84 1365
4643.49 1356
4644.13 1381
4644.77 1342
4645.41 1328
4646.06 1282
4646.70 1320
4647.34 1315
4647.98 1355
4648.63 1298
4649.27 1259
4649.91 1323
4650.55 1307
4651.20 1343
4651.84 1355
4652.48 1333
4653.13 1319
4653.77 1332
4654.41 1377
4655.06 1326
4655.70 1363
4656.34 1308
4656.99 1339
4657.63 1354
4658.27 1326
4658.92 1321
4659.56 1259
4660.20 1270
4660.85 1295
4661.49 1280
4662.13 1318
4662.78 1259
4663.42 1231
4664.07 1276
4664.71 1284
4665.35 1217
4666.00 1225
4666.64 1212
4667.28 1255
4667.93 1235
4668.57 1207
4669.22 1214
4669.86 1219
4670.51 1180
4671.15 1218
4671.79 1241
4672.44 1205
4673.08 1207
4673.73 1216
4674.37 1241
4675.02 1256
4675.66 1275
4676.31 1269
4676.95 1259
4677.60 1268
4678.24 1243
4678.88 1236
4679.53 1295
4680.17 1304
4680.82 1266
4681.46 1240
4682.11 1256
4682.75 1259
4683.40 1247
4684.05 1282
4684.69 1268
4685.34 1294
4685.98 1233
4686.63 1262
4687.27 1298
4687.92 1302
4688.56 1268
4689.21 1308
4689.85 1312
4690.50 1313
4691.15 1345
4691.79 1365
4692.44 1395
4693.08 1392
4693.73 1440
4694.37 1439
4695.02 1403
4695.67 1461
4696.31 1489
4696.96 1481
4697.60 1507
4698.25 1476
4698.90 1518
4699.54 1575
4700.19 1514
4700.84 1612
4701.48 1629
4702.13 1597
4702.77 1570
4703.42 1538
4704.07 1501
4704.71 1515
4705.36 1448
4706.01 1484
4706.65 1476
4707.30 1466
4707.95 1447
4708.60 1414
4709.24 1424
4709.89 1366
4710.54 1404
4711.18 1500
4711.83 1479
4712.48 1437
4713.12 1425
4713.77 1483
4714.42 1462
4715.07 1412
4715.71 1430
4716.36 1394
4717.01 1398
4717.66 1364
4718.30 1377
4718.95 1460
4719.60 1322
4720.25 1321
4720.89 1325
4721.54 1349
4722.19 1329
4722.84 1315
4723.49 1298
4724.13 1312
4724.78 1337
4725.43 1344
4726.08 1271
4726.73 1374
4727.37 1325
4728.02 1323
4728.67 1309
4729.32 1306
4729.97 1307
4730.62 1295
4731.26 1305
4731.91 1295
4732.56 1261
4733.21 1347
4733.86 1399
4734.51 1302
4735.16 1297
4735.80 1258
4736.45 1282
4737.10 1283
4737.75 1315
4738.40 1294
4739.05 1307
4739.70 1275
4740.35 1267
4741.00 1276
4741.64 1239
4742.29 1293
4742.94 1305
4743.59 1276
4744.24 1265
4744.89 1222
4745.54 1238
4746.19 1293
4746.84 1252
4747.49 1259
4748.14 1286
4748.79 1308
4749.44 1282
4750.09 1311
4750.74 1271
4751.39 1324
4752.04 1313
4752.69 1329
4753.34 1393
4753.99 1360
4754.64 1397
4755.29 1382
4755.94 1333
4756.59 1320
4757.24 1320
4757.89 1315
4758.54 1340
4759.19 1292
4759.84 1308
4760.49 1268
4761.14 1303
4761.79 1306
4762.44 1319
4763.09 1301
4763.74 1302
4764.39 1289
4765.04 1292
4765.69 1303
4766.35 1256
4767.00 1339
4767.65 1283
4768.30 1304
4768.95 1291
4769.60 1326
4770.25 1331
4770.90 1324
4771.55 1298
4772.20 1303
4772.86 1307
4773.51 1302
4774.16 1284
4774.81 1242
4775.46 1300
4776.11 1268
4776.76 1297
4777.42 1340
4778.07 1322
4778.72 1308
4779.37 1261
4780.02 1306
4780.67 1351
4781.33 1307
4781.98 1281
4782.63 1306
4783.28 1335
4783.93 1339
4784.59 1288
4785.24 1351
4785.89 1328
4786.54 1351
4787.20 1349
4787.85 1344
4788.50 1347
4789.15 1330
4789.80 1394
4790.46 1348
4791.11 1381
4791.76 1378
4792.41 1378
4793.07 1423
4793.72 1419
4794.37 1407
4795.03 1445
4795.68 1424
4796.33 1444
4796.98 1440
4797.64 1407
4798.29 1424
4798.94 1407
4799.60 1426
4800.25 1461
4800.90 1431
4801.56 1472
4802.21 1479
4802.86 1449
4803.52 1449
4804.17 1454
4804.82 1498
4805.48 1528
4806.13 1473
4806.78 1484
4807.44 1476
4808.09 1474
4808.74 1488
4809.40 1486
4810.05 1541
4810.71 1466
4811.36 1509
4812.01 1543
4812.67 1526
4813.32 1557
4813.98 1503
4814.63 1526
4815.28 1585
4815.94 1637
4816.59 1592
4817.25 1631
4817.90 1605
4818.56 1640
4819.21 1642
4819.86 1698
4820.52 1717
4821.17 1743
4821.83 1793
4822.48 1800
4823.14 1928
4823.79 1994
4824.45 1987
4825.10 2035
4825.76 2047
4826.41 1980
4827.07 1990
4827.72 1896
4828.38 1840
4829.03 1838
4829.69 1861
4830.34 1865
4831.00 1820
4831.65 1879
4832.31 1823
4832.96 1824
4833.62 1883
4834.27 1899
4834.93 1871
4835.59 1922
4836.24 1940
4836.90 1962
4837.55 1985
4838.21 2034
4838.86 2023
4839.52 2074
4840.18 2068
4840.83 2046
4841.49 2070
4842.14 1996
4842.80 2042
4843.46 1999
4844.11 2062
4844.77 2063
4845.42 2067
4846.08 2099
4846.74 2087
4847.39 2059
4848.05 2100
4848.71 2153
4849.36 2141
4850.02 2106
4850.68 2128
4851.33 2147
4851.99 2172
4852.65 2177
4853.30 2163
4853.96 2198
4854.62 2255
4855.27 2325
4855.93 2351
4856.59 2514
4857.24 2620
4857.90 2825
4858.56 2966
4859.21 3128
4859.87 3207
4860.53 3138
4861.19 3064
4861.84 2981
4862.50 2895
4863.16 2701
4863.82 2610
4864.47 2525
4865.13 2401
4865.79 2374
4866.45 2435
4867.10 2458
4867.76 2536
4868.42 2543
4869.08 2543
4869.74 2570
4870.39 2570
4871.05 2502
4871.71 2449
4872.37 2404
4873.03 2398
4873.68 2405
4874.34 2323
4875.00 2361
4875.66 2388
4876.32 2320
4876.97 2267
4877.63 2287
4878.29 2324
4878.95 2395
4879.61 2405
4880.27 2477
4880.93 2560
4881.58 2417
4882.24 2413
4882.90 2298
4883.56 2288
4884.22 2323
4884.88 2222
4885.54 2165
4886.20 2128
4886.86 2076
4887.51 2017
4888.17 2112
4888.83 2085
4889.49 2068
4890.15 2068
4890.81 2010
4891.47 2071
4892.13 2055
4892.79 2081
4893.45 2077
4894.11 2053
4894.77 2029
4895.43 1954
4896.09 1953
4896.75 1974
4897.41 1998
4898.07 1883
4898.73 1897
4899.39 1921
4900.04 1914
4900.70 1900
4901.36 1938
4902.02 1914
4902.69 1959
4903.35 1870
4904.01 1856
4904.67 1848
4905.33 1761
4905.99 1764
4906.65 1759
4907.31 1661
4907.97 1691
4908.63 1707
4909.29 1694
4909.95 1707
4910.61 1691
4911.27 1718
4911.93 1647
4912.59 1636
4913.25 1694
4913.91 1648
4914.57 1688
4915.24 1691
4915.90 1664
4916.56 1656
4917.22 1638
4917.88 1585
4918.54 1653
4919.20 1727
4919.86 1629
4920.52 1605
4921.19 1691
4921.85 1681
4922.51 1676
4923.17 1593
4923.83 1622
4924.49 1611
4925.15 1517
4925.82 1569
4926.48 1563
4927.14 1530
4927.80 1521
4928.46 1540
4929.12 1574
4929.79 1539
4930.45 1565
4931.11 1545
4931.77 1555
4932.43 1584
4933.10 1555
4933.76 1534
4934.42 1569
4935.08 1578
4935.75 1558
4936.41 1548
4937.07 1497
4937.73 1522
4938.40 1541
4939.06 1493
4939.72 1506
4940.38 1526
4941.05 1513
4941.71 1494
4942.37 1471
4943.03 1533
4943.70 1529
4944.36 1492
4945.02 1459
4945.69 1504
4946.35 1446
4947.01 1451
4947.68 1434
4948.34 1425
4949.00 1460
4949.66 1450
4950.33 1464
4950.99 1457
4951.65 1472
4952.32 1475
4952.98 1442
4953.65 1417
4954.31 1469
4954.97 1467
4955.64 1441
4956.30 1433
4956.96 1422
4957.63 1444
4958.29 1457
4958.95 1403
4959.62 1438
4960.28 1448
4960.95 1504
4961.61 1511
4962.27 1542
4962.94 1588
4963.60 1599
4964.27 1639
4964.93 1682
4965.60 1736
4966.26 1680
4966.92 1673
4967.59 1617
4968.25 1628
4968.92 1559
4969.58 1522
4970.25 1498
4970.91 1500
4971.58 1493
4972.24 1440
4972.91 1408
4973.57 1442
4974.24 1478
4974.90 1454
4975.57 1446
4976.23 1506
4976.90 1578
4977.56 1501
4978.23 1570
4978.89 1560
4979.56 1563
4980.22 1598
4980.89 1590
4981.55 1505
4982.22 1444
4982.88 1521
4983.55 1424
4984.21 1395
4984.88 1393
4985.55 1421
4986.21 1431
4986.88 1384
4987.54 1390
4988.21 1369
4988.87 1377
4989.54 1417
4990.21 1429
4990.87 1412
4991.54 1419
4992.20 1383
4992.87 1415
4993.54 1344
4994.20 1409
4994.87 1344
4995.54 1342
4996.20 1383
4996.87 1397
4997.54 1392
4998.20 1379
4998.87 1339
4999.53 1361
5000.20 1347
5000.87 1309
5001.53 1311
5002.20 1296
5002.87 1302
5003.54 1299
5004.20 1270
5004.87 1268
5005.54 1333
5006.20 1289
5006.87 1302
5007.54 1302
5008.20 1329
5008.87 1296
5009.54 1295
5010.21 1312
5010.87 1380
5011.54 1330
5012.21 1285
5012.88 1341
5013.54 1342
5014.21 1361
5014.88 1294
5015.55 1301
5016.21 1289
5016.88 1275
5017.55 1265
5018.22 1249
5018.89 1253
5019.55 1273
5020.22 1275
5020.89 1294
5021.56 1256
5022.23 1285
5022.89 1299
5023.56 1299
5024.23 1312
5024.90 1285
5025.57 1283
5026.23 1272
5026.90 1266
5027.57 1248
5028.24 1261
5028.91 1281
5029.58 1280
5030.25 1247
5030.91 1294
5031.58 1246
5032.25 1299
5032.92 1241
5033.59 1258
5034.26 1303
5034.93 1259
5035.60 1281
5036.27 1253
5036.93 1281
5037.60 1276
5038.27 1277
5038.94 1345
5039.61 1316
5040.28 1241
5040.95 1289
5041.62 1299
5042.29 1252
5042.96 1227
5043.63 1291
5044.30 1271
5044.97 1241
5045.64 1243
5046.31 1214
5046.98 1270
5047.65 1245
5048.32 1281
5048.99 1205
5049.66 1256
5050.33 1266
5051.00 1253
5051.67 1254
5052.34 1236
5053.01 1221
5053.68 1207
5054.35 1255
5055.02 1208
5055.69 1218
5056.36 1226
5057.03 1232
5057.70 1208
5058.37 1211
5059.04 1232
5059.71 1198
5060.38 1206
5061.05 1210
5061.72 1243
5062.39 1185
5063.06 1226
5063.73 1229
5064.40 1240
5065.08 1250
5065.75 1238
5066.42 1212
5067.09 1218
5067.76 1202
5068.43 1250
5069.10 1201
5069.77 1222
5070.44 1237
5071.12 1229
5071.79 1275
5072.46 1251
5073.13 1224
5073.80 1207
5074.47 1261
5075.14 1257
5075.82 1287
5076.49 1264
5077.16 1262
5077.83 1263
5078.50 1272
5079.18 1280
5079.85 1271
5080.52 1270
5081.19 1290
5081.86 1308
5082.54 1290
5083.21 1241
5083.88 1299
5084.55 1325
5085.22 1296
5085.90 1263
5086.57 1254
5087.24 1277
5087.91 1250
5088.59 1242
5089.26 1261
5089.93 1248
5090.60 1212
5091.28 1294
5091.95 1283
5092.62 1260
5093.30 1255
5093.97 1274
5094.64 1280
5095.31 1261
5095.99 1267
5096.66 1273
5097.33 1258
5098.01 1203
5098.68 1239
5099.35 1236
5100.03 1203
5100.70 1237
5101.37 1239
5102.05 1234
5102.72 1264
5103.39 1237
5104.07 1245
5104.74 1297
5105.41 1298
5106.09 1301
5106.76 1266
5107.43 1292
5108.11 1272
5108.78 1351
5109.46 1310
5110.13 1255
5110.80 1284
5111.48 1225
5112.15 1299
5112.83 1299
5113.50 1246
5114.17 1240
5114.85 1255
5115.52 1243
5116.20 1277
5116.87 1280
5117.55 1308
5118.22 1300
5118.89 1340
5119.57 1392
5120.24 1414
5120.92 1414
5121.59 1453
5122.27 1434
5122.94 1452
5123.62 1416
5124.29 1382
5124.97 1381
5125.64 1348
5126.32 1308
5126.99 1345
5127.67 1356
5128.34 1305
5129.02 1342
5129.69 1264
5130.37 1262
5131.04 1306
5131.72 1339
5132.39 1298
5133.07 1351
5133.75 1317
5134.42 1384
5135.10 1305
5135.77 1234
5136.45 1246
5137.12 1284
5137.80 1291
5138.47 1250
5139.15 1254
5139.83 1231
5140.50 1201
5141.18 1170
5141.85 1195
5142.53 1242
5143.21 1206
5143.88 1186
5144.56 1173
5145.23 1197
5145.91 1205
5146.59 1198
5147.26 1216
5147.94 1202
5148.62 1208
5149.29 1206
5149.97 1149
5150.65 1180
5151.32 1214
5152.00 1189
5152.68 1165
5153.35 1199
5154.03 1161
5154.71 1184
5155.38 1148
5156.06 1184
5156.74 1199
5157.41 1199
5158.09 1205
5158.77 1203
5159.45 1243
5160.12 1209
5160.80 1178
5161.48 1177
5162.16 1200
5162.83 1272
5163.51 1193
5164.19 1170
5164.87 1210
5165.54 1209
5166.22 1198
5166.90 1250
5167.58 1282
5168.25 1269
5168.93 1233
5169.61 1257
5170.29 1230
5170.96 1164
5171.64 1169
5172.32 1161
5173.00 1130
5173.68 1147
5174.36 1154
5175.03 1180
5175.71 1184
5176.39 1153
5177.07 1174
5177.75 1214
5178.42 1209
5179.10 1162
5179.78 1156
5180.46 1147
5181.14 1131
5181.82 1167
5182.50 1200
5183.18 1138
5183.85 1125
5184.53 1148
5185.21 1164
5185.89 1159
5186.57 1178
5187.25 1132
5187.93 1127
5188.61 1140
5189.29 1135
5189.96 1136
5190.64 1139
5191.32 1155
5192.00 1122
5192.68 1143
5193.36 1159
5194.04 1162
5194.72 1128
5195.40 1137
5196.08 1140
5196.76 1180
5197.44 1147
5198.12 1172
5198.80 1168
5199.48 1159
5200.16 1160
5200.84 1181
5201.52 1168
5202.20 1174
5202.88 1186
5203.56 1128
5204.24 1174
5204.92 1175
5205.60 1178
5206.28 1130
5206.96 1099
5207.64 1180
5208.32 1153
5209.00 1095
5209.68 1108
5210.36 1136
5211.04 1188
5211.72 1139
5212.40 1178
5213.08 1154
5213.76 1155
5214.44 1187
5215.13 1180
5215.81 1207
5216.49 1248
5217.17 1243
5217.85 1256
5218.53 1235
5219.21 1199
5219.89 1161
5220.57 1211
5221.25 1195
5221.94 1206
5222.62 1239
5223.30 1251
5223.98 1216
5224.66 1272
5225.34 1235
5226.02 1229
5226.71 1207
5227.39 1201
5228.07 1189
5228.75 1235
5229.43 1183
5230.11 1183
5230.80 1183
5231.48 1130
5232.16 1198
5232.84 1221
5233.52 1196
5234.21 1183
5234.89 1216
5235.57 1242
5236.25 1212
5236.93 1216
5237.62 1184
5238.30 1208
5238.98 1174
5239.66 1221
5240.35 1240
5241.03 1240
5241.71 1200
5242.39 1252
5243.08 1267
5243.76 1246
5244.44 1226
5245.13 1204
5245.81 1197
5246.49 1219
5247.17 1195
5247.86 1171
5248.54 1173
5249.22 1183
5249.91 1189
5250.59 1181
5251.27 1211
5251.96 1146
5252.64 1194
5253.32 1218
5254.01 1219
5254.69 1175
5255.37 1178
5256.06 1159
5256.74 1182
5257.42 1203
5258.11 1175
5258.79 1172
5259.47 1157
5260.16 1150
5260.84 1192
5261.53 1188
5262.21 1182
5262.89 1253
5263.58 1276
5264.26 1272
5264.95 1250
5265.63 1280
5266.31 1290
5267.00 1246
5267.68 1232
5268.37 1259
5269.05 1274
5269.73 1248
5270.42 1223
5271.10 1203
5271.79 1201
5272.47 1224
5273.16 1276
5273.84 1262
5274.53 1219
5275.21 1229
5275.90 1234
5276.58 1220
5277.27 1240
5277.95 1219
5278.64 1189
5279.32 1208
5280.01 1206
5280.69 1144
5281.38 1198
5282.06 1193
5282.75 1230
5283.43 1246
5284.12 1207
5284.80 1151
5285.49 1185
5286.17 1222
5286.86 1174
5287.54 1127
5288.23 1181
5288.92 1238
5289.60 1227
5290.29 1223
5290.97 1193
5291.66 1195
5292.34 1216
5293.03 1214
5293.72 1221
5294.40 1195
5295.09 1196
5295.77 1242
5296.46 1199
5297.15 1219
5297.83 1235
5298.52 1243
5299.20 1275
5299.89 1312
5300.58 1268
5301.26 1256
5301.95 1269
5302.64 1345
5303.32 1306
5304.01 1308
5304.70 1361
5305.38 1418
5306.07 1462
5306.76 1512
5307.44 1503
5308.13 1484
5308.82 1443
5309.50 1455
5310.19 1407
5310.88 1399
5311.57 1439
5312.25 1445
5312.94 1438
5313.63 1415
5314.31 1453
5315.00 1394
5315.69 1377
5316.38 1365
5317.06 1358
5317.75 1318
5318.44 1346
5319.13 1366
5319.81 1410
5320.50 1452
5321.19 1487
5321.88 1480
5322.57 1446
5323.25 1449
5323.94 1469
5324.63 1464
5325.32 1447
5326.00 1414
5326.69 1373
5327.38 1395
5328.07 1400
5328.76 1324
5329.45 1311
5330.13 1321
5330.82 1290
5331.51 1288
5332.20 1261
5332.89 1243
5333.58 1210
5334.26 1222
5334.95 1237
5335.64 1247
5336.33 1273
5337.02 1231
5337.71 1229
5338.40 1206
5339.09 1214
5339.77 1225
5340.46 1228
5341.15 1244
5341.84 1236
5342.53 1210
5343.22 1241
5343.91 1226
5344.60 1235
5345.29 1189
5345.98 1168
5346.67 1215
5347.36 1216
5348.05 1203
5348.73 1190
5349.42 1212
5350.11 1230
5350.80 1208
5351.49 1207
5352.18 1240
5352.87 1196
5353.56 1206
5354.25 1183
5354.94 1242
5355.63 1213
5356.32 1156
5357.01 1170
5357.70 1150
5358.39 1195
5359.08 1204
5359.77 1210
5360.46 1239
5361.15 1291
5361.84 1331
5362.53 1328
5363.22 1331
5363.91 1309
5364.61 1302
5365.30 1300
5365.99 1293
5366.68 1196
5367.37 1227
5368.06 1204
5368.75 1238
5369.44 1171
5370.13 1137
5370.82 1136
5371.51 1161
5372.20 1137
5372.89 1167
5373.59 1117
5374.28 1142
5374.97 1124
5375.66 1182
5376.35 1161
5377.04 1112
5377.73 1097
5378.42 1130
5379.12 1161
5379.81 1149
5380.50 1176
5381.19 1134
5381.88 1133
5382.57 1146
5383.27 1174
5383.96 1141
5384.65 1127
5385.34 1201
5386.03 1139
5386.73 1173
5387.42 1175
5388.11 1174
5388.80 1167
5389.49 1182
5390.19 1169
5390.88 1196
5391.57 1217
5392.26 1232
5392.95 1186
5393.65 1178
5394.34 1215
5395.03 1182
5395.72 1193
5396.42 1204
5397.11 1174
5397.80 1197
5398.50 1169
5399.19 1136
5399.88 1161
5400.57 1216
5401.27 1210
5401.96 1184
5402.65 1201
5403.35 1220
5404.04 1165
5404.73 1182
5405.42 1152
5406.12 1202
5406.81 1177
5407.50 1222
5408.20 1229
5408.89 1236
5409.58 1176
5410.28 1188
5410.97 1196
5411.66 1178
5412.36 1182
5413.05 1176
5413.75 1215
5414.44 1224
5415.13 1221
5415.83 1175
5416.52 1199
5417.21 1219
5417.91 1252
5418.60 1264
5419.30 1230
5419.99 1266
5420.68 1269
5421.38 1235
5422.07 1266
5422.77 1293
5423.46 1272
5424.16 1307
5424.85 1314
5425.54 1245
5426.24 1262
5426.93 1261
5427.63 1284
5428.32 1301
5429.02 1250
5429.71 1257
5430.41 1285
5431.10 1248
5431.80 1243
5432.49 1238
5433.19 1302
5433.88 1338
5434.58 1313
5435.27 1242
5435.97 1268
5436.66 1281
5437.36 1364
5438.05 1385
5438.75 1347
5439.44 1318
5440.14 1410
5440.83 1406
5441.53 1375
5442.22 1382
5442.92 1395
5443.62 1402
5444.31 1401
5445.01 1393
5445.70 1444
5446.40 1541
5447.09 1627
5447.79 1694
5448.49 1676
5449.18 1672
5449.88 1645
5450.57 1685
5451.27 1665
5451.97 1622
5452.66 1601
5453.36 1629
5454.05 1623
5454.75 1551
5455.45 1530
5456.14 1545
5456.84 1502
5457.54 1536
5458.23 1553
5458.93 1592
5459.63 1583
5460.32 1628
5461.02 1680
5461.72 1618
5462.41 1589
5463.11 1599
5463.81 1646
5464.50 1628
5465.20 1679
5465.90 1751
5466.59 1730
5467.29 1733
5467.99 1718
5468.69 1705
5469.38 1699
5470.08 1751
5470.78 1790
5471.48 1760
5472.17 1800
5472.87 1853
5473.57 1919
5474.27 1971
5474.96 1907
5475.66 1965
5476.36 2009
5477.06 2042
5477.75 2057
5478.45 2182
5479.15 2263
5479.85 2450
5480.55 2677
5481.24 2952
5481.94 3055
5482.64 3143
5483.34 3106
5484.04 3054
5484.73 2827
5485.43 2707
5486.13 2566
5486.83 2529
5487.53 2407
5488.23 2401
5488.92 2381
5489.62 2372
5490.32 2338
5491.02 2335
5491.72 2415
5492.42 2391
5493.12 2451
5493.81 2504
5494.51 2493
5495.21 2617
5495.91 2556
5496.61 2578
5497.31 2598
5498.01 2698
5498.71 2816
5499.41 3077
5500.11 3380
5500.81 3825
5501.50 4283
5502.20 4699
5502.90 4897
5503.60 4818
5504.30 4484
5505.00 4061
5505.70 3627
5506.40 3309
5507.10 2916
5507.80 2660
5508.50 2560
5509.20 2544
5509.90 2436
5510.60 2397
5511.30 2353
5512.00 2262
5512.70 2322
5513.40 2312
5514.10 2272
5514.80 2280
5515.50 2269
5516.20 2304
5516.90 2265
5517.60 2252
5518.30 2204
5519.00 2235
5519.70 2256
5520.40 2282
5521.10 2304
5521.80 2268
5522.50 2285
5523.20 2234
5523.90 2188
5524.61 2033
5525.31 2010
5526.01 1931
5526.71 1919
5527.41 1847
5528.11 1876
5528.81 1815
5529.51 1813
5530.21 1823
5530.91 1823
5531.62 1800
5532.32 1847
5533.02 1824
5533.72 1799
5534.42 1783
5535.12 1804
5535.82 1774
5536.53 1754
5537.23 1729
5537.93 1692
5538.63 1736
5539.33 1746
5540.03 1778
5540.74 1735
5541.44 1769
5542.14 1712
5542.84 1711
5543.54 1650
5544.24 1625
5544.95 1570
5545.65 1582
5546.35 1595
5547.05 1558
5547.76 1571
5548.46 1579
5549.16 1553
5549.86 1572
5550.56 1596
5551.27 1522
5551.97 1587
5552.67 1583
5553.37 1589
5554.08 1579
5554.78 1572
5555.48 1586
5556.19 1593
5556.89 1560
5557.59 1561
5558.29 1537
5559.00 1529
5559.70 1541
5560.40 1501
5561.11 1540
5561.81 1503
5562.51 1530
5563.22 1557
5563.92 1542
5564.62 1527
5565.33 1517
5566.03 1494
5566.73 1503
5567.44 1466
5568.14 1472
5568.84 1487
5569.55 1443
5570.25 1443
5570.95 1424
5571.66 1432
5572.36 1399
5573.06 1437
5573.77 1468
5574.47 1451
5575.18 1451
5575.88 1454
5576.58 1406
5577.29 1439
5577.99 1477
5578.70 1426
5579.40 1440
5580.11 1422
5580.81 1422
5581.51 1406
5582.22 1376
5582.92 1376
5583.63 1381
5584.33 1393
5585.04 1387
5585.74 1355
5586.45 1354
5587.15 1326
5587.86 1405
5588.56 1380
5589.26 1317
5589.97 1333
5590.67 1347
5591.38 1388
5592.08 1335
5592.79 1346
5593.49 1321
5594.20 1326
5594.91 1308
5595.61 1308
5596.32 1295
5597.02 1266
5597.73 1280
5598.43 1310
5599.14 1262
5599.84 1272
5600.55 1316
5601.25 1220
5601.96 1268
5602.67 1281
5603.37 1261
5604.08 1258
5604.78 1275
5605.49 1249
5606.19 1252
5606.90 1224
5607.61 1270
5608.31 1270
5609.02 1248
5609.72 1238
5610.43 1234
5611.14 1294
5611.84 1295
5612.55 1236
5613.26 1262
5613.96 1274
5614.67 1250
5615.38 1234
5616.08 1244
5616.79 1252
5617.49 1265
5618.20 1247
5618.91 1264
5619.62 1272
5620.32 1229
5621.03 1233
5621.74 1292
5622.44 1258
5623.15 1272
5623.86 1248
5624.56 1278
5625.27 1263
5625.98 1270
5626.69 1277
5627.39 1337
5628.10 1252
5628.81 1291
5629.51 1311
5630.22 1300
5630.93 1310
5631.64 1305
5632.34 1309
5633.05 1293
5633.76 1319
5634.47 1330
5635.17 1352
5635.88 1335
5636.59 1354
5637.30 1387
5638.01 1414
5638.71 1422
5639.42 1408
5640.13 1381
5640.84 1374
5641.55 1381
5642.25 1348
5642.96 1331
5643.67 1348
5644.38 1362
5645.09 1338
5645.80 1346
5646.50 1314
5647.21 1330
5647.92 1275
5648.63 1305
5649.34 1276
5650.05 1293
5650.76 1259
5651.47 1296
5652.17 1296
5652.88 1311
5653.59 1357
5654.30 1334
5655.01 1352
5655.72 1324
5656.43 1365
5657.14 1336
5657.85 1344
5658.56 1324
5659.26 1338
5659.97 1366
5660.68 1413
5661.39 1396
5662.10 1333
5662.81 1321
5663.52 1316
5664.23 1373
5664.94 1343
5665.65 1351
5666.36 1293
5667.07 1365
5667.78 1331
5668.49 1300
5669.20 1253
5669.91 1319
5670.62 1313
5671.33 1314
5672.04 1355
5672.75 1385
5673.46 1435
5674.17 1407
5674.88 1354
5675.59 1312
5676.30 1326
5677.01 1280
5677.72 1282
5678.43 1233
5679.14 1277
5679.85 1282
5680.56 1314
5681.27 1247
5681.98 1255
5682.69 1231
5683.41 1311
5684.12 1266
5684.83 1252
5685.54 1213
5686.25 1214
5686.96 1293
5687.67 1249
5688.38 1241
5689.09 1220
5689.80 1209
5690.52 1239
5691.23 1295
5691.94 1279
5692.65 1226
5693.36 1217
5694.07 1208
5694.78 1210
5695.49 1179
5696.21 1187
5696.92 1173
5697.63 1206
5698.34 1179
5699.05 1183
5699.77 1228
5700.48 1228
5701.19 1209
5701.90 1254
5702.61 1193
5703.32 1184
5704.04 1180
5704.75 1217
5705.46 1145
5706.17 1175
5706.89 1217
5707.60 1193
5708.31 1190
5709.02 1192
5709.73 1186
5710.45 1152
5711.16 1178
5711.87 1171
5712.58 1219
5713.30 1133
5714.01 1174
5714.72 1128
5715.44 1184
5716.15 1118
5716.86 1139
5717.57 1132
5718.29 1129
5719.00 1162
5719.71 1190
5720.43 1147
5721.14 1181
5721.85 1189
5722.57 1199
5723.28 1173
5723.99 1136
5724.71 1196
5725.42 1152
5726.13 1188
5726.85 1189
5727.56 1143
5728.27 1131
5728.99 1151
5729.70 1161
5730.41 1195
5731.13 1198
5731.84 1167
5732.56 1092
5733.27 1133
5733.98 1160
5734.70 1119
5735.41 1169
5736.12 1142
5736.84 1144
5737.55 1133
5738.27 1134
5738.98 1134
5739.70 1115
5740.41 1121
5741.12 1102
5741.84 1140
5742.55 1154
5743.27 1149
5743.98 1112
5744.70 1147
5745.41 1127
5746.13 1173
5746.84 1146
5747.56 1148
5748.27 1090
5748.99 1142
5749.70 1118
5750.42 1124
5751.13 1099
5751.85 1135
5752.56 1175
5753.28 1134
5753.99 1109
5754.71 1123
5755.42 1145
5756.14 1131
5756.85 1153
5757.57 1112
5758.28 1120
5759.00 1124
5759.71 1181
5760.43 1151
5761.14 1157
5761.86 1124
5762.58 1130
5763.29 1122
5764.01 1145
5764.72 1169
5765.44 1147
5766.16 1175
5766.87 1130
5767.59 1148
5768.30 1141
5769.02 1182
5769.74 1161
5770.45 1217
5771.17 1249
5771.88 1249
5772.60 1229
5773.32 1250
5774.03 1249
5774.75 1243
5775.47 1227
5776.18 1207
5776.90 1139
5777.62 1140
5778.33 1198
5779.05 1185
5779.77 1216
5780.48 1198
5781.20 1229
5781.92 1256
5782.63 1265
5783.35 1200
5784.07 1218
5784.78 1193
5785.50 1202
5786.22 1197
5786.94 1238
5787.65 1206
5788.37 1164
5789.09 1183
5789.81 1172
5790.52 1171
5791.24 1135
5791.96 1172
5792.68 1146
5793.39 1138
5794.11 1155
5794.83 1147
5795.55 1176
5796.26 1204
5796.98 1178
5797.70 1162
5798.42 1132
5799.14 1119
5799.85 1136
5800.57 1169
5801.29 1210
5802.01 1192
5802.73 1180
5803.44 1174
5804.16 1212
5804.88 1164
5805.60 1183
5806.32 1177
5807.04 1201
5807.75 1162
5808.47 1176
5809.19 1172
5809.91 1151
5810.63 1169
5811.35 1135
5812.07 1186
5812.79 1141
5813.50 1210
5814.22 1137
5814.94 1165
5815.66 1103
5816.38 1184
5817.10 1173
5817.82 1135
5818.54 1152
5819.26 1173
5819.98 1181
5820.70 1187
5821.41 1209
5822.13 1180
5822.85 1228
5823.57 1197
5824.29 1164
5825.01 1156
5825.73 1196
5826.45 1174
5827.17 1205
5827.89 1196
5828.61 1170
5829.33 1151
5830.05 1210
5830.77 1180
5831.49 1184
5832.21 1208
5832.93 1223
5833.65 1230
5834.37 1174
5835.09 1191
5835.81 1191
5836.53 1229
5837.25 1166
5837.97 1199
5838.69 1213
5839.41 1212
5840.13 1239
5840.85 1251
5841.57 1230
5842.30 1220
5843.02 1210
5843.74 1203
5844.46 1206
5845.18 1212
5845.90 1236
5846.62 1221
5847.34 1243
5848.06 1280
5848.78 1306
5849.50 1290
5850.23 1332
5850.95 1304
5851.67 1307
5852.39 1298
5853.11 1297
5853.83 1296
5854.55 1315
5855.27 1322
5856.00 1315
5856.72 1334
5857.44 1282
5858.16 1279
5858.88 1289
5859.60 1340
5860.33 1265
5861.05 1314
5861.77 1301
5862.49 1359
5863.21 1323
5863.94 1295
5864.66 1318
5865.38 1323
5866.10 1334
5866.82 1360
5867.55 1340
5868.27 1355
5868.99 1321
5869.71 1293
5870.43 1335
5871.16 1348
5871.88 1433
5872.60 1409
5873.32 1383
5874.05 1377
5874.77 1373
5875.49 1424
5876.22 1438
5876.94 1423
5877.66 1431
5878.38 1469
5879.11 1504
5879.83 1520
5880.55 1484
5881.28 1518
5882.00 1529
5882.72 1574
5883.45 1529
5884.17 1560
5884.89 1532
5885.61 1550
5886.34 1548
5887.06 1533
5887.79 1523
5888.51 1533
5889.23 1531
5889.96 1512
5890.68 1567
5891.40 1563
5892.13 1590
5892.85 1482
5893.57 1521
5894.30 1530
5895.02 1610
5895.75 1587
5896.47 1553
5897.19 1569
5897.92 1578
5898.64 1563
5899.37 1533
5900.09 1554
5900.81 1557
5901.54 1578
5902.26 1581
5902.99 1620
5903.71 1617
5904.44 1625
5905.16 1635
5905.89 1637
5906.61 1679
5907.33 1704
5908.06 1695
5908.78 1667
5909.51 1618
5910.23 1663
5910.96 1740
5911.68 1725
5912.41 1753
5913.13 1737
5913.86 1737
5914.58 1718
5915.31 1711
5916.03 1765
5916.76 1785
5917.48 1754
5918.21 1786
5918.94 1741
5919.66 1770
5920.39 1829
5921.11 1806
5921.84 1843
5922.56 1846
5923.29 1836
5924.01 1859
5924.74 1882
5925.47 1915
5926.19 1928
5926.92 1970
5927.64 1954
5928.37 1993
5929.09 2012
5929.82 2021
5930.55 2024
5931.27 2041
5932.00 2091
5932.73 2084
5933.45 2109
5934.18 2152
5934.90 2244
5935.63 2231
5936.36 2214
5937.08 2308
5937.81 2267
5938.54 2325
5939.26 2340
5939.99 2365
5940.72 2426
5941.44 2386
5942.17 2447
5942.90 2528
5943.62 2555
5944.35 2586
5945.08 2704
5945.80 2662
5946.53 2789
5947.26 2851
5947.99 2828
5948.71 2811
5949.44 2866
5950.17 2932
5950.89 3001
5951.62 3150
5952.35 3325
5953.08 3624
5953.80 3831
5954.53 3999
5955.26 4039
5955.99 3969
5956.71 3917
5957.44 3820
5958.17 3728
5958.90 3685
5959.63 3581
5960.35 3581
5961.08 3572
5961.81 3592
5962.54 3549
5963.27 3581
5963.99 3608
5964.72 3749
5965.45 3932
5966.18 4142
5966.91 4389
5967.64 4716
5968.36 4947
5969.09 4996
5969.82 4820
5970.55 4708
5971.28 4668
5972.01 4599
5972.73 4504
5973.46 4371
5974.19 4299
5974.92 4230
5975.65 4178
5976.38 4170
5977.11 4222
5977.84 4173
5978.57 4211
5979.29 4284
5980.02 4335
5980.75 4470
5981.48 4535
5982.21 4603
5982.94 4694
5983.67 4724
5984.40 4742
5985.13 4758
5985.86 4767
5986.59 4795
5987.32 4821
5988.05 4794
5988.78 4771
5989.51 4792
5990.24 4790
5990.97 4828
5991.70 4868
5992.43 4833
5993.16 4890
5993.89 4882
5994.62 4949
5995.35 4998
5996.08 5061
5996.81 5232
5997.54 5175
5998.27 5214
5999.00 5236
5999.73 5292
6000.46 5238
6001.19 5278
6001.92 5210
6002.65 5193
6003.38 5130
6004.11 5050
6004.84 5032
6005.57 4974
6006.30 4962
6007.03 5021
6007.76 5129
6008.49 5272
6009.22 5598
6009.95 6030
6010.69 6716
6011.42 7611
6012.15 8688
6012.88 9807
6013.61 10820
6014.34 11780
6015.07 12213
6015.80 12227
6016.54 11820
6017.27 11268
6018.00 10413
6018.73 9532
6019.46 8690
6020.19 7824
6020.92 7111
6021.66 6572
6022.39 5944
6023.12 5582
6023.85 5261
6024.58 5067
6025.31 4931
6026.05 4779
6026.78 4588
6027.51 4566
6028.24 4478
6028.97 4543
6029.71 4565
6030.44 4652
6031.17 4687
6031.90 4662
6032.64 4520
6033.37 4383
6034.10 4273
6034.83 4161
6035.57 4069
6036.30 4018
6037.03 3966
6037.76 4001
6038.50 4027
6039.23 4060
6039.96 4084
6040.69 4088
6041.43 4201
6042.16 4223
6042.89 4221
6043.63 4257
6044.36 4262
6045.09 4351
6045.82 4325
6046.56 4368
6047.29 4388
6048.02 4477
6048.76 4557
6049.49 4687
6050.22 4758
6050.96 4890
6051.69 5055
6052.42 5161
6053.16 5408
6053.89 5442
6054.63 5420
6055.36 5381
6056.09 5224
6056.83 5093
6057.56 4915
6058.29 4822
6059.03 4672
6059.76 4595
6060.50 4547
6061.23 4565
6061.96 4397
6062.70 4329
6063.43 4280
6064.17 4304
6064.90 4253
6065.63 4190
6066.37 4145
6067.10 4079
6067.84 4047
6068.57 4049
6069.31 4024
6070.04 3969
6070.78 3929
6071.51 3860
6072.25 3862
6072.98 3747
6073.72 3824
6074.45 3758
6075.18 3762
6075.92 3794
6076.65 3799
6077.39 3778
6078.12 3748
6078.86 3690
6079.59 3694
6080.33 3642
6081.07 3646
6081.80 3548
6082.54 3525
6083.27 3505
6084.01 3409
6084.74 3357
6085.48 3343
6086.21 3335
6086.95 3313
6087.68 3330
6088.42 3344
6089.16 3381
6089.89 3342
6090.63 3338
6091.36 3347
6092.10 3409
6092.84 3393
6093.57 3370
6094.31 3355
6095.04 3290
6095.78 3263
6096.52 3242
6097.25 3204
6097.99 3188
6098.72 3180
6099.46 3148
6100.20 3086
6100.93 3060
6101.67 3111
6102.41 3094
6103.14 3085
6103.88 3064
6104.62 3030
6105.35 3082
6106.09 3010
6106.83 3040
6107.56 3058
6108.30 3077
6109.04 3030
6109.77 3065
6110.51 3091
6111.25 3108
6111.99 3093
6112.72 3062
6113.46 3063
6114.20 3116
6114.93 3079
6115.67 3138
6116.41 3139
6117.15 3082
6117.88 3142
6118.62 3120
6119.36 3187
6120.10 3198
6120.83 3138
6121.57 3044
6122.31 3128
6123.05 3127
6123.79 3156
6124.52 3180
6125.26 3191
6126.00 3235
6126.74 3197
6127.47 3170
6128.21 3216
6128.95 3272
6129.69 3221
6130.43 3165
6131.17 3222
6131.90 3213
6132.64 3169
6133.38 3240
6134.12 3257
6134.86 3268
6135.60 3286
6136.33 3293
6137.07 3375
6137.81 3366
6138.55 3416
6139.29 3407
6140.03 3446
6140.77 3487
6141.51 3473
6142.24 3429
6142.98 3439
6143.72 3393
6144.46 3384
6145.20 3430
6145.94 3433
6146.68 3414
6147.42 3457
6148.16 3409
6148.90 3449
6149.64 3434
6150.38 3443
6151.12 3487
6151.86 3473
6152.59 3543
6153.33 3513
6154.07 3524
6154.81 3555
6155.55 3629
6156.29 3604
6157.03 3613
6157.77 3661
6158.51 3675
6159.25 3658
6159.99 3758
6160.73 3806
6161.47 3871
6162.21 3933
6162.95 3997
6163.69 4172
6164.43 4343
6165.17 4541
6165.91 4761
6166.65 4959
6167.39 5036
6168.14 5107
6168.88 5151
6169.62 5184
6170.36 5175
6171.10 5129
6171.84 5057
6172.58 4936
6173.32 4865
6174.06 4863
6174.80 4725
6175.54 4665
6176.28 4644
6177.02 4686
6177.77 4656
6178.51 4647
6179.25 4711
6179.99 4782
6180.73 4840
6181.47 4880
6182.21 4898
6182.95 4973
6183.70 5017
6184.44 4987
6185.18 5077
6185.92 5075
6186.66 5155
6187.40 5207
6188.15 5280
6188.89 5316
6189.63 5369
6190.37 5553
6191.11 5706
6191.85 5842
6192.60 5929
6193.34 6115
6194.08 6243
6194.82 6406
6195.56 6400
6196.31 6428
6197.05 6427
6197.79 6352
6198.53 6365
6199.28 6347
6200.02 6206
6200.76 6079
6201.50 6201
6202.25 6347
6202.99 6466
6203.73 6594
6204.47 6958
6205.22 7725
6205.96 8835
6206.70 10337
6207.44 12452
6208.19 15388
6208.93 18420
6209.67 20915
6210.42 22754
6211.16 23668
6211.90 23482
6212.65 22188
6213.39 20328
6214.13 17994
6214.88 15809
6215.62 13888
6216.36 12029
6217.11 10327
6217.85 9028
6218.59 8031
6219.34 7242
6220.08 6601
6220.82 6170
6221.57 5783
6222.31 5582
6223.05 5402
6223.80 5325
6224.54 5301
6225.29 5270
6226.03 5176
6226.77 5103
6227.52 5004
6228.26 4794
6229.01 4475
6229.75 4284
6230.49 4163
6231.24 4100
6231.98 3971
6232.73 3835
6233.47 3823
6234.22 3808
6234.96 3845
6235.71 3849
6236.45 3895
6237.19 3862
6237.94 4022
6238.68 4098
6239.43 4162
6240.17 4248
6240.92 4454
6241.66 4608
6242.41 4650
6243.15 4657
6243.90 4660
6244.64 4818
6245.39 4923
6246.13 5048
6246.88 5310
6247.62 5449
6248.37 5587
6249.12 5624
6249.86 5645
6250.61 5570
6251.35 5487
6252.10 5277
6252.84 5132
6253.59 4917
6254.33 4820
6255.08 4639
6255.83 4587
6256.57 4528
6257.32 4399
6258.06 4297
6258.81 4294
6259.55 4282
6260.30 4270
6261.05 4182
6261.79 4219
6262.54 4173
6263.28 4076
6264.03 3979
6264.78 4012
6265.52 4018
6266.27 3911
6267.02 3869
6267.76 3869
6268.51 3855
6269.26 3949
6270.00 3973
6270.75 3997
6271.50 4020
6272.24 4005
6272.99 4051
6273.74 3995
6274.48 4035
6275.23 4004
6275.98 4007
6276.72 4044
6277.47 4073
6278.22 3967
6278.96 3890
6279.71 3872
6280.46 3817
6281.21 3637
6281.95 3549
6282.70 3473
6283.45 3474
6284.20 3517
6284.94 3455
6285.69 3388
6286.44 3432
6287.19 3394
6287.93 3460
6288.68 3404
6289.43 3327
6290.18 3239
6290.92 3198
6291.67 3221
6292.42 3167
6293.17 3137
6293.92 3107
6294.66 3065
6295.41 3062
6296.16 3018
6296.91 3015
6297.66 3006
6298.41 2966
6299.15 2894
6299.90 2801
6300.65 2827
6301.40 2761
6302.15 2739
6302.90 2661
6303.64 2664
6304.39 2637
6305.14 2673
6305.89 2648
6306.64 2629
6307.39 2609
6308.14 2647
6308.89 2638
6309.63 2629
6310.38 2679
6311.13 2681
6311.88 2708
6312.63 2711
6313.38 2650
6314.13 2714
6314.88 2665
6315.63 2636
6316.38 2677
6317.13 2634
6317.88 2652
6318.63 2701
6319.38 2637
6320.12 2583
6320.87 2512
6321.62 2474
6322.37 2428
6323.12 2369
6323.87 2426
6324.62 2390
6325.37 2331
6326.12 2338
6326.87 2321
6327.62 2404
6328.37 2341
6329.12 2344
6329.87 2295
6330.62 2307
6331.37 2279
6332.12 2325
6332.87 2275
6333.62 2283
6334.37 2267
6335.13 2315
6335.88 2306
6336.63 2303
6337.38 2288
6338.13 2304
6338.88 2303
6339.63 2303
6340.38 2308
6341.13 2303
6341.88 2270
6342.63 2275
6343.38 2268
6344.13 2285
6344.89 2196
6345.64 2172
6346.39 2164
6347.14 2181
6347.89 2144
6348.64 2165
6349.39 2233
6350.14 2218
6350.90 2186
6351.65 2283
6352.40 2339
6353.15 2389
6353.90 2408
6354.65 2519
6355.40 2529
6356.16 2501
6356.91 2435
6357.66 2357
6358.41 2345
6359.16 2307
6359.92 2231
6360.67 2227
6361.42 2227
6362.17 2182
6362.92 2160
6363.68 2180
6364.43 2118
6365.18 2107
6365.93 2092
6366.68 2016
6367.44 2028
6368.19 2055
6368.94 2083
6369.69 2092
6370.45 2134
6371.20 2085
6371.95 2033
6372.70 2087
6373.46 2031
6374.21 2016
6374.96 2073
6375.72 2022
6376.47 1972
6377.22 2040
6377.97 2065
6378.73 2076
6379.48 2088
6380.23 2060
6380.99 2108
6381.74 2167
6382.49 2131
6383.25 2093
6384.00 2114
6384.75 2090
6385.51 2027
6386.26 2028
6387.01 2063
6387.77 2054
6388.52 2030
6389.27 1996
6390.03 1966
6390.78 1972
6391.54 1973
6392.29 1940
6393.04 1990
6393.80 1984
6394.55 2008
6395.31 1980
6396.06 2011
6396.81 2032
6397.57 1994
6398.32 2025
6399.08 2035
6399.83 1972
6400.59 1977
6401.34 1958
6402.09 1991
6402.85 1943
6403.60 1976
6404.36 1964
6405.11 1988
6405.87 1976
6406.62 1941
6407.38 1913
6408.13 1946
6408.89 1957
6409.64 2002
6410.40 2003
6411.15 2012
6411.91 2042
6412.66 2022
6413.42 1987
6414.17 1975
6414.93 2011
6415.68 2065
6416.44 2079
6417.19 2054
6417.95 2037
6418.70 2051
6419.46 2060
6420.21 2078
6420.97 2085
6421.72 2144
6422.48 2077
6423.24 2050
6423.99 1999
6424.75 2009
6425.50 2048
6426.26 2037
6427.01 2073
6427.77 2049
6428.53 2035
6429.28 2046
6430.04 2059
6430.79 2107
6431.55 2058
6432.31 2112
6433.06 2142
6433.82 2080
6434.58 2082
6435.33 2211
6436.09 2202
6436.85 2177
6437.60 2200
6438.36 2227
6439.11 2201
6439.87 2188
6440.63 2232
6441.38 2245
6442.14 2246
6442.90 2261
6443.66 2289
6444.41 2314
6445.17 2256
6445.93 2314
6446.68 2340
6447.44 2337
6448.20 2356
6448.95 2345
6449.71 2390
6450.47 2423
6451.23 2399
6451.98 2413
6452.74 2406
6453.50 2424
6454.26 2460
6455.01 2487
6455.77 2508
6456.53 2483
6457.29 2540
6458.04 2552
6458.80 2475
6459.56 2491
6460.32 2496
6461.08 2543
6461.83 2542
6462.59 2541
6463.35 2657
6464.11 2731
6464.87 2787
6465.62 2807
6466.38 2911
6467.14 3013
6467.90 2973
6468.66 2980
6469.42 3010
6470.17 2998
6470.93 3022
6471.69 3051
6472.45 3016
6473.21 3049
6473.97 3021
6474.72 3036
6475.48 3050
6476.24 3133
6477.00 3190
6477.76 3244
6478.52 3273
6479.28 3321
6480.04 3331
6480.80 3436
6481.56 3488
6482.31 3580
6483.07 3584
6483.83 3584
6484.59 3650
6485.35 3672
6486.11 3747
6486.87 3695
6487.63 3781
6488.39 3845
6489.15 3868
6489.91 3972
6490.67 4048
6491.43 4128
6492.19 4234
6492.95 4312
6493.71 4325
6494.47 4478
6495.23 4545
6495.99 4503
6496.75 4488
6497.51 4472
6498.27 4488
6499.03 4368
6499.79 4381
6500.55 4440
6501.31 4436
6502.07 4463
6502.83 4602
6503.59 4844
6504.35 5086
6505.11 5650
6505.87 6671
6506.63 8261
6507.39 10432
6508.15 12728
6508.91 14680
6509.67 16239
6510.43 16918
6511.19 16745
6511.96 15779
6512.72 14639
6513.48 13026
6514.24 11378
6515.00 10058
6515.76 8960
6516.52 7913
6517.28 7084
6518.04 6535
6518.80 6062
6519.57 5694
6520.33 5449
6521.09 5134
6521.85 5074
6522.61 5038
6523.37 4981
6524.14 4996
6524.90 5005
6525.66 5104
6526.42 5207
6527.18 5331
6527.94 5319
6528.71 5470
6529.47 5458
6530.23 5411
6530.99 5399
6531.75 5371
6532.52 5353
6533.28 5410
6534.04 5700
6534.80 6204
6535.56 6790
6536.33 7475
6537.09 8161
6537.85 8580
6538.61 8666
6539.38 8411
6540.14 8109
6540.90 7587
6541.66 7065
6542.43 6608
6543.19 6214
6543.95 5937
6544.71 5812
6545.48 5846
6546.24 5912
6547.00 6000
6547.77 6058
6548.53 6092
6549.29 6020
6550.06 5882
6550.82 5763
6551.58 5556
6552.34 5361
6553.11 5227
6553.87 5086
6554.63 4966
6555.40 4870
6556.16 4730
6556.93 4753
6557.69 4718
6558.45 4608
6559.22 4635
6559.98 4622
6560.74 4603
6561.51 4609
6562.27 4635
6563.03 4627
6563.80 4671
6564.56 4708
6565.33 4816
6566.09 4885
6566.85 4811
6567.62 4758
6568.38 4817
6569.15 4908
6569.91 4892
6570.68 4892
6571.44 4946
6572.20 5002
6572.97 5141
6573.73 5229
6574.50 5360
6575.26 5361
6576.03 5296
6576.79 5296
6577.56 5282
6578.32 5250
6579.09 5153
6579.85 5086
6580.62 4991
6581.38 4982
6582.15 4946
6582.91 4987
6583.68 5039
6584.44 5076
6585.21 5030
6585.97 5052
6586.74 5087
6587.50 5092
6588.27 5015
6589.03 4980
6589.80 4991
6590.56 4985
6591.33 5000
6592.09 5054
6592.86 5158
6593.63 5323
6594.39 5464
6595.16 5584
6595.92 5715
6596.69 5800
6597.45 5854
6598.22 5721
6598.99 5682
6599.75 5469
6600.52 5416
6601.28 5222
6602.05 4984
6602.82 4855
6603.58 4724
6604.35 4648
6605.11 4576
6605.88 4510
6606.65 4544
6607.41 4482
6608.18 4478
6608.95 4487
6609.71 4419
6610.48 4423
6611.25 4494
6612.01 4530
6612.78 4491
6613.55 4432
6614.31 4379
6615.08 4395
6615.85 4315
6616.61 4302
6617.38 4318
6618.15 4321
6618.92 4401
6619.68 4523
6620.45 4601
6621.22 4660
6621.98 4795
6622.75 4954
6623.52 5107
6624.29 5246
6625.05 5304
6625.82 5277
6626.59 5215
6627.36 5080
6628.12 4951
6628.89 4803
6629.66 4696
6630.43 4586
6631.20 4487
6631.96 4446
6632.73 4471
6633.50 4612
6634.27 4764
6635.04 4842
6635.80 4984
6636.57 5074
6637.34 5156
6638.11 5221
6638.88 5291
6639.64 5340
6640.41 5389
6641.18 5476
6641.95 5628
6642.72 5755
6643.49 5703
6644.26 5597
6645.02 5457
6645.79 5361
6646.56 5154
6647.33 4902
6648.10 4662
6648.87 4507
6649.64 4335
6650.41 4291
6651.17 4206
6651.94 4100
6652.71 4044
6653.48 4030
6654.25 4074
6655.02 3989
6655.79 3967
6656.56 3904
6657.33 3833
6658.10 3869
6658.87 3823
6659.64 3801
6660.41 3846
6661.17 3828
6661.94 3762
6662.71 3774
6663.48 3749
6664.25 3716
6665.02 3667
6665.79 3699
6666.56 3696
6667.33 3759
6668.10 3697
6668.87 3735
6669.64 3776
6670.41 3866
6671.18 3955
6671.95 3997
6672.72 3991
6673.49 4061
6674.26 4038
6675.03 4007
6675.80 3968
6676.58 3949
6677.35 4013
6678.12 3998
6678.89 4029
6679.66 4079
6680.43 4096
6681.20 4177
6681.97 4175
6682.74 4147
6683.51 4207
6684.28 4273
6685.05 4431
6685.82 4404
6686.59 4408
6687.37 4419
6688.14 4407
6688.91 4442
6689.68 4243
6690.45 4090
6691.22 4021
6691.99 4007
6692.76 3883
6693.54 3805
6694.31 3735
6695.08 3735
6695.85 3789
6696.62 3738
6697.39 3666
6698.17 3627
6698.94 3658
6699.71 3572
6700.48 3653
6701.25 3695
6702.02 3696
6702.80 3696
6703.57 3692
6704.34 3654
6705.11 3610
6705.88 3642
6706.66 3550
6707.43 3541
6708.20 3465
6708.97 3442
6709.75 3432
6710.52 3456
6711.29 3407
6712.06 3330
6712.84 3286
6713.61 3275
6714.38 3352
6715.15 3322
6715.93 3267
6716.70 3215
6717.47 3176
6718.24 3229
6719.02 3219
6719.79 3249
6720.56 3270
6721.34 3239
6722.11 3259
6722.88 3186
6723.66 3160
6724.43 3167
6725.20 3171
6725.98 3125
6726.75 3109
6727.52 3086
6728.30 3086
6729.07 3080
6729.84 3069
6730.62 3085
6731.39 3026
6732.16 3028
6732.94 3047
6733.71 3027
6734.48 3021
6735.26 3007
6736.03 3047
6736.81 3066
6737.58 3038
6738.35 3108
6739.13 3046
6739.90 3106
6740.68 3083
6741.45 3113
6742.22 3064
6743.00 3137
6743.77 3131
6744.55 3115
6745.32 3115
6746.10 3130
6746.87 3156
6747.65 3156
6748.42 3198
6749.19 3140
6749.97 3199
6750.74 3297
6751.52 3362
6752.29 3336
6753.07 3552
6753.84 3581
6754.62 3637
6755.39 3643
6756.17 3598
6756.94 3560
6757.72 3486
6758.49 3443
6759.27 3395
6760.04 3388
6760.82 3318
6761.59 3289
6762.37 3270
6763.15 3229
6763.92 3248
6764.70 3310
6765.47 3308
6766.25 3316
6767.02 3317
6767.80 3344
6768.57 3386
6769.35 3395
6770.13 3370
6770.90 3376
6771.68 3312
6772.45 3288
6773.23 3230
6774.01 3197
6774.78 3126
6775.56 3069
6776.33 3096
6777.11 3028
6777.89 3003
6778.66 2954
6779.44 2942
6780.22 2942
6780.99 2913
6781.77 2910
6782.55 2889
6783.32 2928
6784.10 2916
6784.88 2886
6785.65 2850
6786.43 2884
6787.21 2838
6787.98 2904
6788.76 2865
6789.54 2791
6790.31 2796
6791.09 2780
6791.87 2742
6792.64 2712
6793.42 2682
6794.20 2718
6794.98 2688
6795.75 2654
6796.53 2635
6797.31 2669
6798.09 2671
6798.86 2635
6799.64 2637
6800.42 2609
6801.20 2607
6801.97 2643
6802.75 2631
6803.53 2609
6804.31 2623
6805.08 2705
6805.86 2647
6806.64 2631
6807.42 2653
6808.20 2667
6808.97 2649
6809.75 2653
6810.53 2622
6811.31 2746
6812.09 2632
6812.87 2649
6813.64 2607
6814.42 2628
6815.20 2603
6815.98 2592
6816.76 2598
6817.54 2591
6818.31 2610
6819.09 2643
6819.87 2639
6820.65 2662
6821.43 2632
6822.21 2581
6822.99 2587
6823.77 2582
6824.54 2569
6825.32 2613
6826.10 2626
6826.88 2632
6827.66 2598
6828.44 2577
6829.22 2576
6830.00 2604
6830.78 2607
6831.56 2582
6832.34 2559
6833.12 2602
6833.90 2629
6834.67 2617
6835.45 2670
6836.23 2767
6837.01 2878
6837.79 3108
6838.57 3259
6839.35 3415
6840.13 3576
6840.91 3688
6841.69 3666
6842.47 3662
6843.25 3547
6844.03 3472
6844.81 3353
6845.59 3150
6846.37 3059
6847.15 2940
6847.93 2988
6848.71 3053
6849.49 3068
6850.27 3181
6851.05 3193
6851.84 3413
6852.62 3502
6853.40 3445
6854.18 3441
6854.96 3413
6855.74 3364
6856.52 3230
6857.30 3074
6858.08 3081
6858.86 3056
6859.64 2934
6860.42 2951
6861.20 2958
6861.99 2826
6862.77 2855
6863.55 2862
6864.33 2784
6865.11 2825
6865.89 2799
6866.67 2882
6867.45 2866
6868.24 2897
6869.02 2941
6869.80 2992
6870.58 2994
6871.36 2990
6872.14 3003
6872.93 3007
6873.71 2995
6874.49 3037
6875.27 3112
6876.05 3214
6876.83 3266
6877.62 3298
6878.40 3373
6879.18 3479
6879.96 3554
6880.74 3739
6881.53 3988
6882.31 4233
6883.09 4445
6883.87 4574
6884.66 4677
6885.44 4664
6886.22 4746
6887.00 4605
6887.79 4576
6888.57 4535
6889.35 4676
6890.13 4667
6890.92 4684
6891.70 4614
6892.48 4606
6893.27 4543
6894.05 4300
6894.83 4092
6895.61 3994
6896.40 3879
6897.18 3815
6897.96 3790
6898.75 3670
6899.53 3669
6900.31 3657
6901.10 3685
6901.88 3646
6902.66 3660
6903.45 3787
6904.23 3699
6905.01 3608
6905.80 3597
6906.58 3562
6907.36 3526
6908.15 3530
6908.93 3431
6909.72 3410
6910.50 3447
6911.28 3454
6912.07 3422
6912.85 3368
6913.64 3360
6914.42 3422
6915.20 3315
6915.99 3302
6916.77 3336
6917.56 3294
6918.34 3286
6919.12 3262
6919.91 3280
6920.69 3304
6921.48 3329
6922.26 3294
6923.05 3320
6923.83 3290
6924.62 3297
6925.40 3312
6926.19 3356
6926.97 3350
6927.75 3343
6928.54 3369
6929.32 3335
6930.11 3366
6930.89 3359
6931.68 3410
6932.46 3442
6933.25 3365
6934.04 3351
6934.82 3406
6935.61 3348
6936.39 3358
6937.18 3387
6937.96 3475
6938.75 3564
6939.53 3646
6940.32 3783
6941.10 3925
6941.89 4052
6942.67 4257
6943.46 4321
6944.25 4393
6945.03 4459
6945.82 4450
6946.60 4429
6947.39 4429
6948.18 4429
6948.96 4455
6949.75 4398
6950.53 4447
6951.32 4385
6952.11 4342
6952.89 4337
6953.68 4216
6954.47 4236
6955.25 4242
6956.04 4175
6956.82 4212
6957.61 4235
6958.40 4224
6959.18 4230
6959.97 4205
6960.76 4217
6961.54 4261
6962.33 4353
6963.12 4365
6963.90 4355
6964.69 4516
6965.48 4576
6966.27 4686
6967.05 4764
6967.84 4935
6968.63 5189
6969.41 5371
6970.20 5529
6970.99 5605
6971.78 5606
6972.56 5673
6973.35 5733
6974.14 5722
6974.93 5752
6975.71 5660
6976.50 5750
6977.29 5776
6978.08 5838
6978.86 5863
6979.65 6043
6980.44 6350
6981.23 6758
6982.01 7281
6982.80 8284
6983.59 9602
6984.38 11424
6985.17 13566
6985.95 15411
6986.74 16963
6987.53 18002
6988.32 18296
6989.11 17801
6989.90 16842
6990.68 15498
6991.47 14002
6992.26 12411
6993.05 10810
6993.84 9448
6994.63 8487
6995.42 7522
6996.20 6896
6996.99 6242
6997.78 5777
6998.57 5363
6999.36 5105
7000.15 4904
7000.94 4696
7001.73 4589
7002.52 4565
7003.30 4516
7004.09 4396
7004.88 4247
7005.67 4138
7006.46 4037
7007.25 3892
7008.04 3804
7008.83 3734
7009.62 3623
7010.41 3683
7011.20 3718
7011.99 3696
7012.78 3703
7013.57 3811
7014.36 3938
7015.15 4037
7015.94 4074
7016.73 4110
7017.52 4107
7018.31 3989
7019.10 3938
7019.89 3957
7020.68 4005
7021.47 4128
7022.26 4230
7023.05 4481
7023.84 4634
7024.63 4759
7025.42 4937
7026.21 4990
7027.00 4987
7027.79 4897
7028.58 4708
7029.37 4584
7030.16 4438
7030.95 4289
7031.74 4156
7032.53 4030
7033.32 3892
7034.11 3783
7034.90 3799
7035.70 3742
7036.49 3755
7037.28 3731
7038.07 3760
7038.86 3784
7039.65 3814
7040.44 3806
7041.23 3848
7042.02 3854
7042.82 3891
7043.61 3933
7044.40 3977
7045.19 3942
7045.98 3974
7046.77 4053
7047.56 4050
7048.36 4045
7049.15 4157
7049.94 4219
7050.73 4249
7051.52 4366
7052.31 4487
7053.11 4476
7053.90 4395
7054.69 4304
7055.48 4205
7056.27 4117
7057.07 4019
7057.86 3895
7058.65 3879
7059.44 3893
7060.24 3944
7061.03 3919
7061.82 3942
7062.61 3901
7063.40 3852
7064.20 3890
7064.99 3817
7065.78 3762
7066.58 3699
7067.37 3614
7068.16 3544
7068.95 3513
7069.75 3408
7070.54 3340
7071.33 3303
7072.13 3176
7072.92 3233
7073.71 3173
7074.50 3078
7075.30 3135
7076.09 3033
7076.88 2952
7077.68 2885
7078.47 2883
7079.26 2859
7080.06 2819
7080.85 2795
7081.64 2821
7082.44 2828
7083.23 2771
7084.02 2818
7084.82 2768
7085.61 2674
7086.41 2722
7087.20 2750
7087.99 2769
7088.79 2682
7089.58 2698
7090.38 2646
7091.17 2680
7091.96 2566
7092.76 2596
7093.55 2560
7094.35 2578
7095.14 2472
7095.93 2465
7096.73 2445
7097.52 2452
7098.32 2410
7099.11 2426
7099.91 2395
7100.70 2389
7101.50 2397
7102.29 2416
7103.09 2355
7103.88 2336
7104.67 2334
7105.47 2359
7106.26 2347
7107.06 2254
7107.85 2239
7108.65 2190
7109.44 2191
7110.24 2142
7111.03 2228
7111.83 2219
7112.62 2141
7113.42 2163
7114.22 2139
7115.01 2140
7115.81 2127
7116.60 2143
7117.40 2072
7118.19 2110
7118.99 2074
7119.78 2047
7120.58 2073
7121.38 2096
7122.17 2081
7122.97 2077
7123.76 2054
7124.56 2014
7125.35 2000
7126.15 2009
7126.95 2097
7127.74 2110
7128.54 2079
7129.34 2125
7130.13 2124
7130.93 2087
7131.72 2122
7132.52 2148
7133.32 2133
7134.11 2099
7134.91 2080
7135.71 2040
7136.50 2011
7137.30 1958
7138.10 1968
7138.89 1903
7139.69 1885
7140.49 1869
7141.28 1866
7142.08 1840
7142.88 1905
7143.67 1853
7144.47 1834
7145.27 1811
7146.06 1786
7146.86 1790
7147.66 1794
7148.46 1793
7149.25 1744
7150.05 1759
7150.85 1749
7151.65 1738
7152.44 1714
7153.24 1727
7154.04 1727
7154.84 1711
7155.63 1693
7156.43 1723
7157.23 1728
7158.03 1732
7158.82 1750
7159.62 1767
7160.42 1737
7161.22 1732
7162.02 1674
7162.81 1658
7163.61 1662
7164.41 1625
7165.21 1640
7166.01 1606
7166.80 1606
7167.60 1649
7168.40 1622
7169.20 1607
7170.00 1625
7170.80 1619
7171.60 1550
7172.39 1586
7173.19 1560
7173.99 1565
7174.79 1576
7175.59 1523
7176.39 1519
7177.19 1503
7177.99 1487
7178.78 1499
7179.58 1478
7180.38 1456
7181.18 1466
7181.98 1499
7182.78 1516
7183.58 1500
7184.38 1448
7185.18 1450
7185.98 1464
7186.78 1427
7187.58 1419
7188.37 1438
7189.17 1457
7189.97 1427
7190.77 1429
7191.57 1397
7192.37 1431
7193.17 1395
7193.97 1394
7194.77 1418
7195.57 1385
7196.37 1392
7197.17 1379
7197.97 1392
7198.77 1346
7199.57 1392
7200.37 1383
7201.17 1389
7201.97 1371
7202.77 1413
7203.57 1413
7204.37 1400
7205.17 1381
7205.97 1401
7206.77 1428
7207.57 1411
7208.38 1399
7209.18 1379
7209.98 1355
7210.78 1382
7211.58 1382
7212.38 1366
7213.18 1347
7213.98 1367
7214.78 1357
7215.58 1360
7216.38 1357
7217.18 1324
7217.99 1346
7218.79 1304
7219.59 1330
7220.39 1365
7221.19 1322
7221.99 1344
7222.79 1309
7223.59 1340
7224.40 1312
7225.20 1336
7226.00 1307
7226.80 1349
7227.60 1355
7228.40 1334
7229.21 1316
7230.01 1327
7230.81 1351
7231.61 1314
7232.41 1350
7233.22 1360
7234.02 1371
7234.82 1350
7235.62 1358
7236.42 1350
7237.23 1363
7238.03 1354
7238.83 1390
7239.63 1398
7240.43 1378
7241.24 1343
7242.04 1356
7242.84 1392
7243.64 1344
7244.45 1329
7245.25 1316
7246.05 1331
7246.86 1332
7247.66 1287
7248.46 1291
7249.26 1320
7250.07 1329
7250.87 1351
7251.67 1316
7252.48 1310
7253.28 1298
7254.08 1350
7254.88 1293
7255.69 1304
7256.49 1287
7257.29 1322
7258.10 1363
7258.90 1307
7259.70 1259
7260.51 1267
7261.31 1281
7262.12 1289
7262.92 1329
7263.72 1281
7264.53 1273
7265.33 1262
7266.13 1303
7266.94 1333
7267.74 1298
7268.55 1289
7269.35 1316
7270.15 1294
7270.96 1279
7271.76 1290
7272.57 1291
7273.37 1323
7274.17 1258
7274.98 1288
7275.78 1343
7276.59 1303
7277.39 1352
7278.20 1357
7279.00 1340
7279.80 1317
7280.61 1357
7281.41 1377
7282.22 1391
7283.02 1410
7283.83 1408
7284.63 1401
7285.44 1462
7286.24 1494
7287.05 1553
7287.85 1494
7288.66 1480
7289.46 1444
7290.27 1452
7291.07 1459
7291.88 1384
7292.68 1451
7293.49 1423
7294.29 1434
7295.10 1432
7295.90 1413
7296.71 1418
7297.52 1409
7298.32 1419
7299.13 1425
7299.93 1429
7300.74 1476
7301.54 1488
7302.35 1485
7303.16 1479
7303.96 1478
7304.77 1488
7305.57 1495
7306.38 1494
7307.19 1524
7307.99 1461
7308.80 1480
7309.60 1557
7310.41 1553
7311.22 1638
7312.02 1623
7312.83 1621
7313.64 1624
7314.44 1661
7315.25 1676
7316.05 1669
7316.86 1722
7317.67 1808
7318.47 1908
7319.28 2067
7320.09 2245
7320.89 2290
7321.70 2383
7322.51 2412
7323.32 2346
7324.12 2218
7324.93 2136
7325.74 2078
7326.54 1938
7327.35 1882
7328.16 1839
7328.97 1774
7329.77 1761
7330.58 1756
7331.39 1722
7332.19 1722
7333.00 1701
7333.81 1729
7334.62 1725
7335.42 1756
7336.23 1663
7337.04 1662
7337.85 1758
7338.66 1766
7339.46 1743
7340.27 1711
7341.08 1708
7341.89 1709
7342.70 1700
7343.50 1632
7344.31 1646
7345.12 1616
7345.93 1600
7346.74 1584
7347.54 1541
7348.35 1546
7349.16 1547
7349.97 1559
7350.78 1579
7351.59 1540
7352.39 1510
7353.20 1501
7354.01 1521
7354.82 1508
7355.63 1488
7356.44 1506
7357.25 1536
7358.06 1563
7358.86 1532
7359.67 1514
7360.48 1561
7361.29 1610
7362.10 1589
7362.91 1612
7363.72 1593
7364.53 1564
7365.34 1570
7366.15 1543
7366.96 1536
7367.77 1524
7368.57 1481
7369.38 1537
7370.19 1495
7371.00 1459
7371.81 1436
7372.62 1408
7373.43 1423
7374.24 1427
7375.05 1395
7375.86 1393
7376.67 1366
7377.48 1378
7378.29 1405
7379.10 1450
7379.91 1419
7380.72 1420
7381.53 1440
7382.34 1470
7383.15 1465
7383.96 1452
7384.77 1478
7385.58 1456
7386.39 1440
7387.20 1381
7388.01 1355
7388.83 1366
7389.64 1377
7390.45 1364
7391.26 1322
7392.07 1352
7392.88 1377
7393.69 1352
7394.50 1309
7395.31 1300
7396.12 1306
7396.93 1324
7397.74 1372
7398.56 1362
7399.37 1327
7400.18 1318
7400.99 1358
7401.80 1351
7402.61 1332
7403.42 1308
7404.23 1337
7405.05 1336
7405.86 1328
7406.67 1331
7407.48 1330
7408.29 1317
7409.10 1312
7409.91 1279
7410.73 1262
7411.54 1307
7412.35 1296
7413.16 1243
7413.97 1273
7414.79 1247
7415.60 1241
7416.41 1229
7417.22 1204
7418.03 1234
7418.85 1231
7419.66 1241
7420.47 1222
7421.28 1212
7422.10 1229
7422.91 1237
7423.72 1181
7424.53 1213
7425.35 1191
7426.16 1212
7426.97 1232
7427.78 1267
7428.60 1217
7429.41 1197
7430.22 1188
7431.03 1140
7431.85 1175
7432.66 1172
7433.47 1160
7434.29 1179
7435.10 1161
7435.91 1179
7436.73 1176
7437.54 1139
7438.35 1138
7439.17 1120
7439.98 1168
7440.79 1182
7441.61 1141
7442.42 1201
7443.23 1158
7444.05 1141
7444.86 1134
7445.67 1155
7446.49 1143
7447.30 1117
7448.11 1135
7448.93 1124
7449.74 1110
7450.56 1124
7451.37 1137
7452.18 1092
7453.00 1117
7453.81 1130
7454.63 1162
7455.44 1189
7456.26 1153
7457.07 1146
7457.88 1145
7458.70 1146
7459.51 1127
7460.33 1103
7461.14 1123
7461.96 1114
7462.77 1148
7463.59 1153
7464.40 1111
7465.21 1127
7466.03 1101
7466.84 1120
7467.66 1098
7468.47 1128
7469.29 1142
7470.10 1155
7470.92 1172
7471.73 1171
7472.55 1151
7473.36 1171
7474.18 1165
7474.99 1169
7475.81 1115
7476.63 1169
7477.44 1160
7478.26 1205
7479.07 1164
7479.89 1169
7480.70 1145
7481.52 1195
7482.33 1188
7483.15 1167
7483.97 1181
7484.78 1171
7485.60 1173
7486.41 1182
7487.23 1176
7488.05 1190
7488.86 1211
7489.68 1170
7490.49 1173
7491.31 1155
7492.13 1128
7492.94 1107
7493.76 1149
7494.57 1159
7495.39 1124
7496.21 1160
7497.02 1129
7497.84 1181
7498.66 1101
7499.47 1076
7500.29 1096
7501.11 1133
7501.92 1139
7502.74 1118
7503.56 1082
7504.37 1127
7505.19 1122
7506.01 1133
7506.82 1129
7507.64 1124
7508.46 1116
7509.28 1129
7510.09 1117
7510.91 1088
7511.73 1104
7512.55 1144
7513.36 1166
7514.18 1146
7515.00 1144
7515.81 1132
7516.63 1130
7517.45 1126
7518.27 1102
7519.09 1118
7519.90 1120
7520.72 1111
7521.54 1135
7522.36 1115
7523.17 1091
7523.99 1115
7524.81 1131
7525.63 1148
7526.45 1135
7527.26 1134
7528.08 1106
7528.90 1121
7529.72 1107
7530.54 1137
7531.36 1133
7532.17 1165
7532.99 1142
7533.81 1131
7534.63 1102
7535.45 1100
7536.27 1113
7537.09 1087
7537.90 1097
7538.72 1054
7539.54 1085
7540.36 1086
7541.18 1081
7542.00 1060
7542.82 1093
7543.64 1080
7544.45 1101
7545.27 1143
7546.09 1092
7546.91 1094
7547.73 1118
7548.55 1102
7549.37 1153
7550.19 1136
7551.01 1105
7551.83 1110
7552.65 1086
7553.47 1126
7554.29 1086
7555.11 1113
7555.93 1116
7556.75 1085
7557.57 1073
7558.39 1101
7559.21 1126
7560.03 1124
7560.85 1180
7561.67 1174
7562.49 1161
7563.31 1134
7564.13 1139
7564.95 1149
7565.77 1207
7566.59 1142
7567.41 1132
7568.23 1152
7569.05 1137
7569.87 1129
7570.69 1114
7571.51 1146
7572.33 1178
7573.15 1182
7573.97 1198
7574.79 1187
7575.61 1161
7576.43 1171
7577.25 1159
7578.07 1184
7578.89 1191
7579.72 1171
7580.54 1197
7581.36 1192
7582.18 1171
7583.00 1176
7583.82 1153
7584.64 1185
7585.46 1223
7586.29 1208
7587.11 1195
7587.93 1196
7588.75 1218
7589.57 1231
7590.39 1246
7591.21 1222
7592.04 1218
7592.86 1219
7593.68 1239
7594.50 1274
7595.32 1253
7596.14 1302
7596.97 1311
7597.79 1330
7598.61 1311
7599.43 1339
7600.25 1336
7601.08 1338
7601.90 1345
7602.72 1391
7603.54 1362
7604.37 1387
7605.19 1429
7606.01 1415
7606.83 1403
7607.65 1402
7608.48 1423
7609.30 1415
7610.12 1368
7610.95 1375
7611.77 1383
7612.59 1378
7613.41 1408
7614.24 1367
7615.06 1429
7615.88 1438
7616.71 1478
7617.53 1437
7618.35 1475
7619.17 1554
7620.00 1607
7620.82 1645
7621.64 1638
7622.47 1640
7623.29 1624
7624.11 1618
7624.94 1620
7625.76 1615
7626.58 1544
7627.41 1575
7628.23 1549
7629.05 1568
7629.88 1542
7630.70 1532
7631.53 1546
7632.35 1551
7633.17 1530
7634.00 1536
7634.82 1515
7635.65 1543
7636.47 1507
7637.29 1479
7638.12 1487
7638.94 1427
7639.77 1403
7640.59 1408
7641.41 1448
7642.24 1362
7643.06 1370
7643.89 1380
7644.71 1425
7645.54 1416
7646.36 1414
7647.19 1450
7648.01 1433
7648.84 1454
7649.66 1436
7650.48 1402
7651.31 1404
7652.13 1397
7652.96 1354
7653.78 1339
7654.61 1329
7655.43 1329
7656.26 1329
7657.08 1310
7657.91 1280
7658.74 1313
7659.56 1319
7660.39 1352
7661.21 1326
7662.04 1320
7662.86 1294
7663.69 1325
7664.51 1349
7665.34 1315
7666.16 1309
7666.99 1285
7667.82 1310
7668.64 1312
7669.47 1307
7670.29 1297
7671.12 1310
7671.94 1312
7672.77 1328
7673.60 1260
7674.42 1248
7675.25 1265
7676.08 1277
7676.90 1293
7677.73 1255
7678.55 1246
7679.38 1216
7680.21 1210
7681.03 1270
7681.86 1290
7682.69 1284
7683.51 1297
7684.34 1314
7685.17 1350
7685.99 1319
7686.82 1384
7687.65 1365
7688.47 1372
7689.30 1362
7690.13 1351
7690.95 1342
7691.78 1307
7692.61 1270
7693.44 1265
7694.26 1266
7695.09 1263
7695.92 1294
7696.74 1298
7697.57 1266
7698.40 1260
7699.23 1308
7700.05 1343
7700.88 1334
7701.71 1342
7702.54 1333
7703.36 1302
7704.19 1278
7705.02 1319
7705.85 1282
7706.67 1253
7707.50 1302
7708.33 1328
7709.16 1214
7709.99 1220
7710.81 1233
7711.64 1230
7712.47 1190
7713.30 1180
7714.13 1203
7714.96 1218
7715.78 1218
7716.61 1226
7717.44 1210
7718.27 1185
7719.10 1175
7719.93 1133
7720.75 1181
7721.58 1192
7722.41 1161
7723.24 1129
7724.07 1125
7724.90 1176
7725.73 1157
7726.56 1159
7727.38 1199
7728.21 1236
7729.04 1250
7729.87 1210
7730.70 1244
7731.53 1246
7732.36 1239
7733.19 1197
7734.02 1204
7734.85 1190
7735.68 1190
7736.51 1164
7737.34 1152
7738.16 1126
7738.99 1088
7739.82 1128
7740.65 1113
7741.48 1114
7742.31 1110
7743.14 1101
7743.97 1103
7744.80 1101
7745.63 1082
7746.46 1051
7747.29 1099
7748.12 1064
7748.95 1048
7749.78 1052
7750.61 1056
7751.44 1092
7752.27 1084
7753.10 1048
7753.93 1033
7754.76 1023
7755.59 1043
7756.43 1053
7757.26 1058
7758.09 1111
7758.92 1071
7759.75 1079
7760.58 1043
7761.41 1093
7762.24 1042
7763.07 1026
7763.90 1021
7764.73 1064
7765.56 1068
7766.39 1050
7767.23 1102
7768.06 1083
7768.89 1042
7769.72 1061
7770.55 1050
7771.38 1082
7772.21 1068
7773.04 1086
7773.88 1080
7774.71 1088
7775.54 1077
7776.37 1056
7777.20 1073
7778.03 1030
7778.87 1063
7779.70 1091
7780.53 1063
7781.36 1018
7782.19 1082
7783.02 1077
7783.86 1071
7784.69 1070
7785.52 1048
7786.35 1066
7787.18 1066
7788.02 1075
7788.85 1024
7789.68 1091
7790.51 1098
7791.35 1116
7792.18 1104
7793.01 1092
7793.84 1064
7794.68 1092
7795.51 1094
7796.34 1098
7797.17 1123
7798.01 1116
7798.84 1139
7799.67 1094
7800.50 1147
7801.34 1128
7802.17 1116
7803.00 1121
7803.84 1146
7804.67 1161
7805.50 1177
7806.34 1142
7807.17 1163
7808.00 1158
7808.84 1183
7809.67 1169
7810.50 1189
7811.34 1210
7812.17 1217
7813.00 1223
7813.84 1215
7814.67 1261
7815.50 1307
7816.34 1286
7817.17 1338
7818.00 1313
7818.84 1308
7819.67 1359
7820.51 1311
7821.34 1300
7822.17 1330
7823.01 1358
7823.84 1372
7824.68 1320
7825.51 1360
7826.34 1314
7827.18 1309
7828.01 1313
7828.85 1306
7829.68 1280
7830.52 1293
7831.35 1289
7832.19 1259
7833.02 1279
7833.85 1245
7834.69 1267
7835.52 1292
7836.36 1284
7837.19 1281
7838.03 1318
7838.86 1275
7839.70 1260
7840.53 1232
7841.37 1217
7842.20 1216
7843.04 1238
7843.87 1222
7844.71 1199
7845.54 1213
7846.38 1232
7847.22 1210
7848.05 1201
7848.89 1169
7849.72 1160
7850.56 1196
7851.39 1178
7852.23 1159
7853.06 1189
7853.90 1192
7854.74 1165
7855.57 1147
7856.41 1154
7857.24 1141
7858.08 1176
7858.91 1186
7859.75 1182
7860.59 1209
7861.42 1188
7862.26 1188
7863.09 1198
7863.93 1214
7864.77 1239
7865.60 1200
7866.44 1225
7867.28 1186
7868.11 1129
7868.95 1181
7869.79 1153
7870.62 1145
7871.46 1160
7872.30 1156
7873.13 1188
7873.97 1225
7874.81 1234
7875.64 1204
7876.48 1205
7877.32 1216
7878.15 1254
7878.99 1267
7879.83 1270
7880.67 1294
7881.50 1283
7882.34 1284
7883.18 1268
7884.01 1271
7884.85 1265
7885.69 1277
7886.53 1282
7887.36 1234
7888.20 1234
7889.04 1222
7889.88 1234
7890.71 1211
7891.55 1243
7892.39 1207
7893.23 1220
7894.07 1252
7894.90 1251
7895.74 1214
7896.58 1232
7897.42 1206
7898.25 1207
7899.09 1203
7899.93 1148
7900.77 1201
7901.61 1190
7902.45 1143
7903.28 1145
7904.12 1174
7904.96 1137
7905.80 1110
7906.64 1129
7907.48 1146
7908.32 1137
7909.15 1137
7909.99 1068
7910.83 1148
7911.67 1127
7912.51 1098
7913.35 1147
7914.19 1149
7915.03 1155
7915.86 1171
7916.70 1220
7917.54 1194
7918.38 1173
7919.22 1177
7920.06 1195
7920.90 1131
7921.74 1147
7922.58 1189
7923.42 1173
7924.26 1150
7925.10 1106
7925.94 1114
7926.78 1135
7927.61 1151
7928.45 1108
7929.29 1088
7930.13 1108
7930.97 1091
7931.81 1117
7932.65 1078
7933.49 1048
7934.33 1072
7935.17 1120
7936.01 1104
7936.85 1077
7937.69 1080
7938.53 1098
7939.37 1092
7940.21 1079
7941.05 1084
7941.90 1089
7942.74 1061
7943.58 1065
7944.42 1052
7945.26 1049
7946.10 1015
7946.94 1078
7947.78 1095
7948.62 1074
7949.46 1080
7950.30 1088
7951.14 1076
7951.98 1100
7952.82 1105
7953.66 1116
7954.51 1121
7955.35 1124
7956.19 1146
7957.03 1163
7957.87 1142
7958.71 1164
7959.55 1198
7960.39 1180
7961.24 1182
7962.08 1173
7962.92 1165
7963.76 1150
7964.60 1193
7965.44 1167
7966.29 1179
7967.13 1196
7967.97 1253
7968.81 1284
7969.65 1328
7970.49 1335
7971.34 1282
7972.18 1304
7973.02 1276
7973.86 1270
7974.70 1241
7975.55 1213
7976.39 1203
7977.23 1150
7978.07 1173
7978.92 1134
7979.76 1105
7980.60 1140
7981.44 1096
7982.29 1111
7983.13 1100
7983.97 1127
7984.81 1103
7985.66 1116
7986.50 1091
7987.34 1097
7988.18 1104
7989.03 1079
7989.87 1058
7990.71 1047
7991.56 1068
7992.40 1060
7993.24 1050
7994.08 1048
7994.93 1022
7995.77 1028
7996.61 996
7997.46 990
7998.30 993
7999.14 981
7999.99 1011
8000.83 1019
8001.68 1002
8002.52 1017
8003.36 1006
8004.21 1045
8005.05 978
8005.89 956
8006.74 1019
8007.58 977
8008.43 1004
8009.27 955
8010.11 983
8010.96 931
8011.80 956
8012.65 947
8013.49 951
8014.33 914
8015.18 932
8016.02 936
8016.87 940
8017.71 917
8018.56 889
8019.40 919
8020.24 940
8021.09 952
8021.93 920
8022.78 920
8023.62 909
8024.47 915
8025.31 917
8026.16 913
8027.00 890
8027.85 940
8028.69 910
8029.54 889
8030.38 889
8031.23 888
8032.07 938
8032.92 902
8033.76 900
8034.61 902
8035.45 893
8036.30 897
8037.14 912
8037.99 898
8038.83 915
8039.68 902
8040.53 885
8041.37 908
8042.22 904
8043.06 883
8043.91 914
8044.75 911
8045.60 917
8046.45 908
8047.29 884
8048.14 898
8048.98 901
8049.83 878
8050.68 884
8051.52 899
8052.37 890
8053.21 866
8054.06 888
8054.91 877
8055.75 871
8056.60 867
8057.45 876
8058.29 824
8059.14 861
8059.99 867
8060.83 853
8061.68 837
8062.53 838
8063.37 842
8064.22 873
8065.07 839
8065.91 858
8066.76 856
8067.61 861
8068.45 807
8069.30 825
8070.15 840
8071.00 845
8071.84 860
8072.69 814
8073.54 820
8074.39 826
8075.23 825
8076.08 828
8076.93 850
8077.78 827
8078.62 836
8079.47 791
8080.32 821
8081.17 848
8082.01 830
8082.86 803
8083.71 843
8084.56 853
8085.41 814
8086.25 852
8087.10 829
8087.95 822
8088.80 840
8089.65 842
8090.49 814
8091.34 821
8092.19 848
8093.04 892
8093.89 832
8094.74 885
8095.58 819
8096.43 821
8097.28 823
8098.13 829
8098.98 827
8099.83 828
8100.68 825
8101.52 846
8102.37 849
8103.22 794
8104.07 834
8104.92 854
8105.77 888
8106.62 822
8107.47 835
8108.32 832
8109.17 853
8110.01 888
8110.86 863
8111.71 848
8112.56 828
8113.41 857
8114.26 818
8115.11 807
8115.96 814
8116.81 872
8117.66 854
8118.51 874
8119.36 838
8120.21 848
8121.06 867
8121.91 857
8122.76 867
8123.61 863
8124.46 880
8125.31 870
8126.16 864
8127.01 851
8127.86 825
8128.71 824
8129.56 918
8130.41 894
8131.26 870
8132.11 857
8132.96 913
8133.81 919
8134.66 899
8135.51 936
8136.36 913
8137.21 961
8138.06 948
8138.92 917
8139.77 875
8140.62 914
8141.47 936
8142.32 935
8143.17 859
8144.02 859
8144.87 893
8145.72 935
8146.57 915
8147.42 912
8148.28 863
8149.13 884
8149.98 907
8150.83 893
8151.68 916
8152.53 913
8153.38 938
8154.24 942
8155.09 954
8155.94 902
8156.79 937
8157.64 952
8158.49 1015
8159.35 955
8160.20 939
8161.05 916
8161.90 908
8162.75 938
8163.61 892
8164.46 881
8165.31 876
8166.16 853
8167.01 910
8167.87 870
8168.72 846
8169.57 834
8170.42 886
8171.28 911
8172.13 844
8172.98 861
8173.83 873
8174.69 878
8175.54 865
8176.39 835
8177.24 880
8178.10 863
8178.95 873
8179.80 823
8180.66 873
8181.51 836
8182.36 832
8183.22 844
8184.07 848
8184.92 805
8185.77 833
8186.63 837
8187.48 837
8188.33 821
8189.19 826
8190.04 834
8190.89 853
8191.75 820
8192.60 831
8193.46 842
8194.31 831
8195.16 832
8196.02 830
8196.87 758
8197.72 790
8198.58 859
8199.43 862
8200.29 829
8201.14 806
8201.99 814
8202.85 844
8203.70 814
8204.56 781
8205.41 768
8206.26 806
8207.12 747
8207.97 792
8208.83 817
8209.68 786
8210.54 790
8211.39 841
8212.25 786
8213.10 786
8213.95 777
8214.81 833
8215.66 854
8216.52 807
8217.37 797
8218.23 798
8219.08 823
8219.94 781
8220.79 814
8221.65 801
8222.50 817
8223.36 833
8224.21 832
8225.07 810
8225.92 825
8226.78 823
8227.64 821
8228.49 810
8229.35 819
8230.20 847
8231.06 845
8231.91 845
8232.77 793
8233.62 797
8234.48 806
8235.34 783
8236.19 790
8237.05 792
8237.90 772
8238.76 806
8239.62 821
8240.47 828
8241.33 790
8242.18 774
8243.04 771
8243.90 782
8244.75 785
8245.61 749
8246.46 792
8247.32 804
8248.18 807
8249.03 788
8249.89 830
8250.75 783
8251.60 793
8252.46 754
8253.32 777
8254.17 752
8255.03 767
8255.89 781
8256.74 819
8257.60 794
8258.46 769
8259.32 781
8260.17 791
8261.03 783
8261.89 749
8262.74 796
8263.60 806
8264.46 779
8265.32 766
8266.17 830
8267.03 797
8267.89 775
8268.75 799
8269.60 825
8270.46 818
8271.32 808
8272.18 828
8273.03 821
8273.89 842
8274.75 765
8275.61 835
8276.47 816
8277.32 821
8278.18 809
8279.04 847
8279.90 889
8280.76 869
8281.61 851
8282.47 872
8283.33 884
8284.19 870
8285.05 883
8285.91 852
8286.76 865
8287.62 827
8288.48 871
8289.34 814
8290.20 842
8291.06 845
8291.92 887
8292.77 853
8293.63 890
8294.49 837
8295.35 907
8296.21 877
8297.07 893
8297.93 879
8298.79 840
8299.65 873
8300.51 843
8301.36 891
8302.22 837
8303.08 889
8303.94 860
8304.80 874
8305.66 840
8306.52 830
8307.38 812
8308.24 820
8309.10 829
8309.96 808
8310.82 820
8311.68 813
8312.54 846
8313.40 806
8314.26 832
8315.12 833
8315.98 836
8316.84 813
8317.70 861
8318.56 812
8319.42 785
8320.28 765
8321.14 798
8322.00 775
8322.86 814
8323.72 790
8324.58 808
8325.44 806
8326.30 809
8327.16 838
8328.02 823
8328.88 766
8329.74 742
8330.60 786
8331.46 762
8332.33 802
8333.19 792
8334.05 783
8334.91 782
8335.77 797
8336.63 802
8337.49 802
8338.35 754
8339.21 755
8340.07 780
8340.94 776
8341.80 759
8342.66 747
8343.52 785
8344.38 763
8345.24 806
8346.10 777
8346.97 768
8347.83 768
8348.69 772
8349.55 767
8350.41 805
8351.27 810
8352.14 768
8353.00 782
8353.86 763
8354.72 771
8355.58 768
8356.45 787
8357.31 764
8358.17 774
8359.03 757
8359.89 773
8360.76 751
8361.62 780
8362.48 782
8363.34 764
8364.21 770
8365.07 758
8365.93 798
8366.79 763
8367.66 784
8368.52 774
8369.38 772
8370.24 770
8371.11 765
8371.97 749
8372.83 795
8373.70 744
8374.56 760
8375.42 745
8376.29 770
8377.15 773
8378.01 808
8378.87 816
8379.74 759
8380.60 784
8381.46 760
8382.33 786
8383.19 769
8384.06 776
8384.92 734
8385.78 779
8386.65 755
8387.51 783
8388.37 748
8389.24 750
8390.10 749
8390.96 793
8391.83 809
8392.69 757
8393.56 779
8394.42 774
8395.28 792
8396.15 741
8397.01 742
8397.88 794
8398.74 795
8399.61 745
8400.47 783
8401.33 788
8402.20 751
8403.06 767
8403.93 771
8404.79 803
8405.66 801
8406.52 786
8407.39 807
8408.25 837
8409.12 807
8409.98 820
8410.85 796
8411.71 812
8412.57 753
8413.44 761
8414.30 796
8415.17 793
8416.04 808
8416.90 804
8417.77 800
8418.63 792
8419.50 792
8420.36 812
8421.23 838
8422.09 796
8422.96 842
8423.82 829
8424.69 861
8425.55 806
8426.42 804
8427.29 828
8428.15 853
8429.02 869
8429.88 820
8430.75 859
8431.61 865
8432.48 858
8433.35 850
8434.21 831
8435.08 822
8435.95 903
8436.81 868
8437.68 894
8438.54 905
8439.41 903
8440.28 904
8441.14 938
8442.01 930
8442.88 946
8443.74 955
8444.61 960
8445.48 961
8446.34 970
8447.21 958
8448.08 975
8448.94 979
8449.81 963
8450.68 958
8451.54 955
8452.41 984
8453.28 972
8454.14 1011
8455.01 1026
8455.88 1082
8456.75 1104
8457.61 1145
8458.48 1101
8459.35 1043
8460.22 1072
8461.08 1073
8461.95 1117
8462.82 1045
8463.69 1055
8464.55 1035
8465.42 1007
8466.29 1008
8467.16 996
8468.02 995
8468.89 1010
8469.76 975
8470.63 989
8471.50 999
8472.36 943
8473.23 952
8474.10 981
8474.97 983
8475.84 944
8476.70 987
8477.57 956
8478.44 1003
8479.31 975
8480.18 961
8481.05 974
8481.91 997
8482.78 1027
8483.65 1013
8484.52 1004
8485.39 1013
8486.26 1003
8487.13 1014
8488.00 994
8488.86 993
8489.73 1035
8490.60 980
8491.47 974
8492.34 972
8493.21 996
8494.08 1005
8494.95 1005
8495.82 1005
8496.69 998
8497.56 992
8498.43 975
8499.29 967
8500.16 977
8501.03 1005
8501.90 958
8502.77 960
8503.64 970
8504.51 968
8505.38 962
8506.25 1001
8507.12 986
8507.99 970
8508.86 1005
8509.73 1011
8510.60 1029
8511.47 967
8512.34 1000
8513.21 1017
8514.08 1025
8514.95 1004
8515.82 1002
8516.69 1034
8517.56 1007
8518.43 1021
8519.30 1019
8520.17 1031
8521.04 1072
8521.91 1063
8522.79 1114
8523.66 1117
8524.53 1142
8525.40 1181
8526.27 1215
8527.14 1257
8528.01 1276
8528.88 1264
8529.75 1233
8530.62 1212
8531.49 1205
8532.36 1201
8533.24 1209
8534.11 1152
8534.98 1119
8535.85 1110
8536.72 1099
8537.59 1068
8538.46 1055
8539.34 1121
8540.21 1060
8541.08 1040
8541.95 1045
8542.82 1042
8543.69 1018
8544.56 1053
8545.44 1010
8546.31 1001
8547.18 1043
8548.05 1021
8548.92 1061
8549.80 1040
8550.67 1036
8551.54 1086
8552.41 1131
8553.28 1155
8554.16 1156
8555.03 1159
8555.90 1158
8556.77 1208
8557.65 1191
8558.52 1205
8559.39 1191
8560.26 1185
8561.14 1164
8562.01 1163
8562.88 1157
8563.75 1145
8564.63 1135
8565.50 1146
8566.37 1112
8567.24 1120
8568.12 1100
8568.99 1122
8569.86 1105
8570.74 1112
8571.61 1093
8572.48 1087
8573.36 1112
8574.23 1118
8575.10 1147
8575.98 1101
8576.85 1110
8577.72 1126
8578.60 1125
8579.47 1097
8580.34 1101
8581.22 1144
8582.09 1175
8582.96 1150
8583.84 1161
8584.71 1173
8585.59 1171
8586.46 1179
8587.33 1189
8588.21 1205
8589.08 1172
8589.96 1139
8590.83 1185
8591.70 1221
8592.58 1227
8593.45 1222
8594.33 1221
8595.20 1289
8596.07 1256
8596.95 1286
8597.82 1273
8598.70 1233
8599.57 1268
8600.45 1281
8601.32 1291
8602.20 1250
8603.07 1303
8603.95 1333
8604.82 1338
8605.70 1335
8606.57 1301
8607.45 1368
8608.32 1351
8609.20 1358
8610.07 1340
8610.95 1382
8611.82 1402
8612.70 1419
8613.57 1436
8614.45 1428
8615.32 1465
8616.20 1458
8617.07 1468
8617.95 1474
8618.82 1484
8619.70 1522
8620.57 1591
8621.45 1547
8622.33 1572
8623.20 1556
8624.08 1617
8624.95 1624
8625.83 1599
8626.70 1624
8627.58 1701
8628.46 1722
8629.33 1725
8630.21 1670
8631.08 1672
8631.96 1738
8632.84 1778
8633.71 1824
8634.59 1780
8635.47 1780
8636.34 1794
8637.22 1836
8638.10 1837
8638.97 1843
8639.85 1882
8640.73 1905
8641.60 1932
8642.48 1940
8643.36 2000
8644.23 2012
8645.11 2057
8645.99 2060
8646.86 2105
8647.74 2120
8648.62 2149
8649.49 2232
8650.37 2215
8651.25 2245
8652.13 2293
8653.00 2295
8653.88 2309
8654.76 2282
8655.63 2293
8656.51 2407
8657.39 2411
8658.27 2537
8659.14 2604
8660.02 2674
8660.90 2795
8661.78 2935
8662.66 3129
8663.53 3324
8664.41 3527
8665.29 3636
8666.17 3772
8667.04 3848
8667.92 3820
8668.80 3859
8669.68 3822
8670.56 3749
8671.43 3630
8672.31 3567
8673.19 3563
8674.07 3464
8674.95 3408
8675.83 3331
8676.70 3305
8677.58 3252
8678.46 3165
8679.34 3066
8680.22 2977
8681.10 2892
8681.98 2782
8682.86 2724
8683.73 2647
8684.61 2625
8685.49 2618
8686.37 2657
8687.25 2707
8688.13 2668
8689.01 2788
8689.89 2927
8690.77 3038
8691.65 3166
8692.52 3342
8693.40 3455
8694.28 3498
8695.16 3562
8696.04 3542
8696.92 3594
8697.80 3473
8698.68 3374
8699.56 3335
8700.44 3251
8701.32 3162
8702.20 3159
8703.08 3123
8703.96 3025
8704.84 2892
8705.72 2854
8706.60 2826
8707.48 2733
8708.36 2621
8709.24 2573
8710.12 2472
8711.00 2406
8711.88 2334
8712.76 2267
8713.64 2238
8714.52 2163
8715.40 2141
8716.28 2114
8717.16 2108
8718.04 2073
8718.92 2050
8719.80 2059
8720.68 2068
8721.56 2017
8722.45 2065
8723.33 2075
8724.21 2070
8725.09 2061
8725.97 2046
8726.85 2063
8727.73 2082
8728.61 2121
8729.49 2123
8730.37 2120
8731.26 2184
8732.14 2207
8733.02 2247
8733.90 2196
8734.78 2192
8735.66 2205
8736.54 2238
8737.42 2221
8738.31 2212
8739.19 2204
8740.07 2196
8740.95 2157
8741.83 2195
8742.71 2222
8743.60 2191
8744.48 2170
8745.36 2154
8746.24 2210
8747.12 2194
8748.01 2174
8748.89 2181
8749.77 2166
8750.65 2178
8751.53 2212
8752.42 2229
8753.30 2237
8754.18 2273
8755.06 2329
8755.95 2396
8756.83 2445
8757.71 2479
8758.59 2545
8759.48 2622
8760.36 2594
8761.24 2581
8762.13 2510
8763.01 2525
8763.89 2491
8764.77 2432
8765.66 2383
8766.54 2382
8767.42 2364
8768.31 2354
8769.19 2389
8770.07 2335
8770.96 2321
8771.84 2320
8772.72 2384
8773.61 2383
8774.49 2322
8775.37 2286
8776.26 2320
8777.14 2266
8778.02 2216
8778.91 2196
8779.79 2212
8780.67 2174
8781.56 2127
8782.44 2202
8783.32 2180
8784.21 2180
8785.09 2195
8785.98 2275
8786.86 2319
8787.74 2307
8788.63 2348
8789.51 2361
8790.40 2356
8791.28 2277
8792.17 2275
8793.05 2278
8793.93 2272
8794.82 2177
8795.70 2188
8796.59 2175
8797.47 2120
8798.36 2063
8799.24 2049
8800.13 1982
8801.01 1914
8801.90 1915
8802.78 1925
8803.67 1932
8804.55 1908
8805.43 1925
8806.32 1906
8807.20 1915
8808.09 1900
8808.98 1892
8809.86 1889
8810.75 1919
8811.63 1920
8812.52 1865
8813.40 1912
8814.29 1931
8815.17 1918
8816.06 1935
8816.94 1909
8817.83 1912
8818.71 1948
8819.60 1918
8820.49 1952
8821.37 1936
8822.26 1919
8823.14 1909
8824.03 1862
8824.91 1862
8825.80 1874
8826.69 1823
8827.57 1794
8828.46 1765
8829.35 1748
8830.23 1678
8831.12 1687
8832.00 1762
8832.89 1712
8833.78 1662
8834.66 1666
8835.55 1685
8836.44 1625
8837.32 1649
8838.21 1641
8839.10 1626
8839.98 1593
8840.87 1591
8841.76 1605
8842.64 1554
8843.53 1572
8844.42 1564
8845.30 1487
8846.19 1542
8847.08 1521
8847.96 1520
8848.85 1520
8849.74 1474
8850.63 1447
8851.51 1461
8852.40 1462
8853.29 1447
8854.18 1443
8855.06 1418
8855.95 1415
8856.84 1399
8857.73 1400
8858.61 1381
8859.50 1368
8860.39 1359
8861.28 1345
8862.16 1308
8863.05 1315
8863.94 1333
8864.83 1292
8865.72 1338
8866.60 1338
8867.49 1314
8868.38 1284
8869.27 1275
8870.16 1276
8871.04 1269
8871.93 1248
8872.82 1227
8873.71 1231
8874.60 1266
8875.49 1205
8876.37 1177
8877.26 1196
8878.15 1199
8879.04 1203
8879.93 1184
8880.82 1145
8881.71 1137
8882.60 1179
8883.48 1183
8884.37 1150
8885.26 1147
8886.15 1131
8887.04 1129
8887.93 1132
8888.82 1133
8889.71 1110
8890.60 1123
8891.49 1125
8892.38 1103
8893.26 1077
8894.15 1088
8895.04 1083
8895.93 1101
8896.82 1053
8897.71 1073
8898.60 1008
8899.49 1077
8900.38 1089
8901.27 1051
8902.16 1031
8903.05 1063
8903.94 1026
8904.83 1065
8905.72 1022
8906.61 1006
8907.50 1006
8908.39 1017
8909.28 975
8910.17 966
8911.06 1026
8911.95 1008
8912.84 974
8913.73 958
8914.62 982
8915.51 960
8916.40 994
8917.29 959
8918.18 947
8919.08 956
8919.97 964
8920.86 1006
8921.75 942
8922.64 917
8923.53 901
8924.42 939
8925.31 923
8926.20 933
8927.09 908
8927.98 908
8928.88 905
8929.77 891
8930.66 905
8931.55 933
8932.44 886
8933.33 901
8934.22 916
8935.11 904
8936.01 860
8936.90 883
8937.79 888
8938.68 859
8939.57 866
8940.46 849
8941.36 873
8942.25 850
8943.14 837
8944.03 846
8944.92 848
8945.81 844
8946.71 863
8947.60 844
8948.49 839
8949.38 801
8950.28 835
8951.17 860
8952.06 855
8952.95 815
8953.84 816
8954.74 827
8955.63 834
8956.52 830
8957.41 821
8958.31 843
8959.20 825
8960.09 828
8960.99 814
8961.88 810
8962.77 786
8963.66 829
8964.56 822
8965.45 808
8966.34 786
8967.24 792
8968.13 799
8969.02 773
8969.92 792
8970.81 774
8971.70 796
8972.60 769
8973.49 776
8974.38 801
8975.28 797
8976.17 785
8977.06 743
8977.96 783
8978.85 777
8979.74 772
8980.64 754
8981.53 768
8982.42 764
8983.32 790
8984.21 762
8985.11 764
8986.00 761
8986.89 772
8987.79 771
8988.68 760
8989.58 729
8990.47 743
8991.36 794
8992.26 773
8993.15 758
8994.05 733
8994.94 754
8995.84 741
8996.73 739
8997.63 737
8998.52 750
8999.42 758
9000.31 773
9001.20 741
9002.10 747
9002.99 746
9003.89 721
9004.78 726
9005.68 690
9006.57 719
9007.47 726
9008.36 743
9009.26 711
9010.15 713
9011.05 719
9011.94 722
9012.84 705
9013.74 715
9014.63 687
9015.53 692
9016.42 671
9017.32 686
9018.21 722
9019.11 699
9020.00 708
9020.90 692
9021.80 693
9022.69 702
9023.59 698
9024.48 714
9025.38 708
9026.28 708
9027.17 710
9028.07 715
9028.96 719
9029.86 693
9030.76 719
9031.65 706
9032.55 680
9033.44 697
9034.34 689
9035.24 681
9036.13 680
9037.03 721
9037.93 715
9038.82 703
9039.72 699
9040.62 738
9041.51 706
9042.41 679
9043.31 705
9044.20 687
9045.10 722
9046.00 694
9046.90 707
9047.79 700
9048.69 711
9049.59 705
9050.48 682
9051.38 678
9052.28 680
9053.18 707
9054.07 708
9054.97 722
9055.87 732
9056.77 706
9057.66 712
9058.56 697
9059.46 732
9060.36 715
9061.25 706
9062.15 709
9063.05 733
9063.95 747
9064.84 717
9065.74 702
9066.64 703
9067.54 715
9068.44 722
9069.34 698
9070.23 742
9071.13 750
9072.03 718
9072.93 734
9073.83 698
9074.72 719
9075.62 666
9076.52 698
9077.42 718
9078.32 703
9079.22 687
9080.12 694
9081.01 695
9081.91 702
9082.81 700
9083.71 705
9084.61 691
9085.51 716
9086.41 693
9087.31 712
9088.21 686
9089.10 702
9090.00 700
9090.90 712
9091.80 699
9092.70 699
9093.60 717
9094.50 753
9095.40 746
9096.30 719
9097.20 689
9098.10 727
9099.00 718
9099.90 715
9100.80 727
9101.70 698
9102.60 688
9103.50 708
9104.40 732
9105.30 697
9106.20 689
9107.10 696
9108.00 701
9108.90 698
9109.80 696
9110.70 688
9111.60 686
9112.50 727
9113.40 704
9114.30 678
9115.20 701
9116.10 709
9117.00 691
9117.90 679
9118.80 652
9119.70 706
9120.60 699
9121.50 673
9122.40 665
9123.30 649
9124.20 678
9125.11 672
9126.01 677
9126.91 651
9127.81 669
9128.71 671
9129.61 693
9130.51 669
9131.41 673
9132.31 677
9133.22 698
9134.12 666
9135.02 704
9135.92 611
9136.82 647
9137.72 671
9138.62 690
9139.53 649
9140.43 648
9141.33 678
9142.23 681
9143.13 678
9144.03 622
9144.94 633
9145.84 667
9146.74 672
9147.64 674
9148.54 674
9149.45 641
9150.35 693
9151.25 663
9152.15 689
9153.06 611
9153.96 612
9154.86 670
9155.76 685
9156.66 657
9157.57 631
9158.47 649
9159.37 693
9160.27 656
9161.18 647
9162.08 642
9162.98 644
9163.89 686
9164.79 642
9165.69 641
9166.59 630
9167.50 636
9168.40 656
9169.30 664
9170.21 637
9171.11 613
9172.01 656
9172.92 672
9173.82 640
9174.72 634
9175.63 649
9176.53 630
9177.43 647
9178.34 622
9179.24 645
9180.14 662
9181.05 675
9181.95 617
9182.85 662
9183.76 637
9184.66 622
9185.57 666
9186.47 636
9187.37 608
9188.28 628
9189.18 665
9190.09 625
9190.99 639
9191.89 596
9192.80 644
9193.70 637
9194.61 650
9195.51 654
9196.42 662
9197.32 649
9198.23 640
9199.13 645
9200.03 663
9200.94 628
9201.84 683
9202.75 689
9203.65 666
9204.56 654
9205.46 627
9206.37 666
9207.27 675
9208.18 672
9209.08 644
9209.99 640
9210.89 661
9211.80 646
9212.70 665
9213.61 654
9214.51 618
9215.42 622
9216.32 651
9217.23 639
9218.14 659
9219.04 615
9219.95 629
9220.85 604
9221.76 641
9222.66 618
9223.57 637
9224.47 643
9225.38 642
9226.29 623
9227.19 634
9228.10 657
9229.00 635
9229.91 649
9230.82 622
9231.72 663
9232.63 668
9233.54 664
9234.44 628
9235.35 622
9236.25 636
9237.16 649
9238.07 646
9238.97 623
9239.88 633
9240.79 640
9241.69 630
9242.60 616
9243.51 631
9244.41 632
9245.32 658
9246.23 635
9247.13 625
9248.04 603
9248.95 632
9249.85 657
9250.76 645
9251.67 634
9252.58 604
9253.48 610
9254.39 616
9255.30 622
9256.21 640
9257.11 603
9258.02 618
9258.93 613
9259.84 610
9260.74 604
9261.65 593
9262.56 638
9263.47 619
9264.37 609
9265.28 612
9266.19 613
9267.10 612
9268.00 635
9268.91 609
9269.82 592
9270.73 631
9271.64 627
9272.55 651
9273.45 618
9274.36 637
9275.27 619
9276.18 643
9277.09 645
9277.99 599
9278.90 594
9279.81 611
9280.72 628
9281.63 634
9282.54 596
9283.45 615
9284.35 645
9285.26 644
9286.17 631
9287.08 604
9287.99 619
9288.90 590
9289.81 666
9290.72 655
9291.63 625
9292.54 609
9293.44 612
9294.35 660
9295.26 613
9296.17 619
9297.08 622
9297.99 642
9298.90 634
9299.81 655
9300.72 618
9301.63 631
9302.54 649
9303.45 655
9304.36 639
9305.27 628
9306.18 623
9307.09 655
9308.00 634
9308.91 606
9309.82 608
9310.73 643
9311.64 683
9312.55 641
9313.46 627
9314.37 620
9315.28 651
9316.19 606
9317.10 636
9318.01 637
9318.92 613
9319.83 636
9320.74 634
9321.65 614
9322.56 613
9323.47 631
9324.38 658
9325.29 658
9326.20 605
9327.12 631
9328.03 642
9328.94 622
9329.85 590
9330.76 596
9331.67 616
9332.58 628
9333.49 612
9334.40 630
9335.31 601
9336.23 644
9337.14 626
9338.05 613
9338.96 610
9339.87 614
9340.78 624
9341.69 617
9342.61 616
9343.52 628
9344.43 653
9345.34 653
9346.25 613
9347.16 624
9348.08 615
9348.99 647
9349.90 660
9350.81 619
9351.72 606
9352.64 632
9353.55 634
9354.46 611
9355.37 637
9356.28 619
9357.20 601
9358.11 608
9359.02 631
9359.93 596
9360.85 595
9361.76 656
9362.67 622
9363.58 639
9364.50 634
9365.41 624
9366.32 632
9367.24 629
9368.15 636
9369.06 627
9369.97 614
9370.89 635
9371.80 632
9372.71 649
9373.63 638
9374.54 603
9375.45 628
9376.37 614
9377.28 623
9378.19 608
9379.11 623
9380.02 628
9380.93 632
9381.85 626
9382.76 618
9383.67 620
9384.59 640
9385.50 654
9386.41 633
9387.33 648
9388.24 652
9389.16 661
9390.07 623
9390.98 632
9391.90 659
9392.81 650
9393.73 671
9394.64 622
9395.55 654
9396.47 650
9397.38 655
9398.30 644
9399.21 641
9400.12 629
9401.04 657
9401.95 618
9402.87 618
9403.78 632
9404.70 634
9405.61 642
9406.53 639
9407.44 643
9408.36 628
9409.27 634
9410.19 627
9411.10 616
9412.02 612
9412.93 612
9413.85 634
9414.76 615
9415.68 624
9416.59 596
9417.51 622
9418.42 588
9419.34 636
9420.25 621
9421.17 623
9422.08 638
9423.00 641
9423.91 623
9424.83 613
9425.75 609
9426.66 607
9427.58 626
9428.49 626
9429.41 646
9430.32 638
9431.24 622
9432.16 627
9433.07 636
9433.99 640
9434.90 639
9435.82 624
9436.74 659
9437.65 636
9438.57 628
9439.49 642
9440.40 669
9441.32 668
9442.23 630
9443.15 653
9444.07 651
9444.98 652
9445.90 633
9446.82 649
9447.73 648
9448.65 649
9449.57 621
9450.48 673
9451.40 650
9452.32 652
9453.23 651
9454.15 667
9455.07 636
9455.99 649
9456.90 640
9457.82 650
9458.74 642
9459.65 653
9460.57 681
9461.49 671
9462.41 647
9463.32 645
9464.24 649
9465.16 638
9466.08 658
9466.99 667
9467.91 664
9468.83 630
9469.75 635
9470.67 688
9471.58 669
9472.50 659
9473.42 673
9474.34 675
9475.26 672
9476.17 645
9477.09 672
9478.01 692
9478.93 679
9479.85 682
9480.76 717
9481.68 686
9482.60 700
9483.52 668
9484.44 663
9485.36 703
9486.28 709
9487.19 710
9488.11 684
9489.03 714
9489.95 711
9490.87 689
9491.79 700
9492.71 703
9493.63 686
9494.54 697
9495.46 699
9496.38 699
9497.30 676
9498.22 704
9499.14 706
9500.06 704
9500.98 685
9501.90 711
9502.82 706
9503.74 724
9504.66 723
9505.58 725
9506.49 692
9507.41 704
9508.33 709
9509.25 727
9510.17 737
9511.09 702
9512.01 711
9512.93 759
9513.85 730
9514.77 757
9515.69 722
9516.61 739
9517.53 755
9518.45 761
9519.37 764
9520.29 775
9521.21 788
9522.13 789
9523.05 788
9523.97 795
9524.90 774
9525.82 818
9526.74 819
9527.66 795
9528.58 756
9529.50 779
9530.42 815
9531.34 799
9532.26 788
9533.18 833
9534.10 779
9535.02 810
9535.94 822
9536.86 834
9537.79 804
9538.71 850
9539.63 821
9540.55 799
9541.47 818
9542.39 812
9543.31 829
9544.23 819
9545.16 836
9546.08 854
9547.00 849
9547.92 832
9548.84 851
9549.76 847
9550.69 880
9551.61 873
9552.53 875
9553.45 873
9554.37 877
9555.29 868
9556.22 873
9557.14 874
9558.06 866
9558.98 885
9559.90 901
9560.83 900
9561.75 884
9562.67 916
9563.59 914
9564.52 949
9565.44 933
9566.36 949
9567.28 948
9568.21 990
9569.13 987
9570.05 936
9570.97 908
9571.90 966
9572.82 940
9573.74 987
9574.66 990
9575.59 975
9576.51 1000
9577.43 983
9578.36 988
9579.28 980
9580.20 1018
9581.13 1031
9582.05 1026
9582.97 1006
9583.90 1019
9584.82 1037
9585.74 1053
9586.67 1023
9587.59 1074
9588.51 1073
9589.44 1031
9590.36 1066
9591.28 1051
9592.21 1057
9593.13 1069
9594.05 1115
9594.98 1114
9595.90 1092
9596.83 1105
9597.75 1119
9598.67 1125
9599.60 1095
9600.52 1131
9601.45 1127
9602.37 1163
9603.30 1146
9604.22 1194
9605.14 1165
9606.07 1148
9606.99 1134
9607.92 1163
9608.84 1164
9609.77 1208
9610.69 1213
9611.62 1227
9612.54 1227
9613.46 1251
9614.39 1242
9615.31 1207
9616.24 1253
9617.16 1262
9618.09 1240
9619.01 1226
9619.94 1276
9620.86 1255
9621.79 1284
9622.71 1325
9623.64 1298
9624.56 1272
9625.49 1319
9626.42 1318
9627.34 1324
9628.27 1341
9629.19 1348
9630.12 1352
9631.04 1346
9631.97 1385
9632.89 1409
9633.82 1425
9634.75 1388
9635.67 1395
9636.60 1406
9637.52 1408
9638.45 1406
9639.37 1442
9640.30 1479
9641.23 1490
9642.15 1507
9643.08 1529
9644.00 1553
9644.93 1562
9645.86 1634
9646.78 1647
9647.71 1618
9648.64 1615
9649.56 1652
9650.49 1656
9651.42 1624
9652.34 1599
9653.27 1584
9654.20 1604
9655.12 1558
9656.05 1537
9656.98 1567
9657.90 1572
9658.83 1597
9659.76 1555
9660.68 1543
9661.61 1571
9662.54 1604
9663.47 1615
9664.39 1590
9665.32 1592
9666.25 1604
9667.17 1645
9668.10 1668
9669.03 1674
9669.96 1682
9670.88 1687
9671.81 1695
9672.74 1678
9673.67 1664
9674.59 1690
9675.52 1690
9676.45 1710
9677.38 1716
9678.31 1742
9679.23 1706
9680.16 1723
9681.09 1698
9682.02 1712
9682.94 1692
9683.87 1768
9684.80 1728
9685.73 1726
9686.66 1742
9687.59 1755
9688.51 1776
9689.44 1790
9690.37 1767
9691.30 1785
9692.23 1800
9693.16 1806
9694.08 1783
9695.01 1753
9695.94 1768
9696.87 1805
9697.80 1807
9698.73 1812
9699.66 1775
9700.59 1777
9701.52 1782
9702.44 1801
9703.37 1776
9704.30 1796
9705.23 1830
9706.16 1823
9707.09 1825
9708.02 1885
9708.95 1874
9709.88 1869
9710.81 1920
9711.74 1943
9712.67 1972
9713.60 2018
9714.53 2027
9715.45 2072
9716.38 2110
9717.31 2095
9718.24 2111
9719.17 2104
9720.10 2093
9721.03 2083
9721.96 2003
9722.89 1989
9723.82 1886
9724.75 1853
9725.68 1849
9726.61 1803
9727.54 1766
9728.47 1708
9729.40 1722
9730.33 1729
9731.26 1741
9732.20 1693
9733.13 1676
9734.06 1731
9734.99 1684
9735.92 1665
9736.85 1670
9737.78 1611
9738.71 1610
9739.64 1600
9740.57 1575
9741.50 1569
9742.43 1511
9743.36 1521
9744.29 1496
9745.23 1479
9746.16 1513
9747.09 1517
9748.02 1484
9748.95 1484
9749.88 1469
9750.81 1436
9751.74 1467
9752.68 1465
9753.61 1468
9754.54 1406
9755.47 1424
9756.40 1433
9757.33 1411
9758.27 1392
9759.20 1374
9760.13 1402
9761.06 1365
9761.99 1399
9762.92 1399
9763.86 1376
9764.79 1396
9765.72 1396
9766.65 1402
9767.58 1341
9768.52 1363
9769.45 1361
9770.38 1357
9771.31 1328
9772.25 1359
9773.18 1381
9774.11 1354
9775.04 1363
9775.98 1364
9776.91 1359
9777.84 1370
9778.77 1392
9779.71 1351
9780.64 1355
9781.57 1355
9782.50 1363
9783.44 1344
9784.37 1345
9785.30 1343
9786.24 1356
9787.17 1378
9788.10 1328
9789.03 1333
9789.97 1311
9790.90 1378
9791.83 1356
9792.77 1307
9793.70 1330
9794.63 1338
9795.57 1347
9796.50 1313
9797.43 1328
9798.37 1384
9799.30 1335
9800.24 1343
9801.17 1325
9802.10 1328
9803.04 1315
9803.97 1307
9804.90 1281
9805.84 1282
9806.77 1256
9807.71 1261
9808.64 1270
9809.57 1259
9810.51 1226
9811.44 1228
9812.38 1213
9813.31 1209
9814.25 1224
9815.18 1172
9816.11 1193
9817.05 1172
9817.98 1169
9818.92 1166
9819.85 1165
9820.79 1168
9821.72 1164
9822.66 1158
9823.59 1134
9824.53 1126
9825.46 1135
9826.40 1175
9827.33 1102
9828.27 1124
9829.20 1128
9830.14 1142
9831.07 1136
9832.01 1124
9832.94 1097
9833.88 1128
9834.81 1119
9835.75 1112
9836.68 1131
9837.62 1114
9838.55 1076
9839.49 1085
9840.43 1119
9841.36 1120
9842.30 1118
9843.23 1116
9844.17 1092
9845.10 1115
9846.04 1087
9846.98 1068
9847.91 1087
9848.85 1083
9849.78 1073
9850.72 1087
9851.66 1075
9852.59 1043
9853.53 1086
9854.46 1059
9855.40 1063
9856.34 1090
9857.27 1089
9858.21 1054
9859.15 1078
9860.08 1058
9861.02 1056
9861.96 1083
9862.89 1066
9863.83 1049
9864.77 1050
9865.70 1062
9866.64 1038
9867.58 1057
9868.51 1042
9869.45 1045
9870.39 1044
9871.32 1035
9872.26 1021
9873.20 1033
9874.14 1052
9875.07 1021
9876.01 1022
9876.95 1040
9877.89 1051
9878.82 1041
9879.76 1006
9880.70 1005
9881.64 1037
9882.57 1008
9883.51 994
9884.45 998
9885.39 1028
9886.32 1008
9887.26 1025
9888.20 1021
9889.14 963
9890.08 1005
9891.01 1032
9891.95 1024
9892.89 977
9893.83 992
9894.77 984
9895.70 1009
9896.64 997
9897.58 962
9898.52 1004
9899.46 971
9900.40 1018
9901.33 983
9902.27 1001
9903.21 1004
9904.15 988
9905.09 1028
9906.03 1025
9906.97 985
9907.90 1019
9908.84 1007
9909.78 1029
9910.72 1017
9911.66 1012
9912.60 1031
9913.54 1017
9914.48 1023
9915.42 1020
9916.36 1044
9917.29 1035
9918.23 1047
9919.17 1087
9920.11 1035
9921.05 1051
9921.99 1064
9922.93 1120
9923.87 1088
9924.81 1107
9925.75 1129
9926.69 1150
9927.63 1196
9928.57 1163
9929.51 1168
9930.45 1156
9931.39 1172
9932.33 1146
9933.27 1104
9934.21 1124
9935.15 1093
9936.09 1090
9937.03 1102
9937.97 1081
9938.91 1041
9939.85 1038
9940.79 1041
9941.73 1000
9942.67 1003
9943.61 1005
9944.55 1049
9945.49 1030
9946.43 1010
9947.37 1005
9948.31 1036
9949.26 1033
9950.20 1085
9951.14 1079
9952.08 1021
9953.02 1057
9953.96 1126
9954.90 1091
9955.84 1060
9956.78 1046
9957.72 1065
9958.67 1065
9959.61 1027
9960.55 1024
9961.49 1045
9962.43 1009
9963.37 989
9964.31 985
9965.25 977
9966.20 966
9967.14 957
9968.08 981
9969.02 932
9969.96 952
9970.90 940
9971.85 941
9972.79 975
9973.73 923
9974.67 891
9975.61 920
9976.56 907
9977.50 951
9978.44 953
9979.38 890
9980.32 931
9981.27 933
9982.21 951
9983.15 932
9984.09 925
9985.04 942
9985.98 976
9986.92 899
9987.86 924
9988.81 949
9989.75 946
9990.69 920
9991.63 910
9992.58 905
9993.52 916
9994.46 911
9995.41 913
9996.35 957
9997.29 905
9998.24 944
9999.18 913
10000.12 935
10001.06 879
10002.01 858
10002.95 871
10003.89 889
10004.84 883
10005.78 874
10006.72 871
10007.67 918
10008.61 910
10009.56 896
10010.50 872
10011.44 903
10012.39 911
10013.33 885
10014.27 888
10015.22 874
10016.16 878
10017.11 868
10018.05 872
10018.99 851
10019.94 825
10020.88 825
10021.83 834
10022.77 849
10023.71 857
10024.66 819
10025.60 844
10026.55 846
10027.49 859
10028.44 853
10029.38 813
10030.33 844
10031.27 840
10032.22 850
10033.16 838
10034.10 810
10035.05 860
10035.99 849
10036.94 835
10037.88 796
10038.83 821
10039.77 805
10040.72 807
10041.66 802
10042.61 795
10043.55 778
10044.50 804
10045.45 800
10046.39 791
10047.34 775
10048.28 788
10049.23 822
10050.17 783
10051.12 813
10052.06 784
10053.01 802
10053.95 779
10054.90 763
10055.85 768
10056.79 807
10057.74 783
10058.68 763
10059.63 771
10060.58 785
10061.52 761
10062.47 795
10063.41 775
10064.36 757
10065.31 760
10066.25 786
10067.20 771
10068.15 750
10069.09 763
10070.04 769
10070.99 780
10071.93 766
10072.88 745
10073.82 780
10074.77 741
10075.72 753
10076.66 773
10077.61 770
10078.56 748
10079.51 775
10080.45 781
10081.40 753
10082.35 714
10083.29 711
10084.24 739
10085.19 735
10086.13 704
10087.08 724
10088.03 726
10088.98 756
10089.92 745
10090.87 761
10091.82 748
10092.77 729
10093.71 748
10094.66 754
10095.61 748
10096.56 723
10097.50 739
10098.45 738
10099.40 745
10100.35 715
10101.30 729
10102.24 741
10103.19 739
10104.14 756
10105.09 745
10106.04 741
10106.98 736
10107.93 713
10108.88 729
10109.83 726
10110.78 711
10111.73 717
10112.67 755
10113.62 721
10114.57 686
10115.52 701
10116.47 739
10117.42 709
10118.37 689
10119.32 713
10120.26 710
10121.21 701
10122.16 727
10123.11 688
10124.06 706
10125.01 708
10125.96 743
10126.91 714
10127.86 715
10128.81 712
10129.75 727
10130.70 715
10131.65 705
10132.60 701
10133.55 735
10134.50 714
10135.45 756
10136.40 731
10137.35 691
10138.30 684
10139.25 698
10140.20 746
10141.15 721
10142.10 725
10143.05 720
10144.00 754
10144.95 724
10145.90 710
10146.85 718
10147.80 745
10148.75 735
10149.70 737
10150.65 734
10151.60 737
10152.55 740
10153.50 725
10154.45 745
10155.40 734
10156.35 725
10157.30 740
10158.25 763
10159.20 727
10160.15 728
10161.10 737
10162.06 769
10163.01 752
10163.96 757
10164.91 739
10165.86 743
10166.81 753
10167.76 763
10168.71 750
10169.66 773
10170.61 755
10171.57 777
10172.52 799
10173.47 776
10174.42 761
10175.37 782
10176.32 778
10177.27 784
10178.23 788
10179.18 770
10180.13 800
10181.08 794
10182.03 856
10182.98 796
10183.94 833
10184.89 808
10185.84 810
10186.79 804
10187.74 818
10188.70 810
10189.65 802
10190.60 820
10191.55 831
10192.50 830
10193.46 860
10194.41 842
10195.36 796
10196.31 819
10197.27 858
10198.22 870
10199.17 861
10200.12 850
10201.08 881
10202.03 869
10202.98 852
10203.93 907
10204.89 870
10205.84 880
10206.79 885
10207.75 899
10208.70 921
10209.65 903
10210.60 905
10211.56 901
10212.51 887
10213.46 895
10214.42 884
10215.37 879
10216.32 862
10217.28 870
10218.23 863
10219.18 875
10220.14 838
10221.09 865
10222.04 864
10223.00 838
10223.95 862
10224.91 871
10225.86 885
10226.81 837
10227.77 858
10228.72 871
10229.67 880
10230.63 862
10231.58 884
10232.54 852
10233.49 899
10234.44 877
10235.40 916
10236.35 898
10237.31 916
10238.26 914
10239.22 937
10240.17 954
10241.12 914
10242.08 913
10243.03 892
10243.99 926
10244.94 900
10245.90 891
10246.85 860
10247.81 836
10248.76 853
10249.72 860
10250.67 842
10251.63 832
10252.58 793
10253.54 833
10254.49 854
10255.45 838
10256.40 832
10257.36 806
10258.31 822
10259.27 818
10260.22 804
10261.18 798
10262.13 791
10263.09 770
10264.05 776
10265.00 806
10265.96 801
10266.91 756
10267.87 781
10268.82 780
10269.78 766
10270.74 760
10271.69 789
10272.65 802
10273.60 759
10274.56 765
10275.52 746
10276.47 766
10277.43 768
10278.38 770
10279.34 769
10280.30 769
10281.25 721
10282.21 753
10283.17 722
10284.12 726
10285.08 744
10286.04 739
10286.99 720
10287.95 708
10288.91 714
10289.86 734
10290.82 725
10291.78 719
10292.73 711
10293.69 732
10294.65 757
10295.60 709
10296.56 682
10297.52 703
10298.47 691
10299.43 713
10300.39 736
10301.35 710
10302.30 702
10303.26 710
10304.22 701
10305.18 694
10306.13 670
10307.09 703
10308.05 687
10309.01 687
10309.96 702
10310.92 703
10311.88 699
10312.84 710
10313.79 728
10314.75 698
10315.71 690
10316.67 682
10317.63 682
10318.58 677
10319.54 688
10320.50 692
10321.46 662
10322.42 681
10323.38 662
10324.33 686
10325.29 706
10326.25 678
10327.21 686
10328.17 689
10329.13 687
10330.09 694
10331.04 661
10332.00 720
10332.96 714
10333.92 699
10334.88 676
10335.84 691
10336.80 697
10337.76 681
10338.71 699
10339.67 673
10340.63 661
10341.59 662
10342.55 647
10343.51 626
10344.47 641
10345.43 636
10346.39 645
10347.35 633
10348.31 621
10349.27 642
10350.23 648
10351.19 617
10352.15 599
10353.11 611
10354.06 626
10355.02 647
10355.98 647
10356.94 615
10357.90 616
10358.86 612
10359.82 634
10360.78 635
10361.74 609
10362.70 600
10363.66 613
10364.62 628
10365.58 601
10366.55 598
10367.51 614
10368.47 636
10369.43 603
10370.39 571
10371.35 596
10372.31 597
10373.27 639
10374.23 575
10375.19 577
10376.15 594
10377.11 620
10378.07 601
10379.03 586
10379.99 586
10380.96 599
10381.92 594
10382.88 596
10383.84 589
10384.80 591
10385.76 591
10386.72 591
10387.68 602
10388.64 558
10389.61 595
10390.57 603
10391.53 620
10392.49 564
10393.45 574
10394.41 573
10395.38 618
10396.34 600
10397.30 571
10398.26 552
10399.22 575
10400.18 600
10401.15 571
10402.11 560
10403.07 536
10404.03 580
10404.99 588
10405.96 593
10406.92 557
10407.88 564
10408.84 569
10409.80 602
10410.77 589
10411.73 572
10412.69 568
10413.65 567
10414.62 589
10415.58 577
10416.54 541
10417.51 573
10418.47 598
10419.43 572
10420.39 565
10421.36 544
10422.32 561
10423.28 559
10424.24 593
10425.21 556
10426.17 567
10427.13 554
10428.10 571
10429.06 551
10430.02 537
10430.99 564
10431.95 518
10432.91 565
10433.88 540
10434.84 530
10435.80 531
10436.77 572
10437.73 569
10438.69 543
10439.66 532
10440.62 523
10441.59 548
10442.55 556
10443.51 539
10444.48 514
10445.44 565
10446.41 558
10447.37 547
10448.33 512
10449.30 544
10450.26 547
10451.23 558
10452.19 534
10453.15 535
10454.12 548
10455.08 535
10456.05 554
10457.01 546
10457.98 525
10458.94 518
10459.91 569
10460.87 561
10461.84 552
10462.80 540
10463.77 575
10464.73 549
10465.70 558
10466.66 515
10467.62 552
10468.59 533
10469.56 540
10470.52 531
10471.49 524
10472.45 548
10473.42 554
10474.38 563
10475.35 559
10476.31 577
10477.28 520
10478.24 554
10479.21 548
10480.17 546
10481.14 533
10482.10 557
10483.07 552
10484.04 536
10485.00 558
10485.97 543
10486.93 524
10487.90 529
10488.87 571
10489.83 547
10490.80 513
10491.76 529
10492.73 566
10493.70 530
10494.66 552
10495.63 525
10496.60 550
10497.56 549
10498.53 552
10499.49 518
10500.46 505
10501.43 527
10502.39 525
10503.36 515
10504.33 532
10505.29 520
10506.26 527
10507.23 549
10508.19 519
10509.16 507
10510.13 522
10511.10 518
10512.06 532
10513.03 534
10514.00 506
10514.96 515
10515.93 541
10516.90 536
10517.87 515
10518.83 505
10519.80 529
10520.77 514
10521.73 519
10522.70 519
10523.67 520
10524.64 527
10525.61 566
10526.57 535
10527.54 523
10528.51 529
10529.48 559
10530.44 542
10531.41 517
10532.38 558
10533.35 526
10534.32 535
10535.28 556
10536.25 558
10537.22 546
10538.19 556
10539.16 541
10540.13 565
10541.09 511
10542.06 533
10543.03 532
10544.00 575
10544.97 540
10545.94 534
10546.90 517
10547.87 528
10548.84 552
10549.81 557
10550.78 548
10551.75 567
10552.72 558
10553.69 542
10554.66 556
10555.62 522
10556.59 559
10557.56 551
10558.53 569
10559.50 558
10560.47 540
10561.44 576
10562.41 581
10563.38 557
10564.35 567
10565.32 544
10566.29 551
10567.26 572
10568.23 578
10569.20 573
10570.17 547
10571.14 559
10572.10 582
10573.07 560
10574.04 550
10575.01 560
10575.98 559
10576.95 585
10577.92 553
10578.89 548
10579.86 600
10580.84 583
10581.81 600
10582.78 589
10583.75 605
10584.72 597
10585.69 588
10586.66 589
10587.63 596
10588.60 570
10589.57 597
10590.54 604
10591.51 609
10592.48 600
10593.45 605
10594.42 604
10595.39 596
10596.36 627
10597.34 616
10598.31 623
10599.28 633
10600.25 644
10601.22 643
10602.19 647
10603.16 627
10604.13 654
10605.10 667
10606.08 652
10607.05 650
10608.02 669
10608.99 728
10609.96 690
10610.93 699
10611.90 678
10612.88 717
10613.85 713
10614.82 711
10615.79 666
10616.76 699
10617.74 652
10618.71 699
10619.68 683
10620.65 671
10621.62 627
10622.60 644
10623.57 644
10624.54 655
10625.51 621
10626.48 635
10627.46 655
10628.43 620
10629.40 625
10630.37 607
10631.35 661
10632.32 630
10633.29 629
10634.26 619
10635.24 642
10636.21 625
10637.18 647
10638.16 668
10639.13 665
10640.10 663
10641.07 647
10642.05 689
10643.02 673
10643.99 689
10644.97 620
10645.94 673
10646.91 653
10647.89 638
10648.86 628
10649.83 623
10650.81 621
10651.78 632
10652.75 628
10653.73 617
10654.70 627
10655.67 614
10656.65 604
10657.62 572
10658.59 599
10659.57 588
10660.54 587
10661.52 565
10662.49 585
10663.46 584
10664.44 589
10665.41 576
10666.39 586
10667.36 574
10668.33 576
10669.31 579
10670.28 593
10671.26 601
10672.23 570
10673.21 572
10674.18 565
10675.16 546
10676.13 575
10677.10 593
10678.08 585
10679.05 574
10680.03 600
10681.00 574
10681.98 593
10682.95 584
10683.93 619
10684.90 586
10685.88 592
10686.85 601
10687.83 595
10688.80 563
10689.78 590
10690.75 571
10691.73 577
10692.70 587
10693.68 594
10694.66 586
10695.63 600
10696.61 578
10697.58 561
10698.56 587
10699.53 580
10700.51 610
10701.48 548
10702.46 560
10703.44 566
10704.41 581
10705.39 559
10706.36 562
10707.34 571
10708.32 560
10709.29 574
10710.27 596
10711.24 570
10712.22 569
10713.20 557
10714.17 610
10715.15 594
10716.13 594
10717.10 580
10718.08 572
10719.05 610
10720.03 580
10721.01 606
10721.98 576
10722.96 591
10723.94 571
10724.91 588
10725.89 550
10726.87 572
10727.85 575
10728.82 596
10729.80 601
10730.78 589
10731.75 602
10732.73 583
10733.71 589
10734.69 579
10735.66 596
10736.64 593
10737.62 620
10738.59 593
10739.57 582
10740.55 584
10741.53 573
10742.50 620
10743.48 613
10744.46 633
10745.44 609
10746.42 635
10747.39 627
10748.37 607
10749.35 608
10750.33 625
10751.30 593
10752.28 628
10753.26 623
10754.24 649
10755.22 579
10756.20 611
10757.17 636
10758.15 637
10759.13 597
10760.11 594
10761.09 622
10762.07 600
10763.04 633
10764.02 602
10765.00 632
10765.98 618
10766.96 663
10767.94 596
10768.92 622
10769.90 617
10770.87 625
10771.85 646
10772.83 652
10773.81 625
10774.79 609
10775.77 679
10776.75 675
10777.73 668
10778.71 648
10779.69 692
10780.67 661
10781.64 672
10782.62 650
10783.60 644
10784.58 657
10785.56 660
10786.54 667
10787.52 666
10788.50 608
10789.48 634
10790.46 685
10791.44 642
10792.42 669
10793.40 659
10794.38 720
10795.36 671
10796.34 678
10797.32 631
10798.30 673
10799.28 682
10800.26 648
10801.24 642
10802.22 631
10803.20 636
10804.18 664
10805.16 665
10806.14 618
10807.12 658
10808.10 674
10809.09 690
10810.07 641
10811.05 673
10812.03 647
10813.01 690
10813.99 681
10814.97 644
10815.95 662
10816.93 701
10817.91 678
10818.89 678
10819.87 663
10820.86 631
10821.84 676
10822.82 662
10823.80 669
10824.78 638
10825.76 686
10826.74 680
10827.73 686
10828.71 656
10829.69 657
10830.67 683
10831.65 680
10832.63 707
10833.61 669
10834.60 693
10835.58 654
10836.56 699
10837.54 708
10838.52 717
10839.51 709
10840.49 724
10841.47 711
10842.45 734
10843.43 692
10844.42 670
10845.40 734
10846.38 743
10847.36 724
10848.35 699
10849.33 707
10850.31 746
10851.29 749
10852.28 723
10853.26 760
10854.24 751
10855.22 764
10856.21 751
10857.19 749
10858.17 732
10859.16 783
10860.14 789
10861.12 791
10862.10 784
10863.09 762
10864.07 799
10865.05 786
10866.04 797
10867.02 767
10868.00 805
10868.99 800
10869.97 829
10870.95 791
10871.94 814
10872.92 830
10873.90 839
10874.89 800
10875.87 821
10876.86 815
10877.84 853
10878.82 877
10879.81 812
10880.79 825
10881.77 835
10882.76 872
10883.74 868
10884.73 892
10885.71 879
10886.69 857
10887.68 847
10888.66 914
10889.65 875
10890.63 866
10891.62 888
10892.60 933
10893.58 931
10894.57 903
10895.55 904
10896.54 937
10897.52 941
10898.51 929
10899.49 926
10900.48 950
10901.46 976
10902.45 931
10903.43 964
10904.42 952
10905.40 1026
10906.39 1048
10907.37 1028
10908.36 1016
10909.34 1025
10910.33 1028
10911.31 1052
10912.30 1046
10913.28 1073
10914.27 1071
10915.25 1087
10916.24 1103
10917.22 1089
10918.21 1073
10919.20 1113
10920.18 1140
10921.17 1103
10922.15 1128
10923.14 1123
10924.12 1166
10925.11 1168
10926.10 1156
10927.08 1141
10928.07 1156
10929.05 1176
10930.04 1167
10931.03 1184
10932.01 1194
10933.00 1169
10933.99 1191
10934.97 1254
10935.96 1228
10936.94 1234
10937.93 1221
10938.92 1281
10939.90 1231
10940.89 1252
10941.88 1285
10942.86 1272
10943.85 1305
10944.84 1355
10945.82 1359
10946.81 1371
10947.80 1384
10948.79 1371
10949.77 1434
10950.76 1440
10951.75 1494
10952.73 1470
10953.72 1568
10954.71 1620
10955.69 1621
10956.68 1631
10957.67 1643
10958.66 1687
10959.64 1689
10960.63 1670
10961.62 1748
10962.61 1818
10963.59 1769
10964.58 1789
10965.57 1715
10966.56 1767
10967.55 1706
10968.53 1668
10969.52 1668
10970.51 1610
10971.50 1599
10972.49 1591
10973.47 1572
10974.46 1547
10975.45 1546
10976.44 1520
10977.43 1507
10978.41 1510
10979.40 1533
10980.39 1569
10981.38 1556
10982.37 1536
10983.36 1557
10984.34 1566
10985.33 1549
10986.32 1598
10987.31 1631
10988.30 1630
10989.29 1655
10990.28 1689
10991.27 1698
10992.25 1704
10993.24 1787
10994.23 1832
10995.22 1866
10996.21 1947
10997.20 1977
10998.19 2089
10999.18 2076
11000.17 2134
11001.16 2171
11002.15 2222
11003.14 2191
11004.12 2203
11005.11 2185
11006.10 2118
11007.09 2078
11008.08 2047
11009.07 1991
11010.06 1937
11011.05 1848
11012.04 1737
11013.03 1708
11014.02 1665
11015.01 1576
11016.00 1510
11016.99 1507
11017.98 1478
11018.97 1430
11019.96 1378
11020.95 1393
11021.94 1361
11022.93 1339
11023.92 1353
11024.91 1327
11025.90 1304
11026.89 1271
11027.88 1287
11028.88 1302
11029.87 1316
11030.86 1259
11031.85 1258
11032.84 1251
11033.83 1251
11034.82 1272
11035.81 1282
11036.80 1271
11037.79 1265
11038.78 1298
11039.77 1273
11040.77 1261
11041.76 1259
11042.75 1251
11043.74 1238
11044.73 1245
11045.72 1231
11046.71 1219
11047.70 1164
11048.70 1205
11049.69 1168
11050.68 1168
11051.67 1134
11052.66 1149
11053.65 1143
11054.65 1117
11055.64 1117
11056.63 1070
11057.62 1118
11058.61 1113
11059.60 1117
11060.60 1078
11061.59 1083
11062.58 1105
11063.57 1089
11064.56 1069
11065.56 1075
11066.55 1083
11067.54 1088
11068.53 1090
11069.53 1115
11070.52 1087
11071.51 1108
11072.50 1110
11073.50 1084
11074.49 1098
11075.48 1054
11076.47 1073
11077.47 1058
11078.46 1074
11079.45 1059
11080.45 1072
11081.44 1056
11082.43 1064
11083.42 1079
11084.42 1061
11085.41 1074
11086.40 1040
11087.40 1056
11088.39 1037
11089.38 1040
11090.38 1021
11091.37 1022
11092.36 1014
11093.36 1010
11094.35 1017
11095.34 1019
11096.34 1012
11097.33 1015
11098.32 989
11099.32 991
11100.31 996
11101.31 979
11102.30 975
11103.29 958
11104.29 972
11105.28 954
11106.28 965
11107.27 938
11108.26 978
11109.26 929
11110.25 938
11111.25 903
11112.24 927
11113.24 958
11114.23 936
11115.22 891
11116.22 925
11117.21 922
11118.21 887
11119.20 920
11120.20 894
11121.19 875
11122.19 908
11123.18 932
11124.18 859
11125.17 896
11126.17 869
11127.16 890
11128.16 880
11129.15 861
11130.15 870
11131.14 853
11132.14 858
11133.13 840
11134.13 849
11135.12 836
11136.12 849
11137.11 828
11138.11 858
11139.10 834
11140.10 841
11141.09 853
11142.09 835
11143.09 827
11144.08 829
11145.08 807
11146.07 789
11147.07 820
11148.07 830
11149.06 823
11150.06 804
11151.05 790
11152.05 790
11153.05 807
11154.04 781
11155.04 786
11156.03 775
11157.03 800
11158.03 790
11159.02 825
11160.02 815
11161.02 766
11162.01 798
11163.01 796
11164.01 818
11165.00 769
11166.00 780
11167.00 790
11167.99 784
11168.99 766
11169.99 778
11170.98 761
11171.98 789
11172.98 764
11173.97 791
11174.97 786
11175.97 799
11176.97 728
11177.96 753
11178.96 780
11179.96 757
11180.95 771
11181.95 765
11182.95 761
11183.95 742
11184.94 785
11185.94 713
11186.94 748
11187.94 743
11188.94 743
11189.93 741
11190.93 731
11191.93 738
11192.93 725
11193.92 716
11194.92 727
11195.92 742
11196.92 745
11197.92 783
11198.92 736
11199.91 754
11200.91 750
11201.91 753
11202.91 720
11203.91 742
11204.91 748
11205.90 767
11206.90 735
11207.90 741
11208.90 760
11209.90 739
11210.90 741
11211.90 741
11212.89 745
11213.89 737
11214.89 774
11215.89 739
11216.89 764
11217.89 756
11218.89 751
11219.89 736
11220.89 719
11221.89 717
11222.88 738
11223.88 710
11224.88 695
11225.88 732
11226.88 746
11227.88 758
11228.88 723
11229.88 760
11230.88 707
11231.88 727
11232.88 721
11233.88 694
11234.88 729
11235.88 693
11236.88 729
11237.88 725
11238.88 723
11239.88 724
11240.88 719
11241.88 704
11242.88 723
11243.88 723
11244.88 743
11245.88 718
11246.88 735
11247.88 733
11248.88 763
11249.88 732
11250.88 733
11251.88 716
11252.88 754
11253.88 730
11254.88 696
11255.88 730
11256.89 724
11257.89 719
11258.89 724
11259.89 730
11260.89 707
11261.89 720
11262.89 719
11263.89 768
11264.89 740
11265.89 727
11266.90 754
11267.90 750
11268.90 742
11269.90 731
11270.90 721
11271.90 771
11272.90 756
11273.90 752
11274.91 759
11275.91 765
11276.91 774
11277.91 788
11278.91 756
11279.91 717
11280.92 716
11281.92 722
11282.92 744
11283.92 697
11284.92 706
11285.93 693
11286.93 681
11287.93 674
11288.93 695
11289.94 727
11290.94 679
11291.94 684
11292.94 689
11293.94 674
11294.95 646
11295.95 649
11296.95 649
11297.95 672
11298.96 628
11299.96 641
11300.96 694
11301.97 677
11302.97 669
11303.97 643
11304.97 662
11305.98 610
11306.98 648
11307.98 651
11308.99 665
11309.99 633
11310.99 658
11312.00 639
11313.00 666
11314.00 633
11315.01 639
11316.01 657
11317.01 647
11318.02 677
11319.02 661
11320.02 659
11321.03 638
11322.03 656
11323.03 630
11324.04 650
11325.04 642
11326.05 652
11327.05 644
11328.05 648
11329.06 634
11330.06 649
11331.06 674
11332.07 624
11333.07 629
11334.08 632
11335.08 653
11336.09 607
11337.09 627
11338.09 653
11339.10 673
11340.10 644
11341.11 650
11342.11 651
11343.12 672
11344.12 666
11345.13 655
11346.13 650
11347.14 645
11348.14 633
11349.15 638
11350.15 636
11351.16 621
11352.16 616
11353.17 642
11354.17 617
11355.18 597
11356.18 588
11357.19 602
11358.19 614
11359.20 591
11360.20 591
11361.21 602
11362.21 604
11363.22 601
11364.22 621
11365.23 591
11366.23 585
11367.24 581
11368.25 571
11369.25 578
11370.26 575
11371.26 577
11372.27 617
11373.28 588
11374.28 544
11375.29 557
11376.29 567
11377.30 565
11378.31 584
11379.31 554
11380.32 580
11381.32 569
11382.33 554
11383.34 565
11384.34 558
11385.35 578
11386.36 585
11387.36 562
11388.37 579
11389.38 531
11390.38 585
11391.39 578
11392.40 578
11393.40 568
11394.41 541
11395.42 576
11396.42 549
11397.43 553
11398.44 551
11399.44 546
11400.45 567
11401.46 583
11402.47 544
11403.47 553
11404.48 564
11405.49 580
11406.50 580
11407.50 559
11408.51 552
11409.52 542
11410.53 568
11411.53 550
11412.54 545
11413.55 550
11414.56 555
11415.56 546
11416.57 573
11417.58 528
11418.59 532
11419.60 562
11420.60 529
11421.61 523
11422.62 544
11423.63 541
11424.64 566
11425.64 537
11426.65 523
11427.66 536
11428.67 538
11429.68 534
11430.69 559
11431.70 548
11432.70 525
11433.71 552
11434.72 541
11435.73 524
11436.74 518
11437.75 525
11438.76 525
11439.76 560
11440.77 534
11441.78 520
11442.79 507
11443.80 522
11444.81 523
11445.82 515
11446.83 534
11447.84 535
11448.85 543
11449.86 525
11450.87 511
11451.87 524
11452.88 517
11453.89 537
11454.90 533
11455.91 531
11456.92 529
11457.93 502
11458.94 499
11459.95 534
11460.96 516
11461.97 532
11462.98 534
11463.99 537
11465.00 514
11466.01 510
11467.02 519
11468.03 485
11469.04 534
11470.05 539
11471.06 511
11472.07 500
11473.08 506
11474.09 487
11475.10 513
11476.11 506
11477.12 557
11478.13 509
11479.15 504
11480.16 478
11481.17 515
11482.18 517
11483.19 520
11484.20 509
11485.21 521
11486.22 510
11487.23 525
11488.24 535
11489.25 496
11490.26 490
11491.28 503
11492.29 509
11493.30 494
11494.31 509
11495.32 518
11496.33 516
11497.34 527
11498.36 507
11499.37 518
11500.38 501
11501.39 507
11502.40 496
11503.41 486
11504.42 479
11505.44 518
11506.45 482
11507.46 512
11508.47 513
11509.48 502
11510.50 497
11511.51 510
11512.52 516
11513.53 489
11514.54 489
11515.56 504
11516.57 511
11517.58 473
11518.59 486
11519.61 490
11520.62 489
11521.63 522
11522.64 496
11523.66 496
11524.67 483
11525.68 510
11526.69 501
11527.71 499
11528.72 484
11529.73 519
11530.75 524
11531.76 537
11532.77 531
11533.78 527
11534.80 520
11535.81 533
11536.82 520
11537.84 512
11538.85 513
11539.86 548
11540.88 545
11541.89 533
11542.90 521
11543.92 514
11544.93 537
11545.94 551
11546.96 505
11547.97 510
11548.98 515
11550.00 540
11551.01 510
11552.03 494
11553.04 501
11554.05 525
11555.07 531
11556.08 506
11557.10 498
11558.11 493
11559.12 511
11560.14 520
11561.15 502
11562.17 508
11563.18 498
11564.20 477
11565.21 484
11566.22 501
11567.24 481
11568.25 475
11569.27 498
11570.28 499
11571.30 491
11572.31 481
11573.33 496
11574.34 490
11575.36 494
11576.37 500
11577.39 479
11578.40 486
11579.42 517
11580.43 489
11581.45 472
11582.46 454
11583.48 489
11584.49 475
11585.51 469
11586.52 479
11587.54 481
11588.55 485
11589.57 467
11590.58 475
11591.60 464
11592.61 469
11593.63 464
11594.65 489
11595.66 483
11596.68 446
11597.69 478
11598.71 492
11599.73 498
11600.74 478
11601.76 452
11602.77 479
11603.79 457
11604.81 487
11605.82 496
11606.84 445
11607.85 479
11608.87 484
11609.89 467
11610.90 468
11611.92 473
11612.94 465
11613.95 489
11614.97 459
11615.99 468
11617.00 458
11618.02 482
11619.04 486
11620.05 460
11621.07 464
11622.09 467
11623.10 476
11624.12 470
11625.14 461
11626.15 460
11627.17 497
11628.19 479
11629.21 496
11630.22 470
11631.24 470
11632.26 473
11633.28 474
11634.29 479
11635.31 449
11636.33 460
11637.34 472
11638.36 509
11639.38 470
11640.40 463
11641.42 468
11642.43 484
11643.45 487
11644.47 495
11645.49 474
11646.50 498
11647.52 461
11648.54 496
11649.56 495
11650.58 490
11651.60 475
11652.61 497
11653.63 472
11654.65 470
11655.67 494
11656.69 488
11657.71 485
11658.72 473
11659.74 503
11660.76 461
11661.78 474
11662.80 498
11663.82 486
11664.84 488
11665.85 472
11666.87 503
11667.89 508
11668.91 484
11669.93 495
11670.95 514
11671.97 512
11672.99 494
11674.01 469
11675.03 509
11676.05 485
11677.06 475
11678.08 467
11679.10 484
11680.12 482
11681.14 478
11682.16 503
11683.18 500
11684.20 504
11685.22 477
11686.24 516
11687.26 507
11688.28 505
11689.30 483
11690.32 523
11691.34 505
11692.36 503
11693.38 512
11694.40 521
11695.42 511
11696.44 474
11697.46 502
11698.48 498
11699.50 466
11700.52 483
11701.54 488
11702.56 498
11703.58 490
11704.60 481
11705.62 512
11706.64 479
11707.66 510
11708.68 512
11709.71 502
11710.73 485
11711.75 524
11712.77 509
11713.79 472
11714.81 492
11715.83 483
11716.85 526
11717.87 498
11718.89 507
11719.91 501
11720.94 526
11721.96 505
11722.98 506
11724.00 472
11725.02 513
11726.04 500
11727.06 501
11728.09 507
11729.11 516
11730.13 539
11731.15 532
11732.17 539
11733.19 501
11734.22 500
11735.24 497
11736.26 558
11737.28 529
11738.30 507
11739.33 525
11740.35 523
11741.37 534
11742.39 532
11743.41 545
11744.44 520
11745.46 514
11746.48 544
11747.50 547
11748.53 509
11749.55 562
11750.57 557
11751.59 542
11752.62 540
11753.64 534
11754.66 539
11755.68 549
11756.71 555
11757.73 558
11758.75 564
11759.77 562
11760.80 565
11761.82 582
11762.84 562
11763.87 558
11764.89 561
11765.91 585
11766.94 590
11767.96 582
11768.98 601
11770.01 591
11771.03 607
11772.05 583
11773.08 579
11774.10 647
11775.12 619
11776.15 596
11777.17 572
11778.19 597
11779.22 595
11780.24 592
11781.27 594
11782.29 618
11783.31 601
11784.34 603
11785.36 675
11786.39 608
11787.41 595
11788.43 618
11789.46 616
11790.48 636
11791.51 622
11792.53 613
11793.56 624
11794.58 636
11795.60 660
11796.63 632
11797.65 638
11798.68 644
11799.70 656
11800.73 648
11801.75 641
11802.78 610
11803.80 614
11804.83 676
11805.85 640
11806.88 669
11807.90 675
11808.93 683
11809.95 668
11810.98 676
11812.00 624
11813.03 689
11814.05 654
11815.08 676
11816.10 695
11817.13 682
11818.15 667
11819.18 685
11820.20 674
11821.23 691
11822.26 670
11823.28 696
11824.31 726
11825.33 719
11826.36 730
11827.38 716
11828.41 708
11829.44 711
11830.46 704
11831.49 689
11832.51 706
11833.54 693
11834.57 719
11835.59 710
11836.62 744
11837.65 732
11838.67 777
11839.70 757
11840.72 737
11841.75 753
11842.78 765
11843.80 759
11844.83 739
11845.86 768
11846.88 748
11847.91 775
11848.94 779
11849.96 763
11850.99 759
11852.02 768
11853.05 776
11854.07 830
11855.10 807
11856.13 790
11857.15 801
11858.18 813
11859.21 842
11860.24 839
11861.26 834
11862.29 845
11863.32 859
11864.34 879
11865.37 849
11866.40 859
11867.43 830
11868.46 881
11869.48 884
11870.51 912
11871.54 876
11872.57 900
11873.59 930
11874.62 923
11875.65 945
11876.68 932
11877.71 941
11878.73 941
11879.76 982
11880.79 959
11881.82 947
11882.85 974
11883.87 1011
11884.90 974
11885.93 986
11886.96 1010
11887.99 1044
11889.02 1060
11890.05 1067
11891.07 1047
11892.10 1108
11893.13 1084
11894.16 1095
11895.19 1081
11896.22 1096
11897.25 1176
11898.28 1172
11899.30 1180
11900.33 1232
11901.36 1215
11902.39 1203
11903.42 1253
11904.45 1286
11905.48 1290
11906.51 1280
11907.54 1294
11908.57 1303
11909.60 1279
11910.63 1298
11911.66 1302
11912.69 1321
11913.71 1316
11914.74 1297
11915.77 1281
11916.80 1282
11917.83 1239
11918.86 1271
11919.89 1298
11920.92 1288
11921.95 1271
11922.98 1305
11924.01 1299
11925.04 1343
11926.07 1334
11927.10 1312
11928.13 1364
11929.16 1361
11930.19 1449
11931.22 1397
11932.25 1384
11933.29 1431
11934.32 1436
11935.35 1428
11936.38 1436
11937.41 1410
11938.44 1416
11939.47 1419
11940.50 1393
11941.53 1373
11942.56 1319
11943.59 1322
11944.62 1275
11945.65 1251
11946.69 1204
11947.72 1176
11948.75 1179
11949.78 1204
11950.81 1141
11951.84 1158
11952.87 1126
11953.90 1151
11954.93 1131
11955.97 1090
11957.00 1074
11958.03 1073
11959.06 1098
11960.09 1082
11961.12 1102
11962.16 1085
11963.19 1104
11964.22 1069
11965.25 1107
11966.28 1077
11967.31 1112
11968.35 1071
11969.38 1112
11970.41 1093
11971.44 1107
11972.47 1103
11973.51 1111
11974.54 1095
11975.57 1064
11976.60 1100
11977.64 1125
11978.67 1092
11979.70 1101
11980.73 1087
11981.77 1092
11982.80 1110
11983.83 1090
11984.86 1095
11985.90 1086
11986.93 1097
11987.96 1111
11988.99 1109
11990.03 1088
11991.06 1122
11992.09 1100
11993.13 1080
11994.16 1148
11995.19 1121
11996.23 1086
11997.26 1100
11998.29 1151
11999.33 1120
12000.36 1133
12001.39 1130
12002.43 1168
12003.46 1174
12004.49 1157
12005.53 1147
12006.56 1165
12007.59 1188
12008.63 1180
12009.66 1219
12010.69 1165
12011.73 1197
12012.76 1188
12013.80 1225
12014.83 1184
12015.86 1218
12016.90 1204
12017.93 1234
12018.97 1272
12020.00 1214
12021.03 1202
12022.07 1225
12023.10 1261
12024.14 1263
12025.17 1224
12026.21 1223
12027.24 1238
12028.28 1243
12029.31 1250
12030.34 1216
12031.38 1237
12032.41 1248
12033.45 1245
12034.48 1248
12035.52 1235
12036.55 1245
12037.59 1250
12038.62 1272
12039.66 1236
12040.69 1274
12041.73 1268
12042.76 1300
12043.80 1259
12044.83 1309
12045.87 1309
12046.90 1316
12047.94 1311
12048.98 1307
12050.01 1312
12051.05 1298
12052.08 1340
12053.12 1344
12054.15 1308
12055.19 1332
12056.22 1351
12057.26 1339
12058.30 1322
12059.33 1320
12060.37 1339
12061.40 1335
12062.44 1352
12063.48 1299
12064.51 1297
12065.55 1264
12066.58 1243
12067.62 1253
12068.66 1236
12069.69 1245
12070.73 1222
12071.77 1219
12072.80 1194
12073.84 1193
12074.88 1175
12075.91 1172
12076.95 1132
12077.99 1150
12079.02 1158
12080.06 1167
12081.10 1128
12082.13 1150
12083.17 1170
12084.21 1200
12085.24 1180
12086.28 1189
12087.32 1174
12088.35 1178
12089.39 1170
12090.43 1180
12091.47 1217
12092.50 1173
12093.54 1196
12094.58 1183
12095.62 1227
12096.65 1206
12097.69 1207
12098.73 1239
12099.77 1223
12100.80 1210
12101.84 1201
12102.88 1209
12103.92 1212
12104.95 1169
12105.99 1189
12107.03 1198
12108.07 1185
12109.11 1170
12110.14 1125
12111.18 1149
12112.22 1094
12113.26 1108
12114.30 1070
12115.34 1063
12116.37 1066
12117.41 1088
12118.45 1055
12119.49 1018
12120.53 1004
12121.57 1014
12122.60 1028
12123.64 1023
12124.68 1030
12125.72 1017
12126.76 994
12127.80 961
12128.84 949
12129.88 967
12130.91 978
12131.95 960
12132.99 968
12134.03 960
12135.07 941
12136.11 955
12137.15 952
12138.19 953
12139.23 928
12140.27 975
12141.31 948
12142.35 956
12143.39 897
12144.43 945
12145.46 961
12146.50 959
12147.54 937
12148.58 926
12149.62 918
12150.66 885
12151.70 872
12152.74 863
12153.78 933
12154.82 879
12155.86 891
12156.90 864
12157.94 890
12158.98 875
12160.02 884
12161.06 868
12162.10 855
12163.14 860
12164.18 879
12165.23 900
12166.27 877
12167.31 869
12168.35 835
12169.39 866
12170.43 834
12171.47 852
12172.51 855
12173.55 840
12174.59 799
12175.63 839
12176.67 811
12177.71 840
12178.75 820
12179.80 840
12180.84 823
12181.88 832
12182.92 812
12183.96 813
12185.00 808
12186.04 811
12187.08 811
12188.13 823
12189.17 837
12190.21 795
12191.25 812
12192.29 821
12193.33 832
12194.37 800
12195.42 816
12196.46 798
12197.50 791
12198.54 800
12199.58 807
12200.63 837
12201.67 761
12202.71 764
12203.75 781
12204.79 801
12205.84 770
12206.88 778
12207.92 762
12208.96 782
12210.01 749
12211.05 775
12212.09 767
12213.13 736
12214.17 748
12215.22 788
12216.26 755
12217.30 739
12218.35 764
12219.39 750
12220.43 756
12221.47 750
12222.52 756
12223.56 740
12224.60 749
12225.65 713
12226.69 734
12227.73 722
12228.77 729
12229.82 742
12230.86 734
12231.90 715
12232.95 686
12233.99 723
12235.03 739
12236.08 686
12237.12 702
12238.16 726
12239.21 746
12240.25 715
12241.30 685
12242.34 712
12243.38 730
12244.43 701
12245.47 698
12246.51 697
12247.56 692
12248.60 705
12249.65 705
12250.69 703
12251.73 707
12252.78 704
12253.82 739
12254.87 688
12255.91 705
12256.96 661
12258.00 722
12259.04 681
12260.09 665
12261.13 661
12262.18 690
12263.22 702
12264.27 656
12265.31 657
12266.36 660
12267.40 648
12268.45 659
12269.49 666
12270.54 661
12271.58 648
12272.63 642
12273.67 679
12274.72 631
12275.76 622
12276.81 655
12277.85 681
12278.90 654
12279.94 615
12280.99 628
12282.03 612
12283.08 639
12284.12 607
12285.17 617
12286.22 612
12287.26 645
12288.31 653
12289.35 677
12290.40 626
12291.44 602
12292.49 626
12293.54 636
12294.58 599
12295.63 605
12296.67 639
12297.72 623
12298.77 632
12299.81 613
12300.86 633
12301.90 615
12302.95 632
12304.00 627
12305.04 629
12306.09 607
12307.14 629
12308.18 608
12309.23 601
12310.28 591
12311.32 593
12312.37 609
12313.42 618
12314.46 586
12315.51 576
12316.56 597
12317.60 603
12318.65 614
12319.70 587
12320.74 620
12321.79 604
12322.84 596
12323.89 599
12324.93 585
12325.98 593
12327.03 602
12328.08 610
12329.12 567
12330.17 579
12331.22 553
12332.27 584
12333.31 599
12334.36 571
12335.41 576
12336.46 602
12337.50 572
12338.55 587
12339.60 569
12340.65 581
12341.70 578
12342.74 602
12343.79 593
12344.84 589
12345.89 561
12346.94 572
12347.98 600
12349.03 570
12350.08 565
12351.13 585
12352.18 595
12353.23 600
12354.27 563
12355.32 556
12356.37 590
12357.42 610
12358.47 616
12359.52 584
12360.57 582
12361.61 604
12362.66 576
12363.71 592
12364.76 586
12365.81 564
12366.86 573
12367.91 610
12368.96 595
12370.01 561
12371.06 577
12372.11 600
12373.15 599
12374.20 588
12375.25 586
12376.30 577
12377.35 588
12378.40 570
12379.45 604
12380.50 596
12381.55 597
12382.60 587
12383.65 612
12384.70 574
12385.75 578
12386.80 586
12387.85 607
12388.90 620
12389.95 595
12391.00 596
12392.05 560
12393.10 595
12394.15 589
12395.20 606
12396.25 584
12397.30 600
12398.35 598
12399.40 602
12400.45 571
12401.50 567
12402.55 594
12403.60 597
12404.65 615
12405.70 596
12406.75 617
12407.81 582
12408.86 592
12409.91 622
12410.96 614
12412.01 593
12413.06 622
12414.11 606
12415.16 594
12416.21 603
12417.26 625
12418.32 607
12419.37 595
12420.42 588
12421.47 600
12422.52 626
12423.57 609
12424.62 627
12425.68 589
12426.73 620
12427.78 627
12428.83 620
12429.88 614
12430.93 641
12431.99 625
12433.04 600
12434.09 608
12435.14 622
12436.19 617
12437.24 656
12438.30 645
12439.35 626
12440.40 626
12441.45 635
12442.51 635
12443.56 626
12444.61 652
12445.66 645
12446.71 651
12447.77 655
12448.82 630
12449.87 677
12450.92 649
12451.98 652
12453.03 677
12454.08 660
12455.14 640
12456.19 666
12457.24 685
12458.29 682
12459.35 670
12460.40 715
12461.45 717
12462.51 735
12463.56 736
12464.61 750
12465.67 765
12466.72 746
12467.77 795
12468.83 790
12469.88 830
12470.93 829
12471.99 845
12473.04 873
12474.09 866
12475.15 884
12476.20 884
12477.25 882
12478.31 926
12479.36 939
12480.42 979
12481.47 930
12482.52 925
12483.58 917
12484.63 896
12485.69 904
12486.74 901
12487.79 867
12488.85 867
12489.90 849
12490.96 836
12492.01 841
12493.06 787
12494.12 810
12495.17 810
12496.23 817
12497.28 784
12498.34 759
12499.39 752
12500.45 772
12501.50 770
12502.56 767
12503.61 729
12504.67 759
12505.72 757
12506.78 766
12507.83 762
12508.89 790
12509.94 805
12511.00 772
12512.05 792
12513.11 797
12514.16 783
12515.22 801
12516.27 768
12517.33 784
12518.38 768
12519.44 744
12520.49 775
12521.55 783
12522.60 765
12523.66 792
12524.72 771
12525.77 745
12526.83 747
12527.88 748
12528.94 733
12530.00 759
12531.05 800
12532.11 793
12533.16 762
12534.22 752
12535.28 753
12536.33 759
12537.39 771
12538.44 790
12539.50 792
12540.56 756
12541.61 767
12542.67 782
12543.73 834
12544.78 822
12545.84 811
12546.90 869
12547.95 880
12549.01 894
12550.07 879
12551.12 906
12552.18 919
12553.24 928
12554.29 906
12555.35 908
12556.41 915
12557.47 906
12558.52 893
12559.58 892
12560.64 849
12561.69 872
12562.75 859
12563.81 854
12564.87 813
12565.92 824
12566.98 804
12568.04 822
12569.10 791
12570.15 784
12571.21 809
12572.27 790
12573.33 772
12574.38 750
12575.44 764
12576.50 754
12577.56 782
12578.62 767
12579.67 784
12580.73 750
12581.79 768
12582.85 773
12583.91 728
12584.96 741
12586.02 736
12587.08 757
12588.14 730
12589.20 767
12590.26 749
12591.32 751
12592.37 752
12593.43 753
12594.49 752
12595.55 761
12596.61 737
12597.67 740
12598.73 734
12599.78 720
12600.84 728
12601.90 713
12602.96 718
12604.02 702
12605.08 727
12606.14 697
12607.20 698
12608.26 714
12609.32 733
12610.38 755
12611.44 742
12612.49 715
12613.55 757
12614.61 725
12615.67 716
12616.73 733
12617.79 749
12618.85 748
12619.91 732
12620.97 755
12622.03 754
12623.09 765
12624.15 760
12625.21 782
12626.27 781
12627.33 787
12628.39 769
12629.45 782
12630.51 765
12631.57 764
12632.63 774
12633.69 789
12634.75 795
12635.81 773
12636.87 756
12637.93 767
12638.99 785
12640.05 741
12641.12 739
12642.18 792
12643.24 775
12644.30 736
12645.36 723
12646.42 728
12647.48 732
12648.54 717
12649.60 731
12650.66 723
12651.72 690
12652.78 705
12653.85 699
12654.91 682
12655.97 638
12657.03 665
12658.09 688
12659.15 699
12660.21 668
12661.28 671
12662.34 698
12663.40 684
12664.46 680
12665.52 663
12666.58 691
12667.64 684
12668.71 718
12669.77 690
12670.83 671
12671.89 641
12672.95 656
12674.02 641
12675.08 665
12676.14 632
12677.20 647
12678.26 659
12679.33 665
12680.39 662
12681.45 664
12682.51 657
12683.58 649
12684.64 666
12685.70 654
12686.76 668
12687.83 639
12688.89 649
12689.95 655
12691.01 662
12692.08 608
12693.14 650
12694.20 630
12695.27 646
12696.33 637
12697.39 621
12698.45 661
12699.52 632
12700.58 619
12701.64 636
12702.71 650
12703.77 629
12704.83 656
12705.90 648
12706.96 621
12708.02 634
12709.09 681
12710.15 636
12711.21 631
12712.28 652
12713.34 632
12714.40 654
12715.47 633
12716.53 638
12717.60 626
12718.66 611
12719.72 621
12720.79 627
12721.85 610
12722.92 631
12723.98 595
12725.04 627
12726.11 609
12727.17 652
12728.24 616
12729.30 626
12730.37 630
12731.43 587
12732.49 611
12733.56 599
12734.62 623
12735.69 619
12736.75 619
12737.82 621
12738.88 622
12739.95 630
12741.01 644
12742.08 597
12743.14 563
12744.21 588
12745.27 595
12746.34 611
12747.40 601
12748.47 597
12749.53 590
12750.60 605
12751.66 581
12752.73 601
12753.79 568
12754.86 576
12755.92 587
12756.99 581
12758.05 575
12759.12 608
12760.18 587
12761.25 597
12762.32 572
12763.38 565
12764.45 592
12765.51 589
12766.58 572
12767.65 550
12768.71 558
12769.78 552
12770.84 587
12771.91 556
12772.98 561
12774.04 543
12775.11 564
12776.17 567
12777.24 584
12778.31 538
12779.37 536
12780.44 557
12781.51 567
12782.57 576
12783.64 549
12784.71 545
12785.77 554
12786.84 563
12787.91 554
12788.97 573
12790.04 518
12791.11 557
12792.17 555
12793.24 543
12794.31 525
12795.37 528
12796.44 572
12797.51 561
12798.58 532
12799.64 514
12800.71 543
12801.78 534
12802.85 556
12803.91 548
12804.98 566
12806.05 538
12807.12 547
12808.18 533
12809.25 531
12810.32 504
12811.39 543
12812.45 540
12813.52 541
12814.59 533
12815.66 544
12816.73 568
12817.79 564
12818.86 552
12819.93 540
12821.00 583
12822.07 542
12823.13 529
12824.20 533
12825.27 520
12826.34 546
12827.41 549
12828.48 559
12829.54 550
12830.61 522
12831.68 545
12832.75 562
12833.82 533
12834.89 538
12835.96 522
12837.02 538
12838.09 492
12839.16 531
12840.23 541
12841.30 537
12842.37 513
12843.44 532
12844.51 522
12845.58 499
12846.65 496
12847.72 479
12848.78 501
12849.85 486
12850.92 512
12851.99 499
12853.06 525
12854.13 491
12855.20 504
12856.27 493
12857.34 494
12858.41 500
12859.48 485
12860.55 467
12861.62 498
12862.69 492
12863.76 497
12864.83 482
12865.90 471
12866.97 493
12868.04 484
12869.11 495
12870.18 467
12871.25 490
12872.32 491
12873.39 492
12874.46 465
12875.53 449
12876.60 452
12877.67 484
12878.74 477
12879.81 479
12880.88 478
12881.95 455
12883.03 469
12884.10 477
12885.17 485
12886.24 471
12887.31 472
12888.38 441
12889.45 477
12890.52 465
12891.59 466
12892.66 450
12893.74 482
12894.81 460
12895.88 442
12896.95 472
12898.02 439
12899.09 471
12900.16 455
12901.23 469
12902.31 448
12903.38 469
12904.45 439
12905.52 463
12906.59 450
12907.66 469
12908.74 448
12909.81 441
12910.88 439
12911.95 456
12913.02 458
12914.10 435
12915.17 461
12916.24 450
12917.31 471
12918.38 429
12919.46 444
12920.53 436
12921.60 449
12922.67 428
12923.75 435
12924.82 447
12925.89 437
12926.96 414
12928.04 445
12929.11 439
12930.18 436
12931.25 424
12932.33 440
12933.40 443
12934.47 429
12935.55 455
12936.62 439
12937.69 441
12938.76 413
12939.84 436
12940.91 438
12941.98 442
12943.06 423
12944.13 437
12945.20 457
12946.28 442
12947.35 443
12948.42 437
12949.50 424
12950.57 420
12951.64 437
12952.72 427
12953.79 414
12954.87 405
12955.94 432
12957.01 407
12958.09 413
12959.16 442
12960.23 419
12961.31 429
12962.38 434
12963.46 429
12964.53 414
12965.60 441
12966.68 434
12967.75 474
12968.83 435
12969.90 429
12970.98 422
12972.05 435
12973.13 446
12974.20 409
12975.27 415
12976.35 439
12977.42 431
12978.50 421
12979.57 416
12980.65 444
12981.72 435
12982.80 431
12983.87 439
12984.95 428
12986.02 440
12987.10 441
12988.17 442
12989.25 435
12990.32 428
12991.40 432
12992.47 450
12993.55 437
12994.62 437
12995.70 404
12996.77 424
12997.85 430
12998.93 421
13000.00 421
13001.08 455
13002.15 418
13003.23 438
13004.30 423
13005.38 417
13006.46 419
13007.53 428
13008.61 453
13009.68 448
13010.76 439
13011.84 455
13012.91 441
13013.99 444
13015.06 438
13016.14 434
13017.22 434
13018.29 442
13019.37 435
13020.45 423
13021.52 422
13022.60 444
13023.68 439
13024.75 446
13025.83 439
13026.91 421
13027.98 413
13029.06 440
13030.14 433
13031.21 433
13032.29 436
13033.37 434
13034.44 424
13035.52 452
13036.60 449
13037.67 458
13038.75 419
13039.83 459
13040.91 452
13041.98 431
13043.06 437
13044.14 423
13045.22 444
13046.29 440
13047.37 456
13048.45 425
13049.53 431
13050.60 434
13051.68 431
13052.76 424
13053.84 429
13054.91 450
13055.99 449
13057.07 445
13058.15 438
13059.23 436
13060.30 422
13061.38 429
13062.46 447
13063.54 438
13064.62 411
13065.70 416
13066.77 432
13067.85 447
13068.93 456
13070.01 439
13071.09 438
13072.17 462
13073.25 474
13074.32 428
13075.40 427
13076.48 425
13077.56 427
13078.64 424
13079.72 432
13080.80 436
13081.88 474
13082.95 439
13084.03 450
13085.11 437
13086.19 449
13087.27 460
13088.35 470
13089.43 444
13090.51 422
13091.59 442
13092.67 455
13093.75 438
13094.83 444
13095.91 435
13096.99 450
13098.07 464
13099.15 457
13100.22 450
13101.30 443
13102.38 453
13103.46 449
13104.54 428
13105.62 440
13106.70 428
13107.78 440
13108.86 422
13109.94 460
13111.02 438
13112.10 454
13113.19 436
13114.27 462
13115.35 441
13116.43 448
13117.51 466
13118.59 457
13119.67 461
13120.75 459
13121.83 454
13122.91 466
13123.99 457
13125.07 481
13126.15 451
13127.23 453
13128.31 445
13129.39 458
13130.48 466
13131.56 460
13132.64 488
13133.72 475
13134.80 452
13135.88 468
13136.96 477
13138.04 469
13139.12 482
13140.21 467
13141.29 475
13142.37 463
13143.45 471
13144.53 481
13145.61 461
13146.70 490
13147.78 495
13148.86 478
13149.94 455
13151.02 481
13152.10 501
13153.19 478
13154.27 476
13155.35 465
13156.43 494
13157.51 508
13158.60 490
13159.68 470
13160.76 512
13161.84 502
13162.93 517
13164.01 527
13165.09 518
13166.17 501
13167.25 524
13168.34 518
13169.42 506
13170.50 435
13171.59 474
13172.67 493
13173.75 502
13174.83 502
13175.92 483
13177.00 502
13178.08 500
13179.17 498
13180.25 519
13181.33 515
13182.41 524
13183.50 561
13184.58 548
13185.66 498
13186.75 507
13187.83 518
13188.91 517
13190.00 529
13191.08 521
13192.16 548
13193.25 542
13194.33 536
13195.42 511
13196.50 508
13197.58 517
13198.67 550
13199.75 533
13200.83 529
13201.92 549
13203.00 538
13204.09 551
13205.17 563
13206.25 544
13207.34 554
13208.42 555
13209.51 552
13210.59 536
13211.68 549
13212.76 527
13213.84 557
13214.93 546
13216.01 567
13217.10 544
13218.18 573
13219.27 578
13220.35 556
13221.44 534
13222.52 561
13223.61 570
13224.69 568
13225.78 560
13226.86 567
13227.95 577
13229.03 547
13230.12 604
13231.20 569
13232.29 579
13233.37 572
13234.46 618
13235.54 609
13236.63 595
13237.71 558
13238.80 621
13239.88 595
13240.97 585
13242.05 586
13243.14 600
13244.23 638
13245.31 628
13246.40 581
13247.48 601
13248.57 639
13249.65 636
13250.74 624
13251.83 625
13252.91 648
13254.00 626
13255.08 648
13256.17 625
13257.26 627
13258.34 652
13259.43 637
13260.52 657
13261.60 661
13262.69 648
13263.77 660
13264.86 672
13265.95 686
13267.03 697
13268.12 676
13269.21 685
13270.29 662
13271.38 693
13272.47 677
13273.55 742
13274.64 710
13275.73 707
13276.82 718
13277.90 734
13278.99 713
13280.08 717
13281.16 734
13282.25 706
13283.34 690
13284.43 726
13285.51 749
13286.60 748
13287.69 737
13288.78 718
13289.86 730
13290.95 751
13292.04 743
13293.13 739
13294.21 766
13295.30 780
13296.39 762
13297.48 780
13298.56 793
13299.65 805
13300.74 808
13301.83 811
13302.92 782
13304.00 810
13305.09 807
13306.18 857
13307.27 801
13308.36 841
13309.45 848
13310.53 831
13311.62 833
13312.71 853
13313.80 872
13314.89 864
13315.98 858
13317.07 861
13318.15 874
13319.24 902
13320.33 924
13321.42 895
13322.51 906
13323.60 902
13324.69 897
13325.78 898
13326.87 925
13327.95 928
13329.04 950
13330.13 931
13331.22 953
13332.31 979
13333.40 971
13334.49 965
13335.58 956
13336.67 986
13337.76 989
13338.85 1002
13339.94 1004
13341.03 1022
13342.12 999
13343.21 1002
13344.30 1003
13345.39 997
13346.48 1003
13347.57 1015
13348.66 1022
13349.75 1026
13350.84 1002
13351.93 1034
13353.02 1030
13354.11 1022
13355.20 1040
13356.29 1026
13357.38 1039
13358.47 1035
13359.56 1084
13360.65 1034
13361.74 1036
13362.83 1070
13363.92 1066
13365.01 1097
13366.10 1052
13367.19 1080
13368.28 1065
13369.37 1083
13370.46 1101
13371.55 1060
13372.65 1086
13373.74 1101
13374.83 1066
13375.92 1104
13377.01 1087
13378.10 1070
13379.19 1054
13380.28 1073
13381.37 1097
13382.47 1052
13383.56 1041
13384.65 1023
13385.74 1036
13386.83 1009
13387.92 1035
13389.01 970
13390.11 1010
13391.20 1018
13392.29 1054
13393.38 992
13394.47 965
13395.56 960
13396.66 1007
13397.75 978
13398.84 1000
13399.93 981
13401.02 963
13402.12 990
13403.21 1007
13404.30 971
13405.39 945
13406.49 971
13407.58 1014
13408.67 1004
13409.76 971
13410.86 973
13411.95 979
13413.04 1006
13414.13 1004
13415.23 979
13416.32 966
13417.41 990
13418.50 960
13419.60 972
13420.69 973
13421.78 943
13422.88 980
13423.97 961
13425.06 990
13426.15 965
13427.25 965
13428.34 994
13429.43 979
13430.53 959
13431.62 965
13432.71 957
13433.81 982
13434.90 975
13435.99 946
13437.09 979
13438.18 997
13439.27 1009
13440.37 986
13441.46 1010
13442.56 990
13443.65 993
13444.74 972
13445.84 991
13446.93 966
13448.03 982
13449.12 987
13450.21 991
13451.31 992
13452.40 982
13453.50 998
13454.59 999
13455.68 990
13456.78 1004
13457.87 1023
13458.97 1021
13460.06 1047
13461.16 1013
13462.25 1029
13463.35 1039
13464.44 1071
13465.54 1044
13466.63 1052
13467.73 1029
13468.82 1044
13469.91 1078
13471.01 1075
13472.10 1081
13473.20 1047
13474.29 1085
13475.39 1081
13476.48 1095
13477.58 1099
13478.68 1083
13479.77 1066
13480.87 1080
13481.96 1078
13483.06 1116
13484.15 1096
13485.25 1099
13486.34 1122
13487.44 1112
13488.53 1133
13489.63 1083
13490.73 1124
13491.82 1103
13492.92 1146
13494.01 1136
13495.11 1140
13496.21 1142
13497.30 1145
13498.40 1174
13499.49 1156
13500.59 1152
13501.69 1185
13502.78 1191
13503.88 1154
13504.97 1146
13506.07 1183
13507.17 1195
13508.26 1204
13509.36 1183
13510.46 1204
13511.55 1189
13512.65 1162
13513.75 1160
13514.84 1133
13515.94 1144
13517.04 1124
13518.13 1167
13519.23 1136
13520.33 1123
13521.42 1149
13522.52 1128
13523.62 1138
13524.72 1111
13525.81 1115
13526.91 1077
13528.01 1097
13529.10 1094
13530.20 1084
13531.30 1074
13532.40 1103
13533.49 1097
13534.59 1101
13535.69 1094
13536.79 1071
13537.88 1081
13538.98 1082
13540.08 1096
13541.18 1043
13542.28 1042
13543.37 1036
13544.47 1072
13545.57 1069
13546.67 1041
13547.77 992
13548.86 1015
13549.96 1018
13551.06 1041
13552.16 1025
13553.26 1025
13554.35 1018
13555.45 977
13556.55 997
13557.65 981
13558.75 944
13559.85 983
13560.95 999
13562.04 966
13563.14 967
13564.24 971
13565.34 996
13566.44 965
13567.54 963
13568.64 982
13569.74 1021
13570.83 973
13571.93 952
13573.03 940
13574.13 984
13575.23 970
13576.33 978
13577.43 958
13578.53 941
13579.63 929
13580.73 934
13581.83 982
13582.93 949
13584.03 929
13585.13 943
13586.22 995
13587.32 917
13588.42 942
13589.52 948
13590.62 944
13591.72 987
13592.82 947
13593.92 940
13595.02 924
13596.12 961
13597.22 945
13598.32 960
13599.42 902
13600.52 942
13601.62 912
13602.72 943
13603.82 899
13604.92 920
13606.03 924
13607.13 923
13608.23 942
13609.33 952
13610.43 931
13611.53 913
13612.63 920
13613.73 932
13614.83 961
13615.93 914
13617.03 942
13618.13 948
13619.23 949
13620.33 920
13621.44 959
13622.54 959
13623.64 960
13624.74 944
13625.84 918
13626.94 958
13628.04 933
13629.14 971
13630.25 969
13631.35 952
13632.45 935
13633.55 961
13634.65 972
13635.75 947
13636.85 925
13637.96 941
13639.06 985
13640.16 954
13641.26 922
13642.36 920
13643.47 953
13644.57 967
13645.67 958
13646.77 934
13647.87 970
13648.98 943
13650.08 948
13651.18 947
13652.28 951
13653.38 965
13654.49 960
13655.59 933
13656.69 950
13657.79 945
13658.90 933
13660.00 977
13661.10 947
13662.20 952
13663.31 948
13664.41 942
13665.51 935
13666.62 955
13667.72 948
13668.82 970
13669.92 953
13671.03 957
13672.13 912
13673.23 890
13674.34 950
13675.44 947
13676.54 962
13677.65 933
13678.75 932
13679.85 941
13680.96 972
13682.06 930
13683.16 969
13684.27 953
13685.37 946
13686.48 968
13687.58 964
13688.68 944
13689.79 984
13690.89 952
13691.99 994
13693.10 994
13694.20 978
13695.31 966
13696.41 1010
13697.51 987
13698.62 982
13699.72 977
13700.83 969
13701.93 982
13703.04 979
13704.14 981
13705.24 999
13706.35 998
13707.45 1025
13708.56 1027
13709.66 1028
13710.77 1019
13711.87 1025
13712.98 1043
13714.08 1045
13715.19 1032
13716.29 1095
13717.40 1082
13718.50 1044
13719.61 1068
13720.71 1101
13721.82 1101
13722.92 1082
13724.03 1067
13725.13 1138
13726.24 1118
13727.34 1087
13728.45 1128
13729.55 1139
13730.66 1103
13731.76 1128
13732.87 1165
13733.97 1137
13735.08 1162
13736.19 1130
13737.29 1170
13738.40 1173
13739.50 1196
13740.61 1199
13741.72 1233
13742.82 1253
13743.93 1223
13745.03 1254
13746.14 1265
13747.25 1253
13748.35 1280
13749.46 1323
13750.56 1353
13751.67 1354
13752.78 1360
13753.88 1396
13754.99 1398
13756.10 1414
13757.20 1420
13758.31 1418
13759.42 1441
13760.52 1479
13761.63 1484
13762.74 1489
13763.84 1504
13764.95 1519
13766.06 1550
13767.16 1520
13768.27 1585
13769.38 1573
13770.48 1588
13771.59 1569
13772.70 1552
13773.81 1521
13774.91 1540
13776.02 1540
13777.13 1554
13778.23 1569
13779.34 1507
13780.45 1441
13781.56 1417
13782.66 1429
13783.77 1448
13784.88 1431
13785.99 1423
13787.09 1377
13788.20 1320
13789.31 1307
13790.42 1319
13791.53 1295
13792.63 1281
13793.74 1249
13794.85 1242
13795.96 1232
13797.07 1188
13798.17 1180
13799.28 1184
13800.39 1138
13801.50 1140
13802.61 1164
13803.72 1158
13804.82 1102
13805.93 1143
13807.04 1090
13808.15 1100
13809.26 1116
13810.37 1112
13811.48 1095
13812.58 1078
13813.69 1079
13814.80 1078
13815.91 1061
13817.02 1061
13818.13 1042
13819.24 1053
13820.35 1038
13821.46 1036
13822.57 1026
13823.67 1018
13824.78 1024
13825.89 1001
13827.00 1026
13828.11 1050
13829.22 1018
13830.33 975
13831.44 962
13832.55 974
13833.66 1015
13834.77 974
13835.88 964
13836.99 960
13838.10 956
13839.21 973
13840.32 957
13841.43 1001
13842.54 932
13843.65 989
13844.76 967
13845.87 962
13846.98 944
13848.09 946
13849.20 956
13850.31 980
13851.42 946
13852.53 962
13853.64 941
13854.75 955
13855.86 953
13856.97 961
13858.08 912
13859.19 936
13860.30 952
13861.41 968
13862.52 940
13863.63 946
13864.75 941
13865.86 952
13866.97 893
13868.08 948
13869.19 928
13870.30 934
13871.41 965
13872.52 933
13873.63 943
13874.75 940
13875.86 909
13876.97 932
13878.08 948
13879.19 929
13880.30 897
13881.41 933
13882.53 934
13883.64 927
13884.75 955
13885.86 928
13886.97 929
13888.08 906
13889.20 923
13890.31 909
13891.42 923
13892.53 907
13893.64 942
13894.76 908
13895.87 909
13896.98 911
13898.09 915
13899.20 920
13900.32 889
13901.43 916
13902.54 896
13903.65 921
13904.77 918
13905.88 927
13906.99 949
13908.10 911
13909.22 898
13910.33 918
13911.44 917
13912.55 905
13913.67 859
13914.78 867
13915.89 869
13917.01 857
13918.12 869
13919.23 882
13920.34 845
13921.46 836
13922.57 838
13923.68 838
13924.80 836
13925.91 845
13927.02 858
13928.14 853
13929.25 843
13930.36 839
13931.48 825
13932.59 843
13933.70 818
13934.82 847
13935.93 807
13937.05 808
13938.16 816
13939.27 835
13940.39 816
13941.50 812
13942.62 823
13943.73 797
13944.84 800
13945.96 804
13947.07 812
13948.19 785
13949.30 789
13950.41 790
13951.53 784
13952.64 779
13953.76 786
13954.87 803
13955.99 790
13957.10 797
13958.22 777
13959.33 768
13960.44 774
13961.56 775
13962.67 768
13963.79 759
13964.90 749
13966.02 761
13967.13 752
13968.25 762
13969.36 741
13970.48 746
13971.59 752
13972.71 729
13973.82 768
13974.94 761
13976.05 757
13977.17 758
13978.29 756
13979.40 762
13980.52 759
13981.63 736
13982.75 768
13983.86 746
13984.98 768
13986.09 747
13987.21 734
13988.33 773
13989.44 736
13990.56 757
13991.67 756
13992.79 749
13993.91 753
13995.02 755
13996.14 749
13997.25 747
13998.37 734
13999.49 734
14000.60 746
14001.72 738
14002.84 742
14003.95 773
14005.07 785
14006.18 742
14007.30 748
14008.42 769
14009.53 755
14010.65 733
14011.77 748
14012.88 758
14014.00 768
14015.12 751
14016.23 753
14017.35 746
14018.47 749
14019.59 709
14020.70 759
14021.82 732
14022.94 774
14024.05 751
14025.17 778
14026.29 775
14027.41 752
14028.52 778
14029.64 795
14030.76 775
14031.88 749
14032.99 792
14034.11 784
14035.23 783
14036.35 774
14037.46 776
14038.58 763
14039.70 769
14040.82 803
14041.94 787
14043.05 785
14044.17 788
14045.29 799
14046.41 803
14047.53 807
14048.64 765
14049.76 826
14050.88 838
14052.00 818
14053.12 834
14054.24 867
14055.35 818
14056.47 839
14057.59 812
14058.71 851
14059.83 829
14060.95 827
14062.07 860
14063.19 888
14064.30 841
14065.42 851
14066.54 877
14067.66 875
14068.78 871
14069.90 859
14071.02 903
14072.14 922
14073.26 901
14074.38 911
14075.49 916
14076.61 904
14077.73 925
14078.85 943
14079.97 928
14081.09 930
14082.21 922
14083.33 973
14084.45 965
14085.57 934
14086.69 928
14087.81 954
14088.93 993
14090.05 957
14091.17 953
14092.29 956
14093.41 945
14094.53 955
14095.65 971
14096.77 996
14097.89 985
14099.01 967
14100.13 1005
14101.25 993
14102.37 973
14103.49 962
14104.61 976
14105.73 950
14106.85 946
14107.97 979
14109.09 988
14110.21 1001
14111.33 945
14112.46 935
14113.58 949
14114.70 941
14115.82 951
14116.94 944
14118.06 921
14119.18 932
14120.30 920
14121.42 913
14122.54 895
14123.66 875
14124.79 909
14125.91 862
14127.03 871
14128.15 892
14129.27 866
14130.39 863
14131.51 827
14132.64 844
14133.76 871
14134.88 850
14136.00 834
14137.12 832
14138.24 813
14139.37 813
14140.49 811
14141.61 832
14142.73 829
14143.85 782
14144.98 798
14146.10 832
14147.22 793
14148.34 775
14149.46 816
14150.59 816
14151.71 788
14152.83 770
14153.95 811
14155.08 806
14156.20 774
14157.32 786
14158.44 784
14159.57 805
14160.69 759
14161.81 760
14162.93 770
14164.06 751
14165.18 735
14166.30 773
14167.43 772
14168.55 762
14169.67 754
14170.79 752
14171.92 718
14173.04 735
14174.16 756
14175.29 768
14176.41 764
14177.53 735
14178.66 734
14179.78 749
14180.90 721
14182.03 731
14183.15 753
14184.27 768
14185.40 708
14186.52 727
14187.65 735
14188.77 723
14189.89 708
14191.02 713
14192.14 710
14193.27 726
14194.39 735
14195.51 712
14196.64 726
14197.76 716
14198.89 708
14200.01 746
14201.13 729
14202.26 694
14203.38 722
14204.51 707
14205.63 709
14206.76 697
14207.88 734
14209.01 723
14210.13 699
14211.25 679
14212.38 712
14213.50 729
14214.63 712
14215.75 698
14216.88 664
14218.00 687
14219.13 663
14220.25 668
14221.38 700
14222.50 666
14223.63 644
14224.75 666
14225.88 671
14227.00 692
14228.13 658
14229.25 681
14230.38 689
14231.51 653
14232.63 649
14233.76 664
14234.88 675
14236.01 663
14237.13 665
14238.26 659
14239.39 665
14240.51 646
14241.64 656
14242.76 661
14243.89 654
14245.01 658
14246.14 672
14247.27 680
14248.39 645
14249.52 662
14250.65 627
14251.77 626
14252.90 616
14254.02 633
14255.15 672
14256.28 607
14257.40 589
14258.53 608
14259.66 658
14260.78 615
14261.91 617
14263.04 647
14264.16 647
14265.29 611
14266.42 595
14267.54 599
14268.67 611
14269.80 611
14270.92 603
14272.05 598
14273.18 604
14274.31 606
14275.43 629
14276.56 606
14277.69 607
14278.82 596
14279.94 616
14281.07 633
14282.20 581
14283.33 571
14284.45 586
14285.58 605
14286.71 593
14287.84 570
14288.96 587
14290.09 593
14291.22 594
14292.35 590
14293.47 566
14294.60 551
14295.73 562
14296.86 574
14297.99 594
14299.11 555
14300.24 552
14301.37 552
14302.50 558
14303.63 542
14304.76 541
14305.88 562
14307.01 561
14308.14 560
14309.27 565
14310.40 533
14311.53 566
14312.66 552
14313.78 548
14314.91 533
14316.04 528
14317.17 563
14318.30 561
14319.43 535
14320.56 535
14321.69 557
14322.82 553
14323.95 552
14325.07 533
14326.20 551
14327.33 522
14328.46 520
14329.59 527
14330.72 514
14331.85 534
14332.98 519
14334.11 516
14335.24 515
14336.37 515
14337.50 506
14338.63 523
14339.76 510
14340.89 503
14342.02 501
14343.15 511
14344.28 530
14345.41 505
14346.54 516
14347.67 519
14348.80 495
14349.93 463
14351.06 516
14352.19 505
14353.32 510
14354.45 519
14355.58 524
14356.71 495
14357.84 511
14358.97 508
14360.10 504
14361.23 505
14362.36 475
14363.49 494
14364.62 483
14365.75 492
14366.88 502
14368.02 505
14369.15 483
14370.28 489
14371.41 494
14372.54 500
14373.67 491
14374.80 483
14375.93 496
14377.06 465
14378.20 485
14379.33 475
14380.46 470
14381.59 479
14382.72 500
14383.85 470
14384.98 499
14386.12 489
14387.25 495
14388.38 455
14389.51 489
14390.64 479
14391.77 496
14392.91 485
14394.04 479
14395.17 465
14396.30 488
14397.43 491
14398.57 478
14399.70 476
14400.83 489
14401.96 482
14403.09 490
14404.23 489
14405.36 472
14406.49 484
14407.62 457
14408.76 498
14409.89 495
14411.02 465
14412.15 450
14413.29 486
14414.42 490
14415.55 497
14416.68 477
14417.82 481
14418.95 492
14420.08 476
14421.22 473
14422.35 467
14423.48 463
14424.62 476
14425.75 485
14426.88 473
14428.01 479
14429.15 453
14430.28 478
14431.41 478
14432.55 463
14433.68 476
14434.81 463
14435.95 475
14437.08 471
14438.22 490
14439.35 479
14440.48 466
14441.62 467
14442.75 479
14443.88 476
14445.02 474
14446.15 448
14447.29 481
14448.42 451
14449.55 460
14450.69 449
14451.82 479
14452.96 473
14454.09 467
14455.23 491
14456.36 486
14457.49 462
14458.63 473
14459.76 453
14460.90 471
14462.03 461
14463.17 474
14464.30 487
14465.44 467
14466.57 460
14467.71 478
14468.84 488
14469.97 487
14471.11 487
14472.24 474
14473.38 490
14474.51 527
14475.65 487
14476.79 484
14477.92 501
14479.06 488
14480.19 494
14481.33 471
14482.46 461
14483.60 475
14484.73 511
14485.87 505
14487.00 475
14488.14 466
14489.27 475
14490.41 505
14491.55 479
14492.68 479
14493.82 482
14494.95 481
14496.09 484
14497.23 472
14498.36 471
14499.50 470
14500.63 488
14501.77 483
14502.91 478
14504.04 460
14505.18 486
14506.31 482
14507.45 497
14508.59 464
14509.72 468
14510.86 460
14512.00 475
14513.13 469
14514.27 467
14515.41 446
14516.54 473
14517.68 495
14518.82 490
14519.95 472
14521.09 474
14522.23 482
14523.36 516
14524.50 471
14525.64 483
14526.78 461
14527.91 477
14529.05 481
14530.19 467
14531.32 472
14532.46 498
14533.60 506
14534.74 494
14535.87 488
14537.01 498
14538.15 481
14539.29 492
14540.42 493
14541.56 515
14542.70 482
14543.84 470
14544.97 485
14546.11 485
14547.25 483
14548.39 464
14549.53 489
14550.66 494
14551.80 503
14552.94 508
14554.08 490
14555.22 488
14556.36 499
14557.49 499
14558.63 485
14559.77 491
14560.91 479
14562.05 499
14563.19 526
14564.32 505
14565.46 481
14566.60 526
14567.74 528
14568.88 533
14570.02 489
14571.16 518
14572.30 515
14573.43 504
14574.57 517
14575.71 522
14576.85 519
14577.99 532
14579.13 535
14580.27 542
14581.41 526
14582.55 523
14583.69 548
14584.83 532
14585.97 552
14587.10 545
14588.24 550
14589.38 559
14590.52 546
14591.66 548
14592.80 572
14593.94 568
14595.08 568
14596.22 580
14597.36 578
14598.50 564
14599.64 570
14600.78 581
14601.92 564
14603.06 582
14604.20 583
14605.34 613
14606.48 608
14607.62 627
14608.76 631
14609.90 602
14611.04 616
14612.18 603
14613.32 650
14614.47 608
14615.61 637
14616.75 641
14617.89 673
14619.03 640
14620.17 633
14621.31 638
14622.45 662
14623.59 671
14624.73 680
14625.87 678
14627.01 674
14628.16 673
14629.30 663
14630.44 665
14631.58 685
14632.72 682
14633.86 715
14635.00 701
14636.14 711
14637.29 736
14638.43 717
14639.57 750
14640.71 763
14641.85 718
14642.99 724
14644.13 727
14645.28 717
14646.42 718
14647.56 708
14648.70 688
14649.84 663
14650.99 694
14652.13 664
14653.27 634
14654.41 635
14655.55 612
14656.70 644
14657.84 622
14658.98 610
14660.12 578
14661.27 613
14662.41 598
14663.55 603
14664.69 597
14665.84 580
14666.98 574
14668.12 580
14669.26 580
14670.41 557
14671.55 568
14672.69 582
14673.83 570
14674.98 541
14676.12 553
14677.26 563
14678.41 577
14679.55 551
14680.69 534
14681.84 522
14682.98 515
14684.12 525
14685.27 532
14686.41 537
14687.55 493
14688.70 531
14689.84 511
14690.98 515
14692.13 493
14693.27 517
14694.41 515
14695.56 516
14696.70 480
14697.84 495
14698.99 504
14700.13 486
14701.28 478
14702.42 504
14703.56 483
14704.71 494
14705.85 487
14707.00 488
14708.14 496
14709.28 465
14710.43 475
14711.57 500
14712.72 508
14713.86 466
14715.01 450
14716.15 477
14717.30 483
14718.44 450
14719.58 471
14720.73 468
14721.87 456
14723.02 485
14724.16 473
14725.31 474
14726.45 476
14727.60 471
14728.74 463
14729.89 457
14731.03 461
14732.18 470
14733.32 469
14734.47 459
14735.61 437
14736.76 480
14737.90 436
14739.05 433
14740.20 447
14741.34 457
14742.49 440
14743.63 435
14744.78 438
14745.92 428
14747.07 446
14748.21 466
14749.36 454
14750.51 454
14751.65 434
14752.80 441
14753.94 445
14755.09 433
14756.24 411
14757.38 438
14758.53 433
14759.67 416
14760.82 410
14761.97 430
14763.11 425
14764.26 438
14765.41 403
14766.55 423
14767.70 407
14768.85 431
14769.99 431
14771.14 409
14772.29 423
14773.43 432
14774.58 417
14775.73 416
14776.87 409
14778.02 411
14779.17 428
14780.31 410
14781.46 396
14782.61 423
14783.76 444
14784.90 417
14786.05 410
14787.20 419
14788.34 417
14789.49 415
14790.64 415
14791.79 400
14792.93 390
14794.08 393
14795.23 390
14796.38 410
14797.52 397
14798.67 385
14799.82 394
14800.97 434
14802.12 373
14803.26 380
14804.41 378
14805.56 391
14806.71 391
14807.86 405
14809.00 369
14810.15 389
14811.30 371
14812.45 357
14813.60 348
14814.74 363
14815.89 376
14817.04 366
14818.19 401
14819.34 349
14820.49 377
14821.64 359
14822.78 385
14823.93 341
14825.08 364
14826.23 371
14827.38 373
14828.53 348
14829.68 342
14830.83 349
14831.97 357
14833.12 374
14834.27 361
14835.42 352
14836.57 321
14837.72 343
14838.87 352
14840.02 363
14841.17 328
14842.32 355
14843.47 365
14844.62 359
14845.77 333
14846.92 323
14848.07 332
14849.22 338
14850.36 354
14851.51 343
14852.66 371
14853.81 335
14854.96 334
14856.11 353
14857.26 349
14858.41 329
14859.56 347
14860.71 335
14861.86 349
14863.01 305
14864.16 335
14865.32 329
14866.47 333
14867.62 335
14868.77 333
14869.92 331
14871.07 326
14872.22 335
14873.37 342
14874.52 375
14875.67 328
14876.82 358
14877.97 332
14879.12 330
14880.27 320
14881.42 338
14882.57 318
14883.73 309
14884.88 317
14886.03 314
14887.18 324
14888.33 326
14889.48 318
14890.63 323
14891.78 336
14892.94 308
14894.09 344
14895.24 337
14896.39 326
14897.54 318
14898.69 313
14899.84 323
14901.00 314
14902.15 321
14903.30 336
14904.45 341
14905.60 306
14906.76 342
14907.91 329
14909.06 334
14910.21 311
14911.36 346
14912.52 318
14913.67 332
14914.82 319
14915.97 332
14917.12 319
14918.28 320
14919.43 331
14920.58 319
14921.73 332
14922.89 310
14924.04 326
14925.19 310
14926.34 318
14927.50 302
14928.65 357
14929.80 318
14930.96 308
14932.11 310
14933.26 329
14934.41 345
14935.57 338
14936.72 332
14937.87 335
14939.03 330
14940.18 321
14941.33 326
14942.49 331
14943.64 322
14944.79 328
14945.95 342
14947.10 333
14948.25 312
14949.41 322
14950.56 344
14951.71 317
14952.87 322
14954.02 327
14955.18 337
14956.33 331
14957.48 322
14958.64 326
14959.79 342
14960.95 329
14962.10 346
14963.25 361
14964.41 341
14965.56 344
14966.72 338
14967.87 339
14969.02 339
14970.18 341
14971.33 326
14972.49 356
14973.64 342
14974.80 362
14975.95 345
14977.11 337
14978.26 352
14979.41 335
14980.57 339
14981.72 327
14982.88 355
14984.03 321
14985.19 337
14986.34 331
14987.50 354
14988.65 353
14989.81 329
14990.96 310
14992.12 323
14993.27 338
14994.43 325
14995.59 316
14996.74 306
14997.90 361
14999.05 322
15000.21 327
15001.36 290
15002.52 319
15003.67 317
15004.83 347
15005.99 321
15007.14 323
15008.30 341
15009.45 333
15010.61 327
15011.76 292
15012.92 317
15014.08 300
15015.23 343
15016.39 303
15017.55 295
15018.70 292
15019.86 342
15021.01 309
15022.17 313
15023.33 302
15024.48 299
15025.64 318
15026.80 329
15027.95 283
15029.11 293
15030.27 322
15031.42 324
15032.58 307
15033.74 283
15034.89 292
15036.05 309
15037.21 320
15038.36 296
15039.52 294
15040.68 293
15041.84 305
15042.99 295
15044.15 284
15045.31 283
15046.46 281
15047.62 315
15048.78 303
15049.94 295
15051.09 283
15052.25 320
15053.41 280
15054.57 306
15055.72 279
15056.88 269
15058.04 274
15059.20 310
15060.36 290
15061.51 304
15062.67 298
15063.83 302
15064.99 300
15066.15 273
15067.30 277
15068.46 282
15069.62 308
15070.78 301
15071.94 294
15073.09 284
15074.25 289
15075.41 311
15076.57 310
15077.73 299
15078.89 284
15080.05 294
15081.20 279
15082.36 304
15083.52 275
15084.68 303
15085.84 288
15087.00 323
15088.16 307
15089.32 282
15090.47 280
15091.63 312
15092.79 301
15093.95 288
15095.11 292
15096.27 298
15097.43 309
15098.59 319
15099.75 296
15100.91 301
15102.07 293
15103.23 290
15104.39 318
15105.55 269
15106.71 288
15107.86 284
15109.02 326
15110.18 295
15111.34 288
15112.50 292
15113.66 325
15114.82 283
15115.98 302
15117.14 298
15118.30 282
15119.46 299
15120.62 290
15121.78 299
15122.94 296
15124.10 303
15125.26 298
15126.43 316
15127.59 304
15128.75 317
15129.91 305
15131.07 319
15132.23 268
15133.39 294
15134.55 315
15135.71 286
15136.87 314
15138.03 289
15139.19 320
15140.35 293
15141.51 305
15142.68 290
15143.84 307
15145.00 281
15146.16 309
15147.32 301
15148.48 309
15149.64 281
15150.80 326
15151.96 307
15153.13 289
15154.29 287
15155.45 317
15156.61 332
15157.77 304
15158.93 304
15160.10 323
15161.26 343
15162.42 323
15163.58 323
15164.74 290
15165.90 318
15167.07 291
15168.23 324
15169.39 336
15170.55 311
15171.71 331
15172.88 331
15174.04 338
15175.20 331
15176.36 312
15177.53 330
15178.69 338
15179.85 309
15181.01 324
15182.18 317
15183.34 315
15184.50 306
15185.66 322
15186.83 319
15187.99 335
15189.15 354
15190.31 323
15191.48 358
15192.64 326
15193.80 320
15194.97 339
15196.13 364
15197.29 339
15198.46 356
15199.62 341
15200.78 348
15201.94 325
15203.11 340
15204.27 334
15205.44 319
15206.60 342
15207.76 345
15208.93 360
15210.09 348
15211.25 362
15212.42 346
15213.58 352
15214.74 322
15215.91 331
15217.07 349
15218.24 347
15219.40 324
15220.56 343
15221.73 343
15222.89 345
15224.06 366
15225.22 355
15226.38 378
15227.55 330
15228.71 371
15229.88 349
15231.04 391
15232.21 368
15233.37 388
15234.53 359
15235.70 348
15236.86 381
15238.03 378
15239.19 354
15240.36 389
15241.52 383
15242.69 373
15243.85 392
15245.02 363
15246.18 385
15247.35 380
15248.51 363
15249.68 361
15250.84 374
15252.01 366
15253.17 373
15254.34 380
15255.50 394
15256.67 357
15257.83 348
15259.00 378
15260.17 372
15261.33 352
15262.50 341
15263.66 381
15264.83 360
15265.99 362
15267.16 347
15268.32 362
15269.49 374
15270.66 350
15271.82 359
15272.99 378
15274.15 366
15275.32 355
15276.49 376
15277.65 365
15278.82 338
15279.99 328
15281.15 376
15282.32 347
15283.48 364
15284.65 336
15285.82 380
15286.98 380
15288.15 361
15289.32 332
15290.48 357
15291.65 358
15292.82 331
15293.98 358
15295.15 353
15296.32 358
15297.48 339
15298.65 365
15299.82 350
15300.99 342
15302.15 341
15303.32 343
15304.49 351
15305.65 333
15306.82 333
15307.99 367
15309.16 340
15310.32 355
15311.49 361
15312.66 351
15313.83 373
15314.99 335
15316.16 362
15317.33 353
15318.50 371
15319.66 359
15320.83 380
15322.00 363
15323.17 378
15324.34 351
15325.50 351
15326.67 338
15327.84 349
15329.01 383
15330.18 362
15331.34 375
15332.51 345
15333.68 381
15334.85 349
15336.02 363
15337.19 366
15338.36 399
15339.52 376
15340.69 362
15341.86 378
15343.03 391
15344.20 371
15345.37 354
15346.54 397
15347.70 392
15348.87 385
15350.04 389
15351.21 401
15352.38 377
15353.55 372
15354.72 388
15355.89 419
15357.06 399
15358.23 394
15359.40 405
15360.56 406
15361.73 398
15362.90 377
15364.07 400
15365.24 398
15366.41 416
15367.58 395
15368.75 425
15369.92 385
15371.09 395
15372.26 394
15373.43 415
15374.60 400
15375.77 411
15376.94 404
15378.11 416
15379.28 406
15380.45 388
15381.62 435
15382.79 406
15383.96 385
15385.13 400
15386.30 403
15387.47 370
15388.64 396
15389.81 397
15390.98 393
15392.15 366
15393.32 411
15394.49 408
15395.67 394
15396.84 362
15398.01 381
15399.18 412
15400.35 391
15401.52 388
15402.69 371
15403.86 391
15405.03 363
15406.20 391
15407.37 380
15408.55 375
15409.72 392
15410.89 383
15412.06 383
15413.23 371
15414.40 334
15415.57 361
15416.75 371
15417.92 355
15419.09 373
15420.26 349
15421.43 352
15422.60 333
15423.78 376
15424.95 341
15426.12 360
15427.29 351
15428.46 357
15429.63 350
15430.81 348
15431.98 346
15433.15 333
15434.32 341
15435.49 339
15436.67 331
15437.84 312
15439.01 341
15440.18 317
15441.36 329
15442.53 309
15443.70 357
15444.87 319
15446.05 336
15447.22 316
15448.39 319
15449.56 324
15450.74 322
15451.91 312
15453.08 303
15454.26 316
15455.43 322
15456.60 303
15457.77 296
15458.95 323
15460.12 317
15461.29 337
15462.47 316
15463.64 310
15464.81 306
15465.99 312
15467.16 312
15468.33 300
15469.51 304
15470.68 324
15471.85 331
15473.03 329
15474.20 310
15475.38 302
15476.55 331
15477.72 310
15478.90 319
15480.07 303
15481.24 331
15482.42 315
15483.59 323
15484.77 301
15485.94 295
15487.12 335
15488.29 310
15489.46 326
15490.64 307
15491.81 308
15492.99 289
15494.16 335
15495.34 317
15496.51 304
15497.68 296
15498.86 327
15500.03 331
15501.21 321
15502.38 287
15503.56 303
15504.73 318
15505.91 294
15507.08 310
15508.26 293
15509.43 318
15510.61 306
15511.78 319
15512.96 301
15514.13 304
15515.31 296
15516.48 324
15517.66 317
15518.83 303
15520.01 299
15521.18 307
15522.36 326
15523.54 301
15524.71 321
15525.89 295
15527.06 299
15528.24 312
15529.41 326
15530.59 297
15531.77 306
15532.94 310
15534.12 321
15535.29 314
15536.47 305
15537.65 304
15538.82 316
15540.00 328
15541.17 326
15542.35 318
15543.53 298
15544.70 325
15545.88 304
15547.06 319
15548.23 302
15549.41 294
15550.59 326
15551.76 334
15552.94 308
15554.12 312
15555.29 301
15556.47 320
15557.65 316
15558.82 300
15560.00 314
15561.18 313
15562.35 311
15563.53 310
15564.71 334
15565.88 313
15567.06 340
15568.24 306
15569.42 322
15570.59 326
15571.77 336
15572.95 307
15574.13 323
15575.30 311
15576.48 320
15577.66 347
15578.84 307
15580.01 326
15581.19 327
15582.37 353
15583.55 337
15584.73 326
15585.90 327
15587.08 356
15588.26 320
15589.44 351
15590.61 341
15591.79 305
15592.97 337
15594.15 334
15595.33 353
15596.51 321
15597.68 327
15598.86 347
15600.04 383
15601.22 340
15602.40 344
15603.58 338
15604.76 348
15605.93 346
15607.11 356
15608.29 365
15609.47 363
15610.65 354
15611.83 337
15613.01 360
15614.19 356
15615.36 357
15616.54 353
15617.72 367
15618.90 349
15620.08 384
15621.26 373
15622.44 373
15623.62 373
15624.80 386
15625.98 349
15627.16 356
15628.34 358
15629.52 379
15630.70 376
15631.88 382
15633.06 377
15634.24 353
15635.41 407
15636.59 384
15637.77 389
15638.95 367
15640.13 382
15641.31 369
15642.49 399
15643.67 366
15644.85 353
15646.03 386
15647.21 404
15648.40 400
15649.58 375
15650.76 394
15651.94 390
15653.12 421
15654.30 406
15655.48 397
15656.66 394
15657.84 404
15659.02 383
15660.20 399
15661.38 403
15662.56 366
15663.74 397
15664.92 416
15666.10 392
15667.29 367
15668.47 376
15669.65 379
15670.83 411
15672.01 395
15673.19 392
15674.37 377
15675.55 382
15676.73 370
15677.92 415
15679.10 376
15680.28 384
15681.46 394
15682.64 395
15683.82 390
15685.01 384
15686.19 372
15687.37 372
15688.55 377
15689.73 354
15690.91 394
15692.10 381
15693.28 400
15694.46 367
15695.64 374
15696.82 355
15698.01 363
15699.19 394
15700.37 366
15701.55 378
15702.74 368
15703.92 373
15705.10 357
15706.28 364
15707.46 367
15708.65 411
15709.83 379
15711.01 399
15712.20 387
15713.38 389
15714.56 380
15715.74 405
15716.93 394
15718.11 404
15719.29 400
15720.48 411
15721.66 399
15722.84 391
15724.02 409
15725.21 390
15726.39 390
15727.57 402
15728.76 392
15729.94 380
15731.12 405
15732.31 386
15733.49 405
15734.67 406
15735.86 375
15737.04 394
15738.23 390
15739.41 436
15740.59 382
15741.78 410
15742.96 403
15744.14 405
15745.33 401
15746.51 394
15747.70 415
15748.88 436
15750.06 407
15751.25 399
15752.43 384
15753.62 418
15754.80 408
15755.99 420
15757.17 386
15758.35 394
15759.54 407
15760.72 418
15761.91 416
15763.09 398
15764.28 420
15765.46 399
15766.65 429
15767.83 415
15769.02 404
15770.20 402
15771.39 410
15772.57 407
15773.76 409
15774.94 400
15776.13 410
15777.31 402
15778.50 393
15779.68 411
15780.87 380
15782.05 412
15783.24 405
15784.42 426
15785.61 398
15786.79 389
15787.98 398
15789.16 400
15790.35 393
15791.54 410
15792.72 404
15793.91 387
15795.09 397
15796.28 390
15797.46 396
15798.65 375
15799.84 393
15801.02 379
15802.21 405
15803.39 378
15804.58 388
15805.77 382
15806.95 379
15808.14 359
15809.33 377
15810.51 369
15811.70 385
15812.88 365
15814.07 367
15815.26 364
15816.44 358
15817.63 380
15818.82 360
15820.00 380
15821.19 360
15822.38 369
15823.57 366
15824.75 367
15825.94 372
15827.13 359
15828.31 358
15829.50 373
15830.69 366
15831.87 353
15833.06 352
15834.25 366
15835.44 395
15836.62 363
15837.81 374
15839.00 363
15840.19 360
15841.37 368
15842.56 364
15843.75 355
15844.94 357
15846.12 363
15847.31 355
15848.50 359
15849.69 358
15850.88 349
15852.06 361
15853.25 351
15854.44 338
15855.63 368
15856.82 367
15858.00 371
15859.19 360
15860.38 355
15861.57 385
15862.76 352
15863.94 363
15865.13 352
15866.32 358
15867.51 364
15868.70 346
15869.89 351
15871.08 361
15872.26 355
15873.45 361
15874.64 370
15875.83 356
15877.02 349
15878.21 360
15879.40 360
15880.59 346
15881.78 361
15882.96 349
15884.15 368
15885.34 362
15886.53 367
15887.72 362
15888.91 363
15890.10 385
15891.29 387
15892.48 361
15893.67 372
15894.86 392
15896.05 372
15897.24 370
15898.43 354
15899.62 363
15900.81 360
15902.00 385
15903.19 386
15904.38 393
15905.57 364
15906.76 365
15907.95 381
15909.14 387
15910.33 369
15911.52 370
15912.71 375
15913.90 407
15915.09 386
15916.28 378
15917.47 393
15918.66 392
15919.85 418
15921.04 403
15922.23 383
15923.42 368
15924.61 409
15925.80 390
15926.99 416
15928.18 380
15929.37 380
15930.56 372
15931.76 400
15932.95 412
15934.14 377
15935.33 392
15936.52 382
15937.71 400
15938.90 372
15940.09 361
15941.28 390
15942.48 372
15943.67 383
15944.86 399
15946.05 364
15947.24 379
15948.43 384
15949.62 361
15950.82 364
15952.01 335
15953.20 371
15954.39 360
15955.58 358
15956.78 344
15957.97 354
15959.16 349
15960.35 355
15961.54 336
15962.74 336
15963.93 338
15965.12 356
15966.31 354
15967.50 333
15968.70 330
15969.89 332
15971.08 357
15972.27 355
15973.47 343
15974.66 303
15975.85 342
15977.04 341
15978.24 336
15979.43 310
15980.62 323
15981.81 318
15983.01 334
15984.20 294
15985.39 316
15986.59 310
15987.78 311
15988.97 315
15990.17 313
15991.36 302
15992.55 294
15993.74 326
15994.94 318
15996.13 323
15997.32 290
15998.52 329
15999.71 301
16000.91 310
16002.10 290
16003.29 291
16004.49 300
16005.68 310
16006.87 306
16008.07 295
16009.26 291
16010.45 277
16011.65 319
16012.84 285
16014.04 293
16015.23 274
16016.42 286
16017.62 297
16018.81 295
16020.01 277
16021.20 294
16022.40 284
16023.59 286
16024.78 291
16025.98 281
16027.17 285
16028.37 295
16029.56 298
16030.76 265
16031.95 272
16033.15 272
16034.34 290
16035.54 268
16036.73 280
16037.93 257
16039.12 276
16040.32 280
16041.51 277
16042.71 273
16043.90 260
16045.10 284
16046.29 277
16047.49 285
16048.68 264
16049.88 292
16051.07 300
16052.27 314
16053.46 280
16054.66 281
16055.85 278
16057.05 279
16058.25 278
16059.44 296
16060.64 274
16061.83 273
16063.03 271
16064.22 256
16065.42 274
16066.62 275
16067.81 275
16069.01 257
16070.20 308
16071.40 275
16072.60 271
16073.79 277
16074.99 260
16076.19 274
16077.38 264
16078.58 271
16079.78 279
16080.97 279
16082.17 263
16083.36 272
16084.56 248
16085.76 271
16086.95 271
16088.15 273
16089.35 236
16090.55 254
16091.74 276
16092.94 289
16094.14 261
16095.33 265
16096.53 270
16097.73 262
16098.92 257
16100.12 246
16101.32 263
16102.52 244
16103.71 268
16104.91 244
16106.11 256
16107.31 239
16108.50 265
16109.70 259
16110.90 254
16112.10 253
16113.29 241
16114.49 272
16115.69 253
16116.89 246
16118.08 237
16119.28 258
16120.48 234
16121.68 243
16122.88 244
16124.07 244
16125.27 231
16126.47 247
16127.67 253
16128.87 258
16130.07 235
16131.26 249
16132.46 270
16133.66 259
16134.86 272
16136.06 253
16137.26 267
16138.46 256
16139.65 235
16140.85 246
16142.05 256
16143.25 237
16144.45 250
16145.65 241
16146.85 220
16148.05 250
16149.25 245
16150.44 249
16151.64 238
16152.84 233
16154.04 230
16155.24 283
16156.44 242
16157.64 228
16158.84 243
16160.04 273
16161.24 225
16162.44 254
16163.64 230
16164.84 253
16166.04 222
16167.24 234
16168.44 228
16169.64 243
16170.84 237
16172.04 238
16173.24 239
16174.44 210
16175.64 233
16176.84 236
16178.04 256
16179.24 233
16180.44 246
16181.64 244
16182.84 254
16184.04 206
16185.24 262
16186.44 249
16187.64 228
16188.84 228
16190.04 225
16191.24 262
16192.44 247
16193.64 259
16194.84 224
16196.04 242
16197.24 256
16198.44 267
16199.64 245
16200.85 240
16202.05 242
16203.25 258
16204.45 231
16205.65 241
16206.85 247
16208.05 236
16209.25 254
16210.45 239
16211.66 253
16212.86 255
16214.06 253
16215.26 240
16216.46 266
16217.66 247
16218.87 261
16220.07 249
16221.27 262
16222.47 253
16223.67 242
16224.87 242
16226.08 250
16227.28 257
16228.48 232
16229.68 251
16230.88 241
16232.09 265
16233.29 251
16234.49 251
16235.69 242
16236.90 266
16238.10 276
16239.30 281
16240.50 262
16241.70 252
16242.91 267
16244.11 278
16245.31 273
16246.51 256
16247.72 263
16248.92 260
16250.12 292
16251.33 245
16252.53 267
16253.73 268
16254.93 264
16256.14 260
16257.34 272
16258.54 267
16259.75 251
16260.95 272
16262.15 267
16263.36 274
16264.56 255
16265.76 285
16266.97 259
16268.17 289
16269.37 251
16270.58 276
16271.78 263
16272.98 259
16274.19 247
16275.39 250
16276.60 264
16277.80 260
16279.00 261
16280.21 265
16281.41 277
16282.62 278
16283.82 269
16285.02 262
16286.23 264
16287.43 244
16288.64 287
16289.84 273
16291.04 261
16292.25 241
16293.45 279
16294.66 259
16295.86 264
16297.07 254
16298.27 270
16299.48 261
16300.68 278
16301.88 287
16303.09 268
16304.29 298
16305.50 259
16306.70 289
16307.91 267
16309.11 247
16310.32 253
16311.52 280
16312.73 249
16313.93 275
16315.14 258
16316.34 268
16317.55 257
16318.76 244
16319.96 272
16321.17 256
16322.37 272
16323.58 261
16324.78 271
16325.99 258
16327.19 257
16328.40 260
16329.61 245
16330.81 243
16332.02 274
16333.22 256
16334.43 267
16335.63 266
16336.84 237
16338.05 247
16339.25 260
16340.46 265
16341.66 245
16342.87 269
16344.08 252
16345.28 251
16346.49 257
16347.70 244
16348.90 241
16350.11 250
16351.32 253
16352.52 274
16353.73 234
16354.94 235
16356.14 253
16357.35 246
16358.56 260
16359.76 247
16360.97 244
16362.18 214
16363.38 254
16364.59 225
16365.80 256
16367.00 256
16368.21 239
16369.42 247
16370.63 247
16371.83 235
16373.04 235
16374.25 232
16375.46 257
16376.66 244
16377.87 236
16379.08 247
16380.29 221
16381.49 244
16382.70 220
16383.91 227
16385.12 230
16386.32 243
16387.53 223
16388.74 232
16389.95 191
16391.16 217
16392.36 226
16393.57 235
16394.78 221
16395.99 223
16397.20 230
16398.41 235
16399.61 236
16400.82 227
16402.03 242
16403.24 232
16404.45 234
16405.66 239
16406.86 251
16408.07 224
16409.28 240
16410.49 241
16411.70 208
16412.91 203
16414.12 226
16415.33 220
16416.53 236
16417.74 223
16418.95 222
16420.16 241
16421.37 219
16422.58 233
16423.79 233
16425.00 225
16426.21 217
16427.42 222
16428.63 227
16429.84 220
16431.05 201
16432.25 223
16433.46 226
16434.67 212
16435.88 218
16437.09 239
16438.30 238
16439.51 225
16440.72 222
16441.93 228
16443.14 229
16444.35 205
16445.56 230
16446.77 206
16447.98 210
16449.19 205
16450.40 213
16451.61 232
16452.82 218
16454.03 227
16455.24 215
16456.45 230
16457.66 231
16458.88 205
16460.09 239
16461.30 220
16462.51 223
16463.72 218
16464.93 218
16466.14 229
16467.35 222
16468.56 209
16469.77 223
16470.98 214
16472.19 221
16473.40 218
16474.62 219
16475.83 224
16477.04 208
16478.25 227
16479.46 223
16480.67 233
16481.88 212
16483.09 221
16484.31 216
16485.52 226
16486.73 214
16487.94 221
16489.15 216
16490.36 195
16491.58 225
16492.79 219
16494.00 204
16495.21 211
16496.42 234
16497.63 216
16498.85 223
16500.06 234
16501.27 217
16502.48 235
16503.69 226
16504.91 221
16506.12 207
16507.33 198
16508.54 225
16509.76 222
16510.97 198
16512.18 224
16513.39 222
16514.61 222
16515.82 239
16517.03 230
16518.24 236
16519.46 211
16520.67 217
16521.88 230
16523.10 238
16524.31 213
16525.52 212
16526.73 235
16527.95 219
16529.16 228
16530.37 225
16531.59 219
16532.80 230
16534.01 233
16535.23 229
16536.44 234
16537.65 225
16538.87 222
16540.08 238
16541.29 233
16542.51 211
16543.72 208
16544.93 226
16546.15 238
16547.36 208
16548.58 215
16549.79 242
16551.00 236
16552.22 241
16553.43 240
16554.65 250
16555.86 232
16557.07 237
16558.29 224
16559.50 230
16560.72 229
16561.93 222
16563.14 245
16564.36 238
16565.57 212
16566.79 222
16568.00 235
16569.22 230
16570.43 236
16571.65 232
16572.86 229
16574.08 236
16575.29 241
16576.51 225
16577.72 256
16578.93 237
16580.15 241
16581.36 243
16582.58 213
16583.79 242
16585.01 253
16586.23 232
16587.44 230
16588.66 246
16589.87 238
16591.09 253
16592.30 223
16593.52 227
16594.73 233
16595.95 230
16597.16 227
16598.38 221
16599.60 238
16600.81 242
16602.03 218
16603.24 224
16604.46 229
16605.67 228
16606.89 224
16608.11 234
16609.32 228
16610.54 199
16611.75 218
16612.97 249
16614.19 253
16615.40 240
16616.62 233
16617.84 222
16619.05 217
16620.27 215
16621.48 238
16622.70 218
16623.92 217
16625.13 225
16626.35 242
16627.57 229
16628.78 206
16630.00 212
16631.22 225
16632.44 209
16633.65 205
16634.87 202
16636.09 205
16637.30 210
16638.52 218
16639.74 218
16640.95 194
16642.17 206
16643.39 210
16644.61 218
16645.82 201
16647.04 202
16648.26 214
16649.48 218
16650.69 200
16651.91 188
16653.13 197
16654.35 197
16655.56 211
16656.78 203
16658.00 203
16659.22 181
16660.44 204
16661.65 208
16662.87 203
16664.09 200
16665.31 210
16666.53 223
16667.74 218
16668.96 180
16670.18 195
16671.40 209
16672.62 218
16673.84 196
16675.05 196
16676.27 203
16677.49 196
16678.71 199
16679.93 192
16681.15 215
16682.37 195
16683.58 197
16684.80 205
16686.02 215
16687.24 179
16688.46 185
16689.68 206
16690.90 202
16692.12 190
16693.34 188
16694.55 215
16695.77 200
16696.99 186
16698.21 198
16699.43 198
16700.65 184
16701.87 204
16703.09 216
16704.31 194
16705.53 192
16706.75 204
16707.97 220
16709.19 195
16710.41 194
16711.63 205
16712.85 210
16714.07 204
16715.29 184
16716.51 202
16717.73 206
16718.95 194
16720.17 187
16721.39 200
16722.61 201
16723.83 184
16725.05 202
16726.27 218
16727.49 211
16728.71 184
16729.93 175
16731.15 225
16732.37 189
16733.59 195
16734.81 216
16736.03 200
16737.25 184
16738.47 206
16739.69 198
16740.92 213
16742.14 189
16743.36 193
16744.58 215
16745.80 214
16747.02 171
16748.24 197
16749.46 194
16750.68 174
16751.90 183
16753.13 193
16754.35 198
16755.57 178
16756.79 193
16758.01 173
16759.23 194
16760.45 169
16761.68 197
16762.90 186
16764.12 194
16765.34 172
16766.56 210
16767.79 207
16769.01 187
16770.23 190
16771.45 188
16772.67 197
16773.89 172
16775.12 189
16776.34 178
16777.56 203
16778.78 182
16780.01 205
16781.23 206
16782.45 200
16783.67 170
16784.90 195
16786.12 186
16787.34 184
16788.56 170
16789.79 184
16791.01 200
16792.23 184
16793.45 189
16794.68 191
16795.90 194
16797.12 187
16798.35 204
16799.57 199
16800.79 175
16802.01 177
16803.24 198
16804.46 190
16805.68 187
16806.91 180
16808.13 238
16809.35 198
16810.58 181
16811.80 196
16813.02 206
16814.25 198
16815.47 183
16816.69 191
16817.92 199
16819.14 196
16820.37 175
16821.59 207
16822.81 196
16824.04 167
16825.26 181
16826.49 219
16827.71 202
16828.93 178
16830.16 175
16831.38 210
16832.61 197
16833.83 173
16835.05 186
16836.28 199
16837.50 205
16838.73 200
16839.95 197
16841.18 200
16842.40 198
16843.63 200
16844.85 219
16846.07 215
16847.30 192
16848.52 193
16849.75 234
16850.97 200
16852.20 179
16853.42 209
16854.65 203
16855.87 204
16857.10 181
16858.32 189
16859.55 197
16860.77 204
16862.00 200
16863.22 228
16864.45 213
16865.68 212
16866.90 219
16868.13 209
16869.35 224
16870.58 187
16871.80 209
16873.03 217
16874.25 200
16875.48 202
16876.71 212
16877.93 220
16879.16 214
16880.38 209
16881.61 223
16882.84 233
16884.06 203
16885.29 224
16886.51 218
16887.74 210
16888.97 195
16890.19 219
16891.42 233
16892.65 219
16893.87 193
16895.10 222
16896.32 223
16897.55 218
16898.78 235
16900.00 235
16901.23 213
16902.46 198
16903.68 220
16904.91 229
16906.14 231
16907.37 210
16908.59 229
16909.82 233
16911.05 198
16912.27 212
16913.50 231
16914.73 226
16915.95 227
16917.18 203
16918.41 227
16919.64 222
16920.86 236
16922.09 228
16923.32 222
16924.55 188
16925.77 205
16927.00 224
16928.23 209
16929.46 194
16930.69 194
16931.91 219
16933.14 226
16934.37 202
16935.60 211
16936.82 218
16938.05 224
16939.28 199
16940.51 215
16941.74 222
16942.97 231
16944.19 228
16945.42 218
16946.65 220
16947.88 207
16949.11 188
16950.34 208
16951.56 198
16952.79 197
16954.02 204
16955.25 230
16956.48 231
16957.71 217
16958.94 205
16960.16 211
16961.39 205
16962.62 217
16963.85 220
16965.08 215
16966.31 197
16967.54 197
16968.77 220
16970.00 214
16971.23 203
16972.46 215
16973.68 221
16974.91 211
16976.14 193
16977.37 219
16978.60 223
16979.83 213
16981.06 202
16982.29 194
16983.52 199
16984.75 207
16985.98 214
16987.21 196
16988.44 197
16989.67 192
16990.90 208
16992.13 230
16993.36 192
16994.59 194
16995.82 189
16997.05 219
16998.28 202
16999.51 181
17000.74 188
17001.97 192
17003.20 192
17004.43 202
17005.66 227
17006.89 182
17008.12 192
17009.35 208
17010.58 209
17011.82 203
17013.05 193
17014.28 208
17015.51 215
17016.74 196
17017.97 189
17019.20 219
17020.43 201
17021.66 212
17022.89 207
17024.12 207
17025.36 181
17026.59 180
17027.82 216
17029.05 186
17030.28 184
17031.51 210
17032.74 191
17033.98 206
17035.21 179
17036.44 199
17037.67 205
17038.90 211
17040.13 180
17041.37 180
17042.60 213
17043.83 180
17045.06 191
17046.29 199
17047.53 201
17048.76 193
17049.99 192
17051.22 196
17052.45 216
17053.69 178
17054.92 189
17056.15 212
17057.38 195
17058.62 192
17059.85 196
17061.08 206
17062.31 185
17063.55 172
17064.78 202
17066.01 184
17067.24 191
17068.48 175
17069.71 193
17070.94 191
17072.17 188
17073.41 176
17074.64 181
17075.87 203
17077.11 187
17078.34 187
17079.57 193
17080.81 188
17082.04 199
17083.27 173
17084.51 190
17085.74 185
17086.97 177
17088.21 185
17089.44 203
17090.67 166
17091.91 180
17093.14 200
17094.37 205
17095.61 201
17096.84 189
17098.08 166
17099.31 174
17100.54 184
17101.78 162
17103.01 183
17104.25 189
17105.48 191
17106.71 182
17107.95 194
17109.18 164
17110.42 183
17111.65 171
17112.88 189
17114.12 184
17115.35 190
17116.59 185
17117.82 184
17119.06 191
17120.29 191
17121.53 166
17122.76 190
17124.00 183
17125.23 172
17126.47 168
17127.70 164
17128.94 180
17130.17 194
17131.41 175
17132.64 185
17133.88 165
17135.11 194
17136.35 166
17137.58 162
17138.82 189
17140.05 182
17141.29 187
17142.52 166
17143.76 189
17144.99 170
17146.23 196
17147.46 190
17148.70 180
17149.94 156
17151.17 172
17152.41 170
17153.64 167
17154.88 165
17156.12 160
17157.35 174
17158.59 189
17159.82 183
17161.06 173
17162.30 162
17163.53 169
17164.77 190
17166.00 192
17167.24 178
17168.48 180
17169.71 161
17170.95 172
17172.19 178
17173.42 161
17174.66 163
17175.90 167
17177.13 178
17178.37 168
17179.61 162
17180.84 169
17182.08 170
17183.32 182
17184.55 168
17185.79 169
17187.03 193
17188.26 175
17189.50 186
17190.74 181
17191.98 178
17193.21 150
17194.45 184
17195.69 158
17196.93 177
17198.16 144
17199.40 168
17200.64 189
17201.88 165
17203.11 162
17204.35 162
17205.59 173
17206.83 166
17208.06 147
17209.30 147
17210.54 167
17211.78 166
17213.02 164
17214.25 161
17215.49 173
17216.73 163
17217.97 172
17219.21 171
17220.44 164
17221.68 152
17222.92 165
17224.16 169
17225.40 162
17226.64 161
17227.87 158
17229.11 168
17230.35 165
17231.59 162
17232.83 148
17234.07 172
17235.31 167
17236.55 179
17237.78 155
17239.02 168
17240.26 172
17241.50 171
17242.74 169
17243.98 156
17245.22 171
17246.46 161
17247.70 168
17248.94 155
17250.18 149
17251.41 160
17252.65 167
17253.89 170
17255.13 150
17256.37 150
17257.61 173
17258.85 167
17260.09 148
17261.33 152
17262.57 167
17263.81 164
17265.05 176
17266.29 170
17267.53 144
17268.77 146
17270.01 156
17271.25 152
17272.49 166
17273.73 158
17274.97 151
17276.21 162
17277.45 164
17278.69 172
17279.93 149
17281.17 156
17282.41 149
17283.65 160
17284.89 154
17286.13 144
17287.38 174
17288.62 154
17289.86 167
17291.10 159
17292.34 162
17293.58 165
17294.82 175
17296.06 145
17297.30 160
17298.54 141
17299.78 173
17301.03 167
17302.27 163
17303.51 155
17304.75 147
17305.99 169
17307.23 148
17308.47 157
17309.71 158
17310.96 158
17312.20 155
17313.44 163
17314.68 150
17315.92 177
17317.16 151
17318.41 185
17319.65 169
17320.89 162
17322.13 168
17323.37 155
17324.62 143
17325.86 163
17327.10 158
17328.34 162
17329.58 160
17330.83 154
17332.07 152
17333.31 145
17334.55 149
17335.80 162
17337.04 158
17338.28 155
17339.52 157
17340.77 151
17342.01 148
17343.25 169
17344.49 144
17345.74 167
17346.98 158
17348.22 153
17349.46 152
17350.71 149
17351.95 163
17353.19 160
17354.44 155
17355.68 162
17356.92 161
17358.17 167
17359.41 176
17360.65 158
17361.90 169
17363.14 161
17364.38 156
17365.63 153
17366.87 176
17368.11 152
17369.36 149
17370.60 145
17371.84 161
17373.09 155
17374.33 157
17375.58 142
17376.82 163
17378.06 153
17379.31 170
17380.55 152
17381.80 147
17383.04 170
17384.28 159
17385.53 158
17386.77 144
17388.02 158
17389.26 160
17390.50 172
17391.75 139
17392.99 157
17394.24 159
17395.48 178
17396.73 158
17397.97 142
17399.22 156
17400.46 161
17401.71 169
17402.95 155
17404.20 160
17405.44 158
17406.69 161
17407.93 149
17409.18 161
17410.42 157
17411.67 189
17412.91 154
17414.16 163
17415.40 179
17416.65 165
17417.89 176
17419.14 171
17420.38 161
17421.63 157
17422.87 161
17424.12 166
17425.36 178
17426.61 163
17427.86 164
17429.10 163
17430.35 179
17431.59 170
17432.84 176
17434.08 155
17435.33 159
17436.58 153
17437.82 150
17439.07 174
17440.32 167
17441.56 179
17442.81 178
17444.05 175
17445.30 173
17446.55 157
17447.79 181
17449.04 160
17450.29 158
17451.53 188
17452.78 194
17454.03 183
17455.27 163
17456.52 178
17457.77 165
17459.01 179
17460.26 156
17461.51 174
17462.75 178
17464.00 183
17465.25 179
17466.49 160
17467.74 166
17468.99 168
17470.24 169
17471.48 183
17472.73 192
17473.98 170
17475.22 172
17476.47 195
17477.72 188
17478.97 162
17480.21 187
17481.46 195
17482.71 185
17483.96 171
17485.21 178
17486.45 198
17487.70 177
17488.95 185
17490.20 187
17491.44 198
17492.69 184
17493.94 172
17495.19 173
17496.44 181
17497.69 184
17498.93 185
17500.18 176
17501.43 180
17502.68 185
17503.93 186
17505.18 185
17506.42 183
17507.67 195
17508.92 195
17510.17 191
17511.42 181
17512.67 194
17513.92 188
17515.16 203
17516.41 205
17517.66 216
17518.91 201
17520.16 195
17521.41 206
17522.66 179
17523.91 219
17525.16 214
17526.41 215
17527.66 223
17528.90 212
17530.15 188
17531.40 225
17532.65 212
17533.90 218
17535.15 205
17536.40 198
17537.65 205
17538.90 206
17540.15 216
17541.40 211
17542.65 229
17543.90 204
17545.15 208
17546.40 214
17547.65 219
17548.90 192
17550.15 208
17551.40 212
17552.65 210
17553.90 207
17555.15 212
17556.40 234
17557.65 233
17558.90 237
17560.15 230
17561.40 228
17562.65 225
17563.90 222
17565.15 242
17566.40 218
17567.65 206
17568.91 230
17570.16 233
17571.41 230
17572.66 207
17573.91 212
17575.16 231
17576.41 230
17577.66 225
17578.91 225
17580.16 220
17581.42 235
17582.67 251
17583.92 234
17585.17 228
17586.42 219
17587.67 247
17588.92 247
17590.17 230
17591.43 218
17592.68 241
17593.93 246
17595.18 220
17596.43 223
17597.68 229
17598.94 250
17600.19 259
17601.44 272
17602.69 254
17603.94 236
17605.20 228
17606.45 264
17607.70 252
17608.95 251
17610.20 235
17611.46 260
17612.71 247
17613.96 239
17615.21 243
17616.47 245
17617.72 260
17618.97 258
17620.22 252
17621.48 252
17622.73 265
17623.98 257
17625.23 254
17626.49 232
17627.74 248
17628.99 250
17630.25 267
17631.50 264
17632.75 230
17634.00 229
17635.26 244
17636.51 243
17637.76 252
17639.02 261
17640.27 240
17641.52 244
17642.78 239
17644.03 269
17645.28 246
17646.54 226
17647.79 235
17649.04 248
17650.30 249
17651.55 226
17652.81 236
17654.06 254
17655.31 239
17656.57 245
17657.82 245
17659.08 249
17660.33 256
17661.58 245
17662.84 227
17664.09 238
17665.35 244
17666.60 233
17667.85 256
17669.11 234
17670.36 233
17671.62 234
17672.87 239
17674.13 227
17675.38 212
17676.64 228
17677.89 221
17679.14 233
17680.40 205
17681.65 207
17682.91 222
17684.16 210
17685.42 201
17686.67 210
17687.93 218
17689.18 209
17690.44 199
17691.69 217
17692.95 200
17694.20 199
17695.46 210
17696.71 204
17697.97 209
17699.22 196
17700.48 205
17701.74 222
17702.99 201
17704.25 194
17705.50 197
17706.76 189
17708.01 193
17709.27 201
17710.53 189
17711.78 216
17713.04 193
17714.29 203
17715.55 193
17716.80 183
17718.06 190
17719.32 191
17720.57 190
17721.83 184
17723.09 213
17724.34 196
17725.60 190
17726.85 185
17728.11 179
17729.37 185
17730.62 205
17731.88 211
17733.14 192
17734.39 170
17735.65 202
17736.91 172
17738.16 200
17739.42 184
17740.68 198
17741.93 190
17743.19 189
17744.45 190
17745.70 176
17746.96 186
17748.22 181
17749.48 188
17750.73 163
17751.99 176
17753.25 187
17754.51 176
17755.76 157
17757.02 175
17758.28 187
17759.53 178
17760.79 176
17762.05 170
17763.31 174
17764.57 186
17765.82 175
17767.08 183
17768.34 187
17769.60 174
17770.85 165
17772.11 174
17773.37 168
17774.63 173
17775.89 189
17777.14 179
17778.40 172
17779.66 193
17780.92 180
17782.18 185
17783.44 162
17784.69 185
17785.95 178
17787.21 196
17788.47 169
17789.73 175
17790.99 158
17792.25 174
17793.50 166
17794.76 163
17796.02 168
17797.28 152
17798.54 173
17799.80 176
17801.06 188
17802.32 159
17803.58 180
17804.83 179
17806.09 178
17807.35 166
17808.61 162
17809.87 153
17811.13 146
17812.39 169
17813.65 166
17814.91 179
17816.17 168
17817.43 156
17818.69 157
17819.95 168
17821.21 130
17822.47 165
17823.73 171
17824.99 160
17826.25 154
17827.51 166
17828.77 162
17830.03 153
17831.29 168
17832.55 151
17833.81 151
17835.07 155
17836.33 157
17837.59 161
17838.85 153
17840.11 153
17841.37 148
17842.63 142
17843.89 148
17845.15 149
17846.41 150
17847.67 162
17848.93 161
17850.19 148
17851.45 144
17852.71 159
17853.98 162
17855.24 159
17856.50 127
17857.76 166
17859.02 138
17860.28 171
17861.54 149
17862.80 154
17864.06 150
17865.32 157
17866.59 143
17867.85 156
17869.11 133
17870.37 158
17871.63 150
17872.89 158
17874.15 151
17875.42 153
17876.68 166
17877.94 149
17879.20 146
17880.46 149
17881.73 164
17882.99 138
17884.25 146
17885.51 130
17886.77 135
17888.04 141
17889.30 128
17890.56 158
17891.82 154
17893.08 131
17894.35 146
17895.61 146
17896.87 131
17898.13 127
17899.40 139
17900.66 149
17901.92 142
17903.18 138
17904.45 127
17905.71 130
17906.97 143
17908.23 134
17909.50 147
17910.76 132
17912.02 138
17913.29 142
17914.55 153
17915.81 140
17917.07 140
17918.34 145
17919.60 150
17920.86 139
17922.13 138
17923.39 119
17924.65 144
17925.92 132
17927.18 154
17928.44 129
17929.71 149
17930.97 118
17932.24 126
17933.50 145
17934.76 140
17936.03 146
17937.29 135
17938.55 140
17939.82 131
17941.08 137
17942.35 124
17943.61 144
17944.87 127
17946.14 140
17947.40 123
17948.67 131
17949.93 142
17951.19 132
17952.46 128
17953.72 150
17954.99 130
17956.25 157
17957.52 156
17958.78 127
17960.05 139
17961.31 137
17962.58 152
17963.84 140
17965.10 128
17966.37 129
17967.63 145
17968.90 144
17970.16 140
17971.43 136
17972.69 135
17973.96 135
17975.22 142
17976.49 149
17977.76 139
17979.02 141
17980.29 130
17981.55 155
17982.82 135
17984.08 122
17985.35 139
17986.61 143
17987.88 145
17989.14 140
17990.41 145
17991.68 131
17992.94 151
17994.21 134
17995.47 136
17996.74 127
17998.00 135
17999.27 137
18000.54 140
18001.80 125
18003.07 126
18004.34 137
18005.60 141
18006.87 134
18008.13 111
18009.40 114
18010.67 147
18011.93 124
18013.20 121
18014.47 128
18015.73 131
18017.00 162
18018.27 144
18019.53 144
18020.80 122
18022.07 137
18023.33 133
18024.60 144
18025.87 123
18027.13 130
18028.40 141
18029.67 151
18030.93 137
18032.20 123
18033.47 129
18034.74 142
18036.00 145
18037.27 123
18038.54 128
18039.81 142
18041.07 151
18042.34 133
18043.61 142
18044.88 129
18046.14 143
18047.41 145
18048.68 159
18049.95 122
18051.21 134
18052.48 130
18053.75 154
18055.02 134
18056.29 132
18057.55 131
18058.82 134
18060.09 139
18061.36 138
18062.63 146
18063.90 135
18065.16 139
18066.43 152
18067.70 146
18068.97 131
18070.24 141
18071.51 134
18072.77 156
18074.04 136
18075.31 130
18076.58 149
18077.85 147
18079.12 150
18080.39 140
18081.66 117
18082.92 137
18084.19 127
18085.46 131
18086.73 128
18088.00 120
18089.27 149
18090.54 144
18091.81 153
18093.08 140
18094.35 135
18095.62 134
18096.89 157
18098.16 143
18099.42 128
18100.69 143
18101.96 134
18103.23 146
18104.50 129
18105.77 146
18107.04 125
18108.31 131
18109.58 136
18110.85 139
18112.12 138
18113.39 134
18114.66 142
18115.93 133
18117.20 151
18118.47 127
18119.74 146
18121.01 146
18122.28 137
18123.55 130
18124.82 129
18126.09 131
18127.36 141
18128.64 135
18129.91 142
18131.18 120
18132.45 120
18133.72 135
18134.99 130
18136.26 129
18137.53 122
18138.80 155
18140.07 128
18141.34 129
18142.61 132
18143.89 128
18145.16 124
18146.43 131
18147.70 137
18148.97 136
18150.24 130
18151.51 129
18152.78 138
18154.06 122
18155.33 114
18156.60 134
18157.87 145
18159.14 115
18160.41 123
18161.69 138
18162.96 145
18164.23 133
18165.50 150
18166.77 126
18168.04 133
18169.32 130
18170.59 126
18171.86 132
18173.13 143
18174.40 128
18175.68 124
18176.95 155
18178.22 123
18179.49 115
18180.77 125
18182.04 149
18183.31 131
18184.58 130
18185.86 129
18187.13 156
18188.40 140
18189.67 141
18190.95 153
18192.22 136
18193.49 123
18194.76 119
18196.04 138
18197.31 129
18198.58 129
18199.86 137
18201.13 128
18202.40 126
18203.68 129
18204.95 147
18206.22 143
18207.50 120
18208.77 130
18210.04 134
18211.32 146
18212.59 126
18213.86 126
18215.14 140
18216.41 122
18217.68 141
18218.96 138
18220.23 124
18221.51 127
18222.78 129
18224.05 138
18225.33 138
18226.60 136
18227.87 126
18229.15 142
18230.42 141
18231.70 109
18232.97 138
18234.25 130
18235.52 135
18236.79 117
18238.07 125
18239.34 119
18240.62 120
18241.89 118
18243.17 125
18244.44 154
18245.72 130
18246.99 144
18248.26 132
18249.54 132
18250.81 120
18252.09 138
18253.36 133
18254.64 117
18255.91 138
18257.19 137
18258.46 132
18259.74 133
18261.01 135
18262.29 131
18263.57 135
18264.84 124
18266.12 140
18267.39 128
18268.67 130
18269.94 115
18271.22 124
18272.49 132
18273.77 124
18275.04 136
18276.32 134
18277.60 139
18278.87 144
18280.15 133
18281.42 109
18282.70 137
18283.98 130
18285.25 132
18286.53 123
18287.80 128
18289.08 130
18290.36 123
18291.63 124
18292.91 118
18294.18 136
18295.46 128
18296.74 138
18298.01 128
18299.29 126
18300.57 132
18301.84 130
18303.12 119
18304.40 121
18305.67 119
18306.95 137
18308.23 140
18309.50 130
18310.78 120
18312.06 129
18313.34 130
18314.61 133
18315.89 135
18317.17 129
18318.44 104
18319.72 135
18321.00 141
18322.28 113
18323.55 133
18324.83 120
18326.11 154
18327.39 147
18328.66 136
18329.94 118
18331.22 147
18332.50 138
18333.77 136
18335.05 129
18336.33 127
18337.61 123
18338.88 140
18340.16 125
18341.44 134
18342.72 130
18344.00 138
18345.27 145
18346.55 116
18347.83 133
18349.11 125
18350.39 130
18351.67 131
18352.94 141
18354.22 124
18355.50 142
18356.78 127
18358.06 142
18359.34 128
18360.62 130
18361.89 134
18363.17 117
18364.45 127
18365.73 129
18367.01 138
18368.29 132
18369.57 130
18370.85 134
18372.13 129
18373.40 136
18374.68 137
18375.96 126
18377.24 135
18378.52 139
18379.80 122
18381.08 129
18382.36 132
18383.64 136
18384.92 124
18386.20 133
18387.48 126
18388.76 136
18390.04 125
18391.32 134
18392.60 143
18393.88 125
18395.16 128
18396.44 126
18397.72 115
18399.00 123
18400.28 133
18401.56 134
18402.84 124
18404.12 113
18405.40 144
18406.68 132
18407.96 131
18409.24 129
18410.52 129
18411.80 120
18413.08 124
18414.36 125
18415.64 143
18416.92 133
18418.20 128
18419.48 125
18420.76 116
18422.04 125
18423.32 116
18424.61 126
18425.89 116
18427.17 119
18428.45 114
18429.73 138
18431.01 124
18432.29 133
18433.57 117
18434.85 141
18436.14 127
18437.42 130
18438.70 108
18439.98 138
18441.26 125
18442.54 120
18443.82 118
18445.11 136
18446.39 122
18447.67 127
18448.95 129
18450.23 142
18451.51 140
18452.80 124
18454.08 140
18455.36 118
18456.64 134
18457.92 123
18459.21 126
18460.49 119
18461.77 120
18463.05 133
18464.33 116
18465.62 136
18466.90 111
18468.18 137
18469.46 134
18470.75 127
18472.03 127
18473.31 127
18474.59 131
18475.88 111
18477.16 123
18478.44 130
18479.73 136
18481.01 121
18482.29 139
18483.57 137
18484.86 135
18486.14 129
18487.42 135
18488.71 112
18489.99 113
18491.27 117
18492.56 147
18493.84 131
18495.12 127
18496.41 124
18497.69 127
18498.97 121
18500.26 104
18501.54 118
18502.82 136
18504.11 128
18505.39 122
18506.67 136
18507.96 126
18509.24 142
18510.53 125
18511.81 119
18513.09 133
18514.38 141
18515.66 130
18516.95 128
18518.23 117
18519.51 132
18520.80 125
18522.08 127
18523.37 128
18524.65 135
18525.94 124
18527.22 127
18528.51 118
18529.79 101
18531.07 133
18532.36 138
18533.64 123
18534.93 133
18536.21 134
18537.50 109
18538.78 120
18540.07 133
18541.35 115
18542.64 122
18543.92 104
18545.21 122
18546.49 134
18547.78 114
18549.06 115
18550.35 124
18551.63 145
18552.92 131
18554.20 120
18555.49 118
18556.78 134
18558.06 129
18559.35 125
18560.63 110
18561.92 128
18563.20 120
18564.49 129
18565.77 123
18567.06 127
18568.35 123
18569.63 132
18570.92 125
18572.20 144
18573.49 121
18574.78 122
18576.06 118
18577.35 131
18578.64 121
18579.92 115
18581.21 112
18582.49 114
18583.78 135
18585.07 115
18586.35 120
18587.64 117
18588.93 131
18590.21 118
18591.50 118
18592.79 111
18594.07 122
18595.36 124
18596.65 107
18597.93 122
18599.22 121
18600.51 102
18601.80 129
18603.08 133
18604.37 108
18605.66 109
18606.94 125
18608.23 137
18609.52 120
18610.81 111
18612.09 125
18613.38 119
18614.67 114
18615.96 108
18617.24 114
18618.53 126
18619.82 136
18621.11 127
18622.39 131
18623.68 115
18624.97 133
18626.26 107
18627.55 118
18628.83 104
18630.12 109
18631.41 124
18632.70 129
18633.99 112
18635.27 110
18636.56 124
18637.85 118
18639.14 117
18640.43 117
18641.72 117
18643.00 110
18644.29 107
18645.58 122
18646.87 119
18648.16 104
18649.45 118
18650.74 136
18652.02 116
18653.31 94
18654.60 116
18655.89 129
18657.18 126
18658.47 116
18659.76 117
18661.05 124
18662.34 108
18663.63 118
18664.91 115
18666.20 109
18667.49 96
18668.78 120
18670.07 139
18671.36 114
18672.65 107
18673.94 97
18675.23 115
18676.52 113
18677.81 127
18679.10 122
18680.39 128
18681.68 112
18682.97 116
18684.26 109
18685.55 117
18686.84 98
18688.13 109
18689.42 117
18690.71 126
18692.00 96
18693.29 103
18694.58 134
18695.87 108
18697.16 113
18698.45 96
18699.74 109
18701.03 98
18702.32 133
18703.61 100
18704.90 112
18706.19 115
18707.48 127
18708.78 125
18710.07 113
18711.36 93
18712.65 111
18713.94 118
18715.23 105
18716.52 88
18717.81 100
18719.10 127
18720.39 113
18721.69 117
18722.98 91
18724.27 102
18725.56 127
18726.85 133
18728.14 111
18729.43 105
18730.72 93
18732.02 120
18733.31 121
18734.60 107
18735.89 122
18737.18 115
18738.47 133
18739.77 108
18741.06 114
18742.35 107
18743.64 118
18744.93 114
18746.23 115
18747.52 98
18748.81 104
18750.10 107
18751.39 125
18752.69 99
18753.98 104
18755.27 111
18756.56 115
18757.86 131
18759.15 114
18760.44 103
18761.73 114
18763.03 126
18764.32 87
18765.61 113
18766.90 110
18768.20 118
18769.49 115
18770.78 108
18772.08 108
18773.37 104
18774.66 123
18775.96 127
18777.25 115
18778.54 113
18779.83 122
18781.13 112
18782.42 116
18783.71 100
18785.01 120
18786.30 105
18787.59 122
18788.89 121
18790.18 105
18791.48 109
18792.77 95
18794.06 114
18795.36 113
18796.65 125
18797.94 103
18799.24 119
18800.53 117
18801.83 109
18803.12 110
18804.41 123
18805.71 116
18807.00 126
18808.30 108
18809.59 111
18810.88 108
18812.18 108
18813.47 107
18814.77 109
18816.06 104
18817.36 112
18818.65 119
18819.95 111
18821.24 110
18822.54 96
18823.83 133
18825.12 111
18826.42 115
18827.71 114
18829.01 114
18830.30 117
18831.60 99
18832.89 109
18834.19 114
18835.48 110
18836.78 113
18838.07 102
18839.37 104
18840.67 105
18841.96 119
18843.26 120
18844.55 108
18845.85 109
18847.14 115
18848.44 110
18849.73 121
18851.03 91
18852.33 95
18853.62 101
18854.92 123
18856.21 128
18857.51 102
18858.80 110
18860.10 100
18861.40 110
18862.69 110
18863.99 97
18865.28 97
18866.58 109
18867.88 102
18869.17 106
18870.47 85
18871.77 111
18873.06 106
18874.36 108
18875.66 112
18876.95 98
18878.25 110
18879.55 113
18880.84 105
18882.14 101
18883.44 105
18884.73 123
18886.03 121
18887.33 113
18888.62 93
18889.92 87
18891.22 117
18892.51 112
18893.81 95
18895.11 98
18896.41 107
18897.70 119
18899.00 98
18900.30 98
18901.59 86
18902.89 93
18904.19 114
18905.49 110
18906.78 98
18908.08 110
18909.38 117
18910.68 117
18911.98 102
18913.27 94
18914.57 100
18915.87 118
18917.17 111
18918.46 122
18919.76 92
18921.06 112
18922.36 101
18923.66 99
18924.96 106
18926.25 104
18927.55 106
18928.85 108
18930.15 100
18931.45 100
18932.75 107
18934.04 105
18935.34 114
18936.64 99
18937.94 85
18939.24 96
18940.54 112
18941.84 97
18943.13 106
18944.43 105
18945.73 95
18947.03 104
18948.33 98
18949.63 102
18950.93 104
18952.23 90
18953.53 97
18954.83 111
18956.13 94
18957.42 94
18958.72 83
18960.02 116
18961.32 123
18962.62 109
18963.92 104
18965.22 107
18966.52 108
18967.82 99
18969.12 95
18970.42 117
18971.72 103
18973.02 104
18974.32 94
18975.62 120
18976.92 92
18978.22 94
18979.52 113
18980.82 106
18982.12 102
18983.42 100
18984.72 112
18986.02 102
18987.32 108
18988.62 93
18989.92 94
18991.22 103
18992.52 119
18993.82 108
18995.12 97
18996.42 104
18997.73 107
18999.03 95
19000.33 106
19001.63 104
19002.93 104
19004.23 106
19005.53 116
19006.83 88
19008.13 114
19009.43 100
19010.73 105
19012.04 104
19013.34 107
19014.64 97
19015.94 101
19017.24 91
19018.54 120
19019.84 107
19021.15 97
19022.45 103
19023.75 108
19025.05 118
19026.35 103
19027.65 100
19028.96 117
19030.26 106
19031.56 136
19032.86 94
19034.16 109
19035.47 98
19036.77 105
19038.07 133
19039.37 113
19040.67 97
19041.98 103
19043.28 123
19044.58 107
19045.88 84
19047.18 107
19048.49 111
19049.79 116
19051.09 110
19052.39 104
19053.70 100
19055.00 103
19056.30 121
19057.61 114
19058.91 102
19060.21 93
19061.51 107
19062.82 117
19064.12 100
19065.42 93
19066.73 113
19068.03 107
19069.33 93
19070.64 112
19071.94 119
19073.24 107
19074.55 87
19075.85 109
19077.15 120
19078.46 118
19079.76 111
19081.06 122
19082.37 103
19083.67 120
19084.97 97
19086.28 112
19087.58 110
19088.89 85
19090.19 111
19091.49 123
19092.80 107
19094.10 106
19095.40 111
19096.71 123
19098.01 133
19099.32 108
19100.62 110
19101.93 125
19103.23 114
19104.53 98
19105.84 109
19107.14 105
19108.45 92
19109.75 114
19111.06 120
19112.36 125
19113.67 109
19114.97 108
19116.28 128
19117.58 130
19118.89 118
19120.19 110
19121.49 105
19122.80 114
19124.10 98
19125.41 110
19126.72 118
19128.02 95
19129.33 120
19130.63 109
19131.94 104
19133.24 108
19134.55 107
19135.85 111
19137.16 106
19138.46 118
19139.77 115
19141.07 116
19142.38 118
19143.69 102
19144.99 111
19146.30 107
19147.60 114
19148.91 108
19150.21 118
19151.52 98
19152.83 107
19154.13 103
19155.44 105
19156.75 125
19158.05 102
19159.36 106
19160.66 100
19161.97 102
19163.28 102
19164.58 112
19165.89 114
19167.20 107
19168.50 119
19169.81 116
19171.12 98
19172.42 99
19173.73 88
19175.04 107
19176.34 111
19177.65 118
19178.96 108
19180.26 102
19181.57 116
19182.88 94
19184.18 130
19185.49 115
19186.80 101
19188.11 119
19189.41 114
19190.72 96
19192.03 99
19193.33 103
19194.64 101
19195.95 102
19197.26 100
19198.56 109
19199.87 101
19201.18 99
19202.49 95
19203.80 90
19205.10 98
19206.41 113
19207.72 109
19209.03 108
19210.34 92
19211.64 83
19212.95 103
19214.26 103
19215.57 105
19216.88 95
19218.18 104
19219.49 96
19220.80 99
19222.11 88
19223.42 88
19224.73 101
19226.03 95
19227.34 112
19228.65 108
19229.96 89
19231.27 103
19232.58 114
19233.89 111
19235.19 109
19236.50 102
19237.81 105
19239.12 99
19240.43 100
19241.74 92
19243.05 98
19244.36 94
19245.67 111
19246.98 112
19248.29 118
19249.59 99
19250.90 102
19252.21 106
19253.52 97
19254.83 104
19256.14 95
19257.45 96
19258.76 83
19260.07 115
19261.38 108
19262.69 93
19264.00 105
19265.31 115
19266.62 99
19267.93 95
19269.24 93
19270.55 85
19271.86 92
19273.17 104
19274.48 106
19275.79 101
19277.10 101
19278.41 109
19279.72 104
19281.03 110
19282.34 102
19283.65 102
19284.96 109
19286.27 94
19287.58 100
19288.89 99
19290.21 97
19291.52 101
19292.83 94
19294.14 120
19295.45 101
19296.76 110
19298.07 116
19299.38 117
19300.69 100
19302.00 94
19303.31 102
19304.63 100
19305.94 118
19307.25 117
19308.56 98
19309.87 103
19311.18 111
19312.49 111
19313.81 123
19315.12 113
19316.43 124
19317.74 101
19319.05 121
19320.36 108
19321.68 102
19322.99 112
19324.30 99
19325.61 101
19326.92 100
19328.23 98
19329.55 101
19330.86 102
19332.17 104
19333.48 92
19334.80 103
19336.11 97
19337.42 107
19338.73 112
19340.04 93
19341.36 100
19342.67 111
19343.98 113
19345.29 99
19346.61 98
19347.92 102
19349.23 99
19350.55 104
19351.86 110
19353.17 96
19354.48 100
19355.80 101
19357.11 88
19358.42 94
19359.74 95
19361.05 95
19362.36 99
19363.68 102
19364.99 95
19366.30 110
19367.62 87
19368.93 92
19370.24 101
19371.56 94
19372.87 111
19374.18 92
19375.50 84
19376.81 99
19378.12 107
19379.44 106
19380.75 104
19382.06 103
19383.38 107
19384.69 102
19386.01 115
19387.32 94
19388.63 83
19389.95 110
19391.26 104
19392.58 117
19393.89 105
19395.21 84
19396.52 103
19397.83 105
19399.15 97
19400.46 100
19401.78 104
19403.09 91
19404.41 102
19405.72 96
19407.04 89
19408.35 91
19409.66 101
19410.98 91
19412.29 102
19413.61 89
19414.92 99
19416.24 103
19417.55 94
19418.87 103
19420.18 99
19421.50 109
19422.81 105
19424.13 100
19425.45 108
19426.76 105
19428.08 115
19429.39 102
19430.71 107
19432.02 111
19433.34 101
19434.65 114
19435.97 126
19437.28 104
19438.60 107
19439.92 106
19441.23 105
19442.55 89
19443.86 101
19445.18 112
19446.50 101
19447.81 95
19449.13 95
19450.44 90
19451.76 90
19453.08 94
19454.39 88
19455.71 100
19457.03 95
19458.34 104
19459.66 106
19460.97 107
19462.29 112
19463.61 99
19464.92 110
19466.24 101
19467.56 104
19468.87 98
19470.19 95
19471.51 106
19472.83 89
19474.14 102
19475.46 107
19476.78 99
19478.09 99
19479.41 98
19480.73 104
19482.04 96
19483.36 88
19484.68 97
19486.00 87
19487.31 93
19488.63 108
19489.95 103
19491.27 97
19492.58 102
19493.90 98
19495.22 92
19496.54 94
19497.85 107
19499.17 108
19500.49 105
19501.81 105
19503.13 102
19504.44 117
19505.76 91
19507.08 85
19508.40 109
19509.72 107
19511.03 113
19512.35 94
19513.67 85
19514.99 96
19516.31 99
19517.63 112
19518.94 117
19520.26 100
19521.58 93
19522.90 109
19524.22 118
19525.54 106
19526.86 88
19528.18 108
19529.49 123
19530.81 106
19532.13 107
19533.45 98
19534.77 113
19536.09 120
19537.41 122
19538.73 92
19540.05 97
19541.37 101
19542.68 95
19544.00 115
19545.32 96
19546.64 99
19547.96 114
19549.28 114
19550.60 96
19551.92 79
19553.24 101
19554.56 105
19555.88 100
19557.20 96
19558.52 99
19559.84 97
19561.16 102
19562.48 101
19563.80 114
19565.12 99
19566.44 96
19567.76 106
19569.08 110
19570.40 92
19571.72 89
19573.04 112
19574.36 109
19575.68 99
19577.00 80
19578.32 82
19579.64 96
19580.96 89
19582.28 98
19583.60 105
19584.92 84
19586.24 96
19587.57 91
19588.89 122
19590.21 98
19591.53 102
19592.85 90
19594.17 102
19595.49 102
19596.81 116
19598.13 90
19599.45 105
19600.78 96
19602.10 103
19603.42 116
19604.74 104
19606.06 99
19607.38 103
19608.70 98
19610.03 102
19611.35 108
19612.67 100
19613.99 97
19615.31 99
19616.63 97
19617.96 102
19619.28 89
19620.60 92
19621.92 110
19623.24 105
19624.57 95
19625.89 93
19627.21 111
19628.53 104
19629.85 98
19631.18 103
19632.50 102
19633.82 111
19635.14 107
19636.47 97
19637.79 116
19639.11 76
19640.43 98
19641.76 112
19643.08 102
19644.40 103
19645.72 94
19647.05 106
19648.37 108
19649.69 94
19651.02 89
19652.34 122
19653.66 116
19654.98 95
19656.31 106
19657.63 116
19658.95 99
19660.28 102
19661.60 104
19662.92 106
19664.25 106
19665.57 98
19666.89 112
19668.22 100
19669.54 91
19670.86 101
19672.19 115
19673.51 97
19674.84 97
19676.16 110
19677.48 98
19678.81 94
19680.13 91
19681.45 118
19682.78 103
19684.10 105
19685.43 100
19686.75 97
19688.08 106
19689.40 100
19690.72 111
19692.05 103
19693.37 100
19694.70 97
19696.02 99
19697.35 100
19698.67 99
19699.99 110
19701.32 96
19702.64 110
19703.97 103
19705.29 93
19706.62 106
19707.94 105
19709.27 96
19710.59 82
19711.92 108
19713.24 104
19714.57 107
19715.89 82
19717.22 87
19718.54 96
19719.87 89
19721.19 102
19722.52 104
19723.84 95
19725.17 99
19726.50 101
19727.82 99
19729.15 106
19730.47 104
19731.80 106
19733.12 93
19734.45 97
19735.77 107
19737.10 101
19738.43 103
19739.75 95
19741.08 102
19742.40 108
19743.73 92
19745.06 103
19746.38 117
19747.71 98
19749.03 84
19750.36 103
19751.69 116
19753.01 97
19754.34 102
19755.67 102
19756.99 108
19758.32 95
19759.65 101
19760.97 94
19762.30 107
19763.63 90
19764.95 126
19766.28 100
19767.61 103
19768.93 97
19770.26 104
19771.59 107
19772.91 104
19774.24 99
19775.57 110
19776.90 105
19778.22 95
19779.55 110
19780.88 97
19782.20 117
19783.53 104
19784.86 93
19786.19 101
19787.51 110
19788.84 95
19790.17 93
19791.50 115
19792.83 95
19794.15 102
19795.48 100
19796.81 108
19798.14 104
19799.46 103
19800.79 109
19802.12 102
19803.45 96
19804.78 101
19806.10 97
19807.43 113
19808.76 99
19810.09 99
19811.42 86
19812.75 96
19814.07 103
19815.40 118
19816.73 107
19818.06 94
19819.39 102
19820.72 114
19822.05 119
19823.37 91
19824.70 99
19826.03 106
19827.36 120
19828.69 99
19830.02 105
19831.35 101
19832.68 106
19834.01 117
19835.33 92
19836.66 117
19837.99 99
19839.32 108
19840.65 108
19841.98 107
19843.31 98
19844.64 96
19845.97 116
19847.30 114
19848.63 92
19849.96 92
19851.29 89
19852.62 113
19853.95 107
19855.28 92
19856.61 99
19857.94 104
19859.27 115
19860.60 104
19861.93 92
19863.26 104
19864.59 115
19865.92 105
19867.25 114
19868.58 96
19869.91 99
19871.24 98
19872.57 104
19873.90 101
19875.23 102
19876.56 103
19877.89 108
19879.22 103
19880.55 116
19881.88 93
19883.21 87
19884.54 111
19885.87 127
19887.21 113
19888.54 96
19889.87 113
19891.20 104
19892.53 110
19893.86 96
19895.19 100
19896.52 101
19897.85 90
19899.18 105
19900.52 105
19901.85 97
19903.18 99
19904.51 102
19905.84 78
19907.17 101
19908.50 98
19909.84 114
19911.17 97
19912.50 105
19913.83 97
19915.16 96
19916.50 102
19917.83 91
19919.16 102
19920.49 96
19921.82 91
19923.16 101
19924.49 102
19925.82 102
19927.15 110
19928.48 102
19929.82 111
19931.15 102
19932.48 102
19933.81 96
19935.15 106
19936.48 90
19937.81 109
19939.14 106
19940.48 107
19941.81 89
19943.14 106
19944.47 109
19945.81 96
19947.14 103
19948.47 98
19949.81 109
19951.14 91
19952.47 107
19953.81 105
19955.14 116
19956.47 95
19957.80 94
19959.14 99
19960.47 104
19961.80 114
19963.14 87
19964.47 83
19965.80 99
19967.14 123
19968.47 97
19969.81 105
19971.14 100
19972.47 96
19973.81 101
19975.14 100
19976.47 102
19977.81 100
19979.14 116
19980.48 108
19981.81 102
19983.14 89
19984.48 110
19985.81 107
19987.15 118
19988.48 107
19989.82 109
19991.15 103
19992.48 102
19993.82 93
19995.15 96
19996.49 104
19997.82 101
19999.16 107
20000.49 96
20001.83 107
20003.16 102
20004.50 104
20005.83 107
20007.17 118
20008.50 105
20009.84 101
20011.17 105
20012.51 118
20013.84 104
20015.18 100
20016.51 98
20017.85 95
20019.18 112
20020.52 88
20021.85 97
20023.19 97
20024.52 110
20025.86 104
20027.19 109
20028.53 109
20029.86 114
20031.20 105
20032.54 117
20033.87 106
20035.21 123
20036.54 106
20037.88 90
20039.22 107
20040.55 95
20041.89 100
20043.22 109
20044.56 105
20045.90 103
20047.23 104
20048.57 93
20049.90 109
20051.24 114
20052.58 110
20053.91 86
20055.25 120
20056.59 114
20057.92 96
20059.26 111
20060.60 112
20061.93 111
20063.27 100
20064.61 116
20065.94 100
20067.28 108
20068.62 102
20069.95 104
20071.29 107
20072.63 99
20073.97 100
20075.30 111
20076.64 106
20077.98 105
20079.31 101
20080.65 101
20081.99 95
20083.33 93
20084.66 106
20086.00 95
20087.34 99
20088.68 100
20090.01 113
20091.35 94
20092.69 116
20094.03 103
20095.37 109
20096.70 101
20098.04 80
20099.38 100
20100.72 113
20102.06 103
20103.39 106
20104.73 103
20106.07 109
20107.41 99
20108.75 100
20110.08 109
20111.42 110
20112.76 95
20114.10 109
20115.44 105
20116.78 116
20118.12 90
20119.45 103
20120.79 102
20122.13 118
20123.47 106
20124.81 101
20126.15 102
20127.49 112
