# Supplementary material for: MALDI-TOF MS typing enables the classification of brewing yeasts of the genus Saccharomyces to major beer styles
Source: PLoS One. 2017 Aug 9;12(8):e0181694. doi: 10.1371/journal.pone.0181694 (PMC5549903; doi:10.1371/journal.pone.0181694)
Supplement: S10 File — The directory includes 90 raw files and was zipped to “.zip”; the folder has three strains with 30 spectra per strain; S1 Text explains the raw files with an example and Table 1 represents the yeast strains used within the experiment. (ZIP) [file pone.0181694.s013.zip]

Archive with 91 entries (90 files):
- 28-30/
- 28-30/30336-192-OG-Alt-Alt-YPG-18h-E-E_2015-08-13__0_C6_1.dat
- 28-30/30332n-552-OG-Koe-Koe-YPG-18h-E-E_2015-08-20__0_A8_1.dat
- 28-30/30336-192-OG-Alt-Alt-YPG-18h-E-E_2015-08-18__0_A12_1.dat
- 28-30/30332a-998-OG-Koe-Koe-YPG-18h-E-E_2015-08-10__0_E3_1.dat
- 28-30/30332a-998-OG-Koe-Koe-YPG-18h-E-E_2015-08-25__0_A5_1.dat
- 28-30/30332a-998-OG-Koe-Koe-YPG-18h-E-E_2015-08-18__0_C12_1.dat
- 28-30/30332a-998-OG-Koe-Koe-YPG-18h-E-E_2015-08-25__0_A6_1.dat
- 28-30/30332a-998-OG-Koe-Koe-YPG-18h-E-E_2015-08-18__0_C10_1.dat
- 28-30/30332a-998-OG-Koe-Koe-YPG-18h-E-E_2015-08-11__0_B2_1.dat
- 28-30/30336-192-OG-Alt-Alt-YPG-18h-E-E_2015-08-07__0_E12_1.dat
- 28-30/30332a-998-OG-Koe-Koe-YPG-18h-E-E_2015-08-19__0_C8_1.dat
- 28-30/30336-192-OG-Alt-Alt-YPG-18h-E-E_2015-08-13__0_C4_1.dat
- 28-30/30332n-552-OG-Koe-Koe-YPG-18h-E-E_2015-08-06__0_F1_1.dat
- 28-30/30332n-552-OG-Koe-Koe-YPG-18h-E-E_2015-08-10__0_F2_1.dat
- 28-30/30336-192-OG-Alt-Alt-YPG-18h-E-E_2015-08-19__0_A10_1.dat
- 28-30/30332a-998-OG-Koe-Koe-YPG-18h-E-E_2015-08-24__0_A4_1.dat
- 28-30/30332n-552-OG-Koe-Koe-YPG-18h-E-E_2015-08-07__0_F2_1.dat
- 28-30/30332a-998-OG-Koe-Koe-YPG-18h-E-E_2015-08-19__0_C7_1.dat
- 28-30/30332n-552-OG-Koe-Koe-YPG-18h-E-E_2015-08-13__0_B12_1.dat
- 28-30/30336-192-OG-Alt-Alt-YPG-18h-E-E_2015-08-12__0_F9_1.dat
- 28-30/30332n-552-OG-Koe-Koe-YPG-18h-E-E_2015-08-07__0_F1_1.dat
- 28-30/30332a-998-OG-Koe-Koe-YPG-18h-E-E_2015-08-21__0_F4_1.dat
- 28-30/30332a-998-OG-Koe-Koe-YPG-18h-E-E_2015-08-18__0_C11_1.dat
- 28-30/30336-192-OG-Alt-Alt-YPG-18h-E-E_2015-09-04__0_C1_1.dat
- 28-30/30332a-998-OG-Koe-Koe-YPG-18h-E-E_2015-08-24__0_A6_1.dat
- 28-30/30332a-998-OG-Koe-Koe-YPG-18h-E-E_2015-08-12__0_F11_1.dat
- 28-30/30332a-998-OG-Koe-Koe-YPG-18h-E-E_2015-08-21__0_F5_1.dat
- 28-30/30332a-998-OG-Koe-Koe-YPG-18h-E-E_2015-08-19__0_C9_1.dat
- 28-30/30336-192-OG-Alt-Alt-YPG-18h-E-E_2015-08-06__0_E10_1.dat
- 28-30/30336-192-OG-Alt-Alt-YPG-18h-E-E_2015-08-18__0_A10_1.dat
- 28-30/30336-192-OG-Alt-Alt-YPG-18h-E-E_2015-08-19__0_A11_1.dat
- 28-30/30332a-998-OG-Koe-Koe-YPG-18h-E-E_2015-08-11__0_B1_1.dat
- 28-30/30332a-998-OG-Koe-Koe-YPG-18h-E-E_2015-08-12__0_F10_1.dat
- 28-30/30336-192-OG-Alt-Alt-YPG-18h-E-E_2015-08-20__0_A5_1.dat
- 28-30/30336-192-OG-Alt-Alt-YPG-18h-E-E_2015-08-20__0_A6_1.dat
- 28-30/30332a-998-OG-Koe-Koe-YPG-18h-E-E_2015-08-24__0_A5_1.dat
- 28-30/30332n-552-OG-Koe-Koe-YPG-18h-E-E_2015-08-14__0_E2_1.dat
- 28-30/30332a-998-OG-Koe-Koe-YPG-18h-E-E_2015-08-13__0_B8_1.dat
- 28-30/30332a-998-OG-Koe-Koe-YPG-18h-E-E_2015-08-20__0_A10_1.dat
- 28-30/30336-192-OG-Alt-Alt-YPG-18h-E-E_2015-09-04__0_C3_1.dat
- 28-30/30332a-998-OG-Koe-Koe-YPG-18h-E-E_2015-08-13__0_B7_1.dat
- 28-30/30332n-552-OG-Koe-Koe-YPG-18h-E-E_2015-08-11__0_C2_1.dat
- 28-30/30332n-552-OG-Koe-Koe-YPG-18h-E-E_2015-08-12__0_G3_1.dat
- 28-30/30332a-998-OG-Koe-Koe-YPG-18h-E-E_2015-08-21__0_F6_1.dat
- 28-30/30336-192-OG-Alt-Alt-YPG-18h-E-E_2015-08-06__0_E11_1.dat
- 28-30/30336-192-OG-Alt-Alt-YPG-18h-E-E_2015-09-04__0_C2_1.dat
- 28-30/30336-192-OG-Alt-Alt-YPG-18h-E-E_2015-08-10__0_E10_1.dat
- 28-30/30332n-552-OG-Koe-Koe-YPG-18h-E-E_2015-08-06__0_F2_1.dat
- 28-30/30332n-552-OG-Koe-Koe-YPG-18h-E-E_2015-08-14__0_E3_1.dat
- 28-30/30332n-552-OG-Koe-Koe-YPG-18h-E-E_2015-08-20__0_A9_1.dat
- 28-30/30332n-552-OG-Koe-Koe-YPG-18h-E-E_2015-08-11__0_C3_1.dat
- 28-30/30332n-552-OG-Koe-Koe-YPG-18h-E-E_2015-08-19__0_B11_1.dat
- 28-30/30332n-552-OG-Koe-Koe-YPG-18h-E-E_2015-08-11__0_C1_1.dat
- 28-30/30332a-998-OG-Koe-Koe-YPG-18h-E-E_2015-08-12__0_F12_1.dat
- 28-30/30332n-552-OG-Koe-Koe-YPG-18h-E-E_2015-08-19__0_B10_1.dat
- 28-30/30332n-552-OG-Koe-Koe-YPG-18h-E-E_2015-08-19__0_B12_1.dat
- 28-30/30332a-998-OG-Koe-Koe-YPG-18h-E-E_2015-08-13__0_B9_1.dat
- 28-30/30336-192-OG-Alt-Alt-YPG-18h-E-E_2015-08-13__0_C5_1.dat
- 28-30/30336-192-OG-Alt-Alt-YPG-18h-E-E_2015-08-07__0_E10_1.dat
- 28-30/30336-192-OG-Alt-Alt-YPG-18h-E-E_2015-08-07__0_E11_1.dat
- 28-30/30332a-998-OG-Koe-Koe-YPG-18h-E-E_2015-08-10__0_E2_1.dat
- 28-30/30336-192-OG-Alt-Alt-YPG-18h-E-E_2015-08-18__0_A11_1.dat
- 28-30/30336-192-OG-Alt-Alt-YPG-18h-E-E_2015-08-20__0_A4_1.dat
- 28-30/30336-192-OG-Alt-Alt-YPG-18h-E-E_2015-08-10__0_E12_1.dat
- 28-30/30332n-552-OG-Koe-Koe-YPG-18h-E-E_2015-08-18__0_B2_1.dat
- 28-30/30332n-552-OG-Koe-Koe-YPG-18h-E-E_2015-08-13__0_B11_1.dat
- 28-30/30336-192-OG-Alt-Alt-YPG-18h-E-E_2015-08-14__0_D10_1.dat
- 28-30/30332n-552-OG-Koe-Koe-YPG-18h-E-E_2015-08-14__0_E1_1.dat
- 28-30/30332n-552-OG-Koe-Koe-YPG-18h-E-E_2015-08-12__0_G2_1.dat
- 28-30/30332n-552-OG-Koe-Koe-YPG-18h-E-E_2015-08-20__0_A7_1.dat
- 28-30/30332n-552-OG-Koe-Koe-YPG-18h-E-E_2015-08-18__0_B3_1.dat
- 28-30/30332a-998-OG-Koe-Koe-YPG-18h-E-E_2015-08-25__0_A4_2.dat
- 28-30/30332a-998-OG-Koe-Koe-YPG-18h-E-E_2015-08-11__0_B3_1.dat
- 28-30/30336-192-OG-Alt-Alt-YPG-18h-E-E_2015-08-14__0_D12_1.dat
- 28-30/30332n-552-OG-Koe-Koe-YPG-18h-E-E_2015-08-07__0_F3_1.dat
- 28-30/30336-192-OG-Alt-Alt-YPG-18h-E-E_2015-08-19__0_A12_1.dat
- 28-30/30332n-552-OG-Koe-Koe-YPG-18h-E-E_2015-08-12__0_G1_1.dat
- 28-30/30332n-552-OG-Koe-Koe-YPG-18h-E-E_2015-08-10__0_F3_1.dat
- 28-30/30336-192-OG-Alt-Alt-YPG-18h-E-E_2015-08-12__0_F7_1.dat
- 28-30/30336-192-OG-Alt-Alt-YPG-18h-E-E_2015-08-06__0_E12_1.dat
- 28-30/30332n-552-OG-Koe-Koe-YPG-18h-E-E_2015-08-18__0_B1_1.dat
- 28-30/30332n-552-OG-Koe-Koe-YPG-18h-E-E_2015-08-10__0_F1_1.dat
- 28-30/30336-192-OG-Alt-Alt-YPG-18h-E-E_2015-08-10__0_E11_1.dat
- 28-30/30332n-552-OG-Koe-Koe-YPG-18h-E-E_2015-08-13__0_B10_1.dat
- 28-30/30336-192-OG-Alt-Alt-YPG-18h-E-E_2015-08-14__0_D11_1.dat
- 28-30/30332a-998-OG-Koe-Koe-YPG-18h-E-E_2015-08-10__0_E1_1.dat
- 28-30/30332a-998-OG-Koe-Koe-YPG-18h-E-E_2015-08-20__0_A11_1.dat
- 28-30/30336-192-OG-Alt-Alt-YPG-18h-E-E_2015-08-12__0_F8_1.dat
- 28-30/30332n-552-OG-Koe-Koe-YPG-18h-E-E_2015-08-06__0_F3_1.dat
- 28-30/30332a-998-OG-Koe-Koe-YPG-18h-E-E_2015-08-20__0_A12_1.dat
