# Supplementary material for: MALDI-TOF MS typing enables the classification of brewing yeasts of the genus Saccharomyces to major beer styles
Source: PLoS One. 2017 Aug 9;12(8):e0181694. doi: 10.1371/journal.pone.0181694 (PMC5549903; doi:10.1371/journal.pone.0181694)
Supplement: S10 File — The directory includes 90 raw files and was zipped to “.zip”; the folder has three strains with 30 spectra per strain; S1 Text explains the raw files with an example and Table 1 represents the yeast strains used within the experiment. (ZIP) [file pone.0181694.s013.zip › 28-30/30336-192-OG-Alt-Alt-YPG-18h-E-E_2015-08-13__0_C6_1.dat]

1999.93 4129
2000.35 4184
2000.77 4153
2001.19 4154
2001.61 4048
2002.03 4146
2002.46 4186
2002.88 4265
2003.30 4043
2003.72 3970
2004.14 4099
2004.57 3934
2004.99 3911
2005.41 3879
2005.83 3878
2006.25 3886
2006.68 3677
2007.10 3749
2007.52 3974
2007.94 3891
2008.37 3979
2008.79 4251
2009.21 4047
2009.63 4007
2010.06 4126
2010.48 3963
2010.90 4074
2011.32 4030
2011.75 3848
2012.17 3856
2012.59 4008
2013.02 3696
2013.44 3960
2013.86 3939
2014.29 3875
2014.71 3914
2015.13 3784
2015.55 3636
2015.98 3629
2016.40 3664
2016.82 3752
2017.25 3916
2017.67 3659
2018.10 3563
2018.52 3666
2018.94 3902
2019.37 3968
2019.79 3956
2020.21 3720
2020.64 4024
2021.06 4215
2021.48 4160
2021.91 4294
2022.33 4339
2022.76 4100
2023.18 4132
2023.60 4030
2024.03 3987
2024.45 3907
2024.88 3767
2025.30 3704
2025.73 3726
2026.15 3832
2026.57 3729
2027.00 3560
2027.42 3513
2027.85 3612
2028.27 3830
2028.70 3902
2029.12 4081
2029.55 4077
2029.97 3871
2030.40 3633
2030.82 3703
2031.24 3942
2031.67 3872
2032.09 3668
2032.52 3600
2032.94 3794
2033.37 3831
2033.79 3740
2034.22 3771
2034.65 3576
2035.07 3790
2035.50 3644
2035.92 3926
2036.35 3994
2036.77 3833
2037.20 3781
2037.62 3832
2038.05 3846
2038.47 3897
2038.90 4075
2039.33 4098
2039.75 4091
2040.18 4190
2040.60 4280
2041.03 4331
2041.45 4241
2041.88 4392
2042.31 4365
2042.73 4316
2043.16 4390
2043.58 4247
2044.01 4304
2044.44 4151
2044.86 4033
2045.29 3977
2045.72 3999
2046.14 3859
2046.57 3683
2047.00 3804
2047.42 3760
2047.85 3593
2048.28 3706
2048.70 3796
2049.13 3712
2049.56 3849
2049.98 3825
2050.41 3816
2050.84 3971
2051.26 3887
2051.69 3878
2052.12 3622
2052.54 3699
2052.97 3859
2053.40 3582
2053.83 3418
2054.25 3768
2054.68 3835
2055.11 3641
2055.53 3693
2055.96 3511
2056.39 3791
2056.82 3526
2057.24 3690
2057.67 3548
2058.10 3401
2058.53 3541
2058.96 3728
2059.38 3717
2059.81 3681
2060.24 3425
2060.67 3571
2061.10 3728
2061.52 4031
2061.95 3776
2062.38 3610
2062.81 3931
2063.24 4128
2063.66 4302
2064.09 4127
2064.52 4246
2064.95 4194
2065.38 4403
2065.81 4442
2066.23 4494
2066.66 4453
2067.09 4419
2067.52 4506
2067.95 4411
2068.38 4552
2068.81 4305
2069.23 4484
2069.66 4058
2070.09 4013
2070.52 4263
2070.95 4035
2071.38 4015
2071.81 3986
2072.24 3919
2072.67 3881
2073.10 3646
2073.53 3732
2073.95 3784
2074.38 3870
2074.81 3556
2075.24 3663
2075.67 3670
2076.10 4128
2076.53 4111
2076.96 3825
2077.39 3965
2077.82 4251
2078.25 4155
2078.68 3990
2079.11 4268
2079.54 4059
2079.97 4058
2080.40 4104
2080.83 4284
2081.26 4195
2081.69 4230
2082.12 4166
2082.55 4242
2082.98 4320
2083.41 4291
2083.84 3985
2084.27 3985
2084.70 3870
2085.13 3846
2085.56 3958
2085.99 3813
2086.42 3944
2086.85 4055
2087.29 4128
2087.72 3951
2088.15 3795
2088.58 3809
2089.01 3890
2089.44 3594
2089.87 3705
2090.30 3676
2090.73 3883
2091.16 3857
2091.59 3710
2092.03 3672
2092.46 3727
2092.89 3577
2093.32 3589
2093.75 3566
2094.18 3766
2094.61 3726
2095.05 3702
2095.48 3744
2095.91 3649
2096.34 3663
2096.77 3611
2097.20 3791
2097.63 3855
2098.07 3789
2098.50 3714
2098.93 3509
2099.36 3661
2099.79 3692
2100.23 3590
2100.66 3491
2101.09 3587
2101.52 3592
2101.95 3540
2102.39 3548
2102.82 3515
2103.25 3479
2103.68 3621
2104.12 3589
2104.55 3518
2104.98 3632
2105.41 3686
2105.85 3534
2106.28 3909
2106.71 4017
2107.14 3954
2107.58 3783
2108.01 3873
2108.44 3956
2108.88 3738
2109.31 3828
2109.74 3976
2110.18 3856
2110.61 3767
2111.04 3803
2111.47 3850
2111.91 3747
2112.34 3635
2112.77 3555
2113.21 3672
2113.64 3710
2114.07 3956
2114.51 3749
2114.94 3799
2115.37 3623
2115.81 3816
2116.24 3718
2116.68 3442
2117.11 3523
2117.54 3539
2117.98 3472
2118.41 3415
2118.85 3545
2119.28 3452
2119.71 3286
2120.15 3310
2120.58 3690
2121.02 3546
2121.45 3298
2121.88 3215
2122.32 3365
2122.75 3571
2123.19 3623
2123.62 3814
2124.06 3473
2124.49 3532
2124.92 3707
2125.36 3901
2125.79 3672
2126.23 3480
2126.66 3488
2127.10 3554
2127.53 3597
2127.97 3743
2128.40 3538
2128.84 3455
2129.27 3640
2129.71 3810
2130.14 3511
2130.58 3718
2131.01 3981
2131.45 4032
2131.88 3979
2132.32 3939
2132.75 3943
2133.19 4130
2133.63 4398
2134.06 3965
2134.50 3930
2134.93 4219
2135.37 4258
2135.80 4379
2136.24 4101
2136.67 4283
2137.11 4409
2137.55 4329
2137.98 4272
2138.42 4194
2138.85 4188
2139.29 4411
2139.73 4203
2140.16 4085
2140.60 4414
2141.03 4264
2141.47 4106
2141.91 3891
2142.34 4119
2142.78 3973
2143.22 3677
2143.65 3734
2144.09 3478
2144.53 3708
2144.96 3724
2145.40 3538
2145.84 3779
2146.27 4099
2146.71 3835
2147.15 3469
2147.58 3729
2148.02 3612
2148.46 3636
2148.89 3870
2149.33 4152
2149.77 4206
2150.21 4437
2150.64 4756
2151.08 5258
2151.52 4901
2151.95 5311
2152.39 5874
2152.83 5774
2153.27 5399
2153.70 5399
2154.14 5378
2154.58 5224
2155.02 5081
2155.45 4980
2155.89 4639
2156.33 4600
2156.77 4357
2157.21 4326
2157.64 3924
2158.08 3755
2158.52 4097
2158.96 4229
2159.40 4366
2159.83 4355
2160.27 4215
2160.71 4082
2161.15 3923
2161.59 3980
2162.02 4081
2162.46 3918
2162.90 4326
2163.34 4149
2163.78 4213
2164.22 3820
2164.66 4098
2165.09 3938
2165.53 3902
2165.97 3998
2166.41 3890
2166.85 3939
2167.29 3779
2167.73 3993
2168.17 3964
2168.60 3902
2169.04 3985
2169.48 4127
2169.92 4210
2170.36 4227
2170.80 4113
2171.24 4167
2171.68 4241
2172.12 4486
2172.56 4322
2173.00 4242
2173.44 4386
2173.88 4529
2174.32 4664
2174.76 4696
2175.20 4617
2175.64 5093
2176.07 5014
2176.51 5078
2176.95 5249
2177.39 5135
2177.83 5281
2178.27 5339
2178.71 5103
2179.15 4962
2179.59 4831
2180.03 4796
2180.47 4769
2180.92 4654
2181.36 4573
2181.80 4348
2182.24 4103
2182.68 4242
2183.12 4235
2183.56 4177
2184.00 4031
2184.44 4095
2184.88 3900
2185.32 3688
2185.76 3861
2186.20 3729
2186.64 3922
2187.08 3707
2187.52 3846
2187.97 3785
2188.41 3851
2188.85 4078
2189.29 4368
2189.73 4385
2190.17 4202
2190.61 4142
2191.05 4697
2191.49 4492
2191.94 4361
2192.38 4720
2192.82 4480
2193.26 4542
2193.70 4472
2194.14 4121
2194.58 4187
2195.03 4246
2195.47 4138
2195.91 4430
2196.35 4485
2196.79 4617
2197.24 4494
2197.68 4771
2198.12 4597
2198.56 4549
2199.00 4352
2199.45 4528
2199.89 4370
2200.33 4434
2200.77 4271
2201.21 4287
2201.66 4122
2202.10 3991
2202.54 3947
2202.98 3998
2203.43 4125
2203.87 4089
2204.31 4049
2204.75 4069
2205.20 4097
2205.64 4078
2206.08 4222
2206.53 4186
2206.97 4055
2207.41 3934
2207.85 3903
2208.30 4125
2208.74 4160
2209.18 4217
2209.63 4373
2210.07 4385
2210.51 4233
2210.96 4232
2211.40 4281
2211.84 4433
2212.29 4334
2212.73 4443
2213.17 4386
2213.62 4416
2214.06 4468
2214.50 4540
2214.95 4338
2215.39 4540
2215.84 4321
2216.28 3944
2216.72 3921
2217.17 4046
2217.61 3976
2218.05 3667
2218.50 4151
2218.94 3991
2219.39 3939
2219.83 3794
2220.28 3864
2220.72 3775
2221.16 3878
2221.61 4106
2222.05 4048
2222.50 4159
2222.94 4070
2223.39 3916
2223.83 4210
2224.28 4020
2224.72 4096
2225.16 4053
2225.61 4193
2226.05 4436
2226.50 4487
2226.94 4446
2227.39 4531
2227.83 4372
2228.28 4731
2228.72 4688
2229.17 4634
2229.61 4320
2230.06 4671
2230.50 4362
2230.95 4287
2231.40 4660
2231.84 4681
2232.29 4525
2232.73 4493
2233.18 4505
2233.62 4643
2234.07 4694
2234.51 4661
2234.96 4653
2235.41 4593
2235.85 4586
2236.30 4571
2236.74 4626
2237.19 4737
2237.63 4729
2238.08 4412
2238.53 4511
2238.97 4376
2239.42 4136
2239.86 3990
2240.31 4287
2240.76 4314
2241.20 4103
2241.65 4278
2242.10 4298
2242.54 4019
2242.99 3975
2243.44 4068
2243.88 3842
2244.33 3588
2244.78 3756
2245.22 3864
2245.67 3714
2246.12 3772
2246.56 3886
2247.01 3688
2247.46 3722
2247.90 4013
2248.35 3843
2248.80 3723
2249.24 3723
2249.69 3857
2250.14 3905
2250.59 3839
2251.03 3757
2251.48 3702
2251.93 3758
2252.38 3818
2252.82 3711
2253.27 3628
2253.72 3421
2254.17 3580
2254.61 3640
2255.06 3773
2255.51 3670
2255.96 3681
2256.40 3650
2256.85 3684
2257.30 3524
2257.75 3560
2258.20 3380
2258.64 3521
2259.09 3714
2259.54 3640
2259.99 3680
2260.44 3426
2260.88 3500
2261.33 3513
2261.78 3688
2262.23 3825
2262.68 3766
2263.13 4030
2263.58 4206
2264.02 4073
2264.47 4262
2264.92 4451
2265.37 4323
2265.82 4191
2266.27 4348
2266.72 4590
2267.17 4607
2267.61 4384
2268.06 4450
2268.51 4651
2268.96 4565
2269.41 4682
2269.86 4753
2270.31 4770
2270.76 4522
2271.21 4463
2271.66 4821
2272.11 4788
2272.56 4767
2273.00 4871
2273.45 4708
2273.90 4599
2274.35 4945
2274.80 4645
2275.25 4479
2275.70 4581
2276.15 4311
2276.60 4390
2277.05 4511
2277.50 4357
2277.95 4295
2278.40 4312
2278.85 4116
2279.30 4009
2279.75 4047
2280.20 4270
2280.65 4245
2281.10 4134
2281.55 4003
2282.00 4097
2282.45 4240
2282.90 4030
2283.35 4068
2283.81 4051
2284.26 3936
2284.71 3826
2285.16 4163
2285.61 4201
2286.06 4129
2286.51 3954
2286.96 3959
2287.41 4001
2287.86 4179
2288.31 4355
2288.76 4430
2289.22 4435
2289.67 4787
2290.12 5286
2290.57 5334
2291.02 5636
2291.47 6292
2291.92 6680
2292.37 7212
2292.83 7261
2293.28 7777
2293.73 8186
2294.18 8554
2294.63 8302
2295.08 8078
2295.53 7889
2295.99 7634
2296.44 7136
2296.89 6798
2297.34 6573
2297.79 6280
2298.25 6024
2298.70 5479
2299.15 5228
2299.60 4985
2300.05 4752
2300.51 4438
2300.96 4395
2301.41 4218
2301.86 4379
2302.32 4320
2302.77 4146
2303.22 4206
2303.67 4199
2304.13 4061
2304.58 4066
2305.03 3968
2305.48 3792
2305.94 3860
2306.39 4096
2306.84 4356
2307.29 4079
2307.75 4130
2308.20 3937
2308.65 4140
2309.11 4100
2309.56 4242
2310.01 4437
2310.47 4594
2310.92 4401
2311.37 4345
2311.83 4754
2312.28 4851
2312.73 4732
2313.19 5073
2313.64 4929
2314.09 4651
2314.55 4670
2315.00 4572
2315.45 4434
2315.91 4435
2316.36 4314
2316.81 4103
2317.27 4274
2317.72 4139
2318.18 4145
2318.63 4185
2319.08 4081
2319.54 3875
2319.99 4170
2320.45 4325
2320.90 4374
2321.35 4580
2321.81 4728
2322.26 4588
2322.72 4693
2323.17 4516
2323.63 4505
2324.08 4160
2324.54 4397
2324.99 4228
2325.44 4440
2325.90 4536
2326.35 4638
2326.81 4579
2327.26 4625
2327.72 4446
2328.17 4853
2328.63 5238
2329.08 5103
2329.54 5057
2329.99 5111
2330.45 5338
2330.90 5425
2331.36 5401
2331.81 5288
2332.27 5512
2332.72 5467
2333.18 5447
2333.64 5221
2334.09 4997
2334.55 4840
2335.00 4866
2335.46 4493
2335.91 4275
2336.37 4118
2336.82 4033
2337.28 4218
2337.74 4282
2338.19 4214
2338.65 4224
2339.10 4229
2339.56 4244
2340.02 4226
2340.47 4051
2340.93 4135
2341.38 4188
2341.84 4362
2342.30 4450
2342.75 4105
2343.21 4150
2343.67 4189
2344.12 4195
2344.58 4114
2345.04 4065
2345.49 4224
2345.95 4351
2346.41 4176
2346.86 4030
2347.32 4178
2347.78 4296
2348.23 4363
2348.69 4465
2349.15 4481
2349.60 4058
2350.06 4211
2350.52 4169
2350.97 4205
2351.43 4328
2351.89 4332
2352.35 4458
2352.80 4134
2353.26 4342
2353.72 4242
2354.18 4004
2354.63 4088
2355.09 4197
2355.55 4064
2356.01 3853
2356.46 3892
2356.92 4151
2357.38 4162
2357.84 4033
2358.29 3977
2358.75 3866
2359.21 3802
2359.67 3939
2360.13 4053
2360.58 4119
2361.04 4020
2361.50 4011
2361.96 4244
2362.42 4163
2362.88 4126
2363.33 4296
2363.79 4292
2364.25 3941
2364.71 4387
2365.17 4325
2365.63 4404
2366.08 4337
2366.54 4308
2367.00 4463
2367.46 4355
2367.92 4649
2368.38 4744
2368.84 4473
2369.30 4500
2369.75 4433
2370.21 4553
2370.67 4554
2371.13 4454
2371.59 4461
2372.05 4254
2372.51 4195
2372.97 4274
2373.43 4285
2373.89 4330
2374.35 4517
2374.81 4411
2375.27 4262
2375.72 4469
2376.18 4746
2376.64 4554
2377.10 4654
2377.56 4746
2378.02 4684
2378.48 4652
2378.94 4609
2379.40 4474
2379.86 4380
2380.32 4488
2380.78 4684
2381.24 4462
2381.70 4502
2382.16 4251
2382.62 4359
2383.08 4370
2383.54 4330
2384.00 4240
2384.46 4114
2384.92 4028
2385.39 4199
2385.85 4168
2386.31 4019
2386.77 3744
2387.23 3833
2387.69 3849
2388.15 3767
2388.61 3788
2389.07 4260
2389.53 4409
2389.99 4059
2390.45 3946
2390.91 4044
2391.38 4117
2391.84 4184
2392.30 4188
2392.76 4335
2393.22 4071
2393.68 4235
2394.14 4089
2394.60 4075
2395.06 4214
2395.53 3867
2395.99 3846
2396.45 3777
2396.91 3917
2397.37 4028
2397.83 4032
2398.30 3803
2398.76 3812
2399.22 3950
2399.68 3872
2400.14 3718
2400.61 3933
2401.07 3852
2401.53 3716
2401.99 3837
2402.45 3874
2402.92 3863
2403.38 3734
2403.84 3715
2404.30 3785
2404.76 3825
2405.23 4053
2405.69 3784
2406.15 3957
2406.61 3882
2407.08 3871
2407.54 4111
2408.00 4153
2408.46 4145
2408.93 4066
2409.39 4303
2409.85 3952
2410.32 3951
2410.78 3908
2411.24 4005
2411.70 3921
2412.17 4022
2412.63 3880
2413.09 4082
2413.56 3932
2414.02 3726
2414.48 3795
2414.95 3685
2415.41 3867
2415.87 3891
2416.34 4031
2416.80 4105
2417.26 4085
2417.73 4178
2418.19 4306
2418.65 4571
2419.12 4629
2419.58 4761
2420.05 4880
2420.51 4701
2420.97 5041
2421.44 5166
2421.90 5095
2422.37 5087
2422.83 4952
2423.29 5006
2423.76 4774
2424.22 4467
2424.69 4389
2425.15 4498
2425.62 4232
2426.08 4296
2426.54 4173
2427.01 4016
2427.47 3929
2427.94 4018
2428.40 4110
2428.87 3921
2429.33 3837
2429.80 3942
2430.26 3990
2430.73 4031
2431.19 4090
2431.66 3901
2432.12 4026
2432.59 4033
2433.05 4036
2433.52 4147
2433.98 3827
2434.45 4036
2434.91 4101
2435.38 4532
2435.84 4641
2436.31 4631
2436.77 4257
2437.24 4197
2437.70 4353
2438.17 4442
2438.63 4535
2439.10 4312
2439.57 4375
2440.03 4413
2440.50 4542
2440.96 4668
2441.43 4958
2441.89 4874
2442.36 4632
2442.83 4928
2443.29 4983
2443.76 4911
2444.22 4986
2444.69 4798
2445.16 5014
2445.62 4507
2446.09 4232
2446.56 4241
2447.02 3976
2447.49 3913
2447.96 4127
2448.42 3882
2448.89 3638
2449.35 3760
2449.82 3997
2450.29 4166
2450.75 3691
2451.22 3900
2451.69 4071
2452.16 3877
2452.62 4040
2453.09 3887
2453.56 3756
2454.02 4069
2454.49 4185
2454.96 4199
2455.42 4336
2455.89 4160
2456.36 3981
2456.83 3882
2457.29 4077
2457.76 4000
2458.23 3849
2458.70 4050
2459.16 4198
2459.63 3891
2460.10 4027
2460.57 4110
2461.03 4180
2461.50 3870
2461.97 3826
2462.44 4030
2462.91 3912
2463.37 3733
2463.84 3630
2464.31 3759
2464.78 3977
2465.25 3928
2465.71 3987
2466.18 3909
2466.65 3966
2467.12 4030
2467.59 4260
2468.06 4115
2468.52 4028
2468.99 4084
2469.46 4383
2469.93 4302
2470.40 4255
2470.87 4030
2471.34 4022
2471.80 4265
2472.27 4006
2472.74 3869
2473.21 3961
2473.68 3678
2474.15 3685
2474.62 3737
2475.09 3620
2475.56 3573
2476.02 3735
2476.49 3716
2476.96 3810
2477.43 3522
2477.90 3496
2478.37 3696
2478.84 3918
2479.31 3734
2479.78 3862
2480.25 3731
2480.72 3849
2481.19 4078
2481.66 3837
2482.13 4013
2482.60 4144
2483.07 4065
2483.54 3841
2484.01 3790
2484.48 3658
2484.95 3735
2485.42 3738
2485.89 3739
2486.36 4043
2486.83 3791
2487.30 3958
2487.77 4028
2488.24 4385
2488.71 4278
2489.18 4099
2489.65 3971
2490.12 4175
2490.59 4219
2491.06 4235
2491.53 4346
2492.00 4179
2492.47 4255
2492.94 4048
2493.41 3863
2493.88 4131
2494.36 4168
2494.83 4032
2495.30 3965
2495.77 4206
2496.24 4256
2496.71 4236
2497.18 4286
2497.65 4349
2498.12 4317
2498.60 4274
2499.07 4017
2499.54 3804
2500.01 3882
2500.48 3780
2500.95 3841
2501.42 3970
2501.90 3840
2502.37 3938
2502.84 3547
2503.31 3660
2503.78 3573
2504.25 3481
2504.73 3583
2505.20 3942
2505.67 3545
2506.14 3576
2506.61 3920
2507.09 4015
2507.56 4116
2508.03 3939
2508.50 4008
2508.97 3965
2509.45 4062
2509.92 4317
2510.39 4563
2510.86 4505
2511.34 4572
2511.81 4717
2512.28 4468
2512.75 4654
2513.23 4617
2513.70 4829
2514.17 4834
2514.65 4852
2515.12 4725
2515.59 4755
2516.06 4696
2516.54 4697
2517.01 4403
2517.48 4294
2517.96 4356
2518.43 4241
2518.90 4135
2519.38 4009
2519.85 3882
2520.32 3892
2520.80 4080
2521.27 4184
2521.74 4066
2522.22 3958
2522.69 3827
2523.16 4036
2523.64 4113
2524.11 3974
2524.58 3905
2525.06 4066
2525.53 3991
2526.01 3915
2526.48 3847
2526.95 3747
2527.43 3519
2527.90 3863
2528.38 3966
2528.85 3822
2529.32 3908
2529.80 3651
2530.27 3921
2530.75 3998
2531.22 4168
2531.70 4018
2532.17 3644
2532.64 3899
2533.12 3953
2533.59 3986
2534.07 4041
2534.54 4177
2535.02 4097
2535.49 3897
2535.97 4031
2536.44 4169
2536.92 4127
2537.39 4104
2537.87 4224
2538.34 4259
2538.82 4046
2539.29 3975
2539.77 4201
2540.24 4195
2540.72 4066
2541.19 4064
2541.67 4253
2542.14 4382
2542.62 4377
2543.09 4208
2543.57 4344
2544.04 4151
2544.52 4183
2545.00 4150
2545.47 4136
2545.95 4398
2546.42 4323
2546.90 4377
2547.37 4462
2547.85 4812
2548.33 4707
2548.80 5220
2549.28 5165
2549.75 5201
2550.23 5618
2550.71 5653
2551.18 5731
2551.66 5753
2552.14 5635
2552.61 5543
2553.09 5897
2553.57 5498
2554.04 5232
2554.52 5211
2554.99 5441
2555.47 5420
2555.95 5455
2556.42 5502
2556.90 5490
2557.38 5365
2557.86 5362
2558.33 5106
2558.81 5110
2559.29 4940
2559.76 4774
2560.24 4378
2560.72 4224
2561.19 4416
2561.67 4280
2562.15 4167
2562.63 4007
2563.10 4055
2563.58 4007
2564.06 3967
2564.54 3975
2565.01 4076
2565.49 3890
2565.97 3954
2566.45 3754
2566.92 3977
2567.40 3770
2567.88 3741
2568.36 3743
2568.83 3895
2569.31 3985
2569.79 3819
2570.27 3774
2570.75 3928
2571.22 3871
2571.70 3812
2572.18 3921
2572.66 3939
2573.14 4010
2573.62 3696
2574.09 3694
2574.57 3850
2575.05 3821
2575.53 4006
2576.01 3990
2576.49 3856
2576.97 3881
2577.44 3794
2577.92 3655
2578.40 4006
2578.88 4024
2579.36 3973
2579.84 3647
2580.32 3879
2580.80 3945
2581.27 4020
2581.75 3923
2582.23 3825
2582.71 3981
2583.19 3791
2583.67 3925
2584.15 3957
2584.63 3849
2585.11 3876
2585.59 4107
2586.07 3968
2586.55 3942
2587.03 4021
2587.51 4017
2587.99 3989
2588.47 3710
2588.94 3992
2589.42 4095
2589.90 4110
2590.38 3866
2590.86 4037
2591.34 4056
2591.82 3905
2592.30 4060
2592.78 4133
2593.26 3998
2593.74 3992
2594.22 4054
2594.71 4012
2595.19 4046
2595.67 4077
2596.15 4212
2596.63 4355
2597.11 3923
2597.59 4002
2598.07 4072
2598.55 3998
2599.03 4034
2599.51 4134
2599.99 4026
2600.47 3975
2600.95 3890
2601.43 3807
2601.91 3907
2602.40 3906
2602.88 3959
2603.36 3812
2603.84 3657
2604.32 3821
2604.80 4092
2605.28 4129
2605.76 3836
2606.24 3772
2606.73 4027
2607.21 3850
2607.69 3878
2608.17 3859
2608.65 4020
2609.13 3918
2609.62 4074
2610.10 4016
2610.58 4055
2611.06 4093
2611.54 3995
2612.02 3831
2612.51 4052
2612.99 3926
2613.47 3950
2613.95 4019
2614.43 4035
2614.92 4034
2615.40 3886
2615.88 3732
2616.36 3827
2616.85 3844
2617.33 3843
2617.81 3950
2618.29 3802
2618.78 3782
2619.26 3895
2619.74 3992
2620.22 4001
2620.71 3934
2621.19 4062
2621.67 3926
2622.15 4195
2622.64 4129
2623.12 4134
2623.60 4041
2624.09 4164
2624.57 4268
2625.05 4160
2625.53 3903
2626.02 4076
2626.50 3828
2626.98 3912
2627.47 4191
2627.95 4101
2628.43 3927
2628.92 3774
2629.40 3756
2629.88 3839
2630.37 3900
2630.85 3920
2631.34 3812
2631.82 3910
2632.30 3946
2632.79 4192
2633.27 3877
2633.75 3955
2634.24 3981
2634.72 4049
2635.21 3825
2635.69 3750
2636.17 3850
2636.66 3939
2637.14 3846
2637.63 3874
2638.11 3898
2638.60 4141
2639.08 3838
2639.56 3840
2640.05 4046
2640.53 3977
2641.02 4038
2641.50 4200
2641.99 4315
2642.47 4289
2642.96 4455
2643.44 4274
2643.93 4399
2644.41 4470
2644.90 4372
2645.38 4164
2645.87 4054
2646.35 4162
2646.84 4109
2647.32 4050
2647.81 4118
2648.29 3926
2648.78 3803
2649.26 4076
2649.75 4089
2650.23 4082
2650.72 3794
2651.20 3898
2651.69 4096
2652.17 3816
2652.66 3914
2653.15 4067
2653.63 4123
2654.12 4278
2654.60 4055
2655.09 4177
2655.57 4133
2656.06 4266
2656.55 4062
2657.03 4350
2657.52 4395
2658.00 4138
2658.49 4184
2658.98 4250
2659.46 4411
2659.95 4095
2660.44 4030
2660.92 4104
2661.41 4132
2661.90 4041
2662.38 3994
2662.87 4037
2663.35 3880
2663.84 3654
2664.33 3673
2664.81 3837
2665.30 3963
2665.79 3805
2666.28 3651
2666.76 3765
2667.25 3885
2667.74 3738
2668.22 3801
2668.71 3776
2669.20 3986
2669.68 3678
2670.17 3669
2670.66 3973
2671.15 3902
2671.63 3752
2672.12 3811
2672.61 3843
2673.10 3956
2673.58 3976
2674.07 3923
2674.56 4139
2675.05 4315
2675.53 4325
2676.02 4214
2676.51 4363
2677.00 4453
2677.49 4485
2677.97 4741
2678.46 4829
2678.95 4721
2679.44 4887
2679.93 4773
2680.41 4857
2680.90 4876
2681.39 4590
2681.88 4772
2682.37 4576
2682.85 4706
2683.34 4673
2683.83 4922
2684.32 5008
2684.81 4971
2685.30 4775
2685.79 4855
2686.27 4571
2686.76 4803
2687.25 4818
2687.74 4538
2688.23 4431
2688.72 4271
2689.21 4207
2689.70 4238
2690.19 3997
2690.67 3955
2691.16 4053
2691.65 4164
2692.14 3902
2692.63 4060
2693.12 3968
2693.61 3887
2694.10 4182
2694.59 4064
2695.08 3975
2695.57 3907
2696.06 3938
2696.55 3880
2697.04 3864
2697.53 4008
2698.02 4199
2698.51 4117
2699.00 4016
2699.49 4112
2699.98 4192
2700.47 4088
2700.96 3906
2701.45 4068
2701.94 4120
2702.43 4272
2702.92 4280
2703.41 4181
2703.90 4261
2704.39 4164
2704.88 4345
2705.37 4368
2705.86 4480
2706.35 4333
2706.84 4444
2707.33 4480
2707.82 4380
2708.31 4282
2708.80 4272
2709.29 4099
2709.78 4231
2710.27 4153
2710.77 4150
2711.26 3837
2711.75 3871
2712.24 3902
2712.73 4027
2713.22 4046
2713.71 4068
2714.20 4065
2714.69 4146
2715.19 4133
2715.68 3938
2716.17 3763
2716.66 3960
2717.15 3907
2717.64 4044
2718.13 4003
2718.63 3882
2719.12 3883
2719.61 4012
2720.10 3952
2720.59 3897
2721.08 3990
2721.58 3959
2722.07 4045
2722.56 3975
2723.05 4008
2723.54 4195
2724.04 4223
2724.53 4248
2725.02 4306
2725.51 4213
2726.01 4030
2726.50 4132
2726.99 4174
2727.48 4046
2727.98 3828
2728.47 3881
2728.96 3753
2729.45 3602
2729.95 3884
2730.44 4155
2730.93 4094
2731.42 3776
2731.92 3709
2732.41 3999
2732.90 4263
2733.40 3869
2733.89 4020
2734.38 4121
2734.87 3948
2735.37 3971
2735.86 4018
2736.35 4174
2736.85 4281
2737.34 4230
2737.83 4053
2738.33 3939
2738.82 4203
2739.31 4061
2739.81 4031
2740.30 4175
2740.79 4041
2741.29 4114
2741.78 4152
2742.28 4065
2742.77 4152
2743.26 4004
2743.76 3685
2744.25 3659
2744.75 3927
2745.24 3796
2745.73 3976
2746.23 3744
2746.72 3655
2747.22 3673
2747.71 3718
2748.20 3783
2748.70 3794
2749.19 3931
2749.69 3862
2750.18 3869
2750.68 3949
2751.17 3818
2751.67 4205
2752.16 4046
2752.66 3967
2753.15 3819
2753.64 3816
2754.14 3830
2754.63 3911
2755.13 3873
2755.62 3777
2756.12 3868
2756.61 3916
2757.11 3933
2757.60 4255
2758.10 4168
2758.59 3981
2759.09 4101
2759.59 4089
2760.08 4294
2760.58 4212
2761.07 4134
2761.57 3909
2762.06 3966
2762.56 3833
2763.05 3730
2763.55 3889
2764.05 3896
2764.54 4062
2765.04 4086
2765.53 3957
2766.03 4064
2766.52 3853
2767.02 3968
2767.52 3951
2768.01 3787
2768.51 4063
2769.00 4029
2769.50 3973
2770.00 3849
2770.49 3813
2770.99 3879
2771.49 3857
2771.98 3944
2772.48 3691
2772.98 3936
2773.47 3948
2773.97 3705
2774.47 3885
2774.96 4040
2775.46 4029
2775.96 4226
2776.45 4346
2776.95 4236
2777.45 4363
2777.94 4318
2778.44 4400
2778.94 4566
2779.43 4596
2779.93 4623
2780.43 4496
2780.93 4651
2781.42 4621
2781.92 4247
2782.42 4287
2782.92 4339
2783.41 4229
2783.91 4131
2784.41 4097
2784.91 4077
2785.40 3877
2785.90 3887
2786.40 3961
2786.90 3883
2787.39 3872
2787.89 3810
2788.39 3967
2788.89 4030
2789.39 4042
2789.88 3885
2790.38 3837
2790.88 3948
2791.38 3974
2791.88 4026
2792.37 3992
2792.87 3996
2793.37 4048
2793.87 3810
2794.37 3838
2794.87 3921
2795.37 4111
2795.86 3861
2796.36 3938
2796.86 3847
2797.36 4005
2797.86 4208
2798.36 4297
2798.86 4653
2799.35 4719
2799.85 4577
2800.35 4598
2800.85 4520
2801.35 4425
2801.85 4626
2802.35 4575
2802.85 4547
2803.35 4586
2803.85 4487
2804.35 4627
2804.85 4702
2805.34 4698
2805.84 4867
2806.34 4926
2806.84 4974
2807.34 5373
2807.84 5604
2808.34 5885
2808.84 6607
2809.34 6771
2809.84 6501
2810.34 6700
2810.84 6681
2811.34 6686
2811.84 6590
2812.34 6295
2812.84 5961
2813.34 5953
2813.84 5589
2814.34 5256
2814.84 4967
2815.34 4868
2815.84 4501
2816.34 4365
2816.84 4374
2817.34 4528
2817.84 4303
2818.35 4323
2818.85 4544
2819.35 4495
2819.85 4472
2820.35 4588
2820.85 5017
2821.35 4978
2821.85 4774
2822.35 4633
2822.85 4862
2823.35 4857
2823.85 4746
2824.36 4669
2824.86 4749
2825.36 4647
2825.86 4513
2826.36 4234
2826.86 4168
2827.36 4272
2827.86 4100
2828.37 4067
2828.87 4117
2829.37 4105
2829.87 4139
2830.37 4272
2830.87 4215
2831.38 3989
2831.88 4297
2832.38 4149
2832.88 4281
2833.38 4142
2833.88 4005
2834.39 4168
2834.89 4077
2835.39 4119
2835.89 4087
2836.40 4057
2836.90 4047
2837.40 4165
2837.90 3894
2838.40 3923
2838.91 3947
2839.41 4282
2839.91 4147
2840.41 4109
2840.92 4103
2841.42 4196
2841.92 4366
2842.42 4302
2842.93 4242
2843.43 4211
2843.93 4493
2844.44 4305
2844.94 4006
2845.44 4041
2845.94 3932
2846.45 4060
2846.95 4170
2847.45 4153
2847.96 4380
2848.46 4390
2848.96 4590
2849.47 4357
2849.97 4617
2850.47 4733
2850.98 4760
2851.48 4393
2851.98 4451
2852.49 4339
2852.99 4335
2853.50 4303
2854.00 4159
2854.50 4020
2855.01 3920
2855.51 3858
2856.01 3812
2856.52 3786
2857.02 3724
2857.53 3900
2858.03 3892
2858.53 3727
2859.04 3713
2859.54 3827
2860.05 3978
2860.55 4071
2861.06 3992
2861.56 3987
2862.06 3760
2862.57 3691
2863.07 3735
2863.58 3812
2864.08 3750
2864.59 3776
2865.09 3915
2865.60 3693
2866.10 3800
2866.61 3687
2867.11 3641
2867.62 3827
2868.12 3784
2868.63 3582
2869.13 3920
2869.64 3899
2870.14 3771
2870.65 3636
2871.15 3736
2871.66 3960
2872.16 3964
2872.67 3920
2873.17 3943
2873.68 3919
2874.18 3925
2874.69 3970
2875.20 3936
2875.70 4062
2876.21 3871
2876.71 3776
2877.22 4151
2877.72 4124
2878.23 4138
2878.74 4033
2879.24 4115
2879.75 4351
2880.25 4301
2880.76 4138
2881.27 3981
2881.77 4105
2882.28 4462
2882.79 4432
2883.29 4434
2883.80 4221
2884.30 4051
2884.81 4177
2885.32 4215
2885.82 4403
2886.33 4357
2886.84 4461
2887.34 4409
2887.85 4300
2888.36 4308
2888.86 4316
2889.37 4421
2889.88 4520
2890.38 4883
2890.89 4741
2891.40 4879
2891.91 4724
2892.41 4623
2892.92 4640
2893.43 4459
2893.93 4468
2894.44 4303
2894.95 4414
2895.46 4635
2895.96 4758
2896.47 5021
2896.98 5010
2897.49 5241
2897.99 5123
2898.50 5107
2899.01 5041
2899.52 5040
2900.03 5199
2900.53 5132
2901.04 5073
2901.55 4815
2902.06 4754
2902.56 4594
2903.07 4747
2903.58 4771
2904.09 4885
2904.60 4869
2905.11 5094
2905.61 5028
2906.12 5010
2906.63 5063
2907.14 4920
2907.65 4828
2908.16 4870
2908.66 4857
2909.17 4881
2909.68 4631
2910.19 4343
2910.70 4366
2911.21 4348
2911.72 4307
2912.23 4234
2912.73 4049
2913.24 4071
2913.75 4267
2914.26 4125
2914.77 4168
2915.28 4045
2915.79 4145
2916.30 4356
2916.81 4183
2917.32 4112
2917.83 4081
2918.33 4082
2918.84 4177
2919.35 4119
2919.86 4106
2920.37 4322
2920.88 4334
2921.39 4131
2921.90 4182
2922.41 4084
2922.92 4172
2923.43 4145
2923.94 4174
2924.45 4428
2924.96 4357
2925.47 4486
2925.98 4672
2926.49 4564
2927.00 4406
2927.51 4489
2928.02 4418
2928.53 4507
2929.04 4577
2929.55 4681
2930.06 4624
2930.57 4616
2931.08 4338
2931.59 4418
2932.11 4206
2932.62 4076
2933.13 3979
2933.64 3960
2934.15 3859
2934.66 3871
2935.17 4124
2935.68 4037
2936.19 4190
2936.70 4116
2937.21 4170
2937.72 4179
2938.24 4384
2938.75 4520
2939.26 4324
2939.77 4401
2940.28 4277
2940.79 4162
2941.30 4353
2941.81 4376
2942.33 4696
2942.84 4554
2943.35 4186
2943.86 4411
2944.37 4484
2944.88 4442
2945.40 4876
2945.91 4679
2946.42 4842
2946.93 5249
2947.44 5327
2947.96 5614
2948.47 5786
2948.98 6016
2949.49 6434
2950.00 6153
2950.52 6272
2951.03 5785
2951.54 5449
2952.05 5336
2952.57 5213
2953.08 4883
2953.59 4604
2954.10 4621
2954.62 4442
2955.13 4377
2955.64 4142
2956.15 4099
2956.67 4327
2957.18 3976
2957.69 4050
2958.20 3957
2958.72 3998
2959.23 4375
2959.74 4111
2960.26 4089
2960.77 4121
2961.28 4120
2961.80 4017
2962.31 4059
2962.82 4120
2963.34 4208
2963.85 4226
2964.36 4172
2964.88 4446
2965.39 4679
2965.90 4801
2966.42 4595
2966.93 4484
2967.44 4484
2967.96 4532
2968.47 4422
2968.98 4201
2969.50 4261
2970.01 4483
2970.53 4472
2971.04 4379
2971.55 4398
2972.07 4205
2972.58 4195
2973.10 4485
2973.61 4394
2974.12 4588
2974.64 4622
2975.15 4426
2975.67 4434
2976.18 4548
2976.70 4555
2977.21 4245
2977.73 4393
2978.24 4330
2978.75 4414
2979.27 4329
2979.78 4199
2980.30 4134
2980.81 4454
2981.33 4376
2981.84 4190
2982.36 4333
2982.87 4335
2983.39 4259
2983.90 4155
2984.42 4459
2984.93 4413
2985.45 4460
2985.96 4233
2986.48 4526
2987.00 4723
2987.51 4985
2988.03 4971
2988.54 4748
2989.06 5101
2989.57 5429
2990.09 5194
2990.60 5381
2991.12 5618
2991.64 5322
2992.15 5353
2992.67 5434
2993.18 5576
2993.70 5663
2994.21 5525
2994.73 5703
2995.25 5809
2995.76 5994
2996.28 6097
2996.80 5922
2997.31 6076
2997.83 6215
2998.34 6173
2998.86 6254
2999.38 6158
2999.89 6512
3000.41 6723
3000.93 6795
3001.44 6588
3001.96 6555
3002.48 6743
3002.99 6345
3003.51 6721
3004.03 6646
3004.54 7069
3005.06 7458
3005.58 7682
3006.09 8452
3006.61 9053
3007.13 9661
3007.65 9720
3008.16 9830
3008.68 10067
3009.20 10066
3009.71 9462
3010.23 8463
3010.75 8116
3011.27 7417
3011.78 7045
3012.30 5998
3012.82 5680
3013.34 5617
3013.85 5257
3014.37 5165
3014.89 5175
3015.41 5029
3015.93 5190
3016.44 4972
3016.96 5099
3017.48 4937
3018.00 4733
3018.52 5042
3019.03 5275
3019.55 5123
3020.07 5150
3020.59 5021
3021.11 5378
3021.63 5408
3022.14 5445
3022.66 5071
3023.18 5348
3023.70 5235
3024.22 5316
3024.74 5554
3025.25 5078
3025.77 5188
3026.29 4970
3026.81 4941
3027.33 5108
3027.85 4963
3028.37 4897
3028.89 5033
3029.41 4983
3029.92 4739
3030.44 4753
3030.96 4699
3031.48 4627
3032.00 4651
3032.52 4500
3033.04 4659
3033.56 4789
3034.08 4900
3034.60 4964
3035.12 4770
3035.64 4907
3036.16 4955
3036.68 4772
3037.20 4798
3037.72 4766
3038.24 4640
3038.76 4519
3039.28 4703
3039.80 4776
3040.32 4724
3040.84 4677
3041.36 4623
3041.88 4518
3042.40 4532
3042.92 4660
3043.44 4377
3043.96 4485
3044.48 4406
3045.00 4131
3045.52 4267
3046.04 4082
3046.56 4154
3047.08 4427
3047.60 4306
3048.12 4280
3048.64 4343
3049.16 4074
3049.68 4079
3050.20 4253
3050.72 4351
3051.24 4495
3051.77 4444
3052.29 4496
3052.81 4397
3053.33 4451
3053.85 4439
3054.37 4348
3054.89 4284
3055.41 4315
3055.93 4198
3056.46 4154
3056.98 4134
3057.50 4144
3058.02 4374
3058.54 4288
3059.06 4241
3059.58 4343
3060.11 4121
3060.63 4005
3061.15 4115
3061.67 4014
3062.19 4073
3062.71 4006
3063.24 4183
3063.76 4341
3064.28 4178
3064.80 4239
3065.32 4286
3065.85 4085
3066.37 4368
3066.89 4501
3067.41 4352
3067.94 4560
3068.46 4665
3068.98 4463
3069.50 4587
3070.03 4679
3070.55 4728
3071.07 4704
3071.59 4784
3072.12 4459
3072.64 4343
3073.16 4422
3073.68 4464
3074.21 4541
3074.73 4499
3075.25 4440
3075.78 4519
3076.30 4420
3076.82 4623
3077.34 4413
3077.87 4324
3078.39 4606
3078.91 4683
3079.44 4829
3079.96 4970
3080.48 4981
3081.01 5141
3081.53 5303
3082.05 5806
3082.58 5478
3083.10 5605
3083.63 5975
3084.15 6012
3084.67 5736
3085.20 5780
3085.72 5672
3086.24 5529
3086.77 5674
3087.29 5501
3087.82 5315
3088.34 5245
3088.86 5284
3089.39 5295
3089.91 5114
3090.44 4988
3090.96 5106
3091.49 5168
3092.01 5312
3092.53 5075
3093.06 5066
3093.58 5141
3094.11 5195
3094.63 5290
3095.16 5378
3095.68 5344
3096.21 5312
3096.73 5082
3097.26 5247
3097.78 5550
3098.31 5707
3098.83 5564
3099.36 5805
3099.88 5692
3100.41 5694
3100.93 6023
3101.46 6545
3101.98 7322
3102.51 8189
3103.03 9241
3103.56 10403
3104.08 11993
3104.61 12720
3105.13 13937
3105.66 14912
3106.18 15422
3106.71 15846
3107.24 15366
3107.76 14498
3108.29 13545
3108.81 12064
3109.34 10654
3109.86 9298
3110.39 8106
3110.92 7185
3111.44 6444
3111.97 5886
3112.49 6012
3113.02 6020
3113.55 6037
3114.07 5841
3114.60 5677
3115.12 5901
3115.65 5771
3116.18 5638
3116.70 5246
3117.23 4864
3117.76 5065
3118.28 5236
3118.81 4857
3119.34 4946
3119.86 5078
3120.39 5066
3120.92 4697
3121.44 4936
3121.97 4986
3122.50 5137
3123.02 5498
3123.55 5771
3124.08 5694
3124.61 5408
3125.13 5752
3125.66 5632
3126.19 5179
3126.72 5176
3127.24 5067
3127.77 5025
3128.30 4760
3128.82 4731
3129.35 4689
3129.88 4623
3130.41 4533
3130.93 4512
3131.46 4500
3131.99 4413
3132.52 4543
3133.05 4578
3133.57 4656
3134.10 4489
3134.63 4667
3135.16 4485
3135.69 4339
3136.21 4555
3136.74 4491
3137.27 4497
3137.80 4505
3138.33 4594
3138.85 4565
3139.38 4414
3139.91 4301
3140.44 4478
3140.97 4513
3141.50 4252
3142.03 4654
3142.55 4402
3143.08 4317
3143.61 4309
3144.14 3939
3144.67 4081
3145.20 4355
3145.73 4386
3146.26 4494
3146.79 4497
3147.31 4561
3147.84 4624
3148.37 4989
3148.90 5122
3149.43 4960
3149.96 5130
3150.49 5421
3151.02 5432
3151.55 5304
3152.08 5494
3152.61 5319
3153.14 5402
3153.67 5140
3154.20 5029
3154.73 4812
3155.25 4915
3155.78 4947
3156.31 4955
3156.84 4777
3157.37 4889
3157.90 4655
3158.43 4779
3158.96 5187
3159.49 4901
3160.02 4837
3160.55 4855
3161.08 5010
3161.61 4914
3162.14 4909
3162.68 4834
3163.21 4863
3163.74 5021
3164.27 4935
3164.80 4669
3165.33 4673
3165.86 4400
3166.39 4620
3166.92 4663
3167.45 4610
3167.98 4615
3168.51 4500
3169.04 4329
3169.57 4312
3170.10 4282
3170.64 4320
3171.17 4228
3171.70 4263
3172.23 4355
3172.76 4311
3173.29 4206
3173.82 4103
3174.35 4139
3174.88 4060
3175.42 4370
3175.95 4365
3176.48 4430
3177.01 4515
3177.54 4622
3178.07 4565
3178.61 4127
3179.14 4472
3179.67 4638
3180.20 4673
3180.73 4508
3181.26 4401
3181.80 4396
3182.33 4371
3182.86 4456
3183.39 4434
3183.92 4448
3184.46 4441
3184.99 4606
3185.52 4336
3186.05 4316
3186.59 4283
3187.12 4109
3187.65 4416
3188.18 4340
3188.72 4218
3189.25 4202
3189.78 4160
3190.31 4201
3190.85 4422
3191.38 4203
3191.91 4272
3192.44 4523
3192.98 4391
3193.51 4154
3194.04 4032
3194.58 4246
3195.11 4381
3195.64 4298
3196.17 4179
3196.71 4254
3197.24 4423
3197.77 4278
3198.31 4297
3198.84 4367
3199.37 4305
3199.91 4414
3200.44 4521
3200.98 4555
3201.51 4574
3202.04 4513
3202.58 4460
3203.11 4768
3203.64 4753
3204.18 4949
3204.71 4900
3205.24 4862
3205.78 5199
3206.31 5131
3206.85 5139
3207.38 4944
3207.91 4803
3208.45 4743
3208.98 4712
3209.52 5013
3210.05 5362
3210.59 5512
3211.12 5818
3211.65 6087
3212.19 6181
3212.72 5956
3213.26 6278
3213.79 6437
3214.33 6252
3214.86 6260
3215.40 6338
3215.93 6256
3216.47 6130
3217.00 5890
3217.54 5810
3218.07 5800
3218.61 5324
3219.14 5182
3219.68 5035
3220.21 5253
3220.75 5087
3221.28 5366
3221.82 5189
3222.35 5287
3222.89 5231
3223.42 5244
3223.96 5340
3224.49 5433
3225.03 5461
3225.57 5367
3226.10 5653
3226.64 5922
3227.17 6131
3227.71 6115
3228.24 6049
3228.78 6144
3229.32 5876
3229.85 5702
3230.39 5615
3230.92 5631
3231.46 5522
3232.00 5353
3232.53 5476
3233.07 5561
3233.60 5255
3234.14 5388
3234.68 5432
3235.21 5160
3235.75 5299
3236.29 5226
3236.82 5265
3237.36 5541
3237.90 5548
3238.43 5624
3238.97 5673
3239.51 5920
3240.04 6201
3240.58 6449
3241.12 6318
3241.65 6458
3242.19 6406
3242.73 6285
3243.26 6266
3243.80 6373
3244.34 6052
3244.88 6009
3245.41 6017
3245.95 6029
3246.49 5672
3247.02 5610
3247.56 5583
3248.10 5400
3248.64 5533
3249.17 5241
3249.71 5552
3250.25 5637
3250.79 5913
3251.33 5860
3251.86 5768
3252.40 5593
3252.94 5790
3253.48 5863
3254.01 5872
3254.55 5938
3255.09 5670
3255.63 5739
3256.17 5870
3256.70 5978
3257.24 6096
3257.78 6186
3258.32 6123
3258.86 6078
3259.40 6271
3259.93 6410
3260.47 6947
3261.01 7049
3261.55 7162
3262.09 7681
3262.63 7870
3263.17 8454
3263.70 8830
3264.24 9357
3264.78 10369
3265.32 10694
3265.86 11789
3266.40 12824
3266.94 13505
3267.48 13952
3268.02 14981
3268.56 16124
3269.09 16217
3269.63 16490
3270.17 17548
3270.71 17766
3271.25 16906
3271.79 15562
3272.33 14559
3272.87 12589
3273.41 11411
3273.95 10146
3274.49 9175
3275.03 8247
3275.57 7944
3276.11 7290
3276.65 7064
3277.19 7141
3277.73 6969
3278.27 6792
3278.81 6920
3279.35 7076
3279.89 6990
3280.43 7347
3280.97 7279
3281.51 6762
3282.05 7267
3282.59 7163
3283.13 7410
3283.67 7321
3284.21 7024
3284.75 7340
3285.29 7466
3285.83 7386
3286.37 7473
3286.91 7355
3287.45 7346
3287.99 7800
3288.53 7896
3289.08 7727
3289.62 8136
3290.16 7837
3290.70 7891
3291.24 8183
3291.78 8134
3292.32 8009
3292.86 7782
3293.40 7855
3293.95 8357
3294.49 8062
3295.03 8524
3295.57 9260
3296.11 9422
3296.65 10011
3297.19 10665
3297.73 10921
3298.28 11427
3298.82 11873
3299.36 12141
3299.90 11666
3300.44 11289
3300.99 10711
3301.53 10058
3302.07 9409
3302.61 8962
3303.15 8566
3303.69 8640
3304.24 8090
3304.78 7655
3305.32 7651
3305.86 7249
3306.41 7210
3306.95 7013
3307.49 6955
3308.03 7156
3308.58 6702
3309.12 6789
3309.66 6857
3310.20 6592
3310.75 6497
3311.29 6755
3311.83 6688
3312.37 6368
3312.92 6378
3313.46 6402
3314.00 6558
3314.54 6358
3315.09 6260
3315.63 6437
3316.17 6563
3316.72 6565
3317.26 6817
3317.80 7073
3318.35 7313
3318.89 7516
3319.43 7707
3319.98 8144
3320.52 8156
3321.06 8455
3321.61 8859
3322.15 8833
3322.69 9363
3323.24 9912
3323.78 9509
3324.33 9689
3324.87 9664
3325.41 9723
3325.96 9652
3326.50 9409
3327.04 9416
3327.59 9576
3328.13 8805
3328.68 8758
3329.22 8452
3329.76 8542
3330.31 8697
3330.85 8582
3331.40 8379
3331.94 8487
3332.49 9158
3333.03 10595
3333.58 11890
3334.12 14421
3334.66 17682
3335.21 21691
3335.75 27009
3336.30 31756
3336.84 36148
3337.39 40899
3337.93 44001
3338.48 46429
3339.02 47555
3339.57 48251
3340.11 47932
3340.66 46875
3341.20 44722
3341.75 42081
3342.29 37979
3342.84 32962
3343.38 28584
3343.93 23206
3344.47 19117
3345.02 16289
3345.57 13435
3346.11 11421
3346.66 10331
3347.20 9468
3347.75 8970
3348.29 8903
3348.84 8597
3349.38 8218
3349.93 8272
3350.48 7975
3351.02 8006
3351.57 7959
3352.11 7706
3352.66 7886
3353.21 7776
3353.75 7723
3354.30 7931
3354.84 7857
3355.39 7964
3355.94 7793
3356.48 7392
3357.03 7292
3357.58 6843
3358.12 6774
3358.67 6653
3359.22 6397
3359.76 6381
3360.31 6467
3360.86 6164
3361.40 6254
3361.95 6236
3362.50 6266
3363.04 6228
3363.59 6385
3364.14 6581
3364.68 6756
3365.23 6618
3365.78 6590
3366.33 7004
3366.87 6981
3367.42 6780
3367.97 6607
3368.51 6576
3369.06 6941
3369.61 6867
3370.16 6679
3370.70 6418
3371.25 6365
3371.80 6578
3372.35 6544
3372.90 6446
3373.44 6736
3373.99 6937
3374.54 7299
3375.09 7372
3375.63 8019
3376.18 8658
3376.73 9016
3377.28 9076
3377.83 8922
3378.37 8903
3378.92 8305
3379.47 7956
3380.02 7740
3380.57 7245
3381.12 6846
3381.66 6416
3382.21 6155
3382.76 6042
3383.31 5916
3383.86 5621
3384.41 5384
3384.96 5535
3385.50 5373
3386.05 5276
3386.60 5193
3387.15 5167
3387.70 5353
3388.25 5253
3388.80 5106
3389.35 4928
3389.90 4891
3390.44 4836
3390.99 4811
3391.54 4617
3392.09 4403
3392.64 4799
3393.19 4889
3393.74 4859
3394.29 5010
3394.84 5015
3395.39 4705
3395.94 4738
3396.49 4866
3397.04 4995
3397.59 5116
3398.14 5065
3398.69 4831
3399.24 4913
3399.79 4958
3400.34 4903
3400.89 4822
3401.44 4913
3401.99 4964
3402.54 5158
3403.09 4810
3403.64 4859
3404.19 5001
3404.74 4924
3405.29 4834
3405.84 4783
3406.39 4575
3406.94 4804
3407.49 4717
3408.04 4604
3408.59 4506
3409.14 4484
3409.69 4596
3410.24 4412
3410.79 4379
3411.34 4552
3411.89 4686
3412.45 5008
3413.00 4878
3413.55 4915
3414.10 5180
3414.65 5329
3415.20 5101
3415.75 5189
3416.30 5167
3416.85 5316
3417.41 5331
3417.96 5150
3418.51 5129
3419.06 5310
3419.61 5055
3420.16 4980
3420.71 4595
3421.27 4625
3421.82 4538
3422.37 4530
3422.92 4554
3423.47 4429
3424.02 4541
3424.58 4710
3425.13 4683
3425.68 4995
3426.23 5420
3426.78 5272
3427.34 5085
3427.89 5281
3428.44 5355
3428.99 5228
3429.55 5126
3430.10 5229
3430.65 4869
3431.20 4510
3431.76 4499
3432.31 4560
3432.86 4612
3433.41 4495
3433.97 4311
3434.52 4454
3435.07 4508
3435.62 4474
3436.18 4439
3436.73 4416
3437.28 4272
3437.84 4127
3438.39 4526
3438.94 4424
3439.49 4365
3440.05 4638
3440.60 4481
3441.15 4692
3441.71 4889
3442.26 4817
3442.81 4896
3443.37 5162
3443.92 4872
3444.47 4775
3445.03 4614
3445.58 4933
3446.13 4959
3446.69 4673
3447.24 4498
3447.80 4416
3448.35 4433
3448.90 4444
3449.46 4362
3450.01 4374
3450.57 4041
3451.12 4282
3451.67 4328
3452.23 4118
3452.78 4254
3453.34 4231
3453.89 4049
3454.44 3992
3455.00 3965
3455.55 4079
3456.11 4095
3456.66 4035
3457.22 4143
3457.77 3986
3458.33 3984
3458.88 4110
3459.43 3971
3459.99 4067
3460.54 4284
3461.10 4403
3461.65 4045
3462.21 3998
3462.76 4319
3463.32 4235
3463.87 4180
3464.43 4235
3464.98 4358
3465.54 4410
3466.09 4117
3466.65 3956
3467.21 4209
3467.76 4198
3468.32 4270
3468.87 4287
3469.43 4245
3469.98 4570
3470.54 4536
3471.09 4441
3471.65 4588
3472.20 4725
3472.76 4615
3473.32 4669
3473.87 4806
3474.43 4856
3474.98 4719
3475.54 4562
3476.10 4493
3476.65 4491
3477.21 4461
3477.76 4976
3478.32 4811
3478.88 4801
3479.43 5073
3479.99 5122
3480.55 5112
3481.10 5344
3481.66 5483
3482.22 5522
3482.77 5875
3483.33 5984
3483.89 5969
3484.44 5845
3485.00 5609
3485.56 5612
3486.11 5694
3486.67 5646
3487.23 5485
3487.78 5389
3488.34 5613
3488.90 5605
3489.45 5570
3490.01 6029
3490.57 5717
3491.13 6004
3491.68 6858
3492.24 7695
3492.80 8369
3493.35 8897
3493.91 9357
3494.47 10076
3495.03 10861
3495.58 11435
3496.14 11028
3496.70 10908
3497.26 10750
3497.82 10190
3498.37 10147
3498.93 10192
3499.49 9940
3500.05 10261
3500.61 10449
3501.16 10833
3501.72 11168
3502.28 11924
3502.84 12197
3503.40 12056
3503.95 11731
3504.51 11256
3505.07 10896
3505.63 10583
3506.19 9971
3506.75 9738
3507.30 10038
3507.86 9568
3508.42 9571
3508.98 9241
3509.54 9175
3510.10 9226
3510.66 8860
3511.22 8808
3511.77 8337
3512.33 7931
3512.89 7396
3513.45 7184
3514.01 6996
3514.57 6394
3515.13 6046
3515.69 5654
3516.25 5416
3516.81 5076
3517.37 5232
3517.92 5027
3518.48 4819
3519.04 4977
3519.60 5208
3520.16 4930
3520.72 5036
3521.28 5055
3521.84 4909
3522.40 4992
3522.96 4766
3523.52 4844
3524.08 4915
3524.64 4812
3525.20 5012
3525.76 5031
3526.32 5018
3526.88 4753
3527.44 4847
3528.00 4613
3528.56 4997
3529.12 4579
3529.68 4698
3530.24 4679
3530.80 4567
3531.36 4507
3531.92 4310
3532.48 4349
3533.04 4395
3533.60 4228
3534.17 4362
3534.73 4262
3535.29 4388
3535.85 4539
3536.41 4587
3536.97 4408
3537.53 4460
3538.09 4525
3538.65 4612
3539.21 4582
3539.77 4795
3540.34 4880
3540.90 4644
3541.46 4651
3542.02 4597
3542.58 4699
3543.14 4713
3543.70 4593
3544.26 4314
3544.83 4470
3545.39 4594
3545.95 4662
3546.51 4494
3547.07 4491
3547.63 4543
3548.20 4523
3548.76 4260
3549.32 4184
3549.88 4251
3550.44 4303
3551.01 4309
3551.57 4095
3552.13 3985
3552.69 4120
3553.25 3930
3553.82 3714
3554.38 3747
3554.94 3841
3555.50 3631
3556.07 3477
3556.63 3716
3557.19 3661
3557.75 3841
3558.32 3690
3558.88 3828
3559.44 3897
3560.00 3890
3560.57 4152
3561.13 3910
3561.69 3756
3562.26 4128
3562.82 4284
3563.38 4075
3563.94 4072
3564.51 4172
3565.07 4204
3565.63 4175
3566.20 4295
3566.76 4060
3567.32 4316
3567.89 4120
3568.45 4052
3569.01 4051
3569.58 3892
3570.14 3955
3570.70 4058
3571.27 3862
3571.83 3823
3572.39 3726
3572.96 3691
3573.52 3933
3574.09 3854
3574.65 3697
3575.21 3785
3575.78 3934
3576.34 3894
3576.91 4008
3577.47 4168
3578.03 4072
3578.60 3907
3579.16 4081
3579.73 4145
3580.29 4298
3580.86 4233
3581.42 4317
3581.98 3817
3582.55 3838
3583.11 4070
3583.68 3980
3584.24 3935
3584.81 3912
3585.37 3806
3585.94 3755
3586.50 3786
3587.07 3806
3587.63 4020
3588.20 3733
3588.76 3699
3589.33 3825
3589.89 3895
3590.46 4017
3591.02 3879
3591.59 3700
3592.15 3742
3592.72 4023
3593.28 4024
3593.85 4178
3594.41 4161
3594.98 4112
3595.54 3797
3596.11 3897
3596.68 3848
3597.24 3804
3597.81 4106
3598.37 3994
3598.94 4002
3599.50 3756
3600.07 3846
3600.64 3878
3601.20 3816
3601.77 3780
3602.33 3929
3602.90 4017
3603.47 3947
3604.03 3811
3604.60 3765
3605.16 3778
3605.73 3874
3606.30 3849
3606.86 3702
3607.43 3708
3608.00 3716
3608.56 3569
3609.13 3394
3609.70 3703
3610.26 3757
3610.83 3672
3611.40 3488
3611.96 3481
3612.53 3510
3613.10 3447
3613.66 3560
3614.23 3421
3614.80 3403
3615.36 3408
3615.93 3355
3616.50 3755
3617.07 3681
3617.63 3600
3618.20 3733
3618.77 4219
3619.34 4191
3619.90 4244
3620.47 4502
3621.04 4874
3621.61 4899
3622.17 4961
3622.74 4800
3623.31 4758
3623.88 4738
3624.44 4501
3625.01 4208
3625.58 4148
3626.15 4073
3626.72 3987
3627.28 3912
3627.85 3765
3628.42 3494
3628.99 3418
3629.56 3556
3630.12 3510
3630.69 3390
3631.26 3546
3631.83 3478
3632.40 3765
3632.97 3589
3633.53 3508
3634.10 3590
3634.67 3528
3635.24 3650
3635.81 3598
3636.38 3591
3636.95 3600
3637.52 3690
3638.08 3702
3638.65 3627
3639.22 3628
3639.79 3735
3640.36 4096
3640.93 4062
3641.50 4319
3642.07 4539
3642.64 4746
3643.21 4766
3643.78 5101
3644.34 5134
3644.91 5354
3645.48 5558
3646.05 5572
3646.62 5190
3647.19 5325
3647.76 4891
3648.33 4765
3648.90 4570
3649.47 4450
3650.04 4417
3650.61 4349
3651.18 4169
3651.75 4156
3652.32 4009
3652.89 4269
3653.46 4338
3654.03 4309
3654.60 4511
3655.17 4513
3655.74 4640
3656.31 4551
3656.88 4574
3657.45 4510
3658.02 4543
3658.59 4640
3659.16 4550
3659.73 4719
3660.30 4803
3660.87 4540
3661.45 4782
3662.02 5059
3662.59 4623
3663.16 4911
3663.73 4799
3664.30 4633
3664.87 4558
3665.44 4623
3666.01 4594
3666.58 4564
3667.15 4922
3667.73 5308
3668.30 4912
3668.87 4538
3669.44 4672
3670.01 4725
3670.58 4763
3671.15 4753
3671.73 4581
3672.30 4586
3672.87 4203
3673.44 4251
3674.01 3884
3674.58 3941
3675.16 4135
3675.73 4436
3676.30 4485
3676.87 4716
3677.44 4588
3678.01 4453
3678.59 4507
3679.16 4721
3679.73 4891
3680.30 4580
3680.88 4681
3681.45 4655
3682.02 4393
3682.59 4260
3683.16 4106
3683.74 4028
3684.31 4085
3684.88 3903
3685.45 3955
3686.03 3935
3686.60 3692
3687.17 3925
3687.74 3896
3688.32 4005
3688.89 3956
3689.46 4050
3690.04 4180
3690.61 4447
3691.18 4521
3691.76 4604
3692.33 4845
3692.90 4874
3693.47 4825
3694.05 4864
3694.62 4953
3695.19 4797
3695.77 4480
3696.34 4482
3696.91 4115
3697.49 4295
3698.06 4192
3698.64 3997
3699.21 3785
3699.78 3827
3700.36 3895
3700.93 3918
3701.50 4138
3702.08 4085
3702.65 3824
3703.23 4128
3703.80 4283
3704.37 4134
3704.95 4178
3705.52 4123
3706.10 3917
3706.67 3923
3707.24 3959
3707.82 4099
3708.39 3975
3708.97 4252
3709.54 4224
3710.12 4306
3710.69 4276
3711.27 4239
3711.84 4229
3712.41 4108
3712.99 4002
3713.56 4202
3714.14 4372
3714.71 4162
3715.29 3930
3715.86 4036
3716.44 3906
3717.01 3770
3717.59 3899
3718.16 3823
3718.74 3691
3719.31 3680
3719.89 3887
3720.46 3721
3721.04 3686
3721.61 3786
3722.19 3665
3722.77 3699
3723.34 3625
3723.92 3781
3724.49 3806
3725.07 3709
3725.64 3777
3726.22 3666
3726.79 3595
3727.37 3568
3727.95 3688
3728.52 3613
3729.10 3684
3729.67 3586
3730.25 3537
3730.83 3613
3731.40 3706
3731.98 3565
3732.56 3821
3733.13 3953
3733.71 3758
3734.28 3891
3734.86 4023
3735.44 4184
3736.01 4121
3736.59 4124
3737.17 3994
3737.74 4060
3738.32 3835
3738.90 3868
3739.47 3845
3740.05 3781
3740.63 3852
3741.20 3844
3741.78 3974
3742.36 3707
3742.93 3448
3743.51 3594
3744.09 3667
3744.67 3704
3745.24 3689
3745.82 3447
3746.40 3731
3746.97 3689
3747.55 3671
3748.13 3460
3748.71 3481
3749.28 3427
3749.86 3466
3750.44 3492
3751.02 3587
3751.59 3519
3752.17 3471
3752.75 3532
3753.33 3478
3753.91 3527
3754.48 3616
3755.06 3633
3755.64 3703
3756.22 3497
3756.80 3443
3757.37 3549
3757.95 3408
3758.53 3198
3759.11 3212
3759.69 3349
3760.27 3313
3760.84 3362
3761.42 3398
3762.00 3423
3762.58 3515
3763.16 3756
3763.74 3736
3764.31 3672
3764.89 3632
3765.47 4010
3766.05 3699
3766.63 3503
3767.21 3600
3767.79 3564
3768.37 3515
3768.95 3538
3769.52 3601
3770.10 3437
3770.68 3479
3771.26 3467
3771.84 3491
3772.42 3680
3773.00 3763
3773.58 3688
3774.16 3678
3774.74 3752
3775.32 3771
3775.90 3682
3776.48 3606
3777.06 3526
3777.64 3681
3778.22 3555
3778.80 3533
3779.38 3560
3779.96 3409
3780.54 3562
3781.12 3675
3781.70 3543
3782.28 3439
3782.86 3343
3783.44 3499
3784.02 3575
3784.60 3708
3785.18 3504
3785.76 3440
3786.34 3600
3786.92 3693
3787.50 3646
3788.08 3511
3788.66 3553
3789.24 3611
3789.82 3508
3790.40 3516
3790.98 3489
3791.56 3714
3792.14 3600
3792.72 3433
3793.30 3431
3793.89 3577
3794.47 3540
3795.05 3653
3795.63 3472
3796.21 3676
3796.79 3679
3797.37 3731
3797.95 3577
3798.53 3626
3799.12 3831
3799.70 3855
3800.28 3721
3800.86 3807
3801.44 3926
3802.02 3865
3802.60 3897
3803.19 3821
3803.77 4003
3804.35 4204
3804.93 4344
3805.51 4611
3806.10 4603
3806.68 4389
3807.26 4163
3807.84 4553
3808.42 4547
3809.01 4067
3809.59 4383
3810.17 4215
3810.75 4320
3811.33 4462
3811.92 4660
3812.50 4556
3813.08 4581
3813.66 4832
3814.25 4762
3814.83 4676
3815.41 4744
3815.99 4811
3816.58 4963
3817.16 5433
3817.74 5290
3818.32 5311
3818.91 5412
3819.49 5459
3820.07 5369
3820.66 5122
3821.24 4597
3821.82 4203
3822.41 4302
3822.99 4303
3823.57 3952
3824.16 3724
3824.74 3760
3825.32 3735
3825.91 3788
3826.49 3743
3827.07 3587
3827.66 3397
3828.24 3937
3828.82 3617
3829.41 3501
3829.99 3764
3830.57 3541
3831.16 3618
3831.74 3561
3832.33 3461
3832.91 3476
3833.49 3476
3834.08 3392
3834.66 3550
3835.25 3554
3835.83 3750
3836.41 3652
3837.00 3656
3837.58 3662
3838.17 3704
3838.75 3537
3839.34 3686
3839.92 3387
3840.50 3324
3841.09 3477
3841.67 3602
3842.26 3443
3842.84 3363
3843.43 3287
3844.01 3298
3844.60 3320
3845.18 3144
3845.77 3117
3846.35 3374
3846.94 3282
3847.52 3240
3848.11 3088
3848.69 3165
3849.28 3333
3849.86 3214
3850.45 3180
3851.03 3347
3851.62 3182
3852.20 3094
3852.79 3171
3853.37 3273
3853.96 3215
3854.55 3143
3855.13 3404
3855.72 3318
3856.30 3107
3856.89 3291
3857.47 3226
3858.06 3324
3858.65 3360
3859.23 3248
3859.82 3221
3860.40 3325
3860.99 3435
3861.58 3671
3862.16 3656
3862.75 3873
3863.33 3859
3863.92 3899
3864.51 3991
3865.09 4013
3865.68 4023
3866.27 4243
3866.85 4190
3867.44 3861
3868.03 4054
3868.61 4105
3869.20 3960
3869.79 3938
3870.37 3720
3870.96 3647
3871.55 3524
3872.13 3615
3872.72 3614
3873.31 3586
3873.89 3693
3874.48 3517
3875.07 3456
3875.66 3482
3876.24 3634
3876.83 3821
3877.42 3742
3878.00 3723
3878.59 3589
3879.18 3503
3879.77 3468
3880.35 3504
3880.94 3363
3881.53 3590
3882.12 3480
3882.70 3255
3883.29 3380
3883.88 3206
3884.47 3371
3885.06 3356
3885.64 3258
3886.23 3243
3886.82 3131
3887.41 3183
3888.00 3348
3888.58 3403
3889.17 3449
3889.76 3399
3890.35 3366
3890.94 3446
3891.53 3418
3892.11 3436
3892.70 3436
3893.29 3628
3893.88 3843
3894.47 3720
3895.06 3815
3895.65 3768
3896.23 3630
3896.82 3815
3897.41 3799
3898.00 3589
3898.59 3462
3899.18 3456
3899.77 3572
3900.36 3676
3900.95 3567
3901.53 3518
3902.12 3272
3902.71 3437
3903.30 3632
3903.89 3759
3904.48 3693
3905.07 3673
3905.66 3630
3906.25 3571
3906.84 3640
3907.43 3422
3908.02 3463
3908.61 3765
3909.20 3867
3909.79 3734
3910.38 3659
3910.97 3938
3911.56 3631
3912.15 3586
3912.74 3365
3913.33 3365
3913.92 3593
3914.51 3433
3915.10 3361
3915.69 3335
3916.28 3359
3916.87 3472
3917.46 3463
3918.05 3326
3918.64 3306
3919.23 3286
3919.82 3214
3920.41 3311
3921.00 3449
3921.59 3462
3922.18 3429
3922.77 3406
3923.36 3383
3923.95 3484
3924.55 3232
3925.14 3355
3925.73 3312
3926.32 2992
3926.91 3285
3927.50 3297
3928.09 3260
3928.68 3339
3929.27 3241
3929.87 3213
3930.46 3257
3931.05 3253
3931.64 3289
3932.23 3147
3932.82 3274
3933.41 3129
3934.01 3160
3934.60 3330
3935.19 3097
3935.78 2952
3936.37 3033
3936.96 2999
3937.56 2948
3938.15 2839
3938.74 2823
3939.33 3065
3939.92 2986
3940.52 2861
3941.11 3031
3941.70 3019
3942.29 2965
3942.88 3118
3943.48 3154
3944.07 3172
3944.66 3338
3945.25 3322
3945.85 3430
3946.44 3389
3947.03 3370
3947.62 3438
3948.22 3298
3948.81 3349
3949.40 3368
3949.99 3233
3950.59 3216
3951.18 3251
3951.77 3253
3952.37 3396
3952.96 3372
3953.55 3106
3954.15 3261
3954.74 3214
3955.33 3197
3955.93 3348
3956.52 3287
3957.11 3288
3957.71 3249
3958.30 3391
3958.89 3402
3959.49 3335
3960.08 3397
3960.67 3450
3961.27 3629
3961.86 3610
3962.45 3579
3963.05 3699
3963.64 3555
3964.23 3455
3964.83 3474
3965.42 3229
3966.02 3359
3966.61 3404
3967.20 3463
3967.80 3548
3968.39 3604
3968.99 3472
3969.58 3526
3970.18 3567
3970.77 3620
3971.36 3675
3971.96 3617
3972.55 3675
3973.15 3513
3973.74 3487
3974.34 3599
3974.93 3473
3975.53 3497
3976.12 3363
3976.72 3512
3977.31 3667
3977.91 3850
3978.50 3886
3979.10 3890
3979.69 4016
3980.29 4196
3980.88 4141
3981.48 4099
3982.07 4177
3982.67 4219
3983.26 3839
3983.86 3508
3984.45 3586
3985.05 3828
3985.64 3683
3986.24 3475
3986.83 3773
3987.43 3779
3988.03 3675
3988.62 3638
3989.22 3822
3989.81 3870
3990.41 3780
3991.00 3900
3991.60 3589
3992.20 3610
3992.79 3666
3993.39 3612
3993.98 3499
3994.58 3837
3995.18 3641
3995.77 3586
3996.37 3568
3996.97 3460
3997.56 3612
3998.16 3678
3998.75 3702
3999.35 3751
3999.95 3707
4000.54 3888
4001.14 3819
4001.74 3745
4002.33 3798
4002.93 3714
4003.53 3674
4004.12 3710
4004.72 3761
4005.32 3523
4005.92 3542
4006.51 3600
4007.11 3863
4007.71 3883
4008.30 3773
4008.90 3828
4009.50 3785
4010.10 3898
4010.69 3927
4011.29 3938
4011.89 3851
4012.49 3728
4013.08 3855
4013.68 3686
4014.28 3638
4014.88 3656
4015.47 3909
4016.07 3748
4016.67 3632
4017.27 3450
4017.86 3555
4018.46 3831
4019.06 3778
4019.66 3661
4020.26 3658
4020.85 3744
4021.45 3744
4022.05 3640
4022.65 3424
4023.25 3419
4023.85 3616
4024.44 3798
4025.04 3495
4025.64 3456
4026.24 3576
4026.84 3717
4027.44 3737
4028.03 3808
4028.63 3963
4029.23 3956
4029.83 4114
4030.43 4493
4031.03 4482
4031.63 4818
4032.23 4715
4032.83 4687
4033.42 4556
4034.02 4337
4034.62 4622
4035.22 4380
4035.82 4171
4036.42 4195
4037.02 4212
4037.62 4225
4038.22 4067
4038.82 3886
4039.42 3714
4040.02 3704
4040.62 3653
4041.22 3482
4041.82 3531
4042.41 3454
4043.01 3351
4043.61 3455
4044.21 3382
4044.81 3206
4045.41 3020
4046.01 3070
4046.61 3326
4047.21 3366
4047.81 3396
4048.41 3231
4049.01 3164
4049.61 3245
4050.21 3265
4050.82 3284
4051.42 3176
4052.02 3313
4052.62 3397
4053.22 3375
4053.82 3424
4054.42 3192
4055.02 3401
4055.62 3653
4056.22 3679
4056.82 3640
4057.42 3648
4058.02 3728
4058.62 3464
4059.22 3319
4059.83 3201
4060.43 3319
4061.03 3324
4061.63 3121
4062.23 3128
4062.83 3050
4063.43 3009
4064.03 3047
4064.63 2972
4065.24 3075
4065.84 3113
4066.44 3108
4067.04 3224
4067.64 3163
4068.24 3138
4068.85 3208
4069.45 3146
4070.05 3286
4070.65 3312
4071.25 3272
4071.85 3190
4072.46 3187
4073.06 3067
4073.66 2995
4074.26 3003
4074.86 2960
4075.47 3041
4076.07 3054
4076.67 2976
4077.27 3295
4077.88 3242
4078.48 3220
4079.08 3427
4079.68 3315
4080.29 3400
4080.89 3421
4081.49 3370
4082.09 3284
4082.70 3356
4083.30 3224
4083.90 3090
4084.50 3044
4085.11 3042
4085.71 3074
4086.31 3223
4086.92 3167
4087.52 3162
4088.12 3176
4088.72 2897
4089.33 2987
4089.93 3033
4090.53 3070
4091.14 3124
4091.74 3067
4092.34 3111
4092.95 3110
4093.55 3035
4094.16 3087
4094.76 2867
4095.36 2912
4095.97 2979
4096.57 2934
4097.17 2985
4097.78 2946
4098.38 3049
4098.98 2908
4099.59 2903
4100.19 2926
4100.80 3006
4101.40 3089
4102.00 3120
4102.61 2966
4103.21 2940
4103.82 3152
4104.42 3093
4105.03 2886
4105.63 2934
4106.23 2770
4106.84 3006
4107.44 2908
4108.05 2949
4108.65 2923
4109.26 2821
4109.86 2828
4110.47 2736
4111.07 2811
4111.68 2864
4112.28 3041
4112.89 2946
4113.49 2933
4114.10 3024
4114.70 3055
4115.31 3023
4115.91 2949
4116.52 3001
4117.12 3119
4117.73 3058
4118.33 2975
4118.94 2930
4119.54 2898
4120.15 2948
4120.75 2954
4121.36 3093
4121.97 3315
4122.57 3124
4123.18 3009
4123.78 3059
4124.39 3059
4124.99 3093
4125.60 3048
4126.21 3094
4126.81 3132
4127.42 3140
4128.02 3046
4128.63 3138
4129.24 3090
4129.84 2988
4130.45 3093
4131.05 3149
4131.66 3055
4132.27 2987
4132.87 3099
4133.48 3161
4134.09 3081
4134.69 3033
4135.30 3093
4135.91 3263
4136.51 3007
4137.12 3218
4137.73 3163
4138.33 3494
4138.94 3412
4139.55 3577
4140.15 3567
4140.76 3456
4141.37 3760
4141.97 3832
4142.58 3821
4143.19 4124
4143.80 4479
4144.40 4257
4145.01 4235
4145.62 4241
4146.22 4247
4146.83 4185
4147.44 4040
4148.05 3904
4148.65 3762
4149.26 3619
4149.87 3558
4150.48 3493
4151.09 3260
4151.69 3383
4152.30 3309
4152.91 3057
4153.52 2911
4154.12 3157
4154.73 3118
4155.34 3106
4155.95 2954
4156.56 3009
4157.16 2916
4157.77 2980
4158.38 3028
4158.99 2889
4159.60 2829
4160.21 2837
4160.81 2943
4161.42 2987
4162.03 2902
4162.64 2992
4163.25 2923
4163.86 3201
4164.47 3221
4165.08 3423
4165.68 3416
4166.29 3384
4166.90 3480
4167.51 3589
4168.12 3638
4168.73 3693
4169.34 3588
4169.95 3618
4170.56 3721
4171.16 3714
4171.77 3481
4172.38 3475
4172.99 3524
4173.60 3285
4174.21 3360
4174.82 3375
4175.43 3231
4176.04 3355
4176.65 3545
4177.26 3448
4177.87 3498
4178.48 3563
4179.09 3499
4179.70 3232
4180.31 3417
4180.92 3610
4181.53 3731
4182.14 3609
4182.75 3544
4183.36 3271
4183.97 3309
4184.58 3386
4185.19 3288
4185.80 3286
4186.41 3308
4187.02 3220
4187.63 3056
4188.24 3093
4188.85 3023
4189.46 3059
4190.07 3166
4190.68 3304
4191.29 3398
4191.90 3554
4192.51 3431
4193.13 3357
4193.74 3364
4194.35 3516
4194.96 3492
4195.57 3459
4196.18 3595
4196.79 3834
4197.40 3783
4198.01 3825
4198.62 3855
4199.24 3782
4199.85 3810
4200.46 4132
4201.07 3836
4201.68 3641
4202.29 3788
4202.90 3713
4203.52 3610
4204.13 3388
4204.74 3372
4205.35 3197
4205.96 3325
4206.57 3467
4207.19 3371
4207.80 3332
4208.41 3311
4209.02 3492
4209.63 3060
4210.25 3134
4210.86 3285
4211.47 3185
4212.08 3268
4212.69 3559
4213.31 3493
4213.92 3336
4214.53 3366
4215.14 3423
4215.76 3341
4216.37 3573
4216.98 3561
4217.59 3525
4218.21 3533
4218.82 3620
4219.43 3632
4220.04 3763
4220.66 3675
4221.27 4183
4221.88 4145
4222.50 4309
4223.11 4465
4223.72 4466
4224.33 4586
4224.95 4531
4225.56 4475
4226.17 4816
4226.79 4780
4227.40 5006
4228.01 5184
4228.63 5361
4229.24 5857
4229.85 6240
4230.47 6263
4231.08 6369
4231.69 6852
4232.31 6769
4232.92 6803
4233.54 7050
4234.15 6930
4234.76 6849
4235.38 7483
4235.99 7805
4236.61 8377
4237.22 8799
4237.83 8900
4238.45 9136
4239.06 9393
4239.68 9397
4240.29 9373
4240.90 8442
4241.52 7563
4242.13 6705
4242.75 6115
4243.36 5746
4243.98 5231
4244.59 5015
4245.21 4806
4245.82 4910
4246.43 4763
4247.05 4558
4247.66 4614
4248.28 4738
4248.89 4580
4249.51 4523
4250.12 4535
4250.74 4573
4251.35 4816
4251.97 4757
4252.58 4433
4253.20 4435
4253.81 4395
4254.43 4347
4255.04 4242
4255.66 4123
4256.28 4034
4256.89 3982
4257.51 3902
4258.12 3999
4258.74 3839
4259.35 3987
4259.97 4047
4260.58 3848
4261.20 3804
4261.82 3804
4262.43 3797
4263.05 3648
4263.66 3510
4264.28 3534
4264.90 3407
4265.51 3359
4266.13 3466
4266.74 3750
4267.36 3711
4267.98 3727
4268.59 3718
4269.21 3912
4269.82 3886
4270.44 3858
4271.06 3890
4271.67 4024
4272.29 3839
4272.91 3757
4273.52 3739
4274.14 3659
4274.76 3462
4275.37 3784
4275.99 3521
4276.61 3706
4277.22 3715
4277.84 3595
4278.46 3837
4279.08 3823
4279.69 3748
4280.31 3828
4280.93 3988
4281.54 3837
4282.16 3659
4282.78 3704
4283.40 3578
4284.01 3439
4284.63 3360
4285.25 3437
4285.87 3332
4286.48 3461
4287.10 3386
4287.72 3292
4288.34 3338
4288.95 3274
4289.57 3256
4290.19 3145
4290.81 3131
4291.43 3384
4292.04 3355
4292.66 3504
4293.28 3443
4293.90 3398
4294.52 3567
4295.13 3415
4295.75 3421
4296.37 3227
4296.99 3189
4297.61 3242
4298.23 3277
4298.84 3400
4299.46 3193
4300.08 3148
4300.70 3162
4301.32 3004
4301.94 3173
4302.56 3083
4303.17 2998
4303.79 3388
4304.41 3300
4305.03 3353
4305.65 3234
4306.27 3322
4306.89 3423
4307.51 3404
4308.13 3308
4308.75 3321
4309.36 3198
4309.98 3242
4310.60 3385
4311.22 3324
4311.84 3205
4312.46 3236
4313.08 3086
4313.70 3067
4314.32 3138
4314.94 3266
4315.56 3241
4316.18 3166
4316.80 3216
4317.42 3230
4318.04 3265
4318.66 3258
4319.28 3178
4319.90 3241
4320.52 3211
4321.14 3227
4321.76 3310
4322.38 3180
4323.00 3117
4323.62 3247
4324.24 3410
4324.86 3372
4325.48 3447
4326.10 3659
4326.72 3482
4327.34 3364
4327.96 3560
4328.58 3625
4329.20 3794
4329.82 3823
4330.44 3757
4331.07 3811
4331.69 3745
4332.31 3671
4332.93 3792
4333.55 3699
4334.17 3751
4334.79 3596
4335.41 3575
4336.03 3975
4336.65 3802
4337.28 3889
4337.90 4235
4338.52 4381
4339.14 4440
4339.76 4697
4340.38 5018
4341.00 5474
4341.63 5606
4342.25 5678
4342.87 5487
4343.49 5524
4344.11 5160
4344.73 5244
4345.36 5390
4345.98 5676
4346.60 6126
4347.22 6808
4347.84 7728
4348.47 8013
4349.09 9073
4349.71 9521
4350.33 10288
4350.95 10323
4351.58 9753
4352.20 9159
4352.82 8306
4353.44 7670
4354.07 6825
4354.69 5774
4355.31 5375
4355.93 4694
4356.56 4538
4357.18 4334
4357.80 4179
4358.42 4054
4359.05 4160
4359.67 4219
4360.29 4309
4360.92 4292
4361.54 4240
4362.16 4410
4362.78 4343
4363.41 4206
4364.03 4292
4364.65 4266
4365.28 4154
4365.90 4145
4366.52 4044
4367.15 3960
4367.77 4011
4368.39 3872
4369.02 4063
4369.64 3704
4370.26 3626
4370.89 3652
4371.51 3700
4372.14 3572
4372.76 3357
4373.38 3242
4374.01 3322
4374.63 3265
4375.25 3359
4375.88 3290
4376.50 3217
4377.13 3284
4377.75 3081
4378.37 3342
4379.00 3341
4379.62 3421
4380.25 3318
4380.87 3361
4381.50 3362
4382.12 3574
4382.75 3552
4383.37 3600
4383.99 3636
4384.62 3503
4385.24 3454
4385.87 3412
4386.49 3526
4387.12 3454
4387.74 3350
4388.37 3146
4388.99 3208
4389.62 3139
4390.24 3193
4390.87 3333
4391.49 3043
4392.12 2903
4392.74 2879
4393.37 2921
4393.99 2964
4394.62 2828
4395.24 2937
4395.87 2951
4396.49 3044
4397.12 2929
4397.75 2904
4398.37 2997
4399.00 2927
4399.62 2978
4400.25 3148
4400.87 2989
4401.50 3013
4402.13 2986
4402.75 3240
4403.38 3241
4404.00 2971
4404.63 3033
4405.26 2925
4405.88 2988
4406.51 2999
4407.13 2991
4407.76 2945
4408.39 3145
4409.01 3300
4409.64 3067
4410.27 2976
4410.89 2968
4411.52 2981
4412.15 2908
4412.77 2771
4413.40 2974
4414.03 3132
4414.65 3019
4415.28 3066
4415.91 2996
4416.53 3102
4417.16 3129
4417.79 3224
4418.41 3235
4419.04 2981
4419.67 2874
4420.30 3064
4420.92 3177
4421.55 3097
4422.18 3062
4422.80 2905
4423.43 2897
4424.06 2853
4424.69 2893
4425.31 3003
4425.94 2866
4426.57 2840
4427.20 2831
4427.82 2824
4428.45 2803
4429.08 2736
4429.71 2919
4430.34 2859
4430.96 2716
4431.59 2719
4432.22 2787
4432.85 2965
4433.48 2959
4434.10 2995
4434.73 3078
4435.36 2992
4435.99 3006
4436.62 3016
4437.25 2848
4437.87 2855
4438.50 2895
4439.13 2867
4439.76 2879
4440.39 2873
4441.02 2941
4441.64 2920
4442.27 2993
4442.90 3201
4443.53 3117
4444.16 2909
4444.79 2820
4445.42 2723
4446.05 2909
4446.68 2951
4447.30 2830
4447.93 2843
4448.56 2930
4449.19 3082
4449.82 3008
4450.45 2930
4451.08 2960
4451.71 2925
4452.34 3109
4452.97 3178
4453.60 3158
4454.23 3150
4454.86 3115
4455.49 3040
4456.12 3166
4456.75 3218
4457.38 3267
4458.01 3131
4458.64 3325
4459.27 3292
4459.90 3310
4460.53 3507
4461.16 3606
4461.79 3463
4462.42 3278
4463.05 2997
4463.68 2906
4464.31 2796
4464.94 2821
4465.57 2815
4466.20 2793
4466.83 2819
4467.46 2859
4468.09 2976
4468.72 2898
4469.35 2695
4469.98 2663
4470.61 2803
4471.24 2693
4471.87 2739
4472.50 2771
4473.13 2972
4473.77 2812
4474.40 2762
4475.03 2747
4475.66 2680
4476.29 2779
4476.92 2764
4477.55 2693
4478.18 2558
4478.82 2729
4479.45 2803
4480.08 2708
4480.71 2935
4481.34 2801
4481.97 2761
4482.60 2862
4483.24 2818
4483.87 2737
4484.50 2843
4485.13 2857
4485.76 2828
4486.39 2829
4487.03 2918
4487.66 3050
4488.29 2929
4488.92 2976
4489.55 3018
4490.19 3134
4490.82 3008
4491.45 3218
4492.08 3027
4492.71 3093
4493.35 3089
4493.98 3103
4494.61 3112
4495.24 2982
4495.88 2840
4496.51 2910
4497.14 3019
4497.77 2968
4498.41 3007
4499.04 2964
4499.67 3064
4500.31 3119
4500.94 3289
4501.57 3324
4502.20 3397
4502.84 3677
4503.47 4028
4504.10 4015
4504.74 3978
4505.37 4017
4506.00 4228
4506.64 3964
4507.27 3915
4507.90 3755
4508.54 3477
4509.17 3437
4509.80 3478
4510.44 3572
4511.07 3393
4511.70 3231
4512.34 3181
4512.97 3232
4513.60 3225
4514.24 3231
4514.87 3158
4515.51 3149
4516.14 3082
4516.77 2992
4517.41 2991
4518.04 3311
4518.68 3071
4519.31 2908
4519.94 2926
4520.58 3023
4521.21 3006
4521.85 3053
4522.48 2896
4523.12 2953
4523.75 3114
4524.39 2900
4525.02 2909
4525.65 2806
4526.29 2955
4526.92 3031
4527.56 2762
4528.19 2760
4528.83 2783
4529.46 2839
4530.10 2878
4530.73 3069
4531.37 3059
4532.00 3171
4532.64 3317
4533.27 3524
4533.91 3608
4534.54 3446
4535.18 3651
4535.81 3699
4536.45 3530
4537.09 3617
4537.72 3472
4538.36 3230
4538.99 3484
4539.63 3341
4540.26 3244
4540.90 3167
4541.53 3092
4542.17 3015
4542.81 2791
4543.44 2919
4544.08 3031
4544.71 2859
4545.35 2851
4545.99 2848
4546.62 2962
4547.26 2887
4547.89 2924
4548.53 2955
4549.17 2962
4549.80 2878
4550.44 2898
4551.08 3028
4551.71 2957
4552.35 3042
4552.98 2806
4553.62 2965
4554.26 2996
4554.89 2824
4555.53 2818
4556.17 3214
4556.80 2979
4557.44 3009
4558.08 2975
4558.72 2805
4559.35 2818
4559.99 2875
4560.63 2949
4561.26 2951
4561.90 2656
4562.54 2508
4563.17 2728
4563.81 2857
4564.45 2941
4565.09 2861
4565.72 2636
4566.36 2748
4567.00 2717
4567.64 2850
4568.27 2852
4568.91 2758
4569.55 2717
4570.19 2822
4570.82 2817
4571.46 2772
4572.10 2746
4572.74 2732
4573.38 2845
4574.01 2751
4574.65 2665
4575.29 2683
4575.93 2672
4576.57 2731
4577.20 2691
4577.84 2759
4578.48 2845
4579.12 2728
4579.76 2805
4580.40 2767
4581.04 2885
4581.67 2756
4582.31 2874
4582.95 2897
4583.59 2962
4584.23 2978
4584.87 2890
4585.51 2811
4586.14 2738
4586.78 2761
4587.42 2868
4588.06 2955
4588.70 2943
4589.34 2908
4589.98 2928
4590.62 3104
4591.26 3154
4591.90 3347
4592.54 3595
4593.17 3542
4593.81 3853
4594.45 4158
4595.09 4179
4595.73 4047
4596.37 3885
4597.01 3827
4597.65 3554
4598.29 3570
4598.93 3797
4599.57 3411
4600.21 3254
4600.85 3060
4601.49 3125
4602.13 3096
4602.77 3163
4603.41 3253
4604.05 3077
4604.69 3009
4605.33 3100
4605.97 3099
4606.61 3057
4607.25 3369
4607.89 3260
4608.53 3187
4609.17 3166
4609.81 3271
4610.45 3172
4611.09 3238
4611.73 3197
4612.38 2981
4613.02 3089
4613.66 3271
4614.30 3189
4614.94 3228
4615.58 3131
4616.22 3088
4616.86 3047
4617.50 3223
4618.14 3228
4618.78 2955
4619.43 3117
4620.07 3144
4620.71 2967
4621.35 2989
4621.99 2954
4622.63 2955
4623.27 2995
4623.91 2816
4624.56 2925
4625.20 2929
4625.84 2922
4626.48 2908
4627.12 2896
4627.76 2758
4628.41 2804
4629.05 2889
4629.69 2989
4630.33 2937
4630.97 2798
4631.62 2779
4632.26 2809
4632.90 2710
4633.54 2600
4634.18 2745
4634.83 2819
4635.47 3024
4636.11 2956
4636.75 2837
4637.40 2775
4638.04 2943
4638.68 3071
4639.32 3097
4639.97 3127
4640.61 3115
4641.25 3225
4641.89 3118
4642.54 3308
4643.18 3348
4643.82 3180
4644.46 3267
4645.11 3156
4645.75 3242
4646.39 3163
4647.04 3090
4647.68 3249
4648.32 3027
4648.97 2857
4649.61 2795
4650.25 2790
4650.90 3025
4651.54 2933
4652.18 2909
4652.83 2953
4653.47 2898
4654.11 2837
4654.76 2827
4655.40 2874
4656.04 2926
4656.69 2885
4657.33 2820
4657.98 2767
4658.62 2783
4659.26 2621
4659.91 2729
4660.55 2786
4661.20 2749
4661.84 2733
4662.48 2824
4663.13 2842
4663.77 2821
4664.42 2867
4665.06 2825
4665.71 2983
4666.35 2923
4666.99 2824
4667.64 2759
4668.28 2753
4668.93 2784
4669.57 2745
4670.22 2666
4670.86 2695
4671.51 2860
4672.15 2745
4672.80 2667
4673.44 2727
4674.09 2830
4674.73 2862
4675.38 2885
4676.02 2865
4676.67 3175
4677.31 3047
4677.96 2952
4678.60 2961
4679.25 2950
4679.89 2961
4680.54 2987
4681.18 2843
4681.83 2858
4682.47 2976
4683.12 2811
4683.77 2939
4684.41 3052
4685.06 2962
4685.70 2836
4686.35 3034
4686.99 2977
4687.64 2933
4688.29 2947
4688.93 2904
4689.58 3033
4690.22 2920
4690.87 2910
4691.52 2873
4692.16 2840
4692.81 2695
4693.45 2766
4694.10 2826
4694.75 2729
4695.39 2770
4696.04 2870
4696.69 3031
4697.33 3172
4697.98 3099
4698.63 2932
4699.27 3198
4699.92 3430
4700.57 3536
4701.21 3613
4701.86 3812
4702.51 3835
4703.15 3738
4703.80 3686
4704.45 3717
4705.10 3577
4705.74 3534
4706.39 3415
4707.04 3123
4707.68 3053
4708.33 3057
4708.98 3113
4709.63 3157
4710.27 3279
4710.92 3257
4711.57 3181
4712.22 3329
4712.86 3238
4713.51 3260
4714.16 3138
4714.81 3195
4715.45 3230
4716.10 2937
4716.75 2959
4717.40 2893
4718.05 2906
4718.69 2783
4719.34 2845
4719.99 2784
4720.64 2980
4721.29 2890
4721.94 2993
4722.58 2943
4723.23 3012
4723.88 2976
4724.53 3110
4725.18 2982
4725.83 3158
4726.47 3074
4727.12 3147
4727.77 3104
4728.42 3274
4729.07 3175
4729.72 3166
4730.37 3123
4731.02 3249
4731.66 3232
4732.31 3033
4732.96 3106
4733.61 3191
4734.26 2928
4734.91 2940
4735.56 2907
4736.21 2929
4736.86 2777
4737.51 2839
4738.16 2801
4738.81 2863
4739.45 2976
4740.10 2939
4740.75 2933
4741.40 3039
4742.05 2963
4742.70 3050
4743.35 3193
4744.00 3142
4744.65 3031
4745.30 3004
4745.95 2966
4746.60 3121
4747.25 3196
4747.90 3223
4748.55 3047
4749.20 3059
4749.85 3030
4750.50 3178
4751.15 3157
4751.80 3315
4752.45 3358
4753.10 3478
4753.75 3752
4754.40 4012
4755.05 4039
4755.71 4051
4756.36 4256
4757.01 3972
4757.66 3964
4758.31 4115
4758.96 3689
4759.61 3499
4760.26 3541
4760.91 3332
4761.56 3363
4762.21 3276
4762.86 3192
4763.52 3089
4764.17 3080
4764.82 3053
4765.47 3082
4766.12 3017
4766.77 2928
4767.42 3136
4768.07 3501
4768.73 3299
4769.38 3312
4770.03 3516
4770.68 3396
4771.33 3454
4771.98 3522
4772.64 3417
4773.29 3272
4773.94 3155
4774.59 3110
4775.24 2950
4775.89 2851
4776.55 2873
4777.20 2761
4777.85 2642
4778.50 2725
4779.15 2739
4779.81 2896
4780.46 2953
4781.11 2945
4781.76 2927
4782.42 2981
4783.07 2997
4783.72 3038
4784.37 3162
4785.03 2960
4785.68 3162
4786.33 3122
4786.98 3049
4787.64 3069
4788.29 2901
4788.94 2786
4789.60 2742
4790.25 2836
4790.90 2914
4791.55 2985
4792.21 2901
4792.86 2766
4793.51 2755
4794.17 2697
4794.82 2876
4795.47 2858
4796.13 2890
4796.78 2949
4797.43 3070
4798.09 2955
4798.74 2849
4799.39 2796
4800.05 2836
4800.70 2792
4801.36 2749
4802.01 2778
4802.66 2741
4803.32 2817
4803.97 2856
4804.62 2955
4805.28 2788
4805.93 2786
4806.59 2841
4807.24 2921
4807.89 2911
4808.55 2959
4809.20 3044
4809.86 2995
4810.51 2924
4811.17 2847
4811.82 2764
4812.47 2585
4813.13 2793
4813.78 2815
4814.44 2964
4815.09 2881
4815.75 3114
4816.40 3111
4817.06 3075
4817.71 3057
4818.37 3080
4819.02 3205
4819.68 3376
4820.33 3110
4820.99 3142
4821.64 3125
4822.30 3241
4822.95 3269
4823.61 3381
4824.26 3593
4824.92 3530
4825.57 3319
4826.23 3368
4826.88 3628
4827.54 3706
4828.19 3756
4828.85 3759
4829.51 3678
4830.16 3559
4830.82 3667
4831.47 3547
4832.13 3720
4832.78 3559
4833.44 3554
4834.10 3836
4834.75 3569
4835.41 3764
4836.06 3748
4836.72 3705
4837.38 3911
4838.03 3938
4838.69 4004
4839.34 3899
4840.00 3891
4840.66 3962
4841.31 4060
4841.97 4050
4842.63 3970
4843.28 4087
4843.94 4210
4844.60 4347
4845.25 4367
4845.91 4313
4846.57 4240
4847.22 4278
4847.88 4400
4848.54 4557
4849.19 4543
4849.85 4482
4850.51 4805
4851.17 5097
4851.82 5376
4852.48 5859
4853.14 5814
4853.79 5954
4854.45 6290
4855.11 6189
4855.77 5830
4856.42 5838
4857.08 5644
4857.74 5600
4858.40 5599
4859.05 5486
4859.71 5579
4860.37 5773
4861.03 6152
4861.68 6340
4862.34 6008
4863.00 6331
4863.66 6173
4864.32 6004
4864.97 5869
4865.63 5723
4866.29 5473
4866.95 5348
4867.61 5636
4868.26 5609
4868.92 5618
4869.58 5726
4870.24 5906
4870.90 6128
4871.56 5758
4872.21 5933
4872.87 5654
4873.53 5275
4874.19 5117
4874.85 5166
4875.51 5390
4876.17 5080
4876.83 4757
4877.48 4928
4878.14 4581
4878.80 4629
4879.46 4578
4880.12 4639
4880.78 4624
4881.44 4679
4882.10 4685
4882.76 4594
4883.42 4521
4884.08 4488
4884.73 4491
4885.39 4356
4886.05 4138
4886.71 4115
4887.37 4018
4888.03 4081
4888.69 3867
4889.35 4190
4890.01 4159
4890.67 4152
4891.33 4418
4891.99 4493
4892.65 4568
4893.31 4642
4893.97 4677
4894.63 4703
4895.29 4714
4895.95 4874
4896.61 4519
4897.27 4340
4897.93 4168
4898.59 4077
4899.25 4137
4899.91 4082
4900.57 4115
4901.23 3940
4901.89 4056
4902.55 4214
4903.21 4109
4903.88 4181
4904.54 4306
4905.20 4159
4905.86 4144
4906.52 3892
4907.18 3831
4907.84 3817
4908.50 3629
4909.16 3832
4909.82 3817
4910.48 3629
4911.15 3476
4911.81 3451
4912.47 3544
4913.13 3504
4913.79 3575
4914.45 3569
4915.11 3381
4915.77 3323
4916.44 3266
4917.10 3156
4917.76 3124
4918.42 3123
4919.08 3272
4919.74 3350
4920.41 3095
4921.07 3178
4921.73 3049
4922.39 3056
4923.05 3235
4923.72 3260
4924.38 3286
4925.04 3190
4925.70 3284
4926.36 3224
4927.03 3244
4927.69 3235
4928.35 3203
4929.01 3217
4929.67 3199
4930.34 3445
4931.00 3173
4931.66 3268
4932.32 3175
4932.99 3202
4933.65 3188
4934.31 3107
4934.98 3077
4935.64 3132
4936.30 3157
4936.96 3064
4937.63 3051
4938.29 3006
4938.95 3040
4939.62 3096
4940.28 3011
4940.94 2991
4941.61 2906
4942.27 2897
4942.93 2777
4943.60 2877
4944.26 2815
4944.92 2801
4945.59 2786
4946.25 2709
4946.91 2707
4947.58 2715
4948.24 2725
4948.90 2669
4949.57 2781
4950.23 2643
4950.89 2617
4951.56 2613
4952.22 2414
4952.89 2459
4953.55 2576
4954.21 2747
4954.88 2772
4955.54 2854
4956.21 2810
4956.87 2717
4957.53 2564
4958.20 2631
4958.86 2657
4959.53 2684
4960.19 2517
4960.86 2754
4961.52 2617
4962.19 2679
4962.85 2776
4963.52 2801
4964.18 2843
4964.84 2944
4965.51 2945
4966.17 2854
4966.84 2986
4967.50 3052
4968.17 3101
4968.83 3039
4969.50 3128
4970.16 3100
4970.83 2951
4971.49 3051
4972.16 2834
4972.82 2801
4973.49 2728
4974.16 2755
4974.82 2884
4975.49 2630
4976.15 2630
4976.82 2696
4977.48 2604
4978.15 2749
4978.81 2717
4979.48 2650
4980.15 2753
4980.81 2750
4981.48 2747
4982.14 2675
4982.81 2750
4983.48 2864
4984.14 2773
4984.81 2611
4985.47 2582
4986.14 2476
4986.81 2511
4987.47 2482
4988.14 2623
4988.80 2575
4989.47 2527
4990.14 2525
4990.80 2494
4991.47 2475
4992.14 2533
4992.80 2619
4993.47 2519
4994.14 2535
4994.80 2549
4995.47 2553
4996.14 2500
4996.80 2625
4997.47 2617
4998.14 2493
4998.81 2587
4999.47 2576
5000.14 2443
5000.81 2479
5001.47 2519
5002.14 2532
5002.81 2494
5003.48 2372
5004.14 2518
5004.81 2533
5005.48 2371
5006.15 2275
5006.81 2381
5007.48 2373
5008.15 2442
5008.82 2572
5009.48 2455
5010.15 2383
5010.82 2433
5011.49 2400
5012.16 2372
5012.82 2318
5013.49 2479
5014.16 2447
5014.83 2581
5015.50 2584
5016.16 2644
5016.83 2305
5017.50 2357
5018.17 2552
5018.84 2521
5019.50 2354
5020.17 2356
5020.84 2518
5021.51 2687
5022.18 2643
5022.85 2762
5023.52 2725
5024.19 2784
5024.85 2884
5025.52 2889
5026.19 2863
5026.86 3042
5027.53 2796
5028.20 2775
5028.87 2964
5029.54 2858
5030.21 2717
5030.87 2744
5031.54 2640
5032.21 2516
5032.88 2688
5033.55 2625
5034.22 2419
5034.89 2564
5035.56 2433
5036.23 2590
5036.90 2384
5037.57 2429
5038.24 2362
5038.91 2361
5039.58 2430
5040.25 2402
5040.92 2537
5041.59 2559
5042.26 2429
5042.93 2340
5043.60 2482
5044.27 2471
5044.94 2493
5045.61 2398
5046.28 2430
5046.95 2489
5047.62 2600
5048.29 2653
5048.96 2470
5049.63 2461
5050.30 2636
5050.97 2576
5051.64 2693
5052.31 2482
5052.98 2404
5053.65 2467
5054.32 2437
5054.99 2339
5055.66 2365
5056.34 2488
5057.01 2554
5057.68 2441
5058.35 2326
5059.02 2375
5059.69 2278
5060.36 2304
5061.03 2366
5061.70 2428
5062.38 2336
5063.05 2292
5063.72 2326
5064.39 2368
5065.06 2228
5065.73 2295
5066.40 2289
5067.08 2430
5067.75 2444
5068.42 2480
5069.09 2486
5069.76 2459
5070.43 2355
5071.11 2436
5071.78 2515
5072.45 2436
5073.12 2324
5073.79 2302
5074.47 2573
5075.14 2547
5075.81 2480
5076.48 2459
5077.15 2541
5077.83 2637
5078.50 2486
5079.17 2586
5079.84 2664
5080.52 2770
5081.19 2788
5081.86 2753
5082.53 2775
5083.21 2730
5083.88 2805
5084.55 2777
5085.22 2678
5085.90 2565
5086.57 2595
5087.24 2557
5087.92 2477
5088.59 2663
5089.26 2504
5089.93 2694
5090.61 2613
5091.28 2673
5091.95 2881
5092.63 2889
5093.30 2988
5093.97 3032
5094.65 3339
5095.32 3148
5095.99 3135
5096.67 3276
5097.34 3098
5098.02 2852
5098.69 2803
5099.36 2797
5100.04 2716
5100.71 2631
5101.38 2570
5102.06 2551
5102.73 2488
5103.41 2592
5104.08 2456
5104.75 2619
5105.43 2643
5106.10 2573
5106.78 2546
5107.45 2527
5108.12 2721
5108.80 2622
5109.47 2381
5110.15 2630
5110.82 2767
5111.50 2619
5112.17 2671
5112.85 2564
5113.52 2616
5114.20 2598
5114.87 2633
5115.54 2659
5116.22 2567
5116.89 2611
5117.57 2552
5118.24 2765
5118.92 2625
5119.59 2708
5120.27 2700
5120.94 2804
5121.62 2703
5122.30 2759
5122.97 2883
5123.65 2956
5124.32 2892
5125.00 3020
5125.67 2884
5126.35 2687
5127.02 2767
5127.70 2713
5128.37 2800
5129.05 2909
5129.73 2659
5130.40 2725
5131.08 2720
5131.75 2649
5132.43 2506
5133.10 2652
5133.78 2799
5134.46 2666
5135.13 2881
5135.81 2826
5136.49 2707
5137.16 2610
5137.84 2650
5138.51 2816
5139.19 2820
5139.87 2851
5140.54 2874
5141.22 2826
5141.90 2919
5142.57 2933
5143.25 3133
5143.93 3299
5144.60 3286
5145.28 3212
5145.96 3120
5146.63 3107
5147.31 2877
5147.99 2765
5148.66 2643
5149.34 2696
5150.02 2687
5150.69 2441
5151.37 2353
5152.05 2488
5152.73 2447
5153.40 2482
5154.08 2396
5154.76 2418
5155.44 2410
5156.11 2442
5156.79 2456
5157.47 2344
5158.15 2303
5158.82 2385
5159.50 2409
5160.18 2355
5160.86 2248
5161.53 2127
5162.21 2207
5162.89 2362
5163.57 2353
5164.25 2447
5164.92 2402
5165.60 2400
5166.28 2437
5166.96 2315
5167.64 2454
5168.31 2623
5168.99 2684
5169.67 2613
5170.35 2866
5171.03 2677
5171.71 2562
5172.39 2540
5173.06 2558
5173.74 2321
5174.42 2340
5175.10 2469
5175.78 2571
5176.46 2336
5177.14 2254
5177.82 2296
5178.49 2421
5179.17 2452
5179.85 2356
5180.53 2429
5181.21 2491
5181.89 2468
5182.57 2607
5183.25 2517
5183.93 2476
5184.61 2466
5185.29 2442
5185.97 2419
5186.64 2347
5187.32 2314
5188.00 2310
5188.68 2396
5189.36 2344
5190.04 2266
5190.72 2237
5191.40 2138
5192.08 2281
5192.76 2182
5193.44 2270
5194.12 2357
5194.80 2267
5195.48 2156
5196.16 2345
5196.84 2346
5197.52 2304
5198.20 2307
5198.88 2327
5199.56 2324
5200.24 2302
5200.92 2239
5201.60 2290
5202.28 2163
5202.96 2332
5203.65 2317
5204.33 2455
5205.01 2406
5205.69 2426
5206.37 2457
5207.05 2373
5207.73 2355
5208.41 2407
5209.09 2480
5209.77 2452
5210.45 2438
5211.13 2651
5211.82 2805
5212.50 2843
5213.18 2750
5213.86 2713
5214.54 2568
5215.22 2713
5215.90 2808
5216.58 2624
5217.27 2542
5217.95 2528
5218.63 2605
5219.31 2602
5219.99 2518
5220.67 2643
5221.36 2491
5222.04 2472
5222.72 2458
5223.40 2510
5224.08 2744
5224.77 2673
5225.45 2587
5226.13 2820
5226.81 2679
5227.49 2571
5228.18 2534
5228.86 2366
5229.54 2365
5230.22 2369
5230.91 2168
5231.59 2426
5232.27 2482
5232.95 2476
5233.63 2457
5234.32 2548
5235.00 2479
5235.68 2543
5236.37 2441
5237.05 2584
5237.73 2446
5238.41 2577
5239.10 2558
5239.78 2647
5240.46 2693
5241.15 2847
5241.83 2639
5242.51 2620
5243.20 2766
5243.88 2768
5244.56 2735
5245.24 2685
5245.93 2650
5246.61 2551
5247.29 2538
5247.98 2701
5248.66 2627
5249.35 2604
5250.03 2630
5250.71 2811
5251.40 2858
5252.08 3080
5252.76 2957
5253.45 2992
5254.13 2987
5254.82 3058
5255.50 2940
5256.18 2806
5256.87 2868
5257.55 2707
5258.24 2469
5258.92 2639
5259.60 2456
5260.29 2305
5260.97 2536
5261.66 2676
5262.34 2391
5263.03 2604
5263.71 2534
5264.40 2662
5265.08 2627
5265.76 2452
5266.45 2659
5267.13 2659
5267.82 2764
5268.50 2662
5269.19 2731
5269.87 2522
5270.56 2619
5271.24 2469
5271.93 2461
5272.61 2365
5273.30 2540
5273.98 2605
5274.67 2417
5275.35 2508
5276.04 2527
5276.72 2474
5277.41 2459
5278.10 2395
5278.78 2597
5279.47 2488
5280.15 2545
5280.84 2720
5281.52 2635
5282.21 2689
5282.89 2970
5283.58 3172
5284.27 3152
5284.95 3157
5285.64 3257
5286.32 3278
5287.01 3280
5287.70 3266
5288.38 3097
5289.07 2797
5289.75 2804
5290.44 2625
5291.13 2677
5291.81 2585
5292.50 2453
5293.19 2529
5293.87 2542
5294.56 2450
5295.25 2511
5295.93 2491
5296.62 2445
5297.31 2500
5297.99 2512
5298.68 2453
5299.37 2463
5300.05 2597
5300.74 2700
5301.43 2647
5302.11 2658
5302.80 2736
5303.49 2759
5304.18 2655
5304.86 2651
5305.55 2633
5306.24 2664
5306.92 2639
5307.61 2628
5308.30 2544
5308.99 2484
5309.67 2478
5310.36 2482
5311.05 2567
5311.74 2723
5312.42 2750
5313.11 2880
5313.80 2893
5314.49 3082
5315.18 2988
5315.86 3158
5316.55 3016
5317.24 2913
5317.93 2905
5318.62 2754
5319.30 2606
5319.99 2591
5320.68 2766
5321.37 2919
5322.06 2888
5322.74 2896
5323.43 2978
5324.12 3181
5324.81 3159
5325.50 3203
5326.19 2983
5326.88 2768
5327.56 2771
5328.25 2783
5328.94 2596
5329.63 2586
5330.32 2455
5331.01 2402
5331.70 2407
5332.39 2464
5333.07 2477
5333.76 2589
5334.45 2456
5335.14 2546
5335.83 2507
5336.52 2428
5337.21 2459
5337.90 2387
5338.59 2424
5339.28 2474
5339.97 2438
5340.66 2509
5341.35 2531
5342.04 2452
5342.73 2326
5343.42 2552
5344.10 2534
5344.79 2674
5345.48 2648
5346.17 2698
5346.86 2499
5347.55 2487
5348.24 2614
5348.93 2686
5349.62 2737
5350.31 2675
5351.00 2747
5351.69 2973
5352.39 3061
5353.08 2963
5353.77 2899
5354.46 3020
5355.15 3022
5355.84 2983
5356.53 2932
5357.22 2789
5357.91 2715
5358.60 2701
5359.29 2708
5359.98 2507
5360.67 2550
5361.36 2544
5362.05 2614
5362.74 2489
5363.44 2551
5364.13 2470
5364.82 2564
5365.51 2546
5366.20 2576
5366.89 2505
5367.58 2483
5368.27 2453
5368.96 2533
5369.66 2613
5370.35 2450
5371.04 2258
5371.73 2399
5372.42 2556
5373.11 2334
5373.81 2318
5374.50 2329
5375.19 2275
5375.88 2272
5376.57 2254
5377.26 2272
5377.96 2179
5378.65 2137
5379.34 2224
5380.03 2248
5380.72 2231
5381.42 2108
5382.11 2324
5382.80 2299
5383.49 2173
5384.18 2217
5384.88 2279
5385.57 2287
5386.26 2249
5386.95 2265
5387.65 2193
5388.34 2128
5389.03 2181
5389.72 2260
5390.42 2412
5391.11 2272
5391.80 2519
5392.50 2629
5393.19 2528
5393.88 2485
5394.57 2538
5395.27 2581
5395.96 2458
5396.65 2423
5397.35 2362
5398.04 2379
5398.73 2309
5399.43 2370
5400.12 2377
5400.81 2228
5401.51 2282
5402.20 2247
5402.89 2042
5403.59 2049
5404.28 2162
5404.97 2289
5405.67 2170
5406.36 2291
5407.06 2187
5407.75 2246
5408.44 2316
5409.14 2382
5409.83 2363
5410.53 2537
5411.22 2441
5411.91 2467
5412.61 2405
5413.30 2379
5414.00 2386
5414.69 2345
5415.38 2578
5416.08 2464
5416.77 2422
5417.47 2380
5418.16 2355
5418.86 2373
5419.55 2280
5420.25 2240
5420.94 2318
5421.64 2242
5422.33 2117
5423.03 2301
5423.72 2348
5424.41 2352
5425.11 2327
5425.80 2427
5426.50 2373
5427.19 2324
5427.89 2421
5428.59 2452
5429.28 2278
5429.98 2233
5430.67 2324
5431.37 2255
5432.06 2350
5432.76 2362
5433.45 2264
5434.15 2322
5434.84 2236
5435.54 2368
5436.23 2582
5436.93 2544
5437.63 2507
5438.32 2567
5439.02 2748
5439.71 2671
5440.41 2680
5441.11 2699
5441.80 2786
5442.50 2826
5443.19 2583
5443.89 2490
5444.59 2678
5445.28 2691
5445.98 2705
5446.68 2955
5447.37 2922
5448.07 2854
5448.76 3088
5449.46 3138
5450.16 3404
5450.85 3408
5451.55 3417
5452.25 3621
5452.94 3523
5453.64 3344
5454.34 3196
5455.03 3290
5455.73 3127
5456.43 3062
5457.13 2951
5457.82 3013
5458.52 3020
5459.22 2842
5459.91 2752
5460.61 2830
5461.31 2862
5462.01 2729
5462.70 2850
5463.40 3062
5464.10 3193
5464.80 3376
5465.49 3276
5466.19 3358
5466.89 3503
5467.59 3488
5468.28 3709
5468.98 3654
5469.68 3629
5470.38 3623
5471.07 3441
5471.77 3612
5472.47 3452
5473.17 3324
5473.87 3201
5474.56 3096
5475.26 3059
5475.96 3131
5476.66 3082
5477.36 3210
5478.06 3270
5478.75 3328
5479.45 3210
5480.15 3480
5480.85 3804
5481.55 3941
5482.25 4163
5482.95 4311
5483.64 4805
5484.34 4927
5485.04 4886
5485.74 4900
5486.44 4522
5487.14 4354
5487.84 4205
5488.54 4155
5489.23 3936
5489.93 3873
5490.63 3681
5491.33 3851
5492.03 3757
5492.73 3660
5493.43 3684
5494.13 3713
5494.83 3867
5495.53 3960
5496.23 4019
5496.93 4004
5497.63 4233
5498.33 4359
5499.03 4254
5499.73 4258
5500.43 4495
5501.13 4695
5501.83 5074
5502.53 5742
5503.23 6631
5503.93 7366
5504.63 8024
5505.33 8210
5506.03 7913
5506.73 7738
5507.43 6883
5508.13 6155
5508.83 5705
5509.53 4952
5510.23 4554
5510.93 4052
5511.63 3957
5512.33 3737
5513.03 3665
5513.73 3724
5514.43 3633
5515.13 3571
5515.83 3639
5516.53 3522
5517.23 3568
5517.93 3562
5518.64 3539
5519.34 3647
5520.04 3599
5520.74 3433
5521.44 3446
5522.14 3386
5522.84 3541
5523.54 3375
5524.24 3327
5524.95 3525
5525.65 3243
5526.35 3193
5527.05 3366
5527.75 3188
5528.45 3086
5529.15 2903
5529.86 2853
5530.56 2942
5531.26 2893
5531.96 2752
5532.66 2791
5533.36 2808
5534.07 2849
5534.77 2731
5535.47 2708
5536.17 2735
5536.87 2707
5537.58 2706
5538.28 2697
5538.98 2892
5539.68 2664
5540.39 2706
5541.09 2671
5541.79 2613
5542.49 2603
5543.20 2528
5543.90 2443
5544.60 2551
5545.30 2592
5546.01 2672
5546.71 2614
5547.41 2643
5548.11 2551
5548.82 2486
5549.52 2775
5550.22 2715
5550.93 2678
5551.63 2708
5552.33 2672
5553.03 2679
5553.74 2661
5554.44 2580
5555.14 2572
5555.85 2584
5556.55 2653
5557.25 2739
5557.96 2524
5558.66 2539
5559.36 2470
5560.07 2540
5560.77 2431
5561.48 2481
5562.18 2592
5562.88 2427
5563.59 2424
5564.29 2589
5564.99 2648
5565.70 2646
5566.40 2546
5567.11 2570
5567.81 2742
5568.51 2702
5569.22 2476
5569.92 2647
5570.63 2606
5571.33 2697
5572.04 2756
5572.74 2662
5573.44 2469
5574.15 2511
5574.85 2497
5575.56 2457
5576.26 2466
5576.97 2518
5577.67 2570
5578.38 2529
5579.08 2473
5579.79 2549
5580.49 2446
5581.20 2560
5581.90 2513
5582.61 2548
5583.31 2492
5584.02 2417
5584.72 2504
5585.43 2382
5586.13 2311
5586.84 2369
5587.54 2321
5588.25 2286
5588.95 2429
5589.66 2346
5590.36 2374
5591.07 2480
5591.77 2473
5592.48 2317
5593.19 2250
5593.89 2287
5594.60 2425
5595.30 2371
5596.01 2341
5596.71 2310
5597.42 2470
5598.13 2434
5598.83 2402
5599.54 2378
5600.24 2388
5600.95 2231
5601.66 2209
5602.36 2265
5603.07 2182
5603.78 2234
5604.48 2284
5605.19 2115
5605.89 2112
5606.60 2198
5607.31 2181
5608.01 2353
5608.72 2169
5609.43 2214
5610.13 2215
5610.84 2132
5611.55 2192
5612.25 2100
5612.96 2133
5613.67 2276
5614.38 2343
5615.08 2313
5615.79 2231
5616.50 2267
5617.20 2320
5617.91 2338
5618.62 2170
5619.33 2242
5620.03 2413
5620.74 2377
5621.45 2304
5622.15 2343
5622.86 2369
5623.57 2344
5624.28 2266
5624.99 2267
5625.69 2178
5626.40 2010
5627.11 2275
5627.82 2317
5628.52 2161
5629.23 2060
5629.94 2320
5630.65 2244
5631.36 2302
5632.06 2338
5632.77 2417
5633.48 2346
5634.19 2290
5634.90 2358
5635.61 2376
5636.31 2302
5637.02 2286
5637.73 2288
5638.44 2197
5639.15 2275
5639.86 2356
5640.56 2428
5641.27 2375
5641.98 2503
5642.69 2445
5643.40 2485
5644.11 2644
5644.82 2667
5645.53 2528
5646.24 2535
5646.94 2502
5647.65 2408
5648.36 2465
5649.07 2397
5649.78 2431
5650.49 2322
5651.20 2332
5651.91 2335
5652.62 2383
5653.33 2520
5654.04 2514
5654.75 2360
5655.46 2346
5656.17 2455
5656.88 2618
5657.59 2358
5658.30 2540
5659.01 2544
5659.71 2638
5660.42 2733
5661.13 2642
5661.84 2657
5662.55 2827
5663.26 2721
5663.97 2711
5664.69 2617
5665.40 2728
5666.11 2599
5666.82 2450
5667.53 2480
5668.24 2505
5668.95 2470
5669.66 2444
5670.37 2392
5671.08 2501
5671.79 2500
5672.50 2523
5673.21 2715
5673.92 2783
5674.63 2745
5675.34 2882
5676.05 2892
5676.76 2951
5677.48 2900
5678.19 2583
5678.90 2783
5679.61 2422
5680.32 2429
5681.03 2350
5681.74 2198
5682.45 2332
5683.16 2319
5683.88 2384
5684.59 2376
5685.30 2393
5686.01 2456
5686.72 2471
5687.43 2407
5688.15 2522
5688.86 2490
5689.57 2546
5690.28 2390
5690.99 2384
5691.70 2346
5692.42 2391
5693.13 2335
5693.84 2259
5694.55 2275
5695.26 2262
5695.98 2281
5696.69 2353
5697.40 2251
5698.11 2263
5698.82 2204
5699.54 2230
5700.25 2244
5700.96 2157
5701.67 2081
5702.39 2031
5703.10 2116
5703.81 2065
5704.52 2123
5705.24 2177
5705.95 2179
5706.66 2093
5707.38 2320
5708.09 2231
5708.80 2197
5709.51 2099
5710.23 2135
5710.94 2110
5711.65 2153
5712.37 2155
5713.08 2215
5713.79 2223
5714.51 2294
5715.22 2171
5715.93 2073
5716.65 2019
5717.36 1953
5718.07 2007
5718.79 2142
5719.50 2140
5720.21 2073
5720.93 2191
5721.64 2073
5722.36 2075
5723.07 2261
5723.78 2229
5724.50 2240
5725.21 2110
5725.92 2197
5726.64 2245
5727.35 2178
5728.07 2175
5728.78 2361
5729.50 2385
5730.21 2447
5730.92 2685
5731.64 2676
5732.35 2797
5733.07 2598
5733.78 2716
5734.50 2717
5735.21 2640
5735.93 2633
5736.64 2420
5737.35 2285
5738.07 2355
5738.78 2150
5739.50 2329
5740.21 2125
5740.93 2174
5741.64 2137
5742.36 2044
5743.07 1957
5743.79 1971
5744.50 2053
5745.22 2135
5745.93 2194
5746.65 2127
5747.37 2085
5748.08 2101
5748.80 2106
5749.51 2079
5750.23 2056
5750.94 2008
5751.66 2071
5752.37 2140
5753.09 2064
5753.81 2033
5754.52 2116
5755.24 2244
5755.95 2189
5756.67 2347
5757.38 2472
5758.10 2224
5758.82 2360
5759.53 2344
5760.25 2299
5760.96 2427
5761.68 2410
5762.40 2400
5763.11 2258
5763.83 2213
5764.55 2072
5765.26 2017
5765.98 2163
5766.70 2176
5767.41 2240
5768.13 2357
5768.85 2221
5769.56 2174
5770.28 2259
5771.00 2122
5771.71 2150
5772.43 2121
5773.15 2142
5773.86 2148
5774.58 2285
5775.30 2309
5776.01 2146
5776.73 2136
5777.45 2014
5778.17 2071
5778.88 2163
5779.60 2081
5780.32 2106
5781.04 2108
5781.75 2092
5782.47 2063
5783.19 2120
5783.91 2126
5784.62 2082
5785.34 2204
5786.06 2102
5786.78 2231
5787.49 2194
5788.21 2065
5788.93 2136
5789.65 2194
5790.37 2188
5791.08 2109
5791.80 2134
5792.52 2173
5793.24 2255
5793.96 2239
5794.68 2243
5795.39 2182
5796.11 2212
5796.83 2360
5797.55 2220
5798.27 2336
5798.99 2326
5799.70 2433
5800.42 2512
5801.14 2635
5801.86 2648
5802.58 2924
5803.30 3196
5804.02 3329
5804.74 3303
5805.45 3236
5806.17 3165
5806.89 3075
5807.61 3140
5808.33 2856
5809.05 2563
5809.77 2421
5810.49 2591
5811.21 2475
5811.93 2386
5812.65 2254
5813.37 2283
5814.09 2248
5814.81 2133
5815.52 2212
5816.24 2342
5816.96 2244
5817.68 2340
5818.40 2268
5819.12 2210
5819.84 2293
5820.56 2246
5821.28 2270
5822.00 2335
5822.72 2392
5823.44 2490
5824.16 2319
5824.88 2306
5825.60 2425
5826.32 2324
5827.04 2428
5827.76 2331
5828.48 2460
5829.21 2388
5829.93 2352
5830.65 2143
5831.37 2188
5832.09 2285
5832.81 2168
5833.53 2229
5834.25 2200
5834.97 2182
5835.69 2301
5836.41 2332
5837.13 2147
5837.85 2223
5838.57 2245
5839.30 2226
5840.02 2376
5840.74 2279
5841.46 2199
5842.18 2378
5842.90 2325
5843.62 2264
5844.34 2332
5845.07 2297
5845.79 2164
5846.51 2268
5847.23 2288
5847.95 2243
5848.67 2288
5849.39 2192
5850.12 2203
5850.84 2213
5851.56 2314
5852.28 2229
5853.00 2244
5853.73 2262
5854.45 2160
5855.17 2199
5855.89 2204
5856.61 2225
5857.34 2220
5858.06 2154
5858.78 2273
5859.50 2165
5860.23 2212
5860.95 2202
5861.67 2255
5862.39 2097
5863.11 2216
5863.84 2106
5864.56 1992
5865.28 2021
5866.01 2160
5866.73 2157
5867.45 2145
5868.17 2042
5868.90 2090
5869.62 2113
5870.34 2163
5871.07 2190
5871.79 2228
5872.51 2047
5873.23 2076
5873.96 2113
5874.68 2313
5875.40 2248
5876.13 2246
5876.85 2155
5877.57 2124
5878.30 2180
5879.02 2105
5879.74 1971
5880.47 2144
5881.19 2209
5881.92 2246
5882.64 2253
5883.36 2236
5884.09 2276
5884.81 2170
5885.53 2194
5886.26 2302
5886.98 2406
5887.71 2324
5888.43 2285
5889.15 2341
5889.88 2252
5890.60 2267
5891.33 2291
5892.05 2104
5892.78 2189
5893.50 2291
5894.23 2370
5894.95 2434
5895.67 2218
5896.40 2195
5897.12 2209
5897.85 2235
5898.57 2251
5899.30 2185
5900.02 2183
5900.75 2237
5901.47 2260
5902.20 2316
5902.92 2286
5903.65 2296
5904.37 2348
5905.10 2380
5905.82 2359
5906.55 2400
5907.27 2483
5908.00 2344
5908.72 2332
5909.45 2353
5910.17 2330
5910.90 2213
5911.62 2271
5912.35 2396
5913.08 2422
5913.80 2463
5914.53 2435
5915.25 2356
5915.98 2438
5916.70 2399
5917.43 2416
5918.16 2387
5918.88 2437
5919.61 2560
5920.33 2504
5921.06 2524
5921.79 2564
5922.51 2491
5923.24 2485
5923.97 2427
5924.69 2529
5925.42 2575
5926.14 2460
5926.87 2525
5927.60 2675
5928.32 2571
5929.05 2760
5929.78 2777
5930.50 2754
5931.23 2759
5931.96 2804
5932.68 2828
5933.41 2754
5934.14 2768
5934.86 2897
5935.59 2968
5936.32 2782
5937.05 2972
5937.77 3020
5938.50 3097
5939.23 3150
5939.95 3220
5940.68 3362
5941.41 3458
5942.14 3397
5942.86 3396
5943.59 3504
5944.32 3534
5945.05 3564
5945.77 3534
5946.50 3578
5947.23 3630
5947.96 3684
5948.68 3703
5949.41 3762
5950.14 3634
5950.87 3698
5951.60 3865
5952.32 3947
5953.05 4293
5953.78 4387
5954.51 4573
5955.24 4903
5955.96 5185
5956.69 5108
5957.42 5228
5958.15 5314
5958.88 5032
5959.61 4975
5960.33 4938
5961.06 4772
5961.79 4691
5962.52 4693
5963.25 4842
5963.98 4850
5964.71 4978
5965.44 4910
5966.16 5103
5966.89 5312
5967.62 5445
5968.35 5921
5969.08 6382
5969.81 7019
5970.54 7439
5971.27 7876
5972.00 8313
5972.73 8050
5973.46 7457
5974.18 7102
5974.91 6873
5975.64 6412
5976.37 6038
5977.10 5764
5977.83 5783
5978.56 5649
5979.29 5527
5980.02 5736
5980.75 5621
5981.48 5769
5982.21 5872
5982.94 5954
5983.67 5987
5984.40 5974
5985.13 6183
5985.86 6661
5986.59 6613
5987.32 6380
5988.05 6564
5988.78 6627
5989.51 6457
5990.24 6298
5990.97 6256
5991.70 6347
5992.43 6271
5993.16 6284
5993.89 6034
5994.62 6300
5995.35 6219
5996.09 6167
5996.82 6367
5997.55 6470
5998.28 6512
5999.01 6648
5999.74 6515
6000.47 6644
6001.20 6679
6001.93 6833
6002.66 7057
6003.39 7234
6004.13 7018
6004.86 6875
6005.59 7053
6006.32 6750
6007.05 6596
6007.78 6602
6008.51 6563
6009.25 6566
6009.98 6405
6010.71 6784
6011.44 7126
6012.17 7380
6012.90 8093
6013.64 9231
6014.37 10787
6015.10 12356
6015.83 14026
6016.56 15542
6017.29 17199
6018.03 18129
6018.76 18426
6019.49 18260
6020.22 17725
6020.96 15964
6021.69 14375
6022.42 12747
6023.15 11240
6023.88 9621
6024.62 8509
6025.35 7574
6026.08 6903
6026.81 6161
6027.55 5732
6028.28 5463
6029.01 5400
6029.75 5351
6030.48 5047
6031.21 4709
6031.94 4837
6032.68 4748
6033.41 4878
6034.14 4642
6034.88 4481
6035.61 4336
6036.34 4348
6037.07 4467
6037.81 4412
6038.54 4201
6039.27 4273
6040.01 4239
6040.74 4301
6041.47 4371
6042.21 4463
6042.94 4463
6043.68 4396
6044.41 4522
6045.14 4773
6045.88 4875
6046.61 4779
6047.34 4783
6048.08 4813
6048.81 4675
6049.55 4897
6050.28 5040
6051.01 4997
6051.75 5086
6052.48 5023
6053.22 5325
6053.95 5543
6054.68 5949
6055.42 6093
6056.15 6258
6056.89 6516
6057.62 6819
6058.36 6634
6059.09 6403
6059.83 6183
6060.56 5952
6061.29 5453
6062.03 5332
6062.76 5337
6063.50 5152
6064.23 5089
6064.97 5022
6065.70 4930
6066.44 4894
6067.17 4853
6067.91 4870
6068.64 4942
6069.38 4772
6070.11 4657
6070.85 4586
6071.58 4579
6072.32 4514
6073.06 4363
6073.79 4493
6074.53 4555
6075.26 4196
6076.00 4316
6076.73 4234
6077.47 4160
6078.20 4180
6078.94 4139
6079.68 4116
6080.41 4083
6081.15 4011
6081.88 4124
6082.62 3964
6083.35 3880
6084.09 4029
6084.83 4250
6085.56 4065
6086.30 3915
6087.04 3945
6087.77 3920
6088.51 3691
6089.24 3798
6089.98 3551
6090.72 3653
6091.45 3589
6092.19 3465
6092.93 3535
6093.66 3667
6094.40 3581
6095.14 3521
6095.87 3602
6096.61 3595
6097.35 3772
6098.08 3747
6098.82 3394
6099.56 3378
6100.29 3493
6101.03 3473
6101.77 3533
6102.51 3412
6103.24 3450
6103.98 3502
6104.72 3349
6105.46 3295
6106.19 3180
6106.93 3313
6107.67 3167
6108.41 3341
6109.14 3399
6109.88 3323
6110.62 3325
6111.36 3363
6112.09 3315
6112.83 3266
6113.57 3506
6114.31 3470
6115.04 3371
6115.78 3489
6116.52 3508
6117.26 3615
6118.00 3584
6118.73 3404
6119.47 3455
6120.21 3499
6120.95 3573
6121.69 3626
6122.43 3387
6123.16 3433
6123.90 3589
6124.64 3452
6125.38 3277
6126.12 3314
6126.86 3375
6127.60 3518
6128.33 3585
6129.07 3544
6129.81 3492
6130.55 3503
6131.29 3454
6132.03 3620
6132.77 3523
6133.51 3740
6134.25 3738
6134.98 3706
6135.72 3677
6136.46 3589
6137.20 3567
6137.94 3665
6138.68 3801
6139.42 3750
6140.16 3788
6140.90 3845
6141.64 3908
6142.38 3846
6143.12 3929
6143.86 4007
6144.60 3901
6145.34 3959
6146.08 3870
6146.82 3849
6147.56 3674
6148.30 3797
6149.04 3834
6149.78 3900
6150.52 3964
6151.26 3861
6152.00 3777
6152.74 3837
6153.48 3933
6154.22 3902
6154.96 3941
6155.70 3860
6156.44 3949
6157.18 3989
6157.92 3915
6158.66 4064
6159.40 4001
6160.14 4018
6160.88 4080
6161.62 4158
6162.36 4162
6163.10 4178
6163.85 4365
6164.59 4203
6165.33 4302
6166.07 4523
6166.81 4487
6167.55 4770
6168.29 5100
6169.03 5259
6169.77 5610
6170.51 5792
6171.26 5909
6172.00 6246
6172.74 6345
6173.48 6671
6174.22 6377
6174.96 5993
6175.70 6027
6176.45 5832
6177.19 5596
6177.93 5672
6178.67 5567
6179.41 5607
6180.16 5297
6180.90 5085
6181.64 5358
6182.38 5439
6183.12 5422
6183.87 5523
6184.61 5466
6185.35 5510
6186.09 5616
6186.83 5867
6187.58 5690
6188.32 5408
6189.06 5614
6189.80 5758
6190.55 5782
6191.29 5815
6192.03 5914
6192.77 6020
6193.52 6358
6194.26 6472
6195.00 6593
6195.74 6525
6196.49 6848
6197.23 7124
6197.97 7315
6198.72 7607
6199.46 7689
6200.20 7509
6200.94 7351
6201.69 7486
6202.43 7346
6203.17 7263
6203.92 7245
6204.66 7093
6205.40 7515
6206.15 7511
6206.89 7736
6207.63 8262
6208.38 9457
6209.12 11278
6209.87 13352
6210.61 16917
6211.35 20759
6212.10 24473
6212.84 27782
6213.58 29942
6214.33 31539
6215.07 31063
6215.82 29926
6216.56 27869
6217.30 24595
6218.05 20970
6218.79 17285
6219.54 14188
6220.28 12268
6221.02 10179
6221.77 8604
6222.51 7699
6223.26 6967
6224.00 6505
6224.75 6140
6225.49 5854
6226.24 5761
6226.98 5882
6227.73 5956
6228.47 5965
6229.21 5787
6229.96 5738
6230.70 5550
6231.45 5266
6232.19 5040
6232.94 4734
6233.68 4418
6234.43 4370
6235.17 4310
6235.92 3975
6236.67 4043
6237.41 4081
6238.16 4282
6238.90 4140
6239.65 4124
6240.39 4298
6241.14 4289
6241.88 4389
6242.63 4306
6243.37 4236
6244.12 4422
6244.87 4457
6245.61 4640
6246.36 4521
6247.10 4537
6247.85 4699
6248.59 4870
6249.34 5291
6250.09 5558
6250.83 6209
6251.58 6690
6252.33 6958
6253.07 7309
6253.82 7536
6254.56 7137
6255.31 7277
6256.06 6721
6256.80 6353
6257.55 5870
6258.30 5560
6259.04 5296
6259.79 5109
6260.54 4916
6261.28 4997
6262.03 4937
6262.78 4860
6263.52 5012
6264.27 4750
6265.02 4671
6265.76 4687
6266.51 4771
6267.26 4986
6268.01 4808
6268.75 4646
6269.50 4808
6270.25 4684
6270.99 4482
6271.74 4511
6272.49 4599
6273.24 4624
6273.98 4754
6274.73 4845
6275.48 4916
6276.23 4718
6276.97 4687
6277.72 4572
6278.47 4638
6279.22 4664
6279.96 4729
6280.71 4747
6281.46 4771
6282.21 4924
6282.96 4881
6283.70 4869
6284.45 4781
6285.20 4605
6285.95 4391
6286.70 4157
6287.45 4120
6288.19 4019
6288.94 3942
6289.69 4031
6290.44 4042
6291.19 4043
6291.94 4160
6292.68 4050
6293.43 4020
6294.18 3993
6294.93 4037
6295.68 3913
6296.43 3844
6297.18 3687
6297.93 3718
6298.67 3738
6299.42 3515
6300.17 3479
6300.92 3559
6301.67 3471
6302.42 3591
6303.17 3583
6303.92 3374
6304.67 3427
6305.42 3362
6306.17 3465
6306.92 3292
6307.67 3469
6308.41 3500
6309.16 3588
6309.91 3296
6310.66 3152
6311.41 3287
6312.16 3449
6312.91 3561
6313.66 3304
6314.41 3439
6315.16 3513
6315.91 3617
6316.66 3583
6317.41 3481
6318.16 3308
6318.91 3477
6319.66 3398
6320.41 3362
6321.16 3438
6321.91 3432
6322.66 3372
6323.41 3310
6324.16 3234
6324.92 3336
6325.67 3274
6326.42 3212
6327.17 3222
6327.92 3068
6328.67 3000
6329.42 2950
6330.17 2963
6330.92 3030
6331.67 3095
6332.42 3012
6333.17 2902
6333.92 2947
6334.68 2870
6335.43 2916
6336.18 3037
6336.93 2921
6337.68 2854
6338.43 2881
6339.18 2985
6339.93 3044
6340.69 2966
6341.44 2942
6342.19 3141
6342.94 3078
6343.69 2967
6344.44 2945
6345.20 2886
6345.95 3154
6346.70 3074
6347.45 3091
6348.20 2899
6348.95 2945
6349.71 2925
6350.46 3023
6351.21 2972
6351.96 3155
6352.71 3092
6353.47 3218
6354.22 3289
6354.97 3314
6355.72 3466
6356.48 3599
6357.23 3350
6357.98 3511
6358.73 3615
6359.49 3597
6360.24 3296
6360.99 3316
6361.74 3290
6362.50 3123
6363.25 3085
6364.00 3073
6364.76 2909
6365.51 2962
6366.26 2976
6367.01 2996
6367.77 2919
6368.52 2813
6369.27 2813
6370.03 2940
6370.78 2899
6371.53 2886
6372.29 2955
6373.04 3055
6373.79 3052
6374.55 3037
6375.30 2889
6376.05 2829
6376.81 2920
6377.56 2957
6378.31 2982
6379.07 2996
6379.82 2796
6380.58 2895
6381.33 2834
6382.08 2868
6382.84 2860
6383.59 2821
6384.35 2892
6385.10 3113
6385.85 3205
6386.61 3105
6387.36 2876
6388.12 3024
6388.87 3069
6389.62 2980
6390.38 2766
6391.13 2862
6391.89 2722
6392.64 2838
6393.40 3026
6394.15 2854
6394.91 2794
6395.66 2740
6396.42 2777
6397.17 2829
6397.93 2760
6398.68 2767
6399.44 2852
6400.19 2890
6400.95 2751
6401.70 2750
6402.46 2721
6403.21 2853
6403.97 2708
6404.72 2678
6405.48 2753
6406.23 2765
6406.99 2648
6407.74 2750
6408.50 2807
6409.25 2688
6410.01 2908
6410.76 2878
6411.52 2792
6412.28 2920
6413.03 3035
6413.79 3110
6414.54 3069
6415.30 3104
6416.05 3051
6416.81 3082
6417.57 3064
6418.32 2918
6419.08 2924
6419.83 2855
6420.59 2808
6421.35 2839
6422.10 2836
6422.86 2835
6423.62 3005
6424.37 2990
6425.13 2772
6425.89 2736
6426.64 2795
6427.40 2860
6428.15 2879
6428.91 2925
6429.67 2862
6430.42 2804
6431.18 2951
6431.94 2897
6432.70 2765
6433.45 2757
6434.21 2873
6434.97 2774
6435.72 2685
6436.48 2952
6437.24 3066
6437.99 2993
6438.75 2990
6439.51 2968
6440.27 2857
6441.02 2938
6441.78 2989
6442.54 2909
6443.30 2853
6444.05 2969
6444.81 3065
6445.57 3032
6446.33 3078
6447.08 3069
6447.84 3078
6448.60 2925
6449.36 2897
6450.12 3005
6450.87 3120
6451.63 3046
6452.39 3079
6453.15 3188
6453.91 3027
6454.66 3123
6455.42 3078
6456.18 3050
6456.94 3206
6457.70 3119
6458.46 3236
6459.21 3124
6459.97 3222
6460.73 3159
6461.49 3231
6462.25 3274
6463.01 3325
6463.77 3399
6464.52 3451
6465.28 3504
6466.04 3492
6466.80 3533
6467.56 3410
6468.32 3463
6469.08 3614
6469.84 3712
6470.60 3611
6471.36 3605
6472.11 3641
6472.87 3686
6473.63 3715
6474.39 3763
6475.15 3881
6475.91 3828
6476.67 3854
6477.43 3926
6478.19 4107
6478.95 3940
6479.71 4077
6480.47 4099
6481.23 4074
6481.99 4072
6482.75 4209
6483.51 4330
6484.27 4143
6485.03 4184
6485.79 4266
6486.55 4359
6487.31 4477
6488.07 4512
6488.83 4659
6489.59 4670
6490.35 4679
6491.11 4963
6491.87 4902
6492.63 4784
6493.39 4970
6494.15 5208
6494.91 5478
6495.67 5465
6496.43 5551
6497.19 5848
6497.95 6019
6498.71 6114
6499.48 6435
6500.24 6369
6501.00 6279
6501.76 6402
6502.52 6262
6503.28 6306
6504.04 6226
6504.80 5926
6505.56 6062
6506.32 6317
6507.09 6420
6507.85 6557
6508.61 6312
6509.37 6336
6510.13 6602
6510.89 6629
6511.65 7021
6512.42 7164
6513.18 7172
6513.94 7409
6514.70 7569
6515.46 7620
6516.22 7551
6516.99 7538
6517.75 7602
6518.51 7701
6519.27 7684
6520.03 7844
6520.80 8038
6521.56 7864
6522.32 7874
6523.08 8236
6523.84 8521
6524.61 8693
6525.37 8942
6526.13 9358
6526.89 9613
6527.66 9796
6528.42 10689
6529.18 11298
6529.94 11719
6530.71 12470
6531.47 13336
6532.23 14010
6533.00 13970
6533.76 14024
6534.52 13959
6535.28 13901
6536.05 14556
6536.81 15404
6537.57 17052
6538.34 20448
6539.10 24280
6539.86 27373
6540.63 30700
6541.39 32281
6542.15 32683
6542.92 32205
6543.68 30238
6544.44 26772
6545.21 23059
6545.97 19596
6546.73 16054
6547.50 13212
6548.26 11228
6549.02 9739
6549.79 8620
6550.55 7670
6551.31 7199
6552.08 6924
6552.84 6721
6553.61 6600
6554.37 6420
6555.13 6389
6555.90 6502
6556.66 6483
6557.43 6133
6558.19 6134
6558.96 5993
6559.72 5833
6560.48 5814
6561.25 5541
6562.01 5459
6562.78 5307
6563.54 5367
6564.31 5607
6565.07 5725
6565.84 5775
6566.60 6201
6567.37 6438
6568.13 6533
6568.90 6761
6569.66 6958
6570.43 6909
6571.19 6885
6571.96 6866
6572.72 6904
6573.49 6595
6574.25 6662
6575.02 6620
6575.78 6662
6576.55 6867
6577.31 7226
6578.08 7468
6578.84 7616
6579.61 8102
6580.37 8294
6581.14 8487
6581.91 8524
6582.67 8608
6583.44 8523
6584.20 8897
6584.97 8974
6585.73 8798
6586.50 8665
6587.27 8684
6588.03 8210
6588.80 7875
6589.56 7898
6590.33 7650
6591.10 7590
6591.86 7556
6592.63 7412
6593.39 7495
6594.16 7858
6594.93 8220
6595.69 8860
6596.46 9299
6597.23 10203
6597.99 10815
6598.76 11311
6599.53 11717
6600.29 12099
6601.06 11580
6601.83 11246
6602.59 10444
6603.36 9547
6604.13 8832
6604.89 8075
6605.66 7508
6606.43 6945
6607.20 6626
6607.96 6419
6608.73 6194
6609.50 6098
6610.26 6062
6611.03 5985
6611.80 5888
6612.57 5534
6613.33 5726
6614.10 5563
6614.87 5396
6615.64 5463
6616.40 5273
6617.17 5178
6617.94 5221
6618.71 5452
6619.48 4915
6620.24 4880
6621.01 4894
6621.78 4985
6622.55 5031
6623.32 4964
6624.08 5040
6624.85 4943
6625.62 5048
6626.39 4950
6627.16 5086
6627.92 5251
6628.69 5160
6629.46 4916
6630.23 4839
6631.00 4784
6631.77 4633
6632.54 4609
6633.30 4423
6634.07 4537
6634.84 4718
6635.61 4805
6636.38 5015
6637.15 5290
6637.92 5358
6638.69 5769
6639.45 5691
6640.22 5620
6640.99 5760
6641.76 5447
6642.53 5243
6643.30 5241
6644.07 5090
6644.84 4966
6645.61 4752
6646.38 4654
6647.15 4544
6647.92 4433
6648.69 4446
6649.46 4366
6650.22 4323
6650.99 4475
6651.76 4493
6652.53 4524
6653.30 4522
6654.07 4411
6654.84 4283
6655.61 4379
6656.38 4463
6657.15 4401
6657.92 4466
6658.69 4490
6659.46 4797
6660.23 4856
6661.00 4842
6661.77 4783
6662.54 4544
6663.31 4395
6664.09 4333
6664.86 4381
6665.63 4254
6666.40 4195
6667.17 4176
6667.94 4093
6668.71 4139
6669.48 4280
6670.25 4111
6671.02 4108
6671.79 4189
6672.56 4162
6673.33 4233
6674.10 4160
6674.88 4211
6675.65 4248
6676.42 4465
6677.19 4278
6677.96 4331
6678.73 4360
6679.50 4384
6680.27 4261
6681.05 4318
6681.82 4273
6682.59 4394
6683.36 4477
6684.13 4577
6684.90 4541
6685.67 4692
6686.45 4964
6687.22 5365
6687.99 5571
6688.76 5711
6689.53 5979
6690.31 6350
6691.08 6083
6691.85 6088
6692.62 5891
6693.39 5231
6694.17 4930
6694.94 4618
6695.71 4511
6696.48 4165
6697.25 4171
6698.03 4222
6698.80 4099
6699.57 3920
6700.34 4035
6701.12 4062
6701.89 3980
6702.66 4074
6703.43 4057
6704.21 4164
6704.98 4150
6705.75 4114
6706.53 4060
6707.30 4042
6708.07 3949
6708.84 3939
6709.62 4045
6710.39 4048
6711.16 4064
6711.94 3981
6712.71 4041
6713.48 4077
6714.26 3891
6715.03 3834
6715.80 3826
6716.58 3841
6717.35 3767
6718.12 3632
6718.90 3675
6719.67 3515
6720.45 3611
6721.22 3516
6721.99 3585
6722.77 3536
6723.54 3535
6724.31 3511
6725.09 3593
6725.86 3771
6726.64 3687
6727.41 3529
6728.18 3631
6728.96 3487
6729.73 3575
6730.51 3484
6731.28 3605
6732.06 3543
6732.83 3426
6733.60 3599
6734.38 3562
6735.15 3576
6735.93 3685
6736.70 3738
6737.48 3692
6738.25 3662
6739.03 3656
6739.80 3600
6740.58 3806
6741.35 3854
6742.13 3824
6742.90 3853
6743.68 3998
6744.45 3883
6745.23 4006
6746.00 3978
6746.78 3934
6747.55 3933
6748.33 3848
6749.10 3786
6749.88 4020
6750.65 4083
6751.43 4169
6752.20 4080
6752.98 4144
6753.75 4496
6754.53 4573
6755.31 4968
6756.08 5290
6756.86 5467
6757.63 5635
6758.41 5736
6759.19 5207
6759.96 5045
6760.74 4827
6761.51 4537
6762.29 4400
6763.07 4101
6763.84 4023
6764.62 3733
6765.39 3729
6766.17 3813
6766.95 3715
6767.72 3813
6768.50 3668
6769.28 3700
6770.05 3751
6770.83 3839
6771.61 3715
6772.38 3744
6773.16 3643
6773.94 3622
6774.71 3477
6775.49 3660
6776.27 3481
6777.04 3537
6777.82 3610
6778.60 3566
6779.37 3571
6780.15 3549
6780.93 3399
6781.71 3505
6782.48 3384
6783.26 3445
6784.04 3465
6784.81 3499
6785.59 3420
6786.37 3233
6787.15 3289
6787.92 3211
6788.70 3213
6789.48 3242
6790.26 3197
6791.04 3183
6791.81 3211
6792.59 3015
6793.37 3053
6794.15 3179
6794.92 3114
6795.70 3090
6796.48 3002
6797.26 3027
6798.04 2943
6798.81 2910
6799.59 3094
6800.37 3008
6801.15 3098
6801.93 3073
6802.71 2971
6803.48 3116
6804.26 2986
6805.04 3228
6805.82 3161
6806.60 3239
6807.38 3221
6808.16 3132
6808.94 3277
6809.71 3155
6810.49 3109
6811.27 3142
6812.05 3276
6812.83 3189
6813.61 2972
6814.39 3152
6815.17 3093
6815.95 2981
6816.73 3032
6817.50 3254
6818.28 3209
6819.06 3337
6819.84 3117
6820.62 3137
6821.40 3326
6822.18 3282
6822.96 3315
6823.74 3284
6824.52 3199
6825.30 3196
6826.08 3114
6826.86 3140
6827.64 3157
6828.42 3158
6829.20 3083
6829.98 3047
6830.76 3033
6831.54 3098
6832.32 3103
6833.10 3128
6833.88 3043
6834.66 2983
6835.44 3046
6836.22 3068
6837.00 3148
6837.78 3078
6838.56 2936
6839.34 2931
6840.12 3050
6840.90 3054
6841.68 3055
6842.46 3035
6843.24 3030
6844.03 2960
6844.81 3100
6845.59 2915
6846.37 2963
6847.15 3030
6847.93 3106
6848.71 3095
6849.49 3223
6850.27 3192
6851.05 3320
6851.84 3686
6852.62 4001
6853.40 4735
6854.18 5215
6854.96 5677
6855.74 6172
6856.52 6198
6857.30 6023
6858.09 5784
6858.87 5447
6859.65 4964
6860.43 4460
6861.21 4271
6861.99 3968
6862.78 3881
6863.56 3619
6864.34 3669
6865.12 3539
6865.90 3329
6866.69 3208
6867.47 3353
6868.25 3362
6869.03 3363
6869.82 3459
6870.60 3537
6871.38 3665
6872.16 3581
6872.94 3544
6873.73 3661
6874.51 3495
6875.29 3534
6876.07 3466
6876.86 3432
6877.64 3570
6878.42 3435
6879.21 3563
6879.99 3507
6880.77 3469
6881.55 3652
6882.34 3684
6883.12 3778
6883.90 4004
6884.69 4140
6885.47 4040
6886.25 4103
6887.04 4256
6887.82 4345
6888.60 4620
6889.39 4789
6890.17 5465
6890.95 6434
6891.74 6982
6892.52 7516
6893.30 7746
6894.09 7459
6894.87 7018
6895.65 6467
6896.44 5854
6897.22 5447
6898.01 4892
6898.79 4572
6899.57 4609
6900.36 4352
6901.14 4377
6901.93 4218
6902.71 4238
6903.49 4072
6904.28 4093
6905.06 4013
6905.85 4200
6906.63 4478
6907.42 4361
6908.20 4124
6908.98 4208
6909.77 4229
6910.55 4223
6911.34 4204
6912.12 4146
6912.91 4020
6913.69 4003
6914.48 3908
6915.26 3755
6916.05 3940
6916.83 3941
6917.62 3761
6918.40 3729
6919.19 3653
6919.97 3624
6920.76 3674
6921.54 3853
6922.33 3751
6923.11 3710
6923.90 3570
6924.68 3663
6925.47 3663
6926.25 3738
6927.04 3741
6927.82 3860
6928.61 3767
6929.40 3789
6930.18 3850
6930.97 3947
6931.75 3801
6932.54 3797
6933.32 3946
6934.11 3791
6934.90 3838
6935.68 3951
6936.47 4063
6937.25 4259
6938.04 4356
6938.83 4463
6939.61 4435
6940.40 4443
6941.19 4390
6941.97 4221
6942.76 4232
6943.54 4357
6944.33 4390
6945.12 4392
6945.90 4580
6946.69 4608
6947.48 4581
6948.26 4636
6949.05 4892
6949.84 5095
6950.62 4995
6951.41 5102
6952.20 5097
6952.99 5012
6953.77 4956
6954.56 4840
6955.35 4818
6956.13 4790
6956.92 4795
6957.71 4912
6958.50 4951
6959.28 5100
6960.07 5371
6960.86 5553
6961.64 5510
6962.43 5378
6963.22 5651
6964.01 5601
6964.80 5628
6965.58 5630
6966.37 5595
6967.16 5399
6967.95 5674
6968.73 5548
6969.52 5550
6970.31 5779
6971.10 5811
6971.89 5763
6972.67 5905
6973.46 6002
6974.25 6059
6975.04 6326
6975.83 6602
6976.62 6515
6977.40 6216
6978.19 6434
6978.98 6692
6979.77 6627
6980.56 6579
6981.35 6539
6982.13 7009
6982.92 7212
6983.71 7311
6984.50 7674
6985.29 8065
6986.08 8865
6986.87 10445
6987.66 11745
6988.45 13728
6989.23 15488
6990.02 17545
6990.81 18634
6991.60 18931
6992.39 18559
6993.18 17374
6993.97 15725
6994.76 13668
6995.55 12154
6996.34 10742
6997.13 9905
6997.92 8880
6998.71 8401
6999.50 8538
7000.29 8991
7001.07 10049
7001.86 11475
7002.65 13303
7003.44 15188
7004.23 16959
7005.02 17797
7005.81 18029
7006.60 17385
7007.39 16510
7008.18 14723
7008.97 12922
7009.76 10908
7010.55 9365
7011.34 8295
7012.14 7360
7012.93 6626
7013.72 6395
7014.51 6150
7015.30 6011
7016.09 6294
7016.88 6522
7017.67 6322
7018.46 6455
7019.25 6538
7020.04 6358
7020.83 6045
7021.62 5564
7022.41 5425
7023.20 5266
7024.00 5149
7024.79 4703
7025.58 4686
7026.37 4738
7027.16 4831
7027.95 4929
7028.74 4824
7029.53 5207
7030.32 5330
7031.12 5352
7031.91 5315
7032.70 5422
7033.49 5380
7034.28 5115
7035.07 4987
7035.87 4830
7036.66 4813
7037.45 4730
7038.24 4681
7039.03 4625
7039.82 4553
7040.62 4648
7041.41 4777
7042.20 4907
7042.99 4879
7043.78 4983
7044.58 5016
7045.37 4945
7046.16 5016
7046.95 4959
7047.75 5089
7048.54 4992
7049.33 5054
7050.12 5089
7050.92 5137
7051.71 5318
7052.50 5529
7053.29 5843
7054.09 6143
7054.88 6392
7055.67 6451
7056.46 6440
7057.26 6257
7058.05 5787
7058.84 5445
7059.64 5351
7060.43 4961
7061.22 4700
7062.02 4689
7062.81 4506
7063.60 4489
7064.39 4467
7065.19 4448
7065.98 4412
7066.77 4390
7067.57 4675
7068.36 4628
7069.16 4610
7069.95 4490
7070.74 4349
7071.54 4411
7072.33 4348
7073.12 4181
7073.92 4369
7074.71 4264
7075.51 4108
7076.30 4115
7077.09 4173
7077.89 4080
7078.68 3962
7079.48 3988
7080.27 3864
7081.06 3875
7081.86 3845
7082.65 3775
7083.45 3831
7084.24 3708
7085.04 3700
7085.83 3757
7086.62 3716
7087.42 3556
7088.21 3615
7089.01 3625
7089.80 3613
7090.60 3650
7091.39 3748
7092.19 3792
7092.98 3760
7093.78 3656
7094.57 3399
7095.37 3482
7096.16 3422
7096.96 3182
7097.75 3177
7098.55 3337
7099.34 3301
7100.14 3117
7100.93 2968
7101.73 2948
7102.52 3196
7103.32 3134
7104.11 3094
7104.91 3156
7105.71 2958
7106.50 2964
7107.30 2895
7108.09 2870
7108.89 2832
7109.68 2691
7110.48 2828
7111.28 2763
7112.07 2797
7112.87 2742
7113.66 2724
7114.46 2778
7115.26 2844
7116.05 2668
7116.85 2650
7117.65 2837
7118.44 2732
7119.24 2637
7120.03 2782
7120.83 2809
7121.63 2900
7122.42 2816
7123.22 2747
7124.02 2754
7124.81 2717
7125.61 2717
7126.41 2645
7127.20 2770
7128.00 2616
7128.80 2584
7129.59 2695
7130.39 2629
7131.19 2571
7131.99 2533
7132.78 2724
7133.58 2848
7134.38 2813
7135.17 2716
7135.97 2782
7136.77 2808
7137.57 2657
7138.36 2666
7139.16 2838
7139.96 2628
7140.76 2624
7141.55 2589
7142.35 2513
7143.15 2474
7143.95 2459
7144.74 2538
7145.54 2663
7146.34 2575
7147.14 2591
7147.94 2730
7148.73 2578
7149.53 2668
7150.33 2470
7151.13 2625
7151.93 2732
7152.72 2673
7153.52 2539
7154.32 2595
7155.12 2557
7155.92 2495
7156.72 2590
7157.51 2432
7158.31 2374
7159.11 2357
7159.91 2375
7160.71 2562
7161.51 2552
7162.31 2464
7163.11 2553
7163.90 2433
7164.70 2419
7165.50 2352
7166.30 2405
7167.10 2352
7167.90 2310
7168.70 2339
7169.50 2366
7170.30 2346
7171.10 2277
7171.90 2328
7172.69 2376
7173.49 2437
7174.29 2377
7175.09 2469
7175.89 2441
7176.69 2539
7177.49 2558
7178.29 2437
7179.09 2479
7179.89 2449
7180.69 2450
7181.49 2357
7182.29 2309
7183.09 2316
7183.89 2299
7184.69 2480
7185.49 2623
7186.29 2567
7187.09 2691
7187.89 2876
7188.69 2785
7189.49 2751
7190.29 2650
7191.09 2487
7191.89 2500
7192.69 2439
7193.49 2363
7194.29 2387
7195.09 2394
7195.89 2169
7196.70 2183
7197.50 2317
7198.30 2215
7199.10 2255
7199.90 2263
7200.70 2201
7201.50 2055
7202.30 2117
7203.10 2207
7203.90 2189
7204.70 2263
7205.51 2140
7206.31 2233
7207.11 2216
7207.91 2182
7208.71 2159
7209.51 2102
7210.31 2185
7211.12 2106
7211.92 2092
7212.72 2165
7213.52 2165
7214.32 2255
7215.12 2076
7215.92 2122
7216.73 2170
7217.53 2143
7218.33 2233
7219.13 2238
7219.93 2175
7220.74 2249
7221.54 2141
7222.34 2090
7223.14 2136
7223.94 2158
7224.75 2150
7225.55 2121
7226.35 2236
7227.15 2198
7227.96 2201
7228.76 2259
7229.56 2286
7230.36 2250
7231.17 2234
7231.97 2392
7232.77 2259
7233.57 2239
7234.38 2204
7235.18 2212
7235.98 2149
7236.79 2296
7237.59 2331
7238.39 2253
7239.19 2242
7240.00 2260
7240.80 2416
7241.60 2444
7242.41 2581
7243.21 2570
7244.01 2580
7244.82 2768
7245.62 2687
7246.42 2587
7247.23 2685
7248.03 2623
7248.83 2497
7249.64 2513
7250.44 2405
7251.25 2370
7252.05 2296
7252.85 2399
7253.66 2433
7254.46 2496
7255.27 2368
7256.07 2361
7256.87 2510
7257.68 2526
7258.48 2345
7259.29 2518
7260.09 2429
7260.89 2461
7261.70 2460
7262.50 2481
7263.31 2483
7264.11 2467
7264.92 2478
7265.72 2576
7266.53 2603
7267.33 2687
7268.13 2648
7268.94 2622
7269.74 2658
7270.55 2696
7271.35 2785
7272.16 2798
7272.96 2936
7273.77 2934
7274.57 2751
7275.38 2776
7276.18 2866
7276.99 2909
7277.79 2934
7278.60 2847
7279.40 3094
7280.21 2999
7281.01 2915
7281.82 2908
7282.63 2934
7283.43 3151
7284.24 3348
7285.04 3608
7285.85 4027
7286.65 4678
7287.46 5320
7288.27 6146
7289.07 7017
7289.88 7468
7290.68 7411
7291.49 7091
7292.29 6640
7293.10 6046
7293.91 5462
7294.71 4779
7295.52 4222
7296.33 3639
7297.13 3479
7297.94 3244
7298.74 3214
7299.55 3165
7300.36 2956
7301.16 2891
7301.97 3021
7302.78 3033
7303.58 2918
7304.39 2905
7305.20 2930
7306.00 2944
7306.81 2892
7307.62 2977
7308.42 2989
7309.23 3072
7310.04 3046
7310.84 2958
7311.65 3013
7312.46 3044
7313.27 3055
7314.07 3349
7314.88 3525
7315.69 3600
7316.50 3753
7317.30 3759
7318.11 3686
7318.92 3660
7319.72 3595
7320.53 3569
7321.34 3632
7322.15 3980
7322.96 4286
7323.76 4659
7324.57 4813
7325.38 4763
7326.19 4639
7326.99 4675
7327.80 4452
7328.61 4277
7329.42 4181
7330.23 3834
7331.03 3622
7331.84 3394
7332.65 3116
7333.46 3063
7334.27 3071
7335.08 3001
7335.88 2916
7336.69 2794
7337.50 2852
7338.31 2969
7339.12 3003
7339.93 2934
7340.74 2944
7341.54 2911
7342.35 3015
7343.16 3087
7343.97 2951
7344.78 2821
7345.59 2794
7346.40 2787
7347.21 2843
7348.02 2762
7348.82 2847
7349.63 2740
7350.44 2763
7351.25 2772
7352.06 2733
7352.87 2780
7353.68 2655
7354.49 2690
7355.30 2681
7356.11 2644
7356.92 2621
7357.73 2667
7358.54 2678
7359.35 2835
7360.16 2777
7360.97 2744
7361.78 2802
7362.59 2842
7363.40 2848
7364.21 2732
7365.02 2789
7365.83 2769
7366.64 2786
7367.45 2870
7368.26 2926
7369.07 2928
7369.88 3019
7370.69 2917
7371.50 2936
7372.31 2857
7373.12 2866
7373.93 2854
7374.74 2855
7375.55 2949
7376.36 2910
7377.17 2914
7377.98 2829
7378.79 2937
7379.60 2974
7380.42 2926
7381.23 3047
7382.04 3131
7382.85 3365
7383.66 3643
7384.47 3902
7385.28 4259
7386.09 4464
7386.90 4362
7387.71 4300
7388.53 4197
7389.34 4083
7390.15 3813
7390.96 3661
7391.77 3278
7392.58 3107
7393.39 2966
7394.21 2742
7395.02 2775
7395.83 2731
7396.64 2733
7397.45 2685
7398.27 2636
7399.08 2617
7399.89 2669
7400.70 2753
7401.51 2983
7402.33 3143
7403.14 3166
7403.95 3542
7404.76 3726
7405.57 3897
7406.39 3958
7407.20 3967
7408.01 3832
7408.82 3552
7409.64 3709
7410.45 3471
7411.26 3294
7412.07 3265
7412.89 3065
7413.70 3067
7414.51 3021
7415.32 2864
7416.14 2695
7416.95 2780
7417.76 2694
7418.58 2465
7419.39 2333
7420.20 2386
7421.02 2457
7421.83 2419
7422.64 2284
7423.45 2409
7424.27 2385
7425.08 2272
7425.89 2261
7426.71 2232
7427.52 2100
7428.33 2229
7429.15 2217
7429.96 2179
7430.78 2190
7431.59 2193
7432.40 2163
7433.22 2232
7434.03 2290
7434.84 2158
7435.66 2285
7436.47 2167
7437.29 2153
7438.10 2239
7438.91 2272
7439.73 2231
7440.54 2147
7441.36 2223
7442.17 2253
7442.99 2225
7443.80 2309
7444.61 2197
7445.43 2187
7446.24 2202
7447.06 2204
7447.87 2054
7448.69 2256
7449.50 2148
7450.32 2197
7451.13 2147
7451.95 2301
7452.76 2225
7453.58 2243
7454.39 2261
7455.21 2306
7456.02 2192
7456.84 2175
7457.65 2134
7458.47 2277
7459.28 2179
7460.10 2048
7460.91 2172
7461.73 2162
7462.54 2235
7463.36 2195
7464.17 2115
7464.99 2242
7465.80 2275
7466.62 2233
7467.44 2176
7468.25 2137
7469.07 2205
7469.88 2244
7470.70 2199
7471.51 2226
7472.33 2123
7473.15 2307
7473.96 2377
7474.78 2377
7475.59 2230
7476.41 2086
7477.23 2107
7478.04 2148
7478.86 2183
7479.67 2170
7480.49 2188
7481.31 2117
7482.12 2140
7482.94 2111
7483.76 2040
7484.57 2014
7485.39 2044
7486.21 2006
7487.02 1944
7487.84 1955
7488.66 1918
7489.47 1986
7490.29 1950
7491.11 1981
7491.92 2047
7492.74 1998
7493.56 1974
7494.38 1908
7495.19 1839
7496.01 1899
7496.83 1920
7497.64 1961
7498.46 1957
7499.28 1982
7500.10 1955
7500.91 1958
7501.73 1927
7502.55 1922
7503.37 1963
7504.18 1769
7505.00 1855
7505.82 1913
7506.64 1946
7507.46 2010
7508.27 2004
7509.09 2064
7509.91 1965
7510.73 1929
7511.55 1950
7512.36 1967
7513.18 1984
7514.00 1998
7514.82 1896
7515.64 1971
7516.45 1924
7517.27 1992
7518.09 1923
7518.91 1913
7519.73 1848
7520.55 1914
7521.37 1987
7522.18 1936
7523.00 1921
7523.82 1915
7524.64 1864
7525.46 1887
7526.28 1848
7527.10 1887
7527.92 1938
7528.74 1885
7529.55 1885
7530.37 1832
7531.19 1878
7532.01 2059
7532.83 1903
7533.65 1981
7534.47 1870
7535.29 1927
7536.11 1952
7536.93 1981
7537.75 1914
7538.57 1994
7539.39 1988
7540.21 1989
7541.03 1909
7541.84 1997
7542.66 1974
7543.48 2006
7544.30 1869
7545.12 2021
7545.94 2111
7546.76 2184
7547.58 2254
7548.40 2331
7549.22 2152
7550.04 2204
7550.86 2234
7551.68 2267
7552.51 2003
7553.33 2041
7554.15 2047
7554.97 2151
7555.79 2043
7556.61 1984
7557.43 2068
7558.25 2128
7559.07 2204
7559.89 2031
7560.71 2040
7561.53 2063
7562.35 2029
7563.17 2167
7563.99 2245
7564.81 2168
7565.64 2191
7566.46 2205
7567.28 2212
7568.10 2137
7568.92 2136
7569.74 2146
7570.56 2177
7571.38 2197
7572.21 2149
7573.03 2127
7573.85 2161
7574.67 2151
7575.49 2172
7576.31 2153
7577.13 2131
7577.96 2159
7578.78 2151
7579.60 2163
7580.42 2255
7581.24 2225
7582.07 2246
7582.89 2167
7583.71 2243
7584.53 2110
7585.35 2105
7586.18 2251
7587.00 2284
7587.82 2247
7588.64 2233
7589.46 2347
7590.29 2399
7591.11 2482
7591.93 2521
7592.75 2535
7593.58 2536
7594.40 2480
7595.22 2546
7596.04 2593
7596.87 2726
7597.69 2629
7598.51 2619
7599.34 2564
7600.16 2590
7600.98 2553
7601.80 2582
7602.63 2511
7603.45 2499
7604.27 2553
7605.10 2602
7605.92 2796
7606.74 2931
7607.57 3142
7608.39 3428
7609.21 3730
7610.04 3797
7610.86 3795
7611.68 3561
7612.51 3511
7613.33 3408
7614.15 3329
7614.98 3187
7615.80 2961
7616.62 2980
7617.45 2869
7618.27 2802
7619.10 2688
7619.92 2853
7620.74 2932
7621.57 2953
7622.39 3163
7623.22 3301
7624.04 3308
7624.86 3156
7625.69 2988
7626.51 2998
7627.34 3015
7628.16 2814
7628.99 2728
7629.81 2846
7630.64 2743
7631.46 2828
7632.28 3045
7633.11 3239
7633.93 3351
7634.76 3581
7635.58 3894
7636.41 4274
7637.23 4448
7638.06 4288
7638.88 4166
7639.71 3871
7640.53 3602
7641.36 3202
7642.18 3107
7643.01 2977
7643.83 2598
7644.66 2450
7645.48 2454
7646.31 2350
7647.14 2320
7647.96 2228
7648.79 2176
7649.61 2232
7650.44 2153
7651.26 2205
7652.09 2114
7652.91 2118
7653.74 2213
7654.57 2140
7655.39 2110
7656.22 2055
7657.04 2148
7657.87 1970
7658.70 2068
7659.52 1959
7660.35 1922
7661.17 2005
7662.00 2045
7662.83 1971
7663.65 2031
7664.48 1999
7665.31 2038
7666.13 1994
7666.96 2024
7667.79 2064
7668.61 2082
7669.44 2084
7670.27 1883
7671.09 1946
7671.92 2021
7672.75 1969
7673.57 1971
7674.40 2019
7675.23 1996
7676.05 2007
7676.88 2063
7677.71 2102
7678.53 2011
7679.36 1944
7680.19 1980
7681.02 2001
7681.84 1933
7682.67 1849
7683.50 1961
7684.33 1913
7685.15 1871
7685.98 1920
7686.81 1863
7687.64 1902
7688.46 1945
7689.29 1981
7690.12 1948
7690.95 1970
7691.77 1949
7692.60 1959
7693.43 2049
7694.26 1986
7695.09 1983
7695.91 2051
7696.74 1956
7697.57 2017
7698.40 2030
7699.23 2002
7700.06 1909
7700.88 2051
7701.71 2066
7702.54 2070
7703.37 2056
7704.20 2054
7705.03 2112
7705.85 2141
7706.68 2078
7707.51 1992
7708.34 2007
7709.17 2016
7710.00 1947
7710.83 1807
7711.66 1885
7712.48 1915
7713.31 1789
7714.14 1761
7714.97 1817
7715.80 1813
7716.63 1980
7717.46 1870
7718.29 1879
7719.12 1824
7719.95 1857
7720.78 1793
7721.61 1729
7722.44 1752
7723.27 1802
7724.09 1763
7724.92 1688
7725.75 1726
7726.58 1717
7727.41 1677
7728.24 1818
7729.07 1880
7729.90 1755
7730.73 1804
7731.56 1715
7732.39 1759
7733.22 1673
7734.05 1751
7734.88 1738
7735.71 1725
7736.54 1708
7737.37 1782
7738.20 1708
7739.03 1636
7739.86 1726
7740.70 1678
7741.53 1620
7742.36 1654
7743.19 1667
7744.02 1679
7744.85 1795
7745.68 1854
7746.51 1850
7747.34 1811
7748.17 1759
7749.00 1820
7749.83 1859
7750.66 1952
7751.50 2116
7752.33 2099
7753.16 2043
7753.99 2049
7754.82 2001
7755.65 2005
7756.48 1843
7757.31 1864
7758.15 1873
7758.98 1769
7759.81 1785
7760.64 1751
7761.47 1740
7762.30 1719
7763.13 1831
7763.97 1826
7764.80 1787
7765.63 1747
7766.46 1766
7767.29 1781
7768.13 1688
7768.96 1719
7769.79 1823
7770.62 1880
7771.45 1726
7772.29 1812
7773.12 1819
7773.95 1825
7774.78 1795
7775.62 1691
7776.45 1722
7777.28 1687
7778.11 1728
7778.95 1680
7779.78 1712
7780.61 1818
7781.44 1734
7782.28 1719
7783.11 1742
7783.94 1829
7784.77 1780
7785.61 1804
7786.44 1776
7787.27 1888
7788.11 1915
7788.94 1833
7789.77 1799
7790.61 1923
7791.44 1866
7792.27 1765
7793.10 1810
7793.94 1849
7794.77 1744
7795.60 1859
7796.44 1804
7797.27 1785
7798.11 1776
7798.94 1715
7799.77 1801
7800.61 1862
7801.44 1814
7802.27 1865
7803.11 1800
7803.94 1839
7804.78 1953
7805.61 1928
7806.44 1796
7807.28 1856
7808.11 1923
7808.95 1913
7809.78 1899
7810.61 1934
7811.45 2007
7812.28 2034
7813.12 1992
7813.95 1947
7814.79 2022
7815.62 2053
7816.45 2161
7817.29 2294
7818.12 2257
7818.96 2279
7819.79 2412
7820.63 2404
7821.46 2549
7822.30 2624
7823.13 2574
7823.97 2538
7824.80 2422
7825.64 2391
7826.47 2337
7827.31 2279
7828.14 2250
7828.98 2295
7829.81 2350
7830.65 2472
7831.48 2457
7832.32 2579
7833.15 2564
7833.99 2357
7834.83 2228
7835.66 2269
7836.50 2344
7837.33 2409
7838.17 2328
7839.00 2365
7839.84 2368
7840.68 2433
7841.51 2510
7842.35 2428
7843.18 2339
7844.02 2343
7844.86 2378
7845.69 2238
7846.53 2278
7847.36 2357
7848.20 2373
7849.04 2281
7849.87 2317
7850.71 2237
7851.55 2170
7852.38 2162
7853.22 2105
7854.05 2069
7854.89 2074
7855.73 2109
7856.56 2160
7857.40 2031
7858.24 2025
7859.08 2129
7859.91 2211
7860.75 2188
7861.59 2099
7862.42 2094
7863.26 2202
7864.10 2257
7864.93 2420
7865.77 2438
7866.61 2355
7867.45 2310
7868.28 2302
7869.12 2147
7869.96 2214
7870.80 2097
7871.63 2101
7872.47 2229
7873.31 2310
7874.15 2255
7874.98 2187
7875.82 2123
7876.66 2213
7877.50 2195
7878.33 2106
7879.17 2211
7880.01 2350
7880.85 2460
7881.69 2528
7882.52 2707
7883.36 2813
7884.20 2669
7885.04 2502
7885.88 2366
7886.71 2343
7887.55 2453
7888.39 2304
7889.23 2211
7890.07 2197
7890.91 2159
7891.75 2195
7892.58 2286
7893.42 2250
7894.26 2210
7895.10 2302
7895.94 2419
7896.78 2475
7897.62 2542
7898.46 2615
7899.29 2474
7900.13 2465
7900.97 2370
7901.81 2410
7902.65 2422
7903.49 2394
7904.33 2444
7905.17 2504
7906.01 2550
7906.85 2527
7907.69 2502
7908.53 2361
7909.37 2310
7910.21 2359
7911.04 2199
7911.88 2091
7912.72 2138
7913.56 2146
7914.40 2086
7915.24 2085
7916.08 2132
7916.92 2120
7917.76 2139
7918.60 2200
7919.44 2375
7920.28 2654
7921.12 2662
7921.96 2699
7922.80 2738
7923.64 2767
7924.48 2761
7925.32 2681
7926.16 2721
7927.01 2440
7927.85 2414
7928.69 2270
7929.53 2202
7930.37 2102
7931.21 2063
7932.05 1948
7932.89 1910
7933.73 1962
7934.57 1910
7935.41 1954
7936.25 1937
7937.09 1951
7937.93 1981
7938.78 1842
7939.62 1885
7940.46 1889
7941.30 1831
7942.14 1802
7942.98 1938
7943.82 1906
7944.66 1829
7945.51 1950
7946.35 1900
7947.19 1863
7948.03 1878
7948.87 1916
7949.71 1994
7950.56 1870
7951.40 1810
7952.24 1984
7953.08 2132
7953.92 2198
7954.76 1980
7955.61 2039
7956.45 2035
7957.29 2065
7958.13 2092
7958.97 2106
7959.82 2107
7960.66 2146
7961.50 2095
7962.34 2106
7963.19 2142
7964.03 2169
7964.87 2212
7965.71 2179
7966.56 2154
7967.40 2204
7968.24 2260
7969.08 2179
7969.93 2330
7970.77 2440
7971.61 2617
7972.45 2682
7973.30 2722
7974.14 2810
7974.98 2640
7975.83 2489
7976.67 2502
7977.51 2339
7978.36 2199
7979.20 2151
7980.04 2120
7980.89 2015
7981.73 2018
7982.57 1931
7983.42 1877
7984.26 2051
7985.10 1980
7985.95 1995
7986.79 2067
7987.63 2022
7988.48 1883
7989.32 1864
7990.16 1871
7991.01 1894
7991.85 1873
7992.70 1838
7993.54 1985
7994.38 1892
7995.23 1856
7996.07 1816
7996.92 1779
7997.76 1714
7998.60 1731
7999.45 1816
8000.29 1718
8001.14 1770
8001.98 1826
8002.83 1728
8003.67 1658
8004.52 1698
8005.36 1728
8006.20 1711
8007.05 1697
8007.89 1673
8008.74 1736
8009.58 1701
8010.43 1683
8011.27 1600
8012.12 1628
8012.96 1631
8013.81 1622
8014.65 1671
8015.50 1600
8016.34 1738
8017.19 1721
8018.03 1745
8018.88 1636
8019.72 1666
8020.57 1615
8021.42 1640
8022.26 1672
8023.11 1503
8023.95 1630
8024.80 1669
8025.64 1606
8026.49 1630
8027.33 1640
8028.18 1591
8029.03 1639
8029.87 1532
8030.72 1555
8031.56 1538
8032.41 1584
8033.26 1510
8034.10 1583
8034.95 1625
8035.79 1652
8036.64 1602
8037.49 1666
8038.33 1596
8039.18 1618
8040.03 1653
8040.87 1605
8041.72 1540
8042.57 1542
8043.41 1697
8044.26 1597
8045.11 1584
8045.95 1667
8046.80 1607
8047.65 1522
8048.49 1614
8049.34 1606
8050.19 1587
8051.03 1593
8051.88 1755
8052.73 1651
8053.58 1624
8054.42 1562
8055.27 1553
8056.12 1613
8056.96 1566
8057.81 1556
8058.66 1616
8059.51 1603
8060.35 1571
8061.20 1600
8062.05 1702
8062.90 1588
8063.74 1518
8064.59 1521
8065.44 1495
8066.29 1572
8067.14 1554
8067.98 1477
8068.83 1384
8069.68 1416
8070.53 1539
8071.38 1649
8072.22 1610
8073.07 1458
8073.92 1501
8074.77 1512
8075.62 1471
8076.46 1408
8077.31 1436
8078.16 1453
8079.01 1451
8079.86 1492
8080.71 1473
8081.56 1448
8082.40 1457
8083.25 1578
8084.10 1495
8084.95 1515
8085.80 1499
8086.65 1451
8087.50 1470
8088.35 1378
8089.19 1427
8090.04 1494
8090.89 1490
8091.74 1560
8092.59 1523
8093.44 1496
8094.29 1477
8095.14 1511
8095.99 1523
8096.84 1536
8097.69 1453
8098.54 1478
8099.39 1509
8100.24 1526
8101.09 1479
8101.94 1438
8102.79 1481
8103.63 1467
8104.48 1501
8105.33 1491
8106.18 1517
8107.03 1530
8107.88 1555
8108.73 1592
8109.58 1436
8110.43 1421
8111.28 1457
8112.14 1477
8112.99 1469
8113.84 1527
8114.69 1470
8115.54 1485
8116.39 1468
8117.24 1493
8118.09 1445
8118.94 1449
8119.79 1426
8120.64 1516
8121.49 1519
8122.34 1577
8123.19 1570
8124.04 1598
8124.89 1531
8125.74 1591
8126.60 1722
8127.45 1619
8128.30 1597
8129.15 1621
8130.00 1487
8130.85 1521
8131.70 1548
8132.55 1480
8133.40 1437
8134.26 1430
8135.11 1523
8135.96 1701
8136.81 1565
8137.66 1501
8138.51 1682
8139.37 1639
8140.22 1471
8141.07 1555
8141.92 1551
8142.77 1553
8143.62 1655
8144.48 1494
8145.33 1528
8146.18 1582
8147.03 1655
8147.88 1615
8148.74 1598
8149.59 1660
8150.44 1739
8151.29 1772
8152.15 1779
8153.00 1751
8153.85 1796
8154.70 1736
8155.56 1763
8156.41 1748
8157.26 1785
8158.11 1904
8158.97 1854
8159.82 1998
8160.67 1996
8161.52 2073
8162.38 2015
8163.23 1883
8164.08 1836
8164.94 1718
8165.79 1713
8166.64 1570
8167.49 1696
8168.35 1675
8169.20 1692
8170.05 1655
8170.91 1674
8171.76 1641
8172.61 1561
8173.47 1537
8174.32 1520
8175.17 1652
8176.03 1628
8176.88 1645
8177.74 1657
8178.59 1543
8179.44 1588
8180.30 1547
8181.15 1532
8182.00 1434
8182.86 1472
8183.71 1423
8184.57 1531
8185.42 1385
8186.27 1477
8187.13 1544
8187.98 1476
8188.84 1510
8189.69 1533
8190.55 1520
8191.40 1420
8192.25 1456
8193.11 1408
8193.96 1440
8194.82 1441
8195.67 1446
8196.53 1470
8197.38 1385
8198.24 1421
8199.09 1329
8199.95 1454
8200.80 1403
8201.66 1435
8202.51 1454
8203.37 1475
8204.22 1487
8205.08 1525
8205.93 1525
8206.79 1455
8207.64 1447
8208.50 1489
8209.35 1381
8210.21 1376
8211.06 1453
8211.92 1452
8212.77 1384
8213.63 1432
8214.48 1408
8215.34 1442
8216.20 1402
8217.05 1456
8217.91 1444
8218.76 1463
8219.62 1539
8220.48 1383
8221.33 1401
8222.19 1332
8223.04 1409
8223.90 1479
8224.76 1474
8225.61 1475
8226.47 1463
8227.32 1554
8228.18 1452
8229.04 1509
8229.89 1600
8230.75 1493
8231.61 1477
8232.46 1569
8233.32 1568
8234.18 1462
8235.03 1486
8235.89 1485
8236.75 1466
8237.60 1455
8238.46 1439
8239.32 1431
8240.17 1393
8241.03 1424
8241.89 1411
8242.74 1354
8243.60 1338
8244.46 1398
8245.32 1462
8246.17 1470
8247.03 1459
8247.89 1351
8248.74 1452
8249.60 1470
8250.46 1469
8251.32 1444
8252.17 1435
8253.03 1442
8253.89 1452
8254.75 1447
8255.60 1385
8256.46 1421
8257.32 1366
8258.18 1445
8259.04 1493
8259.89 1498
8260.75 1326
8261.61 1400
8262.47 1405
8263.33 1351
8264.18 1492
8265.04 1394
8265.90 1407
8266.76 1485
8267.62 1498
8268.48 1402
8269.33 1406
8270.19 1390
8271.05 1377
8271.91 1371
8272.77 1316
8273.63 1288
8274.49 1356
8275.34 1377
8276.20 1414
8277.06 1401
8277.92 1397
8278.78 1451
8279.64 1391
8280.50 1348
8281.36 1357
8282.22 1396
8283.08 1377
8283.93 1378
8284.79 1467
8285.65 1510
8286.51 1423
8287.37 1367
8288.23 1373
8289.09 1415
8289.95 1469
8290.81 1474
8291.67 1543
8292.53 1568
8293.39 1550
8294.25 1641
8295.11 1510
8295.97 1566
8296.83 1522
8297.69 1561
8298.55 1530
8299.41 1550
8300.27 1570
8301.13 1489
8301.99 1439
8302.85 1456
8303.71 1478
8304.57 1412
8305.43 1424
8306.29 1511
8307.15 1522
8308.01 1454
8308.87 1555
8309.73 1540
8310.59 1548
8311.45 1520
8312.31 1487
8313.17 1496
8314.03 1491
8314.90 1456
8315.76 1476
8316.62 1442
8317.48 1458
8318.34 1498
8319.20 1491
8320.06 1465
8320.92 1577
8321.78 1631
8322.64 1593
8323.51 1497
8324.37 1493
8325.23 1551
8326.09 1548
8326.95 1476
8327.81 1464
8328.67 1517
8329.54 1441
8330.40 1508
8331.26 1476
8332.12 1587
8332.98 1516
8333.84 1504
8334.71 1488
8335.57 1521
8336.43 1471
8337.29 1593
8338.15 1638
8339.02 1555
8339.88 1523
8340.74 1559
8341.60 1467
8342.46 1542
8343.33 1503
8344.19 1481
8345.05 1523
8345.91 1603
8346.78 1650
8347.64 1651
8348.50 1604
8349.36 1636
8350.23 1638
8351.09 1674
8351.95 1623
8352.81 1613
8353.68 1664
8354.54 1723
8355.40 1618
8356.27 1585
8357.13 1756
8357.99 1704
8358.86 1680
8359.72 1613
8360.58 1644
8361.44 1699
8362.31 1635
8363.17 1756
8364.03 1736
8364.90 1615
8365.76 1733
8366.63 1671
8367.49 1728
8368.35 1707
8369.22 1686
8370.08 1791
8370.94 1714
8371.81 1729
8372.67 1782
8373.53 1837
8374.40 1801
8375.26 1750
8376.13 1941
8376.99 1878
8377.85 1821
8378.72 1818
8379.58 1775
8380.45 1781
8381.31 1834
8382.18 1722
8383.04 1809
8383.90 1842
8384.77 1795
8385.63 1799
8386.50 1885
8387.36 1862
8388.23 1920
8389.09 2049
8389.96 2104
8390.82 2063
8391.69 2088
8392.55 2085
8393.42 2093
8394.28 1990
8395.15 2030
8396.01 2117
8396.88 1997
8397.74 2045
8398.61 2124
8399.47 2113
8400.34 2012
8401.20 2213
8402.07 2036
8402.93 2082
8403.80 2174
8404.66 2177
8405.53 2196
8406.39 2230
8407.26 2301
8408.12 2366
8408.99 2286
8409.86 2295
8410.72 2204
8411.59 2145
8412.45 2212
8413.32 2284
8414.19 2313
8415.05 2313
8415.92 2280
8416.78 2316
8417.65 2359
8418.52 2407
8419.38 2378
8420.25 2462
8421.11 2596
8421.98 2613
8422.85 2661
8423.71 2574
8424.58 2559
8425.45 2627
8426.31 2728
8427.18 2733
8428.05 2748
8428.91 2885
8429.78 2976
8430.65 3017
8431.51 3044
8432.38 3142
8433.25 3086
8434.11 2964
8434.98 3021
8435.85 3062
8436.72 3055
8437.58 3148
8438.45 3255
8439.32 3317
8440.18 3304
8441.05 3279
8441.92 3530
8442.79 3670
8443.65 3652
8444.52 3743
8445.39 3902
8446.26 4194
8447.12 4366
8447.99 4344
8448.86 4416
8449.73 4454
8450.60 4523
8451.46 4315
8452.33 4178
8453.20 4235
8454.07 4399
8454.94 4293
8455.80 4634
8456.67 4694
8457.54 4996
8458.41 5467
8459.28 6283
8460.14 7201
8461.01 7977
8461.88 8699
8462.75 8882
8463.62 8948
8464.49 8747
8465.36 8130
8466.22 7386
8467.09 6822
8467.96 6142
8468.83 5675
8469.70 5540
8470.57 5495
8471.44 5934
8472.31 6982
8473.17 8577
8474.04 10226
8474.91 12104
8475.78 13098
8476.65 13505
8477.52 13285
8478.39 12150
8479.26 11030
8480.13 9155
8481.00 7783
8481.87 6514
8482.74 5708
8483.61 4925
8484.48 4323
8485.34 3935
8486.21 3666
8487.08 3467
8487.95 3459
8488.82 3288
8489.69 3335
8490.56 3189
8491.43 3198
8492.30 3239
8493.17 3094
8494.04 3013
8494.91 3012
8495.78 3041
8496.65 2921
8497.52 2862
8498.39 2946
8499.26 2840
8500.13 2942
8501.01 3005
8501.88 3129
8502.75 3179
8503.62 3070
8504.49 3120
8505.36 2963
8506.23 2797
8507.10 2779
8507.97 2768
8508.84 2822
8509.71 2841
8510.58 2809
8511.45 2893
8512.32 2885
8513.20 3085
8514.07 3281
8514.94 3366
8515.81 3272
8516.68 3147
8517.55 2967
8518.42 2841
8519.29 2949
8520.17 2964
8521.04 2834
8521.91 2913
8522.78 2800
8523.65 2893
8524.52 2804
8525.39 2855
8526.27 2833
8527.14 2775
8528.01 2808
8528.88 2898
8529.75 2905
8530.63 3001
8531.50 2982
8532.37 2976
8533.24 3087
8534.11 3162
8534.99 3212
8535.86 3232
8536.73 3308
8537.60 3184
8538.47 3314
8539.35 3361
8540.22 3324
8541.09 3380
8541.96 3274
8542.84 3342
8543.71 3256
8544.58 3186
8545.46 3264
8546.33 3141
8547.20 3013
8548.07 3083
8548.95 3134
8549.82 3126
8550.69 3186
8551.57 3131
8552.44 3179
8553.31 3104
8554.18 3078
8555.06 3194
8555.93 3289
8556.80 3214
8557.68 3289
8558.55 3344
8559.42 3587
8560.30 3520
8561.17 3481
8562.04 3419
8562.92 3184
8563.79 2994
8564.67 2993
8565.54 2887
8566.41 2769
8567.29 2585
8568.16 2641
8569.03 2620
8569.91 2538
8570.78 2424
8571.66 2453
8572.53 2554
8573.40 2419
8574.28 2343
8575.15 2390
8576.03 2366
8576.90 2311
8577.78 2306
8578.65 2281
8579.52 2209
8580.40 2240
8581.27 2226
8582.15 2230
8583.02 2263
8583.90 2230
8584.77 2225
8585.65 2243
8586.52 2225
8587.40 2241
8588.27 2249
8589.15 2277
8590.02 2247
8590.90 2258
8591.77 2241
8592.65 2150
8593.52 2094
8594.40 2144
8595.27 2239
8596.15 2282
8597.02 2120
8597.90 2137
8598.77 2176
8599.65 2132
8600.52 2045
8601.40 2150
8602.28 2148
8603.15 2133
8604.03 2130
8604.90 2170
8605.78 2261
8606.65 2409
8607.53 2473
8608.41 2369
8609.28 2341
8610.16 2261
8611.03 2272
8611.91 2272
8612.79 2211
8613.66 2209
8614.54 2267
8615.41 2244
8616.29 2317
8617.17 2267
8618.04 2194
8618.92 2252
8619.80 2245
8620.67 2200
8621.55 2255
8622.43 2282
8623.30 2392
8624.18 2348
8625.06 2370
8625.93 2340
8626.81 2403
8627.69 2312
8628.56 2413
8629.44 2422
8630.32 2386
8631.20 2442
8632.07 2503
8632.95 2510
8633.83 2603
8634.70 2463
8635.58 2533
8636.46 2544
8637.34 2597
8638.21 2629
8639.09 2658
8639.97 2573
8640.85 2610
8641.72 2616
8642.60 2673
8643.48 2588
8644.36 2605
8645.23 2778
8646.11 2841
8646.99 2915
8647.87 2979
8648.75 3038
8649.62 2973
8650.50 3025
8651.38 3013
8652.26 3041
8653.14 2986
8654.01 3084
8654.89 3176
8655.77 3071
8656.65 3175
8657.53 3102
8658.41 3054
8659.29 3053
8660.16 3184
8661.04 3307
8661.92 3133
8662.80 3098
8663.68 3140
8664.56 3192
8665.44 3028
8666.31 3176
8667.19 3188
8668.07 3208
8668.95 3250
8669.83 3251
8670.71 3202
8671.59 3314
8672.47 3391
8673.35 3377
8674.23 3500
8675.11 3687
8675.99 3819
8676.86 4282
8677.74 4567
8678.62 4854
8679.50 5196
8680.38 5548
8681.26 5661
8682.14 5555
8683.02 5471
8683.90 5068
8684.78 4870
8685.66 4576
8686.54 4473
8687.42 4131
8688.30 3807
8689.18 4011
8690.06 3911
8690.94 3793
8691.82 3940
8692.70 4263
8693.58 4675
8694.46 5368
8695.34 6237
8696.22 7573
8697.10 8988
8697.98 9722
8698.86 10261
8699.74 10062
8700.62 9383
8701.51 8597
8702.39 7583
8703.27 6543
8704.15 5587
8705.03 4766
8705.91 4198
8706.79 3785
8707.67 3428
8708.55 3291
8709.43 3186
8710.31 2939
8711.20 2861
8712.08 2770
8712.96 2785
8713.84 2677
8714.72 2548
8715.60 2514
8716.48 2473
8717.36 2519
8718.25 2547
8719.13 2393
8720.01 2491
8720.89 2442
8721.77 2339
8722.65 2410
8723.54 2420
8724.42 2384
8725.30 2451
8726.18 2617
8727.06 2516
8727.95 2581
8728.83 2558
8729.71 2395
8730.59 2397
8731.47 2387
8732.36 2404
8733.24 2439
8734.12 2447
8735.00 2685
8735.89 2683
8736.77 2636
8737.65 2659
8738.53 2465
8739.42 2537
8740.30 2501
8741.18 2406
8742.06 2290
8742.95 2262
8743.83 2246
8744.71 2133
8745.59 2097
8746.48 2084
8747.36 2091
8748.24 2107
8749.13 2140
8750.01 2228
8750.89 2189
8751.78 2175
8752.66 2180
8753.54 2209
8754.43 2251
8755.31 2283
8756.19 2316
8757.08 2251
8757.96 2237
8758.84 2256
8759.73 2295
8760.61 2315
8761.49 2452
8762.38 2451
8763.26 2473
8764.15 2496
8765.03 2617
8765.91 2582
8766.80 2454
8767.68 2511
8768.57 2401
8769.45 2351
8770.33 2240
8771.22 2314
8772.10 2415
8772.99 2395
8773.87 2342
8774.75 2378
8775.64 2285
8776.52 2186
8777.41 2168
8778.29 2251
8779.18 2172
8780.06 2184
8780.95 2112
8781.83 2123
8782.72 2055
8783.60 1990
8784.49 1964
8785.37 2019
8786.26 1956
8787.14 1969
8788.03 1997
8788.91 1910
8789.80 1855
8790.68 1846
8791.57 1933
8792.45 1842
8793.34 1925
8794.22 1804
8795.11 1900
8795.99 1951
8796.88 1884
8797.76 1948
8798.65 1952
8799.53 1958
8800.42 1902
8801.31 1800
8802.19 1835
8803.08 1871
8803.96 1891
8804.85 1781
8805.74 1804
8806.62 1786
8807.51 1760
8808.39 1718
8809.28 1770
8810.17 1830
8811.05 1774
8811.94 1666
8812.82 1809
8813.71 1727
8814.60 1647
8815.48 1656
8816.37 1668
8817.26 1619
8818.14 1521
8819.03 1575
8819.92 1689
8820.80 1546
8821.69 1595
8822.58 1588
8823.46 1647
8824.35 1658
8825.24 1634
8826.12 1648
8827.01 1694
8827.90 1728
8828.78 1638
8829.67 1648
8830.56 1530
8831.45 1516
8832.33 1627
8833.22 1613
8834.11 1607
8835.00 1563
8835.88 1666
8836.77 1642
8837.66 1610
8838.55 1567
8839.43 1508
8840.32 1566
8841.21 1645
8842.10 1607
8842.98 1595
8843.87 1657
8844.76 1643
8845.65 1639
8846.54 1536
8847.42 1531
8848.31 1505
8849.20 1493
8850.09 1440
8850.98 1450
8851.86 1524
8852.75 1477
8853.64 1563
8854.53 1511
8855.42 1446
8856.31 1554
8857.19 1519
8858.08 1464
8858.97 1391
8859.86 1411
8860.75 1484
8861.64 1472
8862.53 1406
8863.42 1418
8864.30 1404
8865.19 1381
8866.08 1379
8866.97 1453
8867.86 1457
8868.75 1438
8869.64 1416
8870.53 1525
8871.42 1500
8872.31 1411
8873.20 1503
8874.08 1508
8874.97 1427
8875.86 1335
8876.75 1343
8877.64 1358
8878.53 1441
8879.42 1400
8880.31 1260
8881.20 1323
8882.09 1314
8882.98 1325
8883.87 1257
8884.76 1269
8885.65 1300
8886.54 1459
8887.43 1421
8888.32 1347
8889.21 1296
8890.10 1277
8890.99 1347
8891.88 1268
8892.77 1323
8893.66 1241
8894.55 1216
8895.44 1269
8896.33 1257
8897.22 1244
8898.11 1301
8899.00 1310
8899.90 1354
8900.79 1253
8901.68 1284
8902.57 1274
8903.46 1316
8904.35 1304
8905.24 1296
8906.13 1295
8907.02 1234
8907.91 1284
8908.80 1294
8909.70 1246
8910.59 1284
8911.48 1218
8912.37 1262
8913.26 1286
8914.15 1242
8915.04 1248
8915.93 1328
8916.83 1339
8917.72 1347
8918.61 1357
8919.50 1321
8920.39 1285
8921.28 1266
8922.18 1334
8923.07 1271
8923.96 1231
8924.85 1189
8925.74 1271
8926.64 1213
8927.53 1227
8928.42 1213
8929.31 1180
8930.20 1207
8931.10 1188
8931.99 1254
8932.88 1292
8933.77 1262
8934.67 1255
8935.56 1253
8936.45 1223
8937.34 1230
8938.24 1259
8939.13 1226
8940.02 1232
8940.91 1183
8941.81 1212
8942.70 1169
8943.59 1194
8944.49 1277
8945.38 1249
8946.27 1206
8947.16 1203
8948.06 1216
8948.95 1191
8949.84 1228
8950.74 1170
8951.63 1190
8952.52 1176
8953.42 1228
8954.31 1245
8955.20 1147
8956.10 1125
8956.99 1208
8957.88 1198
8958.78 1159
8959.67 1158
8960.56 1222
8961.46 1223
8962.35 1182
8963.25 1174
8964.14 1212
8965.03 1186
8965.93 1169
8966.82 1201
8967.72 1165
8968.61 1180
8969.50 1215
8970.40 1252
8971.29 1256
8972.19 1266
8973.08 1318
8973.98 1287
8974.87 1225
8975.76 1208
8976.66 1140
8977.55 1200
8978.45 1203
8979.34 1209
8980.24 1221
8981.13 1122
8982.03 1134
8982.92 1106
8983.82 1077
8984.71 1124
8985.61 1185
8986.50 1165
8987.40 1195
8988.29 1223
8989.19 1227
8990.08 1116
8990.98 1173
8991.87 1143
8992.77 1146
8993.66 1170
8994.56 1149
8995.45 1151
8996.35 1165
8997.24 1146
8998.14 1164
8999.04 1167
8999.93 1132
9000.83 1113
9001.72 1155
9002.62 1153
9003.51 1212
9004.41 1190
9005.31 1159
9006.20 1157
9007.10 1091
9007.99 1130
9008.89 1156
9009.79 1154
9010.68 1171
9011.58 1140
9012.48 1222
9013.37 1139
9014.27 1083
9015.16 1062
9016.06 1115
9016.96 1124
9017.85 1069
9018.75 1056
9019.65 1098
9020.54 1089
9021.44 1199
9022.34 1215
9023.23 1185
9024.13 1130
9025.03 1108
9025.93 1133
9026.82 1114
9027.72 1097
9028.62 1076
9029.51 1154
9030.41 1138
9031.31 1114
9032.21 1088
9033.10 1086
9034.00 1193
9034.90 1141
9035.79 1195
9036.69 1115
9037.59 1131
9038.49 1106
9039.38 1104
9040.28 1110
9041.18 1117
9042.08 1111
9042.98 1111
9043.87 1128
9044.77 1140
9045.67 1142
9046.57 1206
9047.47 1112
9048.36 1152
9049.26 1146
9050.16 1057
9051.06 1091
9051.96 1125
9052.85 1087
9053.75 1107
9054.65 1081
9055.55 1124
9056.45 1135
9057.35 1133
9058.25 1127
9059.14 1147
9060.04 1161
9060.94 1107
9061.84 1084
9062.74 1030
9063.64 1082
9064.54 1145
9065.44 1150
9066.33 1122
9067.23 1135
9068.13 1135
9069.03 1179
9069.93 1135
9070.83 1141
9071.73 1133
9072.63 1199
9073.53 1190
9074.43 1132
9075.33 1071
9076.23 1068
9077.13 1109
9078.03 1089
9078.92 1114
9079.82 1118
9080.72 1065
9081.62 1119
9082.52 1141
9083.42 1160
9084.32 1180
9085.22 1121
9086.12 1102
9087.02 1144
9087.92 1126
9088.82 1123
9089.72 1172
9090.62 1122
9091.52 1159
9092.42 1183
9093.32 1190
9094.22 1076
9095.12 1185
9096.03 1192
9096.93 1143
9097.83 1146
9098.73 1142
9099.63 1126
9100.53 1144
9101.43 1217
9102.33 1189
9103.23 1092
9104.13 1015
9105.03 1069
9105.93 1108
9106.83 1171
9107.74 1081
9108.64 1065
9109.54 1109
9110.44 1117
9111.34 1088
9112.24 1141
9113.14 1117
9114.04 1124
9114.94 1075
9115.85 1108
9116.75 1056
9117.65 1081
9118.55 1075
9119.45 1120
9120.35 1069
9121.26 1102
9122.16 1140
9123.06 1120
9123.96 1118
9124.86 1126
9125.77 1080
9126.67 1039
9127.57 1109
9128.47 1104
9129.37 1119
9130.28 989
9131.18 1024
9132.08 1037
9132.98 1008
9133.88 1076
9134.79 1026
9135.69 1072
9136.59 1058
9137.49 1086
9138.40 1095
9139.30 1128
9140.20 1104
9141.10 1096
9142.01 1133
9142.91 1176
9143.81 1104
9144.72 1011
9145.62 1001
9146.52 1092
9147.42 1084
9148.33 1060
9149.23 1127
9150.13 1120
9151.04 1145
9151.94 1110
9152.84 1180
9153.75 1123
9154.65 1150
9155.55 1133
9156.46 1060
9157.36 1009
9158.26 1112
9159.17 1162
9160.07 1110
9160.97 1088
9161.88 1147
9162.78 1152
9163.69 1069
9164.59 1094
9165.49 1089
9166.40 1093
9167.30 1052
9168.21 1101
9169.11 1142
9170.01 1128
9170.92 1150
9171.82 1115
9172.73 1163
9173.63 1110
9174.53 1059
9175.44 1040
9176.34 1099
9177.25 1057
9178.15 1124
9179.06 1069
9179.96 1094
9180.87 1165
9181.77 1165
9182.68 1120
9183.58 1156
9184.49 1076
9185.39 1110
9186.30 1091
9187.20 1157
9188.11 1100
9189.01 1098
9189.92 1068
9190.82 1155
9191.73 1114
9192.63 1079
9193.54 1116
9194.44 1027
9195.35 983
9196.25 1045
9197.16 1048
9198.06 1117
9198.97 1171
9199.87 1165
9200.78 1201
9201.69 1202
9202.59 1084
9203.50 1113
9204.40 1198
9205.31 1246
9206.21 1166
9207.12 1097
9208.03 1160
9208.93 1134
9209.84 1162
9210.74 1163
9211.65 1126
9212.56 1106
9213.46 1131
9214.37 1141
9215.28 1157
9216.18 1081
9217.09 1114
9218.00 1143
9218.90 1117
9219.81 1157
9220.72 1230
9221.62 1247
9222.53 1205
9223.44 1236
9224.34 1277
9225.25 1259
9226.16 1190
9227.06 1186
9227.97 1167
9228.88 1189
9229.78 1160
9230.69 1168
9231.60 1129
9232.51 1072
9233.41 1163
9234.32 1216
9235.23 1123
9236.13 1078
9237.04 1108
9237.95 1105
9238.86 1087
9239.76 1113
9240.67 1079
9241.58 1054
9242.49 1089
9243.39 1127
9244.30 1136
9245.21 1076
9246.12 1080
9247.03 1122
9247.93 1064
9248.84 1039
9249.75 1002
9250.66 1111
9251.57 1040
9252.47 1052
9253.38 1034
9254.29 994
9255.20 1036
9256.11 1166
9257.02 1009
9257.92 1021
9258.83 1028
9259.74 1035
9260.65 1126
9261.56 1045
9262.47 1084
9263.38 1072
9264.28 1104
9265.19 1077
9266.10 1020
9267.01 1004
9267.92 1020
9268.83 1050
9269.74 1068
9270.65 1076
9271.56 973
9272.47 1089
9273.37 1085
9274.28 1133
9275.19 1019
9276.10 1056
9277.01 1130
9277.92 1133
9278.83 1087
9279.74 1050
9280.65 1047
9281.56 1101
9282.47 1136
9283.38 1062
9284.29 993
9285.20 1097
9286.11 1132
9287.02 1053
9287.93 1027
9288.84 1000
9289.75 1073
9290.66 1093
9291.57 1104
9292.48 1096
9293.39 1121
9294.30 1030
9295.21 1078
9296.12 1068
9297.03 1082
9297.94 1117
9298.85 1123
9299.76 1165
9300.67 1181
9301.58 1156
9302.49 1158
9303.40 1150
9304.31 1158
9305.23 1258
9306.14 1174
9307.05 1188
9307.96 1207
9308.87 1166
9309.78 1154
9310.69 1142
9311.60 1200
9312.51 1203
9313.42 1222
9314.34 1254
9315.25 1241
9316.16 1239
9317.07 1223
9317.98 1120
9318.89 1185
9319.80 1194
9320.72 1146
9321.63 1138
9322.54 1186
9323.45 1247
9324.36 1199
9325.27 1162
9326.19 1205
9327.10 1209
9328.01 1184
9328.92 1095
9329.83 1117
9330.74 1158
9331.66 1140
9332.57 1158
9333.48 1115
9334.39 1096
9335.31 1106
9336.22 1128
9337.13 1126
9338.04 1089
9338.96 1111
9339.87 1093
9340.78 1034
9341.69 1029
9342.61 1099
9343.52 1092
9344.43 1124
9345.34 1025
9346.26 1054
9347.17 1072
9348.08 1109
9348.99 1067
9349.91 1066
9350.82 1149
9351.73 1118
9352.65 1102
9353.56 1050
9354.47 1095
9355.39 1132
9356.30 1121
9357.21 1149
9358.13 1108
9359.04 1061
9359.95 1008
9360.87 1071
9361.78 1117
9362.69 1085
9363.61 1197
9364.52 1184
9365.43 1095
9366.35 1098
9367.26 1135
9368.18 1104
9369.09 1132
9370.00 1082
9370.92 1082
9371.83 1094
9372.75 1085
9373.66 1189
9374.57 1038
9375.49 1089
9376.40 1118
9377.32 1161
9378.23 1111
9379.15 1093
9380.06 1087
9380.97 1084
9381.89 1152
9382.80 1142
9383.72 1179
9384.63 1184
9385.55 1183
9386.46 1207
9387.38 1170
9388.29 1152
9389.21 1185
9390.12 1184
9391.04 1238
9391.95 1214
9392.87 1278
9393.78 1256
9394.70 1268
9395.61 1223
9396.53 1236
9397.44 1365
9398.36 1338
9399.27 1276
9400.19 1398
9401.10 1396
9402.02 1311
9402.94 1319
9403.85 1214
9404.77 1300
9405.68 1284
9406.60 1315
9407.51 1232
9408.43 1240
9409.35 1206
9410.26 1210
9411.18 1215
9412.09 1179
9413.01 1196
9413.93 1215
9414.84 1124
9415.76 1146
9416.67 1268
9417.59 1211
9418.51 1249
9419.42 1238
9420.34 1291
9421.26 1228
9422.17 1211
9423.09 1196
9424.01 1245
9424.92 1166
9425.84 1174
9426.76 1191
9427.67 1196
9428.59 1206
9429.51 1140
9430.42 1187
9431.34 1150
9432.26 1265
9433.17 1246
9434.09 1256
9435.01 1295
9435.93 1256
9436.84 1331
9437.76 1300
9438.68 1299
9439.59 1284
9440.51 1251
9441.43 1284
9442.35 1315
9443.26 1272
9444.18 1299
9445.10 1362
9446.02 1292
9446.93 1283
9447.85 1302
9448.77 1260
9449.69 1254
9450.61 1319
9451.52 1342
9452.44 1350
9453.36 1289
9454.28 1291
9455.20 1366
9456.11 1347
9457.03 1505
9457.95 1642
9458.87 1662
9459.79 1726
9460.71 1653
9461.62 1654
9462.54 1546
9463.46 1517
9464.38 1519
9465.30 1495
9466.22 1495
9467.14 1324
9468.05 1307
9468.97 1326
9469.89 1299
9470.81 1286
9471.73 1290
9472.65 1333
9473.57 1325
9474.49 1242
9475.41 1264
9476.32 1260
9477.24 1277
9478.16 1312
9479.08 1339
9480.00 1291
9480.92 1267
9481.84 1288
9482.76 1325
9483.68 1352
9484.60 1380
9485.52 1368
9486.44 1301
9487.36 1423
9488.28 1341
9489.20 1377
9490.12 1375
9491.04 1445
9491.96 1425
9492.88 1391
9493.80 1441
9494.72 1341
9495.64 1271
9496.56 1308
9497.48 1361
9498.40 1306
9499.32 1284
9500.24 1282
9501.16 1374
9502.08 1334
9503.00 1286
9503.92 1377
9504.84 1391
9505.76 1357
9506.68 1388
9507.60 1339
9508.52 1303
9509.44 1382
9510.36 1363
9511.28 1325
9512.21 1285
9513.13 1298
9514.05 1324
9514.97 1351
9515.89 1442
9516.81 1404
9517.73 1349
9518.65 1427
9519.57 1401
9520.50 1446
9521.42 1493
9522.34 1513
9523.26 1589
9524.18 1546
9525.10 1487
9526.02 1459
9526.95 1556
9527.87 1466
9528.79 1471
9529.71 1432
9530.63 1544
9531.55 1670
9532.48 1547
9533.40 1603
9534.32 1775
9535.24 1890
9536.16 1982
9537.09 2071
9538.01 2231
9538.93 2293
9539.85 2291
9540.77 2210
9541.70 2283
9542.62 2082
9543.54 1970
9544.46 1972
9545.39 1814
9546.31 1764
9547.23 1712
9548.15 1650
9549.08 1632
9550.00 1648
9550.92 1596
9551.85 1523
9552.77 1560
9553.69 1566
9554.61 1506
9555.54 1400
9556.46 1458
9557.38 1403
9558.31 1438
9559.23 1510
9560.15 1454
9561.08 1507
9562.00 1529
9562.92 1518
9563.85 1566
9564.77 1556
9565.69 1588
9566.62 1606
9567.54 1525
9568.46 1612
9569.39 1564
9570.31 1546
9571.23 1590
9572.16 1596
9573.08 1499
9574.01 1510
9574.93 1515
9575.85 1470
9576.78 1496
9577.70 1506
9578.63 1537
9579.55 1513
9580.47 1473
9581.40 1497
9582.32 1564
9583.25 1594
9584.17 1521
9585.10 1538
9586.02 1529
9586.94 1520
9587.87 1541
9588.79 1568
9589.72 1581
9590.64 1488
9591.57 1470
9592.49 1511
9593.42 1537
9594.34 1519
9595.27 1567
9596.19 1589
9597.12 1587
9598.04 1522
9598.97 1568
9599.89 1583
9600.82 1517
9601.74 1603
9602.67 1627
9603.59 1581
9604.52 1610
9605.44 1580
9606.37 1627
9607.29 1718
9608.22 1680
9609.15 1781
9610.07 1802
9611.00 1766
9611.92 1736
9612.85 1761
9613.77 1731
9614.70 1824
9615.63 1832
9616.55 1820
9617.48 1932
9618.40 1833
9619.33 1795
9620.26 1963
9621.18 1895
9622.11 1832
9623.03 1868
9623.96 1856
9624.89 1913
9625.81 1808
9626.74 1989
9627.67 1856
9628.59 1945
9629.52 1946
9630.45 1906
9631.37 1994
9632.30 1933
9633.23 1951
9634.15 1981
9635.08 2055
9636.01 2045
9636.93 2102
9637.86 1969
9638.79 2049
9639.71 2174
9640.64 2181
9641.57 2228
9642.50 2280
9643.42 2275
9644.35 2339
9645.28 2265
9646.21 2240
9647.13 2318
9648.06 2439
9648.99 2433
9649.92 2358
9650.84 2437
9651.77 2497
9652.70 2572
9653.63 2614
9654.55 2635
9655.48 2665
9656.41 2803
9657.34 2651
9658.26 2767
9659.19 2698
9660.12 2775
9661.05 2632
9661.98 2643
9662.91 2626
9663.83 2570
9664.76 2505
9665.69 2605
9666.62 2624
9667.55 2521
9668.48 2636
9669.40 2619
9670.33 2684
9671.26 2741
9672.19 2613
9673.12 2628
9674.05 2728
9674.98 2798
9675.90 2786
9676.83 3004
9677.76 2917
9678.69 2826
9679.62 2919
9680.55 2926
9681.48 2939
9682.41 3006
9683.34 2993
9684.27 2981
9685.19 3042
9686.12 3090
9687.05 3137
9687.98 3268
9688.91 3221
9689.84 3283
9690.77 3260
9691.70 3156
9692.63 3278
9693.56 3275
9694.49 3268
9695.42 3257
9696.35 3363
9697.28 3397
9698.21 3313
9699.14 3330
9700.07 3612
9701.00 3818
9701.93 3959
9702.86 4108
9703.79 4531
9704.72 4739
9705.65 4951
9706.58 4883
9707.51 4757
9708.44 4508
9709.37 4321
9710.30 4127
9711.23 3874
9712.16 3784
9713.09 3502
9714.02 3501
9714.95 3474
9715.88 3312
9716.82 3386
9717.75 3566
9718.68 3724
9719.61 3762
9720.54 3774
9721.47 3824
9722.40 3799
9723.33 3791
9724.26 3698
9725.19 3633
9726.13 3549
9727.06 3299
9727.99 3234
9728.92 3136
9729.85 3100
9730.78 2903
9731.71 2878
9732.64 2926
9733.58 2957
9734.51 2956
9735.44 3124
9736.37 3143
9737.30 3111
9738.23 3153
9739.17 3202
9740.10 3144
9741.03 3039
9741.96 3112
9742.89 3028
9743.83 2954
9744.76 2864
9745.69 2737
9746.62 2701
9747.55 2684
9748.49 2654
9749.42 2565
9750.35 2623
9751.28 2524
9752.22 2574
9753.15 2464
9754.08 2530
9755.01 2479
9755.95 2471
9756.88 2484
9757.81 2404
9758.75 2485
9759.68 2417
9760.61 2448
9761.54 2306
9762.48 2454
9763.41 2396
9764.34 2475
9765.28 2464
9766.21 2382
9767.14 2461
9768.08 2448
9769.01 2590
9769.94 2500
9770.88 2472
9771.81 2543
9772.74 2415
9773.68 2463
9774.61 2436
9775.54 2455
9776.48 2478
9777.41 2550
9778.34 2466
9779.28 2356
9780.21 2488
9781.14 2552
9782.08 2620
9783.01 2772
9783.95 2850
9784.88 2749
9785.81 2904
9786.75 2949
9787.68 3009
9788.62 2935
9789.55 2830
9790.49 2936
9791.42 2866
9792.35 2890
9793.29 2772
9794.22 2599
9795.16 2504
9796.09 2524
9797.03 2435
9797.96 2397
9798.90 2313
9799.83 2428
9800.77 2383
9801.70 2389
9802.64 2386
9803.57 2579
9804.51 2656
9805.44 2755
9806.38 2596
9807.31 2563
9808.25 2503
9809.18 2334
9810.12 2285
9811.05 2241
9811.99 2166
9812.92 2095
9813.86 2048
9814.79 1975
9815.73 2021
9816.66 1991
9817.60 2030
9818.54 1896
9819.47 1963
9820.41 1892
9821.34 1987
9822.28 1946
9823.21 2001
9824.15 1847
9825.09 1776
9826.02 1806
9826.96 1883
9827.89 1854
9828.83 1861
9829.77 1898
9830.70 1841
9831.64 1802
9832.57 1794
9833.51 1760
9834.45 1740
9835.38 1844
9836.32 1827
9837.26 1847
9838.19 1758
9839.13 1849
9840.07 1812
9841.00 1717
9841.94 1694
9842.88 1707
9843.81 1829
9844.75 1819
9845.69 1766
9846.62 1844
9847.56 1758
9848.50 1746
9849.44 1825
9850.37 1780
9851.31 1716
9852.25 1778
9853.18 1767
9854.12 1823
9855.06 1837
9856.00 1763
9856.93 1744
9857.87 1687
9858.81 1778
9859.75 1729
9860.68 1778
9861.62 1781
9862.56 1769
9863.50 1751
9864.44 1832
9865.37 1824
9866.31 1851
9867.25 1867
9868.19 1757
9869.13 1691
9870.06 1680
9871.00 1714
9871.94 1736
9872.88 1719
9873.82 1657
9874.75 1695
9875.69 1676
9876.63 1596
9877.57 1712
9878.51 1629
9879.45 1656
9880.39 1604
9881.32 1617
9882.26 1646
9883.20 1628
9884.14 1594
9885.08 1530
9886.02 1506
9886.96 1545
9887.90 1596
9888.83 1535
9889.77 1537
9890.71 1521
9891.65 1523
9892.59 1549
9893.53 1480
9894.47 1523
9895.41 1460
9896.35 1433
9897.29 1513
9898.23 1478
9899.17 1400
9900.11 1404
9901.05 1486
9901.99 1396
9902.92 1391
9903.86 1473
9904.80 1494
9905.74 1495
9906.68 1481
9907.62 1509
9908.56 1447
9909.50 1491
9910.44 1501
9911.38 1480
9912.32 1400
9913.26 1375
9914.20 1438
9915.14 1480
9916.08 1494
9917.02 1482
9917.97 1486
9918.91 1436
9919.85 1483
9920.79 1471
9921.73 1514
9922.67 1459
9923.61 1491
9924.55 1308
9925.49 1409
9926.43 1496
9927.37 1513
9928.31 1475
9929.25 1606
9930.19 1659
9931.13 1674
9932.08 1808
9933.02 1950
9933.96 2015
9934.90 2137
9935.84 2109
9936.78 1947
9937.72 1918
9938.66 1866
9939.61 1793
9940.55 1697
9941.49 1568
9942.43 1548
9943.37 1572
9944.31 1425
9945.26 1422
9946.20 1409
9947.14 1437
9948.08 1382
9949.02 1344
9949.96 1419
9950.91 1384
9951.85 1400
9952.79 1397
9953.73 1421
9954.67 1390
9955.62 1341
9956.56 1334
9957.50 1440
9958.44 1381
9959.39 1338
9960.33 1353
9961.27 1436
9962.21 1341
9963.16 1338
9964.10 1398
9965.04 1313
9965.98 1284
9966.93 1320
9967.87 1315
9968.81 1306
9969.75 1298
9970.70 1305
9971.64 1309
9972.58 1267
9973.53 1275
9974.47 1255
9975.41 1220
9976.36 1360
9977.30 1312
9978.24 1254
9979.18 1230
9980.13 1275
9981.07 1300
9982.01 1257
9982.96 1234
9983.90 1235
9984.85 1202
9985.79 1261
9986.73 1234
9987.68 1168
9988.62 1080
9989.56 1098
9990.51 1155
9991.45 1185
9992.40 1161
9993.34 1206
9994.28 1184
9995.23 1177
9996.17 1178
9997.12 1206
9998.06 1182
9999.00 1151
9999.95 1203
10000.89 1188
10001.84 1265
10002.78 1236
10003.73 1159
10004.67 1223
10005.61 1267
10006.56 1166
10007.50 1179
10008.45 1157
10009.39 1179
10010.34 1217
10011.28 1205
10012.23 1217
10013.17 1199
10014.12 1242
10015.06 1204
10016.01 1141
10016.95 1194
10017.90 1168
10018.84 1213
10019.79 1149
10020.73 1176
10021.68 1142
10022.62 1099
10023.57 1220
10024.51 1223
10025.46 1146
10026.41 1103
10027.35 1112
10028.30 1164
10029.24 1169
10030.19 1100
10031.13 1146
10032.08 1113
10033.03 1173
10033.97 1184
10034.92 1114
10035.86 1096
10036.81 1172
10037.76 1134
10038.70 1068
10039.65 1099
10040.59 1077
10041.54 1160
10042.49 1199
10043.43 1046
10044.38 1108
10045.33 1089
10046.27 1111
10047.22 1103
10048.16 1059
10049.11 1071
10050.06 1108
10051.00 1106
10051.95 1185
10052.90 1081
10053.84 1098
10054.79 1048
10055.74 1053
10056.69 1048
10057.63 1084
10058.58 1079
10059.53 1059
10060.47 1013
10061.42 1061
10062.37 1110
10063.32 1107
10064.26 1061
10065.21 1078
10066.16 1055
10067.10 1069
10068.05 1088
10069.00 1048
10069.95 1013
10070.89 1007
10071.84 1083
10072.79 1073
10073.74 1069
10074.69 979
10075.63 1051
10076.58 1058
10077.53 1055
10078.48 1039
10079.43 1030
10080.37 1057
10081.32 1101
10082.27 1062
10083.22 1058
10084.17 1131
10085.11 1052
10086.06 1032
10087.01 1087
10087.96 1060
10088.91 1073
10089.86 1085
10090.81 1063
10091.75 1040
10092.70 966
10093.65 1009
10094.60 1052
10095.55 1017
10096.50 1107
10097.45 1060
10098.40 1021
10099.34 1030
10100.29 1003
10101.24 1071
10102.19 1004
10103.14 934
10104.09 1011
10105.04 1058
10105.99 1076
10106.94 1074
10107.89 1053
10108.84 1061
10109.79 1037
10110.73 989
10111.68 1004
10112.63 1016
10113.58 1064
10114.53 1077
10115.48 1015
10116.43 1019
10117.38 995
10118.33 1021
10119.28 994
10120.23 1042
10121.18 962
10122.13 982
10123.08 1060
10124.03 1051
10124.98 1070
10125.93 997
10126.88 985
10127.83 1085
10128.78 1064
10129.73 993
10130.68 1000
10131.64 1078
10132.59 1003
10133.54 1048
10134.49 1080
10135.44 1045
10136.39 1061
10137.34 1065
10138.29 1074
10139.24 1079
10140.19 1078
10141.14 1163
10142.09 1108
10143.04 1050
10144.00 994
10144.95 1082
10145.90 1062
10146.85 1051
10147.80 1113
10148.75 1071
10149.70 1121
10150.65 1115
10151.61 1037
10152.56 1080
10153.51 1093
10154.46 1078
10155.41 1000
10156.36 1015
10157.31 987
10158.27 1069
10159.22 1130
10160.17 1124
10161.12 1042
10162.07 1024
10163.03 1099
10163.98 1093
10164.93 1098
10165.88 1082
10166.83 1075
10167.79 1106
10168.74 1061
10169.69 1044
10170.64 1073
10171.60 1141
10172.55 1053
10173.50 1073
10174.45 1113
10175.41 1172
10176.36 1123
10177.31 1096
10178.26 1161
10179.22 1184
10180.17 1144
10181.12 1183
10182.07 1168
10183.03 1132
10183.98 1170
10184.93 1181
10185.89 1137
10186.84 1145
10187.79 1128
10188.75 1194
10189.70 1259
10190.65 1199
10191.60 1235
10192.56 1258
10193.51 1246
10194.47 1196
10195.42 1152
10196.37 1206
10197.33 1236
10198.28 1292
10199.23 1222
10200.19 1224
10201.14 1199
10202.09 1216
10203.05 1243
10204.00 1281
10204.96 1306
10205.91 1272
10206.86 1241
10207.82 1274
10208.77 1286
10209.73 1311
10210.68 1384
10211.63 1423
10212.59 1426
10213.54 1460
10214.50 1417
10215.45 1401
10216.41 1392
10217.36 1396
10218.32 1310
10219.27 1258
10220.22 1312
10221.18 1254
10222.13 1268
10223.09 1308
10224.04 1257
10225.00 1228
10225.95 1233
10226.91 1256
10227.86 1235
10228.82 1271
10229.77 1285
10230.73 1183
10231.68 1175
10232.64 1180
10233.59 1177
10234.55 1265
10235.50 1269
10236.46 1368
10237.42 1314
10238.37 1299
10239.33 1309
10240.28 1427
10241.24 1464
10242.19 1566
10243.15 1598
10244.10 1447
10245.06 1352
10246.02 1394
10246.97 1402
10247.93 1382
10248.88 1316
10249.84 1294
10250.80 1211
10251.75 1169
10252.71 1118
10253.66 1159
10254.62 1096
10255.58 1129
10256.53 1154
10257.49 1066
10258.45 1039
10259.40 1006
10260.36 1052
10261.32 1114
10262.27 1057
10263.23 1046
10264.19 1035
10265.14 1098
10266.10 1148
10267.06 1021
10268.01 984
10268.97 1020
10269.93 1059
10270.88 1094
10271.84 1071
10272.80 1047
10273.76 1066
10274.71 992
10275.67 1036
10276.63 1111
10277.58 1087
10278.54 1064
10279.50 1096
10280.46 1011
10281.41 1116
10282.37 1109
10283.33 1126
10284.29 1021
10285.24 1067
10286.20 1059
10287.16 1028
10288.12 1042
10289.08 1051
10290.03 1045
10290.99 1005
10291.95 1025
10292.91 998
10293.87 1018
10294.82 1043
10295.78 1085
10296.74 1066
10297.70 1075
10298.66 1089
10299.61 1083
10300.57 1123
10301.53 1104
10302.49 1081
10303.45 1080
10304.41 1100
10305.37 1018
10306.32 1017
10307.28 1007
10308.24 1045
10309.20 1019
10310.16 1072
10311.12 1079
10312.08 1027
10313.04 991
10314.00 1011
10314.95 1050
10315.91 1030
10316.87 1013
10317.83 1057
10318.79 1052
10319.75 1086
10320.71 1057
10321.67 1057
10322.63 1062
10323.59 965
10324.55 1055
10325.51 1057
10326.47 1013
10327.43 1030
10328.39 1011
10329.35 1032
10330.31 1087
10331.27 1079
10332.23 1053
10333.19 1109
10334.15 1148
10335.11 1201
10336.07 1191
10337.03 1236
10337.99 1205
10338.95 1202
10339.91 1190
10340.87 1200
10341.83 1082
10342.79 1033
10343.75 1025
10344.71 1032
10345.67 1081
10346.63 1014
10347.59 1042
10348.55 1050
10349.51 1005
10350.47 1011
10351.43 1023
10352.39 1012
10353.35 999
10354.31 1019
10355.28 1002
10356.24 1078
10357.20 1098
10358.16 995
10359.12 967
10360.08 937
10361.04 983
10362.00 1009
10362.96 1003
10363.93 934
10364.89 938
10365.85 999
10366.81 957
10367.77 959
10368.73 885
10369.69 949
10370.66 892
10371.62 899
10372.58 973
10373.54 986
10374.50 999
10375.47 936
10376.43 1000
10377.39 1007
10378.35 946
10379.31 951
10380.28 952
10381.24 998
10382.20 982
10383.16 938
10384.12 942
10385.09 1000
10386.05 1018
10387.01 1003
10387.97 954
10388.94 951
10389.90 1001
10390.86 982
10391.82 994
10392.79 960
10393.75 999
10394.71 955
10395.68 924
10396.64 990
10397.60 986
10398.56 1000
10399.53 927
10400.49 875
10401.45 930
10402.42 1022
10403.38 971
10404.34 970
10405.31 986
10406.27 988
10407.23 1025
10408.20 1039
10409.16 1058
10410.12 1001
10411.09 1000
10412.05 1037
10413.01 1080
10413.98 1004
10414.94 971
10415.90 995
10416.87 1021
10417.83 1013
10418.80 1059
10419.76 1111
10420.72 1119
10421.69 1181
10422.65 1157
10423.62 1311
10424.58 1404
10425.54 1431
10426.51 1434
10427.47 1376
10428.44 1404
10429.40 1267
10430.37 1250
10431.33 1194
10432.30 1115
10433.26 1057
10434.22 1019
10435.19 1012
10436.15 1051
10437.12 1013
10438.08 979
10439.05 968
10440.01 931
10440.98 923
10441.94 955
10442.91 972
10443.87 926
10444.84 851
10445.80 910
10446.77 944
10447.73 900
10448.70 961
10449.66 880
10450.63 897
10451.59 891
10452.56 900
10453.53 927
10454.49 920
10455.46 895
10456.42 900
10457.39 899
10458.35 947
10459.32 942
10460.29 912
10461.25 987
10462.22 941
10463.18 974
10464.15 909
10465.12 862
10466.08 939
10467.05 857
10468.01 893
10468.98 905
10469.95 879
10470.91 877
10471.88 868
10472.85 881
10473.81 949
10474.78 922
10475.74 876
10476.71 900
10477.68 933
10478.64 884
10479.61 926
10480.58 919
10481.54 872
10482.51 859
10483.48 836
10484.45 917
10485.41 869
10486.38 942
10487.35 850
10488.31 846
10489.28 857
10490.25 866
10491.22 936
10492.18 903
10493.15 874
10494.12 916
10495.08 893
10496.05 935
10497.02 930
10497.99 929
10498.95 904
10499.92 892
10500.89 936
10501.86 910
10502.83 919
10503.79 899
10504.76 898
10505.73 896
10506.70 949
10507.67 993
10508.63 944
10509.60 903
10510.57 992
10511.54 982
10512.51 897
10513.47 938
10514.44 949
10515.41 1037
10516.38 1011
10517.35 990
10518.32 942
10519.28 981
10520.25 966
10521.22 915
10522.19 935
10523.16 1005
10524.13 949
10525.10 950
10526.07 916
10527.03 958
10528.00 972
10528.97 935
10529.94 936
10530.91 966
10531.88 987
10532.85 913
10533.82 914
10534.79 933
10535.76 966
10536.73 940
10537.70 913
10538.67 944
10539.63 898
10540.60 869
10541.57 919
10542.54 982
10543.51 937
10544.48 952
10545.45 960
10546.42 902
10547.39 946
10548.36 993
10549.33 1012
10550.30 1031
10551.27 1020
10552.24 985
10553.21 977
10554.18 970
10555.15 1026
10556.12 1122
10557.09 1052
10558.06 980
10559.03 979
10560.00 1010
10560.97 1084
10561.95 1044
10562.92 1112
10563.89 1166
10564.86 1214
10565.83 1226
10566.80 1369
10567.77 1361
10568.74 1373
10569.71 1402
10570.68 1398
10571.65 1382
10572.62 1297
10573.59 1199
10574.57 1184
10575.54 1067
10576.51 1089
10577.48 1072
10578.45 981
10579.42 988
10580.39 1049
10581.36 1007
10582.34 1015
10583.31 930
10584.28 924
10585.25 972
10586.22 972
10587.19 1000
10588.17 997
10589.14 986
10590.11 981
10591.08 1001
10592.05 1025
10593.02 975
10594.00 1044
10594.97 1054
10595.94 1029
10596.91 1019
10597.89 1105
10598.86 1131
10599.83 1047
10600.80 1065
10601.77 1062
10602.75 1010
10603.72 1042
10604.69 975
10605.66 978
10606.64 1018
10607.61 1028
10608.58 1061
10609.55 989
10610.53 982
10611.50 989
10612.47 934
10613.45 991
10614.42 962
10615.39 849
10616.36 853
10617.34 921
10618.31 930
10619.28 865
10620.26 928
10621.23 957
10622.20 962
10623.18 952
10624.15 967
10625.12 950
10626.10 1019
10627.07 1033
10628.04 1020
10629.02 997
10629.99 1082
10630.97 1004
10631.94 1003
10632.91 921
10633.89 976
10634.86 1019
10635.83 1040
10636.81 998
10637.78 1020
10638.76 1030
10639.73 1073
10640.70 1053
10641.68 1092
10642.65 1122
10643.63 1133
10644.60 1221
10645.58 1283
10646.55 1360
10647.53 1310
10648.50 1312
10649.47 1282
10650.45 1193
10651.42 1125
10652.40 1086
10653.37 1051
10654.35 995
10655.32 983
10656.30 1007
10657.27 991
10658.25 1040
10659.22 978
10660.20 995
10661.17 924
10662.15 947
10663.12 937
10664.10 902
10665.07 951
10666.05 958
10667.02 916
10668.00 878
10668.97 937
10669.95 974
10670.93 956
10671.90 932
10672.88 931
10673.85 905
10674.83 948
10675.80 949
10676.78 965
10677.76 931
10678.73 894
10679.71 973
10680.68 966
10681.66 938
10682.63 861
10683.61 877
10684.59 960
10685.56 983
10686.54 990
10687.52 934
10688.49 994
10689.47 1039
10690.44 968
10691.42 898
10692.40 882
10693.37 897
10694.35 886
10695.33 816
10696.30 917
10697.28 890
10698.26 875
10699.23 860
10700.21 850
10701.19 898
10702.17 929
10703.14 888
10704.12 884
10705.10 880
10706.07 783
10707.05 818
10708.03 876
10709.01 880
10709.98 829
10710.96 875
10711.94 859
10712.91 873
10713.89 874
10714.87 907
10715.85 831
10716.83 889
10717.80 938
10718.78 885
10719.76 849
10720.74 876
10721.71 879
10722.69 869
10723.67 863
10724.65 899
10725.63 858
10726.60 840
10727.58 832
10728.56 887
10729.54 905
10730.52 882
10731.49 861
10732.47 879
10733.45 845
10734.43 850
10735.41 814
10736.39 827
10737.37 879
10738.34 902
10739.32 891
10740.30 868
10741.28 872
10742.26 881
10743.24 896
10744.22 862
10745.20 848
10746.17 895
10747.15 885
10748.13 862
10749.11 879
10750.09 879
10751.07 833
10752.05 833
10753.03 843
10754.01 808
10754.99 873
10755.97 864
10756.95 851
10757.93 846
10758.91 799
10759.88 828
10760.86 846
10761.84 843
10762.82 883
10763.80 864
10764.78 912
10765.76 865
10766.74 895
10767.72 871
10768.70 871
10769.68 888
10770.66 874
10771.64 871
10772.62 953
10773.60 911
10774.58 999
10775.56 864
10776.54 866
10777.52 924
10778.51 914
10779.49 929
10780.47 878
10781.45 926
10782.43 962
10783.41 903
10784.39 923
10785.37 995
10786.35 919
10787.33 886
10788.31 953
10789.29 919
10790.27 946
10791.26 880
10792.24 895
10793.22 914
10794.20 933
10795.18 953
10796.16 898
10797.14 900
10798.12 901
10799.10 856
10800.09 838
10801.07 809
10802.05 850
10803.03 939
10804.01 943
10804.99 876
10805.98 902
10806.96 929
10807.94 891
10808.92 907
10809.90 984
10810.89 883
10811.87 839
10812.85 943
10813.83 936
10814.81 895
10815.80 885
10816.78 882
10817.76 885
10818.74 884
10819.72 877
10820.71 885
10821.69 888
10822.67 872
10823.65 894
10824.64 918
10825.62 890
10826.60 942
10827.58 935
10828.57 914
10829.55 934
10830.53 895
10831.52 892
10832.50 925
10833.48 951
10834.46 994
10835.45 923
10836.43 985
10837.41 897
10838.40 907
10839.38 881
10840.36 927
10841.35 865
10842.33 907
10843.31 961
10844.30 939
10845.28 900
10846.26 887
10847.25 926
10848.23 938
10849.21 917
10850.20 971
10851.18 962
10852.17 949
10853.15 967
10854.13 1027
10855.12 1038
10856.10 1032
10857.09 1008
10858.07 955
10859.05 993
10860.04 1041
10861.02 1064
10862.01 1018
10862.99 1048
10863.97 1073
10864.96 1071
10865.94 1007
10866.93 929
10867.91 972
10868.90 982
10869.88 1062
10870.87 1015
10871.85 1081
10872.84 1094
10873.82 1092
10874.81 1021
10875.79 1084
10876.78 1017
10877.76 1020
10878.75 1104
10879.73 1056
10880.72 1027
10881.70 1096
10882.69 1107
10883.67 1121
10884.66 1030
10885.64 1070
10886.63 1123
10887.61 1129
10888.60 1138
10889.58 1065
10890.57 1183
10891.55 1113
10892.54 1099
10893.53 1215
10894.51 1212
10895.50 1135
10896.48 1163
10897.47 1209
10898.45 1166
10899.44 1222
10900.43 1158
10901.41 1177
10902.40 1194
10903.38 1190
10904.37 1217
10905.36 1222
10906.34 1243
10907.33 1254
10908.32 1269
10909.30 1316
10910.29 1265
10911.28 1262
10912.26 1260
10913.25 1220
10914.24 1273
10915.22 1255
10916.21 1295
10917.20 1303
10918.18 1296
10919.17 1330
10920.16 1351
10921.14 1355
10922.13 1329
10923.12 1408
10924.10 1413
10925.09 1470
10926.08 1372
10927.07 1462
10928.05 1404
10929.04 1391
10930.03 1336
10931.01 1456
10932.00 1368
10932.99 1397
10933.98 1469
10934.96 1424
10935.95 1398
10936.94 1423
10937.93 1468
10938.92 1449
10939.90 1445
10940.89 1461
10941.88 1433
10942.87 1452
10943.85 1511
10944.84 1513
10945.83 1535
10946.82 1659
10947.81 1579
10948.79 1596
10949.78 1686
10950.77 1716
10951.76 1683
10952.75 1763
10953.74 1719
10954.72 1720
10955.71 1690
10956.70 1775
10957.69 1749
10958.68 1820
10959.67 1930
10960.66 1999
10961.65 2025
10962.63 2165
10963.62 2298
10964.61 2372
10965.60 2455
10966.59 2509
10967.58 2469
10968.57 2390
10969.56 2279
10970.55 2210
10971.54 2061
10972.52 1951
10973.51 2060
10974.50 2037
10975.49 1875
10976.48 1894
10977.47 1846
10978.46 1817
10979.45 1838
10980.44 1766
10981.43 1790
10982.42 1763
10983.41 1745
10984.40 1837
10985.39 1888
10986.38 1795
10987.37 1821
10988.36 1834
10989.35 1872
10990.34 1896
10991.33 1915
10992.32 1971
10993.31 2031
10994.30 2051
10995.29 1937
10996.28 1963
10997.27 2086
10998.26 2092
10999.25 2174
11000.24 2221
11001.23 2417
11002.22 2601
11003.21 2708
11004.20 3102
11005.20 3235
11006.19 3456
11007.18 3550
11008.17 3478
11009.16 3235
11010.15 3292
11011.14 3047
11012.13 2723
11013.12 2530
11014.11 2291
11015.10 2074
11016.10 2016
11017.09 1897
11018.08 1752
11019.07 1785
11020.06 1757
11021.05 1689
11022.04 1621
11023.04 1608
11024.03 1554
11025.02 1560
11026.01 1562
11027.00 1534
11027.99 1469
11028.99 1419
11029.98 1490
11030.97 1463
11031.96 1494
11032.95 1550
11033.95 1514
11034.94 1477
11035.93 1465
11036.92 1497
11037.91 1457
11038.91 1464
11039.90 1442
11040.89 1490
11041.88 1429
11042.88 1351
11043.87 1503
11044.86 1413
11045.85 1354
11046.85 1450
11047.84 1422
11048.83 1388
11049.82 1344
11050.82 1302
11051.81 1325
11052.80 1318
11053.80 1358
11054.79 1251
11055.78 1329
11056.77 1267
11057.77 1216
11058.76 1245
11059.75 1259
11060.75 1240
11061.74 1249
11062.73 1272
11063.73 1227
11064.72 1226
11065.71 1290
11066.71 1254
11067.70 1213
11068.69 1258
11069.69 1260
11070.68 1206
11071.68 1206
11072.67 1270
11073.66 1342
11074.66 1276
11075.65 1271
11076.65 1296
11077.64 1327
11078.63 1203
11079.63 1233
11080.62 1236
11081.62 1224
11082.61 1215
11083.60 1248
11084.60 1212
11085.59 1162
11086.59 1219
11087.58 1210
11088.58 1241
11089.57 1262
11090.57 1223
11091.56 1206
11092.55 1241
11093.55 1163
11094.54 1193
11095.54 1189
11096.53 1219
11097.53 1239
11098.52 1158
11099.52 1238
11100.51 1213
11101.51 1226
11102.50 1165
11103.50 1194
11104.49 1128
11105.49 1151
11106.48 1190
11107.48 1144
11108.48 1223
11109.47 1246
11110.47 1166
11111.46 1148
11112.46 1172
11113.45 1168
11114.45 1158
11115.44 1164
11116.44 1164
11117.44 1106
11118.43 1129
11119.43 1039
11120.42 1111
11121.42 1076
11122.42 1161
11123.41 1160
11124.41 1099
11125.40 1090
11126.40 1105
11127.40 1110
11128.39 1072
11129.39 1156
11130.38 1120
11131.38 1128
11132.38 1157
11133.37 1138
11134.37 1144
11135.37 1145
11136.36 1185
11137.36 1090
11138.36 1057
11139.35 1091
11140.35 1111
11141.35 1115
11142.34 1084
11143.34 1064
11144.34 1028
11145.34 1032
11146.33 1069
11147.33 991
11148.33 1001
11149.32 1000
11150.32 1064
11151.32 1056
11152.32 1046
11153.31 1092
11154.31 1026
11155.31 1032
11156.31 1084
11157.30 1039
11158.30 1001
11159.30 1060
11160.30 964
11161.29 969
11162.29 991
11163.29 1010
11164.29 1038
11165.29 979
11166.28 964
11167.28 966
11168.28 989
11169.28 997
11170.28 1083
11171.27 1062
11172.27 990
11173.27 1006
11174.27 1007
11175.27 1037
11176.27 1039
11177.26 1053
11178.26 922
11179.26 947
11180.26 916
11181.26 954
11182.26 942
11183.26 987
11184.26 961
11185.25 902
11186.25 1026
11187.25 978
11188.25 1002
11189.25 973
11190.25 953
11191.25 905
11192.25 871
11193.25 950
11194.25 992
11195.24 975
11196.24 993
11197.24 984
11198.24 1081
11199.24 1187
11200.24 1088
11201.24 976
11202.24 1027
11203.24 951
11204.24 977
11205.24 1007
11206.24 1028
11207.24 1035
11208.24 1001
11209.24 1036
11210.24 933
11211.24 906
11212.24 894
11213.24 995
11214.24 982
11215.24 925
11216.24 943
11217.24 928
11218.24 958
11219.24 1004
11220.24 901
11221.24 971
11222.24 1004
11223.24 1022
11224.24 958
11225.24 936
11226.24 948
11227.25 947
11228.25 869
11229.25 929
11230.25 1004
11231.25 973
11232.25 928
11233.25 905
11234.25 992
11235.25 906
11236.25 959
11237.25 985
11238.26 989
11239.26 1000
11240.26 955
11241.26 988
11242.26 1015
11243.26 1032
11244.26 979
11245.27 968
11246.27 979
11247.27 991
11248.27 948
11249.27 1018
11250.27 1010
11251.28 1003
11252.28 1006
11253.28 940
11254.28 850
11255.28 919
11256.29 947
11257.29 969
11258.29 942
11259.29 895
11260.29 960
11261.30 925
11262.30 865
11263.30 844
11264.30 890
11265.31 926
11266.31 961
11267.31 951
11268.31 940
11269.32 1004
11270.32 980
11271.32 954
11272.32 1024
11273.33 974
11274.33 942
11275.33 926
11276.33 965
11277.34 979
11278.34 992
11279.34 1010
11280.35 987
11281.35 998
11282.35 1020
11283.36 1079
11284.36 1077
11285.36 1107
11286.37 1136
11287.37 1074
11288.37 1150
11289.38 1117
11290.38 1101
11291.38 1090
11292.39 1024
11293.39 1008
11294.39 939
11295.40 977
11296.40 925
11297.41 996
11298.41 1006
11299.41 992
11300.42 995
11301.42 978
11302.43 945
11303.43 977
11304.43 1003
11305.44 988
11306.44 933
11307.45 989
11308.45 1008
11309.46 999
11310.46 1018
11311.46 1007
11312.47 946
11313.47 1009
11314.48 1089
11315.48 1078
11316.49 1115
11317.49 1149
11318.50 1147
11319.50 1152
11320.51 1141
11321.51 1109
11322.52 1104
11323.52 1102
11324.53 1097
11325.53 1114
11326.54 1100
11327.54 1024
11328.55 958
11329.55 948
11330.56 997
11331.56 1008
11332.57 1013
11333.57 909
11334.58 967
11335.58 984
11336.59 949
11337.60 999
11338.60 959
11339.61 985
11340.61 966
11341.62 983
11342.62 1030
11343.63 1002
11344.64 1059
11345.64 1045
11346.65 1051
11347.65 1077
11348.66 1109
11349.67 1040
11350.67 1023
11351.68 1035
11352.69 1004
11353.69 1018
11354.70 978
11355.71 999
11356.71 935
11357.72 919
11358.72 929
11359.73 885
11360.74 884
11361.74 906
11362.75 886
11363.76 917
11364.76 901
11365.77 914
11366.78 902
11367.79 902
11368.79 865
11369.80 882
11370.81 894
11371.81 786
11372.82 862
11373.83 844
11374.84 827
11375.84 866
11376.85 866
11377.86 859
11378.87 857
11379.87 856
11380.88 878
11381.89 789
11382.90 872
11383.90 904
11384.91 831
11385.92 780
11386.93 831
11387.93 832
11388.94 892
11389.95 898
11390.96 853
11391.97 788
11392.97 825
11393.98 863
11394.99 892
11396.00 799
11397.01 807
11398.02 848
11399.02 836
11400.03 785
11401.04 820
11402.05 822
11403.06 840
11404.07 811
11405.08 831
11406.08 795
11407.09 841
11408.10 865
11409.11 833
11410.12 861
11411.13 887
11412.14 843
11413.15 870
11414.15 825
11415.16 822
11416.17 803
11417.18 833
11418.19 868
11419.20 844
11420.21 817
11421.22 825
11422.23 874
11423.24 894
11424.25 804
11425.26 761
11426.27 825
11427.28 847
11428.29 841
11429.30 788
11430.31 823
11431.32 834
11432.32 810
11433.33 842
11434.34 795
11435.35 809
11436.36 818
11437.37 790
11438.38 806
11439.39 854
11440.41 833
11441.42 809
11442.43 790
11443.44 833
11444.45 784
11445.46 776
11446.47 780
11447.48 840
11448.49 821
11449.50 831
11450.51 810
11451.52 810
11452.53 829
11453.54 758
11454.55 788
11455.56 781
11456.57 823
11457.59 842
11458.60 822
11459.61 808
11460.62 813
11461.63 776
11462.64 834
11463.65 784
11464.66 821
11465.67 876
11466.69 776
11467.70 814
11468.71 825
11469.72 847
11470.73 778
11471.74 765
11472.75 723
11473.77 809
11474.78 865
11475.79 887
11476.80 791
11477.81 801
11478.83 834
11479.84 903
11480.85 843
11481.86 776
11482.87 817
11483.89 819
11484.90 849
11485.91 825
11486.92 808
11487.93 815
11488.95 826
11489.96 769
11490.97 819
11491.98 824
11493.00 796
11494.01 768
11495.02 786
11496.03 758
11497.05 779
11498.06 795
11499.07 818
11500.09 779
11501.10 759
11502.11 728
11503.12 776
11504.14 747
11505.15 755
11506.16 822
11507.18 833
11508.19 802
11509.20 765
11510.22 754
11511.23 747
11512.24 771
11513.26 784
11514.27 798
11515.28 776
11516.30 767
11517.31 740
11518.32 758
11519.34 798
11520.35 750
11521.37 804
11522.38 767
11523.39 750
11524.41 738
11525.42 792
11526.44 839
11527.45 762
11528.46 775
11529.48 777
11530.49 808
11531.51 796
11532.52 812
11533.53 823
11534.55 755
11535.56 773
11536.58 771
11537.59 781
11538.61 754
11539.62 760
11540.64 816
11541.65 791
11542.67 704
11543.68 776
11544.69 772
11545.71 743
11546.72 740
11547.74 696
11548.75 752
11549.77 855
11550.78 812
11551.80 860
11552.81 804
11553.83 803
11554.85 830
11555.86 830
11556.88 811
11557.89 834
11558.91 775
11559.92 813
11560.94 826
11561.95 818
11562.97 826
11563.98 819
11565.00 788
11566.02 747
11567.03 832
11568.05 846
11569.06 771
11570.08 818
11571.10 820
11572.11 830
11573.13 820
11574.14 877
11575.16 809
11576.18 833
11577.19 821
11578.21 848
11579.22 805
11580.24 802
11581.26 837
11582.27 832
11583.29 924
11584.31 864
11585.32 853
11586.34 894
11587.36 958
11588.37 943
11589.39 906
11590.41 920
11591.42 909
11592.44 940
11593.46 949
11594.47 907
11595.49 987
11596.51 1052
11597.53 976
11598.54 1019
11599.56 1014
11600.58 1116
11601.59 1105
11602.61 1144
11603.63 1274
11604.65 1305
11605.66 1330
11606.68 1277
11607.70 1323
11608.72 1377
11609.74 1433
11610.75 1352
11611.77 1214
11612.79 1128
11613.81 1085
11614.82 1009
11615.84 934
11616.86 886
11617.88 906
11618.90 824
11619.91 886
11620.93 910
11621.95 853
11622.97 845
11623.99 814
11625.01 812
11626.02 805
11627.04 793
11628.06 885
11629.08 849
11630.10 820
11631.12 776
11632.14 762
11633.15 842
11634.17 810
11635.19 778
11636.21 778
11637.23 820
11638.25 821
11639.27 804
11640.29 747
11641.30 779
11642.32 803
11643.34 729
11644.36 701
11645.38 759
11646.40 752
11647.42 764
11648.44 753
11649.46 745
11650.48 755
11651.50 760
11652.52 739
11653.54 749
11654.56 755
11655.58 774
11656.60 722
11657.62 710
11658.64 781
11659.66 786
11660.68 799
11661.70 802
11662.72 781
11663.74 796
11664.76 780
11665.78 749
11666.80 790
11667.82 737
11668.84 720
11669.86 761
11670.88 741
11671.90 790
11672.92 749
11673.94 763
11674.96 758
11675.98 778
11677.00 728
11678.02 787
11679.04 788
11680.06 835
11681.08 761
11682.10 769
11683.12 784
11684.15 786
11685.17 758
11686.19 760
11687.21 774
11688.23 764
11689.25 773
11690.27 755
11691.29 777
11692.31 767
11693.34 795
11694.36 860
11695.38 824
11696.40 800
11697.42 824
11698.44 770
11699.46 786
11700.49 792
11701.51 791
11702.53 751
11703.55 768
11704.57 785
11705.60 769
11706.62 730
11707.64 759
11708.66 751
11709.68 742
11710.71 804
11711.73 750
11712.75 786
11713.77 747
11714.79 800
11715.82 786
11716.84 774
11717.86 788
11718.88 745
11719.91 752
11720.93 807
11721.95 706
11722.97 716
11724.00 783
11725.02 813
11726.04 840
11727.07 830
11728.09 796
11729.11 725
11730.13 778
11731.16 774
11732.18 793
11733.20 740
11734.23 783
11735.25 768
11736.27 768
11737.30 782
11738.32 809
11739.34 779
11740.37 753
11741.39 739
11742.41 744
11743.44 753
11744.46 746
11745.48 765
11746.51 889
11747.53 796
11748.55 786
11749.58 768
11750.60 825
11751.63 793
11752.65 760
11753.67 737
11754.70 804
11755.72 804
11756.75 807
11757.77 830
11758.79 828
11759.82 877
11760.84 817
11761.87 789
11762.89 802
11763.92 815
11764.94 788
11765.97 809
11766.99 773
11768.01 752
11769.04 777
11770.06 837
11771.09 772
11772.11 764
11773.14 818
11774.16 856
11775.19 814
11776.21 773
11777.24 764
11778.26 788
11779.29 801
11780.31 827
11781.34 763
11782.36 765
11783.39 778
11784.41 761
11785.44 810
11786.46 779
11787.49 828
11788.52 835
11789.54 849
11790.57 824
11791.59 823
11792.62 824
11793.64 842
11794.67 814
11795.70 835
11796.72 862
11797.75 820
11798.77 809
11799.80 860
11800.83 840
11801.85 790
11802.88 839
11803.90 844
11804.93 796
11805.96 841
11806.98 834
11808.01 807
11809.04 803
11810.06 812
11811.09 817
11812.11 829
11813.14 824
11814.17 795
11815.19 808
11816.22 839
11817.25 857
11818.27 902
11819.30 836
11820.33 850
11821.36 893
11822.38 889
11823.41 846
11824.44 799
11825.46 831
11826.49 815
11827.52 885
11828.54 870
11829.57 910
11830.60 862
11831.63 900
11832.65 940
11833.68 889
11834.71 894
11835.74 892
11836.76 876
11837.79 960
11838.82 958
11839.85 943
11840.88 983
11841.90 962
11842.93 953
11843.96 922
11844.99 947
11846.01 1032
11847.04 967
11848.07 919
11849.10 995
11850.13 1012
11851.16 957
11852.18 960
11853.21 965
11854.24 1021
11855.27 1014
11856.30 890
11857.33 1009
11858.35 970
11859.38 1024
11860.41 969
11861.44 882
11862.47 993
11863.50 1000
11864.53 1023
11865.56 1060
11866.58 1044
11867.61 1013
11868.64 1084
11869.67 1061
11870.70 1039
11871.73 994
11872.76 1054
11873.79 1111
11874.82 1040
11875.85 1060
11876.88 1032
11877.91 1072
11878.93 1040
11879.96 1110
11880.99 1076
11882.02 1096
11883.05 1096
11884.08 1124
11885.11 1179
11886.14 1156
11887.17 1192
11888.20 1176
11889.23 1125
11890.26 1216
11891.29 1243
11892.32 1217
11893.35 1214
11894.38 1258
11895.41 1219
11896.44 1244
11897.47 1190
11898.50 1128
11899.53 1180
11900.56 1211
11901.59 1290
11902.62 1379
11903.65 1353
11904.69 1398
11905.72 1485
11906.75 1521
11907.78 1546
11908.81 1522
11909.84 1607
11910.87 1591
11911.90 1583
11912.93 1632
11913.96 1500
11914.99 1491
11916.02 1478
11917.06 1437
11918.09 1497
11919.12 1472
11920.15 1441
11921.18 1428
11922.21 1370
11923.24 1430
11924.27 1485
11925.31 1473
11926.34 1421
11927.37 1433
11928.40 1432
11929.43 1508
11930.46 1537
11931.50 1592
11932.53 1713
11933.56 1797
11934.59 1828
11935.62 1988
11936.65 2077
11937.69 2210
11938.72 2316
11939.75 2330
11940.78 2278
11941.81 2276
11942.85 2144
11943.88 2159
11944.91 1944
11945.94 1747
11946.98 1702
11948.01 1641
11949.04 1474
11950.07 1396
11951.11 1369
11952.14 1287
11953.17 1299
11954.20 1240
11955.24 1270
11956.27 1176
11957.30 1198
11958.34 1175
11959.37 1126
11960.40 1198
11961.43 1149
11962.47 1103
11963.50 1126
11964.53 1119
11965.57 1122
11966.60 1165
11967.63 1175
11968.67 1129
11969.70 1157
11970.73 1172
11971.77 1237
11972.80 1196
11973.83 1177
11974.87 1070
11975.90 1169
11976.94 1126
11977.97 1078
11979.00 1054
11980.04 1101
11981.07 1122
11982.10 1062
11983.14 1127
11984.17 1041
11985.21 1063
11986.24 1096
11987.27 1085
11988.31 1134
11989.34 1094
11990.38 1113
11991.41 1038
11992.45 1073
11993.48 1113
11994.51 1101
11995.55 1060
11996.58 1080
11997.62 1113
11998.65 1052
11999.69 1139
12000.72 1091
12001.76 1110
12002.79 1097
12003.83 1120
12004.86 1105
12005.90 1140
12006.93 1166
12007.97 1127
12009.00 1100
12010.04 1154
12011.07 1130
12012.11 1203
12013.14 1209
12014.18 1190
12015.21 1215
12016.25 1175
12017.28 1187
12018.32 1182
12019.35 1217
12020.39 1262
12021.43 1286
12022.46 1281
12023.50 1197
12024.53 1259
12025.57 1264
12026.60 1321
12027.64 1314
12028.68 1305
12029.71 1360
12030.75 1279
12031.78 1243
12032.82 1216
12033.86 1249
12034.89 1211
12035.93 1249
12036.97 1305
12038.00 1189
12039.04 1162
12040.07 1215
12041.11 1254
12042.15 1172
12043.18 1157
12044.22 1227
12045.26 1162
12046.29 1125
12047.33 1119
12048.37 1184
12049.40 1174
12050.44 1072
12051.48 1170
12052.52 1147
12053.55 1105
12054.59 1164
12055.63 1149
12056.66 1250
12057.70 1122
12058.74 1139
12059.78 1106
12060.81 1125
12061.85 1209
12062.89 1160
12063.92 1135
12064.96 1222
12066.00 1241
12067.04 1099
12068.07 1159
12069.11 1137
12070.15 1171
12071.19 1160
12072.23 1169
12073.26 1149
12074.30 1149
12075.34 1168
12076.38 1167
12077.42 1214
12078.45 1225
12079.49 1206
12080.53 1153
12081.57 1215
12082.61 1154
12083.64 1146
12084.68 1171
12085.72 1157
12086.76 1123
12087.80 1196
12088.84 1159
12089.88 1178
12090.91 1244
12091.95 1187
12092.99 1184
12094.03 1150
12095.07 1165
12096.11 1230
12097.15 1234
12098.19 1227
12099.22 1294
12100.26 1242
12101.30 1324
12102.34 1308
12103.38 1384
12104.42 1329
12105.46 1376
12106.50 1454
12107.54 1546
12108.58 1603
12109.62 1549
12110.66 1612
12111.70 1624
12112.74 1568
12113.77 1536
12114.81 1531
12115.85 1450
12116.89 1350
12117.93 1336
12118.97 1308
12120.01 1152
12121.05 1169
12122.09 1157
12123.13 1144
12124.17 1118
12125.21 1067
12126.25 1056
12127.29 1033
12128.33 1001
12129.37 1008
12130.41 999
12131.45 975
12132.50 989
12133.54 1034
12134.58 997
12135.62 950
12136.66 943
12137.70 913
12138.74 923
12139.78 980
12140.82 956
12141.86 995
12142.90 918
12143.94 961
12144.98 919
12146.02 943
12147.07 922
12148.11 943
12149.15 944
12150.19 917
12151.23 900
12152.27 922
12153.31 892
12154.35 945
12155.40 887
12156.44 904
12157.48 977
12158.52 901
12159.56 888
12160.60 904
12161.64 938
12162.69 895
12163.73 945
12164.77 883
12165.81 819
12166.85 847
12167.90 866
12168.94 904
12169.98 872
12171.02 860
12172.06 908
12173.11 857
12174.15 880
12175.19 858
12176.23 878
12177.27 879
12178.32 893
12179.36 880
12180.40 922
12181.44 876
12182.49 826
12183.53 887
12184.57 860
12185.61 829
12186.66 833
12187.70 812
12188.74 851
12189.79 890
12190.83 891
12191.87 903
12192.91 834
12193.96 865
12195.00 914
12196.04 895
12197.09 903
12198.13 910
12199.17 924
12200.22 956
12201.26 924
12202.30 898
12203.35 862
12204.39 881
12205.43 964
12206.48 930
12207.52 873
12208.57 850
12209.61 854
12210.65 853
12211.70 847
12212.74 870
12213.78 838
12214.83 840
12215.87 847
12216.92 856
12217.96 836
12219.00 866
12220.05 859
12221.09 840
12222.14 832
12223.18 885
12224.23 874
12225.27 858
12226.31 866
12227.36 860
12228.40 887
12229.45 931
12230.49 888
12231.54 900
12232.58 883
12233.63 876
12234.67 859
12235.72 831
12236.76 912
12237.81 925
12238.85 919
12239.90 927
12240.94 898
12241.99 865
12243.03 921
12244.08 882
12245.12 876
12246.17 823
12247.21 909
12248.26 868
12249.30 817
12250.35 883
12251.39 823
12252.44 825
12253.49 855
12254.53 830
12255.58 846
12256.62 853
12257.67 902
12258.71 829
12259.76 837
12260.81 852
12261.85 843
12262.90 808
12263.94 825
12264.99 791
12266.04 775
12267.08 790
12268.13 806
12269.17 782
12270.22 795
12271.27 784
12272.31 785
12273.36 777
12274.41 719
12275.45 779
12276.50 744
12277.55 791
12278.59 789
12279.64 778
12280.69 779
12281.73 766
12282.78 725
12283.83 793
12284.87 762
12285.92 791
12286.97 785
12288.01 770
12289.06 813
12290.11 752
12291.16 801
12292.20 794
12293.25 774
12294.30 790
12295.35 809
12296.39 797
12297.44 793
12298.49 766
12299.54 793
12300.58 804
12301.63 788
12302.68 828
12303.73 780
12304.77 799
12305.82 791
12306.87 759
12307.92 743
12308.97 756
12310.01 774
12311.06 753
12312.11 798
12313.16 771
12314.21 800
12315.25 792
12316.30 774
12317.35 752
12318.40 794
12319.45 804
12320.50 746
12321.54 724
12322.59 710
12323.64 766
12324.69 772
12325.74 794
12326.79 742
12327.84 751
12328.89 792
12329.93 811
12330.98 777
12332.03 727
12333.08 734
12334.13 718
12335.18 718
12336.23 730
12337.28 753
12338.33 783
12339.38 676
12340.43 729
12341.47 770
12342.52 754
12343.57 728
12344.62 771
12345.67 739
12346.72 707
12347.77 703
12348.82 704
12349.87 743
12350.92 776
12351.97 702
12353.02 696
12354.07 673
12355.12 768
12356.17 768
12357.22 773
12358.27 743
12359.32 757
12360.37 786
12361.42 732
12362.47 736
12363.52 774
12364.57 771
12365.62 762
12366.67 749
12367.72 789
12368.77 742
12369.82 737
12370.87 726
12371.93 777
12372.98 785
12374.03 709
12375.08 769
12376.13 717
12377.18 759
12378.23 791
12379.28 775
12380.33 724
12381.38 763
12382.43 717
12383.49 741
12384.54 813
12385.59 767
12386.64 781
12387.69 825
12388.74 821
12389.79 789
12390.84 811
12391.90 819
12392.95 794
12394.00 832
12395.05 785
12396.10 759
12397.15 771
12398.21 796
12399.26 780
12400.31 749
12401.36 781
12402.41 788
12403.47 841
12404.52 808
12405.57 798
12406.62 803
12407.67 795
12408.73 784
12409.78 797
12410.83 849
12411.88 851
12412.94 877
12413.99 832
12415.04 817
12416.09 842
12417.15 833
12418.20 824
12419.25 848
12420.30 853
12421.36 783
12422.41 759
12423.46 800
12424.52 805
12425.57 859
12426.62 841
12427.67 850
12428.73 830
12429.78 795
12430.83 810
12431.89 820
12432.94 826
12433.99 859
12435.05 855
12436.10 795
12437.15 827
12438.21 849
12439.26 852
12440.31 823
12441.37 842
12442.42 912
12443.47 901
12444.53 881
12445.58 830
12446.64 792
12447.69 814
12448.74 814
12449.80 878
12450.85 819
12451.91 873
12452.96 869
12454.01 845
12455.07 851
12456.12 820
12457.18 873
12458.23 873
12459.29 856
12460.34 843
12461.39 838
12462.45 865
12463.50 868
12464.56 833
12465.61 866
12466.67 873
12467.72 833
12468.78 870
12469.83 863
12470.89 844
12471.94 835
12473.00 827
12474.05 869
12475.11 914
12476.16 922
12477.22 884
12478.27 959
12479.33 907
12480.38 1007
12481.44 960
12482.49 959
12483.55 1009
12484.60 1009
12485.66 1038
12486.71 1000
12487.77 969
12488.83 1024
12489.88 1120
12490.94 1075
12491.99 1084
12493.05 1218
12494.10 1288
12495.16 1359
12496.22 1359
12497.27 1426
12498.33 1589
12499.38 1689
12500.44 1835
12501.50 1950
12502.55 1969
12503.61 2077
12504.67 2038
12505.72 1976
12506.78 1853
12507.83 1768
12508.89 1725
12509.95 1502
12511.00 1397
12512.06 1336
12513.12 1271
12514.17 1219
12515.23 1082
12516.29 1072
12517.34 1071
12518.40 987
12519.46 974
12520.52 1000
12521.57 972
12522.63 988
12523.69 965
12524.74 944
12525.80 935
12526.86 905
12527.92 948
12528.97 1024
12530.03 971
12531.09 938
12532.15 964
12533.20 980
12534.26 897
12535.32 919
12536.38 918
12537.43 911
12538.49 881
12539.55 912
12540.61 949
12541.66 948
12542.72 937
12543.78 886
12544.84 912
12545.90 877
12546.95 899
12548.01 935
12549.07 869
12550.13 869
12551.19 850
12552.25 817
12553.30 853
12554.36 869
12555.42 840
12556.48 845
12557.54 851
12558.60 871
12559.65 869
12560.71 856
12561.77 902
12562.83 889
12563.89 886
12564.95 922
12566.01 930
12567.07 896
12568.13 895
12569.18 902
12570.24 911
12571.30 894
12572.36 983
12573.42 998
12574.48 990
12575.54 1013
12576.60 1038
12577.66 1140
12578.72 1121
12579.78 1056
12580.84 1096
12581.90 1205
12582.96 1203
12584.02 1171
12585.07 1149
12586.13 1152
12587.19 1130
12588.25 1113
12589.31 1057
12590.37 1060
12591.43 1101
12592.49 1082
12593.55 1079
12594.61 1137
12595.67 1103
12596.73 1059
12597.79 1050
12598.86 1021
12599.92 1047
12600.98 1039
12602.04 1027
12603.10 1010
12604.16 972
12605.22 1037
12606.28 1021
12607.34 959
12608.40 920
12609.46 874
12610.52 957
12611.58 962
12612.64 933
12613.70 911
12614.76 880
12615.83 896
12616.89 954
12617.95 876
12619.01 869
12620.07 843
12621.13 865
12622.19 817
12623.25 881
12624.32 810
12625.38 845
12626.44 867
12627.50 877
12628.56 858
12629.62 854
12630.68 871
12631.75 816
12632.81 866
12633.87 839
12634.93 867
12635.99 887
12637.05 832
12638.12 769
12639.18 818
12640.24 800
12641.30 855
12642.36 846
12643.43 810
12644.49 849
12645.55 797
12646.61 779
12647.68 865
12648.74 853
12649.80 858
12650.86 861
12651.93 852
12652.99 903
12654.05 861
12655.11 896
12656.18 874
12657.24 862
12658.30 866
12659.36 919
12660.43 913
12661.49 907
12662.55 907
12663.62 900
12664.68 863
12665.74 887
12666.81 900
12667.87 895
12668.93 923
12670.00 864
12671.06 877
12672.12 826
12673.19 906
12674.25 843
12675.31 810
12676.38 836
12677.44 843
12678.50 890
12679.57 841
12680.63 836
12681.69 802
12682.76 836
12683.82 830
12684.89 782
12685.95 779
12687.01 839
12688.08 811
12689.14 776
12690.21 789
12691.27 821
12692.33 801
12693.40 821
12694.46 843
12695.53 789
12696.59 871
12697.66 780
12698.72 888
12699.79 927
12700.85 848
12701.91 902
12702.98 824
12704.04 858
12705.11 911
12706.17 847
12707.24 892
12708.30 855
12709.37 866
12710.43 857
12711.50 830
12712.56 801
12713.63 775
12714.69 823
12715.76 828
12716.82 808
12717.89 800
12718.95 819
12720.02 859
12721.09 830
12722.15 718
12723.22 735
12724.28 772
12725.35 814
12726.41 796
12727.48 836
12728.54 817
12729.61 813
12730.68 762
12731.74 770
12732.81 797
12733.87 770
12734.94 742
12736.01 729
12737.07 804
12738.14 768
12739.20 839
12740.27 809
12741.34 819
12742.40 798
12743.47 826
12744.54 868
12745.60 809
12746.67 755
12747.74 807
12748.80 806
12749.87 833
12750.94 776
12752.00 749
12753.07 773
12754.14 821
12755.20 759
12756.27 735
12757.34 734
12758.40 734
12759.47 720
12760.54 785
12761.60 673
12762.67 734
12763.74 734
12764.81 793
12765.87 710
12766.94 685
12768.01 695
12769.08 732
12770.14 700
12771.21 705
12772.28 697
12773.35 710
12774.41 649
12775.48 697
12776.55 722
12777.62 692
12778.68 643
12779.75 673
12780.82 743
12781.89 657
12782.96 686
12784.02 773
12785.09 753
12786.16 682
12787.23 701
12788.30 690
12789.37 756
12790.43 680
12791.50 705
12792.57 679
12793.64 694
12794.71 730
12795.78 708
12796.84 724
12797.91 709
12798.98 690
12800.05 687
12801.12 733
12802.19 688
12803.26 703
12804.33 728
12805.40 715
12806.46 690
12807.53 745
12808.60 774
12809.67 704
12810.74 720
12811.81 709
12812.88 680
12813.95 733
12815.02 715
12816.09 730
12817.16 718
12818.23 787
12819.30 733
12820.37 720
12821.44 757
12822.50 756
12823.57 770
12824.64 762
12825.71 730
12826.78 807
12827.85 818
12828.92 768
12829.99 784
12831.06 776
12832.13 760
12833.20 718
12834.27 691
12835.34 704
12836.41 693
12837.49 635
12838.56 701
12839.63 674
12840.70 696
12841.77 686
12842.84 685
12843.91 699
12844.98 710
12846.05 664
12847.12 730
12848.19 714
12849.26 656
12850.33 680
12851.40 616
12852.47 647
12853.55 663
12854.62 661
12855.69 625
12856.76 645
12857.83 613
12858.90 632
12859.97 630
12861.04 630
12862.11 625
12863.19 616
12864.26 628
12865.33 629
12866.40 600
12867.47 565
12868.54 619
12869.62 614
12870.69 656
12871.76 643
12872.83 667
12873.90 666
12874.97 664
12876.05 649
12877.12 640
12878.19 639
12879.26 622
12880.33 658
12881.41 625
12882.48 601
12883.55 561
12884.62 624
12885.70 612
12886.77 564
12887.84 579
12888.91 602
12889.98 582
12891.06 570
12892.13 593
12893.20 598
12894.28 617
12895.35 649
12896.42 658
12897.49 646
12898.57 613
12899.64 676
12900.71 675
12901.79 633
12902.86 641
12903.93 602
12905.00 611
12906.08 645
12907.15 641
12908.22 651
12909.30 626
12910.37 640
12911.44 628
12912.52 630
12913.59 577
12914.66 605
12915.74 629
12916.81 619
12917.89 588
12918.96 602
12920.03 622
12921.11 562
12922.18 613
12923.25 587
12924.33 584
12925.40 642
12926.48 599
12927.55 600
12928.62 653
12929.70 626
12930.77 587
12931.85 674
12932.92 605
12934.00 565
12935.07 591
12936.14 621
12937.22 636
12938.29 620
12939.37 609
12940.44 614
12941.52 615
12942.59 615
12943.67 611
12944.74 622
12945.82 639
12946.89 667
12947.97 632
12949.04 619
12950.12 613
12951.19 597
12952.27 587
12953.34 625
12954.42 604
12955.49 605
12956.57 628
12957.64 591
12958.72 628
12959.79 634
12960.87 648
12961.94 616
12963.02 587
12964.10 579
12965.17 595
12966.25 696
12967.32 686
12968.40 662
12969.47 597
12970.55 614
12971.63 648
12972.70 603
12973.78 577
12974.85 646
12975.93 632
12977.01 626
12978.08 595
12979.16 603
12980.23 630
12981.31 567
12982.39 587
12983.46 603
12984.54 614
12985.62 650
12986.69 620
12987.77 619
12988.85 608
12989.92 651
12991.00 632
12992.08 615
12993.15 608
12994.23 651
12995.31 688
12996.38 634
12997.46 597
12998.54 626
12999.61 603
13000.69 613
13001.77 612
13002.85 584
13003.92 593
13005.00 619
13006.08 673
13007.16 644
13008.23 630
13009.31 622
13010.39 671
13011.47 646
13012.54 636
13013.62 661
13014.70 658
13015.78 669
13016.85 614
13017.93 639
13019.01 611
13020.09 705
13021.17 663
13022.24 655
13023.32 655
13024.40 678
13025.48 628
13026.56 663
13027.63 620
13028.71 629
13029.79 661
13030.87 657
13031.95 623
13033.03 639
13034.10 672
13035.18 649
13036.26 708
13037.34 666
13038.42 647
13039.50 669
13040.58 724
13041.66 647
13042.73 677
13043.81 689
13044.89 711
13045.97 722
13047.05 698
13048.13 674
13049.21 698
13050.29 716
13051.37 681
13052.45 661
13053.53 664
13054.60 672
13055.68 669
13056.76 668
13057.84 686
13058.92 696
13060.00 696
13061.08 648
13062.16 650
13063.24 697
13064.32 663
13065.40 700
13066.48 675
13067.56 640
13068.64 658
13069.72 632
13070.80 669
13071.88 620
13072.96 667
13074.04 695
13075.12 720
13076.20 678
13077.28 660
13078.36 610
13079.44 639
13080.52 674
13081.60 661
13082.68 649
13083.76 651
13084.84 661
13085.93 637
13087.01 652
13088.09 647
13089.17 671
13090.25 602
13091.33 635
13092.41 637
13093.49 616
13094.57 622
13095.65 623
13096.73 635
13097.82 651
13098.90 608
13099.98 668
13101.06 667
13102.14 617
13103.22 644
13104.30 672
13105.38 659
13106.47 619
13107.55 655
13108.63 634
13109.71 599
13110.79 638
13111.87 681
13112.96 616
13114.04 610
13115.12 622
13116.20 650
13117.28 647
13118.37 653
13119.45 641
13120.53 648
13121.61 648
13122.69 610
13123.78 655
13124.86 633
13125.94 614
13127.02 619
13128.11 635
13129.19 599
13130.27 603
13131.35 578
13132.44 626
13133.52 644
13134.60 594
13135.68 606
13136.77 555
13137.85 640
13138.93 624
13140.01 631
13141.10 612
13142.18 589
13143.26 600
13144.35 639
13145.43 592
13146.51 604
13147.60 627
13148.68 621
13149.76 627
13150.85 630
13151.93 596
13153.01 586
13154.10 571
13155.18 651
13156.26 658
13157.35 628
13158.43 654
13159.51 611
13160.60 624
13161.68 632
13162.77 595
13163.85 603
13164.93 604
13166.02 608
13167.10 639
13168.19 638
13169.27 566
13170.35 596
13171.44 667
13172.52 681
13173.61 651
13174.69 628
13175.78 633
13176.86 651
13177.94 623
13179.03 648
13180.11 653
13181.20 668
13182.28 637
13183.37 615
13184.45 622
13185.54 661
13186.62 646
13187.71 663
13188.79 680
13189.88 625
13190.96 652
13192.05 633
13193.13 635
13194.22 605
13195.30 655
13196.39 675
13197.47 641
13198.56 621
13199.64 590
13200.73 585
13201.81 607
13202.90 696
13203.98 650
13205.07 621
13206.16 643
13207.24 672
13208.33 625
13209.41 645
13210.50 648
13211.58 667
13212.67 616
13213.76 682
13214.84 656
13215.93 616
13217.01 638
13218.10 637
13219.19 634
13220.27 617
13221.36 700
13222.45 634
13223.53 692
13224.62 634
13225.70 661
13226.79 692
13227.88 698
13228.96 670
13230.05 684
13231.14 666
13232.22 652
13233.31 719
13234.40 721
13235.48 705
13236.57 664
13237.66 668
13238.74 705
13239.83 688
13240.92 680
13242.01 669
13243.09 687
13244.18 719
13245.27 710
13246.35 714
13247.44 710
13248.53 730
13249.62 752
13250.70 715
13251.79 733
13252.88 667
13253.97 680
13255.05 692
13256.14 742
13257.23 762
13258.32 723
13259.41 706
13260.49 735
13261.58 702
13262.67 720
13263.76 753
13264.85 743
13265.93 715
13267.02 759
13268.11 775
13269.20 742
13270.29 769
13271.37 814
13272.46 821
13273.55 781
13274.64 811
13275.73 822
13276.82 796
13277.91 738
13278.99 748
13280.08 837
13281.17 754
13282.26 786
13283.35 808
13284.44 813
13285.53 792
13286.62 760
13287.70 778
13288.79 797
13289.88 834
13290.97 810
13292.06 778
13293.15 822
13294.24 845
13295.33 814
13296.42 851
13297.51 843
13298.60 828
13299.69 916
13300.78 944
13301.87 829
13302.95 868
13304.04 908
13305.13 898
13306.22 920
13307.31 949
13308.40 946
13309.49 951
13310.58 917
13311.67 961
13312.76 899
13313.85 926
13314.94 969
13316.03 977
13317.12 966
13318.21 982
13319.30 1016
13320.39 1009
13321.48 987
13322.58 951
13323.67 1005
13324.76 994
13325.85 979
13326.94 977
13328.03 941
13329.12 957
13330.21 934
13331.30 882
13332.39 901
13333.48 931
13334.57 953
13335.66 955
13336.75 968
13337.85 959
13338.94 915
13340.03 954
13341.12 977
13342.21 1003
13343.30 939
13344.39 943
13345.48 1075
13346.58 1079
13347.67 931
13348.76 980
13349.85 948
13350.94 1000
13352.03 996
13353.12 960
13354.22 1035
13355.31 1043
13356.40 1026
13357.49 1037
13358.58 1040
13359.68 1017
13360.77 1017
13361.86 1032
13362.95 1078
13364.04 1081
13365.14 1030
13366.23 1086
13367.32 1109
13368.41 1096
13369.51 1030
13370.60 1150
13371.69 1150
13372.78 1171
13373.87 1166
13374.97 1217
13376.06 1250
13377.15 1282
13378.25 1259
13379.34 1246
13380.43 1211
13381.52 1226
13382.62 1212
13383.71 1135
13384.80 1051
13385.90 1060
13386.99 1083
13388.08 1069
13389.17 1012
13390.27 1039
13391.36 1015
13392.45 1061
13393.55 1002
13394.64 940
13395.73 935
13396.83 959
13397.92 939
13399.02 981
13400.11 942
13401.20 911
13402.30 956
13403.39 989
13404.48 922
13405.58 964
13406.67 948
13407.77 976
13408.86 921
13409.95 949
13411.05 966
13412.14 891
13413.24 912
13414.33 933
13415.42 934
13416.52 975
13417.61 915
13418.71 932
13419.80 994
13420.90 907
13421.99 926
13423.08 942
13424.18 966
13425.27 928
13426.37 907
13427.46 919
13428.56 949
13429.65 956
13430.75 905
13431.84 873
13432.94 921
13434.03 906
13435.13 884
13436.22 892
13437.32 916
13438.41 947
13439.51 961
13440.60 954
13441.70 924
13442.79 937
13443.89 910
13444.98 911
13446.08 954
13447.18 958
13448.27 931
13449.37 964
13450.46 966
13451.56 933
13452.65 941
13453.75 976
13454.85 1053
13455.94 985
13457.04 968
13458.13 985
13459.23 1069
13460.33 1014
13461.42 965
13462.52 986
13463.61 1054
13464.71 1074
13465.81 1045
13466.90 1042
13468.00 1030
13469.10 1046
13470.19 1060
13471.29 1085
13472.38 1136
13473.48 1098
13474.58 1055
13475.67 1065
13476.77 1138
13477.87 1172
13478.96 1095
13480.06 1064
13481.16 1111
13482.26 1125
13483.35 1080
13484.45 1148
13485.55 1150
13486.64 1143
13487.74 1082
13488.84 1139
13489.94 1157
13491.03 1131
13492.13 1112
13493.23 1153
13494.32 1122
13495.42 1161
13496.52 1128
13497.62 1189
13498.72 1234
13499.81 1214
13500.91 1267
13502.01 1243
13503.11 1251
13504.20 1303
13505.30 1259
13506.40 1240
13507.50 1390
13508.60 1344
13509.69 1345
13510.79 1353
13511.89 1351
13512.99 1361
13514.09 1322
13515.18 1318
13516.28 1379
13517.38 1296
13518.48 1249
13519.58 1212
13520.68 1105
13521.78 1177
13522.87 1084
13523.97 1074
13525.07 1052
13526.17 1030
13527.27 1055
13528.37 1070
13529.47 1060
13530.57 1007
13531.66 991
13532.76 970
13533.86 964
13534.96 941
13536.06 950
13537.16 987
13538.26 938
13539.36 952
13540.46 960
13541.56 928
13542.66 875
13543.76 906
13544.86 893
13545.96 897
13547.05 905
13548.15 911
13549.25 895
13550.35 899
13551.45 873
13552.55 863
13553.65 857
13554.75 855
13555.85 888
13556.95 888
13558.05 845
13559.15 804
13560.25 845
13561.35 855
13562.45 863
13563.55 815
13564.65 827
13565.75 883
13566.85 807
13567.96 802
13569.06 834
13570.16 885
13571.26 868
13572.36 875
13573.46 825
13574.56 868
13575.66 853
13576.76 845
13577.86 838
13578.96 822
13580.06 889
13581.16 850
13582.27 921
13583.37 833
13584.47 801
13585.57 828
13586.67 834
13587.77 811
13588.87 862
13589.97 871
13591.08 819
13592.18 857
13593.28 801
13594.38 803
13595.48 799
13596.58 863
13597.68 869
13598.79 843
13599.89 831
13600.99 849
13602.09 827
13603.19 886
13604.30 895
13605.40 879
13606.50 865
13607.60 838
13608.70 885
13609.81 843
13610.91 814
13612.01 893
13613.11 871
13614.21 769
13615.32 819
13616.42 862
13617.52 864
13618.62 873
13619.73 864
13620.83 831
13621.93 759
13623.03 814
13624.14 847
13625.24 856
13626.34 799
13627.45 842
13628.55 817
13629.65 859
13630.75 884
13631.86 870
13632.96 792
13634.06 877
13635.17 848
13636.27 879
13637.37 780
13638.48 816
13639.58 854
13640.68 861
13641.79 815
13642.89 777
13643.99 783
13645.10 824
13646.20 786
13647.30 811
13648.41 797
13649.51 759
13650.62 866
13651.72 817
13652.82 824
13653.93 783
13655.03 786
13656.14 812
13657.24 825
13658.34 768
13659.45 843
13660.55 874
13661.66 828
13662.76 803
13663.87 781
13664.97 765
13666.07 770
13667.18 802
13668.28 744
13669.39 791
13670.49 822
13671.60 798
13672.70 763
13673.81 787
13674.91 783
13676.02 750
13677.12 778
13678.23 814
13679.33 792
13680.44 811
13681.54 831
13682.65 790
13683.75 835
13684.86 774
13685.96 805
13687.07 765
13688.17 807
13689.28 796
13690.38 774
13691.49 784
13692.59 838
13693.70 856
13694.80 803
13695.91 787
13697.02 768
13698.12 814
13699.23 835
13700.33 786
13701.44 787
13702.55 795
13703.65 821
13704.76 858
13705.86 817
13706.97 840
13708.08 833
13709.18 842
13710.29 855
13711.39 842
13712.50 804
13713.61 841
13714.71 865
13715.82 816
13716.93 834
13718.03 840
13719.14 867
13720.25 867
13721.35 908
13722.46 874
13723.57 925
13724.67 914
13725.78 881
13726.89 893
13727.99 934
13729.10 901
13730.21 957
13731.31 1025
13732.42 968
13733.53 928
13734.64 963
13735.74 1054
13736.85 974
13737.96 987
13739.07 1048
13740.17 1028
13741.28 999
13742.39 1042
13743.50 1103
13744.60 1018
13745.71 1056
13746.82 1081
13747.93 1058
13749.03 1064
13750.14 1071
13751.25 1033
13752.36 1099
13753.47 1127
13754.57 1097
13755.68 1072
13756.79 1125
13757.90 1103
13759.01 1058
13760.11 1126
13761.22 1194
13762.33 1190
13763.44 1192
13764.55 1268
13765.66 1242
13766.76 1224
13767.87 1323
13768.98 1312
13770.09 1362
13771.20 1444
13772.31 1461
13773.42 1514
13774.53 1496
13775.63 1580
13776.74 1661
13777.85 1649
13778.96 1745
13780.07 1802
13781.18 1851
13782.29 1853
13783.40 1860
13784.51 1864
13785.62 1780
13786.73 1702
13787.83 1624
13788.94 1581
13790.05 1480
13791.16 1416
13792.27 1390
13793.38 1327
13794.49 1288
13795.60 1211
13796.71 1118
13797.82 1061
13798.93 1078
13800.04 1098
13801.15 1090
13802.26 1060
13803.37 999
13804.48 1054
13805.59 1089
13806.70 1101
13807.81 1047
13808.92 1062
13810.03 1039
13811.14 1041
13812.25 1040
13813.36 992
13814.47 992
13815.58 1021
13816.69 1016
13817.80 986
13818.91 989
13820.03 967
13821.14 978
13822.25 1001
13823.36 997
13824.47 973
13825.58 977
13826.69 973
13827.80 924
13828.91 949
13830.02 985
13831.13 969
13832.25 976
13833.36 926
13834.47 897
13835.58 914
13836.69 915
13837.80 934
13838.91 932
13840.02 872
13841.14 921
13842.25 907
13843.36 904
13844.47 900
13845.58 903
13846.69 931
13847.81 930
13848.92 930
13850.03 917
13851.14 942
13852.25 924
13853.37 884
13854.48 868
13855.59 900
13856.70 918
13857.81 920
13858.93 932
13860.04 949
13861.15 932
13862.26 971
13863.38 956
13864.49 991
13865.60 997
13866.71 974
13867.83 1023
13868.94 997
13870.05 1050
13871.16 1039
13872.28 954
13873.39 1062
13874.50 1034
13875.61 1078
13876.73 1028
13877.84 1031
13878.95 1043
13880.07 1036
13881.18 990
13882.29 979
13883.41 991
13884.52 894
13885.63 958
13886.75 924
13887.86 942
13888.97 941
13890.09 909
13891.20 905
13892.31 914
13893.43 930
13894.54 893
13895.65 969
13896.77 932
13897.88 902
13899.00 996
13900.11 1031
13901.22 976
13902.34 947
13903.45 908
13904.57 926
13905.68 970
13906.79 945
13907.91 933
13909.02 974
13910.14 931
13911.25 872
13912.37 865
13913.48 907
13914.59 872
13915.71 900
13916.82 939
13917.94 940
13919.05 938
13920.17 850
13921.28 843
13922.40 884
13923.51 867
13924.63 839
13925.74 854
13926.86 849
13927.97 851
13929.09 850
13930.20 885
13931.32 843
13932.43 857
13933.55 846
13934.66 832
13935.78 858
13936.89 852
13938.01 868
13939.12 815
13940.24 846
13941.35 849
13942.47 912
13943.59 829
13944.70 817
13945.82 835
13946.93 828
13948.05 806
13949.16 824
13950.28 834
13951.40 818
13952.51 813
13953.63 789
13954.74 813
13955.86 865
13956.98 807
13958.09 803
13959.21 850
13960.33 839
13961.44 814
13962.56 820
13963.67 864
13964.79 863
13965.91 848
13967.02 843
13968.14 853
13969.26 861
13970.37 913
13971.49 818
13972.61 838
13973.72 901
13974.84 852
13975.96 905
13977.08 825
13978.19 866
13979.31 838
13980.43 872
13981.54 891
13982.66 825
13983.78 838
13984.90 864
13986.01 869
13987.13 860
13988.25 871
13989.37 910
13990.48 874
13991.60 849
13992.72 891
13993.84 893
13994.95 860
13996.07 897
13997.19 922
13998.31 866
13999.42 869
14000.54 895
14001.66 869
14002.78 911
14003.90 930
14005.01 869
14006.13 922
14007.25 948
14008.37 939
14009.49 973
14010.61 957
14011.72 944
14012.84 1000
14013.96 1009
14015.08 910
14016.20 958
14017.32 923
14018.43 943
14019.55 997
14020.67 1048
14021.79 983
14022.91 950
14024.03 936
14025.15 1008
14026.27 1000
14027.39 987
14028.50 972
14029.62 1012
14030.74 983
14031.86 1006
14032.98 1062
14034.10 1102
14035.22 1065
14036.34 1006
14037.46 1006
14038.58 986
14039.70 953
14040.82 989
14041.94 917
14043.06 966
14044.18 949
14045.30 998
14046.41 937
14047.53 885
14048.65 975
14049.77 905
14050.89 933
14052.01 907
14053.13 918
14054.25 953
14055.37 936
14056.49 898
14057.61 936
14058.74 890
14059.86 946
14060.98 963
14062.10 892
14063.22 879
14064.34 918
14065.46 973
14066.58 980
14067.70 944
14068.82 907
14069.94 944
14071.06 925
14072.18 931
14073.30 999
14074.42 979
14075.54 967
14076.66 938
14077.79 1022
14078.91 995
14080.03 933
14081.15 1030
14082.27 1058
14083.39 1073
14084.51 1022
14085.63 1016
14086.76 1053
14087.88 1065
14089.00 1096
14090.12 1031
14091.24 1063
14092.36 1089
14093.48 1110
14094.61 1087
14095.73 1059
14096.85 1110
14097.97 1131
14099.09 1174
14100.22 1196
14101.34 1228
14102.46 1242
14103.58 1259
14104.70 1282
14105.83 1311
14106.95 1327
14108.07 1314
14109.19 1244
14110.31 1300
14111.44 1287
14112.56 1250
14113.68 1224
14114.80 1156
14115.93 1140
14117.05 1050
14118.17 1040
14119.29 1028
14120.42 1012
14121.54 961
14122.66 927
14123.79 953
14124.91 934
14126.03 985
14127.15 971
14128.28 939
14129.40 906
14130.52 908
14131.65 930
14132.77 926
14133.89 910
14135.02 944
14136.14 930
14137.26 896
14138.39 884
14139.51 914
14140.63 965
14141.76 885
14142.88 873
14144.00 917
14145.13 902
14146.25 853
14147.38 849
14148.50 844
14149.62 810
14150.75 847
14151.87 855
14152.99 898
14154.12 830
14155.24 851
14156.37 859
14157.49 861
14158.62 829
14159.74 819
14160.86 828
14161.99 821
14163.11 799
14164.24 808
14165.36 792
14166.49 807
14167.61 788
14168.74 783
14169.86 812
14170.99 851
14172.11 842
14173.23 830
14174.36 755
14175.48 768
14176.61 824
14177.73 857
14178.86 799
14179.98 826
14181.11 773
14182.23 822
14183.36 805
14184.49 779
14185.61 757
14186.74 829
14187.86 812
14188.99 878
14190.11 839
14191.24 771
14192.36 827
14193.49 797
14194.61 780
14195.74 742
14196.87 788
14197.99 788
14199.12 776
14200.24 747
14201.37 772
14202.50 757
14203.62 769
14204.75 838
14205.87 765
14207.00 747
14208.13 753
14209.25 764
14210.38 763
14211.50 753
14212.63 761
14213.76 722
14214.88 709
14216.01 713
14217.14 695
14218.26 703
14219.39 664
14220.52 684
14221.64 723
14222.77 732
14223.90 698
14225.02 707
14226.15 699
14227.28 705
14228.41 679
14229.53 741
14230.66 691
14231.79 745
14232.91 712
14234.04 672
14235.17 703
14236.30 689
14237.42 694
14238.55 682
14239.68 712
14240.81 765
14241.93 707
14243.06 707
14244.19 650
14245.32 670
14246.44 649
14247.57 666
14248.70 723
14249.83 686
14250.95 686
14252.08 708
14253.21 686
14254.34 657
14255.47 610
14256.59 671
14257.72 691
14258.85 647
14259.98 675
14261.11 649
14262.24 705
14263.36 658
14264.49 650
14265.62 665
14266.75 650
14267.88 659
14269.01 641
14270.14 647
14271.26 666
14272.39 619
14273.52 622
14274.65 641
14275.78 693
14276.91 665
14278.04 666
14279.17 658
14280.30 670
14281.42 637
14282.55 634
14283.68 664
14284.81 614
14285.94 617
14287.07 653
14288.20 624
14289.33 633
14290.46 605
14291.59 603
14292.72 615
14293.85 700
14294.98 595
14296.11 587
14297.24 582
14298.37 600
14299.50 545
14300.63 588
14301.76 634
14302.89 610
14304.02 608
14305.15 541
14306.28 596
14307.41 610
14308.54 590
14309.67 615
14310.80 578
14311.93 574
14313.06 585
14314.19 567
14315.32 589
14316.45 567
14317.58 610
14318.71 585
14319.84 614
14320.97 580
14322.10 575
14323.23 606
14324.36 578
14325.49 616
14326.63 584
14327.76 601
14328.89 616
14330.02 662
14331.15 574
14332.28 581
14333.41 600
14334.54 592
14335.67 570
14336.81 543
14337.94 525
14339.07 573
14340.20 595
14341.33 572
14342.46 549
14343.59 539
14344.73 534
14345.86 522
14346.99 486
14348.12 510
14349.25 574
14350.38 549
14351.52 575
14352.65 539
14353.78 540
14354.91 536
14356.04 609
14357.18 600
14358.31 576
14359.44 576
14360.57 569
14361.71 559
14362.84 588
14363.97 569
14365.10 536
14366.24 562
14367.37 585
14368.50 563
14369.63 562
14370.77 547
14371.90 560
14373.03 578
14374.16 545
14375.30 509
14376.43 546
14377.56 514
14378.70 559
14379.83 552
14380.96 542
14382.09 557
14383.23 585
14384.36 560
14385.49 564
14386.63 534
14387.76 564
14388.89 569
14390.03 562
14391.16 570
14392.29 528
14393.43 537
14394.56 546
14395.70 585
14396.83 548
14397.96 552
14399.10 565
14400.23 586
14401.36 572
14402.50 552
14403.63 510
14404.77 598
14405.90 595
14407.03 565
14408.17 577
14409.30 586
14410.44 578
14411.57 604
14412.71 530
14413.84 544
14414.97 566
14416.11 605
14417.24 532
14418.38 551
14419.51 624
14420.65 595
14421.78 555
14422.92 575
14424.05 606
14425.19 570
14426.32 541
14427.46 598
14428.59 595
14429.73 575
14430.86 592
14432.00 565
14433.13 599
14434.27 567
14435.40 548
14436.54 547
14437.67 559
14438.81 609
14439.94 601
14441.08 595
14442.21 608
14443.35 605
14444.48 585
14445.62 586
14446.76 612
14447.89 659
14449.03 638
14450.16 571
14451.30 589
14452.43 572
14453.57 599
14454.71 652
14455.84 639
14456.98 600
14458.11 617
14459.25 608
14460.39 584
14461.52 636
14462.66 635
14463.80 569
14464.93 633
14466.07 617
14467.20 586
14468.34 598
14469.48 581
14470.61 612
14471.75 626
14472.89 636
14474.02 601
14475.16 597
14476.30 664
14477.43 720
14478.57 694
14479.71 623
14480.85 654
14481.98 731
14483.12 729
14484.26 664
14485.39 702
14486.53 661
14487.67 701
14488.81 699
14489.94 682
14491.08 635
14492.22 652
14493.36 671
14494.49 671
14495.63 630
14496.77 627
14497.91 644
14499.04 666
14500.18 687
14501.32 619
14502.46 591
14503.59 617
14504.73 613
14505.87 592
14507.01 588
14508.15 580
14509.28 558
14510.42 581
14511.56 567
14512.70 616
14513.84 618
14514.98 593
14516.11 553
14517.25 539
14518.39 566
14519.53 543
14520.67 583
14521.81 593
14522.95 526
14524.08 558
14525.22 552
14526.36 572
14527.50 578
14528.64 599
14529.78 583
14530.92 559
14532.06 577
14533.20 574
14534.33 567
14535.47 557
14536.61 621
14537.75 523
14538.89 544
14540.03 531
14541.17 559
14542.31 558
14543.45 580
14544.59 563
14545.73 553
14546.87 592
14548.01 577
14549.15 564
14550.29 545
14551.43 518
14552.57 568
14553.71 590
14554.85 571
14555.99 540
14557.13 578
14558.27 586
14559.41 610
14560.55 554
14561.69 601
14562.83 586
14563.97 590
14565.11 572
14566.25 662
14567.39 653
14568.53 601
14569.67 601
14570.81 550
14571.95 556
14573.09 539
14574.23 615
14575.37 635
14576.51 573
14577.65 611
14578.79 573
14579.94 612
14581.08 588
14582.22 560
14583.36 590
14584.50 603
14585.64 588
14586.78 579
14587.92 603
14589.06 591
14590.21 602
14591.35 597
14592.49 615
14593.63 591
14594.77 635
14595.91 619
14597.05 662
14598.20 648
14599.34 689
14600.48 628
14601.62 615
14602.76 621
14603.90 578
14605.05 642
14606.19 712
14607.33 632
14608.47 617
14609.61 640
14610.76 644
14611.90 608
14613.04 639
14614.18 661
14615.32 649
14616.47 679
14617.61 656
14618.75 636
14619.89 636
14621.04 640
14622.18 666
14623.32 687
14624.46 673
14625.61 643
14626.75 707
14627.89 685
14629.04 697
14630.18 674
14631.32 668
14632.46 679
14633.61 725
14634.75 746
14635.89 719
14637.04 723
14638.18 769
14639.32 760
14640.47 807
14641.61 819
14642.75 776
14643.90 744
14645.04 747
14646.18 768
14647.33 761
14648.47 754
14649.61 733
14650.76 753
14651.90 703
14653.05 722
14654.19 682
14655.33 649
14656.48 625
14657.62 647
14658.76 614
14659.91 588
14661.05 589
14662.20 613
14663.34 616
14664.49 585
14665.63 637
14666.77 666
14667.92 649
14669.06 621
14670.21 595
14671.35 587
14672.50 589
14673.64 580
14674.79 604
14675.93 575
14677.07 578
14678.22 556
14679.36 595
14680.51 603
14681.65 594
14682.80 583
14683.94 557
14685.09 580
14686.23 608
14687.38 557
14688.52 579
14689.67 573
14690.81 578
14691.96 556
14693.10 513
14694.25 512
14695.40 546
14696.54 552
14697.69 505
14698.83 557
14699.98 554
14701.12 540
14702.27 515
14703.41 520
14704.56 544
14705.71 545
14706.85 518
14708.00 483
14709.14 516
14710.29 524
14711.44 530
14712.58 581
14713.73 548
14714.87 520
14716.02 543
14717.17 538
14718.31 509
14719.46 473
14720.61 506
14721.75 490
14722.90 482
14724.05 513
14725.19 587
14726.34 531
14727.49 517
14728.63 526
14729.78 522
14730.93 503
14732.07 523
14733.22 528
14734.37 508
14735.51 511
14736.66 531
14737.81 493
14738.95 531
14740.10 485
14741.25 522
14742.40 547
14743.54 518
14744.69 498
14745.84 532
14746.99 558
14748.13 562
14749.28 551
14750.43 529
14751.58 507
14752.72 507
14753.87 497
14755.02 504
14756.17 527
14757.31 527
14758.46 512
14759.61 486
14760.76 515
14761.91 570
14763.05 533
14764.20 536
14765.35 530
14766.50 531
14767.65 533
14768.80 535
14769.94 555
14771.09 556
14772.24 508
14773.39 521
14774.54 500
14775.69 493
14776.83 531
14777.98 540
14779.13 545
14780.28 546
14781.43 558
14782.58 528
14783.73 486
14784.88 532
14786.03 547
14787.17 524
14788.32 528
14789.47 598
14790.62 575
14791.77 550
14792.92 537
14794.07 581
14795.22 586
14796.37 560
14797.52 566
14798.67 553
14799.82 567
14800.97 585
14802.12 539
14803.26 556
14804.41 559
14805.56 569
14806.71 603
14807.86 615
14809.01 532
14810.16 536
14811.31 554
14812.46 589
14813.61 584
14814.76 553
14815.91 570
14817.06 502
14818.21 521
14819.36 539
14820.51 527
14821.66 512
14822.82 494
14823.97 521
14825.12 511
14826.27 524
14827.42 518
14828.57 544
14829.72 510
14830.87 516
14832.02 510
14833.17 547
14834.32 551
14835.47 549
14836.62 485
14837.77 522
14838.93 483
14840.08 513
14841.23 476
14842.38 493
14843.53 493
14844.68 483
14845.83 518
14846.98 464
14848.14 422
14849.29 445
14850.44 472
14851.59 521
14852.74 494
14853.89 485
14855.04 465
14856.20 444
14857.35 471
14858.50 442
14859.65 490
14860.80 499
14861.96 478
14863.11 466
14864.26 456
14865.41 456
14866.56 442
14867.72 488
14868.87 445
14870.02 421
14871.17 421
14872.32 443
14873.48 487
14874.63 463
14875.78 451
14876.93 433
14878.09 426
14879.24 416
14880.39 418
14881.54 453
14882.70 415
14883.85 441
14885.00 453
14886.16 443
14887.31 437
14888.46 424
14889.61 423
14890.77 435
14891.92 456
14893.07 479
14894.23 414
14895.38 406
14896.53 429
14897.69 449
14898.84 431
14899.99 470
14901.15 462
14902.30 448
14903.45 441
14904.61 447
14905.76 429
14906.91 425
14908.07 417
14909.22 468
14910.38 474
14911.53 471
14912.68 475
14913.84 429
14914.99 435
14916.15 451
14917.30 454
14918.45 436
14919.61 461
14920.76 501
14921.92 431
14923.07 448
14924.22 427
14925.38 450
14926.53 428
14927.69 382
14928.84 455
14930.00 427
14931.15 432
14932.31 430
14933.46 442
14934.62 439
14935.77 396
14936.93 428
14938.08 475
14939.24 465
14940.39 440
14941.55 443
14942.70 479
14943.86 469
14945.01 448
14946.17 481
14947.32 451
14948.48 491
14949.63 445
14950.79 472
14951.94 465
14953.10 471
14954.25 465
14955.41 413
14956.56 457
14957.72 479
14958.88 519
14960.03 440
14961.19 426
14962.34 439
14963.50 480
14964.65 453
14965.81 491
14966.97 447
14968.12 436
14969.28 423
14970.43 418
14971.59 441
14972.75 427
14973.90 416
14975.06 464
14976.22 451
14977.37 423
14978.53 427
14979.69 421
14980.84 439
14982.00 419
14983.16 421
14984.31 416
14985.47 436
14986.63 426
14987.78 404
14988.94 426
14990.10 441
14991.25 412
14992.41 407
14993.57 406
14994.72 412
14995.88 419
14997.04 418
14998.20 440
14999.35 400
15000.51 395
15001.67 466
15002.82 401
15003.98 414
15005.14 361
15006.30 391
15007.45 407
15008.61 398
15009.77 395
15010.93 410
15012.09 413
15013.24 417
15014.40 412
15015.56 425
15016.72 396
15017.87 416
15019.03 401
15020.19 407
15021.35 415
15022.51 440
15023.67 430
15024.82 427
15025.98 384
15027.14 381
15028.30 391
15029.46 373
15030.62 409
15031.77 404
15032.93 414
15034.09 380
15035.25 382
15036.41 428
15037.57 409
15038.73 467
15039.88 424
15041.04 404
15042.20 394
15043.36 400
15044.52 390
15045.68 402
15046.84 411
15048.00 387
15049.16 403
15050.32 439
15051.47 422
15052.63 416
15053.79 393
15054.95 377
15056.11 411
15057.27 355
15058.43 387
15059.59 401
15060.75 406
15061.91 387
15063.07 383
15064.23 409
15065.39 411
15066.55 419
15067.71 431
15068.87 408
15070.03 369
15071.19 389
15072.35 396
15073.51 414
15074.67 404
15075.83 419
15076.99 419
15078.15 402
15079.31 419
15080.47 407
15081.63 380
15082.79 382
15083.95 383
15085.11 428
15086.27 381
15087.43 418
15088.59 386
15089.76 381
15090.92 394
15092.08 404
15093.24 381
15094.40 396
15095.56 400
15096.72 417
15097.88 387
15099.04 405
15100.20 413
15101.37 388
15102.53 417
15103.69 394
15104.85 396
15106.01 426
15107.17 409
15108.33 393
15109.50 371
15110.66 382
15111.82 412
15112.98 395
15114.14 407
15115.30 394
15116.47 368
15117.63 418
15118.79 385
15119.95 427
15121.11 411
15122.27 409
15123.44 393
15124.60 381
15125.76 400
15126.92 462
15128.09 416
15129.25 431
15130.41 419
15131.57 445
15132.73 437
15133.90 403
15135.06 406
15136.22 383
15137.38 398
15138.55 380
15139.71 417
15140.87 402
15142.04 406
15143.20 422
15144.36 415
15145.52 406
15146.69 390
15147.85 422
15149.01 411
15150.18 432
15151.34 408
15152.50 396
15153.67 417
15154.83 480
15155.99 494
15157.16 398
15158.32 423
15159.48 410
15160.65 406
15161.81 413
15162.97 405
15164.14 384
15165.30 402
15166.46 415
15167.63 406
15168.79 415
15169.95 403
15171.12 413
15172.28 415
15173.45 442
15174.61 439
15175.77 404
15176.94 384
15178.10 409
15179.27 439
15180.43 408
15181.60 441
15182.76 424
15183.92 426
15185.09 427
15186.25 408
15187.42 418
15188.58 429
15189.75 433
15190.91 449
15192.08 433
15193.24 430
15194.41 425
15195.57 425
15196.74 421
15197.90 414
15199.07 440
15200.23 443
15201.40 422
15202.56 436
15203.73 439
15204.89 436
15206.06 452
15207.22 441
15208.39 483
15209.55 424
15210.72 457
15211.88 468
15213.05 450
15214.21 427
15215.38 478
15216.54 460
15217.71 431
15218.88 462
15220.04 454
15221.21 458
15222.37 440
15223.54 478
15224.71 477
15225.87 490
15227.04 464
15228.20 458
15229.37 484
15230.54 479
15231.70 455
15232.87 510
15234.03 521
15235.20 472
15236.37 508
15237.53 471
15238.70 494
15239.87 498
15241.03 529
15242.20 556
15243.37 570
15244.53 519
15245.70 519
15246.87 522
15248.03 505
15249.20 476
15250.37 515
15251.53 467
15252.70 478
15253.87 453
15255.04 500
15256.20 499
15257.37 455
15258.54 466
15259.70 437
15260.87 426
15262.04 423
15263.21 470
15264.37 425
15265.54 421
15266.71 484
15267.88 481
15269.04 449
15270.21 451
15271.38 452
15272.55 409
15273.72 385
15274.88 420
15276.05 420
15277.22 423
15278.39 433
15279.56 417
15280.72 434
15281.89 387
15283.06 412
15284.23 416
15285.40 424
15286.56 387
15287.73 413
15288.90 401
15290.07 412
15291.24 414
15292.41 396
15293.58 407
15294.74 398
15295.91 411
15297.08 385
15298.25 436
15299.42 402
15300.59 448
15301.76 431
15302.93 485
15304.09 403
15305.26 410
15306.43 408
15307.60 408
15308.77 404
15309.94 396
15311.11 460
15312.28 431
15313.45 441
15314.62 401
15315.79 432
15316.96 388
15318.13 443
15319.30 435
15320.46 413
15321.63 414
15322.80 424
15323.97 425
15325.14 404
15326.31 399
15327.48 431
15328.65 434
15329.82 416
15330.99 436
15332.16 404
15333.33 413
15334.50 395
15335.67 418
15336.84 383
15338.01 388
15339.18 432
15340.36 422
15341.53 419
15342.70 420
15343.87 411
15345.04 430
15346.21 420
15347.38 427
15348.55 428
15349.72 395
15350.89 374
15352.06 414
15353.23 414
15354.40 407
15355.57 405
15356.75 403
15357.92 377
15359.09 407
15360.26 407
15361.43 405
15362.60 393
15363.77 429
15364.94 438
15366.11 429
15367.29 456
15368.46 462
15369.63 443
15370.80 422
15371.97 446
15373.14 460
15374.32 425
15375.49 440
15376.66 446
15377.83 430
15379.00 387
15380.17 438
15381.35 435
15382.52 414
15383.69 410
15384.86 413
15386.03 425
15387.21 425
15388.38 441
15389.55 446
15390.72 446
15391.90 445
15393.07 424
15394.24 412
15395.41 433
15396.59 445
15397.76 413
15398.93 414
15400.10 436
15401.28 484
15402.45 453
15403.62 445
15404.79 455
15405.97 400
15407.14 408
15408.31 464
15409.49 438
15410.66 431
15411.83 447
15413.01 469
15414.18 431
15415.35 436
15416.53 434
15417.70 410
15418.87 435
15420.05 392
15421.22 416
15422.39 413
15423.57 393
15424.74 428
15425.91 449
15427.09 397
15428.26 413
15429.43 379
15430.61 401
15431.78 385
15432.96 398
15434.13 418
15435.30 418
15436.48 393
15437.65 373
15438.83 367
15440.00 403
15441.17 395
15442.35 404
15443.52 413
15444.70 392
15445.87 359
15447.05 394
15448.22 412
15449.40 390
15450.57 417
15451.75 403
15452.92 458
15454.09 439
15455.27 461
15456.44 403
15457.62 395
15458.79 405
15459.97 418
15461.14 412
15462.32 399
15463.49 381
15464.67 396
15465.84 445
15467.02 383
15468.19 421
15469.37 410
15470.55 366
15471.72 411
15472.90 438
15474.07 413
15475.25 418
15476.42 436
15477.60 412
15478.77 420
15479.95 385
15481.13 401
15482.30 413
15483.48 376
15484.65 370
15485.83 422
15487.00 435
15488.18 417
15489.36 408
15490.53 431
15491.71 405
15492.89 408
15494.06 389
15495.24 389
15496.41 397
15497.59 395
15498.77 402
15499.94 394
15501.12 388
15502.30 376
15503.47 375
15504.65 420
15505.83 445
15507.00 421
15508.18 425
15509.36 449
15510.53 412
15511.71 464
15512.89 447
15514.06 460
15515.24 399
15516.42 397
15517.60 437
15518.77 438
15519.95 413
15521.13 413
15522.30 415
15523.48 433
15524.66 423
15525.84 404
15527.01 419
15528.19 417
15529.37 424
15530.55 434
15531.73 435
15532.90 417
15534.08 403
15535.26 410
15536.44 425
15537.61 388
15538.79 387
15539.97 409
15541.15 448
15542.33 430
15543.50 427
15544.68 425
15545.86 395
15547.04 448
15548.22 421
15549.40 420
15550.57 429
15551.75 400
15552.93 417
15554.11 422
15555.29 406
15556.47 394
15557.65 425
15558.82 409
15560.00 401
15561.18 421
15562.36 415
15563.54 395
15564.72 390
15565.90 426
15567.08 404
15568.26 408
15569.43 435
15570.61 424
15571.79 434
15572.97 425
15574.15 463
15575.33 428
15576.51 406
15577.69 442
15578.87 455
15580.05 510
15581.23 422
15582.41 415
15583.59 456
15584.77 506
15585.95 444
15587.13 452
15588.31 472
15589.49 480
15590.67 416
15591.85 412
15593.03 445
15594.21 471
15595.39 433
15596.57 471
15597.75 496
15598.93 495
15600.11 456
15601.29 468
15602.47 485
15603.65 487
15604.83 464
15606.01 479
15607.19 503
15608.37 459
15609.55 453
15610.73 498
15611.91 487
15613.09 475
15614.27 506
15615.45 501
15616.64 510
15617.82 549
15619.00 535
15620.18 511
15621.36 505
15622.54 471
15623.72 524
15624.90 534
15626.08 501
15627.27 483
15628.45 485
15629.63 534
15630.81 536
15631.99 522
15633.17 529
15634.35 554
15635.54 604
15636.72 559
15637.90 537
15639.08 510
15640.26 550
15641.45 574
15642.63 550
15643.81 583
15644.99 633
15646.17 557
15647.36 552
15648.54 509
15649.72 563
15650.90 526
15652.08 563
15653.27 557
15654.45 556
15655.63 588
15656.81 594
15658.00 598
15659.18 602
15660.36 608
15661.54 599
15662.73 578
15663.91 551
15665.09 611
15666.27 607
15667.46 596
15668.64 616
15669.82 573
15671.01 582
15672.19 596
15673.37 611
15674.56 622
15675.74 615
15676.92 573
15678.10 598
15679.29 595
15680.47 595
15681.65 633
15682.84 659
15684.02 572
15685.21 631
15686.39 606
15687.57 605
15688.76 619
15689.94 653
15691.12 618
15692.31 562
15693.49 540
15694.67 540
15695.86 603
15697.04 537
15698.23 583
15699.41 606
15700.59 628
15701.78 582
15702.96 573
15704.15 589
15705.33 590
15706.52 549
15707.70 562
15708.88 572
15710.07 552
15711.25 567
15712.44 573
15713.62 590
15714.81 558
15715.99 553
15717.18 622
15718.36 650
15719.55 637
15720.73 617
15721.92 614
15723.10 618
15724.29 612
15725.47 608
15726.66 608
15727.84 631
15729.03 656
15730.21 653
15731.40 633
15732.58 646
15733.77 677
15734.95 646
15736.14 603
15737.32 573
15738.51 626
15739.69 624
15740.88 652
15742.07 669
15743.25 631
15744.44 632
15745.62 620
15746.81 626
15747.99 666
15749.18 651
15750.37 657
15751.55 676
15752.74 699
15753.93 660
15755.11 640
15756.30 672
15757.48 695
15758.67 698
15759.86 697
15761.04 627
15762.23 614
15763.42 704
15764.60 692
15765.79 666
15766.98 677
15768.16 629
15769.35 673
15770.54 696
15771.72 641
15772.91 643
15774.10 648
15775.28 677
15776.47 640
15777.66 615
15778.84 642
15780.03 613
15781.22 603
15782.41 687
15783.59 612
15784.78 641
15785.97 640
15787.15 632
15788.34 608
15789.53 576
15790.72 623
15791.90 626
15793.09 579
15794.28 590
15795.47 574
15796.65 636
15797.84 593
15799.03 595
15800.22 555
15801.41 612
15802.59 601
15803.78 575
15804.97 558
15806.16 537
15807.35 520
15808.53 538
15809.72 497
15810.91 513
15812.10 573
15813.29 545
15814.48 559
15815.66 537
15816.85 521
15818.04 491
15819.23 519
15820.42 545
15821.61 542
15822.80 552
15823.98 555
15825.17 567
15826.36 577
15827.55 580
15828.74 555
15829.93 511
15831.12 501
15832.31 549
15833.50 512
15834.69 502
15835.87 527
15837.06 525
15838.25 499
15839.44 531
15840.63 518
15841.82 535
15843.01 536
15844.20 546
15845.39 531
15846.58 523
15847.77 534
15848.96 533
15850.15 490
15851.34 488
15852.53 484
15853.72 484
15854.91 472
15856.10 484
15857.29 509
15858.48 479
15859.67 527
15860.86 478
15862.05 530
15863.24 492
15864.43 483
15865.62 504
15866.81 518
15868.00 497
15869.19 489
15870.38 485
15871.57 464
15872.76 489
15873.95 460
15875.14 469
15876.33 506
15877.52 482
15878.72 455
15879.91 506
15881.10 503
15882.29 500
15883.48 517
15884.67 500
15885.86 520
15887.05 569
15888.24 524
15889.43 525
15890.63 542
15891.82 532
15893.01 543
15894.20 521
15895.39 493
15896.58 555
15897.77 540
15898.97 548
15900.16 561
15901.35 534
15902.54 516
15903.73 551
15904.92 588
15906.12 537
15907.31 584
15908.50 597
15909.69 551
15910.88 576
15912.08 573
15913.27 551
15914.46 576
15915.65 601
15916.85 543
15918.04 572
15919.23 552
15920.42 558
15921.61 575
15922.81 587
15924.00 575
15925.19 547
15926.38 566
15927.58 571
15928.77 550
15929.96 611
15931.16 611
15932.35 601
15933.54 593
15934.73 578
15935.93 617
15937.12 617
15938.31 553
15939.51 638
15940.70 598
15941.89 613
15943.09 589
15944.28 622
15945.47 623
15946.67 628
15947.86 596
15949.05 573
15950.25 573
15951.44 580
15952.63 572
15953.83 556
15955.02 533
15956.21 525
15957.41 528
15958.60 523
15959.80 484
15960.99 518
15962.18 454
15963.38 493
15964.57 467
15965.77 514
15966.96 473
15968.15 488
15969.35 495
15970.54 455
15971.74 453
15972.93 462
15974.13 473
15975.32 488
15976.51 470
15977.71 458
15978.90 468
15980.10 463
15981.29 425
15982.49 413
15983.68 425
15984.88 455
15986.07 472
15987.27 441
15988.46 451
15989.66 445
15990.85 494
15992.05 447
15993.24 435
15994.44 454
15995.63 449
15996.83 415
15998.02 408
15999.22 378
16000.41 392
16001.61 458
16002.80 407
16004.00 386
16005.20 398
16006.39 430
16007.59 402
16008.78 451
16009.98 423
16011.17 425
16012.37 451
16013.57 465
16014.76 422
16015.96 434
16017.15 403
16018.35 408
16019.55 453
16020.74 428
16021.94 432
16023.13 425
16024.33 395
16025.53 398
16026.72 406
16027.92 365
16029.12 369
16030.31 400
16031.51 419
16032.71 437
16033.90 417
16035.10 386
16036.30 423
16037.49 441
16038.69 406
16039.89 398
16041.08 394
16042.28 367
16043.48 389
16044.67 426
16045.87 416
16047.07 404
16048.27 366
16049.46 404
16050.66 421
16051.86 425
16053.06 385
16054.25 393
16055.45 395
16056.65 399
16057.84 396
16059.04 387
16060.24 390
16061.44 387
16062.64 409
16063.83 392
16065.03 408
16066.23 423
16067.43 422
16068.62 410
16069.82 469
16071.02 419
16072.22 397
16073.42 388
16074.62 424
16075.81 399
16077.01 399
16078.21 378
16079.41 386
16080.61 416
16081.81 370
16083.00 378
16084.20 400
16085.40 366
16086.60 380
16087.80 392
16089.00 394
16090.20 445
16091.39 401
16092.59 401
16093.79 408
16094.99 382
16096.19 389
16097.39 385
16098.59 438
16099.79 411
16100.99 376
16102.19 396
16103.38 386
16104.58 360
16105.78 388
16106.98 379
16108.18 366
16109.38 394
16110.58 413
16111.78 383
16112.98 371
16114.18 382
16115.38 408
16116.58 401
16117.78 358
16118.98 367
16120.18 362
16121.38 406
16122.58 358
16123.78 367
16124.98 406
16126.18 397
16127.38 373
16128.58 324
16129.78 353
16130.98 379
16132.18 374
16133.38 381
16134.58 376
16135.78 396
16136.98 402
16138.18 406
16139.38 339
16140.58 325
16141.78 385
16142.98 371
16144.19 365
16145.39 351
16146.59 335
16147.79 366
16148.99 389
16150.19 385
16151.39 364
16152.59 355
16153.79 384
16154.99 367
16156.20 360
16157.40 326
16158.60 344
16159.80 383
16161.00 323
16162.20 343
16163.40 369
16164.61 372
16165.81 323
16167.01 331
16168.21 358
16169.41 320
16170.61 348
16171.82 340
16173.02 366
16174.22 327
16175.42 366
16176.62 351
16177.82 372
16179.03 375
16180.23 359
16181.43 377
16182.63 398
16183.84 414
16185.04 387
16186.24 348
16187.44 394
16188.65 388
16189.85 372
16191.05 377
16192.25 373
16193.46 358
16194.66 366
16195.86 398
16197.06 392
16198.27 368
16199.47 342
16200.67 382
16201.87 368
16203.08 407
16204.28 374
16205.48 411
16206.69 365
16207.89 334
16209.09 308
16210.30 360
16211.50 378
16212.70 409
16213.91 375
16215.11 388
16216.31 389
16217.52 386
16218.72 389
16219.92 394
16221.13 389
16222.33 373
16223.53 393
16224.74 396
16225.94 406
16227.15 386
16228.35 416
16229.55 418
16230.76 406
16231.96 397
16233.17 390
16234.37 361
16235.57 364
16236.78 373
16237.98 402
16239.19 377
16240.39 394
16241.60 392
16242.80 358
16244.00 382
16245.21 410
16246.41 405
16247.62 384
16248.82 396
16250.03 398
16251.23 387
16252.44 392
16253.64 388
16254.85 388
16256.05 380
16257.26 390
16258.46 382
16259.67 384
16260.87 413
16262.08 406
16263.28 413
16264.49 438
16265.69 387
16266.90 391
16268.10 413
16269.31 424
16270.51 383
16271.72 436
16272.93 461
16274.13 436
16275.34 430
16276.54 447
16277.75 423
16278.95 404
16280.16 407
16281.37 385
16282.57 468
16283.78 441
16284.98 442
16286.19 428
16287.40 421
16288.60 386
16289.81 379
16291.01 417
16292.22 410
16293.43 435
16294.63 467
16295.84 452
16297.05 436
16298.25 454
16299.46 440
16300.67 411
16301.87 437
16303.08 448
16304.29 443
16305.49 469
16306.70 422
16307.91 433
16309.11 466
16310.32 459
16311.53 470
16312.73 452
16313.94 448
16315.15 450
16316.36 480
16317.56 499
16318.77 518
16319.98 475
16321.19 465
16322.39 481
16323.60 467
16324.81 477
16326.02 509
16327.22 472
16328.43 486
16329.64 436
16330.85 434
16332.05 431
16333.26 443
16334.47 416
16335.68 417
16336.88 432
16338.09 414
16339.30 431
16340.51 416
16341.72 395
16342.93 368
16344.13 360
16345.34 395
16346.55 365
16347.76 388
16348.97 378
16350.18 401
16351.38 363
16352.59 385
16353.80 379
16355.01 390
16356.22 387
16357.43 371
16358.64 366
16359.84 368
16361.05 337
16362.26 359
16363.47 388
16364.68 343
16365.89 386
16367.10 379
16368.31 388
16369.52 366
16370.73 371
16371.93 385
16373.14 365
16374.35 368
16375.56 376
16376.77 332
16377.98 369
16379.19 368
16380.40 395
16381.61 381
16382.82 374
16384.03 355
16385.24 381
16386.45 359
16387.66 373
16388.87 343
16390.08 369
16391.29 346
16392.50 331
16393.71 356
16394.92 338
16396.13 335
16397.34 368
16398.55 378
16399.76 330
16400.97 354
16402.18 395
16403.39 419
16404.60 349
16405.81 337
16407.02 340
16408.23 361
16409.44 368
16410.65 337
16411.86 331
16413.08 367
16414.29 368
16415.50 348
16416.71 349
16417.92 303
16419.13 366
16420.34 377
16421.55 332
16422.76 298
16423.97 302
16425.19 319
16426.40 342
16427.61 303
16428.82 310
16430.03 349
16431.24 392
16432.45 357
16433.67 287
16434.88 352
16436.09 344
16437.30 350
16438.51 339
16439.72 342
16440.94 357
16442.15 346
16443.36 302
16444.57 343
16445.78 332
16446.99 346
16448.21 371
16449.42 331
16450.63 333
16451.84 318
16453.06 377
16454.27 402
16455.48 343
16456.69 340
16457.90 372
16459.12 353
16460.33 354
16461.54 347
16462.75 309
16463.97 314
16465.18 370
16466.39 367
16467.61 341
16468.82 314
16470.03 333
16471.24 356
16472.46 343
16473.67 348
16474.88 332
16476.10 342
16477.31 315
16478.52 338
16479.74 340
16480.95 326
16482.16 299
16483.38 320
16484.59 313
16485.80 327
16487.02 357
16488.23 321
16489.44 316
16490.66 313
16491.87 314
16493.08 339
16494.30 325
16495.51 323
16496.73 343
16497.94 339
16499.15 312
16500.37 275
16501.58 350
16502.80 342
16504.01 304
16505.22 288
16506.44 301
16507.65 372
16508.87 317
16510.08 291
16511.30 269
16512.51 296
16513.72 317
16514.94 333
16516.15 295
16517.37 273
16518.58 289
16519.80 324
16521.01 318
16522.23 337
16523.44 269
16524.66 324
16525.87 346
16527.09 302
16528.30 320
16529.52 321
16530.73 320
16531.95 313
16533.16 330
16534.38 309
16535.59 315
16536.81 332
16538.02 328
16539.24 305
16540.45 308
16541.67 328
16542.89 337
16544.10 293
16545.32 286
16546.53 295
16547.75 319
16548.96 357
16550.18 315
16551.40 321
16552.61 341
16553.83 324
16555.04 296
16556.26 311
16557.48 301
16558.69 325
16559.91 337
16561.12 297
16562.34 325
16563.56 274
16564.77 335
16565.99 391
16567.21 338
16568.42 331
16569.64 285
16570.86 301
16572.07 317
16573.29 333
16574.51 293
16575.72 323
16576.94 336
16578.16 320
16579.37 346
16580.59 345
16581.81 321
16583.02 321
16584.24 348
16585.46 329
16586.68 328
16587.89 332
16589.11 317
16590.33 361
16591.54 304
16592.76 347
16593.98 329
16595.20 346
16596.41 304
16597.63 329
16598.85 320
16600.07 325
16601.29 331
16602.50 315
16603.72 326
16604.94 319
16606.16 334
16607.37 298
16608.59 308
16609.81 296
16611.03 289
16612.25 318
16613.46 304
16614.68 310
16615.90 322
16617.12 298
16618.34 317
16619.56 322
16620.77 322
16621.99 335
16623.21 347
16624.43 286
16625.65 294
16626.87 288
16628.09 323
16629.30 309
16630.52 298
16631.74 280
16632.96 301
16634.18 304
16635.40 274
16636.62 312
16637.84 307
16639.06 290
16640.28 331
16641.49 333
16642.71 318
16643.93 290
16645.15 298
16646.37 333
16647.59 291
16648.81 262
16650.03 350
16651.25 321
16652.47 335
16653.69 330
16654.91 318
16656.13 321
16657.35 299
16658.57 308
16659.79 290
16661.01 277
16662.23 299
16663.45 302
16664.67 258
16665.89 294
16667.11 290
16668.33 292
16669.55 291
16670.77 284
16671.99 290
16673.21 303
16674.43 293
16675.65 296
16676.87 302
16678.09 301
16679.31 285
16680.53 276
16681.75 309
16682.97 335
16684.19 343
16685.42 350
16686.64 319
16687.86 288
16689.08 295
16690.30 307
16691.52 303
16692.74 307
16693.96 291
16695.18 300
16696.40 327
16697.63 306
16698.85 292
16700.07 282
16701.29 281
16702.51 295
16703.73 285
16704.95 288
16706.18 318
16707.40 288
16708.62 273
16709.84 287
16711.06 308
16712.28 290
16713.51 288
16714.73 294
16715.95 303
16717.17 334
16718.39 323
16719.62 306
16720.84 296
16722.06 303
16723.28 326
16724.50 310
16725.73 319
16726.95 290
16728.17 328
16729.39 346
16730.62 327
16731.84 306
16733.06 281
16734.28 343
16735.51 324
16736.73 289
16737.95 284
16739.18 313
16740.40 272
16741.62 300
16742.84 297
16744.07 327
16745.29 288
16746.51 296
16747.74 267
16748.96 292
16750.18 304
16751.41 327
16752.63 319
16753.85 295
16755.08 331
16756.30 333
16757.52 314
16758.75 289
16759.97 282
16761.19 304
16762.42 349
16763.64 322
16764.86 291
16766.09 307
16767.31 287
16768.54 290
16769.76 314
16770.98 306
16772.21 323
16773.43 309
16774.66 305
16775.88 316
16777.10 308
16778.33 288
16779.55 313
16780.78 308
16782.00 288
16783.22 292
16784.45 296
16785.67 315
16786.90 279
16788.12 301
16789.35 271
16790.57 308
16791.80 301
16793.02 288
16794.25 301
16795.47 310
16796.70 286
16797.92 313
16799.15 332
16800.37 329
16801.60 332
16802.82 310
16804.05 278
16805.27 283
16806.50 268
16807.72 293
16808.95 275
16810.17 303
16811.40 343
16812.62 320
16813.85 308
16815.07 308
16816.30 291
16817.53 310
16818.75 285
16819.98 330
16821.20 317
16822.43 302
16823.65 297
16824.88 312
16826.11 312
16827.33 341
16828.56 334
16829.78 307
16831.01 311
16832.24 304
16833.46 345
16834.69 309
16835.92 308
16837.14 292
16838.37 319
16839.60 316
16840.82 317
16842.05 299
16843.27 297
16844.50 328
16845.73 329
16846.96 319
16848.18 324
16849.41 307
16850.64 295
16851.86 317
16853.09 320
16854.32 353
16855.54 320
16856.77 316
16858.00 338
16859.22 343
16860.45 333
16861.68 369
16862.91 347
16864.13 345
16865.36 306
16866.59 303
16867.82 325
16869.04 362
16870.27 301
16871.50 321
16872.73 339
16873.95 325
16875.18 375
16876.41 392
16877.64 366
16878.87 379
16880.09 390
16881.32 389
16882.55 413
16883.78 368
16885.01 370
16886.23 388
16887.46 373
16888.69 351
16889.92 371
16891.15 401
16892.38 370
16893.60 405
16894.83 357
16896.06 418
16897.29 371
16898.52 369
16899.75 389
16900.98 412
16902.20 424
16903.43 386
16904.66 371
16905.89 369
16907.12 369
16908.35 338
16909.58 367
16910.81 334
16912.04 323
16913.26 390
16914.49 363
16915.72 374
16916.95 359
16918.18 349
16919.41 360
16920.64 328
16921.87 365
16923.10 333
16924.33 320
16925.56 360
16926.79 343
16928.02 323
16929.25 327
16930.48 336
16931.71 330
16932.94 334
16934.17 332
16935.40 289
16936.63 347
16937.86 314
16939.09 302
16940.32 326
16941.55 302
16942.78 361
16944.01 331
16945.24 366
16946.47 291
16947.70 296
16948.93 338
16950.16 328
16951.39 312
16952.62 298
16953.85 324
16955.08 305
16956.31 329
16957.54 309
16958.77 281
16960.01 272
16961.24 313
16962.47 300
16963.70 279
16964.93 291
16966.16 313
16967.39 319
16968.62 327
16969.85 297
16971.08 306
16972.32 303
16973.55 307
16974.78 293
16976.01 304
16977.24 346
16978.47 277
16979.70 325
16980.94 320
16982.17 303
16983.40 305
16984.63 320
16985.86 321
16987.10 312
16988.33 302
16989.56 327
16990.79 300
16992.02 302
16993.26 288
16994.49 318
16995.72 353
16996.95 327
16998.18 325
16999.42 317
17000.65 349
17001.88 309
17003.11 344
17004.35 351
17005.58 335
17006.81 323
17008.04 363
17009.28 328
17010.51 304
17011.74 310
17012.97 302
17014.21 324
17015.44 309
17016.67 316
17017.91 324
17019.14 311
17020.37 297
17021.60 316
17022.84 316
17024.07 301
17025.30 293
17026.54 302
17027.77 311
17029.00 336
17030.24 312
17031.47 323
17032.70 294
17033.94 304
17035.17 334
17036.41 327
17037.64 313
17038.87 309
17040.11 325
17041.34 332
17042.57 319
17043.81 316
17045.04 345
17046.28 300
17047.51 313
17048.74 300
17049.98 327
17051.21 322
17052.45 294
17053.68 279
17054.92 327
17056.15 283
17057.38 303
17058.62 309
17059.85 317
17061.09 291
17062.32 309
17063.56 306
17064.79 253
17066.03 273
17067.26 295
17068.50 284
17069.73 283
17070.97 298
17072.20 299
17073.44 261
17074.67 274
17075.91 284
17077.14 293
17078.38 294
17079.61 304
17080.85 306
17082.08 299
17083.32 286
17084.55 299
17085.79 295
17087.02 263
17088.26 271
17089.49 302
17090.73 310
17091.97 270
17093.20 264
17094.44 314
17095.67 298
17096.91 319
17098.14 294
17099.38 291
17100.62 289
17101.85 302
17103.09 277
17104.32 291
17105.56 292
17106.80 300
17108.03 271
17109.27 269
17110.51 280
17111.74 321
17112.98 280
17114.21 280
17115.45 293
17116.69 309
17117.92 272
17119.16 277
17120.40 272
17121.63 302
17122.87 268
17124.11 281
17125.34 276
17126.58 299
17127.82 278
17129.06 307
17130.29 286
17131.53 290
17132.77 290
17134.00 268
17135.24 291
17136.48 308
17137.72 306
17138.95 273
17140.19 322
17141.43 293
17142.67 274
17143.90 282
17145.14 291
17146.38 296
17147.62 274
17148.85 289
17150.09 270
17151.33 258
17152.57 298
17153.80 281
17155.04 306
17156.28 292
17157.52 283
17158.76 306
17159.99 294
17161.23 258
17162.47 291
17163.71 299
17164.95 274
17166.19 288
17167.42 283
17168.66 305
17169.90 283
17171.14 278
17172.38 286
17173.62 283
17174.86 273
17176.09 289
17177.33 256
17178.57 257
17179.81 265
17181.05 256
17182.29 242
17183.53 272
17184.77 319
17186.01 288
17187.24 262
17188.48 266
17189.72 291
17190.96 264
17192.20 266
17193.44 288
17194.68 288
17195.92 270
17197.16 280
17198.40 274
17199.64 300
17200.88 292
17202.12 257
17203.36 274
17204.60 282
17205.84 280
17207.08 262
17208.32 275
17209.56 266
17210.80 297
17212.04 289
17213.28 292
17214.52 273
17215.76 256
17217.00 255
17218.24 276
17219.48 266
17220.72 248
17221.96 264
17223.20 285
17224.44 285
17225.68 257
17226.92 247
17228.16 271
17229.40 310
17230.64 257
17231.88 282
17233.12 280
17234.36 257
17235.60 277
17236.85 275
17238.09 288
17239.33 253
17240.57 300
17241.81 290
17243.05 255
17244.29 282
17245.53 319
17246.77 285
17248.02 284
17249.26 299
17250.50 270
17251.74 260
17252.98 307
17254.22 291
17255.46 253
17256.71 270
17257.95 295
17259.19 245
17260.43 255
17261.67 241
17262.91 229
17264.16 290
17265.40 274
17266.64 252
17267.88 278
17269.12 268
17270.37 273
17271.61 242
17272.85 261
17274.09 293
17275.34 251
17276.58 290
17277.82 274
17279.06 257
17280.30 264
17281.55 246
17282.79 261
17284.03 248
17285.27 261
17286.52 256
17287.76 284
17289.00 267
17290.25 245
17291.49 262
17292.73 271
17293.97 264
17295.22 283
17296.46 267
17297.70 240
17298.95 274
17300.19 257
17301.43 273
17302.68 278
17303.92 259
17305.16 240
17306.41 235
17307.65 280
17308.89 262
17310.14 286
17311.38 244
17312.62 265
17313.87 273
17315.11 252
17316.36 248
17317.60 232
17318.84 292
17320.09 255
17321.33 250
17322.58 262
17323.82 268
17325.06 258
17326.31 270
17327.55 265
17328.80 263
17330.04 268
17331.28 251
17332.53 246
17333.77 235
17335.02 264
17336.26 285
17337.51 262
17338.75 257
17340.00 265
17341.24 279
17342.48 293
17343.73 288
17344.97 245
17346.22 248
17347.46 264
17348.71 251
17349.95 259
17351.20 247
17352.44 251
17353.69 257
17354.93 252
17356.18 289
17357.42 255
17358.67 237
17359.92 250
17361.16 258
17362.41 260
17363.65 267
17364.90 243
17366.14 232
17367.39 297
17368.63 248
17369.88 248
17371.13 249
17372.37 266
17373.62 276
17374.86 261
17376.11 246
17377.35 247
17378.60 252
17379.85 266
17381.09 256
17382.34 236
17383.59 277
17384.83 237
17386.08 246
17387.32 262
17388.57 259
17389.82 295
17391.06 252
17392.31 271
17393.56 260
17394.80 258
17396.05 245
17397.30 240
17398.54 260
17399.79 241
17401.04 240
17402.28 268
17403.53 234
17404.78 261
17406.02 260
17407.27 250
17408.52 239
17409.77 244
17411.01 254
17412.26 268
17413.51 267
17414.75 247
17416.00 266
17417.25 273
17418.50 283
17419.74 269
17420.99 289
17422.24 287
17423.49 260
17424.73 236
17425.98 269
17427.23 270
17428.48 259
17429.73 226
17430.97 271
17432.22 293
17433.47 256
17434.72 259
17435.97 262
17437.21 270
17438.46 257
17439.71 270
17440.96 274
17442.21 273
17443.45 272
17444.70 253
17445.95 284
17447.20 265
17448.45 252
17449.70 273
17450.95 259
17452.19 241
17453.44 269
17454.69 267
17455.94 252
17457.19 225
17458.44 233
17459.69 251
17460.94 267
17462.19 236
17463.43 222
17464.68 264
17465.93 294
17467.18 263
17468.43 266
17469.68 258
17470.93 236
17472.18 237
17473.43 254
17474.68 274
17475.93 249
17477.18 249
17478.43 267
17479.68 242
17480.93 248
17482.18 285
17483.43 286
17484.68 285
17485.93 273
17487.17 253
17488.42 244
17489.67 227
17490.92 269
17492.18 250
17493.43 244
17494.68 230
17495.93 263
17497.18 240
17498.43 246
17499.68 249
17500.93 272
17502.18 251
17503.43 282
17504.68 256
17505.93 257
17507.18 285
17508.43 269
17509.68 294
17510.93 270
17512.18 235
17513.43 251
17514.68 263
17515.94 256
17517.19 253
17518.44 283
17519.69 288
17520.94 272
17522.19 250
17523.44 251
17524.69 244
17525.94 274
17527.20 239
17528.45 262
17529.70 282
17530.95 281
17532.20 319
17533.45 261
17534.70 250
17535.96 268
17537.21 243
17538.46 265
17539.71 271
17540.96 252
17542.22 273
17543.47 240
17544.72 254
17545.97 252
17547.22 276
17548.48 241
17549.73 251
17550.98 264
17552.23 264
17553.48 254
17554.74 263
17555.99 266
17557.24 275
17558.49 278
17559.75 249
17561.00 252
17562.25 260
17563.50 273
17564.76 254
17566.01 265
17567.26 284
17568.52 263
17569.77 280
17571.02 247
17572.27 244
17573.53 288
17574.78 259
17576.03 243
17577.29 283
17578.54 280
17579.79 260
17581.05 264
17582.30 305
17583.55 286
17584.81 257
17586.06 255
17587.31 232
17588.57 228
17589.82 260
17591.07 282
17592.33 238
17593.58 249
17594.83 272
17596.09 244
17597.34 245
17598.60 238
17599.85 278
17601.10 246
17602.36 265
17603.61 275
17604.87 263
17606.12 274
17607.37 271
17608.63 235
17609.88 236
17611.14 213
17612.39 220
17613.65 262
17614.90 269
17616.16 293
17617.41 268
17618.66 267
17619.92 285
17621.17 260
17622.43 246
17623.68 281
17624.94 256
17626.19 272
17627.45 256
17628.70 276
17629.96 270
17631.21 262
17632.47 252
17633.72 266
17634.98 253
17636.23 241
17637.49 237
17638.74 244
17640.00 252
17641.26 255
17642.51 276
17643.77 250
17645.02 250
17646.28 232
17647.53 244
17648.79 279
17650.04 279
17651.30 244
17652.56 283
17653.81 263
17655.07 268
17656.32 231
17657.58 238
17658.84 292
17660.09 278
17661.35 243
17662.60 226
17663.86 261
17665.12 292
17666.37 242
17667.63 264
17668.89 235
17670.14 269
17671.40 250
17672.66 246
17673.91 234
17675.17 227
17676.43 277
17677.68 268
17678.94 244
17680.20 257
17681.45 245
17682.71 290
17683.97 248
17685.22 250
17686.48 261
17687.74 270
17688.99 246
17690.25 228
17691.51 239
17692.77 251
17694.02 221
17695.28 248
17696.54 267
17697.80 280
17699.05 250
17700.31 226
17701.57 256
17702.83 238
17704.08 243
17705.34 236
17706.60 241
17707.86 245
17709.11 227
17710.37 238
17711.63 259
17712.89 229
17714.15 248
17715.40 270
17716.66 253
17717.92 257
17719.18 270
17720.44 270
17721.70 259
17722.95 243
17724.21 263
17725.47 251
17726.73 278
17727.99 281
17729.25 255
17730.51 248
17731.76 241
17733.02 237
17734.28 245
17735.54 247
17736.80 251
17738.06 222
17739.32 246
17740.58 247
17741.83 246
17743.09 251
17744.35 255
17745.61 246
17746.87 248
17748.13 258
17749.39 259
17750.65 241
17751.91 240
17753.17 240
17754.43 246
17755.69 250
17756.95 235
17758.21 235
17759.47 239
17760.73 230
17761.98 225
17763.24 239
17764.50 240
17765.76 249
17767.02 261
17768.28 274
17769.54 265
17770.80 268
17772.06 238
17773.32 254
17774.58 257
17775.84 256
17777.11 239
17778.37 249
17779.63 259
17780.89 244
17782.15 248
17783.41 241
17784.67 251
17785.93 237
17787.19 259
17788.45 258
17789.71 277
17790.97 253
17792.23 244
17793.49 276
17794.75 256
17796.01 232
17797.28 252
17798.54 223
17799.80 276
17801.06 235
17802.32 222
17803.58 249
17804.84 257
17806.10 252
17807.37 246
17808.63 253
17809.89 240
17811.15 241
17812.41 239
17813.67 232
17814.93 200
17816.20 229
17817.46 245
17818.72 241
17819.98 231
17821.24 229
17822.50 237
17823.77 236
17825.03 190
17826.29 224
17827.55 229
17828.81 265
17830.08 260
17831.34 240
17832.60 242
17833.86 271
17835.13 251
17836.39 213
17837.65 229
17838.91 251
17840.18 258
17841.44 250
17842.70 255
17843.96 221
17845.23 232
17846.49 218
17847.75 227
17849.01 213
17850.28 229
17851.54 213
17852.80 247
17854.07 221
17855.33 245
17856.59 240
17857.86 258
17859.12 231
17860.38 241
17861.65 258
17862.91 248
17864.17 248
17865.44 208
17866.70 204
17867.96 244
17869.23 267
17870.49 275
17871.75 259
17873.02 248
17874.28 220
17875.54 276
17876.81 245
17878.07 236
17879.34 179
17880.60 208
17881.86 256
17883.13 240
17884.39 222
17885.66 254
17886.92 238
17888.18 248
17889.45 227
17890.71 244
17891.98 259
17893.24 264
17894.51 249
17895.77 248
17897.04 220
17898.30 224
17899.56 254
17900.83 221
17902.09 258
17903.36 244
17904.62 262
17905.89 249
17907.15 245
17908.42 258
17909.68 230
17910.95 230
17912.21 255
17913.48 272
17914.74 241
17916.01 261
17917.27 260
17918.54 236
17919.80 255
17921.07 266
17922.34 223
17923.60 242
17924.87 256
17926.13 225
17927.40 224
17928.66 263
17929.93 262
17931.19 207
17932.46 217
17933.73 197
17934.99 210
17936.26 213
17937.52 233
17938.79 226
17940.06 233
17941.32 245
17942.59 219
17943.85 236
17945.12 211
17946.39 223
17947.65 266
17948.92 241
17950.19 223
17951.45 225
17952.72 268
17953.99 222
17955.25 240
17956.52 266
17957.79 254
17959.05 262
17960.32 252
17961.59 263
17962.85 243
17964.12 271
17965.39 234
17966.65 269
17967.92 241
17969.19 251
17970.45 264
17971.72 259
17972.99 243
17974.26 232
17975.52 241
17976.79 266
17978.06 230
17979.33 237
17980.59 227
17981.86 252
17983.13 253
17984.40 223
17985.66 238
17986.93 241
17988.20 248
17989.47 217
17990.73 242
17992.00 227
17993.27 210
17994.54 220
17995.81 230
17997.07 216
17998.34 227
17999.61 218
18000.88 217
18002.15 223
18003.42 227
18004.68 236
18005.95 249
18007.22 246
18008.49 258
18009.76 266
18011.03 214
18012.30 247
18013.56 268
18014.83 220
18016.10 233
18017.37 227
18018.64 243
18019.91 246
18021.18 231
18022.45 237
18023.71 266
18024.98 227
18026.25 216
18027.52 229
18028.79 249
18030.06 212
18031.33 241
18032.60 214
18033.87 215
18035.14 251
18036.41 270
18037.68 260
18038.95 229
18040.22 250
18041.49 243
18042.76 212
18044.02 230
18045.29 231
18046.56 227
18047.83 237
18049.10 251
18050.37 244
18051.64 215
18052.91 238
18054.18 264
18055.45 254
18056.72 273
18057.99 208
18059.27 260
18060.54 231
18061.81 242
18063.08 246
18064.35 268
18065.62 250
18066.89 246
18068.16 235
18069.43 238
18070.70 255
18071.97 222
18073.24 232
18074.51 219
18075.78 213
18077.05 246
18078.32 242
18079.60 227
18080.87 237
18082.14 222
18083.41 254
18084.68 266
18085.95 251
18087.22 223
18088.49 250
18089.77 260
18091.04 230
18092.31 255
18093.58 248
18094.85 214
18096.12 231
18097.39 262
18098.67 253
18099.94 248
18101.21 243
18102.48 267
18103.75 229
18105.02 234
18106.30 247
18107.57 263
18108.84 225
18110.11 251
18111.38 227
18112.66 258
18113.93 251
18115.20 238
18116.47 235
18117.75 255
18119.02 234
18120.29 223
18121.56 223
18122.84 216
18124.11 227
18125.38 216
18126.65 249
18127.93 262
18129.20 218
18130.47 236
18131.74 245
18133.02 243
18134.29 245
18135.56 262
18136.84 239
18138.11 285
18139.38 247
18140.66 250
18141.93 236
18143.20 275
18144.48 253
18145.75 249
18147.02 245
18148.30 239
18149.57 244
18150.84 231
18152.12 249
18153.39 221
18154.66 248
18155.94 254
18157.21 253
18158.48 206
18159.76 238
18161.03 229
18162.31 222
18163.58 211
18164.85 241
18166.13 254
18167.40 241
18168.68 280
18169.95 232
18171.22 246
18172.50 247
18173.77 226
18175.05 233
18176.32 214
18177.60 247
18178.87 233
18180.15 234
18181.42 236
18182.69 244
18183.97 243
18185.24 207
18186.52 248
18187.79 263
18189.07 219
18190.34 273
18191.62 246
18192.89 248
18194.17 203
18195.44 226
18196.72 258
18197.99 239
18199.27 223
18200.54 241
18201.82 265
18203.09 242
18204.37 266
18205.65 254
18206.92 251
18208.20 249
18209.47 256
18210.75 235
18212.02 214
18213.30 217
18214.57 254
18215.85 247
18217.13 244
18218.40 229
18219.68 229
18220.95 231
18222.23 255
18223.51 247
18224.78 223
18226.06 224
18227.33 241
18228.61 226
18229.89 232
18231.16 232
18232.44 245
18233.72 252
18234.99 268
18236.27 243
18237.55 242
18238.82 257
18240.10 245
18241.38 241
18242.65 236
18243.93 249
18245.21 225
18246.48 248
18247.76 222
18249.04 225
18250.31 237
18251.59 251
18252.87 257
18254.15 252
18255.42 269
18256.70 243
18257.98 233
18259.25 230
18260.53 230
18261.81 235
18263.09 232
18264.36 243
18265.64 259
18266.92 248
18268.20 215
18269.47 249
18270.75 235
18272.03 241
18273.31 233
18274.59 246
18275.86 231
18277.14 205
18278.42 208
18279.70 226
18280.98 202
18282.25 234
18283.53 250
18284.81 245
18286.09 234
18287.37 241
18288.64 254
18289.92 222
18291.20 230
18292.48 243
18293.76 255
18295.04 238
18296.32 240
18297.59 242
18298.87 229
18300.15 243
18301.43 235
18302.71 227
18303.99 251
18305.27 243
18306.55 217
18307.83 227
18309.10 221
18310.38 242
18311.66 241
18312.94 225
18314.22 222
18315.50 244
18316.78 219
18318.06 246
18319.34 245
18320.62 238
18321.90 228
18323.18 234
18324.46 236
18325.74 240
18327.02 239
18328.30 238
18329.58 266
18330.86 251
18332.14 238
18333.41 258
18334.69 245
18335.97 245
18337.25 247
18338.54 210
18339.82 245
18341.10 226
18342.38 258
18343.66 215
18344.94 215
18346.22 235
18347.50 252
18348.78 270
18350.06 241
18351.34 238
18352.62 280
18353.90 239
18355.18 213
18356.46 227
18357.74 233
18359.02 219
18360.30 248
18361.58 244
18362.87 239
18364.15 249
18365.43 242
18366.71 241
18367.99 220
18369.27 223
18370.55 231
18371.83 253
18373.11 238
18374.40 251
18375.68 241
18376.96 244
18378.24 276
18379.52 271
18380.80 230
18382.08 244
18383.37 254
18384.65 235
18385.93 227
18387.21 229
18388.49 239
18389.78 220
18391.06 235
18392.34 257
18393.62 251
18394.90 236
18396.19 243
18397.47 217
18398.75 245
18400.03 236
18401.31 233
18402.60 244
18403.88 217
18405.16 225
18406.44 224
18407.73 234
18409.01 200
18410.29 206
18411.57 230
18412.86 205
18414.14 233
18415.42 230
18416.71 233
18417.99 264
18419.27 237
18420.55 253
18421.84 229
18423.12 251
18424.40 233
18425.69 231
18426.97 244
18428.25 250
18429.54 247
18430.82 261
18432.10 231
18433.39 241
18434.67 237
18435.95 248
18437.24 246
18438.52 233
18439.80 241
18441.09 243
18442.37 217
18443.66 224
18444.94 213
18446.22 257
18447.51 257
18448.79 213
18450.08 202
18451.36 225
18452.64 228
18453.93 261
18455.21 253
18456.50 256
18457.78 223
18459.06 246
18460.35 238
18461.63 226
18462.92 235
18464.20 235
18465.49 264
18466.77 224
18468.06 248
18469.34 231
18470.63 261
18471.91 257
18473.19 238
18474.48 225
18475.76 260
18477.05 244
18478.33 265
18479.62 221
18480.90 234
18482.19 236
18483.47 237
18484.76 238
18486.05 237
18487.33 225
18488.62 259
18489.90 226
18491.19 219
18492.47 218
18493.76 237
18495.04 257
18496.33 244
18497.61 236
18498.90 242
18500.19 242
18501.47 264
18502.76 213
18504.04 242
18505.33 227
18506.62 220
18507.90 242
18509.19 231
18510.47 224
18511.76 209
18513.05 245
18514.33 257
18515.62 255
18516.90 203
18518.19 212
18519.48 240
18520.76 229
18522.05 226
18523.34 214
18524.62 231
18525.91 226
18527.20 185
18528.48 220
18529.77 249
18531.06 207
18532.34 211
18533.63 218
18534.92 234
18536.21 241
18537.49 222
18538.78 254
18540.07 251
18541.35 223
18542.64 231
18543.93 218
18545.22 219
18546.50 229
18547.79 251
18549.08 233
18550.37 245
18551.65 241
18552.94 191
18554.23 228
18555.52 219
18556.80 235
18558.09 230
18559.38 231
18560.67 242
18561.95 247
18563.24 246
18564.53 222
18565.82 221
18567.11 197
18568.39 237
18569.68 255
18570.97 235
18572.26 218
18573.55 227
18574.84 244
18576.12 241
18577.41 241
18578.70 257
18579.99 255
18581.28 266
18582.57 240
18583.86 205
18585.14 221
18586.43 240
18587.72 223
18589.01 288
18590.30 253
18591.59 252
18592.88 253
18594.17 218
18595.46 244
18596.74 233
18598.03 200
18599.32 226
18600.61 265
18601.90 228
18603.19 239
18604.48 260
18605.77 240
18607.06 252
18608.35 254
18609.64 223
18610.93 244
18612.22 261
18613.51 252
18614.80 243
18616.09 241
18617.38 278
18618.67 270
18619.96 231
18621.25 244
18622.54 243
18623.83 260
18625.12 248
18626.41 255
18627.70 259
18628.99 250
18630.28 260
18631.57 274
18632.86 247
18634.15 258
18635.44 254
18636.73 275
18638.02 249
18639.31 263
18640.60 245
18641.89 273
18643.18 244
18644.47 235
18645.76 220
18647.06 239
18648.35 255
18649.64 270
18650.93 251
18652.22 219
18653.51 237
18654.80 246
18656.09 256
18657.38 231
18658.68 216
18659.97 247
18661.26 244
18662.55 237
18663.84 225
18665.13 247
18666.42 250
18667.72 237
18669.01 221
18670.30 195
18671.59 234
18672.88 232
18674.17 244
18675.47 238
18676.76 238
18678.05 246
18679.34 229
18680.63 212
18681.93 201
18683.22 215
18684.51 241
18685.80 233
18687.09 200
18688.39 217
18689.68 206
18690.97 220
18692.26 222
18693.56 232
18694.85 241
18696.14 211
18697.43 237
18698.73 252
18700.02 229
18701.31 248
18702.60 233
18703.90 218
18705.19 215
18706.48 230
18707.78 212
18709.07 229
18710.36 223
18711.66 220
18712.95 224
18714.24 212
18715.54 243
18716.83 227
18718.12 263
18719.42 257
18720.71 211
18722.00 277
18723.30 223
18724.59 253
18725.88 195
18727.18 223
18728.47 266
18729.76 226
18731.06 232
18732.35 215
18733.65 220
18734.94 237
18736.23 233
18737.53 221
18738.82 228
18740.12 235
18741.41 252
18742.70 240
18744.00 214
18745.29 214
18746.59 237
18747.88 247
18749.18 221
18750.47 217
18751.76 233
18753.06 241
18754.35 228
18755.65 234
18756.94 226
18758.24 234
18759.53 251
18760.83 195
18762.12 205
18763.42 233
18764.71 252
18766.01 230
18767.30 219
18768.60 204
18769.89 233
18771.19 216
18772.48 235
18773.78 232
18775.07 245
18776.37 253
18777.66 230
18778.96 228
18780.25 220
18781.55 197
18782.85 223
18784.14 233
18785.44 205
18786.73 218
18788.03 225
18789.32 238
18790.62 259
18791.92 229
18793.21 205
18794.51 231
18795.80 254
18797.10 223
18798.40 235
18799.69 242
18800.99 248
18802.28 213
18803.58 224
18804.88 214
18806.17 207
18807.47 252
18808.77 255
18810.06 216
18811.36 215
18812.66 233
18813.95 207
18815.25 225
18816.55 225
18817.84 230
18819.14 227
18820.44 216
18821.73 229
18823.03 207
18824.33 221
18825.62 215
18826.92 209
18828.22 229
18829.52 232
18830.81 209
18832.11 202
18833.41 238
18834.71 221
18836.00 241
18837.30 218
18838.60 246
18839.90 216
18841.19 236
18842.49 201
18843.79 224
18845.09 219
18846.38 254
18847.68 227
18848.98 243
18850.28 236
18851.58 230
18852.87 223
18854.17 221
18855.47 258
18856.77 249
18858.07 237
18859.36 222
18860.66 241
18861.96 219
18863.26 192
18864.56 221
18865.86 211
18867.15 220
18868.45 211
18869.75 226
18871.05 259
18872.35 256
18873.65 219
18874.95 199
18876.24 215
18877.54 244
18878.84 219
18880.14 211
18881.44 209
18882.74 247
18884.04 219
18885.34 235
18886.64 218
18887.94 204
18889.24 229
18890.53 223
18891.83 235
18893.13 236
18894.43 251
18895.73 225
18897.03 260
18898.33 203
18899.63 232
18900.93 237
18902.23 214
18903.53 217
18904.83 205
18906.13 235
18907.43 216
18908.73 216
18910.03 191
18911.33 210
18912.63 199
18913.93 202
18915.23 217
18916.53 233
18917.83 249
18919.13 238
18920.43 225
18921.73 207
18923.03 199
18924.33 204
18925.63 243
18926.93 245
18928.23 207
18929.53 213
18930.84 245
18932.14 219
18933.44 247
18934.74 227
18936.04 230
18937.34 231
18938.64 207
18939.94 213
18941.24 201
18942.54 217
18943.84 228
18945.15 210
18946.45 193
18947.75 192
18949.05 209
18950.35 236
18951.65 183
18952.95 237
18954.26 222
18955.56 212
18956.86 222
18958.16 211
18959.46 230
18960.76 215
18962.07 197
18963.37 209
18964.67 208
18965.97 230
18967.27 224
18968.57 221
18969.88 220
18971.18 225
18972.48 232
18973.78 214
18975.09 220
18976.39 233
18977.69 207
18978.99 210
18980.29 222
18981.60 185
18982.90 189
18984.20 211
18985.50 235
18986.81 212
18988.11 195
18989.41 197
18990.72 208
18992.02 220
18993.32 182
18994.62 212
18995.93 200
18997.23 208
18998.53 201
18999.84 198
19001.14 206
19002.44 216
19003.75 234
19005.05 230
19006.35 211
19007.66 218
19008.96 214
19010.26 226
19011.57 233
19012.87 203
19014.17 191
19015.48 205
19016.78 240
19018.08 217
19019.39 213
19020.69 220
19021.99 217
19023.30 217
19024.60 237
19025.91 195
19027.21 219
19028.51 225
19029.82 222
19031.12 227
19032.43 210
19033.73 186
19035.04 208
19036.34 227
19037.64 201
19038.95 214
19040.25 188
19041.56 218
19042.86 217
19044.17 185
19045.47 207
19046.78 202
19048.08 225
19049.39 215
19050.69 219
19052.00 192
19053.30 192
19054.61 239
19055.91 239
19057.22 165
19058.52 178
19059.83 198
19061.13 230
19062.44 214
19063.74 237
19065.05 247
19066.35 213
19067.66 214
19068.96 240
19070.27 198
19071.57 208
19072.88 203
19074.18 214
19075.49 221
19076.80 212
19078.10 191
19079.41 228
19080.71 218
19082.02 233
19083.33 269
19084.63 242
19085.94 201
19087.24 196
19088.55 209
19089.86 209
19091.16 221
19092.47 230
19093.77 212
19095.08 248
19096.39 214
19097.69 226
19099.00 204
19100.31 214
19101.61 177
19102.92 226
19104.23 219
19105.53 184
19106.84 213
19108.15 246
19109.45 220
19110.76 193
19112.07 224
19113.37 217
19114.68 219
19115.99 217
19117.30 221
19118.60 210
19119.91 233
19121.22 197
19122.52 223
19123.83 201
19125.14 234
19126.45 218
19127.75 189
19129.06 220
19130.37 200
19131.68 199
19132.98 192
19134.29 210
19135.60 210
19136.91 212
19138.22 203
19139.52 248
19140.83 238
19142.14 261
19143.45 199
19144.76 198
19146.06 232
19147.37 232
19148.68 209
19149.99 184
19151.30 219
19152.60 223
19153.91 233
19155.22 217
19156.53 200
19157.84 202
19159.15 226
19160.46 207
19161.76 233
19163.07 216
19164.38 230
19165.69 239
19167.00 209
19168.31 216
19169.62 204
19170.93 210
19172.23 225
19173.54 220
19174.85 194
19176.16 220
19177.47 215
19178.78 243
19180.09 202
19181.40 200
19182.71 212
19184.02 229
19185.33 229
19186.64 202
19187.95 202
19189.26 223
19190.57 186
19191.87 206
19193.18 225
19194.49 217
19195.80 227
19197.11 213
19198.42 204
19199.73 196
19201.04 202
19202.35 204
19203.66 203
19204.97 188
19206.28 206
19207.59 216
19208.90 211
19210.21 222
19211.53 205
19212.84 202
19214.15 229
19215.46 218
19216.77 215
19218.08 215
19219.39 218
19220.70 205
19222.01 218
19223.32 226
19224.63 219
19225.94 209
19227.25 170
19228.56 186
19229.87 210
19231.19 246
19232.50 225
19233.81 190
19235.12 210
19236.43 207
19237.74 197
19239.05 167
19240.36 174
19241.68 201
19242.99 221
19244.30 199
19245.61 203
19246.92 210
19248.23 199
19249.54 212
19250.86 207
19252.17 196
19253.48 225
19254.79 236
19256.10 215
19257.42 200
19258.73 189
19260.04 197
19261.35 214
19262.66 200
19263.98 214
19265.29 195
19266.60 200
19267.91 195
19269.22 210
19270.54 195
19271.85 199
19273.16 212
19274.47 200
19275.79 190
19277.10 202
19278.41 226
19279.72 255
19281.04 200
19282.35 198
19283.66 228
19284.98 245
19286.29 201
19287.60 187
19288.91 182
19290.23 208
19291.54 231
19292.85 236
19294.17 214
19295.48 211
19296.79 237
19298.11 216
19299.42 214
19300.73 191
19302.05 219
19303.36 214
19304.67 211
19305.99 197
19307.30 202
19308.61 215
19309.93 215
19311.24 206
19312.56 202
19313.87 199
19315.18 201
19316.50 219
19317.81 203
19319.13 217
19320.44 204
19321.75 211
19323.07 197
19324.38 184
19325.70 202
19327.01 211
19328.32 217
19329.64 209
19330.95 209
19332.27 222
19333.58 211
19334.90 182
19336.21 229
19337.53 216
19338.84 177
19340.16 193
19341.47 211
19342.79 229
19344.10 198
19345.42 187
19346.73 198
19348.05 194
19349.36 223
19350.68 229
19351.99 216
19353.31 204
19354.62 205
19355.94 210
19357.25 200
19358.57 206
19359.88 214
19361.20 193
19362.51 216
19363.83 212
19365.14 193
19366.46 215
19367.78 196
19369.09 201
19370.41 191
19371.72 237
19373.04 255
19374.35 213
19375.67 216
19376.99 192
19378.30 245
19379.62 211
19380.93 186
19382.25 198
19383.57 198
19384.88 203
19386.20 200
19387.52 184
19388.83 200
19390.15 210
19391.47 219
19392.78 228
19394.10 210
19395.42 219
19396.73 207
19398.05 256
19399.37 208
19400.68 179
19402.00 226
19403.32 225
19404.63 196
19405.95 175
19407.27 204
19408.58 199
19409.90 220
19411.22 213
19412.54 178
19413.85 195
19415.17 214
19416.49 204
19417.80 224
19419.12 180
19420.44 201
19421.76 213
19423.07 208
19424.39 220
19425.71 231
19427.03 227
19428.35 223
19429.66 208
19430.98 199
19432.30 211
19433.62 208
19434.93 189
19436.25 192
19437.57 195
19438.89 214
19440.21 191
19441.53 195
19442.84 202
19444.16 218
19445.48 236
19446.80 202
19448.12 216
19449.44 208
19450.75 230
19452.07 219
19453.39 232
19454.71 192
19456.03 209
19457.35 219
19458.67 221
19459.98 210
19461.30 236
19462.62 200
19463.94 230
19465.26 227
19466.58 221
19467.90 238
19469.22 240
19470.54 208
19471.86 218
19473.18 207
19474.49 225
19475.81 222
19477.13 204
19478.45 213
19479.77 204
19481.09 216
19482.41 190
19483.73 204
19485.05 201
19486.37 239
19487.69 202
19489.01 229
19490.33 204
19491.65 196
19492.97 210
19494.29 211
19495.61 208
19496.93 184
19498.25 204
19499.57 201
19500.89 179
19502.21 178
19503.53 166
19504.85 195
19506.17 204
19507.49 194
19508.81 183
19510.13 183
19511.45 249
19512.77 214
19514.09 198
19515.42 183
19516.74 212
19518.06 214
19519.38 225
19520.70 214
19522.02 188
19523.34 193
19524.66 189
19525.98 190
19527.30 199
19528.62 196
19529.95 233
19531.27 221
19532.59 194
19533.91 191
19535.23 239
19536.55 244
19537.87 213
19539.20 194
19540.52 185
19541.84 195
19543.16 235
19544.48 222
19545.80 201
19547.13 209
19548.45 213
19549.77 202
19551.09 212
19552.41 180
19553.74 228
19555.06 208
19556.38 207
19557.70 223
19559.02 202
19560.35 226
19561.67 221
19562.99 192
19564.31 225
19565.64 235
19566.96 257
19568.28 236
19569.60 205
19570.93 229
19572.25 209
19573.57 191
19574.89 176
19576.22 209
19577.54 221
19578.86 211
19580.18 216
19581.51 232
19582.83 231
19584.15 216
19585.48 238
19586.80 204
19588.12 226
19589.45 213
19590.77 193
19592.09 177
19593.42 201
19594.74 208
19596.06 199
19597.39 197
19598.71 195
19600.03 178
19601.36 216
19602.68 204
19604.00 224
19605.33 215
19606.65 207
19607.98 193
19609.30 187
19610.62 218
19611.95 193
19613.27 231
19614.60 192
19615.92 191
19617.24 221
19618.57 209
19619.89 203
19621.22 189
19622.54 226
19623.87 195
19625.19 204
19626.51 195
19627.84 202
19629.16 212
19630.49 188
19631.81 221
19633.14 215
19634.46 187
19635.79 213
19637.11 236
19638.44 232
19639.76 208
19641.09 214
19642.41 246
19643.74 205
19645.06 175
19646.39 194
19647.71 187
19649.04 196
19650.36 217
19651.69 207
19653.01 211
19654.34 203
19655.66 217
19656.99 203
19658.32 197
19659.64 208
19660.97 201
19662.29 205
19663.62 210
19664.94 216
19666.27 206
19667.60 210
19668.92 208
19670.25 219
19671.57 201
19672.90 180
19674.23 197
19675.55 157
19676.88 171
19678.20 188
19679.53 208
19680.86 215
19682.18 201
19683.51 205
19684.84 196
19686.16 168
19687.49 187
19688.82 200
19690.14 199
19691.47 186
19692.80 205
19694.12 214
19695.45 196
19696.78 198
19698.10 205
19699.43 214
19700.76 220
19702.08 180
19703.41 208
19704.74 203
19706.07 204
19707.39 198
19708.72 204
19710.05 204
19711.37 203
19712.70 186
19714.03 185
19715.36 206
19716.68 224
19718.01 231
19719.34 223
19720.67 187
19721.99 205
19723.32 203
19724.65 219
19725.98 212
19727.31 184
19728.63 234
19729.96 223
19731.29 198
19732.62 199
19733.95 184
19735.27 183
19736.60 193
19737.93 202
19739.26 212
19740.59 229
19741.92 240
19743.24 202
19744.57 184
19745.90 182
19747.23 202
19748.56 226
19749.89 191
19751.22 164
19752.54 172
19753.87 187
19755.20 218
19756.53 193
19757.86 205
19759.19 190
19760.52 223
19761.85 238
19763.18 202
19764.50 187
19765.83 195
19767.16 195
19768.49 202
19769.82 182
19771.15 172
19772.48 177
19773.81 224
19775.14 190
19776.47 183
19777.80 214
19779.13 207
19780.46 200
19781.79 206
19783.12 180
19784.45 219
19785.78 243
19787.11 232
19788.44 196
19789.77 241
19791.10 218
19792.43 181
19793.76 191
19795.09 186
19796.42 182
19797.75 195
19799.08 186
19800.41 200
19801.74 194
19803.07 207
19804.40 198
19805.73 203
19807.06 187
19808.39 211
19809.72 200
19811.05 221
19812.38 183
19813.71 197
19815.05 199
19816.38 189
19817.71 202
19819.04 201
19820.37 178
19821.70 218
19823.03 213
19824.36 220
19825.69 189
19827.03 190
19828.36 220
19829.69 203
19831.02 174
19832.35 198
19833.68 207
19835.01 223
19836.35 225
19837.68 185
19839.01 208
19840.34 221
19841.67 220
19843.00 211
19844.34 208
19845.67 206
19847.00 215
19848.33 203
19849.66 177
19851.00 199
19852.33 207
19853.66 199
19854.99 172
19856.32 159
19857.66 154
19858.99 198
19860.32 230
19861.65 187
19862.99 199
19864.32 209
19865.65 226
19866.98 233
19868.32 205
19869.65 194
19870.98 215
19872.31 214
19873.65 194
19874.98 189
19876.31 180
19877.65 195
19878.98 217
19880.31 223
19881.65 186
19882.98 207
19884.31 207
19885.64 208
19886.98 186
19888.31 192
19889.64 189
19890.98 178
19892.31 201
19893.64 210
19894.98 217
19896.31 191
19897.65 190
19898.98 178
19900.31 198
19901.65 188
19902.98 186
19904.31 212
19905.65 203
19906.98 204
19908.32 206
19909.65 210
19910.98 214
19912.32 192
19913.65 222
19914.99 195
19916.32 158
19917.66 168
19918.99 174
19920.32 208
19921.66 199
19922.99 232
19924.33 187
19925.66 214
19927.00 209
19928.33 209
19929.67 197
19931.00 190
19932.34 193
19933.67 179
19935.01 192
19936.34 211
19937.68 168
19939.01 170
19940.35 168
19941.68 199
19943.02 196
19944.35 193
19945.69 172
19947.02 187
19948.36 209
19949.69 222
19951.03 213
19952.36 198
19953.70 193
19955.03 175
19956.37 194
19957.71 174
19959.04 202
19960.38 197
19961.71 202
19963.05 194
19964.38 178
19965.72 239
19967.06 204
19968.39 197
19969.73 190
19971.06 182
19972.40 195
19973.74 223
19975.07 194
19976.41 213
19977.75 216
19979.08 210
19980.42 210
19981.75 186
19983.09 222
19984.43 191
19985.76 195
19987.10 191
19988.44 200
19989.77 207
19991.11 191
19992.45 194
19993.78 205
19995.12 186
19996.46 216
19997.80 188
19999.13 199
20000.47 200
20001.81 196
20003.14 206
20004.48 208
20005.82 216
20007.16 187
20008.49 190
20009.83 208
20011.17 175
20012.51 219
20013.84 213
20015.18 208
20016.52 193
20017.86 202
20019.19 189
20020.53 201
20021.87 192
20023.21 245
20024.55 225
20025.88 210
20027.22 200
20028.56 208
20029.90 192
20031.24 198
20032.57 183
20033.91 202
20035.25 178
20036.59 189
20037.93 179
20039.26 191
20040.60 198
20041.94 211
20043.28 187
20044.62 181
20045.96 217
20047.30 216
20048.63 206
20049.97 213
20051.31 192
20052.65 191
20053.99 202
20055.33 207
20056.67 199
20058.01 207
20059.35 194
20060.69 192
20062.02 184
20063.36 187
20064.70 208
20066.04 206
20067.38 170
20068.72 200
20070.06 213
20071.40 192
20072.74 181
20074.08 203
20075.42 181
20076.76 219
20078.10 213
20079.44 200
20080.78 208
20082.12 212
20083.46 208
20084.80 181
20086.14 186
20087.48 206
20088.82 184
20090.16 187
20091.50 173
20092.84 186
20094.18 190
20095.52 205
20096.86 211
20098.20 217
20099.54 199
20100.88 189
20102.22 177
20103.56 202
20104.90 216
20106.24 196
20107.58 210
20108.92 193
20110.26 178
20111.60 173
20112.95 179
20114.29 214
20115.63 222
20116.97 198
20118.31 213
20119.65 192
20120.99 202
20122.33 199
20123.67 220
20125.02 206
20126.36 198
20127.70 192
20129.04 205
20130.38 198
20131.72 206
20133.06 172
20134.41 206
20135.75 192
