# Supplementary material for: MALDI-TOF MS typing enables the classification of brewing yeasts of the genus Saccharomyces to major beer styles
Source: PLoS One. 2017 Aug 9;12(8):e0181694. doi: 10.1371/journal.pone.0181694 (PMC5549903; doi:10.1371/journal.pone.0181694)
Supplement: S10 File — The directory includes 90 raw files and was zipped to “.zip”; the folder has three strains with 30 spectra per strain; S1 Text explains the raw files with an example and Table 1 represents the yeast strains used within the experiment. (ZIP) [file pone.0181694.s013.zip › 28-30/30332n-552-OG-Koe-Koe-YPG-18h-E-E_2015-08-20__0_A8_1.dat]

1998.76 818
1999.18 843
1999.60 831
2000.02 851
2000.44 833
2000.87 1048
2001.29 978
2001.71 851
2002.13 865
2002.55 883
2002.97 837
2003.40 885
2003.82 949
2004.24 870
2004.66 756
2005.08 835
2005.50 907
2005.93 797
2006.35 793
2006.77 869
2007.19 846
2007.62 792
2008.04 768
2008.46 835
2008.88 761
2009.30 820
2009.73 983
2010.15 928
2010.57 933
2010.99 915
2011.42 845
2011.84 824
2012.26 877
2012.68 934
2013.11 808
2013.53 810
2013.95 783
2014.38 735
2014.80 759
2015.22 741
2015.64 618
2016.07 814
2016.49 751
2016.91 838
2017.34 743
2017.76 850
2018.18 803
2018.61 869
2019.03 847
2019.45 752
2019.88 834
2020.30 905
2020.72 797
2021.15 837
2021.57 840
2021.99 827
2022.42 673
2022.84 760
2023.27 716
2023.69 699
2024.11 808
2024.54 716
2024.96 721
2025.39 620
2025.81 720
2026.23 779
2026.66 885
2027.08 891
2027.51 901
2027.93 844
2028.36 853
2028.78 826
2029.20 742
2029.63 700
2030.05 705
2030.48 803
2030.90 865
2031.33 824
2031.75 730
2032.18 782
2032.60 786
2033.03 835
2033.45 838
2033.88 866
2034.30 833
2034.73 824
2035.15 870
2035.58 782
2036.00 670
2036.43 786
2036.85 869
2037.28 755
2037.70 732
2038.13 811
2038.55 801
2038.98 669
2039.40 752
2039.83 776
2040.25 840
2040.68 764
2041.11 832
2041.53 761
2041.96 688
2042.38 757
2042.81 780
2043.23 709
2043.66 780
2044.09 869
2044.51 851
2044.94 898
2045.37 799
2045.79 719
2046.22 858
2046.64 789
2047.07 853
2047.50 849
2047.92 965
2048.35 894
2048.78 814
2049.20 748
2049.63 786
2050.06 1000
2050.48 799
2050.91 719
2051.34 886
2051.76 749
2052.19 773
2052.62 913
2053.04 807
2053.47 983
2053.90 925
2054.32 926
2054.75 933
2055.18 885
2055.61 811
2056.03 840
2056.46 858
2056.89 861
2057.31 896
2057.74 861
2058.17 817
2058.60 911
2059.02 759
2059.45 763
2059.88 781
2060.31 908
2060.73 850
2061.16 784
2061.59 873
2062.02 863
2062.45 843
2062.87 892
2063.30 914
2063.73 953
2064.16 1047
2064.59 1034
2065.01 1218
2065.44 1219
2065.87 1296
2066.30 1217
2066.73 1110
2067.16 1239
2067.58 1235
2068.01 1132
2068.44 1195
2068.87 1299
2069.30 1104
2069.73 943
2070.16 841
2070.58 916
2071.01 944
2071.44 812
2071.87 959
2072.30 974
2072.73 1007
2073.16 1042
2073.59 982
2074.02 897
2074.45 907
2074.87 938
2075.30 887
2075.73 754
2076.16 726
2076.59 920
2077.02 892
2077.45 927
2077.88 954
2078.31 927
2078.74 849
2079.17 834
2079.60 938
2080.03 855
2080.46 788
2080.89 914
2081.32 919
2081.75 922
2082.18 863
2082.61 850
2083.04 841
2083.47 819
2083.90 813
2084.33 798
2084.76 765
2085.19 784
2085.62 793
2086.05 858
2086.48 859
2086.91 780
2087.34 842
2087.77 850
2088.20 747
2088.63 720
2089.06 624
2089.49 746
2089.92 788
2090.35 756
2090.79 800
2091.22 748
2091.65 766
2092.08 860
2092.51 790
2092.94 831
2093.37 850
2093.80 836
2094.23 738
2094.66 837
2095.10 845
2095.53 866
2095.96 789
2096.39 709
2096.82 698
2097.25 849
2097.68 757
2098.12 771
2098.55 759
2098.98 817
2099.41 739
2099.84 838
2100.27 864
2100.71 765
2101.14 780
2101.57 740
2102.00 869
2102.43 698
2102.87 762
2103.30 817
2103.73 803
2104.16 814
2104.60 724
2105.03 701
2105.46 775
2105.89 780
2106.32 674
2106.76 747
2107.19 758
2107.62 898
2108.05 880
2108.49 772
2108.92 791
2109.35 657
2109.79 808
2110.22 814
2110.65 914
2111.08 828
2111.52 764
2111.95 805
2112.38 838
2112.82 763
2113.25 762
2113.68 734
2114.12 906
2114.55 792
2114.98 746
2115.42 798
2115.85 770
2116.28 721
2116.72 760
2117.15 667
2117.58 707
2118.02 761
2118.45 706
2118.88 693
2119.32 705
2119.75 671
2120.19 738
2120.62 796
2121.05 719
2121.49 727
2121.92 679
2122.36 799
2122.79 747
2123.22 836
2123.66 816
2124.09 836
2124.53 810
2124.96 785
2125.40 816
2125.83 774
2126.26 785
2126.70 720
2127.13 678
2127.57 700
2128.00 803
2128.44 843
2128.87 790
2129.31 778
2129.74 679
2130.18 737
2130.61 742
2131.05 737
2131.48 632
2131.92 740
2132.35 767
2132.79 794
2133.22 752
2133.66 754
2134.09 740
2134.53 784
2134.96 697
2135.40 603
2135.83 731
2136.27 734
2136.70 784
2137.14 596
2137.58 599
2138.01 737
2138.45 850
2138.88 762
2139.32 714
2139.75 695
2140.19 810
2140.63 822
2141.06 764
2141.50 800
2141.93 675
2142.37 770
2142.81 731
2143.24 726
2143.68 774
2144.12 746
2144.55 689
2144.99 800
2145.43 842
2145.86 722
2146.30 655
2146.73 769
2147.17 775
2147.61 767
2148.04 809
2148.48 854
2148.92 711
2149.35 753
2149.79 780
2150.23 762
2150.67 750
2151.10 797
2151.54 793
2151.98 813
2152.41 841
2152.85 954
2153.29 765
2153.73 782
2154.16 815
2154.60 783
2155.04 731
2155.48 742
2155.91 781
2156.35 853
2156.79 709
2157.23 719
2157.66 758
2158.10 877
2158.54 899
2158.98 829
2159.41 812
2159.85 636
2160.29 813
2160.73 820
2161.17 797
2161.60 792
2162.04 828
2162.48 905
2162.92 868
2163.36 760
2163.80 712
2164.23 673
2164.67 720
2165.11 789
2165.55 774
2165.99 753
2166.43 686
2166.86 720
2167.30 741
2167.74 711
2168.18 835
2168.62 829
2169.06 811
2169.50 905
2169.94 919
2170.38 872
2170.81 968
2171.25 925
2171.69 928
2172.13 1053
2172.57 939
2173.01 1061
2173.45 1034
2173.89 1188
2174.33 1043
2174.77 912
2175.21 871
2175.65 957
2176.09 973
2176.53 1024
2176.96 985
2177.40 1007
2177.84 1014
2178.28 913
2178.72 870
2179.16 889
2179.60 780
2180.04 885
2180.48 783
2180.92 739
2181.36 901
2181.80 746
2182.24 789
2182.68 740
2183.12 804
2183.56 843
2184.01 798
2184.45 768
2184.89 872
2185.33 825
2185.77 684
2186.21 785
2186.65 826
2187.09 935
2187.53 891
2187.97 721
2188.41 890
2188.85 886
2189.29 790
2189.73 864
2190.17 808
2190.62 788
2191.06 828
2191.50 889
2191.94 718
2192.38 745
2192.82 829
2193.26 812
2193.70 766
2194.15 740
2194.59 804
2195.03 778
2195.47 828
2195.91 871
2196.35 823
2196.79 764
2197.24 856
2197.68 825
2198.12 847
2198.56 780
2199.00 761
2199.45 704
2199.89 801
2200.33 757
2200.77 747
2201.21 723
2201.66 732
2202.10 737
2202.54 754
2202.98 877
2203.42 874
2203.87 917
2204.31 807
2204.75 891
2205.19 800
2205.64 839
2206.08 836
2206.52 850
2206.96 892
2207.41 771
2207.85 617
2208.29 687
2208.74 742
2209.18 842
2209.62 793
2210.06 810
2210.51 878
2210.95 783
2211.39 744
2211.84 783
2212.28 742
2212.72 897
2213.17 806
2213.61 746
2214.05 658
2214.50 768
2214.94 933
2215.38 857
2215.83 773
2216.27 684
2216.71 786
2217.16 712
2217.60 754
2218.05 765
2218.49 844
2218.93 864
2219.38 751
2219.82 835
2220.26 842
2220.71 660
2221.15 737
2221.60 852
2222.04 862
2222.49 819
2222.93 841
2223.37 798
2223.82 806
2224.26 797
2224.71 844
2225.15 839
2225.60 899
2226.04 849
2226.49 865
2226.93 831
2227.37 769
2227.82 730
2228.26 848
2228.71 873
2229.15 808
2229.60 822
2230.04 719
2230.49 777
2230.93 739
2231.38 804
2231.82 841
2232.27 978
2232.71 904
2233.16 801
2233.61 850
2234.05 739
2234.50 771
2234.94 744
2235.39 811
2235.83 862
2236.28 805
2236.72 711
2237.17 741
2237.61 650
2238.06 778
2238.51 773
2238.95 798
2239.40 853
2239.84 688
2240.29 731
2240.74 726
2241.18 667
2241.63 767
2242.07 661
2242.52 600
2242.97 710
2243.41 742
2243.86 763
2244.31 685
2244.75 664
2245.20 729
2245.65 683
2246.09 696
2246.54 707
2246.99 697
2247.43 681
2247.88 815
2248.33 766
2248.77 723
2249.22 685
2249.67 716
2250.11 686
2250.56 633
2251.01 718
2251.45 777
2251.90 723
2252.35 710
2252.80 646
2253.24 610
2253.69 679
2254.14 687
2254.59 784
2255.03 836
2255.48 727
2255.93 632
2256.38 654
2256.82 649
2257.27 775
2257.72 699
2258.17 696
2258.61 654
2259.06 652
2259.51 692
2259.96 757
2260.41 754
2260.85 789
2261.30 724
2261.75 777
2262.20 834
2262.65 871
2263.09 847
2263.54 912
2263.99 827
2264.44 792
2264.89 868
2265.34 813
2265.79 718
2266.23 862
2266.68 722
2267.13 787
2267.58 746
2268.03 776
2268.48 748
2268.93 658
2269.38 747
2269.82 844
2270.27 699
2270.72 716
2271.17 717
2271.62 754
2272.07 881
2272.52 798
2272.97 699
2273.42 788
2273.87 756
2274.32 786
2274.77 777
2275.21 706
2275.66 706
2276.11 699
2276.56 724
2277.01 646
2277.46 703
2277.91 632
2278.36 686
2278.81 762
2279.26 783
2279.71 708
2280.16 793
2280.61 755
2281.06 809
2281.51 708
2281.96 859
2282.41 838
2282.86 730
2283.31 804
2283.76 834
2284.21 756
2284.66 671
2285.11 824
2285.56 617
2286.02 617
2286.47 739
2286.92 736
2287.37 768
2287.82 713
2288.27 761
2288.72 742
2289.17 825
2289.62 915
2290.07 908
2290.52 953
2290.97 1062
2291.42 983
2291.88 985
2292.33 1062
2292.78 1091
2293.23 980
2293.68 1029
2294.13 948
2294.58 892
2295.04 850
2295.49 841
2295.94 803
2296.39 706
2296.84 686
2297.29 728
2297.74 655
2298.20 751
2298.65 803
2299.10 700
2299.55 734
2300.00 794
2300.46 801
2300.91 703
2301.36 705
2301.81 679
2302.26 625
2302.72 610
2303.17 686
2303.62 691
2304.07 678
2304.53 713
2304.98 625
2305.43 576
2305.88 671
2306.33 711
2306.79 735
2307.24 657
2307.69 695
2308.15 706
2308.60 765
2309.05 765
2309.50 752
2309.96 747
2310.41 817
2310.86 883
2311.32 832
2311.77 837
2312.22 828
2312.68 949
2313.13 791
2313.58 782
2314.03 702
2314.49 778
2314.94 725
2315.39 770
2315.85 775
2316.30 744
2316.76 751
2317.21 786
2317.66 813
2318.12 784
2318.57 672
2319.02 752
2319.48 809
2319.93 763
2320.39 868
2320.84 762
2321.29 745
2321.75 797
2322.20 750
2322.66 699
2323.11 832
2323.56 781
2324.02 913
2324.47 814
2324.93 999
2325.38 948
2325.84 1131
2326.29 1058
2326.74 1057
2327.20 944
2327.65 958
2328.11 1083
2328.56 918
2329.02 823
2329.47 889
2329.93 993
2330.38 924
2330.84 904
2331.29 863
2331.75 1022
2332.20 925
2332.66 783
2333.11 819
2333.57 802
2334.02 712
2334.48 737
2334.93 797
2335.39 774
2335.84 807
2336.30 760
2336.76 809
2337.21 870
2337.67 765
2338.12 790
2338.58 788
2339.03 799
2339.49 753
2339.95 753
2340.40 839
2340.86 747
2341.31 797
2341.77 696
2342.23 756
2342.68 723
2343.14 761
2343.59 764
2344.05 700
2344.51 700
2344.96 620
2345.42 638
2345.88 731
2346.33 778
2346.79 716
2347.24 730
2347.70 635
2348.16 665
2348.61 639
2349.07 740
2349.53 731
2349.99 762
2350.44 622
2350.90 738
2351.36 804
2351.81 675
2352.27 695
2352.73 675
2353.18 664
2353.64 744
2354.10 696
2354.56 662
2355.01 731
2355.47 675
2355.93 631
2356.38 624
2356.84 597
2357.30 586
2357.76 610
2358.22 642
2358.67 615
2359.13 603
2359.59 577
2360.05 698
2360.50 646
2360.96 696
2361.42 788
2361.88 760
2362.34 667
2362.79 651
2363.25 604
2363.71 714
2364.17 746
2364.63 637
2365.08 679
2365.54 734
2366.00 801
2366.46 761
2366.92 775
2367.38 680
2367.84 636
2368.29 661
2368.75 679
2369.21 612
2369.67 687
2370.13 692
2370.59 624
2371.05 691
2371.50 692
2371.96 727
2372.42 737
2372.88 774
2373.34 764
2373.80 739
2374.26 709
2374.72 770
2375.18 777
2375.64 719
2376.10 738
2376.56 786
2377.02 760
2377.47 719
2377.93 844
2378.39 788
2378.85 715
2379.31 848
2379.77 744
2380.23 737
2380.69 755
2381.15 700
2381.61 670
2382.07 794
2382.53 788
2382.99 704
2383.45 694
2383.91 667
2384.37 613
2384.83 617
2385.29 572
2385.75 674
2386.21 661
2386.67 612
2387.13 682
2387.59 690
2388.05 724
2388.52 809
2388.98 674
2389.44 798
2389.90 801
2390.36 705
2390.82 705
2391.28 745
2391.74 719
2392.20 735
2392.66 730
2393.12 647
2393.58 754
2394.05 669
2394.51 691
2394.97 679
2395.43 671
2395.89 622
2396.35 637
2396.81 778
2397.27 710
2397.74 593
2398.20 622
2398.66 636
2399.12 816
2399.58 697
2400.04 740
2400.50 654
2400.97 709
2401.43 734
2401.89 658
2402.35 589
2402.81 606
2403.28 606
2403.74 624
2404.20 648
2404.66 738
2405.12 617
2405.59 610
2406.05 574
2406.51 588
2406.97 633
2407.44 685
2407.90 717
2408.36 801
2408.82 676
2409.29 655
2409.75 774
2410.21 643
2410.67 577
2411.14 668
2411.60 611
2412.06 633
2412.52 634
2412.99 679
2413.45 726
2413.91 623
2414.38 679
2414.84 685
2415.30 814
2415.77 763
2416.23 742
2416.69 712
2417.16 664
2417.62 641
2418.08 689
2418.55 713
2419.01 820
2419.47 761
2419.94 765
2420.40 744
2420.86 719
2421.33 749
2421.79 670
2422.25 708
2422.72 733
2423.18 834
2423.65 716
2424.11 713
2424.57 768
2425.04 721
2425.50 611
2425.97 746
2426.43 692
2426.90 704
2427.36 683
2427.82 727
2428.29 721
2428.75 686
2429.22 715
2429.68 607
2430.15 688
2430.61 730
2431.08 689
2431.54 648
2432.00 656
2432.47 678
2432.93 706
2433.40 699
2433.86 669
2434.33 653
2434.79 643
2435.26 698
2435.72 679
2436.19 775
2436.65 622
2437.12 655
2437.58 650
2438.05 642
2438.52 722
2438.98 677
2439.45 732
2439.91 795
2440.38 609
2440.84 769
2441.31 709
2441.77 623
2442.24 664
2442.71 707
2443.17 720
2443.64 656
2444.10 670
2444.57 678
2445.03 659
2445.50 644
2445.97 646
2446.43 736
2446.90 685
2447.37 665
2447.83 642
2448.30 712
2448.76 649
2449.23 672
2449.70 742
2450.16 724
2450.63 778
2451.10 653
2451.56 720
2452.03 715
2452.50 689
2452.96 647
2453.43 605
2453.90 735
2454.36 728
2454.83 590
2455.30 678
2455.76 632
2456.23 711
2456.70 741
2457.17 623
2457.63 732
2458.10 656
2458.57 542
2459.03 549
2459.50 626
2459.97 655
2460.44 683
2460.90 783
2461.37 739
2461.84 683
2462.31 698
2462.77 790
2463.24 716
2463.71 705
2464.18 751
2464.65 708
2465.11 731
2465.58 636
2466.05 619
2466.52 735
2466.99 671
2467.45 614
2467.92 758
2468.39 673
2468.86 633
2469.33 665
2469.79 678
2470.26 564
2470.73 647
2471.20 686
2471.67 751
2472.14 716
2472.61 672
2473.07 638
2473.54 612
2474.01 642
2474.48 614
2474.95 701
2475.42 671
2475.89 567
2476.36 611
2476.82 643
2477.29 683
2477.76 515
2478.23 587
2478.70 710
2479.17 650
2479.64 691
2480.11 656
2480.58 739
2481.05 798
2481.52 701
2481.99 624
2482.46 618
2482.93 640
2483.40 562
2483.87 609
2484.33 655
2484.80 613
2485.27 671
2485.74 662
2486.21 679
2486.68 706
2487.15 542
2487.62 637
2488.09 663
2488.56 711
2489.03 741
2489.50 662
2489.97 708
2490.44 686
2490.92 766
2491.39 661
2491.86 762
2492.33 805
2492.80 732
2493.27 730
2493.74 639
2494.21 674
2494.68 769
2495.15 702
2495.62 682
2496.09 751
2496.56 678
2497.03 691
2497.50 696
2497.98 546
2498.45 563
2498.92 678
2499.39 647
2499.86 665
2500.33 603
2500.80 561
2501.27 519
2501.75 558
2502.22 605
2502.69 562
2503.16 614
2503.63 605
2504.10 642
2504.57 591
2505.05 668
2505.52 661
2505.99 602
2506.46 549
2506.93 520
2507.40 641
2507.88 557
2508.35 589
2508.82 631
2509.29 591
2509.76 639
2510.24 613
2510.71 632
2511.18 684
2511.65 671
2512.13 612
2512.60 645
2513.07 795
2513.54 776
2514.02 676
2514.49 732
2514.96 597
2515.43 581
2515.91 616
2516.38 603
2516.85 624
2517.32 655
2517.80 591
2518.27 618
2518.74 596
2519.22 632
2519.69 568
2520.16 679
2520.64 569
2521.11 687
2521.58 742
2522.06 605
2522.53 619
2523.00 704
2523.48 600
2523.95 621
2524.42 546
2524.90 631
2525.37 679
2525.84 658
2526.32 706
2526.79 735
2527.26 692
2527.74 749
2528.21 635
2528.69 690
2529.16 663
2529.63 699
2530.11 625
2530.58 708
2531.06 748
2531.53 726
2532.00 760
2532.48 730
2532.95 637
2533.43 649
2533.90 594
2534.38 689
2534.85 604
2535.32 585
2535.80 674
2536.27 655
2536.75 631
2537.22 619
2537.70 706
2538.17 678
2538.65 659
2539.12 660
2539.60 658
2540.07 777
2540.55 785
2541.02 659
2541.50 663
2541.97 609
2542.45 691
2542.92 754
2543.40 572
2543.87 619
2544.35 776
2544.82 758
2545.30 682
2545.78 784
2546.25 748
2546.73 721
2547.20 749
2547.68 780
2548.15 849
2548.63 737
2549.10 720
2549.58 720
2550.06 796
2550.53 721
2551.01 771
2551.48 790
2551.96 699
2552.44 699
2552.91 747
2553.39 723
2553.87 696
2554.34 699
2554.82 678
2555.29 702
2555.77 702
2556.25 669
2556.72 683
2557.20 664
2557.68 780
2558.15 678
2558.63 734
2559.11 629
2559.58 641
2560.06 695
2560.54 667
2561.01 768
2561.49 650
2561.97 586
2562.45 538
2562.92 489
2563.40 624
2563.88 694
2564.35 660
2564.83 606
2565.31 634
2565.79 556
2566.26 639
2566.74 569
2567.22 599
2567.70 544
2568.17 545
2568.65 640
2569.13 647
2569.61 549
2570.08 595
2570.56 594
2571.04 535
2571.52 540
2572.00 594
2572.47 567
2572.95 547
2573.43 565
2573.91 667
2574.39 525
2574.86 577
2575.34 698
2575.82 622
2576.30 613
2576.78 657
2577.26 574
2577.73 541
2578.21 516
2578.69 554
2579.17 606
2579.65 582
2580.13 646
2580.61 638
2581.08 636
2581.56 511
2582.04 592
2582.52 568
2583.00 662
2583.48 690
2583.96 703
2584.44 677
2584.92 588
2585.40 667
2585.87 615
2586.35 603
2586.83 580
2587.31 590
2587.79 601
2588.27 588
2588.75 633
2589.23 627
2589.71 672
2590.19 714
2590.67 667
2591.15 690
2591.63 732
2592.11 600
2592.59 574
2593.07 578
2593.55 580
2594.03 657
2594.51 719
2594.99 659
2595.47 636
2595.95 624
2596.43 651
2596.91 661
2597.39 588
2597.87 583
2598.35 648
2598.83 664
2599.31 620
2599.79 582
2600.27 602
2600.75 594
2601.23 615
2601.71 590
2602.20 742
2602.68 767
2603.16 703
2603.64 650
2604.12 673
2604.60 614
2605.08 620
2605.56 543
2606.04 576
2606.52 522
2607.00 522
2607.49 595
2607.97 612
2608.45 595
2608.93 633
2609.41 694
2609.89 622
2610.37 626
2610.86 662
2611.34 616
2611.82 517
2612.30 565
2612.78 666
2613.26 659
2613.75 584
2614.23 679
2614.71 676
2615.19 663
2615.67 626
2616.16 644
2616.64 635
2617.12 571
2617.60 612
2618.08 587
2618.57 611
2619.05 699
2619.53 701
2620.01 677
2620.50 618
2620.98 712
2621.46 703
2621.94 681
2622.43 782
2622.91 743
2623.39 612
2623.87 675
2624.36 664
2624.84 614
2625.32 647
2625.81 557
2626.29 549
2626.77 703
2627.25 694
2627.74 606
2628.22 651
2628.70 678
2629.19 611
2629.67 649
2630.15 602
2630.64 607
2631.12 627
2631.60 717
2632.09 703
2632.57 673
2633.05 650
2633.54 645
2634.02 656
2634.51 645
2634.99 625
2635.47 673
2635.96 722
2636.44 755
2636.93 682
2637.41 625
2637.89 579
2638.38 604
2638.86 722
2639.35 677
2639.83 550
2640.31 597
2640.80 615
2641.28 614
2641.77 664
2642.25 521
2642.74 616
2643.22 585
2643.71 542
2644.19 581
2644.67 560
2645.16 508
2645.64 579
2646.13 547
2646.61 647
2647.10 585
2647.58 519
2648.07 572
2648.55 718
2649.04 611
2649.52 681
2650.01 586
2650.49 614
2650.98 555
2651.46 503
2651.95 698
2652.43 605
2652.92 554
2653.41 598
2653.89 695
2654.38 596
2654.86 579
2655.35 562
2655.83 635
2656.32 604
2656.81 541
2657.29 521
2657.78 635
2658.26 615
2658.75 586
2659.23 554
2659.72 592
2660.21 577
2660.69 554
2661.18 634
2661.67 735
2662.15 643
2662.64 624
2663.12 703
2663.61 664
2664.10 630
2664.58 576
2665.07 547
2665.56 570
2666.04 636
2666.53 564
2667.02 585
2667.50 740
2667.99 628
2668.48 551
2668.96 452
2669.45 570
2669.94 624
2670.42 700
2670.91 663
2671.40 631
2671.89 644
2672.37 641
2672.86 635
2673.35 769
2673.83 733
2674.32 824
2674.81 888
2675.30 802
2675.78 825
2676.27 816
2676.76 847
2677.25 781
2677.74 701
2678.22 695
2678.71 709
2679.20 722
2679.69 739
2680.17 615
2680.66 643
2681.15 727
2681.64 712
2682.13 803
2682.61 760
2683.10 692
2683.59 648
2684.08 727
2684.57 601
2685.06 562
2685.54 565
2686.03 606
2686.52 593
2687.01 550
2687.50 640
2687.99 600
2688.48 559
2688.96 633
2689.45 638
2689.94 625
2690.43 715
2690.92 594
2691.41 658
2691.90 623
2692.39 507
2692.88 563
2693.36 621
2693.85 561
2694.34 536
2694.83 615
2695.32 710
2695.81 649
2696.30 637
2696.79 610
2697.28 535
2697.77 500
2698.26 520
2698.75 586
2699.24 564
2699.73 529
2700.22 546
2700.71 604
2701.20 600
2701.69 575
2702.18 696
2702.67 615
2703.16 628
2703.65 581
2704.14 640
2704.63 617
2705.12 518
2705.61 565
2706.10 570
2706.59 578
2707.08 598
2707.57 653
2708.06 616
2708.55 537
2709.04 600
2709.53 552
2710.02 537
2710.51 532
2711.00 609
2711.49 605
2711.98 619
2712.47 620
2712.97 643
2713.46 628
2713.95 651
2714.44 667
2714.93 601
2715.42 637
2715.91 592
2716.40 596
2716.89 597
2717.39 581
2717.88 543
2718.37 627
2718.86 570
2719.35 535
2719.84 638
2720.33 657
2720.83 687
2721.32 672
2721.81 676
2722.30 671
2722.79 587
2723.28 624
2723.78 712
2724.27 643
2724.76 695
2725.25 618
2725.74 609
2726.24 559
2726.73 623
2727.22 589
2727.71 522
2728.20 607
2728.70 680
2729.19 619
2729.68 567
2730.17 491
2730.67 598
2731.16 545
2731.65 568
2732.14 624
2732.64 683
2733.13 637
2733.62 545
2734.12 542
2734.61 599
2735.10 651
2735.59 659
2736.09 506
2736.58 546
2737.07 677
2737.57 620
2738.06 652
2738.55 670
2739.05 693
2739.54 621
2740.03 666
2740.53 765
2741.02 706
2741.51 688
2742.01 753
2742.50 676
2742.99 675
2743.49 600
2743.98 650
2744.47 608
2744.97 639
2745.46 596
2745.96 637
2746.45 654
2746.94 701
2747.44 738
2747.93 696
2748.43 755
2748.92 692
2749.41 720
2749.91 702
2750.40 696
2750.90 670
2751.39 642
2751.89 671
2752.38 648
2752.87 586
2753.37 638
2753.86 635
2754.36 602
2754.85 591
2755.35 643
2755.84 573
2756.34 641
2756.83 611
2757.33 669
2757.82 631
2758.32 608
2758.81 562
2759.31 624
2759.80 570
2760.30 569
2760.79 561
2761.29 628
2761.78 522
2762.28 528
2762.77 592
2763.27 587
2763.76 569
2764.26 594
2764.76 610
2765.25 611
2765.75 651
2766.24 622
2766.74 581
2767.23 555
2767.73 594
2768.23 566
2768.72 621
2769.22 587
2769.71 567
2770.21 600
2770.71 603
2771.20 667
2771.70 611
2772.19 644
2772.69 718
2773.19 556
2773.68 574
2774.18 629
2774.68 710
2775.17 638
2775.67 702
2776.17 665
2776.66 803
2777.16 783
2777.66 689
2778.15 781
2778.65 726
2779.15 727
2779.64 782
2780.14 761
2780.64 737
2781.13 735
2781.63 676
2782.13 568
2782.63 560
2783.12 568
2783.62 546
2784.12 550
2784.61 675
2785.11 575
2785.61 452
2786.11 584
2786.60 618
2787.10 526
2787.60 517
2788.10 563
2788.59 592
2789.09 670
2789.59 531
2790.09 588
2790.59 707
2791.08 591
2791.58 594
2792.08 610
2792.58 565
2793.08 486
2793.57 576
2794.07 639
2794.57 556
2795.07 594
2795.57 736
2796.07 636
2796.56 623
2797.06 695
2797.56 754
2798.06 688
2798.56 659
2799.06 680
2799.56 623
2800.05 632
2800.55 664
2801.05 658
2801.55 626
2802.05 554
2802.55 591
2803.05 555
2803.55 468
2804.05 630
2804.54 685
2805.04 605
2805.54 563
2806.04 582
2806.54 671
2807.04 640
2807.54 741
2808.04 773
2808.54 689
2809.04 743
2809.54 630
2810.04 684
2810.54 714
2811.04 742
2811.54 686
2812.04 630
2812.54 595
2813.04 608
2813.54 625
2814.04 589
2814.54 529
2815.04 607
2815.54 636
2816.04 705
2816.54 537
2817.04 502
2817.54 522
2818.04 531
2818.54 631
2819.04 710
2819.54 700
2820.04 602
2820.54 642
2821.04 587
2821.54 474
2822.04 535
2822.54 591
2823.04 655
2823.54 581
2824.04 625
2824.55 546
2825.05 541
2825.55 604
2826.05 655
2826.55 604
2827.05 633
2827.55 528
2828.05 535
2828.55 537
2829.06 598
2829.56 607
2830.06 640
2830.56 562
2831.06 458
2831.56 473
2832.06 535
2832.57 609
2833.07 593
2833.57 584
2834.07 648
2834.57 692
2835.07 654
2835.58 662
2836.08 637
2836.58 569
2837.08 584
2837.58 618
2838.09 567
2838.59 579
2839.09 561
2839.59 617
2840.10 620
2840.60 561
2841.10 551
2841.60 510
2842.11 558
2842.61 506
2843.11 593
2843.61 579
2844.12 651
2844.62 631
2845.12 601
2845.62 627
2846.13 559
2846.63 548
2847.13 712
2847.64 724
2848.14 671
2848.64 681
2849.14 659
2849.65 754
2850.15 632
2850.65 670
2851.16 606
2851.66 551
2852.16 618
2852.67 520
2853.17 610
2853.67 640
2854.18 627
2854.68 537
2855.18 621
2855.69 628
2856.19 608
2856.70 546
2857.20 629
2857.70 604
2858.21 593
2858.71 642
2859.22 633
2859.72 616
2860.22 590
2860.73 553
2861.23 596
2861.74 575
2862.24 566
2862.74 543
2863.25 562
2863.75 571
2864.26 532
2864.76 564
2865.27 568
2865.77 637
2866.28 597
2866.78 539
2867.28 553
2867.79 519
2868.29 569
2868.80 553
2869.30 627
2869.81 609
2870.31 662
2870.82 689
2871.32 625
2871.83 596
2872.33 590
2872.84 607
2873.34 653
2873.85 701
2874.36 727
2874.86 702
2875.37 579
2875.87 693
2876.38 718
2876.88 710
2877.39 693
2877.89 664
2878.40 633
2878.90 682
2879.41 649
2879.92 612
2880.42 605
2880.93 624
2881.43 729
2881.94 626
2882.45 572
2882.95 592
2883.46 550
2883.96 619
2884.47 717
2884.98 691
2885.48 686
2885.99 696
2886.50 657
2887.00 589
2887.51 623
2888.02 755
2888.52 678
2889.03 701
2889.53 598
2890.04 750
2890.55 808
2891.06 743
2891.56 672
2892.07 805
2892.58 740
2893.08 662
2893.59 773
2894.10 931
2894.60 877
2895.11 988
2895.62 872
2896.13 945
2896.63 983
2897.14 909
2897.65 892
2898.15 781
2898.66 847
2899.17 762
2899.68 773
2900.18 635
2900.69 660
2901.20 671
2901.71 712
2902.22 684
2902.72 624
2903.23 623
2903.74 685
2904.25 608
2904.75 553
2905.26 698
2905.77 674
2906.28 549
2906.79 573
2907.30 520
2907.80 637
2908.31 579
2908.82 595
2909.33 473
2909.84 473
2910.35 522
2910.85 573
2911.36 594
2911.87 562
2912.38 568
2912.89 617
2913.40 534
2913.91 568
2914.41 668
2914.92 640
2915.43 696
2915.94 618
2916.45 662
2916.96 569
2917.47 620
2917.98 537
2918.49 652
2919.00 539
2919.51 662
2920.01 676
2920.52 611
2921.03 574
2921.54 521
2922.05 615
2922.56 552
2923.07 606
2923.58 667
2924.09 719
2924.60 631
2925.11 669
2925.62 689
2926.13 719
2926.64 669
2927.15 663
2927.66 643
2928.17 721
2928.68 632
2929.19 537
2929.70 472
2930.21 574
2930.72 549
2931.23 605
2931.74 571
2932.25 559
2932.76 564
2933.27 592
2933.78 578
2934.29 517
2934.80 585
2935.31 602
2935.83 586
2936.34 654
2936.85 617
2937.36 630
2937.87 696
2938.38 659
2938.89 548
2939.40 584
2939.91 619
2940.42 690
2940.94 618
2941.45 590
2941.96 668
2942.47 615
2942.98 574
2943.49 621
2944.00 688
2944.51 600
2945.03 653
2945.54 673
2946.05 609
2946.56 668
2947.07 612
2947.58 653
2948.10 642
2948.61 633
2949.12 655
2949.63 633
2950.14 635
2950.66 616
2951.17 558
2951.68 560
2952.19 552
2952.70 602
2953.22 618
2953.73 602
2954.24 451
2954.75 558
2955.26 610
2955.78 669
2956.29 626
2956.80 584
2957.31 470
2957.83 584
2958.34 545
2958.85 572
2959.37 630
2959.88 660
2960.39 684
2960.90 607
2961.42 614
2961.93 623
2962.44 616
2962.96 609
2963.47 593
2963.98 605
2964.50 735
2965.01 687
2965.52 665
2966.04 711
2966.55 719
2967.06 667
2967.58 673
2968.09 603
2968.60 496
2969.12 665
2969.63 679
2970.14 622
2970.66 596
2971.17 668
2971.68 749
2972.20 748
2972.71 625
2973.23 613
2973.74 592
2974.25 651
2974.77 703
2975.28 718
2975.80 556
2976.31 502
2976.83 578
2977.34 632
2977.85 638
2978.37 603
2978.88 648
2979.40 716
2979.91 646
2980.43 641
2980.94 694
2981.46 694
2981.97 674
2982.48 777
2983.00 687
2983.51 694
2984.03 731
2984.54 771
2985.06 809
2985.57 775
2986.09 698
2986.60 859
2987.12 763
2987.63 824
2988.15 739
2988.67 814
2989.18 794
2989.70 837
2990.21 808
2990.73 949
2991.24 939
2991.76 919
2992.27 801
2992.79 696
2993.30 745
2993.82 808
2994.34 904
2994.85 906
2995.37 884
2995.88 820
2996.40 850
2996.92 861
2997.43 992
2997.95 1010
2998.46 968
2998.98 1043
2999.50 1204
3000.01 1000
3000.53 1138
3001.05 1106
3001.56 1116
3002.08 1349
3002.59 1500
3003.11 1573
3003.63 1887
3004.14 2051
3004.66 2205
3005.18 2451
3005.69 2521
3006.21 2455
3006.73 2110
3007.24 1950
3007.76 1837
3008.28 1830
3008.80 1622
3009.31 1418
3009.83 1180
3010.35 1039
3010.86 1076
3011.38 932
3011.90 875
3012.42 912
3012.93 808
3013.45 801
3013.97 841
3014.49 889
3015.00 883
3015.52 850
3016.04 817
3016.56 796
3017.07 852
3017.59 933
3018.11 835
3018.63 882
3019.15 889
3019.66 988
3020.18 934
3020.70 959
3021.22 941
3021.74 934
3022.25 919
3022.77 946
3023.29 876
3023.81 853
3024.33 897
3024.85 825
3025.36 912
3025.88 830
3026.40 891
3026.92 747
3027.44 762
3027.96 728
3028.48 775
3028.99 693
3029.51 620
3030.03 775
3030.55 761
3031.07 635
3031.59 672
3032.11 606
3032.63 642
3033.15 697
3033.66 744
3034.18 803
3034.70 737
3035.22 714
3035.74 720
3036.26 668
3036.78 737
3037.30 784
3037.82 748
3038.34 824
3038.86 740
3039.38 666
3039.90 647
3040.42 690
3040.94 737
3041.46 730
3041.98 682
3042.50 636
3043.02 633
3043.54 654
3044.06 630
3044.58 590
3045.10 712
3045.62 756
3046.14 819
3046.66 687
3047.18 657
3047.70 732
3048.22 615
3048.74 578
3049.26 667
3049.78 602
3050.30 586
3050.82 648
3051.34 592
3051.86 625
3052.38 644
3052.90 633
3053.43 680
3053.95 630
3054.47 673
3054.99 775
3055.51 682
3056.03 764
3056.55 843
3057.07 711
3057.59 645
3058.12 645
3058.64 689
3059.16 705
3059.68 744
3060.20 742
3060.72 662
3061.24 664
3061.77 733
3062.29 719
3062.81 703
3063.33 681
3063.85 722
3064.37 760
3064.90 835
3065.42 871
3065.94 826
3066.46 825
3066.98 756
3067.51 825
3068.03 1014
3068.55 879
3069.07 796
3069.59 690
3070.12 668
3070.64 707
3071.16 749
3071.68 897
3072.21 735
3072.73 649
3073.25 630
3073.77 699
3074.30 713
3074.82 830
3075.34 830
3075.86 870
3076.39 807
3076.91 855
3077.43 802
3077.96 748
3078.48 764
3079.00 835
3079.52 810
3080.05 790
3080.57 918
3081.09 854
3081.62 951
3082.14 1041
3082.66 991
3083.19 1006
3083.71 988
3084.23 1056
3084.76 1150
3085.28 1166
3085.80 968
3086.33 1037
3086.85 1043
3087.38 936
3087.90 946
3088.42 986
3088.95 933
3089.47 982
3090.00 826
3090.52 910
3091.04 898
3091.57 951
3092.09 991
3092.62 984
3093.14 1064
3093.66 1048
3094.19 1065
3094.71 1089
3095.24 1125
3095.76 1022
3096.29 1173
3096.81 1194
3097.34 1217
3097.86 1309
3098.38 1422
3098.91 1458
3099.43 1744
3099.96 2210
3100.48 2489
3101.01 3051
3101.53 3942
3102.06 4531
3102.58 5133
3103.11 5355
3103.63 5681
3104.16 5532
3104.68 5579
3105.21 5592
3105.73 5085
3106.26 4880
3106.79 4264
3107.31 3349
3107.84 3079
3108.36 2620
3108.89 2159
3109.41 1763
3109.94 1721
3110.46 1621
3110.99 1593
3111.52 1686
3112.04 1785
3112.57 1478
3113.09 1428
3113.62 1440
3114.15 1460
3114.67 1282
3115.20 1255
3115.72 1338
3116.25 1121
3116.78 1027
3117.30 1142
3117.83 1039
3118.35 958
3118.88 989
3119.41 1044
3119.93 1157
3120.46 1143
3120.99 1100
3121.51 1148
3122.04 1161
3122.57 1083
3123.09 1074
3123.62 1136
3124.15 1046
3124.67 1038
3125.20 1049
3125.73 1005
3126.26 917
3126.78 960
3127.31 884
3127.84 921
3128.36 894
3128.89 878
3129.42 868
3129.95 795
3130.47 779
3131.00 821
3131.53 990
3132.06 950
3132.58 859
3133.11 776
3133.64 795
3134.17 796
3134.69 854
3135.22 804
3135.75 926
3136.28 870
3136.81 802
3137.33 928
3137.86 805
3138.39 655
3138.92 677
3139.45 887
3139.97 941
3140.50 867
3141.03 795
3141.56 878
3142.09 819
3142.62 813
3143.14 861
3143.67 807
3144.20 877
3144.73 786
3145.26 760
3145.79 803
3146.32 750
3146.84 767
3147.37 846
3147.90 786
3148.43 872
3148.96 824
3149.49 815
3150.02 776
3150.55 836
3151.08 888
3151.61 726
3152.13 754
3152.66 748
3153.19 779
3153.72 925
3154.25 837
3154.78 902
3155.31 908
3155.84 834
3156.37 979
3156.90 1048
3157.43 1071
3157.96 1015
3158.49 1036
3159.02 924
3159.55 934
3160.08 849
3160.61 886
3161.14 772
3161.67 955
3162.20 866
3162.73 848
3163.26 821
3163.79 791
3164.32 800
3164.85 716
3165.38 695
3165.91 733
3166.44 845
3166.97 848
3167.50 698
3168.03 665
3168.56 724
3169.09 767
3169.62 848
3170.15 853
3170.69 643
3171.22 744
3171.75 803
3172.28 858
3172.81 773
3173.34 755
3173.87 815
3174.40 798
3174.93 937
3175.46 816
3176.00 733
3176.53 665
3177.06 887
3177.59 848
3178.12 791
3178.65 777
3179.18 806
3179.72 716
3180.25 822
3180.78 874
3181.31 836
3181.84 776
3182.37 742
3182.91 730
3183.44 749
3183.97 739
3184.50 747
3185.03 725
3185.56 830
3186.10 856
3186.63 712
3187.16 850
3187.69 694
3188.23 799
3188.76 669
3189.29 685
3189.82 675
3190.36 772
3190.89 599
3191.42 645
3191.95 691
3192.49 700
3193.02 698
3193.55 735
3194.08 680
3194.62 693
3195.15 787
3195.68 750
3196.21 713
3196.75 781
3197.28 899
3197.81 769
3198.35 754
3198.88 755
3199.41 729
3199.95 698
3200.48 679
3201.01 672
3201.55 713
3202.08 729
3202.61 733
3203.15 706
3203.68 856
3204.21 650
3204.75 746
3205.28 724
3205.81 621
3206.35 660
3206.88 674
3207.42 702
3207.95 887
3208.48 856
3209.02 820
3209.55 787
3210.09 710
3210.62 807
3211.15 836
3211.69 740
3212.22 654
3212.76 724
3213.29 826
3213.83 758
3214.36 687
3214.89 774
3215.43 762
3215.96 808
3216.50 744
3217.03 678
3217.57 622
3218.10 723
3218.64 648
3219.17 650
3219.71 699
3220.24 682
3220.78 751
3221.31 662
3221.85 654
3222.38 749
3222.92 809
3223.45 789
3223.99 833
3224.52 678
3225.06 685
3225.59 826
3226.13 752
3226.66 696
3227.20 850
3227.73 804
3228.27 699
3228.81 636
3229.34 761
3229.88 786
3230.41 837
3230.95 856
3231.48 838
3232.02 776
3232.56 783
3233.09 741
3233.63 828
3234.16 878
3234.70 837
3235.24 817
3235.77 990
3236.31 907
3236.85 941
3237.38 940
3237.92 865
3238.45 912
3238.99 854
3239.53 886
3240.06 995
3240.60 997
3241.14 830
3241.67 833
3242.21 951
3242.75 895
3243.28 975
3243.82 868
3244.36 870
3244.90 919
3245.43 1018
3245.97 1037
3246.51 1013
3247.04 979
3247.58 1021
3248.12 1056
3248.66 1085
3249.19 1057
3249.73 986
3250.27 976
3250.81 981
3251.34 1028
3251.88 975
3252.42 878
3252.96 933
3253.49 1125
3254.03 976
3254.57 980
3255.11 972
3255.64 1053
3256.18 1071
3256.72 1211
3257.26 1145
3257.80 1183
3258.33 1450
3258.87 1287
3259.41 1516
3259.95 1729
3260.49 1693
3261.03 1910
3261.56 2044
3262.10 2189
3262.64 2276
3263.18 2493
3263.72 2806
3264.26 3146
3264.79 3331
3265.33 3404
3265.87 3805
3266.41 3847
3266.95 3929
3267.49 4078
3268.03 3968
3268.57 3849
3269.10 3624
3269.64 3496
3270.18 2957
3270.72 2795
3271.26 2334
3271.80 1849
3272.34 1743
3272.88 1589
3273.42 1496
3273.96 1490
3274.50 1356
3275.04 1321
3275.58 1362
3276.12 1258
3276.66 1274
3277.19 1236
3277.73 1401
3278.27 1332
3278.81 1208
3279.35 1294
3279.89 1284
3280.43 1283
3280.97 1185
3281.51 1187
3282.05 1271
3282.59 1101
3283.13 1100
3283.67 1223
3284.21 1230
3284.75 1214
3285.29 1352
3285.83 1335
3286.38 1429
3286.92 1339
3287.46 1454
3288.00 1492
3288.54 1550
3289.08 1671
3289.62 1437
3290.16 1394
3290.70 1320
3291.24 1401
3291.78 1355
3292.32 1353
3292.86 1794
3293.40 1771
3293.95 1891
3294.49 2018
3295.03 2069
3295.57 1995
3296.11 2106
3296.65 2193
3297.19 2257
3297.73 2013
3298.28 2108
3298.82 1974
3299.36 1749
3299.90 1766
3300.44 1584
3300.98 1568
3301.52 1443
3302.07 1448
3302.61 1218
3303.15 1276
3303.69 1274
3304.23 1318
3304.77 1256
3305.32 1312
3305.86 1265
3306.40 1210
3306.94 1169
3307.49 1196
3308.03 1201
3308.57 1144
3309.11 1169
3309.65 1232
3310.20 1114
3310.74 1238
3311.28 1143
3311.82 1178
3312.37 1185
3312.91 1172
3313.45 1158
3313.99 1301
3314.54 1325
3315.08 1385
3315.62 1410
3316.17 1565
3316.71 1411
3317.25 1473
3317.79 1447
3318.34 1502
3318.88 1548
3319.42 1473
3319.97 1531
3320.51 1607
3321.05 1606
3321.60 1534
3322.14 1527
3322.68 1551
3323.23 1524
3323.77 1382
3324.31 1433
3324.86 1431
3325.40 1446
3325.94 1370
3326.49 1343
3327.03 1331
3327.58 1356
3328.12 1445
3328.66 1377
3329.21 1308
3329.75 1498
3330.29 1885
3330.84 2072
3331.38 2571
3331.93 3282
3332.47 3982
3333.02 4594
3333.56 5480
3334.10 6433
3334.65 7878
3335.19 8680
3335.74 9563
3336.28 10495
3336.83 10846
3337.37 10998
3337.92 10861
3338.46 10471
3339.00 8985
3339.55 7675
3340.09 6472
3340.64 5420
3341.18 4506
3341.73 3709
3342.27 2978
3342.82 2406
3343.36 2162
3343.91 2111
3344.45 1932
3345.00 1864
3345.54 1693
3346.09 1639
3346.64 1544
3347.18 1605
3347.73 1653
3348.27 1727
3348.82 1812
3349.36 1905
3349.91 1924
3350.45 1960
3351.00 1993
3351.55 1944
3352.09 2021
3352.64 2175
3353.18 2058
3353.73 2048
3354.27 1985
3354.82 1761
3355.37 1706
3355.91 1689
3356.46 1614
3357.00 1625
3357.55 1479
3358.10 1313
3358.64 1297
3359.19 1291
3359.74 1146
3360.28 1169
3360.83 1303
3361.38 1196
3361.92 1226
3362.47 1282
3363.02 1220
3363.56 1359
3364.11 1221
3364.66 1183
3365.20 1202
3365.75 1323
3366.30 1240
3366.84 1282
3367.39 1318
3367.94 1324
3368.48 1332
3369.03 1232
3369.58 1200
3370.13 1215
3370.67 1277
3371.22 1281
3371.77 1483
3372.32 1569
3372.86 1504
3373.41 1735
3373.96 1719
3374.51 1627
3375.05 1632
3375.60 1609
3376.15 1555
3376.70 1546
3377.24 1630
3377.79 1516
3378.34 1346
3378.89 1302
3379.44 1126
3379.98 1211
3380.53 1142
3381.08 942
3381.63 1060
3382.18 1089
3382.73 1011
3383.27 1047
3383.82 1031
3384.37 991
3384.92 1009
3385.47 938
3386.02 925
3386.56 945
3387.11 976
3387.66 948
3388.21 944
3388.76 934
3389.31 904
3389.86 955
3390.41 990
3390.95 942
3391.50 997
3392.05 975
3392.60 1081
3393.15 972
3393.70 840
3394.25 817
3394.80 900
3395.35 872
3395.90 980
3396.45 844
3397.00 802
3397.55 801
3398.10 804
3398.64 908
3399.19 870
3399.74 866
3400.29 839
3400.84 945
3401.39 791
3401.94 826
3402.49 788
3403.04 900
3403.59 982
3404.14 912
3404.69 920
3405.24 834
3405.79 810
3406.34 805
3406.89 904
3407.44 960
3407.99 1030
3408.54 901
3409.09 821
3409.65 1021
3410.20 1160
3410.75 1129
3411.30 1099
3411.85 1118
3412.40 1083
3412.95 1039
3413.50 895
3414.05 957
3414.60 1079
3415.15 950
3415.70 940
3416.25 883
3416.81 861
3417.36 871
3417.91 932
3418.46 819
3419.01 838
3419.56 939
3420.11 967
3420.66 928
3421.22 980
3421.77 1023
3422.32 1037
3422.87 1042
3423.42 1119
3423.97 1246
3424.52 1183
3425.08 1066
3425.63 1117
3426.18 1114
3426.73 1091
3427.28 1075
3427.84 1075
3428.39 1068
3428.94 903
3429.49 897
3430.04 906
3430.60 984
3431.15 921
3431.70 866
3432.25 801
3432.80 866
3433.36 813
3433.91 828
3434.46 742
3435.01 896
3435.57 874
3436.12 857
3436.67 778
3437.22 823
3437.78 889
3438.33 847
3438.88 939
3439.44 935
3439.99 882
3440.54 865
3441.09 801
3441.65 788
3442.20 964
3442.75 959
3443.31 787
3443.86 891
3444.41 822
3444.97 765
3445.52 759
3446.07 824
3446.63 880
3447.18 822
3447.73 765
3448.29 801
3448.84 744
3449.40 723
3449.95 786
3450.50 755
3451.06 687
3451.61 779
3452.16 796
3452.72 741
3453.27 693
3453.83 741
3454.38 776
3454.93 838
3455.49 792
3456.04 735
3456.60 756
3457.15 763
3457.71 690
3458.26 735
3458.81 698
3459.37 685
3459.92 724
3460.48 741
3461.03 753
3461.59 694
3462.14 720
3462.70 821
3463.25 840
3463.81 836
3464.36 775
3464.92 819
3465.47 835
3466.03 874
3466.58 851
3467.14 883
3467.69 925
3468.25 825
3468.80 813
3469.36 868
3469.91 867
3470.47 823
3471.02 776
3471.58 840
3472.13 862
3472.69 862
3473.24 958
3473.80 836
3474.36 856
3474.91 894
3475.47 945
3476.02 951
3476.58 855
3477.13 991
3477.69 1127
3478.25 1186
3478.80 1141
3479.36 1009
3479.91 1038
3480.47 1155
3481.03 1030
3481.58 1075
3482.14 1070
3482.70 1067
3483.25 1239
3483.81 1131
3484.37 1040
3484.92 1117
3485.48 1092
3486.04 1003
3486.59 1164
3487.15 1213
3487.71 1366
3488.26 1492
3488.82 1532
3489.38 1837
3489.93 2137
3490.49 2211
3491.05 2393
3491.60 2549
3492.16 3174
3492.72 3170
3493.27 3027
3493.83 2841
3494.39 2765
3494.95 2951
3495.50 2769
3496.06 2703
3496.62 2895
3497.18 2978
3497.73 2867
3498.29 3151
3498.85 3046
3499.41 3115
3499.96 3123
3500.52 3576
3501.08 3597
3501.64 3394
3502.20 3494
3502.75 3553
3503.31 3390
3503.87 3269
3504.43 3038
3504.99 3061
3505.54 3005
3506.10 2962
3506.66 3032
3507.22 3017
3507.78 2682
3508.34 2506
3508.89 2494
3509.45 2071
3510.01 1985
3510.57 1895
3511.13 1756
3511.69 1528
3512.25 1496
3512.80 1290
3513.36 1222
3513.92 1277
3514.48 1250
3515.04 1074
3515.60 1064
3516.16 1080
3516.72 1131
3517.28 1057
3517.83 997
3518.39 1061
3518.95 1107
3519.51 1237
3520.07 1082
3520.63 1067
3521.19 1149
3521.75 1106
3522.31 1064
3522.87 1036
3523.43 970
3523.99 980
3524.55 987
3525.11 890
3525.67 1054
3526.23 939
3526.79 906
3527.35 1014
3527.91 947
3528.47 921
3529.03 948
3529.59 900
3530.15 871
3530.71 870
3531.27 869
3531.83 974
3532.39 947
3532.95 850
3533.51 878
3534.07 970
3534.63 941
3535.19 886
3535.75 856
3536.31 868
3536.87 916
3537.43 992
3537.99 886
3538.55 931
3539.12 1008
3539.68 983
3540.24 1014
3540.80 801
3541.36 779
3541.92 900
3542.48 965
3543.04 922
3543.60 860
3544.16 916
3544.73 948
3545.29 1067
3545.85 972
3546.41 908
3546.97 940
3547.53 864
3548.09 863
3548.66 879
3549.22 823
3549.78 821
3550.34 758
3550.90 798
3551.46 724
3552.03 579
3552.59 689
3553.15 697
3553.71 740
3554.27 712
3554.84 644
3555.40 690
3555.96 660
3556.52 663
3557.09 728
3557.65 727
3558.21 730
3558.77 802
3559.33 748
3559.90 639
3560.46 740
3561.02 711
3561.58 728
3562.15 750
3562.71 610
3563.27 728
3563.84 743
3564.40 775
3564.96 710
3565.52 806
3566.09 793
3566.65 787
3567.21 680
3567.78 667
3568.34 704
3568.90 631
3569.47 649
3570.03 623
3570.59 657
3571.16 608
3571.72 580
3572.28 749
3572.85 855
3573.41 832
3573.97 833
3574.54 861
3575.10 895
3575.66 886
3576.23 808
3576.79 798
3577.36 767
3577.92 884
3578.48 814
3579.05 864
3579.61 770
3580.18 882
3580.74 857
3581.30 823
3581.87 714
3582.43 721
3583.00 694
3583.56 680
3584.13 633
3584.69 670
3585.25 697
3585.82 674
3586.38 772
3586.95 747
3587.51 726
3588.08 756
3588.64 733
3589.21 715
3589.77 712
3590.34 695
3590.90 562
3591.47 685
3592.03 678
3592.60 647
3593.16 650
3593.73 604
3594.29 566
3594.86 640
3595.42 647
3595.99 632
3596.55 568
3597.12 638
3597.68 636
3598.25 562
3598.82 550
3599.38 617
3599.95 733
3600.51 709
3601.08 715
3601.64 644
3602.21 642
3602.78 590
3603.34 685
3603.91 652
3604.47 560
3605.04 602
3605.61 532
3606.17 530
3606.74 660
3607.30 572
3607.87 584
3608.44 662
3609.00 675
3609.57 712
3610.14 639
3610.70 561
3611.27 594
3611.84 643
3612.40 662
3612.97 650
3613.54 667
3614.10 645
3614.67 744
3615.24 764
3615.80 788
3616.37 839
3616.94 887
3617.50 866
3618.07 834
3618.64 932
3619.21 1005
3619.77 1032
3620.34 1022
3620.91 966
3621.47 939
3622.04 947
3622.61 880
3623.18 840
3623.74 823
3624.31 665
3624.88 710
3625.45 655
3626.01 640
3626.58 624
3627.15 622
3627.72 656
3628.29 607
3628.85 670
3629.42 533
3629.99 559
3630.56 630
3631.13 609
3631.69 595
3632.26 658
3632.83 715
3633.40 654
3633.97 740
3634.54 617
3635.10 561
3635.67 690
3636.24 684
3636.81 754
3637.38 729
3637.95 679
3638.52 736
3639.08 733
3639.65 846
3640.22 837
3640.79 769
3641.36 930
3641.93 994
3642.50 958
3643.07 908
3643.64 974
3644.20 927
3644.77 1008
3645.34 799
3645.91 724
3646.48 756
3647.05 785
3647.62 726
3648.19 787
3648.76 855
3649.33 724
3649.90 752
3650.47 856
3651.04 877
3651.61 1011
3652.18 910
3652.75 961
3653.32 821
3653.89 936
3654.46 1006
3655.03 924
3655.60 936
3656.17 989
3656.74 978
3657.31 1082
3657.88 840
3658.45 896
3659.02 976
3659.59 1001
3660.16 1073
3660.73 977
3661.30 833
3661.87 883
3662.44 1020
3663.01 1073
3663.58 1028
3664.15 935
3664.72 1022
3665.29 1192
3665.86 1068
3666.43 1118
3667.01 1162
3667.58 1184
3668.15 1216
3668.72 1136
3669.29 955
3669.86 1036
3670.43 989
3671.00 822
3671.57 889
3672.15 720
3672.72 747
3673.29 861
3673.86 910
3674.43 857
3675.00 755
3675.57 694
3676.15 779
3676.72 744
3677.29 866
3677.86 794
3678.43 820
3679.00 808
3679.58 805
3680.15 762
3680.72 723
3681.29 735
3681.86 617
3682.44 697
3683.01 666
3683.58 684
3684.15 698
3684.73 784
3685.30 754
3685.87 719
3686.44 873
3687.02 851
3687.59 804
3688.16 779
3688.73 892
3689.31 882
3689.88 994
3690.45 1015
3691.02 944
3691.60 910
3692.17 876
3692.74 854
3693.32 883
3693.89 846
3694.46 780
3695.03 816
3695.61 758
3696.18 812
3696.75 907
3697.33 737
3697.90 780
3698.47 728
3699.05 797
3699.62 784
3700.19 679
3700.77 774
3701.34 861
3701.91 785
3702.49 786
3703.06 795
3703.64 670
3704.21 726
3704.78 796
3705.36 734
3705.93 645
3706.51 698
3707.08 820
3707.65 796
3708.23 775
3708.80 766
3709.38 757
3709.95 707
3710.52 704
3711.10 783
3711.67 753
3712.25 716
3712.82 735
3713.40 793
3713.97 805
3714.55 731
3715.12 650
3715.69 683
3716.27 763
3716.84 740
3717.42 726
3717.99 709
3718.57 732
3719.14 756
3719.72 614
3720.29 649
3720.87 638
3721.44 722
3722.02 759
3722.59 725
3723.17 609
3723.75 606
3724.32 691
3724.90 712
3725.47 651
3726.05 611
3726.62 629
3727.20 585
3727.77 665
3728.35 632
3728.92 689
3729.50 721
3730.08 704
3730.65 738
3731.23 840
3731.80 769
3732.38 738
3732.96 714
3733.53 804
3734.11 772
3734.68 670
3735.26 737
3735.84 741
3736.41 790
3736.99 723
3737.57 685
3738.14 666
3738.72 617
3739.30 565
3739.87 627
3740.45 612
3741.03 626
3741.60 670
3742.18 624
3742.76 600
3743.33 639
3743.91 751
3744.49 624
3745.06 682
3745.64 710
3746.22 638
3746.79 720
3747.37 714
3747.95 706
3748.53 662
3749.10 710
3749.68 671
3750.26 619
3750.83 537
3751.41 658
3751.99 649
3752.57 592
3753.14 584
3753.72 627
3754.30 586
3754.88 602
3755.46 616
3756.03 652
3756.61 654
3757.19 617
3757.77 671
3758.35 631
3758.92 631
3759.50 545
3760.08 582
3760.66 632
3761.24 631
3761.81 676
3762.39 684
3762.97 656
3763.55 660
3764.13 713
3764.71 687
3765.28 610
3765.86 660
3766.44 608
3767.02 560
3767.60 552
3768.18 619
3768.76 569
3769.34 680
3769.91 673
3770.49 627
3771.07 641
3771.65 667
3772.23 638
3772.81 682
3773.39 615
3773.97 702
3774.55 619
3775.13 584
3775.71 477
3776.28 537
3776.86 602
3777.44 658
3778.02 661
3778.60 636
3779.18 681
3779.76 628
3780.34 655
3780.92 625
3781.50 569
3782.08 587
3782.66 592
3783.24 610
3783.82 663
3784.40 637
3784.98 688
3785.56 717
3786.14 594
3786.72 670
3787.30 677
3787.88 635
3788.46 550
3789.04 608
3789.62 673
3790.20 693
3790.78 727
3791.36 713
3791.94 761
3792.53 599
3793.11 713
3793.69 719
3794.27 691
3794.85 797
3795.43 814
3796.01 758
3796.59 707
3797.17 657
3797.75 662
3798.33 710
3798.91 727
3799.50 799
3800.08 891
3800.66 885
3801.24 877
3801.82 974
3802.40 887
3802.98 892
3803.57 896
3804.15 912
3804.73 795
3805.31 946
3805.89 956
3806.47 995
3807.05 863
3807.64 824
3808.22 972
3808.80 960
3809.38 995
3809.96 908
3810.55 900
3811.13 945
3811.71 959
3812.29 1052
3812.87 1030
3813.46 991
3814.04 1050
3814.62 1077
3815.20 1059
3815.79 1121
3816.37 1045
3816.95 1086
3817.53 970
3818.12 1008
3818.70 869
3819.28 834
3819.86 888
3820.45 801
3821.03 762
3821.61 736
3822.20 711
3822.78 691
3823.36 685
3823.94 668
3824.53 736
3825.11 790
3825.69 710
3826.28 770
3826.86 666
3827.44 640
3828.03 673
3828.61 704
3829.19 682
3829.78 607
3830.36 723
3830.94 720
3831.53 625
3832.11 649
3832.69 647
3833.28 613
3833.86 640
3834.45 665
3835.03 663
3835.61 775
3836.20 653
3836.78 638
3837.37 555
3837.95 608
3838.53 650
3839.12 599
3839.70 547
3840.29 595
3840.87 619
3841.46 551
3842.04 561
3842.62 586
3843.21 626
3843.79 588
3844.38 502
3844.96 489
3845.55 528
3846.13 519
3846.72 508
3847.30 622
3847.89 593
3848.47 628
3849.06 541
3849.64 615
3850.23 669
3850.81 645
3851.40 698
3851.98 724
3852.57 723
3853.15 626
3853.74 658
3854.32 631
3854.91 676
3855.49 602
3856.08 590
3856.66 631
3857.25 700
3857.84 723
3858.42 640
3859.01 652
3859.59 689
3860.18 772
3860.76 839
3861.35 823
3861.94 745
3862.52 725
3863.11 917
3863.69 954
3864.28 796
3864.87 711
3865.45 702
3866.04 705
3866.62 618
3867.21 533
3867.80 702
3868.38 613
3868.97 582
3869.56 724
3870.14 653
3870.73 609
3871.32 603
3871.90 527
3872.49 600
3873.08 565
3873.66 550
3874.25 709
3874.84 589
3875.42 530
3876.01 532
3876.60 619
3877.19 517
3877.77 538
3878.36 567
3878.95 528
3879.53 516
3880.12 546
3880.71 555
3881.30 510
3881.88 583
3882.47 557
3883.06 633
3883.65 553
3884.23 508
3884.82 490
3885.41 502
3886.00 531
3886.58 530
3887.17 605
3887.76 591
3888.35 563
3888.94 579
3889.52 568
3890.11 664
3890.70 598
3891.29 556
3891.88 688
3892.46 647
3893.05 614
3893.64 681
3894.23 596
3894.82 676
3895.41 605
3895.99 599
3896.58 643
3897.17 643
3897.76 533
3898.35 616
3898.94 622
3899.53 559
3900.12 586
3900.70 632
3901.29 621
3901.88 587
3902.47 546
3903.06 606
3903.65 598
3904.24 560
3904.83 691
3905.42 626
3906.01 721
3906.60 737
3907.18 700
3907.77 557
3908.36 647
3908.95 745
3909.54 673
3910.13 714
3910.72 717
3911.31 622
3911.90 671
3912.49 611
3913.08 567
3913.67 518
3914.26 517
3914.85 530
3915.44 552
3916.03 542
3916.62 546
3917.21 685
3917.80 622
3918.39 568
3918.98 668
3919.57 637
3920.16 632
3920.75 618
3921.34 499
3921.93 605
3922.52 609
3923.11 539
3923.70 531
3924.30 621
3924.89 607
3925.48 616
3926.07 580
3926.66 541
3927.25 491
3927.84 497
3928.43 518
3929.02 446
3929.61 561
3930.20 573
3930.80 485
3931.39 539
3931.98 508
3932.57 490
3933.16 459
3933.75 588
3934.34 553
3934.93 485
3935.53 501
3936.12 507
3936.71 540
3937.30 540
3937.89 587
3938.48 612
3939.08 583
3939.67 764
3940.26 573
3940.85 537
3941.44 607
3942.04 602
3942.63 609
3943.22 671
3943.81 575
3944.40 535
3945.00 556
3945.59 565
3946.18 552
3946.77 631
3947.36 575
3947.96 663
3948.55 592
3949.14 505
3949.73 610
3950.33 637
3950.92 697
3951.51 629
3952.11 565
3952.70 524
3953.29 555
3953.88 607
3954.48 576
3955.07 560
3955.66 479
3956.26 518
3956.85 542
3957.44 551
3958.04 547
3958.63 620
3959.22 591
3959.81 604
3960.41 576
3961.00 523
3961.60 507
3962.19 532
3962.78 532
3963.38 582
3963.97 505
3964.56 541
3965.16 628
3965.75 660
3966.34 672
3966.94 597
3967.53 667
3968.13 673
3968.72 654
3969.31 657
3969.91 723
3970.50 639
3971.10 636
3971.69 615
3972.28 640
3972.88 581
3973.47 587
3974.07 689
3974.66 690
3975.26 639
3975.85 658
3976.45 793
3977.04 740
3977.63 800
3978.23 842
3978.82 775
3979.42 742
3980.01 694
3980.61 723
3981.20 612
3981.80 635
3982.39 652
3982.99 595
3983.58 576
3984.18 652
3984.77 706
3985.37 794
3985.96 670
3986.56 648
3987.16 691
3987.75 649
3988.35 615
3988.94 630
3989.54 621
3990.13 598
3990.73 595
3991.32 626
3991.92 689
3992.52 533
3993.11 636
3993.71 715
3994.30 742
3994.90 636
3995.50 589
3996.09 535
3996.69 575
3997.28 658
3997.88 679
3998.48 650
3999.07 661
3999.67 609
4000.26 645
4000.86 576
4001.46 468
4002.05 483
4002.65 622
4003.25 604
4003.84 641
4004.44 613
4005.04 587
4005.63 741
4006.23 729
4006.83 647
4007.42 660
4008.02 646
4008.62 693
4009.21 573
4009.81 560
4010.41 542
4011.01 548
4011.60 632
4012.20 637
4012.80 565
4013.40 640
4013.99 622
4014.59 592
4015.19 537
4015.78 513
4016.38 618
4016.98 699
4017.58 607
4018.18 701
4018.77 701
4019.37 611
4019.97 660
4020.57 682
4021.16 558
4021.76 541
4022.36 593
4022.96 535
4023.56 537
4024.15 607
4024.75 605
4025.35 677
4025.95 683
4026.55 693
4027.15 700
4027.74 727
4028.34 673
4028.94 769
4029.54 745
4030.14 694
4030.74 742
4031.34 820
4031.93 629
4032.53 697
4033.13 671
4033.73 657
4034.33 649
4034.93 705
4035.53 760
4036.13 642
4036.73 616
4037.32 652
4037.92 576
4038.52 533
4039.12 498
4039.72 582
4040.32 493
4040.92 607
4041.52 558
4042.12 504
4042.72 525
4043.32 459
4043.92 545
4044.52 576
4045.12 589
4045.72 534
4046.32 607
4046.92 534
4047.52 573
4048.12 460
4048.72 498
4049.32 522
4049.92 534
4050.52 572
4051.12 544
4051.72 626
4052.32 604
4052.92 560
4053.52 451
4054.12 476
4054.72 461
4055.32 572
4055.92 677
4056.52 534
4057.12 558
4057.72 529
4058.32 545
4058.92 508
4059.52 459
4060.12 505
4060.72 568
4061.33 511
4061.93 525
4062.53 546
4063.13 496
4063.73 513
4064.33 490
4064.93 483
4065.53 550
4066.13 518
4066.74 530
4067.34 589
4067.94 549
4068.54 519
4069.14 558
4069.74 534
4070.34 379
4070.95 492
4071.55 405
4072.15 524
4072.75 541
4073.35 490
4073.95 438
4074.56 445
4075.16 568
4075.76 556
4076.36 496
4076.96 538
4077.57 559
4078.17 596
4078.77 666
4079.37 558
4079.97 521
4080.58 569
4081.18 560
4081.78 643
4082.38 521
4082.99 578
4083.59 576
4084.19 564
4084.79 562
4085.40 437
4086.00 351
4086.60 474
4087.21 462
4087.81 536
4088.41 463
4089.01 508
4089.62 561
4090.22 452
4090.82 454
4091.43 436
4092.03 496
4092.63 453
4093.24 404
4093.84 445
4094.44 515
4095.05 517
4095.65 541
4096.25 491
4096.86 517
4097.46 551
4098.06 488
4098.67 536
4099.27 494
4099.87 526
4100.48 491
4101.08 556
4101.69 550
4102.29 499
4102.89 531
4103.50 477
4104.10 417
4104.71 494
4105.31 461
4105.91 519
4106.52 450
4107.12 486
4107.73 455
4108.33 419
4108.94 460
4109.54 467
4110.14 457
4110.75 530
4111.35 544
4111.96 522
4112.56 511
4113.17 536
4113.77 505
4114.38 516
4114.98 421
4115.59 477
4116.19 482
4116.80 384
4117.40 509
4118.01 439
4118.61 500
4119.22 493
4119.82 462
4120.43 509
4121.03 529
4121.64 520
4122.24 484
4122.85 497
4123.46 392
4124.06 471
4124.67 434
4125.27 450
4125.88 545
4126.48 418
4127.09 456
4127.69 487
4128.30 506
4128.91 589
4129.51 498
4130.12 443
4130.72 482
4131.33 486
4131.94 452
4132.54 467
4133.15 481
4133.76 475
4134.36 489
4134.97 545
4135.57 546
4136.18 555
4136.79 519
4137.39 543
4138.00 501
4138.61 555
4139.21 589
4139.82 603
4140.43 561
4141.03 587
4141.64 504
4142.25 549
4142.85 635
4143.46 519
4144.07 511
4144.67 578
4145.28 501
4145.89 524
4146.50 602
4147.10 518
4147.71 438
4148.32 448
4148.93 490
4149.53 539
4150.14 491
4150.75 464
4151.36 465
4151.96 497
4152.57 533
4153.18 486
4153.79 425
4154.39 466
4155.00 372
4155.61 447
4156.22 569
4156.82 456
4157.43 470
4158.04 431
4158.65 440
4159.26 523
4159.87 515
4160.47 506
4161.08 495
4161.69 527
4162.30 551
4162.91 570
4163.52 566
4164.12 612
4164.73 625
4165.34 615
4165.95 607
4166.56 680
4167.17 730
4167.78 522
4168.38 536
4168.99 547
4169.60 511
4170.21 477
4170.82 500
4171.43 501
4172.04 435
4172.65 508
4173.26 504
4173.86 563
4174.47 618
4175.08 518
4175.69 592
4176.30 543
4176.91 595
4177.52 516
4178.13 513
4178.74 620
4179.35 605
4179.96 575
4180.57 556
4181.18 528
4181.79 511
4182.40 501
4183.01 581
4183.62 464
4184.23 483
4184.84 522
4185.45 524
4186.06 418
4186.67 462
4187.28 437
4187.89 511
4188.50 504
4189.11 521
4189.72 489
4190.33 571
4190.94 564
4191.55 559
4192.16 589
4192.77 527
4193.38 687
4193.99 830
4194.60 792
4195.21 681
4195.82 623
4196.44 557
4197.05 632
4197.66 726
4198.27 625
4198.88 598
4199.49 549
4200.10 537
4200.71 515
4201.32 569
4201.94 583
4202.55 474
4203.16 483
4203.77 517
4204.38 472
4204.99 521
4205.60 519
4206.21 489
4206.83 576
4207.44 477
4208.05 496
4208.66 477
4209.27 492
4209.89 455
4210.50 472
4211.11 514
4211.72 498
4212.33 545
4212.94 479
4213.56 581
4214.17 550
4214.78 490
4215.39 504
4216.01 556
4216.62 550
4217.23 581
4217.84 577
4218.46 583
4219.07 596
4219.68 651
4220.29 657
4220.91 666
4221.52 719
4222.13 757
4222.74 666
4223.36 714
4223.97 720
4224.58 671
4225.19 641
4225.81 732
4226.42 648
4227.03 743
4227.65 752
4228.26 725
4228.87 724
4229.49 739
4230.10 742
4230.71 881
4231.33 1048
4231.94 879
4232.55 971
4233.17 997
4233.78 947
4234.39 976
4235.01 1102
4235.62 1102
4236.23 1031
4236.85 952
4237.46 967
4238.08 938
4238.69 884
4239.30 821
4239.92 759
4240.53 690
4241.15 682
4241.76 632
4242.37 658
4242.99 660
4243.60 623
4244.22 553
4244.83 713
4245.45 732
4246.06 615
4246.67 641
4247.29 634
4247.90 593
4248.52 614
4249.13 638
4249.75 649
4250.36 648
4250.98 633
4251.59 740
4252.21 725
4252.82 730
4253.44 586
4254.05 545
4254.67 494
4255.28 533
4255.90 542
4256.51 543
4257.13 488
4257.74 601
4258.36 554
4258.97 510
4259.59 477
4260.20 518
4260.82 572
4261.44 518
4262.05 598
4262.67 562
4263.28 531
4263.90 546
4264.51 511
4265.13 579
4265.75 601
4266.36 597
4266.98 515
4267.59 554
4268.21 608
4268.83 511
4269.44 559
4270.06 585
4270.67 590
4271.29 544
4271.91 577
4272.52 611
4273.14 537
4273.76 576
4274.37 685
4274.99 652
4275.61 618
4276.22 608
4276.84 597
4277.46 534
4278.07 621
4278.69 656
4279.31 602
4279.92 620
4280.54 582
4281.16 619
4281.77 558
4282.39 563
4283.01 540
4283.63 499
4284.24 494
4284.86 568
4285.48 613
4286.09 626
4286.71 505
4287.33 495
4287.95 558
4288.56 526
4289.18 472
4289.80 516
4290.42 626
4291.03 618
4291.65 517
4292.27 511
4292.89 460
4293.51 518
4294.12 587
4294.74 609
4295.36 516
4295.98 542
4296.60 624
4297.21 548
4297.83 555
4298.45 578
4299.07 458
4299.69 495
4300.31 531
4300.92 454
4301.54 510
4302.16 460
4302.78 522
4303.40 596
4304.02 543
4304.63 539
4305.25 522
4305.87 566
4306.49 556
4307.11 446
4307.73 441
4308.35 475
4308.97 533
4309.59 530
4310.20 512
4310.82 520
4311.44 440
4312.06 479
4312.68 535
4313.30 572
4313.92 637
4314.54 586
4315.16 598
4315.78 507
4316.40 538
4317.02 550
4317.64 508
4318.26 507
4318.88 523
4319.50 581
4320.12 521
4320.74 507
4321.36 515
4321.98 532
4322.60 608
4323.22 599
4323.84 632
4324.46 606
4325.08 550
4325.70 584
4326.32 664
4326.94 688
4327.56 618
4328.18 655
4328.80 678
4329.42 656
4330.04 728
4330.66 762
4331.28 710
4331.90 722
4332.52 717
4333.14 848
4333.76 809
4334.38 867
4335.00 943
4335.63 975
4336.25 1075
4336.87 1048
4337.49 974
4338.11 1189
4338.73 1081
4339.35 1135
4339.97 1112
4340.59 1155
4341.22 1065
4341.84 1164
4342.46 1487
4343.08 1519
4343.70 1724
4344.32 1841
4344.94 1837
4345.57 2154
4346.19 2509
4346.81 2674
4347.43 2601
4348.05 2695
4348.67 2508
4349.30 2353
4349.92 1988
4350.54 1712
4351.16 1467
4351.78 1284
4352.41 1184
4353.03 931
4353.65 810
4354.27 801
4354.90 843
4355.52 915
4356.14 797
4356.76 832
4357.38 868
4358.01 877
4358.63 794
4359.25 767
4359.87 809
4360.50 762
4361.12 801
4361.74 744
4362.37 799
4362.99 786
4363.61 804
4364.23 650
4364.86 721
4365.48 674
4366.10 648
4366.73 709
4367.35 816
4367.97 777
4368.60 673
4369.22 645
4369.84 667
4370.47 607
4371.09 614
4371.71 676
4372.34 588
4372.96 641
4373.58 612
4374.21 613
4374.83 652
4375.46 692
4376.08 718
4376.70 653
4377.33 597
4377.95 656
4378.57 619
4379.20 622
4379.82 766
4380.45 591
4381.07 618
4381.70 677
4382.32 671
4382.94 675
4383.57 667
4384.19 596
4384.82 593
4385.44 634
4386.07 581
4386.69 633
4387.32 697
4387.94 648
4388.56 608
4389.19 603
4389.81 553
4390.44 518
4391.06 491
4391.69 543
4392.31 630
4392.94 578
4393.56 535
4394.19 566
4394.81 523
4395.44 527
4396.06 545
4396.69 545
4397.31 551
4397.94 548
4398.57 595
4399.19 583
4399.82 606
4400.44 602
4401.07 545
4401.69 592
4402.32 610
4402.94 617
4403.57 549
4404.20 601
4404.82 605
4405.45 583
4406.07 608
4406.70 595
4407.33 594
4407.95 529
4408.58 423
4409.20 512
4409.83 579
4410.46 564
4411.08 492
4411.71 534
4412.34 717
4412.96 645
4413.59 586
4414.21 559
4414.84 552
4415.47 521
4416.09 550
4416.72 550
4417.35 590
4417.97 655
4418.60 587
4419.23 585
4419.86 633
4420.48 591
4421.11 576
4421.74 651
4422.36 482
4422.99 474
4423.62 473
4424.25 523
4424.87 598
4425.50 580
4426.13 575
4426.75 567
4427.38 563
4428.01 594
4428.64 578
4429.26 497
4429.89 528
4430.52 550
4431.15 530
4431.78 531
4432.40 574
4433.03 582
4433.66 447
4434.29 587
4434.91 555
4435.54 582
4436.17 606
4436.80 581
4437.43 644
4438.06 623
4438.68 607
4439.31 594
4439.94 639
4440.57 582
4441.20 509
4441.83 575
4442.45 546
4443.08 531
4443.71 509
4444.34 539
4444.97 482
4445.60 513
4446.23 512
4446.86 547
4447.48 597
4448.11 504
4448.74 424
4449.37 544
4450.00 600
4450.63 594
4451.26 505
4451.89 478
4452.52 556
4453.15 480
4453.78 481
4454.40 591
4455.03 661
4455.66 630
4456.29 700
4456.92 659
4457.55 605
4458.18 604
4458.81 586
4459.44 511
4460.07 644
4460.70 569
4461.33 594
4461.96 603
4462.59 624
4463.22 526
4463.85 507
4464.48 510
4465.11 533
4465.74 503
4466.37 566
4467.00 478
4467.63 587
4468.26 673
4468.89 535
4469.52 513
4470.15 516
4470.78 458
4471.41 495
4472.04 432
4472.68 460
4473.31 511
4473.94 537
4474.57 549
4475.20 573
4475.83 607
4476.46 523
4477.09 465
4477.72 536
4478.35 475
4478.98 567
4479.62 479
4480.25 474
4480.88 477
4481.51 521
4482.14 612
4482.77 548
4483.40 539
4484.04 626
4484.67 648
4485.30 541
4485.93 581
4486.56 580
4487.19 502
4487.82 499
4488.46 590
4489.09 673
4489.72 562
4490.35 518
4490.98 587
4491.62 621
4492.25 581
4492.88 561
4493.51 452
4494.14 519
4494.78 683
4495.41 646
4496.04 700
4496.67 583
4497.31 582
4497.94 556
4498.57 696
4499.20 781
4499.84 796
4500.47 860
4501.10 798
4501.73 809
4502.37 875
4503.00 878
4503.63 914
4504.27 806
4504.90 703
4505.53 702
4506.16 703
4506.80 671
4507.43 661
4508.06 697
4508.70 675
4509.33 650
4509.96 659
4510.60 616
4511.23 574
4511.86 570
4512.50 543
4513.13 547
4513.76 528
4514.40 564
4515.03 562
4515.66 627
4516.30 650
4516.93 610
4517.57 567
4518.20 569
4518.83 516
4519.47 476
4520.10 566
4520.74 510
4521.37 523
4522.00 565
4522.64 635
4523.27 599
4523.91 587
4524.54 641
4525.18 617
4525.81 612
4526.44 670
4527.08 689
4527.71 721
4528.35 690
4528.98 746
4529.62 846
4530.25 851
4530.89 906
4531.52 909
4532.16 1026
4532.79 958
4533.43 1021
4534.06 960
4534.70 900
4535.33 893
4535.97 754
4536.60 664
4537.24 612
4537.87 711
4538.51 496
4539.14 478
4539.78 477
4540.41 546
4541.05 537
4541.68 579
4542.32 514
4542.96 575
4543.59 474
4544.23 519
4544.86 534
4545.50 553
4546.13 542
4546.77 561
4547.41 556
4548.04 476
4548.68 556
4549.31 500
4549.95 480
4550.59 490
4551.22 540
4551.86 502
4552.50 515
4553.13 534
4553.77 615
4554.40 629
4555.04 547
4555.68 520
4556.31 534
4556.95 499
4557.59 439
4558.22 478
4558.86 444
4559.50 524
4560.13 498
4560.77 588
4561.41 476
4562.04 447
4562.68 506
4563.32 609
4563.96 514
4564.59 606
4565.23 511
4565.87 500
4566.50 498
4567.14 440
4567.78 637
4568.42 545
4569.05 493
4569.69 503
4570.33 423
4570.97 487
4571.60 546
4572.24 548
4572.88 551
4573.52 555
4574.16 500
4574.79 559
4575.43 559
4576.07 609
4576.71 614
4577.34 503
4577.98 483
4578.62 556
4579.26 605
4579.90 588
4580.54 657
4581.17 588
4581.81 537
4582.45 479
4583.09 533
4583.73 612
4584.37 602
4585.00 639
4585.64 637
4586.28 746
4586.92 727
4587.56 739
4588.20 850
4588.84 891
4589.48 906
4590.11 944
4590.75 1142
4591.39 1097
4592.03 1000
4592.67 1110
4593.31 1037
4593.95 1003
4594.59 924
4595.23 879
4595.87 845
4596.51 691
4597.15 693
4597.79 751
4598.42 723
4599.06 721
4599.70 838
4600.34 751
4600.98 707
4601.62 735
4602.26 832
4602.90 728
4603.54 650
4604.18 699
4604.82 750
4605.46 719
4606.10 801
4606.74 685
4607.38 634
4608.02 625
4608.66 657
4609.30 631
4609.94 601
4610.58 551
4611.22 559
4611.86 604
4612.50 643
4613.15 645
4613.79 594
4614.43 617
4615.07 602
4615.71 673
4616.35 554
4616.99 600
4617.63 622
4618.27 728
4618.91 623
4619.55 588
4620.19 528
4620.83 602
4621.48 691
4622.12 627
4622.76 615
4623.40 635
4624.04 574
4624.68 524
4625.32 493
4625.96 642
4626.61 500
4627.25 589
4627.89 631
4628.53 569
4629.17 517
4629.81 594
4630.46 622
4631.10 634
4631.74 712
4632.38 666
4633.02 619
4633.66 661
4634.31 732
4634.95 572
4635.59 615
4636.23 644
4636.88 708
4637.52 671
4638.16 634
4638.80 712
4639.44 667
4640.09 616
4640.73 594
4641.37 623
4642.01 634
4642.66 606
4643.30 579
4643.94 538
4644.58 525
4645.23 594
4645.87 589
4646.51 531
4647.16 519
4647.80 634
4648.44 661
4649.08 650
4649.73 529
4650.37 599
4651.01 669
4651.66 593
4652.30 609
4652.94 521
4653.59 533
4654.23 585
4654.87 531
4655.52 550
4656.16 480
4656.80 547
4657.45 570
4658.09 487
4658.74 497
4659.38 582
4660.02 551
4660.67 523
4661.31 489
4661.95 519
4662.60 491
4663.24 487
4663.89 513
4664.53 466
4665.17 445
4665.82 516
4666.46 501
4667.11 526
4667.75 513
4668.40 569
4669.04 438
4669.68 533
4670.33 617
4670.97 551
4671.62 585
4672.26 578
4672.91 604
4673.55 638
4674.20 601
4674.84 666
4675.49 744
4676.13 646
4676.78 642
4677.42 724
4678.07 489
4678.71 515
4679.36 583
4680.00 635
4680.65 624
4681.29 623
4681.94 611
4682.58 600
4683.23 513
4683.87 565
4684.52 562
4685.16 586
4685.81 512
4686.46 580
4687.10 434
4687.75 566
4688.39 575
4689.04 584
4689.68 593
4690.33 573
4690.98 568
4691.62 631
4692.27 673
4692.91 610
4693.56 650
4694.21 629
4694.85 694
4695.50 766
4696.15 792
4696.79 759
4697.44 814
4698.08 827
4698.73 847
4699.38 817
4700.02 866
4700.67 925
4701.32 948
4701.96 936
4702.61 734
4703.26 708
4703.90 688
4704.55 649
4705.20 585
4705.84 603
4706.49 646
4707.14 709
4707.79 689
4708.43 614
4709.08 577
4709.73 604
4710.37 664
4711.02 669
4711.67 714
4712.32 719
4712.96 602
4713.61 583
4714.26 570
4714.91 591
4715.55 527
4716.20 489
4716.85 555
4717.50 499
4718.14 532
4718.79 591
4719.44 669
4720.09 593
4720.74 516
4721.38 480
4722.03 561
4722.68 534
4723.33 513
4723.98 527
4724.62 614
4725.27 621
4725.92 748
4726.57 713
4727.22 630
4727.87 619
4728.52 712
4729.16 590
4729.81 536
4730.46 474
4731.11 534
4731.76 594
4732.41 581
4733.06 585
4733.70 466
4734.35 426
4735.00 465
4735.65 470
4736.30 512
4736.95 450
4737.60 435
4738.25 472
4738.90 565
4739.55 522
4740.20 574
4740.84 501
4741.49 497
4742.14 583
4742.79 495
4743.44 493
4744.09 497
4744.74 590
4745.39 551
4746.04 549
4746.69 629
4747.34 589
4747.99 542
4748.64 492
4749.29 558
4749.94 567
4750.59 596
4751.24 651
4751.89 607
4752.54 642
4753.19 617
4753.84 546
4754.49 473
4755.14 488
4755.79 551
4756.44 506
4757.09 458
4757.74 454
4758.39 572
4759.04 460
4759.70 422
4760.35 443
4761.00 564
4761.65 425
4762.30 500
4762.95 526
4763.60 449
4764.25 509
4764.90 469
4765.55 503
4766.20 496
4766.86 492
4767.51 504
4768.16 486
4768.81 530
4769.46 479
4770.11 510
4770.76 459
4771.41 450
4772.07 489
4772.72 501
4773.37 462
4774.02 476
4774.67 469
4775.32 453
4775.98 434
4776.63 506
4777.28 473
4777.93 473
4778.58 448
4779.24 447
4779.89 419
4780.54 419
4781.19 463
4781.84 440
4782.50 440
4783.15 419
4783.80 402
4784.45 449
4785.10 469
4785.76 506
4786.41 471
4787.06 508
4787.71 461
4788.37 479
4789.02 511
4789.67 493
4790.33 399
4790.98 454
4791.63 512
4792.28 593
4792.94 479
4793.59 479
4794.24 489
4794.90 510
4795.55 551
4796.20 518
4796.86 485
4797.51 479
4798.16 487
4798.81 498
4799.47 489
4800.12 476
4800.78 448
4801.43 501
4802.08 464
4802.74 497
4803.39 491
4804.04 499
4804.70 522
4805.35 503
4806.00 414
4806.66 562
4807.31 604
4807.97 565
4808.62 516
4809.27 516
4809.93 518
4810.58 498
4811.24 597
4811.89 574
4812.54 470
4813.20 560
4813.85 566
4814.51 616
4815.16 518
4815.82 514
4816.47 535
4817.13 584
4817.78 538
4818.44 560
4819.09 599
4819.74 629
4820.40 580
4821.05 501
4821.71 544
4822.36 508
4823.02 632
4823.67 619
4824.33 708
4824.98 571
4825.64 634
4826.29 728
4826.95 785
4827.60 667
4828.26 592
4828.92 636
4829.57 652
4830.23 594
4830.88 575
4831.54 586
4832.19 552
4832.85 631
4833.50 712
4834.16 601
4834.82 700
4835.47 721
4836.13 766
4836.78 615
4837.44 653
4838.10 729
4838.75 668
4839.41 727
4840.06 736
4840.72 803
4841.38 745
4842.03 798
4842.69 722
4843.34 621
4844.00 683
4844.66 708
4845.31 631
4845.97 689
4846.63 703
4847.28 768
4847.94 767
4848.60 727
4849.25 826
4849.91 759
4850.57 764
4851.22 813
4851.88 749
4852.54 723
4853.20 817
4853.85 797
4854.51 864
4855.17 921
4855.82 863
4856.48 872
4857.14 933
4857.80 1022
4858.45 1041
4859.11 1051
4859.77 1099
4860.43 1077
4861.08 1021
4861.74 918
4862.40 849
4863.06 878
4863.71 971
4864.37 845
4865.03 885
4865.69 888
4866.34 942
4867.00 972
4867.66 1013
4868.32 998
4868.98 962
4869.63 953
4870.29 972
4870.95 862
4871.61 845
4872.27 777
4872.93 785
4873.58 819
4874.24 794
4874.90 817
4875.56 867
4876.22 838
4876.88 1019
4877.54 1012
4878.19 990
4878.85 974
4879.51 1012
4880.17 882
4880.83 968
4881.49 984
4882.15 892
4882.81 844
4883.47 795
4884.13 853
4884.78 829
4885.44 794
4886.10 793
4886.76 856
4887.42 818
4888.08 741
4888.74 881
4889.40 922
4890.06 830
4890.72 830
4891.38 766
4892.04 920
4892.70 968
4893.36 956
4894.02 938
4894.68 830
4895.34 883
4896.00 803
4896.66 858
4897.32 858
4897.98 915
4898.64 871
4899.30 797
4899.96 770
4900.62 792
4901.28 842
4901.94 805
4902.60 748
4903.26 812
4903.92 721
4904.58 795
4905.24 700
4905.90 695
4906.56 732
4907.22 706
4907.88 710
4908.54 721
4909.20 672
4909.87 632
4910.53 699
4911.19 587
4911.85 637
4912.51 690
4913.17 665
4913.83 661
4914.49 641
4915.15 561
4915.81 672
4916.48 639
4917.14 701
4917.80 626
4918.46 601
4919.12 636
4919.78 552
4920.44 589
4921.11 511
4921.77 598
4922.43 647
4923.09 664
4923.75 640
4924.41 597
4925.08 625
4925.74 654
4926.40 567
4927.06 550
4927.72 600
4928.39 589
4929.05 619
4929.71 601
4930.37 640
4931.04 641
4931.70 568
4932.36 538
4933.02 531
4933.69 616
4934.35 631
4935.01 702
4935.67 666
4936.34 653
4937.00 618
4937.66 602
4938.32 570
4938.99 635
4939.65 652
4940.31 635
4940.98 618
4941.64 574
4942.30 577
4942.96 607
4943.63 553
4944.29 493
4944.95 538
4945.62 520
4946.28 600
4946.94 608
4947.61 635
4948.27 532
4948.93 523
4949.60 537
4950.26 537
4950.92 469
4951.59 509
4952.25 588
4952.92 538
4953.58 513
4954.24 480
4954.91 489
4955.57 496
4956.24 507
4956.90 568
4957.56 538
4958.23 536
4958.89 581
4959.56 647
4960.22 520
4960.88 582
4961.55 673
4962.21 642
4962.88 631
4963.54 615
4964.21 541
4964.87 629
4965.54 632
4966.20 593
4966.86 624
4967.53 652
4968.19 564
4968.86 626
4969.52 568
4970.19 507
4970.85 523
4971.52 598
4972.18 593
4972.85 624
4973.51 547
4974.18 511
4974.84 502
4975.51 517
4976.17 603
4976.84 500
4977.51 531
4978.17 596
4978.84 571
4979.50 614
4980.17 553
4980.83 516
4981.50 522
4982.16 588
4982.83 600
4983.50 632
4984.16 524
4984.83 485
4985.49 544
4986.16 593
4986.83 521
4987.49 520
4988.16 506
4988.82 516
4989.49 560
4990.16 540
4990.82 490
4991.49 535
4992.16 492
4992.82 434
4993.49 458
4994.16 475
4994.82 510
4995.49 474
4996.15 484
4996.82 411
4997.49 441
4998.16 477
4998.82 429
4999.49 491
5000.16 468
5000.82 435
5001.49 475
5002.16 487
5002.82 469
5003.49 448
5004.16 418
5004.83 391
5005.49 437
5006.16 395
5006.83 427
5007.49 380
5008.16 380
5008.83 439
5009.50 489
5010.16 438
5010.83 445
5011.50 489
5012.17 457
5012.84 449
5013.50 381
5014.17 425
5014.84 405
5015.51 456
5016.17 454
5016.84 464
5017.51 412
5018.18 410
5018.85 421
5019.52 437
5020.18 561
5020.85 540
5021.52 559
5022.19 529
5022.86 503
5023.53 453
5024.19 545
5024.86 407
5025.53 465
5026.20 445
5026.87 495
5027.54 457
5028.21 513
5028.88 471
5029.54 433
5030.21 383
5030.88 424
5031.55 410
5032.22 417
5032.89 430
5033.56 469
5034.23 509
5034.90 386
5035.57 445
5036.24 507
5036.90 480
5037.57 464
5038.24 363
5038.91 382
5039.58 398
5040.25 401
5040.92 387
5041.59 463
5042.26 445
5042.93 452
5043.60 403
5044.27 491
5044.94 512
5045.61 453
5046.28 442
5046.95 405
5047.62 382
5048.29 422
5048.96 423
5049.63 432
5050.30 396
5050.97 461
5051.64 555
5052.31 487
5052.98 496
5053.65 445
5054.32 475
5054.99 545
5055.66 418
5056.34 430
5057.01 478
5057.68 462
5058.35 381
5059.02 432
5059.69 469
5060.36 439
5061.03 425
5061.70 427
5062.37 478
5063.04 475
5063.72 461
5064.39 456
5065.06 407
5065.73 412
5066.40 450
5067.07 473
5067.74 457
5068.42 464
5069.09 454
5069.76 411
5070.43 415
5071.10 418
5071.77 398
5072.44 422
5073.12 484
5073.79 445
5074.46 433
5075.13 509
5075.80 485
5076.48 478
5077.15 657
5077.82 644
5078.49 736
5079.16 747
5079.84 585
5080.51 599
5081.18 595
5081.85 540
5082.53 638
5083.20 502
5083.87 436
5084.54 541
5085.22 572
5085.89 531
5086.56 522
5087.23 499
5087.91 490
5088.58 520
5089.25 581
5089.93 626
5090.60 615
5091.27 517
5091.94 494
5092.62 528
5093.29 565
5093.96 499
5094.64 535
5095.31 550
5095.98 471
5096.66 496
5097.33 552
5098.00 538
5098.68 502
5099.35 484
5100.02 561
5100.70 565
5101.37 539
5102.04 537
5102.72 483
5103.39 445
5104.07 520
5104.74 558
5105.41 585
5106.09 516
5106.76 561
5107.44 500
5108.11 438
5108.78 517
5109.46 507
5110.13 588
5110.81 573
5111.48 602
5112.16 524
5112.83 466
5113.50 496
5114.18 504
5114.85 563
5115.53 645
5116.20 685
5116.88 596
5117.55 588
5118.23 744
5118.90 755
5119.58 692
5120.25 688
5120.93 743
5121.60 778
5122.28 719
5122.95 660
5123.63 617
5124.30 553
5124.98 491
5125.65 530
5126.33 570
5127.00 531
5127.68 546
5128.35 523
5129.03 543
5129.70 514
5130.38 541
5131.06 598
5131.73 500
5132.41 585
5133.08 568
5133.76 529
5134.43 608
5135.11 572
5135.79 496
5136.46 462
5137.14 468
5137.81 503
5138.49 542
5139.17 525
5139.84 504
5140.52 417
5141.20 458
5141.87 457
5142.55 510
5143.22 452
5143.90 436
5144.58 426
5145.25 460
5145.93 442
5146.61 391
5147.28 453
5147.96 447
5148.64 504
5149.31 488
5149.99 579
5150.67 431
5151.34 426
5152.02 473
5152.70 445
5153.38 463
5154.05 415
5154.73 452
5155.41 400
5156.08 452
5156.76 391
5157.44 456
5158.12 426
5158.79 419
5159.47 376
5160.15 340
5160.83 398
5161.50 429
5162.18 539
5162.86 442
5163.54 387
5164.22 412
5164.89 424
5165.57 492
5166.25 537
5166.93 444
5167.61 413
5168.28 495
5168.96 497
5169.64 424
5170.32 498
5171.00 484
5171.67 457
5172.35 470
5173.03 444
5173.71 449
5174.39 420
5175.07 454
5175.74 447
5176.42 442
5177.10 462
5177.78 501
5178.46 457
5179.14 404
5179.82 381
5180.50 371
5181.17 467
5181.85 468
5182.53 536
5183.21 412
5183.89 415
5184.57 417
5185.25 365
5185.93 411
5186.61 424
5187.29 380
5187.97 388
5188.65 456
5189.33 449
5190.00 409
5190.68 377
5191.36 418
5192.04 422
5192.72 384
5193.40 395
5194.08 421
5194.76 448
5195.44 442
5196.12 477
5196.80 422
5197.48 396
5198.16 438
5198.84 395
5199.52 397
5200.20 463
5200.88 520
5201.56 488
5202.24 511
5202.92 478
5203.60 457
5204.28 443
5204.96 466
5205.65 515
5206.33 556
5207.01 444
5207.69 469
5208.37 535
5209.05 529
5209.73 506
5210.41 559
5211.09 591
5211.77 602
5212.45 576
5213.13 592
5213.82 553
5214.50 637
5215.18 536
5215.86 536
5216.54 524
5217.22 526
5217.90 568
5218.58 602
5219.27 653
5219.95 567
5220.63 594
5221.31 577
5221.99 668
5222.67 588
5223.35 562
5224.04 689
5224.72 731
5225.40 526
5226.08 524
5226.76 608
5227.45 618
5228.13 541
5228.81 430
5229.49 475
5230.17 554
5230.86 566
5231.54 559
5232.22 504
5232.90 469
5233.58 563
5234.27 584
5234.95 509
5235.63 533
5236.31 557
5237.00 518
5237.68 438
5238.36 481
5239.05 594
5239.73 545
5240.41 610
5241.09 647
5241.78 533
5242.46 450
5243.14 478
5243.83 563
5244.51 472
5245.19 502
5245.87 491
5246.56 517
5247.24 553
5247.92 512
5248.61 550
5249.29 686
5249.97 767
5250.66 669
5251.34 655
5252.03 713
5252.71 664
5253.39 743
5254.08 586
5254.76 592
5255.44 638
5256.13 613
5256.81 622
5257.50 548
5258.18 599
5258.86 598
5259.55 708
5260.23 609
5260.92 638
5261.60 731
5262.28 650
5262.97 633
5263.65 561
5264.34 480
5265.02 515
5265.71 564
5266.39 632
5267.07 646
5267.76 564
5268.44 554
5269.13 603
5269.81 614
5270.50 638
5271.18 606
5271.87 614
5272.55 548
5273.24 569
5273.92 491
5274.61 500
5275.29 518
5275.98 555
5276.66 536
5277.35 623
5278.03 538
5278.72 607
5279.40 591
5280.09 604
5280.77 627
5281.46 520
5282.15 574
5282.83 658
5283.52 624
5284.20 635
5284.89 640
5285.57 521
5286.26 534
5286.95 461
5287.63 508
5288.32 495
5289.00 470
5289.69 480
5290.38 519
5291.06 518
5291.75 525
5292.43 571
5293.12 562
5293.81 531
5294.49 544
5295.18 514
5295.87 486
5296.55 601
5297.24 533
5297.92 601
5298.61 606
5299.30 614
5299.98 527
5300.67 551
5301.36 517
5302.04 553
5302.73 647
5303.42 550
5304.11 602
5304.79 692
5305.48 638
5306.17 582
5306.85 616
5307.54 632
5308.23 624
5308.92 601
5309.60 610
5310.29 569
5310.98 578
5311.66 599
5312.35 625
5313.04 621
5313.73 558
5314.41 637
5315.10 662
5315.79 632
5316.48 646
5317.17 670
5317.85 746
5318.54 779
5319.23 785
5319.92 797
5320.61 667
5321.29 727
5321.98 737
5322.67 756
5323.36 622
5324.05 645
5324.73 605
5325.42 571
5326.11 521
5326.80 447
5327.49 514
5328.18 559
5328.87 571
5329.55 516
5330.24 511
5330.93 521
5331.62 454
5332.31 530
5333.00 504
5333.69 605
5334.38 585
5335.06 595
5335.75 499
5336.44 576
5337.13 607
5337.82 531
5338.51 477
5339.20 493
5339.89 578
5340.58 606
5341.27 562
5341.96 528
5342.65 530
5343.33 601
5344.02 598
5344.71 594
5345.40 612
5346.09 569
5346.78 552
5347.47 568
5348.16 525
5348.85 639
5349.54 623
5350.23 615
5350.92 686
5351.61 781
5352.30 685
5352.99 682
5353.68 597
5354.37 628
5355.06 593
5355.75 630
5356.44 570
5357.13 505
5357.82 517
5358.51 521
5359.21 560
5359.90 512
5360.59 477
5361.28 453
5361.97 485
5362.66 460
5363.35 490
5364.04 490
5364.73 501
5365.42 401
5366.11 486
5366.80 522
5367.49 496
5368.19 435
5368.88 454
5369.57 433
5370.26 411
5370.95 458
5371.64 525
5372.33 521
5373.02 540
5373.72 472
5374.41 469
5375.10 439
5375.79 462
5376.48 427
5377.17 395
5377.87 512
5378.56 478
5379.25 440
5379.94 421
5380.63 473
5381.33 411
5382.02 364
5382.71 410
5383.40 448
5384.09 434
5384.79 453
5385.48 410
5386.17 407
5386.86 486
5387.55 462
5388.25 445
5388.94 381
5389.63 420
5390.32 442
5391.02 491
5391.71 430
5392.40 421
5393.09 452
5393.79 464
5394.48 456
5395.17 387
5395.87 414
5396.56 476
5397.25 449
5397.95 448
5398.64 400
5399.33 396
5400.02 450
5400.72 434
5401.41 371
5402.10 372
5402.80 443
5403.49 484
5404.18 434
5404.88 420
5405.57 439
5406.26 386
5406.96 439
5407.65 440
5408.35 420
5409.04 408
5409.73 534
5410.43 428
5411.12 482
5411.81 494
5412.51 371
5413.20 450
5413.90 414
5414.59 476
5415.28 465
5415.98 486
5416.67 450
5417.37 449
5418.06 453
5418.76 504
5419.45 514
5420.14 438
5420.84 421
5421.53 464
5422.23 440
5422.92 447
5423.62 463
5424.31 410
5425.01 499
5425.70 494
5426.40 411
5427.09 489
5427.79 390
5428.48 527
5429.18 506
5429.87 505
5430.57 443
5431.26 538
5431.96 510
5432.65 514
5433.35 559
5434.04 603
5434.74 629
5435.43 608
5436.13 557
5436.82 587
5437.52 587
5438.22 561
5438.91 590
5439.61 531
5440.30 455
5441.00 573
5441.69 557
5442.39 492
5443.09 584
5443.78 519
5444.48 598
5445.17 717
5445.87 680
5446.57 657
5447.26 595
5447.96 646
5448.66 652
5449.35 662
5450.05 624
5450.74 647
5451.44 634
5452.14 614
5452.83 562
5453.53 611
5454.23 556
5454.92 571
5455.62 588
5456.32 587
5457.01 582
5457.71 625
5458.41 548
5459.10 612
5459.80 579
5460.50 560
5461.20 589
5461.89 689
5462.59 646
5463.29 623
5463.98 627
5464.68 704
5465.38 726
5466.08 694
5466.77 628
5467.47 701
5468.17 715
5468.87 812
5469.56 763
5470.26 724
5470.96 683
5471.66 647
5472.35 670
5473.05 677
5473.75 778
5474.45 768
5475.15 902
5475.84 877
5476.54 1058
5477.24 1061
5477.94 1226
5478.64 1275
5479.34 1366
5480.03 1487
5480.73 1381
5481.43 1578
5482.13 1483
5482.83 1534
5483.53 1508
5484.22 1403
5484.92 1210
5485.62 1100
5486.32 1194
5487.02 1132
5487.72 1082
5488.42 1024
5489.11 1087
5489.81 1028
5490.51 1078
5491.21 1023
5491.91 1104
5492.61 1174
5493.31 1097
5494.01 1088
5494.71 1190
5495.41 1373
5496.11 1532
5496.81 1587
5497.50 1605
5498.20 1864
5498.90 2226
5499.60 2445
5500.30 2625
5501.00 2664
5501.70 2705
5502.40 2660
5503.10 2546
5503.80 2602
5504.50 2162
5505.20 1736
5505.90 1455
5506.60 1364
5507.30 1259
5508.00 1086
5508.70 1151
5509.40 1192
5510.10 1137
5510.80 1038
5511.50 937
5512.20 1030
5512.90 1090
5513.60 1021
5514.30 999
5515.00 1027
5515.70 1069
5516.40 1020
5517.11 1034
5517.81 962
5518.51 1023
5519.21 961
5519.91 958
5520.61 881
5521.31 745
5522.01 636
5522.71 823
5523.41 789
5524.11 855
5524.82 845
5525.52 690
5526.22 596
5526.92 651
5527.62 594
5528.32 580
5529.02 627
5529.72 676
5530.43 650
5531.13 594
5531.83 581
5532.53 670
5533.23 647
5533.93 646
5534.64 715
5535.34 685
5536.04 648
5536.74 591
5537.44 593
5538.15 657
5538.85 609
5539.55 681
5540.25 557
5540.95 584
5541.66 575
5542.36 570
5543.06 583
5543.76 589
5544.47 613
5545.17 568
5545.87 547
5546.57 596
5547.28 524
5547.98 575
5548.68 510
5549.38 543
5550.09 570
5550.79 513
5551.49 540
5552.19 609
5552.90 502
5553.60 526
5554.30 507
5555.01 557
5555.71 535
5556.41 552
5557.12 568
5557.82 567
5558.52 569
5559.23 481
5559.93 513
5560.63 526
5561.34 548
5562.04 546
5562.74 529
5563.45 605
5564.15 634
5564.85 573
5565.56 563
5566.26 590
5566.96 540
5567.67 564
5568.37 576
5569.08 536
5569.78 583
5570.48 585
5571.19 579
5571.89 627
5572.60 571
5573.30 587
5574.01 522
5574.71 555
5575.41 547
5576.12 587
5576.82 619
5577.53 558
5578.23 503
5578.94 553
5579.64 552
5580.35 543
5581.05 530
5581.76 519
5582.46 521
5583.16 570
5583.87 612
5584.57 544
5585.28 534
5585.98 542
5586.69 621
5587.39 606
5588.10 514
5588.81 533
5589.51 520
5590.22 461
5590.92 498
5591.63 490
5592.33 497
5593.04 473
5593.74 492
5594.45 490
5595.15 480
5595.86 569
5596.57 533
5597.27 487
5597.98 450
5598.68 514
5599.39 488
5600.09 545
5600.80 504
5601.51 444
5602.21 562
5602.92 594
5603.62 498
5604.33 429
5605.04 470
5605.74 540
5606.45 542
5607.16 452
5607.86 492
5608.57 437
5609.27 439
5609.98 452
5610.69 460
5611.39 458
5612.10 491
5612.81 445
5613.51 495
5614.22 460
5614.93 501
5615.64 490
5616.34 445
5617.05 526
5617.76 484
5618.46 467
5619.17 426
5619.88 442
5620.58 489
5621.29 601
5622.00 557
5622.71 512
5623.41 477
5624.12 486
5624.83 535
5625.54 430
5626.24 556
5626.95 606
5627.66 544
5628.37 531
5629.07 510
5629.78 518
5630.49 515
5631.20 598
5631.91 507
5632.61 526
5633.32 455
5634.03 558
5634.74 520
5635.45 578
5636.15 510
5636.86 560
5637.57 471
5638.28 497
5638.99 590
5639.70 664
5640.40 544
5641.11 611
5641.82 624
5642.53 540
5643.24 575
5643.95 564
5644.66 496
5645.36 590
5646.07 549
5646.78 532
5647.49 432
5648.20 502
5648.91 553
5649.62 492
5650.33 541
5651.04 485
5651.75 490
5652.45 496
5653.16 595
5653.87 563
5654.58 577
5655.29 644
5656.00 609
5656.71 555
5657.42 596
5658.13 615
5658.84 626
5659.55 614
5660.26 589
5660.97 593
5661.68 614
5662.39 506
5663.10 549
5663.81 564
5664.52 638
5665.23 538
5665.94 546
5666.65 500
5667.36 579
5668.07 585
5668.78 558
5669.49 536
5670.20 535
5670.91 537
5671.62 533
5672.33 503
5673.04 460
5673.75 474
5674.46 504
5675.17 527
5675.88 484
5676.59 473
5677.31 479
5678.02 544
5678.73 475
5679.44 525
5680.15 549
5680.86 554
5681.57 490
5682.28 473
5682.99 401
5683.70 471
5684.42 470
5685.13 494
5685.84 558
5686.55 431
5687.26 464
5687.97 532
5688.68 470
5689.39 430
5690.11 369
5690.82 440
5691.53 417
5692.24 450
5692.95 516
5693.67 374
5694.38 436
5695.09 421
5695.80 405
5696.51 396
5697.22 420
5697.94 485
5698.65 459
5699.36 433
5700.07 412
5700.79 499
5701.50 518
5702.21 426
5702.92 397
5703.63 388
5704.35 471
5705.06 410
5705.77 367
5706.48 401
5707.20 351
5707.91 403
5708.62 506
5709.34 491
5710.05 425
5710.76 478
5711.47 449
5712.19 434
5712.90 393
5713.61 398
5714.33 360
5715.04 430
5715.75 459
5716.47 398
5717.18 403
5717.89 409
5718.61 353
5719.32 392
5720.03 388
5720.75 344
5721.46 476
5722.17 440
5722.89 539
5723.60 447
5724.31 547
5725.03 514
5725.74 508
5726.46 458
5727.17 462
5727.88 484
5728.60 515
5729.31 554
5730.03 605
5730.74 522
5731.45 493
5732.17 460
5732.88 520
5733.60 440
5734.31 450
5735.03 422
5735.74 471
5736.45 410
5737.17 421
5737.88 484
5738.60 443
5739.31 450
5740.03 458
5740.74 360
5741.46 353
5742.17 398
5742.89 375
5743.60 369
5744.32 368
5745.03 504
5745.75 458
5746.46 433
5747.18 399
5747.89 382
5748.61 419
5749.32 412
5750.04 439
5750.75 473
5751.47 472
5752.18 488
5752.90 437
5753.62 477
5754.33 474
5755.05 480
5755.76 475
5756.48 461
5757.19 420
5757.91 399
5758.63 402
5759.34 468
5760.06 451
5760.77 421
5761.49 387
5762.21 453
5762.92 431
5763.64 419
5764.35 383
5765.07 431
5765.79 367
5766.50 391
5767.22 371
5767.94 341
5768.65 364
5769.37 439
5770.08 405
5770.80 435
5771.52 413
5772.23 424
5772.95 402
5773.67 478
5774.39 401
5775.10 398
5775.82 389
5776.54 395
5777.25 428
5777.97 385
5778.69 404
5779.40 417
5780.12 437
5780.84 442
5781.56 404
5782.27 445
5782.99 434
5783.71 364
5784.43 387
5785.14 388
5785.86 385
5786.58 396
5787.30 425
5788.01 442
5788.73 476
5789.45 363
5790.17 344
5790.88 385
5791.60 437
5792.32 520
5793.04 487
5793.76 445
5794.47 474
5795.19 466
5795.91 478
5796.63 528
5797.35 571
5798.07 592
5798.78 641
5799.50 687
5800.22 682
5800.94 688
5801.66 691
5802.38 827
5803.10 694
5803.81 632
5804.53 586
5805.25 628
5805.97 563
5806.69 424
5807.41 521
5808.13 497
5808.85 448
5809.56 445
5810.28 492
5811.00 502
5811.72 459
5812.44 511
5813.16 483
5813.88 570
5814.60 500
5815.32 504
5816.04 538
5816.76 490
5817.48 493
5818.20 507
5818.92 485
5819.64 450
5820.36 445
5821.08 445
5821.80 446
5822.51 373
5823.23 438
5823.95 467
5824.67 441
5825.39 456
5826.11 435
5826.83 416
5827.55 388
5828.28 376
5829.00 425
5829.72 387
5830.44 329
5831.16 379
5831.88 413
5832.60 359
5833.32 418
5834.04 434
5834.76 456
5835.48 418
5836.20 423
5836.92 395
5837.64 423
5838.36 466
5839.08 408
5839.80 474
5840.53 464
5841.25 385
5841.97 355
5842.69 395
5843.41 367
5844.13 364
5844.85 332
5845.57 397
5846.29 353
5847.02 399
5847.74 429
5848.46 381
5849.18 412
5849.90 413
5850.62 526
5851.34 413
5852.07 450
5852.79 411
5853.51 466
5854.23 431
5854.95 415
5855.68 457
5856.40 401
5857.12 414
5857.84 410
5858.56 357
5859.29 447
5860.01 401
5860.73 427
5861.45 405
5862.17 412
5862.90 409
5863.62 415
5864.34 449
5865.06 392
5865.79 376
5866.51 389
5867.23 393
5867.95 400
5868.68 371
5869.40 388
5870.12 441
5870.84 446
5871.57 391
5872.29 475
5873.01 460
5873.74 425
5874.46 474
5875.18 400
5875.91 418
5876.63 402
5877.35 441
5878.08 439
5878.80 469
5879.52 543
5880.25 478
5880.97 421
5881.69 414
5882.42 417
5883.14 438
5883.86 388
5884.59 439
5885.31 441
5886.03 466
5886.76 428
5887.48 460
5888.21 426
5888.93 463
5889.65 425
5890.38 378
5891.10 385
5891.83 416
5892.55 437
5893.27 459
5894.00 426
5894.72 361
5895.45 395
5896.17 465
5896.90 522
5897.62 417
5898.35 435
5899.07 454
5899.79 444
5900.52 543
5901.24 463
5901.97 451
5902.69 430
5903.42 467
5904.14 470
5904.87 469
5905.59 470
5906.32 543
5907.04 505
5907.77 464
5908.49 515
5909.22 458
5909.94 454
5910.67 481
5911.39 470
5912.12 550
5912.84 590
5913.57 503
5914.30 481
5915.02 485
5915.75 493
5916.47 521
5917.20 570
5917.92 517
5918.65 584
5919.38 555
5920.10 579
5920.83 550
5921.55 502
5922.28 575
5923.01 528
5923.73 523
5924.46 535
5925.18 533
5925.91 664
5926.64 645
5927.36 583
5928.09 542
5928.81 547
5929.54 519
5930.27 587
5930.99 555
5931.72 562
5932.45 665
5933.17 699
5933.90 651
5934.63 650
5935.35 630
5936.08 716
5936.81 682
5937.53 738
5938.26 743
5938.99 681
5939.72 750
5940.44 716
5941.17 713
5941.90 677
5942.62 672
5943.35 715
5944.08 697
5944.81 715
5945.53 718
5946.26 849
5946.99 883
5947.72 808
5948.44 772
5949.17 845
5949.90 931
5950.63 964
5951.35 1103
5952.08 1050
5952.81 1114
5953.54 1171
5954.27 1130
5954.99 1038
5955.72 1056
5956.45 1035
5957.18 1096
5957.91 1012
5958.64 1005
5959.36 1053
5960.09 1132
5960.82 1069
5961.55 1149
5962.28 1208
5963.01 1171
5963.73 1362
5964.46 1366
5965.19 1482
5965.92 1456
5966.65 1481
5967.38 1794
5968.11 1805
5968.83 1721
5969.56 1740
5970.29 1616
5971.02 1595
5971.75 1458
5972.48 1411
5973.21 1456
5973.94 1309
5974.67 1403
5975.40 1369
5976.13 1409
5976.86 1386
5977.58 1269
5978.31 1319
5979.04 1458
5979.77 1559
5980.50 1540
5981.23 1586
5981.96 1609
5982.69 1589
5983.42 1613
5984.15 1568
5984.88 1583
5985.61 1611
5986.34 1664
5987.07 1670
5987.80 1541
5988.53 1659
5989.26 1632
5989.99 1480
5990.72 1595
5991.45 1612
5992.18 1670
5992.91 1714
5993.64 1698
5994.37 1599
5995.10 1650
5995.83 1718
5996.56 1609
5997.29 1674
5998.03 1763
5998.76 1860
5999.49 1802
6000.22 1645
6000.95 1691
6001.68 1662
6002.41 1589
6003.14 1555
6003.87 1689
6004.60 1793
6005.33 1642
6006.07 1703
6006.80 1961
6007.53 2231
6008.26 2556
6008.99 3026
6009.72 3223
6010.45 3455
6011.18 3933
6011.92 4501
6012.65 4851
6013.38 4921
6014.11 5031
6014.84 5013
6015.57 4970
6016.31 4598
6017.04 4319
6017.77 3822
6018.50 3305
6019.23 2726
6019.96 2544
6020.70 2283
6021.43 1924
6022.16 1745
6022.89 1557
6023.63 1483
6024.36 1526
6025.09 1406
6025.82 1348
6026.55 1364
6027.29 1373
6028.02 1318
6028.75 1233
6029.48 1243
6030.22 1225
6030.95 1132
6031.68 1131
6032.42 1194
6033.15 1225
6033.88 1083
6034.61 1181
6035.35 1269
6036.08 1159
6036.81 1156
6037.55 1321
6038.28 1267
6039.01 1142
6039.74 1140
6040.48 1129
6041.21 1113
6041.94 1270
6042.68 1264
6043.41 1315
6044.14 1205
6044.88 1162
6045.61 1392
6046.35 1403
6047.08 1257
6047.81 1368
6048.55 1471
6049.28 1493
6050.01 1638
6050.75 1703
6051.48 1667
6052.22 1721
6052.95 1684
6053.68 1746
6054.42 1779
6055.15 1714
6055.89 1574
6056.62 1573
6057.35 1464
6058.09 1479
6058.82 1343
6059.56 1275
6060.29 1264
6061.03 1234
6061.76 1295
6062.50 1277
6063.23 1327
6063.96 1224
6064.70 1156
6065.43 1123
6066.17 1201
6066.90 1189
6067.64 1238
6068.37 1242
6069.11 1142
6069.84 1086
6070.58 1202
6071.31 1169
6072.05 1084
6072.78 1077
6073.52 1077
6074.25 1048
6074.99 1047
6075.72 969
6076.46 964
6077.20 976
6077.93 982
6078.67 996
6079.40 1008
6080.14 1003
6080.87 1020
6081.61 958
6082.35 920
6083.08 1010
6083.82 995
6084.55 959
6085.29 939
6086.02 930
6086.76 858
6087.50 945
6088.23 988
6088.97 875
6089.71 925
6090.44 1017
6091.18 1016
6091.91 994
6092.65 991
6093.39 1066
6094.12 929
6094.86 872
6095.60 912
6096.33 895
6097.07 860
6097.81 862
6098.54 913
6099.28 880
6100.02 872
6100.75 967
6101.49 977
6102.23 871
6102.96 884
6103.70 897
6104.44 976
6105.18 1023
6105.91 928
6106.65 864
6107.39 819
6108.12 955
6108.86 1032
6109.60 925
6110.34 991
6111.07 907
6111.81 911
6112.55 938
6113.29 876
6114.03 1008
6114.76 1019
6115.50 1004
6116.24 950
6116.98 984
6117.71 1019
6118.45 1051
6119.19 919
6119.93 977
6120.67 951
6121.40 948
6122.14 980
6122.88 987
6123.62 1032
6124.36 1086
6125.10 1010
6125.83 934
6126.57 969
6127.31 1036
6128.05 979
6128.79 994
6129.53 1007
6130.27 1137
6131.00 1119
6131.74 1055
6132.48 1030
6133.22 1051
6133.96 1009
6134.70 1105
6135.44 1115
6136.18 1114
6136.92 1083
6137.65 1221
6138.39 1136
6139.13 1127
6139.87 1137
6140.61 1131
6141.35 1165
6142.09 1229
6142.83 1176
6143.57 1235
6144.31 1182
6145.05 1125
6145.79 1042
6146.53 1119
6147.27 1029
6148.01 1039
6148.75 1047
6149.49 1086
6150.23 1052
6150.97 1131
6151.71 1193
6152.45 1206
6153.19 1223
6153.93 1244
6154.67 1151
6155.41 1256
6156.15 1244
6156.89 1192
6157.63 1161
6158.37 1162
6159.11 1130
6159.85 1240
6160.59 1317
6161.33 1407
6162.07 1396
6162.81 1413
6163.55 1458
6164.29 1514
6165.03 1630
6165.77 1777
6166.51 1722
6167.26 1795
6168.00 1903
6168.74 1874
6169.48 1998
6170.22 1956
6170.96 1959
6171.70 1900
6172.44 1784
6173.18 1786
6173.93 1790
6174.67 1791
6175.41 1692
6176.15 1659
6176.89 1712
6177.63 1629
6178.37 1707
6179.12 1722
6179.86 1672
6180.60 1750
6181.34 1726
6182.08 1828
6182.82 1928
6183.57 1796
6184.31 1863
6185.05 1825
6185.79 1813
6186.53 1801
6187.28 1838
6188.02 1900
6188.76 2066
6189.50 2056
6190.25 2152
6190.99 2256
6191.73 2202
6192.47 2227
6193.21 2338
6193.96 2468
6194.70 2414
6195.44 2488
6196.19 2595
6196.93 2582
6197.67 2492
6198.41 2503
6199.16 2655
6199.90 2410
6200.64 2350
6201.38 2578
6202.13 2773
6202.87 3195
6203.61 3713
6204.36 4504
6205.10 5358
6205.84 6561
6206.59 7932
6207.33 9535
6208.07 11056
6208.82 11964
6209.56 13064
6210.30 13264
6211.05 12916
6211.79 12218
6212.53 11429
6213.28 9983
6214.02 8301
6214.77 6949
6215.51 5678
6216.25 4524
6217.00 3900
6217.74 3356
6218.48 2841
6219.23 2662
6219.97 2631
6220.72 2444
6221.46 2390
6222.21 2532
6222.95 2463
6223.69 2523
6224.44 2518
6225.18 2591
6225.93 2525
6226.67 2491
6227.42 2323
6228.16 2177
6228.91 1994
6229.65 1859
6230.39 1785
6231.14 1633
6231.88 1458
6232.63 1485
6233.37 1440
6234.12 1403
6234.86 1263
6235.61 1427
6236.35 1478
6237.10 1474
6237.84 1422
6238.59 1470
6239.33 1441
6240.08 1429
6240.82 1406
6241.57 1433
6242.32 1583
6243.06 1672
6243.81 1776
6244.55 1792
6245.30 1877
6246.04 2144
6246.79 2099
6247.53 2268
6248.28 2536
6249.03 2543
6249.77 2494
6250.52 2378
6251.26 2181
6252.01 2211
6252.76 1984
6253.50 1756
6254.25 1658
6254.99 1565
6255.74 1561
6256.49 1538
6257.23 1580
6257.98 1602
6258.73 1551
6259.47 1531
6260.22 1501
6260.97 1500
6261.71 1523
6262.46 1523
6263.21 1411
6263.95 1446
6264.70 1426
6265.45 1520
6266.19 1550
6266.94 1530
6267.69 1484
6268.43 1414
6269.18 1521
6269.93 1486
6270.67 1448
6271.42 1382
6272.17 1351
6272.92 1345
6273.66 1436
6274.41 1286
6275.16 1341
6275.91 1393
6276.65 1317
6277.40 1298
6278.15 1333
6278.90 1363
6279.64 1336
6280.39 1373
6281.14 1317
6281.89 1274
6282.63 1232
6283.38 1112
6284.13 1181
6284.88 1296
6285.63 1183
6286.37 1209
6287.12 1266
6287.87 1395
6288.62 1207
6289.37 1151
6290.11 1183
6290.86 1217
6291.61 1224
6292.36 1165
6293.11 1096
6293.86 1107
6294.60 1144
6295.35 1140
6296.10 1132
6296.85 1175
6297.60 1122
6298.35 1105
6299.10 1046
6299.85 998
6300.59 975
6301.34 947
6302.09 957
6302.84 1068
6303.59 1101
6304.34 961
6305.09 1014
6305.84 1006
6306.59 1034
6307.34 1095
6308.09 1010
6308.84 1020
6309.58 1145
6310.33 1082
6311.08 1084
6311.83 1101
6312.58 1155
6313.33 1199
6314.08 1082
6314.83 1185
6315.58 1072
6316.33 1089
6317.08 1174
6317.83 1111
6318.58 1082
6319.33 1095
6320.08 1001
6320.83 935
6321.58 1064
6322.33 1001
6323.08 916
6323.83 898
6324.58 869
6325.33 896
6326.08 796
6326.83 909
6327.58 966
6328.33 953
6329.09 855
6329.84 1024
6330.59 911
6331.34 834
6332.09 911
6332.84 892
6333.59 832
6334.34 781
6335.09 841
6335.84 822
6336.59 798
6337.34 756
6338.10 819
6338.85 919
6339.60 860
6340.35 847
6341.10 845
6341.85 763
6342.60 833
6343.36 912
6344.11 949
6344.86 880
6345.61 848
6346.36 958
6347.11 934
6347.86 902
6348.62 923
6349.37 1016
6350.12 916
6350.87 972
6351.62 1037
6352.38 1088
6353.13 1108
6353.88 1098
6354.63 1090
6355.38 1192
6356.14 1098
6356.89 1074
6357.64 952
6358.39 976
6359.15 977
6359.90 973
6360.65 935
6361.40 965
6362.16 934
6362.91 1007
6363.66 895
6364.41 856
6365.17 891
6365.92 853
6366.67 875
6367.42 990
6368.18 928
6368.93 1028
6369.68 924
6370.44 938
6371.19 989
6371.94 986
6372.70 985
6373.45 1041
6374.20 925
6374.96 903
6375.71 932
6376.46 911
6377.22 847
6377.97 826
6378.72 867
6379.48 887
6380.23 865
6380.98 911
6381.74 928
6382.49 823
6383.24 798
6384.00 873
6384.75 772
6385.51 791
6386.26 819
6387.01 804
6387.77 715
6388.52 811
6389.28 783
6390.03 812
6390.79 763
6391.54 795
6392.29 787
6393.05 768
6393.80 821
6394.56 787
6395.31 828
6396.07 798
6396.82 694
6397.58 793
6398.33 767
6399.08 728
6399.84 731
6400.59 739
6401.35 719
6402.10 716
6402.86 716
6403.61 745
6404.37 693
6405.12 780
6405.88 763
6406.63 708
6407.39 753
6408.15 825
6408.90 831
6409.66 777
6410.41 791
6411.17 768
6411.92 772
6412.68 822
6413.43 715
6414.19 701
6414.94 691
6415.70 754
6416.46 681
6417.21 751
6417.97 807
6418.72 731
6419.48 758
6420.24 773
6420.99 733
6421.75 695
6422.50 798
6423.26 770
6424.02 776
6424.77 673
6425.53 712
6426.28 748
6427.04 760
6427.80 699
6428.55 639
6429.31 733
6430.07 738
6430.82 757
6431.58 683
6432.34 664
6433.09 729
6433.85 745
6434.61 688
6435.36 727
6436.12 775
6436.88 708
6437.64 706
6438.39 789
6439.15 751
6439.91 783
6440.66 808
6441.42 808
6442.18 784
6442.94 724
6443.69 774
6444.45 690
6445.21 673
6445.97 771
6446.72 761
6447.48 730
6448.24 749
6449.00 683
6449.75 638
6450.51 704
6451.27 781
6452.03 699
6452.79 676
6453.54 662
6454.30 688
6455.06 788
6455.82 758
6456.58 757
6457.33 756
6458.09 792
6458.85 784
6459.61 733
6460.37 751
6461.12 827
6461.88 794
6462.64 844
6463.40 805
6464.16 800
6464.92 869
6465.68 842
6466.44 757
6467.19 809
6467.95 839
6468.71 827
6469.47 815
6470.23 823
6470.99 884
6471.75 813
6472.51 861
6473.27 987
6474.02 995
6474.78 899
6475.54 1006
6476.30 929
6477.06 942
6477.82 977
6478.58 904
6479.34 941
6480.10 902
6480.86 937
6481.62 853
6482.38 954
6483.14 1009
6483.90 1005
6484.66 959
6485.42 974
6486.18 1052
6486.94 1082
6487.70 1052
6488.46 1174
6489.22 1209
6489.98 1264
6490.74 1251
6491.50 1160
6492.26 1224
6493.02 1161
6493.78 1458
6494.54 1536
6495.30 1371
6496.06 1450
6496.82 1470
6497.58 1434
6498.34 1414
6499.10 1453
6499.86 1509
6500.62 1493
6501.38 1479
6502.14 1461
6502.91 1482
6503.67 1427
6504.43 1483
6505.19 1546
6505.95 1513
6506.71 1621
6507.47 1698
6508.23 1750
6508.99 1730
6509.76 1708
6510.52 1736
6511.28 1831
6512.04 1763
6512.80 1771
6513.56 1778
6514.32 1727
6515.09 1687
6515.85 1913
6516.61 1860
6517.37 1800
6518.13 1975
6518.89 1990
6519.66 1895
6520.42 2068
6521.18 2255
6521.94 2449
6522.70 2425
6523.47 2533
6524.23 2859
6524.99 3149
6525.75 3407
6526.51 3334
6527.28 3497
6528.04 3631
6528.80 4021
6529.56 3897
6530.33 3776
6531.09 4133
6531.85 4336
6532.61 4690
6533.38 5123
6534.14 5766
6534.90 6551
6535.66 7271
6536.43 7927
6537.19 8116
6537.95 8026
6538.72 7773
6539.48 7248
6540.24 6122
6541.01 5137
6541.77 4370
6542.53 3766
6543.29 2987
6544.06 2616
6544.82 2298
6545.58 2016
6546.35 1830
6547.11 1731
6547.87 1724
6548.64 1537
6549.40 1587
6550.17 1608
6550.93 1545
6551.69 1467
6552.46 1604
6553.22 1518
6553.98 1547
6554.75 1508
6555.51 1392
6556.28 1374
6557.04 1396
6557.80 1486
6558.57 1483
6559.33 1483
6560.10 1508
6560.86 1526
6561.63 1575
6562.39 1596
6563.15 1617
6563.92 1557
6564.68 1614
6565.45 1622
6566.21 1692
6566.98 1745
6567.74 1737
6568.51 1659
6569.27 1712
6570.04 1681
6570.80 1777
6571.57 1696
6572.33 1840
6573.09 1879
6573.86 1857
6574.63 1949
6575.39 2044
6576.16 2098
6576.92 2048
6577.69 2195
6578.45 2095
6579.22 2114
6579.98 2046
6580.75 2021
6581.51 1943
6582.28 1942
6583.04 1914
6583.81 1810
6584.57 1833
6585.34 1869
6586.11 1807
6586.87 1751
6587.64 1772
6588.40 1780
6589.17 2006
6589.94 2106
6590.70 2252
6591.47 2506
6592.23 2675
6593.00 2747
6593.77 3142
6594.53 3261
6595.30 3192
6596.06 3010
6596.83 2958
6597.60 2723
6598.36 2512
6599.13 2249
6599.90 2264
6600.66 2020
6601.43 1846
6602.20 1726
6602.96 1696
6603.73 1602
6604.50 1629
6605.26 1613
6606.03 1538
6606.80 1498
6607.56 1508
6608.33 1549
6609.10 1611
6609.87 1504
6610.63 1510
6611.40 1404
6612.17 1413
6612.93 1379
6613.70 1251
6614.47 1308
6615.24 1338
6616.00 1213
6616.77 1344
6617.54 1249
6618.31 1282
6619.07 1417
6619.84 1274
6620.61 1239
6621.38 1348
6622.15 1413
6622.91 1245
6623.68 1263
6624.45 1215
6625.22 1179
6625.99 1209
6626.75 1235
6627.52 1118
6628.29 1296
6629.06 1380
6629.83 1458
6630.59 1369
6631.36 1431
6632.13 1458
6632.90 1517
6633.67 1580
6634.44 1744
6635.21 1790
6635.97 1735
6636.74 1773
6637.51 1621
6638.28 1483
6639.05 1374
6639.82 1438
6640.59 1414
6641.36 1329
6642.12 1264
6642.89 1210
6643.66 1156
6644.43 1191
6645.20 1255
6645.97 1214
6646.74 1146
6647.51 1201
6648.28 1172
6649.05 1362
6649.82 1301
6650.59 1201
6651.36 1280
6652.13 1308
6652.89 1293
6653.66 1239
6654.43 1332
6655.20 1345
6655.97 1265
6656.74 1281
6657.51 1298
6658.28 1291
6659.05 1213
6659.82 1117
6660.59 1099
6661.36 1069
6662.13 1069
6662.90 1099
6663.67 1171
6664.44 1126
6665.21 1127
6665.98 1089
6666.76 1066
6667.53 1137
6668.30 1135
6669.07 1041
6669.84 1123
6670.61 1142
6671.38 1194
6672.15 1144
6672.92 1273
6673.69 1151
6674.46 1175
6675.23 1096
6676.00 1053
6676.77 1169
6677.55 1148
6678.32 1141
6679.09 1202
6679.86 1268
6680.63 1295
6681.40 1421
6682.17 1424
6682.94 1378
6683.72 1566
6684.49 1603
6685.26 1614
6686.03 1577
6686.80 1597
6687.57 1575
6688.34 1504
6689.12 1440
6689.89 1325
6690.66 1302
6691.43 1251
6692.20 1137
6692.98 1147
6693.75 1191
6694.52 1238
6695.29 1194
6696.06 1203
6696.84 1205
6697.61 1187
6698.38 1217
6699.15 1195
6699.92 1118
6700.70 1085
6701.47 1142
6702.24 1108
6703.01 1166
6703.79 1151
6704.56 1171
6705.33 1125
6706.11 1083
6706.88 1066
6707.65 1046
6708.42 1094
6709.20 1162
6709.97 1039
6710.74 969
6711.52 1054
6712.29 1053
6713.06 1081
6713.83 996
6714.61 995
6715.38 1021
6716.15 1085
6716.93 1009
6717.70 991
6718.47 1052
6719.25 1008
6720.02 966
6720.79 982
6721.57 1029
6722.34 1068
6723.12 1041
6723.89 1015
6724.66 984
6725.44 1076
6726.21 1001
6726.98 996
6727.76 991
6728.53 1016
6729.31 1086
6730.08 1057
6730.85 1044
6731.63 998
6732.40 948
6733.18 1010
6733.95 1045
6734.73 1039
6735.50 1033
6736.27 1015
6737.05 1073
6737.82 1020
6738.60 1026
6739.37 1013
6740.15 1079
6740.92 1088
6741.70 1038
6742.47 1130
6743.25 1116
6744.02 1072
6744.80 1141
6745.57 1164
6746.35 1129
6747.12 1216
6747.90 1176
6748.67 1280
6749.45 1354
6750.22 1315
6751.00 1413
6751.77 1496
6752.55 1595
6753.32 1615
6754.10 1603
6754.87 1492
6755.65 1339
6756.43 1180
6757.20 1206
6757.98 1176
6758.75 1207
6759.53 1048
6760.30 1031
6761.08 1097
6761.86 1086
6762.63 1028
6763.41 1015
6764.18 1002
6764.96 1081
6765.74 1065
6766.51 1060
6767.29 1055
6768.06 1052
6768.84 1029
6769.62 977
6770.39 1073
6771.17 1115
6771.95 1035
6772.72 1020
6773.50 1023
6774.28 982
6775.05 1014
6775.83 961
6776.61 898
6777.38 944
6778.16 903
6778.94 915
6779.71 894
6780.49 888
6781.27 950
6782.05 974
6782.82 926
6783.60 912
6784.38 882
6785.15 962
6785.93 941
6786.71 933
6787.49 917
6788.26 911
6789.04 905
6789.82 979
6790.60 1029
6791.37 928
6792.15 971
6792.93 1008
6793.71 926
6794.48 891
6795.26 977
6796.04 1035
6796.82 887
6797.60 863
6798.37 1000
6799.15 1012
6799.93 973
6800.71 934
6801.49 994
6802.26 1018
6803.04 968
6803.82 982
6804.60 990
6805.38 1043
6806.16 1024
6806.93 1105
6807.71 1130
6808.49 1002
6809.27 966
6810.05 991
6810.83 918
6811.61 998
6812.39 955
6813.16 888
6813.94 994
6814.72 998
6815.50 1035
6816.28 1154
6817.06 991
6817.84 970
6818.62 888
6819.40 935
6820.18 918
6820.96 1001
6821.73 947
6822.51 930
6823.29 944
6824.07 929
6824.85 904
6825.63 927
6826.41 930
6827.19 857
6827.97 894
6828.75 873
6829.53 939
6830.31 918
6831.09 940
6831.87 972
6832.65 876
6833.43 897
6834.21 880
6834.99 857
6835.77 910
6836.55 865
6837.33 949
6838.11 874
6838.89 866
6839.67 901
6840.45 908
6841.23 890
6842.01 831
6842.79 877
6843.57 844
6844.35 943
6845.14 954
6845.92 1034
6846.70 1059
6847.48 1207
6848.26 1524
6849.04 1665
6849.82 1780
6850.60 1873
6851.38 2027
6852.16 1944
6852.94 1855
6853.73 1745
6854.51 1668
6855.29 1544
6856.07 1332
6856.85 1299
6857.63 1137
6858.41 1087
6859.20 1047
6859.98 990
6860.76 971
6861.54 953
6862.32 977
6863.10 1001
6863.89 1041
6864.67 1127
6865.45 1105
6866.23 1163
6867.01 1183
6867.79 1203
6868.58 1191
6869.36 1176
6870.14 1100
6870.92 943
6871.71 958
6872.49 1022
6873.27 1001
6874.05 1038
6874.83 1170
6875.62 971
6876.40 1064
6877.18 1142
6877.96 1144
6878.75 1131
6879.53 1233
6880.31 1191
6881.10 1316
6881.88 1265
6882.66 1388
6883.44 1517
6884.23 1599
6885.01 1732
6885.79 2000
6886.58 2324
6887.36 2480
6888.14 2443
6888.92 2398
6889.71 2341
6890.49 2347
6891.27 2082
6892.06 1829
6892.84 1626
6893.62 1586
6894.41 1417
6895.19 1353
6895.98 1313
6896.76 1372
6897.54 1286
6898.33 1316
6899.11 1327
6899.89 1407
6900.68 1385
6901.46 1344
6902.25 1320
6903.03 1385
6903.81 1385
6904.60 1362
6905.38 1262
6906.17 1258
6906.95 1239
6907.73 1229
6908.52 1264
6909.30 1315
6910.09 1303
6910.87 1193
6911.66 1205
6912.44 1115
6913.23 1103
6914.01 1135
6914.79 1143
6915.58 1126
6916.36 1138
6917.15 1124
6917.93 1088
6918.72 1165
6919.50 1112
6920.29 1116
6921.07 1120
6921.86 1107
6922.64 1084
6923.43 1151
6924.21 1240
6925.00 1133
6925.78 1150
6926.57 1120
6927.36 1150
6928.14 1210
6928.93 1137
6929.71 1150
6930.50 1210
6931.28 1225
6932.07 1206
6932.85 1189
6933.64 1240
6934.43 1379
6935.21 1398
6936.00 1291
6936.78 1311
6937.57 1251
6938.36 1256
6939.14 1297
6939.93 1322
6940.71 1253
6941.50 1455
6942.29 1432
6943.07 1399
6943.86 1376
6944.64 1364
6945.43 1440
6946.22 1650
6947.00 1657
6947.79 1639
6948.58 1734
6949.36 1640
6950.15 1763
6950.94 1740
6951.72 1590
6952.51 1607
6953.30 1508
6954.08 1578
6954.87 1610
6955.66 1692
6956.45 1660
6957.23 1649
6958.02 1710
6958.81 1656
6959.59 1587
6960.38 1578
6961.17 1717
6961.96 1625
6962.74 1571
6963.53 1591
6964.32 1641
6965.11 1625
6965.89 1630
6966.68 1686
6967.47 1839
6968.26 1912
6969.04 1831
6969.83 1909
6970.62 1872
6971.41 1917
6972.20 1922
6972.98 1826
6973.77 1937
6974.56 2023
6975.35 1915
6976.14 1951
6976.92 2086
6977.71 2025
6978.50 2202
6979.29 2249
6980.08 2521
6980.87 2701
6981.65 3013
6982.44 3640
6983.23 4052
6984.02 4726
6984.81 5176
6985.60 5479
6986.39 5893
6987.17 5888
6987.96 5368
6988.75 4983
6989.54 4599
6990.33 4094
6991.12 3574
6991.91 3253
6992.70 2978
6993.49 2782
6994.28 2711
6995.06 2858
6995.85 3148
6996.64 3716
6997.43 4131
6998.22 4675
6999.01 5080
6999.80 5562
7000.59 5611
7001.38 5723
7002.17 5279
7002.96 4916
7003.75 4559
7004.54 3913
7005.33 3197
7006.12 2843
7006.91 2588
7007.70 2363
7008.49 2083
7009.28 2243
7010.07 2121
7010.86 2088
7011.65 2175
7012.44 2180
7013.23 2138
7014.02 2035
7014.81 2087
7015.60 2089
7016.39 1876
7017.18 1734
7017.97 1620
7018.76 1624
7019.55 1637
7020.34 1557
7021.13 1543
7021.92 1590
7022.71 1588
7023.51 1561
7024.30 1574
7025.09 1497
7025.88 1634
7026.67 1664
7027.46 1523
7028.25 1639
7029.04 1564
7029.83 1459
7030.63 1511
7031.42 1396
7032.21 1377
7033.00 1447
7033.79 1451
7034.58 1443
7035.37 1434
7036.16 1428
7036.96 1472
7037.75 1564
7038.54 1541
7039.33 1569
7040.12 1485
7040.92 1610
7041.71 1520
7042.50 1385
7043.29 1445
7044.08 1514
7044.87 1478
7045.67 1430
7046.46 1528
7047.25 1551
7048.04 1751
7048.84 1816
7049.63 1773
7050.42 1910
7051.21 1928
7052.00 1859
7052.80 1767
7053.59 1719
7054.38 1659
7055.18 1594
7055.97 1455
7056.76 1366
7057.55 1224
7058.35 1244
7059.14 1284
7059.93 1270
7060.72 1260
7061.52 1250
7062.31 1259
7063.10 1305
7063.90 1366
7064.69 1371
7065.48 1347
7066.28 1110
7067.07 1165
7067.86 1119
7068.66 1105
7069.45 1129
7070.24 1254
7071.04 1192
7071.83 1144
7072.62 1147
7073.42 1065
7074.21 1109
7075.00 1072
7075.80 1151
7076.59 1116
7077.39 1089
7078.18 1032
7078.97 1042
7079.77 974
7080.56 955
7081.36 1062
7082.15 1020
7082.94 1041
7083.74 1055
7084.53 1021
7085.33 1090
7086.12 1077
7086.92 1111
7087.71 1155
7088.50 1129
7089.30 1110
7090.09 1023
7090.89 996
7091.68 1038
7092.48 1013
7093.27 943
7094.07 897
7094.86 874
7095.66 869
7096.45 843
7097.25 853
7098.04 895
7098.84 957
7099.63 860
7100.43 838
7101.22 884
7102.02 818
7102.81 851
7103.61 792
7104.40 783
7105.20 731
7105.99 806
7106.79 813
7107.59 780
7108.38 751
7109.18 836
7109.97 798
7110.77 725
7111.56 690
7112.36 710
7113.16 740
7113.95 764
7114.75 697
7115.54 735
7116.34 723
7117.14 706
7117.93 760
7118.73 742
7119.52 683
7120.32 697
7121.12 723
7121.91 664
7122.71 736
7123.51 749
7124.30 729
7125.10 658
7125.90 672
7126.69 720
7127.49 751
7128.29 770
7129.08 700
7129.88 759
7130.68 836
7131.47 800
7132.27 825
7133.07 790
7133.86 763
7134.66 727
7135.46 689
7136.26 734
7137.05 741
7137.85 733
7138.65 701
7139.44 685
7140.24 735
7141.04 707
7141.84 747
7142.63 791
7143.43 761
7144.23 789
7145.03 810
7145.83 729
7146.62 758
7147.42 736
7148.22 739
7149.02 753
7149.81 669
7150.61 672
7151.41 703
7152.21 709
7153.01 699
7153.80 731
7154.60 663
7155.40 696
7156.20 626
7157.00 765
7157.80 730
7158.59 669
7159.39 699
7160.19 645
7160.99 604
7161.79 659
7162.59 572
7163.39 632
7164.18 638
7164.98 611
7165.78 618
7166.58 593
7167.38 629
7168.18 578
7168.98 602
7169.78 540
7170.58 574
7171.38 616
7172.17 591
7172.97 604
7173.77 597
7174.57 632
7175.37 576
7176.17 508
7176.97 518
7177.77 545
7178.57 601
7179.37 609
7180.17 583
7180.97 619
7181.77 707
7182.57 641
7183.37 665
7184.17 691
7184.97 617
7185.77 659
7186.57 642
7187.37 585
7188.17 595
7188.97 585
7189.77 595
7190.57 550
7191.37 495
7192.17 536
7192.97 534
7193.77 607
7194.57 583
7195.37 555
7196.17 563
7196.97 584
7197.77 516
7198.57 514
7199.37 497
7200.17 511
7200.97 518
7201.77 506
7202.58 487
7203.38 504
7204.18 446
7204.98 515
7205.78 550
7206.58 547
7207.38 476
7208.18 464
7208.98 578
7209.79 545
7210.59 540
7211.39 499
7212.19 529
7212.99 490
7213.79 574
7214.59 602
7215.40 554
7216.20 529
7217.00 547
7217.80 518
7218.60 602
7219.40 522
7220.21 585
7221.01 587
7221.81 525
7222.61 544
7223.41 571
7224.22 575
7225.02 600
7225.82 546
7226.62 535
7227.43 549
7228.23 501
7229.03 530
7229.83 465
7230.63 498
7231.44 496
7232.24 451
7233.04 553
7233.84 480
7234.65 534
7235.45 518
7236.25 505
7237.06 482
7237.86 528
7238.66 554
7239.46 564
7240.27 537
7241.07 548
7241.87 479
7242.68 548
7243.48 559
7244.28 516
7245.09 556
7245.89 567
7246.69 581
7247.50 541
7248.30 535
7249.10 526
7249.91 472
7250.71 497
7251.51 513
7252.32 538
7253.12 537
7253.92 564
7254.73 541
7255.53 525
7256.34 519
7257.14 497
7257.94 559
7258.75 591
7259.55 602
7260.36 591
7261.16 565
7261.96 538
7262.77 594
7263.57 567
7264.38 541
7265.18 567
7265.99 500
7266.79 590
7267.59 510
7268.40 536
7269.20 587
7270.01 543
7270.81 586
7271.62 645
7272.42 616
7273.23 621
7274.03 684
7274.84 664
7275.64 541
7276.45 584
7277.25 638
7278.06 648
7278.86 712
7279.67 800
7280.47 848
7281.28 893
7282.08 1028
7282.89 1160
7283.69 1189
7284.50 1153
7285.30 1204
7286.11 1282
7286.92 1255
7287.72 1097
7288.53 979
7289.33 1015
7290.14 914
7290.94 819
7291.75 754
7292.56 654
7293.36 726
7294.17 682
7294.97 674
7295.78 647
7296.59 629
7297.39 643
7298.20 723
7299.00 695
7299.81 709
7300.62 719
7301.42 722
7302.23 693
7303.04 737
7303.84 689
7304.65 716
7305.46 765
7306.26 694
7307.07 715
7307.88 733
7308.68 797
7309.49 814
7310.30 930
7311.10 892
7311.91 941
7312.72 870
7313.52 1026
7314.33 933
7315.14 908
7315.95 974
7316.75 1073
7317.56 1191
7318.37 1226
7319.18 1304
7319.98 1359
7320.79 1206
7321.60 1159
7322.40 1156
7323.21 1022
7324.02 894
7324.83 870
7325.64 832
7326.44 825
7327.25 865
7328.06 861
7328.87 784
7329.67 748
7330.48 727
7331.29 748
7332.10 703
7332.91 662
7333.71 729
7334.52 735
7335.33 785
7336.14 814
7336.95 715
7337.76 713
7338.56 722
7339.37 715
7340.18 804
7340.99 849
7341.80 702
7342.61 801
7343.42 699
7344.22 692
7345.03 675
7345.84 700
7346.65 718
7347.46 669
7348.27 663
7349.08 628
7349.89 645
7350.70 641
7351.51 651
7352.31 636
7353.12 642
7353.93 679
7354.74 657
7355.55 681
7356.36 624
7357.17 662
7357.98 702
7358.79 694
7359.60 716
7360.41 706
7361.22 721
7362.03 666
7362.84 651
7363.65 744
7364.46 689
7365.27 753
7366.08 740
7366.89 730
7367.70 727
7368.51 779
7369.32 686
7370.13 697
7370.94 782
7371.75 756
7372.56 729
7373.37 754
7374.18 817
7374.99 777
7375.80 826
7376.61 862
7377.42 948
7378.23 962
7379.04 1007
7379.85 1090
7380.66 1055
7381.48 1183
7382.29 1137
7383.10 1099
7383.91 1071
7384.72 1071
7385.53 1054
7386.34 1028
7387.15 840
7387.96 809
7388.77 816
7389.59 812
7390.40 751
7391.21 705
7392.02 753
7392.83 720
7393.64 733
7394.45 715
7395.27 790
7396.08 847
7396.89 991
7397.70 957
7398.51 912
7399.32 1013
7400.14 1162
7400.95 1092
7401.76 1121
7402.57 1239
7403.38 1173
7404.20 1092
7405.01 1090
7405.82 971
7406.63 892
7407.44 904
7408.26 933
7409.07 938
7409.88 815
7410.69 865
7411.51 847
7412.32 837
7413.13 771
7413.94 695
7414.76 673
7415.57 642
7416.38 667
7417.19 725
7418.01 609
7418.82 619
7419.63 619
7420.45 650
7421.26 617
7422.07 603
7422.88 596
7423.70 672
7424.51 623
7425.32 590
7426.14 593
7426.95 626
7427.76 599
7428.58 647
7429.39 587
7430.20 613
7431.02 592
7431.83 525
7432.64 530
7433.46 505
7434.27 556
7435.09 614
7435.90 553
7436.71 600
7437.53 597
7438.34 553
7439.16 500
7439.97 538
7440.78 564
7441.60 597
7442.41 579
7443.23 592
7444.04 553
7444.85 505
7445.67 578
7446.48 627
7447.30 571
7448.11 568
7448.93 561
7449.74 592
7450.56 546
7451.37 503
7452.18 514
7453.00 502
7453.81 528
7454.63 549
7455.44 518
7456.26 523
7457.07 564
7457.89 553
7458.70 535
7459.52 582
7460.33 561
7461.15 565
7461.96 587
7462.78 533
7463.59 667
7464.41 638
7465.23 560
7466.04 601
7466.86 565
7467.67 576
7468.49 668
7469.30 614
7470.12 530
7470.93 551
7471.75 599
7472.57 591
7473.38 624
7474.20 556
7475.01 532
7475.83 496
7476.65 555
7477.46 628
7478.28 578
7479.09 501
7479.91 575
7480.73 533
7481.54 491
7482.36 551
7483.18 488
7483.99 471
7484.81 462
7485.62 516
7486.44 475
7487.26 522
7488.07 498
7488.89 480
7489.71 464
7490.52 426
7491.34 469
7492.16 444
7492.98 418
7493.79 439
7494.61 444
7495.43 415
7496.24 468
7497.06 479
7497.88 440
7498.70 508
7499.51 412
7500.33 475
7501.15 491
7501.96 489
7502.78 489
7503.60 463
7504.42 477
7505.23 436
7506.05 454
7506.87 490
7507.69 467
7508.51 370
7509.32 391
7510.14 399
7510.96 423
7511.78 428
7512.59 433
7513.41 462
7514.23 435
7515.05 454
7515.87 525
7516.69 413
7517.50 427
7518.32 382
7519.14 454
7519.96 477
7520.78 463
7521.60 428
7522.41 401
7523.23 411
7524.05 448
7524.87 437
7525.69 373
7526.51 451
7527.33 446
7528.14 397
7528.96 442
7529.78 478
7530.60 420
7531.42 447
7532.24 470
7533.06 438
7533.88 452
7534.70 394
7535.52 455
7536.34 446
7537.16 498
7537.97 442
7538.79 459
7539.61 442
7540.43 438
7541.25 433
7542.07 446
7542.89 457
7543.71 488
7544.53 497
7545.35 414
7546.17 509
7546.99 498
7547.81 493
7548.63 481
7549.45 487
7550.27 543
7551.09 498
7551.91 458
7552.73 418
7553.55 478
7554.37 514
7555.19 485
7556.01 442
7556.83 505
7557.65 507
7558.47 499
7559.29 473
7560.11 499
7560.93 474
7561.76 481
7562.58 530
7563.40 516
7564.22 500
7565.04 494
7565.86 478
7566.68 425
7567.50 513
7568.32 501
7569.14 525
7569.96 536
7570.79 494
7571.61 495
7572.43 511
7573.25 518
7574.07 506
7574.89 537
7575.71 514
7576.54 504
7577.36 490
7578.18 511
7579.00 524
7579.82 515
7580.64 485
7581.46 544
7582.29 578
7583.11 507
7583.93 484
7584.75 511
7585.57 545
7586.40 549
7587.22 582
7588.04 634
7588.86 662
7589.68 598
7590.51 611
7591.33 573
7592.15 665
7592.97 662
7593.80 618
7594.62 597
7595.44 657
7596.26 628
7597.09 557
7597.91 579
7598.73 602
7599.55 622
7600.38 624
7601.20 761
7602.02 802
7602.85 815
7603.67 797
7604.49 859
7605.31 943
7606.14 922
7606.96 902
7607.78 897
7608.61 836
7609.43 857
7610.25 733
7611.08 791
7611.90 716
7612.72 734
7613.55 774
7614.37 767
7615.19 829
7616.02 792
7616.84 867
7617.67 884
7618.49 939
7619.31 936
7620.14 865
7620.96 897
7621.78 904
7622.61 839
7623.43 764
7624.26 804
7625.08 750
7625.91 819
7626.73 860
7627.55 843
7628.38 881
7629.20 947
7630.03 1163
7630.85 1219
7631.68 1207
7632.50 1260
7633.32 1271
7634.15 1126
7634.97 937
7635.80 955
7636.62 830
7637.45 810
7638.27 724
7639.10 655
7639.92 632
7640.75 606
7641.57 599
7642.40 591
7643.22 578
7644.05 497
7644.87 524
7645.70 557
7646.52 561
7647.35 535
7648.17 531
7649.00 596
7649.82 542
7650.65 500
7651.48 474
7652.30 466
7653.13 563
7653.95 473
7654.78 411
7655.60 437
7656.43 459
7657.26 490
7658.08 485
7658.91 443
7659.73 468
7660.56 444
7661.39 460
7662.21 438
7663.04 443
7663.86 515
7664.69 539
7665.52 454
7666.34 479
7667.17 504
7668.00 510
7668.82 491
7669.65 524
7670.48 459
7671.30 499
7672.13 471
7672.96 473
7673.78 415
7674.61 465
7675.44 523
7676.26 453
7677.09 402
7677.92 448
7678.74 493
7679.57 464
7680.40 399
7681.22 477
7682.05 493
7682.88 491
7683.71 503
7684.53 532
7685.36 466
7686.19 446
7687.02 465
7687.84 457
7688.67 452
7689.50 446
7690.33 453
7691.15 454
7691.98 461
7692.81 498
7693.64 510
7694.47 483
7695.29 472
7696.12 496
7696.95 477
7697.78 512
7698.61 613
7699.43 578
7700.26 537
7701.09 465
7701.92 438
7702.75 529
7703.57 560
7704.40 522
7705.23 441
7706.06 427
7706.89 406
7707.72 441
7708.55 404
7709.37 438
7710.20 430
7711.03 406
7711.86 432
7712.69 397
7713.52 459
7714.35 469
7715.18 477
7716.01 364
7716.83 402
7717.66 372
7718.49 420
7719.32 435
7720.15 462
7720.98 393
7721.81 360
7722.64 394
7723.47 408
7724.30 455
7725.13 443
7725.96 396
7726.79 380
7727.62 420
7728.45 435
7729.28 368
7730.11 443
7730.94 433
7731.77 386
7732.60 444
7733.42 449
7734.25 465
7735.09 338
7735.92 375
7736.75 403
7737.58 420
7738.41 405
7739.24 378
7740.07 394
7740.90 393
7741.73 393
7742.56 341
7743.39 333
7744.22 382
7745.05 438
7745.88 429
7746.71 450
7747.54 403
7748.37 448
7749.20 415
7750.03 496
7750.86 442
7751.70 394
7752.53 416
7753.36 428
7754.19 448
7755.02 443
7755.85 410
7756.68 477
7757.51 486
7758.34 405
7759.18 461
7760.01 437
7760.84 476
7761.67 426
7762.50 381
7763.33 418
7764.16 414
7765.00 410
7765.83 363
7766.66 396
7767.49 376
7768.32 412
7769.16 424
7769.99 427
7770.82 433
7771.65 430
7772.48 396
7773.32 427
7774.15 471
7774.98 430
7775.81 398
7776.64 407
7777.48 394
7778.31 349
7779.14 321
7779.97 429
7780.81 405
7781.64 394
7782.47 432
7783.30 435
7784.14 441
7784.97 411
7785.80 384
7786.64 369
7787.47 398
7788.30 474
7789.13 388
7789.97 453
7790.80 444
7791.63 439
7792.47 441
7793.30 443
7794.13 414
7794.97 399
7795.80 399
7796.63 517
7797.47 453
7798.30 429
7799.13 465
7799.97 459
7800.80 512
7801.63 458
7802.47 430
7803.30 504
7804.13 466
7804.97 441
7805.80 508
7806.64 511
7807.47 514
7808.30 573
7809.14 521
7809.97 501
7810.81 545
7811.64 585
7812.47 574
7813.31 623
7814.14 577
7814.98 723
7815.81 710
7816.65 704
7817.48 647
7818.32 664
7819.15 687
7819.98 721
7820.82 670
7821.65 636
7822.49 575
7823.32 622
7824.16 644
7824.99 701
7825.83 683
7826.66 731
7827.50 755
7828.33 754
7829.17 782
7830.00 704
7830.84 661
7831.67 738
7832.51 789
7833.34 724
7834.18 769
7835.02 807
7835.85 795
7836.69 757
7837.52 758
7838.36 772
7839.19 676
7840.03 599
7840.86 606
7841.70 713
7842.54 670
7843.37 713
7844.21 615
7845.04 616
7845.88 588
7846.72 613
7847.55 678
7848.39 528
7849.22 562
7850.06 579
7850.90 627
7851.73 645
7852.57 619
7853.41 659
7854.24 591
7855.08 599
7855.92 650
7856.75 596
7857.59 680
7858.43 662
7859.26 706
7860.10 675
7860.94 689
7861.77 706
7862.61 652
7863.45 634
7864.28 630
7865.12 641
7865.96 687
7866.79 591
7867.63 586
7868.47 572
7869.31 678
7870.14 695
7870.98 627
7871.82 684
7872.66 663
7873.49 752
7874.33 830
7875.17 889
7876.01 874
7876.84 1021
7877.68 1069
7878.52 998
7879.36 982
7880.19 852
7881.03 872
7881.87 802
7882.71 858
7883.55 847
7884.38 826
7885.22 775
7886.06 727
7886.90 830
7887.74 796
7888.57 807
7889.41 913
7890.25 905
7891.09 899
7891.93 870
7892.77 875
7893.61 888
7894.44 790
7895.28 744
7896.12 725
7896.96 763
7897.80 769
7898.64 733
7899.48 705
7900.32 699
7901.15 709
7901.99 739
7902.83 753
7903.67 675
7904.51 614
7905.35 668
7906.19 630
7907.03 653
7907.87 617
7908.71 581
7909.55 587
7910.39 540
7911.22 588
7912.06 581
7912.90 595
7913.74 613
7914.58 613
7915.42 689
7916.26 565
7917.10 588
7917.94 607
7918.78 626
7919.62 616
7920.46 656
7921.30 615
7922.14 557
7922.98 549
7923.82 601
7924.66 512
7925.50 524
7926.34 508
7927.18 468
7928.02 494
7928.86 439
7929.70 424
7930.55 511
7931.39 555
7932.23 500
7933.07 488
7933.91 528
7934.75 490
7935.59 501
7936.43 487
7937.27 504
7938.11 510
7938.95 495
7939.79 529
7940.63 552
7941.48 536
7942.32 526
7943.16 501
7944.00 533
7944.84 476
7945.68 523
7946.52 477
7947.36 561
7948.21 584
7949.05 544
7949.89 581
7950.73 603
7951.57 650
7952.41 687
7953.26 712
7954.10 626
7954.94 590
7955.78 626
7956.62 585
7957.47 584
7958.31 603
7959.15 575
7959.99 622
7960.83 620
7961.68 572
7962.52 682
7963.36 673
7964.20 602
7965.04 657
7965.89 641
7966.73 764
7967.57 809
7968.41 751
7969.26 749
7970.10 715
7970.94 694
7971.78 569
7972.63 589
7973.47 512
7974.31 548
7975.16 549
7976.00 566
7976.84 472
7977.68 498
7978.53 461
7979.37 469
7980.21 462
7981.06 516
7981.90 494
7982.74 516
7983.59 466
7984.43 497
7985.27 444
7986.12 453
7986.96 487
7987.80 472
7988.65 477
7989.49 453
7990.34 477
7991.18 483
7992.02 405
7992.87 436
7993.71 445
7994.55 434
7995.40 427
7996.24 479
7997.09 384
7997.93 386
7998.77 392
7999.62 452
8000.46 418
8001.31 428
8002.15 376
8003.00 385
8003.84 407
8004.68 424
8005.53 381
8006.37 348
8007.22 357
8008.06 374
8008.91 384
8009.75 393
8010.60 369
8011.44 392
8012.29 425
8013.13 386
8013.98 395
8014.82 434
8015.67 357
8016.51 383
8017.36 334
8018.20 345
8019.05 353
8019.89 411
8020.74 398
8021.58 394
8022.43 384
8023.27 346
8024.12 338
8024.96 365
8025.81 330
8026.66 324
8027.50 345
8028.35 373
8029.19 422
8030.04 368
8030.88 373
8031.73 378
8032.58 374
8033.42 394
8034.27 384
8035.11 353
8035.96 410
8036.81 442
8037.65 384
8038.50 370
8039.35 355
8040.19 330
8041.04 383
8041.88 362
8042.73 357
8043.58 360
8044.42 370
8045.27 315
8046.12 363
8046.96 360
8047.81 349
8048.66 353
8049.50 389
8050.35 358
8051.20 306
8052.04 331
8052.89 350
8053.74 360
8054.59 277
8055.43 326
8056.28 369
8057.13 343
8057.97 341
8058.82 357
8059.67 344
8060.52 350
8061.36 357
8062.21 307
8063.06 361
8063.91 413
8064.75 391
8065.60 351
8066.45 296
8067.30 311
8068.15 314
8068.99 319
8069.84 295
8070.69 304
8071.54 262
8072.38 364
8073.23 371
8074.08 380
8074.93 355
8075.78 330
8076.63 357
8077.47 327
8078.32 290
8079.17 300
8080.02 355
8080.87 327
8081.72 331
8082.56 352
8083.41 312
8084.26 331
8085.11 343
8085.96 366
8086.81 362
8087.66 326
8088.51 291
8089.35 285
8090.20 346
8091.05 316
8091.90 312
8092.75 311
8093.60 317
8094.45 300
8095.30 304
8096.15 357
8097.00 314
8097.85 357
8098.70 293
8099.55 280
8100.39 265
8101.24 306
8102.09 302
8102.94 369
8103.79 320
8104.64 295
8105.49 291
8106.34 340
8107.19 335
8108.04 311
8108.89 300
8109.74 298
8110.59 294
8111.44 338
8112.29 327
8113.14 314
8113.99 311
8114.84 348
8115.69 350
8116.54 326
8117.39 320
8118.24 351
8119.09 330
8119.95 391
8120.80 324
8121.65 299
8122.50 374
8123.35 342
8124.20 357
8125.05 364
8125.90 405
8126.75 431
8127.60 355
8128.45 362
8129.30 338
8130.15 344
8131.01 286
8131.86 307
8132.71 369
8133.56 381
8134.41 380
8135.26 386
8136.11 391
8136.96 397
8137.82 399
8138.67 357
8139.52 394
8140.37 370
8141.22 352
8142.07 349
8142.93 339
8143.78 321
8144.63 327
8145.48 365
8146.33 407
8147.19 413
8148.04 351
8148.89 370
8149.74 440
8150.59 401
8151.45 442
8152.30 491
8153.15 465
8154.00 524
8154.85 555
8155.71 564
8156.56 488
8157.41 521
8158.26 514
8159.12 438
8159.97 391
8160.82 402
8161.68 455
8162.53 419
8163.38 375
8164.23 399
8165.09 355
8165.94 316
8166.79 323
8167.65 336
8168.50 395
8169.35 418
8170.20 454
8171.06 422
8171.91 378
8172.76 383
8173.62 370
8174.47 298
8175.32 332
8176.18 354
8177.03 244
8177.89 317
8178.74 359
8179.59 339
8180.45 309
8181.30 322
8182.15 316
8183.01 364
8183.86 334
8184.72 250
8185.57 265
8186.42 304
8187.28 307
8188.13 268
8188.99 320
8189.84 359
8190.69 347
8191.55 294
8192.40 258
8193.26 327
8194.11 303
8194.97 281
8195.82 265
8196.68 305
8197.53 277
8198.38 283
8199.24 301
8200.09 317
8200.95 300
8201.80 321
8202.66 289
8203.51 242
8204.37 266
8205.22 303
8206.08 340
8206.93 324
8207.79 308
8208.64 281
8209.50 337
8210.35 330
8211.21 315
8212.06 300
8212.92 319
8213.78 273
8214.63 283
8215.49 314
8216.34 329
8217.20 321
8218.05 276
8218.91 318
8219.76 327
8220.62 295
8221.48 312
8222.33 353
8223.19 372
8224.04 323
8224.90 338
8225.76 363
8226.61 336
8227.47 339
8228.32 315
8229.18 295
8230.04 269
8230.89 310
8231.75 272
8232.61 302
8233.46 318
8234.32 326
8235.18 296
8236.03 251
8236.89 313
8237.75 252
8238.60 326
8239.46 319
8240.32 281
8241.17 291
8242.03 275
8242.89 267
8243.74 280
8244.60 281
8245.46 282
8246.31 258
8247.17 275
8248.03 325
8248.89 318
8249.74 311
8250.60 293
8251.46 321
8252.32 317
8253.17 302
8254.03 323
8254.89 339
8255.75 294
8256.60 272
8257.46 313
8258.32 301
8259.18 289
8260.04 310
8260.89 288
8261.75 244
8262.61 264
8263.47 267
8264.33 343
8265.18 317
8266.04 288
8266.90 289
8267.76 282
8268.62 267
8269.47 240
8270.33 262
8271.19 313
8272.05 298
8272.91 270
8273.77 302
8274.63 334
8275.48 324
8276.34 330
8277.20 303
8278.06 255
8278.92 281
8279.78 272
8280.64 307
8281.50 277
8282.36 330
8283.21 302
8284.07 311
8284.93 305
8285.79 270
8286.65 325
8287.51 296
8288.37 313
8289.23 337
8290.09 309
8290.95 304
8291.81 351
8292.67 346
8293.53 317
8294.39 363
8295.25 342
8296.11 246
8296.97 292
8297.82 282
8298.68 268
8299.54 263
8300.40 269
8301.26 284
8302.12 288
8302.98 285
8303.84 302
8304.71 322
8305.57 307
8306.43 276
8307.29 268
8308.15 357
8309.01 339
8309.87 264
8310.73 260
8311.59 269
8312.45 291
8313.31 278
8314.17 321
8315.03 317
8315.89 345
8316.75 334
8317.61 302
8318.47 304
8319.33 313
8320.20 286
8321.06 279
8321.92 286
8322.78 294
8323.64 296
8324.50 291
8325.36 256
8326.22 301
8327.09 314
8327.95 294
8328.81 263
8329.67 298
8330.53 299
8331.39 289
8332.25 284
8333.12 252
8333.98 291
8334.84 272
8335.70 244
8336.56 250
8337.42 261
8338.29 301
8339.15 284
8340.01 262
8340.87 309
8341.73 292
8342.60 290
8343.46 241
8344.32 264
8345.18 277
8346.05 243
8346.91 248
8347.77 305
8348.63 292
8349.50 275
8350.36 298
8351.22 297
8352.08 283
8352.95 295
8353.81 300
8354.67 285
8355.53 294
8356.40 280
8357.26 239
8358.12 259
8358.99 292
8359.85 279
8360.71 306
8361.58 352
8362.44 254
8363.30 288
8364.17 286
8365.03 259
8365.89 263
8366.76 262
8367.62 256
8368.48 244
8369.35 253
8370.21 279
8371.07 250
8371.94 252
8372.80 288
8373.66 269
8374.53 289
8375.39 308
8376.26 319
8377.12 291
8377.98 325
8378.85 305
8379.71 279
8380.58 340
8381.44 325
8382.30 356
8383.17 301
8384.03 289
8384.90 314
8385.76 334
8386.63 283
8387.49 271
8388.35 294
8389.22 306
8390.08 310
8390.95 338
8391.81 284
8392.68 316
8393.54 344
8394.41 364
8395.27 321
8396.14 296
8397.00 300
8397.87 287
8398.73 317
8399.60 343
8400.46 356
8401.33 318
8402.19 379
8403.06 344
8403.92 320
8404.79 301
8405.65 291
8406.52 361
8407.39 333
8408.25 307
8409.12 291
8409.98 294
8410.85 307
8411.71 323
8412.58 326
8413.44 356
8414.31 356
8415.18 387
8416.04 337
8416.91 310
8417.77 320
8418.64 313
8419.51 336
8420.37 364
8421.24 417
8422.11 403
8422.97 326
8423.84 376
8424.70 409
8425.57 453
8426.44 396
8427.30 392
8428.17 439
8429.04 386
8429.90 438
8430.77 391
8431.64 388
8432.50 397
8433.37 440
8434.24 429
8435.10 394
8435.97 426
8436.84 506
8437.71 517
8438.57 485
8439.44 516
8440.31 678
8441.17 668
8442.04 666
8442.91 591
8443.78 627
8444.64 666
8445.51 548
8446.38 596
8447.25 650
8448.11 614
8448.98 584
8449.85 554
8450.72 627
8451.58 597
8452.45 674
8453.32 673
8454.19 750
8455.06 820
8455.92 812
8456.79 835
8457.66 856
8458.53 931
8459.40 855
8460.27 851
8461.13 759
8462.00 733
8462.87 716
8463.74 674
8464.61 645
8465.48 719
8466.34 678
8467.21 804
8468.08 870
8468.95 1046
8469.82 1197
8470.69 1205
8471.56 1204
8472.42 1092
8473.29 1007
8474.16 895
8475.03 771
8475.90 769
8476.77 654
8477.64 526
8478.51 478
8479.38 422
8480.25 420
8481.12 394
8481.99 393
8482.85 408
8483.72 448
8484.59 474
8485.46 489
8486.33 438
8487.20 433
8488.07 420
8488.94 426
8489.81 434
8490.68 358
8491.55 348
8492.42 363
8493.29 394
8494.16 368
8495.03 399
8495.90 429
8496.77 395
8497.64 426
8498.51 373
8499.38 386
8500.25 405
8501.12 458
8501.99 338
8502.86 413
8503.73 450
8504.60 393
8505.47 402
8506.34 455
8507.22 449
8508.09 462
8508.96 465
8509.83 448
8510.70 410
8511.57 354
8512.44 386
8513.31 342
8514.18 355
8515.05 395
8515.92 384
8516.80 354
8517.67 377
8518.54 385
8519.41 419
8520.28 392
8521.15 401
8522.02 427
8522.89 389
8523.77 366
8524.64 368
8525.51 402
8526.38 358
8527.25 404
8528.12 407
8529.00 484
8529.87 471
8530.74 345
8531.61 343
8532.48 381
8533.36 402
8534.23 378
8535.10 345
8535.97 378
8536.84 481
8537.72 461
8538.59 388
8539.46 392
8540.33 380
8541.21 409
8542.08 428
8542.95 386
8543.82 356
8544.70 403
8545.57 429
8546.44 431
8547.31 427
8548.19 427
8549.06 423
8549.93 478
8550.80 499
8551.68 396
8552.55 450
8553.42 489
8554.30 484
8555.17 545
8556.04 487
8556.92 429
8557.79 453
8558.66 449
8559.54 407
8560.41 373
8561.28 398
8562.16 405
8563.03 389
8563.90 387
8564.78 400
8565.65 418
8566.52 359
8567.40 315
8568.27 338
8569.15 370
8570.02 348
8570.89 408
8571.77 378
8572.64 360
8573.51 326
8574.39 330
8575.26 324
8576.14 336
8577.01 357
8577.89 366
8578.76 397
8579.63 335
8580.51 365
8581.38 382
8582.26 354
8583.13 332
8584.01 347
8584.88 355
8585.76 386
8586.63 364
8587.51 375
8588.38 395
8589.26 421
8590.13 408
8591.00 366
8591.88 341
8592.75 391
8593.63 348
8594.51 331
8595.38 340
8596.26 362
8597.13 426
8598.01 367
8598.88 377
8599.76 317
8600.63 318
8601.51 344
8602.38 375
8603.26 356
8604.13 342
8605.01 345
8605.89 343
8606.76 383
8607.64 398
8608.51 362
8609.39 418
8610.26 422
8611.14 466
8612.02 417
8612.89 383
8613.77 390
8614.65 374
8615.52 355
8616.40 324
8617.27 398
8618.15 452
8619.03 426
8619.90 393
8620.78 413
8621.66 451
8622.53 460
8623.41 474
8624.29 389
8625.16 398
8626.04 405
8626.92 453
8627.79 416
8628.67 457
8629.55 463
8630.42 474
8631.30 460
8632.18 508
8633.05 514
8633.93 493
8634.81 420
8635.69 435
8636.56 489
8637.44 448
8638.32 517
8639.20 490
8640.07 461
8640.95 501
8641.83 517
8642.71 497
8643.58 516
8644.46 496
8645.34 486
8646.22 543
8647.09 550
8647.97 569
8648.85 595
8649.73 549
8650.61 558
8651.48 655
8652.36 641
8653.24 630
8654.12 619
8655.00 571
8655.87 574
8656.75 631
8657.63 618
8658.51 638
8659.39 637
8660.27 632
8661.14 621
8662.02 672
8662.90 622
8663.78 630
8664.66 614
8665.54 623
8666.42 698
8667.30 763
8668.17 761
8669.05 795
8669.93 892
8670.81 991
8671.69 1046
8672.57 1082
8673.45 1105
8674.33 1193
8675.21 1186
8676.09 1184
8676.97 1101
8677.84 1166
8678.72 1105
8679.60 988
8680.48 960
8681.36 901
8682.24 837
8683.12 809
8684.00 766
8684.88 873
8685.76 980
8686.64 919
8687.52 1152
8688.40 1316
8689.28 1563
8690.16 1960
8691.04 2268
8691.92 2569
8692.80 2777
8693.68 2788
8694.56 2516
8695.44 2400
8696.32 2103
8697.20 1643
8698.08 1398
8698.96 1246
8699.84 1093
8700.72 913
8701.60 789
8702.48 729
8703.37 702
8704.25 621
8705.13 617
8706.01 627
8706.89 638
8707.77 618
8708.65 595
8709.53 536
8710.41 499
8711.29 562
8712.17 561
8713.06 555
8713.94 508
8714.82 479
8715.70 472
8716.58 524
8717.46 501
8718.34 463
8719.22 475
8720.11 492
8720.99 452
8721.87 532
8722.75 482
8723.63 456
8724.51 458
8725.40 434
8726.28 494
8727.16 456
8728.04 524
8728.92 565
8729.81 564
8730.69 576
8731.57 539
8732.45 544
8733.33 554
8734.22 567
8735.10 511
8735.98 513
8736.86 469
8737.75 505
8738.63 474
8739.51 466
8740.39 450
8741.28 423
8742.16 402
8743.04 449
8743.92 405
8744.81 398
8745.69 418
8746.57 462
8747.46 468
8748.34 452
8749.22 402
8750.10 465
8750.99 447
8751.87 435
8752.75 464
8753.64 442
8754.52 509
8755.40 538
8756.29 561
8757.17 560
8758.05 519
8758.94 545
8759.82 565
8760.70 554
8761.59 497
8762.47 537
8763.35 460
8764.24 505
8765.12 478
8766.01 487
8766.89 520
8767.77 558
8768.66 545
8769.54 520
8770.43 470
8771.31 480
8772.19 516
8773.08 509
8773.96 443
8774.85 457
8775.73 492
8776.62 438
8777.50 427
8778.38 395
8779.27 358
8780.15 388
8781.04 417
8781.92 413
8782.81 391
8783.69 374
8784.58 443
8785.46 385
8786.35 363
8787.23 354
8788.12 392
8789.00 400
8789.89 414
8790.77 385
8791.66 359
8792.54 354
8793.43 408
8794.31 395
8795.20 404
8796.08 406
8796.97 425
8797.85 444
8798.74 373
8799.62 369
8800.51 398
8801.40 433
8802.28 441
8803.17 373
8804.05 417
8804.94 399
8805.82 369
8806.71 381
8807.60 360
8808.48 382
8809.37 399
8810.25 396
8811.14 330
8812.03 325
8812.91 410
8813.80 388
8814.69 386
8815.57 407
8816.46 406
8817.34 365
8818.23 405
8819.12 398
8820.00 367
8820.89 392
8821.78 379
8822.66 377
8823.55 338
8824.44 360
8825.32 307
8826.21 353
8827.10 369
8827.99 392
8828.87 367
8829.76 395
8830.65 392
8831.53 406
8832.42 418
8833.31 391
8834.20 391
8835.08 351
8835.97 339
8836.86 350
8837.74 348
8838.63 336
8839.52 337
8840.41 347
8841.30 297
8842.18 349
8843.07 357
8843.96 357
8844.85 370
8845.73 344
8846.62 315
8847.51 317
8848.40 297
8849.29 373
8850.17 381
8851.06 336
8851.95 343
8852.84 330
8853.73 345
8854.61 338
8855.50 323
8856.39 341
8857.28 276
8858.17 305
8859.06 329
8859.95 330
8860.83 312
8861.72 315
8862.61 318
8863.50 336
8864.39 334
8865.28 324
8866.17 308
8867.06 326
8867.94 317
8868.83 307
8869.72 266
8870.61 290
8871.50 280
8872.39 264
8873.28 302
8874.17 268
8875.06 292
8875.95 316
8876.84 294
8877.73 339
8878.62 330
8879.51 289
8880.40 279
8881.28 323
8882.17 306
8883.06 290
8883.95 330
8884.84 294
8885.73 349
8886.62 355
8887.51 358
8888.40 299
8889.29 258
8890.18 271
8891.07 278
8891.96 228
8892.85 282
8893.74 300
8894.63 296
8895.53 309
8896.42 308
8897.31 313
8898.20 284
8899.09 250
8899.98 265
8900.87 258
8901.76 221
8902.65 269
8903.54 284
8904.43 269
8905.32 266
8906.21 320
8907.10 249
8907.99 291
8908.89 292
8909.78 295
8910.67 261
8911.56 240
8912.45 219
8913.34 299
8914.23 314
8915.12 236
8916.02 255
8916.91 251
8917.80 260
8918.69 243
8919.58 263
8920.47 256
8921.36 225
8922.26 234
8923.15 300
8924.04 261
8924.93 270
8925.82 260
8926.72 270
8927.61 215
8928.50 258
8929.39 272
8930.28 291
8931.18 253
8932.07 241
8932.96 231
8933.85 231
8934.75 268
8935.64 240
8936.53 208
8937.42 237
8938.31 265
8939.21 266
8940.10 258
8940.99 276
8941.89 239
8942.78 260
8943.67 289
8944.56 273
8945.46 255
8946.35 299
8947.24 282
8948.14 276
8949.03 226
8949.92 257
8950.81 277
8951.71 290
8952.60 297
8953.49 225
8954.39 245
8955.28 244
8956.17 220
8957.07 244
8957.96 204
8958.85 239
8959.75 252
8960.64 246
8961.54 259
8962.43 278
8963.32 211
8964.22 250
8965.11 267
8966.00 238
8966.90 253
8967.79 263
8968.69 234
8969.58 246
8970.47 242
8971.37 211
8972.26 240
8973.16 258
8974.05 270
8974.95 277
8975.84 218
8976.73 239
8977.63 271
8978.52 238
8979.42 254
8980.31 272
8981.21 278
8982.10 290
8983.00 246
8983.89 235
8984.79 271
8985.68 243
8986.58 262
8987.47 215
8988.37 240
8989.26 253
8990.16 270
8991.05 290
8991.95 242
8992.84 241
8993.74 226
8994.63 237
8995.53 206
8996.42 219
8997.32 257
8998.21 256
8999.11 264
9000.01 255
9000.90 231
9001.80 248
9002.69 230
9003.59 231
9004.48 196
9005.38 274
9006.28 251
9007.17 216
9008.07 241
9008.96 194
9009.86 204
9010.76 213
9011.65 193
9012.55 243
9013.45 289
9014.34 260
9015.24 268
9016.13 259
9017.03 208
9017.93 217
9018.82 206
9019.72 224
9020.62 235
9021.51 213
9022.41 223
9023.31 199
9024.20 232
9025.10 213
9026.00 196
9026.89 196
9027.79 245
9028.69 246
9029.59 246
9030.48 239
9031.38 242
9032.28 219
9033.17 215
9034.07 259
9034.97 267
9035.87 254
9036.76 270
9037.66 278
9038.56 227
9039.46 208
9040.35 210
9041.25 250
9042.15 267
9043.05 221
9043.94 230
9044.84 238
9045.74 226
9046.64 278
9047.54 288
9048.43 271
9049.33 246
9050.23 235
9051.13 243
9052.03 242
9052.92 185
9053.82 220
9054.72 260
9055.62 308
9056.52 210
9057.42 234
9058.32 291
9059.21 266
9060.11 261
9061.01 262
9061.91 246
9062.81 254
9063.71 283
9064.61 279
9065.50 213
9066.40 209
9067.30 266
9068.20 285
9069.10 230
9070.00 239
9070.90 227
9071.80 262
9072.70 254
9073.60 255
9074.50 289
9075.40 303
9076.29 248
9077.19 256
9078.09 301
9078.99 288
9079.89 234
9080.79 265
9081.69 269
9082.59 226
9083.49 235
9084.39 297
9085.29 307
9086.19 295
9087.09 256
9087.99 341
9088.89 324
9089.79 325
9090.69 277
9091.59 289
9092.49 287
9093.39 279
9094.29 274
9095.19 254
9096.09 300
9096.99 274
9097.89 298
9098.79 274
9099.69 252
9100.60 270
9101.50 286
9102.40 263
9103.30 226
9104.20 262
9105.10 267
9106.00 218
9106.90 254
9107.80 220
9108.70 224
9109.60 259
9110.50 256
9111.41 253
9112.31 245
9113.21 241
9114.11 233
9115.01 269
9115.91 287
9116.81 302
9117.72 216
9118.62 219
9119.52 242
9120.42 186
9121.32 217
9122.22 230
9123.12 257
9124.03 233
9124.93 207
9125.83 211
9126.73 217
9127.63 238
9128.54 255
9129.44 254
9130.34 239
9131.24 211
9132.14 253
9133.05 243
9133.95 219
9134.85 243
9135.75 215
9136.66 214
9137.56 251
9138.46 233
9139.36 224
9140.27 224
9141.17 266
9142.07 247
9142.97 228
9143.88 213
9144.78 243
9145.68 209
9146.59 259
9147.49 225
9148.39 225
9149.29 248
9150.20 240
9151.10 226
9152.00 283
9152.91 237
9153.81 239
9154.71 194
9155.62 199
9156.52 190
9157.42 239
9158.33 190
9159.23 236
9160.13 230
9161.04 184
9161.94 206
9162.84 209
9163.75 233
9164.65 252
9165.56 241
9166.46 228
9167.36 194
9168.27 194
9169.17 222
9170.08 231
9170.98 219
9171.88 211
9172.79 204
9173.69 224
9174.60 227
9175.50 247
9176.41 216
9177.31 204
9178.21 255
9179.12 249
9180.02 238
9180.93 250
9181.83 259
9182.74 251
9183.64 222
9184.55 242
9185.45 209
9186.36 168
9187.26 226
9188.17 266
9189.07 240
9189.98 237
9190.88 234
9191.79 217
9192.69 228
9193.60 228
9194.50 248
9195.41 240
9196.31 231
9197.22 235
9198.12 280
9199.03 305
9199.93 312
9200.84 282
9201.75 279
9202.65 305
9203.56 307
9204.46 268
9205.37 303
9206.27 273
9207.18 236
9208.09 224
9208.99 225
9209.90 220
9210.80 226
9211.71 192
9212.62 255
9213.52 260
9214.43 271
9215.34 243
9216.24 253
9217.15 251
9218.05 270
9218.96 272
9219.87 312
9220.77 280
9221.68 252
9222.59 252
9223.49 239
9224.40 242
9225.31 226
9226.21 234
9227.12 224
9228.03 253
9228.93 257
9229.84 238
9230.75 222
9231.66 265
9232.56 244
9233.47 247
9234.38 216
9235.28 275
9236.19 238
9237.10 209
9238.01 216
9238.91 232
9239.82 228
9240.73 244
9241.64 234
9242.54 221
9243.45 239
9244.36 218
9245.27 194
9246.18 241
9247.08 193
9247.99 193
9248.90 229
9249.81 252
9250.71 218
9251.62 222
9252.53 208
9253.44 225
9254.35 205
9255.26 259
9256.16 274
9257.07 259
9257.98 238
9258.89 187
9259.80 204
9260.71 236
9261.61 184
9262.52 174
9263.43 253
9264.34 236
9265.25 236
9266.16 213
9267.07 226
9267.98 235
9268.88 193
9269.79 201
9270.70 202
9271.61 223
9272.52 240
9273.43 264
9274.34 238
9275.25 270
9276.16 247
9277.07 221
9277.98 218
9278.89 223
9279.80 204
9280.70 219
9281.61 218
9282.52 215
9283.43 191
9284.34 209
9285.25 215
9286.16 195
9287.07 233
9287.98 220
9288.89 182
9289.80 215
9290.71 203
9291.62 243
9292.53 210
9293.44 218
9294.35 239
9295.26 267
9296.17 241
9297.08 208
9297.99 235
9298.90 233
9299.81 229
9300.73 245
9301.64 236
9302.55 223
9303.46 232
9304.37 224
9305.28 291
9306.19 278
9307.10 298
9308.01 311
9308.92 339
9309.83 302
9310.74 268
9311.65 289
9312.57 290
9313.48 302
9314.39 245
9315.30 230
9316.21 297
9317.12 254
9318.03 246
9318.94 230
9319.86 256
9320.77 231
9321.68 242
9322.59 223
9323.50 200
9324.41 216
9325.33 219
9326.24 239
9327.15 239
9328.06 255
9328.97 265
9329.88 223
9330.80 214
9331.71 205
9332.62 250
9333.53 212
9334.44 247
9335.36 262
9336.27 223
9337.18 218
9338.09 215
9339.01 228
9339.92 247
9340.83 218
9341.74 225
9342.66 255
9343.57 283
9344.48 228
9345.39 229
9346.31 228
9347.22 194
9348.13 240
9349.05 260
9349.96 216
9350.87 218
9351.78 186
9352.70 226
9353.61 237
9354.52 224
9355.44 268
9356.35 252
9357.26 175
9358.18 184
9359.09 211
9360.00 204
9360.92 199
9361.83 204
9362.74 210
9363.66 202
9364.57 208
9365.48 194
9366.40 214
9367.31 208
9368.23 218
9369.14 239
9370.05 231
9370.97 224
9371.88 207
9372.80 236
9373.71 226
9374.62 271
9375.54 255
9376.45 287
9377.37 248
9378.28 247
9379.19 195
9380.11 224
9381.02 247
9381.94 224
9382.85 257
9383.77 258
9384.68 229
9385.60 222
9386.51 274
9387.43 295
9388.34 279
9389.26 224
9390.17 306
9391.09 266
9392.00 263
9392.91 264
9393.83 299
9394.75 279
9395.66 283
9396.58 258
9397.49 253
9398.41 254
9399.32 250
9400.24 262
9401.15 263
9402.07 237
9402.98 248
9403.90 259
9404.81 236
9405.73 270
9406.65 279
9407.56 195
9408.48 209
9409.39 239
9410.31 221
9411.22 251
9412.14 257
9413.06 230
9413.97 231
9414.89 250
9415.80 229
9416.72 212
9417.64 236
9418.55 261
9419.47 242
9420.39 202
9421.30 239
9422.22 211
9423.14 230
9424.05 276
9424.97 250
9425.88 207
9426.80 193
9427.72 214
9428.64 238
9429.55 231
9430.47 196
9431.39 208
9432.30 235
9433.22 258
9434.14 254
9435.05 206
9435.97 241
9436.89 303
9437.81 269
9438.72 265
9439.64 280
9440.56 237
9441.47 234
9442.39 250
9443.31 216
9444.23 223
9445.14 249
9446.06 229
9446.98 257
9447.90 265
9448.81 291
9449.73 298
9450.65 355
9451.57 325
9452.49 323
9453.40 378
9454.32 403
9455.24 388
9456.16 354
9457.08 304
9457.99 279
9458.91 302
9459.83 288
9460.75 264
9461.67 230
9462.59 241
9463.50 214
9464.42 238
9465.34 276
9466.26 264
9467.18 271
9468.10 263
9469.02 221
9469.94 193
9470.85 249
9471.77 313
9472.69 256
9473.61 221
9474.53 205
9475.45 237
9476.37 258
9477.29 231
9478.21 224
9479.13 252
9480.04 251
9480.96 240
9481.88 254
9482.80 266
9483.72 213
9484.64 212
9485.56 246
9486.48 244
9487.40 218
9488.32 230
9489.24 266
9490.16 210
9491.08 212
9492.00 253
9492.92 201
9493.84 232
9494.76 213
9495.68 225
9496.60 226
9497.52 238
9498.44 224
9499.36 238
9500.28 240
9501.20 239
9502.12 286
9503.04 194
9503.96 184
9504.88 210
9505.80 258
9506.72 220
9507.64 234
9508.56 227
9509.48 240
9510.41 269
9511.33 290
9512.25 231
9513.17 253
9514.09 254
9515.01 219
9515.93 251
9516.85 234
9517.77 229
9518.69 224
9519.61 217
9520.54 204
9521.46 256
9522.38 245
9523.30 215
9524.22 227
9525.14 221
9526.06 203
9526.99 223
9527.91 288
9528.83 267
9529.75 232
9530.67 238
9531.59 252
9532.52 278
9533.44 263
9534.36 289
9535.28 282
9536.20 262
9537.13 275
9538.05 272
9538.97 320
9539.89 293
9540.81 266
9541.74 268
9542.66 236
9543.58 212
9544.50 252
9545.43 274
9546.35 258
9547.27 255
9548.19 203
9549.12 244
9550.04 214
9550.96 222
9551.88 217
9552.81 206
9553.73 211
9554.65 249
9555.58 220
9556.50 249
9557.42 255
9558.34 242
9559.27 236
9560.19 248
9561.11 212
9562.04 236
9562.96 232
9563.88 290
9564.81 241
9565.73 232
9566.65 295
9567.58 254
9568.50 243
9569.43 239
9570.35 287
9571.27 259
9572.20 256
9573.12 251
9574.04 233
9574.97 230
9575.89 269
9576.82 271
9577.74 272
9578.66 290
9579.59 264
9580.51 263
9581.44 264
9582.36 251
9583.28 259
9584.21 238
9585.13 274
9586.06 298
9586.98 263
9587.91 238
9588.83 234
9589.76 287
9590.68 273
9591.60 301
9592.53 275
9593.45 248
9594.38 279
9595.30 281
9596.23 250
9597.15 273
9598.08 244
9599.00 264
9599.93 296
9600.85 283
9601.78 306
9602.70 282
9603.63 263
9604.55 345
9605.48 314
9606.41 294
9607.33 294
9608.26 311
9609.18 297
9610.11 281
9611.03 285
9611.96 273
9612.88 279
9613.81 320
9614.74 307
9615.66 326
9616.59 335
9617.51 311
9618.44 316
9619.37 305
9620.29 313
9621.22 299
9622.14 308
9623.07 290
9624.00 280
9624.92 321
9625.85 341
9626.78 312
9627.70 312
9628.63 344
9629.55 325
9630.48 348
9631.41 381
9632.33 405
9633.26 405
9634.19 408
9635.11 427
9636.04 402
9636.97 448
9637.90 394
9638.82 413
9639.75 393
9640.68 406
9641.60 482
9642.53 463
9643.46 434
9644.38 427
9645.31 392
9646.24 520
9647.17 543
9648.09 614
9649.02 612
9649.95 595
9650.88 583
9651.80 598
9652.73 541
9653.66 539
9654.59 541
9655.51 491
9656.44 469
9657.37 475
9658.30 420
9659.23 401
9660.15 396
9661.08 423
9662.01 431
9662.94 436
9663.87 486
9664.80 469
9665.72 476
9666.65 484
9667.58 427
9668.51 443
9669.44 422
9670.37 432
9671.29 404
9672.22 458
9673.15 456
9674.08 506
9675.01 469
9675.94 475
9676.87 477
9677.79 477
9678.72 528
9679.65 517
9680.58 537
9681.51 498
9682.44 448
9683.37 513
9684.30 518
9685.23 506
9686.16 532
9687.09 492
9688.01 470
9688.94 435
9689.87 496
9690.80 540
9691.73 519
9692.66 477
9693.59 511
9694.52 549
9695.45 585
9696.38 547
9697.31 530
9698.24 557
9699.17 593
9700.10 582
9701.03 551
9701.96 571
9702.89 564
9703.82 529
9704.75 482
9705.68 543
9706.61 560
9707.54 601
9708.47 583
9709.40 552
9710.33 566
9711.26 618
9712.19 600
9713.12 635
9714.05 672
9714.98 636
9715.92 657
9716.85 635
9717.78 632
9718.71 580
9719.64 574
9720.57 568
9721.50 556
9722.43 491
9723.36 500
9724.29 501
9725.22 540
9726.16 558
9727.09 530
9728.02 534
9728.95 510
9729.88 566
9730.81 567
9731.74 506
9732.67 520
9733.61 591
9734.54 527
9735.47 535
9736.40 439
9737.33 479
9738.26 510
9739.20 490
9740.13 484
9741.06 404
9741.99 437
9742.92 461
9743.86 470
9744.79 402
9745.72 440
9746.65 480
9747.58 489
9748.52 451
9749.45 411
9750.38 490
9751.31 522
9752.25 476
9753.18 373
9754.11 385
9755.04 419
9755.98 483
9756.91 457
9757.84 458
9758.77 391
9759.71 409
9760.64 429
9761.57 435
9762.51 417
9763.44 447
9764.37 479
9765.30 427
9766.24 458
9767.17 473
9768.10 459
9769.04 490
9769.97 454
9770.90 475
9771.84 454
9772.77 444
9773.70 461
9774.64 444
9775.57 470
9776.50 482
9777.44 462
9778.37 522
9779.31 558
9780.24 484
9781.17 578
9782.11 605
9783.04 610
9783.97 573
9784.91 595
9785.84 568
9786.78 550
9787.71 531
9788.64 545
9789.58 506
9790.51 488
9791.45 502
9792.38 493
9793.32 493
9794.25 497
9795.19 503
9796.12 544
9797.05 611
9797.99 650
9798.92 666
9799.86 653
9800.79 572
9801.73 563
9802.66 577
9803.60 497
9804.53 388
9805.47 399
9806.40 437
9807.34 445
9808.27 427
9809.21 422
9810.14 461
9811.08 382
9812.01 376
9812.95 421
9813.88 404
9814.82 337
9815.75 351
9816.69 375
9817.63 358
9818.56 366
9819.50 370
9820.43 370
9821.37 401
9822.30 362
9823.24 372
9824.18 363
9825.11 408
9826.05 401
9826.98 376
9827.92 381
9828.86 314
9829.79 301
9830.73 343
9831.66 338
9832.60 383
9833.54 379
9834.47 394
9835.41 368
9836.35 332
9837.28 342
9838.22 404
9839.16 341
9840.09 347
9841.03 372
9841.97 399
9842.90 379
9843.84 369
9844.78 368
9845.71 378
9846.65 390
9847.59 393
9848.52 378
9849.46 356
9850.40 346
9851.34 411
9852.27 350
9853.21 349
9854.15 391
9855.08 355
9856.02 386
9856.96 386
9857.90 308
9858.83 327
9859.77 353
9860.71 368
9861.65 383
9862.58 334
9863.52 361
9864.46 325
9865.40 368
9866.34 344
9867.27 354
9868.21 328
9869.15 373
9870.09 359
9871.03 351
9871.96 397
9872.90 372
9873.84 375
9874.78 340
9875.72 374
9876.66 410
9877.59 369
9878.53 437
9879.47 406
9880.41 396
9881.35 340
9882.29 383
9883.23 402
9884.16 392
9885.10 417
9886.04 375
9886.98 345
9887.92 341
9888.86 305
9889.80 301
9890.74 310
9891.68 288
9892.61 316
9893.55 353
9894.49 332
9895.43 320
9896.37 353
9897.31 327
9898.25 331
9899.19 275
9900.13 268
9901.07 315
9902.01 341
9902.95 325
9903.89 286
9904.83 300
9905.77 357
9906.71 322
9907.65 380
9908.59 368
9909.53 275
9910.47 290
9911.41 309
9912.35 331
9913.29 364
9914.23 325
9915.17 375
9916.11 384
9917.05 374
9917.99 338
9918.93 355
9919.87 344
9920.81 356
9921.75 441
9922.69 407
9923.63 467
9924.57 545
9925.51 569
9926.45 623
9927.39 634
9928.33 621
9929.28 594
9930.22 592
9931.16 540
9932.10 495
9933.04 453
9933.98 423
9934.92 384
9935.86 309
9936.80 327
9937.74 323
9938.69 310
9939.63 315
9940.57 317
9941.51 321
9942.45 308
9943.39 356
9944.34 345
9945.28 333
9946.22 324
9947.16 305
9948.10 275
9949.04 293
9949.99 319
9950.93 291
9951.87 285
9952.81 307
9953.75 357
9954.70 323
9955.64 304
9956.58 323
9957.52 318
9958.46 309
9959.41 317
9960.35 274
9961.29 326
9962.23 317
9963.18 338
9964.12 295
9965.06 296
9966.00 298
9966.95 381
9967.89 301
9968.83 322
9969.77 308
9970.72 305
9971.66 287
9972.60 305
9973.55 319
9974.49 318
9975.43 290
9976.38 324
9977.32 327
9978.26 269
9979.21 277
9980.15 321
9981.09 293
9982.04 256
9982.98 270
9983.92 283
9984.87 277
9985.81 280
9986.75 288
9987.70 248
9988.64 272
9989.58 294
9990.53 268
9991.47 279
9992.42 274
9993.36 306
9994.30 315
9995.25 239
9996.19 295
9997.14 293
9998.08 282
9999.02 297
9999.97 298
10000.91 302
10001.86 261
10002.80 258
10003.75 255
10004.69 255
10005.63 266
10006.58 290
10007.52 286
10008.47 280
10009.41 282
10010.36 294
10011.30 258
10012.25 286
10013.19 270
10014.14 293
10015.08 334
10016.03 276
10016.97 288
10017.92 277
10018.86 247
10019.81 266
10020.75 268
10021.70 278
10022.64 286
10023.59 233
10024.53 258
10025.48 231
10026.42 241
10027.37 267
10028.32 271
10029.26 307
10030.21 251
10031.15 248
10032.10 234
10033.04 237
10033.99 252
10034.94 276
10035.88 281
10036.83 238
10037.77 273
10038.72 228
10039.67 246
10040.61 264
10041.56 223
10042.50 276
10043.45 254
10044.40 278
10045.34 235
10046.29 258
10047.24 267
10048.18 253
10049.13 249
10050.08 231
10051.02 223
10051.97 268
10052.92 262
10053.86 234
10054.81 200
10055.76 213
10056.70 273
10057.65 250
10058.60 226
10059.54 231
10060.49 208
10061.44 250
10062.39 252
10063.33 260
10064.28 237
10065.23 228
10066.17 271
10067.12 207
10068.07 274
10069.02 238
10069.96 249
10070.91 226
10071.86 241
10072.81 236
10073.76 238
10074.70 237
10075.65 254
10076.60 236
10077.55 223
10078.49 197
10079.44 228
10080.39 258
10081.34 234
10082.29 248
10083.23 244
10084.18 258
10085.13 278
10086.08 251
10087.03 267
10087.98 281
10088.92 241
10089.87 240
10090.82 276
10091.77 243
10092.72 235
10093.67 273
10094.62 230
10095.56 202
10096.51 224
10097.46 227
10098.41 224
10099.36 224
10100.31 260
10101.26 232
10102.21 245
10103.16 254
10104.11 217
10105.05 242
10106.00 241
10106.95 232
10107.90 249
10108.85 254
10109.80 223
10110.75 246
10111.70 199
10112.65 201
10113.60 220
10114.55 208
10115.50 229
10116.45 209
10117.40 210
10118.35 231
10119.30 225
10120.25 238
10121.20 224
10122.15 237
10123.10 208
10124.05 242
10125.00 254
10125.95 262
10126.90 224
10127.85 234
10128.80 250
10129.75 221
10130.70 247
10131.65 212
10132.60 220
10133.55 237
10134.50 286
10135.45 246
10136.40 222
10137.35 242
10138.30 251
10139.26 252
10140.21 215
10141.16 238
10142.11 292
10143.06 278
10144.01 249
10144.96 257
10145.91 268
10146.86 265
10147.81 245
10148.77 253
10149.72 278
10150.67 269
10151.62 256
10152.57 277
10153.52 237
10154.47 276
10155.43 236
10156.38 254
10157.33 288
10158.28 272
10159.23 277
10160.18 289
10161.14 247
10162.09 254
10163.04 286
10163.99 298
10164.94 285
10165.90 288
10166.85 305
10167.80 300
10168.75 315
10169.70 372
10170.66 311
10171.61 330
10172.56 356
10173.51 322
10174.47 350
10175.42 316
10176.37 308
10177.32 319
10178.28 332
10179.23 349
10180.18 384
10181.14 376
10182.09 415
10183.04 385
10183.99 371
10184.95 351
10185.90 386
10186.85 409
10187.81 426
10188.76 397
10189.71 382
10190.67 386
10191.62 463
10192.57 453
10193.53 424
10194.48 397
10195.43 436
10196.39 431
10197.34 407
10198.29 361
10199.25 392
10200.20 420
10201.15 439
10202.11 416
10203.06 463
10204.02 471
10204.97 559
10205.92 551
10206.88 539
10207.83 582
10208.79 598
10209.74 591
10210.69 530
10211.65 500
10212.60 462
10213.56 441
10214.51 397
10215.46 401
10216.42 426
10217.37 419
10218.33 376
10219.28 368
10220.24 383
10221.19 389
10222.15 417
10223.10 382
10224.06 377
10225.01 408
10225.97 390
10226.92 380
10227.88 382
10228.83 335
10229.79 384
10230.74 411
10231.70 478
10232.65 427
10233.61 427
10234.56 512
10235.52 529
10236.47 522
10237.43 610
10238.38 548
10239.34 482
10240.29 423
10241.25 409
10242.21 447
10243.16 367
10244.12 320
10245.07 353
10246.03 378
10246.98 394
10247.94 347
10248.90 355
10249.85 340
10250.81 358
10251.76 347
10252.72 351
10253.68 316
10254.63 294
10255.59 298
10256.55 293
10257.50 256
10258.46 312
10259.41 292
10260.37 271
10261.33 259
10262.28 279
10263.24 298
10264.20 284
10265.15 292
10266.11 253
10267.07 252
10268.02 299
10268.98 284
10269.94 278
10270.90 266
10271.85 296
10272.81 285
10273.77 279
10274.72 292
10275.68 297
10276.64 325
10277.60 271
10278.55 269
10279.51 279
10280.47 260
10281.43 269
10282.38 280
10283.34 277
10284.30 294
10285.26 283
10286.21 238
10287.17 242
10288.13 273
10289.09 264
10290.04 258
10291.00 262
10291.96 268
10292.92 267
10293.88 286
10294.83 289
10295.79 299
10296.75 239
10297.71 258
10298.67 268
10299.63 259
10300.58 229
10301.54 254
10302.50 242
10303.46 235
10304.42 221
10305.38 215
10306.34 259
10307.29 251
10308.25 270
10309.21 261
10310.17 287
10311.13 244
10312.09 237
10313.05 244
10314.01 255
10314.97 259
10315.92 250
10316.88 238
10317.84 246
10318.80 243
10319.76 238
10320.72 229
10321.68 242
10322.64 212
10323.60 222
10324.56 243
10325.52 234
10326.48 252
10327.44 282
10328.40 258
10329.36 266
10330.32 256
10331.28 255
10332.24 262
10333.20 206
10334.16 208
10335.12 246
10336.08 298
10337.04 202
10338.00 247
10338.96 233
10339.92 197
10340.88 238
10341.84 203
10342.80 241
10343.76 231
10344.72 272
10345.68 236
10346.64 237
10347.60 257
10348.56 255
10349.52 226
10350.48 270
10351.44 203
10352.40 216
10353.36 214
10354.32 241
10355.29 204
10356.25 224
10357.21 253
10358.17 222
10359.13 226
10360.09 188
10361.05 227
10362.01 210
10362.97 239
10363.94 253
10364.90 220
10365.86 196
10366.82 202
10367.78 216
10368.74 206
10369.70 231
10370.67 267
10371.63 228
10372.59 190
10373.55 171
10374.51 180
10375.47 209
10376.44 214
10377.40 227
10378.36 231
10379.32 252
10380.28 211
10381.25 201
10382.21 223
10383.17 209
10384.13 211
10385.10 194
10386.06 245
10387.02 245
10387.98 223
10388.95 239
10389.91 212
10390.87 212
10391.83 234
10392.80 230
10393.76 204
10394.72 228
10395.68 260
10396.65 233
10397.61 199
10398.57 221
10399.54 196
10400.50 226
10401.46 220
10402.43 207
10403.39 219
10404.35 187
10405.31 220
10406.28 260
10407.24 190
10408.20 242
10409.17 224
10410.13 242
10411.10 199
10412.06 223
10413.02 202
10413.99 263
10414.95 333
10415.91 323
10416.88 345
10417.84 330
10418.80 333
10419.77 286
10420.73 329
10421.70 292
10422.66 268
10423.63 274
10424.59 247
10425.55 230
10426.52 246
10427.48 199
10428.45 214
10429.41 233
10430.37 221
10431.34 203
10432.30 195
10433.27 211
10434.23 203
10435.20 174
10436.16 151
10437.13 197
10438.09 216
10439.06 200
10440.02 190
10440.99 196
10441.95 210
10442.92 193
10443.88 187
10444.85 152
10445.81 174
10446.78 189
10447.74 188
10448.71 190
10449.67 179
10450.64 198
10451.60 158
10452.57 166
10453.53 191
10454.50 187
10455.47 232
10456.43 206
10457.40 185
10458.36 203
10459.33 233
10460.29 182
10461.26 215
10462.23 191
10463.19 224
10464.16 234
10465.12 221
10466.09 195
10467.06 199
10468.02 188
10468.99 180
10469.95 188
10470.92 219
10471.89 192
10472.85 196
10473.82 194
10474.79 179
10475.75 204
10476.72 179
10477.69 178
10478.65 179
10479.62 183
10480.59 209
10481.55 193
10482.52 184
10483.49 180
10484.45 169
10485.42 188
10486.39 173
10487.35 176
10488.32 194
10489.29 182
10490.26 179
10491.22 170
10492.19 196
10493.16 211
10494.13 190
10495.09 173
10496.06 183
10497.03 185
10497.99 217
10498.96 178
10499.93 199
10500.90 170
10501.87 192
10502.83 180
10503.80 202
10504.77 192
10505.74 212
10506.70 198
10507.67 181
10508.64 214
10509.61 197
10510.58 180
10511.55 182
10512.51 189
10513.48 191
10514.45 178
10515.42 174
10516.39 184
10517.36 223
10518.32 176
10519.29 201
10520.26 180
10521.23 197
10522.20 187
10523.17 211
10524.14 229
10525.10 205
10526.07 185
10527.04 145
10528.01 173
10528.98 210
10529.95 206
10530.92 195
10531.89 157
10532.86 180
10533.83 177
10534.79 192
10535.76 193
10536.73 170
10537.70 193
10538.67 215
10539.64 178
10540.61 222
10541.58 226
10542.55 209
10543.52 200
10544.49 175
10545.46 208
10546.43 175
10547.40 178
10548.37 213
10549.34 206
10550.31 208
10551.28 231
10552.25 200
10553.22 228
10554.19 217
10555.16 202
10556.13 213
10557.10 222
10558.07 213
10559.04 226
10560.01 243
10560.98 250
10561.95 249
10562.92 269
10563.89 239
10564.86 253
10565.83 273
10566.81 205
10567.78 209
10568.75 222
10569.72 221
10570.69 187
10571.66 224
10572.63 237
10573.60 225
10574.57 203
10575.54 223
10576.51 211
10577.49 185
10578.46 192
10579.43 226
10580.40 231
10581.37 230
10582.34 206
10583.31 223
10584.29 189
10585.26 207
10586.23 204
10587.20 216
10588.17 232
10589.14 232
10590.12 259
10591.09 244
10592.06 217
10593.03 223
10594.00 225
10594.98 240
10595.95 214
10596.92 236
10597.89 244
10598.86 279
10599.84 230
10600.81 238
10601.78 247
10602.75 195
10603.73 197
10604.70 209
10605.67 223
10606.64 212
10607.62 187
10608.59 193
10609.56 192
10610.53 180
10611.51 197
10612.48 214
10613.45 175
10614.43 173
10615.40 198
10616.37 203
10617.34 215
10618.32 219
10619.29 205
10620.26 256
10621.24 266
10622.21 236
10623.18 239
10624.16 221
10625.13 215
10626.10 192
10627.08 208
10628.05 198
10629.02 188
10630.00 186
10630.97 217
10631.95 234
10632.92 251
10633.89 221
10634.87 242
10635.84 286
10636.81 337
10637.79 344
10638.76 361
10639.74 342
10640.71 327
10641.69 316
10642.66 312
10643.63 299
10644.61 267
10645.58 253
10646.56 206
10647.53 226
10648.51 230
10649.48 241
10650.45 207
10651.43 216
10652.40 252
10653.38 217
10654.35 216
10655.33 223
10656.30 214
10657.28 212
10658.25 186
10659.23 201
10660.20 183
10661.18 195
10662.15 191
10663.13 169
10664.10 205
10665.08 281
10666.05 226
10667.03 230
10668.00 215
10668.98 189
10669.96 197
10670.93 161
10671.91 170
10672.88 176
10673.86 240
10674.83 207
10675.81 205
10676.79 185
10677.76 220
10678.74 274
10679.71 227
10680.69 249
10681.66 214
10682.64 185
10683.62 223
10684.59 203
10685.57 228
10686.55 203
10687.52 209
10688.50 222
10689.47 216
10690.45 174
10691.43 200
10692.40 209
10693.38 165
10694.36 168
10695.33 192
10696.31 165
10697.29 176
10698.26 185
10699.24 171
10700.22 185
10701.19 215
10702.17 180
10703.15 145
10704.13 178
10705.10 190
10706.08 204
10707.06 175
10708.03 156
10709.01 170
10709.99 189
10710.97 194
10711.94 187
10712.92 143
10713.90 173
10714.88 185
10715.85 156
10716.83 185
10717.81 190
10718.79 196
10719.76 175
10720.74 184
10721.72 192
10722.70 167
10723.68 179
10724.65 165
10725.63 169
10726.61 173
10727.59 183
10728.57 200
10729.54 159
10730.52 175
10731.50 201
10732.48 184
10733.46 183
10734.44 160
10735.41 155
10736.39 150
10737.37 162
10738.35 185
10739.33 199
10740.31 163
10741.29 197
10742.26 204
10743.24 159
10744.22 146
10745.20 197
10746.18 201
10747.16 183
10748.14 186
10749.12 181
10750.10 186
10751.08 224
10752.05 178
10753.03 186
10754.01 162
10754.99 176
10755.97 195
10756.95 196
10757.93 202
10758.91 210
10759.89 222
10760.87 170
10761.85 176
10762.83 178
10763.81 176
10764.79 189
10765.77 222
10766.75 201
10767.73 191
10768.71 169
10769.69 186
10770.67 174
10771.65 166
10772.63 182
10773.61 144
10774.59 149
10775.57 172
10776.55 169
10777.53 173
10778.51 193
10779.49 183
10780.47 198
10781.45 183
10782.43 185
10783.41 160
10784.39 159
10785.38 199
10786.36 187
10787.34 171
10788.32 126
10789.30 173
10790.28 175
10791.26 190
10792.24 187
10793.22 181
10794.20 199
10795.19 222
10796.17 171
10797.15 210
10798.13 188
10799.11 159
10800.09 218
10801.07 182
10802.05 206
10803.04 167
10804.02 179
10805.00 189
10805.98 176
10806.96 169
10807.94 208
10808.93 206
10809.91 225
10810.89 193
10811.87 191
10812.85 231
10813.84 210
10814.82 182
10815.80 187
10816.78 149
10817.77 170
10818.75 185
10819.73 207
10820.71 205
10821.69 190
10822.68 223
10823.66 193
10824.64 197
10825.62 181
10826.61 189
10827.59 209
10828.57 203
10829.56 194
10830.54 186
10831.52 160
10832.50 172
10833.49 187
10834.47 173
10835.45 199
10836.44 197
10837.42 184
10838.40 157
10839.39 188
10840.37 184
10841.35 203
10842.34 195
10843.32 181
10844.30 229
10845.29 192
10846.27 203
10847.25 188
10848.24 189
10849.22 193
10850.20 193
10851.19 170
10852.17 201
10853.16 209
10854.14 218
10855.12 198
10856.11 205
10857.09 213
10858.08 201
10859.06 226
10860.04 195
10861.03 207
10862.01 196
10863.00 188
10863.98 213
10864.96 212
10865.95 178
10866.93 214
10867.92 177
10868.90 235
10869.89 217
10870.87 208
10871.86 201
10872.84 195
10873.83 212
10874.81 218
10875.80 240
10876.78 239
10877.77 238
10878.75 240
10879.74 269
10880.72 234
10881.71 250
10882.69 215
10883.68 237
10884.66 262
10885.65 262
10886.63 284
10887.62 314
10888.60 277
10889.59 249
10890.57 234
10891.56 215
10892.55 264
10893.53 262
10894.52 265
10895.50 218
10896.49 265
10897.47 288
10898.46 305
10899.45 315
10900.43 289
10901.42 285
10902.40 278
10903.39 237
10904.38 273
10905.36 256
10906.35 263
10907.34 322
10908.32 310
10909.31 297
10910.29 289
10911.28 300
10912.27 317
10913.25 325
10914.24 333
10915.23 348
10916.21 353
10917.20 357
10918.19 383
10919.17 350
10920.16 339
10921.15 346
10922.14 326
10923.12 313
10924.11 288
10925.10 319
10926.08 356
10927.07 296
10928.06 357
10929.05 365
10930.03 368
10931.02 318
10932.01 383
10933.00 418
10933.98 349
10934.97 393
10935.96 401
10936.95 365
10937.93 372
10938.92 375
10939.91 380
10940.90 435
10941.88 422
10942.87 407
10943.86 413
10944.85 392
10945.84 387
10946.82 390
10947.81 404
10948.80 517
10949.79 500
10950.78 511
10951.77 550
10952.75 529
10953.74 549
10954.73 692
10955.72 768
10956.71 754
10957.70 761
10958.69 757
10959.67 805
10960.66 687
10961.65 662
10962.64 687
10963.63 651
10964.62 643
10965.61 541
10966.60 550
10967.58 578
10968.57 552
10969.56 512
10970.55 578
10971.54 530
10972.53 530
10973.52 532
10974.51 612
10975.50 520
10976.49 527
10977.48 516
10978.47 503
10979.46 510
10980.45 557
10981.44 568
10982.43 566
10983.42 581
10984.41 581
10985.40 590
10986.38 674
10987.37 634
10988.36 614
10989.35 643
10990.34 597
10991.34 634
10992.33 706
10993.32 771
10994.31 814
10995.30 914
10996.29 1027
10997.28 1177
10998.27 1244
10999.26 1324
11000.25 1380
11001.24 1421
11002.23 1218
11003.22 1108
11004.21 1009
11005.20 921
11006.19 840
11007.18 743
11008.17 685
11009.16 570
11010.16 543
11011.15 569
11012.14 557
11013.13 596
11014.12 501
11015.11 528
11016.10 520
11017.09 493
11018.08 465
11019.08 488
11020.07 494
11021.06 476
11022.05 443
11023.04 423
11024.03 419
11025.03 428
11026.02 461
11027.01 450
11028.00 436
11028.99 387
11029.98 450
11030.98 431
11031.97 412
11032.96 467
11033.95 498
11034.94 441
11035.94 409
11036.93 427
11037.92 385
11038.91 446
11039.91 420
11040.90 364
11041.89 399
11042.88 344
11043.87 378
11044.87 351
11045.86 351
11046.85 370
11047.85 342
11048.84 328
11049.83 361
11050.82 383
11051.82 328
11052.81 353
11053.80 326
11054.80 389
11055.79 350
11056.78 341
11057.77 336
11058.77 330
11059.76 317
11060.75 319
11061.75 327
11062.74 340
11063.73 326
11064.73 339
11065.72 327
11066.71 332
11067.71 322
11068.70 326
11069.70 367
11070.69 343
11071.68 316
11072.68 339
11073.67 357
11074.66 343
11075.66 319
11076.65 352
11077.65 340
11078.64 366
11079.63 319
11080.63 316
11081.62 352
11082.62 396
11083.61 324
11084.61 314
11085.60 331
11086.59 331
11087.59 281
11088.58 329
11089.58 344
11090.57 303
11091.57 309
11092.56 354
11093.56 325
11094.55 266
11095.55 288
11096.54 309
11097.54 286
11098.53 264
11099.53 315
11100.52 321
11101.52 316
11102.51 317
11103.51 327
11104.50 322
11105.50 305
11106.49 307
11107.49 340
11108.48 266
11109.48 274
11110.47 302
11111.47 323
11112.46 296
11113.46 304
11114.46 291
11115.45 296
11116.45 295
11117.44 281
11118.44 318
11119.43 311
11120.43 320
11121.43 304
11122.42 330
11123.42 361
11124.41 305
11125.41 324
11126.41 332
11127.40 348
11128.40 296
11129.40 284
11130.39 290
11131.39 298
11132.39 314
11133.38 314
11134.38 291
11135.37 290
11136.37 301
11137.37 309
11138.37 265
11139.36 291
11140.36 272
11141.36 272
11142.35 299
11143.35 273
11144.35 320
11145.34 276
11146.34 320
11147.34 265
11148.33 279
11149.33 318
11150.33 279
11151.33 286
11152.32 275
11153.32 274
11154.32 292
11155.32 276
11156.31 238
11157.31 256
11158.31 236
11159.31 255
11160.30 240
11161.30 260
11162.30 234
11163.30 262
11164.30 257
11165.29 243
11166.29 221
11167.29 247
11168.29 292
11169.29 299
11170.28 250
11171.28 243
11172.28 246
11173.28 274
11174.28 276
11175.28 227
11176.27 215
11177.27 230
11178.27 241
11179.27 248
11180.27 213
11181.27 264
11182.27 238
11183.26 233
11184.26 273
11185.26 236
11186.26 263
11187.26 250
11188.26 279
11189.26 237
11190.26 236
11191.26 241
11192.26 257
11193.25 267
11194.25 284
11195.25 318
11196.25 273
11197.25 275
11198.25 266
11199.25 284
11200.25 278
11201.25 248
11202.25 253
11203.25 256
11204.25 253
11205.25 207
11206.25 242
11207.25 289
11208.25 286
11209.25 279
11210.25 264
11211.25 239
11212.25 222
11213.25 232
11214.25 221
11215.25 231
11216.25 250
11217.25 212
11218.25 206
11219.25 223
11220.25 217
11221.25 236
11222.25 236
11223.25 245
11224.25 217
11225.25 200
11226.25 216
11227.25 242
11228.25 178
11229.26 206
11230.26 207
11231.26 206
11232.26 220
11233.26 214
11234.26 228
11235.26 204
11236.26 234
11237.26 202
11238.27 169
11239.27 200
11240.27 189
11241.27 222
11242.27 220
11243.27 233
11244.27 227
11245.27 236
11246.28 236
11247.28 254
11248.28 225
11249.28 201
11250.28 193
11251.28 191
11252.29 208
11253.29 207
11254.29 204
11255.29 198
11256.29 191
11257.30 224
11258.30 221
11259.30 221
11260.30 229
11261.31 171
11262.31 194
11263.31 212
11264.31 262
11265.31 234
11266.32 232
11267.32 206
11268.32 210
11269.32 234
11270.33 267
11271.33 231
11272.33 222
11273.34 212
11274.34 241
11275.34 236
11276.34 261
11277.35 295
11278.35 281
11279.35 275
11280.36 297
11281.36 267
11282.36 299
11283.37 252
11284.37 217
11285.37 232
11286.38 216
11287.38 227
11288.38 232
11289.39 224
11290.39 195
11291.39 218
11292.40 214
11293.40 185
11294.40 204
11295.41 209
11296.41 181
11297.42 189
11298.42 213
11299.42 187
11300.43 180
11301.43 205
11302.44 196
11303.44 207
11304.44 226
11305.45 230
11306.45 240
11307.46 252
11308.46 228
11309.47 217
11310.47 241
11311.47 241
11312.48 248
11313.48 233
11314.49 247
11315.49 261
11316.50 249
11317.50 274
11318.51 271
11319.51 254
11320.52 254
11321.52 217
11322.53 231
11323.53 188
11324.54 184
11325.54 193
11326.55 213
11327.55 205
11328.56 214
11329.56 217
11330.57 217
11331.57 211
11332.58 220
11333.58 213
11334.59 226
11335.60 197
11336.60 212
11337.61 232
11338.61 174
11339.62 189
11340.62 211
11341.63 195
11342.64 202
11343.64 194
11344.65 201
11345.65 210
11346.66 197
11347.67 189
11348.67 200
11349.68 171
11350.68 177
11351.69 190
11352.70 186
11353.70 199
11354.71 169
11355.72 187
11356.72 226
11357.73 221
11358.74 174
11359.74 205
11360.75 196
11361.76 173
11362.76 197
11363.77 166
11364.78 189
11365.78 203
11366.79 213
11367.80 214
11368.80 222
11369.81 194
11370.82 161
11371.83 215
11372.83 180
11373.84 156
11374.85 193
11375.85 193
11376.86 170
11377.87 164
11378.88 206
11379.88 209
11380.89 218
11381.90 195
11382.91 181
11383.92 172
11384.92 188
11385.93 180
11386.94 186
11387.95 167
11388.95 195
11389.96 197
11390.97 201
11391.98 161
11392.99 161
11393.99 163
11395.00 173
11396.01 167
11397.02 177
11398.03 188
11399.04 178
11400.04 162
11401.05 183
11402.06 176
11403.07 173
11404.08 148
11405.09 166
11406.10 152
11407.11 181
11408.11 170
11409.12 183
11410.13 199
11411.14 171
11412.15 154
11413.16 182
11414.17 188
11415.18 197
11416.19 183
11417.19 160
11418.20 161
11419.21 182
11420.22 160
11421.23 151
11422.24 196
11423.25 203
11424.26 150
11425.27 157
11426.28 146
11427.29 141
11428.30 184
11429.31 211
11430.32 174
11431.33 181
11432.34 201
11433.35 190
11434.36 179
11435.37 166
11436.38 150
11437.39 186
11438.40 179
11439.41 169
11440.42 206
11441.43 210
11442.44 153
11443.45 179
11444.46 154
11445.47 161
11446.48 185
11447.49 199
11448.50 203
11449.51 153
11450.52 161
11451.53 193
11452.54 164
11453.56 153
11454.57 190
11455.58 163
11456.59 191
11457.60 195
11458.61 168
11459.62 164
11460.63 164
11461.64 161
11462.65 192
11463.67 198
11464.68 162
11465.69 144
11466.70 154
11467.71 136
11468.72 141
11469.73 176
11470.75 172
11471.76 168
11472.77 202
11473.78 215
11474.79 174
11475.80 192
11476.82 163
11477.83 191
11478.84 173
11479.85 162
11480.86 163
11481.88 154
11482.89 200
11483.90 159
11484.91 171
11485.92 166
11486.94 209
11487.95 180
11488.96 171
11489.97 135
11490.99 142
11492.00 163
11493.01 153
11494.02 133
11495.04 158
11496.05 161
11497.06 161
11498.08 182
11499.09 161
11500.10 143
11501.11 176
11502.13 159
11503.14 171
11504.15 178
11505.17 156
11506.18 201
11507.19 184
11508.21 157
11509.22 153
11510.23 162
11511.25 187
11512.26 159
11513.27 152
11514.29 155
11515.30 124
11516.31 150
11517.33 124
11518.34 180
11519.35 187
11520.37 186
11521.38 181
11522.40 154
11523.41 149
11524.42 155
11525.44 146
11526.45 184
11527.47 171
11528.48 148
11529.49 142
11530.51 216
11531.52 215
11532.54 157
11533.55 155
11534.56 165
11535.58 157
11536.59 146
11537.61 123
11538.62 142
11539.64 166
11540.65 178
11541.67 158
11542.68 175
11543.70 164
11544.71 153
11545.73 181
11546.74 160
11547.76 189
11548.77 161
11549.79 175
11550.80 165
11551.82 166
11552.83 152
11553.85 193
11554.86 194
11555.88 168
11556.89 175
11557.91 176
11558.92 169
11559.94 163
11560.95 171
11561.97 185
11562.99 147
11564.00 159
11565.02 140
11566.03 191
11567.05 165
11568.06 180
11569.08 154
11570.10 157
11571.11 163
11572.13 172
11573.14 156
11574.16 170
11575.18 203
11576.19 179
11577.21 211
11578.23 193
11579.24 204
11580.26 226
11581.27 210
11582.29 207
11583.31 196
11584.32 169
11585.34 167
11586.36 160
11587.37 214
11588.39 174
11589.41 188
11590.42 207
11591.44 201
11592.46 224
11593.48 245
11594.49 269
11595.51 317
11596.53 303
11597.54 309
11598.56 334
11599.58 306
11600.60 265
11601.61 272
11602.63 312
11603.65 254
11604.67 266
11605.68 233
11606.70 199
11607.72 211
11608.74 222
11609.75 212
11610.77 216
11611.79 187
11612.81 183
11613.82 184
11614.84 202
11615.86 174
11616.88 169
11617.90 174
11618.91 174
11619.93 190
11620.95 166
11621.97 166
11622.99 170
11624.01 224
11625.02 161
11626.04 145
11627.06 160
11628.08 168
11629.10 174
11630.12 170
11631.14 178
11632.15 154
11633.17 166
11634.19 154
11635.21 171
11636.23 150
11637.25 189
11638.27 194
11639.29 180
11640.31 173
11641.32 185
11642.34 168
11643.36 187
11644.38 143
11645.40 116
11646.42 154
11647.44 154
11648.46 169
11649.48 174
11650.50 141
11651.52 147
11652.54 175
11653.56 144
11654.58 153
11655.60 135
11656.62 150
11657.64 149
11658.66 178
11659.68 160
11660.70 148
11661.72 160
11662.74 136
11663.76 138
11664.78 155
11665.80 160
11666.82 146
11667.84 132
11668.86 147
11669.88 163
11670.90 168
11671.92 157
11672.94 163
11673.96 136
11674.98 156
11676.00 161
11677.02 144
11678.04 168
11679.06 159
11680.08 142
11681.10 165
11682.12 171
11683.15 160
11684.17 127
11685.19 125
11686.21 153
11687.23 138
11688.25 159
11689.27 168
11690.29 160
11691.31 142
11692.34 146
11693.36 136
11694.38 175
11695.40 120
11696.42 148
11697.44 156
11698.46 159
11699.49 130
11700.51 142
11701.53 158
11702.55 166
11703.57 151
11704.60 144
11705.62 153
11706.64 127
11707.66 153
11708.68 178
11709.71 139
11710.73 160
11711.75 159
11712.77 168
11713.79 137
11714.82 154
11715.84 145
11716.86 157
11717.88 163
11718.91 157
11719.93 129
11720.95 121
11721.97 149
11723.00 152
11724.02 123
11725.04 140
11726.06 184
11727.09 154
11728.11 163
11729.13 144
11730.16 154
11731.18 165
11732.20 133
11733.23 156
11734.25 145
11735.27 150
11736.30 167
11737.32 143
11738.34 160
11739.37 143
11740.39 148
11741.41 122
11742.44 157
11743.46 135
11744.48 133
11745.51 142
11746.53 157
11747.55 157
11748.58 158
11749.60 152
11750.63 135
11751.65 150
11752.67 138
11753.70 155
11754.72 169
11755.75 143
11756.77 141
11757.79 153
11758.82 131
11759.84 120
11760.87 132
11761.89 160
11762.92 150
11763.94 144
11764.96 122
11765.99 135
11767.01 167
11768.04 151
11769.06 139
11770.09 128
11771.11 173
11772.14 156
11773.16 131
11774.19 145
11775.21 150
11776.24 164
11777.26 130
11778.29 134
11779.31 121
11780.34 145
11781.36 153
11782.39 170
11783.41 153
11784.44 130
11785.46 126
11786.49 148
11787.52 164
11788.54 159
11789.57 158
11790.59 151
11791.62 171
11792.64 152
11793.67 134
11794.69 162
11795.72 154
11796.75 156
11797.77 176
11798.80 164
11799.82 178
11800.85 159
11801.88 140
11802.90 140
11803.93 147
11804.96 157
11805.98 167
11807.01 178
11808.03 158
11809.06 145
11810.09 155
11811.11 173
11812.14 166
11813.17 167
11814.19 182
11815.22 181
11816.25 156
11817.27 167
11818.30 149
11819.33 161
11820.35 171
11821.38 155
11822.41 163
11823.44 162
11824.46 156
11825.49 191
11826.52 157
11827.54 165
11828.57 165
11829.60 162
11830.63 194
11831.65 182
11832.68 174
11833.71 170
11834.74 182
11835.76 170
11836.79 152
11837.82 185
11838.85 194
11839.87 160
11840.90 137
11841.93 153
11842.96 166
11843.99 186
11845.01 203
11846.04 199
11847.07 142
11848.10 166
11849.13 190
11850.15 189
11851.18 148
11852.21 178
11853.24 190
11854.27 173
11855.30 167
11856.33 151
11857.35 208
11858.38 176
11859.41 170
11860.44 203
11861.47 264
11862.50 191
11863.53 189
11864.55 220
11865.58 232
11866.61 205
11867.64 189
11868.67 183
11869.70 181
11870.73 202
11871.76 212
11872.79 229
11873.82 192
11874.85 192
11875.88 186
11876.90 180
11877.93 194
11878.96 225
11879.99 222
11881.02 192
11882.05 242
11883.08 211
11884.11 217
11885.14 219
11886.17 234
11887.20 252
11888.23 207
11889.26 241
11890.29 250
11891.32 247
11892.35 241
11893.38 235
11894.41 234
11895.44 283
11896.47 267
11897.50 282
11898.53 312
11899.56 322
11900.59 333
11901.62 317
11902.65 340
11903.68 307
11904.71 295
11905.75 308
11906.78 318
11907.81 280
11908.84 280
11909.87 277
11910.90 251
11911.93 275
11912.96 239
11913.99 312
11915.02 252
11916.05 246
11917.09 291
11918.12 292
11919.15 284
11920.18 329
11921.21 293
11922.24 258
11923.27 249
11924.30 302
11925.34 320
11926.37 339
11927.40 412
11928.43 440
11929.46 481
11930.49 532
11931.53 486
11932.56 469
11933.59 495
11934.62 459
11935.65 393
11936.69 345
11937.72 345
11938.75 336
11939.78 312
11940.81 317
11941.85 284
11942.88 269
11943.91 263
11944.94 288
11945.98 276
11947.01 244
11948.04 258
11949.07 256
11950.11 225
11951.14 224
11952.17 232
11953.20 232
11954.24 235
11955.27 225
11956.30 216
11957.34 217
11958.37 209
11959.40 180
11960.43 231
11961.47 226
11962.50 231
11963.53 215
11964.57 272
11965.60 211
11966.63 223
11967.67 237
11968.70 185
11969.73 242
11970.77 242
11971.80 265
11972.83 273
11973.87 247
11974.90 206
11975.93 257
11976.97 234
11978.00 247
11979.04 209
11980.07 237
11981.10 210
11982.14 226
11983.17 220
11984.21 231
11985.24 232
11986.27 223
11987.31 232
11988.34 249
11989.38 215
11990.41 199
11991.45 247
11992.48 263
11993.51 247
11994.55 218
11995.58 231
11996.62 241
11997.65 227
11998.69 204
11999.72 225
12000.76 227
12001.79 244
12002.83 224
12003.86 233
12004.90 233
12005.93 246
12006.97 256
12008.00 235
12009.04 255
12010.07 266
12011.11 272
12012.14 278
12013.18 264
12014.21 281
12015.25 290
12016.28 315
12017.32 343
12018.35 286
12019.39 281
12020.43 331
12021.46 301
12022.50 316
12023.53 286
12024.57 290
12025.60 279
12026.64 281
12027.68 275
12028.71 267
12029.75 289
12030.78 299
12031.82 267
12032.86 251
12033.89 259
12034.93 261
12035.97 259
12037.00 261
12038.04 259
12039.07 273
12040.11 261
12041.15 259
12042.18 230
12043.22 217
12044.26 225
12045.29 240
12046.33 275
12047.37 277
12048.40 253
12049.44 209
12050.48 235
12051.52 211
12052.55 247
12053.59 230
12054.63 242
12055.66 223
12056.70 239
12057.74 235
12058.78 212
12059.81 233
12060.85 258
12061.89 259
12062.92 239
12063.96 246
12065.00 239
12066.04 255
12067.07 269
12068.11 266
12069.15 262
12070.19 249
12071.23 233
12072.26 219
12073.30 226
12074.34 248
12075.38 268
12076.42 254
12077.45 287
12078.49 241
12079.53 256
12080.57 256
12081.61 238
12082.64 202
12083.68 235
12084.72 284
12085.76 263
12086.80 271
12087.84 223
12088.88 249
12089.91 292
12090.95 255
12091.99 237
12093.03 269
12094.07 286
12095.11 308
12096.15 272
12097.19 288
12098.22 294
12099.26 310
12100.30 355
12101.34 306
12102.38 300
12103.42 312
12104.46 322
12105.50 337
12106.54 305
12107.58 291
12108.62 279
12109.66 286
12110.70 271
12111.74 232
12112.78 235
12113.81 211
12114.85 262
12115.89 221
12116.93 222
12117.97 210
12119.01 191
12120.05 217
12121.09 228
12122.13 188
12123.17 174
12124.21 176
12125.25 193
12126.29 207
12127.33 192
12128.37 196
12129.42 198
12130.46 205
12131.50 198
12132.54 214
12133.58 165
12134.62 199
12135.66 193
12136.70 196
12137.74 180
12138.78 187
12139.82 175
12140.86 159
12141.90 204
12142.94 201
12143.98 215
12145.03 192
12146.07 200
12147.11 185
12148.15 171
12149.19 181
12150.23 199
12151.27 197
12152.31 183
12153.35 204
12154.40 185
12155.44 195
12156.48 215
12157.52 195
12158.56 181
12159.60 184
12160.65 175
12161.69 191
12162.73 176
12163.77 180
12164.81 187
12165.85 200
12166.90 181
12167.94 195
12168.98 210
12170.02 198
12171.06 211
12172.11 215
12173.15 207
12174.19 182
12175.23 217
12176.28 179
12177.32 205
12178.36 192
12179.40 216
12180.45 212
12181.49 216
12182.53 147
12183.57 168
12184.62 202
12185.66 197
12186.70 182
12187.74 222
12188.79 228
12189.83 193
12190.87 192
12191.92 199
12192.96 199
12194.00 181
12195.05 192
12196.09 172
12197.13 200
12198.18 218
12199.22 195
12200.26 188
12201.31 184
12202.35 188
12203.39 164
12204.44 160
12205.48 157
12206.52 188
12207.57 180
12208.61 176
12209.65 190
12210.70 167
12211.74 169
12212.79 183
12213.83 185
12214.87 196
12215.92 153
12216.96 167
12218.01 213
12219.05 195
12220.09 178
12221.14 206
12222.18 178
12223.23 177
12224.27 209
12225.32 191
12226.36 176
12227.41 189
12228.45 201
12229.49 227
12230.54 221
12231.58 193
12232.63 210
12233.67 183
12234.72 186
12235.76 191
12236.81 207
12237.85 181
12238.90 168
12239.94 201
12240.99 177
12242.03 190
12243.08 176
12244.12 179
12245.17 164
12246.21 170
12247.26 189
12248.31 175
12249.35 179
12250.40 163
12251.44 188
12252.49 187
12253.53 195
12254.58 170
12255.62 173
12256.67 179
12257.72 190
12258.76 159
12259.81 191
12260.85 198
12261.90 183
12262.95 167
12263.99 197
12265.04 171
12266.08 182
12267.13 192
12268.18 163
12269.22 159
12270.27 167
12271.32 167
12272.36 173
12273.41 221
12274.46 185
12275.50 185
12276.55 157
12277.60 155
12278.64 158
12279.69 181
12280.74 165
12281.78 161
12282.83 168
12283.88 185
12284.92 173
12285.97 154
12287.02 192
12288.07 202
12289.11 195
12290.16 153
12291.21 184
12292.25 192
12293.30 172
12294.35 160
12295.40 172
12296.44 157
12297.49 158
12298.54 173
12299.59 198
12300.63 164
12301.68 171
12302.73 184
12303.78 184
12304.83 189
12305.87 171
12306.92 156
12307.97 168
12309.02 190
12310.07 151
12311.11 170
12312.16 154
12313.21 135
12314.26 155
12315.31 156
12316.35 142
12317.40 145
12318.45 170
12319.50 174
12320.55 156
12321.60 152
12322.65 156
12323.69 156
12324.74 148
12325.79 143
12326.84 182
12327.89 151
12328.94 155
12329.99 151
12331.04 145
12332.09 159
12333.13 139
12334.18 130
12335.23 168
12336.28 162
12337.33 155
12338.38 174
12339.43 152
12340.48 144
12341.53 134
12342.58 171
12343.63 182
12344.68 158
12345.73 152
12346.78 168
12347.83 158
12348.88 169
12349.93 177
12350.98 154
12352.03 147
12353.07 135
12354.12 160
12355.17 174
12356.22 150
12357.28 161
12358.33 178
12359.38 169
12360.43 178
12361.48 165
12362.53 166
12363.58 171
12364.63 187
12365.68 147
12366.73 170
12367.78 169
12368.83 148
12369.88 181
12370.93 141
12371.98 143
12373.03 182
12374.08 225
12375.13 193
12376.18 175
12377.24 152
12378.29 175
12379.34 174
12380.39 163
12381.44 173
12382.49 160
12383.54 180
12384.59 180
12385.64 183
12386.70 164
12387.75 159
12388.80 180
12389.85 208
12390.90 153
12391.95 147
12393.00 169
12394.06 205
12395.11 135
12396.16 148
12397.21 171
12398.26 193
12399.32 200
12400.37 173
12401.42 198
12402.47 177
12403.52 171
12404.58 177
12405.63 170
12406.68 166
12407.73 232
12408.78 190
12409.84 177
12410.89 187
12411.94 211
12412.99 231
12414.05 219
12415.10 188
12416.15 174
12417.20 200
12418.26 239
12419.31 199
12420.36 219
12421.42 184
12422.47 163
12423.52 186
12424.57 177
12425.63 174
12426.68 174
12427.73 195
12428.79 191
12429.84 219
12430.89 234
12431.95 169
12433.00 182
12434.05 181
12435.11 168
12436.16 172
12437.21 180
12438.27 179
12439.32 189
12440.37 220
12441.43 207
12442.48 174
12443.54 186
12444.59 214
12445.64 219
12446.70 168
12447.75 174
12448.80 201
12449.86 198
12450.91 214
12451.97 234
12453.02 183
12454.08 178
12455.13 165
12456.18 187
12457.24 191
12458.29 170
12459.35 186
12460.40 178
12461.46 151
12462.51 181
12463.57 167
12464.62 211
12465.67 185
12466.73 196
12467.78 181
12468.84 233
12469.89 193
12470.95 197
12472.00 186
12473.06 209
12474.11 210
12475.17 189
12476.22 203
12477.28 219
12478.33 226
12479.39 259
12480.45 251
12481.50 275
12482.56 233
12483.61 215
12484.67 236
12485.72 247
12486.78 283
12487.83 295
12488.89 340
12489.95 367
12491.00 434
12492.06 522
12493.11 550
12494.17 559
12495.22 622
12496.28 614
12497.34 531
12498.39 455
12499.45 425
12500.50 442
12501.56 402
12502.62 368
12503.67 291
12504.73 272
12505.79 228
12506.84 251
12507.90 240
12508.96 231
12510.01 217
12511.07 241
12512.13 209
12513.18 196
12514.24 241
12515.30 230
12516.35 232
12517.41 204
12518.47 212
12519.52 210
12520.58 206
12521.64 237
12522.70 239
12523.75 219
12524.81 201
12525.87 185
12526.92 217
12527.98 181
12529.04 187
12530.10 226
12531.15 243
12532.21 224
12533.27 231
12534.33 201
12535.38 196
12536.44 203
12537.50 169
12538.56 201
12539.62 195
12540.67 203
12541.73 189
12542.79 186
12543.85 185
12544.91 193
12545.96 199
12547.02 220
12548.08 211
12549.14 188
12550.20 246
12551.25 169
12552.31 192
12553.37 181
12554.43 207
12555.49 208
12556.55 218
12557.61 218
12558.66 201
12559.72 190
12560.78 181
12561.84 200
12562.90 224
12563.96 213
12565.02 231
12566.08 217
12567.14 226
12568.19 238
12569.25 208
12570.31 239
12571.37 237
12572.43 265
12573.49 325
12574.55 292
12575.61 248
12576.67 282
12577.73 261
12578.79 278
12579.85 249
12580.91 248
12581.97 268
12583.03 229
12584.09 240
12585.15 243
12586.20 260
12587.26 241
12588.32 271
12589.38 267
12590.44 237
12591.50 221
12592.56 231
12593.62 212
12594.69 244
12595.75 255
12596.81 197
12597.87 260
12598.93 255
12599.99 197
12601.05 183
12602.11 214
12603.17 240
12604.23 224
12605.29 199
12606.35 188
12607.41 191
12608.47 204
12609.53 194
12610.59 235
12611.65 218
12612.71 230
12613.78 181
12614.84 253
12615.90 212
12616.96 185
12618.02 216
12619.08 182
12620.14 200
12621.20 191
12622.27 201
12623.33 195
12624.39 180
12625.45 200
12626.51 172
12627.57 169
12628.63 223
12629.70 200
12630.76 160
12631.82 186
12632.88 170
12633.94 168
12635.00 173
12636.07 163
12637.13 187
12638.19 183
12639.25 178
12640.31 180
12641.38 186
12642.44 213
12643.50 163
12644.56 182
12645.63 209
12646.69 222
12647.75 196
12648.81 204
12649.88 217
12650.94 225
12652.00 188
12653.06 222
12654.13 201
12655.19 189
12656.25 221
12657.31 213
12658.38 204
12659.44 231
12660.50 241
12661.57 232
12662.63 195
12663.69 191
12664.76 200
12665.82 215
12666.88 203
12667.95 206
12669.01 185
12670.07 188
12671.14 192
12672.20 224
12673.26 171
12674.33 202
12675.39 159
12676.45 186
12677.52 185
12678.58 191
12679.64 184
12680.71 226
12681.77 207
12682.84 170
12683.90 187
12684.96 215
12686.03 224
12687.09 183
12688.16 181
12689.22 184
12690.28 204
12691.35 192
12692.41 211
12693.48 229
12694.54 215
12695.61 157
12696.67 220
12697.74 218
12698.80 190
12699.86 176
12700.93 214
12701.99 220
12703.06 246
12704.12 217
12705.19 196
12706.25 219
12707.32 176
12708.38 192
12709.45 201
12710.51 191
12711.58 207
12712.64 203
12713.71 213
12714.77 208
12715.84 201
12716.90 195
12717.97 227
12719.03 216
12720.10 219
12721.17 191
12722.23 188
12723.30 205
12724.36 197
12725.43 191
12726.49 215
12727.56 191
12728.63 204
12729.69 212
12730.76 225
12731.82 253
12732.89 207
12733.96 214
12735.02 197
12736.09 222
12737.15 224
12738.22 225
12739.29 203
12740.35 197
12741.42 205
12742.49 228
12743.55 170
12744.62 209
12745.68 173
12746.75 183
12747.82 206
12748.88 193
12749.95 194
12751.02 187
12752.09 190
12753.15 221
12754.22 168
12755.29 197
12756.35 234
12757.42 200
12758.49 191
12759.55 168
12760.62 202
12761.69 195
12762.76 170
12763.82 161
12764.89 150
12765.96 165
12767.03 174
12768.09 170
12769.16 145
12770.23 163
12771.30 180
12772.36 147
12773.43 191
12774.50 178
12775.57 196
12776.63 164
12777.70 132
12778.77 145
12779.84 152
12780.91 163
12781.97 177
12783.04 144
12784.11 157
12785.18 155
12786.25 152
12787.31 155
12788.38 154
12789.45 159
12790.52 168
12791.59 183
12792.66 203
12793.73 153
12794.79 154
12795.86 162
12796.93 202
12798.00 158
12799.07 162
12800.14 152
12801.21 151
12802.28 133
12803.34 153
12804.41 151
12805.48 171
12806.55 182
12807.62 173
12808.69 188
12809.76 184
12810.83 174
12811.90 188
12812.97 172
12814.04 168
12815.11 179
12816.18 173
12817.25 191
12818.31 217
12819.38 202
12820.45 197
12821.52 192
12822.59 170
12823.66 179
12824.73 180
12825.80 195
12826.87 157
12827.94 140
12829.01 172
12830.08 183
12831.15 159
12832.22 144
12833.29 164
12834.36 159
12835.43 197
12836.50 172
12837.57 191
12838.65 196
12839.72 182
12840.79 181
12841.86 136
12842.93 159
12844.00 146
12845.07 163
12846.14 143
12847.21 160
12848.28 173
12849.35 169
12850.42 157
12851.49 156
12852.57 159
12853.64 152
12854.71 186
12855.78 150
12856.85 155
12857.92 149
12858.99 143
12860.06 176
12861.13 163
12862.21 116
12863.28 143
12864.35 169
12865.42 125
12866.49 120
12867.56 129
12868.64 135
12869.71 156
12870.78 141
12871.85 142
12872.92 147
12874.00 151
12875.07 157
12876.14 155
12877.21 154
12878.28 150
12879.36 156
12880.43 157
12881.50 153
12882.57 161
12883.64 150
12884.72 119
12885.79 151
12886.86 129
12887.93 138
12889.01 127
12890.08 144
12891.15 148
12892.22 115
12893.30 160
12894.37 139
12895.44 125
12896.52 141
12897.59 110
12898.66 132
12899.73 136
12900.81 173
12901.88 155
12902.95 149
12904.03 129
12905.10 151
12906.17 179
12907.25 154
12908.32 140
12909.39 136
12910.47 111
12911.54 154
12912.61 147
12913.69 138
12914.76 126
12915.83 136
12916.91 142
12917.98 125
12919.06 137
12920.13 143
12921.20 135
12922.28 146
12923.35 141
12924.43 156
12925.50 149
12926.57 145
12927.65 151
12928.72 143
12929.80 127
12930.87 154
12931.95 138
12933.02 142
12934.09 164
12935.17 144
12936.24 161
12937.32 146
12938.39 146
12939.47 161
12940.54 145
12941.62 132
12942.69 146
12943.77 133
12944.84 148
12945.92 148
12946.99 163
12948.07 145
12949.14 137
12950.22 121
12951.29 133
12952.37 126
12953.44 149
12954.52 157
12955.59 120
12956.67 132
12957.74 149
12958.82 118
12959.89 150
12960.97 156
12962.04 138
12963.12 148
12964.20 165
12965.27 149
12966.35 119
12967.42 143
12968.50 127
12969.58 100
12970.65 134
12971.73 130
12972.80 126
12973.88 137
12974.96 148
12976.03 125
12977.11 128
12978.18 114
12979.26 123
12980.34 148
12981.41 120
12982.49 147
12983.57 141
12984.64 143
12985.72 141
12986.80 141
12987.87 134
12988.95 132
12990.03 141
12991.10 142
12992.18 112
12993.26 127
12994.33 143
12995.41 152
12996.49 151
12997.56 146
12998.64 163
12999.72 137
13000.80 156
13001.87 125
13002.95 134
13004.03 128
13005.11 146
13006.18 164
13007.26 129
13008.34 136
13009.42 132
13010.49 115
13011.57 117
13012.65 95
13013.73 146
13014.80 157
13015.88 140
13016.96 153
13018.04 134
13019.12 159
13020.19 142
13021.27 130
13022.35 124
13023.43 112
13024.51 162
13025.58 134
13026.66 134
13027.74 121
13028.82 143
13029.90 136
13030.98 161
13032.05 155
13033.13 133
13034.21 132
13035.29 161
13036.37 147
13037.45 170
13038.53 152
13039.61 158
13040.68 172
13041.76 151
13042.84 145
13043.92 134
13045.00 147
13046.08 146
13047.16 135
13048.24 129
13049.32 135
13050.40 145
13051.48 161
13052.55 162
13053.63 134
13054.71 158
13055.79 176
13056.87 159
13057.95 153
13059.03 148
13060.11 138
13061.19 131
13062.27 142
13063.35 132
13064.43 119
13065.51 118
13066.59 150
13067.67 125
13068.75 126
13069.83 147
13070.91 128
13071.99 128
13073.07 108
13074.15 146
13075.23 124
13076.31 154
13077.39 132
13078.47 139
13079.55 132
13080.63 135
13081.71 140
13082.79 127
13083.88 147
13084.96 120
13086.04 113
13087.12 117
13088.20 148
13089.28 133
13090.36 144
13091.44 131
13092.52 132
13093.60 128
13094.68 143
13095.77 146
13096.85 156
13097.93 142
13099.01 139
13100.09 154
13101.17 146
13102.25 135
13103.34 127
13104.42 137
13105.50 143
13106.58 153
13107.66 133
13108.74 140
13109.82 112
13110.91 119
13111.99 136
13113.07 118
13114.15 100
13115.23 112
13116.32 113
13117.40 118
13118.48 127
13119.56 128
13120.64 128
13121.73 135
13122.81 147
13123.89 122
13124.97 150
13126.06 161
13127.14 144
13128.22 131
13129.30 152
13130.39 130
13131.47 123
13132.55 151
13133.63 133
13134.72 123
13135.80 131
13136.88 142
13137.97 116
13139.05 129
13140.13 137
13141.21 144
13142.30 117
13143.38 117
13144.46 111
13145.55 122
13146.63 129
13147.71 125
13148.80 123
13149.88 123
13150.96 139
13152.05 148
13153.13 148
13154.21 137
13155.30 144
13156.38 140
13157.47 147
13158.55 132
13159.63 120
13160.72 148
13161.80 161
13162.88 144
13163.97 138
13165.05 135
13166.14 109
13167.22 129
13168.31 121
13169.39 146
13170.47 116
13171.56 171
13172.64 127
13173.73 136
13174.81 119
13175.90 136
13176.98 164
13178.06 156
13179.15 128
13180.23 136
13181.32 106
13182.40 144
13183.49 127
13184.57 106
13185.66 127
13186.74 121
13187.83 118
13188.91 129
13190.00 151
13191.08 161
13192.17 140
13193.25 145
13194.34 139
13195.42 120
13196.51 124
13197.59 152
13198.68 138
13199.77 106
13200.85 125
13201.94 138
13203.02 114
13204.11 135
13205.19 111
13206.28 126
13207.36 141
13208.45 135
13209.54 129
13210.62 123
13211.71 122
13212.79 141
13213.88 132
13214.97 128
13216.05 127
13217.14 120
13218.22 139
13219.31 160
13220.40 154
13221.48 144
13222.57 141
13223.66 138
13224.74 139
13225.83 101
13226.92 127
13228.00 127
13229.09 149
13230.18 140
13231.26 121
13232.35 139
13233.44 148
13234.52 157
13235.61 156
13236.70 145
13237.78 139
13238.87 166
13239.96 154
13241.05 146
13242.13 133
13243.22 165
13244.31 105
13245.39 135
13246.48 111
13247.57 131
13248.66 132
13249.74 150
13250.83 142
13251.92 133
13253.01 145
13254.10 155
13255.18 156
13256.27 127
13257.36 140
13258.45 143
13259.53 149
13260.62 148
13261.71 185
13262.80 147
13263.89 134
13264.97 149
13266.06 155
13267.15 155
13268.24 153
13269.33 182
13270.42 155
13271.50 152
13272.59 159
13273.68 181
13274.77 192
13275.86 188
13276.95 174
13278.04 173
13279.12 180
13280.21 152
13281.30 167
13282.39 190
13283.48 144
13284.57 176
13285.66 179
13286.75 173
13287.84 186
13288.93 176
13290.01 178
13291.10 194
13292.19 191
13293.28 170
13294.37 210
13295.46 168
13296.55 210
13297.64 186
13298.73 194
13299.82 212
13300.91 211
13302.00 225
13303.09 225
13304.18 197
13305.27 199
13306.36 197
13307.45 208
13308.54 197
13309.63 194
13310.72 227
13311.81 237
13312.90 186
13313.99 210
13315.08 194
13316.17 195
13317.26 202
13318.35 214
13319.44 205
13320.53 188
13321.62 190
13322.71 210
13323.80 213
13324.89 236
13325.98 181
13327.07 210
13328.16 213
13329.25 206
13330.35 198
13331.44 230
13332.53 192
13333.62 200
13334.71 207
13335.80 241
13336.89 206
13337.98 204
13339.07 221
13340.16 218
13341.26 203
13342.35 194
13343.44 224
13344.53 195
13345.62 212
13346.71 231
13347.80 234
13348.90 207
13349.99 211
13351.08 196
13352.17 233
13353.26 249
13354.36 228
13355.45 208
13356.54 240
13357.63 217
13358.72 206
13359.81 272
13360.91 267
13362.00 246
13363.09 246
13364.18 276
13365.28 273
13366.37 262
13367.46 260
13368.55 261
13369.65 261
13370.74 281
13371.83 259
13372.92 230
13374.02 235
13375.11 216
13376.20 225
13377.29 210
13378.39 189
13379.48 223
13380.57 224
13381.67 219
13382.76 231
13383.85 191
13384.94 197
13386.04 217
13387.13 233
13388.22 192
13389.32 206
13390.41 185
13391.50 202
13392.60 179
13393.69 183
13394.78 189
13395.88 197
13396.97 182
13398.06 165
13399.16 208
13400.25 173
13401.35 179
13402.44 209
13403.53 187
13404.63 189
13405.72 195
13406.82 167
13407.91 194
13409.00 198
13410.10 171
13411.19 187
13412.29 231
13413.38 208
13414.47 178
13415.57 168
13416.66 202
13417.76 214
13418.85 205
13419.95 192
13421.04 195
13422.14 215
13423.23 205
13424.33 199
13425.42 224
13426.51 198
13427.61 203
13428.70 207
13429.80 175
13430.89 187
13431.99 192
13433.08 224
13434.18 218
13435.27 176
13436.37 182
13437.46 200
13438.56 182
13439.66 176
13440.75 205
13441.85 203
13442.94 202
13444.04 196
13445.13 174
13446.23 210
13447.32 208
13448.42 233
13449.52 226
13450.61 211
13451.71 219
13452.80 216
13453.90 211
13454.99 238
13456.09 206
13457.19 203
13458.28 215
13459.38 241
13460.48 215
13461.57 258
13462.67 209
13463.76 216
13464.86 211
13465.96 245
13467.05 233
13468.15 230
13469.25 246
13470.34 244
13471.44 222
13472.54 217
13473.63 229
13474.73 203
13475.83 209
13476.92 227
13478.02 269
13479.12 260
13480.21 280
13481.31 246
13482.41 236
13483.50 250
13484.60 235
13485.70 247
13486.80 234
13487.89 254
13488.99 275
13490.09 286
13491.19 259
13492.28 278
13493.38 230
13494.48 296
13495.58 280
13496.67 331
13497.77 319
13498.87 332
13499.97 325
13501.06 325
13502.16 346
13503.26 365
13504.36 332
13505.46 301
13506.55 337
13507.65 327
13508.75 303
13509.85 271
13510.95 259
13512.05 258
13513.14 247
13514.24 247
13515.34 290
13516.44 234
13517.54 219
13518.64 241
13519.73 207
13520.83 211
13521.93 200
13523.03 220
13524.13 253
13525.23 235
13526.33 207
13527.43 256
13528.53 232
13529.62 224
13530.72 228
13531.82 197
13532.92 206
13534.02 203
13535.12 233
13536.22 214
13537.32 159
13538.42 154
13539.52 218
13540.62 213
13541.72 188
13542.82 193
13543.92 191
13545.01 237
13546.11 218
13547.21 219
13548.31 194
13549.41 236
13550.51 192
13551.61 181
13552.71 191
13553.81 200
13554.91 163
13556.01 213
13557.11 182
13558.21 190
13559.31 228
13560.41 208
13561.51 227
13562.61 210
13563.72 210
13564.82 236
13565.92 212
13567.02 190
13568.12 228
13569.22 182
13570.32 167
13571.42 189
13572.52 195
13573.62 210
13574.72 184
13575.82 191
13576.92 223
13578.02 177
13579.13 177
13580.23 172
13581.33 206
13582.43 211
13583.53 179
13584.63 186
13585.73 212
13586.83 188
13587.94 173
13589.04 200
13590.14 198
13591.24 204
13592.34 229
13593.44 218
13594.54 192
13595.65 224
13596.75 179
13597.85 201
13598.95 257
13600.05 223
13601.16 166
13602.26 164
13603.36 208
13604.46 186
13605.56 201
13606.67 210
13607.77 204
13608.87 179
13609.97 189
13611.07 223
13612.18 238
13613.28 232
13614.38 207
13615.48 227
13616.59 193
13617.69 215
13618.79 234
13619.89 231
13621.00 205
13622.10 218
13623.20 207
13624.31 213
13625.41 228
13626.51 238
13627.61 207
13628.72 232
13629.82 225
13630.92 233
13632.03 200
13633.13 230
13634.23 239
13635.34 191
13636.44 212
13637.54 195
13638.65 241
13639.75 214
13640.85 167
13641.96 211
13643.06 190
13644.16 207
13645.27 236
13646.37 217
13647.48 223
13648.58 209
13649.68 216
13650.79 225
13651.89 192
13653.00 201
13654.10 195
13655.20 196
13656.31 204
13657.41 170
13658.52 194
13659.62 189
13660.72 225
13661.83 182
13662.93 217
13664.04 214
13665.14 178
13666.25 192
13667.35 174
13668.46 201
13669.56 191
13670.67 220
13671.77 207
13672.88 194
13673.98 203
13675.09 212
13676.19 208
13677.30 227
13678.40 213
13679.51 210
13680.61 208
13681.72 189
13682.82 200
13683.93 209
13685.03 177
13686.14 191
13687.24 180
13688.35 175
13689.45 197
13690.56 180
13691.66 192
13692.77 215
13693.88 193
13694.98 196
13696.09 197
13697.19 212
13698.30 206
13699.40 207
13700.51 222
13701.62 238
13702.72 186
13703.83 208
13704.93 206
13706.04 216
13707.15 208
13708.25 217
13709.36 227
13710.47 217
13711.57 195
13712.68 203
13713.79 201
13714.89 244
13716.00 244
13717.11 235
13718.21 230
13719.32 199
13720.43 242
13721.53 227
13722.64 243
13723.75 249
13724.85 226
13725.96 233
13727.07 270
13728.17 250
13729.28 257
13730.39 265
13731.50 261
13732.60 285
13733.71 269
13734.82 269
13735.92 281
13737.03 289
13738.14 267
13739.25 303
13740.35 276
13741.46 267
13742.57 263
13743.68 254
13744.79 291
13745.89 300
13747.00 334
13748.11 303
13749.22 299
13750.32 307
13751.43 356
13752.54 353
13753.65 322
13754.76 345
13755.87 321
13756.97 346
13758.08 342
13759.19 368
13760.30 390
13761.41 368
13762.52 387
13763.62 432
13764.73 451
13765.84 471
13766.95 448
13768.06 522
13769.17 573
13770.28 589
13771.38 592
13772.49 625
13773.60 652
13774.71 609
13775.82 593
13776.93 561
13778.04 520
13779.15 540
13780.26 501
13781.37 480
13782.48 399
13783.58 353
13784.69 369
13785.80 348
13786.91 368
13788.02 348
13789.13 327
13790.24 314
13791.35 356
13792.46 324
13793.57 295
13794.68 316
13795.79 302
13796.90 317
13798.01 343
13799.12 335
13800.23 322
13801.34 291
13802.45 273
13803.56 277
13804.67 261
13805.78 291
13806.89 297
13808.00 300
13809.11 303
13810.22 264
13811.33 255
13812.44 299
13813.55 291
13814.66 307
13815.77 301
13816.88 268
13818.00 263
13819.11 260
13820.22 252
13821.33 256
13822.44 282
13823.55 254
13824.66 257
13825.77 264
13826.88 246
13827.99 245
13829.10 239
13830.22 210
13831.33 243
13832.44 246
13833.55 241
13834.66 263
13835.77 228
13836.88 254
13838.00 232
13839.11 244
13840.22 261
13841.33 245
13842.44 274
13843.55 243
13844.67 269
13845.78 255
13846.89 247
13848.00 247
13849.11 281
13850.23 269
13851.34 249
13852.45 249
13853.56 246
13854.67 231
13855.79 314
13856.90 264
13858.01 261
13859.12 310
13860.24 283
13861.35 298
13862.46 283
13863.57 287
13864.69 318
13865.80 272
13866.91 291
13868.02 308
13869.14 289
13870.25 289
13871.36 319
13872.47 279
13873.59 251
13874.70 309
13875.81 265
13876.93 260
13878.04 259
13879.15 260
13880.27 271
13881.38 274
13882.49 285
13883.61 274
13884.72 251
13885.83 309
13886.95 269
13888.06 254
13889.17 298
13890.29 296
13891.40 330
13892.51 332
13893.63 339
13894.74 330
13895.86 317
13896.97 348
13898.08 286
13899.20 330
13900.31 323
13901.43 295
13902.54 306
13903.65 327
13904.77 317
13905.88 281
13907.00 274
13908.11 285
13909.23 266
13910.34 264
13911.45 266
13912.57 214
13913.68 260
13914.80 272
13915.91 275
13917.03 255
13918.14 249
13919.26 233
13920.37 246
13921.49 229
13922.60 245
13923.72 263
13924.83 243
13925.95 244
13927.06 270
13928.18 244
13929.29 255
13930.41 257
13931.52 271
13932.64 292
13933.75 254
13934.87 250
13935.98 273
13937.10 254
13938.21 257
13939.33 264
13940.45 245
13941.56 259
13942.68 269
13943.79 255
13944.91 241
13946.03 286
13947.14 246
13948.26 232
13949.37 239
13950.49 261
13951.60 213
13952.72 232
13953.84 226
13954.95 233
13956.07 244
13957.19 223
13958.30 215
13959.42 229
13960.54 225
13961.65 247
13962.77 217
13963.88 262
13965.00 259
13966.12 231
13967.23 237
13968.35 223
13969.47 244
13970.59 232
13971.70 241
13972.82 216
13973.94 239
13975.05 272
13976.17 248
13977.29 254
13978.40 232
13979.52 203
13980.64 194
13981.76 254
13982.87 254
13983.99 238
13985.11 266
13986.23 235
13987.34 232
13988.46 251
13989.58 240
13990.70 252
13991.81 253
13992.93 233
13994.05 253
13995.17 238
13996.29 243
13997.40 269
13998.52 259
13999.64 229
14000.76 263
14001.88 252
14002.99 235
14004.11 219
14005.23 245
14006.35 236
14007.47 274
14008.58 262
14009.70 270
14010.82 278
14011.94 255
14013.06 242
14014.18 266
14015.30 259
14016.41 291
14017.53 304
14018.65 293
14019.77 279
14020.89 309
14022.01 294
14023.13 286
14024.25 305
14025.37 292
14026.48 265
14027.60 291
14028.72 267
14029.84 205
14030.96 253
14032.08 302
14033.20 261
14034.32 241
14035.44 238
14036.56 261
14037.68 245
14038.80 250
14039.92 213
14041.04 233
14042.16 227
14043.28 213
14044.40 218
14045.52 222
14046.64 210
14047.76 230
14048.88 233
14050.00 229
14051.12 222
14052.24 256
14053.36 244
14054.48 215
14055.60 222
14056.72 218
14057.84 251
14058.96 265
14060.08 264
14061.20 257
14062.32 260
14063.44 286
14064.56 274
14065.68 231
14066.80 241
14067.92 243
14069.04 239
14070.16 271
14071.28 250
14072.41 278
14073.53 243
14074.65 276
14075.77 266
14076.89 245
14078.01 284
14079.13 261
14080.25 254
14081.37 273
14082.50 261
14083.62 284
14084.74 329
14085.86 323
14086.98 328
14088.10 300
14089.23 332
14090.35 332
14091.47 354
14092.59 318
14093.71 307
14094.83 317
14095.96 388
14097.08 384
14098.20 351
14099.32 369
14100.44 374
14101.57 381
14102.69 331
14103.81 292
14104.93 292
14106.05 333
14107.18 306
14108.30 253
14109.42 247
14110.54 268
14111.67 246
14112.79 223
14113.91 228
14115.03 233
14116.16 255
14117.28 254
14118.40 229
14119.53 197
14120.65 198
14121.77 233
14122.89 224
14124.02 203
14125.14 200
14126.26 230
14127.39 222
14128.51 210
14129.63 237
14130.76 223
14131.88 224
14133.00 220
14134.13 237
14135.25 218
14136.37 197
14137.50 223
14138.62 202
14139.74 180
14140.87 212
14141.99 218
14143.11 226
14144.24 211
14145.36 196
14146.49 204
14147.61 193
14148.73 173
14149.86 187
14150.98 190
14152.11 187
14153.23 205
14154.35 225
14155.48 177
14156.60 182
14157.73 192
14158.85 202
14159.98 227
14161.10 203
14162.23 191
14163.35 214
14164.47 198
14165.60 211
14166.72 196
14167.85 227
14168.97 179
14170.10 202
14171.22 182
14172.35 186
14173.47 186
14174.60 189
14175.72 142
14176.85 187
14177.97 212
14179.10 193
14180.22 188
14181.35 208
14182.47 169
14183.60 183
14184.72 185
14185.85 177
14186.98 194
14188.10 206
14189.23 206
14190.35 179
14191.48 181
14192.60 184
14193.73 185
14194.86 166
14195.98 185
14197.11 155
14198.23 156
14199.36 173
14200.49 215
14201.61 178
14202.74 165
14203.86 177
14204.99 200
14206.12 199
14207.24 164
14208.37 180
14209.50 183
14210.62 185
14211.75 163
14212.87 186
14214.00 175
14215.13 179
14216.25 161
14217.38 158
14218.51 172
14219.63 175
14220.76 139
14221.89 165
14223.02 191
14224.14 169
14225.27 157
14226.40 192
14227.52 167
14228.65 198
14229.78 170
14230.91 149
14232.03 144
14233.16 145
14234.29 192
14235.41 159
14236.54 171
14237.67 181
14238.80 171
14239.92 160
14241.05 137
14242.18 156
14243.31 178
14244.44 151
14245.56 138
14246.69 167
14247.82 122
14248.95 153
14250.08 185
14251.20 177
14252.33 140
14253.46 170
14254.59 164
14255.72 144
14256.84 154
14257.97 159
14259.10 151
14260.23 155
14261.36 161
14262.49 149
14263.62 125
14264.74 155
14265.87 162
14267.00 148
14268.13 148
14269.26 140
14270.39 132
14271.52 127
14272.65 149
14273.77 178
14274.90 152
14276.03 142
14277.16 140
14278.29 138
14279.42 125
14280.55 139
14281.68 140
14282.81 158
14283.94 168
14285.07 131
14286.20 142
14287.33 119
14288.45 141
14289.58 143
14290.71 141
14291.84 115
14292.97 126
14294.10 135
14295.23 150
14296.36 130
14297.49 138
14298.62 116
14299.75 125
14300.88 148
14302.01 144
14303.14 154
14304.27 125
14305.40 146
14306.53 142
14307.66 146
14308.79 124
14309.92 105
14311.05 135
14312.19 148
14313.32 145
14314.45 137
14315.58 113
14316.71 116
14317.84 116
14318.97 113
14320.10 117
14321.23 129
14322.36 130
14323.49 127
14324.62 134
14325.75 104
14326.89 122
14328.02 120
14329.15 132
14330.28 117
14331.41 121
14332.54 131
14333.67 139
14334.80 126
14335.94 143
14337.07 112
14338.20 126
14339.33 128
14340.46 134
14341.59 136
14342.73 121
14343.86 139
14344.99 134
14346.12 147
14347.25 134
14348.38 135
14349.52 139
14350.65 122
14351.78 123
14352.91 125
14354.04 135
14355.18 114
14356.31 116
14357.44 95
14358.57 102
14359.71 135
14360.84 128
14361.97 114
14363.10 112
14364.24 103
14365.37 146
14366.50 135
14367.63 116
14368.77 111
14369.90 125
14371.03 112
14372.16 122
14373.30 133
14374.43 120
14375.56 140
14376.70 123
14377.83 127
14378.96 115
14380.10 115
14381.23 117
14382.36 138
14383.50 157
14384.63 134
14385.76 139
14386.90 143
14388.03 105
14389.16 131
14390.30 130
14391.43 142
14392.56 156
14393.70 157
14394.83 106
14395.97 136
14397.10 135
14398.23 124
14399.37 134
14400.50 134
14401.63 117
14402.77 107
14403.90 108
14405.04 111
14406.17 130
14407.31 122
14408.44 127
14409.57 142
14410.71 120
14411.84 126
14412.98 143
14414.11 132
14415.25 99
14416.38 135
14417.52 140
14418.65 137
14419.79 147
14420.92 121
14422.05 111
14423.19 117
14424.32 141
14425.46 101
14426.59 161
14427.73 154
14428.86 118
14430.00 124
14431.14 140
14432.27 146
14433.41 155
14434.54 165
14435.68 134
14436.81 154
14437.95 141
14439.08 142
14440.22 154
14441.35 116
14442.49 111
14443.63 134
14444.76 156
14445.90 115
14447.03 109
14448.17 122
14449.30 113
14450.44 138
14451.58 126
14452.71 94
14453.85 112
14454.98 107
14456.12 108
14457.26 122
14458.39 112
14459.53 123
14460.67 143
14461.80 126
14462.94 89
14464.08 125
14465.21 116
14466.35 109
14467.48 115
14468.62 112
14469.76 128
14470.90 107
14472.03 132
14473.17 126
14474.31 127
14475.44 142
14476.58 113
14477.72 139
14478.85 135
14479.99 113
14481.13 138
14482.27 131
14483.40 112
14484.54 138
14485.68 133
14486.81 114
14487.95 99
14489.09 106
14490.23 116
14491.36 150
14492.50 114
14493.64 112
14494.78 113
14495.92 115
14497.05 104
14498.19 126
14499.33 116
14500.47 98
14501.60 135
14502.74 126
14503.88 126
14505.02 120
14506.16 140
14507.30 116
14508.43 134
14509.57 162
14510.71 113
14511.85 110
14512.99 119
14514.13 133
14515.26 133
14516.40 122
14517.54 124
14518.68 112
14519.82 107
14520.96 110
14522.10 116
14523.23 144
14524.37 135
14525.51 92
14526.65 120
14527.79 115
14528.93 137
14530.07 128
14531.21 115
14532.35 120
14533.49 99
14534.63 100
14535.76 124
14536.90 131
14538.04 122
14539.18 113
14540.32 109
14541.46 133
14542.60 120
14543.74 117
14544.88 90
14546.02 106
14547.16 116
14548.30 121
14549.44 105
14550.58 102
14551.72 145
14552.86 129
14554.00 133
14555.14 119
14556.28 121
14557.42 130
14558.56 123
14559.70 116
14560.84 130
14561.98 129
14563.12 154
14564.26 119
14565.40 109
14566.54 139
14567.68 116
14568.82 145
14569.96 115
14571.11 130
14572.25 138
14573.39 155
14574.53 136
14575.67 144
14576.81 138
14577.95 131
14579.09 125
14580.23 136
14581.37 146
14582.52 128
14583.66 135
14584.80 157
14585.94 112
14587.08 148
14588.22 154
14589.36 137
14590.50 126
14591.65 128
14592.79 148
14593.93 153
14595.07 135
14596.21 148
14597.35 134
14598.50 157
14599.64 133
14600.78 139
14601.92 125
14603.06 148
14604.21 174
14605.35 167
14606.49 161
14607.63 151
14608.77 150
14609.92 159
14611.06 165
14612.20 174
14613.34 195
14614.49 169
14615.63 173
14616.77 159
14617.91 147
14619.06 168
14620.20 153
14621.34 162
14622.48 183
14623.63 140
14624.77 151
14625.91 193
14627.06 194
14628.20 183
14629.34 209
14630.48 222
14631.63 212
14632.77 224
14633.91 217
14635.06 229
14636.20 222
14637.34 237
14638.49 222
14639.63 216
14640.77 191
14641.92 177
14643.06 183
14644.20 186
14645.35 181
14646.49 200
14647.64 165
14648.78 159
14649.92 171
14651.07 153
14652.21 179
14653.35 171
14654.50 156
14655.64 134
14656.79 131
14657.93 133
14659.07 141
14660.22 150
14661.36 140
14662.51 133
14663.65 144
14664.80 145
14665.94 108
14667.09 132
14668.23 126
14669.37 121
14670.52 161
14671.66 145
14672.81 176
14673.95 142
14675.10 146
14676.24 129
14677.39 111
14678.53 136
14679.68 161
14680.82 118
14681.97 139
14683.11 167
14684.26 152
14685.40 116
14686.55 110
14687.69 133
14688.84 123
14689.98 117
14691.13 109
14692.27 106
14693.42 160
14694.57 129
14695.71 134
14696.86 130
14698.00 125
14699.15 119
14700.29 163
14701.44 140
14702.59 115
14703.73 124
14704.88 142
14706.02 147
14707.17 134
14708.32 109
14709.46 116
14710.61 149
14711.75 125
14712.90 129
14714.05 116
14715.19 115
14716.34 117
14717.49 127
14718.63 123
14719.78 122
14720.93 128
14722.07 131
14723.22 120
14724.37 112
14725.51 103
14726.66 108
14727.81 105
14728.95 125
14730.10 113
14731.25 116
14732.39 141
14733.54 102
14734.69 124
14735.84 119
14736.98 119
14738.13 135
14739.28 123
14740.42 131
14741.57 117
14742.72 125
14743.87 118
14745.01 126
14746.16 145
14747.31 123
14748.46 116
14749.61 138
14750.75 143
14751.90 120
14753.05 138
14754.20 123
14755.34 113
14756.49 134
14757.64 111
14758.79 127
14759.94 134
14761.08 126
14762.23 113
14763.38 125
14764.53 116
14765.68 155
14766.83 146
14767.97 140
14769.12 141
14770.27 153
14771.42 116
14772.57 104
14773.72 138
14774.87 120
14776.01 133
14777.16 165
14778.31 120
14779.46 152
14780.61 132
14781.76 117
14782.91 126
14784.06 142
14785.21 140
14786.36 136
14787.50 142
14788.65 127
14789.80 130
14790.95 141
14792.10 115
14793.25 136
14794.40 166
14795.55 132
14796.70 140
14797.85 147
14799.00 151
14800.15 136
14801.30 145
14802.45 140
14803.60 148
14804.75 129
14805.90 146
14807.05 142
14808.20 141
14809.35 121
14810.50 103
14811.65 136
14812.80 149
14813.95 142
14815.10 132
14816.25 123
14817.40 143
14818.55 129
14819.70 144
14820.85 105
14822.00 103
14823.15 119
14824.30 149
14825.45 122
14826.60 134
14827.75 124
14828.91 122
14830.06 128
14831.21 128
14832.36 119
14833.51 97
14834.66 107
14835.81 112
14836.96 129
14838.11 121
14839.26 112
14840.42 111
14841.57 110
14842.72 102
14843.87 98
14845.02 133
14846.17 114
14847.32 124
14848.48 112
14849.63 109
14850.78 122
14851.93 103
14853.08 101
14854.23 91
14855.39 97
14856.54 118
14857.69 114
14858.84 123
14859.99 103
14861.15 97
14862.30 108
14863.45 121
14864.60 119
14865.75 90
14866.91 105
14868.06 109
14869.21 91
14870.36 77
14871.52 115
14872.67 108
14873.82 79
14874.97 90
14876.13 120
14877.28 117
14878.43 78
14879.59 103
14880.74 102
14881.89 127
14883.04 121
14884.20 95
14885.35 98
14886.50 96
14887.66 114
14888.81 127
14889.96 91
14891.12 99
14892.27 105
14893.42 106
14894.58 115
14895.73 104
14896.88 98
14898.04 92
14899.19 119
14900.34 102
14901.50 101
14902.65 99
14903.80 99
14904.96 122
14906.11 92
14907.27 96
14908.42 117
14909.57 95
14910.73 126
14911.88 116
14913.04 89
14914.19 80
14915.34 106
14916.50 110
14917.65 128
14918.81 109
14919.96 109
14921.11 122
14922.27 85
14923.42 101
14924.58 127
14925.73 106
14926.89 100
14928.04 105
14929.20 113
14930.35 100
14931.51 111
14932.66 115
14933.82 117
14934.97 98
14936.13 102
14937.28 85
14938.44 112
14939.59 103
14940.75 122
14941.90 100
14943.06 106
14944.21 114
14945.37 117
14946.52 100
14947.68 91
14948.83 104
14949.99 116
14951.14 139
14952.30 121
14953.46 116
14954.61 107
14955.77 82
14956.92 83
14958.08 104
14959.24 101
14960.39 109
14961.55 111
14962.70 114
14963.86 117
14965.02 104
14966.17 83
14967.33 94
14968.48 82
14969.64 98
14970.80 106
14971.95 97
14973.11 96
14974.27 79
14975.42 85
14976.58 97
14977.74 79
14978.89 98
14980.05 94
14981.21 106
14982.36 100
14983.52 105
14984.68 95
14985.83 110
14986.99 99
14988.15 96
14989.30 96
14990.46 84
14991.62 93
14992.77 65
14993.93 106
14995.09 89
14996.25 83
14997.40 110
14998.56 121
14999.72 100
15000.88 117
15002.03 100
15003.19 88
15004.35 97
15005.51 91
15006.66 70
15007.82 81
15008.98 93
15010.14 82
15011.30 93
15012.45 94
15013.61 84
15014.77 94
15015.93 87
15017.09 92
15018.24 88
15019.40 87
15020.56 87
15021.72 86
15022.88 85
15024.04 79
15025.19 73
15026.35 86
15027.51 93
15028.67 101
15029.83 86
15030.99 94
15032.15 95
15033.30 89
15034.46 81
15035.62 102
15036.78 101
15037.94 96
15039.10 101
15040.26 81
15041.42 84
15042.58 84
15043.73 96
15044.89 98
15046.05 84
15047.21 81
15048.37 80
15049.53 77
15050.69 80
15051.85 102
15053.01 77
15054.17 94
15055.33 87
15056.49 84
15057.65 88
15058.81 103
15059.97 85
15061.13 90
15062.29 88
15063.45 72
15064.61 82
15065.77 105
15066.93 80
15068.09 90
15069.25 76
15070.41 65
15071.57 72
15072.73 106
15073.89 72
15075.05 55
15076.21 77
15077.37 83
15078.53 75
15079.69 82
15080.85 73
15082.01 90
15083.17 72
15084.33 82
15085.49 73
15086.65 73
15087.82 73
15088.98 92
15090.14 85
15091.30 69
15092.46 89
15093.62 90
15094.78 85
15095.94 72
15097.10 77
15098.27 66
15099.43 95
15100.59 92
15101.75 75
15102.91 79
15104.07 75
15105.23 101
15106.40 103
15107.56 90
15108.72 86
15109.88 99
15111.04 74
15112.20 87
15113.37 95
15114.53 84
15115.69 93
15116.85 91
15118.01 92
15119.18 81
15120.34 87
15121.50 99
15122.66 77
15123.82 98
15124.99 93
15126.15 92
15127.31 96
15128.47 92
15129.64 92
15130.80 77
15131.96 75
15133.12 83
15134.29 87
15135.45 92
15136.61 72
15137.77 70
15138.94 72
15140.10 74
15141.26 95
15142.43 113
15143.59 91
15144.75 84
15145.92 79
15147.08 94
15148.24 83
15149.41 89
15150.57 81
15151.73 112
15152.90 92
15154.06 105
15155.22 125
15156.39 127
15157.55 84
15158.71 73
15159.88 101
15161.04 98
15162.20 102
15163.37 97
15164.53 81
15165.70 78
15166.86 93
15168.02 90
15169.19 114
15170.35 109
15171.52 103
15172.68 77
15173.84 84
15175.01 79
15176.17 102
15177.34 98
15178.50 102
15179.66 98
15180.83 98
15181.99 118
15183.16 84
15184.32 103
15185.49 122
15186.65 101
15187.82 95
15188.98 99
15190.15 85
15191.31 92
15192.48 113
15193.64 98
15194.81 108
15195.97 116
15197.14 94
15198.30 96
15199.47 100
15200.63 83
15201.80 84
15202.96 113
15204.13 94
15205.29 96
15206.46 105
15207.62 86
15208.79 108
15209.96 138
15211.12 111
15212.29 99
15213.45 110
15214.62 116
15215.78 106
15216.95 89
15218.12 116
15219.28 105
15220.45 110
15221.61 101
15222.78 87
15223.95 134
15225.11 114
15226.28 136
15227.44 122
15228.61 134
15229.78 117
15230.94 103
15232.11 113
15233.28 132
15234.44 143
15235.61 138
15236.78 134
15237.94 127
15239.11 127
15240.28 122
15241.44 127
15242.61 111
15243.78 131
15244.94 103
15246.11 109
15247.28 113
15248.44 121
15249.61 128
15250.78 107
15251.95 108
15253.11 102
15254.28 111
15255.45 101
15256.61 101
15257.78 109
15258.95 97
15260.12 90
15261.28 104
15262.45 102
15263.62 91
15264.79 98
15265.95 105
15267.12 93
15268.29 84
15269.46 84
15270.63 95
15271.79 94
15272.96 105
15274.13 99
15275.30 90
15276.47 97
15277.63 100
15278.80 92
15279.97 74
15281.14 96
15282.31 86
15283.48 90
15284.64 98
15285.81 68
15286.98 76
15288.15 90
15289.32 103
15290.49 92
15291.66 94
15292.82 75
15293.99 108
15295.16 109
15296.33 98
15297.50 73
15298.67 89
15299.84 105
15301.01 107
15302.18 85
15303.35 89
15304.51 77
15305.68 87
15306.85 108
15308.02 98
15309.19 78
15310.36 66
15311.53 109
15312.70 96
15313.87 113
15315.04 85
15316.21 95
15317.38 64
15318.55 92
15319.72 94
15320.89 68
15322.06 95
15323.23 91
15324.40 97
15325.57 98
15326.74 103
15327.91 89
15329.08 85
15330.25 94
15331.42 94
15332.59 75
15333.76 81
15334.93 66
15336.10 93
15337.27 88
15338.44 107
15339.61 97
15340.78 92
15341.95 103
15343.12 92
15344.29 109
15345.47 83
15346.64 79
15347.81 99
15348.98 109
15350.15 101
15351.32 72
15352.49 82
15353.66 95
15354.83 79
15356.00 86
15357.18 116
15358.35 88
15359.52 103
15360.69 95
15361.86 96
15363.03 104
15364.20 94
15365.38 99
15366.55 98
15367.72 80
15368.89 92
15370.06 101
15371.23 106
15372.41 90
15373.58 85
15374.75 80
15375.92 112
15377.09 100
15378.26 97
15379.44 95
15380.61 85
15381.78 112
15382.95 107
15384.13 79
15385.30 96
15386.47 106
15387.64 116
15388.82 109
15389.99 119
15391.16 119
15392.33 93
15393.51 94
15394.68 111
15395.85 93
15397.02 79
15398.20 75
15399.37 97
15400.54 108
15401.71 70
15402.89 77
15404.06 105
15405.23 118
15406.41 108
15407.58 95
15408.75 104
15409.93 92
15411.10 87
15412.27 77
15413.45 92
15414.62 83
15415.79 112
15416.97 87
15418.14 105
15419.31 80
15420.49 88
15421.66 91
15422.84 95
15424.01 103
15425.18 101
15426.36 99
15427.53 86
15428.70 94
15429.88 79
15431.05 80
15432.23 75
15433.40 91
15434.57 86
15435.75 60
15436.92 72
15438.10 66
15439.27 95
15440.45 86
15441.62 70
15442.80 75
15443.97 103
15445.14 88
15446.32 83
15447.49 89
15448.67 88
15449.84 76
15451.02 85
15452.19 84
15453.37 88
15454.54 83
15455.72 84
15456.89 88
15458.07 92
15459.24 83
15460.42 76
15461.59 83
15462.77 92
15463.94 95
15465.12 91
15466.29 98
15467.47 92
15468.65 93
15469.82 91
15471.00 87
15472.17 67
15473.35 102
15474.52 91
15475.70 97
15476.88 96
15478.05 61
15479.23 85
15480.40 124
15481.58 112
15482.76 97
15483.93 94
15485.11 123
15486.28 90
15487.46 98
15488.64 113
15489.81 92
15490.99 84
15492.16 80
15493.34 80
15494.52 106
15495.69 77
15496.87 90
15498.05 90
15499.22 97
15500.40 99
15501.58 98
15502.75 104
15503.93 98
15505.11 105
15506.28 92
15507.46 53
15508.64 69
15509.82 79
15510.99 92
15512.17 79
15513.35 85
15514.52 77
15515.70 87
15516.88 69
15518.06 76
15519.23 93
15520.41 82
15521.59 97
15522.77 96
15523.94 80
15525.12 74
15526.30 99
15527.48 98
15528.65 84
15529.83 77
15531.01 103
15532.19 83
15533.37 85
15534.54 92
15535.72 66
15536.90 95
15538.08 95
15539.26 80
15540.44 66
15541.61 86
15542.79 120
15543.97 90
15545.15 93
15546.33 89
15547.51 93
15548.68 75
15549.86 113
15551.04 105
15552.22 89
15553.40 85
15554.58 99
15555.76 80
15556.93 84
15558.11 89
15559.29 106
15560.47 95
15561.65 96
15562.83 104
15564.01 107
15565.19 121
15566.37 120
15567.55 85
15568.73 105
15569.91 87
15571.08 84
15572.26 92
15573.44 95
15574.62 113
15575.80 112
15576.98 104
15578.16 98
15579.34 95
15580.52 108
15581.70 107
15582.88 122
15584.06 105
15585.24 101
15586.42 88
15587.60 137
15588.78 109
15589.96 115
15591.14 118
15592.32 122
15593.50 129
15594.68 118
15595.86 103
15597.04 110
15598.22 110
15599.40 111
15600.58 126
15601.76 110
15602.95 130
15604.13 115
15605.31 109
15606.49 116
15607.67 126
15608.85 118
15610.03 130
15611.21 104
15612.39 134
15613.57 132
15614.75 132
15615.93 127
15617.12 156
15618.30 132
15619.48 158
15620.66 139
15621.84 114
15623.02 115
15624.20 130
15625.38 119
15626.57 103
15627.75 163
15628.93 151
15630.11 127
15631.29 156
15632.47 127
15633.66 128
15634.84 155
15636.02 149
15637.20 153
15638.38 171
15639.57 173
15640.75 145
15641.93 174
15643.11 142
15644.29 171
15645.48 165
15646.66 125
15647.84 143
15649.02 149
15650.21 147
15651.39 151
15652.57 168
15653.75 180
15654.94 165
15656.12 161
15657.30 162
15658.48 179
15659.67 180
15660.85 161
15662.03 182
15663.22 161
15664.40 156
15665.58 189
15666.76 157
15667.95 165
15669.13 152
15670.31 176
15671.50 176
15672.68 151
15673.86 155
15675.05 154
15676.23 191
15677.41 177
15678.60 152
15679.78 152
15680.96 168
15682.15 184
15683.33 178
15684.51 158
15685.70 155
15686.88 158
15688.07 171
15689.25 162
15690.43 158
15691.62 133
15692.80 158
15693.99 182
15695.17 188
15696.35 175
15697.54 165
15698.72 155
15699.91 188
15701.09 183
15702.28 177
15703.46 160
15704.64 185
15705.83 188
15707.01 181
15708.20 183
15709.38 180
15710.57 195
15711.75 206
15712.94 222
15714.12 199
15715.31 180
15716.49 225
15717.68 190
15718.86 181
15720.05 170
15721.23 199
15722.42 170
15723.60 204
15724.79 189
15725.97 192
15727.16 226
15728.34 231
15729.53 200
15730.71 185
15731.90 187
15733.08 180
15734.27 187
15735.46 195
15736.64 197
15737.83 198
15739.01 190
15740.20 176
15741.39 186
15742.57 186
15743.76 233
15744.94 211
15746.13 173
15747.31 178
15748.50 193
15749.69 209
15750.87 237
15752.06 251
15753.25 227
15754.43 237
15755.62 239
15756.81 240
15757.99 231
15759.18 271
15760.36 228
15761.55 222
15762.74 218
15763.92 213
15765.11 227
15766.30 179
15767.49 208
15768.67 224
15769.86 184
15771.05 188
15772.23 193
15773.42 196
15774.61 215
15775.79 187
15776.98 219
15778.17 186
15779.36 186
15780.54 227
15781.73 215
15782.92 170
15784.11 200
15785.29 160
15786.48 191
15787.67 208
15788.86 201
15790.04 200
15791.23 183
15792.42 166
15793.61 195
15794.79 158
15795.98 176
15797.17 191
15798.36 178
15799.55 183
15800.73 176
15801.92 167
15803.11 171
15804.30 185
15805.49 198
15806.68 189
15807.86 184
15809.05 156
15810.24 176
15811.43 143
15812.62 124
15813.81 151
15815.00 180
15816.18 147
15817.37 147
15818.56 129
15819.75 135
15820.94 133
15822.13 124
15823.32 141
15824.51 149
15825.70 134
15826.88 147
15828.07 160
15829.26 169
15830.45 144
15831.64 140
15832.83 139
15834.02 158
15835.21 131
15836.40 118
15837.59 143
15838.78 159
15839.97 132
15841.16 117
15842.35 132
15843.54 125
15844.73 132
15845.92 136
15847.11 131
15848.30 147
15849.49 154
15850.68 154
15851.87 140
15853.06 166
15854.25 136
15855.44 153
15856.63 185
15857.82 130
15859.01 126
15860.20 131
15861.39 131
15862.58 141
15863.77 129
15864.96 118
15866.15 144
15867.34 155
15868.53 152
15869.72 138
15870.91 137
15872.10 133
15873.29 156
15874.48 127
15875.68 154
15876.87 139
15878.06 163
15879.25 149
15880.44 134
15881.63 129
15882.82 162
15884.01 149
15885.20 133
15886.40 141
15887.59 161
15888.78 143
15889.97 145
15891.16 178
15892.35 154
15893.54 157
15894.74 154
15895.93 190
15897.12 154
15898.31 173
15899.50 149
15900.70 151
15901.89 153
15903.08 155
15904.27 169
15905.46 149
15906.66 164
15907.85 168
15909.04 160
15910.23 134
15911.42 145
15912.62 158
15913.81 156
15915.00 146
15916.19 151
15917.39 177
15918.58 159
15919.77 161
15920.96 164
15922.16 163
15923.35 166
15924.54 160
15925.73 158
15926.93 159
15928.12 142
15929.31 152
15930.51 149
15931.70 151
15932.89 127
15934.09 186
15935.28 154
15936.47 169
15937.67 148
15938.86 147
15940.05 135
15941.25 127
15942.44 136
15943.63 129
15944.83 139
15946.02 146
15947.21 138
15948.41 135
15949.60 132
15950.79 132
15951.99 139
15953.18 145
15954.38 143
15955.57 123
15956.76 146
15957.96 135
15959.15 132
15960.35 122
15961.54 120
15962.73 116
15963.93 112
15965.12 133
15966.32 138
15967.51 126
15968.71 112
15969.90 76
15971.09 109
15972.29 109
15973.48 105
15974.68 112
15975.87 122
15977.07 103
15978.26 96
15979.46 102
15980.65 98
15981.85 101
15983.04 126
15984.24 116
15985.43 110
15986.63 91
15987.82 111
15989.02 118
15990.21 99
15991.41 103
15992.60 105
15993.80 112
15994.99 102
15996.19 99
15997.39 96
15998.58 110
15999.78 98
16000.97 103
16002.17 108
16003.36 95
16004.56 96
16005.76 91
16006.95 107
16008.15 105
16009.34 130
16010.54 98
16011.73 86
16012.93 99
16014.13 104
16015.32 110
16016.52 102
16017.72 101
16018.91 110
16020.11 122
16021.30 134
16022.50 105
16023.70 88
16024.89 104
16026.09 118
16027.29 84
16028.48 91
16029.68 97
16030.88 102
16032.07 113
16033.27 112
16034.47 112
16035.67 93
16036.86 109
16038.06 106
16039.26 96
16040.45 84
16041.65 89
16042.85 109
16044.04 102
16045.24 78
16046.44 85
16047.64 80
16048.83 110
16050.03 90
16051.23 94
16052.43 98
16053.62 87
16054.82 104
16056.02 92
16057.22 101
16058.42 112
16059.61 103
16060.81 105
16062.01 70
16063.21 83
16064.41 92
16065.60 108
16066.80 96
16068.00 87
16069.20 98
16070.40 93
16071.59 112
16072.79 109
16073.99 92
16075.19 103
16076.39 99
16077.59 81
16078.78 88
16079.98 83
16081.18 81
16082.38 104
16083.58 87
16084.78 92
16085.98 86
16087.18 103
16088.37 91
16089.57 91
16090.77 72
16091.97 86
16093.17 75
16094.37 73
16095.57 85
16096.77 98
16097.97 89
16099.17 86
16100.37 105
16101.57 93
16102.77 100
16103.96 102
16105.16 66
16106.36 75
16107.56 110
16108.76 84
16109.96 95
16111.16 87
16112.36 87
16113.56 105
16114.76 101
16115.96 76
16117.16 74
16118.36 94
16119.56 66
16120.76 76
16121.96 80
16123.16 67
16124.36 73
16125.56 67
16126.76 74
16127.96 67
16129.16 79
16130.37 100
16131.57 83
16132.77 81
16133.97 82
16135.17 69
16136.37 74
16137.57 75
16138.77 63
16139.97 70
16141.17 78
16142.37 67
16143.57 71
16144.77 67
16145.98 79
16147.18 76
16148.38 68
16149.58 58
16150.78 100
16151.98 104
16153.18 81
16154.38 71
16155.59 89
16156.79 81
16157.99 62
16159.19 75
16160.39 83
16161.59 79
16162.80 77
16164.00 78
16165.20 87
16166.40 85
16167.60 72
16168.80 54
16170.01 86
16171.21 77
16172.41 71
16173.61 63
16174.81 85
16176.02 89
16177.22 81
16178.42 68
16179.62 80
16180.83 88
16182.03 81
16183.23 90
16184.43 80
16185.64 92
16186.84 72
16188.04 83
16189.24 88
16190.45 81
16191.65 66
16192.85 92
16194.06 78
16195.26 78
16196.46 68
16197.66 65
16198.87 79
16200.07 91
16201.27 88
16202.48 86
16203.68 88
16204.88 91
16206.09 93
16207.29 91
16208.49 86
16209.70 88
16210.90 95
16212.10 88
16213.31 68
16214.51 80
16215.71 82
16216.92 91
16218.12 88
16219.33 80
16220.53 86
16221.73 91
16222.94 83
16224.14 91
16225.35 74
16226.55 79
16227.75 91
16228.96 81
16230.16 69
16231.37 88
16232.57 91
16233.77 81
16234.98 81
16236.18 70
16237.39 92
16238.59 81
16239.80 106
16241.00 135
16242.21 95
16243.41 95
16244.62 89
16245.82 98
16247.03 96
16248.23 91
16249.44 81
16250.64 126
16251.85 103
16253.05 73
16254.26 98
16255.46 90
16256.67 100
16257.87 100
16259.08 125
16260.28 105
16261.49 91
16262.69 86
16263.90 99
16265.10 105
16266.31 87
16267.51 86
16268.72 95
16269.93 97
16271.13 93
16272.34 95
16273.54 99
16274.75 81
16275.96 95
16277.16 113
16278.37 93
16279.57 89
16280.78 104
16281.99 105
16283.19 82
16284.40 91
16285.60 89
16286.81 105
16288.02 90
16289.22 121
16290.43 106
16291.64 121
16292.84 92
16294.05 119
16295.26 131
16296.46 117
16297.67 106
16298.88 105
16300.08 83
16301.29 102
16302.50 117
16303.70 102
16304.91 95
16306.12 125
16307.32 110
16308.53 114
16309.74 114
16310.95 110
16312.15 126
16313.36 124
16314.57 133
16315.78 89
16316.98 106
16318.19 129
16319.40 107
16320.61 92
16321.81 93
16323.02 107
16324.23 111
16325.44 92
16326.64 79
16327.85 80
16329.06 97
16330.27 88
16331.48 99
16332.68 100
16333.89 97
16335.10 82
16336.31 91
16337.52 96
16338.72 81
16339.93 109
16341.14 120
16342.35 92
16343.56 79
16344.77 97
16345.98 87
16347.18 93
16348.39 95
16349.60 95
16350.81 81
16352.02 91
16353.23 85
16354.44 87
16355.65 77
16356.85 71
16358.06 84
16359.27 100
16360.48 96
16361.69 77
16362.90 84
16364.11 106
16365.32 70
16366.53 76
16367.74 77
16368.95 100
16370.16 77
16371.36 98
16372.57 85
16373.78 62
16374.99 62
16376.20 84
16377.41 79
16378.62 80
16379.83 73
16381.04 77
16382.25 68
16383.46 74
16384.67 79
16385.88 87
16387.09 99
16388.30 89
16389.51 86
16390.72 62
16391.93 76
16393.14 74
16394.35 63
16395.56 73
16396.77 70
16397.98 68
16399.19 64
16400.41 67
16401.62 63
16402.83 75
16404.04 91
16405.25 95
16406.46 83
16407.67 77
16408.88 74
16410.09 80
16411.30 79
16412.51 87
16413.72 88
16414.94 94
16416.15 79
16417.36 86
16418.57 85
16419.78 87
16420.99 88
16422.20 85
16423.41 80
16424.63 68
16425.84 89
16427.05 83
16428.26 80
16429.47 75
16430.68 64
16431.90 85
16433.11 73
16434.32 70
16435.53 74
16436.74 77
16437.95 91
16439.17 78
16440.38 75
16441.59 75
16442.80 97
16444.01 84
16445.23 93
16446.44 71
16447.65 78
16448.86 67
16450.08 73
16451.29 74
16452.50 62
16453.71 67
16454.93 73
16456.14 75
16457.35 75
16458.56 71
16459.78 78
16460.99 79
16462.20 91
16463.42 84
16464.63 74
16465.84 78
16467.05 78
16468.27 89
16469.48 78
16470.69 68
16471.91 61
16473.12 69
16474.33 68
16475.55 76
16476.76 92
16477.97 92
16479.19 65
16480.40 84
16481.61 83
16482.83 79
16484.04 97
16485.25 83
16486.47 70
16487.68 66
16488.90 84
16490.11 66
16491.32 66
16492.54 77
16493.75 83
16494.97 70
16496.18 60
16497.39 69
16498.61 80
16499.82 93
16501.04 85
16502.25 81
16503.47 75
16504.68 71
16505.89 79
16507.11 72
16508.32 84
16509.54 68
16510.75 85
16511.97 93
16513.18 76
16514.40 87
16515.61 82
16516.83 95
16518.04 65
16519.26 71
16520.47 63
16521.69 61
16522.90 67
16524.12 55
16525.33 65
16526.55 74
16527.76 83
16528.98 77
16530.19 74
16531.41 79
16532.62 86
16533.84 86
16535.05 59
16536.27 66
16537.49 71
16538.70 78
16539.92 92
16541.13 76
16542.35 88
16543.56 59
16544.78 72
16546.00 83
16547.21 98
16548.43 79
16549.64 78
16550.86 93
16552.08 89
16553.29 69
16554.51 67
16555.73 70
16556.94 57
16558.16 70
16559.37 76
16560.59 80
16561.81 77
16563.02 67
16564.24 70
16565.46 67
16566.67 79
16567.89 63
16569.11 72
16570.32 64
16571.54 73
16572.76 77
16573.98 77
16575.19 89
16576.41 69
16577.63 66
16578.84 89
16580.06 85
16581.28 76
16582.50 77
16583.71 57
16584.93 90
16586.15 68
16587.36 75
16588.58 64
16589.80 64
16591.02 66
16592.24 55
16593.45 60
16594.67 51
16595.89 60
16597.11 64
16598.32 62
16599.54 63
16600.76 72
16601.98 59
16603.20 58
16604.41 94
16605.63 95
16606.85 80
16608.07 83
16609.29 72
16610.51 72
16611.72 75
16612.94 75
16614.16 67
16615.38 68
16616.60 59
16617.82 55
16619.03 71
16620.25 66
16621.47 88
16622.69 59
16623.91 65
16625.13 72
16626.35 67
16627.57 68
16628.79 59
16630.00 64
16631.22 72
16632.44 51
16633.66 53
16634.88 70
16636.10 53
16637.32 49
16638.54 54
16639.76 55
16640.98 52
16642.20 71
16643.42 66
16644.64 67
16645.86 62
16647.08 61
16648.30 73
16649.51 59
16650.73 54
16651.95 48
16653.17 40
16654.39 61
16655.61 65
16656.83 54
16658.05 54
16659.27 89
16660.49 61
16661.71 52
16662.93 60
16664.16 90
16665.38 75
16666.60 45
16667.82 52
16669.04 51
16670.26 55
16671.48 84
16672.70 94
16673.92 70
16675.14 68
16676.36 56
16677.58 63
16678.80 64
16680.02 65
16681.24 63
16682.46 81
16683.69 50
16684.91 50
16686.13 54
16687.35 89
16688.57 74
16689.79 65
16691.01 60
16692.23 52
16693.46 54
16694.68 71
16695.90 66
16697.12 74
16698.34 68
16699.56 82
16700.78 62
16702.01 58
16703.23 57
16704.45 62
16705.67 57
16706.89 52
16708.12 69
16709.34 64
16710.56 56
16711.78 67
16713.00 53
16714.23 68
16715.45 82
16716.67 89
16717.89 80
16719.11 86
16720.34 70
16721.56 85
16722.78 86
16724.00 70
16725.23 68
16726.45 53
16727.67 76
16728.89 68
16730.12 52
16731.34 48
16732.56 60
16733.79 80
16735.01 79
16736.23 48
16737.45 50
16738.68 58
16739.90 57
16741.12 60
16742.35 69
16743.57 67
16744.79 71
16746.02 73
16747.24 67
16748.46 63
16749.69 47
16750.91 59
16752.13 66
16753.36 74
16754.58 63
16755.80 64
16757.03 74
16758.25 62
16759.48 76
16760.70 69
16761.92 80
16763.15 84
16764.37 86
16765.60 73
16766.82 70
16768.04 78
16769.27 90
16770.49 67
16771.72 70
16772.94 66
16774.16 72
16775.39 56
16776.61 69
16777.84 84
16779.06 57
16780.29 54
16781.51 63
16782.74 63
16783.96 72
16785.19 65
16786.41 55
16787.64 69
16788.86 50
16790.09 67
16791.31 68
16792.54 64
16793.76 57
16794.99 55
16796.21 65
16797.44 65
16798.66 63
16799.89 57
16801.11 62
16802.34 70
16803.56 53
16804.79 60
16806.01 84
16807.24 82
16808.46 62
16809.69 57
16810.92 67
16812.14 65
16813.37 85
16814.59 78
16815.82 72
16817.04 68
16818.27 67
16819.50 75
16820.72 73
16821.95 58
16823.17 73
16824.40 62
16825.63 67
16826.85 72
16828.08 72
16829.31 60
16830.53 60
16831.76 66
16832.99 70
16834.21 62
16835.44 65
16836.67 64
16837.89 66
16839.12 79
16840.35 68
16841.57 83
16842.80 77
16844.03 64
16845.25 72
16846.48 66
16847.71 45
16848.93 88
16850.16 89
16851.39 76
16852.62 54
16853.84 72
16855.07 59
16856.30 71
16857.52 78
16858.75 74
16859.98 86
16861.21 82
16862.43 95
16863.66 78
16864.89 89
16866.12 96
16867.35 87
16868.57 85
16869.80 91
16871.03 102
16872.26 104
16873.48 87
16874.71 95
16875.94 107
16877.17 100
16878.40 84
16879.63 110
16880.85 96
16882.08 102
16883.31 85
16884.54 99
16885.77 106
16887.00 98
16888.22 112
16889.45 105
16890.68 98
16891.91 121
16893.14 113
16894.37 98
16895.60 85
16896.82 101
16898.05 100
16899.28 94
16900.51 97
16901.74 87
16902.97 83
16904.20 87
16905.43 71
16906.66 90
16907.89 64
16909.12 81
16910.34 81
16911.57 56
16912.80 70
16914.03 61
16915.26 80
16916.49 80
16917.72 77
16918.95 73
16920.18 88
16921.41 74
16922.64 80
16923.87 89
16925.10 74
16926.33 62
16927.56 63
16928.79 81
16930.02 64
16931.25 80
16932.48 76
16933.71 82
16934.94 88
16936.17 76
16937.40 73
16938.63 94
16939.86 88
16941.09 88
16942.32 72
16943.55 85
16944.78 85
16946.01 91
16947.24 62
16948.48 93
16949.71 72
16950.94 62
16952.17 69
16953.40 86
16954.63 68
16955.86 67
16957.09 78
16958.32 78
16959.55 63
16960.79 69
16962.02 68
16963.25 65
16964.48 75
16965.71 74
16966.94 63
16968.17 52
16969.40 66
16970.64 56
16971.87 66
16973.10 56
16974.33 62
16975.56 70
16976.79 59
16978.03 63
16979.26 79
16980.49 72
16981.72 69
16982.95 66
16984.19 62
16985.42 65
16986.65 60
16987.88 74
16989.11 107
16990.35 75
16991.58 59
16992.81 81
16994.04 64
16995.28 70
16996.51 63
16997.74 63
16998.97 75
17000.21 72
17001.44 67
17002.67 75
17003.90 78
17005.14 72
17006.37 81
17007.60 76
17008.84 70
17010.07 60
17011.30 81
17012.53 73
17013.77 76
17015.00 64
17016.23 74
17017.47 70
17018.70 72
17019.93 74
17021.17 63
17022.40 61
17023.63 62
17024.87 74
17026.10 62
17027.33 73
17028.57 50
17029.80 66
17031.04 70
17032.27 49
17033.50 61
17034.74 57
17035.97 76
17037.20 87
17038.44 70
17039.67 77
17040.91 81
17042.14 59
17043.37 57
17044.61 63
17045.84 68
17047.08 76
17048.31 80
17049.55 57
17050.78 63
17052.02 57
17053.25 52
17054.48 86
17055.72 73
17056.95 59
17058.19 61
17059.42 75
17060.66 93
17061.89 72
17063.13 81
17064.36 75
17065.60 61
17066.83 52
17068.07 71
17069.30 55
17070.54 59
17071.77 55
17073.01 58
17074.24 64
17075.48 62
17076.71 52
17077.95 74
17079.19 50
17080.42 82
17081.66 61
17082.89 75
17084.13 57
17085.36 63
17086.60 66
17087.83 60
17089.07 48
17090.31 58
17091.54 58
17092.78 67
17094.01 56
17095.25 56
17096.49 68
17097.72 60
17098.96 50
17100.19 46
17101.43 62
17102.67 53
17103.90 69
17105.14 59
17106.38 65
17107.61 56
17108.85 77
17110.09 77
17111.32 45
17112.56 75
17113.80 76
17115.03 61
17116.27 59
17117.51 54
17118.74 61
17119.98 45
17121.22 68
17122.45 67
17123.69 61
17124.93 64
17126.17 67
17127.40 59
17128.64 52
17129.88 72
17131.12 52
17132.35 58
17133.59 52
17134.83 57
17136.07 64
17137.30 74
17138.54 63
17139.78 52
17141.02 44
17142.25 39
17143.49 47
17144.73 67
17145.97 52
17147.20 52
17148.44 68
17149.68 58
17150.92 65
17152.16 75
17153.40 56
17154.63 58
17155.87 57
17157.11 63
17158.35 61
17159.59 62
17160.83 48
17162.06 59
17163.30 51
17164.54 51
17165.78 59
17167.02 61
17168.26 65
17169.50 58
17170.73 55
17171.97 62
17173.21 46
17174.45 63
17175.69 56
17176.93 59
17178.17 72
17179.41 64
17180.65 81
17181.89 57
17183.12 73
17184.36 52
17185.60 63
17186.84 63
17188.08 64
17189.32 54
17190.56 64
17191.80 58
17193.04 46
17194.28 44
17195.52 45
17196.76 41
17198.00 46
17199.24 68
17200.48 60
17201.72 68
17202.96 56
17204.20 71
17205.44 72
17206.68 49
17207.92 64
17209.16 57
17210.40 50
17211.64 63
17212.88 42
17214.12 41
17215.36 58
17216.60 70
17217.84 78
17219.08 64
17220.32 47
17221.56 58
17222.80 69
17224.04 69
17225.29 51
17226.53 47
17227.77 67
17229.01 70
17230.25 53
17231.49 45
17232.73 42
17233.97 72
17235.21 57
17236.45 43
17237.70 38
17238.94 53
17240.18 70
17241.42 44
17242.66 60
17243.90 42
17245.14 56
17246.39 69
17247.63 59
17248.87 61
17250.11 62
17251.35 55
17252.59 38
17253.84 41
17255.08 51
17256.32 56
17257.56 61
17258.80 44
17260.05 39
17261.29 47
17262.53 63
17263.77 55
17265.01 56
17266.26 49
17267.50 46
17268.74 73
17269.98 58
17271.23 65
17272.47 53
17273.71 56
17274.95 55
17276.20 61
17277.44 36
17278.68 62
17279.92 72
17281.17 42
17282.41 56
17283.65 64
17284.90 44
17286.14 58
17287.38 52
17288.62 67
17289.87 66
17291.11 59
17292.35 58
17293.60 47
17294.84 60
17296.08 46
17297.33 58
17298.57 62
17299.81 52
17301.06 37
17302.30 42
17303.54 40
17304.79 57
17306.03 56
17307.28 53
17308.52 62
17309.76 48
17311.01 52
17312.25 47
17313.49 41
17314.74 55
17315.98 49
17317.23 40
17318.47 51
17319.72 53
17320.96 45
17322.20 52
17323.45 58
17324.69 46
17325.94 55
17327.18 71
17328.43 45
17329.67 34
17330.91 55
17332.16 54
17333.40 39
17334.65 57
17335.89 69
17337.14 59
17338.38 54
17339.63 42
17340.87 51
17342.12 61
17343.36 68
17344.61 72
17345.85 60
17347.10 60
17348.34 69
17349.59 52
17350.83 52
17352.08 39
17353.33 45
17354.57 60
17355.82 56
17357.06 62
17358.31 40
17359.55 43
17360.80 54
17362.04 57
17363.29 49
17364.54 44
17365.78 45
17367.03 55
17368.27 61
17369.52 58
17370.77 50
17372.01 68
17373.26 66
17374.50 48
17375.75 48
17377.00 56
17378.24 64
17379.49 66
17380.74 55
17381.98 56
17383.23 65
17384.47 55
17385.72 51
17386.97 47
17388.21 46
17389.46 48
17390.71 57
17391.95 66
17393.20 50
17394.45 50
17395.70 65
17396.94 58
17398.19 70
17399.44 61
17400.68 58
17401.93 63
17403.18 49
17404.42 37
17405.67 33
17406.92 57
17408.17 73
17409.41 56
17410.66 60
17411.91 40
17413.16 46
17414.40 51
17415.65 64
17416.90 65
17418.15 52
17419.40 57
17420.64 46
17421.89 42
17423.14 50
17424.39 61
17425.63 44
17426.88 39
17428.13 48
17429.38 59
17430.63 54
17431.88 49
17433.12 59
17434.37 63
17435.62 60
17436.87 56
17438.12 58
17439.37 48
17440.61 60
17441.86 49
17443.11 57
17444.36 49
17445.61 57
17446.86 59
17448.11 60
17449.36 63
17450.60 38
17451.85 43
17453.10 66
17454.35 61
17455.60 45
17456.85 45
17458.10 58
17459.35 62
17460.60 55
17461.85 53
17463.10 45
17464.34 72
17465.59 59
17466.84 43
17468.09 35
17469.34 62
17470.59 60
17471.84 69
17473.09 56
17474.34 39
17475.59 44
17476.84 54
17478.09 59
17479.34 38
17480.59 52
17481.84 41
17483.09 61
17484.34 58
17485.59 53
17486.84 32
17488.09 34
17489.34 51
17490.59 55
17491.84 54
17493.09 55
17494.34 69
17495.59 72
17496.84 52
17498.10 39
17499.35 50
17500.60 42
17501.85 60
17503.10 59
17504.35 44
17505.60 60
17506.85 72
17508.10 75
17509.35 54
17510.60 40
17511.86 45
17513.11 65
17514.36 61
17515.61 43
17516.86 51
17518.11 58
17519.36 63
17520.61 53
17521.87 37
17523.12 42
17524.37 61
17525.62 80
17526.87 62
17528.12 54
17529.38 50
17530.63 64
17531.88 53
17533.13 47
17534.38 43
17535.63 51
17536.89 61
17538.14 64
17539.39 63
17540.64 55
17541.89 63
17543.15 53
17544.40 51
17545.65 47
17546.90 39
17548.16 60
17549.41 59
17550.66 53
17551.91 45
17553.17 45
17554.42 61
17555.67 65
17556.92 47
17558.18 37
17559.43 72
17560.68 79
17561.94 47
17563.19 48
17564.44 65
17565.69 61
17566.95 53
17568.20 40
17569.45 39
17570.71 54
17571.96 58
17573.21 51
17574.47 53
17575.72 50
17576.97 44
17578.23 45
17579.48 58
17580.73 52
17581.99 38
17583.24 48
17584.50 45
17585.75 55
17587.00 56
17588.26 57
17589.51 49
17590.76 51
17592.02 68
17593.27 46
17594.53 43
17595.78 44
17597.04 49
17598.29 55
17599.54 45
17600.80 58
17602.05 54
17603.31 40
17604.56 35
17605.82 59
17607.07 54
17608.32 46
17609.58 53
17610.83 47
17612.09 74
17613.34 53
17614.60 48
17615.85 38
17617.11 48
17618.36 51
17619.62 46
17620.87 56
17622.13 46
17623.38 39
17624.64 46
17625.89 56
17627.15 46
17628.40 56
17629.66 61
17630.91 78
17632.17 55
17633.43 48
17634.68 58
17635.94 53
17637.19 64
17638.45 56
17639.70 59
17640.96 45
17642.21 55
17643.47 65
17644.73 53
17645.98 59
17647.24 53
17648.49 74
17649.75 63
17651.01 59
17652.26 52
17653.52 43
17654.77 71
17656.03 71
17657.29 71
17658.54 44
17659.80 57
17661.06 54
17662.31 66
17663.57 56
17664.83 43
17666.08 58
17667.34 56
17668.60 62
17669.85 60
17671.11 58
17672.37 38
17673.62 57
17674.88 49
17676.14 60
17677.39 51
17678.65 43
17679.91 54
17681.17 44
17682.42 48
17683.68 56
17684.94 61
17686.19 55
17687.45 62
17688.71 62
17689.97 54
17691.22 59
17692.48 48
17693.74 50
17695.00 51
17696.26 63
17697.51 45
17698.77 60
17700.03 56
17701.29 56
17702.54 55
17703.80 52
17705.06 52
17706.32 49
17707.58 41
17708.83 66
17710.09 53
17711.35 35
17712.61 38
17713.87 47
17715.13 38
17716.38 35
17717.64 53
17718.90 61
17720.16 53
17721.42 39
17722.68 43
17723.94 48
17725.19 51
17726.45 64
17727.71 56
17728.97 52
17730.23 38
17731.49 43
17732.75 52
17734.01 57
17735.27 54
17736.53 48
17737.78 50
17739.04 65
17740.30 61
17741.56 71
17742.82 51
17744.08 51
17745.34 46
17746.60 59
17747.86 53
17749.12 50
17750.38 56
17751.64 60
17752.90 51
17754.16 51
17755.42 55
17756.68 63
17757.94 54
17759.20 54
17760.46 64
17761.72 58
17762.98 40
17764.24 54
17765.50 48
17766.76 48
17768.02 47
17769.28 39
17770.54 56
17771.80 51
17773.06 50
17774.32 55
17775.58 61
17776.84 42
17778.10 45
17779.36 51
17780.62 62
17781.88 42
17783.15 49
17784.41 44
17785.67 38
17786.93 54
17788.19 57
17789.45 51
17790.71 62
17791.97 46
17793.23 61
17794.49 56
17795.76 40
17797.02 45
17798.28 82
17799.54 57
17800.80 55
17802.06 60
17803.32 44
17804.59 42
17805.85 45
17807.11 48
17808.37 60
17809.63 61
17810.89 57
17812.16 42
17813.42 49
17814.68 44
17815.94 39
17817.20 41
17818.47 52
17819.73 42
17820.99 46
17822.25 61
17823.51 50
17824.78 44
17826.04 41
17827.30 56
17828.56 60
17829.83 37
17831.09 48
17832.35 54
17833.61 52
17834.88 65
17836.14 62
17837.40 50
17838.67 46
17839.93 62
17841.19 45
17842.45 42
17843.72 39
17844.98 51
17846.24 56
17847.51 40
17848.77 42
17850.03 48
17851.30 56
17852.56 43
17853.82 44
17855.09 53
17856.35 54
17857.61 53
17858.88 55
17860.14 40
17861.40 45
17862.67 67
17863.93 50
17865.19 38
17866.46 33
17867.72 37
17868.99 50
17870.25 53
17871.51 45
17872.78 48
17874.04 40
17875.31 55
17876.57 52
17877.83 46
17879.10 35
17880.36 42
17881.63 38
17882.89 44
17884.15 44
17885.42 52
17886.68 42
17887.95 53
17889.21 50
17890.48 44
17891.74 54
17893.01 52
17894.27 54
17895.54 43
17896.80 43
17898.07 49
17899.33 42
17900.60 47
17901.86 47
17903.13 63
17904.39 55
17905.66 54
17906.92 58
17908.19 53
17909.45 36
17910.72 55
17911.98 43
17913.25 61
17914.51 57
17915.78 51
17917.05 48
17918.31 60
17919.58 51
17920.84 52
17922.11 59
17923.37 38
17924.64 49
17925.91 55
17927.17 49
17928.44 47
17929.70 59
17930.97 47
17932.24 47
17933.50 27
17934.77 44
17936.03 49
17937.30 42
17938.57 48
17939.83 47
17941.10 54
17942.37 41
17943.63 44
17944.90 39
17946.17 54
17947.43 42
17948.70 42
17949.97 54
17951.23 40
17952.50 55
17953.77 45
17955.03 52
17956.30 37
17957.57 54
17958.83 57
17960.10 61
17961.37 78
17962.64 43
17963.90 46
17965.17 48
17966.44 36
17967.70 38
17968.97 50
17970.24 48
17971.51 57
17972.77 33
17974.04 44
17975.31 39
17976.58 40
17977.85 44
17979.11 46
17980.38 60
17981.65 51
17982.92 40
17984.18 58
17985.45 46
17986.72 40
17987.99 55
17989.26 44
17990.52 55
17991.79 53
17993.06 65
17994.33 47
17995.60 58
17996.87 43
17998.13 50
17999.40 50
18000.67 49
18001.94 31
18003.21 73
18004.48 55
18005.75 51
18007.02 48
18008.28 47
18009.55 49
18010.82 48
18012.09 48
18013.36 42
18014.63 37
18015.90 44
18017.17 55
18018.44 42
18019.71 48
18020.97 48
18022.24 59
18023.51 55
18024.78 50
18026.05 37
18027.32 32
18028.59 40
18029.86 52
18031.13 53
18032.40 43
18033.67 42
18034.94 44
18036.21 55
18037.48 52
18038.75 55
18040.02 48
18041.29 46
18042.56 43
18043.83 41
18045.10 49
18046.37 43
18047.64 36
18048.91 59
18050.18 61
18051.45 60
18052.72 36
18053.99 47
18055.26 41
18056.53 28
18057.80 53
18059.07 50
18060.34 42
18061.61 48
18062.88 44
18064.16 68
18065.43 47
18066.70 51
18067.97 51
18069.24 46
18070.51 45
18071.78 46
18073.05 43
18074.32 54
18075.59 49
18076.87 56
18078.14 60
18079.41 59
18080.68 47
18081.95 48
18083.22 57
18084.49 49
18085.77 34
18087.04 50
18088.31 58
18089.58 47
18090.85 44
18092.12 38
18093.40 62
18094.67 40
18095.94 58
18097.21 52
18098.48 55
18099.76 48
18101.03 65
18102.30 51
18103.57 29
18104.84 31
18106.12 53
18107.39 60
18108.66 43
18109.93 56
18111.21 41
18112.48 50
18113.75 61
18115.02 41
18116.30 42
18117.57 48
18118.84 38
18120.11 38
18121.39 57
18122.66 56
18123.93 52
18125.21 40
18126.48 35
18127.75 46
18129.02 51
18130.30 34
18131.57 45
18132.84 51
18134.12 51
18135.39 49
18136.66 64
18137.94 43
18139.21 46
18140.48 36
18141.76 48
18143.03 35
18144.31 45
18145.58 44
18146.85 34
18148.13 50
18149.40 35
18150.67 45
18151.95 48
18153.22 54
18154.50 57
18155.77 55
18157.04 34
18158.32 60
18159.59 50
18160.87 43
18162.14 41
18163.41 46
18164.69 42
18165.96 41
18167.24 51
18168.51 47
18169.79 52
18171.06 36
18172.34 52
18173.61 36
18174.89 42
18176.16 46
18177.43 57
18178.71 64
18179.98 34
18181.26 46
18182.53 37
18183.81 49
18185.08 40
18186.36 52
18187.63 45
18188.91 43
18190.18 66
18191.46 40
18192.74 36
18194.01 30
18195.29 40
18196.56 47
18197.84 53
18199.11 48
18200.39 53
18201.66 54
18202.94 67
18204.22 53
18205.49 63
18206.77 42
18208.04 51
18209.32 41
18210.59 48
18211.87 48
18213.15 41
18214.42 55
18215.70 48
18216.97 39
18218.25 49
18219.53 52
18220.80 54
18222.08 36
18223.36 48
18224.63 29
18225.91 36
18227.19 37
18228.46 47
18229.74 45
18231.02 54
18232.29 46
18233.57 58
18234.85 55
18236.12 52
18237.40 47
18238.68 31
18239.95 52
18241.23 53
18242.51 57
18243.78 49
18245.06 41
18246.34 48
18247.62 50
18248.89 54
18250.17 39
18251.45 52
18252.73 63
18254.00 50
18255.28 45
18256.56 38
18257.84 54
18259.11 48
18260.39 44
18261.67 50
18262.95 37
18264.22 40
18265.50 60
18266.78 48
18268.06 62
18269.34 42
18270.61 57
18271.89 41
18273.17 49
18274.45 44
18275.73 50
18277.01 43
18278.28 57
18279.56 48
18280.84 44
18282.12 62
18283.40 54
18284.68 58
18285.95 42
18287.23 62
18288.51 43
18289.79 37
18291.07 40
18292.35 45
18293.63 41
18294.91 47
18296.19 58
18297.46 49
18298.74 36
18300.02 43
18301.30 36
18302.58 44
18303.86 35
18305.14 41
18306.42 55
18307.70 46
18308.98 47
18310.26 44
18311.54 32
18312.82 38
18314.10 43
18315.37 43
18316.65 49
18317.93 49
18319.21 38
18320.49 56
18321.77 45
18323.05 36
18324.33 46
18325.61 50
18326.89 42
18328.17 61
18329.45 46
18330.73 50
18332.01 35
18333.29 54
18334.57 44
18335.86 45
18337.14 43
18338.42 46
18339.70 40
18340.98 34
18342.26 51
18343.54 47
18344.82 38
18346.10 41
18347.38 44
18348.66 38
18349.94 44
18351.22 52
18352.50 33
18353.78 33
18355.07 42
18356.35 39
18357.63 64
18358.91 60
18360.19 48
18361.47 45
18362.75 39
18364.03 37
18365.32 27
18366.60 56
18367.88 55
18369.16 35
18370.44 42
18371.72 29
18373.00 36
18374.29 43
18375.57 48
18376.85 35
18378.13 37
18379.41 38
18380.70 34
18381.98 45
18383.26 34
18384.54 28
18385.82 38
18387.11 49
18388.39 48
18389.67 42
18390.95 50
18392.23 53
18393.52 43
18394.80 40
18396.08 50
18397.36 44
18398.65 36
18399.93 39
18401.21 45
18402.50 48
18403.78 35
18405.06 46
18406.34 61
18407.63 48
18408.91 32
18410.19 42
18411.48 44
18412.76 34
18414.04 47
18415.32 49
18416.61 36
18417.89 37
18419.17 48
18420.46 49
18421.74 45
18423.02 54
18424.31 43
18425.59 41
18426.87 46
18428.16 42
18429.44 50
18430.73 47
18432.01 51
18433.29 48
18434.58 36
18435.86 49
18437.14 59
18438.43 43
18439.71 35
18441.00 36
18442.28 31
18443.56 51
18444.85 46
18446.13 52
18447.42 40
18448.70 48
18449.99 44
18451.27 51
18452.56 66
18453.84 52
18455.12 55
18456.41 63
18457.69 39
18458.98 43
18460.26 33
18461.55 35
18462.83 42
18464.12 59
18465.40 59
18466.69 74
18467.97 43
18469.26 38
18470.54 48
18471.83 37
18473.11 52
18474.40 40
18475.68 41
18476.97 43
18478.25 58
18479.54 35
18480.82 55
18482.11 51
18483.40 46
18484.68 56
18485.97 43
18487.25 51
18488.54 39
18489.82 48
18491.11 51
18492.39 50
18493.68 43
18494.97 45
18496.25 44
18497.54 57
18498.82 33
18500.11 33
18501.40 49
18502.68 43
18503.97 42
18505.26 61
18506.54 59
18507.83 48
18509.11 52
18510.40 35
18511.69 43
18512.97 43
18514.26 58
18515.55 58
18516.83 44
18518.12 50
18519.41 53
18520.69 53
18521.98 44
18523.27 36
18524.56 48
18525.84 45
18527.13 42
18528.42 35
18529.70 44
18530.99 39
18532.28 36
18533.57 44
18534.85 44
18536.14 45
18537.43 43
18538.71 38
18540.00 44
18541.29 40
18542.58 58
18543.86 42
18545.15 47
18546.44 41
18547.73 30
18549.02 53
18550.30 54
18551.59 40
18552.88 47
18554.17 52
18555.46 59
18556.74 46
18558.03 36
18559.32 48
18560.61 38
18561.90 51
18563.18 59
18564.47 31
18565.76 43
18567.05 49
18568.34 43
18569.63 38
18570.92 47
18572.20 53
18573.49 44
18574.78 56
18576.07 45
18577.36 43
18578.65 50
18579.94 53
18581.23 45
18582.51 41
18583.80 44
18585.09 43
18586.38 42
18587.67 60
18588.96 52
18590.25 32
18591.54 61
18592.83 48
18594.12 59
18595.41 49
18596.70 51
18597.99 55
18599.28 46
18600.57 40
18601.85 49
18603.14 49
18604.43 57
18605.72 59
18607.01 53
18608.30 53
18609.59 57
18610.88 57
18612.17 44
18613.46 56
18614.75 57
18616.04 60
18617.33 59
18618.62 49
18619.91 52
18621.20 58
18622.50 59
18623.79 64
18625.08 41
18626.37 46
18627.66 40
18628.95 50
18630.24 64
18631.53 42
18632.82 42
18634.11 50
18635.40 53
18636.69 38
18637.98 31
18639.27 50
18640.57 51
18641.86 65
18643.15 57
18644.44 42
18645.73 51
18647.02 50
18648.31 45
18649.60 52
18650.89 45
18652.19 48
18653.48 56
18654.77 62
18656.06 44
18657.35 42
18658.64 48
18659.94 45
18661.23 42
18662.52 31
18663.81 53
18665.10 51
18666.39 42
18667.69 30
18668.98 49
18670.27 46
18671.56 37
18672.85 34
18674.15 39
18675.44 38
18676.73 42
18678.02 46
18679.32 47
18680.61 41
18681.90 56
18683.19 44
18684.49 37
18685.78 32
18687.07 47
18688.36 46
18689.66 40
18690.95 38
18692.24 37
18693.53 54
18694.83 49
18696.12 49
18697.41 49
18698.71 40
18700.00 51
18701.29 50
18702.59 38
18703.88 33
18705.17 38
18706.47 52
18707.76 49
18709.05 39
18710.35 44
18711.64 48
18712.93 42
18714.23 34
18715.52 33
18716.81 47
18718.11 57
18719.40 47
18720.70 40
18721.99 42
18723.28 55
18724.58 44
18725.87 60
18727.16 46
18728.46 37
18729.75 39
18731.05 54
18732.34 33
18733.64 26
18734.93 44
18736.22 57
18737.52 53
18738.81 44
18740.11 41
18741.40 33
18742.70 44
18743.99 33
18745.29 34
18746.58 45
18747.87 58
18749.17 40
18750.46 34
18751.76 43
18753.05 58
18754.35 31
18755.64 48
18756.94 37
18758.23 57
18759.53 44
18760.82 47
18762.12 35
18763.42 37
18764.71 40
18766.01 40
18767.30 38
18768.60 39
18769.89 45
18771.19 39
18772.48 36
18773.78 38
18775.07 29
18776.37 51
18777.67 47
18778.96 37
18780.26 52
18781.55 54
18782.85 41
18784.15 48
18785.44 48
18786.74 47
18788.03 40
18789.33 62
18790.63 44
18791.92 42
18793.22 31
18794.52 42
18795.81 29
18797.11 47
18798.40 42
18799.70 48
18801.00 50
18802.29 55
18803.59 54
18804.89 42
18806.18 39
18807.48 42
18808.78 39
18810.07 42
18811.37 51
18812.67 52
18813.97 43
18815.26 38
18816.56 41
18817.86 52
18819.15 39
18820.45 39
18821.75 30
18823.05 40
18824.34 66
18825.64 49
18826.94 40
18828.24 36
18829.53 53
18830.83 66
18832.13 50
18833.43 40
18834.72 25
18836.02 49
18837.32 48
18838.62 45
18839.92 33
18841.21 42
18842.51 43
18843.81 33
18845.11 47
18846.41 51
18847.70 51
18849.00 40
18850.30 36
18851.60 51
18852.90 36
18854.20 33
18855.49 46
18856.79 41
18858.09 37
18859.39 35
18860.69 56
18861.99 33
18863.29 36
18864.58 36
18865.88 41
18867.18 44
18868.48 42
18869.78 56
18871.08 37
18872.38 43
18873.68 39
18874.98 45
18876.28 35
18877.57 39
18878.87 39
18880.17 38
18881.47 33
18882.77 48
18884.07 42
18885.37 49
18886.67 46
18887.97 34
18889.27 28
18890.57 31
18891.87 32
18893.17 42
18894.47 54
18895.77 31
18897.07 51
18898.37 35
18899.67 34
18900.97 28
18902.27 39
18903.57 47
18904.87 30
18906.17 25
18907.47 34
18908.77 56
18910.07 39
18911.37 45
18912.67 36
18913.97 39
18915.27 38
18916.57 40
18917.87 25
18919.17 40
18920.47 41
18921.78 47
18923.08 39
18924.38 32
18925.68 42
18926.98 37
18928.28 49
18929.58 45
18930.88 40
18932.18 34
18933.48 56
18934.79 36
18936.09 31
18937.39 27
18938.69 47
18939.99 45
18941.29 57
18942.59 47
18943.90 49
18945.20 38
18946.50 40
18947.80 27
18949.10 32
18950.40 39
18951.71 46
18953.01 47
18954.31 39
18955.61 29
18956.91 35
18958.21 65
18959.52 53
18960.82 47
18962.12 33
18963.42 39
18964.73 48
18966.03 26
18967.33 31
18968.63 33
18969.93 42
18971.24 43
18972.54 35
18973.84 31
18975.14 50
18976.45 43
18977.75 43
18979.05 36
18980.36 36
18981.66 51
18982.96 38
18984.26 37
18985.57 36
18986.87 43
18988.17 48
18989.48 53
18990.78 25
18992.08 48
18993.39 40
18994.69 37
18995.99 42
18997.30 38
18998.60 26
18999.90 43
19001.21 27
19002.51 29
19003.81 35
19005.12 47
19006.42 41
19007.72 56
19009.03 44
19010.33 36
19011.64 53
19012.94 22
19014.24 34
19015.55 32
19016.85 42
19018.16 27
19019.46 29
19020.76 36
19022.07 39
19023.37 42
19024.68 50
19025.98 41
19027.29 51
19028.59 36
19029.89 44
19031.20 32
19032.50 35
19033.81 48
19035.11 41
19036.42 42
19037.72 27
19039.03 33
19040.33 51
19041.64 36
19042.94 17
19044.25 27
19045.55 30
19046.86 37
19048.16 37
19049.47 38
19050.77 40
19052.08 41
19053.38 33
19054.69 37
19055.99 37
19057.30 43
19058.60 55
19059.91 29
19061.22 35
19062.52 39
19063.83 42
19065.13 40
19066.44 39
19067.74 42
19069.05 44
19070.36 41
19071.66 37
19072.97 38
19074.27 31
19075.58 44
19076.89 37
19078.19 55
19079.50 45
19080.80 53
19082.11 41
19083.42 36
19084.72 36
19086.03 42
19087.34 39
19088.64 35
19089.95 35
19091.26 30
19092.56 37
19093.87 40
19095.18 43
19096.48 37
19097.79 44
19099.10 41
19100.40 28
19101.71 27
19103.02 44
19104.32 50
19105.63 48
19106.94 38
19108.25 46
19109.55 44
19110.86 56
19112.17 53
19113.48 40
19114.78 48
19116.09 50
19117.40 76
19118.71 36
19120.01 51
19121.32 42
19122.63 68
19123.94 58
19125.24 40
19126.55 37
19127.86 52
19129.17 59
19130.47 50
19131.78 48
19133.09 41
19134.40 51
19135.71 47
19137.02 55
19138.32 35
19139.63 30
19140.94 51
19142.25 62
19143.56 40
19144.87 33
19146.17 42
19147.48 67
19148.79 54
19150.10 40
19151.41 42
19152.72 43
19154.03 51
19155.33 46
19156.64 45
19157.95 47
19159.26 49
19160.57 45
19161.88 32
19163.19 25
19164.50 34
19165.81 42
19167.12 59
19168.42 57
19169.73 45
19171.04 43
19172.35 50
19173.66 44
19174.97 28
19176.28 41
19177.59 40
19178.90 38
19180.21 43
19181.52 46
19182.83 38
19184.14 39
19185.45 40
19186.76 43
19188.07 32
19189.38 30
19190.69 45
19192.00 39
19193.31 38
19194.62 41
19195.93 45
19197.24 36
19198.55 48
19199.86 54
19201.17 40
19202.48 39
19203.79 41
19205.10 31
19206.41 36
19207.72 27
19209.03 51
19210.34 43
19211.66 51
19212.97 49
19214.28 39
19215.59 40
19216.90 47
19218.21 40
19219.52 29
19220.83 37
19222.14 47
19223.45 49
19224.77 39
19226.08 56
19227.39 62
19228.70 37
19230.01 35
19231.32 54
19232.63 37
19233.94 36
19235.26 45
19236.57 48
19237.88 51
19239.19 37
19240.50 53
19241.81 31
19243.13 37
19244.44 43
19245.75 42
19247.06 52
19248.37 45
19249.69 44
19251.00 60
19252.31 48
19253.62 45
19254.93 43
19256.25 51
19257.56 51
19258.87 43
19260.18 51
19261.50 32
19262.81 47
19264.12 36
19265.43 36
19266.75 39
19268.06 40
19269.37 46
19270.68 38
19272.00 39
19273.31 35
19274.62 40
19275.94 44
19277.25 49
19278.56 54
19279.88 47
19281.19 37
19282.50 35
19283.81 32
19285.13 40
19286.44 33
19287.75 40
19289.07 45
19290.38 59
19291.70 44
19293.01 44
19294.32 27
19295.64 38
19296.95 31
19298.26 35
19299.58 23
19300.89 32
19302.20 33
19303.52 40
19304.83 38
19306.15 41
19307.46 44
19308.77 36
19310.09 43
19311.40 37
19312.72 41
19314.03 39
19315.35 31
19316.66 40
19317.97 35
19319.29 41
19320.60 31
19321.92 33
19323.23 40
19324.55 41
19325.86 26
19327.18 41
19328.49 32
19329.81 32
19331.12 44
19332.44 40
19333.75 34
19335.07 40
19336.38 30
19337.70 41
19339.01 39
19340.33 40
19341.64 45
19342.96 46
19344.27 35
19345.59 28
19346.90 34
19348.22 48
19349.53 51
19350.85 33
19352.16 52
19353.48 51
19354.79 34
19356.11 29
19357.43 28
19358.74 39
19360.06 29
19361.37 30
19362.69 29
19364.01 48
19365.32 29
19366.64 32
19367.95 35
19369.27 43
19370.59 31
19371.90 39
19373.22 38
19374.53 40
19375.85 35
19377.17 46
19378.48 32
19379.80 54
19381.12 38
19382.43 39
19383.75 34
19385.07 51
19386.38 32
19387.70 29
19389.02 37
19390.33 53
19391.65 54
19392.97 59
19394.28 31
19395.60 50
19396.92 35
19398.24 28
19399.55 32
19400.87 44
19402.19 47
19403.50 60
19404.82 52
19406.14 40
19407.46 44
19408.77 41
19410.09 31
19411.41 33
19412.73 29
19414.04 40
19415.36 36
19416.68 48
19418.00 50
19419.32 37
19420.63 43
19421.95 46
19423.27 36
19424.59 53
19425.91 45
19427.22 44
19428.54 50
19429.86 40
19431.18 27
19432.50 34
19433.82 39
19435.13 40
19436.45 55
19437.77 44
19439.09 38
19440.41 36
19441.73 29
19443.04 36
19444.36 43
19445.68 38
19447.00 40
19448.32 51
19449.64 39
19450.96 49
19452.28 38
19453.60 44
19454.91 36
19456.23 43
19457.55 35
19458.87 48
19460.19 66
19461.51 27
19462.83 35
19464.15 53
19465.47 48
19466.79 54
19468.11 41
19469.43 45
19470.75 42
19472.07 45
19473.39 44
19474.71 38
19476.03 41
19477.35 42
19478.67 51
19479.99 38
19481.30 38
19482.62 47
19483.94 41
19485.27 37
19486.59 46
19487.91 43
19489.23 44
19490.55 42
19491.87 54
19493.19 27
19494.51 45
19495.83 38
19497.15 44
19498.47 51
19499.79 37
19501.11 40
19502.43 37
19503.75 45
19505.07 41
19506.39 51
19507.71 47
19509.03 35
19510.36 38
19511.68 39
19513.00 41
19514.32 48
19515.64 30
19516.96 36
19518.28 44
19519.60 40
19520.92 38
19522.25 39
19523.57 43
19524.89 32
19526.21 47
19527.53 44
19528.85 35
19530.17 42
19531.50 54
19532.82 32
19534.14 41
19535.46 45
19536.78 42
19538.11 37
19539.43 50
19540.75 36
19542.07 36
19543.39 39
19544.72 42
19546.04 52
19547.36 52
19548.68 34
19550.00 57
19551.33 46
19552.65 36
19553.97 53
19555.29 43
19556.62 29
19557.94 37
19559.26 40
19560.58 27
19561.91 47
19563.23 42
19564.55 43
19565.88 41
19567.20 41
19568.52 39
19569.84 44
19571.17 24
19572.49 41
19573.81 44
19575.14 36
19576.46 43
19577.78 45
19579.11 30
19580.43 45
19581.75 36
19583.08 47
19584.40 45
19585.72 43
19587.05 49
19588.37 32
19589.69 40
19591.02 38
19592.34 40
19593.67 50
19594.99 26
19596.31 35
19597.64 58
19598.96 42
19600.28 38
19601.61 47
19602.93 36
19604.26 30
19605.58 38
19606.91 48
19608.23 38
19609.55 32
19610.88 44
19612.20 37
19613.53 53
19614.85 32
19616.18 24
19617.50 53
19618.83 41
19620.15 26
19621.47 42
19622.80 46
19624.12 46
19625.45 49
19626.77 38
19628.10 41
19629.42 38
19630.75 52
19632.07 55
19633.40 39
19634.72 31
19636.05 51
19637.37 33
19638.70 47
19640.03 30
19641.35 44
19642.68 35
19644.00 42
19645.33 50
19646.65 34
19647.98 41
19649.30 39
19650.63 31
19651.96 30
19653.28 39
19654.61 43
19655.93 45
19657.26 38
19658.58 43
19659.91 32
19661.24 43
19662.56 35
19663.89 36
19665.22 37
19666.54 44
19667.87 41
19669.19 40
19670.52 48
19671.85 30
19673.17 39
19674.50 32
19675.83 38
19677.15 48
19678.48 43
19679.81 35
19681.13 39
19682.46 45
19683.79 32
19685.11 34
19686.44 42
19687.77 50
19689.09 50
19690.42 55
19691.75 39
19693.08 46
19694.40 49
19695.73 36
19697.06 25
19698.39 27
19699.71 33
19701.04 47
19702.37 32
19703.69 35
19705.02 34
19706.35 40
19707.68 56
19709.01 28
19710.33 29
19711.66 31
19712.99 34
19714.32 52
19715.64 61
19716.97 49
19718.30 46
19719.63 43
19720.96 53
19722.28 45
19723.61 45
19724.94 48
19726.27 52
19727.60 52
19728.93 55
19730.25 47
19731.58 40
19732.91 49
19734.24 32
19735.57 39
19736.90 47
19738.23 44
19739.55 51
19740.88 45
19742.21 26
19743.54 38
19744.87 48
19746.20 48
19747.53 34
19748.86 43
19750.19 42
19751.51 37
19752.84 35
19754.17 45
19755.50 38
19756.83 30
19758.16 42
19759.49 36
19760.82 44
19762.15 45
19763.48 41
19764.81 44
19766.14 41
19767.47 45
19768.80 33
19770.13 35
19771.46 38
19772.79 45
19774.12 44
19775.45 47
19776.78 32
19778.11 45
19779.44 34
19780.77 35
19782.10 44
19783.43 26
19784.76 50
19786.09 49
19787.42 45
19788.75 31
19790.08 45
19791.41 38
19792.74 62
19794.07 31
19795.40 32
19796.73 39
19798.06 56
19799.39 42
19800.72 39
19802.05 34
19803.39 41
19804.72 35
19806.05 41
19807.38 38
19808.71 38
19810.04 37
19811.37 43
19812.70 40
19814.03 42
19815.37 39
19816.70 34
19818.03 36
19819.36 29
19820.69 36
19822.02 59
19823.35 50
19824.69 44
19826.02 30
19827.35 37
19828.68 52
19830.01 36
19831.34 50
19832.68 36
19834.01 48
19835.34 52
19836.67 43
19838.00 44
19839.34 37
19840.67 41
19842.00 44
19843.33 55
19844.67 46
19846.00 44
19847.33 44
19848.66 49
19849.99 35
19851.33 37
19852.66 38
19853.99 48
19855.32 53
19856.66 44
19857.99 38
19859.32 46
19860.66 37
19861.99 41
19863.32 32
19864.65 37
19865.99 59
19867.32 75
19868.65 54
19869.99 44
19871.32 26
19872.65 34
19873.99 55
19875.32 47
19876.65 33
19877.99 43
19879.32 29
19880.65 34
19881.99 34
19883.32 31
19884.65 36
19885.99 35
19887.32 54
19888.66 29
19889.99 37
19891.32 45
19892.66 36
19893.99 30
19895.32 35
19896.66 32
19897.99 41
19899.33 36
19900.66 38
19902.00 35
19903.33 25
19904.66 38
19906.00 40
19907.33 46
19908.67 41
19910.00 47
19911.34 33
19912.67 38
19914.01 49
19915.34 34
19916.67 40
19918.01 45
19919.34 50
19920.68 37
19922.01 62
19923.35 50
19924.68 37
19926.02 39
19927.35 36
19928.69 38
19930.02 34
19931.36 31
19932.69 38
19934.03 43
19935.37 28
19936.70 49
19938.04 41
19939.37 49
19940.71 52
19942.04 62
19943.38 37
19944.71 36
19946.05 37
19947.39 44
19948.72 45
19950.06 30
19951.39 36
19952.73 48
19954.06 40
19955.40 48
19956.74 39
19958.07 43
19959.41 34
19960.74 46
19962.08 51
19963.42 39
19964.75 45
19966.09 56
19967.43 40
19968.76 46
19970.10 33
19971.44 50
19972.77 43
19974.11 33
19975.45 34
19976.78 33
19978.12 41
19979.46 35
19980.79 46
19982.13 53
19983.47 46
19984.80 46
19986.14 38
19987.48 40
19988.82 38
19990.15 40
19991.49 59
19992.83 67
19994.16 38
19995.50 28
19996.84 59
19998.18 59
19999.51 40
20000.85 38
20002.19 41
20003.53 34
20004.86 50
20006.20 47
20007.54 35
20008.88 32
20010.22 40
20011.55 54
20012.89 32
20014.23 36
20015.57 27
20016.91 40
20018.24 64
20019.58 43
20020.92 45
20022.26 50
20023.60 39
20024.93 44
20026.27 24
20027.61 42
20028.95 44
20030.29 50
20031.63 50
20032.97 31
20034.30 33
20035.64 49
20036.98 60
20038.32 41
20039.66 29
20041.00 33
20042.34 51
20043.68 45
20045.01 31
20046.35 26
20047.69 54
20049.03 30
20050.37 31
20051.71 32
20053.05 21
20054.39 43
20055.73 44
20057.07 35
20058.41 36
20059.75 37
20061.09 45
20062.43 52
20063.77 37
20065.11 37
20066.45 33
20067.79 45
20069.12 39
20070.46 51
20071.80 39
20073.14 41
20074.48 46
20075.82 34
20077.16 32
20078.50 33
20079.85 40
20081.19 49
20082.53 48
20083.87 41
20085.21 50
20086.55 44
20087.89 41
20089.23 31
20090.57 31
20091.91 59
20093.25 40
20094.59 28
20095.93 37
20097.27 34
20098.61 42
20099.95 32
20101.29 47
20102.64 37
20103.98 31
20105.32 36
20106.66 38
20108.00 29
20109.34 28
20110.68 45
20112.02 38
20113.36 44
20114.71 41
20116.05 43
20117.39 29
20118.73 37
20120.07 44
20121.41 36
20122.75 23
20124.10 23
20125.44 35
20126.78 33
20128.12 33
20129.46 35
