# Supplementary material for: MALDI-TOF MS typing enables the classification of brewing yeasts of the genus Saccharomyces to major beer styles
Source: PLoS One. 2017 Aug 9;12(8):e0181694. doi: 10.1371/journal.pone.0181694 (PMC5549903; doi:10.1371/journal.pone.0181694)
Supplement: S10 File — The directory includes 90 raw files and was zipped to “.zip”; the folder has three strains with 30 spectra per strain; S1 Text explains the raw files with an example and Table 1 represents the yeast strains used within the experiment. (ZIP) [file pone.0181694.s013.zip › 28-30/30336-192-OG-Alt-Alt-YPG-18h-E-E_2015-08-18__0_A12_1.dat]

1999.93 2693
2000.35 2817
2000.77 2782
2001.19 2898
2001.61 2864
2002.03 2953
2002.46 3214
2002.88 2994
2003.30 2888
2003.72 2928
2004.14 2948
2004.57 2832
2004.99 2801
2005.41 2722
2005.83 2531
2006.25 2617
2006.68 2623
2007.10 2595
2007.52 2685
2007.94 2869
2008.37 2892
2008.79 2577
2009.21 2636
2009.63 2815
2010.06 2961
2010.48 2854
2010.90 2633
2011.32 2746
2011.75 2565
2012.17 2795
2012.59 2929
2013.02 2795
2013.44 2560
2013.86 2818
2014.29 2775
2014.71 2669
2015.13 2529
2015.55 2523
2015.98 2611
2016.40 2714
2016.82 2478
2017.25 2333
2017.67 2589
2018.10 2637
2018.52 2587
2018.94 2581
2019.37 2875
2019.79 2906
2020.21 2798
2020.64 2874
2021.06 2918
2021.48 2884
2021.91 2879
2022.33 2892
2022.76 2998
2023.18 2933
2023.60 2722
2024.03 2660
2024.45 2546
2024.88 2500
2025.30 2597
2025.73 2777
2026.15 2510
2026.57 2608
2027.00 2525
2027.42 2576
2027.85 2520
2028.27 2606
2028.70 2418
2029.12 2404
2029.55 2725
2029.97 2537
2030.40 2440
2030.82 2509
2031.24 2545
2031.67 2299
2032.09 2351
2032.52 2456
2032.94 2351
2033.37 2375
2033.79 2416
2034.22 2464
2034.65 2519
2035.07 2407
2035.50 2638
2035.92 2564
2036.35 2420
2036.77 2744
2037.20 2666
2037.62 2531
2038.05 2530
2038.47 2681
2038.90 2603
2039.33 2765
2039.75 2978
2040.18 2753
2040.60 2680
2041.03 2847
2041.45 2978
2041.88 2939
2042.31 2993
2042.73 3064
2043.16 2706
2043.58 2823
2044.01 2953
2044.44 2913
2044.86 2798
2045.29 2730
2045.72 2695
2046.14 2664
2046.57 2627
2047.00 2831
2047.42 2585
2047.85 2359
2048.28 2508
2048.70 2604
2049.13 2542
2049.56 2535
2049.98 2574
2050.41 2687
2050.84 2736
2051.26 2636
2051.69 2641
2052.12 2725
2052.54 2633
2052.97 2498
2053.40 2493
2053.83 2415
2054.25 2417
2054.68 2434
2055.11 2511
2055.53 2475
2055.96 2450
2056.39 2600
2056.82 2702
2057.24 2526
2057.67 2306
2058.10 2310
2058.53 2542
2058.96 2784
2059.38 2556
2059.81 2625
2060.24 2662
2060.67 2681
2061.10 2603
2061.52 2627
2061.95 2799
2062.38 2660
2062.81 2770
2063.24 2666
2063.66 2547
2064.09 2626
2064.52 2492
2064.95 2748
2065.38 2972
2065.81 2976
2066.23 3166
2066.66 3028
2067.09 3195
2067.52 3278
2067.95 3289
2068.38 3109
2068.81 3075
2069.23 3155
2069.66 2990
2070.09 2906
2070.52 3020
2070.95 2911
2071.38 2708
2071.81 2793
2072.24 2584
2072.67 2432
2073.10 2741
2073.53 2696
2073.95 2621
2074.38 2552
2074.81 2580
2075.24 2626
2075.67 2694
2076.10 2804
2076.53 2839
2076.96 2789
2077.39 2762
2077.82 2748
2078.25 2869
2078.68 2879
2079.11 2839
2079.54 2912
2079.97 2942
2080.40 2897
2080.83 2952
2081.26 3139
2081.69 3141
2082.12 3100
2082.55 3106
2082.98 3058
2083.41 3153
2083.84 3070
2084.27 2895
2084.70 2834
2085.13 2743
2085.56 2606
2085.99 2655
2086.42 2728
2086.85 2747
2087.29 2885
2087.72 2680
2088.15 2694
2088.58 2776
2089.01 2646
2089.44 2803
2089.87 2583
2090.30 2646
2090.73 2674
2091.16 2732
2091.59 2656
2092.03 2592
2092.46 2678
2092.89 2733
2093.32 2546
2093.75 2473
2094.18 2513
2094.61 2780
2095.05 2663
2095.48 2474
2095.91 2626
2096.34 2625
2096.77 2702
2097.20 2570
2097.63 2410
2098.07 2448
2098.50 2500
2098.93 2493
2099.36 2524
2099.79 2592
2100.23 2569
2100.66 2482
2101.09 2432
2101.52 2384
2101.95 2489
2102.39 2406
2102.82 2346
2103.25 2355
2103.68 2423
2104.12 2481
2104.55 2601
2104.98 2641
2105.41 2773
2105.85 2576
2106.28 2626
2106.71 2619
2107.14 2574
2107.58 2582
2108.01 2490
2108.44 2446
2108.88 2469
2109.31 2669
2109.74 2721
2110.18 2635
2110.61 2578
2111.04 2512
2111.47 2696
2111.91 2699
2112.34 2658
2112.77 2772
2113.21 2595
2113.64 2477
2114.07 2477
2114.51 2530
2114.94 2329
2115.37 2525
2115.81 2556
2116.24 2523
2116.68 2442
2117.11 2235
2117.54 2342
2117.98 2448
2118.41 2355
2118.85 2265
2119.28 2338
2119.71 2259
2120.15 2415
2120.58 2427
2121.02 2501
2121.45 2317
2121.88 2237
2122.32 2414
2122.75 2252
2123.19 2227
2123.62 2351
2124.06 2277
2124.49 2368
2124.92 2591
2125.36 2394
2125.79 2384
2126.23 2455
2126.66 2515
2127.10 2378
2127.53 2287
2127.97 2217
2128.40 2380
2128.84 2404
2129.27 2331
2129.71 2333
2130.14 2452
2130.58 2465
2131.01 2593
2131.45 2573
2131.88 2510
2132.32 2642
2132.75 2727
2133.19 2711
2133.63 2559
2134.06 2566
2134.50 2625
2134.93 2827
2135.37 2896
2135.80 2698
2136.24 2776
2136.67 2769
2137.11 2812
2137.55 2763
2137.98 2813
2138.42 2916
2138.85 2923
2139.29 2822
2139.73 2822
2140.16 2905
2140.60 2563
2141.03 2774
2141.47 2848
2141.91 2761
2142.34 2853
2142.78 2648
2143.22 2506
2143.65 2708
2144.09 2480
2144.53 2672
2144.96 2732
2145.40 2636
2145.84 2471
2146.27 2282
2146.71 2379
2147.15 2559
2147.58 2414
2148.02 2472
2148.46 2532
2148.89 2673
2149.33 2766
2149.77 2881
2150.21 2990
2150.64 2720
2151.08 3140
2151.52 3227
2151.95 3245
2152.39 3634
2152.83 3659
2153.27 3761
2153.70 3820
2154.14 3665
2154.58 3365
2155.02 3232
2155.45 3297
2155.89 3224
2156.33 3008
2156.77 2878
2157.21 2890
2157.64 2838
2158.08 2789
2158.52 2757
2158.96 2683
2159.40 2770
2159.83 2733
2160.27 2699
2160.71 2722
2161.15 2731
2161.59 2703
2162.02 2645
2162.46 2518
2162.90 2556
2163.34 2583
2163.78 2510
2164.22 2370
2164.66 2611
2165.09 2656
2165.53 2598
2165.97 2394
2166.41 2638
2166.85 2687
2167.29 2646
2167.73 2658
2168.17 2728
2168.60 2567
2169.04 2596
2169.48 2561
2169.92 2582
2170.36 2540
2170.80 2694
2171.24 2811
2171.68 2652
2172.12 2735
2172.56 2823
2173.00 2935
2173.44 3115
2173.88 2920
2174.32 2976
2174.76 3026
2175.20 2885
2175.64 3023
2176.07 3081
2176.51 3423
2176.95 3681
2177.39 3564
2177.83 3550
2178.27 3319
2178.71 3196
2179.15 3225
2179.59 3259
2180.03 3036
2180.47 3123
2180.92 3051
2181.36 2916
2181.80 2795
2182.24 2926
2182.68 2795
2183.12 2841
2183.56 2898
2184.00 2652
2184.44 2582
2184.88 2739
2185.32 2673
2185.76 2420
2186.20 2335
2186.64 2499
2187.08 2554
2187.52 2672
2187.97 2783
2188.41 2682
2188.85 2590
2189.29 2665
2189.73 2917
2190.17 2753
2190.61 2766
2191.05 3010
2191.49 2857
2191.94 2869
2192.38 2797
2192.82 2855
2193.26 2880
2193.70 2886
2194.14 2848
2194.58 2901
2195.03 2905
2195.47 2893
2195.91 2789
2196.35 2902
2196.79 3141
2197.24 2906
2197.68 3057
2198.12 2803
2198.56 2780
2199.00 2771
2199.45 2718
2199.89 2902
2200.33 2988
2200.77 2819
2201.21 2759
2201.66 2700
2202.10 2797
2202.54 2797
2202.98 2761
2203.43 2590
2203.87 2634
2204.31 2654
2204.75 2581
2205.20 2587
2205.64 2620
2206.08 2750
2206.53 2599
2206.97 2673
2207.41 2808
2207.85 2648
2208.30 2481
2208.74 2672
2209.18 2511
2209.63 2641
2210.07 2802
2210.51 2808
2210.96 2676
2211.40 2700
2211.84 2888
2212.29 2669
2212.73 2731
2213.17 2738
2213.62 2612
2214.06 2718
2214.50 2783
2214.95 2530
2215.39 2380
2215.84 2610
2216.28 2604
2216.72 2613
2217.17 2567
2217.61 2405
2218.05 2602
2218.50 2737
2218.94 2488
2219.39 2463
2219.83 2457
2220.28 2598
2220.72 2592
2221.16 2479
2221.61 2543
2222.05 2477
2222.50 2605
2222.94 2680
2223.39 2526
2223.83 2651
2224.28 2584
2224.72 2628
2225.16 2649
2225.61 2793
2226.05 2853
2226.50 2712
2226.94 2878
2227.39 3002
2227.83 2946
2228.28 2919
2228.72 2900
2229.17 2851
2229.61 2639
2230.06 2808
2230.50 2866
2230.95 2807
2231.40 2926
2231.84 3027
2232.29 2871
2232.73 2867
2233.18 2980
2233.62 2785
2234.07 2848
2234.51 2953
2234.96 3021
2235.41 2937
2235.85 2988
2236.30 3004
2236.74 2879
2237.19 2870
2237.63 2864
2238.08 2957
2238.53 2769
2238.97 2843
2239.42 2674
2239.86 2969
2240.31 3020
2240.76 3038
2241.20 2784
2241.65 2728
2242.10 2807
2242.54 2553
2242.99 2631
2243.44 2488
2243.88 2479
2244.33 2363
2244.78 2381
2245.22 2450
2245.67 2456
2246.12 2324
2246.56 2445
2247.01 2368
2247.46 2288
2247.90 2326
2248.35 2374
2248.80 2331
2249.24 2272
2249.69 2240
2250.14 2368
2250.59 2433
2251.03 2454
2251.48 2379
2251.93 2447
2252.38 2332
2252.82 2475
2253.27 2338
2253.72 2312
2254.17 2526
2254.61 2551
2255.06 2593
2255.51 2497
2255.96 2409
2256.40 2365
2256.85 2307
2257.30 2281
2257.75 2136
2258.20 2365
2258.64 2514
2259.09 2328
2259.54 2579
2259.99 2510
2260.44 2524
2260.88 2334
2261.33 2425
2261.78 2603
2262.23 2605
2262.68 2609
2263.13 2757
2263.58 2801
2264.02 3027
2264.47 3020
2264.92 3074
2265.37 3315
2265.82 3230
2266.27 3207
2266.72 3151
2267.17 3084
2267.61 3203
2268.06 3257
2268.51 3387
2268.96 3270
2269.41 3268
2269.86 3215
2270.31 3054
2270.76 2989
2271.21 3069
2271.66 3159
2272.11 3044
2272.56 3137
2273.00 3044
2273.45 3004
2273.90 2895
2274.35 3025
2274.80 3175
2275.25 3038
2275.70 2679
2276.15 2689
2276.60 2652
2277.05 2842
2277.50 2595
2277.95 2772
2278.40 2755
2278.85 2677
2279.30 2714
2279.75 2588
2280.20 2448
2280.65 2420
2281.10 2566
2281.55 2686
2282.00 2776
2282.45 2725
2282.90 2798
2283.35 2819
2283.81 2819
2284.26 2866
2284.71 2637
2285.16 2623
2285.61 2942
2286.06 2732
2286.51 2674
2286.96 2395
2287.41 2700
2287.86 2725
2288.31 2574
2288.76 2528
2289.22 2768
2289.67 2974
2290.12 3006
2290.57 3064
2291.02 3180
2291.47 3308
2291.92 3498
2292.37 3769
2292.83 4087
2293.28 4284
2293.73 4296
2294.18 4653
2294.63 4453
2295.08 4347
2295.53 4176
2295.99 4141
2296.44 4121
2296.89 3998
2297.34 3703
2297.79 3294
2298.25 3379
2298.70 3436
2299.15 3144
2299.60 3072
2300.05 2977
2300.51 2992
2300.96 2846
2301.41 2832
2301.86 2596
2302.32 2602
2302.77 2566
2303.22 2480
2303.67 2440
2304.13 2370
2304.58 2357
2305.03 2371
2305.48 2511
2305.94 2433
2306.39 2618
2306.84 2606
2307.29 2534
2307.75 2591
2308.20 2557
2308.65 2694
2309.11 2825
2309.56 2787
2310.01 2810
2310.47 2872
2310.92 2957
2311.37 2875
2311.83 2922
2312.28 3025
2312.73 2866
2313.19 3021
2313.64 3046
2314.09 3151
2314.55 3131
2315.00 3026
2315.45 3037
2315.91 2992
2316.36 2719
2316.81 2666
2317.27 2655
2317.72 2748
2318.18 2614
2318.63 2648
2319.08 2654
2319.54 2645
2319.99 2659
2320.45 2598
2320.90 2554
2321.35 2608
2321.81 2723
2322.26 2681
2322.72 2632
2323.17 2655
2323.63 2783
2324.08 2884
2324.54 2810
2324.99 2679
2325.44 2714
2325.90 2668
2326.35 2800
2326.81 2755
2327.26 3012
2327.72 3137
2328.17 3127
2328.63 2829
2329.08 3002
2329.54 3031
2329.99 3076
2330.45 3150
2330.90 3044
2331.36 3165
2331.81 3174
2332.27 3176
2332.72 3378
2333.18 3223
2333.64 3157
2334.09 3254
2334.55 3054
2335.00 2949
2335.46 2927
2335.91 2820
2336.37 2869
2336.82 2564
2337.28 2695
2337.74 2703
2338.19 2774
2338.65 2748
2339.10 2978
2339.56 2938
2340.02 2991
2340.47 3090
2340.93 3136
2341.38 3078
2341.84 3191
2342.30 3427
2342.75 3296
2343.21 3408
2343.67 3244
2344.12 3300
2344.58 3035
2345.04 3251
2345.49 3125
2345.95 3191
2346.41 3159
2346.86 2935
2347.32 2922
2347.78 3109
2348.23 3114
2348.69 3096
2349.15 3117
2349.60 3018
2350.06 3012
2350.52 3014
2350.97 2831
2351.43 2842
2351.89 2829
2352.35 2712
2352.80 2710
2353.26 2582
2353.72 2694
2354.18 2783
2354.63 2692
2355.09 2503
2355.55 2680
2356.01 2915
2356.46 2695
2356.92 2508
2357.38 2558
2357.84 2505
2358.29 2439
2358.75 2465
2359.21 2529
2359.67 2518
2360.13 2891
2360.58 2922
2361.04 2872
2361.50 2817
2361.96 2654
2362.42 2749
2362.88 2844
2363.33 2710
2363.79 2756
2364.25 2708
2364.71 2747
2365.17 2788
2365.63 2828
2366.08 2676
2366.54 2513
2367.00 2614
2367.46 2664
2367.92 2700
2368.38 2784
2368.84 2692
2369.30 2868
2369.75 2825
2370.21 2931
2370.67 2923
2371.13 2985
2371.59 2867
2372.05 2818
2372.51 2640
2372.97 2714
2373.43 2849
2373.89 2737
2374.35 2733
2374.81 2638
2375.27 2727
2375.72 2549
2376.18 2692
2376.64 2889
2377.10 2593
2377.56 2650
2378.02 2699
2378.48 2664
2378.94 2843
2379.40 2994
2379.86 3090
2380.32 2882
2380.78 2862
2381.24 2924
2381.70 2836
2382.16 2958
2382.62 2950
2383.08 2999
2383.54 2952
2384.00 2760
2384.46 2750
2384.92 2956
2385.39 2688
2385.85 2808
2386.31 2729
2386.77 2811
2387.23 2606
2387.69 2510
2388.15 2610
2388.61 2681
2389.07 2523
2389.53 2582
2389.99 2496
2390.45 2430
2390.91 2452
2391.38 2642
2391.84 2682
2392.30 2564
2392.76 2581
2393.22 2478
2393.68 2551
2394.14 2570
2394.60 2585
2395.06 2682
2395.53 2402
2395.99 2547
2396.45 2620
2396.91 2457
2397.37 2507
2397.83 2571
2398.30 2244
2398.76 2363
2399.22 2577
2399.68 2521
2400.14 2515
2400.61 2329
2401.07 2253
2401.53 2398
2401.99 2498
2402.45 2343
2402.92 2631
2403.38 2239
2403.84 2230
2404.30 2399
2404.76 2437
2405.23 2408
2405.69 2495
2406.15 2483
2406.61 2578
2407.08 2488
2407.54 2360
2408.00 2667
2408.46 2569
2408.93 2277
2409.39 2295
2409.85 2465
2410.32 2699
2410.78 2573
2411.24 2355
2411.70 2309
2412.17 2351
2412.63 2272
2413.09 2375
2413.56 2342
2414.02 2537
2414.48 2465
2414.95 2491
2415.41 2579
2415.87 2587
2416.34 2528
2416.80 2587
2417.26 2544
2417.73 2588
2418.19 2600
2418.65 2781
2419.12 2853
2419.58 2883
2420.05 2921
2420.51 3081
2420.97 3145
2421.44 3144
2421.90 3116
2422.37 3127
2422.83 3063
2423.29 2906
2423.76 2932
2424.22 3053
2424.69 3010
2425.15 2791
2425.62 2873
2426.08 2855
2426.54 2712
2427.01 2637
2427.47 2788
2427.94 2594
2428.40 2497
2428.87 2653
2429.33 2636
2429.80 2632
2430.26 2494
2430.73 2683
2431.19 2742
2431.66 2611
2432.12 2470
2432.59 2519
2433.05 2594
2433.52 2653
2433.98 2658
2434.45 2695
2434.91 2757
2435.38 2758
2435.84 2867
2436.31 2821
2436.77 2802
2437.24 2881
2437.70 2914
2438.17 2954
2438.63 2894
2439.10 3070
2439.57 2792
2440.03 2948
2440.50 3105
2440.96 3138
2441.43 3329
2441.89 3408
2442.36 3649
2442.83 3538
2443.29 3708
2443.76 3796
2444.22 3461
2444.69 3539
2445.16 3540
2445.62 3322
2446.09 3116
2446.56 2999
2447.02 2927
2447.49 2769
2447.96 2511
2448.42 2529
2448.89 2562
2449.35 2348
2449.82 2383
2450.29 2335
2450.75 2451
2451.22 2541
2451.69 2383
2452.16 2555
2452.62 2459
2453.09 2492
2453.56 2397
2454.02 2369
2454.49 2598
2454.96 2494
2455.42 2326
2455.89 2380
2456.36 2310
2456.83 2385
2457.29 2534
2457.76 2494
2458.23 2590
2458.70 2365
2459.16 2414
2459.63 2497
2460.10 2655
2460.57 2496
2461.03 2384
2461.50 2592
2461.97 2503
2462.44 2716
2462.91 2679
2463.37 2436
2463.84 2374
2464.31 2489
2464.78 2470
2465.25 2521
2465.71 2560
2466.18 2582
2466.65 2756
2467.12 2711
2467.59 2707
2468.06 2617
2468.52 2625
2468.99 2478
2469.46 2690
2469.93 2805
2470.40 2674
2470.87 2631
2471.34 2587
2471.80 2591
2472.27 2332
2472.74 2479
2473.21 2633
2473.68 2598
2474.15 2435
2474.62 2389
2475.09 2406
2475.56 2384
2476.02 2139
2476.49 2245
2476.96 2257
2477.43 2224
2477.90 2293
2478.37 2322
2478.84 2366
2479.31 2321
2479.78 2178
2480.25 2500
2480.72 2471
2481.19 2557
2481.66 2567
2482.13 2691
2482.60 2889
2483.07 2655
2483.54 2586
2484.01 2563
2484.48 2551
2484.95 2619
2485.42 2731
2485.89 2526
2486.36 2527
2486.83 2543
2487.30 2527
2487.77 2599
2488.24 2504
2488.71 2484
2489.18 2528
2489.65 2455
2490.12 2708
2490.59 2700
2491.06 2598
2491.53 2579
2492.00 2558
2492.47 2650
2492.94 2508
2493.41 2488
2493.88 2544
2494.36 2573
2494.83 2526
2495.30 2524
2495.77 2561
2496.24 2704
2496.71 2704
2497.18 2754
2497.65 2569
2498.12 2586
2498.60 2499
2499.07 2680
2499.54 2856
2500.01 2715
2500.48 2548
2500.95 2289
2501.42 2412
2501.90 2360
2502.37 2388
2502.84 2247
2503.31 2224
2503.78 2304
2504.25 2356
2504.73 2458
2505.20 2263
2505.67 2329
2506.14 2398
2506.61 2410
2507.09 2595
2507.56 2803
2508.03 2790
2508.50 2697
2508.97 2625
2509.45 2728
2509.92 2877
2510.39 2800
2510.86 2813
2511.34 2966
2511.81 3188
2512.28 3286
2512.75 3148
2513.23 2886
2513.70 2930
2514.17 2988
2514.65 3113
2515.12 2977
2515.59 3182
2516.06 2924
2516.54 2816
2517.01 2706
2517.48 2523
2517.96 2528
2518.43 2730
2518.90 2781
2519.38 2545
2519.85 2535
2520.32 2574
2520.80 2682
2521.27 2509
2521.74 2473
2522.22 2636
2522.69 2532
2523.16 2446
2523.64 2417
2524.11 2310
2524.58 2462
2525.06 2466
2525.53 2338
2526.01 2246
2526.48 2303
2526.95 2378
2527.43 2422
2527.90 2414
2528.38 2483
2528.85 2557
2529.32 2520
2529.80 2626
2530.27 2512
2530.75 2387
2531.22 2381
2531.70 2476
2532.17 2549
2532.64 2332
2533.12 2554
2533.59 2359
2534.07 2379
2534.54 2505
2535.02 2473
2535.49 2444
2535.97 2370
2536.44 2510
2536.92 2462
2537.39 2405
2537.87 2395
2538.34 2223
2538.82 2362
2539.29 2462
2539.77 2627
2540.24 2631
2540.72 2546
2541.19 2507
2541.67 2552
2542.14 2618
2542.62 2573
2543.09 2430
2543.57 2347
2544.04 2381
2544.52 2605
2545.00 2649
2545.47 2406
2545.95 2256
2546.42 2263
2546.90 2486
2547.37 2590
2547.85 2947
2548.33 2859
2548.80 3030
2549.28 3083
2549.75 3049
2550.23 3178
2550.71 3297
2551.18 3302
2551.66 3303
2552.14 3292
2552.61 3521
2553.09 3280
2553.57 3284
2554.04 3224
2554.52 3250
2554.99 3189
2555.47 3090
2555.95 3374
2556.42 3403
2556.90 3712
2557.38 3549
2557.86 3500
2558.33 3643
2558.81 3655
2559.29 3497
2559.76 3141
2560.24 3241
2560.72 3147
2561.19 2903
2561.67 2874
2562.15 2710
2562.63 2580
2563.10 2559
2563.58 2495
2564.06 2541
2564.54 2521
2565.01 2329
2565.49 2338
2565.97 2338
2566.45 2457
2566.92 2576
2567.40 2408
2567.88 2260
2568.36 2418
2568.83 2233
2569.31 2297
2569.79 2308
2570.27 2130
2570.75 2258
2571.22 2472
2571.70 2321
2572.18 2365
2572.66 2297
2573.14 2313
2573.62 2300
2574.09 2198
2574.57 2222
2575.05 2185
2575.53 2243
2576.01 2393
2576.49 2505
2576.97 2226
2577.44 2169
2577.92 2213
2578.40 2321
2578.88 2397
2579.36 2459
2579.84 2403
2580.32 2342
2580.80 2246
2581.27 2112
2581.75 2257
2582.23 2491
2582.71 2558
2583.19 2315
2583.67 2258
2584.15 2340
2584.63 2324
2585.11 2533
2585.59 2310
2586.07 2401
2586.55 2486
2587.03 2397
2587.51 2524
2587.99 2361
2588.47 2309
2588.94 2332
2589.42 2421
2589.90 2508
2590.38 2418
2590.86 2463
2591.34 2544
2591.82 2545
2592.30 2566
2592.78 2621
2593.26 2615
2593.74 2701
2594.22 2614
2594.71 2500
2595.19 2556
2595.67 2872
2596.15 2594
2596.63 2619
2597.11 2604
2597.59 2635
2598.07 2677
2598.55 2684
2599.03 2566
2599.51 2702
2599.99 2538
2600.47 2377
2600.95 2579
2601.43 2555
2601.91 2373
2602.40 2529
2602.88 2469
2603.36 2363
2603.84 2513
2604.32 2418
2604.80 2543
2605.28 2535
2605.76 2462
2606.24 2367
2606.73 2530
2607.21 2433
2607.69 2444
2608.17 2522
2608.65 2623
2609.13 2643
2609.62 2506
2610.10 2559
2610.58 2566
2611.06 2646
2611.54 2795
2612.02 2583
2612.51 2721
2612.99 2720
2613.47 2580
2613.95 2535
2614.43 2432
2614.92 2534
2615.40 2643
2615.88 2593
2616.36 2442
2616.85 2453
2617.33 2453
2617.81 2218
2618.29 2526
2618.78 2444
2619.26 2529
2619.74 2486
2620.22 2517
2620.71 2465
2621.19 2421
2621.67 2486
2622.15 2751
2622.64 2766
2623.12 2824
2623.60 2629
2624.09 2501
2624.57 2577
2625.05 2519
2625.53 2518
2626.02 2472
2626.50 2580
2626.98 2470
2627.47 2320
2627.95 2342
2628.43 2381
2628.92 2329
2629.40 2385
2629.88 2327
2630.37 2296
2630.85 2240
2631.34 2336
2631.82 2396
2632.30 2379
2632.79 2357
2633.27 2433
2633.75 2536
2634.24 2401
2634.72 2558
2635.21 2535
2635.69 2553
2636.17 2568
2636.66 2469
2637.14 2403
2637.63 2524
2638.11 2392
2638.60 2341
2639.08 2279
2639.56 2275
2640.05 2439
2640.53 2329
2641.02 2579
2641.50 2438
2641.99 2460
2642.47 2586
2642.96 2444
2643.44 2489
2643.93 2406
2644.41 2608
2644.90 2534
2645.38 2566
2645.87 2571
2646.35 2631
2646.84 2678
2647.32 2453
2647.81 2290
2648.29 2202
2648.78 2291
2649.26 2531
2649.75 2531
2650.23 2349
2650.72 2269
2651.20 2371
2651.69 2376
2652.17 2272
2652.66 2430
2653.15 2392
2653.63 2533
2654.12 2465
2654.60 2319
2655.09 2210
2655.57 2235
2656.06 2453
2656.55 2505
2657.03 2285
2657.52 2342
2658.00 2473
2658.49 2157
2658.98 2215
2659.46 2265
2659.95 2248
2660.44 2374
2660.92 2511
2661.41 2494
2661.90 2198
2662.38 2131
2662.87 2201
2663.35 2306
2663.84 2276
2664.33 2334
2664.81 2273
2665.30 2126
2665.79 2094
2666.28 2043
2666.76 2292
2667.25 2322
2667.74 2277
2668.22 2414
2668.71 2329
2669.20 2179
2669.68 2306
2670.17 2484
2670.66 2447
2671.15 2385
2671.63 2223
2672.12 2466
2672.61 2568
2673.10 2530
2673.58 2543
2674.07 2532
2674.56 2719
2675.05 2700
2675.53 2619
2676.02 2966
2676.51 2791
2677.00 2748
2677.49 3122
2677.97 3106
2678.46 2981
2678.95 3018
2679.44 2909
2679.93 3089
2680.41 3425
2680.90 3161
2681.39 2952
2681.88 3289
2682.37 3129
2682.85 3028
2683.34 3284
2683.83 3232
2684.32 3295
2684.81 3255
2685.30 3458
2685.79 3413
2686.27 3395
2686.76 3384
2687.25 3356
2687.74 3387
2688.23 3400
2688.72 3286
2689.21 3008
2689.70 2889
2690.19 2729
2690.67 2597
2691.16 2702
2691.65 2658
2692.14 2495
2692.63 2518
2693.12 2523
2693.61 2501
2694.10 2535
2694.59 2666
2695.08 2467
2695.57 2458
2696.06 2420
2696.55 2464
2697.04 2463
2697.53 2411
2698.02 2398
2698.51 2681
2699.00 2607
2699.49 2593
2699.98 2512
2700.47 2525
2700.96 2614
2701.45 2533
2701.94 2572
2702.43 2625
2702.92 2637
2703.41 2782
2703.90 2816
2704.39 2769
2704.88 2777
2705.37 2528
2705.86 2475
2706.35 2578
2706.84 2537
2707.33 2687
2707.82 2568
2708.31 2596
2708.80 2455
2709.29 2463
2709.78 2438
2710.27 2511
2710.77 2386
2711.26 2315
2711.75 2281
2712.24 2187
2712.73 2233
2713.22 2301
2713.71 2270
2714.20 2238
2714.69 2371
2715.19 2385
2715.68 2403
2716.17 2398
2716.66 2390
2717.15 2418
2717.64 2401
2718.13 2407
2718.63 2130
2719.12 2293
2719.61 2415
2720.10 2355
2720.59 2503
2721.08 2579
2721.58 2417
2722.07 2443
2722.56 2471
2723.05 2600
2723.54 2660
2724.04 2547
2724.53 2551
2725.02 2737
2725.51 2767
2726.01 2684
2726.50 2616
2726.99 2427
2727.48 2304
2727.98 2322
2728.47 2204
2728.96 2252
2729.45 2185
2729.95 2299
2730.44 2332
2730.93 2231
2731.42 2313
2731.92 2141
2732.41 2176
2732.90 2256
2733.40 2410
2733.89 2271
2734.38 2211
2734.87 2272
2735.37 2379
2735.86 2257
2736.35 2434
2736.85 2215
2737.34 2214
2737.83 2274
2738.33 2398
2738.82 2431
2739.31 2703
2739.81 2431
2740.30 2536
2740.79 2502
2741.29 2386
2741.78 2507
2742.28 2440
2742.77 2296
2743.26 2317
2743.76 2435
2744.25 2350
2744.75 2283
2745.24 2167
2745.73 2335
2746.23 2226
2746.72 2105
2747.22 2012
2747.71 2225
2748.20 2163
2748.70 2288
2749.19 2211
2749.69 2188
2750.18 2340
2750.68 2231
2751.17 2273
2751.67 2267
2752.16 2183
2752.66 2236
2753.15 2196
2753.64 2352
2754.14 2309
2754.63 2168
2755.13 2161
2755.62 2229
2756.12 2393
2756.61 2373
2757.11 2373
2757.60 2517
2758.10 2546
2758.59 2521
2759.09 2627
2759.59 2509
2760.08 2572
2760.58 2440
2761.07 2367
2761.57 2169
2762.06 2346
2762.56 2266
2763.05 2253
2763.55 2265
2764.05 2245
2764.54 2442
2765.04 2264
2765.53 2157
2766.03 2065
2766.52 2121
2767.02 2259
2767.52 2233
2768.01 2310
2768.51 2342
2769.00 2279
2769.50 2429
2770.00 2286
2770.49 2204
2770.99 2354
2771.49 2277
2771.98 2120
2772.48 2261
2772.98 2287
2773.47 2219
2773.97 2292
2774.47 2545
2774.96 2601
2775.46 2529
2775.96 2469
2776.45 2554
2776.95 2619
2777.45 2519
2777.94 2617
2778.44 2514
2778.94 2604
2779.43 2541
2779.93 2730
2780.43 2720
2780.93 2461
2781.42 2477
2781.92 2491
2782.42 2545
2782.92 2567
2783.41 2490
2783.91 2608
2784.41 2606
2784.91 2409
2785.40 2447
2785.90 2500
2786.40 2506
2786.90 2377
2787.39 2289
2787.89 2334
2788.39 2397
2788.89 2552
2789.39 2620
2789.88 2511
2790.38 2423
2790.88 2487
2791.38 2387
2791.88 2419
2792.37 2419
2792.87 2350
2793.37 2428
2793.87 2482
2794.37 2508
2794.87 2454
2795.37 2548
2795.86 2621
2796.36 2570
2796.86 2745
2797.36 2863
2797.86 2815
2798.36 3184
2798.86 3284
2799.35 3494
2799.85 3747
2800.35 3834
2800.85 3631
2801.35 3538
2801.85 3456
2802.35 3684
2802.85 3455
2803.35 3199
2803.85 3123
2804.35 3096
2804.85 2836
2805.34 2918
2805.84 3065
2806.34 3005
2806.84 3134
2807.34 3375
2807.84 3715
2808.34 3772
2808.84 3821
2809.34 3884
2809.84 4192
2810.34 4277
2810.84 4688
2811.34 4788
2811.84 4673
2812.34 4628
2812.84 4592
2813.34 4294
2813.84 4248
2814.34 3802
2814.84 3257
2815.34 3233
2815.84 3019
2816.34 2772
2816.84 2862
2817.34 2898
2817.84 2743
2818.35 2606
2818.85 2690
2819.35 2663
2819.85 2807
2820.35 2972
2820.85 2999
2821.35 2841
2821.85 2837
2822.35 2980
2822.85 2977
2823.35 2834
2823.85 2829
2824.36 3107
2824.86 2920
2825.36 2859
2825.86 2879
2826.36 2723
2826.86 2563
2827.36 2502
2827.86 2670
2828.37 2615
2828.87 2668
2829.37 2688
2829.87 2621
2830.37 2480
2830.87 2335
2831.38 2429
2831.88 2336
2832.38 2356
2832.88 2354
2833.38 2421
2833.88 2320
2834.39 2339
2834.89 2286
2835.39 2377
2835.89 2396
2836.40 2516
2836.90 2554
2837.40 2651
2837.90 2488
2838.40 2529
2838.91 2589
2839.41 2561
2839.91 2556
2840.41 2476
2840.92 2421
2841.42 2707
2841.92 2750
2842.42 2564
2842.93 2638
2843.43 2585
2843.93 2540
2844.44 2495
2844.94 2597
2845.44 2796
2845.94 2791
2846.45 2559
2846.95 2645
2847.45 2743
2847.96 2871
2848.46 2791
2848.96 2703
2849.47 2905
2849.97 2954
2850.47 2850
2850.98 2942
2851.48 2989
2851.98 2860
2852.49 2733
2852.99 2802
2853.50 2710
2854.00 2747
2854.50 2510
2855.01 2517
2855.51 2410
2856.01 2361
2856.52 2353
2857.02 2389
2857.53 2533
2858.03 2583
2858.53 2479
2859.04 2588
2859.54 2404
2860.05 2479
2860.55 2577
2861.06 2593
2861.56 2499
2862.06 2393
2862.57 2331
2863.07 2451
2863.58 2430
2864.08 2384
2864.59 2333
2865.09 2137
2865.60 2311
2866.10 2484
2866.61 2486
2867.11 2436
2867.62 2136
2868.12 2299
2868.63 2354
2869.13 2149
2869.64 2279
2870.14 2266
2870.65 2202
2871.15 2092
2871.66 2290
2872.16 2284
2872.67 2322
2873.17 2302
2873.68 2385
2874.18 2325
2874.69 2241
2875.20 2353
2875.70 2392
2876.21 2552
2876.71 2524
2877.22 2493
2877.72 2655
2878.23 2412
2878.74 2492
2879.24 2638
2879.75 2450
2880.25 2450
2880.76 2651
2881.27 2643
2881.77 2733
2882.28 2645
2882.79 2720
2883.29 2909
2883.80 3030
2884.30 3026
2884.81 2923
2885.32 2985
2885.82 3376
2886.33 3441
2886.84 3250
2887.34 3268
2887.85 3133
2888.36 3186
2888.86 3219
2889.37 3137
2889.88 3245
2890.38 3266
2890.89 3173
2891.40 3279
2891.91 3242
2892.41 3039
2892.92 2953
2893.43 2868
2893.93 2739
2894.44 2874
2894.95 2743
2895.46 2738
2895.96 2629
2896.47 2573
2896.98 2745
2897.49 2484
2897.99 2616
2898.50 2637
2899.01 2876
2899.52 2909
2900.03 2902
2900.53 2705
2901.04 2689
2901.55 2830
2902.06 2835
2902.56 3043
2903.07 2968
2903.58 2777
2904.09 3063
2904.60 3159
2905.11 2982
2905.61 3072
2906.12 3058
2906.63 3033
2907.14 2945
2907.65 2811
2908.16 2803
2908.66 2935
2909.17 2795
2909.68 2513
2910.19 2697
2910.70 2576
2911.21 2671
2911.72 2664
2912.23 2518
2912.73 2338
2913.24 2413
2913.75 2438
2914.26 2719
2914.77 2377
2915.28 2386
2915.79 2453
2916.30 2391
2916.81 2364
2917.32 2473
2917.83 2520
2918.33 2452
2918.84 2479
2919.35 2453
2919.86 2687
2920.37 2643
2920.88 2666
2921.39 2400
2921.90 2335
2922.41 2459
2922.92 2596
2923.43 2647
2923.94 2693
2924.45 2835
2924.96 2813
2925.47 3024
2925.98 3209
2926.49 3321
2927.00 3428
2927.51 3496
2928.02 3748
2928.53 3814
2929.04 3886
2929.55 3908
2930.06 3708
2930.57 3590
2931.08 3492
2931.59 3169
2932.11 2914
2932.62 2978
2933.13 2902
2933.64 2711
2934.15 2705
2934.66 2620
2935.17 2549
2935.68 2524
2936.19 2592
2936.70 2592
2937.21 2748
2937.72 2741
2938.24 2756
2938.75 2613
2939.26 2664
2939.77 2748
2940.28 2551
2940.79 2565
2941.30 2683
2941.81 2726
2942.33 2583
2942.84 2628
2943.35 2659
2943.86 2714
2944.37 2847
2944.88 2887
2945.40 3056
2945.91 3377
2946.42 3347
2946.93 3596
2947.44 3634
2947.96 3888
2948.47 4158
2948.98 4277
2949.49 4230
2950.00 4256
2950.52 4401
2951.03 4247
2951.54 4198
2952.05 3851
2952.57 3497
2953.08 3325
2953.59 3239
2954.10 2919
2954.62 2631
2955.13 2555
2955.64 2616
2956.15 2569
2956.67 2429
2957.18 2552
2957.69 2304
2958.20 2396
2958.72 2342
2959.23 2429
2959.74 2586
2960.26 2430
2960.77 2323
2961.28 2529
2961.80 2892
2962.31 2815
2962.82 2734
2963.34 2643
2963.85 2816
2964.36 2814
2964.88 2859
2965.39 2770
2965.90 2828
2966.42 2744
2966.93 2815
2967.44 3051
2967.96 2885
2968.47 2644
2968.98 2635
2969.50 2735
2970.01 2588
2970.53 2619
2971.04 2618
2971.55 2458
2972.07 2514
2972.58 2430
2973.10 2505
2973.61 2560
2974.12 2503
2974.64 2507
2975.15 2589
2975.67 2581
2976.18 2712
2976.70 2692
2977.21 2689
2977.73 2625
2978.24 2624
2978.75 2667
2979.27 2522
2979.78 2541
2980.30 2376
2980.81 2358
2981.33 2482
2981.84 2569
2982.36 2575
2982.87 2557
2983.39 2633
2983.90 2776
2984.42 2704
2984.93 2777
2985.45 2864
2985.96 2819
2986.48 2728
2987.00 2807
2987.51 2883
2988.03 2822
2988.54 2817
2989.06 3094
2989.57 3042
2990.09 3227
2990.60 3313
2991.12 3248
2991.64 3319
2992.15 3286
2992.67 3323
2993.18 3350
2993.70 3435
2994.21 3445
2994.73 3364
2995.25 3559
2995.76 3514
2996.28 3593
2996.80 3624
2997.31 3710
2997.83 3739
2998.34 3746
2998.86 3837
2999.38 4105
2999.89 4126
3000.41 4189
3000.93 4263
3001.44 4248
3001.96 4258
3002.48 4253
3002.99 4158
3003.51 4140
3004.03 4407
3004.54 4948
3005.06 5225
3005.58 5410
3006.09 5331
3006.61 5571
3007.13 6074
3007.65 6800
3008.16 6861
3008.68 6527
3009.20 6233
3009.71 6135
3010.23 5973
3010.75 5737
3011.27 4729
3011.78 4299
3012.30 4138
3012.82 3944
3013.34 3768
3013.85 3318
3014.37 3162
3014.89 3167
3015.41 2859
3015.93 3043
3016.44 2981
3016.96 2947
3017.48 3111
3018.00 3102
3018.52 3178
3019.03 3154
3019.55 3186
3020.07 3372
3020.59 3103
3021.11 3028
3021.63 3323
3022.14 3171
3022.66 3337
3023.18 3324
3023.70 3312
3024.22 3170
3024.74 3170
3025.25 3286
3025.77 3526
3026.29 3283
3026.81 3288
3027.33 3224
3027.85 3404
3028.37 3320
3028.89 3138
3029.41 3240
3029.92 3253
3030.44 3078
3030.96 3037
3031.48 3006
3032.00 3040
3032.52 3111
3033.04 2769
3033.56 2975
3034.08 2905
3034.60 2927
3035.12 2911
3035.64 2936
3036.16 2930
3036.68 2902
3037.20 2976
3037.72 2956
3038.24 2963
3038.76 2913
3039.28 2864
3039.80 2818
3040.32 2804
3040.84 2830
3041.36 2781
3041.88 2815
3042.40 2728
3042.92 2606
3043.44 2650
3043.96 2691
3044.48 2630
3045.00 2590
3045.52 2707
3046.04 2451
3046.56 2490
3047.08 2615
3047.60 2616
3048.12 2411
3048.64 2486
3049.16 2555
3049.68 2607
3050.20 2696
3050.72 2709
3051.24 2589
3051.77 2641
3052.29 2557
3052.81 2707
3053.33 2538
3053.85 2640
3054.37 2480
3054.89 2459
3055.41 2332
3055.93 2333
3056.46 2431
3056.98 2481
3057.50 2304
3058.02 2479
3058.54 2530
3059.06 2511
3059.58 2537
3060.11 2406
3060.63 2550
3061.15 2325
3061.67 2489
3062.19 2498
3062.71 2445
3063.24 2464
3063.76 2405
3064.28 2357
3064.80 2446
3065.32 2595
3065.85 2505
3066.37 2535
3066.89 2557
3067.41 2642
3067.94 2612
3068.46 2654
3068.98 2576
3069.50 2802
3070.03 2800
3070.55 2652
3071.07 2576
3071.59 2703
3072.12 2612
3072.64 2616
3073.16 2813
3073.68 2918
3074.21 2700
3074.73 2540
3075.25 2532
3075.78 2708
3076.30 2684
3076.82 2618
3077.34 2699
3077.87 2608
3078.39 2676
3078.91 2885
3079.44 2946
3079.96 2807
3080.48 2868
3081.01 3005
3081.53 3285
3082.05 3141
3082.58 3065
3083.10 3178
3083.63 3210
3084.15 3206
3084.67 3378
3085.20 3470
3085.72 3481
3086.24 3354
3086.77 3554
3087.29 3296
3087.82 3193
3088.34 3317
3088.86 3216
3089.39 3062
3089.91 3048
3090.44 3121
3090.96 3129
3091.49 3127
3092.01 3077
3092.53 3068
3093.06 2977
3093.58 2985
3094.11 2840
3094.63 2938
3095.16 3039
3095.68 2968
3096.21 2826
3096.73 2905
3097.26 3063
3097.78 3106
3098.31 3164
3098.83 3249
3099.36 3560
3099.88 3741
3100.41 3783
3100.93 3775
3101.46 4185
3101.98 4665
3102.51 5464
3103.03 6079
3103.56 7001
3104.08 7815
3104.61 8810
3105.13 9704
3105.66 11125
3106.18 12165
3106.71 11683
3107.24 11241
3107.76 10628
3108.29 9691
3108.81 9093
3109.34 7734
3109.86 6728
3110.39 5751
3110.92 5097
3111.44 4409
3111.97 4199
3112.49 4263
3113.02 4006
3113.55 4000
3114.07 3934
3114.60 4069
3115.12 4060
3115.65 3869
3116.18 3465
3116.70 3443
3117.23 3616
3117.76 3372
3118.28 3214
3118.81 3201
3119.34 3056
3119.86 2809
3120.39 2640
3120.92 2721
3121.44 2865
3121.97 2953
3122.50 3081
3123.02 3112
3123.55 3053
3124.08 3252
3124.61 3161
3125.13 3365
3125.66 3471
3126.19 3155
3126.72 3351
3127.24 3212
3127.77 3095
3128.30 3045
3128.82 2766
3129.35 2917
3129.88 3008
3130.41 2667
3130.93 2577
3131.46 2665
3131.99 2604
3132.52 2548
3133.05 2643
3133.57 2706
3134.10 2651
3134.63 2700
3135.16 2616
3135.69 2697
3136.21 2542
3136.74 2608
3137.27 2731
3137.80 2644
3138.33 2665
3138.85 2632
3139.38 2623
3139.91 2805
3140.44 2739
3140.97 2690
3141.50 2731
3142.03 2728
3142.55 2867
3143.08 2550
3143.61 2625
3144.14 2684
3144.67 2672
3145.20 2870
3145.73 2805
3146.26 2603
3146.79 2564
3147.31 2891
3147.84 2835
3148.37 2967
3148.90 3081
3149.43 3313
3149.96 3321
3150.49 3415
3151.02 3409
3151.55 3191
3152.08 3397
3152.61 3333
3153.14 3311
3153.67 3133
3154.20 3128
3154.73 3014
3155.25 2950
3155.78 3088
3156.31 3129
3156.84 2755
3157.37 2748
3157.90 2957
3158.43 2916
3158.96 2902
3159.49 2833
3160.02 2706
3160.55 3199
3161.08 3060
3161.61 2901
3162.14 2996
3162.68 2928
3163.21 2862
3163.74 2595
3164.27 2775
3164.80 2851
3165.33 2584
3165.86 2516
3166.39 2616
3166.92 2666
3167.45 2461
3167.98 2386
3168.51 2504
3169.04 2490
3169.57 2475
3170.10 2578
3170.64 2565
3171.17 2452
3171.70 2431
3172.23 2420
3172.76 2439
3173.29 2221
3173.82 2485
3174.35 2572
3174.88 2541
3175.42 2656
3175.95 2717
3176.48 2603
3177.01 2641
3177.54 2804
3178.07 2824
3178.61 2844
3179.14 2828
3179.67 2883
3180.20 2840
3180.73 2992
3181.26 2862
3181.80 2814
3182.33 2803
3182.86 2717
3183.39 2643
3183.92 2741
3184.46 2520
3184.99 2607
3185.52 2651
3186.05 2460
3186.59 2661
3187.12 2550
3187.65 2639
3188.18 2457
3188.72 2588
3189.25 2463
3189.78 2458
3190.31 2622
3190.85 2559
3191.38 2467
3191.91 2502
3192.44 2475
3192.98 2493
3193.51 2425
3194.04 2418
3194.58 2719
3195.11 2815
3195.64 2655
3196.17 2599
3196.71 2469
3197.24 2578
3197.77 2717
3198.31 2657
3198.84 2380
3199.37 2429
3199.91 2611
3200.44 2594
3200.98 2558
3201.51 2636
3202.04 2629
3202.58 2570
3203.11 2740
3203.64 2896
3204.18 2819
3204.71 2697
3205.24 2619
3205.78 2995
3206.31 2931
3206.85 3120
3207.38 3151
3207.91 2940
3208.45 2859
3208.98 2894
3209.52 3077
3210.05 2912
3210.59 3200
3211.12 3214
3211.65 3126
3212.19 3249
3212.72 3225
3213.26 3210
3213.79 3497
3214.33 3371
3214.86 3548
3215.40 3599
3215.93 3383
3216.47 3324
3217.00 2947
3217.54 3094
3218.07 3083
3218.61 2983
3219.14 3061
3219.68 3133
3220.21 3001
3220.75 3071
3221.28 3087
3221.82 3167
3222.35 3331
3222.89 3430
3223.42 3300
3223.96 3080
3224.49 2956
3225.03 3062
3225.57 3113
3226.10 3100
3226.64 3040
3227.17 3125
3227.71 3057
3228.24 3088
3228.78 3096
3229.32 3059
3229.85 3068
3230.39 3086
3230.92 3061
3231.46 3036
3232.00 2794
3232.53 2756
3233.07 2903
3233.60 2803
3234.14 2854
3234.68 2852
3235.21 2716
3235.75 2998
3236.29 3000
3236.82 2820
3237.36 2969
3237.90 3204
3238.43 3262
3238.97 3316
3239.51 3233
3240.04 3171
3240.58 3272
3241.12 3353
3241.65 3415
3242.19 3358
3242.73 3202
3243.26 3342
3243.80 3241
3244.34 3139
3244.88 3297
3245.41 3222
3245.95 3187
3246.49 3294
3247.02 3172
3247.56 3051
3248.10 3083
3248.64 2868
3249.17 3128
3249.71 3208
3250.25 3189
3250.79 3086
3251.33 2921
3251.86 3140
3252.40 3189
3252.94 3142
3253.48 3116
3254.01 3319
3254.55 3279
3255.09 3383
3255.63 3268
3256.17 3216
3256.70 3130
3257.24 3152
3257.78 3164
3258.32 3308
3258.86 3421
3259.40 3488
3259.93 3708
3260.47 3760
3261.01 3905
3261.55 4026
3262.09 4226
3262.63 4289
3263.17 4416
3263.70 4716
3264.24 5215
3264.78 5184
3265.32 5654
3265.86 6443
3266.40 7094
3266.94 7284
3267.48 7800
3268.02 8518
3268.56 9034
3269.09 9693
3269.63 9644
3270.17 9836
3270.71 9941
3271.25 9561
3271.79 8784
3272.33 8261
3272.87 7163
3273.41 6463
3273.95 6062
3274.49 5059
3275.03 4262
3275.57 4204
3276.11 4246
3276.65 3988
3277.19 3891
3277.73 3838
3278.27 3860
3278.81 3827
3279.35 3865
3279.89 3885
3280.43 3890
3280.97 3976
3281.51 3978
3282.05 3774
3282.59 3907
3283.13 3933
3283.67 3902
3284.21 3711
3284.75 3672
3285.29 3689
3285.83 3785
3286.37 4047
3286.91 4062
3287.45 4023
3287.99 4155
3288.53 4443
3289.08 4384
3289.62 4537
3290.16 4578
3290.70 4602
3291.24 4549
3291.78 4441
3292.32 4382
3292.86 4267
3293.40 4174
3293.95 4204
3294.49 4505
3295.03 4797
3295.57 5244
3296.11 5313
3296.65 5839
3297.19 6114
3297.73 6237
3298.28 6242
3298.82 6461
3299.36 6846
3299.90 6871
3300.44 6935
3300.99 6146
3301.53 6026
3302.07 5490
3302.61 5176
3303.15 5053
3303.69 4570
3304.24 4360
3304.78 4501
3305.32 4167
3305.86 4123
3306.41 4033
3306.95 3976
3307.49 4223
3308.03 4111
3308.58 3776
3309.12 3858
3309.66 3796
3310.20 3871
3310.75 3834
3311.29 3756
3311.83 3637
3312.37 3876
3312.92 3619
3313.46 3430
3314.00 3592
3314.54 3726
3315.09 3797
3315.63 3772
3316.17 3610
3316.72 3726
3317.26 3977
3317.80 4132
3318.35 4280
3318.89 4283
3319.43 4201
3319.98 4469
3320.52 4551
3321.06 4491
3321.61 4915
3322.15 4882
3322.69 4759
3323.24 5035
3323.78 5346
3324.33 5170
3324.87 5309
3325.41 5503
3325.96 5744
3326.50 5775
3327.04 5371
3327.59 5173
3328.13 5079
3328.68 4763
3329.22 4715
3329.76 4761
3330.31 4709
3330.85 4852
3331.40 4900
3331.94 4992
3332.49 5062
3333.03 5465
3333.58 6700
3334.12 8177
3334.66 10479
3335.21 12715
3335.75 15282
3336.30 18638
3336.84 22164
3337.39 25785
3337.93 29626
3338.48 32765
3339.02 34620
3339.57 35482
3340.11 34966
3340.66 33570
3341.20 32337
3341.75 29316
3342.29 26358
3342.84 22808
3343.38 19294
3343.93 15853
3344.47 13478
3345.02 11041
3345.57 8999
3346.11 7705
3346.66 6666
3347.20 6060
3347.75 5633
3348.29 5347
3348.84 5134
3349.38 4963
3349.93 5022
3350.48 5079
3351.02 5314
3351.57 4984
3352.11 4979
3352.66 5036
3353.21 5296
3353.75 5500
3354.30 5623
3354.84 5270
3355.39 5635
3355.94 5589
3356.48 5352
3357.03 5328
3357.58 5116
3358.12 5040
3358.67 4865
3359.22 4670
3359.76 4658
3360.31 4450
3360.86 4032
3361.40 4055
3361.95 3903
3362.50 3789
3363.04 3716
3363.59 3845
3364.14 3908
3364.68 3984
3365.23 4010
3365.78 3900
3366.33 4052
3366.87 3821
3367.42 4011
3367.97 3991
3368.51 4061
3369.06 4039
3369.61 3745
3370.16 3729
3370.70 3797
3371.25 3927
3371.80 3890
3372.35 4242
3372.90 4250
3373.44 4507
3373.99 4796
3374.54 4808
3375.09 4846
3375.63 5039
3376.18 5305
3376.73 5706
3377.28 5460
3377.83 5378
3378.37 5676
3378.92 5577
3379.47 5147
3380.02 4771
3380.57 4248
3381.12 4262
3381.66 4050
3382.21 3836
3382.76 3857
3383.31 3592
3383.86 3473
3384.41 3425
3384.96 3368
3385.50 3234
3386.05 3233
3386.60 3146
3387.15 3291
3387.70 3052
3388.25 3067
3388.80 3045
3389.35 3199
3389.90 3139
3390.44 3042
3390.99 3001
3391.54 3058
3392.09 2952
3392.64 3029
3393.19 2965
3393.74 2922
3394.29 3076
3394.84 2914
3395.39 3025
3395.94 2974
3396.49 2909
3397.04 2976
3397.59 2915
3398.14 2988
3398.69 2902
3399.24 2875
3399.79 2799
3400.34 2799
3400.89 3019
3401.44 2795
3401.99 2791
3402.54 2887
3403.09 2877
3403.64 2588
3404.19 2615
3404.74 2652
3405.29 2778
3405.84 2626
3406.39 2636
3406.94 2780
3407.49 2658
3408.04 2736
3408.59 2646
3409.14 2367
3409.69 2552
3410.24 2514
3410.79 2645
3411.34 2479
3411.89 2705
3412.45 2878
3413.00 2806
3413.55 3031
3414.10 3213
3414.65 3402
3415.20 3371
3415.75 3406
3416.30 3337
3416.85 3152
3417.41 3197
3417.96 3173
3418.51 3066
3419.06 2870
3419.61 3030
3420.16 3015
3420.71 2670
3421.27 2823
3421.82 2937
3422.37 2766
3422.92 2744
3423.47 2748
3424.02 2866
3424.58 2854
3425.13 3049
3425.68 3077
3426.23 3023
3426.78 3316
3427.34 3293
3427.89 3460
3428.44 3454
3428.99 3194
3429.55 3182
3430.10 3149
3430.65 3058
3431.20 2892
3431.76 2854
3432.31 2813
3432.86 2698
3433.41 2565
3433.97 2675
3434.52 2688
3435.07 2737
3435.62 2645
3436.18 2557
3436.73 2521
3437.28 2633
3437.84 2568
3438.39 2870
3438.94 2749
3439.49 2680
3440.05 2653
3440.60 2676
3441.15 2455
3441.71 2636
3442.26 2878
3442.81 2870
3443.37 2875
3443.92 3063
3444.47 2991
3445.03 2964
3445.58 2827
3446.13 2778
3446.69 2559
3447.24 2461
3447.80 2664
3448.35 2604
3448.90 2647
3449.46 2598
3450.01 2673
3450.57 2765
3451.12 2497
3451.67 2673
3452.23 2600
3452.78 2509
3453.34 2503
3453.89 2402
3454.44 2460
3455.00 2418
3455.55 2517
3456.11 2444
3456.66 2431
3457.22 2315
3457.77 2550
3458.33 2594
3458.88 2448
3459.43 2440
3459.99 2338
3460.54 2192
3461.10 2333
3461.65 2563
3462.21 2515
3462.76 2348
3463.32 2464
3463.87 2464
3464.43 2647
3464.98 2539
3465.54 2537
3466.09 2497
3466.65 2605
3467.21 2732
3467.76 2428
3468.32 2395
3468.87 2747
3469.43 2703
3469.98 2533
3470.54 2707
3471.09 2714
3471.65 2623
3472.20 2668
3472.76 2706
3473.32 2844
3473.87 2765
3474.43 2857
3474.98 2944
3475.54 2784
3476.10 2694
3476.65 2861
3477.21 2844
3477.76 2797
3478.32 2744
3478.88 2703
3479.43 2933
3479.99 2891
3480.55 2970
3481.10 2944
3481.66 3183
3482.22 3294
3482.77 3337
3483.33 3323
3483.89 3394
3484.44 3232
3485.00 3346
3485.56 3399
3486.11 3373
3486.67 3108
3487.23 3205
3487.78 3460
3488.34 3534
3488.90 3359
3489.45 3356
3490.01 3527
3490.57 3731
3491.13 3871
3491.68 4182
3492.24 4749
3492.80 5047
3493.35 5917
3493.91 6426
3494.47 7137
3495.03 7641
3495.58 7530
3496.14 7312
3496.70 7691
3497.26 7441
3497.82 7121
3498.37 6857
3498.93 6705
3499.49 7046
3500.05 7116
3500.61 6811
3501.16 7310
3501.72 7880
3502.28 8272
3502.84 8318
3503.40 8571
3503.95 8747
3504.51 8685
3505.07 8568
3505.63 8247
3506.19 8173
3506.75 7700
3507.30 7726
3507.86 7795
3508.42 7655
3508.98 7948
3509.54 8046
3510.10 7919
3510.66 7291
3511.22 7069
3511.77 6663
3512.33 5981
3512.89 5326
3513.45 5249
3514.01 4630
3514.57 4496
3515.13 4059
3515.69 3619
3516.25 3542
3516.81 3486
3517.37 3276
3517.92 3204
3518.48 3177
3519.04 3237
3519.60 2937
3520.16 3205
3520.72 3145
3521.28 3219
3521.84 3463
3522.40 3343
3522.96 3259
3523.52 3046
3524.08 3217
3524.64 3136
3525.20 3076
3525.76 3101
3526.32 2963
3526.88 2956
3527.44 3064
3528.00 3113
3528.56 3244
3529.12 3129
3529.68 3025
3530.24 2931
3530.80 3178
3531.36 2936
3531.92 2865
3532.48 2856
3533.04 2773
3533.60 2619
3534.17 2843
3534.73 2884
3535.29 2917
3535.85 2861
3536.41 2795
3536.97 3100
3537.53 3138
3538.09 3012
3538.65 2926
3539.21 2940
3539.77 3065
3540.34 3212
3540.90 3051
3541.46 2944
3542.02 3106
3542.58 2923
3543.14 3053
3543.70 3017
3544.26 2939
3544.83 3180
3545.39 3365
3545.95 3299
3546.51 3437
3547.07 3530
3547.63 3139
3548.20 3361
3548.76 3328
3549.32 3113
3549.88 2844
3550.44 2698
3551.01 2765
3551.57 2618
3552.13 2855
3552.69 2663
3553.25 2696
3553.82 2634
3554.38 2300
3554.94 2420
3555.50 2404
3556.07 2470
3556.63 2405
3557.19 2495
3557.75 2408
3558.32 2387
3558.88 2500
3559.44 2401
3560.00 2411
3560.57 2193
3561.13 2418
3561.69 2496
3562.26 2419
3562.82 2450
3563.38 2422
3563.94 2508
3564.51 2589
3565.07 2490
3565.63 2486
3566.20 2456
3566.76 2459
3567.32 2420
3567.89 2434
3568.45 2600
3569.01 2618
3569.58 2545
3570.14 2477
3570.70 2401
3571.27 2438
3571.83 2352
3572.39 2228
3572.96 2145
3573.52 2338
3574.09 2321
3574.65 2365
3575.21 2531
3575.78 2404
3576.34 2455
3576.91 2557
3577.47 2484
3578.03 2486
3578.60 2651
3579.16 2604
3579.73 2677
3580.29 2663
3580.86 2601
3581.42 2580
3581.98 2489
3582.55 2682
3583.11 2504
3583.68 2485
3584.24 2554
3584.81 2598
3585.37 2483
3585.94 2478
3586.50 2502
3587.07 2449
3587.63 2425
3588.20 2407
3588.76 2342
3589.33 2282
3589.89 2212
3590.46 2272
3591.02 2255
3591.59 2409
3592.15 2340
3592.72 2483
3593.28 2505
3593.85 2646
3594.41 2409
3594.98 2366
3595.54 2543
3596.11 2510
3596.68 2401
3597.24 2501
3597.81 2279
3598.37 2382
3598.94 2363
3599.50 2387
3600.07 2159
3600.64 2283
3601.20 2513
3601.77 2420
3602.33 2413
3602.90 2584
3603.47 2558
3604.03 2449
3604.60 2337
3605.16 2274
3605.73 2357
3606.30 2238
3606.86 2237
3607.43 2290
3608.00 2303
3608.56 2262
3609.13 2202
3609.70 2097
3610.26 2222
3610.83 2086
3611.40 2037
3611.96 2137
3612.53 2325
3613.10 2190
3613.66 2121
3614.23 2196
3614.80 2057
3615.36 2155
3615.93 2153
3616.50 2394
3617.07 2769
3617.63 3013
3618.20 3068
3618.77 3227
3619.34 3372
3619.90 3816
3620.47 3808
3621.04 4182
3621.61 4403
3622.17 4579
3622.74 4711
3623.31 4525
3623.88 4069
3624.44 3954
3625.01 3708
3625.58 3234
3626.15 2981
3626.72 2687
3627.28 2586
3627.85 2412
3628.42 2451
3628.99 2560
3629.56 2248
3630.12 2223
3630.69 2255
3631.26 2285
3631.83 2328
3632.40 2253
3632.97 2107
3633.53 2196
3634.10 2285
3634.67 2361
3635.24 2237
3635.81 2382
3636.38 2412
3636.95 2385
3637.52 2363
3638.08 2397
3638.65 2288
3639.22 2341
3639.79 2361
3640.36 2642
3640.93 2775
3641.50 2758
3642.07 3086
3642.64 3129
3643.21 3502
3643.78 3612
3644.34 3831
3644.91 3930
3645.48 4004
3646.05 4171
3646.62 3988
3647.19 3747
3647.76 3459
3648.33 3392
3648.90 3304
3649.47 3117
3650.04 3156
3650.61 3039
3651.18 2885
3651.75 2879
3652.32 2890
3652.89 2991
3653.46 2839
3654.03 2795
3654.60 2939
3655.17 3178
3655.74 3162
3656.31 3063
3656.88 3212
3657.45 3265
3658.02 3250
3658.59 3442
3659.16 3270
3659.73 3372
3660.30 3602
3660.87 3514
3661.45 3674
3662.02 3904
3662.59 3956
3663.16 3919
3663.73 4008
3664.30 4001
3664.87 4014
3665.44 3873
3666.01 3569
3666.58 3360
3667.15 3093
3667.73 3150
3668.30 3206
3668.87 3025
3669.44 2927
3670.01 3071
3670.58 2961
3671.15 2824
3671.73 2819
3672.30 2972
3672.87 2866
3673.44 2800
3674.01 2721
3674.58 2710
3675.16 2644
3675.73 2693
3676.30 3046
3676.87 2970
3677.44 2790
3678.01 2917
3678.59 2938
3679.16 2981
3679.73 2822
3680.30 2804
3680.88 3064
3681.45 2834
3682.02 2826
3682.59 2710
3683.16 2589
3683.74 2372
3684.31 2621
3684.88 2526
3685.45 2306
3686.03 2621
3686.60 2676
3687.17 2694
3687.74 2593
3688.32 2530
3688.89 2710
3689.46 2825
3690.04 3104
3690.61 3265
3691.18 3317
3691.76 3503
3692.33 3536
3692.90 3612
3693.47 3736
3694.05 3703
3694.62 3932
3695.19 3800
3695.77 3491
3696.34 3348
3696.91 3085
3697.49 2967
3698.06 3173
3698.64 2899
3699.21 2704
3699.78 2736
3700.36 2707
3700.93 2755
3701.50 2690
3702.08 2713
3702.65 2971
3703.23 2928
3703.80 2810
3704.37 2800
3704.95 2609
3705.52 2749
3706.10 2811
3706.67 2729
3707.24 2834
3707.82 2931
3708.39 2634
3708.97 2583
3709.54 2634
3710.12 2716
3710.69 2453
3711.27 2614
3711.84 2728
3712.41 2678
3712.99 2628
3713.56 2872
3714.14 2908
3714.71 2786
3715.29 2640
3715.86 2600
3716.44 2563
3717.01 2346
3717.59 2409
3718.16 2465
3718.74 2463
3719.31 2418
3719.89 2414
3720.46 2382
3721.04 2425
3721.61 2350
3722.19 2419
3722.77 2484
3723.34 2497
3723.92 2424
3724.49 2364
3725.07 2183
3725.64 2284
3726.22 2382
3726.79 2313
3727.37 2360
3727.95 2278
3728.52 2066
3729.10 2042
3729.67 2005
3730.25 2232
3730.83 2336
3731.40 2389
3731.98 2494
3732.56 2372
3733.13 2632
3733.71 2674
3734.28 2744
3734.86 2829
3735.44 2839
3736.01 2844
3736.59 3043
3737.17 3106
3737.74 2947
3738.32 2802
3738.90 2775
3739.47 2611
3740.05 2730
3740.63 2748
3741.20 2478
3741.78 2414
3742.36 2271
3742.93 2176
3743.51 2186
3744.09 2162
3744.67 2199
3745.24 2234
3745.82 2416
3746.40 2321
3746.97 2231
3747.55 2179
3748.13 2222
3748.71 2190
3749.28 2221
3749.86 2261
3750.44 2127
3751.02 2232
3751.59 2331
3752.17 2302
3752.75 2165
3753.33 2086
3753.91 2186
3754.48 2069
3755.06 2049
3755.64 1860
3756.22 1863
3756.80 2012
3757.37 2046
3757.95 2025
3758.53 2015
3759.11 1949
3759.69 1914
3760.27 2042
3760.84 2063
3761.42 2031
3762.00 2111
3762.58 2059
3763.16 2055
3763.74 2114
3764.31 2117
3764.89 2338
3765.47 2247
3766.05 2080
3766.63 2132
3767.21 2213
3767.79 2398
3768.37 2487
3768.95 2123
3769.52 2162
3770.10 2154
3770.68 2068
3771.26 2068
3771.84 2184
3772.42 2172
3773.00 2300
3773.58 2302
3774.16 2224
3774.74 2208
3775.32 2238
3775.90 2070
3776.48 1974
3777.06 1882
3777.64 1908
3778.22 2138
3778.80 2149
3779.38 2080
3779.96 2063
3780.54 2032
3781.12 1978
3781.70 2139
3782.28 2075
3782.86 2073
3783.44 2124
3784.02 2132
3784.60 2154
3785.18 2083
3785.76 2111
3786.34 2056
3786.92 2055
3787.50 1999
3788.08 1999
3788.66 1968
3789.24 2058
3789.82 2008
3790.40 2013
3790.98 1910
3791.56 2043
3792.14 2057
3792.72 1962
3793.30 1972
3793.89 2110
3794.47 2020
3795.05 2137
3795.63 2054
3796.21 1975
3796.79 2099
3797.37 1982
3797.95 1981
3798.53 1983
3799.12 2087
3799.70 2091
3800.28 2061
3800.86 2034
3801.44 2136
3802.02 2165
3802.60 2133
3803.19 2435
3803.77 2471
3804.35 2312
3804.93 2388
3805.51 2585
3806.10 2487
3806.68 2487
3807.26 2518
3807.84 2528
3808.42 2422
3809.01 2510
3809.59 2477
3810.17 2425
3810.75 2493
3811.33 2408
3811.92 2524
3812.50 2753
3813.08 2464
3813.66 2375
3814.25 2360
3814.83 2489
3815.41 2671
3815.99 2688
3816.58 2689
3817.16 2675
3817.74 2545
3818.32 2801
3818.91 2637
3819.49 2749
3820.07 2643
3820.66 2601
3821.24 2407
3821.82 2280
3822.41 2146
3822.99 2018
3823.57 2140
3824.16 2202
3824.74 2165
3825.32 2125
3825.91 2223
3826.49 2179
3827.07 2006
3827.66 2051
3828.24 2045
3828.82 2117
3829.41 2074
3829.99 2002
3830.57 1961
3831.16 2142
3831.74 2057
3832.33 1959
3832.91 1988
3833.49 2123
3834.08 2158
3834.66 2096
3835.25 2004
3835.83 2139
3836.41 2013
3837.00 2028
3837.58 2192
3838.17 2051
3838.75 1890
3839.34 2098
3839.92 2038
3840.50 1923
3841.09 1907
3841.67 2137
3842.26 2072
3842.84 1941
3843.43 1858
3844.01 1910
3844.60 1763
3845.18 1774
3845.77 1966
3846.35 1784
3846.94 1877
3847.52 1936
3848.11 1809
3848.69 1818
3849.28 1991
3849.86 2109
3850.45 2049
3851.03 1933
3851.62 1917
3852.20 2037
3852.79 1882
3853.37 1973
3853.96 1878
3854.55 1864
3855.13 1932
3855.72 2044
3856.30 2096
3856.89 2114
3857.47 2000
3858.06 2048
3858.65 2172
3859.23 2209
3859.82 2265
3860.40 2356
3860.99 2483
3861.58 2845
3862.16 3036
3862.75 3074
3863.33 3358
3863.92 3825
3864.51 3895
3865.09 4232
3865.68 4491
3866.27 4430
3866.85 4371
3867.44 4342
3868.03 3970
3868.61 3969
3869.20 3485
3869.79 3288
3870.37 3246
3870.96 3096
3871.55 2792
3872.13 2807
3872.72 2763
3873.31 2614
3873.89 2496
3874.48 2471
3875.07 2493
3875.66 2480
3876.24 2572
3876.83 2621
3877.42 2682
3878.00 2777
3878.59 2796
3879.18 2560
3879.77 2688
3880.35 2660
3880.94 2679
3881.53 2539
3882.12 2444
3882.70 2403
3883.29 2170
3883.88 2033
3884.47 2200
3885.06 2021
3885.64 2046
3886.23 2024
3886.82 1818
3887.41 1869
3888.00 2078
3888.58 2062
3889.17 2009
3889.76 2002
3890.35 2224
3890.94 2253
3891.53 2276
3892.11 2310
3892.70 2464
3893.29 2426
3893.88 2649
3894.47 2568
3895.06 2411
3895.65 2442
3896.23 2366
3896.82 2356
3897.41 2266
3898.00 2544
3898.59 2477
3899.18 2492
3899.77 2489
3900.36 2486
3900.95 2413
3901.53 2309
3902.12 2398
3902.71 2280
3903.30 2476
3903.89 2418
3904.48 2299
3905.07 2261
3905.66 2211
3906.25 2258
3906.84 2317
3907.43 2179
3908.02 2246
3908.61 2325
3909.20 2157
3909.79 2335
3910.38 2534
3910.97 2544
3911.56 2454
3912.15 2339
3912.74 2418
3913.33 2273
3913.92 2283
3914.51 2106
3915.10 2168
3915.69 2089
3916.28 1933
3916.87 2185
3917.46 2147
3918.05 2126
3918.64 2039
3919.23 2221
3919.82 2245
3920.41 2254
3921.00 2136
3921.59 2166
3922.18 2140
3922.77 2102
3923.36 2086
3923.95 2036
3924.55 2002
3925.14 2099
3925.73 2002
3926.32 2083
3926.91 2086
3927.50 2044
3928.09 2079
3928.68 1965
3929.27 2029
3929.87 2013
3930.46 2023
3931.05 1804
3931.64 1952
3932.23 1908
3932.82 1991
3933.41 1894
3934.01 1866
3934.60 1870
3935.19 1817
3935.78 1961
3936.37 1947
3936.96 1920
3937.56 1971
3938.15 1960
3938.74 1871
3939.33 1835
3939.92 1776
3940.52 1773
3941.11 1790
3941.70 1840
3942.29 1903
3942.88 1830
3943.48 1992
3944.07 2013
3944.66 2024
3945.25 1978
3945.85 1852
3946.44 1855
3947.03 1981
3947.62 1947
3948.22 2073
3948.81 1903
3949.40 1929
3949.99 1940
3950.59 1866
3951.18 1976
3951.77 1881
3952.37 1897
3952.96 1833
3953.55 1861
3954.15 2037
3954.74 2170
3955.33 1999
3955.93 1847
3956.52 1832
3957.11 1962
3957.71 2040
3958.30 2044
3958.89 2028
3959.49 1950
3960.08 2118
3960.67 2100
3961.27 2078
3961.86 1927
3962.45 1856
3963.05 2153
3963.64 2124
3964.23 2071
3964.83 1957
3965.42 2043
3966.02 1922
3966.61 2006
3967.20 2093
3967.80 2087
3968.39 2125
3968.99 1938
3969.58 2121
3970.18 2046
3970.77 2166
3971.36 2121
3971.96 2050
3972.55 2011
3973.15 1944
3973.74 1935
3974.34 1932
3974.93 1855
3975.53 1860
3976.12 1891
3976.72 1991
3977.31 1837
3977.91 2051
3978.50 2067
3979.10 1927
3979.69 2098
3980.29 2176
3980.88 2193
3981.48 2181
3982.07 2428
3982.67 2241
3983.26 2028
3983.86 2128
3984.45 2058
3985.05 2077
3985.64 2085
3986.24 1902
3986.83 1816
3987.43 1859
3988.03 1923
3988.62 1887
3989.22 1970
3989.81 2077
3990.41 2031
3991.00 1993
3991.60 1933
3992.20 2014
3992.79 1940
3993.39 1804
3993.98 1850
3994.58 1664
3995.18 1870
3995.77 1889
3996.37 1911
3996.97 1858
3997.56 1963
3998.16 2106
3998.75 2013
3999.35 1883
3999.95 2050
4000.54 2067
4001.14 2196
4001.74 2102
4002.33 2068
4002.93 2133
4003.53 2094
4004.12 2044
4004.72 1942
4005.32 2151
4005.92 2122
4006.51 2062
4007.11 2100
4007.71 2156
4008.30 1951
4008.90 1926
4009.50 2187
4010.10 2054
4010.69 2144
4011.29 2214
4011.89 2225
4012.49 2233
4013.08 2161
4013.68 2252
4014.28 2109
4014.88 2146
4015.47 2132
4016.07 2085
4016.67 1993
4017.27 2117
4017.86 2264
4018.46 2442
4019.06 2390
4019.66 2414
4020.26 2342
4020.85 2430
4021.45 2564
4022.05 2465
4022.65 2267
4023.25 2228
4023.85 2321
4024.44 2138
4025.04 2219
4025.64 2183
4026.24 2195
4026.84 2184
4027.44 2131
4028.03 2158
4028.63 2211
4029.23 2321
4029.83 2435
4030.43 2561
4031.03 2377
4031.63 2302
4032.23 2428
4032.83 2399
4033.42 2519
4034.02 2237
4034.62 2291
4035.22 2371
4035.82 2413
4036.42 2250
4037.02 2356
4037.62 2312
4038.22 2260
4038.82 2383
4039.42 2137
4040.02 2140
4040.62 2036
4041.22 2070
4041.82 2032
4042.41 1827
4043.01 1923
4043.61 1961
4044.21 1869
4044.81 1769
4045.41 1923
4046.01 1807
4046.61 1880
4047.21 1849
4047.81 1862
4048.41 1867
4049.01 1933
4049.61 1942
4050.21 1985
4050.82 1967
4051.42 1910
4052.02 2016
4052.62 2181
4053.22 2109
4053.82 1958
4054.42 2036
4055.02 2184
4055.62 2202
4056.22 2106
4056.82 2094
4057.42 2166
4058.02 2192
4058.62 1939
4059.22 1773
4059.83 1827
4060.43 1833
4061.03 1784
4061.63 1751
4062.23 1613
4062.83 1756
4063.43 1919
4064.03 1795
4064.63 1767
4065.24 1906
4065.84 1779
4066.44 1768
4067.04 1661
4067.64 1765
4068.24 1700
4068.85 1739
4069.45 1802
4070.05 1800
4070.65 1738
4071.25 1672
4071.85 1665
4072.46 1698
4073.06 1757
4073.66 1638
4074.26 1655
4074.86 1738
4075.47 1727
4076.07 1693
4076.67 1833
4077.27 1843
4077.88 1867
4078.48 1764
4079.08 1603
4079.68 1806
4080.29 1619
4080.89 1761
4081.49 1705
4082.09 1749
4082.70 1852
4083.30 1795
4083.90 1911
4084.50 1819
4085.11 1692
4085.71 1675
4086.31 1772
4086.92 1816
4087.52 1734
4088.12 1737
4088.72 1813
4089.33 1767
4089.93 1758
4090.53 1732
4091.14 1648
4091.74 1703
4092.34 1712
4092.95 1642
4093.55 1671
4094.16 1697
4094.76 1749
4095.36 1859
4095.97 1752
4096.57 1788
4097.17 1844
4097.78 1811
4098.38 1865
4098.98 1787
4099.59 1686
4100.19 1843
4100.80 1754
4101.40 1600
4102.00 1724
4102.61 1790
4103.21 1799
4103.82 1613
4104.42 1623
4105.03 1658
4105.63 1597
4106.23 1649
4106.84 1733
4107.44 1612
4108.05 1608
4108.65 1631
4109.26 1524
4109.86 1506
4110.47 1559
4111.07 1652
4111.68 1771
4112.28 1724
4112.89 1596
4113.49 1750
4114.10 1629
4114.70 1622
4115.31 1603
4115.91 1718
4116.52 1634
4117.12 1515
4117.73 1546
4118.33 1599
4118.94 1609
4119.54 1612
4120.15 1691
4120.75 1654
4121.36 1588
4121.97 1664
4122.57 1685
4123.18 1678
4123.78 1752
4124.39 1738
4124.99 1854
4125.60 1748
4126.21 1645
4126.81 1719
4127.42 1830
4128.02 1724
4128.63 1643
4129.24 1784
4129.84 1836
4130.45 1839
4131.05 1828
4131.66 1581
4132.27 1603
4132.87 1619
4133.48 1699
4134.09 1713
4134.69 1720
4135.30 1818
4135.91 1933
4136.51 1904
4137.12 1922
4137.73 1819
4138.33 1810
4138.94 1938
4139.55 1902
4140.15 1950
4140.76 2097
4141.37 2127
4141.97 2169
4142.58 2176
4143.19 2237
4143.80 2226
4144.40 2110
4145.01 2193
4145.62 2237
4146.22 2186
4146.83 2249
4147.44 2088
4148.05 2119
4148.65 2090
4149.26 1946
4149.87 1775
4150.48 1935
4151.09 1768
4151.69 1789
4152.30 1762
4152.91 1691
4153.52 1692
4154.12 1626
4154.73 1714
4155.34 1654
4155.95 1571
4156.56 1707
4157.16 1818
4157.77 1731
4158.38 1747
4158.99 1738
4159.60 1637
4160.21 1692
4160.81 1585
4161.42 1704
4162.03 1588
4162.64 1584
4163.25 1762
4163.86 1773
4164.47 1790
4165.08 1926
4165.68 1990
4166.29 1958
4166.90 2035
4167.51 1965
4168.12 2030
4168.73 2133
4169.34 2140
4169.95 2187
4170.56 2054
4171.16 2020
4171.77 1898
4172.38 1854
4172.99 1861
4173.60 1821
4174.21 1847
4174.82 1894
4175.43 1794
4176.04 1800
4176.65 1905
4177.26 1789
4177.87 2041
4178.48 1922
4179.09 1990
4179.70 1964
4180.31 1967
4180.92 1901
4181.53 1979
4182.14 1987
4182.75 1863
4183.36 1983
4183.97 1910
4184.58 1820
4185.19 1862
4185.80 1865
4186.41 1871
4187.02 1885
4187.63 1800
4188.24 1686
4188.85 1842
4189.46 1892
4190.07 1758
4190.68 1782
4191.29 1643
4191.90 1790
4192.51 1866
4193.13 1928
4193.74 2043
4194.35 1979
4194.96 2147
4195.57 2127
4196.18 2250
4196.79 2143
4197.40 2295
4198.01 2336
4198.62 2279
4199.24 2457
4199.85 2454
4200.46 2316
4201.07 2223
4201.68 2145
4202.29 2065
4202.90 2037
4203.52 1898
4204.13 2049
4204.74 1988
4205.35 1831
4205.96 1904
4206.57 1982
4207.19 1949
4207.80 1979
4208.41 2038
4209.02 1913
4209.63 1864
4210.25 1859
4210.86 1885
4211.47 1912
4212.08 1877
4212.69 2022
4213.31 1947
4213.92 1892
4214.53 1870
4215.14 1991
4215.76 1909
4216.37 1982
4216.98 2124
4217.59 2052
4218.21 1960
4218.82 2337
4219.43 2287
4220.04 2307
4220.66 2546
4221.27 2464
4221.88 2532
4222.50 2782
4223.11 2939
4223.72 2872
4224.33 2971
4224.95 3361
4225.56 3314
4226.17 3381
4226.79 3667
4227.40 3533
4228.01 3772
4228.63 4067
4229.24 4121
4229.85 4184
4230.47 4029
4231.08 4165
4231.69 4256
4232.31 4118
4232.92 4214
4233.54 4290
4234.15 4525
4234.76 4324
4235.38 4562
4235.99 4775
4236.61 5077
4237.22 4988
4237.83 5348
4238.45 5685
4239.06 5909
4239.68 5664
4240.29 5465
4240.90 4881
4241.52 4426
4242.13 4147
4242.75 3873
4243.36 3463
4243.98 3146
4244.59 2977
4245.21 2852
4245.82 2767
4246.43 2769
4247.05 2690
4247.66 2671
4248.28 2490
4248.89 2445
4249.51 2419
4250.12 2381
4250.74 2617
4251.35 2603
4251.97 2513
4252.58 2550
4253.20 2588
4253.81 2569
4254.43 2564
4255.04 2407
4255.66 2274
4256.28 2324
4256.89 2345
4257.51 2449
4258.12 2397
4258.74 2212
4259.35 2225
4259.97 2423
4260.58 2359
4261.20 2377
4261.82 2214
4262.43 2157
4263.05 2023
4263.66 2003
4264.28 2096
4264.90 2095
4265.51 2136
4266.13 2094
4266.74 1999
4267.36 2093
4267.98 2200
4268.59 2294
4269.21 2268
4269.82 2228
4270.44 2250
4271.06 2132
4271.67 2084
4272.29 2164
4272.91 2050
4273.52 2152
4274.14 2036
4274.76 2081
4275.37 2185
4275.99 2269
4276.61 2172
4277.22 2182
4277.84 2219
4278.46 2159
4279.08 2168
4279.69 2262
4280.31 2100
4280.93 2243
4281.54 2192
4282.16 2156
4282.78 2057
4283.40 2036
4284.01 2023
4284.63 2089
4285.25 2040
4285.87 1870
4286.48 1847
4287.10 1841
4287.72 1899
4288.34 1865
4288.95 1915
4289.57 1842
4290.19 1804
4290.81 1894
4291.43 1990
4292.04 1946
4292.66 1944
4293.28 1920
4293.90 1961
4294.52 1877
4295.13 1862
4295.75 1865
4296.37 1833
4296.99 1850
4297.61 1825
4298.23 1701
4298.84 1675
4299.46 1728
4300.08 1851
4300.70 1816
4301.32 1700
4301.94 1781
4302.56 1822
4303.17 1918
4303.79 1746
4304.41 1734
4305.03 1754
4305.65 1724
4306.27 1748
4306.89 1874
4307.51 1899
4308.13 1775
4308.75 1746
4309.36 1709
4309.98 1670
4310.60 1782
4311.22 1795
4311.84 1763
4312.46 1772
4313.08 1766
4313.70 1837
4314.32 1790
4314.94 1859
4315.56 1736
4316.18 1887
4316.80 1869
4317.42 1726
4318.04 1744
4318.66 1787
4319.28 1620
4319.90 1640
4320.52 1822
4321.14 1642
4321.76 1700
4322.38 1835
4323.00 1779
4323.62 1679
4324.24 1702
4324.86 1787
4325.48 1814
4326.10 1957
4326.72 1945
4327.34 1955
4327.96 1906
4328.58 2039
4329.20 2092
4329.82 2105
4330.44 1906
4331.07 1939
4331.69 1897
4332.31 1897
4332.93 2052
4333.55 1966
4334.17 1883
4334.79 1874
4335.41 1838
4336.03 1822
4336.65 1867
4337.28 1966
4337.90 2158
4338.52 2282
4339.14 2299
4339.76 2272
4340.38 2290
4341.00 2509
4341.63 2505
4342.25 2459
4342.87 2489
4343.49 2581
4344.11 2515
4344.73 2536
4345.36 2481
4345.98 2626
4346.60 2763
4347.22 3145
4347.84 3261
4348.47 3690
4349.09 4057
4349.71 4269
4350.33 4285
4350.95 4231
4351.58 4219
4352.20 4450
4352.82 3977
4353.44 3385
4354.07 3078
4354.69 2799
4355.31 2772
4355.93 2608
4356.56 2365
4357.18 2190
4357.80 2316
4358.42 2123
4359.05 1886
4359.67 2080
4360.29 2090
4360.92 2050
4361.54 2151
4362.16 2207
4362.78 2199
4363.41 2135
4364.03 2196
4364.65 2174
4365.28 2079
4365.90 2055
4366.52 2065
4367.15 1959
4367.77 1917
4368.39 2008
4369.02 2115
4369.64 2040
4370.26 2026
4370.89 1897
4371.51 1864
4372.14 1833
4372.76 1905
4373.38 1830
4374.01 1831
4374.63 1780
4375.25 1793
4375.88 1705
4376.50 1747
4377.13 1737
4377.75 1961
4378.37 1761
4379.00 1701
4379.62 1787
4380.25 2003
4380.87 1881
4381.50 1913
4382.12 1941
4382.75 1998
4383.37 2087
4383.99 2064
4384.62 2152
4385.24 1880
4385.87 1998
4386.49 2009
4387.12 1856
4387.74 1856
4388.37 1835
4388.99 1706
4389.62 1670
4390.24 1809
4390.87 1754
4391.49 1700
4392.12 1813
4392.74 1802
4393.37 1791
4393.99 1911
4394.62 1806
4395.24 1865
4395.87 1784
4396.49 1747
4397.12 1855
4397.75 1839
4398.37 1917
4399.00 1964
4399.62 1799
4400.25 1852
4400.87 2061
4401.50 1946
4402.13 1958
4402.75 1911
4403.38 1784
4404.00 1807
4404.63 1926
4405.26 1830
4405.88 1791
4406.51 1637
4407.13 1714
4407.76 1726
4408.39 1790
4409.01 1577
4409.64 1578
4410.27 1795
4410.89 1790
4411.52 1780
4412.15 1814
4412.77 1931
4413.40 1876
4414.03 1897
4414.65 1760
4415.28 1756
4415.91 1836
4416.53 1724
4417.16 1622
4417.79 1720
4418.41 1820
4419.04 1664
4419.67 1752
4420.30 1727
4420.92 1721
4421.55 1664
4422.18 1701
4422.80 1680
4423.43 1749
4424.06 1814
4424.69 1811
4425.31 1668
4425.94 1698
4426.57 1598
4427.20 1763
4427.82 1625
4428.45 1509
4429.08 1585
4429.71 1513
4430.34 1432
4430.96 1442
4431.59 1588
4432.22 1527
4432.85 1488
4433.48 1476
4434.10 1611
4434.73 1394
4435.36 1541
4435.99 1652
4436.62 1681
4437.25 1608
4437.87 1590
4438.50 1703
4439.13 1633
4439.76 1619
4440.39 1691
4441.02 1632
4441.64 1805
4442.27 1725
4442.90 1453
4443.53 1544
4444.16 1586
4444.79 1630
4445.42 1647
4446.05 1620
4446.68 1617
4447.30 1483
4447.93 1508
4448.56 1556
4449.19 1522
4449.82 1493
4450.45 1616
4451.08 1720
4451.71 1700
4452.34 1737
4452.97 1696
4453.60 1642
4454.23 1607
4454.86 1659
4455.49 1669
4456.12 1742
4456.75 1807
4457.38 1751
4458.01 1854
4458.64 1777
4459.27 1888
4459.90 1994
4460.53 1786
4461.16 1734
4461.79 1661
4462.42 1691
4463.05 1778
4463.68 1570
4464.31 1415
4464.94 1435
4465.57 1504
4466.20 1641
4466.83 1482
4467.46 1563
4468.09 1453
4468.72 1360
4469.35 1403
4469.98 1412
4470.61 1492
4471.24 1448
4471.87 1407
4472.50 1447
4473.13 1557
4473.77 1612
4474.40 1673
4475.03 1615
4475.66 1473
4476.29 1399
4476.92 1462
4477.55 1455
4478.18 1505
4478.82 1400
4479.45 1538
4480.08 1438
4480.71 1373
4481.34 1493
4481.97 1538
4482.60 1482
4483.24 1464
4483.87 1481
4484.50 1525
4485.13 1531
4485.76 1626
4486.39 1619
4487.03 1709
4487.66 1727
4488.29 1732
4488.92 1790
4489.55 1858
4490.19 1835
4490.82 1760
4491.45 1739
4492.08 1799
4492.71 1701
4493.35 1517
4493.98 1569
4494.61 1672
4495.24 1632
4495.88 1670
4496.51 1620
4497.14 1761
4497.77 1696
4498.41 1648
4499.04 1586
4499.67 1690
4500.31 1759
4500.94 1723
4501.57 1755
4502.20 1700
4502.84 1821
4503.47 2113
4504.10 2182
4504.74 2169
4505.37 2314
4506.00 2067
4506.64 1944
4507.27 2003
4507.90 1892
4508.54 1941
4509.17 1778
4509.80 1940
4510.44 1882
4511.07 1947
4511.70 1813
4512.34 1740
4512.97 1713
4513.60 1736
4514.24 1839
4514.87 1778
4515.51 1680
4516.14 1629
4516.77 1752
4517.41 1790
4518.04 1674
4518.68 1676
4519.31 1710
4519.94 1479
4520.58 1678
4521.21 1633
4521.85 1625
4522.48 1590
4523.12 1648
4523.75 1824
4524.39 1726
4525.02 1696
4525.65 1542
4526.29 1632
4526.92 1843
4527.56 1827
4528.19 1654
4528.83 1927
4529.46 2119
4530.10 2132
4530.73 2211
4531.37 2469
4532.00 2839
4532.64 3223
4533.27 3355
4533.91 3784
4534.54 3952
4535.18 4179
4535.81 4136
4536.45 4235
4537.09 4129
4537.72 4082
4538.36 3561
4538.99 3303
4539.63 2934
4540.26 2720
4540.90 2509
4541.53 2283
4542.17 2027
4542.81 1887
4543.44 1817
4544.08 1746
4544.71 1689
4545.35 1634
4545.99 1716
4546.62 1674
4547.26 1597
4547.89 1785
4548.53 1775
4549.17 1875
4549.80 1932
4550.44 2026
4551.08 1915
4551.71 2020
4552.35 2023
4552.98 1933
4553.62 1995
4554.26 2079
4554.89 1995
4555.53 1812
4556.17 1918
4556.80 1896
4557.44 1925
4558.08 1784
4558.72 1724
4559.35 1845
4559.99 1762
4560.63 1761
4561.26 1539
4561.90 1633
4562.54 1551
4563.17 1609
4563.81 1821
4564.45 1654
4565.09 1611
4565.72 1757
4566.36 1728
4567.00 1617
4567.64 1651
4568.27 1781
4568.91 1788
4569.55 1701
4570.19 1707
4570.82 1731
4571.46 1782
4572.10 1842
4572.74 1768
4573.38 1895
4574.01 1932
4574.65 1863
4575.29 1831
4575.93 1791
4576.57 1724
4577.20 1691
4577.84 1778
4578.48 1684
4579.12 1670
4579.76 1605
4580.40 1515
4581.04 1696
4581.67 1780
4582.31 1665
4582.95 1710
4583.59 1544
4584.23 1615
4584.87 1692
4585.51 1655
4586.14 1661
4586.78 1748
4587.42 1712
4588.06 1714
4588.70 1737
4589.34 1720
4589.98 1768
4590.62 1908
4591.26 1975
4591.90 1935
4592.54 1968
4593.17 1964
4593.81 2203
4594.45 2308
4595.09 2278
4595.73 2188
4596.37 2098
4597.01 2075
4597.65 2068
4598.29 1956
4598.93 1962
4599.57 1774
4600.21 1834
4600.85 1872
4601.49 1788
4602.13 1789
4602.77 1672
4603.41 1747
4604.05 1628
4604.69 1704
4605.33 1830
4605.97 1810
4606.61 1820
4607.25 1685
4607.89 1986
4608.53 2028
4609.17 1885
4609.81 1925
4610.45 1835
4611.09 1881
4611.73 1993
4612.38 2003
4613.02 1960
4613.66 1876
4614.30 1942
4614.94 1963
4615.58 1807
4616.22 1654
4616.86 1776
4617.50 1773
4618.14 1743
4618.78 1677
4619.43 1733
4620.07 1599
4620.71 1538
4621.35 1591
4621.99 1669
4622.63 1691
4623.27 1642
4623.91 1751
4624.56 1726
4625.20 1674
4625.84 1817
4626.48 1626
4627.12 1618
4627.76 1556
4628.41 1567
4629.05 1547
4629.69 1558
4630.33 1580
4630.97 1510
4631.62 1658
4632.26 1619
4632.90 1557
4633.54 1523
4634.18 1558
4634.83 1571
4635.47 1636
4636.11 1631
4636.75 1544
4637.40 1612
4638.04 1562
4638.68 1543
4639.32 1716
4639.97 1805
4640.61 1743
4641.25 1791
4641.89 1863
4642.54 1805
4643.18 1801
4643.82 1940
4644.46 1970
4645.11 1865
4645.75 1864
4646.39 1819
4647.04 1763
4647.68 1695
4648.32 1648
4648.97 1618
4649.61 1653
4650.25 1671
4650.90 1642
4651.54 1614
4652.18 1791
4652.83 1676
4653.47 1681
4654.11 1595
4654.76 1628
4655.40 1653
4656.04 1752
4656.69 1717
4657.33 1687
4657.98 1769
4658.62 1712
4659.26 1618
4659.91 1599
4660.55 1530
4661.20 1578
4661.84 1572
4662.48 1568
4663.13 1577
4663.77 1603
4664.42 1398
4665.06 1530
4665.71 1594
4666.35 1541
4666.99 1655
4667.64 1670
4668.28 1539
4668.93 1483
4669.57 1487
4670.22 1451
4670.86 1492
4671.51 1393
4672.15 1347
4672.80 1464
4673.44 1450
4674.09 1555
4674.73 1620
4675.38 1585
4676.02 1485
4676.67 1604
4677.31 1641
4677.96 1482
4678.60 1543
4679.25 1591
4679.89 1537
4680.54 1696
4681.18 1678
4681.83 1662
4682.47 1626
4683.12 1591
4683.77 1594
4684.41 1515
4685.06 1724
4685.70 1643
4686.35 1639
4686.99 1618
4687.64 1602
4688.29 1514
4688.93 1553
4689.58 1578
4690.22 1583
4690.87 1493
4691.52 1447
4692.16 1530
4692.81 1632
4693.45 1538
4694.10 1502
4694.75 1426
4695.39 1404
4696.04 1488
4696.69 1372
4697.33 1648
4697.98 1701
4698.63 1696
4699.27 1660
4699.92 1748
4700.57 1802
4701.21 1940
4701.86 2058
4702.51 1998
4703.15 1808
4703.80 2024
4704.45 2009
4705.10 1942
4705.74 1840
4706.39 1791
4707.04 1643
4707.68 1797
4708.33 1603
4708.98 1679
4709.63 1823
4710.27 1809
4710.92 1719
4711.57 1558
4712.22 1675
4712.86 1595
4713.51 1639
4714.16 1645
4714.81 1592
4715.45 1728
4716.10 1726
4716.75 1650
4717.40 1741
4718.05 1737
4718.69 1783
4719.34 1683
4719.99 1547
4720.64 1666
4721.29 1742
4721.94 1767
4722.58 1725
4723.23 1706
4723.88 1771
4724.53 1828
4725.18 1739
4725.83 1757
4726.47 1859
4727.12 1842
4727.77 1932
4728.42 2136
4729.07 2096
4729.72 2068
4730.37 1971
4731.02 2049
4731.66 1981
4732.31 1973
4732.96 2058
4733.61 1837
4734.26 1898
4734.91 1819
4735.56 1806
4736.21 1803
4736.86 1632
4737.51 1545
4738.16 1622
4738.81 1504
4739.45 1597
4740.10 1605
4740.75 1669
4741.40 1697
4742.05 1685
4742.70 1751
4743.35 1837
4744.00 1762
4744.65 1877
4745.30 1712
4745.95 1815
4746.60 1700
4747.25 1813
4747.90 1802
4748.55 1840
4749.20 1888
4749.85 1853
4750.50 1897
4751.15 1866
4751.80 1875
4752.45 1746
4753.10 1909
4753.75 1938
4754.40 2075
4755.05 2106
4755.71 2116
4756.36 2087
4757.01 2071
4757.66 2127
4758.31 2032
4758.96 2053
4759.61 1955
4760.26 1948
4760.91 1871
4761.56 1919
4762.21 1805
4762.86 1793
4763.52 1782
4764.17 1713
4764.82 1750
4765.47 1880
4766.12 2010
4766.77 1898
4767.42 2066
4768.07 2132
4768.73 2115
4769.38 2318
4770.03 2379
4770.68 2586
4771.33 2564
4771.98 2525
4772.64 2447
4773.29 2284
4773.94 2119
4774.59 2002
4775.24 1896
4775.89 1757
4776.55 1682
4777.20 1660
4777.85 1585
4778.50 1772
4779.15 1543
4779.81 1558
4780.46 1706
4781.11 1713
4781.76 1807
4782.42 1733
4783.07 1703
4783.72 1762
4784.37 1821
4785.03 1744
4785.68 1612
4786.33 1764
4786.98 1725
4787.64 1677
4788.29 1766
4788.94 1646
4789.60 1681
4790.25 1543
4790.90 1519
4791.55 1527
4792.21 1578
4792.86 1619
4793.51 1544
4794.17 1598
4794.82 1600
4795.47 1567
4796.13 1664
4796.78 1670
4797.43 1754
4798.09 1633
4798.74 1665
4799.39 1665
4800.05 1648
4800.70 1706
4801.36 1501
4802.01 1641
4802.66 1686
4803.32 1540
4803.97 1609
4804.62 1648
4805.28 1586
4805.93 1650
4806.59 1782
4807.24 1873
4807.89 1555
4808.55 1624
4809.20 1586
4809.86 1458
4810.51 1590
4811.17 1572
4811.82 1571
4812.47 1617
4813.13 1559
4813.78 1623
4814.44 1549
4815.09 1585
4815.75 1657
4816.40 1583
4817.06 1504
4817.71 1704
4818.37 1697
4819.02 1661
4819.68 1684
4820.33 1776
4820.99 1832
4821.64 1933
4822.30 1993
4822.95 1913
4823.61 1959
4824.26 2094
4824.92 2140
4825.57 2036
4826.23 2123
4826.88 2324
4827.54 2314
4828.19 2254
4828.85 2266
4829.51 2242
4830.16 2030
4830.82 2139
4831.47 2218
4832.13 2219
4832.78 2073
4833.44 2235
4834.10 2162
4834.75 2284
4835.41 2050
4836.06 2119
4836.72 2087
4837.38 2349
4838.03 2256
4838.69 2283
4839.34 2403
4840.00 2315
4840.66 2487
4841.31 2531
4841.97 2669
4842.63 2835
4843.28 2734
4843.94 2569
4844.60 2512
4845.25 2504
4845.91 2680
4846.57 2479
4847.22 2407
4847.88 2415
4848.54 2315
4849.19 2481
4849.85 2851
4850.51 2986
4851.17 2949
4851.82 3081
4852.48 3394
4853.14 3762
4853.79 3908
4854.45 3726
4855.11 3731
4855.77 3679
4856.42 3794
4857.08 3635
4857.74 3440
4858.40 3418
4859.05 3215
4859.71 3382
4860.37 3204
4861.03 3299
4861.68 3576
4862.34 3579
4863.00 3568
4863.66 3377
4864.32 3284
4864.97 3223
4865.63 3315
4866.29 3351
4866.95 3166
4867.61 3114
4868.26 3067
4868.92 3271
4869.58 3271
4870.24 3292
4870.90 3305
4871.56 3164
4872.21 3420
4872.87 3314
4873.53 3064
4874.19 2913
4874.85 2888
4875.51 2807
4876.17 2738
4876.83 2537
4877.48 2792
4878.14 2680
4878.80 2505
4879.46 2633
4880.12 2628
4880.78 2499
4881.44 2593
4882.10 2659
4882.76 2438
4883.42 2498
4884.08 2554
4884.73 2358
4885.39 2252
4886.05 2276
4886.71 2138
4887.37 2075
4888.03 1995
4888.69 2133
4889.35 2034
4890.01 2331
4890.67 2328
4891.33 2216
4891.99 2241
4892.65 2350
4893.31 2443
4893.97 2735
4894.63 2521
4895.29 2584
4895.95 2523
4896.61 2439
4897.27 2307
4897.93 2376
4898.59 2208
4899.25 2251
4899.91 2190
4900.57 2235
4901.23 2225
4901.89 2156
4902.55 2258
4903.21 2248
4903.88 2229
4904.54 2302
4905.20 2126
4905.86 2083
4906.52 2105
4907.18 2106
4907.84 2067
4908.50 2011
4909.16 2020
4909.82 1806
4910.48 1941
4911.15 1926
4911.81 1834
4912.47 1804
4913.13 1880
4913.79 1799
4914.45 1797
4915.11 1742
4915.77 1711
4916.44 1764
4917.10 1805
4917.76 1667
4918.42 1716
4919.08 1712
4919.74 1648
4920.41 1722
4921.07 1682
4921.73 1832
4922.39 1756
4923.05 1834
4923.72 1655
4924.38 1680
4925.04 1710
4925.70 1809
4926.36 1873
4927.03 1800
4927.69 1756
4928.35 1819
4929.01 1826
4929.67 1676
4930.34 1788
4931.00 1788
4931.66 1763
4932.32 1794
4932.99 1798
4933.65 1798
4934.31 1650
4934.98 1766
4935.64 1735
4936.30 1696
4936.96 1806
4937.63 1769
4938.29 1681
4938.95 1588
4939.62 1650
4940.28 1534
4940.94 1611
4941.61 1668
4942.27 1680
4942.93 1608
4943.60 1634
4944.26 1595
4944.92 1618
4945.59 1662
4946.25 1517
4946.91 1552
4947.58 1544
4948.24 1447
4948.90 1506
4949.57 1657
4950.23 1518
4950.89 1454
4951.56 1597
4952.22 1460
4952.89 1396
4953.55 1500
4954.21 1557
4954.88 1465
4955.54 1507
4956.21 1532
4956.87 1508
4957.53 1457
4958.20 1572
4958.86 1543
4959.53 1599
4960.19 1551
4960.86 1543
4961.52 1544
4962.19 1419
4962.85 1392
4963.52 1410
4964.18 1462
4964.84 1525
4965.51 1695
4966.17 1851
4966.84 1785
4967.50 1567
4968.17 1692
4968.83 1841
4969.50 1808
4970.16 1669
4970.83 1763
4971.49 1658
4972.16 1649
4972.82 1567
4973.49 1510
4974.16 1530
4974.82 1500
4975.49 1371
4976.15 1520
4976.82 1644
4977.48 1529
4978.15 1532
4978.81 1541
4979.48 1509
4980.15 1559
4980.81 1510
4981.48 1544
4982.14 1544
4982.81 1475
4983.48 1544
4984.14 1460
4984.81 1439
4985.47 1478
4986.14 1522
4986.81 1402
4987.47 1451
4988.14 1444
4988.80 1603
4989.47 1541
4990.14 1460
4990.80 1505
4991.47 1483
4992.14 1409
4992.80 1453
4993.47 1374
4994.14 1488
4994.80 1509
4995.47 1427
4996.14 1360
4996.80 1285
4997.47 1352
4998.14 1361
4998.81 1360
4999.47 1267
5000.14 1241
5000.81 1394
5001.47 1353
5002.14 1383
5002.81 1427
5003.48 1412
5004.14 1396
5004.81 1316
5005.48 1338
5006.15 1262
5006.81 1360
5007.48 1280
5008.15 1382
5008.82 1424
5009.48 1388
5010.15 1485
5010.82 1382
5011.49 1428
5012.16 1416
5012.82 1426
5013.49 1399
5014.16 1481
5014.83 1411
5015.50 1574
5016.16 1416
5016.83 1330
5017.50 1301
5018.17 1448
5018.84 1531
5019.50 1498
5020.17 1411
5020.84 1473
5021.51 1486
5022.18 1542
5022.85 1709
5023.52 1943
5024.19 1816
5024.85 1922
5025.52 2202
5026.19 2228
5026.86 2259
5027.53 2299
5028.20 2208
5028.87 2092
5029.54 2030
5030.21 1808
5030.87 1704
5031.54 1758
5032.21 1648
5032.88 1609
5033.55 1564
5034.22 1433
5034.89 1315
5035.56 1372
5036.23 1403
5036.90 1374
5037.57 1308
5038.24 1382
5038.91 1314
5039.58 1366
5040.25 1291
5040.92 1263
5041.59 1325
5042.26 1326
5042.93 1365
5043.60 1419
5044.27 1529
5044.94 1496
5045.61 1367
5046.28 1407
5046.95 1478
5047.62 1298
5048.29 1306
5048.96 1351
5049.63 1362
5050.30 1420
5050.97 1518
5051.64 1558
5052.31 1478
5052.98 1506
5053.65 1541
5054.32 1468
5054.99 1389
5055.66 1353
5056.34 1295
5057.01 1295
5057.68 1309
5058.35 1379
5059.02 1253
5059.69 1287
5060.36 1261
5061.03 1328
5061.70 1384
5062.38 1316
5063.05 1406
5063.72 1316
5064.39 1394
5065.06 1337
5065.73 1330
5066.40 1375
5067.08 1471
5067.75 1427
5068.42 1394
5069.09 1286
5069.76 1258
5070.43 1235
5071.11 1247
5071.78 1341
5072.45 1288
5073.12 1337
5073.79 1330
5074.47 1328
5075.14 1336
5075.81 1248
5076.48 1279
5077.15 1311
5077.83 1333
5078.50 1415
5079.17 1329
5079.84 1357
5080.52 1436
5081.19 1364
5081.86 1413
5082.53 1341
5083.21 1319
5083.88 1451
5084.55 1491
5085.22 1481
5085.90 1456
5086.57 1368
5087.24 1297
5087.92 1357
5088.59 1378
5089.26 1372
5089.93 1438
5090.61 1351
5091.28 1385
5091.95 1456
5092.63 1499
5093.30 1495
5093.97 1579
5094.65 1593
5095.32 1656
5095.99 1597
5096.67 1634
5097.34 1554
5098.02 1579
5098.69 1501
5099.36 1482
5100.04 1515
5100.71 1484
5101.38 1417
5102.06 1475
5102.73 1343
5103.41 1332
5104.08 1278
5104.75 1345
5105.43 1314
5106.10 1381
5106.78 1350
5107.45 1461
5108.12 1411
5108.80 1414
5109.47 1464
5110.15 1464
5110.82 1298
5111.50 1447
5112.17 1356
5112.85 1302
5113.52 1387
5114.20 1251
5114.87 1217
5115.54 1364
5116.22 1259
5116.89 1366
5117.57 1371
5118.24 1394
5118.92 1514
5119.59 1510
5120.27 1412
5120.94 1517
5121.62 1540
5122.30 1545
5122.97 1544
5123.65 1649
5124.32 1468
5125.00 1532
5125.67 1577
5126.35 1500
5127.02 1373
5127.70 1301
5128.37 1395
5129.05 1427
5129.73 1506
5130.40 1441
5131.08 1505
5131.75 1376
5132.43 1489
5133.10 1361
5133.78 1306
5134.46 1303
5135.13 1265
5135.81 1386
5136.49 1395
5137.16 1242
5137.84 1311
5138.51 1278
5139.19 1345
5139.87 1298
5140.54 1410
5141.22 1388
5141.90 1392
5142.57 1424
5143.25 1565
5143.93 1602
5144.60 1543
5145.28 1471
5145.96 1332
5146.63 1338
5147.31 1384
5147.99 1361
5148.66 1291
5149.34 1200
5150.02 1225
5150.69 1344
5151.37 1321
5152.05 1211
5152.73 1262
5153.40 1254
5154.08 1282
5154.76 1303
5155.44 1379
5156.11 1253
5156.79 1325
5157.47 1328
5158.15 1355
5158.82 1355
5159.50 1282
5160.18 1332
5160.86 1257
5161.53 1221
5162.21 1300
5162.89 1185
5163.57 1278
5164.25 1218
5164.92 1228
5165.60 1401
5166.28 1329
5166.96 1291
5167.64 1435
5168.31 1452
5168.99 1394
5169.67 1394
5170.35 1373
5171.03 1496
5171.71 1436
5172.39 1476
5173.06 1397
5173.74 1316
5174.42 1259
5175.10 1355
5175.78 1312
5176.46 1370
5177.14 1255
5177.82 1230
5178.49 1264
5179.17 1345
5179.85 1316
5180.53 1355
5181.21 1285
5181.89 1301
5182.57 1397
5183.25 1358
5183.93 1411
5184.61 1381
5185.29 1350
5185.97 1297
5186.64 1326
5187.32 1254
5188.00 1252
5188.68 1261
5189.36 1218
5190.04 1221
5190.72 1308
5191.40 1268
5192.08 1263
5192.76 1221
5193.44 1166
5194.12 1123
5194.80 1100
5195.48 1055
5196.16 1133
5196.84 1187
5197.52 1201
5198.20 1123
5198.88 1293
5199.56 1309
5200.24 1315
5200.92 1248
5201.60 1187
5202.28 1257
5202.96 1224
5203.65 1288
5204.33 1264
5205.01 1305
5205.69 1195
5206.37 1223
5207.05 1426
5207.73 1398
5208.41 1344
5209.09 1398
5209.77 1401
5210.45 1365
5211.13 1393
5211.82 1352
5212.50 1394
5213.18 1517
5213.86 1604
5214.54 1486
5215.22 1568
5215.90 1536
5216.58 1472
5217.27 1521
5217.95 1493
5218.63 1387
5219.31 1375
5219.99 1422
5220.67 1438
5221.36 1363
5222.04 1324
5222.72 1347
5223.40 1451
5224.08 1379
5224.77 1436
5225.45 1494
5226.13 1411
5226.81 1392
5227.49 1427
5228.18 1424
5228.86 1512
5229.54 1373
5230.22 1308
5230.91 1210
5231.59 1265
5232.27 1206
5232.95 1230
5233.63 1380
5234.32 1316
5235.00 1282
5235.68 1247
5236.37 1354
5237.05 1211
5237.73 1335
5238.41 1367
5239.10 1348
5239.78 1342
5240.46 1416
5241.15 1290
5241.83 1304
5242.51 1279
5243.20 1388
5243.88 1438
5244.56 1394
5245.24 1265
5245.93 1292
5246.61 1380
5247.29 1400
5247.98 1368
5248.66 1359
5249.35 1294
5250.03 1365
5250.71 1340
5251.40 1448
5252.08 1488
5252.76 1550
5253.45 1499
5254.13 1522
5254.82 1601
5255.50 1556
5256.18 1362
5256.87 1423
5257.55 1396
5258.24 1305
5258.92 1335
5259.60 1284
5260.29 1200
5260.97 1261
5261.66 1384
5262.34 1253
5263.03 1326
5263.71 1292
5264.40 1340
5265.08 1333
5265.76 1355
5266.45 1349
5267.13 1242
5267.82 1319
5268.50 1358
5269.19 1434
5269.87 1520
5270.56 1276
5271.24 1313
5271.93 1359
5272.61 1269
5273.30 1257
5273.98 1315
5274.67 1454
5275.35 1460
5276.04 1343
5276.72 1242
5277.41 1203
5278.10 1399
5278.78 1285
5279.47 1422
5280.15 1420
5280.84 1422
5281.52 1347
5282.21 1368
5282.89 1495
5283.58 1473
5284.27 1498
5284.95 1607
5285.64 1739
5286.32 1687
5287.01 1574
5287.70 1545
5288.38 1688
5289.07 1464
5289.75 1420
5290.44 1289
5291.13 1363
5291.81 1343
5292.50 1377
5293.19 1306
5293.87 1283
5294.56 1309
5295.25 1352
5295.93 1331
5296.62 1448
5297.31 1470
5297.99 1397
5298.68 1329
5299.37 1421
5300.05 1442
5300.74 1422
5301.43 1411
5302.11 1435
5302.80 1470
5303.49 1417
5304.18 1343
5304.86 1444
5305.55 1470
5306.24 1483
5306.92 1546
5307.61 1499
5308.30 1357
5308.99 1441
5309.67 1408
5310.36 1434
5311.05 1467
5311.74 1402
5312.42 1425
5313.11 1379
5313.80 1459
5314.49 1420
5315.18 1362
5315.86 1457
5316.55 1479
5317.24 1434
5317.93 1418
5318.62 1488
5319.30 1367
5319.99 1435
5320.68 1430
5321.37 1503
5322.06 1582
5322.74 1708
5323.43 1851
5324.12 1886
5324.81 1725
5325.50 1742
5326.19 1723
5326.88 1701
5327.56 1605
5328.25 1492
5328.94 1543
5329.63 1324
5330.32 1390
5331.01 1522
5331.70 1539
5332.39 1446
5333.07 1373
5333.76 1375
5334.45 1391
5335.14 1387
5335.83 1381
5336.52 1592
5337.21 1495
5337.90 1474
5338.59 1416
5339.28 1411
5339.97 1531
5340.66 1389
5341.35 1583
5342.04 1491
5342.73 1411
5343.42 1495
5344.10 1613
5344.79 1503
5345.48 1505
5346.17 1507
5346.86 1560
5347.55 1569
5348.24 1613
5348.93 1636
5349.62 1709
5350.31 1726
5351.00 1888
5351.69 1878
5352.39 2126
5353.08 2272
5353.77 2396
5354.46 2495
5355.15 2580
5355.84 2629
5356.53 2528
5357.22 2422
5357.91 2336
5358.60 2106
5359.29 2069
5359.98 1981
5360.67 1808
5361.36 1557
5362.05 1497
5362.74 1413
5363.44 1320
5364.13 1429
5364.82 1566
5365.51 1482
5366.20 1436
5366.89 1271
5367.58 1344
5368.27 1295
5368.96 1376
5369.66 1349
5370.35 1323
5371.04 1310
5371.73 1242
5372.42 1231
5373.11 1327
5373.81 1243
5374.50 1322
5375.19 1389
5375.88 1233
5376.57 1219
5377.26 1212
5377.96 1262
5378.65 1287
5379.34 1197
5380.03 1231
5380.72 1267
5381.42 1204
5382.11 1257
5382.80 1232
5383.49 1247
5384.18 1316
5384.88 1278
5385.57 1281
5386.26 1238
5386.95 1257
5387.65 1274
5388.34 1309
5389.03 1323
5389.72 1193
5390.42 1255
5391.11 1313
5391.80 1254
5392.50 1309
5393.19 1446
5393.88 1287
5394.57 1467
5395.27 1584
5395.96 1532
5396.65 1473
5397.35 1409
5398.04 1367
5398.73 1313
5399.43 1412
5400.12 1370
5400.81 1299
5401.51 1212
5402.20 1152
5402.89 1141
5403.59 1298
5404.28 1320
5404.97 1296
5405.67 1268
5406.36 1329
5407.06 1375
5407.75 1311
5408.44 1423
5409.14 1358
5409.83 1284
5410.53 1333
5411.22 1396
5411.91 1332
5412.61 1422
5413.30 1372
5414.00 1295
5414.69 1358
5415.38 1373
5416.08 1299
5416.77 1221
5417.47 1321
5418.16 1320
5418.86 1195
5419.55 1360
5420.25 1290
5420.94 1237
5421.64 1334
5422.33 1189
5423.03 1301
5423.72 1388
5424.41 1266
5425.11 1318
5425.80 1416
5426.50 1378
5427.19 1303
5427.89 1269
5428.59 1244
5429.28 1286
5429.98 1408
5430.67 1376
5431.37 1291
5432.06 1255
5432.76 1385
5433.45 1406
5434.15 1416
5434.84 1404
5435.54 1427
5436.23 1360
5436.93 1408
5437.63 1336
5438.32 1461
5439.02 1599
5439.71 1501
5440.41 1464
5441.11 1506
5441.80 1630
5442.50 1461
5443.19 1386
5443.89 1475
5444.59 1634
5445.28 1584
5445.98 1476
5446.68 1544
5447.37 1657
5448.07 1772
5448.76 1800
5449.46 1843
5450.16 2057
5450.85 2119
5451.55 2079
5452.25 2170
5452.94 2153
5453.64 2053
5454.34 1991
5455.03 1831
5455.73 1807
5456.43 1870
5457.13 1769
5457.82 1575
5458.52 1524
5459.22 1687
5459.91 1671
5460.61 1566
5461.31 1541
5462.01 1454
5462.70 1535
5463.40 1628
5464.10 1613
5464.80 1703
5465.49 1753
5466.19 1934
5466.89 1874
5467.59 1876
5468.28 1991
5468.98 1991
5469.68 1989
5470.38 2084
5471.07 1947
5471.77 1957
5472.47 1840
5473.17 1770
5473.87 1846
5474.56 1790
5475.26 1779
5475.96 1808
5476.66 1776
5477.36 1703
5478.06 1825
5478.75 1880
5479.45 1863
5480.15 2118
5480.85 2052
5481.55 2227
5482.25 2349
5482.95 2580
5483.64 2715
5484.34 2869
5485.04 2753
5485.74 2923
5486.44 3011
5487.14 2754
5487.84 2566
5488.54 2416
5489.23 2267
5489.93 2101
5490.63 2127
5491.33 2176
5492.03 2337
5492.73 2048
5493.43 1964
5494.13 2055
5494.83 2173
5495.53 2215
5496.23 2206
5496.93 2342
5497.63 2235
5498.33 2350
5499.03 2378
5499.73 2601
5500.43 2709
5501.13 2804
5501.83 3144
5502.53 3480
5503.23 3682
5503.93 4412
5504.63 4698
5505.33 4852
5506.03 4718
5506.73 4654
5507.43 4325
5508.13 3810
5508.83 3399
5509.53 3004
5510.23 2758
5510.93 2566
5511.63 2480
5512.33 2380
5513.03 2131
5513.73 2247
5514.43 2408
5515.13 2174
5515.83 2153
5516.53 2272
5517.23 2175
5517.93 2074
5518.64 2046
5519.34 2004
5520.04 1905
5520.74 2059
5521.44 2049
5522.14 1984
5522.84 1923
5523.54 2024
5524.24 1967
5524.95 2029
5525.65 1921
5526.35 1902
5527.05 1835
5527.75 1885
5528.45 1674
5529.15 1768
5529.86 1680
5530.56 1643
5531.26 1754
5531.96 1627
5532.66 1552
5533.36 1542
5534.07 1506
5534.77 1640
5535.47 1536
5536.17 1470
5536.87 1480
5537.58 1454
5538.28 1519
5538.98 1514
5539.68 1463
5540.39 1384
5541.09 1515
5541.79 1542
5542.49 1470
5543.20 1595
5543.90 1453
5544.60 1522
5545.30 1468
5546.01 1499
5546.71 1541
5547.41 1513
5548.11 1448
5548.82 1599
5549.52 1544
5550.22 1547
5550.93 1495
5551.63 1589
5552.33 1510
5553.03 1623
5553.74 1581
5554.44 1439
5555.14 1421
5555.85 1476
5556.55 1519
5557.25 1490
5557.96 1439
5558.66 1371
5559.36 1463
5560.07 1495
5560.77 1525
5561.48 1477
5562.18 1507
5562.88 1462
5563.59 1345
5564.29 1346
5564.99 1421
5565.70 1412
5566.40 1431
5567.11 1472
5567.81 1450
5568.51 1551
5569.22 1464
5569.92 1495
5570.63 1434
5571.33 1316
5572.04 1269
5572.74 1239
5573.44 1246
5574.15 1374
5574.85 1214
5575.56 1255
5576.26 1375
5576.97 1379
5577.67 1445
5578.38 1491
5579.08 1584
5579.79 1426
5580.49 1513
5581.20 1666
5581.90 1458
5582.61 1342
5583.31 1412
5584.02 1242
5584.72 1337
5585.43 1396
5586.13 1359
5586.84 1340
5587.54 1372
5588.25 1300
5588.95 1252
5589.66 1389
5590.36 1456
5591.07 1334
5591.77 1298
5592.48 1372
5593.19 1292
5593.89 1316
5594.60 1327
5595.30 1252
5596.01 1264
5596.71 1269
5597.42 1320
5598.13 1364
5598.83 1318
5599.54 1243
5600.24 1276
5600.95 1229
5601.66 1212
5602.36 1245
5603.07 1261
5603.78 1187
5604.48 1231
5605.19 1225
5605.89 1239
5606.60 1268
5607.31 1205
5608.01 1143
5608.72 1143
5609.43 1182
5610.13 1156
5610.84 1240
5611.55 1229
5612.25 1258
5612.96 1230
5613.67 1269
5614.38 1229
5615.08 1242
5615.79 1235
5616.50 1279
5617.20 1145
5617.91 1220
5618.62 1180
5619.33 1242
5620.03 1324
5620.74 1298
5621.45 1264
5622.15 1240
5622.86 1331
5623.57 1357
5624.28 1209
5624.99 1162
5625.69 1187
5626.40 1157
5627.11 1190
5627.82 1148
5628.52 1092
5629.23 1173
5629.94 1175
5630.65 1141
5631.36 1239
5632.06 1273
5632.77 1276
5633.48 1246
5634.19 1294
5634.90 1317
5635.61 1298
5636.31 1294
5637.02 1305
5637.73 1223
5638.44 1234
5639.15 1231
5639.86 1238
5640.56 1267
5641.27 1402
5641.98 1318
5642.69 1380
5643.40 1475
5644.11 1312
5644.82 1307
5645.53 1374
5646.24 1380
5646.94 1359
5647.65 1349
5648.36 1336
5649.07 1448
5649.78 1364
5650.49 1164
5651.20 1289
5651.91 1235
5652.62 1164
5653.33 1288
5654.04 1255
5654.75 1291
5655.46 1316
5656.17 1348
5656.88 1370
5657.59 1331
5658.30 1425
5659.01 1422
5659.71 1490
5660.42 1653
5661.13 1758
5661.84 1527
5662.55 1423
5663.26 1514
5663.97 1532
5664.69 1526
5665.40 1483
5666.11 1343
5666.82 1361
5667.53 1477
5668.24 1453
5668.95 1397
5669.66 1384
5670.37 1333
5671.08 1286
5671.79 1383
5672.50 1356
5673.21 1510
5673.92 1650
5674.63 1585
5675.34 1610
5676.05 1585
5676.76 1611
5677.48 1585
5678.19 1636
5678.90 1561
5679.61 1415
5680.32 1486
5681.03 1398
5681.74 1419
5682.45 1422
5683.16 1420
5683.88 1346
5684.59 1303
5685.30 1394
5686.01 1421
5686.72 1422
5687.43 1445
5688.15 1410
5688.86 1330
5689.57 1407
5690.28 1441
5690.99 1383
5691.70 1372
5692.42 1285
5693.13 1288
5693.84 1343
5694.55 1280
5695.26 1343
5695.98 1303
5696.69 1440
5697.40 1321
5698.11 1226
5698.82 1260
5699.54 1170
5700.25 1218
5700.96 1261
5701.67 1179
5702.39 1186
5703.10 1251
5703.81 1262
5704.52 1079
5705.24 1119
5705.95 1206
5706.66 1108
5707.38 1144
5708.09 1150
5708.80 1223
5709.51 1098
5710.23 1170
5710.94 1150
5711.65 1129
5712.37 1151
5713.08 1047
5713.79 1113
5714.51 1126
5715.22 1220
5715.93 1190
5716.65 1115
5717.36 1186
5718.07 1154
5718.79 1100
5719.50 1150
5720.21 1115
5720.93 1089
5721.64 1152
5722.36 1259
5723.07 1273
5723.78 1208
5724.50 1235
5725.21 1264
5725.92 1164
5726.64 1182
5727.35 1188
5728.07 1270
5728.78 1302
5729.50 1383
5730.21 1451
5730.92 1399
5731.64 1446
5732.35 1452
5733.07 1544
5733.78 1654
5734.50 1589
5735.21 1588
5735.93 1519
5736.64 1425
5737.35 1361
5738.07 1363
5738.78 1435
5739.50 1445
5740.21 1394
5740.93 1237
5741.64 1305
5742.36 1354
5743.07 1259
5743.79 1250
5744.50 1224
5745.22 1150
5745.93 1154
5746.65 1204
5747.37 1288
5748.08 1303
5748.80 1340
5749.51 1199
5750.23 1188
5750.94 1390
5751.66 1340
5752.37 1274
5753.09 1310
5753.81 1422
5754.52 1453
5755.24 1442
5755.95 1486
5756.67 1598
5757.38 1635
5758.10 1709
5758.82 1776
5759.53 1722
5760.25 1658
5760.96 1801
5761.68 1636
5762.40 1685
5763.11 1551
5763.83 1495
5764.55 1399
5765.26 1422
5765.98 1399
5766.70 1448
5767.41 1449
5768.13 1392
5768.85 1359
5769.56 1486
5770.28 1500
5771.00 1351
5771.71 1336
5772.43 1395
5773.15 1402
5773.86 1431
5774.58 1498
5775.30 1450
5776.01 1459
5776.73 1465
5777.45 1518
5778.17 1388
5778.88 1286
5779.60 1343
5780.32 1382
5781.04 1439
5781.75 1408
5782.47 1364
5783.19 1473
5783.91 1420
5784.62 1377
5785.34 1412
5786.06 1468
5786.78 1597
5787.49 1476
5788.21 1386
5788.93 1444
5789.65 1383
5790.37 1443
5791.08 1533
5791.80 1542
5792.52 1588
5793.24 1576
5793.96 1508
5794.68 1583
5795.39 1587
5796.11 1600
5796.83 1824
5797.55 1848
5798.27 1904
5798.99 2023
5799.70 2018
5800.42 2314
5801.14 2364
5801.86 2734
5802.58 3488
5803.30 3914
5804.02 4399
5804.74 4667
5805.45 4534
5806.17 4403
5806.89 4473
5807.61 4072
5808.33 3569
5809.05 3040
5809.77 2898
5810.49 2628
5811.21 2278
5811.93 2124
5812.65 2010
5813.37 1988
5814.09 1893
5814.81 1958
5815.52 2044
5816.24 2047
5816.96 2039
5817.68 2068
5818.40 1960
5819.12 1877
5819.84 1928
5820.56 2083
5821.28 2020
5822.00 1953
5822.72 1884
5823.44 2043
5824.16 1834
5824.88 1812
5825.60 1847
5826.32 1605
5827.04 1611
5827.76 1616
5828.48 1626
5829.21 1741
5829.93 1652
5830.65 1694
5831.37 1544
5832.09 1598
5832.81 1584
5833.53 1579
5834.25 1572
5834.97 1523
5835.69 1478
5836.41 1469
5837.13 1429
5837.85 1503
5838.57 1534
5839.30 1461
5840.02 1461
5840.74 1446
5841.46 1457
5842.18 1513
5842.90 1490
5843.62 1529
5844.34 1554
5845.07 1539
5845.79 1419
5846.51 1448
5847.23 1446
5847.95 1325
5848.67 1388
5849.39 1421
5850.12 1375
5850.84 1399
5851.56 1386
5852.28 1472
5853.00 1397
5853.73 1401
5854.45 1422
5855.17 1437
5855.89 1461
5856.61 1327
5857.34 1452
5858.06 1338
5858.78 1357
5859.50 1383
5860.23 1352
5860.95 1392
5861.67 1332
5862.39 1317
5863.11 1432
5863.84 1463
5864.56 1317
5865.28 1305
5866.01 1368
5866.73 1231
5867.45 1217
5868.17 1259
5868.90 1334
5869.62 1309
5870.34 1250
5871.07 1173
5871.79 1140
5872.51 1222
5873.23 1278
5873.96 1319
5874.68 1273
5875.40 1242
5876.13 1331
5876.85 1345
5877.57 1357
5878.30 1338
5879.02 1414
5879.74 1374
5880.47 1335
5881.19 1358
5881.92 1470
5882.64 1412
5883.36 1346
5884.09 1446
5884.81 1375
5885.53 1303
5886.26 1313
5886.98 1466
5887.71 1489
5888.43 1436
5889.15 1310
5889.88 1390
5890.60 1418
5891.33 1371
5892.05 1335
5892.78 1315
5893.50 1295
5894.23 1349
5894.95 1344
5895.67 1307
5896.40 1351
5897.12 1316
5897.85 1350
5898.57 1190
5899.30 1315
5900.02 1238
5900.75 1262
5901.47 1235
5902.20 1344
5902.92 1251
5903.65 1288
5904.37 1282
5905.10 1319
5905.82 1330
5906.55 1280
5907.27 1307
5908.00 1267
5908.72 1302
5909.45 1240
5910.17 1315
5910.90 1352
5911.62 1401
5912.35 1341
5913.08 1334
5913.80 1305
5914.53 1244
5915.25 1254
5915.98 1403
5916.70 1389
5917.43 1313
5918.16 1354
5918.88 1442
5919.61 1358
5920.33 1329
5921.06 1234
5921.79 1255
5922.51 1471
5923.24 1452
5923.97 1399
5924.69 1378
5925.42 1420
5926.14 1464
5926.87 1488
5927.60 1335
5928.32 1457
5929.05 1579
5929.78 1573
5930.50 1465
5931.23 1356
5931.96 1399
5932.68 1455
5933.41 1531
5934.14 1510
5934.86 1523
5935.59 1579
5936.32 1623
5937.05 1656
5937.77 1686
5938.50 1778
5939.23 1701
5939.95 1773
5940.68 1806
5941.41 1751
5942.14 1730
5942.86 1900
5943.59 1888
5944.32 1805
5945.05 1807
5945.77 1845
5946.50 1839
5947.23 1893
5947.96 1990
5948.68 1943
5949.41 1977
5950.14 2063
5950.87 2127
5951.60 1977
5952.32 2264
5953.05 2220
5953.78 2279
5954.51 2348
5955.24 2539
5955.96 2674
5956.69 2780
5957.42 2784
5958.15 2613
5958.88 2667
5959.61 2698
5960.33 2687
5961.06 2655
5961.79 2616
5962.52 2718
5963.25 2748
5963.98 2762
5964.71 2723
5965.44 2648
5966.16 2683
5966.89 2778
5967.62 3064
5968.35 3230
5969.08 3541
5969.81 3980
5970.54 4268
5971.27 4293
5972.00 4300
5972.73 4349
5973.46 4320
5974.18 4128
5974.91 4080
5975.64 3766
5976.37 3565
5977.10 3402
5977.83 3341
5978.56 3317
5979.29 3350
5980.02 3070
5980.75 3180
5981.48 3387
5982.21 3229
5982.94 3341
5983.67 3454
5984.40 3508
5985.13 3668
5985.86 3851
5986.59 3874
5987.32 3768
5988.05 3837
5988.78 3917
5989.51 3881
5990.24 3941
5990.97 3877
5991.70 3851
5992.43 3922
5993.16 3852
5993.89 3980
5994.62 3874
5995.35 3797
5996.09 3879
5996.82 3885
5997.55 3907
5998.28 4212
5999.01 4286
5999.74 4203
6000.47 4340
6001.20 4352
6001.93 4294
6002.66 4473
6003.39 4481
6004.13 4414
6004.86 4453
6005.59 4167
6006.32 4307
6007.05 4260
6007.78 4181
6008.51 4121
6009.25 4302
6009.98 4118
6010.71 4182
6011.44 4607
6012.17 4969
6012.90 5780
6013.64 6627
6014.37 7667
6015.10 8749
6015.83 10206
6016.56 11676
6017.29 12366
6018.03 13476
6018.76 14095
6019.49 13784
6020.22 13184
6020.96 12474
6021.69 11034
6022.42 9745
6023.15 8268
6023.88 7048
6024.62 6244
6025.35 5228
6026.08 4640
6026.81 4150
6027.55 3715
6028.28 3738
6029.01 3561
6029.75 3311
6030.48 3114
6031.21 3319
6031.94 3111
6032.68 3094
6033.41 2911
6034.14 2972
6034.88 2811
6035.61 2756
6036.34 2700
6037.07 2737
6037.81 2568
6038.54 2455
6039.27 2485
6040.01 2358
6040.74 2436
6041.47 2646
6042.21 2613
6042.94 2532
6043.68 2680
6044.41 2650
6045.14 2929
6045.88 2805
6046.61 2907
6047.34 2965
6048.08 2940
6048.81 2964
6049.55 3094
6050.28 3169
6051.01 2966
6051.75 3065
6052.48 3139
6053.22 3223
6053.95 3502
6054.68 3677
6055.42 3910
6056.15 4056
6056.89 4211
6057.62 4287
6058.36 4076
6059.09 3997
6059.83 4026
6060.56 3623
6061.29 3467
6062.03 3304
6062.76 3431
6063.50 3290
6064.23 3114
6064.97 3203
6065.70 3140
6066.44 3086
6067.17 3075
6067.91 3033
6068.64 3007
6069.38 2977
6070.11 2966
6070.85 2888
6071.58 2872
6072.32 2902
6073.06 3023
6073.79 2825
6074.53 2703
6075.26 2721
6076.00 2743
6076.73 2747
6077.47 2617
6078.20 2571
6078.94 2522
6079.68 2545
6080.41 2478
6081.15 2398
6081.88 2377
6082.62 2530
6083.35 2476
6084.09 2426
6084.83 2396
6085.56 2349
6086.30 2293
6087.04 2353
6087.77 2272
6088.51 2398
6089.24 2298
6089.98 2285
6090.72 2329
6091.45 2236
6092.19 2220
6092.93 2131
6093.66 2359
6094.40 2349
6095.14 2408
6095.87 2388
6096.61 2327
6097.35 2289
6098.08 2133
6098.82 2197
6099.56 2134
6100.29 2123
6101.03 2147
6101.77 2137
6102.51 2058
6103.24 2028
6103.98 1997
6104.72 2060
6105.46 2014
6106.19 2017
6106.93 2002
6107.67 2017
6108.41 1913
6109.14 1941
6109.88 2019
6110.62 1968
6111.36 1991
6112.09 1934
6112.83 1994
6113.57 1919
6114.31 2003
6115.04 2047
6115.78 2040
6116.52 2117
6117.26 2077
6118.00 2235
6118.73 2126
6119.47 2288
6120.21 2267
6120.95 2277
6121.69 2131
6122.43 2223
6123.16 2107
6123.90 2196
6124.64 2157
6125.38 2077
6126.12 2195
6126.86 2261
6127.60 2210
6128.33 2150
6129.07 2192
6129.81 2308
6130.55 2176
6131.29 2242
6132.03 2220
6132.77 2270
6133.51 2202
6134.25 2210
6134.98 2247
6135.72 2334
6136.46 2115
6137.20 2152
6137.94 2278
6138.68 2262
6139.42 2227
6140.16 2093
6140.90 2165
6141.64 2453
6142.38 2410
6143.12 2382
6143.86 2315
6144.60 2356
6145.34 2417
6146.08 2406
6146.82 2544
6147.56 2555
6148.30 2341
6149.04 2318
6149.78 2274
6150.52 2301
6151.26 2377
6152.00 2392
6152.74 2404
6153.48 2331
6154.22 2427
6154.96 2513
6155.70 2507
6156.44 2533
6157.18 2411
6157.92 2508
6158.66 2670
6159.40 2630
6160.14 2664
6160.88 2682
6161.62 2666
6162.36 2710
6163.10 2652
6163.85 2740
6164.59 2916
6165.33 2847
6166.07 2671
6166.81 2976
6167.55 3081
6168.29 3234
6169.03 3299
6169.77 3655
6170.51 4025
6171.26 3974
6172.00 3968
6172.74 4107
6173.48 4132
6174.22 4132
6174.96 4130
6175.70 4015
6176.45 4076
6177.19 4019
6177.93 3866
6178.67 3820
6179.41 3608
6180.16 3494
6180.90 3507
6181.64 3607
6182.38 3581
6183.12 3437
6183.87 3610
6184.61 3731
6185.35 3786
6186.09 3743
6186.83 3974
6187.58 4002
6188.32 3872
6189.06 3965
6189.80 3952
6190.55 3946
6191.29 3944
6192.03 4085
6192.77 3958
6193.52 4053
6194.26 4252
6195.00 4465
6195.74 4776
6196.49 4820
6197.23 4992
6197.97 5138
6198.72 5321
6199.46 5237
6200.20 5186
6200.94 5451
6201.69 5487
6202.43 5187
6203.17 5124
6203.92 5117
6204.66 5230
6205.40 5087
6206.15 5285
6206.89 5698
6207.63 6578
6208.38 7789
6209.12 8971
6209.87 10752
6210.61 13307
6211.35 16835
6212.10 19856
6212.84 23045
6213.58 25773
6214.33 27373
6215.07 27195
6215.82 26375
6216.56 24167
6217.30 21549
6218.05 18236
6218.79 15225
6219.54 12174
6220.28 10174
6221.02 8557
6221.77 7399
6222.51 6412
6223.26 5487
6224.00 5026
6224.75 4858
6225.49 4632
6226.24 4694
6226.98 4564
6227.73 4425
6228.47 4611
6229.21 4578
6229.96 4242
6230.70 4254
6231.45 4039
6232.19 3986
6232.94 3743
6233.68 3403
6234.43 3037
6235.17 3161
6235.92 2997
6236.67 2814
6237.41 2769
6238.16 2730
6238.90 2794
6239.65 2939
6240.39 2938
6241.14 2939
6241.88 2921
6242.63 3044
6243.37 3122
6244.12 3233
6244.87 3248
6245.61 3289
6246.36 3107
6247.10 3228
6247.85 3428
6248.59 3792
6249.34 3922
6250.09 4306
6250.83 4893
6251.58 5140
6252.33 5522
6253.07 5575
6253.82 5786
6254.56 5503
6255.31 5251
6256.06 5189
6256.80 4434
6257.55 4197
6258.30 4032
6259.04 3764
6259.79 3665
6260.54 3710
6261.28 3444
6262.03 3396
6262.78 3579
6263.52 3529
6264.27 3392
6265.02 3388
6265.76 3337
6266.51 3239
6267.26 3235
6268.01 3414
6268.75 3272
6269.50 3394
6270.25 3226
6270.99 3306
6271.74 3331
6272.49 3650
6273.24 3435
6273.98 3331
6274.73 3260
6275.48 3270
6276.23 3343
6276.97 3342
6277.72 3414
6278.47 3373
6279.22 3436
6279.96 3488
6280.71 3557
6281.46 3655
6282.21 3710
6282.96 3786
6283.70 3599
6284.45 3447
6285.20 3215
6285.95 3250
6286.70 3228
6287.45 3079
6288.19 2928
6288.94 2987
6289.69 3017
6290.44 2831
6291.19 2889
6291.94 3036
6292.68 3085
6293.43 3156
6294.18 2959
6294.93 2860
6295.68 2834
6296.43 2819
6297.18 2813
6297.93 2765
6298.67 2557
6299.42 2571
6300.17 2488
6300.92 2447
6301.67 2441
6302.42 2467
6303.17 2458
6303.92 2466
6304.67 2492
6305.42 2380
6306.17 2455
6306.92 2556
6307.67 2513
6308.41 2449
6309.16 2615
6309.91 2515
6310.66 2526
6311.41 2394
6312.16 2349
6312.91 2393
6313.66 2555
6314.41 2517
6315.16 2485
6315.91 2442
6316.66 2522
6317.41 2642
6318.16 2555
6318.91 2465
6319.66 2567
6320.41 2551
6321.16 2534
6321.91 2597
6322.66 2495
6323.41 2542
6324.16 2519
6324.92 2447
6325.67 2414
6326.42 2222
6327.17 2264
6327.92 2285
6328.67 2163
6329.42 2060
6330.17 2148
6330.92 2115
6331.67 2157
6332.42 2141
6333.17 2089
6333.92 2059
6334.68 2122
6335.43 2072
6336.18 2131
6336.93 2015
6337.68 2033
6338.43 2066
6339.18 2058
6339.93 2106
6340.69 2111
6341.44 2102
6342.19 2058
6342.94 1972
6343.69 1815
6344.44 1980
6345.20 1984
6345.95 2013
6346.70 1986
6347.45 1972
6348.20 2011
6348.95 1934
6349.71 1981
6350.46 1988
6351.21 2082
6351.96 2193
6352.71 2230
6353.47 2159
6354.22 2188
6354.97 2344
6355.72 2320
6356.48 2422
6357.23 2319
6357.98 2423
6358.73 2569
6359.49 2453
6360.24 2281
6360.99 2169
6361.74 2198
6362.50 2229
6363.25 2038
6364.00 1993
6364.76 2112
6365.51 1986
6366.26 1890
6367.01 1920
6367.77 1895
6368.52 1867
6369.27 1868
6370.03 1804
6370.78 1911
6371.53 1807
6372.29 1685
6373.04 1783
6373.79 1857
6374.55 1891
6375.30 1846
6376.05 1891
6376.81 1896
6377.56 1844
6378.31 1778
6379.07 1768
6379.82 1733
6380.58 1798
6381.33 1775
6382.08 1736
6382.84 1742
6383.59 1843
6384.35 2004
6385.10 2000
6385.85 1937
6386.61 1946
6387.36 1939
6388.12 1878
6388.87 1886
6389.62 1848
6390.38 1801
6391.13 1746
6391.89 1812
6392.64 1873
6393.40 1970
6394.15 1902
6394.91 1803
6395.66 1848
6396.42 1926
6397.17 1917
6397.93 1835
6398.68 1870
6399.44 1921
6400.19 1829
6400.95 1719
6401.70 1780
6402.46 1743
6403.21 1699
6403.97 1608
6404.72 1675
6405.48 1770
6406.23 1610
6406.99 1598
6407.74 1576
6408.50 1633
6409.25 1614
6410.01 1583
6410.76 1616
6411.52 1654
6412.28 1739
6413.03 1907
6413.79 1835
6414.54 1854
6415.30 1689
6416.05 1689
6416.81 1719
6417.57 1676
6418.32 1649
6419.08 1557
6419.83 1501
6420.59 1590
6421.35 1637
6422.10 1671
6422.86 1644
6423.62 1666
6424.37 1596
6425.13 1617
6425.89 1695
6426.64 1603
6427.40 1650
6428.15 1716
6428.91 1673
6429.67 1720
6430.42 1723
6431.18 1643
6431.94 1654
6432.70 1640
6433.45 1615
6434.21 1664
6434.97 1635
6435.72 1678
6436.48 1597
6437.24 1581
6437.99 1649
6438.75 1661
6439.51 1715
6440.27 1668
6441.02 1718
6441.78 1660
6442.54 1725
6443.30 1737
6444.05 1687
6444.81 1744
6445.57 1712
6446.33 1625
6447.08 1691
6447.84 1697
6448.60 1714
6449.36 1728
6450.12 1678
6450.87 1784
6451.63 1785
6452.39 1719
6453.15 1750
6453.91 1775
6454.66 1762
6455.42 1662
6456.18 1735
6456.94 1755
6457.70 1814
6458.46 1883
6459.21 1729
6459.97 1733
6460.73 1776
6461.49 1779
6462.25 1837
6463.01 1891
6463.77 1751
6464.52 1848
6465.28 1892
6466.04 1860
6466.80 1838
6467.56 1852
6468.32 1966
6469.08 2067
6469.84 1916
6470.60 1938
6471.36 1905
6472.11 1982
6472.87 2040
6473.63 2024
6474.39 2091
6475.15 2097
6475.91 2068
6476.67 2140
6477.43 2066
6478.19 2182
6478.95 2179
6479.71 2090
6480.47 2145
6481.23 2067
6481.99 2198
6482.75 2277
6483.51 2392
6484.27 2214
6485.03 2073
6485.79 2215
6486.55 2177
6487.31 2291
6488.07 2299
6488.83 2400
6489.59 2552
6490.35 2472
6491.11 2554
6491.87 2630
6492.63 2580
6493.39 2533
6494.15 2849
6494.91 2944
6495.67 2953
6496.43 2880
6497.19 3187
6497.95 3260
6498.71 3420
6499.48 3383
6500.24 3561
6501.00 3578
6501.76 3561
6502.52 3493
6503.28 3405
6504.04 3311
6504.80 3540
6505.56 3469
6506.32 3362
6507.09 3428
6507.85 3399
6508.61 3535
6509.37 3573
6510.13 3651
6510.89 3800
6511.65 3981
6512.42 4048
6513.18 4118
6513.94 4081
6514.70 4141
6515.46 4174
6516.22 4276
6516.99 4069
6517.75 4224
6518.51 4255
6519.27 4434
6520.03 4449
6520.80 4447
6521.56 4470
6522.32 4381
6523.08 4616
6523.84 4698
6524.61 4920
6525.37 5003
6526.13 5335
6526.89 5568
6527.66 5781
6528.42 5920
6529.18 6359
6529.94 6943
6530.71 7570
6531.47 8085
6532.23 8157
6533.00 8586
6533.76 8584
6534.52 8768
6535.28 8772
6536.05 9226
6536.81 10061
6537.57 11337
6538.34 12952
6539.10 15316
6539.86 18208
6540.63 20535
6541.39 22095
6542.15 22812
6542.92 22201
6543.68 21095
6544.44 18696
6545.21 15541
6545.97 13430
6546.73 10948
6547.50 8804
6548.26 7275
6549.02 6220
6549.79 5497
6550.55 4983
6551.31 4554
6552.08 4341
6552.84 4206
6553.61 4121
6554.37 4078
6555.13 3953
6555.90 3829
6556.66 3705
6557.43 3608
6558.19 3610
6558.96 3611
6559.72 3418
6560.48 3397
6561.25 3226
6562.01 3237
6562.78 3091
6563.54 3180
6564.31 3257
6565.07 3448
6565.84 3444
6566.60 3331
6567.37 3534
6568.13 3830
6568.90 3854
6569.66 4057
6570.43 3993
6571.19 4083
6571.96 3830
6572.72 3860
6573.49 3833
6574.25 3833
6575.02 3954
6575.78 3839
6576.55 4025
6577.31 4281
6578.08 4618
6578.84 4743
6579.61 4720
6580.37 4912
6581.14 4980
6581.91 5013
6582.67 5198
6583.44 5141
6584.20 5030
6584.97 5100
6585.73 5035
6586.50 5141
6587.27 5087
6588.03 4704
6588.80 4664
6589.56 4427
6590.33 4462
6591.10 4329
6591.86 4426
6592.63 4384
6593.39 4526
6594.16 4612
6594.93 5023
6595.69 5156
6596.46 5734
6597.23 6216
6597.99 6731
6598.76 7091
6599.53 7641
6600.29 7609
6601.06 7489
6601.83 7379
6602.59 6862
6603.36 6363
6604.13 5866
6604.89 5197
6605.66 4925
6606.43 4537
6607.20 4219
6607.96 4071
6608.73 3862
6609.50 3670
6610.26 3652
6611.03 3454
6611.80 3452
6612.57 3427
6613.33 3493
6614.10 3373
6614.87 3272
6615.64 3256
6616.40 3190
6617.17 3123
6617.94 3200
6618.71 3171
6619.48 3082
6620.24 3109
6621.01 3045
6621.78 2945
6622.55 2835
6623.32 2889
6624.08 2914
6624.85 3041
6625.62 2959
6626.39 3012
6627.16 2870
6627.92 2778
6628.69 2867
6629.46 2812
6630.23 2694
6631.00 2660
6631.77 2781
6632.54 2715
6633.30 2727
6634.07 2815
6634.84 3045
6635.61 3129
6636.38 3269
6637.15 3422
6637.92 3595
6638.69 3643
6639.45 3773
6640.22 3926
6640.99 3888
6641.76 3699
6642.53 3584
6643.30 3446
6644.07 3166
6644.84 2990
6645.61 2929
6646.38 2983
6647.15 2828
6647.92 2711
6648.69 2688
6649.46 2630
6650.22 2647
6650.99 2699
6651.76 2609
6652.53 2651
6653.30 2703
6654.07 2729
6654.84 2779
6655.61 2767
6656.38 2813
6657.15 2706
6657.92 2827
6658.69 2816
6659.46 2639
6660.23 2670
6661.00 2722
6661.77 2755
6662.54 2789
6663.31 2610
6664.09 2503
6664.86 2512
6665.63 2456
6666.40 2532
6667.17 2605
6667.94 2443
6668.71 2430
6669.48 2438
6670.25 2471
6671.02 2548
6671.79 2543
6672.56 2453
6673.33 2594
6674.10 2548
6674.88 2547
6675.65 2513
6676.42 2484
6677.19 2565
6677.96 2627
6678.73 2657
6679.50 2665
6680.27 2531
6681.05 2560
6681.82 2540
6682.59 2687
6683.36 2603
6684.13 2636
6684.90 2800
6685.67 2795
6686.45 2880
6687.22 3096
6687.99 3215
6688.76 3415
6689.53 3506
6690.31 3870
6691.08 3499
6691.85 3342
6692.62 3249
6693.39 3118
6694.17 3076
6694.94 2997
6695.71 2765
6696.48 2504
6697.25 2466
6698.03 2511
6698.80 2504
6699.57 2280
6700.34 2383
6701.12 2438
6701.89 2324
6702.66 2442
6703.43 2465
6704.21 2372
6704.98 2403
6705.75 2342
6706.53 2475
6707.30 2455
6708.07 2467
6708.84 2321
6709.62 2189
6710.39 2320
6711.16 2342
6711.94 2307
6712.71 2343
6713.48 2433
6714.26 2499
6715.03 2369
6715.80 2298
6716.58 2312
6717.35 2162
6718.12 2069
6718.90 2149
6719.67 2101
6720.45 2094
6721.22 2068
6721.99 2023
6722.77 2137
6723.54 2205
6724.31 2074
6725.09 2075
6725.86 2089
6726.64 2159
6727.41 2118
6728.18 2033
6728.96 2026
6729.73 2127
6730.51 2126
6731.28 2112
6732.06 2178
6732.83 2162
6733.60 2142
6734.38 2099
6735.15 2115
6735.93 2071
6736.70 2070
6737.48 2056
6738.25 2010
6739.03 1948
6739.80 2041
6740.58 2028
6741.35 2071
6742.13 2135
6742.90 2067
6743.68 2209
6744.45 2341
6745.23 2336
6746.00 2283
6746.78 2096
6747.55 2204
6748.33 2331
6749.10 2284
6749.88 2186
6750.65 2277
6751.43 2260
6752.20 2452
6752.98 2350
6753.75 2579
6754.53 2519
6755.31 2703
6756.08 2836
6756.86 2894
6757.63 3057
6758.41 3250
6759.19 3295
6759.96 3006
6760.74 2791
6761.51 2655
6762.29 2528
6763.07 2292
6763.84 2219
6764.62 2051
6765.39 2150
6766.17 2205
6766.95 2087
6767.72 2127
6768.50 2137
6769.28 2135
6770.05 2224
6770.83 2230
6771.61 2180
6772.38 2114
6773.16 2288
6773.94 2139
6774.71 2128
6775.49 2083
6776.27 2058
6777.04 1935
6777.82 2094
6778.60 1997
6779.37 1881
6780.15 1874
6780.93 1915
6781.71 1886
6782.48 1855
6783.26 1841
6784.04 2039
6784.81 2058
6785.59 1955
6786.37 1896
6787.15 1923
6787.92 1986
6788.70 1893
6789.48 1860
6790.26 1947
6791.04 1895
6791.81 1902
6792.59 1882
6793.37 1728
6794.15 1776
6794.92 1789
6795.70 1768
6796.48 1746
6797.26 1865
6798.04 1749
6798.81 1718
6799.59 1727
6800.37 1751
6801.15 1707
6801.93 1784
6802.71 1889
6803.48 1863
6804.26 1874
6805.04 1803
6805.82 1846
6806.60 1877
6807.38 1950
6808.16 1968
6808.94 1940
6809.71 2002
6810.49 1936
6811.27 1828
6812.05 1827
6812.83 1820
6813.61 1745
6814.39 1815
6815.17 1868
6815.95 1863
6816.73 1858
6817.50 1795
6818.28 1804
6819.06 1941
6819.84 1897
6820.62 1852
6821.40 1891
6822.18 1981
6822.96 1885
6823.74 1870
6824.52 1862
6825.30 1776
6826.08 1783
6826.86 1866
6827.64 1921
6828.42 1770
6829.20 1817
6829.98 1969
6830.76 1982
6831.54 1898
6832.32 1864
6833.10 1900
6833.88 2019
6834.66 1975
6835.44 2027
6836.22 2020
6837.00 1985
6837.78 1955
6838.56 1957
6839.34 1924
6840.12 1876
6840.90 1795
6841.68 1867
6842.46 1929
6843.24 1924
6844.03 2033
6844.81 1963
6845.59 1858
6846.37 1962
6847.15 1868
6847.93 1852
6848.71 1884
6849.49 1998
6850.27 2149
6851.05 2291
6851.84 2511
6852.62 2879
6853.40 3434
6854.18 3900
6854.96 4537
6855.74 4776
6856.52 4897
6857.30 4695
6858.09 4698
6858.87 4358
6859.65 3908
6860.43 3549
6861.21 3052
6861.99 2699
6862.78 2396
6863.56 2444
6864.34 2318
6865.12 2144
6865.90 2171
6866.69 2091
6867.47 2036
6868.25 1972
6869.03 2104
6869.82 2201
6870.60 2240
6871.38 2294
6872.16 2260
6872.94 2173
6873.73 2282
6874.51 2342
6875.29 2202
6876.07 2101
6876.86 2089
6877.64 2035
6878.42 2049
6879.21 2212
6879.99 2179
6880.77 2058
6881.55 2229
6882.34 2364
6883.12 2441
6883.90 2332
6884.69 2440
6885.47 2384
6886.25 2489
6887.04 2648
6887.82 2640
6888.60 2629
6889.39 2956
6890.17 3170
6890.95 3674
6891.74 4100
6892.52 4408
6893.30 4691
6894.09 4437
6894.87 4259
6895.65 4073
6896.44 3651
6897.22 3451
6898.01 3007
6898.79 2953
6899.57 2719
6900.36 2687
6901.14 2615
6901.93 2770
6902.71 2722
6903.49 2675
6904.28 2573
6905.06 2698
6905.85 2627
6906.63 2468
6907.42 2497
6908.20 2560
6908.98 2676
6909.77 2607
6910.55 2548
6911.34 2583
6912.12 2570
6912.91 2508
6913.69 2487
6914.48 2340
6915.26 2295
6916.05 2370
6916.83 2469
6917.62 2306
6918.40 2249
6919.19 2164
6919.97 2205
6920.76 2197
6921.54 2294
6922.33 2339
6923.11 2357
6923.90 2293
6924.68 2316
6925.47 2297
6926.25 2313
6927.04 2317
6927.82 2203
6928.61 2233
6929.40 2152
6930.18 2240
6930.97 2252
6931.75 2340
6932.54 2344
6933.32 2309
6934.11 2389
6934.90 2309
6935.68 2371
6936.47 2466
6937.25 2379
6938.04 2558
6938.83 2565
6939.61 2704
6940.40 2586
6941.19 2607
6941.97 2654
6942.76 2606
6943.54 2587
6944.33 2577
6945.12 2633
6945.90 2760
6946.69 2586
6947.48 2878
6948.26 2980
6949.05 2845
6949.84 2882
6950.62 2972
6951.41 2972
6952.20 3003
6952.99 2990
6953.77 2886
6954.56 2792
6955.35 2852
6956.13 2936
6956.92 2818
6957.71 2933
6958.50 3052
6959.28 3020
6960.07 3178
6960.86 3167
6961.64 3314
6962.43 3418
6963.22 3517
6964.01 3487
6964.80 3410
6965.58 3394
6966.37 3380
6967.16 3286
6967.95 3425
6968.73 3359
6969.52 3424
6970.31 3321
6971.10 3557
6971.89 3677
6972.67 3698
6973.46 3687
6974.25 3605
6975.04 3794
6975.83 3871
6976.62 4093
6977.40 4120
6978.19 4049
6978.98 3918
6979.77 3888
6980.56 4165
6981.35 4196
6982.13 4083
6982.92 4409
6983.71 4672
6984.50 4891
6985.29 5244
6986.08 5721
6986.87 6672
6987.66 7835
6988.45 9345
6989.23 11168
6990.02 12408
6990.81 13481
6991.60 14155
6992.39 13728
6993.18 12683
6993.97 11790
6994.76 10486
6995.55 9055
6996.34 7931
6997.13 7083
6997.92 6296
6998.71 6014
6999.50 6199
7000.29 6487
7001.07 6846
7001.86 8069
7002.65 9489
7003.44 11096
7004.23 12427
7005.02 13423
7005.81 13583
7006.60 13149
7007.39 12418
7008.18 11142
7008.97 9759
7009.76 8408
7010.55 6858
7011.34 6041
7012.14 5242
7012.93 4577
7013.72 4249
7014.51 3909
7015.30 3798
7016.09 3858
7016.88 3833
7017.67 3829
7018.46 3980
7019.25 3794
7020.04 3914
7020.83 3750
7021.62 3655
7022.41 3407
7023.20 3227
7024.00 3179
7024.79 3129
7025.58 3016
7026.37 2938
7027.16 2957
7027.95 2938
7028.74 3133
7029.53 3189
7030.32 3296
7031.12 3329
7031.91 3259
7032.70 3275
7033.49 3249
7034.28 3131
7035.07 2993
7035.87 2948
7036.66 2848
7037.45 2850
7038.24 2846
7039.03 2751
7039.82 2945
7040.62 3220
7041.41 3144
7042.20 3014
7042.99 3124
7043.78 3172
7044.58 3193
7045.37 3252
7046.16 3269
7046.95 3186
7047.75 3229
7048.54 3061
7049.33 2976
7050.12 3040
7050.92 3010
7051.71 3221
7052.50 3279
7053.29 3338
7054.09 3374
7054.88 3685
7055.67 3720
7056.46 3562
7057.26 3501
7058.05 3373
7058.84 3159
7059.64 3040
7060.43 2845
7061.22 2898
7062.02 2849
7062.81 2749
7063.60 2738
7064.39 2709
7065.19 2784
7065.98 2679
7066.77 2761
7067.57 2700
7068.36 2832
7069.16 2681
7069.95 2789
7070.74 2711
7071.54 2970
7072.33 2834
7073.12 2654
7073.92 2727
7074.71 2756
7075.51 2655
7076.30 2701
7077.09 2705
7077.89 2683
7078.68 2622
7079.48 2596
7080.27 2648
7081.06 2634
7081.86 2586
7082.65 2589
7083.45 2593
7084.24 2390
7085.04 2486
7085.83 2523
7086.62 2511
7087.42 2419
7088.21 2651
7089.01 2717
7089.80 2961
7090.60 3099
7091.39 3079
7092.19 3443
7092.98 3557
7093.78 3657
7094.57 3641
7095.37 3467
7096.16 3182
7096.96 3081
7097.75 2788
7098.55 2523
7099.34 2386
7100.14 2306
7100.93 2231
7101.73 2070
7102.52 2025
7103.32 2085
7104.11 1921
7104.91 1883
7105.71 1822
7106.50 1967
7107.30 1738
7108.09 1818
7108.89 1850
7109.68 1871
7110.48 1909
7111.28 1826
7112.07 1795
7112.87 1744
7113.66 1738
7114.46 1746
7115.26 1770
7116.05 1720
7116.85 1585
7117.65 1643
7118.44 1806
7119.24 1737
7120.03 1882
7120.83 1770
7121.63 1811
7122.42 1756
7123.22 1740
7124.02 1708
7124.81 1776
7125.61 1760
7126.41 1764
7127.20 1885
7128.00 1794
7128.80 1739
7129.59 1758
7130.39 1717
7131.19 1647
7131.99 1704
7132.78 1742
7133.58 1765
7134.38 1822
7135.17 1867
7135.97 1712
7136.77 1591
7137.57 1812
7138.36 1868
7139.16 1822
7139.96 1711
7140.76 1729
7141.55 1697
7142.35 1578
7143.15 1712
7143.95 1708
7144.74 1770
7145.54 1765
7146.34 1780
7147.14 1698
7147.94 1774
7148.73 1686
7149.53 1690
7150.33 1728
7151.13 1787
7151.93 1690
7152.72 1740
7153.52 1791
7154.32 1787
7155.12 1754
7155.92 1682
7156.72 1738
7157.51 1670
7158.31 1742
7159.11 1680
7159.91 1798
7160.71 1729
7161.51 1729
7162.31 1771
7163.11 1714
7163.90 1594
7164.70 1643
7165.50 1588
7166.30 1678
7167.10 1701
7167.90 1601
7168.70 1703
7169.50 1526
7170.30 1536
7171.10 1522
7171.90 1586
7172.69 1654
7173.49 1688
7174.29 1652
7175.09 1622
7175.89 1557
7176.69 1665
7177.49 1545
7178.29 1570
7179.09 1546
7179.89 1620
7180.69 1480
7181.49 1462
7182.29 1445
7183.09 1506
7183.89 1720
7184.69 1709
7185.49 1710
7186.29 1818
7187.09 1747
7187.89 1839
7188.69 1705
7189.49 1753
7190.29 1714
7191.09 1633
7191.89 1595
7192.69 1635
7193.49 1624
7194.29 1536
7195.09 1448
7195.89 1380
7196.70 1427
7197.50 1357
7198.30 1364
7199.10 1422
7199.90 1459
7200.70 1387
7201.50 1337
7202.30 1387
7203.10 1355
7203.90 1406
7204.70 1443
7205.51 1463
7206.31 1374
7207.11 1316
7207.91 1295
7208.71 1431
7209.51 1472
7210.31 1411
7211.12 1250
7211.92 1293
7212.72 1377
7213.52 1262
7214.32 1316
7215.12 1240
7215.92 1303
7216.73 1371
7217.53 1433
7218.33 1389
7219.13 1357
7219.93 1298
7220.74 1346
7221.54 1346
7222.34 1374
7223.14 1326
7223.94 1371
7224.75 1391
7225.55 1546
7226.35 1481
7227.15 1428
7227.96 1522
7228.76 1391
7229.56 1410
7230.36 1408
7231.17 1442
7231.97 1484
7232.77 1465
7233.57 1459
7234.38 1446
7235.18 1391
7235.98 1500
7236.79 1485
7237.59 1483
7238.39 1430
7239.19 1497
7240.00 1509
7240.80 1557
7241.60 1511
7242.41 1574
7243.21 1553
7244.01 1605
7244.82 1743
7245.62 1679
7246.42 1624
7247.23 1648
7248.03 1575
7248.83 1593
7249.64 1586
7250.44 1428
7251.25 1508
7252.05 1617
7252.85 1556
7253.66 1622
7254.46 1605
7255.27 1549
7256.07 1616
7256.87 1649
7257.68 1643
7258.48 1661
7259.29 1691
7260.09 1744
7260.89 1729
7261.70 1769
7262.50 1727
7263.31 1672
7264.11 1741
7264.92 1768
7265.72 1733
7266.53 1747
7267.33 1833
7268.13 1812
7268.94 1891
7269.74 1873
7270.55 1925
7271.35 2084
7272.16 2116
7272.96 1990
7273.77 2053
7274.57 1998
7275.38 2044
7276.18 2147
7276.99 2283
7277.79 2065
7278.60 2108
7279.40 2161
7280.21 2097
7281.01 2276
7281.82 2260
7282.63 2421
7283.43 2482
7284.24 2646
7285.04 3062
7285.85 3450
7286.65 3990
7287.46 5048
7288.27 5721
7289.07 6634
7289.88 7060
7290.68 6981
7291.49 6872
7292.29 6537
7293.10 5720
7293.91 5064
7294.71 4437
7295.52 3746
7296.33 3189
7297.13 2788
7297.94 2662
7298.74 2518
7299.55 2569
7300.36 2487
7301.16 2293
7301.97 2294
7302.78 2406
7303.58 2467
7304.39 2422
7305.20 2400
7306.00 2473
7306.81 2509
7307.62 2614
7308.42 2585
7309.23 2537
7310.04 2498
7310.84 2674
7311.65 2796
7312.46 2795
7313.27 2820
7314.07 2980
7314.88 3117
7315.69 3311
7316.50 3408
7317.30 3345
7318.11 3396
7318.92 3401
7319.72 3281
7320.53 3329
7321.34 3498
7322.15 3565
7322.96 4055
7323.76 4536
7324.57 4996
7325.38 5630
7326.19 5978
7326.99 6040
7327.80 5867
7328.61 5517
7329.42 4963
7330.23 4553
7331.03 4020
7331.84 3614
7332.65 3056
7333.46 2886
7334.27 2748
7335.08 2484
7335.88 2413
7336.69 2344
7337.50 2360
7338.31 2365
7339.12 2288
7339.93 2339
7340.74 2293
7341.54 2336
7342.35 2299
7343.16 2454
7343.97 2432
7344.78 2358
7345.59 2299
7346.40 2259
7347.21 2330
7348.02 2249
7348.82 2229
7349.63 2358
7350.44 2300
7351.25 2224
7352.06 2333
7352.87 2327
7353.68 2246
7354.49 2259
7355.30 2265
7356.11 2162
7356.92 2124
7357.73 2153
7358.54 2134
7359.35 2085
7360.16 2065
7360.97 2234
7361.78 2239
7362.59 2170
7363.40 2243
7364.21 2363
7365.02 2410
7365.83 2364
7366.64 2397
7367.45 2463
7368.26 2425
7369.07 2398
7369.88 2459
7370.69 2419
7371.50 2399
7372.31 2639
7373.12 2403
7373.93 2359
7374.74 2473
7375.55 2388
7376.36 2411
7377.17 2351
7377.98 2332
7378.79 2534
7379.60 2499
7380.42 2531
7381.23 2647
7382.04 2884
7382.85 3168
7383.66 3434
7384.47 3862
7385.28 4005
7386.09 4213
7386.90 4409
7387.71 4407
7388.53 4306
7389.34 3915
7390.15 3769
7390.96 3497
7391.77 3231
7392.58 2854
7393.39 2670
7394.21 2469
7395.02 2339
7395.83 2172
7396.64 2187
7397.45 2215
7398.27 2218
7399.08 2218
7399.89 2244
7400.70 2260
7401.51 2361
7402.33 2460
7403.14 2709
7403.95 3038
7404.76 3019
7405.57 3179
7406.39 3435
7407.20 3474
7408.01 3413
7408.82 3079
7409.64 2831
7410.45 2784
7411.26 2618
7412.07 2644
7412.89 2590
7413.70 2595
7414.51 2384
7415.32 2250
7416.14 2245
7416.95 2010
7417.76 1923
7418.58 1940
7419.39 1929
7420.20 1882
7421.02 1766
7421.83 1826
7422.64 1708
7423.45 1735
7424.27 1770
7425.08 1779
7425.89 1697
7426.71 1721
7427.52 1739
7428.33 1702
7429.15 1674
7429.96 1694
7430.78 1749
7431.59 1660
7432.40 1684
7433.22 1705
7434.03 1647
7434.84 1628
7435.66 1663
7436.47 1643
7437.29 1591
7438.10 1592
7438.91 1598
7439.73 1584
7440.54 1524
7441.36 1479
7442.17 1590
7442.99 1613
7443.80 1601
7444.61 1696
7445.43 1699
7446.24 1642
7447.06 1668
7447.87 1632
7448.69 1618
7449.50 1577
7450.32 1643
7451.13 1556
7451.95 1515
7452.76 1581
7453.58 1577
7454.39 1539
7455.21 1484
7456.02 1582
7456.84 1613
7457.65 1530
7458.47 1515
7459.28 1535
7460.10 1597
7460.91 1587
7461.73 1529
7462.54 1507
7463.36 1513
7464.17 1507
7464.99 1577
7465.80 1497
7466.62 1447
7467.44 1452
7468.25 1434
7469.07 1447
7469.88 1448
7470.70 1403
7471.51 1466
7472.33 1569
7473.15 1525
7473.96 1539
7474.78 1480
7475.59 1575
7476.41 1462
7477.23 1380
7478.04 1477
7478.86 1450
7479.67 1422
7480.49 1453
7481.31 1487
7482.12 1383
7482.94 1448
7483.76 1420
7484.57 1447
7485.39 1387
7486.21 1373
7487.02 1369
7487.84 1318
7488.66 1332
7489.47 1307
7490.29 1281
7491.11 1363
7491.92 1392
7492.74 1312
7493.56 1235
7494.38 1245
7495.19 1298
7496.01 1312
7496.83 1353
7497.64 1244
7498.46 1258
7499.28 1342
7500.10 1376
7500.91 1321
7501.73 1286
7502.55 1321
7503.37 1188
7504.18 1204
7505.00 1235
7505.82 1167
7506.64 1193
7507.46 1239
7508.27 1262
7509.09 1293
7509.91 1306
7510.73 1284
7511.55 1290
7512.36 1247
7513.18 1241
7514.00 1238
7514.82 1234
7515.64 1272
7516.45 1192
7517.27 1204
7518.09 1190
7518.91 1246
7519.73 1236
7520.55 1202
7521.37 1182
7522.18 1232
7523.00 1214
7523.82 1203
7524.64 1222
7525.46 1222
7526.28 1157
7527.10 1169
7527.92 1239
7528.74 1135
7529.55 1079
7530.37 1207
7531.19 1249
7532.01 1259
7532.83 1162
7533.65 1167
7534.47 1246
7535.29 1176
7536.11 1176
7536.93 1315
7537.75 1160
7538.57 1226
7539.39 1303
7540.21 1242
7541.03 1162
7541.84 1241
7542.66 1229
7543.48 1214
7544.30 1265
7545.12 1222
7545.94 1271
7546.76 1296
7547.58 1321
7548.40 1281
7549.22 1276
7550.04 1246
7550.86 1284
7551.68 1266
7552.51 1276
7553.33 1229
7554.15 1282
7554.97 1247
7555.79 1196
7556.61 1251
7557.43 1335
7558.25 1213
7559.07 1196
7559.89 1179
7560.71 1251
7561.53 1232
7562.35 1218
7563.17 1254
7563.99 1372
7564.81 1202
7565.64 1164
7566.46 1197
7567.28 1264
7568.10 1231
7568.92 1235
7569.74 1171
7570.56 1171
7571.38 1187
7572.21 1160
7573.03 1244
7573.85 1235
7574.67 1246
7575.49 1193
7576.31 1164
7577.13 1211
7577.96 1261
7578.78 1260
7579.60 1237
7580.42 1209
7581.24 1125
7582.07 1164
7582.89 1116
7583.71 1182
7584.53 1189
7585.35 1290
7586.18 1297
7587.00 1232
7587.82 1304
7588.64 1267
7589.46 1228
7590.29 1338
7591.11 1303
7591.93 1369
7592.75 1392
7593.58 1360
7594.40 1419
7595.22 1423
7596.04 1412
7596.87 1389
7597.69 1330
7598.51 1347
7599.34 1287
7600.16 1331
7600.98 1362
7601.80 1392
7602.63 1416
7603.45 1320
7604.27 1426
7605.10 1516
7605.92 1476
7606.74 1621
7607.57 1763
7608.39 1826
7609.21 1905
7610.04 1887
7610.86 2014
7611.68 1967
7612.51 1769
7613.33 1795
7614.15 1612
7614.98 1549
7615.80 1508
7616.62 1522
7617.45 1508
7618.27 1427
7619.10 1491
7619.92 1573
7620.74 1565
7621.57 1628
7622.39 1537
7623.22 1654
7624.04 1568
7624.86 1592
7625.69 1768
7626.51 1644
7627.34 1574
7628.16 1508
7628.99 1452
7629.81 1516
7630.64 1532
7631.46 1592
7632.28 1560
7633.11 1608
7633.93 1750
7634.76 1824
7635.58 2008
7636.41 1984
7637.23 2192
7638.06 2161
7638.88 2185
7639.71 1988
7640.53 1728
7641.36 1735
7642.18 1648
7643.01 1479
7643.83 1304
7644.66 1329
7645.48 1320
7646.31 1324
7647.14 1336
7647.96 1167
7648.79 1199
7649.61 1266
7650.44 1255
7651.26 1243
7652.09 1181
7652.91 1181
7653.74 1188
7654.57 1199
7655.39 1175
7656.22 1150
7657.04 1107
7657.87 1129
7658.70 1116
7659.52 1119
7660.35 1189
7661.17 1192
7662.00 1127
7662.83 1122
7663.65 1081
7664.48 1179
7665.31 1289
7666.13 1203
7666.96 1093
7667.79 1065
7668.61 1135
7669.44 1168
7670.27 1111
7671.09 1066
7671.92 1138
7672.75 1134
7673.57 1112
7674.40 1170
7675.23 1172
7676.05 1133
7676.88 1127
7677.71 1124
7678.53 1162
7679.36 1174
7680.19 1025
7681.02 1057
7681.84 1050
7682.67 1079
7683.50 1160
7684.33 1093
7685.15 1101
7685.98 1105
7686.81 1162
7687.64 1053
7688.46 1082
7689.29 1065
7690.12 1131
7690.95 1177
7691.77 1220
7692.60 1184
7693.43 1159
7694.26 1170
7695.09 1150
7695.91 1101
7696.74 1132
7697.57 1094
7698.40 1034
7699.23 1088
7700.06 1127
7700.88 1063
7701.71 1075
7702.54 1125
7703.37 1150
7704.20 1092
7705.03 1142
7705.85 1107
7706.68 1088
7707.51 1131
7708.34 1066
7709.17 1188
7710.00 1109
7710.83 1104
7711.66 1163
7712.48 1075
7713.31 1113
7714.14 1140
7714.97 1173
7715.80 1102
7716.63 1129
7717.46 1102
7718.29 1121
7719.12 1125
7719.95 1045
7720.78 1078
7721.61 1129
7722.44 1173
7723.27 1057
7724.09 1051
7724.92 1124
7725.75 1117
7726.58 1082
7727.41 1123
7728.24 1050
7729.07 1079
7729.90 1027
7730.73 993
7731.56 1009
7732.39 1138
7733.22 1107
7734.05 1094
7734.88 1049
7735.71 1043
7736.54 1129
7737.37 1191
7738.20 1140
7739.03 1089
7739.86 1080
7740.70 1088
7741.53 1110
7742.36 1003
7743.19 1127
7744.02 1147
7744.85 1172
7745.68 1133
7746.51 1114
7747.34 1124
7748.17 1140
7749.00 1168
7749.83 1354
7750.66 1481
7751.50 1555
7752.33 1670
7753.16 1827
7753.99 1867
7754.82 1780
7755.65 1696
7756.48 1555
7757.31 1584
7758.15 1377
7758.98 1260
7759.81 1233
7760.64 1287
7761.47 1221
7762.30 1160
7763.13 1218
7763.97 1159
7764.80 1170
7765.63 1201
7766.46 1157
7767.29 1061
7768.13 1108
7768.96 1150
7769.79 1187
7770.62 1145
7771.45 1107
7772.29 1071
7773.12 1094
7773.95 1176
7774.78 1148
7775.62 1024
7776.45 1045
7777.28 1130
7778.11 1137
7778.95 1178
7779.78 1112
7780.61 1147
7781.44 1070
7782.28 1125
7783.11 1215
7783.94 1232
7784.77 1063
7785.61 1056
7786.44 1099
7787.27 1059
7788.11 1104
7788.94 1206
7789.77 1137
7790.61 1142
7791.44 1208
7792.27 1180
7793.10 1179
7793.94 1128
7794.77 1057
7795.60 1139
7796.44 1119
7797.27 1172
7798.11 1168
7798.94 1131
7799.77 1115
7800.61 1070
7801.44 1092
7802.27 1153
7803.11 1095
7803.94 1135
7804.78 1147
7805.61 1073
7806.44 1228
7807.28 1247
7808.11 1139
7808.95 1171
7809.78 1266
7810.61 1196
7811.45 1240
7812.28 1185
7813.12 1200
7813.95 1253
7814.79 1288
7815.62 1263
7816.45 1405
7817.29 1420
7818.12 1491
7818.96 1531
7819.79 1630
7820.63 1863
7821.46 1852
7822.30 1922
7823.13 1890
7823.97 1802
7824.80 1711
7825.64 1529
7826.47 1515
7827.31 1524
7828.14 1399
7828.98 1484
7829.81 1516
7830.65 1535
7831.48 1609
7832.32 1657
7833.15 1569
7833.99 1573
7834.83 1537
7835.66 1425
7836.50 1465
7837.33 1575
7838.17 1493
7839.00 1521
7839.84 1516
7840.68 1604
7841.51 1518
7842.35 1476
7843.18 1453
7844.02 1372
7844.86 1415
7845.69 1435
7846.53 1395
7847.36 1413
7848.20 1361
7849.04 1363
7849.87 1324
7850.71 1304
7851.55 1294
7852.38 1338
7853.22 1263
7854.05 1303
7854.89 1130
7855.73 1196
7856.56 1175
7857.40 1157
7858.24 1229
7859.08 1245
7859.91 1235
7860.75 1261
7861.59 1245
7862.42 1279
7863.26 1342
7864.10 1359
7864.93 1221
7865.77 1293
7866.61 1275
7867.45 1230
7868.28 1252
7869.12 1258
7869.96 1256
7870.80 1264
7871.63 1209
7872.47 1186
7873.31 1125
7874.15 1140
7874.98 1227
7875.82 1298
7876.66 1299
7877.50 1290
7878.33 1242
7879.17 1262
7880.01 1330
7880.85 1382
7881.69 1343
7882.52 1415
7883.36 1568
7884.20 1503
7885.04 1461
7885.88 1415
7886.71 1367
7887.55 1175
7888.39 1305
7889.23 1248
7890.07 1222
7890.91 1322
7891.75 1422
7892.58 1310
7893.42 1352
7894.26 1382
7895.10 1418
7895.94 1382
7896.78 1406
7897.62 1440
7898.46 1381
7899.29 1267
7900.13 1408
7900.97 1374
7901.81 1439
7902.65 1428
7903.49 1398
7904.33 1399
7905.17 1413
7906.01 1437
7906.85 1486
7907.69 1443
7908.53 1317
7909.37 1383
7910.21 1330
7911.04 1341
7911.88 1300
7912.72 1321
7913.56 1339
7914.40 1369
7915.24 1282
7916.08 1236
7916.92 1333
7917.76 1378
7918.60 1441
7919.44 1587
7920.28 1650
7921.12 1747
7921.96 1891
7922.80 1841
7923.64 1892
7924.48 2013
7925.32 2021
7926.16 1855
7927.01 1799
7927.85 1689
7928.69 1509
7929.53 1406
7930.37 1343
7931.21 1386
7932.05 1197
7932.89 1106
7933.73 1163
7934.57 1247
7935.41 1115
7936.25 1002
7937.09 1057
7937.93 1092
7938.78 1062
7939.62 1019
7940.46 1089
7941.30 1110
7942.14 1120
7942.98 1138
7943.82 1070
7944.66 1054
7945.51 1067
7946.35 1176
7947.19 1180
7948.03 1172
7948.87 1152
7949.71 1230
7950.56 1195
7951.40 1172
7952.24 1184
7953.08 1140
7953.92 1098
7954.76 1147
7955.61 1209
7956.45 1172
7957.29 1174
7958.13 1149
7958.97 1183
7959.82 1154
7960.66 1205
7961.50 1213
7962.34 1229
7963.19 1133
7964.03 1268
7964.87 1225
7965.71 1217
7966.56 1148
7967.40 1130
7968.24 1097
7969.08 1163
7969.93 1241
7970.77 1200
7971.61 1267
7972.45 1302
7973.30 1282
7974.14 1250
7974.98 1290
7975.83 1320
7976.67 1248
7977.51 1289
7978.36 1132
7979.20 1166
7980.04 1101
7980.89 1067
7981.73 1076
7982.57 1150
7983.42 1064
7984.26 1136
7985.10 1099
7985.95 1042
7986.79 1031
7987.63 1061
7988.48 1049
7989.32 1055
7990.16 1093
7991.01 1014
7991.85 1056
7992.70 1060
7993.54 1071
7994.38 975
7995.23 1082
7996.07 978
7996.92 984
7997.76 1048
7998.60 1020
7999.45 1035
8000.29 942
8001.14 935
8001.98 967
8002.83 990
8003.67 970
8004.52 971
8005.36 1057
8006.20 946
8007.05 903
8007.89 981
8008.74 972
8009.58 998
8010.43 951
8011.27 955
8012.12 949
8012.96 915
8013.81 858
8014.65 978
8015.50 883
8016.34 842
8017.19 893
8018.03 918
8018.88 899
8019.72 924
8020.57 936
8021.42 922
8022.26 903
8023.11 923
8023.95 929
8024.80 906
8025.64 908
8026.49 876
8027.33 829
8028.18 861
8029.03 926
8029.87 968
8030.72 918
8031.56 868
8032.41 942
8033.26 925
8034.10 898
8034.95 911
8035.79 929
8036.64 964
8037.49 926
8038.33 963
8039.18 873
8040.03 954
8040.87 1045
8041.72 867
8042.57 850
8043.41 930
8044.26 901
8045.11 887
8045.95 980
8046.80 967
8047.65 936
8048.49 950
8049.34 949
8050.19 882
8051.03 913
8051.88 935
8052.73 964
8053.58 995
8054.42 986
8055.27 955
8056.12 1001
8056.96 953
8057.81 959
8058.66 951
8059.51 832
8060.35 803
8061.20 824
8062.05 840
8062.90 807
8063.74 825
8064.59 979
8065.44 870
8066.29 937
8067.14 957
8067.98 887
8068.83 879
8069.68 907
8070.53 856
8071.38 853
8072.22 922
8073.07 891
8073.92 894
8074.77 897
8075.62 858
8076.46 899
8077.31 856
8078.16 904
8079.01 944
8079.86 905
8080.71 878
8081.56 915
8082.40 907
8083.25 877
8084.10 893
8084.95 892
8085.80 794
8086.65 802
8087.50 757
8088.35 741
8089.19 824
8090.04 815
8090.89 857
8091.74 821
8092.59 827
8093.44 928
8094.29 870
8095.14 884
8095.99 821
8096.84 876
8097.69 861
8098.54 870
8099.39 849
8100.24 880
8101.09 886
8101.94 815
8102.79 786
8103.63 842
8104.48 884
8105.33 871
8106.18 822
8107.03 756
8107.88 835
8108.73 868
8109.58 806
8110.43 866
8111.28 901
8112.14 922
8112.99 892
8113.84 828
8114.69 888
8115.54 842
8116.39 923
8117.24 793
8118.09 884
8118.94 890
8119.79 924
8120.64 814
8121.49 858
8122.34 888
8123.19 911
8124.04 942
8124.89 1055
8125.74 1008
8126.60 930
8127.45 1009
8128.30 987
8129.15 953
8130.00 962
8130.85 937
8131.70 910
8132.55 1026
8133.40 893
8134.26 862
8135.11 898
8135.96 856
8136.81 879
8137.66 871
8138.51 984
8139.37 921
8140.22 915
8141.07 889
8141.92 911
8142.77 947
8143.62 1035
8144.48 993
8145.33 985
8146.18 914
8147.03 969
8147.88 1004
8148.74 1071
8149.59 1071
8150.44 1033
8151.29 1034
8152.15 1015
8153.00 1012
8153.85 999
8154.70 960
8155.56 1039
8156.41 1058
8157.26 1096
8158.11 1179
8158.97 1203
8159.82 1328
8160.67 1276
8161.52 1340
8162.38 1258
8163.23 1142
8164.08 1240
8164.94 1083
8165.79 958
8166.64 948
8167.49 973
8168.35 944
8169.20 926
8170.05 857
8170.91 838
8171.76 920
8172.61 1013
8173.47 929
8174.32 904
8175.17 856
8176.03 869
8176.88 995
8177.74 1038
8178.59 992
8179.44 1016
8180.30 902
8181.15 922
8182.00 888
8182.86 882
8183.71 943
8184.57 892
8185.42 861
8186.27 869
8187.13 856
8187.98 830
8188.84 824
8189.69 779
8190.55 800
8191.40 825
8192.25 810
8193.11 832
8193.96 849
8194.82 836
8195.67 805
8196.53 800
8197.38 776
8198.24 840
8199.09 872
8199.95 789
8200.80 828
8201.66 866
8202.51 820
8203.37 795
8204.22 808
8205.08 848
8205.93 858
8206.79 805
8207.64 833
8208.50 800
8209.35 843
8210.21 845
8211.06 903
8211.92 833
8212.77 877
8213.63 814
8214.48 877
8215.34 910
8216.20 861
8217.05 869
8217.91 862
8218.76 817
8219.62 829
8220.48 833
8221.33 900
8222.19 932
8223.04 880
8223.90 933
8224.76 961
8225.61 923
8226.47 977
8227.32 970
8228.18 937
8229.04 1069
8229.89 1101
8230.75 1039
8231.61 1051
8232.46 1043
8233.32 950
8234.18 918
8235.03 973
8235.89 982
8236.75 975
8237.60 975
8238.46 874
8239.32 911
8240.17 879
8241.03 856
8241.89 881
8242.74 803
8243.60 813
8244.46 849
8245.32 867
8246.17 838
8247.03 905
8247.89 874
8248.74 884
8249.60 857
8250.46 822
8251.32 828
8252.17 844
8253.03 906
8253.89 949
8254.75 846
8255.60 859
8256.46 846
8257.32 874
8258.18 881
8259.04 857
8259.89 867
8260.75 893
8261.61 883
8262.47 868
8263.33 879
8264.18 888
8265.04 801
8265.90 803
8266.76 839
8267.62 835
8268.48 804
8269.33 800
8270.19 781
8271.05 853
8271.91 820
8272.77 813
8273.63 866
8274.49 874
8275.34 837
8276.20 748
8277.06 758
8277.92 819
8278.78 836
8279.64 813
8280.50 863
8281.36 862
8282.22 809
8283.08 739
8283.93 901
8284.79 827
8285.65 834
8286.51 858
8287.37 814
8288.23 907
8289.09 938
8289.95 902
8290.81 903
8291.67 937
8292.53 836
8293.39 876
8294.25 880
8295.11 848
8295.97 920
8296.83 875
8297.69 844
8298.55 893
8299.41 854
8300.27 907
8301.13 883
8301.99 850
8302.85 837
8303.71 884
8304.57 914
8305.43 908
8306.29 953
8307.15 919
8308.01 882
8308.87 955
8309.73 888
8310.59 878
8311.45 941
8312.31 938
8313.17 938
8314.03 946
8314.90 837
8315.76 870
8316.62 902
8317.48 894
8318.34 940
8319.20 988
8320.06 912
8320.92 987
8321.78 972
8322.64 960
8323.51 957
8324.37 991
8325.23 867
8326.09 887
8326.95 858
8327.81 793
8328.67 880
8329.54 868
8330.40 873
8331.26 883
8332.12 960
8332.98 840
8333.84 870
8334.71 876
8335.57 908
8336.43 828
8337.29 876
8338.15 863
8339.02 867
8339.88 825
8340.74 892
8341.60 849
8342.46 919
8343.33 886
8344.19 825
8345.05 869
8345.91 944
8346.78 957
8347.64 936
8348.50 874
8349.36 947
8350.23 943
8351.09 899
8351.95 880
8352.81 912
8353.68 957
8354.54 923
8355.40 912
8356.27 867
8357.13 843
8357.99 966
8358.86 941
8359.72 964
8360.58 925
8361.44 934
8362.31 1058
8363.17 921
8364.03 945
8364.90 956
8365.76 1006
8366.63 918
8367.49 947
8368.35 908
8369.22 915
8370.08 950
8370.94 980
8371.81 970
8372.67 1012
8373.53 1025
8374.40 1020
8375.26 1030
8376.13 1048
8376.99 1055
8377.85 984
8378.72 964
8379.58 978
8380.45 1052
8381.31 1072
8382.18 1050
8383.04 1053
8383.90 1047
8384.77 1029
8385.63 1024
8386.50 1114
8387.36 1087
8388.23 1030
8389.09 1051
8389.96 1205
8390.82 1097
8391.69 1134
8392.55 1126
8393.42 1111
8394.28 1100
8395.15 1048
8396.01 1100
8396.88 1180
8397.74 1145
8398.61 1216
8399.47 1181
8400.34 1147
8401.20 1112
8402.07 1185
8402.93 1251
8403.80 1343
8404.66 1282
8405.53 1263
8406.39 1281
8407.26 1271
8408.12 1233
8408.99 1249
8409.86 1291
8410.72 1265
8411.59 1264
8412.45 1199
8413.32 1216
8414.19 1253
8415.05 1305
8415.92 1282
8416.78 1317
8417.65 1423
8418.52 1465
8419.38 1370
8420.25 1423
8421.11 1458
8421.98 1434
8422.85 1444
8423.71 1400
8424.58 1444
8425.45 1404
8426.31 1480
8427.18 1626
8428.05 1573
8428.91 1571
8429.78 1603
8430.65 1716
8431.51 1761
8432.38 1795
8433.25 1777
8434.11 1799
8434.98 1789
8435.85 1722
8436.72 1647
8437.58 1803
8438.45 1795
8439.32 1954
8440.18 1976
8441.05 1920
8441.92 2075
8442.79 2142
8443.65 2193
8444.52 2273
8445.39 2437
8446.26 2507
8447.12 2544
8447.99 2595
8448.86 2617
8449.73 2644
8450.60 2669
8451.46 2764
8452.33 2663
8453.20 2581
8454.07 2570
8454.94 2587
8455.80 2653
8456.67 2827
8457.54 3016
8458.41 3602
8459.28 3996
8460.14 4657
8461.01 5325
8461.88 5611
8462.75 5841
8463.62 6035
8464.49 5757
8465.36 5391
8466.22 4997
8467.09 4377
8467.96 4088
8468.83 3869
8469.70 3770
8470.57 3693
8471.44 4139
8472.31 4791
8473.17 5804
8474.04 7102
8474.91 8271
8475.78 9212
8476.65 9424
8477.52 9222
8478.39 8772
8479.26 7558
8480.13 6393
8481.00 5315
8481.87 4613
8482.74 3801
8483.61 3332
8484.48 2892
8485.34 2526
8486.21 2356
8487.08 2200
8487.95 2190
8488.82 2120
8489.69 1995
8490.56 2044
8491.43 2011
8492.30 1988
8493.17 1982
8494.04 1925
8494.91 1845
8495.78 1755
8496.65 1686
8497.52 1675
8498.39 1636
8499.26 1667
8500.13 1741
8501.01 1864
8501.88 1885
8502.75 1828
8503.62 1733
8504.49 1732
8505.36 1747
8506.23 1709
8507.10 1620
8507.97 1745
8508.84 1733
8509.71 1841
8510.58 1746
8511.45 1819
8512.32 2055
8513.20 2182
8514.07 2184
8514.94 2098
8515.81 2065
8516.68 2116
8517.55 1907
8518.42 1819
8519.29 1704
8520.17 1661
8521.04 1734
8521.91 1760
8522.78 1725
8523.65 1638
8524.52 1625
8525.39 1702
8526.27 1783
8527.14 1707
8528.01 1713
8528.88 1683
8529.75 1658
8530.63 1702
8531.50 1786
8532.37 1781
8533.24 1818
8534.11 1823
8534.99 1866
8535.86 1921
8536.73 1848
8537.60 1895
8538.47 2054
8539.35 1967
8540.22 2040
8541.09 2009
8541.96 1939
8542.84 2002
8543.71 1948
8544.58 1953
8545.46 1894
8546.33 1933
8547.20 1869
8548.07 1852
8548.95 1828
8549.82 1846
8550.69 1922
8551.57 1923
8552.44 1965
8553.31 1943
8554.18 1891
8555.06 1819
8555.93 1967
8556.80 1979
8557.68 1865
8558.55 2018
8559.42 2095
8560.30 2077
8561.17 1987
8562.04 1984
8562.92 1859
8563.79 1824
8564.67 1683
8565.54 1561
8566.41 1468
8567.29 1530
8568.16 1505
8569.03 1582
8569.91 1425
8570.78 1403
8571.66 1343
8572.53 1349
8573.40 1424
8574.28 1369
8575.15 1314
8576.03 1322
8576.90 1386
8577.78 1313
8578.65 1326
8579.52 1278
8580.40 1338
8581.27 1277
8582.15 1258
8583.02 1218
8583.90 1130
8584.77 1147
8585.65 1308
8586.52 1225
8587.40 1212
8588.27 1200
8589.15 1240
8590.02 1217
8590.90 1317
8591.77 1354
8592.65 1244
8593.52 1184
8594.40 1269
8595.27 1256
8596.15 1165
8597.02 1223
8597.90 1172
8598.77 1184
8599.65 1156
8600.52 1179
8601.40 1235
8602.28 1185
8603.15 1213
8604.03 1178
8604.90 1269
8605.78 1385
8606.65 1256
8607.53 1263
8608.41 1288
8609.28 1303
8610.16 1298
8611.03 1282
8611.91 1264
8612.79 1295
8613.66 1259
8614.54 1260
8615.41 1226
8616.29 1288
8617.17 1289
8618.04 1214
8618.92 1268
8619.80 1285
8620.67 1214
8621.55 1296
8622.43 1268
8623.30 1309
8624.18 1270
8625.06 1287
8625.93 1295
8626.81 1300
8627.69 1249
8628.56 1329
8629.44 1254
8630.32 1364
8631.20 1348
8632.07 1278
8632.95 1298
8633.83 1353
8634.70 1356
8635.58 1370
8636.46 1302
8637.34 1302
8638.21 1268
8639.09 1300
8639.97 1247
8640.85 1199
8641.72 1214
8642.60 1273
8643.48 1340
8644.36 1247
8645.23 1306
8646.11 1370
8646.99 1389
8647.87 1339
8648.75 1449
8649.62 1355
8650.50 1409
8651.38 1488
8652.26 1423
8653.14 1383
8654.01 1423
8654.89 1540
8655.77 1488
8656.65 1444
8657.53 1490
8658.41 1459
8659.29 1436
8660.16 1469
8661.04 1459
8661.92 1449
8662.80 1482
8663.68 1550
8664.56 1509
8665.44 1450
8666.31 1457
8667.19 1507
8668.07 1556
8668.95 1465
8669.83 1444
8670.71 1423
8671.59 1521
8672.47 1586
8673.35 1576
8674.23 1570
8675.11 1640
8675.99 1856
8676.86 1952
8677.74 2133
8678.62 2265
8679.50 2451
8680.38 2692
8681.26 2671
8682.14 2498
8683.02 2540
8683.90 2379
8684.78 2212
8685.66 1997
8686.54 1890
8687.42 1876
8688.30 1771
8689.18 1799
8690.06 1717
8690.94 1780
8691.82 1775
8692.70 1885
8693.58 2189
8694.46 2600
8695.34 2865
8696.22 3252
8697.10 3790
8697.98 4193
8698.86 4427
8699.74 4442
8700.62 4054
8701.51 3734
8702.39 3344
8703.27 2892
8704.15 2408
8705.03 2269
8705.91 2040
8706.79 1811
8707.67 1656
8708.55 1600
8709.43 1565
8710.31 1557
8711.20 1370
8712.08 1347
8712.96 1256
8713.84 1370
8714.72 1382
8715.60 1319
8716.48 1239
8717.36 1255
8718.25 1305
8719.13 1247
8720.01 1254
8720.89 1140
8721.77 1242
8722.65 1200
8723.54 1216
8724.42 1220
8725.30 1243
8726.18 1179
8727.06 1185
8727.95 1211
8728.83 1222
8729.71 1231
8730.59 1283
8731.47 1325
8732.36 1291
8733.24 1364
8734.12 1435
8735.00 1383
8735.89 1407
8736.77 1468
8737.65 1488
8738.53 1478
8739.42 1421
8740.30 1320
8741.18 1282
8742.06 1233
8742.95 1220
8743.83 1202
8744.71 1133
8745.59 1193
8746.48 1209
8747.36 1196
8748.24 1238
8749.13 1207
8750.01 1258
8750.89 1166
8751.78 1207
8752.66 1295
8753.54 1300
8754.43 1209
8755.31 1227
8756.19 1251
8757.08 1256
8757.96 1293
8758.84 1273
8759.73 1294
8760.61 1387
8761.49 1425
8762.38 1566
8763.26 1696
8764.15 1767
8765.03 1639
8765.91 1630
8766.80 1605
8767.68 1464
8768.57 1505
8769.45 1454
8770.33 1366
8771.22 1402
8772.10 1355
8772.99 1337
8773.87 1291
8774.75 1381
8775.64 1389
8776.52 1435
8777.41 1391
8778.29 1394
8779.18 1315
8780.06 1320
8780.95 1363
8781.83 1310
8782.72 1284
8783.60 1267
8784.49 1178
8785.37 1229
8786.26 1231
8787.14 1124
8788.03 1190
8788.91 1217
8789.80 1209
8790.68 1241
8791.57 1121
8792.45 1146
8793.34 1263
8794.22 1343
8795.11 1375
8795.99 1486
8796.88 1554
8797.76 1536
8798.65 1663
8799.53 1615
8800.42 1649
8801.31 1453
8802.19 1386
8803.08 1395
8803.96 1325
8804.85 1241
8805.74 1185
8806.62 1152
8807.51 1099
8808.39 1112
8809.28 1123
8810.17 1201
8811.05 1187
8811.94 1178
8812.82 1156
8813.71 1118
8814.60 1104
8815.48 1086
8816.37 1110
8817.26 1043
8818.14 973
8819.03 975
8819.92 995
8820.80 953
8821.69 972
8822.58 1005
8823.46 980
8824.35 983
8825.24 1011
8826.12 1043
8827.01 1061
8827.90 1006
8828.78 1111
8829.67 1116
8830.56 1100
8831.45 963
8832.33 1035
8833.22 1029
8834.11 1023
8835.00 1026
8835.88 991
8836.77 1022
8837.66 1038
8838.55 984
8839.43 997
8840.32 945
8841.21 938
8842.10 979
8842.98 983
8843.87 931
8844.76 948
8845.65 948
8846.54 945
8847.42 969
8848.31 976
8849.20 894
8850.09 927
8850.98 903
8851.86 912
8852.75 969
8853.64 924
8854.53 873
8855.42 895
8856.31 957
8857.19 911
8858.08 862
8858.97 912
8859.86 900
8860.75 904
8861.64 979
8862.53 897
8863.42 910
8864.30 883
8865.19 858
8866.08 927
8866.97 902
8867.86 860
8868.75 847
8869.64 909
8870.53 957
8871.42 964
8872.31 900
8873.20 917
8874.08 852
8874.97 827
8875.86 865
8876.75 826
8877.64 824
8878.53 820
8879.42 872
8880.31 819
8881.20 824
8882.09 875
8882.98 919
8883.87 840
8884.76 794
8885.65 770
8886.54 826
8887.43 817
8888.32 800
8889.21 831
8890.10 816
8890.99 808
8891.88 852
8892.77 785
8893.66 784
8894.55 759
8895.44 817
8896.33 851
8897.22 788
8898.11 762
8899.00 808
8899.90 823
8900.79 823
8901.68 819
8902.57 758
8903.46 780
8904.35 820
8905.24 777
8906.13 674
8907.02 732
8907.91 739
8908.80 840
8909.70 776
8910.59 780
8911.48 776
8912.37 711
8913.26 764
8914.15 824
8915.04 760
8915.93 783
8916.83 833
8917.72 779
8918.61 791
8919.50 728
8920.39 781
8921.28 764
8922.18 776
8923.07 777
8923.96 737
8924.85 738
8925.74 753
8926.64 777
8927.53 776
8928.42 755
8929.31 731
8930.20 748
8931.10 774
8931.99 768
8932.88 808
8933.77 727
8934.67 709
8935.56 791
8936.45 775
8937.34 755
8938.24 717
8939.13 762
8940.02 711
8940.91 745
8941.81 704
8942.70 667
8943.59 713
8944.49 755
8945.38 766
8946.27 716
8947.16 775
8948.06 704
8948.95 745
8949.84 730
8950.74 705
8951.63 741
8952.52 686
8953.42 712
8954.31 748
8955.20 782
8956.10 735
8956.99 707
8957.88 682
8958.78 768
8959.67 730
8960.56 730
8961.46 704
8962.35 700
8963.25 717
8964.14 711
8965.03 681
8965.93 748
8966.82 745
8967.72 773
8968.61 724
8969.50 768
8970.40 726
8971.29 725
8972.19 737
8973.08 755
8973.98 670
8974.87 682
8975.76 678
8976.66 778
8977.55 714
8978.45 712
8979.34 680
8980.24 711
8981.13 662
8982.03 710
8982.92 667
8983.82 720
8984.71 830
8985.61 780
8986.50 771
8987.40 725
8988.29 686
8989.19 684
8990.08 748
8990.98 603
8991.87 622
8992.77 615
8993.66 737
8994.56 670
8995.45 680
8996.35 712
8997.24 662
8998.14 660
8999.04 612
8999.93 672
9000.83 651
9001.72 629
9002.62 635
9003.51 648
9004.41 687
9005.31 642
9006.20 624
9007.10 644
9007.99 680
9008.89 677
9009.79 639
9010.68 647
9011.58 680
9012.48 677
9013.37 609
9014.27 619
9015.16 703
9016.06 688
9016.96 691
9017.85 639
9018.75 641
9019.65 646
9020.54 667
9021.44 638
9022.34 676
9023.23 646
9024.13 670
9025.03 631
9025.93 598
9026.82 668
9027.72 655
9028.62 625
9029.51 593
9030.41 622
9031.31 633
9032.21 592
9033.10 647
9034.00 589
9034.90 626
9035.79 583
9036.69 563
9037.59 625
9038.49 651
9039.38 594
9040.28 623
9041.18 591
9042.08 639
9042.98 654
9043.87 621
9044.77 601
9045.67 595
9046.57 673
9047.47 630
9048.36 590
9049.26 641
9050.16 595
9051.06 666
9051.96 684
9052.85 689
9053.75 642
9054.65 631
9055.55 613
9056.45 658
9057.35 650
9058.25 656
9059.14 688
9060.04 730
9060.94 702
9061.84 695
9062.74 708
9063.64 689
9064.54 647
9065.44 605
9066.33 617
9067.23 597
9068.13 630
9069.03 677
9069.93 634
9070.83 645
9071.73 617
9072.63 649
9073.53 636
9074.43 650
9075.33 602
9076.23 668
9077.13 684
9078.03 649
9078.92 689
9079.82 633
9080.72 583
9081.62 619
9082.52 582
9083.42 663
9084.32 644
9085.22 687
9086.12 668
9087.02 580
9087.92 569
9088.82 558
9089.72 652
9090.62 745
9091.52 675
9092.42 647
9093.32 631
9094.22 669
9095.12 613
9096.03 688
9096.93 676
9097.83 642
9098.73 650
9099.63 703
9100.53 648
9101.43 610
9102.33 630
9103.23 620
9104.13 632
9105.03 627
9105.93 691
9106.83 603
9107.74 522
9108.64 558
9109.54 571
9110.44 600
9111.34 637
9112.24 665
9113.14 621
9114.04 621
9114.94 628
9115.85 589
9116.75 630
9117.65 632
9118.55 618
9119.45 647
9120.35 645
9121.26 617
9122.16 611
9123.06 646
9123.96 573
9124.86 581
9125.77 551
9126.67 556
9127.57 576
9128.47 595
9129.37 615
9130.28 560
9131.18 577
9132.08 578
9132.98 559
9133.88 616
9134.79 662
9135.69 687
9136.59 655
9137.49 602
9138.40 563
9139.30 553
9140.20 597
9141.10 560
9142.01 573
9142.91 602
9143.81 556
9144.72 563
9145.62 618
9146.52 644
9147.42 653
9148.33 609
9149.23 640
9150.13 587
9151.04 642
9151.94 627
9152.84 613
9153.75 662
9154.65 641
9155.55 609
9156.46 689
9157.36 622
9158.26 621
9159.17 589
9160.07 582
9160.97 553
9161.88 555
9162.78 587
9163.69 611
9164.59 530
9165.49 611
9166.40 576
9167.30 589
9168.21 568
9169.11 602
9170.01 618
9170.92 593
9171.82 555
9172.73 596
9173.63 599
9174.53 567
9175.44 577
9176.34 599
9177.25 675
9178.15 638
9179.06 620
9179.96 598
9180.87 650
9181.77 638
9182.68 660
9183.58 611
9184.49 612
9185.39 676
9186.30 646
9187.20 605
9188.11 588
9189.01 632
9189.92 626
9190.82 603
9191.73 609
9192.63 647
9193.54 640
9194.44 635
9195.35 614
9196.25 597
9197.16 605
9198.06 585
9198.97 747
9199.87 611
9200.78 619
9201.69 668
9202.59 720
9203.50 641
9204.40 695
9205.31 733
9206.21 694
9207.12 676
9208.03 630
9208.93 681
9209.84 680
9210.74 619
9211.65 612
9212.56 617
9213.46 610
9214.37 631
9215.28 643
9216.18 598
9217.09 615
9218.00 585
9218.90 599
9219.81 685
9220.72 742
9221.62 694
9222.53 692
9223.44 757
9224.34 743
9225.25 795
9226.16 795
9227.06 750
9227.97 718
9228.88 631
9229.78 563
9230.69 641
9231.60 640
9232.51 603
9233.41 634
9234.32 572
9235.23 594
9236.13 663
9237.04 627
9237.95 617
9238.86 613
9239.76 624
9240.67 620
9241.58 593
9242.49 613
9243.39 579
9244.30 571
9245.21 610
9246.12 634
9247.03 644
9247.93 602
9248.84 620
9249.75 685
9250.66 635
9251.57 620
9252.47 582
9253.38 589
9254.29 632
9255.20 594
9256.11 578
9257.02 554
9257.92 592
9258.83 601
9259.74 589
9260.65 593
9261.56 604
9262.47 642
9263.38 682
9264.28 647
9265.19 605
9266.10 572
9267.01 609
9267.92 555
9268.83 585
9269.74 562
9270.65 608
9271.56 606
9272.47 611
9273.37 568
9274.28 573
9275.19 623
9276.10 593
9277.01 566
9277.92 602
9278.83 568
9279.74 624
9280.65 613
9281.56 575
9282.47 552
9283.38 614
9284.29 608
9285.20 574
9286.11 593
9287.02 605
9287.93 545
9288.84 549
9289.75 597
9290.66 637
9291.57 612
9292.48 538
9293.39 609
9294.30 616
9295.21 545
9296.12 683
9297.03 666
9297.94 628
9298.85 614
9299.76 622
9300.67 657
9301.58 682
9302.49 632
9303.40 674
9304.31 641
9305.23 608
9306.14 628
9307.05 605
9307.96 638
9308.87 646
9309.78 687
9310.69 605
9311.60 607
9312.51 651
9313.42 665
9314.34 675
9315.25 726
9316.16 761
9317.07 663
9317.98 692
9318.89 725
9319.80 649
9320.72 670
9321.63 718
9322.54 685
9323.45 687
9324.36 655
9325.27 615
9326.19 607
9327.10 596
9328.01 656
9328.92 671
9329.83 676
9330.74 646
9331.66 669
9332.57 683
9333.48 665
9334.39 611
9335.31 609
9336.22 587
9337.13 627
9338.04 637
9338.96 645
9339.87 653
9340.78 654
9341.69 657
9342.61 631
9343.52 650
9344.43 589
9345.34 587
9346.26 616
9347.17 695
9348.08 665
9348.99 629
9349.91 582
9350.82 680
9351.73 651
9352.65 632
9353.56 613
9354.47 673
9355.39 676
9356.30 687
9357.21 620
9358.13 649
9359.04 636
9359.95 686
9360.87 714
9361.78 637
9362.69 605
9363.61 578
9364.52 647
9365.43 597
9366.35 592
9367.26 609
9368.18 597
9369.09 625
9370.00 558
9370.92 597
9371.83 676
9372.75 630
9373.66 603
9374.57 629
9375.49 623
9376.40 699
9377.32 649
9378.23 641
9379.15 608
9380.06 632
9380.97 658
9381.89 609
9382.80 575
9383.72 653
9384.63 584
9385.55 620
9386.46 628
9387.38 648
9388.29 714
9389.21 778
9390.12 678
9391.04 652
9391.95 699
9392.87 762
9393.78 742
9394.70 726
9395.61 784
9396.53 728
9397.44 774
9398.36 826
9399.27 804
9400.19 753
9401.10 726
9402.02 851
9402.94 803
9403.85 824
9404.77 838
9405.68 827
9406.60 804
9407.51 785
9408.43 694
9409.35 676
9410.26 744
9411.18 757
9412.09 765
9413.01 703
9413.93 714
9414.84 719
9415.76 676
9416.67 754
9417.59 751
9418.51 733
9419.42 755
9420.34 759
9421.26 759
9422.17 742
9423.09 709
9424.01 714
9424.92 767
9425.84 778
9426.76 734
9427.67 747
9428.59 748
9429.51 797
9430.42 755
9431.34 796
9432.26 714
9433.17 777
9434.09 784
9435.01 757
9435.93 747
9436.84 774
9437.76 915
9438.68 836
9439.59 847
9440.51 873
9441.43 860
9442.35 896
9443.26 947
9444.18 931
9445.10 962
9446.02 950
9446.93 910
9447.85 818
9448.77 819
9449.69 817
9450.61 856
9451.52 856
9452.44 868
9453.36 877
9454.28 933
9455.20 1020
9456.11 1122
9457.03 1190
9457.95 1281
9458.87 1346
9459.79 1418
9460.71 1431
9461.62 1271
9462.54 1283
9463.46 1177
9464.38 1135
9465.30 988
9466.22 950
9467.14 893
9468.05 907
9468.97 865
9469.89 773
9470.81 812
9471.73 801
9472.65 860
9473.57 820
9474.49 805
9475.41 803
9476.32 776
9477.24 827
9478.16 812
9479.08 758
9480.00 832
9480.92 841
9481.84 874
9482.76 856
9483.68 874
9484.60 869
9485.52 941
9486.44 948
9487.36 937
9488.28 915
9489.20 990
9490.12 930
9491.04 858
9491.96 898
9492.88 886
9493.80 845
9494.72 841
9495.64 840
9496.56 865
9497.48 840
9498.40 810
9499.32 824
9500.24 864
9501.16 809
9502.08 817
9503.00 833
9503.92 853
9504.84 763
9505.76 782
9506.68 771
9507.60 823
9508.52 873
9509.44 816
9510.36 777
9511.28 828
9512.21 815
9513.13 889
9514.05 825
9514.97 821
9515.89 865
9516.81 820
9517.73 876
9518.65 886
9519.57 908
9520.50 901
9521.42 925
9522.34 971
9523.26 1010
9524.18 1015
9525.10 925
9526.02 950
9526.95 1002
9527.87 951
9528.79 951
9529.71 997
9530.63 994
9531.55 1122
9532.48 1128
9533.40 1160
9534.32 1225
9535.24 1333
9536.16 1397
9537.09 1506
9538.01 1739
9538.93 1842
9539.85 1824
9540.77 1826
9541.70 1637
9542.62 1487
9543.54 1478
9544.46 1359
9545.39 1299
9546.31 1121
9547.23 1101
9548.15 1087
9549.08 1076
9550.00 974
9550.92 964
9551.85 1076
9552.77 991
9553.69 1065
9554.61 968
9555.54 912
9556.46 954
9557.38 971
9558.31 974
9559.23 912
9560.15 927
9561.08 968
9562.00 952
9562.92 925
9563.85 996
9564.77 1072
9565.69 1135
9566.62 1006
9567.54 1062
9568.46 970
9569.39 960
9570.31 951
9571.23 886
9572.16 901
9573.08 947
9574.01 966
9574.93 915
9575.85 880
9576.78 957
9577.70 920
9578.63 900
9579.55 931
9580.47 938
9581.40 834
9582.32 846
9583.25 848
9584.17 866
9585.10 846
9586.02 841
9586.94 883
9587.87 849
9588.79 878
9589.72 866
9590.64 882
9591.57 970
9592.49 918
9593.42 872
9594.34 908
9595.27 875
9596.19 816
9597.12 864
9598.04 860
9598.97 894
9599.89 926
9600.82 961
9601.74 944
9602.67 964
9603.59 962
9604.52 997
9605.44 976
9606.37 1021
9607.29 1064
9608.22 1055
9609.15 936
9610.07 996
9611.00 1017
9611.92 972
9612.85 977
9613.77 1010
9614.70 1011
9615.63 1040
9616.55 1052
9617.48 1070
9618.40 1105
9619.33 1107
9620.26 1086
9621.18 1047
9622.11 1151
9623.03 1125
9623.96 1175
9624.89 1125
9625.81 1113
9626.74 1056
9627.67 1071
9628.59 1126
9629.52 1138
9630.45 1144
9631.37 1143
9632.30 1194
9633.23 1192
9634.15 1203
9635.08 1170
9636.01 1193
9636.93 1238
9637.86 1273
9638.79 1306
9639.71 1385
9640.64 1394
9641.57 1295
9642.50 1399
9643.42 1336
9644.35 1433
9645.28 1418
9646.21 1446
9647.13 1455
9648.06 1429
9648.99 1483
9649.92 1520
9650.84 1533
9651.77 1718
9652.70 1845
9653.63 1874
9654.55 1947
9655.48 2006
9656.41 2087
9657.34 2090
9658.26 1936
9659.19 1943
9660.12 2001
9661.05 1720
9661.98 1655
9662.91 1759
9663.83 1688
9664.76 1566
9665.69 1576
9666.62 1617
9667.55 1629
9668.48 1534
9669.40 1531
9670.33 1530
9671.26 1588
9672.19 1656
9673.12 1563
9674.05 1636
9674.98 1673
9675.90 1647
9676.83 1631
9677.76 1686
9678.69 1685
9679.62 1697
9680.55 1767
9681.48 1755
9682.41 1716
9683.34 1752
9684.27 1807
9685.19 1884
9686.12 2000
9687.05 1970
9687.98 2040
9688.91 1939
9689.84 1921
9690.77 1930
9691.70 1963
9692.63 1984
9693.56 1998
9694.49 1988
9695.42 2053
9696.35 2062
9697.28 2176
9698.21 2176
9699.14 2143
9700.07 2310
9701.00 2463
9701.93 2718
9702.86 3022
9703.79 3022
9704.72 3224
9705.65 3290
9706.58 3339
9707.51 3133
9708.44 2840
9709.37 2804
9710.30 2486
9711.23 2437
9712.16 2281
9713.09 2112
9714.02 2073
9714.95 2019
9715.88 2107
9716.82 2077
9717.75 2151
9718.68 2234
9719.61 2274
9720.54 2356
9721.47 2365
9722.40 2330
9723.33 2313
9724.26 2155
9725.19 2031
9726.13 1986
9727.06 1977
9727.99 1897
9728.92 1838
9729.85 1782
9730.78 1780
9731.71 1682
9732.64 1637
9733.58 1698
9734.51 1777
9735.44 1760
9736.37 1853
9737.30 1847
9738.23 1888
9739.17 1931
9740.10 1858
9741.03 1836
9741.96 1873
9742.89 1822
9743.83 1808
9744.76 1741
9745.69 1560
9746.62 1506
9747.55 1539
9748.49 1513
9749.42 1412
9750.35 1422
9751.28 1429
9752.22 1455
9753.15 1382
9754.08 1385
9755.01 1407
9755.95 1401
9756.88 1448
9757.81 1314
9758.75 1291
9759.68 1307
9760.61 1347
9761.54 1307
9762.48 1337
9763.41 1289
9764.34 1305
9765.28 1357
9766.21 1351
9767.14 1305
9768.08 1340
9769.01 1456
9769.94 1443
9770.88 1508
9771.81 1361
9772.74 1335
9773.68 1359
9774.61 1368
9775.54 1443
9776.48 1355
9777.41 1345
9778.34 1356
9779.28 1402
9780.21 1478
9781.14 1516
9782.08 1614
9783.01 1667
9783.95 1638
9784.88 1754
9785.81 1765
9786.75 1729
9787.68 1703
9788.62 1682
9789.55 1763
9790.49 1630
9791.42 1721
9792.35 1660
9793.29 1537
9794.22 1408
9795.16 1414
9796.09 1453
9797.03 1315
9797.96 1341
9798.90 1351
9799.83 1461
9800.77 1446
9801.70 1423
9802.64 1342
9803.57 1383
9804.51 1413
9805.44 1497
9806.38 1397
9807.31 1431
9808.25 1390
9809.18 1330
9810.12 1226
9811.05 1222
9811.99 1235
9812.92 1213
9813.86 1130
9814.79 1148
9815.73 1150
9816.66 1133
9817.60 1125
9818.54 1053
9819.47 1105
9820.41 1187
9821.34 1098
9822.28 1069
9823.21 1109
9824.15 1046
9825.09 1068
9826.02 1006
9826.96 1067
9827.89 1102
9828.83 1061
9829.77 1097
9830.70 1009
9831.64 1037
9832.57 987
9833.51 975
9834.45 1027
9835.38 980
9836.32 960
9837.26 970
9838.19 955
9839.13 934
9840.07 1031
9841.00 999
9841.94 1034
9842.88 977
9843.81 963
9844.75 959
9845.69 952
9846.62 998
9847.56 949
9848.50 1056
9849.44 1019
9850.37 970
9851.31 974
9852.25 1008
9853.18 1029
9854.12 1055
9855.06 1059
9856.00 1017
9856.93 1045
9857.87 1022
9858.81 1009
9859.75 1055
9860.68 1068
9861.62 1042
9862.56 1085
9863.50 1028
9864.44 999
9865.37 972
9866.31 993
9867.25 965
9868.19 981
9869.13 955
9870.06 923
9871.00 977
9871.94 968
9872.88 918
9873.82 967
9874.75 935
9875.69 943
9876.63 922
9877.57 897
9878.51 884
9879.45 895
9880.39 937
9881.32 868
9882.26 888
9883.20 961
9884.14 979
9885.08 954
9886.02 897
9886.96 916
9887.90 911
9888.83 919
9889.77 877
9890.71 846
9891.65 859
9892.59 866
9893.53 890
9894.47 865
9895.41 884
9896.35 928
9897.29 881
9898.23 877
9899.17 852
9900.11 901
9901.05 864
9901.99 791
9902.92 783
9903.86 856
9904.80 894
9905.74 787
9906.68 782
9907.62 815
9908.56 831
9909.50 773
9910.44 870
9911.38 821
9912.32 797
9913.26 841
9914.20 874
9915.14 902
9916.08 850
9917.02 810
9917.97 854
9918.91 787
9919.85 802
9920.79 783
9921.73 860
9922.67 882
9923.61 849
9924.55 834
9925.49 930
9926.43 924
9927.37 899
9928.31 963
9929.25 1018
9930.19 1116
9931.13 1110
9932.08 1377
9933.02 1492
9933.96 1489
9934.90 1474
9935.84 1433
9936.78 1444
9937.72 1292
9938.66 1173
9939.61 1091
9940.55 1066
9941.49 1041
9942.43 1002
9943.37 931
9944.31 862
9945.26 861
9946.20 901
9947.14 821
9948.08 857
9949.02 841
9949.96 880
9950.91 804
9951.85 759
9952.79 818
9953.73 809
9954.67 729
9955.62 766
9956.56 797
9957.50 808
9958.44 787
9959.39 755
9960.33 794
9961.27 775
9962.21 744
9963.16 732
9964.10 780
9965.04 750
9965.98 775
9966.93 777
9967.87 747
9968.81 737
9969.75 740
9970.70 739
9971.64 721
9972.58 765
9973.53 752
9974.47 737
9975.41 706
9976.36 740
9977.30 728
9978.24 746
9979.18 683
9980.13 640
9981.07 744
9982.01 686
9982.96 611
9983.90 651
9984.85 717
9985.79 652
9986.73 640
9987.68 680
9988.62 654
9989.56 716
9990.51 717
9991.45 689
9992.40 681
9993.34 727
9994.28 754
9995.23 772
9996.17 685
9997.12 657
9998.06 718
9999.00 688
9999.95 660
10000.89 656
10001.84 634
10002.78 654
10003.73 641
10004.67 694
10005.61 682
10006.56 694
10007.50 692
10008.45 717
10009.39 658
10010.34 664
10011.28 688
10012.23 712
10013.17 716
10014.12 662
10015.06 633
10016.01 683
10016.95 669
10017.90 690
10018.84 759
10019.79 723
10020.73 654
10021.68 660
10022.62 682
10023.57 659
10024.51 603
10025.46 620
10026.41 695
10027.35 671
10028.30 652
10029.24 711
10030.19 693
10031.13 626
10032.08 666
10033.03 667
10033.97 678
10034.92 678
10035.86 712
10036.81 648
10037.76 628
10038.70 630
10039.65 581
10040.59 616
10041.54 662
10042.49 660
10043.43 701
10044.38 672
10045.33 650
10046.27 669
10047.22 650
10048.16 611
10049.11 651
10050.06 626
10051.00 645
10051.95 645
10052.90 643
10053.84 598
10054.79 611
10055.74 584
10056.69 607
10057.63 644
10058.58 621
10059.53 592
10060.47 612
10061.42 590
10062.37 606
10063.32 558
10064.26 570
10065.21 573
10066.16 593
10067.10 579
10068.05 589
10069.00 644
10069.95 643
10070.89 627
10071.84 602
10072.79 628
10073.74 590
10074.69 611
10075.63 551
10076.58 609
10077.53 616
10078.48 668
10079.43 585
10080.37 594
10081.32 583
10082.27 591
10083.22 583
10084.17 596
10085.11 556
10086.06 541
10087.01 595
10087.96 541
10088.91 572
10089.86 589
10090.81 605
10091.75 617
10092.70 598
10093.65 571
10094.60 562
10095.55 584
10096.50 554
10097.45 614
10098.40 630
10099.34 614
10100.29 620
10101.24 551
10102.19 610
10103.14 589
10104.09 557
10105.04 555
10105.99 545
10106.94 602
10107.89 623
10108.84 618
10109.79 580
10110.73 563
10111.68 516
10112.63 599
10113.58 570
10114.53 532
10115.48 512
10116.43 544
10117.38 538
10118.33 631
10119.28 597
10120.23 632
10121.18 538
10122.13 594
10123.08 614
10124.03 567
10124.98 578
10125.93 577
10126.88 592
10127.83 596
10128.78 550
10129.73 604
10130.68 635
10131.64 629
10132.59 600
10133.54 606
10134.49 617
10135.44 635
10136.39 575
10137.34 583
10138.29 585
10139.24 575
10140.19 609
10141.14 636
10142.09 594
10143.04 547
10144.00 595
10144.95 586
10145.90 563
10146.85 537
10147.80 585
10148.75 552
10149.70 535
10150.65 599
10151.61 582
10152.56 667
10153.51 612
10154.46 566
10155.41 558
10156.36 602
10157.31 613
10158.27 595
10159.22 565
10160.17 558
10161.12 594
10162.07 641
10163.03 657
10163.98 565
10164.93 569
10165.88 606
10166.83 564
10167.79 613
10168.74 560
10169.69 568
10170.64 663
10171.60 667
10172.55 621
10173.50 602
10174.45 577
10175.41 668
10176.36 613
10177.31 633
10178.26 644
10179.22 650
10180.17 634
10181.12 633
10182.07 622
10183.03 644
10183.98 694
10184.93 681
10185.89 709
10186.84 664
10187.79 654
10188.75 686
10189.70 696
10190.65 657
10191.60 655
10192.56 690
10193.51 728
10194.47 712
10195.42 740
10196.37 701
10197.33 682
10198.28 740
10199.23 671
10200.19 750
10201.14 738
10202.09 699
10203.05 681
10204.00 707
10204.96 697
10205.91 724
10206.86 763
10207.82 863
10208.77 823
10209.73 787
10210.68 829
10211.63 831
10212.59 781
10213.54 816
10214.50 826
10215.45 840
10216.41 811
10217.36 804
10218.32 804
10219.27 740
10220.22 747
10221.18 784
10222.13 717
10223.09 741
10224.04 793
10225.00 761
10225.95 746
10226.91 708
10227.86 706
10228.82 735
10229.77 734
10230.73 754
10231.68 658
10232.64 674
10233.59 707
10234.55 672
10235.50 690
10236.46 725
10237.42 737
10238.37 751
10239.33 808
10240.28 839
10241.24 907
10242.19 921
10243.15 956
10244.10 971
10245.06 890
10246.02 890
10246.97 794
10247.93 781
10248.88 729
10249.84 750
10250.80 699
10251.75 647
10252.71 658
10253.66 640
10254.62 609
10255.58 573
10256.53 625
10257.49 615
10258.45 663
10259.40 594
10260.36 594
10261.32 642
10262.27 639
10263.23 616
10264.19 578
10265.14 536
10266.10 525
10267.06 622
10268.01 595
10268.97 588
10269.93 634
10270.88 638
10271.84 664
10272.80 565
10273.76 554
10274.71 586
10275.67 594
10276.63 566
10277.58 610
10278.54 617
10279.50 565
10280.46 641
10281.41 588
10282.37 593
10283.33 571
10284.29 589
10285.24 555
10286.20 565
10287.16 519
10288.12 492
10289.08 593
10290.03 604
10290.99 582
10291.95 586
10292.91 571
10293.87 576
10294.82 570
10295.78 560
10296.74 567
10297.70 566
10298.66 562
10299.61 565
10300.57 557
10301.53 591
10302.49 555
10303.45 546
10304.41 559
10305.37 541
10306.32 570
10307.28 585
10308.24 577
10309.20 562
10310.16 559
10311.12 552
10312.08 589
10313.04 538
10314.00 592
10314.95 591
10315.91 603
10316.87 614
10317.83 637
10318.79 599
10319.75 617
10320.71 627
10321.67 642
10322.63 587
10323.59 591
10324.55 570
10325.51 587
10326.47 595
10327.43 574
10328.39 520
10329.35 575
10330.31 598
10331.27 562
10332.23 618
10333.19 642
10334.15 679
10335.11 727
10336.07 648
10337.03 715
10337.99 702
10338.95 672
10339.91 694
10340.87 607
10341.83 594
10342.79 622
10343.75 600
10344.71 566
10345.67 583
10346.63 567
10347.59 566
10348.55 529
10349.51 549
10350.47 587
10351.43 584
10352.39 563
10353.35 580
10354.31 532
10355.28 574
10356.24 564
10357.20 534
10358.16 488
10359.12 527
10360.08 528
10361.04 525
10362.00 545
10362.96 569
10363.93 537
10364.89 501
10365.85 504
10366.81 515
10367.77 515
10368.73 508
10369.69 534
10370.66 487
10371.62 508
10372.58 476
10373.54 514
10374.50 548
10375.47 545
10376.43 511
10377.39 507
10378.35 500
10379.31 493
10380.28 511
10381.24 507
10382.20 524
10383.16 474
10384.12 502
10385.09 498
10386.05 488
10387.01 488
10387.97 553
10388.94 567
10389.90 571
10390.86 509
10391.82 497
10392.79 536
10393.75 548
10394.71 536
10395.68 540
10396.64 497
10397.60 531
10398.56 541
10399.53 556
10400.49 552
10401.45 544
10402.42 539
10403.38 516
10404.34 497
10405.31 568
10406.27 542
10407.23 506
10408.20 536
10409.16 555
10410.12 547
10411.09 588
10412.05 613
10413.01 570
10413.98 583
10414.94 556
10415.90 532
10416.87 548
10417.83 540
10418.80 627
10419.76 681
10420.72 622
10421.69 674
10422.65 727
10423.62 785
10424.58 852
10425.54 914
10426.51 878
10427.47 839
10428.44 763
10429.40 733
10430.37 721
10431.33 649
10432.30 617
10433.26 609
10434.22 541
10435.19 529
10436.15 526
10437.12 529
10438.08 546
10439.05 521
10440.01 527
10440.98 514
10441.94 496
10442.91 539
10443.87 552
10444.84 483
10445.80 550
10446.77 529
10447.73 502
10448.70 465
10449.66 484
10450.63 450
10451.59 560
10452.56 501
10453.53 506
10454.49 531
10455.46 493
10456.42 541
10457.39 527
10458.35 486
10459.32 465
10460.29 442
10461.25 516
10462.22 518
10463.18 544
10464.15 489
10465.12 524
10466.08 474
10467.05 443
10468.01 440
10468.98 500
10469.95 533
10470.91 490
10471.88 500
10472.85 498
10473.81 457
10474.78 490
10475.74 550
10476.71 495
10477.68 490
10478.64 527
10479.61 510
10480.58 508
10481.54 501
10482.51 464
10483.48 504
10484.45 474
10485.41 473
10486.38 505
10487.35 493
10488.31 463
10489.28 498
10490.25 506
10491.22 501
10492.18 523
10493.15 514
10494.12 491
10495.08 449
10496.05 478
10497.02 538
10497.99 478
10498.95 525
10499.92 515
10500.89 500
10501.86 465
10502.83 495
10503.79 490
10504.76 499
10505.73 492
10506.70 508
10507.67 507
10508.63 491
10509.60 462
10510.57 481
10511.54 456
10512.51 459
10513.47 504
10514.44 495
10515.41 528
10516.38 516
10517.35 497
10518.32 463
10519.28 441
10520.25 486
10521.22 480
10522.19 505
10523.16 494
10524.13 472
10525.10 512
10526.07 480
10527.03 510
10528.00 481
10528.97 527
10529.94 555
10530.91 496
10531.88 482
10532.85 533
10533.82 536
10534.79 453
10535.76 464
10536.73 495
10537.70 554
10538.67 495
10539.63 503
10540.60 460
10541.57 454
10542.54 478
10543.51 481
10544.48 489
10545.45 506
10546.42 488
10547.39 535
10548.36 492
10549.33 490
10550.30 447
10551.27 499
10552.24 492
10553.21 459
10554.18 561
10555.15 505
10556.12 488
10557.09 499
10558.06 588
10559.03 653
10560.00 546
10560.97 586
10561.95 576
10562.92 566
10563.89 639
10564.86 685
10565.83 736
10566.80 758
10567.77 744
10568.74 775
10569.71 760
10570.68 808
10571.65 741
10572.62 679
10573.59 677
10574.57 659
10575.54 658
10576.51 567
10577.48 536
10578.45 515
10579.42 507
10580.39 510
10581.36 538
10582.34 568
10583.31 555
10584.28 505
10585.25 548
10586.22 534
10587.19 567
10588.17 558
10589.14 521
10590.11 530
10591.08 577
10592.05 534
10593.02 547
10594.00 530
10594.97 598
10595.94 592
10596.91 564
10597.89 611
10598.86 576
10599.83 576
10600.80 636
10601.77 597
10602.75 585
10603.72 590
10604.69 562
10605.66 557
10606.64 567
10607.61 523
10608.58 519
10609.55 493
10610.53 521
10611.50 491
10612.47 507
10613.45 520
10614.42 586
10615.39 604
10616.36 538
10617.34 525
10618.31 507
10619.28 524
10620.26 505
10621.23 496
10622.20 461
10623.18 511
10624.15 518
10625.12 501
10626.10 540
10627.07 555
10628.04 557
10629.02 548
10629.99 599
10630.97 555
10631.94 547
10632.91 586
10633.89 573
10634.86 537
10635.83 557
10636.81 558
10637.78 606
10638.76 550
10639.73 565
10640.70 581
10641.68 666
10642.65 743
10643.63 788
10644.60 785
10645.58 839
10646.55 831
10647.53 780
10648.50 774
10649.47 767
10650.45 671
10651.42 714
10652.40 631
10653.37 565
10654.35 593
10655.32 541
10656.30 512
10657.27 579
10658.25 600
10659.22 510
10660.20 467
10661.17 491
10662.15 515
10663.12 499
10664.10 511
10665.07 471
10666.05 518
10667.02 518
10668.00 524
10668.97 515
10669.95 523
10670.93 532
10671.90 539
10672.88 515
10673.85 447
10674.83 486
10675.80 536
10676.78 532
10677.76 490
10678.73 507
10679.71 533
10680.68 506
10681.66 529
10682.63 496
10683.61 529
10684.59 556
10685.56 524
10686.54 562
10687.52 550
10688.49 576
10689.47 577
10690.44 514
10691.42 538
10692.40 551
10693.37 564
10694.35 497
10695.33 495
10696.30 517
10697.28 507
10698.26 480
10699.23 481
10700.21 420
10701.19 472
10702.17 485
10703.14 449
10704.12 488
10705.10 475
10706.07 473
10707.05 475
10708.03 443
10709.01 475
10709.98 454
10710.96 471
10711.94 500
10712.91 503
10713.89 458
10714.87 473
10715.85 417
10716.83 453
10717.80 480
10718.78 460
10719.76 478
10720.74 460
10721.71 466
10722.69 476
10723.67 540
10724.65 498
10725.63 449
10726.60 532
10727.58 497
10728.56 484
10729.54 481
10730.52 424
10731.49 448
10732.47 485
10733.45 450
10734.43 457
10735.41 410
10736.39 474
10737.37 503
10738.34 463
10739.32 447
10740.30 493
10741.28 492
10742.26 509
10743.24 509
10744.22 466
10745.20 477
10746.17 484
10747.15 479
10748.13 479
10749.11 488
10750.09 447
10751.07 424
10752.05 431
10753.03 429
10754.01 460
10754.99 445
10755.97 442
10756.95 418
10757.93 446
10758.91 476
10759.88 456
10760.86 399
10761.84 423
10762.82 441
10763.80 469
10764.78 416
10765.76 390
10766.74 448
10767.72 509
10768.70 467
10769.68 399
10770.66 439
10771.64 461
10772.62 494
10773.60 464
10774.58 432
10775.56 463
10776.54 427
10777.52 437
10778.51 482
10779.49 458
10780.47 466
10781.45 515
10782.43 480
10783.41 464
10784.39 476
10785.37 458
10786.35 473
10787.33 462
10788.31 458
10789.29 501
10790.27 511
10791.26 467
10792.24 437
10793.22 412
10794.20 439
10795.18 453
10796.16 444
10797.14 455
10798.12 436
10799.10 432
10800.09 463
10801.07 471
10802.05 448
10803.03 454
10804.01 440
10804.99 450
10805.98 437
10806.96 474
10807.94 451
10808.92 441
10809.90 419
10810.89 470
10811.87 471
10812.85 432
10813.83 436
10814.81 387
10815.80 433
10816.78 482
10817.76 474
10818.74 473
10819.72 443
10820.71 433
10821.69 454
10822.67 467
10823.65 469
10824.64 439
10825.62 455
10826.60 465
10827.58 492
10828.57 518
10829.55 450
10830.53 461
10831.52 458
10832.50 486
10833.48 478
10834.46 448
10835.45 521
10836.43 519
10837.41 493
10838.40 454
10839.38 443
10840.36 427
10841.35 457
10842.33 496
10843.31 484
10844.30 501
10845.28 488
10846.26 472
10847.25 514
10848.23 492
10849.21 500
10850.20 481
10851.18 505
10852.17 492
10853.15 499
10854.13 484
10855.12 562
10856.10 526
10857.09 533
10858.07 495
10859.05 461
10860.04 519
10861.02 574
10862.01 544
10862.99 531
10863.97 540
10864.96 556
10865.94 500
10866.93 545
10867.91 531
10868.90 526
10869.88 592
10870.87 553
10871.85 507
10872.84 529
10873.82 570
10874.81 540
10875.79 540
10876.78 498
10877.76 536
10878.75 548
10879.73 516
10880.72 561
10881.70 555
10882.69 479
10883.67 570
10884.66 579
10885.64 574
10886.63 525
10887.61 527
10888.60 561
10889.58 598
10890.57 576
10891.55 566
10892.54 589
10893.53 704
10894.51 735
10895.50 684
10896.48 664
10897.47 652
10898.45 632
10899.44 705
10900.43 644
10901.41 598
10902.40 607
10903.38 661
10904.37 648
10905.36 628
10906.34 666
10907.33 647
10908.32 622
10909.30 645
10910.29 647
10911.28 656
10912.26 658
10913.25 680
10914.24 645
10915.22 603
10916.21 707
10917.20 630
10918.18 656
10919.17 653
10920.16 699
10921.14 745
10922.13 733
10923.12 746
10924.10 706
10925.09 683
10926.08 722
10927.07 749
10928.05 732
10929.04 744
10930.03 723
10931.01 744
10932.00 798
10932.99 750
10933.98 710
10934.96 817
10935.95 796
10936.94 737
10937.93 748
10938.92 776
10939.90 790
10940.89 772
10941.88 819
10942.87 824
10943.85 846
10944.84 835
10945.83 855
10946.82 851
10947.81 901
10948.79 876
10949.78 910
10950.77 940
10951.76 917
10952.75 879
10953.74 934
10954.72 977
10955.71 967
10956.70 985
10957.69 1046
10958.68 1104
10959.67 1087
10960.66 1187
10961.65 1275
10962.63 1324
10963.62 1369
10964.61 1411
10965.60 1462
10966.59 1408
10967.58 1407
10968.57 1344
10969.56 1297
10970.55 1252
10971.54 1311
10972.52 1196
10973.51 1168
10974.50 1120
10975.49 1043
10976.48 1032
10977.47 1054
10978.46 1015
10979.45 1025
10980.44 995
10981.43 1020
10982.42 1043
10983.41 1096
10984.40 1046
10985.39 1067
10986.38 1039
10987.37 1094
10988.36 1100
10989.35 1072
10990.34 1159
10991.33 1135
10992.32 1131
10993.31 1162
10994.30 1181
10995.29 1230
10996.28 1252
10997.27 1174
10998.26 1266
10999.25 1374
11000.24 1380
11001.23 1421
11002.22 1726
11003.21 1956
11004.20 2091
11005.20 2293
11006.19 2386
11007.18 2301
11008.17 2269
11009.16 2220
11010.15 2080
11011.14 1837
11012.13 1627
11013.12 1532
11014.11 1369
11015.10 1287
11016.10 1188
11017.09 1068
11018.08 1040
11019.07 989
11020.06 1020
11021.05 984
11022.04 996
11023.04 896
11024.03 925
11025.02 927
11026.01 960
11027.00 843
11027.99 864
11028.99 867
11029.98 893
11030.97 903
11031.96 882
11032.95 875
11033.95 855
11034.94 822
11035.93 772
11036.92 760
11037.91 807
11038.91 804
11039.90 743
11040.89 787
11041.88 878
11042.88 867
11043.87 842
11044.86 818
11045.85 811
11046.85 789
11047.84 819
11048.83 790
11049.82 788
11050.82 772
11051.81 724
11052.80 704
11053.80 670
11054.79 677
11055.78 691
11056.77 671
11057.77 660
11058.76 661
11059.75 673
11060.75 678
11061.74 708
11062.73 644
11063.73 680
11064.72 639
11065.71 665
11066.71 681
11067.70 671
11068.69 677
11069.69 635
11070.68 709
11071.68 651
11072.67 693
11073.66 672
11074.66 690
11075.65 683
11076.65 645
11077.64 607
11078.63 674
11079.63 717
11080.62 701
11081.62 711
11082.61 748
11083.60 710
11084.60 706
11085.59 663
11086.59 651
11087.58 668
11088.58 643
11089.57 713
11090.57 660
11091.56 663
11092.55 666
11093.55 646
11094.54 687
11095.54 642
11096.53 697
11097.53 657
11098.52 621
11099.52 666
11100.51 693
11101.51 656
11102.50 664
11103.50 673
11104.49 652
11105.49 639
11106.48 611
11107.48 609
11108.48 558
11109.47 607
11110.47 597
11111.46 522
11112.46 591
11113.45 622
11114.45 599
11115.44 634
11116.44 630
11117.44 593
11118.43 586
11119.43 585
11120.42 572
11121.42 579
11122.42 611
11123.41 630
11124.41 623
11125.40 603
11126.40 629
11127.40 622
11128.39 616
11129.39 586
11130.38 571
11131.38 622
11132.38 582
11133.37 607
11134.37 560
11135.37 582
11136.36 562
11137.36 641
11138.36 628
11139.35 572
11140.35 542
11141.35 592
11142.34 611
11143.34 598
11144.34 594
11145.34 646
11146.33 618
11147.33 635
11148.33 663
11149.32 551
11150.32 574
11151.32 612
11152.32 556
11153.31 563
11154.31 585
11155.31 596
11156.31 580
11157.30 529
11158.30 550
11159.30 586
11160.30 529
11161.29 504
11162.29 482
11163.29 518
11164.29 511
11165.29 486
11166.28 515
11167.28 577
11168.28 501
11169.28 545
11170.28 560
11171.27 599
11172.27 556
11173.27 519
11174.27 572
11175.27 537
11176.27 506
11177.26 536
11178.26 509
11179.26 523
11180.26 520
11181.26 534
11182.26 535
11183.26 489
11184.26 478
11185.25 552
11186.25 547
11187.25 524
11188.25 500
11189.25 534
11190.25 483
11191.25 508
11192.25 572
11193.25 536
11194.25 562
11195.24 510
11196.24 535
11197.24 600
11198.24 568
11199.24 508
11200.24 559
11201.24 542
11202.24 498
11203.24 530
11204.24 535
11205.24 517
11206.24 556
11207.24 464
11208.24 477
11209.24 514
11210.24 487
11211.24 477
11212.24 486
11213.24 519
11214.24 506
11215.24 455
11216.24 487
11217.24 490
11218.24 504
11219.24 517
11220.24 532
11221.24 545
11222.24 533
11223.24 472
11224.24 470
11225.24 502
11226.24 492
11227.25 481
11228.25 467
11229.25 495
11230.25 543
11231.25 517
11232.25 498
11233.25 505
11234.25 526
11235.25 525
11236.25 513
11237.25 496
11238.26 538
11239.26 512
11240.26 482
11241.26 494
11242.26 482
11243.26 547
11244.26 515
11245.27 495
11246.27 451
11247.27 468
11248.27 490
11249.27 492
11250.27 457
11251.28 462
11252.28 486
11253.28 468
11254.28 489
11255.28 485
11256.29 485
11257.29 517
11258.29 464
11259.29 455
11260.29 509
11261.30 479
11262.30 502
11263.30 506
11264.30 505
11265.31 502
11266.31 476
11267.31 518
11268.31 506
11269.32 485
11270.32 479
11271.32 511
11272.32 525
11273.33 489
11274.33 526
11275.33 515
11276.33 547
11277.34 554
11278.34 497
11279.34 501
11280.35 550
11281.35 575
11282.35 574
11283.36 570
11284.36 556
11285.36 597
11286.37 620
11287.37 556
11288.37 514
11289.38 530
11290.38 602
11291.38 568
11292.39 573
11293.39 532
11294.39 475
11295.40 452
11296.40 509
11297.41 523
11298.41 505
11299.41 567
11300.42 543
11301.42 487
11302.43 519
11303.43 536
11304.43 514
11305.44 541
11306.44 489
11307.45 526
11308.45 565
11309.46 564
11310.46 579
11311.46 505
11312.47 534
11313.47 576
11314.48 605
11315.48 592
11316.49 604
11317.49 614
11318.50 661
11319.50 681
11320.51 651
11321.51 667
11322.52 704
11323.52 591
11324.53 639
11325.53 606
11326.54 552
11327.54 598
11328.55 621
11329.55 585
11330.56 535
11331.56 573
11332.57 534
11333.57 530
11334.58 505
11335.58 561
11336.59 522
11337.60 512
11338.60 548
11339.61 607
11340.61 572
11341.62 545
11342.62 564
11343.63 587
11344.64 674
11345.64 676
11346.65 651
11347.65 668
11348.66 665
11349.67 665
11350.67 684
11351.68 611
11352.69 563
11353.69 534
11354.70 539
11355.71 512
11356.71 503
11357.72 529
11358.72 518
11359.73 525
11360.74 488
11361.74 475
11362.75 504
11363.76 484
11364.76 504
11365.77 468
11366.78 491
11367.79 462
11368.79 462
11369.80 500
11370.81 470
11371.81 394
11372.82 439
11373.83 463
11374.84 483
11375.84 467
11376.85 458
11377.86 510
11378.87 527
11379.87 461
11380.88 442
11381.89 461
11382.90 492
11383.90 505
11384.91 505
11385.92 503
11386.93 468
11387.93 510
11388.94 499
11389.95 430
11390.96 430
11391.97 474
11392.97 457
11393.98 496
11394.99 479
11396.00 446
11397.01 456
11398.02 481
11399.02 437
11400.03 440
11401.04 497
11402.05 467
11403.06 503
11404.07 488
11405.08 472
11406.08 441
11407.09 473
11408.10 489
11409.11 413
11410.12 439
11411.13 458
11412.14 453
11413.15 469
11414.15 446
11415.16 417
11416.17 438
11417.18 434
11418.19 492
11419.20 461
11420.21 448
11421.22 498
11422.23 485
11423.24 436
11424.25 402
11425.26 435
11426.27 458
11427.28 492
11428.29 481
11429.30 414
11430.31 449
11431.32 444
11432.32 457
11433.33 497
11434.34 455
11435.35 473
11436.36 477
11437.37 430
11438.38 474
11439.39 470
11440.41 458
11441.42 458
11442.43 440
11443.44 448
11444.45 481
11445.46 487
11446.47 469
11447.48 451
11448.49 443
11449.50 470
11450.51 484
11451.52 517
11452.53 454
11453.54 467
11454.55 464
11455.56 416
11456.57 468
11457.59 509
11458.60 471
11459.61 487
11460.62 464
11461.63 461
11462.64 427
11463.65 479
11464.66 475
11465.67 485
11466.69 443
11467.70 461
11468.71 506
11469.72 454
11470.73 457
11471.74 490
11472.75 461
11473.77 523
11474.78 530
11475.79 521
11476.80 479
11477.81 475
11478.83 468
11479.84 479
11480.85 464
11481.86 472
11482.87 511
11483.89 498
11484.90 501
11485.91 459
11486.92 490
11487.93 544
11488.95 527
11489.96 524
11490.97 526
11491.98 496
11493.00 461
11494.01 506
11495.02 518
11496.03 479
11497.05 535
11498.06 508
11499.07 462
11500.09 435
11501.10 428
11502.11 437
11503.12 494
11504.14 524
11505.15 469
11506.16 456
11507.18 499
11508.19 519
11509.20 464
11510.22 486
11511.23 455
11512.24 463
11513.26 448
11514.27 478
11515.28 508
11516.30 451
11517.31 526
11518.32 521
11519.34 536
11520.35 542
11521.37 501
11522.38 567
11523.39 521
11524.41 534
11525.42 456
11526.44 494
11527.45 475
11528.46 507
11529.48 538
11530.49 534
11531.51 513
11532.52 494
11533.53 511
11534.55 559
11535.56 552
11536.58 524
11537.59 537
11538.61 520
11539.62 537
11540.64 541
11541.65 501
11542.67 517
11543.68 494
11544.69 522
11545.71 512
11546.72 528
11547.74 544
11548.75 565
11549.77 603
11550.78 540
11551.80 549
11552.81 556
11553.83 547
11554.85 563
11555.86 606
11556.88 608
11557.89 526
11558.91 570
11559.92 604
11560.94 596
11561.95 649
11562.97 694
11563.98 648
11565.00 689
11566.02 711
11567.03 693
11568.05 653
11569.06 725
11570.08 679
11571.10 690
11572.11 683
11573.13 728
11574.14 715
11575.16 730
11576.18 690
11577.19 712
11578.21 771
11579.22 736
11580.24 773
11581.26 771
11582.27 800
11583.29 828
11584.31 921
11585.32 898
11586.34 975
11587.36 1039
11588.37 1011
11589.39 1094
11590.41 1051
11591.42 1065
11592.44 1051
11593.46 1111
11594.47 1073
11595.49 1125
11596.51 1156
11597.53 1313
11598.54 1373
11599.56 1485
11600.58 1698
11601.59 1870
11602.61 2124
11603.63 2394
11604.65 2539
11605.66 2672
11606.68 2746
11607.70 2793
11608.72 2653
11609.74 2283
11610.75 2165
11611.77 1896
11612.79 1631
11613.81 1466
11614.82 1311
11615.84 1140
11616.86 1123
11617.88 1068
11618.90 971
11619.91 921
11620.93 938
11621.95 898
11622.97 904
11623.99 889
11625.01 878
11626.02 795
11627.04 799
11628.06 790
11629.08 805
11630.10 780
11631.12 763
11632.14 780
11633.15 640
11634.17 679
11635.19 695
11636.21 695
11637.23 696
11638.25 644
11639.27 624
11640.29 624
11641.30 689
11642.32 717
11643.34 726
11644.36 717
11645.38 717
11646.40 675
11647.42 696
11648.44 663
11649.46 712
11650.48 610
11651.50 634
11652.52 589
11653.54 618
11654.56 543
11655.58 523
11656.60 550
11657.62 531
11658.64 535
11659.66 566
11660.68 614
11661.70 552
11662.72 588
11663.74 604
11664.76 597
11665.78 568
11666.80 493
11667.82 572
11668.84 538
11669.86 570
11670.88 573
11671.90 564
11672.92 566
11673.94 542
11674.96 556
11675.98 632
11677.00 606
11678.02 656
11679.04 629
11680.06 646
11681.08 584
11682.10 637
11683.12 693
11684.15 621
11685.17 642
11686.19 661
11687.21 643
11688.23 678
11689.25 641
11690.27 614
11691.29 631
11692.31 599
11693.34 640
11694.36 611
11695.38 605
11696.40 603
11697.42 562
11698.44 551
11699.46 615
11700.49 607
11701.51 622
11702.53 580
11703.55 558
11704.57 581
11705.60 563
11706.62 562
11707.64 501
11708.66 534
11709.68 552
11710.71 587
11711.73 518
11712.75 556
11713.77 536
11714.79 506
11715.82 534
11716.84 525
11717.86 556
11718.88 578
11719.91 569
11720.93 572
11721.95 522
11722.97 556
11724.00 530
11725.02 530
11726.04 514
11727.07 519
11728.09 519
11729.11 515
11730.13 466
11731.16 497
11732.18 552
11733.20 530
11734.23 516
11735.25 514
11736.27 484
11737.30 521
11738.32 537
11739.34 515
11740.37 519
11741.39 523
11742.41 533
11743.44 516
11744.46 490
11745.48 491
11746.51 496
11747.53 478
11748.55 503
11749.58 470
11750.60 495
11751.63 505
11752.65 507
11753.67 515
11754.70 497
11755.72 513
11756.75 529
11757.77 479
11758.79 491
11759.82 506
11760.84 514
11761.87 520
11762.89 513
11763.92 484
11764.94 472
11765.97 487
11766.99 476
11768.01 423
11769.04 466
11770.06 520
11771.09 487
11772.11 499
11773.14 475
11774.16 458
11775.19 440
11776.21 525
11777.24 477
11778.26 416
11779.29 417
11780.31 458
11781.34 457
11782.36 433
11783.39 458
11784.41 489
11785.44 430
11786.46 394
11787.49 433
11788.52 449
11789.54 470
11790.57 462
11791.59 433
11792.62 487
11793.64 500
11794.67 476
11795.70 504
11796.72 467
11797.75 474
11798.77 480
11799.80 433
11800.83 429
11801.85 418
11802.88 460
11803.90 416
11804.93 447
11805.96 454
11806.98 453
11808.01 474
11809.04 453
11810.06 411
11811.09 445
11812.11 448
11813.14 422
11814.17 434
11815.19 414
11816.22 408
11817.25 463
11818.27 432
11819.30 457
11820.33 450
11821.36 445
11822.38 427
11823.41 440
11824.44 442
11825.46 438
11826.49 403
11827.52 434
11828.54 442
11829.57 462
11830.60 468
11831.63 439
11832.65 453
11833.68 490
11834.71 489
11835.74 472
11836.76 466
11837.79 454
11838.82 427
11839.85 460
11840.88 479
11841.90 443
11842.93 429
11843.96 492
11844.99 422
11846.01 398
11847.04 430
11848.07 473
11849.10 447
11850.13 435
11851.16 455
11852.18 475
11853.21 498
11854.24 483
11855.27 503
11856.30 470
11857.33 512
11858.35 508
11859.38 471
11860.41 431
11861.44 451
11862.47 462
11863.50 496
11864.53 518
11865.56 529
11866.58 529
11867.61 501
11868.64 507
11869.67 510
11870.70 498
11871.73 519
11872.76 524
11873.79 477
11874.82 506
11875.85 519
11876.88 493
11877.91 508
11878.93 463
11879.96 493
11880.99 522
11882.02 455
11883.05 495
11884.08 513
11885.11 519
11886.14 505
11887.17 509
11888.20 496
11889.23 546
11890.26 554
11891.29 533
11892.32 551
11893.35 598
11894.38 581
11895.41 550
11896.44 552
11897.47 560
11898.50 572
11899.53 605
11900.56 593
11901.59 614
11902.62 617
11903.65 672
11904.69 666
11905.72 701
11906.75 700
11907.78 755
11908.81 765
11909.84 780
11910.87 717
11911.90 694
11912.93 716
11913.96 687
11914.99 705
11916.02 711
11917.06 658
11918.09 692
11919.12 657
11920.15 616
11921.18 637
11922.21 656
11923.24 682
11924.27 686
11925.31 688
11926.34 666
11927.37 688
11928.40 677
11929.43 678
11930.46 755
11931.50 788
11932.53 808
11933.56 807
11934.59 920
11935.62 1084
11936.65 1109
11937.69 1119
11938.72 1134
11939.75 1085
11940.78 1017
11941.81 1051
11942.85 952
11943.88 902
11944.91 855
11945.94 816
11946.98 790
11948.01 764
11949.04 652
11950.07 662
11951.11 667
11952.14 635
11953.17 641
11954.20 621
11955.24 549
11956.27 579
11957.30 569
11958.34 567
11959.37 557
11960.40 568
11961.43 597
11962.47 571
11963.50 559
11964.53 535
11965.57 478
11966.60 539
11967.63 541
11968.67 495
11969.70 542
11970.73 483
11971.77 480
11972.80 496
11973.83 494
11974.87 511
11975.90 550
11976.94 566
11977.97 589
11979.00 497
11980.04 484
11981.07 536
11982.10 558
11983.14 502
11984.17 481
11985.21 521
11986.24 503
11987.27 486
11988.31 490
11989.34 496
11990.38 491
11991.41 496
11992.45 512
11993.48 556
11994.51 540
11995.55 536
11996.58 548
11997.62 510
11998.65 537
11999.69 515
12000.72 498
12001.76 516
12002.79 545
12003.83 526
12004.86 518
12005.90 537
12006.93 542
12007.97 571
12009.00 496
12010.04 479
12011.07 533
12012.11 546
12013.14 556
12014.18 537
12015.21 541
12016.25 595
12017.28 595
12018.32 554
12019.35 636
12020.39 600
12021.43 605
12022.46 586
12023.50 623
12024.53 583
12025.57 598
12026.60 612
12027.64 584
12028.68 551
12029.71 569
12030.75 605
12031.78 604
12032.82 562
12033.86 523
12034.89 549
12035.93 641
12036.97 571
12038.00 602
12039.04 563
12040.07 595
12041.11 579
12042.15 583
12043.18 570
12044.22 581
12045.26 614
12046.29 567
12047.33 594
12048.37 599
12049.40 566
12050.44 578
12051.48 566
12052.52 582
12053.55 558
12054.59 559
12055.63 557
12056.66 575
12057.70 579
12058.74 621
12059.78 620
12060.81 585
12061.85 557
12062.89 510
12063.92 586
12064.96 596
12066.00 577
12067.04 555
12068.07 564
12069.11 594
12070.15 572
12071.19 576
12072.23 564
12073.26 593
12074.30 553
12075.34 639
12076.38 573
12077.42 589
12078.45 564
12079.49 630
12080.53 619
12081.57 593
12082.61 559
12083.64 603
12084.68 594
12085.72 575
12086.76 630
12087.80 588
12088.84 648
12089.88 593
12090.91 552
12091.95 544
12092.99 584
12094.03 627
12095.07 611
12096.11 610
12097.15 636
12098.19 639
12099.22 609
12100.26 658
12101.30 648
12102.34 710
12103.38 656
12104.42 754
12105.46 773
12106.50 781
12107.54 795
12108.58 765
12109.62 830
12110.66 930
12111.70 908
12112.74 896
12113.77 813
12114.81 724
12115.85 698
12116.89 661
12117.93 626
12118.97 651
12120.01 672
12121.05 585
12122.09 554
12123.13 503
12124.17 591
12125.21 519
12126.25 530
12127.29 501
12128.33 528
12129.37 513
12130.41 595
12131.45 522
12132.50 490
12133.54 520
12134.58 486
12135.62 458
12136.66 470
12137.70 496
12138.74 498
12139.78 523
12140.82 513
12141.86 485
12142.90 484
12143.94 475
12144.98 420
12146.02 452
12147.07 498
12148.11 483
12149.15 467
12150.19 455
12151.23 493
12152.27 491
12153.31 485
12154.35 449
12155.40 461
12156.44 439
12157.48 414
12158.52 422
12159.56 458
12160.60 453
12161.64 436
12162.69 393
12163.73 440
12164.77 448
12165.81 396
12166.85 400
12167.90 427
12168.94 422
12169.98 420
12171.02 448
12172.06 483
12173.11 478
12174.15 470
12175.19 438
12176.23 433
12177.27 399
12178.32 433
12179.36 434
12180.40 459
12181.44 448
12182.49 437
12183.53 456
12184.57 464
12185.61 412
12186.66 373
12187.70 424
12188.74 467
12189.79 455
12190.83 406
12191.87 417
12192.91 395
12193.96 427
12195.00 450
12196.04 430
12197.09 434
12198.13 436
12199.17 429
12200.22 438
12201.26 439
12202.30 459
12203.35 480
12204.39 517
12205.43 451
12206.48 494
12207.52 434
12208.57 512
12209.61 468
12210.65 467
12211.70 444
12212.74 497
12213.78 429
12214.83 448
12215.87 473
12216.92 440
12217.96 438
12219.00 425
12220.05 489
12221.09 449
12222.14 459
12223.18 456
12224.23 453
12225.27 415
12226.31 441
12227.36 463
12228.40 436
12229.45 480
12230.49 502
12231.54 494
12232.58 459
12233.63 444
12234.67 460
12235.72 450
12236.76 428
12237.81 470
12238.85 454
12239.90 474
12240.94 445
12241.99 512
12243.03 445
12244.08 402
12245.12 422
12246.17 458
12247.21 433
12248.26 453
12249.30 448
12250.35 469
12251.39 465
12252.44 473
12253.49 462
12254.53 465
12255.58 422
12256.62 418
12257.67 443
12258.71 452
12259.76 428
12260.81 418
12261.85 444
12262.90 451
12263.94 403
12264.99 384
12266.04 396
12267.08 454
12268.13 410
12269.17 410
12270.22 439
12271.27 418
12272.31 402
12273.36 407
12274.41 376
12275.45 425
12276.50 445
12277.55 389
12278.59 419
12279.64 441
12280.69 420
12281.73 392
12282.78 415
12283.83 377
12284.87 455
12285.92 440
12286.97 410
12288.01 421
12289.06 396
12290.11 385
12291.16 390
12292.20 381
12293.25 400
12294.30 475
12295.35 413
12296.39 380
12297.44 349
12298.49 411
12299.54 400
12300.58 365
12301.63 394
12302.68 430
12303.73 367
12304.77 359
12305.82 417
12306.87 385
12307.92 381
12308.97 428
12310.01 375
12311.06 423
12312.11 372
12313.16 413
12314.21 447
12315.25 425
12316.30 407
12317.35 401
12318.40 415
12319.45 367
12320.50 428
12321.54 354
12322.59 407
12323.64 387
12324.69 402
12325.74 383
12326.79 424
12327.84 380
12328.89 403
12329.93 329
12330.98 384
12332.03 379
12333.08 380
12334.13 398
12335.18 350
12336.23 392
12337.28 383
12338.33 352
12339.38 390
12340.43 362
12341.47 374
12342.52 371
12343.57 342
12344.62 340
12345.67 376
12346.72 366
12347.77 349
12348.82 380
12349.87 399
12350.92 366
12351.97 353
12353.02 372
12354.07 407
12355.12 391
12356.17 391
12357.22 392
12358.27 386
12359.32 369
12360.37 409
12361.42 381
12362.47 387
12363.52 438
12364.57 420
12365.62 397
12366.67 346
12367.72 372
12368.77 361
12369.82 362
12370.87 360
12371.93 386
12372.98 371
12374.03 362
12375.08 388
12376.13 409
12377.18 403
12378.23 373
12379.28 401
12380.33 392
12381.38 425
12382.43 398
12383.49 417
12384.54 408
12385.59 404
12386.64 391
12387.69 403
12388.74 374
12389.79 389
12390.84 377
12391.90 391
12392.95 398
12394.00 407
12395.05 413
12396.10 400
12397.15 395
12398.21 385
12399.26 416
12400.31 416
12401.36 408
12402.41 409
12403.47 432
12404.52 438
12405.57 454
12406.62 438
12407.67 433
12408.73 442
12409.78 482
12410.83 419
12411.88 448
12412.94 441
12413.99 419
12415.04 419
12416.09 435
12417.15 419
12418.20 423
12419.25 417
12420.30 370
12421.36 431
12422.41 451
12423.46 437
12424.52 469
12425.57 436
12426.62 412
12427.67 452
12428.73 425
12429.78 398
12430.83 401
12431.89 442
12432.94 447
12433.99 448
12435.05 405
12436.10 414
12437.15 435
12438.21 418
12439.26 456
12440.31 436
12441.37 504
12442.42 453
12443.47 458
12444.53 459
12445.58 451
12446.64 410
12447.69 439
12448.74 427
12449.80 428
12450.85 473
12451.91 465
12452.96 433
12454.01 438
12455.07 443
12456.12 479
12457.18 472
12458.23 462
12459.29 485
12460.34 469
12461.39 448
12462.45 500
12463.50 458
12464.56 444
12465.61 452
12466.67 472
12467.72 469
12468.78 469
12469.83 516
12470.89 524
12471.94 465
12473.00 471
12474.05 503
12475.11 533
12476.16 527
12477.22 533
12478.27 512
12479.33 483
12480.38 538
12481.44 584
12482.49 551
12483.55 592
12484.60 649
12485.66 606
12486.71 641
12487.77 637
12488.83 642
12489.88 660
12490.94 656
12491.99 737
12493.05 792
12494.10 858
12495.16 934
12496.22 1011
12497.27 1144
12498.33 1216
12499.38 1336
12500.44 1467
12501.50 1546
12502.55 1554
12503.61 1571
12504.67 1558
12505.72 1396
12506.78 1332
12507.83 1151
12508.89 1076
12509.95 998
12511.00 894
12512.06 891
12513.12 763
12514.17 731
12515.23 704
12516.29 669
12517.34 679
12518.40 668
12519.46 622
12520.52 650
12521.57 609
12522.63 607
12523.69 588
12524.74 559
12525.80 548
12526.86 531
12527.92 556
12528.97 545
12530.03 536
12531.09 556
12532.15 556
12533.20 579
12534.26 593
12535.32 522
12536.38 584
12537.43 568
12538.49 537
12539.55 539
12540.61 573
12541.66 558
12542.72 566
12543.78 504
12544.84 552
12545.90 535
12546.95 510
12548.01 491
12549.07 512
12550.13 504
12551.19 489
12552.25 532
12553.30 505
12554.36 528
12555.42 555
12556.48 537
12557.54 493
12558.60 518
12559.65 474
12560.71 480
12561.77 512
12562.83 483
12563.89 504
12564.95 507
12566.01 526
12567.07 530
12568.13 530
12569.18 509
12570.24 545
12571.30 530
12572.36 578
12573.42 573
12574.48 554
12575.54 597
12576.60 674
12577.66 705
12578.72 681
12579.78 697
12580.84 694
12581.90 808
12582.96 765
12584.02 777
12585.07 760
12586.13 729
12587.19 722
12588.25 702
12589.31 593
12590.37 627
12591.43 587
12592.49 654
12593.55 655
12594.61 619
12595.67 581
12596.73 538
12597.79 595
12598.86 558
12599.92 616
12600.98 553
12602.04 595
12603.10 524
12604.16 540
12605.22 561
12606.28 559
12607.34 540
12608.40 506
12609.46 538
12610.52 522
12611.58 508
12612.64 481
12613.70 506
12614.76 510
12615.83 524
12616.89 483
12617.95 516
12619.01 515
12620.07 495
12621.13 484
12622.19 499
12623.25 508
12624.32 462
12625.38 523
12626.44 514
12627.50 460
12628.56 478
12629.62 490
12630.68 452
12631.75 474
12632.81 457
12633.87 435
12634.93 438
12635.99 464
12637.05 488
12638.12 453
12639.18 437
12640.24 439
12641.30 431
12642.36 463
12643.43 469
12644.49 476
12645.55 426
12646.61 474
12647.68 495
12648.74 470
12649.80 470
12650.86 520
12651.93 470
12652.99 484
12654.05 471
12655.11 524
12656.18 537
12657.24 499
12658.30 475
12659.36 500
12660.43 562
12661.49 545
12662.55 520
12663.62 502
12664.68 554
12665.74 577
12666.81 581
12667.87 558
12668.93 500
12670.00 549
12671.06 536
12672.12 482
12673.19 462
12674.25 500
12675.31 513
12676.38 477
12677.44 492
12678.50 503
12679.57 468
12680.63 527
12681.69 552
12682.76 537
12683.82 551
12684.89 489
12685.95 523
12687.01 507
12688.08 438
12689.14 465
12690.21 489
12691.27 508
12692.33 481
12693.40 502
12694.46 512
12695.53 547
12696.59 488
12697.66 536
12698.72 512
12699.79 514
12700.85 490
12701.91 493
12702.98 522
12704.04 473
12705.11 502
12706.17 573
12707.24 529
12708.30 526
12709.37 533
12710.43 458
12711.50 551
12712.56 534
12713.63 540
12714.69 501
12715.76 493
12716.82 495
12717.89 497
12718.95 453
12720.02 479
12721.09 460
12722.15 419
12723.22 446
12724.28 449
12725.35 425
12726.41 439
12727.48 395
12728.54 435
12729.61 425
12730.68 461
12731.74 464
12732.81 441
12733.87 479
12734.94 420
12736.01 439
12737.07 421
12738.14 436
12739.20 421
12740.27 463
12741.34 433
12742.40 502
12743.47 424
12744.54 418
12745.60 431
12746.67 398
12747.74 411
12748.80 426
12749.87 416
12750.94 427
12752.00 377
12753.07 415
12754.14 411
12755.20 430
12756.27 435
12757.34 423
12758.40 379
12759.47 382
12760.54 385
12761.60 417
12762.67 395
12763.74 380
12764.81 403
12765.87 408
12766.94 412
12768.01 381
12769.08 413
12770.14 374
12771.21 420
12772.28 356
12773.35 336
12774.41 408
12775.48 349
12776.55 359
12777.62 368
12778.68 373
12779.75 420
12780.82 377
12781.89 383
12782.96 335
12784.02 365
12785.09 397
12786.16 376
12787.23 375
12788.30 386
12789.37 367
12790.43 389
12791.50 393
12792.57 345
12793.64 385
12794.71 401
12795.78 413
12796.84 359
12797.91 343
12798.98 344
12800.05 399
12801.12 402
12802.19 378
12803.26 377
12804.33 352
12805.40 323
12806.46 338
12807.53 359
12808.60 424
12809.67 399
12810.74 404
12811.81 395
12812.88 349
12813.95 375
12815.02 404
12816.09 376
12817.16 343
12818.23 373
12819.30 383
12820.37 409
12821.44 412
12822.50 387
12823.57 386
12824.64 357
12825.71 391
12826.78 402
12827.85 347
12828.92 343
12829.99 378
12831.06 378
12832.13 355
12833.20 345
12834.27 343
12835.34 343
12836.41 369
12837.49 371
12838.56 396
12839.63 369
12840.70 405
12841.77 391
12842.84 385
12843.91 340
12844.98 342
12846.05 383
12847.12 371
12848.19 350
12849.26 368
12850.33 386
12851.40 350
12852.47 331
12853.55 291
12854.62 323
12855.69 342
12856.76 335
12857.83 384
12858.90 361
12859.97 327
12861.04 328
12862.11 363
12863.19 326
12864.26 361
12865.33 376
12866.40 323
12867.47 318
12868.54 333
12869.62 299
12870.69 308
12871.76 314
12872.83 336
12873.90 332
12874.97 340
12876.05 371
12877.12 311
12878.19 313
12879.26 311
12880.33 317
12881.41 324
12882.48 320
12883.55 311
12884.62 336
12885.70 358
12886.77 305
12887.84 315
12888.91 340
12889.98 328
12891.06 322
12892.13 310
12893.20 331
12894.28 345
12895.35 302
12896.42 280
12897.49 300
12898.57 310
12899.64 311
12900.71 329
12901.79 319
12902.86 325
12903.93 294
12905.00 292
12906.08 357
12907.15 319
12908.22 326
12909.30 310
12910.37 325
12911.44 307
12912.52 339
12913.59 323
12914.66 311
12915.74 289
12916.81 340
12917.89 336
12918.96 350
12920.03 315
12921.11 290
12922.18 290
12923.25 273
12924.33 321
12925.40 306
12926.48 311
12927.55 297
12928.62 334
12929.70 355
12930.77 335
12931.85 336
12932.92 327
12934.00 312
12935.07 294
12936.14 300
12937.22 304
12938.29 317
12939.37 323
12940.44 314
12941.52 334
12942.59 312
12943.67 312
12944.74 310
12945.82 317
12946.89 331
12947.97 326
12949.04 355
12950.12 324
12951.19 298
12952.27 316
12953.34 334
12954.42 322
12955.49 333
12956.57 293
12957.64 260
12958.72 277
12959.79 317
12960.87 297
12961.94 291
12963.02 310
12964.10 327
12965.17 340
12966.25 339
12967.32 336
12968.40 342
12969.47 339
12970.55 324
12971.63 339
12972.70 305
12973.78 306
12974.85 332
12975.93 351
12977.01 315
12978.08 318
12979.16 330
12980.23 313
12981.31 297
12982.39 323
12983.46 331
12984.54 319
12985.62 325
12986.69 342
12987.77 339
12988.85 348
12989.92 334
12991.00 312
12992.08 360
12993.15 335
12994.23 336
12995.31 342
12996.38 332
12997.46 313
12998.54 355
12999.61 314
13000.69 347
13001.77 366
13002.85 368
13003.92 380
13005.00 371
13006.08 349
13007.16 310
13008.23 337
13009.31 377
13010.39 316
13011.47 330
13012.54 371
13013.62 356
13014.70 341
13015.78 345
13016.85 339
13017.93 339
13019.01 364
13020.09 307
13021.17 314
13022.24 363
13023.32 403
13024.40 398
13025.48 333
13026.56 321
13027.63 345
13028.71 355
13029.79 369
13030.87 393
13031.95 412
13033.03 403
13034.10 412
13035.18 376
13036.26 391
13037.34 336
13038.42 380
13039.50 371
13040.58 358
13041.66 375
13042.73 370
13043.81 386
13044.89 379
13045.97 366
13047.05 348
13048.13 404
13049.21 422
13050.29 387
13051.37 396
13052.45 435
13053.53 397
13054.60 365
13055.68 402
13056.76 384
13057.84 396
13058.92 372
13060.00 411
13061.08 390
13062.16 376
13063.24 408
13064.32 392
13065.40 384
13066.48 380
13067.56 385
13068.64 395
13069.72 394
13070.80 378
13071.88 396
13072.96 346
13074.04 366
13075.12 397
13076.20 381
13077.28 355
13078.36 320
13079.44 345
13080.52 385
13081.60 365
13082.68 338
13083.76 379
13084.84 397
13085.93 365
13087.01 332
13088.09 298
13089.17 318
13090.25 372
13091.33 333
13092.41 349
13093.49 325
13094.57 323
13095.65 329
13096.73 355
13097.82 348
13098.90 345
13099.98 327
13101.06 327
13102.14 386
13103.22 309
13104.30 298
13105.38 301
13106.47 332
13107.55 349
13108.63 332
13109.71 354
13110.79 324
13111.87 338
13112.96 291
13114.04 294
13115.12 316
13116.20 320
13117.28 313
13118.37 332
13119.45 301
13120.53 309
13121.61 297
13122.69 337
13123.78 327
13124.86 292
13125.94 316
13127.02 321
13128.11 304
13129.19 320
13130.27 345
13131.35 324
13132.44 348
13133.52 374
13134.60 307
13135.68 303
13136.77 327
13137.85 338
13138.93 306
13140.01 282
13141.10 316
13142.18 331
13143.26 284
13144.35 307
13145.43 298
13146.51 304
13147.60 349
13148.68 319
13149.76 326
13150.85 332
13151.93 326
13153.01 349
13154.10 351
13155.18 329
13156.26 347
13157.35 351
13158.43 296
13159.51 309
13160.60 302
13161.68 344
13162.77 338
13163.85 343
13164.93 316
13166.02 346
13167.10 345
13168.19 326
13169.27 301
13170.35 334
13171.44 319
13172.52 328
13173.61 320
13174.69 292
13175.78 294
13176.86 301
13177.94 342
13179.03 341
13180.11 318
13181.20 284
13182.28 314
13183.37 331
13184.45 337
13185.54 283
13186.62 328
13187.71 385
13188.79 338
13189.88 333
13190.96 271
13192.05 299
13193.13 299
13194.22 326
13195.30 282
13196.39 301
13197.47 338
13198.56 334
13199.64 354
13200.73 324
13201.81 276
13202.90 353
13203.98 332
13205.07 320
13206.16 304
13207.24 331
13208.33 334
13209.41 293
13210.50 303
13211.58 287
13212.67 327
13213.76 298
13214.84 312
13215.93 316
13217.01 305
13218.10 303
13219.19 331
13220.27 295
13221.36 311
13222.45 342
13223.53 306
13224.62 349
13225.70 362
13226.79 312
13227.88 361
13228.96 302
13230.05 296
13231.14 325
13232.22 354
13233.31 351
13234.40 309
13235.48 348
13236.57 321
13237.66 339
13238.74 330
13239.83 344
13240.92 359
13242.01 366
13243.09 347
13244.18 345
13245.27 342
13246.35 354
13247.44 348
13248.53 311
13249.62 381
13250.70 342
13251.79 355
13252.88 348
13253.97 355
13255.05 335
13256.14 301
13257.23 312
13258.32 345
13259.41 361
13260.49 338
13261.58 354
13262.67 310
13263.76 362
13264.85 364
13265.93 376
13267.02 357
13268.11 372
13269.20 342
13270.29 360
13271.37 373
13272.46 349
13273.55 383
13274.64 383
13275.73 374
13276.82 373
13277.91 364
13278.99 376
13280.08 361
13281.17 353
13282.26 360
13283.35 405
13284.44 407
13285.53 413
13286.62 398
13287.70 375
13288.79 395
13289.88 423
13290.97 408
13292.06 385
13293.15 372
13294.24 417
13295.33 376
13296.42 408
13297.51 426
13298.60 434
13299.69 412
13300.78 438
13301.87 416
13302.95 425
13304.04 432
13305.13 449
13306.22 462
13307.31 439
13308.40 443
13309.49 457
13310.58 482
13311.67 432
13312.76 451
13313.85 466
13314.94 471
13316.03 488
13317.12 503
13318.21 503
13319.30 498
13320.39 475
13321.48 473
13322.58 440
13323.67 458
13324.76 485
13325.85 429
13326.94 415
13328.03 435
13329.12 448
13330.21 496
13331.30 484
13332.39 463
13333.48 471
13334.57 488
13335.66 388
13336.75 466
13337.85 544
13338.94 465
13340.03 506
13341.12 491
13342.21 463
13343.30 510
13344.39 451
13345.48 464
13346.58 456
13347.67 513
13348.76 515
13349.85 472
13350.94 488
13352.03 465
13353.12 483
13354.22 450
13355.31 492
13356.40 493
13357.49 489
13358.58 492
13359.68 508
13360.77 536
13361.86 525
13362.95 542
13364.04 542
13365.14 511
13366.23 577
13367.32 566
13368.41 587
13369.51 578
13370.60 594
13371.69 632
13372.78 621
13373.87 646
13374.97 622
13376.06 630
13377.15 648
13378.25 663
13379.34 615
13380.43 636
13381.52 549
13382.62 592
13383.71 533
13384.80 565
13385.90 536
13386.99 477
13388.08 485
13389.17 457
13390.27 459
13391.36 489
13392.45 492
13393.55 492
13394.64 435
13395.73 424
13396.83 440
13397.92 442
13399.02 507
13400.11 483
13401.20 468
13402.30 458
13403.39 489
13404.48 406
13405.58 430
13406.67 457
13407.77 485
13408.86 439
13409.95 439
13411.05 422
13412.14 440
13413.24 471
13414.33 505
13415.42 438
13416.52 433
13417.61 460
13418.71 472
13419.80 446
13420.90 399
13421.99 425
13423.08 458
13424.18 433
13425.27 424
13426.37 434
13427.46 449
13428.56 468
13429.65 468
13430.75 407
13431.84 437
13432.94 468
13434.03 458
13435.13 491
13436.22 467
13437.32 475
13438.41 460
13439.51 479
13440.60 466
13441.70 469
13442.79 443
13443.89 496
13444.98 483
13446.08 435
13447.18 449
13448.27 472
13449.37 441
13450.46 436
13451.56 482
13452.65 481
13453.75 473
13454.85 489
13455.94 498
13457.04 490
13458.13 497
13459.23 549
13460.33 532
13461.42 515
13462.52 538
13463.61 520
13464.71 533
13465.81 542
13466.90 513
13468.00 545
13469.10 552
13470.19 555
13471.29 507
13472.38 510
13473.48 523
13474.58 559
13475.67 552
13476.77 584
13477.87 566
13478.96 506
13480.06 536
13481.16 527
13482.26 532
13483.35 520
13484.45 570
13485.55 549
13486.64 542
13487.74 532
13488.84 533
13489.94 616
13491.03 577
13492.13 552
13493.23 555
13494.32 554
13495.42 575
13496.52 588
13497.62 608
13498.72 619
13499.81 642
13500.91 667
13502.01 680
13503.11 684
13504.20 714
13505.30 715
13506.40 749
13507.50 738
13508.60 753
13509.69 738
13510.79 730
13511.89 720
13512.99 710
13514.09 681
13515.18 630
13516.28 647
13517.38 620
13518.48 548
13519.58 567
13520.68 590
13521.78 538
13522.87 589
13523.97 533
13525.07 557
13526.17 535
13527.27 526
13528.37 481
13529.47 518
13530.57 511
13531.66 473
13532.76 495
13533.86 512
13534.96 484
13536.06 495
13537.16 480
13538.26 471
13539.36 534
13540.46 527
13541.56 478
13542.66 464
13543.76 451
13544.86 435
13545.96 412
13547.05 433
13548.15 447
13549.25 423
13550.35 415
13551.45 455
13552.55 451
13553.65 444
13554.75 420
13555.85 395
13556.95 415
13558.05 411
13559.15 461
13560.25 432
13561.35 391
13562.45 417
13563.55 429
13564.65 421
13565.75 395
13566.85 403
13567.96 421
13569.06 381
13570.16 406
13571.26 388
13572.36 371
13573.46 378
13574.56 391
13575.66 446
13576.76 408
13577.86 377
13578.96 408
13580.06 432
13581.16 420
13582.27 400
13583.37 404
13584.47 390
13585.57 384
13586.67 434
13587.77 421
13588.87 354
13589.97 379
13591.08 431
13592.18 414
13593.28 378
13594.38 389
13595.48 407
13596.58 406
13597.68 426
13598.79 409
13599.89 385
13600.99 451
13602.09 432
13603.19 423
13604.30 370
13605.40 397
13606.50 440
13607.60 412
13608.70 384
13609.81 414
13610.91 427
13612.01 413
13613.11 402
13614.21 421
13615.32 417
13616.42 411
13617.52 430
13618.62 457
13619.73 407
13620.83 393
13621.93 383
13623.03 415
13624.14 417
13625.24 387
13626.34 391
13627.45 439
13628.55 397
13629.65 393
13630.75 414
13631.86 410
13632.96 388
13634.06 422
13635.17 419
13636.27 407
13637.37 408
13638.48 380
13639.58 365
13640.68 423
13641.79 412
13642.89 428
13643.99 388
13645.10 376
13646.20 406
13647.30 432
13648.41 377
13649.51 391
13650.62 403
13651.72 417
13652.82 385
13653.93 382
13655.03 386
13656.14 378
13657.24 339
13658.34 366
13659.45 392
13660.55 392
13661.66 345
13662.76 347
13663.87 357
13664.97 361
13666.07 390
13667.18 423
13668.28 361
13669.39 399
13670.49 404
13671.60 398
13672.70 385
13673.81 346
13674.91 406
13676.02 404
13677.12 383
13678.23 437
13679.33 462
13680.44 412
13681.54 470
13682.65 428
13683.75 399
13684.86 440
13685.96 385
13687.07 382
13688.17 399
13689.28 412
13690.38 372
13691.49 355
13692.59 418
13693.70 446
13694.80 402
13695.91 457
13697.02 386
13698.12 402
13699.23 407
13700.33 400
13701.44 382
13702.55 419
13703.65 400
13704.76 396
13705.86 390
13706.97 393
13708.08 422
13709.18 391
13710.29 427
13711.39 431
13712.50 423
13713.61 410
13714.71 403
13715.82 416
13716.93 454
13718.03 418
13719.14 446
13720.25 466
13721.35 433
13722.46 434
13723.57 450
13724.67 460
13725.78 474
13726.89 483
13727.99 457
13729.10 500
13730.21 466
13731.31 470
13732.42 477
13733.53 489
13734.64 534
13735.74 506
13736.85 490
13737.96 487
13739.07 498
13740.17 523
13741.28 522
13742.39 473
13743.50 532
13744.60 504
13745.71 486
13746.82 491
13747.93 525
13749.03 547
13750.14 563
13751.25 607
13752.36 551
13753.47 612
13754.57 615
13755.68 602
13756.79 551
13757.90 550
13759.01 560
13760.11 588
13761.22 647
13762.33 656
13763.44 624
13764.55 618
13765.66 670
13766.76 728
13767.87 708
13768.98 744
13770.09 792
13771.20 782
13772.31 866
13773.42 875
13774.53 836
13775.63 913
13776.74 1058
13777.85 1045
13778.96 1018
13780.07 996
13781.18 1061
13782.29 1058
13783.40 1046
13784.51 963
13785.62 854
13786.73 848
13787.83 830
13788.94 729
13790.05 708
13791.16 711
13792.27 688
13793.38 651
13794.49 602
13795.60 615
13796.71 598
13797.82 597
13798.93 580
13800.04 585
13801.15 544
13802.26 548
13803.37 622
13804.48 563
13805.59 536
13806.70 494
13807.81 502
13808.92 538
13810.03 506
13811.14 562
13812.25 611
13813.36 537
13814.47 506
13815.58 502
13816.69 501
13817.80 513
13818.91 516
13820.03 493
13821.14 527
13822.25 481
13823.36 520
13824.47 517
13825.58 471
13826.69 473
13827.80 481
13828.91 484
13830.02 495
13831.13 482
13832.25 450
13833.36 469
13834.47 475
13835.58 464
13836.69 480
13837.80 442
13838.91 490
13840.02 485
13841.14 493
13842.25 420
13843.36 512
13844.47 478
13845.58 490
13846.69 457
13847.81 438
13848.92 458
13850.03 508
13851.14 439
13852.25 474
13853.37 451
13854.48 470
13855.59 448
13856.70 437
13857.81 490
13858.93 441
13860.04 493
13861.15 507
13862.26 489
13863.38 475
13864.49 477
13865.60 487
13866.71 493
13867.83 532
13868.94 558
13870.05 566
13871.16 597
13872.28 616
13873.39 609
13874.50 564
13875.61 511
13876.73 512
13877.84 527
13878.95 536
13880.07 496
13881.18 499
13882.29 523
13883.41 520
13884.52 489
13885.63 501
13886.75 470
13887.86 444
13888.97 471
13890.09 474
13891.20 455
13892.31 465
13893.43 465
13894.54 477
13895.65 461
13896.77 476
13897.88 476
13899.00 428
13900.11 426
13901.22 450
13902.34 442
13903.45 504
13904.57 487
13905.68 431
13906.79 470
13907.91 466
13909.02 474
13910.14 424
13911.25 467
13912.37 454
13913.48 457
13914.59 446
13915.71 433
13916.82 441
13917.94 395
13919.05 430
13920.17 443
13921.28 416
13922.40 446
13923.51 401
13924.63 433
13925.74 446
13926.86 402
13927.97 435
13929.09 470
13930.20 402
13931.32 449
13932.43 468
13933.55 442
13934.66 422
13935.78 444
13936.89 424
13938.01 390
13939.12 401
13940.24 423
13941.35 388
13942.47 394
13943.59 466
13944.70 430
13945.82 440
13946.93 407
13948.05 410
13949.16 435
13950.28 413
13951.40 398
13952.51 359
13953.63 358
13954.74 423
13955.86 403
13956.98 416
13958.09 444
13959.21 463
13960.33 408
13961.44 409
13962.56 422
13963.67 399
13964.79 412
13965.91 415
13967.02 412
13968.14 382
13969.26 408
13970.37 432
13971.49 393
13972.61 346
13973.72 375
13974.84 377
13975.96 425
13977.08 415
13978.19 395
13979.31 392
13980.43 400
13981.54 435
13982.66 387
13983.78 421
13984.90 404
13986.01 403
13987.13 387
13988.25 383
13989.37 446
13990.48 388
13991.60 412
13992.72 394
13993.84 370
13994.95 407
13996.07 411
13997.19 378
13998.31 430
13999.42 395
14000.54 387
14001.66 428
14002.78 407
14003.90 431
14005.01 438
14006.13 446
14007.25 434
14008.37 395
14009.49 403
14010.61 401
14011.72 412
14012.84 441
14013.96 398
14015.08 428
14016.20 419
14017.32 447
14018.43 457
14019.55 436
14020.67 434
14021.79 429
14022.91 464
14024.03 468
14025.15 438
14026.27 478
14027.39 479
14028.50 518
14029.62 498
14030.74 453
14031.86 498
14032.98 469
14034.10 475
14035.22 380
14036.34 432
14037.46 460
14038.58 431
14039.70 445
14040.82 428
14041.94 416
14043.06 401
14044.18 381
14045.30 436
14046.41 432
14047.53 392
14048.65 401
14049.77 424
14050.89 439
14052.01 444
14053.13 426
14054.25 402
14055.37 444
14056.49 422
14057.61 446
14058.74 403
14059.86 391
14060.98 399
14062.10 423
14063.22 428
14064.34 450
14065.46 453
14066.58 424
14067.70 451
14068.82 417
14069.94 378
14071.06 435
14072.18 422
14073.30 479
14074.42 437
14075.54 440
14076.66 469
14077.79 434
14078.91 419
14080.03 438
14081.15 445
14082.27 456
14083.39 443
14084.51 428
14085.63 427
14086.76 482
14087.88 443
14089.00 459
14090.12 522
14091.24 488
14092.36 532
14093.48 549
14094.61 520
14095.73 517
14096.85 528
14097.97 551
14099.09 522
14100.22 537
14101.34 530
14102.46 604
14103.58 629
14104.70 572
14105.83 591
14106.95 607
14108.07 599
14109.19 607
14110.31 587
14111.44 539
14112.56 533
14113.68 523
14114.80 509
14115.93 508
14117.05 460
14118.17 488
14119.29 485
14120.42 496
14121.54 457
14122.66 388
14123.79 410
14124.91 418
14126.03 442
14127.15 398
14128.28 382
14129.40 399
14130.52 424
14131.65 402
14132.77 434
14133.89 395
14135.02 410
14136.14 408
14137.26 339
14138.39 368
14139.51 362
14140.63 431
14141.76 381
14142.88 364
14144.00 355
14145.13 393
14146.25 360
14147.38 366
14148.50 407
14149.62 375
14150.75 390
14151.87 365
14152.99 350
14154.12 364
14155.24 364
14156.37 367
14157.49 360
14158.62 343
14159.74 381
14160.86 391
14161.99 371
14163.11 354
14164.24 345
14165.36 334
14166.49 319
14167.61 335
14168.74 350
14169.86 339
14170.99 347
14172.11 357
14173.23 367
14174.36 342
14175.48 363
14176.61 364
14177.73 363
14178.86 377
14179.98 351
14181.11 382
14182.23 364
14183.36 361
14184.49 320
14185.61 331
14186.74 343
14187.86 365
14188.99 339
14190.11 340
14191.24 322
14192.36 320
14193.49 341
14194.61 389
14195.74 372
14196.87 357
14197.99 347
14199.12 323
14200.24 337
14201.37 350
14202.50 360
14203.62 351
14204.75 316
14205.87 284
14207.00 337
14208.13 329
14209.25 302
14210.38 324
14211.50 312
14212.63 309
14213.76 293
14214.88 335
14216.01 342
14217.14 347
14218.26 286
14219.39 311
14220.52 322
14221.64 320
14222.77 323
14223.90 288
14225.02 326
14226.15 339
14227.28 298
14228.41 327
14229.53 338
14230.66 343
14231.79 320
14232.91 276
14234.04 286
14235.17 310
14236.30 302
14237.42 295
14238.55 282
14239.68 312
14240.81 333
14241.93 315
14243.06 285
14244.19 309
14245.32 262
14246.44 287
14247.57 294
14248.70 306
14249.83 315
14250.95 286
14252.08 296
14253.21 303
14254.34 318
14255.47 249
14256.59 300
14257.72 347
14258.85 293
14259.98 283
14261.11 314
14262.24 297
14263.36 309
14264.49 268
14265.62 307
14266.75 304
14267.88 266
14269.01 257
14270.14 279
14271.26 277
14272.39 282
14273.52 271
14274.65 280
14275.78 269
14276.91 265
14278.04 294
14279.17 305
14280.30 302
14281.42 268
14282.55 288
14283.68 262
14284.81 287
14285.94 263
14287.07 287
14288.20 324
14289.33 278
14290.46 274
14291.59 268
14292.72 288
14293.85 287
14294.98 277
14296.11 282
14297.24 277
14298.37 280
14299.50 289
14300.63 271
14301.76 286
14302.89 310
14304.02 318
14305.15 279
14306.28 239
14307.41 261
14308.54 266
14309.67 275
14310.80 234
14311.93 258
14313.06 259
14314.19 302
14315.32 293
14316.45 279
14317.58 279
14318.71 251
14319.84 256
14320.97 260
14322.10 266
14323.23 238
14324.36 268
14325.49 282
14326.63 220
14327.76 245
14328.89 228
14330.02 263
14331.15 281
14332.28 266
14333.41 255
14334.54 252
14335.67 218
14336.81 215
14337.94 231
14339.07 264
14340.20 264
14341.33 247
14342.46 249
14343.59 245
14344.73 219
14345.86 257
14346.99 265
14348.12 255
14349.25 279
14350.38 253
14351.52 238
14352.65 247
14353.78 259
14354.91 214
14356.04 258
14357.18 270
14358.31 271
14359.44 260
14360.57 217
14361.71 235
14362.84 262
14363.97 268
14365.10 283
14366.24 242
14367.37 252
14368.50 240
14369.63 240
14370.77 268
14371.90 243
14373.03 242
14374.16 246
14375.30 251
14376.43 225
14377.56 265
14378.70 237
14379.83 258
14380.96 252
14382.09 233
14383.23 237
14384.36 255
14385.49 271
14386.63 244
14387.76 246
14388.89 289
14390.03 278
14391.16 255
14392.29 220
14393.43 224
14394.56 245
14395.70 265
14396.83 258
14397.96 225
14399.10 218
14400.23 246
14401.36 284
14402.50 255
14403.63 249
14404.77 222
14405.90 231
14407.03 242
14408.17 259
14409.30 262
14410.44 273
14411.57 232
14412.71 250
14413.84 254
14414.97 247
14416.11 248
14417.24 250
14418.38 248
14419.51 271
14420.65 262
14421.78 261
14422.92 250
14424.05 258
14425.19 246
14426.32 241
14427.46 273
14428.59 288
14429.73 296
14430.86 248
14432.00 238
14433.13 284
14434.27 271
14435.40 248
14436.54 277
14437.67 294
14438.81 249
14439.94 263
14441.08 271
14442.21 281
14443.35 251
14444.48 271
14445.62 252
14446.76 255
14447.89 242
14449.03 243
14450.16 272
14451.30 281
14452.43 246
14453.57 323
14454.71 294
14455.84 270
14456.98 261
14458.11 259
14459.25 289
14460.39 282
14461.52 293
14462.66 274
14463.80 275
14464.93 277
14466.07 306
14467.20 264
14468.34 259
14469.48 287
14470.61 259
14471.75 290
14472.89 262
14474.02 259
14475.16 269
14476.30 243
14477.43 252
14478.57 239
14479.71 285
14480.85 286
14481.98 323
14483.12 248
14484.26 264
14485.39 304
14486.53 313
14487.67 297
14488.81 278
14489.94 300
14491.08 249
14492.22 245
14493.36 277
14494.49 256
14495.63 258
14496.77 245
14497.91 266
14499.04 233
14500.18 226
14501.32 242
14502.46 263
14503.59 248
14504.73 268
14505.87 270
14507.01 249
14508.15 242
14509.28 260
14510.42 238
14511.56 208
14512.70 237
14513.84 250
14514.98 249
14516.11 245
14517.25 237
14518.39 248
14519.53 230
14520.67 252
14521.81 254
14522.95 264
14524.08 238
14525.22 233
14526.36 250
14527.50 251
14528.64 253
14529.78 236
14530.92 275
14532.06 245
14533.20 223
14534.33 231
14535.47 236
14536.61 288
14537.75 241
14538.89 203
14540.03 225
14541.17 238
14542.31 250
14543.45 232
14544.59 203
14545.73 235
14546.87 261
14548.01 252
14549.15 246
14550.29 217
14551.43 234
14552.57 232
14553.71 247
14554.85 246
14555.99 252
14557.13 240
14558.27 235
14559.41 248
14560.55 245
14561.69 264
14562.83 271
14563.97 277
14565.11 235
14566.25 239
14567.39 271
14568.53 237
14569.67 234
14570.81 240
14571.95 255
14573.09 247
14574.23 279
14575.37 241
14576.51 234
14577.65 242
14578.79 259
14579.94 280
14581.08 268
14582.22 277
14583.36 275
14584.50 251
14585.64 253
14586.78 283
14587.92 251
14589.06 265
14590.21 288
14591.35 275
14592.49 305
14593.63 289
14594.77 304
14595.91 249
14597.05 246
14598.20 245
14599.34 261
14600.48 270
14601.62 248
14602.76 280
14603.90 285
14605.05 282
14606.19 261
14607.33 289
14608.47 289
14609.61 275
14610.76 307
14611.90 308
14613.04 320
14614.18 283
14615.32 288
14616.47 279
14617.61 284
14618.75 307
14619.89 303
14621.04 301
14622.18 259
14623.32 252
14624.46 290
14625.61 308
14626.75 292
14627.89 313
14629.04 313
14630.18 288
14631.32 339
14632.46 317
14633.61 323
14634.75 323
14635.89 343
14637.04 348
14638.18 330
14639.32 356
14640.47 370
14641.61 359
14642.75 359
14643.90 350
14645.04 382
14646.18 325
14647.33 353
14648.47 360
14649.61 318
14650.76 335
14651.90 346
14653.05 313
14654.19 284
14655.33 299
14656.48 301
14657.62 291
14658.76 281
14659.91 298
14661.05 290
14662.20 264
14663.34 271
14664.49 275
14665.63 275
14666.77 279
14667.92 263
14669.06 304
14670.21 240
14671.35 257
14672.50 249
14673.64 262
14674.79 255
14675.93 277
14677.07 291
14678.22 247
14679.36 232
14680.51 272
14681.65 257
14682.80 265
14683.94 216
14685.09 250
14686.23 257
14687.38 264
14688.52 237
14689.67 240
14690.81 273
14691.96 261
14693.10 272
14694.25 263
14695.40 239
14696.54 225
14697.69 201
14698.83 209
14699.98 220
14701.12 218
14702.27 246
14703.41 237
14704.56 211
14705.71 235
14706.85 250
14708.00 271
14709.14 264
14710.29 223
14711.44 241
14712.58 220
14713.73 234
14714.87 211
14716.02 209
14717.17 221
14718.31 182
14719.46 232
14720.61 223
14721.75 206
14722.90 241
14724.05 227
14725.19 213
14726.34 207
14727.49 269
14728.63 245
14729.78 233
14730.93 225
14732.07 202
14733.22 231
14734.37 237
14735.51 241
14736.66 213
14737.81 214
14738.95 244
14740.10 239
14741.25 225
14742.40 246
14743.54 219
14744.69 255
14745.84 249
14746.99 217
14748.13 244
14749.28 259
14750.43 252
14751.58 233
14752.72 222
14753.87 205
14755.02 210
14756.17 246
14757.31 253
14758.46 256
14759.61 256
14760.76 247
14761.91 256
14763.05 250
14764.20 253
14765.35 262
14766.50 292
14767.65 250
14768.80 247
14769.94 266
14771.09 234
14772.24 237
14773.39 214
14774.54 244
14775.69 236
14776.83 264
14777.98 265
14779.13 261
14780.28 234
14781.43 246
14782.58 232
14783.73 275
14784.88 295
14786.03 276
14787.17 267
14788.32 292
14789.47 299
14790.62 282
14791.77 278
14792.92 275
14794.07 275
14795.22 281
14796.37 311
14797.52 297
14798.67 277
14799.82 289
14800.97 286
14802.12 282
14803.26 283
14804.41 314
14805.56 318
14806.71 285
14807.86 308
14809.01 282
14810.16 303
14811.31 294
14812.46 308
14813.61 319
14814.76 321
14815.91 352
14817.06 339
14818.21 291
14819.36 310
14820.51 321
14821.66 297
14822.82 329
14823.97 311
14825.12 320
14826.27 315
14827.42 324
14828.57 302
14829.72 284
14830.87 254
14832.02 265
14833.17 271
14834.32 272
14835.47 264
14836.62 278
14837.77 260
14838.93 229
14840.08 232
14841.23 219
14842.38 226
14843.53 236
14844.68 234
14845.83 239
14846.98 203
14848.14 209
14849.29 230
14850.44 248
14851.59 218
14852.74 225
14853.89 265
14855.04 243
14856.20 192
14857.35 212
14858.50 226
14859.65 219
14860.80 223
14861.96 208
14863.11 213
14864.26 194
14865.41 208
14866.56 226
14867.72 205
14868.87 189
14870.02 192
14871.17 202
14872.32 238
14873.48 234
14874.63 186
14875.78 186
14876.93 204
14878.09 185
14879.24 210
14880.39 193
14881.54 225
14882.70 184
14883.85 194
14885.00 197
14886.16 268
14887.31 218
14888.46 215
14889.61 216
14890.77 212
14891.92 223
14893.07 199
14894.23 226
14895.38 233
14896.53 238
14897.69 195
14898.84 200
14899.99 200
14901.15 236
14902.30 211
14903.45 200
14904.61 203
14905.76 217
14906.91 208
14908.07 204
14909.22 204
14910.38 200
14911.53 226
14912.68 194
14913.84 197
14914.99 218
14916.15 240
14917.30 214
14918.45 197
14919.61 196
14920.76 215
14921.92 229
14923.07 217
14924.22 204
14925.38 208
14926.53 212
14927.69 208
14928.84 213
14930.00 199
14931.15 219
14932.31 210
14933.46 233
14934.62 205
14935.77 195
14936.93 240
14938.08 219
14939.24 214
14940.39 186
14941.55 196
14942.70 185
14943.86 217
14945.01 208
14946.17 155
14947.32 185
14948.48 236
14949.63 179
14950.79 184
14951.94 217
14953.10 202
14954.25 207
14955.41 182
14956.56 212
14957.72 203
14958.88 172
14960.03 197
14961.19 178
14962.34 202
14963.50 240
14964.65 226
14965.81 235
14966.97 195
14968.12 199
14969.28 172
14970.43 202
14971.59 177
14972.75 175
14973.90 186
14975.06 192
14976.22 209
14977.37 210
14978.53 174
14979.69 188
14980.84 210
14982.00 192
14983.16 219
14984.31 201
14985.47 197
14986.63 199
14987.78 182
14988.94 207
14990.10 243
14991.25 189
14992.41 203
14993.57 194
14994.72 169
14995.88 214
14997.04 225
14998.20 195
14999.35 220
15000.51 209
15001.67 205
15002.82 199
15003.98 201
15005.14 174
15006.30 200
15007.45 202
15008.61 214
15009.77 196
15010.93 185
15012.09 196
15013.24 221
15014.40 170
15015.56 226
15016.72 183
15017.87 182
15019.03 211
15020.19 218
15021.35 180
15022.51 171
15023.67 167
15024.82 173
15025.98 187
15027.14 178
15028.30 154
15029.46 159
15030.62 184
15031.77 171
15032.93 186
15034.09 194
15035.25 167
15036.41 152
15037.57 164
15038.73 170
15039.88 206
15041.04 182
15042.20 194
15043.36 171
15044.52 165
15045.68 175
15046.84 181
15048.00 150
15049.16 157
15050.32 165
15051.47 170
15052.63 164
15053.79 190
15054.95 203
15056.11 181
15057.27 175
15058.43 192
15059.59 187
15060.75 163
15061.91 185
15063.07 180
15064.23 161
15065.39 168
15066.55 151
15067.71 162
15068.87 146
15070.03 159
15071.19 185
15072.35 171
15073.51 183
15074.67 198
15075.83 157
15076.99 176
15078.15 185
15079.31 178
15080.47 151
15081.63 136
15082.79 192
15083.95 181
15085.11 196
15086.27 175
15087.43 194
15088.59 157
15089.76 154
15090.92 202
15092.08 174
15093.24 188
15094.40 186
15095.56 157
15096.72 173
15097.88 162
15099.04 159
15100.20 172
15101.37 183
15102.53 183
15103.69 175
15104.85 183
15106.01 170
15107.17 168
15108.33 161
15109.50 186
15110.66 186
15111.82 202
15112.98 163
15114.14 168
15115.30 173
15116.47 176
15117.63 152
15118.79 164
15119.95 169
15121.11 148
15122.27 176
15123.44 179
15124.60 186
15125.76 151
15126.92 185
15128.09 155
15129.25 158
15130.41 153
15131.57 171
15132.73 165
15133.90 196
15135.06 179
15136.22 176
15137.38 180
15138.55 177
15139.71 183
15140.87 161
15142.04 186
15143.20 190
15144.36 195
15145.52 177
15146.69 158
15147.85 169
15149.01 161
15150.18 141
15151.34 168
15152.50 151
15153.67 182
15154.83 208
15155.99 169
15157.16 153
15158.32 157
15159.48 194
15160.65 222
15161.81 182
15162.97 191
15164.14 228
15165.30 220
15166.46 181
15167.63 164
15168.79 170
15169.95 203
15171.12 176
15172.28 143
15173.45 136
15174.61 179
15175.77 168
15176.94 191
15178.10 184
15179.27 208
15180.43 203
15181.60 183
15182.76 195
15183.92 194
15185.09 189
15186.25 170
15187.42 180
15188.58 160
15189.75 175
15190.91 177
15192.08 194
15193.24 156
15194.41 172
15195.57 170
15196.74 165
15197.90 163
15199.07 169
15200.23 185
15201.40 181
15202.56 167
15203.73 153
15204.89 200
15206.06 187
15207.22 204
15208.39 177
15209.55 175
15210.72 195
15211.88 190
15213.05 171
15214.21 202
15215.38 169
15216.54 184
15217.71 158
15218.88 195
15220.04 184
15221.21 207
15222.37 209
15223.54 188
15224.71 205
15225.87 184
15227.04 191
15228.20 225
15229.37 230
15230.54 228
15231.70 194
15232.87 202
15234.03 217
15235.20 180
15236.37 233
15237.53 222
15238.70 210
15239.87 200
15241.03 198
15242.20 208
15243.37 243
15244.53 236
15245.70 223
15246.87 222
15248.03 246
15249.20 210
15250.37 210
15251.53 198
15252.70 203
15253.87 199
15255.04 195
15256.20 212
15257.37 208
15258.54 220
15259.70 207
15260.87 167
15262.04 166
15263.21 197
15264.37 194
15265.54 203
15266.71 208
15267.88 196
15269.04 170
15270.21 165
15271.38 145
15272.55 170
15273.72 207
15274.88 193
15276.05 166
15277.22 194
15278.39 163
15279.56 185
15280.72 157
15281.89 182
15283.06 164
15284.23 187
15285.40 207
15286.56 200
15287.73 208
15288.90 185
15290.07 169
15291.24 168
15292.41 192
15293.58 168
15294.74 158
15295.91 145
15297.08 182
15298.25 154
15299.42 169
15300.59 161
15301.76 166
15302.93 144
15304.09 163
15305.26 187
15306.43 163
15307.60 194
15308.77 166
15309.94 183
15311.11 158
15312.28 167
15313.45 185
15314.62 159
15315.79 172
15316.96 154
15318.13 194
15319.30 165
15320.46 184
15321.63 178
15322.80 186
15323.97 149
15325.14 174
15326.31 186
15327.48 171
15328.65 154
15329.82 145
15330.99 178
15332.16 168
15333.33 190
15334.50 167
15335.67 164
15336.84 171
15338.01 179
15339.18 147
15340.36 143
15341.53 195
15342.70 175
15343.87 192
15345.04 157
15346.21 177
15347.38 166
15348.55 164
15349.72 194
15350.89 188
15352.06 213
15353.23 169
15354.40 189
15355.57 153
15356.75 178
15357.92 188
15359.09 196
15360.26 171
15361.43 166
15362.60 178
15363.77 178
15364.94 158
15366.11 178
15367.29 145
15368.46 167
15369.63 205
15370.80 175
15371.97 148
15373.14 162
15374.32 164
15375.49 162
15376.66 161
15377.83 155
15379.00 157
15380.17 202
15381.35 189
15382.52 193
15383.69 170
15384.86 167
15386.03 151
15387.21 188
15388.38 189
15389.55 189
15390.72 178
15391.90 208
15393.07 160
15394.24 183
15395.41 190
15396.59 190
15397.76 178
15398.93 190
15400.10 185
15401.28 179
15402.45 183
15403.62 214
15404.79 190
15405.97 174
15407.14 169
15408.31 198
15409.49 194
15410.66 151
15411.83 159
15413.01 190
15414.18 201
15415.35 144
15416.53 170
15417.70 149
15418.87 201
15420.05 199
15421.22 150
15422.39 144
15423.57 145
15424.74 177
15425.91 191
15427.09 179
15428.26 167
15429.43 182
15430.61 153
15431.78 145
15432.96 130
15434.13 158
15435.30 161
15436.48 162
15437.65 147
15438.83 181
15440.00 160
15441.17 172
15442.35 192
15443.52 174
15444.70 187
15445.87 155
15447.05 172
15448.22 167
15449.40 166
15450.57 176
15451.75 182
15452.92 185
15454.09 183
15455.27 184
15456.44 178
15457.62 205
15458.79 181
15459.97 169
15461.14 163
15462.32 157
15463.49 172
15464.67 177
15465.84 166
15467.02 166
15468.19 185
15469.37 180
15470.55 180
15471.72 197
15472.90 160
15474.07 158
15475.25 162
15476.42 159
15477.60 173
15478.77 196
15479.95 169
15481.13 169
15482.30 164
15483.48 160
15484.65 148
15485.83 157
15487.00 173
15488.18 158
15489.36 170
15490.53 177
15491.71 171
15492.89 168
15494.06 159
15495.24 180
15496.41 190
15497.59 200
15498.77 169
15499.94 167
15501.12 159
15502.30 147
15503.47 155
15504.65 151
15505.83 164
15507.00 185
15508.18 207
15509.36 163
15510.53 175
15511.71 165
15512.89 188
15514.06 188
15515.24 165
15516.42 182
15517.60 193
15518.77 208
15519.95 163
15521.13 156
15522.30 177
15523.48 210
15524.66 182
15525.84 146
15527.01 163
15528.19 184
15529.37 208
15530.55 179
15531.73 145
15532.90 186
15534.08 169
15535.26 189
15536.44 171
15537.61 164
15538.79 168
15539.97 191
15541.15 198
15542.33 188
15543.50 170
15544.68 168
15545.86 156
15547.04 164
15548.22 171
15549.40 161
15550.57 165
15551.75 171
15552.93 193
15554.11 181
15555.29 175
15556.47 179
15557.65 177
15558.82 156
15560.00 161
15561.18 171
15562.36 179
15563.54 191
15564.72 169
15565.90 167
15567.08 198
15568.26 183
15569.43 156
15570.61 185
15571.79 191
15572.97 189
15574.15 210
15575.33 176
15576.51 172
15577.69 190
15578.87 188
15580.05 192
15581.23 162
15582.41 200
15583.59 186
15584.77 198
15585.95 174
15587.13 180
15588.31 193
15589.49 190
15590.67 218
15591.85 205
15593.03 189
15594.21 192
15595.39 177
15596.57 193
15597.75 207
15598.93 200
15600.11 195
15601.29 197
15602.47 218
15603.65 203
15604.83 203
15606.01 215
15607.19 187
15608.37 183
15609.55 197
15610.73 199
15611.91 197
15613.09 204
15614.27 234
15615.45 232
15616.64 230
15617.82 214
15619.00 260
15620.18 255
15621.36 246
15622.54 259
15623.72 208
15624.90 250
15626.08 264
15627.27 248
15628.45 222
15629.63 252
15630.81 246
15631.99 201
15633.17 219
15634.35 264
15635.54 274
15636.72 230
15637.90 245
15639.08 220
15640.26 265
15641.45 286
15642.63 268
15643.81 225
15644.99 235
15646.17 259
15647.36 270
15648.54 269
15649.72 248
15650.90 253
15652.08 235
15653.27 287
15654.45 289
15655.63 279
15656.81 291
15658.00 263
15659.18 290
15660.36 271
15661.54 279
15662.73 316
15663.91 291
15665.09 292
15666.27 293
15667.46 293
15668.64 301
15669.82 255
15671.01 290
15672.19 270
15673.37 260
15674.56 274
15675.74 269
15676.92 286
15678.10 272
15679.29 273
15680.47 221
15681.65 241
15682.84 279
15684.02 249
15685.21 234
15686.39 207
15687.57 266
15688.76 250
15689.94 259
15691.12 260
15692.31 245
15693.49 263
15694.67 263
15695.86 258
15697.04 257
15698.23 232
15699.41 236
15700.59 261
15701.78 230
15702.96 219
15704.15 249
15705.33 248
15706.52 252
15707.70 229
15708.88 240
15710.07 247
15711.25 272
15712.44 242
15713.62 250
15714.81 257
15715.99 241
15717.18 240
15718.36 274
15719.55 240
15720.73 245
15721.92 240
15723.10 255
15724.29 262
15725.47 265
15726.66 259
15727.84 260
15729.03 276
15730.21 287
15731.40 254
15732.58 253
15733.77 269
15734.95 265
15736.14 254
15737.32 281
15738.51 245
15739.69 250
15740.88 277
15742.07 220
15743.25 264
15744.44 287
15745.62 264
15746.81 273
15747.99 256
15749.18 287
15750.37 292
15751.55 280
15752.74 257
15753.93 256
15755.11 248
15756.30 313
15757.48 280
15758.67 271
15759.86 294
15761.04 287
15762.23 299
15763.42 282
15764.60 270
15765.79 262
15766.98 274
15768.16 296
15769.35 257
15770.54 260
15771.72 252
15772.91 276
15774.10 294
15775.28 263
15776.47 260
15777.66 258
15778.84 285
15780.03 277
15781.22 237
15782.41 225
15783.59 267
15784.78 266
15785.97 245
15787.15 265
15788.34 226
15789.53 253
15790.72 247
15791.90 242
15793.09 250
15794.28 239
15795.47 253
15796.65 251
15797.84 252
15799.03 270
15800.22 232
15801.41 245
15802.59 227
15803.78 211
15804.97 221
15806.16 242
15807.35 230
15808.53 245
15809.72 197
15810.91 219
15812.10 232
15813.29 222
15814.48 220
15815.66 234
15816.85 219
15818.04 225
15819.23 229
15820.42 218
15821.61 210
15822.80 221
15823.98 200
15825.17 216
15826.36 186
15827.55 233
15828.74 233
15829.93 202
15831.12 187
15832.31 199
15833.50 212
15834.69 229
15835.87 213
15837.06 200
15838.25 213
15839.44 229
15840.63 219
15841.82 185
15843.01 187
15844.20 185
15845.39 194
15846.58 216
15847.77 224
15848.96 190
15850.15 218
15851.34 207
15852.53 202
15853.72 206
15854.91 223
15856.10 242
15857.29 222
15858.48 207
15859.67 214
15860.86 224
15862.05 225
15863.24 212
15864.43 213
15865.62 221
15866.81 234
15868.00 221
15869.19 195
15870.38 216
15871.57 185
15872.76 186
15873.95 205
15875.14 207
15876.33 196
15877.52 204
15878.72 198
15879.91 182
15881.10 212
15882.29 186
15883.48 203
15884.67 222
15885.86 212
15887.05 202
15888.24 206
15889.43 215
15890.63 223
15891.82 220
15893.01 234
15894.20 208
15895.39 188
15896.58 196
15897.77 219
15898.97 213
15900.16 219
15901.35 193
15902.54 218
15903.73 236
15904.92 220
15906.12 205
15907.31 200
15908.50 234
15909.69 248
15910.88 259
15912.08 244
15913.27 244
15914.46 266
15915.65 242
15916.85 213
15918.04 231
15919.23 219
15920.42 211
15921.61 193
15922.81 221
15924.00 236
15925.19 216
15926.38 210
15927.58 262
15928.77 229
15929.96 212
15931.16 211
15932.35 245
15933.54 264
15934.73 224
15935.93 211
15937.12 215
15938.31 206
15939.51 210
15940.70 194
15941.89 234
15943.09 246
15944.28 194
15945.47 199
15946.67 185
15947.86 235
15949.05 236
15950.25 202
15951.44 208
15952.63 214
15953.83 211
15955.02 182
15956.21 207
15957.41 190
15958.60 206
15959.80 214
15960.99 181
15962.18 180
15963.38 170
15964.57 172
15965.77 161
15966.96 158
15968.15 184
15969.35 189
15970.54 179
15971.74 172
15972.93 163
15974.13 175
15975.32 203
15976.51 192
15977.71 171
15978.90 186
15980.10 193
15981.29 176
15982.49 162
15983.68 176
15984.88 185
15986.07 185
15987.27 212
15988.46 197
15989.66 168
15990.85 147
15992.05 177
15993.24 194
15994.44 161
15995.63 152
15996.83 182
15998.02 160
15999.22 160
16000.41 171
16001.61 181
16002.80 199
16004.00 201
16005.20 168
16006.39 216
16007.59 184
16008.78 155
16009.98 168
16011.17 172
16012.37 142
16013.57 176
16014.76 150
16015.96 172
16017.15 194
16018.35 135
16019.55 177
16020.74 176
16021.94 176
16023.13 165
16024.33 164
16025.53 195
16026.72 148
16027.92 182
16029.12 176
16030.31 169
16031.51 179
16032.71 169
16033.90 151
16035.10 184
16036.30 177
16037.49 187
16038.69 185
16039.89 158
16041.08 165
16042.28 183
16043.48 199
16044.67 187
16045.87 141
16047.07 182
16048.27 198
16049.46 182
16050.66 146
16051.86 174
16053.06 202
16054.25 178
16055.45 168
16056.65 160
16057.84 175
16059.04 159
16060.24 172
16061.44 140
16062.64 129
16063.83 143
16065.03 186
16066.23 178
16067.43 145
16068.62 162
16069.82 148
16071.02 160
16072.22 156
16073.42 156
16074.62 160
16075.81 139
16077.01 177
16078.21 157
16079.41 146
16080.61 173
16081.81 177
16083.00 173
16084.20 172
16085.40 165
16086.60 148
16087.80 158
16089.00 162
16090.20 182
16091.39 158
16092.59 188
16093.79 152
16094.99 186
16096.19 158
16097.39 173
16098.59 170
16099.79 161
16100.99 176
16102.19 154
16103.38 152
16104.58 136
16105.78 142
16106.98 138
16108.18 164
16109.38 175
16110.58 169
16111.78 166
16112.98 147
16114.18 140
16115.38 156
16116.58 154
16117.78 166
16118.98 187
16120.18 171
16121.38 165
16122.58 184
16123.78 156
16124.98 157
16126.18 178
16127.38 158
16128.58 158
16129.78 151
16130.98 169
16132.18 135
16133.38 175
16134.58 132
16135.78 127
16136.98 169
16138.18 177
16139.38 153
16140.58 162
16141.78 175
16142.98 165
16144.19 189
16145.39 184
16146.59 144
16147.79 167
16148.99 143
16150.19 147
16151.39 165
16152.59 145
16153.79 167
16154.99 160
16156.20 151
16157.40 204
16158.60 181
16159.80 154
16161.00 152
16162.20 203
16163.40 163
16164.61 158
16165.81 158
16167.01 161
16168.21 156
16169.41 154
16170.61 191
16171.82 178
16173.02 201
16174.22 161
16175.42 161
16176.62 166
16177.82 167
16179.03 131
16180.23 156
16181.43 169
16182.63 169
16183.84 149
16185.04 141
16186.24 149
16187.44 144
16188.65 127
16189.85 169
16191.05 165
16192.25 151
16193.46 130
16194.66 157
16195.86 164
16197.06 157
16198.27 156
16199.47 173
16200.67 166
16201.87 140
16203.08 165
16204.28 175
16205.48 157
16206.69 158
16207.89 172
16209.09 150
16210.30 163
16211.50 158
16212.70 153
16213.91 181
16215.11 173
16216.31 167
16217.52 167
16218.72 191
16219.92 132
16221.13 181
16222.33 181
16223.53 152
16224.74 152
16225.94 172
16227.15 181
16228.35 177
16229.55 173
16230.76 145
16231.96 159
16233.17 183
16234.37 173
16235.57 159
16236.78 166
16237.98 175
16239.19 167
16240.39 174
16241.60 194
16242.80 152
16244.00 164
16245.21 166
16246.41 184
16247.62 184
16248.82 180
16250.03 165
16251.23 189
16252.44 201
16253.64 151
16254.85 179
16256.05 182
16257.26 198
16258.46 186
16259.67 193
16260.87 166
16262.08 184
16263.28 164
16264.49 174
16265.69 182
16266.90 205
16268.10 204
16269.31 229
16270.51 233
16271.72 196
16272.93 202
16274.13 178
16275.34 174
16276.54 174
16277.75 180
16278.95 183
16280.16 189
16281.37 192
16282.57 192
16283.78 219
16284.98 209
16286.19 214
16287.40 207
16288.60 198
16289.81 195
16291.01 189
16292.22 191
16293.43 214
16294.63 192
16295.84 194
16297.05 224
16298.25 185
16299.46 201
16300.67 202
16301.87 230
16303.08 223
16304.29 182
16305.49 212
16306.70 185
16307.91 217
16309.11 253
16310.32 206
16311.53 214
16312.73 209
16313.94 250
16315.15 249
16316.36 190
16317.56 198
16318.77 203
16319.98 237
16321.19 229
16322.39 213
16323.60 215
16324.81 211
16326.02 209
16327.22 209
16328.43 196
16329.64 188
16330.85 206
16332.05 182
16333.26 206
16334.47 202
16335.68 181
16336.88 200
16338.09 161
16339.30 159
16340.51 173
16341.72 199
16342.93 183
16344.13 169
16345.34 180
16346.55 208
16347.76 194
16348.97 227
16350.18 180
16351.38 154
16352.59 194
16353.80 191
16355.01 202
16356.22 174
16357.43 177
16358.64 181
16359.84 171
16361.05 149
16362.26 171
16363.47 148
16364.68 152
16365.89 160
16367.10 155
16368.31 163
16369.52 166
16370.73 142
16371.93 152
16373.14 146
16374.35 136
16375.56 164
16376.77 171
16377.98 155
16379.19 168
16380.40 134
16381.61 179
16382.82 178
16384.03 156
16385.24 147
16386.45 150
16387.66 165
16388.87 183
16390.08 159
16391.29 154
16392.50 170
16393.71 154
16394.92 159
16396.13 158
16397.34 143
16398.55 148
16399.76 157
16400.97 179
16402.18 163
16403.39 180
16404.60 132
16405.81 145
16407.02 137
16408.23 156
16409.44 146
16410.65 131
16411.86 139
16413.08 153
16414.29 162
16415.50 161
16416.71 174
16417.92 155
16419.13 158
16420.34 145
16421.55 134
16422.76 170
16423.97 141
16425.19 156
16426.40 177
16427.61 142
16428.82 156
16430.03 159
16431.24 150
16432.45 176
16433.67 161
16434.88 153
16436.09 146
16437.30 162
16438.51 147
16439.72 135
16440.94 153
16442.15 131
16443.36 139
16444.57 155
16445.78 149
16446.99 167
16448.21 163
16449.42 171
16450.63 165
16451.84 139
16453.06 152
16454.27 148
16455.48 153
16456.69 170
16457.90 154
16459.12 139
16460.33 142
16461.54 174
16462.75 171
16463.97 153
16465.18 136
16466.39 123
16467.61 166
16468.82 165
16470.03 157
16471.24 142
16472.46 147
16473.67 156
16474.88 119
16476.10 157
16477.31 162
16478.52 131
16479.74 132
16480.95 141
16482.16 147
16483.38 118
16484.59 151
16485.80 151
16487.02 145
16488.23 127
16489.44 151
16490.66 161
16491.87 150
16493.08 125
16494.30 160
16495.51 130
16496.73 156
16497.94 126
16499.15 126
16500.37 107
16501.58 122
16502.80 148
16504.01 134
16505.22 128
16506.44 141
16507.65 170
16508.87 164
16510.08 156
16511.30 139
16512.51 135
16513.72 132
16514.94 131
16516.15 130
16517.37 159
16518.58 140
16519.80 142
16521.01 141
16522.23 125
16523.44 123
16524.66 111
16525.87 145
16527.09 121
16528.30 129
16529.52 124
16530.73 129
16531.95 130
16533.16 131
16534.38 149
16535.59 142
16536.81 140
16538.02 124
16539.24 118
16540.45 132
16541.67 141
16542.89 145
16544.10 122
16545.32 146
16546.53 125
16547.75 145
16548.96 140
16550.18 132
16551.40 123
16552.61 124
16553.83 134
16555.04 113
16556.26 124
16557.48 133
16558.69 113
16559.91 123
16561.12 133
16562.34 145
16563.56 122
16564.77 129
16565.99 121
16567.21 138
16568.42 148
16569.64 144
16570.86 130
16572.07 142
16573.29 144
16574.51 136
16575.72 150
16576.94 140
16578.16 157
16579.37 152
16580.59 123
16581.81 134
16583.02 144
16584.24 145
16585.46 146
16586.68 122
16587.89 131
16589.11 135
16590.33 170
16591.54 113
16592.76 130
16593.98 121
16595.20 139
16596.41 144
16597.63 134
16598.85 122
16600.07 139
16601.29 127
16602.50 161
16603.72 141
16604.94 132
16606.16 124
16607.37 114
16608.59 115
16609.81 127
16611.03 125
16612.25 98
16613.46 150
16614.68 131
16615.90 120
16617.12 143
16618.34 136
16619.56 120
16620.77 122
16621.99 143
16623.21 157
16624.43 129
16625.65 120
16626.87 137
16628.09 114
16629.30 127
16630.52 123
16631.74 148
16632.96 120
16634.18 113
16635.40 105
16636.62 125
16637.84 144
16639.06 111
16640.28 126
16641.49 125
16642.71 134
16643.93 148
16645.15 147
16646.37 141
16647.59 142
16648.81 135
16650.03 122
16651.25 118
16652.47 137
16653.69 117
16654.91 105
16656.13 119
16657.35 153
16658.57 158
16659.79 129
16661.01 127
16662.23 124
16663.45 135
16664.67 120
16665.89 150
16667.11 120
16668.33 122
16669.55 139
16670.77 124
16671.99 110
16673.21 119
16674.43 124
16675.65 122
16676.87 121
16678.09 128
16679.31 109
16680.53 112
16681.75 123
16682.97 126
16684.19 122
16685.42 115
16686.64 126
16687.86 103
16689.08 118
16690.30 138
16691.52 111
16692.74 123
16693.96 126
16695.18 142
16696.40 131
16697.63 117
16698.85 118
16700.07 125
16701.29 138
16702.51 114
16703.73 115
16704.95 128
16706.18 117
16707.40 111
16708.62 112
16709.84 120
16711.06 119
16712.28 138
16713.51 130
16714.73 139
16715.95 141
16717.17 125
16718.39 107
16719.62 122
16720.84 120
16722.06 138
16723.28 125
16724.50 105
16725.73 128
16726.95 130
16728.17 160
16729.39 114
16730.62 114
16731.84 121
16733.06 139
16734.28 130
16735.51 121
16736.73 139
16737.95 120
16739.18 128
16740.40 134
16741.62 117
16742.84 99
16744.07 145
16745.29 146
16746.51 123
16747.74 109
16748.96 153
16750.18 140
16751.41 116
16752.63 114
16753.85 109
16755.08 152
16756.30 135
16757.52 129
16758.75 129
16759.97 126
16761.19 110
16762.42 126
16763.64 113
16764.86 115
16766.09 133
16767.31 107
16768.54 136
16769.76 148
16770.98 135
16772.21 147
16773.43 144
16774.66 116
16775.88 98
16777.10 123
16778.33 132
16779.55 139
16780.78 142
16782.00 129
16783.22 141
16784.45 132
16785.67 123
16786.90 133
16788.12 120
16789.35 129
16790.57 138
16791.80 124
16793.02 125
16794.25 121
16795.47 136
16796.70 136
16797.92 120
16799.15 96
16800.37 111
16801.60 126
16802.82 143
16804.05 135
16805.27 108
16806.50 104
16807.72 128
16808.95 126
16810.17 130
16811.40 115
16812.62 107
16813.85 146
16815.07 138
16816.30 126
16817.53 141
16818.75 156
16819.98 126
16821.20 102
16822.43 106
16823.65 123
16824.88 126
16826.11 106
16827.33 151
16828.56 133
16829.78 112
16831.01 113
16832.24 133
16833.46 118
16834.69 125
16835.92 129
16837.14 128
16838.37 131
16839.60 121
16840.82 135
16842.05 101
16843.27 148
16844.50 140
16845.73 118
16846.96 130
16848.18 126
16849.41 126
16850.64 126
16851.86 138
16853.09 138
16854.32 131
16855.54 139
16856.77 123
16858.00 152
16859.22 144
16860.45 125
16861.68 152
16862.91 145
16864.13 129
16865.36 133
16866.59 155
16867.82 146
16869.04 150
16870.27 150
16871.50 153
16872.73 154
16873.95 151
16875.18 172
16876.41 128
16877.64 145
16878.87 137
16880.09 165
16881.32 145
16882.55 142
16883.78 143
16885.01 153
16886.23 180
16887.46 147
16888.69 164
16889.92 160
16891.15 203
16892.38 184
16893.60 160
16894.83 183
16896.06 176
16897.29 159
16898.52 192
16899.75 174
16900.98 203
16902.20 166
16903.43 163
16904.66 157
16905.89 143
16907.12 160
16908.35 138
16909.58 136
16910.81 138
16912.04 129
16913.26 143
16914.49 147
16915.72 132
16916.95 130
16918.18 150
16919.41 144
16920.64 144
16921.87 133
16923.10 157
16924.33 141
16925.56 138
16926.79 141
16928.02 124
16929.25 145
16930.48 128
16931.71 125
16932.94 142
16934.17 138
16935.40 136
16936.63 150
16937.86 156
16939.09 134
16940.32 118
16941.55 130
16942.78 125
16944.01 137
16945.24 144
16946.47 126
16947.70 110
16948.93 99
16950.16 110
16951.39 130
16952.62 130
16953.85 109
16955.08 153
16956.31 136
16957.54 124
16958.77 113
16960.01 114
16961.24 130
16962.47 117
16963.70 118
16964.93 118
16966.16 119
16967.39 104
16968.62 128
16969.85 111
16971.08 101
16972.32 117
16973.55 128
16974.78 129
16976.01 106
16977.24 134
16978.47 147
16979.70 129
16980.94 135
16982.17 127
16983.40 138
16984.63 136
16985.86 125
16987.10 127
16988.33 113
16989.56 112
16990.79 142
16992.02 139
16993.26 113
16994.49 142
16995.72 158
16996.95 118
16998.18 117
16999.42 131
17000.65 151
17001.88 140
17003.11 98
17004.35 104
17005.58 132
17006.81 115
17008.04 111
17009.28 122
17010.51 122
17011.74 132
17012.97 131
17014.21 120
17015.44 135
17016.67 123
17017.91 117
17019.14 139
17020.37 114
17021.60 125
17022.84 114
17024.07 101
17025.30 130
17026.54 127
17027.77 103
17029.00 99
17030.24 128
17031.47 109
17032.70 121
17033.94 139
17035.17 134
17036.41 114
17037.64 103
17038.87 123
17040.11 112
17041.34 100
17042.57 124
17043.81 123
17045.04 102
17046.28 111
17047.51 112
17048.74 116
17049.98 117
17051.21 121
17052.45 134
17053.68 143
17054.92 143
17056.15 133
17057.38 140
17058.62 131
17059.85 177
17061.09 120
17062.32 125
17063.56 98
17064.79 133
17066.03 124
17067.26 131
17068.50 144
17069.73 123
17070.97 140
17072.20 102
17073.44 112
17074.67 101
17075.91 132
17077.14 129
17078.38 119
17079.61 127
17080.85 129
17082.08 125
17083.32 119
17084.55 134
17085.79 112
17087.02 92
17088.26 131
17089.49 118
17090.73 114
17091.97 107
17093.20 127
17094.44 114
17095.67 126
17096.91 134
17098.14 114
17099.38 110
17100.62 101
17101.85 95
17103.09 108
17104.32 108
17105.56 122
17106.80 112
17108.03 101
17109.27 114
17110.51 139
17111.74 142
17112.98 103
17114.21 100
17115.45 122
17116.69 132
17117.92 124
17119.16 112
17120.40 115
17121.63 104
17122.87 129
17124.11 116
17125.34 118
17126.58 112
17127.82 126
17129.06 108
17130.29 92
17131.53 89
17132.77 98
17134.00 118
17135.24 101
17136.48 106
17137.72 135
17138.95 125
17140.19 114
17141.43 103
17142.67 130
17143.90 93
17145.14 129
17146.38 139
17147.62 110
17148.85 107
17150.09 107
17151.33 126
17152.57 105
17153.80 115
17155.04 110
17156.28 120
17157.52 111
17158.76 113
17159.99 93
17161.23 112
17162.47 97
17163.71 106
17164.95 129
17166.19 106
17167.42 106
17168.66 133
17169.90 123
17171.14 130
17172.38 113
17173.62 123
17174.86 126
17176.09 136
17177.33 125
17178.57 134
17179.81 129
17181.05 125
17182.29 124
17183.53 97
17184.77 113
17186.01 114
17187.24 93
17188.48 101
17189.72 107
17190.96 124
17192.20 134
17193.44 132
17194.68 129
17195.92 118
17197.16 106
17198.40 104
17199.64 139
17200.88 133
17202.12 111
17203.36 89
17204.60 128
17205.84 119
17207.08 108
17208.32 103
17209.56 105
17210.80 137
17212.04 113
17213.28 154
17214.52 127
17215.76 95
17217.00 111
17218.24 104
17219.48 110
17220.72 111
17221.96 124
17223.20 107
17224.44 114
17225.68 139
17226.92 116
17228.16 98
17229.40 119
17230.64 109
17231.88 107
17233.12 113
17234.36 110
17235.60 110
17236.85 105
17238.09 105
17239.33 95
17240.57 109
17241.81 116
17243.05 103
17244.29 95
17245.53 95
17246.77 123
17248.02 112
17249.26 108
17250.50 106
17251.74 113
17252.98 124
17254.22 134
17255.46 136
17256.71 117
17257.95 116
17259.19 128
17260.43 137
17261.67 115
17262.91 110
17264.16 134
17265.40 97
17266.64 91
17267.88 93
17269.12 117
17270.37 122
17271.61 138
17272.85 132
17274.09 130
17275.34 119
17276.58 111
17277.82 118
17279.06 107
17280.30 101
17281.55 117
17282.79 107
17284.03 102
17285.27 113
17286.52 100
17287.76 115
17289.00 122
17290.25 133
17291.49 115
17292.73 123
17293.97 112
17295.22 116
17296.46 112
17297.70 98
17298.95 109
17300.19 102
17301.43 105
17302.68 77
17303.92 90
17305.16 97
17306.41 89
17307.65 100
17308.89 96
17310.14 113
17311.38 124
17312.62 126
17313.87 94
17315.11 106
17316.36 130
17317.60 120
17318.84 98
17320.09 109
17321.33 102
17322.58 120
17323.82 123
17325.06 110
17326.31 94
17327.55 95
17328.80 115
17330.04 122
17331.28 101
17332.53 101
17333.77 128
17335.02 127
17336.26 127
17337.51 99
17338.75 108
17340.00 136
17341.24 108
17342.48 135
17343.73 124
17344.97 111
17346.22 112
17347.46 134
17348.71 99
17349.95 110
17351.20 121
17352.44 101
17353.69 95
17354.93 86
17356.18 102
17357.42 103
17358.67 89
17359.92 93
17361.16 106
17362.41 101
17363.65 113
17364.90 110
17366.14 94
17367.39 100
17368.63 85
17369.88 114
17371.13 109
17372.37 102
17373.62 111
17374.86 99
17376.11 101
17377.35 93
17378.60 93
17379.85 98
17381.09 109
17382.34 85
17383.59 102
17384.83 98
17386.08 100
17387.32 123
17388.57 100
17389.82 122
17391.06 108
17392.31 108
17393.56 107
17394.80 96
17396.05 123
17397.30 128
17398.54 107
17399.79 110
17401.04 104
17402.28 116
17403.53 98
17404.78 93
17406.02 96
17407.27 100
17408.52 103
17409.77 85
17411.01 101
17412.26 100
17413.51 105
17414.75 137
17416.00 106
17417.25 93
17418.50 110
17419.74 106
17420.99 97
17422.24 84
17423.49 91
17424.73 84
17425.98 103
17427.23 101
17428.48 100
17429.73 105
17430.97 103
17432.22 90
17433.47 109
17434.72 107
17435.97 118
17437.21 102
17438.46 99
17439.71 96
17440.96 88
17442.21 104
17443.45 107
17444.70 105
17445.95 110
17447.20 82
17448.45 97
17449.70 92
17450.95 107
17452.19 104
17453.44 106
17454.69 96
17455.94 87
17457.19 113
17458.44 99
17459.69 95
17460.94 109
17462.19 99
17463.43 99
17464.68 94
17465.93 112
17467.18 115
17468.43 112
17469.68 111
17470.93 96
17472.18 106
17473.43 96
17474.68 75
17475.93 87
17477.18 84
17478.43 90
17479.68 102
17480.93 102
17482.18 102
17483.43 111
17484.68 134
17485.93 119
17487.17 102
17488.42 92
17489.67 119
17490.92 116
17492.18 101
17493.43 99
17494.68 88
17495.93 86
17497.18 95
17498.43 86
17499.68 96
17500.93 118
17502.18 120
17503.43 98
17504.68 109
17505.93 83
17507.18 120
17508.43 88
17509.68 85
17510.93 81
17512.18 90
17513.43 123
17514.68 104
17515.94 106
17517.19 90
17518.44 83
17519.69 130
17520.94 112
17522.19 106
17523.44 89
17524.69 95
17525.94 104
17527.20 120
17528.45 126
17529.70 101
17530.95 92
17532.20 83
17533.45 112
17534.70 97
17535.96 94
17537.21 113
17538.46 111
17539.71 102
17540.96 125
17542.22 108
17543.47 118
17544.72 114
17545.97 95
17547.22 101
17548.48 108
17549.73 104
17550.98 100
17552.23 91
17553.48 98
17554.74 113
17555.99 100
17557.24 110
17558.49 106
17559.75 95
17561.00 105
17562.25 99
17563.50 95
17564.76 99
17566.01 88
17567.26 116
17568.52 98
17569.77 95
17571.02 84
17572.27 86
17573.53 93
17574.78 121
17576.03 107
17577.29 94
17578.54 110
17579.79 108
17581.05 112
17582.30 113
17583.55 107
17584.81 110
17586.06 133
17587.31 114
17588.57 109
17589.82 108
17591.07 102
17592.33 112
17593.58 139
17594.83 110
17596.09 130
17597.34 113
17598.60 120
17599.85 123
17601.10 100
17602.36 118
17603.61 112
17604.87 103
17606.12 120
17607.37 102
17608.63 114
17609.88 119
17611.14 79
17612.39 107
17613.65 83
17614.90 93
17616.16 123
17617.41 108
17618.66 98
17619.92 96
17621.17 99
17622.43 112
17623.68 101
17624.94 95
17626.19 123
17627.45 101
17628.70 106
17629.96 84
17631.21 94
17632.47 100
17633.72 101
17634.98 121
17636.23 98
17637.49 92
17638.74 87
17640.00 108
17641.26 100
17642.51 94
17643.77 111
17645.02 120
17646.28 92
17647.53 106
17648.79 106
17650.04 120
17651.30 108
17652.56 134
17653.81 128
17655.07 108
17656.32 104
17657.58 114
17658.84 104
17660.09 100
17661.35 101
17662.60 103
17663.86 74
17665.12 113
17666.37 110
17667.63 104
17668.89 108
17670.14 100
17671.40 88
17672.66 121
17673.91 92
17675.17 103
17676.43 75
17677.68 84
17678.94 97
17680.20 108
17681.45 116
17682.71 112
17683.97 72
17685.22 120
17686.48 106
17687.74 98
17688.99 90
17690.25 92
17691.51 75
17692.77 105
17694.02 91
17695.28 89
17696.54 101
17697.80 89
17699.05 105
17700.31 112
17701.57 102
17702.83 100
17704.08 102
17705.34 75
17706.60 89
17707.86 89
17709.11 105
17710.37 122
17711.63 85
17712.89 94
17714.15 88
17715.40 105
17716.66 94
17717.92 129
17719.18 109
17720.44 108
17721.70 102
17722.95 95
17724.21 96
17725.47 93
17726.73 104
17727.99 94
17729.25 100
17730.51 90
17731.76 96
17733.02 108
17734.28 95
17735.54 90
17736.80 100
17738.06 84
17739.32 88
17740.58 100
17741.83 87
17743.09 99
17744.35 97
17745.61 109
17746.87 95
17748.13 86
17749.39 96
17750.65 102
17751.91 89
17753.17 89
17754.43 96
17755.69 96
17756.95 94
17758.21 93
17759.47 107
17760.73 110
17761.98 89
17763.24 72
17764.50 84
17765.76 104
17767.02 102
17768.28 105
17769.54 94
17770.80 105
17772.06 80
17773.32 89
17774.58 83
17775.84 100
17777.11 125
17778.37 83
17779.63 69
17780.89 91
17782.15 83
17783.41 83
17784.67 98
17785.93 103
17787.19 103
17788.45 93
17789.71 90
17790.97 80
17792.23 116
17793.49 97
17794.75 94
17796.01 96
17797.28 106
17798.54 95
17799.80 98
17801.06 101
17802.32 98
17803.58 123
17804.84 115
17806.10 92
17807.37 106
17808.63 92
17809.89 104
17811.15 98
17812.41 87
17813.67 88
17814.93 102
17816.20 94
17817.46 87
17818.72 101
17819.98 98
17821.24 74
17822.50 116
17823.77 104
17825.03 108
17826.29 95
17827.55 101
17828.81 94
17830.08 124
17831.34 92
17832.60 91
17833.86 122
17835.13 84
17836.39 107
17837.65 92
17838.91 102
17840.18 94
17841.44 95
17842.70 94
17843.96 79
17845.23 85
17846.49 109
17847.75 103
17849.01 112
17850.28 87
17851.54 87
17852.80 92
17854.07 78
17855.33 129
17856.59 88
17857.86 78
17859.12 94
17860.38 90
17861.65 94
17862.91 82
17864.17 110
17865.44 105
17866.70 100
17867.96 106
17869.23 109
17870.49 91
17871.75 77
17873.02 90
17874.28 104
17875.54 80
17876.81 84
17878.07 94
17879.34 114
17880.60 98
17881.86 101
17883.13 99
17884.39 91
17885.66 108
17886.92 92
17888.18 84
17889.45 94
17890.71 91
17891.98 89
17893.24 83
17894.51 87
17895.77 93
17897.04 99
17898.30 103
17899.56 85
17900.83 88
17902.09 98
17903.36 94
17904.62 107
17905.89 101
17907.15 89
17908.42 99
17909.68 90
17910.95 77
17912.21 96
17913.48 95
17914.74 98
17916.01 94
17917.27 79
17918.54 120
17919.80 100
17921.07 87
17922.34 86
17923.60 90
17924.87 97
17926.13 100
17927.40 86
17928.66 102
17929.93 102
17931.19 111
17932.46 95
17933.73 81
17934.99 83
17936.26 97
17937.52 101
17938.79 91
17940.06 92
17941.32 101
17942.59 110
17943.85 104
17945.12 88
17946.39 93
17947.65 70
17948.92 108
17950.19 81
17951.45 77
17952.72 83
17953.99 100
17955.25 106
17956.52 97
17957.79 100
17959.05 93
17960.32 94
17961.59 104
17962.85 113
17964.12 100
17965.39 89
17966.65 110
17967.92 124
17969.19 100
17970.45 117
17971.72 101
17972.99 130
17974.26 97
17975.52 69
17976.79 103
17978.06 89
17979.33 124
17980.59 88
17981.86 118
17983.13 104
17984.40 113
17985.66 90
17986.93 98
17988.20 90
17989.47 88
17990.73 90
17992.00 106
17993.27 99
17994.54 87
17995.81 94
17997.07 104
17998.34 97
17999.61 96
18000.88 111
18002.15 109
18003.42 98
18004.68 89
18005.95 79
18007.22 92
18008.49 94
18009.76 90
18011.03 84
18012.30 74
18013.56 96
18014.83 98
18016.10 83
18017.37 100
18018.64 96
18019.91 86
18021.18 103
18022.45 95
18023.71 94
18024.98 97
18026.25 103
18027.52 98
18028.79 86
18030.06 108
18031.33 84
18032.60 116
18033.87 89
18035.14 85
18036.41 92
18037.68 119
18038.95 103
18040.22 82
18041.49 107
18042.76 88
18044.02 98
18045.29 104
18046.56 90
18047.83 99
18049.10 107
18050.37 107
18051.64 83
18052.91 85
18054.18 104
18055.45 98
18056.72 92
18057.99 98
18059.27 100
18060.54 94
18061.81 101
18063.08 101
18064.35 80
18065.62 105
18066.89 96
18068.16 89
18069.43 100
18070.70 106
18071.97 107
18073.24 101
18074.51 97
18075.78 89
18077.05 59
18078.32 95
18079.60 97
18080.87 78
18082.14 95
18083.41 107
18084.68 109
18085.95 117
18087.22 91
18088.49 98
18089.77 125
18091.04 106
18092.31 96
18093.58 107
18094.85 104
18096.12 92
18097.39 91
18098.67 85
18099.94 71
18101.21 128
18102.48 105
18103.75 106
18105.02 73
18106.30 102
18107.57 96
18108.84 99
18110.11 95
18111.38 97
18112.66 109
18113.93 105
18115.20 101
18116.47 97
18117.75 90
18119.02 102
18120.29 95
18121.56 80
18122.84 92
18124.11 90
18125.38 111
18126.65 122
18127.93 98
18129.20 94
18130.47 102
18131.74 132
18133.02 106
18134.29 120
18135.56 91
18136.84 82
18138.11 96
18139.38 89
18140.66 89
18141.93 99
18143.20 96
18144.48 131
18145.75 111
18147.02 78
18148.30 109
18149.57 133
18150.84 140
18152.12 93
18153.39 105
18154.66 104
18155.94 93
18157.21 89
18158.48 94
18159.76 72
18161.03 102
18162.31 93
18163.58 85
18164.85 100
18166.13 87
18167.40 97
18168.68 107
18169.95 110
18171.22 95
18172.50 95
18173.77 113
18175.05 84
18176.32 94
18177.60 95
18178.87 97
18180.15 94
18181.42 84
18182.69 114
18183.97 109
18185.24 111
18186.52 108
18187.79 94
18189.07 107
18190.34 102
18191.62 100
18192.89 96
18194.17 88
18195.44 71
18196.72 107
18197.99 91
18199.27 82
18200.54 89
18201.82 109
18203.09 79
18204.37 82
18205.65 104
18206.92 84
18208.20 121
18209.47 103
18210.75 91
18212.02 93
18213.30 87
18214.57 86
18215.85 87
18217.13 75
18218.40 84
18219.68 107
18220.95 125
18222.23 89
18223.51 83
18224.78 98
18226.06 105
18227.33 75
18228.61 105
18229.89 132
18231.16 106
18232.44 98
18233.72 99
18234.99 92
18236.27 77
18237.55 88
18238.82 92
18240.10 90
18241.38 97
18242.65 92
18243.93 102
18245.21 102
18246.48 100
18247.76 116
18249.04 89
18250.31 96
18251.59 91
18252.87 103
18254.15 110
18255.42 79
18256.70 81
18257.98 67
18259.25 107
18260.53 110
18261.81 101
18263.09 88
18264.36 91
18265.64 75
18266.92 84
18268.20 107
18269.47 91
18270.75 78
18272.03 71
18273.31 88
18274.59 82
18275.86 98
18277.14 111
18278.42 88
18279.70 99
18280.98 97
18282.25 89
18283.53 79
18284.81 80
18286.09 92
18287.37 95
18288.64 74
18289.92 79
18291.20 99
18292.48 86
18293.76 76
18295.04 79
18296.32 99
18297.59 101
18298.87 105
18300.15 108
18301.43 89
18302.71 79
18303.99 98
18305.27 100
18306.55 108
18307.83 94
18309.10 79
18310.38 89
18311.66 103
18312.94 98
18314.22 91
18315.50 82
18316.78 93
18318.06 76
18319.34 95
18320.62 87
18321.90 95
18323.18 84
18324.46 75
18325.74 84
18327.02 117
18328.30 119
18329.58 113
18330.86 111
18332.14 96
18333.41 118
18334.69 98
18335.97 90
18337.25 77
18338.54 82
18339.82 113
18341.10 90
18342.38 83
18343.66 84
18344.94 101
18346.22 112
18347.50 126
18348.78 96
18350.06 82
18351.34 112
18352.62 115
18353.90 96
18355.18 78
18356.46 84
18357.74 120
18359.02 89
18360.30 100
18361.58 90
18362.87 89
18364.15 82
18365.43 90
18366.71 118
18367.99 86
18369.27 87
18370.55 74
18371.83 99
18373.11 87
18374.40 71
18375.68 103
18376.96 97
18378.24 84
18379.52 86
18380.80 82
18382.08 90
18383.37 83
18384.65 100
18385.93 80
18387.21 85
18388.49 95
18389.78 82
18391.06 91
18392.34 74
18393.62 76
18394.90 107
18396.19 103
18397.47 88
18398.75 89
18400.03 75
18401.31 98
18402.60 74
18403.88 79
18405.16 98
18406.44 98
18407.73 117
18409.01 96
18410.29 88
18411.57 94
18412.86 86
18414.14 101
18415.42 146
18416.71 86
18417.99 94
18419.27 88
18420.55 94
18421.84 77
18423.12 80
18424.40 99
18425.69 117
18426.97 96
18428.25 79
18429.54 91
18430.82 84
18432.10 127
18433.39 93
18434.67 82
18435.95 125
18437.24 111
18438.52 82
18439.80 89
18441.09 81
18442.37 106
18443.66 80
18444.94 73
18446.22 73
18447.51 82
18448.79 93
18450.08 76
18451.36 90
18452.64 99
18453.93 98
18455.21 112
18456.50 106
18457.78 98
18459.06 84
18460.35 97
18461.63 102
18462.92 77
18464.20 88
18465.49 104
18466.77 93
18468.06 87
18469.34 79
18470.63 74
18471.91 83
18473.19 99
18474.48 82
18475.76 67
18477.05 93
18478.33 93
18479.62 96
18480.90 109
18482.19 115
18483.47 92
18484.76 75
18486.05 87
18487.33 84
18488.62 74
18489.90 90
18491.19 80
18492.47 84
18493.76 106
18495.04 116
18496.33 104
18497.61 95
18498.90 92
18500.19 99
18501.47 121
18502.76 109
18504.04 83
18505.33 96
18506.62 99
18507.90 106
18509.19 101
18510.47 93
18511.76 98
18513.05 89
18514.33 88
18515.62 85
18516.90 91
18518.19 89
18519.48 105
18520.76 93
18522.05 90
18523.34 111
18524.62 104
18525.91 111
18527.20 94
18528.48 88
18529.77 94
18531.06 103
18532.34 86
18533.63 105
18534.92 89
18536.21 95
18537.49 80
18538.78 93
18540.07 94
18541.35 88
18542.64 89
18543.93 110
18545.22 112
18546.50 71
18547.79 87
18549.08 102
18550.37 96
18551.65 86
18552.94 113
18554.23 97
18555.52 86
18556.80 101
18558.09 88
18559.38 75
18560.67 68
18561.95 82
18563.24 96
18564.53 99
18565.82 108
18567.11 109
18568.39 106
18569.68 106
18570.97 92
18572.26 127
18573.55 102
18574.84 91
18576.12 91
18577.41 99
18578.70 91
18579.99 86
18581.28 99
18582.57 115
18583.86 124
18585.14 98
18586.43 93
18587.72 120
18589.01 91
18590.30 92
18591.59 93
18592.88 90
18594.17 95
18595.46 89
18596.74 101
18598.03 117
18599.32 120
18600.61 99
18601.90 93
18603.19 108
18604.48 87
18605.77 99
18607.06 110
18608.35 108
18609.64 95
18610.93 119
18612.22 134
18613.51 122
18614.80 105
18616.09 124
18617.38 128
18618.67 103
18619.96 113
18621.25 111
18622.54 122
18623.83 96
18625.12 113
18626.41 111
18627.70 123
18628.99 108
18630.28 122
18631.57 107
18632.86 108
18634.15 117
18635.44 113
18636.73 79
18638.02 102
18639.31 105
18640.60 135
18641.89 126
18643.18 114
18644.47 108
18645.76 105
18647.06 90
18648.35 116
18649.64 97
18650.93 97
18652.22 91
18653.51 78
18654.80 121
18656.09 106
18657.38 108
18658.68 102
18659.97 112
18661.26 106
18662.55 81
18663.84 83
18665.13 98
18666.42 94
18667.72 89
18669.01 104
18670.30 90
18671.59 107
18672.88 86
18674.17 91
18675.47 90
18676.76 88
18678.05 67
18679.34 89
18680.63 95
18681.93 90
18683.22 87
18684.51 83
18685.80 92
18687.09 90
18688.39 89
18689.68 89
18690.97 93
18692.26 118
18693.56 87
18694.85 70
18696.14 81
18697.43 87
18698.73 89
18700.02 87
18701.31 93
18702.60 96
18703.90 103
18705.19 102
18706.48 98
18707.78 96
18709.07 86
18710.36 91
18711.66 96
18712.95 92
18714.24 102
18715.54 97
18716.83 97
18718.12 94
18719.42 81
18720.71 98
18722.00 87
18723.30 90
18724.59 113
18725.88 89
18727.18 107
18728.47 88
18729.76 102
18731.06 87
18732.35 99
18733.65 104
18734.94 92
18736.23 90
18737.53 74
18738.82 84
18740.12 99
18741.41 93
18742.70 107
18744.00 76
18745.29 77
18746.59 109
18747.88 105
18749.18 105
18750.47 101
18751.76 93
18753.06 108
18754.35 93
18755.65 73
18756.94 89
18758.24 109
18759.53 114
18760.83 87
18762.12 98
18763.42 98
18764.71 92
18766.01 105
18767.30 85
18768.60 85
18769.89 92
18771.19 100
18772.48 91
18773.78 73
18775.07 111
18776.37 97
18777.66 105
18778.96 88
18780.25 86
18781.55 80
18782.85 90
18784.14 92
18785.44 81
18786.73 87
18788.03 100
18789.32 88
18790.62 104
18791.92 92
18793.21 99
18794.51 111
18795.80 68
18797.10 80
18798.40 74
18799.69 107
18800.99 81
18802.28 91
18803.58 84
18804.88 100
18806.17 109
18807.47 94
18808.77 74
18810.06 88
18811.36 87
18812.66 90
18813.95 92
18815.25 90
18816.55 101
18817.84 131
18819.14 113
18820.44 91
18821.73 93
18823.03 90
18824.33 93
18825.62 74
18826.92 88
18828.22 111
18829.52 110
18830.81 74
18832.11 88
18833.41 82
18834.71 91
18836.00 94
18837.30 111
18838.60 82
18839.90 66
18841.19 88
18842.49 85
18843.79 89
18845.09 81
18846.38 84
18847.68 90
18848.98 103
18850.28 96
18851.58 80
18852.87 96
18854.17 95
18855.47 99
18856.77 76
18858.07 101
18859.36 97
18860.66 81
18861.96 93
18863.26 74
18864.56 80
18865.86 99
18867.15 101
18868.45 81
18869.75 94
18871.05 77
18872.35 106
18873.65 93
18874.95 86
18876.24 88
18877.54 78
18878.84 93
18880.14 78
18881.44 89
18882.74 85
18884.04 92
18885.34 80
18886.64 81
18887.94 86
18889.24 92
18890.53 81
18891.83 104
18893.13 86
18894.43 83
18895.73 95
18897.03 97
18898.33 85
18899.63 88
18900.93 97
18902.23 84
18903.53 74
18904.83 81
18906.13 82
18907.43 73
18908.73 85
18910.03 77
18911.33 76
18912.63 73
18913.93 105
18915.23 99
18916.53 85
18917.83 96
18919.13 113
18920.43 95
18921.73 80
18923.03 105
18924.33 86
18925.63 86
18926.93 86
18928.23 88
18929.53 112
18930.84 71
18932.14 58
18933.44 91
18934.74 93
18936.04 85
18937.34 80
18938.64 88
18939.94 87
18941.24 93
18942.54 85
18943.84 91
18945.15 91
18946.45 71
18947.75 94
18949.05 70
18950.35 67
18951.65 96
18952.95 120
18954.26 79
18955.56 65
18956.86 98
18958.16 85
18959.46 69
18960.76 66
18962.07 90
18963.37 90
18964.67 85
18965.97 81
18967.27 81
18968.57 68
18969.88 71
18971.18 76
18972.48 90
18973.78 87
18975.09 80
18976.39 79
18977.69 63
18978.99 72
18980.29 83
18981.60 75
18982.90 72
18984.20 62
18985.50 58
18986.81 74
18988.11 69
18989.41 60
18990.72 62
18992.02 83
18993.32 78
18994.62 74
18995.93 77
18997.23 72
18998.53 62
18999.84 71
19001.14 78
19002.44 93
19003.75 79
19005.05 78
19006.35 79
19007.66 80
19008.96 72
19010.26 68
19011.57 88
19012.87 74
19014.17 71
19015.48 77
19016.78 76
19018.08 80
19019.39 86
19020.69 95
19021.99 101
19023.30 88
19024.60 81
19025.91 84
19027.21 87
19028.51 88
19029.82 78
19031.12 103
19032.43 77
19033.73 81
19035.04 84
19036.34 87
19037.64 60
19038.95 86
19040.25 88
19041.56 95
19042.86 80
19044.17 76
19045.47 92
19046.78 82
19048.08 86
19049.39 85
19050.69 98
19052.00 97
19053.30 87
19054.61 88
19055.91 78
19057.22 92
19058.52 77
19059.83 88
19061.13 100
19062.44 82
19063.74 67
19065.05 89
19066.35 109
19067.66 79
19068.96 91
19070.27 82
19071.57 74
19072.88 84
19074.18 83
19075.49 99
19076.80 94
19078.10 87
19079.41 100
19080.71 108
19082.02 92
19083.33 83
19084.63 83
19085.94 85
19087.24 78
19088.55 69
19089.86 75
19091.16 71
19092.47 86
19093.77 97
19095.08 72
19096.39 71
19097.69 109
19099.00 78
19100.31 87
19101.61 88
19102.92 89
19104.23 78
19105.53 95
19106.84 94
19108.15 103
19109.45 78
19110.76 90
19112.07 85
19113.37 74
19114.68 77
19115.99 74
19117.30 91
19118.60 76
19119.91 71
19121.22 63
19122.52 76
19123.83 93
19125.14 79
19126.45 69
19127.75 69
19129.06 80
19130.37 82
19131.68 70
19132.98 84
19134.29 69
19135.60 71
19136.91 73
19138.22 63
19139.52 80
19140.83 77
19142.14 78
19143.45 75
19144.76 82
19146.06 90
19147.37 88
19148.68 96
19149.99 94
19151.30 88
19152.60 95
19153.91 101
19155.22 91
19156.53 76
19157.84 82
19159.15 110
19160.46 90
19161.76 78
19163.07 78
19164.38 84
19165.69 67
19167.00 82
19168.31 97
19169.62 82
19170.93 75
19172.23 77
19173.54 83
19174.85 83
19176.16 87
19177.47 77
19178.78 81
19180.09 96
19181.40 81
19182.71 89
19184.02 98
19185.33 80
19186.64 79
19187.95 90
19189.26 76
19190.57 66
19191.87 77
19193.18 80
19194.49 79
19195.80 88
19197.11 81
19198.42 76
19199.73 71
19201.04 68
19202.35 67
19203.66 94
19204.97 77
19206.28 87
19207.59 86
19208.90 86
19210.21 71
19211.53 83
19212.84 83
19214.15 65
19215.46 75
19216.77 75
19218.08 94
19219.39 79
19220.70 76
19222.01 80
19223.32 87
19224.63 79
19225.94 75
19227.25 73
19228.56 90
19229.87 94
19231.19 109
19232.50 85
19233.81 90
19235.12 76
19236.43 91
19237.74 87
19239.05 86
19240.36 85
19241.68 87
19242.99 75
19244.30 75
19245.61 71
19246.92 67
19248.23 71
19249.54 62
19250.86 83
19252.17 75
19253.48 73
19254.79 84
19256.10 83
19257.42 80
19258.73 78
19260.04 99
19261.35 84
19262.66 76
19263.98 62
19265.29 93
19266.60 103
19267.91 79
19269.22 56
19270.54 81
19271.85 91
19273.16 100
19274.47 85
19275.79 78
19277.10 83
19278.41 85
19279.72 75
19281.04 70
19282.35 68
19283.66 91
19284.98 84
19286.29 88
19287.60 83
19288.91 68
19290.23 85
19291.54 98
19292.85 81
19294.17 91
19295.48 67
19296.79 117
19298.11 59
19299.42 61
19300.73 74
19302.05 75
19303.36 75
19304.67 67
19305.99 76
19307.30 86
19308.61 82
19309.93 95
19311.24 90
19312.56 121
19313.87 83
19315.18 79
19316.50 123
19317.81 80
19319.13 78
19320.44 79
19321.75 105
19323.07 77
19324.38 80
19325.70 61
19327.01 81
19328.32 82
19329.64 83
19330.95 78
19332.27 69
19333.58 85
19334.90 78
19336.21 93
19337.53 89
19338.84 97
19340.16 98
19341.47 55
19342.79 59
19344.10 72
19345.42 62
19346.73 91
19348.05 91
19349.36 77
19350.68 68
19351.99 69
19353.31 102
19354.62 91
19355.94 61
19357.25 88
19358.57 88
19359.88 88
19361.20 83
19362.51 65
19363.83 79
19365.14 65
19366.46 90
19367.78 58
19369.09 81
19370.41 61
19371.72 85
19373.04 69
19374.35 73
19375.67 78
19376.99 98
19378.30 80
19379.62 73
19380.93 55
19382.25 62
19383.57 84
19384.88 69
19386.20 85
19387.52 71
19388.83 71
19390.15 84
19391.47 80
19392.78 64
19394.10 65
19395.42 76
19396.73 77
19398.05 86
19399.37 83
19400.68 98
19402.00 91
19403.32 97
19404.63 89
19405.95 68
19407.27 58
19408.58 84
19409.90 84
19411.22 80
19412.54 69
19413.85 81
19415.17 95
19416.49 74
19417.80 62
19419.12 85
19420.44 86
19421.76 82
19423.07 70
19424.39 68
19425.71 65
19427.03 85
19428.35 76
19429.66 74
19430.98 85
19432.30 91
19433.62 78
19434.93 70
19436.25 78
19437.57 85
19438.89 100
19440.21 88
19441.53 88
19442.84 80
19444.16 79
19445.48 104
19446.80 62
19448.12 83
19449.44 71
19450.75 58
19452.07 122
19453.39 77
19454.71 47
19456.03 69
19457.35 76
19458.67 97
19459.98 90
19461.30 94
19462.62 83
19463.94 88
19465.26 102
19466.58 58
19467.90 77
19469.22 80
19470.54 94
19471.86 86
19473.18 70
19474.49 86
19475.81 75
19477.13 85
19478.45 77
19479.77 88
19481.09 83
19482.41 78
19483.73 77
19485.05 86
19486.37 87
19487.69 69
19489.01 75
19490.33 81
19491.65 90
19492.97 76
19494.29 85
19495.61 77
19496.93 87
19498.25 84
19499.57 92
19500.89 77
19502.21 95
19503.53 76
19504.85 97
19506.17 86
19507.49 78
19508.81 76
19510.13 103
19511.45 99
19512.77 77
19514.09 77
19515.42 70
19516.74 79
19518.06 81
19519.38 69
19520.70 75
19522.02 79
19523.34 80
19524.66 91
19525.98 85
19527.30 98
19528.62 94
19529.95 79
19531.27 97
19532.59 77
19533.91 79
19535.23 86
19536.55 73
19537.87 96
19539.20 68
19540.52 91
19541.84 92
19543.16 71
19544.48 72
19545.80 67
19547.13 75
19548.45 81
19549.77 77
19551.09 78
19552.41 73
19553.74 88
19555.06 89
19556.38 72
19557.70 57
19559.02 79
19560.35 85
19561.67 59
19562.99 74
19564.31 65
19565.64 73
19566.96 62
19568.28 90
19569.60 84
19570.93 61
19572.25 67
19573.57 84
19574.89 91
19576.22 73
19577.54 98
19578.86 81
19580.18 72
19581.51 76
19582.83 79
19584.15 82
19585.48 91
19586.80 87
19588.12 91
19589.45 83
19590.77 90
19592.09 94
19593.42 80
19594.74 67
19596.06 87
19597.39 93
19598.71 90
19600.03 83
19601.36 69
19602.68 69
19604.00 91
19605.33 75
19606.65 85
19607.98 73
19609.30 72
19610.62 82
19611.95 91
19613.27 71
19614.60 75
19615.92 90
19617.24 83
19618.57 92
19619.89 103
19621.22 74
19622.54 75
19623.87 86
19625.19 79
19626.51 58
19627.84 86
19629.16 104
19630.49 97
19631.81 89
19633.14 75
19634.46 85
19635.79 96
19637.11 64
19638.44 55
19639.76 58
19641.09 77
19642.41 86
19643.74 86
19645.06 79
19646.39 67
19647.71 78
19649.04 81
19650.36 72
19651.69 63
19653.01 74
19654.34 76
19655.66 65
19656.99 60
19658.32 75
19659.64 82
19660.97 66
19662.29 59
19663.62 75
19664.94 70
19666.27 113
19667.60 95
19668.92 61
19670.25 80
19671.57 79
19672.90 79
19674.23 76
19675.55 75
19676.88 72
19678.20 89
19679.53 82
19680.86 63
19682.18 61
19683.51 58
19684.84 77
19686.16 83
19687.49 90
19688.82 73
19690.14 97
19691.47 87
19692.80 113
19694.12 80
19695.45 75
19696.78 62
19698.10 68
19699.43 70
19700.76 66
19702.08 72
19703.41 85
19704.74 80
19706.07 76
19707.39 67
19708.72 59
19710.05 93
19711.37 86
19712.70 73
19714.03 71
19715.36 72
19716.68 77
19718.01 92
19719.34 73
19720.67 70
19721.99 82
19723.32 88
19724.65 71
19725.98 73
19727.31 87
19728.63 85
19729.96 75
19731.29 72
19732.62 73
19733.95 73
19735.27 62
19736.60 74
19737.93 86
19739.26 78
19740.59 80
19741.92 90
19743.24 67
19744.57 73
19745.90 88
19747.23 76
19748.56 76
19749.89 76
19751.22 71
19752.54 94
19753.87 72
19755.20 58
19756.53 67
19757.86 73
19759.19 86
19760.52 72
19761.85 71
19763.18 70
19764.50 82
19765.83 81
19767.16 62
19768.49 80
19769.82 110
19771.15 97
19772.48 107
19773.81 76
19775.14 68
19776.47 70
19777.80 86
19779.13 100
19780.46 83
19781.79 64
19783.12 78
19784.45 83
19785.78 70
19787.11 67
19788.44 81
19789.77 84
19791.10 75
19792.43 89
19793.76 84
19795.09 74
19796.42 61
19797.75 72
19799.08 79
19800.41 88
19801.74 82
19803.07 66
19804.40 57
19805.73 74
19807.06 67
19808.39 73
19809.72 74
19811.05 82
19812.38 85
19813.71 103
19815.05 85
19816.38 63
19817.71 69
19819.04 67
19820.37 94
19821.70 85
19823.03 61
19824.36 66
19825.69 61
19827.03 87
19828.36 73
19829.69 68
19831.02 73
19832.35 82
19833.68 86
19835.01 100
19836.35 86
19837.68 66
19839.01 104
19840.34 75
19841.67 83
19843.00 72
19844.34 100
19845.67 84
19847.00 65
19848.33 74
19849.66 74
19851.00 70
19852.33 76
19853.66 53
19854.99 82
19856.32 64
19857.66 69
19858.99 76
19860.32 91
19861.65 85
19862.99 76
19864.32 80
19865.65 81
19866.98 68
19868.32 68
19869.65 79
19870.98 68
19872.31 83
19873.65 58
19874.98 71
19876.31 84
19877.65 84
19878.98 65
19880.31 72
19881.65 81
19882.98 86
19884.31 89
19885.64 80
19886.98 86
19888.31 85
19889.64 78
19890.98 70
19892.31 88
19893.64 80
19894.98 77
19896.31 73
19897.65 77
19898.98 53
19900.31 81
19901.65 83
19902.98 82
19904.31 73
19905.65 74
19906.98 76
19908.32 70
19909.65 62
19910.98 75
19912.32 78
19913.65 64
19914.99 72
19916.32 80
19917.66 76
19918.99 61
19920.32 68
19921.66 75
19922.99 75
19924.33 68
19925.66 74
19927.00 69
19928.33 79
19929.67 99
19931.00 99
19932.34 91
19933.67 78
19935.01 99
19936.34 85
19937.68 96
19939.01 73
19940.35 59
19941.68 92
19943.02 89
19944.35 86
19945.69 72
19947.02 76
19948.36 87
19949.69 97
19951.03 83
19952.36 88
19953.70 81
19955.03 88
19956.37 83
19957.71 85
19959.04 78
19960.38 76
19961.71 62
19963.05 75
19964.38 68
19965.72 98
19967.06 76
19968.39 63
19969.73 81
19971.06 67
19972.40 72
19973.74 84
19975.07 86
19976.41 75
19977.75 75
19979.08 70
19980.42 72
19981.75 52
19983.09 78
19984.43 87
19985.76 78
19987.10 65
19988.44 73
19989.77 99
19991.11 88
19992.45 86
19993.78 80
19995.12 70
19996.46 82
19997.80 93
19999.13 72
20000.47 80
20001.81 67
20003.14 77
20004.48 79
20005.82 60
20007.16 74
20008.49 84
20009.83 84
20011.17 66
20012.51 95
20013.84 64
20015.18 88
20016.52 82
20017.86 80
20019.19 80
20020.53 73
20021.87 66
20023.21 72
20024.55 72
20025.88 81
20027.22 79
20028.56 77
20029.90 97
20031.24 81
20032.57 55
20033.91 70
20035.25 75
20036.59 65
20037.93 78
20039.26 86
20040.60 74
20041.94 64
20043.28 92
20044.62 91
20045.96 80
20047.30 55
20048.63 83
20049.97 82
20051.31 81
20052.65 82
20053.99 86
20055.33 88
20056.67 70
20058.01 87
20059.35 77
20060.69 58
20062.02 83
20063.36 89
20064.70 87
20066.04 65
20067.38 69
20068.72 84
20070.06 83
20071.40 93
20072.74 79
20074.08 83
20075.42 90
20076.76 76
20078.10 65
20079.44 90
20080.78 81
20082.12 74
20083.46 75
20084.80 79
20086.14 60
20087.48 72
20088.82 76
20090.16 81
20091.50 78
20092.84 85
20094.18 95
20095.52 109
20096.86 72
20098.20 59
20099.54 70
20100.88 77
20102.22 71
20103.56 84
20104.90 98
20106.24 72
20107.58 75
20108.92 90
20110.26 94
20111.60 97
20112.95 74
20114.29 60
20115.63 76
20116.97 77
20118.31 70
20119.65 75
20120.99 86
20122.33 72
20123.67 88
20125.02 76
20126.36 68
20127.70 70
20129.04 79
20130.38 98
20131.72 97
20133.06 82
20134.41 94
20135.75 75
