# Supplementary material for: MALDI-TOF MS typing enables the classification of brewing yeasts of the genus Saccharomyces to major beer styles
Source: PLoS One. 2017 Aug 9;12(8):e0181694. doi: 10.1371/journal.pone.0181694 (PMC5549903; doi:10.1371/journal.pone.0181694)
Supplement: S10 File — The directory includes 90 raw files and was zipped to “.zip”; the folder has three strains with 30 spectra per strain; S1 Text explains the raw files with an example and Table 1 represents the yeast strains used within the experiment. (ZIP) [file pone.0181694.s013.zip › 28-30/30332a-998-OG-Koe-Koe-YPG-18h-E-E_2015-08-10__0_E3_1.dat]

2000.98 1241
2001.40 1274
2001.82 1162
2002.25 1246
2002.67 1291
2003.09 1300
2003.51 1214
2003.93 1179
2004.35 1243
2004.78 1229
2005.20 1139
2005.62 1069
2006.04 1155
2006.47 1195
2006.89 1236
2007.31 1060
2007.73 1201
2008.16 1058
2008.58 1119
2009.00 1183
2009.42 1181
2009.85 1115
2010.27 1061
2010.69 1152
2011.11 1337
2011.54 1226
2011.96 1225
2012.38 1326
2012.80 1175
2013.23 1181
2013.65 1260
2014.07 1028
2014.50 1015
2014.92 1028
2015.34 1261
2015.77 1179
2016.19 1147
2016.61 1260
2017.04 1214
2017.46 1062
2017.88 1098
2018.31 1077
2018.73 1152
2019.15 1246
2019.58 1172
2020.00 1155
2020.42 1213
2020.85 1202
2021.27 1159
2021.70 1176
2022.12 1180
2022.54 1177
2022.97 1245
2023.39 1385
2023.82 1193
2024.24 1263
2024.66 1246
2025.09 1208
2025.51 1184
2025.94 1054
2026.36 1044
2026.79 1185
2027.21 1213
2027.63 1102
2028.06 1180
2028.48 1106
2028.91 1076
2029.33 1121
2029.76 994
2030.18 1187
2030.61 1184
2031.03 1075
2031.46 980
2031.88 967
2032.31 994
2032.73 1115
2033.16 1197
2033.58 1149
2034.01 1153
2034.43 1126
2034.86 1091
2035.28 1166
2035.71 1171
2036.13 1111
2036.56 1139
2036.98 1196
2037.41 1213
2037.84 1174
2038.26 1155
2038.69 1102
2039.11 1168
2039.54 1004
2039.96 1031
2040.39 1180
2040.82 1155
2041.24 1110
2041.67 1279
2042.09 1295
2042.52 1126
2042.95 1229
2043.37 1239
2043.80 1135
2044.22 1056
2044.65 1036
2045.08 1134
2045.50 1151
2045.93 1110
2046.36 1156
2046.78 1093
2047.21 1170
2047.64 1224
2048.06 1151
2048.49 1230
2048.92 1237
2049.34 1237
2049.77 1234
2050.20 1080
2050.62 1248
2051.05 1185
2051.48 1151
2051.90 1056
2052.33 1151
2052.76 1211
2053.18 1005
2053.61 1110
2054.04 1255
2054.47 1121
2054.89 1191
2055.32 1145
2055.75 1184
2056.18 1229
2056.60 1050
2057.03 1093
2057.46 1262
2057.89 1158
2058.31 1252
2058.74 1289
2059.17 1152
2059.60 1175
2060.03 1197
2060.45 1255
2060.88 1251
2061.31 1287
2061.74 1293
2062.17 1165
2062.59 1131
2063.02 1267
2063.45 1037
2063.88 1116
2064.31 1049
2064.73 995
2065.16 1182
2065.59 1257
2066.02 1317
2066.45 1272
2066.88 1153
2067.31 1282
2067.73 1099
2068.16 1183
2068.59 1154
2069.02 1168
2069.45 1157
2069.88 1222
2070.31 1324
2070.74 1230
2071.17 1219
2071.59 1099
2072.02 1172
2072.45 1296
2072.88 1271
2073.31 1322
2073.74 1185
2074.17 1204
2074.60 1138
2075.03 1256
2075.46 1323
2075.89 1285
2076.32 1300
2076.75 1233
2077.18 1162
2077.61 1171
2078.04 1127
2078.47 1191
2078.89 1288
2079.32 1185
2079.75 1196
2080.18 1200
2080.61 1324
2081.04 1372
2081.47 1419
2081.90 1250
2082.34 1385
2082.77 1401
2083.20 1394
2083.63 1359
2084.06 1174
2084.49 1185
2084.92 1161
2085.35 1237
2085.78 1141
2086.21 1135
2086.64 1116
2087.07 1203
2087.50 1109
2087.93 1225
2088.36 1158
2088.79 1157
2089.22 1183
2089.65 1114
2090.09 1057
2090.52 1207
2090.95 1160
2091.38 1094
2091.81 1348
2092.24 1260
2092.67 1097
2093.10 1275
2093.54 1329
2093.97 1183
2094.40 1145
2094.83 1138
2095.26 1099
2095.69 1120
2096.12 1179
2096.56 1272
2096.99 1113
2097.42 1152
2097.85 1168
2098.28 1210
2098.71 1118
2099.15 1175
2099.58 1152
2100.01 1092
2100.44 1075
2100.87 1241
2101.31 1164
2101.74 1143
2102.17 1088
2102.60 1157
2103.04 1074
2103.47 1136
2103.90 1158
2104.33 1071
2104.77 1119
2105.20 1097
2105.63 1193
2106.06 1148
2106.50 1072
2106.93 1039
2107.36 1111
2107.79 1156
2108.23 1155
2108.66 1254
2109.09 1207
2109.53 1298
2109.96 1269
2110.39 1063
2110.82 1146
2111.26 1156
2111.69 1117
2112.12 1199
2112.56 1265
2112.99 1244
2113.42 1256
2113.86 1112
2114.29 1251
2114.72 1191
2115.16 1140
2115.59 1205
2116.03 1137
2116.46 1101
2116.89 1028
2117.33 1067
2117.76 1149
2118.19 1191
2118.63 1138
2119.06 1114
2119.50 1073
2119.93 1163
2120.36 1261
2120.80 1189
2121.23 1171
2121.67 1191
2122.10 1165
2122.54 1184
2122.97 1166
2123.40 1050
2123.84 1203
2124.27 1252
2124.71 1101
2125.14 1105
2125.58 1094
2126.01 1192
2126.45 1177
2126.88 1214
2127.32 1289
2127.75 1143
2128.19 1163
2128.62 1199
2129.06 1144
2129.49 1145
2129.93 1168
2130.36 1179
2130.80 1004
2131.23 1149
2131.67 1201
2132.10 1289
2132.54 1104
2132.97 1038
2133.41 1192
2133.84 1249
2134.28 1287
2134.71 1173
2135.15 1240
2135.59 1202
2136.02 1034
2136.46 1155
2136.89 1176
2137.33 1248
2137.76 1286
2138.20 1402
2138.64 1295
2139.07 1246
2139.51 1294
2139.94 1167
2140.38 1275
2140.82 1072
2141.25 1087
2141.69 1194
2142.13 1328
2142.56 1323
2143.00 1312
2143.43 1127
2143.87 1143
2144.31 1136
2144.74 1075
2145.18 1227
2145.62 1106
2146.05 1211
2146.49 1242
2146.93 1129
2147.36 1075
2147.80 1146
2148.24 1278
2148.68 1335
2149.11 1109
2149.55 1316
2149.99 1259
2150.42 1255
2150.86 1277
2151.30 1266
2151.74 1117
2152.17 1275
2152.61 1325
2153.05 1373
2153.49 1319
2153.92 1372
2154.36 1294
2154.80 1429
2155.24 1329
2155.67 1328
2156.11 1268
2156.55 1251
2156.99 1237
2157.42 1215
2157.86 1055
2158.30 1181
2158.74 1331
2159.18 1251
2159.61 975
2160.05 1109
2160.49 1125
2160.93 1149
2161.37 1155
2161.81 1208
2162.24 1206
2162.68 1300
2163.12 1292
2163.56 1260
2164.00 1190
2164.44 1198
2164.87 1234
2165.31 1277
2165.75 1179
2166.19 1101
2166.63 1205
2167.07 1151
2167.51 1119
2167.95 1218
2168.39 1179
2168.82 1260
2169.26 1277
2169.70 1186
2170.14 1256
2170.58 1217
2171.02 1234
2171.46 1215
2171.90 1303
2172.34 1293
2172.78 1278
2173.22 1164
2173.66 1176
2174.10 1138
2174.54 1253
2174.98 1203
2175.42 1115
2175.85 1224
2176.29 1180
2176.73 1093
2177.17 1157
2177.61 1207
2178.05 1222
2178.49 1316
2178.93 1404
2179.37 1279
2179.81 1305
2180.25 1311
2180.69 1224
2181.14 1106
2181.58 1286
2182.02 1362
2182.46 1206
2182.90 1251
2183.34 1151
2183.78 1179
2184.22 1274
2184.66 1239
2185.10 1099
2185.54 1121
2185.98 1294
2186.42 1360
2186.86 1158
2187.30 1144
2187.74 1292
2188.19 1217
2188.63 1207
2189.07 1207
2189.51 1170
2189.95 1171
2190.39 1164
2190.83 1313
2191.27 1280
2191.72 1319
2192.16 1292
2192.60 1199
2193.04 1255
2193.48 1239
2193.92 1221
2194.36 1211
2194.81 1194
2195.25 1168
2195.69 1280
2196.13 1199
2196.57 1391
2197.01 1296
2197.46 1331
2197.90 1260
2198.34 1242
2198.78 1139
2199.22 1195
2199.67 1165
2200.11 1108
2200.55 1148
2200.99 1121
2201.44 1167
2201.88 1280
2202.32 1252
2202.76 1262
2203.21 1248
2203.65 1240
2204.09 1264
2204.53 1045
2204.98 1167
2205.42 1167
2205.86 1234
2206.30 1189
2206.75 1203
2207.19 1343
2207.63 1240
2208.08 1147
2208.52 1214
2208.96 1256
2209.41 1326
2209.85 1256
2210.29 1327
2210.73 1225
2211.18 1164
2211.62 1226
2212.06 1140
2212.51 1235
2212.95 1185
2213.40 1311
2213.84 1344
2214.28 1247
2214.73 1165
2215.17 1196
2215.61 1288
2216.06 1278
2216.50 1119
2216.95 1118
2217.39 1172
2217.83 1171
2218.28 1208
2218.72 1319
2219.17 1132
2219.61 1185
2220.05 1224
2220.50 1239
2220.94 1336
2221.39 1218
2221.83 1181
2222.28 1197
2222.72 1183
2223.16 1208
2223.61 1275
2224.05 1304
2224.50 1390
2224.94 1390
2225.39 1395
2225.83 1323
2226.28 1196
2226.72 1332
2227.17 1457
2227.61 1516
2228.06 1355
2228.50 1203
2228.95 1127
2229.39 1320
2229.84 1425
2230.28 1209
2230.73 1166
2231.17 1302
2231.62 1315
2232.06 1297
2232.51 1247
2232.95 1185
2233.40 1161
2233.85 1259
2234.29 1466
2234.74 1451
2235.18 1479
2235.63 1352
2236.07 1428
2236.52 1250
2236.97 1265
2237.41 1293
2237.86 1207
2238.30 1396
2238.75 1370
2239.20 1357
2239.64 1274
2240.09 1173
2240.53 1213
2240.98 1195
2241.43 1441
2241.87 1320
2242.32 1299
2242.77 1290
2243.21 1282
2243.66 1207
2244.11 1229
2244.55 1175
2245.00 1346
2245.45 1161
2245.89 1226
2246.34 1231
2246.79 1146
2247.23 1096
2247.68 1286
2248.13 1170
2248.57 1107
2249.02 1193
2249.47 1284
2249.92 1222
2250.36 1228
2250.81 1225
2251.26 1203
2251.70 1264
2252.15 1288
2252.60 1189
2253.05 1216
2253.49 1168
2253.94 1106
2254.39 1211
2254.84 1275
2255.28 1225
2255.73 1138
2256.18 1074
2256.63 1133
2257.08 1097
2257.52 1185
2257.97 1205
2258.42 1123
2258.87 1107
2259.32 1184
2259.76 1240
2260.21 1222
2260.66 1215
2261.11 1256
2261.56 1228
2262.01 1296
2262.45 1389
2262.90 1329
2263.35 1223
2263.80 1194
2264.25 1121
2264.70 1190
2265.15 1256
2265.59 1255
2266.04 1364
2266.49 1426
2266.94 1448
2267.39 1396
2267.84 1506
2268.29 1446
2268.74 1363
2269.19 1347
2269.63 1495
2270.08 1257
2270.53 1202
2270.98 1351
2271.43 1351
2271.88 1381
2272.33 1368
2272.78 1301
2273.23 1151
2273.68 1192
2274.13 1322
2274.58 1231
2275.03 1268
2275.48 1236
2275.93 1250
2276.38 1323
2276.83 1229
2277.28 1226
2277.73 1274
2278.18 1359
2278.63 1267
2279.08 1309
2279.53 1320
2279.98 1261
2280.43 1141
2280.88 1260
2281.33 1422
2281.78 1392
2282.23 1218
2282.68 1284
2283.13 1333
2283.58 1321
2284.03 1411
2284.48 1197
2284.93 1241
2285.38 1146
2285.83 1194
2286.28 1311
2286.73 1264
2287.19 1209
2287.64 1323
2288.09 1222
2288.54 1209
2288.99 1238
2289.44 1351
2289.89 1350
2290.34 1285
2290.79 1433
2291.25 1558
2291.70 1591
2292.15 1716
2292.60 1592
2293.05 1718
2293.50 1747
2293.95 1783
2294.41 1537
2294.86 1588
2295.31 1631
2295.76 1664
2296.21 1510
2296.66 1374
2297.12 1337
2297.57 1244
2298.02 1459
2298.47 1310
2298.92 1129
2299.38 1280
2299.83 1212
2300.28 1191
2300.73 1258
2301.18 1155
2301.64 1132
2302.09 1248
2302.54 1202
2302.99 1240
2303.45 1317
2303.90 1335
2304.35 1252
2304.80 1229
2305.26 1231
2305.71 1317
2306.16 1169
2306.61 1309
2307.07 1311
2307.52 1307
2307.97 1402
2308.43 1460
2308.88 1420
2309.33 1303
2309.79 1406
2310.24 1464
2310.69 1318
2311.15 1294
2311.60 1308
2312.05 1240
2312.51 1404
2312.96 1544
2313.41 1509
2313.87 1418
2314.32 1166
2314.77 1288
2315.23 1245
2315.68 1191
2316.13 1303
2316.59 1361
2317.04 1260
2317.49 1260
2317.95 1297
2318.40 1266
2318.86 1395
2319.31 1242
2319.76 1219
2320.22 1301
2320.67 1239
2321.13 1313
2321.58 1425
2322.04 1388
2322.49 1248
2322.94 1305
2323.40 1415
2323.85 1244
2324.31 1208
2324.76 1248
2325.22 1108
2325.67 1283
2326.13 1194
2326.58 1202
2327.04 1230
2327.49 1246
2327.95 1338
2328.40 1267
2328.86 1424
2329.31 1304
2329.77 1194
2330.22 1343
2330.68 1384
2331.13 1534
2331.59 1440
2332.04 1383
2332.50 1358
2332.95 1286
2333.41 1361
2333.86 1470
2334.32 1339
2334.77 1328
2335.23 1278
2335.69 1449
2336.14 1378
2336.60 1232
2337.05 1095
2337.51 1366
2337.96 1137
2338.42 1224
2338.88 1389
2339.33 1384
2339.79 1517
2340.24 1454
2340.70 1394
2341.16 1466
2341.61 1417
2342.07 1354
2342.52 1404
2342.98 1334
2343.44 1304
2343.89 1255
2344.35 1404
2344.81 1509
2345.26 1393
2345.72 1294
2346.18 1360
2346.63 1414
2347.09 1366
2347.55 1458
2348.00 1498
2348.46 1430
2348.92 1372
2349.37 1271
2349.83 1344
2350.29 1324
2350.75 1454
2351.20 1497
2351.66 1316
2352.12 1258
2352.57 1332
2353.03 1378
2353.49 1272
2353.95 1268
2354.40 1198
2354.86 1244
2355.32 1379
2355.78 1156
2356.23 1125
2356.69 1181
2357.15 1241
2357.61 1274
2358.07 1194
2358.52 1174
2358.98 1275
2359.44 1292
2359.90 1260
2360.36 1292
2360.81 1311
2361.27 1207
2361.73 1149
2362.19 1268
2362.65 1220
2363.10 1289
2363.56 1312
2364.02 1276
2364.48 1274
2364.94 1404
2365.40 1360
2365.86 1191
2366.31 1335
2366.77 1393
2367.23 1322
2367.69 1276
2368.15 1395
2368.61 1548
2369.07 1377
2369.53 1230
2369.98 1199
2370.44 1354
2370.90 1256
2371.36 1388
2371.82 1379
2372.28 1400
2372.74 1406
2373.20 1244
2373.66 1230
2374.12 1231
2374.58 1272
2375.04 1213
2375.50 1183
2375.95 1315
2376.41 1317
2376.87 1251
2377.33 1298
2377.79 1296
2378.25 1327
2378.71 1335
2379.17 1308
2379.63 1393
2380.09 1279
2380.55 1300
2381.01 1395
2381.47 1435
2381.93 1249
2382.39 1233
2382.85 1199
2383.31 1191
2383.77 1140
2384.23 1243
2384.69 1348
2385.15 1243
2385.62 1223
2386.08 1346
2386.54 1342
2387.00 1274
2387.46 1307
2387.92 1325
2388.38 1313
2388.84 1273
2389.30 1454
2389.76 1171
2390.22 1134
2390.68 1169
2391.14 1302
2391.61 1260
2392.07 1187
2392.53 1098
2392.99 1307
2393.45 1246
2393.91 1144
2394.37 1076
2394.83 1208
2395.30 1245
2395.76 1260
2396.22 1140
2396.68 1328
2397.14 1206
2397.60 1096
2398.07 1087
2398.53 1340
2398.99 1268
2399.45 1345
2399.91 1227
2400.37 1206
2400.84 1254
2401.30 1262
2401.76 1155
2402.22 1106
2402.68 1183
2403.15 1317
2403.61 1280
2404.07 1210
2404.53 1191
2405.00 1241
2405.46 1288
2405.92 1332
2406.38 1210
2406.85 1156
2407.31 1204
2407.77 1283
2408.23 1402
2408.70 1294
2409.16 1182
2409.62 1368
2410.08 1411
2410.55 1298
2411.01 1228
2411.47 1068
2411.94 1308
2412.40 1348
2412.86 1361
2413.33 1309
2413.79 1303
2414.25 1283
2414.72 1417
2415.18 1410
2415.64 1366
2416.11 1364
2416.57 1290
2417.03 1232
2417.50 1153
2417.96 1351
2418.42 1340
2418.89 1379
2419.35 1188
2419.81 1314
2420.28 1377
2420.74 1418
2421.21 1355
2421.67 1334
2422.13 1416
2422.60 1469
2423.06 1208
2423.53 1289
2423.99 1304
2424.45 1404
2424.92 1344
2425.38 1429
2425.85 1407
2426.31 1440
2426.78 1338
2427.24 1309
2427.71 1261
2428.17 1228
2428.63 1225
2429.10 1187
2429.56 1252
2430.03 1376
2430.49 1366
2430.96 1368
2431.42 1270
2431.89 1282
2432.35 1261
2432.82 1300
2433.28 1236
2433.75 1274
2434.21 1242
2434.68 1244
2435.14 1240
2435.61 1252
2436.07 1358
2436.54 1286
2437.01 1250
2437.47 1297
2437.94 1358
2438.40 1262
2438.87 1244
2439.33 1132
2439.80 1310
2440.26 1343
2440.73 1434
2441.20 1524
2441.66 1443
2442.13 1479
2442.59 1536
2443.06 1459
2443.53 1360
2443.99 1527
2444.46 1454
2444.92 1471
2445.39 1475
2445.86 1295
2446.32 1236
2446.79 1316
2447.26 1387
2447.72 1362
2448.19 1356
2448.66 1203
2449.12 1336
2449.59 1210
2450.05 1138
2450.52 1125
2450.99 1153
2451.46 1202
2451.92 1220
2452.39 1243
2452.86 1354
2453.32 1336
2453.79 1343
2454.26 1319
2454.72 1284
2455.19 1301
2455.66 1193
2456.13 1305
2456.59 1257
2457.06 1224
2457.53 1169
2458.00 1302
2458.46 1162
2458.93 1337
2459.40 1264
2459.87 1251
2460.33 1194
2460.80 1074
2461.27 1295
2461.74 1250
2462.20 1220
2462.67 1342
2463.14 1148
2463.61 1117
2464.08 1234
2464.54 1201
2465.01 1290
2465.48 1227
2465.95 1234
2466.42 1209
2466.88 1212
2467.35 1274
2467.82 1252
2468.29 1207
2468.76 1228
2469.23 1310
2469.70 1402
2470.16 1392
2470.63 1155
2471.10 1195
2471.57 1209
2472.04 1189
2472.51 1359
2472.98 1167
2473.44 1157
2473.91 1183
2474.38 1138
2474.85 1377
2475.32 1479
2475.79 1371
2476.26 1266
2476.73 1174
2477.20 1209
2477.67 1220
2478.14 1264
2478.61 1265
2479.08 1363
2479.54 1344
2480.01 1236
2480.48 1329
2480.95 1382
2481.42 1472
2481.89 1551
2482.36 1444
2482.83 1490
2483.30 1547
2483.77 1433
2484.24 1339
2484.71 1376
2485.18 1365
2485.65 1292
2486.12 1334
2486.59 1393
2487.06 1350
2487.53 1343
2488.00 1308
2488.47 1313
2488.94 1298
2489.41 1315
2489.88 1301
2490.35 1246
2490.83 1220
2491.30 1272
2491.77 1301
2492.24 1254
2492.71 1240
2493.18 1269
2493.65 1313
2494.12 1298
2494.59 1279
2495.06 1298
2495.53 1421
2496.00 1294
2496.48 1282
2496.95 1188
2497.42 1234
2497.89 1143
2498.36 1278
2498.83 1379
2499.30 1225
2499.77 1318
2500.25 1177
2500.72 1251
2501.19 1221
2501.66 1203
2502.13 1310
2502.60 1141
2503.07 1230
2503.55 1281
2504.02 1294
2504.49 1306
2504.96 1084
2505.43 1083
2505.91 1118
2506.38 1239
2506.85 1292
2507.32 1289
2507.79 1316
2508.27 1309
2508.74 1301
2509.21 1213
2509.68 1281
2510.16 1419
2510.63 1244
2511.10 1386
2511.57 1308
2512.05 1357
2512.52 1463
2512.99 1315
2513.46 1327
2513.94 1221
2514.41 1421
2514.88 1338
2515.35 1289
2515.83 1381
2516.30 1377
2516.77 1386
2517.25 1249
2517.72 1218
2518.19 1267
2518.67 1301
2519.14 1296
2519.61 1225
2520.09 1354
2520.56 1431
2521.03 1303
2521.51 1224
2521.98 1255
2522.45 1296
2522.93 1333
2523.40 1318
2523.87 1285
2524.35 1359
2524.82 1290
2525.29 1291
2525.77 1290
2526.24 1273
2526.72 1216
2527.19 1243
2527.66 1424
2528.14 1407
2528.61 1217
2529.09 1276
2529.56 1395
2530.03 1316
2530.51 1259
2530.98 1383
2531.46 1318
2531.93 1318
2532.41 1377
2532.88 1338
2533.36 1385
2533.83 1332
2534.31 1351
2534.78 1490
2535.25 1402
2535.73 1299
2536.20 1284
2536.68 1310
2537.15 1363
2537.63 1355
2538.10 1186
2538.58 1303
2539.05 1266
2539.53 1181
2540.00 1256
2540.48 1332
2540.95 1304
2541.43 1239
2541.91 1187
2542.38 1383
2542.86 1252
2543.33 1284
2543.81 1485
2544.28 1510
2544.76 1329
2545.23 1360
2545.71 1408
2546.19 1343
2546.66 1249
2547.14 1227
2547.61 1332
2548.09 1304
2548.56 1331
2549.04 1466
2549.52 1488
2549.99 1554
2550.47 1434
2550.95 1434
2551.42 1489
2551.90 1556
2552.37 1553
2552.85 1566
2553.33 1517
2553.80 1581
2554.28 1349
2554.76 1379
2555.23 1488
2555.71 1539
2556.19 1418
2556.66 1483
2557.14 1568
2557.62 1583
2558.09 1581
2558.57 1793
2559.05 1644
2559.52 1672
2560.00 1567
2560.48 1500
2560.96 1372
2561.43 1425
2561.91 1361
2562.39 1414
2562.86 1481
2563.34 1382
2563.82 1307
2564.30 1323
2564.77 1274
2565.25 1224
2565.73 1242
2566.21 1399
2566.68 1344
2567.16 1273
2567.64 1179
2568.12 1084
2568.60 1176
2569.07 1234
2569.55 1305
2570.03 1320
2570.51 1277
2570.99 1331
2571.46 1196
2571.94 1260
2572.42 1270
2572.90 1382
2573.38 1335
2573.85 1179
2574.33 1282
2574.81 1367
2575.29 1432
2575.77 1311
2576.25 1343
2576.73 1272
2577.20 1293
2577.68 1214
2578.16 1292
2578.64 1328
2579.12 1435
2579.60 1362
2580.08 1324
2580.56 1303
2581.04 1269
2581.51 1264
2581.99 1353
2582.47 1244
2582.95 1253
2583.43 1205
2583.91 1418
2584.39 1257
2584.87 1279
2585.35 1320
2585.83 1251
2586.31 1258
2586.79 1347
2587.27 1291
2587.75 1331
2588.23 1325
2588.71 1381
2589.18 1252
2589.66 1286
2590.14 1354
2590.62 1354
2591.10 1199
2591.58 1330
2592.06 1392
2592.54 1339
2593.02 1317
2593.50 1307
2593.98 1247
2594.47 1216
2594.95 1308
2595.43 1359
2595.91 1373
2596.39 1344
2596.87 1384
2597.35 1444
2597.83 1423
2598.31 1411
2598.79 1404
2599.27 1402
2599.75 1212
2600.23 1211
2600.71 1272
2601.19 1416
2601.67 1286
2602.16 1421
2602.64 1319
2603.12 1242
2603.60 1335
2604.08 1269
2604.56 1219
2605.04 1183
2605.52 1280
2606.00 1184
2606.49 1351
2606.97 1285
2607.45 1178
2607.93 1338
2608.41 1317
2608.89 1282
2609.37 1354
2609.86 1400
2610.34 1260
2610.82 1265
2611.30 1342
2611.78 1192
2612.27 1244
2612.75 1267
2613.23 1285
2613.71 1322
2614.19 1326
2614.68 1277
2615.16 1385
2615.64 1380
2616.12 1210
2616.60 1187
2617.09 1334
2617.57 1247
2618.05 1335
2618.53 1274
2619.02 1271
2619.50 1220
2619.98 1313
2620.46 1186
2620.95 1150
2621.43 1335
2621.91 1314
2622.40 1284
2622.88 1161
2623.36 1283
2623.84 1261
2624.33 1149
2624.81 1259
2625.29 1340
2625.78 1292
2626.26 1385
2626.74 1330
2627.23 1300
2627.71 1117
2628.19 1013
2628.68 1201
2629.16 1294
2629.64 1284
2630.13 1316
2630.61 1189
2631.09 1360
2631.58 1309
2632.06 1271
2632.54 1434
2633.03 1383
2633.51 1209
2634.00 1339
2634.48 1272
2634.96 1383
2635.45 1394
2635.93 1341
2636.42 1325
2636.90 1234
2637.38 1181
2637.87 1259
2638.35 1203
2638.84 1273
2639.32 1346
2639.81 1331
2640.29 1327
2640.78 1257
2641.26 1116
2641.74 1087
2642.23 1254
2642.71 1401
2643.20 1210
2643.68 1209
2644.17 1322
2644.65 1392
2645.14 1259
2645.62 1228
2646.11 1118
2646.59 1179
2647.08 1261
2647.56 1243
2648.05 1117
2648.53 1176
2649.02 1341
2649.50 1327
2649.99 1299
2650.48 1290
2650.96 1220
2651.45 1256
2651.93 1109
2652.42 1214
2652.90 1210
2653.39 1185
2653.87 1210
2654.36 1203
2654.85 1307
2655.33 1264
2655.82 1227
2656.30 1176
2656.79 1330
2657.28 1325
2657.76 1221
2658.25 1162
2658.73 1143
2659.22 1223
2659.71 1178
2660.19 1196
2660.68 1155
2661.17 1236
2661.65 1226
2662.14 1245
2662.62 1240
2663.11 1183
2663.60 1145
2664.08 1240
2664.57 1304
2665.06 1277
2665.55 1247
2666.03 1420
2666.52 1344
2667.01 1285
2667.49 1305
2667.98 1227
2668.47 1265
2668.95 1192
2669.44 1292
2669.93 1281
2670.42 1247
2670.90 1173
2671.39 1223
2671.88 1290
2672.36 1317
2672.85 1148
2673.34 1084
2673.83 1167
2674.31 1347
2674.80 1563
2675.29 1401
2675.78 1385
2676.27 1434
2676.75 1413
2677.24 1534
2677.73 1359
2678.22 1363
2678.71 1502
2679.19 1518
2679.68 1572
2680.17 1509
2680.66 1526
2681.15 1415
2681.63 1426
2682.12 1412
2682.61 1309
2683.10 1399
2683.59 1486
2684.08 1406
2684.56 1440
2685.05 1457
2685.54 1325
2686.03 1536
2686.52 1423
2687.01 1266
2687.50 1339
2687.99 1402
2688.47 1371
2688.96 1336
2689.45 1460
2689.94 1465
2690.43 1384
2690.92 1289
2691.41 1364
2691.90 1394
2692.39 1421
2692.88 1251
2693.37 1233
2693.85 1255
2694.34 1229
2694.83 1220
2695.32 1262
2695.81 1329
2696.30 1351
2696.79 1288
2697.28 1248
2697.77 1291
2698.26 1274
2698.75 1172
2699.24 1193
2699.73 1250
2700.22 1298
2700.71 1346
2701.20 1362
2701.69 1374
2702.18 1443
2702.67 1435
2703.16 1352
2703.65 1244
2704.14 1348
2704.63 1344
2705.12 1264
2705.61 1206
2706.10 1237
2706.59 1293
2707.08 1164
2707.58 1291
2708.07 1256
2708.56 1271
2709.05 1202
2709.54 1219
2710.03 1288
2710.52 1129
2711.01 1164
2711.50 1211
2711.99 1238
2712.48 1256
2712.98 1123
2713.47 1223
2713.96 1241
2714.45 1294
2714.94 1217
2715.43 1123
2715.92 1289
2716.41 1328
2716.91 1248
2717.40 1278
2717.89 1236
2718.38 1282
2718.87 1215
2719.36 1250
2719.86 1281
2720.35 1262
2720.84 1194
2721.33 1231
2721.82 1250
2722.31 1328
2722.81 1386
2723.30 1351
2723.79 1234
2724.28 1230
2724.77 1380
2725.27 1384
2725.76 1399
2726.25 1416
2726.74 1416
2727.24 1322
2727.73 1235
2728.22 1252
2728.71 1237
2729.21 1227
2729.70 1231
2730.19 1185
2730.68 1313
2731.18 1277
2731.67 1259
2732.16 1123
2732.66 1139
2733.15 1290
2733.64 1195
2734.13 1172
2734.63 1278
2735.12 1097
2735.61 1166
2736.11 1146
2736.60 1200
2737.09 1223
2737.59 1191
2738.08 1182
2738.57 1231
2739.07 1295
2739.56 1300
2740.05 1333
2740.55 1322
2741.04 1248
2741.54 1299
2742.03 1145
2742.52 1092
2743.02 1275
2743.51 1123
2744.00 1188
2744.50 1250
2744.99 1209
2745.49 1231
2745.98 1212
2746.47 1094
2746.97 1309
2747.46 1390
2747.96 1200
2748.45 1115
2748.95 1050
2749.44 1242
2749.93 1320
2750.43 1284
2750.92 1167
2751.42 1265
2751.91 1234
2752.41 1232
2752.90 1255
2753.40 1210
2753.89 1443
2754.39 1286
2754.88 1398
2755.38 1123
2755.87 1256
2756.37 1214
2756.86 1242
2757.36 1322
2757.85 1315
2758.35 1363
2758.84 1287
2759.34 1189
2759.83 1325
2760.33 1304
2760.82 1237
2761.32 1291
2761.81 1180
2762.31 1108
2762.81 1137
2763.30 1255
2763.80 1160
2764.29 1091
2764.79 1196
2765.28 1222
2765.78 1198
2766.28 1136
2766.77 1197
2767.27 1151
2767.76 1130
2768.26 1288
2768.76 1215
2769.25 1190
2769.75 1074
2770.25 1119
2770.74 1244
2771.24 1237
2771.73 1298
2772.23 1224
2772.73 1207
2773.22 1358
2773.72 1232
2774.22 1222
2774.71 1224
2775.21 1191
2775.71 1155
2776.20 1243
2776.70 1413
2777.20 1293
2777.69 1179
2778.19 1278
2778.69 1251
2779.19 1299
2779.68 1255
2780.18 1313
2780.68 1418
2781.17 1265
2781.67 1171
2782.17 1308
2782.67 1182
2783.16 1230
2783.66 1282
2784.16 1297
2784.66 1251
2785.15 1224
2785.65 1099
2786.15 1191
2786.65 1199
2787.15 1075
2787.64 1232
2788.14 1200
2788.64 1317
2789.14 1238
2789.63 1179
2790.13 1202
2790.63 1179
2791.13 1196
2791.63 1176
2792.13 1134
2792.62 1181
2793.12 1192
2793.62 1292
2794.12 1311
2794.62 1205
2795.12 1204
2795.61 1284
2796.11 1253
2796.61 1361
2797.11 1353
2797.61 1505
2798.11 1435
2798.61 1716
2799.11 1645
2799.60 1565
2800.10 1692
2800.60 1723
2801.10 1818
2801.60 1823
2802.10 1711
2802.60 1488
2803.10 1518
2803.60 1471
2804.10 1503
2804.60 1439
2805.10 1397
2805.59 1343
2806.09 1329
2806.59 1346
2807.09 1345
2807.59 1412
2808.09 1484
2808.59 1554
2809.09 1436
2809.59 1479
2810.09 1440
2810.59 1637
2811.09 1737
2811.59 1714
2812.09 1649
2812.59 1584
2813.09 1814
2813.59 1583
2814.09 1454
2814.59 1520
2815.09 1559
2815.59 1451
2816.09 1406
2816.59 1344
2817.09 1271
2817.59 1251
2818.09 1267
2818.60 1207
2819.10 1340
2819.60 1290
2820.10 1281
2820.60 1360
2821.10 1304
2821.60 1203
2822.10 1329
2822.60 1369
2823.10 1448
2823.60 1354
2824.10 1239
2824.61 1309
2825.11 1441
2825.61 1220
2826.11 1390
2826.61 1294
2827.11 1251
2827.61 1266
2828.12 1230
2828.62 1282
2829.12 1254
2829.62 1208
2830.12 1254
2830.62 1232
2831.12 1191
2831.63 1327
2832.13 1351
2832.63 1254
2833.13 1299
2833.63 1277
2834.14 1256
2834.64 1182
2835.14 1236
2835.64 1256
2836.14 1219
2836.65 1321
2837.15 1359
2837.65 1461
2838.15 1482
2838.66 1499
2839.16 1320
2839.66 1251
2840.16 1308
2840.67 1322
2841.17 1193
2841.67 1188
2842.17 1302
2842.68 1277
2843.18 1236
2843.68 1300
2844.18 1428
2844.69 1326
2845.19 1379
2845.69 1304
2846.20 1327
2846.70 1212
2847.20 1287
2847.71 1336
2848.21 1301
2848.71 1306
2849.22 1260
2849.72 1277
2850.22 1314
2850.73 1444
2851.23 1446
2851.73 1438
2852.24 1291
2852.74 1320
2853.24 1350
2853.75 1429
2854.25 1300
2854.75 1270
2855.26 1215
2855.76 1220
2856.27 1317
2856.77 1341
2857.27 1211
2857.78 1248
2858.28 1302
2858.79 1273
2859.29 1256
2859.80 1235
2860.30 1234
2860.80 1320
2861.31 1263
2861.81 1264
2862.32 1255
2862.82 1343
2863.33 1254
2863.83 1172
2864.34 1153
2864.84 1320
2865.34 1205
2865.85 1199
2866.35 1259
2866.86 1311
2867.36 1165
2867.87 1206
2868.37 1245
2868.88 1155
2869.38 1196
2869.89 1186
2870.39 1311
2870.90 1314
2871.41 1182
2871.91 1207
2872.42 1369
2872.92 1221
2873.43 1196
2873.93 1253
2874.44 1382
2874.94 1300
2875.45 1281
2875.95 1240
2876.46 1185
2876.97 1246
2877.47 1256
2877.98 1257
2878.48 1409
2878.99 1327
2879.50 1287
2880.00 1310
2880.51 1312
2881.01 1416
2881.52 1263
2882.03 1227
2882.53 1387
2883.04 1318
2883.54 1442
2884.05 1431
2884.56 1471
2885.06 1297
2885.57 1303
2886.08 1364
2886.58 1491
2887.09 1490
2887.60 1597
2888.10 1463
2888.61 1395
2889.12 1361
2889.62 1540
2890.13 1583
2890.64 1498
2891.15 1421
2891.65 1420
2892.16 1397
2892.67 1408
2893.17 1370
2893.68 1291
2894.19 1181
2894.70 1221
2895.20 1223
2895.71 1184
2896.22 1199
2896.73 1316
2897.23 1361
2897.74 1407
2898.25 1421
2898.76 1350
2899.26 1268
2899.77 1287
2900.28 1303
2900.79 1272
2901.29 1297
2901.80 1432
2902.31 1375
2902.82 1386
2903.33 1367
2903.83 1505
2904.34 1523
2904.85 1470
2905.36 1574
2905.87 1406
2906.38 1300
2906.88 1341
2907.39 1301
2907.90 1234
2908.41 1267
2908.92 1359
2909.43 1414
2909.94 1357
2910.44 1390
2910.95 1351
2911.46 1356
2911.97 1346
2912.48 1292
2912.99 1348
2913.50 1396
2914.01 1417
2914.52 1295
2915.02 1192
2915.53 1199
2916.04 1298
2916.55 1372
2917.06 1343
2917.57 1317
2918.08 1328
2918.59 1310
2919.10 1351
2919.61 1270
2920.12 1215
2920.63 1291
2921.14 1373
2921.65 1317
2922.16 1368
2922.67 1480
2923.18 1349
2923.69 1401
2924.20 1554
2924.71 1733
2925.22 1561
2925.73 1461
2926.24 1548
2926.75 1762
2927.26 1665
2927.77 1809
2928.28 1868
2928.79 1837
2929.30 1679
2929.81 1755
2930.32 1688
2930.83 1560
2931.34 1625
2931.85 1421
2932.36 1332
2932.87 1323
2933.38 1432
2933.89 1386
2934.40 1366
2934.91 1311
2935.42 1252
2935.94 1287
2936.45 1231
2936.96 1301
2937.47 1414
2937.98 1381
2938.49 1278
2939.00 1319
2939.51 1292
2940.02 1269
2940.54 1172
2941.05 1220
2941.56 1318
2942.07 1240
2942.58 1202
2943.09 1322
2943.61 1442
2944.12 1308
2944.63 1201
2945.14 1325
2945.65 1344
2946.16 1321
2946.68 1372
2947.19 1429
2947.70 1292
2948.21 1384
2948.72 1442
2949.24 1344
2949.75 1431
2950.26 1413
2950.77 1413
2951.28 1342
2951.80 1333
2952.31 1405
2952.82 1332
2953.33 1411
2953.85 1327
2954.36 1481
2954.87 1380
2955.38 1486
2955.90 1460
2956.41 1354
2956.92 1272
2957.43 1410
2957.95 1276
2958.46 1430
2958.97 1353
2959.49 1309
2960.00 1249
2960.51 1070
2961.03 1232
2961.54 1297
2962.05 1313
2962.57 1243
2963.08 1407
2963.59 1374
2964.11 1278
2964.62 1299
2965.13 1129
2965.65 1247
2966.16 1382
2966.67 1339
2967.19 1312
2967.70 1411
2968.21 1324
2968.73 1342
2969.24 1339
2969.76 1207
2970.27 1211
2970.78 1314
2971.30 1246
2971.81 1231
2972.33 1214
2972.84 1251
2973.35 1296
2973.87 1104
2974.38 1248
2974.90 1209
2975.41 1168
2975.92 1129
2976.44 1109
2976.95 1290
2977.47 1191
2977.98 1195
2978.50 1204
2979.01 1240
2979.53 1275
2980.04 1359
2980.56 1290
2981.07 1269
2981.59 1385
2982.10 1356
2982.62 1225
2983.13 1376
2983.65 1391
2984.16 1405
2984.68 1207
2985.19 1280
2985.71 1353
2986.22 1303
2986.74 1276
2987.25 1371
2987.77 1287
2988.28 1283
2988.80 1321
2989.31 1368
2989.83 1439
2990.35 1307
2990.86 1378
2991.38 1271
2991.89 1367
2992.41 1320
2992.92 1443
2993.44 1291
2993.96 1245
2994.47 1256
2994.99 1395
2995.50 1340
2996.02 1334
2996.54 1288
2997.05 1360
2997.57 1372
2998.09 1314
2998.60 1299
2999.12 1525
2999.64 1498
3000.15 1401
3000.67 1466
3001.18 1483
3001.70 1427
3002.22 1552
3002.73 1508
3003.25 1517
3003.77 1379
3004.29 1215
3004.80 1335
3005.32 1413
3005.84 1318
3006.35 1313
3006.87 1419
3007.39 1414
3007.90 1423
3008.42 1423
3008.94 1262
3009.46 1238
3009.97 1244
3010.49 1232
3011.01 1266
3011.53 1322
3012.04 1329
3012.56 1245
3013.08 1275
3013.60 1327
3014.11 1284
3014.63 1396
3015.15 1288
3015.67 1421
3016.18 1405
3016.70 1328
3017.22 1394
3017.74 1398
3018.26 1355
3018.77 1422
3019.29 1327
3019.81 1419
3020.33 1306
3020.85 1296
3021.37 1290
3021.88 1324
3022.40 1218
3022.92 1418
3023.44 1492
3023.96 1573
3024.48 1456
3025.00 1425
3025.51 1540
3026.03 1474
3026.55 1379
3027.07 1423
3027.59 1284
3028.11 1466
3028.63 1544
3029.15 1373
3029.67 1433
3030.18 1345
3030.70 1380
3031.22 1352
3031.74 1343
3032.26 1218
3032.78 1187
3033.30 1257
3033.82 1366
3034.34 1341
3034.86 1262
3035.38 1188
3035.90 1218
3036.42 1139
3036.94 1136
3037.46 1428
3037.98 1382
3038.50 1434
3039.02 1357
3039.54 1253
3040.06 1284
3040.58 1345
3041.10 1277
3041.62 1316
3042.14 1293
3042.66 1340
3043.18 1386
3043.70 1340
3044.22 1296
3044.74 1267
3045.26 1232
3045.78 1277
3046.30 1325
3046.82 1317
3047.34 1284
3047.86 1292
3048.38 1199
3048.90 1183
3049.42 1297
3049.94 1194
3050.46 1281
3050.98 1171
3051.50 1163
3052.03 1204
3052.55 1267
3053.07 1192
3053.59 1303
3054.11 1277
3054.63 1284
3055.15 1192
3055.67 1188
3056.19 1250
3056.72 1337
3057.24 1323
3057.76 1232
3058.28 1262
3058.80 1272
3059.32 1340
3059.84 1313
3060.37 1347
3060.89 1301
3061.41 1358
3061.93 1328
3062.45 1269
3062.98 1239
3063.50 1212
3064.02 1281
3064.54 1196
3065.06 1210
3065.59 1286
3066.11 1394
3066.63 1311
3067.15 1355
3067.67 1250
3068.20 1293
3068.72 1346
3069.24 1288
3069.76 1271
3070.29 1288
3070.81 1435
3071.33 1382
3071.85 1296
3072.38 1274
3072.90 1284
3073.42 1460
3073.95 1437
3074.47 1377
3074.99 1380
3075.51 1272
3076.04 1342
3076.56 1354
3077.08 1504
3077.61 1520
3078.13 1387
3078.65 1387
3079.18 1437
3079.70 1390
3080.22 1303
3080.75 1358
3081.27 1391
3081.79 1425
3082.32 1407
3082.84 1479
3083.36 1344
3083.89 1568
3084.41 1534
3084.93 1382
3085.46 1376
3085.98 1431
3086.51 1395
3087.03 1292
3087.55 1395
3088.08 1375
3088.60 1365
3089.13 1333
3089.65 1225
3090.17 1295
3090.70 1279
3091.22 1322
3091.75 1241
3092.27 1278
3092.80 1360
3093.32 1456
3093.85 1395
3094.37 1342
3094.89 1297
3095.42 1368
3095.94 1436
3096.47 1277
3096.99 1385
3097.52 1446
3098.04 1418
3098.57 1456
3099.09 1446
3099.62 1451
3100.14 1315
3100.67 1314
3101.19 1453
3101.72 1477
3102.24 1602
3102.77 1665
3103.29 1675
3103.82 1753
3104.34 1842
3104.87 1891
3105.40 1887
3105.92 1771
3106.45 2123
3106.97 2157
3107.50 2057
3108.02 1921
3108.55 1828
3109.08 1578
3109.60 1697
3110.13 1774
3110.65 1573
3111.18 1588
3111.70 1580
3112.23 1611
3112.76 1616
3113.28 1630
3113.81 1543
3114.34 1590
3114.86 1572
3115.39 1470
3115.91 1322
3116.44 1431
3116.97 1476
3117.49 1263
3118.02 1289
3118.55 1303
3119.07 1371
3119.60 1387
3120.13 1276
3120.65 1263
3121.18 1507
3121.71 1358
3122.23 1342
3122.76 1450
3123.29 1327
3123.82 1347
3124.34 1287
3124.87 1390
3125.40 1414
3125.92 1343
3126.45 1283
3126.98 1482
3127.51 1538
3128.03 1470
3128.56 1455
3129.09 1337
3129.62 1308
3130.14 1358
3130.67 1558
3131.20 1426
3131.73 1305
3132.25 1363
3132.78 1256
3133.31 1324
3133.84 1376
3134.37 1307
3134.89 1305
3135.42 1319
3135.95 1346
3136.48 1208
3137.01 1340
3137.53 1341
3138.06 1171
3138.59 1259
3139.12 1281
3139.65 1217
3140.18 1206
3140.70 1245
3141.23 1301
3141.76 1371
3142.29 1268
3142.82 1307
3143.35 1231
3143.88 1296
3144.40 1282
3144.93 1328
3145.46 1266
3145.99 1229
3146.52 1205
3147.05 1236
3147.58 1343
3148.11 1350
3148.64 1279
3149.17 1483
3149.70 1489
3150.22 1445
3150.75 1427
3151.28 1413
3151.81 1439
3152.34 1402
3152.87 1323
3153.40 1294
3153.93 1368
3154.46 1244
3154.99 1325
3155.52 1365
3156.05 1366
3156.58 1313
3157.11 1146
3157.64 1262
3158.17 1341
3158.70 1194
3159.23 1289
3159.76 1406
3160.29 1459
3160.82 1363
3161.35 1344
3161.88 1384
3162.41 1328
3162.94 1234
3163.47 1202
3164.00 1269
3164.53 1139
3165.06 1292
3165.59 1262
3166.12 1179
3166.65 1322
3167.18 1239
3167.72 1375
3168.25 1255
3168.78 1246
3169.31 1245
3169.84 1419
3170.37 1458
3170.90 1345
3171.43 1301
3171.96 1289
3172.49 1170
3173.03 1239
3173.56 1237
3174.09 1294
3174.62 1160
3175.15 1217
3175.68 1329
3176.21 1344
3176.74 1403
3177.28 1289
3177.81 1391
3178.34 1376
3178.87 1211
3179.40 1221
3179.93 1206
3180.47 1307
3181.00 1366
3181.53 1304
3182.06 1303
3182.59 1239
3183.13 1092
3183.66 1162
3184.19 1244
3184.72 1287
3185.25 1334
3185.79 1253
3186.32 1282
3186.85 1265
3187.38 1234
3187.92 1136
3188.45 1289
3188.98 1284
3189.51 1213
3190.05 1370
3190.58 1338
3191.11 1170
3191.64 1248
3192.18 1287
3192.71 1276
3193.24 1233
3193.78 1246
3194.31 1210
3194.84 1273
3195.38 1307
3195.91 1442
3196.44 1247
3196.97 1229
3197.51 1190
3198.04 1262
3198.57 1305
3199.11 1236
3199.64 1213
3200.17 1220
3200.71 1408
3201.24 1235
3201.78 1327
3202.31 1329
3202.84 1359
3203.38 1407
3203.91 1333
3204.44 1371
3204.98 1455
3205.51 1409
3206.05 1429
3206.58 1474
3207.11 1575
3207.65 1559
3208.18 1478
3208.72 1444
3209.25 1429
3209.78 1521
3210.32 1462
3210.85 1503
3211.39 1539
3211.92 1528
3212.46 1528
3212.99 1741
3213.53 1600
3214.06 1597
3214.59 1670
3215.13 1675
3215.66 1614
3216.20 1514
3216.73 1479
3217.27 1355
3217.80 1453
3218.34 1448
3218.87 1374
3219.41 1500
3219.94 1397
3220.48 1385
3221.01 1352
3221.55 1352
3222.08 1371
3222.62 1319
3223.16 1405
3223.69 1550
3224.23 1453
3224.76 1521
3225.30 1448
3225.83 1464
3226.37 1424
3226.90 1436
3227.44 1459
3227.98 1385
3228.51 1333
3229.05 1395
3229.58 1384
3230.12 1371
3230.66 1376
3231.19 1354
3231.73 1304
3232.26 1410
3232.80 1380
3233.34 1388
3233.87 1323
3234.41 1272
3234.95 1400
3235.48 1556
3236.02 1339
3236.55 1290
3237.09 1402
3237.63 1438
3238.16 1470
3238.70 1604
3239.24 1432
3239.77 1302
3240.31 1475
3240.85 1555
3241.38 1357
3241.92 1510
3242.46 1489
3243.00 1638
3243.53 1705
3244.07 1759
3244.61 1619
3245.14 1423
3245.68 1471
3246.22 1526
3246.76 1503
3247.29 1401
3247.83 1462
3248.37 1650
3248.91 1626
3249.44 1641
3249.98 1520
3250.52 1567
3251.06 1623
3251.59 1730
3252.13 1725
3252.67 1809
3253.21 1698
3253.75 1702
3254.28 1617
3254.82 1528
3255.36 1632
3255.90 1646
3256.44 1559
3256.97 1533
3257.51 1444
3258.05 1527
3258.59 1498
3259.13 1555
3259.67 1703
3260.20 1586
3260.74 1624
3261.28 1723
3261.82 1726
3262.36 1735
3262.90 1595
3263.44 1721
3263.97 1760
3264.51 1705
3265.05 1734
3265.59 1716
3266.13 1860
3266.67 2005
3267.21 2185
3267.75 2190
3268.29 2046
3268.83 2223
3269.36 2351
3269.90 2291
3270.44 2250
3270.98 2197
3271.52 2336
3272.06 2240
3272.60 2090
3273.14 1803
3273.68 1782
3274.22 1865
3274.76 1761
3275.30 1773
3275.84 1769
3276.38 1685
3276.92 1730
3277.46 1688
3278.00 1760
3278.54 1799
3279.08 1749
3279.62 1554
3280.16 1725
3280.70 1814
3281.24 1883
3281.78 1764
3282.32 1981
3282.86 1975
3283.40 1788
3283.94 1808
3284.48 1871
3285.02 2015
3285.56 1810
3286.10 1746
3286.64 1862
3287.18 1832
3287.72 2015
3288.26 1964
3288.81 1891
3289.35 1997
3289.89 2141
3290.43 1921
3290.97 2085
3291.51 1902
3292.05 1983
3292.59 2154
3293.13 2036
3293.67 1963
3294.22 2138
3294.76 2189
3295.30 2168
3295.84 2401
3296.38 2531
3296.92 2696
3297.46 2754
3298.01 2908
3298.55 2752
3299.09 2407
3299.63 2464
3300.17 2603
3300.71 2502
3301.26 2369
3301.80 2381
3302.34 2281
3302.88 2177
3303.42 2095
3303.97 1957
3304.51 2004
3305.05 2028
3305.59 2047
3306.13 2073
3306.68 2207
3307.22 2074
3307.76 1967
3308.30 2052
3308.85 2018
3309.39 1990
3309.93 1935
3310.47 2043
3311.02 2059
3311.56 2067
3312.10 2043
3312.64 2043
3313.19 2118
3313.73 1935
3314.27 1927
3314.82 2078
3315.36 2164
3315.90 2084
3316.45 2044
3316.99 2145
3317.53 2198
3318.07 2219
3318.62 2251
3319.16 2220
3319.70 2325
3320.25 2593
3320.79 2534
3321.34 2538
3321.88 2800
3322.42 2837
3322.97 2887
3323.51 2933
3324.05 2915
3324.60 2898
3325.14 2927
3325.68 2950
3326.23 2832
3326.77 2856
3327.32 2725
3327.86 2575
3328.40 2621
3328.95 2555
3329.49 2642
3330.04 2683
3330.58 2555
3331.13 2647
3331.67 2663
3332.21 2494
3332.76 2726
3333.30 3103
3333.85 3677
3334.39 4183
3334.94 4426
3335.48 4869
3336.03 5937
3336.57 6865
3337.12 7465
3337.66 8304
3338.21 9127
3338.75 9849
3339.30 10110
3339.84 10016
3340.39 9344
3340.93 8463
3341.48 7711
3342.02 6517
3342.57 5703
3343.11 5245
3343.66 4183
3344.20 3510
3344.75 3324
3345.29 2966
3345.84 2827
3346.38 2646
3346.93 2450
3347.47 2310
3348.02 2227
3348.57 2155
3349.11 2355
3349.66 2198
3350.20 2378
3350.75 2352
3351.30 2363
3351.84 2385
3352.39 2472
3352.93 2628
3353.48 2608
3354.03 2813
3354.57 2794
3355.12 2740
3355.66 2646
3356.21 2654
3356.76 2796
3357.30 2642
3357.85 2582
3358.40 2410
3358.94 2170
3359.49 2176
3360.04 2154
3360.58 2024
3361.13 2076
3361.68 2080
3362.22 2153
3362.77 2121
3363.32 1983
3363.86 2016
3364.41 1961
3364.96 2127
3365.50 2057
3366.05 2095
3366.60 2208
3367.15 2125
3367.69 2078
3368.24 2113
3368.79 1994
3369.34 2094
3369.88 2285
3370.43 2164
3370.98 2187
3371.53 2193
3372.07 2131
3372.62 2254
3373.17 2359
3373.72 2349
3374.26 2461
3374.81 2635
3375.36 2837
3375.91 2894
3376.46 2791
3377.00 2873
3377.55 2925
3378.10 2690
3378.65 2821
3379.20 2735
3379.74 2448
3380.29 2372
3380.84 2306
3381.39 2112
3381.94 2115
3382.49 2042
3383.04 1901
3383.58 1842
3384.13 1794
3384.68 1854
3385.23 1792
3385.78 1807
3386.33 1833
3386.88 1830
3387.43 1810
3387.97 1753
3388.52 1977
3389.07 1784
3389.62 1588
3390.17 1552
3390.72 1585
3391.27 1571
3391.82 1717
3392.37 1798
3392.92 1618
3393.47 1666
3394.01 1645
3394.56 1604
3395.11 1760
3395.66 1682
3396.21 1741
3396.76 1642
3397.31 1593
3397.86 1694
3398.41 1746
3398.96 1680
3399.51 1598
3400.06 1576
3400.61 1628
3401.16 1524
3401.71 1620
3402.26 1497
3402.81 1553
3403.36 1621
3403.91 1500
3404.46 1542
3405.01 1467
3405.56 1545
3406.11 1564
3406.66 1484
3407.21 1549
3407.76 1533
3408.32 1494
3408.87 1455
3409.42 1614
3409.97 1620
3410.52 1695
3411.07 1526
3411.62 1694
3412.17 1724
3412.72 1853
3413.27 1609
3413.82 1630
3414.37 1858
3414.93 1899
3415.48 1713
3416.03 1803
3416.58 1760
3417.13 1782
3417.68 1644
3418.23 1510
3418.78 1535
3419.34 1461
3419.89 1492
3420.44 1407
3420.99 1419
3421.54 1509
3422.09 1496
3422.65 1422
3423.20 1318
3423.75 1393
3424.30 1335
3424.85 1331
3425.40 1462
3425.96 1487
3426.51 1438
3427.06 1472
3427.61 1251
3428.17 1264
3428.72 1376
3429.27 1416
3429.82 1402
3430.37 1366
3430.93 1466
3431.48 1454
3432.03 1334
3432.58 1251
3433.14 1252
3433.69 1427
3434.24 1336
3434.79 1430
3435.35 1381
3435.90 1404
3436.45 1309
3437.01 1425
3437.56 1389
3438.11 1291
3438.66 1402
3439.22 1358
3439.77 1243
3440.32 1190
3440.88 1166
3441.43 1221
3441.98 1288
3442.54 1410
3443.09 1249
3443.64 1264
3444.20 1234
3444.75 1296
3445.30 1319
3445.86 1412
3446.41 1422
3446.97 1271
3447.52 1197
3448.07 1246
3448.63 1259
3449.18 1172
3449.73 1218
3450.29 1265
3450.84 1428
3451.40 1224
3451.95 1278
3452.50 1334
3453.06 1249
3453.61 1135
3454.17 1212
3454.72 1337
3455.28 1400
3455.83 1290
3456.38 1409
3456.94 1253
3457.49 1237
3458.05 1249
3458.60 1349
3459.16 1313
3459.71 1362
3460.27 1371
3460.82 1381
3461.38 1329
3461.93 1269
3462.49 1395
3463.04 1303
3463.60 1280
3464.15 1271
3464.71 1280
3465.26 1366
3465.82 1298
3466.37 1381
3466.93 1304
3467.48 1439
3468.04 1461
3468.59 1358
3469.15 1427
3469.70 1227
3470.26 1226
3470.82 1317
3471.37 1389
3471.93 1534
3472.48 1297
3473.04 1187
3473.59 1280
3474.15 1294
3474.71 1264
3475.26 1191
3475.82 1239
3476.37 1308
3476.93 1158
3477.49 1318
3478.04 1543
3478.60 1497
3479.16 1389
3479.71 1405
3480.27 1428
3480.82 1417
3481.38 1406
3481.94 1462
3482.49 1453
3483.05 1533
3483.61 1604
3484.16 1611
3484.72 1360
3485.28 1485
3485.83 1449
3486.39 1437
3486.95 1434
3487.50 1420
3488.06 1343
3488.62 1503
3489.18 1506
3489.73 1370
3490.29 1414
3490.85 1385
3491.40 1440
3491.96 1498
3492.52 1647
3493.08 1651
3493.63 1762
3494.19 1724
3494.75 1982
3495.31 2049
3495.86 1779
3496.42 1890
3496.98 1927
3497.54 1803
3498.09 1630
3498.65 1638
3499.21 1778
3499.77 1881
3500.33 1779
3500.88 1774
3501.44 1913
3502.00 2026
3502.56 1914
3503.12 2146
3503.67 2180
3504.23 2009
3504.79 1987
3505.35 2059
3505.91 2096
3506.47 2233
3507.03 2155
3507.58 1895
3508.14 2140
3508.70 2176
3509.26 2006
3509.82 2143
3510.38 2045
3510.94 1939
3511.49 1929
3512.05 1824
3512.61 1750
3513.17 1567
3513.73 1615
3514.29 1521
3514.85 1426
3515.41 1627
3515.97 1706
3516.53 1506
3517.09 1476
3517.64 1292
3518.20 1478
3518.76 1406
3519.32 1391
3519.88 1410
3520.44 1331
3521.00 1378
3521.56 1433
3522.12 1381
3522.68 1367
3523.24 1483
3523.80 1533
3524.36 1463
3524.92 1507
3525.48 1475
3526.04 1399
3526.60 1395
3527.16 1450
3527.72 1588
3528.28 1443
3528.84 1439
3529.40 1393
3529.96 1401
3530.52 1233
3531.08 1325
3531.64 1250
3532.20 1350
3532.76 1425
3533.32 1271
3533.89 1333
3534.45 1407
3535.01 1429
3535.57 1352
3536.13 1332
3536.69 1316
3537.25 1423
3537.81 1406
3538.37 1313
3538.93 1413
3539.49 1327
3540.06 1324
3540.62 1280
3541.18 1249
3541.74 1400
3542.30 1483
3542.86 1340
3543.42 1337
3543.98 1434
3544.55 1379
3545.11 1394
3545.67 1402
3546.23 1350
3546.79 1376
3547.35 1453
3547.92 1385
3548.48 1351
3549.04 1465
3549.60 1458
3550.16 1342
3550.72 1237
3551.29 1332
3551.85 1241
3552.41 1200
3552.97 1371
3553.54 1178
3554.10 1143
3554.66 1227
3555.22 1178
3555.78 1124
3556.35 1152
3556.91 1164
3557.47 1147
3558.03 1089
3558.60 1281
3559.16 1285
3559.72 1299
3560.29 1132
3560.85 1148
3561.41 1254
3561.97 1115
3562.54 1237
3563.10 1238
3563.66 1351
3564.23 1348
3564.79 1342
3565.35 1269
3565.91 1221
3566.48 1229
3567.04 1278
3567.60 1171
3568.17 1230
3568.73 1215
3569.29 1168
3569.86 1144
3570.42 1242
3570.99 1206
3571.55 1212
3572.11 1194
3572.68 1201
3573.24 1179
3573.80 1212
3574.37 1127
3574.93 1123
3575.50 1161
3576.06 1242
3576.62 1180
3577.19 1143
3577.75 1157
3578.32 1200
3578.88 1210
3579.44 1278
3580.01 1339
3580.57 1265
3581.14 1165
3581.70 1172
3582.27 1273
3582.83 1217
3583.40 1149
3583.96 1193
3584.52 1171
3585.09 1125
3585.65 1135
3586.22 1089
3586.78 1109
3587.35 1186
3587.91 1186
3588.48 1147
3589.04 1092
3589.61 1199
3590.17 1204
3590.74 1110
3591.30 1154
3591.87 1168
3592.43 1095
3593.00 1172
3593.56 1146
3594.13 1073
3594.70 1134
3595.26 1183
3595.83 1262
3596.39 1136
3596.96 1175
3597.52 1296
3598.09 1151
3598.65 1218
3599.22 1347
3599.79 1319
3600.35 1303
3600.92 1213
3601.48 1173
3602.05 1291
3602.62 1320
3603.18 1278
3603.75 1188
3604.32 1219
3604.88 1229
3605.45 1280
3606.01 1322
3606.58 1264
3607.15 1213
3607.71 1131
3608.28 1182
3608.85 1134
3609.41 1149
3609.98 1278
3610.55 1138
3611.11 1150
3611.68 1110
3612.25 1112
3612.81 1204
3613.38 1176
3613.95 1252
3614.51 1105
3615.08 1259
3615.65 1325
3616.22 1291
3616.78 1383
3617.35 1414
3617.92 1494
3618.48 1520
3619.05 1685
3619.62 1957
3620.19 1964
3620.75 2080
3621.32 2120
3621.89 2123
3622.46 1989
3623.02 1944
3623.59 1910
3624.16 1747
3624.73 1593
3625.30 1678
3625.86 1485
3626.43 1342
3627.00 1294
3627.57 1277
3628.14 1307
3628.70 1301
3629.27 1086
3629.84 1136
3630.41 1278
3630.98 1167
3631.55 1210
3632.11 1117
3632.68 1267
3633.25 1273
3633.82 1165
3634.39 1209
3634.96 1228
3635.52 1105
3636.09 1141
3636.66 1177
3637.23 1119
3637.80 1161
3638.37 1166
3638.94 1174
3639.51 1265
3640.08 1291
3640.64 1251
3641.21 1148
3641.78 1224
3642.35 1300
3642.92 1454
3643.49 1428
3644.06 1410
3644.63 1462
3645.20 1376
3645.77 1313
3646.34 1365
3646.91 1270
3647.48 1324
3648.05 1417
3648.62 1428
3649.19 1322
3649.76 1458
3650.33 1399
3650.90 1322
3651.47 1237
3652.03 1311
3652.60 1324
3653.17 1401
3653.75 1299
3654.32 1298
3654.89 1399
3655.46 1427
3656.03 1355
3656.60 1374
3657.17 1412
3657.74 1274
3658.31 1362
3658.88 1410
3659.45 1360
3660.02 1374
3660.59 1326
3661.16 1310
3661.73 1482
3662.30 1430
3662.87 1425
3663.44 1478
3664.01 1372
3664.59 1222
3665.16 1259
3665.73 1289
3666.30 1292
3666.87 1286
3667.44 1358
3668.01 1327
3668.58 1404
3669.15 1223
3669.73 1241
3670.30 1316
3670.87 1352
3671.44 1316
3672.01 1301
3672.58 1368
3673.15 1270
3673.73 1316
3674.30 1192
3674.87 1128
3675.44 1217
3676.01 1167
3676.58 1256
3677.16 1370
3677.73 1250
3678.30 1102
3678.87 1286
3679.44 1266
3680.02 1186
3680.59 1210
3681.16 1303
3681.73 1203
3682.31 1111
3682.88 1141
3683.45 1227
3684.02 1237
3684.60 1398
3685.17 1234
3685.74 1071
3686.31 1151
3686.89 1190
3687.46 1193
3688.03 1274
3688.60 1320
3689.18 1328
3689.75 1435
3690.32 1374
3690.90 1337
3691.47 1448
3692.04 1416
3692.61 1392
3693.19 1359
3693.76 1382
3694.33 1450
3694.91 1301
3695.48 1264
3696.05 1275
3696.63 1368
3697.20 1343
3697.77 1229
3698.35 1285
3698.92 1122
3699.50 1247
3700.07 1290
3700.64 1225
3701.22 1286
3701.79 1424
3702.36 1233
3702.94 1091
3703.51 1131
3704.09 1302
3704.66 1202
3705.23 1285
3705.81 1253
3706.38 1307
3706.96 1173
3707.53 1093
3708.11 1246
3708.68 1192
3709.25 1123
3709.83 1264
3710.40 1250
3710.98 1421
3711.55 1252
3712.13 1234
3712.70 1155
3713.28 1305
3713.85 1300
3714.43 1240
3715.00 1337
3715.58 1366
3716.15 1209
3716.73 1212
3717.30 1331
3717.88 1375
3718.45 1228
3719.03 1192
3719.60 1164
3720.18 1114
3720.75 1217
3721.33 1185
3721.90 1183
3722.48 1116
3723.05 1106
3723.63 1263
3724.20 1186
3724.78 1118
3725.36 1092
3725.93 1098
3726.51 1195
3727.08 1246
3727.66 1097
3728.23 1154
3728.81 1211
3729.39 1193
3729.96 1163
3730.54 1273
3731.11 1327
3731.69 1389
3732.27 1281
3732.84 1227
3733.42 1343
3734.00 1247
3734.57 1480
3735.15 1451
3735.72 1380
3736.30 1418
3736.88 1504
3737.45 1355
3738.03 1367
3738.61 1266
3739.18 1246
3739.76 1286
3740.34 1309
3740.92 1276
3741.49 1180
3742.07 1126
3742.65 1198
3743.22 1216
3743.80 1256
3744.38 1306
3744.95 1188
3745.53 1143
3746.11 1135
3746.69 1259
3747.26 1201
3747.84 1262
3748.42 1222
3749.00 1182
3749.57 1130
3750.15 1141
3750.73 1271
3751.31 1340
3751.88 1332
3752.46 1324
3753.04 1068
3753.62 1097
3754.19 1195
3754.77 1194
3755.35 1126
3755.93 1245
3756.51 1138
3757.08 1019
3757.66 987
3758.24 1039
3758.82 1235
3759.40 1237
3759.98 1165
3760.55 1230
3761.13 1084
3761.71 1152
3762.29 1068
3762.87 1062
3763.45 1052
3764.03 1109
3764.60 1217
3765.18 1230
3765.76 1212
3766.34 1161
3766.92 1270
3767.50 1206
3768.08 1116
3768.66 1194
3769.24 1219
3769.81 1129
3770.39 1123
3770.97 1136
3771.55 1251
3772.13 1228
3772.71 1239
3773.29 1202
3773.87 1170
3774.45 1218
3775.03 1266
3775.61 1220
3776.19 1141
3776.77 1174
3777.35 1222
3777.93 1242
3778.51 1274
3779.09 1209
3779.67 1154
3780.25 1177
3780.83 1157
3781.41 1157
3781.99 1076
3782.57 1181
3783.15 1159
3783.73 1182
3784.31 1044
3784.89 1114
3785.47 1207
3786.05 1199
3786.63 1170
3787.21 1160
3787.79 1211
3788.37 1094
3788.95 1096
3789.53 1199
3790.11 1134
3790.69 1048
3791.27 1124
3791.85 1177
3792.43 1182
3793.01 1165
3793.59 1199
3794.18 1188
3794.76 1196
3795.34 1164
3795.92 1152
3796.50 1014
3797.08 1016
3797.66 1057
3798.24 1203
3798.83 1195
3799.41 1053
3799.99 1062
3800.57 1158
3801.15 1168
3801.73 1039
3802.31 1127
3802.90 1125
3803.48 1076
3804.06 1114
3804.64 1210
3805.22 1159
3805.80 1170
3806.39 1102
3806.97 1158
3807.55 1177
3808.13 1187
3808.71 1192
3809.30 1033
3809.88 1194
3810.46 1162
3811.04 1200
3811.63 1173
3812.21 1224
3812.79 1241
3813.37 1120
3813.95 1234
3814.54 1284
3815.12 1232
3815.70 1210
3816.29 1102
3816.87 1163
3817.45 1126
3818.03 1137
3818.62 1147
3819.20 1132
3819.78 1042
3820.36 1244
3820.95 1223
3821.53 1121
3822.11 1029
3822.70 1039
3823.28 1136
3823.86 1090
3824.45 1071
3825.03 1231
3825.61 1002
3826.20 999
3826.78 1094
3827.36 971
3827.95 1086
3828.53 1163
3829.11 1077
3829.70 1122
3830.28 1112
3830.87 974
3831.45 1076
3832.03 1145
3832.62 1160
3833.20 1109
3833.79 1035
3834.37 1209
3834.95 1094
3835.54 1137
3836.12 1105
3836.71 1022
3837.29 1092
3837.87 1088
3838.46 1044
3839.04 1014
3839.63 1123
3840.21 1089
3840.80 1173
3841.38 1127
3841.97 1085
3842.55 1117
3843.13 1008
3843.72 1089
3844.30 1066
3844.89 1068
3845.47 1021
3846.06 1016
3846.64 1089
3847.23 1013
3847.81 1072
3848.40 1033
3848.98 1131
3849.57 1123
3850.15 1140
3850.74 1080
3851.33 1222
3851.91 1169
3852.50 1182
3853.08 1136
3853.67 1119
3854.25 1104
3854.84 1166
3855.42 1154
3856.01 1077
3856.60 1074
3857.18 1205
3857.77 1035
3858.35 1032
3858.94 1165
3859.52 1206
3860.11 1216
3860.70 1254
3861.28 1315
3861.87 1294
3862.45 1364
3863.04 1387
3863.63 1596
3864.21 1708
3864.80 1581
3865.39 1653
3865.97 1650
3866.56 1601
3867.15 1616
3867.73 1582
3868.32 1460
3868.91 1474
3869.49 1343
3870.08 1245
3870.67 1302
3871.25 1119
3871.84 1142
3872.43 1115
3873.01 1199
3873.60 1110
3874.19 1100
3874.77 1198
3875.36 1189
3875.95 1052
3876.54 1176
3877.12 1180
3877.71 1253
3878.30 1236
3878.89 1170
3879.47 1131
3880.06 1044
3880.65 953
3881.24 1090
3881.82 1167
3882.41 1136
3883.00 1075
3883.59 1345
3884.17 1143
3884.76 1127
3885.35 1065
3885.94 1091
3886.53 1055
3887.11 1043
3887.70 1116
3888.29 1083
3888.88 1103
3889.47 1244
3890.05 1319
3890.64 1131
3891.23 1097
3891.82 1236
3892.41 1309
3893.00 1224
3893.59 1290
3894.17 1280
3894.76 1284
3895.35 1257
3895.94 1168
3896.53 1164
3897.12 1206
3897.71 1225
3898.30 1185
3898.88 1152
3899.47 1165
3900.06 1162
3900.65 1192
3901.24 1197
3901.83 1163
3902.42 1133
3903.01 1173
3903.60 1122
3904.19 1315
3904.78 1268
3905.37 1273
3905.95 1220
3906.54 1078
3907.13 1189
3907.72 1194
3908.31 1145
3908.90 1057
3909.49 1155
3910.08 1172
3910.67 1138
3911.26 1156
3911.85 1119
3912.44 1088
3913.03 1090
3913.62 1117
3914.21 1039
3914.80 1050
3915.39 1070
3915.98 1131
3916.57 1230
3917.16 1211
3917.75 1111
3918.34 1125
3918.93 1086
3919.52 1060
3920.12 1091
3920.71 1117
3921.30 1105
3921.89 1109
3922.48 1080
3923.07 1007
3923.66 978
3924.25 1084
3924.84 1140
3925.43 1110
3926.02 1133
3926.61 1112
3927.20 1144
3927.80 1074
3928.39 1068
3928.98 1006
3929.57 988
3930.16 1087
3930.75 1165
3931.34 965
3931.94 1042
3932.53 1116
3933.12 1048
3933.71 1054
3934.30 1090
3934.89 1173
3935.48 1115
3936.08 1015
3936.67 951
3937.26 1159
3937.85 1078
3938.44 1105
3939.04 1100
3939.63 1034
3940.22 1004
3940.81 1187
3941.40 1168
3942.00 1073
3942.59 1048
3943.18 1079
3943.77 1007
3944.37 958
3944.96 1102
3945.55 987
3946.14 1067
3946.74 1170
3947.33 1065
3947.92 1122
3948.51 1111
3949.11 1130
3949.70 1091
3950.29 1105
3950.88 1100
3951.48 1032
3952.07 1013
3952.66 925
3953.26 1111
3953.85 1149
3954.44 1036
3955.04 1103
3955.63 1143
3956.22 1133
3956.82 1107
3957.41 1101
3958.00 1003
3958.60 1040
3959.19 1145
3959.78 1054
3960.38 1079
3960.97 1097
3961.56 950
3962.16 1065
3962.75 1050
3963.34 1018
3963.94 1017
3964.53 995
3965.13 991
3965.72 907
3966.31 1010
3966.91 1093
3967.50 1148
3968.10 1141
3968.69 1072
3969.28 1027
3969.88 1061
3970.47 1022
3971.07 990
3971.66 1034
3972.26 1110
3972.85 1178
3973.45 1105
3974.04 1090
3974.63 1118
3975.23 1025
3975.82 1079
3976.42 1049
3977.01 1105
3977.61 1114
3978.20 1012
3978.80 1144
3979.39 1144
3979.99 1040
3980.58 1010
3981.18 998
3981.77 1147
3982.37 1080
3982.96 982
3983.56 989
3984.15 1119
3984.75 1000
3985.35 1056
3985.94 1043
3986.54 1059
3987.13 1080
3987.73 1121
3988.32 1155
3988.92 1103
3989.51 1045
3990.11 1040
3990.71 1097
3991.30 1125
3991.90 1177
3992.49 1109
3993.09 1066
3993.69 1125
3994.28 1102
3994.88 1019
3995.47 1015
3996.07 1143
3996.67 1136
3997.26 1168
3997.86 1070
3998.46 1146
3999.05 1177
3999.65 1143
4000.25 1041
4000.84 1028
4001.44 1065
4002.04 1122
4002.63 1057
4003.23 1116
4003.83 1004
4004.42 1113
4005.02 1149
4005.62 1103
4006.21 1025
4006.81 1123
4007.41 1220
4008.01 999
4008.60 1108
4009.20 1106
4009.80 1065
4010.39 1083
4010.99 960
4011.59 1088
4012.19 1182
4012.78 1185
4013.38 1291
4013.98 1206
4014.58 1066
4015.17 1163
4015.77 1206
4016.37 1037
4016.97 1030
4017.57 1051
4018.16 1082
4018.76 1301
4019.36 1315
4019.96 1319
4020.56 1282
4021.15 1272
4021.75 1307
4022.35 1163
4022.95 1071
4023.55 1133
4024.14 1138
4024.74 1231
4025.34 1156
4025.94 1029
4026.54 1101
4027.14 1091
4027.74 1158
4028.33 1192
4028.93 1142
4029.53 1067
4030.13 1097
4030.73 1156
4031.33 1247
4031.93 1195
4032.53 1133
4033.12 1090
4033.72 1112
4034.32 1139
4034.92 1196
4035.52 1089
4036.12 1157
4036.72 1069
4037.32 1105
4037.92 1067
4038.52 925
4039.12 1078
4039.72 1138
4040.32 1235
4040.92 1066
4041.52 1092
4042.12 1082
4042.71 1099
4043.31 1009
4043.91 1022
4044.51 1012
4045.11 965
4045.71 1047
4046.31 1175
4046.91 1134
4047.51 1047
4048.11 1037
4048.71 1100
4049.31 1095
4049.91 1045
4050.52 998
4051.12 1065
4051.72 1058
4052.32 1093
4052.92 1149
4053.52 1059
4054.12 1106
4054.72 1174
4055.32 1127
4055.92 956
4056.52 1112
4057.12 999
4057.72 1129
4058.32 1120
4058.92 1139
4059.52 1167
4060.13 1124
4060.73 1089
4061.33 1042
4061.93 908
4062.53 856
4063.13 1029
4063.73 1019
4064.33 1044
4064.94 1084
4065.54 1012
4066.14 1004
4066.74 1088
4067.34 1195
4067.94 1188
4068.54 1081
4069.15 1049
4069.75 1042
4070.35 1078
4070.95 971
4071.55 959
4072.16 978
4072.76 988
4073.36 1029
4073.96 935
4074.56 898
4075.17 924
4075.77 1102
4076.37 993
4076.97 1050
4077.57 1012
4078.18 1052
4078.78 959
4079.38 926
4079.98 1071
4080.59 1000
4081.19 924
4081.79 979
4082.39 1080
4083.00 981
4083.60 971
4084.20 1059
4084.81 1021
4085.41 958
4086.01 884
4086.61 933
4087.22 902
4087.82 954
4088.42 1068
4089.03 1049
4089.63 1102
4090.23 1004
4090.84 1024
4091.44 968
4092.04 940
4092.65 944
4093.25 938
4093.85 1014
4094.46 1046
4095.06 1023
4095.66 1048
4096.27 1016
4096.87 1120
4097.48 1104
4098.08 1012
4098.68 999
4099.29 1001
4099.89 1036
4100.49 1005
4101.10 992
4101.70 916
4102.31 884
4102.91 958
4103.52 966
4104.12 901
4104.72 968
4105.33 981
4105.93 989
4106.54 1030
4107.14 1045
4107.75 1081
4108.35 990
4108.96 954
4109.56 935
4110.16 916
4110.77 1025
4111.37 891
4111.98 964
4112.58 1013
4113.19 999
4113.79 1032
4114.40 935
4115.00 897
4115.61 987
4116.21 974
4116.82 1067
4117.42 921
4118.03 906
4118.64 882
4119.24 863
4119.85 841
4120.45 930
4121.06 1012
4121.66 1039
4122.27 991
4122.87 1085
4123.48 1060
4124.09 947
4124.69 1004
4125.30 1027
4125.90 967
4126.51 905
4127.11 1078
4127.72 1105
4128.33 991
4128.93 1006
4129.54 1040
4130.14 1016
4130.75 1021
4131.36 998
4131.96 1000
4132.57 985
4133.18 1085
4133.78 1072
4134.39 969
4135.00 936
4135.60 987
4136.21 1089
4136.82 1027
4137.42 991
4138.03 950
4138.64 1031
4139.24 1078
4139.85 1015
4140.46 1023
4141.06 1092
4141.67 1118
4142.28 1062
4142.88 1042
4143.49 1036
4144.10 1075
4144.71 1067
4145.31 1149
4145.92 1126
4146.53 1032
4147.14 1160
4147.74 1141
4148.35 1009
4148.96 1049
4149.57 964
4150.17 1119
4150.78 1063
4151.39 1024
4152.00 946
4152.60 866
4153.21 824
4153.82 894
4154.43 853
4155.04 1045
4155.64 982
4156.25 855
4156.86 855
4157.47 962
4158.08 951
4158.69 989
4159.29 970
4159.90 1103
4160.51 1015
4161.12 1069
4161.73 1077
4162.34 1108
4162.94 1017
4163.55 958
4164.16 889
4164.77 893
4165.38 900
4165.99 931
4166.60 1081
4167.21 1000
4167.81 968
4168.42 974
4169.03 1013
4169.64 983
4170.25 945
4170.86 1033
4171.47 952
4172.08 1001
4172.69 1052
4173.30 1036
4173.91 1065
4174.52 1128
4175.13 991
4175.74 1002
4176.34 937
4176.95 1073
4177.56 1065
4178.17 1004
4178.78 1087
4179.39 1005
4180.00 903
4180.61 952
4181.22 934
4181.83 1030
4182.44 966
4183.05 1024
4183.66 882
4184.27 983
4184.88 949
4185.49 976
4186.10 933
4186.71 1017
4187.32 894
4187.93 976
4188.55 1081
4189.16 945
4189.77 1056
4190.38 1011
4190.99 935
4191.60 1088
4192.21 1045
4192.82 913
4193.43 964
4194.04 1037
4194.65 1148
4195.26 1107
4195.87 1207
4196.49 1057
4197.10 977
4197.71 1131
4198.32 1014
4198.93 1033
4199.54 1062
4200.15 1083
4200.76 1019
4201.38 1023
4201.99 1076
4202.60 1053
4203.21 1039
4203.82 1017
4204.43 1056
4205.04 1094
4205.66 1039
4206.27 925
4206.88 1048
4207.49 1043
4208.10 1058
4208.72 992
4209.33 977
4209.94 875
4210.55 951
4211.16 1065
4211.78 1035
4212.39 1053
4213.00 1092
4213.61 1004
4214.22 1040
4214.84 1109
4215.45 989
4216.06 1043
4216.67 959
4217.29 958
4217.90 1015
4218.51 1007
4219.13 1064
4219.74 986
4220.35 1032
4220.96 1093
4221.58 1170
4222.19 1141
4222.80 1207
4223.42 1195
4224.03 1273
4224.64 1222
4225.25 1331
4225.87 1426
4226.48 1341
4227.09 1292
4227.71 1338
4228.32 1372
4228.93 1329
4229.55 1208
4230.16 1302
4230.77 1249
4231.39 1286
4232.00 1336
4232.62 1257
4233.23 1226
4233.84 1146
4234.46 1093
4235.07 1228
4235.68 1272
4236.30 1328
4236.91 1302
4237.53 1329
4238.14 1215
4238.75 1276
4239.37 1214
4239.98 1287
4240.60 1358
4241.21 1149
4241.83 1171
4242.44 1088
4243.05 1233
4243.67 1135
4244.28 1053
4244.90 1186
4245.51 1103
4246.13 1075
4246.74 1172
4247.36 1056
4247.97 1056
4248.59 1047
4249.20 1013
4249.82 1043
4250.43 1071
4251.05 1100
4251.66 1111
4252.28 1058
4252.89 1083
4253.51 1031
4254.12 1140
4254.74 1047
4255.35 1055
4255.97 1081
4256.58 1032
4257.20 1056
4257.81 1029
4258.43 1037
4259.05 985
4259.66 1113
4260.28 1046
4260.89 1120
4261.51 1155
4262.12 1156
4262.74 1103
4263.36 1057
4263.97 1047
4264.59 1143
4265.20 1085
4265.82 1090
4266.44 925
4267.05 963
4267.67 979
4268.28 1168
4268.90 1240
4269.52 1073
4270.13 957
4270.75 1073
4271.37 975
4271.98 1025
4272.60 1005
4273.22 1056
4273.83 1088
4274.45 1049
4275.07 1065
4275.68 1117
4276.30 1046
4276.92 1075
4277.53 1031
4278.15 1083
4278.77 1054
4279.38 1143
4280.00 1132
4280.62 1044
4281.24 910
4281.85 970
4282.47 1070
4283.09 949
4283.70 975
4284.32 1012
4284.94 1004
4285.56 939
4286.17 997
4286.79 988
4287.41 987
4288.03 1079
4288.65 1015
4289.26 994
4289.88 1002
4290.50 955
4291.12 1042
4291.73 1175
4292.35 1007
4292.97 991
4293.59 1008
4294.21 1035
4294.83 1039
4295.44 965
4296.06 1033
4296.68 1003
4297.30 1057
4297.92 1053
4298.54 975
4299.15 1066
4299.77 1016
4300.39 1002
4301.01 955
4301.63 948
4302.25 902
4302.87 1003
4303.48 1019
4304.10 1050
4304.72 947
4305.34 1021
4305.96 1019
4306.58 1037
4307.20 1066
4307.82 1070
4308.44 1028
4309.06 996
4309.67 929
4310.29 943
4310.91 1065
4311.53 1181
4312.15 954
4312.77 927
4313.39 960
4314.01 1047
4314.63 1065
4315.25 975
4315.87 997
4316.49 1008
4317.11 989
4317.73 1017
4318.35 1025
4318.97 890
4319.59 949
4320.21 1002
4320.83 972
4321.45 917
4322.07 921
4322.69 851
4323.31 986
4323.93 1042
4324.55 1019
4325.17 1028
4325.79 1095
4326.41 1061
4327.03 1117
4327.65 1098
4328.27 1008
4328.89 1046
4329.51 1091
4330.13 1179
4330.76 1210
4331.38 1066
4332.00 1084
4332.62 1034
4333.24 1023
4333.86 1031
4334.48 1053
4335.10 1033
4335.72 954
4336.34 987
4336.97 1072
4337.59 1133
4338.21 1121
4338.83 1115
4339.45 1156
4340.07 1055
4340.69 1084
4341.31 1188
4341.94 1283
4342.56 1168
4343.18 1115
4343.80 1173
4344.42 1289
4345.04 1211
4345.67 1258
4346.29 1276
4346.91 1336
4347.53 1337
4348.15 1456
4348.78 1489
4349.40 1440
4350.02 1463
4350.64 1466
4351.26 1476
4351.89 1534
4352.51 1575
4353.13 1328
4353.75 1248
4354.38 1268
4355.00 1241
4355.62 1228
4356.24 1155
4356.87 995
4357.49 1005
4358.11 1040
4358.74 1022
4359.36 1092
4359.98 1099
4360.60 1096
4361.23 992
4361.85 1034
4362.47 1092
4363.10 1095
4363.72 1058
4364.34 986
4364.97 1054
4365.59 1112
4366.21 1118
4366.83 1154
4367.46 1106
4368.08 997
4368.71 1108
4369.33 1074
4369.95 1018
4370.58 1145
4371.20 1197
4371.82 1098
4372.45 1040
4373.07 1025
4373.69 984
4374.32 912
4374.94 974
4375.57 998
4376.19 931
4376.81 1020
4377.44 942
4378.06 988
4378.69 1017
4379.31 1014
4379.94 1126
4380.56 1099
4381.18 1129
4381.81 1107
4382.43 1129
4383.06 1001
4383.68 999
4384.31 1087
4384.93 948
4385.56 1036
4386.18 926
4386.81 930
4387.43 965
4388.05 1096
4388.68 1044
4389.30 970
4389.93 990
4390.55 921
4391.18 966
4391.81 1052
4392.43 1090
4393.06 1006
4393.68 924
4394.31 939
4394.93 1022
4395.56 1044
4396.18 947
4396.81 914
4397.43 1039
4398.06 1099
4398.68 1010
4399.31 1017
4399.94 855
4400.56 974
4401.19 860
4401.81 873
4402.44 1045
4403.06 1020
4403.69 935
4404.32 944
4404.94 1081
4405.57 1055
4406.20 1026
4406.82 1053
4407.45 1044
4408.07 1029
4408.70 1053
4409.33 1034
4409.95 1043
4410.58 930
4411.21 1103
4411.83 1113
4412.46 999
4413.09 1050
4413.71 1031
4414.34 1003
4414.97 986
4415.59 938
4416.22 975
4416.85 1097
4417.47 1096
4418.10 906
4418.73 924
4419.35 993
4419.98 886
4420.61 931
4421.24 884
4421.86 870
4422.49 908
4423.12 989
4423.75 1044
4424.37 992
4425.00 1021
4425.63 1054
4426.26 914
4426.88 1058
4427.51 1043
4428.14 945
4428.77 917
4429.39 971
4430.02 1039
4430.65 980
4431.28 950
4431.91 847
4432.53 970
4433.16 946
4433.79 869
4434.42 913
4435.05 883
4435.67 895
4436.30 856
4436.93 850
4437.56 913
4438.19 921
4438.82 937
4439.44 1042
4440.07 982
4440.70 987
4441.33 947
4441.96 986
4442.59 944
4443.22 836
4443.85 911
4444.47 964
4445.10 953
4445.73 974
4446.36 999
4446.99 951
4447.62 884
4448.25 970
4448.88 934
4449.51 910
4450.14 937
4450.77 969
4451.39 928
4452.02 905
4452.65 975
4453.28 986
4453.91 967
4454.54 794
4455.17 854
4455.80 985
4456.43 950
4457.06 917
4457.69 891
4458.32 1033
4458.95 960
4459.58 897
4460.21 902
4460.84 905
4461.47 937
4462.10 813
4462.73 894
4463.36 936
4463.99 908
4464.62 859
4465.25 882
4465.88 831
4466.51 874
4467.14 954
4467.77 871
4468.40 833
4469.03 964
4469.67 1006
4470.30 931
4470.93 881
4471.56 841
4472.19 921
4472.82 965
4473.45 846
4474.08 878
4474.71 869
4475.34 937
4475.97 968
4476.61 840
4477.24 900
4477.87 912
4478.50 944
4479.13 849
4479.76 885
4480.39 939
4481.02 948
4481.66 917
4482.29 922
4482.92 999
4483.55 921
4484.18 853
4484.81 920
4485.45 965
4486.08 867
4486.71 887
4487.34 961
4487.97 960
4488.61 970
4489.24 913
4489.87 918
4490.50 919
4491.13 847
4491.77 933
4492.40 910
4493.03 859
4493.66 887
4494.30 946
4494.93 1020
4495.56 983
4496.19 842
4496.83 954
4497.46 942
4498.09 958
4498.72 955
4499.36 923
4499.99 866
4500.62 967
4501.25 835
4501.89 809
4502.52 928
4503.15 996
4503.79 995
4504.42 866
4505.05 837
4505.69 923
4506.32 1025
4506.95 1013
4507.59 1029
4508.22 971
4508.85 977
4509.49 1056
4510.12 980
4510.75 972
4511.39 880
4512.02 924
4512.65 916
4513.29 904
4513.92 882
4514.56 819
4515.19 832
4515.82 869
4516.46 972
4517.09 1014
4517.73 914
4518.36 991
4518.99 1034
4519.63 953
4520.26 1082
4520.90 990
4521.53 944
4522.16 949
4522.80 911
4523.43 929
4524.07 924
4524.70 963
4525.34 930
4525.97 899
4526.61 1014
4527.24 1045
4527.88 928
4528.51 977
4529.15 1010
4529.78 1012
4530.42 1082
4531.05 1022
4531.69 1043
4532.32 1165
4532.96 1304
4533.59 1528
4534.23 1502
4534.86 1384
4535.50 1388
4536.13 1578
4536.77 1609
4537.40 1428
4538.04 1605
4538.67 1427
4539.31 1181
4539.94 1208
4540.58 1151
4541.22 1046
4541.85 1015
4542.49 958
4543.12 956
4543.76 1017
4544.40 975
4545.03 969
4545.67 943
4546.30 821
4546.94 853
4547.58 954
4548.21 916
4548.85 1024
4549.48 1030
4550.12 956
4550.76 979
4551.39 913
4552.03 997
4552.67 1048
4553.30 1080
4553.94 1025
4554.58 1016
4555.21 919
4555.85 878
4556.49 919
4557.12 1019
4557.76 1103
4558.40 1085
4559.03 969
4559.67 1080
4560.31 1052
4560.94 979
4561.58 1033
4562.22 989
4562.86 1023
4563.49 918
4564.13 909
4564.77 929
4565.41 959
4566.04 1008
4566.68 1021
4567.32 1016
4567.96 955
4568.59 896
4569.23 1053
4569.87 1112
4570.51 954
4571.14 1055
4571.78 992
4572.42 1004
4573.06 995
4573.70 982
4574.33 977
4574.97 1083
4575.61 1052
4576.25 954
4576.89 904
4577.52 970
4578.16 963
4578.80 946
4579.44 915
4580.08 1011
4580.72 1016
4581.35 940
4581.99 871
4582.63 942
4583.27 1042
4583.91 1060
4584.55 1024
4585.19 934
4585.83 931
4586.46 965
4587.10 909
4587.74 922
4588.38 1022
4589.02 958
4589.66 935
4590.30 1016
4590.94 1030
4591.58 970
4592.22 823
4592.85 904
4593.49 908
4594.13 906
4594.77 1000
4595.41 1001
4596.05 819
4596.69 905
4597.33 989
4597.97 959
4598.61 989
4599.25 971
4599.89 994
4600.53 1003
4601.17 884
4601.81 855
4602.45 1025
4603.09 922
4603.73 934
4604.37 937
4605.01 992
4605.65 1028
4606.29 952
4606.93 961
4607.57 1017
4608.21 1029
4608.85 914
4609.49 946
4610.13 948
4610.77 885
4611.41 983
4612.05 930
4612.70 992
4613.34 972
4613.98 905
4614.62 924
4615.26 1036
4615.90 1074
4616.54 1056
4617.18 1007
4617.82 916
4618.46 941
4619.10 998
4619.75 890
4620.39 937
4621.03 995
4621.67 946
4622.31 858
4622.95 883
4623.59 856
4624.24 897
4624.88 956
4625.52 1004
4626.16 920
4626.80 907
4627.44 919
4628.09 936
4628.73 1028
4629.37 880
4630.01 881
4630.65 891
4631.29 1001
4631.94 976
4632.58 862
4633.22 1057
4633.86 992
4634.51 980
4635.15 834
4635.79 924
4636.43 990
4637.07 997
4637.72 961
4638.36 1018
4639.00 944
4639.64 1010
4640.29 944
4640.93 936
4641.57 994
4642.21 1010
4642.86 988
4643.50 962
4644.14 916
4644.79 1013
4645.43 1111
4646.07 1006
4646.72 1060
4647.36 1030
4648.00 945
4648.64 925
4649.29 945
4649.93 1028
4650.57 1012
4651.22 917
4651.86 938
4652.50 1004
4653.15 906
4653.79 970
4654.44 998
4655.08 1022
4655.72 1059
4656.37 1110
4657.01 1058
4657.65 968
4658.30 972
4658.94 1048
4659.59 992
4660.23 987
4660.87 932
4661.52 956
4662.16 925
4662.81 867
4663.45 906
4664.09 880
4664.74 837
4665.38 983
4666.03 908
4666.67 936
4667.32 790
4667.96 879
4668.61 957
4669.25 845
4669.89 920
4670.54 860
4671.18 879
4671.83 898
4672.47 938
4673.12 828
4673.76 986
4674.41 829
4675.05 872
4675.70 931
4676.34 838
4676.99 845
4677.63 917
4678.28 867
4678.92 858
4679.57 954
4680.22 910
4680.86 895
4681.51 866
4682.15 861
4682.80 894
4683.44 842
4684.09 917
4684.73 977
4685.38 962
4686.03 850
4686.67 864
4687.32 923
4687.96 920
4688.61 917
4689.25 899
4689.90 902
4690.55 940
4691.19 896
4691.84 897
4692.49 916
4693.13 936
4693.78 925
4694.42 886
4695.07 869
4695.72 898
4696.36 876
4697.01 959
4697.66 976
4698.30 966
4698.95 934
4699.60 902
4700.24 867
4700.89 839
4701.54 876
4702.18 956
4702.83 868
4703.48 859
4704.12 959
4704.77 998
4705.42 954
4706.07 921
4706.71 979
4707.36 936
4708.01 886
4708.66 882
4709.30 823
4709.95 926
4710.60 924
4711.24 997
4711.89 922
4712.54 941
4713.19 943
4713.84 900
4714.48 925
4715.13 920
4715.78 822
4716.43 866
4717.07 944
4717.72 940
4718.37 924
4719.02 911
4719.67 1017
4720.31 926
4720.96 1005
4721.61 967
4722.26 956
4722.91 993
4723.56 1039
4724.20 896
4724.85 789
4725.50 865
4726.15 956
4726.80 862
4727.45 922
4728.10 927
4728.74 954
4729.39 917
4730.04 977
4730.69 899
4731.34 935
4731.99 946
4732.64 937
4733.29 844
4733.94 894
4734.58 833
4735.23 845
4735.88 948
4736.53 929
4737.18 887
4737.83 931
4738.48 896
4739.13 778
4739.78 860
4740.43 798
4741.08 938
4741.73 972
4742.38 970
4743.03 956
4743.68 887
4744.33 851
4744.98 913
4745.63 943
4746.28 947
4746.93 914
4747.58 923
4748.23 968
4748.88 996
4749.53 978
4750.18 957
4750.83 938
4751.48 1003
4752.13 970
4752.78 979
4753.43 967
4754.08 1026
4754.73 1033
4755.38 1049
4756.03 948
4756.68 1013
4757.33 1070
4757.98 903
4758.63 911
4759.28 937
4759.93 914
4760.59 996
4761.24 947
4761.89 813
4762.54 865
4763.19 858
4763.84 930
4764.49 924
4765.14 881
4765.79 898
4766.45 935
4767.10 1050
4767.75 1003
4768.40 999
4769.05 1083
4769.70 905
4770.35 941
4771.01 975
4771.66 1001
4772.31 962
4772.96 956
4773.61 1042
4774.26 859
4774.92 940
4775.57 972
4776.22 893
4776.87 842
4777.52 905
4778.18 895
4778.83 918
4779.48 854
4780.13 968
4780.79 906
4781.44 884
4782.09 914
4782.74 910
4783.40 968
4784.05 996
4784.70 897
4785.35 959
4786.01 933
4786.66 925
4787.31 947
4787.96 947
4788.62 934
4789.27 835
4789.92 972
4790.58 954
4791.23 841
4791.88 854
4792.53 882
4793.19 901
4793.84 856
4794.49 950
4795.15 881
4795.80 881
4796.45 922
4797.11 885
4797.76 870
4798.41 889
4799.07 876
4799.72 816
4800.37 842
4801.03 849
4801.68 836
4802.34 853
4802.99 892
4803.64 879
4804.30 864
4804.95 851
4805.61 934
4806.26 982
4806.91 902
4807.57 895
4808.22 895
4808.88 917
4809.53 873
4810.18 895
4810.84 855
4811.49 845
4812.15 868
4812.80 833
4813.46 899
4814.11 928
4814.77 953
4815.42 929
4816.07 903
4816.73 880
4817.38 913
4818.04 800
4818.69 860
4819.35 928
4820.00 922
4820.66 1008
4821.31 841
4821.97 937
4822.62 877
4823.28 981
4823.93 1055
4824.59 1019
4825.24 973
4825.90 996
4826.56 975
4827.21 919
4827.87 913
4828.52 887
4829.18 944
4829.83 891
4830.49 979
4831.14 1016
4831.80 997
4832.46 989
4833.11 1090
4833.77 967
4834.42 995
4835.08 980
4835.74 857
4836.39 931
4837.05 986
4837.70 1025
4838.36 1016
4839.02 1058
4839.67 1153
4840.33 1056
4840.99 1020
4841.64 1089
4842.30 1204
4842.96 1193
4843.61 1160
4844.27 1135
4844.92 949
4845.58 951
4846.24 952
4846.90 897
4847.55 982
4848.21 987
4848.87 976
4849.52 941
4850.18 999
4850.84 965
4851.49 964
4852.15 889
4852.81 883
4853.47 972
4854.12 900
4854.78 895
4855.44 901
4856.09 955
4856.75 914
4857.41 1037
4858.07 992
4858.72 937
4859.38 921
4860.04 913
4860.70 993
4861.36 1002
4862.01 966
4862.67 966
4863.33 918
4863.99 957
4864.64 996
4865.30 1022
4865.96 1049
4866.62 1044
4867.28 1011
4867.94 1055
4868.59 1055
4869.25 958
4869.91 1057
4870.57 1027
4871.23 1097
4871.89 939
4872.54 930
4873.20 908
4873.86 1025
4874.52 968
4875.18 943
4875.84 959
4876.50 820
4877.16 984
4877.81 922
4878.47 993
4879.13 1006
4879.79 970
4880.45 924
4881.11 945
4881.77 1013
4882.43 951
4883.09 965
4883.75 1034
4884.41 1055
4885.06 971
4885.72 1029
4886.38 1007
4887.04 872
4887.70 887
4888.36 878
4889.02 825
4889.68 990
4890.34 1033
4891.00 943
4891.66 933
4892.32 950
4892.98 985
4893.64 902
4894.30 929
4894.96 975
4895.62 1050
4896.28 990
4896.94 902
4897.60 912
4898.26 890
4898.92 836
4899.58 914
4900.24 931
4900.90 883
4901.56 930
4902.22 955
4902.88 921
4903.54 940
4904.21 894
4904.87 876
4905.53 873
4906.19 906
4906.85 907
4907.51 918
4908.17 932
4908.83 955
4909.49 894
4910.15 851
4910.81 846
4911.48 785
4912.14 836
4912.80 866
4913.46 854
4914.12 903
4914.78 949
4915.44 910
4916.11 893
4916.77 813
4917.43 762
4918.09 748
4918.75 793
4919.41 887
4920.07 788
4920.74 892
4921.40 879
4922.06 889
4922.72 891
4923.38 768
4924.05 871
4924.71 842
4925.37 903
4926.03 826
4926.69 692
4927.36 850
4928.02 747
4928.68 811
4929.34 782
4930.01 870
4930.67 873
4931.33 898
4931.99 915
4932.66 823
4933.32 921
4933.98 891
4934.64 813
4935.31 830
4935.97 932
4936.63 901
4937.30 824
4937.96 854
4938.62 849
4939.28 819
4939.95 857
4940.61 838
4941.27 833
4941.94 849
4942.60 790
4943.26 970
4943.93 914
4944.59 917
4945.25 918
4945.92 830
4946.58 806
4947.24 745
4947.91 746
4948.57 757
4949.23 854
4949.90 769
4950.56 788
4951.23 779
4951.89 872
4952.55 875
4953.22 795
4953.88 769
4954.55 876
4955.21 827
4955.87 816
4956.54 797
4957.20 797
4957.87 842
4958.53 856
4959.20 787
4959.86 771
4960.52 825
4961.19 822
4961.85 789
4962.52 730
4963.18 825
4963.85 789
4964.51 842
4965.18 858
4965.84 865
4966.51 841
4967.17 908
4967.84 813
4968.50 953
4969.17 868
4969.83 808
4970.50 754
4971.16 874
4971.83 837
4972.49 831
4973.16 783
4973.82 837
4974.49 791
4975.15 717
4975.82 795
4976.48 798
4977.15 781
4977.82 765
4978.48 816
4979.15 851
4979.81 816
4980.48 836
4981.14 884
4981.81 810
4982.48 829
4983.14 834
4983.81 855
4984.47 703
4985.14 815
4985.81 903
4986.47 817
4987.14 877
4987.81 880
4988.47 928
4989.14 844
4989.80 838
4990.47 823
4991.14 836
4991.80 827
4992.47 904
4993.14 868
4993.80 790
4994.47 781
4995.14 899
4995.80 826
4996.47 862
4997.14 913
4997.80 818
4998.47 850
4999.14 764
4999.81 828
5000.47 795
5001.14 817
5001.81 875
5002.47 882
5003.14 942
5003.81 838
5004.48 790
5005.14 888
5005.81 944
5006.48 793
5007.15 789
5007.81 765
5008.48 853
5009.15 837
5009.82 920
5010.49 896
5011.15 911
5011.82 912
5012.49 818
5013.16 879
5013.83 879
5014.49 881
5015.16 863
5015.83 958
5016.50 1027
5017.17 864
5017.83 846
5018.50 952
5019.17 983
5019.84 839
5020.51 848
5021.18 963
5021.84 972
5022.51 997
5023.18 944
5023.85 932
5024.52 1092
5025.19 1138
5025.86 1133
5026.53 1098
5027.19 1136
5027.86 1127
5028.53 1104
5029.20 1095
5029.87 992
5030.54 984
5031.21 1033
5031.88 1040
5032.55 858
5033.22 832
5033.89 887
5034.56 806
5035.23 885
5035.89 845
5036.56 846
5037.23 874
5037.90 887
5038.57 919
5039.24 772
5039.91 783
5040.58 751
5041.25 763
5041.92 775
5042.59 782
5043.26 812
5043.93 826
5044.60 811
5045.27 780
5045.94 870
5046.61 924
5047.28 838
5047.95 914
5048.62 817
5049.29 800
5049.96 850
5050.63 857
5051.31 810
5051.98 859
5052.65 864
5053.32 911
5053.99 877
5054.66 829
5055.33 871
5056.00 882
5056.67 885
5057.34 907
5058.01 842
5058.68 872
5059.35 809
5060.03 810
5060.70 843
5061.37 919
5062.04 891
5062.71 900
5063.38 876
5064.05 870
5064.72 896
5065.40 853
5066.07 875
5066.74 787
5067.41 881
5068.08 828
5068.75 896
5069.43 917
5070.10 707
5070.77 840
5071.44 894
5072.11 858
5072.79 839
5073.46 858
5074.13 885
5074.80 882
5075.47 908
5076.15 916
5076.82 870
5077.49 774
5078.16 797
5078.83 905
5079.51 895
5080.18 876
5080.85 855
5081.52 884
5082.20 864
5082.87 960
5083.54 815
5084.22 836
5084.89 870
5085.56 837
5086.23 955
5086.91 885
5087.58 852
5088.25 813
5088.93 906
5089.60 869
5090.27 773
5090.94 743
5091.62 896
5092.29 863
5092.96 872
5093.64 776
5094.31 794
5094.98 914
5095.66 897
5096.33 869
5097.00 922
5097.68 867
5098.35 901
5099.03 895
5099.70 873
5100.37 810
5101.05 745
5101.72 793
5102.39 920
5103.07 884
5103.74 845
5104.42 862
5105.09 816
5105.77 792
5106.44 873
5107.11 854
5107.79 817
5108.46 778
5109.14 835
5109.81 799
5110.49 841
5111.16 842
5111.83 862
5112.51 866
5113.18 812
5113.86 823
5114.53 831
5115.21 839
5115.88 841
5116.56 808
5117.23 748
5117.91 802
5118.58 773
5119.26 886
5119.93 834
5120.61 779
5121.28 759
5121.96 782
5122.63 800
5123.31 715
5123.98 872
5124.66 906
5125.33 894
5126.01 875
5126.69 932
5127.36 919
5128.04 931
5128.71 859
5129.39 853
5130.06 879
5130.74 922
5131.42 942
5132.09 897
5132.77 887
5133.44 794
5134.12 824
5134.79 868
5135.47 783
5136.15 823
5136.82 753
5137.50 797
5138.18 805
5138.85 774
5139.53 836
5140.20 777
5140.88 839
5141.56 939
5142.23 843
5142.91 883
5143.59 829
5144.26 817
5144.94 790
5145.62 771
5146.29 856
5146.97 763
5147.65 733
5148.33 807
5149.00 838
5149.68 902
5150.36 848
5151.03 787
5151.71 875
5152.39 876
5153.06 786
5153.74 786
5154.42 793
5155.10 872
5155.77 795
5156.45 758
5157.13 762
5157.81 761
5158.48 717
5159.16 789
5159.84 699
5160.52 766
5161.20 657
5161.87 802
5162.55 809
5163.23 798
5163.91 785
5164.58 808
5165.26 740
5165.94 760
5166.62 756
5167.30 706
5167.98 765
5168.65 855
5169.33 755
5170.01 766
5170.69 867
5171.37 739
5172.05 746
5172.72 750
5173.40 864
5174.08 888
5174.76 807
5175.44 860
5176.12 801
5176.80 807
5177.48 814
5178.15 845
5178.83 869
5179.51 819
5180.19 809
5180.87 774
5181.55 816
5182.23 818
5182.91 776
5183.59 743
5184.27 778
5184.95 697
5185.63 736
5186.30 723
5186.98 834
5187.66 761
5188.34 775
5189.02 814
5189.70 783
5190.38 752
5191.06 842
5191.74 889
5192.42 871
5193.10 782
5193.78 757
5194.46 835
5195.14 782
5195.82 775
5196.50 750
5197.18 799
5197.86 814
5198.54 727
5199.22 792
5199.90 712
5200.58 814
5201.26 783
5201.94 767
5202.62 769
5203.31 828
5203.99 834
5204.67 841
5205.35 844
5206.03 893
5206.71 816
5207.39 780
5208.07 758
5208.75 756
5209.43 766
5210.11 815
5210.79 852
5211.48 853
5212.16 800
5212.84 837
5213.52 833
5214.20 849
5214.88 819
5215.56 850
5216.24 829
5216.93 836
5217.61 785
5218.29 758
5218.97 904
5219.65 803
5220.33 749
5221.02 781
5221.70 773
5222.38 846
5223.06 830
5223.74 714
5224.42 713
5225.11 736
5225.79 817
5226.47 793
5227.15 833
5227.83 807
5228.52 874
5229.20 822
5229.88 883
5230.56 809
5231.25 779
5231.93 798
5232.61 820
5233.29 809
5233.98 779
5234.66 680
5235.34 859
5236.02 836
5236.71 757
5237.39 780
5238.07 745
5238.76 799
5239.44 871
5240.12 831
5240.80 898
5241.49 853
5242.17 751
5242.85 791
5243.54 780
5244.22 768
5244.90 765
5245.59 831
5246.27 823
5246.95 825
5247.64 715
5248.32 803
5249.00 757
5249.69 776
5250.37 907
5251.05 824
5251.74 938
5252.42 926
5253.11 857
5253.79 836
5254.47 806
5255.16 934
5255.84 919
5256.53 848
5257.21 854
5257.89 856
5258.58 816
5259.26 801
5259.95 811
5260.63 749
5261.32 788
5262.00 813
5262.68 881
5263.37 801
5264.05 759
5264.74 782
5265.42 891
5266.11 829
5266.79 808
5267.48 818
5268.16 836
5268.85 813
5269.53 814
5270.22 818
5270.90 799
5271.59 746
5272.27 812
5272.96 865
5273.64 854
5274.33 779
5275.01 754
5275.70 786
5276.38 815
5277.07 738
5277.75 806
5278.44 830
5279.12 847
5279.81 808
5280.49 822
5281.18 853
5281.87 829
5282.55 874
5283.24 915
5283.92 845
5284.61 823
5285.30 864
5285.98 846
5286.67 853
5287.35 893
5288.04 874
5288.73 879
5289.41 905
5290.10 861
5290.78 883
5291.47 875
5292.16 798
5292.84 792
5293.53 872
5294.22 832
5294.90 811
5295.59 901
5296.28 864
5296.96 768
5297.65 818
5298.34 770
5299.02 763
5299.71 856
5300.40 852
5301.08 832
5301.77 792
5302.46 809
5303.14 872
5303.83 816
5304.52 858
5305.21 803
5305.89 832
5306.58 816
5307.27 758
5307.96 884
5308.64 890
5309.33 872
5310.02 784
5310.71 892
5311.39 857
5312.08 839
5312.77 908
5313.46 833
5314.14 841
5314.83 824
5315.52 783
5316.21 807
5316.89 777
5317.58 797
5318.27 783
5318.96 880
5319.65 821
5320.34 866
5321.02 882
5321.71 799
5322.40 812
5323.09 890
5323.78 882
5324.47 858
5325.15 771
5325.84 845
5326.53 865
5327.22 842
5327.91 844
5328.60 898
5329.29 858
5329.97 908
5330.66 931
5331.35 863
5332.04 876
5332.73 809
5333.42 812
5334.11 947
5334.80 921
5335.49 918
5336.18 901
5336.87 962
5337.55 965
5338.24 870
5338.93 841
5339.62 827
5340.31 898
5341.00 860
5341.69 849
5342.38 884
5343.07 868
5343.76 893
5344.45 917
5345.14 893
5345.83 884
5346.52 886
5347.21 894
5347.90 887
5348.59 893
5349.28 941
5349.97 939
5350.66 981
5351.35 998
5352.04 982
5352.73 1006
5353.42 1087
5354.11 1112
5354.80 1191
5355.49 1101
5356.18 1093
5356.87 1060
5357.56 1084
5358.25 1017
5358.94 976
5359.64 997
5360.33 941
5361.02 941
5361.71 882
5362.40 751
5363.09 794
5363.78 809
5364.47 851
5365.16 852
5365.85 871
5366.55 830
5367.24 839
5367.93 874
5368.62 757
5369.31 722
5370.00 847
5370.69 816
5371.38 845
5372.08 797
5372.77 858
5373.46 734
5374.15 812
5374.84 858
5375.53 843
5376.23 890
5376.92 951
5377.61 790
5378.30 705
5378.99 750
5379.69 824
5380.38 890
5381.07 826
5381.76 806
5382.45 751
5383.15 782
5383.84 811
5384.53 825
5385.22 816
5385.92 816
5386.61 817
5387.30 797
5387.99 773
5388.69 786
5389.38 801
5390.07 816
5390.76 827
5391.46 885
5392.15 829
5392.84 832
5393.54 879
5394.23 951
5394.92 805
5395.61 908
5396.31 850
5397.00 827
5397.69 866
5398.39 816
5399.08 827
5399.77 836
5400.47 928
5401.16 891
5401.85 853
5402.55 777
5403.24 780
5403.93 830
5404.63 789
5405.32 726
5406.02 743
5406.71 732
5407.40 744
5408.10 802
5408.79 803
5409.48 870
5410.18 874
5410.87 851
5411.57 757
5412.26 758
5412.95 797
5413.65 914
5414.34 926
5415.04 918
5415.73 808
5416.43 888
5417.12 851
5417.82 841
5418.51 860
5419.20 861
5419.90 832
5420.59 884
5421.29 865
5421.98 809
5422.68 796
5423.37 819
5424.07 824
5424.76 824
5425.46 866
5426.15 811
5426.85 840
5427.54 807
5428.24 846
5428.93 852
5429.63 887
5430.32 889
5431.02 803
5431.71 803
5432.41 834
5433.10 880
5433.80 868
5434.50 845
5435.19 824
5435.89 864
5436.58 877
5437.28 869
5437.97 907
5438.67 816
5439.37 851
5440.06 854
5440.76 820
5441.45 782
5442.15 796
5442.85 837
5443.54 814
5444.24 893
5444.93 951
5445.63 885
5446.33 833
5447.02 827
5447.72 892
5448.42 878
5449.11 875
5449.81 919
5450.51 915
5451.20 986
5451.90 1031
5452.60 980
5453.29 1042
5453.99 938
5454.69 952
5455.38 925
5456.08 884
5456.78 857
5457.47 893
5458.17 869
5458.87 940
5459.57 894
5460.26 870
5460.96 870
5461.66 878
5462.35 897
5463.05 877
5463.75 943
5464.45 926
5465.14 953
5465.84 843
5466.54 861
5467.24 925
5467.93 1032
5468.63 1088
5469.33 933
5470.03 895
5470.73 811
5471.42 829
5472.12 998
5472.82 1005
5473.52 951
5474.22 952
5474.91 1031
5475.61 1016
5476.31 997
5477.01 937
5477.71 884
5478.40 951
5479.10 941
5479.80 903
5480.50 951
5481.20 963
5481.90 978
5482.60 943
5483.29 930
5483.99 952
5484.69 959
5485.39 935
5486.09 972
5486.79 990
5487.49 1038
5488.19 982
5488.89 941
5489.58 989
5490.28 925
5490.98 983
5491.68 929
5492.38 924
5493.08 941
5493.78 901
5494.48 876
5495.18 1014
5495.88 1003
5496.58 951
5497.28 997
5497.98 934
5498.68 965
5499.38 1020
5500.08 987
5500.78 1090
5501.48 1040
5502.18 1195
5502.88 1173
5503.58 1279
5504.28 1186
5504.98 1283
5505.68 1270
5506.38 1197
5507.08 1275
5507.78 1134
5508.48 1052
5509.18 1017
5509.88 1055
5510.58 982
5511.28 983
5511.98 952
5512.68 836
5513.38 922
5514.08 1059
5514.78 967
5515.48 957
5516.18 1130
5516.88 1030
5517.58 1124
5518.28 908
5518.99 875
5519.69 931
5520.39 875
5521.09 911
5521.79 964
5522.49 919
5523.19 996
5523.89 964
5524.59 922
5525.30 940
5526.00 979
5526.70 936
5527.40 830
5528.10 816
5528.80 870
5529.50 792
5530.21 887
5530.91 845
5531.61 910
5532.31 890
5533.01 857
5533.72 930
5534.42 863
5535.12 892
5535.82 869
5536.52 810
5537.23 891
5537.93 865
5538.63 824
5539.33 844
5540.03 952
5540.74 831
5541.44 814
5542.14 849
5542.84 859
5543.55 757
5544.25 804
5544.95 896
5545.65 807
5546.36 864
5547.06 874
5547.76 880
5548.47 769
5549.17 890
5549.87 791
5550.57 798
5551.28 843
5551.98 847
5552.68 799
5553.39 804
5554.09 833
5554.79 820
5555.50 827
5556.20 851
5556.90 790
5557.61 762
5558.31 758
5559.01 804
5559.72 790
5560.42 776
5561.12 752
5561.83 753
5562.53 752
5563.23 873
5563.94 876
5564.64 851
5565.35 816
5566.05 830
5566.75 844
5567.46 801
5568.16 794
5568.87 796
5569.57 835
5570.27 825
5570.98 847
5571.68 874
5572.39 751
5573.09 782
5573.80 785
5574.50 785
5575.21 745
5575.91 748
5576.61 806
5577.32 819
5578.02 783
5578.73 775
5579.43 803
5580.14 776
5580.84 814
5581.55 773
5582.25 820
5582.96 876
5583.66 780
5584.37 713
5585.07 806
5585.78 826
5586.48 761
5587.19 819
5587.89 858
5588.60 768
5589.30 803
5590.01 805
5590.72 764
5591.42 730
5592.13 751
5592.83 768
5593.54 744
5594.24 837
5594.95 826
5595.66 733
5596.36 810
5597.07 820
5597.77 761
5598.48 752
5599.18 726
5599.89 812
5600.60 732
5601.30 767
5602.01 782
5602.72 733
5603.42 727
5604.13 698
5604.83 655
5605.54 709
5606.25 773
5606.95 793
5607.66 767
5608.37 755
5609.07 716
5609.78 721
5610.49 766
5611.19 850
5611.90 748
5612.61 732
5613.31 763
5614.02 725
5614.73 685
5615.44 711
5616.14 779
5616.85 719
5617.56 773
5618.26 771
5618.97 748
5619.68 768
5620.39 696
5621.09 720
5621.80 733
5622.51 806
5623.22 785
5623.92 754
5624.63 720
5625.34 707
5626.05 787
5626.75 761
5627.46 809
5628.17 859
5628.88 776
5629.59 697
5630.29 713
5631.00 778
5631.71 705
5632.42 766
5633.13 714
5633.83 768
5634.54 798
5635.25 760
5635.96 720
5636.67 734
5637.38 736
5638.08 722
5638.79 786
5639.50 743
5640.21 729
5640.92 687
5641.63 768
5642.34 791
5643.05 738
5643.75 798
5644.46 734
5645.17 761
5645.88 821
5646.59 845
5647.30 795
5648.01 818
5648.72 759
5649.43 782
5650.14 689
5650.85 715
5651.55 751
5652.26 744
5652.97 718
5653.68 678
5654.39 805
5655.10 789
5655.81 744
5656.52 786
5657.23 710
5657.94 734
5658.65 759
5659.36 863
5660.07 816
5660.78 793
5661.49 751
5662.20 788
5662.91 692
5663.62 716
5664.33 782
5665.04 760
5665.75 794
5666.46 799
5667.17 797
5667.88 734
5668.59 757
5669.30 791
5670.01 746
5670.72 717
5671.43 720
5672.14 783
5672.85 759
5673.57 729
5674.28 701
5674.99 737
5675.70 777
5676.41 835
5677.12 861
5677.83 828
5678.54 742
5679.25 796
5679.96 792
5680.68 780
5681.39 706
5682.10 741
5682.81 724
5683.52 855
5684.23 813
5684.94 746
5685.65 774
5686.37 720
5687.08 740
5687.79 846
5688.50 764
5689.21 769
5689.92 698
5690.64 730
5691.35 745
5692.06 854
5692.77 768
5693.48 756
5694.20 856
5694.91 728
5695.62 778
5696.33 721
5697.04 648
5697.76 735
5698.47 713
5699.18 709
5699.89 652
5700.61 681
5701.32 759
5702.03 776
5702.74 788
5703.46 798
5704.17 872
5704.88 750
5705.59 727
5706.31 732
5707.02 674
5707.73 720
5708.45 784
5709.16 784
5709.87 725
5710.58 738
5711.30 714
5712.01 761
5712.72 760
5713.44 772
5714.15 789
5714.86 687
5715.58 768
5716.29 775
5717.00 774
5717.72 740
5718.43 844
5719.14 736
5719.86 718
5720.57 695
5721.28 716
5722.00 734
5722.71 787
5723.43 746
5724.14 728
5724.85 737
5725.57 677
5726.28 748
5727.00 820
5727.71 707
5728.42 711
5729.14 836
5729.85 801
5730.57 778
5731.28 753
5732.00 803
5732.71 842
5733.42 849
5734.14 795
5734.85 805
5735.57 826
5736.28 789
5737.00 787
5737.71 756
5738.43 776
5739.14 773
5739.86 789
5740.57 783
5741.29 819
5742.00 732
5742.72 716
5743.43 782
5744.15 779
5744.86 775
5745.58 796
5746.29 776
5747.01 748
5747.72 777
5748.44 705
5749.15 783
5749.87 777
5750.58 777
5751.30 797
5752.02 751
5752.73 782
5753.45 797
5754.16 758
5754.88 806
5755.59 887
5756.31 872
5757.03 903
5757.74 784
5758.46 816
5759.17 841
5759.89 900
5760.61 907
5761.32 809
5762.04 861
5762.76 755
5763.47 756
5764.19 702
5764.90 718
5765.62 791
5766.34 788
5767.05 742
5767.77 760
5768.49 814
5769.20 792
5769.92 735
5770.64 756
5771.35 799
5772.07 842
5772.79 777
5773.51 742
5774.22 756
5774.94 768
5775.66 844
5776.37 790
5777.09 809
5777.81 835
5778.53 801
5779.24 790
5779.96 816
5780.68 777
5781.39 820
5782.11 757
5782.83 841
5783.55 802
5784.26 862
5784.98 820
5785.70 805
5786.42 824
5787.14 899
5787.85 987
5788.57 908
5789.29 847
5790.01 908
5790.73 888
5791.44 858
5792.16 836
5792.88 904
5793.60 886
5794.32 887
5795.03 889
5795.75 935
5796.47 867
5797.19 781
5797.91 791
5798.63 878
5799.35 911
5800.06 881
5800.78 929
5801.50 1020
5802.22 1083
5802.94 1107
5803.66 1176
5804.38 1301
5805.10 1266
5805.81 1137
5806.53 1193
5807.25 1204
5807.97 991
5808.69 1063
5809.41 992
5810.13 935
5810.85 958
5811.57 989
5812.29 952
5813.01 987
5813.73 856
5814.45 945
5815.17 905
5815.88 946
5816.60 899
5817.32 931
5818.04 938
5818.76 1003
5819.48 1017
5820.20 887
5820.92 857
5821.64 956
5822.36 895
5823.08 884
5823.80 860
5824.52 971
5825.24 852
5825.96 892
5826.68 880
5827.40 828
5828.12 815
5828.84 862
5829.57 898
5830.29 822
5831.01 895
5831.73 802
5832.45 858
5833.17 840
5833.89 875
5834.61 793
5835.33 715
5836.05 786
5836.77 857
5837.49 832
5838.21 836
5838.94 830
5839.66 824
5840.38 851
5841.10 831
5841.82 774
5842.54 829
5843.26 883
5843.98 833
5844.70 894
5845.43 895
5846.15 828
5846.87 794
5847.59 785
5848.31 792
5849.03 791
5849.76 808
5850.48 880
5851.20 866
5851.92 835
5852.64 828
5853.36 846
5854.09 776
5854.81 763
5855.53 840
5856.25 840
5856.97 816
5857.70 819
5858.42 884
5859.14 812
5859.86 815
5860.59 904
5861.31 879
5862.03 804
5862.75 803
5863.48 737
5864.20 732
5864.92 882
5865.64 860
5866.37 824
5867.09 825
5867.81 937
5868.54 896
5869.26 786
5869.98 759
5870.70 766
5871.43 923
5872.15 826
5872.87 812
5873.60 791
5874.32 783
5875.04 756
5875.77 775
5876.49 729
5877.21 770
5877.94 759
5878.66 778
5879.38 769
5880.11 784
5880.83 764
5881.55 723
5882.28 803
5883.00 814
5883.73 774
5884.45 764
5885.17 772
5885.90 827
5886.62 736
5887.34 864
5888.07 886
5888.79 804
5889.52 770
5890.24 765
5890.97 804
5891.69 872
5892.41 870
5893.14 824
5893.86 801
5894.59 793
5895.31 740
5896.04 753
5896.76 784
5897.49 873
5898.21 799
5898.93 744
5899.66 757
5900.38 756
5901.11 751
5901.83 785
5902.56 701
5903.28 715
5904.01 721
5904.73 713
5905.46 782
5906.18 814
5906.91 816
5907.64 776
5908.36 824
5909.09 760
5909.81 774
5910.54 878
5911.26 811
5911.99 806
5912.71 866
5913.44 787
5914.16 803
5914.89 850
5915.62 873
5916.34 808
5917.07 785
5917.79 860
5918.52 939
5919.25 855
5919.97 918
5920.70 862
5921.42 840
5922.15 809
5922.88 832
5923.60 863
5924.33 846
5925.05 833
5925.78 842
5926.51 901
5927.23 912
5927.96 820
5928.69 843
5929.41 887
5930.14 931
5930.87 891
5931.59 900
5932.32 881
5933.05 907
5933.77 931
5934.50 894
5935.23 878
5935.95 871
5936.68 913
5937.41 876
5938.14 939
5938.86 865
5939.59 898
5940.32 915
5941.04 971
5941.77 916
5942.50 992
5943.23 892
5943.95 901
5944.68 932
5945.41 985
5946.14 923
5946.87 953
5947.59 974
5948.32 931
5949.05 908
5949.78 942
5950.50 897
5951.23 911
5951.96 968
5952.69 907
5953.42 938
5954.14 1143
5954.87 1090
5955.60 1026
5956.33 1030
5957.06 1050
5957.79 1111
5958.51 1090
5959.24 1047
5959.97 1059
5960.70 1054
5961.43 1113
5962.16 1012
5962.88 1124
5963.61 1070
5964.34 1171
5965.07 1050
5965.80 1099
5966.53 1085
5967.26 1163
5967.99 1126
5968.72 1145
5969.44 1165
5970.17 1330
5970.90 1369
5971.63 1335
5972.36 1288
5973.09 1297
5973.82 1224
5974.55 1197
5975.28 1229
5976.01 1251
5976.74 1160
5977.47 1049
5978.20 1082
5978.93 1090
5979.66 1131
5980.39 1131
5981.12 1140
5981.85 1181
5982.58 1174
5983.31 1206
5984.04 1224
5984.77 1113
5985.50 1081
5986.23 1144
5986.96 1142
5987.69 1183
5988.42 1197
5989.15 1154
5989.88 1167
5990.61 1206
5991.34 1226
5992.07 1208
5992.80 1115
5993.53 1235
5994.26 1198
5994.99 1172
5995.72 1231
5996.45 1219
5997.18 1235
5997.91 1182
5998.64 1257
5999.37 1199
6000.11 1106
6000.84 1163
6001.57 1168
6002.30 1206
6003.03 1179
6003.76 1198
6004.49 1210
6005.22 1100
6005.95 1131
6006.69 1154
6007.42 1118
6008.15 1097
6008.88 1191
6009.61 1263
6010.34 1205
6011.07 1196
6011.81 1268
6012.54 1253
6013.27 1382
6014.00 1369
6014.73 1445
6015.46 1400
6016.20 1475
6016.93 1434
6017.66 1407
6018.39 1494
6019.12 1377
6019.86 1393
6020.59 1312
6021.32 1287
6022.05 1235
6022.79 1266
6023.52 1207
6024.25 1125
6024.98 1153
6025.72 1197
6026.45 1114
6027.18 1074
6027.91 1033
6028.65 1098
6029.38 1068
6030.11 1114
6030.84 1153
6031.58 1091
6032.31 1101
6033.04 1105
6033.78 1108
6034.51 1094
6035.24 1071
6035.98 1109
6036.71 1122
6037.44 1019
6038.17 1165
6038.91 1148
6039.64 1005
6040.37 987
6041.11 1135
6041.84 1047
6042.58 1051
6043.31 1060
6044.04 1223
6044.78 1093
6045.51 1049
6046.24 1062
6046.98 1125
6047.71 1181
6048.44 1088
6049.18 1158
6049.91 1125
6050.65 1010
6051.38 1112
6052.11 1218
6052.85 1127
6053.58 1171
6054.32 1178
6055.05 1118
6055.79 1167
6056.52 1146
6057.25 1230
6057.99 1181
6058.72 1205
6059.46 1197
6060.19 1230
6060.93 1229
6061.66 1127
6062.40 1085
6063.13 1165
6063.87 1140
6064.60 1116
6065.34 1189
6066.07 1146
6066.81 992
6067.54 1074
6068.28 1103
6069.01 1075
6069.75 1141
6070.48 1090
6071.22 1101
6071.95 1087
6072.69 1125
6073.42 1127
6074.16 1050
6074.89 999
6075.63 1005
6076.36 1050
6077.10 1033
6077.84 1087
6078.57 1108
6079.31 1125
6080.04 1080
6080.78 1181
6081.51 1093
6082.25 1106
6082.99 1092
6083.72 1028
6084.46 998
6085.20 997
6085.93 1031
6086.67 1067
6087.40 1098
6088.14 1153
6088.88 1132
6089.61 1116
6090.35 999
6091.09 1074
6091.82 1060
6092.56 1033
6093.30 921
6094.03 1003
6094.77 1101
6095.51 1111
6096.24 1034
6096.98 1045
6097.72 1060
6098.45 1079
6099.19 1057
6099.93 1088
6100.66 1078
6101.40 1025
6102.14 1004
6102.87 1168
6103.61 1073
6104.35 1009
6105.09 1102
6105.82 1085
6106.56 1112
6107.30 1121
6108.04 1139
6108.77 1107
6109.51 1079
6110.25 1021
6110.99 1042
6111.72 1015
6112.46 1036
6113.20 1058
6113.94 1024
6114.68 1043
6115.41 1070
6116.15 1079
6116.89 1069
6117.63 1110
6118.37 1147
6119.10 1104
6119.84 1122
6120.58 1109
6121.32 1146
6122.06 1154
6122.80 1144
6123.53 1156
6124.27 1061
6125.01 1105
6125.75 1098
6126.49 1041
6127.23 1137
6127.97 1171
6128.70 1111
6129.44 1107
6130.18 1034
6130.92 1150
6131.66 1264
6132.40 1219
6133.14 1157
6133.88 1187
6134.62 1115
6135.35 1192
6136.09 1258
6136.83 1192
6137.57 1238
6138.31 1216
6139.05 1168
6139.79 1073
6140.53 1194
6141.27 1275
6142.01 1232
6142.75 1085
6143.49 1279
6144.23 1233
6144.97 1254
6145.71 1279
6146.45 1194
6147.19 1143
6147.93 1188
6148.67 1177
6149.41 1254
6150.15 1264
6150.89 1289
6151.63 1243
6152.37 1310
6153.11 1321
6153.85 1320
6154.59 1294
6155.33 1309
6156.07 1329
6156.81 1423
6157.55 1478
6158.29 1464
6159.03 1320
6159.77 1317
6160.51 1406
6161.25 1338
6161.99 1282
6162.73 1290
6163.47 1351
6164.22 1389
6164.96 1381
6165.70 1528
6166.44 1431
6167.18 1519
6167.92 1491
6168.66 1578
6169.40 1643
6170.14 1646
6170.89 1705
6171.63 1724
6172.37 1694
6173.11 1668
6173.85 1682
6174.59 1756
6175.33 1700
6176.08 1609
6176.82 1598
6177.56 1571
6178.30 1622
6179.04 1622
6179.78 1551
6180.53 1742
6181.27 1587
6182.01 1597
6182.75 1515
6183.49 1520
6184.24 1643
6184.98 1674
6185.72 1664
6186.46 1734
6187.20 1678
6187.95 1685
6188.69 1683
6189.43 1778
6190.17 1694
6190.92 1716
6191.66 1766
6192.40 1833
6193.14 1930
6193.89 1771
6194.63 1779
6195.37 1803
6196.12 1769
6196.86 1778
6197.60 1930
6198.34 2027
6199.09 1958
6199.83 1949
6200.57 1930
6201.32 1964
6202.06 1965
6202.80 1924
6203.55 1967
6204.29 1852
6205.03 1973
6205.78 1975
6206.52 2037
6207.26 2054
6208.01 2094
6208.75 2368
6209.49 2669
6210.24 2856
6210.98 3155
6211.72 3575
6212.47 3994
6213.21 4386
6213.96 4647
6214.70 4847
6215.44 4569
6216.19 4173
6216.93 3786
6217.68 3569
6218.42 2949
6219.16 2676
6219.91 2508
6220.65 2110
6221.40 1945
6222.14 1916
6222.89 1684
6223.63 1689
6224.37 1684
6225.12 1702
6225.86 1691
6226.61 1808
6227.35 1671
6228.10 1831
6228.84 1828
6229.59 1939
6230.33 1928
6231.08 1784
6231.82 1802
6232.57 1651
6233.31 1585
6234.06 1656
6234.80 1400
6235.55 1391
6236.29 1456
6237.04 1328
6237.78 1423
6238.53 1434
6239.27 1389
6240.02 1477
6240.76 1329
6241.51 1337
6242.26 1350
6243.00 1479
6243.75 1451
6244.49 1449
6245.24 1453
6245.98 1430
6246.73 1442
6247.48 1511
6248.22 1445
6248.97 1579
6249.71 1716
6250.46 1599
6251.21 1581
6251.95 1496
6252.70 1711
6253.44 1812
6254.19 1717
6254.94 1645
6255.68 1541
6256.43 1506
6257.18 1576
6257.92 1548
6258.67 1511
6259.42 1450
6260.16 1381
6260.91 1409
6261.66 1437
6262.40 1450
6263.15 1373
6263.90 1467
6264.64 1364
6265.39 1435
6266.14 1504
6266.88 1463
6267.63 1433
6268.38 1391
6269.13 1404
6269.87 1318
6270.62 1379
6271.37 1468
6272.11 1469
6272.86 1482
6273.61 1457
6274.36 1436
6275.10 1249
6275.85 1365
6276.60 1356
6277.35 1408
6278.10 1414
6278.84 1372
6279.59 1328
6280.34 1380
6281.09 1419
6281.83 1410
6282.58 1397
6283.33 1364
6284.08 1334
6284.83 1325
6285.57 1371
6286.32 1315
6287.07 1260
6287.82 1218
6288.57 1171
6289.32 1233
6290.06 1248
6290.81 1269
6291.56 1269
6292.31 1329
6293.06 1254
6293.81 1100
6294.56 1134
6295.30 1096
6296.05 1062
6296.80 1114
6297.55 1180
6298.30 1114
6299.05 1016
6299.80 1101
6300.55 1183
6301.30 1056
6302.05 1060
6302.79 1134
6303.54 1158
6304.29 1130
6305.04 1108
6305.79 1125
6306.54 1028
6307.29 1075
6308.04 1123
6308.79 1119
6309.54 1155
6310.29 1039
6311.04 1119
6311.79 1104
6312.54 1179
6313.29 1099
6314.04 1157
6314.79 1095
6315.54 1044
6316.29 1140
6317.04 1123
6317.79 1117
6318.54 1123
6319.29 1150
6320.04 1154
6320.79 1104
6321.54 1100
6322.29 1076
6323.04 1069
6323.79 1037
6324.54 1089
6325.29 1132
6326.04 1066
6326.79 1056
6327.54 1008
6328.29 966
6329.04 1001
6329.79 967
6330.55 1020
6331.30 949
6332.05 1006
6332.80 1038
6333.55 1059
6334.30 1063
6335.05 1005
6335.80 995
6336.55 900
6337.30 972
6338.06 1024
6338.81 978
6339.56 977
6340.31 1002
6341.06 974
6341.81 997
6342.56 962
6343.32 1031
6344.07 1019
6344.82 991
6345.57 1000
6346.32 969
6347.07 907
6347.83 958
6348.58 1029
6349.33 977
6350.08 1018
6350.83 995
6351.59 1047
6352.34 1041
6353.09 1083
6353.84 968
6354.60 1009
6355.35 1083
6356.10 1051
6356.85 1036
6357.61 1050
6358.36 1020
6359.11 1119
6359.86 968
6360.62 963
6361.37 1053
6362.12 1005
6362.87 931
6363.63 929
6364.38 957
6365.13 994
6365.88 914
6366.64 960
6367.39 1000
6368.14 953
6368.90 997
6369.65 1060
6370.40 985
6371.16 1016
6371.91 1015
6372.66 1012
6373.42 1028
6374.17 943
6374.92 979
6375.68 960
6376.43 951
6377.18 939
6377.94 979
6378.69 1018
6379.45 889
6380.20 847
6380.95 907
6381.71 916
6382.46 928
6383.21 957
6383.97 1018
6384.72 996
6385.48 961
6386.23 939
6386.98 849
6387.74 951
6388.49 1002
6389.25 906
6390.00 1015
6390.76 1012
6391.51 937
6392.27 941
6393.02 853
6393.77 868
6394.53 951
6395.28 1039
6396.04 938
6396.79 886
6397.55 984
6398.30 976
6399.06 946
6399.81 959
6400.57 940
6401.32 931
6402.08 919
6402.83 915
6403.59 952
6404.34 985
6405.10 897
6405.85 922
6406.61 783
6407.36 911
6408.12 960
6408.88 912
6409.63 901
6410.39 854
6411.14 890
6411.90 969
6412.65 960
6413.41 937
6414.16 932
6414.92 984
6415.68 938
6416.43 938
6417.19 905
6417.94 930
6418.70 969
6419.46 961
6420.21 857
6420.97 867
6421.73 937
6422.48 1004
6423.24 1019
6423.99 1002
6424.75 1009
6425.51 1003
6426.26 891
6427.02 919
6427.78 877
6428.53 937
6429.29 961
6430.05 991
6430.80 981
6431.56 1048
6432.32 939
6433.07 985
6433.83 1022
6434.59 977
6435.34 1057
6436.10 1050
6436.86 972
6437.62 1033
6438.37 1122
6439.13 1060
6439.89 957
6440.65 1010
6441.40 979
6442.16 908
6442.92 955
6443.68 1073
6444.43 1094
6445.19 1106
6445.95 1071
6446.71 1030
6447.46 1045
6448.22 1122
6448.98 986
6449.74 1035
6450.49 1073
6451.25 1033
6452.01 999
6452.77 989
6453.53 1072
6454.29 1079
6455.04 1001
6455.80 1032
6456.56 1006
6457.32 1023
6458.08 948
6458.84 964
6459.59 1096
6460.35 1105
6461.11 1075
6461.87 1133
6462.63 1017
6463.39 1095
6464.15 1100
6464.90 1071
6465.66 1102
6466.42 1083
6467.18 1028
6467.94 1026
6468.70 1131
6469.46 1213
6470.22 1081
6470.98 1110
6471.73 1135
6472.49 1174
6473.25 1201
6474.01 1227
6474.77 1188
6475.53 1243
6476.29 1198
6477.05 1164
6477.81 1127
6478.57 1303
6479.33 1361
6480.09 1213
6480.85 1190
6481.61 1238
6482.37 1280
6483.13 1304
6483.89 1268
6484.65 1248
6485.41 1316
6486.17 1259
6486.93 1175
6487.69 1298
6488.45 1284
6489.21 1293
6489.97 1397
6490.73 1362
6491.49 1331
6492.25 1356
6493.01 1331
6493.77 1385
6494.53 1327
6495.29 1376
6496.05 1365
6496.81 1496
6497.57 1567
6498.33 1530
6499.10 1510
6499.86 1566
6500.62 1559
6501.38 1463
6502.14 1609
6502.90 1591
6503.66 1595
6504.42 1459
6505.18 1509
6505.94 1529
6506.71 1588
6507.47 1577
6508.23 1687
6508.99 1681
6509.75 1582
6510.51 1650
6511.27 1715
6512.04 1696
6512.80 1827
6513.56 1813
6514.32 1758
6515.08 1703
6515.84 1725
6516.61 1860
6517.37 1840
6518.13 1776
6518.89 1786
6519.65 1775
6520.42 1773
6521.18 1875
6521.94 1760
6522.70 1718
6523.46 1943
6524.23 1877
6524.99 1938
6525.75 1891
6526.51 1943
6527.28 2045
6528.04 2082
6528.80 2084
6529.56 2191
6530.33 2156
6531.09 2262
6531.85 2156
6532.61 2009
6533.38 2016
6534.14 2110
6534.90 2125
6535.67 2189
6536.43 2247
6537.19 2348
6537.95 2725
6538.72 3334
6539.48 3516
6540.24 4088
6541.01 4441
6541.77 4541
6542.53 4516
6543.30 4396
6544.06 4032
6544.82 3614
6545.59 3189
6546.35 2745
6547.11 2445
6547.88 2194
6548.64 2058
6549.41 1986
6550.17 1864
6550.93 1756
6551.70 1676
6552.46 1659
6553.22 1615
6553.99 1539
6554.75 1605
6555.52 1614
6556.28 1590
6557.05 1553
6557.81 1503
6558.57 1570
6559.34 1580
6560.10 1495
6560.87 1533
6561.63 1520
6562.40 1522
6563.16 1509
6563.92 1514
6564.69 1545
6565.45 1446
6566.22 1565
6566.98 1526
6567.75 1531
6568.51 1622
6569.28 1592
6570.04 1689
6570.81 1779
6571.57 1685
6572.34 1753
6573.10 1854
6573.87 1791
6574.63 1657
6575.40 1603
6576.16 1804
6576.93 1948
6577.69 1871
6578.46 1979
6579.23 2071
6579.99 2125
6580.76 2003
6581.52 1928
6582.29 2044
6583.05 1999
6583.82 1950
6584.59 1856
6585.35 1941
6586.12 1967
6586.88 1843
6587.65 1725
6588.41 1806
6589.18 1753
6589.95 1783
6590.71 1727
6591.48 1676
6592.25 1600
6593.01 1772
6593.78 1776
6594.54 1812
6595.31 1745
6596.08 1791
6596.84 1817
6597.61 1880
6598.38 1774
6599.14 1811
6599.91 1912
6600.68 1816
6601.44 1799
6602.21 1762
6602.98 1639
6603.74 1710
6604.51 1671
6605.28 1614
6606.05 1690
6606.81 1618
6607.58 1557
6608.35 1542
6609.11 1502
6609.88 1505
6610.65 1484
6611.42 1597
6612.18 1565
6612.95 1550
6613.72 1553
6614.49 1503
6615.25 1588
6616.02 1531
6616.79 1489
6617.56 1512
6618.32 1511
6619.09 1355
6619.86 1331
6620.63 1282
6621.40 1381
6622.16 1366
6622.93 1368
6623.70 1413
6624.47 1383
6625.24 1416
6626.00 1375
6626.77 1348
6627.54 1328
6628.31 1295
6629.08 1281
6629.85 1249
6630.61 1331
6631.38 1303
6632.15 1241
6632.92 1258
6633.69 1208
6634.46 1324
6635.23 1256
6635.99 1324
6636.76 1307
6637.53 1305
6638.30 1383
6639.07 1515
6639.84 1357
6640.61 1291
6641.38 1409
6642.15 1411
6642.92 1348
6643.68 1302
6644.45 1243
6645.22 1236
6645.99 1246
6646.76 1206
6647.53 1137
6648.30 1113
6649.07 1195
6649.84 1189
6650.61 1084
6651.38 1130
6652.15 1193
6652.92 1215
6653.69 1238
6654.46 1201
6655.23 1205
6656.00 1138
6656.77 1181
6657.54 1223
6658.31 1090
6659.08 1200
6659.85 1217
6660.62 1217
6661.39 1100
6662.16 1129
6662.93 1153
6663.70 1100
6664.47 1093
6665.24 1131
6666.01 1060
6666.78 1206
6667.55 1151
6668.32 1080
6669.09 1071
6669.86 1123
6670.64 1171
6671.41 1094
6672.18 1070
6672.95 1076
6673.72 1208
6674.49 1127
6675.26 1131
6676.03 1052
6676.80 1011
6677.57 1090
6678.35 1108
6679.12 1149
6679.89 1219
6680.66 1065
6681.43 1093
6682.20 1091
6682.97 1084
6683.75 1122
6684.52 1219
6685.29 1118
6686.06 1066
6686.83 1107
6687.60 1093
6688.38 1090
6689.15 1131
6689.92 1069
6690.69 1094
6691.46 1109
6692.24 1068
6693.01 977
6693.78 1032
6694.55 1144
6695.32 1048
6696.10 1048
6696.87 1055
6697.64 1013
6698.41 977
6699.19 1026
6699.96 1112
6700.73 1074
6701.50 997
6702.28 971
6703.05 1067
6703.82 1094
6704.59 976
6705.37 925
6706.14 903
6706.91 1030
6707.69 1090
6708.46 1066
6709.23 1046
6710.00 914
6710.78 879
6711.55 978
6712.32 1064
6713.10 939
6713.87 997
6714.64 1032
6715.42 1036
6716.19 983
6716.96 985
6717.74 968
6718.51 1015
6719.28 991
6720.06 913
6720.83 974
6721.61 998
6722.38 963
6723.15 921
6723.93 967
6724.70 956
6725.47 936
6726.25 880
6727.02 964
6727.80 904
6728.57 926
6729.35 964
6730.12 889
6730.89 918
6731.67 962
6732.44 860
6733.22 881
6733.99 920
6734.77 890
6735.54 854
6736.31 841
6737.09 948
6737.86 1016
6738.64 982
6739.41 933
6740.19 973
6740.96 883
6741.74 1030
6742.51 941
6743.29 913
6744.06 835
6744.84 917
6745.61 940
6746.39 885
6747.16 911
6747.94 949
6748.71 1045
6749.49 1001
6750.26 996
6751.04 985
6751.82 958
6752.59 972
6753.37 990
6754.14 909
6754.92 903
6755.69 1009
6756.47 984
6757.25 964
6758.02 949
6758.80 925
6759.57 951
6760.35 896
6761.12 879
6761.90 931
6762.68 928
6763.45 963
6764.23 886
6765.01 832
6765.78 927
6766.56 902
6767.33 784
6768.11 843
6768.89 857
6769.66 922
6770.44 883
6771.22 869
6771.99 900
6772.77 900
6773.55 919
6774.32 881
6775.10 872
6775.88 877
6776.65 855
6777.43 870
6778.21 874
6778.99 870
6779.76 813
6780.54 861
6781.32 887
6782.09 857
6782.87 883
6783.65 911
6784.43 885
6785.20 845
6785.98 827
6786.76 903
6787.54 953
6788.31 955
6789.09 848
6789.87 812
6790.65 846
6791.42 870
6792.20 932
6792.98 900
6793.76 874
6794.54 897
6795.31 847
6796.09 873
6796.87 841
6797.65 799
6798.43 784
6799.20 869
6799.98 843
6800.76 884
6801.54 860
6802.32 821
6803.10 872
6803.87 885
6804.65 806
6805.43 845
6806.21 833
6806.99 797
6807.77 829
6808.55 935
6809.32 886
6810.10 886
6810.88 868
6811.66 889
6812.44 843
6813.22 857
6814.00 888
6814.78 804
6815.56 806
6816.34 856
6817.11 862
6817.89 901
6818.67 864
6819.45 815
6820.23 889
6821.01 847
6821.79 829
6822.57 835
6823.35 908
6824.13 1001
6824.91 980
6825.69 849
6826.47 833
6827.25 903
6828.03 827
6828.81 868
6829.59 946
6830.37 982
6831.15 927
6831.93 906
6832.71 921
6833.49 855
6834.27 971
6835.05 900
6835.83 911
6836.61 882
6837.39 857
6838.17 938
6838.95 959
6839.73 946
6840.51 939
6841.29 816
6842.07 914
6842.85 964
6843.63 868
6844.42 856
6845.20 935
6845.98 903
6846.76 949
6847.54 876
6848.32 895
6849.10 961
6849.88 948
6850.66 956
6851.44 932
6852.23 957
6853.01 1110
6853.79 1139
6854.57 1150
6855.35 1161
6856.13 1193
6856.91 1246
6857.70 1211
6858.48 1165
6859.26 1234
6860.04 1178
6860.82 1098
6861.60 1092
6862.39 1012
6863.17 979
6863.95 979
6864.73 967
6865.51 970
6866.30 997
6867.08 990
6867.86 978
6868.64 1032
6869.42 960
6870.21 994
6870.99 1015
6871.77 1088
6872.55 1020
6873.34 976
6874.12 1077
6874.90 1085
6875.68 1066
6876.47 1044
6877.25 1038
6878.03 1081
6878.81 1067
6879.60 1028
6880.38 1052
6881.16 981
6881.95 975
6882.73 1042
6883.51 1124
6884.29 1055
6885.08 1005
6885.86 992
6886.64 1015
6887.43 1085
6888.21 1003
6888.99 1094
6889.78 1198
6890.56 1230
6891.34 1141
6892.13 1158
6892.91 1342
6893.69 1381
6894.48 1267
6895.26 1165
6896.05 1207
6896.83 1189
6897.61 1132
6898.40 1153
6899.18 1146
6899.97 1107
6900.75 1157
6901.53 1181
6902.32 1099
6903.10 1080
6903.89 1107
6904.67 1129
6905.45 1071
6906.24 1132
6907.02 1088
6907.81 1235
6908.59 1186
6909.38 1170
6910.16 1136
6910.95 1098
6911.73 1143
6912.51 1150
6913.30 1100
6914.08 1121
6914.87 1086
6915.65 1135
6916.44 1138
6917.22 1116
6918.01 1174
6918.79 1170
6919.58 1115
6920.36 1113
6921.15 1177
6921.93 1146
6922.72 1081
6923.50 1197
6924.29 1162
6925.08 1245
6925.86 1193
6926.65 1221
6927.43 1091
6928.22 1063
6929.00 1213
6929.79 1261
6930.57 1181
6931.36 1205
6932.15 1257
6932.93 1223
6933.72 1209
6934.50 1212
6935.29 1228
6936.08 1225
6936.86 1273
6937.65 1255
6938.43 1256
6939.22 1336
6940.01 1338
6940.79 1304
6941.58 1303
6942.37 1360
6943.15 1332
6943.94 1318
6944.72 1330
6945.51 1483
6946.30 1472
6947.08 1467
6947.87 1445
6948.66 1399
6949.44 1461
6950.23 1547
6951.02 1593
6951.80 1519
6952.59 1469
6953.38 1472
6954.17 1317
6954.95 1438
6955.74 1495
6956.53 1553
6957.31 1556
6958.10 1487
6958.89 1530
6959.68 1632
6960.46 1606
6961.25 1585
6962.04 1467
6962.83 1469
6963.61 1470
6964.40 1644
6965.19 1629
6965.98 1547
6966.76 1689
6967.55 1654
6968.34 1623
6969.13 1573
6969.92 1512
6970.70 1557
6971.49 1617
6972.28 1608
6973.07 1648
6973.86 1762
6974.64 1789
6975.43 1781
6976.22 1744
6977.01 1744
6977.80 1760
6978.59 1768
6979.37 1688
6980.16 1667
6980.95 1703
6981.74 1793
6982.53 1792
6983.32 1810
6984.11 1868
6984.90 1856
6985.68 2005
6986.47 2216
6987.26 2295
6988.05 2582
6988.84 2813
6989.63 3077
6990.42 3207
6991.21 3126
6992.00 3176
6992.79 3099
6993.57 2973
6994.36 2721
6995.15 2532
6995.94 2468
6996.73 2241
6997.52 2077
6998.31 2071
6999.10 1994
6999.89 2096
7000.68 2158
7001.47 2213
7002.26 2452
7003.05 2636
7003.84 2837
7004.63 3004
7005.42 2931
7006.21 3025
7007.00 2969
7007.79 2696
7008.58 2544
7009.37 2360
7010.16 2016
7010.95 1778
7011.74 1714
7012.53 1685
7013.32 1573
7014.11 1521
7014.90 1463
7015.69 1421
7016.48 1506
7017.27 1444
7018.06 1489
7018.85 1529
7019.65 1525
7020.44 1542
7021.23 1457
7022.02 1508
7022.81 1500
7023.60 1493
7024.39 1358
7025.18 1425
7025.97 1407
7026.76 1383
7027.56 1446
7028.35 1547
7029.14 1511
7029.93 1605
7030.72 1564
7031.51 1405
7032.30 1404
7033.09 1486
7033.89 1481
7034.68 1369
7035.47 1303
7036.26 1414
7037.05 1361
7037.84 1338
7038.64 1402
7039.43 1266
7040.22 1448
7041.01 1497
7041.80 1422
7042.60 1503
7043.39 1504
7044.18 1424
7044.97 1419
7045.76 1462
7046.56 1425
7047.35 1327
7048.14 1318
7048.93 1361
7049.73 1289
7050.52 1267
7051.31 1320
7052.10 1382
7052.90 1351
7053.69 1246
7054.48 1402
7055.27 1365
7056.07 1323
7056.86 1327
7057.65 1269
7058.45 1295
7059.24 1273
7060.03 1211
7060.83 1309
7061.62 1327
7062.41 1208
7063.20 1248
7064.00 1250
7064.79 1265
7065.58 1163
7066.38 1162
7067.17 1189
7067.96 1184
7068.76 1190
7069.55 1269
7070.35 1283
7071.14 1205
7071.93 1254
7072.73 1257
7073.52 1221
7074.31 1163
7075.11 1075
7075.90 1174
7076.70 1208
7077.49 1107
7078.28 1053
7079.08 1188
7079.87 1186
7080.67 1171
7081.46 1066
7082.25 1107
7083.05 1131
7083.84 1105
7084.64 1148
7085.43 1157
7086.23 1143
7087.02 1132
7087.82 1105
7088.61 1080
7089.41 1139
7090.20 1139
7090.99 1189
7091.79 1185
7092.58 1187
7093.38 1169
7094.17 1143
7094.97 1209
7095.76 1187
7096.56 1123
7097.35 1066
7098.15 1031
7098.94 1000
7099.74 905
7100.54 954
7101.33 1071
7102.13 1005
7102.92 957
7103.72 926
7104.51 884
7105.31 973
7106.10 1006
7106.90 973
7107.70 868
7108.49 854
7109.29 957
7110.08 995
7110.88 934
7111.67 928
7112.47 885
7113.27 887
7114.06 894
7114.86 933
7115.65 815
7116.45 810
7117.25 875
7118.04 805
7118.84 944
7119.64 822
7120.43 859
7121.23 895
7122.03 860
7122.82 885
7123.62 982
7124.41 870
7125.21 864
7126.01 840
7126.81 902
7127.60 961
7128.40 941
7129.20 855
7129.99 900
7130.79 1003
7131.59 893
7132.38 821
7133.18 823
7133.98 846
7134.78 854
7135.57 840
7136.37 765
7137.17 749
7137.96 832
7138.76 882
7139.56 834
7140.36 849
7141.15 846
7141.95 798
7142.75 809
7143.55 783
7144.35 876
7145.14 853
7145.94 858
7146.74 930
7147.54 858
7148.33 867
7149.13 858
7149.93 803
7150.73 754
7151.53 796
7152.33 773
7153.12 841
7153.92 852
7154.72 836
7155.52 793
7156.32 839
7157.12 795
7157.91 829
7158.71 841
7159.51 812
7160.31 821
7161.11 802
7161.91 848
7162.71 809
7163.50 775
7164.30 725
7165.10 779
7165.90 731
7166.70 822
7167.50 811
7168.30 746
7169.10 730
7169.90 799
7170.70 822
7171.50 809
7172.29 817
7173.09 746
7173.89 825
7174.69 765
7175.49 773
7176.29 741
7177.09 871
7177.89 794
7178.69 758
7179.49 709
7180.29 709
7181.09 722
7181.89 776
7182.69 822
7183.49 842
7184.29 890
7185.09 766
7185.89 745
7186.69 794
7187.49 884
7188.29 832
7189.09 808
7189.89 788
7190.69 802
7191.49 772
7192.29 755
7193.09 727
7193.89 780
7194.69 771
7195.49 735
7196.29 687
7197.10 747
7197.90 682
7198.70 777
7199.50 738
7200.30 710
7201.10 747
7201.90 698
7202.70 645
7203.50 780
7204.30 740
7205.11 706
7205.91 697
7206.71 709
7207.51 775
7208.31 746
7209.11 716
7209.91 739
7210.71 736
7211.52 735
7212.32 692
7213.12 742
7213.92 747
7214.72 670
7215.52 720
7216.33 718
7217.13 771
7217.93 741
7218.73 723
7219.53 765
7220.34 707
7221.14 785
7221.94 779
7222.74 748
7223.54 704
7224.35 674
7225.15 688
7225.95 742
7226.75 727
7227.56 643
7228.36 658
7229.16 641
7229.96 681
7230.77 691
7231.57 749
7232.37 786
7233.17 699
7233.98 718
7234.78 698
7235.58 709
7236.38 768
7237.19 790
7237.99 794
7238.79 766
7239.60 839
7240.40 761
7241.20 786
7242.01 753
7242.81 825
7243.61 767
7244.42 760
7245.22 756
7246.02 803
7246.83 791
7247.63 768
7248.43 770
7249.24 764
7250.04 872
7250.84 772
7251.65 759
7252.45 743
7253.26 800
7254.06 841
7254.86 815
7255.67 810
7256.47 896
7257.28 862
7258.08 817
7258.88 815
7259.69 799
7260.49 729
7261.30 765
7262.10 825
7262.90 757
7263.71 780
7264.51 788
7265.32 832
7266.12 824
7266.93 835
7267.73 808
7268.54 857
7269.34 815
7270.15 858
7270.95 877
7271.76 880
7272.56 859
7273.37 886
7274.17 905
7274.98 938
7275.78 876
7276.59 941
7277.39 904
7278.20 892
7279.00 878
7279.81 899
7280.61 885
7281.42 956
7282.22 940
7283.03 892
7283.83 985
7284.64 1043
7285.45 1125
7286.25 1128
7287.06 1205
7287.86 1344
7288.67 1356
7289.47 1387
7290.28 1427
7291.09 1387
7291.89 1340
7292.70 1320
7293.50 1202
7294.31 1184
7295.12 1147
7295.92 1023
7296.73 1023
7297.53 961
7298.34 961
7299.15 950
7299.95 972
7300.76 856
7301.57 906
7302.37 897
7303.18 903
7303.99 933
7304.79 989
7305.60 989
7306.41 955
7307.21 951
7308.02 925
7308.83 1021
7309.63 1018
7310.44 946
7311.25 955
7312.06 962
7312.86 1067
7313.67 1102
7314.48 1096
7315.28 1229
7316.09 1185
7316.90 1183
7317.71 1148
7318.51 1170
7319.32 1112
7320.13 1083
7320.94 1119
7321.74 1165
7322.55 1157
7323.36 1225
7324.17 1298
7324.97 1366
7325.78 1287
7326.59 1285
7327.40 1290
7328.21 1268
7329.01 1263
7329.82 1301
7330.63 1174
7331.44 1047
7332.25 1012
7333.06 941
7333.86 1010
7334.67 960
7335.48 920
7336.29 881
7337.10 984
7337.91 927
7338.71 1000
7339.52 1005
7340.33 1040
7341.14 1002
7341.95 973
7342.76 982
7343.57 1033
7344.38 955
7345.18 969
7345.99 969
7346.80 1002
7347.61 1003
7348.42 955
7349.23 997
7350.04 1003
7350.85 946
7351.66 951
7352.47 957
7353.28 957
7354.09 990
7354.89 1027
7355.70 943
7356.51 960
7357.32 938
7358.13 951
7358.94 983
7359.75 953
7360.56 948
7361.37 963
7362.18 986
7362.99 883
7363.80 910
7364.61 1026
7365.42 1000
7366.23 1001
7367.04 996
7367.85 952
7368.66 891
7369.47 939
7370.28 902
7371.09 986
7371.90 875
7372.71 973
7373.52 995
7374.33 1046
7375.15 924
7375.96 973
7376.77 970
7377.58 942
7378.39 978
7379.20 947
7380.01 1026
7380.82 1068
7381.63 963
7382.44 1032
7383.25 1112
7384.06 1107
7384.88 1046
7385.69 1014
7386.50 1150
7387.31 1190
7388.12 1153
7388.93 1132
7389.74 1071
7390.55 1052
7391.37 951
7392.18 928
7392.99 862
7393.80 873
7394.61 918
7395.42 875
7396.24 857
7397.05 920
7397.86 914
7398.67 911
7399.48 978
7400.30 885
7401.11 932
7401.92 947
7402.73 946
7403.54 923
7404.36 1012
7405.17 1052
7405.98 1011
7406.79 1108
7407.60 1030
7408.42 1001
7409.23 963
7410.04 914
7410.85 1016
7411.67 975
7412.48 835
7413.29 898
7414.11 965
7414.92 877
7415.73 807
7416.54 855
7417.36 852
7418.17 880
7418.98 838
7419.80 793
7420.61 796
7421.42 792
7422.23 726
7423.05 717
7423.86 697
7424.67 774
7425.49 757
7426.30 771
7427.11 785
7427.93 799
7428.74 753
7429.56 776
7430.37 719
7431.18 767
7432.00 782
7432.81 794
7433.62 767
7434.44 771
7435.25 715
7436.07 823
7436.88 825
7437.69 743
7438.51 762
7439.32 753
7440.14 754
7440.95 794
7441.76 763
7442.58 830
7443.39 771
7444.21 759
7445.02 795
7445.84 796
7446.65 806
7447.46 713
7448.28 795
7449.09 841
7449.91 844
7450.72 704
7451.54 676
7452.35 698
7453.17 735
7453.98 702
7454.80 721
7455.61 722
7456.43 755
7457.24 751
7458.06 756
7458.87 694
7459.69 749
7460.50 677
7461.32 660
7462.13 684
7462.95 768
7463.77 741
7464.58 694
7465.40 708
7466.21 722
7467.03 722
7467.84 693
7468.66 685
7469.47 730
7470.29 703
7471.11 734
7471.92 752
7472.74 663
7473.55 650
7474.37 645
7475.19 710
7476.00 714
7476.82 696
7477.63 640
7478.45 712
7479.27 727
7480.08 703
7480.90 713
7481.72 752
7482.53 699
7483.35 730
7484.17 653
7484.98 651
7485.80 616
7486.62 628
7487.43 699
7488.25 747
7489.07 623
7489.88 638
7490.70 692
7491.52 622
7492.33 645
7493.15 674
7493.97 638
7494.78 625
7495.60 655
7496.42 613
7497.24 651
7498.05 698
7498.87 650
7499.69 631
7500.51 576
7501.32 580
7502.14 606
7502.96 628
7503.78 606
7504.59 571
7505.41 621
7506.23 620
7507.05 663
7507.86 674
7508.68 683
7509.50 657
7510.32 657
7511.14 613
7511.95 577
7512.77 539
7513.59 613
7514.41 601
7515.23 639
7516.05 611
7516.86 581
7517.68 637
7518.50 611
7519.32 570
7520.14 567
7520.96 649
7521.78 678
7522.59 639
7523.41 685
7524.23 669
7525.05 580
7525.87 590
7526.69 637
7527.51 601
7528.33 605
7529.14 589
7529.96 590
7530.78 597
7531.60 605
7532.42 604
7533.24 653
7534.06 533
7534.88 544
7535.70 622
7536.52 641
7537.34 574
7538.16 582
7538.98 641
7539.80 630
7540.62 618
7541.44 647
7542.25 602
7543.07 552
7543.89 656
7544.71 640
7545.53 628
7546.35 628
7547.17 639
7547.99 647
7548.81 609
7549.63 584
7550.45 569
7551.27 615
7552.09 605
7552.92 633
7553.74 634
7554.56 658
7555.38 650
7556.20 572
7557.02 622
7557.84 496
7558.66 624
7559.48 600
7560.30 547
7561.12 624
7561.94 627
7562.76 606
7563.58 569
7564.40 584
7565.23 598
7566.05 586
7566.87 620
7567.69 583
7568.51 597
7569.33 626
7570.15 618
7570.97 597
7571.79 580
7572.62 566
7573.44 580
7574.26 601
7575.08 621
7575.90 585
7576.72 589
7577.55 620
7578.37 605
7579.19 652
7580.01 568
7580.83 574
7581.65 596
7582.48 588
7583.30 558
7584.12 518
7584.94 563
7585.76 553
7586.59 610
7587.41 632
7588.23 620
7589.05 630
7589.88 599
7590.70 590
7591.52 601
7592.34 554
7593.16 600
7593.99 616
7594.81 626
7595.63 595
7596.46 641
7597.28 639
7598.10 571
7598.92 559
7599.75 553
7600.57 617
7601.39 541
7602.22 590
7603.04 616
7603.86 545
7604.68 516
7605.51 566
7606.33 600
7607.15 609
7607.98 621
7608.80 720
7609.62 598
7610.45 588
7611.27 633
7612.09 677
7612.92 681
7613.74 587
7614.57 590
7615.39 606
7616.21 616
7617.04 646
7617.86 607
7618.68 627
7619.51 671
7620.33 702
7621.16 606
7621.98 575
7622.80 632
7623.63 684
7624.45 626
7625.28 629
7626.10 587
7626.93 574
7627.75 550
7628.57 587
7629.40 569
7630.22 599
7631.05 590
7631.87 568
7632.70 597
7633.52 596
7634.35 553
7635.17 583
7636.00 577
7636.82 605
7637.65 695
7638.47 745
7639.30 689
7640.12 639
7640.95 574
7641.77 612
7642.60 639
7643.42 591
7644.25 546
7645.07 589
7645.90 543
7646.72 555
7647.55 590
7648.37 579
7649.20 583
7650.02 538
7650.85 539
7651.68 513
7652.50 535
7653.33 595
7654.15 580
7654.98 598
7655.81 573
7656.63 652
7657.46 624
7658.28 594
7659.11 586
7659.94 594
7660.76 597
7661.59 611
7662.41 600
7663.24 593
7664.07 612
7664.89 546
7665.72 525
7666.55 567
7667.37 671
7668.20 567
7669.03 572
7669.85 545
7670.68 612
7671.51 655
7672.33 573
7673.16 561
7673.99 569
7674.81 514
7675.64 539
7676.47 583
7677.29 550
7678.12 486
7678.95 583
7679.78 528
7680.60 509
7681.43 493
7682.26 531
7683.08 509
7683.91 476
7684.74 534
7685.57 579
7686.39 602
7687.22 525
7688.05 605
7688.88 594
7689.70 506
7690.53 560
7691.36 573
7692.19 541
7693.02 560
7693.84 597
7694.67 545
7695.50 557
7696.33 519
7697.16 581
7697.98 579
7698.81 532
7699.64 548
7700.47 521
7701.30 539
7702.13 540
7702.95 482
7703.78 532
7704.61 544
7705.44 604
7706.27 584
7707.10 573
7707.93 598
7708.75 593
7709.58 555
7710.41 514
7711.24 569
7712.07 534
7712.90 552
7713.73 577
7714.56 576
7715.39 569
7716.22 605
7717.04 562
7717.87 514
7718.70 560
7719.53 588
7720.36 592
7721.19 559
7722.02 571
7722.85 635
7723.68 586
7724.51 535
7725.34 562
7726.17 516
7727.00 521
7727.83 515
7728.66 537
7729.49 572
7730.32 518
7731.15 563
7731.98 579
7732.81 520
7733.64 505
7734.47 490
7735.30 509
7736.13 551
7736.96 577
7737.79 623
7738.62 560
7739.45 543
7740.28 498
7741.11 490
7741.94 497
7742.77 492
7743.60 523
7744.43 530
7745.26 603
7746.09 613
7746.93 562
7747.76 576
7748.59 622
7749.42 579
7750.25 593
7751.08 629
7751.91 674
7752.74 633
7753.57 678
7754.40 636
7755.24 690
7756.07 683
7756.90 583
7757.73 634
7758.56 618
7759.39 631
7760.22 609
7761.06 579
7761.89 590
7762.72 552
7763.55 550
7764.38 551
7765.21 619
7766.05 604
7766.88 616
7767.71 601
7768.54 561
7769.37 595
7770.21 617
7771.04 588
7771.87 481
7772.70 581
7773.53 574
7774.37 467
7775.20 512
7776.03 496
7776.86 509
7777.70 541
7778.53 567
7779.36 562
7780.19 554
7781.03 532
7781.86 545
7782.69 543
7783.52 543
7784.36 552
7785.19 592
7786.02 621
7786.86 561
7787.69 566
7788.52 543
7789.36 529
7790.19 544
7791.02 528
7791.85 592
7792.69 637
7793.52 619
7794.35 534
7795.19 565
7796.02 563
7796.86 577
7797.69 575
7798.52 635
7799.36 550
7800.19 571
7801.02 582
7801.86 544
7802.69 598
7803.52 569
7804.36 524
7805.19 582
7806.03 647
7806.86 628
7807.69 594
7808.53 599
7809.36 615
7810.20 572
7811.03 540
7811.87 502
7812.70 555
7813.53 620
7814.37 640
7815.20 567
7816.04 576
7816.87 590
7817.71 570
7818.54 515
7819.38 551
7820.21 634
7821.05 601
7821.88 583
7822.72 527
7823.55 545
7824.39 581
7825.22 667
7826.06 593
7826.89 591
7827.73 600
7828.56 627
7829.40 558
7830.23 593
7831.07 590
7831.90 691
7832.74 630
7833.57 599
7834.41 556
7835.24 567
7836.08 617
7836.91 609
7837.75 607
7838.59 539
7839.42 638
7840.26 675
7841.09 600
7841.93 580
7842.77 577
7843.60 618
7844.44 560
7845.27 623
7846.11 596
7846.95 643
7847.78 672
7848.62 636
7849.45 562
7850.29 599
7851.13 544
7851.96 566
7852.80 526
7853.64 577
7854.47 555
7855.31 613
7856.15 543
7856.98 519
7857.82 585
7858.66 588
7859.49 557
7860.33 586
7861.17 532
7862.00 641
7862.84 636
7863.68 631
7864.52 651
7865.35 667
7866.19 667
7867.03 587
7867.86 663
7868.70 612
7869.54 592
7870.38 576
7871.21 602
7872.05 643
7872.89 612
7873.73 532
7874.56 602
7875.40 512
7876.24 560
7877.08 533
7877.92 534
7878.75 571
7879.59 538
7880.43 550
7881.27 615
7882.10 558
7882.94 603
7883.78 633
7884.62 650
7885.46 626
7886.30 532
7887.13 579
7887.97 576
7888.81 583
7889.65 560
7890.49 537
7891.33 571
7892.16 642
7893.00 571
7893.84 605
7894.68 606
7895.52 610
7896.36 607
7897.20 611
7898.04 559
7898.88 569
7899.71 631
7900.55 601
7901.39 580
7902.23 531
7903.07 574
7903.91 560
7904.75 576
7905.59 603
7906.43 617
7907.27 558
7908.11 512
7908.95 586
7909.79 647
7910.62 580
7911.46 532
7912.30 574
7913.14 583
7913.98 531
7914.82 569
7915.66 593
7916.50 563
7917.34 543
7918.18 565
7919.02 570
7919.86 569
7920.70 559
7921.54 613
7922.38 652
7923.22 587
7924.06 642
7924.90 663
7925.74 574
7926.58 563
7927.43 551
7928.27 561
7929.11 561
7929.95 575
7930.79 493
7931.63 521
7932.47 536
7933.31 503
7934.15 531
7934.99 502
7935.83 551
7936.67 535
7937.51 547
7938.36 528
7939.20 512
7940.04 532
7940.88 551
7941.72 531
7942.56 466
7943.40 503
7944.24 531
7945.09 556
7945.93 523
7946.77 518
7947.61 534
7948.45 503
7949.29 505
7950.13 515
7950.98 511
7951.82 483
7952.66 501
7953.50 496
7954.34 571
7955.19 564
7956.03 545
7956.87 590
7957.71 592
7958.55 524
7959.40 534
7960.24 549
7961.08 510
7961.92 463
7962.76 580
7963.61 574
7964.45 552
7965.29 493
7966.13 546
7966.98 578
7967.82 473
7968.66 568
7969.50 477
7970.35 504
7971.19 568
7972.03 518
7972.88 474
7973.72 529
7974.56 573
7975.40 552
7976.25 541
7977.09 583
7977.93 565
7978.78 538
7979.62 474
7980.46 540
7981.31 509
7982.15 528
7982.99 484
7983.84 441
7984.68 490
7985.52 510
7986.37 510
7987.21 538
7988.06 512
7988.90 493
7989.74 503
7990.59 515
7991.43 481
7992.27 477
7993.12 545
7993.96 510
7994.81 471
7995.65 434
7996.49 468
7997.34 527
7998.18 492
7999.03 444
7999.87 457
8000.72 521
8001.56 541
8002.40 463
8003.25 497
8004.09 500
8004.94 524
8005.78 488
8006.63 491
8007.47 508
8008.32 518
8009.16 495
8010.01 465
8010.85 482
8011.70 486
8012.54 461
8013.39 450
8014.23 457
8015.08 393
8015.92 457
8016.77 452
8017.61 464
8018.46 463
8019.30 504
8020.15 481
8020.99 481
8021.84 514
8022.68 503
8023.53 530
8024.38 483
8025.22 530
8026.07 497
8026.91 503
8027.76 540
8028.60 436
8029.45 467
8030.30 489
8031.14 528
8031.99 493
8032.83 501
8033.68 461
8034.53 463
8035.37 449
8036.22 492
8037.06 462
8037.91 501
8038.76 489
8039.60 530
8040.45 471
8041.30 474
8042.14 534
8042.99 477
8043.84 456
8044.68 503
8045.53 469
8046.38 489
8047.22 410
8048.07 387
8048.92 436
8049.76 461
8050.61 512
8051.46 432
8052.30 432
8053.15 455
8054.00 479
8054.85 437
8055.69 506
8056.54 456
8057.39 480
8058.24 441
8059.08 447
8059.93 454
8060.78 470
8061.63 497
8062.47 485
8063.32 407
8064.17 435
8065.02 470
8065.86 469
8066.71 430
8067.56 470
8068.41 441
8069.26 446
8070.10 471
8070.95 456
8071.80 477
8072.65 471
8073.50 535
8074.34 487
8075.19 465
8076.04 500
8076.89 520
8077.74 434
8078.59 454
8079.43 484
8080.28 534
8081.13 504
8081.98 448
8082.83 436
8083.68 478
8084.53 431
8085.37 463
8086.22 446
8087.07 465
8087.92 481
8088.77 457
8089.62 449
8090.47 425
8091.32 429
8092.17 444
8093.02 427
8093.87 408
8094.71 446
8095.56 447
8096.41 469
8097.26 496
8098.11 470
8098.96 438
8099.81 456
8100.66 483
8101.51 479
8102.36 453
8103.21 419
8104.06 380
8104.91 496
8105.76 534
8106.61 512
8107.46 427
8108.31 427
8109.16 432
8110.01 460
8110.86 386
8111.71 467
8112.56 543
8113.41 435
8114.26 417
8115.11 509
8115.96 458
8116.81 455
8117.66 432
8118.51 445
8119.36 487
8120.21 507
8121.06 514
8121.92 477
8122.77 439
8123.62 448
8124.47 477
8125.32 462
8126.17 486
8127.02 523
8127.87 461
8128.72 399
8129.57 448
8130.43 461
8131.28 386
8132.13 458
8132.98 488
8133.83 485
8134.68 471
8135.53 445
8136.38 421
8137.24 426
8138.09 449
8138.94 453
8139.79 496
8140.64 483
8141.49 458
8142.35 381
8143.20 376
8144.05 464
8144.90 505
8145.75 491
8146.61 448
8147.46 471
8148.31 499
8149.16 486
8150.01 456
8150.87 410
8151.72 419
8152.57 440
8153.42 485
8154.28 469
8155.13 461
8155.98 424
8156.83 457
8157.69 483
8158.54 429
8159.39 465
8160.24 440
8161.10 432
8161.95 511
8162.80 490
8163.66 474
8164.51 436
8165.36 490
8166.21 465
8167.07 442
8167.92 437
8168.77 464
8169.63 447
8170.48 468
8171.33 468
8172.19 492
8173.04 488
8173.89 545
8174.75 510
8175.60 439
8176.46 489
8177.31 493
8178.16 467
8179.02 447
8179.87 490
8180.72 458
8181.58 433
8182.43 417
8183.29 419
8184.14 472
8184.99 497
8185.85 475
8186.70 464
8187.56 463
8188.41 406
8189.26 389
8190.12 379
8190.97 369
8191.83 437
8192.68 479
8193.54 404
8194.39 474
8195.25 452
8196.10 457
8196.95 465
8197.81 423
8198.66 468
8199.52 477
8200.37 503
8201.23 505
8202.08 413
8202.94 462
8203.79 408
8204.65 423
8205.50 412
8206.36 444
8207.21 452
8208.07 415
8208.92 421
8209.78 460
8210.64 455
8211.49 455
8212.35 494
8213.20 452
8214.06 432
8214.91 458
8215.77 429
8216.62 469
8217.48 485
8218.34 426
8219.19 425
8220.05 418
8220.90 472
8221.76 448
8222.61 495
8223.47 489
8224.33 465
8225.18 501
8226.04 483
8226.90 516
8227.75 484
8228.61 493
8229.46 505
8230.32 531
8231.18 488
8232.03 417
8232.89 454
8233.75 400
8234.60 449
8235.46 441
8236.32 449
8237.17 413
8238.03 443
8238.89 423
8239.74 446
8240.60 435
8241.46 421
8242.32 438
8243.17 457
8244.03 474
8244.89 461
8245.74 409
8246.60 464
8247.46 463
8248.32 436
8249.17 412
8250.03 426
8250.89 419
8251.75 444
8252.60 426
8253.46 498
8254.32 432
8255.18 456
8256.03 419
8256.89 398
8257.75 432
8258.61 503
8259.47 450
8260.32 462
8261.18 463
8262.04 466
8262.90 466
8263.76 499
8264.61 491
8265.47 458
8266.33 495
8267.19 486
8268.05 467
8268.91 475
8269.76 424
8270.62 393
8271.48 419
8272.34 424
8273.20 446
8274.06 453
8274.92 475
8275.77 482
8276.63 449
8277.49 468
8278.35 466
8279.21 447
8280.07 453
8280.93 463
8281.79 439
8282.65 436
8283.51 433
8284.36 445
8285.22 438
8286.08 417
8286.94 383
8287.80 393
8288.66 418
8289.52 427
8290.38 446
8291.24 446
8292.10 492
8292.96 441
8293.82 425
8294.68 444
8295.54 440
8296.40 443
8297.26 531
8298.12 456
8298.98 505
8299.84 507
8300.70 522
8301.56 485
8302.42 455
8303.28 495
8304.14 509
8305.00 475
8305.86 437
8306.72 456
8307.58 499
8308.44 474
8309.30 453
8310.16 510
8311.02 481
8311.88 513
8312.74 475
8313.60 523
8314.46 480
8315.33 499
8316.19 472
8317.05 431
8317.91 441
8318.77 495
8319.63 482
8320.49 436
8321.35 479
8322.21 435
8323.08 439
8323.94 451
8324.80 525
8325.66 491
8326.52 458
8327.38 449
8328.24 435
8329.10 499
8329.97 491
8330.83 481
8331.69 490
8332.55 503
8333.41 496
8334.28 487
8335.14 472
8336.00 474
8336.86 468
8337.72 454
8338.58 464
8339.45 455
8340.31 443
8341.17 454
8342.03 446
8342.90 486
8343.76 462
8344.62 414
8345.48 495
8346.35 474
8347.21 450
8348.07 477
8348.93 501
8349.80 554
8350.66 466
8351.52 478
8352.38 432
8353.25 450
8354.11 448
8354.97 484
8355.83 501
8356.70 473
8357.56 486
8358.42 495
8359.29 487
8360.15 481
8361.01 510
8361.88 502
8362.74 447
8363.60 506
8364.47 500
8365.33 507
8366.19 513
8367.06 506
8367.92 492
8368.78 505
8369.65 491
8370.51 484
8371.38 531
8372.24 495
8373.10 505
8373.97 471
8374.83 514
8375.69 513
8376.56 538
8377.42 510
8378.29 543
8379.15 488
8380.01 554
8380.88 500
8381.74 485
8382.61 439
8383.47 505
8384.34 491
8385.20 482
8386.07 505
8386.93 506
8387.79 483
8388.66 543
8389.52 558
8390.39 564
8391.25 518
8392.12 566
8392.98 576
8393.85 556
8394.71 583
8395.58 630
8396.44 560
8397.31 597
8398.17 518
8399.04 516
8399.90 494
8400.77 543
8401.63 508
8402.50 538
8403.36 598
8404.23 564
8405.10 574
8405.96 509
8406.83 537
8407.69 548
8408.56 585
8409.42 580
8410.29 615
8411.15 600
8412.02 545
8412.89 653
8413.75 601
8414.62 627
8415.48 570
8416.35 530
8417.22 592
8418.08 615
8418.95 619
8419.82 648
8420.68 635
8421.55 646
8422.41 675
8423.28 603
8424.15 628
8425.01 585
8425.88 580
8426.75 636
8427.61 666
8428.48 629
8429.35 627
8430.21 625
8431.08 694
8431.95 693
8432.81 678
8433.68 662
8434.55 650
8435.41 654
8436.28 632
8437.15 657
8438.02 641
8438.88 644
8439.75 666
8440.62 625
8441.49 699
8442.35 754
8443.22 745
8444.09 731
8444.96 771
8445.82 714
8446.69 788
8447.56 782
8448.43 796
8449.29 784
8450.16 767
8451.03 827
8451.90 749
8452.77 776
8453.63 709
8454.50 785
8455.37 807
8456.24 801
8457.11 794
8457.97 816
8458.84 818
8459.71 904
8460.58 986
8461.45 1065
8462.32 1089
8463.18 1094
8464.05 1096
8464.92 1106
8465.79 1001
8466.66 965
8467.53 1020
8468.40 1067
8469.26 908
8470.13 827
8471.00 826
8471.87 1021
8472.74 1136
8473.61 1150
8474.48 1300
8475.35 1441
8476.22 1453
8477.09 1445
8477.95 1467
8478.82 1346
8479.69 1309
8480.56 1102
8481.43 1022
8482.30 947
8483.17 763
8484.04 813
8484.91 801
8485.78 754
8486.65 669
8487.52 673
8488.39 699
8489.26 711
8490.13 765
8491.00 722
8491.87 697
8492.74 736
8493.61 808
8494.48 764
8495.35 663
8496.22 682
8497.09 689
8497.96 688
8498.83 740
8499.70 678
8500.57 706
8501.44 779
8502.31 752
8503.18 770
8504.05 809
8504.92 758
8505.79 714
8506.66 712
8507.53 722
8508.41 770
8509.28 671
8510.15 692
8511.02 662
8511.89 715
8512.76 786
8513.63 769
8514.50 817
8515.37 754
8516.24 779
8517.12 825
8517.99 756
8518.86 701
8519.73 680
8520.60 735
8521.47 731
8522.34 729
8523.22 716
8524.09 720
8524.96 726
8525.83 733
8526.70 701
8527.57 689
8528.45 706
8529.32 767
8530.19 752
8531.06 747
8531.93 842
8532.81 775
8533.68 705
8534.55 757
8535.42 800
8536.29 735
8537.17 649
8538.04 681
8538.91 712
8539.78 699
8540.66 685
8541.53 724
8542.40 833
8543.27 761
8544.15 719
8545.02 763
8545.89 845
8546.76 763
8547.64 814
8548.51 797
8549.38 816
8550.26 833
8551.13 763
8552.00 778
8552.87 771
8553.75 785
8554.62 762
8555.49 749
8556.37 777
8557.24 765
8558.11 777
8558.99 804
8559.86 799
8560.73 771
8561.61 711
8562.48 745
8563.36 733
8564.23 809
8565.10 777
8565.98 793
8566.85 734
8567.72 704
8568.60 710
8569.47 703
8570.35 637
8571.22 645
8572.09 747
8572.97 674
8573.84 723
8574.72 661
8575.59 654
8576.46 703
8577.34 679
8578.21 717
8579.09 647
8579.96 647
8580.84 682
8581.71 703
8582.59 634
8583.46 631
8584.34 671
8585.21 662
8586.08 629
8586.96 644
8587.83 667
8588.71 722
8589.58 663
8590.46 657
8591.33 707
8592.21 751
8593.08 700
8593.96 722
8594.83 683
8595.71 673
8596.59 650
8597.46 676
8598.34 710
8599.21 730
8600.09 673
8600.96 650
8601.84 650
8602.71 715
8603.59 702
8604.46 658
8605.34 681
8606.22 681
8607.09 695
8607.97 696
8608.84 709
8609.72 689
8610.60 737
8611.47 639
8612.35 661
8613.22 725
8614.10 713
8614.98 622
8615.85 707
8616.73 708
8617.61 691
8618.48 737
8619.36 662
8620.24 700
8621.11 714
8621.99 735
8622.87 695
8623.74 666
8624.62 696
8625.50 691
8626.37 689
8627.25 650
8628.13 706
8629.00 671
8629.88 693
8630.76 705
8631.63 719
8632.51 661
8633.39 723
8634.27 776
8635.14 787
8636.02 713
8636.90 753
8637.77 704
8638.65 751
8639.53 742
8640.41 796
8641.28 768
8642.16 841
8643.04 814
8643.92 712
8644.80 712
8645.67 761
8646.55 703
8647.43 754
8648.31 743
8649.19 780
8650.06 784
8650.94 830
8651.82 805
8652.70 724
8653.58 836
8654.45 803
8655.33 851
8656.21 944
8657.09 781
8657.97 771
8658.85 814
8659.72 862
8660.60 773
8661.48 805
8662.36 825
8663.24 838
8664.12 858
8665.00 850
8665.88 868
8666.75 852
8667.63 833
8668.51 888
8669.39 859
8670.27 810
8671.15 900
8672.03 934
8672.91 877
8673.79 882
8674.67 919
8675.55 888
8676.42 936
8677.30 962
8678.18 1027
8679.06 1058
8679.94 1137
8680.82 1144
8681.70 1142
8682.58 1030
8683.46 1011
8684.34 972
8685.22 975
8686.10 928
8686.98 911
8687.86 930
8688.74 919
8689.62 908
8690.50 874
8691.38 854
8692.26 894
8693.14 945
8694.02 1006
8694.90 1086
8695.78 1218
8696.66 1340
8697.54 1440
8698.42 1455
8699.30 1464
8700.18 1340
8701.07 1411
8701.95 1372
8702.83 1272
8703.71 1187
8704.59 980
8705.47 874
8706.35 837
8707.23 759
8708.11 815
8708.99 800
8709.87 770
8710.75 700
8711.64 711
8712.52 779
8713.40 768
8714.28 774
8715.16 737
8716.04 760
8716.92 796
8717.81 759
8718.69 723
8719.57 746
8720.45 799
8721.33 752
8722.21 759
8723.10 703
8723.98 717
8724.86 705
8725.74 755
8726.62 699
8727.50 645
8728.39 674
8729.27 711
8730.15 720
8731.03 761
8731.91 756
8732.80 796
8733.68 771
8734.56 742
8735.44 776
8736.33 827
8737.21 770
8738.09 754
8738.97 695
8739.86 726
8740.74 711
8741.62 710
8742.50 674
8743.39 685
8744.27 748
8745.15 763
8746.04 788
8746.92 668
8747.80 708
8748.68 696
8749.57 716
8750.45 690
8751.33 666
8752.22 755
8753.10 726
8753.98 665
8754.87 661
8755.75 664
8756.63 655
8757.52 670
8758.40 673
8759.28 724
8760.17 683
8761.05 729
8761.94 732
8762.82 728
8763.70 722
8764.59 771
8765.47 672
8766.36 680
8767.24 678
8768.12 668
8769.01 778
8769.89 722
8770.78 756
8771.66 720
8772.54 755
8773.43 699
8774.31 686
8775.20 715
8776.08 674
8776.97 646
8777.85 704
8778.73 696
8779.62 726
8780.50 689
8781.39 710
8782.27 659
8783.16 637
8784.04 626
8784.93 596
8785.81 664
8786.70 617
8787.58 573
8788.47 602
8789.35 619
8790.24 629
8791.12 600
8792.01 637
8792.89 572
8793.78 602
8794.66 650
8795.55 670
8796.44 658
8797.32 692
8798.21 665
8799.09 639
8799.98 685
8800.86 665
8801.75 599
8802.63 637
8803.52 647
8804.41 546
8805.29 556
8806.18 615
8807.06 621
8807.95 578
8808.84 604
8809.72 575
8810.61 584
8811.49 590
8812.38 578
8813.27 608
8814.15 610
8815.04 638
8815.93 648
8816.81 620
8817.70 612
8818.59 585
8819.47 512
8820.36 556
8821.25 596
8822.13 595
8823.02 580
8823.91 585
8824.79 593
8825.68 533
8826.57 543
8827.45 607
8828.34 528
8829.23 499
8830.12 504
8831.00 564
8831.89 506
8832.78 549
8833.66 499
8834.55 551
8835.44 511
8836.33 556
8837.21 540
8838.10 459
8838.99 476
8839.88 492
8840.76 552
8841.65 559
8842.54 488
8843.43 483
8844.32 503
8845.20 493
8846.09 477
8846.98 526
8847.87 550
8848.76 489
8849.64 500
8850.53 512
8851.42 476
8852.31 515
8853.20 545
8854.09 519
8854.97 533
8855.86 514
8856.75 530
8857.64 522
8858.53 556
8859.42 483
8860.30 474
8861.19 552
8862.08 493
8862.97 483
8863.86 501
8864.75 504
8865.64 480
8866.53 440
8867.42 460
8868.30 469
8869.19 500
8870.08 475
8870.97 477
8871.86 490
8872.75 472
8873.64 466
8874.53 492
8875.42 450
8876.31 477
8877.20 476
8878.09 433
8878.98 438
8879.87 487
8880.76 504
8881.65 444
8882.54 432
8883.43 417
8884.32 484
8885.21 481
8886.10 496
8886.99 477
8887.88 508
8888.77 462
8889.66 461
8890.55 436
8891.44 456
8892.33 465
8893.22 478
8894.11 433
8895.00 467
8895.89 424
8896.78 409
8897.67 456
8898.56 488
8899.45 475
8900.34 423
8901.23 426
8902.12 442
8903.01 399
8903.90 423
8904.79 431
8905.69 397
8906.58 411
8907.47 442
8908.36 435
8909.25 463
8910.14 431
8911.03 425
8911.92 459
8912.82 457
8913.71 391
8914.60 419
8915.49 430
8916.38 414
8917.27 413
8918.16 464
8919.06 464
8919.95 433
8920.84 486
8921.73 408
8922.62 445
8923.51 411
8924.41 434
8925.30 417
8926.19 383
8927.08 433
8927.97 459
8928.87 432
8929.76 387
8930.65 448
8931.54 460
8932.43 415
8933.33 491
8934.22 438
8935.11 430
8936.00 438
8936.90 488
8937.79 483
8938.68 419
8939.57 394
8940.47 360
8941.36 418
8942.25 383
8943.15 459
8944.04 426
8944.93 381
8945.82 468
8946.72 401
8947.61 375
8948.50 400
8949.40 406
8950.29 396
8951.18 406
8952.08 422
8952.97 494
8953.86 443
8954.76 396
8955.65 384
8956.54 420
8957.44 440
8958.33 398
8959.22 378
8960.12 358
8961.01 352
8961.91 397
8962.80 394
8963.69 411
8964.59 404
8965.48 412
8966.37 403
8967.27 364
8968.16 402
8969.06 363
8969.95 373
8970.85 390
8971.74 371
8972.63 373
8973.53 380
8974.42 367
8975.32 402
8976.21 365
8977.11 404
8978.00 391
8978.90 392
8979.79 385
8980.68 371
8981.58 383
8982.47 430
8983.37 326
8984.26 342
8985.16 398
8986.05 406
8986.95 385
8987.84 368
8988.74 383
8989.63 399
8990.53 403
8991.42 405
8992.32 421
8993.22 377
8994.11 399
8995.01 426
8995.90 411
8996.80 386
8997.69 391
8998.59 392
8999.48 374
9000.38 401
9001.28 363
9002.17 407
9003.07 398
9003.96 355
9004.86 418
9005.75 393
9006.65 386
9007.55 354
9008.44 330
9009.34 335
9010.23 319
9011.13 362
9012.03 362
9012.92 364
9013.82 368
9014.72 369
9015.61 382
9016.51 362
9017.41 401
9018.30 387
9019.20 397
9020.10 380
9020.99 379
9021.89 325
9022.79 352
9023.68 361
9024.58 379
9025.48 355
9026.37 388
9027.27 356
9028.17 358
9029.06 363
9029.96 342
9030.86 367
9031.76 416
9032.65 373
9033.55 349
9034.45 345
9035.35 387
9036.24 398
9037.14 380
9038.04 391
9038.94 362
9039.83 359
9040.73 360
9041.63 378
9042.53 363
9043.42 347
9044.32 363
9045.22 363
9046.12 403
9047.02 349
9047.91 382
9048.81 420
9049.71 466
9050.61 427
9051.51 406
9052.41 401
9053.30 358
9054.20 346
9055.10 388
9056.00 394
9056.90 376
9057.80 399
9058.69 416
9059.59 334
9060.49 360
9061.39 373
9062.29 350
9063.19 375
9064.09 346
9064.99 361
9065.88 388
9066.78 398
9067.68 394
9068.58 386
9069.48 404
9070.38 373
9071.28 381
9072.18 370
9073.08 388
9073.98 337
9074.88 383
9075.78 409
9076.68 385
9077.58 381
9078.47 382
9079.37 402
9080.27 396
9081.17 397
9082.07 387
9082.97 374
9083.87 362
9084.77 381
9085.67 397
9086.57 374
9087.47 405
9088.37 414
9089.27 407
9090.17 392
9091.07 361
9091.97 436
9092.87 440
9093.77 355
9094.67 397
9095.58 361
9096.48 380
9097.38 370
9098.28 370
9099.18 363
9100.08 379
9100.98 360
9101.88 390
9102.78 339
9103.68 379
9104.58 351
9105.48 378
9106.38 374
9107.28 366
9108.19 381
9109.09 331
9109.99 372
9110.89 363
9111.79 363
9112.69 390
9113.59 348
9114.49 361
9115.40 387
9116.30 336
9117.20 341
9118.10 315
9119.00 349
9119.90 355
9120.81 371
9121.71 342
9122.61 349
9123.51 382
9124.41 385
9125.31 367
9126.22 376
9127.12 352
9128.02 379
9128.92 423
9129.82 387
9130.73 362
9131.63 322
9132.53 377
9133.43 353
9134.34 387
9135.24 367
9136.14 436
9137.04 408
9137.95 371
9138.85 384
9139.75 371
9140.65 349
9141.56 325
9142.46 380
9143.36 361
9144.26 374
9145.17 347
9146.07 378
9146.97 400
9147.88 384
9148.78 383
9149.68 412
9150.59 405
9151.49 445
9152.39 347
9153.29 406
9154.20 376
9155.10 405
9156.01 362
9156.91 315
9157.81 388
9158.72 342
9159.62 352
9160.52 360
9161.43 372
9162.33 352
9163.23 347
9164.14 344
9165.04 384
9165.95 375
9166.85 361
9167.75 379
9168.66 329
9169.56 396
9170.47 334
9171.37 351
9172.27 353
9173.18 412
9174.08 357
9174.99 337
9175.89 316
9176.80 345
9177.70 309
9178.60 344
9179.51 401
9180.41 384
9181.32 360
9182.22 369
9183.13 388
9184.03 360
9184.94 362
9185.84 354
9186.75 311
9187.65 344
9188.56 358
9189.46 325
9190.37 386
9191.27 370
9192.18 365
9193.08 364
9193.99 364
9194.89 336
9195.80 366
9196.71 421
9197.61 387
9198.52 370
9199.42 361
9200.33 375
9201.23 391
9202.14 372
9203.04 373
9203.95 393
9204.86 402
9205.76 398
9206.67 367
9207.57 371
9208.48 373
9209.39 395
9210.29 389
9211.20 365
9212.10 376
9213.01 352
9213.92 372
9214.82 415
9215.73 369
9216.64 353
9217.54 326
9218.45 368
9219.36 382
9220.26 405
9221.17 406
9222.08 410
9222.98 443
9223.89 366
9224.80 344
9225.70 358
9226.61 331
9227.52 385
9228.42 384
9229.33 333
9230.24 348
9231.14 369
9232.05 374
9232.96 382
9233.87 392
9234.77 393
9235.68 342
9236.59 352
9237.50 353
9238.40 383
9239.31 398
9240.22 359
9241.13 355
9242.03 329
9242.94 346
9243.85 326
9244.76 349
9245.66 360
9246.57 360
9247.48 342
9248.39 358
9249.30 420
9250.20 347
9251.11 384
9252.02 416
9252.93 412
9253.84 386
9254.75 357
9255.65 328
9256.56 314
9257.47 321
9258.38 382
9259.29 348
9260.20 346
9261.10 366
9262.01 332
9262.92 322
9263.83 301
9264.74 358
9265.65 395
9266.56 402
9267.47 365
9268.37 351
9269.28 375
9270.19 462
9271.10 368
9272.01 323
9272.92 363
9273.83 369
9274.74 367
9275.65 409
9276.56 393
9277.47 382
9278.38 388
9279.29 364
9280.20 378
9281.11 367
9282.01 379
9282.92 350
9283.83 341
9284.74 349
9285.65 336
9286.56 363
9287.47 417
9288.38 371
9289.29 378
9290.20 347
9291.11 322
9292.02 390
9292.93 450
9293.84 322
9294.75 303
9295.66 356
9296.57 377
9297.49 348
9298.40 335
9299.31 320
9300.22 328
9301.13 295
9302.04 398
9302.95 364
9303.86 361
9304.77 372
9305.68 407
9306.59 337
9307.50 324
9308.41 344
9309.32 366
9310.24 360
9311.15 327
9312.06 338
9312.97 348
9313.88 335
9314.79 379
9315.70 361
9316.61 370
9317.53 375
9318.44 393
9319.35 373
9320.26 348
9321.17 413
9322.08 438
9322.99 366
9323.91 381
9324.82 385
9325.73 354
9326.64 381
9327.55 362
9328.46 374
9329.38 367
9330.29 365
9331.20 359
9332.11 431
9333.03 390
9333.94 348
9334.85 376
9335.76 367
9336.67 337
9337.59 347
9338.50 375
9339.41 377
9340.32 329
9341.24 350
9342.15 325
9343.06 379
9343.97 437
9344.89 354
9345.80 341
9346.71 344
9347.63 354
9348.54 350
9349.45 370
9350.36 418
9351.28 409
9352.19 333
9353.10 378
9354.02 365
9354.93 368
9355.84 341
9356.76 310
9357.67 337
9358.58 358
9359.50 382
9360.41 380
9361.32 343
9362.24 351
9363.15 339
9364.06 356
9364.98 389
9365.89 373
9366.81 363
9367.72 333
9368.63 338
9369.55 355
9370.46 371
9371.38 392
9372.29 330
9373.20 337
9374.12 371
9375.03 370
9375.95 365
9376.86 344
9377.77 373
9378.69 356
9379.60 356
9380.52 381
9381.43 356
9382.35 349
9383.26 367
9384.18 378
9385.09 347
9386.01 332
9386.92 372
9387.83 379
9388.75 366
9389.66 384
9390.58 365
9391.49 344
9392.41 370
9393.32 414
9394.24 407
9395.16 417
9396.07 375
9396.99 399
9397.90 357
9398.82 350
9399.73 376
9400.65 366
9401.56 430
9402.48 416
9403.39 369
9404.31 382
9405.22 402
9406.14 404
9407.06 385
9407.97 384
9408.89 444
9409.80 380
9410.72 395
9411.64 379
9412.55 371
9413.47 320
9414.38 352
9415.30 420
9416.22 396
9417.13 434
9418.05 362
9418.97 375
9419.88 404
9420.80 383
9421.71 409
9422.63 402
9423.55 392
9424.46 402
9425.38 405
9426.30 409
9427.21 423
9428.13 387
9429.05 392
9429.96 397
9430.88 401
9431.80 393
9432.72 428
9433.63 433
9434.55 415
9435.47 398
9436.38 376
9437.30 426
9438.22 406
9439.14 318
9440.05 390
9440.97 369
9441.89 370
9442.81 404
9443.72 368
9444.64 403
9445.56 428
9446.48 441
9447.39 440
9448.31 398
9449.23 394
9450.15 397
9451.07 424
9451.98 385
9452.90 367
9453.82 396
9454.74 374
9455.66 387
9456.57 405
9457.49 445
9458.41 419
9459.33 398
9460.25 433
9461.16 410
9462.08 425
9463.00 382
9463.92 412
9464.84 404
9465.76 372
9466.68 443
9467.59 441
9468.51 414
9469.43 414
9470.35 459
9471.27 432
9472.19 425
9473.11 427
9474.03 425
9474.95 366
9475.87 357
9476.78 383
9477.70 348
9478.62 414
9479.54 417
9480.46 415
9481.38 460
9482.30 403
9483.22 412
9484.14 403
9485.06 394
9485.98 395
9486.90 376
9487.82 476
9488.74 434
9489.66 378
9490.58 439
9491.50 411
9492.42 404
9493.34 455
9494.26 412
9495.18 408
9496.10 407
9497.02 466
9497.94 458
9498.86 437
9499.78 459
9500.70 450
9501.62 434
9502.54 415
9503.46 415
9504.38 419
9505.30 418
9506.22 401
9507.14 474
9508.06 418
9508.98 420
9509.90 406
9510.82 431
9511.75 443
9512.67 458
9513.59 374
9514.51 393
9515.43 408
9516.35 434
9517.27 435
9518.19 396
9519.11 380
9520.03 412
9520.96 415
9521.88 421
9522.80 450
9523.72 443
9524.64 410
9525.56 421
9526.48 418
9527.41 443
9528.33 418
9529.25 444
9530.17 403
9531.09 389
9532.02 406
9532.94 384
9533.86 419
9534.78 449
9535.70 456
9536.63 478
9537.55 472
9538.47 578
9539.39 460
9540.31 487
9541.24 498
9542.16 520
9543.08 477
9544.00 418
9544.93 493
9545.85 516
9546.77 451
9547.69 409
9548.62 444
9549.54 380
9550.46 418
9551.38 416
9552.31 435
9553.23 422
9554.15 395
9555.08 480
9556.00 436
9556.92 408
9557.84 400
9558.77 404
9559.69 426
9560.61 436
9561.54 422
9562.46 449
9563.38 404
9564.31 462
9565.23 403
9566.15 397
9567.08 459
9568.00 506
9568.93 475
9569.85 460
9570.77 462
9571.70 416
9572.62 398
9573.54 412
9574.47 418
9575.39 417
9576.32 387
9577.24 431
9578.16 416
9579.09 381
9580.01 450
9580.94 439
9581.86 429
9582.78 418
9583.71 405
9584.63 446
9585.56 401
9586.48 431
9587.41 396
9588.33 415
9589.26 415
9590.18 374
9591.11 425
9592.03 501
9592.96 450
9593.88 450
9594.80 457
9595.73 485
9596.65 433
9597.58 428
9598.50 435
9599.43 406
9600.35 446
9601.28 427
9602.21 420
9603.13 503
9604.06 455
9604.98 487
9605.91 479
9606.83 391
9607.76 432
9608.68 500
9609.61 454
9610.53 467
9611.46 445
9612.39 487
9613.31 458
9614.24 418
9615.16 462
9616.09 442
9617.02 461
9617.94 469
9618.87 442
9619.79 478
9620.72 446
9621.65 411
9622.57 447
9623.50 463
9624.42 462
9625.35 472
9626.28 468
9627.20 469
9628.13 504
9629.06 467
9629.98 477
9630.91 512
9631.84 463
9632.76 454
9633.69 452
9634.62 477
9635.54 515
9636.47 466
9637.40 474
9638.32 477
9639.25 550
9640.18 509
9641.11 474
9642.03 521
9642.96 570
9643.89 459
9644.81 475
9645.74 524
9646.67 534
9647.60 501
9648.52 533
9649.45 522
9650.38 479
9651.31 461
9652.23 523
9653.16 635
9654.09 543
9655.02 570
9655.95 522
9656.87 592
9657.80 572
9658.73 544
9659.66 618
9660.58 578
9661.51 587
9662.44 546
9663.37 507
9664.30 528
9665.23 507
9666.15 481
9667.08 465
9668.01 509
9668.94 484
9669.87 510
9670.80 514
9671.73 533
9672.65 526
9673.58 537
9674.51 532
9675.44 513
9676.37 514
9677.30 499
9678.23 538
9679.16 536
9680.08 491
9681.01 530
9681.94 512
9682.87 523
9683.80 538
9684.73 515
9685.66 482
9686.59 537
9687.52 579
9688.45 520
9689.38 559
9690.31 530
9691.24 539
9692.17 544
9693.09 492
9694.02 528
9694.95 569
9695.88 578
9696.81 531
9697.74 553
9698.67 546
9699.60 530
9700.53 509
9701.46 515
9702.39 458
9703.32 542
9704.25 489
9705.18 531
9706.11 521
9707.04 475
9707.97 499
9708.91 495
9709.84 579
9710.77 511
9711.70 494
9712.63 481
9713.56 521
9714.49 524
9715.42 507
9716.35 486
9717.28 442
9718.21 462
9719.14 512
9720.07 535
9721.00 482
9721.93 512
9722.87 493
9723.80 523
9724.73 539
9725.66 561
9726.59 505
9727.52 451
9728.45 520
9729.38 468
9730.32 454
9731.25 482
9732.18 467
9733.11 452
9734.04 438
9734.97 479
9735.91 497
9736.84 522
9737.77 494
9738.70 491
9739.63 511
9740.56 525
9741.50 434
9742.43 465
9743.36 465
9744.29 449
9745.22 484
9746.16 470
9747.09 452
9748.02 469
9748.95 474
9749.89 463
9750.82 471
9751.75 414
9752.68 432
9753.62 403
9754.55 438
9755.48 457
9756.41 462
9757.35 464
9758.28 471
9759.21 449
9760.14 461
9761.08 453
9762.01 433
9762.94 424
9763.88 408
9764.81 419
9765.74 468
9766.68 488
9767.61 433
9768.54 433
9769.48 465
9770.41 462
9771.34 458
9772.28 426
9773.21 434
9774.14 455
9775.08 438
9776.01 462
9776.94 428
9777.88 456
9778.81 478
9779.74 463
9780.68 418
9781.61 433
9782.55 451
9783.48 450
9784.41 459
9785.35 481
9786.28 470
9787.22 459
9788.15 477
9789.08 511
9790.02 506
9790.95 420
9791.89 434
9792.82 377
9793.76 429
9794.69 465
9795.63 452
9796.56 448
9797.49 444
9798.43 419
9799.36 390
9800.30 435
9801.23 447
9802.17 406
9803.10 387
9804.04 416
9804.97 420
9805.91 434
9806.84 439
9807.78 439
9808.71 432
9809.65 447
9810.58 456
9811.52 398
9812.45 406
9813.39 400
9814.33 405
9815.26 384
9816.20 385
9817.13 386
9818.07 408
9819.00 412
9819.94 381
9820.87 371
9821.81 416
9822.75 424
9823.68 419
9824.62 403
9825.55 399
9826.49 365
9827.43 375
9828.36 392
9829.30 427
9830.23 399
9831.17 393
9832.11 393
9833.04 371
9833.98 375
9834.92 373
9835.85 366
9836.79 367
9837.73 343
9838.66 410
9839.60 401
9840.54 389
9841.47 402
9842.41 406
9843.35 399
9844.28 396
9845.22 424
9846.16 415
9847.09 389
9848.03 427
9848.97 387
9849.90 408
9850.84 405
9851.78 384
9852.72 409
9853.65 399
9854.59 444
9855.53 386
9856.47 371
9857.40 372
9858.34 358
9859.28 335
9860.22 408
9861.15 413
9862.09 419
9863.03 377
9863.97 379
9864.90 357
9865.84 356
9866.78 412
9867.72 371
9868.66 399
9869.59 432
9870.53 392
9871.47 386
9872.41 405
9873.35 359
9874.29 376
9875.22 431
9876.16 388
9877.10 413
9878.04 406
9878.98 388
9879.92 397
9880.85 394
9881.79 426
9882.73 400
9883.67 330
9884.61 346
9885.55 411
9886.49 388
9887.43 376
9888.37 446
9889.30 374
9890.24 392
9891.18 441
9892.12 387
9893.06 358
9894.00 369
9894.94 391
9895.88 355
9896.82 374
9897.76 378
9898.70 354
9899.64 363
9900.58 356
9901.52 351
9902.45 363
9903.39 375
9904.33 383
9905.27 368
9906.21 433
9907.15 383
9908.09 397
9909.03 380
9909.97 410
9910.91 407
9911.85 378
9912.79 366
9913.73 372
9914.67 365
9915.61 412
9916.55 399
9917.49 338
9918.44 336
9919.38 351
9920.32 372
9921.26 338
9922.20 349
9923.14 385
9924.08 379
9925.02 347
9925.96 306
9926.90 367
9927.84 399
9928.78 411
9929.72 396
9930.66 380
9931.61 443
9932.55 466
9933.49 494
9934.43 423
9935.37 444
9936.31 449
9937.25 422
9938.19 434
9939.14 371
9940.08 389
9941.02 366
9941.96 407
9942.90 381
9943.84 392
9944.78 328
9945.73 410
9946.67 431
9947.61 398
9948.55 372
9949.49 350
9950.44 368
9951.38 355
9952.32 376
9953.26 398
9954.20 359
9955.15 383
9956.09 366
9957.03 325
9957.97 356
9958.91 353
9959.86 384
9960.80 362
9961.74 342
9962.68 318
9963.63 373
9964.57 410
9965.51 373
9966.45 342
9967.40 358
9968.34 355
9969.28 356
9970.23 350
9971.17 416
9972.11 377
9973.05 353
9974.00 359
9974.94 331
9975.88 364
9976.83 368
9977.77 330
9978.71 336
9979.66 324
9980.60 347
9981.54 348
9982.49 349
9983.43 302
9984.37 366
9985.32 336
9986.26 352
9987.20 340
9988.15 353
9989.09 424
9990.04 355
9990.98 338
9991.92 360
9992.87 330
9993.81 355
9994.76 389
9995.70 339
9996.64 356
9997.59 307
9998.53 348
9999.48 331
10000.42 307
10001.36 304
10002.31 376
10003.25 347
10004.20 370
10005.14 343
10006.09 327
10007.03 354
10007.98 336
10008.92 346
10009.87 359
10010.81 352
10011.76 300
10012.70 376
10013.64 413
10014.59 389
10015.53 363
10016.48 335
10017.43 326
10018.37 374
10019.32 366
10020.26 383
10021.21 380
10022.15 344
10023.10 356
10024.04 307
10024.99 334
10025.93 354
10026.88 307
10027.82 322
10028.77 324
10029.72 294
10030.66 360
10031.61 335
10032.55 355
10033.50 314
10034.44 313
10035.39 356
10036.34 367
10037.28 371
10038.23 323
10039.17 344
10040.12 433
10041.07 335
10042.01 314
10042.96 298
10043.91 336
10044.85 391
10045.80 345
10046.74 352
10047.69 341
10048.64 365
10049.58 289
10050.53 312
10051.48 361
10052.42 346
10053.37 349
10054.32 352
10055.27 377
10056.21 349
10057.16 368
10058.11 310
10059.05 274
10060.00 307
10060.95 362
10061.89 383
10062.84 347
10063.79 331
10064.74 319
10065.68 333
10066.63 355
10067.58 339
10068.53 321
10069.47 350
10070.42 344
10071.37 345
10072.32 345
10073.26 319
10074.21 277
10075.16 309
10076.11 292
10077.06 316
10078.00 342
10078.95 366
10079.90 328
10080.85 302
10081.80 344
10082.74 298
10083.69 329
10084.64 348
10085.59 315
10086.54 308
10087.49 312
10088.43 322
10089.38 312
10090.33 327
10091.28 274
10092.23 297
10093.18 344
10094.13 316
10095.07 274
10096.02 293
10096.97 349
10097.92 317
10098.87 302
10099.82 298
10100.77 321
10101.72 335
10102.67 334
10103.61 344
10104.56 353
10105.51 352
10106.46 302
10107.41 313
10108.36 350
10109.31 303
10110.26 314
10111.21 337
10112.16 324
10113.11 342
10114.06 336
10115.01 353
10115.96 405
10116.91 342
10117.86 331
10118.81 317
10119.76 333
10120.71 357
10121.66 345
10122.61 324
10123.56 327
10124.51 341
10125.46 331
10126.41 334
10127.36 363
10128.31 354
10129.26 320
10130.21 325
10131.16 321
10132.11 333
10133.06 334
10134.01 311
10134.96 311
10135.91 318
10136.86 320
10137.81 353
10138.76 337
10139.72 321
10140.67 278
10141.62 333
10142.57 353
10143.52 328
10144.47 293
10145.42 308
10146.37 322
10147.32 326
10148.28 346
10149.23 321
10150.18 345
10151.13 331
10152.08 323
10153.03 294
10153.98 324
10154.94 305
10155.89 292
10156.84 290
10157.79 324
10158.74 311
10159.69 315
10160.65 336
10161.60 304
10162.55 302
10163.50 373
10164.45 347
10165.41 352
10166.36 280
10167.31 339
10168.26 364
10169.21 398
10170.17 335
10171.12 320
10172.07 322
10173.02 319
10173.98 349
10174.93 348
10175.88 335
10176.83 331
10177.79 297
10178.74 331
10179.69 321
10180.64 288
10181.60 296
10182.55 344
10183.50 379
10184.46 353
10185.41 329
10186.36 381
10187.32 372
10188.27 341
10189.22 363
10190.18 357
10191.13 377
10192.08 401
10193.03 363
10193.99 331
10194.94 333
10195.90 333
10196.85 316
10197.80 351
10198.76 404
10199.71 354
10200.66 332
10201.62 346
10202.57 337
10203.52 322
10204.48 333
10205.43 393
10206.39 371
10207.34 336
10208.29 330
10209.25 378
10210.20 354
10211.16 380
10212.11 345
10213.07 384
10214.02 363
10214.97 419
10215.93 376
10216.88 419
10217.84 339
10218.79 359
10219.75 334
10220.70 359
10221.66 327
10222.61 315
10223.57 352
10224.52 342
10225.48 329
10226.43 344
10227.39 363
10228.34 355
10229.30 383
10230.25 326
10231.21 320
10232.16 350
10233.12 304
10234.07 358
10235.03 339
10235.98 372
10236.94 300
10237.89 333
10238.85 320
10239.80 345
10240.76 369
10241.72 395
10242.67 383
10243.63 347
10244.58 377
10245.54 344
10246.49 364
10247.45 391
10248.41 367
10249.36 349
10250.32 295
10251.27 374
10252.23 339
10253.19 384
10254.14 347
10255.10 342
10256.06 378
10257.01 336
10257.97 323
10258.92 303
10259.88 322
10260.84 320
10261.79 326
10262.75 280
10263.71 328
10264.66 315
10265.62 290
10266.58 325
10267.53 315
10268.49 299
10269.45 357
10270.41 331
10271.36 279
10272.32 303
10273.28 317
10274.23 313
10275.19 276
10276.15 301
10277.11 316
10278.06 345
10279.02 303
10279.98 342
10280.94 302
10281.89 292
10282.85 319
10283.81 293
10284.77 297
10285.72 341
10286.68 337
10287.64 296
10288.60 288
10289.55 290
10290.51 270
10291.47 325
10292.43 305
10293.39 288
10294.34 277
10295.30 335
10296.26 360
10297.22 302
10298.18 306
10299.14 307
10300.09 319
10301.05 304
10302.01 298
10302.97 295
10303.93 337
10304.89 312
10305.85 299
10306.80 286
10307.76 348
10308.72 348
10309.68 297
10310.64 267
10311.60 348
10312.56 346
10313.52 306
10314.47 313
10315.43 298
10316.39 297
10317.35 272
10318.31 263
10319.27 301
10320.23 316
10321.19 296
10322.15 300
10323.11 335
10324.07 305
10325.03 280
10325.99 288
10326.95 319
10327.91 331
10328.87 357
10329.83 292
10330.79 303
10331.75 313
10332.71 351
10333.67 331
10334.63 321
10335.59 310
10336.55 355
10337.51 354
10338.47 350
10339.43 311
10340.39 303
10341.35 333
10342.31 329
10343.27 375
10344.23 325
10345.19 311
10346.15 338
10347.11 295
10348.07 307
10349.03 302
10349.99 282
10350.95 303
10351.91 305
10352.87 309
10353.83 293
10354.79 334
10355.76 317
10356.72 275
10357.68 308
10358.64 300
10359.60 308
10360.56 308
10361.52 302
10362.48 313
10363.45 290
10364.41 273
10365.37 297
10366.33 292
10367.29 299
10368.25 316
10369.21 324
10370.18 291
10371.14 285
10372.10 342
10373.06 290
10374.02 300
10374.98 281
10375.95 260
10376.91 318
10377.87 309
10378.83 333
10379.79 361
10380.76 291
10381.72 302
10382.68 316
10383.64 324
10384.61 322
10385.57 347
10386.53 283
10387.49 317
10388.46 321
10389.42 305
10390.38 317
10391.34 335
10392.31 343
10393.27 342
10394.23 343
10395.19 340
10396.16 310
10397.12 290
10398.08 320
10399.05 274
10400.01 296
10400.97 313
10401.93 345
10402.90 302
10403.86 307
10404.82 299
10405.79 292
10406.75 301
10407.71 283
10408.68 284
10409.64 306
10410.60 301
10411.57 304
10412.53 363
10413.50 312
10414.46 324
10415.42 306
10416.39 323
10417.35 246
10418.31 260
10419.28 273
10420.24 323
10421.21 300
10422.17 311
10423.13 314
10424.10 369
10425.06 372
10426.03 311
10426.99 359
10427.96 335
10428.92 302
10429.88 337
10430.85 334
10431.81 319
10432.78 309
10433.74 329
10434.71 281
10435.67 290
10436.64 271
10437.60 314
10438.57 305
10439.53 314
10440.50 325
10441.46 316
10442.43 325
10443.39 319
10444.36 325
10445.32 308
10446.29 251
10447.25 276
10448.22 285
10449.18 312
10450.15 302
10451.11 301
10452.08 319
10453.04 270
10454.01 251
10454.97 289
10455.94 339
10456.91 293
10457.87 337
10458.84 299
10459.80 344
10460.77 319
10461.73 305
10462.70 298
10463.67 296
10464.63 277
10465.60 275
10466.56 257
10467.53 261
10468.50 241
10469.46 284
10470.43 260
10471.40 253
10472.36 290
10473.33 281
10474.30 302
10475.26 346
10476.23 290
10477.19 289
10478.16 312
10479.13 283
10480.09 312
10481.06 276
10482.03 290
10483.00 293
10483.96 290
10484.93 292
10485.90 306
10486.86 265
10487.83 248
10488.80 269
10489.76 266
10490.73 300
10491.70 285
10492.67 311
10493.63 283
10494.60 274
10495.57 304
10496.54 320
10497.50 301
10498.47 262
10499.44 321
10500.41 278
10501.37 292
10502.34 288
10503.31 292
10504.28 318
10505.25 322
10506.21 294
10507.18 303
10508.15 301
10509.12 297
10510.09 273
10511.05 276
10512.02 294
10512.99 282
10513.96 321
10514.93 311
10515.90 287
10516.86 275
10517.83 289
10518.80 332
10519.77 337
10520.74 322
10521.71 351
10522.68 349
10523.64 328
10524.61 329
10525.58 325
10526.55 293
10527.52 283
10528.49 297
10529.46 310
10530.43 327
10531.40 315
10532.36 311
10533.33 316
10534.30 312
10535.27 287
10536.24 312
10537.21 288
10538.18 281
10539.15 315
10540.12 294
10541.09 332
10542.06 287
10543.03 310
10544.00 300
10544.97 291
10545.94 293
10546.91 323
10547.88 281
10548.85 310
10549.82 311
10550.79 275
10551.76 286
10552.73 252
10553.70 259
10554.67 311
10555.64 306
10556.61 316
10557.58 279
10558.55 319
10559.52 319
10560.49 292
10561.46 337
10562.43 286
10563.40 334
10564.37 324
10565.34 309
10566.31 335
10567.28 339
10568.25 319
10569.23 325
10570.20 335
10571.17 329
10572.14 299
10573.11 270
10574.08 312
10575.05 305
10576.02 304
10576.99 310
10577.96 296
10578.94 278
10579.91 293
10580.88 274
10581.85 326
10582.82 337
10583.79 298
10584.76 336
10585.74 360
10586.71 338
10587.68 320
10588.65 292
10589.62 273
10590.60 329
10591.57 333
10592.54 345
10593.51 309
10594.48 369
10595.45 332
10596.43 303
10597.40 319
10598.37 333
10599.34 333
10600.32 316
10601.29 340
10602.26 321
10603.23 310
10604.21 304
10605.18 342
10606.15 316
10607.12 294
10608.10 285
10609.07 318
10610.04 331
10611.01 307
10611.99 311
10612.96 356
10613.93 280
10614.91 296
10615.88 283
10616.85 288
10617.82 334
10618.80 295
10619.77 307
10620.74 282
10621.72 252
10622.69 249
10623.66 249
10624.64 278
10625.61 286
10626.58 305
10627.56 303
10628.53 288
10629.51 271
10630.48 271
10631.45 300
10632.43 297
10633.40 283
10634.37 304
10635.35 286
10636.32 328
10637.30 310
10638.27 300
10639.24 336
10640.22 319
10641.19 309
10642.17 310
10643.14 305
10644.11 290
10645.09 320
10646.06 326
10647.04 301
10648.01 311
10648.99 352
10649.96 323
10650.94 322
10651.91 257
10652.89 289
10653.86 315
10654.83 306
10655.81 310
10656.78 319
10657.76 301
10658.73 348
10659.71 355
10660.68 306
10661.66 273
10662.63 249
10663.61 301
10664.59 284
10665.56 318
10666.54 301
10667.51 264
10668.49 326
10669.46 284
10670.44 276
10671.41 314
10672.39 295
10673.36 356
10674.34 350
10675.32 327
10676.29 288
10677.27 319
10678.24 266
10679.22 291
10680.19 331
10681.17 320
10682.15 319
10683.12 313
10684.10 294
10685.08 286
10686.05 283
10687.03 285
10688.00 278
10688.98 273
10689.96 293
10690.93 334
10691.91 309
10692.89 329
10693.86 322
10694.84 283
10695.82 328
10696.79 300
10697.77 289
10698.75 258
10699.72 313
10700.70 286
10701.68 300
10702.65 280
10703.63 276
10704.61 290
10705.59 319
10706.56 265
10707.54 298
10708.52 252
10709.49 279
10710.47 271
10711.45 291
10712.43 275
10713.40 266
10714.38 247
10715.36 250
10716.34 312
10717.31 314
10718.29 281
10719.27 322
10720.25 279
10721.22 256
10722.20 275
10723.18 290
10724.16 311
10725.14 293
10726.11 257
10727.09 291
10728.07 286
10729.05 316
10730.03 327
10731.01 317
10731.98 317
10732.96 324
10733.94 337
10734.92 331
10735.90 282
10736.88 307
10737.85 321
10738.83 315
10739.81 286
10740.79 281
10741.77 288
10742.75 268
10743.73 285
10744.71 289
10745.69 268
10746.66 281
10747.64 289
10748.62 290
10749.60 304
10750.58 316
10751.56 321
10752.54 320
10753.52 344
10754.50 258
10755.48 303
10756.46 280
10757.44 269
10758.42 246
10759.39 288
10760.37 343
10761.35 351
10762.33 293
10763.31 326
10764.29 281
10765.27 306
10766.25 288
10767.23 296
10768.21 289
10769.19 304
10770.17 336
10771.15 303
10772.13 306
10773.11 273
10774.09 281
10775.07 286
10776.05 285
10777.03 324
10778.02 301
10779.00 299
10779.98 309
10780.96 261
10781.94 293
10782.92 287
10783.90 281
10784.88 274
10785.86 325
10786.84 349
10787.82 327
10788.80 301
10789.78 287
10790.76 279
10791.75 308
10792.73 265
10793.71 287
10794.69 286
10795.67 295
10796.65 266
10797.63 306
10798.61 333
10799.60 329
10800.58 298
10801.56 282
10802.54 284
10803.52 289
10804.50 315
10805.49 313
10806.47 293
10807.45 312
10808.43 307
10809.41 278
10810.39 271
10811.38 291
10812.36 335
10813.34 315
10814.32 310
10815.30 264
10816.29 339
10817.27 315
10818.25 302
10819.23 313
10820.22 310
10821.20 334
10822.18 310
10823.16 305
10824.15 350
10825.13 313
10826.11 297
10827.09 351
10828.08 336
10829.06 302
10830.04 280
10831.02 265
10832.01 288
10832.99 327
10833.97 312
10834.96 308
10835.94 337
10836.92 289
10837.91 299
10838.89 296
10839.87 294
10840.85 367
10841.84 417
10842.82 330
10843.81 325
10844.79 294
10845.77 310
10846.76 310
10847.74 327
10848.72 321
10849.71 335
10850.69 296
10851.67 319
10852.66 309
10853.64 314
10854.63 329
10855.61 323
10856.59 323
10857.58 306
10858.56 310
10859.55 331
10860.53 365
10861.51 357
10862.50 304
10863.48 347
10864.47 328
10865.45 306
10866.44 297
10867.42 350
10868.41 295
10869.39 309
10870.37 335
10871.36 318
10872.34 391
10873.33 331
10874.31 326
10875.30 331
10876.28 330
10877.27 327
10878.25 373
10879.24 378
10880.22 318
10881.21 320
10882.19 388
10883.18 334
10884.16 323
10885.15 311
10886.13 338
10887.12 357
10888.11 341
10889.09 314
10890.08 332
10891.06 352
10892.05 319
10893.03 359
10894.02 371
10895.00 347
10895.99 325
10896.98 353
10897.96 334
10898.95 361
10899.93 347
10900.92 375
10901.91 371
10902.89 380
10903.88 309
10904.86 365
10905.85 379
10906.84 353
10907.82 343
10908.81 354
10909.80 361
10910.78 362
10911.77 358
10912.76 341
10913.74 344
10914.73 369
10915.72 354
10916.70 310
10917.69 353
10918.68 395
10919.66 394
10920.65 362
10921.64 409
10922.62 385
10923.61 380
10924.60 370
10925.58 350
10926.57 383
10927.56 384
10928.55 395
10929.53 395
10930.52 444
10931.51 405
10932.50 377
10933.48 436
10934.47 426
10935.46 386
10936.45 363
10937.43 420
10938.42 413
10939.41 419
10940.40 382
10941.38 397
10942.37 440
10943.36 443
10944.35 435
10945.34 458
10946.32 435
10947.31 438
10948.30 489
10949.29 484
10950.28 456
10951.27 465
10952.25 461
10953.24 419
10954.23 413
10955.22 490
10956.21 468
10957.20 454
10958.18 425
10959.17 401
10960.16 436
10961.15 466
10962.14 461
10963.13 465
10964.12 483
10965.11 447
10966.10 502
10967.08 463
10968.07 491
10969.06 486
10970.05 454
10971.04 523
10972.03 439
10973.02 473
10974.01 456
10975.00 476
10975.99 435
10976.98 418
10977.97 418
10978.96 434
10979.95 428
10980.94 437
10981.92 441
10982.91 430
10983.90 442
10984.89 430
10985.88 436
10986.87 432
10987.86 462
10988.85 444
10989.84 435
10990.83 419
10991.82 404
10992.81 447
10993.80 466
10994.79 478
10995.78 456
10996.78 476
10997.77 504
10998.76 480
10999.75 407
11000.74 443
11001.73 511
11002.72 472
11003.71 479
11004.70 551
11005.69 535
11006.68 625
11007.67 681
11008.66 585
11009.65 528
11010.64 563
11011.64 587
11012.63 528
11013.62 423
11014.61 429
11015.60 476
11016.59 456
11017.58 401
11018.57 447
11019.57 485
11020.56 422
11021.55 396
11022.54 419
11023.53 426
11024.52 429
11025.51 434
11026.51 436
11027.50 411
11028.49 380
11029.48 393
11030.47 389
11031.47 406
11032.46 405
11033.45 386
11034.44 376
11035.43 414
11036.43 360
11037.42 401
11038.41 413
11039.40 420
11040.39 397
11041.39 356
11042.38 363
11043.37 367
11044.36 373
11045.36 367
11046.35 377
11047.34 383
11048.34 404
11049.33 369
11050.32 462
11051.31 450
11052.31 380
11053.30 378
11054.29 387
11055.29 368
11056.28 364
11057.27 373
11058.26 349
11059.26 338
11060.25 341
11061.24 345
11062.24 357
11063.23 353
11064.22 387
11065.22 374
11066.21 329
11067.20 388
11068.20 391
11069.19 358
11070.19 369
11071.18 385
11072.17 344
11073.17 320
11074.16 390
11075.15 348
11076.15 368
11077.14 349
11078.14 366
11079.13 361
11080.12 380
11081.12 366
11082.11 368
11083.11 376
11084.10 371
11085.10 377
11086.09 326
11087.08 348
11088.08 366
11089.07 355
11090.07 371
11091.06 347
11092.06 328
11093.05 339
11094.05 330
11095.04 350
11096.04 349
11097.03 348
11098.03 351
11099.02 348
11100.02 322
11101.01 313
11102.01 327
11103.00 355
11104.00 349
11104.99 325
11105.99 329
11106.98 360
11107.98 323
11108.97 349
11109.97 322
11110.96 326
11111.96 373
11112.95 368
11113.95 334
11114.95 351
11115.94 355
11116.94 310
11117.93 333
11118.93 346
11119.93 323
11120.92 316
11121.92 299
11122.91 338
11123.91 363
11124.91 361
11125.90 301
11126.90 302
11127.89 336
11128.89 316
11129.89 330
11130.88 343
11131.88 326
11132.88 309
11133.87 341
11134.87 357
11135.87 325
11136.86 302
11137.86 342
11138.86 307
11139.85 308
11140.85 336
11141.85 351
11142.84 349
11143.84 302
11144.84 318
11145.83 345
11146.83 316
11147.83 292
11148.83 322
11149.82 311
11150.82 297
11151.82 302
11152.82 301
11153.81 276
11154.81 325
11155.81 317
11156.80 328
11157.80 296
11158.80 333
11159.80 338
11160.80 317
11161.79 292
11162.79 296
11163.79 308
11164.79 293
11165.78 321
11166.78 294
11167.78 295
11168.78 375
11169.78 310
11170.78 304
11171.77 309
11172.77 319
11173.77 296
11174.77 285
11175.77 295
11176.77 335
11177.76 340
11178.76 263
11179.76 263
11180.76 294
11181.76 308
11182.76 323
11183.76 332
11184.75 296
11185.75 276
11186.75 303
11187.75 329
11188.75 281
11189.75 292
11190.75 280
11191.75 328
11192.75 330
11193.75 241
11194.75 308
11195.74 337
11196.74 367
11197.74 316
11198.74 269
11199.74 306
11200.74 335
11201.74 337
11202.74 308
11203.74 293
11204.74 304
11205.74 324
11206.74 307
11207.74 257
11208.74 299
11209.74 291
11210.74 314
11211.74 276
11212.74 295
11213.74 315
11214.74 324
11215.74 325
11216.74 310
11217.74 290
11218.74 317
11219.74 327
11220.74 302
11221.74 292
11222.74 268
11223.74 237
11224.74 302
11225.74 331
11226.74 307
11227.75 296
11228.75 274
11229.75 272
11230.75 289
11231.75 323
11232.75 293
11233.75 279
11234.75 286
11235.75 272
11236.75 311
11237.76 277
11238.76 264
11239.76 274
11240.76 291
11241.76 260
11242.76 251
11243.76 299
11244.76 304
11245.77 321
11246.77 340
11247.77 286
11248.77 284
11249.77 261
11250.77 250
11251.78 315
11252.78 284
11253.78 264
11254.78 271
11255.78 266
11256.79 315
11257.79 288
11258.79 294
11259.79 303
11260.79 299
11261.80 311
11262.80 316
11263.80 293
11264.80 319
11265.81 317
11266.81 329
11267.81 316
11268.81 308
11269.82 315
11270.82 307
11271.82 322
11272.82 316
11273.83 263
11274.83 267
11275.83 287
11276.84 312
11277.84 295
11278.84 274
11279.85 296
11280.85 305
11281.85 284
11282.85 289
11283.86 329
11284.86 325
11285.86 291
11286.87 304
11287.87 340
11288.87 344
11289.88 327
11290.88 328
11291.89 286
11292.89 305
11293.89 277
11294.90 317
11295.90 312
11296.90 332
11297.91 292
11298.91 328
11299.92 326
11300.92 297
11301.92 288
11302.93 261
11303.93 300
11304.94 293
11305.94 338
11306.94 294
11307.95 304
11308.95 291
11309.96 277
11310.96 274
11311.97 274
11312.97 293
11313.98 345
11314.98 318
11315.98 298
11316.99 325
11317.99 310
11319.00 294
11320.00 329
11321.01 326
11322.01 327
11323.02 326
11324.02 328
11325.03 313
11326.03 303
11327.04 277
11328.04 289
11329.05 316
11330.05 305
11331.06 281
11332.07 321
11333.07 293
11334.08 284
11335.08 291
11336.09 272
11337.09 300
11338.10 281
11339.10 255
11340.11 281
11341.12 288
11342.12 284
11343.13 303
11344.13 309
11345.14 290
11346.15 323
11347.15 300
11348.16 303
11349.16 315
11350.17 300
11351.18 283
11352.18 290
11353.19 272
11354.20 270
11355.20 293
11356.21 300
11357.21 293
11358.22 281
11359.23 275
11360.23 281
11361.24 317
11362.25 350
11363.25 289
11364.26 276
11365.27 274
11366.28 273
11367.28 294
11368.29 286
11369.30 307
11370.30 295
11371.31 317
11372.32 301
11373.32 318
11374.33 272
11375.34 261
11376.35 288
11377.35 279
11378.36 283
11379.37 254
11380.38 293
11381.38 298
11382.39 273
11383.40 300
11384.41 276
11385.41 317
11386.42 311
11387.43 277
11388.44 269
11389.45 288
11390.45 279
11391.46 280
11392.47 223
11393.48 234
11394.49 288
11395.49 324
11396.50 272
11397.51 296
11398.52 329
11399.53 290
11400.54 283
11401.55 316
11402.55 337
11403.56 294
11404.57 310
11405.58 299
11406.59 285
11407.60 301
11408.61 268
11409.61 320
11410.62 300
11411.63 256
11412.64 331
11413.65 320
11414.66 319
11415.67 302
11416.68 294
11417.69 297
11418.70 291
11419.71 300
11420.71 289
11421.72 272
11422.73 290
11423.74 277
11424.75 286
11425.76 280
11426.77 264
11427.78 271
11428.79 323
11429.80 330
11430.81 326
11431.82 331
11432.83 316
11433.84 303
11434.85 286
11435.86 292
11436.87 299
11437.88 255
11438.89 276
11439.90 307
11440.91 274
11441.92 292
11442.93 259
11443.94 274
11444.95 263
11445.96 293
11446.97 290
11447.98 307
11448.99 290
11450.00 315
11451.01 306
11452.03 317
11453.04 289
11454.05 280
11455.06 313
11456.07 315
11457.08 296
11458.09 295
11459.10 318
11460.11 293
11461.12 252
11462.14 269
11463.15 277
11464.16 281
11465.17 288
11466.18 322
11467.19 313
11468.20 291
11469.21 287
11470.23 292
11471.24 294
11472.25 321
11473.26 272
11474.27 274
11475.28 257
11476.30 273
11477.31 292
11478.32 300
11479.33 301
11480.34 321
11481.36 282
11482.37 319
11483.38 305
11484.39 251
11485.40 286
11486.42 312
11487.43 338
11488.44 294
11489.45 319
11490.47 278
11491.48 301
11492.49 312
11493.50 306
11494.52 290
11495.53 342
11496.54 320
11497.55 305
11498.57 309
11499.58 302
11500.59 270
11501.61 291
11502.62 266
11503.63 295
11504.64 314
11505.66 334
11506.67 314
11507.68 325
11508.70 307
11509.71 287
11510.72 272
11511.74 278
11512.75 305
11513.76 306
11514.78 319
11515.79 317
11516.80 309
11517.82 335
11518.83 311
11519.84 342
11520.86 316
11521.87 296
11522.89 286
11523.90 315
11524.91 351
11525.93 333
11526.94 303
11527.96 325
11528.97 326
11529.98 330
11531.00 328
11532.01 320
11533.03 305
11534.04 327
11535.06 327
11536.07 326
11537.08 301
11538.10 364
11539.11 359
11540.13 332
11541.14 284
11542.16 292
11543.17 369
11544.19 382
11545.20 379
11546.22 281
11547.23 344
11548.25 349
11549.26 299
11550.28 337
11551.29 308
11552.31 371
11553.32 341
11554.34 322
11555.35 347
11556.37 322
11557.38 365
11558.40 390
11559.41 340
11560.43 341
11561.45 373
11562.46 380
11563.48 374
11564.49 335
11565.51 343
11566.52 332
11567.54 359
11568.56 374
11569.57 396
11570.59 364
11571.60 399
11572.62 371
11573.64 355
11574.65 328
11575.67 368
11576.68 427
11577.70 370
11578.72 360
11579.73 375
11580.75 403
11581.77 372
11582.78 360
11583.80 391
11584.82 403
11585.83 403
11586.85 459
11587.87 409
11588.88 403
11589.90 436
11590.92 444
11591.93 422
11592.95 440
11593.97 408
11594.98 451
11596.00 455
11597.02 490
11598.03 508
11599.05 468
11600.07 464
11601.09 433
11602.10 498
11603.12 540
11604.14 588
11605.16 705
11606.17 688
11607.19 747
11608.21 746
11609.23 723
11610.24 691
11611.26 601
11612.28 542
11613.30 576
11614.32 511
11615.33 450
11616.35 443
11617.37 421
11618.39 391
11619.41 401
11620.42 396
11621.44 429
11622.46 411
11623.48 385
11624.50 438
11625.51 389
11626.53 379
11627.55 378
11628.57 395
11629.59 367
11630.61 375
11631.63 397
11632.64 384
11633.66 429
11634.68 454
11635.70 398
11636.72 402
11637.74 365
11638.76 388
11639.78 410
11640.80 366
11641.81 393
11642.83 386
11643.85 413
11644.87 420
11645.89 345
11646.91 398
11647.93 402
11648.95 411
11649.97 384
11650.99 318
11652.01 338
11653.03 317
11654.05 313
11655.07 343
11656.09 356
11657.11 352
11658.13 355
11659.15 322
11660.17 337
11661.19 330
11662.21 368
11663.23 345
11664.25 359
11665.27 340
11666.29 368
11667.31 323
11668.33 292
11669.35 361
11670.37 431
11671.39 386
11672.41 341
11673.43 339
11674.45 358
11675.47 392
11676.49 386
11677.51 397
11678.53 366
11679.55 402
11680.57 366
11681.59 385
11682.61 388
11683.64 376
11684.66 366
11685.68 352
11686.70 337
11687.72 354
11688.74 392
11689.76 358
11690.78 361
11691.80 358
11692.83 370
11693.85 384
11694.87 380
11695.89 378
11696.91 414
11697.93 368
11698.95 396
11699.98 381
11701.00 365
11702.02 337
11703.04 374
11704.06 365
11705.08 338
11706.11 323
11707.13 348
11708.15 372
11709.17 333
11710.19 310
11711.22 330
11712.24 372
11713.26 352
11714.28 362
11715.31 354
11716.33 335
11717.35 337
11718.37 379
11719.40 366
11720.42 348
11721.44 415
11722.46 384
11723.49 344
11724.51 340
11725.53 377
11726.55 325
11727.58 340
11728.60 326
11729.62 323
11730.65 314
11731.67 323
11732.69 346
11733.71 353
11734.74 355
11735.76 338
11736.78 370
11737.81 354
11738.83 319
11739.85 310
11740.88 342
11741.90 310
11742.92 329
11743.95 342
11744.97 325
11746.00 322
11747.02 358
11748.04 346
11749.07 352
11750.09 348
11751.11 332
11752.14 318
11753.16 351
11754.19 323
11755.21 340
11756.23 354
11757.26 342
11758.28 332
11759.31 357
11760.33 325
11761.36 326
11762.38 290
11763.40 294
11764.43 313
11765.45 264
11766.48 318
11767.50 317
11768.53 322
11769.55 340
11770.58 293
11771.60 314
11772.63 337
11773.65 367
11774.68 305
11775.70 292
11776.73 320
11777.75 340
11778.78 321
11779.80 341
11780.83 369
11781.85 327
11782.88 301
11783.90 299
11784.93 316
11785.95 284
11786.98 317
11788.00 307
11789.03 282
11790.05 272
11791.08 322
11792.11 337
11793.13 304
11794.16 332
11795.18 312
11796.21 286
11797.23 316
11798.26 288
11799.29 307
11800.31 313
11801.34 292
11802.36 367
11803.39 330
11804.42 326
11805.44 309
11806.47 293
11807.50 316
11808.52 351
11809.55 331
11810.57 297
11811.60 298
11812.63 265
11813.65 261
11814.68 331
11815.71 305
11816.73 302
11817.76 327
11818.79 306
11819.81 322
11820.84 322
11821.87 307
11822.90 313
11823.92 313
11824.95 320
11825.98 312
11827.00 323
11828.03 306
11829.06 269
11830.09 317
11831.11 299
11832.14 307
11833.17 323
11834.20 315
11835.22 304
11836.25 285
11837.28 287
11838.31 278
11839.33 261
11840.36 302
11841.39 310
11842.42 294
11843.45 315
11844.47 318
11845.50 288
11846.53 277
11847.56 322
11848.59 314
11849.61 299
11850.64 318
11851.67 297
11852.70 304
11853.73 335
11854.75 296
11855.78 311
11856.81 316
11857.84 319
11858.87 309
11859.90 313
11860.93 321
11861.95 320
11862.98 306
11864.01 318
11865.04 328
11866.07 341
11867.10 356
11868.13 332
11869.16 346
11870.19 300
11871.21 333
11872.24 294
11873.27 300
11874.30 320
11875.33 344
11876.36 344
11877.39 337
11878.42 338
11879.45 329
11880.48 338
11881.51 358
11882.54 346
11883.57 311
11884.60 290
11885.63 302
11886.66 326
11887.69 321
11888.72 338
11889.75 303
11890.78 306
11891.81 353
11892.84 319
11893.87 345
11894.90 308
11895.93 288
11896.96 305
11897.99 333
11899.02 330
11900.05 361
11901.08 299
11902.11 305
11903.14 312
11904.17 329
11905.20 312
11906.23 378
11907.26 370
11908.29 365
11909.32 357
11910.35 328
11911.38 372
11912.42 376
11913.45 363
11914.48 324
11915.51 321
11916.54 363
11917.57 326
11918.60 323
11919.63 331
11920.66 307
11921.70 340
11922.73 331
11923.76 350
11924.79 363
11925.82 361
11926.85 336
11927.88 356
11928.92 340
11929.95 306
11930.98 334
11932.01 392
11933.04 429
11934.07 383
11935.11 360
11936.14 393
11937.17 413
11938.20 393
11939.23 472
11940.27 459
11941.30 464
11942.33 433
11943.36 393
11944.40 349
11945.43 362
11946.46 376
11947.49 335
11948.53 356
11949.56 387
11950.59 358
11951.62 349
11952.66 336
11953.69 359
11954.72 341
11955.75 349
11956.79 326
11957.82 370
11958.85 356
11959.88 325
11960.92 328
11961.95 315
11962.98 338
11964.02 292
11965.05 364
11966.08 307
11967.12 324
11968.15 334
11969.18 331
11970.22 319
11971.25 300
11972.28 322
11973.32 351
11974.35 341
11975.38 350
11976.42 350
11977.45 334
11978.49 335
11979.52 325
11980.55 368
11981.59 324
11982.62 384
11983.66 341
11984.69 329
11985.72 389
11986.76 333
11987.79 361
11988.83 345
11989.86 301
11990.89 370
11991.93 344
11992.96 352
11994.00 311
11995.03 313
11996.07 311
11997.10 332
11998.14 315
11999.17 302
12000.20 325
12001.24 323
12002.27 349
12003.31 326
12004.34 292
12005.38 320
12006.41 343
12007.45 343
12008.48 349
12009.52 373
12010.55 329
12011.59 319
12012.62 329
12013.66 336
12014.70 345
12015.73 345
12016.77 297
12017.80 336
12018.84 375
12019.87 340
12020.91 326
12021.94 373
12022.98 357
12024.02 310
12025.05 307
12026.09 343
12027.12 358
12028.16 339
12029.19 343
12030.23 336
12031.27 302
12032.30 316
12033.34 303
12034.37 309
12035.41 329
12036.45 320
12037.48 331
12038.52 358
12039.56 327
12040.59 344
12041.63 343
12042.67 336
12043.70 325
12044.74 383
12045.78 347
12046.81 360
12047.85 362
12048.89 329
12049.92 333
12050.96 349
12052.00 319
12053.03 373
12054.07 356
12055.11 326
12056.14 332
12057.18 336
12058.22 360
12059.26 318
12060.29 313
12061.33 329
12062.37 311
12063.41 302
12064.44 326
12065.48 361
12066.52 337
12067.56 344
12068.59 315
12069.63 312
12070.67 338
12071.71 264
12072.74 285
12073.78 333
12074.82 333
12075.86 307
12076.90 296
12077.93 316
12078.97 355
12080.01 337
12081.05 315
12082.09 320
12083.13 276
12084.16 282
12085.20 293
12086.24 325
12087.28 271
12088.32 307
12089.36 353
12090.39 336
12091.43 336
12092.47 313
12093.51 295
12094.55 306
12095.59 341
12096.63 340
12097.67 280
12098.70 286
12099.74 315
12100.78 311
12101.82 320
12102.86 340
12103.90 345
12104.94 299
12105.98 356
12107.02 351
12108.06 309
12109.10 331
12110.14 348
12111.18 348
12112.22 345
12113.25 303
12114.29 305
12115.33 320
12116.37 332
12117.41 312
12118.45 317
12119.49 285
12120.53 291
12121.57 317
12122.61 298
12123.65 302
12124.69 325
12125.73 304
12126.77 303
12127.81 297
12128.85 294
12129.89 301
12130.93 312
12131.97 289
12133.02 305
12134.06 302
12135.10 307
12136.14 312
12137.18 307
12138.22 322
12139.26 283
12140.30 295
12141.34 275
12142.38 289
12143.42 312
12144.46 315
12145.50 294
12146.54 316
12147.59 328
12148.63 334
12149.67 305
12150.71 310
12151.75 280
12152.79 255
12153.83 272
12154.87 267
12155.92 280
12156.96 284
12158.00 319
12159.04 321
12160.08 283
12161.12 245
12162.17 304
12163.21 272
12164.25 258
12165.29 295
12166.33 328
12167.37 276
12168.42 268
12169.46 285
12170.50 299
12171.54 299
12172.58 292
12173.63 300
12174.67 314
12175.71 319
12176.75 275
12177.80 248
12178.84 274
12179.88 263
12180.92 306
12181.97 316
12183.01 272
12184.05 271
12185.09 280
12186.14 296
12187.18 297
12188.22 276
12189.26 298
12190.31 263
12191.35 276
12192.39 291
12193.44 263
12194.48 247
12195.52 295
12196.57 310
12197.61 276
12198.65 266
12199.70 259
12200.74 287
12201.78 261
12202.83 253
12203.87 255
12204.91 284
12205.96 268
12207.00 264
12208.04 298
12209.09 256
12210.13 289
12211.17 263
12212.22 268
12213.26 308
12214.31 258
12215.35 234
12216.39 276
12217.44 281
12218.48 273
12219.53 306
12220.57 292
12221.61 289
12222.66 282
12223.70 272
12224.75 290
12225.79 278
12226.84 293
12227.88 297
12228.93 287
12229.97 237
12231.01 275
12232.06 282
12233.10 304
12234.15 280
12235.19 305
12236.24 324
12237.28 267
12238.33 299
12239.37 294
12240.42 320
12241.46 285
12242.51 274
12243.55 291
12244.60 289
12245.64 314
12246.69 286
12247.74 299
12248.78 298
12249.83 268
12250.87 288
12251.92 280
12252.96 269
12254.01 262
12255.05 286
12256.10 275
12257.15 290
12258.19 280
12259.24 282
12260.28 284
12261.33 270
12262.37 278
12263.42 269
12264.47 264
12265.51 250
12266.56 245
12267.61 257
12268.65 256
12269.70 242
12270.74 276
12271.79 224
12272.84 252
12273.88 285
12274.93 280
12275.98 255
12277.02 275
12278.07 252
12279.12 332
12280.16 317
12281.21 267
12282.26 258
12283.30 321
12284.35 278
12285.40 265
12286.44 249
12287.49 285
12288.54 268
12289.59 306
12290.63 280
12291.68 249
12292.73 231
12293.77 267
12294.82 274
12295.87 260
12296.92 263
12297.96 259
12299.01 273
12300.06 285
12301.11 283
12302.15 263
12303.20 260
12304.25 225
12305.30 262
12306.35 253
12307.39 258
12308.44 250
12309.49 261
12310.54 289
12311.59 255
12312.63 275
12313.68 242
12314.73 246
12315.78 272
12316.83 273
12317.88 257
12318.92 272
12319.97 281
12321.02 282
12322.07 260
12323.12 235
12324.17 256
12325.21 292
12326.26 273
12327.31 226
12328.36 250
12329.41 242
12330.46 277
12331.51 271
12332.56 244
12333.61 274
12334.65 256
12335.70 266
12336.75 285
12337.80 249
12338.85 255
12339.90 261
12340.95 266
12342.00 215
12343.05 228
12344.10 266
12345.15 296
12346.20 258
12347.25 224
12348.30 234
12349.35 296
12350.40 309
12351.45 283
12352.50 221
12353.55 231
12354.60 256
12355.65 228
12356.70 274
12357.75 267
12358.80 305
12359.85 257
12360.90 255
12361.95 270
12363.00 267
12364.05 271
12365.10 287
12366.15 276
12367.20 282
12368.25 280
12369.30 245
12370.35 260
12371.40 271
12372.45 272
12373.50 277
12374.55 275
12375.60 253
12376.65 221
12377.70 239
12378.76 257
12379.81 269
12380.86 245
12381.91 255
12382.96 266
12384.01 269
12385.06 285
12386.11 271
12387.17 252
12388.22 249
12389.27 259
12390.32 237
12391.37 268
12392.42 245
12393.47 242
12394.53 285
12395.58 268
12396.63 269
12397.68 282
12398.73 244
12399.78 241
12400.84 298
12401.89 261
12402.94 226
12403.99 243
12405.04 259
12406.10 210
12407.15 265
12408.20 239
12409.25 258
12410.31 260
12411.36 299
12412.41 243
12413.46 247
12414.51 246
12415.57 251
12416.62 231
12417.67 245
12418.72 260
12419.78 238
12420.83 280
12421.88 245
12422.94 286
12423.99 258
12425.04 274
12426.09 279
12427.15 302
12428.20 268
12429.25 253
12430.31 269
12431.36 238
12432.41 249
12433.47 282
12434.52 234
12435.57 270
12436.63 257
12437.68 237
12438.73 216
12439.79 238
12440.84 261
12441.89 239
12442.95 235
12444.00 252
12445.06 274
12446.11 253
12447.16 320
12448.22 286
12449.27 265
12450.33 260
12451.38 273
12452.43 272
12453.49 279
12454.54 264
12455.60 270
12456.65 256
12457.70 245
12458.76 249
12459.81 252
12460.87 264
12461.92 260
12462.98 291
12464.03 266
12465.09 254
12466.14 263
12467.19 266
12468.25 296
12469.30 241
12470.36 263
12471.41 287
12472.47 285
12473.52 279
12474.58 313
12475.63 307
12476.69 297
12477.74 274
12478.80 274
12479.85 275
12480.91 266
12481.97 234
12483.02 269
12484.08 239
12485.13 250
12486.19 272
12487.24 262
12488.30 271
12489.35 240
12490.41 293
12491.47 305
12492.52 275
12493.58 274
12494.63 303
12495.69 260
12496.74 297
12497.80 264
12498.86 315
12499.91 322
12500.97 321
12502.03 333
12503.08 372
12504.14 347
12505.19 339
12506.25 365
12507.31 342
12508.36 348
12509.42 326
12510.48 305
12511.53 286
12512.59 302
12513.65 280
12514.70 278
12515.76 294
12516.82 303
12517.87 298
12518.93 278
12519.99 256
12521.04 260
12522.10 275
12523.16 294
12524.22 295
12525.27 257
12526.33 308
12527.39 275
12528.44 256
12529.50 281
12530.56 294
12531.62 237
12532.67 260
12533.73 282
12534.79 268
12535.85 302
12536.90 272
12537.96 275
12539.02 260
12540.08 273
12541.14 265
12542.19 236
12543.25 286
12544.31 315
12545.37 285
12546.43 257
12547.48 253
12548.54 304
12549.60 262
12550.66 230
12551.72 230
12552.77 233
12553.83 239
12554.89 271
12555.95 269
12557.01 268
12558.07 259
12559.13 279
12560.18 273
12561.24 252
12562.30 240
12563.36 229
12564.42 257
12565.48 269
12566.54 243
12567.60 247
12568.65 283
12569.71 293
12570.77 274
12571.83 280
12572.89 249
12573.95 272
12575.01 307
12576.07 290
12577.13 277
12578.19 268
12579.25 286
12580.31 288
12581.37 314
12582.43 294
12583.49 330
12584.55 324
12585.60 333
12586.66 321
12587.72 295
12588.78 258
12589.84 253
12590.90 273
12591.96 262
12593.02 317
12594.08 349
12595.14 273
12596.20 267
12597.26 300
12598.32 304
12599.39 303
12600.45 269
12601.51 268
12602.57 299
12603.63 294
12604.69 298
12605.75 287
12606.81 328
12607.87 337
12608.93 295
12609.99 287
12611.05 270
12612.11 265
12613.17 284
12614.23 269
12615.30 259
12616.36 272
12617.42 296
12618.48 295
12619.54 273
12620.60 232
12621.66 256
12622.72 317
12623.78 280
12624.85 287
12625.91 258
12626.97 293
12628.03 274
12629.09 267
12630.15 243
12631.22 243
12632.28 229
12633.34 230
12634.40 241
12635.46 257
12636.52 264
12637.59 288
12638.65 233
12639.71 237
12640.77 277
12641.83 280
12642.90 269
12643.96 268
12645.02 276
12646.08 298
12647.14 258
12648.21 263
12649.27 292
12650.33 274
12651.39 291
12652.46 281
12653.52 258
12654.58 267
12655.65 290
12656.71 260
12657.77 249
12658.83 249
12659.90 257
12660.96 273
12662.02 236
12663.09 269
12664.15 282
12665.21 294
12666.27 264
12667.34 275
12668.40 293
12669.46 302
12670.53 287
12671.59 252
12672.65 263
12673.72 270
12674.78 271
12675.84 254
12676.91 279
12677.97 258
12679.04 261
12680.10 252
12681.16 259
12682.23 262
12683.29 252
12684.35 238
12685.42 266
12686.48 262
12687.55 257
12688.61 263
12689.67 298
12690.74 276
12691.80 227
12692.87 261
12693.93 284
12695.00 260
12696.06 244
12697.12 244
12698.19 266
12699.25 258
12700.32 322
12701.38 359
12702.45 261
12703.51 272
12704.58 289
12705.64 273
12706.71 232
12707.77 278
12708.84 249
12709.90 256
12710.97 273
12712.03 258
12713.10 243
12714.16 224
12715.23 240
12716.29 246
12717.36 285
12718.42 276
12719.49 287
12720.55 265
12721.62 263
12722.68 288
12723.75 278
12724.81 272
12725.88 253
12726.95 264
12728.01 236
12729.08 244
12730.14 271
12731.21 235
12732.28 249
12733.34 260
12734.41 304
12735.47 271
12736.54 254
12737.61 287
12738.67 262
12739.74 322
12740.80 265
12741.87 255
12742.94 272
12744.00 275
12745.07 275
12746.14 264
12747.20 259
12748.27 269
12749.34 265
12750.40 272
12751.47 283
12752.54 252
12753.60 229
12754.67 233
12755.74 246
12756.80 264
12757.87 237
12758.94 219
12760.00 213
12761.07 239
12762.14 272
12763.21 247
12764.27 244
12765.34 239
12766.41 249
12767.47 257
12768.54 249
12769.61 260
12770.68 245
12771.74 272
12772.81 241
12773.88 231
12774.95 213
12776.02 215
12777.08 237
12778.15 274
12779.22 235
12780.29 233
12781.35 222
12782.42 235
12783.49 231
12784.56 252
12785.63 249
12786.70 242
12787.76 211
12788.83 205
12789.90 233
12790.97 232
12792.04 229
12793.11 223
12794.17 210
12795.24 195
12796.31 227
12797.38 220
12798.45 254
12799.52 282
12800.59 253
12801.65 247
12802.72 229
12803.79 211
12804.86 247
12805.93 212
12807.00 209
12808.07 230
12809.14 230
12810.21 251
12811.28 260
12812.34 258
12813.41 257
12814.48 262
12815.55 228
12816.62 211
12817.69 182
12818.76 201
12819.83 231
12820.90 218
12821.97 221
12823.04 228
12824.11 240
12825.18 233
12826.25 231
12827.32 246
12828.39 268
12829.46 245
12830.53 251
12831.60 223
12832.67 239
12833.74 255
12834.81 239
12835.88 216
12836.95 234
12838.02 214
12839.09 224
12840.16 207
12841.23 213
12842.30 224
12843.37 238
12844.44 232
12845.51 193
12846.58 203
12847.66 211
12848.73 233
12849.80 207
12850.87 217
12851.94 254
12853.01 215
12854.08 212
12855.15 242
12856.22 265
12857.29 231
12858.36 226
12859.44 234
12860.51 240
12861.58 196
12862.65 211
12863.72 281
12864.79 248
12865.86 244
12866.94 229
12868.01 231
12869.08 233
12870.15 225
12871.22 219
12872.29 229
12873.37 203
12874.44 204
12875.51 217
12876.58 229
12877.65 231
12878.73 246
12879.80 208
12880.87 215
12881.94 217
12883.01 219
12884.09 260
12885.16 214
12886.23 207
12887.30 219
12888.38 204
12889.45 243
12890.52 235
12891.59 229
12892.67 215
12893.74 219
12894.81 243
12895.88 188
12896.96 231
12898.03 201
12899.10 208
12900.18 216
12901.25 197
12902.32 226
12903.39 215
12904.47 204
12905.54 199
12906.61 222
12907.69 214
12908.76 254
12909.83 211
12910.91 184
12911.98 216
12913.05 235
12914.13 228
12915.20 227
12916.28 204
12917.35 213
12918.42 227
12919.50 229
12920.57 217
12921.64 225
12922.72 249
12923.79 217
12924.87 232
12925.94 197
12927.01 179
12928.09 212
12929.16 203
12930.24 200
12931.31 218
12932.38 212
12933.46 224
12934.53 211
12935.61 193
12936.68 194
12937.76 214
12938.83 248
12939.91 197
12940.98 180
12942.05 239
12943.13 210
12944.20 263
12945.28 218
12946.35 207
12947.43 219
12948.50 220
12949.58 218
12950.65 225
12951.73 234
12952.80 228
12953.88 245
12954.95 250
12956.03 242
12957.10 219
12958.18 251
12959.26 204
12960.33 203
12961.41 229
12962.48 218
12963.56 253
12964.63 250
12965.71 231
12966.78 217
12967.86 267
12968.94 223
12970.01 245
12971.09 188
12972.16 228
12973.24 222
12974.32 233
12975.39 226
12976.47 222
12977.54 215
12978.62 216
12979.70 210
12980.77 218
12981.85 212
12982.93 204
12984.00 211
12985.08 204
12986.15 235
12987.23 203
12988.31 199
12989.38 209
12990.46 186
12991.54 205
12992.61 207
12993.69 220
12994.77 205
12995.85 225
12996.92 196
12998.00 220
12999.08 231
13000.15 208
13001.23 225
13002.31 251
13003.38 231
13004.46 237
13005.54 236
13006.62 245
13007.69 214
13008.77 199
13009.85 202
13010.93 201
13012.00 224
13013.08 213
13014.16 223
13015.24 204
13016.32 207
13017.39 232
13018.47 223
13019.55 211
13020.63 254
13021.70 237
13022.78 205
13023.86 194
13024.94 195
13026.02 192
13027.10 215
13028.17 245
13029.25 205
13030.33 210
13031.41 208
13032.49 211
13033.57 223
13034.64 196
13035.72 214
13036.80 247
13037.88 193
13038.96 193
13040.04 219
13041.12 228
13042.19 298
13043.27 220
13044.35 202
13045.43 208
13046.51 208
13047.59 228
13048.67 219
13049.75 190
13050.83 204
13051.91 200
13052.99 244
13054.06 223
13055.14 244
13056.22 201
13057.30 207
13058.38 234
13059.46 217
13060.54 208
13061.62 252
13062.70 219
13063.78 198
13064.86 223
13065.94 230
13067.02 216
13068.10 241
13069.18 210
13070.26 210
13071.34 195
13072.42 210
13073.50 254
13074.58 235
13075.66 227
13076.74 224
13077.82 219
13078.90 215
13079.98 212
13081.06 225
13082.14 207
13083.22 229
13084.30 232
13085.38 212
13086.47 236
13087.55 230
13088.63 232
13089.71 213
13090.79 228
13091.87 184
13092.95 185
13094.03 182
13095.11 220
13096.19 209
13097.27 198
13098.36 244
13099.44 210
13100.52 209
13101.60 221
13102.68 223
13103.76 231
13104.84 204
13105.93 221
13107.01 202
13108.09 186
13109.17 214
13110.25 232
13111.33 194
13112.42 222
13113.50 235
13114.58 189
13115.66 197
13116.74 206
13117.82 196
13118.91 234
13119.99 221
13121.07 203
13122.15 203
13123.23 203
13124.32 217
13125.40 230
13126.48 231
13127.56 209
13128.65 202
13129.73 235
13130.81 224
13131.89 232
13132.98 192
13134.06 206
13135.14 225
13136.22 220
13137.31 216
13138.39 221
13139.47 235
13140.56 185
13141.64 238
13142.72 214
13143.81 192
13144.89 201
13145.97 214
13147.05 224
13148.14 217
13149.22 176
13150.30 218
13151.39 233
13152.47 185
13153.55 221
13154.64 223
13155.72 242
13156.81 217
13157.89 200
13158.97 215
13160.06 200
13161.14 190
13162.22 194
13163.31 180
13164.39 173
13165.48 180
13166.56 209
13167.64 238
13168.73 218
13169.81 205
13170.90 209
13171.98 198
13173.06 178
13174.15 198
13175.23 248
13176.32 211
13177.40 194
13178.49 242
13179.57 218
13180.66 213
13181.74 217
13182.82 250
13183.91 223
13184.99 169
13186.08 204
13187.16 207
13188.25 208
13189.33 203
13190.42 199
13191.50 202
13192.59 203
13193.67 213
13194.76 194
13195.84 220
13196.93 171
13198.01 205
13199.10 221
13200.19 202
13201.27 194
13202.36 222
13203.44 242
13204.53 205
13205.61 227
13206.70 205
13207.78 229
13208.87 224
13209.96 210
13211.04 214
13212.13 202
13213.21 244
13214.30 249
13215.38 224
13216.47 215
13217.56 184
13218.64 184
13219.73 191
13220.82 222
13221.90 221
13222.99 218
13224.07 202
13225.16 189
13226.25 205
13227.33 201
13228.42 236
13229.51 249
13230.59 223
13231.68 191
13232.77 246
13233.85 204
13234.94 227
13236.03 224
13237.11 215
13238.20 238
13239.29 199
13240.38 177
13241.46 218
13242.55 195
13243.64 227
13244.72 201
13245.81 203
13246.90 216
13247.99 239
13249.07 193
13250.16 179
13251.25 215
13252.34 201
13253.42 212
13254.51 179
13255.60 186
13256.69 203
13257.77 209
13258.86 185
13259.95 169
13261.04 217
13262.13 218
13263.21 233
13264.30 239
13265.39 210
13266.48 228
13267.57 207
13268.65 244
13269.74 222
13270.83 235
13271.92 215
13273.01 226
13274.10 219
13275.18 226
13276.27 239
13277.36 258
13278.45 256
13279.54 248
13280.63 205
13281.72 222
13282.80 227
13283.89 205
13284.98 253
13286.07 239
13287.16 244
13288.25 241
13289.34 241
13290.43 213
13291.52 269
13292.61 231
13293.69 214
13294.78 229
13295.87 198
13296.96 200
13298.05 194
13299.14 217
13300.23 222
13301.32 202
13302.41 210
13303.50 198
13304.59 231
13305.68 203
13306.77 217
13307.86 217
13308.95 226
13310.04 242
13311.13 202
13312.22 223
13313.31 222
13314.40 243
13315.49 172
13316.58 222
13317.67 243
13318.76 245
13319.85 219
13320.94 212
13322.03 227
13323.12 202
13324.21 231
13325.30 201
13326.39 219
13327.48 194
13328.57 190
13329.66 234
13330.75 225
13331.85 227
13332.94 210
13334.03 230
13335.12 218
13336.21 250
13337.30 211
13338.39 217
13339.48 233
13340.57 234
13341.66 216
13342.76 211
13343.85 236
13344.94 267
13346.03 258
13347.12 250
13348.21 237
13349.30 238
13350.40 195
13351.49 222
13352.58 245
13353.67 208
13354.76 263
13355.85 207
13356.95 218
13358.04 241
13359.13 236
13360.22 209
13361.31 244
13362.41 258
13363.50 252
13364.59 245
13365.68 274
13366.77 225
13367.87 223
13368.96 206
13370.05 232
13371.14 211
13372.24 230
13373.33 257
13374.42 234
13375.51 268
13376.61 225
13377.70 244
13378.79 252
13379.88 239
13380.98 214
13382.07 252
13383.16 226
13384.26 216
13385.35 228
13386.44 214
13387.54 248
13388.63 287
13389.72 227
13390.81 211
13391.91 207
13393.00 205
13394.09 207
13395.19 217
13396.28 210
13397.37 217
13398.47 193
13399.56 215
13400.66 231
13401.75 252
13402.84 216
13403.94 209
13405.03 205
13406.12 221
13407.22 213
13408.31 183
13409.41 211
13410.50 218
13411.59 208
13412.69 208
13413.78 194
13414.88 228
13415.97 221
13417.07 227
13418.16 230
13419.25 227
13420.35 217
13421.44 242
13422.54 241
13423.63 185
13424.73 221
13425.82 217
13426.92 206
13428.01 213
13429.11 204
13430.20 234
13431.29 225
13432.39 198
13433.48 212
13434.58 239
13435.67 214
13436.77 207
13437.86 219
13438.96 208
13440.06 241
13441.15 235
13442.25 251
13443.34 217
13444.44 211
13445.53 211
13446.63 255
13447.72 204
13448.82 232
13449.91 238
13451.01 235
13452.11 257
13453.20 230
13454.30 238
13455.39 222
13456.49 232
13457.59 206
13458.68 196
13459.78 218
13460.87 229
13461.97 239
13463.07 207
13464.16 233
13465.26 262
13466.35 229
13467.45 219
13468.55 234
13469.64 236
13470.74 240
13471.84 232
13472.93 217
13474.03 178
13475.13 199
13476.22 242
13477.32 223
13478.42 215
13479.51 210
13480.61 222
13481.71 224
13482.80 217
13483.90 230
13485.00 258
13486.10 226
13487.19 210
13488.29 196
13489.39 237
13490.48 236
13491.58 232
13492.68 236
13493.78 237
13494.87 225
13495.97 230
13497.07 218
13498.17 229
13499.26 216
13500.36 204
13501.46 232
13502.56 249
13503.65 236
13504.75 224
13505.85 228
13506.95 246
13508.05 275
13509.14 270
13510.24 263
13511.34 276
13512.44 256
13513.54 235
13514.64 258
13515.73 241
13516.83 226
13517.93 240
13519.03 244
13520.13 250
13521.23 242
13522.32 212
13523.42 281
13524.52 236
13525.62 240
13526.72 245
13527.82 187
13528.92 239
13530.02 235
13531.12 238
13532.21 230
13533.31 226
13534.41 246
13535.51 221
13536.61 195
13537.71 279
13538.81 222
13539.91 222
13541.01 267
13542.11 222
13543.21 228
13544.31 249
13545.41 267
13546.50 235
13547.60 202
13548.70 211
13549.80 205
13550.90 221
13552.00 230
13553.10 229
13554.20 247
13555.30 220
13556.40 226
13557.50 219
13558.60 202
13559.70 214
13560.80 198
13561.90 210
13563.00 261
13564.10 275
13565.20 230
13566.30 218
13567.41 224
13568.51 197
13569.61 216
13570.71 210
13571.81 234
13572.91 227
13574.01 244
13575.11 213
13576.21 205
13577.31 227
13578.41 228
13579.51 209
13580.61 215
13581.71 209
13582.82 212
13583.92 229
13585.02 225
13586.12 215
13587.22 247
13588.32 249
13589.42 258
13590.52 252
13591.63 230
13592.73 235
13593.83 199
13594.93 239
13596.03 250
13597.13 234
13598.24 245
13599.34 248
13600.44 221
13601.54 203
13602.64 257
13603.74 249
13604.85 231
13605.95 196
13607.05 215
13608.15 196
13609.25 224
13610.36 227
13611.46 231
13612.56 242
13613.66 234
13614.77 252
13615.87 220
13616.97 221
13618.07 234
13619.18 210
13620.28 217
13621.38 215
13622.48 215
13623.59 218
13624.69 260
13625.79 220
13626.89 225
13628.00 229
13629.10 220
13630.20 257
13631.31 242
13632.41 222
13633.51 235
13634.62 212
13635.72 217
13636.82 235
13637.93 228
13639.03 195
13640.13 198
13641.24 235
13642.34 224
13643.44 227
13644.55 225
13645.65 229
13646.75 227
13647.86 241
13648.96 248
13650.06 278
13651.17 243
13652.27 240
13653.38 257
13654.48 231
13655.58 175
13656.69 218
13657.79 242
13658.90 228
13660.00 199
13661.10 254
13662.21 227
13663.31 207
13664.42 246
13665.52 229
13666.63 215
13667.73 214
13668.84 238
13669.94 202
13671.04 249
13672.15 213
13673.25 204
13674.36 218
13675.46 207
13676.57 201
13677.67 225
13678.78 215
13679.88 217
13680.99 203
13682.09 215
13683.20 240
13684.30 236
13685.41 232
13686.51 229
13687.62 218
13688.72 217
13689.83 231
13690.94 228
13692.04 227
13693.15 216
13694.25 233
13695.36 255
13696.46 240
13697.57 242
13698.67 219
13699.78 227
13700.89 224
13701.99 238
13703.10 255
13704.20 223
13705.31 211
13706.42 230
13707.52 258
13708.63 250
13709.73 252
13710.84 245
13711.95 272
13713.05 227
13714.16 265
13715.27 236
13716.37 234
13717.48 238
13718.59 232
13719.69 222
13720.80 211
13721.91 224
13723.01 242
13724.12 244
13725.23 272
13726.33 259
13727.44 293
13728.55 236
13729.65 222
13730.76 233
13731.87 228
13732.98 275
13734.08 234
13735.19 242
13736.30 276
13737.40 288
13738.51 230
13739.62 268
13740.73 239
13741.83 238
13742.94 209
13744.05 273
13745.16 242
13746.26 227
13747.37 241
13748.48 231
13749.59 241
13750.70 233
13751.80 231
13752.91 257
13754.02 271
13755.13 237
13756.24 273
13757.34 280
13758.45 261
13759.56 276
13760.67 308
13761.78 299
13762.88 293
13763.99 277
13765.10 261
13766.21 226
13767.32 290
13768.43 253
13769.54 286
13770.64 307
13771.75 289
13772.86 260
13773.97 278
13775.08 240
13776.19 288
13777.30 291
13778.41 294
13779.52 294
13780.62 262
13781.73 298
13782.84 302
13783.95 288
13785.06 315
13786.17 321
13787.28 301
13788.39 268
13789.50 334
13790.61 305
13791.72 302
13792.83 301
13793.94 295
13795.05 251
13796.16 264
13797.27 281
13798.38 280
13799.49 259
13800.60 286
13801.71 273
13802.82 266
13803.93 282
13805.04 267
13806.15 257
13807.26 248
13808.37 268
13809.48 272
13810.59 289
13811.70 294
13812.81 327
13813.92 255
13815.03 275
13816.14 258
13817.25 229
13818.36 251
13819.47 226
13820.58 222
13821.69 232
13822.80 225
13823.91 275
13825.02 243
13826.13 251
13827.25 276
13828.36 268
13829.47 255
13830.58 240
13831.69 237
13832.80 293
13833.91 275
13835.02 246
13836.13 226
13837.25 230
13838.36 276
13839.47 305
13840.58 233
13841.69 228
13842.80 233
13843.91 248
13845.03 236
13846.14 226
13847.25 232
13848.36 266
13849.47 283
13850.59 271
13851.70 261
13852.81 279
13853.92 249
13855.03 219
13856.15 244
13857.26 258
13858.37 267
13859.48 234
13860.59 249
13861.71 264
13862.82 251
13863.93 242
13865.04 295
13866.16 275
13867.27 256
13868.38 258
13869.49 253
13870.61 271
13871.72 267
13872.83 278
13873.95 274
13875.06 308
13876.17 273
13877.28 283
13878.40 249
13879.51 289
13880.62 268
13881.74 246
13882.85 234
13883.96 243
13885.08 256
13886.19 265
13887.30 246
13888.42 242
13889.53 235
13890.64 220
13891.76 244
13892.87 241
13893.98 221
13895.10 282
13896.21 269
13897.33 260
13898.44 239
13899.55 231
13900.67 246
13901.78 253
13902.89 307
13904.01 282
13905.12 265
13906.24 258
13907.35 250
13908.47 251
13909.58 220
13910.69 239
13911.81 251
13912.92 272
13914.04 243
13915.15 285
13916.27 262
13917.38 259
13918.50 226
13919.61 233
13920.72 238
13921.84 222
13922.95 227
13924.07 254
13925.18 232
13926.30 212
13927.41 225
13928.53 227
13929.64 235
13930.76 239
13931.87 220
13932.99 242
13934.10 265
13935.22 249
13936.34 222
13937.45 237
13938.57 220
13939.68 215
13940.80 236
13941.91 220
13943.03 244
13944.14 265
13945.26 231
13946.38 197
13947.49 214
13948.61 217
13949.72 217
13950.84 222
13951.95 199
13953.07 215
13954.19 217
13955.30 244
13956.42 211
13957.53 254
13958.65 234
13959.77 205
13960.88 221
13962.00 240
13963.12 242
13964.23 203
13965.35 262
13966.47 257
13967.58 254
13968.70 254
13969.82 231
13970.93 228
13972.05 240
13973.17 225
13974.28 199
13975.40 206
13976.52 224
13977.63 236
13978.75 238
13979.87 236
13980.99 199
13982.10 289
13983.22 281
13984.34 290
13985.45 237
13986.57 241
13987.69 224
13988.81 231
13989.92 209
13991.04 228
13992.16 240
13993.28 221
13994.39 264
13995.51 276
13996.63 256
13997.75 236
13998.87 222
13999.98 207
14001.10 229
14002.22 214
14003.34 239
14004.46 234
14005.57 237
14006.69 210
14007.81 238
14008.93 195
14010.05 236
14011.16 247
14012.28 227
14013.40 226
14014.52 224
14015.64 254
14016.76 224
14017.88 222
14018.99 234
14020.11 221
14021.23 263
14022.35 240
14023.47 213
14024.59 230
14025.71 223
14026.83 231
14027.94 245
14029.06 245
14030.18 228
14031.30 253
14032.42 223
14033.54 184
14034.66 199
14035.78 218
14036.90 240
14038.02 209
14039.14 204
14040.26 223
14041.38 249
14042.50 249
14043.62 259
14044.74 255
14045.86 256
14046.97 253
14048.09 229
14049.21 195
14050.33 191
14051.45 204
14052.57 210
14053.69 266
14054.81 213
14055.93 215
14057.05 182
14058.17 210
14059.30 218
14060.42 238
14061.54 233
14062.66 199
14063.78 225
14064.90 229
14066.02 233
14067.14 212
14068.26 254
14069.38 231
14070.50 251
14071.62 231
14072.74 215
14073.86 223
14074.98 243
14076.10 244
14077.23 235
14078.35 220
14079.47 242
14080.59 251
14081.71 230
14082.83 201
14083.95 202
14085.07 236
14086.19 231
14087.32 231
14088.44 218
14089.56 229
14090.68 237
14091.80 227
14092.92 188
14094.05 220
14095.17 227
14096.29 260
14097.41 232
14098.53 211
14099.65 263
14100.78 261
14101.90 247
14103.02 247
14104.14 222
14105.26 244
14106.39 260
14107.51 250
14108.63 239
14109.75 239
14110.88 263
14112.00 223
14113.12 213
14114.24 232
14115.37 231
14116.49 209
14117.61 217
14118.73 227
14119.86 199
14120.98 238
14122.10 236
14123.22 264
14124.35 234
14125.47 230
14126.59 224
14127.72 251
14128.84 243
14129.96 247
14131.09 211
14132.21 235
14133.33 229
14134.45 194
14135.58 202
14136.70 203
14137.82 212
14138.95 205
14140.07 214
14141.20 243
14142.32 198
14143.44 211
14144.57 241
14145.69 222
14146.81 220
14147.94 221
14149.06 236
14150.19 211
14151.31 202
14152.43 205
14153.56 202
14154.68 220
14155.81 196
14156.93 191
14158.05 209
14159.18 227
14160.30 202
14161.43 241
14162.55 205
14163.68 210
14164.80 224
14165.92 235
14167.05 193
14168.17 237
14169.30 221
14170.42 197
14171.55 214
14172.67 212
14173.80 227
14174.92 221
14176.05 228
14177.17 172
14178.30 168
14179.42 192
14180.55 202
14181.67 215
14182.80 218
14183.92 224
14185.05 216
14186.17 192
14187.30 205
14188.42 231
14189.55 250
14190.67 210
14191.80 220
14192.93 243
14194.05 235
14195.18 220
14196.30 169
14197.43 220
14198.55 190
14199.68 195
14200.81 193
14201.93 195
14203.06 214
14204.18 184
14205.31 192
14206.44 203
14207.56 218
14208.69 199
14209.82 219
14210.94 181
14212.07 223
14213.19 175
14214.32 200
14215.45 190
14216.57 187
14217.70 181
14218.83 164
14219.95 173
14221.08 218
14222.21 193
14223.33 186
14224.46 190
14225.59 207
14226.71 190
14227.84 162
14228.97 198
14230.10 201
14231.22 224
14232.35 189
14233.48 198
14234.60 173
14235.73 206
14236.86 208
14237.99 203
14239.11 163
14240.24 177
14241.37 182
14242.50 163
14243.62 180
14244.75 185
14245.88 186
14247.01 188
14248.13 209
14249.26 196
14250.39 185
14251.52 200
14252.65 239
14253.77 189
14254.90 174
14256.03 179
14257.16 203
14258.29 193
14259.42 181
14260.54 217
14261.67 187
14262.80 210
14263.93 176
14265.06 149
14266.19 157
14267.31 195
14268.44 180
14269.57 189
14270.70 159
14271.83 162
14272.96 194
14274.09 179
14275.22 197
14276.34 173
14277.47 185
14278.60 182
14279.73 212
14280.86 204
14281.99 178
14283.12 177
14284.25 182
14285.38 185
14286.51 189
14287.64 191
14288.76 156
14289.89 166
14291.02 193
14292.15 195
14293.28 180
14294.41 189
14295.54 190
14296.67 196
14297.80 163
14298.93 179
14300.06 186
14301.19 164
14302.32 157
14303.45 154
14304.58 185
14305.71 157
14306.84 154
14307.97 184
14309.10 206
14310.23 170
14311.36 201
14312.49 179
14313.62 199
14314.75 160
14315.88 190
14317.01 215
14318.15 191
14319.28 167
14320.41 194
14321.54 174
14322.67 172
14323.80 150
14324.93 156
14326.06 146
14327.19 162
14328.32 164
14329.45 152
14330.58 192
14331.72 190
14332.85 154
14333.98 152
14335.11 205
14336.24 191
14337.37 201
14338.50 193
14339.63 160
14340.77 176
14341.90 170
14343.03 166
14344.16 164
14345.29 188
14346.42 188
14347.56 207
14348.69 174
14349.82 166
14350.95 202
14352.08 175
14353.21 181
14354.35 186
14355.48 171
14356.61 175
14357.74 190
14358.88 179
14360.01 170
14361.14 143
14362.27 192
14363.40 175
14364.54 167
14365.67 130
14366.80 150
14367.93 152
14369.07 172
14370.20 197
14371.33 181
14372.46 180
14373.60 172
14374.73 184
14375.86 169
14377.00 166
14378.13 162
14379.26 168
14380.39 157
14381.53 149
14382.66 180
14383.79 199
14384.93 166
14386.06 196
14387.19 177
14388.33 202
14389.46 192
14390.59 161
14391.73 162
14392.86 158
14393.99 170
14395.13 180
14396.26 203
14397.40 155
14398.53 178
14399.66 162
14400.80 153
14401.93 175
14403.06 197
14404.20 168
14405.33 180
14406.47 150
14407.60 180
14408.74 157
14409.87 170
14411.00 174
14412.14 151
14413.27 166
14414.41 167
14415.54 185
14416.68 156
14417.81 157
14418.94 181
14420.08 155
14421.21 170
14422.35 199
14423.48 178
14424.62 190
14425.75 186
14426.89 203
14428.02 182
14429.16 165
14430.29 198
14431.43 161
14432.56 204
14433.70 171
14434.83 155
14435.97 149
14437.10 154
14438.24 179
14439.37 221
14440.51 191
14441.64 163
14442.78 142
14443.92 156
14445.05 160
14446.19 188
14447.32 164
14448.46 163
14449.59 161
14450.73 183
14451.87 155
14453.00 142
14454.14 160
14455.27 168
14456.41 194
14457.55 153
14458.68 169
14459.82 157
14460.95 153
14462.09 169
14463.23 170
14464.36 205
14465.50 171
14466.64 180
14467.77 175
14468.91 159
14470.05 184
14471.18 192
14472.32 167
14473.46 192
14474.59 157
14475.73 170
14476.87 193
14478.00 194
14479.14 168
14480.28 202
14481.41 163
14482.55 168
14483.69 191
14484.83 185
14485.96 182
14487.10 157
14488.24 213
14489.37 222
14490.51 179
14491.65 170
14492.79 153
14493.92 176
14495.06 176
14496.20 186
14497.34 178
14498.47 167
14499.61 136
14500.75 165
14501.89 197
14503.03 147
14504.16 172
14505.30 200
14506.44 175
14507.58 155
14508.72 163
14509.85 179
14510.99 178
14512.13 200
14513.27 193
14514.41 192
14515.55 155
14516.68 175
14517.82 153
14518.96 168
14520.10 181
14521.24 177
14522.38 163
14523.51 175
14524.65 184
14525.79 183
14526.93 168
14528.07 182
14529.21 171
14530.35 151
14531.49 179
14532.63 207
14533.76 194
14534.90 176
14536.04 166
14537.18 182
14538.32 203
14539.46 138
14540.60 167
14541.74 179
14542.88 188
14544.02 150
14545.16 193
14546.30 175
14547.44 165
14548.58 170
14549.72 180
14550.86 178
14552.00 171
14553.14 173
14554.28 167
14555.42 171
14556.56 153
14557.70 161
14558.84 195
14559.98 169
14561.12 140
14562.26 172
14563.40 208
14564.54 190
14565.68 164
14566.82 190
14567.96 179
14569.10 206
14570.24 176
14571.38 160
14572.52 178
14573.66 145
14574.80 155
14575.94 189
14577.08 215
14578.22 161
14579.36 182
14580.51 185
14581.65 195
14582.79 195
14583.93 182
14585.07 187
14586.21 177
14587.35 204
14588.49 191
14589.63 181
14590.78 181
14591.92 206
14593.06 192
14594.20 190
14595.34 178
14596.48 183
14597.62 172
14598.77 189
14599.91 191
14601.05 187
14602.19 181
14603.33 209
14604.48 179
14605.62 165
14606.76 185
14607.90 162
14609.04 184
14610.19 203
14611.33 175
14612.47 161
14613.61 186
14614.75 189
14615.90 202
14617.04 188
14618.18 170
14619.32 170
14620.47 165
14621.61 192
14622.75 204
14623.89 220
14625.04 181
14626.18 185
14627.32 203
14628.46 165
14629.61 177
14630.75 194
14631.89 186
14633.04 240
14634.18 201
14635.32 211
14636.47 188
14637.61 193
14638.75 191
14639.89 180
14641.04 209
14642.18 209
14643.32 195
14644.47 223
14645.61 226
14646.76 200
14647.90 202
14649.04 218
14650.19 216
14651.33 198
14652.47 200
14653.62 170
14654.76 184
14655.90 178
14657.05 198
14658.19 174
14659.34 189
14660.48 194
14661.62 205
14662.77 179
14663.91 166
14665.06 196
14666.20 238
14667.35 208
14668.49 204
14669.63 231
14670.78 198
14671.92 167
14673.07 172
14674.21 174
14675.36 166
14676.50 214
14677.65 179
14678.79 189
14679.94 168
14681.08 161
14682.23 166
14683.37 180
14684.52 180
14685.66 208
14686.81 186
14687.95 186
14689.10 188
14690.24 174
14691.39 191
14692.53 242
14693.68 192
14694.82 176
14695.97 176
14697.11 184
14698.26 161
14699.41 182
14700.55 166
14701.70 163
14702.84 176
14703.99 159
14705.13 144
14706.28 179
14707.43 195
14708.57 181
14709.72 161
14710.86 172
14712.01 153
14713.16 193
14714.30 166
14715.45 179
14716.59 174
14717.74 183
14718.89 187
14720.03 189
14721.18 188
14722.33 180
14723.47 173
14724.62 189
14725.77 163
14726.91 181
14728.06 181
14729.21 139
14730.35 177
14731.50 169
14732.65 185
14733.79 154
14734.94 166
14736.09 168
14737.23 193
14738.38 192
14739.53 159
14740.68 186
14741.82 162
14742.97 170
14744.12 152
14745.26 171
14746.41 163
14747.56 162
14748.71 170
14749.85 181
14751.00 152
14752.15 165
14753.30 156
14754.45 204
14755.59 162
14756.74 189
14757.89 183
14759.04 175
14760.18 180
14761.33 221
14762.48 169
14763.63 157
14764.78 170
14765.92 163
14767.07 153
14768.22 177
14769.37 169
14770.52 183
14771.67 200
14772.81 214
14773.96 214
14775.11 193
14776.26 167
14777.41 164
14778.56 151
14779.71 157
14780.86 174
14782.00 176
14783.15 155
14784.30 152
14785.45 155
14786.60 153
14787.75 173
14788.90 162
14790.05 149
14791.20 168
14792.35 186
14793.49 194
14794.64 176
14795.79 149
14796.94 161
14798.09 185
14799.24 164
14800.39 185
14801.54 177
14802.69 157
14803.84 220
14804.99 174
14806.14 179
14807.29 181
14808.44 182
14809.59 211
14810.74 177
14811.89 156
14813.04 203
14814.19 183
14815.34 185
14816.49 185
14817.64 170
14818.79 185
14819.94 182
14821.09 158
14822.24 162
14823.39 192
14824.54 147
14825.69 171
14826.84 200
14827.99 186
14829.14 169
14830.29 175
14831.44 170
14832.60 157
14833.75 158
14834.90 184
14836.05 177
14837.20 166
14838.35 147
14839.50 123
14840.65 148
14841.80 170
14842.95 159
14844.11 175
14845.26 140
14846.41 145
14847.56 150
14848.71 194
14849.86 166
14851.01 144
14852.17 163
14853.32 150
14854.47 162
14855.62 146
14856.77 151
14857.92 166
14859.08 165
14860.23 146
14861.38 160
14862.53 154
14863.68 115
14864.84 126
14865.99 148
14867.14 154
14868.29 145
14869.44 166
14870.60 131
14871.75 153
14872.90 143
14874.05 167
14875.21 177
14876.36 140
14877.51 139
14878.66 165
14879.82 153
14880.97 163
14882.12 188
14883.27 182
14884.43 183
14885.58 159
14886.73 135
14887.89 143
14889.04 179
14890.19 160
14891.34 133
14892.50 128
14893.65 144
14894.80 161
14895.96 148
14897.11 148
14898.26 145
14899.42 160
14900.57 183
14901.72 180
14902.88 123
14904.03 135
14905.18 144
14906.34 132
14907.49 113
14908.65 113
14909.80 150
14910.95 158
14912.11 169
14913.26 127
14914.41 150
14915.57 172
14916.72 173
14917.88 163
14919.03 157
14920.18 172
14921.34 161
14922.49 155
14923.65 137
14924.80 133
14925.96 140
14927.11 150
14928.27 147
14929.42 124
14930.57 128
14931.73 136
14932.88 136
14934.04 142
14935.19 131
14936.35 169
14937.50 143
14938.66 151
14939.81 155
14940.97 147
14942.12 158
14943.28 169
14944.43 158
14945.59 158
14946.74 184
14947.90 135
14949.05 136
14950.21 136
14951.36 150
14952.52 158
14953.68 145
14954.83 148
14955.99 150
14957.14 127
14958.30 141
14959.45 139
14960.61 145
14961.77 130
14962.92 138
14964.08 144
14965.23 143
14966.39 149
14967.54 131
14968.70 116
14969.86 137
14971.01 173
14972.17 144
14973.33 150
14974.48 144
14975.64 146
14976.79 132
14977.95 114
14979.11 130
14980.26 115
14981.42 146
14982.58 134
14983.73 139
14984.89 160
14986.05 162
14987.20 127
14988.36 123
14989.52 132
14990.67 150
14991.83 129
14992.99 128
14994.15 143
14995.30 140
14996.46 129
14997.62 158
14998.77 123
14999.93 148
15001.09 143
15002.25 123
15003.40 135
15004.56 132
15005.72 151
15006.88 125
15008.03 134
15009.19 142
15010.35 160
15011.51 147
15012.66 169
15013.82 152
15014.98 123
15016.14 102
15017.30 135
15018.45 154
15019.61 127
15020.77 113
15021.93 121
15023.09 137
15024.24 142
15025.40 146
15026.56 151
15027.72 145
15028.88 166
15030.04 137
15031.19 157
15032.35 150
15033.51 144
15034.67 141
15035.83 156
15036.99 118
15038.15 134
15039.30 167
15040.46 130
15041.62 120
15042.78 125
15043.94 131
15045.10 119
15046.26 112
15047.42 133
15048.58 118
15049.74 119
15050.90 127
15052.05 190
15053.21 109
15054.37 132
15055.53 144
15056.69 149
15057.85 131
15059.01 153
15060.17 140
15061.33 150
15062.49 138
15063.65 122
15064.81 137
15065.97 147
15067.13 163
15068.29 133
15069.45 137
15070.61 133
15071.77 138
15072.93 95
15074.09 121
15075.25 132
15076.41 123
15077.57 123
15078.73 133
15079.89 144
15081.05 130
15082.21 132
15083.37 135
15084.53 133
15085.69 125
15086.85 135
15088.01 146
15089.18 145
15090.34 125
15091.50 129
15092.66 153
15093.82 138
15094.98 139
15096.14 125
15097.30 135
15098.46 142
15099.62 141
15100.78 118
15101.95 138
15103.11 135
15104.27 127
15105.43 109
15106.59 130
15107.75 129
15108.91 167
15110.08 155
15111.24 130
15112.40 143
15113.56 142
15114.72 136
15115.88 116
15117.05 121
15118.21 140
15119.37 118
15120.53 132
15121.69 133
15122.86 117
15124.02 132
15125.18 135
15126.34 115
15127.50 128
15128.67 122
15129.83 107
15130.99 95
15132.15 119
15133.32 128
15134.48 136
15135.64 125
15136.80 131
15137.97 124
15139.13 155
15140.29 122
15141.45 108
15142.62 137
15143.78 124
15144.94 123
15146.11 147
15147.27 127
15148.43 106
15149.59 144
15150.76 108
15151.92 140
15153.08 121
15154.25 148
15155.41 120
15156.57 120
15157.74 88
15158.90 118
15160.06 157
15161.23 149
15162.39 136
15163.55 144
15164.72 130
15165.88 117
15167.05 123
15168.21 110
15169.37 126
15170.54 130
15171.70 131
15172.86 153
15174.03 143
15175.19 120
15176.36 156
15177.52 165
15178.69 133
15179.85 111
15181.01 130
15182.18 141
15183.34 144
15184.51 145
15185.67 131
15186.84 135
15188.00 138
15189.16 120
15190.33 126
15191.49 136
15192.66 131
15193.82 176
15194.99 155
15196.15 138
15197.32 136
15198.48 151
15199.65 143
15200.81 168
15201.98 147
15203.14 126
15204.31 159
15205.47 146
15206.64 124
15207.80 127
15208.97 128
15210.13 148
15211.30 152
15212.47 119
15213.63 163
15214.80 128
15215.96 131
15217.13 118
15218.29 123
15219.46 130
15220.62 128
15221.79 139
15222.96 126
15224.12 143
15225.29 158
15226.45 133
15227.62 135
15228.79 139
15229.95 131
15231.12 152
15232.29 160
15233.45 152
15234.62 155
15235.78 143
15236.95 136
15238.12 116
15239.28 153
15240.45 160
15241.62 137
15242.78 104
15243.95 102
15245.12 120
15246.28 140
15247.45 159
15248.62 131
15249.78 104
15250.95 143
15252.12 163
15253.28 144
15254.45 172
15255.62 129
15256.79 126
15257.95 143
15259.12 118
15260.29 138
15261.46 128
15262.62 130
15263.79 125
15264.96 130
15266.13 157
15267.29 134
15268.46 140
15269.63 136
15270.80 137
15271.96 142
15273.13 146
15274.30 128
15275.47 151
15276.64 129
15277.80 147
15278.97 134
15280.14 124
15281.31 139
15282.48 127
15283.64 135
15284.81 138
15285.98 125
15287.15 118
15288.32 138
15289.49 123
15290.65 125
15291.82 120
15292.99 128
15294.16 109
15295.33 116
15296.50 128
15297.67 130
15298.83 134
15300.00 137
15301.17 119
15302.34 121
15303.51 114
15304.68 114
15305.85 125
15307.02 126
15308.19 136
15309.36 138
15310.52 115
15311.69 156
15312.86 151
15314.03 155
15315.20 142
15316.37 161
15317.54 175
15318.71 150
15319.88 142
15321.05 133
15322.22 120
15323.39 117
15324.56 133
15325.73 153
15326.90 141
15328.07 125
15329.24 105
15330.41 106
15331.58 107
15332.75 129
15333.92 139
15335.09 139
15336.26 149
15337.43 136
15338.60 158
15339.77 148
15340.94 188
15342.11 139
15343.28 138
15344.45 133
15345.62 130
15346.79 128
15347.96 128
15349.13 102
15350.31 115
15351.48 120
15352.65 141
15353.82 120
15354.99 116
15356.16 128
15357.33 113
15358.50 137
15359.67 144
15360.84 108
15362.02 136
15363.19 140
15364.36 155
15365.53 157
15366.70 156
15367.87 195
15369.04 131
15370.21 114
15371.39 136
15372.56 136
15373.73 172
15374.90 112
15376.07 128
15377.24 120
15378.42 158
15379.59 122
15380.76 116
15381.93 135
15383.10 150
15384.28 135
15385.45 153
15386.62 133
15387.79 131
15388.97 127
15390.14 127
15391.31 151
15392.48 115
15393.65 143
15394.83 133
15396.00 112
15397.17 122
15398.34 111
15399.52 95
15400.69 139
15401.86 143
15403.04 127
15404.21 118
15405.38 109
15406.55 107
15407.73 122
15408.90 120
15410.07 118
15411.25 118
15412.42 122
15413.59 138
15414.77 135
15415.94 139
15417.11 127
15418.29 131
15419.46 130
15420.63 147
15421.81 103
15422.98 129
15424.15 145
15425.33 121
15426.50 127
15427.67 127
15428.85 127
15430.02 155
15431.20 141
15432.37 142
15433.54 150
15434.72 163
15435.89 148
15437.07 134
15438.24 144
15439.41 172
15440.59 137
15441.76 130
15442.94 123
15444.11 126
15445.29 146
15446.46 135
15447.63 149
15448.81 107
15449.98 118
15451.16 139
15452.33 109
15453.51 118
15454.68 126
15455.86 114
15457.03 122
15458.21 125
15459.38 118
15460.56 106
15461.73 125
15462.91 128
15464.08 131
15465.26 152
15466.43 135
15467.61 116
15468.78 133
15469.96 119
15471.13 115
15472.31 139
15473.48 160
15474.66 152
15475.83 139
15477.01 123
15478.19 127
15479.36 119
15480.54 113
15481.71 126
15482.89 115
15484.06 132
15485.24 130
15486.42 156
15487.59 139
15488.77 116
15489.94 135
15491.12 133
15492.30 121
15493.47 112
15494.65 119
15495.83 133
15497.00 138
15498.18 133
15499.36 113
15500.53 111
15501.71 116
15502.88 139
15504.06 114
15505.24 131
15506.41 128
15507.59 106
15508.77 140
15509.95 126
15511.12 112
15512.30 108
15513.48 111
15514.65 131
15515.83 126
15517.01 129
15518.18 165
15519.36 147
15520.54 113
15521.72 127
15522.89 97
15524.07 120
15525.25 101
15526.43 132
15527.60 118
15528.78 113
15529.96 115
15531.14 131
15532.31 128
15533.49 128
15534.67 111
15535.85 138
15537.03 138
15538.20 131
15539.38 127
15540.56 118
15541.74 107
15542.92 136
15544.09 139
15545.27 134
15546.45 135
15547.63 139
15548.81 154
15549.98 140
15551.16 127
15552.34 118
15553.52 146
15554.70 141
15555.88 137
15557.06 135
15558.23 125
15559.41 147
15560.59 129
15561.77 115
15562.95 118
15564.13 120
15565.31 153
15566.49 141
15567.67 122
15568.84 107
15570.02 166
15571.20 152
15572.38 135
15573.56 135
15574.74 134
15575.92 120
15577.10 145
15578.28 149
15579.46 138
15580.64 165
15581.82 159
15583.00 129
15584.18 120
15585.36 146
15586.54 124
15587.72 140
15588.90 138
15590.08 122
15591.26 120
15592.44 178
15593.62 172
15594.80 144
15595.98 172
15597.16 158
15598.34 139
15599.52 117
15600.70 138
15601.88 134
15603.06 104
15604.24 113
15605.42 127
15606.60 131
15607.78 127
15608.96 128
15610.14 142
15611.32 159
15612.50 127
15613.68 156
15614.86 135
15616.05 117
15617.23 162
15618.41 148
15619.59 145
15620.77 165
15621.95 154
15623.13 127
15624.31 122
15625.49 143
15626.68 174
15627.86 164
15629.04 131
15630.22 129
15631.40 126
15632.58 153
15633.76 151
15634.95 138
15636.13 181
15637.31 143
15638.49 143
15639.67 158
15640.85 148
15642.04 133
15643.22 131
15644.40 165
15645.58 161
15646.76 160
15647.95 153
15649.13 162
15650.31 131
15651.49 142
15652.67 139
15653.86 150
15655.04 168
15656.22 150
15657.40 125
15658.59 137
15659.77 130
15660.95 135
15662.13 137
15663.32 130
15664.50 134
15665.68 149
15666.87 137
15668.05 137
15669.23 129
15670.41 146
15671.60 151
15672.78 147
15673.96 140
15675.15 166
15676.33 176
15677.51 140
15678.70 141
15679.88 134
15681.06 168
15682.25 130
15683.43 128
15684.61 136
15685.80 120
15686.98 122
15688.16 133
15689.35 130
15690.53 113
15691.72 133
15692.90 141
15694.08 145
15695.27 123
15696.45 162
15697.63 147
15698.82 181
15700.00 167
15701.19 144
15702.37 126
15703.56 157
15704.74 155
15705.92 157
15707.11 139
15708.29 157
15709.48 171
15710.66 147
15711.85 150
15713.03 128
15714.21 156
15715.40 132
15716.58 144
15717.77 162
15718.95 153
15720.14 159
15721.32 142
15722.51 152
15723.69 147
15724.88 166
15726.06 163
15727.25 141
15728.43 164
15729.62 147
15730.80 152
15731.99 143
15733.17 123
15734.36 146
15735.55 148
15736.73 157
15737.92 150
15739.10 160
15740.29 158
15741.47 146
15742.66 145
15743.84 183
15745.03 169
15746.22 136
15747.40 141
15748.59 146
15749.77 172
15750.96 162
15752.15 140
15753.33 140
15754.52 172
15755.70 143
15756.89 165
15758.08 178
15759.26 155
15760.45 170
15761.64 181
15762.82 175
15764.01 198
15765.20 181
15766.38 176
15767.57 178
15768.76 179
15769.94 150
15771.13 153
15772.32 156
15773.50 155
15774.69 157
15775.88 160
15777.06 154
15778.25 138
15779.44 174
15780.62 152
15781.81 175
15783.00 196
15784.19 140
15785.37 150
15786.56 173
15787.75 171
15788.94 146
15790.12 136
15791.31 155
15792.50 176
15793.69 133
15794.87 134
15796.06 143
15797.25 121
15798.44 150
15799.62 139
15800.81 138
15802.00 135
15803.19 156
15804.38 151
15805.56 180
15806.75 132
15807.94 133
15809.13 158
15810.32 165
15811.50 130
15812.69 114
15813.88 131
15815.07 126
15816.26 132
15817.45 125
15818.64 136
15819.82 155
15821.01 164
15822.20 134
15823.39 123
15824.58 137
15825.77 164
15826.96 138
15828.15 130
15829.33 118
15830.52 114
15831.71 123
15832.90 118
15834.09 137
15835.28 128
15836.47 139
15837.66 145
15838.85 152
15840.04 151
15841.23 138
15842.42 158
15843.61 159
15844.79 162
15845.98 164
15847.17 155
15848.36 139
15849.55 135
15850.74 149
15851.93 133
15853.12 120
15854.31 143
15855.50 133
15856.69 133
15857.88 115
15859.07 128
15860.26 136
15861.45 127
15862.64 146
15863.83 131
15865.02 144
15866.21 129
15867.40 136
15868.60 123
15869.79 149
15870.98 123
15872.17 158
15873.36 159
15874.55 131
15875.74 113
15876.93 118
15878.12 129
15879.31 116
15880.50 122
15881.69 131
15882.88 132
15884.07 132
15885.27 151
15886.46 127
15887.65 176
15888.84 127
15890.03 129
15891.22 99
15892.41 145
15893.60 153
15894.80 167
15895.99 118
15897.18 130
15898.37 134
15899.56 149
15900.75 137
15901.95 160
15903.14 142
15904.33 139
15905.52 152
15906.71 146
15907.90 135
15909.10 114
15910.29 121
15911.48 130
15912.67 146
15913.86 130
15915.06 148
15916.25 188
15917.44 145
15918.63 131
15919.83 131
15921.02 125
15922.21 138
15923.40 140
15924.60 135
15925.79 153
15926.98 105
15928.17 127
15929.37 149
15930.56 141
15931.75 144
15932.94 157
15934.14 181
15935.33 142
15936.52 134
15937.72 136
15938.91 130
15940.10 158
15941.30 178
15942.49 128
15943.68 114
15944.88 125
15946.07 131
15947.26 132
15948.46 120
15949.65 140
15950.84 137
15952.04 145
15953.23 126
15954.42 117
15955.62 135
15956.81 113
15958.01 93
15959.20 96
15960.39 86
15961.59 109
15962.78 113
15963.97 153
15965.17 153
15966.36 129
15967.56 129
15968.75 134
15969.95 129
15971.14 115
15972.33 99
15973.53 116
15974.72 115
15975.92 121
15977.11 131
15978.31 126
15979.50 160
15980.70 160
15981.89 116
15983.09 103
15984.28 133
15985.47 127
15986.67 136
15987.86 117
15989.06 114
15990.25 112
15991.45 118
15992.64 109
15993.84 114
15995.03 138
15996.23 103
15997.43 130
15998.62 119
15999.82 115
16001.01 117
16002.21 135
16003.40 114
16004.60 141
16005.79 111
16006.99 111
16008.18 108
16009.38 121
16010.58 130
16011.77 133
16012.97 132
16014.16 157
16015.36 132
16016.56 141
16017.75 152
16018.95 120
16020.14 138
16021.34 109
16022.54 110
16023.73 123
16024.93 114
16026.13 124
16027.32 142
16028.52 115
16029.71 154
16030.91 152
16032.11 122
16033.30 135
16034.50 127
16035.70 139
16036.89 157
16038.09 127
16039.29 155
16040.49 145
16041.68 137
16042.88 153
16044.08 114
16045.27 128
16046.47 119
16047.67 120
16048.86 118
16050.06 118
16051.26 132
16052.46 111
16053.65 118
16054.85 139
16056.05 122
16057.25 139
16058.44 121
16059.64 137
16060.84 120
16062.04 146
16063.23 134
16064.43 125
16065.63 127
16066.83 106
16068.03 115
16069.22 135
16070.42 123
16071.62 103
16072.82 120
16074.02 119
16075.21 127
16076.41 126
16077.61 110
16078.81 106
16080.01 111
16081.21 132
16082.40 122
16083.60 104
16084.80 99
16086.00 124
16087.20 130
16088.40 105
16089.60 115
16090.79 114
16091.99 120
16093.19 125
16094.39 115
16095.59 90
16096.79 112
16097.99 104
16099.19 96
16100.39 99
16101.59 96
16102.78 93
16103.98 139
16105.18 113
16106.38 132
16107.58 128
16108.78 124
16109.98 107
16111.18 94
16112.38 108
16113.58 122
16114.78 128
16115.98 101
16117.18 120
16118.38 121
16119.58 125
16120.78 113
16121.98 102
16123.18 109
16124.38 108
16125.58 103
16126.78 109
16127.98 96
16129.18 132
16130.38 117
16131.58 110
16132.78 110
16133.98 121
16135.18 147
16136.38 106
16137.58 128
16138.78 123
16139.98 150
16141.18 157
16142.38 121
16143.58 125
16144.79 124
16145.99 120
16147.19 128
16148.39 120
16149.59 104
16150.79 118
16151.99 122
16153.19 125
16154.39 133
16155.59 136
16156.80 125
16158.00 119
16159.20 133
16160.40 101
16161.60 119
16162.80 111
16164.00 93
16165.21 93
16166.41 117
16167.61 123
16168.81 143
16170.01 116
16171.21 93
16172.42 104
16173.62 115
16174.82 106
16176.02 109
16177.22 103
16178.43 124
16179.63 140
16180.83 124
16182.03 113
16183.23 128
16184.44 119
16185.64 122
16186.84 108
16188.04 101
16189.25 132
16190.45 108
16191.65 111
16192.85 104
16194.06 114
16195.26 143
16196.46 124
16197.66 120
16198.87 101
16200.07 111
16201.27 111
16202.48 102
16203.68 121
16204.88 125
16206.09 141
16207.29 100
16208.49 94
16209.69 95
16210.90 86
16212.10 101
16213.30 123
16214.51 118
16215.71 123
16216.91 117
16218.12 97
16219.32 113
16220.53 127
16221.73 119
16222.93 130
16224.14 133
16225.34 122
16226.54 122
16227.75 115
16228.95 109
16230.16 98
16231.36 117
16232.56 147
16233.77 119
16234.97 110
16236.18 119
16237.38 113
16238.59 126
16239.79 126
16240.99 106
16242.20 124
16243.40 102
16244.61 119
16245.81 112
16247.02 108
16248.22 115
16249.43 103
16250.63 114
16251.84 95
16253.04 129
16254.24 108
16255.45 117
16256.65 128
16257.86 133
16259.06 126
16260.27 129
16261.48 103
16262.68 143
16263.89 130
16265.09 133
16266.30 98
16267.50 140
16268.71 136
16269.91 132
16271.12 97
16272.32 115
16273.53 133
16274.73 139
16275.94 118
16277.15 118
16278.35 116
16279.56 120
16280.76 133
16281.97 128
16283.18 124
16284.38 126
16285.59 112
16286.79 125
16288.00 126
16289.21 141
16290.41 139
16291.62 122
16292.82 135
16294.03 127
16295.24 128
16296.44 156
16297.65 122
16298.86 142
16300.06 139
16301.27 139
16302.48 115
16303.68 128
16304.89 113
16306.10 126
16307.30 115
16308.51 111
16309.72 116
16310.92 114
16312.13 140
16313.34 154
16314.55 132
16315.75 147
16316.96 132
16318.17 126
16319.37 125
16320.58 101
16321.79 102
16323.00 105
16324.20 119
16325.41 112
16326.62 138
16327.83 130
16329.03 126
16330.24 101
16331.45 119
16332.66 108
16333.87 100
16335.07 129
16336.28 137
16337.49 107
16338.70 136
16339.90 115
16341.11 123
16342.32 125
16343.53 125
16344.74 118
16345.95 115
16347.15 100
16348.36 129
16349.57 140
16350.78 128
16351.99 128
16353.20 117
16354.40 118
16355.61 125
16356.82 126
16358.03 112
16359.24 112
16360.45 100
16361.66 113
16362.87 127
16364.08 112
16365.28 129
16366.49 136
16367.70 115
16368.91 115
16370.12 110
16371.33 107
16372.54 124
16373.75 93
16374.96 102
16376.17 117
16377.38 125
16378.59 116
16379.80 100
16381.01 122
16382.21 118
16383.42 114
16384.63 121
16385.84 111
16387.05 100
16388.26 120
16389.47 136
16390.68 106
16391.89 99
16393.10 124
16394.31 111
16395.52 101
16396.73 105
16397.94 93
16399.15 106
16400.36 117
16401.57 100
16402.79 113
16404.00 101
16405.21 133
16406.42 108
16407.63 138
16408.84 106
16410.05 113
16411.26 118
16412.47 114
16413.68 118
16414.89 112
16416.10 111
16417.31 143
16418.52 131
16419.74 112
16420.95 101
16422.16 89
16423.37 104
16424.58 111
16425.79 96
16427.00 107
16428.21 111
16429.42 131
16430.64 103
16431.85 97
16433.06 104
16434.27 117
16435.48 127
16436.69 127
16437.91 107
16439.12 98
16440.33 127
16441.54 95
16442.75 97
16443.96 91
16445.18 111
16446.39 119
16447.60 114
16448.81 123
16450.02 128
16451.24 99
16452.45 107
16453.66 138
16454.87 115
16456.09 136
16457.30 148
16458.51 105
16459.72 134
16460.94 101
16462.15 138
16463.36 129
16464.57 118
16465.79 130
16467.00 133
16468.21 114
16469.43 118
16470.64 131
16471.85 104
16473.06 93
16474.28 85
16475.49 113
16476.70 105
16477.92 97
16479.13 101
16480.34 115
16481.56 107
16482.77 104
16483.98 96
16485.20 125
16486.41 111
16487.62 143
16488.84 107
16490.05 124
16491.26 96
16492.48 125
16493.69 133
16494.91 122
16496.12 109
16497.33 120
16498.55 102
16499.76 102
16500.97 84
16502.19 90
16503.40 108
16504.62 100
16505.83 115
16507.05 117
16508.26 116
16509.47 102
16510.69 127
16511.90 129
16513.12 101
16514.33 100
16515.55 104
16516.76 116
16517.98 103
16519.19 111
16520.41 116
16521.62 120
16522.83 114
16524.05 102
16525.26 120
16526.48 97
16527.69 100
16528.91 85
16530.12 83
16531.34 90
16532.55 103
16533.77 115
16534.99 110
16536.20 107
16537.42 107
16538.63 120
16539.85 114
16541.06 74
16542.28 104
16543.49 120
16544.71 136
16545.92 109
16547.14 118
16548.36 110
16549.57 125
16550.79 115
16552.00 104
16553.22 105
16554.44 73
16555.65 112
16556.87 131
16558.08 111
16559.30 88
16560.52 107
16561.73 113
16562.95 118
16564.17 125
16565.38 105
16566.60 116
16567.81 132
16569.03 114
16570.25 113
16571.46 103
16572.68 97
16573.90 132
16575.11 130
16576.33 114
16577.55 101
16578.76 114
16579.98 130
16581.20 117
16582.42 101
16583.63 96
16584.85 110
16586.07 130
16587.28 96
16588.50 114
16589.72 119
16590.94 118
16592.15 125
16593.37 111
16594.59 110
16595.81 128
16597.02 124
16598.24 117
16599.46 108
16600.68 138
16601.89 125
16603.11 115
16604.33 104
16605.55 101
16606.77 108
16607.98 110
16609.20 110
16610.42 114
16611.64 122
16612.86 131
16614.07 115
16615.29 122
16616.51 97
16617.73 89
16618.95 120
16620.17 97
16621.38 98
16622.60 99
16623.82 110
16625.04 107
16626.26 99
16627.48 82
16628.70 98
16629.91 108
16631.13 114
16632.35 101
16633.57 109
16634.79 152
16636.01 113
16637.23 102
16638.45 98
16639.67 87
16640.89 112
16642.10 105
16643.32 109
16644.54 117
16645.76 113
16646.98 106
16648.20 122
16649.42 107
16650.64 95
16651.86 104
16653.08 142
16654.30 119
16655.52 106
16656.74 97
16657.96 109
16659.18 112
16660.40 106
16661.62 80
16662.84 104
16664.06 111
16665.28 134
16666.50 123
16667.72 103
16668.94 113
16670.16 119
16671.38 110
16672.60 113
16673.82 97
16675.04 96
16676.26 125
16677.48 118
16678.70 96
16679.92 93
16681.14 94
16682.36 111
16683.58 139
16684.80 108
16686.03 122
16687.25 125
16688.47 121
16689.69 91
16690.91 103
16692.13 114
16693.35 96
16694.57 100
16695.79 95
16697.02 110
16698.24 84
16699.46 90
16700.68 118
16701.90 113
16703.12 115
16704.34 128
16705.57 124
16706.79 115
16708.01 98
16709.23 107
16710.45 108
16711.67 96
16712.90 95
16714.12 84
16715.34 117
16716.56 112
16717.78 92
16719.01 99
16720.23 107
16721.45 119
16722.67 132
16723.89 106
16725.12 111
16726.34 103
16727.56 103
16728.78 101
16730.01 128
16731.23 113
16732.45 106
16733.67 101
16734.90 119
16736.12 123
16737.34 112
16738.56 107
16739.79 103
16741.01 108
16742.23 106
16743.46 112
16744.68 96
16745.90 86
16747.12 94
16748.35 93
16749.57 90
16750.79 91
16752.02 103
16753.24 97
16754.46 118
16755.69 97
16756.91 97
16758.13 82
16759.36 105
16760.58 96
16761.80 89
16763.03 95
16764.25 111
16765.48 120
16766.70 97
16767.92 80
16769.15 88
16770.37 104
16771.60 83
16772.82 82
16774.04 99
16775.27 92
16776.49 98
16777.72 95
16778.94 92
16780.16 115
16781.39 90
16782.61 94
16783.84 95
16785.06 73
16786.29 75
16787.51 92
16788.74 114
16789.96 94
16791.18 88
16792.41 86
16793.63 100
16794.86 79
16796.08 113
16797.31 88
16798.53 94
16799.76 102
16800.98 94
16802.21 88
16803.43 111
16804.66 78
16805.88 91
16807.11 111
16808.33 114
16809.56 97
16810.79 73
16812.01 84
16813.24 108
16814.46 94
16815.69 87
16816.91 126
16818.14 113
16819.36 111
16820.59 106
16821.82 114
16823.04 98
16824.27 99
16825.49 106
16826.72 90
16827.95 98
16829.17 90
16830.40 102
16831.62 117
16832.85 118
16834.08 95
16835.30 90
16836.53 119
16837.76 100
16838.98 88
16840.21 103
16841.44 89
16842.66 98
16843.89 94
16845.11 96
16846.34 121
16847.57 104
16848.80 111
16850.02 90
16851.25 93
16852.48 92
16853.70 85
16854.93 104
16856.16 101
16857.38 103
16858.61 148
16859.84 110
16861.07 129
16862.29 94
16863.52 94
16864.75 85
16865.97 94
16867.20 86
16868.43 96
16869.66 94
16870.89 97
16872.11 99
16873.34 128
16874.57 102
16875.80 87
16877.02 98
16878.25 111
16879.48 128
16880.71 116
16881.94 100
16883.16 142
16884.39 155
16885.62 126
16886.85 110
16888.08 96
16889.30 104
16890.53 111
16891.76 111
16892.99 114
16894.22 109
16895.45 136
16896.67 143
16897.90 116
16899.13 93
16900.36 110
16901.59 110
16902.82 127
16904.05 126
16905.28 140
16906.50 117
16907.73 91
16908.96 99
16910.19 99
16911.42 125
16912.65 92
16913.88 126
16915.11 130
16916.34 91
16917.57 104
16918.80 106
16920.03 110
16921.26 115
16922.48 94
16923.71 89
16924.94 77
16926.17 97
16927.40 113
16928.63 119
16929.86 116
16931.09 112
16932.32 122
16933.55 140
16934.78 147
16936.01 117
16937.24 103
16938.47 117
16939.70 99
16940.93 102
16942.16 134
16943.39 114
16944.62 77
16945.85 100
16947.08 92
16948.31 95
16949.54 123
16950.78 141
16952.01 131
16953.24 128
16954.47 88
16955.70 88
16956.93 89
16958.16 100
16959.39 65
16960.62 103
16961.85 101
16963.08 96
16964.31 97
16965.54 119
16966.78 101
16968.01 105
16969.24 100
16970.47 106
16971.70 109
16972.93 101
16974.16 110
16975.39 115
16976.63 107
16977.86 88
16979.09 88
16980.32 101
16981.55 120
16982.78 98
16984.02 103
16985.25 101
16986.48 102
16987.71 97
16988.94 79
16990.18 92
16991.41 110
16992.64 130
16993.87 101
16995.10 114
16996.34 98
16997.57 99
16998.80 110
17000.03 108
17001.26 110
17002.50 98
17003.73 86
17004.96 79
17006.19 94
17007.43 88
17008.66 123
17009.89 86
17011.12 80
17012.36 82
17013.59 89
17014.82 79
17016.06 124
17017.29 120
17018.52 125
17019.76 94
17020.99 134
17022.22 120
17023.45 100
17024.69 109
17025.92 112
17027.15 110
17028.39 74
17029.62 98
17030.85 96
17032.09 107
17033.32 106
17034.55 100
17035.79 82
17037.02 80
17038.26 81
17039.49 95
17040.72 102
17041.96 97
17043.19 106
17044.43 108
17045.66 105
17046.89 98
17048.13 96
17049.36 93
17050.60 95
17051.83 80
17053.06 86
17054.30 93
17055.53 92
17056.77 88
17058.00 85
17059.24 92
17060.47 98
17061.70 92
17062.94 87
17064.17 100
17065.41 120
17066.64 108
17067.88 109
17069.11 101
17070.35 97
17071.58 90
17072.82 105
17074.05 118
17075.29 106
17076.52 116
17077.76 97
17078.99 102
17080.23 112
17081.46 89
17082.70 93
17083.93 91
17085.17 99
17086.41 91
17087.64 112
17088.88 99
17090.11 109
17091.35 97
17092.58 70
17093.82 79
17095.05 117
17096.29 129
17097.53 123
17098.76 96
17100.00 81
17101.23 104
17102.47 87
17103.71 82
17104.94 85
17106.18 120
17107.41 134
17108.65 133
17109.89 101
17111.12 77
17112.36 106
17113.60 90
17114.83 129
17116.07 100
17117.31 98
17118.54 75
17119.78 83
17121.02 86
17122.25 96
17123.49 100
17124.73 88
17125.96 87
17127.20 120
17128.44 131
17129.67 117
17130.91 92
17132.15 81
17133.39 76
17134.62 123
17135.86 85
17137.10 85
17138.33 102
17139.57 94
17140.81 90
17142.05 101
17143.28 101
17144.52 90
17145.76 88
17147.00 106
17148.23 123
17149.47 100
17150.71 97
17151.95 79
17153.19 73
17154.42 95
17155.66 89
17156.90 120
17158.14 138
17159.38 85
17160.61 86
17161.85 92
17163.09 91
17164.33 97
17165.57 89
17166.81 97
17168.04 93
17169.28 99
17170.52 102
17171.76 91
17173.00 109
17174.24 113
17175.47 101
17176.71 108
17177.95 95
17179.19 85
17180.43 97
17181.67 83
17182.91 112
17184.15 88
17185.39 89
17186.62 103
17187.86 99
17189.10 109
17190.34 114
17191.58 95
17192.82 99
17194.06 97
17195.30 86
17196.54 106
17197.78 84
17199.02 112
17200.26 77
17201.50 100
17202.74 118
17203.98 93
17205.22 104
17206.46 85
17207.70 95
17208.94 92
17210.18 92
17211.42 93
17212.66 90
17213.90 97
17215.14 78
17216.38 112
17217.62 85
17218.86 72
17220.10 119
17221.34 84
17222.58 91
17223.82 105
17225.06 77
17226.30 101
17227.54 128
17228.78 106
17230.02 113
17231.26 118
17232.50 117
17233.74 103
17234.98 72
17236.22 97
17237.47 101
17238.71 111
17239.95 91
17241.19 87
17242.43 112
17243.67 93
17244.91 104
17246.15 101
17247.39 99
17248.64 118
17249.88 101
17251.12 93
17252.36 88
17253.60 104
17254.84 103
17256.08 97
17257.33 104
17258.57 84
17259.81 79
17261.05 85
17262.29 104
17263.54 85
17264.78 111
17266.02 136
17267.26 109
17268.50 76
17269.75 73
17270.99 103
17272.23 105
17273.47 114
17274.71 144
17275.96 99
17277.20 116
17278.44 114
17279.68 90
17280.93 87
17282.17 79
17283.41 82
17284.65 94
17285.90 92
17287.14 116
17288.38 111
17289.62 113
17290.87 123
17292.11 100
17293.35 86
17294.60 96
17295.84 85
17297.08 88
17298.33 104
17299.57 107
17300.81 90
17302.05 92
17303.30 82
17304.54 99
17305.78 93
17307.03 83
17308.27 89
17309.52 111
17310.76 106
17312.00 119
17313.25 117
17314.49 111
17315.73 117
17316.98 104
17318.22 79
17319.47 83
17320.71 128
17321.95 117
17323.20 105
17324.44 86
17325.69 97
17326.93 131
17328.17 130
17329.42 113
17330.66 79
17331.91 89
17333.15 88
17334.40 76
17335.64 95
17336.88 104
17338.13 97
17339.37 105
17340.62 81
17341.86 83
17343.11 72
17344.35 99
17345.60 87
17346.84 87
17348.09 103
17349.33 91
17350.58 101
17351.82 76
17353.07 78
17354.31 71
17355.56 84
17356.80 96
17358.05 95
17359.29 99
17360.54 80
17361.78 91
17363.03 86
17364.27 100
17365.52 103
17366.77 80
17368.01 108
17369.26 111
17370.50 101
17371.75 91
17372.99 94
17374.24 82
17375.49 101
17376.73 104
17377.98 108
17379.22 84
17380.47 77
17381.72 80
17382.96 71
17384.21 95
17385.45 90
17386.70 74
17387.95 72
17389.19 97
17390.44 93
17391.69 94
17392.93 84
17394.18 73
17395.43 80
17396.67 77
17397.92 99
17399.17 90
17400.41 89
17401.66 80
17402.91 87
17404.15 85
17405.40 98
17406.65 108
17407.89 86
17409.14 94
17410.39 98
17411.64 88
17412.88 69
17414.13 105
17415.38 108
17416.63 91
17417.87 101
17419.12 115
17420.37 98
17421.62 85
17422.86 101
17424.11 81
17425.36 67
17426.61 79
17427.85 104
17429.10 111
17430.35 128
17431.60 102
17432.85 88
17434.09 118
17435.34 116
17436.59 81
17437.84 98
17439.09 120
17440.33 103
17441.58 82
17442.83 101
17444.08 137
17445.33 127
17446.58 112
17447.82 103
17449.07 77
17450.32 77
17451.57 113
17452.82 89
17454.07 98
17455.32 109
17456.57 95
17457.81 91
17459.06 71
17460.31 77
17461.56 104
17462.81 96
17464.06 95
17465.31 91
17466.56 89
17467.81 76
17469.06 112
17470.30 79
17471.55 89
17472.80 86
17474.05 75
17475.30 95
17476.55 104
17477.80 100
17479.05 131
17480.30 106
17481.55 99
17482.80 74
17484.05 96
17485.30 107
17486.55 101
17487.80 82
17489.05 84
17490.30 107
17491.55 104
17492.80 87
17494.05 75
17495.30 86
17496.55 135
17497.80 90
17499.05 110
17500.30 85
17501.55 90
17502.80 81
17504.05 71
17505.30 85
17506.55 79
17507.80 87
17509.06 81
17510.31 90
17511.56 112
17512.81 76
17514.06 85
17515.31 80
17516.56 94
17517.81 81
17519.06 93
17520.31 109
17521.56 101
17522.82 99
17524.07 102
17525.32 98
17526.57 86
17527.82 74
17529.07 81
17530.32 88
17531.58 95
17532.83 93
17534.08 105
17535.33 102
17536.58 85
17537.83 81
17539.09 73
17540.34 69
17541.59 80
17542.84 83
17544.09 74
17545.35 84
17546.60 104
17547.85 114
17549.10 110
17550.35 95
17551.61 92
17552.86 90
17554.11 108
17555.36 94
17556.62 90
17557.87 99
17559.12 93
17560.37 94
17561.63 83
17562.88 77
17564.13 77
17565.38 92
17566.64 99
17567.89 90
17569.14 86
17570.39 88
17571.65 83
17572.90 99
17574.15 97
17575.41 92
17576.66 101
17577.91 114
17579.17 103
17580.42 93
17581.67 93
17582.93 88
17584.18 87
17585.43 103
17586.69 119
17587.94 104
17589.19 88
17590.45 87
17591.70 83
17592.95 95
17594.21 88
17595.46 93
17596.72 102
17597.97 95
17599.22 97
17600.48 78
17601.73 80
17602.99 72
17604.24 93
17605.49 86
17606.75 108
17608.00 93
17609.26 73
17610.51 81
17611.76 106
17613.02 110
17614.27 102
17615.53 92
17616.78 92
17618.04 96
17619.29 94
17620.55 107
17621.80 100
17623.06 82
17624.31 107
17625.57 76
17626.82 88
17628.08 107
17629.33 79
17630.59 97
17631.84 75
17633.10 84
17634.35 99
17635.61 97
17636.86 83
17638.12 109
17639.37 110
17640.63 101
17641.88 102
17643.14 101
17644.39 88
17645.65 91
17646.91 104
17648.16 90
17649.42 98
17650.67 151
17651.93 89
17653.18 102
17654.44 105
17655.70 86
17656.95 74
17658.21 76
17659.46 78
17660.72 84
17661.98 105
17663.23 79
17664.49 82
17665.75 109
17667.00 98
17668.26 112
17669.51 91
17670.77 84
17672.03 95
17673.28 88
17674.54 97
17675.80 86
17677.05 91
17678.31 90
17679.57 91
17680.82 85
17682.08 92
17683.34 104
17684.60 89
17685.85 91
17687.11 100
17688.37 106
17689.62 89
17690.88 96
17692.14 98
17693.40 85
17694.65 80
17695.91 83
17697.17 118
17698.42 96
17699.68 97
17700.94 125
17702.20 93
17703.46 88
17704.71 113
17705.97 101
17707.23 91
17708.49 80
17709.74 95
17711.00 100
17712.26 72
17713.52 78
17714.78 104
17716.03 88
17717.29 83
17718.55 83
17719.81 82
17721.07 70
17722.33 101
17723.58 89
17724.84 106
17726.10 89
17727.36 85
17728.62 88
17729.88 118
17731.13 101
17732.39 99
17733.65 94
17734.91 107
17736.17 95
17737.43 87
17738.69 88
17739.95 99
17741.21 98
17742.46 118
17743.72 104
17744.98 87
17746.24 90
17747.50 92
17748.76 95
17750.02 70
17751.28 76
17752.54 73
17753.80 103
17755.06 102
17756.32 99
17757.58 86
17758.84 78
17760.10 96
17761.36 73
17762.61 91
17763.87 97
17765.13 95
17766.39 88
17767.65 72
17768.91 103
17770.17 96
17771.43 95
17772.69 108
17773.95 68
17775.21 111
17776.48 78
17777.74 63
17779.00 87
17780.26 71
17781.52 71
17782.78 83
17784.04 104
17785.30 98
17786.56 105
17787.82 101
17789.08 96
17790.34 83
17791.60 102
17792.86 72
17794.12 86
17795.38 88
17796.65 74
17797.91 93
17799.17 88
17800.43 105
17801.69 131
17802.95 85
17804.21 105
17805.47 79
17806.73 93
17808.00 74
17809.26 66
17810.52 76
17811.78 80
17813.04 75
17814.30 95
17815.56 74
17816.83 80
17818.09 85
17819.35 82
17820.61 77
17821.87 110
17823.14 94
17824.40 101
17825.66 72
17826.92 95
17828.18 71
17829.45 99
17830.71 114
17831.97 97
17833.23 84
17834.49 79
17835.76 92
17837.02 67
17838.28 87
17839.54 79
17840.81 102
17842.07 85
17843.33 76
17844.59 90
17845.86 88
17847.12 93
17848.38 101
17849.65 83
17850.91 97
17852.17 104
17853.43 96
17854.70 101
17855.96 81
17857.22 82
17858.49 98
17859.75 98
17861.01 78
17862.28 70
17863.54 78
17864.80 104
17866.07 80
17867.33 86
17868.59 79
17869.86 66
17871.12 67
17872.38 80
17873.65 90
17874.91 100
17876.18 105
17877.44 88
17878.70 87
17879.97 93
17881.23 78
17882.50 92
17883.76 109
17885.02 76
17886.29 96
17887.55 90
17888.82 91
17890.08 94
17891.35 75
17892.61 80
17893.87 82
17895.14 71
17896.40 78
17897.67 90
17898.93 107
17900.20 101
17901.46 100
17902.73 100
17903.99 80
17905.26 78
17906.52 91
17907.79 113
17909.05 77
17910.32 80
17911.58 77
17912.85 106
17914.11 85
17915.38 92
17916.64 107
17917.91 98
17919.17 100
17920.44 77
17921.70 93
17922.97 102
17924.23 102
17925.50 89
17926.76 106
17928.03 87
17929.30 101
17930.56 104
17931.83 79
17933.09 118
17934.36 105
17935.62 77
17936.89 80
17938.16 92
17939.42 99
17940.69 100
17941.96 88
17943.22 93
17944.49 110
17945.75 111
17947.02 92
17948.29 95
17949.55 78
17950.82 105
17952.09 98
17953.35 87
17954.62 83
17955.89 77
17957.15 64
17958.42 81
17959.69 84
17960.95 85
17962.22 88
17963.49 92
17964.75 103
17966.02 84
17967.29 77
17968.55 75
17969.82 110
17971.09 95
17972.36 74
17973.62 92
17974.89 94
17976.16 122
17977.42 94
17978.69 136
17979.96 93
17981.23 79
17982.49 117
17983.76 93
17985.03 71
17986.30 77
17987.57 72
17988.83 73
17990.10 74
17991.37 89
17992.64 67
17993.90 93
17995.17 77
17996.44 79
17997.71 87
17998.98 97
18000.25 101
18001.51 90
18002.78 84
18004.05 97
18005.32 104
18006.59 98
18007.86 97
18009.12 75
18010.39 92
18011.66 84
18012.93 97
18014.20 86
18015.47 78
18016.74 85
18018.00 75
18019.27 80
18020.54 97
18021.81 127
18023.08 83
18024.35 83
18025.62 82
18026.89 92
18028.16 84
18029.43 76
18030.69 78
18031.96 100
18033.23 110
18034.50 89
18035.77 81
18037.04 68
18038.31 75
18039.58 85
18040.85 109
18042.12 79
18043.39 91
18044.66 86
18045.93 82
18047.20 94
18048.47 90
18049.74 97
18051.01 112
18052.28 98
18053.55 94
18054.82 95
18056.09 94
18057.36 100
18058.63 99
18059.90 104
18061.17 91
18062.44 85
18063.71 79
18064.98 82
18066.25 87
18067.52 83
18068.79 80
18070.06 104
18071.33 103
18072.61 96
18073.88 93
18075.15 100
18076.42 88
18077.69 98
18078.96 105
18080.23 86
18081.50 70
18082.77 82
18084.04 96
18085.32 84
18086.59 98
18087.86 99
18089.13 63
18090.40 93
18091.67 84
18092.94 90
18094.22 83
18095.49 80
18096.76 91
18098.03 86
18099.30 100
18100.57 106
18101.85 88
18103.12 100
18104.39 93
18105.66 97
18106.93 106
18108.20 78
18109.48 86
18110.75 86
18112.02 94
18113.29 83
18114.57 86
18115.84 96
18117.11 109
18118.38 91
18119.65 87
18120.93 106
18122.20 140
18123.47 115
18124.74 96
18126.02 106
18127.29 94
18128.56 106
18129.84 107
18131.11 127
18132.38 94
18133.65 95
18134.93 104
18136.20 94
18137.47 93
18138.75 80
18140.02 80
18141.29 78
18142.57 88
18143.84 107
18145.11 62
18146.39 75
18147.66 105
18148.93 94
18150.21 87
18151.48 68
18152.75 97
18154.03 95
18155.30 85
18156.57 69
18157.85 82
18159.12 91
18160.40 116
18161.67 93
18162.94 81
18164.22 85
18165.49 81
18166.77 72
18168.04 81
18169.31 104
18170.59 98
18171.86 93
18173.14 78
18174.41 84
18175.68 106
18176.96 86
18178.23 89
18179.51 99
18180.78 94
18182.06 115
18183.33 93
18184.61 114
18185.88 104
18187.16 123
18188.43 81
18189.71 89
18190.98 86
18192.26 88
18193.53 71
18194.81 90
18196.08 111
18197.36 114
18198.63 107
18199.91 119
18201.18 99
18202.46 64
18203.73 64
18205.01 89
18206.28 98
18207.56 95
18208.83 102
18210.11 73
18211.39 93
18212.66 90
18213.94 112
18215.21 88
18216.49 94
18217.76 98
18219.04 98
18220.32 86
18221.59 87
18222.87 112
18224.14 108
18225.42 94
18226.70 103
18227.97 81
18229.25 98
18230.53 92
18231.80 103
18233.08 81
18234.35 85
18235.63 112
18236.91 97
18238.18 80
18239.46 82
18240.74 71
18242.01 84
18243.29 100
18244.57 93
18245.84 90
18247.12 75
18248.40 80
18249.68 83
18250.95 94
18252.23 98
18253.51 87
18254.78 78
18256.06 104
18257.34 116
18258.62 101
18259.89 74
18261.17 81
18262.45 97
18263.72 77
18265.00 81
18266.28 86
18267.56 86
18268.84 88
18270.11 97
18271.39 117
18272.67 101
18273.95 81
18275.22 85
18276.50 80
18277.78 76
18279.06 100
18280.34 115
18281.61 125
18282.89 91
18284.17 106
18285.45 115
18286.73 103
18288.01 71
18289.28 88
18290.56 99
18291.84 98
18293.12 95
18294.40 78
18295.68 84
18296.95 99
18298.23 95
18299.51 87
18300.79 69
18302.07 91
18303.35 113
18304.63 105
18305.91 79
18307.19 92
18308.46 68
18309.74 89
18311.02 68
18312.30 68
18313.58 81
18314.86 90
18316.14 80
18317.42 92
18318.70 90
18319.98 84
18321.26 67
18322.54 89
18323.82 119
18325.10 89
18326.38 98
18327.66 97
18328.94 94
18330.22 88
18331.50 86
18332.77 112
18334.05 114
18335.33 83
18336.61 90
18337.90 83
18339.18 82
18340.46 95
18341.74 80
18343.02 72
18344.30 78
18345.58 88
18346.86 83
18348.14 97
18349.42 96
18350.70 97
18351.98 89
18353.26 103
18354.54 88
18355.82 95
18357.10 106
18358.38 122
18359.66 95
18360.94 97
18362.22 100
18363.51 82
18364.79 92
18366.07 73
18367.35 94
18368.63 80
18369.91 80
18371.19 77
18372.47 86
18373.76 90
18375.04 86
18376.32 86
18377.60 102
18378.88 106
18380.16 95
18381.44 98
18382.73 89
18384.01 86
18385.29 89
18386.57 92
18387.85 81
18389.13 96
18390.42 70
18391.70 83
18392.98 97
18394.26 100
18395.54 94
18396.83 80
18398.11 69
18399.39 133
18400.67 133
18401.96 97
18403.24 67
18404.52 85
18405.80 111
18407.09 84
18408.37 74
18409.65 78
18410.93 69
18412.22 79
18413.50 94
18414.78 79
18416.06 71
18417.35 80
18418.63 102
18419.91 99
18421.20 108
18422.48 103
18423.76 78
18425.05 81
18426.33 70
18427.61 63
18428.89 81
18430.18 114
18431.46 94
18432.74 89
18434.03 65
18435.31 78
18436.60 79
18437.88 85
18439.16 71
18440.45 82
18441.73 74
18443.01 77
18444.30 85
18445.58 80
18446.87 86
18448.15 88
18449.43 90
18450.72 86
18452.00 79
18453.29 92
18454.57 84
18455.85 68
18457.14 78
18458.42 72
18459.71 82
18460.99 104
18462.28 103
18463.56 77
18464.84 72
18466.13 68
18467.41 103
18468.70 86
18469.98 55
18471.27 83
18472.55 84
18473.84 68
18475.12 72
18476.41 84
18477.69 84
18478.98 71
18480.26 86
18481.55 105
18482.83 88
18484.12 77
18485.40 68
18486.69 63
18487.97 93
18489.26 79
18490.54 78
18491.83 80
18493.11 70
18494.40 88
18495.69 107
18496.97 78
18498.26 79
18499.54 76
18500.83 95
18502.11 86
18503.40 97
18504.69 81
18505.97 76
18507.26 85
18508.54 85
18509.83 85
18511.12 75
18512.40 84
18513.69 111
18514.98 97
18516.26 82
18517.55 80
18518.83 82
18520.12 72
18521.41 64
18522.69 93
18523.98 104
18525.27 63
18526.55 72
18527.84 84
18529.13 91
18530.41 98
18531.70 95
18532.99 93
18534.27 89
18535.56 74
18536.85 90
18538.14 92
18539.42 77
18540.71 92
18542.00 92
18543.28 79
18544.57 81
18545.86 79
18547.15 59
18548.43 67
18549.72 82
18551.01 109
18552.30 91
18553.58 89
18554.87 106
18556.16 92
18557.45 94
18558.73 98
18560.02 86
18561.31 77
18562.60 95
18563.89 74
18565.17 56
18566.46 69
18567.75 71
18569.04 82
18570.33 92
18571.62 98
18572.90 119
18574.19 87
18575.48 87
18576.77 93
18578.06 110
18579.35 75
18580.63 72
18581.92 104
18583.21 86
18584.50 92
18585.79 92
18587.08 69
18588.37 73
18589.66 80
18590.94 72
18592.23 88
18593.52 94
18594.81 96
18596.10 95
18597.39 94
18598.68 123
18599.97 82
18601.26 82
18602.55 107
18603.84 89
18605.13 76
18606.41 90
18607.70 113
18608.99 84
18610.28 94
18611.57 83
18612.86 80
18614.15 107
18615.44 127
18616.73 137
18618.02 82
18619.31 93
18620.60 95
18621.89 144
18623.18 88
18624.47 62
18625.76 73
18627.05 90
18628.34 97
18629.63 85
18630.92 76
18632.21 79
18633.50 94
18634.79 71
18636.08 81
18637.37 84
18638.67 99
18639.96 113
18641.25 93
18642.54 85
18643.83 67
18645.12 89
18646.41 96
18647.70 91
18648.99 86
18650.28 91
18651.57 94
18652.86 91
18654.16 107
18655.45 85
18656.74 108
18658.03 132
18659.32 73
18660.61 95
18661.90 98
18663.19 86
18664.49 95
18665.78 102
18667.07 98
18668.36 100
18669.65 97
18670.94 77
18672.24 86
18673.53 68
18674.82 91
18676.11 77
18677.40 73
18678.70 81
18679.99 111
18681.28 113
18682.57 115
18683.86 76
18685.16 98
18686.45 80
18687.74 84
18689.03 78
18690.33 79
18691.62 92
18692.91 94
18694.20 92
18695.50 102
18696.79 102
18698.08 88
18699.37 98
18700.67 86
18701.96 98
18703.25 84
18704.54 87
18705.84 79
18707.13 97
18708.42 83
18709.72 99
18711.01 65
18712.30 69
18713.60 72
18714.89 90
18716.18 80
18717.48 79
18718.77 81
18720.06 86
18721.36 86
18722.65 93
18723.94 63
18725.24 72
18726.53 74
18727.82 67
18729.12 91
18730.41 78
18731.70 67
18733.00 76
18734.29 82
18735.59 80
18736.88 91
18738.17 93
18739.47 90
18740.76 120
18742.06 81
18743.35 85
18744.64 78
18745.94 83
18747.23 84
18748.53 98
18749.82 88
18751.12 83
18752.41 68
18753.71 75
18755.00 89
18756.30 80
18757.59 65
18758.88 77
18760.18 81
18761.47 77
18762.77 107
18764.06 85
18765.36 73
18766.65 83
18767.95 90
18769.24 111
18770.54 81
18771.83 67
18773.13 80
18774.43 74
18775.72 72
18777.02 86
18778.31 91
18779.61 110
18780.90 73
18782.20 104
18783.49 108
18784.79 103
18786.08 83
18787.38 88
18788.68 85
18789.97 105
18791.27 95
18792.56 96
18793.86 70
18795.16 86
18796.45 68
18797.75 79
18799.04 106
18800.34 100
18801.64 76
18802.93 63
18804.23 83
18805.53 86
18806.82 93
18808.12 104
18809.41 87
18810.71 99
18812.01 107
18813.30 69
18814.60 74
18815.90 83
18817.19 97
18818.49 106
18819.79 97
18821.09 89
18822.38 96
18823.68 106
18824.98 68
18826.27 85
18827.57 85
18828.87 95
18830.16 93
18831.46 80
18832.76 84
18834.06 94
18835.35 98
18836.65 81
18837.95 93
18839.25 91
18840.54 86
18841.84 84
18843.14 97
18844.44 97
18845.73 78
18847.03 79
18848.33 75
18849.63 74
18850.93 77
18852.22 85
18853.52 111
18854.82 92
18856.12 107
18857.42 102
18858.71 86
18860.01 80
18861.31 85
18862.61 121
18863.91 102
18865.21 71
18866.50 71
18867.80 94
18869.10 96
18870.40 86
18871.70 73
18873.00 61
18874.30 85
18875.60 85
18876.89 65
18878.19 86
18879.49 102
18880.79 89
18882.09 92
18883.39 86
18884.69 107
18885.99 70
18887.29 76
18888.59 76
18889.88 80
18891.18 88
18892.48 88
18893.78 86
18895.08 95
18896.38 85
18897.68 85
18898.98 67
18900.28 81
18901.58 71
18902.88 113
18904.18 96
18905.48 96
18906.78 93
18908.08 97
18909.38 92
18910.68 91
18911.98 70
18913.28 72
18914.58 84
18915.88 95
18917.18 83
18918.48 88
18919.78 73
18921.08 78
18922.38 80
18923.68 83
18924.98 80
18926.28 76
18927.58 59
18928.88 78
18930.18 73
18931.49 59
18932.79 98
18934.09 81
18935.39 78
18936.69 81
18937.99 88
18939.29 87
18940.59 90
18941.89 118
18943.19 82
18944.49 83
18945.80 92
18947.10 71
18948.40 72
18949.70 101
18951.00 71
18952.30 84
18953.60 69
18954.91 98
18956.21 89
18957.51 92
18958.81 73
18960.11 76
18961.41 84
18962.72 84
18964.02 101
18965.32 107
18966.62 94
18967.92 84
18969.23 74
18970.53 76
18971.83 70
18973.13 67
18974.43 66
18975.74 68
18977.04 96
18978.34 80
18979.64 69
18980.95 88
18982.25 116
18983.55 101
18984.85 84
18986.16 78
18987.46 89
18988.76 100
18990.06 76
18991.37 79
18992.67 86
18993.97 95
18995.28 98
18996.58 80
18997.88 84
18999.18 94
19000.49 109
19001.79 86
19003.09 76
19004.40 71
19005.70 79
19007.00 79
19008.31 94
19009.61 77
19010.91 71
19012.22 78
19013.52 85
19014.82 82
19016.13 79
19017.43 74
19018.74 90
19020.04 64
19021.34 86
19022.65 94
19023.95 84
19025.25 79
19026.56 77
19027.86 73
19029.17 58
19030.47 67
19031.77 66
19033.08 81
19034.38 74
19035.69 76
19036.99 77
19038.30 84
19039.60 107
19040.91 103
19042.21 84
19043.51 83
19044.82 90
19046.12 73
19047.43 76
19048.73 71
19050.04 69
19051.34 88
19052.65 80
19053.95 79
19055.26 69
19056.56 71
19057.87 76
19059.17 85
19060.48 84
19061.78 70
19063.09 67
19064.39 84
19065.70 78
19067.00 87
19068.31 74
19069.62 78
19070.92 60
19072.23 73
19073.53 82
19074.84 81
19076.14 78
19077.45 89
19078.75 85
19080.06 69
19081.37 82
19082.67 78
19083.98 77
19085.28 68
19086.59 81
19087.90 79
19089.20 69
19090.51 56
19091.82 66
19093.12 82
19094.43 108
19095.73 96
19097.04 86
19098.35 75
19099.65 88
19100.96 76
19102.27 65
19103.57 65
19104.88 82
19106.19 87
19107.49 72
19108.80 70
19110.11 73
19111.41 72
19112.72 76
19114.03 85
19115.33 116
19116.64 88
19117.95 77
19119.26 74
19120.56 69
19121.87 88
19123.18 88
19124.49 82
19125.79 87
19127.10 81
19128.41 65
19129.72 70
19131.02 99
19132.33 84
19133.64 104
19134.95 107
19136.25 83
19137.56 107
19138.87 89
19140.18 72
19141.49 94
19142.79 105
19144.10 109
19145.41 99
19146.72 72
19148.03 72
19149.33 74
19150.64 73
19151.95 73
19153.26 62
19154.57 100
19155.88 105
19157.18 96
19158.49 80
19159.80 81
19161.11 85
19162.42 83
19163.73 88
19165.04 93
19166.34 80
19167.65 106
19168.96 95
19170.27 111
19171.58 88
19172.89 83
19174.20 84
19175.51 75
19176.82 68
19178.13 71
19179.43 72
19180.74 75
19182.05 103
19183.36 99
19184.67 72
19185.98 96
19187.29 93
19188.60 78
19189.91 67
19191.22 73
19192.53 85
19193.84 94
19195.15 66
19196.46 68
19197.77 100
19199.08 99
19200.39 84
19201.70 79
19203.01 69
19204.32 68
19205.63 61
19206.94 79
19208.25 95
19209.56 84
19210.87 90
19212.18 99
19213.49 77
19214.80 88
19216.11 80
19217.42 68
19218.73 75
19220.04 77
19221.35 82
19222.66 87
19223.98 76
19225.29 87
19226.60 70
19227.91 58
19229.22 88
19230.53 86
19231.84 86
19233.15 76
19234.46 72
19235.77 71
19237.09 74
19238.40 61
19239.71 84
19241.02 99
19242.33 93
19243.64 108
19244.95 104
19246.27 71
19247.58 76
19248.89 82
19250.20 63
19251.51 71
19252.82 79
19254.14 72
19255.45 81
19256.76 56
19258.07 73
19259.38 73
19260.70 78
19262.01 85
19263.32 81
19264.63 93
19265.94 77
19267.26 80
19268.57 64
19269.88 70
19271.19 74
19272.51 84
19273.82 74
19275.13 75
19276.44 78
19277.76 71
19279.07 64
19280.38 81
19281.69 80
19283.01 71
19284.32 88
19285.63 87
19286.94 87
19288.26 71
19289.57 62
19290.88 83
19292.20 74
19293.51 76
19294.82 88
19296.14 80
19297.45 91
19298.76 84
19300.08 95
19301.39 64
19302.70 59
19304.02 90
19305.33 88
19306.64 89
19307.96 66
19309.27 85
19310.59 92
19311.90 82
19313.21 79
19314.53 68
19315.84 83
19317.15 89
19318.47 84
19319.78 79
19321.10 82
19322.41 71
19323.72 89
19325.04 78
19326.35 90
19327.67 63
19328.98 83
19330.30 84
19331.61 74
19332.93 77
19334.24 86
19335.55 95
19336.87 71
19338.18 69
19339.50 62
19340.81 82
19342.13 71
19343.44 70
19344.76 93
19346.07 85
19347.39 74
19348.70 76
19350.02 84
19351.33 79
19352.65 93
19353.96 88
19355.28 100
19356.59 95
19357.91 73
19359.22 96
19360.54 75
19361.86 85
19363.17 77
19364.49 92
19365.80 102
19367.12 93
19368.43 63
19369.75 80
19371.06 67
19372.38 91
19373.70 102
19375.01 86
19376.33 75
19377.64 86
19378.96 71
19380.28 85
19381.59 58
19382.91 70
19384.23 69
19385.54 70
19386.86 76
19388.17 79
19389.49 76
19390.81 78
19392.12 72
19393.44 73
19394.76 83
19396.07 74
19397.39 72
19398.71 79
19400.02 67
19401.34 99
19402.66 76
19403.97 60
19405.29 77
19406.61 60
19407.93 85
19409.24 77
19410.56 62
19411.88 72
19413.19 68
19414.51 70
19415.83 83
19417.15 74
19418.46 63
19419.78 75
19421.10 70
19422.42 85
19423.73 106
19425.05 81
19426.37 77
19427.69 94
19429.00 80
19430.32 75
19431.64 72
19432.96 90
19434.28 81
19435.59 96
19436.91 80
19438.23 71
19439.55 95
19440.87 99
19442.18 87
19443.50 85
19444.82 87
19446.14 68
19447.46 105
19448.78 73
19450.09 71
19451.41 74
19452.73 67
19454.05 86
19455.37 76
19456.69 70
19458.01 91
19459.33 90
19460.64 78
19461.96 94
19463.28 76
19464.60 77
19465.92 73
19467.24 80
19468.56 84
19469.88 76
19471.20 80
19472.52 87
19473.83 88
19475.15 95
19476.47 84
19477.79 95
19479.11 68
19480.43 77
19481.75 96
19483.07 76
19484.39 73
19485.71 79
19487.03 87
19488.35 70
19489.67 98
19490.99 74
19492.31 76
19493.63 76
19494.95 71
19496.27 93
19497.59 93
19498.91 86
19500.23 79
19501.55 85
19502.87 84
19504.19 127
19505.51 58
19506.83 81
19508.15 89
19509.47 66
19510.79 67
19512.11 64
19513.43 94
19514.75 66
19516.08 77
19517.40 80
19518.72 76
19520.04 64
19521.36 74
19522.68 91
19524.00 86
19525.32 72
19526.64 60
19527.96 71
19529.29 63
19530.61 78
19531.93 79
19533.25 73
19534.57 91
19535.89 66
19537.21 93
19538.53 73
19539.86 75
19541.18 82
19542.50 81
19543.82 74
19545.14 60
19546.46 71
19547.79 83
19549.11 74
19550.43 73
19551.75 84
19553.07 79
19554.40 86
19555.72 92
19557.04 60
19558.36 81
19559.68 65
19561.01 72
19562.33 82
19563.65 73
19564.97 75
19566.30 74
19567.62 83
19568.94 75
19570.26 79
19571.59 86
19572.91 80
19574.23 64
19575.55 74
19576.88 79
19578.20 89
19579.52 68
19580.85 73
19582.17 66
19583.49 91
19584.82 92
19586.14 83
19587.46 69
19588.78 79
19590.11 91
19591.43 99
19592.75 82
19594.08 74
19595.40 63
19596.72 71
19598.05 99
19599.37 100
19600.70 92
19602.02 73
19603.34 77
19604.67 95
19605.99 81
19607.31 83
19608.64 68
19609.96 76
19611.29 117
19612.61 74
19613.93 67
19615.26 73
19616.58 121
19617.91 89
19619.23 63
19620.55 66
19621.88 80
19623.20 64
19624.53 87
19625.85 77
19627.18 82
19628.50 75
19629.83 77
19631.15 92
19632.48 85
19633.80 53
19635.12 77
19636.45 86
19637.77 62
19639.10 80
19640.42 63
19641.75 90
19643.07 81
19644.40 84
19645.72 77
19647.05 86
19648.37 89
19649.70 87
19651.03 90
19652.35 86
19653.68 81
19655.00 103
19656.33 90
19657.65 85
19658.98 79
19660.30 73
19661.63 77
19662.96 87
19664.28 92
19665.61 74
19666.93 102
19668.26 87
19669.58 80
19670.91 72
19672.24 64
19673.56 81
19674.89 69
19676.21 72
19677.54 70
19678.87 63
19680.19 67
19681.52 73
19682.85 78
19684.17 72
19685.50 67
19686.83 72
19688.15 85
19689.48 83
19690.81 80
19692.13 77
19693.46 79
19694.79 67
19696.11 78
19697.44 68
19698.77 71
19700.09 60
19701.42 67
19702.75 76
19704.07 78
19705.40 68
19706.73 72
19708.06 77
19709.38 70
19710.71 91
19712.04 84
19713.37 98
19714.69 105
19716.02 101
19717.35 88
19718.68 74
19720.00 84
19721.33 79
19722.66 71
19723.99 66
19725.31 73
19726.64 82
19727.97 85
19729.30 88
19730.63 91
19731.95 69
19733.28 73
19734.61 89
19735.94 84
19737.27 62
19738.59 85
19739.92 79
19741.25 83
19742.58 81
19743.91 83
19745.24 67
19746.57 80
19747.89 86
19749.22 61
19750.55 65
19751.88 88
19753.21 88
19754.54 82
19755.87 112
19757.20 71
19758.52 89
19759.85 78
19761.18 74
19762.51 72
19763.84 70
19765.17 76
19766.50 102
19767.83 99
19769.16 72
19770.49 85
19771.82 88
19773.15 98
19774.47 89
19775.80 71
19777.13 65
19778.46 63
19779.79 64
19781.12 77
19782.45 89
19783.78 100
19785.11 87
19786.44 67
19787.77 82
19789.10 85
19790.43 76
19791.76 97
19793.09 82
19794.42 71
19795.75 79
19797.08 68
19798.41 71
19799.74 82
19801.07 79
19802.40 63
19803.73 65
19805.07 61
19806.40 76
19807.73 73
19809.06 74
19810.39 83
19811.72 97
19813.05 93
19814.38 72
19815.71 75
19817.04 72
19818.37 78
19819.70 89
19821.03 93
19822.37 70
19823.70 74
19825.03 76
19826.36 105
19827.69 104
19829.02 71
19830.35 66
19831.68 87
19833.02 92
19834.35 88
19835.68 89
19837.01 68
19838.34 86
19839.67 77
19841.01 67
19842.34 83
19843.67 76
19845.00 79
19846.33 81
19847.67 100
19849.00 76
19850.33 76
19851.66 89
19852.99 74
19854.33 79
19855.66 80
19856.99 91
19858.32 90
19859.65 74
19860.99 78
19862.32 85
19863.65 76
19864.98 88
19866.32 71
19867.65 95
19868.98 70
19870.32 68
19871.65 77
19872.98 60
19874.31 78
19875.65 72
19876.98 82
19878.31 84
19879.65 73
19880.98 73
19882.31 86
19883.64 80
19884.98 85
19886.31 103
19887.64 64
19888.98 86
19890.31 82
19891.64 72
19892.98 83
19894.31 72
19895.65 67
19896.98 71
19898.31 71
19899.65 83
19900.98 90
19902.31 79
19903.65 79
19904.98 80
19906.32 88
19907.65 78
19908.98 82
19910.32 76
19911.65 70
19912.99 67
19914.32 79
19915.65 103
19916.99 74
19918.32 76
19919.66 67
19920.99 94
19922.33 83
19923.66 73
19924.99 73
19926.33 86
19927.66 122
19929.00 72
19930.33 68
19931.67 89
19933.00 83
19934.34 91
19935.67 75
19937.01 64
19938.34 70
19939.68 80
19941.01 99
19942.35 75
19943.68 64
19945.02 80
19946.35 113
19947.69 74
19949.02 72
19950.36 71
19951.70 76
19953.03 74
19954.37 84
19955.70 75
19957.04 89
19958.37 102
19959.71 97
19961.04 92
19962.38 68
19963.72 85
19965.05 88
19966.39 85
19967.72 91
19969.06 91
19970.40 73
19971.73 78
19973.07 69
19974.40 69
19975.74 77
19977.08 82
19978.41 74
19979.75 74
19981.09 99
19982.42 106
19983.76 72
19985.10 69
19986.43 68
19987.77 98
19989.11 75
19990.44 86
19991.78 84
19993.12 64
19994.45 95
19995.79 88
19997.13 82
19998.46 80
19999.80 73
20001.14 77
20002.48 78
20003.81 78
20005.15 65
20006.49 95
20007.82 84
20009.16 73
20010.50 71
20011.84 81
20013.17 78
20014.51 89
20015.85 79
20017.19 75
20018.52 93
20019.86 79
20021.20 78
20022.54 61
20023.88 86
20025.21 85
20026.55 80
20027.89 72
20029.23 83
20030.57 94
20031.90 78
20033.24 74
20034.58 74
20035.92 78
20037.26 77
20038.60 76
20039.93 77
20041.27 61
20042.61 71
20043.95 92
20045.29 79
20046.63 76
20047.97 70
20049.30 77
20050.64 79
20051.98 69
20053.32 52
20054.66 71
20056.00 74
20057.34 90
20058.68 73
20060.02 80
20061.35 75
20062.69 78
20064.03 72
20065.37 85
20066.71 91
20068.05 55
20069.39 81
20070.73 74
20072.07 102
20073.41 77
20074.75 107
20076.09 89
20077.43 81
20078.77 69
20080.11 66
20081.45 87
20082.79 88
20084.13 77
20085.47 102
20086.81 101
20088.15 101
20089.49 81
20090.83 102
20092.17 107
20093.51 79
20094.85 83
20096.19 78
20097.53 74
20098.87 74
20100.21 86
20101.55 83
20102.89 75
20104.23 82
20105.57 68
20106.91 110
20108.25 79
20109.59 67
20110.93 74
20112.27 75
20113.62 106
20114.96 132
20116.30 81
20117.64 90
20118.98 78
20120.32 82
20121.66 84
20123.00 97
20124.34 83
20125.69 79
20127.03 75
20128.37 53
20129.71 72
20131.05 80
20132.39 77
20133.73 72
20135.08 77
20136.42 75
20137.76 77
20139.10 68
20140.44 88
