# Supplementary material for: MALDI-TOF MS typing enables the classification of brewing yeasts of the genus Saccharomyces to major beer styles
Source: PLoS One. 2017 Aug 9;12(8):e0181694. doi: 10.1371/journal.pone.0181694 (PMC5549903; doi:10.1371/journal.pone.0181694)
Supplement: S10 File — The directory includes 90 raw files and was zipped to “.zip”; the folder has three strains with 30 spectra per strain; S1 Text explains the raw files with an example and Table 1 represents the yeast strains used within the experiment. (ZIP) [file pone.0181694.s013.zip › 28-30/30332a-998-OG-Koe-Koe-YPG-18h-E-E_2015-08-25__0_A5_1.dat]

1999.27 747
1999.69 788
2000.11 796
2000.53 737
2000.95 723
2001.38 752
2001.80 859
2002.22 768
2002.64 758
2003.06 602
2003.48 755
2003.91 684
2004.33 686
2004.75 754
2005.17 700
2005.59 753
2006.02 721
2006.44 756
2006.86 743
2007.28 687
2007.71 736
2008.13 926
2008.55 783
2008.97 788
2009.39 882
2009.82 726
2010.24 790
2010.66 685
2011.09 703
2011.51 692
2011.93 683
2012.35 671
2012.78 830
2013.20 750
2013.62 751
2014.04 774
2014.47 660
2014.89 689
2015.31 740
2015.74 658
2016.16 719
2016.58 686
2017.01 710
2017.43 697
2017.85 712
2018.28 800
2018.70 738
2019.12 805
2019.55 747
2019.97 764
2020.39 750
2020.82 722
2021.24 710
2021.67 733
2022.09 699
2022.51 662
2022.94 662
2023.36 734
2023.78 731
2024.21 687
2024.63 769
2025.06 734
2025.48 666
2025.91 656
2026.33 660
2026.75 667
2027.18 682
2027.60 716
2028.03 628
2028.45 632
2028.88 717
2029.30 698
2029.72 686
2030.15 697
2030.57 660
2031.00 644
2031.42 569
2031.85 545
2032.27 643
2032.70 756
2033.12 757
2033.55 741
2033.97 692
2034.40 669
2034.82 650
2035.25 671
2035.67 835
2036.10 885
2036.52 840
2036.95 763
2037.37 786
2037.80 734
2038.23 797
2038.65 834
2039.08 752
2039.50 771
2039.93 825
2040.35 846
2040.78 780
2041.21 679
2041.63 831
2042.06 798
2042.48 741
2042.91 718
2043.33 754
2043.76 698
2044.19 659
2044.61 622
2045.04 630
2045.47 676
2045.89 615
2046.32 639
2046.74 696
2047.17 704
2047.60 732
2048.02 652
2048.45 654
2048.88 739
2049.30 663
2049.73 682
2050.16 725
2050.58 769
2051.01 715
2051.44 704
2051.86 736
2052.29 755
2052.72 703
2053.15 723
2053.57 698
2054.00 541
2054.43 673
2054.85 658
2055.28 629
2055.71 702
2056.14 667
2056.56 660
2056.99 744
2057.42 696
2057.85 754
2058.27 746
2058.70 704
2059.13 677
2059.56 578
2059.98 744
2060.41 880
2060.84 739
2061.27 728
2061.70 685
2062.12 772
2062.55 832
2062.98 876
2063.41 860
2063.84 830
2064.26 768
2064.69 789
2065.12 755
2065.55 782
2065.98 769
2066.41 816
2066.83 739
2067.26 808
2067.69 784
2068.12 661
2068.55 679
2068.98 809
2069.41 790
2069.83 688
2070.26 718
2070.69 696
2071.12 606
2071.55 770
2071.98 759
2072.41 725
2072.84 690
2073.27 663
2073.70 701
2074.12 700
2074.55 660
2074.98 758
2075.41 854
2075.84 787
2076.27 781
2076.70 758
2077.13 728
2077.56 778
2077.99 831
2078.42 879
2078.85 827
2079.28 734
2079.71 766
2080.14 759
2080.57 828
2081.00 944
2081.43 1092
2081.86 876
2082.29 903
2082.72 906
2083.15 820
2083.58 748
2084.01 671
2084.44 757
2084.87 865
2085.30 960
2085.73 749
2086.16 627
2086.59 671
2087.02 624
2087.45 700
2087.88 716
2088.31 653
2088.74 716
2089.17 777
2089.61 757
2090.04 764
2090.47 837
2090.90 767
2091.33 766
2091.76 693
2092.19 733
2092.62 822
2093.05 840
2093.48 851
2093.92 739
2094.35 741
2094.78 684
2095.21 744
2095.64 637
2096.07 651
2096.50 717
2096.94 612
2097.37 668
2097.80 732
2098.23 781
2098.66 753
2099.09 723
2099.53 720
2099.96 677
2100.39 659
2100.82 666
2101.25 659
2101.69 633
2102.12 643
2102.55 736
2102.98 679
2103.42 668
2103.85 731
2104.28 706
2104.71 725
2105.14 701
2105.58 726
2106.01 740
2106.44 673
2106.87 668
2107.31 761
2107.74 803
2108.17 677
2108.61 750
2109.04 824
2109.47 727
2109.90 790
2110.34 746
2110.77 792
2111.20 866
2111.64 803
2112.07 951
2112.50 832
2112.94 716
2113.37 730
2113.80 678
2114.24 702
2114.67 716
2115.10 648
2115.54 714
2115.97 714
2116.40 632
2116.84 623
2117.27 712
2117.70 753
2118.14 629
2118.57 677
2119.01 720
2119.44 790
2119.87 682
2120.31 673
2120.74 616
2121.18 672
2121.61 689
2122.04 664
2122.48 642
2122.91 720
2123.35 758
2123.78 739
2124.21 799
2124.65 653
2125.08 642
2125.52 730
2125.95 735
2126.39 710
2126.82 629
2127.26 730
2127.69 739
2128.13 730
2128.56 659
2129.00 712
2129.43 778
2129.87 724
2130.30 665
2130.74 660
2131.17 666
2131.61 793
2132.04 683
2132.48 808
2132.91 796
2133.35 885
2133.78 833
2134.22 803
2134.65 735
2135.09 770
2135.52 853
2135.96 817
2136.40 871
2136.83 802
2137.27 799
2137.70 861
2138.14 878
2138.57 907
2139.01 924
2139.45 744
2139.88 675
2140.32 692
2140.75 764
2141.19 662
2141.63 688
2142.06 759
2142.50 746
2142.93 670
2143.37 672
2143.81 669
2144.24 669
2144.68 721
2145.12 719
2145.55 767
2145.99 659
2146.43 661
2146.86 731
2147.30 687
2147.74 722
2148.17 837
2148.61 758
2149.05 756
2149.48 710
2149.92 681
2150.36 719
2150.80 758
2151.23 867
2151.67 806
2152.11 776
2152.54 922
2152.98 905
2153.42 885
2153.86 713
2154.29 697
2154.73 789
2155.17 715
2155.61 792
2156.04 743
2156.48 794
2156.92 751
2157.36 758
2157.79 726
2158.23 733
2158.67 761
2159.11 785
2159.55 640
2159.98 693
2160.42 762
2160.86 829
2161.30 857
2161.74 761
2162.18 768
2162.61 677
2163.05 744
2163.49 765
2163.93 715
2164.37 742
2164.81 729
2165.24 803
2165.68 729
2166.12 800
2166.56 756
2167.00 823
2167.44 839
2167.88 757
2168.32 613
2168.75 687
2169.19 721
2169.63 746
2170.07 742
2170.51 781
2170.95 796
2171.39 934
2171.83 792
2172.27 831
2172.71 894
2173.15 928
2173.59 826
2174.02 729
2174.46 784
2174.90 822
2175.34 924
2175.78 1037
2176.22 929
2176.66 889
2177.10 784
2177.54 729
2177.98 789
2178.42 877
2178.86 890
2179.30 798
2179.74 802
2180.18 907
2180.62 885
2181.06 793
2181.50 794
2181.94 877
2182.38 929
2182.82 819
2183.26 834
2183.70 840
2184.14 736
2184.58 752
2185.03 755
2185.47 932
2185.91 832
2186.35 791
2186.79 838
2187.23 867
2187.67 818
2188.11 824
2188.55 808
2188.99 870
2189.43 865
2189.87 875
2190.32 897
2190.76 794
2191.20 804
2191.64 915
2192.08 880
2192.52 834
2192.96 732
2193.40 726
2193.85 905
2194.29 705
2194.73 815
2195.17 909
2195.61 854
2196.05 955
2196.50 950
2196.94 924
2197.38 908
2197.82 829
2198.26 857
2198.70 766
2199.15 878
2199.59 778
2200.03 865
2200.47 766
2200.91 816
2201.36 868
2201.80 845
2202.24 805
2202.68 793
2203.13 778
2203.57 852
2204.01 842
2204.45 838
2204.90 785
2205.34 648
2205.78 670
2206.22 763
2206.67 726
2207.11 812
2207.55 788
2208.00 752
2208.44 839
2208.88 1039
2209.32 968
2209.77 765
2210.21 854
2210.65 836
2211.10 807
2211.54 710
2211.98 664
2212.43 812
2212.87 796
2213.31 708
2213.76 758
2214.20 821
2214.64 797
2215.09 830
2215.53 846
2215.97 745
2216.42 778
2216.86 807
2217.31 850
2217.75 847
2218.19 810
2218.64 763
2219.08 707
2219.53 765
2219.97 719
2220.41 748
2220.86 753
2221.30 768
2221.75 787
2222.19 881
2222.63 839
2223.08 903
2223.52 799
2223.97 710
2224.41 746
2224.86 886
2225.30 802
2225.75 833
2226.19 802
2226.64 936
2227.08 837
2227.53 890
2227.97 897
2228.42 880
2228.86 954
2229.31 898
2229.75 939
2230.20 898
2230.64 820
2231.09 895
2231.53 922
2231.98 989
2232.42 924
2232.87 1025
2233.31 943
2233.76 898
2234.20 824
2234.65 868
2235.09 912
2235.54 822
2235.99 867
2236.43 836
2236.88 887
2237.32 1125
2237.77 774
2238.21 873
2238.66 956
2239.11 825
2239.55 743
2240.00 860
2240.44 788
2240.89 744
2241.34 704
2241.78 706
2242.23 756
2242.68 716
2243.12 808
2243.57 763
2244.02 675
2244.46 661
2244.91 709
2245.36 723
2245.80 717
2246.25 666
2246.70 794
2247.14 904
2247.59 794
2248.04 697
2248.48 751
2248.93 717
2249.38 800
2249.82 854
2250.27 776
2250.72 689
2251.17 715
2251.61 747
2252.06 773
2252.51 763
2252.95 729
2253.40 723
2253.85 694
2254.30 815
2254.74 701
2255.19 694
2255.64 676
2256.09 773
2256.53 689
2256.98 733
2257.43 708
2257.88 652
2258.33 661
2258.77 727
2259.22 725
2259.67 736
2260.12 776
2260.57 678
2261.01 820
2261.46 818
2261.91 786
2262.36 834
2262.81 927
2263.26 827
2263.70 854
2264.15 872
2264.60 956
2265.05 990
2265.50 1095
2265.95 971
2266.40 1060
2266.84 981
2267.29 1007
2267.74 998
2268.19 1024
2268.64 958
2269.09 884
2269.54 909
2269.99 953
2270.44 895
2270.89 838
2271.33 874
2271.78 864
2272.23 837
2272.68 975
2273.13 874
2273.58 955
2274.03 1078
2274.48 993
2274.93 898
2275.38 813
2275.83 838
2276.28 919
2276.73 861
2277.18 756
2277.63 818
2278.08 766
2278.53 747
2278.98 777
2279.43 763
2279.88 727
2280.33 812
2280.78 899
2281.23 964
2281.68 874
2282.13 816
2282.58 875
2283.03 791
2283.48 935
2283.93 860
2284.38 819
2284.83 845
2285.28 823
2285.73 768
2286.18 893
2286.63 895
2287.08 894
2287.53 941
2287.99 972
2288.44 892
2288.89 1011
2289.34 1096
2289.79 1102
2290.24 1164
2290.69 1275
2291.14 1340
2291.59 1527
2292.05 1535
2292.50 1505
2292.95 1395
2293.40 1563
2293.85 1534
2294.30 1315
2294.75 1212
2295.21 1373
2295.66 1307
2296.11 1136
2296.56 995
2297.01 941
2297.46 1091
2297.92 964
2298.37 940
2298.82 785
2299.27 835
2299.72 842
2300.17 879
2300.63 860
2301.08 787
2301.53 821
2301.98 782
2302.44 926
2302.89 786
2303.34 829
2303.79 800
2304.25 770
2304.70 764
2305.15 861
2305.60 721
2306.06 787
2306.51 847
2306.96 903
2307.41 859
2307.87 957
2308.32 978
2308.77 927
2309.22 1024
2309.68 989
2310.13 983
2310.58 1008
2311.04 981
2311.49 1002
2311.94 1063
2312.40 1006
2312.85 949
2313.30 900
2313.76 940
2314.21 882
2314.66 836
2315.12 901
2315.57 957
2316.02 945
2316.48 846
2316.93 766
2317.39 845
2317.84 871
2318.29 893
2318.75 856
2319.20 962
2319.65 1096
2320.11 928
2320.56 1029
2321.02 994
2321.47 864
2321.92 939
2322.38 822
2322.83 853
2323.29 993
2323.74 910
2324.20 897
2324.65 953
2325.11 1005
2325.56 1021
2326.01 800
2326.47 908
2326.92 956
2327.38 988
2327.83 979
2328.29 970
2328.74 1041
2329.20 1019
2329.65 892
2330.11 1106
2330.56 1122
2331.02 1089
2331.47 1141
2331.93 1072
2332.38 1109
2332.84 1060
2333.29 969
2333.75 945
2334.20 891
2334.66 918
2335.12 976
2335.57 870
2336.03 707
2336.48 789
2336.94 885
2337.39 882
2337.85 951
2338.30 864
2338.76 962
2339.22 842
2339.67 809
2340.13 990
2340.58 951
2341.04 880
2341.50 935
2341.95 917
2342.41 1066
2342.86 956
2343.32 896
2343.78 860
2344.23 1035
2344.69 1031
2345.15 1051
2345.60 1050
2346.06 1026
2346.52 951
2346.97 947
2347.43 929
2347.89 899
2348.34 894
2348.80 1025
2349.26 924
2349.71 927
2350.17 862
2350.63 835
2351.08 1021
2351.54 882
2352.00 1013
2352.46 906
2352.91 903
2353.37 886
2353.83 857
2354.28 752
2354.74 941
2355.20 928
2355.66 984
2356.11 871
2356.57 819
2357.03 775
2357.49 779
2357.95 904
2358.40 815
2358.86 840
2359.32 820
2359.78 867
2360.23 741
2360.69 846
2361.15 907
2361.61 852
2362.07 877
2362.52 866
2362.98 784
2363.44 824
2363.90 816
2364.36 889
2364.82 835
2365.27 920
2365.73 904
2366.19 814
2366.65 804
2367.11 841
2367.57 939
2368.03 880
2368.48 872
2368.94 832
2369.40 937
2369.86 875
2370.32 994
2370.78 978
2371.24 943
2371.70 889
2372.16 889
2372.61 867
2373.07 864
2373.53 869
2373.99 858
2374.45 792
2374.91 899
2375.37 886
2375.83 817
2376.29 884
2376.75 814
2377.21 836
2377.67 785
2378.13 854
2378.59 905
2379.05 861
2379.51 808
2379.97 822
2380.43 925
2380.89 897
2381.35 912
2381.81 857
2382.27 913
2382.73 833
2383.19 854
2383.65 883
2384.11 897
2384.57 878
2385.03 866
2385.49 838
2385.95 836
2386.41 890
2386.87 923
2387.33 888
2387.79 859
2388.25 845
2388.71 829
2389.17 683
2389.63 755
2390.09 773
2390.55 752
2391.02 949
2391.48 953
2391.94 933
2392.40 964
2392.86 850
2393.32 912
2393.78 851
2394.24 783
2394.70 864
2395.17 806
2395.63 824
2396.09 786
2396.55 737
2397.01 864
2397.47 779
2397.93 810
2398.40 823
2398.86 702
2399.32 698
2399.78 778
2400.24 799
2400.70 860
2401.17 796
2401.63 814
2402.09 870
2402.55 780
2403.01 777
2403.48 864
2403.94 843
2404.40 732
2404.86 853
2405.33 753
2405.79 826
2406.25 852
2406.71 874
2407.17 901
2407.64 870
2408.10 913
2408.56 763
2409.02 774
2409.49 859
2409.95 746
2410.41 793
2410.88 801
2411.34 895
2411.80 814
2412.26 865
2412.73 767
2413.19 734
2413.65 822
2414.12 848
2414.58 830
2415.04 947
2415.51 880
2415.97 937
2416.43 925
2416.90 808
2417.36 887
2417.82 943
2418.29 1002
2418.75 970
2419.21 1124
2419.68 969
2420.14 1102
2420.60 968
2421.07 881
2421.53 1012
2422.00 902
2422.46 930
2422.92 951
2423.39 1035
2423.85 972
2424.32 946
2424.78 870
2425.24 899
2425.71 900
2426.17 992
2426.64 793
2427.10 780
2427.57 904
2428.03 898
2428.50 786
2428.96 835
2429.42 848
2429.89 807
2430.35 895
2430.82 864
2431.28 751
2431.75 819
2432.21 884
2432.68 1010
2433.14 948
2433.61 928
2434.07 972
2434.54 893
2435.00 913
2435.47 893
2435.93 915
2436.40 927
2436.86 912
2437.33 947
2437.79 905
2438.26 867
2438.73 1014
2439.19 1039
2439.66 1104
2440.12 1206
2440.59 1172
2441.05 1306
2441.52 1308
2441.98 1313
2442.45 1295
2442.92 1266
2443.38 1192
2443.85 1028
2444.31 979
2444.78 990
2445.25 939
2445.71 913
2446.18 869
2446.65 806
2447.11 781
2447.58 823
2448.04 892
2448.51 753
2448.98 873
2449.44 866
2449.91 895
2450.38 817
2450.84 865
2451.31 865
2451.78 948
2452.24 782
2452.71 769
2453.18 760
2453.64 765
2454.11 771
2454.58 677
2455.04 691
2455.51 771
2455.98 770
2456.45 711
2456.91 820
2457.38 799
2457.85 950
2458.32 909
2458.78 802
2459.25 797
2459.72 940
2460.19 902
2460.65 824
2461.12 806
2461.59 749
2462.06 784
2462.52 808
2462.99 809
2463.46 787
2463.93 783
2464.39 782
2464.86 740
2465.33 870
2465.80 870
2466.27 920
2466.74 939
2467.20 766
2467.67 754
2468.14 834
2468.61 906
2469.08 950
2469.55 854
2470.01 843
2470.48 792
2470.95 759
2471.42 749
2471.89 793
2472.36 809
2472.83 777
2473.29 743
2473.76 776
2474.23 812
2474.70 773
2475.17 835
2475.64 916
2476.11 864
2476.58 865
2477.05 788
2477.51 837
2477.98 843
2478.45 728
2478.92 843
2479.39 891
2479.86 910
2480.33 870
2480.80 870
2481.27 886
2481.74 905
2482.21 903
2482.68 852
2483.15 960
2483.62 839
2484.09 758
2484.56 876
2485.03 815
2485.50 812
2485.97 764
2486.44 845
2486.91 900
2487.38 820
2487.85 754
2488.32 777
2488.79 823
2489.26 773
2489.73 909
2490.20 839
2490.67 915
2491.14 831
2491.61 815
2492.08 843
2492.55 825
2493.02 901
2493.49 890
2493.96 932
2494.43 924
2494.91 963
2495.38 894
2495.85 986
2496.32 1037
2496.79 870
2497.26 878
2497.73 812
2498.20 838
2498.67 845
2499.14 843
2499.62 795
2500.09 756
2500.56 794
2501.03 735
2501.50 669
2501.97 790
2502.44 770
2502.92 783
2503.39 841
2503.86 888
2504.33 819
2504.80 873
2505.27 856
2505.75 875
2506.22 893
2506.69 764
2507.16 830
2507.63 965
2508.11 907
2508.58 959
2509.05 998
2509.52 961
2509.99 985
2510.47 990
2510.94 984
2511.41 1026
2511.88 1022
2512.36 946
2512.83 868
2513.30 868
2513.77 886
2514.25 924
2514.72 889
2515.19 881
2515.67 1073
2516.14 952
2516.61 948
2517.08 837
2517.56 741
2518.03 852
2518.50 864
2518.98 912
2519.45 886
2519.92 955
2520.40 941
2520.87 979
2521.34 872
2521.82 896
2522.29 787
2522.76 896
2523.24 920
2523.71 872
2524.18 835
2524.66 846
2525.13 847
2525.60 894
2526.08 864
2526.55 770
2527.03 780
2527.50 900
2527.97 891
2528.45 840
2528.92 823
2529.39 897
2529.87 833
2530.34 722
2530.82 727
2531.29 825
2531.77 872
2532.24 819
2532.71 850
2533.19 816
2533.66 839
2534.14 985
2534.61 890
2535.09 789
2535.56 727
2536.04 755
2536.51 802
2536.99 847
2537.46 817
2537.94 719
2538.41 737
2538.89 838
2539.36 866
2539.84 917
2540.31 973
2540.79 1015
2541.26 793
2541.74 816
2542.21 857
2542.69 915
2543.16 974
2543.64 981
2544.11 758
2544.59 851
2545.06 895
2545.54 857
2546.02 855
2546.49 762
2546.97 822
2547.44 1011
2547.92 933
2548.39 1108
2548.87 1101
2549.35 993
2549.82 1107
2550.30 1008
2550.77 1028
2551.25 1210
2551.73 1128
2552.20 930
2552.68 1076
2553.15 1010
2553.63 915
2554.11 1070
2554.58 1100
2555.06 1025
2555.54 889
2556.01 1123
2556.49 1125
2556.97 994
2557.44 1051
2557.92 1101
2558.40 1101
2558.87 1063
2559.35 1034
2559.83 986
2560.30 1001
2560.78 1031
2561.26 893
2561.74 843
2562.21 831
2562.69 808
2563.17 847
2563.64 879
2564.12 855
2564.60 789
2565.08 768
2565.55 823
2566.03 898
2566.51 804
2566.99 790
2567.46 863
2567.94 790
2568.42 754
2568.90 807
2569.38 808
2569.85 802
2570.33 827
2570.81 924
2571.29 926
2571.76 751
2572.24 862
2572.72 833
2573.20 758
2573.68 764
2574.16 717
2574.63 883
2575.11 965
2575.59 873
2576.07 768
2576.55 798
2577.03 848
2577.50 857
2577.98 738
2578.46 804
2578.94 892
2579.42 871
2579.90 858
2580.38 858
2580.86 877
2581.33 971
2581.81 927
2582.29 902
2582.77 918
2583.25 818
2583.73 830
2584.21 829
2584.69 914
2585.17 849
2585.65 817
2586.13 1013
2586.61 971
2587.09 841
2587.56 752
2588.04 834
2588.52 959
2589.00 1001
2589.48 940
2589.96 949
2590.44 843
2590.92 887
2591.40 827
2591.88 782
2592.36 843
2592.84 936
2593.32 895
2593.80 897
2594.28 890
2594.76 1038
2595.24 933
2595.72 943
2596.20 866
2596.68 827
2597.16 919
2597.64 999
2598.12 1027
2598.61 925
2599.09 1004
2599.57 1085
2600.05 849
2600.53 866
2601.01 836
2601.49 882
2601.97 857
2602.45 880
2602.93 812
2603.41 864
2603.89 854
2604.37 863
2604.86 889
2605.34 847
2605.82 897
2606.30 871
2606.78 841
2607.26 828
2607.74 813
2608.22 910
2608.71 918
2609.19 939
2609.67 1023
2610.15 1049
2610.63 886
2611.11 883
2611.60 850
2612.08 912
2612.56 916
2613.04 840
2613.52 915
2614.01 900
2614.49 960
2614.97 851
2615.45 862
2615.93 840
2616.42 925
2616.90 932
2617.38 905
2617.86 903
2618.34 866
2618.83 833
2619.31 787
2619.79 827
2620.27 919
2620.76 919
2621.24 886
2621.72 814
2622.21 843
2622.69 1006
2623.17 851
2623.65 813
2624.14 878
2624.62 779
2625.10 894
2625.59 840
2626.07 889
2626.55 828
2627.03 814
2627.52 770
2628.00 835
2628.48 753
2628.97 781
2629.45 943
2629.93 902
2630.42 1001
2630.90 853
2631.38 792
2631.87 894
2632.35 845
2632.84 796
2633.32 898
2633.80 925
2634.29 935
2634.77 887
2635.25 803
2635.74 961
2636.22 1018
2636.71 1064
2637.19 990
2637.67 819
2638.16 809
2638.64 839
2639.13 825
2639.61 852
2640.10 799
2640.58 802
2641.07 761
2641.55 897
2642.03 983
2642.52 906
2643.00 915
2643.49 871
2643.97 916
2644.46 841
2644.94 787
2645.43 790
2645.91 846
2646.40 799
2646.88 736
2647.37 725
2647.85 893
2648.34 821
2648.82 914
2649.31 806
2649.79 925
2650.28 822
2650.76 838
2651.25 885
2651.73 776
2652.22 740
2652.70 809
2653.19 807
2653.68 890
2654.16 867
2654.65 810
2655.13 800
2655.62 865
2656.10 860
2656.59 845
2657.08 836
2657.56 882
2658.05 835
2658.53 843
2659.02 1005
2659.51 974
2659.99 861
2660.48 856
2660.97 887
2661.45 894
2661.94 864
2662.42 861
2662.91 895
2663.40 784
2663.88 698
2664.37 790
2664.86 807
2665.34 851
2665.83 971
2666.32 867
2666.80 830
2667.29 951
2667.78 948
2668.26 903
2668.75 905
2669.24 834
2669.73 1016
2670.21 987
2670.70 919
2671.19 981
2671.67 913
2672.16 1061
2672.65 1102
2673.14 1099
2673.62 1188
2674.11 1223
2674.60 1118
2675.09 1158
2675.57 1193
2676.06 1339
2676.55 1337
2677.04 1112
2677.52 1012
2678.01 962
2678.50 1085
2678.99 1047
2679.48 1114
2679.96 1067
2680.45 1071
2680.94 1100
2681.43 1057
2681.92 1147
2682.40 1176
2682.89 1123
2683.38 1125
2683.87 1090
2684.36 1256
2684.85 1279
2685.33 1201
2685.82 1232
2686.31 1084
2686.80 1047
2687.29 1056
2687.78 1047
2688.27 1058
2688.76 914
2689.24 919
2689.73 1028
2690.22 847
2690.71 822
2691.20 926
2691.69 921
2692.18 996
2692.67 935
2693.16 932
2693.65 899
2694.14 877
2694.62 908
2695.11 850
2695.60 860
2696.09 875
2696.58 908
2697.07 1049
2697.56 976
2698.05 1011
2698.54 1022
2699.03 1021
2699.52 1018
2700.01 1032
2700.50 1064
2700.99 945
2701.48 928
2701.97 941
2702.46 979
2702.95 988
2703.44 953
2703.93 1032
2704.42 1050
2704.91 1086
2705.40 988
2705.89 821
2706.38 874
2706.87 901
2707.36 901
2707.85 909
2708.34 798
2708.83 831
2709.33 876
2709.82 992
2710.31 867
2710.80 898
2711.29 858
2711.78 805
2712.27 821
2712.76 826
2713.25 930
2713.74 982
2714.23 896
2714.73 824
2715.22 860
2715.71 823
2716.20 831
2716.69 919
2717.18 876
2717.67 726
2718.16 775
2718.66 853
2719.15 803
2719.64 851
2720.13 840
2720.62 865
2721.11 927
2721.61 923
2722.10 911
2722.59 871
2723.08 823
2723.57 854
2724.07 886
2724.56 943
2725.05 886
2725.54 868
2726.03 848
2726.53 850
2727.02 805
2727.51 870
2728.00 908
2728.50 982
2728.99 931
2729.48 961
2729.97 921
2730.47 827
2730.96 771
2731.45 858
2731.94 884
2732.44 999
2732.93 817
2733.42 870
2733.92 871
2734.41 944
2734.90 826
2735.39 849
2735.89 892
2736.38 929
2736.87 851
2737.37 872
2737.86 836
2738.35 879
2738.85 893
2739.34 903
2739.83 902
2740.33 974
2740.82 948
2741.31 904
2741.81 836
2742.30 849
2742.79 856
2743.29 909
2743.78 827
2744.28 736
2744.77 815
2745.26 888
2745.76 830
2746.25 829
2746.75 878
2747.24 828
2747.73 888
2748.23 854
2748.72 786
2749.22 803
2749.71 910
2750.21 815
2750.70 893
2751.19 848
2751.69 793
2752.18 774
2752.68 876
2753.17 875
2753.67 753
2754.16 797
2754.66 744
2755.15 843
2755.65 845
2756.14 812
2756.64 860
2757.13 942
2757.63 864
2758.12 898
2758.62 882
2759.11 883
2759.61 906
2760.10 874
2760.60 847
2761.09 870
2761.59 820
2762.08 751
2762.58 834
2763.07 853
2763.57 928
2764.07 840
2764.56 913
2765.06 878
2765.55 886
2766.05 934
2766.54 855
2767.04 924
2767.54 918
2768.03 889
2768.53 906
2769.02 924
2769.52 902
2770.02 947
2770.51 824
2771.01 798
2771.51 928
2772.00 903
2772.50 970
2772.99 969
2773.49 944
2773.99 1017
2774.48 1018
2774.98 929
2775.48 945
2775.97 1137
2776.47 1053
2776.97 972
2777.46 933
2777.96 1006
2778.46 1094
2778.95 1024
2779.45 985
2779.95 1087
2780.45 1106
2780.94 981
2781.44 918
2781.94 1001
2782.43 975
2782.93 863
2783.43 908
2783.93 880
2784.42 997
2784.92 913
2785.42 999
2785.92 890
2786.41 961
2786.91 832
2787.41 811
2787.91 967
2788.41 947
2788.90 943
2789.40 941
2789.90 889
2790.40 824
2790.89 850
2791.39 764
2791.89 912
2792.39 879
2792.89 908
2793.39 871
2793.88 901
2794.38 940
2794.88 957
2795.38 1023
2795.88 1061
2796.38 1128
2796.87 1333
2797.37 1299
2797.87 1278
2798.37 1195
2798.87 1312
2799.37 1396
2799.87 1427
2800.37 1341
2800.86 1451
2801.36 1286
2801.86 1237
2802.36 1151
2802.86 1117
2803.36 1101
2803.86 1140
2804.36 1061
2804.86 1080
2805.36 1201
2805.86 1213
2806.36 1210
2806.85 1221
2807.35 1149
2807.85 1261
2808.35 1353
2808.85 1404
2809.35 1470
2809.85 1511
2810.35 1474
2810.85 1392
2811.35 1311
2811.85 1454
2812.35 1443
2812.85 1339
2813.35 1314
2813.85 1051
2814.35 1005
2814.85 1009
2815.35 997
2815.85 974
2816.35 955
2816.85 974
2817.35 851
2817.85 963
2818.35 870
2818.85 910
2819.35 1021
2819.86 1007
2820.36 1023
2820.86 892
2821.36 994
2821.86 903
2822.36 896
2822.86 849
2823.36 904
2823.86 881
2824.36 819
2824.86 858
2825.37 877
2825.87 822
2826.37 996
2826.87 1111
2827.37 1054
2827.87 946
2828.37 938
2828.87 884
2829.38 783
2829.88 832
2830.38 962
2830.88 976
2831.38 986
2831.88 895
2832.38 885
2832.89 1044
2833.39 1024
2833.89 1033
2834.39 1010
2834.89 999
2835.40 1115
2835.90 916
2836.40 896
2836.90 958
2837.40 1017
2837.91 974
2838.41 1012
2838.91 970
2839.41 1003
2839.92 960
2840.42 980
2840.92 966
2841.42 1036
2841.93 993
2842.43 953
2842.93 980
2843.43 895
2843.94 915
2844.44 1023
2844.94 966
2845.44 941
2845.95 955
2846.45 1036
2846.95 1046
2847.46 1027
2847.96 1049
2848.46 1123
2848.97 1187
2849.47 1055
2849.97 1018
2850.48 1051
2850.98 1027
2851.48 967
2851.99 990
2852.49 1029
2852.99 971
2853.50 952
2854.00 1018
2854.50 1068
2855.01 906
2855.51 892
2856.02 867
2856.52 826
2857.02 856
2857.53 966
2858.03 1011
2858.53 978
2859.04 1020
2859.54 945
2860.05 894
2860.55 896
2861.06 863
2861.56 829
2862.06 839
2862.57 864
2863.07 899
2863.58 865
2864.08 989
2864.59 919
2865.09 990
2865.60 914
2866.10 891
2866.61 764
2867.11 829
2867.61 825
2868.12 806
2868.62 855
2869.13 855
2869.63 989
2870.14 864
2870.64 956
2871.15 954
2871.66 851
2872.16 914
2872.67 1004
2873.17 1077
2873.68 1003
2874.18 932
2874.69 943
2875.19 954
2875.70 1025
2876.20 1113
2876.71 1022
2877.22 1010
2877.72 1014
2878.23 1048
2878.73 992
2879.24 1051
2879.74 958
2880.25 956
2880.76 979
2881.26 909
2881.77 978
2882.27 1089
2882.78 1142
2883.29 1198
2883.79 1299
2884.30 1182
2884.81 1245
2885.31 1210
2885.82 1193
2886.32 1096
2886.83 1166
2887.34 1354
2887.84 1394
2888.35 1324
2888.86 1392
2889.36 1467
2889.87 1412
2890.38 1358
2890.88 1240
2891.39 1203
2891.90 1157
2892.41 1000
2892.91 940
2893.42 934
2893.93 1068
2894.43 1061
2894.94 1030
2895.45 1156
2895.96 1089
2896.46 1069
2896.97 1115
2897.48 1013
2897.99 1053
2898.49 1108
2899.00 1066
2899.51 1058
2900.02 1155
2900.52 1141
2901.03 1053
2901.54 1216
2902.05 1142
2902.56 1116
2903.06 1138
2903.57 1134
2904.08 1199
2904.59 1155
2905.10 1167
2905.60 1148
2906.11 1111
2906.62 1122
2907.13 1171
2907.64 1056
2908.15 1205
2908.65 1114
2909.16 955
2909.67 943
2910.18 958
2910.69 940
2911.20 907
2911.71 912
2912.21 979
2912.72 903
2913.23 1039
2913.74 1028
2914.25 1005
2914.76 1048
2915.27 843
2915.78 845
2916.29 1013
2916.79 953
2917.30 1007
2917.81 1080
2918.32 1002
2918.83 940
2919.34 962
2919.85 1029
2920.36 961
2920.87 946
2921.38 1079
2921.89 1144
2922.40 1179
2922.91 1056
2923.42 1168
2923.93 1295
2924.44 1331
2924.95 1396
2925.46 1345
2925.97 1441
2926.48 1478
2926.99 1450
2927.50 1413
2928.01 1455
2928.52 1341
2929.03 1329
2929.54 1327
2930.05 1243
2930.56 1184
2931.07 1039
2931.58 1071
2932.09 1049
2932.60 1030
2933.11 992
2933.62 926
2934.13 880
2934.64 837
2935.15 952
2935.66 1007
2936.17 1015
2936.69 887
2937.20 916
2937.71 945
2938.22 914
2938.73 963
2939.24 1038
2939.75 1007
2940.26 964
2940.77 951
2941.29 968
2941.80 876
2942.31 1022
2942.82 945
2943.33 1005
2943.84 971
2944.35 1154
2944.87 1000
2945.38 1066
2945.89 1047
2946.40 1005
2946.91 1039
2947.42 1012
2947.94 1167
2948.45 1147
2948.96 1074
2949.47 1118
2949.98 1141
2950.50 1037
2951.01 1002
2951.52 1067
2952.03 1066
2952.55 1019
2953.06 918
2953.57 969
2954.08 899
2954.59 953
2955.11 963
2955.62 1051
2956.13 998
2956.64 992
2957.16 931
2957.67 1002
2958.18 932
2958.70 1094
2959.21 1111
2959.72 1117
2960.23 1053
2960.75 995
2961.26 1104
2961.77 1125
2962.29 1053
2962.80 982
2963.31 1098
2963.83 1120
2964.34 1077
2964.85 1165
2965.37 1062
2965.88 1003
2966.39 1003
2966.91 1056
2967.42 1003
2967.93 978
2968.45 922
2968.96 952
2969.47 901
2969.99 936
2970.50 968
2971.02 958
2971.53 953
2972.04 952
2972.56 865
2973.07 996
2973.59 1082
2974.10 953
2974.61 962
2975.13 973
2975.64 984
2976.16 971
2976.67 889
2977.19 951
2977.70 1080
2978.21 1049
2978.73 989
2979.24 799
2979.76 940
2980.27 950
2980.79 1003
2981.30 1050
2981.82 1084
2982.33 1032
2982.85 1107
2983.36 1060
2983.88 994
2984.39 901
2984.91 969
2985.42 1061
2985.94 1014
2986.45 1071
2986.97 1024
2987.48 1141
2988.00 1177
2988.51 1055
2989.03 1102
2989.54 944
2990.06 937
2990.58 1065
2991.09 1096
2991.61 996
2992.12 1016
2992.64 1071
2993.15 1147
2993.67 1096
2994.19 1142
2994.70 1194
2995.22 1156
2995.73 1194
2996.25 1167
2996.77 1198
2997.28 1148
2997.80 1200
2998.31 1386
2998.83 1322
2999.35 1293
2999.86 1211
3000.38 1338
3000.90 1390
3001.41 1400
3001.93 1428
3002.45 1402
3002.96 1617
3003.48 1555
3004.00 1624
3004.51 1718
3005.03 1753
3005.55 1920
3006.06 1952
3006.58 1827
3007.10 1798
3007.61 1750
3008.13 1668
3008.65 1642
3009.17 1505
3009.68 1458
3010.20 1426
3010.72 1329
3011.23 1269
3011.75 1144
3012.27 1114
3012.79 1092
3013.30 1025
3013.82 1023
3014.34 1002
3014.86 1212
3015.37 1148
3015.89 1158
3016.41 1034
3016.93 1073
3017.45 1136
3017.96 1122
3018.48 1048
3019.00 1065
3019.52 1220
3020.04 1234
3020.55 1253
3021.07 1109
3021.59 1122
3022.11 1196
3022.63 1158
3023.15 1146
3023.66 1137
3024.18 1127
3024.70 1272
3025.22 1246
3025.74 1203
3026.26 1184
3026.78 1210
3027.29 1241
3027.81 1216
3028.33 1222
3028.85 1091
3029.37 1114
3029.89 1137
3030.41 1067
3030.93 907
3031.45 900
3031.96 897
3032.48 942
3033.00 1004
3033.52 1041
3034.04 1036
3034.56 968
3035.08 1001
3035.60 1013
3036.12 1149
3036.64 1009
3037.16 996
3037.68 1018
3038.20 1017
3038.72 1091
3039.24 1050
3039.76 943
3040.28 895
3040.80 895
3041.32 1033
3041.84 972
3042.36 901
3042.88 796
3043.40 949
3043.92 1015
3044.44 948
3044.96 995
3045.48 948
3046.00 981
3046.52 970
3047.04 1045
3047.56 1127
3048.08 1005
3048.60 957
3049.12 942
3049.64 883
3050.16 907
3050.68 1032
3051.20 981
3051.72 813
3052.24 955
3052.77 944
3053.29 913
3053.81 949
3054.33 930
3054.85 901
3055.37 834
3055.89 904
3056.41 914
3056.93 914
3057.46 920
3057.98 944
3058.50 940
3059.02 890
3059.54 861
3060.06 859
3060.58 873
3061.11 930
3061.63 923
3062.15 910
3062.67 989
3063.19 1015
3063.71 937
3064.24 978
3064.76 1016
3065.28 1062
3065.80 1053
3066.32 1056
3066.85 1130
3067.37 1186
3067.89 1051
3068.41 1031
3068.94 1035
3069.46 1051
3069.98 1110
3070.50 1036
3071.02 987
3071.55 998
3072.07 951
3072.59 968
3073.12 1058
3073.64 1125
3074.16 926
3074.68 937
3075.21 1053
3075.73 973
3076.25 1071
3076.77 1097
3077.30 1029
3077.82 1018
3078.34 1094
3078.87 1039
3079.39 1038
3079.91 1207
3080.44 1171
3080.96 1143
3081.48 1320
3082.01 1193
3082.53 1099
3083.05 1237
3083.58 1312
3084.10 1225
3084.62 1275
3085.15 1195
3085.67 1142
3086.20 1186
3086.72 1165
3087.24 1219
3087.77 1261
3088.29 1216
3088.81 1198
3089.34 1128
3089.86 1116
3090.39 1151
3090.91 1215
3091.44 1174
3091.96 1133
3092.48 1091
3093.01 1102
3093.53 1158
3094.06 1281
3094.58 1211
3095.11 1272
3095.63 1084
3096.16 997
3096.68 1176
3097.20 1250
3097.73 1233
3098.25 1272
3098.78 1470
3099.30 1499
3099.83 1705
3100.35 1902
3100.88 2049
3101.40 2114
3101.93 2424
3102.45 2625
3102.98 2854
3103.50 2724
3104.03 3064
3104.55 3367
3105.08 3097
3105.61 3040
3106.13 2976
3106.66 2618
3107.18 2459
3107.71 2313
3108.23 2027
3108.76 1729
3109.28 1582
3109.81 1446
3110.34 1417
3110.86 1415
3111.39 1372
3111.91 1489
3112.44 1395
3112.97 1412
3113.49 1358
3114.02 1372
3114.54 1218
3115.07 1220
3115.60 1240
3116.12 1176
3116.65 1188
3117.18 1115
3117.70 1142
3118.23 1097
3118.75 1141
3119.28 1163
3119.81 1044
3120.33 1062
3120.86 1008
3121.39 958
3121.91 1099
3122.44 1236
3122.97 1100
3123.50 1128
3124.02 1148
3124.55 1198
3125.08 1171
3125.60 1042
3126.13 1052
3126.66 1106
3127.19 1131
3127.71 1188
3128.24 1130
3128.77 1017
3129.29 1072
3129.82 1127
3130.35 1047
3130.88 982
3131.40 944
3131.93 1139
3132.46 1023
3132.99 1011
3133.52 1054
3134.04 1029
3134.57 956
3135.10 1079
3135.63 1067
3136.15 1112
3136.68 1027
3137.21 928
3137.74 1073
3138.27 940
3138.80 972
3139.32 895
3139.85 969
3140.38 988
3140.91 1050
3141.44 1026
3141.97 994
3142.49 1060
3143.02 1130
3143.55 1010
3144.08 1039
3144.61 1015
3145.14 1059
3145.67 1034
3146.19 959
3146.72 956
3147.25 1082
3147.78 1142
3148.31 1090
3148.84 1137
3149.37 1178
3149.90 1214
3150.43 1266
3150.96 1249
3151.49 1213
3152.01 1142
3152.54 1041
3153.07 1086
3153.60 1160
3154.13 1240
3154.66 1147
3155.19 1191
3155.72 1155
3156.25 1098
3156.78 1156
3157.31 1165
3157.84 1148
3158.37 1098
3158.90 1203
3159.43 1188
3159.96 1142
3160.49 1205
3161.02 1070
3161.55 1261
3162.08 1180
3162.61 1170
3163.14 1099
3163.67 921
3164.20 993
3164.73 994
3165.26 988
3165.79 978
3166.32 1043
3166.85 1035
3167.38 936
3167.91 968
3168.45 1023
3168.98 926
3169.51 992
3170.04 1065
3170.57 971
3171.10 880
3171.63 946
3172.16 1033
3172.69 1082
3173.22 959
3173.75 984
3174.29 1046
3174.82 1057
3175.35 1066
3175.88 1021
3176.41 1093
3176.94 1070
3177.47 1105
3178.01 1004
3178.54 1030
3179.07 1144
3179.60 1155
3180.13 1120
3180.66 1054
3181.20 972
3181.73 1021
3182.26 966
3182.79 993
3183.32 1007
3183.86 889
3184.39 930
3184.92 930
3185.45 973
3185.98 1015
3186.52 1004
3187.05 976
3187.58 950
3188.11 956
3188.64 998
3189.18 910
3189.71 931
3190.24 1006
3190.77 1011
3191.31 972
3191.84 923
3192.37 963
3192.91 896
3193.44 990
3193.97 1010
3194.50 976
3195.04 1030
3195.57 952
3196.10 877
3196.64 963
3197.17 991
3197.70 1066
3198.24 1091
3198.77 1013
3199.30 1078
3199.84 1021
3200.37 979
3200.90 1037
3201.44 1063
3201.97 1033
3202.50 1120
3203.04 1104
3203.57 1041
3204.10 1089
3204.64 1087
3205.17 1116
3205.70 1089
3206.24 1069
3206.77 1084
3207.31 1128
3207.84 1092
3208.37 994
3208.91 979
3209.44 958
3209.98 986
3210.51 1015
3211.05 1039
3211.58 999
3212.11 950
3212.65 1075
3213.18 1114
3213.72 1075
3214.25 1207
3214.79 1138
3215.32 1064
3215.86 1011
3216.39 1003
3216.93 1120
3217.46 1007
3217.99 1027
3218.53 1011
3219.06 984
3219.60 1056
3220.13 1039
3220.67 993
3221.20 996
3221.74 1005
3222.28 1139
3222.81 1056
3223.35 1121
3223.88 1028
3224.42 1044
3224.95 1091
3225.49 1164
3226.02 1097
3226.56 1069
3227.09 932
3227.63 981
3228.17 1063
3228.70 1128
3229.24 1128
3229.77 1043
3230.31 1062
3230.84 1060
3231.38 880
3231.92 1033
3232.45 1095
3232.99 1061
3233.52 1103
3234.06 951
3234.60 948
3235.13 984
3235.67 1026
3236.21 1032
3236.74 983
3237.28 1032
3237.82 975
3238.35 1141
3238.89 1206
3239.42 1179
3239.96 1095
3240.50 1208
3241.03 1251
3241.57 1122
3242.11 1115
3242.65 1030
3243.18 1184
3243.72 1205
3244.26 1181
3244.79 1054
3245.33 1023
3245.87 1219
3246.40 1216
3246.94 1025
3247.48 1052
3248.02 1131
3248.55 1161
3249.09 1102
3249.63 1136
3250.17 1146
3250.70 1214
3251.24 1002
3251.78 1074
3252.32 1164
3252.85 1266
3253.39 1140
3253.93 1056
3254.47 1253
3255.01 1246
3255.54 1363
3256.08 1311
3256.62 1169
3257.16 1297
3257.70 1362
3258.23 1456
3258.77 1592
3259.31 1463
3259.85 1558
3260.39 1518
3260.93 1683
3261.46 1790
3262.00 1806
3262.54 1803
3263.08 2111
3263.62 1949
3264.16 2156
3264.70 2333
3265.23 2412
3265.77 2477
3266.31 2536
3266.85 2299
3267.39 2415
3267.93 2505
3268.47 2558
3269.01 2704
3269.55 2732
3270.09 2447
3270.62 2272
3271.16 2079
3271.70 1829
3272.24 1621
3272.78 1563
3273.32 1474
3273.86 1369
3274.40 1407
3274.94 1326
3275.48 1276
3276.02 1263
3276.56 1432
3277.10 1345
3277.64 1256
3278.18 1227
3278.72 1235
3279.26 1275
3279.80 1320
3280.34 1370
3280.88 1409
3281.42 1434
3281.96 1359
3282.50 1581
3283.04 1384
3283.58 1268
3284.12 1388
3284.66 1401
3285.20 1382
3285.74 1317
3286.28 1456
3286.82 1420
3287.36 1391
3287.90 1409
3288.44 1343
3288.98 1331
3289.53 1516
3290.07 1532
3290.61 1517
3291.15 1732
3291.69 1434
3292.23 1507
3292.77 1562
3293.31 1611
3293.85 1622
3294.39 1869
3294.94 1852
3295.48 1844
3296.02 1934
3296.56 1925
3297.10 1941
3297.64 2103
3298.18 2073
3298.72 2212
3299.27 2006
3299.81 1881
3300.35 1627
3300.89 1711
3301.43 1584
3301.97 1420
3302.52 1341
3303.06 1513
3303.60 1453
3304.14 1400
3304.68 1486
3305.23 1555
3305.77 1468
3306.31 1414
3306.85 1335
3307.40 1385
3307.94 1428
3308.48 1354
3309.02 1284
3309.56 1422
3310.11 1397
3310.65 1334
3311.19 1223
3311.73 1160
3312.28 1270
3312.82 1389
3313.36 1365
3313.91 1429
3314.45 1307
3314.99 1257
3315.53 1335
3316.08 1406
3316.62 1353
3317.16 1313
3317.71 1418
3318.25 1596
3318.79 1692
3319.34 1568
3319.88 1664
3320.42 1769
3320.97 1731
3321.51 1705
3322.05 1806
3322.60 1680
3323.14 1706
3323.68 1637
3324.23 1677
3324.77 1728
3325.31 1692
3325.86 1532
3326.40 1480
3326.95 1485
3327.49 1427
3328.03 1549
3328.58 1514
3329.12 1513
3329.66 1463
3330.21 1687
3330.75 1827
3331.30 2070
3331.84 2383
3332.39 2686
3332.93 3284
3333.47 3553
3334.02 4167
3334.56 4566
3335.11 5162
3335.65 5590
3336.20 6445
3336.74 7263
3337.29 7379
3337.83 7708
3338.38 7995
3338.92 7500
3339.47 6489
3340.01 5958
3340.56 4963
3341.10 4340
3341.65 3861
3342.19 3080
3342.74 2683
3343.28 2349
3343.83 2190
3344.37 1881
3344.92 1713
3345.46 1594
3346.01 1521
3346.55 1516
3347.10 1454
3347.64 1422
3348.19 1475
3348.73 1469
3349.28 1473
3349.83 1568
3350.37 1324
3350.92 1390
3351.46 1534
3352.01 1400
3352.56 1377
3353.10 1396
3353.65 1366
3354.19 1452
3354.74 1616
3355.29 1441
3355.83 1349
3356.38 1298
3356.92 1444
3357.47 1413
3358.02 1390
3358.56 1352
3359.11 1406
3359.66 1349
3360.20 1417
3360.75 1212
3361.30 1278
3361.84 1199
3362.39 1207
3362.94 1281
3363.48 1391
3364.03 1122
3364.58 1029
3365.12 1220
3365.67 1275
3366.22 1228
3366.77 1147
3367.31 1235
3367.86 1342
3368.41 1387
3368.95 1383
3369.50 1340
3370.05 1290
3370.60 1263
3371.14 1411
3371.69 1389
3372.24 1560
3372.79 1693
3373.33 1551
3373.88 1711
3374.43 1822
3374.98 1889
3375.52 1824
3376.07 1834
3376.62 1839
3377.17 1848
3377.72 1689
3378.26 1483
3378.81 1361
3379.36 1380
3379.91 1361
3380.46 1154
3381.01 1118
3381.55 1170
3382.10 1140
3382.65 1077
3383.20 1036
3383.75 1090
3384.30 1116
3384.84 1032
3385.39 1080
3385.94 1103
3386.49 1139
3387.04 1047
3387.59 1127
3388.14 1131
3388.69 1125
3389.23 1066
3389.78 940
3390.33 936
3390.88 1002
3391.43 1011
3391.98 1035
3392.53 1125
3393.08 1106
3393.63 1126
3394.18 1030
3394.73 950
3395.28 982
3395.82 984
3396.37 1072
3396.92 1122
3397.47 1079
3398.02 1108
3398.57 1111
3399.12 1052
3399.67 1061
3400.22 976
3400.77 1013
3401.32 1067
3401.87 1033
3402.42 1009
3402.97 984
3403.52 1079
3404.07 1101
3404.62 975
3405.17 1014
3405.72 1031
3406.27 979
3406.82 893
3407.37 994
3407.92 1011
3408.47 1058
3409.02 1084
3409.58 950
3410.13 1098
3410.68 1045
3411.23 1097
3411.78 1107
3412.33 1101
3412.88 1156
3413.43 1179
3413.98 1252
3414.53 1227
3415.08 1214
3415.63 1162
3416.19 1171
3416.74 1054
3417.29 992
3417.84 1058
3418.39 1051
3418.94 964
3419.49 896
3420.04 1076
3420.60 1118
3421.15 1099
3421.70 1090
3422.25 1033
3422.80 1050
3423.35 1174
3423.91 1121
3424.46 1120
3425.01 1223
3425.56 1242
3426.11 1235
3426.66 1176
3427.22 1243
3427.77 1120
3428.32 1144
3428.87 1098
3429.42 988
3429.98 1010
3430.53 975
3431.08 1026
3431.63 1077
3432.19 981
3432.74 964
3433.29 1072
3433.84 1016
3434.40 1013
3434.95 1081
3435.50 1131
3436.05 1076
3436.61 1095
3437.16 1043
3437.71 1078
3438.27 1094
3438.82 1097
3439.37 1128
3439.92 1075
3440.48 1087
3441.03 1202
3441.58 1055
3442.14 1024
3442.69 1106
3443.24 993
3443.80 1119
3444.35 995
3444.90 874
3445.46 990
3446.01 1050
3446.56 1011
3447.12 1050
3447.67 996
3448.23 924
3448.78 874
3449.33 920
3449.89 959
3450.44 926
3450.99 917
3451.55 947
3452.10 986
3452.66 1003
3453.21 1026
3453.76 945
3454.32 1001
3454.87 1031
3455.43 1033
3455.98 905
3456.54 977
3457.09 887
3457.64 914
3458.20 987
3458.75 972
3459.31 982
3459.86 1080
3460.42 1109
3460.97 1056
3461.53 1142
3462.08 1024
3462.64 970
3463.19 939
3463.75 1047
3464.30 969
3464.86 1018
3465.41 914
3465.97 954
3466.52 979
3467.08 1022
3467.63 978
3468.19 1073
3468.74 1096
3469.30 1000
3469.85 1047
3470.41 1065
3470.96 1024
3471.52 1143
3472.08 1199
3472.63 1170
3473.19 1078
3473.74 1105
3474.30 1194
3474.85 1148
3475.41 1127
3475.97 1151
3476.52 1170
3477.08 1194
3477.63 1135
3478.19 1154
3478.75 1186
3479.30 1207
3479.86 1198
3480.41 1236
3480.97 1266
3481.53 1138
3482.08 1154
3482.64 1196
3483.20 1141
3483.75 1268
3484.31 1192
3484.87 1188
3485.42 1151
3485.98 1118
3486.54 1182
3487.09 1298
3487.65 1475
3488.21 1462
3488.76 1366
3489.32 1447
3489.88 1517
3490.43 1632
3490.99 1809
3491.55 1906
3492.11 2205
3492.66 2418
3493.22 2440
3493.78 2536
3494.34 2342
3494.89 2333
3495.45 2449
3496.01 2210
3496.57 2285
3497.12 2374
3497.68 2184
3498.24 2206
3498.80 2046
3499.35 2454
3499.91 2531
3500.47 2760
3501.03 2739
3501.59 2666
3502.14 2692
3502.70 2606
3503.26 2528
3503.82 2525
3504.38 2685
3504.93 2548
3505.49 2887
3506.05 2899
3506.61 2655
3507.17 2711
3507.73 2788
3508.28 2730
3508.84 2553
3509.40 2403
3509.96 2267
3510.52 2063
3511.08 1878
3511.64 1851
3512.20 1735
3512.75 1475
3513.31 1384
3513.87 1408
3514.43 1294
3514.99 1237
3515.55 1253
3516.11 1279
3516.67 1206
3517.23 1254
3517.79 1240
3518.34 1226
3518.90 1249
3519.46 1357
3520.02 1229
3520.58 1242
3521.14 1298
3521.70 1326
3522.26 1314
3522.82 1361
3523.38 1386
3523.94 1423
3524.50 1421
3525.06 1450
3525.62 1385
3526.18 1552
3526.74 1361
3527.30 1290
3527.86 1368
3528.42 1249
3528.98 1157
3529.54 1195
3530.10 1234
3530.66 1186
3531.22 1087
3531.78 1173
3532.34 1030
3532.90 1022
3533.46 1024
3534.02 1088
3534.58 1159
3535.14 1098
3535.71 1193
3536.27 1148
3536.83 1069
3537.39 1082
3537.95 1270
3538.51 1274
3539.07 1229
3539.63 1236
3540.19 1298
3540.75 1254
3541.31 1274
3541.88 1279
3542.44 1219
3543.00 1289
3543.56 1350
3544.12 1378
3544.68 1307
3545.24 1370
3545.80 1379
3546.37 1230
3546.93 1212
3547.49 1278
3548.05 1397
3548.61 1214
3549.17 1166
3549.74 1148
3550.30 1028
3550.86 1003
3551.42 1084
3551.98 1086
3552.55 1007
3553.11 980
3553.67 927
3554.23 967
3554.79 952
3555.36 960
3555.92 942
3556.48 1016
3557.04 1012
3557.61 988
3558.17 958
3558.73 1001
3559.29 1155
3559.86 1124
3560.42 1138
3560.98 962
3561.54 969
3562.11 1047
3562.67 1030
3563.23 1018
3563.80 1030
3564.36 977
3564.92 1030
3565.48 1005
3566.05 1077
3566.61 907
3567.17 979
3567.74 990
3568.30 1062
3568.86 929
3569.43 859
3569.99 908
3570.55 852
3571.12 946
3571.68 903
3572.24 958
3572.81 1117
3573.37 989
3573.94 961
3574.50 983
3575.06 967
3575.63 1046
3576.19 1041
3576.75 1093
3577.32 1075
3577.88 1074
3578.45 1104
3579.01 1131
3579.57 1195
3580.14 1176
3580.70 1152
3581.27 936
3581.83 892
3582.40 1074
3582.96 1144
3583.53 1067
3584.09 958
3584.65 969
3585.22 982
3585.78 1018
3586.35 930
3586.91 1029
3587.48 977
3588.04 983
3588.61 1016
3589.17 980
3589.74 922
3590.30 973
3590.87 987
3591.43 1005
3592.00 987
3592.56 984
3593.13 865
3593.69 994
3594.26 1089
3594.82 1023
3595.39 998
3595.95 910
3596.52 956
3597.09 982
3597.65 1065
3598.22 984
3598.78 1005
3599.35 943
3599.91 984
3600.48 1027
3601.05 1066
3601.61 1028
3602.18 1052
3602.74 965
3603.31 1076
3603.88 1110
3604.44 1116
3605.01 1003
3605.57 979
3606.14 1031
3606.71 1001
3607.27 998
3607.84 942
3608.41 915
3608.97 982
3609.54 949
3610.10 871
3610.67 884
3611.24 916
3611.80 999
3612.37 970
3612.94 1032
3613.51 1159
3614.07 1288
3614.64 1419
3615.21 1409
3615.77 1575
3616.34 1701
3616.91 1886
3617.47 2066
3618.04 2102
3618.61 2210
3619.18 2578
3619.74 2700
3620.31 2855
3620.88 2585
3621.45 2604
3622.01 2519
3622.58 2123
3623.15 1877
3623.72 1813
3624.28 1534
3624.85 1465
3625.42 1399
3625.99 1159
3626.55 1081
3627.12 1102
3627.69 1042
3628.26 1097
3628.83 1012
3629.39 988
3629.96 1045
3630.53 1028
3631.10 1046
3631.67 1057
3632.24 1065
3632.80 1005
3633.37 937
3633.94 974
3634.51 941
3635.08 927
3635.65 1030
3636.21 980
3636.78 978
3637.35 919
3637.92 1007
3638.49 1108
3639.06 1257
3639.63 1228
3640.20 1387
3640.76 1226
3641.33 1393
3641.90 1297
3642.47 1391
3643.04 1475
3643.61 1466
3644.18 1501
3644.75 1568
3645.32 1372
3645.89 1425
3646.46 1321
3647.03 1323
3647.60 1293
3648.17 1186
3648.74 1294
3649.30 1339
3649.87 1307
3650.44 1347
3651.01 1322
3651.58 1358
3652.15 1328
3652.72 1176
3653.29 1312
3653.86 1378
3654.43 1360
3655.00 1268
3655.57 1195
3656.14 1216
3656.71 1400
3657.28 1567
3657.85 1552
3658.42 1533
3659.00 1504
3659.57 1487
3660.14 1510
3660.71 1606
3661.28 1487
3661.85 1524
3662.42 1434
3662.99 1368
3663.56 1329
3664.13 1389
3664.70 1382
3665.27 1396
3665.84 1330
3666.41 1213
3666.99 1173
3667.56 1131
3668.13 1185
3668.70 1039
3669.27 1088
3669.84 1193
3670.41 1123
3670.98 1202
3671.55 1144
3672.13 1043
3672.70 1062
3673.27 1162
3673.84 1124
3674.41 1144
3674.98 999
3675.56 1090
3676.13 1150
3676.70 1163
3677.27 1172
3677.84 1232
3678.41 1050
3678.99 977
3679.56 1125
3680.13 1086
3680.70 1040
3681.27 1049
3681.85 1104
3682.42 1118
3682.99 1024
3683.56 1237
3684.14 1059
3684.71 1140
3685.28 1076
3685.85 1107
3686.43 1182
3687.00 1242
3687.57 1240
3688.14 1236
3688.72 1279
3689.29 1308
3689.86 1429
3690.43 1424
3691.01 1448
3691.58 1540
3692.15 1495
3692.73 1430
3693.30 1381
3693.87 1412
3694.45 1298
3695.02 1211
3695.59 1020
3696.17 1063
3696.74 1018
3697.31 1072
3697.89 1024
3698.46 946
3699.03 921
3699.61 1035
3700.18 991
3700.75 1025
3701.33 1134
3701.90 1007
3702.47 1084
3703.05 1016
3703.62 980
3704.20 1014
3704.77 961
3705.34 1098
3705.92 1165
3706.49 1108
3707.07 1164
3707.64 999
3708.22 992
3708.79 1063
3709.36 1115
3709.94 1010
3710.51 968
3711.09 1000
3711.66 1100
3712.24 1207
3712.81 1059
3713.38 933
3713.96 1008
3714.53 1204
3715.11 1115
3715.68 1055
3716.26 1010
3716.83 921
3717.41 973
3717.98 1011
3718.56 983
3719.13 903
3719.71 902
3720.28 1022
3720.86 1052
3721.43 1104
3722.01 1017
3722.58 974
3723.16 996
3723.74 992
3724.31 751
3724.89 800
3725.46 962
3726.04 916
3726.61 904
3727.19 852
3727.76 871
3728.34 955
3728.92 1084
3729.49 992
3730.07 1028
3730.64 1127
3731.22 1213
3731.80 1236
3732.37 1237
3732.95 1258
3733.52 1311
3734.10 1551
3734.68 1324
3735.25 1289
3735.83 1397
3736.41 1277
3736.98 1333
3737.56 1295
3738.14 1251
3738.71 1149
3739.29 1123
3739.87 1189
3740.44 1028
3741.02 955
3741.60 877
3742.17 950
3742.75 1078
3743.33 1020
3743.90 1006
3744.48 968
3745.06 947
3745.63 980
3746.21 949
3746.79 1003
3747.37 1007
3747.94 1041
3748.52 892
3749.10 858
3749.68 1085
3750.25 1055
3750.83 947
3751.41 998
3751.99 987
3752.56 971
3753.14 907
3753.72 877
3754.30 929
3754.87 838
3755.45 822
3756.03 837
3756.61 847
3757.19 885
3757.76 912
3758.34 922
3758.92 918
3759.50 909
3760.08 824
3760.66 904
3761.23 924
3761.81 897
3762.39 936
3762.97 1085
3763.55 965
3764.13 925
3764.70 1012
3765.28 1032
3765.86 1066
3766.44 1018
3767.02 1117
3767.60 1009
3768.18 1016
3768.76 885
3769.33 938
3769.91 958
3770.49 839
3771.07 962
3771.65 901
3772.23 843
3772.81 935
3773.39 1013
3773.97 991
3774.55 846
3775.13 808
3775.71 899
3776.29 813
3776.86 873
3777.44 870
3778.02 847
3778.60 841
3779.18 878
3779.76 876
3780.34 860
3780.92 990
3781.50 941
3782.08 919
3782.66 784
3783.24 841
3783.82 879
3784.40 869
3784.98 847
3785.56 875
3786.14 900
3786.72 892
3787.30 968
3787.88 930
3788.46 810
3789.05 797
3789.63 844
3790.21 911
3790.79 907
3791.37 888
3791.95 825
3792.53 900
3793.11 1004
3793.69 1061
3794.27 1030
3794.85 1005
3795.43 948
3796.01 1034
3796.60 1124
3797.18 934
3797.76 908
3798.34 936
3798.92 983
3799.50 1093
3800.08 1075
3800.66 967
3801.25 1083
3801.83 1062
3802.41 970
3802.99 979
3803.57 1100
3804.15 1096
3804.73 1030
3805.32 1070
3805.90 1031
3806.48 1162
3807.06 1227
3807.64 1056
3808.23 1038
3808.81 990
3809.39 1119
3809.97 1157
3810.55 1259
3811.14 1230
3811.72 1276
3812.30 1227
3812.88 1199
3813.46 1241
3814.05 1273
3814.63 1162
3815.21 1163
3815.79 1129
3816.38 1137
3816.96 1191
3817.54 1143
3818.12 1182
3818.71 1170
3819.29 1070
3819.87 1012
3820.46 927
3821.04 949
3821.62 1014
3822.20 963
3822.79 949
3823.37 894
3823.95 882
3824.54 920
3825.12 861
3825.70 1004
3826.29 904
3826.87 899
3827.45 870
3828.04 876
3828.62 876
3829.20 958
3829.79 949
3830.37 998
3830.96 994
3831.54 1011
3832.12 972
3832.71 835
3833.29 951
3833.87 1019
3834.46 950
3835.04 949
3835.63 893
3836.21 871
3836.79 930
3837.38 927
3837.96 1000
3838.55 989
3839.13 931
3839.72 964
3840.30 908
3840.88 884
3841.47 982
3842.05 809
3842.64 849
3843.22 742
3843.81 783
3844.39 909
3844.98 829
3845.56 911
3846.15 835
3846.73 915
3847.32 833
3847.90 853
3848.49 992
3849.07 958
3849.66 950
3850.24 817
3850.83 837
3851.41 866
3852.00 817
3852.58 845
3853.17 896
3853.75 889
3854.34 934
3854.92 953
3855.51 959
3856.09 999
3856.68 1032
3857.27 998
3857.85 1123
3858.44 1147
3859.02 1075
3859.61 1281
3860.20 1331
3860.78 1342
3861.37 1463
3861.95 1813
3862.54 1821
3863.13 1782
3863.71 1768
3864.30 1810
3864.88 1903
3865.47 1878
3866.06 1776
3866.64 1800
3867.23 1496
3867.82 1521
3868.40 1459
3868.99 1207
3869.58 1208
3870.16 1136
3870.75 1207
3871.34 1154
3871.92 1100
3872.51 1077
3873.10 1044
3873.68 1009
3874.27 1072
3874.86 1109
3875.44 1084
3876.03 1010
3876.62 1002
3877.21 1151
3877.79 1020
3878.38 990
3878.97 946
3879.55 1045
3880.14 1008
3880.73 942
3881.32 963
3881.90 999
3882.49 952
3883.08 951
3883.67 915
3884.25 908
3884.84 933
3885.43 1023
3886.02 968
3886.61 874
3887.19 884
3887.78 996
3888.37 1007
3888.96 1074
3889.55 1108
3890.13 1077
3890.72 1041
3891.31 970
3891.90 1073
3892.49 1120
3893.08 1168
3893.66 1084
3894.25 1063
3894.84 1076
3895.43 1041
3896.02 943
3896.61 912
3897.20 1101
3897.78 1023
3898.37 1004
3898.96 974
3899.55 1064
3900.14 1216
3900.73 1054
3901.32 1043
3901.91 982
3902.50 1070
3903.09 1034
3903.67 952
3904.26 963
3904.85 1067
3905.44 985
3906.03 1017
3906.62 1013
3907.21 950
3907.80 970
3908.39 1008
3908.98 940
3909.57 908
3910.16 916
3910.75 912
3911.34 967
3911.93 987
3912.52 890
3913.11 890
3913.70 902
3914.29 891
3914.88 955
3915.47 910
3916.06 955
3916.65 861
3917.24 867
3917.83 924
3918.42 893
3919.01 866
3919.60 789
3920.19 816
3920.78 962
3921.37 846
3921.96 811
3922.55 886
3923.14 883
3923.73 865
3924.32 859
3924.92 926
3925.51 878
3926.10 864
3926.69 843
3927.28 935
3927.87 901
3928.46 910
3929.05 894
3929.64 861
3930.23 818
3930.83 817
3931.42 979
3932.01 937
3932.60 912
3933.19 899
3933.78 801
3934.37 784
3934.97 787
3935.56 826
3936.15 901
3936.74 779
3937.33 908
3937.92 867
3938.52 845
3939.11 742
3939.70 776
3940.29 922
3940.88 867
3941.48 784
3942.07 793
3942.66 804
3943.25 857
3943.84 881
3944.44 909
3945.03 848
3945.62 874
3946.21 821
3946.81 806
3947.40 857
3947.99 803
3948.58 760
3949.18 805
3949.77 801
3950.36 871
3950.95 885
3951.55 806
3952.14 771
3952.73 791
3953.33 868
3953.92 783
3954.51 824
3955.10 957
3955.70 865
3956.29 781
3956.88 831
3957.48 803
3958.07 794
3958.66 864
3959.26 868
3959.85 850
3960.44 884
3961.04 891
3961.63 922
3962.23 824
3962.82 844
3963.41 844
3964.01 766
3964.60 761
3965.19 739
3965.79 787
3966.38 836
3966.98 804
3967.57 779
3968.16 854
3968.76 886
3969.35 892
3969.95 909
3970.54 881
3971.13 939
3971.73 806
3972.32 734
3972.92 871
3973.51 831
3974.11 774
3974.70 848
3975.30 821
3975.89 830
3976.48 839
3977.08 863
3977.67 858
3978.27 919
3978.86 804
3979.46 796
3980.05 749
3980.65 819
3981.24 843
3981.84 860
3982.43 754
3983.03 822
3983.62 825
3984.22 804
3984.81 736
3985.41 778
3986.01 768
3986.60 814
3987.20 825
3987.79 873
3988.39 809
3988.98 812
3989.58 891
3990.17 852
3990.77 879
3991.37 865
3991.96 818
3992.56 901
3993.15 929
3993.75 890
3994.35 832
3994.94 951
3995.54 923
3996.13 862
3996.73 970
3997.33 906
3997.92 857
3998.52 947
3999.12 864
3999.71 931
4000.31 881
4000.90 892
4001.50 833
4002.10 864
4002.69 856
4003.29 821
4003.89 923
4004.48 1035
4005.08 987
4005.68 884
4006.28 882
4006.87 908
4007.47 972
4008.07 975
4008.66 1052
4009.26 916
4009.86 1038
4010.45 989
4011.05 1026
4011.65 1004
4012.25 1062
4012.84 1122
4013.44 910
4014.04 874
4014.64 1089
4015.23 1132
4015.83 1150
4016.43 1125
4017.03 1156
4017.62 1234
4018.22 1282
4018.82 1223
4019.42 1185
4020.02 1143
4020.61 1186
4021.21 1073
4021.81 1223
4022.41 1036
4023.01 1046
4023.60 939
4024.20 917
4024.80 966
4025.40 971
4026.00 944
4026.60 985
4027.19 928
4027.79 852
4028.39 888
4028.99 1059
4029.59 1031
4030.19 947
4030.79 984
4031.39 897
4031.98 993
4032.58 1065
4033.18 959
4033.78 890
4034.38 909
4034.98 817
4035.58 846
4036.18 762
4036.78 899
4037.38 938
4037.97 945
4038.57 842
4039.17 905
4039.77 896
4040.37 788
4040.97 756
4041.57 860
4042.17 812
4042.77 800
4043.37 885
4043.97 879
4044.57 929
4045.17 869
4045.77 812
4046.37 855
4046.97 920
4047.57 791
4048.17 849
4048.77 848
4049.37 856
4049.97 965
4050.57 898
4051.17 976
4051.77 912
4052.37 947
4052.97 906
4053.57 951
4054.17 851
4054.77 933
4055.37 939
4055.97 866
4056.57 788
4057.17 853
4057.78 846
4058.38 897
4058.98 860
4059.58 818
4060.18 815
4060.78 818
4061.38 847
4061.98 793
4062.58 786
4063.18 841
4063.79 803
4064.39 750
4064.99 758
4065.59 720
4066.19 763
4066.79 811
4067.39 824
4067.99 763
4068.60 733
4069.20 689
4069.80 699
4070.40 821
4071.00 753
4071.60 727
4072.21 775
4072.81 864
4073.41 834
4074.01 754
4074.61 804
4075.22 821
4075.82 844
4076.42 831
4077.02 758
4077.62 779
4078.23 907
4078.83 808
4079.43 884
4080.03 870
4080.64 732
4081.24 750
4081.84 773
4082.44 732
4083.05 771
4083.65 830
4084.25 917
4084.85 819
4085.46 807
4086.06 837
4086.66 838
4087.27 816
4087.87 799
4088.47 752
4089.07 719
4089.68 768
4090.28 794
4090.88 869
4091.49 861
4092.09 786
4092.69 741
4093.30 754
4093.90 759
4094.50 782
4095.11 750
4095.71 766
4096.31 805
4096.92 908
4097.52 789
4098.13 885
4098.73 872
4099.33 795
4099.94 843
4100.54 827
4101.15 715
4101.75 672
4102.35 747
4102.96 715
4103.56 801
4104.17 778
4104.77 741
4105.37 742
4105.98 711
4106.58 716
4107.19 645
4107.79 635
4108.40 682
4109.00 696
4109.61 736
4110.21 809
4110.81 680
4111.42 707
4112.02 811
4112.63 751
4113.23 749
4113.84 688
4114.44 643
4115.05 715
4115.65 737
4116.26 747
4116.86 832
4117.47 803
4118.07 793
4118.68 734
4119.28 784
4119.89 794
4120.49 753
4121.10 745
4121.71 738
4122.31 826
4122.92 835
4123.52 731
4124.13 832
4124.73 783
4125.34 799
4125.95 746
4126.55 758
4127.16 748
4127.76 756
4128.37 723
4128.97 735
4129.58 828
4130.19 754
4130.79 792
4131.40 734
4132.01 705
4132.61 764
4133.22 724
4133.82 746
4134.43 870
4135.04 921
4135.64 834
4136.25 844
4136.86 812
4137.46 804
4138.07 854
4138.68 863
4139.28 864
4139.89 863
4140.50 946
4141.10 917
4141.71 917
4142.32 844
4142.92 924
4143.53 850
4144.14 901
4144.75 942
4145.35 892
4145.96 892
4146.57 887
4147.18 780
4147.78 766
4148.39 803
4149.00 736
4149.61 703
4150.21 676
4150.82 695
4151.43 784
4152.04 726
4152.64 773
4153.25 771
4153.86 821
4154.47 815
4155.07 797
4155.68 800
4156.29 747
4156.90 811
4157.51 800
4158.11 697
4158.72 707
4159.33 719
4159.94 717
4160.55 770
4161.16 808
4161.76 754
4162.37 810
4162.98 790
4163.59 806
4164.20 813
4164.81 837
4165.42 863
4166.02 877
4166.63 777
4167.24 820
4167.85 785
4168.46 863
4169.07 855
4169.68 791
4170.29 860
4170.90 836
4171.50 885
4172.11 874
4172.72 787
4173.33 814
4173.94 866
4174.55 713
4175.16 841
4175.77 849
4176.38 844
4176.99 826
4177.60 899
4178.21 878
4178.82 899
4179.43 872
4180.04 803
4180.65 820
4181.26 867
4181.87 851
4182.48 850
4183.09 887
4183.70 841
4184.31 783
4184.92 739
4185.53 771
4186.14 764
4186.75 731
4187.36 758
4187.97 829
4188.58 810
4189.19 844
4189.80 873
4190.41 845
4191.02 869
4191.63 920
4192.24 847
4192.85 841
4193.46 863
4194.07 923
4194.68 997
4195.30 1028
4195.91 981
4196.52 1040
4197.13 1050
4197.74 1071
4198.35 1121
4198.96 1020
4199.57 961
4200.18 910
4200.79 952
4201.41 906
4202.02 866
4202.63 946
4203.24 871
4203.85 794
4204.46 843
4205.07 845
4205.69 861
4206.30 823
4206.91 832
4207.52 843
4208.13 849
4208.75 824
4209.36 844
4209.97 856
4210.58 825
4211.19 883
4211.80 941
4212.42 917
4213.03 756
4213.64 817
4214.25 828
4214.87 839
4215.48 976
4216.09 951
4216.70 1010
4217.32 1067
4217.93 1129
4218.54 1212
4219.15 1210
4219.77 1344
4220.38 1338
4220.99 1305
4221.60 1367
4222.22 1350
4222.83 1365
4223.44 1590
4224.06 1755
4224.67 1781
4225.28 1772
4225.89 1727
4226.51 1733
4227.12 1759
4227.73 1680
4228.35 1635
4228.96 1658
4229.57 1695
4230.19 1622
4230.80 1657
4231.41 1608
4232.03 1633
4232.64 1743
4233.25 1785
4233.87 1678
4234.48 1673
4235.10 1697
4235.71 1668
4236.32 1727
4236.94 1484
4237.55 1570
4238.17 1502
4238.78 1385
4239.39 1335
4240.01 1312
4240.62 1165
4241.24 1126
4241.85 1005
4242.46 943
4243.08 1096
4243.69 1132
4244.31 1015
4244.92 1038
4245.54 1039
4246.15 988
4246.77 929
4247.38 888
4248.00 1018
4248.61 1072
4249.22 1089
4249.84 1157
4250.45 998
4251.07 1096
4251.68 1087
4252.30 956
4252.91 857
4253.53 986
4254.14 925
4254.76 910
4255.37 919
4255.99 889
4256.61 957
4257.22 1003
4257.84 942
4258.45 872
4259.07 896
4259.68 940
4260.30 976
4260.91 965
4261.53 1085
4262.15 969
4262.76 928
4263.38 945
4263.99 898
4264.61 871
4265.22 913
4265.84 959
4266.46 952
4267.07 867
4267.69 941
4268.30 1025
4268.92 942
4269.54 966
4270.15 909
4270.77 839
4271.39 925
4272.00 850
4272.62 820
4273.24 880
4273.85 940
4274.47 880
4275.09 844
4275.70 851
4276.32 874
4276.94 802
4277.55 851
4278.17 924
4278.79 900
4279.40 826
4280.02 843
4280.64 804
4281.25 922
4281.87 837
4282.49 825
4283.11 757
4283.72 851
4284.34 941
4284.96 866
4285.58 803
4286.19 864
4286.81 903
4287.43 752
4288.05 707
4288.66 767
4289.28 874
4289.90 872
4290.52 759
4291.13 748
4291.75 786
4292.37 726
4292.99 751
4293.61 755
4294.22 738
4294.84 796
4295.46 740
4296.08 796
4296.70 796
4297.31 758
4297.93 760
4298.55 834
4299.17 762
4299.79 764
4300.41 749
4301.02 788
4301.64 722
4302.26 718
4302.88 757
4303.50 758
4304.12 895
4304.74 834
4305.36 833
4305.97 905
4306.59 819
4307.21 801
4307.83 845
4308.45 842
4309.07 778
4309.69 784
4310.31 761
4310.93 792
4311.55 854
4312.17 797
4312.78 812
4313.40 855
4314.02 800
4314.64 905
4315.26 855
4315.88 865
4316.50 872
4317.12 850
4317.74 853
4318.36 908
4318.98 945
4319.60 973
4320.22 921
4320.84 908
4321.46 923
4322.08 944
4322.70 877
4323.32 903
4323.94 991
4324.56 945
4325.18 983
4325.80 994
4326.42 1001
4327.04 943
4327.66 970
4328.28 1027
4328.90 1056
4329.52 926
4330.15 928
4330.77 898
4331.39 884
4332.01 920
4332.63 843
4333.25 916
4333.87 963
4334.49 982
4335.11 977
4335.73 907
4336.35 930
4336.98 1052
4337.60 1024
4338.22 1068
4338.84 1149
4339.46 1265
4340.08 1342
4340.70 1305
4341.32 1197
4341.95 1124
4342.57 1253
4343.19 1333
4343.81 1473
4344.43 1560
4345.05 1504
4345.68 1675
4346.30 1637
4346.92 1604
4347.54 1826
4348.16 1903
4348.78 1832
4349.41 1919
4350.03 1700
4350.65 1516
4351.27 1495
4351.89 1553
4352.52 1507
4353.14 1042
4353.76 1136
4354.38 1123
4355.01 1035
4355.63 1015
4356.25 970
4356.87 1054
4357.50 1059
4358.12 1019
4358.74 864
4359.36 911
4359.99 898
4360.61 910
4361.23 910
4361.86 880
4362.48 914
4363.10 862
4363.72 870
4364.35 968
4364.97 924
4365.59 863
4366.22 924
4366.84 869
4367.46 810
4368.09 865
4368.71 884
4369.33 796
4369.96 792
4370.58 784
4371.20 763
4371.83 749
4372.45 657
4373.08 685
4373.70 736
4374.32 800
4374.95 855
4375.57 824
4376.19 831
4376.82 790
4377.44 750
4378.07 769
4378.69 777
4379.31 888
4379.94 943
4380.56 901
4381.19 928
4381.81 943
4382.44 936
4383.06 902
4383.68 858
4384.31 874
4384.93 843
4385.56 858
4386.18 813
4386.81 904
4387.43 818
4388.06 785
4388.68 818
4389.31 937
4389.93 859
4390.56 793
4391.18 818
4391.81 799
4392.43 858
4393.06 809
4393.68 874
4394.31 832
4394.93 789
4395.56 845
4396.18 906
4396.81 886
4397.43 919
4398.06 980
4398.68 885
4399.31 705
4399.94 818
4400.56 810
4401.19 930
4401.81 851
4402.44 801
4403.06 828
4403.69 719
4404.32 842
4404.94 943
4405.57 939
4406.19 887
4406.82 776
4407.45 863
4408.07 801
4408.70 756
4409.33 807
4409.95 862
4410.58 806
4411.20 903
4411.83 856
4412.46 821
4413.08 886
4413.71 756
4414.34 737
4414.96 757
4415.59 729
4416.22 777
4416.84 830
4417.47 776
4418.10 765
4418.73 828
4419.35 800
4419.98 868
4420.61 802
4421.23 815
4421.86 829
4422.49 767
4423.11 723
4423.74 750
4424.37 663
4425.00 729
4425.62 768
4426.25 722
4426.88 779
4427.51 717
4428.13 701
4428.76 752
4429.39 692
4430.02 706
4430.65 707
4431.27 707
4431.90 682
4432.53 745
4433.16 732
4433.79 721
4434.41 743
4435.04 618
4435.67 671
4436.30 671
4436.93 690
4437.55 667
4438.18 670
4438.81 621
4439.44 700
4440.07 678
4440.70 724
4441.32 751
4441.95 706
4442.58 666
4443.21 596
4443.84 629
4444.47 771
4445.10 817
4445.73 790
4446.35 745
4446.98 694
4447.61 726
4448.24 823
4448.87 751
4449.50 704
4450.13 770
4450.76 850
4451.39 768
4452.02 759
4452.65 747
4453.28 786
4453.91 823
4454.53 753
4455.16 702
4455.79 721
4456.42 794
4457.05 819
4457.68 752
4458.31 727
4458.94 785
4459.57 794
4460.20 801
4460.83 702
4461.46 624
4462.09 566
4462.72 665
4463.35 751
4463.98 601
4464.61 529
4465.24 641
4465.87 665
4466.50 695
4467.13 610
4467.76 607
4468.39 679
4469.03 715
4469.66 589
4470.29 671
4470.92 800
4471.55 649
4472.18 594
4472.81 670
4473.44 720
4474.07 710
4474.70 679
4475.33 688
4475.96 665
4476.59 700
4477.23 676
4477.86 714
4478.49 721
4479.12 676
4479.75 779
4480.38 714
4481.01 768
4481.64 702
4482.28 811
4482.91 717
4483.54 777
4484.17 752
4484.80 739
4485.43 723
4486.07 711
4486.70 697
4487.33 710
4487.96 688
4488.59 733
4489.22 714
4489.86 736
4490.49 807
4491.12 779
4491.75 649
4492.39 771
4493.02 748
4493.65 698
4494.28 766
4494.91 774
4495.55 746
4496.18 780
4496.81 708
4497.44 718
4498.08 770
4498.71 749
4499.34 831
4499.97 888
4500.61 775
4501.24 768
4501.87 838
4502.51 766
4503.14 828
4503.77 854
4504.40 895
4505.04 912
4505.67 926
4506.30 852
4506.94 839
4507.57 783
4508.20 679
4508.84 808
4509.47 842
4510.10 682
4510.74 692
4511.37 720
4512.00 775
4512.64 825
4513.27 845
4513.91 776
4514.54 757
4515.17 799
4515.81 787
4516.44 632
4517.07 668
4517.71 691
4518.34 712
4518.98 723
4519.61 778
4520.24 746
4520.88 686
4521.51 695
4522.15 671
4522.78 798
4523.42 878
4524.05 848
4524.68 752
4525.32 761
4525.95 849
4526.59 930
4527.22 1033
4527.86 1130
4528.49 1186
4529.13 1158
4529.76 1307
4530.40 1419
4531.03 1542
4531.67 1655
4532.30 1739
4532.94 1780
4533.57 1825
4534.21 1830
4534.84 1707
4535.48 1598
4536.11 1434
4536.75 1401
4537.38 1321
4538.02 1170
4538.65 991
4539.29 1030
4539.92 867
4540.56 808
4541.20 766
4541.83 760
4542.47 772
4543.10 853
4543.74 874
4544.37 819
4545.01 728
4545.65 686
4546.28 725
4546.92 859
4547.55 869
4548.19 851
4548.83 788
4549.46 811
4550.10 753
4550.73 795
4551.37 821
4552.01 779
4552.64 866
4553.28 864
4553.92 833
4554.55 831
4555.19 766
4555.83 729
4556.46 804
4557.10 783
4557.74 764
4558.37 826
4559.01 791
4559.65 707
4560.28 737
4560.92 685
4561.56 719
4562.20 678
4562.83 752
4563.47 711
4564.11 740
4564.74 766
4565.38 823
4566.02 774
4566.66 770
4567.29 774
4567.93 771
4568.57 809
4569.21 810
4569.84 859
4570.48 802
4571.12 742
4571.76 820
4572.39 858
4573.03 816
4573.67 769
4574.31 761
4574.95 793
4575.58 855
4576.22 815
4576.86 674
4577.50 757
4578.14 667
4578.77 603
4579.41 689
4580.05 777
4580.69 760
4581.33 732
4581.97 780
4582.60 716
4583.24 700
4583.88 714
4584.52 709
4585.16 747
4585.80 734
4586.44 772
4587.08 829
4587.71 880
4588.35 1022
4588.99 812
4589.63 855
4590.27 870
4590.91 855
4591.55 959
4592.19 924
4592.83 958
4593.47 885
4594.11 882
4594.74 862
4595.38 828
4596.02 844
4596.66 855
4597.30 764
4597.94 803
4598.58 666
4599.22 761
4599.86 734
4600.50 769
4601.14 832
4601.78 801
4602.42 837
4603.06 736
4603.70 685
4604.34 761
4604.98 857
4605.62 874
4606.26 808
4606.90 750
4607.54 859
4608.18 823
4608.82 813
4609.46 892
4610.10 950
4610.74 907
4611.38 886
4612.02 854
4612.66 804
4613.30 667
4613.95 721
4614.59 734
4615.23 740
4615.87 759
4616.51 714
4617.15 724
4617.79 748
4618.43 713
4619.07 766
4619.71 735
4620.35 685
4621.00 726
4621.64 718
4622.28 687
4622.92 703
4623.56 759
4624.20 731
4624.84 729
4625.49 777
4626.13 816
4626.77 769
4627.41 708
4628.05 662
4628.69 753
4629.34 736
4629.98 802
4630.62 781
4631.26 775
4631.90 759
4632.54 749
4633.19 863
4633.83 755
4634.47 730
4635.11 820
4635.76 727
4636.40 747
4637.04 798
4637.68 797
4638.32 856
4638.97 824
4639.61 790
4640.25 859
4640.89 949
4641.54 849
4642.18 868
4642.82 955
4643.46 911
4644.11 861
4644.75 964
4645.39 852
4646.04 807
4646.68 770
4647.32 708
4647.97 709
4648.61 758
4649.25 829
4649.89 860
4650.54 870
4651.18 837
4651.82 879
4652.47 963
4653.11 1005
4653.75 1016
4654.40 919
4655.04 968
4655.69 989
4656.33 929
4656.97 870
4657.62 818
4658.26 731
4658.90 783
4659.55 848
4660.19 783
4660.84 715
4661.48 691
4662.12 712
4662.77 816
4663.41 705
4664.06 718
4664.70 776
4665.34 763
4665.99 714
4666.63 685
4667.28 714
4667.92 697
4668.57 703
4669.21 722
4669.86 720
4670.50 740
4671.14 690
4671.79 642
4672.43 696
4673.08 703
4673.72 678
4674.37 791
4675.01 763
4675.66 746
4676.30 808
4676.95 807
4677.59 742
4678.24 709
4678.88 683
4679.53 776
4680.17 751
4680.82 678
4681.46 685
4682.11 685
4682.76 657
4683.40 749
4684.05 831
4684.69 804
4685.34 765
4685.98 733
4686.63 695
4687.27 701
4687.92 723
4688.57 729
4689.21 724
4689.86 773
4690.50 777
4691.15 710
4691.80 719
4692.44 701
4693.09 689
4693.74 735
4694.38 806
4695.03 733
4695.67 840
4696.32 796
4696.97 879
4697.61 901
4698.26 914
4698.91 928
4699.55 897
4700.20 932
4700.85 863
4701.49 863
4702.14 779
4702.79 888
4703.43 745
4704.08 804
4704.73 816
4705.37 755
4706.02 730
4706.67 779
4707.32 749
4707.96 790
4708.61 750
4709.26 612
4709.90 698
4710.55 755
4711.20 727
4711.85 694
4712.49 750
4713.14 804
4713.79 859
4714.44 761
4715.08 752
4715.73 732
4716.38 719
4717.03 607
4717.68 646
4718.32 794
4718.97 699
4719.62 867
4720.27 819
4720.92 747
4721.56 712
4722.21 804
4722.86 801
4723.51 855
4724.16 826
4724.81 724
4725.45 799
4726.10 857
4726.75 834
4727.40 870
4728.05 789
4728.70 769
4729.35 776
4729.99 696
4730.64 656
4731.29 679
4731.94 782
4732.59 811
4733.24 799
4733.89 731
4734.54 698
4735.19 704
4735.83 635
4736.48 579
4737.13 670
4737.78 681
4738.43 679
4739.08 763
4739.73 805
4740.38 696
4741.03 645
4741.68 720
4742.33 630
4742.98 659
4743.63 708
4744.28 819
4744.93 760
4745.58 678
4746.23 687
4746.88 749
4747.53 706
4748.18 702
4748.83 771
4749.48 784
4750.13 745
4750.78 801
4751.43 851
4752.08 857
4752.73 894
4753.38 764
4754.03 887
4754.68 840
4755.33 884
4755.98 840
4756.63 796
4757.28 838
4757.93 783
4758.58 860
4759.23 751
4759.88 738
4760.53 746
4761.18 689
4761.83 691
4762.49 769
4763.14 724
4763.79 836
4764.44 859
4765.09 907
4765.74 1020
4766.39 939
4767.04 904
4767.69 934
4768.35 945
4769.00 933
4769.65 952
4770.30 890
4770.95 852
4771.60 836
4772.26 757
4772.91 703
4773.56 720
4774.21 718
4774.86 752
4775.51 803
4776.17 677
4776.82 675
4777.47 679
4778.12 768
4778.77 797
4779.43 796
4780.08 743
4780.73 737
4781.38 849
4782.03 789
4782.69 804
4783.34 824
4783.99 731
4784.64 639
4785.30 751
4785.95 792
4786.60 707
4787.25 800
4787.91 711
4788.56 644
4789.21 670
4789.87 667
4790.52 712
4791.17 753
4791.82 707
4792.48 651
4793.13 746
4793.78 660
4794.44 679
4795.09 738
4795.74 676
4796.40 723
4797.05 653
4797.70 570
4798.36 689
4799.01 762
4799.66 713
4800.32 651
4800.97 689
4801.62 675
4802.28 726
4802.93 819
4803.58 733
4804.24 672
4804.89 688
4805.55 719
4806.20 804
4806.85 699
4807.51 683
4808.16 785
4808.82 768
4809.47 730
4810.12 864
4810.78 763
4811.43 753
4812.09 655
4812.74 671
4813.40 658
4814.05 662
4814.70 633
4815.36 730
4816.01 710
4816.67 768
4817.32 781
4817.98 753
4818.63 651
4819.29 712
4819.94 798
4820.60 779
4821.25 777
4821.91 845
4822.56 870
4823.22 893
4823.87 912
4824.53 885
4825.18 890
4825.84 1005
4826.49 917
4827.15 896
4827.80 925
4828.46 958
4829.12 961
4829.77 986
4830.43 896
4831.08 850
4831.74 791
4832.39 830
4833.05 810
4833.70 850
4834.36 988
4835.02 945
4835.67 977
4836.33 1092
4836.98 1085
4837.64 1121
4838.30 1171
4838.95 1261
4839.61 1189
4840.27 1217
4840.92 1119
4841.58 1078
4842.23 1120
4842.89 985
4843.55 987
4844.20 999
4844.86 996
4845.52 919
4846.17 913
4846.83 911
4847.49 936
4848.14 1016
4848.80 948
4849.46 932
4850.11 810
4850.77 834
4851.43 935
4852.09 925
4852.74 845
4853.40 968
4854.06 949
4854.71 827
4855.37 900
4856.03 997
4856.69 1040
4857.34 1026
4858.00 1052
4858.66 1030
4859.32 1045
4859.97 1102
4860.63 1102
4861.29 1168
4861.95 1059
4862.60 1008
4863.26 1049
4863.92 1065
4864.58 960
4865.24 995
4865.89 1146
4866.55 1091
4867.21 1018
4867.87 941
4868.53 1014
4869.18 996
4869.84 1107
4870.50 971
4871.16 979
4871.82 950
4872.48 884
4873.13 945
4873.79 939
4874.45 900
4875.11 921
4875.77 935
4876.43 1059
4877.09 922
4877.74 963
4878.40 1056
4879.06 1154
4879.72 966
4880.38 837
4881.04 873
4881.70 902
4882.36 948
4883.02 876
4883.68 869
4884.34 791
4884.99 812
4885.65 826
4886.31 862
4886.97 811
4887.63 812
4888.29 927
4888.95 882
4889.61 848
4890.27 949
4890.93 996
4891.59 860
4892.25 922
4892.91 866
4893.57 961
4894.23 923
4894.89 899
4895.55 946
4896.21 876
4896.87 838
4897.53 908
4898.19 911
4898.85 911
4899.51 883
4900.17 787
4900.83 915
4901.49 883
4902.15 886
4902.81 853
4903.47 754
4904.13 772
4904.79 820
4905.45 776
4906.11 883
4906.78 853
4907.44 845
4908.10 832
4908.76 768
4909.42 751
4910.08 739
4910.74 724
4911.40 826
4912.06 777
4912.72 773
4913.39 681
4914.05 719
4914.71 715
4915.37 716
4916.03 675
4916.69 695
4917.35 692
4918.01 781
4918.68 701
4919.34 738
4920.00 736
4920.66 695
4921.32 732
4921.98 741
4922.65 667
4923.31 724
4923.97 728
4924.63 715
4925.29 727
4925.96 745
4926.62 732
4927.28 766
4927.94 664
4928.60 738
4929.27 686
4929.93 778
4930.59 807
4931.25 725
4931.92 710
4932.58 709
4933.24 722
4933.90 762
4934.57 759
4935.23 760
4935.89 700
4936.56 746
4937.22 726
4937.88 795
4938.54 770
4939.21 663
4939.87 701
4940.53 733
4941.20 682
4941.86 675
4942.52 702
4943.18 754
4943.85 781
4944.51 740
4945.17 645
4945.84 635
4946.50 651
4947.17 615
4947.83 730
4948.49 650
4949.16 644
4949.82 639
4950.48 694
4951.15 645
4951.81 682
4952.47 730
4953.14 743
4953.80 629
4954.47 605
4955.13 586
4955.79 637
4956.46 683
4957.12 661
4957.79 589
4958.45 606
4959.12 671
4959.78 718
4960.44 682
4961.11 712
4961.77 745
4962.44 828
4963.10 711
4963.77 712
4964.43 699
4965.10 742
4965.76 647
4966.43 698
4967.09 764
4967.75 742
4968.42 698
4969.08 666
4969.75 699
4970.41 691
4971.08 764
4971.74 725
4972.41 618
4973.08 674
4973.74 678
4974.41 756
4975.07 685
4975.74 642
4976.40 602
4977.07 669
4977.73 727
4978.40 721
4979.06 654
4979.73 682
4980.40 787
4981.06 649
4981.73 709
4982.39 688
4983.06 668
4983.72 695
4984.39 675
4985.06 703
4985.72 698
4986.39 741
4987.05 794
4987.72 707
4988.39 681
4989.05 721
4989.72 706
4990.39 716
4991.05 650
4991.72 689
4992.39 633
4993.05 625
4993.72 665
4994.39 676
4995.05 688
4995.72 770
4996.39 699
4997.05 657
4997.72 650
4998.39 601
4999.05 606
4999.72 716
5000.39 682
5001.05 620
5001.72 632
5002.39 738
5003.06 703
5003.72 676
5004.39 626
5005.06 618
5005.72 632
5006.39 648
5007.06 694
5007.73 624
5008.39 686
5009.06 688
5009.73 735
5010.40 699
5011.07 704
5011.73 678
5012.40 597
5013.07 646
5013.74 718
5014.40 680
5015.07 711
5015.74 738
5016.41 711
5017.08 695
5017.75 734
5018.41 803
5019.08 817
5019.75 853
5020.42 958
5021.09 1064
5021.76 1029
5022.42 1028
5023.09 1171
5023.76 1265
5024.43 1272
5025.10 1164
5025.77 1192
5026.44 1249
5027.10 1062
5027.77 1009
5028.44 1003
5029.11 853
5029.78 766
5030.45 744
5031.12 771
5031.79 753
5032.46 679
5033.13 681
5033.80 746
5034.46 628
5035.13 687
5035.80 773
5036.47 641
5037.14 626
5037.81 568
5038.48 631
5039.15 662
5039.82 622
5040.49 612
5041.16 734
5041.83 607
5042.50 693
5043.17 633
5043.84 692
5044.51 686
5045.18 656
5045.85 663
5046.52 658
5047.19 610
5047.86 596
5048.53 621
5049.20 610
5049.87 584
5050.54 615
5051.21 691
5051.88 650
5052.55 660
5053.22 646
5053.89 664
5054.56 685
5055.24 642
5055.91 687
5056.58 651
5057.25 630
5057.92 594
5058.59 678
5059.26 641
5059.93 643
5060.60 724
5061.27 698
5061.94 634
5062.62 676
5063.29 752
5063.96 703
5064.63 657
5065.30 677
5065.97 688
5066.64 692
5067.32 685
5067.99 686
5068.66 643
5069.33 629
5070.00 705
5070.67 658
5071.35 561
5072.02 634
5072.69 651
5073.36 627
5074.03 586
5074.70 625
5075.38 600
5076.05 626
5076.72 603
5077.39 630
5078.07 606
5078.74 707
5079.41 760
5080.08 819
5080.75 739
5081.43 743
5082.10 722
5082.77 692
5083.44 670
5084.12 690
5084.79 655
5085.46 696
5086.14 697
5086.81 620
5087.48 597
5088.15 699
5088.83 744
5089.50 748
5090.17 741
5090.85 818
5091.52 768
5092.19 756
5092.87 774
5093.54 767
5094.21 785
5094.89 710
5095.56 743
5096.23 700
5096.91 644
5097.58 617
5098.25 593
5098.93 620
5099.60 691
5100.27 669
5100.95 590
5101.62 622
5102.29 667
5102.97 630
5103.64 650
5104.32 670
5104.99 722
5105.66 720
5106.34 706
5107.01 652
5107.69 674
5108.36 704
5109.04 600
5109.71 579
5110.38 626
5111.06 668
5111.73 625
5112.41 692
5113.08 633
5113.76 565
5114.43 549
5115.11 585
5115.78 583
5116.46 620
5117.13 602
5117.80 663
5118.48 759
5119.15 721
5119.83 766
5120.50 778
5121.18 806
5121.85 762
5122.53 675
5123.21 748
5123.88 792
5124.56 817
5125.23 719
5125.91 640
5126.58 752
5127.26 820
5127.93 750
5128.61 748
5129.28 696
5129.96 685
5130.64 645
5131.31 673
5131.99 658
5132.66 713
5133.34 750
5134.01 735
5134.69 749
5135.37 735
5136.04 648
5136.72 645
5137.39 766
5138.07 682
5138.75 686
5139.42 653
5140.10 726
5140.78 729
5141.45 688
5142.13 689
5142.81 664
5143.48 632
5144.16 689
5144.83 687
5145.51 619
5146.19 607
5146.87 677
5147.54 731
5148.22 624
5148.90 592
5149.57 569
5150.25 649
5150.93 644
5151.60 598
5152.28 583
5152.96 589
5153.64 567
5154.31 569
5154.99 599
5155.67 574
5156.34 543
5157.02 567
5157.70 628
5158.38 554
5159.05 520
5159.73 546
5160.41 611
5161.09 567
5161.77 595
5162.44 622
5163.12 577
5163.80 601
5164.48 614
5165.15 606
5165.83 592
5166.51 577
5167.19 573
5167.87 618
5168.54 554
5169.22 639
5169.90 583
5170.58 622
5171.26 617
5171.94 635
5172.61 608
5173.29 553
5173.97 630
5174.65 634
5175.33 572
5176.01 592
5176.69 592
5177.37 555
5178.04 614
5178.72 609
5179.40 598
5180.08 678
5180.76 656
5181.44 589
5182.12 647
5182.80 557
5183.48 567
5184.16 634
5184.83 603
5185.51 555
5186.19 595
5186.87 607
5187.55 576
5188.23 588
5188.91 557
5189.59 583
5190.27 525
5190.95 494
5191.63 537
5192.31 606
5192.99 572
5193.67 572
5194.35 558
5195.03 543
5195.71 564
5196.39 578
5197.07 626
5197.75 572
5198.43 595
5199.11 500
5199.79 565
5200.47 588
5201.15 606
5201.83 564
5202.51 591
5203.19 608
5203.87 571
5204.55 561
5205.23 640
5205.91 708
5206.59 651
5207.28 674
5207.96 642
5208.64 641
5209.32 657
5210.00 674
5210.68 647
5211.36 686
5212.04 775
5212.72 791
5213.40 732
5214.08 653
5214.77 744
5215.45 676
5216.13 614
5216.81 648
5217.49 642
5218.17 580
5218.85 613
5219.54 675
5220.22 709
5220.90 617
5221.58 701
5222.26 661
5222.94 695
5223.63 636
5224.31 615
5224.99 621
5225.67 620
5226.35 695
5227.04 643
5227.72 702
5228.40 654
5229.08 685
5229.76 627
5230.45 626
5231.13 623
5231.81 682
5232.49 618
5233.18 598
5233.86 609
5234.54 670
5235.22 643
5235.91 719
5236.59 691
5237.27 629
5237.95 621
5238.64 589
5239.32 569
5240.00 629
5240.69 621
5241.37 657
5242.05 680
5242.73 633
5243.42 589
5244.10 609
5244.78 640
5245.47 561
5246.15 602
5246.83 630
5247.52 647
5248.20 654
5248.88 574
5249.57 626
5250.25 634
5250.93 658
5251.62 673
5252.30 671
5252.99 659
5253.67 650
5254.35 638
5255.04 663
5255.72 584
5256.40 501
5257.09 477
5257.77 553
5258.46 675
5259.14 628
5259.83 553
5260.51 530
5261.19 571
5261.88 660
5262.56 605
5263.25 622
5263.93 643
5264.62 672
5265.30 624
5265.98 678
5266.67 623
5267.35 623
5268.04 738
5268.72 649
5269.41 728
5270.09 677
5270.78 686
5271.46 649
5272.15 623
5272.83 646
5273.52 670
5274.20 724
5274.89 716
5275.57 663
5276.26 681
5276.94 613
5277.63 590
5278.31 649
5279.00 705
5279.69 715
5280.37 823
5281.06 786
5281.74 787
5282.43 808
5283.11 882
5283.80 837
5284.48 820
5285.17 886
5285.86 735
5286.54 755
5287.23 757
5287.91 778
5288.60 709
5289.29 669
5289.97 708
5290.66 716
5291.34 660
5292.03 620
5292.72 679
5293.40 637
5294.09 658
5294.78 710
5295.46 666
5296.15 740
5296.84 678
5297.52 692
5298.21 724
5298.90 703
5299.58 718
5300.27 663
5300.96 786
5301.64 751
5302.33 660
5303.02 667
5303.70 703
5304.39 760
5305.08 775
5305.77 679
5306.45 720
5307.14 756
5307.83 727
5308.51 666
5309.20 612
5309.89 630
5310.58 656
5311.26 708
5311.95 638
5312.64 701
5313.33 620
5314.02 686
5314.70 700
5315.39 654
5316.08 675
5316.77 652
5317.45 680
5318.14 676
5318.83 628
5319.52 732
5320.21 779
5320.89 741
5321.58 719
5322.27 654
5322.96 711
5323.65 722
5324.34 720
5325.02 748
5325.71 768
5326.40 650
5327.09 669
5327.78 726
5328.47 724
5329.16 649
5329.84 659
5330.53 726
5331.22 717
5331.91 759
5332.60 747
5333.29 677
5333.98 723
5334.67 691
5335.36 665
5336.04 760
5336.73 711
5337.42 683
5338.11 714
5338.80 789
5339.49 737
5340.18 737
5340.87 737
5341.56 800
5342.25 862
5342.94 938
5343.63 821
5344.32 770
5345.01 744
5345.70 896
5346.39 941
5347.08 998
5347.77 927
5348.46 970
5349.15 1109
5349.84 1156
5350.53 1340
5351.22 1477
5351.91 1446
5352.60 1444
5353.29 1604
5353.98 1523
5354.67 1407
5355.36 1261
5356.05 1191
5356.74 1179
5357.43 1053
5358.12 956
5358.81 898
5359.50 884
5360.19 817
5360.88 742
5361.57 726
5362.26 607
5362.95 617
5363.65 642
5364.34 678
5365.03 633
5365.72 606
5366.41 737
5367.10 691
5367.79 676
5368.48 651
5369.17 596
5369.87 644
5370.56 733
5371.25 655
5371.94 585
5372.63 578
5373.32 621
5374.01 709
5374.71 674
5375.40 630
5376.09 677
5376.78 710
5377.47 572
5378.17 627
5378.86 635
5379.55 639
5380.24 678
5380.93 659
5381.62 682
5382.32 586
5383.01 536
5383.70 598
5384.39 673
5385.09 637
5385.78 595
5386.47 590
5387.16 689
5387.86 685
5388.55 704
5389.24 702
5389.93 671
5390.63 716
5391.32 724
5392.01 759
5392.70 773
5393.40 744
5394.09 702
5394.78 654
5395.48 613
5396.17 685
5396.86 620
5397.55 622
5398.25 574
5398.94 657
5399.63 684
5400.33 684
5401.02 617
5401.71 668
5402.41 578
5403.10 590
5403.79 584
5404.49 649
5405.18 697
5405.88 603
5406.57 646
5407.26 567
5407.96 600
5408.65 624
5409.34 671
5410.04 587
5410.73 578
5411.43 604
5412.12 684
5412.81 670
5413.51 571
5414.20 544
5414.90 614
5415.59 667
5416.28 651
5416.98 629
5417.67 698
5418.37 698
5419.06 628
5419.76 595
5420.45 628
5421.15 676
5421.84 641
5422.54 702
5423.23 750
5423.92 646
5424.62 672
5425.31 638
5426.01 690
5426.70 662
5427.40 580
5428.09 541
5428.79 600
5429.48 594
5430.18 672
5430.88 604
5431.57 595
5432.27 635
5432.96 680
5433.66 658
5434.35 679
5435.05 696
5435.74 692
5436.44 708
5437.13 694
5437.83 750
5438.53 782
5439.22 669
5439.92 694
5440.61 684
5441.31 633
5442.00 749
5442.70 691
5443.40 664
5444.09 669
5444.79 694
5445.49 779
5446.18 788
5446.88 757
5447.57 786
5448.27 844
5448.97 837
5449.66 802
5450.36 846
5451.06 920
5451.75 845
5452.45 819
5453.15 724
5453.84 829
5454.54 791
5455.24 750
5455.93 752
5456.63 765
5457.33 762
5458.02 756
5458.72 692
5459.42 707
5460.12 747
5460.81 669
5461.51 780
5462.21 803
5462.90 706
5463.60 686
5464.30 770
5465.00 831
5465.69 717
5466.39 759
5467.09 817
5467.79 745
5468.48 784
5469.18 694
5469.88 781
5470.58 775
5471.27 835
5471.97 748
5472.67 721
5473.37 751
5474.07 833
5474.76 814
5475.46 774
5476.16 781
5476.86 833
5477.56 919
5478.26 797
5478.95 946
5479.65 1017
5480.35 1070
5481.05 1038
5481.75 1076
5482.45 1168
5483.14 1171
5483.84 1028
5484.54 983
5485.24 1016
5485.94 835
5486.64 772
5487.34 763
5488.04 788
5488.73 747
5489.43 878
5490.13 901
5490.83 887
5491.53 861
5492.23 851
5492.93 824
5493.63 952
5494.33 996
5495.03 926
5495.73 950
5496.43 1106
5497.13 1143
5497.82 1139
5498.52 1145
5499.22 1240
5499.92 1459
5500.62 1563
5501.32 1531
5502.02 1586
5502.72 1638
5503.42 1653
5504.12 1545
5504.82 1307
5505.52 1239
5506.22 1259
5506.92 1135
5507.62 1050
5508.32 968
5509.02 987
5509.72 891
5510.42 899
5511.12 929
5511.82 962
5512.52 938
5513.23 988
5513.93 949
5514.63 913
5515.33 934
5516.03 918
5516.73 934
5517.43 914
5518.13 871
5518.83 981
5519.53 835
5520.23 814
5520.93 807
5521.63 819
5522.34 852
5523.04 801
5523.74 900
5524.44 878
5525.14 851
5525.84 811
5526.54 753
5527.24 804
5527.95 733
5528.65 729
5529.35 813
5530.05 702
5530.75 669
5531.45 656
5532.16 625
5532.86 612
5533.56 620
5534.26 652
5534.96 690
5535.66 699
5536.37 660
5537.07 749
5537.77 733
5538.47 589
5539.18 656
5539.88 705
5540.58 677
5541.28 653
5541.98 598
5542.69 652
5543.39 697
5544.09 702
5544.79 665
5545.50 636
5546.20 691
5546.90 691
5547.60 685
5548.31 641
5549.01 680
5549.71 658
5550.42 703
5551.12 718
5551.82 720
5552.52 686
5553.23 722
5553.93 646
5554.63 600
5555.34 559
5556.04 553
5556.74 571
5557.45 601
5558.15 573
5558.85 590
5559.56 575
5560.26 623
5560.96 700
5561.67 614
5562.37 660
5563.07 571
5563.78 623
5564.48 587
5565.19 639
5565.89 656
5566.59 624
5567.30 635
5568.00 686
5568.71 666
5569.41 573
5570.11 599
5570.82 709
5571.52 745
5572.23 644
5572.93 587
5573.63 691
5574.34 745
5575.04 668
5575.75 717
5576.45 595
5577.16 699
5577.86 707
5578.57 660
5579.27 684
5579.98 642
5580.68 599
5581.39 573
5582.09 586
5582.80 642
5583.50 633
5584.21 566
5584.91 633
5585.62 621
5586.32 580
5587.03 571
5587.73 543
5588.44 589
5589.14 641
5589.85 562
5590.55 614
5591.26 599
5591.96 573
5592.67 577
5593.37 575
5594.08 618
5594.79 632
5595.49 626
5596.20 622
5596.90 550
5597.61 519
5598.31 558
5599.02 635
5599.73 657
5600.43 554
5601.14 609
5601.84 631
5602.55 611
5603.26 554
5603.96 530
5604.67 597
5605.38 583
5606.08 568
5606.79 516
5607.50 580
5608.20 654
5608.91 568
5609.61 573
5610.32 600
5611.03 602
5611.73 574
5612.44 603
5613.15 609
5613.86 581
5614.56 556
5615.27 611
5615.98 605
5616.68 556
5617.39 589
5618.10 564
5618.80 560
5619.51 584
5620.22 597
5620.93 511
5621.63 536
5622.34 530
5623.05 559
5623.76 683
5624.46 572
5625.17 492
5625.88 544
5626.59 595
5627.29 587
5628.00 574
5628.71 612
5629.42 630
5630.13 592
5630.83 560
5631.54 503
5632.25 559
5632.96 643
5633.67 684
5634.37 634
5635.08 621
5635.79 571
5636.50 575
5637.21 656
5637.92 557
5638.62 561
5639.33 596
5640.04 651
5640.75 674
5641.46 678
5642.17 681
5642.88 682
5643.58 608
5644.29 646
5645.00 679
5645.71 637
5646.42 589
5647.13 644
5647.84 603
5648.55 633
5649.26 607
5649.97 568
5650.67 617
5651.38 588
5652.09 579
5652.80 576
5653.51 660
5654.22 612
5654.93 611
5655.64 667
5656.35 648
5657.06 689
5657.77 679
5658.48 766
5659.19 727
5659.90 676
5660.61 736
5661.32 668
5662.03 692
5662.74 520
5663.45 568
5664.16 686
5664.87 742
5665.58 625
5666.29 650
5667.00 676
5667.71 611
5668.42 696
5669.13 679
5669.84 683
5670.55 678
5671.26 724
5671.97 728
5672.68 790
5673.39 660
5674.10 733
5674.81 708
5675.52 593
5676.24 582
5676.95 681
5677.66 658
5678.37 579
5679.08 554
5679.79 578
5680.50 630
5681.21 713
5681.92 627
5682.63 559
5683.35 617
5684.06 669
5684.77 640
5685.48 660
5686.19 674
5686.90 647
5687.61 639
5688.33 622
5689.04 621
5689.75 542
5690.46 586
5691.17 599
5691.88 569
5692.60 568
5693.31 549
5694.02 537
5694.73 576
5695.44 551
5696.16 616
5696.87 602
5697.58 515
5698.29 550
5699.00 519
5699.72 558
5700.43 582
5701.14 545
5701.85 536
5702.57 570
5703.28 546
5703.99 558
5704.70 531
5705.42 483
5706.13 545
5706.84 548
5707.55 557
5708.27 525
5708.98 561
5709.69 533
5710.41 562
5711.12 564
5711.83 603
5712.55 589
5713.26 570
5713.97 590
5714.68 546
5715.40 552
5716.11 515
5716.82 547
5717.54 619
5718.25 579
5718.96 547
5719.68 558
5720.39 601
5721.11 547
5721.82 534
5722.53 551
5723.25 631
5723.96 563
5724.67 636
5725.39 685
5726.10 640
5726.82 647
5727.53 629
5728.24 702
5728.96 773
5729.67 722
5730.39 822
5731.10 746
5731.81 700
5732.53 696
5733.24 664
5733.96 687
5734.67 637
5735.39 647
5736.10 632
5736.82 585
5737.53 550
5738.25 538
5738.96 552
5739.68 679
5740.39 624
5741.10 616
5741.82 615
5742.53 632
5743.25 578
5743.96 576
5744.68 600
5745.39 659
5746.11 670
5746.83 671
5747.54 590
5748.26 604
5748.97 621
5749.69 610
5750.40 718
5751.12 699
5751.83 698
5752.55 648
5753.26 685
5753.98 758
5754.70 768
5755.41 771
5756.13 807
5756.84 733
5757.56 784
5758.27 768
5758.99 762
5759.71 799
5760.42 696
5761.14 719
5761.86 735
5762.57 699
5763.29 771
5764.00 627
5764.72 673
5765.44 757
5766.15 668
5766.87 721
5767.59 686
5768.30 706
5769.02 694
5769.74 667
5770.45 694
5771.17 758
5771.89 663
5772.60 653
5773.32 734
5774.04 649
5774.75 611
5775.47 708
5776.19 675
5776.90 758
5777.62 670
5778.34 640
5779.06 666
5779.77 680
5780.49 759
5781.21 756
5781.93 682
5782.64 672
5783.36 720
5784.08 749
5784.80 741
5785.51 707
5786.23 653
5786.95 739
5787.67 828
5788.38 850
5789.10 737
5789.82 721
5790.54 846
5791.26 784
5791.97 816
5792.69 857
5793.41 865
5794.13 852
5794.85 855
5795.56 959
5796.28 1049
5797.00 1038
5797.72 1189
5798.44 1466
5799.16 1520
5799.88 1609
5800.59 1681
5801.31 1925
5802.03 2135
5802.75 2081
5803.47 1875
5804.19 1772
5804.91 1686
5805.63 1311
5806.34 1168
5807.06 1057
5807.78 938
5808.50 932
5809.22 918
5809.94 986
5810.66 951
5811.38 983
5812.10 953
5812.82 962
5813.54 912
5814.26 897
5814.97 920
5815.69 912
5816.41 953
5817.13 902
5817.85 936
5818.57 940
5819.29 889
5820.01 760
5820.73 793
5821.45 886
5822.17 844
5822.89 790
5823.61 842
5824.33 794
5825.05 735
5825.77 770
5826.49 781
5827.21 791
5827.93 759
5828.65 784
5829.37 758
5830.09 695
5830.81 688
5831.53 733
5832.25 765
5832.98 696
5833.70 604
5834.42 707
5835.14 703
5835.86 669
5836.58 722
5837.30 657
5838.02 649
5838.74 738
5839.46 731
5840.18 714
5840.90 689
5841.63 616
5842.35 670
5843.07 622
5843.79 715
5844.51 704
5845.23 689
5845.95 692
5846.67 689
5847.40 623
5848.12 638
5848.84 643
5849.56 662
5850.28 637
5851.00 663
5851.73 738
5852.45 721
5853.17 688
5853.89 655
5854.61 648
5855.34 634
5856.06 641
5856.78 703
5857.50 585
5858.22 618
5858.95 637
5859.67 644
5860.39 664
5861.11 617
5861.84 600
5862.56 620
5863.28 652
5864.00 641
5864.72 631
5865.45 680
5866.17 621
5866.89 586
5867.62 596
5868.34 544
5869.06 672
5869.78 585
5870.51 656
5871.23 653
5871.95 613
5872.68 650
5873.40 622
5874.12 642
5874.85 636
5875.57 614
5876.29 611
5877.01 622
5877.74 679
5878.46 668
5879.19 627
5879.91 648
5880.63 626
5881.36 665
5882.08 649
5882.80 566
5883.53 626
5884.25 708
5884.97 736
5885.70 720
5886.42 700
5887.15 681
5887.87 650
5888.59 651
5889.32 712
5890.04 693
5890.77 681
5891.49 597
5892.21 743
5892.94 704
5893.66 643
5894.39 591
5895.11 672
5895.84 573
5896.56 649
5897.29 683
5898.01 673
5898.73 727
5899.46 659
5900.18 611
5900.91 632
5901.63 604
5902.36 627
5903.08 668
5903.81 673
5904.53 638
5905.26 666
5905.98 714
5906.71 659
5907.43 647
5908.16 657
5908.88 693
5909.61 664
5910.33 700
5911.06 630
5911.79 647
5912.51 658
5913.24 689
5913.96 732
5914.69 724
5915.41 666
5916.14 617
5916.87 660
5917.59 681
5918.32 751
5919.04 625
5919.77 657
5920.49 699
5921.22 739
5921.95 637
5922.67 765
5923.40 749
5924.12 624
5924.85 736
5925.58 818
5926.30 791
5927.03 809
5927.76 763
5928.48 738
5929.21 810
5929.94 748
5930.66 740
5931.39 783
5932.12 787
5932.84 795
5933.57 839
5934.30 840
5935.02 812
5935.75 766
5936.48 810
5937.20 853
5937.93 828
5938.66 901
5939.39 987
5940.11 954
5940.84 887
5941.57 918
5942.29 935
5943.02 989
5943.75 889
5944.48 932
5945.20 933
5945.93 932
5946.66 953
5947.39 962
5948.11 968
5948.84 989
5949.57 1056
5950.30 1037
5951.03 1112
5951.75 1102
5952.48 1091
5953.21 1050
5953.94 1060
5954.67 1133
5955.39 1168
5956.12 1133
5956.85 1196
5957.58 1171
5958.31 1159
5959.03 1192
5959.76 1104
5960.49 1086
5961.22 1126
5961.95 1098
5962.68 1171
5963.41 1227
5964.13 1239
5964.86 1238
5965.59 1385
5966.32 1379
5967.05 1557
5967.78 1550
5968.51 1617
5969.24 1495
5969.97 1392
5970.69 1454
5971.42 1533
5972.15 1495
5972.88 1478
5973.61 1356
5974.34 1381
5975.07 1372
5975.80 1415
5976.53 1548
5977.26 1348
5977.99 1340
5978.72 1431
5979.45 1341
5980.18 1380
5980.91 1383
5981.64 1387
5982.37 1497
5983.10 1547
5983.83 1650
5984.56 1658
5985.28 1615
5986.01 1505
5986.74 1510
5987.48 1606
5988.21 1615
5988.94 1591
5989.67 1630
5990.40 1480
5991.13 1518
5991.86 1549
5992.59 1581
5993.32 1600
5994.05 1683
5994.78 1714
5995.51 1701
5996.24 1706
5996.97 1813
5997.70 1841
5998.43 1806
5999.16 1825
5999.89 1730
6000.62 1781
6001.36 1769
6002.09 1713
6002.82 1693
6003.55 1616
6004.28 1773
6005.01 1657
6005.74 1719
6006.47 1810
6007.20 1711
6007.94 1885
6008.67 2125
6009.40 2158
6010.13 2346
6010.86 2717
6011.59 2959
6012.32 3441
6013.06 3863
6013.79 4111
6014.52 4452
6015.25 4501
6015.98 4535
6016.71 4404
6017.45 4172
6018.18 4036
6018.91 3616
6019.64 3141
6020.37 2789
6021.11 2490
6021.84 2193
6022.57 1858
6023.30 1718
6024.04 1682
6024.77 1446
6025.50 1346
6026.23 1416
6026.97 1357
6027.70 1322
6028.43 1194
6029.16 1217
6029.90 1263
6030.63 1276
6031.36 1273
6032.09 1274
6032.83 1188
6033.56 1128
6034.29 1197
6035.03 1190
6035.76 1235
6036.49 1250
6037.23 1237
6037.96 1197
6038.69 1148
6039.42 1130
6040.16 1154
6040.89 1204
6041.62 1276
6042.36 1182
6043.09 1270
6043.83 1295
6044.56 1381
6045.29 1352
6046.03 1350
6046.76 1257
6047.49 1233
6048.23 1341
6048.96 1319
6049.70 1322
6050.43 1417
6051.16 1484
6051.90 1559
6052.63 1599
6053.37 1640
6054.10 1731
6054.83 1650
6055.57 1714
6056.30 1678
6057.04 1557
6057.77 1508
6058.51 1457
6059.24 1412
6059.97 1353
6060.71 1292
6061.44 1334
6062.18 1382
6062.91 1318
6063.65 1270
6064.38 1246
6065.12 1232
6065.85 1225
6066.59 1299
6067.32 1310
6068.06 1267
6068.79 1231
6069.53 1235
6070.26 1205
6071.00 1173
6071.73 1228
6072.47 1190
6073.20 1257
6073.94 1192
6074.67 1080
6075.41 1108
6076.14 1097
6076.88 1164
6077.62 1128
6078.35 1192
6079.09 1114
6079.82 1055
6080.56 1166
6081.29 1101
6082.03 1127
6082.77 1189
6083.50 1151
6084.24 1125
6084.97 1055
6085.71 1021
6086.45 1087
6087.18 1069
6087.92 1026
6088.65 1048
6089.39 1068
6090.13 970
6090.86 1040
6091.60 1096
6092.34 1022
6093.07 962
6093.81 1074
6094.55 1105
6095.28 1060
6096.02 1017
6096.76 1113
6097.49 962
6098.23 1030
6098.97 953
6099.70 967
6100.44 987
6101.18 974
6101.91 1048
6102.65 1023
6103.39 958
6104.13 917
6104.86 951
6105.60 939
6106.34 938
6107.07 939
6107.81 866
6108.55 964
6109.29 1049
6110.02 1027
6110.76 907
6111.50 969
6112.24 997
6112.98 1056
6113.71 958
6114.45 962
6115.19 935
6115.93 1019
6116.66 1045
6117.40 1017
6118.14 1018
6118.88 1121
6119.62 1045
6120.35 1035
6121.09 971
6121.83 953
6122.57 994
6123.31 953
6124.05 1055
6124.78 1056
6125.52 961
6126.26 946
6127.00 910
6127.74 1067
6128.48 1002
6129.22 1061
6129.96 1068
6130.69 984
6131.43 1090
6132.17 1095
6132.91 1092
6133.65 1122
6134.39 1033
6135.13 1127
6135.87 1143
6136.61 1181
6137.35 1129
6138.08 1131
6138.82 1086
6139.56 1165
6140.30 1118
6141.04 1120
6141.78 1124
6142.52 1065
6143.26 1127
6144.00 1173
6144.74 1083
6145.48 1086
6146.22 1117
6146.96 1087
6147.70 1089
6148.44 1055
6149.18 1132
6149.92 1091
6150.66 1188
6151.40 1157
6152.14 1204
6152.88 1116
6153.62 1113
6154.36 1124
6155.10 1155
6155.84 1143
6156.58 1315
6157.32 1333
6158.06 1209
6158.80 1219
6159.54 1356
6160.28 1251
6161.02 1245
6161.76 1242
6162.50 1238
6163.24 1370
6163.99 1417
6164.73 1428
6165.47 1372
6166.21 1429
6166.95 1607
6167.69 1695
6168.43 1897
6169.17 1647
6169.91 1779
6170.65 1800
6171.40 1775
6172.14 1763
6172.88 1778
6173.62 1614
6174.36 1552
6175.10 1580
6175.84 1520
6176.59 1493
6177.33 1530
6178.07 1554
6178.81 1565
6179.55 1544
6180.29 1559
6181.04 1560
6181.78 1660
6182.52 1586
6183.26 1559
6184.00 1574
6184.75 1600
6185.49 1678
6186.23 1676
6186.97 1699
6187.71 1673
6188.46 1777
6189.20 1635
6189.94 1670
6190.68 1706
6191.43 1839
6192.17 1840
6192.91 1906
6193.65 1737
6194.40 1878
6195.14 2107
6195.88 2167
6196.62 2133
6197.37 2129
6198.11 2202
6198.85 2222
6199.60 2159
6200.34 2250
6201.08 2188
6201.83 2249
6202.57 2215
6203.31 2347
6204.05 2466
6204.80 2847
6205.54 3163
6206.28 3656
6207.03 4329
6207.77 4989
6208.51 6066
6209.26 7199
6210.00 7966
6210.75 8614
6211.49 9387
6212.23 9416
6212.98 8473
6213.72 8001
6214.46 7078
6215.21 5990
6215.95 4958
6216.70 4185
6217.44 3470
6218.18 2843
6218.93 2420
6219.67 2189
6220.42 2092
6221.16 2071
6221.90 1932
6222.65 1755
6223.39 1853
6224.14 1898
6224.88 1943
6225.63 1922
6226.37 1899
6227.12 1809
6227.86 1749
6228.61 1693
6229.35 1584
6230.09 1441
6230.84 1429
6231.58 1332
6232.33 1372
6233.07 1331
6233.82 1226
6234.56 1288
6235.31 1334
6236.05 1218
6236.80 1224
6237.55 1225
6238.29 1313
6239.04 1350
6239.78 1324
6240.53 1384
6241.27 1309
6242.02 1323
6242.76 1419
6243.51 1465
6244.25 1368
6245.00 1467
6245.75 1482
6246.49 1643
6247.24 1811
6247.98 1756
6248.73 1980
6249.47 1977
6250.22 2015
6250.97 2062
6251.71 2043
6252.46 1926
6253.20 1780
6253.95 1713
6254.70 1591
6255.44 1604
6256.19 1526
6256.94 1465
6257.68 1453
6258.43 1464
6259.18 1469
6259.92 1376
6260.67 1419
6261.42 1416
6262.16 1445
6262.91 1465
6263.66 1382
6264.40 1371
6265.15 1428
6265.90 1462
6266.64 1438
6267.39 1387
6268.14 1473
6268.88 1466
6269.63 1435
6270.38 1388
6271.13 1374
6271.87 1420
6272.62 1353
6273.37 1459
6274.12 1419
6274.86 1452
6275.61 1451
6276.36 1479
6277.11 1426
6277.85 1523
6278.60 1492
6279.35 1634
6280.10 1505
6280.84 1474
6281.59 1423
6282.34 1362
6283.09 1432
6283.84 1333
6284.58 1360
6285.33 1307
6286.08 1315
6286.83 1347
6287.58 1364
6288.32 1287
6289.07 1328
6289.82 1246
6290.57 1268
6291.32 1244
6292.07 1203
6292.81 1214
6293.56 1236
6294.31 1232
6295.06 1119
6295.81 1192
6296.56 1174
6297.31 1120
6298.06 1148
6298.80 1174
6299.55 1158
6300.30 1166
6301.05 1208
6301.80 1193
6302.55 1143
6303.30 1128
6304.05 1089
6304.80 1201
6305.55 1172
6306.30 1171
6307.05 1180
6307.79 1175
6308.54 1212
6309.29 1130
6310.04 1035
6310.79 1117
6311.54 1080
6312.29 1122
6313.04 1214
6313.79 1243
6314.54 1161
6315.29 1256
6316.04 1204
6316.79 1255
6317.54 1274
6318.29 1259
6319.04 1166
6319.79 1261
6320.54 1124
6321.29 1178
6322.04 1073
6322.79 1083
6323.54 1033
6324.29 1064
6325.04 1096
6325.79 937
6326.54 1019
6327.29 1144
6328.05 1066
6328.80 1033
6329.55 1028
6330.30 920
6331.05 865
6331.80 950
6332.55 971
6333.30 947
6334.05 964
6334.80 917
6335.55 951
6336.31 891
6337.06 958
6337.81 1007
6338.56 876
6339.31 950
6340.06 1009
6340.81 1103
6341.56 993
6342.32 969
6343.07 979
6343.82 1004
6344.57 1038
6345.32 1013
6346.07 1069
6346.83 1039
6347.58 1054
6348.33 997
6349.08 1051
6349.83 1039
6350.58 1091
6351.34 1060
6352.09 1281
6352.84 1244
6353.59 1259
6354.35 1302
6355.10 1323
6355.85 1231
6356.60 1256
6357.35 1224
6358.11 1162
6358.86 1161
6359.61 1086
6360.36 1074
6361.12 1037
6361.87 1054
6362.62 973
6363.37 940
6364.13 1046
6364.88 1035
6365.63 1105
6366.39 1051
6367.14 1015
6367.89 1111
6368.65 1059
6369.40 1090
6370.15 1040
6370.90 1028
6371.66 980
6372.41 924
6373.16 993
6373.92 961
6374.67 954
6375.42 980
6376.18 974
6376.93 953
6377.68 936
6378.44 912
6379.19 992
6379.95 1026
6380.70 947
6381.45 914
6382.21 854
6382.96 887
6383.71 955
6384.47 975
6385.22 907
6385.98 895
6386.73 947
6387.49 846
6388.24 897
6388.99 927
6389.75 867
6390.50 969
6391.26 915
6392.01 946
6392.77 931
6393.52 881
6394.27 965
6395.03 940
6395.78 896
6396.54 903
6397.29 956
6398.05 887
6398.80 862
6399.56 948
6400.31 958
6401.07 916
6401.82 918
6402.58 848
6403.33 755
6404.09 835
6404.84 882
6405.60 845
6406.35 829
6407.11 820
6407.86 876
6408.62 895
6409.37 922
6410.13 884
6410.89 930
6411.64 988
6412.40 865
6413.15 799
6413.91 836
6414.66 945
6415.42 939
6416.18 852
6416.93 861
6417.69 816
6418.44 785
6419.20 864
6419.96 949
6420.71 897
6421.47 857
6422.22 875
6422.98 807
6423.74 863
6424.49 840
6425.25 871
6426.01 880
6426.76 874
6427.52 888
6428.28 903
6429.03 808
6429.79 800
6430.55 815
6431.30 906
6432.06 847
6432.82 907
6433.57 886
6434.33 808
6435.09 871
6435.84 889
6436.60 893
6437.36 877
6438.11 847
6438.87 863
6439.63 895
6440.39 876
6441.14 893
6441.90 883
6442.66 904
6443.42 956
6444.17 908
6444.93 903
6445.69 943
6446.45 918
6447.20 1011
6447.96 1000
6448.72 859
6449.48 897
6450.23 911
6450.99 829
6451.75 906
6452.51 948
6453.27 907
6454.02 915
6454.78 934
6455.54 1013
6456.30 889
6457.06 888
6457.82 946
6458.57 902
6459.33 931
6460.09 945
6460.85 846
6461.61 845
6462.37 943
6463.13 1047
6463.88 990
6464.64 970
6465.40 1031
6466.16 1010
6466.92 953
6467.68 968
6468.44 958
6469.20 1028
6469.95 1039
6470.71 1074
6471.47 1041
6472.23 1131
6472.99 1146
6473.75 1115
6474.51 1161
6475.27 1098
6476.03 1073
6476.79 1008
6477.55 1062
6478.31 1135
6479.07 1137
6479.83 1053
6480.59 1135
6481.34 1160
6482.10 1127
6482.86 1241
6483.62 1132
6484.38 1162
6485.14 1227
6485.90 1244
6486.66 1187
6487.42 1245
6488.18 1273
6488.94 1293
6489.70 1295
6490.46 1288
6491.22 1393
6491.99 1417
6492.75 1362
6493.51 1468
6494.27 1430
6495.03 1607
6495.79 1660
6496.55 1661
6497.31 1662
6498.07 1650
6498.83 1739
6499.59 1765
6500.35 1705
6501.11 1630
6501.87 1638
6502.63 1562
6503.40 1520
6504.16 1455
6504.92 1648
6505.68 1629
6506.44 1660
6507.20 1804
6507.96 1755
6508.72 1791
6509.48 1701
6510.25 1825
6511.01 1863
6511.77 1846
6512.53 1933
6513.29 1995
6514.05 1986
6514.82 2029
6515.58 1923
6516.34 1923
6517.10 2033
6517.86 1913
6518.62 1903
6519.39 1926
6520.15 2000
6520.91 2045
6521.67 2189
6522.43 2323
6523.20 2383
6523.96 2524
6524.72 2666
6525.48 2660
6526.25 2806
6527.01 3048
6527.77 3248
6528.53 3350
6529.29 3342
6530.06 3543
6530.82 3752
6531.58 3674
6532.35 3713
6533.11 3841
6533.87 4116
6534.63 4439
6535.40 5015
6536.16 5848
6536.92 6425
6537.69 6861
6538.45 7347
6539.21 7695
6539.97 7472
6540.74 6801
6541.50 5774
6542.26 5202
6543.03 4236
6543.79 3641
6544.55 3069
6545.32 2665
6546.08 2376
6546.84 2194
6547.61 2037
6548.37 1774
6549.14 1822
6549.90 1730
6550.66 1710
6551.43 1710
6552.19 1626
6552.95 1715
6553.72 1659
6554.48 1649
6555.25 1667
6556.01 1610
6556.77 1584
6557.54 1584
6558.30 1507
6559.07 1578
6559.83 1465
6560.60 1528
6561.36 1537
6562.12 1479
6562.89 1592
6563.65 1645
6564.42 1626
6565.18 1746
6565.95 1741
6566.71 1824
6567.48 1910
6568.24 1874
6569.01 1826
6569.77 1804
6570.54 1749
6571.30 1806
6572.07 1834
6572.83 1747
6573.60 1895
6574.36 2046
6575.13 2056
6575.89 2159
6576.66 2286
6577.42 2294
6578.19 2290
6578.95 2362
6579.72 2445
6580.48 2393
6581.25 2404
6582.01 2358
6582.78 2227
6583.55 2320
6584.31 2228
6585.08 2172
6585.84 2060
6586.61 1964
6587.37 1981
6588.14 1939
6588.91 1970
6589.67 2001
6590.44 2054
6591.20 2170
6591.97 2295
6592.74 2316
6593.50 2562
6594.27 2639
6595.04 2792
6595.80 2972
6596.57 3071
6597.34 2847
6598.10 2852
6598.87 2874
6599.64 2756
6600.40 2452
6601.17 2255
6601.94 2125
6602.70 1980
6603.47 1770
6604.24 1759
6605.00 1693
6605.77 1711
6606.54 1843
6607.30 1718
6608.07 1650
6608.84 1745
6609.60 1697
6610.37 1613
6611.14 1571
6611.91 1509
6612.67 1572
6613.44 1534
6614.21 1566
6614.98 1548
6615.74 1488
6616.51 1521
6617.28 1442
6618.05 1454
6618.81 1439
6619.58 1490
6620.35 1424
6621.12 1368
6621.89 1366
6622.65 1433
6623.42 1357
6624.19 1349
6624.96 1462
6625.73 1485
6626.49 1478
6627.26 1394
6628.03 1316
6628.80 1327
6629.57 1359
6630.34 1498
6631.10 1452
6631.87 1410
6632.64 1559
6633.41 1608
6634.18 1729
6634.95 1772
6635.72 1814
6636.48 1767
6637.25 1828
6638.02 1905
6638.79 1764
6639.56 1636
6640.33 1499
6641.10 1464
6641.87 1478
6642.64 1321
6643.41 1345
6644.17 1412
6644.94 1273
6645.71 1225
6646.48 1247
6647.25 1225
6648.02 1361
6648.79 1324
6649.56 1285
6650.33 1394
6651.10 1425
6651.87 1334
6652.64 1302
6653.41 1334
6654.18 1304
6654.95 1270
6655.72 1275
6656.49 1316
6657.26 1274
6658.03 1213
6658.80 1294
6659.57 1263
6660.34 1235
6661.11 1241
6661.88 1211
6662.65 1210
6663.42 1103
6664.19 1112
6664.96 1141
6665.73 1124
6666.50 1106
6667.27 1191
6668.04 1204
6668.81 1167
6669.58 1157
6670.35 1234
6671.12 1230
6671.89 1234
6672.67 1199
6673.44 1210
6674.21 1271
6674.98 1165
6675.75 1212
6676.52 1170
6677.29 1178
6678.06 1176
6678.83 1148
6679.61 1174
6680.38 1185
6681.15 1187
6681.92 1213
6682.69 1229
6683.46 1246
6684.23 1388
6685.01 1417
6685.78 1395
6686.55 1533
6687.32 1488
6688.09 1427
6688.86 1340
6689.64 1282
6690.41 1332
6691.18 1348
6691.95 1356
6692.72 1206
6693.50 1183
6694.27 1115
6695.04 1036
6695.81 1060
6696.58 1050
6697.36 1117
6698.13 1115
6698.90 1131
6699.67 1117
6700.45 1104
6701.22 1113
6701.99 1085
6702.76 1007
6703.54 1065
6704.31 1027
6705.08 1118
6705.85 1068
6706.63 1052
6707.40 980
6708.17 1070
6708.95 1005
6709.72 1130
6710.49 1046
6711.26 1025
6712.04 990
6712.81 1013
6713.58 961
6714.36 1004
6715.13 979
6715.90 933
6716.68 970
6717.45 1002
6718.22 954
6719.00 917
6719.77 936
6720.55 948
6721.32 903
6722.09 976
6722.87 926
6723.64 1074
6724.41 1100
6725.19 1027
6725.96 966
6726.74 894
6727.51 933
6728.28 1056
6729.06 970
6729.83 934
6730.61 960
6731.38 958
6732.15 985
6732.93 980
6733.70 986
6734.48 963
6735.25 942
6736.03 942
6736.80 1004
6737.58 968
6738.35 965
6739.13 972
6739.90 959
6740.67 973
6741.45 920
6742.22 886
6743.00 1073
6743.77 1015
6744.55 983
6745.32 995
6746.10 994
6746.87 1019
6747.65 1061
6748.42 1069
6749.20 1033
6749.98 1052
6750.75 1081
6751.53 1212
6752.30 1138
6753.08 1205
6753.85 1259
6754.63 1200
6755.40 1124
6756.18 1122
6756.96 1081
6757.73 1224
6758.51 1063
6759.28 958
6760.06 991
6760.83 1001
6761.61 906
6762.39 857
6763.16 966
6763.94 844
6764.71 865
6765.49 913
6766.27 979
6767.04 968
6767.82 1042
6768.60 1079
6769.37 949
6770.15 975
6770.93 917
6771.70 901
6772.48 952
6773.26 850
6774.03 911
6774.81 926
6775.59 869
6776.36 923
6777.14 942
6777.92 1017
6778.69 878
6779.47 880
6780.25 946
6781.02 980
6781.80 917
6782.58 953
6783.36 1008
6784.13 1002
6784.91 1002
6785.69 920
6786.47 955
6787.24 915
6788.02 854
6788.80 804
6789.58 842
6790.35 853
6791.13 935
6791.91 907
6792.69 854
6793.46 790
6794.24 799
6795.02 849
6795.80 882
6796.58 816
6797.35 837
6798.13 854
6798.91 893
6799.69 906
6800.47 958
6801.24 929
6802.02 861
6802.80 944
6803.58 897
6804.36 966
6805.14 961
6805.92 987
6806.69 951
6807.47 897
6808.25 861
6809.03 892
6809.81 827
6810.59 848
6811.37 857
6812.14 811
6812.92 884
6813.70 855
6814.48 856
6815.26 827
6816.04 868
6816.82 875
6817.60 854
6818.38 851
6819.16 886
6819.94 887
6820.72 838
6821.49 865
6822.27 841
6823.05 808
6823.83 857
6824.61 909
6825.39 935
6826.17 819
6826.95 946
6827.73 925
6828.51 836
6829.29 854
6830.07 836
6830.85 871
6831.63 845
6832.41 968
6833.19 934
6833.97 892
6834.75 916
6835.53 909
6836.31 873
6837.09 834
6837.87 893
6838.65 895
6839.43 878
6840.21 843
6840.99 879
6841.78 857
6842.56 911
6843.34 856
6844.12 861
6844.90 912
6845.68 954
6846.46 930
6847.24 970
6848.02 1157
6848.80 1190
6849.58 1270
6850.36 1418
6851.15 1596
6851.93 1792
6852.71 1848
6853.49 1844
6854.27 1928
6855.05 1856
6855.83 1633
6856.61 1365
6857.40 1274
6858.18 1165
6858.96 1096
6859.74 1108
6860.52 1068
6861.30 926
6862.09 880
6862.87 956
6863.65 928
6864.43 957
6865.21 915
6866.00 977
6866.78 1001
6867.56 950
6868.34 1029
6869.12 1005
6869.91 1023
6870.69 950
6871.47 987
6872.25 1020
6873.04 927
6873.82 965
6874.60 1006
6875.38 932
6876.17 1009
6876.95 957
6877.73 846
6878.51 928
6879.30 1030
6880.08 1047
6880.86 1031
6881.64 1001
6882.43 1085
6883.21 1069
6883.99 1103
6884.78 1111
6885.56 1193
6886.34 1244
6887.13 1440
6887.91 1532
6888.69 1640
6889.48 1618
6890.26 1756
6891.04 1641
6891.83 1516
6892.61 1507
6893.39 1375
6894.18 1310
6894.96 1144
6895.74 1056
6896.53 1218
6897.31 1115
6898.09 1132
6898.88 1142
6899.66 1125
6900.45 1185
6901.23 1188
6902.01 1141
6902.80 1133
6903.58 1147
6904.37 1174
6905.15 1162
6905.93 1259
6906.72 1207
6907.50 1120
6908.29 1137
6909.07 1167
6909.86 1187
6910.64 1082
6911.43 1067
6912.21 1058
6913.00 1044
6913.78 1051
6914.56 968
6915.35 1027
6916.13 1026
6916.92 1049
6917.70 1081
6918.49 1060
6919.27 1084
6920.06 1073
6920.84 1054
6921.63 1027
6922.41 1005
6923.20 1019
6923.98 1066
6924.77 1065
6925.56 1133
6926.34 1182
6927.13 1175
6927.91 1102
6928.70 1070
6929.48 1141
6930.27 1126
6931.05 1193
6931.84 1224
6932.63 1237
6933.41 1345
6934.20 1333
6934.98 1218
6935.77 1218
6936.56 1318
6937.34 1269
6938.13 1311
6938.91 1264
6939.70 1229
6940.49 1269
6941.27 1302
6942.06 1281
6942.84 1312
6943.63 1361
6944.42 1329
6945.20 1324
6945.99 1436
6946.78 1470
6947.56 1453
6948.35 1513
6949.14 1557
6949.92 1565
6950.71 1673
6951.50 1525
6952.28 1396
6953.07 1379
6953.86 1330
6954.64 1459
6955.43 1430
6956.22 1443
6957.01 1486
6957.79 1529
6958.58 1522
6959.37 1575
6960.16 1616
6960.94 1571
6961.73 1507
6962.52 1592
6963.31 1580
6964.09 1492
6964.88 1519
6965.67 1496
6966.46 1572
6967.24 1616
6968.03 1727
6968.82 1787
6969.61 1741
6970.39 1808
6971.18 1825
6971.97 1947
6972.76 1825
6973.55 1732
6974.33 1775
6975.12 1865
6975.91 1808
6976.70 1850
6977.49 1831
6978.28 1830
6979.06 1816
6979.85 2020
6980.64 2101
6981.43 2285
6982.22 2415
6983.01 2664
6983.80 3047
6984.58 3489
6985.37 4034
6986.16 4451
6986.95 5038
6987.74 5136
6988.53 5351
6989.32 5062
6990.11 4749
6990.90 4279
6991.68 3794
6992.47 3301
6993.26 2921
6994.05 2713
6994.84 2608
6995.63 2551
6996.42 2739
6997.21 2831
6998.00 3053
6998.79 3442
6999.58 3880
7000.37 4554
7001.16 4867
7001.95 5013
7002.74 4832
7003.53 4663
7004.32 4267
7005.11 3977
7005.90 3420
7006.69 2905
7007.48 2564
7008.27 2326
7009.06 2011
7009.85 1788
7010.64 1735
7011.43 1706
7012.22 1680
7013.01 1575
7013.80 1636
7014.59 1701
7015.38 1560
7016.17 1511
7016.96 1618
7017.75 1565
7018.54 1457
7019.33 1538
7020.12 1465
7020.91 1546
7021.70 1500
7022.49 1364
7023.29 1326
7024.08 1322
7024.87 1375
7025.66 1426
7026.45 1479
7027.24 1418
7028.03 1524
7028.82 1470
7029.61 1464
7030.41 1491
7031.20 1491
7031.99 1372
7032.78 1391
7033.57 1343
7034.36 1255
7035.15 1296
7035.95 1350
7036.74 1343
7037.53 1411
7038.32 1523
7039.11 1516
7039.90 1449
7040.70 1460
7041.49 1452
7042.28 1438
7043.07 1489
7043.86 1460
7044.66 1490
7045.45 1457
7046.24 1412
7047.03 1417
7047.83 1454
7048.62 1469
7049.41 1514
7050.20 1597
7051.00 1568
7051.79 1710
7052.58 1660
7053.37 1779
7054.17 1599
7054.96 1504
7055.75 1458
7056.54 1467
7057.34 1344
7058.13 1359
7058.92 1316
7059.72 1279
7060.51 1319
7061.30 1302
7062.09 1339
7062.89 1396
7063.68 1370
7064.47 1292
7065.27 1332
7066.06 1309
7066.85 1232
7067.65 1251
7068.44 1267
7069.23 1319
7070.03 1312
7070.82 1263
7071.61 1284
7072.41 1290
7073.20 1304
7074.00 1284
7074.79 1217
7075.58 1136
7076.38 1196
7077.17 1168
7077.97 1238
7078.76 1199
7079.55 1211
7080.35 1272
7081.14 1170
7081.94 1115
7082.73 1217
7083.52 1354
7084.32 1250
7085.11 1215
7085.91 1350
7086.70 1404
7087.50 1496
7088.29 1548
7089.09 1636
7089.88 1581
7090.68 1687
7091.47 1516
7092.26 1460
7093.06 1425
7093.85 1305
7094.65 1182
7095.44 1104
7096.24 1033
7097.03 1015
7097.83 1089
7098.62 1074
7099.42 941
7100.21 986
7101.01 930
7101.81 916
7102.60 926
7103.40 915
7104.19 921
7104.99 909
7105.78 882
7106.58 867
7107.37 898
7108.17 885
7108.97 904
7109.76 920
7110.56 839
7111.35 902
7112.15 841
7112.94 828
7113.74 879
7114.54 860
7115.33 906
7116.13 935
7116.93 837
7117.72 826
7118.52 907
7119.31 951
7120.11 888
7120.91 896
7121.70 830
7122.50 790
7123.30 827
7124.09 917
7124.89 903
7125.69 854
7126.48 957
7127.28 922
7128.08 874
7128.87 888
7129.67 894
7130.47 869
7131.26 896
7132.06 868
7132.86 931
7133.65 883
7134.45 853
7135.25 926
7136.05 885
7136.84 800
7137.64 901
7138.44 894
7139.24 798
7140.03 785
7140.83 734
7141.63 815
7142.43 868
7143.22 932
7144.02 897
7144.82 994
7145.62 979
7146.41 853
7147.21 768
7148.01 750
7148.81 832
7149.61 910
7150.40 888
7151.20 830
7152.00 786
7152.80 749
7153.60 856
7154.40 802
7155.19 837
7155.99 812
7156.79 787
7157.59 819
7158.39 775
7159.19 753
7159.98 787
7160.78 783
7161.58 797
7162.38 834
7163.18 780
7163.98 783
7164.78 758
7165.58 773
7166.37 752
7167.17 780
7167.97 734
7168.77 779
7169.57 737
7170.37 749
7171.17 788
7171.97 739
7172.77 763
7173.57 786
7174.37 782
7175.17 757
7175.97 728
7176.76 753
7177.56 760
7178.36 721
7179.16 727
7179.96 801
7180.76 822
7181.56 741
7182.36 814
7183.16 759
7183.96 857
7184.76 877
7185.56 925
7186.36 869
7187.16 843
7187.96 837
7188.76 824
7189.56 792
7190.36 757
7191.16 753
7191.96 693
7192.76 674
7193.56 652
7194.37 678
7195.17 718
7195.97 729
7196.77 724
7197.57 685
7198.37 677
7199.17 708
7199.97 719
7200.77 697
7201.57 690
7202.37 759
7203.17 715
7203.97 689
7204.78 666
7205.58 628
7206.38 633
7207.18 656
7207.98 685
7208.78 727
7209.58 643
7210.38 654
7211.19 653
7211.99 724
7212.79 624
7213.59 657
7214.39 648
7215.19 680
7216.00 613
7216.80 705
7217.60 640
7218.40 678
7219.20 704
7220.00 719
7220.81 708
7221.61 675
7222.41 704
7223.21 669
7224.02 737
7224.82 676
7225.62 726
7226.42 717
7227.22 774
7228.03 750
7228.83 727
7229.63 744
7230.43 775
7231.24 681
7232.04 695
7232.84 683
7233.64 750
7234.45 743
7235.25 749
7236.05 718
7236.86 654
7237.66 670
7238.46 704
7239.26 738
7240.07 807
7240.87 814
7241.67 794
7242.48 782
7243.28 859
7244.08 811
7244.89 863
7245.69 865
7246.49 845
7247.30 793
7248.10 815
7248.90 787
7249.71 797
7250.51 784
7251.31 875
7252.12 809
7252.92 829
7253.73 795
7254.53 750
7255.33 797
7256.14 793
7256.94 858
7257.75 807
7258.55 798
7259.35 865
7260.16 909
7260.96 846
7261.77 801
7262.57 789
7263.38 843
7264.18 863
7264.98 899
7265.79 809
7266.59 817
7267.40 843
7268.20 949
7269.01 948
7269.81 997
7270.62 1019
7271.42 975
7272.23 948
7273.03 996
7273.84 983
7274.64 970
7275.45 982
7276.25 1002
7277.06 1028
7277.86 1129
7278.67 1139
7279.47 1146
7280.28 1078
7281.08 1191
7281.89 1474
7282.69 1614
7283.50 1786
7284.30 2020
7285.11 2373
7285.92 2504
7286.72 2704
7287.53 2659
7288.33 2538
7289.14 2257
7289.94 2080
7290.75 1838
7291.56 1680
7292.36 1563
7293.17 1474
7293.97 1247
7294.78 1193
7295.59 1106
7296.39 1103
7297.20 1193
7298.00 1161
7298.81 1083
7299.62 1095
7300.42 1087
7301.23 1113
7302.04 1044
7302.84 1092
7303.65 1135
7304.46 1160
7305.26 1114
7306.07 1158
7306.88 1179
7307.68 1242
7308.49 1268
7309.30 1322
7310.10 1418
7310.91 1531
7311.72 1695
7312.52 1642
7313.33 1561
7314.14 1531
7314.95 1625
7315.75 1578
7316.56 1571
7317.37 1557
7318.18 1646
7318.98 1768
7319.79 1928
7320.60 2073
7321.41 2178
7322.21 2222
7323.02 2267
7323.83 2295
7324.64 2212
7325.44 2082
7326.25 1834
7327.06 1746
7327.87 1537
7328.68 1342
7329.48 1302
7330.29 1325
7331.10 1147
7331.91 1149
7332.72 1065
7333.52 983
7334.33 1013
7335.14 1012
7335.95 1057
7336.76 1121
7337.57 1070
7338.37 1015
7339.18 1119
7339.99 1079
7340.80 1078
7341.61 1156
7342.42 1152
7343.23 1093
7344.04 1071
7344.84 1091
7345.65 1063
7346.46 1075
7347.27 1102
7348.08 1094
7348.89 1042
7349.70 1114
7350.51 1107
7351.32 1176
7352.13 1204
7352.93 1125
7353.74 1094
7354.55 1052
7355.36 1040
7356.17 993
7356.98 986
7357.79 1093
7358.60 1064
7359.41 1030
7360.22 1107
7361.03 1116
7361.84 1179
7362.65 1178
7363.46 1191
7364.27 1155
7365.08 1148
7365.89 1065
7366.70 1104
7367.51 1087
7368.32 1156
7369.13 1155
7369.94 1195
7370.75 1126
7371.56 1116
7372.37 1132
7373.18 1199
7373.99 1152
7374.80 1112
7375.61 1110
7376.42 1143
7377.23 1134
7378.05 1300
7378.86 1403
7379.67 1380
7380.48 1542
7381.29 1620
7382.10 1754
7382.91 1777
7383.72 1787
7384.53 1796
7385.34 1588
7386.15 1495
7386.97 1448
7387.78 1320
7388.59 1216
7389.40 1157
7390.21 1164
7391.02 1042
7391.83 1088
7392.65 1086
7393.46 1111
7394.27 1099
7395.08 1077
7395.89 1084
7396.70 1154
7397.52 1196
7398.33 1151
7399.14 1201
7399.95 1339
7400.76 1429
7401.57 1539
7402.39 1566
7403.20 1625
7404.01 1577
7404.82 1488
7405.64 1451
7406.45 1383
7407.26 1362
7408.07 1255
7408.88 1238
7409.70 1168
7410.51 1172
7411.32 1153
7412.13 1097
7412.95 991
7413.76 1017
7414.57 963
7415.39 901
7416.20 856
7417.01 901
7417.82 827
7418.64 863
7419.45 855
7420.26 851
7421.08 896
7421.89 879
7422.70 837
7423.51 825
7424.33 840
7425.14 781
7425.95 781
7426.77 741
7427.58 826
7428.40 837
7429.21 738
7430.02 675
7430.84 739
7431.65 741
7432.46 762
7433.28 760
7434.09 770
7434.90 775
7435.72 797
7436.53 751
7437.35 779
7438.16 862
7438.97 827
7439.79 813
7440.60 840
7441.42 873
7442.23 910
7443.04 817
7443.86 835
7444.67 795
7445.49 791
7446.30 828
7447.12 845
7447.93 826
7448.75 837
7449.56 811
7450.38 800
7451.19 791
7452.00 754
7452.82 764
7453.63 742
7454.45 798
7455.26 751
7456.08 779
7456.89 783
7457.71 769
7458.52 763
7459.34 763
7460.15 705
7460.97 727
7461.79 773
7462.60 772
7463.42 753
7464.23 711
7465.05 706
7465.86 774
7466.68 691
7467.49 741
7468.31 721
7469.12 760
7469.94 760
7470.76 743
7471.57 774
7472.39 796
7473.20 766
7474.02 718
7474.84 743
7475.65 725
7476.47 762
7477.28 738
7478.10 654
7478.92 733
7479.73 733
7480.55 703
7481.37 725
7482.18 664
7483.00 713
7483.81 673
7484.63 696
7485.45 687
7486.26 692
7487.08 683
7487.90 671
7488.71 644
7489.53 676
7490.35 656
7491.17 619
7491.98 616
7492.80 633
7493.62 657
7494.43 689
7495.25 659
7496.07 684
7496.88 664
7497.70 622
7498.52 738
7499.34 696
7500.15 665
7500.97 674
7501.79 698
7502.61 700
7503.42 667
7504.24 621
7505.06 614
7505.88 632
7506.69 645
7507.51 657
7508.33 621
7509.15 643
7509.97 654
7510.78 656
7511.60 663
7512.42 699
7513.24 670
7514.06 703
7514.87 603
7515.69 587
7516.51 601
7517.33 613
7518.15 646
7518.97 654
7519.78 631
7520.60 595
7521.42 627
7522.24 676
7523.06 634
7523.88 562
7524.70 610
7525.52 589
7526.33 542
7527.15 646
7527.97 561
7528.79 617
7529.61 582
7530.43 639
7531.25 727
7532.07 647
7532.89 574
7533.71 594
7534.52 618
7535.34 591
7536.16 587
7536.98 609
7537.80 647
7538.62 620
7539.44 638
7540.26 642
7541.08 648
7541.90 558
7542.72 664
7543.54 667
7544.36 681
7545.18 662
7546.00 655
7546.82 693
7547.64 637
7548.46 602
7549.28 643
7550.10 665
7550.92 664
7551.74 581
7552.56 612
7553.38 648
7554.20 612
7555.02 594
7555.84 619
7556.66 609
7557.48 664
7558.30 713
7559.12 675
7559.94 655
7560.76 678
7561.59 678
7562.41 678
7563.23 710
7564.05 680
7564.87 710
7565.69 614
7566.51 658
7567.33 680
7568.15 653
7568.97 687
7569.80 706
7570.62 709
7571.44 671
7572.26 680
7573.08 688
7573.90 686
7574.72 668
7575.54 647
7576.37 657
7577.19 672
7578.01 666
7578.83 646
7579.65 623
7580.47 680
7581.30 699
7582.12 688
7582.94 690
7583.76 642
7584.58 687
7585.41 658
7586.23 668
7587.05 678
7587.87 711
7588.69 739
7589.52 780
7590.34 667
7591.16 735
7591.98 757
7592.81 721
7593.63 779
7594.45 720
7595.27 721
7596.10 697
7596.92 683
7597.74 696
7598.56 759
7599.39 838
7600.21 820
7601.03 829
7601.86 873
7602.68 848
7603.50 929
7604.33 940
7605.15 917
7605.97 941
7606.79 1030
7607.62 1021
7608.44 1026
7609.26 886
7610.09 938
7610.91 903
7611.73 805
7612.56 712
7613.38 804
7614.21 820
7615.03 823
7615.85 863
7616.68 918
7617.50 873
7618.32 930
7619.15 890
7619.97 924
7620.80 837
7621.62 845
7622.44 775
7623.27 788
7624.09 828
7624.92 814
7625.74 773
7626.56 841
7627.39 816
7628.21 857
7629.04 841
7629.86 874
7630.69 1009
7631.51 1031
7632.34 1081
7633.16 1220
7633.99 1331
7634.81 1265
7635.63 1212
7636.46 1078
7637.28 1010
7638.11 873
7638.93 881
7639.76 843
7640.58 839
7641.41 717
7642.23 714
7643.06 775
7643.88 692
7644.71 816
7645.54 743
7646.36 677
7647.19 651
7648.01 619
7648.84 667
7649.66 670
7650.49 609
7651.31 710
7652.14 624
7652.96 596
7653.79 550
7654.62 541
7655.44 557
7656.27 542
7657.09 597
7657.92 620
7658.75 623
7659.57 624
7660.40 612
7661.22 570
7662.05 584
7662.88 577
7663.70 606
7664.53 633
7665.36 609
7666.18 586
7667.01 642
7667.83 607
7668.66 556
7669.49 587
7670.31 543
7671.14 605
7671.97 564
7672.79 605
7673.62 607
7674.45 652
7675.28 587
7676.10 603
7676.93 627
7677.76 558
7678.58 507
7679.41 555
7680.24 544
7681.06 544
7681.89 583
7682.72 609
7683.55 558
7684.37 598
7685.20 636
7686.03 580
7686.86 584
7687.68 578
7688.51 634
7689.34 587
7690.17 620
7691.00 593
7691.82 608
7692.65 624
7693.48 667
7694.31 645
7695.13 597
7695.96 583
7696.79 610
7697.62 637
7698.45 677
7699.28 722
7700.10 702
7700.93 619
7701.76 652
7702.59 695
7703.42 685
7704.25 631
7705.07 632
7705.90 632
7706.73 602
7707.56 606
7708.39 625
7709.22 656
7710.05 634
7710.87 643
7711.70 612
7712.53 565
7713.36 601
7714.19 600
7715.02 617
7715.85 542
7716.68 579
7717.51 662
7718.34 646
7719.17 595
7719.99 598
7720.82 584
7721.65 522
7722.48 595
7723.31 652
7724.14 578
7724.97 560
7725.80 593
7726.63 636
7727.46 556
7728.29 528
7729.12 592
7729.95 561
7730.78 596
7731.61 566
7732.44 619
7733.27 587
7734.10 570
7734.93 618
7735.76 550
7736.59 521
7737.42 538
7738.25 595
7739.08 545
7739.91 631
7740.74 572
7741.57 544
7742.40 571
7743.23 611
7744.06 622
7744.89 597
7745.73 683
7746.56 721
7747.39 712
7748.22 804
7749.05 832
7749.88 874
7750.71 894
7751.54 796
7752.37 753
7753.20 779
7754.03 745
7754.87 664
7755.70 604
7756.53 610
7757.36 693
7758.19 592
7759.02 652
7759.85 683
7760.69 591
7761.52 605
7762.35 623
7763.18 633
7764.01 631
7764.84 651
7765.68 582
7766.51 591
7767.34 670
7768.17 588
7769.00 570
7769.84 580
7770.67 594
7771.50 559
7772.33 628
7773.16 575
7774.00 555
7774.83 592
7775.66 609
7776.49 569
7777.33 563
7778.16 547
7778.99 557
7779.82 551
7780.66 543
7781.49 543
7782.32 537
7783.15 581
7783.99 609
7784.82 598
7785.65 580
7786.48 622
7787.32 604
7788.15 616
7788.98 577
7789.82 579
7790.65 581
7791.48 515
7792.32 489
7793.15 527
7793.98 563
7794.82 578
7795.65 529
7796.48 554
7797.32 556
7798.15 516
7798.98 516
7799.82 565
7800.65 637
7801.48 615
7802.32 587
7803.15 609
7803.99 690
7804.82 584
7805.65 595
7806.49 593
7807.32 594
7808.16 605
7808.99 615
7809.82 598
7810.66 623
7811.49 611
7812.33 623
7813.16 692
7814.00 669
7814.83 794
7815.66 767
7816.50 749
7817.33 787
7818.17 858
7819.00 831
7819.84 724
7820.67 715
7821.51 699
7822.34 693
7823.18 685
7824.01 659
7824.85 698
7825.68 709
7826.52 701
7827.35 734
7828.19 699
7829.02 755
7829.86 773
7830.69 711
7831.53 716
7832.36 706
7833.20 666
7834.03 679
7834.87 720
7835.70 754
7836.54 743
7837.38 696
7838.21 724
7839.05 696
7839.88 667
7840.72 721
7841.55 725
7842.39 680
7843.23 671
7844.06 658
7844.90 688
7845.73 615
7846.57 620
7847.41 681
7848.24 621
7849.08 607
7849.92 626
7850.75 655
7851.59 655
7852.42 681
7853.26 614
7854.10 629
7854.93 660
7855.77 613
7856.61 638
7857.44 721
7858.28 746
7859.12 628
7859.95 719
7860.79 749
7861.63 725
7862.46 739
7863.30 706
7864.14 658
7864.98 599
7865.81 622
7866.65 566
7867.49 640
7868.32 664
7869.16 571
7870.00 668
7870.84 596
7871.67 588
7872.51 611
7873.35 649
7874.19 629
7875.02 586
7875.86 712
7876.70 698
7877.54 790
7878.38 763
7879.21 778
7880.05 819
7880.89 704
7881.73 736
7882.57 741
7883.40 718
7884.24 671
7885.08 671
7885.92 677
7886.76 638
7887.59 610
7888.43 612
7889.27 663
7890.11 702
7890.95 752
7891.79 711
7892.62 695
7893.46 737
7894.30 708
7895.14 739
7895.98 672
7896.82 725
7897.66 713
7898.50 659
7899.34 711
7900.17 675
7901.01 661
7901.85 656
7902.69 612
7903.53 630
7904.37 738
7905.21 677
7906.05 669
7906.89 639
7907.73 650
7908.57 708
7909.41 579
7910.25 657
7911.08 657
7911.92 628
7912.76 664
7913.60 691
7914.44 632
7915.28 707
7916.12 758
7916.96 718
7917.80 789
7918.64 891
7919.48 951
7920.32 894
7921.16 879
7922.00 842
7922.84 783
7923.68 745
7924.52 716
7925.36 666
7926.20 701
7927.04 654
7927.89 586
7928.73 694
7929.57 632
7930.41 580
7931.25 606
7932.09 577
7932.93 529
7933.77 608
7934.61 539
7935.45 630
7936.29 596
7937.13 621
7937.97 570
7938.81 544
7939.66 568
7940.50 519
7941.34 556
7942.18 513
7943.02 623
7943.86 534
7944.70 545
7945.54 564
7946.39 541
7947.23 641
7948.07 641
7948.91 566
7949.75 573
7950.59 531
7951.44 659
7952.28 618
7953.12 567
7953.96 675
7954.80 688
7955.64 647
7956.49 761
7957.33 675
7958.17 650
7959.01 615
7959.85 626
7960.70 606
7961.54 618
7962.38 608
7963.22 632
7964.07 743
7964.91 597
7965.75 578
7966.59 671
7967.44 663
7968.28 670
7969.12 687
7969.96 667
7970.81 672
7971.65 673
7972.49 673
7973.34 643
7974.18 556
7975.02 558
7975.86 524
7976.71 583
7977.55 593
7978.39 594
7979.24 607
7980.08 634
7980.92 524
7981.77 509
7982.61 538
7983.45 598
7984.30 528
7985.14 516
7985.98 595
7986.83 579
7987.67 588
7988.51 519
7989.36 543
7990.20 568
7991.05 653
7991.89 533
7992.73 543
7993.58 564
7994.42 554
7995.27 483
7996.11 566
7996.95 497
7997.80 515
7998.64 583
7999.49 550
8000.33 566
8001.17 544
8002.02 547
8002.86 478
8003.71 491
8004.55 481
8005.40 527
8006.24 471
8007.09 503
8007.93 486
8008.78 497
8009.62 517
8010.47 510
8011.31 475
8012.16 458
8013.00 543
8013.84 498
8014.69 464
8015.54 558
8016.38 507
8017.23 445
8018.07 454
8018.92 408
8019.76 427
8020.61 479
8021.45 487
8022.30 444
8023.14 477
8023.99 428
8024.83 520
8025.68 518
8026.53 482
8027.37 505
8028.22 443
8029.06 439
8029.91 474
8030.75 501
8031.60 501
8032.45 530
8033.29 461
8034.14 462
8034.98 437
8035.83 445
8036.68 433
8037.52 469
8038.37 467
8039.22 512
8040.06 491
8040.91 487
8041.76 471
8042.60 444
8043.45 514
8044.29 469
8045.14 480
8045.99 443
8046.83 503
8047.68 497
8048.53 504
8049.38 475
8050.22 508
8051.07 480
8051.92 467
8052.76 516
8053.61 464
8054.46 476
8055.30 453
8056.15 483
8057.00 501
8057.85 505
8058.69 444
8059.54 443
8060.39 401
8061.24 501
8062.08 490
8062.93 514
8063.78 451
8064.63 444
8065.47 482
8066.32 517
8067.17 483
8068.02 529
8068.87 430
8069.71 436
8070.56 492
8071.41 480
8072.26 443
8073.11 414
8073.95 457
8074.80 434
8075.65 468
8076.50 451
8077.35 464
8078.20 434
8079.04 373
8079.89 478
8080.74 455
8081.59 473
8082.44 440
8083.29 488
8084.14 457
8084.98 468
8085.83 482
8086.68 396
8087.53 410
8088.38 509
8089.23 503
8090.08 467
8090.93 454
8091.78 449
8092.63 429
8093.47 429
8094.32 435
8095.17 459
8096.02 481
8096.87 426
8097.72 507
8098.57 492
8099.42 490
8100.27 429
8101.12 466
8101.97 478
8102.82 464
8103.67 443
8104.52 431
8105.37 435
8106.22 494
8107.07 467
8107.92 447
8108.77 416
8109.62 437
8110.47 431
8111.32 373
8112.17 411
8113.02 420
8113.87 416
8114.72 389
8115.57 450
8116.42 441
8117.27 479
8118.12 487
8118.97 420
8119.82 508
8120.67 483
8121.52 501
8122.37 489
8123.22 510
8124.08 560
8124.93 495
8125.78 510
8126.63 494
8127.48 458
8128.33 436
8129.18 463
8130.03 473
8130.88 468
8131.74 476
8132.59 488
8133.44 443
8134.29 451
8135.14 423
8135.99 478
8136.84 453
8137.69 447
8138.55 425
8139.40 449
8140.25 423
8141.10 450
8141.95 489
8142.80 484
8143.66 477
8144.51 504
8145.36 460
8146.21 409
8147.06 442
8147.92 453
8148.77 467
8149.62 452
8150.47 455
8151.33 465
8152.18 476
8153.03 536
8153.88 538
8154.73 588
8155.59 557
8156.44 580
8157.29 613
8158.14 598
8159.00 580
8159.85 561
8160.70 520
8161.56 526
8162.41 500
8163.26 474
8164.11 472
8164.97 491
8165.82 493
8166.67 521
8167.53 522
8168.38 525
8169.23 511
8170.09 492
8170.94 421
8171.79 413
8172.65 438
8173.50 455
8174.35 469
8175.21 439
8176.06 471
8176.91 479
8177.77 452
8178.62 472
8179.47 444
8180.33 426
8181.18 457
8182.04 404
8182.89 423
8183.74 463
8184.60 404
8185.45 450
8186.31 463
8187.16 429
8188.01 424
8188.87 419
8189.72 368
8190.58 383
8191.43 409
8192.29 459
8193.14 411
8193.99 424
8194.85 489
8195.70 484
8196.56 515
8197.41 434
8198.27 384
8199.12 420
8199.98 434
8200.83 414
8201.69 426
8202.54 434
8203.40 440
8204.25 459
8205.11 441
8205.96 454
8206.82 397
8207.67 448
8208.53 495
8209.38 397
8210.24 431
8211.09 425
8211.95 417
8212.80 425
8213.66 408
8214.52 416
8215.37 376
8216.23 442
8217.08 467
8217.94 491
8218.79 500
8219.65 534
8220.51 446
8221.36 460
8222.22 506
8223.07 524
8223.93 513
8224.79 489
8225.64 495
8226.50 472
8227.35 477
8228.21 499
8229.07 483
8229.92 438
8230.78 473
8231.64 430
8232.49 480
8233.35 479
8234.21 430
8235.06 465
8235.92 495
8236.78 476
8237.63 406
8238.49 416
8239.35 434
8240.20 433
8241.06 424
8241.92 380
8242.77 390
8243.63 425
8244.49 436
8245.34 404
8246.20 417
8247.06 430
8247.92 435
8248.77 430
8249.63 413
8250.49 508
8251.35 479
8252.20 461
8253.06 443
8253.92 495
8254.78 456
8255.63 415
8256.49 433
8257.35 358
8258.21 437
8259.07 456
8259.92 440
8260.78 408
8261.64 427
8262.50 450
8263.36 436
8264.21 423
8265.07 413
8265.93 462
8266.79 412
8267.65 421
8268.51 395
8269.36 435
8270.22 401
8271.08 396
8271.94 432
8272.80 391
8273.66 407
8274.51 432
8275.37 496
8276.23 479
8277.09 449
8277.95 426
8278.81 400
8279.67 412
8280.53 412
8281.39 402
8282.24 462
8283.10 415
8283.96 458
8284.82 421
8285.68 461
8286.54 445
8287.40 469
8288.26 419
8289.12 476
8289.98 452
8290.84 446
8291.70 435
8292.56 439
8293.42 468
8294.28 415
8295.14 444
8296.00 459
8296.86 506
8297.72 479
8298.58 473
8299.44 438
8300.30 448
8301.16 446
8302.02 480
8302.88 449
8303.74 449
8304.60 486
8305.46 471
8306.32 468
8307.18 452
8308.04 464
8308.90 444
8309.76 433
8310.62 489
8311.48 396
8312.34 431
8313.20 410
8314.06 396
8314.92 405
8315.78 481
8316.64 468
8317.51 467
8318.37 410
8319.23 402
8320.09 425
8320.95 429
8321.81 467
8322.67 455
8323.53 453
8324.39 431
8325.26 437
8326.12 451
8326.98 474
8327.84 503
8328.70 459
8329.56 527
8330.42 431
8331.29 448
8332.15 466
8333.01 479
8333.87 462
8334.73 419
8335.60 429
8336.46 431
8337.32 450
8338.18 432
8339.04 413
8339.91 435
8340.77 405
8341.63 406
8342.49 472
8343.35 427
8344.22 425
8345.08 462
8345.94 467
8346.80 474
8347.67 457
8348.53 495
8349.39 492
8350.25 453
8351.12 426
8351.98 451
8352.84 447
8353.70 458
8354.57 447
8355.43 438
8356.29 430
8357.16 480
8358.02 494
8358.88 480
8359.75 519
8360.61 480
8361.47 480
8362.33 478
8363.20 498
8364.06 438
8364.92 473
8365.79 495
8366.65 490
8367.52 474
8368.38 522
8369.24 521
8370.11 512
8370.97 498
8371.83 437
8372.70 471
8373.56 466
8374.42 511
8375.29 480
8376.15 499
8377.02 506
8377.88 477
8378.74 507
8379.61 517
8380.47 480
8381.34 493
8382.20 465
8383.07 481
8383.93 511
8384.79 492
8385.66 518
8386.52 560
8387.39 544
8388.25 512
8389.12 518
8389.98 524
8390.85 516
8391.71 574
8392.58 593
8393.44 562
8394.31 551
8395.17 623
8396.04 578
8396.90 534
8397.77 476
8398.63 559
8399.50 611
8400.36 569
8401.23 567
8402.09 470
8402.96 592
8403.82 674
8404.69 624
8405.55 549
8406.42 602
8407.28 630
8408.15 617
8409.02 581
8409.88 606
8410.75 600
8411.61 640
8412.48 641
8413.34 636
8414.21 629
8415.08 621
8415.94 579
8416.81 658
8417.68 637
8418.54 660
8419.41 672
8420.27 658
8421.14 659
8422.01 658
8422.87 641
8423.74 691
8424.61 690
8425.47 732
8426.34 811
8427.21 805
8428.07 791
8428.94 772
8429.81 790
8430.67 824
8431.54 768
8432.41 827
8433.27 794
8434.14 797
8435.01 832
8435.87 897
8436.74 844
8437.61 790
8438.47 861
8439.34 948
8440.21 965
8441.08 878
8441.94 1017
8442.81 1022
8443.68 1077
8444.55 1097
8445.41 1052
8446.28 1108
8447.15 1159
8448.02 1133
8448.88 1092
8449.75 1125
8450.62 1127
8451.49 1054
8452.36 1102
8453.22 1278
8454.09 1352
8454.96 1461
8455.83 1640
8456.70 1825
8457.56 1993
8458.43 2334
8459.30 2321
8460.17 2336
8461.04 2232
8461.91 2038
8462.77 1959
8463.64 1717
8464.51 1494
8465.38 1362
8466.25 1427
8467.12 1440
8467.99 1556
8468.85 1776
8469.72 2252
8470.59 2677
8471.46 3078
8472.33 3109
8473.20 3104
8474.07 3077
8474.94 2801
8475.81 2360
8476.67 1970
8477.54 1734
8478.41 1401
8479.28 1245
8480.15 1062
8481.02 936
8481.89 904
8482.76 895
8483.63 838
8484.50 800
8485.37 814
8486.24 864
8487.11 881
8487.98 804
8488.85 827
8489.72 796
8490.59 822
8491.46 772
8492.33 812
8493.20 797
8494.07 778
8494.94 829
8495.81 805
8496.68 823
8497.55 839
8498.42 843
8499.29 830
8500.16 770
8501.03 769
8501.90 721
8502.77 741
8503.64 841
8504.51 778
8505.38 722
8506.25 744
8507.12 768
8507.99 865
8508.86 865
8509.74 881
8510.61 891
8511.48 949
8512.35 899
8513.22 887
8514.09 815
8514.96 804
8515.83 871
8516.70 837
8517.57 740
8518.45 771
8519.32 779
8520.19 752
8521.06 736
8521.93 734
8522.80 759
8523.67 756
8524.55 712
8525.42 779
8526.29 775
8527.16 824
8528.03 854
8528.90 780
8529.78 831
8530.65 847
8531.52 864
8532.39 807
8533.26 864
8534.14 829
8535.01 832
8535.88 887
8536.75 916
8537.63 831
8538.50 839
8539.37 861
8540.24 847
8541.11 852
8541.99 850
8542.86 841
8543.73 814
8544.61 769
8545.48 798
8546.35 824
8547.22 828
8548.10 813
8548.97 806
8549.84 784
8550.71 774
8551.59 785
8552.46 887
8553.33 845
8554.21 840
8555.08 854
8555.95 892
8556.83 844
8557.70 856
8558.57 817
8559.45 824
8560.32 750
8561.19 724
8562.07 678
8562.94 680
8563.81 680
8564.69 697
8565.56 677
8566.44 626
8567.31 655
8568.18 702
8569.06 676
8569.93 617
8570.80 630
8571.68 629
8572.55 703
8573.43 661
8574.30 677
8575.18 649
8576.05 683
8576.92 615
8577.80 697
8578.67 667
8579.55 571
8580.42 629
8581.30 618
8582.17 602
8583.05 593
8583.92 646
8584.79 670
8585.67 632
8586.54 654
8587.42 681
8588.29 649
8589.17 617
8590.04 561
8590.92 585
8591.79 635
8592.67 601
8593.54 610
8594.42 621
8595.29 635
8596.17 627
8597.04 626
8597.92 576
8598.80 633
8599.67 561
8600.55 648
8601.42 592
8602.30 609
8603.17 606
8604.05 704
8604.92 651
8605.80 623
8606.68 650
8607.55 683
8608.43 670
8609.30 721
8610.18 714
8611.06 668
8611.93 689
8612.81 703
8613.68 650
8614.56 696
8615.44 675
8616.31 605
8617.19 602
8618.07 636
8618.94 630
8619.82 695
8620.69 643
8621.57 661
8622.45 718
8623.32 699
8624.20 701
8625.08 671
8625.95 713
8626.83 689
8627.71 646
8628.59 739
8629.46 768
8630.34 778
8631.22 769
8632.09 806
8632.97 787
8633.85 769
8634.73 781
8635.60 799
8636.48 712
8637.36 720
8638.23 742
8639.11 699
8639.99 709
8640.87 703
8641.74 755
8642.62 772
8643.50 782
8644.38 823
8645.26 851
8646.13 802
8647.01 798
8647.89 833
8648.77 906
8649.64 823
8650.52 793
8651.40 764
8652.28 776
8653.16 856
8654.04 906
8654.91 885
8655.79 890
8656.67 832
8657.55 880
8658.43 844
8659.31 825
8660.18 843
8661.06 833
8661.94 814
8662.82 874
8663.70 808
8664.58 822
8665.46 910
8666.34 928
8667.21 907
8668.09 924
8668.97 847
8669.85 880
8670.73 949
8671.61 943
8672.49 1071
8673.37 1213
8674.25 1314
8675.13 1399
8676.01 1430
8676.88 1427
8677.76 1521
8678.64 1449
8679.52 1454
8680.40 1305
8681.28 1135
8682.16 1084
8683.04 1071
8683.92 1002
8684.80 974
8685.68 933
8686.56 931
8687.44 996
8688.32 1074
8689.20 1192
8690.08 1271
8690.96 1537
8691.84 1692
8692.72 2036
8693.60 2318
8694.48 2544
8695.36 2609
8696.24 2496
8697.12 2164
8698.00 1976
8698.88 1727
8699.76 1430
8700.64 1281
8701.53 1073
8702.41 1005
8703.29 878
8704.17 912
8705.05 789
8705.93 724
8706.81 783
8707.69 787
8708.57 743
8709.45 775
8710.33 773
8711.22 736
8712.10 685
8712.98 697
8713.86 707
8714.74 671
8715.62 711
8716.50 713
8717.38 686
8718.27 679
8719.15 679
8720.03 687
8720.91 684
8721.79 648
8722.67 693
8723.56 701
8724.44 704
8725.32 682
8726.20 671
8727.08 717
8727.97 717
8728.85 686
8729.73 732
8730.61 741
8731.49 757
8732.38 723
8733.26 747
8734.14 826
8735.02 767
8735.90 744
8736.79 773
8737.67 718
8738.55 679
8739.43 684
8740.32 704
8741.20 691
8742.08 633
8742.97 661
8743.85 686
8744.73 665
8745.61 645
8746.50 633
8747.38 731
8748.26 712
8749.15 703
8750.03 720
8750.91 767
8751.80 695
8752.68 711
8753.56 768
8754.45 694
8755.33 698
8756.21 821
8757.10 869
8757.98 840
8758.86 975
8759.75 918
8760.63 946
8761.51 932
8762.40 897
8763.28 890
8764.16 908
8765.05 896
8765.93 808
8766.82 765
8767.70 737
8768.58 703
8769.47 719
8770.35 758
8771.24 734
8772.12 712
8773.00 719
8773.89 740
8774.77 739
8775.66 751
8776.54 737
8777.43 762
8778.31 693
8779.20 695
8780.08 633
8780.97 697
8781.85 624
8782.73 645
8783.62 612
8784.50 627
8785.39 665
8786.27 598
8787.16 628
8788.04 622
8788.93 634
8789.81 659
8790.70 660
8791.58 733
8792.47 755
8793.35 781
8794.24 799
8795.13 795
8796.01 784
8796.90 750
8797.78 723
8798.67 688
8799.55 651
8800.44 670
8801.32 662
8802.21 609
8803.10 574
8803.98 602
8804.87 587
8805.75 572
8806.64 698
8807.53 638
8808.41 608
8809.30 646
8810.18 602
8811.07 566
8811.96 564
8812.84 569
8813.73 586
8814.62 577
8815.50 540
8816.39 569
8817.27 557
8818.16 538
8819.05 626
8819.93 578
8820.82 534
8821.71 592
8822.59 575
8823.48 540
8824.37 516
8825.25 525
8826.14 565
8827.03 582
8827.92 611
8828.80 603
8829.69 545
8830.58 580
8831.46 606
8832.35 598
8833.24 556
8834.13 533
8835.01 520
8835.90 490
8836.79 534
8837.68 543
8838.56 565
8839.45 539
8840.34 552
8841.23 538
8842.11 504
8843.00 519
8843.89 538
8844.78 495
8845.67 490
8846.55 480
8847.44 523
8848.33 515
8849.22 554
8850.11 535
8850.99 477
8851.88 481
8852.77 500
8853.66 492
8854.55 479
8855.44 512
8856.32 511
8857.21 535
8858.10 470
8858.99 445
8859.88 477
8860.77 519
8861.66 465
8862.54 519
8863.43 469
8864.32 522
8865.21 476
8866.10 517
8866.99 490
8867.88 488
8868.77 504
8869.66 458
8870.55 484
8871.43 402
8872.32 467
8873.21 424
8874.10 464
8874.99 459
8875.88 525
8876.77 442
8877.66 457
8878.55 474
8879.44 501
8880.33 457
8881.22 453
8882.11 458
8883.00 440
8883.89 454
8884.78 414
8885.67 446
8886.56 410
8887.45 424
8888.34 428
8889.23 427
8890.12 432
8891.01 398
8891.90 405
8892.79 413
8893.68 434
8894.57 410
8895.46 466
8896.35 434
8897.24 446
8898.13 398
8899.02 382
8899.91 385
8900.80 483
8901.69 446
8902.59 413
8903.48 456
8904.37 406
8905.26 414
8906.15 392
8907.04 385
8907.93 400
8908.82 411
8909.71 461
8910.60 438
8911.50 392
8912.39 440
8913.28 421
8914.17 432
8915.06 443
8915.95 459
8916.84 443
8917.74 447
8918.63 465
8919.52 450
8920.41 404
8921.30 446
8922.19 388
8923.09 351
8923.98 378
8924.87 446
8925.76 433
8926.65 377
8927.55 390
8928.44 386
8929.33 408
8930.22 401
8931.11 380
8932.01 385
8932.90 400
8933.79 383
8934.68 396
8935.58 404
8936.47 375
8937.36 406
8938.25 397
8939.15 358
8940.04 335
8940.93 380
8941.82 370
8942.72 324
8943.61 344
8944.50 372
8945.40 397
8946.29 423
8947.18 440
8948.07 387
8948.97 394
8949.86 414
8950.75 403
8951.65 439
8952.54 376
8953.43 399
8954.33 393
8955.22 357
8956.11 425
8957.01 404
8957.90 361
8958.79 382
8959.69 407
8960.58 391
8961.48 371
8962.37 384
8963.26 428
8964.16 410
8965.05 362
8965.94 405
8966.84 419
8967.73 413
8968.63 406
8969.52 386
8970.42 417
8971.31 435
8972.20 459
8973.10 396
8973.99 349
8974.89 369
8975.78 377
8976.68 355
8977.57 337
8978.46 355
8979.36 372
8980.25 347
8981.15 368
8982.04 391
8982.94 375
8983.83 406
8984.73 370
8985.62 344
8986.52 404
8987.41 375
8988.31 379
8989.20 395
8990.10 338
8990.99 345
8991.89 387
8992.78 376
8993.68 340
8994.57 366
8995.47 364
8996.37 364
8997.26 384
8998.16 376
8999.05 339
8999.95 298
9000.84 387
9001.74 399
9002.64 421
9003.53 398
9004.43 344
9005.32 365
9006.22 325
9007.11 370
9008.01 381
9008.91 357
9009.80 339
9010.70 337
9011.60 324
9012.49 363
9013.39 393
9014.28 326
9015.18 319
9016.08 355
9016.97 339
9017.87 374
9018.77 324
9019.66 355
9020.56 354
9021.46 329
9022.35 314
9023.25 313
9024.15 327
9025.04 385
9025.94 348
9026.84 369
9027.74 337
9028.63 366
9029.53 363
9030.43 346
9031.32 350
9032.22 326
9033.12 299
9034.02 324
9034.91 348
9035.81 385
9036.71 377
9037.61 366
9038.50 343
9039.40 324
9040.30 335
9041.20 331
9042.09 342
9042.99 286
9043.89 330
9044.79 385
9045.69 398
9046.58 354
9047.48 343
9048.38 419
9049.28 392
9050.18 375
9051.07 368
9051.97 342
9052.87 313
9053.77 366
9054.67 372
9055.57 358
9056.46 355
9057.36 362
9058.26 362
9059.16 399
9060.06 423
9060.96 402
9061.86 385
9062.75 405
9063.65 398
9064.55 404
9065.45 406
9066.35 429
9067.25 395
9068.15 407
9069.05 356
9069.95 393
9070.85 392
9071.75 324
9072.64 366
9073.54 375
9074.44 376
9075.34 344
9076.24 347
9077.14 369
9078.04 324
9078.94 404
9079.84 417
9080.74 386
9081.64 364
9082.54 390
9083.44 392
9084.34 351
9085.24 353
9086.14 380
9087.04 415
9087.94 386
9088.84 360
9089.74 370
9090.64 371
9091.54 385
9092.44 380
9093.34 357
9094.24 362
9095.14 352
9096.04 390
9096.94 370
9097.84 360
9098.74 385
9099.64 405
9100.54 409
9101.44 393
9102.35 355
9103.25 371
9104.15 366
9105.05 362
9105.95 331
9106.85 366
9107.75 352
9108.65 351
9109.55 371
9110.45 394
9111.36 347
9112.26 350
9113.16 343
9114.06 352
9114.96 386
9115.86 410
9116.76 333
9117.67 366
9118.57 354
9119.47 331
9120.37 351
9121.27 366
9122.17 348
9123.08 340
9123.98 327
9124.88 357
9125.78 379
9126.68 364
9127.58 341
9128.49 348
9129.39 355
9130.29 385
9131.19 397
9132.10 376
9133.00 327
9133.90 326
9134.80 311
9135.70 339
9136.61 357
9137.51 352
9138.41 330
9139.31 366
9140.22 370
9141.12 358
9142.02 349
9142.93 375
9143.83 400
9144.73 398
9145.63 365
9146.54 339
9147.44 335
9148.34 343
9149.25 343
9150.15 413
9151.05 380
9151.96 286
9152.86 336
9153.76 339
9154.67 349
9155.57 302
9156.47 342
9157.38 351
9158.28 350
9159.18 377
9160.09 344
9160.99 361
9161.89 386
9162.80 370
9163.70 380
9164.61 352
9165.51 340
9166.41 340
9167.32 354
9168.22 348
9169.13 343
9170.03 311
9170.93 339
9171.84 362
9172.74 332
9173.65 397
9174.55 368
9175.45 391
9176.36 363
9177.26 392
9178.17 417
9179.07 419
9179.98 385
9180.88 340
9181.79 360
9182.69 363
9183.60 357
9184.50 374
9185.41 414
9186.31 351
9187.22 329
9188.12 355
9189.03 358
9189.93 346
9190.84 334
9191.74 333
9192.65 339
9193.55 366
9194.46 373
9195.36 404
9196.27 353
9197.17 317
9198.08 350
9198.98 373
9199.89 355
9200.80 436
9201.70 401
9202.61 370
9203.51 377
9204.42 422
9205.32 445
9206.23 371
9207.14 366
9208.04 399
9208.95 430
9209.85 411
9210.76 380
9211.67 372
9212.57 398
9213.48 390
9214.39 400
9215.29 372
9216.20 386
9217.10 377
9218.01 396
9218.92 441
9219.82 417
9220.73 451
9221.64 424
9222.54 461
9223.45 396
9224.36 344
9225.26 394
9226.17 380
9227.08 360
9227.99 358
9228.89 360
9229.80 361
9230.71 361
9231.61 349
9232.52 383
9233.43 315
9234.34 335
9235.24 348
9236.15 318
9237.06 343
9237.96 345
9238.87 338
9239.78 375
9240.69 316
9241.60 335
9242.50 327
9243.41 370
9244.32 389
9245.23 398
9246.13 334
9247.04 323
9247.95 368
9248.86 329
9249.77 320
9250.67 310
9251.58 290
9252.49 321
9253.40 323
9254.31 390
9255.21 393
9256.12 367
9257.03 378
9257.94 303
9258.85 283
9259.76 333
9260.67 380
9261.57 342
9262.48 338
9263.39 330
9264.30 356
9265.21 363
9266.12 296
9267.03 334
9267.94 331
9268.84 323
9269.75 341
9270.66 339
9271.57 377
9272.48 371
9273.39 358
9274.30 359
9275.21 362
9276.12 386
9277.03 364
9277.94 330
9278.85 372
9279.76 387
9280.67 339
9281.58 361
9282.49 361
9283.39 318
9284.30 388
9285.21 365
9286.12 348
9287.03 362
9287.94 380
9288.85 358
9289.76 370
9290.67 372
9291.58 339
9292.49 359
9293.40 366
9294.31 350
9295.22 379
9296.14 374
9297.05 362
9297.96 352
9298.87 337
9299.78 397
9300.69 329
9301.60 368
9302.51 422
9303.42 422
9304.33 357
9305.24 344
9306.15 380
9307.06 366
9307.97 422
9308.88 358
9309.80 417
9310.71 412
9311.62 410
9312.53 380
9313.44 404
9314.35 409
9315.26 387
9316.17 381
9317.08 391
9318.00 362
9318.91 376
9319.82 369
9320.73 337
9321.64 397
9322.55 403
9323.47 395
9324.38 384
9325.29 347
9326.20 352
9327.11 381
9328.02 382
9328.94 362
9329.85 353
9330.76 344
9331.67 330
9332.58 343
9333.50 378
9334.41 343
9335.32 377
9336.23 345
9337.15 372
9338.06 377
9338.97 377
9339.88 352
9340.80 319
9341.71 306
9342.62 413
9343.53 406
9344.45 377
9345.36 340
9346.27 301
9347.18 328
9348.10 334
9349.01 367
9349.92 383
9350.84 370
9351.75 371
9352.66 372
9353.58 320
9354.49 366
9355.40 356
9356.32 368
9357.23 386
9358.14 363
9359.06 326
9359.97 337
9360.88 378
9361.80 307
9362.71 270
9363.62 391
9364.54 370
9365.45 361
9366.36 367
9367.28 341
9368.19 366
9369.11 329
9370.02 334
9370.93 380
9371.85 339
9372.76 375
9373.68 406
9374.59 397
9375.50 324
9376.42 328
9377.33 376
9378.25 337
9379.16 328
9380.08 378
9380.99 372
9381.91 398
9382.82 372
9383.73 424
9384.65 418
9385.56 437
9386.48 389
9387.39 419
9388.31 399
9389.22 363
9390.14 421
9391.05 384
9391.97 384
9392.88 414
9393.80 452
9394.71 393
9395.63 430
9396.54 495
9397.46 476
9398.37 437
9399.29 462
9400.20 427
9401.12 428
9402.04 409
9402.95 361
9403.87 398
9404.78 388
9405.70 391
9406.61 396
9407.53 413
9408.45 395
9409.36 393
9410.28 418
9411.19 373
9412.11 389
9413.03 368
9413.94 386
9414.86 378
9415.77 373
9416.69 353
9417.61 368
9418.52 372
9419.44 394
9420.36 334
9421.27 337
9422.19 365
9423.10 393
9424.02 363
9424.94 388
9425.85 374
9426.77 409
9427.69 383
9428.61 356
9429.52 362
9430.44 374
9431.36 392
9432.27 408
9433.19 381
9434.11 397
9435.02 413
9435.94 403
9436.86 366
9437.78 370
9438.69 376
9439.61 367
9440.53 453
9441.45 438
9442.36 398
9443.28 380
9444.20 438
9445.12 422
9446.03 421
9446.95 393
9447.87 406
9448.79 426
9449.70 420
9450.62 393
9451.54 388
9452.46 471
9453.38 428
9454.29 471
9455.21 397
9456.13 445
9457.05 440
9457.97 468
9458.88 463
9459.80 438
9460.72 429
9461.64 430
9462.56 426
9463.48 412
9464.40 443
9465.31 429
9466.23 411
9467.15 381
9468.07 402
9468.99 420
9469.91 436
9470.83 403
9471.75 423
9472.66 393
9473.58 408
9474.50 396
9475.42 390
9476.34 399
9477.26 378
9478.18 417
9479.10 421
9480.02 458
9480.94 418
9481.86 369
9482.78 416
9483.70 510
9484.61 402
9485.53 405
9486.45 450
9487.37 461
9488.29 395
9489.21 405
9490.13 449
9491.05 463
9491.97 444
9492.89 412
9493.81 398
9494.73 436
9495.65 441
9496.57 433
9497.49 421
9498.41 360
9499.33 414
9500.25 403
9501.17 441
9502.09 466
9503.02 404
9503.94 461
9504.86 440
9505.78 395
9506.70 440
9507.62 424
9508.54 434
9509.46 448
9510.38 458
9511.30 452
9512.22 429
9513.14 408
9514.06 427
9514.98 463
9515.91 475
9516.83 483
9517.75 490
9518.67 519
9519.59 522
9520.51 480
9521.43 517
9522.35 463
9523.28 444
9524.20 455
9525.12 467
9526.04 451
9526.96 486
9527.88 489
9528.81 513
9529.73 535
9530.65 580
9531.57 637
9532.49 720
9533.41 756
9534.34 846
9535.26 808
9536.18 790
9537.10 796
9538.02 705
9538.95 645
9539.87 600
9540.79 588
9541.71 566
9542.64 545
9543.56 555
9544.48 517
9545.40 481
9546.33 483
9547.25 491
9548.17 497
9549.09 475
9550.02 493
9550.94 491
9551.86 465
9552.78 488
9553.71 476
9554.63 489
9555.55 404
9556.48 481
9557.40 423
9558.32 465
9559.25 505
9560.17 539
9561.09 583
9562.02 505
9562.94 462
9563.86 477
9564.79 542
9565.71 530
9566.63 561
9567.56 436
9568.48 475
9569.40 514
9570.33 495
9571.25 438
9572.17 408
9573.10 450
9574.02 520
9574.95 473
9575.87 457
9576.79 461
9577.72 488
9578.64 502
9579.57 445
9580.49 413
9581.42 392
9582.34 384
9583.26 390
9584.19 402
9585.11 396
9586.04 417
9586.96 449
9587.89 496
9588.81 447
9589.74 454
9590.66 469
9591.58 463
9592.51 509
9593.43 504
9594.36 463
9595.28 449
9596.21 508
9597.13 457
9598.06 506
9598.98 501
9599.91 439
9600.83 482
9601.76 520
9602.68 539
9603.61 500
9604.54 529
9605.46 518
9606.39 558
9607.31 498
9608.24 533
9609.16 554
9610.09 567
9611.01 551
9611.94 513
9612.87 506
9613.79 495
9614.72 529
9615.64 506
9616.57 471
9617.49 487
9618.42 550
9619.35 558
9620.27 555
9621.20 556
9622.13 563
9623.05 587
9623.98 584
9624.90 594
9625.83 539
9626.76 588
9627.68 605
9628.61 588
9629.54 622
9630.46 606
9631.39 570
9632.32 652
9633.24 673
9634.17 636
9635.10 684
9636.02 655
9636.95 677
9637.88 726
9638.80 669
9639.73 721
9640.66 707
9641.59 758
9642.51 745
9643.44 696
9644.37 679
9645.30 727
9646.22 745
9647.15 756
9648.08 783
9649.00 1012
9649.93 1084
9650.86 1043
9651.79 1019
9652.72 1026
9653.64 1056
9654.57 1000
9655.50 872
9656.43 831
9657.35 810
9658.28 766
9659.21 783
9660.14 708
9661.07 752
9661.99 687
9662.92 719
9663.85 654
9664.78 647
9665.71 641
9666.64 679
9667.56 691
9668.49 721
9669.42 726
9670.35 728
9671.28 727
9672.21 682
9673.14 696
9674.06 668
9674.99 738
9675.92 726
9676.85 718
9677.78 736
9678.71 724
9679.64 739
9680.57 763
9681.50 791
9682.42 783
9683.35 744
9684.28 775
9685.21 749
9686.14 749
9687.07 761
9688.00 755
9688.93 747
9689.86 722
9690.79 758
9691.72 791
9692.65 787
9693.58 752
9694.51 747
9695.44 764
9696.37 762
9697.30 793
9698.23 792
9699.16 766
9700.09 764
9701.02 841
9701.95 821
9702.88 771
9703.81 739
9704.74 725
9705.67 766
9706.60 757
9707.53 748
9708.46 775
9709.39 690
9710.32 717
9711.25 699
9712.18 777
9713.11 754
9714.04 716
9714.97 786
9715.90 789
9716.83 819
9717.76 775
9718.69 773
9719.63 787
9720.56 759
9721.49 740
9722.42 681
9723.35 675
9724.28 682
9725.21 698
9726.14 726
9727.07 735
9728.01 657
9728.94 685
9729.87 678
9730.80 718
9731.73 716
9732.66 739
9733.59 733
9734.53 724
9735.46 768
9736.39 754
9737.32 751
9738.25 656
9739.18 672
9740.12 677
9741.05 650
9741.98 661
9742.91 650
9743.84 583
9744.78 611
9745.71 643
9746.64 599
9747.57 621
9748.51 668
9749.44 601
9750.37 639
9751.30 573
9752.24 629
9753.17 606
9754.10 618
9755.03 604
9755.97 599
9756.90 615
9757.83 648
9758.76 683
9759.70 605
9760.63 570
9761.56 611
9762.50 635
9763.43 620
9764.36 613
9765.29 586
9766.23 573
9767.16 583
9768.09 619
9769.03 605
9769.96 648
9770.89 619
9771.83 638
9772.76 556
9773.69 526
9774.63 565
9775.56 508
9776.49 553
9777.43 574
9778.36 617
9779.30 608
9780.23 692
9781.16 702
9782.10 685
9783.03 766
9783.97 784
9784.90 735
9785.83 680
9786.77 679
9787.70 705
9788.64 668
9789.57 679
9790.50 647
9791.44 594
9792.37 600
9793.31 592
9794.24 593
9795.18 572
9796.11 583
9797.05 565
9797.98 605
9798.92 675
9799.85 722
9800.78 687
9801.72 720
9802.65 691
9803.59 629
9804.52 653
9805.46 622
9806.39 614
9807.33 565
9808.26 528
9809.20 509
9810.14 536
9811.07 511
9812.01 502
9812.94 513
9813.88 475
9814.81 500
9815.75 471
9816.68 516
9817.62 518
9818.55 513
9819.49 469
9820.43 480
9821.36 489
9822.30 477
9823.23 446
9824.17 501
9825.11 472
9826.04 482
9826.98 513
9827.91 460
9828.85 492
9829.79 474
9830.72 487
9831.66 475
9832.59 511
9833.53 480
9834.47 470
9835.40 444
9836.34 479
9837.28 481
9838.21 489
9839.15 522
9840.09 447
9841.02 475
9841.96 461
9842.90 503
9843.83 543
9844.77 500
9845.71 531
9846.64 498
9847.58 428
9848.52 461
9849.46 469
9850.39 497
9851.33 458
9852.27 451
9853.20 482
9854.14 530
9855.08 520
9856.02 537
9856.95 522
9857.89 518
9858.83 551
9859.77 539
9860.70 540
9861.64 520
9862.58 511
9863.52 540
9864.46 537
9865.39 489
9866.33 462
9867.27 477
9868.21 512
9869.15 470
9870.08 467
9871.02 487
9871.96 525
9872.90 497
9873.84 429
9874.77 491
9875.71 482
9876.65 476
9877.59 436
9878.53 439
9879.47 497
9880.41 500
9881.34 531
9882.28 429
9883.22 472
9884.16 439
9885.10 444
9886.04 448
9886.98 397
9887.92 460
9888.85 449
9889.79 473
9890.73 426
9891.67 441
9892.61 438
9893.55 425
9894.49 438
9895.43 446
9896.37 459
9897.31 441
9898.25 441
9899.19 422
9900.13 429
9901.07 451
9902.01 453
9902.95 423
9903.88 423
9904.82 444
9905.76 470
9906.70 451
9907.64 435
9908.58 441
9909.52 460
9910.46 504
9911.40 508
9912.34 476
9913.28 428
9914.22 485
9915.16 518
9916.11 505
9917.05 486
9917.99 421
9918.93 426
9919.87 413
9920.81 417
9921.75 436
9922.69 445
9923.63 452
9924.57 513
9925.51 534
9926.45 616
9927.39 662
9928.33 745
9929.27 730
9930.21 718
9931.16 748
9932.10 674
9933.04 631
9933.98 604
9934.92 572
9935.86 502
9936.80 531
9937.74 525
9938.69 483
9939.63 456
9940.57 439
9941.51 468
9942.45 455
9943.39 413
9944.33 451
9945.28 419
9946.22 454
9947.16 450
9948.10 432
9949.04 434
9949.99 385
9950.93 400
9951.87 428
9952.81 431
9953.75 442
9954.70 458
9955.64 445
9956.58 424
9957.52 402
9958.46 405
9959.41 391
9960.35 400
9961.29 366
9962.23 377
9963.18 381
9964.12 361
9965.06 407
9966.00 416
9966.95 408
9967.89 397
9968.83 385
9969.78 373
9970.72 412
9971.66 356
9972.60 390
9973.55 399
9974.49 414
9975.43 366
9976.38 377
9977.32 355
9978.26 372
9979.21 386
9980.15 401
9981.09 349
9982.04 388
9982.98 366
9983.92 353
9984.87 395
9985.81 385
9986.75 377
9987.70 380
9988.64 453
9989.59 401
9990.53 403
9991.47 381
9992.42 399
9993.36 407
9994.31 403
9995.25 393
9996.19 392
9997.14 387
9998.08 374
9999.03 375
9999.97 388
10000.91 344
10001.86 372
10002.80 350
10003.75 369
10004.69 419
10005.64 361
10006.58 380
10007.53 374
10008.47 398
10009.42 343
10010.36 355
10011.31 379
10012.25 361
10013.19 391
10014.14 386
10015.08 362
10016.03 333
10016.97 379
10017.92 369
10018.87 368
10019.81 330
10020.76 366
10021.70 423
10022.65 400
10023.59 399
10024.54 427
10025.48 371
10026.43 329
10027.37 384
10028.32 352
10029.26 348
10030.21 324
10031.16 338
10032.10 341
10033.05 362
10033.99 382
10034.94 345
10035.89 345
10036.83 365
10037.78 364
10038.72 343
10039.67 330
10040.62 324
10041.56 386
10042.51 380
10043.46 345
10044.40 328
10045.35 366
10046.29 360
10047.24 350
10048.19 330
10049.13 324
10050.08 378
10051.03 366
10051.97 367
10052.92 359
10053.87 329
10054.81 328
10055.76 352
10056.71 363
10057.66 355
10058.60 303
10059.55 329
10060.50 344
10061.44 423
10062.39 368
10063.34 366
10064.29 347
10065.23 323
10066.18 348
10067.13 328
10068.08 311
10069.02 352
10069.97 338
10070.92 330
10071.87 317
10072.81 358
10073.76 344
10074.71 365
10075.66 318
10076.61 328
10077.55 339
10078.50 320
10079.45 304
10080.40 326
10081.35 293
10082.29 340
10083.24 361
10084.19 337
10085.14 295
10086.09 327
10087.03 315
10087.98 345
10088.93 351
10089.88 336
10090.83 312
10091.78 370
10092.73 390
10093.67 401
10094.62 316
10095.57 347
10096.52 341
10097.47 374
10098.42 348
10099.37 338
10100.32 346
10101.27 342
10102.22 363
10103.16 341
10104.11 356
10105.06 376
10106.01 340
10106.96 337
10107.91 336
10108.86 321
10109.81 315
10110.76 322
10111.71 314
10112.66 326
10113.61 361
10114.56 373
10115.51 339
10116.46 346
10117.41 361
10118.36 330
10119.31 377
10120.26 368
10121.21 354
10122.16 352
10123.11 343
10124.06 355
10125.01 354
10125.96 336
10126.91 354
10127.86 406
10128.81 326
10129.76 354
10130.71 327
10131.66 327
10132.61 382
10133.56 335
10134.51 298
10135.46 323
10136.41 394
10137.36 333
10138.31 378
10139.27 340
10140.22 324
10141.17 304
10142.12 345
10143.07 319
10144.02 340
10144.97 377
10145.92 387
10146.87 366
10147.82 361
10148.78 358
10149.73 334
10150.68 367
10151.63 368
10152.58 335
10153.53 371
10154.48 339
10155.44 325
10156.39 338
10157.34 338
10158.29 351
10159.24 388
10160.20 348
10161.15 394
10162.10 404
10163.05 359
10164.00 340
10164.96 365
10165.91 352
10166.86 373
10167.81 397
10168.76 412
10169.72 361
10170.67 350
10171.62 377
10172.57 380
10173.53 404
10174.48 396
10175.43 359
10176.38 387
10177.34 369
10178.29 401
10179.24 377
10180.19 359
10181.15 361
10182.10 419
10183.05 438
10184.01 433
10184.96 466
10185.91 441
10186.86 412
10187.82 465
10188.77 461
10189.72 420
10190.68 448
10191.63 402
10192.58 409
10193.54 450
10194.49 439
10195.44 409
10196.40 413
10197.35 426
10198.31 445
10199.26 402
10200.21 382
10201.17 418
10202.12 435
10203.07 483
10204.03 490
10204.98 507
10205.94 549
10206.89 484
10207.84 455
10208.80 463
10209.75 501
10210.71 538
10211.66 528
10212.62 508
10213.57 489
10214.52 445
10215.48 513
10216.43 509
10217.39 440
10218.34 444
10219.30 424
10220.25 391
10221.21 423
10222.16 445
10223.12 401
10224.07 363
10225.03 378
10225.98 425
10226.93 413
10227.89 413
10228.85 402
10229.80 443
10230.76 396
10231.71 369
10232.67 456
10233.62 481
10234.58 521
10235.53 464
10236.49 508
10237.44 518
10238.40 558
10239.35 540
10240.31 583
10241.26 500
10242.22 456
10243.18 446
10244.13 483
10245.09 457
10246.04 411
10247.00 391
10247.96 397
10248.91 407
10249.87 385
10250.82 383
10251.78 383
10252.74 382
10253.69 357
10254.65 383
10255.60 359
10256.56 370
10257.52 376
10258.47 354
10259.43 345
10260.39 369
10261.34 341
10262.30 322
10263.26 324
10264.21 364
10265.17 400
10266.13 387
10267.08 340
10268.04 356
10269.00 339
10269.95 357
10270.91 371
10271.87 361
10272.83 350
10273.78 346
10274.74 348
10275.70 382
10276.66 344
10277.61 368
10278.57 372
10279.53 363
10280.48 382
10281.44 351
10282.40 331
10283.36 397
10284.31 348
10285.27 363
10286.23 359
10287.19 335
10288.15 306
10289.10 330
10290.06 354
10291.02 355
10291.98 356
10292.94 373
10293.89 330
10294.85 321
10295.81 331
10296.77 374
10297.73 363
10298.69 322
10299.64 300
10300.60 356
10301.56 369
10302.52 305
10303.48 312
10304.44 353
10305.39 350
10306.35 336
10307.31 313
10308.27 321
10309.23 303
10310.19 307
10311.15 315
10312.11 328
10313.07 366
10314.02 336
10314.98 342
10315.94 347
10316.90 317
10317.86 326
10318.82 355
10319.78 332
10320.74 311
10321.70 358
10322.66 355
10323.62 369
10324.58 350
10325.54 355
10326.50 366
10327.46 359
10328.42 381
10329.38 347
10330.33 381
10331.29 353
10332.25 378
10333.21 346
10334.17 357
10335.13 369
10336.09 359
10337.05 361
10338.01 331
10338.98 348
10339.94 347
10340.90 378
10341.86 371
10342.82 312
10343.78 301
10344.74 258
10345.70 307
10346.66 312
10347.62 288
10348.58 268
10349.54 320
10350.50 378
10351.46 336
10352.42 291
10353.38 344
10354.34 365
10355.31 344
10356.27 283
10357.23 272
10358.19 313
10359.15 292
10360.11 312
10361.07 271
10362.03 266
10362.99 287
10363.96 299
10364.92 304
10365.88 323
10366.84 303
10367.80 300
10368.76 297
10369.73 284
10370.69 322
10371.65 349
10372.61 333
10373.57 321
10374.53 328
10375.50 317
10376.46 304
10377.42 302
10378.38 317
10379.34 368
10380.31 332
10381.27 323
10382.23 308
10383.19 323
10384.16 330
10385.12 360
10386.08 340
10387.04 292
10388.00 285
10388.97 270
10389.93 332
10390.89 309
10391.86 273
10392.82 278
10393.78 326
10394.74 337
10395.71 305
10396.67 326
10397.63 322
10398.60 304
10399.56 344
10400.52 331
10401.48 378
10402.45 340
10403.41 342
10404.37 316
10405.34 335
10406.30 300
10407.26 315
10408.23 324
10409.19 344
10410.15 313
10411.12 309
10412.08 313
10413.05 301
10414.01 311
10414.97 304
10415.94 336
10416.90 394
10417.86 416
10418.83 483
10419.79 463
10420.76 441
10421.72 436
10422.68 497
10423.65 493
10424.61 407
10425.58 380
10426.54 376
10427.51 403
10428.47 376
10429.43 300
10430.40 322
10431.36 326
10432.33 319
10433.29 353
10434.26 329
10435.22 326
10436.19 310
10437.15 322
10438.12 275
10439.08 278
10440.05 324
10441.01 343
10441.98 317
10442.94 286
10443.91 300
10444.87 286
10445.84 302
10446.80 236
10447.77 259
10448.73 314
10449.70 321
10450.66 298
10451.63 304
10452.59 293
10453.56 288
10454.52 344
10455.49 302
10456.46 272
10457.42 290
10458.39 275
10459.35 311
10460.32 336
10461.28 341
10462.25 308
10463.22 258
10464.18 274
10465.15 287
10466.11 291
10467.08 322
10468.05 293
10469.01 270
10469.98 271
10470.95 284
10471.91 289
10472.88 267
10473.85 290
10474.81 314
10475.78 279
10476.75 324
10477.71 309
10478.68 327
10479.65 300
10480.61 321
10481.58 307
10482.55 270
10483.51 305
10484.48 292
10485.45 299
10486.41 343
10487.38 315
10488.35 350
10489.31 321
10490.28 283
10491.25 321
10492.22 316
10493.18 332
10494.15 304
10495.12 276
10496.09 300
10497.05 340
10498.02 331
10498.99 315
10499.96 323
10500.92 318
10501.89 312
10502.86 313
10503.83 296
10504.80 269
10505.76 321
10506.73 309
10507.70 283
10508.67 328
10509.64 358
10510.60 323
10511.57 316
10512.54 308
10513.51 305
10514.48 304
10515.45 294
10516.41 325
10517.38 283
10518.35 359
10519.32 329
10520.29 319
10521.26 266
10522.23 269
10523.19 310
10524.16 334
10525.13 303
10526.10 294
10527.07 308
10528.04 301
10529.01 307
10529.98 261
10530.95 321
10531.92 314
10532.88 292
10533.85 303
10534.82 286
10535.79 305
10536.76 325
10537.73 275
10538.70 311
10539.67 286
10540.64 276
10541.61 278
10542.58 309
10543.55 267
10544.52 307
10545.49 331
10546.46 327
10547.43 327
10548.40 339
10549.37 331
10550.34 334
10551.31 348
10552.28 310
10553.25 409
10554.22 375
10555.19 339
10556.16 337
10557.13 340
10558.10 370
10559.07 333
10560.04 412
10561.01 443
10561.98 414
10562.95 501
10563.92 450
10564.89 449
10565.86 470
10566.83 450
10567.81 403
10568.78 365
10569.75 348
10570.72 354
10571.69 324
10572.66 310
10573.63 310
10574.60 327
10575.57 287
10576.54 306
10577.52 325
10578.49 294
10579.46 318
10580.43 295
10581.40 345
10582.37 328
10583.34 306
10584.32 355
10585.29 359
10586.26 341
10587.23 329
10588.20 353
10589.17 341
10590.15 348
10591.12 340
10592.09 338
10593.06 338
10594.03 357
10595.01 342
10595.98 344
10596.95 381
10597.92 379
10598.90 338
10599.87 329
10600.84 336
10601.81 339
10602.78 315
10603.76 315
10604.73 310
10605.70 305
10606.67 314
10607.65 343
10608.62 332
10609.59 339
10610.57 365
10611.54 346
10612.51 323
10613.48 294
10614.46 362
10615.43 331
10616.40 313
10617.38 316
10618.35 323
10619.32 322
10620.30 291
10621.27 329
10622.24 288
10623.22 309
10624.19 321
10625.16 336
10626.14 340
10627.11 305
10628.08 286
10629.06 319
10630.03 291
10631.00 292
10631.98 278
10632.95 295
10633.93 314
10634.90 309
10635.87 328
10636.85 316
10637.82 381
10638.80 390
10639.77 356
10640.74 356
10641.72 362
10642.69 404
10643.67 404
10644.64 365
10645.62 366
10646.59 348
10647.56 363
10648.54 339
10649.51 335
10650.49 282
10651.46 297
10652.44 321
10653.41 309
10654.39 271
10655.36 290
10656.34 357
10657.31 316
10658.29 282
10659.26 327
10660.24 321
10661.21 314
10662.19 279
10663.16 316
10664.14 273
10665.11 314
10666.09 304
10667.06 269
10668.04 267
10669.01 279
10669.99 268
10670.97 309
10671.94 331
10672.92 272
10673.89 304
10674.87 303
10675.84 354
10676.82 316
10677.80 322
10678.77 323
10679.75 324
10680.72 302
10681.70 309
10682.68 351
10683.65 325
10684.63 353
10685.60 323
10686.58 337
10687.56 339
10688.53 290
10689.51 322
10690.49 320
10691.46 270
10692.44 288
10693.42 273
10694.39 300
10695.37 290
10696.35 295
10697.32 290
10698.30 286
10699.28 288
10700.25 298
10701.23 286
10702.21 304
10703.18 306
10704.16 299
10705.14 297
10706.12 254
10707.09 283
10708.07 289
10709.05 289
10710.02 294
10711.00 296
10711.98 279
10712.96 324
10713.93 332
10714.91 269
10715.89 287
10716.87 299
10717.84 289
10718.82 293
10719.80 308
10720.78 270
10721.76 291
10722.73 264
10723.71 275
10724.69 249
10725.67 258
10726.65 250
10727.62 289
10728.60 261
10729.58 273
10730.56 269
10731.54 269
10732.52 279
10733.49 263
10734.47 289
10735.45 309
10736.43 356
10737.41 263
10738.39 283
10739.37 307
10740.34 247
10741.32 252
10742.30 246
10743.28 299
10744.26 311
10745.24 311
10746.22 255
10747.20 263
10748.18 283
10749.15 284
10750.13 295
10751.11 309
10752.09 270
10753.07 259
10754.05 250
10755.03 283
10756.01 267
10756.99 296
10757.97 282
10758.95 300
10759.93 300
10760.91 299
10761.89 288
10762.87 290
10763.85 284
10764.83 276
10765.81 280
10766.79 275
10767.77 262
10768.75 304
10769.73 282
10770.71 265
10771.69 290
10772.67 281
10773.65 270
10774.63 277
10775.61 260
10776.59 317
10777.57 286
10778.55 317
10779.53 314
10780.51 326
10781.49 289
10782.47 324
10783.45 318
10784.43 316
10785.41 309
10786.39 270
10787.38 264
10788.36 250
10789.34 312
10790.32 270
10791.30 251
10792.28 302
10793.26 290
10794.24 322
10795.22 304
10796.21 270
10797.19 263
10798.17 256
10799.15 299
10800.13 305
10801.11 316
10802.09 272
10803.08 290
10804.06 306
10805.04 281
10806.02 263
10807.00 260
10807.98 292
10808.97 264
10809.95 265
10810.93 261
10811.91 275
10812.89 288
10813.88 296
10814.86 288
10815.84 296
10816.82 278
10817.81 301
10818.79 307
10819.77 252
10820.75 331
10821.73 321
10822.72 313
10823.70 276
10824.68 280
10825.67 300
10826.65 290
10827.63 277
10828.61 258
10829.60 246
10830.58 317
10831.56 334
10832.54 351
10833.53 304
10834.51 274
10835.49 287
10836.48 288
10837.46 289
10838.44 268
10839.43 289
10840.41 345
10841.39 320
10842.38 287
10843.36 274
10844.34 283
10845.33 298
10846.31 322
10847.29 319
10848.28 316
10849.26 285
10850.25 312
10851.23 322
10852.21 319
10853.20 303
10854.18 307
10855.16 282
10856.15 342
10857.13 330
10858.12 335
10859.10 338
10860.09 328
10861.07 300
10862.05 318
10863.04 314
10864.02 359
10865.01 342
10865.99 292
10866.98 303
10867.96 307
10868.94 319
10869.93 368
10870.91 352
10871.90 340
10872.88 332
10873.87 292
10874.85 266
10875.84 314
10876.82 365
10877.81 354
10878.79 346
10879.78 360
10880.76 329
10881.75 360
10882.73 338
10883.72 363
10884.70 343
10885.69 344
10886.68 368
10887.66 312
10888.65 348
10889.63 358
10890.62 395
10891.60 420
10892.59 398
10893.57 385
10894.56 384
10895.55 389
10896.53 390
10897.52 411
10898.50 380
10899.49 323
10900.48 386
10901.46 387
10902.45 371
10903.43 357
10904.42 389
10905.41 396
10906.39 387
10907.38 354
10908.37 344
10909.35 386
10910.34 369
10911.32 412
10912.31 375
10913.30 356
10914.28 359
10915.27 396
10916.26 385
10917.24 400
10918.23 398
10919.22 447
10920.21 427
10921.19 437
10922.18 415
10923.17 437
10924.15 404
10925.14 400
10926.13 434
10927.12 412
10928.10 434
10929.09 426
10930.08 404
10931.06 464
10932.05 399
10933.04 406
10934.03 397
10935.01 408
10936.00 459
10936.99 442
10937.98 468
10938.97 469
10939.95 435
10940.94 459
10941.93 482
10942.92 462
10943.91 504
10944.89 504
10945.88 520
10946.87 491
10947.86 504
10948.85 466
10949.83 523
10950.82 471
10951.81 496
10952.80 559
10953.79 571
10954.78 536
10955.76 534
10956.75 586
10957.74 666
10958.73 682
10959.72 662
10960.71 730
10961.70 724
10962.69 747
10963.67 718
10964.66 669
10965.65 616
10966.64 592
10967.63 601
10968.62 570
10969.61 574
10970.60 537
10971.59 547
10972.58 517
10973.57 521
10974.56 495
10975.54 520
10976.53 529
10977.52 571
10978.51 528
10979.50 536
10980.49 493
10981.48 540
10982.47 543
10983.46 558
10984.45 582
10985.44 565
10986.43 557
10987.42 567
10988.41 606
10989.40 570
10990.39 584
10991.38 610
10992.37 585
10993.36 639
10994.35 583
10995.34 642
10996.33 725
10997.32 742
10998.31 803
10999.30 825
11000.30 880
11001.29 1027
11002.28 970
11003.27 984
11004.26 1014
11005.25 921
11006.24 807
11007.23 739
11008.22 735
11009.21 625
11010.20 556
11011.19 590
11012.19 586
11013.18 556
11014.17 516
11015.16 505
11016.15 522
11017.14 458
11018.13 504
11019.12 488
11020.12 475
11021.11 487
11022.10 517
11023.09 464
11024.08 476
11025.07 459
11026.07 459
11027.06 449
11028.05 446
11029.04 461
11030.03 449
11031.02 480
11032.02 448
11033.01 461
11034.00 445
11034.99 394
11035.98 420
11036.98 455
11037.97 454
11038.96 435
11039.95 472
11040.95 462
11041.94 437
11042.93 390
11043.92 417
11044.92 405
11045.91 444
11046.90 418
11047.89 424
11048.89 404
11049.88 401
11050.87 417
11051.87 412
11052.86 406
11053.85 386
11054.84 408
11055.84 431
11056.83 399
11057.82 360
11058.82 384
11059.81 403
11060.80 346
11061.80 376
11062.79 381
11063.78 436
11064.78 392
11065.77 373
11066.76 423
11067.76 375
11068.75 379
11069.74 345
11070.74 379
11071.73 393
11072.73 430
11073.72 403
11074.71 375
11075.71 397
11076.70 353
11077.70 354
11078.69 406
11079.68 370
11080.68 356
11081.67 387
11082.67 419
11083.66 366
11084.66 363
11085.65 389
11086.64 401
11087.64 387
11088.63 385
11089.63 389
11090.62 360
11091.62 340
11092.61 385
11093.61 372
11094.60 355
11095.60 339
11096.59 390
11097.59 373
11098.58 357
11099.58 369
11100.57 344
11101.57 344
11102.56 385
11103.56 342
11104.55 347
11105.55 386
11106.54 347
11107.54 317
11108.53 353
11109.53 337
11110.52 359
11111.52 349
11112.52 338
11113.51 339
11114.51 366
11115.50 378
11116.50 330
11117.49 319
11118.49 304
11119.49 310
11120.48 378
11121.48 336
11122.47 327
11123.47 338
11124.47 324
11125.46 339
11126.46 364
11127.46 314
11128.45 335
11129.45 344
11130.44 392
11131.44 359
11132.44 367
11133.43 390
11134.43 343
11135.43 344
11136.42 347
11137.42 334
11138.42 353
11139.41 339
11140.41 332
11141.41 347
11142.40 321
11143.40 330
11144.40 353
11145.40 368
11146.39 373
11147.39 372
11148.39 358
11149.38 362
11150.38 377
11151.38 341
11152.38 375
11153.37 393
11154.37 342
11155.37 338
11156.37 335
11157.36 321
11158.36 367
11159.36 324
11160.36 319
11161.36 301
11162.35 308
11163.35 298
11164.35 293
11165.35 311
11166.34 347
11167.34 295
11168.34 330
11169.34 313
11170.34 302
11171.34 306
11172.33 296
11173.33 267
11174.33 301
11175.33 310
11176.33 287
11177.33 296
11178.32 301
11179.32 318
11180.32 284
11181.32 289
11182.32 337
11183.32 308
11184.32 291
11185.32 310
11186.31 336
11187.31 309
11188.31 336
11189.31 351
11190.31 364
11191.31 323
11192.31 307
11193.31 353
11194.31 345
11195.31 348
11196.31 314
11197.31 308
11198.31 307
11199.30 315
11200.30 298
11201.30 333
11202.30 305
11203.30 309
11204.30 341
11205.30 324
11206.30 309
11207.30 316
11208.30 332
11209.30 343
11210.30 319
11211.30 305
11212.30 278
11213.30 315
11214.30 327
11215.30 320
11216.30 323
11217.30 309
11218.30 303
11219.30 318
11220.30 287
11221.31 298
11222.31 301
11223.31 292
11224.31 252
11225.31 268
11226.31 312
11227.31 325
11228.31 335
11229.31 294
11230.31 281
11231.31 289
11232.31 305
11233.31 315
11234.32 290
11235.32 323
11236.32 314
11237.32 292
11238.32 282
11239.32 279
11240.32 305
11241.32 327
11242.33 298
11243.33 299
11244.33 318
11245.33 327
11246.33 333
11247.33 328
11248.34 317
11249.34 318
11250.34 321
11251.34 318
11252.34 301
11253.34 303
11254.35 331
11255.35 326
11256.35 303
11257.35 338
11258.35 324
11259.36 303
11260.36 304
11261.36 282
11262.36 327
11263.37 333
11264.37 322
11265.37 339
11266.37 320
11267.38 330
11268.38 356
11269.38 322
11270.38 345
11271.39 350
11272.39 328
11273.39 359
11274.40 383
11275.40 378
11276.40 331
11277.40 339
11278.41 358
11279.41 341
11280.41 335
11281.42 358
11282.42 393
11283.42 338
11284.43 349
11285.43 336
11286.43 339
11287.44 375
11288.44 369
11289.44 320
11290.45 350
11291.45 343
11292.45 328
11293.46 351
11294.46 327
11295.47 331
11296.47 315
11297.47 343
11298.48 375
11299.48 352
11300.49 315
11301.49 330
11302.49 358
11303.50 338
11304.50 308
11305.51 342
11306.51 348
11307.51 310
11308.52 309
11309.52 335
11310.53 371
11311.53 331
11312.54 353
11313.54 366
11314.55 351
11315.55 366
11316.56 368
11317.56 363
11318.57 379
11319.57 417
11320.58 340
11321.58 396
11322.59 352
11323.59 326
11324.60 317
11325.60 284
11326.61 295
11327.61 312
11328.62 297
11329.62 306
11330.63 320
11331.63 310
11332.64 282
11333.64 329
11334.65 340
11335.65 317
11336.66 294
11337.67 334
11338.67 337
11339.68 350
11340.68 298
11341.69 328
11342.69 358
11343.70 370
11344.71 329
11345.71 331
11346.72 294
11347.72 284
11348.73 319
11349.74 275
11350.74 282
11351.75 291
11352.76 309
11353.76 311
11354.77 324
11355.78 324
11356.78 338
11357.79 286
11358.80 325
11359.80 322
11360.81 276
11361.82 309
11362.82 310
11363.83 296
11364.84 295
11365.84 320
11366.85 292
11367.86 264
11368.86 300
11369.87 293
11370.88 331
11371.89 306
11372.89 316
11373.90 276
11374.91 265
11375.91 275
11376.92 283
11377.93 235
11378.94 254
11379.94 279
11380.95 313
11381.96 307
11382.97 331
11383.98 290
11384.98 327
11385.99 329
11387.00 321
11388.01 307
11389.01 301
11390.02 319
11391.03 316
11392.04 274
11393.05 279
11394.06 293
11395.06 299
11396.07 277
11397.08 273
11398.09 275
11399.10 303
11400.11 321
11401.11 307
11402.12 307
11403.13 298
11404.14 263
11405.15 289
11406.16 289
11407.17 316
11408.17 292
11409.18 257
11410.19 320
11411.20 323
11412.21 297
11413.22 306
11414.23 292
11415.24 302
11416.25 285
11417.26 320
11418.27 291
11419.27 300
11420.28 318
11421.29 288
11422.30 309
11423.31 318
11424.32 295
11425.33 314
11426.34 306
11427.35 303
11428.36 309
11429.37 315
11430.38 319
11431.39 322
11432.40 307
11433.41 298
11434.42 274
11435.43 323
11436.44 293
11437.45 318
11438.46 284
11439.47 304
11440.48 342
11441.49 321
11442.50 314
11443.51 320
11444.52 332
11445.53 353
11446.54 328
11447.55 304
11448.56 298
11449.57 290
11450.59 314
11451.60 270
11452.61 282
11453.62 312
11454.63 304
11455.64 319
11456.65 330
11457.66 332
11458.67 295
11459.68 307
11460.69 270
11461.71 319
11462.72 326
11463.73 327
11464.74 328
11465.75 290
11466.76 291
11467.77 280
11468.79 295
11469.80 312
11470.81 317
11471.82 293
11472.83 289
11473.84 315
11474.86 330
11475.87 305
11476.88 325
11477.89 329
11478.90 348
11479.91 296
11480.93 353
11481.94 343
11482.95 324
11483.96 303
11484.98 318
11485.99 318
11487.00 316
11488.01 332
11489.02 303
11490.04 341
11491.05 352
11492.06 352
11493.07 323
11494.09 362
11495.10 310
11496.11 327
11497.13 326
11498.14 329
11499.15 324
11500.16 326
11501.18 306
11502.19 313
11503.20 309
11504.22 339
11505.23 323
11506.24 322
11507.26 331
11508.27 318
11509.28 279
11510.30 284
11511.31 339
11512.32 326
11513.34 314
11514.35 295
11515.36 318
11516.38 342
11517.39 338
11518.40 369
11519.42 323
11520.43 309
11521.45 336
11522.46 357
11523.47 341
11524.49 370
11525.50 327
11526.52 319
11527.53 295
11528.54 364
11529.56 353
11530.57 355
11531.59 373
11532.60 375
11533.61 376
11534.63 366
11535.64 336
11536.66 360
11537.67 331
11538.69 337
11539.70 391
11540.72 380
11541.73 382
11542.75 377
11543.76 382
11544.78 364
11545.79 383
11546.81 385
11547.82 367
11548.84 386
11549.85 395
11550.87 366
11551.88 457
11552.90 397
11553.91 401
11554.93 423
11555.94 436
11556.96 440
11557.97 413
11558.99 470
11560.00 441
11561.02 417
11562.04 486
11563.05 479
11564.07 435
11565.08 437
11566.10 409
11567.11 444
11568.13 463
11569.15 469
11570.16 475
11571.18 457
11572.19 501
11573.21 506
11574.23 544
11575.24 522
11576.26 532
11577.27 505
11578.29 514
11579.31 557
11580.32 564
11581.34 553
11582.36 544
11583.37 577
11584.39 567
11585.41 634
11586.42 657
11587.44 660
11588.46 673
11589.47 673
11590.49 670
11591.51 700
11592.52 738
11593.54 743
11594.56 809
11595.58 889
11596.59 1042
11597.61 1123
11598.63 1292
11599.64 1384
11600.66 1563
11601.68 1606
11602.70 1573
11603.71 1534
11604.73 1403
11605.75 1299
11606.77 1118
11607.78 1024
11608.80 846
11609.82 796
11610.84 714
11611.86 687
11612.87 594
11613.89 551
11614.91 556
11615.93 546
11616.95 544
11617.96 573
11618.98 505
11620.00 484
11621.02 501
11622.04 496
11623.05 455
11624.07 443
11625.09 436
11626.11 454
11627.13 458
11628.15 518
11629.17 463
11630.18 437
11631.20 421
11632.22 402
11633.24 440
11634.26 396
11635.28 473
11636.30 441
11637.32 448
11638.33 453
11639.35 445
11640.37 419
11641.39 439
11642.41 414
11643.43 439
11644.45 401
11645.47 404
11646.49 384
11647.51 356
11648.53 380
11649.55 350
11650.57 343
11651.59 370
11652.60 370
11653.62 355
11654.64 361
11655.66 338
11656.68 392
11657.70 388
11658.72 391
11659.74 395
11660.76 383
11661.78 414
11662.80 373
11663.82 380
11664.84 346
11665.86 399
11666.88 422
11667.90 416
11668.92 394
11669.95 403
11670.97 403
11671.99 446
11673.01 416
11674.03 381
11675.05 420
11676.07 443
11677.09 444
11678.11 412
11679.13 408
11680.15 420
11681.17 404
11682.19 404
11683.21 454
11684.23 401
11685.26 435
11686.28 407
11687.30 406
11688.32 409
11689.34 445
11690.36 409
11691.38 428
11692.40 427
11693.43 395
11694.45 377
11695.47 417
11696.49 381
11697.51 376
11698.53 381
11699.56 421
11700.58 387
11701.60 402
11702.62 411
11703.64 364
11704.66 384
11705.69 381
11706.71 398
11707.73 391
11708.75 383
11709.77 385
11710.80 380
11711.82 398
11712.84 403
11713.86 357
11714.89 362
11715.91 375
11716.93 355
11717.95 371
11718.98 348
11720.00 362
11721.02 384
11722.04 385
11723.07 372
11724.09 334
11725.11 327
11726.13 337
11727.16 347
11728.18 331
11729.20 331
11730.23 336
11731.25 342
11732.27 331
11733.30 350
11734.32 338
11735.34 322
11736.36 353
11737.39 335
11738.41 307
11739.44 336
11740.46 331
11741.48 343
11742.51 353
11743.53 301
11744.55 320
11745.58 312
11746.60 359
11747.62 325
11748.65 333
11749.67 306
11750.70 312
11751.72 354
11752.74 378
11753.77 347
11754.79 332
11755.82 343
11756.84 324
11757.86 302
11758.89 313
11759.91 315
11760.94 310
11761.96 328
11762.99 307
11764.01 293
11765.03 314
11766.06 310
11767.08 318
11768.11 275
11769.13 291
11770.16 310
11771.18 293
11772.21 302
11773.23 297
11774.26 296
11775.28 287
11776.31 316
11777.33 297
11778.36 258
11779.38 285
11780.41 305
11781.43 307
11782.46 330
11783.48 314
11784.51 290
11785.54 312
11786.56 295
11787.59 254
11788.61 283
11789.64 316
11790.66 343
11791.69 264
11792.71 300
11793.74 308
11794.77 339
11795.79 311
11796.82 287
11797.84 294
11798.87 302
11799.90 306
11800.92 293
11801.95 273
11802.97 283
11804.00 301
11805.03 291
11806.05 300
11807.08 309
11808.11 357
11809.13 334
11810.16 315
11811.19 295
11812.21 307
11813.24 307
11814.27 307
11815.29 320
11816.32 284
11817.35 289
11818.37 319
11819.40 321
11820.43 298
11821.45 340
11822.48 305
11823.51 345
11824.53 330
11825.56 300
11826.59 309
11827.62 313
11828.64 316
11829.67 297
11830.70 336
11831.73 386
11832.75 326
11833.78 297
11834.81 287
11835.84 317
11836.86 301
11837.89 339
11838.92 319
11839.95 298
11840.97 326
11842.00 328
11843.03 280
11844.06 255
11845.09 270
11846.11 292
11847.14 297
11848.17 316
11849.20 295
11850.23 257
11851.26 302
11852.28 298
11853.31 329
11854.34 319
11855.37 321
11856.40 334
11857.43 304
11858.45 315
11859.48 324
11860.51 319
11861.54 326
11862.57 309
11863.60 310
11864.63 333
11865.66 333
11866.69 336
11867.71 353
11868.74 324
11869.77 314
11870.80 306
11871.83 306
11872.86 311
11873.89 319
11874.92 331
11875.95 323
11876.98 312
11878.01 336
11879.04 312
11880.07 362
11881.10 312
11882.13 318
11883.15 348
11884.18 329
11885.21 385
11886.24 345
11887.27 334
11888.30 341
11889.33 349
11890.36 335
11891.39 328
11892.42 346
11893.45 375
11894.48 353
11895.51 385
11896.54 393
11897.58 369
11898.61 343
11899.64 329
11900.67 383
11901.70 387
11902.73 458
11903.76 417
11904.79 367
11905.82 368
11906.85 388
11907.88 394
11908.91 410
11909.94 368
11910.97 420
11912.00 357
11913.04 389
11914.07 382
11915.10 361
11916.13 417
11917.16 393
11918.19 388
11919.22 376
11920.25 358
11921.28 383
11922.32 381
11923.35 370
11924.38 378
11925.41 401
11926.44 386
11927.47 399
11928.51 426
11929.54 457
11930.57 529
11931.60 546
11932.63 567
11933.66 516
11934.70 516
11935.73 530
11936.76 517
11937.79 467
11938.82 485
11939.86 433
11940.89 414
11941.92 417
11942.95 364
11943.99 385
11945.02 365
11946.05 366
11947.08 352
11948.12 357
11949.15 362
11950.18 364
11951.21 308
11952.25 324
11953.28 333
11954.31 339
11955.34 340
11956.38 367
11957.41 353
11958.44 343
11959.48 348
11960.51 346
11961.54 340
11962.58 369
11963.61 337
11964.64 330
11965.67 368
11966.71 351
11967.74 333
11968.77 326
11969.81 313
11970.84 345
11971.88 302
11972.91 371
11973.94 363
11974.98 325
11976.01 362
11977.04 350
11978.08 323
11979.11 376
11980.15 357
11981.18 340
11982.21 316
11983.25 357
11984.28 375
11985.32 380
11986.35 370
11987.38 335
11988.42 347
11989.45 338
11990.49 373
11991.52 326
11992.56 325
11993.59 343
11994.62 334
11995.66 305
11996.69 323
11997.73 341
11998.76 343
11999.80 344
12000.83 340
12001.87 346
12002.90 334
12003.94 369
12004.97 361
12006.01 332
12007.04 338
12008.08 378
12009.11 349
12010.15 390
12011.18 406
12012.22 402
12013.25 376
12014.29 392
12015.32 364
12016.36 369
12017.40 404
12018.43 416
12019.47 397
12020.50 420
12021.54 416
12022.57 439
12023.61 462
12024.64 411
12025.68 393
12026.72 423
12027.75 384
12028.79 392
12029.82 355
12030.86 362
12031.90 411
12032.93 413
12033.97 355
12035.01 389
12036.04 365
12037.08 355
12038.11 357
12039.15 394
12040.19 326
12041.22 340
12042.26 380
12043.30 348
12044.33 354
12045.37 403
12046.41 419
12047.44 397
12048.48 386
12049.52 331
12050.55 346
12051.59 415
12052.63 376
12053.67 373
12054.70 350
12055.74 345
12056.78 318
12057.81 357
12058.85 364
12059.89 328
12060.93 365
12061.96 343
12063.00 315
12064.04 379
12065.08 333
12066.11 348
12067.15 391
12068.19 385
12069.23 344
12070.27 385
12071.30 365
12072.34 377
12073.38 363
12074.42 378
12075.45 348
12076.49 358
12077.53 382
12078.57 391
12079.61 349
12080.65 360
12081.68 361
12082.72 354
12083.76 421
12084.80 383
12085.84 360
12086.88 367
12087.91 399
12088.95 352
12089.99 391
12091.03 350
12092.07 396
12093.11 407
12094.15 406
12095.19 365
12096.22 357
12097.26 368
12098.30 402
12099.34 410
12100.38 408
12101.42 456
12102.46 444
12103.50 439
12104.54 483
12105.58 458
12106.62 462
12107.66 504
12108.69 448
12109.73 386
12110.77 405
12111.81 413
12112.85 381
12113.89 348
12114.93 335
12115.97 386
12117.01 346
12118.05 312
12119.09 301
12120.13 304
12121.17 337
12122.21 364
12123.25 380
12124.29 342
12125.33 302
12126.37 319
12127.41 364
12128.45 364
12129.49 330
12130.53 338
12131.57 340
12132.61 331
12133.66 352
12134.70 350
12135.74 326
12136.78 317
12137.82 298
12138.86 301
12139.90 322
12140.94 337
12141.98 329
12143.02 316
12144.06 255
12145.10 311
12146.14 327
12147.19 315
12148.23 327
12149.27 323
12150.31 305
12151.35 292
12152.39 301
12153.43 320
12154.47 284
12155.52 290
12156.56 298
12157.60 306
12158.64 294
12159.68 292
12160.72 300
12161.77 302
12162.81 270
12163.85 298
12164.89 303
12165.93 332
12166.98 307
12168.02 294
12169.06 284
12170.10 285
12171.14 307
12172.19 342
12173.23 315
12174.27 271
12175.31 316
12176.36 320
12177.40 294
12178.44 313
12179.48 280
12180.52 308
12181.57 344
12182.61 292
12183.65 303
12184.70 316
12185.74 336
12186.78 316
12187.82 324
12188.87 283
12189.91 346
12190.95 315
12192.00 298
12193.04 313
12194.08 312
12195.13 285
12196.17 303
12197.21 303
12198.25 312
12199.30 303
12200.34 309
12201.39 347
12202.43 327
12203.47 269
12204.52 284
12205.56 322
12206.60 308
12207.65 274
12208.69 286
12209.73 298
12210.78 316
12211.82 291
12212.87 310
12213.91 304
12214.95 356
12216.00 303
12217.04 287
12218.09 291
12219.13 354
12220.17 323
12221.22 319
12222.26 302
12223.31 301
12224.35 313
12225.40 280
12226.44 275
12227.49 313
12228.53 306
12229.57 295
12230.62 315
12231.66 345
12232.71 285
12233.75 267
12234.80 321
12235.84 327
12236.89 313
12237.93 269
12238.98 277
12240.02 302
12241.07 306
12242.11 267
12243.16 323
12244.20 323
12245.25 292
12246.30 323
12247.34 301
12248.39 294
12249.43 301
12250.48 307
12251.52 296
12252.57 322
12253.61 288
12254.66 306
12255.71 331
12256.75 278
12257.80 302
12258.84 289
12259.89 304
12260.93 263
12261.98 276
12263.03 269
12264.07 278
12265.12 283
12266.17 270
12267.21 258
12268.26 302
12269.30 281
12270.35 280
12271.40 262
12272.44 259
12273.49 304
12274.54 299
12275.58 275
12276.63 247
12277.68 258
12278.72 280
12279.77 280
12280.82 231
12281.86 291
12282.91 297
12283.96 313
12285.00 302
12286.05 311
12287.10 302
12288.15 297
12289.19 250
12290.24 282
12291.29 266
12292.34 248
12293.38 293
12294.43 304
12295.48 251
12296.52 276
12297.57 318
12298.62 305
12299.67 290
12300.72 266
12301.76 261
12302.81 270
12303.86 293
12304.91 319
12305.95 318
12307.00 269
12308.05 281
12309.10 278
12310.15 276
12311.19 276
12312.24 260
12313.29 301
12314.34 293
12315.39 277
12316.44 250
12317.48 254
12318.53 276
12319.58 284
12320.63 292
12321.68 259
12322.73 284
12323.78 297
12324.82 312
12325.87 289
12326.92 289
12327.97 280
12329.02 281
12330.07 303
12331.12 256
12332.17 244
12333.22 260
12334.27 296
12335.31 279
12336.36 291
12337.41 294
12338.46 288
12339.51 286
12340.56 275
12341.61 245
12342.66 257
12343.71 286
12344.76 285
12345.81 259
12346.86 260
12347.91 302
12348.96 299
12350.01 281
12351.06 278
12352.11 225
12353.16 276
12354.21 304
12355.26 303
12356.31 241
12357.36 238
12358.41 298
12359.46 265
12360.51 235
12361.56 242
12362.61 245
12363.66 271
12364.71 291
12365.76 291
12366.81 268
12367.86 284
12368.91 359
12369.96 325
12371.01 307
12372.06 285
12373.11 273
12374.16 268
12375.22 265
12376.27 236
12377.32 245
12378.37 302
12379.42 268
12380.47 257
12381.52 259
12382.57 257
12383.62 231
12384.68 253
12385.73 222
12386.78 260
12387.83 261
12388.88 229
12389.93 276
12390.98 271
12392.04 239
12393.09 272
12394.14 296
12395.19 280
12396.24 259
12397.29 283
12398.35 272
12399.40 254
12400.45 256
12401.50 260
12402.55 300
12403.61 299
12404.66 278
12405.71 295
12406.76 307
12407.81 262
12408.87 286
12409.92 292
12410.97 278
12412.02 250
12413.08 247
12414.13 289
12415.18 281
12416.23 272
12417.29 284
12418.34 272
12419.39 274
12420.45 279
12421.50 267
12422.55 318
12423.60 292
12424.66 278
12425.71 294
12426.76 287
12427.82 277
12428.87 277
12429.92 242
12430.98 277
12432.03 323
12433.08 303
12434.14 275
12435.19 310
12436.24 282
12437.30 261
12438.35 286
12439.40 289
12440.46 292
12441.51 297
12442.56 282
12443.62 303
12444.67 259
12445.73 271
12446.78 262
12447.83 286
12448.89 310
12449.94 302
12451.00 292
12452.05 259
12453.10 294
12454.16 280
12455.21 249
12456.27 302
12457.32 341
12458.38 284
12459.43 274
12460.48 248
12461.54 279
12462.59 298
12463.65 306
12464.70 293
12465.76 288
12466.81 276
12467.87 272
12468.92 297
12469.98 278
12471.03 303
12472.09 326
12473.14 308
12474.20 319
12475.25 337
12476.31 280
12477.36 300
12478.42 326
12479.47 314
12480.53 323
12481.58 331
12482.64 345
12483.70 318
12484.75 310
12485.81 308
12486.86 357
12487.92 366
12488.97 359
12490.03 402
12491.08 397
12492.14 427
12493.20 449
12494.25 470
12495.31 538
12496.36 589
12497.42 545
12498.48 546
12499.53 555
12500.59 537
12501.65 495
12502.70 485
12503.76 442
12504.81 390
12505.87 393
12506.93 321
12507.98 319
12509.04 316
12510.10 327
12511.15 330
12512.21 336
12513.27 308
12514.32 318
12515.38 332
12516.44 365
12517.49 321
12518.55 328
12519.61 323
12520.67 297
12521.72 320
12522.78 335
12523.84 318
12524.89 303
12525.95 324
12527.01 314
12528.07 312
12529.12 312
12530.18 333
12531.24 315
12532.30 303
12533.35 282
12534.41 330
12535.47 343
12536.53 339
12537.58 321
12538.64 349
12539.70 336
12540.76 307
12541.82 308
12542.87 287
12543.93 309
12544.99 283
12546.05 282
12547.11 276
12548.16 332
12549.22 292
12550.28 295
12551.34 318
12552.40 305
12553.46 291
12554.51 312
12555.57 356
12556.63 340
12557.69 325
12558.75 332
12559.81 337
12560.87 299
12561.93 301
12562.98 317
12564.04 335
12565.10 318
12566.16 335
12567.22 318
12568.28 320
12569.34 366
12570.40 400
12571.46 390
12572.52 407
12573.57 373
12574.63 410
12575.69 446
12576.75 428
12577.81 424
12578.87 443
12579.93 452
12580.99 406
12582.05 388
12583.11 404
12584.17 401
12585.23 391
12586.29 383
12587.35 360
12588.41 375
12589.47 386
12590.53 359
12591.59 384
12592.65 366
12593.71 382
12594.77 358
12595.83 382
12596.89 383
12597.95 380
12599.01 334
12600.07 336
12601.13 369
12602.19 374
12603.25 325
12604.31 343
12605.37 339
12606.44 300
12607.50 327
12608.56 299
12609.62 316
12610.68 302
12611.74 313
12612.80 301
12613.86 310
12614.92 301
12615.98 351
12617.04 312
12618.11 379
12619.17 353
12620.23 349
12621.29 382
12622.35 375
12623.41 352
12624.47 365
12625.54 322
12626.60 334
12627.66 321
12628.72 312
12629.78 332
12630.84 329
12631.90 311
12632.97 309
12634.03 333
12635.09 310
12636.15 344
12637.21 326
12638.28 348
12639.34 300
12640.40 323
12641.46 328
12642.52 349
12643.59 345
12644.65 356
12645.71 335
12646.77 347
12647.84 351
12648.90 308
12649.96 325
12651.02 359
12652.09 358
12653.15 350
12654.21 337
12655.27 373
12656.34 392
12657.40 349
12658.46 371
12659.53 352
12660.59 371
12661.65 371
12662.72 375
12663.78 368
12664.84 347
12665.90 338
12666.97 317
12668.03 383
12669.09 367
12670.16 396
12671.22 374
12672.28 339
12673.35 344
12674.41 348
12675.48 347
12676.54 364
12677.60 395
12678.67 364
12679.73 379
12680.79 382
12681.86 363
12682.92 346
12683.99 365
12685.05 371
12686.11 353
12687.18 365
12688.24 387
12689.31 369
12690.37 389
12691.43 395
12692.50 442
12693.56 424
12694.63 402
12695.69 374
12696.76 389
12697.82 405
12698.89 403
12699.95 412
12701.02 396
12702.08 409
12703.14 408
12704.21 458
12705.27 441
12706.34 447
12707.40 432
12708.47 440
12709.53 426
12710.60 401
12711.66 430
12712.73 377
12713.79 451
12714.86 382
12715.93 424
12716.99 381
12718.06 378
12719.12 400
12720.19 422
12721.25 382
12722.32 375
12723.38 403
12724.45 381
12725.51 389
12726.58 368
12727.65 360
12728.71 372
12729.78 363
12730.84 362
12731.91 370
12732.98 348
12734.04 375
12735.11 403
12736.17 369
12737.24 336
12738.31 335
12739.37 374
12740.44 386
12741.51 393
12742.57 346
12743.64 397
12744.70 384
12745.77 365
12746.84 313
12747.90 350
12748.97 318
12750.04 367
12751.10 360
12752.17 363
12753.24 323
12754.31 332
12755.37 323
12756.44 342
12757.51 355
12758.57 347
12759.64 343
12760.71 275
12761.78 303
12762.84 335
12763.91 318
12764.98 285
12766.04 330
12767.11 331
12768.18 323
12769.25 332
12770.31 326
12771.38 319
12772.45 315
12773.52 313
12774.59 313
12775.65 294
12776.72 282
12777.79 303
12778.86 276
12779.92 325
12780.99 292
12782.06 316
12783.13 295
12784.20 306
12785.27 321
12786.33 330
12787.40 320
12788.47 342
12789.54 293
12790.61 316
12791.68 325
12792.74 326
12793.81 346
12794.88 325
12795.95 302
12797.02 285
12798.09 296
12799.16 337
12800.22 323
12801.29 298
12802.36 320
12803.43 316
12804.50 299
12805.57 315
12806.64 304
12807.71 331
12808.78 313
12809.85 298
12810.92 322
12811.99 334
12813.05 257
12814.12 313
12815.19 289
12816.26 303
12817.33 328
12818.40 336
12819.47 326
12820.54 325
12821.61 301
12822.68 272
12823.75 309
12824.82 273
12825.89 327
12826.96 328
12828.03 331
12829.10 310
12830.17 283
12831.24 320
12832.31 304
12833.38 287
12834.45 332
12835.52 264
12836.59 328
12837.66 312
12838.73 275
12839.80 285
12840.87 281
12841.94 302
12843.01 306
12844.09 280
12845.16 300
12846.23 288
12847.30 283
12848.37 307
12849.44 303
12850.51 286
12851.58 295
12852.65 297
12853.72 285
12854.79 256
12855.87 309
12856.94 297
12858.01 286
12859.08 272
12860.15 271
12861.22 274
12862.29 312
12863.37 311
12864.44 310
12865.51 279
12866.58 305
12867.65 296
12868.72 256
12869.80 253
12870.87 287
12871.94 286
12873.01 266
12874.08 290
12875.15 284
12876.23 273
12877.30 253
12878.37 266
12879.44 221
12880.52 266
12881.59 267
12882.66 292
12883.73 246
12884.80 244
12885.88 273
12886.95 284
12888.02 258
12889.09 272
12890.17 285
12891.24 262
12892.31 265
12893.38 258
12894.46 283
12895.53 257
12896.60 292
12897.68 282
12898.75 229
12899.82 229
12900.90 249
12901.97 297
12903.04 292
12904.11 235
12905.19 231
12906.26 225
12907.33 269
12908.41 262
12909.48 257
12910.55 231
12911.63 225
12912.70 230
12913.78 236
12914.85 264
12915.92 223
12917.00 252
12918.07 275
12919.14 269
12920.22 279
12921.29 249
12922.37 232
12923.44 294
12924.51 276
12925.59 240
12926.66 277
12927.74 240
12928.81 274
12929.88 221
12930.96 256
12932.03 274
12933.11 262
12934.18 267
12935.26 246
12936.33 285
12937.41 245
12938.48 257
12939.55 255
12940.63 248
12941.70 262
12942.78 276
12943.85 256
12944.93 259
12946.00 260
12947.08 283
12948.15 263
12949.23 270
12950.30 238
12951.38 261
12952.45 221
12953.53 250
12954.60 249
12955.68 271
12956.76 267
12957.83 265
12958.91 236
12959.98 220
12961.06 258
12962.13 244
12963.21 245
12964.28 263
12965.36 252
12966.44 267
12967.51 232
12968.59 239
12969.66 232
12970.74 220
12971.82 236
12972.89 246
12973.97 248
12975.04 236
12976.12 253
12977.20 258
12978.27 258
12979.35 247
12980.42 245
12981.50 239
12982.58 266
12983.65 298
12984.73 265
12985.81 265
12986.88 265
12987.96 269
12989.04 264
12990.11 284
12991.19 266
12992.27 288
12993.34 269
12994.42 290
12995.50 306
12996.58 267
12997.65 274
12998.73 267
12999.81 272
13000.88 245
13001.96 268
13003.04 254
13004.12 230
13005.19 253
13006.27 295
13007.35 313
13008.43 280
13009.50 247
13010.58 235
13011.66 293
13012.74 263
13013.81 262
13014.89 261
13015.97 255
13017.05 273
13018.13 314
13019.20 289
13020.28 259
13021.36 250
13022.44 307
13023.52 279
13024.59 288
13025.67 279
13026.75 250
13027.83 299
13028.91 265
13029.99 269
13031.06 261
13032.14 288
13033.22 311
13034.30 294
13035.38 323
13036.46 310
13037.54 238
13038.61 260
13039.69 278
13040.77 275
13041.85 292
13042.93 292
13044.01 307
13045.09 300
13046.17 324
13047.25 327
13048.33 307
13049.41 259
13050.48 312
13051.56 306
13052.64 294
13053.72 276
13054.80 268
13055.88 269
13056.96 259
13058.04 273
13059.12 284
13060.20 293
13061.28 249
13062.36 306
13063.44 312
13064.52 264
13065.60 272
13066.68 303
13067.76 304
13068.84 297
13069.92 266
13071.00 284
13072.08 270
13073.16 256
13074.24 268
13075.32 265
13076.40 253
13077.48 265
13078.56 247
13079.64 284
13080.72 279
13081.80 304
13082.88 273
13083.96 263
13085.04 272
13086.13 275
13087.21 293
13088.29 293
13089.37 243
13090.45 239
13091.53 256
13092.61 244
13093.69 226
13094.77 251
13095.85 246
13096.94 271
13098.02 243
13099.10 282
13100.18 273
13101.26 287
13102.34 261
13103.42 253
13104.51 273
13105.59 269
13106.67 253
13107.75 230
13108.83 245
13109.91 253
13111.00 241
13112.08 233
13113.16 235
13114.24 255
13115.32 282
13116.40 244
13117.49 243
13118.57 224
13119.65 249
13120.73 225
13121.82 225
13122.90 219
13123.98 290
13125.06 266
13126.15 251
13127.23 252
13128.31 250
13129.39 272
13130.48 271
13131.56 286
13132.64 243
13133.72 281
13134.81 261
13135.89 250
13136.97 279
13138.05 247
13139.14 238
13140.22 253
13141.30 256
13142.39 263
13143.47 273
13144.55 258
13145.64 257
13146.72 237
13147.80 250
13148.89 228
13149.97 243
13151.05 215
13152.14 236
13153.22 242
13154.30 270
13155.39 239
13156.47 243
13157.55 240
13158.64 202
13159.72 241
13160.81 264
13161.89 274
13162.97 262
13164.06 244
13165.14 230
13166.23 225
13167.31 215
13168.39 262
13169.48 218
13170.56 213
13171.65 247
13172.73 202
13173.82 243
13174.90 280
13175.98 270
13177.07 263
13178.15 251
13179.24 259
13180.32 264
13181.41 249
13182.49 242
13183.58 256
13184.66 265
13185.75 231
13186.83 223
13187.92 271
13189.00 266
13190.09 251
13191.17 279
13192.26 224
13193.34 250
13194.43 245
13195.51 216
13196.60 276
13197.68 267
13198.77 261
13199.85 279
13200.94 264
13202.03 241
13203.11 267
13204.20 259
13205.28 236
13206.37 240
13207.45 232
13208.54 215
13209.63 239
13210.71 241
13211.80 244
13212.88 229
13213.97 209
13215.06 225
13216.14 219
13217.23 249
13218.31 230
13219.40 211
13220.49 212
13221.57 222
13222.66 275
13223.75 260
13224.83 235
13225.92 213
13227.01 246
13228.09 259
13229.18 224
13230.27 226
13231.35 247
13232.44 247
13233.53 220
13234.61 226
13235.70 234
13236.79 222
13237.87 273
13238.96 261
13240.05 285
13241.13 228
13242.22 261
13243.31 221
13244.40 236
13245.48 261
13246.57 218
13247.66 254
13248.75 237
13249.83 228
13250.92 241
13252.01 268
13253.10 259
13254.18 246
13255.27 207
13256.36 222
13257.45 252
13258.54 254
13259.62 233
13260.71 232
13261.80 222
13262.89 241
13263.98 252
13265.06 249
13266.15 284
13267.24 282
13268.33 276
13269.42 266
13270.50 251
13271.59 268
13272.68 262
13273.77 242
13274.86 249
13275.95 300
13277.04 270
13278.12 261
13279.21 278
13280.30 322
13281.39 260
13282.48 262
13283.57 229
13284.66 248
13285.75 270
13286.84 260
13287.92 284
13289.01 260
13290.10 263
13291.19 281
13292.28 295
13293.37 296
13294.46 278
13295.55 264
13296.64 276
13297.73 282
13298.82 245
13299.91 233
13301.00 276
13302.09 279
13303.18 263
13304.27 257
13305.36 282
13306.45 286
13307.54 272
13308.63 258
13309.72 284
13310.81 329
13311.90 325
13312.99 328
13314.08 320
13315.17 286
13316.26 271
13317.35 334
13318.44 295
13319.53 274
13320.62 306
13321.71 283
13322.80 292
13323.89 276
13324.98 296
13326.07 293
13327.16 280
13328.25 270
13329.34 257
13330.43 259
13331.53 321
13332.62 307
13333.71 313
13334.80 258
13335.89 290
13336.98 335
13338.07 318
13339.16 298
13340.25 294
13341.35 297
13342.44 287
13343.53 275
13344.62 265
13345.71 263
13346.80 311
13347.89 317
13348.99 283
13350.08 275
13351.17 257
13352.26 295
13353.35 281
13354.44 275
13355.54 274
13356.63 302
13357.72 326
13358.81 273
13359.90 294
13361.00 300
13362.09 299
13363.18 335
13364.27 317
13365.36 318
13366.46 315
13367.55 299
13368.64 368
13369.73 356
13370.83 338
13371.92 295
13373.01 323
13374.10 343
13375.20 355
13376.29 319
13377.38 316
13378.48 319
13379.57 308
13380.66 299
13381.75 295
13382.85 296
13383.94 306
13385.03 308
13386.13 273
13387.22 302
13388.31 290
13389.41 299
13390.50 273
13391.59 261
13392.69 273
13393.78 289
13394.87 275
13395.97 303
13397.06 266
13398.15 268
13399.25 288
13400.34 260
13401.43 273
13402.53 253
13403.62 295
13404.72 266
13405.81 250
13406.90 246
13408.00 237
13409.09 275
13410.19 321
13411.28 295
13412.37 281
13413.47 259
13414.56 290
13415.66 263
13416.75 254
13417.85 238
13418.94 278
13420.04 289
13421.13 312
13422.22 303
13423.32 270
13424.41 283
13425.51 268
13426.60 280
13427.70 260
13428.79 245
13429.89 283
13430.98 292
13432.08 280
13433.17 236
13434.27 274
13435.36 290
13436.46 302
13437.55 287
13438.65 297
13439.74 309
13440.84 296
13441.93 282
13443.03 280
13444.13 275
13445.22 273
13446.32 272
13447.41 296
13448.51 267
13449.60 263
13450.70 292
13451.80 295
13452.89 270
13453.99 262
13455.08 288
13456.18 298
13457.28 296
13458.37 280
13459.47 311
13460.56 291
13461.66 328
13462.76 275
13463.85 289
13464.95 307
13466.05 291
13467.14 293
13468.24 317
13469.33 284
13470.43 283
13471.53 299
13472.62 303
13473.72 267
13474.82 283
13475.91 288
13477.01 337
13478.11 338
13479.21 300
13480.30 269
13481.40 271
13482.50 320
13483.59 357
13484.69 318
13485.79 311
13486.89 320
13487.98 354
13489.08 329
13490.18 337
13491.27 284
13492.37 279
13493.47 310
13494.57 342
13495.66 317
13496.76 328
13497.86 354
13498.96 363
13500.06 317
13501.15 369
13502.25 357
13503.35 337
13504.45 324
13505.55 330
13506.64 313
13507.74 324
13508.84 320
13509.94 328
13511.04 316
13512.13 334
13513.23 346
13514.33 321
13515.43 312
13516.53 305
13517.63 323
13518.72 331
13519.82 335
13520.92 319
13522.02 293
13523.12 273
13524.22 279
13525.32 312
13526.42 274
13527.51 320
13528.61 300
13529.71 252
13530.81 278
13531.91 300
13533.01 277
13534.11 250
13535.21 260
13536.31 281
13537.41 278
13538.51 292
13539.61 263
13540.70 249
13541.80 255
13542.90 256
13544.00 252
13545.10 241
13546.20 261
13547.30 296
13548.40 269
13549.50 252
13550.60 273
13551.70 273
13552.80 299
13553.90 276
13555.00 258
13556.10 251
13557.20 262
13558.30 293
13559.40 271
13560.50 280
13561.60 286
13562.70 280
13563.80 263
13564.90 235
13566.00 215
13567.10 263
13568.21 287
13569.31 304
13570.41 281
13571.51 271
13572.61 259
13573.71 261
13574.81 290
13575.91 260
13577.01 240
13578.11 269
13579.21 266
13580.31 288
13581.42 229
13582.52 232
13583.62 251
13584.72 253
13585.82 274
13586.92 233
13588.02 270
13589.12 249
13590.23 270
13591.33 266
13592.43 271
13593.53 284
13594.63 279
13595.73 250
13596.84 252
13597.94 263
13599.04 251
13600.14 258
13601.24 250
13602.35 233
13603.45 242
13604.55 261
13605.65 245
13606.75 236
13607.86 250
13608.96 272
13610.06 285
13611.16 295
13612.26 300
13613.37 296
13614.47 296
13615.57 281
13616.67 273
13617.78 247
13618.88 263
13619.98 282
13621.09 277
13622.19 242
13623.29 275
13624.39 267
13625.50 280
13626.60 291
13627.70 261
13628.81 266
13629.91 279
13631.01 274
13632.11 297
13633.22 241
13634.32 246
13635.42 253
13636.53 239
13637.63 279
13638.73 259
13639.84 271
13640.94 256
13642.05 280
13643.15 261
13644.25 286
13645.36 234
13646.46 261
13647.56 252
13648.67 235
13649.77 263
13650.88 273
13651.98 239
13653.08 230
13654.19 267
13655.29 224
13656.40 266
13657.50 251
13658.60 252
13659.71 264
13660.81 258
13661.92 265
13663.02 249
13664.13 272
13665.23 261
13666.33 243
13667.44 249
13668.54 264
13669.65 277
13670.75 261
13671.86 247
13672.96 271
13674.07 266
13675.17 299
13676.28 244
13677.38 259
13678.49 270
13679.59 287
13680.70 258
13681.80 256
13682.91 280
13684.01 258
13685.12 263
13686.22 272
13687.33 277
13688.44 269
13689.54 235
13690.65 287
13691.75 315
13692.86 271
13693.96 250
13695.07 275
13696.17 311
13697.28 282
13698.39 267
13699.49 267
13700.60 234
13701.70 270
13702.81 281
13703.92 253
13705.02 284
13706.13 237
13707.23 296
13708.34 288
13709.45 248
13710.55 280
13711.66 259
13712.77 256
13713.87 274
13714.98 262
13716.09 276
13717.19 278
13718.30 289
13719.41 277
13720.51 268
13721.62 283
13722.73 311
13723.83 293
13724.94 288
13726.05 309
13727.15 299
13728.26 285
13729.37 292
13730.48 298
13731.58 324
13732.69 282
13733.80 316
13734.90 309
13736.01 306
13737.12 301
13738.23 307
13739.33 321
13740.44 294
13741.55 321
13742.66 319
13743.76 302
13744.87 323
13745.98 336
13747.09 348
13748.20 371
13749.30 338
13750.41 353
13751.52 339
13752.63 324
13753.74 403
13754.84 348
13755.95 373
13757.06 412
13758.17 397
13759.28 381
13760.39 363
13761.49 383
13762.60 409
13763.71 392
13764.82 438
13765.93 384
13767.04 394
13768.15 445
13769.25 468
13770.36 503
13771.47 484
13772.58 522
13773.69 521
13774.80 519
13775.91 495
13777.02 471
13778.13 471
13779.23 523
13780.34 507
13781.45 482
13782.56 482
13783.67 420
13784.78 399
13785.89 396
13787.00 364
13788.11 368
13789.22 321
13790.33 337
13791.44 318
13792.55 304
13793.66 348
13794.77 399
13795.88 355
13796.99 314
13798.10 322
13799.21 371
13800.32 328
13801.43 344
13802.54 327
13803.65 358
13804.76 361
13805.87 362
13806.98 338
13808.09 298
13809.20 314
13810.31 347
13811.42 364
13812.53 388
13813.64 392
13814.75 364
13815.86 323
13816.97 328
13818.08 305
13819.19 323
13820.30 312
13821.41 328
13822.53 330
13823.64 330
13824.75 340
13825.86 321
13826.97 321
13828.08 321
13829.19 298
13830.30 314
13831.41 288
13832.53 330
13833.64 300
13834.75 290
13835.86 274
13836.97 319
13838.08 363
13839.19 345
13840.31 306
13841.42 299
13842.53 339
13843.64 326
13844.75 282
13845.86 304
13846.98 360
13848.09 365
13849.20 311
13850.31 325
13851.42 301
13852.54 351
13853.65 342
13854.76 368
13855.87 365
13856.98 328
13858.10 346
13859.21 353
13860.32 334
13861.43 347
13862.55 371
13863.66 373
13864.77 398
13865.88 353
13867.00 368
13868.11 391
13869.22 353
13870.33 338
13871.45 320
13872.56 348
13873.67 337
13874.79 339
13875.90 359
13877.01 333
13878.13 337
13879.24 307
13880.35 331
13881.47 327
13882.58 331
13883.69 336
13884.81 350
13885.92 343
13887.03 339
13888.15 355
13889.26 375
13890.37 366
13891.49 320
13892.60 315
13893.71 342
13894.83 344
13895.94 350
13897.06 369
13898.17 348
13899.28 362
13900.40 402
13901.51 371
13902.63 372
13903.74 341
13904.85 331
13905.97 348
13907.08 339
13908.20 309
13909.31 325
13910.43 360
13911.54 313
13912.65 287
13913.77 307
13914.88 356
13916.00 317
13917.11 317
13918.23 326
13919.34 297
13920.46 322
13921.57 286
13922.69 308
13923.80 338
13924.92 330
13926.03 312
13927.15 303
13928.26 314
13929.38 275
13930.49 290
13931.61 298
13932.72 297
13933.84 306
13934.95 281
13936.07 313
13937.18 276
13938.30 312
13939.42 300
13940.53 298
13941.65 284
13942.76 289
13943.88 310
13944.99 299
13946.11 280
13947.23 297
13948.34 312
13949.46 306
13950.57 304
13951.69 298
13952.81 286
13953.92 277
13955.04 280
13956.15 295
13957.27 285
13958.39 277
13959.50 248
13960.62 288
13961.74 297
13962.85 316
13963.97 293
13965.09 281
13966.20 312
13967.32 241
13968.44 303
13969.55 293
13970.67 272
13971.79 284
13972.90 277
13974.02 270
13975.14 290
13976.26 310
13977.37 319
13978.49 294
13979.61 272
13980.72 260
13981.84 299
13982.96 296
13984.08 318
13985.19 307
13986.31 296
13987.43 307
13988.55 261
13989.66 286
13990.78 305
13991.90 273
13993.02 287
13994.13 321
13995.25 302
13996.37 321
13997.49 348
13998.61 317
13999.72 340
14000.84 312
14001.96 273
14003.08 276
14004.20 275
14005.31 278
14006.43 264
14007.55 269
14008.67 297
14009.79 305
14010.91 281
14012.02 283
14013.14 302
14014.26 337
14015.38 327
14016.50 339
14017.62 335
14018.74 319
14019.86 357
14020.97 307
14022.09 334
14023.21 311
14024.33 355
14025.45 328
14026.57 303
14027.69 307
14028.81 361
14029.93 334
14031.05 287
14032.17 276
14033.28 257
14034.40 282
14035.52 287
14036.64 282
14037.76 283
14038.88 270
14040.00 257
14041.12 293
14042.24 284
14043.36 256
14044.48 296
14045.60 305
14046.72 313
14047.84 307
14048.96 287
14050.08 294
14051.20 299
14052.32 304
14053.44 282
14054.56 283
14055.68 266
14056.80 303
14057.92 275
14059.04 250
14060.16 297
14061.28 325
14062.40 299
14063.52 309
14064.64 288
14065.76 284
14066.89 304
14068.01 304
14069.13 296
14070.25 322
14071.37 324
14072.49 331
14073.61 314
14074.73 299
14075.85 289
14076.97 298
14078.09 357
14079.22 316
14080.34 290
14081.46 313
14082.58 339
14083.70 285
14084.82 303
14085.94 275
14087.07 308
14088.19 326
14089.31 365
14090.43 367
14091.55 383
14092.67 347
14093.80 388
14094.92 354
14096.04 330
14097.16 315
14098.28 401
14099.40 432
14100.53 376
14101.65 358
14102.77 361
14103.89 373
14105.02 412
14106.14 393
14107.26 360
14108.38 355
14109.50 325
14110.63 357
14111.75 324
14112.87 280
14113.99 252
14115.12 279
14116.24 292
14117.36 262
14118.49 296
14119.61 322
14120.73 320
14121.85 320
14122.98 316
14124.10 304
14125.22 289
14126.35 265
14127.47 290
14128.59 284
14129.72 250
14130.84 291
14131.96 307
14133.09 286
14134.21 265
14135.33 258
14136.46 297
14137.58 283
14138.70 306
14139.83 268
14140.95 284
14142.07 310
14143.20 272
14144.32 267
14145.45 227
14146.57 264
14147.69 281
14148.82 277
14149.94 286
14151.06 229
14152.19 242
14153.31 213
14154.44 259
14155.56 282
14156.69 303
14157.81 279
14158.93 255
14160.06 250
14161.18 242
14162.31 265
14163.43 270
14164.56 277
14165.68 270
14166.81 291
14167.93 246
14169.06 260
14170.18 256
14171.31 272
14172.43 280
14173.56 265
14174.68 269
14175.81 248
14176.93 268
14178.06 281
14179.18 278
14180.31 249
14181.43 249
14182.56 243
14183.68 251
14184.81 235
14185.93 250
14187.06 230
14188.18 255
14189.31 277
14190.43 270
14191.56 293
14192.69 238
14193.81 243
14194.94 224
14196.06 265
14197.19 229
14198.32 285
14199.44 256
14200.57 231
14201.69 233
14202.82 258
14203.95 217
14205.07 222
14206.20 253
14207.32 254
14208.45 231
14209.58 241
14210.70 245
14211.83 246
14212.96 277
14214.08 238
14215.21 244
14216.34 233
14217.46 233
14218.59 257
14219.72 223
14220.84 236
14221.97 251
14223.10 263
14224.22 247
14225.35 239
14226.48 213
14227.61 260
14228.73 246
14229.86 227
14230.99 240
14232.11 237
14233.24 216
14234.37 206
14235.50 206
14236.62 221
14237.75 235
14238.88 224
14240.01 241
14241.13 206
14242.26 210
14243.39 246
14244.52 222
14245.65 229
14246.77 241
14247.90 271
14249.03 240
14250.16 215
14251.28 213
14252.41 213
14253.54 269
14254.67 220
14255.80 184
14256.93 236
14258.05 219
14259.18 214
14260.31 247
14261.44 224
14262.57 212
14263.70 239
14264.82 233
14265.95 207
14267.08 234
14268.21 220
14269.34 197
14270.47 209
14271.60 231
14272.73 227
14273.86 218
14274.98 216
14276.11 219
14277.24 220
14278.37 207
14279.50 209
14280.63 235
14281.76 187
14282.89 215
14284.02 206
14285.15 217
14286.28 205
14287.41 231
14288.54 211
14289.66 216
14290.79 208
14291.92 210
14293.05 191
14294.18 217
14295.31 191
14296.44 173
14297.57 222
14298.70 195
14299.83 175
14300.96 202
14302.09 197
14303.22 209
14304.35 225
14305.48 257
14306.61 207
14307.74 194
14308.87 217
14310.00 205
14311.14 195
14312.27 217
14313.40 183
14314.53 200
14315.66 200
14316.79 198
14317.92 199
14319.05 195
14320.18 206
14321.31 204
14322.44 185
14323.57 195
14324.70 201
14325.83 253
14326.97 182
14328.10 205
14329.23 191
14330.36 196
14331.49 189
14332.62 201
14333.75 199
14334.88 207
14336.02 218
14337.15 196
14338.28 197
14339.41 195
14340.54 231
14341.67 192
14342.80 217
14343.94 195
14345.07 215
14346.20 210
14347.33 172
14348.46 192
14349.60 197
14350.73 199
14351.86 210
14352.99 204
14354.12 189
14355.26 206
14356.39 203
14357.52 228
14358.65 200
14359.79 191
14360.92 192
14362.05 196
14363.18 169
14364.32 179
14365.45 176
14366.58 193
14367.71 202
14368.85 186
14369.98 173
14371.11 211
14372.24 199
14373.38 202
14374.51 177
14375.64 201
14376.78 225
14377.91 224
14379.04 193
14380.18 228
14381.31 200
14382.44 191
14383.57 220
14384.71 166
14385.84 178
14386.98 168
14388.11 216
14389.24 184
14390.38 181
14391.51 184
14392.64 184
14393.78 202
14394.91 201
14396.04 214
14397.18 200
14398.31 186
14399.45 198
14400.58 188
14401.71 193
14402.85 209
14403.98 225
14405.12 204
14406.25 207
14407.38 203
14408.52 215
14409.65 187
14410.79 201
14411.92 191
14413.06 210
14414.19 191
14415.33 209
14416.46 204
14417.59 171
14418.73 186
14419.86 221
14421.00 219
14422.13 205
14423.27 192
14424.40 186
14425.54 203
14426.67 206
14427.81 197
14428.94 215
14430.08 260
14431.21 223
14432.35 204
14433.48 205
14434.62 180
14435.75 196
14436.89 224
14438.03 207
14439.16 191
14440.30 191
14441.43 239
14442.57 185
14443.70 218
14444.84 173
14445.97 204
14447.11 208
14448.25 164
14449.38 213
14450.52 182
14451.65 191
14452.79 209
14453.93 225
14455.06 224
14456.20 197
14457.33 180
14458.47 214
14459.61 203
14460.74 202
14461.88 189
14463.02 209
14464.15 239
14465.29 196
14466.43 196
14467.56 202
14468.70 214
14469.84 197
14470.97 218
14472.11 227
14473.25 215
14474.38 225
14475.52 240
14476.66 199
14477.79 222
14478.93 193
14480.07 208
14481.21 204
14482.34 211
14483.48 209
14484.62 191
14485.75 219
14486.89 203
14488.03 183
14489.17 198
14490.30 214
14491.44 187
14492.58 205
14493.72 206
14494.85 190
14495.99 204
14497.13 217
14498.27 194
14499.41 224
14500.54 222
14501.68 202
14502.82 199
14503.96 204
14505.10 213
14506.23 194
14507.37 197
14508.51 167
14509.65 183
14510.79 194
14511.92 191
14513.06 190
14514.20 197
14515.34 178
14516.48 195
14517.62 213
14518.76 184
14519.89 187
14521.03 215
14522.17 246
14523.31 208
14524.45 210
14525.59 156
14526.73 192
14527.87 208
14529.01 186
14530.14 184
14531.28 207
14532.42 198
14533.56 201
14534.70 176
14535.84 200
14536.98 192
14538.12 176
14539.26 209
14540.40 185
14541.54 210
14542.68 183
14543.82 195
14544.96 200
14546.10 215
14547.24 193
14548.38 205
14549.52 190
14550.66 210
14551.80 208
14552.94 219
14554.08 199
14555.22 219
14556.36 213
14557.50 214
14558.64 207
14559.78 190
14560.92 195
14562.06 192
14563.20 195
14564.34 179
14565.48 212
14566.62 227
14567.76 198
14568.90 193
14570.04 218
14571.18 182
14572.32 182
14573.46 213
14574.60 204
14575.74 204
14576.89 187
14578.03 192
14579.17 191
14580.31 197
14581.45 195
14582.59 220
14583.73 206
14584.87 224
14586.01 223
14587.16 242
14588.30 221
14589.44 234
14590.58 237
14591.72 184
14592.86 216
14594.00 175
14595.15 216
14596.29 223
14597.43 194
14598.57 194
14599.71 236
14600.85 191
14602.00 226
14603.14 234
14604.28 220
14605.42 224
14606.56 217
14607.71 248
14608.85 234
14609.99 235
14611.13 200
14612.28 249
14613.42 245
14614.56 231
14615.70 244
14616.85 230
14617.99 207
14619.13 227
14620.27 252
14621.42 226
14622.56 217
14623.70 229
14624.84 211
14625.99 225
14627.13 249
14628.27 231
14629.42 243
14630.56 246
14631.70 260
14632.84 226
14633.99 241
14635.13 240
14636.27 232
14637.42 238
14638.56 271
14639.70 261
14640.85 247
14641.99 259
14643.13 259
14644.28 260
14645.42 250
14646.57 233
14647.71 256
14648.85 228
14650.00 253
14651.14 241
14652.28 228
14653.43 236
14654.57 205
14655.72 224
14656.86 228
14658.00 200
14659.15 195
14660.29 215
14661.44 214
14662.58 196
14663.73 202
14664.87 221
14666.01 204
14667.16 199
14668.30 217
14669.45 233
14670.59 193
14671.74 216
14672.88 213
14674.03 211
14675.17 229
14676.32 237
14677.46 214
14678.61 220
14679.75 217
14680.90 203
14682.04 189
14683.19 195
14684.33 215
14685.48 211
14686.62 193
14687.77 193
14688.91 185
14690.06 230
14691.20 181
14692.35 203
14693.49 188
14694.64 202
14695.78 195
14696.93 197
14698.08 237
14699.22 184
14700.37 191
14701.51 209
14702.66 214
14703.80 196
14704.95 195
14706.10 211
14707.24 194
14708.39 224
14709.53 190
14710.68 186
14711.83 241
14712.97 209
14714.12 186
14715.27 185
14716.41 178
14717.56 174
14718.71 176
14719.85 185
14721.00 182
14722.14 164
14723.29 164
14724.44 203
14725.59 201
14726.73 205
14727.88 190
14729.03 203
14730.17 222
14731.32 219
14732.47 197
14733.61 208
14734.76 222
14735.91 210
14737.05 190
14738.20 180
14739.35 180
14740.50 207
14741.64 204
14742.79 196
14743.94 189
14745.09 184
14746.23 193
14747.38 215
14748.53 204
14749.68 202
14750.82 211
14751.97 206
14753.12 224
14754.27 193
14755.42 171
14756.56 201
14757.71 231
14758.86 222
14760.01 183
14761.16 212
14762.30 216
14763.45 223
14764.60 211
14765.75 222
14766.90 217
14768.05 230
14769.19 204
14770.34 218
14771.49 194
14772.64 235
14773.79 221
14774.94 209
14776.09 215
14777.23 214
14778.38 229
14779.53 246
14780.68 220
14781.83 215
14782.98 242
14784.13 224
14785.28 232
14786.43 193
14787.58 230
14788.72 222
14789.87 251
14791.02 240
14792.17 233
14793.32 218
14794.47 219
14795.62 232
14796.77 242
14797.92 263
14799.07 214
14800.22 241
14801.37 245
14802.52 242
14803.67 230
14804.82 215
14805.97 258
14807.12 219
14808.27 217
14809.42 236
14810.57 226
14811.72 199
14812.87 208
14814.02 216
14815.17 223
14816.32 241
14817.47 223
14818.62 231
14819.77 219
14820.92 208
14822.07 241
14823.22 214
14824.37 215
14825.52 189
14826.67 198
14827.82 205
14828.98 206
14830.13 174
14831.28 175
14832.43 210
14833.58 205
14834.73 209
14835.88 164
14837.03 196
14838.18 184
14839.33 194
14840.49 208
14841.64 202
14842.79 195
14843.94 188
14845.09 186
14846.24 192
14847.39 165
14848.55 178
14849.70 199
14850.85 181
14852.00 212
14853.15 196
14854.30 188
14855.46 180
14856.61 207
14857.76 177
14858.91 166
14860.06 181
14861.21 208
14862.37 187
14863.52 174
14864.67 173
14865.82 198
14866.98 190
14868.13 182
14869.28 188
14870.43 167
14871.59 183
14872.74 189
14873.89 188
14875.04 167
14876.20 174
14877.35 214
14878.50 170
14879.65 176
14880.81 173
14881.96 176
14883.11 155
14884.26 197
14885.42 190
14886.57 168
14887.72 174
14888.88 172
14890.03 193
14891.18 163
14892.34 161
14893.49 174
14894.64 160
14895.80 179
14896.95 181
14898.10 187
14899.26 197
14900.41 200
14901.56 183
14902.72 164
14903.87 187
14905.03 180
14906.18 175
14907.33 182
14908.49 199
14909.64 176
14910.79 187
14911.95 188
14913.10 188
14914.26 146
14915.41 176
14916.57 185
14917.72 187
14918.87 182
14920.03 177
14921.18 178
14922.34 181
14923.49 167
14924.65 179
14925.80 208
14926.95 193
14928.11 177
14929.26 170
14930.42 168
14931.57 184
14932.73 188
14933.88 174
14935.04 173
14936.19 156
14937.35 184
14938.50 167
14939.66 179
14940.81 199
14941.97 188
14943.12 190
14944.28 192
14945.43 180
14946.59 186
14947.74 202
14948.90 203
14950.06 190
14951.21 178
14952.37 164
14953.52 161
14954.68 160
14955.83 184
14956.99 155
14958.15 147
14959.30 176
14960.46 195
14961.61 193
14962.77 170
14963.93 182
14965.08 136
14966.24 169
14967.39 151
14968.55 164
14969.71 166
14970.86 146
14972.02 151
14973.17 158
14974.33 158
14975.49 156
14976.64 183
14977.80 169
14978.96 183
14980.11 191
14981.27 160
14982.43 166
14983.58 176
14984.74 189
14985.90 166
14987.05 152
14988.21 199
14989.37 165
14990.53 173
14991.68 173
14992.84 166
14994.00 151
14995.15 155
14996.31 183
14997.47 166
14998.63 191
14999.78 160
15000.94 153
15002.10 170
15003.26 153
15004.41 150
15005.57 169
15006.73 178
15007.89 195
15009.04 170
15010.20 163
15011.36 161
15012.52 158
15013.68 180
15014.83 148
15015.99 151
15017.15 160
15018.31 115
15019.47 144
15020.63 153
15021.78 153
15022.94 159
15024.10 176
15025.26 131
15026.42 152
15027.58 147
15028.73 149
15029.89 142
15031.05 117
15032.21 157
15033.37 155
15034.53 166
15035.69 151
15036.84 164
15038.00 175
15039.16 145
15040.32 150
15041.48 123
15042.64 128
15043.80 174
15044.96 137
15046.12 159
15047.28 150
15048.44 173
15049.60 165
15050.75 154
15051.91 143
15053.07 148
15054.23 159
15055.39 138
15056.55 152
15057.71 134
15058.87 155
15060.03 153
15061.19 142
15062.35 144
15063.51 134
15064.67 158
15065.83 172
15066.99 140
15068.15 167
15069.31 174
15070.47 163
15071.63 154
15072.79 132
15073.95 131
15075.11 169
15076.27 153
15077.43 143
15078.59 153
15079.75 123
15080.91 171
15082.07 152
15083.24 146
15084.40 154
15085.56 155
15086.72 151
15087.88 158
15089.04 151
15090.20 151
15091.36 162
15092.52 162
15093.68 160
15094.84 140
15096.01 153
15097.17 161
15098.33 166
15099.49 161
15100.65 144
15101.81 146
15102.97 163
15104.13 156
15105.30 154
15106.46 179
15107.62 162
15108.78 173
15109.94 163
15111.10 155
15112.27 136
15113.43 149
15114.59 162
15115.75 152
15116.91 159
15118.08 163
15119.24 156
15120.40 146
15121.56 134
15122.72 172
15123.89 176
15125.05 138
15126.21 139
15127.37 163
15128.54 166
15129.70 181
15130.86 147
15132.02 156
15133.19 198
15134.35 156
15135.51 167
15136.67 134
15137.84 167
15139.00 138
15140.16 153
15141.32 167
15142.49 147
15143.65 140
15144.81 159
15145.98 160
15147.14 151
15148.30 142
15149.47 169
15150.63 150
15151.79 169
15152.96 182
15154.12 194
15155.28 164
15156.45 157
15157.61 151
15158.77 132
15159.94 156
15161.10 156
15162.26 149
15163.43 147
15164.59 147
15165.76 131
15166.92 186
15168.08 160
15169.25 134
15170.41 182
15171.58 154
15172.74 156
15173.90 153
15175.07 137
15176.23 171
15177.40 173
15178.56 172
15179.72 162
15180.89 165
15182.05 163
15183.22 153
15184.38 158
15185.55 163
15186.71 181
15187.88 190
15189.04 168
15190.21 170
15191.37 165
15192.54 163
15193.70 176
15194.87 186
15196.03 173
15197.20 175
15198.36 159
15199.53 186
15200.69 153
15201.86 170
15203.02 173
15204.19 164
15205.35 172
15206.52 177
15207.68 178
15208.85 183
15210.01 191
15211.18 177
15212.35 153
15213.51 175
15214.68 170
15215.84 149
15217.01 175
15218.17 168
15219.34 185
15220.51 171
15221.67 179
15222.84 170
15224.00 188
15225.17 184
15226.34 172
15227.50 190
15228.67 211
15229.83 215
15231.00 188
15232.17 200
15233.33 175
15234.50 205
15235.67 144
15236.83 186
15238.00 191
15239.17 175
15240.33 168
15241.50 161
15242.67 171
15243.83 193
15245.00 179
15246.17 164
15247.33 182
15248.50 172
15249.67 183
15250.84 174
15252.00 179
15253.17 157
15254.34 157
15255.50 190
15256.67 163
15257.84 186
15259.01 184
15260.17 164
15261.34 145
15262.51 180
15263.68 153
15264.84 168
15266.01 184
15267.18 178
15268.35 155
15269.52 178
15270.68 159
15271.85 167
15273.02 156
15274.19 175
15275.36 209
15276.52 176
15277.69 161
15278.86 154
15280.03 186
15281.20 169
15282.36 146
15283.53 129
15284.70 144
15285.87 171
15287.04 209
15288.21 165
15289.38 178
15290.54 155
15291.71 153
15292.88 159
15294.05 173
15295.22 157
15296.39 159
15297.56 164
15298.73 134
15299.89 146
15301.06 161
15302.23 185
15303.40 168
15304.57 158
15305.74 146
15306.91 186
15308.08 156
15309.25 203
15310.42 145
15311.59 148
15312.76 171
15313.93 164
15315.10 164
15316.26 137
15317.43 172
15318.60 143
15319.77 177
15320.94 172
15322.11 182
15323.28 179
15324.45 180
15325.62 159
15326.79 181
15327.96 149
15329.13 178
15330.30 158
15331.47 160
15332.64 150
15333.81 178
15334.98 170
15336.16 160
15337.33 148
15338.50 149
15339.67 137
15340.84 165
15342.01 156
15343.18 139
15344.35 174
15345.52 147
15346.69 159
15347.86 144
15349.03 182
15350.20 146
15351.37 159
15352.55 174
15353.72 181
15354.89 182
15356.06 192
15357.23 164
15358.40 154
15359.57 163
15360.74 151
15361.91 174
15363.09 151
15364.26 186
15365.43 183
15366.60 159
15367.77 171
15368.94 182
15370.12 160
15371.29 176
15372.46 181
15373.63 171
15374.80 166
15375.97 156
15377.15 179
15378.32 155
15379.49 153
15380.66 131
15381.83 170
15383.01 188
15384.18 184
15385.35 166
15386.52 178
15387.70 211
15388.87 183
15390.04 211
15391.21 205
15392.39 179
15393.56 183
15394.73 166
15395.90 180
15397.08 164
15398.25 158
15399.42 162
15400.59 162
15401.77 181
15402.94 163
15404.11 173
15405.29 175
15406.46 171
15407.63 193
15408.81 178
15409.98 186
15411.15 172
15412.33 162
15413.50 150
15414.67 181
15415.85 150
15417.02 173
15418.19 162
15419.37 150
15420.54 167
15421.71 142
15422.89 167
15424.06 145
15425.23 180
15426.41 169
15427.58 202
15428.76 169
15429.93 186
15431.10 164
15432.28 187
15433.45 172
15434.63 181
15435.80 149
15436.98 171
15438.15 181
15439.32 151
15440.50 165
15441.67 144
15442.85 151
15444.02 171
15445.20 164
15446.37 135
15447.55 178
15448.72 154
15449.89 174
15451.07 159
15452.24 169
15453.42 164
15454.59 147
15455.77 138
15456.94 147
15458.12 150
15459.29 131
15460.47 168
15461.64 158
15462.82 170
15463.99 146
15465.17 154
15466.35 153
15467.52 166
15468.70 150
15469.87 158
15471.05 173
15472.22 139
15473.40 155
15474.57 147
15475.75 161
15476.93 141
15478.10 162
15479.28 165
15480.45 174
15481.63 147
15482.80 164
15483.98 168
15485.16 173
15486.33 172
15487.51 157
15488.69 163
15489.86 166
15491.04 157
15492.21 155
15493.39 180
15494.57 162
15495.74 138
15496.92 152
15498.10 201
15499.27 172
15500.45 157
15501.63 168
15502.80 175
15503.98 172
15505.16 156
15506.33 171
15507.51 201
15508.69 161
15509.86 158
15511.04 166
15512.22 153
15513.40 178
15514.57 174
15515.75 177
15516.93 156
15518.11 162
15519.28 147
15520.46 165
15521.64 161
15522.82 143
15523.99 177
15525.17 170
15526.35 154
15527.53 145
15528.70 132
15529.88 140
15531.06 151
15532.24 154
15533.41 168
15534.59 145
15535.77 134
15536.95 160
15538.13 167
15539.30 164
15540.48 176
15541.66 167
15542.84 174
15544.02 162
15545.20 138
15546.37 140
15547.55 181
15548.73 160
15549.91 152
15551.09 153
15552.27 177
15553.45 166
15554.62 146
15555.80 169
15556.98 189
15558.16 163
15559.34 186
15560.52 172
15561.70 167
15562.88 159
15564.06 177
15565.24 170
15566.41 151
15567.59 174
15568.77 197
15569.95 189
15571.13 211
15572.31 172
15573.49 165
15574.67 193
15575.85 198
15577.03 183
15578.21 163
15579.39 171
15580.57 191
15581.75 182
15582.93 223
15584.11 179
15585.29 194
15586.47 199
15587.65 185
15588.83 179
15590.01 150
15591.19 159
15592.37 163
15593.55 183
15594.73 179
15595.91 181
15597.09 159
15598.27 182
15599.45 199
15600.63 181
15601.81 212
15602.99 220
15604.17 195
15605.35 177
15606.53 185
15607.71 166
15608.89 171
15610.07 174
15611.26 178
15612.44 192
15613.62 178
15614.80 180
15615.98 197
15617.16 183
15618.34 175
15619.52 207
15620.70 184
15621.89 179
15623.07 167
15624.25 204
15625.43 158
15626.61 190
15627.79 213
15628.97 219
15630.16 198
15631.34 193
15632.52 197
15633.70 196
15634.88 203
15636.06 243
15637.25 222
15638.43 226
15639.61 229
15640.79 205
15641.97 237
15643.16 198
15644.34 190
15645.52 228
15646.70 238
15647.88 226
15649.07 223
15650.25 211
15651.43 220
15652.61 247
15653.80 224
15654.98 224
15656.16 205
15657.34 219
15658.53 215
15659.71 223
15660.89 249
15662.08 238
15663.26 219
15664.44 220
15665.62 220
15666.81 228
15667.99 217
15669.17 218
15670.36 193
15671.54 204
15672.72 224
15673.91 233
15675.09 254
15676.27 215
15677.46 227
15678.64 191
15679.82 193
15681.01 197
15682.19 218
15683.37 186
15684.56 217
15685.74 237
15686.92 211
15688.11 231
15689.29 218
15690.48 203
15691.66 232
15692.84 205
15694.03 190
15695.21 209
15696.40 225
15697.58 230
15698.76 238
15699.95 225
15701.13 229
15702.32 260
15703.50 244
15704.69 238
15705.87 231
15707.06 244
15708.24 216
15709.42 240
15710.61 259
15711.79 243
15712.98 229
15714.16 218
15715.35 240
15716.53 249
15717.72 269
15718.90 243
15720.09 265
15721.27 267
15722.46 261
15723.64 225
15724.83 238
15726.01 219
15727.20 258
15728.38 229
15729.57 208
15730.75 271
15731.94 210
15733.13 232
15734.31 257
15735.50 234
15736.68 216
15737.87 249
15739.05 225
15740.24 229
15741.43 205
15742.61 196
15743.80 216
15744.98 251
15746.17 239
15747.35 228
15748.54 210
15749.73 259
15750.91 210
15752.10 185
15753.29 247
15754.47 228
15755.66 254
15756.84 249
15758.03 233
15759.22 219
15760.40 262
15761.59 225
15762.78 234
15763.96 240
15765.15 224
15766.34 270
15767.52 231
15768.71 242
15769.90 233
15771.08 219
15772.27 219
15773.46 230
15774.65 223
15775.83 224
15777.02 223
15778.21 240
15779.39 234
15780.58 183
15781.77 213
15782.96 257
15784.14 247
15785.33 212
15786.52 198
15787.71 202
15788.89 219
15790.08 198
15791.27 209
15792.46 189
15793.65 214
15794.83 205
15796.02 206
15797.21 208
15798.40 200
15799.58 194
15800.77 187
15801.96 193
15803.15 172
15804.34 212
15805.53 202
15806.71 199
15807.90 197
15809.09 207
15810.28 227
15811.47 235
15812.66 195
15813.84 183
15815.03 192
15816.22 174
15817.41 154
15818.60 169
15819.79 185
15820.98 202
15822.17 207
15823.35 189
15824.54 202
15825.73 163
15826.92 189
15828.11 184
15829.30 176
15830.49 170
15831.68 204
15832.87 165
15834.06 186
15835.25 220
15836.43 183
15837.62 192
15838.81 184
15840.00 185
15841.19 165
15842.38 165
15843.57 184
15844.76 200
15845.95 181
15847.14 176
15848.33 200
15849.52 203
15850.71 208
15851.90 199
15853.09 178
15854.28 194
15855.47 157
15856.66 159
15857.85 198
15859.04 182
15860.23 194
15861.42 180
15862.61 210
15863.80 196
15864.99 182
15866.18 195
15867.37 209
15868.57 201
15869.76 217
15870.95 172
15872.14 225
15873.33 168
15874.52 205
15875.71 182
15876.90 178
15878.09 177
15879.28 172
15880.47 212
15881.67 183
15882.86 210
15884.05 200
15885.24 217
15886.43 195
15887.62 197
15888.81 218
15890.00 212
15891.20 191
15892.39 183
15893.58 168
15894.77 182
15895.96 217
15897.15 240
15898.35 214
15899.54 188
15900.73 210
15901.92 229
15903.11 199
15904.30 188
15905.50 205
15906.69 218
15907.88 237
15909.07 181
15910.27 202
15911.46 170
15912.65 210
15913.84 210
15915.03 180
15916.23 210
15917.42 207
15918.61 218
15919.80 204
15921.00 216
15922.19 205
15923.38 232
15924.57 204
15925.77 233
15926.96 238
15928.15 199
15929.35 225
15930.54 201
15931.73 193
15932.92 192
15934.12 210
15935.31 221
15936.50 205
15937.70 200
15938.89 227
15940.08 180
15941.28 203
15942.47 198
15943.66 215
15944.86 173
15946.05 173
15947.24 183
15948.44 187
15949.63 159
15950.83 171
15952.02 195
15953.21 148
15954.41 199
15955.60 186
15956.79 176
15957.99 171
15959.18 205
15960.38 189
15961.57 182
15962.77 162
15963.96 154
15965.15 167
15966.35 186
15967.54 181
15968.74 191
15969.93 194
15971.13 171
15972.32 159
15973.51 152
15974.71 187
15975.90 147
15977.10 173
15978.29 170
15979.49 205
15980.68 188
15981.88 169
15983.07 150
15984.27 153
15985.46 183
15986.66 171
15987.85 153
15989.05 152
15990.24 173
15991.44 189
15992.63 220
15993.83 162
15995.02 156
15996.22 172
15997.41 181
15998.61 158
15999.81 145
16001.00 152
16002.20 153
16003.39 170
16004.59 155
16005.78 160
16006.98 150
16008.18 156
16009.37 148
16010.57 143
16011.76 167
16012.96 174
16014.16 170
16015.35 172
16016.55 157
16017.74 162
16018.94 167
16020.14 196
16021.33 156
16022.53 155
16023.73 172
16024.92 157
16026.12 156
16027.32 152
16028.51 166
16029.71 157
16030.91 174
16032.10 138
16033.30 149
16034.50 162
16035.69 172
16036.89 185
16038.09 147
16039.28 142
16040.48 159
16041.68 175
16042.88 153
16044.07 141
16045.27 144
16046.47 156
16047.66 165
16048.86 193
16050.06 143
16051.26 157
16052.45 162
16053.65 168
16054.85 169
16056.05 152
16057.24 147
16058.44 152
16059.64 162
16060.84 145
16062.04 145
16063.23 160
16064.43 177
16065.63 150
16066.83 170
16068.03 151
16069.22 155
16070.42 137
16071.62 133
16072.82 153
16074.02 148
16075.22 161
16076.41 164
16077.61 183
16078.81 154
16080.01 145
16081.21 146
16082.41 141
16083.61 132
16084.80 183
16086.00 146
16087.20 152
16088.40 163
16089.60 166
16090.80 133
16092.00 137
16093.20 136
16094.40 154
16095.59 159
16096.79 140
16097.99 120
16099.19 146
16100.39 145
16101.59 143
16102.79 162
16103.99 146
16105.19 168
16106.39 133
16107.59 132
16108.79 134
16109.99 132
16111.19 145
16112.39 138
16113.59 167
16114.79 169
16115.99 156
16117.19 144
16118.39 165
16119.59 162
16120.79 166
16121.99 162
16123.19 137
16124.39 149
16125.59 153
16126.79 134
16127.99 126
16129.19 148
16130.39 158
16131.59 160
16132.79 142
16133.99 115
16135.19 133
16136.39 124
16137.59 143
16138.79 168
16139.99 140
16141.19 151
16142.40 134
16143.60 164
16144.80 126
16146.00 134
16147.20 121
16148.40 140
16149.60 141
16150.80 134
16152.00 118
16153.21 151
16154.41 159
16155.61 138
16156.81 142
16158.01 112
16159.21 138
16160.41 143
16161.62 155
16162.82 138
16164.02 151
16165.22 141
16166.42 160
16167.62 138
16168.83 158
16170.03 158
16171.23 126
16172.43 155
16173.63 158
16174.84 149
16176.04 146
16177.24 133
16178.44 151
16179.65 129
16180.85 139
16182.05 159
16183.25 135
16184.45 137
16185.66 135
16186.86 168
16188.06 158
16189.26 144
16190.47 135
16191.67 159
16192.87 151
16194.08 139
16195.28 130
16196.48 124
16197.68 153
16198.89 167
16200.09 140
16201.29 162
16202.50 169
16203.70 153
16204.90 161
16206.11 150
16207.31 164
16208.51 157
16209.72 149
16210.92 165
16212.12 134
16213.33 133
16214.53 135
16215.73 146
16216.94 157
16218.14 152
16219.35 151
16220.55 150
16221.75 165
16222.96 151
16224.16 157
16225.36 171
16226.57 145
16227.77 149
16228.98 157
16230.18 165
16231.39 162
16232.59 159
16233.79 157
16235.00 148
16236.20 179
16237.41 173
16238.61 154
16239.82 154
16241.02 158
16242.23 136
16243.43 136
16244.63 152
16245.84 142
16247.04 153
16248.25 148
16249.45 146
16250.66 170
16251.86 195
16253.07 174
16254.27 161
16255.48 143
16256.68 151
16257.89 152
16259.09 170
16260.30 162
16261.50 168
16262.71 162
16263.92 152
16265.12 157
16266.33 167
16267.53 167
16268.74 170
16269.94 172
16271.15 149
16272.35 155
16273.56 148
16274.77 140
16275.97 166
16277.18 172
16278.38 131
16279.59 154
16280.80 176
16282.00 150
16283.21 166
16284.41 181
16285.62 188
16286.83 183
16288.03 183
16289.24 154
16290.45 168
16291.65 151
16292.86 145
16294.07 139
16295.27 156
16296.48 174
16297.69 146
16298.89 142
16300.10 161
16301.31 176
16302.51 163
16303.72 156
16304.93 157
16306.13 168
16307.34 169
16308.55 162
16309.75 175
16310.96 181
16312.17 198
16313.38 182
16314.58 179
16315.79 164
16317.00 183
16318.21 156
16319.41 158
16320.62 164
16321.83 152
16323.04 185
16324.24 163
16325.45 164
16326.66 137
16327.87 162
16329.07 190
16330.28 151
16331.49 157
16332.70 137
16333.91 151
16335.11 169
16336.32 135
16337.53 143
16338.74 153
16339.95 147
16341.16 154
16342.36 158
16343.57 144
16344.78 140
16345.99 176
16347.20 178
16348.41 141
16349.61 153
16350.82 156
16352.03 164
16353.24 147
16354.45 149
16355.66 142
16356.87 169
16358.08 148
16359.28 145
16360.49 130
16361.70 152
16362.91 133
16364.12 158
16365.33 117
16366.54 148
16367.75 145
16368.96 143
16370.17 126
16371.38 157
16372.59 164
16373.80 165
16375.01 164
16376.22 166
16377.42 138
16378.63 145
16379.84 157
16381.05 164
16382.26 149
16383.47 117
16384.68 134
16385.89 134
16387.10 125
16388.31 165
16389.52 163
16390.73 158
16391.94 147
16393.15 147
16394.36 160
16395.57 175
16396.78 168
16398.00 148
16399.21 132
16400.42 155
16401.63 151
16402.84 174
16404.05 165
16405.26 155
16406.47 157
16407.68 153
16408.89 120
16410.10 155
16411.31 154
16412.52 156
16413.73 161
16414.95 149
16416.16 120
16417.37 128
16418.58 147
16419.79 144
16421.00 161
16422.21 132
16423.42 133
16424.64 141
16425.85 155
16427.06 137
16428.27 140
16429.48 144
16430.69 152
16431.90 164
16433.12 179
16434.33 153
16435.54 129
16436.75 127
16437.96 130
16439.18 139
16440.39 155
16441.60 143
16442.81 151
16444.02 159
16445.24 124
16446.45 116
16447.66 132
16448.87 138
16450.08 131
16451.30 135
16452.51 153
16453.72 137
16454.93 117
16456.15 123
16457.36 138
16458.57 155
16459.78 155
16461.00 136
16462.21 137
16463.42 154
16464.64 139
16465.85 143
16467.06 158
16468.27 141
16469.49 136
16470.70 124
16471.91 135
16473.13 138
16474.34 171
16475.55 136
16476.77 117
16477.98 128
16479.19 143
16480.41 150
16481.62 128
16482.83 153
16484.05 145
16485.26 137
16486.48 139
16487.69 113
16488.90 152
16490.12 154
16491.33 146
16492.54 140
16493.76 132
16494.97 118
16496.19 137
16497.40 140
16498.61 125
16499.83 115
16501.04 157
16502.26 150
16503.47 131
16504.69 114
16505.90 131
16507.11 141
16508.33 128
16509.54 141
16510.76 123
16511.97 143
16513.19 126
16514.40 130
16515.62 120
16516.83 116
16518.05 125
16519.26 156
16520.48 140
16521.69 130
16522.91 155
16524.12 147
16525.34 171
16526.55 143
16527.77 126
16528.98 137
16530.20 137
16531.41 161
16532.63 152
16533.84 135
16535.06 130
16536.27 117
16537.49 135
16538.71 181
16539.92 133
16541.14 128
16542.35 122
16543.57 172
16544.78 141
16546.00 133
16547.22 147
16548.43 165
16549.65 145
16550.86 121
16552.08 123
16553.30 135
16554.51 132
16555.73 136
16556.94 128
16558.16 128
16559.38 141
16560.59 157
16561.81 132
16563.03 135
16564.24 112
16565.46 152
16566.68 143
16567.89 136
16569.11 139
16570.33 135
16571.54 126
16572.76 132
16573.98 163
16575.19 144
16576.41 127
16577.63 159
16578.85 167
16580.06 126
16581.28 116
16582.50 156
16583.71 170
16584.93 151
16586.15 115
16587.37 129
16588.58 158
16589.80 120
16591.02 135
16592.24 143
16593.45 147
16594.67 151
16595.89 146
16597.11 139
16598.32 110
16599.54 132
16600.76 144
16601.98 138
16603.20 149
16604.41 136
16605.63 136
16606.85 157
16608.07 142
16609.29 113
16610.51 110
16611.72 121
16612.94 130
16614.16 118
16615.38 124
16616.60 115
16617.82 129
16619.03 153
16620.25 144
16621.47 122
16622.69 142
16623.91 141
16625.13 152
16626.35 118
16627.57 121
16628.78 138
16630.00 133
16631.22 139
16632.44 139
16633.66 110
16634.88 118
16636.10 151
16637.32 127
16638.54 135
16639.76 126
16640.98 118
16642.20 143
16643.41 152
16644.63 118
16645.85 136
16647.07 133
16648.29 143
16649.51 90
16650.73 90
16651.95 122
16653.17 126
16654.39 124
16655.61 132
16656.83 141
16658.05 134
16659.27 137
16660.49 118
16661.71 112
16662.93 119
16664.15 140
16665.37 136
16666.59 129
16667.81 108
16669.03 124
16670.25 128
16671.47 114
16672.70 134
16673.92 127
16675.14 150
16676.36 117
16677.58 132
16678.80 152
16680.02 136
16681.24 126
16682.46 153
16683.68 122
16684.90 122
16686.12 123
16687.35 143
16688.57 114
16689.79 124
16691.01 141
16692.23 140
16693.45 101
16694.67 131
16695.89 118
16697.12 155
16698.34 148
16699.56 117
16700.78 125
16702.00 133
16703.22 116
16704.44 130
16705.67 129
16706.89 133
16708.11 145
16709.33 145
16710.55 105
16711.78 105
16713.00 122
16714.22 114
16715.44 150
16716.66 117
16717.89 143
16719.11 162
16720.33 127
16721.55 129
16722.78 120
16724.00 124
16725.22 157
16726.44 118
16727.67 151
16728.89 143
16730.11 138
16731.33 129
16732.56 137
16733.78 139
16735.00 112
16736.22 141
16737.45 126
16738.67 134
16739.89 128
16741.12 138
16742.34 129
16743.56 130
16744.79 135
16746.01 132
16747.23 119
16748.46 126
16749.68 135
16750.90 141
16752.13 118
16753.35 125
16754.57 123
16755.80 124
16757.02 117
16758.24 141
16759.47 123
16760.69 128
16761.92 149
16763.14 133
16764.36 126
16765.59 128
16766.81 135
16768.04 143
16769.26 148
16770.48 127
16771.71 108
16772.93 133
16774.16 157
16775.38 122
16776.60 108
16777.83 149
16779.05 121
16780.28 116
16781.50 121
16782.73 134
16783.95 135
16785.18 136
16786.40 137
16787.63 141
16788.85 148
16790.08 149
16791.30 134
16792.53 121
16793.75 123
16794.98 139
16796.20 142
16797.43 142
16798.65 114
16799.88 116
16801.10 132
16802.33 125
16803.55 146
16804.78 144
16806.00 152
16807.23 140
16808.45 124
16809.68 122
16810.90 114
16812.13 121
16813.36 141
16814.58 144
16815.81 119
16817.03 147
16818.26 124
16819.49 142
16820.71 122
16821.94 139
16823.16 137
16824.39 136
16825.62 138
16826.84 129
16828.07 146
16829.29 155
16830.52 149
16831.75 137
16832.97 116
16834.20 122
16835.43 132
16836.65 132
16837.88 112
16839.11 126
16840.33 130
16841.56 125
16842.79 138
16844.01 160
16845.24 146
16846.47 113
16847.69 142
16848.92 151
16850.15 122
16851.37 157
16852.60 155
16853.83 153
16855.06 125
16856.28 144
16857.51 105
16858.74 116
16859.97 153
16861.19 135
16862.42 147
16863.65 143
16864.88 133
16866.10 128
16867.33 145
16868.56 157
16869.79 144
16871.01 156
16872.24 163
16873.47 170
16874.70 180
16875.93 166
16877.15 153
16878.38 182
16879.61 158
16880.84 155
16882.07 138
16883.29 159
16884.52 132
16885.75 151
16886.98 168
16888.21 146
16889.44 168
16890.67 174
16891.89 159
16893.12 158
16894.35 169
16895.58 172
16896.81 180
16898.04 134
16899.27 150
16900.50 142
16901.72 140
16902.95 173
16904.18 154
16905.41 144
16906.64 130
16907.87 140
16909.10 137
16910.33 121
16911.56 145
16912.79 146
16914.02 132
16915.25 159
16916.47 130
16917.70 137
16918.93 169
16920.16 145
16921.39 126
16922.62 142
16923.85 141
16925.08 144
16926.31 123
16927.54 138
16928.77 151
16930.00 153
16931.23 139
16932.46 151
16933.69 138
16934.92 139
16936.15 157
16937.38 144
16938.61 127
16939.84 149
16941.07 152
16942.30 121
16943.53 90
16944.76 120
16946.00 134
16947.23 141
16948.46 125
16949.69 106
16950.92 121
16952.15 146
16953.38 142
16954.61 123
16955.84 130
16957.07 111
16958.30 109
16959.53 139
16960.77 117
16962.00 130
16963.23 98
16964.46 148
16965.69 123
16966.92 99
16968.15 124
16969.38 126
16970.62 121
16971.85 131
16973.08 111
16974.31 111
16975.54 132
16976.77 139
16978.01 131
16979.24 136
16980.47 123
16981.70 141
16982.93 131
16984.16 136
16985.40 150
16986.63 117
16987.86 130
16989.09 122
16990.32 128
16991.56 136
16992.79 132
16994.02 131
16995.25 131
16996.49 134
16997.72 125
16998.95 122
17000.18 112
17001.42 123
17002.65 139
17003.88 133
17005.11 134
17006.35 119
17007.58 126
17008.81 132
17010.05 129
17011.28 125
17012.51 132
17013.74 126
17014.98 124
17016.21 109
17017.44 141
17018.68 124
17019.91 129
17021.14 143
17022.38 138
17023.61 121
17024.84 134
17026.08 143
17027.31 112
17028.54 122
17029.78 143
17031.01 130
17032.25 128
17033.48 153
17034.71 134
17035.95 144
17037.18 122
17038.41 112
17039.65 125
17040.88 113
17042.12 128
17043.35 132
17044.58 104
17045.82 112
17047.05 137
17048.29 123
17049.52 111
17050.76 114
17051.99 157
17053.22 132
17054.46 104
17055.69 136
17056.93 146
17058.16 131
17059.40 123
17060.63 126
17061.87 104
17063.10 127
17064.34 125
17065.57 141
17066.81 126
17068.04 126
17069.28 144
17070.51 140
17071.75 141
17072.98 135
17074.22 149
17075.45 120
17076.69 119
17077.92 124
17079.16 128
17080.39 116
17081.63 126
17082.86 115
17084.10 110
17085.34 121
17086.57 122
17087.81 121
17089.04 133
17090.28 154
17091.51 119
17092.75 117
17093.99 158
17095.22 140
17096.46 90
17097.69 140
17098.93 128
17100.17 134
17101.40 117
17102.64 137
17103.88 139
17105.11 113
17106.35 131
17107.58 131
17108.82 158
17110.06 117
17111.29 118
17112.53 125
17113.77 113
17115.00 114
17116.24 113
17117.48 138
17118.71 141
17119.95 142
17121.19 137
17122.43 124
17123.66 109
17124.90 121
17126.14 127
17127.37 130
17128.61 120
17129.85 116
17131.09 109
17132.32 121
17133.56 134
17134.80 121
17136.03 114
17137.27 134
17138.51 120
17139.75 110
17140.99 126
17142.22 122
17143.46 118
17144.70 139
17145.94 132
17147.17 149
17148.41 120
17149.65 123
17150.89 119
17152.13 99
17153.36 121
17154.60 110
17155.84 116
17157.08 111
17158.32 97
17159.56 134
17160.79 135
17162.03 120
17163.27 143
17164.51 121
17165.75 88
17166.99 119
17168.22 117
17169.46 101
17170.70 116
17171.94 124
17173.18 114
17174.42 112
17175.66 117
17176.90 101
17178.14 101
17179.37 111
17180.61 123
17181.85 123
17183.09 126
17184.33 119
17185.57 106
17186.81 93
17188.05 108
17189.29 133
17190.53 121
17191.77 136
17193.01 116
17194.25 135
17195.49 104
17196.73 119
17197.97 121
17199.20 122
17200.44 149
17201.68 121
17202.92 124
17204.16 123
17205.40 143
17206.64 111
17207.88 114
17209.12 124
17210.36 104
17211.60 115
17212.84 123
17214.09 120
17215.33 119
17216.57 122
17217.81 111
17219.05 123
17220.29 122
17221.53 114
17222.77 135
17224.01 140
17225.25 138
17226.49 128
17227.73 123
17228.97 116
17230.21 127
17231.45 121
17232.69 122
17233.94 113
17235.18 99
17236.42 130
17237.66 129
17238.90 117
17240.14 123
17241.38 112
17242.62 127
17243.87 110
17245.11 136
17246.35 105
17247.59 123
17248.83 108
17250.07 111
17251.31 123
17252.56 111
17253.80 109
17255.04 127
17256.28 114
17257.52 124
17258.77 112
17260.01 122
17261.25 121
17262.49 108
17263.73 123
17264.98 154
17266.22 106
17267.46 98
17268.70 112
17269.94 97
17271.19 112
17272.43 137
17273.67 100
17274.91 110
17276.16 113
17277.40 123
17278.64 109
17279.88 116
17281.13 130
17282.37 127
17283.61 121
17284.86 90
17286.10 131
17287.34 125
17288.58 121
17289.83 116
17291.07 106
17292.31 100
17293.56 114
17294.80 134
17296.04 113
17297.29 112
17298.53 111
17299.77 116
17301.02 104
17302.26 115
17303.50 103
17304.75 115
17305.99 126
17307.23 109
17308.48 107
17309.72 119
17310.97 107
17312.21 117
17313.45 114
17314.70 129
17315.94 123
17317.19 115
17318.43 126
17319.67 119
17320.92 132
17322.16 118
17323.41 126
17324.65 113
17325.89 122
17327.14 114
17328.38 105
17329.63 119
17330.87 112
17332.12 112
17333.36 129
17334.61 100
17335.85 103
17337.10 94
17338.34 107
17339.59 119
17340.83 114
17342.08 108
17343.32 128
17344.56 126
17345.81 107
17347.06 134
17348.30 109
17349.55 110
17350.79 126
17352.04 132
17353.28 140
17354.53 111
17355.77 114
17357.02 123
17358.26 112
17359.51 112
17360.75 95
17362.00 131
17363.25 115
17364.49 141
17365.74 109
17366.98 106
17368.23 110
17369.47 119
17370.72 115
17371.97 120
17373.21 138
17374.46 106
17375.70 118
17376.95 112
17378.20 105
17379.44 101
17380.69 130
17381.94 112
17383.18 114
17384.43 84
17385.68 115
17386.92 115
17388.17 111
17389.41 107
17390.66 100
17391.91 133
17393.15 114
17394.40 107
17395.65 100
17396.90 121
17398.14 108
17399.39 116
17400.64 121
17401.88 104
17403.13 117
17404.38 126
17405.62 124
17406.87 122
17408.12 93
17409.37 105
17410.61 134
17411.86 123
17413.11 130
17414.36 95
17415.60 102
17416.85 108
17418.10 125
17419.35 107
17420.59 102
17421.84 121
17423.09 122
17424.34 103
17425.59 110
17426.83 113
17428.08 103
17429.33 95
17430.58 89
17431.83 106
17433.07 104
17434.32 115
17435.57 113
17436.82 141
17438.07 117
17439.32 114
17440.56 119
17441.81 116
17443.06 117
17444.31 111
17445.56 106
17446.81 113
17448.06 93
17449.31 101
17450.55 94
17451.80 123
17453.05 106
17454.30 98
17455.55 121
17456.80 125
17458.05 123
17459.30 109
17460.55 139
17461.80 117
17463.04 108
17464.29 111
17465.54 108
17466.79 117
17468.04 114
17469.29 125
17470.54 100
17471.79 98
17473.04 114
17474.29 113
17475.54 108
17476.79 108
17478.04 116
17479.29 134
17480.54 129
17481.79 101
17483.04 117
17484.29 116
17485.54 111
17486.79 115
17488.04 103
17489.29 97
17490.54 117
17491.79 115
17493.04 114
17494.29 115
17495.54 124
17496.79 106
17498.04 106
17499.29 105
17500.54 118
17501.79 129
17503.04 105
17504.30 104
17505.55 92
17506.80 101
17508.05 95
17509.30 122
17510.55 128
17511.80 117
17513.05 100
17514.30 125
17515.55 106
17516.81 111
17518.06 84
17519.31 106
17520.56 115
17521.81 104
17523.06 96
17524.31 114
17525.56 116
17526.82 110
17528.07 110
17529.32 117
17530.57 127
17531.82 108
17533.07 122
17534.33 104
17535.58 124
17536.83 114
17538.08 135
17539.33 116
17540.59 101
17541.84 117
17543.09 111
17544.34 109
17545.60 110
17546.85 117
17548.10 105
17549.35 111
17550.60 131
17551.86 126
17553.11 134
17554.36 124
17555.61 125
17556.87 111
17558.12 135
17559.37 109
17560.63 110
17561.88 120
17563.13 118
17564.38 109
17565.64 121
17566.89 141
17568.14 142
17569.40 163
17570.65 112
17571.90 119
17573.16 113
17574.41 112
17575.66 138
17576.92 124
17578.17 126
17579.42 137
17580.68 145
17581.93 107
17583.18 117
17584.44 114
17585.69 136
17586.94 125
17588.20 118
17589.45 140
17590.71 99
17591.96 122
17593.21 120
17594.47 133
17595.72 118
17596.98 124
17598.23 145
17599.48 122
17600.74 98
17601.99 129
17603.25 104
17604.50 136
17605.75 116
17607.01 120
17608.26 125
17609.52 134
17610.77 128
17612.03 114
17613.28 123
17614.54 148
17615.79 147
17617.05 122
17618.30 109
17619.56 121
17620.81 127
17622.07 152
17623.32 133
17624.58 113
17625.83 125
17627.09 141
17628.34 121
17629.60 103
17630.85 111
17632.11 132
17633.36 108
17634.62 122
17635.87 125
17637.13 131
17638.38 114
17639.64 117
17640.90 99
17642.15 99
17643.41 135
17644.66 137
17645.92 122
17647.17 100
17648.43 100
17649.69 115
17650.94 129
17652.20 123
17653.45 116
17654.71 107
17655.97 130
17657.22 116
17658.48 117
17659.74 133
17660.99 133
17662.25 116
17663.50 125
17664.76 109
17666.02 105
17667.27 136
17668.53 139
17669.79 112
17671.04 101
17672.30 132
17673.56 130
17674.81 130
17676.07 117
17677.33 118
17678.59 115
17679.84 122
17681.10 100
17682.36 119
17683.61 141
17684.87 130
17686.13 133
17687.39 119
17688.64 116
17689.90 126
17691.16 126
17692.42 119
17693.67 117
17694.93 111
17696.19 119
17697.45 104
17698.70 96
17699.96 102
17701.22 116
17702.48 118
17703.73 109
17704.99 111
17706.25 123
17707.51 96
17708.77 105
17710.02 131
17711.28 114
17712.54 114
17713.80 111
17715.06 95
17716.32 103
17717.57 102
17718.83 102
17720.09 101
17721.35 115
17722.61 123
17723.87 96
17725.13 91
17726.38 102
17727.64 102
17728.90 135
17730.16 107
17731.42 119
17732.68 136
17733.94 120
17735.20 115
17736.46 107
17737.71 119
17738.97 105
17740.23 113
17741.49 126
17742.75 97
17744.01 97
17745.27 94
17746.53 116
17747.79 128
17749.05 116
17750.31 97
17751.57 112
17752.83 114
17754.09 86
17755.35 108
17756.61 130
17757.87 111
17759.13 123
17760.39 108
17761.65 121
17762.91 118
17764.17 124
17765.43 129
17766.69 145
17767.95 114
17769.21 102
17770.47 126
17771.73 140
17772.99 106
17774.25 130
17775.51 126
17776.77 142
17778.03 128
17779.29 110
17780.55 110
17781.81 102
17783.07 90
17784.33 101
17785.59 119
17786.85 99
17788.12 97
17789.38 100
17790.64 101
17791.90 99
17793.16 121
17794.42 148
17795.68 136
17796.94 103
17798.20 91
17799.47 120
17800.73 121
17801.99 104
17803.25 98
17804.51 121
17805.77 96
17807.03 103
17808.30 133
17809.56 118
17810.82 88
17812.08 100
17813.34 127
17814.60 105
17815.87 119
17817.13 107
17818.39 106
17819.65 103
17820.91 129
17822.18 119
17823.44 102
17824.70 111
17825.96 104
17827.23 122
17828.49 115
17829.75 103
17831.01 93
17832.27 98
17833.54 126
17834.80 120
17836.06 112
17837.33 100
17838.59 117
17839.85 124
17841.11 114
17842.38 116
17843.64 95
17844.90 115
17846.16 114
17847.43 108
17848.69 111
17849.95 111
17851.22 112
17852.48 107
17853.74 107
17855.01 119
17856.27 102
17857.53 98
17858.80 106
17860.06 115
17861.32 105
17862.59 125
17863.85 106
17865.11 89
17866.38 100
17867.64 123
17868.91 100
17870.17 114
17871.43 115
17872.70 96
17873.96 117
17875.23 112
17876.49 108
17877.75 94
17879.02 107
17880.28 101
17881.55 86
17882.81 117
17884.07 92
17885.34 121
17886.60 111
17887.87 116
17889.13 91
17890.40 99
17891.66 107
17892.93 119
17894.19 105
17895.46 99
17896.72 109
17897.98 92
17899.25 107
17900.51 97
17901.78 95
17903.04 113
17904.31 97
17905.57 95
17906.84 118
17908.10 107
17909.37 92
17910.64 98
17911.90 109
17913.17 109
17914.43 105
17915.70 102
17916.96 105
17918.23 106
17919.49 97
17920.76 103
17922.02 105
17923.29 106
17924.56 105
17925.82 114
17927.09 105
17928.35 120
17929.62 120
17930.89 124
17932.15 116
17933.42 112
17934.68 74
17935.95 107
17937.22 110
17938.48 99
17939.75 88
17941.01 114
17942.28 107
17943.55 87
17944.81 122
17946.08 113
17947.35 131
17948.61 111
17949.88 105
17951.15 102
17952.41 111
17953.68 124
17954.95 125
17956.21 111
17957.48 100
17958.75 128
17960.01 105
17961.28 115
17962.55 101
17963.82 112
17965.08 92
17966.35 125
17967.62 102
17968.89 119
17970.15 116
17971.42 101
17972.69 100
17973.95 102
17975.22 99
17976.49 122
17977.76 112
17979.03 100
17980.29 125
17981.56 93
17982.83 100
17984.10 112
17985.36 105
17986.63 104
17987.90 106
17989.17 112
17990.44 132
17991.70 92
17992.97 109
17994.24 92
17995.51 124
17996.78 109
17998.05 107
17999.31 93
18000.58 106
18001.85 122
18003.12 106
18004.39 94
18005.66 100
18006.93 117
18008.19 110
18009.46 137
18010.73 123
18012.00 128
18013.27 104
18014.54 127
18015.81 120
18017.08 104
18018.35 114
18019.61 119
18020.88 96
18022.15 95
18023.42 91
18024.69 95
18025.96 102
18027.23 97
18028.50 100
18029.77 95
18031.04 112
18032.31 98
18033.58 118
18034.85 108
18036.12 102
18037.39 95
18038.66 118
18039.93 129
18041.20 109
18042.47 92
18043.74 96
18045.01 106
18046.28 118
18047.55 99
18048.82 102
18050.09 117
18051.36 96
18052.63 97
18053.90 107
18055.17 117
18056.44 132
18057.71 104
18058.98 98
18060.25 115
18061.52 98
18062.79 100
18064.06 89
18065.33 117
18066.60 96
18067.87 122
18069.14 124
18070.42 110
18071.69 95
18072.96 89
18074.23 83
18075.50 131
18076.77 127
18078.04 109
18079.31 103
18080.58 95
18081.86 125
18083.13 114
18084.40 96
18085.67 98
18086.94 120
18088.21 116
18089.48 116
18090.76 95
18092.03 110
18093.30 113
18094.57 131
18095.84 126
18097.12 105
18098.39 99
18099.66 102
18100.93 91
18102.20 92
18103.47 104
18104.75 113
18106.02 147
18107.29 151
18108.56 80
18109.84 107
18111.11 114
18112.38 120
18113.65 105
18114.93 99
18116.20 115
18117.47 116
18118.74 115
18120.02 103
18121.29 130
18122.56 110
18123.83 106
18125.11 124
18126.38 117
18127.65 109
18128.93 109
18130.20 116
18131.47 99
18132.74 102
18134.02 110
18135.29 142
18136.56 120
18137.84 112
18139.11 102
18140.38 118
18141.66 140
18142.93 124
18144.20 117
18145.48 119
18146.75 102
18148.03 116
18149.30 110
18150.57 103
18151.85 117
18153.12 102
18154.39 134
18155.67 126
18156.94 101
18158.22 102
18159.49 128
18160.76 111
18162.04 99
18163.31 122
18164.59 117
18165.86 126
18167.14 128
18168.41 116
18169.68 113
18170.96 117
18172.23 119
18173.51 100
18174.78 108
18176.06 103
18177.33 130
18178.61 117
18179.88 121
18181.16 108
18182.43 104
18183.71 108
18184.98 125
18186.26 107
18187.53 130
18188.81 107
18190.08 95
18191.36 113
18192.63 94
18193.91 101
18195.18 118
18196.46 105
18197.73 112
18199.01 95
18200.28 100
18201.56 106
18202.83 114
18204.11 123
18205.39 113
18206.66 122
18207.94 93
18209.21 125
18210.49 110
18211.77 129
18213.04 118
18214.32 130
18215.59 127
18216.87 109
18218.15 99
18219.42 97
18220.70 124
18221.97 108
18223.25 104
18224.53 117
18225.80 139
18227.08 102
18228.36 119
18229.63 115
18230.91 116
18232.19 113
18233.46 102
18234.74 113
18236.02 114
18237.29 102
18238.57 104
18239.85 105
18241.12 97
18242.40 92
18243.68 117
18244.95 112
18246.23 118
18247.51 95
18248.79 97
18250.06 98
18251.34 103
18252.62 107
18253.89 134
18255.17 128
18256.45 87
18257.73 115
18259.00 112
18260.28 113
18261.56 125
18262.84 138
18264.12 132
18265.39 94
18266.67 112
18267.95 115
18269.23 109
18270.50 122
18271.78 112
18273.06 122
18274.34 110
18275.62 95
18276.90 114
18278.17 143
18279.45 113
18280.73 112
18282.01 109
18283.29 118
18284.57 100
18285.84 123
18287.12 113
18288.40 119
18289.68 113
18290.96 117
18292.24 123
18293.52 114
18294.79 122
18296.07 110
18297.35 121
18298.63 114
18299.91 127
18301.19 126
18302.47 95
18303.75 97
18305.03 114
18306.31 140
18307.58 103
18308.86 102
18310.14 115
18311.42 128
18312.70 131
18313.98 107
18315.26 115
18316.54 120
18317.82 122
18319.10 113
18320.38 97
18321.66 109
18322.94 100
18324.22 135
18325.50 113
18326.78 113
18328.06 113
18329.34 119
18330.62 116
18331.90 109
18333.18 105
18334.46 106
18335.74 147
18337.02 128
18338.30 114
18339.58 124
18340.86 111
18342.14 120
18343.42 101
18344.70 96
18345.98 99
18347.26 114
18348.54 101
18349.83 103
18351.11 88
18352.39 110
18353.67 104
18354.95 112
18356.23 92
18357.51 93
18358.79 109
18360.07 113
18361.35 132
18362.64 118
18363.92 127
18365.20 115
18366.48 110
18367.76 108
18369.04 94
18370.32 123
18371.61 113
18372.89 119
18374.17 107
18375.45 103
18376.73 95
18378.01 130
18379.30 98
18380.58 117
18381.86 106
18383.14 103
18384.42 108
18385.70 92
18386.99 110
18388.27 101
18389.55 101
18390.83 103
18392.12 124
18393.40 114
18394.68 97
18395.96 131
18397.24 98
18398.53 111
18399.81 104
18401.09 124
18402.37 139
18403.66 100
18404.94 109
18406.22 137
18407.51 103
18408.79 89
18410.07 75
18411.35 110
18412.64 122
18413.92 112
18415.20 110
18416.49 101
18417.77 95
18419.05 104
18420.34 128
18421.62 103
18422.90 109
18424.19 117
18425.47 142
18426.75 111
18428.04 97
18429.32 117
18430.60 136
18431.89 123
18433.17 111
18434.45 91
18435.74 86
18437.02 120
18438.31 115
18439.59 107
18440.87 118
18442.16 108
18443.44 110
18444.73 102
18446.01 100
18447.29 102
18448.58 112
18449.86 127
18451.15 100
18452.43 116
18453.71 137
18455.00 105
18456.28 117
18457.57 118
18458.85 114
18460.14 126
18461.42 98
18462.71 117
18463.99 125
18465.28 115
18466.56 106
18467.85 116
18469.13 117
18470.42 128
18471.70 111
18472.99 116
18474.27 106
18475.56 117
18476.84 108
18478.13 111
18479.41 104
18480.70 110
18481.98 120
18483.27 124
18484.55 92
18485.84 94
18487.12 128
18488.41 139
18489.70 107
18490.98 113
18492.27 101
18493.55 99
18494.84 119
18496.12 121
18497.41 115
18498.70 121
18499.98 97
18501.27 93
18502.55 113
18503.84 100
18505.13 107
18506.41 121
18507.70 118
18508.99 101
18510.27 115
18511.56 131
18512.84 126
18514.13 126
18515.42 117
18516.70 128
18517.99 113
18519.28 95
18520.56 102
18521.85 111
18523.14 109
18524.42 102
18525.71 108
18527.00 122
18528.29 115
18529.57 101
18530.86 119
18532.15 98
18533.43 99
18534.72 112
18536.01 105
18537.30 103
18538.58 109
18539.87 140
18541.16 129
18542.45 98
18543.73 106
18545.02 115
18546.31 97
18547.60 110
18548.88 122
18550.17 100
18551.46 106
18552.75 114
18554.03 120
18555.32 96
18556.61 103
18557.90 108
18559.19 98
18560.47 134
18561.76 121
18563.05 110
18564.34 111
18565.63 103
18566.92 104
18568.20 116
18569.49 136
18570.78 140
18572.07 118
18573.36 116
18574.65 111
18575.94 98
18577.22 107
18578.51 121
18579.80 113
18581.09 113
18582.38 112
18583.67 114
18584.96 109
18586.25 120
18587.54 109
18588.82 110
18590.11 120
18591.40 105
18592.69 122
18593.98 131
18595.27 109
18596.56 126
18597.85 115
18599.14 122
18600.43 114
18601.72 127
18603.01 111
18604.30 127
18605.59 118
18606.88 113
18608.17 136
18609.46 123
18610.75 130
18612.04 96
18613.33 123
18614.62 125
18615.91 119
18617.20 125
18618.49 121
18619.78 124
18621.07 123
18622.36 120
18623.65 116
18624.94 94
18626.23 124
18627.52 126
18628.81 123
18630.10 111
18631.39 123
18632.68 109
18633.97 139
18635.26 134
18636.55 124
18637.84 111
18639.13 129
18640.42 113
18641.72 123
18643.01 123
18644.30 128
18645.59 116
18646.88 113
18648.17 106
18649.46 133
18650.75 130
18652.04 122
18653.34 111
18654.63 115
18655.92 121
18657.21 124
18658.50 93
18659.79 98
18661.09 99
18662.38 119
18663.67 116
18664.96 113
18666.25 125
18667.54 93
18668.84 102
18670.13 121
18671.42 121
18672.71 99
18674.00 90
18675.30 124
18676.59 106
18677.88 120
18679.17 110
18680.46 112
18681.76 116
18683.05 113
18684.34 121
18685.63 99
18686.93 114
18688.22 108
18689.51 130
18690.80 128
18692.10 94
18693.39 126
18694.68 130
18695.98 137
18697.27 135
18698.56 108
18699.85 102
18701.15 104
18702.44 114
18703.73 98
18705.03 98
18706.32 100
18707.61 126
18708.91 137
18710.20 110
18711.49 112
18712.79 90
18714.08 116
18715.37 109
18716.67 129
18717.96 107
18719.25 93
18720.55 113
18721.84 104
18723.14 105
18724.43 116
18725.72 125
18727.02 128
18728.31 116
18729.60 123
18730.90 113
18732.19 116
18733.49 127
18734.78 111
18736.08 104
18737.37 109
18738.66 113
18739.96 108
18741.25 97
18742.55 107
18743.84 116
18745.14 143
18746.43 121
18747.73 113
18749.02 98
18750.31 103
18751.61 102
18752.90 117
18754.20 124
18755.49 102
18756.79 119
18758.08 107
18759.38 91
18760.67 102
18761.97 115
18763.26 111
18764.56 111
18765.85 96
18767.15 117
18768.45 104
18769.74 120
18771.04 118
18772.33 116
18773.63 126
18774.92 110
18776.22 123
18777.51 112
18778.81 108
18780.11 131
18781.40 94
18782.70 116
18783.99 121
18785.29 120
18786.58 95
18787.88 126
18789.18 108
18790.47 119
18791.77 112
18793.07 122
18794.36 122
18795.66 117
18796.95 103
18798.25 112
18799.55 123
18800.84 118
18802.14 112
18803.44 118
18804.73 129
18806.03 113
18807.33 124
18808.62 101
18809.92 115
18811.22 104
18812.51 109
18813.81 114
18815.11 109
18816.40 99
18817.70 117
18819.00 101
18820.30 102
18821.59 105
18822.89 120
18824.19 98
18825.48 120
18826.78 125
18828.08 113
18829.38 92
18830.67 119
18831.97 107
18833.27 109
18834.57 94
18835.86 92
18837.16 122
18838.46 129
18839.76 105
18841.06 111
18842.35 127
18843.65 127
18844.95 135
18846.25 107
18847.55 91
18848.84 101
18850.14 126
18851.44 117
18852.74 115
18854.04 107
18855.34 97
18856.63 111
18857.93 119
18859.23 104
18860.53 114
18861.83 112
18863.13 122
18864.42 115
18865.72 91
18867.02 89
18868.32 112
18869.62 107
18870.92 106
18872.22 96
18873.52 87
18874.82 78
18876.11 89
18877.41 117
18878.71 94
18880.01 88
18881.31 108
18882.61 104
18883.91 107
18885.21 108
18886.51 107
18887.81 106
18889.11 110
18890.41 108
18891.71 112
18893.01 103
18894.31 98
18895.61 89
18896.91 106
18898.21 116
18899.51 105
18900.81 95
18902.11 112
18903.41 118
18904.71 118
18906.01 102
18907.31 122
18908.61 120
18909.91 122
18911.21 95
18912.51 94
18913.81 95
18915.11 110
18916.41 93
18917.71 131
18919.01 101
18920.31 88
18921.61 92
18922.91 106
18924.21 112
18925.51 115
18926.81 109
18928.11 101
18929.42 118
18930.72 107
18932.02 100
18933.32 118
18934.62 93
18935.92 119
18937.22 131
18938.52 117
18939.82 120
18941.13 89
18942.43 105
18943.73 113
18945.03 97
18946.33 87
18947.63 115
18948.93 116
18950.24 108
18951.54 102
18952.84 100
18954.14 102
18955.44 108
18956.74 124
18958.05 103
18959.35 95
18960.65 99
18961.95 105
18963.25 118
18964.56 85
18965.86 86
18967.16 114
18968.46 114
18969.77 114
18971.07 84
18972.37 95
18973.67 118
18974.98 110
18976.28 116
18977.58 100
18978.88 110
18980.19 116
18981.49 112
18982.79 105
18984.09 117
18985.40 104
18986.70 129
18988.00 129
18989.31 103
18990.61 111
18991.91 120
18993.21 132
18994.52 106
18995.82 101
18997.12 104
18998.43 122
18999.73 126
19001.03 91
19002.34 104
19003.64 109
19004.94 101
19006.25 97
19007.55 117
19008.86 115
19010.16 88
19011.46 106
19012.77 116
19014.07 109
19015.37 117
19016.68 101
19017.98 106
19019.29 114
19020.59 116
19021.89 106
19023.20 100
19024.50 110
19025.81 103
19027.11 105
19028.42 97
19029.72 78
19031.02 100
19032.33 90
19033.63 98
19034.94 109
19036.24 97
19037.55 109
19038.85 120
19040.16 98
19041.46 84
19042.77 105
19044.07 106
19045.38 116
19046.68 116
19047.99 97
19049.29 87
19050.60 96
19051.90 100
19053.21 98
19054.51 94
19055.82 109
19057.12 114
19058.43 113
19059.73 110
19061.04 109
19062.34 116
19063.65 112
19064.95 90
19066.26 101
19067.57 89
19068.87 98
19070.18 129
19071.48 83
19072.79 97
19074.10 106
19075.40 101
19076.71 85
19078.01 112
19079.32 109
19080.63 104
19081.93 137
19083.24 104
19084.54 95
19085.85 79
19087.16 86
19088.46 92
19089.77 108
19091.08 95
19092.38 101
19093.69 114
19095.00 109
19096.30 92
19097.61 102
19098.92 119
19100.22 128
19101.53 87
19102.84 91
19104.14 99
19105.45 125
19106.76 118
19108.06 108
19109.37 89
19110.68 102
19111.99 82
19113.29 124
19114.60 91
19115.91 79
19117.21 85
19118.52 112
19119.83 114
19121.14 110
19122.44 95
19123.75 102
19125.06 103
19126.37 108
19127.68 102
19128.98 101
19130.29 87
19131.60 100
19132.91 121
19134.21 103
19135.52 121
19136.83 96
19138.14 108
19139.45 105
19140.76 94
19142.06 90
19143.37 110
19144.68 116
19145.99 91
19147.30 91
19148.61 89
19149.91 110
19151.22 107
19152.53 98
19153.84 97
19155.15 90
19156.46 93
19157.77 122
19159.07 102
19160.38 106
19161.69 93
19163.00 121
19164.31 79
19165.62 90
19166.93 113
19168.24 113
19169.55 124
19170.86 88
19172.17 99
19173.47 90
19174.78 93
19176.09 98
19177.40 72
19178.71 99
19180.02 101
19181.33 91
19182.64 99
19183.95 83
19185.26 98
19186.57 108
19187.88 116
19189.19 103
19190.50 104
19191.81 126
19193.12 100
19194.43 106
19195.74 108
19197.05 95
19198.36 94
19199.67 108
19200.98 105
19202.29 117
19203.60 98
19204.91 109
19206.22 111
19207.53 99
19208.84 107
19210.15 104
19211.46 105
19212.77 116
19214.09 122
19215.40 90
19216.71 102
19218.02 114
19219.33 109
19220.64 104
19221.95 104
19223.26 96
19224.57 106
19225.88 119
19227.19 92
19228.51 89
19229.82 93
19231.13 116
19232.44 123
19233.75 102
19235.06 94
19236.37 100
19237.69 119
19239.00 102
19240.31 94
19241.62 109
19242.93 109
19244.24 105
19245.56 106
19246.87 116
19248.18 92
19249.49 101
19250.80 133
19252.12 118
19253.43 108
19254.74 104
19256.05 98
19257.36 91
19258.68 92
19259.99 98
19261.30 109
19262.61 104
19263.93 88
19265.24 90
19266.55 95
19267.86 106
19269.18 105
19270.49 109
19271.80 114
19273.11 97
19274.43 94
19275.74 104
19277.05 124
19278.36 89
19279.68 85
19280.99 108
19282.30 98
19283.62 112
19284.93 124
19286.24 109
19287.56 99
19288.87 95
19290.18 109
19291.50 105
19292.81 100
19294.12 93
19295.44 86
19296.75 95
19298.06 113
19299.38 95
19300.69 136
19302.00 88
19303.32 93
19304.63 77
19305.95 85
19307.26 101
19308.57 84
19309.89 92
19311.20 93
19312.52 82
19313.83 91
19315.14 94
19316.46 97
19317.77 112
19319.09 102
19320.40 94
19321.72 89
19323.03 99
19324.34 110
19325.66 113
19326.97 107
19328.29 87
19329.60 107
19330.92 86
19332.23 130
19333.55 110
19334.86 91
19336.18 83
19337.49 111
19338.81 110
19340.12 117
19341.44 94
19342.75 113
19344.07 98
19345.38 83
19346.70 102
19348.01 99
19349.33 100
19350.64 108
19351.96 115
19353.27 101
19354.59 105
19355.91 86
19357.22 88
19358.54 96
19359.85 98
19361.17 93
19362.48 89
19363.80 107
19365.12 100
19366.43 99
19367.75 98
19369.06 100
19370.38 101
19371.70 98
19373.01 107
19374.33 127
19375.64 106
19376.96 99
19378.28 117
19379.59 104
19380.91 109
19382.23 112
19383.54 108
19384.86 103
19386.18 110
19387.49 94
19388.81 110
19390.13 95
19391.44 110
19392.76 111
19394.08 123
19395.39 104
19396.71 101
19398.03 90
19399.34 109
19400.66 102
19401.98 106
19403.30 94
19404.61 97
19405.93 102
19407.25 93
19408.56 99
19409.88 95
19411.20 127
19412.52 105
19413.83 88
19415.15 80
19416.47 95
19417.79 96
19419.10 112
19420.42 88
19421.74 100
19423.06 111
19424.38 110
19425.69 113
19427.01 89
19428.33 104
19429.65 94
19430.97 87
19432.28 106
19433.60 108
19434.92 89
19436.24 111
19437.56 90
19438.88 101
19440.19 103
19441.51 116
19442.83 103
19444.15 80
19445.47 89
19446.79 103
19448.11 96
19449.42 113
19450.74 92
19452.06 86
19453.38 109
19454.70 85
19456.02 89
19457.34 98
19458.66 116
19459.98 104
19461.30 105
19462.61 104
19463.93 94
19465.25 109
19466.57 104
19467.89 108
19469.21 91
19470.53 101
19471.85 129
19473.17 109
19474.49 102
19475.81 90
19477.13 112
19478.45 110
19479.77 101
19481.09 88
19482.41 112
19483.73 96
19485.05 113
19486.37 105
19487.69 103
19489.01 103
19490.33 100
19491.65 114
19492.97 105
19494.29 87
19495.61 93
19496.93 84
19498.25 99
19499.57 96
19500.89 88
19502.21 91
19503.53 89
19504.85 92
19506.17 94
19507.49 90
19508.81 119
19510.14 81
19511.46 129
19512.78 111
19514.10 84
19515.42 94
19516.74 90
19518.06 94
19519.38 93
19520.70 93
19522.02 87
19523.35 86
19524.67 87
19525.99 98
19527.31 91
19528.63 94
19529.95 98
19531.27 105
19532.60 100
19533.92 92
19535.24 98
19536.56 109
19537.88 105
19539.20 88
19540.53 109
19541.85 97
19543.17 94
19544.49 86
19545.81 101
19547.14 97
19548.46 78
19549.78 95
19551.10 94
19552.42 90
19553.75 87
19555.07 100
19556.39 101
19557.71 107
19559.04 118
19560.36 112
19561.68 96
19563.00 75
19564.33 92
19565.65 93
19566.97 109
19568.30 111
19569.62 120
19570.94 101
19572.26 95
19573.59 101
19574.91 108
19576.23 106
19577.56 96
19578.88 116
19580.20 109
19581.53 103
19582.85 124
19584.17 98
19585.50 119
19586.82 107
19588.14 106
19589.47 112
19590.79 117
19592.11 120
19593.44 104
19594.76 103
19596.08 108
19597.41 105
19598.73 105
19600.06 125
19601.38 103
19602.70 97
19604.03 95
19605.35 122
19606.68 102
19608.00 115
19609.32 106
19610.65 106
19611.97 80
19613.30 89
19614.62 99
19615.95 86
19617.27 69
19618.59 91
19619.92 105
19621.24 103
19622.57 99
19623.89 91
19625.22 120
19626.54 106
19627.87 109
19629.19 111
19630.52 94
19631.84 83
19633.17 90
19634.49 116
19635.82 83
19637.14 106
19638.47 103
19639.79 125
19641.12 88
19642.44 90
19643.77 116
19645.09 113
19646.42 109
19647.74 100
19649.07 115
19650.40 96
19651.72 77
19653.05 94
19654.37 86
19655.70 96
19657.02 75
19658.35 89
19659.68 101
19661.00 107
19662.33 92
19663.65 83
19664.98 100
19666.31 99
19667.63 83
19668.96 97
19670.28 100
19671.61 88
19672.94 80
19674.26 112
19675.59 105
19676.92 104
19678.24 86
19679.57 83
19680.90 90
19682.22 113
19683.55 115
19684.88 109
19686.20 109
19687.53 99
19688.86 106
19690.18 104
19691.51 101
19692.84 94
19694.16 84
19695.49 90
19696.82 87
19698.15 88
19699.47 103
19700.80 113
19702.13 95
19703.46 80
19704.78 98
19706.11 105
19707.44 109
19708.77 99
19710.09 104
19711.42 98
19712.75 107
19714.08 94
19715.40 83
19716.73 95
19718.06 88
19719.39 116
19720.72 91
19722.04 113
19723.37 95
19724.70 108
19726.03 89
19727.36 97
19728.68 103
19730.01 111
19731.34 107
19732.67 119
19734.00 97
19735.33 83
19736.65 92
19737.98 107
19739.31 88
19740.64 87
19741.97 91
19743.30 86
19744.63 107
19745.95 95
19747.28 104
19748.61 90
19749.94 72
19751.27 107
19752.60 99
19753.93 114
19755.26 97
19756.59 97
19757.92 110
19759.25 102
19760.57 106
19761.90 115
19763.23 83
19764.56 111
19765.89 108
19767.22 93
19768.55 113
19769.88 103
19771.21 88
19772.54 103
19773.87 77
19775.20 82
19776.53 100
19777.86 112
19779.19 107
19780.52 111
19781.85 102
19783.18 73
19784.51 95
19785.84 90
19787.17 91
19788.50 104
19789.83 108
19791.16 104
19792.49 102
19793.82 110
19795.15 74
19796.48 88
19797.81 98
19799.14 100
19800.47 98
19801.81 105
19803.14 94
19804.47 111
19805.80 89
19807.13 84
19808.46 110
19809.79 133
19811.12 105
19812.45 110
19813.78 104
19815.11 84
19816.45 90
19817.78 117
19819.11 116
19820.44 80
19821.77 103
19823.10 96
19824.43 115
19825.77 88
19827.10 103
19828.43 74
19829.76 97
19831.09 113
19832.42 104
19833.76 75
19835.09 114
19836.42 93
19837.75 92
19839.08 96
19840.42 78
19841.75 93
19843.08 85
19844.41 106
19845.74 85
19847.08 79
19848.41 93
19849.74 115
19851.07 119
19852.41 116
19853.74 106
19855.07 98
19856.40 93
19857.74 106
19859.07 100
19860.40 103
19861.73 111
19863.07 91
19864.40 94
19865.73 115
19867.06 125
19868.40 94
19869.73 109
19871.06 90
19872.40 101
19873.73 103
19875.06 105
19876.40 110
19877.73 103
19879.06 124
19880.40 111
19881.73 87
19883.06 93
19884.40 94
19885.73 90
19887.06 112
19888.40 120
19889.73 103
19891.06 106
19892.40 97
19893.73 100
19895.07 100
19896.40 102
19897.73 104
19899.07 112
19900.40 115
19901.74 96
19903.07 96
19904.40 96
19905.74 103
19907.07 96
19908.41 100
19909.74 105
19911.08 83
19912.41 122
19913.74 107
19915.08 106
19916.41 100
19917.75 85
19919.08 99
19920.42 97
19921.75 93
19923.09 98
19924.42 93
19925.76 96
19927.09 101
19928.43 104
19929.76 114
19931.10 84
19932.43 104
19933.77 106
19935.10 109
19936.44 110
19937.77 112
19939.11 94
19940.44 96
19941.78 103
19943.11 99
19944.45 107
19945.78 104
19947.12 128
19948.46 133
19949.79 90
19951.13 101
19952.46 90
19953.80 91
19955.13 110
19956.47 115
19957.81 106
19959.14 112
19960.48 108
19961.81 111
19963.15 95
19964.49 105
19965.82 97
19967.16 109
19968.50 119
19969.83 102
19971.17 84
19972.51 106
19973.84 105
19975.18 107
19976.51 104
19977.85 92
19979.19 101
19980.52 128
19981.86 102
19983.20 117
19984.54 105
19985.87 105
19987.21 96
19988.55 108
19989.88 108
19991.22 84
19992.56 111
19993.89 100
19995.23 122
19996.57 104
19997.91 114
19999.24 87
20000.58 92
20001.92 97
20003.26 114
20004.59 96
20005.93 105
20007.27 94
20008.61 95
20009.94 100
20011.28 104
20012.62 86
20013.96 105
20015.30 118
20016.63 90
20017.97 86
20019.31 121
20020.65 125
20021.99 142
20023.32 131
20024.66 87
20026.00 91
20027.34 95
20028.68 122
20030.01 135
20031.35 90
20032.69 91
20034.03 111
20035.37 123
20036.71 95
20038.05 124
20039.38 101
20040.72 111
20042.06 114
20043.40 114
20044.74 103
20046.08 100
20047.42 136
20048.76 108
20050.10 104
20051.44 91
20052.77 119
20054.11 107
20055.45 88
20056.79 95
20058.13 108
20059.47 118
20060.81 106
20062.15 93
20063.49 103
20064.83 84
20066.17 122
20067.51 98
20068.85 78
20070.19 79
20071.53 95
20072.87 116
20074.21 117
20075.55 99
20076.89 108
20078.23 104
20079.57 114
20080.91 116
20082.25 92
20083.59 120
20084.93 118
20086.27 120
20087.61 84
20088.95 101
20090.29 134
20091.63 110
20092.97 95
20094.31 103
20095.65 92
20096.99 86
20098.33 126
20099.67 90
20101.01 94
20102.35 121
20103.69 120
20105.04 88
20106.38 95
20107.72 111
20109.06 96
20110.40 110
20111.74 95
20113.08 81
20114.42 103
20115.76 119
20117.11 107
20118.45 108
20119.79 108
20121.13 105
20122.47 103
20123.81 107
20125.15 87
20126.50 121
20127.84 112
20129.18 113
20130.52 105
20131.86 95
20133.21 118
20134.55 121
20135.89 99
