# Supplementary material for: MALDI-TOF MS typing enables the classification of brewing yeasts of the genus Saccharomyces to major beer styles
Source: PLoS One. 2017 Aug 9;12(8):e0181694. doi: 10.1371/journal.pone.0181694 (PMC5549903; doi:10.1371/journal.pone.0181694)
Supplement: S10 File — The directory includes 90 raw files and was zipped to “.zip”; the folder has three strains with 30 spectra per strain; S1 Text explains the raw files with an example and Table 1 represents the yeast strains used within the experiment. (ZIP) [file pone.0181694.s013.zip › 28-30/30332a-998-OG-Koe-Koe-YPG-18h-E-E_2015-08-18__0_C12_1.dat]

1999.93 4471
2000.35 4251
2000.77 3708
2001.19 3513
2001.61 3401
2002.03 2981
2002.46 2990
2002.88 2594
2003.30 2625
2003.72 2488
2004.14 2437
2004.57 2412
2004.99 2124
2005.41 2008
2005.83 2003
2006.25 1890
2006.68 2143
2007.10 2205
2007.52 2263
2007.94 2070
2008.37 2194
2008.79 2225
2009.21 1887
2009.63 1922
2010.06 2027
2010.48 2083
2010.90 2118
2011.32 2019
2011.75 2069
2012.17 2072
2012.59 1973
2013.02 2073
2013.44 2024
2013.86 2011
2014.29 2064
2014.71 1960
2015.13 1945
2015.55 2010
2015.98 2002
2016.40 1933
2016.82 1813
2017.25 1920
2017.67 1873
2018.10 1948
2018.52 2125
2018.94 2141
2019.37 2074
2019.79 2025
2020.21 2067
2020.64 2100
2021.06 2068
2021.48 1988
2021.91 2128
2022.33 2074
2022.76 2075
2023.18 1837
2023.60 1942
2024.03 2006
2024.45 1758
2024.88 1836
2025.30 1822
2025.73 1789
2026.15 1775
2026.57 1620
2027.00 1601
2027.42 1675
2027.85 1757
2028.27 1740
2028.70 1778
2029.12 1814
2029.55 2003
2029.97 1817
2030.40 2020
2030.82 1858
2031.24 1912
2031.67 2025
2032.09 2029
2032.52 1814
2032.94 1819
2033.37 2067
2033.79 2063
2034.22 2114
2034.65 2095
2035.07 2140
2035.50 2367
2035.92 2448
2036.35 2427
2036.77 2385
2037.20 2193
2037.62 2102
2038.05 2317
2038.47 2285
2038.90 2167
2039.33 2301
2039.75 2167
2040.18 1967
2040.60 1956
2041.03 1950
2041.45 1833
2041.88 1839
2042.31 1986
2042.73 1905
2043.16 1712
2043.58 1774
2044.01 1853
2044.44 1835
2044.86 1878
2045.29 1888
2045.72 1894
2046.14 1812
2046.57 1776
2047.00 1785
2047.42 1895
2047.85 1970
2048.28 2124
2048.70 2200
2049.13 2149
2049.56 2212
2049.98 2276
2050.41 2079
2050.84 1909
2051.26 1872
2051.69 1784
2052.12 1882
2052.54 1845
2052.97 1794
2053.40 1779
2053.83 1603
2054.25 1659
2054.68 1700
2055.11 1700
2055.53 1891
2055.96 1972
2056.39 1925
2056.82 1953
2057.24 1908
2057.67 2035
2058.10 2053
2058.53 2078
2058.96 1927
2059.38 1759
2059.81 1920
2060.24 1998
2060.67 1992
2061.10 1942
2061.52 1892
2061.95 1976
2062.38 1846
2062.81 1663
2063.24 1693
2063.66 1777
2064.09 2016
2064.52 2014
2064.95 2060
2065.38 1990
2065.81 2096
2066.23 2010
2066.66 2013
2067.09 1987
2067.52 2059
2067.95 2150
2068.38 2035
2068.81 2134
2069.23 2167
2069.66 2040
2070.09 1999
2070.52 1936
2070.95 1822
2071.38 1931
2071.81 1897
2072.24 1946
2072.67 1976
2073.10 2091
2073.53 2051
2073.95 2147
2074.38 2145
2074.81 2135
2075.24 2065
2075.67 2073
2076.10 2192
2076.53 2051
2076.96 2175
2077.39 2205
2077.82 2098
2078.25 2057
2078.68 2060
2079.11 2024
2079.54 2133
2079.97 2216
2080.40 2032
2080.83 2160
2081.26 2124
2081.69 2157
2082.12 1994
2082.55 1918
2082.98 2242
2083.41 2018
2083.84 2072
2084.27 2017
2084.70 2062
2085.13 1977
2085.56 2022
2085.99 1984
2086.42 1974
2086.85 2070
2087.29 1814
2087.72 2026
2088.15 1990
2088.58 1831
2089.01 1921
2089.44 1886
2089.87 1917
2090.30 1923
2090.73 1683
2091.16 1947
2091.59 2104
2092.03 1999
2092.46 1695
2092.89 1925
2093.32 1828
2093.75 1805
2094.18 1897
2094.61 1739
2095.05 1798
2095.48 1779
2095.91 1662
2096.34 1634
2096.77 1746
2097.20 1792
2097.63 1666
2098.07 1689
2098.50 1774
2098.93 1742
2099.36 1584
2099.79 1754
2100.23 1689
2100.66 1651
2101.09 1609
2101.52 1704
2101.95 1665
2102.39 1675
2102.82 1788
2103.25 1844
2103.68 1572
2104.12 1518
2104.55 1752
2104.98 1793
2105.41 1759
2105.85 1663
2106.28 1726
2106.71 1727
2107.14 1710
2107.58 1802
2108.01 1833
2108.44 1765
2108.88 1912
2109.31 2108
2109.74 2127
2110.18 2090
2110.61 1935
2111.04 2010
2111.47 1914
2111.91 2030
2112.34 1965
2112.77 1878
2113.21 1861
2113.64 1775
2114.07 1694
2114.51 1769
2114.94 1857
2115.37 1819
2115.81 1796
2116.24 1771
2116.68 1595
2117.11 1699
2117.54 1802
2117.98 1731
2118.41 1648
2118.85 1626
2119.28 1691
2119.71 1614
2120.15 1624
2120.58 1591
2121.02 1550
2121.45 1591
2121.88 1642
2122.32 1542
2122.75 1612
2123.19 1657
2123.62 1693
2124.06 1736
2124.49 1727
2124.92 1733
2125.36 1707
2125.79 1699
2126.23 1671
2126.66 1583
2127.10 1519
2127.53 1671
2127.97 1620
2128.40 1645
2128.84 1752
2129.27 1523
2129.71 1573
2130.14 1760
2130.58 1855
2131.01 1674
2131.45 1682
2131.88 1549
2132.32 1676
2132.75 1695
2133.19 1789
2133.63 1999
2134.06 1971
2134.50 1960
2134.93 2134
2135.37 1921
2135.80 1866
2136.24 1840
2136.67 1912
2137.11 2080
2137.55 1912
2137.98 1858
2138.42 1962
2138.85 1964
2139.29 1945
2139.73 1874
2140.16 1941
2140.60 1728
2141.03 1577
2141.47 1800
2141.91 1784
2142.34 1759
2142.78 1670
2143.22 1708
2143.65 1737
2144.09 1694
2144.53 1818
2144.96 1865
2145.40 1778
2145.84 1701
2146.27 1653
2146.71 1735
2147.15 1691
2147.58 1584
2148.02 1693
2148.46 1748
2148.89 1818
2149.33 1715
2149.77 1719
2150.21 1679
2150.64 1644
2151.08 1940
2151.52 1793
2151.95 1661
2152.39 1904
2152.83 1733
2153.27 1687
2153.70 1944
2154.14 1964
2154.58 1883
2155.02 1990
2155.45 1732
2155.89 1691
2156.33 1663
2156.77 1822
2157.21 2012
2157.64 2079
2158.08 2307
2158.52 2257
2158.96 2021
2159.40 2207
2159.83 2337
2160.27 2259
2160.71 2379
2161.15 2140
2161.59 1944
2162.02 1926
2162.46 2084
2162.90 2044
2163.34 1977
2163.78 1954
2164.22 1977
2164.66 1881
2165.09 1985
2165.53 1729
2165.97 1850
2166.41 1711
2166.85 1721
2167.29 1794
2167.73 1757
2168.17 1655
2168.60 1728
2169.04 1768
2169.48 1832
2169.92 1696
2170.36 1663
2170.80 1563
2171.24 1795
2171.68 1807
2172.12 1985
2172.56 1957
2173.00 1862
2173.44 1762
2173.88 1896
2174.32 1868
2174.76 1897
2175.20 1783
2175.64 1798
2176.07 1846
2176.51 1917
2176.95 1888
2177.39 2042
2177.83 2157
2178.27 2208
2178.71 2158
2179.15 1886
2179.59 1986
2180.03 1910
2180.47 1789
2180.92 1914
2181.36 1898
2181.80 1832
2182.24 1750
2182.68 1742
2183.12 1754
2183.56 1568
2184.00 1711
2184.44 1762
2184.88 1734
2185.32 1807
2185.76 1689
2186.20 1758
2186.64 1827
2187.08 1852
2187.52 1926
2187.97 1886
2188.41 1785
2188.85 1731
2189.29 1784
2189.73 1818
2190.17 1864
2190.61 1874
2191.05 1941
2191.49 1836
2191.94 1902
2192.38 1985
2192.82 1736
2193.26 1986
2193.70 2016
2194.14 2254
2194.58 2124
2195.03 2279
2195.47 2037
2195.91 2124
2196.35 2308
2196.79 2225
2197.24 2239
2197.68 2226
2198.12 2298
2198.56 2248
2199.00 2095
2199.45 1966
2199.89 1869
2200.33 1915
2200.77 1897
2201.21 1743
2201.66 1785
2202.10 1818
2202.54 1930
2202.98 1996
2203.43 2082
2203.87 2064
2204.31 1930
2204.75 1882
2205.20 1636
2205.64 1652
2206.08 1706
2206.53 1797
2206.97 1770
2207.41 1787
2207.85 1849
2208.30 1709
2208.74 1669
2209.18 1680
2209.63 1709
2210.07 1679
2210.51 1686
2210.96 1631
2211.40 1846
2211.84 1796
2212.29 1638
2212.73 1857
2213.17 1782
2213.62 1775
2214.06 1853
2214.50 1805
2214.95 1949
2215.39 1768
2215.84 1806
2216.28 1872
2216.72 1803
2217.17 1813
2217.61 1765
2218.05 1686
2218.50 1750
2218.94 1810
2219.39 1903
2219.83 1741
2220.28 1691
2220.72 1709
2221.16 1617
2221.61 1722
2222.05 1828
2222.50 1693
2222.94 1890
2223.39 1912
2223.83 1817
2224.28 1747
2224.72 1970
2225.16 1970
2225.61 1855
2226.05 1877
2226.50 1784
2226.94 1865
2227.39 1840
2227.83 1897
2228.28 1917
2228.72 2084
2229.17 1954
2229.61 1939
2230.06 2046
2230.50 2066
2230.95 2089
2231.40 2069
2231.84 1914
2232.29 1816
2232.73 1954
2233.18 2039
2233.62 1805
2234.07 1915
2234.51 2036
2234.96 2111
2235.41 2130
2235.85 2091
2236.30 1998
2236.74 1870
2237.19 1918
2237.63 1756
2238.08 1822
2238.53 1904
2238.97 1826
2239.42 1696
2239.86 1801
2240.31 2043
2240.76 1928
2241.20 1826
2241.65 1811
2242.10 1773
2242.54 1823
2242.99 1894
2243.44 1678
2243.88 1648
2244.33 1790
2244.78 1910
2245.22 1762
2245.67 1750
2246.12 1773
2246.56 1629
2247.01 1738
2247.46 1729
2247.90 1741
2248.35 1804
2248.80 1772
2249.24 1891
2249.69 1821
2250.14 1766
2250.59 1547
2251.03 1681
2251.48 1873
2251.93 1771
2252.38 1858
2252.82 1750
2253.27 1626
2253.72 1650
2254.17 1639
2254.61 1750
2255.06 1750
2255.51 1574
2255.96 1850
2256.40 1827
2256.85 1762
2257.30 1734
2257.75 1562
2258.20 1544
2258.64 1657
2259.09 1611
2259.54 1655
2259.99 1570
2260.44 1707
2260.88 1707
2261.33 1653
2261.78 1765
2262.23 1921
2262.68 2003
2263.13 2068
2263.58 2115
2264.02 2335
2264.47 2256
2264.92 2246
2265.37 2216
2265.82 2375
2266.27 2342
2266.72 2376
2267.17 2238
2267.61 2065
2268.06 2112
2268.51 2125
2268.96 1962
2269.41 2134
2269.86 2090
2270.31 2024
2270.76 1818
2271.21 1820
2271.66 1977
2272.11 2017
2272.56 1918
2273.00 1867
2273.45 1996
2273.90 1864
2274.35 1978
2274.80 2071
2275.25 1877
2275.70 1741
2276.15 1753
2276.60 1733
2277.05 1747
2277.50 1831
2277.95 1768
2278.40 1719
2278.85 1642
2279.30 1606
2279.75 1840
2280.20 1685
2280.65 1763
2281.10 1759
2281.55 1589
2282.00 1830
2282.45 1754
2282.90 1650
2283.35 1638
2283.81 1770
2284.26 1782
2284.71 1851
2285.16 1673
2285.61 1846
2286.06 1891
2286.51 1852
2286.96 1654
2287.41 1836
2287.86 1713
2288.31 1808
2288.76 1818
2289.22 1815
2289.67 1786
2290.12 1825
2290.57 1935
2291.02 1969
2291.47 1886
2291.92 2088
2292.37 2198
2292.83 2221
2293.28 2322
2293.73 2455
2294.18 2284
2294.63 2134
2295.08 2248
2295.53 2321
2295.99 2246
2296.44 1926
2296.89 1925
2297.34 2098
2297.79 1969
2298.25 1924
2298.70 1809
2299.15 1841
2299.60 1824
2300.05 1644
2300.51 1822
2300.96 1725
2301.41 1589
2301.86 1725
2302.32 1946
2302.77 1897
2303.22 1852
2303.67 1773
2304.13 1604
2304.58 1825
2305.03 1825
2305.48 1851
2305.94 1936
2306.39 1867
2306.84 1920
2307.29 1705
2307.75 1715
2308.20 1896
2308.65 1822
2309.11 1716
2309.56 1714
2310.01 1832
2310.47 1759
2310.92 1819
2311.37 1858
2311.83 1800
2312.28 1991
2312.73 2049
2313.19 1795
2313.64 1711
2314.09 1896
2314.55 1828
2315.00 1767
2315.45 1856
2315.91 1881
2316.36 1875
2316.81 1699
2317.27 1594
2317.72 1785
2318.18 1804
2318.63 1742
2319.08 1754
2319.54 2004
2319.99 2005
2320.45 2002
2320.90 1839
2321.35 1814
2321.81 1954
2322.26 2001
2322.72 2057
2323.17 2014
2323.63 1863
2324.08 1868
2324.54 1928
2324.99 2021
2325.44 1954
2325.90 2103
2326.35 1944
2326.81 2051
2327.26 2181
2327.72 2123
2328.17 1934
2328.63 1812
2329.08 1949
2329.54 2012
2329.99 1779
2330.45 1860
2330.90 2080
2331.36 1864
2331.81 2047
2332.27 1960
2332.72 2061
2333.18 2046
2333.64 2149
2334.09 1935
2334.55 1855
2335.00 2078
2335.46 1922
2335.91 2082
2336.37 2113
2336.82 1868
2337.28 1852
2337.74 1686
2338.19 1755
2338.65 1919
2339.10 1903
2339.56 1869
2340.02 1800
2340.47 1942
2340.93 2003
2341.38 2062
2341.84 2122
2342.30 2087
2342.75 2232
2343.21 2054
2343.67 2004
2344.12 2241
2344.58 2095
2345.04 2058
2345.49 1981
2345.95 2030
2346.41 2085
2346.86 2061
2347.32 2100
2347.78 1891
2348.23 1852
2348.69 1865
2349.15 1811
2349.60 1932
2350.06 1966
2350.52 1975
2350.97 1759
2351.43 1951
2351.89 1789
2352.35 1744
2352.80 1677
2353.26 1684
2353.72 1665
2354.18 1729
2354.63 1747
2355.09 1855
2355.55 1841
2356.01 1733
2356.46 1765
2356.92 1572
2357.38 1581
2357.84 1633
2358.29 1620
2358.75 1700
2359.21 1755
2359.67 1703
2360.13 1791
2360.58 1619
2361.04 1562
2361.50 1754
2361.96 1811
2362.42 1684
2362.88 1683
2363.33 1738
2363.79 1672
2364.25 1639
2364.71 1694
2365.17 1730
2365.63 1736
2366.08 1702
2366.54 1671
2367.00 1682
2367.46 1498
2367.92 1760
2368.38 1737
2368.84 1830
2369.30 1868
2369.75 1677
2370.21 1589
2370.67 1707
2371.13 1857
2371.59 1795
2372.05 1673
2372.51 1840
2372.97 1836
2373.43 1800
2373.89 1851
2374.35 1999
2374.81 2003
2375.27 1827
2375.72 1777
2376.18 1973
2376.64 1913
2377.10 1937
2377.56 1840
2378.02 1689
2378.48 1830
2378.94 1777
2379.40 1894
2379.86 1816
2380.32 1805
2380.78 1742
2381.24 1928
2381.70 1782
2382.16 1842
2382.62 1794
2383.08 1793
2383.54 1686
2384.00 1670
2384.46 1696
2384.92 1571
2385.39 1555
2385.85 1589
2386.31 1709
2386.77 1843
2387.23 1727
2387.69 1668
2388.15 1670
2388.61 1730
2389.07 1615
2389.53 1663
2389.99 1815
2390.45 1737
2390.91 1625
2391.38 1663
2391.84 1880
2392.30 1907
2392.76 1882
2393.22 1756
2393.68 1776
2394.14 1884
2394.60 1929
2395.06 1874
2395.53 1768
2395.99 1664
2396.45 1613
2396.91 1625
2397.37 1557
2397.83 1575
2398.30 1797
2398.76 1614
2399.22 1514
2399.68 1595
2400.14 1696
2400.61 1684
2401.07 1739
2401.53 1770
2401.99 1601
2402.45 1560
2402.92 1703
2403.38 1535
2403.84 1633
2404.30 1615
2404.76 1699
2405.23 1759
2405.69 1504
2406.15 1800
2406.61 1764
2407.08 1659
2407.54 1677
2408.00 1793
2408.46 1839
2408.93 1788
2409.39 1812
2409.85 1746
2410.32 1663
2410.78 1703
2411.24 1777
2411.70 1739
2412.17 1657
2412.63 1691
2413.09 1813
2413.56 1705
2414.02 1697
2414.48 1577
2414.95 1690
2415.41 1780
2415.87 1589
2416.34 1764
2416.80 1736
2417.26 1824
2417.73 2021
2418.19 1967
2418.65 2019
2419.12 2083
2419.58 2004
2420.05 2175
2420.51 2075
2420.97 2236
2421.44 2257
2421.90 2253
2422.37 2081
2422.83 1897
2423.29 2088
2423.76 1942
2424.22 1950
2424.69 1902
2425.15 1862
2425.62 1828
2426.08 1774
2426.54 1881
2427.01 1696
2427.47 1798
2427.94 1787
2428.40 1822
2428.87 1608
2429.33 1550
2429.80 1623
2430.26 1716
2430.73 1684
2431.19 1645
2431.66 1614
2432.12 1555
2432.59 1432
2433.05 1616
2433.52 1748
2433.98 1707
2434.45 1547
2434.91 1724
2435.38 1766
2435.84 1908
2436.31 2069
2436.77 1769
2437.24 1623
2437.70 1720
2438.17 1674
2438.63 1828
2439.10 1697
2439.57 1647
2440.03 1751
2440.50 1695
2440.96 1668
2441.43 1803
2441.89 1797
2442.36 1808
2442.83 1860
2443.29 1781
2443.76 2000
2444.22 1834
2444.69 2017
2445.16 1947
2445.62 1877
2446.09 1820
2446.56 1925
2447.02 1876
2447.49 1713
2447.96 1656
2448.42 1558
2448.89 1487
2449.35 1672
2449.82 1676
2450.29 1602
2450.75 1699
2451.22 1787
2451.69 1762
2452.16 1681
2452.62 1532
2453.09 1707
2453.56 1483
2454.02 1590
2454.49 1730
2454.96 1645
2455.42 1715
2455.89 1615
2456.36 1551
2456.83 1615
2457.29 1579
2457.76 1570
2458.23 1621
2458.70 1469
2459.16 1407
2459.63 1537
2460.10 1601
2460.57 1725
2461.03 1473
2461.50 1442
2461.97 1648
2462.44 1828
2462.91 1793
2463.37 1677
2463.84 1576
2464.31 1611
2464.78 1695
2465.25 1584
2465.71 1616
2466.18 1696
2466.65 1597
2467.12 1615
2467.59 1680
2468.06 1733
2468.52 1537
2468.99 1477
2469.46 1656
2469.93 1609
2470.40 1617
2470.87 1616
2471.34 1695
2471.80 1500
2472.27 1535
2472.74 1597
2473.21 1623
2473.68 1598
2474.15 1454
2474.62 1386
2475.09 1472
2475.56 1437
2476.02 1472
2476.49 1394
2476.96 1519
2477.43 1439
2477.90 1467
2478.37 1574
2478.84 1640
2479.31 1611
2479.78 1619
2480.25 1703
2480.72 1600
2481.19 1503
2481.66 1671
2482.13 1612
2482.60 1638
2483.07 1686
2483.54 1764
2484.01 1742
2484.48 1718
2484.95 1703
2485.42 1624
2485.89 1592
2486.36 1578
2486.83 1532
2487.30 1766
2487.77 1762
2488.24 1676
2488.71 1652
2489.18 1787
2489.65 1681
2490.12 1753
2490.59 1793
2491.06 1569
2491.53 1745
2492.00 1805
2492.47 1855
2492.94 1902
2493.41 1702
2493.88 1691
2494.36 1534
2494.83 1566
2495.30 1602
2495.77 1555
2496.24 1544
2496.71 1729
2497.18 1656
2497.65 1628
2498.12 1428
2498.60 1503
2499.07 1643
2499.54 1506
2500.01 1574
2500.48 1677
2500.95 1558
2501.42 1522
2501.90 1504
2502.37 1566
2502.84 1461
2503.31 1363
2503.78 1405
2504.25 1510
2504.73 1530
2505.20 1552
2505.67 1547
2506.14 1582
2506.61 1545
2507.09 1363
2507.56 1450
2508.03 1619
2508.50 1609
2508.97 1514
2509.45 1525
2509.92 1603
2510.39 1646
2510.86 1718
2511.34 1732
2511.81 1746
2512.28 1750
2512.75 1767
2513.23 1816
2513.70 1851
2514.17 1731
2514.65 1612
2515.12 1535
2515.59 1523
2516.06 1550
2516.54 1508
2517.01 1532
2517.48 1734
2517.96 1495
2518.43 1559
2518.90 1619
2519.38 1703
2519.85 1675
2520.32 1637
2520.80 1612
2521.27 1595
2521.74 1549
2522.22 1499
2522.69 1583
2523.16 1651
2523.64 1611
2524.11 1567
2524.58 1677
2525.06 1731
2525.53 1797
2526.01 1803
2526.48 1757
2526.95 1714
2527.43 1729
2527.90 1733
2528.38 1591
2528.85 1601
2529.32 1601
2529.80 1519
2530.27 1577
2530.75 1756
2531.22 1691
2531.70 1606
2532.17 1578
2532.64 1543
2533.12 1582
2533.59 1517
2534.07 1639
2534.54 1748
2535.02 1585
2535.49 1531
2535.97 1583
2536.44 1660
2536.92 1439
2537.39 1394
2537.87 1375
2538.34 1523
2538.82 1458
2539.29 1551
2539.77 1531
2540.24 1533
2540.72 1611
2541.19 1600
2541.67 1531
2542.14 1412
2542.62 1451
2543.09 1541
2543.57 1244
2544.04 1510
2544.52 1557
2545.00 1496
2545.47 1504
2545.95 1459
2546.42 1558
2546.90 1690
2547.37 1567
2547.85 1541
2548.33 1564
2548.80 1601
2549.28 1557
2549.75 1790
2550.23 1713
2550.71 1637
2551.18 1790
2551.66 1872
2552.14 1866
2552.61 1876
2553.09 1775
2553.57 1770
2554.04 1926
2554.52 1657
2554.99 1618
2555.47 1855
2555.95 1827
2556.42 1810
2556.90 1884
2557.38 1819
2557.86 2059
2558.33 1868
2558.81 1873
2559.29 1886
2559.76 1769
2560.24 1920
2560.72 1843
2561.19 1899
2561.67 1823
2562.15 1564
2562.63 1492
2563.10 1575
2563.58 1645
2564.06 1625
2564.54 1432
2565.01 1396
2565.49 1586
2565.97 1391
2566.45 1231
2566.92 1403
2567.40 1455
2567.88 1555
2568.36 1403
2568.83 1311
2569.31 1400
2569.79 1471
2570.27 1629
2570.75 1460
2571.22 1397
2571.70 1465
2572.18 1496
2572.66 1514
2573.14 1558
2573.62 1564
2574.09 1619
2574.57 1614
2575.05 1576
2575.53 1483
2576.01 1412
2576.49 1520
2576.97 1510
2577.44 1458
2577.92 1503
2578.40 1586
2578.88 1610
2579.36 1425
2579.84 1477
2580.32 1413
2580.80 1544
2581.27 1461
2581.75 1584
2582.23 1630
2582.71 1561
2583.19 1547
2583.67 1401
2584.15 1419
2584.63 1591
2585.11 1627
2585.59 1566
2586.07 1548
2586.55 1486
2587.03 1597
2587.51 1612
2587.99 1695
2588.47 1674
2588.94 1590
2589.42 1706
2589.90 1732
2590.38 1596
2590.86 1627
2591.34 1775
2591.82 1767
2592.30 1749
2592.78 1627
2593.26 1643
2593.74 1634
2594.22 1651
2594.71 1617
2595.19 1666
2595.67 1758
2596.15 1680
2596.63 1634
2597.11 1570
2597.59 1621
2598.07 1569
2598.55 1540
2599.03 1558
2599.51 1556
2599.99 1540
2600.47 1678
2600.95 1667
2601.43 1627
2601.91 1627
2602.40 1600
2602.88 1495
2603.36 1512
2603.84 1516
2604.32 1542
2604.80 1522
2605.28 1604
2605.76 1618
2606.24 1614
2606.73 1406
2607.21 1520
2607.69 1545
2608.17 1525
2608.65 1400
2609.13 1481
2609.62 1473
2610.10 1528
2610.58 1596
2611.06 1563
2611.54 1683
2612.02 1757
2612.51 1499
2612.99 1604
2613.47 1670
2613.95 1524
2614.43 1422
2614.92 1644
2615.40 1835
2615.88 1670
2616.36 1650
2616.85 1577
2617.33 1544
2617.81 1664
2618.29 1633
2618.78 1662
2619.26 1629
2619.74 1608
2620.22 1652
2620.71 1695
2621.19 1643
2621.67 1721
2622.15 1745
2622.64 1652
2623.12 1692
2623.60 1674
2624.09 1689
2624.57 1520
2625.05 1716
2625.53 1743
2626.02 1536
2626.50 1568
2626.98 1434
2627.47 1548
2627.95 1661
2628.43 1584
2628.92 1425
2629.40 1486
2629.88 1581
2630.37 1596
2630.85 1633
2631.34 1573
2631.82 1534
2632.30 1628
2632.79 1709
2633.27 1744
2633.75 1670
2634.24 1696
2634.72 1713
2635.21 1817
2635.69 2016
2636.17 1964
2636.66 1858
2637.14 1844
2637.63 1794
2638.11 1840
2638.60 1667
2639.08 1685
2639.56 1682
2640.05 1657
2640.53 1504
2641.02 1617
2641.50 1575
2641.99 1373
2642.47 1573
2642.96 1496
2643.44 1541
2643.93 1496
2644.41 1626
2644.90 1506
2645.38 1480
2645.87 1447
2646.35 1448
2646.84 1518
2647.32 1505
2647.81 1509
2648.29 1530
2648.78 1569
2649.26 1581
2649.75 1662
2650.23 1501
2650.72 1588
2651.20 1557
2651.69 1577
2652.17 1552
2652.66 1434
2653.15 1525
2653.63 1495
2654.12 1543
2654.60 1567
2655.09 1416
2655.57 1484
2656.06 1430
2656.55 1442
2657.03 1441
2657.52 1530
2658.00 1510
2658.49 1499
2658.98 1504
2659.46 1369
2659.95 1371
2660.44 1638
2660.92 1624
2661.41 1497
2661.90 1449
2662.38 1519
2662.87 1555
2663.35 1494
2663.84 1520
2664.33 1390
2664.81 1652
2665.30 1683
2665.79 1539
2666.28 1561
2666.76 1598
2667.25 1730
2667.74 1744
2668.22 1598
2668.71 1731
2669.20 1538
2669.68 1703
2670.17 1585
2670.66 1592
2671.15 1578
2671.63 1620
2672.12 1637
2672.61 1757
2673.10 1752
2673.58 1875
2674.07 1825
2674.56 1757
2675.05 1867
2675.53 2078
2676.02 1990
2676.51 2085
2677.00 2073
2677.49 2004
2677.97 1892
2678.46 1919
2678.95 1884
2679.44 1915
2679.93 1894
2680.41 1926
2680.90 1765
2681.39 1581
2681.88 1606
2682.37 1663
2682.85 1672
2683.34 1697
2683.83 1651
2684.32 1690
2684.81 1688
2685.30 1682
2685.79 1741
2686.27 1836
2686.76 1769
2687.25 1805
2687.74 1706
2688.23 1797
2688.72 1801
2689.21 1813
2689.70 1577
2690.19 1540
2690.67 1635
2691.16 1498
2691.65 1499
2692.14 1559
2692.63 1508
2693.12 1506
2693.61 1604
2694.10 1626
2694.59 1757
2695.08 1645
2695.57 1657
2696.06 1688
2696.55 1780
2697.04 1768
2697.53 1839
2698.02 2079
2698.51 2147
2699.00 2092
2699.49 2123
2699.98 2202
2700.47 1909
2700.96 1930
2701.45 2031
2701.94 1915
2702.43 1821
2702.92 1744
2703.41 1703
2703.90 1932
2704.39 1685
2704.88 1687
2705.37 1680
2705.86 1710
2706.35 1723
2706.84 1545
2707.33 1509
2707.82 1529
2708.31 1677
2708.80 1643
2709.29 1577
2709.78 1609
2710.27 1662
2710.77 1687
2711.26 1649
2711.75 1759
2712.24 1712
2712.73 1821
2713.22 1957
2713.71 1957
2714.20 1761
2714.69 1776
2715.19 1872
2715.68 1859
2716.17 1866
2716.66 1805
2717.15 1663
2717.64 1541
2718.13 1395
2718.63 1577
2719.12 1661
2719.61 1625
2720.10 1500
2720.59 1463
2721.08 1489
2721.58 1631
2722.07 1581
2722.56 1495
2723.05 1529
2723.54 1469
2724.04 1639
2724.53 1566
2725.02 1577
2725.51 1636
2726.01 1828
2726.50 1761
2726.99 1695
2727.48 1612
2727.98 1697
2728.47 1762
2728.96 1698
2729.45 1515
2729.95 1622
2730.44 1660
2730.93 1581
2731.42 1543
2731.92 1530
2732.41 1605
2732.90 1553
2733.40 1480
2733.89 1551
2734.38 1583
2734.87 1557
2735.37 1487
2735.86 1700
2736.35 1487
2736.85 1602
2737.34 1662
2737.83 1654
2738.33 1488
2738.82 1544
2739.31 1633
2739.81 1627
2740.30 1619
2740.79 1813
2741.29 1657
2741.78 1550
2742.28 1605
2742.77 1705
2743.26 1638
2743.76 1711
2744.25 1638
2744.75 1550
2745.24 1580
2745.73 1698
2746.23 1607
2746.72 1449
2747.22 1426
2747.71 1448
2748.20 1453
2748.70 1442
2749.19 1604
2749.69 1488
2750.18 1395
2750.68 1401
2751.17 1544
2751.67 1533
2752.16 1544
2752.66 1446
2753.15 1492
2753.64 1460
2754.14 1551
2754.63 1416
2755.13 1523
2755.62 1427
2756.12 1510
2756.61 1539
2757.11 1564
2757.60 1565
2758.10 1522
2758.59 1547
2759.09 1554
2759.59 1510
2760.08 1493
2760.58 1414
2761.07 1563
2761.57 1568
2762.06 1494
2762.56 1488
2763.05 1530
2763.55 1577
2764.05 1567
2764.54 1637
2765.04 1590
2765.53 1730
2766.03 1514
2766.52 1559
2767.02 1686
2767.52 1539
2768.01 1595
2768.51 1504
2769.00 1318
2769.50 1524
2770.00 1377
2770.49 1491
2770.99 1372
2771.49 1382
2771.98 1391
2772.48 1483
2772.98 1475
2773.47 1575
2773.97 1477
2774.47 1507
2774.96 1559
2775.46 1445
2775.96 1460
2776.45 1508
2776.95 1480
2777.45 1532
2777.94 1519
2778.44 1555
2778.94 1795
2779.43 1648
2779.93 1562
2780.43 1811
2780.93 1664
2781.42 1696
2781.92 1756
2782.42 1556
2782.92 1724
2783.41 1766
2783.91 1723
2784.41 1656
2784.91 1428
2785.40 1454
2785.90 1404
2786.40 1438
2786.90 1435
2787.39 1432
2787.89 1563
2788.39 1395
2788.89 1637
2789.39 1599
2789.88 1567
2790.38 1615
2790.88 1629
2791.38 1630
2791.88 1752
2792.37 1619
2792.87 1875
2793.37 1675
2793.87 1671
2794.37 1765
2794.87 1932
2795.37 1865
2795.86 1862
2796.36 1740
2796.86 1760
2797.36 1992
2797.86 2042
2798.36 1992
2798.86 2221
2799.35 2343
2799.85 2151
2800.35 2241
2800.85 2376
2801.35 2264
2801.85 2377
2802.35 2136
2802.85 2279
2803.35 2134
2803.85 2017
2804.35 1800
2804.85 1611
2805.34 1598
2805.84 1720
2806.34 1753
2806.84 1557
2807.34 1537
2807.84 1594
2808.34 1609
2808.84 1883
2809.34 1883
2809.84 1843
2810.34 1891
2810.84 1842
2811.34 1798
2811.84 1910
2812.34 2070
2812.84 1889
2813.34 2028
2813.84 1920
2814.34 1867
2814.84 1803
2815.34 1785
2815.84 1565
2816.34 1539
2816.84 1585
2817.34 1649
2817.84 1638
2818.35 1524
2818.85 1453
2819.35 1477
2819.85 1499
2820.35 1540
2820.85 1432
2821.35 1387
2821.85 1604
2822.35 1630
2822.85 1580
2823.35 1547
2823.85 1406
2824.36 1442
2824.86 1536
2825.36 1671
2825.86 1498
2826.36 1470
2826.86 1499
2827.36 1474
2827.86 1349
2828.37 1323
2828.87 1356
2829.37 1347
2829.87 1308
2830.37 1360
2830.87 1461
2831.38 1556
2831.88 1512
2832.38 1508
2832.88 1537
2833.38 1418
2833.88 1432
2834.39 1493
2834.89 1562
2835.39 1473
2835.89 1505
2836.40 1542
2836.90 1476
2837.40 1401
2837.90 1484
2838.40 1644
2838.91 1554
2839.41 1650
2839.91 1751
2840.41 1700
2840.92 1749
2841.42 1757
2841.92 1610
2842.42 1668
2842.93 1637
2843.43 1565
2843.93 1677
2844.44 1658
2844.94 1527
2845.44 1325
2845.94 1439
2846.45 1535
2846.95 1519
2847.45 1548
2847.96 1527
2848.46 1548
2848.96 1669
2849.47 1654
2849.97 1691
2850.47 1871
2850.98 1909
2851.48 1651
2851.98 1585
2852.49 1565
2852.99 1580
2853.50 1556
2854.00 1414
2854.50 1555
2855.01 1551
2855.51 1543
2856.01 1521
2856.52 1549
2857.02 1590
2857.53 1447
2858.03 1395
2858.53 1566
2859.04 1659
2859.54 1615
2860.05 1630
2860.55 1788
2861.06 1757
2861.56 1796
2862.06 1895
2862.57 1875
2863.07 2082
2863.58 2221
2864.08 1921
2864.59 1982
2865.09 1983
2865.60 1995
2866.10 1710
2866.61 1605
2867.11 1572
2867.62 1539
2868.12 1644
2868.63 1539
2869.13 1611
2869.64 1607
2870.14 1559
2870.65 1571
2871.15 1596
2871.66 1586
2872.16 1615
2872.67 1662
2873.17 1598
2873.68 1507
2874.18 1562
2874.69 1595
2875.20 1656
2875.70 1677
2876.21 1722
2876.71 1689
2877.22 1819
2877.72 1831
2878.23 1684
2878.74 1756
2879.24 1611
2879.75 1604
2880.25 1658
2880.76 1641
2881.27 1662
2881.77 1622
2882.28 1785
2882.79 1822
2883.29 1985
2883.80 1663
2884.30 1978
2884.81 1894
2885.32 1701
2885.82 1914
2886.33 1935
2886.84 1762
2887.34 1809
2887.85 1710
2888.36 1849
2888.86 1923
2889.37 1804
2889.88 1918
2890.38 1974
2890.89 1803
2891.40 1630
2891.91 1988
2892.41 1995
2892.92 1759
2893.43 1783
2893.93 1854
2894.44 1743
2894.95 1703
2895.46 1746
2895.96 1455
2896.47 1644
2896.98 1642
2897.49 1636
2897.99 1693
2898.50 1700
2899.01 1579
2899.52 1734
2900.03 1708
2900.53 1712
2901.04 1771
2901.55 1764
2902.06 1735
2902.56 1691
2903.07 1705
2903.58 1663
2904.09 1629
2904.60 1615
2905.11 1629
2905.61 1734
2906.12 1647
2906.63 1770
2907.14 1560
2907.65 1574
2908.16 1525
2908.66 1598
2909.17 1654
2909.68 1559
2910.19 1406
2910.70 1606
2911.21 1464
2911.72 1616
2912.23 1642
2912.73 1515
2913.24 1556
2913.75 1480
2914.26 1462
2914.77 1502
2915.28 1614
2915.79 1599
2916.30 1571
2916.81 1674
2917.32 1633
2917.83 1582
2918.33 1698
2918.84 1665
2919.35 1497
2919.86 1410
2920.37 1421
2920.88 1321
2921.39 1495
2921.90 1589
2922.41 1620
2922.92 1644
2923.43 1811
2923.94 1714
2924.45 1684
2924.96 1793
2925.47 1943
2925.98 2135
2926.49 2162
2927.00 2152
2927.51 2312
2928.02 2409
2928.53 2571
2929.04 2695
2929.55 2520
2930.06 2528
2930.57 2423
2931.08 2243
2931.59 2062
2932.11 1754
2932.62 1816
2933.13 1713
2933.64 1478
2934.15 1589
2934.66 1444
2935.17 1660
2935.68 1450
2936.19 1458
2936.70 1521
2937.21 1521
2937.72 1444
2938.24 1338
2938.75 1469
2939.26 1539
2939.77 1532
2940.28 1533
2940.79 1553
2941.30 1580
2941.81 1564
2942.33 1436
2942.84 1542
2943.35 1489
2943.86 1543
2944.37 1529
2944.88 1548
2945.40 1612
2945.91 1608
2946.42 1685
2946.93 1570
2947.44 1474
2947.96 1652
2948.47 1611
2948.98 1753
2949.49 1726
2950.00 1721
2950.52 1742
2951.03 1839
2951.54 1735
2952.05 1482
2952.57 1352
2953.08 1500
2953.59 1564
2954.10 1585
2954.62 1579
2955.13 1619
2955.64 1605
2956.15 1748
2956.67 1682
2957.18 1586
2957.69 1510
2958.20 1547
2958.72 1471
2959.23 1605
2959.74 1466
2960.26 1424
2960.77 1476
2961.28 1525
2961.80 1517
2962.31 1422
2962.82 1531
2963.34 1748
2963.85 1663
2964.36 1598
2964.88 1670
2965.39 1661
2965.90 1673
2966.42 1705
2966.93 1833
2967.44 1759
2967.96 1664
2968.47 1625
2968.98 1657
2969.50 1606
2970.01 1532
2970.53 1564
2971.04 1492
2971.55 1391
2972.07 1430
2972.58 1346
2973.10 1500
2973.61 1497
2974.12 1424
2974.64 1388
2975.15 1510
2975.67 1436
2976.18 1446
2976.70 1410
2977.21 1417
2977.73 1393
2978.24 1434
2978.75 1638
2979.27 1737
2979.78 1678
2980.30 1505
2980.81 1475
2981.33 1470
2981.84 1565
2982.36 1616
2982.87 1500
2983.39 1527
2983.90 1749
2984.42 1553
2984.93 1534
2985.45 1736
2985.96 1807
2986.48 1753
2987.00 1712
2987.51 1743
2988.03 1741
2988.54 1771
2989.06 1725
2989.57 1797
2990.09 1744
2990.60 1768
2991.12 2018
2991.64 2083
2992.15 1950
2992.67 1869
2993.18 1797
2993.70 1810
2994.21 1819
2994.73 1757
2995.25 1852
2995.76 1945
2996.28 1717
2996.80 1744
2997.31 1860
2997.83 1897
2998.34 1978
2998.86 2028
2999.38 1971
2999.89 2052
3000.41 2214
3000.93 2129
3001.44 2087
3001.96 2125
3002.48 2180
3002.99 2291
3003.51 2425
3004.03 2641
3004.54 2637
3005.06 2758
3005.58 3198
3006.09 3504
3006.61 3917
3007.13 4348
3007.65 4639
3008.16 4784
3008.68 4867
3009.20 4667
3009.71 4369
3010.23 4040
3010.75 3448
3011.27 3031
3011.78 2879
3012.30 2571
3012.82 2334
3013.34 2085
3013.85 1917
3014.37 1876
3014.89 1894
3015.41 2134
3015.93 2032
3016.44 1862
3016.96 1787
3017.48 1807
3018.00 1811
3018.52 1838
3019.03 1741
3019.55 1843
3020.07 1824
3020.59 1829
3021.11 1862
3021.63 1633
3022.14 1655
3022.66 1880
3023.18 1906
3023.70 1975
3024.22 2061
3024.74 2198
3025.25 2110
3025.77 1941
3026.29 1881
3026.81 1944
3027.33 1948
3027.85 2130
3028.37 2206
3028.89 2050
3029.41 1980
3029.92 1981
3030.44 1926
3030.96 1775
3031.48 1750
3032.00 1720
3032.52 1745
3033.04 1879
3033.56 1752
3034.08 1675
3034.60 1767
3035.12 1709
3035.64 1643
3036.16 1705
3036.68 1776
3037.20 1817
3037.72 1683
3038.24 1577
3038.76 1655
3039.28 1637
3039.80 1686
3040.32 1687
3040.84 1628
3041.36 1784
3041.88 1688
3042.40 1652
3042.92 1614
3043.44 1634
3043.96 1526
3044.48 1448
3045.00 1559
3045.52 1680
3046.04 1564
3046.56 1592
3047.08 1590
3047.60 1559
3048.12 1566
3048.64 1424
3049.16 1516
3049.68 1572
3050.20 1559
3050.72 1608
3051.24 1641
3051.77 1654
3052.29 1574
3052.81 1539
3053.33 1474
3053.85 1639
3054.37 1500
3054.89 1313
3055.41 1323
3055.93 1506
3056.46 1419
3056.98 1483
3057.50 1551
3058.02 1511
3058.54 1324
3059.06 1394
3059.58 1445
3060.11 1551
3060.63 1539
3061.15 1598
3061.67 1481
3062.19 1446
3062.71 1505
3063.24 1608
3063.76 1531
3064.28 1610
3064.80 1619
3065.32 1679
3065.85 1708
3066.37 1666
3066.89 1651
3067.41 1656
3067.94 1497
3068.46 1541
3068.98 1717
3069.50 1667
3070.03 1715
3070.55 1477
3071.07 1501
3071.59 1755
3072.12 1817
3072.64 1844
3073.16 1704
3073.68 1687
3074.21 1577
3074.73 1516
3075.25 1549
3075.78 1668
3076.30 1632
3076.82 1523
3077.34 1506
3077.87 1678
3078.39 1607
3078.91 1712
3079.44 1602
3079.96 1634
3080.48 1671
3081.01 1811
3081.53 1940
3082.05 1771
3082.58 1787
3083.10 1648
3083.63 1654
3084.15 1831
3084.67 1815
3085.20 1948
3085.72 1932
3086.24 1887
3086.77 2037
3087.29 1922
3087.82 1917
3088.34 1948
3088.86 1602
3089.39 1567
3089.91 1689
3090.44 1754
3090.96 1790
3091.49 1718
3092.01 1712
3092.53 1868
3093.06 1838
3093.58 1826
3094.11 1647
3094.63 1577
3095.16 1714
3095.68 1786
3096.21 1738
3096.73 1792
3097.26 2016
3097.78 1967
3098.31 2262
3098.83 2431
3099.36 2267
3099.88 2261
3100.41 2387
3100.93 2557
3101.46 2773
3101.98 3202
3102.51 3424
3103.03 3626
3103.56 3890
3104.08 4259
3104.61 4939
3105.13 5294
3105.66 5931
3106.18 6101
3106.71 6427
3107.24 6653
3107.76 6500
3108.29 5830
3108.81 5085
3109.34 4401
3109.86 3791
3110.39 3248
3110.92 2952
3111.44 2826
3111.97 2768
3112.49 2607
3113.02 2552
3113.55 2511
3114.07 2614
3114.60 2646
3115.12 2632
3115.65 2537
3116.18 2274
3116.70 2326
3117.23 2392
3117.76 2343
3118.28 2100
3118.81 2121
3119.34 2092
3119.86 2058
3120.39 2024
3120.92 1951
3121.44 1898
3121.97 2016
3122.50 2098
3123.02 2091
3123.55 2007
3124.08 2007
3124.61 2030
3125.13 2292
3125.66 2348
3126.19 2305
3126.72 2221
3127.24 2169
3127.77 2328
3128.30 2232
3128.82 2130
3129.35 2233
3129.88 2130
3130.41 1973
3130.93 1976
3131.46 1908
3131.99 1859
3132.52 1949
3133.05 1986
3133.57 1957
3134.10 1847
3134.63 1849
3135.16 1821
3135.69 1710
3136.21 1777
3136.74 1719
3137.27 1827
3137.80 1963
3138.33 1779
3138.85 1907
3139.38 1817
3139.91 1750
3140.44 1754
3140.97 1716
3141.50 1816
3142.03 1754
3142.55 1654
3143.08 1633
3143.61 1721
3144.14 1635
3144.67 1637
3145.20 1650
3145.73 1643
3146.26 1587
3146.79 1700
3147.31 1707
3147.84 1749
3148.37 1870
3148.90 1780
3149.43 1815
3149.96 1780
3150.49 1873
3151.02 1875
3151.55 1922
3152.08 1987
3152.61 2098
3153.14 1889
3153.67 1967
3154.20 1820
3154.73 1787
3155.25 1716
3155.78 1778
3156.31 1631
3156.84 1659
3157.37 1617
3157.90 1777
3158.43 1768
3158.96 1698
3159.49 1662
3160.02 1804
3160.55 1686
3161.08 1700
3161.61 1769
3162.14 1951
3162.68 2009
3163.21 1845
3163.74 1821
3164.27 1616
3164.80 1509
3165.33 1544
3165.86 1610
3166.39 1637
3166.92 1566
3167.45 1504
3167.98 1696
3168.51 1649
3169.04 1554
3169.57 1574
3170.10 1591
3170.64 1608
3171.17 1732
3171.70 1570
3172.23 1513
3172.76 1583
3173.29 1629
3173.82 1591
3174.35 1631
3174.88 1569
3175.42 1825
3175.95 1916
3176.48 1922
3177.01 1924
3177.54 1839
3178.07 1973
3178.61 2015
3179.14 1933
3179.67 2048
3180.20 1910
3180.73 1739
3181.26 1757
3181.80 1849
3182.33 1937
3182.86 1742
3183.39 1876
3183.92 1660
3184.46 1716
3184.99 1602
3185.52 1536
3186.05 1516
3186.59 1492
3187.12 1652
3187.65 1465
3188.18 1450
3188.72 1498
3189.25 1508
3189.78 1427
3190.31 1438
3190.85 1576
3191.38 1673
3191.91 1479
3192.44 1561
3192.98 1667
3193.51 1650
3194.04 1476
3194.58 1543
3195.11 1580
3195.64 1480
3196.17 1552
3196.71 1647
3197.24 1638
3197.77 1747
3198.31 1564
3198.84 1432
3199.37 1535
3199.91 1539
3200.44 1572
3200.98 1598
3201.51 1495
3202.04 1675
3202.58 1659
3203.11 1684
3203.64 1592
3204.18 1659
3204.71 1661
3205.24 1636
3205.78 1608
3206.31 1520
3206.85 1579
3207.38 1605
3207.91 1648
3208.45 1660
3208.98 1561
3209.52 1639
3210.05 1632
3210.59 1528
3211.12 1646
3211.65 1740
3212.19 1618
3212.72 1683
3213.26 1738
3213.79 1644
3214.33 1552
3214.86 1620
3215.40 1486
3215.93 1676
3216.47 1649
3217.00 1526
3217.54 1573
3218.07 1555
3218.61 1534
3219.14 1679
3219.68 1594
3220.21 1668
3220.75 1643
3221.28 1578
3221.82 1796
3222.35 1863
3222.89 1806
3223.42 1715
3223.96 1840
3224.49 1971
3225.03 1718
3225.57 1704
3226.10 1656
3226.64 1758
3227.17 1697
3227.71 1632
3228.24 1730
3228.78 1757
3229.32 1662
3229.85 1789
3230.39 1837
3230.92 1657
3231.46 1761
3232.00 1551
3232.53 1480
3233.07 1486
3233.60 1529
3234.14 1614
3234.68 1652
3235.21 1466
3235.75 1665
3236.29 1745
3236.82 1793
3237.36 1738
3237.90 1776
3238.43 1654
3238.97 1726
3239.51 1700
3240.04 1785
3240.58 1824
3241.12 1667
3241.65 1842
3242.19 1747
3242.73 1871
3243.26 1770
3243.80 1668
3244.34 1804
3244.88 1709
3245.41 1670
3245.95 1781
3246.49 1910
3247.02 1836
3247.56 1810
3248.10 1708
3248.64 1758
3249.17 1842
3249.71 1687
3250.25 1694
3250.79 1757
3251.33 1849
3251.86 1911
3252.40 1819
3252.94 1777
3253.48 1985
3254.01 1800
3254.55 1889
3255.09 1877
3255.63 1909
3256.17 1946
3256.70 1997
3257.24 1971
3257.78 2121
3258.32 2000
3258.86 1967
3259.40 2138
3259.93 2066
3260.47 2295
3261.01 2418
3261.55 2534
3262.09 2661
3262.63 2583
3263.17 2749
3263.70 2827
3264.24 2800
3264.78 2973
3265.32 3253
3265.86 3669
3266.40 3725
3266.94 4232
3267.48 4742
3268.02 5160
3268.56 5310
3269.09 5805
3269.63 6253
3270.17 5930
3270.71 6038
3271.25 5809
3271.79 5963
3272.33 5495
3272.87 4679
3273.41 4194
3273.95 3454
3274.49 3050
3275.03 2805
3275.57 2531
3276.11 2417
3276.65 2247
3277.19 2494
3277.73 2293
3278.27 2231
3278.81 2206
3279.35 2158
3279.89 2384
3280.43 2334
3280.97 2053
3281.51 2194
3282.05 2352
3282.59 2271
3283.13 2330
3283.67 2340
3284.21 2269
3284.75 2368
3285.29 2270
3285.83 2302
3286.37 2448
3286.91 2324
3287.45 2480
3287.99 2560
3288.53 2413
3289.08 2535
3289.62 2667
3290.16 2787
3290.70 2667
3291.24 2577
3291.78 2737
3292.32 2741
3292.86 2415
3293.40 2276
3293.95 2694
3294.49 2661
3295.03 2736
3295.57 2602
3296.11 2889
3296.65 3203
3297.19 3378
3297.73 3407
3298.28 3691
3298.82 3795
3299.36 3814
3299.90 3564
3300.44 3495
3300.99 3592
3301.53 3053
3302.07 2794
3302.61 2853
3303.15 2743
3303.69 2571
3304.24 2575
3304.78 2545
3305.32 2463
3305.86 2282
3306.41 2188
3306.95 2084
3307.49 2236
3308.03 2260
3308.58 2250
3309.12 2165
3309.66 2177
3310.20 2221
3310.75 2172
3311.29 2181
3311.83 2209
3312.37 2182
3312.92 2145
3313.46 2071
3314.00 1997
3314.54 2051
3315.09 2201
3315.63 2303
3316.17 2220
3316.72 2145
3317.26 2297
3317.80 2319
3318.35 2583
3318.89 2570
3319.43 2611
3319.98 2590
3320.52 2838
3321.06 2869
3321.61 2699
3322.15 2922
3322.69 2944
3323.24 2827
3323.78 3059
3324.33 3157
3324.87 2939
3325.41 3051
3325.96 2885
3326.50 3137
3327.04 2986
3327.59 2883
3328.13 2909
3328.68 2797
3329.22 2532
3329.76 2624
3330.31 2476
3330.85 2447
3331.40 2462
3331.94 2629
3332.49 2934
3333.03 2978
3333.58 3458
3334.12 3964
3334.66 4730
3335.21 5961
3335.75 7270
3336.30 9301
3336.84 11550
3337.39 13441
3337.93 15960
3338.48 17721
3339.02 19328
3339.57 19784
3340.11 20104
3340.66 19324
3341.20 18205
3341.75 16529
3342.29 14268
3342.84 11543
3343.38 9608
3343.93 8048
3344.47 6267
3345.02 5299
3345.57 4500
3346.11 3844
3346.66 3524
3347.20 3059
3347.75 2884
3348.29 2703
3348.84 2814
3349.38 2796
3349.93 2738
3350.48 2618
3351.02 2497
3351.57 2381
3352.11 2602
3352.66 2642
3353.21 2595
3353.75 2627
3354.30 2661
3354.84 2426
3355.39 2650
3355.94 2767
3356.48 2641
3357.03 2839
3357.58 2591
3358.12 2544
3358.67 2627
3359.22 2537
3359.76 2389
3360.31 2403
3360.86 2446
3361.40 2460
3361.95 2405
3362.50 2402
3363.04 2329
3363.59 2388
3364.14 2335
3364.68 2227
3365.23 2555
3365.78 2561
3366.33 2421
3366.87 2286
3367.42 2328
3367.97 2315
3368.51 2347
3369.06 2404
3369.61 2249
3370.16 2408
3370.70 2299
3371.25 2118
3371.80 2227
3372.35 2260
3372.90 2526
3373.44 2579
3373.99 2591
3374.54 2745
3375.09 3012
3375.63 3205
3376.18 3348
3376.73 3507
3377.28 3597
3377.83 3492
3378.37 3707
3378.92 3565
3379.47 3473
3380.02 3212
3380.57 3047
3381.12 2914
3381.66 2751
3382.21 2501
3382.76 2179
3383.31 2001
3383.86 2118
3384.41 2036
3384.96 1963
3385.50 1903
3386.05 1820
3386.60 1780
3387.15 1750
3387.70 1811
3388.25 1771
3388.80 1802
3389.35 1835
3389.90 1890
3390.44 1792
3390.99 1696
3391.54 1796
3392.09 1866
3392.64 1801
3393.19 1925
3393.74 1770
3394.29 1757
3394.84 1729
3395.39 1909
3395.94 1828
3396.49 1717
3397.04 1671
3397.59 1710
3398.14 1821
3398.69 1901
3399.24 1809
3399.79 1834
3400.34 1776
3400.89 1731
3401.44 1770
3401.99 1742
3402.54 1832
3403.09 1650
3403.64 1695
3404.19 1911
3404.74 1937
3405.29 1696
3405.84 1734
3406.39 1754
3406.94 1724
3407.49 1777
3408.04 1771
3408.59 1804
3409.14 1769
3409.69 1782
3410.24 1819
3410.79 1735
3411.34 1888
3411.89 1870
3412.45 1998
3413.00 1914
3413.55 1980
3414.10 1932
3414.65 2127
3415.20 2124
3415.75 2184
3416.30 2158
3416.85 2209
3417.41 2251
3417.96 2097
3418.51 1948
3419.06 2007
3419.61 2045
3420.16 2034
3420.71 1837
3421.27 1792
3421.82 1886
3422.37 1855
3422.92 1715
3423.47 1758
3424.02 1901
3424.58 1795
3425.13 1889
3425.68 1976
3426.23 2079
3426.78 2005
3427.34 2032
3427.89 2306
3428.44 2138
3428.99 2184
3429.55 2003
3430.10 1781
3430.65 1891
3431.20 1721
3431.76 1615
3432.31 1657
3432.86 1761
3433.41 1803
3433.97 1600
3434.52 1714
3435.07 1640
3435.62 1692
3436.18 1532
3436.73 1670
3437.28 1708
3437.84 1730
3438.39 1586
3438.94 1465
3439.49 1707
3440.05 1706
3440.60 1638
3441.15 1642
3441.71 1628
3442.26 1639
3442.81 1607
3443.37 1619
3443.92 1642
3444.47 1711
3445.03 1607
3445.58 1769
3446.13 1711
3446.69 1634
3447.24 1662
3447.80 1601
3448.35 1646
3448.90 1513
3449.46 1664
3450.01 1691
3450.57 1530
3451.12 1642
3451.67 1769
3452.23 1697
3452.78 1649
3453.34 1885
3453.89 1631
3454.44 1614
3455.00 1571
3455.55 1465
3456.11 1643
3456.66 1539
3457.22 1528
3457.77 1593
3458.33 1561
3458.88 1632
3459.43 1472
3459.99 1579
3460.54 1490
3461.10 1527
3461.65 1583
3462.21 1546
3462.76 1566
3463.32 1521
3463.87 1606
3464.43 1489
3464.98 1582
3465.54 1670
3466.09 1706
3466.65 1546
3467.21 1540
3467.76 1562
3468.32 1379
3468.87 1594
3469.43 1666
3469.98 1644
3470.54 1766
3471.09 1736
3471.65 1632
3472.20 1553
3472.76 1641
3473.32 1747
3473.87 1890
3474.43 1655
3474.98 1672
3475.54 1768
3476.10 1860
3476.65 1875
3477.21 2086
3477.76 1788
3478.32 1760
3478.88 1859
3479.43 1859
3479.99 1783
3480.55 1876
3481.10 1856
3481.66 1938
3482.22 2043
3482.77 2042
3483.33 1960
3483.89 1980
3484.44 1940
3485.00 1870
3485.56 2079
3486.11 2015
3486.67 1959
3487.23 2036
3487.78 1840
3488.34 1891
3488.90 2027
3489.45 2065
3490.01 2161
3490.57 2228
3491.13 2335
3491.68 2579
3492.24 2964
3492.80 3321
3493.35 3670
3493.91 4293
3494.47 4199
3495.03 4548
3495.58 5122
3496.14 5463
3496.70 5310
3497.26 4884
3497.82 4772
3498.37 4339
3498.93 4100
3499.49 4043
3500.05 4180
3500.61 4464
3501.16 4684
3501.72 4692
3502.28 5070
3502.84 5360
3503.40 5549
3503.95 5372
3504.51 4976
3505.07 4862
3505.63 4601
3506.19 4412
3506.75 4296
3507.30 4309
3507.86 4139
3508.42 4075
3508.98 4106
3509.54 3882
3510.10 3927
3510.66 3627
3511.22 3408
3511.77 3280
3512.33 3094
3512.89 2911
3513.45 2888
3514.01 2844
3514.57 2453
3515.13 2449
3515.69 2393
3516.25 2402
3516.81 2231
3517.37 2197
3517.92 2161
3518.48 1978
3519.04 2120
3519.60 2153
3520.16 2097
3520.72 1958
3521.28 2102
3521.84 2118
3522.40 2246
3522.96 2180
3523.52 2172
3524.08 2211
3524.64 2123
3525.20 2199
3525.76 2197
3526.32 2413
3526.88 2254
3527.44 2268
3528.00 2144
3528.56 2192
3529.12 2092
3529.68 2149
3530.24 2097
3530.80 1932
3531.36 1870
3531.92 1888
3532.48 1793
3533.04 1810
3533.60 1745
3534.17 1827
3534.73 1658
3535.29 1805
3535.85 1725
3536.41 1755
3536.97 1759
3537.53 1888
3538.09 1834
3538.65 1905
3539.21 1877
3539.77 1853
3540.34 1887
3540.90 1983
3541.46 1854
3542.02 1779
3542.58 1731
3543.14 1992
3543.70 2161
3544.26 2071
3544.83 1961
3545.39 2039
3545.95 2209
3546.51 2010
3547.07 1969
3547.63 2016
3548.20 2081
3548.76 2269
3549.32 2162
3549.88 1973
3550.44 1818
3551.01 1807
3551.57 1846
3552.13 1672
3552.69 1757
3553.25 1590
3553.82 1654
3554.38 1712
3554.94 1596
3555.50 1601
3556.07 1672
3556.63 1614
3557.19 1664
3557.75 1567
3558.32 1601
3558.88 1539
3559.44 1676
3560.00 1621
3560.57 1662
3561.13 1624
3561.69 1694
3562.26 1672
3562.82 1518
3563.38 1697
3563.94 1703
3564.51 1702
3565.07 1813
3565.63 1714
3566.20 1835
3566.76 1831
3567.32 1952
3567.89 2088
3568.45 2040
3569.01 1935
3569.58 1995
3570.14 1997
3570.70 1794
3571.27 1791
3571.83 1705
3572.39 1759
3572.96 1493
3573.52 1476
3574.09 1639
3574.65 1657
3575.21 1701
3575.78 1670
3576.34 1757
3576.91 1775
3577.47 1638
3578.03 1694
3578.60 1737
3579.16 1695
3579.73 1757
3580.29 1621
3580.86 1613
3581.42 1545
3581.98 1622
3582.55 1560
3583.11 1596
3583.68 1737
3584.24 1594
3584.81 1680
3585.37 1565
3585.94 1526
3586.50 1628
3587.07 1519
3587.63 1445
3588.20 1548
3588.76 1707
3589.33 1677
3589.89 1567
3590.46 1605
3591.02 1485
3591.59 1514
3592.15 1443
3592.72 1449
3593.28 1489
3593.85 1602
3594.41 1661
3594.98 1645
3595.54 1715
3596.11 1711
3596.68 1782
3597.24 1643
3597.81 1665
3598.37 1650
3598.94 1631
3599.50 1569
3600.07 1763
3600.64 1547
3601.20 1550
3601.77 1663
3602.33 1586
3602.90 1561
3603.47 1704
3604.03 1685
3604.60 1465
3605.16 1458
3605.73 1542
3606.30 1471
3606.86 1410
3607.43 1456
3608.00 1469
3608.56 1560
3609.13 1558
3609.70 1383
3610.26 1287
3610.83 1514
3611.40 1545
3611.96 1554
3612.53 1556
3613.10 1461
3613.66 1531
3614.23 1483
3614.80 1360
3615.36 1622
3615.93 1708
3616.50 1712
3617.07 1854
3617.63 2113
3618.20 2295
3618.77 2633
3619.34 2922
3619.90 3466
3620.47 3712
3621.04 3828
3621.61 3998
3622.17 4351
3622.74 4389
3623.31 4112
3623.88 4044
3624.44 3782
3625.01 3080
3625.58 2525
3626.15 2483
3626.72 2299
3627.28 2017
3627.85 1927
3628.42 1777
3628.99 1573
3629.56 1513
3630.12 1468
3630.69 1561
3631.26 1485
3631.83 1401
3632.40 1453
3632.97 1608
3633.53 1672
3634.10 1500
3634.67 1422
3635.24 1596
3635.81 1547
3636.38 1612
3636.95 1545
3637.52 1479
3638.08 1511
3638.65 1593
3639.22 1517
3639.79 1591
3640.36 1518
3640.93 1577
3641.50 1607
3642.07 1756
3642.64 1790
3643.21 2053
3643.78 2038
3644.34 2138
3644.91 2294
3645.48 2204
3646.05 2204
3646.62 2289
3647.19 2184
3647.76 2143
3648.33 2088
3648.90 2059
3649.47 2024
3650.04 2102
3650.61 2130
3651.18 2067
3651.75 1920
3652.32 2016
3652.89 2175
3653.46 2151
3654.03 2021
3654.60 2062
3655.17 2079
3655.74 2028
3656.31 2224
3656.88 2236
3657.45 2194
3658.02 2209
3658.59 2165
3659.16 2394
3659.73 2366
3660.30 2574
3660.87 2580
3661.45 2617
3662.02 2606
3662.59 2699
3663.16 2745
3663.73 2672
3664.30 2700
3664.87 2633
3665.44 2440
3666.01 2370
3666.58 2341
3667.15 2000
3667.73 2009
3668.30 1895
3668.87 2006
3669.44 2154
3670.01 2000
3670.58 1964
3671.15 1794
3671.73 1805
3672.30 1822
3672.87 1729
3673.44 1747
3674.01 1735
3674.58 1798
3675.16 1742
3675.73 1771
3676.30 1897
3676.87 1814
3677.44 1706
3678.01 1680
3678.59 1773
3679.16 1702
3679.73 1689
3680.30 1780
3680.88 1814
3681.45 1754
3682.02 1571
3682.59 1764
3683.16 1745
3683.74 1663
3684.31 1690
3684.88 1602
3685.45 1503
3686.03 1714
3686.60 1560
3687.17 1592
3687.74 1680
3688.32 1699
3688.89 1665
3689.46 1607
3690.04 1757
3690.61 1989
3691.18 1995
3691.76 1942
3692.33 2228
3692.90 2280
3693.47 2218
3694.05 2470
3694.62 2381
3695.19 2136
3695.77 2109
3696.34 2178
3696.91 1943
3697.49 1858
3698.06 1905
3698.64 1815
3699.21 1708
3699.78 1667
3700.36 1599
3700.93 1639
3701.50 1661
3702.08 1820
3702.65 1754
3703.23 1773
3703.80 1922
3704.37 1784
3704.95 1850
3705.52 2049
3706.10 1846
3706.67 1804
3707.24 1896
3707.82 1830
3708.39 1900
3708.97 1787
3709.54 1799
3710.12 1692
3710.69 1659
3711.27 1940
3711.84 2036
3712.41 1798
3712.99 1726
3713.56 1715
3714.14 1928
3714.71 1837
3715.29 1684
3715.86 1579
3716.44 1597
3717.01 1547
3717.59 1644
3718.16 1722
3718.74 1651
3719.31 1621
3719.89 1722
3720.46 1643
3721.04 1660
3721.61 1596
3722.19 1488
3722.77 1432
3723.34 1491
3723.92 1558
3724.49 1371
3725.07 1511
3725.64 1516
3726.22 1344
3726.79 1358
3727.37 1546
3727.95 1361
3728.52 1393
3729.10 1366
3729.67 1420
3730.25 1467
3730.83 1405
3731.40 1490
3731.98 1494
3732.56 1575
3733.13 1705
3733.71 1602
3734.28 1882
3734.86 1973
3735.44 1999
3736.01 2150
3736.59 2083
3737.17 2192
3737.74 2079
3738.32 1960
3738.90 1927
3739.47 1797
3740.05 1666
3740.63 1674
3741.20 1715
3741.78 1763
3742.36 1661
3742.93 1522
3743.51 1511
3744.09 1520
3744.67 1355
3745.24 1384
3745.82 1420
3746.40 1457
3746.97 1445
3747.55 1466
3748.13 1558
3748.71 1435
3749.28 1480
3749.86 1502
3750.44 1477
3751.02 1390
3751.59 1411
3752.17 1464
3752.75 1421
3753.33 1398
3753.91 1371
3754.48 1428
3755.06 1347
3755.64 1317
3756.22 1415
3756.80 1399
3757.37 1464
3757.95 1379
3758.53 1420
3759.11 1346
3759.69 1303
3760.27 1423
3760.84 1564
3761.42 1600
3762.00 1506
3762.58 1440
3763.16 1420
3763.74 1588
3764.31 1729
3764.89 1499
3765.47 1618
3766.05 1498
3766.63 1511
3767.21 1536
3767.79 1555
3768.37 1522
3768.95 1391
3769.52 1455
3770.10 1434
3770.68 1437
3771.26 1467
3771.84 1434
3772.42 1432
3773.00 1528
3773.58 1590
3774.16 1570
3774.74 1505
3775.32 1514
3775.90 1457
3776.48 1650
3777.06 1620
3777.64 1424
3778.22 1481
3778.80 1548
3779.38 1543
3779.96 1554
3780.54 1500
3781.12 1453
3781.70 1618
3782.28 1552
3782.86 1554
3783.44 1491
3784.02 1435
3784.60 1440
3785.18 1476
3785.76 1480
3786.34 1492
3786.92 1363
3787.50 1434
3788.08 1522
3788.66 1474
3789.24 1444
3789.82 1376
3790.40 1450
3790.98 1426
3791.56 1500
3792.14 1339
3792.72 1353
3793.30 1610
3793.89 1490
3794.47 1508
3795.05 1476
3795.63 1448
3796.21 1531
3796.79 1524
3797.37 1391
3797.95 1448
3798.53 1529
3799.12 1664
3799.70 1683
3800.28 1522
3800.86 1454
3801.44 1515
3802.02 1725
3802.60 1710
3803.19 1717
3803.77 1687
3804.35 1709
3804.93 1717
3805.51 1868
3806.10 1698
3806.68 1870
3807.26 1886
3807.84 1739
3808.42 1827
3809.01 1859
3809.59 1900
3810.17 1961
3810.75 2027
3811.33 2189
3811.92 2118
3812.50 2100
3813.08 2224
3813.66 2124
3814.25 2089
3814.83 2077
3815.41 2336
3815.99 2242
3816.58 2146
3817.16 2370
3817.74 2304
3818.32 2228
3818.91 2471
3819.49 2719
3820.07 2944
3820.66 3097
3821.24 3313
3821.82 4105
3822.41 4918
3822.99 5729
3823.57 6647
3824.16 7770
3824.74 9266
3825.32 10038
3825.91 10744
3826.49 11487
3827.07 11608
3827.66 10905
3828.24 9844
3828.82 8908
3829.41 7734
3829.99 6558
3830.57 5605
3831.16 4621
3831.74 3767
3832.33 3186
3832.91 2811
3833.49 2504
3834.08 2288
3834.66 2319
3835.25 2304
3835.83 2397
3836.41 2345
3837.00 2041
3837.58 1995
3838.17 2116
3838.75 2100
3839.34 2011
3839.92 2042
3840.50 2077
3841.09 1883
3841.67 1860
3842.26 1851
3842.84 1745
3843.43 1824
3844.01 1926
3844.60 1917
3845.18 1935
3845.77 1809
3846.35 1800
3846.94 1703
3847.52 1800
3848.11 2007
3848.69 2087
3849.28 2041
3849.86 2142
3850.45 2293
3851.03 2237
3851.62 2165
3852.20 2310
3852.79 2342
3853.37 2340
3853.96 2426
3854.55 2610
3855.13 2557
3855.72 2452
3856.30 2621
3856.89 2639
3857.47 2528
3858.06 2485
3858.65 2459
3859.23 2669
3859.82 2617
3860.40 2781
3860.99 3035
3861.58 3607
3862.16 3868
3862.75 4304
3863.33 4652
3863.92 5403
3864.51 5834
3865.09 5867
3865.68 5721
3866.27 5750
3866.85 5500
3867.44 5293
3868.03 5042
3868.61 4651
3869.20 4042
3869.79 3522
3870.37 3298
3870.96 2973
3871.55 2614
3872.13 2408
3872.72 2342
3873.31 2205
3873.89 2092
3874.48 2072
3875.07 2247
3875.66 2390
3876.24 2476
3876.83 2181
3877.42 2099
3878.00 2242
3878.59 2119
3879.18 2254
3879.77 2197
3880.35 2056
3880.94 1972
3881.53 1979
3882.12 1883
3882.70 1982
3883.29 1807
3883.88 1851
3884.47 1896
3885.06 1828
3885.64 1840
3886.23 1762
3886.82 1764
3887.41 1820
3888.00 1786
3888.58 1912
3889.17 1840
3889.76 1742
3890.35 1751
3890.94 1891
3891.53 2143
3892.11 2012
3892.70 1976
3893.29 2117
3893.88 2110
3894.47 2228
3895.06 2159
3895.65 2209
3896.23 2077
3896.82 2085
3897.41 2088
3898.00 2040
3898.59 2091
3899.18 1937
3899.77 2020
3900.36 2182
3900.95 2209
3901.53 2206
3902.12 2358
3902.71 2434
3903.30 2513
3903.89 2288
3904.48 2302
3905.07 2224
3905.66 2101
3906.25 1997
3906.84 1948
3907.43 1931
3908.02 1742
3908.61 1714
3909.20 1706
3909.79 1799
3910.38 1699
3910.97 1708
3911.56 1630
3912.15 1583
3912.74 1617
3913.33 1576
3913.92 1574
3914.51 1555
3915.10 1529
3915.69 1463
3916.28 1488
3916.87 1562
3917.46 1509
3918.05 1594
3918.64 1575
3919.23 1495
3919.82 1481
3920.41 1521
3921.00 1510
3921.59 1541
3922.18 1501
3922.77 1481
3923.36 1600
3923.95 1595
3924.55 1573
3925.14 1482
3925.73 1452
3926.32 1424
3926.91 1415
3927.50 1484
3928.09 1472
3928.68 1468
3929.27 1431
3929.87 1468
3930.46 1503
3931.05 1688
3931.64 1538
3932.23 1563
3932.82 1465
3933.41 1528
3934.01 1405
3934.60 1460
3935.19 1513
3935.78 1379
3936.37 1439
3936.96 1424
3937.56 1511
3938.15 1504
3938.74 1358
3939.33 1503
3939.92 1416
3940.52 1475
3941.11 1560
3941.70 1492
3942.29 1505
3942.88 1565
3943.48 1468
3944.07 1504
3944.66 1482
3945.25 1372
3945.85 1449
3946.44 1403
3947.03 1418
3947.62 1450
3948.22 1407
3948.81 1393
3949.40 1299
3949.99 1334
3950.59 1293
3951.18 1260
3951.77 1384
3952.37 1410
3952.96 1244
3953.55 1270
3954.15 1353
3954.74 1372
3955.33 1389
3955.93 1332
3956.52 1334
3957.11 1352
3957.71 1438
3958.30 1356
3958.89 1445
3959.49 1417
3960.08 1481
3960.67 1588
3961.27 1576
3961.86 1571
3962.45 1600
3963.05 1554
3963.64 1613
3964.23 1519
3964.83 1493
3965.42 1539
3966.02 1419
3966.61 1453
3967.20 1396
3967.80 1373
3968.39 1446
3968.99 1480
3969.58 1368
3970.18 1342
3970.77 1444
3971.36 1514
3971.96 1561
3972.55 1442
3973.15 1317
3973.74 1409
3974.34 1467
3974.93 1539
3975.53 1418
3976.12 1416
3976.72 1384
3977.31 1427
3977.91 1467
3978.50 1518
3979.10 1447
3979.69 1525
3980.29 1711
3980.88 1640
3981.48 1581
3982.07 1555
3982.67 1418
3983.26 1432
3983.86 1410
3984.45 1402
3985.05 1269
3985.64 1318
3986.24 1475
3986.83 1353
3987.43 1252
3988.03 1313
3988.62 1289
3989.22 1260
3989.81 1263
3990.41 1290
3991.00 1357
3991.60 1372
3992.20 1379
3992.79 1503
3993.39 1482
3993.98 1392
3994.58 1383
3995.18 1339
3995.77 1286
3996.37 1441
3996.97 1493
3997.56 1430
3998.16 1337
3998.75 1477
3999.35 1455
3999.95 1479
4000.54 1547
4001.14 1499
4001.74 1352
4002.33 1444
4002.93 1424
4003.53 1470
4004.12 1410
4004.72 1454
4005.32 1353
4005.92 1318
4006.51 1316
4007.11 1427
4007.71 1397
4008.30 1552
4008.90 1488
4009.50 1458
4010.10 1538
4010.69 1496
4011.29 1479
4011.89 1538
4012.49 1536
4013.08 1386
4013.68 1433
4014.28 1644
4014.88 1501
4015.47 1524
4016.07 1488
4016.67 1411
4017.27 1712
4017.86 1594
4018.46 1849
4019.06 1785
4019.66 1839
4020.26 1822
4020.85 1789
4021.45 1893
4022.05 1712
4022.65 1689
4023.25 1671
4023.85 1515
4024.44 1485
4025.04 1453
4025.64 1440
4026.24 1377
4026.84 1479
4027.44 1501
4028.03 1379
4028.63 1536
4029.23 1687
4029.83 1492
4030.43 1482
4031.03 1503
4031.63 1466
4032.23 1498
4032.83 1588
4033.42 1619
4034.02 1570
4034.62 1534
4035.22 1578
4035.82 1539
4036.42 1558
4037.02 1611
4037.62 1584
4038.22 1451
4038.82 1413
4039.42 1465
4040.02 1502
4040.62 1429
4041.22 1343
4041.82 1478
4042.41 1442
4043.01 1299
4043.61 1341
4044.21 1297
4044.81 1225
4045.41 1161
4046.01 1175
4046.61 1287
4047.21 1200
4047.81 1256
4048.41 1424
4049.01 1408
4049.61 1403
4050.21 1390
4050.82 1402
4051.42 1506
4052.02 1428
4052.62 1293
4053.22 1376
4053.82 1476
4054.42 1509
4055.02 1486
4055.62 1303
4056.22 1313
4056.82 1369
4057.42 1257
4058.02 1356
4058.62 1367
4059.22 1258
4059.83 1343
4060.43 1309
4061.03 1269
4061.63 1263
4062.23 1186
4062.83 1248
4063.43 1247
4064.03 1177
4064.63 1211
4065.24 1117
4065.84 1191
4066.44 1234
4067.04 1151
4067.64 1101
4068.24 1092
4068.85 1247
4069.45 1240
4070.05 1202
4070.65 1201
4071.25 1318
4071.85 1276
4072.46 1164
4073.06 1144
4073.66 1228
4074.26 1237
4074.86 1252
4075.47 1138
4076.07 1154
4076.67 1199
4077.27 1066
4077.88 1139
4078.48 1073
4079.08 1175
4079.68 1232
4080.29 1312
4080.89 1227
4081.49 1238
4082.09 1204
4082.70 1115
4083.30 1205
4083.90 1098
4084.50 1080
4085.11 1215
4085.71 1206
4086.31 1227
4086.92 1324
4087.52 1132
4088.12 1301
4088.72 1251
4089.33 1163
4089.93 1191
4090.53 1104
4091.14 1055
4091.74 1179
4092.34 1143
4092.95 1080
4093.55 1234
4094.16 1223
4094.76 1358
4095.36 1139
4095.97 988
4096.57 1140
4097.17 1189
4097.78 1200
4098.38 1130
4098.98 1072
4099.59 1244
4100.19 1308
4100.80 1131
4101.40 1020
4102.00 1136
4102.61 1161
4103.21 1150
4103.82 1225
4104.42 1155
4105.03 1140
4105.63 1130
4106.23 1117
4106.84 1104
4107.44 1085
4108.05 1078
4108.65 1106
4109.26 1052
4109.86 1097
4110.47 1159
4111.07 1030
4111.68 1045
4112.28 1115
4112.89 1255
4113.49 1164
4114.10 1185
4114.70 1119
4115.31 1185
4115.91 1156
4116.52 1086
4117.12 1068
4117.73 1125
4118.33 980
4118.94 1047
4119.54 1131
4120.15 1095
4120.75 1142
4121.36 1061
4121.97 1159
4122.57 1068
4123.18 1074
4123.78 1125
4124.39 1137
4124.99 1181
4125.60 1296
4126.21 1208
4126.81 1158
4127.42 1207
4128.02 1267
4128.63 1117
4129.24 1222
4129.84 1266
4130.45 1096
4131.05 1090
4131.66 1212
4132.27 1209
4132.87 1158
4133.48 1141
4134.09 1184
4134.69 1254
4135.30 1183
4135.91 1084
4136.51 1129
4137.12 1120
4137.73 1115
4138.33 1242
4138.94 1392
4139.55 1289
4140.15 1362
4140.76 1399
4141.37 1405
4141.97 1337
4142.58 1378
4143.19 1452
4143.80 1454
4144.40 1418
4145.01 1340
4145.62 1454
4146.22 1287
4146.83 1248
4147.44 1324
4148.05 1335
4148.65 1186
4149.26 1297
4149.87 1367
4150.48 1304
4151.09 1205
4151.69 1257
4152.30 1174
4152.91 1156
4153.52 1099
4154.12 1134
4154.73 1136
4155.34 1149
4155.95 1134
4156.56 1128
4157.16 1162
4157.77 1123
4158.38 1231
4158.99 1057
4159.60 1167
4160.21 1090
4160.81 1173
4161.42 1198
4162.03 1209
4162.64 1156
4163.25 1173
4163.86 1231
4164.47 1183
4165.08 1207
4165.68 1278
4166.29 1253
4166.90 1158
4167.51 1202
4168.12 1243
4168.73 1277
4169.34 1400
4169.95 1380
4170.56 1282
4171.16 1281
4171.77 1366
4172.38 1256
4172.99 1213
4173.60 1180
4174.21 1240
4174.82 1236
4175.43 1171
4176.04 1114
4176.65 1329
4177.26 1288
4177.87 1363
4178.48 1372
4179.09 1395
4179.70 1377
4180.31 1417
4180.92 1457
4181.53 1425
4182.14 1467
4182.75 1460
4183.36 1388
4183.97 1499
4184.58 1522
4185.19 1565
4185.80 1542
4186.41 1451
4187.02 1428
4187.63 1529
4188.24 1469
4188.85 1368
4189.46 1313
4190.07 1318
4190.68 1282
4191.29 1187
4191.90 1200
4192.51 1272
4193.13 1237
4193.74 1308
4194.35 1437
4194.96 1344
4195.57 1421
4196.18 1310
4196.79 1456
4197.40 1428
4198.01 1393
4198.62 1413
4199.24 1518
4199.85 1519
4200.46 1427
4201.07 1422
4201.68 1373
4202.29 1297
4202.90 1242
4203.52 1314
4204.13 1267
4204.74 1177
4205.35 1209
4205.96 1177
4206.57 1180
4207.19 1172
4207.80 1336
4208.41 1233
4209.02 1273
4209.63 1367
4210.25 1233
4210.86 1244
4211.47 1305
4212.08 1275
4212.69 1199
4213.31 1411
4213.92 1368
4214.53 1283
4215.14 1235
4215.76 1264
4216.37 1204
4216.98 1289
4217.59 1322
4218.21 1342
4218.82 1330
4219.43 1388
4220.04 1381
4220.66 1397
4221.27 1516
4221.88 1528
4222.50 1607
4223.11 1700
4223.72 1689
4224.33 1993
4224.95 2171
4225.56 2296
4226.17 2373
4226.79 2568
4227.40 2715
4228.01 2623
4228.63 2547
4229.24 2269
4229.85 2209
4230.47 2221
4231.08 2242
4231.69 2263
4232.31 2262
4232.92 2284
4233.54 2123
4234.15 2067
4234.76 2034
4235.38 1942
4235.99 2204
4236.61 2310
4237.22 2255
4237.83 2393
4238.45 2373
4239.06 2373
4239.68 2670
4240.29 2447
4240.90 2388
4241.52 2070
4242.13 1995
4242.75 1792
4243.36 1548
4243.98 1539
4244.59 1557
4245.21 1618
4245.82 1517
4246.43 1576
4247.05 1500
4247.66 1526
4248.28 1615
4248.89 1397
4249.51 1459
4250.12 1566
4250.74 1356
4251.35 1446
4251.97 1617
4252.58 1462
4253.20 1488
4253.81 1479
4254.43 1510
4255.04 1457
4255.66 1245
4256.28 1379
4256.89 1475
4257.51 1647
4258.12 1392
4258.74 1480
4259.35 1397
4259.97 1485
4260.58 1415
4261.20 1323
4261.82 1304
4262.43 1361
4263.05 1395
4263.66 1340
4264.28 1392
4264.90 1422
4265.51 1479
4266.13 1501
4266.74 1366
4267.36 1235
4267.98 1341
4268.59 1577
4269.21 1341
4269.82 1267
4270.44 1251
4271.06 1219
4271.67 1211
4272.29 1225
4272.91 1355
4273.52 1349
4274.14 1348
4274.76 1372
4275.37 1348
4275.99 1249
4276.61 1283
4277.22 1334
4277.84 1417
4278.46 1528
4279.08 1428
4279.69 1368
4280.31 1329
4280.93 1340
4281.54 1356
4282.16 1265
4282.78 1339
4283.40 1342
4284.01 1188
4284.63 1216
4285.25 1142
4285.87 1130
4286.48 1088
4287.10 1209
4287.72 1189
4288.34 1186
4288.95 1127
4289.57 1185
4290.19 1143
4290.81 1123
4291.43 1198
4292.04 1208
4292.66 1130
4293.28 1112
4293.90 1187
4294.52 1157
4295.13 1174
4295.75 1120
4296.37 1178
4296.99 1095
4297.61 1254
4298.23 1322
4298.84 1189
4299.46 1075
4300.08 1178
4300.70 1135
4301.32 1139
4301.94 1217
4302.56 1179
4303.17 1152
4303.79 1210
4304.41 1247
4305.03 1255
4305.65 1257
4306.27 1292
4306.89 1253
4307.51 1134
4308.13 1132
4308.75 1169
4309.36 1169
4309.98 1376
4310.60 1296
4311.22 1242
4311.84 1156
4312.46 1216
4313.08 1240
4313.70 1183
4314.32 1179
4314.94 1241
4315.56 1165
4316.18 1232
4316.80 1274
4317.42 1268
4318.04 1343
4318.66 1197
4319.28 1052
4319.90 1106
4320.52 1174
4321.14 1346
4321.76 1242
4322.38 1279
4323.00 1304
4323.62 1176
4324.24 1233
4324.86 1221
4325.48 1265
4326.10 1322
4326.72 1359
4327.34 1403
4327.96 1518
4328.58 1432
4329.20 1377
4329.82 1428
4330.44 1504
4331.07 1464
4331.69 1487
4332.31 1407
4332.93 1445
4333.55 1357
4334.17 1335
4334.79 1356
4335.41 1360
4336.03 1459
4336.65 1396
4337.28 1473
4337.90 1572
4338.52 1471
4339.14 1691
4339.76 1829
4340.38 2030
4341.00 2225
4341.63 2166
4342.25 2041
4342.87 1933
4343.49 1983
4344.11 1896
4344.73 1867
4345.36 1823
4345.98 1924
4346.60 1928
4347.22 1955
4347.84 2300
4348.47 2725
4349.09 2835
4349.71 2898
4350.33 2882
4350.95 3095
4351.58 2920
4352.20 2628
4352.82 2883
4353.44 2354
4354.07 2239
4354.69 2024
4355.31 1860
4355.93 1676
4356.56 1689
4357.18 1606
4357.80 1532
4358.42 1569
4359.05 1554
4359.67 1599
4360.29 1834
4360.92 1601
4361.54 1613
4362.16 1587
4362.78 1544
4363.41 1502
4364.03 1511
4364.65 1633
4365.28 1624
4365.90 1515
4366.52 1525
4367.15 1615
4367.77 1538
4368.39 1596
4369.02 1535
4369.64 1573
4370.26 1397
4370.89 1541
4371.51 1558
4372.14 1503
4372.76 1390
4373.38 1404
4374.01 1317
4374.63 1341
4375.25 1315
4375.88 1400
4376.50 1452
4377.13 1365
4377.75 1358
4378.37 1626
4379.00 1615
4379.62 1694
4380.25 1552
4380.87 1577
4381.50 1702
4382.12 1701
4382.75 1696
4383.37 1768
4383.99 1689
4384.62 1634
4385.24 1686
4385.87 1526
4386.49 1553
4387.12 1652
4387.74 1406
4388.37 1480
4388.99 1667
4389.62 1682
4390.24 1906
4390.87 1787
4391.49 2071
4392.12 2170
4392.74 2376
4393.37 2683
4393.99 2751
4394.62 2953
4395.24 2845
4395.87 2820
4396.49 3075
4397.12 3013
4397.75 2736
4398.37 2508
4399.00 2499
4399.62 2228
4400.25 1884
4400.87 1892
4401.50 1934
4402.13 1826
4402.75 1591
4403.38 1636
4404.00 1575
4404.63 1429
4405.26 1531
4405.88 1440
4406.51 1544
4407.13 1482
4407.76 1514
4408.39 1555
4409.01 1434
4409.64 1409
4410.27 1402
4410.89 1533
4411.52 1639
4412.15 1561
4412.77 1622
4413.40 1458
4414.03 1514
4414.65 1362
4415.28 1421
4415.91 1543
4416.53 1434
4417.16 1358
4417.79 1378
4418.41 1311
4419.04 1414
4419.67 1343
4420.30 1381
4420.92 1409
4421.55 1260
4422.18 1368
4422.80 1350
4423.43 1292
4424.06 1402
4424.69 1400
4425.31 1373
4425.94 1319
4426.57 1320
4427.20 1292
4427.82 1304
4428.45 1391
4429.08 1376
4429.71 1321
4430.34 1377
4430.96 1377
4431.59 1368
4432.22 1293
4432.85 1247
4433.48 1308
4434.10 1337
4434.73 1309
4435.36 1292
4435.99 1251
4436.62 1202
4437.25 1258
4437.87 1418
4438.50 1347
4439.13 1232
4439.76 1390
4440.39 1231
4441.02 1272
4441.64 1322
4442.27 1315
4442.90 1335
4443.53 1258
4444.16 1185
4444.79 1311
4445.42 1237
4446.05 1339
4446.68 1280
4447.30 1388
4447.93 1624
4448.56 1577
4449.19 1599
4449.82 1623
4450.45 1632
4451.08 1608
4451.71 1648
4452.34 1481
4452.97 1459
4453.60 1456
4454.23 1401
4454.86 1333
4455.49 1384
4456.12 1319
4456.75 1430
4457.38 1407
4458.01 1290
4458.64 1372
4459.27 1286
4459.90 1331
4460.53 1342
4461.16 1471
4461.79 1301
4462.42 1285
4463.05 1386
4463.68 1288
4464.31 1268
4464.94 1295
4465.57 1221
4466.20 1213
4466.83 1258
4467.46 1283
4468.09 1189
4468.72 1128
4469.35 1310
4469.98 1086
4470.61 1279
4471.24 1254
4471.87 1238
4472.50 1120
4473.13 1094
4473.77 1134
4474.40 1190
4475.03 1172
4475.66 1204
4476.29 1160
4476.92 1222
4477.55 1140
4478.18 1153
4478.82 1252
4479.45 1178
4480.08 1153
4480.71 1173
4481.34 1156
4481.97 1013
4482.60 996
4483.24 1117
4483.87 1197
4484.50 1148
4485.13 1250
4485.76 1234
4486.39 1214
4487.03 1167
4487.66 1270
4488.29 1132
4488.92 1193
4489.55 1374
4490.19 1369
4490.82 1475
4491.45 1331
4492.08 1247
4492.71 1531
4493.35 1590
4493.98 1544
4494.61 1475
4495.24 1482
4495.88 1456
4496.51 1497
4497.14 1462
4497.77 1445
4498.41 1411
4499.04 1183
4499.67 1203
4500.31 1294
4500.94 1360
4501.57 1420
4502.20 1374
4502.84 1458
4503.47 1354
4504.10 1456
4504.74 1503
4505.37 1504
4506.00 1485
4506.64 1428
4507.27 1340
4507.90 1413
4508.54 1293
4509.17 1310
4509.80 1309
4510.44 1339
4511.07 1315
4511.70 1291
4512.34 1334
4512.97 1229
4513.60 1301
4514.24 1275
4514.87 1335
4515.51 1308
4516.14 1301
4516.77 1320
4517.41 1298
4518.04 1288
4518.68 1341
4519.31 1417
4519.94 1446
4520.58 1430
4521.21 1324
4521.85 1272
4522.48 1378
4523.12 1224
4523.75 1272
4524.39 1250
4525.02 1294
4525.65 1280
4526.29 1205
4526.92 1245
4527.56 1367
4528.19 1440
4528.83 1458
4529.46 1594
4530.10 1625
4530.73 1831
4531.37 2093
4532.00 2246
4532.64 2585
4533.27 2989
4533.91 3453
4534.54 3995
4535.18 4235
4535.81 4260
4536.45 4193
4537.09 4075
4537.72 3712
4538.36 3114
4538.99 3041
4539.63 2608
4540.26 2335
4540.90 2169
4541.53 1973
4542.17 1617
4542.81 1474
4543.44 1356
4544.08 1361
4544.71 1327
4545.35 1299
4545.99 1310
4546.62 1250
4547.26 1167
4547.89 1299
4548.53 1244
4549.17 1237
4549.80 1285
4550.44 1196
4551.08 1260
4551.71 1273
4552.35 1171
4552.98 1229
4553.62 1243
4554.26 1214
4554.89 1174
4555.53 1150
4556.17 1135
4556.80 1107
4557.44 1261
4558.08 1244
4558.72 1237
4559.35 1309
4559.99 1238
4560.63 1327
4561.26 1191
4561.90 1190
4562.54 1303
4563.17 1253
4563.81 1208
4564.45 1370
4565.09 1317
4565.72 1231
4566.36 1260
4567.00 1297
4567.64 1366
4568.27 1263
4568.91 1369
4569.55 1357
4570.19 1334
4570.82 1383
4571.46 1497
4572.10 1501
4572.74 1718
4573.38 1513
4574.01 1571
4574.65 1528
4575.29 1390
4575.93 1431
4576.57 1409
4577.20 1291
4577.84 1326
4578.48 1382
4579.12 1281
4579.76 1207
4580.40 1264
4581.04 1288
4581.67 1112
4582.31 1210
4582.95 1223
4583.59 1416
4584.23 1342
4584.87 1344
4585.51 1301
4586.14 1348
4586.78 1285
4587.42 1288
4588.06 1370
4588.70 1239
4589.34 1287
4589.98 1367
4590.62 1385
4591.26 1424
4591.90 1385
4592.54 1310
4593.17 1357
4593.81 1359
4594.45 1511
4595.09 1590
4595.73 1546
4596.37 1528
4597.01 1550
4597.65 1441
4598.29 1536
4598.93 1558
4599.57 1418
4600.21 1410
4600.85 1512
4601.49 1408
4602.13 1425
4602.77 1376
4603.41 1456
4604.05 1451
4604.69 1453
4605.33 1506
4605.97 1397
4606.61 1438
4607.25 1468
4607.89 1414
4608.53 1421
4609.17 1521
4609.81 1463
4610.45 1561
4611.09 1682
4611.73 1735
4612.38 1936
4613.02 2016
4613.66 2365
4614.30 2449
4614.94 2609
4615.58 2877
4616.22 3321
4616.86 3326
4617.50 3730
4618.14 3790
4618.78 3407
4619.43 3077
4620.07 2913
4620.71 2577
4621.35 2110
4621.99 2033
4622.63 1815
4623.27 1725
4623.91 1519
4624.56 1467
4625.20 1386
4625.84 1364
4626.48 1434
4627.12 1327
4627.76 1178
4628.41 1240
4629.05 1294
4629.69 1349
4630.33 1273
4630.97 1242
4631.62 1261
4632.26 1349
4632.90 1442
4633.54 1275
4634.18 1333
4634.83 1321
4635.47 1364
4636.11 1253
4636.75 1365
4637.40 1329
4638.04 1345
4638.68 1348
4639.32 1377
4639.97 1464
4640.61 1553
4641.25 1458
4641.89 1529
4642.54 1623
4643.18 1503
4643.82 1544
4644.46 1599
4645.11 1547
4645.75 1563
4646.39 1462
4647.04 1452
4647.68 1486
4648.32 1355
4648.97 1287
4649.61 1298
4650.25 1399
4650.90 1553
4651.54 1548
4652.18 1599
4652.83 1800
4653.47 1778
4654.11 1751
4654.76 2012
4655.40 2082
4656.04 2290
4656.69 2264
4657.33 2177
4657.98 2102
4658.62 2219
4659.26 2063
4659.91 1790
4660.55 1677
4661.20 1498
4661.84 1401
4662.48 1366
4663.13 1429
4663.77 1306
4664.42 1247
4665.06 1253
4665.71 1283
4666.35 1369
4666.99 1249
4667.64 1241
4668.28 1111
4668.93 1304
4669.57 1241
4670.22 1222
4670.86 1231
4671.51 1200
4672.15 1185
4672.80 1149
4673.44 1124
4674.09 1104
4674.73 1084
4675.38 1251
4676.02 1200
4676.67 1201
4677.31 1191
4677.96 1224
4678.60 1247
4679.25 1311
4679.89 1208
4680.54 1109
4681.18 1253
4681.83 1248
4682.47 1317
4683.12 1253
4683.77 1176
4684.41 1305
4685.06 1336
4685.70 1319
4686.35 1279
4686.99 1289
4687.64 1208
4688.29 1219
4688.93 1306
4689.58 1320
4690.22 1271
4690.87 1246
4691.52 1322
4692.16 1350
4692.81 1437
4693.45 1466
4694.10 1399
4694.75 1438
4695.39 1501
4696.04 1514
4696.69 1399
4697.33 1457
4697.98 1353
4698.63 1346
4699.27 1304
4699.92 1291
4700.57 1286
4701.21 1452
4701.86 1371
4702.51 1470
4703.15 1461
4703.80 1518
4704.45 1464
4705.10 1364
4705.74 1318
4706.39 1243
4707.04 1142
4707.68 1243
4708.33 1248
4708.98 1230
4709.63 1201
4710.27 1226
4710.92 1210
4711.57 1250
4712.22 1186
4712.86 1170
4713.51 1297
4714.16 1281
4714.81 1264
4715.45 1156
4716.10 1227
4716.75 1179
4717.40 1145
4718.05 1175
4718.69 1162
4719.34 1127
4719.99 1217
4720.64 1228
4721.29 1302
4721.94 1337
4722.58 1304
4723.23 1389
4723.88 1245
4724.53 1170
4725.18 1206
4725.83 1424
4726.47 1304
4727.12 1270
4727.77 1272
4728.42 1375
4729.07 1437
4729.72 1375
4730.37 1351
4731.02 1529
4731.66 1472
4732.31 1373
4732.96 1288
4733.61 1350
4734.26 1329
4734.91 1240
4735.56 1225
4736.21 1254
4736.86 1314
4737.51 1204
4738.16 1170
4738.81 1338
4739.45 1279
4740.10 1135
4740.75 1121
4741.40 1257
4742.05 1156
4742.70 1081
4743.35 1260
4744.00 1267
4744.65 1250
4745.30 1292
4745.95 1342
4746.60 1211
4747.25 1257
4747.90 1224
4748.55 1152
4749.20 1388
4749.85 1458
4750.50 1516
4751.15 1389
4751.80 1319
4752.45 1342
4753.10 1393
4753.75 1421
4754.40 1505
4755.05 1516
4755.71 1670
4756.36 1806
4757.01 1783
4757.66 1824
4758.31 1900
4758.96 1819
4759.61 1958
4760.26 1963
4760.91 1913
4761.56 1833
4762.21 1892
4762.86 1941
4763.52 2100
4764.17 2080
4764.82 2005
4765.47 1848
4766.12 2019
4766.77 1777
4767.42 1824
4768.07 1837
4768.73 2027
4769.38 1974
4770.03 2073
4770.68 1998
4771.33 2042
4771.98 2132
4772.64 2133
4773.29 1866
4773.94 1796
4774.59 1767
4775.24 1595
4775.89 1586
4776.55 1489
4777.20 1482
4777.85 1508
4778.50 1538
4779.15 1519
4779.81 1422
4780.46 1379
4781.11 1448
4781.76 1553
4782.42 1458
4783.07 1620
4783.72 1519
4784.37 1547
4785.03 1475
4785.68 1473
4786.33 1484
4786.98 1410
4787.64 1416
4788.29 1359
4788.94 1296
4789.60 1419
4790.25 1436
4790.90 1420
4791.55 1317
4792.21 1365
4792.86 1371
4793.51 1320
4794.17 1387
4794.82 1428
4795.47 1257
4796.13 1376
4796.78 1337
4797.43 1306
4798.09 1353
4798.74 1447
4799.39 1409
4800.05 1366
4800.70 1237
4801.36 1255
4802.01 1313
4802.66 1247
4803.32 1209
4803.97 1157
4804.62 1210
4805.28 1251
4805.93 1196
4806.59 1176
4807.24 1195
4807.89 1256
4808.55 1237
4809.20 1158
4809.86 1262
4810.51 1237
4811.17 1203
4811.82 1182
4812.47 1194
4813.13 1162
4813.78 1178
4814.44 1361
4815.09 1176
4815.75 1298
4816.40 1232
4817.06 1295
4817.71 1293
4818.37 1191
4819.02 1212
4819.68 1308
4820.33 1291
4820.99 1403
4821.64 1351
4822.30 1368
4822.95 1630
4823.61 1521
4824.26 1353
4824.92 1344
4825.57 1359
4826.23 1368
4826.88 1374
4827.54 1508
4828.19 1576
4828.85 1521
4829.51 1497
4830.16 1595
4830.82 1643
4831.47 1642
4832.13 1467
4832.78 1502
4833.44 1409
4834.10 1316
4834.75 1373
4835.41 1386
4836.06 1435
4836.72 1515
4837.38 1653
4838.03 1658
4838.69 1683
4839.34 1770
4840.00 1841
4840.66 2030
4841.31 2067
4841.97 1863
4842.63 1950
4843.28 2116
4843.94 2029
4844.60 1836
4845.25 1793
4845.91 1741
4846.57 1574
4847.22 1635
4847.88 1628
4848.54 1658
4849.19 1548
4849.85 1722
4850.51 1679
4851.17 1755
4851.82 1748
4852.48 1739
4853.14 1847
4853.79 1780
4854.45 1793
4855.11 1705
4855.77 1725
4856.42 1688
4857.08 1753
4857.74 2011
4858.40 1892
4859.05 1907
4859.71 2017
4860.37 1986
4861.03 2266
4861.68 2221
4862.34 2143
4863.00 2302
4863.66 2352
4864.32 2263
4864.97 2089
4865.63 1873
4866.29 1838
4866.95 2006
4867.61 2037
4868.26 1938
4868.92 1863
4869.58 1975
4870.24 1927
4870.90 2181
4871.56 2248
4872.21 1985
4872.87 2014
4873.53 2030
4874.19 1824
4874.85 1793
4875.51 1711
4876.17 1720
4876.83 1707
4877.48 1652
4878.14 1642
4878.80 1704
4879.46 1687
4880.12 1839
4880.78 1754
4881.44 1922
4882.10 1852
4882.76 1788
4883.42 1701
4884.08 1606
4884.73 1729
4885.39 1633
4886.05 1582
4886.71 1499
4887.37 1525
4888.03 1536
4888.69 1378
4889.35 1398
4890.01 1340
4890.67 1401
4891.33 1492
4891.99 1490
4892.65 1551
4893.31 1573
4893.97 1477
4894.63 1501
4895.29 1591
4895.95 1559
4896.61 1684
4897.27 1594
4897.93 1615
4898.59 1431
4899.25 1311
4899.91 1282
4900.57 1318
4901.23 1266
4901.89 1281
4902.55 1448
4903.21 1326
4903.88 1464
4904.54 1327
4905.20 1332
4905.86 1303
4906.52 1277
4907.18 1273
4907.84 1254
4908.50 1106
4909.16 1122
4909.82 1120
4910.48 1146
4911.15 1220
4911.81 1363
4912.47 1390
4913.13 1215
4913.79 1170
4914.45 1164
4915.11 1235
4915.77 1119
4916.44 1212
4917.10 1144
4917.76 1217
4918.42 1271
4919.08 1285
4919.74 1299
4920.41 1219
4921.07 1171
4921.73 1158
4922.39 1170
4923.05 1165
4923.72 1202
4924.38 1096
4925.04 1096
4925.70 1070
4926.36 1121
4927.03 1173
4927.69 1197
4928.35 1205
4929.01 1039
4929.67 1072
4930.34 1200
4931.00 1178
4931.66 1147
4932.32 1315
4932.99 1275
4933.65 1287
4934.31 1331
4934.98 1372
4935.64 1179
4936.30 1185
4936.96 1314
4937.63 1180
4938.29 1136
4938.95 1216
4939.62 1272
4940.28 1157
4940.94 1139
4941.61 1159
4942.27 1188
4942.93 1154
4943.60 1268
4944.26 1296
4944.92 1223
4945.59 1209
4946.25 1153
4946.91 1065
4947.58 1070
4948.24 1101
4948.90 1195
4949.57 1145
4950.23 1150
4950.89 1080
4951.56 1166
4952.22 1134
4952.89 1165
4953.55 1132
4954.21 1110
4954.88 1045
4955.54 1109
4956.21 1217
4956.87 1219
4957.53 1264
4958.20 1189
4958.86 1210
4959.53 1144
4960.19 1152
4960.86 1031
4961.52 981
4962.19 1005
4962.85 977
4963.52 988
4964.18 1053
4964.84 1166
4965.51 1163
4966.17 1105
4966.84 1121
4967.50 1095
4968.17 1251
4968.83 1180
4969.50 1191
4970.16 1292
4970.83 1299
4971.49 1165
4972.16 1058
4972.82 1126
4973.49 1091
4974.16 1094
4974.82 1067
4975.49 1096
4976.15 1037
4976.82 1062
4977.48 1203
4978.15 986
4978.81 1054
4979.48 1018
4980.15 1121
4980.81 1128
4981.48 1232
4982.14 1111
4982.81 1136
4983.48 1120
4984.14 1210
4984.81 1172
4985.47 1107
4986.14 1196
4986.81 1303
4987.47 1359
4988.14 1321
4988.80 1192
4989.47 1273
4990.14 1358
4990.80 1347
4991.47 1315
4992.14 1409
4992.80 1402
4993.47 1182
4994.14 1194
4994.80 1165
4995.47 1156
4996.14 1157
4996.80 1261
4997.47 1125
4998.14 1112
4998.81 1211
4999.47 1281
5000.14 1221
5000.81 1243
5001.47 1268
5002.14 1237
5002.81 1266
5003.48 1113
5004.14 1051
5004.81 1100
5005.48 1126
5006.15 1061
5006.81 1069
5007.48 996
5008.15 1084
5008.82 991
5009.48 1035
5010.15 1018
5010.82 1030
5011.49 1108
5012.16 1132
5012.82 1100
5013.49 1237
5014.16 1127
5014.83 947
5015.50 1016
5016.16 1046
5016.83 1188
5017.50 1121
5018.17 1170
5018.84 1073
5019.50 1109
5020.17 1215
5020.84 1213
5021.51 1186
5022.18 1282
5022.85 1247
5023.52 1386
5024.19 1490
5024.85 1534
5025.52 1597
5026.19 1615
5026.86 1649
5027.53 1559
5028.20 1601
5028.87 1673
5029.54 1536
5030.21 1358
5030.87 1384
5031.54 1276
5032.21 1131
5032.88 1187
5033.55 1137
5034.22 1021
5034.89 1001
5035.56 992
5036.23 1000
5036.90 936
5037.57 965
5038.24 999
5038.91 1034
5039.58 986
5040.25 850
5040.92 898
5041.59 877
5042.26 952
5042.93 970
5043.60 1048
5044.27 976
5044.94 984
5045.61 1013
5046.28 1004
5046.95 1021
5047.62 970
5048.29 1065
5048.96 1075
5049.63 1068
5050.30 1025
5050.97 1032
5051.64 959
5052.31 973
5052.98 937
5053.65 921
5054.32 945
5054.99 976
5055.66 944
5056.34 974
5057.01 1017
5057.68 1174
5058.35 1037
5059.02 899
5059.69 958
5060.36 1027
5061.03 1062
5061.70 1101
5062.38 1023
5063.05 918
5063.72 1008
5064.39 964
5065.06 893
5065.73 960
5066.40 1053
5067.08 1025
5067.75 1010
5068.42 991
5069.09 978
5069.76 976
5070.43 919
5071.11 976
5071.78 957
5072.45 894
5073.12 941
5073.79 1029
5074.47 1053
5075.14 977
5075.81 1007
5076.48 961
5077.15 1032
5077.83 916
5078.50 911
5079.17 929
5079.84 953
5080.52 890
5081.19 934
5081.86 1038
5082.53 1051
5083.21 1035
5083.88 921
5084.55 1115
5085.22 1122
5085.90 1030
5086.57 941
5087.24 1011
5087.92 945
5088.59 1009
5089.26 1063
5089.93 1028
5090.61 973
5091.28 984
5091.95 1104
5092.63 1078
5093.30 1059
5093.97 1144
5094.65 1076
5095.32 1138
5095.99 1169
5096.67 1021
5097.34 1028
5098.02 938
5098.69 1059
5099.36 1159
5100.04 1077
5100.71 1018
5101.38 1023
5102.06 1108
5102.73 1018
5103.41 1033
5104.08 1067
5104.75 1032
5105.43 1019
5106.10 1028
5106.78 1014
5107.45 1019
5108.12 1142
5108.80 989
5109.47 1044
5110.15 1009
5110.82 1089
5111.50 999
5112.17 977
5112.85 1002
5113.52 1071
5114.20 980
5114.87 991
5115.54 983
5116.22 933
5116.89 989
5117.57 876
5118.24 909
5118.92 887
5119.59 942
5120.27 1026
5120.94 1051
5121.62 1097
5122.30 1065
5122.97 1075
5123.65 1121
5124.32 1066
5125.00 1083
5125.67 1086
5126.35 1137
5127.02 1099
5127.70 1041
5128.37 1009
5129.05 1018
5129.73 1085
5130.40 1039
5131.08 1045
5131.75 1170
5132.43 1018
5133.10 1153
5133.78 1041
5134.46 1171
5135.13 1158
5135.81 1101
5136.49 1114
5137.16 1086
5137.84 1094
5138.51 1126
5139.19 1158
5139.87 1072
5140.54 1132
5141.22 1128
5141.90 1154
5142.57 1174
5143.25 1153
5143.93 1323
5144.60 1297
5145.28 1350
5145.96 1324
5146.63 1406
5147.31 1238
5147.99 1285
5148.66 1146
5149.34 1130
5150.02 1045
5150.69 1075
5151.37 1067
5152.05 1045
5152.73 1079
5153.40 946
5154.08 986
5154.76 1092
5155.44 1037
5156.11 1008
5156.79 1004
5157.47 949
5158.15 1020
5158.82 943
5159.50 1015
5160.18 1023
5160.86 928
5161.53 945
5162.21 917
5162.89 992
5163.57 1022
5164.25 983
5164.92 983
5165.60 996
5166.28 987
5166.96 982
5167.64 1051
5168.31 952
5168.99 985
5169.67 1077
5170.35 1138
5171.03 1138
5171.71 1043
5172.39 1067
5173.06 1006
5173.74 901
5174.42 906
5175.10 907
5175.78 989
5176.46 1042
5177.14 979
5177.82 938
5178.49 922
5179.17 947
5179.85 974
5180.53 990
5181.21 852
5181.89 927
5182.57 980
5183.25 933
5183.93 998
5184.61 973
5185.29 1064
5185.97 986
5186.64 924
5187.32 904
5188.00 974
5188.68 935
5189.36 925
5190.04 933
5190.72 941
5191.40 879
5192.08 854
5192.76 863
5193.44 812
5194.12 845
5194.80 778
5195.48 975
5196.16 874
5196.84 900
5197.52 931
5198.20 899
5198.88 879
5199.56 950
5200.24 944
5200.92 999
5201.60 924
5202.28 846
5202.96 769
5203.65 791
5204.33 821
5205.01 891
5205.69 845
5206.37 891
5207.05 884
5207.73 920
5208.41 899
5209.09 1013
5209.77 981
5210.45 1030
5211.13 1092
5211.82 1082
5212.50 1032
5213.18 1047
5213.86 1091
5214.54 1083
5215.22 937
5215.90 964
5216.58 1086
5217.27 1030
5217.95 1021
5218.63 988
5219.31 1001
5219.99 1048
5220.67 1132
5221.36 996
5222.04 1018
5222.72 1002
5223.40 1037
5224.08 1022
5224.77 940
5225.45 1051
5226.13 1076
5226.81 1049
5227.49 996
5228.18 1129
5228.86 1007
5229.54 874
5230.22 839
5230.91 942
5231.59 958
5232.27 949
5232.95 951
5233.63 856
5234.32 916
5235.00 886
5235.68 950
5236.37 880
5237.05 991
5237.73 1029
5238.41 994
5239.10 971
5239.78 1010
5240.46 1031
5241.15 1081
5241.83 1018
5242.51 1028
5243.20 957
5243.88 1028
5244.56 907
5245.24 905
5245.93 901
5246.61 974
5247.29 966
5247.98 858
5248.66 883
5249.35 888
5250.03 942
5250.71 1076
5251.40 1017
5252.08 969
5252.76 1084
5253.45 1051
5254.13 1031
5254.82 995
5255.50 1053
5256.18 1046
5256.87 1054
5257.55 998
5258.24 969
5258.92 880
5259.60 903
5260.29 835
5260.97 852
5261.66 906
5262.34 1028
5263.03 956
5263.71 909
5264.40 984
5265.08 1006
5265.76 978
5266.45 1007
5267.13 1159
5267.82 1048
5268.50 927
5269.19 995
5269.87 978
5270.56 922
5271.24 1012
5271.93 1060
5272.61 1067
5273.30 1047
5273.98 998
5274.67 964
5275.35 965
5276.04 1012
5276.72 993
5277.41 1057
5278.10 982
5278.78 965
5279.47 1047
5280.15 1079
5280.84 985
5281.52 1070
5282.21 1149
5282.89 1085
5283.58 1034
5284.27 1000
5284.95 1008
5285.64 1106
5286.32 1177
5287.01 1221
5287.70 1231
5288.38 1085
5289.07 1086
5289.75 1119
5290.44 1022
5291.13 986
5291.81 977
5292.50 1032
5293.19 1073
5293.87 1028
5294.56 1073
5295.25 1062
5295.93 993
5296.62 861
5297.31 979
5297.99 932
5298.68 1048
5299.37 1093
5300.05 1060
5300.74 1041
5301.43 1098
5302.11 1110
5302.80 1031
5303.49 1006
5304.18 1111
5304.86 1069
5305.55 1119
5306.24 1159
5306.92 1095
5307.61 1144
5308.30 1115
5308.99 1086
5309.67 1105
5310.36 1185
5311.05 1099
5311.74 958
5312.42 1091
5313.11 1084
5313.80 975
5314.49 930
5315.18 1102
5315.86 1103
5316.55 985
5317.24 1187
5317.93 1103
5318.62 1058
5319.30 1159
5319.99 1055
5320.68 1068
5321.37 1240
5322.06 1150
5322.74 1191
5323.43 1121
5324.12 1264
5324.81 1203
5325.50 1230
5326.19 1320
5326.88 1215
5327.56 1156
5328.25 1251
5328.94 1161
5329.63 1157
5330.32 1114
5331.01 1115
5331.70 1223
5332.39 1202
5333.07 1184
5333.76 1225
5334.45 1084
5335.14 1106
5335.83 1291
5336.52 1172
5337.21 1200
5337.90 1177
5338.59 1235
5339.28 1260
5339.97 1239
5340.66 1313
5341.35 1338
5342.04 1314
5342.73 1329
5343.42 1371
5344.10 1359
5344.79 1445
5345.48 1355
5346.17 1300
5346.86 1386
5347.55 1445
5348.24 1577
5348.93 1605
5349.62 1638
5350.31 1609
5351.00 1689
5351.69 1859
5352.39 2166
5353.08 2386
5353.77 2545
5354.46 2862
5355.15 2949
5355.84 3082
5356.53 3264
5357.22 2899
5357.91 2885
5358.60 2587
5359.29 2417
5359.98 2029
5360.67 1827
5361.36 1768
5362.05 1635
5362.74 1529
5363.44 1450
5364.13 1514
5364.82 1478
5365.51 1403
5366.20 1395
5366.89 1538
5367.58 1645
5368.27 1646
5368.96 1832
5369.66 1905
5370.35 1868
5371.04 2010
5371.73 1957
5372.42 1866
5373.11 1811
5373.81 1597
5374.50 1487
5375.19 1491
5375.88 1299
5376.57 1247
5377.26 1348
5377.96 1434
5378.65 1371
5379.34 1324
5380.03 1347
5380.72 1423
5381.42 1411
5382.11 1307
5382.80 1362
5383.49 1478
5384.18 1435
5384.88 1438
5385.57 1501
5386.26 1381
5386.95 1389
5387.65 1376
5388.34 1402
5389.03 1435
5389.72 1409
5390.42 1400
5391.11 1402
5391.80 1530
5392.50 1517
5393.19 1661
5393.88 1606
5394.57 1687
5395.27 1680
5395.96 1900
5396.65 2019
5397.35 2154
5398.04 2456
5398.73 2678
5399.43 2763
5400.12 2871
5400.81 3043
5401.51 3039
5402.20 2636
5402.89 2402
5403.59 2201
5404.28 1973
5404.97 1922
5405.67 1732
5406.36 1595
5407.06 1569
5407.75 1526
5408.44 1455
5409.14 1394
5409.83 1528
5410.53 1303
5411.22 1288
5411.91 1346
5412.61 1276
5413.30 1298
5414.00 1359
5414.69 1329
5415.38 1269
5416.08 1421
5416.77 1317
5417.47 1347
5418.16 1157
5418.86 1149
5419.55 1200
5420.25 1187
5420.94 1263
5421.64 1323
5422.33 1331
5423.03 1383
5423.72 1374
5424.41 1488
5425.11 1656
5425.80 1638
5426.50 1740
5427.19 1860
5427.89 1939
5428.59 1955
5429.28 1913
5429.98 1940
5430.67 1879
5431.37 1715
5432.06 1569
5432.76 1666
5433.45 1631
5434.15 1609
5434.84 1614
5435.54 1526
5436.23 1543
5436.93 1722
5437.63 1621
5438.32 1715
5439.02 1701
5439.71 1718
5440.41 1659
5441.11 1617
5441.80 1673
5442.50 1523
5443.19 1364
5443.89 1485
5444.59 1334
5445.28 1289
5445.98 1259
5446.68 1222
5447.37 1272
5448.07 1351
5448.76 1378
5449.46 1472
5450.16 1502
5450.85 1592
5451.55 1722
5452.25 1674
5452.94 1546
5453.64 1627
5454.34 1418
5455.03 1472
5455.73 1501
5456.43 1514
5457.13 1589
5457.82 1493
5458.52 1460
5459.22 1415
5459.91 1370
5460.61 1402
5461.31 1473
5462.01 1363
5462.70 1414
5463.40 1456
5464.10 1439
5464.80 1535
5465.49 1341
5466.19 1300
5466.89 1383
5467.59 1376
5468.28 1384
5468.98 1394
5469.68 1265
5470.38 1275
5471.07 1361
5471.77 1244
5472.47 1327
5473.17 1287
5473.87 1373
5474.56 1421
5475.26 1388
5475.96 1420
5476.66 1472
5477.36 1395
5478.06 1478
5478.75 1502
5479.45 1448
5480.15 1559
5480.85 1479
5481.55 1573
5482.25 1578
5482.95 1715
5483.64 1768
5484.34 1960
5485.04 2046
5485.74 2035
5486.44 1964
5487.14 1704
5487.84 1735
5488.54 1694
5489.23 1605
5489.93 1465
5490.63 1459
5491.33 1477
5492.03 1558
5492.73 1551
5493.43 1479
5494.13 1556
5494.83 1565
5495.53 1433
5496.23 1552
5496.93 1540
5497.63 1649
5498.33 1711
5499.03 1589
5499.73 1720
5500.43 1869
5501.13 1841
5501.83 2126
5502.53 2172
5503.23 2345
5503.93 2558
5504.63 2853
5505.33 2863
5506.03 2813
5506.73 2789
5507.43 2495
5508.13 2272
5508.83 2061
5509.53 1812
5510.23 1632
5510.93 1624
5511.63 1618
5512.33 1480
5513.03 1442
5513.73 1501
5514.43 1398
5515.13 1384
5515.83 1367
5516.53 1296
5517.23 1410
5517.93 1412
5518.64 1394
5519.34 1434
5520.04 1441
5520.74 1422
5521.44 1380
5522.14 1606
5522.84 1400
5523.54 1238
5524.24 1402
5524.95 1374
5525.65 1308
5526.35 1196
5527.05 1157
5527.75 1130
5528.45 1084
5529.15 1264
5529.86 1200
5530.56 1065
5531.26 1122
5531.96 1050
5532.66 1074
5533.36 1064
5534.07 1113
5534.77 1055
5535.47 1102
5536.17 1006
5536.87 963
5537.58 1095
5538.28 1092
5538.98 1134
5539.68 1149
5540.39 1143
5541.09 1029
5541.79 977
5542.49 1015
5543.20 1118
5543.90 1092
5544.60 1062
5545.30 971
5546.01 1073
5546.71 1148
5547.41 1099
5548.11 1115
5548.82 1101
5549.52 1048
5550.22 1012
5550.93 1024
5551.63 1027
5552.33 1117
5553.03 1138
5553.74 1023
5554.44 1059
5555.14 1048
5555.85 1032
5556.55 955
5557.25 917
5557.96 987
5558.66 1157
5559.36 1024
5560.07 1030
5560.77 1046
5561.48 901
5562.18 967
5562.88 1000
5563.59 1012
5564.29 979
5564.99 1025
5565.70 1059
5566.40 1052
5567.11 1042
5567.81 1039
5568.51 957
5569.22 962
5569.92 997
5570.63 975
5571.33 987
5572.04 1019
5572.74 967
5573.44 980
5574.15 990
5574.85 1060
5575.56 1103
5576.26 1135
5576.97 1094
5577.67 948
5578.38 947
5579.08 993
5579.79 1068
5580.49 1069
5581.20 1018
5581.90 939
5582.61 1010
5583.31 1005
5584.02 1033
5584.72 1011
5585.43 1000
5586.13 956
5586.84 996
5587.54 1047
5588.25 1013
5588.95 917
5589.66 932
5590.36 942
5591.07 917
5591.77 923
5592.48 969
5593.19 935
5593.89 943
5594.60 924
5595.30 941
5596.01 961
5596.71 948
5597.42 913
5598.13 998
5598.83 1034
5599.54 1012
5600.24 929
5600.95 954
5601.66 930
5602.36 975
5603.07 1051
5603.78 1064
5604.48 1027
5605.19 1042
5605.89 1020
5606.60 1053
5607.31 1116
5608.01 1018
5608.72 1039
5609.43 1027
5610.13 935
5610.84 903
5611.55 894
5612.25 947
5612.96 1034
5613.67 933
5614.38 1041
5615.08 948
5615.79 890
5616.50 1007
5617.20 913
5617.91 937
5618.62 907
5619.33 952
5620.03 945
5620.74 937
5621.45 931
5622.15 965
5622.86 874
5623.57 887
5624.28 918
5624.99 827
5625.69 899
5626.40 975
5627.11 969
5627.82 926
5628.52 989
5629.23 893
5629.94 952
5630.65 1020
5631.36 950
5632.06 978
5632.77 962
5633.48 904
5634.19 963
5634.90 986
5635.61 867
5636.31 995
5637.02 1017
5637.73 968
5638.44 1012
5639.15 1008
5639.86 902
5640.56 880
5641.27 890
5641.98 989
5642.69 962
5643.40 999
5644.11 1005
5644.82 986
5645.53 995
5646.24 981
5646.94 897
5647.65 1033
5648.36 1017
5649.07 987
5649.78 937
5650.49 1021
5651.20 1080
5651.91 939
5652.62 868
5653.33 813
5654.04 874
5654.75 953
5655.46 965
5656.17 1017
5656.88 1077
5657.59 1005
5658.30 975
5659.01 1012
5659.71 1073
5660.42 1063
5661.13 1035
5661.84 1125
5662.55 1122
5663.26 1094
5663.97 1155
5664.69 1098
5665.40 1114
5666.11 1119
5666.82 1050
5667.53 993
5668.24 960
5668.95 1021
5669.66 980
5670.37 1007
5671.08 1075
5671.79 1114
5672.50 1117
5673.21 1230
5673.92 1234
5674.63 1081
5675.34 1036
5676.05 1079
5676.76 1105
5677.48 1144
5678.19 1114
5678.90 1115
5679.61 1117
5680.32 1029
5681.03 1016
5681.74 1022
5682.45 1051
5683.16 952
5683.88 1064
5684.59 1116
5685.30 1110
5686.01 1027
5686.72 1033
5687.43 1004
5688.15 1008
5688.86 1017
5689.57 956
5690.28 1077
5690.99 1104
5691.70 1148
5692.42 1076
5693.13 1098
5693.84 996
5694.55 1067
5695.26 1096
5695.98 1148
5696.69 1100
5697.40 1080
5698.11 1076
5698.82 1050
5699.54 1095
5700.25 1089
5700.96 1122
5701.67 1001
5702.39 1094
5703.10 1102
5703.81 1197
5704.52 1146
5705.24 1112
5705.95 1165
5706.66 1146
5707.38 1117
5708.09 1133
5708.80 1194
5709.51 1248
5710.23 1252
5710.94 1223
5711.65 1282
5712.37 1323
5713.08 1354
5713.79 1351
5714.51 1372
5715.22 1372
5715.93 1261
5716.65 1246
5717.36 1355
5718.07 1358
5718.79 1298
5719.50 1305
5720.21 1361
5720.93 1345
5721.64 1247
5722.36 1153
5723.07 1220
5723.78 1322
5724.50 1448
5725.21 1537
5725.92 1704
5726.64 2101
5727.35 2428
5728.07 2889
5728.78 3181
5729.50 3332
5730.21 3507
5730.92 3568
5731.64 3460
5732.35 3219
5733.07 2766
5733.78 2646
5734.50 2262
5735.21 1979
5735.93 1736
5736.64 1581
5737.35 1443
5738.07 1381
5738.78 1372
5739.50 1245
5740.21 1220
5740.93 1189
5741.64 1260
5742.36 1233
5743.07 1198
5743.79 1223
5744.50 1095
5745.22 1051
5745.93 1174
5746.65 1123
5747.37 1157
5748.08 1196
5748.80 1150
5749.51 1142
5750.23 1231
5750.94 1179
5751.66 1267
5752.37 1301
5753.09 1317
5753.81 1452
5754.52 1637
5755.24 1567
5755.95 1605
5756.67 1642
5757.38 1749
5758.10 1808
5758.82 1768
5759.53 1749
5760.25 1614
5760.96 1553
5761.68 1630
5762.40 1563
5763.11 1500
5763.83 1367
5764.55 1336
5765.26 1409
5765.98 1502
5766.70 1531
5767.41 1566
5768.13 1476
5768.85 1547
5769.56 1488
5770.28 1513
5771.00 1499
5771.71 1458
5772.43 1319
5773.15 1356
5773.86 1417
5774.58 1443
5775.30 1345
5776.01 1380
5776.73 1353
5777.45 1304
5778.17 1265
5778.88 1296
5779.60 1305
5780.32 1381
5781.04 1272
5781.75 1341
5782.47 1390
5783.19 1335
5783.91 1389
5784.62 1402
5785.34 1407
5786.06 1449
5786.78 1430
5787.49 1396
5788.21 1420
5788.93 1413
5789.65 1258
5790.37 1338
5791.08 1409
5791.80 1441
5792.52 1451
5793.24 1606
5793.96 1587
5794.68 1616
5795.39 1696
5796.11 1692
5796.83 1772
5797.55 1784
5798.27 1716
5798.99 1713
5799.70 1943
5800.42 2168
5801.14 2406
5801.86 2877
5802.58 3282
5803.30 3894
5804.02 4395
5804.74 4663
5805.45 4904
5806.17 4779
5806.89 4397
5807.61 3816
5808.33 3383
5809.05 2856
5809.77 2403
5810.49 2187
5811.21 1882
5811.93 1830
5812.65 1902
5813.37 1907
5814.09 1805
5814.81 1773
5815.52 1792
5816.24 1851
5816.96 1966
5817.68 1943
5818.40 1831
5819.12 1900
5819.84 1966
5820.56 2023
5821.28 2018
5822.00 1839
5822.72 1807
5823.44 1969
5824.16 1840
5824.88 1840
5825.60 1743
5826.32 1788
5827.04 1690
5827.76 1515
5828.48 1463
5829.21 1468
5829.93 1544
5830.65 1565
5831.37 1317
5832.09 1344
5832.81 1321
5833.53 1413
5834.25 1390
5834.97 1334
5835.69 1346
5836.41 1378
5837.13 1433
5837.85 1372
5838.57 1407
5839.30 1462
5840.02 1367
5840.74 1219
5841.46 1303
5842.18 1357
5842.90 1333
5843.62 1298
5844.34 1285
5845.07 1350
5845.79 1373
5846.51 1256
5847.23 1263
5847.95 1126
5848.67 1167
5849.39 1128
5850.12 1173
5850.84 1220
5851.56 1176
5852.28 1188
5853.00 1155
5853.73 1173
5854.45 1158
5855.17 1163
5855.89 1158
5856.61 1092
5857.34 1204
5858.06 1253
5858.78 1192
5859.50 1150
5860.23 1163
5860.95 1141
5861.67 1226
5862.39 1159
5863.11 1124
5863.84 1173
5864.56 1097
5865.28 1161
5866.01 1157
5866.73 1108
5867.45 1097
5868.17 1109
5868.90 1145
5869.62 1077
5870.34 1122
5871.07 1003
5871.79 996
5872.51 992
5873.23 1035
5873.96 1112
5874.68 1253
5875.40 1174
5876.13 1124
5876.85 1190
5877.57 1181
5878.30 1212
5879.02 1143
5879.74 1244
5880.47 1203
5881.19 1190
5881.92 1217
5882.64 1201
5883.36 1203
5884.09 1152
5884.81 1124
5885.53 1078
5886.26 1105
5886.98 1163
5887.71 1187
5888.43 1134
5889.15 1115
5889.88 1166
5890.60 1204
5891.33 1195
5892.05 1246
5892.78 1099
5893.50 1132
5894.23 1155
5894.95 1087
5895.67 1071
5896.40 1080
5897.12 1153
5897.85 1030
5898.57 1169
5899.30 1082
5900.02 1081
5900.75 1070
5901.47 1075
5902.20 1074
5902.92 1024
5903.65 1048
5904.37 1066
5905.10 1095
5905.82 1125
5906.55 1154
5907.27 1138
5908.00 1044
5908.72 1085
5909.45 1177
5910.17 1097
5910.90 1088
5911.62 1100
5912.35 1126
5913.08 1131
5913.80 1163
5914.53 1165
5915.25 1167
5915.98 1131
5916.70 1196
5917.43 1165
5918.16 1327
5918.88 1169
5919.61 1198
5920.33 1137
5921.06 1271
5921.79 1253
5922.51 1239
5923.24 1204
5923.97 1099
5924.69 1125
5925.42 1230
5926.14 1222
5926.87 1152
5927.60 1146
5928.32 1246
5929.05 1201
5929.78 1138
5930.50 1189
5931.23 1236
5931.96 1253
5932.68 1269
5933.41 1212
5934.14 1357
5934.86 1352
5935.59 1346
5936.32 1343
5937.05 1305
5937.77 1392
5938.50 1255
5939.23 1320
5939.95 1443
5940.68 1411
5941.41 1433
5942.14 1477
5942.86 1562
5943.59 1547
5944.32 1558
5945.05 1512
5945.77 1490
5946.50 1478
5947.23 1527
5947.96 1524
5948.68 1474
5949.41 1506
5950.14 1614
5950.87 1716
5951.60 1600
5952.32 1711
5953.05 1689
5953.78 1692
5954.51 1810
5955.24 1871
5955.96 1896
5956.69 1925
5957.42 1945
5958.15 1924
5958.88 1942
5959.61 1904
5960.33 1795
5961.06 1889
5961.79 2026
5962.52 1925
5963.25 1957
5963.98 1837
5964.71 1808
5965.44 1988
5966.16 1979
5966.89 2057
5967.62 2088
5968.35 2222
5969.08 2332
5969.81 2707
5970.54 2761
5971.27 2895
5972.00 2853
5972.73 2867
5973.46 2723
5974.18 2823
5974.91 2788
5975.64 2576
5976.37 2544
5977.10 2450
5977.83 2384
5978.56 2445
5979.29 2467
5980.02 2431
5980.75 2469
5981.48 2565
5982.21 2617
5982.94 2541
5983.67 2756
5984.40 2836
5985.13 2911
5985.86 3031
5986.59 2922
5987.32 2856
5988.05 2971
5988.78 2892
5989.51 2939
5990.24 2951
5990.97 2987
5991.70 2982
5992.43 2998
5993.16 3003
5993.89 2921
5994.62 3040
5995.35 2990
5996.09 2899
5996.82 3089
5997.55 3155
5998.28 3140
5999.01 3409
5999.74 3458
6000.47 3363
6001.20 3413
6001.93 3535
6002.66 3528
6003.39 3318
6004.13 3539
6004.86 3487
6005.59 3443
6006.32 3512
6007.05 3302
6007.78 3189
6008.51 3305
6009.25 3170
6009.98 3310
6010.71 3359
6011.44 3530
6012.17 3821
6012.90 4410
6013.64 5179
6014.37 5813
6015.10 6906
6015.83 8133
6016.56 9446
6017.29 10323
6018.03 11325
6018.76 11269
6019.49 11477
6020.22 10944
6020.96 9731
6021.69 8720
6022.42 7791
6023.15 6588
6023.88 5732
6024.62 4932
6025.35 4239
6026.08 3725
6026.81 3402
6027.55 3077
6028.28 2870
6029.01 2871
6029.75 2857
6030.48 2537
6031.21 2406
6031.94 2498
6032.68 2497
6033.41 2407
6034.14 2374
6034.88 2428
6035.61 2319
6036.34 2130
6037.07 2114
6037.81 2065
6038.54 2024
6039.27 2281
6040.01 2284
6040.74 2253
6041.47 2177
6042.21 2139
6042.94 2255
6043.68 2314
6044.41 2253
6045.14 2423
6045.88 2468
6046.61 2349
6047.34 2457
6048.08 2481
6048.81 2573
6049.55 2562
6050.28 2748
6051.01 2823
6051.75 2750
6052.48 2765
6053.22 2730
6053.95 2950
6054.68 2930
6055.42 3112
6056.15 3463
6056.89 3750
6057.62 3674
6058.36 3659
6059.09 3573
6059.83 3096
6060.56 3098
6061.29 3101
6062.03 3003
6062.76 2767
6063.50 2689
6064.23 2507
6064.97 2482
6065.70 2434
6066.44 2443
6067.17 2466
6067.91 2480
6068.64 2388
6069.38 2475
6070.11 2495
6070.85 2356
6071.58 2424
6072.32 2419
6073.06 2526
6073.79 2275
6074.53 2423
6075.26 2261
6076.00 2263
6076.73 2160
6077.47 2049
6078.20 2109
6078.94 2027
6079.68 2112
6080.41 2076
6081.15 1964
6081.88 2133
6082.62 1943
6083.35 2034
6084.09 2017
6084.83 1916
6085.56 1863
6086.30 1866
6087.04 1848
6087.77 1872
6088.51 1793
6089.24 1770
6089.98 1837
6090.72 1922
6091.45 2041
6092.19 1898
6092.93 1838
6093.66 1958
6094.40 2006
6095.14 1895
6095.87 1944
6096.61 1932
6097.35 1800
6098.08 1793
6098.82 1742
6099.56 1874
6100.29 1730
6101.03 1745
6101.77 1808
6102.51 1676
6103.24 1635
6103.98 1715
6104.72 1724
6105.46 1599
6106.19 1611
6106.93 1667
6107.67 1684
6108.41 1653
6109.14 1588
6109.88 1665
6110.62 1669
6111.36 1653
6112.09 1624
6112.83 1600
6113.57 1600
6114.31 1697
6115.04 1685
6115.78 1678
6116.52 1664
6117.26 1577
6118.00 1711
6118.73 1629
6119.47 1695
6120.21 1642
6120.95 1555
6121.69 1598
6122.43 1649
6123.16 1691
6123.90 1640
6124.64 1606
6125.38 1602
6126.12 1708
6126.86 1560
6127.60 1667
6128.33 1822
6129.07 1783
6129.81 1734
6130.55 1745
6131.29 1806
6132.03 1878
6132.77 1871
6133.51 1781
6134.25 1904
6134.98 1749
6135.72 1656
6136.46 1818
6137.20 1766
6137.94 1800
6138.68 1813
6139.42 1782
6140.16 1867
6140.90 1830
6141.64 1669
6142.38 1886
6143.12 1855
6143.86 1774
6144.60 1853
6145.34 1981
6146.08 1906
6146.82 1943
6147.56 1846
6148.30 1832
6149.04 1768
6149.78 1828
6150.52 1918
6151.26 1882
6152.00 1902
6152.74 1880
6153.48 1885
6154.22 1878
6154.96 1956
6155.70 1887
6156.44 1951
6157.18 2041
6157.92 2061
6158.66 1886
6159.40 1928
6160.14 2002
6160.88 2036
6161.62 2011
6162.36 2056
6163.10 1991
6163.85 1961
6164.59 2113
6165.33 2159
6166.07 2190
6166.81 2217
6167.55 2406
6168.29 2397
6169.03 2502
6169.77 2632
6170.51 2686
6171.26 2765
6172.00 2847
6172.74 2752
6173.48 2842
6174.22 2922
6174.96 2876
6175.70 2761
6176.45 2703
6177.19 2672
6177.93 2428
6178.67 2570
6179.41 2554
6180.16 2442
6180.90 2430
6181.64 2586
6182.38 2426
6183.12 2577
6183.87 2574
6184.61 2546
6185.35 2502
6186.09 2693
6186.83 2663
6187.58 2840
6188.32 2998
6189.06 2862
6189.80 3067
6190.55 2937
6191.29 3029
6192.03 2956
6192.77 3023
6193.52 3003
6194.26 2997
6195.00 3180
6195.74 3192
6196.49 3375
6197.23 3375
6197.97 3385
6198.72 3591
6199.46 3613
6200.20 3836
6200.94 4136
6201.69 4390
6202.43 4570
6203.17 4624
6203.92 4962
6204.66 5183
6205.40 5044
6206.15 4862
6206.89 5080
6207.63 5015
6208.38 5289
6209.12 5790
6209.87 7040
6210.61 8016
6211.35 9727
6212.10 11630
6212.84 13089
6213.58 14844
6214.33 15753
6215.07 15867
6215.82 14834
6216.56 13763
6217.30 12211
6218.05 10557
6218.79 8884
6219.54 7284
6220.28 6023
6221.02 5073
6221.77 4422
6222.51 3738
6223.26 3360
6224.00 3311
6224.75 3111
6225.49 3022
6226.24 3120
6226.98 3134
6227.73 3145
6228.47 3079
6229.21 3188
6229.96 3079
6230.70 2930
6231.45 2943
6232.19 2768
6232.94 2426
6233.68 2410
6234.43 2255
6235.17 2025
6235.92 2077
6236.67 2071
6237.41 2246
6238.16 2270
6238.90 2369
6239.65 2447
6240.39 2661
6241.14 2782
6241.88 2973
6242.63 3146
6243.37 3126
6244.12 3315
6244.87 3618
6245.61 3517
6246.36 3436
6247.10 3431
6247.85 3337
6248.59 3073
6249.34 3248
6250.09 3237
6250.83 3519
6251.58 3675
6252.33 3724
6253.07 3847
6253.82 4028
6254.56 4007
6255.31 4032
6256.06 3967
6256.80 3897
6257.55 3745
6258.30 4009
6259.04 3781
6259.79 3566
6260.54 3619
6261.28 3377
6262.03 3084
6262.78 2903
6263.52 2792
6264.27 2813
6265.02 2818
6265.76 2626
6266.51 2525
6267.26 2457
6268.01 2444
6268.75 2541
6269.50 2454
6270.25 2502
6270.99 2702
6271.74 2545
6272.49 2588
6273.24 2731
6273.98 2599
6274.73 2519
6275.48 2528
6276.23 2504
6276.97 2533
6277.72 2635
6278.47 2539
6279.22 2450
6279.96 2575
6280.71 2558
6281.46 2719
6282.21 2774
6282.96 2790
6283.70 2696
6284.45 2624
6285.20 2578
6285.95 2318
6286.70 2335
6287.45 2427
6288.19 2267
6288.94 2235
6289.69 2227
6290.44 2288
6291.19 2169
6291.94 2214
6292.68 2199
6293.43 2420
6294.18 2399
6294.93 2264
6295.68 2315
6296.43 2105
6297.18 2101
6297.93 2121
6298.67 2108
6299.42 2107
6300.17 2010
6300.92 1910
6301.67 1899
6302.42 1906
6303.17 1897
6303.92 2014
6304.67 2009
6305.42 1979
6306.17 1969
6306.92 1899
6307.67 1935
6308.41 1934
6309.16 2002
6309.91 1912
6310.66 2066
6311.41 1968
6312.16 1846
6312.91 1888
6313.66 1890
6314.41 1841
6315.16 1976
6315.91 2033
6316.66 1934
6317.41 2029
6318.16 2144
6318.91 2130
6319.66 2111
6320.41 2109
6321.16 2161
6321.91 2078
6322.66 2103
6323.41 2042
6324.16 1963
6324.92 1963
6325.67 1884
6326.42 1837
6327.17 1759
6327.92 1778
6328.67 1766
6329.42 1748
6330.17 1776
6330.92 1641
6331.67 1634
6332.42 1665
6333.17 1702
6333.92 1805
6334.68 1687
6335.43 1711
6336.18 1799
6336.93 1620
6337.68 1584
6338.43 1682
6339.18 1746
6339.93 1580
6340.69 1578
6341.44 1602
6342.19 1675
6342.94 1684
6343.69 1671
6344.44 1662
6345.20 1657
6345.95 1609
6346.70 1733
6347.45 1608
6348.20 1743
6348.95 1665
6349.71 1679
6350.46 1673
6351.21 1649
6351.96 1721
6352.71 1777
6353.47 1827
6354.22 1987
6354.97 2010
6355.72 2061
6356.48 2132
6357.23 2229
6357.98 2203
6358.73 2133
6359.49 2157
6360.24 2138
6360.99 1917
6361.74 1919
6362.50 1998
6363.25 1856
6364.00 1755
6364.76 1713
6365.51 1701
6366.26 1773
6367.01 1771
6367.77 1745
6368.52 1664
6369.27 1677
6370.03 1683
6370.78 1782
6371.53 1893
6372.29 1735
6373.04 1697
6373.79 1707
6374.55 1826
6375.30 1789
6376.05 1705
6376.81 1696
6377.56 1768
6378.31 1706
6379.07 1606
6379.82 1540
6380.58 1677
6381.33 1696
6382.08 1663
6382.84 1634
6383.59 1720
6384.35 1639
6385.10 1541
6385.85 1547
6386.61 1693
6387.36 1817
6388.12 1674
6388.87 1553
6389.62 1672
6390.38 1736
6391.13 1601
6391.89 1563
6392.64 1809
6393.40 1829
6394.15 1747
6394.91 1714
6395.66 1796
6396.42 1665
6397.17 1696
6397.93 1607
6398.68 1577
6399.44 1475
6400.19 1525
6400.95 1539
6401.70 1437
6402.46 1572
6403.21 1483
6403.97 1499
6404.72 1404
6405.48 1419
6406.23 1355
6406.99 1478
6407.74 1502
6408.50 1507
6409.25 1461
6410.01 1496
6410.76 1388
6411.52 1474
6412.28 1472
6413.03 1516
6413.79 1527
6414.54 1528
6415.30 1511
6416.05 1423
6416.81 1388
6417.57 1512
6418.32 1472
6419.08 1420
6419.83 1399
6420.59 1429
6421.35 1418
6422.10 1410
6422.86 1476
6423.62 1342
6424.37 1392
6425.13 1472
6425.89 1413
6426.64 1496
6427.40 1474
6428.15 1553
6428.91 1661
6429.67 1573
6430.42 1529
6431.18 1604
6431.94 1557
6432.70 1511
6433.45 1502
6434.21 1503
6434.97 1463
6435.72 1565
6436.48 1540
6437.24 1546
6437.99 1477
6438.75 1446
6439.51 1548
6440.27 1499
6441.02 1502
6441.78 1514
6442.54 1650
6443.30 1799
6444.05 1885
6444.81 1935
6445.57 2113
6446.33 2020
6447.08 1998
6447.84 1999
6448.60 1994
6449.36 1837
6450.12 1718
6450.87 1666
6451.63 1643
6452.39 1559
6453.15 1512
6453.91 1516
6454.66 1510
6455.42 1440
6456.18 1426
6456.94 1419
6457.70 1446
6458.46 1397
6459.21 1362
6459.97 1371
6460.73 1422
6461.49 1395
6462.25 1454
6463.01 1387
6463.77 1459
6464.52 1512
6465.28 1481
6466.04 1456
6466.80 1509
6467.56 1518
6468.32 1589
6469.08 1629
6469.84 1606
6470.60 1550
6471.36 1549
6472.11 1634
6472.87 1592
6473.63 1586
6474.39 1573
6475.15 1654
6475.91 1567
6476.67 1617
6477.43 1653
6478.19 1663
6478.95 1696
6479.71 1655
6480.47 1582
6481.23 1669
6481.99 1653
6482.75 1720
6483.51 1727
6484.27 1691
6485.03 1774
6485.79 1880
6486.55 1746
6487.31 1740
6488.07 1850
6488.83 1805
6489.59 1812
6490.35 1878
6491.11 1837
6491.87 1719
6492.63 1816
6493.39 1907
6494.15 1966
6494.91 2000
6495.67 2046
6496.43 2127
6497.19 2285
6497.95 2391
6498.71 2414
6499.48 2385
6500.24 2424
6501.00 2367
6501.76 2309
6502.52 2419
6503.28 2449
6504.04 2551
6504.80 2353
6505.56 2345
6506.32 2392
6507.09 2417
6507.85 2321
6508.61 2570
6509.37 2584
6510.13 2452
6510.89 2595
6511.65 2651
6512.42 2742
6513.18 2871
6513.94 3130
6514.70 2819
6515.46 2930
6516.22 2881
6516.99 3115
6517.75 2988
6518.51 3057
6519.27 2993
6520.03 3019
6520.80 3019
6521.56 3068
6522.32 3040
6523.08 3076
6523.84 3220
6524.61 3470
6525.37 3535
6526.13 3518
6526.89 3741
6527.66 3864
6528.42 4127
6529.18 4174
6529.94 4479
6530.71 5025
6531.47 5130
6532.23 5323
6533.00 5407
6533.76 5458
6534.52 5389
6535.28 5507
6536.05 5479
6536.81 6207
6537.57 7005
6538.34 8160
6539.10 9802
6539.86 11889
6540.63 13868
6541.39 15013
6542.15 15325
6542.92 15238
6543.68 14376
6544.44 12616
6545.21 10724
6545.97 8835
6546.73 7243
6547.50 5790
6548.26 4885
6549.02 4014
6549.79 3549
6550.55 3081
6551.31 3107
6552.08 2927
6552.84 2814
6553.61 2854
6554.37 2863
6555.13 2734
6555.90 2760
6556.66 2763
6557.43 2561
6558.19 2712
6558.96 2524
6559.72 2345
6560.48 2356
6561.25 2207
6562.01 2181
6562.78 2207
6563.54 2195
6564.31 2291
6565.07 2316
6565.84 2356
6566.60 2519
6567.37 2525
6568.13 2583
6568.90 2704
6569.66 2823
6570.43 2738
6571.19 2776
6571.96 2984
6572.72 2744
6573.49 2713
6574.25 2796
6575.02 2924
6575.78 2938
6576.55 3016
6577.31 3141
6578.08 3500
6578.84 3672
6579.61 3775
6580.37 3719
6581.14 3776
6581.91 3622
6582.67 3779
6583.44 3677
6584.20 3723
6584.97 3522
6585.73 3557
6586.50 3494
6587.27 3182
6588.03 3049
6588.80 3027
6589.56 2869
6590.33 2807
6591.10 2919
6591.86 2766
6592.63 2925
6593.39 3097
6594.16 3076
6594.93 3191
6595.69 3247
6596.46 3520
6597.23 3813
6597.99 4104
6598.76 4496
6599.53 4396
6600.29 4531
6601.06 4436
6601.83 4385
6602.59 4284
6603.36 4021
6604.13 3676
6604.89 3264
6605.66 3089
6606.43 2810
6607.20 2742
6607.96 2723
6608.73 2760
6609.50 2521
6610.26 2342
6611.03 2379
6611.80 2426
6612.57 2368
6613.33 2451
6614.10 2387
6614.87 2425
6615.64 2471
6616.40 2424
6617.17 2255
6617.94 2278
6618.71 2277
6619.48 2113
6620.24 2230
6621.01 2282
6621.78 2270
6622.55 2163
6623.32 2230
6624.08 2071
6624.85 2164
6625.62 2108
6626.39 2129
6627.16 2108
6627.92 2005
6628.69 1981
6629.46 2129
6630.23 2085
6631.00 2006
6631.77 2012
6632.54 2040
6633.30 1938
6634.07 2083
6634.84 2112
6635.61 2117
6636.38 2404
6637.15 2482
6637.92 2614
6638.69 2745
6639.45 2808
6640.22 2864
6640.99 2892
6641.76 2611
6642.53 2565
6643.30 2387
6644.07 2302
6644.84 2266
6645.61 2054
6646.38 1970
6647.15 1897
6647.92 1865
6648.69 1839
6649.46 1808
6650.22 1719
6650.99 1709
6651.76 1697
6652.53 1733
6653.30 1893
6654.07 1904
6654.84 1888
6655.61 1884
6656.38 1896
6657.15 1849
6657.92 1888
6658.69 1870
6659.46 1813
6660.23 1822
6661.00 1873
6661.77 1968
6662.54 1933
6663.31 1874
6664.09 1763
6664.86 1762
6665.63 1800
6666.40 1650
6667.17 1616
6667.94 1602
6668.71 1625
6669.48 1699
6670.25 1709
6671.02 1656
6671.79 1580
6672.56 1741
6673.33 1740
6674.10 1836
6674.88 1760
6675.65 1777
6676.42 1740
6677.19 1848
6677.96 1782
6678.73 1780
6679.50 1883
6680.27 1736
6681.05 1820
6681.82 1783
6682.59 1696
6683.36 1808
6684.13 1846
6684.90 1889
6685.67 1908
6686.45 1953
6687.22 2000
6687.99 2168
6688.76 2171
6689.53 2108
6690.31 2107
6691.08 2042
6691.85 2166
6692.62 2053
6693.39 1983
6694.17 1996
6694.94 2039
6695.71 1746
6696.48 1713
6697.25 1620
6698.03 1706
6698.80 1612
6699.57 1635
6700.34 1648
6701.12 1621
6701.89 1618
6702.66 1691
6703.43 1565
6704.21 1536
6704.98 1694
6705.75 1609
6706.53 1483
6707.30 1656
6708.07 1618
6708.84 1647
6709.62 1553
6710.39 1591
6711.16 1566
6711.94 1668
6712.71 1668
6713.48 1579
6714.26 1667
6715.03 1662
6715.80 1565
6716.58 1571
6717.35 1640
6718.12 1515
6718.90 1365
6719.67 1452
6720.45 1429
6721.22 1422
6721.99 1463
6722.77 1405
6723.54 1397
6724.31 1406
6725.09 1379
6725.86 1410
6726.64 1446
6727.41 1477
6728.18 1482
6728.96 1474
6729.73 1362
6730.51 1357
6731.28 1375
6732.06 1471
6732.83 1448
6733.60 1544
6734.38 1511
6735.15 1445
6735.93 1420
6736.70 1436
6737.48 1418
6738.25 1439
6739.03 1519
6739.80 1523
6740.58 1596
6741.35 1586
6742.13 1548
6742.90 1561
6743.68 1561
6744.45 1395
6745.23 1518
6746.00 1450
6746.78 1516
6747.55 1593
6748.33 1561
6749.10 1585
6749.88 1551
6750.65 1622
6751.43 1660
6752.20 1543
6752.98 1707
6753.75 1735
6754.53 1904
6755.31 2023
6756.08 2099
6756.86 2085
6757.63 2157
6758.41 2091
6759.19 2015
6759.96 1856
6760.74 1804
6761.51 1812
6762.29 1667
6763.07 1568
6763.84 1531
6764.62 1443
6765.39 1522
6766.17 1453
6766.95 1479
6767.72 1388
6768.50 1378
6769.28 1298
6770.05 1371
6770.83 1524
6771.61 1425
6772.38 1374
6773.16 1481
6773.94 1519
6774.71 1474
6775.49 1567
6776.27 1443
6777.04 1415
6777.82 1452
6778.60 1440
6779.37 1572
6780.15 1368
6780.93 1284
6781.71 1373
6782.48 1445
6783.26 1384
6784.04 1409
6784.81 1407
6785.59 1528
6786.37 1434
6787.15 1424
6787.92 1418
6788.70 1451
6789.48 1439
6790.26 1356
6791.04 1417
6791.81 1404
6792.59 1313
6793.37 1334
6794.15 1295
6794.92 1261
6795.70 1268
6796.48 1311
6797.26 1356
6798.04 1353
6798.81 1321
6799.59 1224
6800.37 1268
6801.15 1280
6801.93 1382
6802.71 1296
6803.48 1353
6804.26 1391
6805.04 1375
6805.82 1357
6806.60 1405
6807.38 1394
6808.16 1358
6808.94 1527
6809.71 1580
6810.49 1447
6811.27 1319
6812.05 1359
6812.83 1418
6813.61 1418
6814.39 1413
6815.17 1293
6815.95 1273
6816.73 1363
6817.50 1391
6818.28 1370
6819.06 1401
6819.84 1408
6820.62 1362
6821.40 1429
6822.18 1412
6822.96 1307
6823.74 1247
6824.52 1279
6825.30 1364
6826.08 1396
6826.86 1506
6827.64 1539
6828.42 1510
6829.20 1367
6829.98 1428
6830.76 1456
6831.54 1480
6832.32 1456
6833.10 1458
6833.88 1416
6834.66 1322
6835.44 1310
6836.22 1419
6837.00 1411
6837.78 1294
6838.56 1344
6839.34 1297
6840.12 1381
6840.90 1340
6841.68 1271
6842.46 1319
6843.24 1379
6844.03 1293
6844.81 1306
6845.59 1388
6846.37 1337
6847.15 1305
6847.93 1327
6848.71 1441
6849.49 1364
6850.27 1450
6851.05 1579
6851.84 1717
6852.62 1985
6853.40 2264
6854.18 2741
6854.96 3029
6855.74 3409
6856.52 3412
6857.30 3557
6858.09 3299
6858.87 3143
6859.65 2728
6860.43 2457
6861.21 2100
6861.99 1865
6862.78 1683
6863.56 1632
6864.34 1560
6865.12 1540
6865.90 1527
6866.69 1430
6867.47 1415
6868.25 1345
6869.03 1434
6869.82 1600
6870.60 1548
6871.38 1479
6872.16 1587
6872.94 1587
6873.73 1513
6874.51 1432
6875.29 1380
6876.07 1454
6876.86 1491
6877.64 1418
6878.42 1417
6879.21 1380
6879.99 1453
6880.77 1481
6881.55 1444
6882.34 1471
6883.12 1550
6883.90 1603
6884.69 1683
6885.47 1742
6886.25 1694
6887.04 1628
6887.82 1693
6888.60 1742
6889.39 1856
6890.17 2115
6890.95 2331
6891.74 2471
6892.52 2695
6893.30 2702
6894.09 2693
6894.87 2609
6895.65 2398
6896.44 2281
6897.22 2093
6898.01 1873
6898.79 1882
6899.57 1811
6900.36 1806
6901.14 1758
6901.93 1778
6902.71 1769
6903.49 1887
6904.28 1861
6905.06 1833
6905.85 1885
6906.63 1774
6907.42 1892
6908.20 1878
6908.98 1783
6909.77 1637
6910.55 1817
6911.34 1777
6912.12 1790
6912.91 1806
6913.69 1717
6914.48 1599
6915.26 1585
6916.05 1624
6916.83 1667
6917.62 1721
6918.40 1594
6919.19 1575
6919.97 1544
6920.76 1702
6921.54 1709
6922.33 1666
6923.11 1650
6923.90 1679
6924.68 1734
6925.47 1646
6926.25 1637
6927.04 1536
6927.82 1588
6928.61 1677
6929.40 1656
6930.18 1678
6930.97 1639
6931.75 1676
6932.54 1764
6933.32 1852
6934.11 1791
6934.90 1813
6935.68 1756
6936.47 1753
6937.25 1768
6938.04 1746
6938.83 1909
6939.61 1964
6940.40 1823
6941.19 1818
6941.97 1748
6942.76 1908
6943.54 1882
6944.33 1848
6945.12 1994
6945.90 1947
6946.69 2009
6947.48 2165
6948.26 2262
6949.05 2176
6949.84 2425
6950.62 2359
6951.41 2320
6952.20 2384
6952.99 2334
6953.77 2399
6954.56 2297
6955.35 2304
6956.13 2383
6956.92 2367
6957.71 2309
6958.50 2315
6959.28 2345
6960.07 2425
6960.86 2344
6961.64 2374
6962.43 2448
6963.22 2527
6964.01 2423
6964.80 2469
6965.58 2484
6966.37 2552
6967.16 2567
6967.95 2695
6968.73 2442
6969.52 2538
6970.31 2579
6971.10 2583
6971.89 2653
6972.67 2769
6973.46 2938
6974.25 3020
6975.04 3030
6975.83 3071
6976.62 3086
6977.40 3013
6978.19 2912
6978.98 3036
6979.77 3028
6980.56 2812
6981.35 2991
6982.13 3075
6982.92 3130
6983.71 3124
6984.50 3476
6985.29 3913
6986.08 4351
6986.87 4966
6987.66 5983
6988.45 6970
6989.23 8311
6990.02 9602
6990.81 10568
6991.60 10617
6992.39 10200
6993.18 9683
6993.97 8802
6994.76 7815
6995.55 6768
6996.34 5921
6997.13 5279
6997.92 4692
6998.71 4344
6999.50 4067
7000.29 4357
7001.07 4890
7001.86 5527
7002.65 6606
7003.44 7614
7004.23 8812
7005.02 9320
7005.81 9413
7006.60 9426
7007.39 8971
7008.18 8106
7008.97 7072
7009.76 5922
7010.55 5015
7011.34 4478
7012.14 3824
7012.93 3298
7013.72 3149
7014.51 3103
7015.30 3048
7016.09 2919
7016.88 2859
7017.67 2892
7018.46 3036
7019.25 2772
7020.04 2911
7020.83 2683
7021.62 2595
7022.41 2476
7023.20 2460
7024.00 2300
7024.79 2257
7025.58 2262
7026.37 2267
7027.16 2296
7027.95 2416
7028.74 2570
7029.53 2595
7030.32 2478
7031.12 2674
7031.91 2622
7032.70 2654
7033.49 2668
7034.28 2486
7035.07 2358
7035.87 2251
7036.66 2180
7037.45 2104
7038.24 2092
7039.03 2251
7039.82 2283
7040.62 2376
7041.41 2500
7042.20 2543
7042.99 2479
7043.78 2650
7044.58 2680
7045.37 2492
7046.16 2517
7046.95 2497
7047.75 2472
7048.54 2330
7049.33 2386
7050.12 2199
7050.92 2213
7051.71 2411
7052.50 2403
7053.29 2542
7054.09 2560
7054.88 2717
7055.67 2783
7056.46 2646
7057.26 2608
7058.05 2550
7058.84 2253
7059.64 2147
7060.43 2203
7061.22 2159
7062.02 2166
7062.81 2044
7063.60 2175
7064.39 2100
7065.19 2276
7065.98 2234
7066.77 2276
7067.57 2304
7068.36 2258
7069.16 2203
7069.95 2262
7070.74 2147
7071.54 2054
7072.33 2090
7073.12 2069
7073.92 1962
7074.71 1991
7075.51 2031
7076.30 1917
7077.09 1907
7077.89 2026
7078.68 2064
7079.48 2117
7080.27 1946
7081.06 2045
7081.86 2005
7082.65 2006
7083.45 1960
7084.24 1912
7085.04 1909
7085.83 1887
7086.62 2064
7087.42 2037
7088.21 2008
7089.01 2035
7089.80 2126
7090.60 2273
7091.39 2370
7092.19 2546
7092.98 2764
7093.78 2877
7094.57 2848
7095.37 2696
7096.16 2472
7096.96 2401
7097.75 2104
7098.55 1901
7099.34 1833
7100.14 1761
7100.93 1681
7101.73 1663
7102.52 1595
7103.32 1572
7104.11 1481
7104.91 1543
7105.71 1545
7106.50 1541
7107.30 1544
7108.09 1410
7108.89 1489
7109.68 1462
7110.48 1472
7111.28 1386
7112.07 1495
7112.87 1474
7113.66 1386
7114.46 1381
7115.26 1339
7116.05 1409
7116.85 1530
7117.65 1612
7118.44 1531
7119.24 1459
7120.03 1495
7120.83 1568
7121.63 1445
7122.42 1549
7123.22 1639
7124.02 1529
7124.81 1553
7125.61 1534
7126.41 1584
7127.20 1558
7128.00 1521
7128.80 1530
7129.59 1571
7130.39 1567
7131.19 1585
7131.99 1575
7132.78 1650
7133.58 1830
7134.38 1983
7135.17 2065
7135.97 2279
7136.77 2341
7137.57 2533
7138.36 2437
7139.16 2325
7139.96 2277
7140.76 2189
7141.55 2070
7142.35 1908
7143.15 1799
7143.95 1651
7144.74 1625
7145.54 1502
7146.34 1528
7147.14 1538
7147.94 1518
7148.73 1471
7149.53 1509
7150.33 1467
7151.13 1427
7151.93 1483
7152.72 1387
7153.52 1384
7154.32 1521
7155.12 1423
7155.92 1389
7156.72 1388
7157.51 1297
7158.31 1399
7159.11 1465
7159.91 1400
7160.71 1496
7161.51 1420
7162.31 1402
7163.11 1554
7163.90 1494
7164.70 1385
7165.50 1370
7166.30 1429
7167.10 1339
7167.90 1280
7168.70 1215
7169.50 1280
7170.30 1359
7171.10 1211
7171.90 1359
7172.69 1350
7173.49 1290
7174.29 1427
7175.09 1525
7175.89 1380
7176.69 1409
7177.49 1395
7178.29 1361
7179.09 1347
7179.89 1357
7180.69 1337
7181.49 1317
7182.29 1260
7183.09 1268
7183.89 1351
7184.69 1402
7185.49 1354
7186.29 1480
7187.09 1442
7187.89 1612
7188.69 1514
7189.49 1559
7190.29 1575
7191.09 1564
7191.89 1735
7192.69 1746
7193.49 1807
7194.29 1769
7195.09 1727
7195.89 1622
7196.70 1619
7197.50 1487
7198.30 1444
7199.10 1378
7199.90 1335
7200.70 1221
7201.50 1108
7202.30 1239
7203.10 1227
7203.90 1248
7204.70 1190
7205.51 1245
7206.31 1111
7207.11 1142
7207.91 1216
7208.71 1161
7209.51 1199
7210.31 1185
7211.12 1250
7211.92 1208
7212.72 1186
7213.52 1184
7214.32 1122
7215.12 1104
7215.92 1179
7216.73 1169
7217.53 1232
7218.33 1104
7219.13 1127
7219.93 1140
7220.74 1095
7221.54 1183
7222.34 1123
7223.14 1108
7223.94 1125
7224.75 1117
7225.55 1115
7226.35 1108
7227.15 1071
7227.96 1094
7228.76 1107
7229.56 1193
7230.36 1161
7231.17 1178
7231.97 1210
7232.77 1141
7233.57 1142
7234.38 1243
7235.18 1177
7235.98 1099
7236.79 1174
7237.59 1237
7238.39 1141
7239.19 1237
7240.00 1275
7240.80 1209
7241.60 1252
7242.41 1268
7243.21 1243
7244.01 1251
7244.82 1227
7245.62 1246
7246.42 1227
7247.23 1230
7248.03 1254
7248.83 1220
7249.64 1183
7250.44 1148
7251.25 1217
7252.05 1295
7252.85 1227
7253.66 1170
7254.46 1258
7255.27 1207
7256.07 1180
7256.87 1255
7257.68 1196
7258.48 1171
7259.29 1190
7260.09 1236
7260.89 1228
7261.70 1344
7262.50 1258
7263.31 1247
7264.11 1321
7264.92 1314
7265.72 1303
7266.53 1321
7267.33 1420
7268.13 1375
7268.94 1336
7269.74 1318
7270.55 1264
7271.35 1404
7272.16 1461
7272.96 1431
7273.77 1398
7274.57 1413
7275.38 1417
7276.18 1357
7276.99 1315
7277.79 1317
7278.60 1384
7279.40 1476
7280.21 1576
7281.01 1614
7281.82 1511
7282.63 1533
7283.43 1591
7284.24 1705
7285.04 1800
7285.85 1880
7286.65 2223
7287.46 2470
7288.27 2839
7289.07 3281
7289.88 3478
7290.68 3493
7291.49 3298
7292.29 3094
7293.10 2758
7293.91 2643
7294.71 2322
7295.52 2041
7296.33 1893
7297.13 1878
7297.94 1729
7298.74 1770
7299.55 1696
7300.36 1715
7301.16 1580
7301.97 1549
7302.78 1731
7303.58 1660
7304.39 1738
7305.20 1739
7306.00 1789
7306.81 1852
7307.62 1973
7308.42 2016
7309.23 2018
7310.04 2036
7310.84 2251
7311.65 2251
7312.46 2232
7313.27 2308
7314.07 2228
7314.88 2238
7315.69 2428
7316.50 2419
7317.30 2362
7318.11 2344
7318.92 2293
7319.72 2264
7320.53 2341
7321.34 2375
7322.15 2833
7322.96 3220
7323.76 3312
7324.57 3711
7325.38 3870
7326.19 4223
7326.99 4260
7327.80 4027
7328.61 3828
7329.42 3467
7330.23 3166
7331.03 2774
7331.84 2649
7332.65 2282
7333.46 2219
7334.27 2036
7335.08 1858
7335.88 1795
7336.69 1747
7337.50 1670
7338.31 1602
7339.12 1725
7339.93 1700
7340.74 1705
7341.54 1629
7342.35 1701
7343.16 1641
7343.97 1654
7344.78 1738
7345.59 1732
7346.40 1782
7347.21 1679
7348.02 1563
7348.82 1715
7349.63 1786
7350.44 1789
7351.25 1789
7352.06 1850
7352.87 1790
7353.68 1744
7354.49 1698
7355.30 1764
7356.11 1601
7356.92 1636
7357.73 1567
7358.54 1637
7359.35 1680
7360.16 1652
7360.97 1669
7361.78 1721
7362.59 1791
7363.40 1708
7364.21 1775
7365.02 1774
7365.83 1683
7366.64 1765
7367.45 1810
7368.26 1823
7369.07 1762
7369.88 1899
7370.69 1891
7371.50 1718
7372.31 1666
7373.12 1729
7373.93 1652
7374.74 1710
7375.55 1787
7376.36 1621
7377.17 1706
7377.98 1777
7378.79 1768
7379.60 1799
7380.42 1796
7381.23 1797
7382.04 1911
7382.85 1994
7383.66 2201
7384.47 2307
7385.28 2641
7386.09 2741
7386.90 2865
7387.71 2932
7388.53 2866
7389.34 2587
7390.15 2466
7390.96 2227
7391.77 2033
7392.58 1940
7393.39 1807
7394.21 1715
7395.02 1708
7395.83 1665
7396.64 1586
7397.45 1639
7398.27 1716
7399.08 1650
7399.89 1696
7400.70 1745
7401.51 1812
7402.33 1967
7403.14 2209
7403.95 2248
7404.76 2292
7405.57 2288
7406.39 2398
7407.20 2417
7408.01 2348
7408.82 2184
7409.64 2073
7410.45 2039
7411.26 1974
7412.07 1890
7412.89 1820
7413.70 1710
7414.51 1707
7415.32 1627
7416.14 1548
7416.95 1551
7417.76 1526
7418.58 1437
7419.39 1449
7420.20 1496
7421.02 1430
7421.83 1428
7422.64 1340
7423.45 1406
7424.27 1387
7425.08 1424
7425.89 1362
7426.71 1341
7427.52 1331
7428.33 1269
7429.15 1157
7429.96 1185
7430.78 1229
7431.59 1239
7432.40 1256
7433.22 1168
7434.03 1210
7434.84 1148
7435.66 1118
7436.47 1141
7437.29 1268
7438.10 1194
7438.91 1183
7439.73 1225
7440.54 1220
7441.36 1206
7442.17 1255
7442.99 1206
7443.80 1231
7444.61 1231
7445.43 1299
7446.24 1217
7447.06 1279
7447.87 1301
7448.69 1311
7449.50 1196
7450.32 1246
7451.13 1241
7451.95 1176
7452.76 1155
7453.58 1146
7454.39 1178
7455.21 1146
7456.02 1054
7456.84 1165
7457.65 1142
7458.47 1055
7459.28 1175
7460.10 1139
7460.91 1134
7461.73 1135
7462.54 1185
7463.36 1090
7464.17 1152
7464.99 1141
7465.80 1106
7466.62 1167
7467.44 1165
7468.25 1112
7469.07 1068
7469.88 1149
7470.70 1154
7471.51 1146
7472.33 1054
7473.15 1058
7473.96 1135
7474.78 1249
7475.59 1165
7476.41 1084
7477.23 1102
7478.04 1202
7478.86 1131
7479.67 1075
7480.49 1082
7481.31 1097
7482.12 1137
7482.94 1095
7483.76 1083
7484.57 1051
7485.39 1046
7486.21 1070
7487.02 983
7487.84 996
7488.66 1078
7489.47 1022
7490.29 1012
7491.11 942
7491.92 994
7492.74 977
7493.56 885
7494.38 987
7495.19 1091
7496.01 979
7496.83 979
7497.64 985
7498.46 945
7499.28 966
7500.10 1011
7500.91 977
7501.73 979
7502.55 987
7503.37 914
7504.18 890
7505.00 902
7505.82 896
7506.64 951
7507.46 898
7508.27 924
7509.09 956
7509.91 953
7510.73 928
7511.55 945
7512.36 983
7513.18 943
7514.00 976
7514.82 932
7515.64 903
7516.45 906
7517.27 932
7518.09 921
7518.91 949
7519.73 867
7520.55 927
7521.37 882
7522.18 831
7523.00 971
7523.82 844
7524.64 883
7525.46 899
7526.28 893
7527.10 956
7527.92 941
7528.74 919
7529.55 867
7530.37 884
7531.19 881
7532.01 960
7532.83 909
7533.65 984
7534.47 887
7535.29 938
7536.11 922
7536.93 921
7537.75 926
7538.57 915
7539.39 939
7540.21 863
7541.03 822
7541.84 914
7542.66 838
7543.48 880
7544.30 899
7545.12 970
7545.94 874
7546.76 829
7547.58 852
7548.40 890
7549.22 870
7550.04 887
7550.86 872
7551.68 895
7552.51 923
7553.33 874
7554.15 849
7554.97 882
7555.79 878
7556.61 888
7557.43 902
7558.25 842
7559.07 876
7559.89 858
7560.71 937
7561.53 872
7562.35 897
7563.17 923
7563.99 902
7564.81 954
7565.64 943
7566.46 877
7567.28 892
7568.10 872
7568.92 868
7569.74 877
7570.56 852
7571.38 821
7572.21 822
7573.03 862
7573.85 827
7574.67 810
7575.49 794
7576.31 892
7577.13 870
7577.96 831
7578.78 882
7579.60 897
7580.42 876
7581.24 838
7582.07 859
7582.89 867
7583.71 836
7584.53 915
7585.35 856
7586.18 807
7587.00 831
7587.82 953
7588.64 836
7589.46 905
7590.29 846
7591.11 894
7591.93 980
7592.75 925
7593.58 974
7594.40 881
7595.22 847
7596.04 953
7596.87 877
7597.69 915
7598.51 937
7599.34 920
7600.16 864
7600.98 858
7601.80 843
7602.63 854
7603.45 872
7604.27 854
7605.10 916
7605.92 942
7606.74 926
7607.57 1050
7608.39 952
7609.21 979
7610.04 1081
7610.86 1026
7611.68 1034
7612.51 995
7613.33 925
7614.15 872
7614.98 984
7615.80 909
7616.62 934
7617.45 905
7618.27 944
7619.10 992
7619.92 990
7620.74 965
7621.57 1043
7622.39 1060
7623.22 1027
7624.04 1033
7624.86 1064
7625.69 1002
7626.51 1028
7627.34 1006
7628.16 973
7628.99 896
7629.81 875
7630.64 946
7631.46 1037
7632.28 1011
7633.11 944
7633.93 977
7634.76 1078
7635.58 1158
7636.41 1131
7637.23 1197
7638.06 1285
7638.88 1250
7639.71 1110
7640.53 1075
7641.36 964
7642.18 953
7643.01 916
7643.83 931
7644.66 924
7645.48 931
7646.31 887
7647.14 827
7647.96 860
7648.79 847
7649.61 916
7650.44 943
7651.26 877
7652.09 825
7652.91 842
7653.74 858
7654.57 846
7655.39 922
7656.22 855
7657.04 866
7657.87 887
7658.70 949
7659.52 914
7660.35 833
7661.17 838
7662.00 877
7662.83 891
7663.65 846
7664.48 874
7665.31 849
7666.13 871
7666.96 879
7667.79 822
7668.61 830
7669.44 846
7670.27 839
7671.09 856
7671.92 804
7672.75 816
7673.57 886
7674.40 881
7675.23 934
7676.05 899
7676.88 878
7677.71 895
7678.53 861
7679.36 799
7680.19 800
7681.02 811
7681.84 813
7682.67 760
7683.50 869
7684.33 906
7685.15 850
7685.98 855
7686.81 828
7687.64 788
7688.46 748
7689.29 803
7690.12 754
7690.95 771
7691.77 788
7692.60 787
7693.43 844
7694.26 846
7695.09 833
7695.91 843
7696.74 806
7697.57 850
7698.40 800
7699.23 839
7700.06 809
7700.88 879
7701.71 799
7702.54 886
7703.37 781
7704.20 840
7705.03 918
7705.85 885
7706.68 987
7707.51 886
7708.34 839
7709.17 820
7710.00 840
7710.83 854
7711.66 926
7712.48 884
7713.31 787
7714.14 801
7714.97 872
7715.80 836
7716.63 776
7717.46 854
7718.29 802
7719.12 772
7719.95 822
7720.78 912
7721.61 847
7722.44 855
7723.27 896
7724.09 884
7724.92 854
7725.75 890
7726.58 938
7727.41 847
7728.24 788
7729.07 855
7729.90 899
7730.73 900
7731.56 858
7732.39 858
7733.22 904
7734.05 821
7734.88 806
7735.71 832
7736.54 894
7737.37 832
7738.20 803
7739.03 818
7739.86 818
7740.70 879
7741.53 818
7742.36 918
7743.19 912
7744.02 931
7744.85 881
7745.68 885
7746.51 948
7747.34 926
7748.17 980
7749.00 1005
7749.83 1078
7750.66 1204
7751.50 1303
7752.33 1350
7753.16 1441
7753.99 1426
7754.82 1413
7755.65 1398
7756.48 1360
7757.31 1282
7758.15 1058
7758.98 1061
7759.81 1105
7760.64 1081
7761.47 1027
7762.30 1031
7763.13 960
7763.97 911
7764.80 908
7765.63 993
7766.46 953
7767.29 891
7768.13 867
7768.96 925
7769.79 931
7770.62 875
7771.45 907
7772.29 859
7773.12 869
7773.95 861
7774.78 864
7775.62 798
7776.45 768
7777.28 802
7778.11 834
7778.95 854
7779.78 928
7780.61 888
7781.44 817
7782.28 876
7783.11 833
7783.94 858
7784.77 820
7785.61 902
7786.44 887
7787.27 796
7788.11 800
7788.94 909
7789.77 875
7790.61 926
7791.44 900
7792.27 940
7793.10 1018
7793.94 916
7794.77 908
7795.60 938
7796.44 948
7797.27 943
7798.11 889
7798.94 838
7799.77 806
7800.61 920
7801.44 903
7802.27 892
7803.11 894
7803.94 894
7804.78 851
7805.61 956
7806.44 991
7807.28 914
7808.11 932
7808.95 894
7809.78 949
7810.61 947
7811.45 974
7812.28 1016
7813.12 972
7813.95 1007
7814.79 964
7815.62 964
7816.45 927
7817.29 1047
7818.12 1017
7818.96 1016
7819.79 1156
7820.63 1282
7821.46 1333
7822.30 1264
7823.13 1241
7823.97 1198
7824.80 1165
7825.64 1159
7826.47 1113
7827.31 1119
7828.14 1189
7828.98 1109
7829.81 1112
7830.65 1159
7831.48 1167
7832.32 1213
7833.15 1197
7833.99 1181
7834.83 1107
7835.66 1081
7836.50 1111
7837.33 1134
7838.17 1053
7839.00 1020
7839.84 1084
7840.68 1086
7841.51 980
7842.35 956
7843.18 1052
7844.02 1081
7844.86 1102
7845.69 971
7846.53 869
7847.36 1044
7848.20 996
7849.04 1021
7849.87 1002
7850.71 896
7851.55 1006
7852.38 1003
7853.22 993
7854.05 941
7854.89 898
7855.73 942
7856.56 988
7857.40 1000
7858.24 1018
7859.08 997
7859.91 1059
7860.75 1124
7861.59 1238
7862.42 1165
7863.26 1101
7864.10 1111
7864.93 1055
7865.77 1071
7866.61 1092
7867.45 1160
7868.28 1034
7869.12 1049
7869.96 984
7870.80 1089
7871.63 966
7872.47 989
7873.31 956
7874.15 978
7874.98 970
7875.82 941
7876.66 1021
7877.50 1058
7878.33 970
7879.17 1005
7880.01 1057
7880.85 1073
7881.69 1086
7882.52 1123
7883.36 1090
7884.20 1151
7885.04 1124
7885.88 1069
7886.71 1017
7887.55 1023
7888.39 1052
7889.23 1002
7890.07 975
7890.91 1002
7891.75 1006
7892.58 932
7893.42 1020
7894.26 1029
7895.10 1015
7895.94 1070
7896.78 1031
7897.62 1040
7898.46 1048
7899.29 1072
7900.13 1069
7900.97 1022
7901.81 1003
7902.65 1096
7903.49 1053
7904.33 1131
7905.17 1096
7906.01 1042
7906.85 1080
7907.69 1022
7908.53 1091
7909.37 1029
7910.21 1071
7911.04 1099
7911.88 1052
7912.72 927
7913.56 1044
7914.40 1003
7915.24 988
7916.08 1025
7916.92 1030
7917.76 1072
7918.60 1235
7919.44 1299
7920.28 1393
7921.12 1665
7921.96 1782
7922.80 1859
7923.64 2059
7924.48 2099
7925.32 1883
7926.16 1976
7927.01 1943
7927.85 1740
7928.69 1536
7929.53 1414
7930.37 1305
7931.21 1241
7932.05 1145
7932.89 1126
7933.73 996
7934.57 1091
7935.41 1056
7936.25 915
7937.09 992
7937.93 985
7938.78 940
7939.62 1074
7940.46 1000
7941.30 883
7942.14 920
7942.98 995
7943.82 999
7944.66 1015
7945.51 960
7946.35 968
7947.19 985
7948.03 973
7948.87 990
7949.71 1023
7950.56 1050
7951.40 1095
7952.24 1045
7953.08 1056
7953.92 1138
7954.76 1081
7955.61 1011
7956.45 1064
7957.29 1102
7958.13 1265
7958.97 1201
7959.82 1211
7960.66 1206
7961.50 1196
7962.34 1236
7963.19 1223
7964.03 1090
7964.87 1090
7965.71 1111
7966.56 1044
7967.40 1006
7968.24 993
7969.08 984
7969.93 911
7970.77 1002
7971.61 931
7972.45 995
7973.30 1002
7974.14 979
7974.98 1039
7975.83 999
7976.67 919
7977.51 957
7978.36 888
7979.20 923
7980.04 956
7980.89 879
7981.73 875
7982.57 923
7983.42 824
7984.26 842
7985.10 852
7985.95 864
7986.79 861
7987.63 850
7988.48 868
7989.32 897
7990.16 964
7991.01 1010
7991.85 892
7992.70 851
7993.54 871
7994.38 914
7995.23 840
7996.07 869
7996.92 835
7997.76 806
7998.60 847
7999.45 839
8000.29 862
8001.14 851
8001.98 879
8002.83 849
8003.67 931
8004.52 911
8005.36 896
8006.20 922
8007.05 893
8007.89 793
8008.74 901
8009.58 849
8010.43 849
8011.27 872
8012.12 846
8012.96 922
8013.81 780
8014.65 734
8015.50 806
8016.34 819
8017.19 730
8018.03 735
8018.88 714
8019.72 813
8020.57 791
8021.42 701
8022.26 740
8023.11 791
8023.95 720
8024.80 822
8025.64 798
8026.49 791
8027.33 820
8028.18 759
8029.03 763
8029.87 754
8030.72 762
8031.56 769
8032.41 747
8033.26 745
8034.10 810
8034.95 739
8035.79 772
8036.64 797
8037.49 737
8038.33 733
8039.18 759
8040.03 758
8040.87 734
8041.72 719
8042.57 783
8043.41 783
8044.26 771
8045.11 744
8045.95 719
8046.80 761
8047.65 829
8048.49 815
8049.34 810
8050.19 786
8051.03 741
8051.88 827
8052.73 768
8053.58 799
8054.42 774
8055.27 783
8056.12 774
8056.96 797
8057.81 830
8058.66 787
8059.51 754
8060.35 763
8061.20 762
8062.05 724
8062.90 822
8063.74 721
8064.59 772
8065.44 786
8066.29 763
8067.14 739
8067.98 773
8068.83 771
8069.68 799
8070.53 770
8071.38 706
8072.22 741
8073.07 719
8073.92 718
8074.77 772
8075.62 785
8076.46 779
8077.31 731
8078.16 732
8079.01 799
8079.86 738
8080.71 799
8081.56 773
8082.40 774
8083.25 772
8084.10 816
8084.95 803
8085.80 800
8086.65 833
8087.50 897
8088.35 974
8089.19 932
8090.04 978
8090.89 973
8091.74 920
8092.59 793
8093.44 829
8094.29 817
8095.14 825
8095.99 730
8096.84 768
8097.69 838
8098.54 756
8099.39 667
8100.24 728
8101.09 676
8101.94 731
8102.79 762
8103.63 814
8104.48 816
8105.33 803
8106.18 772
8107.03 695
8107.88 808
8108.73 874
8109.58 814
8110.43 818
8111.28 801
8112.14 835
8112.99 673
8113.84 765
8114.69 777
8115.54 702
8116.39 693
8117.24 720
8118.09 789
8118.94 756
8119.79 736
8120.64 798
8121.49 847
8122.34 724
8123.19 785
8124.04 794
8124.89 783
8125.74 801
8126.60 777
8127.45 689
8128.30 801
8129.15 715
8130.00 749
8130.85 736
8131.70 689
8132.55 816
8133.40 776
8134.26 741
8135.11 751
8135.96 709
8136.81 693
8137.66 687
8138.51 760
8139.37 705
8140.22 782
8141.07 743
8141.92 759
8142.77 705
8143.62 796
8144.48 796
8145.33 726
8146.18 780
8147.03 806
8147.88 827
8148.74 824
8149.59 829
8150.44 838
8151.29 831
8152.15 780
8153.00 777
8153.85 759
8154.70 833
8155.56 923
8156.41 909
8157.26 843
8158.11 918
8158.97 878
8159.82 941
8160.67 936
8161.52 986
8162.38 982
8163.23 885
8164.08 834
8164.94 836
8165.79 766
8166.64 738
8167.49 768
8168.35 744
8169.20 777
8170.05 727
8170.91 767
8171.76 800
8172.61 782
8173.47 812
8174.32 788
8175.17 814
8176.03 739
8176.88 733
8177.74 785
8178.59 755
8179.44 716
8180.30 722
8181.15 676
8182.00 725
8182.86 706
8183.71 784
8184.57 731
8185.42 732
8186.27 647
8187.13 684
8187.98 668
8188.84 675
8189.69 657
8190.55 762
8191.40 692
8192.25 655
8193.11 657
8193.96 683
8194.82 684
8195.67 645
8196.53 694
8197.38 652
8198.24 762
8199.09 694
8199.95 688
8200.80 674
8201.66 715
8202.51 695
8203.37 711
8204.22 699
8205.08 716
8205.93 698
8206.79 621
8207.64 652
8208.50 642
8209.35 706
8210.21 678
8211.06 636
8211.92 656
8212.77 673
8213.63 591
8214.48 662
8215.34 733
8216.20 647
8217.05 694
8217.91 743
8218.76 702
8219.62 769
8220.48 742
8221.33 756
8222.19 796
8223.04 747
8223.90 695
8224.76 753
8225.61 790
8226.47 776
8227.32 807
8228.18 819
8229.04 816
8229.89 856
8230.75 760
8231.61 763
8232.46 762
8233.32 787
8234.18 766
8235.03 758
8235.89 684
8236.75 770
8237.60 715
8238.46 708
8239.32 684
8240.17 670
8241.03 653
8241.89 648
8242.74 657
8243.60 662
8244.46 665
8245.32 668
8246.17 681
8247.03 716
8247.89 683
8248.74 687
8249.60 727
8250.46 640
8251.32 650
8252.17 696
8253.03 650
8253.89 672
8254.75 761
8255.60 712
8256.46 679
8257.32 693
8258.18 749
8259.04 774
8259.89 746
8260.75 660
8261.61 665
8262.47 728
8263.33 751
8264.18 771
8265.04 749
8265.90 762
8266.76 717
8267.62 740
8268.48 782
8269.33 707
8270.19 700
8271.05 721
8271.91 726
8272.77 740
8273.63 733
8274.49 708
8275.34 662
8276.20 639
8277.06 624
8277.92 679
8278.78 694
8279.64 741
8280.50 706
8281.36 678
8282.22 701
8283.08 717
8283.93 734
8284.79 701
8285.65 696
8286.51 716
8287.37 717
8288.23 636
8289.09 705
8289.95 699
8290.81 709
8291.67 788
8292.53 815
8293.39 794
8294.25 847
8295.11 869
8295.97 932
8296.83 1038
8297.69 957
8298.55 966
8299.41 879
8300.27 948
8301.13 868
8301.99 899
8302.85 841
8303.71 678
8304.57 741
8305.43 716
8306.29 780
8307.15 814
8308.01 777
8308.87 701
8309.73 742
8310.59 725
8311.45 705
8312.31 746
8313.17 822
8314.03 733
8314.90 705
8315.76 702
8316.62 683
8317.48 773
8318.34 800
8319.20 863
8320.06 735
8320.92 719
8321.78 780
8322.64 765
8323.51 757
8324.37 784
8325.23 746
8326.09 742
8326.95 813
8327.81 758
8328.67 761
8329.54 735
8330.40 781
8331.26 786
8332.12 777
8332.98 790
8333.84 763
8334.71 759
8335.57 753
8336.43 719
8337.29 807
8338.15 748
8339.02 728
8339.88 722
8340.74 741
8341.60 782
8342.46 741
8343.33 797
8344.19 723
8345.05 772
8345.91 704
8346.78 739
8347.64 727
8348.50 716
8349.36 722
8350.23 781
8351.09 848
8351.95 893
8352.81 842
8353.68 792
8354.54 794
8355.40 798
8356.27 795
8357.13 830
8357.99 793
8358.86 809
8359.72 817
8360.58 780
8361.44 783
8362.31 842
8363.17 730
8364.03 768
8364.90 774
8365.76 826
8366.63 896
8367.49 849
8368.35 920
8369.22 983
8370.08 1085
8370.94 1063
8371.81 1005
8372.67 1101
8373.53 1065
8374.40 1065
8375.26 1072
8376.13 940
8376.99 867
8377.85 828
8378.72 919
8379.58 856
8380.45 860
8381.31 781
8382.18 825
8383.04 775
8383.90 773
8384.77 836
8385.63 823
8386.50 886
8387.36 884
8388.23 857
8389.09 794
8389.96 787
8390.82 823
8391.69 832
8392.55 796
8393.42 860
8394.28 856
8395.15 848
8396.01 854
8396.88 820
8397.74 848
8398.61 834
8399.47 824
8400.34 903
8401.20 866
8402.07 766
8402.93 835
8403.80 836
8404.66 801
8405.53 819
8406.39 866
8407.26 910
8408.12 881
8408.99 858
8409.86 877
8410.72 875
8411.59 876
8412.45 864
8413.32 851
8414.19 876
8415.05 889
8415.92 879
8416.78 880
8417.65 844
8418.52 903
8419.38 912
8420.25 903
8421.11 944
8421.98 892
8422.85 916
8423.71 925
8424.58 980
8425.45 908
8426.31 957
8427.18 975
8428.05 929
8428.91 891
8429.78 997
8430.65 1004
8431.51 1003
8432.38 1009
8433.25 1038
8434.11 1071
8434.98 1010
8435.85 966
8436.72 975
8437.58 1059
8438.45 1068
8439.32 1048
8440.18 1090
8441.05 1072
8441.92 1020
8442.79 1026
8443.65 1106
8444.52 1228
8445.39 1264
8446.26 1313
8447.12 1379
8447.99 1314
8448.86 1235
8449.73 1350
8450.60 1374
8451.46 1290
8452.33 1213
8453.20 1313
8454.07 1256
8454.94 1238
8455.80 1225
8456.67 1321
8457.54 1440
8458.41 1468
8459.28 1587
8460.14 1927
8461.01 2120
8461.88 2278
8462.75 2295
8463.62 2255
8464.49 2221
8465.36 2089
8466.22 1913
8467.09 1833
8467.96 1761
8468.83 1613
8469.70 1665
8470.57 1643
8471.44 1735
8472.31 2020
8473.17 2240
8474.04 2680
8474.91 3066
8475.78 3581
8476.65 3648
8477.52 3582
8478.39 3267
8479.26 2958
8480.13 2606
8481.00 2050
8481.87 1869
8482.74 1692
8483.61 1399
8484.48 1416
8485.34 1311
8486.21 1194
8487.08 1110
8487.95 1051
8488.82 1085
8489.69 1138
8490.56 1102
8491.43 1018
8492.30 1064
8493.17 1106
8494.04 1076
8494.91 999
8495.78 933
8496.65 994
8497.52 1046
8498.39 981
8499.26 991
8500.13 1068
8501.01 1080
8501.88 1057
8502.75 990
8503.62 950
8504.49 1001
8505.36 1012
8506.23 1046
8507.10 1049
8507.97 1016
8508.84 939
8509.71 1011
8510.58 1031
8511.45 1032
8512.32 1009
8513.20 1095
8514.07 1142
8514.94 1218
8515.81 1136
8516.68 1158
8517.55 1069
8518.42 1042
8519.29 1035
8520.17 1020
8521.04 985
8521.91 879
8522.78 959
8523.65 966
8524.52 968
8525.39 942
8526.27 912
8527.14 949
8528.01 1036
8528.88 934
8529.75 916
8530.63 967
8531.50 916
8532.37 954
8533.24 979
8534.11 1038
8534.99 1104
8535.86 1023
8536.73 962
8537.60 979
8538.47 1071
8539.35 1110
8540.22 1077
8541.09 1071
8541.96 946
8542.84 1086
8543.71 1102
8544.58 1035
8545.46 995
8546.33 1011
8547.20 1008
8548.07 1028
8548.95 1029
8549.82 956
8550.69 986
8551.57 1066
8552.44 1092
8553.31 1055
8554.18 1011
8555.06 1001
8555.93 1013
8556.80 989
8557.68 901
8558.55 985
8559.42 993
8560.30 980
8561.17 980
8562.04 1028
8562.92 929
8563.79 919
8564.67 959
8565.54 906
8566.41 819
8567.29 821
8568.16 861
8569.03 855
8569.91 780
8570.78 831
8571.66 863
8572.53 914
8573.40 899
8574.28 881
8575.15 885
8576.03 847
8576.90 953
8577.78 823
8578.65 813
8579.52 828
8580.40 871
8581.27 827
8582.15 899
8583.02 886
8583.90 872
8584.77 906
8585.65 805
8586.52 795
8587.40 803
8588.27 840
8589.15 935
8590.02 874
8590.90 844
8591.77 850
8592.65 877
8593.52 862
8594.40 875
8595.27 827
8596.15 877
8597.02 834
8597.90 805
8598.77 812
8599.65 834
8600.52 801
8601.40 767
8602.28 817
8603.15 850
8604.03 825
8604.90 740
8605.78 829
8606.65 884
8607.53 841
8608.41 859
8609.28 915
8610.16 791
8611.03 774
8611.91 759
8612.79 811
8613.66 854
8614.54 871
8615.41 850
8616.29 820
8617.17 836
8618.04 828
8618.92 831
8619.80 865
8620.67 880
8621.55 888
8622.43 825
8623.30 851
8624.18 881
8625.06 887
8625.93 862
8626.81 913
8627.69 855
8628.56 884
8629.44 920
8630.32 933
8631.20 952
8632.07 873
8632.95 972
8633.83 1011
8634.70 1007
8635.58 971
8636.46 988
8637.34 1007
8638.21 1134
8639.09 1010
8639.97 1020
8640.85 1075
8641.72 1015
8642.60 974
8643.48 1003
8644.36 1051
8645.23 1179
8646.11 1151
8646.99 1103
8647.87 1054
8648.75 1091
8649.62 1169
8650.50 1115
8651.38 1135
8652.26 1097
8653.14 1227
8654.01 1070
8654.89 1076
8655.77 1148
8656.65 1195
8657.53 1121
8658.41 1100
8659.29 1193
8660.16 1207
8661.04 1191
8661.92 1127
8662.80 1186
8663.68 1285
8664.56 1358
8665.44 1323
8666.31 1318
8667.19 1326
8668.07 1355
8668.95 1348
8669.83 1243
8670.71 1262
8671.59 1182
8672.47 1273
8673.35 1287
8674.23 1278
8675.11 1402
8675.99 1580
8676.86 1739
8677.74 1927
8678.62 2094
8679.50 2349
8680.38 2398
8681.26 2479
8682.14 2445
8683.02 2339
8683.90 2081
8684.78 2003
8685.66 1914
8686.54 1641
8687.42 1457
8688.30 1431
8689.18 1353
8690.06 1422
8690.94 1426
8691.82 1369
8692.70 1450
8693.58 1530
8694.46 1737
8695.34 2052
8696.22 2337
8697.10 2542
8697.98 2992
8698.86 3177
8699.74 3049
8700.62 3011
8701.51 2759
8702.39 2448
8703.27 2050
8704.15 1717
8705.03 1547
8705.91 1568
8706.79 1449
8707.67 1318
8708.55 1284
8709.43 1318
8710.31 1173
8711.20 1100
8712.08 1106
8712.96 1089
8713.84 1105
8714.72 1129
8715.60 1040
8716.48 1074
8717.36 1030
8718.25 1047
8719.13 958
8720.01 932
8720.89 982
8721.77 1032
8722.65 984
8723.54 909
8724.42 952
8725.30 995
8726.18 1057
8727.06 1092
8727.95 1052
8728.83 959
8729.71 960
8730.59 1006
8731.47 913
8732.36 953
8733.24 989
8734.12 1081
8735.00 1122
8735.89 1142
8736.77 1127
8737.65 1159
8738.53 1120
8739.42 1119
8740.30 1089
8741.18 1025
8742.06 1040
8742.95 1014
8743.83 958
8744.71 975
8745.59 983
8746.48 1024
8747.36 1034
8748.24 1002
8749.13 1031
8750.01 969
8750.89 1049
8751.78 977
8752.66 911
8753.54 951
8754.43 1072
8755.31 1065
8756.19 1023
8757.08 1129
8757.96 1014
8758.84 1071
8759.73 1066
8760.61 1028
8761.49 1148
8762.38 1176
8763.26 1227
8764.15 1255
8765.03 1257
8765.91 1215
8766.80 1179
8767.68 1180
8768.57 1145
8769.45 1123
8770.33 1126
8771.22 1051
8772.10 1052
8772.99 986
8773.87 1041
8774.75 1008
8775.64 1073
8776.52 1151
8777.41 1116
8778.29 1032
8779.18 1174
8780.06 1009
8780.95 999
8781.83 996
8782.72 1008
8783.60 1028
8784.49 981
8785.37 943
8786.26 901
8787.14 907
8788.03 846
8788.91 862
8789.80 938
8790.68 975
8791.57 1020
8792.45 948
8793.34 944
8794.22 1024
8795.11 1047
8795.99 1077
8796.88 1163
8797.76 1211
8798.65 1120
8799.53 1090
8800.42 1159
8801.31 1212
8802.19 1126
8803.08 1075
8803.96 1050
8804.85 992
8805.74 885
8806.62 877
8807.51 909
8808.39 880
8809.28 948
8810.17 919
8811.05 919
8811.94 859
8812.82 947
8813.71 905
8814.60 931
8815.48 923
8816.37 917
8817.26 988
8818.14 891
8819.03 886
8819.92 899
8820.80 883
8821.69 842
8822.58 845
8823.46 826
8824.35 881
8825.24 931
8826.12 824
8827.01 853
8827.90 838
8828.78 847
8829.67 919
8830.56 859
8831.45 875
8832.33 872
8833.22 893
8834.11 893
8835.00 855
8835.88 869
8836.77 839
8837.66 790
8838.55 813
8839.43 803
8840.32 785
8841.21 859
8842.10 843
8842.98 784
8843.87 837
8844.76 867
8845.65 792
8846.54 829
8847.42 843
8848.31 815
8849.20 857
8850.09 945
8850.98 884
8851.86 825
8852.75 821
8853.64 843
8854.53 806
8855.42 828
8856.31 801
8857.19 818
8858.08 843
8858.97 856
8859.86 761
8860.75 755
8861.64 831
8862.53 822
8863.42 821
8864.30 769
8865.19 812
8866.08 820
8866.97 793
8867.86 783
8868.75 811
8869.64 824
8870.53 828
8871.42 752
8872.31 740
8873.20 761
8874.08 766
8874.97 759
8875.86 788
8876.75 783
8877.64 744
8878.53 801
8879.42 777
8880.31 850
8881.20 763
8882.09 721
8882.98 814
8883.87 763
8884.76 755
8885.65 794
8886.54 737
8887.43 846
8888.32 811
8889.21 812
8890.10 785
8890.99 851
8891.88 835
8892.77 841
8893.66 887
8894.55 916
8895.44 1020
8896.33 1028
8897.22 1051
8898.11 1044
8899.00 977
8899.90 979
8900.79 1024
8901.68 928
8902.57 830
8903.46 866
8904.35 870
8905.24 783
8906.13 818
8907.02 794
8907.91 735
8908.80 724
8909.70 664
8910.59 777
8911.48 855
8912.37 758
8913.26 722
8914.15 796
8915.04 740
8915.93 722
8916.83 722
8917.72 765
8918.61 765
8919.50 737
8920.39 727
8921.28 755
8922.18 658
8923.07 729
8923.96 721
8924.85 705
8925.74 680
8926.64 596
8927.53 668
8928.42 704
8929.31 706
8930.20 710
8931.10 707
8931.99 747
8932.88 706
8933.77 734
8934.67 751
8935.56 737
8936.45 730
8937.34 758
8938.24 737
8939.13 688
8940.02 716
8940.91 732
8941.81 696
8942.70 706
8943.59 670
8944.49 684
8945.38 641
8946.27 651
8947.16 714
8948.06 721
8948.95 660
8949.84 697
8950.74 734
8951.63 634
8952.52 639
8953.42 707
8954.31 686
8955.20 626
8956.10 689
8956.99 656
8957.88 705
8958.78 668
8959.67 677
8960.56 737
8961.46 768
8962.35 632
8963.25 624
8964.14 657
8965.03 635
8965.93 662
8966.82 707
8967.72 634
8968.61 691
8969.50 720
8970.40 740
8971.29 669
8972.19 696
8973.08 696
8973.98 725
8974.87 727
8975.76 749
8976.66 740
8977.55 703
8978.45 691
8979.34 735
8980.24 724
8981.13 876
8982.03 793
8982.92 798
8983.82 868
8984.71 924
8985.61 933
8986.50 978
8987.40 984
8988.29 961
8989.19 841
8990.08 813
8990.98 831
8991.87 778
8992.77 702
8993.66 717
8994.56 710
8995.45 664
8996.35 677
8997.24 684
8998.14 638
8999.04 636
8999.93 612
9000.83 664
9001.72 668
9002.62 654
9003.51 583
9004.41 641
9005.31 674
9006.20 600
9007.10 614
9007.99 598
9008.89 546
9009.79 585
9010.68 597
9011.58 587
9012.48 610
9013.37 620
9014.27 617
9015.16 592
9016.06 627
9016.96 653
9017.85 598
9018.75 603
9019.65 617
9020.54 570
9021.44 541
9022.34 576
9023.23 666
9024.13 638
9025.03 586
9025.93 542
9026.82 541
9027.72 590
9028.62 612
9029.51 613
9030.41 575
9031.31 593
9032.21 576
9033.10 526
9034.00 585
9034.90 584
9035.79 533
9036.69 565
9037.59 575
9038.49 554
9039.38 600
9040.28 557
9041.18 555
9042.08 554
9042.98 594
9043.87 505
9044.77 537
9045.67 516
9046.57 545
9047.47 634
9048.36 584
9049.26 636
9050.16 617
9051.06 592
9051.96 635
9052.85 633
9053.75 620
9054.65 615
9055.55 609
9056.45 617
9057.35 584
9058.25 599
9059.14 609
9060.04 629
9060.94 594
9061.84 614
9062.74 632
9063.64 697
9064.54 680
9065.44 620
9066.33 581
9067.23 592
9068.13 598
9069.03 585
9069.93 599
9070.83 579
9071.73 618
9072.63 541
9073.53 538
9074.43 548
9075.33 543
9076.23 583
9077.13 647
9078.03 629
9078.92 602
9079.82 603
9080.72 542
9081.62 628
9082.52 602
9083.42 566
9084.32 557
9085.22 560
9086.12 602
9087.02 602
9087.92 570
9088.82 577
9089.72 609
9090.62 623
9091.52 565
9092.42 577
9093.32 594
9094.22 560
9095.12 622
9096.03 612
9096.93 549
9097.83 550
9098.73 521
9099.63 555
9100.53 600
9101.43 606
9102.33 652
9103.23 631
9104.13 567
9105.03 540
9105.93 598
9106.83 565
9107.74 602
9108.64 628
9109.54 536
9110.44 585
9111.34 545
9112.24 553
9113.14 551
9114.04 537
9114.94 511
9115.85 565
9116.75 577
9117.65 548
9118.55 600
9119.45 590
9120.35 557
9121.26 531
9122.16 541
9123.06 504
9123.96 524
9124.86 544
9125.77 560
9126.67 560
9127.57 561
9128.47 524
9129.37 546
9130.28 558
9131.18 535
9132.08 534
9132.98 586
9133.88 594
9134.79 564
9135.69 486
9136.59 495
9137.49 550
9138.40 564
9139.30 555
9140.20 530
9141.10 590
9142.01 570
9142.91 599
9143.81 519
9144.72 553
9145.62 560
9146.52 548
9147.42 534
9148.33 541
9149.23 553
9150.13 569
9151.04 567
9151.94 582
9152.84 586
9153.75 517
9154.65 528
9155.55 541
9156.46 516
9157.36 507
9158.26 522
9159.17 548
9160.07 608
9160.97 544
9161.88 600
9162.78 559
9163.69 549
9164.59 527
9165.49 561
9166.40 561
9167.30 555
9168.21 560
9169.11 556
9170.01 555
9170.92 521
9171.82 568
9172.73 566
9173.63 544
9174.53 482
9175.44 508
9176.34 532
9177.25 564
9178.15 583
9179.06 519
9179.96 509
9180.87 520
9181.77 525
9182.68 541
9183.58 549
9184.49 540
9185.39 531
9186.30 586
9187.20 558
9188.11 543
9189.01 568
9189.92 558
9190.82 578
9191.73 631
9192.63 587
9193.54 601
9194.44 559
9195.35 576
9196.25 583
9197.16 566
9198.06 513
9198.97 581
9199.87 549
9200.78 516
9201.69 563
9202.59 586
9203.50 626
9204.40 634
9205.31 721
9206.21 706
9207.12 696
9208.03 660
9208.93 623
9209.84 594
9210.74 595
9211.65 621
9212.56 534
9213.46 555
9214.37 543
9215.28 575
9216.18 543
9217.09 527
9218.00 523
9218.90 513
9219.81 613
9220.72 598
9221.62 601
9222.53 599
9223.44 649
9224.34 674
9225.25 626
9226.16 606
9227.06 561
9227.97 614
9228.88 582
9229.78 566
9230.69 532
9231.60 533
9232.51 504
9233.41 503
9234.32 540
9235.23 501
9236.13 524
9237.04 556
9237.95 603
9238.86 534
9239.76 506
9240.67 545
9241.58 550
9242.49 542
9243.39 578
9244.30 572
9245.21 600
9246.12 523
9247.03 517
9247.93 586
9248.84 576
9249.75 565
9250.66 483
9251.57 482
9252.47 519
9253.38 530
9254.29 573
9255.20 537
9256.11 456
9257.02 561
9257.92 555
9258.83 548
9259.74 527
9260.65 501
9261.56 540
9262.47 560
9263.38 544
9264.28 568
9265.19 538
9266.10 549
9267.01 557
9267.92 552
9268.83 489
9269.74 471
9270.65 554
9271.56 566
9272.47 545
9273.37 526
9274.28 521
9275.19 553
9276.10 527
9277.01 500
9277.92 497
9278.83 589
9279.74 593
9280.65 574
9281.56 543
9282.47 497
9283.38 557
9284.29 573
9285.20 487
9286.11 524
9287.02 537
9287.93 549
9288.84 516
9289.75 529
9290.66 588
9291.57 528
9292.48 568
9293.39 526
9294.30 529
9295.21 476
9296.12 532
9297.03 569
9297.94 568
9298.85 643
9299.76 583
9300.67 620
9301.58 622
9302.49 551
9303.40 504
9304.31 544
9305.23 567
9306.14 580
9307.05 509
9307.96 551
9308.87 565
9309.78 539
9310.69 556
9311.60 606
9312.51 582
9313.42 578
9314.34 596
9315.25 618
9316.16 600
9317.07 632
9317.98 552
9318.89 521
9319.80 569
9320.72 604
9321.63 566
9322.54 587
9323.45 573
9324.36 641
9325.27 558
9326.19 589
9327.10 565
9328.01 563
9328.92 609
9329.83 551
9330.74 594
9331.66 556
9332.57 564
9333.48 622
9334.39 554
9335.31 523
9336.22 556
9337.13 494
9338.04 573
9338.96 568
9339.87 573
9340.78 524
9341.69 541
9342.61 510
9343.52 572
9344.43 590
9345.34 623
9346.26 611
9347.17 538
9348.08 580
9348.99 576
9349.91 580
9350.82 619
9351.73 634
9352.65 572
9353.56 516
9354.47 615
9355.39 591
9356.30 598
9357.21 523
9358.13 548
9359.04 550
9359.95 572
9360.87 600
9361.78 552
9362.69 606
9363.61 556
9364.52 617
9365.43 533
9366.35 591
9367.26 610
9368.18 629
9369.09 547
9370.00 533
9370.92 522
9371.83 554
9372.75 547
9373.66 544
9374.57 581
9375.49 626
9376.40 642
9377.32 609
9378.23 695
9379.15 679
9380.06 613
9380.97 575
9381.89 530
9382.80 585
9383.72 691
9384.63 663
9385.55 695
9386.46 637
9387.38 680
9388.29 707
9389.21 680
9390.12 735
9391.04 753
9391.95 696
9392.87 742
9393.78 690
9394.70 667
9395.61 702
9396.53 700
9397.44 686
9398.36 684
9399.27 681
9400.19 672
9401.10 643
9402.02 696
9402.94 663
9403.85 633
9404.77 678
9405.68 702
9406.60 621
9407.51 624
9408.43 683
9409.35 620
9410.26 640
9411.18 634
9412.09 648
9413.01 628
9413.93 614
9414.84 643
9415.76 669
9416.67 607
9417.59 593
9418.51 633
9419.42 665
9420.34 590
9421.26 668
9422.17 686
9423.09 667
9424.01 624
9424.92 617
9425.84 635
9426.76 658
9427.67 659
9428.59 637
9429.51 696
9430.42 718
9431.34 633
9432.26 642
9433.17 618
9434.09 671
9435.01 672
9435.93 646
9436.84 639
9437.76 672
9438.68 704
9439.59 696
9440.51 692
9441.43 751
9442.35 690
9443.26 694
9444.18 773
9445.10 817
9446.02 766
9446.93 743
9447.85 725
9448.77 793
9449.69 678
9450.61 681
9451.52 782
9452.44 761
9453.36 715
9454.28 785
9455.20 835
9456.11 843
9457.03 806
9457.95 876
9458.87 912
9459.79 949
9460.71 910
9461.62 948
9462.54 910
9463.46 869
9464.38 839
9465.30 814
9466.22 825
9467.14 778
9468.05 793
9468.97 773
9469.89 837
9470.81 803
9471.73 764
9472.65 820
9473.57 826
9474.49 806
9475.41 773
9476.32 831
9477.24 806
9478.16 776
9479.08 781
9480.00 849
9480.92 831
9481.84 828
9482.76 856
9483.68 870
9484.60 846
9485.52 899
9486.44 892
9487.36 821
9488.28 823
9489.20 843
9490.12 879
9491.04 882
9491.96 856
9492.88 844
9493.80 823
9494.72 867
9495.64 924
9496.56 957
9497.48 894
9498.40 955
9499.32 1000
9500.24 1037
9501.16 936
9502.08 934
9503.00 961
9503.92 955
9504.84 899
9505.76 980
9506.68 1038
9507.60 1063
9508.52 1060
9509.44 1096
9510.36 1209
9511.28 1216
9512.21 1253
9513.13 1398
9514.05 1497
9514.97 1500
9515.89 1545
9516.81 1474
9517.73 1433
9518.65 1458
9519.57 1355
9520.50 1441
9521.42 1590
9522.34 1709
9523.26 1864
9524.18 1819
9525.10 1715
9526.02 1705
9526.95 1592
9527.87 1515
9528.79 1412
9529.71 1328
9530.63 1281
9531.55 1226
9532.48 1253
9533.40 1216
9534.32 1177
9535.24 1319
9536.16 1481
9537.09 1647
9538.01 1683
9538.93 1759
9539.85 1840
9540.77 1781
9541.70 1673
9542.62 1615
9543.54 1484
9544.46 1400
9545.39 1329
9546.31 1139
9547.23 1073
9548.15 1054
9549.08 1034
9550.00 1014
9550.92 1008
9551.85 971
9552.77 1031
9553.69 1000
9554.61 1020
9555.54 996
9556.46 1022
9557.38 981
9558.31 969
9559.23 977
9560.15 1051
9561.08 1047
9562.00 992
9562.92 1007
9563.85 1039
9564.77 1052
9565.69 1065
9566.62 1028
9567.54 967
9568.46 971
9569.39 988
9570.31 910
9571.23 923
9572.16 968
9573.08 852
9574.01 858
9574.93 914
9575.85 914
9576.78 861
9577.70 862
9578.63 879
9579.55 907
9580.47 913
9581.40 906
9582.32 922
9583.25 918
9584.17 884
9585.10 850
9586.02 904
9586.94 841
9587.87 839
9588.79 855
9589.72 890
9590.64 948
9591.57 957
9592.49 914
9593.42 991
9594.34 889
9595.27 887
9596.19 924
9597.12 916
9598.04 990
9598.97 908
9599.89 893
9600.82 983
9601.74 886
9602.67 907
9603.59 953
9604.52 953
9605.44 977
9606.37 1008
9607.29 955
9608.22 973
9609.15 958
9610.07 971
9611.00 907
9611.92 969
9612.85 947
9613.77 911
9614.70 955
9615.63 955
9616.55 884
9617.48 913
9618.40 1035
9619.33 1007
9620.26 1018
9621.18 1046
9622.11 1025
9623.03 1078
9623.96 1070
9624.89 1020
9625.81 1003
9626.74 992
9627.67 1037
9628.59 955
9629.52 974
9630.45 994
9631.37 1032
9632.30 1052
9633.23 1066
9634.15 1000
9635.08 1128
9636.01 1202
9636.93 1282
9637.86 1282
9638.79 1309
9639.71 1347
9640.64 1330
9641.57 1350
9642.50 1308
9643.42 1228
9644.35 1221
9645.28 1191
9646.21 1238
9647.13 1255
9648.06 1214
9648.99 1192
9649.92 1195
9650.84 1181
9651.77 1202
9652.70 1330
9653.63 1463
9654.55 1527
9655.48 1582
9656.41 1543
9657.34 1510
9658.26 1535
9659.19 1387
9660.12 1390
9661.05 1285
9661.98 1126
9662.91 1181
9663.83 1162
9664.76 1148
9665.69 1160
9666.62 1171
9667.55 1135
9668.48 1101
9669.40 1139
9670.33 1169
9671.26 1109
9672.19 1110
9673.12 1201
9674.05 1182
9674.98 1236
9675.90 1196
9676.83 1239
9677.76 1221
9678.69 1201
9679.62 1223
9680.55 1182
9681.48 1265
9682.41 1223
9683.34 1197
9684.27 1200
9685.19 1234
9686.12 1327
9687.05 1212
9687.98 1214
9688.91 1258
9689.84 1248
9690.77 1316
9691.70 1250
9692.63 1265
9693.56 1247
9694.49 1282
9695.42 1285
9696.35 1324
9697.28 1295
9698.21 1333
9699.14 1392
9700.07 1365
9701.00 1249
9701.93 1356
9702.86 1359
9703.79 1374
9704.72 1420
9705.65 1303
9706.58 1393
9707.51 1426
9708.44 1360
9709.37 1300
9710.30 1339
9711.23 1267
9712.16 1273
9713.09 1292
9714.02 1307
9714.95 1214
9715.88 1242
9716.82 1414
9717.75 1526
9718.68 1517
9719.61 1620
9720.54 1590
9721.47 1674
9722.40 1630
9723.33 1603
9724.26 1556
9725.19 1517
9726.13 1340
9727.06 1368
9727.99 1345
9728.92 1259
9729.85 1205
9730.78 1158
9731.71 1269
9732.64 1278
9733.58 1202
9734.51 1258
9735.44 1230
9736.37 1223
9737.30 1206
9738.23 1245
9739.17 1353
9740.10 1358
9741.03 1327
9741.96 1251
9742.89 1228
9743.83 1129
9744.76 1116
9745.69 1053
9746.62 1074
9747.55 1081
9748.49 1073
9749.42 1010
9750.35 991
9751.28 1043
9752.22 996
9753.15 915
9754.08 961
9755.01 907
9755.95 932
9756.88 941
9757.81 1021
9758.75 955
9759.68 942
9760.61 919
9761.54 923
9762.48 954
9763.41 905
9764.34 931
9765.28 949
9766.21 945
9767.14 982
9768.08 971
9769.01 966
9769.94 962
9770.88 961
9771.81 876
9772.74 927
9773.68 899
9774.61 910
9775.54 904
9776.48 892
9777.41 954
9778.34 968
9779.28 926
9780.21 892
9781.14 935
9782.08 1021
9783.01 970
9783.95 1034
9784.88 1039
9785.81 998
9786.75 1052
9787.68 1131
9788.62 1067
9789.55 1006
9790.49 1003
9791.42 978
9792.35 1027
9793.29 995
9794.22 941
9795.16 925
9796.09 837
9797.03 852
9797.96 875
9798.90 839
9799.83 821
9800.77 859
9801.70 921
9802.64 940
9803.57 1034
9804.51 1019
9805.44 956
9806.38 954
9807.31 944
9808.25 901
9809.18 864
9810.12 883
9811.05 835
9811.99 901
9812.92 803
9813.86 821
9814.79 803
9815.73 777
9816.66 816
9817.60 736
9818.54 739
9819.47 815
9820.41 813
9821.34 867
9822.28 818
9823.21 774
9824.15 822
9825.09 829
9826.02 779
9826.96 833
9827.89 755
9828.83 809
9829.77 802
9830.70 754
9831.64 771
9832.57 762
9833.51 710
9834.45 675
9835.38 764
9836.32 753
9837.26 773
9838.19 697
9839.13 728
9840.07 842
9841.00 775
9841.94 720
9842.88 731
9843.81 725
9844.75 707
9845.69 721
9846.62 727
9847.56 781
9848.50 682
9849.44 673
9850.37 826
9851.31 808
9852.25 762
9853.18 767
9854.12 671
9855.06 743
9856.00 787
9856.93 714
9857.87 725
9858.81 723
9859.75 705
9860.68 724
9861.62 768
9862.56 819
9863.50 806
9864.44 733
9865.37 772
9866.31 780
9867.25 771
9868.19 814
9869.13 748
9870.06 804
9871.00 780
9871.94 760
9872.88 733
9873.82 701
9874.75 659
9875.69 741
9876.63 782
9877.57 744
9878.51 710
9879.45 703
9880.39 715
9881.32 708
9882.26 728
9883.20 737
9884.14 768
9885.08 756
9886.02 734
9886.96 784
9887.90 754
9888.83 740
9889.77 748
9890.71 688
9891.65 718
9892.59 712
9893.53 707
9894.47 697
9895.41 678
9896.35 714
9897.29 690
9898.23 684
9899.17 663
9900.11 720
9901.05 688
9901.99 632
9902.92 712
9903.86 687
9904.80 693
9905.74 705
9906.68 714
9907.62 741
9908.56 724
9909.50 718
9910.44 723
9911.38 726
9912.32 787
9913.26 762
9914.20 744
9915.14 718
9916.08 782
9917.02 654
9917.97 630
9918.91 682
9919.85 714
9920.79 680
9921.73 641
9922.67 682
9923.61 718
9924.55 664
9925.49 671
9926.43 705
9927.37 714
9928.31 714
9929.25 768
9930.19 804
9931.13 835
9932.08 922
9933.02 1003
9933.96 1009
9934.90 979
9935.84 967
9936.78 865
9937.72 845
9938.66 811
9939.61 782
9940.55 721
9941.49 736
9942.43 735
9943.37 685
9944.31 723
9945.26 701
9946.20 699
9947.14 704
9948.08 649
9949.02 632
9949.96 675
9950.91 685
9951.85 622
9952.79 685
9953.73 697
9954.67 700
9955.62 634
9956.56 569
9957.50 601
9958.44 570
9959.39 659
9960.33 687
9961.27 643
9962.21 624
9963.16 674
9964.10 684
9965.04 649
9965.98 666
9966.93 661
9967.87 678
9968.81 681
9969.75 668
9970.70 625
9971.64 657
9972.58 713
9973.53 748
9974.47 719
9975.41 655
9976.36 630
9977.30 702
9978.24 608
9979.18 617
9980.13 670
9981.07 686
9982.01 662
9982.96 658
9983.90 711
9984.85 685
9985.79 681
9986.73 653
9987.68 666
9988.62 671
9989.56 665
9990.51 678
9991.45 650
9992.40 646
9993.34 591
9994.28 582
9995.23 678
9996.17 679
9997.12 750
9998.06 829
9999.00 754
9999.95 849
10000.89 799
10001.84 762
10002.78 748
10003.73 732
10004.67 727
10005.61 708
10006.56 696
10007.50 630
10008.45 584
10009.39 634
10010.34 675
10011.28 624
10012.23 694
10013.17 633
10014.12 640
10015.06 626
10016.01 597
10016.95 663
10017.90 645
10018.84 590
10019.79 630
10020.73 628
10021.68 605
10022.62 571
10023.57 632
10024.51 662
10025.46 622
10026.41 561
10027.35 601
10028.30 617
10029.24 558
10030.19 576
10031.13 609
10032.08 522
10033.03 572
10033.97 598
10034.92 557
10035.86 560
10036.81 583
10037.76 617
10038.70 598
10039.65 557
10040.59 547
10041.54 575
10042.49 615
10043.43 560
10044.38 523
10045.33 593
10046.27 558
10047.22 482
10048.16 496
10049.11 569
10050.06 499
10051.00 476
10051.95 546
10052.90 488
10053.84 529
10054.79 555
10055.74 527
10056.69 514
10057.63 455
10058.58 582
10059.53 557
10060.47 603
10061.42 525
10062.37 554
10063.32 541
10064.26 502
10065.21 541
10066.16 535
10067.10 517
10068.05 519
10069.00 514
10069.95 531
10070.89 552
10071.84 548
10072.79 570
10073.74 528
10074.69 532
10075.63 516
10076.58 559
10077.53 532
10078.48 560
10079.43 526
10080.37 542
10081.32 495
10082.27 557
10083.22 516
10084.17 514
10085.11 492
10086.06 510
10087.01 539
10087.96 521
10088.91 499
10089.86 524
10090.81 530
10091.75 554
10092.70 532
10093.65 538
10094.60 493
10095.55 488
10096.50 496
10097.45 517
10098.40 530
10099.34 484
10100.29 495
10101.24 510
10102.19 536
10103.14 537
10104.09 477
10105.04 551
10105.99 497
10106.94 489
10107.89 433
10108.84 504
10109.79 493
10110.73 529
10111.68 489
10112.63 489
10113.58 456
10114.53 514
10115.48 537
10116.43 455
10117.38 499
10118.33 498
10119.28 479
10120.23 494
10121.18 533
10122.13 503
10123.08 512
10124.03 480
10124.98 514
10125.93 472
10126.88 509
10127.83 539
10128.78 496
10129.73 522
10130.68 490
10131.64 526
10132.59 507
10133.54 493
10134.49 536
10135.44 496
10136.39 470
10137.34 501
10138.29 496
10139.24 494
10140.19 547
10141.14 484
10142.09 517
10143.04 514
10144.00 549
10144.95 481
10145.90 482
10146.85 534
10147.80 545
10148.75 505
10149.70 554
10150.65 524
10151.61 510
10152.56 548
10153.51 511
10154.46 527
10155.41 502
10156.36 548
10157.31 525
10158.27 509
10159.22 535
10160.17 492
10161.12 535
10162.07 520
10163.03 494
10163.98 574
10164.93 533
10165.88 532
10166.83 489
10167.79 574
10168.74 508
10169.69 526
10170.64 499
10171.60 533
10172.55 531
10173.50 504
10174.45 522
10175.41 557
10176.36 557
10177.31 538
10178.26 578
10179.22 570
10180.17 555
10181.12 536
10182.07 520
10183.03 523
10183.98 584
10184.93 584
10185.89 516
10186.84 550
10187.79 582
10188.75 601
10189.70 574
10190.65 556
10191.60 536
10192.56 562
10193.51 523
10194.47 627
10195.42 597
10196.37 617
10197.33 662
10198.28 585
10199.23 621
10200.19 597
10201.14 567
10202.09 596
10203.05 595
10204.00 593
10204.96 584
10205.91 602
10206.86 661
10207.82 670
10208.77 698
10209.73 708
10210.68 667
10211.63 659
10212.59 681
10213.54 734
10214.50 694
10215.45 635
10216.41 651
10217.36 617
10218.32 682
10219.27 614
10220.22 626
10221.18 672
10222.13 616
10223.09 594
10224.04 635
10225.00 647
10225.95 655
10226.91 600
10227.86 608
10228.82 555
10229.77 582
10230.73 539
10231.68 590
10232.64 671
10233.59 592
10234.55 599
10235.50 613
10236.46 635
10237.42 585
10238.37 595
10239.33 655
10240.28 658
10241.24 730
10242.19 752
10243.15 791
10244.10 721
10245.06 777
10246.02 766
10246.97 689
10247.93 637
10248.88 682
10249.84 606
10250.80 601
10251.75 601
10252.71 610
10253.66 602
10254.62 610
10255.58 565
10256.53 557
10257.49 571
10258.45 562
10259.40 577
10260.36 587
10261.32 555
10262.27 579
10263.23 613
10264.19 624
10265.14 610
10266.10 549
10267.06 565
10268.01 557
10268.97 606
10269.93 576
10270.88 568
10271.84 633
10272.80 558
10273.76 541
10274.71 548
10275.67 565
10276.63 566
10277.58 589
10278.54 585
10279.50 600
10280.46 631
10281.41 614
10282.37 667
10283.33 669
10284.29 649
10285.24 695
10286.20 800
10287.16 816
10288.12 821
10289.08 762
10290.03 815
10290.99 739
10291.95 711
10292.91 686
10293.87 617
10294.82 579
10295.78 540
10296.74 578
10297.70 593
10298.66 521
10299.61 564
10300.57 602
10301.53 586
10302.49 522
10303.45 479
10304.41 484
10305.37 493
10306.32 551
10307.28 568
10308.24 591
10309.20 553
10310.16 473
10311.12 453
10312.08 562
10313.04 569
10314.00 501
10314.95 548
10315.91 555
10316.87 584
10317.83 552
10318.79 563
10319.75 556
10320.71 622
10321.67 593
10322.63 501
10323.59 535
10324.55 625
10325.51 623
10326.47 536
10327.43 509
10328.39 529
10329.35 557
10330.31 500
10331.27 525
10332.23 533
10333.19 530
10334.15 572
10335.11 601
10336.07 635
10337.03 623
10337.99 586
10338.95 572
10339.91 558
10340.87 551
10341.83 559
10342.79 511
10343.75 523
10344.71 564
10345.67 560
10346.63 509
10347.59 523
10348.55 515
10349.51 514
10350.47 519
10351.43 503
10352.39 507
10353.35 444
10354.31 470
10355.28 497
10356.24 467
10357.20 511
10358.16 509
10359.12 497
10360.08 544
10361.04 539
10362.00 476
10362.96 465
10363.93 440
10364.89 510
10365.85 489
10366.81 446
10367.77 487
10368.73 484
10369.69 476
10370.66 475
10371.62 444
10372.58 440
10373.54 468
10374.50 546
10375.47 518
10376.43 492
10377.39 453
10378.35 494
10379.31 468
10380.28 461
10381.24 452
10382.20 465
10383.16 451
10384.12 418
10385.09 444
10386.05 467
10387.01 449
10387.97 503
10388.94 482
10389.90 458
10390.86 476
10391.82 506
10392.79 474
10393.75 451
10394.71 460
10395.68 440
10396.64 494
10397.60 443
10398.56 448
10399.53 479
10400.49 485
10401.45 475
10402.42 449
10403.38 381
10404.34 436
10405.31 470
10406.27 494
10407.23 460
10408.20 454
10409.16 462
10410.12 496
10411.09 486
10412.05 510
10413.01 517
10413.98 500
10414.94 457
10415.90 452
10416.87 483
10417.83 534
10418.80 563
10419.76 517
10420.72 523
10421.69 538
10422.65 554
10423.62 585
10424.58 614
10425.54 607
10426.51 634
10427.47 591
10428.44 600
10429.40 570
10430.37 586
10431.33 545
10432.30 496
10433.26 562
10434.22 526
10435.19 484
10436.15 490
10437.12 497
10438.08 441
10439.05 448
10440.01 447
10440.98 467
10441.94 512
10442.91 457
10443.87 426
10444.84 435
10445.80 451
10446.77 426
10447.73 465
10448.70 463
10449.66 450
10450.63 429
10451.59 472
10452.56 482
10453.53 474
10454.49 436
10455.46 472
10456.42 460
10457.39 455
10458.35 432
10459.32 474
10460.29 434
10461.25 443
10462.22 491
10463.18 454
10464.15 485
10465.12 505
10466.08 478
10467.05 416
10468.01 451
10468.98 453
10469.95 442
10470.91 410
10471.88 401
10472.85 447
10473.81 424
10474.78 391
10475.74 397
10476.71 474
10477.68 402
10478.64 454
10479.61 490
10480.58 400
10481.54 409
10482.51 466
10483.48 407
10484.45 440
10485.41 455
10486.38 419
10487.35 435
10488.31 425
10489.28 470
10490.25 475
10491.22 440
10492.18 417
10493.15 457
10494.12 414
10495.08 431
10496.05 430
10497.02 395
10497.99 400
10498.95 391
10499.92 375
10500.89 424
10501.86 473
10502.83 446
10503.79 383
10504.76 396
10505.73 461
10506.70 420
10507.67 432
10508.63 366
10509.60 409
10510.57 406
10511.54 444
10512.51 423
10513.47 435
10514.44 418
10515.41 462
10516.38 500
10517.35 405
10518.32 455
10519.28 412
10520.25 438
10521.22 454
10522.19 463
10523.16 446
10524.13 493
10525.10 460
10526.07 445
10527.03 402
10528.00 399
10528.97 424
10529.94 435
10530.91 439
10531.88 441
10532.85 414
10533.82 450
10534.79 471
10535.76 502
10536.73 458
10537.70 416
10538.67 439
10539.63 383
10540.60 402
10541.57 398
10542.54 431
10543.51 403
10544.48 412
10545.45 428
10546.42 425
10547.39 455
10548.36 448
10549.33 473
10550.30 493
10551.27 459
10552.24 465
10553.21 426
10554.18 424
10555.15 430
10556.12 420
10557.09 514
10558.06 492
10559.03 478
10560.00 506
10560.97 460
10561.95 480
10562.92 477
10563.89 504
10564.86 507
10565.83 592
10566.80 613
10567.77 608
10568.74 615
10569.71 615
10570.68 573
10571.65 589
10572.62 542
10573.59 506
10574.57 512
10575.54 492
10576.51 473
10577.48 451
10578.45 500
10579.42 506
10580.39 467
10581.36 441
10582.34 467
10583.31 524
10584.28 527
10585.25 480
10586.22 517
10587.19 473
10588.17 477
10589.14 464
10590.11 472
10591.08 495
10592.05 458
10593.02 438
10594.00 430
10594.97 470
10595.94 452
10596.91 483
10597.89 468
10598.86 503
10599.83 478
10600.80 511
10601.77 511
10602.75 505
10603.72 461
10604.69 473
10605.66 522
10606.64 517
10607.61 487
10608.58 523
10609.55 456
10610.53 434
10611.50 425
10612.47 465
10613.45 464
10614.42 490
10615.39 511
10616.36 441
10617.34 447
10618.31 403
10619.28 439
10620.26 412
10621.23 486
10622.20 484
10623.18 436
10624.15 498
10625.12 477
10626.10 506
10627.07 447
10628.04 515
10629.02 514
10629.99 489
10630.97 514
10631.94 540
10632.91 517
10633.89 493
10634.86 468
10635.83 457
10636.81 464
10637.78 479
10638.76 460
10639.73 527
10640.70 514
10641.68 534
10642.65 593
10643.63 604
10644.60 662
10645.58 707
10646.55 710
10647.53 697
10648.50 649
10649.47 689
10650.45 624
10651.42 573
10652.40 607
10653.37 536
10654.35 561
10655.32 561
10656.30 527
10657.27 550
10658.25 485
10659.22 564
10660.20 498
10661.17 472
10662.15 479
10663.12 492
10664.10 514
10665.07 546
10666.05 540
10667.02 488
10668.00 515
10668.97 529
10669.95 469
10670.93 462
10671.90 471
10672.88 523
10673.85 506
10674.83 468
10675.80 510
10676.78 501
10677.76 501
10678.73 524
10679.71 495
10680.68 510
10681.66 529
10682.63 502
10683.61 542
10684.59 498
10685.56 539
10686.54 601
10687.52 541
10688.49 534
10689.47 560
10690.44 594
10691.42 522
10692.40 565
10693.37 502
10694.35 512
10695.33 529
10696.30 496
10697.28 469
10698.26 490
10699.23 510
10700.21 529
10701.19 553
10702.17 496
10703.14 521
10704.12 528
10705.10 576
10706.07 564
10707.05 541
10708.03 517
10709.01 552
10709.98 518
10710.96 536
10711.94 532
10712.91 531
10713.89 534
10714.87 502
10715.85 532
10716.83 576
10717.80 562
10718.78 600
10719.76 571
10720.74 551
10721.71 589
10722.69 600
10723.67 610
10724.65 623
10725.63 646
10726.60 663
10727.58 613
10728.56 616
10729.54 695
10730.52 715
10731.49 722
10732.47 779
10733.45 892
10734.43 1114
10735.41 1199
10736.39 1246
10737.37 1196
10738.34 1254
10739.32 1114
10740.30 1023
10741.28 959
10742.26 816
10743.24 780
10744.22 723
10745.20 660
10746.17 636
10747.15 645
10748.13 625
10749.11 580
10750.09 579
10751.07 579
10752.05 628
10753.03 552
10754.01 559
10754.99 555
10755.97 571
10756.95 524
10757.93 518
10758.91 542
10759.88 539
10760.86 498
10761.84 500
10762.82 521
10763.80 563
10764.78 561
10765.76 528
10766.74 554
10767.72 572
10768.70 491
10769.68 549
10770.66 593
10771.64 572
10772.62 551
10773.60 537
10774.58 575
10775.56 545
10776.54 545
10777.52 541
10778.51 594
10779.49 569
10780.47 527
10781.45 507
10782.43 599
10783.41 580
10784.39 531
10785.37 517
10786.35 561
10787.33 527
10788.31 563
10789.29 529
10790.27 515
10791.26 476
10792.24 494
10793.22 496
10794.20 524
10795.18 508
10796.16 452
10797.14 525
10798.12 498
10799.10 439
10800.09 476
10801.07 466
10802.05 469
10803.03 494
10804.01 497
10804.99 474
10805.98 528
10806.96 460
10807.94 480
10808.92 457
10809.90 474
10810.89 556
10811.87 503
10812.85 488
10813.83 495
10814.81 519
10815.80 556
10816.78 524
10817.76 518
10818.74 528
10819.72 571
10820.71 518
10821.69 521
10822.67 486
10823.65 577
10824.64 517
10825.62 521
10826.60 468
10827.58 460
10828.57 508
10829.55 511
10830.53 552
10831.52 513
10832.50 506
10833.48 471
10834.46 484
10835.45 483
10836.43 429
10837.41 436
10838.40 508
10839.38 505
10840.36 500
10841.35 465
10842.33 470
10843.31 509
10844.30 469
10845.28 473
10846.26 496
10847.25 492
10848.23 489
10849.21 444
10850.20 486
10851.18 496
10852.17 494
10853.15 512
10854.13 507
10855.12 504
10856.10 482
10857.09 520
10858.07 468
10859.05 451
10860.04 443
10861.02 455
10862.01 499
10862.99 455
10863.97 493
10864.96 485
10865.94 483
10866.93 520
10867.91 474
10868.90 450
10869.88 461
10870.87 518
10871.85 485
10872.84 543
10873.82 529
10874.81 494
10875.79 500
10876.78 455
10877.76 498
10878.75 493
10879.73 522
10880.72 503
10881.70 472
10882.69 519
10883.67 460
10884.66 502
10885.64 514
10886.63 517
10887.61 527
10888.60 541
10889.58 507
10890.57 534
10891.55 515
10892.54 506
10893.53 553
10894.51 555
10895.50 534
10896.48 543
10897.47 544
10898.45 542
10899.44 523
10900.43 562
10901.41 552
10902.40 563
10903.38 555
10904.37 474
10905.36 526
10906.34 588
10907.33 564
10908.32 599
10909.30 583
10910.29 562
10911.28 609
10912.26 534
10913.25 537
10914.24 576
10915.22 600
10916.21 569
10917.20 533
10918.18 622
10919.17 569
10920.16 580
10921.14 631
10922.13 643
10923.12 604
10924.10 593
10925.09 651
10926.08 618
10927.07 604
10928.05 567
10929.04 612
10930.03 646
10931.01 629
10932.00 627
10932.99 620
10933.98 543
10934.96 612
10935.95 622
10936.94 613
10937.93 607
10938.92 640
10939.90 657
10940.89 642
10941.88 606
10942.87 596
10943.85 653
10944.84 666
10945.83 657
10946.82 654
10947.81 711
10948.79 729
10949.78 743
10950.77 707
10951.76 728
10952.75 699
10953.74 710
10954.72 738
10955.71 763
10956.70 719
10957.69 752
10958.68 759
10959.67 811
10960.66 860
10961.65 865
10962.63 971
10963.62 976
10964.61 970
10965.60 1021
10966.59 960
10967.58 968
10968.57 977
10969.56 969
10970.55 966
10971.54 856
10972.52 829
10973.51 752
10974.50 789
10975.49 757
10976.48 718
10977.47 784
10978.46 721
10979.45 728
10980.44 785
10981.43 737
10982.42 831
10983.41 785
10984.40 749
10985.39 791
10986.38 752
10987.37 751
10988.36 750
10989.35 763
10990.34 731
10991.33 789
10992.32 854
10993.31 810
10994.30 847
10995.29 749
10996.28 824
10997.27 888
10998.26 892
10999.25 919
11000.24 938
11001.23 1026
11002.22 1098
11003.21 1225
11004.20 1321
11005.20 1390
11006.19 1448
11007.18 1497
11008.17 1365
11009.16 1303
11010.15 1285
11011.14 1199
11012.13 1126
11013.12 1030
11014.11 891
11015.10 853
11016.10 814
11017.09 735
11018.08 658
11019.07 738
11020.06 760
11021.05 698
11022.04 694
11023.04 671
11024.03 700
11025.02 739
11026.01 682
11027.00 724
11027.99 621
11028.99 610
11029.98 656
11030.97 668
11031.96 669
11032.95 680
11033.95 620
11034.94 633
11035.93 671
11036.92 689
11037.91 645
11038.91 639
11039.90 637
11040.89 643
11041.88 628
11042.88 635
11043.87 625
11044.86 677
11045.85 644
11046.85 662
11047.84 680
11048.83 614
11049.82 604
11050.82 618
11051.81 597
11052.80 546
11053.80 582
11054.79 556
11055.78 553
11056.77 527
11057.77 556
11058.76 571
11059.75 535
11060.75 555
11061.74 549
11062.73 600
11063.73 494
11064.72 568
11065.71 588
11066.71 549
11067.70 535
11068.69 568
11069.69 600
11070.68 520
11071.68 517
11072.67 544
11073.66 605
11074.66 577
11075.65 572
11076.65 557
11077.64 573
11078.63 509
11079.63 540
11080.62 571
11081.62 598
11082.61 539
11083.60 558
11084.60 590
11085.59 612
11086.59 579
11087.58 606
11088.58 571
11089.57 559
11090.57 547
11091.56 532
11092.55 544
11093.55 521
11094.54 542
11095.54 558
11096.53 523
11097.53 490
11098.52 505
11099.52 508
11100.51 489
11101.51 542
11102.50 537
11103.50 533
11104.49 564
11105.49 521
11106.48 495
11107.48 547
11108.48 549
11109.47 518
11110.47 504
11111.46 480
11112.46 501
11113.45 546
11114.45 542
11115.44 503
11116.44 475
11117.44 549
11118.43 579
11119.43 531
11120.42 534
11121.42 537
11122.42 524
11123.41 484
11124.41 509
11125.40 488
11126.40 519
11127.40 470
11128.39 460
11129.39 507
11130.38 531
11131.38 528
11132.38 505
11133.37 488
11134.37 519
11135.37 482
11136.36 535
11137.36 522
11138.36 470
11139.35 501
11140.35 487
11141.35 494
11142.34 495
11143.34 465
11144.34 499
11145.34 497
11146.33 465
11147.33 511
11148.33 513
11149.32 497
11150.32 507
11151.32 508
11152.32 528
11153.31 571
11154.31 580
11155.31 517
11156.31 525
11157.30 478
11158.30 509
11159.30 505
11160.30 473
11161.29 514
11162.29 524
11163.29 496
11164.29 480
11165.29 509
11166.28 528
11167.28 454
11168.28 489
11169.28 522
11170.28 489
11171.27 516
11172.27 487
11173.27 449
11174.27 529
11175.27 511
11176.27 529
11177.26 527
11178.26 489
11179.26 482
11180.26 504
11181.26 519
11182.26 509
11183.26 473
11184.26 467
11185.25 469
11186.25 483
11187.25 460
11188.25 495
11189.25 513
11190.25 494
11191.25 526
11192.25 474
11193.25 532
11194.25 576
11195.24 538
11196.24 502
11197.24 454
11198.24 510
11199.24 534
11200.24 543
11201.24 554
11202.24 508
11203.24 477
11204.24 498
11205.24 525
11206.24 559
11207.24 544
11208.24 524
11209.24 470
11210.24 492
11211.24 553
11212.24 514
11213.24 550
11214.24 534
11215.24 529
11216.24 538
11217.24 537
11218.24 545
11219.24 534
11220.24 522
11221.24 480
11222.24 476
11223.24 481
11224.24 499
11225.24 411
11226.24 423
11227.25 484
11228.25 449
11229.25 437
11230.25 468
11231.25 421
11232.25 428
11233.25 420
11234.25 414
11235.25 470
11236.25 482
11237.25 450
11238.26 418
11239.26 436
11240.26 444
11241.26 431
11242.26 427
11243.26 442
11244.26 441
11245.27 415
11246.27 437
11247.27 435
11248.27 421
11249.27 444
11250.27 450
11251.28 446
11252.28 471
11253.28 468
11254.28 460
11255.28 442
11256.29 485
11257.29 469
11258.29 396
11259.29 407
11260.29 448
11261.30 456
11262.30 482
11263.30 474
11264.30 413
11265.31 405
11266.31 442
11267.31 444
11268.31 454
11269.32 439
11270.32 439
11271.32 470
11272.32 437
11273.33 435
11274.33 479
11275.33 473
11276.33 460
11277.34 461
11278.34 498
11279.34 532
11280.35 487
11281.35 496
11282.35 486
11283.36 515
11284.36 498
11285.36 496
11286.37 527
11287.37 509
11288.37 513
11289.38 513
11290.38 502
11291.38 486
11292.39 456
11293.39 513
11294.39 532
11295.40 489
11296.40 478
11297.41 436
11298.41 433
11299.41 462
11300.42 474
11301.42 469
11302.43 479
11303.43 501
11304.43 483
11305.44 489
11306.44 500
11307.45 443
11308.45 473
11309.46 455
11310.46 481
11311.46 548
11312.47 545
11313.47 498
11314.48 528
11315.48 494
11316.49 525
11317.49 519
11318.50 560
11319.50 503
11320.51 538
11321.51 582
11322.52 578
11323.52 560
11324.53 522
11325.53 583
11326.54 511
11327.54 524
11328.55 488
11329.55 536
11330.56 496
11331.56 467
11332.57 504
11333.57 436
11334.58 469
11335.58 465
11336.59 489
11337.60 433
11338.60 462
11339.61 472
11340.61 447
11341.62 441
11342.62 498
11343.63 506
11344.64 493
11345.64 536
11346.65 494
11347.65 481
11348.66 503
11349.67 470
11350.67 461
11351.68 492
11352.69 560
11353.69 448
11354.70 425
11355.71 479
11356.71 464
11357.72 474
11358.72 442
11359.73 454
11360.74 431
11361.74 438
11362.75 423
11363.76 450
11364.76 426
11365.77 460
11366.78 464
11367.79 444
11368.79 441
11369.80 496
11370.81 446
11371.81 421
11372.82 415
11373.83 406
11374.84 422
11375.84 455
11376.85 429
11377.86 398
11378.87 423
11379.87 387
11380.88 435
11381.89 444
11382.90 425
11383.90 451
11384.91 387
11385.92 403
11386.93 457
11387.93 468
11388.94 459
11389.95 482
11390.96 485
11391.97 492
11392.97 464
11393.98 471
11394.99 491
11396.00 482
11397.01 422
11398.02 440
11399.02 479
11400.03 479
11401.04 451
11402.05 433
11403.06 418
11404.07 409
11405.08 426
11406.08 478
11407.09 423
11408.10 444
11409.11 426
11410.12 448
11411.13 432
11412.14 477
11413.15 460
11414.15 407
11415.16 432
11416.17 463
11417.18 434
11418.19 450
11419.20 479
11420.21 411
11421.22 416
11422.23 435
11423.24 464
11424.25 447
11425.26 469
11426.27 456
11427.28 460
11428.29 438
11429.30 468
11430.31 453
11431.32 478
11432.32 448
11433.33 440
11434.34 433
11435.35 449
11436.36 504
11437.37 435
11438.38 434
11439.39 443
11440.41 428
11441.42 419
11442.43 475
11443.44 505
11444.45 480
11445.46 500
11446.47 471
11447.48 473
11448.49 485
11449.50 459
11450.51 444
11451.52 421
11452.53 497
11453.54 440
11454.55 472
11455.56 496
11456.57 496
11457.59 437
11458.60 469
11459.61 525
11460.62 541
11461.63 487
11462.64 487
11463.65 493
11464.66 510
11465.67 492
11466.69 500
11467.70 478
11468.71 529
11469.72 490
11470.73 482
11471.74 503
11472.75 481
11473.77 528
11474.78 471
11475.79 499
11476.80 513
11477.81 551
11478.83 495
11479.84 543
11480.85 505
11481.86 509
11482.87 463
11483.89 488
11484.90 483
11485.91 496
11486.92 544
11487.93 503
11488.95 495
11489.96 456
11490.97 514
11491.98 567
11493.00 562
11494.01 495
11495.02 486
11496.03 493
11497.05 491
11498.06 532
11499.07 491
11500.09 512
11501.10 540
11502.11 534
11503.12 552
11504.14 541
11505.15 596
11506.16 603
11507.18 600
11508.19 608
11509.20 603
11510.22 610
11511.23 567
11512.24 563
11513.26 573
11514.27 566
11515.28 598
11516.30 592
11517.31 567
11518.32 539
11519.34 563
11520.35 567
11521.37 547
11522.38 534
11523.39 502
11524.41 566
11525.42 573
11526.44 560
11527.45 508
11528.46 542
11529.48 551
11530.49 569
11531.51 591
11532.52 558
11533.53 576
11534.55 576
11535.56 582
11536.58 574
11537.59 584
11538.61 601
11539.62 591
11540.64 639
11541.65 602
11542.67 596
11543.68 598
11544.69 586
11545.71 620
11546.72 582
11547.74 608
11548.75 616
11549.77 650
11550.78 568
11551.80 587
11552.81 655
11553.83 656
11554.85 672
11555.86 671
11556.88 692
11557.89 721
11558.91 728
11559.92 712
11560.94 704
11561.95 685
11562.97 738
11563.98 746
11565.00 733
11566.02 738
11567.03 798
11568.05 769
11569.06 776
11570.08 752
11571.10 770
11572.11 810
11573.13 770
11574.14 793
11575.16 815
11576.18 784
11577.19 859
11578.21 867
11579.22 840
11580.24 836
11581.26 831
11582.27 922
11583.29 962
11584.31 989
11585.32 1058
11586.34 1023
11587.36 1110
11588.37 1143
11589.39 1184
11590.41 1132
11591.42 1179
11592.44 1249
11593.46 1227
11594.47 1178
11595.49 1272
11596.51 1259
11597.53 1333
11598.54 1424
11599.56 1580
11600.58 1792
11601.59 2053
11602.61 2178
11603.63 2539
11604.65 2935
11605.66 3222
11606.68 3428
11607.70 3271
11608.72 3049
11609.74 2875
11610.75 2651
11611.77 2333
11612.79 1992
11613.81 1700
11614.82 1483
11615.84 1336
11616.86 1342
11617.88 1161
11618.90 1100
11619.91 1112
11620.93 1136
11621.95 969
11622.97 1014
11623.99 1068
11625.01 920
11626.02 902
11627.04 844
11628.06 891
11629.08 889
11630.10 867
11631.12 886
11632.14 862
11633.15 805
11634.17 846
11635.19 854
11636.21 796
11637.23 779
11638.25 753
11639.27 800
11640.29 822
11641.30 945
11642.32 886
11643.34 822
11644.36 895
11645.38 826
11646.40 857
11647.42 861
11648.44 800
11649.46 801
11650.48 750
11651.50 697
11652.52 719
11653.54 696
11654.56 751
11655.58 675
11656.60 668
11657.62 633
11658.64 651
11659.66 671
11660.68 635
11661.70 662
11662.72 642
11663.74 630
11664.76 661
11665.78 680
11666.80 672
11667.82 654
11668.84 596
11669.86 647
11670.88 743
11671.90 678
11672.92 687
11673.94 761
11674.96 749
11675.98 790
11677.00 753
11678.02 738
11679.04 746
11680.06 763
11681.08 727
11682.10 732
11683.12 784
11684.15 761
11685.17 740
11686.19 753
11687.21 837
11688.23 729
11689.25 746
11690.27 734
11691.29 712
11692.31 737
11693.34 695
11694.36 671
11695.38 696
11696.40 720
11697.42 699
11698.44 677
11699.46 671
11700.49 700
11701.51 689
11702.53 678
11703.55 655
11704.57 674
11705.60 653
11706.62 700
11707.64 671
11708.66 649
11709.68 703
11710.71 657
11711.73 646
11712.75 696
11713.77 644
11714.79 583
11715.82 589
11716.84 596
11717.86 599
11718.88 597
11719.91 610
11720.93 635
11721.95 603
11722.97 584
11724.00 592
11725.02 600
11726.04 620
11727.07 595
11728.09 585
11729.11 564
11730.13 563
11731.16 562
11732.18 579
11733.20 566
11734.23 570
11735.25 558
11736.27 558
11737.30 574
11738.32 548
11739.34 558
11740.37 548
11741.39 522
11742.41 500
11743.44 528
11744.46 551
11745.48 549
11746.51 514
11747.53 529
11748.55 545
11749.58 504
11750.60 568
11751.63 575
11752.65 597
11753.67 588
11754.70 534
11755.72 568
11756.75 531
11757.77 564
11758.79 554
11759.82 516
11760.84 502
11761.87 488
11762.89 510
11763.92 456
11764.94 483
11765.97 509
11766.99 489
11768.01 514
11769.04 535
11770.06 497
11771.09 478
11772.11 470
11773.14 523
11774.16 497
11775.19 494
11776.21 459
11777.24 475
11778.26 494
11779.29 488
11780.31 497
11781.34 528
11782.36 456
11783.39 498
11784.41 496
11785.44 489
11786.46 467
11787.49 493
11788.52 470
11789.54 499
11790.57 482
11791.59 502
11792.62 489
11793.64 478
11794.67 442
11795.70 416
11796.72 447
11797.75 470
11798.77 450
11799.80 486
11800.83 528
11801.85 474
11802.88 433
11803.90 436
11804.93 469
11805.96 378
11806.98 389
11808.01 413
11809.04 478
11810.06 432
11811.09 485
11812.11 456
11813.14 449
11814.17 439
11815.19 461
11816.22 498
11817.25 488
11818.27 424
11819.30 471
11820.33 466
11821.36 429
11822.38 432
11823.41 395
11824.44 440
11825.46 423
11826.49 401
11827.52 493
11828.54 456
11829.57 426
11830.60 463
11831.63 449
11832.65 454
11833.68 462
11834.71 506
11835.74 527
11836.76 487
11837.79 497
11838.82 502
11839.85 457
11840.88 476
11841.90 462
11842.93 442
11843.96 486
11844.99 468
11846.01 424
11847.04 429
11848.07 464
11849.10 425
11850.13 427
11851.16 467
11852.18 467
11853.21 504
11854.24 462
11855.27 485
11856.30 397
11857.33 431
11858.35 472
11859.38 427
11860.41 415
11861.44 473
11862.47 483
11863.50 452
11864.53 417
11865.56 420
11866.58 447
11867.61 436
11868.64 419
11869.67 420
11870.70 442
11871.73 449
11872.76 455
11873.79 489
11874.82 433
11875.85 432
11876.88 487
11877.91 507
11878.93 485
11879.96 438
11880.99 435
11882.02 463
11883.05 507
11884.08 493
11885.11 454
11886.14 482
11887.17 476
11888.20 517
11889.23 478
11890.26 454
11891.29 484
11892.32 527
11893.35 545
11894.38 483
11895.41 498
11896.44 550
11897.47 514
11898.50 519
11899.53 556
11900.56 534
11901.59 528
11902.62 479
11903.65 520
11904.69 527
11905.72 562
11906.75 561
11907.78 604
11908.81 565
11909.84 539
11910.87 566
11911.90 551
11912.93 583
11913.96 525
11914.99 532
11916.02 507
11917.06 535
11918.09 500
11919.12 490
11920.15 532
11921.18 484
11922.21 526
11923.24 534
11924.27 535
11925.31 488
11926.34 470
11927.37 509
11928.40 489
11929.43 509
11930.46 546
11931.50 585
11932.53 610
11933.56 607
11934.59 652
11935.62 734
11936.65 742
11937.69 720
11938.72 798
11939.75 770
11940.78 819
11941.81 777
11942.85 751
11943.88 690
11944.91 692
11945.94 607
11946.98 590
11948.01 620
11949.04 563
11950.07 530
11951.11 556
11952.14 508
11953.17 533
11954.20 550
11955.24 508
11956.27 486
11957.30 492
11958.34 498
11959.37 555
11960.40 442
11961.43 469
11962.47 479
11963.50 484
11964.53 472
11965.57 452
11966.60 452
11967.63 473
11968.67 458
11969.70 434
11970.73 468
11971.77 526
11972.80 514
11973.83 455
11974.87 463
11975.90 480
11976.94 538
11977.97 496
11979.00 474
11980.04 440
11981.07 440
11982.10 480
11983.14 489
11984.17 486
11985.21 497
11986.24 486
11987.27 476
11988.31 483
11989.34 525
11990.38 444
11991.41 429
11992.45 497
11993.48 466
11994.51 438
11995.55 438
11996.58 464
11997.62 473
11998.65 460
11999.69 463
12000.72 456
12001.76 485
12002.79 478
12003.83 450
12004.86 501
12005.90 492
12006.93 472
12007.97 428
12009.00 472
12010.04 471
12011.07 507
12012.11 531
12013.14 517
12014.18 471
12015.21 531
12016.25 574
12017.28 510
12018.32 512
12019.35 567
12020.39 549
12021.43 524
12022.46 540
12023.50 578
12024.53 556
12025.57 558
12026.60 531
12027.64 574
12028.68 581
12029.71 537
12030.75 566
12031.78 583
12032.82 536
12033.86 557
12034.89 582
12035.93 532
12036.97 514
12038.00 539
12039.04 581
12040.07 555
12041.11 534
12042.15 559
12043.18 539
12044.22 533
12045.26 517
12046.29 489
12047.33 537
12048.37 515
12049.40 522
12050.44 531
12051.48 536
12052.52 511
12053.55 536
12054.59 566
12055.63 518
12056.66 551
12057.70 541
12058.74 578
12059.78 531
12060.81 541
12061.85 584
12062.89 538
12063.92 510
12064.96 544
12066.00 565
12067.04 548
12068.07 567
12069.11 556
12070.15 580
12071.19 552
12072.23 518
12073.26 577
12074.30 551
12075.34 529
12076.38 558
12077.42 583
12078.45 589
12079.49 528
12080.53 524
12081.57 547
12082.61 577
12083.64 576
12084.68 604
12085.72 508
12086.76 533
12087.80 544
12088.84 535
12089.88 515
12090.91 583
12091.95 599
12092.99 615
12094.03 612
12095.07 599
12096.11 625
12097.15 598
12098.19 599
12099.22 629
12100.26 657
12101.30 612
12102.34 622
12103.38 686
12104.42 657
12105.46 649
12106.50 731
12107.54 803
12108.58 777
12109.62 770
12110.66 807
12111.70 815
12112.74 815
12113.77 787
12114.81 755
12115.85 699
12116.89 685
12117.93 678
12118.97 686
12120.01 669
12121.05 600
12122.09 587
12123.13 570
12124.17 543
12125.21 556
12126.25 560
12127.29 591
12128.33 531
12129.37 505
12130.41 466
12131.45 454
12132.50 514
12133.54 552
12134.58 536
12135.62 503
12136.66 530
12137.70 482
12138.74 491
12139.78 536
12140.82 520
12141.86 556
12142.90 529
12143.94 495
12144.98 447
12146.02 470
12147.07 488
12148.11 533
12149.15 542
12150.19 505
12151.23 518
12152.27 498
12153.31 520
12154.35 517
12155.40 514
12156.44 453
12157.48 477
12158.52 475
12159.56 466
12160.60 452
12161.64 423
12162.69 447
12163.73 462
12164.77 449
12165.81 480
12166.85 428
12167.90 467
12168.94 470
12169.98 504
12171.02 518
12172.06 503
12173.11 476
12174.15 478
12175.19 491
12176.23 476
12177.27 453
12178.32 420
12179.36 470
12180.40 472
12181.44 432
12182.49 474
12183.53 475
12184.57 467
12185.61 442
12186.66 499
12187.70 507
12188.74 451
12189.79 447
12190.83 487
12191.87 450
12192.91 433
12193.96 471
12195.00 473
12196.04 478
12197.09 456
12198.13 485
12199.17 488
12200.22 425
12201.26 483
12202.30 439
12203.35 421
12204.39 453
12205.43 496
12206.48 471
12207.52 434
12208.57 480
12209.61 435
12210.65 439
12211.70 448
12212.74 440
12213.78 503
12214.83 448
12215.87 478
12216.92 451
12217.96 433
12219.00 431
12220.05 426
12221.09 434
12222.14 437
12223.18 459
12224.23 428
12225.27 462
12226.31 476
12227.36 471
12228.40 473
12229.45 503
12230.49 424
12231.54 450
12232.58 431
12233.63 444
12234.67 466
12235.72 479
12236.76 446
12237.81 495
12238.85 482
12239.90 452
12240.94 417
12241.99 436
12243.03 388
12244.08 413
12245.12 435
12246.17 477
12247.21 395
12248.26 444
12249.30 429
12250.35 462
12251.39 459
12252.44 446
12253.49 420
12254.53 420
12255.58 422
12256.62 417
12257.67 456
12258.71 400
12259.76 438
12260.81 374
12261.85 392
12262.90 394
12263.94 411
12264.99 410
12266.04 398
12267.08 384
12268.13 361
12269.17 407
12270.22 441
12271.27 395
12272.31 381
12273.36 383
12274.41 419
12275.45 447
12276.50 403
12277.55 382
12278.59 376
12279.64 367
12280.69 369
12281.73 362
12282.78 393
12283.83 400
12284.87 408
12285.92 328
12286.97 412
12288.01 445
12289.06 373
12290.11 385
12291.16 373
12292.20 359
12293.25 382
12294.30 414
12295.35 383
12296.39 385
12297.44 414
12298.49 414
12299.54 392
12300.58 344
12301.63 365
12302.68 398
12303.73 376
12304.77 355
12305.82 352
12306.87 398
12307.92 370
12308.97 404
12310.01 355
12311.06 425
12312.11 391
12313.16 394
12314.21 404
12315.25 374
12316.30 378
12317.35 373
12318.40 369
12319.45 380
12320.50 352
12321.54 337
12322.59 358
12323.64 333
12324.69 374
12325.74 383
12326.79 378
12327.84 391
12328.89 360
12329.93 330
12330.98 355
12332.03 390
12333.08 390
12334.13 341
12335.18 359
12336.23 362
12337.28 348
12338.33 344
12339.38 353
12340.43 374
12341.47 363
12342.52 395
12343.57 380
12344.62 349
12345.67 351
12346.72 353
12347.77 316
12348.82 341
12349.87 358
12350.92 367
12351.97 341
12353.02 347
12354.07 338
12355.12 350
12356.17 379
12357.22 395
12358.27 363
12359.32 356
12360.37 357
12361.42 371
12362.47 372
12363.52 350
12364.57 378
12365.62 387
12366.67 407
12367.72 359
12368.77 350
12369.82 396
12370.87 347
12371.93 352
12372.98 317
12374.03 374
12375.08 360
12376.13 356
12377.18 332
12378.23 386
12379.28 334
12380.33 375
12381.38 385
12382.43 362
12383.49 339
12384.54 371
12385.59 372
12386.64 358
12387.69 359
12388.74 363
12389.79 355
12390.84 347
12391.90 366
12392.95 339
12394.00 377
12395.05 371
12396.10 337
12397.15 383
12398.21 375
12399.26 348
12400.31 364
12401.36 400
12402.41 374
12403.47 391
12404.52 379
12405.57 365
12406.62 374
12407.67 365
12408.73 328
12409.78 398
12410.83 398
12411.88 390
12412.94 341
12413.99 427
12415.04 398
12416.09 357
12417.15 379
12418.20 402
12419.25 459
12420.30 433
12421.36 369
12422.41 417
12423.46 390
12424.52 381
12425.57 402
12426.62 388
12427.67 417
12428.73 421
12429.78 395
12430.83 382
12431.89 381
12432.94 382
12433.99 398
12435.05 382
12436.10 393
12437.15 406
12438.21 403
12439.26 400
12440.31 424
12441.37 406
12442.42 410
12443.47 387
12444.53 393
12445.58 398
12446.64 383
12447.69 363
12448.74 356
12449.80 391
12450.85 370
12451.91 345
12452.96 351
12454.01 338
12455.07 397
12456.12 408
12457.18 385
12458.23 383
12459.29 385
12460.34 406
12461.39 382
12462.45 394
12463.50 404
12464.56 380
12465.61 359
12466.67 380
12467.72 354
12468.78 345
12469.83 343
12470.89 343
12471.94 368
12473.00 422
12474.05 419
12475.11 392
12476.16 398
12477.22 386
12478.27 389
12479.33 430
12480.38 418
12481.44 422
12482.49 437
12483.55 431
12484.60 454
12485.66 502
12486.71 498
12487.77 421
12488.83 422
12489.88 453
12490.94 429
12491.99 447
12493.05 517
12494.10 501
12495.16 569
12496.22 557
12497.27 646
12498.33 688
12499.38 762
12500.44 756
12501.50 800
12502.55 766
12503.61 769
12504.67 823
12505.72 775
12506.78 716
12507.83 667
12508.89 635
12509.95 610
12511.00 550
12512.06 541
12513.12 485
12514.17 493
12515.23 518
12516.29 472
12517.34 469
12518.40 455
12519.46 450
12520.52 454
12521.57 481
12522.63 424
12523.69 443
12524.74 423
12525.80 453
12526.86 460
12527.92 424
12528.97 457
12530.03 431
12531.09 449
12532.15 413
12533.20 433
12534.26 489
12535.32 478
12536.38 483
12537.43 454
12538.49 400
12539.55 458
12540.61 449
12541.66 448
12542.72 485
12543.78 471
12544.84 435
12545.90 386
12546.95 460
12548.01 459
12549.07 456
12550.13 440
12551.19 452
12552.25 442
12553.30 432
12554.36 379
12555.42 384
12556.48 449
12557.54 431
12558.60 433
12559.65 398
12560.71 431
12561.77 472
12562.83 451
12563.89 425
12564.95 401
12566.01 473
12567.07 476
12568.13 485
12569.18 429
12570.24 449
12571.30 445
12572.36 463
12573.42 434
12574.48 435
12575.54 490
12576.60 518
12577.66 563
12578.72 561
12579.78 539
12580.84 616
12581.90 602
12582.96 585
12584.02 564
12585.07 569
12586.13 594
12587.19 579
12588.25 524
12589.31 515
12590.37 498
12591.43 494
12592.49 522
12593.55 540
12594.61 484
12595.67 514
12596.73 468
12597.79 492
12598.86 500
12599.92 509
12600.98 486
12602.04 474
12603.10 465
12604.16 467
12605.22 452
12606.28 452
12607.34 454
12608.40 429
12609.46 485
12610.52 450
12611.58 456
12612.64 469
12613.70 471
12614.76 411
12615.83 452
12616.89 489
12617.95 487
12619.01 442
12620.07 460
12621.13 503
12622.19 443
12623.25 462
12624.32 463
12625.38 471
12626.44 474
12627.50 429
12628.56 467
12629.62 445
12630.68 445
12631.75 462
12632.81 449
12633.87 466
12634.93 455
12635.99 456
12637.05 450
12638.12 364
12639.18 403
12640.24 435
12641.30 463
12642.36 449
12643.43 469
12644.49 423
12645.55 462
12646.61 441
12647.68 438
12648.74 459
12649.80 443
12650.86 448
12651.93 467
12652.99 450
12654.05 448
12655.11 480
12656.18 486
12657.24 484
12658.30 539
12659.36 506
12660.43 509
12661.49 548
12662.55 486
12663.62 471
12664.68 508
12665.74 515
12666.81 544
12667.87 518
12668.93 523
12670.00 523
12671.06 501
12672.12 499
12673.19 477
12674.25 454
12675.31 537
12676.38 486
12677.44 510
12678.50 536
12679.57 508
12680.63 494
12681.69 517
12682.76 535
12683.82 475
12684.89 479
12685.95 488
12687.01 527
12688.08 489
12689.14 520
12690.21 545
12691.27 531
12692.33 541
12693.40 548
12694.46 530
12695.53 528
12696.59 550
12697.66 581
12698.72 537
12699.79 533
12700.85 587
12701.91 548
12702.98 596
12704.04 631
12705.11 623
12706.17 598
12707.24 620
12708.30 657
12709.37 698
12710.43 742
12711.50 714
12712.56 684
12713.63 667
12714.69 635
12715.76 677
12716.82 703
12717.89 633
12718.95 612
12720.02 619
12721.09 630
12722.15 619
12723.22 620
12724.28 612
12725.35 579
12726.41 559
12727.48 552
12728.54 563
12729.61 582
12730.68 537
12731.74 484
12732.81 537
12733.87 542
12734.94 603
12736.01 519
12737.07 514
12738.14 504
12739.20 503
12740.27 477
12741.34 532
12742.40 491
12743.47 515
12744.54 576
12745.60 555
12746.67 508
12747.74 513
12748.80 524
12749.87 535
12750.94 524
12752.00 481
12753.07 493
12754.14 506
12755.20 496
12756.27 454
12757.34 478
12758.40 482
12759.47 456
12760.54 413
12761.60 431
12762.67 439
12763.74 467
12764.81 431
12765.87 437
12766.94 474
12768.01 426
12769.08 464
12770.14 461
12771.21 464
12772.28 473
12773.35 495
12774.41 445
12775.48 426
12776.55 436
12777.62 444
12778.68 466
12779.75 461
12780.82 417
12781.89 447
12782.96 467
12784.02 443
12785.09 468
12786.16 453
12787.23 434
12788.30 440
12789.37 410
12790.43 431
12791.50 495
12792.57 428
12793.64 439
12794.71 421
12795.78 412
12796.84 443
12797.91 440
12798.98 454
12800.05 458
12801.12 395
12802.19 402
12803.26 415
12804.33 387
12805.40 370
12806.46 391
12807.53 394
12808.60 408
12809.67 407
12810.74 420
12811.81 416
12812.88 414
12813.95 440
12815.02 412
12816.09 385
12817.16 392
12818.23 416
12819.30 404
12820.37 375
12821.44 398
12822.50 383
12823.57 411
12824.64 421
12825.71 393
12826.78 351
12827.85 420
12828.92 396
12829.99 378
12831.06 395
12832.13 378
12833.20 398
12834.27 375
12835.34 372
12836.41 385
12837.49 361
12838.56 386
12839.63 375
12840.70 358
12841.77 400
12842.84 404
12843.91 403
12844.98 401
12846.05 384
12847.12 363
12848.19 370
12849.26 400
12850.33 402
12851.40 394
12852.47 375
12853.55 383
12854.62 372
12855.69 394
12856.76 382
12857.83 374
12858.90 398
12859.97 389
12861.04 344
12862.11 350
12863.19 383
12864.26 408
12865.33 400
12866.40 392
12867.47 384
12868.54 396
12869.62 352
12870.69 339
12871.76 351
12872.83 394
12873.90 382
12874.97 368
12876.05 384
12877.12 362
12878.19 343
12879.26 336
12880.33 332
12881.41 321
12882.48 348
12883.55 344
12884.62 360
12885.70 321
12886.77 310
12887.84 341
12888.91 403
12889.98 334
12891.06 330
12892.13 339
12893.20 360
12894.28 310
12895.35 308
12896.42 321
12897.49 343
12898.57 347
12899.64 348
12900.71 341
12901.79 359
12902.86 389
12903.93 295
12905.00 334
12906.08 345
12907.15 329
12908.22 327
12909.30 363
12910.37 357
12911.44 363
12912.52 301
12913.59 339
12914.66 384
12915.74 351
12916.81 358
12917.89 300
12918.96 299
12920.03 319
12921.11 323
12922.18 380
12923.25 327
12924.33 329
12925.40 346
12926.48 329
12927.55 356
12928.62 321
12929.70 312
12930.77 346
12931.85 351
12932.92 318
12934.00 329
12935.07 307
12936.14 283
12937.22 324
12938.29 319
12939.37 334
12940.44 329
12941.52 309
12942.59 313
12943.67 318
12944.74 306
12945.82 338
12946.89 331
12947.97 367
12949.04 326
12950.12 334
12951.19 327
12952.27 367
12953.34 385
12954.42 343
12955.49 316
12956.57 342
12957.64 289
12958.72 308
12959.79 317
12960.87 319
12961.94 350
12963.02 331
12964.10 308
12965.17 323
12966.25 306
12967.32 279
12968.40 309
12969.47 308
12970.55 302
12971.63 285
12972.70 348
12973.78 304
12974.85 331
12975.93 276
12977.01 364
12978.08 337
12979.16 314
12980.23 323
12981.31 339
12982.39 375
12983.46 337
12984.54 328
12985.62 300
12986.69 320
12987.77 334
12988.85 314
12989.92 314
12991.00 332
12992.08 361
12993.15 347
12994.23 322
12995.31 351
12996.38 331
12997.46 366
12998.54 332
12999.61 323
13000.69 330
13001.77 356
13002.85 342
13003.92 368
13005.00 334
13006.08 319
13007.16 321
13008.23 320
13009.31 391
13010.39 394
13011.47 385
13012.54 391
13013.62 405
13014.70 389
13015.78 381
13016.85 365
13017.93 358
13019.01 385
13020.09 384
13021.17 383
13022.24 350
13023.32 364
13024.40 351
13025.48 329
13026.56 329
13027.63 343
13028.71 322
13029.79 370
13030.87 383
13031.95 368
13033.03 399
13034.10 377
13035.18 375
13036.26 363
13037.34 373
13038.42 352
13039.50 364
13040.58 364
13041.66 366
13042.73 399
13043.81 329
13044.89 384
13045.97 394
13047.05 388
13048.13 404
13049.21 405
13050.29 431
13051.37 409
13052.45 407
13053.53 402
13054.60 358
13055.68 373
13056.76 404
13057.84 393
13058.92 341
13060.00 356
13061.08 380
13062.16 399
13063.24 382
13064.32 362
13065.40 389
13066.48 396
13067.56 397
13068.64 342
13069.72 385
13070.80 382
13071.88 360
13072.96 371
13074.04 357
13075.12 349
13076.20 377
13077.28 413
13078.36 363
13079.44 356
13080.52 361
13081.60 410
13082.68 364
13083.76 343
13084.84 374
13085.93 348
13087.01 389
13088.09 418
13089.17 369
13090.25 355
13091.33 320
13092.41 336
13093.49 322
13094.57 347
13095.65 369
13096.73 339
13097.82 346
13098.90 349
13099.98 375
13101.06 356
13102.14 337
13103.22 358
13104.30 325
13105.38 313
13106.47 360
13107.55 365
13108.63 365
13109.71 336
13110.79 324
13111.87 304
13112.96 320
13114.04 361
13115.12 327
13116.20 281
13117.28 330
13118.37 333
13119.45 353
13120.53 324
13121.61 341
13122.69 338
13123.78 320
13124.86 261
13125.94 282
13127.02 321
13128.11 334
13129.19 327
13130.27 346
13131.35 324
13132.44 296
13133.52 317
13134.60 316
13135.68 327
13136.77 368
13137.85 318
13138.93 317
13140.01 302
13141.10 337
13142.18 330
13143.26 336
13144.35 290
13145.43 289
13146.51 295
13147.60 297
13148.68 311
13149.76 319
13150.85 255
13151.93 294
13153.01 322
13154.10 329
13155.18 340
13156.26 287
13157.35 303
13158.43 341
13159.51 360
13160.60 313
13161.68 293
13162.77 307
13163.85 298
13164.93 299
13166.02 286
13167.10 260
13168.19 319
13169.27 319
13170.35 317
13171.44 336
13172.52 330
13173.61 316
13174.69 318
13175.78 314
13176.86 362
13177.94 293
13179.03 342
13180.11 295
13181.20 327
13182.28 333
13183.37 321
13184.45 298
13185.54 331
13186.62 324
13187.71 343
13188.79 325
13189.88 311
13190.96 319
13192.05 301
13193.13 316
13194.22 279
13195.30 357
13196.39 329
13197.47 282
13198.56 304
13199.64 298
13200.73 364
13201.81 323
13202.90 282
13203.98 275
13205.07 303
13206.16 334
13207.24 357
13208.33 309
13209.41 324
13210.50 339
13211.58 343
13212.67 307
13213.76 292
13214.84 310
13215.93 321
13217.01 354
13218.10 299
13219.19 283
13220.27 287
13221.36 323
13222.45 340
13223.53 333
13224.62 312
13225.70 341
13226.79 284
13227.88 304
13228.96 318
13230.05 337
13231.14 338
13232.22 357
13233.31 328
13234.40 322
13235.48 297
13236.57 325
13237.66 318
13238.74 329
13239.83 310
13240.92 344
13242.01 374
13243.09 308
13244.18 325
13245.27 318
13246.35 352
13247.44 320
13248.53 343
13249.62 297
13250.70 306
13251.79 327
13252.88 317
13253.97 336
13255.05 342
13256.14 339
13257.23 352
13258.32 322
13259.41 324
13260.49 302
13261.58 315
13262.67 317
13263.76 304
13264.85 301
13265.93 352
13267.02 318
13268.11 328
13269.20 338
13270.29 363
13271.37 353
13272.46 330
13273.55 362
13274.64 338
13275.73 309
13276.82 373
13277.91 339
13278.99 341
13280.08 377
13281.17 357
13282.26 327
13283.35 347
13284.44 392
13285.53 411
13286.62 312
13287.70 348
13288.79 369
13289.88 385
13290.97 370
13292.06 328
13293.15 354
13294.24 352
13295.33 365
13296.42 385
13297.51 332
13298.60 354
13299.69 367
13300.78 381
13301.87 332
13302.95 341
13304.04 372
13305.13 417
13306.22 343
13307.31 339
13308.40 374
13309.49 383
13310.58 319
13311.67 357
13312.76 391
13313.85 400
13314.94 403
13316.03 397
13317.12 386
13318.21 378
13319.30 397
13320.39 409
13321.48 424
13322.58 411
13323.67 417
13324.76 418
13325.85 376
13326.94 398
13328.03 367
13329.12 362
13330.21 409
13331.30 430
13332.39 387
13333.48 375
13334.57 370
13335.66 385
13336.75 363
13337.85 354
13338.94 395
13340.03 410
13341.12 373
13342.21 394
13343.30 369
13344.39 402
13345.48 392
13346.58 388
13347.67 370
13348.76 350
13349.85 405
13350.94 433
13352.03 405
13353.12 376
13354.22 448
13355.31 398
13356.40 377
13357.49 379
13358.58 412
13359.68 434
13360.77 413
13361.86 415
13362.95 410
13364.04 414
13365.14 383
13366.23 411
13367.32 402
13368.41 416
13369.51 426
13370.60 418
13371.69 443
13372.78 467
13373.87 478
13374.97 508
13376.06 475
13377.15 517
13378.25 485
13379.34 438
13380.43 406
13381.52 452
13382.62 484
13383.71 406
13384.80 395
13385.90 403
13386.99 368
13388.08 375
13389.17 402
13390.27 385
13391.36 378
13392.45 384
13393.55 395
13394.64 358
13395.73 384
13396.83 382
13397.92 379
13399.02 358
13400.11 374
13401.20 394
13402.30 390
13403.39 377
13404.48 386
13405.58 346
13406.67 374
13407.77 355
13408.86 362
13409.95 375
13411.05 358
13412.14 399
13413.24 388
13414.33 350
13415.42 382
13416.52 367
13417.61 377
13418.71 378
13419.80 355
13420.90 349
13421.99 336
13423.08 317
13424.18 382
13425.27 370
13426.37 362
13427.46 379
13428.56 382
13429.65 355
13430.75 364
13431.84 349
13432.94 355
13434.03 422
13435.13 391
13436.22 378
13437.32 384
13438.41 391
13439.51 341
13440.60 390
13441.70 358
13442.79 368
13443.89 381
13444.98 393
13446.08 388
13447.18 371
13448.27 402
13449.37 398
13450.46 360
13451.56 389
13452.65 409
13453.75 419
13454.85 405
13455.94 393
13457.04 390
13458.13 385
13459.23 376
13460.33 426
13461.42 393
13462.52 381
13463.61 387
13464.71 376
13465.81 366
13466.90 372
13468.00 424
13469.10 421
13470.19 452
13471.29 471
13472.38 413
13473.48 425
13474.58 484
13475.67 466
13476.77 412
13477.87 502
13478.96 484
13480.06 464
13481.16 427
13482.26 381
13483.35 431
13484.45 450
13485.55 427
13486.64 443
13487.74 460
13488.84 456
13489.94 439
13491.03 449
13492.13 399
13493.23 417
13494.32 480
13495.42 465
13496.52 460
13497.62 463
13498.72 515
13499.81 477
13500.91 416
13502.01 468
13503.11 511
13504.20 497
13505.30 520
13506.40 533
13507.50 470
13508.60 476
13509.69 564
13510.79 508
13511.89 548
13512.99 537
13514.09 507
13515.18 495
13516.28 556
13517.38 532
13518.48 474
13519.58 473
13520.68 497
13521.78 446
13522.87 413
13523.97 393
13525.07 422
13526.17 428
13527.27 421
13528.37 383
13529.47 420
13530.57 416
13531.66 404
13532.76 390
13533.86 459
13534.96 426
13536.06 475
13537.16 415
13538.26 374
13539.36 397
13540.46 398
13541.56 414
13542.66 375
13543.76 400
13544.86 384
13545.96 404
13547.05 375
13548.15 399
13549.25 431
13550.35 377
13551.45 366
13552.55 370
13553.65 374
13554.75 392
13555.85 410
13556.95 354
13558.05 387
13559.15 414
13560.25 385
13561.35 360
13562.45 330
13563.55 361
13564.65 370
13565.75 384
13566.85 367
13567.96 366
13569.06 403
13570.16 405
13571.26 385
13572.36 351
13573.46 351
13574.56 347
13575.66 368
13576.76 397
13577.86 381
13578.96 347
13580.06 354
13581.16 362
13582.27 378
13583.37 389
13584.47 393
13585.57 378
13586.67 363
13587.77 371
13588.87 367
13589.97 320
13591.08 370
13592.18 379
13593.28 392
13594.38 375
13595.48 371
13596.58 336
13597.68 403
13598.79 395
13599.89 384
13600.99 360
13602.09 384
13603.19 364
13604.30 382
13605.40 384
13606.50 386
13607.60 418
13608.70 421
13609.81 373
13610.91 356
13612.01 377
13613.11 367
13614.21 400
13615.32 358
13616.42 374
13617.52 401
13618.62 392
13619.73 378
13620.83 389
13621.93 367
13623.03 323
13624.14 371
13625.24 379
13626.34 356
13627.45 364
13628.55 337
13629.65 355
13630.75 374
13631.86 349
13632.96 385
13634.06 355
13635.17 376
13636.27 357
13637.37 347
13638.48 324
13639.58 377
13640.68 364
13641.79 379
13642.89 404
13643.99 380
13645.10 380
13646.20 373
13647.30 339
13648.41 362
13649.51 367
13650.62 354
13651.72 377
13652.82 356
13653.93 361
13655.03 358
13656.14 408
13657.24 393
13658.34 412
13659.45 382
13660.55 361
13661.66 368
13662.76 350
13663.87 334
13664.97 379
13666.07 381
13667.18 374
13668.28 321
13669.39 321
13670.49 298
13671.60 347
13672.70 359
13673.81 331
13674.91 313
13676.02 356
13677.12 350
13678.23 348
13679.33 348
13680.44 388
13681.54 380
13682.65 328
13683.75 344
13684.86 363
13685.96 386
13687.07 346
13688.17 352
13689.28 353
13690.38 343
13691.49 364
13692.59 358
13693.70 347
13694.80 355
13695.91 311
13697.02 352
13698.12 358
13699.23 379
13700.33 349
13701.44 328
13702.55 343
13703.65 348
13704.76 366
13705.86 334
13706.97 324
13708.08 356
13709.18 366
13710.29 377
13711.39 378
13712.50 348
13713.61 332
13714.71 369
13715.82 370
13716.93 401
13718.03 342
13719.14 376
13720.25 390
13721.35 396
13722.46 379
13723.57 377
13724.67 412
13725.78 416
13726.89 370
13727.99 369
13729.10 382
13730.21 375
13731.31 375
13732.42 375
13733.53 390
13734.64 406
13735.74 397
13736.85 392
13737.96 431
13739.07 425
13740.17 422
13741.28 401
13742.39 396
13743.50 417
13744.60 481
13745.71 460
13746.82 465
13747.93 409
13749.03 420
13750.14 451
13751.25 442
13752.36 391
13753.47 407
13754.57 458
13755.68 457
13756.79 445
13757.90 491
13759.01 463
13760.11 421
13761.22 400
13762.33 453
13763.44 458
13764.55 479
13765.66 460
13766.76 484
13767.87 458
13768.98 474
13770.09 531
13771.20 557
13772.31 540
13773.42 573
13774.53 565
13775.63 603
13776.74 636
13777.85 668
13778.96 699
13780.07 695
13781.18 673
13782.29 656
13783.40 677
13784.51 683
13785.62 664
13786.73 645
13787.83 615
13788.94 572
13790.05 518
13791.16 555
13792.27 510
13793.38 463
13794.49 440
13795.60 419
13796.71 471
13797.82 491
13798.93 462
13800.04 418
13801.15 444
13802.26 433
13803.37 457
13804.48 471
13805.59 382
13806.70 434
13807.81 416
13808.92 438
13810.03 403
13811.14 414
13812.25 455
13813.36 462
13814.47 403
13815.58 416
13816.69 451
13817.80 429
13818.91 441
13820.03 415
13821.14 410
13822.25 388
13823.36 439
13824.47 397
13825.58 397
13826.69 386
13827.80 373
13828.91 361
13830.02 403
13831.13 394
13832.25 372
13833.36 348
13834.47 361
13835.58 391
13836.69 403
13837.80 379
13838.91 430
13840.02 388
13841.14 380
13842.25 362
13843.36 352
13844.47 389
13845.58 411
13846.69 405
13847.81 329
13848.92 377
13850.03 396
13851.14 402
13852.25 421
13853.37 393
13854.48 401
13855.59 425
13856.70 382
13857.81 383
13858.93 395
13860.04 346
13861.15 432
13862.26 408
13863.38 388
13864.49 403
13865.60 412
13866.71 388
13867.83 406
13868.94 406
13870.05 397
13871.16 419
13872.28 414
13873.39 387
13874.50 439
13875.61 435
13876.73 424
13877.84 464
13878.95 422
13880.07 419
13881.18 387
13882.29 393
13883.41 362
13884.52 377
13885.63 422
13886.75 427
13887.86 438
13888.97 369
13890.09 391
13891.20 389
13892.31 375
13893.43 396
13894.54 396
13895.65 365
13896.77 354
13897.88 377
13899.00 427
13900.11 435
13901.22 424
13902.34 447
13903.45 403
13904.57 413
13905.68 405
13906.79 422
13907.91 405
13909.02 383
13910.14 409
13911.25 385
13912.37 406
13913.48 399
13914.59 404
13915.71 393
13916.82 370
13917.94 408
13919.05 412
13920.17 403
13921.28 377
13922.40 364
13923.51 366
13924.63 359
13925.74 384
13926.86 375
13927.97 396
13929.09 382
13930.20 339
13931.32 345
13932.43 338
13933.55 376
13934.66 374
13935.78 353
13936.89 339
13938.01 349
13939.12 381
13940.24 344
13941.35 322
13942.47 349
13943.59 358
13944.70 342
13945.82 361
13946.93 384
13948.05 409
13949.16 385
13950.28 347
13951.40 323
13952.51 311
13953.63 377
13954.74 378
13955.86 380
13956.98 372
13958.09 342
13959.21 291
13960.33 300
13961.44 295
13962.56 285
13963.67 344
13964.79 329
13965.91 364
13967.02 362
13968.14 378
13969.26 341
13970.37 356
13971.49 312
13972.61 361
13973.72 369
13974.84 345
13975.96 340
13977.08 345
13978.19 344
13979.31 306
13980.43 352
13981.54 379
13982.66 363
13983.78 346
13984.90 372
13986.01 364
13987.13 326
13988.25 347
13989.37 379
13990.48 325
13991.60 351
13992.72 408
13993.84 334
13994.95 324
13996.07 340
13997.19 366
13998.31 341
13999.42 362
14000.54 371
14001.66 343
14002.78 367
14003.90 366
14005.01 362
14006.13 363
14007.25 364
14008.37 362
14009.49 324
14010.61 334
14011.72 308
14012.84 319
14013.96 346
14015.08 383
14016.20 349
14017.32 358
14018.43 421
14019.55 380
14020.67 364
14021.79 432
14022.91 398
14024.03 382
14025.15 405
14026.27 400
14027.39 398
14028.50 389
14029.62 377
14030.74 413
14031.86 382
14032.98 396
14034.10 371
14035.22 378
14036.34 328
14037.46 376
14038.58 375
14039.70 347
14040.82 332
14041.94 343
14043.06 365
14044.18 373
14045.30 327
14046.41 359
14047.53 402
14048.65 328
14049.77 362
14050.89 344
14052.01 329
14053.13 335
14054.25 351
14055.37 325
14056.49 330
14057.61 332
14058.74 355
14059.86 367
14060.98 375
14062.10 379
14063.22 366
14064.34 350
14065.46 392
14066.58 396
14067.70 368
14068.82 315
14069.94 371
14071.06 443
14072.18 352
14073.30 359
14074.42 389
14075.54 351
14076.66 339
14077.79 336
14078.91 342
14080.03 413
14081.15 430
14082.27 436
14083.39 408
14084.51 417
14085.63 398
14086.76 446
14087.88 407
14089.00 355
14090.12 377
14091.24 413
14092.36 435
14093.48 422
14094.61 382
14095.73 385
14096.85 432
14097.97 401
14099.09 413
14100.22 378
14101.34 420
14102.46 452
14103.58 428
14104.70 438
14105.83 442
14106.95 435
14108.07 436
14109.19 407
14110.31 416
14111.44 425
14112.56 431
14113.68 423
14114.80 413
14115.93 388
14117.05 375
14118.17 373
14119.29 338
14120.42 331
14121.54 333
14122.66 366
14123.79 381
14124.91 347
14126.03 330
14127.15 312
14128.28 393
14129.40 361
14130.52 345
14131.65 336
14132.77 313
14133.89 317
14135.02 336
14136.14 337
14137.26 325
14138.39 366
14139.51 360
14140.63 338
14141.76 348
14142.88 371
14144.00 329
14145.13 346
14146.25 354
14147.38 381
14148.50 321
14149.62 321
14150.75 330
14151.87 337
14152.99 301
14154.12 284
14155.24 289
14156.37 327
14157.49 289
14158.62 321
14159.74 337
14160.86 332
14161.99 326
14163.11 365
14164.24 316
14165.36 340
14166.49 360
14167.61 368
14168.74 333
14169.86 316
14170.99 316
14172.11 362
14173.23 340
14174.36 330
14175.48 309
14176.61 307
14177.73 305
14178.86 328
14179.98 336
14181.11 325
14182.23 289
14183.36 290
14184.49 325
14185.61 301
14186.74 313
14187.86 319
14188.99 300
14190.11 297
14191.24 317
14192.36 311
14193.49 293
14194.61 293
14195.74 296
14196.87 335
14197.99 325
14199.12 324
14200.24 292
14201.37 305
14202.50 295
14203.62 305
14204.75 334
14205.87 287
14207.00 291
14208.13 257
14209.25 270
14210.38 300
14211.50 314
14212.63 291
14213.76 321
14214.88 300
14216.01 293
14217.14 308
14218.26 258
14219.39 270
14220.52 286
14221.64 300
14222.77 297
14223.90 310
14225.02 292
14226.15 276
14227.28 270
14228.41 279
14229.53 275
14230.66 308
14231.79 310
14232.91 278
14234.04 279
14235.17 303
14236.30 296
14237.42 269
14238.55 260
14239.68 274
14240.81 249
14241.93 264
14243.06 283
14244.19 253
14245.32 263
14246.44 261
14247.57 270
14248.70 277
14249.83 308
14250.95 280
14252.08 325
14253.21 309
14254.34 281
14255.47 282
14256.59 300
14257.72 310
14258.85 288
14259.98 273
14261.11 277
14262.24 296
14263.36 325
14264.49 290
14265.62 290
14266.75 246
14267.88 283
14269.01 266
14270.14 272
14271.26 258
14272.39 291
14273.52 274
14274.65 237
14275.78 264
14276.91 263
14278.04 267
14279.17 234
14280.30 237
14281.42 297
14282.55 271
14283.68 248
14284.81 250
14285.94 243
14287.07 260
14288.20 259
14289.33 259
14290.46 261
14291.59 254
14292.72 244
14293.85 252
14294.98 254
14296.11 259
14297.24 265
14298.37 257
14299.50 274
14300.63 232
14301.76 225
14302.89 224
14304.02 234
14305.15 248
14306.28 238
14307.41 296
14308.54 295
14309.67 274
14310.80 263
14311.93 223
14313.06 247
14314.19 280
14315.32 271
14316.45 232
14317.58 233
14318.71 241
14319.84 241
14320.97 249
14322.10 225
14323.23 255
14324.36 236
14325.49 232
14326.63 258
14327.76 244
14328.89 231
14330.02 265
14331.15 268
14332.28 242
14333.41 256
14334.54 266
14335.67 257
14336.81 269
14337.94 238
14339.07 223
14340.20 228
14341.33 254
14342.46 260
14343.59 229
14344.73 237
14345.86 258
14346.99 254
14348.12 221
14349.25 214
14350.38 245
14351.52 243
14352.65 245
14353.78 243
14354.91 219
14356.04 235
14357.18 236
14358.31 241
14359.44 292
14360.57 249
14361.71 265
14362.84 265
14363.97 234
14365.10 270
14366.24 246
14367.37 213
14368.50 255
14369.63 266
14370.77 246
14371.90 246
14373.03 205
14374.16 226
14375.30 267
14376.43 261
14377.56 216
14378.70 227
14379.83 282
14380.96 251
14382.09 240
14383.23 221
14384.36 231
14385.49 239
14386.63 217
14387.76 233
14388.89 232
14390.03 233
14391.16 244
14392.29 238
14393.43 262
14394.56 238
14395.70 221
14396.83 221
14397.96 201
14399.10 284
14400.23 265
14401.36 228
14402.50 228
14403.63 233
14404.77 259
14405.90 248
14407.03 240
14408.17 203
14409.30 249
14410.44 194
14411.57 236
14412.71 224
14413.84 225
14414.97 220
14416.11 228
14417.24 218
14418.38 212
14419.51 264
14420.65 255
14421.78 240
14422.92 253
14424.05 258
14425.19 245
14426.32 237
14427.46 216
14428.59 258
14429.73 230
14430.86 224
14432.00 247
14433.13 262
14434.27 243
14435.40 220
14436.54 231
14437.67 272
14438.81 290
14439.94 243
14441.08 276
14442.21 240
14443.35 233
14444.48 242
14445.62 244
14446.76 241
14447.89 264
14449.03 253
14450.16 242
14451.30 267
14452.43 222
14453.57 266
14454.71 254
14455.84 222
14456.98 247
14458.11 243
14459.25 254
14460.39 236
14461.52 281
14462.66 275
14463.80 247
14464.93 256
14466.07 249
14467.20 261
14468.34 276
14469.48 261
14470.61 245
14471.75 228
14472.89 247
14474.02 247
14475.16 302
14476.30 274
14477.43 241
14478.57 240
14479.71 244
14480.85 247
14481.98 259
14483.12 258
14484.26 265
14485.39 268
14486.53 267
14487.67 243
14488.81 268
14489.94 268
14491.08 272
14492.22 283
14493.36 274
14494.49 233
14495.63 252
14496.77 264
14497.91 222
14499.04 255
14500.18 278
14501.32 273
14502.46 260
14503.59 231
14504.73 244
14505.87 264
14507.01 228
14508.15 245
14509.28 233
14510.42 250
14511.56 252
14512.70 249
14513.84 251
14514.98 262
14516.11 243
14517.25 249
14518.39 255
14519.53 239
14520.67 258
14521.81 225
14522.95 239
14524.08 248
14525.22 236
14526.36 244
14527.50 277
14528.64 272
14529.78 227
14530.92 243
14532.06 250
14533.20 256
14534.33 279
14535.47 246
14536.61 237
14537.75 259
14538.89 269
14540.03 235
14541.17 240
14542.31 272
14543.45 247
14544.59 228
14545.73 251
14546.87 239
14548.01 257
14549.15 288
14550.29 243
14551.43 203
14552.57 233
14553.71 233
14554.85 247
14555.99 230
14557.13 234
14558.27 265
14559.41 269
14560.55 236
14561.69 253
14562.83 254
14563.97 242
14565.11 276
14566.25 252
14567.39 261
14568.53 271
14569.67 287
14570.81 269
14571.95 265
14573.09 259
14574.23 258
14575.37 254
14576.51 269
14577.65 272
14578.79 272
14579.94 270
14581.08 244
14582.22 259
14583.36 246
14584.50 276
14585.64 283
14586.78 248
14587.92 282
14589.06 267
14590.21 234
14591.35 282
14592.49 251
14593.63 255
14594.77 288
14595.91 282
14597.05 280
14598.20 254
14599.34 290
14600.48 281
14601.62 291
14602.76 315
14603.90 289
14605.05 266
14606.19 292
14607.33 313
14608.47 273
14609.61 259
14610.76 321
14611.90 284
14613.04 276
14614.18 315
14615.32 307
14616.47 276
14617.61 283
14618.75 314
14619.89 293
14621.04 275
14622.18 371
14623.32 329
14624.46 328
14625.61 318
14626.75 358
14627.89 340
14629.04 335
14630.18 285
14631.32 293
14632.46 322
14633.61 341
14634.75 309
14635.89 312
14637.04 324
14638.18 389
14639.32 346
14640.47 351
14641.61 365
14642.75 404
14643.90 394
14645.04 389
14646.18 362
14647.33 392
14648.47 335
14649.61 339
14650.76 353
14651.90 333
14653.05 303
14654.19 280
14655.33 311
14656.48 300
14657.62 292
14658.76 314
14659.91 311
14661.05 306
14662.20 288
14663.34 301
14664.49 314
14665.63 276
14666.77 275
14667.92 302
14669.06 273
14670.21 291
14671.35 288
14672.50 268
14673.64 270
14674.79 268
14675.93 267
14677.07 251
14678.22 250
14679.36 247
14680.51 254
14681.65 267
14682.80 259
14683.94 267
14685.09 307
14686.23 282
14687.38 275
14688.52 242
14689.67 271
14690.81 262
14691.96 246
14693.10 249
14694.25 269
14695.40 248
14696.54 257
14697.69 245
14698.83 236
14699.98 237
14701.12 262
14702.27 277
14703.41 263
14704.56 254
14705.71 220
14706.85 256
14708.00 254
14709.14 278
14710.29 264
14711.44 263
14712.58 209
14713.73 234
14714.87 256
14716.02 295
14717.17 280
14718.31 249
14719.46 263
14720.61 264
14721.75 247
14722.90 280
14724.05 278
14725.19 272
14726.34 243
14727.49 273
14728.63 288
14729.78 234
14730.93 251
14732.07 263
14733.22 246
14734.37 249
14735.51 242
14736.66 262
14737.81 264
14738.95 256
14740.10 260
14741.25 285
14742.40 289
14743.54 264
14744.69 256
14745.84 260
14746.99 297
14748.13 286
14749.28 238
14750.43 269
14751.58 266
14752.72 270
14753.87 202
14755.02 272
14756.17 275
14757.31 272
14758.46 273
14759.61 247
14760.76 277
14761.91 258
14763.05 249
14764.20 235
14765.35 240
14766.50 260
14767.65 287
14768.80 290
14769.94 294
14771.09 291
14772.24 263
14773.39 293
14774.54 252
14775.69 249
14776.83 283
14777.98 283
14779.13 286
14780.28 278
14781.43 280
14782.58 276
14783.73 250
14784.88 279
14786.03 282
14787.17 288
14788.32 269
14789.47 302
14790.62 314
14791.77 317
14792.92 293
14794.07 289
14795.22 305
14796.37 299
14797.52 278
14798.67 303
14799.82 349
14800.97 317
14802.12 351
14803.26 325
14804.41 335
14805.56 350
14806.71 324
14807.86 323
14809.01 354
14810.16 328
14811.31 323
14812.46 300
14813.61 344
14814.76 330
14815.91 289
14817.06 301
14818.21 359
14819.36 349
14820.51 300
14821.66 303
14822.82 287
14823.97 316
14825.12 306
14826.27 314
14827.42 266
14828.57 301
14829.72 291
14830.87 304
14832.02 272
14833.17 289
14834.32 301
14835.47 277
14836.62 271
14837.77 294
14838.93 293
14840.08 298
14841.23 263
14842.38 249
14843.53 220
14844.68 247
14845.83 272
14846.98 249
14848.14 235
14849.29 250
14850.44 258
14851.59 303
14852.74 247
14853.89 208
14855.04 234
14856.20 228
14857.35 266
14858.50 239
14859.65 230
14860.80 234
14861.96 231
14863.11 242
14864.26 218
14865.41 216
14866.56 244
14867.72 209
14868.87 196
14870.02 238
14871.17 219
14872.32 223
14873.48 236
14874.63 192
14875.78 199
14876.93 213
14878.09 267
14879.24 234
14880.39 205
14881.54 245
14882.70 236
14883.85 217
14885.00 217
14886.16 250
14887.31 247
14888.46 260
14889.61 232
14890.77 258
14891.92 244
14893.07 231
14894.23 217
14895.38 224
14896.53 234
14897.69 231
14898.84 240
14899.99 231
14901.15 253
14902.30 227
14903.45 234
14904.61 250
14905.76 239
14906.91 224
14908.07 233
14909.22 226
14910.38 250
14911.53 251
14912.68 246
14913.84 201
14914.99 214
14916.15 231
14917.30 227
14918.45 238
14919.61 245
14920.76 216
14921.92 239
14923.07 212
14924.22 214
14925.38 225
14926.53 229
14927.69 228
14928.84 215
14930.00 199
14931.15 218
14932.31 243
14933.46 281
14934.62 245
14935.77 231
14936.93 247
14938.08 239
14939.24 229
14940.39 225
14941.55 207
14942.70 224
14943.86 251
14945.01 226
14946.17 233
14947.32 236
14948.48 215
14949.63 250
14950.79 236
14951.94 225
14953.10 275
14954.25 229
14955.41 254
14956.56 229
14957.72 219
14958.88 243
14960.03 236
14961.19 207
14962.34 217
14963.50 258
14964.65 245
14965.81 186
14966.97 208
14968.12 216
14969.28 254
14970.43 210
14971.59 198
14972.75 217
14973.90 215
14975.06 192
14976.22 214
14977.37 205
14978.53 178
14979.69 194
14980.84 184
14982.00 230
14983.16 220
14984.31 192
14985.47 223
14986.63 214
14987.78 229
14988.94 198
14990.10 207
14991.25 222
14992.41 212
14993.57 198
14994.72 242
14995.88 208
14997.04 186
14998.20 200
14999.35 201
15000.51 209
15001.67 237
15002.82 226
15003.98 180
15005.14 219
15006.30 208
15007.45 224
15008.61 209
15009.77 200
15010.93 226
15012.09 239
15013.24 212
15014.40 199
15015.56 173
15016.72 211
15017.87 193
15019.03 181
15020.19 161
15021.35 184
15022.51 212
15023.67 200
15024.82 188
15025.98 178
15027.14 157
15028.30 204
15029.46 183
15030.62 190
15031.77 213
15032.93 195
15034.09 195
15035.25 172
15036.41 172
15037.57 192
15038.73 201
15039.88 173
15041.04 181
15042.20 204
15043.36 185
15044.52 149
15045.68 181
15046.84 181
15048.00 153
15049.16 165
15050.32 190
15051.47 145
15052.63 176
15053.79 204
15054.95 219
15056.11 180
15057.27 185
15058.43 194
15059.59 220
15060.75 199
15061.91 204
15063.07 159
15064.23 173
15065.39 177
15066.55 184
15067.71 188
15068.87 197
15070.03 171
15071.19 180
15072.35 174
15073.51 187
15074.67 179
15075.83 181
15076.99 160
15078.15 158
15079.31 180
15080.47 180
15081.63 178
15082.79 210
15083.95 213
15085.11 186
15086.27 162
15087.43 197
15088.59 187
15089.76 190
15090.92 190
15092.08 176
15093.24 194
15094.40 191
15095.56 204
15096.72 215
15097.88 201
15099.04 183
15100.20 164
15101.37 194
15102.53 210
15103.69 167
15104.85 164
15106.01 174
15107.17 200
15108.33 184
15109.50 177
15110.66 161
15111.82 167
15112.98 191
15114.14 197
15115.30 192
15116.47 202
15117.63 156
15118.79 194
15119.95 185
15121.11 211
15122.27 179
15123.44 148
15124.60 172
15125.76 152
15126.92 168
15128.09 190
15129.25 174
15130.41 168
15131.57 164
15132.73 213
15133.90 191
15135.06 175
15136.22 177
15137.38 179
15138.55 192
15139.71 193
15140.87 199
15142.04 187
15143.20 196
15144.36 156
15145.52 208
15146.69 184
15147.85 197
15149.01 205
15150.18 187
15151.34 172
15152.50 132
15153.67 179
15154.83 176
15155.99 166
15157.16 189
15158.32 195
15159.48 179
15160.65 173
15161.81 185
15162.97 185
15164.14 216
15165.30 208
15166.46 222
15167.63 234
15168.79 193
15169.95 185
15171.12 174
15172.28 167
15173.45 176
15174.61 213
15175.77 200
15176.94 212
15178.10 200
15179.27 171
15180.43 177
15181.60 202
15182.76 183
15183.92 209
15185.09 226
15186.25 176
15187.42 194
15188.58 149
15189.75 195
15190.91 189
15192.08 210
15193.24 200
15194.41 180
15195.57 213
15196.74 192
15197.90 159
15199.07 166
15200.23 182
15201.40 177
15202.56 197
15203.73 208
15204.89 177
15206.06 194
15207.22 206
15208.39 194
15209.55 220
15210.72 199
15211.88 204
15213.05 194
15214.21 186
15215.38 200
15216.54 193
15217.71 196
15218.88 199
15220.04 191
15221.21 180
15222.37 181
15223.54 225
15224.71 199
15225.87 214
15227.04 207
15228.20 166
15229.37 167
15230.54 203
15231.70 200
15232.87 188
15234.03 202
15235.20 186
15236.37 206
15237.53 206
15238.70 198
15239.87 214
15241.03 186
15242.20 204
15243.37 198
15244.53 199
15245.70 197
15246.87 201
15248.03 242
15249.20 217
15250.37 204
15251.53 215
15252.70 208
15253.87 216
15255.04 218
15256.20 188
15257.37 197
15258.54 202
15259.70 212
15260.87 187
15262.04 174
15263.21 193
15264.37 221
15265.54 205
15266.71 203
15267.88 180
15269.04 186
15270.21 178
15271.38 185
15272.55 188
15273.72 168
15274.88 153
15276.05 173
15277.22 176
15278.39 174
15279.56 174
15280.72 155
15281.89 167
15283.06 183
15284.23 193
15285.40 181
15286.56 148
15287.73 176
15288.90 191
15290.07 197
15291.24 159
15292.41 188
15293.58 176
15294.74 182
15295.91 172
15297.08 186
15298.25 194
15299.42 177
15300.59 198
15301.76 190
15302.93 184
15304.09 173
15305.26 174
15306.43 196
15307.60 213
15308.77 202
15309.94 199
15311.11 184
15312.28 170
15313.45 152
15314.62 170
15315.79 181
15316.96 210
15318.13 178
15319.30 186
15320.46 187
15321.63 180
15322.80 200
15323.97 195
15325.14 210
15326.31 198
15327.48 196
15328.65 183
15329.82 163
15330.99 179
15332.16 173
15333.33 197
15334.50 182
15335.67 170
15336.84 169
15338.01 173
15339.18 232
15340.36 185
15341.53 203
15342.70 179
15343.87 199
15345.04 209
15346.21 182
15347.38 202
15348.55 193
15349.72 196
15350.89 198
15352.06 187
15353.23 195
15354.40 196
15355.57 208
15356.75 186
15357.92 170
15359.09 194
15360.26 201
15361.43 185
15362.60 201
15363.77 168
15364.94 205
15366.11 197
15367.29 200
15368.46 187
15369.63 189
15370.80 173
15371.97 186
15373.14 159
15374.32 198
15375.49 173
15376.66 185
15377.83 182
15379.00 205
15380.17 164
15381.35 174
15382.52 182
15383.69 170
15384.86 178
15386.03 189
15387.21 202
15388.38 205
15389.55 199
15390.72 186
15391.90 186
15393.07 187
15394.24 175
15395.41 156
15396.59 171
15397.76 209
15398.93 187
15400.10 187
15401.28 157
15402.45 167
15403.62 188
15404.79 167
15405.97 171
15407.14 165
15408.31 185
15409.49 205
15410.66 197
15411.83 199
15413.01 190
15414.18 184
15415.35 185
15416.53 176
15417.70 171
15418.87 181
15420.05 167
15421.22 179
15422.39 192
15423.57 164
15424.74 190
15425.91 190
15427.09 212
15428.26 196
15429.43 219
15430.61 193
15431.78 196
15432.96 173
15434.13 186
15435.30 168
15436.48 162
15437.65 183
15438.83 196
15440.00 220
15441.17 193
15442.35 177
15443.52 153
15444.70 172
15445.87 150
15447.05 178
15448.22 170
15449.40 202
15450.57 182
15451.75 161
15452.92 175
15454.09 202
15455.27 179
15456.44 158
15457.62 154
15458.79 187
15459.97 195
15461.14 194
15462.32 176
15463.49 191
15464.67 202
15465.84 169
15467.02 189
15468.19 173
15469.37 172
15470.55 179
15471.72 182
15472.90 205
15474.07 188
15475.25 198
15476.42 199
15477.60 173
15478.77 185
15479.95 195
15481.13 187
15482.30 184
15483.48 198
15484.65 185
15485.83 182
15487.00 183
15488.18 202
15489.36 192
15490.53 193
15491.71 191
15492.89 182
15494.06 183
15495.24 166
15496.41 179
15497.59 190
15498.77 175
15499.94 190
15501.12 197
15502.30 148
15503.47 176
15504.65 194
15505.83 161
15507.00 174
15508.18 182
15509.36 187
15510.53 157
15511.71 179
15512.89 189
15514.06 194
15515.24 170
15516.42 180
15517.60 181
15518.77 153
15519.95 172
15521.13 163
15522.30 196
15523.48 165
15524.66 176
15525.84 170
15527.01 149
15528.19 196
15529.37 192
15530.55 205
15531.73 188
15532.90 194
15534.08 187
15535.26 198
15536.44 165
15537.61 194
15538.79 193
15539.97 189
15541.15 180
15542.33 163
15543.50 165
15544.68 143
15545.86 160
15547.04 160
15548.22 173
15549.40 152
15550.57 166
15551.75 187
15552.93 214
15554.11 201
15555.29 184
15556.47 167
15557.65 216
15558.82 198
15560.00 196
15561.18 177
15562.36 157
15563.54 157
15564.72 172
15565.90 191
15567.08 199
15568.26 175
15569.43 190
15570.61 201
15571.79 162
15572.97 199
15574.15 185
15575.33 209
15576.51 188
15577.69 193
15578.87 154
15580.05 192
15581.23 200
15582.41 197
15583.59 173
15584.77 180
15585.95 184
15587.13 186
15588.31 212
15589.49 198
15590.67 201
15591.85 203
15593.03 200
15594.21 172
15595.39 194
15596.57 193
15597.75 186
15598.93 184
15600.11 161
15601.29 185
15602.47 171
15603.65 198
15604.83 211
15606.01 205
15607.19 216
15608.37 176
15609.55 193
15610.73 199
15611.91 190
15613.09 195
15614.27 197
15615.45 214
15616.64 211
15617.82 222
15619.00 194
15620.18 211
15621.36 223
15622.54 191
15623.72 236
15624.90 217
15626.08 210
15627.27 203
15628.45 233
15629.63 200
15630.81 227
15631.99 226
15633.17 233
15634.35 208
15635.54 211
15636.72 192
15637.90 194
15639.08 232
15640.26 220
15641.45 223
15642.63 214
15643.81 219
15644.99 254
15646.17 230
15647.36 232
15648.54 244
15649.72 244
15650.90 230
15652.08 207
15653.27 195
15654.45 246
15655.63 279
15656.81 255
15658.00 262
15659.18 260
15660.36 258
15661.54 267
15662.73 249
15663.91 263
15665.09 227
15666.27 232
15667.46 237
15668.64 204
15669.82 229
15671.01 260
15672.19 226
15673.37 250
15674.56 253
15675.74 286
15676.92 261
15678.10 256
15679.29 281
15680.47 233
15681.65 244
15682.84 240
15684.02 256
15685.21 218
15686.39 193
15687.57 251
15688.76 269
15689.94 253
15691.12 275
15692.31 242
15693.49 268
15694.67 263
15695.86 225
15697.04 247
15698.23 285
15699.41 248
15700.59 264
15701.78 265
15702.96 223
15704.15 263
15705.33 265
15706.52 282
15707.70 246
15708.88 237
15710.07 247
15711.25 262
15712.44 252
15713.62 265
15714.81 258
15715.99 270
15717.18 293
15718.36 301
15719.55 273
15720.73 299
15721.92 296
15723.10 289
15724.29 312
15725.47 306
15726.66 291
15727.84 270
15729.03 309
15730.21 303
15731.40 278
15732.58 272
15733.77 270
15734.95 261
15736.14 261
15737.32 258
15738.51 261
15739.69 273
15740.88 266
15742.07 305
15743.25 306
15744.44 274
15745.62 271
15746.81 253
15747.99 281
15749.18 266
15750.37 263
15751.55 251
15752.74 264
15753.93 304
15755.11 283
15756.30 299
15757.48 268
15758.67 258
15759.86 263
15761.04 239
15762.23 283
15763.42 250
15764.60 264
15765.79 295
15766.98 285
15768.16 255
15769.35 246
15770.54 275
15771.72 215
15772.91 219
15774.10 261
15775.28 251
15776.47 244
15777.66 207
15778.84 236
15780.03 272
15781.22 262
15782.41 241
15783.59 205
15784.78 219
15785.97 249
15787.15 272
15788.34 251
15789.53 238
15790.72 238
15791.90 230
15793.09 228
15794.28 227
15795.47 265
15796.65 259
15797.84 271
15799.03 253
15800.22 255
15801.41 233
15802.59 231
15803.78 243
15804.97 237
15806.16 209
15807.35 256
15808.53 250
15809.72 257
15810.91 201
15812.10 219
15813.29 247
15814.48 240
15815.66 245
15816.85 227
15818.04 221
15819.23 209
15820.42 221
15821.61 212
15822.80 236
15823.98 190
15825.17 218
15826.36 227
15827.55 197
15828.74 217
15829.93 211
15831.12 220
15832.31 234
15833.50 222
15834.69 206
15835.87 200
15837.06 205
15838.25 208
15839.44 219
15840.63 221
15841.82 247
15843.01 189
15844.20 196
15845.39 205
15846.58 200
15847.77 199
15848.96 179
15850.15 179
15851.34 217
15852.53 197
15853.72 232
15854.91 217
15856.10 219
15857.29 162
15858.48 198
15859.67 195
15860.86 206
15862.05 224
15863.24 216
15864.43 233
15865.62 245
15866.81 226
15868.00 261
15869.19 242
15870.38 202
15871.57 212
15872.76 180
15873.95 203
15875.14 210
15876.33 210
15877.52 204
15878.72 196
15879.91 207
15881.10 210
15882.29 225
15883.48 197
15884.67 183
15885.86 195
15887.05 202
15888.24 200
15889.43 197
15890.63 185
15891.82 230
15893.01 202
15894.20 223
15895.39 197
15896.58 206
15897.77 209
15898.97 199
15900.16 210
15901.35 198
15902.54 232
15903.73 181
15904.92 210
15906.12 219
15907.31 225
15908.50 198
15909.69 219
15910.88 222
15912.08 221
15913.27 226
15914.46 229
15915.65 228
15916.85 237
15918.04 240
15919.23 204
15920.42 227
15921.61 212
15922.81 206
15924.00 219
15925.19 176
15926.38 231
15927.58 205
15928.77 219
15929.96 198
15931.16 231
15932.35 210
15933.54 221
15934.73 243
15935.93 224
15937.12 245
15938.31 220
15939.51 238
15940.70 229
15941.89 232
15943.09 225
15944.28 199
15945.47 178
15946.67 201
15947.86 219
15949.05 210
15950.25 182
15951.44 232
15952.63 241
15953.83 231
15955.02 208
15956.21 157
15957.41 182
15958.60 208
15959.80 205
15960.99 214
15962.18 174
15963.38 180
15964.57 195
15965.77 221
15966.96 183
15968.15 164
15969.35 221
15970.54 198
15971.74 197
15972.93 181
15974.13 203
15975.32 197
15976.51 160
15977.71 168
15978.90 172
15980.10 153
15981.29 181
15982.49 206
15983.68 158
15984.88 155
15986.07 172
15987.27 165
15988.46 164
15989.66 180
15990.85 193
15992.05 173
15993.24 165
15994.44 203
15995.63 171
15996.83 201
15998.02 176
15999.22 178
16000.41 170
16001.61 197
16002.80 185
16004.00 172
16005.20 163
16006.39 166
16007.59 177
16008.78 172
16009.98 170
16011.17 175
16012.37 153
16013.57 166
16014.76 177
16015.96 205
16017.15 160
16018.35 194
16019.55 177
16020.74 179
16021.94 133
16023.13 195
16024.33 176
16025.53 168
16026.72 171
16027.92 168
16029.12 173
16030.31 164
16031.51 169
16032.71 153
16033.90 158
16035.10 169
16036.30 161
16037.49 189
16038.69 195
16039.89 180
16041.08 161
16042.28 172
16043.48 218
16044.67 186
16045.87 168
16047.07 197
16048.27 155
16049.46 149
16050.66 180
16051.86 168
16053.06 203
16054.25 183
16055.45 159
16056.65 174
16057.84 178
16059.04 170
16060.24 140
16061.44 158
16062.64 201
16063.83 199
16065.03 178
16066.23 178
16067.43 165
16068.62 190
16069.82 162
16071.02 168
16072.22 178
16073.42 185
16074.62 190
16075.81 172
16077.01 179
16078.21 181
16079.41 177
16080.61 177
16081.81 161
16083.00 179
16084.20 162
16085.40 167
16086.60 161
16087.80 173
16089.00 165
16090.20 147
16091.39 176
16092.59 176
16093.79 171
16094.99 178
16096.19 150
16097.39 178
16098.59 183
16099.79 162
16100.99 160
16102.19 155
16103.38 165
16104.58 165
16105.78 157
16106.98 154
16108.18 172
16109.38 190
16110.58 202
16111.78 165
16112.98 148
16114.18 181
16115.38 168
16116.58 153
16117.78 148
16118.98 154
16120.18 140
16121.38 122
16122.58 135
16123.78 191
16124.98 180
16126.18 187
16127.38 166
16128.58 195
16129.78 158
16130.98 150
16132.18 180
16133.38 194
16134.58 148
16135.78 159
16136.98 180
16138.18 159
16139.38 164
16140.58 152
16141.78 150
16142.98 159
16144.19 134
16145.39 159
16146.59 186
16147.79 174
16148.99 186
16150.19 175
16151.39 158
16152.59 168
16153.79 190
16154.99 171
16156.20 179
16157.40 158
16158.60 155
16159.80 154
16161.00 161
16162.20 161
16163.40 161
16164.61 174
16165.81 172
16167.01 154
16168.21 154
16169.41 188
16170.61 175
16171.82 202
16173.02 158
16174.22 138
16175.42 185
16176.62 173
16177.82 143
16179.03 202
16180.23 163
16181.43 177
16182.63 167
16183.84 155
16185.04 158
16186.24 174
16187.44 165
16188.65 149
16189.85 154
16191.05 195
16192.25 184
16193.46 158
16194.66 160
16195.86 167
16197.06 202
16198.27 172
16199.47 170
16200.67 146
16201.87 177
16203.08 161
16204.28 169
16205.48 157
16206.69 176
16207.89 157
16209.09 161
16210.30 176
16211.50 156
16212.70 169
16213.91 144
16215.11 180
16216.31 216
16217.52 196
16218.72 186
16219.92 158
16221.13 192
16222.33 176
16223.53 158
16224.74 160
16225.94 179
16227.15 172
16228.35 157
16229.55 182
16230.76 138
16231.96 180
16233.17 193
16234.37 182
16235.57 182
16236.78 164
16237.98 168
16239.19 164
16240.39 201
16241.60 183
16242.80 186
16244.00 181
16245.21 202
16246.41 194
16247.62 188
16248.82 172
16250.03 166
16251.23 168
16252.44 189
16253.64 189
16254.85 177
16256.05 218
16257.26 183
16258.46 167
16259.67 174
16260.87 182
16262.08 197
16263.28 163
16264.49 161
16265.69 189
16266.90 198
16268.10 176
16269.31 165
16270.51 193
16271.72 180
16272.93 167
16274.13 185
16275.34 168
16276.54 159
16277.75 171
16278.95 176
16280.16 186
16281.37 173
16282.57 167
16283.78 184
16284.98 183
16286.19 189
16287.40 195
16288.60 183
16289.81 208
16291.01 165
16292.22 206
16293.43 169
16294.63 210
16295.84 206
16297.05 163
16298.25 172
16299.46 163
16300.67 197
16301.87 197
16303.08 210
16304.29 189
16305.49 215
16306.70 205
16307.91 180
16309.11 207
16310.32 216
16311.53 171
16312.73 194
16313.94 198
16315.15 199
16316.36 181
16317.56 219
16318.77 213
16319.98 226
16321.19 194
16322.39 194
16323.60 200
16324.81 195
16326.02 211
16327.22 229
16328.43 233
16329.64 230
16330.85 175
16332.05 156
16333.26 166
16334.47 189
16335.68 184
16336.88 189
16338.09 190
16339.30 159
16340.51 157
16341.72 173
16342.93 180
16344.13 197
16345.34 204
16346.55 185
16347.76 188
16348.97 168
16350.18 179
16351.38 169
16352.59 168
16353.80 189
16355.01 187
16356.22 164
16357.43 166
16358.64 182
16359.84 174
16361.05 171
16362.26 182
16363.47 181
16364.68 189
16365.89 178
16367.10 208
16368.31 175
16369.52 175
16370.73 177
16371.93 189
16373.14 145
16374.35 179
16375.56 147
16376.77 152
16377.98 181
16379.19 186
16380.40 200
16381.61 195
16382.82 197
16384.03 187
16385.24 164
16386.45 158
16387.66 169
16388.87 203
16390.08 166
16391.29 181
16392.50 182
16393.71 170
16394.92 160
16396.13 186
16397.34 173
16398.55 187
16399.76 168
16400.97 171
16402.18 170
16403.39 151
16404.60 154
16405.81 176
16407.02 147
16408.23 150
16409.44 143
16410.65 149
16411.86 153
16413.08 175
16414.29 164
16415.50 170
16416.71 164
16417.92 197
16419.13 180
16420.34 179
16421.55 147
16422.76 133
16423.97 161
16425.19 150
16426.40 168
16427.61 164
16428.82 157
16430.03 168
16431.24 168
16432.45 140
16433.67 152
16434.88 169
16436.09 160
16437.30 183
16438.51 148
16439.72 181
16440.94 185
16442.15 184
16443.36 161
16444.57 175
16445.78 164
16446.99 170
16448.21 154
16449.42 129
16450.63 159
16451.84 154
16453.06 148
16454.27 179
16455.48 139
16456.69 171
16457.90 160
16459.12 164
16460.33 167
16461.54 148
16462.75 160
16463.97 161
16465.18 173
16466.39 142
16467.61 141
16468.82 147
16470.03 142
16471.24 138
16472.46 160
16473.67 165
16474.88 148
16476.10 142
16477.31 154
16478.52 162
16479.74 162
16480.95 137
16482.16 139
16483.38 147
16484.59 152
16485.80 176
16487.02 144
16488.23 167
16489.44 155
16490.66 158
16491.87 158
16493.08 146
16494.30 167
16495.51 162
16496.73 168
16497.94 145
16499.15 155
16500.37 169
16501.58 154
16502.80 169
16504.01 137
16505.22 139
16506.44 154
16507.65 132
16508.87 150
16510.08 161
16511.30 131
16512.51 156
16513.72 193
16514.94 164
16516.15 142
16517.37 151
16518.58 180
16519.80 169
16521.01 143
16522.23 143
16523.44 158
16524.66 151
16525.87 144
16527.09 134
16528.30 142
16529.52 157
16530.73 151
16531.95 131
16533.16 125
16534.38 132
16535.59 163
16536.81 145
16538.02 138
16539.24 138
16540.45 141
16541.67 159
16542.89 151
16544.10 153
16545.32 152
16546.53 152
16547.75 157
16548.96 175
16550.18 133
16551.40 134
16552.61 145
16553.83 142
16555.04 136
16556.26 129
16557.48 142
16558.69 133
16559.91 156
16561.12 158
16562.34 154
16563.56 150
16564.77 156
16565.99 144
16567.21 139
16568.42 145
16569.64 135
16570.86 149
16572.07 154
16573.29 135
16574.51 139
16575.72 124
16576.94 170
16578.16 147
16579.37 145
16580.59 153
16581.81 163
16583.02 146
16584.24 150
16585.46 151
16586.68 161
16587.89 149
16589.11 129
16590.33 150
16591.54 144
16592.76 154
16593.98 157
16595.20 167
16596.41 151
16597.63 150
16598.85 142
16600.07 140
16601.29 140
16602.50 129
16603.72 121
16604.94 130
16606.16 152
16607.37 154
16608.59 154
16609.81 143
16611.03 147
16612.25 155
16613.46 156
16614.68 169
16615.90 143
16617.12 141
16618.34 130
16619.56 144
16620.77 139
16621.99 162
16623.21 176
16624.43 164
16625.65 147
16626.87 160
16628.09 132
16629.30 139
16630.52 127
16631.74 128
16632.96 126
16634.18 123
16635.40 150
16636.62 107
16637.84 145
16639.06 146
16640.28 135
16641.49 147
16642.71 127
16643.93 121
16645.15 135
16646.37 144
16647.59 145
16648.81 130
16650.03 145
16651.25 159
16652.47 156
16653.69 143
16654.91 133
16656.13 148
16657.35 151
16658.57 150
16659.79 146
16661.01 124
16662.23 142
16663.45 132
16664.67 130
16665.89 152
16667.11 154
16668.33 142
16669.55 155
16670.77 131
16671.99 112
16673.21 142
16674.43 156
16675.65 161
16676.87 166
16678.09 142
16679.31 158
16680.53 154
16681.75 142
16682.97 134
16684.19 130
16685.42 120
16686.64 148
16687.86 139
16689.08 126
16690.30 125
16691.52 124
16692.74 110
16693.96 120
16695.18 144
16696.40 152
16697.63 136
16698.85 127
16700.07 117
16701.29 133
16702.51 157
16703.73 136
16704.95 135
16706.18 152
16707.40 137
16708.62 133
16709.84 152
16711.06 139
16712.28 131
16713.51 141
16714.73 134
16715.95 138
16717.17 125
16718.39 144
16719.62 158
16720.84 146
16722.06 124
16723.28 135
16724.50 157
16725.73 147
16726.95 126
16728.17 122
16729.39 111
16730.62 126
16731.84 142
16733.06 139
16734.28 125
16735.51 157
16736.73 149
16737.95 149
16739.18 157
16740.40 156
16741.62 134
16742.84 126
16744.07 156
16745.29 142
16746.51 155
16747.74 151
16748.96 155
16750.18 131
16751.41 148
16752.63 136
16753.85 155
16755.08 148
16756.30 151
16757.52 165
16758.75 155
16759.97 150
16761.19 178
16762.42 150
16763.64 141
16764.86 122
16766.09 107
16767.31 128
16768.54 122
16769.76 121
16770.98 132
16772.21 107
16773.43 127
16774.66 145
16775.88 131
16777.10 146
16778.33 140
16779.55 143
16780.78 144
16782.00 139
16783.22 162
16784.45 142
16785.67 156
16786.90 144
16788.12 157
16789.35 157
16790.57 129
16791.80 124
16793.02 110
16794.25 144
16795.47 146
16796.70 150
16797.92 144
16799.15 137
16800.37 152
16801.60 139
16802.82 145
16804.05 140
16805.27 131
16806.50 130
16807.72 140
16808.95 140
16810.17 136
16811.40 155
16812.62 169
16813.85 135
16815.07 131
16816.30 135
16817.53 107
16818.75 157
16819.98 144
16821.20 127
16822.43 159
16823.65 151
16824.88 153
16826.11 144
16827.33 138
16828.56 134
16829.78 158
16831.01 138
16832.24 108
16833.46 122
16834.69 163
16835.92 123
16837.14 129
16838.37 127
16839.60 148
16840.82 137
16842.05 157
16843.27 145
16844.50 136
16845.73 138
16846.96 166
16848.18 131
16849.41 125
16850.64 155
16851.86 180
16853.09 157
16854.32 124
16855.54 151
16856.77 143
16858.00 137
16859.22 159
16860.45 154
16861.68 155
16862.91 118
16864.13 139
16865.36 154
16866.59 142
16867.82 150
16869.04 165
16870.27 183
16871.50 152
16872.73 141
16873.95 162
16875.18 155
16876.41 154
16877.64 207
16878.87 182
16880.09 168
16881.32 153
16882.55 146
16883.78 149
16885.01 173
16886.23 174
16887.46 184
16888.69 219
16889.92 193
16891.15 209
16892.38 194
16893.60 167
16894.83 212
16896.06 186
16897.29 178
16898.52 170
16899.75 167
16900.98 169
16902.20 136
16903.43 164
16904.66 179
16905.89 200
16907.12 169
16908.35 151
16909.58 165
16910.81 152
16912.04 137
16913.26 152
16914.49 167
16915.72 180
16916.95 171
16918.18 184
16919.41 162
16920.64 135
16921.87 172
16923.10 151
16924.33 174
16925.56 168
16926.79 167
16928.02 149
16929.25 143
16930.48 158
16931.71 155
16932.94 142
16934.17 156
16935.40 155
16936.63 165
16937.86 174
16939.09 133
16940.32 160
16941.55 175
16942.78 162
16944.01 135
16945.24 133
16946.47 125
16947.70 152
16948.93 148
16950.16 150
16951.39 133
16952.62 143
16953.85 138
16955.08 166
16956.31 134
16957.54 139
16958.77 153
16960.01 147
16961.24 154
16962.47 145
16963.70 159
16964.93 163
16966.16 161
16967.39 155
16968.62 132
16969.85 157
16971.08 165
16972.32 161
16973.55 140
16974.78 122
16976.01 145
16977.24 142
16978.47 135
16979.70 127
16980.94 126
16982.17 146
16983.40 143
16984.63 134
16985.86 111
16987.10 149
16988.33 152
16989.56 124
16990.79 167
16992.02 157
16993.26 159
16994.49 182
16995.72 168
16996.95 134
16998.18 130
16999.42 135
17000.65 132
17001.88 144
17003.11 165
17004.35 138
17005.58 152
17006.81 144
17008.04 145
17009.28 140
17010.51 145
17011.74 144
17012.97 128
17014.21 117
17015.44 122
17016.67 159
17017.91 167
17019.14 150
17020.37 156
17021.60 131
17022.84 147
17024.07 115
17025.30 138
17026.54 148
17027.77 138
17029.00 152
17030.24 137
17031.47 138
17032.70 143
17033.94 154
17035.17 123
17036.41 120
17037.64 139
17038.87 165
17040.11 157
17041.34 123
17042.57 119
17043.81 125
17045.04 131
17046.28 147
17047.51 138
17048.74 135
17049.98 133
17051.21 160
17052.45 175
17053.68 146
17054.92 137
17056.15 146
17057.38 149
17058.62 128
17059.85 129
17061.09 115
17062.32 133
17063.56 135
17064.79 146
17066.03 133
17067.26 115
17068.50 131
17069.73 128
17070.97 132
17072.20 115
17073.44 124
17074.67 145
17075.91 154
17077.14 131
17078.38 107
17079.61 142
17080.85 131
17082.08 120
17083.32 141
17084.55 130
17085.79 132
17087.02 132
17088.26 141
17089.49 143
17090.73 147
17091.97 141
17093.20 153
17094.44 178
17095.67 153
17096.91 129
17098.14 122
17099.38 98
17100.62 112
17101.85 106
17103.09 112
17104.32 110
17105.56 134
17106.80 122
17108.03 150
17109.27 123
17110.51 125
17111.74 145
17112.98 140
17114.21 142
17115.45 143
17116.69 140
17117.92 155
17119.16 171
17120.40 143
17121.63 119
17122.87 125
17124.11 134
17125.34 106
17126.58 112
17127.82 99
17129.06 119
17130.29 143
17131.53 122
17132.77 119
17134.00 110
17135.24 114
17136.48 140
17137.72 135
17138.95 136
17140.19 147
17141.43 136
17142.67 121
17143.90 108
17145.14 99
17146.38 122
17147.62 125
17148.85 164
17150.09 147
17151.33 164
17152.57 136
17153.80 127
17155.04 112
17156.28 132
17157.52 110
17158.76 138
17159.99 143
17161.23 116
17162.47 139
17163.71 132
17164.95 164
17166.19 143
17167.42 142
17168.66 120
17169.90 139
17171.14 163
17172.38 131
17173.62 137
17174.86 164
17176.09 135
17177.33 115
17178.57 134
17179.81 119
17181.05 149
17182.29 125
17183.53 117
17184.77 143
17186.01 114
17187.24 114
17188.48 140
17189.72 139
17190.96 129
17192.20 107
17193.44 120
17194.68 152
17195.92 129
17197.16 124
17198.40 142
17199.64 137
17200.88 143
17202.12 114
17203.36 104
17204.60 128
17205.84 121
17207.08 124
17208.32 109
17209.56 108
17210.80 115
17212.04 124
17213.28 131
17214.52 128
17215.76 116
17217.00 105
17218.24 125
17219.48 148
17220.72 162
17221.96 122
17223.20 147
17224.44 117
17225.68 150
17226.92 117
17228.16 115
17229.40 111
17230.64 105
17231.88 110
17233.12 131
17234.36 127
17235.60 153
17236.85 126
17238.09 124
17239.33 127
17240.57 133
17241.81 121
17243.05 130
17244.29 122
17245.53 147
17246.77 142
17248.02 139
17249.26 122
17250.50 137
17251.74 143
17252.98 114
17254.22 147
17255.46 155
17256.71 118
17257.95 128
17259.19 129
17260.43 129
17261.67 110
17262.91 182
17264.16 138
17265.40 109
17266.64 107
17267.88 134
17269.12 120
17270.37 122
17271.61 125
17272.85 142
17274.09 135
17275.34 132
17276.58 123
17277.82 116
17279.06 122
17280.30 112
17281.55 121
17282.79 133
17284.03 119
17285.27 129
17286.52 140
17287.76 113
17289.00 130
17290.25 128
17291.49 123
17292.73 119
17293.97 133
17295.22 112
17296.46 132
17297.70 117
17298.95 112
17300.19 112
17301.43 116
17302.68 151
17303.92 119
17305.16 125
17306.41 105
17307.65 113
17308.89 118
17310.14 129
17311.38 130
17312.62 128
17313.87 158
17315.11 128
17316.36 134
17317.60 126
17318.84 125
17320.09 134
17321.33 131
17322.58 123
17323.82 120
17325.06 108
17326.31 127
17327.55 100
17328.80 104
17330.04 97
17331.28 98
17332.53 102
17333.77 101
17335.02 107
17336.26 125
17337.51 125
17338.75 98
17340.00 114
17341.24 119
17342.48 123
17343.73 150
17344.97 122
17346.22 123
17347.46 131
17348.71 142
17349.95 139
17351.20 128
17352.44 116
17353.69 137
17354.93 117
17356.18 110
17357.42 111
17358.67 96
17359.92 123
17361.16 123
17362.41 126
17363.65 126
17364.90 118
17366.14 122
17367.39 108
17368.63 135
17369.88 125
17371.13 116
17372.37 118
17373.62 131
17374.86 104
17376.11 128
17377.35 117
17378.60 120
17379.85 131
17381.09 124
17382.34 88
17383.59 146
17384.83 142
17386.08 115
17387.32 120
17388.57 114
17389.82 112
17391.06 114
17392.31 123
17393.56 98
17394.80 93
17396.05 125
17397.30 142
17398.54 110
17399.79 126
17401.04 134
17402.28 119
17403.53 143
17404.78 138
17406.02 105
17407.27 101
17408.52 122
17409.77 133
17411.01 128
17412.26 109
17413.51 106
17414.75 130
17416.00 132
17417.25 112
17418.50 147
17419.74 129
17420.99 131
17422.24 128
17423.49 87
17424.73 124
17425.98 129
17427.23 126
17428.48 136
17429.73 143
17430.97 135
17432.22 124
17433.47 131
17434.72 106
17435.97 119
17437.21 156
17438.46 158
17439.71 146
17440.96 109
17442.21 132
17443.45 117
17444.70 154
17445.95 121
17447.20 118
17448.45 116
17449.70 112
17450.95 130
17452.19 135
17453.44 131
17454.69 158
17455.94 160
17457.19 133
17458.44 121
17459.69 121
17460.94 117
17462.19 102
17463.43 114
17464.68 115
17465.93 128
17467.18 137
17468.43 120
17469.68 110
17470.93 125
17472.18 118
17473.43 106
17474.68 113
17475.93 103
17477.18 130
17478.43 145
17479.68 109
17480.93 119
17482.18 123
17483.43 122
17484.68 132
17485.93 147
17487.17 124
17488.42 112
17489.67 118
17490.92 132
17492.18 124
17493.43 136
17494.68 141
17495.93 147
17497.18 143
17498.43 114
17499.68 153
17500.93 134
17502.18 129
17503.43 115
17504.68 133
17505.93 136
17507.18 119
17508.43 104
17509.68 120
17510.93 119
17512.18 125
17513.43 116
17514.68 98
17515.94 117
17517.19 117
17518.44 130
17519.69 129
17520.94 113
17522.19 136
17523.44 126
17524.69 135
17525.94 124
17527.20 121
17528.45 130
17529.70 122
17530.95 142
17532.20 137
17533.45 122
17534.70 114
17535.96 124
17537.21 150
17538.46 115
17539.71 132
17540.96 153
17542.22 146
17543.47 126
17544.72 123
17545.97 162
17547.22 137
17548.48 128
17549.73 153
17550.98 122
17552.23 140
17553.48 128
17554.74 106
17555.99 127
17557.24 125
17558.49 139
17559.75 153
17561.00 127
17562.25 114
17563.50 141
17564.76 137
17566.01 141
17567.26 131
17568.52 134
17569.77 123
17571.02 122
17572.27 145
17573.53 147
17574.78 132
17576.03 127
17577.29 110
17578.54 119
17579.79 149
17581.05 147
17582.30 149
17583.55 138
17584.81 129
17586.06 137
17587.31 137
17588.57 138
17589.82 117
17591.07 114
17592.33 148
17593.58 147
17594.83 157
17596.09 138
17597.34 132
17598.60 148
17599.85 133
17601.10 128
17602.36 129
17603.61 118
17604.87 125
17606.12 144
17607.37 128
17608.63 133
17609.88 134
17611.14 144
17612.39 153
17613.65 146
17614.90 122
17616.16 145
17617.41 144
17618.66 160
17619.92 143
17621.17 105
17622.43 147
17623.68 144
17624.94 143
17626.19 133
17627.45 124
17628.70 123
17629.96 142
17631.21 146
17632.47 146
17633.72 154
17634.98 139
17636.23 138
17637.49 139
17638.74 145
17640.00 126
17641.26 148
17642.51 136
17643.77 128
17645.02 119
17646.28 159
17647.53 136
17648.79 134
17650.04 139
17651.30 125
17652.56 112
17653.81 137
17655.07 148
17656.32 132
17657.58 137
17658.84 143
17660.09 116
17661.35 139
17662.60 139
17663.86 102
17665.12 106
17666.37 130
17667.63 125
17668.89 121
17670.14 125
17671.40 145
17672.66 138
17673.91 103
17675.17 115
17676.43 113
17677.68 109
17678.94 105
17680.20 113
17681.45 130
17682.71 119
17683.97 142
17685.22 111
17686.48 120
17687.74 149
17688.99 122
17690.25 122
17691.51 106
17692.77 133
17694.02 125
17695.28 110
17696.54 107
17697.80 108
17699.05 90
17700.31 132
17701.57 127
17702.83 115
17704.08 107
17705.34 131
17706.60 112
17707.86 121
17709.11 141
17710.37 121
17711.63 121
17712.89 128
17714.15 102
17715.40 99
17716.66 131
17717.92 114
17719.18 113
17720.44 114
17721.70 115
17722.95 97
17724.21 132
17725.47 126
17726.73 112
17727.99 141
17729.25 130
17730.51 114
17731.76 119
17733.02 134
17734.28 128
17735.54 125
17736.80 130
17738.06 105
17739.32 114
17740.58 128
17741.83 123
17743.09 146
17744.35 129
17745.61 127
17746.87 110
17748.13 92
17749.39 112
17750.65 132
17751.91 159
17753.17 122
17754.43 124
17755.69 142
17756.95 159
17758.21 118
17759.47 116
17760.73 129
17761.98 127
17763.24 129
17764.50 128
17765.76 105
17767.02 109
17768.28 117
17769.54 135
17770.80 111
17772.06 109
17773.32 113
17774.58 124
17775.84 98
17777.11 115
17778.37 114
17779.63 114
17780.89 123
17782.15 126
17783.41 147
17784.67 138
17785.93 125
17787.19 127
17788.45 105
17789.71 120
17790.97 112
17792.23 139
17793.49 113
17794.75 134
17796.01 133
17797.28 111
17798.54 123
17799.80 118
17801.06 136
17802.32 110
17803.58 123
17804.84 91
17806.10 127
17807.37 114
17808.63 122
17809.89 103
17811.15 110
17812.41 103
17813.67 103
17814.93 122
17816.20 123
17817.46 127
17818.72 106
17819.98 114
17821.24 128
17822.50 136
17823.77 118
17825.03 137
17826.29 120
17827.55 118
17828.81 142
17830.08 115
17831.34 92
17832.60 128
17833.86 113
17835.13 126
17836.39 128
17837.65 102
17838.91 125
17840.18 113
17841.44 112
17842.70 123
17843.96 110
17845.23 120
17846.49 107
17847.75 95
17849.01 103
17850.28 94
17851.54 141
17852.80 134
17854.07 106
17855.33 82
17856.59 118
17857.86 110
17859.12 119
17860.38 130
17861.65 99
17862.91 109
17864.17 132
17865.44 119
17866.70 140
17867.96 119
17869.23 124
17870.49 114
17871.75 152
17873.02 120
17874.28 108
17875.54 108
17876.81 121
17878.07 132
17879.34 114
17880.60 117
17881.86 126
17883.13 136
17884.39 111
17885.66 112
17886.92 113
17888.18 125
17889.45 135
17890.71 117
17891.98 113
17893.24 99
17894.51 131
17895.77 118
17897.04 127
17898.30 97
17899.56 129
17900.83 104
17902.09 112
17903.36 106
17904.62 108
17905.89 96
17907.15 103
17908.42 103
17909.68 105
17910.95 101
17912.21 131
17913.48 123
17914.74 140
17916.01 113
17917.27 115
17918.54 129
17919.80 100
17921.07 104
17922.34 143
17923.60 145
17924.87 150
17926.13 118
17927.40 101
17928.66 81
17929.93 132
17931.19 104
17932.46 101
17933.73 93
17934.99 95
17936.26 107
17937.52 131
17938.79 96
17940.06 95
17941.32 126
17942.59 126
17943.85 136
17945.12 124
17946.39 112
17947.65 129
17948.92 115
17950.19 101
17951.45 105
17952.72 108
17953.99 117
17955.25 106
17956.52 107
17957.79 123
17959.05 121
17960.32 119
17961.59 113
17962.85 99
17964.12 116
17965.39 126
17966.65 118
17967.92 110
17969.19 103
17970.45 126
17971.72 115
17972.99 103
17974.26 118
17975.52 114
17976.79 114
17978.06 112
17979.33 114
17980.59 120
17981.86 121
17983.13 115
17984.40 113
17985.66 115
17986.93 97
17988.20 107
17989.47 116
17990.73 115
17992.00 100
17993.27 113
17994.54 146
17995.81 151
17997.07 113
17998.34 103
17999.61 128
18000.88 97
18002.15 95
18003.42 109
18004.68 126
18005.95 128
18007.22 102
18008.49 115
18009.76 109
18011.03 107
18012.30 118
18013.56 126
18014.83 110
18016.10 89
18017.37 118
18018.64 128
18019.91 111
18021.18 112
18022.45 91
18023.71 109
18024.98 127
18026.25 111
18027.52 100
18028.79 91
18030.06 150
18031.33 125
18032.60 121
18033.87 101
18035.14 128
18036.41 143
18037.68 121
18038.95 112
18040.22 103
18041.49 122
18042.76 124
18044.02 126
18045.29 98
18046.56 109
18047.83 98
18049.10 108
18050.37 99
18051.64 124
18052.91 150
18054.18 137
18055.45 141
18056.72 135
18057.99 118
18059.27 111
18060.54 123
18061.81 91
18063.08 89
18064.35 99
18065.62 120
18066.89 113
18068.16 103
18069.43 111
18070.70 119
18071.97 100
18073.24 104
18074.51 121
18075.78 112
18077.05 91
18078.32 128
18079.60 124
18080.87 121
18082.14 112
18083.41 113
18084.68 105
18085.95 89
18087.22 105
18088.49 128
18089.77 117
18091.04 128
18092.31 107
18093.58 113
18094.85 115
18096.12 113
18097.39 132
18098.67 128
18099.94 98
18101.21 121
18102.48 116
18103.75 112
18105.02 104
18106.30 136
18107.57 120
18108.84 125
18110.11 114
18111.38 119
18112.66 139
18113.93 122
18115.20 112
18116.47 122
18117.75 102
18119.02 127
18120.29 118
18121.56 144
18122.84 140
18124.11 117
18125.38 113
18126.65 140
18127.93 128
18129.20 126
18130.47 119
18131.74 110
18133.02 111
18134.29 116
18135.56 135
18136.84 109
18138.11 109
18139.38 106
18140.66 97
18141.93 107
18143.20 104
18144.48 111
18145.75 114
18147.02 115
18148.30 106
18149.57 114
18150.84 104
18152.12 113
18153.39 96
18154.66 114
18155.94 118
18157.21 119
18158.48 124
18159.76 109
18161.03 108
18162.31 114
18163.58 121
18164.85 110
18166.13 138
18167.40 114
18168.68 122
18169.95 96
18171.22 116
18172.50 106
18173.77 99
18175.05 123
18176.32 118
18177.60 116
18178.87 107
18180.15 113
18181.42 116
18182.69 146
18183.97 106
18185.24 101
18186.52 116
18187.79 123
18189.07 114
18190.34 137
18191.62 115
18192.89 126
18194.17 106
18195.44 138
18196.72 129
18197.99 111
18199.27 126
18200.54 92
18201.82 106
18203.09 101
18204.37 125
18205.65 104
18206.92 114
18208.20 141
18209.47 144
18210.75 114
18212.02 110
18213.30 121
18214.57 120
18215.85 121
18217.13 140
18218.40 125
18219.68 105
18220.95 107
18222.23 101
18223.51 115
18224.78 102
18226.06 118
18227.33 105
18228.61 92
18229.89 104
18231.16 140
18232.44 117
18233.72 105
18234.99 112
18236.27 120
18237.55 118
18238.82 121
18240.10 125
18241.38 119
18242.65 110
18243.93 121
18245.21 109
18246.48 112
18247.76 115
18249.04 119
18250.31 103
18251.59 104
18252.87 101
18254.15 110
18255.42 90
18256.70 103
18257.98 117
18259.25 126
18260.53 116
18261.81 134
18263.09 95
18264.36 108
18265.64 100
18266.92 115
18268.20 125
18269.47 101
18270.75 137
18272.03 103
18273.31 115
18274.59 132
18275.86 94
18277.14 98
18278.42 129
18279.70 114
18280.98 144
18282.25 125
18283.53 124
18284.81 109
18286.09 120
18287.37 103
18288.64 120
18289.92 103
18291.20 136
18292.48 132
18293.76 109
18295.04 126
18296.32 95
18297.59 97
18298.87 109
18300.15 112
18301.43 101
18302.71 109
18303.99 102
18305.27 101
18306.55 105
18307.83 113
18309.10 116
18310.38 116
18311.66 103
18312.94 106
18314.22 123
18315.50 121
18316.78 134
18318.06 105
18319.34 121
18320.62 128
18321.90 104
18323.18 103
18324.46 101
18325.74 99
18327.02 123
18328.30 137
18329.58 114
18330.86 115
18332.14 112
18333.41 101
18334.69 130
18335.97 118
18337.25 98
18338.54 107
18339.82 116
18341.10 128
18342.38 100
18343.66 112
18344.94 105
18346.22 134
18347.50 130
18348.78 126
18350.06 100
18351.34 118
18352.62 146
18353.90 130
18355.18 109
18356.46 110
18357.74 104
18359.02 115
18360.30 125
18361.58 107
18362.87 113
18364.15 119
18365.43 116
18366.71 97
18367.99 93
18369.27 108
18370.55 120
18371.83 102
18373.11 92
18374.40 104
18375.68 128
18376.96 127
18378.24 97
18379.52 103
18380.80 102
18382.08 109
18383.37 124
18384.65 110
18385.93 93
18387.21 108
18388.49 117
18389.78 108
18391.06 92
18392.34 107
18393.62 116
18394.90 113
18396.19 115
18397.47 103
18398.75 96
18400.03 108
18401.31 123
18402.60 107
18403.88 96
18405.16 99
18406.44 112
18407.73 111
18409.01 92
18410.29 119
18411.57 114
18412.86 110
18414.14 116
18415.42 110
18416.71 89
18417.99 121
18419.27 134
18420.55 121
18421.84 118
18423.12 114
18424.40 101
18425.69 102
18426.97 110
18428.25 104
18429.54 89
18430.82 83
18432.10 105
18433.39 101
18434.67 85
18435.95 107
18437.24 114
18438.52 127
18439.80 118
18441.09 84
18442.37 108
18443.66 116
18444.94 98
18446.22 109
18447.51 115
18448.79 108
18450.08 124
18451.36 119
18452.64 108
18453.93 113
18455.21 99
18456.50 149
18457.78 114
18459.06 123
18460.35 100
18461.63 104
18462.92 120
18464.20 116
18465.49 134
18466.77 126
18468.06 98
18469.34 88
18470.63 120
18471.91 112
18473.19 113
18474.48 106
18475.76 81
18477.05 104
18478.33 115
18479.62 117
18480.90 105
18482.19 100
18483.47 96
18484.76 109
18486.05 120
18487.33 109
18488.62 78
18489.90 126
18491.19 104
18492.47 84
18493.76 101
18495.04 103
18496.33 83
18497.61 112
18498.90 111
18500.19 97
18501.47 109
18502.76 117
18504.04 119
18505.33 141
18506.62 136
18507.90 120
18509.19 116
18510.47 124
18511.76 98
18513.05 121
18514.33 107
18515.62 102
18516.90 107
18518.19 100
18519.48 96
18520.76 116
18522.05 124
18523.34 112
18524.62 114
18525.91 102
18527.20 105
18528.48 112
18529.77 110
18531.06 115
18532.34 85
18533.63 84
18534.92 96
18536.21 90
18537.49 102
18538.78 94
18540.07 118
18541.35 105
18542.64 103
18543.93 114
18545.22 116
18546.50 92
18547.79 100
18549.08 104
18550.37 99
18551.65 99
18552.94 92
18554.23 110
18555.52 106
18556.80 111
18558.09 111
18559.38 108
18560.67 99
18561.95 113
18563.24 92
18564.53 102
18565.82 105
18567.11 116
18568.39 118
18569.68 123
18570.97 147
18572.26 126
18573.55 99
18574.84 111
18576.12 124
18577.41 137
18578.70 137
18579.99 92
18581.28 110
18582.57 96
18583.86 124
18585.14 115
18586.43 109
18587.72 106
18589.01 109
18590.30 145
18591.59 129
18592.88 114
18594.17 101
18595.46 103
18596.74 118
18598.03 110
18599.32 125
18600.61 118
18601.90 98
18603.19 108
18604.48 111
18605.77 121
18607.06 118
18608.35 112
18609.64 127
18610.93 123
18612.22 102
18613.51 145
18614.80 105
18616.09 106
18617.38 124
18618.67 106
18619.96 119
18621.25 133
18622.54 137
18623.83 124
18625.12 102
18626.41 111
18627.70 113
18628.99 129
18630.28 119
18631.57 146
18632.86 124
18634.15 131
18635.44 110
18636.73 118
18638.02 128
18639.31 138
18640.60 121
18641.89 121
18643.18 116
18644.47 129
18645.76 101
18647.06 123
18648.35 110
18649.64 123
18650.93 120
18652.22 103
18653.51 101
18654.80 111
18656.09 121
18657.38 159
18658.68 118
18659.97 127
18661.26 135
18662.55 102
18663.84 101
18665.13 106
18666.42 131
18667.72 132
18669.01 116
18670.30 116
18671.59 134
18672.88 117
18674.17 98
18675.47 108
18676.76 94
18678.05 99
18679.34 99
18680.63 120
18681.93 108
18683.22 96
18684.51 113
18685.80 93
18687.09 103
18688.39 117
18689.68 125
18690.97 131
18692.26 114
18693.56 100
18694.85 102
18696.14 109
18697.43 119
18698.73 114
18700.02 137
18701.31 132
18702.60 118
18703.90 120
18705.19 109
18706.48 120
18707.78 100
18709.07 122
18710.36 95
18711.66 113
18712.95 121
18714.24 121
18715.54 128
18716.83 113
18718.12 107
18719.42 102
18720.71 116
18722.00 91
18723.30 123
18724.59 133
18725.88 125
18727.18 95
18728.47 108
18729.76 133
18731.06 137
18732.35 84
18733.65 106
18734.94 91
18736.23 105
18737.53 107
18738.82 95
18740.12 110
18741.41 104
18742.70 98
18744.00 107
18745.29 90
18746.59 76
18747.88 118
18749.18 117
18750.47 99
18751.76 97
18753.06 101
18754.35 124
18755.65 129
18756.94 93
18758.24 120
18759.53 119
18760.83 125
18762.12 92
18763.42 117
18764.71 98
18766.01 108
18767.30 120
18768.60 87
18769.89 100
18771.19 101
18772.48 109
18773.78 116
18775.07 103
18776.37 113
18777.66 128
18778.96 131
18780.25 110
18781.55 87
18782.85 122
18784.14 136
18785.44 119
18786.73 139
18788.03 109
18789.32 105
18790.62 121
18791.92 130
18793.21 102
18794.51 110
18795.80 90
18797.10 113
18798.40 121
18799.69 95
18800.99 98
18802.28 108
18803.58 94
18804.88 89
18806.17 121
18807.47 107
18808.77 116
18810.06 97
18811.36 78
18812.66 89
18813.95 90
18815.25 109
18816.55 120
18817.84 100
18819.14 82
18820.44 89
18821.73 119
18823.03 104
18824.33 94
18825.62 96
18826.92 108
18828.22 135
18829.52 113
18830.81 130
18832.11 132
18833.41 123
18834.71 124
18836.00 115
18837.30 103
18838.60 99
18839.90 104
18841.19 126
18842.49 100
18843.79 95
18845.09 96
18846.38 141
18847.68 107
18848.98 106
18850.28 119
18851.58 107
18852.87 121
18854.17 117
18855.47 98
18856.77 104
18858.07 100
18859.36 121
18860.66 98
18861.96 116
18863.26 119
18864.56 94
18865.86 104
18867.15 116
18868.45 130
18869.75 123
18871.05 101
18872.35 99
18873.65 112
18874.95 134
18876.24 94
18877.54 97
18878.84 109
18880.14 100
18881.44 97
18882.74 90
18884.04 102
18885.34 111
18886.64 109
18887.94 102
18889.24 103
18890.53 108
18891.83 101
18893.13 98
18894.43 109
18895.73 95
18897.03 96
18898.33 111
18899.63 92
18900.93 100
18902.23 108
18903.53 111
18904.83 104
18906.13 92
18907.43 110
18908.73 100
18910.03 93
18911.33 94
18912.63 123
18913.93 132
18915.23 98
18916.53 82
18917.83 88
18919.13 101
18920.43 87
18921.73 97
18923.03 89
18924.33 129
18925.63 111
18926.93 91
18928.23 105
18929.53 99
18930.84 95
18932.14 88
18933.44 111
18934.74 111
18936.04 107
18937.34 105
18938.64 103
18939.94 111
18941.24 112
18942.54 111
18943.84 98
18945.15 88
18946.45 101
18947.75 108
18949.05 108
18950.35 108
18951.65 115
18952.95 95
18954.26 97
18955.56 100
18956.86 101
18958.16 90
18959.46 125
18960.76 118
18962.07 110
18963.37 105
18964.67 84
18965.97 100
18967.27 96
18968.57 92
18969.88 110
18971.18 101
18972.48 106
18973.78 106
18975.09 88
18976.39 95
18977.69 123
18978.99 100
18980.29 119
18981.60 121
18982.90 116
18984.20 115
18985.50 113
18986.81 109
18988.11 104
18989.41 107
18990.72 130
18992.02 131
18993.32 103
18994.62 87
18995.93 82
18997.23 113
18998.53 88
18999.84 95
19001.14 110
19002.44 113
19003.75 105
19005.05 104
19006.35 86
19007.66 97
19008.96 106
19010.26 88
19011.57 87
19012.87 127
19014.17 105
19015.48 114
19016.78 117
19018.08 102
19019.39 98
19020.69 97
19021.99 108
19023.30 95
19024.60 88
19025.91 88
19027.21 100
19028.51 94
19029.82 107
19031.12 86
19032.43 86
19033.73 104
19035.04 87
19036.34 82
19037.64 100
19038.95 110
19040.25 116
19041.56 135
19042.86 81
19044.17 77
19045.47 92
19046.78 123
19048.08 92
19049.39 105
19050.69 121
19052.00 113
19053.30 99
19054.61 103
19055.91 97
19057.22 107
19058.52 97
19059.83 101
19061.13 110
19062.44 88
19063.74 108
19065.05 91
19066.35 72
19067.66 114
19068.96 112
19070.27 107
19071.57 121
19072.88 97
19074.18 105
19075.49 115
19076.80 124
19078.10 108
19079.41 85
19080.71 95
19082.02 132
19083.33 112
19084.63 109
19085.94 94
19087.24 86
19088.55 100
19089.86 101
19091.16 105
19092.47 110
19093.77 96
19095.08 106
19096.39 110
19097.69 111
19099.00 73
19100.31 98
19101.61 97
19102.92 101
19104.23 83
19105.53 87
19106.84 98
19108.15 101
19109.45 88
19110.76 81
19112.07 109
19113.37 118
19114.68 92
19115.99 93
19117.30 80
19118.60 94
19119.91 110
19121.22 93
19122.52 107
19123.83 107
19125.14 99
19126.45 121
19127.75 90
19129.06 89
19130.37 106
19131.68 109
19132.98 106
19134.29 96
19135.60 95
19136.91 95
19138.22 105
19139.52 83
19140.83 82
19142.14 87
19143.45 104
19144.76 115
19146.06 118
19147.37 83
19148.68 92
19149.99 93
19151.30 98
19152.60 108
19153.91 99
19155.22 82
19156.53 95
19157.84 119
19159.15 103
19160.46 99
19161.76 122
19163.07 117
19164.38 145
19165.69 104
19167.00 104
19168.31 119
19169.62 109
19170.93 105
19172.23 107
19173.54 92
19174.85 94
19176.16 87
19177.47 110
19178.78 86
19180.09 87
19181.40 107
19182.71 96
19184.02 106
19185.33 89
19186.64 90
19187.95 122
19189.26 114
19190.57 79
19191.87 88
19193.18 91
19194.49 110
19195.80 94
19197.11 79
19198.42 91
19199.73 90
19201.04 92
19202.35 103
19203.66 102
19204.97 83
19206.28 124
19207.59 107
19208.90 90
19210.21 108
19211.53 105
19212.84 98
19214.15 97
19215.46 131
19216.77 126
19218.08 98
19219.39 84
19220.70 85
19222.01 100
19223.32 107
19224.63 91
19225.94 109
19227.25 107
19228.56 89
19229.87 107
19231.19 93
19232.50 90
19233.81 99
19235.12 95
19236.43 115
19237.74 129
19239.05 85
19240.36 114
19241.68 105
19242.99 106
19244.30 75
19245.61 77
19246.92 119
19248.23 120
19249.54 92
19250.86 107
19252.17 81
19253.48 79
19254.79 92
19256.10 99
19257.42 106
19258.73 87
19260.04 87
19261.35 90
19262.66 87
19263.98 81
19265.29 99
19266.60 96
19267.91 97
19269.22 97
19270.54 94
19271.85 100
19273.16 119
19274.47 96
19275.79 102
19277.10 116
19278.41 121
19279.72 106
19281.04 117
19282.35 88
19283.66 94
19284.98 106
19286.29 96
19287.60 99
19288.91 109
19290.23 99
19291.54 92
19292.85 100
19294.17 92
19295.48 98
19296.79 98
19298.11 88
19299.42 92
19300.73 100
19302.05 109
19303.36 108
19304.67 96
19305.99 94
19307.30 99
19308.61 82
19309.93 108
19311.24 87
19312.56 93
19313.87 102
19315.18 91
19316.50 93
19317.81 87
19319.13 94
19320.44 103
19321.75 98
19323.07 98
19324.38 95
19325.70 88
19327.01 86
19328.32 84
19329.64 75
19330.95 122
19332.27 114
19333.58 87
19334.90 68
19336.21 74
19337.53 94
19338.84 102
19340.16 93
19341.47 92
19342.79 97
19344.10 113
19345.42 88
19346.73 89
19348.05 96
19349.36 94
19350.68 122
19351.99 99
19353.31 96
19354.62 102
19355.94 106
19357.25 112
19358.57 99
19359.88 92
19361.20 114
19362.51 113
19363.83 84
19365.14 91
19366.46 122
19367.78 120
19369.09 103
19370.41 105
19371.72 102
19373.04 103
19374.35 94
19375.67 103
19376.99 93
19378.30 106
19379.62 89
19380.93 104
19382.25 123
19383.57 114
19384.88 101
19386.20 108
19387.52 80
19388.83 76
19390.15 92
19391.47 84
19392.78 70
19394.10 108
19395.42 71
19396.73 88
19398.05 90
19399.37 89
19400.68 117
19402.00 86
19403.32 101
19404.63 77
19405.95 82
19407.27 79
19408.58 95
19409.90 87
19411.22 90
19412.54 99
19413.85 74
19415.17 83
19416.49 97
19417.80 97
19419.12 89
19420.44 83
19421.76 96
19423.07 86
19424.39 81
19425.71 79
19427.03 93
19428.35 94
19429.66 74
19430.98 94
19432.30 85
19433.62 107
19434.93 100
19436.25 96
19437.57 79
19438.89 86
19440.21 95
19441.53 74
19442.84 63
19444.16 91
19445.48 86
19446.80 97
19448.12 100
19449.44 107
19450.75 110
19452.07 78
19453.39 98
19454.71 79
19456.03 77
19457.35 95
19458.67 106
19459.98 79
19461.30 93
19462.62 78
19463.94 118
19465.26 103
19466.58 80
19467.90 88
19469.22 95
19470.54 121
19471.86 99
19473.18 85
19474.49 87
19475.81 82
19477.13 96
19478.45 117
19479.77 104
19481.09 74
19482.41 104
19483.73 83
19485.05 84
19486.37 89
19487.69 105
19489.01 96
19490.33 78
19491.65 75
19492.97 106
19494.29 79
19495.61 93
19496.93 95
19498.25 85
19499.57 76
19500.89 82
19502.21 83
19503.53 95
19504.85 97
19506.17 111
19507.49 95
19508.81 97
19510.13 90
19511.45 115
19512.77 85
19514.09 100
19515.42 105
19516.74 96
19518.06 104
19519.38 94
19520.70 101
19522.02 117
19523.34 100
19524.66 73
19525.98 93
19527.30 104
19528.62 75
19529.95 86
19531.27 89
19532.59 94
19533.91 92
19535.23 77
19536.55 96
19537.87 101
19539.20 101
19540.52 108
19541.84 102
19543.16 109
19544.48 99
19545.80 85
19547.13 111
19548.45 98
19549.77 86
19551.09 100
19552.41 77
19553.74 87
19555.06 111
19556.38 93
19557.70 89
19559.02 87
19560.35 83
19561.67 82
19562.99 117
19564.31 111
19565.64 78
19566.96 80
19568.28 80
19569.60 94
19570.93 113
19572.25 94
19573.57 95
19574.89 98
19576.22 105
19577.54 121
19578.86 91
19580.18 98
19581.51 92
19582.83 87
19584.15 92
19585.48 83
19586.80 98
19588.12 87
19589.45 87
19590.77 98
19592.09 101
19593.42 101
19594.74 76
19596.06 91
19597.39 92
19598.71 104
19600.03 98
19601.36 102
19602.68 93
19604.00 81
19605.33 85
19606.65 101
19607.98 99
19609.30 93
19610.62 85
19611.95 83
19613.27 103
19614.60 87
19615.92 107
19617.24 76
19618.57 108
19619.89 89
19621.22 94
19622.54 83
19623.87 101
19625.19 103
19626.51 118
19627.84 94
19629.16 113
19630.49 98
19631.81 97
19633.14 88
19634.46 80
19635.79 76
19637.11 84
19638.44 86
19639.76 93
19641.09 101
19642.41 100
19643.74 85
19645.06 103
19646.39 102
19647.71 93
19649.04 86
19650.36 101
19651.69 89
19653.01 78
19654.34 77
19655.66 93
19656.99 94
19658.32 96
19659.64 108
19660.97 69
19662.29 85
19663.62 75
19664.94 86
19666.27 104
19667.60 98
19668.92 87
19670.25 84
19671.57 90
19672.90 77
19674.23 111
19675.55 86
19676.88 86
19678.20 83
19679.53 71
19680.86 81
19682.18 89
19683.51 79
19684.84 90
19686.16 83
19687.49 74
19688.82 90
19690.14 96
19691.47 88
19692.80 86
19694.12 81
19695.45 101
19696.78 85
19698.10 80
19699.43 113
19700.76 100
19702.08 90
19703.41 75
19704.74 83
19706.07 94
19707.39 93
19708.72 87
19710.05 85
19711.37 74
19712.70 77
19714.03 90
19715.36 90
19716.68 93
19718.01 107
19719.34 72
19720.67 83
19721.99 92
19723.32 71
19724.65 72
19725.98 96
19727.31 96
19728.63 101
19729.96 88
19731.29 98
19732.62 71
19733.95 92
19735.27 81
19736.60 80
19737.93 84
19739.26 58
19740.59 61
19741.92 79
19743.24 78
19744.57 107
19745.90 95
19747.23 94
19748.56 115
19749.89 102
19751.22 110
19752.54 81
19753.87 84
19755.20 87
19756.53 91
19757.86 85
19759.19 78
19760.52 81
19761.85 85
19763.18 84
19764.50 90
19765.83 70
19767.16 65
19768.49 79
19769.82 98
19771.15 92
19772.48 91
19773.81 84
19775.14 90
19776.47 98
19777.80 82
19779.13 87
19780.46 92
19781.79 81
19783.12 89
19784.45 91
19785.78 101
19787.11 86
19788.44 102
19789.77 78
19791.10 74
19792.43 52
19793.76 109
19795.09 89
19796.42 82
19797.75 88
19799.08 94
19800.41 90
19801.74 78
19803.07 75
19804.40 88
19805.73 96
19807.06 84
19808.39 87
19809.72 88
19811.05 80
19812.38 108
19813.71 90
19815.05 95
19816.38 72
19817.71 80
19819.04 97
19820.37 102
19821.70 124
19823.03 76
19824.36 71
19825.69 100
19827.03 106
19828.36 109
19829.69 109
19831.02 94
19832.35 83
19833.68 101
19835.01 110
19836.35 95
19837.68 79
19839.01 103
19840.34 96
19841.67 96
19843.00 93
19844.34 68
19845.67 97
19847.00 87
19848.33 73
19849.66 80
19851.00 83
19852.33 100
19853.66 97
19854.99 99
19856.32 117
19857.66 100
19858.99 80
19860.32 84
19861.65 80
19862.99 94
19864.32 88
19865.65 85
19866.98 92
19868.32 91
19869.65 80
19870.98 82
19872.31 77
19873.65 100
19874.98 92
19876.31 89
19877.65 67
19878.98 64
19880.31 114
19881.65 115
19882.98 87
19884.31 88
19885.64 90
19886.98 101
19888.31 89
19889.64 83
19890.98 83
19892.31 81
19893.64 92
19894.98 80
19896.31 88
19897.65 85
19898.98 94
19900.31 103
19901.65 78
19902.98 86
19904.31 93
19905.65 88
19906.98 92
19908.32 88
19909.65 81
19910.98 86
19912.32 91
19913.65 87
19914.99 94
19916.32 76
19917.66 73
19918.99 99
19920.32 97
19921.66 97
19922.99 93
19924.33 99
19925.66 94
19927.00 77
19928.33 89
19929.67 64
19931.00 81
19932.34 107
19933.67 84
19935.01 66
19936.34 84
19937.68 109
19939.01 100
19940.35 87
19941.68 92
19943.02 79
19944.35 103
19945.69 115
19947.02 91
19948.36 97
19949.69 106
19951.03 112
19952.36 93
19953.70 86
19955.03 86
19956.37 74
19957.71 94
19959.04 87
19960.38 87
19961.71 85
19963.05 76
19964.38 84
19965.72 80
19967.06 81
19968.39 85
19969.73 112
19971.06 90
19972.40 83
19973.74 88
19975.07 85
19976.41 87
19977.75 78
19979.08 81
19980.42 70
19981.75 73
19983.09 85
19984.43 97
19985.76 84
19987.10 78
19988.44 80
19989.77 87
19991.11 88
19992.45 116
19993.78 104
19995.12 79
19996.46 92
19997.80 94
19999.13 91
20000.47 84
20001.81 78
20003.14 66
20004.48 75
20005.82 75
20007.16 65
20008.49 81
20009.83 86
20011.17 69
20012.51 85
20013.84 87
20015.18 98
20016.52 81
20017.86 87
20019.19 106
20020.53 87
20021.87 76
20023.21 74
20024.55 100
20025.88 81
20027.22 92
20028.56 88
20029.90 103
20031.24 63
20032.57 94
20033.91 88
20035.25 96
20036.59 79
20037.93 102
20039.26 94
20040.60 92
20041.94 85
20043.28 79
20044.62 69
20045.96 76
20047.30 78
20048.63 89
20049.97 116
20051.31 72
20052.65 68
20053.99 75
20055.33 88
20056.67 94
20058.01 73
20059.35 83
20060.69 107
20062.02 98
20063.36 76
20064.70 86
20066.04 92
20067.38 89
20068.72 78
20070.06 79
20071.40 82
20072.74 112
20074.08 91
20075.42 116
20076.76 136
20078.10 80
20079.44 81
20080.78 109
20082.12 90
20083.46 110
20084.80 79
20086.14 102
20087.48 86
20088.82 100
20090.16 95
20091.50 104
20092.84 74
20094.18 93
20095.52 96
20096.86 105
20098.20 79
20099.54 89
20100.88 83
20102.22 85
20103.56 101
20104.90 100
20106.24 96
20107.58 89
20108.92 97
20110.26 87
20111.60 78
20112.95 93
20114.29 105
20115.63 100
20116.97 103
20118.31 95
20119.65 91
20120.99 124
20122.33 82
20123.67 74
20125.02 90
20126.36 75
20127.70 97
20129.04 82
20130.38 79
20131.72 84
20133.06 84
20134.41 89
20135.75 86
