# Supplementary material for: MALDI-TOF MS typing enables the classification of brewing yeasts of the genus Saccharomyces to major beer styles
Source: PLoS One. 2017 Aug 9;12(8):e0181694. doi: 10.1371/journal.pone.0181694 (PMC5549903; doi:10.1371/journal.pone.0181694)
Supplement: S10 File — The directory includes 90 raw files and was zipped to “.zip”; the folder has three strains with 30 spectra per strain; S1 Text explains the raw files with an example and Table 1 represents the yeast strains used within the experiment. (ZIP) [file pone.0181694.s013.zip › 28-30/30332a-998-OG-Koe-Koe-YPG-18h-E-E_2015-08-25__0_A6_1.dat]

1999.27 912
1999.69 930
2000.11 912
2000.53 817
2000.95 827
2001.38 809
2001.80 937
2002.22 971
2002.64 903
2003.06 778
2003.48 813
2003.91 914
2004.33 862
2004.75 854
2005.17 836
2005.59 796
2006.02 786
2006.44 661
2006.86 753
2007.28 890
2007.71 836
2008.13 835
2008.55 851
2008.97 834
2009.39 832
2009.82 832
2010.24 922
2010.66 807
2011.09 751
2011.51 690
2011.93 712
2012.35 733
2012.78 644
2013.20 702
2013.62 690
2014.04 716
2014.47 789
2014.89 720
2015.31 781
2015.74 789
2016.16 769
2016.58 741
2017.01 733
2017.43 773
2017.85 823
2018.28 791
2018.70 855
2019.12 780
2019.55 763
2019.97 879
2020.39 724
2020.82 824
2021.24 809
2021.67 822
2022.09 795
2022.51 736
2022.94 672
2023.36 713
2023.78 701
2024.21 747
2024.63 812
2025.06 705
2025.48 709
2025.91 718
2026.33 804
2026.75 704
2027.18 655
2027.60 789
2028.03 731
2028.45 769
2028.88 791
2029.30 703
2029.72 702
2030.15 643
2030.57 769
2031.00 722
2031.42 671
2031.85 745
2032.27 682
2032.70 684
2033.12 706
2033.55 855
2033.97 734
2034.40 717
2034.82 788
2035.25 734
2035.67 734
2036.10 783
2036.52 677
2036.95 736
2037.37 763
2037.80 765
2038.23 815
2038.65 771
2039.08 926
2039.50 850
2039.93 773
2040.35 816
2040.78 715
2041.21 713
2041.63 732
2042.06 763
2042.48 773
2042.91 686
2043.33 709
2043.76 760
2044.19 846
2044.61 763
2045.04 795
2045.47 827
2045.89 753
2046.32 727
2046.74 733
2047.17 745
2047.60 702
2048.02 815
2048.45 825
2048.88 786
2049.30 735
2049.73 840
2050.16 844
2050.58 799
2051.01 791
2051.44 755
2051.86 664
2052.29 705
2052.72 730
2053.15 695
2053.57 728
2054.00 791
2054.43 829
2054.85 759
2055.28 693
2055.71 782
2056.14 744
2056.56 713
2056.99 671
2057.42 796
2057.85 808
2058.27 778
2058.70 782
2059.13 707
2059.56 775
2059.98 766
2060.41 793
2060.84 794
2061.27 827
2061.70 798
2062.12 641
2062.55 740
2062.98 666
2063.41 821
2063.84 786
2064.26 741
2064.69 857
2065.12 798
2065.55 773
2065.98 830
2066.41 848
2066.83 777
2067.26 756
2067.69 782
2068.12 795
2068.55 912
2068.98 684
2069.41 669
2069.83 778
2070.26 863
2070.69 765
2071.12 690
2071.55 739
2071.98 751
2072.41 772
2072.84 757
2073.27 818
2073.70 902
2074.12 855
2074.55 863
2074.98 774
2075.41 844
2075.84 740
2076.27 757
2076.70 812
2077.13 786
2077.56 786
2077.99 844
2078.42 822
2078.85 836
2079.28 895
2079.71 1039
2080.14 879
2080.57 894
2081.00 997
2081.43 910
2081.86 920
2082.29 905
2082.72 794
2083.15 958
2083.58 875
2084.01 815
2084.44 895
2084.87 846
2085.30 783
2085.73 886
2086.16 799
2086.59 762
2087.02 780
2087.45 688
2087.88 828
2088.31 823
2088.74 656
2089.17 707
2089.61 740
2090.04 792
2090.47 714
2090.90 896
2091.33 891
2091.76 747
2092.19 818
2092.62 754
2093.05 813
2093.48 733
2093.92 719
2094.35 805
2094.78 851
2095.21 871
2095.64 870
2096.07 717
2096.50 721
2096.94 797
2097.37 752
2097.80 659
2098.23 703
2098.66 751
2099.09 777
2099.53 804
2099.96 842
2100.39 779
2100.82 770
2101.25 785
2101.69 759
2102.12 819
2102.55 789
2102.98 768
2103.42 692
2103.85 743
2104.28 732
2104.71 794
2105.14 857
2105.58 788
2106.01 781
2106.44 801
2106.87 759
2107.31 664
2107.74 864
2108.17 853
2108.61 796
2109.04 843
2109.47 827
2109.90 878
2110.34 776
2110.77 770
2111.20 708
2111.64 773
2112.07 741
2112.50 708
2112.94 715
2113.37 680
2113.80 640
2114.24 690
2114.67 728
2115.10 699
2115.54 771
2115.97 708
2116.40 770
2116.84 653
2117.27 772
2117.70 806
2118.14 647
2118.57 733
2119.01 745
2119.44 755
2119.87 772
2120.31 724
2120.74 790
2121.18 703
2121.61 706
2122.04 785
2122.48 800
2122.91 744
2123.35 767
2123.78 789
2124.21 873
2124.65 813
2125.08 745
2125.52 749
2125.95 835
2126.39 735
2126.82 755
2127.26 655
2127.69 789
2128.13 806
2128.56 840
2129.00 740
2129.43 756
2129.87 598
2130.30 732
2130.74 837
2131.17 737
2131.61 675
2132.04 779
2132.48 766
2132.91 793
2133.35 771
2133.78 818
2134.22 841
2134.65 866
2135.09 776
2135.52 803
2135.96 914
2136.40 863
2136.83 784
2137.27 909
2137.70 755
2138.14 769
2138.57 818
2139.01 940
2139.45 872
2139.88 840
2140.32 884
2140.75 858
2141.19 860
2141.63 735
2142.06 741
2142.50 798
2142.93 786
2143.37 836
2143.81 773
2144.24 677
2144.68 708
2145.12 707
2145.55 749
2145.99 780
2146.43 747
2146.86 808
2147.30 886
2147.74 802
2148.17 748
2148.61 807
2149.05 863
2149.48 862
2149.92 719
2150.36 799
2150.80 699
2151.23 749
2151.67 825
2152.11 874
2152.54 844
2152.98 877
2153.42 1021
2153.86 871
2154.29 857
2154.73 822
2155.17 928
2155.61 826
2156.04 889
2156.48 878
2156.92 885
2157.36 753
2157.79 707
2158.23 703
2158.67 751
2159.11 779
2159.55 739
2159.98 734
2160.42 676
2160.86 702
2161.30 715
2161.74 928
2162.18 825
2162.61 773
2163.05 755
2163.49 884
2163.93 822
2164.37 789
2164.81 830
2165.24 789
2165.68 760
2166.12 844
2166.56 864
2167.00 806
2167.44 776
2167.88 758
2168.32 789
2168.75 803
2169.19 768
2169.63 837
2170.07 812
2170.51 831
2170.95 827
2171.39 875
2171.83 810
2172.27 818
2172.71 820
2173.15 867
2173.59 907
2174.02 939
2174.46 998
2174.90 880
2175.34 882
2175.78 902
2176.22 828
2176.66 770
2177.10 810
2177.54 761
2177.98 926
2178.42 930
2178.86 748
2179.30 834
2179.74 1045
2180.18 958
2180.62 766
2181.06 762
2181.50 797
2181.94 816
2182.38 749
2182.82 818
2183.26 804
2183.70 781
2184.14 681
2184.58 777
2185.03 788
2185.47 773
2185.91 774
2186.35 799
2186.79 949
2187.23 874
2187.67 837
2188.11 780
2188.55 810
2188.99 757
2189.43 759
2189.87 813
2190.32 790
2190.76 694
2191.20 770
2191.64 710
2192.08 682
2192.52 762
2192.96 734
2193.40 862
2193.85 839
2194.29 939
2194.73 969
2195.17 796
2195.61 842
2196.05 881
2196.50 892
2196.94 931
2197.38 768
2197.82 824
2198.26 878
2198.70 806
2199.15 853
2199.59 919
2200.03 868
2200.47 719
2200.91 797
2201.36 729
2201.80 840
2202.24 937
2202.68 873
2203.13 824
2203.57 825
2204.01 821
2204.45 745
2204.90 710
2205.34 795
2205.78 867
2206.22 754
2206.67 841
2207.11 804
2207.55 743
2208.00 818
2208.44 794
2208.88 761
2209.32 698
2209.77 805
2210.21 861
2210.65 946
2211.10 902
2211.54 862
2211.98 800
2212.43 766
2212.87 840
2213.31 887
2213.76 813
2214.20 766
2214.64 786
2215.09 820
2215.53 823
2215.97 759
2216.42 739
2216.86 770
2217.31 811
2217.75 835
2218.19 767
2218.64 816
2219.08 844
2219.53 743
2219.97 701
2220.41 785
2220.86 798
2221.30 749
2221.75 763
2222.19 762
2222.63 825
2223.08 849
2223.52 820
2223.97 790
2224.41 774
2224.86 829
2225.30 913
2225.75 974
2226.19 865
2226.64 867
2227.08 894
2227.53 749
2227.97 836
2228.42 870
2228.86 910
2229.31 962
2229.75 880
2230.20 955
2230.64 835
2231.09 957
2231.53 854
2231.98 935
2232.42 899
2232.87 790
2233.31 766
2233.76 831
2234.20 843
2234.65 837
2235.09 918
2235.54 806
2235.99 762
2236.43 844
2236.88 932
2237.32 860
2237.77 762
2238.21 726
2238.66 779
2239.11 780
2239.55 818
2240.00 793
2240.44 867
2240.89 828
2241.34 769
2241.78 805
2242.23 735
2242.68 650
2243.12 648
2243.57 740
2244.02 717
2244.46 765
2244.91 723
2245.36 758
2245.80 706
2246.25 771
2246.70 769
2247.14 953
2247.59 775
2248.04 753
2248.48 821
2248.93 753
2249.38 708
2249.82 776
2250.27 708
2250.72 732
2251.17 690
2251.61 805
2252.06 829
2252.51 798
2252.95 762
2253.40 838
2253.85 719
2254.30 716
2254.74 807
2255.19 765
2255.64 738
2256.09 731
2256.53 725
2256.98 760
2257.43 761
2257.88 897
2258.33 747
2258.77 650
2259.22 698
2259.67 810
2260.12 670
2260.57 751
2261.01 811
2261.46 858
2261.91 761
2262.36 907
2262.81 875
2263.26 831
2263.70 932
2264.15 1044
2264.60 986
2265.05 910
2265.50 906
2265.95 988
2266.40 1034
2266.84 855
2267.29 964
2267.74 866
2268.19 902
2268.64 945
2269.09 913
2269.54 839
2269.99 922
2270.44 854
2270.89 880
2271.33 820
2271.78 868
2272.23 922
2272.68 914
2273.13 932
2273.58 880
2274.03 892
2274.48 895
2274.93 834
2275.38 896
2275.83 839
2276.28 886
2276.73 782
2277.18 717
2277.63 711
2278.08 852
2278.53 879
2278.98 858
2279.43 802
2279.88 918
2280.33 926
2280.78 954
2281.23 896
2281.68 834
2282.13 832
2282.58 875
2283.03 763
2283.48 880
2283.93 976
2284.38 883
2284.83 870
2285.28 840
2285.73 828
2286.18 793
2286.63 860
2287.08 956
2287.53 928
2287.99 895
2288.44 1029
2288.89 1039
2289.34 1038
2289.79 1031
2290.24 989
2290.69 1128
2291.14 1272
2291.59 1319
2292.05 1102
2292.50 1250
2292.95 1296
2293.40 1255
2293.85 1178
2294.30 1177
2294.75 1124
2295.21 1060
2295.66 1052
2296.11 980
2296.56 915
2297.01 947
2297.46 950
2297.92 978
2298.37 908
2298.82 857
2299.27 970
2299.72 917
2300.17 789
2300.63 682
2301.08 823
2301.53 875
2301.98 798
2302.44 815
2302.89 686
2303.34 766
2303.79 834
2304.25 815
2304.70 851
2305.15 809
2305.60 869
2306.06 828
2306.51 879
2306.96 984
2307.41 945
2307.87 921
2308.32 905
2308.77 963
2309.22 969
2309.68 852
2310.13 847
2310.58 967
2311.04 831
2311.49 843
2311.94 883
2312.40 917
2312.85 884
2313.30 923
2313.76 912
2314.21 868
2314.66 974
2315.12 926
2315.57 838
2316.02 892
2316.48 873
2316.93 890
2317.39 821
2317.84 820
2318.29 761
2318.75 757
2319.20 820
2319.65 815
2320.11 966
2320.56 889
2321.02 865
2321.47 880
2321.92 884
2322.38 744
2322.83 896
2323.29 877
2323.74 922
2324.20 787
2324.65 964
2325.11 915
2325.56 953
2326.01 954
2326.47 971
2326.92 1000
2327.38 877
2327.83 909
2328.29 929
2328.74 893
2329.20 854
2329.65 917
2330.11 992
2330.56 1046
2331.02 985
2331.47 1044
2331.93 1018
2332.38 885
2332.84 872
2333.29 896
2333.75 929
2334.20 927
2334.66 763
2335.12 886
2335.57 866
2336.03 793
2336.48 846
2336.94 983
2337.39 933
2337.85 947
2338.30 1002
2338.76 1005
2339.22 920
2339.67 921
2340.13 1029
2340.58 1025
2341.04 1015
2341.50 1078
2341.95 1075
2342.41 1113
2342.86 1023
2343.32 980
2343.78 974
2344.23 990
2344.69 1048
2345.15 972
2345.60 1072
2346.06 1001
2346.52 1003
2346.97 937
2347.43 1085
2347.89 1134
2348.34 954
2348.80 921
2349.26 979
2349.71 1010
2350.17 846
2350.63 866
2351.08 952
2351.54 900
2352.00 889
2352.46 897
2352.91 964
2353.37 885
2353.83 995
2354.28 930
2354.74 777
2355.20 777
2355.66 909
2356.11 804
2356.57 752
2357.03 818
2357.49 823
2357.95 817
2358.40 873
2358.86 858
2359.32 862
2359.78 785
2360.23 844
2360.69 807
2361.15 837
2361.61 924
2362.07 928
2362.52 822
2362.98 864
2363.44 781
2363.90 843
2364.36 910
2364.82 851
2365.27 883
2365.73 944
2366.19 909
2366.65 941
2367.11 902
2367.57 875
2368.03 981
2368.48 967
2368.94 942
2369.40 938
2369.86 898
2370.32 883
2370.78 898
2371.24 955
2371.70 946
2372.16 799
2372.61 796
2373.07 855
2373.53 822
2373.99 770
2374.45 771
2374.91 898
2375.37 838
2375.83 783
2376.29 780
2376.75 927
2377.21 899
2377.67 954
2378.13 925
2378.59 936
2379.05 917
2379.51 856
2379.97 894
2380.43 919
2380.89 947
2381.35 914
2381.81 866
2382.27 897
2382.73 982
2383.19 907
2383.65 915
2384.11 989
2384.57 826
2385.03 823
2385.49 870
2385.95 935
2386.41 961
2386.87 887
2387.33 755
2387.79 864
2388.25 871
2388.71 900
2389.17 945
2389.63 850
2390.09 786
2390.55 782
2391.02 839
2391.48 720
2391.94 757
2392.40 808
2392.86 861
2393.32 874
2393.78 871
2394.24 933
2394.70 884
2395.17 783
2395.63 814
2396.09 890
2396.55 856
2397.01 782
2397.47 804
2397.93 781
2398.40 821
2398.86 853
2399.32 921
2399.78 902
2400.24 907
2400.70 859
2401.17 800
2401.63 840
2402.09 877
2402.55 741
2403.01 816
2403.48 845
2403.94 733
2404.40 722
2404.86 680
2405.33 748
2405.79 691
2406.25 764
2406.71 910
2407.17 831
2407.64 851
2408.10 832
2408.56 886
2409.02 787
2409.49 737
2409.95 859
2410.41 799
2410.88 777
2411.34 808
2411.80 838
2412.26 736
2412.73 802
2413.19 758
2413.65 833
2414.12 849
2414.58 824
2415.04 915
2415.51 888
2415.97 882
2416.43 897
2416.90 958
2417.36 998
2417.82 1023
2418.29 905
2418.75 949
2419.21 1006
2419.68 1042
2420.14 1028
2420.60 1007
2421.07 1128
2421.53 1002
2422.00 966
2422.46 927
2422.92 925
2423.39 840
2423.85 958
2424.32 866
2424.78 805
2425.24 888
2425.71 869
2426.17 928
2426.64 852
2427.10 898
2427.57 926
2428.03 917
2428.50 857
2428.96 852
2429.42 823
2429.89 795
2430.35 852
2430.82 905
2431.28 847
2431.75 878
2432.21 954
2432.68 919
2433.14 892
2433.61 881
2434.07 934
2434.54 907
2435.00 923
2435.47 887
2435.93 958
2436.40 891
2436.86 822
2437.33 906
2437.79 969
2438.26 994
2438.73 986
2439.19 1059
2439.66 1082
2440.12 1237
2440.59 1127
2441.05 1147
2441.52 1078
2441.98 1186
2442.45 1133
2442.92 1165
2443.38 1077
2443.85 1086
2444.31 906
2444.78 983
2445.25 951
2445.71 996
2446.18 892
2446.65 768
2447.11 697
2447.58 756
2448.04 716
2448.51 812
2448.98 856
2449.44 809
2449.91 757
2450.38 779
2450.84 733
2451.31 885
2451.78 796
2452.24 838
2452.71 799
2453.18 821
2453.64 838
2454.11 798
2454.58 851
2455.04 892
2455.51 942
2455.98 887
2456.45 800
2456.91 917
2457.38 932
2457.85 941
2458.32 778
2458.78 859
2459.25 935
2459.72 816
2460.19 807
2460.65 893
2461.12 845
2461.59 826
2462.06 770
2462.52 857
2462.99 789
2463.46 857
2463.93 842
2464.39 768
2464.86 826
2465.33 739
2465.80 803
2466.27 852
2466.74 812
2467.20 758
2467.67 833
2468.14 832
2468.61 851
2469.08 827
2469.55 824
2470.01 819
2470.48 813
2470.95 898
2471.42 916
2471.89 824
2472.36 860
2472.83 886
2473.29 870
2473.76 809
2474.23 782
2474.70 804
2475.17 786
2475.64 799
2476.11 889
2476.58 831
2477.05 937
2477.51 805
2477.98 906
2478.45 849
2478.92 904
2479.39 898
2479.86 960
2480.33 793
2480.80 864
2481.27 918
2481.74 918
2482.21 945
2482.68 943
2483.15 847
2483.62 842
2484.09 862
2484.56 997
2485.03 913
2485.50 909
2485.97 844
2486.44 854
2486.91 880
2487.38 773
2487.85 852
2488.32 834
2488.79 915
2489.26 931
2489.73 850
2490.20 794
2490.67 725
2491.14 968
2491.61 930
2492.08 958
2492.55 900
2493.02 798
2493.49 856
2493.96 896
2494.43 822
2494.91 853
2495.38 882
2495.85 860
2496.32 976
2496.79 947
2497.26 849
2497.73 803
2498.20 831
2498.67 811
2499.14 792
2499.62 693
2500.09 817
2500.56 878
2501.03 731
2501.50 746
2501.97 811
2502.44 808
2502.92 790
2503.39 796
2503.86 726
2504.33 694
2504.80 815
2505.27 773
2505.75 789
2506.22 833
2506.69 766
2507.16 839
2507.63 1036
2508.11 908
2508.58 843
2509.05 893
2509.52 919
2509.99 851
2510.47 863
2510.94 1038
2511.41 1070
2511.88 1054
2512.36 1031
2512.83 1002
2513.30 854
2513.77 873
2514.25 907
2514.72 918
2515.19 825
2515.67 914
2516.14 845
2516.61 766
2517.08 817
2517.56 759
2518.03 821
2518.50 897
2518.98 867
2519.45 905
2519.92 877
2520.40 819
2520.87 804
2521.34 818
2521.82 948
2522.29 959
2522.76 899
2523.24 847
2523.71 806
2524.18 914
2524.66 920
2525.13 930
2525.60 821
2526.08 830
2526.55 771
2527.03 740
2527.50 740
2527.97 713
2528.45 817
2528.92 783
2529.39 754
2529.87 761
2530.34 802
2530.82 770
2531.29 869
2531.77 850
2532.24 841
2532.71 775
2533.19 778
2533.66 766
2534.14 810
2534.61 852
2535.09 915
2535.56 810
2536.04 715
2536.51 747
2536.99 879
2537.46 878
2537.94 917
2538.41 887
2538.89 902
2539.36 905
2539.84 850
2540.31 858
2540.79 911
2541.26 932
2541.74 880
2542.21 871
2542.69 861
2543.16 838
2543.64 862
2544.11 843
2544.59 816
2545.06 852
2545.54 824
2546.02 949
2546.49 848
2546.97 878
2547.44 974
2547.92 922
2548.39 855
2548.87 876
2549.35 937
2549.82 910
2550.30 1006
2550.77 925
2551.25 967
2551.73 961
2552.20 1050
2552.68 955
2553.15 1025
2553.63 1093
2554.11 998
2554.58 1005
2555.06 1025
2555.54 1089
2556.01 1151
2556.49 1067
2556.97 1095
2557.44 1001
2557.92 1011
2558.40 1000
2558.87 949
2559.35 849
2559.83 932
2560.30 876
2560.78 787
2561.26 852
2561.74 957
2562.21 864
2562.69 759
2563.17 836
2563.64 794
2564.12 885
2564.60 808
2565.08 799
2565.55 788
2566.03 857
2566.51 783
2566.99 847
2567.46 779
2567.94 812
2568.42 758
2568.90 800
2569.38 844
2569.85 786
2570.33 705
2570.81 765
2571.29 793
2571.76 763
2572.24 821
2572.72 768
2573.20 898
2573.68 793
2574.16 720
2574.63 789
2575.11 851
2575.59 854
2576.07 830
2576.55 795
2577.03 789
2577.50 842
2577.98 835
2578.46 822
2578.94 705
2579.42 825
2579.90 769
2580.38 812
2580.86 867
2581.33 825
2581.81 771
2582.29 850
2582.77 847
2583.25 799
2583.73 859
2584.21 864
2584.69 765
2585.17 872
2585.65 765
2586.13 738
2586.61 827
2587.09 712
2587.56 702
2588.04 705
2588.52 770
2589.00 784
2589.48 754
2589.96 738
2590.44 807
2590.92 802
2591.40 790
2591.88 787
2592.36 895
2592.84 930
2593.32 883
2593.80 820
2594.28 823
2594.76 859
2595.24 891
2595.72 1024
2596.20 1018
2596.68 962
2597.16 912
2597.64 840
2598.12 839
2598.61 832
2599.09 820
2599.57 782
2600.05 825
2600.53 833
2601.01 832
2601.49 845
2601.97 850
2602.45 743
2602.93 745
2603.41 737
2603.89 732
2604.37 838
2604.86 901
2605.34 750
2605.82 763
2606.30 860
2606.78 899
2607.26 889
2607.74 783
2608.22 896
2608.71 867
2609.19 812
2609.67 925
2610.15 887
2610.63 789
2611.11 802
2611.60 895
2612.08 901
2612.56 861
2613.04 783
2613.52 837
2614.01 906
2614.49 854
2614.97 807
2615.45 759
2615.93 739
2616.42 845
2616.90 795
2617.38 937
2617.86 977
2618.34 919
2618.83 862
2619.31 933
2619.79 930
2620.27 852
2620.76 701
2621.24 824
2621.72 811
2622.21 794
2622.69 856
2623.17 893
2623.65 807
2624.14 758
2624.62 806
2625.10 870
2625.59 870
2626.07 918
2626.55 831
2627.03 888
2627.52 761
2628.00 647
2628.48 792
2628.97 817
2629.45 756
2629.93 830
2630.42 848
2630.90 727
2631.38 773
2631.87 915
2632.35 867
2632.84 859
2633.32 844
2633.80 889
2634.29 744
2634.77 765
2635.25 687
2635.74 741
2636.22 888
2636.71 771
2637.19 814
2637.67 833
2638.16 774
2638.64 770
2639.13 799
2639.61 799
2640.10 757
2640.58 781
2641.07 906
2641.55 791
2642.03 813
2642.52 820
2643.00 859
2643.49 801
2643.97 761
2644.46 746
2644.94 839
2645.43 742
2645.91 677
2646.40 703
2646.88 817
2647.37 759
2647.85 775
2648.34 842
2648.82 878
2649.31 873
2649.79 774
2650.28 878
2650.76 782
2651.25 771
2651.73 739
2652.22 831
2652.70 862
2653.19 874
2653.68 821
2654.16 826
2654.65 826
2655.13 887
2655.62 810
2656.10 884
2656.59 780
2657.08 784
2657.56 817
2658.05 741
2658.53 653
2659.02 806
2659.51 771
2659.99 788
2660.48 736
2660.97 690
2661.45 759
2661.94 671
2662.42 720
2662.91 833
2663.40 787
2663.88 796
2664.37 769
2664.86 797
2665.34 866
2665.83 792
2666.32 800
2666.80 856
2667.29 870
2667.78 843
2668.26 815
2668.75 725
2669.24 865
2669.73 939
2670.21 919
2670.70 839
2671.19 894
2671.67 965
2672.16 931
2672.65 1004
2673.14 1127
2673.62 1051
2674.11 1001
2674.60 1071
2675.09 958
2675.57 968
2676.06 983
2676.55 989
2677.04 1120
2677.52 1063
2678.01 962
2678.50 978
2678.99 1035
2679.48 1025
2679.96 914
2680.45 884
2680.94 1010
2681.43 1057
2681.92 1066
2682.40 1039
2682.89 1008
2683.38 1218
2683.87 1193
2684.36 1137
2684.85 1130
2685.33 1058
2685.82 1031
2686.31 1010
2686.80 993
2687.29 995
2687.78 973
2688.27 926
2688.76 860
2689.24 886
2689.73 788
2690.22 755
2690.71 817
2691.20 852
2691.69 898
2692.18 869
2692.67 972
2693.16 964
2693.65 856
2694.14 769
2694.62 921
2695.11 919
2695.60 854
2696.09 790
2696.58 944
2697.07 934
2697.56 830
2698.05 908
2698.54 973
2699.03 959
2699.52 939
2700.01 1022
2700.50 953
2700.99 943
2701.48 927
2701.97 997
2702.46 898
2702.95 918
2703.44 853
2703.93 863
2704.42 861
2704.91 857
2705.40 847
2705.89 825
2706.38 968
2706.87 843
2707.36 874
2707.85 810
2708.34 938
2708.83 902
2709.33 939
2709.82 935
2710.31 798
2710.80 784
2711.29 847
2711.78 858
2712.27 771
2712.76 751
2713.25 737
2713.74 812
2714.23 802
2714.73 815
2715.22 906
2715.71 780
2716.20 818
2716.69 879
2717.18 835
2717.67 827
2718.16 784
2718.66 851
2719.15 864
2719.64 803
2720.13 841
2720.62 765
2721.11 829
2721.61 744
2722.10 795
2722.59 900
2723.08 853
2723.57 867
2724.07 884
2724.56 847
2725.05 801
2725.54 819
2726.03 731
2726.53 780
2727.02 770
2727.51 810
2728.00 816
2728.50 866
2728.99 778
2729.48 850
2729.97 861
2730.47 847
2730.96 920
2731.45 830
2731.94 879
2732.44 817
2732.93 779
2733.42 764
2733.92 831
2734.41 764
2734.90 800
2735.39 806
2735.89 814
2736.38 736
2736.87 834
2737.37 803
2737.86 821
2738.35 796
2738.85 786
2739.34 761
2739.83 906
2740.33 914
2740.82 837
2741.31 895
2741.81 843
2742.30 818
2742.79 838
2743.29 790
2743.78 711
2744.28 774
2744.77 770
2745.26 788
2745.76 839
2746.25 799
2746.75 699
2747.24 694
2747.73 688
2748.23 762
2748.72 816
2749.22 875
2749.71 869
2750.21 765
2750.70 751
2751.19 787
2751.69 724
2752.18 696
2752.68 699
2753.17 769
2753.67 748
2754.16 733
2754.66 767
2755.15 790
2755.65 895
2756.14 880
2756.64 819
2757.13 805
2757.63 716
2758.12 766
2758.62 862
2759.11 805
2759.61 773
2760.10 814
2760.60 780
2761.09 761
2761.59 743
2762.08 774
2762.58 760
2763.07 836
2763.57 866
2764.07 875
2764.56 770
2765.06 832
2765.55 746
2766.05 758
2766.54 770
2767.04 746
2767.54 805
2768.03 826
2768.53 783
2769.02 857
2769.52 803
2770.02 831
2770.51 809
2771.01 861
2771.51 843
2772.00 808
2772.50 771
2772.99 952
2773.49 1015
2773.99 896
2774.48 843
2774.98 946
2775.48 904
2775.97 998
2776.47 870
2776.97 906
2777.46 846
2777.96 835
2778.46 859
2778.95 1073
2779.45 930
2779.95 859
2780.45 868
2780.94 898
2781.44 918
2781.94 872
2782.43 812
2782.93 864
2783.43 756
2783.93 846
2784.42 773
2784.92 769
2785.42 775
2785.92 817
2786.41 930
2786.91 887
2787.41 785
2787.91 696
2788.41 778
2788.90 784
2789.40 827
2789.90 918
2790.40 872
2790.89 810
2791.39 815
2791.89 819
2792.39 867
2792.89 885
2793.39 810
2793.88 887
2794.38 942
2794.88 999
2795.38 1043
2795.88 1105
2796.38 1061
2796.87 1132
2797.37 1179
2797.87 1178
2798.37 1268
2798.87 1300
2799.37 1335
2799.87 1339
2800.37 1273
2800.86 1186
2801.36 1296
2801.86 1270
2802.36 1018
2802.86 990
2803.36 1006
2803.86 1016
2804.36 1080
2804.86 1204
2805.36 1126
2805.86 1093
2806.36 1092
2806.85 1161
2807.35 1286
2807.85 1269
2808.35 1297
2808.85 1395
2809.35 1411
2809.85 1610
2810.35 1302
2810.85 1308
2811.35 1284
2811.85 1190
2812.35 1153
2812.85 1074
2813.35 1011
2813.85 1091
2814.35 962
2814.85 883
2815.35 947
2815.85 965
2816.35 927
2816.85 870
2817.35 815
2817.85 887
2818.35 922
2818.85 865
2819.35 852
2819.86 954
2820.36 954
2820.86 867
2821.36 920
2821.86 937
2822.36 928
2822.86 933
2823.36 943
2823.86 954
2824.36 970
2824.86 980
2825.37 996
2825.87 1044
2826.37 966
2826.87 958
2827.37 867
2827.87 823
2828.37 879
2828.87 933
2829.38 854
2829.88 897
2830.38 918
2830.88 842
2831.38 891
2831.88 872
2832.38 941
2832.89 908
2833.39 904
2833.89 806
2834.39 865
2834.89 897
2835.40 863
2835.90 924
2836.40 784
2836.90 895
2837.40 948
2837.91 885
2838.41 837
2838.91 880
2839.41 810
2839.92 854
2840.42 898
2840.92 923
2841.42 902
2841.93 877
2842.43 730
2842.93 761
2843.43 793
2843.94 912
2844.44 912
2844.94 874
2845.44 912
2845.95 833
2846.45 844
2846.95 897
2847.46 1046
2847.96 902
2848.46 979
2848.97 968
2849.47 923
2849.97 939
2850.48 981
2850.98 914
2851.48 850
2851.99 900
2852.49 865
2852.99 794
2853.50 846
2854.00 773
2854.50 728
2855.01 797
2855.51 746
2856.02 796
2856.52 718
2857.02 864
2857.53 921
2858.03 952
2858.53 821
2859.04 815
2859.54 917
2860.05 1030
2860.55 909
2861.06 899
2861.56 920
2862.06 919
2862.57 721
2863.07 709
2863.58 809
2864.08 809
2864.59 723
2865.09 815
2865.60 810
2866.10 811
2866.61 779
2867.11 884
2867.61 863
2868.12 881
2868.62 874
2869.13 846
2869.63 700
2870.14 751
2870.64 822
2871.15 862
2871.66 763
2872.16 818
2872.67 857
2873.17 842
2873.68 825
2874.18 898
2874.69 915
2875.19 1004
2875.70 1011
2876.20 874
2876.71 881
2877.22 882
2877.72 898
2878.23 916
2878.73 989
2879.24 983
2879.74 949
2880.25 1032
2880.76 998
2881.26 1019
2881.77 1064
2882.27 1002
2882.78 1156
2883.29 1156
2883.79 1107
2884.30 1122
2884.81 1135
2885.31 1190
2885.82 1043
2886.32 1277
2886.83 1240
2887.34 1213
2887.84 1184
2888.35 1313
2888.86 1120
2889.36 1141
2889.87 1233
2890.38 1175
2890.88 1064
2891.39 1093
2891.90 1021
2892.41 940
2892.91 947
2893.42 940
2893.93 969
2894.43 974
2894.94 952
2895.45 1003
2895.96 937
2896.46 996
2896.97 1132
2897.48 1138
2897.99 1012
2898.49 914
2899.00 944
2899.51 988
2900.02 1048
2900.52 1080
2901.03 1017
2901.54 930
2902.05 961
2902.56 1065
2903.06 1019
2903.57 1142
2904.08 1083
2904.59 1040
2905.10 1067
2905.60 1066
2906.11 943
2906.62 987
2907.13 969
2907.64 952
2908.15 960
2908.65 883
2909.16 921
2909.67 811
2910.18 861
2910.69 793
2911.20 716
2911.71 856
2912.21 945
2912.72 920
2913.23 991
2913.74 892
2914.25 956
2914.76 978
2915.27 1016
2915.78 947
2916.29 970
2916.79 875
2917.30 936
2917.81 983
2918.32 919
2918.83 840
2919.34 897
2919.85 890
2920.36 824
2920.87 845
2921.38 844
2921.89 1042
2922.40 1085
2922.91 1066
2923.42 1085
2923.93 1090
2924.44 1164
2924.95 1271
2925.46 1308
2925.97 1389
2926.48 1452
2926.99 1447
2927.50 1317
2928.01 1259
2928.52 1111
2929.03 1130
2929.54 1178
2930.05 1081
2930.56 1084
2931.07 1053
2931.58 941
2932.09 899
2932.60 903
2933.11 851
2933.62 860
2934.13 864
2934.64 892
2935.15 847
2935.66 837
2936.17 855
2936.69 802
2937.20 839
2937.71 835
2938.22 901
2938.73 902
2939.24 783
2939.75 792
2940.26 826
2940.77 907
2941.29 757
2941.80 800
2942.31 975
2942.82 982
2943.33 941
2943.84 931
2944.35 967
2944.87 856
2945.38 940
2945.89 952
2946.40 997
2946.91 1049
2947.42 993
2947.94 1007
2948.45 991
2948.96 969
2949.47 1022
2949.98 948
2950.50 900
2951.01 933
2951.52 919
2952.03 890
2952.55 878
2953.06 875
2953.57 843
2954.08 873
2954.59 868
2955.11 934
2955.62 912
2956.13 907
2956.64 987
2957.16 895
2957.67 942
2958.18 966
2958.70 908
2959.21 874
2959.72 874
2960.23 879
2960.75 968
2961.26 946
2961.77 993
2962.29 991
2962.80 1033
2963.31 1039
2963.83 1059
2964.34 1003
2964.85 1020
2965.37 827
2965.88 882
2966.39 892
2966.91 871
2967.42 828
2967.93 814
2968.45 853
2968.96 866
2969.47 868
2969.99 943
2970.50 935
2971.02 831
2971.53 785
2972.04 845
2972.56 785
2973.07 791
2973.59 808
2974.10 936
2974.61 864
2975.13 1011
2975.64 886
2976.16 788
2976.67 861
2977.19 891
2977.70 860
2978.21 953
2978.73 966
2979.24 884
2979.76 901
2980.27 901
2980.79 893
2981.30 824
2981.82 897
2982.33 943
2982.85 842
2983.36 817
2983.88 929
2984.39 986
2984.91 947
2985.42 848
2985.94 895
2986.45 869
2986.97 964
2987.48 930
2988.00 909
2988.51 966
2989.03 937
2989.54 1030
2990.06 940
2990.58 863
2991.09 967
2991.61 1010
2992.12 921
2992.64 867
2993.15 974
2993.67 985
2994.19 1021
2994.70 1074
2995.22 983
2995.73 1043
2996.25 1013
2996.77 1127
2997.28 1214
2997.80 1080
2998.31 1110
2998.83 1090
2999.35 1187
2999.86 1195
3000.38 1225
3000.90 1122
3001.41 1225
3001.93 1235
3002.45 1312
3002.96 1343
3003.48 1268
3004.00 1427
3004.51 1537
3005.03 1512
3005.55 1501
3006.06 1596
3006.58 1646
3007.10 1631
3007.61 1713
3008.13 1563
3008.65 1351
3009.17 1282
3009.68 1150
3010.20 1110
3010.72 1115
3011.23 1140
3011.75 1014
3012.27 938
3012.79 1024
3013.30 994
3013.82 1031
3014.34 951
3014.86 919
3015.37 954
3015.89 1027
3016.41 1071
3016.93 959
3017.45 1005
3017.96 1059
3018.48 1057
3019.00 978
3019.52 1034
3020.04 1053
3020.55 1044
3021.07 952
3021.59 929
3022.11 918
3022.63 1076
3023.15 1172
3023.66 961
3024.18 1024
3024.70 1051
3025.22 1104
3025.74 1065
3026.26 1071
3026.78 1198
3027.29 1119
3027.81 1165
3028.33 980
3028.85 1050
3029.37 1102
3029.89 880
3030.41 925
3030.93 906
3031.45 967
3031.96 1028
3032.48 1008
3033.00 948
3033.52 926
3034.04 1024
3034.56 906
3035.08 831
3035.60 938
3036.12 1040
3036.64 927
3037.16 870
3037.68 999
3038.20 1078
3038.72 939
3039.24 895
3039.76 835
3040.28 834
3040.80 845
3041.32 878
3041.84 886
3042.36 906
3042.88 938
3043.40 944
3043.92 1003
3044.44 981
3044.96 898
3045.48 903
3046.00 854
3046.52 921
3047.04 915
3047.56 885
3048.08 895
3048.60 869
3049.12 835
3049.64 820
3050.16 754
3050.68 788
3051.20 812
3051.72 849
3052.24 807
3052.77 836
3053.29 887
3053.81 922
3054.33 871
3054.85 868
3055.37 770
3055.89 847
3056.41 937
3056.93 850
3057.46 873
3057.98 857
3058.50 852
3059.02 902
3059.54 897
3060.06 1004
3060.58 857
3061.11 814
3061.63 804
3062.15 884
3062.67 888
3063.19 750
3063.71 874
3064.24 857
3064.76 841
3065.28 871
3065.80 978
3066.32 953
3066.85 1010
3067.37 1032
3067.89 939
3068.41 986
3068.94 964
3069.46 1009
3069.98 928
3070.50 946
3071.02 887
3071.55 993
3072.07 1001
3072.59 949
3073.12 928
3073.64 914
3074.16 1007
3074.68 1028
3075.21 1080
3075.73 1051
3076.25 1006
3076.77 976
3077.30 1014
3077.82 1129
3078.34 1127
3078.87 972
3079.39 1011
3079.91 945
3080.44 1075
3080.96 1088
3081.48 1074
3082.01 1084
3082.53 1043
3083.05 1128
3083.58 1068
3084.10 1075
3084.62 1075
3085.15 1080
3085.67 1037
3086.20 986
3086.72 926
3087.24 1028
3087.77 1063
3088.29 1016
3088.81 972
3089.34 1033
3089.86 1047
3090.39 1011
3090.91 1057
3091.44 978
3091.96 947
3092.48 902
3093.01 986
3093.53 983
3094.06 1049
3094.58 1123
3095.11 1148
3095.63 1102
3096.16 1030
3096.68 1149
3097.20 1129
3097.73 1197
3098.25 1263
3098.78 1256
3099.30 1320
3099.83 1402
3100.35 1626
3100.88 1747
3101.40 1893
3101.93 2053
3102.45 2314
3102.98 2440
3103.50 2530
3104.03 2733
3104.55 2639
3105.08 2445
3105.61 2575
3106.13 2364
3106.66 2113
3107.18 1936
3107.71 1566
3108.23 1490
3108.76 1396
3109.28 1269
3109.81 1305
3110.34 1383
3110.86 1315
3111.39 1211
3111.91 1196
3112.44 1175
3112.97 1219
3113.49 1069
3114.02 1178
3114.54 1161
3115.07 1181
3115.60 1105
3116.12 1128
3116.65 1103
3117.18 963
3117.70 977
3118.23 992
3118.75 955
3119.28 1000
3119.81 991
3120.33 1006
3120.86 947
3121.39 976
3121.91 1002
3122.44 1107
3122.97 1113
3123.50 1068
3124.02 1153
3124.55 1037
3125.08 1031
3125.60 994
3126.13 1020
3126.66 934
3127.19 1002
3127.71 895
3128.24 1037
3128.77 1045
3129.29 892
3129.82 918
3130.35 955
3130.88 934
3131.40 974
3131.93 1048
3132.46 1006
3132.99 837
3133.52 816
3134.04 873
3134.57 916
3135.10 926
3135.63 937
3136.15 850
3136.68 955
3137.21 903
3137.74 889
3138.27 963
3138.80 933
3139.32 994
3139.85 935
3140.38 959
3140.91 831
3141.44 844
3141.97 975
3142.49 911
3143.02 937
3143.55 837
3144.08 972
3144.61 977
3145.14 973
3145.67 936
3146.19 1006
3146.72 1140
3147.25 1026
3147.78 1076
3148.31 1109
3148.84 1093
3149.37 1050
3149.90 1135
3150.43 1062
3150.96 1018
3151.49 998
3152.01 986
3152.54 1090
3153.07 1080
3153.60 1026
3154.13 1007
3154.66 1014
3155.19 1051
3155.72 1006
3156.25 1049
3156.78 995
3157.31 1083
3157.84 1142
3158.37 1020
3158.90 937
3159.43 837
3159.96 872
3160.49 954
3161.02 989
3161.55 1028
3162.08 945
3162.61 936
3163.14 920
3163.67 935
3164.20 860
3164.73 971
3165.26 954
3165.79 924
3166.32 881
3166.85 945
3167.38 928
3167.91 837
3168.45 830
3168.98 864
3169.51 864
3170.04 778
3170.57 748
3171.10 955
3171.63 998
3172.16 930
3172.69 904
3173.22 898
3173.75 875
3174.29 988
3174.82 940
3175.35 894
3175.88 925
3176.41 946
3176.94 979
3177.47 924
3178.01 942
3178.54 1002
3179.07 949
3179.60 917
3180.13 993
3180.66 866
3181.20 951
3181.73 948
3182.26 915
3182.79 953
3183.32 857
3183.86 862
3184.39 788
3184.92 826
3185.45 899
3185.98 854
3186.52 845
3187.05 823
3187.58 789
3188.11 808
3188.64 837
3189.18 856
3189.71 892
3190.24 938
3190.77 874
3191.31 780
3191.84 879
3192.37 859
3192.91 845
3193.44 681
3193.97 670
3194.50 834
3195.04 840
3195.57 819
3196.10 828
3196.64 795
3197.17 741
3197.70 933
3198.24 940
3198.77 951
3199.30 964
3199.84 925
3200.37 832
3200.90 900
3201.44 901
3201.97 895
3202.50 899
3203.04 997
3203.57 991
3204.10 1049
3204.64 1026
3205.17 930
3205.70 903
3206.24 930
3206.77 928
3207.31 884
3207.84 932
3208.37 1002
3208.91 927
3209.44 868
3209.98 897
3210.51 903
3211.05 853
3211.58 936
3212.11 957
3212.65 991
3213.18 916
3213.72 959
3214.25 914
3214.79 842
3215.32 808
3215.86 942
3216.39 952
3216.93 927
3217.46 960
3217.99 961
3218.53 857
3219.06 854
3219.60 866
3220.13 928
3220.67 910
3221.20 861
3221.74 838
3222.28 936
3222.81 855
3223.35 935
3223.88 991
3224.42 1000
3224.95 1058
3225.49 996
3226.02 913
3226.56 970
3227.09 891
3227.63 990
3228.17 977
3228.70 832
3229.24 913
3229.77 961
3230.31 917
3230.84 895
3231.38 910
3231.92 848
3232.45 862
3232.99 949
3233.52 854
3234.06 865
3234.60 1010
3235.13 904
3235.67 823
3236.21 1024
3236.74 962
3237.28 1053
3237.82 1087
3238.35 1017
3238.89 1098
3239.42 1071
3239.96 1131
3240.50 1071
3241.03 1069
3241.57 1091
3242.11 1047
3242.65 1149
3243.18 1089
3243.72 1020
3244.26 982
3244.79 985
3245.33 991
3245.87 1071
3246.40 1024
3246.94 959
3247.48 972
3248.02 1073
3248.55 1140
3249.09 1019
3249.63 1071
3250.17 1106
3250.70 1098
3251.24 945
3251.78 937
3252.32 1200
3252.85 1102
3253.39 1164
3253.93 1127
3254.47 1012
3255.01 1016
3255.54 1184
3256.08 1195
3256.62 1176
3257.16 1330
3257.70 1338
3258.23 1282
3258.77 1211
3259.31 1360
3259.85 1403
3260.39 1386
3260.93 1490
3261.46 1504
3262.00 1623
3262.54 1784
3263.08 1758
3263.62 1746
3264.16 1831
3264.70 1801
3265.23 1969
3265.77 2127
3266.31 2315
3266.85 2362
3267.39 2364
3267.93 2294
3268.47 2271
3269.01 2077
3269.55 1917
3270.09 1962
3270.62 1908
3271.16 1764
3271.70 1459
3272.24 1497
3272.78 1327
3273.32 1209
3273.86 1223
3274.40 1266
3274.94 1281
3275.48 1227
3276.02 1233
3276.56 1287
3277.10 1266
3277.64 1210
3278.18 1215
3278.72 1175
3279.26 1266
3279.80 1208
3280.34 1303
3280.88 1188
3281.42 1258
3281.96 1384
3282.50 1344
3283.04 1416
3283.58 1232
3284.12 1353
3284.66 1381
3285.20 1323
3285.74 1243
3286.28 1362
3286.82 1393
3287.36 1317
3287.90 1479
3288.44 1337
3288.98 1481
3289.53 1479
3290.07 1447
3290.61 1330
3291.15 1316
3291.69 1382
3292.23 1474
3292.77 1480
3293.31 1579
3293.85 1802
3294.39 1893
3294.94 1727
3295.48 1849
3296.02 2011
3296.56 2121
3297.10 2041
3297.64 1990
3298.18 2198
3298.72 1899
3299.27 1818
3299.81 1865
3300.35 1656
3300.89 1653
3301.43 1588
3301.97 1531
3302.52 1510
3303.06 1464
3303.60 1370
3304.14 1361
3304.68 1338
3305.23 1356
3305.77 1263
3306.31 1346
3306.85 1495
3307.40 1441
3307.94 1272
3308.48 1238
3309.02 1232
3309.56 1334
3310.11 1238
3310.65 1276
3311.19 1197
3311.73 1273
3312.28 1221
3312.82 1332
3313.36 1467
3313.91 1233
3314.45 1399
3314.99 1316
3315.53 1256
3316.08 1333
3316.62 1575
3317.16 1390
3317.71 1434
3318.25 1610
3318.79 1710
3319.34 1718
3319.88 1648
3320.42 1650
3320.97 1786
3321.51 1692
3322.05 1692
3322.60 1812
3323.14 1741
3323.68 1827
3324.23 1764
3324.77 1695
3325.31 1921
3325.86 1857
3326.40 1598
3326.95 1594
3327.49 1533
3328.03 1569
3328.58 1579
3329.12 1627
3329.66 1655
3330.21 1661
3330.75 2001
3331.30 2557
3331.84 2748
3332.39 3161
3332.93 3601
3333.47 4159
3334.02 5045
3334.56 5712
3335.11 6610
3335.65 7246
3336.20 7811
3336.74 8412
3337.29 8701
3337.83 8676
3338.38 8131
3338.92 7961
3339.47 7321
3340.01 6191
3340.56 5566
3341.10 4573
3341.65 3959
3342.19 3450
3342.74 2773
3343.28 2325
3343.83 2072
3344.37 1909
3344.92 1718
3345.46 1679
3346.01 1598
3346.55 1587
3347.10 1501
3347.64 1441
3348.19 1374
3348.73 1442
3349.28 1434
3349.83 1388
3350.37 1410
3350.92 1425
3351.46 1516
3352.01 1614
3352.56 1506
3353.10 1374
3353.65 1472
3354.19 1514
3354.74 1487
3355.29 1520
3355.83 1409
3356.38 1462
3356.92 1363
3357.47 1444
3358.02 1391
3358.56 1308
3359.11 1393
3359.66 1370
3360.20 1305
3360.75 1361
3361.30 1233
3361.84 1317
3362.39 1316
3362.94 1225
3363.48 1307
3364.03 1274
3364.58 1246
3365.12 1195
3365.67 1252
3366.22 1142
3366.77 1159
3367.31 1254
3367.86 1312
3368.41 1188
3368.95 1294
3369.50 1324
3370.05 1373
3370.60 1273
3371.14 1394
3371.69 1437
3372.24 1545
3372.79 1420
3373.33 1618
3373.88 1762
3374.43 1630
3374.98 1805
3375.52 1854
3376.07 1641
3376.62 1696
3377.17 1668
3377.72 1731
3378.26 1548
3378.81 1583
3379.36 1369
3379.91 1246
3380.46 1263
3381.01 1269
3381.55 1216
3382.10 1149
3382.65 1224
3383.20 1112
3383.75 1029
3384.30 1029
3384.84 994
3385.39 1003
3385.94 1134
3386.49 1131
3387.04 997
3387.59 999
3388.14 953
3388.69 1017
3389.23 1098
3389.78 1036
3390.33 1085
3390.88 983
3391.43 1036
3391.98 1013
3392.53 1035
3393.08 935
3393.63 1031
3394.18 1108
3394.73 1198
3395.28 1022
3395.82 948
3396.37 982
3396.92 1077
3397.47 953
3398.02 921
3398.57 966
3399.12 942
3399.67 993
3400.22 958
3400.77 973
3401.32 1074
3401.87 1050
3402.42 1085
3402.97 866
3403.52 907
3404.07 1046
3404.62 1046
3405.17 1036
3405.72 1017
3406.27 943
3406.82 1025
3407.37 941
3407.92 882
3408.47 947
3409.02 975
3409.58 960
3410.13 1020
3410.68 1013
3411.23 1042
3411.78 971
3412.33 985
3412.88 1084
3413.43 1106
3413.98 1062
3414.53 1257
3415.08 1226
3415.63 1225
3416.19 1076
3416.74 1101
3417.29 1006
3417.84 1005
3418.39 1092
3418.94 1023
3419.49 882
3420.04 834
3420.60 838
3421.15 857
3421.70 835
3422.25 875
3422.80 986
3423.35 946
3423.91 995
3424.46 952
3425.01 989
3425.56 1059
3426.11 1039
3426.66 988
3427.22 1014
3427.77 918
3428.32 940
3428.87 876
3429.42 858
3429.98 866
3430.53 919
3431.08 941
3431.63 898
3432.19 904
3432.74 937
3433.29 933
3433.84 971
3434.40 945
3434.95 814
3435.50 988
3436.05 897
3436.61 911
3437.16 851
3437.71 904
3438.27 1057
3438.82 963
3439.37 908
3439.92 904
3440.48 897
3441.03 946
3441.58 965
3442.14 970
3442.69 844
3443.24 965
3443.80 1060
3444.35 974
3444.90 926
3445.46 953
3446.01 903
3446.56 950
3447.12 948
3447.67 854
3448.23 842
3448.78 831
3449.33 833
3449.89 873
3450.44 883
3450.99 854
3451.55 845
3452.10 911
3452.66 903
3453.21 890
3453.76 845
3454.32 855
3454.87 892
3455.43 702
3455.98 924
3456.54 961
3457.09 893
3457.64 883
3458.20 845
3458.75 894
3459.31 902
3459.86 913
3460.42 929
3460.97 975
3461.53 1008
3462.08 920
3462.64 874
3463.19 899
3463.75 995
3464.30 899
3464.86 848
3465.41 876
3465.97 1000
3466.52 953
3467.08 928
3467.63 1076
3468.19 1034
3468.74 975
3469.30 922
3469.85 892
3470.41 929
3470.96 924
3471.52 1023
3472.08 1015
3472.63 1096
3473.19 1104
3473.74 1068
3474.30 1001
3474.85 951
3475.41 1020
3475.97 988
3476.52 993
3477.08 1126
3477.63 1128
3478.19 1136
3478.75 1222
3479.30 1186
3479.86 1090
3480.41 1067
3480.97 1124
3481.53 1167
3482.08 1079
3482.64 1075
3483.20 1097
3483.75 1092
3484.31 1039
3484.87 1056
3485.42 1065
3485.98 1299
3486.54 1288
3487.09 1098
3487.65 1267
3488.21 1302
3488.76 1417
3489.32 1557
3489.88 1582
3490.43 1746
3490.99 1746
3491.55 1717
3492.11 1907
3492.66 1996
3493.22 1956
3493.78 2140
3494.34 1991
3494.89 1731
3495.45 1918
3496.01 1989
3496.57 1999
3497.12 1849
3497.68 1908
3498.24 1994
3498.80 2116
3499.35 2109
3499.91 2244
3500.47 2230
3501.03 2446
3501.59 2355
3502.14 2330
3502.70 2296
3503.26 2351
3503.82 2492
3504.38 2231
3504.93 2157
3505.49 2236
3506.05 2380
3506.61 2430
3507.17 2316
3507.73 2215
3508.28 2152
3508.84 2054
3509.40 1921
3509.96 1683
3510.52 1653
3511.08 1651
3511.64 1578
3512.20 1392
3512.75 1170
3513.31 1271
3513.87 1153
3514.43 1120
3514.99 1186
3515.55 1193
3516.11 1166
3516.67 1115
3517.23 1098
3517.79 1067
3518.34 1094
3518.90 1104
3519.46 1050
3520.02 1149
3520.58 1203
3521.14 1198
3521.70 1292
3522.26 1265
3522.82 1213
3523.38 1154
3523.94 1344
3524.50 1388
3525.06 1360
3525.62 1273
3526.18 1172
3526.74 1141
3527.30 1161
3527.86 1069
3528.42 1070
3528.98 1133
3529.54 941
3530.10 1046
3530.66 1127
3531.22 1165
3531.78 975
3532.34 969
3532.90 966
3533.46 1043
3534.02 1146
3534.58 994
3535.14 1058
3535.71 1124
3536.27 1113
3536.83 1068
3537.39 1007
3537.95 1107
3538.51 933
3539.07 1022
3539.63 1017
3540.19 1091
3540.75 1120
3541.31 1115
3541.88 1206
3542.44 1200
3543.00 1046
3543.56 1130
3544.12 1193
3544.68 1133
3545.24 1173
3545.80 1112
3546.37 1043
3546.93 1046
3547.49 1090
3548.05 1042
3548.61 1027
3549.17 1023
3549.74 1037
3550.30 941
3550.86 873
3551.42 959
3551.98 1015
3552.55 849
3553.11 872
3553.67 881
3554.23 830
3554.79 907
3555.36 937
3555.92 895
3556.48 984
3557.04 962
3557.61 998
3558.17 945
3558.73 920
3559.29 944
3559.86 901
3560.42 898
3560.98 928
3561.54 887
3562.11 910
3562.67 909
3563.23 954
3563.80 947
3564.36 985
3564.92 943
3565.48 877
3566.05 904
3566.61 861
3567.17 796
3567.74 922
3568.30 905
3568.86 816
3569.43 853
3569.99 819
3570.55 828
3571.12 904
3571.68 920
3572.24 835
3572.81 796
3573.37 934
3573.94 931
3574.50 923
3575.06 919
3575.63 898
3576.19 895
3576.75 894
3577.32 855
3577.88 959
3578.45 989
3579.01 1007
3579.57 939
3580.14 978
3580.70 960
3581.27 903
3581.83 846
3582.40 891
3582.96 877
3583.53 942
3584.09 909
3584.65 887
3585.22 820
3585.78 913
3586.35 907
3586.91 905
3587.48 871
3588.04 859
3588.61 772
3589.17 863
3589.74 883
3590.30 846
3590.87 851
3591.43 857
3592.00 845
3592.56 846
3593.13 891
3593.69 895
3594.26 866
3594.82 906
3595.39 888
3595.95 887
3596.52 858
3597.09 842
3597.65 899
3598.22 1000
3598.78 900
3599.35 952
3599.91 909
3600.48 928
3601.05 839
3601.61 904
3602.18 875
3602.74 954
3603.31 913
3603.88 930
3604.44 968
3605.01 952
3605.57 886
3606.14 883
3606.71 873
3607.27 822
3607.84 897
3608.41 979
3608.97 884
3609.54 884
3610.10 870
3610.67 821
3611.24 885
3611.80 870
3612.37 869
3612.94 974
3613.51 1025
3614.07 1077
3614.64 1088
3615.21 1201
3615.77 1338
3616.34 1441
3616.91 1624
3617.47 1501
3618.04 1752
3618.61 1946
3619.18 2066
3619.74 2130
3620.31 2010
3620.88 1961
3621.45 1745
3622.01 1535
3622.58 1447
3623.15 1311
3623.72 1265
3624.28 1170
3624.85 1024
3625.42 934
3625.99 967
3626.55 897
3627.12 884
3627.69 944
3628.26 808
3628.83 809
3629.39 915
3629.96 881
3630.53 839
3631.10 821
3631.67 851
3632.24 808
3632.80 852
3633.37 830
3633.94 833
3634.51 852
3635.08 863
3635.65 959
3636.21 880
3636.78 842
3637.35 865
3637.92 898
3638.49 946
3639.06 1008
3639.63 1059
3640.20 1136
3640.76 1080
3641.33 1128
3641.90 1201
3642.47 1170
3643.04 1161
3643.61 1237
3644.18 1273
3644.75 1070
3645.32 1098
3645.89 1181
3646.46 1072
3647.03 1052
3647.60 999
3648.17 1123
3648.74 1168
3649.30 1065
3649.87 1087
3650.44 1095
3651.01 1152
3651.58 1089
3652.15 1131
3652.72 1138
3653.29 1154
3653.86 1140
3654.43 1046
3655.00 1169
3655.57 1278
3656.14 1316
3656.71 1257
3657.28 1285
3657.85 1228
3658.42 1297
3659.00 1221
3659.57 1181
3660.14 1204
3660.71 1246
3661.28 1412
3661.85 1284
3662.42 1168
3662.99 1142
3663.56 1076
3664.13 1194
3664.70 1129
3665.27 1142
3665.84 1176
3666.41 1103
3666.99 1021
3667.56 1074
3668.13 1037
3668.70 959
3669.27 987
3669.84 1104
3670.41 1081
3670.98 961
3671.55 939
3672.13 905
3672.70 939
3673.27 948
3673.84 997
3674.41 917
3674.98 882
3675.56 963
3676.13 1027
3676.70 898
3677.27 984
3677.84 979
3678.41 982
3678.99 942
3679.56 1029
3680.13 1032
3680.70 877
3681.27 883
3681.85 1002
3682.42 960
3682.99 1020
3683.56 913
3684.14 899
3684.71 1040
3685.28 990
3685.85 913
3686.43 910
3687.00 988
3687.57 1064
3688.14 1021
3688.72 1159
3689.29 1233
3689.86 1277
3690.43 1291
3691.01 1261
3691.58 1289
3692.15 1215
3692.73 1165
3693.30 1257
3693.87 1130
3694.45 1094
3695.02 1128
3695.59 978
3696.17 939
3696.74 903
3697.31 939
3697.89 892
3698.46 940
3699.03 833
3699.61 954
3700.18 990
3700.75 1001
3701.33 951
3701.90 949
3702.47 895
3703.05 1014
3703.62 909
3704.20 837
3704.77 946
3705.34 851
3705.92 988
3706.49 943
3707.07 925
3707.64 1075
3708.22 941
3708.79 905
3709.36 1080
3709.94 965
3710.51 948
3711.09 958
3711.66 1016
3712.24 1037
3712.81 957
3713.38 992
3713.96 1041
3714.53 1019
3715.11 1000
3715.68 900
3716.26 872
3716.83 894
3717.41 904
3717.98 973
3718.56 850
3719.13 906
3719.71 882
3720.28 846
3720.86 892
3721.43 843
3722.01 806
3722.58 803
3723.16 921
3723.74 799
3724.31 795
3724.89 872
3725.46 969
3726.04 831
3726.61 887
3727.19 900
3727.76 850
3728.34 892
3728.92 961
3729.49 974
3730.07 947
3730.64 943
3731.22 1099
3731.80 1034
3732.37 1014
3732.95 1120
3733.52 1117
3734.10 1147
3734.68 1062
3735.25 1133
3735.83 1133
3736.41 1212
3736.98 1087
3737.56 991
3738.14 844
3738.71 897
3739.29 967
3739.87 850
3740.44 999
3741.02 962
3741.60 794
3742.17 893
3742.75 830
3743.33 840
3743.90 904
3744.48 875
3745.06 871
3745.63 817
3746.21 870
3746.79 910
3747.37 904
3747.94 783
3748.52 750
3749.10 789
3749.68 848
3750.25 842
3750.83 876
3751.41 825
3751.99 790
3752.56 811
3753.14 829
3753.72 792
3754.30 798
3754.87 799
3755.45 733
3756.03 733
3756.61 684
3757.19 809
3757.76 778
3758.34 800
3758.92 819
3759.50 804
3760.08 805
3760.66 857
3761.23 852
3761.81 899
3762.39 865
3762.97 891
3763.55 914
3764.13 1063
3764.70 1002
3765.28 857
3765.86 855
3766.44 877
3767.02 820
3767.60 908
3768.18 801
3768.76 782
3769.33 829
3769.91 782
3770.49 837
3771.07 859
3771.65 852
3772.23 818
3772.81 782
3773.39 798
3773.97 839
3774.55 893
3775.13 832
3775.71 858
3776.29 850
3776.86 824
3777.44 844
3778.02 753
3778.60 760
3779.18 704
3779.76 811
3780.34 818
3780.92 783
3781.50 831
3782.08 843
3782.66 810
3783.24 708
3783.82 807
3784.40 810
3784.98 789
3785.56 848
3786.14 795
3786.72 802
3787.30 834
3787.88 910
3788.46 786
3789.05 827
3789.63 844
3790.21 728
3790.79 842
3791.37 761
3791.95 731
3792.53 673
3793.11 845
3793.69 815
3794.27 810
3794.85 816
3795.43 876
3796.01 830
3796.60 794
3797.18 735
3797.76 756
3798.34 878
3798.92 746
3799.50 860
3800.08 853
3800.66 825
3801.25 847
3801.83 735
3802.41 765
3802.99 852
3803.57 790
3804.15 816
3804.73 944
3805.32 896
3805.90 788
3806.48 803
3807.06 844
3807.64 920
3808.23 912
3808.81 910
3809.39 992
3809.97 1000
3810.55 935
3811.14 931
3811.72 939
3812.30 951
3812.88 946
3813.46 980
3814.05 897
3814.63 935
3815.21 1052
3815.79 1055
3816.38 1071
3816.96 933
3817.54 960
3818.12 869
3818.71 881
3819.29 791
3819.87 808
3820.46 800
3821.04 851
3821.62 785
3822.20 741
3822.79 863
3823.37 898
3823.95 817
3824.54 785
3825.12 814
3825.70 671
3826.29 741
3826.87 643
3827.45 668
3828.04 794
3828.62 750
3829.20 846
3829.79 817
3830.37 909
3830.96 979
3831.54 892
3832.12 871
3832.71 888
3833.29 787
3833.87 773
3834.46 852
3835.04 815
3835.63 789
3836.21 739
3836.79 813
3837.38 1019
3837.96 833
3838.55 732
3839.13 749
3839.72 831
3840.30 773
3840.88 916
3841.47 820
3842.05 744
3842.64 787
3843.22 780
3843.81 776
3844.39 681
3844.98 775
3845.56 805
3846.15 815
3846.73 892
3847.32 856
3847.90 854
3848.49 791
3849.07 749
3849.66 841
3850.24 838
3850.83 776
3851.41 773
3852.00 743
3852.58 791
3853.17 873
3853.75 906
3854.34 804
3854.92 763
3855.51 850
3856.09 878
3856.68 892
3857.27 944
3857.85 901
3858.44 1056
3859.02 1108
3859.61 1091
3860.20 1180
3860.78 1318
3861.37 1282
3861.95 1340
3862.54 1415
3863.13 1468
3863.71 1402
3864.30 1400
3864.88 1376
3865.47 1336
3866.06 1264
3866.64 1137
3867.23 1179
3867.82 1099
3868.40 1077
3868.99 1037
3869.58 1006
3870.16 884
3870.75 925
3871.34 864
3871.92 910
3872.51 756
3873.10 830
3873.68 880
3874.27 843
3874.86 883
3875.44 919
3876.03 906
3876.62 883
3877.21 901
3877.79 936
3878.38 926
3878.97 850
3879.55 788
3880.14 788
3880.73 811
3881.32 888
3881.90 898
3882.49 858
3883.08 862
3883.67 815
3884.25 836
3884.84 811
3885.43 860
3886.02 825
3886.61 771
3887.19 801
3887.78 816
3888.37 821
3888.96 935
3889.55 835
3890.13 829
3890.72 1010
3891.31 912
3891.90 808
3892.49 967
3893.08 967
3893.66 944
3894.25 834
3894.84 882
3895.43 920
3896.02 898
3896.61 855
3897.20 900
3897.78 912
3898.37 1012
3898.96 876
3899.55 888
3900.14 934
3900.73 951
3901.32 928
3901.91 888
3902.50 996
3903.09 896
3903.67 907
3904.26 894
3904.85 920
3905.44 866
3906.03 802
3906.62 859
3907.21 887
3907.80 807
3908.39 799
3908.98 873
3909.57 876
3910.16 826
3910.75 744
3911.34 718
3911.93 798
3912.52 898
3913.11 851
3913.70 781
3914.29 686
3914.88 690
3915.47 792
3916.06 737
3916.65 723
3917.24 728
3917.83 766
3918.42 711
3919.01 806
3919.60 756
3920.19 709
3920.78 757
3921.37 728
3921.96 750
3922.55 720
3923.14 737
3923.73 800
3924.32 792
3924.92 701
3925.51 724
3926.10 776
3926.69 804
3927.28 774
3927.87 845
3928.46 847
3929.05 766
3929.64 820
3930.23 793
3930.83 778
3931.42 756
3932.01 810
3932.60 783
3933.19 659
3933.78 709
3934.37 739
3934.97 741
3935.56 732
3936.15 762
3936.74 836
3937.33 832
3937.92 814
3938.52 741
3939.11 676
3939.70 671
3940.29 690
3940.88 759
3941.48 722
3942.07 730
3942.66 750
3943.25 736
3943.84 750
3944.44 752
3945.03 761
3945.62 691
3946.21 735
3946.81 714
3947.40 746
3947.99 721
3948.58 690
3949.18 737
3949.77 757
3950.36 714
3950.95 795
3951.55 715
3952.14 726
3952.73 701
3953.33 682
3953.92 755
3954.51 714
3955.10 657
3955.70 737
3956.29 798
3956.88 789
3957.48 772
3958.07 726
3958.66 765
3959.26 833
3959.85 836
3960.44 781
3961.04 783
3961.63 775
3962.23 751
3962.82 679
3963.41 779
3964.01 809
3964.60 800
3965.19 755
3965.79 671
3966.38 694
3966.98 755
3967.57 890
3968.16 825
3968.76 716
3969.35 742
3969.95 789
3970.54 718
3971.13 692
3971.73 775
3972.32 728
3972.92 805
3973.51 818
3974.11 656
3974.70 769
3975.30 779
3975.89 717
3976.48 713
3977.08 732
3977.67 693
3978.27 741
3978.86 828
3979.46 887
3980.05 768
3980.65 696
3981.24 681
3981.84 811
3982.43 707
3983.03 759
3983.62 817
3984.22 781
3984.81 664
3985.41 699
3986.01 713
3986.60 769
3987.20 780
3987.79 732
3988.39 672
3988.98 767
3989.58 860
3990.17 791
3990.77 784
3991.37 776
3991.96 816
3992.56 739
3993.15 849
3993.75 854
3994.35 790
3994.94 793
3995.54 885
3996.13 845
3996.73 780
3997.33 797
3997.92 828
3998.52 828
3999.12 852
3999.71 809
4000.31 782
4000.90 795
4001.50 717
4002.10 799
4002.69 820
4003.29 765
4003.89 744
4004.48 774
4005.08 807
4005.68 837
4006.28 785
4006.87 795
4007.47 880
4008.07 931
4008.66 869
4009.26 850
4009.86 841
4010.45 852
4011.05 801
4011.65 769
4012.25 853
4012.84 872
4013.44 911
4014.04 874
4014.64 886
4015.23 937
4015.83 911
4016.43 973
4017.03 992
4017.62 898
4018.22 993
4018.82 1014
4019.42 1145
4020.02 1056
4020.61 888
4021.21 898
4021.81 893
4022.41 894
4023.01 789
4023.60 807
4024.20 862
4024.80 866
4025.40 863
4026.00 891
4026.60 844
4027.19 794
4027.79 800
4028.39 804
4028.99 802
4029.59 841
4030.19 863
4030.79 789
4031.39 713
4031.98 812
4032.58 866
4033.18 856
4033.78 766
4034.38 753
4034.98 849
4035.58 798
4036.18 819
4036.78 845
4037.38 815
4037.97 769
4038.57 786
4039.17 777
4039.77 777
4040.37 720
4040.97 721
4041.57 732
4042.17 828
4042.77 725
4043.37 774
4043.97 697
4044.57 634
4045.17 737
4045.77 754
4046.37 785
4046.97 847
4047.57 761
4048.17 776
4048.77 727
4049.37 720
4049.97 823
4050.57 752
4051.17 816
4051.77 784
4052.37 774
4052.97 797
4053.57 821
4054.17 802
4054.77 834
4055.37 799
4055.97 788
4056.57 718
4057.17 760
4057.78 720
4058.38 707
4058.98 661
4059.58 674
4060.18 677
4060.78 701
4061.38 683
4061.98 681
4062.58 711
4063.18 713
4063.79 653
4064.39 794
4064.99 723
4065.59 724
4066.19 801
4066.79 730
4067.39 705
4067.99 671
4068.60 640
4069.20 658
4069.80 694
4070.40 744
4071.00 719
4071.60 784
4072.21 703
4072.81 704
4073.41 731
4074.01 720
4074.61 830
4075.22 730
4075.82 758
4076.42 821
4077.02 853
4077.62 796
4078.23 717
4078.83 719
4079.43 691
4080.03 738
4080.64 806
4081.24 767
4081.84 694
4082.44 706
4083.05 622
4083.65 706
4084.25 675
4084.85 754
4085.46 782
4086.06 763
4086.66 625
4087.27 700
4087.87 683
4088.47 670
4089.07 705
4089.68 707
4090.28 675
4090.88 693
4091.49 620
4092.09 661
4092.69 643
4093.30 635
4093.90 668
4094.50 640
4095.11 752
4095.71 674
4096.31 651
4096.92 741
4097.52 736
4098.13 813
4098.73 795
4099.33 739
4099.94 669
4100.54 688
4101.15 712
4101.75 667
4102.35 707
4102.96 703
4103.56 736
4104.17 710
4104.77 656
4105.37 732
4105.98 725
4106.58 708
4107.19 635
4107.79 680
4108.40 686
4109.00 657
4109.61 679
4110.21 723
4110.81 698
4111.42 708
4112.02 777
4112.63 710
4113.23 694
4113.84 657
4114.44 696
4115.05 691
4115.65 650
4116.26 607
4116.86 646
4117.47 688
4118.07 784
4118.68 767
4119.28 759
4119.89 655
4120.49 722
4121.10 769
4121.71 652
4122.31 637
4122.92 622
4123.52 659
4124.13 759
4124.73 679
4125.34 705
4125.95 715
4126.55 644
4127.16 682
4127.76 619
4128.37 650
4128.97 728
4129.58 635
4130.19 677
4130.79 771
4131.40 734
4132.01 672
4132.61 631
4133.22 658
4133.82 681
4134.43 726
4135.04 715
4135.64 696
4136.25 723
4136.86 740
4137.46 749
4138.07 816
4138.68 759
4139.28 745
4139.89 800
4140.50 861
4141.10 855
4141.71 804
4142.32 833
4142.92 905
4143.53 796
4144.14 724
4144.75 776
4145.35 780
4145.96 708
4146.57 726
4147.18 719
4147.78 743
4148.39 676
4149.00 704
4149.61 734
4150.21 720
4150.82 732
4151.43 785
4152.04 809
4152.64 707
4153.25 758
4153.86 690
4154.47 732
4155.07 760
4155.68 676
4156.29 697
4156.90 672
4157.51 607
4158.11 657
4158.72 682
4159.33 686
4159.94 789
4160.55 736
4161.16 750
4161.76 687
4162.37 684
4162.98 711
4163.59 675
4164.20 766
4164.81 752
4165.42 851
4166.02 922
4166.63 751
4167.24 738
4167.85 740
4168.46 716
4169.07 803
4169.68 813
4170.29 629
4170.90 656
4171.50 703
4172.11 716
4172.72 729
4173.33 749
4173.94 721
4174.55 787
4175.16 773
4175.77 771
4176.38 672
4176.99 747
4177.60 833
4178.21 769
4178.82 815
4179.43 824
4180.04 791
4180.65 719
4181.26 677
4181.87 730
4182.48 770
4183.09 753
4183.70 695
4184.31 728
4184.92 727
4185.53 823
4186.14 812
4186.75 736
4187.36 824
4187.97 776
4188.58 718
4189.19 677
4189.80 782
4190.41 813
4191.02 813
4191.63 784
4192.24 890
4192.85 926
4193.46 869
4194.07 869
4194.68 952
4195.30 926
4195.91 924
4196.52 965
4197.13 973
4197.74 873
4198.35 790
4198.96 831
4199.57 822
4200.18 843
4200.79 811
4201.41 800
4202.02 846
4202.63 790
4203.24 848
4203.85 770
4204.46 788
4205.07 764
4205.69 826
4206.30 849
4206.91 846
4207.52 753
4208.13 736
4208.75 707
4209.36 805
4209.97 838
4210.58 825
4211.19 778
4211.80 785
4212.42 744
4213.03 719
4213.64 804
4214.25 800
4214.87 790
4215.48 878
4216.09 849
4216.70 922
4217.32 912
4217.93 857
4218.54 923
4219.15 877
4219.77 926
4220.38 999
4220.99 1065
4221.60 1075
4222.22 1141
4222.83 1304
4223.44 1423
4224.06 1452
4224.67 1394
4225.28 1397
4225.89 1407
4226.51 1540
4227.12 1330
4227.73 1162
4228.35 1344
4228.96 1468
4229.57 1376
4230.19 1305
4230.80 1417
4231.41 1454
4232.03 1285
4232.64 1348
4233.25 1423
4233.87 1442
4234.48 1539
4235.10 1513
4235.71 1496
4236.32 1502
4236.94 1532
4237.55 1409
4238.17 1332
4238.78 1217
4239.39 1153
4240.01 1182
4240.62 1025
4241.24 975
4241.85 853
4242.46 988
4243.08 910
4243.69 889
4244.31 1010
4244.92 972
4245.54 810
4246.15 849
4246.77 927
4247.38 875
4248.00 916
4248.61 941
4249.22 1001
4249.84 966
4250.45 910
4251.07 866
4251.68 821
4252.30 883
4252.91 913
4253.53 901
4254.14 934
4254.76 891
4255.37 869
4255.99 916
4256.61 998
4257.22 952
4257.84 872
4258.45 792
4259.07 845
4259.68 877
4260.30 781
4260.91 798
4261.53 879
4262.15 791
4262.76 855
4263.38 808
4263.99 841
4264.61 774
4265.22 817
4265.84 835
4266.46 917
4267.07 871
4267.69 867
4268.30 849
4268.92 820
4269.54 875
4270.15 845
4270.77 838
4271.39 828
4272.00 766
4272.62 795
4273.24 759
4273.85 826
4274.47 796
4275.09 858
4275.70 869
4276.32 807
4276.94 851
4277.55 766
4278.17 850
4278.79 731
4279.40 805
4280.02 748
4280.64 811
4281.25 727
4281.87 773
4282.49 827
4283.11 818
4283.72 751
4284.34 760
4284.96 844
4285.58 687
4286.19 714
4286.81 628
4287.43 708
4288.05 778
4288.66 757
4289.28 726
4289.90 767
4290.52 765
4291.13 802
4291.75 772
4292.37 763
4292.99 711
4293.61 670
4294.22 769
4294.84 692
4295.46 777
4296.08 724
4296.70 739
4297.31 670
4297.93 668
4298.55 751
4299.17 744
4299.79 768
4300.41 673
4301.02 714
4301.64 691
4302.26 745
4302.88 721
4303.50 729
4304.12 833
4304.74 789
4305.36 831
4305.97 847
4306.59 798
4307.21 847
4307.83 707
4308.45 728
4309.07 760
4309.69 741
4310.31 742
4310.93 690
4311.55 829
4312.17 745
4312.78 740
4313.40 689
4314.02 705
4314.64 741
4315.26 793
4315.88 754
4316.50 782
4317.12 790
4317.74 744
4318.36 750
4318.98 800
4319.60 711
4320.22 722
4320.84 761
4321.46 835
4322.08 852
4322.70 916
4323.32 908
4323.94 887
4324.56 874
4325.18 960
4325.80 967
4326.42 981
4327.04 906
4327.66 836
4328.28 930
4328.90 937
4329.52 800
4330.15 894
4330.77 788
4331.39 865
4332.01 865
4332.63 917
4333.25 885
4333.87 926
4334.49 828
4335.11 799
4335.73 927
4336.35 1058
4336.98 963
4337.60 995
4338.22 1072
4338.84 1033
4339.46 1187
4340.08 1062
4340.70 1075
4341.32 1132
4341.95 1165
4342.57 1208
4343.19 1134
4343.81 1090
4344.43 1206
4345.05 1412
4345.68 1321
4346.30 1374
4346.92 1467
4347.54 1605
4348.16 1606
4348.78 1585
4349.41 1544
4350.03 1517
4350.65 1291
4351.27 1220
4351.89 1065
4352.52 1041
4353.14 1016
4353.76 970
4354.38 928
4355.01 876
4355.63 794
4356.25 839
4356.87 879
4357.50 886
4358.12 886
4358.74 834
4359.36 902
4359.99 855
4360.61 863
4361.23 1029
4361.86 931
4362.48 857
4363.10 846
4363.72 761
4364.35 872
4364.97 838
4365.59 789
4366.22 738
4366.84 758
4367.46 765
4368.09 751
4368.71 791
4369.33 831
4369.96 770
4370.58 755
4371.20 795
4371.83 661
4372.45 705
4373.08 705
4373.70 730
4374.32 792
4374.95 697
4375.57 848
4376.19 858
4376.82 927
4377.44 854
4378.07 815
4378.69 759
4379.31 800
4379.94 750
4380.56 706
4381.19 785
4381.81 861
4382.44 735
4383.06 784
4383.68 817
4384.31 733
4384.93 754
4385.56 688
4386.18 779
4386.81 740
4387.43 782
4388.06 742
4388.68 753
4389.31 669
4389.93 769
4390.56 706
4391.18 731
4391.81 748
4392.43 791
4393.06 769
4393.68 750
4394.31 767
4394.93 738
4395.56 756
4396.18 749
4396.81 810
4397.43 700
4398.06 789
4398.68 754
4399.31 676
4399.94 650
4400.56 679
4401.19 624
4401.81 740
4402.44 717
4403.06 765
4403.69 813
4404.32 804
4404.94 769
4405.57 742
4406.19 748
4406.82 787
4407.45 812
4408.07 800
4408.70 811
4409.33 828
4409.95 747
4410.58 889
4411.20 777
4411.83 793
4412.46 736
4413.08 759
4413.71 713
4414.34 809
4414.96 776
4415.59 706
4416.22 660
4416.84 707
4417.47 689
4418.10 672
4418.73 620
4419.35 722
4419.98 718
4420.61 692
4421.23 775
4421.86 700
4422.49 708
4423.11 705
4423.74 679
4424.37 712
4425.00 637
4425.62 666
4426.25 657
4426.88 642
4427.51 611
4428.13 658
4428.76 695
4429.39 633
4430.02 608
4430.65 671
4431.27 654
4431.90 632
4432.53 623
4433.16 629
4433.79 658
4434.41 637
4435.04 614
4435.67 693
4436.30 670
4436.93 661
4437.55 622
4438.18 694
4438.81 632
4439.44 686
4440.07 715
4440.70 605
4441.32 600
4441.95 632
4442.58 636
4443.21 647
4443.84 640
4444.47 629
4445.10 729
4445.73 757
4446.35 705
4446.98 698
4447.61 795
4448.24 817
4448.87 719
4449.50 748
4450.13 708
4450.76 677
4451.39 727
4452.02 684
4452.65 694
4453.28 711
4453.91 636
4454.53 622
4455.16 682
4455.79 678
4456.42 705
4457.05 758
4457.68 719
4458.31 735
4458.94 693
4459.57 701
4460.20 686
4460.83 617
4461.46 612
4462.09 591
4462.72 642
4463.35 745
4463.98 594
4464.61 609
4465.24 695
4465.87 640
4466.50 599
4467.13 577
4467.76 573
4468.39 553
4469.03 646
4469.66 566
4470.29 601
4470.92 689
4471.55 702
4472.18 663
4472.81 561
4473.44 597
4474.07 649
4474.70 580
4475.33 551
4475.96 647
4476.59 609
4477.23 621
4477.86 618
4478.49 676
4479.12 624
4479.75 656
4480.38 706
4481.01 564
4481.64 602
4482.28 701
4482.91 646
4483.54 670
4484.17 671
4484.80 690
4485.43 677
4486.07 702
4486.70 712
4487.33 677
4487.96 664
4488.59 649
4489.22 677
4489.86 694
4490.49 702
4491.12 638
4491.75 598
4492.39 618
4493.02 680
4493.65 712
4494.28 595
4494.91 635
4495.55 711
4496.18 688
4496.81 709
4497.44 666
4498.08 713
4498.71 775
4499.34 803
4499.97 762
4500.61 745
4501.24 759
4501.87 831
4502.51 766
4503.14 777
4503.77 709
4504.40 725
4505.04 670
4505.67 656
4506.30 681
4506.94 688
4507.57 737
4508.20 774
4508.84 764
4509.47 759
4510.10 728
4510.74 694
4511.37 707
4512.00 737
4512.64 634
4513.27 707
4513.91 672
4514.54 638
4515.17 661
4515.81 653
4516.44 717
4517.07 701
4517.71 827
4518.34 723
4518.98 760
4519.61 662
4520.24 665
4520.88 665
4521.51 657
4522.15 681
4522.78 726
4523.42 781
4524.05 743
4524.68 778
4525.32 730
4525.95 867
4526.59 825
4527.22 799
4527.86 858
4528.49 900
4529.13 1018
4529.76 1165
4530.40 1289
4531.03 1356
4531.67 1378
4532.30 1317
4532.94 1427
4533.57 1414
4534.21 1392
4534.84 1314
4535.48 1321
4536.11 1121
4536.75 1160
4537.38 1018
4538.02 1034
4538.65 923
4539.29 871
4539.92 840
4540.56 710
4541.20 752
4541.83 609
4542.47 619
4543.10 651
4543.74 696
4544.37 663
4545.01 718
4545.65 747
4546.28 695
4546.92 643
4547.55 728
4548.19 762
4548.83 726
4549.46 732
4550.10 774
4550.73 745
4551.37 700
4552.01 740
4552.64 688
4553.28 788
4553.92 723
4554.55 690
4555.19 685
4555.83 653
4556.46 620
4557.10 651
4557.74 694
4558.37 641
4559.01 652
4559.65 668
4560.28 694
4560.92 697
4561.56 645
4562.20 660
4562.83 668
4563.47 641
4564.11 712
4564.74 738
4565.38 761
4566.02 739
4566.66 707
4567.29 736
4567.93 699
4568.57 676
4569.21 755
4569.84 795
4570.48 742
4571.12 761
4571.76 848
4572.39 763
4573.03 685
4573.67 687
4574.31 734
4574.95 731
4575.58 670
4576.22 659
4576.86 704
4577.50 676
4578.14 638
4578.77 605
4579.41 620
4580.05 729
4580.69 732
4581.33 702
4581.97 689
4582.60 687
4583.24 733
4583.88 743
4584.52 740
4585.16 762
4585.80 775
4586.44 642
4587.08 682
4587.71 682
4588.35 707
4588.99 761
4589.63 688
4590.27 669
4590.91 678
4591.55 751
4592.19 805
4592.83 774
4593.47 760
4594.11 796
4594.74 874
4595.38 770
4596.02 684
4596.66 709
4597.30 693
4597.94 761
4598.58 727
4599.22 703
4599.86 622
4600.50 646
4601.14 599
4601.78 564
4602.42 637
4603.06 718
4603.70 673
4604.34 706
4604.98 746
4605.62 708
4606.26 716
4606.90 775
4607.54 831
4608.18 800
4608.82 763
4609.46 725
4610.10 725
4610.74 724
4611.38 704
4612.02 689
4612.66 688
4613.30 757
4613.95 761
4614.59 696
4615.23 702
4615.87 696
4616.51 664
4617.15 641
4617.79 652
4618.43 736
4619.07 690
4619.71 706
4620.35 755
4621.00 713
4621.64 709
4622.28 769
4622.92 732
4623.56 757
4624.20 741
4624.84 735
4625.49 695
4626.13 647
4626.77 603
4627.41 639
4628.05 663
4628.69 660
4629.34 665
4629.98 740
4630.62 688
4631.26 788
4631.90 657
4632.54 732
4633.19 694
4633.83 643
4634.47 783
4635.11 756
4635.76 697
4636.40 732
4637.04 788
4637.68 838
4638.32 905
4638.97 867
4639.61 768
4640.25 791
4640.89 815
4641.54 864
4642.18 818
4642.82 839
4643.46 705
4644.11 768
4644.75 809
4645.39 702
4646.04 775
4646.68 681
4647.32 643
4647.97 670
4648.61 654
4649.25 703
4649.89 744
4650.54 782
4651.18 802
4651.82 788
4652.47 777
4653.11 762
4653.75 846
4654.40 839
4655.04 870
4655.69 774
4656.33 807
4656.97 819
4657.62 779
4658.26 715
4658.90 689
4659.55 716
4660.19 655
4660.84 705
4661.48 698
4662.12 733
4662.77 671
4663.41 622
4664.06 656
4664.70 695
4665.34 605
4665.99 671
4666.63 705
4667.28 656
4667.92 651
4668.57 620
4669.21 661
4669.86 644
4670.50 617
4671.14 669
4671.79 690
4672.43 650
4673.08 695
4673.72 673
4674.37 644
4675.01 749
4675.66 673
4676.30 682
4676.95 750
4677.59 741
4678.24 790
4678.88 708
4679.53 727
4680.17 657
4680.82 680
4681.46 739
4682.11 677
4682.76 705
4683.40 630
4684.05 607
4684.69 743
4685.34 743
4685.98 696
4686.63 679
4687.27 633
4687.92 663
4688.57 630
4689.21 673
4689.86 698
4690.50 706
4691.15 678
4691.80 722
4692.44 702
4693.09 707
4693.74 678
4694.38 630
4695.03 679
4695.67 624
4696.32 651
4696.97 670
4697.61 731
4698.26 729
4698.91 754
4699.55 721
4700.20 677
4700.85 710
4701.49 769
4702.14 735
4702.79 697
4703.43 767
4704.08 691
4704.73 681
4705.37 704
4706.02 622
4706.67 613
4707.32 691
4707.96 700
4708.61 640
4709.26 624
4709.90 711
4710.55 683
4711.20 635
4711.85 738
4712.49 681
4713.14 659
4713.79 730
4714.44 690
4715.08 629
4715.73 677
4716.38 629
4717.03 705
4717.68 640
4718.32 683
4718.97 669
4719.62 718
4720.27 731
4720.92 688
4721.56 675
4722.21 742
4722.86 788
4723.51 744
4724.16 703
4724.81 724
4725.45 700
4726.10 777
4726.75 759
4727.40 769
4728.05 804
4728.70 733
4729.35 678
4729.99 596
4730.64 713
4731.29 734
4731.94 732
4732.59 725
4733.24 682
4733.89 699
4734.54 716
4735.19 617
4735.83 630
4736.48 727
4737.13 627
4737.78 653
4738.43 687
4739.08 653
4739.73 616
4740.38 663
4741.03 679
4741.68 697
4742.33 706
4742.98 673
4743.63 697
4744.28 632
4744.93 680
4745.58 681
4746.23 674
4746.88 711
4747.53 685
4748.18 658
4748.83 573
4749.48 635
4750.13 735
4750.78 742
4751.43 771
4752.08 746
4752.73 779
4753.38 650
4754.03 807
4754.68 824
4755.33 791
4755.98 782
4756.63 748
4757.28 760
4757.93 704
4758.58 775
4759.23 680
4759.88 700
4760.53 694
4761.18 652
4761.83 668
4762.49 632
4763.14 742
4763.79 726
4764.44 782
4765.09 732
4765.74 728
4766.39 763
4767.04 784
4767.69 732
4768.35 724
4769.00 743
4769.65 859
4770.30 700
4770.95 764
4771.60 697
4772.26 784
4772.91 792
4773.56 781
4774.21 723
4774.86 740
4775.51 715
4776.17 666
4776.82 658
4777.47 700
4778.12 803
4778.77 698
4779.43 717
4780.08 604
4780.73 654
4781.38 726
4782.03 693
4782.69 699
4783.34 660
4783.99 658
4784.64 620
4785.30 646
4785.95 599
4786.60 731
4787.25 640
4787.91 623
4788.56 604
4789.21 573
4789.87 666
4790.52 659
4791.17 637
4791.82 770
4792.48 685
4793.13 690
4793.78 583
4794.44 634
4795.09 696
4795.74 733
4796.40 670
4797.05 701
4797.70 676
4798.36 633
4799.01 690
4799.66 675
4800.32 692
4800.97 680
4801.62 722
4802.28 608
4802.93 633
4803.58 660
4804.24 639
4804.89 683
4805.55 711
4806.20 673
4806.85 658
4807.51 753
4808.16 642
4808.82 671
4809.47 615
4810.12 612
4810.78 675
4811.43 644
4812.09 662
4812.74 566
4813.40 628
4814.05 660
4814.70 667
4815.36 555
4816.01 588
4816.67 692
4817.32 685
4817.98 721
4818.63 694
4819.29 665
4819.94 726
4820.60 728
4821.25 690
4821.91 648
4822.56 722
4823.22 838
4823.87 776
4824.53 795
4825.18 897
4825.84 956
4826.49 936
4827.15 862
4827.80 886
4828.46 832
4829.12 778
4829.77 797
4830.43 784
4831.08 761
4831.74 735
4832.39 780
4833.05 858
4833.70 836
4834.36 869
4835.02 1009
4835.67 992
4836.33 1014
4836.98 1001
4837.64 964
4838.30 926
4838.95 1106
4839.61 1016
4840.27 1038
4840.92 1077
4841.58 905
4842.23 951
4842.89 874
4843.55 905
4844.20 846
4844.86 891
4845.52 902
4846.17 797
4846.83 802
4847.49 891
4848.14 785
4848.80 803
4849.46 830
4850.11 825
4850.77 751
4851.43 792
4852.09 834
4852.74 787
4853.40 835
4854.06 795
4854.71 902
4855.37 801
4856.03 838
4856.69 853
4857.34 950
4858.00 991
4858.66 942
4859.32 943
4859.97 970
4860.63 938
4861.29 844
4861.95 995
4862.60 921
4863.26 886
4863.92 892
4864.58 937
4865.24 858
4865.89 824
4866.55 919
4867.21 869
4867.87 938
4868.53 868
4869.18 869
4869.84 927
4870.50 893
4871.16 856
4871.82 819
4872.48 825
4873.13 868
4873.79 850
4874.45 852
4875.11 793
4875.77 740
4876.43 745
4877.09 835
4877.74 895
4878.40 838
4879.06 901
4879.72 827
4880.38 808
4881.04 836
4881.70 771
4882.36 822
4883.02 771
4883.68 818
4884.34 808
4884.99 718
4885.65 764
4886.31 801
4886.97 792
4887.63 705
4888.29 759
4888.95 788
4889.61 749
4890.27 792
4890.93 736
4891.59 810
4892.25 731
4892.91 786
4893.57 776
4894.23 827
4894.89 734
4895.55 677
4896.21 774
4896.87 777
4897.53 780
4898.19 802
4898.85 760
4899.51 746
4900.17 835
4900.83 754
4901.49 787
4902.15 683
4902.81 787
4903.47 699
4904.13 690
4904.79 689
4905.45 723
4906.11 745
4906.78 728
4907.44 715
4908.10 609
4908.76 669
4909.42 731
4910.08 716
4910.74 722
4911.40 674
4912.06 717
4912.72 642
4913.39 701
4914.05 695
4914.71 626
4915.37 624
4916.03 596
4916.69 545
4917.35 564
4918.01 611
4918.68 611
4919.34 551
4920.00 548
4920.66 535
4921.32 626
4921.98 573
4922.65 558
4923.31 648
4923.97 625
4924.63 571
4925.29 619
4925.96 632
4926.62 634
4927.28 615
4927.94 600
4928.60 558
4929.27 644
4929.93 723
4930.59 725
4931.25 705
4931.92 624
4932.58 676
4933.24 688
4933.90 666
4934.57 607
4935.23 596
4935.89 605
4936.56 629
4937.22 645
4937.88 639
4938.54 691
4939.21 638
4939.87 620
4940.53 616
4941.20 580
4941.86 647
4942.52 644
4943.18 635
4943.85 682
4944.51 618
4945.17 619
4945.84 579
4946.50 604
4947.17 620
4947.83 658
4948.49 672
4949.16 580
4949.82 609
4950.48 620
4951.15 569
4951.81 554
4952.47 599
4953.14 625
4953.80 622
4954.47 566
4955.13 536
4955.79 564
4956.46 623
4957.12 644
4957.79 598
4958.45 597
4959.12 645
4959.78 630
4960.44 611
4961.11 572
4961.77 565
4962.44 559
4963.10 588
4963.77 563
4964.43 595
4965.10 591
4965.76 646
4966.43 646
4967.09 689
4967.75 716
4968.42 749
4969.08 624
4969.75 586
4970.41 657
4971.08 621
4971.74 633
4972.41 580
4973.08 577
4973.74 704
4974.41 673
4975.07 672
4975.74 596
4976.40 677
4977.07 594
4977.73 571
4978.40 576
4979.06 521
4979.73 573
4980.40 609
4981.06 696
4981.73 650
4982.39 600
4983.06 681
4983.72 720
4984.39 658
4985.06 644
4985.72 631
4986.39 600
4987.05 656
4987.72 699
4988.39 653
4989.05 624
4989.72 607
4990.39 705
4991.05 715
4991.72 659
4992.39 651
4993.05 638
4993.72 600
4994.39 541
4995.05 624
4995.72 599
4996.39 533
4997.05 613
4997.72 620
4998.39 555
4999.05 596
4999.72 632
5000.39 537
5001.05 555
5001.72 516
5002.39 553
5003.06 608
5003.72 611
5004.39 519
5005.06 626
5005.72 602
5006.39 597
5007.06 685
5007.73 680
5008.39 633
5009.06 618
5009.73 642
5010.40 679
5011.07 699
5011.73 630
5012.40 609
5013.07 651
5013.74 597
5014.40 621
5015.07 674
5015.74 616
5016.41 613
5017.08 641
5017.75 720
5018.41 795
5019.08 729
5019.75 887
5020.42 814
5021.09 824
5021.76 908
5022.42 992
5023.09 987
5023.76 933
5024.43 938
5025.10 881
5025.77 953
5026.44 1003
5027.10 910
5027.77 863
5028.44 788
5029.11 672
5029.78 726
5030.45 682
5031.12 604
5031.79 683
5032.46 670
5033.13 585
5033.80 574
5034.46 567
5035.13 640
5035.80 680
5036.47 566
5037.14 503
5037.81 615
5038.48 600
5039.15 624
5039.82 575
5040.49 604
5041.16 562
5041.83 564
5042.50 591
5043.17 608
5043.84 583
5044.51 584
5045.18 647
5045.85 614
5046.52 594
5047.19 654
5047.86 722
5048.53 588
5049.20 631
5049.87 597
5050.54 615
5051.21 704
5051.88 691
5052.55 635
5053.22 497
5053.89 559
5054.56 541
5055.24 515
5055.91 591
5056.58 570
5057.25 612
5057.92 647
5058.59 607
5059.26 602
5059.93 619
5060.60 541
5061.27 554
5061.94 656
5062.62 675
5063.29 658
5063.96 651
5064.63 646
5065.30 657
5065.97 589
5066.64 607
5067.32 661
5067.99 569
5068.66 565
5069.33 585
5070.00 561
5070.67 604
5071.35 615
5072.02 544
5072.69 566
5073.36 579
5074.03 549
5074.70 618
5075.38 538
5076.05 576
5076.72 560
5077.39 614
5078.07 594
5078.74 592
5079.41 595
5080.08 631
5080.75 611
5081.43 737
5082.10 606
5082.77 561
5083.44 666
5084.12 579
5084.79 578
5085.46 597
5086.14 585
5086.81 597
5087.48 572
5088.15 613
5088.83 652
5089.50 625
5090.17 664
5090.85 659
5091.52 690
5092.19 656
5092.87 649
5093.54 681
5094.21 711
5094.89 687
5095.56 713
5096.23 699
5096.91 666
5097.58 644
5098.25 616
5098.93 632
5099.60 611
5100.27 571
5100.95 575
5101.62 646
5102.29 635
5102.97 685
5103.64 622
5104.32 621
5104.99 663
5105.66 678
5106.34 614
5107.01 631
5107.69 601
5108.36 678
5109.04 627
5109.71 636
5110.38 590
5111.06 562
5111.73 617
5112.41 562
5113.08 571
5113.76 594
5114.43 570
5115.11 667
5115.78 634
5116.46 640
5117.13 689
5117.80 700
5118.48 610
5119.15 589
5119.83 590
5120.50 681
5121.18 637
5121.85 661
5122.53 595
5123.21 585
5123.88 590
5124.56 642
5125.23 615
5125.91 627
5126.58 621
5127.26 569
5127.93 584
5128.61 619
5129.28 584
5129.96 577
5130.64 586
5131.31 694
5131.99 528
5132.66 495
5133.34 602
5134.01 538
5134.69 612
5135.37 552
5136.04 629
5136.72 585
5137.39 566
5138.07 588
5138.75 577
5139.42 606
5140.10 596
5140.78 590
5141.45 620
5142.13 627
5142.81 622
5143.48 531
5144.16 578
5144.83 656
5145.51 550
5146.19 526
5146.87 556
5147.54 584
5148.22 573
5148.90 549
5149.57 563
5150.25 508
5150.93 576
5151.60 545
5152.28 586
5152.96 541
5153.64 598
5154.31 590
5154.99 536
5155.67 555
5156.34 482
5157.02 545
5157.70 553
5158.38 512
5159.05 504
5159.73 530
5160.41 465
5161.09 510
5161.77 585
5162.44 571
5163.12 529
5163.80 596
5164.48 547
5165.15 499
5165.83 536
5166.51 575
5167.19 615
5167.87 578
5168.54 515
5169.22 524
5169.90 626
5170.58 555
5171.26 470
5171.94 475
5172.61 524
5173.29 511
5173.97 564
5174.65 571
5175.33 561
5176.01 496
5176.69 619
5177.37 600
5178.04 562
5178.72 499
5179.40 507
5180.08 564
5180.76 609
5181.44 588
5182.12 513
5182.80 578
5183.48 559
5184.16 526
5184.83 507
5185.51 521
5186.19 513
5186.87 547
5187.55 581
5188.23 488
5188.91 479
5189.59 597
5190.27 604
5190.95 548
5191.63 626
5192.31 565
5192.99 553
5193.67 619
5194.35 553
5195.03 569
5195.71 591
5196.39 562
5197.07 472
5197.75 515
5198.43 527
5199.11 518
5199.79 579
5200.47 546
5201.15 520
5201.83 555
5202.51 530
5203.19 493
5203.87 586
5204.55 623
5205.23 546
5205.91 565
5206.59 579
5207.28 602
5207.96 543
5208.64 583
5209.32 707
5210.00 591
5210.68 547
5211.36 578
5212.04 628
5212.72 577
5213.40 595
5214.08 630
5214.77 616
5215.45 615
5216.13 614
5216.81 636
5217.49 634
5218.17 638
5218.85 578
5219.54 554
5220.22 581
5220.90 588
5221.58 581
5222.26 613
5222.94 614
5223.63 503
5224.31 539
5224.99 602
5225.67 553
5226.35 537
5227.04 530
5227.72 569
5228.40 574
5229.08 530
5229.76 545
5230.45 605
5231.13 537
5231.81 491
5232.49 517
5233.18 549
5233.86 537
5234.54 555
5235.22 560
5235.91 559
5236.59 554
5237.27 543
5237.95 525
5238.64 531
5239.32 532
5240.00 594
5240.69 619
5241.37 562
5242.05 569
5242.73 628
5243.42 604
5244.10 565
5244.78 612
5245.47 556
5246.15 543
5246.83 594
5247.52 540
5248.20 530
5248.88 549
5249.57 572
5250.25 592
5250.93 593
5251.62 600
5252.30 613
5252.99 566
5253.67 587
5254.35 515
5255.04 544
5255.72 551
5256.40 595
5257.09 578
5257.77 491
5258.46 530
5259.14 532
5259.83 563
5260.51 582
5261.19 566
5261.88 579
5262.56 638
5263.25 589
5263.93 539
5264.62 591
5265.30 596
5265.98 524
5266.67 514
5267.35 536
5268.04 563
5268.72 572
5269.41 547
5270.09 550
5270.78 596
5271.46 611
5272.15 518
5272.83 539
5273.52 544
5274.20 538
5274.89 562
5275.57 569
5276.26 534
5276.94 539
5277.63 575
5278.31 642
5279.00 599
5279.69 554
5280.37 578
5281.06 675
5281.74 688
5282.43 726
5283.11 801
5283.80 785
5284.48 751
5285.17 710
5285.86 621
5286.54 607
5287.23 560
5287.91 569
5288.60 580
5289.29 595
5289.97 564
5290.66 520
5291.34 499
5292.03 531
5292.72 577
5293.40 639
5294.09 625
5294.78 597
5295.46 568
5296.15 615
5296.84 684
5297.52 616
5298.21 561
5298.90 601
5299.58 576
5300.27 656
5300.96 604
5301.64 549
5302.33 506
5303.02 573
5303.70 596
5304.39 581
5305.08 506
5305.77 575
5306.45 642
5307.14 636
5307.83 692
5308.51 565
5309.20 615
5309.89 560
5310.58 534
5311.26 624
5311.95 671
5312.64 590
5313.33 590
5314.02 608
5314.70 584
5315.39 658
5316.08 607
5316.77 639
5317.45 581
5318.14 576
5318.83 648
5319.52 624
5320.21 687
5320.89 630
5321.58 614
5322.27 584
5322.96 604
5323.65 561
5324.34 574
5325.02 583
5325.71 595
5326.40 578
5327.09 547
5327.78 616
5328.47 652
5329.16 652
5329.84 589
5330.53 629
5331.22 658
5331.91 652
5332.60 589
5333.29 646
5333.98 659
5334.67 650
5335.36 616
5336.04 604
5336.73 607
5337.42 698
5338.11 668
5338.80 742
5339.49 734
5340.18 607
5340.87 623
5341.56 618
5342.25 658
5342.94 641
5343.63 711
5344.32 685
5345.01 703
5345.70 807
5346.39 811
5347.08 806
5347.77 877
5348.46 854
5349.15 912
5349.84 948
5350.53 892
5351.22 1073
5351.91 1179
5352.60 1080
5353.29 1046
5353.98 1143
5354.67 1131
5355.36 939
5356.05 981
5356.74 853
5357.43 778
5358.12 753
5358.81 699
5359.50 711
5360.19 646
5360.88 609
5361.57 662
5362.26 645
5362.95 632
5363.65 643
5364.34 590
5365.03 694
5365.72 568
5366.41 566
5367.10 540
5367.79 593
5368.48 585
5369.17 580
5369.87 604
5370.56 611
5371.25 575
5371.94 532
5372.63 569
5373.32 623
5374.01 565
5374.71 612
5375.40 537
5376.09 543
5376.78 578
5377.47 535
5378.17 579
5378.86 599
5379.55 589
5380.24 545
5380.93 515
5381.62 605
5382.32 609
5383.01 590
5383.70 580
5384.39 591
5385.09 550
5385.78 489
5386.47 566
5387.16 602
5387.86 631
5388.55 682
5389.24 637
5389.93 632
5390.63 631
5391.32 660
5392.01 676
5392.70 693
5393.40 574
5394.09 658
5394.78 643
5395.48 605
5396.17 627
5396.86 551
5397.55 553
5398.25 529
5398.94 591
5399.63 599
5400.33 688
5401.02 696
5401.71 605
5402.41 585
5403.10 571
5403.79 585
5404.49 577
5405.18 596
5405.88 638
5406.57 594
5407.26 578
5407.96 580
5408.65 532
5409.34 548
5410.04 540
5410.73 571
5411.43 480
5412.12 544
5412.81 583
5413.51 563
5414.20 538
5414.90 554
5415.59 576
5416.28 585
5416.98 631
5417.67 561
5418.37 625
5419.06 591
5419.76 535
5420.45 571
5421.15 599
5421.84 630
5422.54 750
5423.23 659
5423.92 615
5424.62 676
5425.31 669
5426.01 650
5426.70 626
5427.40 625
5428.09 626
5428.79 568
5429.48 625
5430.18 597
5430.88 610
5431.57 611
5432.27 602
5432.96 655
5433.66 629
5434.35 598
5435.05 610
5435.74 643
5436.44 604
5437.13 639
5437.83 687
5438.53 600
5439.22 662
5439.92 673
5440.61 643
5441.31 713
5442.00 684
5442.70 622
5443.40 627
5444.09 648
5444.79 652
5445.49 684
5446.18 736
5446.88 732
5447.57 693
5448.27 720
5448.97 762
5449.66 798
5450.36 765
5451.06 706
5451.75 691
5452.45 675
5453.15 661
5453.84 722
5454.54 671
5455.24 672
5455.93 643
5456.63 696
5457.33 648
5458.02 635
5458.72 672
5459.42 704
5460.12 711
5460.81 679
5461.51 680
5462.21 637
5462.90 692
5463.60 711
5464.30 672
5465.00 636
5465.69 723
5466.39 653
5467.09 645
5467.79 704
5468.48 785
5469.18 743
5469.88 650
5470.58 704
5471.27 630
5471.97 690
5472.67 615
5473.37 707
5474.07 697
5474.76 718
5475.46 723
5476.16 754
5476.86 728
5477.56 746
5478.26 758
5478.95 822
5479.65 885
5480.35 889
5481.05 915
5481.75 912
5482.45 828
5483.14 907
5483.84 979
5484.54 863
5485.24 860
5485.94 716
5486.64 772
5487.34 832
5488.04 767
5488.73 813
5489.43 791
5490.13 750
5490.83 850
5491.53 857
5492.23 800
5492.93 821
5493.63 781
5494.33 833
5495.03 837
5495.73 843
5496.43 837
5497.13 889
5497.82 923
5498.52 1023
5499.22 1118
5499.92 1092
5500.62 1215
5501.32 1290
5502.02 1171
5502.72 1279
5503.42 1164
5504.12 1052
5504.82 1080
5505.52 1004
5506.22 998
5506.92 972
5507.62 840
5508.32 778
5509.02 887
5509.72 873
5510.42 867
5511.12 832
5511.82 783
5512.52 807
5513.23 850
5513.93 801
5514.63 804
5515.33 880
5516.03 774
5516.73 811
5517.43 804
5518.13 647
5518.83 774
5519.53 710
5520.23 755
5520.93 760
5521.63 791
5522.34 796
5523.04 858
5523.74 708
5524.44 689
5525.14 784
5525.84 648
5526.54 639
5527.24 633
5527.95 693
5528.65 680
5529.35 645
5530.05 653
5530.75 673
5531.45 598
5532.16 564
5532.86 547
5533.56 602
5534.26 596
5534.96 703
5535.66 627
5536.37 646
5537.07 673
5537.77 566
5538.47 570
5539.18 655
5539.88 572
5540.58 615
5541.28 658
5541.98 563
5542.69 568
5543.39 566
5544.09 631
5544.79 582
5545.50 604
5546.20 604
5546.90 613
5547.60 586
5548.31 625
5549.01 644
5549.71 646
5550.42 666
5551.12 612
5551.82 585
5552.52 639
5553.23 623
5553.93 603
5554.63 567
5555.34 602
5556.04 614
5556.74 568
5557.45 630
5558.15 622
5558.85 663
5559.56 581
5560.26 596
5560.96 604
5561.67 573
5562.37 627
5563.07 621
5563.78 557
5564.48 615
5565.19 551
5565.89 542
5566.59 523
5567.30 501
5568.00 519
5568.71 501
5569.41 554
5570.11 586
5570.82 595
5571.52 617
5572.23 614
5572.93 596
5573.63 560
5574.34 653
5575.04 563
5575.75 584
5576.45 591
5577.16 630
5577.86 578
5578.57 639
5579.27 675
5579.98 635
5580.68 558
5581.39 591
5582.09 540
5582.80 608
5583.50 626
5584.21 593
5584.91 558
5585.62 603
5586.32 548
5587.03 571
5587.73 601
5588.44 593
5589.14 568
5589.85 547
5590.55 585
5591.26 579
5591.96 558
5592.67 581
5593.37 584
5594.08 546
5594.79 549
5595.49 441
5596.20 504
5596.90 505
5597.61 497
5598.31 575
5599.02 558
5599.73 543
5600.43 486
5601.14 545
5601.84 574
5602.55 536
5603.26 535
5603.96 582
5604.67 568
5605.38 542
5606.08 541
5606.79 539
5607.50 577
5608.20 555
5608.91 502
5609.61 540
5610.32 569
5611.03 581
5611.73 518
5612.44 521
5613.15 505
5613.86 510
5614.56 538
5615.27 512
5615.98 535
5616.68 573
5617.39 583
5618.10 573
5618.80 472
5619.51 511
5620.22 492
5620.93 561
5621.63 563
5622.34 501
5623.05 531
5623.76 605
5624.46 517
5625.17 555
5625.88 568
5626.59 552
5627.29 543
5628.00 496
5628.71 432
5629.42 473
5630.13 523
5630.83 521
5631.54 559
5632.25 542
5632.96 572
5633.67 626
5634.37 609
5635.08 530
5635.79 578
5636.50 628
5637.21 568
5637.92 530
5638.62 469
5639.33 517
5640.04 571
5640.75 604
5641.46 530
5642.17 515
5642.88 536
5643.58 602
5644.29 585
5645.00 541
5645.71 566
5646.42 603
5647.13 545
5647.84 598
5648.55 588
5649.26 583
5649.97 557
5650.67 559
5651.38 551
5652.09 518
5652.80 483
5653.51 530
5654.22 518
5654.93 552
5655.64 592
5656.35 581
5657.06 583
5657.77 602
5658.48 564
5659.19 558
5659.90 577
5660.61 644
5661.32 578
5662.03 560
5662.74 575
5663.45 601
5664.16 668
5664.87 568
5665.58 563
5666.29 516
5667.00 571
5667.71 573
5668.42 668
5669.13 594
5669.84 678
5670.55 628
5671.26 560
5671.97 541
5672.68 609
5673.39 692
5674.10 634
5674.81 717
5675.52 618
5676.24 575
5676.95 564
5677.66 553
5678.37 604
5679.08 555
5679.79 594
5680.50 548
5681.21 569
5681.92 561
5682.63 545
5683.35 625
5684.06 640
5684.77 549
5685.48 547
5686.19 624
5686.90 591
5687.61 606
5688.33 561
5689.04 566
5689.75 561
5690.46 542
5691.17 594
5691.88 550
5692.60 534
5693.31 546
5694.02 532
5694.73 549
5695.44 482
5696.16 493
5696.87 525
5697.58 518
5698.29 505
5699.00 507
5699.72 484
5700.43 467
5701.14 450
5701.85 568
5702.57 622
5703.28 573
5703.99 527
5704.70 521
5705.42 547
5706.13 562
5706.84 517
5707.55 576
5708.27 576
5708.98 532
5709.69 584
5710.41 531
5711.12 538
5711.83 560
5712.55 571
5713.26 479
5713.97 481
5714.68 529
5715.40 533
5716.11 511
5716.82 537
5717.54 522
5718.25 531
5718.96 541
5719.68 586
5720.39 544
5721.11 563
5721.82 533
5722.53 521
5723.25 569
5723.96 551
5724.67 593
5725.39 533
5726.10 525
5726.82 612
5727.53 639
5728.24 590
5728.96 591
5729.67 660
5730.39 634
5731.10 628
5731.81 562
5732.53 590
5733.24 611
5733.96 680
5734.67 611
5735.39 640
5736.10 531
5736.82 532
5737.53 529
5738.25 547
5738.96 585
5739.68 564
5740.39 503
5741.10 562
5741.82 568
5742.53 554
5743.25 633
5743.96 640
5744.68 564
5745.39 598
5746.11 561
5746.83 539
5747.54 566
5748.26 609
5748.97 578
5749.69 510
5750.40 458
5751.12 481
5751.83 540
5752.55 572
5753.26 541
5753.98 578
5754.70 641
5755.41 717
5756.13 698
5756.84 666
5757.56 653
5758.27 682
5758.99 643
5759.71 616
5760.42 542
5761.14 557
5761.86 572
5762.57 630
5763.29 602
5764.00 616
5764.72 581
5765.44 591
5766.15 672
5766.87 642
5767.59 610
5768.30 649
5769.02 651
5769.74 687
5770.45 657
5771.17 706
5771.89 664
5772.60 581
5773.32 622
5774.04 648
5774.75 660
5775.47 576
5776.19 653
5776.90 625
5777.62 648
5778.34 562
5779.06 614
5779.77 628
5780.49 607
5781.21 651
5781.93 646
5782.64 599
5783.36 607
5784.08 688
5784.80 686
5785.51 762
5786.23 656
5786.95 623
5787.67 668
5788.38 663
5789.10 731
5789.82 691
5790.54 695
5791.26 703
5791.97 762
5792.69 776
5793.41 864
5794.13 836
5794.85 820
5795.56 803
5796.28 803
5797.00 805
5797.72 974
5798.44 1011
5799.16 1096
5799.88 1206
5800.59 1460
5801.31 1430
5802.03 1349
5802.75 1457
5803.47 1551
5804.19 1480
5804.91 1218
5805.63 1223
5806.34 1168
5807.06 944
5807.78 925
5808.50 897
5809.22 864
5809.94 731
5810.66 791
5811.38 758
5812.10 793
5812.82 742
5813.54 750
5814.26 802
5814.97 790
5815.69 812
5816.41 836
5817.13 825
5817.85 836
5818.57 749
5819.29 770
5820.01 738
5820.73 809
5821.45 770
5822.17 768
5822.89 737
5823.61 685
5824.33 677
5825.05 745
5825.77 632
5826.49 627
5827.21 665
5827.93 664
5828.65 696
5829.37 656
5830.09 730
5830.81 669
5831.53 599
5832.25 600
5832.98 636
5833.70 662
5834.42 681
5835.14 630
5835.86 598
5836.58 667
5837.30 582
5838.02 632
5838.74 636
5839.46 650
5840.18 616
5840.90 701
5841.63 646
5842.35 631
5843.07 602
5843.79 649
5844.51 636
5845.23 667
5845.95 664
5846.67 602
5847.40 596
5848.12 604
5848.84 627
5849.56 610
5850.28 636
5851.00 567
5851.73 575
5852.45 599
5853.17 617
5853.89 642
5854.61 619
5855.34 639
5856.06 635
5856.78 622
5857.50 572
5858.22 605
5858.95 582
5859.67 593
5860.39 572
5861.11 541
5861.84 581
5862.56 611
5863.28 550
5864.00 582
5864.72 593
5865.45 616
5866.17 572
5866.89 675
5867.62 683
5868.34 623
5869.06 578
5869.78 558
5870.51 599
5871.23 578
5871.95 585
5872.68 603
5873.40 623
5874.12 601
5874.85 643
5875.57 582
5876.29 645
5877.01 661
5877.74 637
5878.46 609
5879.19 589
5879.91 566
5880.63 511
5881.36 584
5882.08 672
5882.80 585
5883.53 595
5884.25 625
5884.97 604
5885.70 640
5886.42 688
5887.15 639
5887.87 586
5888.59 586
5889.32 543
5890.04 540
5890.77 590
5891.49 570
5892.21 617
5892.94 586
5893.66 532
5894.39 608
5895.11 642
5895.84 588
5896.56 625
5897.29 656
5898.01 635
5898.73 624
5899.46 594
5900.18 597
5900.91 625
5901.63 623
5902.36 636
5903.08 603
5903.81 570
5904.53 554
5905.26 550
5905.98 600
5906.71 602
5907.43 518
5908.16 638
5908.88 703
5909.61 619
5910.33 600
5911.06 590
5911.79 626
5912.51 635
5913.24 697
5913.96 607
5914.69 555
5915.41 673
5916.14 638
5916.87 610
5917.59 622
5918.32 660
5919.04 588
5919.77 653
5920.49 707
5921.22 718
5921.95 694
5922.67 731
5923.40 727
5924.12 717
5924.85 707
5925.58 705
5926.30 700
5927.03 653
5927.76 625
5928.48 722
5929.21 759
5929.94 623
5930.66 614
5931.39 703
5932.12 685
5932.84 708
5933.57 743
5934.30 766
5935.02 728
5935.75 777
5936.48 762
5937.20 755
5937.93 747
5938.66 816
5939.39 809
5940.11 790
5940.84 812
5941.57 799
5942.29 868
5943.02 873
5943.75 898
5944.48 827
5945.20 809
5945.93 967
5946.66 905
5947.39 801
5948.11 877
5948.84 1012
5949.57 934
5950.30 911
5951.03 1015
5951.75 945
5952.48 945
5953.21 970
5953.94 963
5954.67 1008
5955.39 1029
5956.12 1029
5956.85 970
5957.58 989
5958.31 966
5959.03 947
5959.76 1029
5960.49 1013
5961.22 1050
5961.95 1102
5962.68 1064
5963.41 1118
5964.13 1080
5964.86 1167
5965.59 1151
5966.32 1318
5967.05 1309
5967.78 1320
5968.51 1438
5969.24 1488
5969.97 1372
5970.69 1355
5971.42 1387
5972.15 1270
5972.88 1288
5973.61 1203
5974.34 1305
5975.07 1158
5975.80 1190
5976.53 1253
5977.26 1281
5977.99 1327
5978.72 1276
5979.45 1284
5980.18 1288
5980.91 1313
5981.64 1227
5982.37 1315
5983.10 1288
5983.83 1383
5984.56 1398
5985.28 1329
5986.01 1395
5986.74 1381
5987.48 1386
5988.21 1401
5988.94 1309
5989.67 1338
5990.40 1400
5991.13 1442
5991.86 1429
5992.59 1449
5993.32 1406
5994.05 1491
5994.78 1526
5995.51 1359
5996.24 1417
5996.97 1456
5997.70 1539
5998.43 1675
5999.16 1548
5999.89 1501
6000.62 1644
6001.36 1722
6002.09 1569
6002.82 1481
6003.55 1480
6004.28 1572
6005.01 1501
6005.74 1593
6006.47 1553
6007.20 1454
6007.94 1601
6008.67 1823
6009.40 1906
6010.13 1976
6010.86 2205
6011.59 2503
6012.32 2723
6013.06 2874
6013.79 3095
6014.52 3253
6015.25 3079
6015.98 3047
6016.71 3137
6017.45 3106
6018.18 2810
6018.91 2560
6019.64 2240
6020.37 1941
6021.11 1759
6021.84 1670
6022.57 1428
6023.30 1320
6024.04 1389
6024.77 1283
6025.50 1236
6026.23 1236
6026.97 1162
6027.70 1130
6028.43 1088
6029.16 1168
6029.90 1154
6030.63 1124
6031.36 1147
6032.09 1023
6032.83 1104
6033.56 1056
6034.29 1084
6035.03 1038
6035.76 1104
6036.49 1186
6037.23 1118
6037.96 1055
6038.69 1097
6039.42 1173
6040.16 1206
6040.89 1145
6041.62 1099
6042.36 1219
6043.09 1132
6043.83 1238
6044.56 1295
6045.29 1245
6046.03 1183
6046.76 1200
6047.49 1194
6048.23 1237
6048.96 1180
6049.70 1255
6050.43 1323
6051.16 1326
6051.90 1342
6052.63 1382
6053.37 1341
6054.10 1401
6054.83 1456
6055.57 1389
6056.30 1326
6057.04 1424
6057.77 1405
6058.51 1451
6059.24 1358
6059.97 1219
6060.71 1275
6061.44 1215
6062.18 1234
6062.91 1161
6063.65 1186
6064.38 1262
6065.12 1251
6065.85 1188
6066.59 1226
6067.32 1118
6068.06 1122
6068.79 1159
6069.53 1149
6070.26 1085
6071.00 1077
6071.73 1078
6072.47 1092
6073.20 1029
6073.94 1001
6074.67 999
6075.41 1055
6076.14 1073
6076.88 988
6077.62 973
6078.35 1045
6079.09 1001
6079.82 944
6080.56 966
6081.29 993
6082.03 1013
6082.77 1025
6083.50 1070
6084.24 1083
6084.97 988
6085.71 1012
6086.45 1033
6087.18 971
6087.92 978
6088.65 1045
6089.39 1041
6090.13 932
6090.86 958
6091.60 981
6092.34 946
6093.07 956
6093.81 947
6094.55 913
6095.28 1014
6096.02 1052
6096.76 908
6097.49 976
6098.23 928
6098.97 959
6099.70 885
6100.44 923
6101.18 905
6101.91 924
6102.65 843
6103.39 836
6104.13 850
6104.86 908
6105.60 842
6106.34 827
6107.07 887
6107.81 893
6108.55 834
6109.29 849
6110.02 910
6110.76 877
6111.50 851
6112.24 902
6112.98 912
6113.71 913
6114.45 870
6115.19 850
6115.93 915
6116.66 897
6117.40 885
6118.14 854
6118.88 914
6119.62 938
6120.35 1002
6121.09 1025
6121.83 1057
6122.57 1023
6123.31 989
6124.05 899
6124.78 843
6125.52 871
6126.26 945
6127.00 1065
6127.74 1046
6128.48 987
6129.22 976
6129.96 1011
6130.69 1083
6131.43 1025
6132.17 1089
6132.91 1002
6133.65 1028
6134.39 1052
6135.13 1023
6135.87 1030
6136.61 1060
6137.35 954
6138.08 970
6138.82 1004
6139.56 1013
6140.30 988
6141.04 953
6141.78 993
6142.52 1059
6143.26 1035
6144.00 1064
6144.74 1057
6145.48 1065
6146.22 1029
6146.96 1044
6147.70 985
6148.44 1090
6149.18 1131
6149.92 1147
6150.66 1079
6151.40 1106
6152.14 1084
6152.88 1134
6153.62 1083
6154.36 1013
6155.10 1062
6155.84 1117
6156.58 1179
6157.32 1080
6158.06 1112
6158.80 1117
6159.54 1151
6160.28 1201
6161.02 1152
6161.76 1262
6162.50 1235
6163.24 1253
6163.99 1334
6164.73 1521
6165.47 1470
6166.21 1428
6166.95 1544
6167.69 1601
6168.43 1669
6169.17 1630
6169.91 1643
6170.65 1589
6171.40 1564
6172.14 1538
6172.88 1617
6173.62 1548
6174.36 1525
6175.10 1464
6175.84 1441
6176.59 1481
6177.33 1474
6178.07 1430
6178.81 1514
6179.55 1455
6180.29 1570
6181.04 1408
6181.78 1401
6182.52 1488
6183.26 1491
6184.00 1468
6184.75 1494
6185.49 1496
6186.23 1496
6186.97 1561
6187.71 1556
6188.46 1496
6189.20 1558
6189.94 1687
6190.68 1678
6191.43 1599
6192.17 1579
6192.91 1824
6193.65 1781
6194.40 1754
6195.14 1889
6195.88 1892
6196.62 1939
6197.37 1904
6198.11 1860
6198.85 1844
6199.60 1854
6200.34 1996
6201.08 1960
6201.83 1923
6202.57 1936
6203.31 2140
6204.05 2371
6204.80 2614
6205.54 2892
6206.28 3271
6207.03 3747
6207.77 4229
6208.51 4776
6209.26 5363
6210.00 5820
6210.75 6378
6211.49 6562
6212.23 6408
6212.98 6063
6213.72 5548
6214.46 4983
6215.21 4352
6215.95 3726
6216.70 3153
6217.44 2616
6218.18 2321
6218.93 1995
6219.67 1827
6220.42 1773
6221.16 1577
6221.90 1564
6222.65 1539
6223.39 1479
6224.14 1450
6224.88 1468
6225.63 1506
6226.37 1646
6227.12 1661
6227.86 1533
6228.61 1347
6229.35 1306
6230.09 1335
6230.84 1315
6231.58 1269
6232.33 1184
6233.07 1245
6233.82 1190
6234.56 1230
6235.31 1099
6236.05 1198
6236.80 1205
6237.55 1166
6238.29 1054
6239.04 1036
6239.78 1197
6240.53 1238
6241.27 1270
6242.02 1239
6242.76 1247
6243.51 1204
6244.25 1347
6245.00 1389
6245.75 1421
6246.49 1546
6247.24 1626
6247.98 1692
6248.73 1723
6249.47 1813
6250.22 1705
6250.97 1616
6251.71 1795
6252.46 1682
6253.20 1549
6253.95 1503
6254.70 1350
6255.44 1382
6256.19 1306
6256.94 1283
6257.68 1265
6258.43 1317
6259.18 1287
6259.92 1227
6260.67 1381
6261.42 1327
6262.16 1274
6262.91 1314
6263.66 1231
6264.40 1222
6265.15 1235
6265.90 1244
6266.64 1302
6267.39 1256
6268.14 1280
6268.88 1248
6269.63 1266
6270.38 1252
6271.13 1238
6271.87 1284
6272.62 1187
6273.37 1177
6274.12 1231
6274.86 1242
6275.61 1282
6276.36 1227
6277.11 1201
6277.85 1253
6278.60 1134
6279.35 1217
6280.10 1204
6280.84 1214
6281.59 1136
6282.34 1200
6283.09 1145
6283.84 1193
6284.58 1231
6285.33 1150
6286.08 1169
6286.83 1206
6287.58 1167
6288.32 1135
6289.07 1178
6289.82 1103
6290.57 1099
6291.32 1050
6292.07 1094
6292.81 1123
6293.56 1090
6294.31 1038
6295.06 990
6295.81 1011
6296.56 950
6297.31 1015
6298.06 1030
6298.80 1017
6299.55 972
6300.30 993
6301.05 1035
6301.80 925
6302.55 934
6303.30 966
6304.05 978
6304.80 928
6305.55 956
6306.30 984
6307.05 1012
6307.79 925
6308.54 1016
6309.29 984
6310.04 954
6310.79 915
6311.54 992
6312.29 993
6313.04 1071
6313.79 977
6314.54 1094
6315.29 1047
6316.04 946
6316.79 1019
6317.54 1053
6318.29 1022
6319.04 962
6319.79 908
6320.54 949
6321.29 946
6322.04 936
6322.79 957
6323.54 961
6324.29 960
6325.04 912
6325.79 853
6326.54 808
6327.29 838
6328.05 909
6328.80 900
6329.55 864
6330.30 814
6331.05 803
6331.80 884
6332.55 869
6333.30 846
6334.05 856
6334.80 841
6335.55 791
6336.31 844
6337.06 862
6337.81 839
6338.56 821
6339.31 868
6340.06 863
6340.81 870
6341.56 802
6342.32 824
6343.07 789
6343.82 890
6344.57 941
6345.32 910
6346.07 923
6346.83 853
6347.58 919
6348.33 904
6349.08 853
6349.83 847
6350.58 975
6351.34 935
6352.09 851
6352.84 882
6353.59 864
6354.35 895
6355.10 1056
6355.85 1016
6356.60 1071
6357.35 958
6358.11 949
6358.86 952
6359.61 1021
6360.36 939
6361.12 917
6361.87 958
6362.62 860
6363.37 856
6364.13 884
6364.88 935
6365.63 919
6366.39 867
6367.14 880
6367.89 868
6368.65 831
6369.40 810
6370.15 926
6370.90 958
6371.66 856
6372.41 852
6373.16 890
6373.92 945
6374.67 888
6375.42 834
6376.18 882
6376.93 856
6377.68 839
6378.44 851
6379.19 796
6379.95 771
6380.70 730
6381.45 728
6382.21 774
6382.96 836
6383.71 840
6384.47 827
6385.22 842
6385.98 829
6386.73 870
6387.49 867
6388.24 875
6388.99 900
6389.75 856
6390.50 796
6391.26 829
6392.01 840
6392.77 777
6393.52 779
6394.27 792
6395.03 782
6395.78 803
6396.54 760
6397.29 753
6398.05 832
6398.80 800
6399.56 717
6400.31 840
6401.07 815
6401.82 785
6402.58 772
6403.33 718
6404.09 742
6404.84 757
6405.60 763
6406.35 703
6407.11 720
6407.86 754
6408.62 793
6409.37 835
6410.13 789
6410.89 756
6411.64 778
6412.40 807
6413.15 742
6413.91 740
6414.66 748
6415.42 692
6416.18 766
6416.93 792
6417.69 745
6418.44 797
6419.20 844
6419.96 781
6420.71 767
6421.47 796
6422.22 751
6422.98 785
6423.74 796
6424.49 841
6425.25 741
6426.01 813
6426.76 760
6427.52 797
6428.28 803
6429.03 790
6429.79 812
6430.55 782
6431.30 787
6432.06 807
6432.82 753
6433.57 846
6434.33 817
6435.09 815
6435.84 803
6436.60 803
6437.36 767
6438.11 738
6438.87 748
6439.63 731
6440.39 780
6441.14 786
6441.90 778
6442.66 781
6443.42 816
6444.17 830
6444.93 833
6445.69 885
6446.45 861
6447.20 768
6447.96 789
6448.72 746
6449.48 839
6450.23 879
6450.99 792
6451.75 804
6452.51 890
6453.27 937
6454.02 752
6454.78 742
6455.54 787
6456.30 814
6457.06 869
6457.82 860
6458.57 913
6459.33 876
6460.09 843
6460.85 853
6461.61 875
6462.37 850
6463.13 774
6463.88 836
6464.64 900
6465.40 924
6466.16 910
6466.92 920
6467.68 918
6468.44 891
6469.20 947
6469.95 921
6470.71 899
6471.47 1021
6472.23 963
6472.99 1004
6473.75 955
6474.51 929
6475.27 1034
6476.03 990
6476.79 1003
6477.55 979
6478.31 1119
6479.07 982
6479.83 1091
6480.59 1136
6481.34 1049
6482.10 1030
6482.86 1056
6483.62 1066
6484.38 1049
6485.14 1066
6485.90 972
6486.66 1116
6487.42 1061
6488.18 1125
6488.94 1074
6489.70 1174
6490.46 1289
6491.22 1234
6491.99 1199
6492.75 1277
6493.51 1365
6494.27 1366
6495.03 1393
6495.79 1414
6496.55 1300
6497.31 1415
6498.07 1530
6498.83 1573
6499.59 1575
6500.35 1521
6501.11 1457
6501.87 1544
6502.63 1486
6503.40 1479
6504.16 1483
6504.92 1433
6505.68 1456
6506.44 1503
6507.20 1556
6507.96 1502
6508.72 1563
6509.48 1552
6510.25 1596
6511.01 1697
6511.77 1675
6512.53 1736
6513.29 1663
6514.05 1729
6514.82 1729
6515.58 1600
6516.34 1601
6517.10 1810
6517.86 1782
6518.62 1709
6519.39 1818
6520.15 1907
6520.91 1951
6521.67 1919
6522.43 1894
6523.20 2079
6523.96 2085
6524.72 2140
6525.48 2183
6526.25 2288
6527.01 2526
6527.77 2612
6528.53 2821
6529.29 2889
6530.06 3014
6530.82 2896
6531.58 2911
6532.35 3058
6533.11 3061
6533.87 3204
6534.63 3312
6535.40 3730
6536.16 4004
6536.92 4449
6537.69 4720
6538.45 4863
6539.21 4988
6539.97 4986
6540.74 4631
6541.50 4001
6542.26 3595
6543.03 3075
6543.79 2834
6544.55 2444
6545.32 2206
6546.08 1884
6546.84 1727
6547.61 1695
6548.37 1593
6549.14 1506
6549.90 1519
6550.66 1462
6551.43 1517
6552.19 1553
6552.95 1458
6553.72 1383
6554.48 1531
6555.25 1446
6556.01 1456
6556.77 1506
6557.54 1456
6558.30 1370
6559.07 1380
6559.83 1420
6560.60 1410
6561.36 1361
6562.12 1450
6562.89 1454
6563.65 1454
6564.42 1513
6565.18 1491
6565.95 1549
6566.71 1667
6567.48 1667
6568.24 1606
6569.01 1675
6569.77 1562
6570.54 1643
6571.30 1695
6572.07 1683
6572.83 1741
6573.60 1655
6574.36 1818
6575.13 1813
6575.89 1948
6576.66 1989
6577.42 2009
6578.19 1850
6578.95 1894
6579.72 2013
6580.48 2054
6581.25 2069
6582.01 2001
6582.78 2104
6583.55 1894
6584.31 1825
6585.08 1899
6585.84 1752
6586.61 1741
6587.37 1825
6588.14 1769
6588.91 1724
6589.67 1750
6590.44 1805
6591.20 1771
6591.97 1897
6592.74 1880
6593.50 2010
6594.27 2152
6595.04 2354
6595.80 2354
6596.57 2389
6597.34 2310
6598.10 2324
6598.87 2233
6599.64 2138
6600.40 2125
6601.17 1932
6601.94 1779
6602.70 1665
6603.47 1564
6604.24 1501
6605.00 1460
6605.77 1405
6606.54 1372
6607.30 1432
6608.07 1446
6608.84 1435
6609.60 1376
6610.37 1394
6611.14 1524
6611.91 1359
6612.67 1328
6613.44 1340
6614.21 1333
6614.98 1319
6615.74 1320
6616.51 1310
6617.28 1344
6618.05 1266
6618.81 1246
6619.58 1221
6620.35 1214
6621.12 1269
6621.89 1229
6622.65 1270
6623.42 1289
6624.19 1332
6624.96 1290
6625.73 1134
6626.49 1215
6627.26 1281
6628.03 1224
6628.80 1117
6629.57 1134
6630.34 1235
6631.10 1182
6631.87 1267
6632.64 1236
6633.41 1359
6634.18 1362
6634.95 1434
6635.72 1477
6636.48 1522
6637.25 1446
6638.02 1525
6638.79 1495
6639.56 1376
6640.33 1280
6641.10 1184
6641.87 1197
6642.64 1173
6643.41 1184
6644.17 1140
6644.94 1229
6645.71 1135
6646.48 1187
6647.25 1131
6648.02 1042
6648.79 1141
6649.56 1203
6650.33 1063
6651.10 1165
6651.87 1137
6652.64 1062
6653.41 1091
6654.18 1081
6654.95 1150
6655.72 1127
6656.49 1129
6657.26 1149
6658.03 1169
6658.80 1112
6659.57 1088
6660.34 1058
6661.11 1032
6661.88 1031
6662.65 1051
6663.42 1003
6664.19 947
6664.96 994
6665.73 1032
6666.50 970
6667.27 963
6668.04 1014
6668.81 1008
6669.58 944
6670.35 1064
6671.12 1019
6671.89 1015
6672.67 962
6673.44 1072
6674.21 1106
6674.98 1108
6675.75 1040
6676.52 1040
6677.29 1046
6678.06 1098
6678.83 1070
6679.61 965
6680.38 1019
6681.15 1139
6681.92 1055
6682.69 998
6683.46 1044
6684.23 1133
6685.01 1156
6685.78 1098
6686.55 1189
6687.32 1154
6688.09 1164
6688.86 1161
6689.64 1099
6690.41 1112
6691.18 1150
6691.95 1040
6692.72 979
6693.50 940
6694.27 996
6695.04 919
6695.81 987
6696.58 927
6697.36 931
6698.13 965
6698.90 990
6699.67 1002
6700.45 952
6701.22 955
6701.99 946
6702.76 918
6703.54 957
6704.31 933
6705.08 904
6705.85 892
6706.63 920
6707.40 936
6708.17 951
6708.95 901
6709.72 860
6710.49 857
6711.26 858
6712.04 891
6712.81 901
6713.58 803
6714.36 872
6715.13 893
6715.90 984
6716.68 873
6717.45 816
6718.22 835
6719.00 874
6719.77 835
6720.55 814
6721.32 862
6722.09 796
6722.87 817
6723.64 847
6724.41 852
6725.19 886
6725.96 834
6726.74 903
6727.51 922
6728.28 829
6729.06 862
6729.83 805
6730.61 832
6731.38 850
6732.15 825
6732.93 818
6733.70 902
6734.48 907
6735.25 923
6736.03 880
6736.80 809
6737.58 837
6738.35 853
6739.13 875
6739.90 882
6740.67 848
6741.45 802
6742.22 836
6743.00 877
6743.77 899
6744.55 872
6745.32 838
6746.10 815
6746.87 915
6747.65 900
6748.42 802
6749.20 846
6749.98 870
6750.75 992
6751.53 1070
6752.30 1034
6753.08 1075
6753.85 1012
6754.63 961
6755.40 976
6756.18 944
6756.96 999
6757.73 930
6758.51 940
6759.28 972
6760.06 851
6760.83 833
6761.61 847
6762.39 885
6763.16 776
6763.94 855
6764.71 804
6765.49 846
6766.27 855
6767.04 889
6767.82 838
6768.60 804
6769.37 786
6770.15 826
6770.93 836
6771.70 741
6772.48 724
6773.26 752
6774.03 790
6774.81 852
6775.59 825
6776.36 797
6777.14 805
6777.92 812
6778.69 833
6779.47 776
6780.25 763
6781.02 827
6781.80 802
6782.58 805
6783.36 736
6784.13 811
6784.91 813
6785.69 819
6786.47 800
6787.24 773
6788.02 726
6788.80 780
6789.58 770
6790.35 763
6791.13 724
6791.91 806
6792.69 702
6793.46 776
6794.24 760
6795.02 741
6795.80 700
6796.58 734
6797.35 793
6798.13 673
6798.91 720
6799.69 787
6800.47 753
6801.24 719
6802.02 770
6802.80 828
6803.58 760
6804.36 732
6805.14 842
6805.92 819
6806.69 762
6807.47 741
6808.25 802
6809.03 731
6809.81 819
6810.59 870
6811.37 801
6812.14 737
6812.92 643
6813.70 770
6814.48 770
6815.26 749
6816.04 765
6816.82 751
6817.60 735
6818.38 674
6819.16 697
6819.94 724
6820.72 779
6821.49 813
6822.27 789
6823.05 774
6823.83 726
6824.61 769
6825.39 804
6826.17 768
6826.95 749
6827.73 771
6828.51 767
6829.29 705
6830.07 741
6830.85 759
6831.63 729
6832.41 839
6833.19 716
6833.97 742
6834.75 828
6835.53 704
6836.31 760
6837.09 789
6837.87 763
6838.65 752
6839.43 704
6840.21 777
6840.99 851
6841.78 782
6842.56 802
6843.34 827
6844.12 877
6844.90 776
6845.68 754
6846.46 875
6847.24 765
6848.02 841
6848.80 1021
6849.58 1026
6850.36 1114
6851.15 1189
6851.93 1257
6852.71 1272
6853.49 1194
6854.27 1215
6855.05 1281
6855.83 1106
6856.61 1112
6857.40 1082
6858.18 1047
6858.96 1002
6859.74 942
6860.52 879
6861.30 838
6862.09 855
6862.87 829
6863.65 750
6864.43 813
6865.21 796
6866.00 824
6866.78 759
6867.56 857
6868.34 847
6869.12 835
6869.91 853
6870.69 809
6871.47 791
6872.25 873
6873.04 936
6873.82 830
6874.60 833
6875.38 831
6876.17 912
6876.95 814
6877.73 805
6878.51 874
6879.30 830
6880.08 829
6880.86 804
6881.64 886
6882.43 907
6883.21 958
6883.99 913
6884.78 972
6885.56 995
6886.34 1024
6887.13 1080
6887.91 1197
6888.69 1192
6889.48 1117
6890.26 1237
6891.04 1242
6891.83 1197
6892.61 1195
6893.39 1197
6894.18 1119
6894.96 993
6895.74 1034
6896.53 1031
6897.31 937
6898.09 984
6898.88 979
6899.66 938
6900.45 956
6901.23 1099
6902.01 1024
6902.80 981
6903.58 993
6904.37 1048
6905.15 973
6905.93 1054
6906.72 995
6907.50 967
6908.29 1049
6909.07 989
6909.86 972
6910.64 1009
6911.43 1020
6912.21 917
6913.00 949
6913.78 956
6914.56 931
6915.35 906
6916.13 914
6916.92 958
6917.70 936
6918.49 928
6919.27 976
6920.06 906
6920.84 922
6921.63 962
6922.41 915
6923.20 928
6923.98 1019
6924.77 991
6925.56 973
6926.34 1012
6927.13 1050
6927.91 1051
6928.70 1030
6929.48 1001
6930.27 1062
6931.05 1027
6931.84 1118
6932.63 1010
6933.41 1085
6934.20 1088
6934.98 1140
6935.77 1208
6936.56 1314
6937.34 1189
6938.13 1110
6938.91 1116
6939.70 1165
6940.49 1170
6941.27 1142
6942.06 1107
6942.84 1146
6943.63 1230
6944.42 1291
6945.20 1269
6945.99 1203
6946.78 1234
6947.56 1294
6948.35 1302
6949.14 1253
6949.92 1398
6950.71 1398
6951.50 1336
6952.28 1263
6953.07 1306
6953.86 1372
6954.64 1379
6955.43 1348
6956.22 1344
6957.01 1259
6957.79 1358
6958.58 1398
6959.37 1424
6960.16 1348
6960.94 1403
6961.73 1446
6962.52 1461
6963.31 1449
6964.09 1451
6964.88 1327
6965.67 1451
6966.46 1517
6967.24 1475
6968.03 1557
6968.82 1494
6969.61 1546
6970.39 1615
6971.18 1699
6971.97 1672
6972.76 1570
6973.55 1595
6974.33 1679
6975.12 1655
6975.91 1614
6976.70 1626
6977.49 1718
6978.28 1781
6979.06 1759
6979.85 1838
6980.64 1789
6981.43 1951
6982.22 2199
6983.01 2478
6983.80 2519
6984.58 2807
6985.37 3202
6986.16 3472
6986.95 3795
6987.74 3878
6988.53 3849
6989.32 3821
6990.11 3645
6990.90 3420
6991.68 3018
6992.47 2741
6993.26 2534
6994.05 2371
6994.84 2289
6995.63 2181
6996.42 2239
6997.21 2363
6998.00 2506
6998.79 2735
6999.58 2957
7000.37 3330
7001.16 3572
7001.95 3678
7002.74 4016
7003.53 3564
7004.32 3408
7005.11 3149
7005.90 2765
7006.69 2421
7007.48 2146
7008.27 1872
7009.06 1830
7009.85 1582
7010.64 1328
7011.43 1400
7012.22 1351
7013.01 1372
7013.80 1419
7014.59 1396
7015.38 1353
7016.17 1334
7016.96 1294
7017.75 1345
7018.54 1263
7019.33 1239
7020.12 1254
7020.91 1225
7021.70 1260
7022.49 1293
7023.29 1182
7024.08 1241
7024.87 1255
7025.66 1330
7026.45 1383
7027.24 1295
7028.03 1362
7028.82 1352
7029.61 1327
7030.41 1302
7031.20 1270
7031.99 1280
7032.78 1278
7033.57 1173
7034.36 1146
7035.15 1191
7035.95 1261
7036.74 1177
7037.53 1310
7038.32 1294
7039.11 1187
7039.90 1260
7040.70 1353
7041.49 1278
7042.28 1320
7043.07 1334
7043.86 1260
7044.66 1254
7045.45 1260
7046.24 1236
7047.03 1309
7047.83 1324
7048.62 1205
7049.41 1239
7050.20 1337
7051.00 1420
7051.79 1463
7052.58 1429
7053.37 1330
7054.17 1317
7054.96 1285
7055.75 1211
7056.54 1163
7057.34 1204
7058.13 1205
7058.92 1090
7059.72 1067
7060.51 1172
7061.30 1126
7062.09 1171
7062.89 1108
7063.68 1058
7064.47 1110
7065.27 1142
7066.06 1110
7066.85 1090
7067.65 1108
7068.44 1099
7069.23 1094
7070.03 1077
7070.82 1087
7071.61 1002
7072.41 1062
7073.20 1168
7074.00 1120
7074.79 1079
7075.58 1087
7076.38 1116
7077.17 1079
7077.97 1001
7078.76 987
7079.55 1083
7080.35 1092
7081.14 968
7081.94 1006
7082.73 1056
7083.52 1064
7084.32 1065
7085.11 1132
7085.91 1162
7086.70 1130
7087.50 1271
7088.29 1286
7089.09 1254
7089.88 1254
7090.68 1224
7091.47 1265
7092.26 1175
7093.06 1209
7093.85 1098
7094.65 1016
7095.44 1028
7096.24 972
7097.03 905
7097.83 868
7098.62 840
7099.42 868
7100.21 811
7101.01 855
7101.81 844
7102.60 828
7103.40 844
7104.19 844
7104.99 871
7105.78 794
7106.58 776
7107.37 761
7108.17 707
7108.97 784
7109.76 679
7110.56 707
7111.35 741
7112.15 724
7112.94 726
7113.74 718
7114.54 731
7115.33 714
7116.13 777
7116.93 781
7117.72 778
7118.52 773
7119.31 783
7120.11 744
7120.91 764
7121.70 789
7122.50 688
7123.30 689
7124.09 662
7124.89 670
7125.69 691
7126.48 739
7127.28 800
7128.08 809
7128.87 736
7129.67 717
7130.47 703
7131.26 738
7132.06 713
7132.86 744
7133.65 747
7134.45 782
7135.25 692
7136.05 699
7136.84 677
7137.64 670
7138.44 743
7139.24 759
7140.03 748
7140.83 694
7141.63 750
7142.43 741
7143.22 724
7144.02 757
7144.82 749
7145.62 754
7146.41 752
7147.21 755
7148.01 721
7148.81 710
7149.61 676
7150.40 716
7151.20 698
7152.00 663
7152.80 685
7153.60 692
7154.40 692
7155.19 687
7155.99 620
7156.79 629
7157.59 666
7158.39 692
7159.19 672
7159.98 683
7160.78 696
7161.58 642
7162.38 676
7163.18 662
7163.98 747
7164.78 696
7165.58 656
7166.37 713
7167.17 691
7167.97 667
7168.77 577
7169.57 650
7170.37 621
7171.17 636
7171.97 630
7172.77 595
7173.57 610
7174.37 587
7175.17 628
7175.97 701
7176.76 605
7177.56 599
7178.36 663
7179.16 641
7179.96 706
7180.76 716
7181.56 702
7182.36 697
7183.16 683
7183.96 763
7184.76 711
7185.56 736
7186.36 673
7187.16 722
7187.96 651
7188.76 656
7189.56 682
7190.36 625
7191.16 677
7191.96 649
7192.76 668
7193.56 618
7194.37 659
7195.17 649
7195.97 596
7196.77 609
7197.57 591
7198.37 636
7199.17 640
7199.97 592
7200.77 616
7201.57 617
7202.37 586
7203.17 586
7203.97 588
7204.78 589
7205.58 601
7206.38 566
7207.18 575
7207.98 541
7208.78 519
7209.58 563
7210.38 576
7211.19 547
7211.99 526
7212.79 570
7213.59 562
7214.39 654
7215.19 563
7216.00 618
7216.80 611
7217.60 583
7218.40 553
7219.20 569
7220.00 602
7220.81 620
7221.61 601
7222.41 597
7223.21 613
7224.02 652
7224.82 634
7225.62 622
7226.42 637
7227.22 656
7228.03 641
7228.83 644
7229.63 663
7230.43 576
7231.24 642
7232.04 686
7232.84 683
7233.64 596
7234.45 590
7235.25 587
7236.05 635
7236.86 656
7237.66 641
7238.46 628
7239.26 697
7240.07 734
7240.87 703
7241.67 672
7242.48 652
7243.28 621
7244.08 612
7244.89 685
7245.69 692
7246.49 674
7247.30 687
7248.10 715
7248.90 628
7249.71 680
7250.51 757
7251.31 743
7252.12 664
7252.92 735
7253.73 739
7254.53 663
7255.33 733
7256.14 626
7256.94 719
7257.75 687
7258.55 673
7259.35 704
7260.16 658
7260.96 704
7261.77 701
7262.57 776
7263.38 749
7264.18 769
7264.98 768
7265.79 785
7266.59 759
7267.40 785
7268.20 784
7269.01 849
7269.81 822
7270.62 797
7271.42 800
7272.23 808
7273.03 854
7273.84 841
7274.64 863
7275.45 924
7276.25 897
7277.06 896
7277.86 873
7278.67 903
7279.47 911
7280.28 998
7281.08 1053
7281.89 1126
7282.69 1198
7283.50 1375
7284.30 1550
7285.11 1712
7285.92 1916
7286.72 1929
7287.53 1910
7288.33 1864
7289.14 1770
7289.94 1576
7290.75 1458
7291.56 1381
7292.36 1271
7293.17 1105
7293.97 963
7294.78 944
7295.59 865
7296.39 906
7297.20 900
7298.00 942
7298.81 940
7299.62 937
7300.42 875
7301.23 900
7302.04 901
7302.84 892
7303.65 924
7304.46 909
7305.26 946
7306.07 941
7306.88 968
7307.68 988
7308.49 1090
7309.30 1065
7310.10 1069
7310.91 1084
7311.72 1219
7312.52 1185
7313.33 1209
7314.14 1272
7314.95 1279
7315.75 1233
7316.56 1238
7317.37 1179
7318.18 1198
7318.98 1337
7319.79 1400
7320.60 1433
7321.41 1434
7322.21 1473
7323.02 1599
7323.83 1553
7324.64 1537
7325.44 1510
7326.25 1364
7327.06 1296
7327.87 1113
7328.68 1078
7329.48 1036
7330.29 993
7331.10 971
7331.91 888
7332.72 878
7333.52 908
7334.33 863
7335.14 871
7335.95 868
7336.76 907
7337.57 915
7338.37 898
7339.18 962
7339.99 892
7340.80 909
7341.61 923
7342.42 952
7343.23 922
7344.04 873
7344.84 828
7345.65 876
7346.46 867
7347.27 873
7348.08 900
7348.89 895
7349.70 964
7350.51 993
7351.32 903
7352.13 863
7352.93 959
7353.74 930
7354.55 900
7355.36 930
7356.17 915
7356.98 948
7357.79 960
7358.60 998
7359.41 957
7360.22 900
7361.03 918
7361.84 892
7362.65 915
7363.46 908
7364.27 917
7365.08 976
7365.89 947
7366.70 977
7367.51 897
7368.32 979
7369.13 950
7369.94 984
7370.75 935
7371.56 890
7372.37 865
7373.18 918
7373.99 904
7374.80 879
7375.61 935
7376.42 967
7377.23 984
7378.05 977
7378.86 1027
7379.67 1072
7380.48 1098
7381.29 1228
7382.10 1287
7382.91 1351
7383.72 1250
7384.53 1266
7385.34 1197
7386.15 1190
7386.97 1138
7387.78 1145
7388.59 1057
7389.40 1055
7390.21 1029
7391.02 908
7391.83 937
7392.65 903
7393.46 860
7394.27 865
7395.08 924
7395.89 927
7396.70 922
7397.52 950
7398.33 1053
7399.14 1031
7399.95 1062
7400.76 1111
7401.57 1216
7402.39 1269
7403.20 1255
7404.01 1215
7404.82 1167
7405.64 1152
7406.45 1070
7407.26 1055
7408.07 969
7408.88 957
7409.70 973
7410.51 970
7411.32 893
7412.13 870
7412.95 798
7413.76 817
7414.57 772
7415.39 780
7416.20 809
7417.01 771
7417.82 729
7418.64 761
7419.45 732
7420.26 744
7421.08 682
7421.89 716
7422.70 754
7423.51 723
7424.33 678
7425.14 703
7425.95 703
7426.77 653
7427.58 654
7428.40 655
7429.21 606
7430.02 636
7430.84 699
7431.65 699
7432.46 594
7433.28 654
7434.09 677
7434.90 753
7435.72 708
7436.53 680
7437.35 654
7438.16 675
7438.97 705
7439.79 718
7440.60 715
7441.42 764
7442.23 679
7443.04 745
7443.86 760
7444.67 733
7445.49 710
7446.30 711
7447.12 678
7447.93 720
7448.75 620
7449.56 628
7450.38 602
7451.19 651
7452.00 626
7452.82 591
7453.63 604
7454.45 601
7455.26 662
7456.08 638
7456.89 674
7457.71 620
7458.52 660
7459.34 662
7460.15 656
7460.97 626
7461.79 617
7462.60 631
7463.42 687
7464.23 726
7465.05 689
7465.86 661
7466.68 614
7467.49 655
7468.31 698
7469.12 657
7469.94 675
7470.76 665
7471.57 647
7472.39 591
7473.20 634
7474.02 621
7474.84 617
7475.65 574
7476.47 617
7477.28 605
7478.10 573
7478.92 615
7479.73 613
7480.55 557
7481.37 584
7482.18 616
7483.00 633
7483.81 603
7484.63 554
7485.45 545
7486.26 545
7487.08 597
7487.90 646
7488.71 602
7489.53 520
7490.35 610
7491.17 527
7491.98 582
7492.80 529
7493.62 496
7494.43 538
7495.25 552
7496.07 539
7496.88 518
7497.70 589
7498.52 552
7499.34 561
7500.15 576
7500.97 585
7501.79 588
7502.61 562
7503.42 525
7504.24 586
7505.06 567
7505.88 581
7506.69 564
7507.51 586
7508.33 566
7509.15 502
7509.97 564
7510.78 550
7511.60 520
7512.42 531
7513.24 583
7514.06 549
7514.87 518
7515.69 552
7516.51 534
7517.33 474
7518.15 516
7518.97 507
7519.78 475
7520.60 522
7521.42 562
7522.24 541
7523.06 489
7523.88 521
7524.70 549
7525.52 526
7526.33 504
7527.15 497
7527.97 476
7528.79 515
7529.61 517
7530.43 530
7531.25 515
7532.07 577
7532.89 528
7533.71 518
7534.52 471
7535.34 497
7536.16 552
7536.98 513
7537.80 528
7538.62 507
7539.44 554
7540.26 569
7541.08 530
7541.90 530
7542.72 500
7543.54 510
7544.36 550
7545.18 581
7546.00 511
7546.82 479
7547.64 511
7548.46 571
7549.28 531
7550.10 556
7550.92 574
7551.74 507
7552.56 508
7553.38 519
7554.20 526
7555.02 578
7555.84 535
7556.66 526
7557.48 572
7558.30 564
7559.12 525
7559.94 488
7560.76 494
7561.59 531
7562.41 539
7563.23 555
7564.05 494
7564.87 546
7565.69 585
7566.51 544
7567.33 536
7568.15 545
7568.97 490
7569.80 548
7570.62 485
7571.44 512
7572.26 550
7573.08 528
7573.90 559
7574.72 558
7575.54 499
7576.37 485
7577.19 508
7578.01 518
7578.83 507
7579.65 528
7580.47 506
7581.30 521
7582.12 456
7582.94 454
7583.76 542
7584.58 667
7585.41 520
7586.23 543
7587.05 508
7587.87 577
7588.69 547
7589.52 529
7590.34 519
7591.16 528
7591.98 571
7592.81 568
7593.63 570
7594.45 516
7595.27 536
7596.10 592
7596.92 573
7597.74 543
7598.56 527
7599.39 566
7600.21 569
7601.03 555
7601.86 576
7602.68 545
7603.50 638
7604.33 633
7605.15 590
7605.97 573
7606.79 650
7607.62 636
7608.44 592
7609.26 606
7610.09 608
7610.91 575
7611.73 541
7612.56 566
7613.38 583
7614.21 564
7615.03 602
7615.85 588
7616.68 660
7617.50 589
7618.32 656
7619.15 627
7619.97 625
7620.80 618
7621.62 613
7622.44 560
7623.27 571
7624.09 569
7624.92 574
7625.74 538
7626.56 559
7627.39 608
7628.21 560
7629.04 569
7629.86 644
7630.69 629
7631.51 685
7632.34 687
7633.16 683
7633.99 707
7634.81 684
7635.63 739
7636.46 723
7637.28 688
7638.11 574
7638.93 525
7639.76 572
7640.58 576
7641.41 489
7642.23 508
7643.06 524
7643.88 537
7644.71 480
7645.54 447
7646.36 527
7647.19 481
7648.01 547
7648.84 496
7649.66 510
7650.49 534
7651.31 490
7652.14 539
7652.96 488
7653.79 467
7654.62 558
7655.44 447
7656.27 490
7657.09 477
7657.92 559
7658.75 499
7659.57 471
7660.40 439
7661.22 500
7662.05 509
7662.88 469
7663.70 444
7664.53 455
7665.36 544
7666.18 532
7667.01 482
7667.83 476
7668.66 509
7669.49 497
7670.31 527
7671.14 499
7671.97 481
7672.79 473
7673.62 491
7674.45 521
7675.28 468
7676.10 499
7676.93 523
7677.76 457
7678.58 465
7679.41 458
7680.24 472
7681.06 519
7681.89 466
7682.72 444
7683.55 473
7684.37 517
7685.20 484
7686.03 473
7686.86 448
7687.68 488
7688.51 495
7689.34 515
7690.17 549
7691.00 562
7691.82 504
7692.65 468
7693.48 504
7694.31 489
7695.13 477
7695.96 493
7696.79 459
7697.62 562
7698.45 542
7699.28 512
7700.10 536
7700.93 530
7701.76 478
7702.59 507
7703.42 530
7704.25 463
7705.07 485
7705.90 472
7706.73 466
7707.56 513
7708.39 454
7709.22 491
7710.05 485
7710.87 493
7711.70 470
7712.53 430
7713.36 444
7714.19 503
7715.02 471
7715.85 464
7716.68 465
7717.51 464
7718.34 467
7719.17 440
7719.99 394
7720.82 479
7721.65 485
7722.48 481
7723.31 548
7724.14 518
7724.97 444
7725.80 512
7726.63 514
7727.46 517
7728.29 504
7729.12 491
7729.95 508
7730.78 495
7731.61 501
7732.44 534
7733.27 527
7734.10 448
7734.93 435
7735.76 484
7736.59 498
7737.42 519
7738.25 481
7739.08 450
7739.91 458
7740.74 456
7741.57 535
7742.40 483
7743.23 499
7744.06 495
7744.89 534
7745.73 532
7746.56 541
7747.39 608
7748.22 613
7749.05 657
7749.88 634
7750.71 623
7751.54 623
7752.37 740
7753.20 665
7754.03 568
7754.87 564
7755.70 508
7756.53 509
7757.36 502
7758.19 494
7759.02 509
7759.85 480
7760.69 473
7761.52 469
7762.35 511
7763.18 492
7764.01 514
7764.84 496
7765.68 483
7766.51 454
7767.34 462
7768.17 529
7769.00 472
7769.84 462
7770.67 504
7771.50 463
7772.33 416
7773.16 457
7774.00 425
7774.83 443
7775.66 566
7776.49 458
7777.33 433
7778.16 405
7778.99 444
7779.82 449
7780.66 498
7781.49 454
7782.32 485
7783.15 496
7783.99 472
7784.82 469
7785.65 452
7786.48 526
7787.32 476
7788.15 500
7788.98 467
7789.82 485
7790.65 470
7791.48 500
7792.32 518
7793.15 515
7793.98 483
7794.82 449
7795.65 478
7796.48 523
7797.32 499
7798.15 499
7798.98 478
7799.82 494
7800.65 458
7801.48 451
7802.32 483
7803.15 453
7803.99 524
7804.82 448
7805.65 495
7806.49 497
7807.32 507
7808.16 526
7808.99 456
7809.82 554
7810.66 514
7811.49 559
7812.33 589
7813.16 537
7814.00 534
7814.83 577
7815.66 598
7816.50 619
7817.33 596
7818.17 585
7819.00 619
7819.84 573
7820.67 558
7821.51 571
7822.34 578
7823.18 587
7824.01 611
7824.85 567
7825.68 539
7826.52 557
7827.35 616
7828.19 617
7829.02 579
7829.86 594
7830.69 633
7831.53 524
7832.36 508
7833.20 527
7834.03 523
7834.87 537
7835.70 578
7836.54 558
7837.38 559
7838.21 618
7839.05 525
7839.88 539
7840.72 588
7841.55 584
7842.39 608
7843.23 550
7844.06 541
7844.90 555
7845.73 511
7846.57 503
7847.41 525
7848.24 537
7849.08 522
7849.92 552
7850.75 517
7851.59 526
7852.42 515
7853.26 544
7854.10 487
7854.93 486
7855.77 534
7856.61 526
7857.44 508
7858.28 470
7859.12 564
7859.95 530
7860.79 539
7861.63 542
7862.46 523
7863.30 518
7864.14 482
7864.98 480
7865.81 510
7866.65 476
7867.49 447
7868.32 482
7869.16 462
7870.00 463
7870.84 509
7871.67 523
7872.51 515
7873.35 530
7874.19 540
7875.02 482
7875.86 527
7876.70 492
7877.54 542
7878.38 540
7879.21 591
7880.05 581
7880.89 562
7881.73 550
7882.57 529
7883.40 492
7884.24 517
7885.08 522
7885.92 572
7886.76 507
7887.59 475
7888.43 494
7889.27 525
7890.11 513
7890.95 547
7891.79 571
7892.62 575
7893.46 548
7894.30 528
7895.14 526
7895.98 584
7896.82 622
7897.66 566
7898.50 520
7899.34 469
7900.17 504
7901.01 493
7901.85 559
7902.69 500
7903.53 525
7904.37 500
7905.21 513
7906.05 479
7906.89 496
7907.73 493
7908.57 461
7909.41 499
7910.25 514
7911.08 525
7911.92 516
7912.76 535
7913.60 505
7914.44 548
7915.28 560
7916.12 511
7916.96 638
7917.80 667
7918.64 640
7919.48 665
7920.32 711
7921.16 669
7922.00 653
7922.84 597
7923.68 552
7924.52 552
7925.36 574
7926.20 567
7927.04 489
7927.89 501
7928.73 466
7929.57 466
7930.41 461
7931.25 549
7932.09 498
7932.93 482
7933.77 478
7934.61 456
7935.45 436
7936.29 447
7937.13 480
7937.97 463
7938.81 508
7939.66 436
7940.50 443
7941.34 479
7942.18 433
7943.02 483
7943.86 426
7944.70 425
7945.54 506
7946.39 482
7947.23 495
7948.07 478
7948.91 498
7949.75 503
7950.59 510
7951.44 548
7952.28 470
7953.12 521
7953.96 549
7954.80 468
7955.64 527
7956.49 489
7957.33 482
7958.17 487
7959.01 464
7959.85 462
7960.70 487
7961.54 520
7962.38 502
7963.22 485
7964.07 509
7964.91 533
7965.75 484
7966.59 463
7967.44 467
7968.28 524
7969.12 566
7969.96 474
7970.81 488
7971.65 536
7972.49 548
7973.34 534
7974.18 459
7975.02 512
7975.86 484
7976.71 456
7977.55 458
7978.39 489
7979.24 428
7980.08 487
7980.92 451
7981.77 444
7982.61 486
7983.45 442
7984.30 453
7985.14 386
7985.98 412
7986.83 427
7987.67 423
7988.51 455
7989.36 455
7990.20 429
7991.05 439
7991.89 412
7992.73 426
7993.58 456
7994.42 419
7995.27 451
7996.11 385
7996.95 388
7997.80 430
7998.64 444
7999.49 455
8000.33 382
8001.17 452
8002.02 389
8002.86 420
8003.71 351
8004.55 366
8005.40 448
8006.24 406
8007.09 400
8007.93 344
8008.78 368
8009.62 435
8010.47 398
8011.31 367
8012.16 442
8013.00 368
8013.84 393
8014.69 384
8015.54 400
8016.38 395
8017.23 371
8018.07 368
8018.92 390
8019.76 397
8020.61 342
8021.45 357
8022.30 416
8023.14 415
8023.99 366
8024.83 359
8025.68 355
8026.53 376
8027.37 367
8028.22 368
8029.06 402
8029.91 391
8030.75 392
8031.60 336
8032.45 408
8033.29 376
8034.14 424
8034.98 480
8035.83 425
8036.68 416
8037.52 368
8038.37 392
8039.22 391
8040.06 371
8040.91 420
8041.76 448
8042.60 398
8043.45 374
8044.29 406
8045.14 431
8045.99 410
8046.83 387
8047.68 370
8048.53 376
8049.38 389
8050.22 398
8051.07 367
8051.92 390
8052.76 387
8053.61 415
8054.46 430
8055.30 401
8056.15 410
8057.00 413
8057.85 394
8058.69 395
8059.54 401
8060.39 391
8061.24 410
8062.08 384
8062.93 341
8063.78 376
8064.63 429
8065.47 400
8066.32 389
8067.17 372
8068.02 336
8068.87 374
8069.71 409
8070.56 410
8071.41 319
8072.26 356
8073.11 383
8073.95 387
8074.80 356
8075.65 423
8076.50 432
8077.35 381
8078.20 370
8079.04 394
8079.89 421
8080.74 339
8081.59 394
8082.44 401
8083.29 371
8084.14 378
8084.98 365
8085.83 393
8086.68 378
8087.53 346
8088.38 343
8089.23 421
8090.08 392
8090.93 352
8091.78 351
8092.63 396
8093.47 416
8094.32 435
8095.17 415
8096.02 368
8096.87 374
8097.72 369
8098.57 388
8099.42 414
8100.27 375
8101.12 423
8101.97 397
8102.82 376
8103.67 396
8104.52 426
8105.37 430
8106.22 420
8107.07 396
8107.92 420
8108.77 423
8109.62 423
8110.47 418
8111.32 384
8112.17 381
8113.02 373
8113.87 374
8114.72 396
8115.57 386
8116.42 362
8117.27 383
8118.12 376
8118.97 416
8119.82 403
8120.67 437
8121.52 367
8122.37 389
8123.22 414
8124.08 378
8124.93 404
8125.78 388
8126.63 410
8127.48 389
8128.33 400
8129.18 458
8130.03 406
8130.88 412
8131.74 360
8132.59 401
8133.44 395
8134.29 410
8135.14 434
8135.99 427
8136.84 451
8137.69 385
8138.55 381
8139.40 428
8140.25 357
8141.10 388
8141.95 393
8142.80 414
8143.66 436
8144.51 445
8145.36 436
8146.21 402
8147.06 424
8147.92 391
8148.77 425
8149.62 410
8150.47 408
8151.33 393
8152.18 460
8153.03 444
8153.88 399
8154.73 478
8155.59 491
8156.44 466
8157.29 478
8158.14 486
8159.00 485
8159.85 558
8160.70 540
8161.56 421
8162.41 400
8163.26 428
8164.11 437
8164.97 423
8165.82 392
8166.67 359
8167.53 362
8168.38 374
8169.23 395
8170.09 425
8170.94 406
8171.79 380
8172.65 363
8173.50 380
8174.35 393
8175.21 390
8176.06 375
8176.91 396
8177.77 418
8178.62 358
8179.47 384
8180.33 384
8181.18 383
8182.04 406
8182.89 366
8183.74 407
8184.60 390
8185.45 384
8186.31 341
8187.16 376
8188.01 351
8188.87 368
8189.72 353
8190.58 346
8191.43 369
8192.29 337
8193.14 378
8193.99 354
8194.85 364
8195.70 406
8196.56 368
8197.41 365
8198.27 393
8199.12 403
8199.98 381
8200.83 336
8201.69 341
8202.54 381
8203.40 412
8204.25 406
8205.11 384
8205.96 386
8206.82 363
8207.67 338
8208.53 386
8209.38 371
8210.24 349
8211.09 376
8211.95 420
8212.80 380
8213.66 358
8214.52 399
8215.37 380
8216.23 400
8217.08 396
8217.94 373
8218.79 402
8219.65 404
8220.51 370
8221.36 384
8222.22 394
8223.07 406
8223.93 400
8224.79 453
8225.64 424
8226.50 426
8227.35 405
8228.21 427
8229.07 433
8229.92 403
8230.78 414
8231.64 405
8232.49 361
8233.35 376
8234.21 360
8235.06 333
8235.92 355
8236.78 388
8237.63 386
8238.49 372
8239.35 345
8240.20 354
8241.06 382
8241.92 312
8242.77 378
8243.63 358
8244.49 357
8245.34 354
8246.20 389
8247.06 384
8247.92 398
8248.77 361
8249.63 349
8250.49 356
8251.35 361
8252.20 394
8253.06 359
8253.92 320
8254.78 343
8255.63 389
8256.49 389
8257.35 347
8258.21 391
8259.07 399
8259.92 396
8260.78 415
8261.64 360
8262.50 393
8263.36 357
8264.21 396
8265.07 365
8265.93 370
8266.79 385
8267.65 342
8268.51 386
8269.36 376
8270.22 353
8271.08 380
8271.94 440
8272.80 405
8273.66 379
8274.51 335
8275.37 367
8276.23 381
8277.09 394
8277.95 341
8278.81 409
8279.67 370
8280.53 359
8281.39 374
8282.24 368
8283.10 413
8283.96 392
8284.82 425
8285.68 382
8286.54 351
8287.40 406
8288.26 420
8289.12 371
8289.98 367
8290.84 398
8291.70 400
8292.56 393
8293.42 398
8294.28 417
8295.14 410
8296.00 397
8296.86 429
8297.72 442
8298.58 401
8299.44 418
8300.30 358
8301.16 408
8302.02 414
8302.88 434
8303.74 382
8304.60 359
8305.46 344
8306.32 391
8307.18 369
8308.04 342
8308.90 410
8309.76 389
8310.62 377
8311.48 363
8312.34 357
8313.20 406
8314.06 409
8314.92 340
8315.78 428
8316.64 375
8317.51 401
8318.37 424
8319.23 328
8320.09 376
8320.95 400
8321.81 418
8322.67 413
8323.53 398
8324.39 398
8325.26 413
8326.12 349
8326.98 356
8327.84 414
8328.70 419
8329.56 404
8330.42 388
8331.29 400
8332.15 338
8333.01 388
8333.87 438
8334.73 394
8335.60 404
8336.46 403
8337.32 398
8338.18 414
8339.04 362
8339.91 363
8340.77 402
8341.63 407
8342.49 434
8343.35 385
8344.22 419
8345.08 431
8345.94 401
8346.80 406
8347.67 388
8348.53 398
8349.39 357
8350.25 399
8351.12 407
8351.98 369
8352.84 438
8353.70 413
8354.57 422
8355.43 375
8356.29 426
8357.16 393
8358.02 424
8358.88 461
8359.75 441
8360.61 384
8361.47 382
8362.33 452
8363.20 440
8364.06 389
8364.92 405
8365.79 480
8366.65 442
8367.52 489
8368.38 464
8369.24 423
8370.11 458
8370.97 460
8371.83 409
8372.70 436
8373.56 453
8374.42 466
8375.29 449
8376.15 448
8377.02 401
8377.88 411
8378.74 458
8379.61 503
8380.47 443
8381.34 451
8382.20 456
8383.07 431
8383.93 432
8384.79 423
8385.66 441
8386.52 460
8387.39 475
8388.25 452
8389.12 510
8389.98 470
8390.85 458
8391.71 481
8392.58 429
8393.44 422
8394.31 436
8395.17 470
8396.04 457
8396.90 554
8397.77 496
8398.63 516
8399.50 488
8400.36 486
8401.23 502
8402.09 478
8402.96 519
8403.82 480
8404.69 533
8405.55 512
8406.42 547
8407.28 540
8408.15 482
8409.02 530
8409.88 498
8410.75 514
8411.61 544
8412.48 518
8413.34 560
8414.21 560
8415.08 595
8415.94 575
8416.81 516
8417.68 607
8418.54 620
8419.41 633
8420.27 588
8421.14 596
8422.01 579
8422.87 585
8423.74 633
8424.61 632
8425.47 588
8426.34 608
8427.21 614
8428.07 640
8428.94 649
8429.81 649
8430.67 634
8431.54 672
8432.41 676
8433.27 652
8434.14 608
8435.01 613
8435.87 742
8436.74 702
8437.61 682
8438.47 720
8439.34 787
8440.21 796
8441.08 817
8441.94 807
8442.81 832
8443.68 905
8444.55 833
8445.41 861
8446.28 936
8447.15 844
8448.02 826
8448.88 838
8449.75 886
8450.62 809
8451.49 891
8452.36 1013
8453.22 996
8454.09 1048
8454.96 1160
8455.83 1294
8456.70 1386
8457.56 1434
8458.43 1508
8459.30 1584
8460.17 1606
8461.04 1589
8461.91 1554
8462.77 1479
8463.64 1395
8464.51 1257
8465.38 1239
8466.25 1208
8467.12 1237
8467.99 1249
8468.85 1291
8469.72 1553
8470.59 1695
8471.46 1938
8472.33 2140
8473.20 2254
8474.07 2100
8474.94 2108
8475.81 1943
8476.67 1784
8477.54 1476
8478.41 1211
8479.28 1047
8480.15 943
8481.02 831
8481.89 747
8482.76 777
8483.63 788
8484.50 720
8485.37 724
8486.24 719
8487.11 723
8487.98 634
8488.85 689
8489.72 726
8490.59 681
8491.46 703
8492.33 696
8493.20 684
8494.07 723
8494.94 674
8495.81 707
8496.68 690
8497.55 663
8498.42 702
8499.29 729
8500.16 700
8501.03 685
8501.90 711
8502.77 643
8503.64 637
8504.51 697
8505.38 675
8506.25 653
8507.12 664
8507.99 712
8508.86 765
8509.74 769
8510.61 778
8511.48 769
8512.35 776
8513.22 747
8514.09 760
8514.96 715
8515.83 711
8516.70 737
8517.57 715
8518.45 687
8519.32 684
8520.19 712
8521.06 659
8521.93 678
8522.80 673
8523.67 716
8524.55 694
8525.42 671
8526.29 774
8527.16 745
8528.03 734
8528.90 743
8529.78 706
8530.65 703
8531.52 709
8532.39 768
8533.26 791
8534.14 729
8535.01 702
8535.88 687
8536.75 746
8537.63 811
8538.50 752
8539.37 738
8540.24 782
8541.11 718
8541.99 730
8542.86 741
8543.73 706
8544.61 641
8545.48 672
8546.35 698
8547.22 719
8548.10 702
8548.97 689
8549.84 669
8550.71 708
8551.59 704
8552.46 677
8553.33 727
8554.21 654
8555.08 703
8555.95 744
8556.83 719
8557.70 745
8558.57 705
8559.45 681
8560.32 682
8561.19 670
8562.07 616
8562.94 631
8563.81 617
8564.69 605
8565.56 602
8566.44 559
8567.31 580
8568.18 559
8569.06 591
8569.93 623
8570.80 589
8571.68 596
8572.55 585
8573.43 573
8574.30 573
8575.18 562
8576.05 540
8576.92 594
8577.80 538
8578.67 591
8579.55 537
8580.42 584
8581.30 604
8582.17 574
8583.05 521
8583.92 535
8584.79 515
8585.67 555
8586.54 589
8587.42 556
8588.29 577
8589.17 622
8590.04 586
8590.92 568
8591.79 556
8592.67 571
8593.54 580
8594.42 571
8595.29 520
8596.17 498
8597.04 514
8597.92 537
8598.80 507
8599.67 578
8600.55 548
8601.42 597
8602.30 567
8603.17 625
8604.05 629
8604.92 588
8605.80 635
8606.68 647
8607.55 592
8608.43 554
8609.30 628
8610.18 600
8611.06 571
8611.93 578
8612.81 617
8613.68 557
8614.56 590
8615.44 593
8616.31 594
8617.19 568
8618.07 551
8618.94 611
8619.82 555
8620.69 604
8621.57 571
8622.45 568
8623.32 547
8624.20 571
8625.08 581
8625.95 579
8626.83 579
8627.71 659
8628.59 594
8629.46 626
8630.34 622
8631.22 603
8632.09 644
8632.97 652
8633.85 636
8634.73 619
8635.60 632
8636.48 674
8637.36 622
8638.23 652
8639.11 666
8639.99 697
8640.87 659
8641.74 688
8642.62 699
8643.50 677
8644.38 662
8645.26 702
8646.13 694
8647.01 678
8647.89 714
8648.77 688
8649.64 693
8650.52 653
8651.40 731
8652.28 787
8653.16 710
8654.04 701
8654.91 742
8655.79 707
8656.67 745
8657.55 772
8658.43 734
8659.31 781
8660.18 705
8661.06 684
8661.94 761
8662.82 734
8663.70 710
8664.58 750
8665.46 745
8666.34 744
8667.21 773
8668.09 776
8668.97 828
8669.85 828
8670.73 849
8671.61 887
8672.49 926
8673.37 972
8674.25 953
8675.13 1066
8676.01 1086
8676.88 1042
8677.76 1065
8678.64 1117
8679.52 1081
8680.40 1030
8681.28 933
8682.16 987
8683.04 894
8683.92 853
8684.80 866
8685.68 868
8686.56 868
8687.44 860
8688.32 967
8689.20 985
8690.08 940
8690.96 990
8691.84 1271
8692.72 1397
8693.60 1570
8694.48 1576
8695.36 1722
8696.24 1725
8697.12 1709
8698.00 1610
8698.88 1443
8699.76 1251
8700.64 1024
8701.53 959
8702.41 878
8703.29 768
8704.17 746
8705.05 741
8705.93 714
8706.81 671
8707.69 688
8708.57 661
8709.45 667
8710.33 665
8711.22 688
8712.10 675
8712.98 571
8713.86 634
8714.74 601
8715.62 602
8716.50 569
8717.38 570
8718.27 619
8719.15 613
8720.03 575
8720.91 608
8721.79 636
8722.67 597
8723.56 614
8724.44 623
8725.32 571
8726.20 569
8727.08 612
8727.97 633
8728.85 658
8729.73 642
8730.61 604
8731.49 669
8732.38 618
8733.26 656
8734.14 683
8735.02 673
8735.90 636
8736.79 662
8737.67 675
8738.55 652
8739.43 636
8740.32 605
8741.20 597
8742.08 641
8742.97 611
8743.85 605
8744.73 609
8745.61 572
8746.50 590
8747.38 638
8748.26 579
8749.15 584
8750.03 602
8750.91 617
8751.80 571
8752.68 592
8753.56 596
8754.45 638
8755.33 599
8756.21 663
8757.10 571
8757.98 641
8758.86 647
8759.75 744
8760.63 714
8761.51 678
8762.40 674
8763.28 726
8764.16 738
8765.05 660
8765.93 672
8766.82 658
8767.70 721
8768.58 618
8769.47 567
8770.35 600
8771.24 596
8772.12 564
8773.00 595
8773.89 574
8774.77 580
8775.66 604
8776.54 563
8777.43 606
8778.31 546
8779.20 566
8780.08 580
8780.97 559
8781.85 519
8782.73 507
8783.62 503
8784.50 591
8785.39 505
8786.27 496
8787.16 522
8788.04 513
8788.93 489
8789.81 578
8790.70 520
8791.58 562
8792.47 580
8793.35 589
8794.24 608
8795.13 583
8796.01 572
8796.90 621
8797.78 621
8798.67 626
8799.55 581
8800.44 498
8801.32 461
8802.21 489
8803.10 501
8803.98 522
8804.87 530
8805.75 531
8806.64 498
8807.53 515
8808.41 523
8809.30 483
8810.18 499
8811.07 458
8811.96 455
8812.84 468
8813.73 495
8814.62 459
8815.50 445
8816.39 470
8817.27 456
8818.16 463
8819.05 417
8819.93 467
8820.82 468
8821.71 436
8822.59 454
8823.48 475
8824.37 436
8825.25 424
8826.14 466
8827.03 455
8827.92 461
8828.80 507
8829.69 448
8830.58 443
8831.46 451
8832.35 471
8833.24 456
8834.13 461
8835.01 422
8835.90 413
8836.79 448
8837.68 433
8838.56 445
8839.45 419
8840.34 399
8841.23 437
8842.11 439
8843.00 433
8843.89 451
8844.78 481
8845.67 461
8846.55 467
8847.44 428
8848.33 429
8849.22 443
8850.11 399
8850.99 423
8851.88 402
8852.77 405
8853.66 457
8854.55 457
8855.44 417
8856.32 382
8857.21 428
8858.10 442
8858.99 411
8859.88 426
8860.77 373
8861.66 409
8862.54 402
8863.43 448
8864.32 426
8865.21 437
8866.10 432
8866.99 380
8867.88 417
8868.77 415
8869.66 386
8870.55 415
8871.43 408
8872.32 421
8873.21 409
8874.10 449
8874.99 407
8875.88 385
8876.77 391
8877.66 393
8878.55 421
8879.44 416
8880.33 385
8881.22 377
8882.11 379
8883.00 379
8883.89 427
8884.78 421
8885.67 367
8886.56 347
8887.45 410
8888.34 417
8889.23 361
8890.12 369
8891.01 352
8891.90 400
8892.79 381
8893.68 321
8894.57 320
8895.46 350
8896.35 373
8897.24 398
8898.13 395
8899.02 388
8899.91 375
8900.80 369
8901.69 370
8902.59 343
8903.48 345
8904.37 345
8905.26 345
8906.15 359
8907.04 393
8907.93 318
8908.82 378
8909.71 334
8910.60 330
8911.50 319
8912.39 390
8913.28 386
8914.17 344
8915.06 363
8915.95 355
8916.84 343
8917.74 358
8918.63 413
8919.52 363
8920.41 361
8921.30 349
8922.19 330
8923.09 315
8923.98 359
8924.87 334
8925.76 335
8926.65 333
8927.55 332
8928.44 306
8929.33 343
8930.22 296
8931.11 350
8932.01 347
8932.90 310
8933.79 344
8934.68 312
8935.58 345
8936.47 353
8937.36 282
8938.25 323
8939.15 360
8940.04 368
8940.93 381
8941.82 339
8942.72 334
8943.61 330
8944.50 337
8945.40 313
8946.29 328
8947.18 346
8948.07 330
8948.97 334
8949.86 300
8950.75 318
8951.65 312
8952.54 355
8953.43 368
8954.33 327
8955.22 344
8956.11 339
8957.01 341
8957.90 329
8958.79 327
8959.69 305
8960.58 352
8961.48 329
8962.37 313
8963.26 337
8964.16 349
8965.05 316
8965.94 332
8966.84 331
8967.73 361
8968.63 347
8969.52 318
8970.42 325
8971.31 324
8972.20 337
8973.10 364
8973.99 284
8974.89 316
8975.78 351
8976.68 349
8977.57 337
8978.46 314
8979.36 334
8980.25 324
8981.15 312
8982.04 306
8982.94 304
8983.83 261
8984.73 285
8985.62 318
8986.52 322
8987.41 273
8988.31 297
8989.20 309
8990.10 275
8990.99 354
8991.89 294
8992.78 326
8993.68 334
8994.57 371
8995.47 321
8996.37 263
8997.26 297
8998.16 320
8999.05 308
8999.95 307
9000.84 322
9001.74 313
9002.64 302
9003.53 284
9004.43 312
9005.32 292
9006.22 296
9007.11 293
9008.01 273
9008.91 305
9009.80 296
9010.70 299
9011.60 305
9012.49 306
9013.39 276
9014.28 278
9015.18 285
9016.08 271
9016.97 275
9017.87 314
9018.77 321
9019.66 297
9020.56 319
9021.46 278
9022.35 361
9023.25 301
9024.15 327
9025.04 333
9025.94 323
9026.84 300
9027.74 269
9028.63 283
9029.53 302
9030.43 353
9031.32 327
9032.22 298
9033.12 301
9034.02 276
9034.91 314
9035.81 297
9036.71 280
9037.61 262
9038.50 304
9039.40 287
9040.30 327
9041.20 325
9042.09 329
9042.99 331
9043.89 330
9044.79 336
9045.69 252
9046.58 288
9047.48 346
9048.38 314
9049.28 288
9050.18 269
9051.07 330
9051.97 328
9052.87 319
9053.77 310
9054.67 302
9055.57 300
9056.46 332
9057.36 326
9058.26 307
9059.16 301
9060.06 345
9060.96 352
9061.86 333
9062.75 348
9063.65 322
9064.55 316
9065.45 310
9066.35 304
9067.25 300
9068.15 321
9069.05 337
9069.95 305
9070.85 303
9071.75 278
9072.64 274
9073.54 319
9074.44 312
9075.34 301
9076.24 253
9077.14 291
9078.04 342
9078.94 300
9079.84 315
9080.74 321
9081.64 250
9082.54 297
9083.44 317
9084.34 291
9085.24 266
9086.14 283
9087.04 296
9087.94 257
9088.84 269
9089.74 292
9090.64 323
9091.54 307
9092.44 307
9093.34 325
9094.24 344
9095.14 348
9096.04 280
9096.94 279
9097.84 297
9098.74 332
9099.64 323
9100.54 298
9101.44 285
9102.35 277
9103.25 276
9104.15 295
9105.05 329
9105.95 299
9106.85 266
9107.75 313
9108.65 293
9109.55 305
9110.45 280
9111.36 292
9112.26 296
9113.16 287
9114.06 278
9114.96 293
9115.86 302
9116.76 284
9117.67 301
9118.57 272
9119.47 245
9120.37 261
9121.27 261
9122.17 262
9123.08 283
9123.98 289
9124.88 294
9125.78 284
9126.68 291
9127.58 288
9128.49 306
9129.39 322
9130.29 294
9131.19 282
9132.10 270
9133.00 260
9133.90 279
9134.80 282
9135.70 282
9136.61 277
9137.51 266
9138.41 248
9139.31 239
9140.22 262
9141.12 284
9142.02 303
9142.93 286
9143.83 284
9144.73 299
9145.63 289
9146.54 273
9147.44 263
9148.34 289
9149.25 319
9150.15 291
9151.05 288
9151.96 308
9152.86 286
9153.76 275
9154.67 303
9155.57 277
9156.47 272
9157.38 273
9158.28 289
9159.18 309
9160.09 319
9160.99 343
9161.89 358
9162.80 286
9163.70 252
9164.61 286
9165.51 298
9166.41 259
9167.32 343
9168.22 311
9169.13 279
9170.03 302
9170.93 312
9171.84 285
9172.74 326
9173.65 299
9174.55 284
9175.45 306
9176.36 264
9177.26 274
9178.17 272
9179.07 260
9179.98 271
9180.88 297
9181.79 309
9182.69 310
9183.60 308
9184.50 302
9185.41 324
9186.31 336
9187.22 315
9188.12 294
9189.03 284
9189.93 306
9190.84 354
9191.74 295
9192.65 301
9193.55 290
9194.46 282
9195.36 315
9196.27 280
9197.17 297
9198.08 293
9198.98 314
9199.89 363
9200.80 310
9201.70 321
9202.61 362
9203.51 337
9204.42 344
9205.32 324
9206.23 291
9207.14 290
9208.04 274
9208.95 286
9209.85 254
9210.76 275
9211.67 282
9212.57 320
9213.48 327
9214.39 305
9215.29 268
9216.20 350
9217.10 312
9218.01 329
9218.92 297
9219.82 296
9220.73 315
9221.64 348
9222.54 344
9223.45 314
9224.36 326
9225.26 272
9226.17 315
9227.08 334
9227.99 269
9228.89 299
9229.80 298
9230.71 257
9231.61 298
9232.52 277
9233.43 273
9234.34 298
9235.24 308
9236.15 281
9237.06 276
9237.96 291
9238.87 314
9239.78 255
9240.69 250
9241.60 306
9242.50 318
9243.41 338
9244.32 301
9245.23 279
9246.13 292
9247.04 289
9247.95 304
9248.86 315
9249.77 247
9250.67 288
9251.58 296
9252.49 328
9253.40 289
9254.31 273
9255.21 305
9256.12 313
9257.03 307
9257.94 277
9258.85 350
9259.76 296
9260.67 274
9261.57 269
9262.48 319
9263.39 294
9264.30 276
9265.21 241
9266.12 305
9267.03 319
9267.94 302
9268.84 321
9269.75 285
9270.66 290
9271.57 292
9272.48 283
9273.39 324
9274.30 286
9275.21 294
9276.12 320
9277.03 284
9277.94 283
9278.85 302
9279.76 347
9280.67 323
9281.58 331
9282.49 309
9283.39 291
9284.30 337
9285.21 291
9286.12 304
9287.03 300
9287.94 285
9288.85 282
9289.76 342
9290.67 266
9291.58 262
9292.49 297
9293.40 330
9294.31 315
9295.22 317
9296.14 274
9297.05 307
9297.96 313
9298.87 263
9299.78 333
9300.69 352
9301.60 359
9302.51 315
9303.42 313
9304.33 307
9305.24 317
9306.15 279
9307.06 287
9307.97 311
9308.88 313
9309.80 308
9310.71 349
9311.62 340
9312.53 326
9313.44 321
9314.35 310
9315.26 296
9316.17 275
9317.08 306
9318.00 284
9318.91 289
9319.82 264
9320.73 305
9321.64 276
9322.55 304
9323.47 297
9324.38 289
9325.29 303
9326.20 262
9327.11 291
9328.02 302
9328.94 282
9329.85 234
9330.76 314
9331.67 302
9332.58 320
9333.50 279
9334.41 287
9335.32 274
9336.23 329
9337.15 309
9338.06 265
9338.97 286
9339.88 270
9340.80 269
9341.71 323
9342.62 324
9343.53 267
9344.45 308
9345.36 334
9346.27 389
9347.18 302
9348.10 332
9349.01 299
9349.92 331
9350.84 329
9351.75 322
9352.66 295
9353.58 321
9354.49 304
9355.40 320
9356.32 333
9357.23 304
9358.14 292
9359.06 296
9359.97 312
9360.88 301
9361.80 317
9362.71 290
9363.62 331
9364.54 325
9365.45 329
9366.36 322
9367.28 331
9368.19 266
9369.11 278
9370.02 283
9370.93 269
9371.85 312
9372.76 311
9373.68 334
9374.59 334
9375.50 340
9376.42 332
9377.33 301
9378.25 319
9379.16 344
9380.08 295
9380.99 326
9381.91 332
9382.82 328
9383.73 314
9384.65 309
9385.56 358
9386.48 309
9387.39 326
9388.31 335
9389.22 346
9390.14 342
9391.05 336
9391.97 321
9392.88 358
9393.80 318
9394.71 360
9395.63 354
9396.54 349
9397.46 332
9398.37 356
9399.29 351
9400.20 342
9401.12 347
9402.04 346
9402.95 336
9403.87 372
9404.78 374
9405.70 360
9406.61 389
9407.53 341
9408.45 361
9409.36 333
9410.28 364
9411.19 320
9412.11 293
9413.03 318
9413.94 275
9414.86 303
9415.77 291
9416.69 304
9417.61 291
9418.52 366
9419.44 348
9420.36 320
9421.27 312
9422.19 354
9423.10 326
9424.02 332
9424.94 317
9425.85 303
9426.77 319
9427.69 288
9428.61 343
9429.52 314
9430.44 322
9431.36 314
9432.27 324
9433.19 317
9434.11 331
9435.02 329
9435.94 334
9436.86 393
9437.78 340
9438.69 351
9439.61 336
9440.53 383
9441.45 291
9442.36 342
9443.28 356
9444.20 355
9445.12 325
9446.03 380
9446.95 332
9447.87 336
9448.79 384
9449.70 360
9450.62 302
9451.54 353
9452.46 352
9453.38 372
9454.29 375
9455.21 387
9456.13 368
9457.05 371
9457.97 369
9458.88 343
9459.80 367
9460.72 355
9461.64 365
9462.56 388
9463.48 343
9464.40 314
9465.31 366
9466.23 352
9467.15 346
9468.07 378
9468.99 344
9469.91 304
9470.83 301
9471.75 341
9472.66 316
9473.58 339
9474.50 330
9475.42 365
9476.34 348
9477.26 371
9478.18 361
9479.10 367
9480.02 370
9480.94 402
9481.86 333
9482.78 351
9483.70 378
9484.61 373
9485.53 409
9486.45 365
9487.37 384
9488.29 348
9489.21 376
9490.13 347
9491.05 334
9491.97 356
9492.89 377
9493.81 360
9494.73 342
9495.65 342
9496.57 328
9497.49 333
9498.41 404
9499.33 410
9500.25 358
9501.17 374
9502.09 350
9503.02 382
9503.94 394
9504.86 348
9505.78 326
9506.70 367
9507.62 363
9508.54 346
9509.46 364
9510.38 393
9511.30 370
9512.22 417
9513.14 397
9514.06 365
9514.98 383
9515.91 406
9516.83 421
9517.75 414
9518.67 433
9519.59 410
9520.51 416
9521.43 389
9522.35 418
9523.28 423
9524.20 435
9525.12 432
9526.04 443
9526.96 410
9527.88 421
9528.81 395
9529.73 442
9530.65 499
9531.57 494
9532.49 521
9533.41 542
9534.34 561
9535.26 564
9536.18 598
9537.10 609
9538.02 575
9538.95 521
9539.87 486
9540.79 474
9541.71 460
9542.64 474
9543.56 476
9544.48 468
9545.40 464
9546.33 394
9547.25 374
9548.17 409
9549.09 401
9550.02 428
9550.94 365
9551.86 364
9552.78 355
9553.71 391
9554.63 381
9555.55 378
9556.48 412
9557.40 380
9558.32 412
9559.25 417
9560.17 435
9561.09 393
9562.02 425
9562.94 445
9563.86 463
9564.79 460
9565.71 437
9566.63 430
9567.56 398
9568.48 372
9569.40 395
9570.33 391
9571.25 391
9572.17 385
9573.10 353
9574.02 390
9574.95 398
9575.87 419
9576.79 377
9577.72 376
9578.64 376
9579.57 395
9580.49 380
9581.42 381
9582.34 362
9583.26 332
9584.19 388
9585.11 371
9586.04 380
9586.96 355
9587.89 350
9588.81 379
9589.74 387
9590.66 350
9591.58 353
9592.51 401
9593.43 429
9594.36 427
9595.28 440
9596.21 435
9597.13 437
9598.06 405
9598.98 396
9599.91 380
9600.83 406
9601.76 416
9602.68 398
9603.61 423
9604.54 423
9605.46 457
9606.39 467
9607.31 460
9608.24 455
9609.16 450
9610.09 452
9611.01 428
9611.94 453
9612.87 450
9613.79 494
9614.72 492
9615.64 457
9616.57 461
9617.49 491
9618.42 475
9619.35 484
9620.27 429
9621.20 452
9622.13 460
9623.05 470
9623.98 501
9624.90 534
9625.83 450
9626.76 481
9627.68 511
9628.61 479
9629.54 491
9630.46 491
9631.39 485
9632.32 492
9633.24 536
9634.17 592
9635.10 549
9636.02 495
9636.95 503
9637.88 569
9638.80 611
9639.73 570
9640.66 606
9641.59 608
9642.51 605
9643.44 587
9644.37 609
9645.30 595
9646.22 590
9647.15 618
9648.08 672
9649.00 709
9649.93 707
9650.86 795
9651.79 803
9652.72 789
9653.64 750
9654.57 768
9655.50 725
9656.43 640
9657.35 615
9658.28 627
9659.21 611
9660.14 601
9661.07 569
9661.99 543
9662.92 561
9663.85 516
9664.78 551
9665.71 535
9666.64 584
9667.56 546
9668.49 608
9669.42 584
9670.35 603
9671.28 605
9672.21 600
9673.14 621
9674.06 599
9674.99 576
9675.92 571
9676.85 541
9677.78 583
9678.71 602
9679.64 601
9680.57 597
9681.50 610
9682.42 617
9683.35 602
9684.28 595
9685.21 566
9686.14 618
9687.07 598
9688.00 604
9688.93 622
9689.86 588
9690.79 603
9691.72 616
9692.65 654
9693.58 644
9694.51 606
9695.44 642
9696.37 670
9697.30 639
9698.23 617
9699.16 610
9700.09 616
9701.02 627
9701.95 606
9702.88 578
9703.81 609
9704.74 640
9705.67 636
9706.60 608
9707.53 579
9708.46 552
9709.39 554
9710.32 523
9711.25 576
9712.18 561
9713.11 600
9714.04 657
9714.97 654
9715.90 677
9716.83 636
9717.76 609
9718.69 560
9719.63 635
9720.56 635
9721.49 629
9722.42 632
9723.35 589
9724.28 532
9725.21 526
9726.14 588
9727.07 578
9728.01 591
9728.94 587
9729.87 530
9730.80 522
9731.73 601
9732.66 578
9733.59 528
9734.53 572
9735.46 565
9736.39 580
9737.32 548
9738.25 538
9739.18 528
9740.12 541
9741.05 535
9741.98 496
9742.91 477
9743.84 525
9744.78 511
9745.71 513
9746.64 522
9747.57 512
9748.51 526
9749.44 489
9750.37 475
9751.30 439
9752.24 473
9753.17 411
9754.10 464
9755.03 500
9755.97 468
9756.90 485
9757.83 473
9758.76 462
9759.70 488
9760.63 447
9761.56 504
9762.50 523
9763.43 482
9764.36 457
9765.29 459
9766.23 499
9767.16 447
9768.09 438
9769.03 472
9769.96 479
9770.89 462
9771.83 442
9772.76 429
9773.69 466
9774.63 478
9775.56 524
9776.49 454
9777.43 451
9778.36 439
9779.30 460
9780.23 472
9781.16 452
9782.10 466
9783.03 513
9783.97 487
9784.90 475
9785.83 538
9786.77 456
9787.70 506
9788.64 480
9789.57 497
9790.50 520
9791.44 451
9792.37 459
9793.31 458
9794.24 430
9795.18 429
9796.11 457
9797.05 443
9797.98 466
9798.92 454
9799.85 443
9800.78 461
9801.72 501
9802.65 486
9803.59 458
9804.52 455
9805.46 450
9806.39 457
9807.33 411
9808.26 398
9809.20 400
9810.14 448
9811.07 446
9812.01 395
9812.94 377
9813.88 396
9814.81 413
9815.75 402
9816.68 357
9817.62 388
9818.55 397
9819.49 379
9820.43 370
9821.36 366
9822.30 395
9823.23 429
9824.17 417
9825.11 405
9826.04 417
9826.98 381
9827.91 386
9828.85 387
9829.79 396
9830.72 371
9831.66 396
9832.59 398
9833.53 399
9834.47 404
9835.40 430
9836.34 374
9837.28 384
9838.21 393
9839.15 387
9840.09 425
9841.02 388
9841.96 379
9842.90 406
9843.83 399
9844.77 358
9845.71 410
9846.64 384
9847.58 388
9848.52 409
9849.46 383
9850.39 387
9851.33 369
9852.27 367
9853.20 391
9854.14 394
9855.08 373
9856.02 364
9856.95 390
9857.89 419
9858.83 411
9859.77 380
9860.70 391
9861.64 377
9862.58 394
9863.52 381
9864.46 360
9865.39 429
9866.33 406
9867.27 404
9868.21 366
9869.15 406
9870.08 389
9871.02 399
9871.96 411
9872.90 357
9873.84 353
9874.77 364
9875.71 402
9876.65 375
9877.59 373
9878.53 359
9879.47 339
9880.41 405
9881.34 407
9882.28 354
9883.22 350
9884.16 369
9885.10 390
9886.04 366
9886.98 376
9887.92 368
9888.85 396
9889.79 362
9890.73 350
9891.67 365
9892.61 322
9893.55 330
9894.49 348
9895.43 330
9896.37 345
9897.31 326
9898.25 323
9899.19 401
9900.13 407
9901.07 403
9902.01 334
9902.95 339
9903.88 360
9904.82 349
9905.76 353
9906.70 345
9907.64 351
9908.58 360
9909.52 339
9910.46 334
9911.40 334
9912.34 359
9913.28 382
9914.22 371
9915.16 352
9916.11 331
9917.05 317
9917.99 395
9918.93 380
9919.87 394
9920.81 339
9921.75 366
9922.69 354
9923.63 399
9924.57 360
9925.51 412
9926.45 421
9927.39 486
9928.33 488
9929.27 494
9930.21 513
9931.16 559
9932.10 551
9933.04 551
9933.98 505
9934.92 473
9935.86 455
9936.80 370
9937.74 415
9938.69 382
9939.63 376
9940.57 353
9941.51 356
9942.45 342
9943.39 305
9944.33 350
9945.28 353
9946.22 335
9947.16 318
9948.10 334
9949.04 289
9949.99 337
9950.93 356
9951.87 357
9952.81 362
9953.75 343
9954.70 343
9955.64 325
9956.58 303
9957.52 322
9958.46 330
9959.41 325
9960.35 312
9961.29 318
9962.23 326
9963.18 306
9964.12 312
9965.06 296
9966.00 369
9966.95 344
9967.89 322
9968.83 313
9969.78 344
9970.72 343
9971.66 321
9972.60 314
9973.55 314
9974.49 339
9975.43 324
9976.38 326
9977.32 318
9978.26 287
9979.21 348
9980.15 319
9981.09 318
9982.04 297
9982.98 286
9983.92 332
9984.87 264
9985.81 320
9986.75 324
9987.70 341
9988.64 347
9989.59 313
9990.53 312
9991.47 333
9992.42 330
9993.36 293
9994.31 316
9995.25 305
9996.19 328
9997.14 320
9998.08 320
9999.03 323
9999.97 326
10000.91 358
10001.86 336
10002.80 312
10003.75 287
10004.69 354
10005.64 340
10006.58 335
10007.53 278
10008.47 282
10009.42 308
10010.36 322
10011.31 315
10012.25 304
10013.19 302
10014.14 314
10015.08 305
10016.03 299
10016.97 315
10017.92 303
10018.87 300
10019.81 339
10020.76 316
10021.70 297
10022.65 312
10023.59 319
10024.54 306
10025.48 285
10026.43 311
10027.37 268
10028.32 322
10029.26 306
10030.21 311
10031.16 309
10032.10 274
10033.05 326
10033.99 285
10034.94 265
10035.89 258
10036.83 289
10037.78 316
10038.72 308
10039.67 310
10040.62 305
10041.56 292
10042.51 293
10043.46 271
10044.40 286
10045.35 266
10046.29 280
10047.24 308
10048.19 284
10049.13 276
10050.08 328
10051.03 322
10051.97 297
10052.92 326
10053.87 254
10054.81 296
10055.76 280
10056.71 294
10057.66 296
10058.60 292
10059.55 301
10060.50 301
10061.44 278
10062.39 252
10063.34 269
10064.29 272
10065.23 274
10066.18 282
10067.13 311
10068.08 283
10069.02 287
10069.97 245
10070.92 268
10071.87 279
10072.81 320
10073.76 294
10074.71 323
10075.66 278
10076.61 265
10077.55 250
10078.50 296
10079.45 302
10080.40 275
10081.35 320
10082.29 288
10083.24 290
10084.19 271
10085.14 281
10086.09 282
10087.03 282
10087.98 305
10088.93 283
10089.88 287
10090.83 287
10091.78 250
10092.73 272
10093.67 295
10094.62 272
10095.57 270
10096.52 253
10097.47 279
10098.42 235
10099.37 255
10100.32 272
10101.27 283
10102.22 284
10103.16 295
10104.11 307
10105.06 273
10106.01 287
10106.96 316
10107.91 283
10108.86 245
10109.81 292
10110.76 273
10111.71 294
10112.66 278
10113.61 287
10114.56 277
10115.51 275
10116.46 266
10117.41 299
10118.36 281
10119.31 301
10120.26 301
10121.21 274
10122.16 306
10123.11 315
10124.06 339
10125.01 285
10125.96 308
10126.91 304
10127.86 317
10128.81 290
10129.76 297
10130.71 331
10131.66 332
10132.61 314
10133.56 253
10134.51 278
10135.46 287
10136.41 284
10137.36 281
10138.31 266
10139.27 249
10140.22 222
10141.17 261
10142.12 261
10143.07 261
10144.02 266
10144.97 263
10145.92 291
10146.87 307
10147.82 265
10148.78 286
10149.73 298
10150.68 312
10151.63 294
10152.58 302
10153.53 273
10154.48 314
10155.44 275
10156.39 310
10157.34 290
10158.29 250
10159.24 229
10160.20 261
10161.15 315
10162.10 328
10163.05 319
10164.00 288
10164.96 314
10165.91 311
10166.86 322
10167.81 316
10168.76 301
10169.72 290
10170.67 318
10171.62 269
10172.57 262
10173.53 272
10174.48 277
10175.43 274
10176.38 294
10177.34 300
10178.29 276
10179.24 276
10180.19 314
10181.15 358
10182.10 325
10183.05 324
10184.01 331
10184.96 321
10185.91 302
10186.86 315
10187.82 313
10188.77 339
10189.72 341
10190.68 325
10191.63 316
10192.58 317
10193.54 332
10194.49 331
10195.44 360
10196.40 318
10197.35 324
10198.31 338
10199.26 296
10200.21 323
10201.17 336
10202.12 345
10203.07 327
10204.03 353
10204.98 333
10205.94 323
10206.89 349
10207.84 370
10208.80 373
10209.75 383
10210.71 371
10211.66 373
10212.62 371
10213.57 353
10214.52 367
10215.48 353
10216.43 345
10217.39 334
10218.34 330
10219.30 327
10220.25 284
10221.21 271
10222.16 310
10223.12 327
10224.07 348
10225.03 331
10225.98 311
10226.93 321
10227.89 298
10228.85 305
10229.80 285
10230.76 301
10231.71 308
10232.67 349
10233.62 310
10234.58 312
10235.53 353
10236.49 400
10237.44 388
10238.40 367
10239.35 399
10240.31 413
10241.26 403
10242.22 394
10243.18 371
10244.13 375
10245.09 330
10246.04 310
10247.00 289
10247.96 315
10248.91 306
10249.87 269
10250.82 259
10251.78 250
10252.74 274
10253.69 248
10254.65 300
10255.60 326
10256.56 310
10257.52 298
10258.47 315
10259.43 307
10260.39 306
10261.34 311
10262.30 294
10263.26 272
10264.21 291
10265.17 245
10266.13 235
10267.08 257
10268.04 298
10269.00 290
10269.95 305
10270.91 279
10271.87 299
10272.83 329
10273.78 331
10274.74 295
10275.70 263
10276.66 294
10277.61 286
10278.57 281
10279.53 248
10280.48 258
10281.44 263
10282.40 293
10283.36 305
10284.31 248
10285.27 244
10286.23 268
10287.19 287
10288.15 258
10289.10 267
10290.06 273
10291.02 262
10291.98 266
10292.94 245
10293.89 255
10294.85 266
10295.81 277
10296.77 275
10297.73 307
10298.69 284
10299.64 274
10300.60 274
10301.56 279
10302.52 265
10303.48 256
10304.44 272
10305.39 248
10306.35 264
10307.31 300
10308.27 290
10309.23 269
10310.19 258
10311.15 239
10312.11 305
10313.07 278
10314.02 310
10314.98 292
10315.94 232
10316.90 240
10317.86 283
10318.82 293
10319.78 248
10320.74 258
10321.70 264
10322.66 278
10323.62 271
10324.58 238
10325.54 252
10326.50 265
10327.46 258
10328.42 268
10329.38 239
10330.33 288
10331.29 310
10332.25 271
10333.21 295
10334.17 282
10335.13 267
10336.09 264
10337.05 281
10338.01 277
10338.98 250
10339.94 267
10340.90 231
10341.86 221
10342.82 261
10343.78 256
10344.74 304
10345.70 278
10346.66 265
10347.62 267
10348.58 259
10349.54 256
10350.50 239
10351.46 254
10352.42 229
10353.38 256
10354.34 257
10355.31 270
10356.27 239
10357.23 275
10358.19 249
10359.15 210
10360.11 268
10361.07 268
10362.03 212
10362.99 256
10363.96 250
10364.92 261
10365.88 255
10366.84 274
10367.80 218
10368.76 241
10369.73 251
10370.69 258
10371.65 266
10372.61 227
10373.57 238
10374.53 218
10375.50 233
10376.46 205
10377.42 221
10378.38 230
10379.34 255
10380.31 264
10381.27 238
10382.23 252
10383.19 246
10384.16 291
10385.12 270
10386.08 223
10387.04 246
10388.00 258
10388.97 277
10389.93 278
10390.89 262
10391.86 230
10392.82 260
10393.78 234
10394.74 220
10395.71 237
10396.67 246
10397.63 252
10398.60 248
10399.56 249
10400.52 255
10401.48 272
10402.45 283
10403.41 254
10404.37 227
10405.34 219
10406.30 237
10407.26 249
10408.23 272
10409.19 239
10410.15 263
10411.12 249
10412.08 247
10413.05 280
10414.01 242
10414.97 226
10415.94 257
10416.90 324
10417.86 274
10418.83 321
10419.79 359
10420.76 362
10421.72 331
10422.68 311
10423.65 295
10424.61 368
10425.58 351
10426.54 325
10427.51 309
10428.47 254
10429.43 247
10430.40 244
10431.36 274
10432.33 273
10433.29 236
10434.26 239
10435.22 308
10436.19 270
10437.15 238
10438.12 275
10439.08 259
10440.05 313
10441.01 255
10441.98 239
10442.94 256
10443.91 270
10444.87 246
10445.84 241
10446.80 259
10447.77 251
10448.73 246
10449.70 240
10450.66 221
10451.63 217
10452.59 242
10453.56 238
10454.52 238
10455.49 219
10456.46 255
10457.42 257
10458.39 263
10459.35 217
10460.32 227
10461.28 237
10462.25 231
10463.22 221
10464.18 214
10465.15 226
10466.11 228
10467.08 280
10468.05 247
10469.01 237
10469.98 224
10470.95 256
10471.91 238
10472.88 234
10473.85 223
10474.81 245
10475.78 229
10476.75 279
10477.71 221
10478.68 239
10479.65 212
10480.61 239
10481.58 229
10482.55 230
10483.51 274
10484.48 231
10485.45 229
10486.41 249
10487.38 241
10488.35 244
10489.31 246
10490.28 248
10491.25 258
10492.22 244
10493.18 260
10494.15 252
10495.12 261
10496.09 241
10497.05 243
10498.02 264
10498.99 245
10499.96 250
10500.92 239
10501.89 257
10502.86 209
10503.83 277
10504.80 208
10505.76 276
10506.73 267
10507.70 282
10508.67 287
10509.64 267
10510.60 240
10511.57 248
10512.54 260
10513.51 262
10514.48 240
10515.45 238
10516.41 218
10517.38 239
10518.35 270
10519.32 250
10520.29 255
10521.26 229
10522.23 247
10523.19 261
10524.16 287
10525.13 238
10526.10 284
10527.07 233
10528.04 232
10529.01 275
10529.98 304
10530.95 276
10531.92 243
10532.88 248
10533.85 260
10534.82 218
10535.79 236
10536.76 258
10537.73 252
10538.70 284
10539.67 298
10540.64 269
10541.61 282
10542.58 245
10543.55 254
10544.52 274
10545.49 280
10546.46 240
10547.43 245
10548.40 253
10549.37 237
10550.34 248
10551.31 249
10552.28 253
10553.25 244
10554.22 247
10555.19 279
10556.16 215
10557.13 266
10558.10 289
10559.07 288
10560.04 285
10561.01 285
10561.98 337
10562.95 350
10563.92 345
10564.89 338
10565.86 342
10566.83 332
10567.81 306
10568.78 282
10569.75 297
10570.72 270
10571.69 283
10572.66 288
10573.63 264
10574.60 261
10575.57 269
10576.54 295
10577.52 231
10578.49 266
10579.46 254
10580.43 273
10581.40 223
10582.37 239
10583.34 229
10584.32 297
10585.29 268
10586.26 270
10587.23 266
10588.20 254
10589.17 251
10590.15 290
10591.12 283
10592.09 250
10593.06 278
10594.03 306
10595.01 267
10595.98 253
10596.95 254
10597.92 273
10598.90 351
10599.87 291
10600.84 289
10601.81 249
10602.78 270
10603.76 292
10604.73 255
10605.70 283
10606.67 240
10607.65 247
10608.62 225
10609.59 231
10610.57 257
10611.54 269
10612.51 254
10613.48 233
10614.46 245
10615.43 280
10616.40 254
10617.38 214
10618.35 234
10619.32 242
10620.30 240
10621.27 270
10622.24 245
10623.22 232
10624.19 240
10625.16 296
10626.14 302
10627.11 265
10628.08 271
10629.06 227
10630.03 260
10631.00 290
10631.98 278
10632.95 239
10633.93 273
10634.90 300
10635.87 280
10636.85 291
10637.82 267
10638.80 298
10639.77 296
10640.74 289
10641.72 250
10642.69 312
10643.67 289
10644.64 301
10645.62 275
10646.59 265
10647.56 246
10648.54 257
10649.51 258
10650.49 281
10651.46 264
10652.44 289
10653.41 270
10654.39 232
10655.36 224
10656.34 214
10657.31 277
10658.29 272
10659.26 261
10660.24 294
10661.21 251
10662.19 244
10663.16 282
10664.14 255
10665.11 232
10666.09 260
10667.06 252
10668.04 291
10669.01 247
10669.99 284
10670.97 252
10671.94 256
10672.92 258
10673.89 280
10674.87 256
10675.84 237
10676.82 258
10677.80 252
10678.77 223
10679.75 259
10680.72 260
10681.70 257
10682.68 284
10683.65 256
10684.63 259
10685.60 320
10686.58 287
10687.56 272
10688.53 271
10689.51 270
10690.49 261
10691.46 221
10692.44 207
10693.42 237
10694.39 218
10695.37 252
10696.35 230
10697.32 219
10698.30 206
10699.28 232
10700.25 246
10701.23 253
10702.21 220
10703.18 285
10704.16 241
10705.14 259
10706.12 245
10707.09 226
10708.07 244
10709.05 226
10710.02 231
10711.00 232
10711.98 256
10712.96 253
10713.93 275
10714.91 258
10715.89 251
10716.87 266
10717.84 261
10718.82 258
10719.80 244
10720.78 218
10721.76 207
10722.73 242
10723.71 247
10724.69 249
10725.67 253
10726.65 241
10727.62 244
10728.60 229
10729.58 229
10730.56 221
10731.54 248
10732.52 253
10733.49 256
10734.47 233
10735.45 200
10736.43 212
10737.41 207
10738.39 233
10739.37 217
10740.34 223
10741.32 215
10742.30 252
10743.28 249
10744.26 208
10745.24 225
10746.22 233
10747.20 244
10748.18 236
10749.15 238
10750.13 201
10751.11 239
10752.09 235
10753.07 240
10754.05 256
10755.03 286
10756.01 285
10756.99 275
10757.97 219
10758.95 199
10759.93 218
10760.91 214
10761.89 257
10762.87 272
10763.85 241
10764.83 250
10765.81 268
10766.79 218
10767.77 228
10768.75 221
10769.73 215
10770.71 231
10771.69 214
10772.67 233
10773.65 260
10774.63 273
10775.61 218
10776.59 250
10777.57 265
10778.55 215
10779.53 229
10780.51 242
10781.49 246
10782.47 267
10783.45 232
10784.43 286
10785.41 244
10786.39 233
10787.38 193
10788.36 217
10789.34 240
10790.32 215
10791.30 218
10792.28 205
10793.26 219
10794.24 210
10795.22 208
10796.21 223
10797.19 255
10798.17 259
10799.15 232
10800.13 219
10801.11 217
10802.09 248
10803.08 262
10804.06 207
10805.04 187
10806.02 206
10807.00 238
10807.98 225
10808.97 226
10809.95 247
10810.93 233
10811.91 257
10812.89 248
10813.88 256
10814.86 234
10815.84 218
10816.82 236
10817.81 262
10818.79 230
10819.77 232
10820.75 221
10821.73 239
10822.72 254
10823.70 197
10824.68 239
10825.67 274
10826.65 253
10827.63 219
10828.61 245
10829.60 232
10830.58 234
10831.56 225
10832.54 236
10833.53 252
10834.51 227
10835.49 243
10836.48 257
10837.46 238
10838.44 240
10839.43 261
10840.41 270
10841.39 251
10842.38 233
10843.36 243
10844.34 273
10845.33 236
10846.31 258
10847.29 261
10848.28 262
10849.26 247
10850.25 270
10851.23 233
10852.21 249
10853.20 251
10854.18 282
10855.16 277
10856.15 291
10857.13 284
10858.12 309
10859.10 296
10860.09 316
10861.07 263
10862.05 261
10863.04 268
10864.02 289
10865.01 263
10865.99 228
10866.98 272
10867.96 255
10868.94 323
10869.93 314
10870.91 304
10871.90 336
10872.88 289
10873.87 255
10874.85 245
10875.84 262
10876.82 274
10877.81 277
10878.79 298
10879.78 281
10880.76 284
10881.75 286
10882.73 328
10883.72 308
10884.70 285
10885.69 296
10886.68 318
10887.66 290
10888.65 269
10889.63 317
10890.62 314
10891.60 332
10892.59 298
10893.57 273
10894.56 343
10895.55 340
10896.53 337
10897.52 308
10898.50 305
10899.49 336
10900.48 334
10901.46 282
10902.45 294
10903.43 328
10904.42 298
10905.41 282
10906.39 290
10907.38 319
10908.37 298
10909.35 313
10910.34 299
10911.32 281
10912.31 304
10913.30 335
10914.28 376
10915.27 327
10916.26 311
10917.24 321
10918.23 320
10919.22 307
10920.21 365
10921.19 326
10922.18 324
10923.17 311
10924.15 347
10925.14 308
10926.13 326
10927.12 343
10928.10 362
10929.09 321
10930.08 352
10931.06 333
10932.05 356
10933.04 326
10934.03 337
10935.01 349
10936.00 330
10936.99 351
10937.98 351
10938.97 417
10939.95 348
10940.94 339
10941.93 385
10942.92 370
10943.91 399
10944.89 351
10945.88 401
10946.87 381
10947.86 424
10948.85 432
10949.83 377
10950.82 406
10951.81 398
10952.80 428
10953.79 415
10954.78 403
10955.76 447
10956.75 474
10957.74 496
10958.73 481
10959.72 501
10960.71 483
10961.70 484
10962.69 533
10963.67 576
10964.66 537
10965.65 479
10966.64 464
10967.63 480
10968.62 428
10969.61 402
10970.60 452
10971.59 454
10972.58 431
10973.57 412
10974.56 390
10975.54 412
10976.53 377
10977.52 413
10978.51 430
10979.50 417
10980.49 381
10981.48 390
10982.47 438
10983.46 385
10984.45 460
10985.44 422
10986.43 428
10987.42 448
10988.41 451
10989.40 423
10990.39 412
10991.38 474
10992.37 438
10993.36 421
10994.35 429
10995.34 496
10996.33 446
10997.32 555
10998.31 513
10999.30 598
11000.30 618
11001.29 630
11002.28 670
11003.27 665
11004.26 670
11005.25 669
11006.24 611
11007.23 567
11008.22 566
11009.21 507
11010.20 481
11011.19 469
11012.19 405
11013.18 415
11014.17 395
11015.16 379
11016.15 386
11017.14 372
11018.13 399
11019.12 391
11020.12 348
11021.11 339
11022.10 360
11023.09 372
11024.08 337
11025.07 357
11026.07 373
11027.06 373
11028.05 336
11029.04 375
11030.03 383
11031.02 333
11032.02 371
11033.01 342
11034.00 335
11034.99 342
11035.98 343
11036.98 366
11037.97 319
11038.96 349
11039.95 353
11040.95 367
11041.94 341
11042.93 372
11043.92 338
11044.92 350
11045.91 336
11046.90 331
11047.89 345
11048.89 329
11049.88 308
11050.87 329
11051.87 301
11052.86 297
11053.85 322
11054.84 318
11055.84 303
11056.83 335
11057.82 312
11058.82 277
11059.81 300
11060.80 307
11061.80 342
11062.79 303
11063.78 305
11064.78 293
11065.77 304
11066.76 304
11067.76 299
11068.75 291
11069.74 325
11070.74 344
11071.73 329
11072.73 296
11073.72 273
11074.71 323
11075.71 317
11076.70 336
11077.70 339
11078.69 309
11079.68 360
11080.68 338
11081.67 331
11082.67 300
11083.66 284
11084.66 300
11085.65 316
11086.64 327
11087.64 288
11088.63 284
11089.63 289
11090.62 326
11091.62 315
11092.61 333
11093.61 286
11094.60 296
11095.60 270
11096.59 285
11097.59 291
11098.58 273
11099.58 279
11100.57 271
11101.57 277
11102.56 295
11103.56 308
11104.55 284
11105.55 274
11106.54 282
11107.54 268
11108.53 286
11109.53 308
11110.52 252
11111.52 272
11112.52 273
11113.51 306
11114.51 312
11115.50 266
11116.50 252
11117.49 314
11118.49 311
11119.49 236
11120.48 282
11121.48 274
11122.47 282
11123.47 299
11124.47 304
11125.46 281
11126.46 308
11127.46 268
11128.45 277
11129.45 268
11130.44 319
11131.44 276
11132.44 287
11133.43 284
11134.43 299
11135.43 287
11136.42 241
11137.42 291
11138.42 296
11139.41 300
11140.41 269
11141.41 263
11142.40 249
11143.40 278
11144.40 288
11145.40 273
11146.39 261
11147.39 240
11148.39 285
11149.38 278
11150.38 258
11151.38 254
11152.38 257
11153.37 279
11154.37 272
11155.37 252
11156.37 295
11157.36 265
11158.36 324
11159.36 285
11160.36 254
11161.36 259
11162.35 273
11163.35 275
11164.35 266
11165.35 246
11166.34 237
11167.34 251
11168.34 262
11169.34 238
11170.34 216
11171.34 263
11172.33 260
11173.33 244
11174.33 250
11175.33 261
11176.33 248
11177.33 279
11178.32 218
11179.32 279
11180.32 264
11181.32 247
11182.32 236
11183.32 246
11184.32 238
11185.32 249
11186.31 270
11187.31 230
11188.31 228
11189.31 229
11190.31 279
11191.31 261
11192.31 271
11193.31 216
11194.31 258
11195.31 268
11196.31 249
11197.31 248
11198.31 235
11199.30 258
11200.30 260
11201.30 252
11202.30 246
11203.30 234
11204.30 243
11205.30 257
11206.30 242
11207.30 255
11208.30 278
11209.30 278
11210.30 245
11211.30 233
11212.30 238
11213.30 214
11214.30 234
11215.30 244
11216.30 247
11217.30 233
11218.30 249
11219.30 250
11220.30 218
11221.31 232
11222.31 254
11223.31 243
11224.31 224
11225.31 233
11226.31 215
11227.31 212
11228.31 239
11229.31 245
11230.31 231
11231.31 242
11232.31 234
11233.31 273
11234.32 250
11235.32 276
11236.32 253
11237.32 233
11238.32 247
11239.32 247
11240.32 241
11241.32 190
11242.33 229
11243.33 231
11244.33 250
11245.33 272
11246.33 244
11247.33 243
11248.34 250
11249.34 223
11250.34 287
11251.34 258
11252.34 231
11253.34 226
11254.35 266
11255.35 250
11256.35 228
11257.35 256
11258.35 255
11259.36 235
11260.36 227
11261.36 234
11262.36 250
11263.37 248
11264.37 241
11265.37 255
11266.37 245
11267.38 240
11268.38 253
11269.38 282
11270.38 238
11271.39 253
11272.39 250
11273.39 241
11274.40 261
11275.40 245
11276.40 249
11277.40 240
11278.41 246
11279.41 240
11280.41 255
11281.42 286
11282.42 268
11283.42 284
11284.43 306
11285.43 244
11286.43 286
11287.44 250
11288.44 252
11289.44 261
11290.45 250
11291.45 262
11292.45 269
11293.46 267
11294.46 236
11295.47 234
11296.47 236
11297.47 220
11298.48 229
11299.48 242
11300.49 244
11301.49 269
11302.49 248
11303.50 222
11304.50 268
11305.51 261
11306.51 281
11307.51 264
11308.52 288
11309.52 218
11310.53 203
11311.53 253
11312.54 266
11313.54 284
11314.55 289
11315.55 253
11316.56 304
11317.56 308
11318.57 253
11319.57 265
11320.58 257
11321.58 266
11322.59 241
11323.59 270
11324.60 269
11325.60 252
11326.61 227
11327.61 217
11328.62 273
11329.62 236
11330.63 259
11331.63 212
11332.64 265
11333.64 250
11334.65 251
11335.65 232
11336.66 252
11337.67 303
11338.67 244
11339.68 256
11340.68 254
11341.69 226
11342.69 296
11343.70 243
11344.71 245
11345.71 247
11346.72 249
11347.72 255
11348.73 262
11349.74 273
11350.74 252
11351.75 273
11352.76 254
11353.76 260
11354.77 216
11355.78 238
11356.78 232
11357.79 262
11358.80 244
11359.80 228
11360.81 225
11361.82 252
11362.82 247
11363.83 236
11364.84 242
11365.84 218
11366.85 240
11367.86 242
11368.86 216
11369.87 254
11370.88 218
11371.89 192
11372.89 201
11373.90 238
11374.91 259
11375.91 233
11376.92 222
11377.93 234
11378.94 213
11379.94 240
11380.95 243
11381.96 270
11382.97 223
11383.98 216
11384.98 222
11385.99 237
11387.00 252
11388.01 225
11389.01 243
11390.02 243
11391.03 233
11392.04 240
11393.05 252
11394.06 282
11395.06 243
11396.07 205
11397.08 247
11398.09 227
11399.10 226
11400.11 244
11401.11 255
11402.12 238
11403.13 248
11404.14 230
11405.15 253
11406.16 228
11407.17 229
11408.17 216
11409.18 248
11410.19 237
11411.20 222
11412.21 210
11413.22 240
11414.23 233
11415.24 232
11416.25 275
11417.26 240
11418.27 288
11419.27 258
11420.28 257
11421.29 240
11422.30 257
11423.31 234
11424.32 230
11425.33 241
11426.34 250
11427.35 278
11428.36 253
11429.37 203
11430.38 238
11431.39 256
11432.40 219
11433.41 233
11434.42 239
11435.43 281
11436.44 259
11437.45 246
11438.46 231
11439.47 267
11440.48 250
11441.49 238
11442.50 210
11443.51 223
11444.52 236
11445.53 227
11446.54 261
11447.55 274
11448.56 290
11449.57 249
11450.59 262
11451.60 250
11452.61 259
11453.62 231
11454.63 223
11455.64 249
11456.65 224
11457.66 263
11458.67 247
11459.68 236
11460.69 251
11461.71 258
11462.72 228
11463.73 233
11464.74 305
11465.75 266
11466.76 266
11467.77 271
11468.79 303
11469.80 249
11470.81 256
11471.82 258
11472.83 229
11473.84 252
11474.86 227
11475.87 236
11476.88 244
11477.89 274
11478.90 278
11479.91 278
11480.93 301
11481.94 292
11482.95 279
11483.96 277
11484.98 270
11485.99 261
11487.00 242
11488.01 241
11489.02 237
11490.04 272
11491.05 281
11492.06 275
11493.07 254
11494.09 253
11495.10 261
11496.11 265
11497.13 268
11498.14 274
11499.15 276
11500.16 288
11501.18 289
11502.19 266
11503.20 239
11504.22 263
11505.23 266
11506.24 276
11507.26 263
11508.27 296
11509.28 271
11510.30 247
11511.31 267
11512.32 245
11513.34 292
11514.35 257
11515.36 291
11516.38 277
11517.39 266
11518.40 280
11519.42 274
11520.43 286
11521.45 277
11522.46 262
11523.47 239
11524.49 266
11525.50 246
11526.52 278
11527.53 288
11528.54 299
11529.56 274
11530.57 274
11531.59 271
11532.60 300
11533.61 290
11534.63 249
11535.64 274
11536.66 319
11537.67 316
11538.69 309
11539.70 296
11540.72 284
11541.73 307
11542.75 316
11543.76 287
11544.78 280
11545.79 309
11546.81 355
11547.82 308
11548.84 273
11549.85 320
11550.87 314
11551.88 307
11552.90 325
11553.91 310
11554.93 319
11555.94 308
11556.96 336
11557.97 324
11558.99 324
11560.00 349
11561.02 388
11562.04 320
11563.05 317
11564.07 343
11565.08 327
11566.10 369
11567.11 361
11568.13 351
11569.15 334
11570.16 342
11571.18 365
11572.19 366
11573.21 322
11574.23 372
11575.24 390
11576.26 402
11577.27 377
11578.29 380
11579.31 404
11580.32 406
11581.34 446
11582.36 438
11583.37 457
11584.39 478
11585.41 471
11586.42 467
11587.44 504
11588.46 479
11589.47 492
11590.49 535
11591.51 510
11592.52 477
11593.54 507
11594.56 534
11595.58 545
11596.59 639
11597.61 690
11598.63 768
11599.64 803
11600.66 970
11601.68 1053
11602.70 1035
11603.71 1036
11604.73 1036
11605.75 923
11606.77 827
11607.78 703
11608.80 655
11609.82 671
11610.84 531
11611.86 474
11612.87 462
11613.89 397
11614.91 382
11615.93 433
11616.95 420
11617.96 398
11618.98 402
11620.00 406
11621.02 393
11622.04 417
11623.05 370
11624.07 361
11625.09 342
11626.11 374
11627.13 337
11628.15 356
11629.17 354
11630.18 299
11631.20 372
11632.22 371
11633.24 357
11634.26 372
11635.28 316
11636.30 327
11637.32 362
11638.33 358
11639.35 314
11640.37 338
11641.39 361
11642.41 357
11643.43 343
11644.45 328
11645.47 333
11646.49 340
11647.51 338
11648.53 332
11649.55 319
11650.57 314
11651.59 310
11652.60 314
11653.62 321
11654.64 283
11655.66 302
11656.68 288
11657.70 320
11658.72 304
11659.74 303
11660.76 307
11661.78 314
11662.80 311
11663.82 342
11664.84 328
11665.86 296
11666.88 300
11667.90 274
11668.92 280
11669.95 327
11670.97 316
11671.99 320
11673.01 328
11674.03 310
11675.05 333
11676.07 312
11677.09 296
11678.11 388
11679.13 347
11680.15 365
11681.17 382
11682.19 357
11683.21 396
11684.23 377
11685.26 351
11686.28 311
11687.30 320
11688.32 333
11689.34 322
11690.36 351
11691.38 338
11692.40 356
11693.43 320
11694.45 340
11695.47 358
11696.49 346
11697.51 359
11698.53 296
11699.56 317
11700.58 303
11701.60 338
11702.62 314
11703.64 286
11704.66 280
11705.69 304
11706.71 297
11707.73 261
11708.75 293
11709.77 310
11710.80 275
11711.82 304
11712.84 292
11713.86 284
11714.89 292
11715.91 307
11716.93 307
11717.95 299
11718.98 312
11720.00 294
11721.02 304
11722.04 297
11723.07 274
11724.09 247
11725.11 282
11726.13 272
11727.16 277
11728.18 289
11729.20 237
11730.23 322
11731.25 254
11732.27 253
11733.30 285
11734.32 276
11735.34 304
11736.36 315
11737.39 295
11738.41 260
11739.44 246
11740.46 250
11741.48 266
11742.51 270
11743.53 272
11744.55 271
11745.58 271
11746.60 295
11747.62 261
11748.65 252
11749.67 259
11750.70 244
11751.72 257
11752.74 263
11753.77 268
11754.79 254
11755.82 277
11756.84 280
11757.86 294
11758.89 253
11759.91 264
11760.94 248
11761.96 250
11762.99 278
11764.01 264
11765.03 265
11766.06 220
11767.08 267
11768.11 233
11769.13 261
11770.16 248
11771.18 268
11772.21 253
11773.23 264
11774.26 262
11775.28 253
11776.31 269
11777.33 256
11778.36 241
11779.38 250
11780.41 238
11781.43 248
11782.46 252
11783.48 261
11784.51 272
11785.54 244
11786.56 302
11787.59 267
11788.61 259
11789.64 259
11790.66 232
11791.69 277
11792.71 277
11793.74 253
11794.77 239
11795.79 246
11796.82 235
11797.84 277
11798.87 231
11799.90 273
11800.92 247
11801.95 231
11802.97 225
11804.00 272
11805.03 255
11806.05 224
11807.08 241
11808.11 224
11809.13 249
11810.16 260
11811.19 225
11812.21 251
11813.24 236
11814.27 226
11815.29 244
11816.32 247
11817.35 227
11818.37 229
11819.40 259
11820.43 264
11821.45 239
11822.48 255
11823.51 235
11824.53 237
11825.56 231
11826.59 250
11827.62 221
11828.64 254
11829.67 244
11830.70 262
11831.73 262
11832.75 260
11833.78 280
11834.81 277
11835.84 273
11836.86 294
11837.89 257
11838.92 229
11839.95 269
11840.97 222
11842.00 254
11843.03 248
11844.06 260
11845.09 284
11846.11 276
11847.14 251
11848.17 268
11849.20 244
11850.23 251
11851.26 271
11852.28 243
11853.31 262
11854.34 268
11855.37 267
11856.40 223
11857.43 244
11858.45 217
11859.48 260
11860.51 235
11861.54 243
11862.57 227
11863.60 267
11864.63 288
11865.66 259
11866.69 291
11867.71 263
11868.74 260
11869.77 213
11870.80 225
11871.83 253
11872.86 246
11873.89 241
11874.92 294
11875.95 235
11876.98 256
11878.01 284
11879.04 261
11880.07 251
11881.10 271
11882.13 280
11883.15 236
11884.18 257
11885.21 272
11886.24 263
11887.27 262
11888.30 276
11889.33 312
11890.36 284
11891.39 256
11892.42 256
11893.45 301
11894.48 263
11895.51 259
11896.54 313
11897.58 331
11898.61 307
11899.64 286
11900.67 274
11901.70 284
11902.73 290
11903.76 320
11904.79 277
11905.82 300
11906.85 316
11907.88 353
11908.91 311
11909.94 313
11910.97 297
11912.00 305
11913.04 299
11914.07 267
11915.10 297
11916.13 314
11917.16 298
11918.19 295
11919.22 299
11920.25 280
11921.28 282
11922.32 292
11923.35 225
11924.38 285
11925.41 308
11926.44 302
11927.47 325
11928.51 297
11929.54 348
11930.57 330
11931.60 361
11932.63 381
11933.66 394
11934.70 378
11935.73 418
11936.76 427
11937.79 354
11938.82 407
11939.86 388
11940.89 364
11941.92 349
11942.95 328
11943.99 303
11945.02 337
11946.05 332
11947.08 273
11948.12 305
11949.15 324
11950.18 279
11951.21 288
11952.25 299
11953.28 265
11954.31 239
11955.34 290
11956.38 304
11957.41 270
11958.44 283
11959.48 290
11960.51 267
11961.54 248
11962.58 290
11963.61 259
11964.64 266
11965.67 295
11966.71 272
11967.74 250
11968.77 283
11969.81 276
11970.84 298
11971.88 265
11972.91 226
11973.94 260
11974.98 260
11976.01 251
11977.04 257
11978.08 233
11979.11 250
11980.15 282
11981.18 274
11982.21 299
11983.25 293
11984.28 276
11985.32 302
11986.35 253
11987.38 267
11988.42 298
11989.45 311
11990.49 272
11991.52 244
11992.56 239
11993.59 268
11994.62 239
11995.66 242
11996.69 279
11997.73 304
11998.76 277
11999.80 254
12000.83 273
12001.87 293
12002.90 298
12003.94 291
12004.97 320
12006.01 244
12007.04 286
12008.08 282
12009.11 281
12010.15 261
12011.18 267
12012.22 308
12013.25 297
12014.29 272
12015.32 281
12016.36 301
12017.40 289
12018.43 308
12019.47 314
12020.50 295
12021.54 319
12022.57 291
12023.61 301
12024.64 301
12025.68 300
12026.72 303
12027.75 320
12028.79 283
12029.82 268
12030.86 297
12031.90 317
12032.93 307
12033.97 265
12035.01 252
12036.04 295
12037.08 287
12038.11 287
12039.15 232
12040.19 271
12041.22 276
12042.26 265
12043.30 278
12044.33 271
12045.37 280
12046.41 279
12047.44 323
12048.48 312
12049.52 268
12050.55 273
12051.59 295
12052.63 285
12053.67 258
12054.70 310
12055.74 307
12056.78 322
12057.81 284
12058.85 286
12059.89 290
12060.93 303
12061.96 299
12063.00 297
12064.04 324
12065.08 296
12066.11 286
12067.15 305
12068.19 274
12069.23 288
12070.27 310
12071.30 295
12072.34 273
12073.38 262
12074.42 297
12075.45 336
12076.49 334
12077.53 281
12078.57 327
12079.61 295
12080.65 269
12081.68 274
12082.72 283
12083.76 263
12084.80 297
12085.84 297
12086.88 296
12087.91 281
12088.95 279
12089.99 334
12091.03 300
12092.07 320
12093.11 340
12094.15 345
12095.19 308
12096.22 303
12097.26 301
12098.30 323
12099.34 311
12100.38 317
12101.42 299
12102.46 336
12103.50 346
12104.54 350
12105.58 357
12106.62 364
12107.66 364
12108.69 353
12109.73 349
12110.77 324
12111.81 341
12112.85 285
12113.89 313
12114.93 269
12115.97 303
12117.01 297
12118.05 264
12119.09 297
12120.13 292
12121.17 265
12122.21 262
12123.25 248
12124.29 271
12125.33 272
12126.37 278
12127.41 269
12128.45 300
12129.49 290
12130.53 279
12131.57 233
12132.61 259
12133.66 221
12134.70 228
12135.74 237
12136.78 254
12137.82 230
12138.86 256
12139.90 255
12140.94 240
12141.98 250
12143.02 264
12144.06 260
12145.10 275
12146.14 255
12147.19 257
12148.23 250
12149.27 287
12150.31 289
12151.35 265
12152.39 259
12153.43 240
12154.47 222
12155.52 236
12156.56 243
12157.60 232
12158.64 261
12159.68 269
12160.72 287
12161.77 265
12162.81 266
12163.85 253
12164.89 221
12165.93 250
12166.98 260
12168.02 239
12169.06 261
12170.10 222
12171.14 241
12172.19 249
12173.23 244
12174.27 251
12175.31 247
12176.36 258
12177.40 276
12178.44 263
12179.48 259
12180.52 247
12181.57 273
12182.61 224
12183.65 273
12184.70 255
12185.74 260
12186.78 254
12187.82 233
12188.87 213
12189.91 239
12190.95 268
12192.00 264
12193.04 260
12194.08 269
12195.13 215
12196.17 251
12197.21 263
12198.25 256
12199.30 299
12200.34 266
12201.39 252
12202.43 277
12203.47 232
12204.52 232
12205.56 240
12206.60 257
12207.65 244
12208.69 249
12209.73 200
12210.78 224
12211.82 236
12212.87 270
12213.91 250
12214.95 276
12216.00 257
12217.04 212
12218.09 237
12219.13 233
12220.17 233
12221.22 250
12222.26 261
12223.31 245
12224.35 288
12225.40 262
12226.44 268
12227.49 238
12228.53 241
12229.57 255
12230.62 248
12231.66 232
12232.71 265
12233.75 217
12234.80 219
12235.84 283
12236.89 277
12237.93 269
12238.98 242
12240.02 234
12241.07 252
12242.11 238
12243.16 224
12244.20 250
12245.25 242
12246.30 223
12247.34 253
12248.39 222
12249.43 258
12250.48 238
12251.52 222
12252.57 214
12253.61 232
12254.66 230
12255.71 231
12256.75 223
12257.80 207
12258.84 195
12259.89 195
12260.93 216
12261.98 215
12263.03 217
12264.07 208
12265.12 197
12266.17 208
12267.21 193
12268.26 240
12269.30 213
12270.35 237
12271.40 242
12272.44 201
12273.49 258
12274.54 236
12275.58 232
12276.63 268
12277.68 227
12278.72 210
12279.77 220
12280.82 206
12281.86 235
12282.91 209
12283.96 202
12285.00 199
12286.05 249
12287.10 214
12288.15 213
12289.19 211
12290.24 242
12291.29 218
12292.34 239
12293.38 215
12294.43 193
12295.48 249
12296.52 229
12297.57 218
12298.62 206
12299.67 233
12300.72 201
12301.76 211
12302.81 277
12303.86 220
12304.91 233
12305.95 186
12307.00 218
12308.05 231
12309.10 238
12310.15 219
12311.19 240
12312.24 245
12313.29 229
12314.34 241
12315.39 215
12316.44 219
12317.48 220
12318.53 227
12319.58 204
12320.63 225
12321.68 211
12322.73 201
12323.78 232
12324.82 228
12325.87 232
12326.92 215
12327.97 217
12329.02 220
12330.07 247
12331.12 274
12332.17 245
12333.22 213
12334.27 224
12335.31 182
12336.36 213
12337.41 218
12338.46 229
12339.51 211
12340.56 202
12341.61 172
12342.66 191
12343.71 222
12344.76 253
12345.81 204
12346.86 219
12347.91 213
12348.96 222
12350.01 236
12351.06 184
12352.11 219
12353.16 221
12354.21 246
12355.26 221
12356.31 204
12357.36 200
12358.41 204
12359.46 222
12360.51 224
12361.56 197
12362.61 210
12363.66 232
12364.71 225
12365.76 181
12366.81 195
12367.86 231
12368.91 278
12369.96 211
12371.01 191
12372.06 228
12373.11 205
12374.16 215
12375.22 235
12376.27 230
12377.32 216
12378.37 214
12379.42 213
12380.47 190
12381.52 257
12382.57 235
12383.62 245
12384.68 214
12385.73 216
12386.78 238
12387.83 257
12388.88 234
12389.93 204
12390.98 234
12392.04 218
12393.09 194
12394.14 227
12395.19 218
12396.24 234
12397.29 229
12398.35 213
12399.40 233
12400.45 199
12401.50 257
12402.55 227
12403.61 256
12404.66 239
12405.71 225
12406.76 226
12407.81 225
12408.87 243
12409.92 218
12410.97 219
12412.02 225
12413.08 224
12414.13 200
12415.18 217
12416.23 208
12417.29 258
12418.34 255
12419.39 280
12420.45 242
12421.50 242
12422.55 240
12423.60 222
12424.66 223
12425.71 208
12426.76 212
12427.82 210
12428.87 229
12429.92 200
12430.98 197
12432.03 197
12433.08 209
12434.14 236
12435.19 227
12436.24 222
12437.30 229
12438.35 275
12439.40 272
12440.46 227
12441.51 232
12442.56 250
12443.62 248
12444.67 238
12445.73 234
12446.78 233
12447.83 208
12448.89 222
12449.94 291
12451.00 246
12452.05 258
12453.10 254
12454.16 253
12455.21 243
12456.27 218
12457.32 225
12458.38 237
12459.43 226
12460.48 220
12461.54 253
12462.59 245
12463.65 245
12464.70 209
12465.76 222
12466.81 234
12467.87 225
12468.92 231
12469.98 237
12471.03 227
12472.09 243
12473.14 250
12474.20 212
12475.25 210
12476.31 258
12477.36 242
12478.42 222
12479.47 248
12480.53 280
12481.58 270
12482.64 253
12483.70 257
12484.75 255
12485.81 242
12486.86 243
12487.92 274
12488.97 265
12490.03 291
12491.08 280
12492.14 338
12493.20 348
12494.25 353
12495.31 362
12496.36 392
12497.42 406
12498.48 450
12499.53 417
12500.59 455
12501.65 420
12502.70 367
12503.76 351
12504.81 331
12505.87 354
12506.93 297
12507.98 296
12509.04 259
12510.10 291
12511.15 270
12512.21 274
12513.27 261
12514.32 263
12515.38 271
12516.44 258
12517.49 249
12518.55 251
12519.61 240
12520.67 266
12521.72 245
12522.78 256
12523.84 302
12524.89 258
12525.95 273
12527.01 235
12528.07 264
12529.12 287
12530.18 264
12531.24 296
12532.30 249
12533.35 261
12534.41 229
12535.47 268
12536.53 222
12537.58 230
12538.64 218
12539.70 260
12540.76 250
12541.82 274
12542.87 256
12543.93 298
12544.99 279
12546.05 266
12547.11 223
12548.16 259
12549.22 261
12550.28 280
12551.34 270
12552.40 275
12553.46 258
12554.51 250
12555.57 261
12556.63 281
12557.69 244
12558.75 287
12559.81 262
12560.87 245
12561.93 241
12562.98 255
12564.04 288
12565.10 264
12566.16 252
12567.22 269
12568.28 254
12569.34 275
12570.40 252
12571.46 284
12572.52 298
12573.57 300
12574.63 314
12575.69 300
12576.75 324
12577.81 303
12578.87 319
12579.93 322
12580.99 349
12582.05 361
12583.11 365
12584.17 340
12585.23 276
12586.29 272
12587.35 284
12588.41 314
12589.47 308
12590.53 273
12591.59 291
12592.65 317
12593.71 325
12594.77 286
12595.83 265
12596.89 294
12597.95 286
12599.01 257
12600.07 263
12601.13 257
12602.19 302
12603.25 292
12604.31 266
12605.37 235
12606.44 243
12607.50 284
12608.56 299
12609.62 254
12610.68 244
12611.74 268
12612.80 245
12613.86 275
12614.92 295
12615.98 261
12617.04 268
12618.11 276
12619.17 281
12620.23 272
12621.29 258
12622.35 288
12623.41 313
12624.47 292
12625.54 262
12626.60 268
12627.66 265
12628.72 246
12629.78 270
12630.84 266
12631.90 276
12632.97 264
12634.03 269
12635.09 301
12636.15 258
12637.21 261
12638.28 290
12639.34 273
12640.40 250
12641.46 274
12642.52 267
12643.59 280
12644.65 244
12645.71 278
12646.77 269
12647.84 270
12648.90 256
12649.96 266
12651.02 251
12652.09 259
12653.15 279
12654.21 283
12655.27 299
12656.34 275
12657.40 262
12658.46 272
12659.53 299
12660.59 275
12661.65 300
12662.72 286
12663.78 306
12664.84 283
12665.90 270
12666.97 292
12668.03 238
12669.09 263
12670.16 258
12671.22 278
12672.28 290
12673.35 299
12674.41 293
12675.48 284
12676.54 244
12677.60 278
12678.67 279
12679.73 293
12680.79 269
12681.86 315
12682.92 329
12683.99 304
12685.05 249
12686.11 240
12687.18 271
12688.24 247
12689.31 293
12690.37 268
12691.43 307
12692.50 292
12693.56 277
12694.63 279
12695.69 261
12696.76 236
12697.82 289
12698.89 308
12699.95 295
12701.02 303
12702.08 272
12703.14 322
12704.21 305
12705.27 284
12706.34 324
12707.40 303
12708.47 333
12709.53 339
12710.60 298
12711.66 312
12712.73 297
12713.79 275
12714.86 306
12715.93 296
12716.99 266
12718.06 281
12719.12 302
12720.19 268
12721.25 290
12722.32 281
12723.38 295
12724.45 324
12725.51 315
12726.58 295
12727.65 303
12728.71 286
12729.78 276
12730.84 250
12731.91 280
12732.98 261
12734.04 282
12735.11 296
12736.17 255
12737.24 301
12738.31 278
12739.37 282
12740.44 290
12741.51 307
12742.57 305
12743.64 284
12744.70 266
12745.77 283
12746.84 279
12747.90 252
12748.97 247
12750.04 280
12751.10 277
12752.17 288
12753.24 200
12754.31 222
12755.37 236
12756.44 205
12757.51 223
12758.57 219
12759.64 222
12760.71 201
12761.78 257
12762.84 254
12763.91 268
12764.98 235
12766.04 251
12767.11 255
12768.18 238
12769.25 253
12770.31 259
12771.38 226
12772.45 217
12773.52 236
12774.59 248
12775.65 245
12776.72 242
12777.79 251
12778.86 263
12779.92 227
12780.99 234
12782.06 219
12783.13 232
12784.20 227
12785.27 218
12786.33 214
12787.40 220
12788.47 218
12789.54 236
12790.61 236
12791.68 235
12792.74 218
12793.81 295
12794.88 280
12795.95 260
12797.02 242
12798.09 263
12799.16 249
12800.22 235
12801.29 254
12802.36 234
12803.43 227
12804.50 239
12805.57 252
12806.64 236
12807.71 231
12808.78 227
12809.85 223
12810.92 204
12811.99 225
12813.05 235
12814.12 236
12815.19 224
12816.26 220
12817.33 228
12818.40 244
12819.47 214
12820.54 231
12821.61 250
12822.68 260
12823.75 235
12824.82 223
12825.89 229
12826.96 236
12828.03 239
12829.10 252
12830.17 247
12831.24 228
12832.31 194
12833.38 207
12834.45 246
12835.52 237
12836.59 213
12837.66 241
12838.73 207
12839.80 184
12840.87 216
12841.94 239
12843.01 206
12844.09 223
12845.16 229
12846.23 220
12847.30 222
12848.37 215
12849.44 203
12850.51 205
12851.58 203
12852.65 195
12853.72 206
12854.79 198
12855.87 219
12856.94 196
12858.01 227
12859.08 226
12860.15 235
12861.22 226
12862.29 236
12863.37 193
12864.44 188
12865.51 212
12866.58 237
12867.65 211
12868.72 216
12869.80 218
12870.87 204
12871.94 211
12873.01 222
12874.08 203
12875.15 203
12876.23 228
12877.30 207
12878.37 209
12879.44 216
12880.52 206
12881.59 195
12882.66 194
12883.73 195
12884.80 193
12885.88 223
12886.95 239
12888.02 203
12889.09 198
12890.17 213
12891.24 215
12892.31 211
12893.38 204
12894.46 176
12895.53 199
12896.60 180
12897.68 179
12898.75 197
12899.82 198
12900.90 220
12901.97 219
12903.04 201
12904.11 220
12905.19 247
12906.26 216
12907.33 199
12908.41 212
12909.48 199
12910.55 227
12911.63 221
12912.70 221
12913.78 222
12914.85 178
12915.92 170
12917.00 226
12918.07 214
12919.14 207
12920.22 209
12921.29 210
12922.37 189
12923.44 203
12924.51 233
12925.59 221
12926.66 223
12927.74 201
12928.81 202
12929.88 163
12930.96 182
12932.03 186
12933.11 193
12934.18 197
12935.26 238
12936.33 234
12937.41 204
12938.48 205
12939.55 159
12940.63 186
12941.70 167
12942.78 186
12943.85 171
12944.93 212
12946.00 208
12947.08 209
12948.15 214
12949.23 182
12950.30 195
12951.38 186
12952.45 230
12953.53 183
12954.60 189
12955.68 199
12956.76 207
12957.83 228
12958.91 192
12959.98 189
12961.06 183
12962.13 217
12963.21 188
12964.28 210
12965.36 203
12966.44 210
12967.51 202
12968.59 215
12969.66 189
12970.74 186
12971.82 198
12972.89 195
12973.97 165
12975.04 188
12976.12 188
12977.20 221
12978.27 232
12979.35 222
12980.42 197
12981.50 207
12982.58 196
12983.65 199
12984.73 198
12985.81 174
12986.88 194
12987.96 185
12989.04 192
12990.11 227
12991.19 215
12992.27 226
12993.34 228
12994.42 215
12995.50 196
12996.58 188
12997.65 220
12998.73 207
12999.81 160
13000.88 207
13001.96 205
13003.04 197
13004.12 203
13005.19 218
13006.27 211
13007.35 189
13008.43 196
13009.50 232
13010.58 187
13011.66 203
13012.74 215
13013.81 189
13014.89 204
13015.97 214
13017.05 197
13018.13 178
13019.20 215
13020.28 219
13021.36 227
13022.44 217
13023.52 236
13024.59 194
13025.67 209
13026.75 192
13027.83 192
13028.91 219
13029.99 232
13031.06 239
13032.14 210
13033.22 200
13034.30 186
13035.38 230
13036.46 201
13037.54 209
13038.61 216
13039.69 183
13040.77 220
13041.85 234
13042.93 203
13044.01 195
13045.09 230
13046.17 239
13047.25 194
13048.33 198
13049.41 236
13050.48 213
13051.56 220
13052.64 207
13053.72 198
13054.80 217
13055.88 220
13056.96 213
13058.04 204
13059.12 218
13060.20 200
13061.28 256
13062.36 200
13063.44 187
13064.52 208
13065.60 213
13066.68 214
13067.76 246
13068.84 231
13069.92 211
13071.00 238
13072.08 194
13073.16 198
13074.24 200
13075.32 215
13076.40 207
13077.48 228
13078.56 256
13079.64 227
13080.72 241
13081.80 224
13082.88 195
13083.96 204
13085.04 234
13086.13 226
13087.21 218
13088.29 228
13089.37 230
13090.45 213
13091.53 196
13092.61 191
13093.69 204
13094.77 185
13095.85 213
13096.94 216
13098.02 197
13099.10 188
13100.18 176
13101.26 186
13102.34 186
13103.42 189
13104.51 190
13105.59 197
13106.67 223
13107.75 206
13108.83 213
13109.91 213
13111.00 172
13112.08 189
13113.16 229
13114.24 224
13115.32 207
13116.40 205
13117.49 197
13118.57 211
13119.65 194
13120.73 197
13121.82 202
13122.90 181
13123.98 184
13125.06 183
13126.15 182
13127.23 189
13128.31 202
13129.39 200
13130.48 188
13131.56 166
13132.64 217
13133.72 205
13134.81 190
13135.89 206
13136.97 184
13138.05 197
13139.14 171
13140.22 189
13141.30 202
13142.39 207
13143.47 222
13144.55 210
13145.64 221
13146.72 204
13147.80 196
13148.89 196
13149.97 213
13151.05 216
13152.14 207
13153.22 179
13154.30 203
13155.39 178
13156.47 197
13157.55 201
13158.64 202
13159.72 205
13160.81 183
13161.89 206
13162.97 184
13164.06 167
13165.14 211
13166.23 197
13167.31 204
13168.39 214
13169.48 208
13170.56 184
13171.65 178
13172.73 165
13173.82 195
13174.90 197
13175.98 191
13177.07 249
13178.15 219
13179.24 208
13180.32 173
13181.41 195
13182.49 210
13183.58 210
13184.66 190
13185.75 172
13186.83 207
13187.92 187
13189.00 186
13190.09 195
13191.17 185
13192.26 190
13193.34 210
13194.43 204
13195.51 221
13196.60 182
13197.68 207
13198.77 201
13199.85 211
13200.94 188
13202.03 180
13203.11 167
13204.20 207
13205.28 216
13206.37 204
13207.45 185
13208.54 203
13209.63 212
13210.71 194
13211.80 202
13212.88 211
13213.97 207
13215.06 219
13216.14 230
13217.23 214
13218.31 196
13219.40 189
13220.49 201
13221.57 193
13222.66 171
13223.75 213
13224.83 214
13225.92 237
13227.01 226
13228.09 188
13229.18 180
13230.27 200
13231.35 207
13232.44 185
13233.53 155
13234.61 184
13235.70 203
13236.79 220
13237.87 200
13238.96 197
13240.05 183
13241.13 178
13242.22 197
13243.31 184
13244.40 191
13245.48 204
13246.57 201
13247.66 229
13248.75 208
13249.83 200
13250.92 237
13252.01 206
13253.10 167
13254.18 178
13255.27 187
13256.36 204
13257.45 200
13258.54 215
13259.62 202
13260.71 184
13261.80 247
13262.89 218
13263.98 171
13265.06 186
13266.15 196
13267.24 226
13268.33 196
13269.42 207
13270.50 198
13271.59 215
13272.68 204
13273.77 207
13274.86 205
13275.95 193
13277.04 226
13278.12 201
13279.21 214
13280.30 224
13281.39 167
13282.48 194
13283.57 234
13284.66 230
13285.75 234
13286.84 238
13287.92 228
13289.01 203
13290.10 181
13291.19 249
13292.28 215
13293.37 201
13294.46 227
13295.55 230
13296.64 227
13297.73 244
13298.82 216
13299.91 240
13301.00 205
13302.09 200
13303.18 208
13304.27 194
13305.36 190
13306.45 216
13307.54 199
13308.63 232
13309.72 234
13310.81 221
13311.90 220
13312.99 227
13314.08 228
13315.17 221
13316.26 248
13317.35 226
13318.44 219
13319.53 221
13320.62 238
13321.71 265
13322.80 254
13323.89 228
13324.98 219
13326.07 266
13327.16 223
13328.25 196
13329.34 197
13330.43 235
13331.53 221
13332.62 240
13333.71 223
13334.80 210
13335.89 219
13336.98 267
13338.07 226
13339.16 222
13340.25 214
13341.35 223
13342.44 198
13343.53 217
13344.62 202
13345.71 214
13346.80 259
13347.89 243
13348.99 231
13350.08 207
13351.17 248
13352.26 238
13353.35 215
13354.44 264
13355.54 242
13356.63 210
13357.72 229
13358.81 221
13359.90 223
13361.00 227
13362.09 203
13363.18 212
13364.27 215
13365.36 272
13366.46 236
13367.55 279
13368.64 262
13369.73 226
13370.83 253
13371.92 258
13373.01 246
13374.10 246
13375.20 253
13376.29 264
13377.38 275
13378.48 226
13379.57 243
13380.66 245
13381.75 248
13382.85 219
13383.94 221
13385.03 238
13386.13 262
13387.22 220
13388.31 227
13389.41 205
13390.50 223
13391.59 251
13392.69 225
13393.78 223
13394.87 214
13395.97 212
13397.06 247
13398.15 232
13399.25 239
13400.34 226
13401.43 212
13402.53 213
13403.62 240
13404.72 247
13405.81 199
13406.90 232
13408.00 216
13409.09 240
13410.19 202
13411.28 195
13412.37 206
13413.47 225
13414.56 223
13415.66 200
13416.75 192
13417.85 216
13418.94 210
13420.04 216
13421.13 210
13422.22 178
13423.32 227
13424.41 233
13425.51 218
13426.60 218
13427.70 190
13428.79 224
13429.89 228
13430.98 222
13432.08 206
13433.17 234
13434.27 244
13435.36 204
13436.46 204
13437.55 229
13438.65 206
13439.74 237
13440.84 181
13441.93 202
13443.03 216
13444.13 236
13445.22 245
13446.32 207
13447.41 198
13448.51 216
13449.60 235
13450.70 225
13451.80 229
13452.89 217
13453.99 260
13455.08 204
13456.18 233
13457.28 213
13458.37 236
13459.47 271
13460.56 227
13461.66 220
13462.76 232
13463.85 252
13464.95 243
13466.05 268
13467.14 248
13468.24 249
13469.33 259
13470.43 248
13471.53 232
13472.62 236
13473.72 261
13474.82 259
13475.91 247
13477.01 242
13478.11 231
13479.21 277
13480.30 241
13481.40 261
13482.50 253
13483.59 254
13484.69 271
13485.79 230
13486.89 233
13487.98 223
13489.08 235
13490.18 228
13491.27 209
13492.37 202
13493.47 256
13494.57 202
13495.66 243
13496.76 239
13497.86 268
13498.96 264
13500.06 235
13501.15 227
13502.25 245
13503.35 263
13504.45 256
13505.55 276
13506.64 276
13507.74 292
13508.84 314
13509.94 282
13511.04 270
13512.13 270
13513.23 297
13514.33 266
13515.43 242
13516.53 252
13517.63 196
13518.72 224
13519.82 231
13520.92 236
13522.02 247
13523.12 221
13524.22 247
13525.32 207
13526.42 182
13527.51 260
13528.61 245
13529.71 216
13530.81 228
13531.91 227
13533.01 206
13534.11 235
13535.21 245
13536.31 236
13537.41 227
13538.51 245
13539.61 200
13540.70 232
13541.80 237
13542.90 229
13544.00 226
13545.10 219
13546.20 247
13547.30 249
13548.40 242
13549.50 224
13550.60 220
13551.70 213
13552.80 251
13553.90 222
13555.00 221
13556.10 212
13557.20 221
13558.30 217
13559.40 232
13560.50 213
13561.60 220
13562.70 204
13563.80 200
13564.90 188
13566.00 187
13567.10 238
13568.21 225
13569.31 218
13570.41 202
13571.51 212
13572.61 212
13573.71 220
13574.81 221
13575.91 221
13577.01 205
13578.11 218
13579.21 211
13580.31 198
13581.42 218
13582.52 236
13583.62 231
13584.72 261
13585.82 239
13586.92 234
13588.02 231
13589.12 215
13590.23 216
13591.33 208
13592.43 223
13593.53 218
13594.63 178
13595.73 209
13596.84 235
13597.94 263
13599.04 223
13600.14 209
13601.24 229
13602.35 222
13603.45 204
13604.55 212
13605.65 197
13606.75 215
13607.86 215
13608.96 240
13610.06 197
13611.16 221
13612.26 231
13613.37 244
13614.47 229
13615.57 196
13616.67 227
13617.78 221
13618.88 232
13619.98 216
13621.09 190
13622.19 220
13623.29 227
13624.39 194
13625.50 212
13626.60 211
13627.70 217
13628.81 216
13629.91 261
13631.01 185
13632.11 206
13633.22 188
13634.32 212
13635.42 218
13636.53 216
13637.63 234
13638.73 208
13639.84 243
13640.94 210
13642.05 240
13643.15 201
13644.25 189
13645.36 207
13646.46 237
13647.56 207
13648.67 196
13649.77 190
13650.88 198
13651.98 221
13653.08 178
13654.19 196
13655.29 224
13656.40 221
13657.50 213
13658.60 209
13659.71 199
13660.81 237
13661.92 237
13663.02 250
13664.13 186
13665.23 200
13666.33 207
13667.44 217
13668.54 203
13669.65 192
13670.75 200
13671.86 196
13672.96 211
13674.07 186
13675.17 202
13676.28 179
13677.38 225
13678.49 197
13679.59 219
13680.70 214
13681.80 193
13682.91 215
13684.01 193
13685.12 202
13686.22 177
13687.33 193
13688.44 182
13689.54 203
13690.65 200
13691.75 212
13692.86 198
13693.96 200
13695.07 231
13696.17 249
13697.28 236
13698.39 212
13699.49 206
13700.60 199
13701.70 206
13702.81 230
13703.92 250
13705.02 211
13706.13 228
13707.23 239
13708.34 228
13709.45 240
13710.55 210
13711.66 203
13712.77 190
13713.87 192
13714.98 208
13716.09 231
13717.19 233
13718.30 225
13719.41 208
13720.51 231
13721.62 234
13722.73 232
13723.83 230
13724.94 247
13726.05 249
13727.15 284
13728.26 252
13729.37 213
13730.48 226
13731.58 250
13732.69 283
13733.80 252
13734.90 215
13736.01 288
13737.12 307
13738.23 254
13739.33 221
13740.44 225
13741.55 244
13742.66 248
13743.76 265
13744.87 234
13745.98 251
13747.09 253
13748.20 259
13749.30 273
13750.41 224
13751.52 237
13752.63 240
13753.74 282
13754.84 255
13755.95 221
13757.06 246
13758.17 261
13759.28 270
13760.39 313
13761.49 324
13762.60 288
13763.71 289
13764.82 299
13765.93 251
13767.04 318
13768.15 339
13769.25 342
13770.36 322
13771.47 328
13772.58 353
13773.69 345
13774.80 367
13775.91 407
13777.02 367
13778.13 344
13779.23 362
13780.34 349
13781.45 348
13782.56 343
13783.67 328
13784.78 321
13785.89 269
13787.00 271
13788.11 273
13789.22 285
13790.33 266
13791.44 260
13792.55 248
13793.66 248
13794.77 268
13795.88 259
13796.99 239
13798.10 275
13799.21 272
13800.32 262
13801.43 263
13802.54 219
13803.65 203
13804.76 256
13805.87 259
13806.98 226
13808.09 226
13809.20 274
13810.31 252
13811.42 244
13812.53 264
13813.64 250
13814.75 264
13815.86 233
13816.97 247
13818.08 226
13819.19 244
13820.30 243
13821.41 239
13822.53 267
13823.64 221
13824.75 249
13825.86 269
13826.97 276
13828.08 244
13829.19 220
13830.30 215
13831.41 254
13832.53 250
13833.64 223
13834.75 215
13835.86 220
13836.97 253
13838.08 230
13839.19 211
13840.31 260
13841.42 222
13842.53 233
13843.64 229
13844.75 250
13845.86 237
13846.98 246
13848.09 238
13849.20 257
13850.31 246
13851.42 245
13852.54 245
13853.65 236
13854.76 243
13855.87 245
13856.98 264
13858.10 245
13859.21 270
13860.32 270
13861.43 235
13862.55 270
13863.66 257
13864.77 251
13865.88 244
13867.00 244
13868.11 273
13869.22 237
13870.33 272
13871.45 271
13872.56 255
13873.67 258
13874.79 236
13875.90 250
13877.01 293
13878.13 274
13879.24 236
13880.35 261
13881.47 228
13882.58 247
13883.69 239
13884.81 220
13885.92 223
13887.03 227
13888.15 260
13889.26 239
13890.37 243
13891.49 257
13892.60 258
13893.71 234
13894.83 249
13895.94 227
13897.06 229
13898.17 209
13899.28 245
13900.40 237
13901.51 222
13902.63 228
13903.74 293
13904.85 286
13905.97 257
13907.08 284
13908.20 268
13909.31 265
13910.43 275
13911.54 237
13912.65 235
13913.77 265
13914.88 265
13916.00 246
13917.11 249
13918.23 236
13919.34 219
13920.46 255
13921.57 238
13922.69 202
13923.80 233
13924.92 263
13926.03 243
13927.15 252
13928.26 200
13929.38 248
13930.49 257
13931.61 220
13932.72 213
13933.84 235
13934.95 224
13936.07 221
13937.18 246
13938.30 211
13939.42 231
13940.53 237
13941.65 249
13942.76 236
13943.88 219
13944.99 226
13946.11 217
13947.23 242
13948.34 208
13949.46 226
13950.57 215
13951.69 230
13952.81 201
13953.92 203
13955.04 232
13956.15 215
13957.27 209
13958.39 212
13959.50 245
13960.62 220
13961.74 185
13962.85 236
13963.97 223
13965.09 233
13966.20 232
13967.32 189
13968.44 228
13969.55 211
13970.67 209
13971.79 241
13972.90 221
13974.02 192
13975.14 194
13976.26 258
13977.37 230
13978.49 213
13979.61 197
13980.72 245
13981.84 229
13982.96 234
13984.08 198
13985.19 225
13986.31 231
13987.43 240
13988.55 207
13989.66 253
13990.78 224
13991.90 247
13993.02 242
13994.13 224
13995.25 221
13996.37 225
13997.49 235
13998.61 250
13999.72 248
14000.84 237
14001.96 216
14003.08 225
14004.20 217
14005.31 249
14006.43 266
14007.55 256
14008.67 212
14009.79 188
14010.91 240
14012.02 236
14013.14 237
14014.26 240
14015.38 230
14016.50 246
14017.62 212
14018.74 221
14019.86 229
14020.97 203
14022.09 216
14023.21 251
14024.33 233
14025.45 223
14026.57 251
14027.69 236
14028.81 217
14029.93 227
14031.05 241
14032.17 205
14033.28 265
14034.40 257
14035.52 255
14036.64 208
14037.76 197
14038.88 217
14040.00 243
14041.12 237
14042.24 190
14043.36 175
14044.48 216
14045.60 223
14046.72 218
14047.84 211
14048.96 201
14050.08 214
14051.20 236
14052.32 224
14053.44 179
14054.56 211
14055.68 211
14056.80 239
14057.92 250
14059.04 210
14060.16 232
14061.28 222
14062.40 222
14063.52 208
14064.64 210
14065.76 228
14066.89 235
14068.01 220
14069.13 223
14070.25 196
14071.37 222
14072.49 219
14073.61 234
14074.73 238
14075.85 237
14076.97 231
14078.09 238
14079.22 243
14080.34 245
14081.46 231
14082.58 234
14083.70 245
14084.82 222
14085.94 226
14087.07 218
14088.19 215
14089.31 246
14090.43 257
14091.55 251
14092.67 262
14093.80 251
14094.92 273
14096.04 252
14097.16 224
14098.28 256
14099.40 264
14100.53 291
14101.65 248
14102.77 266
14103.89 287
14105.02 283
14106.14 267
14107.26 279
14108.38 229
14109.50 214
14110.63 284
14111.75 263
14112.87 228
14113.99 223
14115.12 228
14116.24 226
14117.36 215
14118.49 212
14119.61 211
14120.73 215
14121.85 241
14122.98 201
14124.10 206
14125.22 210
14126.35 233
14127.47 217
14128.59 194
14129.72 203
14130.84 217
14131.96 184
14133.09 212
14134.21 231
14135.33 243
14136.46 209
14137.58 224
14138.70 212
14139.83 176
14140.95 213
14142.07 248
14143.20 210
14144.32 202
14145.45 233
14146.57 233
14147.69 196
14148.82 201
14149.94 193
14151.06 195
14152.19 218
14153.31 202
14154.44 189
14155.56 161
14156.69 218
14157.81 193
14158.93 186
14160.06 164
14161.18 208
14162.31 198
14163.43 173
14164.56 179
14165.68 190
14166.81 222
14167.93 223
14169.06 201
14170.18 189
14171.31 208
14172.43 245
14173.56 198
14174.68 215
14175.81 188
14176.93 193
14178.06 169
14179.18 162
14180.31 195
14181.43 171
14182.56 166
14183.68 192
14184.81 185
14185.93 213
14187.06 184
14188.18 189
14189.31 185
14190.43 194
14191.56 192
14192.69 203
14193.81 181
14194.94 193
14196.06 199
14197.19 194
14198.32 207
14199.44 197
14200.57 193
14201.69 202
14202.82 188
14203.95 167
14205.07 172
14206.20 226
14207.32 212
14208.45 176
14209.58 178
14210.70 186
14211.83 196
14212.96 198
14214.08 180
14215.21 173
14216.34 152
14217.46 177
14218.59 218
14219.72 177
14220.84 156
14221.97 214
14223.10 204
14224.22 201
14225.35 172
14226.48 177
14227.61 184
14228.73 206
14229.86 155
14230.99 159
14232.11 174
14233.24 156
14234.37 173
14235.50 176
14236.62 176
14237.75 153
14238.88 150
14240.01 188
14241.13 171
14242.26 149
14243.39 162
14244.52 169
14245.65 171
14246.77 140
14247.90 148
14249.03 171
14250.16 172
14251.28 165
14252.41 136
14253.54 169
14254.67 174
14255.80 181
14256.93 174
14258.05 187
14259.18 182
14260.31 159
14261.44 162
14262.57 176
14263.70 160
14264.82 164
14265.95 149
14267.08 159
14268.21 159
14269.34 198
14270.47 171
14271.60 133
14272.73 167
14273.86 155
14274.98 165
14276.11 158
14277.24 182
14278.37 170
14279.50 159
14280.63 144
14281.76 165
14282.89 186
14284.02 172
14285.15 176
14286.28 155
14287.41 146
14288.54 159
14289.66 153
14290.79 153
14291.92 126
14293.05 129
14294.18 158
14295.31 174
14296.44 190
14297.57 130
14298.70 176
14299.83 155
14300.96 157
14302.09 161
14303.22 178
14304.35 160
14305.48 177
14306.61 165
14307.74 179
14308.87 140
14310.00 141
14311.14 143
14312.27 168
14313.40 158
14314.53 146
14315.66 152
14316.79 155
14317.92 163
14319.05 150
14320.18 179
14321.31 174
14322.44 163
14323.57 166
14324.70 185
14325.83 162
14326.97 157
14328.10 158
14329.23 156
14330.36 167
14331.49 147
14332.62 136
14333.75 133
14334.88 158
14336.02 182
14337.15 166
14338.28 171
14339.41 171
14340.54 168
14341.67 179
14342.80 166
14343.94 161
14345.07 170
14346.20 162
14347.33 163
14348.46 154
14349.60 147
14350.73 143
14351.86 134
14352.99 155
14354.12 149
14355.26 135
14356.39 153
14357.52 159
14358.65 160
14359.79 132
14360.92 181
14362.05 155
14363.18 153
14364.32 150
14365.45 135
14366.58 152
14367.71 165
14368.85 146
14369.98 160
14371.11 175
14372.24 133
14373.38 129
14374.51 163
14375.64 149
14376.78 150
14377.91 155
14379.04 155
14380.18 157
14381.31 161
14382.44 140
14383.57 166
14384.71 167
14385.84 159
14386.98 163
14388.11 161
14389.24 166
14390.38 155
14391.51 182
14392.64 156
14393.78 148
14394.91 151
14396.04 154
14397.18 166
14398.31 155
14399.45 142
14400.58 138
14401.71 119
14402.85 163
14403.98 146
14405.12 154
14406.25 151
14407.38 167
14408.52 184
14409.65 165
14410.79 150
14411.92 138
14413.06 170
14414.19 155
14415.33 168
14416.46 162
14417.59 179
14418.73 163
14419.86 168
14421.00 159
14422.13 164
14423.27 155
14424.40 171
14425.54 158
14426.67 140
14427.81 123
14428.94 164
14430.08 171
14431.21 149
14432.35 134
14433.48 180
14434.62 164
14435.75 146
14436.89 154
14438.03 160
14439.16 137
14440.30 174
14441.43 145
14442.57 170
14443.70 146
14444.84 152
14445.97 152
14447.11 162
14448.25 157
14449.38 125
14450.52 147
14451.65 152
14452.79 183
14453.93 145
14455.06 125
14456.20 159
14457.33 181
14458.47 162
14459.61 179
14460.74 156
14461.88 155
14463.02 176
14464.15 178
14465.29 159
14466.43 148
14467.56 157
14468.70 158
14469.84 175
14470.97 125
14472.11 160
14473.25 178
14474.38 178
14475.52 147
14476.66 166
14477.79 187
14478.93 160
14480.07 170
14481.21 167
14482.34 178
14483.48 195
14484.62 177
14485.75 176
14486.89 152
14488.03 146
14489.17 144
14490.30 153
14491.44 132
14492.58 141
14493.72 144
14494.85 168
14495.99 161
14497.13 131
14498.27 171
14499.41 169
14500.54 150
14501.68 132
14502.82 145
14503.96 139
14505.10 148
14506.23 166
14507.37 148
14508.51 153
14509.65 133
14510.79 158
14511.92 171
14513.06 152
14514.20 129
14515.34 174
14516.48 176
14517.62 156
14518.76 141
14519.89 132
14521.03 154
14522.17 161
14523.31 151
14524.45 127
14525.59 140
14526.73 133
14527.87 147
14529.01 148
14530.14 144
14531.28 130
14532.42 158
14533.56 163
14534.70 142
14535.84 130
14536.98 157
14538.12 162
14539.26 144
14540.40 150
14541.54 138
14542.68 155
14543.82 161
14544.96 160
14546.10 150
14547.24 165
14548.38 146
14549.52 162
14550.66 162
14551.80 159
14552.94 174
14554.08 155
14555.22 182
14556.36 151
14557.50 161
14558.64 162
14559.78 185
14560.92 160
14562.06 144
14563.20 162
14564.34 178
14565.48 159
14566.62 169
14567.76 168
14568.90 170
14570.04 167
14571.18 165
14572.32 172
14573.46 171
14574.60 131
14575.74 155
14576.89 156
14578.03 153
14579.17 158
14580.31 166
14581.45 161
14582.59 157
14583.73 147
14584.87 156
14586.01 143
14587.16 149
14588.30 181
14589.44 149
14590.58 160
14591.72 154
14592.86 172
14594.00 171
14595.15 150
14596.29 145
14597.43 166
14598.57 161
14599.71 154
14600.85 155
14602.00 156
14603.14 158
14604.28 150
14605.42 171
14606.56 144
14607.71 157
14608.85 158
14609.99 175
14611.13 190
14612.28 167
14613.42 176
14614.56 160
14615.70 200
14616.85 160
14617.99 190
14619.13 166
14620.27 141
14621.42 163
14622.56 194
14623.70 206
14624.84 160
14625.99 200
14627.13 173
14628.27 170
14629.42 161
14630.56 193
14631.70 191
14632.84 189
14633.99 185
14635.13 177
14636.27 205
14637.42 206
14638.56 211
14639.70 188
14640.85 189
14641.99 202
14643.13 216
14644.28 224
14645.42 223
14646.57 218
14647.71 188
14648.85 205
14650.00 186
14651.14 154
14652.28 190
14653.43 189
14654.57 172
14655.72 140
14656.86 163
14658.00 167
14659.15 173
14660.29 168
14661.44 154
14662.58 159
14663.73 141
14664.87 171
14666.01 148
14667.16 150
14668.30 142
14669.45 179
14670.59 174
14671.74 153
14672.88 161
14674.03 156
14675.17 159
14676.32 172
14677.46 143
14678.61 148
14679.75 169
14680.90 183
14682.04 159
14683.19 127
14684.33 130
14685.48 146
14686.62 162
14687.77 154
14688.91 145
14690.06 175
14691.20 180
14692.35 150
14693.49 134
14694.64 154
14695.78 149
14696.93 132
14698.08 131
14699.22 133
14700.37 135
14701.51 155
14702.66 135
14703.80 138
14704.95 134
14706.10 151
14707.24 168
14708.39 158
14709.53 149
14710.68 135
14711.83 161
14712.97 174
14714.12 145
14715.27 149
14716.41 159
14717.56 176
14718.71 160
14719.85 141
14721.00 135
14722.14 163
14723.29 153
14724.44 162
14725.59 151
14726.73 154
14727.88 150
14729.03 172
14730.17 166
14731.32 127
14732.47 156
14733.61 177
14734.76 158
14735.91 153
14737.05 151
14738.20 195
14739.35 182
14740.50 159
14741.64 158
14742.79 181
14743.94 171
14745.09 181
14746.23 187
14747.38 150
14748.53 159
14749.68 162
14750.82 175
14751.97 163
14753.12 139
14754.27 163
14755.42 164
14756.56 168
14757.71 170
14758.86 168
14760.01 159
14761.16 134
14762.30 149
14763.45 157
14764.60 155
14765.75 158
14766.90 147
14768.05 169
14769.19 155
14770.34 189
14771.49 165
14772.64 195
14773.79 165
14774.94 183
14776.09 152
14777.23 162
14778.38 148
14779.53 153
14780.68 178
14781.83 178
14782.98 170
14784.13 156
14785.28 170
14786.43 167
14787.58 137
14788.72 155
14789.87 155
14791.02 171
14792.17 175
14793.32 198
14794.47 164
14795.62 188
14796.77 179
14797.92 187
14799.07 208
14800.22 189
14801.37 185
14802.52 206
14803.67 201
14804.82 151
14805.97 164
14807.12 190
14808.27 157
14809.42 176
14810.57 163
14811.72 179
14812.87 163
14814.02 157
14815.17 156
14816.32 159
14817.47 157
14818.62 150
14819.77 154
14820.92 156
14822.07 166
14823.22 140
14824.37 158
14825.52 164
14826.67 141
14827.82 137
14828.98 153
14830.13 157
14831.28 144
14832.43 146
14833.58 181
14834.73 166
14835.88 163
14837.03 143
14838.18 138
14839.33 141
14840.49 146
14841.64 125
14842.79 147
14843.94 135
14845.09 151
14846.24 144
14847.39 148
14848.55 164
14849.70 134
14850.85 157
14852.00 163
14853.15 138
14854.30 148
14855.46 130
14856.61 136
14857.76 147
14858.91 151
14860.06 138
14861.21 172
14862.37 141
14863.52 149
14864.67 147
14865.82 149
14866.98 145
14868.13 145
14869.28 137
14870.43 124
14871.59 129
14872.74 125
14873.89 123
14875.04 128
14876.20 118
14877.35 128
14878.50 170
14879.65 161
14880.81 179
14881.96 144
14883.11 115
14884.26 133
14885.42 159
14886.57 152
14887.72 129
14888.88 120
14890.03 124
14891.18 157
14892.34 155
14893.49 153
14894.64 129
14895.80 149
14896.95 140
14898.10 129
14899.26 130
14900.41 116
14901.56 123
14902.72 128
14903.87 148
14905.03 133
14906.18 131
14907.33 139
14908.49 137
14909.64 137
14910.79 151
14911.95 130
14913.10 134
14914.26 139
14915.41 139
14916.57 143
14917.72 119
14918.87 136
14920.03 149
14921.18 132
14922.34 130
14923.49 148
14924.65 136
14925.80 150
14926.95 146
14928.11 125
14929.26 104
14930.42 146
14931.57 141
14932.73 143
14933.88 140
14935.04 125
14936.19 131
14937.35 137
14938.50 127
14939.66 142
14940.81 157
14941.97 168
14943.12 146
14944.28 152
14945.43 137
14946.59 155
14947.74 166
14948.90 118
14950.06 135
14951.21 149
14952.37 140
14953.52 134
14954.68 115
14955.83 145
14956.99 131
14958.15 150
14959.30 159
14960.46 124
14961.61 145
14962.77 136
14963.93 130
14965.08 133
14966.24 131
14967.39 104
14968.55 112
14969.71 128
14970.86 152
14972.02 151
14973.17 131
14974.33 136
14975.49 130
14976.64 126
14977.80 123
14978.96 113
14980.11 109
14981.27 137
14982.43 126
14983.58 132
14984.74 111
14985.90 129
14987.05 133
14988.21 124
14989.37 95
14990.53 136
14991.68 138
14992.84 120
14994.00 132
14995.15 120
14996.31 144
14997.47 134
14998.63 124
14999.78 122
15000.94 96
15002.10 117
15003.26 138
15004.41 125
15005.57 124
15006.73 125
15007.89 122
15009.04 138
15010.20 129
15011.36 133
15012.52 106
15013.68 135
15014.83 143
15015.99 142
15017.15 126
15018.31 116
15019.47 132
15020.63 123
15021.78 129
15022.94 124
15024.10 151
15025.26 129
15026.42 134
15027.58 131
15028.73 139
15029.89 125
15031.05 109
15032.21 109
15033.37 109
15034.53 134
15035.69 125
15036.84 112
15038.00 99
15039.16 112
15040.32 121
15041.48 116
15042.64 126
15043.80 125
15044.96 128
15046.12 119
15047.28 135
15048.44 117
15049.60 120
15050.75 121
15051.91 138
15053.07 104
15054.23 118
15055.39 126
15056.55 93
15057.71 124
15058.87 123
15060.03 114
15061.19 112
15062.35 129
15063.51 95
15064.67 124
15065.83 147
15066.99 119
15068.15 121
15069.31 110
15070.47 136
15071.63 132
15072.79 140
15073.95 137
15075.11 130
15076.27 117
15077.43 140
15078.59 120
15079.75 151
15080.91 112
15082.07 123
15083.24 132
15084.40 127
15085.56 138
15086.72 136
15087.88 115
15089.04 121
15090.20 129
15091.36 111
15092.52 124
15093.68 108
15094.84 141
15096.01 126
15097.17 130
15098.33 117
15099.49 129
15100.65 120
15101.81 123
15102.97 111
15104.13 97
15105.30 127
15106.46 121
15107.62 122
15108.78 119
15109.94 113
15111.10 111
15112.27 112
15113.43 121
15114.59 120
15115.75 123
15116.91 122
15118.08 133
15119.24 113
15120.40 116
15121.56 116
15122.72 118
15123.89 124
15125.05 110
15126.21 109
15127.37 120
15128.54 102
15129.70 109
15130.86 112
15132.02 106
15133.19 106
15134.35 128
15135.51 108
15136.67 98
15137.84 110
15139.00 140
15140.16 120
15141.32 99
15142.49 148
15143.65 141
15144.81 150
15145.98 109
15147.14 112
15148.30 121
15149.47 122
15150.63 127
15151.79 118
15152.96 121
15154.12 100
15155.28 125
15156.45 118
15157.61 111
15158.77 115
15159.94 121
15161.10 136
15162.26 119
15163.43 119
15164.59 116
15165.76 130
15166.92 135
15168.08 106
15169.25 134
15170.41 126
15171.58 126
15172.74 121
15173.90 93
15175.07 116
15176.23 133
15177.40 138
15178.56 122
15179.72 150
15180.89 115
15182.05 143
15183.22 128
15184.38 103
15185.55 115
15186.71 122
15187.88 120
15189.04 95
15190.21 118
15191.37 133
15192.54 126
15193.70 122
15194.87 126
15196.03 129
15197.20 108
15198.36 126
15199.53 119
15200.69 129
15201.86 133
15203.02 111
15204.19 129
15205.35 134
15206.52 126
15207.68 113
15208.85 116
15210.01 129
15211.18 122
15212.35 127
15213.51 128
15214.68 106
15215.84 106
15217.01 128
15218.17 106
15219.34 128
15220.51 128
15221.67 134
15222.84 135
15224.00 116
15225.17 114
15226.34 121
15227.50 131
15228.67 125
15229.83 127
15231.00 126
15232.17 127
15233.33 141
15234.50 139
15235.67 129
15236.83 121
15238.00 137
15239.17 125
15240.33 124
15241.50 120
15242.67 133
15243.83 127
15245.00 120
15246.17 135
15247.33 114
15248.50 115
15249.67 137
15250.84 138
15252.00 146
15253.17 124
15254.34 126
15255.50 136
15256.67 137
15257.84 108
15259.01 139
15260.17 125
15261.34 123
15262.51 140
15263.68 119
15264.84 122
15266.01 126
15267.18 118
15268.35 97
15269.52 140
15270.68 118
15271.85 118
15273.02 121
15274.19 137
15275.36 127
15276.52 131
15277.69 131
15278.86 121
15280.03 131
15281.20 134
15282.36 107
15283.53 138
15284.70 133
15285.87 127
15287.04 145
15288.21 116
15289.38 129
15290.54 132
15291.71 129
15292.88 128
15294.05 123
15295.22 88
15296.39 104
15297.56 122
15298.73 110
15299.89 135
15301.06 122
15302.23 113
15303.40 115
15304.57 124
15305.74 106
15306.91 117
15308.08 104
15309.25 135
15310.42 148
15311.59 130
15312.76 137
15313.93 134
15315.10 140
15316.26 118
15317.43 111
15318.60 137
15319.77 130
15320.94 133
15322.11 118
15323.28 122
15324.45 131
15325.62 124
15326.79 118
15327.96 90
15329.13 129
15330.30 109
15331.47 118
15332.64 125
15333.81 113
15334.98 113
15336.16 146
15337.33 140
15338.50 105
15339.67 126
15340.84 134
15342.01 93
15343.18 107
15344.35 121
15345.52 116
15346.69 102
15347.86 106
15349.03 110
15350.20 109
15351.37 129
15352.55 121
15353.72 117
15354.89 125
15356.06 113
15357.23 130
15358.40 112
15359.57 120
15360.74 137
15361.91 146
15363.09 115
15364.26 123
15365.43 131
15366.60 149
15367.77 120
15368.94 124
15370.12 112
15371.29 125
15372.46 126
15373.63 121
15374.80 112
15375.97 106
15377.15 145
15378.32 132
15379.49 114
15380.66 114
15381.83 124
15383.01 112
15384.18 124
15385.35 102
15386.52 163
15387.70 126
15388.87 108
15390.04 101
15391.21 113
15392.39 134
15393.56 128
15394.73 140
15395.90 134
15397.08 135
15398.25 113
15399.42 118
15400.59 129
15401.77 141
15402.94 104
15404.11 123
15405.29 93
15406.46 116
15407.63 106
15408.81 151
15409.98 132
15411.15 111
15412.33 112
15413.50 105
15414.67 133
15415.85 129
15417.02 112
15418.19 114
15419.37 125
15420.54 112
15421.71 126
15422.89 91
15424.06 118
15425.23 120
15426.41 120
15427.58 115
15428.76 105
15429.93 124
15431.10 127
15432.28 134
15433.45 142
15434.63 119
15435.80 107
15436.98 126
15438.15 123
15439.32 124
15440.50 116
15441.67 129
15442.85 125
15444.02 121
15445.20 97
15446.37 121
15447.55 104
15448.72 115
15449.89 115
15451.07 109
15452.24 130
15453.42 134
15454.59 126
15455.77 107
15456.94 115
15458.12 120
15459.29 128
15460.47 118
15461.64 129
15462.82 152
15463.99 86
15465.17 104
15466.35 126
15467.52 104
15468.70 109
15469.87 127
15471.05 148
15472.22 137
15473.40 126
15474.57 136
15475.75 111
15476.93 113
15478.10 104
15479.28 116
15480.45 94
15481.63 109
15482.80 120
15483.98 117
15485.16 118
15486.33 97
15487.51 118
15488.69 112
15489.86 124
15491.04 124
15492.21 130
15493.39 106
15494.57 123
15495.74 113
15496.92 120
15498.10 133
15499.27 132
15500.45 116
15501.63 110
15502.80 148
15503.98 128
15505.16 108
15506.33 97
15507.51 121
15508.69 125
15509.86 127
15511.04 103
15512.22 113
15513.40 112
15514.57 109
15515.75 114
15516.93 121
15518.11 100
15519.28 141
15520.46 137
15521.64 108
15522.82 125
15523.99 120
15525.17 126
15526.35 130
15527.53 128
15528.70 88
15529.88 120
15531.06 124
15532.24 135
15533.41 112
15534.59 109
15535.77 103
15536.95 114
15538.13 123
15539.30 124
15540.48 138
15541.66 108
15542.84 124
15544.02 125
15545.20 137
15546.37 127
15547.55 140
15548.73 118
15549.91 122
15551.09 120
15552.27 150
15553.45 118
15554.62 101
15555.80 116
15556.98 126
15558.16 141
15559.34 147
15560.52 126
15561.70 156
15562.88 145
15564.06 133
15565.24 122
15566.41 109
15567.59 128
15568.77 123
15569.95 130
15571.13 114
15572.31 131
15573.49 130
15574.67 135
15575.85 137
15577.03 121
15578.21 135
15579.39 143
15580.57 145
15581.75 136
15582.93 129
15584.11 121
15585.29 139
15586.47 120
15587.65 142
15588.83 135
15590.01 147
15591.19 138
15592.37 134
15593.55 125
15594.73 133
15595.91 117
15597.09 126
15598.27 121
15599.45 135
15600.63 160
15601.81 156
15602.99 134
15604.17 136
15605.35 149
15606.53 131
15607.71 133
15608.89 129
15610.07 132
15611.26 137
15612.44 134
15613.62 110
15614.80 145
15615.98 157
15617.16 135
15618.34 140
15619.52 125
15620.70 149
15621.89 117
15623.07 129
15624.25 135
15625.43 131
15626.61 140
15627.79 122
15628.97 142
15630.16 155
15631.34 141
15632.52 126
15633.70 143
15634.88 131
15636.06 151
15637.25 156
15638.43 153
15639.61 171
15640.79 145
15641.97 154
15643.16 145
15644.34 149
15645.52 171
15646.70 139
15647.88 177
15649.07 177
15650.25 146
15651.43 160
15652.61 155
15653.80 148
15654.98 165
15656.16 134
15657.34 153
15658.53 162
15659.71 170
15660.89 138
15662.08 163
15663.26 193
15664.44 153
15665.62 176
15666.81 143
15667.99 138
15669.17 145
15670.36 162
15671.54 136
15672.72 145
15673.91 164
15675.09 166
15676.27 186
15677.46 143
15678.64 169
15679.82 159
15681.01 163
15682.19 147
15683.37 150
15684.56 148
15685.74 179
15686.92 160
15688.11 127
15689.29 149
15690.48 135
15691.66 160
15692.84 155
15694.03 150
15695.21 141
15696.40 165
15697.58 147
15698.76 148
15699.95 161
15701.13 164
15702.32 159
15703.50 138
15704.69 147
15705.87 163
15707.06 161
15708.24 168
15709.42 158
15710.61 159
15711.79 169
15712.98 150
15714.16 146
15715.35 158
15716.53 169
15717.72 164
15718.90 165
15720.09 149
15721.27 150
15722.46 143
15723.64 175
15724.83 173
15726.01 174
15727.20 191
15728.38 157
15729.57 154
15730.75 171
15731.94 152
15733.13 153
15734.31 153
15735.50 137
15736.68 155
15737.87 145
15739.05 159
15740.24 166
15741.43 135
15742.61 118
15743.80 131
15744.98 170
15746.17 177
15747.35 161
15748.54 165
15749.73 183
15750.91 177
15752.10 197
15753.29 155
15754.47 186
15755.66 169
15756.84 187
15758.03 165
15759.22 177
15760.40 162
15761.59 168
15762.78 176
15763.96 180
15765.15 157
15766.34 148
15767.52 157
15768.71 148
15769.90 181
15771.08 129
15772.27 172
15773.46 156
15774.65 156
15775.83 153
15777.02 177
15778.21 156
15779.39 158
15780.58 135
15781.77 145
15782.96 140
15784.14 157
15785.33 156
15786.52 145
15787.71 153
15788.89 146
15790.08 147
15791.27 147
15792.46 177
15793.65 149
15794.83 144
15796.02 145
15797.21 152
15798.40 147
15799.58 139
15800.77 173
15801.96 144
15803.15 137
15804.34 141
15805.53 160
15806.71 134
15807.90 180
15809.09 139
15810.28 124
15811.47 145
15812.66 173
15813.84 139
15815.03 130
15816.22 119
15817.41 130
15818.60 140
15819.79 163
15820.98 138
15822.17 158
15823.35 140
15824.54 124
15825.73 141
15826.92 142
15828.11 145
15829.30 133
15830.49 164
15831.68 138
15832.87 141
15834.06 135
15835.25 151
15836.43 148
15837.62 160
15838.81 134
15840.00 146
15841.19 171
15842.38 143
15843.57 166
15844.76 130
15845.95 151
15847.14 138
15848.33 122
15849.52 124
15850.71 149
15851.90 122
15853.09 132
15854.28 153
15855.47 135
15856.66 142
15857.85 156
15859.04 152
15860.23 143
15861.42 134
15862.61 152
15863.80 143
15864.99 140
15866.18 154
15867.37 135
15868.57 156
15869.76 122
15870.95 143
15872.14 127
15873.33 131
15874.52 142
15875.71 129
15876.90 114
15878.09 126
15879.28 159
15880.47 150
15881.67 131
15882.86 123
15884.05 141
15885.24 159
15886.43 170
15887.62 140
15888.81 150
15890.00 136
15891.20 139
15892.39 129
15893.58 140
15894.77 149
15895.96 164
15897.15 125
15898.35 133
15899.54 122
15900.73 151
15901.92 115
15903.11 106
15904.30 135
15905.50 116
15906.69 133
15907.88 110
15909.07 123
15910.27 151
15911.46 137
15912.65 155
15913.84 143
15915.03 161
15916.23 140
15917.42 142
15918.61 142
15919.80 131
15921.00 155
15922.19 141
15923.38 140
15924.57 140
15925.77 137
15926.96 143
15928.15 123
15929.35 147
15930.54 152
15931.73 140
15932.92 136
15934.12 136
15935.31 127
15936.50 153
15937.70 117
15938.89 141
15940.08 127
15941.28 103
15942.47 180
15943.66 138
15944.86 136
15946.05 109
15947.24 123
15948.44 93
15949.63 125
15950.83 142
15952.02 121
15953.21 128
15954.41 125
15955.60 129
15956.79 134
15957.99 119
15959.18 122
15960.38 125
15961.57 128
15962.77 117
15963.96 137
15965.15 103
15966.35 132
15967.54 121
15968.74 115
15969.93 109
15971.13 103
15972.32 131
15973.51 138
15974.71 117
15975.90 116
15977.10 140
15978.29 146
15979.49 115
15980.68 120
15981.88 100
15983.07 126
15984.27 128
15985.46 137
15986.66 107
15987.85 135
15989.05 152
15990.24 128
15991.44 137
15992.63 109
15993.83 133
15995.02 133
15996.22 142
15997.41 131
15998.61 126
15999.81 114
16001.00 139
16002.20 155
16003.39 112
16004.59 112
16005.78 120
16006.98 121
16008.18 129
16009.37 124
16010.57 124
16011.76 137
16012.96 123
16014.16 136
16015.35 115
16016.55 121
16017.74 120
16018.94 111
16020.14 101
16021.33 107
16022.53 107
16023.73 148
16024.92 134
16026.12 111
16027.32 121
16028.51 136
16029.71 123
16030.91 108
16032.10 114
16033.30 129
16034.50 137
16035.69 131
16036.89 117
16038.09 106
16039.28 115
16040.48 123
16041.68 121
16042.88 125
16044.07 109
16045.27 141
16046.47 106
16047.66 127
16048.86 103
16050.06 122
16051.26 111
16052.45 120
16053.65 82
16054.85 116
16056.05 124
16057.24 134
16058.44 107
16059.64 117
16060.84 113
16062.04 123
16063.23 124
16064.43 97
16065.63 113
16066.83 113
16068.03 145
16069.22 129
16070.42 116
16071.62 103
16072.82 131
16074.02 113
16075.22 112
16076.41 97
16077.61 102
16078.81 125
16080.01 117
16081.21 120
16082.41 105
16083.61 115
16084.80 126
16086.00 99
16087.20 109
16088.40 127
16089.60 110
16090.80 104
16092.00 120
16093.20 132
16094.40 127
16095.59 129
16096.79 125
16097.99 112
16099.19 123
16100.39 133
16101.59 94
16102.79 124
16103.99 122
16105.19 114
16106.39 118
16107.59 116
16108.79 103
16109.99 103
16111.19 114
16112.39 102
16113.59 111
16114.79 84
16115.99 101
16117.19 108
16118.39 117
16119.59 130
16120.79 128
16121.99 111
16123.19 131
16124.39 113
16125.59 116
16126.79 97
16127.99 130
16129.19 106
16130.39 97
16131.59 110
16132.79 98
16133.99 105
16135.19 96
16136.39 94
16137.59 110
16138.79 114
16139.99 101
16141.19 114
16142.40 111
16143.60 109
16144.80 121
16146.00 103
16147.20 100
16148.40 109
16149.60 120
16150.80 90
16152.00 108
16153.21 91
16154.41 121
16155.61 109
16156.81 113
16158.01 121
16159.21 103
16160.41 108
16161.62 104
16162.82 119
16164.02 127
16165.22 104
16166.42 91
16167.62 116
16168.83 126
16170.03 134
16171.23 115
16172.43 98
16173.63 106
16174.84 90
16176.04 100
16177.24 106
16178.44 122
16179.65 112
16180.85 126
16182.05 116
16183.25 109
16184.45 116
16185.66 108
16186.86 102
16188.06 108
16189.26 111
16190.47 113
16191.67 127
16192.87 146
16194.08 103
16195.28 115
16196.48 107
16197.68 98
16198.89 113
16200.09 122
16201.29 97
16202.50 106
16203.70 121
16204.90 119
16206.11 115
16207.31 97
16208.51 110
16209.72 124
16210.92 140
16212.12 118
16213.33 133
16214.53 118
16215.73 114
16216.94 88
16218.14 105
16219.35 108
16220.55 123
16221.75 105
16222.96 99
16224.16 109
16225.36 102
16226.57 127
16227.77 114
16228.98 126
16230.18 88
16231.39 102
16232.59 141
16233.79 116
16235.00 105
16236.20 89
16237.41 124
16238.61 124
16239.82 110
16241.02 129
16242.23 111
16243.43 113
16244.63 116
16245.84 109
16247.04 113
16248.25 132
16249.45 126
16250.66 100
16251.86 127
16253.07 120
16254.27 106
16255.48 137
16256.68 125
16257.89 124
16259.09 103
16260.30 109
16261.50 114
16262.71 143
16263.92 134
16265.12 126
16266.33 113
16267.53 112
16268.74 122
16269.94 120
16271.15 160
16272.35 130
16273.56 128
16274.77 131
16275.97 119
16277.18 137
16278.38 140
16279.59 119
16280.80 111
16282.00 126
16283.21 121
16284.41 116
16285.62 135
16286.83 134
16288.03 101
16289.24 134
16290.45 150
16291.65 128
16292.86 116
16294.07 125
16295.27 139
16296.48 129
16297.69 112
16298.89 112
16300.10 124
16301.31 137
16302.51 131
16303.72 131
16304.93 110
16306.13 127
16307.34 135
16308.55 120
16309.75 131
16310.96 164
16312.17 157
16313.38 157
16314.58 126
16315.79 116
16317.00 127
16318.21 143
16319.41 134
16320.62 128
16321.83 95
16323.04 149
16324.24 145
16325.45 141
16326.66 131
16327.87 125
16329.07 134
16330.28 121
16331.49 118
16332.70 117
16333.91 118
16335.11 136
16336.32 133
16337.53 93
16338.74 107
16339.95 129
16341.16 117
16342.36 116
16343.57 108
16344.78 102
16345.99 115
16347.20 143
16348.41 137
16349.61 114
16350.82 119
16352.03 88
16353.24 123
16354.45 108
16355.66 98
16356.87 137
16358.08 125
16359.28 121
16360.49 113
16361.70 113
16362.91 110
16364.12 122
16365.33 124
16366.54 107
16367.75 100
16368.96 104
16370.17 113
16371.38 90
16372.59 112
16373.80 99
16375.01 108
16376.22 128
16377.42 136
16378.63 108
16379.84 113
16381.05 139
16382.26 107
16383.47 112
16384.68 97
16385.89 107
16387.10 117
16388.31 97
16389.52 133
16390.73 112
16391.94 125
16393.15 121
16394.36 118
16395.57 128
16396.78 102
16398.00 124
16399.21 108
16400.42 115
16401.63 106
16402.84 105
16404.05 130
16405.26 109
16406.47 103
16407.68 112
16408.89 118
16410.10 89
16411.31 118
16412.52 87
16413.73 84
16414.95 98
16416.16 117
16417.37 119
16418.58 110
16419.79 112
16421.00 114
16422.21 112
16423.42 123
16424.64 108
16425.85 110
16427.06 88
16428.27 97
16429.48 99
16430.69 104
16431.90 108
16433.12 93
16434.33 107
16435.54 93
16436.75 91
16437.96 116
16439.18 111
16440.39 117
16441.60 92
16442.81 110
16444.02 104
16445.24 93
16446.45 90
16447.66 103
16448.87 110
16450.08 123
16451.30 92
16452.51 113
16453.72 87
16454.93 108
16456.15 129
16457.36 102
16458.57 91
16459.78 93
16461.00 95
16462.21 114
16463.42 105
16464.64 85
16465.85 114
16467.06 104
16468.27 84
16469.49 89
16470.70 96
16471.91 111
16473.13 105
16474.34 100
16475.55 113
16476.77 104
16477.98 97
16479.19 99
16480.41 91
16481.62 94
16482.83 115
16484.05 108
16485.26 94
16486.48 87
16487.69 72
16488.90 114
16490.12 101
16491.33 99
16492.54 93
16493.76 115
16494.97 104
16496.19 88
16497.40 103
16498.61 103
16499.83 93
16501.04 94
16502.26 111
16503.47 96
16504.69 92
16505.90 95
16507.11 114
16508.33 90
16509.54 93
16510.76 91
16511.97 108
16513.19 104
16514.40 109
16515.62 90
16516.83 97
16518.05 112
16519.26 115
16520.48 120
16521.69 102
16522.91 89
16524.12 73
16525.34 126
16526.55 128
16527.77 97
16528.98 106
16530.20 115
16531.41 109
16532.63 97
16533.84 87
16535.06 88
16536.27 101
16537.49 131
16538.71 109
16539.92 116
16541.14 100
16542.35 104
16543.57 103
16544.78 89
16546.00 96
16547.22 100
16548.43 116
16549.65 113
16550.86 89
16552.08 80
16553.30 101
16554.51 112
16555.73 108
16556.94 106
16558.16 101
16559.38 99
16560.59 100
16561.81 105
16563.03 77
16564.24 93
16565.46 112
16566.68 108
16567.89 90
16569.11 100
16570.33 126
16571.54 120
16572.76 99
16573.98 83
16575.19 127
16576.41 140
16577.63 116
16578.85 112
16580.06 109
16581.28 91
16582.50 106
16583.71 116
16584.93 89
16586.15 97
16587.37 109
16588.58 118
16589.80 86
16591.02 98
16592.24 102
16593.45 115
16594.67 103
16595.89 106
16597.11 117
16598.32 122
16599.54 105
16600.76 114
16601.98 93
16603.20 122
16604.41 110
16605.63 99
16606.85 106
16608.07 93
16609.29 70
16610.51 90
16611.72 98
16612.94 76
16614.16 100
16615.38 94
16616.60 114
16617.82 106
16619.03 89
16620.25 85
16621.47 92
16622.69 95
16623.91 99
16625.13 95
16626.35 104
16627.57 95
16628.78 109
16630.00 95
16631.22 89
16632.44 93
16633.66 111
16634.88 118
16636.10 91
16637.32 99
16638.54 124
16639.76 90
16640.98 99
16642.20 115
16643.41 86
16644.63 97
16645.85 113
16647.07 116
16648.29 105
16649.51 85
16650.73 108
16651.95 118
16653.17 109
16654.39 97
16655.61 105
16656.83 117
16658.05 94
16659.27 101
16660.49 104
16661.71 93
16662.93 136
16664.15 104
16665.37 87
16666.59 110
16667.81 118
16669.03 91
16670.25 95
16671.47 98
16672.70 96
16673.92 106
16675.14 120
16676.36 114
16677.58 86
16678.80 108
16680.02 92
16681.24 117
16682.46 116
16683.68 110
16684.90 107
16686.12 104
16687.35 104
16688.57 86
16689.79 126
16691.01 105
16692.23 99
16693.45 101
16694.67 86
16695.89 110
16697.12 93
16698.34 84
16699.56 82
16700.78 74
16702.00 78
16703.22 92
16704.44 101
16705.67 97
16706.89 101
16708.11 105
16709.33 100
16710.55 94
16711.78 99
16713.00 85
16714.22 82
16715.44 114
16716.66 84
16717.89 97
16719.11 90
16720.33 111
16721.55 89
16722.78 83
16724.00 95
16725.22 106
16726.44 119
16727.67 91
16728.89 112
16730.11 104
16731.33 119
16732.56 91
16733.78 95
16735.00 90
16736.22 96
16737.45 112
16738.67 110
16739.89 89
16741.12 104
16742.34 101
16743.56 108
16744.79 104
16746.01 112
16747.23 113
16748.46 101
16749.68 91
16750.90 78
16752.13 94
16753.35 95
16754.57 73
16755.80 81
16757.02 104
16758.24 88
16759.47 99
16760.69 102
16761.92 98
16763.14 97
16764.36 109
16765.59 83
16766.81 97
16768.04 123
16769.26 100
16770.48 105
16771.71 84
16772.93 108
16774.16 101
16775.38 97
16776.60 89
16777.83 80
16779.05 96
16780.28 109
16781.50 98
16782.73 93
16783.95 101
16785.18 103
16786.40 90
16787.63 97
16788.85 103
16790.08 86
16791.30 114
16792.53 88
16793.75 105
16794.98 90
16796.20 128
16797.43 86
16798.65 90
16799.88 94
16801.10 86
16802.33 122
16803.55 117
16804.78 113
16806.00 102
16807.23 104
16808.45 105
16809.68 105
16810.90 108
16812.13 116
16813.36 85
16814.58 101
16815.81 98
16817.03 88
16818.26 97
16819.49 90
16820.71 101
16821.94 92
16823.16 97
16824.39 107
16825.62 125
16826.84 76
16828.07 101
16829.29 117
16830.52 109
16831.75 106
16832.97 100
16834.20 69
16835.43 94
16836.65 69
16837.88 101
16839.11 83
16840.33 93
16841.56 112
16842.79 96
16844.01 96
16845.24 83
16846.47 89
16847.69 111
16848.92 106
16850.15 100
16851.37 110
16852.60 111
16853.83 100
16855.06 104
16856.28 104
16857.51 106
16858.74 105
16859.97 105
16861.19 92
16862.42 89
16863.65 86
16864.88 111
16866.10 89
16867.33 89
16868.56 104
16869.79 104
16871.01 94
16872.24 109
16873.47 141
16874.70 127
16875.93 110
16877.15 102
16878.38 98
16879.61 92
16880.84 99
16882.07 111
16883.29 139
16884.52 106
16885.75 118
16886.98 114
16888.21 111
16889.44 99
16890.67 123
16891.89 89
16893.12 124
16894.35 120
16895.58 110
16896.81 104
16898.04 98
16899.27 113
16900.50 110
16901.72 106
16902.95 123
16904.18 115
16905.41 125
16906.64 121
16907.87 110
16909.10 109
16910.33 88
16911.56 109
16912.79 102
16914.02 126
16915.25 103
16916.47 116
16917.70 124
16918.93 90
16920.16 95
16921.39 101
16922.62 105
16923.85 91
16925.08 99
16926.31 104
16927.54 101
16928.77 104
16930.00 102
16931.23 98
16932.46 85
16933.69 86
16934.92 108
16936.15 114
16937.38 90
16938.61 103
16939.84 87
16941.07 103
16942.30 97
16943.53 83
16944.76 96
16946.00 92
16947.23 103
16948.46 90
16949.69 89
16950.92 88
16952.15 104
16953.38 107
16954.61 106
16955.84 112
16957.07 111
16958.30 98
16959.53 101
16960.77 95
16962.00 102
16963.23 94
16964.46 104
16965.69 91
16966.92 97
16968.15 99
16969.38 92
16970.62 109
16971.85 98
16973.08 112
16974.31 116
16975.54 107
16976.77 100
16978.01 123
16979.24 103
16980.47 91
16981.70 106
16982.93 116
16984.16 83
16985.40 88
16986.63 103
16987.86 117
16989.09 105
16990.32 126
16991.56 105
16992.79 88
16994.02 91
16995.25 96
16996.49 75
16997.72 91
16998.95 112
17000.18 100
17001.42 105
17002.65 87
17003.88 109
17005.11 97
17006.35 93
17007.58 96
17008.81 90
17010.05 86
17011.28 107
17012.51 81
17013.74 96
17014.98 86
17016.21 87
17017.44 97
17018.68 95
17019.91 80
17021.14 87
17022.38 104
17023.61 110
17024.84 76
17026.08 101
17027.31 115
17028.54 101
17029.78 127
17031.01 85
17032.25 110
17033.48 103
17034.71 102
17035.95 97
17037.18 101
17038.41 87
17039.65 90
17040.88 92
17042.12 98
17043.35 82
17044.58 83
17045.82 113
17047.05 89
17048.29 92
17049.52 71
17050.76 81
17051.99 92
17053.22 74
17054.46 84
17055.69 88
17056.93 93
17058.16 81
17059.40 79
17060.63 90
17061.87 86
17063.10 97
17064.34 103
17065.57 101
17066.81 103
17068.04 86
17069.28 97
17070.51 77
17071.75 91
17072.98 95
17074.22 86
17075.45 87
17076.69 86
17077.92 88
17079.16 109
17080.39 104
17081.63 96
17082.86 96
17084.10 83
17085.34 90
17086.57 92
17087.81 107
17089.04 85
17090.28 85
17091.51 84
17092.75 82
17093.99 92
17095.22 75
17096.46 111
17097.69 100
17098.93 93
17100.17 93
17101.40 96
17102.64 109
17103.88 93
17105.11 83
17106.35 78
17107.58 89
17108.82 111
17110.06 93
17111.29 101
17112.53 81
17113.77 94
17115.00 99
17116.24 85
17117.48 79
17118.71 91
17119.95 112
17121.19 88
17122.43 100
17123.66 72
17124.90 98
17126.14 93
17127.37 120
17128.61 112
17129.85 106
17131.09 92
17132.32 99
17133.56 90
17134.80 83
17136.03 96
17137.27 95
17138.51 99
17139.75 114
17140.99 101
17142.22 83
17143.46 89
17144.70 91
17145.94 97
17147.17 84
17148.41 78
17149.65 82
17150.89 91
17152.13 99
17153.36 75
17154.60 96
17155.84 102
17157.08 96
17158.32 92
17159.56 111
17160.79 102
17162.03 97
17163.27 97
17164.51 97
17165.75 89
17166.99 89
17168.22 99
17169.46 99
17170.70 109
17171.94 99
17173.18 79
17174.42 90
17175.66 84
17176.90 79
17178.14 71
17179.37 74
17180.61 81
17181.85 78
17183.09 88
17184.33 89
17185.57 94
17186.81 73
17188.05 81
17189.29 84
17190.53 96
17191.77 99
17193.01 74
17194.25 88
17195.49 94
17196.73 98
17197.97 119
17199.20 71
17200.44 69
17201.68 88
17202.92 87
17204.16 106
17205.40 104
17206.64 82
17207.88 104
17209.12 104
17210.36 84
17211.60 77
17212.84 92
17214.09 94
17215.33 79
17216.57 90
17217.81 87
17219.05 68
17220.29 92
17221.53 80
17222.77 102
17224.01 96
17225.25 86
17226.49 94
17227.73 85
17228.97 95
17230.21 99
17231.45 104
17232.69 94
17233.94 75
17235.18 90
17236.42 74
17237.66 72
17238.90 80
17240.14 68
17241.38 98
17242.62 99
17243.87 80
17245.11 85
17246.35 73
17247.59 86
17248.83 87
17250.07 105
17251.31 89
17252.56 108
17253.80 60
17255.04 77
17256.28 89
17257.52 90
17258.77 104
17260.01 81
17261.25 89
17262.49 84
17263.73 80
17264.98 77
17266.22 84
17267.46 103
17268.70 88
17269.94 102
17271.19 84
17272.43 99
17273.67 69
17274.91 94
17276.16 89
17277.40 82
17278.64 91
17279.88 88
17281.13 91
17282.37 81
17283.61 72
17284.86 88
17286.10 81
17287.34 92
17288.58 87
17289.83 77
17291.07 94
17292.31 93
17293.56 89
17294.80 93
17296.04 111
17297.29 83
17298.53 89
17299.77 76
17301.02 71
17302.26 78
17303.50 87
17304.75 78
17305.99 91
17307.23 96
17308.48 105
17309.72 99
17310.97 84
17312.21 67
17313.45 97
17314.70 103
17315.94 92
17317.19 89
17318.43 86
17319.67 93
17320.92 97
17322.16 87
17323.41 75
17324.65 80
17325.89 103
17327.14 89
17328.38 109
17329.63 93
17330.87 102
17332.12 101
17333.36 113
17334.61 103
17335.85 79
17337.10 89
17338.34 85
17339.59 97
17340.83 100
17342.08 104
17343.32 112
17344.56 105
17345.81 72
17347.06 84
17348.30 78
17349.55 114
17350.79 87
17352.04 66
17353.28 69
17354.53 111
17355.77 87
17357.02 93
17358.26 83
17359.51 110
17360.75 125
17362.00 118
17363.25 93
17364.49 74
17365.74 85
17366.98 82
17368.23 84
17369.47 80
17370.72 69
17371.97 81
17373.21 79
17374.46 80
17375.70 91
17376.95 96
17378.20 87
17379.44 89
17380.69 74
17381.94 91
17383.18 80
17384.43 94
17385.68 87
17386.92 97
17388.17 87
17389.41 99
17390.66 83
17391.91 93
17393.15 99
17394.40 105
17395.65 84
17396.90 74
17398.14 88
17399.39 85
17400.64 90
17401.88 80
17403.13 86
17404.38 77
17405.62 86
17406.87 99
17408.12 91
17409.37 85
17410.61 88
17411.86 79
17413.11 80
17414.36 91
17415.60 102
17416.85 111
17418.10 80
17419.35 77
17420.59 79
17421.84 77
17423.09 91
17424.34 82
17425.59 70
17426.83 78
17428.08 87
17429.33 96
17430.58 75
17431.83 101
17433.07 81
17434.32 93
17435.57 98
17436.82 75
17438.07 72
17439.32 76
17440.56 95
17441.81 95
17443.06 83
17444.31 99
17445.56 85
17446.81 78
17448.06 99
17449.31 93
17450.55 117
17451.80 76
17453.05 65
17454.30 73
17455.55 97
17456.80 96
17458.05 107
17459.30 89
17460.55 78
17461.80 88
17463.04 95
17464.29 94
17465.54 90
17466.79 82
17468.04 73
17469.29 84
17470.54 89
17471.79 110
17473.04 86
17474.29 106
17475.54 84
17476.79 88
17478.04 111
17479.29 83
17480.54 91
17481.79 110
17483.04 99
17484.29 85
17485.54 83
17486.79 83
17488.04 92
17489.29 88
17490.54 92
17491.79 94
17493.04 84
17494.29 93
17495.54 105
17496.79 76
17498.04 81
17499.29 89
17500.54 74
17501.79 82
17503.04 96
17504.30 115
17505.55 92
17506.80 99
17508.05 107
17509.30 99
17510.55 93
17511.80 84
17513.05 86
17514.30 80
17515.55 68
17516.81 88
17518.06 88
17519.31 91
17520.56 101
17521.81 77
17523.06 85
17524.31 90
17525.56 100
17526.82 62
17528.07 111
17529.32 116
17530.57 102
17531.82 125
17533.07 109
17534.33 92
17535.58 89
17536.83 69
17538.08 77
17539.33 76
17540.59 94
17541.84 88
17543.09 70
17544.34 100
17545.60 89
17546.85 85
17548.10 96
17549.35 92
17550.60 64
17551.86 72
17553.11 82
17554.36 84
17555.61 68
17556.87 69
17558.12 89
17559.37 80
17560.63 90
17561.88 75
17563.13 87
17564.38 82
17565.64 81
17566.89 82
17568.14 91
17569.40 91
17570.65 97
17571.90 97
17573.16 87
17574.41 60
17575.66 100
17576.92 93
17578.17 90
17579.42 85
17580.68 72
17581.93 105
17583.18 74
17584.44 93
17585.69 70
17586.94 91
17588.20 75
17589.45 99
17590.71 80
17591.96 84
17593.21 78
17594.47 99
17595.72 86
17596.98 81
17598.23 80
17599.48 82
17600.74 99
17601.99 79
17603.25 104
17604.50 94
17605.75 88
17607.01 89
17608.26 93
17609.52 78
17610.77 96
17612.03 90
17613.28 93
17614.54 107
17615.79 82
17617.05 92
17618.30 102
17619.56 82
17620.81 72
17622.07 76
17623.32 106
17624.58 93
17625.83 82
17627.09 89
17628.34 90
17629.60 119
17630.85 91
17632.11 72
17633.36 95
17634.62 106
17635.87 103
17637.13 83
17638.38 98
17639.64 76
17640.90 97
17642.15 79
17643.41 91
17644.66 76
17645.92 79
17647.17 96
17648.43 108
17649.69 98
17650.94 93
17652.20 82
17653.45 99
17654.71 99
17655.97 82
17657.22 86
17658.48 82
17659.74 98
17660.99 108
17662.25 93
17663.50 86
17664.76 92
17666.02 79
17667.27 76
17668.53 70
17669.79 92
17671.04 86
17672.30 82
17673.56 73
17674.81 73
17676.07 97
17677.33 93
17678.59 106
17679.84 89
17681.10 106
17682.36 102
17683.61 94
17684.87 70
17686.13 104
17687.39 76
17688.64 84
17689.90 86
17691.16 93
17692.42 102
17693.67 89
17694.93 96
17696.19 89
17697.45 78
17698.70 80
17699.96 101
17701.22 102
17702.48 93
17703.73 93
17704.99 89
17706.25 75
17707.51 101
17708.77 89
17710.02 93
17711.28 73
17712.54 70
17713.80 87
17715.06 98
17716.32 103
17717.57 105
17718.83 74
17720.09 85
17721.35 90
17722.61 82
17723.87 77
17725.13 75
17726.38 98
17727.64 98
17728.90 81
17730.16 92
17731.42 77
17732.68 100
17733.94 90
17735.20 97
17736.46 89
17737.71 82
17738.97 105
17740.23 99
17741.49 96
17742.75 79
17744.01 80
17745.27 80
17746.53 70
17747.79 85
17749.05 74
17750.31 75
17751.57 84
17752.83 91
17754.09 62
17755.35 84
17756.61 85
17757.87 98
17759.13 100
17760.39 77
17761.65 113
17762.91 84
17764.17 93
17765.43 84
17766.69 98
17767.95 85
17769.21 83
17770.47 106
17771.73 88
17772.99 84
17774.25 89
17775.51 86
17776.77 87
17778.03 76
17779.29 92
17780.55 97
17781.81 100
17783.07 97
17784.33 101
17785.59 94
17786.85 74
17788.12 84
17789.38 66
17790.64 91
17791.90 80
17793.16 78
17794.42 72
17795.68 99
17796.94 85
17798.20 83
17799.47 72
17800.73 90
17801.99 98
17803.25 80
17804.51 86
17805.77 70
17807.03 80
17808.30 85
17809.56 86
17810.82 97
17812.08 96
17813.34 88
17814.60 97
17815.87 84
17817.13 68
17818.39 71
17819.65 81
17820.91 80
17822.18 80
17823.44 88
17824.70 69
17825.96 79
17827.23 74
17828.49 113
17829.75 74
17831.01 84
17832.27 71
17833.54 74
17834.80 63
17836.06 71
17837.33 100
17838.59 84
17839.85 68
17841.11 63
17842.38 80
17843.64 81
17844.90 95
17846.16 84
17847.43 85
17848.69 66
17849.95 77
17851.22 69
17852.48 104
17853.74 94
17855.01 73
17856.27 67
17857.53 77
17858.80 72
17860.06 86
17861.32 92
17862.59 82
17863.85 89
17865.11 90
17866.38 84
17867.64 87
17868.91 71
17870.17 67
17871.43 78
17872.70 78
17873.96 81
17875.23 93
17876.49 77
17877.75 87
17879.02 69
17880.28 79
17881.55 69
17882.81 77
17884.07 78
17885.34 65
17886.60 70
17887.87 72
17889.13 70
17890.40 95
17891.66 107
17892.93 75
17894.19 66
17895.46 86
17896.72 78
17897.98 84
17899.25 79
17900.51 95
17901.78 83
17903.04 81
17904.31 85
17905.57 70
17906.84 81
17908.10 88
17909.37 85
17910.64 84
17911.90 78
17913.17 79
17914.43 92
17915.70 88
17916.96 80
17918.23 68
17919.49 73
17920.76 101
17922.02 95
17923.29 90
17924.56 81
17925.82 107
17927.09 97
17928.35 86
17929.62 99
17930.89 93
17932.15 81
17933.42 84
17934.68 104
17935.95 93
17937.22 86
17938.48 97
17939.75 105
17941.01 84
17942.28 90
17943.55 76
17944.81 115
17946.08 88
17947.35 87
17948.61 79
17949.88 98
17951.15 80
17952.41 91
17953.68 80
17954.95 65
17956.21 74
17957.48 87
17958.75 83
17960.01 87
17961.28 81
17962.55 96
17963.82 109
17965.08 96
17966.35 94
17967.62 79
17968.89 78
17970.15 75
17971.42 90
17972.69 94
17973.95 90
17975.22 89
17976.49 84
17977.76 84
17979.03 101
17980.29 99
17981.56 75
17982.83 61
17984.10 80
17985.36 94
17986.63 96
17987.90 88
17989.17 80
17990.44 87
17991.70 87
17992.97 93
17994.24 83
17995.51 89
17996.78 96
17998.05 91
17999.31 75
18000.58 74
18001.85 86
18003.12 127
18004.39 97
18005.66 90
18006.93 68
18008.19 88
18009.46 92
18010.73 79
18012.00 91
18013.27 103
18014.54 80
18015.81 105
18017.08 80
18018.35 68
18019.61 83
18020.88 85
18022.15 93
18023.42 101
18024.69 80
18025.96 84
18027.23 89
18028.50 71
18029.77 86
18031.04 91
18032.31 71
18033.58 82
18034.85 88
18036.12 73
18037.39 70
18038.66 89
18039.93 77
18041.20 92
18042.47 86
18043.74 116
18045.01 121
18046.28 80
18047.55 60
18048.82 70
18050.09 85
18051.36 86
18052.63 63
18053.90 77
18055.17 98
18056.44 95
18057.71 77
18058.98 91
18060.25 78
18061.52 77
18062.79 75
18064.06 77
18065.33 83
18066.60 98
18067.87 79
18069.14 99
18070.42 85
18071.69 77
18072.96 65
18074.23 88
18075.50 93
18076.77 80
18078.04 79
18079.31 73
18080.58 97
18081.86 97
18083.13 77
18084.40 91
18085.67 77
18086.94 97
18088.21 105
18089.48 73
18090.76 79
18092.03 89
18093.30 100
18094.57 73
18095.84 75
18097.12 86
18098.39 84
18099.66 78
18100.93 79
18102.20 71
18103.47 94
18104.75 77
18106.02 93
18107.29 76
18108.56 74
18109.84 74
18111.11 76
18112.38 77
18113.65 72
18114.93 79
18116.20 76
18117.47 87
18118.74 75
18120.02 74
18121.29 98
18122.56 102
18123.83 94
18125.11 59
18126.38 74
18127.65 68
18128.93 83
18130.20 64
18131.47 81
18132.74 68
18134.02 98
18135.29 87
18136.56 72
18137.84 80
18139.11 101
18140.38 87
18141.66 99
18142.93 74
18144.20 83
18145.48 84
18146.75 83
18148.03 73
18149.30 72
18150.57 83
18151.85 84
18153.12 93
18154.39 79
18155.67 89
18156.94 77
18158.22 66
18159.49 78
18160.76 102
18162.04 84
18163.31 91
18164.59 104
18165.86 71
18167.14 84
18168.41 86
18169.68 88
18170.96 83
18172.23 100
18173.51 85
18174.78 100
18176.06 84
18177.33 90
18178.61 85
18179.88 94
18181.16 98
18182.43 78
18183.71 81
18184.98 83
18186.26 84
18187.53 91
18188.81 88
18190.08 78
18191.36 88
18192.63 81
18193.91 91
18195.18 69
18196.46 68
18197.73 101
18199.01 73
18200.28 81
18201.56 80
18202.83 94
18204.11 80
18205.39 108
18206.66 72
18207.94 81
18209.21 80
18210.49 81
18211.77 76
18213.04 88
18214.32 85
18215.59 108
18216.87 111
18218.15 74
18219.42 78
18220.70 83
18221.97 84
18223.25 79
18224.53 78
18225.80 65
18227.08 104
18228.36 100
18229.63 89
18230.91 96
18232.19 97
18233.46 81
18234.74 83
18236.02 89
18237.29 78
18238.57 111
18239.85 101
18241.12 111
18242.40 84
18243.68 86
18244.95 100
18246.23 96
18247.51 76
18248.79 70
18250.06 68
18251.34 98
18252.62 100
18253.89 90
18255.17 78
18256.45 99
18257.73 91
18259.00 99
18260.28 90
18261.56 84
18262.84 99
18264.12 94
18265.39 77
18266.67 80
18267.95 86
18269.23 120
18270.50 100
18271.78 77
18273.06 95
18274.34 77
18275.62 98
18276.90 71
18278.17 86
18279.45 76
18280.73 97
18282.01 87
18283.29 79
18284.57 93
18285.84 77
18287.12 104
18288.40 68
18289.68 81
18290.96 66
18292.24 95
18293.52 82
18294.79 77
18296.07 83
18297.35 77
18298.63 94
18299.91 90
18301.19 79
18302.47 74
18303.75 83
18305.03 77
18306.31 82
18307.58 64
18308.86 54
18310.14 87
18311.42 80
18312.70 92
18313.98 71
18315.26 68
18316.54 74
18317.82 86
18319.10 67
18320.38 92
18321.66 72
18322.94 72
18324.22 81
18325.50 99
18326.78 91
18328.06 66
18329.34 67
18330.62 73
18331.90 84
18333.18 90
18334.46 75
18335.74 87
18337.02 76
18338.30 85
18339.58 84
18340.86 85
18342.14 95
18343.42 65
18344.70 70
18345.98 65
18347.26 81
18348.54 78
18349.83 77
18351.11 87
18352.39 96
18353.67 82
18354.95 62
18356.23 58
18357.51 89
18358.79 72
18360.07 85
18361.35 88
18362.64 69
18363.92 76
18365.20 68
18366.48 87
18367.76 80
18369.04 91
18370.32 97
18371.61 88
18372.89 63
18374.17 57
18375.45 95
18376.73 101
18378.01 79
18379.30 86
18380.58 90
18381.86 84
18383.14 93
18384.42 86
18385.70 81
18386.99 83
18388.27 81
18389.55 92
18390.83 83
18392.12 95
18393.40 90
18394.68 95
18395.96 91
18397.24 79
18398.53 68
18399.81 84
18401.09 85
18402.37 80
18403.66 70
18404.94 87
18406.22 103
18407.51 91
18408.79 75
18410.07 78
18411.35 74
18412.64 81
18413.92 92
18415.20 86
18416.49 85
18417.77 96
18419.05 104
18420.34 75
18421.62 82
18422.90 71
18424.19 103
18425.47 85
18426.75 83
18428.04 87
18429.32 87
18430.60 82
18431.89 62
18433.17 99
18434.45 81
18435.74 81
18437.02 72
18438.31 93
18439.59 79
18440.87 69
18442.16 86
18443.44 80
18444.73 87
18446.01 82
18447.29 78
18448.58 107
18449.86 83
18451.15 83
18452.43 84
18453.71 76
18455.00 92
18456.28 89
18457.57 78
18458.85 85
18460.14 91
18461.42 75
18462.71 72
18463.99 69
18465.28 67
18466.56 74
18467.85 83
18469.13 57
18470.42 80
18471.70 90
18472.99 68
18474.27 85
18475.56 83
18476.84 77
18478.13 82
18479.41 83
18480.70 84
18481.98 99
18483.27 68
18484.55 81
18485.84 83
18487.12 80
18488.41 82
18489.70 72
18490.98 67
18492.27 75
18493.55 72
18494.84 70
18496.12 87
18497.41 76
18498.70 103
18499.98 75
18501.27 77
18502.55 69
18503.84 82
18505.13 55
18506.41 77
18507.70 81
18508.99 103
18510.27 78
18511.56 72
18512.84 80
18514.13 93
18515.42 94
18516.70 75
18517.99 91
18519.28 87
18520.56 85
18521.85 73
18523.14 82
18524.42 77
18525.71 80
18527.00 77
18528.29 82
18529.57 70
18530.86 90
18532.15 85
18533.43 67
18534.72 85
18536.01 95
18537.30 88
18538.58 83
18539.87 69
18541.16 65
18542.45 94
18543.73 80
18545.02 92
18546.31 57
18547.60 109
18548.88 93
18550.17 83
18551.46 84
18552.75 77
18554.03 90
18555.32 85
18556.61 114
18557.90 80
18559.19 67
18560.47 77
18561.76 95
18563.05 85
18564.34 107
18565.63 94
18566.92 97
18568.20 79
18569.49 69
18570.78 95
18572.07 92
18573.36 85
18574.65 80
18575.94 93
18577.22 84
18578.51 76
18579.80 95
18581.09 94
18582.38 79
18583.67 78
18584.96 93
18586.25 81
18587.54 78
18588.82 70
18590.11 82
18591.40 96
18592.69 85
18593.98 75
18595.27 78
18596.56 59
18597.85 81
18599.14 85
18600.43 90
18601.72 85
18603.01 99
18604.30 99
18605.59 96
18606.88 106
18608.17 112
18609.46 90
18610.75 93
18612.04 74
18613.33 66
18614.62 97
18615.91 110
18617.20 101
18618.49 87
18619.78 101
18621.07 70
18622.36 91
18623.65 102
18624.94 93
18626.23 91
18627.52 100
18628.81 113
18630.10 92
18631.39 104
18632.68 92
18633.97 102
18635.26 89
18636.55 80
18637.84 86
18639.13 102
18640.42 99
18641.72 83
18643.01 75
18644.30 84
18645.59 68
18646.88 85
18648.17 78
18649.46 77
18650.75 109
18652.04 95
18653.34 98
18654.63 77
18655.92 95
18657.21 127
18658.50 85
18659.79 86
18661.09 86
18662.38 88
18663.67 103
18664.96 85
18666.25 100
18667.54 87
18668.84 92
18670.13 90
18671.42 108
18672.71 85
18674.00 89
18675.30 74
18676.59 97
18677.88 79
18679.17 74
18680.46 111
18681.76 105
18683.05 89
18684.34 83
18685.63 95
18686.93 83
18688.22 115
18689.51 66
18690.80 90
18692.10 84
18693.39 75
18694.68 87
18695.98 100
18697.27 109
18698.56 70
18699.85 99
18701.15 99
18702.44 83
18703.73 84
18705.03 82
18706.32 85
18707.61 111
18708.91 81
18710.20 81
18711.49 81
18712.79 73
18714.08 78
18715.37 74
18716.67 75
18717.96 74
18719.25 101
18720.55 94
18721.84 87
18723.14 65
18724.43 104
18725.72 96
18727.02 96
18728.31 75
18729.60 87
18730.90 88
18732.19 99
18733.49 86
18734.78 81
18736.08 98
18737.37 89
18738.66 81
18739.96 97
18741.25 81
18742.55 79
18743.84 92
18745.14 85
18746.43 80
18747.73 83
18749.02 118
18750.31 93
18751.61 85
18752.90 93
18754.20 101
18755.49 101
18756.79 95
18758.08 83
18759.38 83
18760.67 94
18761.97 70
18763.26 105
18764.56 93
18765.85 100
18767.15 91
18768.45 97
18769.74 83
18771.04 87
18772.33 74
18773.63 79
18774.92 100
18776.22 103
18777.51 95
18778.81 75
18780.11 70
18781.40 90
18782.70 95
18783.99 73
18785.29 76
18786.58 80
18787.88 94
18789.18 86
18790.47 78
18791.77 63
18793.07 85
18794.36 64
18795.66 86
18796.95 66
18798.25 77
18799.55 81
18800.84 65
18802.14 83
18803.44 81
18804.73 74
18806.03 61
18807.33 89
18808.62 66
18809.92 58
18811.22 86
18812.51 74
18813.81 79
18815.11 88
18816.40 88
18817.70 65
18819.00 85
18820.30 85
18821.59 69
18822.89 87
18824.19 89
18825.48 87
18826.78 90
18828.08 78
18829.38 78
18830.67 83
18831.97 85
18833.27 86
18834.57 64
18835.86 75
18837.16 85
18838.46 81
18839.76 72
18841.06 76
18842.35 79
18843.65 95
18844.95 80
18846.25 86
18847.55 73
18848.84 81
18850.14 85
18851.44 80
18852.74 74
18854.04 71
18855.34 67
18856.63 88
18857.93 84
18859.23 68
18860.53 81
18861.83 114
18863.13 83
18864.42 92
18865.72 70
18867.02 88
18868.32 71
18869.62 89
18870.92 85
18872.22 80
18873.52 97
18874.82 93
18876.11 94
18877.41 68
18878.71 91
18880.01 84
18881.31 79
18882.61 80
18883.91 79
18885.21 106
18886.51 86
18887.81 81
18889.11 71
18890.41 61
18891.71 62
18893.01 73
18894.31 81
18895.61 78
18896.91 80
18898.21 75
18899.51 87
18900.81 55
18902.11 79
18903.41 85
18904.71 82
18906.01 82
18907.31 95
18908.61 75
18909.91 73
18911.21 87
18912.51 84
18913.81 89
18915.11 69
18916.41 61
18917.71 84
18919.01 79
18920.31 98
18921.61 80
18922.91 101
18924.21 99
18925.51 64
18926.81 65
18928.11 82
18929.42 80
18930.72 87
18932.02 94
18933.32 72
18934.62 56
18935.92 79
18937.22 75
18938.52 73
18939.82 70
18941.13 87
18942.43 84
18943.73 71
18945.03 65
18946.33 69
18947.63 79
18948.93 92
18950.24 94
18951.54 94
18952.84 82
18954.14 73
18955.44 89
18956.74 79
18958.05 72
18959.35 80
18960.65 71
18961.95 71
18963.25 94
18964.56 53
18965.86 81
18967.16 84
18968.46 72
18969.77 71
18971.07 61
18972.37 83
18973.67 74
18974.98 81
18976.28 93
18977.58 75
18978.88 66
18980.19 71
18981.49 84
18982.79 79
18984.09 62
18985.40 79
18986.70 90
18988.00 80
18989.31 85
18990.61 66
18991.91 69
18993.21 69
18994.52 78
18995.82 70
18997.12 100
18998.43 76
18999.73 74
19001.03 77
19002.34 74
19003.64 62
19004.94 84
19006.25 86
19007.55 90
19008.86 68
19010.16 77
19011.46 90
19012.77 84
19014.07 75
19015.37 85
19016.68 75
19017.98 83
19019.29 86
19020.59 73
19021.89 74
19023.20 77
19024.50 105
19025.81 74
19027.11 74
19028.42 75
19029.72 74
19031.02 100
19032.33 61
19033.63 78
19034.94 68
19036.24 95
19037.55 80
19038.85 81
19040.16 61
19041.46 67
19042.77 75
19044.07 83
19045.38 56
19046.68 72
19047.99 88
19049.29 88
19050.60 70
19051.90 60
19053.21 81
19054.51 73
19055.82 69
19057.12 81
19058.43 64
19059.73 98
19061.04 90
19062.34 79
19063.65 80
19064.95 88
19066.26 77
19067.57 87
19068.87 89
19070.18 96
19071.48 72
19072.79 85
19074.10 79
19075.40 65
19076.71 80
19078.01 86
19079.32 99
19080.63 81
19081.93 57
19083.24 78
19084.54 91
19085.85 65
19087.16 83
19088.46 90
19089.77 93
19091.08 76
19092.38 93
19093.69 72
19095.00 71
19096.30 76
19097.61 71
19098.92 67
19100.22 68
19101.53 88
19102.84 85
19104.14 84
19105.45 63
19106.76 65
19108.06 73
19109.37 90
19110.68 76
19111.99 82
19113.29 73
19114.60 90
19115.91 78
19117.21 83
19118.52 67
19119.83 82
19121.14 65
19122.44 71
19123.75 75
19125.06 61
19126.37 88
19127.68 63
19128.98 66
19130.29 63
19131.60 69
19132.91 63
19134.21 86
19135.52 75
19136.83 76
19138.14 75
19139.45 96
19140.76 94
19142.06 114
19143.37 68
19144.68 88
19145.99 84
19147.30 87
19148.61 86
19149.91 77
19151.22 79
19152.53 77
19153.84 67
19155.15 73
19156.46 86
19157.77 81
19159.07 88
19160.38 88
19161.69 91
19163.00 74
19164.31 55
19165.62 72
19166.93 76
19168.24 104
19169.55 77
19170.86 80
19172.17 65
19173.47 94
19174.78 72
19176.09 90
19177.40 86
19178.71 80
19180.02 69
19181.33 57
19182.64 58
19183.95 66
19185.26 95
19186.57 79
19187.88 90
19189.19 95
19190.50 80
19191.81 73
19193.12 104
19194.43 90
19195.74 91
19197.05 72
19198.36 68
19199.67 77
19200.98 104
19202.29 91
19203.60 90
19204.91 89
19206.22 74
19207.53 72
19208.84 59
19210.15 80
19211.46 68
19212.77 66
19214.09 99
19215.40 81
19216.71 76
19218.02 80
19219.33 75
19220.64 87
19221.95 78
19223.26 46
19224.57 82
19225.88 71
19227.19 68
19228.51 67
19229.82 67
19231.13 77
19232.44 73
19233.75 65
19235.06 66
19236.37 83
19237.69 78
19239.00 83
19240.31 86
19241.62 70
19242.93 75
19244.24 81
19245.56 101
19246.87 74
19248.18 74
19249.49 90
19250.80 71
19252.12 80
19253.43 70
19254.74 76
19256.05 75
19257.36 82
19258.68 83
19259.99 85
19261.30 75
19262.61 75
19263.93 76
19265.24 89
19266.55 80
19267.86 64
19269.18 88
19270.49 60
19271.80 80
19273.11 78
19274.43 93
19275.74 59
19277.05 79
19278.36 97
19279.68 80
19280.99 71
19282.30 61
19283.62 73
19284.93 82
19286.24 77
19287.56 87
19288.87 87
19290.18 63
19291.50 81
19292.81 80
19294.12 90
19295.44 92
19296.75 114
19298.06 92
19299.38 80
19300.69 70
19302.00 58
19303.32 82
19304.63 78
19305.95 71
19307.26 59
19308.57 80
19309.89 66
19311.20 70
19312.52 62
19313.83 78
19315.14 83
19316.46 109
19317.77 86
19319.09 84
19320.40 71
19321.72 77
19323.03 89
19324.34 87
19325.66 66
19326.97 61
19328.29 81
19329.60 82
19330.92 86
19332.23 77
19333.55 96
19334.86 87
19336.18 92
19337.49 77
19338.81 84
19340.12 76
19341.44 77
19342.75 82
19344.07 67
19345.38 76
19346.70 64
19348.01 65
19349.33 56
19350.64 70
19351.96 66
19353.27 75
19354.59 85
19355.91 94
19357.22 82
19358.54 98
19359.85 74
19361.17 82
19362.48 94
19363.80 92
19365.12 87
19366.43 75
19367.75 75
19369.06 89
19370.38 75
19371.70 88
19373.01 79
19374.33 89
19375.64 74
19376.96 78
19378.28 85
19379.59 76
19380.91 80
19382.23 63
19383.54 65
19384.86 81
19386.18 77
19387.49 86
19388.81 55
19390.13 84
19391.44 62
19392.76 83
19394.08 70
19395.39 72
19396.71 63
19398.03 70
19399.34 93
19400.66 83
19401.98 62
19403.30 59
19404.61 79
19405.93 86
19407.25 69
19408.56 71
19409.88 61
19411.20 69
19412.52 85
19413.83 73
19415.15 81
19416.47 77
19417.79 89
19419.10 67
19420.42 77
19421.74 74
19423.06 63
19424.38 90
19425.69 77
19427.01 67
19428.33 70
19429.65 93
19430.97 95
19432.28 80
19433.60 80
19434.92 82
19436.24 86
19437.56 88
19438.88 76
19440.19 77
19441.51 79
19442.83 93
19444.15 93
19445.47 98
19446.79 100
19448.11 76
19449.42 77
19450.74 73
19452.06 98
19453.38 87
19454.70 83
19456.02 83
19457.34 86
19458.66 85
19459.98 81
19461.30 69
19462.61 83
19463.93 65
19465.25 86
19466.57 70
19467.89 75
19469.21 79
19470.53 92
19471.85 76
19473.17 78
19474.49 76
19475.81 71
19477.13 80
19478.45 78
19479.77 72
19481.09 73
19482.41 98
19483.73 87
19485.05 88
19486.37 91
19487.69 65
19489.01 75
19490.33 89
19491.65 80
19492.97 82
19494.29 66
19495.61 88
19496.93 83
19498.25 75
19499.57 61
19500.89 88
19502.21 98
19503.53 87
19504.85 67
19506.17 67
19507.49 77
19508.81 82
19510.14 71
19511.46 89
19512.78 90
19514.10 78
19515.42 64
19516.74 64
19518.06 65
19519.38 65
19520.70 76
19522.02 76
19523.35 62
19524.67 67
19525.99 99
19527.31 80
19528.63 62
19529.95 55
19531.27 78
19532.60 72
19533.92 73
19535.24 80
19536.56 88
19537.88 76
19539.20 69
19540.53 116
19541.85 78
19543.17 67
19544.49 76
19545.81 101
19547.14 62
19548.46 82
19549.78 63
19551.10 98
19552.42 74
19553.75 90
19555.07 77
19556.39 64
19557.71 78
19559.04 76
19560.36 76
19561.68 94
19563.00 69
19564.33 58
19565.65 71
19566.97 77
19568.30 95
19569.62 70
19570.94 70
19572.26 64
19573.59 65
19574.91 74
19576.23 85
19577.56 82
19578.88 70
19580.20 71
19581.53 79
19582.85 81
19584.17 77
19585.50 83
19586.82 71
19588.14 68
19589.47 83
19590.79 72
19592.11 74
19593.44 89
19594.76 80
19596.08 80
19597.41 65
19598.73 75
19600.06 81
19601.38 102
19602.70 89
19604.03 88
19605.35 82
19606.68 79
19608.00 82
19609.32 89
19610.65 74
19611.97 62
19613.30 76
19614.62 85
19615.95 96
19617.27 66
19618.59 62
19619.92 64
19621.24 88
19622.57 74
19623.89 56
19625.22 102
19626.54 89
19627.87 93
19629.19 101
19630.52 74
19631.84 62
19633.17 72
19634.49 84
19635.82 85
19637.14 73
19638.47 73
19639.79 78
19641.12 80
19642.44 85
19643.77 72
19645.09 95
19646.42 74
19647.74 74
19649.07 74
19650.40 73
19651.72 61
19653.05 81
19654.37 74
19655.70 56
19657.02 65
19658.35 67
19659.68 77
19661.00 86
19662.33 91
19663.65 68
19664.98 74
19666.31 73
19667.63 77
19668.96 67
19670.28 71
19671.61 68
19672.94 67
19674.26 77
19675.59 80
19676.92 79
19678.24 74
19679.57 94
19680.90 80
19682.22 89
19683.55 65
19684.88 57
19686.20 72
19687.53 79
19688.86 75
19690.18 70
19691.51 66
19692.84 87
19694.16 70
19695.49 73
19696.82 79
19698.15 86
19699.47 76
19700.80 78
19702.13 88
19703.46 65
19704.78 95
19706.11 80
19707.44 73
19708.77 66
19710.09 58
19711.42 71
19712.75 72
19714.08 70
19715.40 68
19716.73 72
19718.06 83
19719.39 105
19720.72 65
19722.04 78
19723.37 79
19724.70 71
19726.03 63
19727.36 78
19728.68 87
19730.01 75
19731.34 75
19732.67 87
19734.00 65
19735.33 113
19736.65 90
19737.98 96
19739.31 89
19740.64 69
19741.97 62
19743.30 80
19744.63 113
19745.95 88
19747.28 88
19748.61 90
19749.94 78
19751.27 85
19752.60 93
19753.93 119
19755.26 102
19756.59 75
19757.92 92
19759.25 86
19760.57 75
19761.90 57
19763.23 61
19764.56 83
19765.89 72
19767.22 62
19768.55 92
19769.88 81
19771.21 82
19772.54 88
19773.87 66
19775.20 82
19776.53 71
19777.86 76
19779.19 78
19780.52 77
19781.85 82
19783.18 84
19784.51 86
19785.84 67
19787.17 87
19788.50 73
19789.83 52
19791.16 74
19792.49 86
19793.82 88
19795.15 97
19796.48 74
19797.81 66
19799.14 75
19800.47 82
19801.81 72
19803.14 67
19804.47 81
19805.80 63
19807.13 79
19808.46 73
19809.79 90
19811.12 84
19812.45 93
19813.78 74
19815.11 70
19816.45 83
19817.78 72
19819.11 93
19820.44 94
19821.77 74
19823.10 71
19824.43 74
19825.77 79
19827.10 88
19828.43 82
19829.76 80
19831.09 86
19832.42 81
19833.76 61
19835.09 87
19836.42 83
19837.75 75
19839.08 65
19840.42 97
19841.75 80
19843.08 71
19844.41 97
19845.74 96
19847.08 67
19848.41 78
19849.74 90
19851.07 79
19852.41 78
19853.74 78
19855.07 93
19856.40 81
19857.74 81
19859.07 80
19860.40 98
19861.73 106
19863.07 85
19864.40 70
19865.73 70
19867.06 85
19868.40 93
19869.73 92
19871.06 70
19872.40 109
19873.73 72
19875.06 99
19876.40 82
19877.73 83
19879.06 71
19880.40 71
19881.73 81
19883.06 78
19884.40 95
19885.73 106
19887.06 93
19888.40 75
19889.73 89
19891.06 76
19892.40 73
19893.73 57
19895.07 77
19896.40 86
19897.73 89
19899.07 68
19900.40 93
19901.74 67
19903.07 84
19904.40 96
19905.74 73
19907.07 62
19908.41 70
19909.74 75
19911.08 59
19912.41 66
19913.74 57
19915.08 80
19916.41 75
19917.75 72
19919.08 82
19920.42 84
19921.75 91
19923.09 82
19924.42 75
19925.76 75
19927.09 65
19928.43 84
19929.76 83
19931.10 66
19932.43 67
19933.77 73
19935.10 95
19936.44 71
19937.77 84
19939.11 82
19940.44 84
19941.78 69
19943.11 68
19944.45 90
19945.78 77
19947.12 66
19948.46 65
19949.79 81
19951.13 71
19952.46 73
19953.80 71
19955.13 74
19956.47 53
19957.81 72
19959.14 87
19960.48 70
19961.81 63
19963.15 70
19964.49 62
19965.82 73
19967.16 63
19968.50 70
19969.83 87
19971.17 88
19972.51 80
19973.84 72
19975.18 72
19976.51 66
19977.85 83
19979.19 78
19980.52 76
19981.86 73
19983.20 65
19984.54 80
19985.87 76
19987.21 86
19988.55 82
19989.88 71
19991.22 81
19992.56 65
19993.89 79
19995.23 95
19996.57 78
19997.91 84
19999.24 67
20000.58 85
20001.92 89
20003.26 77
20004.59 83
20005.93 97
20007.27 86
20008.61 88
20009.94 76
20011.28 76
20012.62 73
20013.96 87
20015.30 122
20016.63 69
20017.97 81
20019.31 82
20020.65 94
20021.99 60
20023.32 71
20024.66 67
20026.00 94
20027.34 79
20028.68 63
20030.01 74
20031.35 73
20032.69 85
20034.03 70
20035.37 65
20036.71 68
20038.05 64
20039.38 73
20040.72 75
20042.06 74
20043.40 74
20044.74 77
20046.08 70
20047.42 79
20048.76 75
20050.10 86
20051.44 102
20052.77 101
20054.11 80
20055.45 87
20056.79 80
20058.13 98
20059.47 83
20060.81 89
20062.15 61
20063.49 77
20064.83 95
20066.17 103
20067.51 70
20068.85 75
20070.19 88
20071.53 82
20072.87 60
20074.21 70
20075.55 99
20076.89 83
20078.23 98
20079.57 79
20080.91 69
20082.25 63
20083.59 67
20084.93 80
20086.27 63
20087.61 65
20088.95 92
20090.29 99
20091.63 88
20092.97 75
20094.31 96
20095.65 95
20096.99 79
20098.33 75
20099.67 81
20101.01 79
20102.35 90
20103.69 72
20105.04 72
20106.38 80
20107.72 63
20109.06 67
20110.40 83
20111.74 65
20113.08 76
20114.42 82
20115.76 109
20117.11 64
20118.45 83
20119.79 71
20121.13 84
20122.47 93
20123.81 79
20125.15 63
20126.50 83
20127.84 78
20129.18 64
20130.52 67
20131.86 82
20133.21 90
20134.55 66
20135.89 70
