# Supplementary material for: MALDI-TOF MS typing enables the classification of brewing yeasts of the genus Saccharomyces to major beer styles
Source: PLoS One. 2017 Aug 9;12(8):e0181694. doi: 10.1371/journal.pone.0181694 (PMC5549903; doi:10.1371/journal.pone.0181694)
Supplement: S10 File — The directory includes 90 raw files and was zipped to “.zip”; the folder has three strains with 30 spectra per strain; S1 Text explains the raw files with an example and Table 1 represents the yeast strains used within the experiment. (ZIP) [file pone.0181694.s013.zip › 28-30/30332a-998-OG-Koe-Koe-YPG-18h-E-E_2015-08-18__0_C10_1.dat]

1999.93 6025
2000.35 5080
2000.77 4659
2001.19 4221
2001.61 3555
2002.03 3132
2002.46 3091
2002.88 2968
2003.30 2989
2003.72 2782
2004.14 2656
2004.57 2420
2004.99 2270
2005.41 2306
2005.83 2383
2006.25 2311
2006.68 2176
2007.10 2314
2007.52 2204
2007.94 2171
2008.37 2210
2008.79 2196
2009.21 2138
2009.63 2100
2010.06 2232
2010.48 2160
2010.90 2016
2011.32 2140
2011.75 2125
2012.17 1996
2012.59 2093
2013.02 2218
2013.44 2251
2013.86 1979
2014.29 1942
2014.71 2215
2015.13 1907
2015.55 2037
2015.98 2114
2016.40 1914
2016.82 2049
2017.25 2054
2017.67 2168
2018.10 2239
2018.52 2155
2018.94 2003
2019.37 2104
2019.79 2202
2020.21 2176
2020.64 2219
2021.06 2251
2021.48 2154
2021.91 1940
2022.33 2073
2022.76 2097
2023.18 2137
2023.60 2048
2024.03 1979
2024.45 1924
2024.88 1899
2025.30 1832
2025.73 1750
2026.15 1764
2026.57 1923
2027.00 1820
2027.42 1684
2027.85 1920
2028.27 1925
2028.70 1974
2029.12 1752
2029.55 1779
2029.97 1834
2030.40 1838
2030.82 1816
2031.24 1988
2031.67 1903
2032.09 1905
2032.52 2060
2032.94 1863
2033.37 2093
2033.79 2110
2034.22 2133
2034.65 2286
2035.07 2330
2035.50 2461
2035.92 2326
2036.35 2356
2036.77 2344
2037.20 2533
2037.62 2379
2038.05 2360
2038.47 2126
2038.90 2082
2039.33 2044
2039.75 2187
2040.18 2034
2040.60 1957
2041.03 2072
2041.45 2154
2041.88 1976
2042.31 1846
2042.73 1869
2043.16 1858
2043.58 1873
2044.01 1928
2044.44 1845
2044.86 1943
2045.29 2011
2045.72 1800
2046.14 1858
2046.57 1899
2047.00 1931
2047.42 2041
2047.85 2105
2048.28 2160
2048.70 2222
2049.13 2100
2049.56 2058
2049.98 2078
2050.41 1949
2050.84 1998
2051.26 1854
2051.69 1851
2052.12 1872
2052.54 1879
2052.97 1940
2053.40 1874
2053.83 1886
2054.25 1884
2054.68 2043
2055.11 1976
2055.53 1941
2055.96 2115
2056.39 2112
2056.82 2142
2057.24 2095
2057.67 1923
2058.10 2137
2058.53 2061
2058.96 1879
2059.38 1755
2059.81 1798
2060.24 1945
2060.67 1928
2061.10 1856
2061.52 1869
2061.95 1872
2062.38 1838
2062.81 1979
2063.24 2010
2063.66 2165
2064.09 2158
2064.52 2273
2064.95 2083
2065.38 2170
2065.81 2271
2066.23 2322
2066.66 2526
2067.09 2533
2067.52 2627
2067.95 2542
2068.38 2553
2068.81 2292
2069.23 2357
2069.66 2302
2070.09 2022
2070.52 2125
2070.95 2023
2071.38 2249
2071.81 2205
2072.24 2189
2072.67 2102
2073.10 2058
2073.53 2193
2073.95 2295
2074.38 2290
2074.81 2165
2075.24 2117
2075.67 2121
2076.10 1954
2076.53 2234
2076.96 2176
2077.39 2150
2077.82 2082
2078.25 2038
2078.68 2015
2079.11 2002
2079.54 2104
2079.97 2137
2080.40 2208
2080.83 2186
2081.26 2278
2081.69 2176
2082.12 2235
2082.55 2112
2082.98 2126
2083.41 1961
2083.84 1938
2084.27 2002
2084.70 2041
2085.13 2029
2085.56 2155
2085.99 2279
2086.42 2085
2086.85 2024
2087.29 2276
2087.72 2316
2088.15 2059
2088.58 1966
2089.01 2045
2089.44 1946
2089.87 1963
2090.30 2115
2090.73 1941
2091.16 1840
2091.59 1938
2092.03 1975
2092.46 1776
2092.89 1800
2093.32 1873
2093.75 1920
2094.18 1832
2094.61 1861
2095.05 1854
2095.48 1838
2095.91 1906
2096.34 1808
2096.77 1803
2097.20 1885
2097.63 1954
2098.07 1854
2098.50 1742
2098.93 1749
2099.36 1770
2099.79 1666
2100.23 1730
2100.66 1677
2101.09 1618
2101.52 1701
2101.95 1641
2102.39 1794
2102.82 1814
2103.25 1656
2103.68 1756
2104.12 1570
2104.55 1507
2104.98 1687
2105.41 1804
2105.85 1768
2106.28 1768
2106.71 1970
2107.14 1802
2107.58 2062
2108.01 2206
2108.44 2220
2108.88 2126
2109.31 2232
2109.74 2094
2110.18 2213
2110.61 2235
2111.04 2089
2111.47 2140
2111.91 1921
2112.34 1932
2112.77 2137
2113.21 1885
2113.64 1918
2114.07 1887
2114.51 1861
2114.94 1728
2115.37 1913
2115.81 1897
2116.24 1811
2116.68 1841
2117.11 1690
2117.54 1633
2117.98 1512
2118.41 1522
2118.85 1689
2119.28 1532
2119.71 1625
2120.15 1609
2120.58 1767
2121.02 1912
2121.45 1768
2121.88 1619
2122.32 1679
2122.75 1750
2123.19 1804
2123.62 1726
2124.06 1729
2124.49 1839
2124.92 1685
2125.36 1710
2125.79 1794
2126.23 1764
2126.66 2072
2127.10 1881
2127.53 1850
2127.97 1707
2128.40 1737
2128.84 1904
2129.27 1796
2129.71 1715
2130.14 1721
2130.58 1708
2131.01 1851
2131.45 1957
2131.88 1889
2132.32 1959
2132.75 1960
2133.19 2127
2133.63 2059
2134.06 2035
2134.50 2053
2134.93 2099
2135.37 2272
2135.80 2149
2136.24 2099
2136.67 2207
2137.11 2031
2137.55 2086
2137.98 1996
2138.42 1957
2138.85 1938
2139.29 2061
2139.73 1971
2140.16 1965
2140.60 2035
2141.03 1886
2141.47 1829
2141.91 1898
2142.34 2082
2142.78 1985
2143.22 2001
2143.65 1948
2144.09 1953
2144.53 1983
2144.96 1945
2145.40 1728
2145.84 1772
2146.27 1779
2146.71 1732
2147.15 1693
2147.58 1701
2148.02 1802
2148.46 1795
2148.89 1780
2149.33 2005
2149.77 2055
2150.21 1831
2150.64 1861
2151.08 1970
2151.52 2106
2151.95 1852
2152.39 1886
2152.83 1951
2153.27 1958
2153.70 1908
2154.14 1884
2154.58 1936
2155.02 1926
2155.45 1849
2155.89 1894
2156.33 2152
2156.77 2346
2157.21 2225
2157.64 2255
2158.08 2366
2158.52 2502
2158.96 2289
2159.40 2418
2159.83 2626
2160.27 2503
2160.71 2235
2161.15 2495
2161.59 2253
2162.02 2281
2162.46 2093
2162.90 2113
2163.34 2125
2163.78 2110
2164.22 1965
2164.66 1978
2165.09 1677
2165.53 1610
2165.97 1811
2166.41 1818
2166.85 1716
2167.29 1883
2167.73 1753
2168.17 1823
2168.60 1886
2169.04 1703
2169.48 1888
2169.92 1858
2170.36 1955
2170.80 1954
2171.24 1969
2171.68 2044
2172.12 1915
2172.56 2019
2173.00 1975
2173.44 1926
2173.88 1957
2174.32 2133
2174.76 2136
2175.20 2215
2175.64 2351
2176.07 2118
2176.51 2207
2176.95 2359
2177.39 2454
2177.83 2605
2178.27 2341
2178.71 2234
2179.15 2188
2179.59 2022
2180.03 2092
2180.47 2035
2180.92 1831
2181.36 1802
2181.80 1960
2182.24 2016
2182.68 2154
2183.12 1996
2183.56 1850
2184.00 1780
2184.44 1863
2184.88 1880
2185.32 1940
2185.76 1793
2186.20 1782
2186.64 1966
2187.08 1828
2187.52 1853
2187.97 1885
2188.41 1972
2188.85 2039
2189.29 1752
2189.73 1791
2190.17 1859
2190.61 1866
2191.05 1955
2191.49 1924
2191.94 1981
2192.38 2172
2192.82 2145
2193.26 2277
2193.70 2339
2194.14 2194
2194.58 2428
2195.03 2581
2195.47 2570
2195.91 2386
2196.35 2491
2196.79 2734
2197.24 2758
2197.68 2542
2198.12 2250
2198.56 2086
2199.00 2024
2199.45 1944
2199.89 1930
2200.33 1935
2200.77 2131
2201.21 1868
2201.66 1960
2202.10 2086
2202.54 2071
2202.98 1992
2203.43 2095
2203.87 1882
2204.31 1974
2204.75 1827
2205.20 1811
2205.64 1956
2206.08 1820
2206.53 1960
2206.97 1825
2207.41 1739
2207.85 1844
2208.30 1840
2208.74 1792
2209.18 1697
2209.63 1635
2210.07 1810
2210.51 1906
2210.96 1960
2211.40 1802
2211.84 1832
2212.29 2034
2212.73 1953
2213.17 2043
2213.62 2044
2214.06 1991
2214.50 1907
2214.95 1917
2215.39 1954
2215.84 1843
2216.28 1972
2216.72 1930
2217.17 2001
2217.61 1923
2218.05 1936
2218.50 1771
2218.94 1924
2219.39 1755
2219.83 1747
2220.28 1760
2220.72 1692
2221.16 1804
2221.61 1851
2222.05 1835
2222.50 2071
2222.94 1971
2223.39 2015
2223.83 1972
2224.28 1967
2224.72 2091
2225.16 2062
2225.61 2060
2226.05 2001
2226.50 2052
2226.94 2247
2227.39 2187
2227.83 2234
2228.28 2174
2228.72 2046
2229.17 2086
2229.61 2008
2230.06 1973
2230.50 2087
2230.95 2052
2231.40 2113
2231.84 2097
2232.29 2140
2232.73 2200
2233.18 2110
2233.62 1996
2234.07 1921
2234.51 1942
2234.96 1828
2235.41 2171
2235.85 2022
2236.30 2029
2236.74 1938
2237.19 1914
2237.63 1890
2238.08 2031
2238.53 2000
2238.97 1863
2239.42 1868
2239.86 1752
2240.31 1936
2240.76 1884
2241.20 2030
2241.65 1925
2242.10 1824
2242.54 1951
2242.99 1752
2243.44 1838
2243.88 1644
2244.33 1613
2244.78 1687
2245.22 1802
2245.67 1782
2246.12 1649
2246.56 1709
2247.01 1859
2247.46 1757
2247.90 1758
2248.35 1744
2248.80 1593
2249.24 1655
2249.69 1753
2250.14 1879
2250.59 1945
2251.03 1988
2251.48 1811
2251.93 1692
2252.38 1672
2252.82 1867
2253.27 1881
2253.72 1794
2254.17 1863
2254.61 1827
2255.06 1662
2255.51 1818
2255.96 1826
2256.40 1631
2256.85 1697
2257.30 1636
2257.75 1755
2258.20 1694
2258.64 1597
2259.09 1637
2259.54 1683
2259.99 1716
2260.44 1884
2260.88 1771
2261.33 1878
2261.78 2084
2262.23 1985
2262.68 2053
2263.13 2342
2263.58 2557
2264.02 2628
2264.47 2554
2264.92 2797
2265.37 2787
2265.82 2676
2266.27 2592
2266.72 2476
2267.17 2479
2267.61 2403
2268.06 2355
2268.51 2048
2268.96 2207
2269.41 2302
2269.86 2109
2270.31 2198
2270.76 2088
2271.21 2038
2271.66 2150
2272.11 2029
2272.56 1980
2273.00 2145
2273.45 1927
2273.90 2004
2274.35 2022
2274.80 1954
2275.25 1997
2275.70 1955
2276.15 1890
2276.60 1805
2277.05 1748
2277.50 1739
2277.95 1562
2278.40 1505
2278.85 1807
2279.30 1862
2279.75 1835
2280.20 1873
2280.65 1933
2281.10 1823
2281.55 1833
2282.00 1860
2282.45 1813
2282.90 1968
2283.35 1960
2283.81 1961
2284.26 2020
2284.71 1930
2285.16 1925
2285.61 1953
2286.06 1898
2286.51 1732
2286.96 1713
2287.41 1731
2287.86 1764
2288.31 1752
2288.76 1648
2289.22 1781
2289.67 1972
2290.12 1974
2290.57 2103
2291.02 2188
2291.47 2290
2291.92 2453
2292.37 2329
2292.83 2532
2293.28 2550
2293.73 2552
2294.18 2590
2294.63 2412
2295.08 2345
2295.53 2154
2295.99 2419
2296.44 2249
2296.89 2024
2297.34 1924
2297.79 1815
2298.25 1997
2298.70 1847
2299.15 1721
2299.60 1687
2300.05 1881
2300.51 1704
2300.96 1679
2301.41 1624
2301.86 1712
2302.32 1810
2302.77 1635
2303.22 1814
2303.67 2032
2304.13 1854
2304.58 1818
2305.03 1861
2305.48 1942
2305.94 1967
2306.39 2094
2306.84 1990
2307.29 2017
2307.75 1943
2308.20 1937
2308.65 1757
2309.11 1721
2309.56 1851
2310.01 1821
2310.47 1781
2310.92 1868
2311.37 1824
2311.83 1784
2312.28 2003
2312.73 2023
2313.19 2099
2313.64 1967
2314.09 1831
2314.55 2007
2315.00 1957
2315.45 1888
2315.91 1831
2316.36 1963
2316.81 1883
2317.27 2003
2317.72 2033
2318.18 1939
2318.63 1789
2319.08 1861
2319.54 1946
2319.99 1752
2320.45 1965
2320.90 2104
2321.35 1904
2321.81 2008
2322.26 1962
2322.72 2019
2323.17 2090
2323.63 2029
2324.08 1961
2324.54 2083
2324.99 2038
2325.44 2184
2325.90 2208
2326.35 2356
2326.81 2290
2327.26 2195
2327.72 2339
2328.17 2282
2328.63 2036
2329.08 2239
2329.54 2265
2329.99 2168
2330.45 2182
2330.90 2046
2331.36 2055
2331.81 1960
2332.27 2192
2332.72 2166
2333.18 2293
2333.64 2158
2334.09 2357
2334.55 2100
2335.00 2017
2335.46 1993
2335.91 1956
2336.37 1993
2336.82 1990
2337.28 1947
2337.74 1878
2338.19 2009
2338.65 1944
2339.10 1834
2339.56 1924
2340.02 2082
2340.47 2030
2340.93 2231
2341.38 2253
2341.84 2204
2342.30 2237
2342.75 2142
2343.21 2186
2343.67 2473
2344.12 2454
2344.58 2363
2345.04 2317
2345.49 2181
2345.95 2085
2346.41 2168
2346.86 1971
2347.32 1977
2347.78 2038
2348.23 2057
2348.69 2164
2349.15 2195
2349.60 2108
2350.06 2138
2350.52 1987
2350.97 1894
2351.43 1798
2351.89 1971
2352.35 2045
2352.80 1919
2353.26 1750
2353.72 1589
2354.18 1793
2354.63 1873
2355.09 1774
2355.55 1841
2356.01 1845
2356.46 1697
2356.92 1625
2357.38 1635
2357.84 1523
2358.29 1579
2358.75 1744
2359.21 1729
2359.67 1732
2360.13 1635
2360.58 1812
2361.04 1729
2361.50 1826
2361.96 1790
2362.42 1734
2362.88 1819
2363.33 1854
2363.79 1723
2364.25 1634
2364.71 1679
2365.17 1779
2365.63 1718
2366.08 1697
2366.54 1780
2367.00 1816
2367.46 1810
2367.92 1876
2368.38 1975
2368.84 1822
2369.30 1798
2369.75 1903
2370.21 2001
2370.67 1913
2371.13 1942
2371.59 1849
2372.05 1857
2372.51 1869
2372.97 1899
2373.43 1747
2373.89 1713
2374.35 1879
2374.81 1783
2375.27 1954
2375.72 2043
2376.18 2102
2376.64 1883
2377.10 1871
2377.56 1966
2378.02 1812
2378.48 1829
2378.94 1870
2379.40 1954
2379.86 1754
2380.32 1706
2380.78 1877
2381.24 1698
2381.70 1786
2382.16 1763
2382.62 1766
2383.08 1694
2383.54 1751
2384.00 1843
2384.46 1778
2384.92 1803
2385.39 1696
2385.85 1759
2386.31 1618
2386.77 1634
2387.23 1712
2387.69 1649
2388.15 1736
2388.61 1893
2389.07 1776
2389.53 1732
2389.99 1767
2390.45 1841
2390.91 1663
2391.38 1721
2391.84 1890
2392.30 1929
2392.76 1931
2393.22 1812
2393.68 1996
2394.14 1914
2394.60 1993
2395.06 2053
2395.53 1950
2395.99 1813
2396.45 1808
2396.91 1736
2397.37 1809
2397.83 1816
2398.30 1628
2398.76 1701
2399.22 1803
2399.68 1766
2400.14 1689
2400.61 1491
2401.07 1589
2401.53 1678
2401.99 1666
2402.45 1640
2402.92 1664
2403.38 1686
2403.84 1686
2404.30 1726
2404.76 1652
2405.23 1676
2405.69 1607
2406.15 1751
2406.61 1746
2407.08 1813
2407.54 1722
2408.00 1700
2408.46 1745
2408.93 1948
2409.39 1934
2409.85 1816
2410.32 1734
2410.78 1856
2411.24 1638
2411.70 1643
2412.17 1596
2412.63 1742
2413.09 1682
2413.56 1676
2414.02 1564
2414.48 1609
2414.95 1620
2415.41 1880
2415.87 1835
2416.34 1965
2416.80 1883
2417.26 1840
2417.73 2074
2418.19 2086
2418.65 2039
2419.12 2220
2419.58 2140
2420.05 2136
2420.51 2128
2420.97 2129
2421.44 2135
2421.90 2215
2422.37 2104
2422.83 2052
2423.29 1988
2423.76 2039
2424.22 2059
2424.69 2009
2425.15 1963
2425.62 2064
2426.08 1945
2426.54 1902
2427.01 2014
2427.47 1767
2427.94 1599
2428.40 1657
2428.87 1873
2429.33 1780
2429.80 2041
2430.26 1809
2430.73 1642
2431.19 1644
2431.66 1759
2432.12 1710
2432.59 1786
2433.05 1682
2433.52 1615
2433.98 1744
2434.45 1736
2434.91 1739
2435.38 1730
2435.84 1892
2436.31 1973
2436.77 1951
2437.24 1879
2437.70 1738
2438.17 1875
2438.63 1881
2439.10 1660
2439.57 1974
2440.03 1748
2440.50 1974
2440.96 1987
2441.43 1971
2441.89 2034
2442.36 1995
2442.83 1987
2443.29 1985
2443.76 2020
2444.22 1900
2444.69 1991
2445.16 2006
2445.62 1994
2446.09 1855
2446.56 1838
2447.02 1827
2447.49 1831
2447.96 1780
2448.42 1597
2448.89 1734
2449.35 1802
2449.82 1729
2450.29 1582
2450.75 1692
2451.22 1572
2451.69 1528
2452.16 1456
2452.62 1554
2453.09 1577
2453.56 1626
2454.02 1632
2454.49 1398
2454.96 1482
2455.42 1684
2455.89 1718
2456.36 1714
2456.83 1519
2457.29 1479
2457.76 1619
2458.23 1720
2458.70 1577
2459.16 1692
2459.63 1800
2460.10 1873
2460.57 1755
2461.03 1638
2461.50 1672
2461.97 1656
2462.44 1850
2462.91 1557
2463.37 1694
2463.84 1560
2464.31 1559
2464.78 1718
2465.25 1502
2465.71 1761
2466.18 1821
2466.65 1690
2467.12 1633
2467.59 1696
2468.06 1793
2468.52 1798
2468.99 1690
2469.46 1749
2469.93 1718
2470.40 1594
2470.87 1567
2471.34 1610
2471.80 1548
2472.27 1578
2472.74 1604
2473.21 1586
2473.68 1549
2474.15 1558
2474.62 1659
2475.09 1625
2475.56 1635
2476.02 1589
2476.49 1537
2476.96 1477
2477.43 1409
2477.90 1581
2478.37 1524
2478.84 1645
2479.31 1631
2479.78 1664
2480.25 1657
2480.72 1463
2481.19 1521
2481.66 1594
2482.13 1678
2482.60 1730
2483.07 1558
2483.54 1734
2484.01 1668
2484.48 1419
2484.95 1705
2485.42 1683
2485.89 1705
2486.36 1630
2486.83 1676
2487.30 1797
2487.77 1674
2488.24 1763
2488.71 1719
2489.18 1665
2489.65 1744
2490.12 1636
2490.59 1722
2491.06 1750
2491.53 1738
2492.00 1730
2492.47 1839
2492.94 1683
2493.41 1649
2493.88 1639
2494.36 1696
2494.83 1567
2495.30 1579
2495.77 1539
2496.24 1691
2496.71 1731
2497.18 1605
2497.65 1604
2498.12 1625
2498.60 1562
2499.07 1467
2499.54 1519
2500.01 1579
2500.48 1569
2500.95 1583
2501.42 1530
2501.90 1536
2502.37 1542
2502.84 1459
2503.31 1423
2503.78 1454
2504.25 1582
2504.73 1521
2505.20 1483
2505.67 1431
2506.14 1606
2506.61 1594
2507.09 1555
2507.56 1511
2508.03 1475
2508.50 1601
2508.97 1601
2509.45 1649
2509.92 1982
2510.39 1838
2510.86 1688
2511.34 1681
2511.81 1782
2512.28 1877
2512.75 1767
2513.23 1795
2513.70 1658
2514.17 1765
2514.65 1848
2515.12 1831
2515.59 1686
2516.06 1528
2516.54 1645
2517.01 1681
2517.48 1505
2517.96 1622
2518.43 1527
2518.90 1600
2519.38 1722
2519.85 1671
2520.32 1631
2520.80 1592
2521.27 1557
2521.74 1656
2522.22 1468
2522.69 1588
2523.16 1569
2523.64 1716
2524.11 1654
2524.58 1620
2525.06 1818
2525.53 1651
2526.01 1560
2526.48 1716
2526.95 1688
2527.43 1566
2527.90 1817
2528.38 1736
2528.85 1635
2529.32 1611
2529.80 1582
2530.27 1685
2530.75 1668
2531.22 1782
2531.70 1704
2532.17 1659
2532.64 1568
2533.12 1555
2533.59 1501
2534.07 1547
2534.54 1608
2535.02 1812
2535.49 1683
2535.97 1466
2536.44 1529
2536.92 1488
2537.39 1564
2537.87 1770
2538.34 1590
2538.82 1525
2539.29 1586
2539.77 1542
2540.24 1656
2540.72 1628
2541.19 1576
2541.67 1571
2542.14 1570
2542.62 1746
2543.09 1816
2543.57 1565
2544.04 1525
2544.52 1589
2545.00 1597
2545.47 1623
2545.95 1530
2546.42 1621
2546.90 1693
2547.37 1583
2547.85 1620
2548.33 1656
2548.80 1717
2549.28 1737
2549.75 1858
2550.23 1753
2550.71 1930
2551.18 1715
2551.66 1789
2552.14 1926
2552.61 1907
2553.09 1863
2553.57 2026
2554.04 1792
2554.52 1783
2554.99 1782
2555.47 1772
2555.95 1935
2556.42 1900
2556.90 1900
2557.38 1706
2557.86 1894
2558.33 2166
2558.81 1992
2559.29 2026
2559.76 1967
2560.24 1968
2560.72 1978
2561.19 1768
2561.67 1678
2562.15 1601
2562.63 1638
2563.10 1757
2563.58 1653
2564.06 1503
2564.54 1516
2565.01 1428
2565.49 1414
2565.97 1386
2566.45 1544
2566.92 1357
2567.40 1545
2567.88 1645
2568.36 1472
2568.83 1469
2569.31 1443
2569.79 1467
2570.27 1448
2570.75 1592
2571.22 1606
2571.70 1649
2572.18 1734
2572.66 1549
2573.14 1433
2573.62 1580
2574.09 1724
2574.57 1655
2575.05 1625
2575.53 1531
2576.01 1449
2576.49 1564
2576.97 1541
2577.44 1534
2577.92 1601
2578.40 1586
2578.88 1761
2579.36 1642
2579.84 1565
2580.32 1634
2580.80 1634
2581.27 1492
2581.75 1508
2582.23 1615
2582.71 1692
2583.19 1552
2583.67 1685
2584.15 1465
2584.63 1548
2585.11 1382
2585.59 1316
2586.07 1475
2586.55 1303
2587.03 1373
2587.51 1540
2587.99 1468
2588.47 1522
2588.94 1577
2589.42 1879
2589.90 1797
2590.38 1831
2590.86 1783
2591.34 1635
2591.82 1809
2592.30 1707
2592.78 1775
2593.26 1739
2593.74 1706
2594.22 1619
2594.71 1767
2595.19 1693
2595.67 1619
2596.15 1542
2596.63 1577
2597.11 1615
2597.59 1742
2598.07 1665
2598.55 1754
2599.03 1640
2599.51 1527
2599.99 1574
2600.47 1633
2600.95 1493
2601.43 1532
2601.91 1517
2602.40 1472
2602.88 1671
2603.36 1595
2603.84 1645
2604.32 1532
2604.80 1476
2605.28 1573
2605.76 1522
2606.24 1485
2606.73 1559
2607.21 1512
2607.69 1590
2608.17 1556
2608.65 1630
2609.13 1729
2609.62 1649
2610.10 1606
2610.58 1669
2611.06 1594
2611.54 1541
2612.02 1565
2612.51 1699
2612.99 1803
2613.47 1815
2613.95 1783
2614.43 1731
2614.92 1732
2615.40 1604
2615.88 1587
2616.36 1659
2616.85 1701
2617.33 1716
2617.81 1607
2618.29 1560
2618.78 1696
2619.26 1522
2619.74 1489
2620.22 1699
2620.71 1598
2621.19 1601
2621.67 1663
2622.15 1567
2622.64 1728
2623.12 1881
2623.60 1777
2624.09 1722
2624.57 1822
2625.05 1735
2625.53 1721
2626.02 1541
2626.50 1587
2626.98 1747
2627.47 1678
2627.95 1478
2628.43 1523
2628.92 1510
2629.40 1564
2629.88 1534
2630.37 1439
2630.85 1522
2631.34 1602
2631.82 1538
2632.30 1433
2632.79 1666
2633.27 1778
2633.75 1847
2634.24 1824
2634.72 1822
2635.21 1965
2635.69 1950
2636.17 2007
2636.66 1799
2637.14 1661
2637.63 1633
2638.11 1695
2638.60 1580
2639.08 1541
2639.56 1420
2640.05 1505
2640.53 1692
2641.02 1580
2641.50 1542
2641.99 1483
2642.47 1521
2642.96 1473
2643.44 1410
2643.93 1569
2644.41 1543
2644.90 1412
2645.38 1492
2645.87 1606
2646.35 1536
2646.84 1520
2647.32 1485
2647.81 1491
2648.29 1330
2648.78 1464
2649.26 1553
2649.75 1591
2650.23 1474
2650.72 1460
2651.20 1504
2651.69 1728
2652.17 1646
2652.66 1468
2653.15 1519
2653.63 1681
2654.12 1650
2654.60 1724
2655.09 1598
2655.57 1545
2656.06 1543
2656.55 1505
2657.03 1561
2657.52 1437
2658.00 1546
2658.49 1687
2658.98 1641
2659.46 1523
2659.95 1476
2660.44 1505
2660.92 1573
2661.41 1394
2661.90 1477
2662.38 1438
2662.87 1582
2663.35 1630
2663.84 1467
2664.33 1284
2664.81 1383
2665.30 1482
2665.79 1468
2666.28 1538
2666.76 1601
2667.25 1696
2667.74 1716
2668.22 1558
2668.71 1605
2669.20 1779
2669.68 1747
2670.17 1724
2670.66 1685
2671.15 1635
2671.63 1707
2672.12 1802
2672.61 1613
2673.10 1749
2673.58 1695
2674.07 1824
2674.56 1846
2675.05 2031
2675.53 2168
2676.02 2220
2676.51 2294
2677.00 2272
2677.49 2332
2677.97 2145
2678.46 1977
2678.95 1854
2679.44 1835
2679.93 1752
2680.41 1720
2680.90 1717
2681.39 1696
2681.88 1648
2682.37 1693
2682.85 1779
2683.34 1768
2683.83 1757
2684.32 1942
2684.81 1791
2685.30 1633
2685.79 1658
2686.27 1667
2686.76 1686
2687.25 1765
2687.74 1890
2688.23 1941
2688.72 1765
2689.21 1691
2689.70 1695
2690.19 1693
2690.67 1549
2691.16 1465
2691.65 1572
2692.14 1629
2692.63 1496
2693.12 1572
2693.61 1519
2694.10 1615
2694.59 1812
2695.08 1614
2695.57 1659
2696.06 1894
2696.55 1891
2697.04 1954
2697.53 2090
2698.02 2306
2698.51 2191
2699.00 2364
2699.49 2139
2699.98 2116
2700.47 2028
2700.96 1786
2701.45 1922
2701.94 1817
2702.43 1765
2702.92 1693
2703.41 1670
2703.90 1708
2704.39 1745
2704.88 1914
2705.37 1836
2705.86 1662
2706.35 1632
2706.84 1622
2707.33 1652
2707.82 1708
2708.31 1643
2708.80 1670
2709.29 1674
2709.78 1783
2710.27 1824
2710.77 1828
2711.26 1689
2711.75 1853
2712.24 1894
2712.73 1901
2713.22 2004
2713.71 2110
2714.20 1913
2714.69 1915
2715.19 1946
2715.68 1822
2716.17 1907
2716.66 1831
2717.15 1670
2717.64 1768
2718.13 1680
2718.63 1624
2719.12 1464
2719.61 1397
2720.10 1452
2720.59 1382
2721.08 1383
2721.58 1381
2722.07 1347
2722.56 1578
2723.05 1662
2723.54 1769
2724.04 1653
2724.53 1647
2725.02 1699
2725.51 1741
2726.01 1913
2726.50 1849
2726.99 1640
2727.48 1538
2727.98 1524
2728.47 1531
2728.96 1610
2729.45 1719
2729.95 1480
2730.44 1449
2730.93 1496
2731.42 1457
2731.92 1497
2732.41 1500
2732.90 1444
2733.40 1523
2733.89 1455
2734.38 1530
2734.87 1546
2735.37 1521
2735.86 1514
2736.35 1501
2736.85 1615
2737.34 1617
2737.83 1627
2738.33 1518
2738.82 1479
2739.31 1575
2739.81 1584
2740.30 1602
2740.79 1607
2741.29 1676
2741.78 1660
2742.28 1692
2742.77 1667
2743.26 1776
2743.76 1621
2744.25 1499
2744.75 1566
2745.24 1522
2745.73 1446
2746.23 1408
2746.72 1394
2747.22 1331
2747.71 1266
2748.20 1366
2748.70 1470
2749.19 1596
2749.69 1354
2750.18 1414
2750.68 1489
2751.17 1541
2751.67 1354
2752.16 1580
2752.66 1390
2753.15 1361
2753.64 1330
2754.14 1356
2754.63 1403
2755.13 1396
2755.62 1408
2756.12 1593
2756.61 1624
2757.11 1581
2757.60 1527
2758.10 1508
2758.59 1545
2759.09 1360
2759.59 1479
2760.08 1451
2760.58 1575
2761.07 1460
2761.57 1437
2762.06 1509
2762.56 1478
2763.05 1400
2763.55 1459
2764.05 1537
2764.54 1537
2765.04 1452
2765.53 1404
2766.03 1499
2766.52 1494
2767.02 1382
2767.52 1424
2768.01 1521
2768.51 1478
2769.00 1465
2769.50 1551
2770.00 1414
2770.49 1415
2770.99 1458
2771.49 1481
2771.98 1589
2772.48 1455
2772.98 1434
2773.47 1463
2773.97 1461
2774.47 1522
2774.96 1543
2775.46 1495
2775.96 1562
2776.45 1493
2776.95 1564
2777.45 1596
2777.94 1734
2778.44 1629
2778.94 1625
2779.43 1742
2779.93 1677
2780.43 1537
2780.93 1709
2781.42 1755
2781.92 1681
2782.42 1611
2782.92 1736
2783.41 1648
2783.91 1534
2784.41 1575
2784.91 1564
2785.40 1661
2785.90 1564
2786.40 1657
2786.90 1497
2787.39 1554
2787.89 1512
2788.39 1335
2788.89 1244
2789.39 1456
2789.88 1558
2790.38 1712
2790.88 1690
2791.38 1762
2791.88 1840
2792.37 1938
2792.87 1968
2793.37 2028
2793.87 1941
2794.37 1861
2794.87 2069
2795.37 1828
2795.86 1952
2796.36 1948
2796.86 2018
2797.36 2270
2797.86 2322
2798.36 2346
2798.86 2298
2799.35 2304
2799.85 2467
2800.35 2642
2800.85 2748
2801.35 2507
2801.85 2272
2802.35 2255
2802.85 2147
2803.35 2155
2803.85 1792
2804.35 1664
2804.85 1791
2805.34 1778
2805.84 1625
2806.34 1654
2806.84 1654
2807.34 1632
2807.84 1588
2808.34 1725
2808.84 1909
2809.34 2087
2809.84 1966
2810.34 2152
2810.84 2367
2811.34 2310
2811.84 2180
2812.34 2036
2812.84 2172
2813.34 1963
2813.84 1920
2814.34 1861
2814.84 1939
2815.34 1802
2815.84 1589
2816.34 1625
2816.84 1726
2817.34 1724
2817.84 1703
2818.35 1697
2818.85 1534
2819.35 1576
2819.85 1522
2820.35 1511
2820.85 1548
2821.35 1560
2821.85 1544
2822.35 1674
2822.85 1766
2823.35 1615
2823.85 1703
2824.36 1599
2824.86 1688
2825.36 1523
2825.86 1399
2826.36 1428
2826.86 1488
2827.36 1607
2827.86 1631
2828.37 1550
2828.87 1559
2829.37 1628
2829.87 1528
2830.37 1728
2830.87 1593
2831.38 1607
2831.88 1669
2832.38 1362
2832.88 1451
2833.38 1566
2833.88 1481
2834.39 1422
2834.89 1457
2835.39 1407
2835.89 1478
2836.40 1424
2836.90 1413
2837.40 1496
2837.90 1318
2838.40 1595
2838.91 1600
2839.41 1817
2839.91 1855
2840.41 1657
2840.92 1579
2841.42 1512
2841.92 1614
2842.42 1732
2842.93 1664
2843.43 1731
2843.93 1577
2844.44 1549
2844.94 1527
2845.44 1537
2845.94 1445
2846.45 1656
2846.95 1579
2847.45 1535
2847.96 1439
2848.46 1542
2848.96 1670
2849.47 1590
2849.97 1669
2850.47 1617
2850.98 1669
2851.48 1588
2851.98 1570
2852.49 1695
2852.99 1650
2853.50 1594
2854.00 1586
2854.50 1504
2855.01 1496
2855.51 1591
2856.01 1522
2856.52 1585
2857.02 1492
2857.53 1504
2858.03 1417
2858.53 1404
2859.04 1614
2859.54 1647
2860.05 1802
2860.55 1856
2861.06 1915
2861.56 1967
2862.06 2026
2862.57 2043
2863.07 2328
2863.58 2114
2864.08 2118
2864.59 2060
2865.09 1929
2865.60 1897
2866.10 1963
2866.61 1587
2867.11 1496
2867.62 1522
2868.12 1510
2868.63 1423
2869.13 1474
2869.64 1420
2870.14 1503
2870.65 1591
2871.15 1657
2871.66 1536
2872.16 1481
2872.67 1522
2873.17 1639
2873.68 1523
2874.18 1491
2874.69 1590
2875.20 1668
2875.70 1759
2876.21 1729
2876.71 1827
2877.22 1813
2877.72 1958
2878.23 1905
2878.74 1671
2879.24 1701
2879.75 1753
2880.25 1733
2880.76 1807
2881.27 1649
2881.77 1884
2882.28 1867
2882.79 1716
2883.29 1747
2883.80 1850
2884.30 1933
2884.81 2059
2885.32 1943
2885.82 1931
2886.33 1954
2886.84 2056
2887.34 1752
2887.85 1869
2888.36 1896
2888.86 1947
2889.37 2024
2889.88 2003
2890.38 1942
2890.89 2008
2891.40 1932
2891.91 1973
2892.41 1877
2892.92 1926
2893.43 1824
2893.93 1754
2894.44 1891
2894.95 1679
2895.46 1566
2895.96 1599
2896.47 1648
2896.98 1569
2897.49 1794
2897.99 1909
2898.50 1718
2899.01 2041
2899.52 1855
2900.03 1858
2900.53 1950
2901.04 1821
2901.55 1758
2902.06 1575
2902.56 1766
2903.07 1690
2903.58 1674
2904.09 1622
2904.60 1651
2905.11 1588
2905.61 1790
2906.12 1771
2906.63 1720
2907.14 1846
2907.65 1691
2908.16 1717
2908.66 1619
2909.17 1612
2909.68 1657
2910.19 1675
2910.70 1575
2911.21 1653
2911.72 1603
2912.23 1482
2912.73 1552
2913.24 1423
2913.75 1354
2914.26 1454
2914.77 1511
2915.28 1435
2915.79 1500
2916.30 1416
2916.81 1577
2917.32 1462
2917.83 1369
2918.33 1446
2918.84 1543
2919.35 1612
2919.86 1533
2920.37 1473
2920.88 1418
2921.39 1588
2921.90 1456
2922.41 1553
2922.92 1616
2923.43 1571
2923.94 1492
2924.45 1649
2924.96 1747
2925.47 1895
2925.98 2203
2926.49 2297
2927.00 2684
2927.51 2714
2928.02 2731
2928.53 2792
2929.04 2873
2929.55 2791
2930.06 2616
2930.57 2481
2931.08 2483
2931.59 2179
2932.11 1872
2932.62 1749
2933.13 1626
2933.64 1521
2934.15 1493
2934.66 1586
2935.17 1599
2935.68 1582
2936.19 1436
2936.70 1469
2937.21 1502
2937.72 1479
2938.24 1453
2938.75 1594
2939.26 1693
2939.77 1505
2940.28 1546
2940.79 1573
2941.30 1546
2941.81 1615
2942.33 1574
2942.84 1623
2943.35 1679
2943.86 1615
2944.37 1472
2944.88 1520
2945.40 1609
2945.91 1618
2946.42 1600
2946.93 1582
2947.44 1571
2947.96 1716
2948.47 1792
2948.98 1707
2949.49 1678
2950.00 1722
2950.52 1630
2951.03 1661
2951.54 1513
2952.05 1550
2952.57 1490
2953.08 1485
2953.59 1551
2954.10 1598
2954.62 1607
2955.13 1531
2955.64 1465
2956.15 1532
2956.67 1436
2957.18 1484
2957.69 1372
2958.20 1430
2958.72 1494
2959.23 1467
2959.74 1391
2960.26 1388
2960.77 1493
2961.28 1418
2961.80 1381
2962.31 1556
2962.82 1570
2963.34 1633
2963.85 1611
2964.36 1550
2964.88 1586
2965.39 1695
2965.90 1829
2966.42 1704
2966.93 1727
2967.44 1802
2967.96 1776
2968.47 1560
2968.98 1454
2969.50 1470
2970.01 1531
2970.53 1564
2971.04 1400
2971.55 1429
2972.07 1392
2972.58 1459
2973.10 1439
2973.61 1439
2974.12 1488
2974.64 1526
2975.15 1503
2975.67 1382
2976.18 1468
2976.70 1560
2977.21 1719
2977.73 1518
2978.24 1316
2978.75 1401
2979.27 1381
2979.78 1518
2980.30 1572
2980.81 1557
2981.33 1625
2981.84 1627
2982.36 1722
2982.87 1670
2983.39 1680
2983.90 1637
2984.42 1595
2984.93 1601
2985.45 1667
2985.96 1625
2986.48 1685
2987.00 1635
2987.51 1588
2988.03 1699
2988.54 1695
2989.06 1785
2989.57 1741
2990.09 1863
2990.60 1851
2991.12 1956
2991.64 2170
2992.15 2039
2992.67 2124
2993.18 2004
2993.70 1822
2994.21 1879
2994.73 1929
2995.25 1945
2995.76 1838
2996.28 1894
2996.80 2123
2997.31 2060
2997.83 2050
2998.34 2144
2998.86 2118
2999.38 2033
2999.89 2268
3000.41 2407
3000.93 2239
3001.44 2240
3001.96 2229
3002.48 2259
3002.99 2135
3003.51 2473
3004.03 2817
3004.54 3150
3005.06 3361
3005.58 3859
3006.09 4507
3006.61 4846
3007.13 5525
3007.65 6195
3008.16 5850
3008.68 5910
3009.20 5846
3009.71 5273
3010.23 4658
3010.75 4081
3011.27 3625
3011.78 2957
3012.30 2535
3012.82 2348
3013.34 2283
3013.85 2073
3014.37 2048
3014.89 2102
3015.41 2102
3015.93 1908
3016.44 1686
3016.96 1846
3017.48 1871
3018.00 1728
3018.52 2050
3019.03 2101
3019.55 1913
3020.07 2058
3020.59 2189
3021.11 2178
3021.63 2259
3022.14 2079
3022.66 2095
3023.18 2064
3023.70 1987
3024.22 1988
3024.74 1868
3025.25 2120
3025.77 2154
3026.29 2226
3026.81 2108
3027.33 2268
3027.85 2315
3028.37 2310
3028.89 2131
3029.41 1871
3029.92 1984
3030.44 1978
3030.96 1679
3031.48 1705
3032.00 1678
3032.52 1549
3033.04 1610
3033.56 1757
3034.08 1772
3034.60 1748
3035.12 1672
3035.64 1579
3036.16 1652
3036.68 1682
3037.20 1705
3037.72 1677
3038.24 1769
3038.76 1772
3039.28 1699
3039.80 1689
3040.32 1681
3040.84 1711
3041.36 1681
3041.88 1631
3042.40 1441
3042.92 1532
3043.44 1609
3043.96 1644
3044.48 1590
3045.00 1580
3045.52 1598
3046.04 1590
3046.56 1571
3047.08 1505
3047.60 1485
3048.12 1548
3048.64 1651
3049.16 1646
3049.68 1447
3050.20 1403
3050.72 1548
3051.24 1466
3051.77 1457
3052.29 1467
3052.81 1531
3053.33 1595
3053.85 1502
3054.37 1483
3054.89 1416
3055.41 1382
3055.93 1447
3056.46 1386
3056.98 1361
3057.50 1450
3058.02 1548
3058.54 1478
3059.06 1382
3059.58 1410
3060.11 1560
3060.63 1464
3061.15 1522
3061.67 1591
3062.19 1459
3062.71 1488
3063.24 1396
3063.76 1453
3064.28 1391
3064.80 1424
3065.32 1456
3065.85 1592
3066.37 1669
3066.89 1766
3067.41 1571
3067.94 1631
3068.46 1714
3068.98 1708
3069.50 1729
3070.03 1776
3070.55 1898
3071.07 1752
3071.59 1665
3072.12 1551
3072.64 1695
3073.16 1677
3073.68 1634
3074.21 1607
3074.73 1693
3075.25 1608
3075.78 1656
3076.30 1692
3076.82 1611
3077.34 1571
3077.87 1725
3078.39 1897
3078.91 1876
3079.44 1742
3079.96 1766
3080.48 1639
3081.01 1692
3081.53 1800
3082.05 1832
3082.58 1680
3083.10 1995
3083.63 1774
3084.15 1863
3084.67 1877
3085.20 1890
3085.72 1817
3086.24 1759
3086.77 1712
3087.29 1853
3087.82 1796
3088.34 1807
3088.86 1906
3089.39 1849
3089.91 1843
3090.44 1804
3090.96 1744
3091.49 1704
3092.01 1672
3092.53 1672
3093.06 1708
3093.58 1696
3094.11 1820
3094.63 1854
3095.16 1796
3095.68 1752
3096.21 1911
3096.73 1835
3097.26 1930
3097.78 2174
3098.31 2171
3098.83 2145
3099.36 2231
3099.88 2569
3100.41 2736
3100.93 2858
3101.46 3176
3101.98 3287
3102.51 3391
3103.03 4108
3103.56 4527
3104.08 5025
3104.61 5834
3105.13 6688
3105.66 7273
3106.18 7745
3106.71 7638
3107.24 7948
3107.76 7257
3108.29 5770
3108.81 5128
3109.34 4325
3109.86 3768
3110.39 3215
3110.92 2897
3111.44 2746
3111.97 2827
3112.49 2587
3113.02 2644
3113.55 2733
3114.07 2751
3114.60 2663
3115.12 2496
3115.65 2553
3116.18 2341
3116.70 2207
3117.23 2294
3117.76 2182
3118.28 2067
3118.81 2131
3119.34 2165
3119.86 2169
3120.39 2206
3120.92 2202
3121.44 2325
3121.97 2066
3122.50 2243
3123.02 2457
3123.55 2335
3124.08 2295
3124.61 2419
3125.13 2336
3125.66 2259
3126.19 2249
3126.72 2062
3127.24 2289
3127.77 2515
3128.30 2469
3128.82 2426
3129.35 2207
3129.88 2233
3130.41 1837
3130.93 1988
3131.46 2049
3131.99 1924
3132.52 1989
3133.05 2041
3133.57 1889
3134.10 1787
3134.63 1815
3135.16 1928
3135.69 1869
3136.21 1786
3136.74 1758
3137.27 1810
3137.80 1756
3138.33 1833
3138.85 1682
3139.38 1624
3139.91 1786
3140.44 1891
3140.97 1722
3141.50 1799
3142.03 1621
3142.55 1677
3143.08 1692
3143.61 1621
3144.14 1674
3144.67 1619
3145.20 1603
3145.73 1827
3146.26 1695
3146.79 1557
3147.31 1586
3147.84 1774
3148.37 1865
3148.90 1779
3149.43 1878
3149.96 1773
3150.49 1855
3151.02 1938
3151.55 2045
3152.08 1865
3152.61 1981
3153.14 2081
3153.67 1872
3154.20 1797
3154.73 1811
3155.25 1768
3155.78 1739
3156.31 1659
3156.84 1603
3157.37 1724
3157.90 1817
3158.43 1889
3158.96 1927
3159.49 1944
3160.02 1980
3160.55 2028
3161.08 2030
3161.61 2129
3162.14 1911
3162.68 1889
3163.21 1962
3163.74 1743
3164.27 1785
3164.80 1771
3165.33 1770
3165.86 1631
3166.39 1559
3166.92 1702
3167.45 1723
3167.98 1503
3168.51 1509
3169.04 1527
3169.57 1460
3170.10 1580
3170.64 1596
3171.17 1666
3171.70 1487
3172.23 1494
3172.76 1568
3173.29 1576
3173.82 1700
3174.35 1677
3174.88 1908
3175.42 1994
3175.95 1817
3176.48 1969
3177.01 1880
3177.54 1776
3178.07 2057
3178.61 2218
3179.14 2084
3179.67 2374
3180.20 2012
3180.73 1949
3181.26 2031
3181.80 1902
3182.33 1854
3182.86 1988
3183.39 1701
3183.92 1815
3184.46 1653
3184.99 1553
3185.52 1694
3186.05 1420
3186.59 1561
3187.12 1621
3187.65 1580
3188.18 1553
3188.72 1524
3189.25 1571
3189.78 1627
3190.31 1579
3190.85 1480
3191.38 1623
3191.91 1509
3192.44 1386
3192.98 1533
3193.51 1479
3194.04 1532
3194.58 1657
3195.11 1598
3195.64 1641
3196.17 1483
3196.71 1528
3197.24 1601
3197.77 1525
3198.31 1567
3198.84 1575
3199.37 1671
3199.91 1601
3200.44 1510
3200.98 1624
3201.51 1775
3202.04 1667
3202.58 1724
3203.11 1650
3203.64 1645
3204.18 1618
3204.71 1684
3205.24 1770
3205.78 1632
3206.31 1513
3206.85 1546
3207.38 1672
3207.91 1641
3208.45 1824
3208.98 1793
3209.52 1715
3210.05 1674
3210.59 1685
3211.12 1682
3211.65 1520
3212.19 1558
3212.72 1724
3213.26 1827
3213.79 1801
3214.33 1796
3214.86 1749
3215.40 1685
3215.93 1710
3216.47 1719
3217.00 1769
3217.54 1661
3218.07 1592
3218.61 1819
3219.14 1699
3219.68 1734
3220.21 1723
3220.75 1956
3221.28 1761
3221.82 1771
3222.35 1731
3222.89 1809
3223.42 1661
3223.96 1577
3224.49 1744
3225.03 1675
3225.57 1604
3226.10 1744
3226.64 1745
3227.17 1731
3227.71 1712
3228.24 1562
3228.78 1535
3229.32 1716
3229.85 1714
3230.39 1595
3230.92 1478
3231.46 1551
3232.00 1629
3232.53 1788
3233.07 1696
3233.60 1611
3234.14 1606
3234.68 1601
3235.21 1593
3235.75 1490
3236.29 1600
3236.82 1583
3237.36 1611
3237.90 1505
3238.43 1483
3238.97 1606
3239.51 1851
3240.04 1811
3240.58 1850
3241.12 1733
3241.65 1765
3242.19 1792
3242.73 1701
3243.26 1809
3243.80 1655
3244.34 1780
3244.88 1811
3245.41 1706
3245.95 1853
3246.49 1912
3247.02 1884
3247.56 1947
3248.10 1797
3248.64 1803
3249.17 1971
3249.71 1976
3250.25 1991
3250.79 1922
3251.33 1971
3251.86 1980
3252.40 1891
3252.94 1935
3253.48 2026
3254.01 1922
3254.55 1938
3255.09 1992
3255.63 2055
3256.17 2021
3256.70 1961
3257.24 2155
3257.78 2245
3258.32 2136
3258.86 2195
3259.40 2112
3259.93 2312
3260.47 2372
3261.01 2383
3261.55 2590
3262.09 2649
3262.63 2725
3263.17 3075
3263.70 3226
3264.24 3362
3264.78 3410
3265.32 3769
3265.86 3947
3266.40 4494
3266.94 5149
3267.48 5349
3268.02 6130
3268.56 7059
3269.09 7460
3269.63 7904
3270.17 8562
3270.71 8669
3271.25 8461
3271.79 7340
3272.33 6302
3272.87 5811
3273.41 4606
3273.95 4007
3274.49 3247
3275.03 3018
3275.57 2721
3276.11 2572
3276.65 2768
3277.19 2584
3277.73 2430
3278.27 2244
3278.81 2356
3279.35 2493
3279.89 2234
3280.43 2321
3280.97 2266
3281.51 2376
3282.05 2270
3282.59 2211
3283.13 2276
3283.67 2340
3284.21 2459
3284.75 2440
3285.29 2368
3285.83 2626
3286.37 2527
3286.91 2376
3287.45 2214
3287.99 2247
3288.53 2405
3289.08 2568
3289.62 2668
3290.16 2755
3290.70 2576
3291.24 2510
3291.78 2428
3292.32 2405
3292.86 2525
3293.40 2482
3293.95 2567
3294.49 2759
3295.03 2767
3295.57 2905
3296.11 3073
3296.65 3142
3297.19 3654
3297.73 3942
3298.28 3796
3298.82 3910
3299.36 3858
3299.90 3913
3300.44 3652
3300.99 3578
3301.53 3177
3302.07 3028
3302.61 2756
3303.15 2743
3303.69 2685
3304.24 2461
3304.78 2507
3305.32 2397
3305.86 2244
3306.41 2030
3306.95 2192
3307.49 2213
3308.03 2256
3308.58 2122
3309.12 2161
3309.66 2015
3310.20 1969
3310.75 2157
3311.29 2332
3311.83 2291
3312.37 2173
3312.92 2299
3313.46 2398
3314.00 2197
3314.54 2090
3315.09 2052
3315.63 2113
3316.17 2244
3316.72 2383
3317.26 2342
3317.80 2553
3318.35 2551
3318.89 2602
3319.43 2829
3319.98 2888
3320.52 2831
3321.06 2783
3321.61 2958
3322.15 3046
3322.69 3066
3323.24 3001
3323.78 3081
3324.33 2803
3324.87 2858
3325.41 3006
3325.96 2979
3326.50 2877
3327.04 2867
3327.59 2923
3328.13 2801
3328.68 2626
3329.22 2700
3329.76 2669
3330.31 2554
3330.85 2525
3331.40 2466
3331.94 2512
3332.49 2777
3333.03 2758
3333.58 2996
3334.12 3902
3334.66 4761
3335.21 6175
3335.75 7954
3336.30 10325
3336.84 12715
3337.39 15303
3337.93 18453
3338.48 20997
3339.02 22402
3339.57 22476
3340.11 21683
3340.66 20611
3341.20 18669
3341.75 16123
3342.29 13716
3342.84 11524
3343.38 9411
3343.93 7328
3344.47 5861
3345.02 4944
3345.57 4343
3346.11 3840
3346.66 3411
3347.20 3154
3347.75 3075
3348.29 2859
3348.84 2761
3349.38 2682
3349.93 2606
3350.48 2613
3351.02 2748
3351.57 2642
3352.11 2742
3352.66 2783
3353.21 2622
3353.75 2698
3354.30 2745
3354.84 2560
3355.39 2681
3355.94 2883
3356.48 2917
3357.03 2830
3357.58 2747
3358.12 2786
3358.67 2647
3359.22 2560
3359.76 2714
3360.31 2555
3360.86 2478
3361.40 2363
3361.95 2324
3362.50 2258
3363.04 2436
3363.59 2217
3364.14 2238
3364.68 2350
3365.23 2311
3365.78 2339
3366.33 2217
3366.87 2313
3367.42 2417
3367.97 2292
3368.51 2386
3369.06 2217
3369.61 2178
3370.16 2247
3370.70 2117
3371.25 2108
3371.80 2151
3372.35 2291
3372.90 2297
3373.44 2302
3373.99 2382
3374.54 2564
3375.09 2642
3375.63 2751
3376.18 2927
3376.73 3171
3377.28 3035
3377.83 3112
3378.37 2885
3378.92 2815
3379.47 2708
3380.02 2557
3380.57 2600
3381.12 2476
3381.66 2206
3382.21 2216
3382.76 2060
3383.31 1975
3383.86 1927
3384.41 1908
3384.96 1809
3385.50 1898
3386.05 1840
3386.60 2004
3387.15 1937
3387.70 1929
3388.25 1762
3388.80 1626
3389.35 1822
3389.90 1737
3390.44 1761
3390.99 1781
3391.54 1623
3392.09 1619
3392.64 1757
3393.19 1803
3393.74 1639
3394.29 1552
3394.84 1520
3395.39 1683
3395.94 1586
3396.49 1661
3397.04 1587
3397.59 1618
3398.14 1800
3398.69 1658
3399.24 1498
3399.79 1628
3400.34 1521
3400.89 1615
3401.44 1580
3401.99 1505
3402.54 1527
3403.09 1635
3403.64 1708
3404.19 1597
3404.74 1596
3405.29 1523
3405.84 1658
3406.39 1713
3406.94 1650
3407.49 1542
3408.04 1672
3408.59 1621
3409.14 1662
3409.69 1585
3410.24 1484
3410.79 1678
3411.34 1632
3411.89 1570
3412.45 1552
3413.00 1573
3413.55 1621
3414.10 1838
3414.65 1818
3415.20 1836
3415.75 1803
3416.30 1921
3416.85 1995
3417.41 1808
3417.96 1871
3418.51 1850
3419.06 1763
3419.61 1753
3420.16 1802
3420.71 1800
3421.27 1791
3421.82 1752
3422.37 1753
3422.92 1777
3423.47 1742
3424.02 1763
3424.58 1817
3425.13 1835
3425.68 1876
3426.23 2053
3426.78 2072
3427.34 2213
3427.89 2396
3428.44 2308
3428.99 2063
3429.55 2241
3430.10 2057
3430.65 1867
3431.20 1687
3431.76 1677
3432.31 1812
3432.86 1776
3433.41 1611
3433.97 1568
3434.52 1672
3435.07 1694
3435.62 1703
3436.18 1692
3436.73 1607
3437.28 1643
3437.84 1525
3438.39 1570
3438.94 1584
3439.49 1631
3440.05 1652
3440.60 1633
3441.15 1630
3441.71 1696
3442.26 1618
3442.81 1605
3443.37 1678
3443.92 1674
3444.47 1653
3445.03 1759
3445.58 1695
3446.13 1565
3446.69 1572
3447.24 1598
3447.80 1574
3448.35 1516
3448.90 1476
3449.46 1431
3450.01 1623
3450.57 1633
3451.12 1461
3451.67 1433
3452.23 1514
3452.78 1570
3453.34 1565
3453.89 1598
3454.44 1580
3455.00 1386
3455.55 1459
3456.11 1415
3456.66 1295
3457.22 1462
3457.77 1514
3458.33 1530
3458.88 1554
3459.43 1497
3459.99 1360
3460.54 1438
3461.10 1580
3461.65 1576
3462.21 1471
3462.76 1425
3463.32 1624
3463.87 1544
3464.43 1522
3464.98 1596
3465.54 1565
3466.09 1604
3466.65 1482
3467.21 1539
3467.76 1556
3468.32 1605
3468.87 1431
3469.43 1385
3469.98 1501
3470.54 1644
3471.09 1574
3471.65 1555
3472.20 1577
3472.76 1624
3473.32 1690
3473.87 1733
3474.43 1729
3474.98 1719
3475.54 1798
3476.10 1811
3476.65 1674
3477.21 1774
3477.76 1803
3478.32 1700
3478.88 1837
3479.43 1909
3479.99 1847
3480.55 1919
3481.10 1921
3481.66 2113
3482.22 2223
3482.77 2273
3483.33 2066
3483.89 1918
3484.44 1969
3485.00 1892
3485.56 2036
3486.11 2029
3486.67 1969
3487.23 1983
3487.78 1947
3488.34 1991
3488.90 1902
3489.45 2208
3490.01 2027
3490.57 2245
3491.13 2621
3491.68 2715
3492.24 3094
3492.80 3567
3493.35 4481
3493.91 4857
3494.47 5475
3495.03 5902
3495.58 6180
3496.14 6412
3496.70 5741
3497.26 5432
3497.82 5236
3498.37 4960
3498.93 4308
3499.49 4356
3500.05 4554
3500.61 4934
3501.16 5467
3501.72 6008
3502.28 6264
3502.84 6489
3503.40 6783
3503.95 6384
3504.51 5885
3505.07 5521
3505.63 5001
3506.19 4952
3506.75 4942
3507.30 4712
3507.86 4783
3508.42 4691
3508.98 4547
3509.54 4228
3510.10 4128
3510.66 3946
3511.22 3706
3511.77 3462
3512.33 3280
3512.89 3004
3513.45 2748
3514.01 2601
3514.57 2601
3515.13 2549
3515.69 2411
3516.25 1999
3516.81 2104
3517.37 2015
3517.92 2043
3518.48 2256
3519.04 2252
3519.60 2004
3520.16 1942
3520.72 2058
3521.28 2116
3521.84 2004
3522.40 2048
3522.96 2269
3523.52 2238
3524.08 2292
3524.64 2184
3525.20 2383
3525.76 2520
3526.32 2489
3526.88 2469
3527.44 2316
3528.00 2419
3528.56 2469
3529.12 2300
3529.68 2155
3530.24 2194
3530.80 1930
3531.36 1931
3531.92 1945
3532.48 1768
3533.04 1777
3533.60 1821
3534.17 1712
3534.73 1744
3535.29 1859
3535.85 1728
3536.41 1816
3536.97 1786
3537.53 1726
3538.09 1697
3538.65 1719
3539.21 1757
3539.77 1888
3540.34 1906
3540.90 1759
3541.46 1862
3542.02 1909
3542.58 1874
3543.14 1962
3543.70 1955
3544.26 1894
3544.83 2087
3545.39 2186
3545.95 2182
3546.51 2257
3547.07 2151
3547.63 2004
3548.20 2108
3548.76 2137
3549.32 1918
3549.88 1899
3550.44 1861
3551.01 1910
3551.57 1849
3552.13 1873
3552.69 1791
3553.25 1674
3553.82 1513
3554.38 1576
3554.94 1619
3555.50 1567
3556.07 1557
3556.63 1521
3557.19 1547
3557.75 1494
3558.32 1534
3558.88 1600
3559.44 1616
3560.00 1453
3560.57 1544
3561.13 1647
3561.69 1711
3562.26 1661
3562.82 1484
3563.38 1609
3563.94 1675
3564.51 1694
3565.07 1679
3565.63 1819
3566.20 1932
3566.76 2042
3567.32 1866
3567.89 1922
3568.45 1836
3569.01 1898
3569.58 2010
3570.14 1940
3570.70 1979
3571.27 1896
3571.83 1689
3572.39 1555
3572.96 1518
3573.52 1506
3574.09 1459
3574.65 1561
3575.21 1508
3575.78 1526
3576.34 1692
3576.91 1808
3577.47 1827
3578.03 1923
3578.60 1723
3579.16 1889
3579.73 1963
3580.29 1922
3580.86 1807
3581.42 1674
3581.98 1828
3582.55 1747
3583.11 1623
3583.68 1754
3584.24 1685
3584.81 1667
3585.37 1751
3585.94 1583
3586.50 1565
3587.07 1650
3587.63 1630
3588.20 1583
3588.76 1644
3589.33 1615
3589.89 1633
3590.46 1657
3591.02 1587
3591.59 1563
3592.15 1597
3592.72 1505
3593.28 1581
3593.85 1525
3594.41 1613
3594.98 1752
3595.54 1777
3596.11 1727
3596.68 1825
3597.24 1878
3597.81 1745
3598.37 1681
3598.94 1668
3599.50 1586
3600.07 1522
3600.64 1505
3601.20 1605
3601.77 1516
3602.33 1428
3602.90 1469
3603.47 1408
3604.03 1416
3604.60 1460
3605.16 1557
3605.73 1524
3606.30 1447
3606.86 1461
3607.43 1548
3608.00 1466
3608.56 1371
3609.13 1361
3609.70 1544
3610.26 1386
3610.83 1337
3611.40 1271
3611.96 1396
3612.53 1330
3613.10 1359
3613.66 1388
3614.23 1472
3614.80 1432
3615.36 1509
3615.93 1527
3616.50 1731
3617.07 1805
3617.63 2242
3618.20 2498
3618.77 2868
3619.34 3336
3619.90 3689
3620.47 4102
3621.04 4427
3621.61 4645
3622.17 4756
3622.74 4405
3623.31 4218
3623.88 4081
3624.44 3535
3625.01 2976
3625.58 2648
3626.15 2272
3626.72 2130
3627.28 1897
3627.85 1841
3628.42 1646
3628.99 1584
3629.56 1503
3630.12 1381
3630.69 1430
3631.26 1552
3631.83 1569
3632.40 1614
3632.97 1665
3633.53 1596
3634.10 1517
3634.67 1437
3635.24 1437
3635.81 1576
3636.38 1414
3636.95 1514
3637.52 1407
3638.08 1674
3638.65 1636
3639.22 1506
3639.79 1607
3640.36 1640
3640.93 1727
3641.50 1617
3642.07 1744
3642.64 1837
3643.21 2064
3643.78 2336
3644.34 2556
3644.91 2472
3645.48 2590
3646.05 2594
3646.62 2401
3647.19 2210
3647.76 2329
3648.33 2299
3648.90 2088
3649.47 2115
3650.04 2212
3650.61 2099
3651.18 2169
3651.75 2077
3652.32 2082
3652.89 2126
3653.46 1992
3654.03 2098
3654.60 2206
3655.17 2117
3655.74 2063
3656.31 1989
3656.88 2180
3657.45 2336
3658.02 2206
3658.59 2245
3659.16 2350
3659.73 2473
3660.30 2422
3660.87 2620
3661.45 2753
3662.02 2924
3662.59 3160
3663.16 3028
3663.73 3155
3664.30 3088
3664.87 2895
3665.44 2733
3666.01 2765
3666.58 2377
3667.15 2189
3667.73 2375
3668.30 2137
3668.87 2171
3669.44 2038
3670.01 2017
3670.58 2134
3671.15 2166
3671.73 1992
3672.30 2035
3672.87 2038
3673.44 2046
3674.01 1920
3674.58 1897
3675.16 1670
3675.73 1587
3676.30 1899
3676.87 1851
3677.44 1688
3678.01 1716
3678.59 1703
3679.16 1656
3679.73 1677
3680.30 1866
3680.88 1788
3681.45 1817
3682.02 1689
3682.59 1764
3683.16 1692
3683.74 1603
3684.31 1729
3684.88 1692
3685.45 1656
3686.03 1602
3686.60 1586
3687.17 1573
3687.74 1647
3688.32 1561
3688.89 1792
3689.46 1871
3690.04 1828
3690.61 1963
3691.18 2049
3691.76 2183
3692.33 2351
3692.90 2369
3693.47 2625
3694.05 2588
3694.62 2644
3695.19 2454
3695.77 2177
3696.34 1879
3696.91 1881
3697.49 1829
3698.06 1718
3698.64 1816
3699.21 1835
3699.78 1790
3700.36 1811
3700.93 1755
3701.50 1892
3702.08 1852
3702.65 1775
3703.23 1815
3703.80 1759
3704.37 1807
3704.95 1853
3705.52 1888
3706.10 1725
3706.67 1753
3707.24 1806
3707.82 1904
3708.39 1812
3708.97 1712
3709.54 1740
3710.12 1785
3710.69 1782
3711.27 1891
3711.84 1891
3712.41 1716
3712.99 1770
3713.56 1783
3714.14 1941
3714.71 1787
3715.29 1602
3715.86 1519
3716.44 1677
3717.01 1632
3717.59 1542
3718.16 1566
3718.74 1585
3719.31 1723
3719.89 1562
3720.46 1453
3721.04 1371
3721.61 1337
3722.19 1481
3722.77 1479
3723.34 1429
3723.92 1292
3724.49 1391
3725.07 1373
3725.64 1290
3726.22 1173
3726.79 1273
3727.37 1420
3727.95 1293
3728.52 1288
3729.10 1275
3729.67 1381
3730.25 1420
3730.83 1571
3731.40 1455
3731.98 1519
3732.56 1660
3733.13 1507
3733.71 1769
3734.28 1820
3734.86 1917
3735.44 1979
3736.01 2099
3736.59 2013
3737.17 1926
3737.74 2210
3738.32 2276
3738.90 2069
3739.47 1870
3740.05 1804
3740.63 1729
3741.20 1669
3741.78 1511
3742.36 1536
3742.93 1476
3743.51 1442
3744.09 1437
3744.67 1512
3745.24 1569
3745.82 1457
3746.40 1469
3746.97 1395
3747.55 1369
3748.13 1433
3748.71 1515
3749.28 1341
3749.86 1302
3750.44 1431
3751.02 1402
3751.59 1341
3752.17 1344
3752.75 1419
3753.33 1282
3753.91 1272
3754.48 1350
3755.06 1264
3755.64 1326
3756.22 1333
3756.80 1343
3757.37 1322
3757.95 1333
3758.53 1343
3759.11 1352
3759.69 1439
3760.27 1190
3760.84 1340
3761.42 1290
3762.00 1365
3762.58 1386
3763.16 1358
3763.74 1420
3764.31 1493
3764.89 1462
3765.47 1538
3766.05 1387
3766.63 1433
3767.21 1582
3767.79 1519
3768.37 1468
3768.95 1538
3769.52 1460
3770.10 1348
3770.68 1351
3771.26 1427
3771.84 1415
3772.42 1438
3773.00 1447
3773.58 1469
3774.16 1633
3774.74 1617
3775.32 1552
3775.90 1566
3776.48 1491
3777.06 1542
3777.64 1694
3778.22 1521
3778.80 1475
3779.38 1606
3779.96 1568
3780.54 1620
3781.12 1599
3781.70 1592
3782.28 1627
3782.86 1409
3783.44 1530
3784.02 1515
3784.60 1447
3785.18 1415
3785.76 1605
3786.34 1493
3786.92 1403
3787.50 1476
3788.08 1380
3788.66 1326
3789.24 1433
3789.82 1252
3790.40 1405
3790.98 1351
3791.56 1401
3792.14 1372
3792.72 1355
3793.30 1487
3793.89 1398
3794.47 1343
3795.05 1359
3795.63 1553
3796.21 1478
3796.79 1536
3797.37 1516
3797.95 1479
3798.53 1601
3799.12 1678
3799.70 1548
3800.28 1600
3800.86 1563
3801.44 1661
3802.02 1693
3802.60 1703
3803.19 1590
3803.77 1643
3804.35 1621
3804.93 1634
3805.51 1732
3806.10 1777
3806.68 1854
3807.26 1705
3807.84 1910
3808.42 1845
3809.01 1895
3809.59 2142
3810.17 2131
3810.75 2199
3811.33 2000
3811.92 2078
3812.50 2290
3813.08 2245
3813.66 2284
3814.25 2444
3814.83 2313
3815.41 2368
3815.99 2451
3816.58 2388
3817.16 2320
3817.74 2617
3818.32 2567
3818.91 2617
3819.49 2778
3820.07 3033
3820.66 3238
3821.24 3722
3821.82 4635
3822.41 5559
3822.99 7003
3823.57 8825
3824.16 10835
3824.74 12874
3825.32 14496
3825.91 14926
3826.49 15089
3827.07 14833
3827.66 14025
3828.24 12603
3828.82 10759
3829.41 9213
3829.99 7572
3830.57 6170
3831.16 5000
3831.74 4141
3832.33 3654
3832.91 3082
3833.49 2754
3834.08 2478
3834.66 2437
3835.25 2374
3835.83 2224
3836.41 2295
3837.00 2374
3837.58 2130
3838.17 2181
3838.75 2217
3839.34 2120
3839.92 2000
3840.50 2115
3841.09 2256
3841.67 2119
3842.26 2016
3842.84 2000
3843.43 1961
3844.01 2058
3844.60 1900
3845.18 1906
3845.77 1787
3846.35 1789
3846.94 1780
3847.52 1840
3848.11 1986
3848.69 1957
3849.28 2026
3849.86 2100
3850.45 2174
3851.03 2305
3851.62 2415
3852.20 2477
3852.79 2629
3853.37 2742
3853.96 2771
3854.55 2698
3855.13 2635
3855.72 2668
3856.30 2759
3856.89 2701
3857.47 2551
3858.06 2351
3858.65 2574
3859.23 2786
3859.82 2636
3860.40 2820
3860.99 3148
3861.58 3598
3862.16 4192
3862.75 4769
3863.33 4968
3863.92 5237
3864.51 5564
3865.09 5630
3865.68 5627
3866.27 5650
3866.85 5359
3867.44 5064
3868.03 4880
3868.61 4490
3869.20 4302
3869.79 3991
3870.37 3473
3870.96 2998
3871.55 2621
3872.13 2453
3872.72 2310
3873.31 2338
3873.89 2441
3874.48 2435
3875.07 2450
3875.66 2344
3876.24 2511
3876.83 2504
3877.42 2395
3878.00 2442
3878.59 2338
3879.18 2335
3879.77 2322
3880.35 2090
3880.94 2059
3881.53 2181
3882.12 2265
3882.70 1834
3883.29 1834
3883.88 1940
3884.47 1827
3885.06 1931
3885.64 1874
3886.23 1712
3886.82 1685
3887.41 1755
3888.00 1732
3888.58 1662
3889.17 1705
3889.76 1977
3890.35 2024
3890.94 1986
3891.53 2019
3892.11 1923
3892.70 2020
3893.29 2181
3893.88 2096
3894.47 2034
3895.06 2065
3895.65 2073
3896.23 2020
3896.82 1832
3897.41 1802
3898.00 1771
3898.59 1893
3899.18 1862
3899.77 1854
3900.36 1962
3900.95 2063
3901.53 2021
3902.12 1889
3902.71 2025
3903.30 1970
3903.89 1916
3904.48 2062
3905.07 2052
3905.66 1916
3906.25 1865
3906.84 1794
3907.43 1786
3908.02 1606
3908.61 1669
3909.20 1777
3909.79 1572
3910.38 1681
3910.97 1739
3911.56 1752
3912.15 1658
3912.74 1640
3913.33 1561
3913.92 1543
3914.51 1610
3915.10 1460
3915.69 1414
3916.28 1426
3916.87 1455
3917.46 1423
3918.05 1368
3918.64 1313
3919.23 1348
3919.82 1297
3920.41 1331
3921.00 1420
3921.59 1548
3922.18 1448
3922.77 1536
3923.36 1513
3923.95 1448
3924.55 1361
3925.14 1407
3925.73 1487
3926.32 1347
3926.91 1455
3927.50 1452
3928.09 1348
3928.68 1398
3929.27 1332
3929.87 1385
3930.46 1357
3931.05 1376
3931.64 1459
3932.23 1335
3932.82 1501
3933.41 1312
3934.01 1371
3934.60 1419
3935.19 1379
3935.78 1387
3936.37 1416
3936.96 1436
3937.56 1465
3938.15 1448
3938.74 1426
3939.33 1460
3939.92 1520
3940.52 1456
3941.11 1553
3941.70 1437
3942.29 1377
3942.88 1353
3943.48 1289
3944.07 1332
3944.66 1367
3945.25 1507
3945.85 1463
3946.44 1384
3947.03 1338
3947.62 1409
3948.22 1197
3948.81 1205
3949.40 1311
3949.99 1409
3950.59 1224
3951.18 1296
3951.77 1275
3952.37 1322
3952.96 1292
3953.55 1376
3954.15 1283
3954.74 1184
3955.33 1299
3955.93 1284
3956.52 1283
3957.11 1256
3957.71 1389
3958.30 1370
3958.89 1460
3959.49 1666
3960.08 1534
3960.67 1465
3961.27 1629
3961.86 1778
3962.45 1690
3963.05 1615
3963.64 1609
3964.23 1588
3964.83 1495
3965.42 1294
3966.02 1356
3966.61 1211
3967.20 1266
3967.80 1317
3968.39 1381
3968.99 1341
3969.58 1537
3970.18 1570
3970.77 1493
3971.36 1670
3971.96 1664
3972.55 1421
3973.15 1425
3973.74 1446
3974.34 1420
3974.93 1367
3975.53 1436
3976.12 1388
3976.72 1437
3977.31 1516
3977.91 1516
3978.50 1520
3979.10 1531
3979.69 1641
3980.29 1737
3980.88 1638
3981.48 1639
3982.07 1594
3982.67 1595
3983.26 1447
3983.86 1418
3984.45 1463
3985.05 1315
3985.64 1300
3986.24 1306
3986.83 1323
3987.43 1429
3988.03 1424
3988.62 1243
3989.22 1376
3989.81 1443
3990.41 1332
3991.00 1302
3991.60 1407
3992.20 1468
3992.79 1466
3993.39 1458
3993.98 1374
3994.58 1380
3995.18 1328
3995.77 1341
3996.37 1434
3996.97 1439
3997.56 1400
3998.16 1557
3998.75 1508
3999.35 1446
3999.95 1421
4000.54 1442
4001.14 1414
4001.74 1390
4002.33 1380
4002.93 1499
4003.53 1454
4004.12 1458
4004.72 1396
4005.32 1406
4005.92 1431
4006.51 1395
4007.11 1420
4007.71 1367
4008.30 1428
4008.90 1375
4009.50 1497
4010.10 1410
4010.69 1523
4011.29 1517
4011.89 1600
4012.49 1645
4013.08 1511
4013.68 1448
4014.28 1598
4014.88 1629
4015.47 1662
4016.07 1550
4016.67 1595
4017.27 1608
4017.86 1764
4018.46 1673
4019.06 1709
4019.66 1890
4020.26 1769
4020.85 1841
4021.45 1857
4022.05 1779
4022.65 1598
4023.25 1720
4023.85 1665
4024.44 1461
4025.04 1647
4025.64 1527
4026.24 1397
4026.84 1385
4027.44 1323
4028.03 1510
4028.63 1594
4029.23 1577
4029.83 1478
4030.43 1496
4031.03 1536
4031.63 1569
4032.23 1584
4032.83 1614
4033.42 1559
4034.02 1724
4034.62 1499
4035.22 1544
4035.82 1472
4036.42 1556
4037.02 1617
4037.62 1852
4038.22 1567
4038.82 1512
4039.42 1614
4040.02 1516
4040.62 1388
4041.22 1315
4041.82 1286
4042.41 1327
4043.01 1296
4043.61 1304
4044.21 1264
4044.81 1213
4045.41 1328
4046.01 1386
4046.61 1448
4047.21 1432
4047.81 1452
4048.41 1080
4049.01 1154
4049.61 1305
4050.21 1361
4050.82 1363
4051.42 1333
4052.02 1428
4052.62 1410
4053.22 1385
4053.82 1467
4054.42 1497
4055.02 1447
4055.62 1390
4056.22 1472
4056.82 1358
4057.42 1322
4058.02 1399
4058.62 1316
4059.22 1188
4059.83 1216
4060.43 1167
4061.03 1244
4061.63 1268
4062.23 1223
4062.83 1207
4063.43 1293
4064.03 1241
4064.63 1230
4065.24 1180
4065.84 1075
4066.44 1130
4067.04 1277
4067.64 1272
4068.24 1258
4068.85 1129
4069.45 1180
4070.05 1110
4070.65 1162
4071.25 1118
4071.85 1126
4072.46 1118
4073.06 1167
4073.66 1182
4074.26 1159
4074.86 1166
4075.47 1120
4076.07 1165
4076.67 1097
4077.27 1173
4077.88 1214
4078.48 1190
4079.08 1124
4079.68 1213
4080.29 1242
4080.89 1299
4081.49 1284
4082.09 1188
4082.70 1088
4083.30 1108
4083.90 1168
4084.50 1150
4085.11 1026
4085.71 1011
4086.31 1087
4086.92 1206
4087.52 1178
4088.12 1072
4088.72 1038
4089.33 1054
4089.93 1148
4090.53 1096
4091.14 1194
4091.74 1116
4092.34 1051
4092.95 1124
4093.55 1076
4094.16 1059
4094.76 1134
4095.36 1102
4095.97 1089
4096.57 1181
4097.17 1302
4097.78 1121
4098.38 1251
4098.98 1158
4099.59 1035
4100.19 1075
4100.80 1079
4101.40 1017
4102.00 1064
4102.61 1077
4103.21 958
4103.82 1045
4104.42 1037
4105.03 1135
4105.63 1213
4106.23 1016
4106.84 1026
4107.44 1136
4108.05 1080
4108.65 1006
4109.26 1043
4109.86 1077
4110.47 905
4111.07 942
4111.68 1071
4112.28 1006
4112.89 1093
4113.49 1144
4114.10 1088
4114.70 1136
4115.31 1230
4115.91 1117
4116.52 1124
4117.12 1097
4117.73 1014
4118.33 1130
4118.94 1076
4119.54 1110
4120.15 1162
4120.75 1198
4121.36 1105
4121.97 1143
4122.57 1120
4123.18 1096
4123.78 1022
4124.39 1117
4124.99 1113
4125.60 1042
4126.21 1204
4126.81 1190
4127.42 1151
4128.02 1109
4128.63 1162
4129.24 1259
4129.84 1126
4130.45 1136
4131.05 1004
4131.66 1031
4132.27 1072
4132.87 1022
4133.48 1080
4134.09 1079
4134.69 1136
4135.30 1175
4135.91 1087
4136.51 1160
4137.12 1146
4137.73 1139
4138.33 1222
4138.94 1198
4139.55 1123
4140.15 1088
4140.76 1326
4141.37 1384
4141.97 1298
4142.58 1265
4143.19 1291
4143.80 1309
4144.40 1329
4145.01 1307
4145.62 1257
4146.22 1272
4146.83 1344
4147.44 1391
4148.05 1340
4148.65 1384
4149.26 1272
4149.87 1297
4150.48 1253
4151.09 1271
4151.69 1103
4152.30 1166
4152.91 1203
4153.52 1238
4154.12 1217
4154.73 1200
4155.34 1161
4155.95 1208
4156.56 1181
4157.16 1166
4157.77 1023
4158.38 1103
4158.99 1204
4159.60 1228
4160.21 1140
4160.81 1099
4161.42 1043
4162.03 1227
4162.64 1092
4163.25 1023
4163.86 1161
4164.47 1237
4165.08 1158
4165.68 1132
4166.29 1335
4166.90 1377
4167.51 1457
4168.12 1338
4168.73 1405
4169.34 1336
4169.95 1359
4170.56 1310
4171.16 1278
4171.77 1288
4172.38 1270
4172.99 1307
4173.60 1106
4174.21 1065
4174.82 1118
4175.43 1189
4176.04 1195
4176.65 1286
4177.26 1144
4177.87 1265
4178.48 1308
4179.09 1382
4179.70 1449
4180.31 1405
4180.92 1376
4181.53 1370
4182.14 1373
4182.75 1350
4183.36 1506
4183.97 1339
4184.58 1508
4185.19 1537
4185.80 1549
4186.41 1479
4187.02 1466
4187.63 1550
4188.24 1602
4188.85 1559
4189.46 1339
4190.07 1236
4190.68 1298
4191.29 1295
4191.90 1275
4192.51 1231
4193.13 1174
4193.74 1235
4194.35 1192
4194.96 1245
4195.57 1354
4196.18 1344
4196.79 1436
4197.40 1475
4198.01 1482
4198.62 1449
4199.24 1580
4199.85 1622
4200.46 1476
4201.07 1545
4201.68 1439
4202.29 1353
4202.90 1218
4203.52 1254
4204.13 1286
4204.74 1329
4205.35 1244
4205.96 1193
4206.57 1166
4207.19 1185
4207.80 1272
4208.41 1355
4209.02 1201
4209.63 1143
4210.25 1167
4210.86 1290
4211.47 1412
4212.08 1444
4212.69 1277
4213.31 1135
4213.92 1158
4214.53 1059
4215.14 1171
4215.76 1161
4216.37 1224
4216.98 1189
4217.59 1240
4218.21 1404
4218.82 1374
4219.43 1412
4220.04 1354
4220.66 1417
4221.27 1526
4221.88 1646
4222.50 1720
4223.11 1754
4223.72 1988
4224.33 2016
4224.95 2288
4225.56 2593
4226.17 2503
4226.79 2640
4227.40 2789
4228.01 2789
4228.63 2690
4229.24 2395
4229.85 2345
4230.47 2427
4231.08 2284
4231.69 2402
4232.31 2513
4232.92 2453
4233.54 2343
4234.15 2334
4234.76 2514
4235.38 2390
4235.99 2372
4236.61 2536
4237.22 2673
4237.83 2963
4238.45 3114
4239.06 3066
4239.68 2874
4240.29 2890
4240.90 2847
4241.52 2258
4242.13 2044
4242.75 1890
4243.36 1709
4243.98 1585
4244.59 1517
4245.21 1419
4245.82 1468
4246.43 1510
4247.05 1444
4247.66 1534
4248.28 1464
4248.89 1462
4249.51 1538
4250.12 1578
4250.74 1566
4251.35 1688
4251.97 1508
4252.58 1646
4253.20 1572
4253.81 1458
4254.43 1398
4255.04 1373
4255.66 1357
4256.28 1343
4256.89 1445
4257.51 1482
4258.12 1408
4258.74 1362
4259.35 1388
4259.97 1483
4260.58 1448
4261.20 1418
4261.82 1388
4262.43 1303
4263.05 1237
4263.66 1286
4264.28 1315
4264.90 1358
4265.51 1241
4266.13 1251
4266.74 1299
4267.36 1391
4267.98 1277
4268.59 1268
4269.21 1174
4269.82 1149
4270.44 1181
4271.06 1324
4271.67 1317
4272.29 1270
4272.91 1359
4273.52 1262
4274.14 1175
4274.76 1248
4275.37 1302
4275.99 1261
4276.61 1221
4277.22 1313
4277.84 1354
4278.46 1462
4279.08 1510
4279.69 1447
4280.31 1429
4280.93 1550
4281.54 1420
4282.16 1269
4282.78 1191
4283.40 1169
4284.01 1312
4284.63 1193
4285.25 1147
4285.87 1262
4286.48 1149
4287.10 1078
4287.72 1146
4288.34 1175
4288.95 1207
4289.57 1182
4290.19 1166
4290.81 1092
4291.43 1035
4292.04 1114
4292.66 1196
4293.28 1239
4293.90 1175
4294.52 1118
4295.13 1114
4295.75 1081
4296.37 1017
4296.99 1058
4297.61 1012
4298.23 1124
4298.84 1099
4299.46 1114
4300.08 1215
4300.70 1074
4301.32 1166
4301.94 1167
4302.56 1146
4303.17 1125
4303.79 1078
4304.41 1114
4305.03 1149
4305.65 1209
4306.27 1110
4306.89 1231
4307.51 1235
4308.13 1226
4308.75 1237
4309.36 1192
4309.98 1185
4310.60 1161
4311.22 1274
4311.84 1309
4312.46 1228
4313.08 1163
4313.70 1162
4314.32 1228
4314.94 1258
4315.56 1189
4316.18 1226
4316.80 1248
4317.42 1298
4318.04 1214
4318.66 1201
4319.28 1159
4319.90 1186
4320.52 1139
4321.14 1348
4321.76 1296
4322.38 1276
4323.00 1294
4323.62 1334
4324.24 1338
4324.86 1448
4325.48 1407
4326.10 1348
4326.72 1333
4327.34 1471
4327.96 1500
4328.58 1521
4329.20 1513
4329.82 1353
4330.44 1406
4331.07 1459
4331.69 1492
4332.31 1497
4332.93 1337
4333.55 1357
4334.17 1488
4334.79 1398
4335.41 1362
4336.03 1481
4336.65 1459
4337.28 1631
4337.90 1683
4338.52 1773
4339.14 1954
4339.76 2133
4340.38 2332
4341.00 2573
4341.63 2734
4342.25 2471
4342.87 2315
4343.49 2385
4344.11 2146
4344.73 1981
4345.36 1899
4345.98 1951
4346.60 1945
4347.22 2238
4347.84 2439
4348.47 2781
4349.09 3012
4349.71 3241
4350.33 3459
4350.95 3941
4351.58 3628
4352.20 3372
4352.82 2838
4353.44 2524
4354.07 2130
4354.69 2049
4355.31 1985
4355.93 1850
4356.56 1638
4357.18 1799
4357.80 1637
4358.42 1582
4359.05 1522
4359.67 1606
4360.29 1614
4360.92 1507
4361.54 1624
4362.16 1582
4362.78 1509
4363.41 1438
4364.03 1571
4364.65 1613
4365.28 1635
4365.90 1567
4366.52 1495
4367.15 1449
4367.77 1546
4368.39 1557
4369.02 1663
4369.64 1445
4370.26 1485
4370.89 1436
4371.51 1450
4372.14 1451
4372.76 1372
4373.38 1417
4374.01 1361
4374.63 1459
4375.25 1411
4375.88 1361
4376.50 1393
4377.13 1548
4377.75 1563
4378.37 1555
4379.00 1537
4379.62 1537
4380.25 1681
4380.87 1666
4381.50 1575
4382.12 1727
4382.75 1786
4383.37 1743
4383.99 1745
4384.62 1591
4385.24 1639
4385.87 1640
4386.49 1457
4387.12 1422
4387.74 1499
4388.37 1437
4388.99 1515
4389.62 1766
4390.24 1753
4390.87 1929
4391.49 2136
4392.12 2151
4392.74 2444
4393.37 2818
4393.99 2976
4394.62 3002
4395.24 3092
4395.87 3219
4396.49 3209
4397.12 3074
4397.75 2793
4398.37 2733
4399.00 2681
4399.62 2360
4400.25 2182
4400.87 1974
4401.50 1779
4402.13 1633
4402.75 1685
4403.38 1600
4404.00 1495
4404.63 1489
4405.26 1359
4405.88 1369
4406.51 1448
4407.13 1505
4407.76 1439
4408.39 1391
4409.01 1357
4409.64 1356
4410.27 1501
4410.89 1475
4411.52 1448
4412.15 1510
4412.77 1482
4413.40 1751
4414.03 1683
4414.65 1447
4415.28 1404
4415.91 1355
4416.53 1353
4417.16 1342
4417.79 1356
4418.41 1257
4419.04 1117
4419.67 1264
4420.30 1373
4420.92 1234
4421.55 1227
4422.18 1282
4422.80 1387
4423.43 1170
4424.06 1267
4424.69 1271
4425.31 1301
4425.94 1247
4426.57 1306
4427.20 1196
4427.82 1217
4428.45 1215
4429.08 1293
4429.71 1154
4430.34 1198
4430.96 1196
4431.59 1304
4432.22 1251
4432.85 1270
4433.48 1314
4434.10 1279
4434.73 1320
4435.36 1339
4435.99 1295
4436.62 1257
4437.25 1258
4437.87 1340
4438.50 1312
4439.13 1344
4439.76 1230
4440.39 1309
4441.02 1375
4441.64 1403
4442.27 1422
4442.90 1299
4443.53 1261
4444.16 1187
4444.79 1287
4445.42 1283
4446.05 1362
4446.68 1406
4447.30 1432
4447.93 1517
4448.56 1567
4449.19 1555
4449.82 1595
4450.45 1690
4451.08 1708
4451.71 1586
4452.34 1629
4452.97 1439
4453.60 1307
4454.23 1428
4454.86 1332
4455.49 1252
4456.12 1353
4456.75 1432
4457.38 1466
4458.01 1347
4458.64 1381
4459.27 1377
4459.90 1294
4460.53 1336
4461.16 1465
4461.79 1401
4462.42 1341
4463.05 1240
4463.68 1287
4464.31 1178
4464.94 1223
4465.57 1162
4466.20 1169
4466.83 1240
4467.46 1109
4468.09 1085
4468.72 1199
4469.35 1236
4469.98 1241
4470.61 1224
4471.24 1186
4471.87 1109
4472.50 1182
4473.13 1164
4473.77 1182
4474.40 1149
4475.03 1113
4475.66 1089
4476.29 1274
4476.92 1167
4477.55 1071
4478.18 1051
4478.82 1049
4479.45 1030
4480.08 1066
4480.71 1075
4481.34 1139
4481.97 1169
4482.60 1095
4483.24 1260
4483.87 1236
4484.50 1146
4485.13 1088
4485.76 1250
4486.39 1161
4487.03 1237
4487.66 1315
4488.29 1207
4488.92 1349
4489.55 1274
4490.19 1279
4490.82 1351
4491.45 1356
4492.08 1384
4492.71 1414
4493.35 1533
4493.98 1557
4494.61 1547
4495.24 1658
4495.88 1495
4496.51 1490
4497.14 1388
4497.77 1381
4498.41 1422
4499.04 1386
4499.67 1369
4500.31 1314
4500.94 1328
4501.57 1359
4502.20 1311
4502.84 1401
4503.47 1398
4504.10 1403
4504.74 1676
4505.37 1739
4506.00 1661
4506.64 1586
4507.27 1652
4507.90 1482
4508.54 1340
4509.17 1378
4509.80 1322
4510.44 1381
4511.07 1400
4511.70 1316
4512.34 1154
4512.97 1161
4513.60 1301
4514.24 1338
4514.87 1367
4515.51 1240
4516.14 1244
4516.77 1482
4517.41 1212
4518.04 1209
4518.68 1226
4519.31 1342
4519.94 1257
4520.58 1191
4521.21 1260
4521.85 1198
4522.48 1203
4523.12 1279
4523.75 1249
4524.39 1145
4525.02 1162
4525.65 1265
4526.29 1176
4526.92 1255
4527.56 1352
4528.19 1266
4528.83 1366
4529.46 1458
4530.10 1603
4530.73 1813
4531.37 2139
4532.00 2552
4532.64 2857
4533.27 3298
4533.91 3712
4534.54 4351
4535.18 4687
4535.81 4908
4536.45 4828
4537.09 4524
4537.72 4266
4538.36 3786
4538.99 3148
4539.63 2707
4540.26 2376
4540.90 2128
4541.53 1777
4542.17 1644
4542.81 1490
4543.44 1262
4544.08 1170
4544.71 1218
4545.35 1323
4545.99 1316
4546.62 1189
4547.26 1221
4547.89 1170
4548.53 1183
4549.17 1261
4549.80 1187
4550.44 1187
4551.08 1148
4551.71 1138
4552.35 1121
4552.98 1142
4553.62 1224
4554.26 1316
4554.89 1153
4555.53 1069
4556.17 1227
4556.80 1193
4557.44 1078
4558.08 1174
4558.72 1144
4559.35 1250
4559.99 1281
4560.63 1250
4561.26 1232
4561.90 1263
4562.54 1299
4563.17 1365
4563.81 1341
4564.45 1294
4565.09 1264
4565.72 1255
4566.36 1290
4567.00 1285
4567.64 1249
4568.27 1370
4568.91 1400
4569.55 1287
4570.19 1250
4570.82 1342
4571.46 1367
4572.10 1351
4572.74 1415
4573.38 1515
4574.01 1412
4574.65 1336
4575.29 1310
4575.93 1343
4576.57 1350
4577.20 1256
4577.84 1197
4578.48 1204
4579.12 1268
4579.76 1223
4580.40 1216
4581.04 1290
4581.67 1164
4582.31 1279
4582.95 1263
4583.59 1194
4584.23 1177
4584.87 1325
4585.51 1299
4586.14 1312
4586.78 1193
4587.42 1193
4588.06 1265
4588.70 1317
4589.34 1345
4589.98 1249
4590.62 1316
4591.26 1305
4591.90 1335
4592.54 1417
4593.17 1466
4593.81 1492
4594.45 1709
4595.09 1854
4595.73 1765
4596.37 1712
4597.01 1700
4597.65 1601
4598.29 1542
4598.93 1569
4599.57 1448
4600.21 1361
4600.85 1264
4601.49 1429
4602.13 1300
4602.77 1330
4603.41 1445
4604.05 1389
4604.69 1393
4605.33 1534
4605.97 1457
4606.61 1428
4607.25 1440
4607.89 1484
4608.53 1474
4609.17 1520
4609.81 1541
4610.45 1515
4611.09 1615
4611.73 1921
4612.38 1924
4613.02 2023
4613.66 2393
4614.30 2803
4614.94 3067
4615.58 3516
4616.22 3931
4616.86 4178
4617.50 4030
4618.14 3813
4618.78 3795
4619.43 3469
4620.07 3019
4620.71 2834
4621.35 2392
4621.99 2148
4622.63 1994
4623.27 1770
4623.91 1625
4624.56 1495
4625.20 1492
4625.84 1431
4626.48 1353
4627.12 1288
4627.76 1350
4628.41 1227
4629.05 1319
4629.69 1320
4630.33 1175
4630.97 1408
4631.62 1438
4632.26 1275
4632.90 1247
4633.54 1192
4634.18 1249
4634.83 1206
4635.47 1270
4636.11 1275
4636.75 1365
4637.40 1501
4638.04 1364
4638.68 1301
4639.32 1298
4639.97 1437
4640.61 1506
4641.25 1520
4641.89 1574
4642.54 1591
4643.18 1758
4643.82 1764
4644.46 1607
4645.11 1608
4645.75 1399
4646.39 1409
4647.04 1400
4647.68 1307
4648.32 1377
4648.97 1410
4649.61 1418
4650.25 1364
4650.90 1473
4651.54 1444
4652.18 1393
4652.83 1696
4653.47 1699
4654.11 1971
4654.76 2065
4655.40 2168
4656.04 2342
4656.69 2298
4657.33 2115
4657.98 2144
4658.62 2088
4659.26 1910
4659.91 1834
4660.55 1636
4661.20 1455
4661.84 1363
4662.48 1372
4663.13 1263
4663.77 1288
4664.42 1348
4665.06 1191
4665.71 1284
4666.35 1237
4666.99 1255
4667.64 1237
4668.28 1377
4668.93 1298
4669.57 1181
4670.22 1140
4670.86 1128
4671.51 1072
4672.15 1108
4672.80 1165
4673.44 1200
4674.09 1172
4674.73 1130
4675.38 1125
4676.02 1184
4676.67 1265
4677.31 1180
4677.96 1175
4678.60 1199
4679.25 1096
4679.89 1230
4680.54 1269
4681.18 1181
4681.83 1235
4682.47 1261
4683.12 1179
4683.77 1162
4684.41 1126
4685.06 1224
4685.70 1207
4686.35 1373
4686.99 1340
4687.64 1192
4688.29 1201
4688.93 1313
4689.58 1221
4690.22 1260
4690.87 1184
4691.52 1258
4692.16 1249
4692.81 1255
4693.45 1316
4694.10 1155
4694.75 1238
4695.39 1334
4696.04 1291
4696.69 1342
4697.33 1371
4697.98 1326
4698.63 1390
4699.27 1243
4699.92 1449
4700.57 1481
4701.21 1508
4701.86 1480
4702.51 1473
4703.15 1518
4703.80 1586
4704.45 1425
4705.10 1464
4705.74 1443
4706.39 1347
4707.04 1236
4707.68 1111
4708.33 1140
4708.98 1101
4709.63 1186
4710.27 1220
4710.92 1096
4711.57 1193
4712.22 1177
4712.86 1164
4713.51 1190
4714.16 1092
4714.81 1170
4715.45 1160
4716.10 1113
4716.75 1123
4717.40 1171
4718.05 1259
4718.69 1201
4719.34 1234
4719.99 1295
4720.64 1171
4721.29 1274
4721.94 1286
4722.58 1222
4723.23 1188
4723.88 1164
4724.53 1236
4725.18 1319
4725.83 1386
4726.47 1365
4727.12 1319
4727.77 1321
4728.42 1317
4729.07 1283
4729.72 1324
4730.37 1482
4731.02 1473
4731.66 1456
4732.31 1419
4732.96 1443
4733.61 1357
4734.26 1324
4734.91 1254
4735.56 1213
4736.21 1192
4736.86 1215
4737.51 1152
4738.16 1110
4738.81 1193
4739.45 1125
4740.10 1176
4740.75 1155
4741.40 1134
4742.05 1251
4742.70 1128
4743.35 1233
4744.00 1243
4744.65 1247
4745.30 1357
4745.95 1322
4746.60 1319
4747.25 1218
4747.90 1181
4748.55 1241
4749.20 1195
4749.85 1219
4750.50 1325
4751.15 1400
4751.80 1421
4752.45 1556
4753.10 1435
4753.75 1475
4754.40 1555
4755.05 1699
4755.71 1787
4756.36 1766
4757.01 1696
4757.66 1982
4758.31 1936
4758.96 2106
4759.61 2052
4760.26 2096
4760.91 2168
4761.56 2179
4762.21 2145
4762.86 2176
4763.52 2204
4764.17 2143
4764.82 2114
4765.47 1996
4766.12 2020
4766.77 2018
4767.42 1827
4768.07 1889
4768.73 2074
4769.38 2288
4770.03 2449
4770.68 2516
4771.33 2461
4771.98 2392
4772.64 2240
4773.29 1979
4773.94 1822
4774.59 1829
4775.24 1629
4775.89 1570
4776.55 1526
4777.20 1616
4777.85 1450
4778.50 1481
4779.15 1490
4779.81 1435
4780.46 1367
4781.11 1519
4781.76 1513
4782.42 1578
4783.07 1579
4783.72 1567
4784.37 1620
4785.03 1496
4785.68 1515
4786.33 1517
4786.98 1467
4787.64 1514
4788.29 1498
4788.94 1250
4789.60 1237
4790.25 1337
4790.90 1304
4791.55 1298
4792.21 1232
4792.86 1324
4793.51 1368
4794.17 1460
4794.82 1429
4795.47 1361
4796.13 1401
4796.78 1435
4797.43 1360
4798.09 1416
4798.74 1348
4799.39 1254
4800.05 1313
4800.70 1291
4801.36 1230
4802.01 1308
4802.66 1279
4803.32 1254
4803.97 1240
4804.62 1309
4805.28 1324
4805.93 1304
4806.59 1216
4807.24 1212
4807.89 1335
4808.55 1213
4809.20 1168
4809.86 1303
4810.51 1268
4811.17 1224
4811.82 1262
4812.47 1247
4813.13 1251
4813.78 1282
4814.44 1277
4815.09 1263
4815.75 1146
4816.40 1184
4817.06 1333
4817.71 1298
4818.37 1331
4819.02 1355
4819.68 1314
4820.33 1331
4820.99 1305
4821.64 1426
4822.30 1480
4822.95 1514
4823.61 1499
4824.26 1526
4824.92 1487
4825.57 1545
4826.23 1522
4826.88 1436
4827.54 1534
4828.19 1729
4828.85 1772
4829.51 1848
4830.16 1755
4830.82 1780
4831.47 1567
4832.13 1543
4832.78 1485
4833.44 1442
4834.10 1357
4834.75 1405
4835.41 1559
4836.06 1494
4836.72 1537
4837.38 1666
4838.03 1638
4838.69 1605
4839.34 1781
4840.00 1847
4840.66 2050
4841.31 2210
4841.97 2169
4842.63 2187
4843.28 2119
4843.94 2114
4844.60 1955
4845.25 1870
4845.91 1832
4846.57 1724
4847.22 1645
4847.88 1620
4848.54 1620
4849.19 1558
4849.85 1521
4850.51 1582
4851.17 1703
4851.82 1770
4852.48 1731
4853.14 1632
4853.79 1674
4854.45 1720
4855.11 1937
4855.77 1882
4856.42 1728
4857.08 1862
4857.74 1674
4858.40 1776
4859.05 1734
4859.71 1850
4860.37 2110
4861.03 2276
4861.68 2323
4862.34 2399
4863.00 2449
4863.66 2316
4864.32 2219
4864.97 2191
4865.63 2110
4866.29 1890
4866.95 1906
4867.61 1883
4868.26 1894
4868.92 1932
4869.58 2126
4870.24 2061
4870.90 2108
4871.56 2115
4872.21 2080
4872.87 2137
4873.53 2126
4874.19 1940
4874.85 1710
4875.51 1839
4876.17 1774
4876.83 1757
4877.48 1787
4878.14 1607
4878.80 1670
4879.46 1768
4880.12 1680
4880.78 1826
4881.44 1772
4882.10 1895
4882.76 1705
4883.42 1652
4884.08 1681
4884.73 1657
4885.39 1686
4886.05 1687
4886.71 1548
4887.37 1606
4888.03 1521
4888.69 1355
4889.35 1388
4890.01 1472
4890.67 1311
4891.33 1320
4891.99 1470
4892.65 1588
4893.31 1467
4893.97 1470
4894.63 1512
4895.29 1572
4895.95 1622
4896.61 1615
4897.27 1482
4897.93 1461
4898.59 1499
4899.25 1491
4899.91 1233
4900.57 1202
4901.23 1235
4901.89 1284
4902.55 1353
4903.21 1335
4903.88 1500
4904.54 1340
4905.20 1351
4905.86 1368
4906.52 1275
4907.18 1250
4907.84 1191
4908.50 1155
4909.16 1149
4909.82 1108
4910.48 1172
4911.15 1273
4911.81 1310
4912.47 1170
4913.13 1126
4913.79 1152
4914.45 1143
4915.11 1204
4915.77 1074
4916.44 1022
4917.10 1192
4917.76 1140
4918.42 1168
4919.08 1260
4919.74 1225
4920.41 1147
4921.07 1134
4921.73 1188
4922.39 1263
4923.05 1172
4923.72 1089
4924.38 1125
4925.04 1162
4925.70 1083
4926.36 1115
4927.03 1216
4927.69 1163
4928.35 1199
4929.01 1037
4929.67 1182
4930.34 1188
4931.00 1153
4931.66 1179
4932.32 1119
4932.99 1236
4933.65 1282
4934.31 1300
4934.98 1291
4935.64 1413
4936.30 1274
4936.96 1333
4937.63 1288
4938.29 1231
4938.95 1177
4939.62 1187
4940.28 1111
4940.94 1239
4941.61 1204
4942.27 1147
4942.93 1111
4943.60 1129
4944.26 1249
4944.92 1216
4945.59 1111
4946.25 1181
4946.91 1263
4947.58 1221
4948.24 1311
4948.90 1174
4949.57 1170
4950.23 1106
4950.89 1143
4951.56 1098
4952.22 1101
4952.89 1117
4953.55 1166
4954.21 1225
4954.88 1086
4955.54 1044
4956.21 1174
4956.87 1148
4957.53 1016
4958.20 1136
4958.86 1198
4959.53 1054
4960.19 1118
4960.86 1169
4961.52 1004
4962.19 1022
4962.85 976
4963.52 1054
4964.18 1166
4964.84 1237
4965.51 1151
4966.17 1149
4966.84 1121
4967.50 1127
4968.17 1231
4968.83 1274
4969.50 1318
4970.16 1122
4970.83 1131
4971.49 1251
4972.16 1207
4972.82 1203
4973.49 1089
4974.16 1166
4974.82 1118
4975.49 1031
4976.15 1062
4976.82 1118
4977.48 1141
4978.15 1103
4978.81 1061
4979.48 1140
4980.15 1226
4980.81 1102
4981.48 1057
4982.14 1084
4982.81 1190
4983.48 1060
4984.14 1071
4984.81 1080
4985.47 1113
4986.14 1198
4986.81 1167
4987.47 1353
4988.14 1410
4988.80 1459
4989.47 1516
4990.14 1439
4990.80 1528
4991.47 1360
4992.14 1349
4992.80 1319
4993.47 1246
4994.14 1257
4994.80 1201
4995.47 1086
4996.14 1085
4996.80 1120
4997.47 1200
4998.14 1157
4998.81 1188
4999.47 1123
5000.14 1170
5000.81 1233
5001.47 1207
5002.14 1224
5002.81 1252
5003.48 1277
5004.14 1103
5004.81 1061
5005.48 1056
5006.15 1031
5006.81 1191
5007.48 1031
5008.15 1027
5008.82 1055
5009.48 1027
5010.15 1070
5010.82 1135
5011.49 1085
5012.16 1093
5012.82 1094
5013.49 1075
5014.16 1107
5014.83 1084
5015.50 1120
5016.16 1081
5016.83 1095
5017.50 1036
5018.17 1142
5018.84 1228
5019.50 1101
5020.17 1085
5020.84 1148
5021.51 1263
5022.18 1164
5022.85 1250
5023.52 1259
5024.19 1353
5024.85 1496
5025.52 1717
5026.19 1850
5026.86 1873
5027.53 1746
5028.20 1643
5028.87 1640
5029.54 1678
5030.21 1563
5030.87 1407
5031.54 1207
5032.21 1150
5032.88 1118
5033.55 1026
5034.22 1039
5034.89 1001
5035.56 980
5036.23 960
5036.90 947
5037.57 987
5038.24 1005
5038.91 1029
5039.58 1036
5040.25 932
5040.92 911
5041.59 853
5042.26 866
5042.93 908
5043.60 873
5044.27 898
5044.94 915
5045.61 914
5046.28 992
5046.95 947
5047.62 967
5048.29 939
5048.96 936
5049.63 930
5050.30 899
5050.97 940
5051.64 955
5052.31 943
5052.98 1014
5053.65 944
5054.32 952
5054.99 950
5055.66 918
5056.34 911
5057.01 927
5057.68 918
5058.35 858
5059.02 854
5059.69 932
5060.36 897
5061.03 900
5061.70 907
5062.38 893
5063.05 948
5063.72 965
5064.39 989
5065.06 934
5065.73 1026
5066.40 1002
5067.08 1013
5067.75 989
5068.42 1027
5069.09 966
5069.76 889
5070.43 844
5071.11 939
5071.78 863
5072.45 850
5073.12 881
5073.79 935
5074.47 881
5075.14 924
5075.81 926
5076.48 839
5077.15 883
5077.83 924
5078.50 936
5079.17 1022
5079.84 929
5080.52 1081
5081.19 1063
5081.86 1012
5082.53 1066
5083.21 1173
5083.88 1002
5084.55 979
5085.22 1076
5085.90 1078
5086.57 984
5087.24 969
5087.92 920
5088.59 962
5089.26 879
5089.93 1020
5090.61 1034
5091.28 1040
5091.95 954
5092.63 1052
5093.30 1060
5093.97 1027
5094.65 1044
5095.32 1126
5095.99 1092
5096.67 1139
5097.34 1115
5098.02 1130
5098.69 1014
5099.36 1012
5100.04 1055
5100.71 973
5101.38 974
5102.06 945
5102.73 1080
5103.41 980
5104.08 933
5104.75 1024
5105.43 1069
5106.10 1026
5106.78 993
5107.45 1099
5108.12 1058
5108.80 1002
5109.47 965
5110.15 1025
5110.82 995
5111.50 1007
5112.17 989
5112.85 1074
5113.52 1045
5114.20 887
5114.87 947
5115.54 936
5116.22 867
5116.89 846
5117.57 852
5118.24 821
5118.92 953
5119.59 947
5120.27 967
5120.94 1031
5121.62 1035
5122.30 1114
5122.97 1181
5123.65 1156
5124.32 1166
5125.00 1103
5125.67 1192
5126.35 1034
5127.02 1010
5127.70 911
5128.37 1060
5129.05 1102
5129.73 992
5130.40 1025
5131.08 957
5131.75 1019
5132.43 1013
5133.10 931
5133.78 924
5134.46 948
5135.13 1042
5135.81 1002
5136.49 936
5137.16 1048
5137.84 1017
5138.51 1017
5139.19 1173
5139.87 1038
5140.54 948
5141.22 1049
5141.90 1019
5142.57 975
5143.25 1071
5143.93 1297
5144.60 1353
5145.28 1223
5145.96 1275
5146.63 1320
5147.31 1325
5147.99 1271
5148.66 1164
5149.34 1006
5150.02 928
5150.69 968
5151.37 914
5152.05 910
5152.73 933
5153.40 988
5154.08 1016
5154.76 983
5155.44 935
5156.11 1043
5156.79 918
5157.47 918
5158.15 908
5158.82 934
5159.50 858
5160.18 806
5160.86 881
5161.53 1019
5162.21 998
5162.89 916
5163.57 934
5164.25 926
5164.92 894
5165.60 870
5166.28 919
5166.96 929
5167.64 988
5168.31 945
5168.99 1082
5169.67 1098
5170.35 1040
5171.03 969
5171.71 991
5172.39 1066
5173.06 949
5173.74 941
5174.42 906
5175.10 933
5175.78 917
5176.46 926
5177.14 953
5177.82 880
5178.49 861
5179.17 818
5179.85 800
5180.53 747
5181.21 834
5181.89 923
5182.57 960
5183.25 857
5183.93 903
5184.61 875
5185.29 931
5185.97 913
5186.64 847
5187.32 827
5188.00 770
5188.68 760
5189.36 895
5190.04 837
5190.72 854
5191.40 827
5192.08 828
5192.76 879
5193.44 843
5194.12 918
5194.80 892
5195.48 933
5196.16 869
5196.84 930
5197.52 845
5198.20 929
5198.88 981
5199.56 910
5200.24 866
5200.92 849
5201.60 909
5202.28 908
5202.96 838
5203.65 741
5204.33 793
5205.01 898
5205.69 869
5206.37 791
5207.05 851
5207.73 865
5208.41 872
5209.09 874
5209.77 879
5210.45 835
5211.13 902
5211.82 965
5212.50 955
5213.18 938
5213.86 883
5214.54 1017
5215.22 1034
5215.90 965
5216.58 1078
5217.27 1017
5217.95 979
5218.63 966
5219.31 983
5219.99 982
5220.67 992
5221.36 882
5222.04 884
5222.72 837
5223.40 920
5224.08 1013
5224.77 993
5225.45 966
5226.13 985
5226.81 1060
5227.49 1042
5228.18 1052
5228.86 972
5229.54 838
5230.22 964
5230.91 971
5231.59 897
5232.27 828
5232.95 840
5233.63 959
5234.32 895
5235.00 874
5235.68 869
5236.37 1033
5237.05 1029
5237.73 916
5238.41 868
5239.10 1006
5239.78 960
5240.46 937
5241.15 952
5241.83 1023
5242.51 936
5243.20 942
5243.88 874
5244.56 862
5245.24 943
5245.93 1014
5246.61 915
5247.29 786
5247.98 902
5248.66 968
5249.35 945
5250.03 858
5250.71 887
5251.40 954
5252.08 951
5252.76 1008
5253.45 997
5254.13 950
5254.82 878
5255.50 864
5256.18 843
5256.87 911
5257.55 870
5258.24 897
5258.92 962
5259.60 868
5260.29 768
5260.97 821
5261.66 866
5262.34 872
5263.03 868
5263.71 884
5264.40 920
5265.08 847
5265.76 926
5266.45 1032
5267.13 954
5267.82 1020
5268.50 1029
5269.19 989
5269.87 1016
5270.56 1031
5271.24 984
5271.93 925
5272.61 849
5273.30 948
5273.98 811
5274.67 888
5275.35 848
5276.04 904
5276.72 905
5277.41 854
5278.10 914
5278.78 895
5279.47 1044
5280.15 928
5280.84 1043
5281.52 968
5282.21 932
5282.89 1014
5283.58 1094
5284.27 1130
5284.95 1076
5285.64 1116
5286.32 1056
5287.01 1097
5287.70 1183
5288.38 1197
5289.07 1049
5289.75 989
5290.44 928
5291.13 955
5291.81 944
5292.50 823
5293.19 868
5293.87 964
5294.56 960
5295.25 978
5295.93 973
5296.62 946
5297.31 929
5297.99 905
5298.68 1028
5299.37 1006
5300.05 987
5300.74 946
5301.43 972
5302.11 1002
5302.80 987
5303.49 1046
5304.18 1090
5304.86 1028
5305.55 1148
5306.24 1117
5306.92 1095
5307.61 1089
5308.30 1164
5308.99 1152
5309.67 1135
5310.36 1080
5311.05 1135
5311.74 1069
5312.42 945
5313.11 1064
5313.80 981
5314.49 1013
5315.18 1039
5315.86 1159
5316.55 1133
5317.24 1025
5317.93 1020
5318.62 1076
5319.30 1002
5319.99 993
5320.68 1012
5321.37 1049
5322.06 1080
5322.74 1199
5323.43 1215
5324.12 1245
5324.81 1235
5325.50 1320
5326.19 1377
5326.88 1353
5327.56 1307
5328.25 1150
5328.94 1091
5329.63 1016
5330.32 1058
5331.01 998
5331.70 1094
5332.39 1150
5333.07 1132
5333.76 1110
5334.45 1104
5335.14 1152
5335.83 1210
5336.52 1194
5337.21 1226
5337.90 1213
5338.59 1223
5339.28 1106
5339.97 1043
5340.66 1272
5341.35 1302
5342.04 1213
5342.73 1255
5343.42 1338
5344.10 1307
5344.79 1434
5345.48 1370
5346.17 1400
5346.86 1369
5347.55 1446
5348.24 1477
5348.93 1469
5349.62 1623
5350.31 1646
5351.00 1798
5351.69 1951
5352.39 2223
5353.08 2380
5353.77 2710
5354.46 3096
5355.15 3493
5355.84 3601
5356.53 3520
5357.22 3329
5357.91 3219
5358.60 2940
5359.29 2457
5359.98 2314
5360.67 1952
5361.36 1919
5362.05 1719
5362.74 1433
5363.44 1308
5364.13 1366
5364.82 1384
5365.51 1332
5366.20 1320
5366.89 1470
5367.58 1839
5368.27 2021
5368.96 2120
5369.66 2229
5370.35 2420
5371.04 2486
5371.73 2325
5372.42 2008
5373.11 1769
5373.81 1785
5374.50 1473
5375.19 1331
5375.88 1310
5376.57 1251
5377.26 1229
5377.96 1141
5378.65 1210
5379.34 1152
5380.03 1260
5380.72 1357
5381.42 1368
5382.11 1408
5382.80 1469
5383.49 1431
5384.18 1486
5384.88 1498
5385.57 1540
5386.26 1490
5386.95 1456
5387.65 1361
5388.34 1232
5389.03 1338
5389.72 1396
5390.42 1458
5391.11 1425
5391.80 1400
5392.50 1380
5393.19 1427
5393.88 1498
5394.57 1494
5395.27 1552
5395.96 1775
5396.65 1976
5397.35 2053
5398.04 2437
5398.73 2703
5399.43 2926
5400.12 3163
5400.81 3232
5401.51 2860
5402.20 2727
5402.89 2672
5403.59 2239
5404.28 1901
5404.97 1878
5405.67 1789
5406.36 1629
5407.06 1431
5407.75 1492
5408.44 1406
5409.14 1409
5409.83 1261
5410.53 1382
5411.22 1366
5411.91 1290
5412.61 1248
5413.30 1321
5414.00 1400
5414.69 1280
5415.38 1247
5416.08 1255
5416.77 1195
5417.47 1240
5418.16 1158
5418.86 1214
5419.55 1193
5420.25 1193
5420.94 1226
5421.64 1238
5422.33 1260
5423.03 1269
5423.72 1359
5424.41 1371
5425.11 1522
5425.80 1433
5426.50 1612
5427.19 1582
5427.89 1800
5428.59 1826
5429.28 1851
5429.98 1759
5430.67 1798
5431.37 1541
5432.06 1576
5432.76 1611
5433.45 1589
5434.15 1602
5434.84 1599
5435.54 1686
5436.23 1661
5436.93 1592
5437.63 1651
5438.32 1602
5439.02 1553
5439.71 1533
5440.41 1610
5441.11 1549
5441.80 1426
5442.50 1426
5443.19 1494
5443.89 1408
5444.59 1288
5445.28 1276
5445.98 1339
5446.68 1244
5447.37 1312
5448.07 1358
5448.76 1349
5449.46 1279
5450.16 1396
5450.85 1562
5451.55 1615
5452.25 1570
5452.94 1601
5453.64 1566
5454.34 1478
5455.03 1391
5455.73 1488
5456.43 1598
5457.13 1549
5457.82 1422
5458.52 1322
5459.22 1399
5459.91 1429
5460.61 1479
5461.31 1286
5462.01 1329
5462.70 1274
5463.40 1284
5464.10 1454
5464.80 1357
5465.49 1337
5466.19 1250
5466.89 1475
5467.59 1406
5468.28 1208
5468.98 1271
5469.68 1321
5470.38 1198
5471.07 1224
5471.77 1241
5472.47 1232
5473.17 1270
5473.87 1351
5474.56 1328
5475.26 1215
5475.96 1318
5476.66 1358
5477.36 1263
5478.06 1315
5478.75 1383
5479.45 1539
5480.15 1385
5480.85 1354
5481.55 1525
5482.25 1590
5482.95 1774
5483.64 1875
5484.34 2012
5485.04 1963
5485.74 2133
5486.44 1973
5487.14 1833
5487.84 1715
5488.54 1688
5489.23 1514
5489.93 1439
5490.63 1465
5491.33 1509
5492.03 1412
5492.73 1419
5493.43 1400
5494.13 1565
5494.83 1408
5495.53 1407
5496.23 1538
5496.93 1506
5497.63 1624
5498.33 1704
5499.03 1733
5499.73 1655
5500.43 1664
5501.13 1861
5501.83 1913
5502.53 2077
5503.23 2267
5503.93 2665
5504.63 2936
5505.33 3116
5506.03 3138
5506.73 3072
5507.43 2847
5508.13 2423
5508.83 2278
5509.53 1956
5510.23 1700
5510.93 1527
5511.63 1516
5512.33 1451
5513.03 1450
5513.73 1500
5514.43 1447
5515.13 1468
5515.83 1394
5516.53 1368
5517.23 1312
5517.93 1281
5518.64 1389
5519.34 1356
5520.04 1312
5520.74 1278
5521.44 1292
5522.14 1392
5522.84 1337
5523.54 1257
5524.24 1245
5524.95 1299
5525.65 1244
5526.35 1255
5527.05 1265
5527.75 1157
5528.45 1170
5529.15 1154
5529.86 1094
5530.56 1019
5531.26 1004
5531.96 1106
5532.66 1100
5533.36 967
5534.07 959
5534.77 974
5535.47 1063
5536.17 1024
5536.87 993
5537.58 1001
5538.28 1079
5538.98 1058
5539.68 1015
5540.39 928
5541.09 916
5541.79 1076
5542.49 1025
5543.20 1002
5543.90 1010
5544.60 1029
5545.30 1042
5546.01 983
5546.71 949
5547.41 872
5548.11 957
5548.82 985
5549.52 920
5550.22 1031
5550.93 1039
5551.63 964
5552.33 1009
5553.03 1077
5553.74 994
5554.44 856
5555.14 881
5555.85 943
5556.55 960
5557.25 904
5557.96 1015
5558.66 932
5559.36 977
5560.07 1053
5560.77 944
5561.48 953
5562.18 900
5562.88 941
5563.59 888
5564.29 837
5564.99 896
5565.70 1028
5566.40 846
5567.11 984
5567.81 1019
5568.51 1050
5569.22 992
5569.92 935
5570.63 913
5571.33 917
5572.04 981
5572.74 1017
5573.44 942
5574.15 937
5574.85 931
5575.56 936
5576.26 946
5576.97 964
5577.67 920
5578.38 954
5579.08 1018
5579.79 1059
5580.49 902
5581.20 964
5581.90 966
5582.61 953
5583.31 929
5584.02 913
5584.72 951
5585.43 951
5586.13 938
5586.84 889
5587.54 858
5588.25 833
5588.95 833
5589.66 919
5590.36 885
5591.07 781
5591.77 800
5592.48 806
5593.19 900
5593.89 819
5594.60 854
5595.30 856
5596.01 888
5596.71 879
5597.42 981
5598.13 920
5598.83 865
5599.54 883
5600.24 850
5600.95 887
5601.66 1017
5602.36 969
5603.07 941
5603.78 933
5604.48 938
5605.19 977
5605.89 1043
5606.60 884
5607.31 902
5608.01 982
5608.72 904
5609.43 990
5610.13 896
5610.84 953
5611.55 928
5612.25 969
5612.96 971
5613.67 881
5614.38 825
5615.08 835
5615.79 934
5616.50 876
5617.20 851
5617.91 850
5618.62 904
5619.33 834
5620.03 809
5620.74 906
5621.45 979
5622.15 927
5622.86 849
5623.57 844
5624.28 907
5624.99 840
5625.69 853
5626.40 914
5627.11 876
5627.82 816
5628.52 735
5629.23 869
5629.94 817
5630.65 868
5631.36 846
5632.06 927
5632.77 907
5633.48 878
5634.19 887
5634.90 949
5635.61 957
5636.31 968
5637.02 956
5637.73 878
5638.44 850
5639.15 963
5639.86 959
5640.56 943
5641.27 845
5641.98 910
5642.69 997
5643.40 1002
5644.11 1080
5644.82 1003
5645.53 1045
5646.24 986
5646.94 976
5647.65 1008
5648.36 906
5649.07 868
5649.78 920
5650.49 969
5651.20 908
5651.91 933
5652.62 884
5653.33 868
5654.04 949
5654.75 913
5655.46 859
5656.17 911
5656.88 904
5657.59 1005
5658.30 980
5659.01 971
5659.71 963
5660.42 1096
5661.13 1249
5661.84 1217
5662.55 1166
5663.26 1187
5663.97 1288
5664.69 1093
5665.40 1070
5666.11 1064
5666.82 971
5667.53 1085
5668.24 880
5668.95 870
5669.66 991
5670.37 1059
5671.08 1031
5671.79 1138
5672.50 1024
5673.21 1044
5673.92 1171
5674.63 1276
5675.34 1166
5676.05 1042
5676.76 1106
5677.48 1011
5678.19 967
5678.90 982
5679.61 1039
5680.32 966
5681.03 924
5681.74 989
5682.45 981
5683.16 988
5683.88 923
5684.59 1045
5685.30 1019
5686.01 1028
5686.72 1026
5687.43 1056
5688.15 1004
5688.86 951
5689.57 912
5690.28 1029
5690.99 973
5691.70 1009
5692.42 993
5693.13 1062
5693.84 1006
5694.55 1004
5695.26 967
5695.98 947
5696.69 1026
5697.40 987
5698.11 928
5698.82 932
5699.54 919
5700.25 1013
5700.96 1025
5701.67 992
5702.39 969
5703.10 1017
5703.81 972
5704.52 972
5705.24 1051
5705.95 1035
5706.66 1020
5707.38 1097
5708.09 1066
5708.80 1131
5709.51 1155
5710.23 1257
5710.94 1285
5711.65 1316
5712.37 1227
5713.08 1229
5713.79 1400
5714.51 1256
5715.22 1391
5715.93 1350
5716.65 1262
5717.36 1260
5718.07 1283
5718.79 1248
5719.50 1249
5720.21 1214
5720.93 1228
5721.64 1229
5722.36 1163
5723.07 1239
5723.78 1326
5724.50 1460
5725.21 1639
5725.92 1773
5726.64 2028
5727.35 2356
5728.07 2814
5728.78 3455
5729.50 3872
5730.21 4065
5730.92 3943
5731.64 3726
5732.35 3589
5733.07 3337
5733.78 2984
5734.50 2448
5735.21 2223
5735.93 2118
5736.64 1642
5737.35 1538
5738.07 1584
5738.78 1376
5739.50 1281
5740.21 1208
5740.93 1213
5741.64 1203
5742.36 1192
5743.07 1217
5743.79 1243
5744.50 1159
5745.22 1102
5745.93 1122
5746.65 1095
5747.37 1129
5748.08 1068
5748.80 1073
5749.51 1091
5750.23 1105
5750.94 1133
5751.66 1062
5752.37 1181
5753.09 1248
5753.81 1389
5754.52 1517
5755.24 1622
5755.95 1700
5756.67 1737
5757.38 1944
5758.10 1819
5758.82 1786
5759.53 1683
5760.25 1702
5760.96 1579
5761.68 1644
5762.40 1513
5763.11 1313
5763.83 1335
5764.55 1284
5765.26 1327
5765.98 1423
5766.70 1309
5767.41 1337
5768.13 1523
5768.85 1424
5769.56 1419
5770.28 1499
5771.00 1500
5771.71 1313
5772.43 1339
5773.15 1375
5773.86 1414
5774.58 1390
5775.30 1331
5776.01 1184
5776.73 1320
5777.45 1355
5778.17 1400
5778.88 1438
5779.60 1451
5780.32 1380
5781.04 1279
5781.75 1328
5782.47 1345
5783.19 1334
5783.91 1361
5784.62 1582
5785.34 1438
5786.06 1386
5786.78 1451
5787.49 1491
5788.21 1427
5788.93 1343
5789.65 1372
5790.37 1416
5791.08 1417
5791.80 1530
5792.52 1490
5793.24 1549
5793.96 1601
5794.68 1618
5795.39 1652
5796.11 1659
5796.83 1692
5797.55 1922
5798.27 2000
5798.99 1877
5799.70 2003
5800.42 2147
5801.14 2383
5801.86 2923
5802.58 3501
5803.30 4411
5804.02 5318
5804.74 5852
5805.45 6440
5806.17 6382
5806.89 6170
5807.61 5176
5808.33 4503
5809.05 3600
5809.77 3081
5810.49 2687
5811.21 2386
5811.93 2187
5812.65 2208
5813.37 1976
5814.09 1901
5814.81 1919
5815.52 1927
5816.24 1912
5816.96 1967
5817.68 2115
5818.40 2090
5819.12 2130
5819.84 2123
5820.56 2077
5821.28 1980
5822.00 1992
5822.72 1963
5823.44 1916
5824.16 1953
5824.88 1834
5825.60 1818
5826.32 1865
5827.04 1687
5827.76 1602
5828.48 1514
5829.21 1590
5829.93 1362
5830.65 1360
5831.37 1385
5832.09 1408
5832.81 1343
5833.53 1377
5834.25 1277
5834.97 1264
5835.69 1288
5836.41 1285
5837.13 1161
5837.85 1228
5838.57 1275
5839.30 1288
5840.02 1247
5840.74 1282
5841.46 1296
5842.18 1286
5842.90 1271
5843.62 1322
5844.34 1252
5845.07 1132
5845.79 1158
5846.51 1213
5847.23 1181
5847.95 1125
5848.67 1211
5849.39 1086
5850.12 1079
5850.84 1206
5851.56 1165
5852.28 1109
5853.00 1103
5853.73 1102
5854.45 1221
5855.17 1233
5855.89 1280
5856.61 1142
5857.34 1153
5858.06 1225
5858.78 1131
5859.50 1098
5860.23 1142
5860.95 1125
5861.67 1014
5862.39 1083
5863.11 1018
5863.84 1074
5864.56 1103
5865.28 1086
5866.01 1129
5866.73 1111
5867.45 1016
5868.17 958
5868.90 1048
5869.62 904
5870.34 929
5871.07 938
5871.79 968
5872.51 1005
5873.23 969
5873.96 964
5874.68 1103
5875.40 1038
5876.13 1075
5876.85 1193
5877.57 1137
5878.30 1064
5879.02 1122
5879.74 1128
5880.47 1167
5881.19 1068
5881.92 1038
5882.64 1074
5883.36 1033
5884.09 1136
5884.81 1053
5885.53 1155
5886.26 1065
5886.98 1104
5887.71 1076
5888.43 1113
5889.15 1239
5889.88 1179
5890.60 1096
5891.33 1227
5892.05 1101
5892.78 975
5893.50 1050
5894.23 1093
5894.95 1045
5895.67 932
5896.40 1002
5897.12 937
5897.85 984
5898.57 1061
5899.30 1029
5900.02 922
5900.75 994
5901.47 1096
5902.20 1027
5902.92 958
5903.65 1019
5904.37 989
5905.10 999
5905.82 1039
5906.55 1035
5907.27 982
5908.00 1031
5908.72 995
5909.45 965
5910.17 1038
5910.90 953
5911.62 913
5912.35 1010
5913.08 1001
5913.80 1031
5914.53 1061
5915.25 1035
5915.98 1032
5916.70 960
5917.43 975
5918.16 1060
5918.88 1057
5919.61 1049
5920.33 1082
5921.06 1135
5921.79 982
5922.51 1055
5923.24 1040
5923.97 1009
5924.69 988
5925.42 996
5926.14 1043
5926.87 1072
5927.60 994
5928.32 1001
5929.05 1090
5929.78 1080
5930.50 1089
5931.23 1079
5931.96 1085
5932.68 1127
5933.41 1046
5934.14 1080
5934.86 1079
5935.59 1109
5936.32 1210
5937.05 1313
5937.77 1189
5938.50 1119
5939.23 1264
5939.95 1212
5940.68 1375
5941.41 1312
5942.14 1392
5942.86 1445
5943.59 1464
5944.32 1424
5945.05 1439
5945.77 1355
5946.50 1350
5947.23 1470
5947.96 1299
5948.68 1258
5949.41 1273
5950.14 1346
5950.87 1386
5951.60 1462
5952.32 1504
5953.05 1520
5953.78 1511
5954.51 1579
5955.24 1672
5955.96 1916
5956.69 1963
5957.42 1785
5958.15 1869
5958.88 1894
5959.61 1777
5960.33 1773
5961.06 1717
5961.79 1706
5962.52 1702
5963.25 1808
5963.98 1857
5964.71 1852
5965.44 1794
5966.16 1740
5966.89 1731
5967.62 1979
5968.35 1881
5969.08 2106
5969.81 2359
5970.54 2565
5971.27 2695
5972.00 2920
5972.73 2974
5973.46 2856
5974.18 2681
5974.91 2606
5975.64 2468
5976.37 2400
5977.10 2405
5977.83 2468
5978.56 2167
5979.29 2235
5980.02 2376
5980.75 2355
5981.48 2277
5982.21 2449
5982.94 2513
5983.67 2729
5984.40 2654
5985.13 2670
5985.86 2742
5986.59 2760
5987.32 2767
5988.05 2762
5988.78 2760
5989.51 2622
5990.24 2719
5990.97 2896
5991.70 2738
5992.43 2739
5993.16 2910
5993.89 2748
5994.62 2779
5995.35 2838
5996.09 2924
5996.82 2880
5997.55 2875
5998.28 2784
5999.01 3017
5999.74 3038
6000.47 3210
6001.20 3085
6001.93 3023
6002.66 3174
6003.39 3094
6004.13 3196
6004.86 3284
6005.59 3245
6006.32 3172
6007.05 2954
6007.78 2926
6008.51 3019
6009.25 2960
6009.98 3146
6010.71 3001
6011.44 3356
6012.17 3475
6012.90 3710
6013.64 4386
6014.37 5312
6015.10 6505
6015.83 7660
6016.56 9172
6017.29 10454
6018.03 11095
6018.76 11560
6019.49 11672
6020.22 11001
6020.96 10340
6021.69 8972
6022.42 7954
6023.15 6754
6023.88 5611
6024.62 4834
6025.35 4075
6026.08 3502
6026.81 3103
6027.55 2815
6028.28 2629
6029.01 2464
6029.75 2439
6030.48 2280
6031.21 2333
6031.94 2258
6032.68 2124
6033.41 2217
6034.14 2014
6034.88 1977
6035.61 2116
6036.34 2131
6037.07 1985
6037.81 1997
6038.54 1915
6039.27 1835
6040.01 1844
6040.74 1811
6041.47 1828
6042.21 1860
6042.94 2026
6043.68 2083
6044.41 2009
6045.14 2094
6045.88 2125
6046.61 2286
6047.34 2311
6048.08 2271
6048.81 2372
6049.55 2198
6050.28 2309
6051.01 2413
6051.75 2460
6052.48 2515
6053.22 2463
6053.95 2697
6054.68 2860
6055.42 2805
6056.15 2944
6056.89 3281
6057.62 3494
6058.36 3425
6059.09 3395
6059.83 3366
6060.56 3062
6061.29 2957
6062.03 2643
6062.76 2508
6063.50 2396
6064.23 2466
6064.97 2273
6065.70 2282
6066.44 2271
6067.17 2310
6067.91 2346
6068.64 2289
6069.38 2195
6070.11 2229
6070.85 2165
6071.58 2136
6072.32 2208
6073.06 2120
6073.79 2095
6074.53 2014
6075.26 2159
6076.00 2076
6076.73 1987
6077.47 1846
6078.20 1854
6078.94 1939
6079.68 1852
6080.41 1897
6081.15 1857
6081.88 1832
6082.62 1781
6083.35 1711
6084.09 1744
6084.83 1626
6085.56 1625
6086.30 1670
6087.04 1581
6087.77 1522
6088.51 1577
6089.24 1674
6089.98 1551
6090.72 1550
6091.45 1534
6092.19 1571
6092.93 1565
6093.66 1569
6094.40 1635
6095.14 1615
6095.87 1631
6096.61 1704
6097.35 1723
6098.08 1575
6098.82 1488
6099.56 1574
6100.29 1605
6101.03 1472
6101.77 1486
6102.51 1431
6103.24 1451
6103.98 1540
6104.72 1526
6105.46 1546
6106.19 1502
6106.93 1528
6107.67 1418
6108.41 1344
6109.14 1424
6109.88 1486
6110.62 1397
6111.36 1443
6112.09 1410
6112.83 1463
6113.57 1478
6114.31 1396
6115.04 1607
6115.78 1561
6116.52 1484
6117.26 1528
6118.00 1449
6118.73 1424
6119.47 1541
6120.21 1603
6120.95 1571
6121.69 1540
6122.43 1427
6123.16 1437
6123.90 1512
6124.64 1496
6125.38 1465
6126.12 1478
6126.86 1530
6127.60 1613
6128.33 1597
6129.07 1448
6129.81 1576
6130.55 1584
6131.29 1485
6132.03 1502
6132.77 1497
6133.51 1486
6134.25 1553
6134.98 1582
6135.72 1635
6136.46 1580
6137.20 1624
6137.94 1622
6138.68 1560
6139.42 1618
6140.16 1632
6140.90 1656
6141.64 1611
6142.38 1610
6143.12 1658
6143.86 1620
6144.60 1632
6145.34 1681
6146.08 1591
6146.82 1616
6147.56 1709
6148.30 1696
6149.04 1778
6149.78 1707
6150.52 1592
6151.26 1681
6152.00 1634
6152.74 1551
6153.48 1628
6154.22 1661
6154.96 1626
6155.70 1730
6156.44 1786
6157.18 1729
6157.92 1794
6158.66 1750
6159.40 1828
6160.14 1734
6160.88 1732
6161.62 1795
6162.36 1829
6163.10 1984
6163.85 1913
6164.59 1782
6165.33 1816
6166.07 1930
6166.81 1958
6167.55 2058
6168.29 2220
6169.03 2098
6169.77 2266
6170.51 2242
6171.26 2522
6172.00 2538
6172.74 2531
6173.48 2614
6174.22 2568
6174.96 2409
6175.70 2423
6176.45 2486
6177.19 2411
6177.93 2324
6178.67 2285
6179.41 2241
6180.16 2162
6180.90 2217
6181.64 2283
6182.38 2206
6183.12 2300
6183.87 2324
6184.61 2288
6185.35 2357
6186.09 2360
6186.83 2427
6187.58 2463
6188.32 2579
6189.06 2543
6189.80 2659
6190.55 2812
6191.29 2719
6192.03 2773
6192.77 2721
6193.52 2654
6194.26 2732
6195.00 2736
6195.74 2791
6196.49 2971
6197.23 2919
6197.97 3060
6198.72 3275
6199.46 3521
6200.20 3659
6200.94 3646
6201.69 3743
6202.43 4022
6203.17 4413
6203.92 4783
6204.66 4948
6205.40 5083
6206.15 4934
6206.89 4750
6207.63 4833
6208.38 4812
6209.12 5098
6209.87 5804
6210.61 6779
6211.35 8376
6212.10 10427
6212.84 12391
6213.58 14088
6214.33 15327
6215.07 15512
6215.82 14871
6216.56 13762
6217.30 12117
6218.05 10743
6218.79 8744
6219.54 7485
6220.28 6033
6221.02 5209
6221.77 4380
6222.51 3750
6223.26 3305
6224.00 2953
6224.75 2725
6225.49 2691
6226.24 2655
6226.98 2770
6227.73 2773
6228.47 2789
6229.21 2960
6229.96 2985
6230.70 2865
6231.45 2624
6232.19 2555
6232.94 2379
6233.68 2143
6234.43 1971
6235.17 2022
6235.92 2024
6236.67 2015
6237.41 1995
6238.16 1975
6238.90 2014
6239.65 2070
6240.39 2270
6241.14 2394
6241.88 2677
6242.63 2906
6243.37 3134
6244.12 3275
6244.87 3204
6245.61 3246
6246.36 3210
6247.10 3137
6247.85 2935
6248.59 2763
6249.34 2802
6250.09 2843
6250.83 2931
6251.58 3231
6252.33 3518
6253.07 3404
6253.82 3500
6254.56 3587
6255.31 3720
6256.06 3525
6256.80 3534
6257.55 3783
6258.30 3738
6259.04 3660
6259.79 3635
6260.54 3501
6261.28 3192
6262.03 2994
6262.78 2756
6263.52 2651
6264.27 2477
6265.02 2418
6265.76 2304
6266.51 2339
6267.26 2277
6268.01 2212
6268.75 2318
6269.50 2223
6270.25 2165
6270.99 2271
6271.74 2360
6272.49 2367
6273.24 2438
6273.98 2512
6274.73 2439
6275.48 2498
6276.23 2430
6276.97 2326
6277.72 2192
6278.47 2292
6279.22 2273
6279.96 2342
6280.71 2399
6281.46 2490
6282.21 2464
6282.96 2417
6283.70 2410
6284.45 2302
6285.20 2309
6285.95 2252
6286.70 2121
6287.45 2032
6288.19 2068
6288.94 2104
6289.69 1972
6290.44 2022
6291.19 2059
6291.94 1971
6292.68 2034
6293.43 1977
6294.18 2078
6294.93 2100
6295.68 2081
6296.43 2171
6297.18 2059
6297.93 1894
6298.67 1883
6299.42 1891
6300.17 1941
6300.92 1755
6301.67 1820
6302.42 1715
6303.17 1683
6303.92 1672
6304.67 1622
6305.42 1707
6306.17 1801
6306.92 1895
6307.67 1949
6308.41 1918
6309.16 1753
6309.91 1813
6310.66 1766
6311.41 1765
6312.16 1662
6312.91 1889
6313.66 1853
6314.41 1675
6315.16 1748
6315.91 1855
6316.66 1800
6317.41 1744
6318.16 1924
6318.91 1882
6319.66 1827
6320.41 1900
6321.16 1836
6321.91 1932
6322.66 1964
6323.41 2002
6324.16 1777
6324.92 1692
6325.67 1741
6326.42 1695
6327.17 1721
6327.92 1617
6328.67 1546
6329.42 1684
6330.17 1552
6330.92 1541
6331.67 1480
6332.42 1505
6333.17 1533
6333.92 1613
6334.68 1485
6335.43 1491
6336.18 1541
6336.93 1518
6337.68 1494
6338.43 1604
6339.18 1574
6339.93 1553
6340.69 1549
6341.44 1539
6342.19 1550
6342.94 1572
6343.69 1637
6344.44 1622
6345.20 1549
6345.95 1407
6346.70 1534
6347.45 1577
6348.20 1536
6348.95 1583
6349.71 1640
6350.46 1611
6351.21 1701
6351.96 1711
6352.71 1625
6353.47 1634
6354.22 1736
6354.97 1870
6355.72 1919
6356.48 1992
6357.23 2205
6357.98 2300
6358.73 2403
6359.49 2350
6360.24 2076
6360.99 2045
6361.74 1945
6362.50 1931
6363.25 1842
6364.00 1688
6364.76 1691
6365.51 1645
6366.26 1766
6367.01 1597
6367.77 1659
6368.52 1669
6369.27 1496
6370.03 1570
6370.78 1583
6371.53 1614
6372.29 1680
6373.04 1858
6373.79 1761
6374.55 1664
6375.30 1713
6376.05 1580
6376.81 1719
6377.56 1738
6378.31 1673
6379.07 1689
6379.82 1539
6380.58 1651
6381.33 1724
6382.08 1558
6382.84 1630
6383.59 1560
6384.35 1642
6385.10 1580
6385.85 1583
6386.61 1594
6387.36 1489
6388.12 1413
6388.87 1520
6389.62 1431
6390.38 1477
6391.13 1517
6391.89 1491
6392.64 1391
6393.40 1551
6394.15 1580
6394.91 1602
6395.66 1614
6396.42 1585
6397.17 1481
6397.93 1538
6398.68 1397
6399.44 1439
6400.19 1495
6400.95 1454
6401.70 1433
6402.46 1456
6403.21 1356
6403.97 1448
6404.72 1297
6405.48 1190
6406.23 1227
6406.99 1208
6407.74 1277
6408.50 1254
6409.25 1287
6410.01 1247
6410.76 1170
6411.52 1279
6412.28 1299
6413.03 1229
6413.79 1323
6414.54 1502
6415.30 1336
6416.05 1317
6416.81 1355
6417.57 1359
6418.32 1265
6419.08 1358
6419.83 1255
6420.59 1310
6421.35 1300
6422.10 1215
6422.86 1275
6423.62 1355
6424.37 1275
6425.13 1233
6425.89 1328
6426.64 1439
6427.40 1473
6428.15 1374
6428.91 1410
6429.67 1456
6430.42 1397
6431.18 1510
6431.94 1571
6432.70 1460
6433.45 1424
6434.21 1424
6434.97 1518
6435.72 1405
6436.48 1321
6437.24 1283
6437.99 1297
6438.75 1348
6439.51 1441
6440.27 1454
6441.02 1422
6441.78 1468
6442.54 1537
6443.30 1619
6444.05 1673
6444.81 1762
6445.57 1877
6446.33 1959
6447.08 1943
6447.84 1922
6448.60 1853
6449.36 1807
6450.12 1608
6450.87 1525
6451.63 1546
6452.39 1444
6453.15 1331
6453.91 1280
6454.66 1362
6455.42 1411
6456.18 1265
6456.94 1212
6457.70 1281
6458.46 1248
6459.21 1311
6459.97 1311
6460.73 1173
6461.49 1285
6462.25 1222
6463.01 1286
6463.77 1320
6464.52 1351
6465.28 1174
6466.04 1297
6466.80 1267
6467.56 1304
6468.32 1366
6469.08 1386
6469.84 1374
6470.60 1419
6471.36 1469
6472.11 1348
6472.87 1395
6473.63 1350
6474.39 1402
6475.15 1337
6475.91 1324
6476.67 1405
6477.43 1452
6478.19 1488
6478.95 1385
6479.71 1383
6480.47 1407
6481.23 1445
6481.99 1502
6482.75 1477
6483.51 1486
6484.27 1552
6485.03 1574
6485.79 1636
6486.55 1556
6487.31 1661
6488.07 1619
6488.83 1648
6489.59 1720
6490.35 1580
6491.11 1546
6491.87 1664
6492.63 1746
6493.39 1724
6494.15 1688
6494.91 1879
6495.67 1813
6496.43 1996
6497.19 2071
6497.95 2074
6498.71 2300
6499.48 2335
6500.24 2372
6501.00 2434
6501.76 2369
6502.52 2437
6503.28 2313
6504.04 2308
6504.80 2225
6505.56 2233
6506.32 2162
6507.09 2332
6507.85 2235
6508.61 2292
6509.37 2272
6510.13 2429
6510.89 2511
6511.65 2547
6512.42 2641
6513.18 2729
6513.94 2741
6514.70 2589
6515.46 2711
6516.22 2734
6516.99 2774
6517.75 3010
6518.51 2915
6519.27 2971
6520.03 2928
6520.80 2931
6521.56 3020
6522.32 2918
6523.08 3003
6523.84 3041
6524.61 3187
6525.37 3260
6526.13 3503
6526.89 3510
6527.66 3617
6528.42 3774
6529.18 4028
6529.94 4277
6530.71 4641
6531.47 4821
6532.23 5180
6533.00 5243
6533.76 5310
6534.52 5341
6535.28 5417
6536.05 5463
6536.81 5642
6537.57 6281
6538.34 7837
6539.10 9953
6539.86 12275
6540.63 14532
6541.39 16469
6542.15 17042
6542.92 16704
6543.68 15874
6544.44 14062
6545.21 11913
6545.97 10068
6546.73 8126
6547.50 6755
6548.26 5363
6549.02 4559
6549.79 3927
6550.55 3416
6551.31 2934
6552.08 2850
6552.84 2880
6553.61 2646
6554.37 2546
6555.13 2502
6555.90 2547
6556.66 2549
6557.43 2481
6558.19 2395
6558.96 2444
6559.72 2309
6560.48 2155
6561.25 2137
6562.01 2015
6562.78 1989
6563.54 1902
6564.31 1884
6565.07 2133
6565.84 2065
6566.60 2078
6567.37 2154
6568.13 2258
6568.90 2527
6569.66 2570
6570.43 2392
6571.19 2461
6571.96 2512
6572.72 2420
6573.49 2343
6574.25 2455
6575.02 2346
6575.78 2344
6576.55 2575
6577.31 2588
6578.08 2825
6578.84 3137
6579.61 3271
6580.37 3132
6581.14 3217
6581.91 3162
6582.67 3216
6583.44 3254
6584.20 3214
6584.97 3247
6585.73 3314
6586.50 3083
6587.27 3104
6588.03 3058
6588.80 2867
6589.56 2718
6590.33 2706
6591.10 2690
6591.86 2734
6592.63 2726
6593.39 2682
6594.16 2686
6594.93 2669
6595.69 2966
6596.46 3214
6597.23 3483
6597.99 3676
6598.76 4090
6599.53 4324
6600.29 4432
6601.06 4463
6601.83 4297
6602.59 4201
6603.36 3893
6604.13 3665
6604.89 3204
6605.66 3044
6606.43 2757
6607.20 2521
6607.96 2538
6608.73 2360
6609.50 2294
6610.26 2119
6611.03 2168
6611.80 2143
6612.57 2202
6613.33 2297
6614.10 2089
6614.87 2132
6615.64 2012
6616.40 2066
6617.17 2055
6617.94 2047
6618.71 2015
6619.48 1960
6620.24 1995
6621.01 1950
6621.78 2014
6622.55 2004
6623.32 1930
6624.08 1858
6624.85 1874
6625.62 1988
6626.39 1879
6627.16 1957
6627.92 1948
6628.69 1813
6629.46 1867
6630.23 1859
6631.00 1764
6631.77 1760
6632.54 1726
6633.30 1761
6634.07 1859
6634.84 1825
6635.61 1937
6636.38 2082
6637.15 2235
6637.92 2254
6638.69 2549
6639.45 2804
6640.22 2697
6640.99 2727
6641.76 2652
6642.53 2642
6643.30 2461
6644.07 2304
6644.84 2125
6645.61 1939
6646.38 1948
6647.15 1834
6647.92 1733
6648.69 1630
6649.46 1722
6650.22 1742
6650.99 1633
6651.76 1719
6652.53 1554
6653.30 1513
6654.07 1687
6654.84 1697
6655.61 1635
6656.38 1615
6657.15 1646
6657.92 1660
6658.69 1624
6659.46 1661
6660.23 1604
6661.00 1693
6661.77 1769
6662.54 1728
6663.31 1595
6664.09 1574
6664.86 1597
6665.63 1614
6666.40 1560
6667.17 1462
6667.94 1460
6668.71 1564
6669.48 1500
6670.25 1591
6671.02 1595
6671.79 1598
6672.56 1583
6673.33 1658
6674.10 1666
6674.88 1675
6675.65 1618
6676.42 1654
6677.19 1665
6677.96 1623
6678.73 1700
6679.50 1605
6680.27 1604
6681.05 1558
6681.82 1532
6682.59 1699
6683.36 1752
6684.13 1686
6684.90 1725
6685.67 1774
6686.45 1811
6687.22 1877
6687.99 1996
6688.76 2035
6689.53 2180
6690.31 2213
6691.08 2261
6691.85 2213
6692.62 2102
6693.39 1962
6694.17 1873
6694.94 1828
6695.71 1831
6696.48 1647
6697.25 1631
6698.03 1549
6698.80 1554
6699.57 1454
6700.34 1490
6701.12 1496
6701.89 1546
6702.66 1502
6703.43 1478
6704.21 1487
6704.98 1494
6705.75 1528
6706.53 1410
6707.30 1507
6708.07 1504
6708.84 1450
6709.62 1347
6710.39 1432
6711.16 1361
6711.94 1433
6712.71 1442
6713.48 1523
6714.26 1506
6715.03 1393
6715.80 1424
6716.58 1523
6717.35 1448
6718.12 1291
6718.90 1324
6719.67 1371
6720.45 1298
6721.22 1352
6721.99 1327
6722.77 1248
6723.54 1231
6724.31 1311
6725.09 1286
6725.86 1374
6726.64 1274
6727.41 1280
6728.18 1309
6728.96 1282
6729.73 1350
6730.51 1472
6731.28 1379
6732.06 1380
6732.83 1373
6733.60 1277
6734.38 1213
6735.15 1240
6735.93 1289
6736.70 1361
6737.48 1420
6738.25 1312
6739.03 1388
6739.80 1369
6740.58 1365
6741.35 1428
6742.13 1434
6742.90 1436
6743.68 1395
6744.45 1310
6745.23 1300
6746.00 1401
6746.78 1403
6747.55 1327
6748.33 1348
6749.10 1426
6749.88 1457
6750.65 1393
6751.43 1530
6752.20 1567
6752.98 1505
6753.75 1658
6754.53 1768
6755.31 1771
6756.08 1786
6756.86 1911
6757.63 1919
6758.41 2018
6759.19 2134
6759.96 2214
6760.74 1939
6761.51 1720
6762.29 1793
6763.07 1629
6763.84 1469
6764.62 1372
6765.39 1375
6766.17 1412
6766.95 1393
6767.72 1401
6768.50 1319
6769.28 1440
6770.05 1384
6770.83 1357
6771.61 1363
6772.38 1337
6773.16 1430
6773.94 1431
6774.71 1401
6775.49 1490
6776.27 1323
6777.04 1314
6777.82 1207
6778.60 1267
6779.37 1332
6780.15 1275
6780.93 1196
6781.71 1257
6782.48 1344
6783.26 1342
6784.04 1301
6784.81 1402
6785.59 1362
6786.37 1337
6787.15 1419
6787.92 1376
6788.70 1378
6789.48 1229
6790.26 1335
6791.04 1412
6791.81 1234
6792.59 1237
6793.37 1221
6794.15 1268
6794.92 1163
6795.70 1132
6796.48 1202
6797.26 1188
6798.04 1076
6798.81 1108
6799.59 1222
6800.37 1206
6801.15 1103
6801.93 1306
6802.71 1243
6803.48 1142
6804.26 1232
6805.04 1202
6805.82 1184
6806.60 1260
6807.38 1409
6808.16 1433
6808.94 1379
6809.71 1434
6810.49 1338
6811.27 1363
6812.05 1344
6812.83 1313
6813.61 1323
6814.39 1204
6815.17 1325
6815.95 1268
6816.73 1243
6817.50 1271
6818.28 1238
6819.06 1219
6819.84 1290
6820.62 1305
6821.40 1245
6822.18 1219
6822.96 1302
6823.74 1281
6824.52 1151
6825.30 1278
6826.08 1205
6826.86 1304
6827.64 1292
6828.42 1233
6829.20 1285
6829.98 1329
6830.76 1266
6831.54 1293
6832.32 1294
6833.10 1388
6833.88 1394
6834.66 1324
6835.44 1220
6836.22 1303
6837.00 1257
6837.78 1248
6838.56 1283
6839.34 1251
6840.12 1233
6840.90 1248
6841.68 1304
6842.46 1308
6843.24 1229
6844.03 1278
6844.81 1326
6845.59 1253
6846.37 1281
6847.15 1227
6847.93 1187
6848.71 1195
6849.49 1198
6850.27 1329
6851.05 1414
6851.84 1577
6852.62 1763
6853.40 2166
6854.18 2742
6854.96 3255
6855.74 3577
6856.52 3759
6857.30 3869
6858.09 3729
6858.87 3454
6859.65 2898
6860.43 2607
6861.21 2224
6861.99 1878
6862.78 1775
6863.56 1658
6864.34 1518
6865.12 1522
6865.90 1430
6866.69 1321
6867.47 1290
6868.25 1392
6869.03 1415
6869.82 1466
6870.60 1507
6871.38 1455
6872.16 1466
6872.94 1507
6873.73 1363
6874.51 1408
6875.29 1345
6876.07 1298
6876.86 1251
6877.64 1245
6878.42 1319
6879.21 1278
6879.99 1269
6880.77 1338
6881.55 1336
6882.34 1414
6883.12 1433
6883.90 1489
6884.69 1586
6885.47 1568
6886.25 1487
6887.04 1662
6887.82 1606
6888.60 1664
6889.39 1727
6890.17 1788
6890.95 2040
6891.74 2429
6892.52 2708
6893.30 3053
6894.09 2946
6894.87 2769
6895.65 2725
6896.44 2514
6897.22 2318
6898.01 1969
6898.79 1934
6899.57 1711
6900.36 1737
6901.14 1633
6901.93 1636
6902.71 1653
6903.49 1736
6904.28 1787
6905.06 1627
6905.85 1727
6906.63 1879
6907.42 1781
6908.20 1758
6908.98 1723
6909.77 1672
6910.55 1678
6911.34 1669
6912.12 1690
6912.91 1615
6913.69 1575
6914.48 1595
6915.26 1593
6916.05 1526
6916.83 1518
6917.62 1453
6918.40 1426
6919.19 1483
6919.97 1408
6920.76 1436
6921.54 1516
6922.33 1488
6923.11 1508
6923.90 1557
6924.68 1440
6925.47 1511
6926.25 1498
6927.04 1534
6927.82 1484
6928.61 1397
6929.40 1485
6930.18 1414
6930.97 1484
6931.75 1479
6932.54 1600
6933.32 1571
6934.11 1538
6934.90 1614
6935.68 1639
6936.47 1714
6937.25 1692
6938.04 1571
6938.83 1683
6939.61 1672
6940.40 1701
6941.19 1760
6941.97 1726
6942.76 1618
6943.54 1674
6944.33 1725
6945.12 1695
6945.90 1838
6946.69 1881
6947.48 1929
6948.26 1983
6949.05 2145
6949.84 2060
6950.62 2122
6951.41 2124
6952.20 2331
6952.99 2242
6953.77 2146
6954.56 2123
6955.35 2227
6956.13 2209
6956.92 2112
6957.71 2141
6958.50 2161
6959.28 2210
6960.07 2364
6960.86 2322
6961.64 2443
6962.43 2402
6963.22 2375
6964.01 2250
6964.80 2121
6965.58 2380
6966.37 2386
6967.16 2352
6967.95 2463
6968.73 2448
6969.52 2400
6970.31 2230
6971.10 2398
6971.89 2344
6972.67 2432
6973.46 2571
6974.25 2627
6975.04 2760
6975.83 2883
6976.62 2794
6977.40 2742
6978.19 2672
6978.98 2680
6979.77 2734
6980.56 2781
6981.35 2780
6982.13 2839
6982.92 2945
6983.71 3067
6984.50 3227
6985.29 3350
6986.08 3758
6986.87 4299
6987.66 5131
6988.45 6306
6989.23 7752
6990.02 9208
6990.81 9966
6991.60 10878
6992.39 10994
6993.18 10037
6993.97 9309
6994.76 8300
6995.55 7230
6996.34 6181
6997.13 5284
6997.92 4586
6998.71 4258
6999.50 3909
7000.29 3982
7001.07 4461
7001.86 5271
7002.65 6127
7003.44 7279
7004.23 8481
7005.02 9641
7005.81 9986
7006.60 10010
7007.39 9390
7008.18 8563
7008.97 7661
7009.76 6568
7010.55 5525
7011.34 4661
7012.14 3895
7012.93 3467
7013.72 3117
7014.51 2990
7015.30 2840
7016.09 2815
7016.88 2703
7017.67 2790
7018.46 2875
7019.25 2716
7020.04 2715
7020.83 2474
7021.62 2606
7022.41 2439
7023.20 2259
7024.00 2256
7024.79 2058
7025.58 2036
7026.37 2109
7027.16 2183
7027.95 2163
7028.74 2186
7029.53 2350
7030.32 2266
7031.12 2276
7031.91 2299
7032.70 2279
7033.49 2227
7034.28 2177
7035.07 2136
7035.87 2054
7036.66 1962
7037.45 1861
7038.24 1917
7039.03 1917
7039.82 2021
7040.62 1934
7041.41 1899
7042.20 2022
7042.99 2172
7043.78 2165
7044.58 2154
7045.37 2268
7046.16 2128
7046.95 2100
7047.75 2049
7048.54 2104
7049.33 2123
7050.12 2167
7050.92 2046
7051.71 2077
7052.50 2131
7053.29 2164
7054.09 2258
7054.88 2526
7055.67 2684
7056.46 2632
7057.26 2490
7058.05 2393
7058.84 2368
7059.64 2328
7060.43 2154
7061.22 1968
7062.02 1977
7062.81 2096
7063.60 1979
7064.39 1979
7065.19 1913
7065.98 1918
7066.77 1893
7067.57 2001
7068.36 2070
7069.16 1915
7069.95 1939
7070.74 1983
7071.54 2011
7072.33 1996
7073.12 1940
7073.92 1828
7074.71 1787
7075.51 1836
7076.30 1877
7077.09 1848
7077.89 1775
7078.68 1836
7079.48 1819
7080.27 1717
7081.06 1724
7081.86 1803
7082.65 1706
7083.45 1662
7084.24 1715
7085.04 1806
7085.83 1770
7086.62 1777
7087.42 1806
7088.21 1842
7089.01 1862
7089.80 1955
7090.60 2081
7091.39 2332
7092.19 2510
7092.98 2622
7093.78 2844
7094.57 2892
7095.37 2935
7096.16 2746
7096.96 2427
7097.75 2342
7098.55 2029
7099.34 1894
7100.14 1759
7100.93 1609
7101.73 1595
7102.52 1505
7103.32 1444
7104.11 1449
7104.91 1422
7105.71 1357
7106.50 1402
7107.30 1457
7108.09 1442
7108.89 1391
7109.68 1315
7110.48 1384
7111.28 1330
7112.07 1412
7112.87 1288
7113.66 1312
7114.46 1307
7115.26 1259
7116.05 1213
7116.85 1244
7117.65 1309
7118.44 1205
7119.24 1333
7120.03 1401
7120.83 1357
7121.63 1394
7122.42 1385
7123.22 1364
7124.02 1304
7124.81 1357
7125.61 1372
7126.41 1377
7127.20 1335
7128.00 1371
7128.80 1330
7129.59 1395
7130.39 1346
7131.19 1349
7131.99 1450
7132.78 1494
7133.58 1709
7134.38 1738
7135.17 1918
7135.97 1998
7136.77 2185
7137.57 2327
7138.36 2349
7139.16 2228
7139.96 2174
7140.76 2117
7141.55 1876
7142.35 1739
7143.15 1590
7143.95 1589
7144.74 1505
7145.54 1457
7146.34 1382
7147.14 1237
7147.94 1427
7148.73 1445
7149.53 1425
7150.33 1376
7151.13 1388
7151.93 1429
7152.72 1333
7153.52 1339
7154.32 1411
7155.12 1290
7155.92 1364
7156.72 1270
7157.51 1247
7158.31 1244
7159.11 1181
7159.91 1260
7160.71 1248
7161.51 1281
7162.31 1246
7163.11 1277
7163.90 1297
7164.70 1417
7165.50 1282
7166.30 1230
7167.10 1236
7167.90 1145
7168.70 1141
7169.50 1169
7170.30 1206
7171.10 1113
7171.90 1209
7172.69 1156
7173.49 1304
7174.29 1239
7175.09 1259
7175.89 1266
7176.69 1265
7177.49 1182
7178.29 1176
7179.09 1207
7179.89 1247
7180.69 1237
7181.49 1335
7182.29 1151
7183.09 1156
7183.89 1167
7184.69 1325
7185.49 1307
7186.29 1384
7187.09 1339
7187.89 1285
7188.69 1320
7189.49 1414
7190.29 1458
7191.09 1438
7191.89 1545
7192.69 1555
7193.49 1582
7194.29 1600
7195.09 1579
7195.89 1499
7196.70 1483
7197.50 1394
7198.30 1274
7199.10 1282
7199.90 1203
7200.70 1194
7201.50 1138
7202.30 1140
7203.10 1130
7203.90 1099
7204.70 1024
7205.51 974
7206.31 977
7207.11 1049
7207.91 1020
7208.71 1090
7209.51 1001
7210.31 904
7211.12 995
7211.92 998
7212.72 1012
7213.52 1021
7214.32 989
7215.12 986
7215.92 993
7216.73 1110
7217.53 1001
7218.33 961
7219.13 1006
7219.93 1027
7220.74 983
7221.54 1030
7222.34 1065
7223.14 985
7223.94 972
7224.75 976
7225.55 1075
7226.35 1046
7227.15 1072
7227.96 1044
7228.76 1051
7229.56 1002
7230.36 1123
7231.17 1046
7231.97 1032
7232.77 1012
7233.57 1065
7234.38 1047
7235.18 1022
7235.98 1105
7236.79 1185
7237.59 1094
7238.39 1064
7239.19 1047
7240.00 1110
7240.80 1183
7241.60 1136
7242.41 1150
7243.21 1155
7244.01 1212
7244.82 1223
7245.62 1203
7246.42 1183
7247.23 1323
7248.03 1240
7248.83 1223
7249.64 1091
7250.44 1109
7251.25 1060
7252.05 1016
7252.85 1052
7253.66 1107
7254.46 1090
7255.27 1119
7256.07 1059
7256.87 1157
7257.68 1154
7258.48 1100
7259.29 1126
7260.09 1084
7260.89 1111
7261.70 1051
7262.50 1078
7263.31 1106
7264.11 1069
7264.92 1100
7265.72 1154
7266.53 1150
7267.33 1203
7268.13 1196
7268.94 1195
7269.74 1200
7270.55 1185
7271.35 1279
7272.16 1256
7272.96 1316
7273.77 1254
7274.57 1287
7275.38 1251
7276.18 1390
7276.99 1308
7277.79 1340
7278.60 1318
7279.40 1407
7280.21 1407
7281.01 1398
7281.82 1377
7282.63 1341
7283.43 1380
7284.24 1499
7285.04 1539
7285.85 1598
7286.65 1944
7287.46 2360
7288.27 2601
7289.07 3034
7289.88 3257
7290.68 3477
7291.49 3447
7292.29 3277
7293.10 3016
7293.91 2726
7294.71 2425
7295.52 2122
7296.33 1952
7297.13 1788
7297.94 1704
7298.74 1572
7299.55 1501
7300.36 1495
7301.16 1536
7301.97 1583
7302.78 1427
7303.58 1467
7304.39 1536
7305.20 1547
7306.00 1576
7306.81 1558
7307.62 1654
7308.42 1877
7309.23 2065
7310.04 2026
7310.84 2060
7311.65 2033
7312.46 2034
7313.27 2020
7314.07 2109
7314.88 2166
7315.69 2175
7316.50 2245
7317.30 2219
7318.11 2296
7318.92 2161
7319.72 2152
7320.53 2195
7321.34 2220
7322.15 2434
7322.96 2797
7323.76 3213
7324.57 3526
7325.38 3718
7326.19 4347
7326.99 4518
7327.80 4411
7328.61 4281
7329.42 3877
7330.23 3478
7331.03 3069
7331.84 2779
7332.65 2495
7333.46 2176
7334.27 1829
7335.08 1721
7335.88 1705
7336.69 1766
7337.50 1647
7338.31 1618
7339.12 1585
7339.93 1590
7340.74 1559
7341.54 1607
7342.35 1642
7343.16 1616
7343.97 1643
7344.78 1696
7345.59 1598
7346.40 1489
7347.21 1486
7348.02 1579
7348.82 1538
7349.63 1362
7350.44 1448
7351.25 1454
7352.06 1490
7352.87 1689
7353.68 1681
7354.49 1558
7355.30 1481
7356.11 1551
7356.92 1424
7357.73 1340
7358.54 1410
7359.35 1441
7360.16 1391
7360.97 1460
7361.78 1523
7362.59 1559
7363.40 1446
7364.21 1474
7365.02 1556
7365.83 1560
7366.64 1612
7367.45 1678
7368.26 1591
7369.07 1578
7369.88 1594
7370.69 1651
7371.50 1621
7372.31 1672
7373.12 1602
7373.93 1527
7374.74 1611
7375.55 1608
7376.36 1619
7377.17 1542
7377.98 1488
7378.79 1573
7379.60 1657
7380.42 1701
7381.23 1697
7382.04 1709
7382.85 1784
7383.66 2043
7384.47 2195
7385.28 2441
7386.09 2571
7386.90 2801
7387.71 2878
7388.53 2780
7389.34 2530
7390.15 2385
7390.96 2155
7391.77 2140
7392.58 2069
7393.39 1840
7394.21 1657
7395.02 1550
7395.83 1613
7396.64 1496
7397.45 1402
7398.27 1395
7399.08 1444
7399.89 1575
7400.70 1560
7401.51 1562
7402.33 1780
7403.14 1821
7403.95 2036
7404.76 2157
7405.57 2285
7406.39 2412
7407.20 2352
7408.01 2271
7408.82 2237
7409.64 2118
7410.45 2030
7411.26 1871
7412.07 1903
7412.89 1781
7413.70 1711
7414.51 1639
7415.32 1606
7416.14 1563
7416.95 1560
7417.76 1460
7418.58 1457
7419.39 1379
7420.20 1262
7421.02 1211
7421.83 1237
7422.64 1185
7423.45 1095
7424.27 1159
7425.08 1160
7425.89 1210
7426.71 1163
7427.52 1220
7428.33 1165
7429.15 1121
7429.96 1204
7430.78 1148
7431.59 1139
7432.40 1081
7433.22 1047
7434.03 1163
7434.84 1153
7435.66 1088
7436.47 1002
7437.29 1035
7438.10 1102
7438.91 1039
7439.73 1061
7440.54 1026
7441.36 1128
7442.17 1115
7442.99 1051
7443.80 1038
7444.61 1148
7445.43 1213
7446.24 1131
7447.06 1133
7447.87 1093
7448.69 1107
7449.50 1122
7450.32 1083
7451.13 1068
7451.95 996
7452.76 1026
7453.58 1013
7454.39 1017
7455.21 985
7456.02 1045
7456.84 1060
7457.65 1080
7458.47 976
7459.28 993
7460.10 945
7460.91 947
7461.73 947
7462.54 975
7463.36 988
7464.17 1005
7464.99 1096
7465.80 1019
7466.62 995
7467.44 1000
7468.25 1037
7469.07 941
7469.88 996
7470.70 984
7471.51 983
7472.33 930
7473.15 941
7473.96 1004
7474.78 997
7475.59 1039
7476.41 1037
7477.23 989
7478.04 985
7478.86 981
7479.67 1019
7480.49 1083
7481.31 1042
7482.12 999
7482.94 914
7483.76 885
7484.57 1013
7485.39 960
7486.21 1007
7487.02 936
7487.84 830
7488.66 901
7489.47 968
7490.29 940
7491.11 885
7491.92 912
7492.74 915
7493.56 872
7494.38 821
7495.19 849
7496.01 960
7496.83 849
7497.64 890
7498.46 967
7499.28 901
7500.10 828
7500.91 840
7501.73 883
7502.55 900
7503.37 825
7504.18 848
7505.00 838
7505.82 823
7506.64 843
7507.46 820
7508.27 868
7509.09 864
7509.91 850
7510.73 830
7511.55 803
7512.36 831
7513.18 813
7514.00 828
7514.82 882
7515.64 916
7516.45 854
7517.27 798
7518.09 710
7518.91 790
7519.73 789
7520.55 758
7521.37 780
7522.18 776
7523.00 796
7523.82 768
7524.64 740
7525.46 773
7526.28 683
7527.10 731
7527.92 774
7528.74 780
7529.55 800
7530.37 845
7531.19 817
7532.01 780
7532.83 754
7533.65 770
7534.47 743
7535.29 829
7536.11 826
7536.93 825
7537.75 844
7538.57 764
7539.39 854
7540.21 841
7541.03 792
7541.84 739
7542.66 732
7543.48 735
7544.30 777
7545.12 790
7545.94 794
7546.76 759
7547.58 751
7548.40 804
7549.22 821
7550.04 799
7550.86 721
7551.68 749
7552.51 728
7553.33 766
7554.15 762
7554.97 711
7555.79 775
7556.61 819
7557.43 837
7558.25 745
7559.07 848
7559.89 769
7560.71 792
7561.53 784
7562.35 735
7563.17 753
7563.99 767
7564.81 747
7565.64 773
7566.46 840
7567.28 774
7568.10 805
7568.92 819
7569.74 805
7570.56 718
7571.38 674
7572.21 712
7573.03 749
7573.85 790
7574.67 673
7575.49 741
7576.31 751
7577.13 739
7577.96 744
7578.78 720
7579.60 779
7580.42 768
7581.24 691
7582.07 750
7582.89 784
7583.71 777
7584.53 709
7585.35 706
7586.18 764
7587.00 763
7587.82 720
7588.64 785
7589.46 758
7590.29 789
7591.11 802
7591.93 772
7592.75 887
7593.58 872
7594.40 883
7595.22 819
7596.04 699
7596.87 769
7597.69 852
7598.51 838
7599.34 791
7600.16 770
7600.98 831
7601.80 745
7602.63 719
7603.45 823
7604.27 837
7605.10 817
7605.92 878
7606.74 862
7607.57 776
7608.39 813
7609.21 956
7610.04 924
7610.86 923
7611.68 923
7612.51 951
7613.33 958
7614.15 822
7614.98 832
7615.80 918
7616.62 958
7617.45 849
7618.27 847
7619.10 873
7619.92 860
7620.74 861
7621.57 893
7622.39 870
7623.22 941
7624.04 1009
7624.86 1011
7625.69 939
7626.51 872
7627.34 880
7628.16 889
7628.99 990
7629.81 877
7630.64 828
7631.46 904
7632.28 927
7633.11 877
7633.93 883
7634.76 997
7635.58 1036
7636.41 1024
7637.23 1042
7638.06 991
7638.88 963
7639.71 1014
7640.53 1016
7641.36 1034
7642.18 928
7643.01 921
7643.83 858
7644.66 824
7645.48 809
7646.31 824
7647.14 834
7647.96 736
7648.79 829
7649.61 745
7650.44 720
7651.26 774
7652.09 772
7652.91 782
7653.74 808
7654.57 816
7655.39 773
7656.22 772
7657.04 753
7657.87 809
7658.70 806
7659.52 761
7660.35 731
7661.17 762
7662.00 764
7662.83 829
7663.65 796
7664.48 770
7665.31 783
7666.13 748
7666.96 701
7667.79 712
7668.61 794
7669.44 770
7670.27 768
7671.09 805
7671.92 777
7672.75 728
7673.57 795
7674.40 790
7675.23 724
7676.05 769
7676.88 835
7677.71 857
7678.53 702
7679.36 751
7680.19 776
7681.02 707
7681.84 739
7682.67 799
7683.50 863
7684.33 806
7685.15 705
7685.98 724
7686.81 752
7687.64 726
7688.46 761
7689.29 804
7690.12 748
7690.95 793
7691.77 809
7692.60 823
7693.43 829
7694.26 727
7695.09 765
7695.91 758
7696.74 698
7697.57 754
7698.40 697
7699.23 706
7700.06 696
7700.88 730
7701.71 708
7702.54 807
7703.37 827
7704.20 759
7705.03 758
7705.85 751
7706.68 736
7707.51 793
7708.34 762
7709.17 798
7710.00 786
7710.83 785
7711.66 754
7712.48 748
7713.31 714
7714.14 778
7714.97 752
7715.80 745
7716.63 790
7717.46 754
7718.29 747
7719.12 779
7719.95 783
7720.78 757
7721.61 707
7722.44 694
7723.27 706
7724.09 750
7724.92 783
7725.75 799
7726.58 800
7727.41 822
7728.24 764
7729.07 882
7729.90 806
7730.73 816
7731.56 790
7732.39 798
7733.22 806
7734.05 775
7734.88 718
7735.71 756
7736.54 770
7737.37 747
7738.20 857
7739.03 810
7739.86 813
7740.70 779
7741.53 801
7742.36 782
7743.19 796
7744.02 769
7744.85 725
7745.68 807
7746.51 892
7747.34 909
7748.17 899
7749.00 912
7749.83 994
7750.66 1154
7751.50 1260
7752.33 1552
7753.16 1598
7753.99 1618
7754.82 1555
7755.65 1536
7756.48 1441
7757.31 1289
7758.15 1199
7758.98 1084
7759.81 990
7760.64 961
7761.47 929
7762.30 958
7763.13 988
7763.97 865
7764.80 986
7765.63 826
7766.46 929
7767.29 978
7768.13 895
7768.96 800
7769.79 815
7770.62 866
7771.45 823
7772.29 807
7773.12 758
7773.95 802
7774.78 854
7775.62 710
7776.45 739
7777.28 694
7778.11 779
7778.95 786
7779.78 753
7780.61 751
7781.44 813
7782.28 838
7783.11 877
7783.94 802
7784.77 783
7785.61 798
7786.44 765
7787.27 751
7788.11 747
7788.94 767
7789.77 768
7790.61 777
7791.44 753
7792.27 765
7793.10 789
7793.94 813
7794.77 788
7795.60 736
7796.44 733
7797.27 794
7798.11 770
7798.94 789
7799.77 779
7800.61 815
7801.44 777
7802.27 800
7803.11 791
7803.94 750
7804.78 761
7805.61 809
7806.44 838
7807.28 851
7808.11 834
7808.95 870
7809.78 742
7810.61 804
7811.45 823
7812.28 896
7813.12 881
7813.95 843
7814.79 818
7815.62 806
7816.45 954
7817.29 926
7818.12 945
7818.96 1044
7819.79 1116
7820.63 1108
7821.46 1210
7822.30 1241
7823.13 1200
7823.97 1237
7824.80 1144
7825.64 1158
7826.47 1050
7827.31 964
7828.14 958
7828.98 1021
7829.81 1056
7830.65 1010
7831.48 972
7832.32 956
7833.15 942
7833.99 972
7834.83 990
7835.66 992
7836.50 947
7837.33 912
7838.17 914
7839.00 926
7839.84 1069
7840.68 1092
7841.51 1003
7842.35 1038
7843.18 1042
7844.02 1002
7844.86 923
7845.69 988
7846.53 936
7847.36 953
7848.20 1012
7849.04 936
7849.87 894
7850.71 826
7851.55 871
7852.38 870
7853.22 868
7854.05 899
7854.89 900
7855.73 921
7856.56 868
7857.40 920
7858.24 905
7859.08 958
7859.91 953
7860.75 1023
7861.59 1010
7862.42 1018
7863.26 1047
7864.10 1129
7864.93 1048
7865.77 1044
7866.61 1050
7867.45 1113
7868.28 1100
7869.12 1035
7869.96 911
7870.80 936
7871.63 995
7872.47 897
7873.31 929
7874.15 873
7874.98 973
7875.82 921
7876.66 931
7877.50 906
7878.33 911
7879.17 950
7880.01 991
7880.85 955
7881.69 944
7882.52 958
7883.36 1050
7884.20 1059
7885.04 906
7885.88 1000
7886.71 975
7887.55 992
7888.39 930
7889.23 900
7890.07 941
7890.91 975
7891.75 976
7892.58 888
7893.42 996
7894.26 911
7895.10 964
7895.94 988
7896.78 1095
7897.62 1005
7898.46 1022
7899.29 997
7900.13 954
7900.97 974
7901.81 968
7902.65 937
7903.49 970
7904.33 967
7905.17 972
7906.01 1018
7906.85 1024
7907.69 1105
7908.53 1004
7909.37 959
7910.21 904
7911.04 1029
7911.88 987
7912.72 942
7913.56 936
7914.40 916
7915.24 906
7916.08 910
7916.92 981
7917.76 973
7918.60 1049
7919.44 1079
7920.28 1234
7921.12 1347
7921.96 1537
7922.80 1812
7923.64 1867
7924.48 1972
7925.32 2048
7926.16 1916
7927.01 1777
7927.85 1566
7928.69 1487
7929.53 1418
7930.37 1294
7931.21 1221
7932.05 1129
7932.89 1060
7933.73 1022
7934.57 965
7935.41 841
7936.25 901
7937.09 872
7937.93 872
7938.78 855
7939.62 867
7940.46 929
7941.30 904
7942.14 819
7942.98 791
7943.82 813
7944.66 818
7945.51 878
7946.35 874
7947.19 875
7948.03 900
7948.87 898
7949.71 918
7950.56 886
7951.40 895
7952.24 947
7953.08 993
7953.92 1016
7954.76 960
7955.61 908
7956.45 927
7957.29 974
7958.13 1012
7958.97 1077
7959.82 1111
7960.66 1078
7961.50 1043
7962.34 1098
7963.19 1062
7964.03 1020
7964.87 1000
7965.71 948
7966.56 974
7967.40 977
7968.24 908
7969.08 946
7969.93 896
7970.77 888
7971.61 852
7972.45 843
7973.30 975
7974.14 969
7974.98 885
7975.83 898
7976.67 927
7977.51 862
7978.36 829
7979.20 767
7980.04 787
7980.89 834
7981.73 740
7982.57 764
7983.42 843
7984.26 757
7985.10 741
7985.95 806
7986.79 808
7987.63 754
7988.48 782
7989.32 747
7990.16 815
7991.01 775
7991.85 765
7992.70 789
7993.54 725
7994.38 787
7995.23 828
7996.07 785
7996.92 765
7997.76 808
7998.60 806
7999.45 753
8000.29 754
8001.14 730
8001.98 759
8002.83 736
8003.67 780
8004.52 819
8005.36 832
8006.20 871
8007.05 869
8007.89 807
8008.74 784
8009.58 804
8010.43 732
8011.27 755
8012.12 706
8012.96 708
8013.81 693
8014.65 727
8015.50 733
8016.34 710
8017.19 666
8018.03 631
8018.88 681
8019.72 684
8020.57 702
8021.42 693
8022.26 753
8023.11 655
8023.95 683
8024.80 679
8025.64 750
8026.49 764
8027.33 761
8028.18 719
8029.03 682
8029.87 647
8030.72 679
8031.56 629
8032.41 602
8033.26 683
8034.10 648
8034.95 697
8035.79 696
8036.64 641
8037.49 680
8038.33 643
8039.18 637
8040.03 646
8040.87 656
8041.72 699
8042.57 718
8043.41 715
8044.26 694
8045.11 629
8045.95 686
8046.80 646
8047.65 660
8048.49 650
8049.34 693
8050.19 677
8051.03 743
8051.88 666
8052.73 659
8053.58 718
8054.42 664
8055.27 685
8056.12 657
8056.96 588
8057.81 661
8058.66 643
8059.51 707
8060.35 701
8061.20 634
8062.05 645
8062.90 613
8063.74 669
8064.59 664
8065.44 674
8066.29 686
8067.14 663
8067.98 684
8068.83 707
8069.68 741
8070.53 767
8071.38 711
8072.22 627
8073.07 673
8073.92 683
8074.77 741
8075.62 655
8076.46 626
8077.31 602
8078.16 646
8079.01 688
8079.86 615
8080.71 589
8081.56 693
8082.40 702
8083.25 639
8084.10 683
8084.95 628
8085.80 672
8086.65 714
8087.50 731
8088.35 769
8089.19 811
8090.04 791
8090.89 857
8091.74 854
8092.59 795
8093.44 873
8094.29 757
8095.14 703
8095.99 698
8096.84 731
8097.69 781
8098.54 705
8099.39 647
8100.24 646
8101.09 713
8101.94 651
8102.79 677
8103.63 710
8104.48 665
8105.33 620
8106.18 662
8107.03 769
8107.88 720
8108.73 713
8109.58 798
8110.43 818
8111.28 793
8112.14 759
8112.99 685
8113.84 696
8114.69 741
8115.54 714
8116.39 711
8117.24 699
8118.09 709
8118.94 652
8119.79 640
8120.64 695
8121.49 660
8122.34 653
8123.19 727
8124.04 742
8124.89 716
8125.74 730
8126.60 746
8127.45 748
8128.30 694
8129.15 701
8130.00 706
8130.85 625
8131.70 613
8132.55 692
8133.40 650
8134.26 722
8135.11 636
8135.96 661
8136.81 623
8137.66 656
8138.51 593
8139.37 612
8140.22 658
8141.07 629
8141.92 628
8142.77 652
8143.62 731
8144.48 670
8145.33 717
8146.18 722
8147.03 703
8147.88 746
8148.74 727
8149.59 746
8150.44 758
8151.29 723
8152.15 683
8153.00 720
8153.85 709
8154.70 760
8155.56 784
8156.41 759
8157.26 759
8158.11 772
8158.97 857
8159.82 903
8160.67 888
8161.52 961
8162.38 946
8163.23 920
8164.08 894
8164.94 824
8165.79 763
8166.64 763
8167.49 707
8168.35 752
8169.20 722
8170.05 730
8170.91 714
8171.76 666
8172.61 667
8173.47 633
8174.32 629
8175.17 657
8176.03 676
8176.88 717
8177.74 697
8178.59 662
8179.44 676
8180.30 675
8181.15 553
8182.00 568
8182.86 718
8183.71 720
8184.57 637
8185.42 613
8186.27 630
8187.13 578
8187.98 572
8188.84 602
8189.69 648
8190.55 644
8191.40 659
8192.25 621
8193.11 599
8193.96 605
8194.82 657
8195.67 586
8196.53 608
8197.38 628
8198.24 675
8199.09 644
8199.95 584
8200.80 585
8201.66 577
8202.51 602
8203.37 609
8204.22 644
8205.08 638
8205.93 634
8206.79 602
8207.64 617
8208.50 586
8209.35 570
8210.21 594
8211.06 583
8211.92 568
8212.77 614
8213.63 548
8214.48 595
8215.34 613
8216.20 636
8217.05 665
8217.91 678
8218.76 641
8219.62 602
8220.48 631
8221.33 641
8222.19 588
8223.04 617
8223.90 668
8224.76 641
8225.61 653
8226.47 696
8227.32 779
8228.18 727
8229.04 743
8229.89 787
8230.75 868
8231.61 863
8232.46 849
8233.32 823
8234.18 762
8235.03 739
8235.89 627
8236.75 677
8237.60 708
8238.46 642
8239.32 663
8240.17 724
8241.03 628
8241.89 609
8242.74 636
8243.60 625
8244.46 614
8245.32 596
8246.17 606
8247.03 618
8247.89 637
8248.74 610
8249.60 646
8250.46 604
8251.32 668
8252.17 622
8253.03 682
8253.89 654
8254.75 614
8255.60 635
8256.46 681
8257.32 643
8258.18 646
8259.04 648
8259.89 616
8260.75 629
8261.61 674
8262.47 651
8263.33 679
8264.18 673
8265.04 629
8265.90 671
8266.76 594
8267.62 567
8268.48 577
8269.33 653
8270.19 695
8271.05 640
8271.91 589
8272.77 635
8273.63 670
8274.49 594
8275.34 581
8276.20 567
8277.06 587
8277.92 665
8278.78 687
8279.64 629
8280.50 628
8281.36 650
8282.22 651
8283.08 646
8283.93 639
8284.79 620
8285.65 621
8286.51 605
8287.37 610
8288.23 607
8289.09 663
8289.95 731
8290.81 729
8291.67 660
8292.53 730
8293.39 779
8294.25 782
8295.11 788
8295.97 797
8296.83 916
8297.69 912
8298.55 880
8299.41 837
8300.27 906
8301.13 845
8301.99 775
8302.85 779
8303.71 759
8304.57 764
8305.43 716
8306.29 686
8307.15 705
8308.01 715
8308.87 669
8309.73 678
8310.59 718
8311.45 711
8312.31 656
8313.17 692
8314.03 702
8314.90 710
8315.76 655
8316.62 680
8317.48 687
8318.34 653
8319.20 606
8320.06 626
8320.92 700
8321.78 747
8322.64 792
8323.51 726
8324.37 734
8325.23 708
8326.09 720
8326.95 785
8327.81 750
8328.67 789
8329.54 720
8330.40 714
8331.26 659
8332.12 667
8332.98 676
8333.84 744
8334.71 746
8335.57 661
8336.43 644
8337.29 724
8338.15 722
8339.02 668
8339.88 720
8340.74 644
8341.60 590
8342.46 663
8343.33 682
8344.19 694
8345.05 675
8345.91 629
8346.78 688
8347.64 728
8348.50 682
8349.36 658
8350.23 758
8351.09 678
8351.95 700
8352.81 672
8353.68 732
8354.54 721
8355.40 748
8356.27 755
8357.13 732
8357.99 703
8358.86 745
8359.72 766
8360.58 715
8361.44 694
8362.31 740
8363.17 745
8364.03 805
8364.90 785
8365.76 702
8366.63 799
8367.49 798
8368.35 733
8369.22 803
8370.08 840
8370.94 937
8371.81 1037
8372.67 1032
8373.53 1080
8374.40 1077
8375.26 963
8376.13 972
8376.99 867
8377.85 867
8378.72 853
8379.58 792
8380.45 763
8381.31 754
8382.18 740
8383.04 771
8383.90 655
8384.77 673
8385.63 727
8386.50 690
8387.36 751
8388.23 757
8389.09 749
8389.96 763
8390.82 759
8391.69 766
8392.55 781
8393.42 668
8394.28 711
8395.15 686
8396.01 692
8396.88 757
8397.74 708
8398.61 687
8399.47 742
8400.34 786
8401.20 749
8402.07 716
8402.93 712
8403.80 696
8404.66 689
8405.53 685
8406.39 788
8407.26 835
8408.12 776
8408.99 829
8409.86 821
8410.72 787
8411.59 704
8412.45 751
8413.32 739
8414.19 757
8415.05 723
8415.92 765
8416.78 773
8417.65 777
8418.52 770
8419.38 791
8420.25 856
8421.11 736
8421.98 721
8422.85 717
8423.71 780
8424.58 814
8425.45 836
8426.31 851
8427.18 830
8428.05 862
8428.91 785
8429.78 841
8430.65 876
8431.51 923
8432.38 946
8433.25 971
8434.11 929
8434.98 884
8435.85 877
8436.72 899
8437.58 955
8438.45 938
8439.32 965
8440.18 945
8441.05 1011
8441.92 983
8442.79 1103
8443.65 1049
8444.52 1049
8445.39 1078
8446.26 1221
8447.12 1163
8447.99 1226
8448.86 1262
8449.73 1292
8450.60 1261
8451.46 1242
8452.33 1253
8453.20 1213
8454.07 1269
8454.94 1175
8455.80 1209
8456.67 1251
8457.54 1306
8458.41 1342
8459.28 1502
8460.14 1571
8461.01 1823
8461.88 2071
8462.75 2281
8463.62 2152
8464.49 2284
8465.36 2236
8466.22 1988
8467.09 1898
8467.96 1787
8468.83 1695
8469.70 1453
8470.57 1519
8471.44 1504
8472.31 1667
8473.17 1836
8474.04 2297
8474.91 2882
8475.78 3212
8476.65 3617
8477.52 3827
8478.39 3634
8479.26 3354
8480.13 2963
8481.00 2489
8481.87 2164
8482.74 1719
8483.61 1472
8484.48 1403
8485.34 1252
8486.21 1229
8487.08 1132
8487.95 1042
8488.82 1050
8489.69 996
8490.56 1017
8491.43 968
8492.30 982
8493.17 1020
8494.04 1007
8494.91 913
8495.78 900
8496.65 956
8497.52 841
8498.39 881
8499.26 899
8500.13 906
8501.01 905
8501.88 933
8502.75 922
8503.62 907
8504.49 998
8505.36 901
8506.23 864
8507.10 932
8507.97 843
8508.84 821
8509.71 853
8510.58 849
8511.45 870
8512.32 973
8513.20 959
8514.07 994
8514.94 1037
8515.81 1100
8516.68 1099
8517.55 1044
8518.42 944
8519.29 807
8520.17 872
8521.04 853
8521.91 763
8522.78 776
8523.65 882
8524.52 889
8525.39 872
8526.27 864
8527.14 807
8528.01 890
8528.88 909
8529.75 878
8530.63 794
8531.50 825
8532.37 877
8533.24 924
8534.11 884
8534.99 911
8535.86 952
8536.73 935
8537.60 889
8538.47 944
8539.35 954
8540.22 928
8541.09 910
8541.96 967
8542.84 948
8543.71 864
8544.58 971
8545.46 919
8546.33 850
8547.20 857
8548.07 909
8548.95 917
8549.82 861
8550.69 915
8551.57 880
8552.44 891
8553.31 849
8554.18 884
8555.06 909
8555.93 939
8556.80 1004
8557.68 1035
8558.55 846
8559.42 897
8560.30 942
8561.17 927
8562.04 979
8562.92 850
8563.79 833
8564.67 864
8565.54 831
8566.41 744
8567.29 767
8568.16 793
8569.03 783
8569.91 748
8570.78 764
8571.66 733
8572.53 734
8573.40 745
8574.28 718
8575.15 704
8576.03 747
8576.90 775
8577.78 811
8578.65 819
8579.52 769
8580.40 733
8581.27 714
8582.15 737
8583.02 723
8583.90 719
8584.77 710
8585.65 672
8586.52 711
8587.40 699
8588.27 728
8589.15 714
8590.02 692
8590.90 743
8591.77 693
8592.65 691
8593.52 719
8594.40 765
8595.27 665
8596.15 770
8597.02 749
8597.90 716
8598.77 710
8599.65 750
8600.52 713
8601.40 713
8602.28 687
8603.15 681
8604.03 704
8604.90 718
8605.78 692
8606.65 710
8607.53 720
8608.41 767
8609.28 808
8610.16 782
8611.03 787
8611.91 753
8612.79 809
8613.66 762
8614.54 725
8615.41 739
8616.29 727
8617.17 732
8618.04 758
8618.92 740
8619.80 750
8620.67 752
8621.55 772
8622.43 697
8623.30 763
8624.18 745
8625.06 713
8625.93 721
8626.81 798
8627.69 788
8628.56 837
8629.44 772
8630.32 792
8631.20 800
8632.07 780
8632.95 783
8633.83 809
8634.70 913
8635.58 872
8636.46 865
8637.34 917
8638.21 842
8639.09 864
8639.97 787
8640.85 860
8641.72 888
8642.60 891
8643.48 893
8644.36 947
8645.23 952
8646.11 1015
8646.99 938
8647.87 981
8648.75 1012
8649.62 1040
8650.50 968
8651.38 953
8652.26 987
8653.14 964
8654.01 985
8654.89 998
8655.77 993
8656.65 1093
8657.53 1049
8658.41 1032
8659.29 1067
8660.16 1094
8661.04 1074
8661.92 1040
8662.80 1061
8663.68 1179
8664.56 1176
8665.44 1215
8666.31 1188
8667.19 1134
8668.07 1177
8668.95 1136
8669.83 1202
8670.71 1162
8671.59 1125
8672.47 1181
8673.35 1109
8674.23 1233
8675.11 1310
8675.99 1350
8676.86 1518
8677.74 1621
8678.62 1781
8679.50 2167
8680.38 2333
8681.26 2228
8682.14 2316
8683.02 2499
8683.90 2225
8684.78 2064
8685.66 1864
8686.54 1644
8687.42 1586
8688.30 1442
8689.18 1440
8690.06 1316
8690.94 1261
8691.82 1236
8692.70 1242
8693.58 1296
8694.46 1474
8695.34 1723
8696.22 1959
8697.10 2259
8697.98 2715
8698.86 3054
8699.74 3049
8700.62 3005
8701.51 2842
8702.39 2436
8703.27 2228
8704.15 2019
8705.03 1717
8705.91 1458
8706.79 1360
8707.67 1264
8708.55 1239
8709.43 1084
8710.31 1045
8711.20 1017
8712.08 960
8712.96 958
8713.84 958
8714.72 913
8715.60 964
8716.48 923
8717.36 916
8718.25 942
8719.13 928
8720.01 900
8720.89 889
8721.77 823
8722.65 884
8723.54 777
8724.42 839
8725.30 851
8726.18 894
8727.06 903
8727.95 867
8728.83 909
8729.71 866
8730.59 861
8731.47 875
8732.36 917
8733.24 867
8734.12 910
8735.00 941
8735.89 918
8736.77 1014
8737.65 1021
8738.53 976
8739.42 985
8740.30 949
8741.18 904
8742.06 886
8742.95 876
8743.83 871
8744.71 873
8745.59 928
8746.48 897
8747.36 784
8748.24 873
8749.13 842
8750.01 802
8750.89 814
8751.78 793
8752.66 833
8753.54 807
8754.43 809
8755.31 876
8756.19 897
8757.08 863
8757.96 866
8758.84 885
8759.73 895
8760.61 923
8761.49 929
8762.38 1043
8763.26 1015
8764.15 1157
8765.03 1139
8765.91 1146
8766.80 1183
8767.68 1097
8768.57 1016
8769.45 937
8770.33 964
8771.22 938
8772.10 905
8772.99 891
8773.87 891
8774.75 900
8775.64 836
8776.52 921
8777.41 922
8778.29 901
8779.18 1007
8780.06 1001
8780.95 931
8781.83 920
8782.72 930
8783.60 859
8784.49 850
8785.37 800
8786.26 882
8787.14 766
8788.03 731
8788.91 836
8789.80 817
8790.68 780
8791.57 762
8792.45 750
8793.34 874
8794.22 859
8795.11 848
8795.99 901
8796.88 964
8797.76 1030
8798.65 1080
8799.53 1113
8800.42 1078
8801.31 1046
8802.19 1005
8803.08 1000
8803.96 972
8804.85 889
8805.74 879
8806.62 855
8807.51 847
8808.39 815
8809.28 868
8810.17 843
8811.05 792
8811.94 811
8812.82 810
8813.71 821
8814.60 787
8815.48 817
8816.37 859
8817.26 893
8818.14 779
8819.03 824
8819.92 734
8820.80 748
8821.69 626
8822.58 707
8823.46 818
8824.35 731
8825.24 759
8826.12 729
8827.01 745
8827.90 762
8828.78 721
8829.67 750
8830.56 730
8831.45 726
8832.33 693
8833.22 710
8834.11 712
8835.00 753
8835.88 725
8836.77 720
8837.66 740
8838.55 772
8839.43 720
8840.32 714
8841.21 744
8842.10 720
8842.98 695
8843.87 721
8844.76 720
8845.65 652
8846.54 775
8847.42 760
8848.31 728
8849.20 708
8850.09 679
8850.98 685
8851.86 722
8852.75 715
8853.64 749
8854.53 733
8855.42 690
8856.31 705
8857.19 655
8858.08 662
8858.97 742
8859.86 699
8860.75 676
8861.64 686
8862.53 751
8863.42 714
8864.30 728
8865.19 744
8866.08 716
8866.97 705
8867.86 727
8868.75 653
8869.64 698
8870.53 721
8871.42 679
8872.31 679
8873.20 663
8874.08 684
8874.97 669
8875.86 664
8876.75 637
8877.64 705
8878.53 719
8879.42 720
8880.31 674
8881.20 716
8882.09 661
8882.98 737
8883.87 717
8884.76 697
8885.65 712
8886.54 719
8887.43 706
8888.32 636
8889.21 688
8890.10 739
8890.99 687
8891.88 710
8892.77 712
8893.66 802
8894.55 867
8895.44 843
8896.33 877
8897.22 797
8898.11 905
8899.00 939
8899.90 974
8900.79 1018
8901.68 903
8902.57 890
8903.46 838
8904.35 741
8905.24 706
8906.13 673
8907.02 686
8907.91 690
8908.80 617
8909.70 623
8910.59 604
8911.48 646
8912.37 614
8913.26 631
8914.15 668
8915.04 671
8915.93 585
8916.83 645
8917.72 619
8918.61 624
8919.50 631
8920.39 616
8921.28 611
8922.18 591
8923.07 579
8923.96 549
8924.85 613
8925.74 605
8926.64 647
8927.53 613
8928.42 558
8929.31 617
8930.20 555
8931.10 665
8931.99 640
8932.88 613
8933.77 534
8934.67 560
8935.56 577
8936.45 581
8937.34 636
8938.24 633
8939.13 592
8940.02 644
8940.91 586
8941.81 595
8942.70 562
8943.59 558
8944.49 629
8945.38 634
8946.27 566
8947.16 596
8948.06 583
8948.95 646
8949.84 587
8950.74 667
8951.63 605
8952.52 601
8953.42 603
8954.31 607
8955.20 626
8956.10 636
8956.99 673
8957.88 646
8958.78 551
8959.67 564
8960.56 605
8961.46 632
8962.35 604
8963.25 637
8964.14 569
8965.03 577
8965.93 597
8966.82 601
8967.72 646
8968.61 573
8969.50 558
8970.40 556
8971.29 622
8972.19 692
8973.08 690
8973.98 617
8974.87 631
8975.76 609
8976.66 570
8977.55 586
8978.45 647
8979.34 626
8980.24 625
8981.13 585
8982.03 670
8982.92 731
8983.82 748
8984.71 804
8985.61 789
8986.50 844
8987.40 922
8988.29 916
8989.19 853
8990.08 871
8990.98 725
8991.87 715
8992.77 685
8993.66 708
8994.56 580
8995.45 553
8996.35 589
8997.24 522
8998.14 548
8999.04 569
8999.93 565
9000.83 571
9001.72 568
9002.62 527
9003.51 468
9004.41 528
9005.31 594
9006.20 529
9007.10 536
9007.99 491
9008.89 466
9009.79 542
9010.68 547
9011.58 535
9012.48 569
9013.37 531
9014.27 550
9015.16 543
9016.06 555
9016.96 581
9017.85 557
9018.75 529
9019.65 504
9020.54 459
9021.44 513
9022.34 528
9023.23 520
9024.13 561
9025.03 541
9025.93 529
9026.82 520
9027.72 526
9028.62 458
9029.51 479
9030.41 495
9031.31 477
9032.21 460
9033.10 434
9034.00 504
9034.90 502
9035.79 480
9036.69 467
9037.59 501
9038.49 470
9039.38 523
9040.28 448
9041.18 473
9042.08 473
9042.98 488
9043.87 476
9044.77 469
9045.67 481
9046.57 478
9047.47 472
9048.36 533
9049.26 499
9050.16 518
9051.06 503
9051.96 575
9052.85 511
9053.75 507
9054.65 516
9055.55 491
9056.45 469
9057.35 513
9058.25 541
9059.14 491
9060.04 472
9060.94 486
9061.84 491
9062.74 484
9063.64 497
9064.54 588
9065.44 536
9066.33 497
9067.23 488
9068.13 529
9069.03 538
9069.93 491
9070.83 459
9071.73 451
9072.63 504
9073.53 517
9074.43 499
9075.33 523
9076.23 493
9077.13 547
9078.03 514
9078.92 491
9079.82 457
9080.72 494
9081.62 494
9082.52 479
9083.42 497
9084.32 493
9085.22 488
9086.12 520
9087.02 549
9087.92 517
9088.82 450
9089.72 480
9090.62 469
9091.52 531
9092.42 501
9093.32 548
9094.22 514
9095.12 548
9096.03 503
9096.93 557
9097.83 576
9098.73 526
9099.63 542
9100.53 531
9101.43 527
9102.33 512
9103.23 466
9104.13 473
9105.03 466
9105.93 478
9106.83 448
9107.74 469
9108.64 482
9109.54 503
9110.44 451
9111.34 489
9112.24 497
9113.14 492
9114.04 463
9114.94 481
9115.85 420
9116.75 453
9117.65 442
9118.55 487
9119.45 487
9120.35 516
9121.26 550
9122.16 495
9123.06 495
9123.96 480
9124.86 470
9125.77 521
9126.67 481
9127.57 429
9128.47 530
9129.37 519
9130.28 424
9131.18 468
9132.08 452
9132.98 388
9133.88 464
9134.79 467
9135.69 505
9136.59 511
9137.49 465
9138.40 496
9139.30 488
9140.20 478
9141.10 470
9142.01 513
9142.91 510
9143.81 419
9144.72 422
9145.62 486
9146.52 481
9147.42 507
9148.33 505
9149.23 506
9150.13 448
9151.04 469
9151.94 477
9152.84 520
9153.75 503
9154.65 459
9155.55 509
9156.46 478
9157.36 443
9158.26 508
9159.17 448
9160.07 451
9160.97 511
9161.88 463
9162.78 453
9163.69 503
9164.59 469
9165.49 436
9166.40 440
9167.30 511
9168.21 472
9169.11 446
9170.01 474
9170.92 447
9171.82 458
9172.73 444
9173.63 465
9174.53 451
9175.44 469
9176.34 477
9177.25 449
9178.15 452
9179.06 431
9179.96 452
9180.87 513
9181.77 502
9182.68 481
9183.58 525
9184.49 504
9185.39 509
9186.30 484
9187.20 408
9188.11 379
9189.01 462
9189.92 475
9190.82 464
9191.73 471
9192.63 511
9193.54 551
9194.44 534
9195.35 494
9196.25 507
9197.16 509
9198.06 498
9198.97 504
9199.87 473
9200.78 477
9201.69 474
9202.59 464
9203.50 479
9204.40 471
9205.31 566
9206.21 555
9207.12 592
9208.03 563
9208.93 603
9209.84 598
9210.74 539
9211.65 477
9212.56 454
9213.46 518
9214.37 499
9215.28 458
9216.18 441
9217.09 455
9218.00 493
9218.90 489
9219.81 481
9220.72 512
9221.62 510
9222.53 507
9223.44 557
9224.34 553
9225.25 567
9226.16 528
9227.06 571
9227.97 544
9228.88 520
9229.78 515
9230.69 467
9231.60 406
9232.51 459
9233.41 466
9234.32 469
9235.23 506
9236.13 466
9237.04 467
9237.95 485
9238.86 457
9239.76 535
9240.67 476
9241.58 477
9242.49 502
9243.39 468
9244.30 452
9245.21 448
9246.12 424
9247.03 440
9247.93 433
9248.84 435
9249.75 472
9250.66 412
9251.57 489
9252.47 498
9253.38 446
9254.29 495
9255.20 437
9256.11 522
9257.02 496
9257.92 429
9258.83 446
9259.74 455
9260.65 434
9261.56 439
9262.47 470
9263.38 449
9264.28 468
9265.19 479
9266.10 450
9267.01 495
9267.92 468
9268.83 433
9269.74 471
9270.65 434
9271.56 452
9272.47 411
9273.37 464
9274.28 458
9275.19 439
9276.10 441
9277.01 464
9277.92 455
9278.83 437
9279.74 472
9280.65 461
9281.56 479
9282.47 437
9283.38 411
9284.29 464
9285.20 492
9286.11 426
9287.02 445
9287.93 476
9288.84 458
9289.75 479
9290.66 469
9291.57 486
9292.48 487
9293.39 486
9294.30 468
9295.21 457
9296.12 488
9297.03 510
9297.94 458
9298.85 443
9299.76 426
9300.67 453
9301.58 527
9302.49 462
9303.40 451
9304.31 466
9305.23 462
9306.14 498
9307.05 534
9307.96 510
9308.87 495
9309.78 565
9310.69 510
9311.60 514
9312.51 490
9313.42 480
9314.34 548
9315.25 567
9316.16 542
9317.07 517
9317.98 514
9318.89 575
9319.80 556
9320.72 480
9321.63 448
9322.54 535
9323.45 558
9324.36 528
9325.27 477
9326.19 437
9327.10 497
9328.01 484
9328.92 448
9329.83 489
9330.74 463
9331.66 471
9332.57 422
9333.48 458
9334.39 540
9335.31 526
9336.22 458
9337.13 451
9338.04 427
9338.96 443
9339.87 472
9340.78 483
9341.69 473
9342.61 507
9343.52 465
9344.43 512
9345.34 467
9346.26 479
9347.17 512
9348.08 480
9348.99 447
9349.91 447
9350.82 444
9351.73 478
9352.65 509
9353.56 504
9354.47 464
9355.39 463
9356.30 474
9357.21 466
9358.13 521
9359.04 495
9359.95 507
9360.87 453
9361.78 483
9362.69 519
9363.61 489
9364.52 453
9365.43 478
9366.35 461
9367.26 516
9368.18 511
9369.09 514
9370.00 480
9370.92 469
9371.83 511
9372.75 530
9373.66 466
9374.57 488
9375.49 493
9376.40 543
9377.32 524
9378.23 491
9379.15 516
9380.06 581
9380.97 527
9381.89 514
9382.80 496
9383.72 525
9384.63 600
9385.55 552
9386.46 562
9387.38 600
9388.29 578
9389.21 567
9390.12 613
9391.04 606
9391.95 601
9392.87 663
9393.78 659
9394.70 599
9395.61 579
9396.53 599
9397.44 584
9398.36 617
9399.27 660
9400.19 631
9401.10 625
9402.02 535
9402.94 509
9403.85 534
9404.77 599
9405.68 612
9406.60 547
9407.51 541
9408.43 551
9409.35 511
9410.26 572
9411.18 520
9412.09 527
9413.01 518
9413.93 547
9414.84 519
9415.76 512
9416.67 588
9417.59 564
9418.51 622
9419.42 537
9420.34 520
9421.26 520
9422.17 540
9423.09 531
9424.01 567
9424.92 580
9425.84 546
9426.76 511
9427.67 516
9428.59 543
9429.51 516
9430.42 551
9431.34 517
9432.26 572
9433.17 554
9434.09 539
9435.01 519
9435.93 533
9436.84 547
9437.76 529
9438.68 600
9439.59 637
9440.51 600
9441.43 556
9442.35 678
9443.26 667
9444.18 685
9445.10 638
9446.02 625
9446.93 603
9447.85 667
9448.77 594
9449.69 633
9450.61 621
9451.52 592
9452.44 616
9453.36 596
9454.28 639
9455.20 678
9456.11 704
9457.03 708
9457.95 733
9458.87 780
9459.79 776
9460.71 846
9461.62 764
9462.54 745
9463.46 714
9464.38 704
9465.30 646
9466.22 714
9467.14 705
9468.05 656
9468.97 676
9469.89 699
9470.81 719
9471.73 677
9472.65 698
9473.57 673
9474.49 719
9475.41 659
9476.32 707
9477.24 696
9478.16 686
9479.08 701
9480.00 725
9480.92 726
9481.84 706
9482.76 703
9483.68 709
9484.60 783
9485.52 736
9486.44 744
9487.36 813
9488.28 767
9489.20 766
9490.12 759
9491.04 756
9491.96 801
9492.88 819
9493.80 776
9494.72 835
9495.64 796
9496.56 847
9497.48 821
9498.40 825
9499.32 838
9500.24 793
9501.16 798
9502.08 854
9503.00 860
9503.92 830
9504.84 911
9505.76 814
9506.68 775
9507.60 827
9508.52 960
9509.44 945
9510.36 975
9511.28 1058
9512.21 1161
9513.13 1239
9514.05 1228
9514.97 1263
9515.89 1307
9516.81 1321
9517.73 1277
9518.65 1316
9519.57 1281
9520.50 1285
9521.42 1375
9522.34 1495
9523.26 1596
9524.18 1790
9525.10 1797
9526.02 1801
9526.95 1645
9527.87 1521
9528.79 1481
9529.71 1415
9530.63 1265
9531.55 1151
9532.48 1170
9533.40 1133
9534.32 1137
9535.24 1194
9536.16 1292
9537.09 1401
9538.01 1541
9538.93 1529
9539.85 1711
9540.77 1829
9541.70 1785
9542.62 1634
9543.54 1487
9544.46 1417
9545.39 1194
9546.31 1167
9547.23 1053
9548.15 1023
9549.08 982
9550.00 922
9550.92 890
9551.85 902
9552.77 926
9553.69 832
9554.61 853
9555.54 900
9556.46 883
9557.38 878
9558.31 849
9559.23 790
9560.15 763
9561.08 797
9562.00 841
9562.92 858
9563.85 879
9564.77 857
9565.69 858
9566.62 938
9567.54 911
9568.46 877
9569.39 894
9570.31 896
9571.23 820
9572.16 791
9573.08 777
9574.01 753
9574.93 752
9575.85 707
9576.78 871
9577.70 772
9578.63 779
9579.55 701
9580.47 713
9581.40 714
9582.32 655
9583.25 687
9584.17 675
9585.10 688
9586.02 735
9586.94 682
9587.87 728
9588.79 670
9589.72 696
9590.64 688
9591.57 736
9592.49 716
9593.42 698
9594.34 746
9595.27 783
9596.19 755
9597.12 732
9598.04 761
9598.97 727
9599.89 791
9600.82 747
9601.74 784
9602.67 791
9603.59 798
9604.52 769
9605.44 791
9606.37 800
9607.29 736
9608.22 823
9609.15 817
9610.07 781
9611.00 781
9611.92 825
9612.85 819
9613.77 769
9614.70 847
9615.63 789
9616.55 804
9617.48 845
9618.40 862
9619.33 869
9620.26 842
9621.18 838
9622.11 897
9623.03 846
9623.96 794
9624.89 843
9625.81 829
9626.74 770
9627.67 802
9628.59 784
9629.52 862
9630.45 835
9631.37 890
9632.30 919
9633.23 951
9634.15 915
9635.08 947
9636.01 990
9636.93 1079
9637.86 1102
9638.79 1127
9639.71 1213
9640.64 1277
9641.57 1208
9642.50 1263
9643.42 1311
9644.35 1151
9645.28 1140
9646.21 1152
9647.13 1073
9648.06 1008
9648.99 1049
9649.92 1046
9650.84 1134
9651.77 1143
9652.70 1158
9653.63 1183
9654.55 1267
9655.48 1374
9656.41 1374
9657.34 1459
9658.26 1486
9659.19 1423
9660.12 1337
9661.05 1193
9661.98 1139
9662.91 1160
9663.83 1027
9664.76 1033
9665.69 981
9666.62 1017
9667.55 941
9668.48 940
9669.40 999
9670.33 948
9671.26 907
9672.19 995
9673.12 1024
9674.05 1013
9674.98 1016
9675.90 1043
9676.83 1072
9677.76 1040
9678.69 1034
9679.62 1074
9680.55 1074
9681.48 1050
9682.41 1117
9683.34 1140
9684.27 1047
9685.19 1091
9686.12 1109
9687.05 1080
9687.98 1005
9688.91 1077
9689.84 1036
9690.77 1071
9691.70 1111
9692.63 1075
9693.56 1146
9694.49 1117
9695.42 1102
9696.35 1202
9697.28 1208
9698.21 1280
9699.14 1283
9700.07 1227
9701.00 1235
9701.93 1190
9702.86 1165
9703.79 1193
9704.72 1152
9705.65 1147
9706.58 1158
9707.51 1231
9708.44 1257
9709.37 1256
9710.30 1220
9711.23 1149
9712.16 1103
9713.09 1097
9714.02 1130
9714.95 1200
9715.88 1160
9716.82 1220
9717.75 1199
9718.68 1203
9719.61 1279
9720.54 1442
9721.47 1435
9722.40 1380
9723.33 1423
9724.26 1404
9725.19 1371
9726.13 1339
9727.06 1200
9727.99 1149
9728.92 1177
9729.85 1122
9730.78 1069
9731.71 1050
9732.64 1115
9733.58 1026
9734.51 1024
9735.44 992
9736.37 1078
9737.30 1111
9738.23 1171
9739.17 1103
9740.10 1150
9741.03 1140
9741.96 1130
9742.89 1106
9743.83 998
9744.76 990
9745.69 994
9746.62 927
9747.55 899
9748.49 969
9749.42 915
9750.35 932
9751.28 827
9752.22 859
9753.15 828
9754.08 878
9755.01 902
9755.95 813
9756.88 772
9757.81 833
9758.75 811
9759.68 769
9760.61 744
9761.54 845
9762.48 794
9763.41 741
9764.34 744
9765.28 858
9766.21 908
9767.14 812
9768.08 798
9769.01 813
9769.94 820
9770.88 708
9771.81 778
9772.74 759
9773.68 745
9774.61 773
9775.54 802
9776.48 809
9777.41 762
9778.34 814
9779.28 799
9780.21 785
9781.14 803
9782.08 844
9783.01 802
9783.95 793
9784.88 816
9785.81 812
9786.75 877
9787.68 868
9788.62 927
9789.55 890
9790.49 822
9791.42 898
9792.35 809
9793.29 891
9794.22 881
9795.16 826
9796.09 796
9797.03 741
9797.96 768
9798.90 763
9799.83 760
9800.77 751
9801.70 756
9802.64 734
9803.57 782
9804.51 820
9805.44 756
9806.38 777
9807.31 801
9808.25 773
9809.18 792
9810.12 730
9811.05 696
9811.99 694
9812.92 732
9813.86 635
9814.79 617
9815.73 668
9816.66 691
9817.60 655
9818.54 640
9819.47 610
9820.41 651
9821.34 676
9822.28 636
9823.21 609
9824.15 691
9825.09 638
9826.02 575
9826.96 595
9827.89 650
9828.83 629
9829.77 667
9830.70 613
9831.64 610
9832.57 632
9833.51 655
9834.45 665
9835.38 618
9836.32 631
9837.26 619
9838.19 621
9839.13 617
9840.07 636
9841.00 635
9841.94 599
9842.88 591
9843.81 652
9844.75 649
9845.69 663
9846.62 623
9847.56 623
9848.50 622
9849.44 613
9850.37 685
9851.31 747
9852.25 700
9853.18 685
9854.12 695
9855.06 638
9856.00 624
9856.93 563
9857.87 583
9858.81 647
9859.75 621
9860.68 621
9861.62 643
9862.56 675
9863.50 693
9864.44 689
9865.37 663
9866.31 719
9867.25 738
9868.19 689
9869.13 715
9870.06 709
9871.00 685
9871.94 620
9872.88 598
9873.82 625
9874.75 622
9875.69 572
9876.63 607
9877.57 581
9878.51 577
9879.45 646
9880.39 621
9881.32 614
9882.26 589
9883.20 662
9884.14 658
9885.08 667
9886.02 563
9886.96 617
9887.90 608
9888.83 616
9889.77 657
9890.71 619
9891.65 666
9892.59 671
9893.53 669
9894.47 629
9895.41 638
9896.35 651
9897.29 655
9898.23 595
9899.17 640
9900.11 582
9901.05 583
9901.99 567
9902.92 619
9903.86 588
9904.80 565
9905.74 566
9906.68 652
9907.62 657
9908.56 678
9909.50 669
9910.44 654
9911.38 677
9912.32 623
9913.26 613
9914.20 658
9915.14 639
9916.08 604
9917.02 664
9917.97 643
9918.91 652
9919.85 645
9920.79 607
9921.73 626
9922.67 640
9923.61 615
9924.55 619
9925.49 616
9926.43 600
9927.37 574
9928.31 589
9929.25 602
9930.19 675
9931.13 686
9932.08 732
9933.02 860
9933.96 894
9934.90 886
9935.84 921
9936.78 926
9937.72 841
9938.66 776
9939.61 779
9940.55 719
9941.49 719
9942.43 664
9943.37 660
9944.31 610
9945.26 612
9946.20 594
9947.14 601
9948.08 627
9949.02 569
9949.96 555
9950.91 598
9951.85 615
9952.79 529
9953.73 590
9954.67 626
9955.62 577
9956.56 557
9957.50 557
9958.44 546
9959.39 527
9960.33 552
9961.27 540
9962.21 514
9963.16 585
9964.10 594
9965.04 649
9965.98 590
9966.93 599
9967.87 569
9968.81 600
9969.75 600
9970.70 628
9971.64 581
9972.58 583
9973.53 614
9974.47 601
9975.41 567
9976.36 569
9977.30 601
9978.24 620
9979.18 594
9980.13 531
9981.07 609
9982.01 583
9982.96 597
9983.90 605
9984.85 571
9985.79 564
9986.73 551
9987.68 522
9988.62 555
9989.56 582
9990.51 562
9991.45 538
9992.40 541
9993.34 517
9994.28 536
9995.23 536
9996.17 594
9997.12 683
9998.06 699
9999.00 686
9999.95 710
10000.89 688
10001.84 751
10002.78 688
10003.73 653
10004.67 599
10005.61 630
10006.56 574
10007.50 548
10008.45 521
10009.39 584
10010.34 545
10011.28 517
10012.23 544
10013.17 517
10014.12 507
10015.06 527
10016.01 497
10016.95 500
10017.90 463
10018.84 506
10019.79 508
10020.73 479
10021.68 486
10022.62 478
10023.57 508
10024.51 522
10025.46 510
10026.41 496
10027.35 535
10028.30 538
10029.24 489
10030.19 495
10031.13 523
10032.08 513
10033.03 470
10033.97 430
10034.92 463
10035.86 475
10036.81 510
10037.76 459
10038.70 505
10039.65 469
10040.59 507
10041.54 489
10042.49 509
10043.43 474
10044.38 497
10045.33 471
10046.27 450
10047.22 454
10048.16 448
10049.11 421
10050.06 451
10051.00 464
10051.95 499
10052.90 453
10053.84 450
10054.79 449
10055.74 444
10056.69 462
10057.63 506
10058.58 411
10059.53 400
10060.47 495
10061.42 451
10062.37 432
10063.32 414
10064.26 435
10065.21 472
10066.16 457
10067.10 414
10068.05 450
10069.00 425
10069.95 395
10070.89 455
10071.84 503
10072.79 513
10073.74 435
10074.69 447
10075.63 458
10076.58 444
10077.53 452
10078.48 408
10079.43 467
10080.37 459
10081.32 498
10082.27 489
10083.22 484
10084.17 463
10085.11 491
10086.06 446
10087.01 400
10087.96 391
10088.91 412
10089.86 434
10090.81 420
10091.75 460
10092.70 461
10093.65 429
10094.60 455
10095.55 433
10096.50 399
10097.45 446
10098.40 420
10099.34 464
10100.29 441
10101.24 482
10102.19 460
10103.14 419
10104.09 451
10105.04 437
10105.99 391
10106.94 398
10107.89 418
10108.84 422
10109.79 406
10110.73 406
10111.68 429
10112.63 448
10113.58 375
10114.53 415
10115.48 402
10116.43 391
10117.38 427
10118.33 438
10119.28 450
10120.23 397
10121.18 448
10122.13 453
10123.08 372
10124.03 404
10124.98 415
10125.93 412
10126.88 425
10127.83 460
10128.78 480
10129.73 450
10130.68 407
10131.64 420
10132.59 411
10133.54 405
10134.49 431
10135.44 439
10136.39 454
10137.34 428
10138.29 422
10139.24 429
10140.19 396
10141.14 432
10142.09 426
10143.04 441
10144.00 462
10144.95 441
10145.90 410
10146.85 431
10147.80 427
10148.75 395
10149.70 397
10150.65 390
10151.61 401
10152.56 424
10153.51 409
10154.46 424
10155.41 387
10156.36 392
10157.31 399
10158.27 424
10159.22 411
10160.17 397
10161.12 417
10162.07 446
10163.03 427
10163.98 431
10164.93 432
10165.88 462
10166.83 466
10167.79 394
10168.74 430
10169.69 454
10170.64 489
10171.60 388
10172.55 382
10173.50 439
10174.45 491
10175.41 428
10176.36 472
10177.31 445
10178.26 419
10179.22 437
10180.17 446
10181.12 429
10182.07 472
10183.03 470
10183.98 509
10184.93 458
10185.89 494
10186.84 504
10187.79 464
10188.75 473
10189.70 445
10190.65 460
10191.60 447
10192.56 533
10193.51 457
10194.47 465
10195.42 482
10196.37 505
10197.33 521
10198.28 494
10199.23 471
10200.19 457
10201.14 508
10202.09 496
10203.05 506
10204.00 489
10204.96 540
10205.91 545
10206.86 562
10207.82 498
10208.77 500
10209.73 551
10210.68 523
10211.63 555
10212.59 585
10213.54 614
10214.50 638
10215.45 607
10216.41 676
10217.36 578
10218.32 518
10219.27 572
10220.22 513
10221.18 542
10222.13 544
10223.09 539
10224.04 551
10225.00 551
10225.95 514
10226.91 531
10227.86 491
10228.82 494
10229.77 508
10230.73 488
10231.68 536
10232.64 538
10233.59 504
10234.55 512
10235.50 494
10236.46 485
10237.42 497
10238.37 534
10239.33 533
10240.28 532
10241.24 633
10242.19 612
10243.15 653
10244.10 589
10245.06 633
10246.02 638
10246.97 644
10247.93 631
10248.88 543
10249.84 549
10250.80 539
10251.75 517
10252.71 468
10253.66 436
10254.62 446
10255.58 490
10256.53 505
10257.49 504
10258.45 490
10259.40 509
10260.36 512
10261.32 551
10262.27 433
10263.23 465
10264.19 440
10265.14 457
10266.10 522
10267.06 469
10268.01 494
10268.97 438
10269.93 500
10270.88 572
10271.84 538
10272.80 509
10273.76 521
10274.71 487
10275.67 490
10276.63 514
10277.58 521
10278.54 518
10279.50 505
10280.46 491
10281.41 500
10282.37 560
10283.33 543
10284.29 545
10285.24 560
10286.20 621
10287.16 676
10288.12 640
10289.08 639
10290.03 640
10290.99 632
10291.95 585
10292.91 607
10293.87 615
10294.82 568
10295.78 543
10296.74 533
10297.70 514
10298.66 504
10299.61 506
10300.57 478
10301.53 449
10302.49 489
10303.45 498
10304.41 483
10305.37 473
10306.32 445
10307.28 452
10308.24 447
10309.20 493
10310.16 457
10311.12 416
10312.08 409
10313.04 457
10314.00 474
10314.95 475
10315.91 438
10316.87 467
10317.83 444
10318.79 421
10319.75 402
10320.71 455
10321.67 448
10322.63 479
10323.59 449
10324.55 476
10325.51 452
10326.47 462
10327.43 425
10328.39 399
10329.35 435
10330.31 496
10331.27 419
10332.23 432
10333.19 464
10334.15 418
10335.11 451
10336.07 473
10337.03 480
10337.99 448
10338.95 475
10339.91 493
10340.87 436
10341.83 453
10342.79 477
10343.75 431
10344.71 401
10345.67 436
10346.63 390
10347.59 435
10348.55 404
10349.51 418
10350.47 385
10351.43 371
10352.39 397
10353.35 388
10354.31 390
10355.28 387
10356.24 438
10357.20 412
10358.16 443
10359.12 383
10360.08 372
10361.04 425
10362.00 411
10362.96 392
10363.93 408
10364.89 400
10365.85 394
10366.81 406
10367.77 440
10368.73 431
10369.69 437
10370.66 392
10371.62 439
10372.58 407
10373.54 353
10374.50 387
10375.47 410
10376.43 441
10377.39 379
10378.35 389
10379.31 427
10380.28 400
10381.24 399
10382.20 349
10383.16 333
10384.12 371
10385.09 380
10386.05 387
10387.01 434
10387.97 411
10388.94 362
10389.90 406
10390.86 393
10391.82 392
10392.79 386
10393.75 357
10394.71 436
10395.68 394
10396.64 370
10397.60 374
10398.56 406
10399.53 367
10400.49 352
10401.45 369
10402.42 377
10403.38 397
10404.34 427
10405.31 397
10406.27 371
10407.23 378
10408.20 436
10409.16 429
10410.12 407
10411.09 427
10412.05 398
10413.01 388
10413.98 369
10414.94 366
10415.90 453
10416.87 408
10417.83 427
10418.80 394
10419.76 371
10420.72 461
10421.69 466
10422.65 439
10423.62 489
10424.58 527
10425.54 532
10426.51 536
10427.47 558
10428.44 574
10429.40 531
10430.37 532
10431.33 527
10432.30 517
10433.26 430
10434.22 406
10435.19 476
10436.15 424
10437.12 405
10438.08 393
10439.05 373
10440.01 432
10440.98 332
10441.94 386
10442.91 419
10443.87 401
10444.84 375
10445.80 365
10446.77 359
10447.73 392
10448.70 357
10449.66 348
10450.63 308
10451.59 360
10452.56 362
10453.53 397
10454.49 366
10455.46 354
10456.42 364
10457.39 355
10458.35 374
10459.32 327
10460.29 395
10461.25 406
10462.22 387
10463.18 339
10464.15 357
10465.12 384
10466.08 432
10467.05 351
10468.01 343
10468.98 331
10469.95 342
10470.91 360
10471.88 369
10472.85 361
10473.81 354
10474.78 340
10475.74 346
10476.71 318
10477.68 320
10478.64 376
10479.61 314
10480.58 367
10481.54 336
10482.51 345
10483.48 368
10484.45 401
10485.41 312
10486.38 334
10487.35 347
10488.31 331
10489.28 361
10490.25 321
10491.22 341
10492.18 355
10493.15 352
10494.12 326
10495.08 336
10496.05 330
10497.02 359
10497.99 327
10498.95 372
10499.92 403
10500.89 368
10501.86 372
10502.83 373
10503.79 350
10504.76 334
10505.73 350
10506.70 358
10507.67 320
10508.63 285
10509.60 382
10510.57 360
10511.54 361
10512.51 342
10513.47 346
10514.44 405
10515.41 355
10516.38 325
10517.35 380
10518.32 376
10519.28 387
10520.25 362
10521.22 363
10522.19 366
10523.16 337
10524.13 340
10525.10 301
10526.07 357
10527.03 338
10528.00 373
10528.97 349
10529.94 309
10530.91 321
10531.88 376
10532.85 356
10533.82 349
10534.79 387
10535.76 348
10536.73 325
10537.70 310
10538.67 346
10539.63 313
10540.60 373
10541.57 352
10542.54 331
10543.51 333
10544.48 328
10545.45 372
10546.42 344
10547.39 371
10548.36 338
10549.33 312
10550.30 367
10551.27 378
10552.24 320
10553.21 378
10554.18 406
10555.15 423
10556.12 366
10557.09 399
10558.06 375
10559.03 460
10560.00 403
10560.97 359
10561.95 337
10562.92 338
10563.89 401
10564.86 409
10565.83 398
10566.80 437
10567.77 521
10568.74 512
10569.71 474
10570.68 441
10571.65 518
10572.62 461
10573.59 401
10574.57 420
10575.54 418
10576.51 385
10577.48 405
10578.45 423
10579.42 364
10580.39 346
10581.36 376
10582.34 384
10583.31 369
10584.28 450
10585.25 369
10586.22 393
10587.19 417
10588.17 364
10589.14 364
10590.11 381
10591.08 401
10592.05 374
10593.02 362
10594.00 367
10594.97 372
10595.94 389
10596.91 378
10597.89 383
10598.86 421
10599.83 431
10600.80 485
10601.77 392
10602.75 425
10603.72 405
10604.69 399
10605.66 433
10606.64 435
10607.61 370
10608.58 385
10609.55 396
10610.53 369
10611.50 363
10612.47 398
10613.45 398
10614.42 342
10615.39 372
10616.36 392
10617.34 404
10618.31 399
10619.28 383
10620.26 316
10621.23 377
10622.20 394
10623.18 384
10624.15 392
10625.12 395
10626.10 406
10627.07 396
10628.04 449
10629.02 429
10629.99 420
10630.97 473
10631.94 415
10632.91 364
10633.89 446
10634.86 401
10635.83 419
10636.81 437
10637.78 414
10638.76 384
10639.73 409
10640.70 442
10641.68 433
10642.65 501
10643.63 454
10644.60 493
10645.58 563
10646.55 594
10647.53 601
10648.50 635
10649.47 563
10650.45 553
10651.42 527
10652.40 506
10653.37 464
10654.35 450
10655.32 435
10656.30 412
10657.27 410
10658.25 435
10659.22 422
10660.20 374
10661.17 393
10662.15 406
10663.12 391
10664.10 403
10665.07 422
10666.05 420
10667.02 430
10668.00 476
10668.97 414
10669.95 408
10670.93 385
10671.90 403
10672.88 398
10673.85 382
10674.83 392
10675.80 412
10676.78 411
10677.76 447
10678.73 438
10679.71 440
10680.68 388
10681.66 413
10682.63 385
10683.61 431
10684.59 464
10685.56 435
10686.54 438
10687.52 464
10688.49 482
10689.47 475
10690.44 496
10691.42 486
10692.40 466
10693.37 464
10694.35 443
10695.33 459
10696.30 471
10697.28 422
10698.26 476
10699.23 465
10700.21 449
10701.19 443
10702.17 481
10703.14 449
10704.12 401
10705.10 407
10706.07 444
10707.05 457
10708.03 428
10709.01 459
10709.98 506
10710.96 475
10711.94 451
10712.91 460
10713.89 437
10714.87 452
10715.85 515
10716.83 474
10717.80 459
10718.78 468
10719.76 493
10720.74 472
10721.71 527
10722.69 524
10723.67 513
10724.65 498
10725.63 547
10726.60 569
10727.58 548
10728.56 539
10729.54 599
10730.52 607
10731.49 617
10732.47 729
10733.45 757
10734.43 901
10735.41 1018
10736.39 1160
10737.37 1218
10738.34 1297
10739.32 1206
10740.30 1212
10741.28 1096
10742.26 949
10743.24 788
10744.22 785
10745.20 700
10746.17 723
10747.15 615
10748.13 602
10749.11 577
10750.09 521
10751.07 488
10752.05 546
10753.03 523
10754.01 516
10754.99 499
10755.97 501
10756.95 495
10757.93 470
10758.91 473
10759.88 483
10760.86 512
10761.84 431
10762.82 451
10763.80 519
10764.78 483
10765.76 449
10766.74 427
10767.72 474
10768.70 467
10769.68 467
10770.66 474
10771.64 463
10772.62 478
10773.60 416
10774.58 443
10775.56 437
10776.54 442
10777.52 436
10778.51 430
10779.49 422
10780.47 406
10781.45 406
10782.43 465
10783.41 399
10784.39 439
10785.37 474
10786.35 457
10787.33 425
10788.31 416
10789.29 420
10790.27 420
10791.26 403
10792.24 429
10793.22 428
10794.20 413
10795.18 380
10796.16 394
10797.14 378
10798.12 342
10799.10 370
10800.09 382
10801.07 409
10802.05 396
10803.03 384
10804.01 395
10804.99 340
10805.98 357
10806.96 418
10807.94 378
10808.92 404
10809.90 371
10810.89 386
10811.87 398
10812.85 416
10813.83 428
10814.81 382
10815.80 425
10816.78 400
10817.76 426
10818.74 430
10819.72 428
10820.71 435
10821.69 415
10822.67 397
10823.65 426
10824.64 461
10825.62 433
10826.60 373
10827.58 372
10828.57 395
10829.55 416
10830.53 378
10831.52 417
10832.50 460
10833.48 462
10834.46 413
10835.45 381
10836.43 382
10837.41 380
10838.40 421
10839.38 413
10840.36 438
10841.35 399
10842.33 380
10843.31 412
10844.30 391
10845.28 356
10846.26 395
10847.25 425
10848.23 380
10849.21 382
10850.20 390
10851.18 416
10852.17 392
10853.15 409
10854.13 405
10855.12 390
10856.10 394
10857.09 372
10858.07 371
10859.05 361
10860.04 371
10861.02 378
10862.01 358
10862.99 360
10863.97 409
10864.96 408
10865.94 384
10866.93 382
10867.91 405
10868.90 369
10869.88 403
10870.87 411
10871.85 399
10872.84 408
10873.82 409
10874.81 417
10875.79 382
10876.78 376
10877.76 423
10878.75 454
10879.73 425
10880.72 410
10881.70 406
10882.69 404
10883.67 444
10884.66 406
10885.64 395
10886.63 426
10887.61 461
10888.60 450
10889.58 429
10890.57 411
10891.55 415
10892.54 475
10893.53 449
10894.51 462
10895.50 451
10896.48 478
10897.47 464
10898.45 434
10899.44 449
10900.43 432
10901.41 422
10902.40 454
10903.38 451
10904.37 460
10905.36 481
10906.34 491
10907.33 447
10908.32 488
10909.30 509
10910.29 485
10911.28 483
10912.26 429
10913.25 445
10914.24 432
10915.22 431
10916.21 484
10917.20 458
10918.18 473
10919.17 493
10920.16 480
10921.14 436
10922.13 490
10923.12 516
10924.10 523
10925.09 477
10926.08 459
10927.07 519
10928.05 544
10929.04 573
10930.03 479
10931.01 512
10932.00 532
10932.99 492
10933.98 485
10934.96 494
10935.95 530
10936.94 546
10937.93 578
10938.92 522
10939.90 523
10940.89 517
10941.88 529
10942.87 521
10943.85 538
10944.84 537
10945.83 620
10946.82 583
10947.81 538
10948.79 591
10949.78 629
10950.77 569
10951.76 652
10952.75 590
10953.74 593
10954.72 597
10955.71 602
10956.70 648
10957.69 610
10958.68 667
10959.67 674
10960.66 656
10961.65 719
10962.63 730
10963.62 686
10964.61 894
10965.60 899
10966.59 930
10967.58 939
10968.57 918
10969.56 876
10970.55 760
10971.54 761
10972.52 662
10973.51 774
10974.50 719
10975.49 699
10976.48 675
10977.47 637
10978.46 682
10979.45 662
10980.44 591
10981.43 629
10982.42 602
10983.41 657
10984.40 676
10985.39 658
10986.38 649
10987.37 695
10988.36 680
10989.35 677
10990.34 655
10991.33 687
10992.32 792
10993.31 730
10994.30 644
10995.29 682
10996.28 700
10997.27 746
10998.26 771
10999.25 742
11000.24 734
11001.23 823
11002.22 833
11003.21 923
11004.20 1091
11005.20 1219
11006.19 1310
11007.18 1315
11008.17 1302
11009.16 1346
11010.15 1186
11011.14 1161
11012.13 1063
11013.12 1021
11014.11 968
11015.10 913
11016.10 832
11017.09 752
11018.08 708
11019.07 647
11020.06 677
11021.05 628
11022.04 599
11023.04 622
11024.03 571
11025.02 605
11026.01 589
11027.00 551
11027.99 561
11028.99 528
11029.98 499
11030.97 548
11031.96 516
11032.95 493
11033.95 556
11034.94 544
11035.93 511
11036.92 530
11037.91 543
11038.91 506
11039.90 529
11040.89 523
11041.88 498
11042.88 559
11043.87 524
11044.86 520
11045.85 519
11046.85 444
11047.84 521
11048.83 501
11049.82 517
11050.82 529
11051.81 513
11052.80 473
11053.80 501
11054.79 545
11055.78 449
11056.77 460
11057.77 452
11058.76 471
11059.75 445
11060.75 431
11061.74 421
11062.73 400
11063.73 456
11064.72 464
11065.71 391
11066.71 440
11067.70 447
11068.69 431
11069.69 403
11070.68 441
11071.68 476
11072.67 456
11073.66 491
11074.66 471
11075.65 441
11076.65 424
11077.64 459
11078.63 440
11079.63 427
11080.62 440
11081.62 478
11082.61 468
11083.60 453
11084.60 446
11085.59 483
11086.59 427
11087.58 485
11088.58 446
11089.57 453
11090.57 491
11091.56 473
11092.55 436
11093.55 442
11094.54 436
11095.54 421
11096.53 445
11097.53 434
11098.52 442
11099.52 469
11100.51 466
11101.51 438
11102.50 417
11103.50 404
11104.49 367
11105.49 453
11106.48 430
11107.48 404
11108.48 397
11109.47 454
11110.47 453
11111.46 445
11112.46 417
11113.45 420
11114.45 395
11115.44 434
11116.44 402
11117.44 391
11118.43 380
11119.43 426
11120.42 409
11121.42 395
11122.42 398
11123.41 396
11124.41 422
11125.40 437
11126.40 398
11127.40 386
11128.39 402
11129.39 461
11130.38 427
11131.38 422
11132.38 469
11133.37 460
11134.37 425
11135.37 457
11136.36 440
11137.36 442
11138.36 435
11139.35 477
11140.35 412
11141.35 390
11142.34 423
11143.34 384
11144.34 459
11145.34 447
11146.33 393
11147.33 433
11148.33 412
11149.32 436
11150.32 417
11151.32 435
11152.32 414
11153.31 438
11154.31 426
11155.31 420
11156.31 405
11157.30 426
11158.30 420
11159.30 399
11160.30 385
11161.29 429
11162.29 402
11163.29 425
11164.29 375
11165.29 391
11166.28 406
11167.28 419
11168.28 395
11169.28 377
11170.28 381
11171.27 379
11172.27 384
11173.27 412
11174.27 408
11175.27 350
11176.27 385
11177.26 420
11178.26 386
11179.26 426
11180.26 423
11181.26 430
11182.26 413
11183.26 404
11184.26 423
11185.25 379
11186.25 368
11187.25 417
11188.25 361
11189.25 388
11190.25 417
11191.25 391
11192.25 404
11193.25 431
11194.25 403
11195.24 371
11196.24 385
11197.24 384
11198.24 395
11199.24 420
11200.24 463
11201.24 491
11202.24 448
11203.24 428
11204.24 424
11205.24 394
11206.24 393
11207.24 432
11208.24 446
11209.24 407
11210.24 412
11211.24 447
11212.24 462
11213.24 453
11214.24 435
11215.24 431
11216.24 447
11217.24 455
11218.24 419
11219.24 444
11220.24 440
11221.24 422
11222.24 406
11223.24 393
11224.24 372
11225.24 384
11226.24 381
11227.25 365
11228.25 397
11229.25 367
11230.25 388
11231.25 425
11232.25 381
11233.25 371
11234.25 345
11235.25 412
11236.25 420
11237.25 339
11238.26 347
11239.26 328
11240.26 312
11241.26 366
11242.26 381
11243.26 427
11244.26 344
11245.27 329
11246.27 343
11247.27 362
11248.27 372
11249.27 410
11250.27 353
11251.28 331
11252.28 358
11253.28 320
11254.28 338
11255.28 366
11256.29 353
11257.29 350
11258.29 379
11259.29 367
11260.29 354
11261.30 366
11262.30 398
11263.30 363
11264.30 356
11265.31 425
11266.31 325
11267.31 316
11268.31 328
11269.32 329
11270.32 403
11271.32 373
11272.32 369
11273.33 368
11274.33 389
11275.33 414
11276.33 386
11277.34 403
11278.34 381
11279.34 396
11280.35 433
11281.35 387
11282.35 361
11283.36 472
11284.36 456
11285.36 426
11286.37 414
11287.37 411
11288.37 388
11289.38 386
11290.38 378
11291.38 394
11292.39 395
11293.39 402
11294.39 389
11295.40 393
11296.40 399
11297.41 359
11298.41 377
11299.41 355
11300.42 363
11301.42 353
11302.43 385
11303.43 397
11304.43 439
11305.44 430
11306.44 378
11307.45 381
11308.45 393
11309.46 361
11310.46 381
11311.46 431
11312.47 412
11313.47 402
11314.48 397
11315.48 363
11316.49 405
11317.49 486
11318.50 442
11319.50 399
11320.51 452
11321.51 457
11322.52 452
11323.52 467
11324.53 491
11325.53 433
11326.54 394
11327.54 399
11328.55 454
11329.55 413
11330.56 381
11331.56 363
11332.57 380
11333.57 356
11334.58 331
11335.58 356
11336.59 379
11337.60 348
11338.60 347
11339.61 306
11340.61 364
11341.62 377
11342.62 387
11343.63 419
11344.64 398
11345.64 377
11346.65 415
11347.65 406
11348.66 382
11349.67 432
11350.67 395
11351.68 342
11352.69 333
11353.69 399
11354.70 392
11355.71 427
11356.71 361
11357.72 341
11358.72 350
11359.73 335
11360.74 361
11361.74 334
11362.75 379
11363.76 341
11364.76 357
11365.77 324
11366.78 345
11367.79 336
11368.79 396
11369.80 351
11370.81 390
11371.81 361
11372.82 358
11373.83 345
11374.84 321
11375.84 345
11376.85 345
11377.86 354
11378.87 365
11379.87 358
11380.88 338
11381.89 340
11382.90 348
11383.90 376
11384.91 346
11385.92 371
11386.93 366
11387.93 336
11388.94 371
11389.95 364
11390.96 327
11391.97 328
11392.97 363
11393.98 383
11394.99 362
11396.00 371
11397.01 356
11398.02 383
11399.02 382
11400.03 346
11401.04 383
11402.05 314
11403.06 383
11404.07 367
11405.08 340
11406.08 371
11407.09 348
11408.10 384
11409.11 358
11410.12 356
11411.13 336
11412.14 334
11413.15 403
11414.15 385
11415.16 352
11416.17 386
11417.18 365
11418.19 346
11419.20 317
11420.21 381
11421.22 348
11422.23 348
11423.24 365
11424.25 384
11425.26 345
11426.27 363
11427.28 352
11428.29 304
11429.30 372
11430.31 370
11431.32 405
11432.32 386
11433.33 382
11434.34 407
11435.35 393
11436.36 410
11437.37 370
11438.38 388
11439.39 388
11440.41 386
11441.42 368
11442.43 395
11443.44 342
11444.45 389
11445.46 398
11446.47 374
11447.48 391
11448.49 368
11449.50 381
11450.51 422
11451.52 400
11452.53 446
11453.54 440
11454.55 419
11455.56 393
11456.57 386
11457.59 373
11458.60 377
11459.61 400
11460.62 420
11461.63 433
11462.64 413
11463.65 420
11464.66 406
11465.67 432
11466.69 420
11467.70 437
11468.71 391
11469.72 400
11470.73 437
11471.74 406
11472.75 402
11473.77 391
11474.78 396
11475.79 443
11476.80 388
11477.81 390
11478.83 405
11479.84 421
11480.85 409
11481.86 410
11482.87 385
11483.89 433
11484.90 423
11485.91 436
11486.92 449
11487.93 437
11488.95 408
11489.96 424
11490.97 421
11491.98 404
11493.00 433
11494.01 443
11495.02 416
11496.03 434
11497.05 455
11498.06 428
11499.07 459
11500.09 458
11501.10 467
11502.11 446
11503.12 465
11504.14 460
11505.15 460
11506.16 459
11507.18 416
11508.19 512
11509.20 485
11510.22 450
11511.23 446
11512.24 467
11513.26 535
11514.27 471
11515.28 485
11516.30 464
11517.31 454
11518.32 523
11519.34 478
11520.35 463
11521.37 454
11522.38 511
11523.39 441
11524.41 460
11525.42 511
11526.44 450
11527.45 489
11528.46 449
11529.48 485
11530.49 487
11531.51 499
11532.52 485
11533.53 481
11534.55 494
11535.56 482
11536.58 494
11537.59 472
11538.61 450
11539.62 519
11540.64 489
11541.65 470
11542.67 474
11543.68 508
11544.69 527
11545.71 563
11546.72 542
11547.74 518
11548.75 541
11549.77 632
11550.78 586
11551.80 532
11552.81 512
11553.83 520
11554.85 569
11555.86 569
11556.88 567
11557.89 576
11558.91 573
11559.92 546
11560.94 617
11561.95 597
11562.97 548
11563.98 620
11565.00 640
11566.02 635
11567.03 680
11568.05 693
11569.06 696
11570.08 762
11571.10 731
11572.11 644
11573.13 665
11574.14 771
11575.16 796
11576.18 722
11577.19 698
11578.21 760
11579.22 746
11580.24 747
11581.26 771
11582.27 790
11583.29 883
11584.31 894
11585.32 934
11586.34 945
11587.36 1029
11588.37 1094
11589.39 1082
11590.41 1058
11591.42 1111
11592.44 1157
11593.46 1303
11594.47 1181
11595.49 1133
11596.51 1171
11597.53 1238
11598.54 1390
11599.56 1536
11600.58 1572
11601.59 1759
11602.61 2045
11603.63 2323
11604.65 2635
11605.66 2859
11606.68 3016
11607.70 3324
11608.72 3417
11609.74 3237
11610.75 3002
11611.77 2759
11612.79 2472
11613.81 2157
11614.82 1970
11615.84 1722
11616.86 1448
11617.88 1369
11618.90 1173
11619.91 1057
11620.93 992
11621.95 995
11622.97 958
11623.99 910
11625.01 872
11626.02 867
11627.04 894
11628.06 872
11629.08 752
11630.10 704
11631.12 721
11632.14 807
11633.15 736
11634.17 729
11635.19 739
11636.21 764
11637.23 716
11638.25 684
11639.27 677
11640.29 744
11641.30 790
11642.32 787
11643.34 717
11644.36 689
11645.38 743
11646.40 735
11647.42 702
11648.44 684
11649.46 687
11650.48 670
11651.50 609
11652.52 610
11653.54 646
11654.56 565
11655.58 569
11656.60 515
11657.62 518
11658.64 496
11659.66 509
11660.68 596
11661.70 551
11662.72 529
11663.74 551
11664.76 594
11665.78 560
11666.80 559
11667.82 570
11668.84 535
11669.86 604
11670.88 570
11671.90 573
11672.92 526
11673.94 564
11674.96 579
11675.98 550
11677.00 573
11678.02 583
11679.04 633
11680.06 610
11681.08 615
11682.10 643
11683.12 654
11684.15 636
11685.17 657
11686.19 636
11687.21 685
11688.23 710
11689.25 640
11690.27 672
11691.29 661
11692.31 616
11693.34 675
11694.36 658
11695.38 611
11696.40 620
11697.42 587
11698.44 610
11699.46 556
11700.49 574
11701.51 585
11702.53 579
11703.55 541
11704.57 580
11705.60 598
11706.62 671
11707.64 608
11708.66 594
11709.68 544
11710.71 572
11711.73 536
11712.75 527
11713.77 600
11714.79 563
11715.82 540
11716.84 543
11717.86 520
11718.88 512
11719.91 503
11720.93 512
11721.95 492
11722.97 498
11724.00 506
11725.02 479
11726.04 486
11727.07 467
11728.09 506
11729.11 457
11730.13 482
11731.16 465
11732.18 467
11733.20 468
11734.23 432
11735.25 433
11736.27 481
11737.30 454
11738.32 427
11739.34 412
11740.37 425
11741.39 470
11742.41 458
11743.44 464
11744.46 438
11745.48 427
11746.51 437
11747.53 421
11748.55 437
11749.58 444
11750.60 408
11751.63 434
11752.65 490
11753.67 438
11754.70 423
11755.72 417
11756.75 455
11757.77 476
11758.79 456
11759.82 441
11760.84 428
11761.87 438
11762.89 410
11763.92 446
11764.94 414
11765.97 416
11766.99 444
11768.01 426
11769.04 425
11770.06 432
11771.09 375
11772.11 430
11773.14 391
11774.16 384
11775.19 414
11776.21 406
11777.24 401
11778.26 380
11779.29 406
11780.31 418
11781.34 413
11782.36 378
11783.39 374
11784.41 426
11785.44 415
11786.46 401
11787.49 412
11788.52 370
11789.54 383
11790.57 413
11791.59 432
11792.62 389
11793.64 400
11794.67 374
11795.70 418
11796.72 393
11797.75 376
11798.77 427
11799.80 383
11800.83 372
11801.85 393
11802.88 387
11803.90 369
11804.93 394
11805.96 402
11806.98 359
11808.01 357
11809.04 400
11810.06 399
11811.09 392
11812.11 436
11813.14 374
11814.17 354
11815.19 361
11816.22 369
11817.25 405
11818.27 373
11819.30 362
11820.33 339
11821.36 409
11822.38 386
11823.41 372
11824.44 425
11825.46 395
11826.49 366
11827.52 373
11828.54 381
11829.57 366
11830.60 366
11831.63 421
11832.65 383
11833.68 363
11834.71 400
11835.74 405
11836.76 375
11837.79 375
11838.82 398
11839.85 395
11840.88 400
11841.90 388
11842.93 351
11843.96 364
11844.99 378
11846.01 347
11847.04 357
11848.07 347
11849.10 359
11850.13 357
11851.16 345
11852.18 346
11853.21 389
11854.24 358
11855.27 372
11856.30 365
11857.33 374
11858.35 329
11859.38 376
11860.41 341
11861.44 330
11862.47 366
11863.50 380
11864.53 382
11865.56 369
11866.58 390
11867.61 373
11868.64 381
11869.67 384
11870.70 397
11871.73 370
11872.76 370
11873.79 401
11874.82 353
11875.85 408
11876.88 373
11877.91 367
11878.93 379
11879.96 354
11880.99 389
11882.02 374
11883.05 389
11884.08 383
11885.11 320
11886.14 335
11887.17 377
11888.20 354
11889.23 366
11890.26 386
11891.29 431
11892.32 442
11893.35 375
11894.38 341
11895.41 381
11896.44 350
11897.47 340
11898.50 408
11899.53 381
11900.56 358
11901.59 366
11902.62 362
11903.65 407
11904.69 435
11905.72 424
11906.75 479
11907.78 469
11908.81 512
11909.84 498
11910.87 465
11911.90 462
11912.93 407
11913.96 443
11914.99 459
11916.02 464
11917.06 452
11918.09 460
11919.12 437
11920.15 445
11921.18 436
11922.21 427
11923.24 401
11924.27 381
11925.31 445
11926.34 426
11927.37 466
11928.40 472
11929.43 456
11930.46 456
11931.50 451
11932.53 506
11933.56 539
11934.59 549
11935.62 570
11936.65 571
11937.69 627
11938.72 623
11939.75 637
11940.78 647
11941.81 702
11942.85 678
11943.88 622
11944.91 622
11945.94 531
11946.98 533
11948.01 518
11949.04 459
11950.07 484
11951.11 510
11952.14 428
11953.17 443
11954.20 406
11955.24 356
11956.27 435
11957.30 427
11958.34 432
11959.37 389
11960.40 449
11961.43 418
11962.47 386
11963.50 379
11964.53 367
11965.57 372
11966.60 384
11967.63 383
11968.67 361
11969.70 390
11970.73 382
11971.77 365
11972.80 358
11973.83 377
11974.87 392
11975.90 411
11976.94 367
11977.97 371
11979.00 394
11980.04 385
11981.07 380
11982.10 373
11983.14 349
11984.17 396
11985.21 371
11986.24 356
11987.27 351
11988.31 338
11989.34 372
11990.38 360
11991.41 379
11992.45 357
11993.48 365
11994.51 379
11995.55 376
11996.58 376
11997.62 372
11998.65 391
11999.69 423
12000.72 413
12001.76 401
12002.79 399
12003.83 385
12004.86 355
12005.90 360
12006.93 379
12007.97 393
12009.00 377
12010.04 386
12011.07 399
12012.11 407
12013.14 411
12014.18 424
12015.21 429
12016.25 381
12017.28 384
12018.32 384
12019.35 440
12020.39 405
12021.43 416
12022.46 491
12023.50 433
12024.53 434
12025.57 441
12026.60 435
12027.64 433
12028.68 427
12029.71 460
12030.75 464
12031.78 484
12032.82 411
12033.86 399
12034.89 413
12035.93 414
12036.97 465
12038.00 441
12039.04 438
12040.07 393
12041.11 461
12042.15 461
12043.18 453
12044.22 477
12045.26 449
12046.29 415
12047.33 472
12048.37 480
12049.40 442
12050.44 456
12051.48 415
12052.52 414
12053.55 401
12054.59 433
12055.63 390
12056.66 390
12057.70 454
12058.74 421
12059.78 421
12060.81 417
12061.85 446
12062.89 394
12063.92 420
12064.96 426
12066.00 434
12067.04 406
12068.07 434
12069.11 461
12070.15 478
12071.19 496
12072.23 500
12073.26 470
12074.30 450
12075.34 515
12076.38 439
12077.42 417
12078.45 473
12079.49 485
12080.53 427
12081.57 486
12082.61 451
12083.64 456
12084.68 483
12085.72 465
12086.76 442
12087.80 464
12088.84 457
12089.88 475
12090.91 522
12091.95 502
12092.99 478
12094.03 459
12095.07 463
12096.11 491
12097.15 514
12098.19 548
12099.22 567
12100.26 463
12101.30 505
12102.34 538
12103.38 540
12104.42 533
12105.46 547
12106.50 531
12107.54 608
12108.58 661
12109.62 670
12110.66 624
12111.70 649
12112.74 711
12113.77 672
12114.81 687
12115.85 649
12116.89 596
12117.93 546
12118.97 571
12120.01 479
12121.05 509
12122.09 518
12123.13 464
12124.17 425
12125.21 433
12126.25 459
12127.29 442
12128.33 477
12129.37 421
12130.41 468
12131.45 423
12132.50 405
12133.54 414
12134.58 444
12135.62 372
12136.66 356
12137.70 382
12138.74 415
12139.78 364
12140.82 403
12141.86 364
12142.90 391
12143.94 410
12144.98 380
12146.02 385
12147.07 389
12148.11 400
12149.15 381
12150.19 400
12151.23 382
12152.27 392
12153.31 363
12154.35 374
12155.40 376
12156.44 357
12157.48 375
12158.52 347
12159.56 347
12160.60 360
12161.64 409
12162.69 381
12163.73 377
12164.77 335
12165.81 351
12166.85 364
12167.90 345
12168.94 379
12169.98 382
12171.02 373
12172.06 394
12173.11 339
12174.15 334
12175.19 361
12176.23 343
12177.27 358
12178.32 337
12179.36 350
12180.40 348
12181.44 375
12182.49 360
12183.53 382
12184.57 417
12185.61 426
12186.66 415
12187.70 380
12188.74 341
12189.79 329
12190.83 351
12191.87 350
12192.91 389
12193.96 344
12195.00 326
12196.04 348
12197.09 347
12198.13 355
12199.17 391
12200.22 363
12201.26 360
12202.30 321
12203.35 321
12204.39 354
12205.43 352
12206.48 345
12207.52 378
12208.57 356
12209.61 361
12210.65 371
12211.70 360
12212.74 377
12213.78 379
12214.83 370
12215.87 361
12216.92 324
12217.96 346
12219.00 372
12220.05 378
12221.09 340
12222.14 341
12223.18 373
12224.23 348
12225.27 337
12226.31 343
12227.36 344
12228.40 364
12229.45 334
12230.49 359
12231.54 366
12232.58 364
12233.63 351
12234.67 372
12235.72 341
12236.76 336
12237.81 332
12238.85 367
12239.90 368
12240.94 338
12241.99 340
12243.03 352
12244.08 360
12245.12 313
12246.17 392
12247.21 347
12248.26 340
12249.30 329
12250.35 297
12251.39 260
12252.44 334
12253.49 313
12254.53 341
12255.58 320
12256.62 329
12257.67 313
12258.71 340
12259.76 350
12260.81 362
12261.85 357
12262.90 352
12263.94 338
12264.99 323
12266.04 350
12267.08 305
12268.13 286
12269.17 300
12270.22 260
12271.27 307
12272.31 306
12273.36 329
12274.41 327
12275.45 306
12276.50 328
12277.55 356
12278.59 296
12279.64 308
12280.69 287
12281.73 290
12282.78 269
12283.83 301
12284.87 302
12285.92 322
12286.97 293
12288.01 293
12289.06 342
12290.11 358
12291.16 330
12292.20 263
12293.25 334
12294.30 323
12295.35 349
12296.39 278
12297.44 291
12298.49 283
12299.54 294
12300.58 289
12301.63 265
12302.68 292
12303.73 280
12304.77 257
12305.82 292
12306.87 273
12307.92 306
12308.97 342
12310.01 285
12311.06 284
12312.11 307
12313.16 313
12314.21 323
12315.25 296
12316.30 291
12317.35 315
12318.40 348
12319.45 308
12320.50 288
12321.54 292
12322.59 339
12323.64 319
12324.69 281
12325.74 292
12326.79 277
12327.84 303
12328.89 284
12329.93 277
12330.98 271
12332.03 270
12333.08 287
12334.13 277
12335.18 307
12336.23 257
12337.28 281
12338.33 281
12339.38 248
12340.43 276
12341.47 266
12342.52 284
12343.57 251
12344.62 280
12345.67 272
12346.72 284
12347.77 269
12348.82 309
12349.87 278
12350.92 314
12351.97 319
12353.02 282
12354.07 306
12355.12 283
12356.17 267
12357.22 269
12358.27 287
12359.32 287
12360.37 277
12361.42 306
12362.47 279
12363.52 260
12364.57 261
12365.62 276
12366.67 293
12367.72 304
12368.77 282
12369.82 299
12370.87 268
12371.93 263
12372.98 269
12374.03 294
12375.08 272
12376.13 295
12377.18 307
12378.23 253
12379.28 273
12380.33 313
12381.38 284
12382.43 296
12383.49 251
12384.54 272
12385.59 298
12386.64 321
12387.69 298
12388.74 273
12389.79 260
12390.84 295
12391.90 285
12392.95 295
12394.00 269
12395.05 224
12396.10 275
12397.15 282
12398.21 268
12399.26 256
12400.31 269
12401.36 261
12402.41 311
12403.47 320
12404.52 307
12405.57 284
12406.62 326
12407.67 299
12408.73 286
12409.78 309
12410.83 298
12411.88 301
12412.94 315
12413.99 311
12415.04 323
12416.09 339
12417.15 330
12418.20 296
12419.25 301
12420.30 314
12421.36 310
12422.41 305
12423.46 291
12424.52 297
12425.57 299
12426.62 252
12427.67 274
12428.73 299
12429.78 289
12430.83 297
12431.89 256
12432.94 277
12433.99 321
12435.05 284
12436.10 302
12437.15 317
12438.21 291
12439.26 301
12440.31 340
12441.37 333
12442.42 311
12443.47 299
12444.53 306
12445.58 278
12446.64 295
12447.69 288
12448.74 273
12449.80 297
12450.85 280
12451.91 282
12452.96 260
12454.01 284
12455.07 313
12456.12 336
12457.18 303
12458.23 267
12459.29 298
12460.34 292
12461.39 300
12462.45 307
12463.50 295
12464.56 301
12465.61 289
12466.67 281
12467.72 285
12468.78 298
12469.83 311
12470.89 297
12471.94 326
12473.00 283
12474.05 328
12475.11 322
12476.16 312
12477.22 328
12478.27 310
12479.33 307
12480.38 302
12481.44 334
12482.49 329
12483.55 341
12484.60 327
12485.66 403
12486.71 351
12487.77 360
12488.83 363
12489.88 432
12490.94 393
12491.99 308
12493.05 333
12494.10 379
12495.16 383
12496.22 412
12497.27 487
12498.33 551
12499.38 594
12500.44 623
12501.50 715
12502.55 804
12503.61 797
12504.67 725
12505.72 719
12506.78 652
12507.83 606
12508.89 619
12509.95 559
12511.00 518
12512.06 470
12513.12 494
12514.17 453
12515.23 388
12516.29 402
12517.34 391
12518.40 407
12519.46 375
12520.52 348
12521.57 347
12522.63 363
12523.69 334
12524.74 348
12525.80 346
12526.86 384
12527.92 337
12528.97 337
12530.03 364
12531.09 323
12532.15 348
12533.20 361
12534.26 352
12535.32 338
12536.38 326
12537.43 345
12538.49 327
12539.55 376
12540.61 328
12541.66 372
12542.72 355
12543.78 377
12544.84 338
12545.90 344
12546.95 341
12548.01 295
12549.07 303
12550.13 313
12551.19 327
12552.25 317
12553.30 300
12554.36 268
12555.42 321
12556.48 303
12557.54 318
12558.60 307
12559.65 330
12560.71 380
12561.77 311
12562.83 319
12563.89 321
12564.95 332
12566.01 334
12567.07 329
12568.13 329
12569.18 344
12570.24 321
12571.30 333
12572.36 343
12573.42 346
12574.48 343
12575.54 395
12576.60 413
12577.66 427
12578.72 439
12579.78 449
12580.84 480
12581.90 453
12582.96 470
12584.02 469
12585.07 437
12586.13 400
12587.19 417
12588.25 459
12589.31 438
12590.37 418
12591.43 434
12592.49 381
12593.55 351
12594.61 426
12595.67 365
12596.73 405
12597.79 400
12598.86 406
12599.92 428
12600.98 415
12602.04 361
12603.10 398
12604.16 448
12605.22 384
12606.28 381
12607.34 404
12608.40 364
12609.46 376
12610.52 384
12611.58 354
12612.64 379
12613.70 359
12614.76 374
12615.83 326
12616.89 380
12617.95 358
12619.01 365
12620.07 377
12621.13 359
12622.19 361
12623.25 353
12624.32 348
12625.38 363
12626.44 358
12627.50 369
12628.56 430
12629.62 355
12630.68 360
12631.75 335
12632.81 372
12633.87 372
12634.93 397
12635.99 352
12637.05 332
12638.12 351
12639.18 354
12640.24 406
12641.30 359
12642.36 347
12643.43 387
12644.49 350
12645.55 375
12646.61 386
12647.68 373
12648.74 375
12649.80 371
12650.86 388
12651.93 367
12652.99 385
12654.05 399
12655.11 377
12656.18 375
12657.24 422
12658.30 422
12659.36 400
12660.43 375
12661.49 400
12662.55 446
12663.62 437
12664.68 417
12665.74 453
12666.81 461
12667.87 416
12668.93 444
12670.00 437
12671.06 435
12672.12 426
12673.19 424
12674.25 439
12675.31 426
12676.38 420
12677.44 377
12678.50 422
12679.57 417
12680.63 401
12681.69 408
12682.76 445
12683.82 394
12684.89 436
12685.95 434
12687.01 457
12688.08 430
12689.14 412
12690.21 452
12691.27 405
12692.33 424
12693.40 448
12694.46 459
12695.53 482
12696.59 462
12697.66 421
12698.72 472
12699.79 475
12700.85 518
12701.91 509
12702.98 481
12704.04 514
12705.11 487
12706.17 529
12707.24 504
12708.30 543
12709.37 558
12710.43 608
12711.50 627
12712.56 590
12713.63 569
12714.69 584
12715.76 586
12716.82 609
12717.89 592
12718.95 535
12720.02 519
12721.09 535
12722.15 525
12723.22 520
12724.28 454
12725.35 443
12726.41 512
12727.48 500
12728.54 437
12729.61 456
12730.68 527
12731.74 445
12732.81 474
12733.87 485
12734.94 440
12736.01 432
12737.07 485
12738.14 485
12739.20 471
12740.27 443
12741.34 446
12742.40 468
12743.47 459
12744.54 431
12745.60 388
12746.67 427
12747.74 425
12748.80 444
12749.87 440
12750.94 390
12752.00 421
12753.07 451
12754.14 393
12755.20 399
12756.27 441
12757.34 388
12758.40 462
12759.47 367
12760.54 379
12761.60 398
12762.67 376
12763.74 341
12764.81 377
12765.87 377
12766.94 352
12768.01 384
12769.08 347
12770.14 337
12771.21 366
12772.28 353
12773.35 336
12774.41 329
12775.48 359
12776.55 379
12777.62 372
12778.68 396
12779.75 350
12780.82 352
12781.89 321
12782.96 335
12784.02 350
12785.09 303
12786.16 329
12787.23 404
12788.30 326
12789.37 359
12790.43 342
12791.50 342
12792.57 315
12793.64 337
12794.71 346
12795.78 355
12796.84 381
12797.91 350
12798.98 336
12800.05 317
12801.12 358
12802.19 320
12803.26 322
12804.33 376
12805.40 320
12806.46 303
12807.53 294
12808.60 318
12809.67 317
12810.74 329
12811.81 329
12812.88 315
12813.95 302
12815.02 314
12816.09 355
12817.16 336
12818.23 304
12819.30 331
12820.37 309
12821.44 344
12822.50 295
12823.57 310
12824.64 305
12825.71 303
12826.78 286
12827.85 320
12828.92 323
12829.99 315
12831.06 301
12832.13 298
12833.20 319
12834.27 322
12835.34 333
12836.41 312
12837.49 286
12838.56 299
12839.63 262
12840.70 296
12841.77 254
12842.84 266
12843.91 279
12844.98 329
12846.05 311
12847.12 324
12848.19 280
12849.26 293
12850.33 317
12851.40 355
12852.47 289
12853.55 339
12854.62 328
12855.69 344
12856.76 332
12857.83 299
12858.90 303
12859.97 317
12861.04 327
12862.11 295
12863.19 281
12864.26 256
12865.33 276
12866.40 268
12867.47 308
12868.54 341
12869.62 311
12870.69 286
12871.76 267
12872.83 293
12873.90 282
12874.97 311
12876.05 271
12877.12 310
12878.19 277
12879.26 264
12880.33 287
12881.41 327
12882.48 277
12883.55 295
12884.62 294
12885.70 290
12886.77 306
12887.84 286
12888.91 294
12889.98 281
12891.06 289
12892.13 247
12893.20 272
12894.28 244
12895.35 302
12896.42 261
12897.49 257
12898.57 262
12899.64 289
12900.71 271
12901.79 286
12902.86 294
12903.93 265
12905.00 245
12906.08 248
12907.15 248
12908.22 253
12909.30 301
12910.37 276
12911.44 262
12912.52 244
12913.59 246
12914.66 220
12915.74 266
12916.81 262
12917.89 235
12918.96 227
12920.03 225
12921.11 230
12922.18 259
12923.25 281
12924.33 275
12925.40 263
12926.48 292
12927.55 270
12928.62 223
12929.70 261
12930.77 275
12931.85 255
12932.92 267
12934.00 224
12935.07 269
12936.14 277
12937.22 267
12938.29 230
12939.37 226
12940.44 241
12941.52 249
12942.59 270
12943.67 260
12944.74 230
12945.82 234
12946.89 262
12947.97 266
12949.04 239
12950.12 248
12951.19 279
12952.27 264
12953.34 253
12954.42 266
12955.49 249
12956.57 265
12957.64 283
12958.72 242
12959.79 250
12960.87 271
12961.94 251
12963.02 238
12964.10 227
12965.17 245
12966.25 270
12967.32 234
12968.40 209
12969.47 236
12970.55 240
12971.63 236
12972.70 286
12973.78 238
12974.85 227
12975.93 266
12977.01 269
12978.08 254
12979.16 238
12980.23 265
12981.31 246
12982.39 240
12983.46 237
12984.54 256
12985.62 282
12986.69 271
12987.77 232
12988.85 234
12989.92 259
12991.00 250
12992.08 256
12993.15 313
12994.23 244
12995.31 238
12996.38 245
12997.46 291
12998.54 275
12999.61 241
13000.69 269
13001.77 275
13002.85 273
13003.92 255
13005.00 286
13006.08 276
13007.16 285
13008.23 284
13009.31 251
13010.39 254
13011.47 245
13012.54 264
13013.62 270
13014.70 285
13015.78 261
13016.85 295
13017.93 262
13019.01 262
13020.09 286
13021.17 259
13022.24 267
13023.32 312
13024.40 290
13025.48 275
13026.56 267
13027.63 290
13028.71 326
13029.79 335
13030.87 308
13031.95 270
13033.03 305
13034.10 301
13035.18 293
13036.26 315
13037.34 315
13038.42 282
13039.50 292
13040.58 287
13041.66 328
13042.73 301
13043.81 307
13044.89 301
13045.97 293
13047.05 320
13048.13 328
13049.21 352
13050.29 327
13051.37 314
13052.45 300
13053.53 312
13054.60 311
13055.68 307
13056.76 284
13057.84 302
13058.92 296
13060.00 331
13061.08 317
13062.16 350
13063.24 293
13064.32 288
13065.40 311
13066.48 307
13067.56 310
13068.64 350
13069.72 314
13070.80 310
13071.88 297
13072.96 288
13074.04 287
13075.12 277
13076.20 260
13077.28 279
13078.36 304
13079.44 303
13080.52 274
13081.60 264
13082.68 263
13083.76 261
13084.84 258
13085.93 253
13087.01 257
13088.09 255
13089.17 288
13090.25 264
13091.33 233
13092.41 269
13093.49 263
13094.57 292
13095.65 256
13096.73 242
13097.82 265
13098.90 298
13099.98 243
13101.06 263
13102.14 247
13103.22 251
13104.30 248
13105.38 262
13106.47 248
13107.55 251
13108.63 247
13109.71 254
13110.79 248
13111.87 245
13112.96 226
13114.04 254
13115.12 237
13116.20 259
13117.28 236
13118.37 243
13119.45 221
13120.53 252
13121.61 250
13122.69 250
13123.78 246
13124.86 269
13125.94 237
13127.02 267
13128.11 273
13129.19 239
13130.27 259
13131.35 240
13132.44 246
13133.52 218
13134.60 256
13135.68 257
13136.77 251
13137.85 251
13138.93 265
13140.01 215
13141.10 269
13142.18 250
13143.26 246
13144.35 229
13145.43 227
13146.51 221
13147.60 217
13148.68 263
13149.76 225
13150.85 208
13151.93 242
13153.01 278
13154.10 228
13155.18 234
13156.26 250
13157.35 227
13158.43 212
13159.51 218
13160.60 200
13161.68 224
13162.77 249
13163.85 253
13164.93 202
13166.02 238
13167.10 219
13168.19 232
13169.27 212
13170.35 227
13171.44 273
13172.52 203
13173.61 212
13174.69 239
13175.78 249
13176.86 215
13177.94 238
13179.03 266
13180.11 267
13181.20 242
13182.28 258
13183.37 253
13184.45 236
13185.54 243
13186.62 245
13187.71 240
13188.79 227
13189.88 239
13190.96 229
13192.05 238
13193.13 269
13194.22 243
13195.30 206
13196.39 243
13197.47 252
13198.56 242
13199.64 262
13200.73 276
13201.81 221
13202.90 243
13203.98 239
13205.07 240
13206.16 261
13207.24 251
13208.33 234
13209.41 214
13210.50 278
13211.58 257
13212.67 246
13213.76 252
13214.84 249
13215.93 230
13217.01 245
13218.10 236
13219.19 218
13220.27 248
13221.36 243
13222.45 263
13223.53 256
13224.62 274
13225.70 244
13226.79 217
13227.88 226
13228.96 213
13230.05 220
13231.14 248
13232.22 233
13233.31 253
13234.40 222
13235.48 225
13236.57 238
13237.66 228
13238.74 238
13239.83 242
13240.92 253
13242.01 259
13243.09 250
13244.18 234
13245.27 222
13246.35 223
13247.44 237
13248.53 255
13249.62 261
13250.70 245
13251.79 247
13252.88 269
13253.97 254
13255.05 258
13256.14 233
13257.23 231
13258.32 241
13259.41 247
13260.49 245
13261.58 236
13262.67 254
13263.76 259
13264.85 257
13265.93 237
13267.02 259
13268.11 263
13269.20 241
13270.29 232
13271.37 228
13272.46 241
13273.55 240
13274.64 268
13275.73 238
13276.82 284
13277.91 287
13278.99 258
13280.08 285
13281.17 242
13282.26 234
13283.35 261
13284.44 253
13285.53 282
13286.62 262
13287.70 247
13288.79 245
13289.88 281
13290.97 272
13292.06 307
13293.15 316
13294.24 308
13295.33 230
13296.42 291
13297.51 271
13298.60 268
13299.69 282
13300.78 305
13301.87 284
13302.95 258
13304.04 270
13305.13 269
13306.22 262
13307.31 292
13308.40 261
13309.49 265
13310.58 289
13311.67 307
13312.76 302
13313.85 320
13314.94 305
13316.03 300
13317.12 311
13318.21 339
13319.30 322
13320.39 316
13321.48 295
13322.58 305
13323.67 270
13324.76 318
13325.85 291
13326.94 306
13328.03 263
13329.12 268
13330.21 265
13331.30 299
13332.39 270
13333.48 328
13334.57 300
13335.66 278
13336.75 318
13337.85 298
13338.94 299
13340.03 290
13341.12 283
13342.21 333
13343.30 287
13344.39 289
13345.48 299
13346.58 328
13347.67 297
13348.76 305
13349.85 289
13350.94 305
13352.03 313
13353.12 331
13354.22 317
13355.31 298
13356.40 311
13357.49 309
13358.58 301
13359.68 320
13360.77 301
13361.86 344
13362.95 319
13364.04 348
13365.14 351
13366.23 334
13367.32 332
13368.41 331
13369.51 331
13370.60 321
13371.69 351
13372.78 405
13373.87 401
13374.97 388
13376.06 348
13377.15 370
13378.25 438
13379.34 381
13380.43 410
13381.52 345
13382.62 362
13383.71 343
13384.80 331
13385.90 325
13386.99 311
13388.08 337
13389.17 303
13390.27 327
13391.36 317
13392.45 310
13393.55 297
13394.64 293
13395.73 303
13396.83 294
13397.92 298
13399.02 325
13400.11 318
13401.20 283
13402.30 268
13403.39 312
13404.48 324
13405.58 288
13406.67 268
13407.77 269
13408.86 271
13409.95 260
13411.05 302
13412.14 290
13413.24 279
13414.33 286
13415.42 292
13416.52 266
13417.61 274
13418.71 262
13419.80 272
13420.90 254
13421.99 293
13423.08 275
13424.18 325
13425.27 297
13426.37 318
13427.46 335
13428.56 267
13429.65 317
13430.75 278
13431.84 256
13432.94 247
13434.03 279
13435.13 301
13436.22 300
13437.32 294
13438.41 265
13439.51 297
13440.60 273
13441.70 290
13442.79 302
13443.89 282
13444.98 298
13446.08 298
13447.18 293
13448.27 273
13449.37 297
13450.46 302
13451.56 278
13452.65 283
13453.75 301
13454.85 293
13455.94 325
13457.04 310
13458.13 342
13459.23 346
13460.33 365
13461.42 348
13462.52 297
13463.61 291
13464.71 327
13465.81 271
13466.90 324
13468.00 355
13469.10 334
13470.19 333
13471.29 350
13472.38 330
13473.48 345
13474.58 342
13475.67 355
13476.77 330
13477.87 333
13478.96 320
13480.06 344
13481.16 369
13482.26 355
13483.35 343
13484.45 354
13485.55 345
13486.64 351
13487.74 409
13488.84 368
13489.94 367
13491.03 419
13492.13 351
13493.23 346
13494.32 346
13495.42 372
13496.52 376
13497.62 364
13498.72 339
13499.81 380
13500.91 418
13502.01 370
13503.11 379
13504.20 402
13505.30 413
13506.40 416
13507.50 432
13508.60 424
13509.69 467
13510.79 490
13511.89 464
13512.99 464
13514.09 501
13515.18 442
13516.28 400
13517.38 445
13518.48 470
13519.58 463
13520.68 405
13521.78 386
13522.87 358
13523.97 384
13525.07 353
13526.17 375
13527.27 377
13528.37 352
13529.47 350
13530.57 323
13531.66 311
13532.76 341
13533.86 298
13534.96 298
13536.06 315
13537.16 262
13538.26 315
13539.36 304
13540.46 311
13541.56 273
13542.66 312
13543.76 305
13544.86 322
13545.96 285
13547.05 274
13548.15 324
13549.25 302
13550.35 323
13551.45 281
13552.55 284
13553.65 285
13554.75 284
13555.85 239
13556.95 264
13558.05 264
13559.15 270
13560.25 282
13561.35 312
13562.45 303
13563.55 343
13564.65 294
13565.75 294
13566.85 261
13567.96 259
13569.06 285
13570.16 280
13571.26 279
13572.36 276
13573.46 260
13574.56 271
13575.66 258
13576.76 276
13577.86 295
13578.96 279
13580.06 293
13581.16 296
13582.27 263
13583.37 249
13584.47 268
13585.57 292
13586.67 287
13587.77 288
13588.87 272
13589.97 311
13591.08 263
13592.18 268
13593.28 290
13594.38 322
13595.48 304
13596.58 293
13597.68 281
13598.79 259
13599.89 262
13600.99 290
13602.09 276
13603.19 293
13604.30 297
13605.40 311
13606.50 297
13607.60 243
13608.70 265
13609.81 283
13610.91 281
13612.01 293
13613.11 322
13614.21 292
13615.32 259
13616.42 266
13617.52 260
13618.62 256
13619.73 255
13620.83 308
13621.93 274
13623.03 264
13624.14 262
13625.24 271
13626.34 268
13627.45 280
13628.55 270
13629.65 264
13630.75 291
13631.86 298
13632.96 285
13634.06 306
13635.17 283
13636.27 327
13637.37 260
13638.48 313
13639.58 270
13640.68 316
13641.79 299
13642.89 257
13643.99 271
13645.10 229
13646.20 311
13647.30 301
13648.41 246
13649.51 257
13650.62 288
13651.72 275
13652.82 292
13653.93 256
13655.03 276
13656.14 277
13657.24 247
13658.34 274
13659.45 283
13660.55 288
13661.66 278
13662.76 295
13663.87 254
13664.97 251
13666.07 273
13667.18 258
13668.28 277
13669.39 240
13670.49 247
13671.60 262
13672.70 221
13673.81 209
13674.91 241
13676.02 244
13677.12 278
13678.23 259
13679.33 254
13680.44 254
13681.54 280
13682.65 260
13683.75 250
13684.86 257
13685.96 289
13687.07 295
13688.17 268
13689.28 267
13690.38 260
13691.49 275
13692.59 244
13693.70 270
13694.80 264
13695.91 257
13697.02 240
13698.12 261
13699.23 289
13700.33 292
13701.44 282
13702.55 289
13703.65 306
13704.76 255
13705.86 227
13706.97 259
13708.08 290
13709.18 300
13710.29 293
13711.39 300
13712.50 290
13713.61 267
13714.71 259
13715.82 257
13716.93 293
13718.03 260
13719.14 267
13720.25 252
13721.35 245
13722.46 274
13723.57 286
13724.67 284
13725.78 292
13726.89 352
13727.99 331
13729.10 321
13730.21 302
13731.31 298
13732.42 335
13733.53 328
13734.64 319
13735.74 355
13736.85 332
13737.96 321
13739.07 335
13740.17 330
13741.28 324
13742.39 283
13743.50 289
13744.60 308
13745.71 349
13746.82 339
13747.93 316
13749.03 304
13750.14 364
13751.25 369
13752.36 302
13753.47 336
13754.57 352
13755.68 324
13756.79 331
13757.90 388
13759.01 355
13760.11 352
13761.22 381
13762.33 396
13763.44 323
13764.55 330
13765.66 366
13766.76 405
13767.87 400
13768.98 374
13770.09 398
13771.20 404
13772.31 436
13773.42 427
13774.53 461
13775.63 455
13776.74 548
13777.85 522
13778.96 581
13780.07 595
13781.18 590
13782.29 572
13783.40 619
13784.51 606
13785.62 574
13786.73 637
13787.83 557
13788.94 489
13790.05 474
13791.16 488
13792.27 475
13793.38 447
13794.49 372
13795.60 408
13796.71 353
13797.82 342
13798.93 344
13800.04 394
13801.15 348
13802.26 368
13803.37 383
13804.48 362
13805.59 336
13806.70 337
13807.81 367
13808.92 344
13810.03 338
13811.14 335
13812.25 382
13813.36 343
13814.47 340
13815.58 352
13816.69 349
13817.80 329
13818.91 319
13820.03 298
13821.14 334
13822.25 321
13823.36 308
13824.47 296
13825.58 324
13826.69 306
13827.80 293
13828.91 299
13830.02 266
13831.13 285
13832.25 254
13833.36 288
13834.47 309
13835.58 304
13836.69 273
13837.80 295
13838.91 354
13840.02 310
13841.14 285
13842.25 277
13843.36 306
13844.47 275
13845.58 302
13846.69 259
13847.81 286
13848.92 312
13850.03 272
13851.14 300
13852.25 324
13853.37 338
13854.48 293
13855.59 277
13856.70 298
13857.81 293
13858.93 336
13860.04 292
13861.15 286
13862.26 313
13863.38 306
13864.49 294
13865.60 343
13866.71 321
13867.83 325
13868.94 339
13870.05 336
13871.16 337
13872.28 330
13873.39 349
13874.50 334
13875.61 345
13876.73 319
13877.84 365
13878.95 341
13880.07 304
13881.18 324
13882.29 311
13883.41 338
13884.52 335
13885.63 316
13886.75 345
13887.86 341
13888.97 356
13890.09 306
13891.20 324
13892.31 353
13893.43 343
13894.54 327
13895.65 300
13896.77 296
13897.88 340
13899.00 327
13900.11 334
13901.22 330
13902.34 334
13903.45 364
13904.57 384
13905.68 350
13906.79 347
13907.91 332
13909.02 360
13910.14 352
13911.25 327
13912.37 302
13913.48 302
13914.59 289
13915.71 301
13916.82 321
13917.94 310
13919.05 288
13920.17 271
13921.28 308
13922.40 297
13923.51 277
13924.63 271
13925.74 274
13926.86 282
13927.97 304
13929.09 291
13930.20 277
13931.32 251
13932.43 243
13933.55 277
13934.66 289
13935.78 265
13936.89 260
13938.01 266
13939.12 257
13940.24 292
13941.35 283
13942.47 266
13943.59 272
13944.70 284
13945.82 256
13946.93 265
13948.05 298
13949.16 288
13950.28 303
13951.40 326
13952.51 313
13953.63 284
13954.74 252
13955.86 289
13956.98 253
13958.09 253
13959.21 250
13960.33 296
13961.44 269
13962.56 241
13963.67 261
13964.79 249
13965.91 282
13967.02 254
13968.14 288
13969.26 299
13970.37 261
13971.49 255
13972.61 248
13973.72 307
13974.84 300
13975.96 258
13977.08 252
13978.19 288
13979.31 266
13980.43 261
13981.54 260
13982.66 273
13983.78 285
13984.90 291
13986.01 282
13987.13 266
13988.25 274
13989.37 241
13990.48 310
13991.60 239
13992.72 278
13993.84 328
13994.95 287
13996.07 279
13997.19 291
13998.31 270
13999.42 237
14000.54 327
14001.66 275
14002.78 269
14003.90 284
14005.01 249
14006.13 277
14007.25 270
14008.37 283
14009.49 278
14010.61 298
14011.72 312
14012.84 282
14013.96 281
14015.08 267
14016.20 299
14017.32 316
14018.43 282
14019.55 251
14020.67 255
14021.79 251
14022.91 275
14024.03 256
14025.15 276
14026.27 285
14027.39 307
14028.50 268
14029.62 281
14030.74 294
14031.86 270
14032.98 289
14034.10 311
14035.22 314
14036.34 315
14037.46 317
14038.58 346
14039.70 290
14040.82 275
14041.94 311
14043.06 310
14044.18 299
14045.30 284
14046.41 252
14047.53 291
14048.65 285
14049.77 274
14050.89 270
14052.01 268
14053.13 280
14054.25 303
14055.37 258
14056.49 260
14057.61 264
14058.74 269
14059.86 260
14060.98 274
14062.10 282
14063.22 292
14064.34 234
14065.46 264
14066.58 282
14067.70 297
14068.82 253
14069.94 267
14071.06 280
14072.18 274
14073.30 283
14074.42 296
14075.54 287
14076.66 271
14077.79 313
14078.91 297
14080.03 325
14081.15 288
14082.27 298
14083.39 304
14084.51 276
14085.63 297
14086.76 300
14087.88 288
14089.00 292
14090.12 325
14091.24 347
14092.36 316
14093.48 310
14094.61 336
14095.73 331
14096.85 322
14097.97 328
14099.09 346
14100.22 321
14101.34 320
14102.46 336
14103.58 371
14104.70 370
14105.83 362
14106.95 396
14108.07 366
14109.19 376
14110.31 347
14111.44 349
14112.56 397
14113.68 361
14114.80 341
14115.93 338
14117.05 331
14118.17 296
14119.29 297
14120.42 311
14121.54 277
14122.66 309
14123.79 283
14124.91 266
14126.03 262
14127.15 283
14128.28 251
14129.40 283
14130.52 260
14131.65 266
14132.77 263
14133.89 293
14135.02 262
14136.14 259
14137.26 277
14138.39 251
14139.51 289
14140.63 285
14141.76 269
14142.88 259
14144.00 240
14145.13 275
14146.25 255
14147.38 246
14148.50 225
14149.62 256
14150.75 248
14151.87 269
14152.99 261
14154.12 261
14155.24 243
14156.37 242
14157.49 259
14158.62 239
14159.74 224
14160.86 270
14161.99 295
14163.11 262
14164.24 243
14165.36 239
14166.49 230
14167.61 233
14168.74 235
14169.86 240
14170.99 285
14172.11 216
14173.23 239
14174.36 223
14175.48 249
14176.61 263
14177.73 218
14178.86 215
14179.98 213
14181.11 272
14182.23 261
14183.36 251
14184.49 229
14185.61 231
14186.74 273
14187.86 243
14188.99 207
14190.11 236
14191.24 266
14192.36 204
14193.49 195
14194.61 218
14195.74 247
14196.87 247
14197.99 257
14199.12 234
14200.24 212
14201.37 230
14202.50 226
14203.62 215
14204.75 228
14205.87 220
14207.00 229
14208.13 238
14209.25 227
14210.38 258
14211.50 220
14212.63 234
14213.76 236
14214.88 233
14216.01 196
14217.14 209
14218.26 252
14219.39 240
14220.52 193
14221.64 218
14222.77 251
14223.90 203
14225.02 186
14226.15 191
14227.28 190
14228.41 215
14229.53 215
14230.66 217
14231.79 194
14232.91 210
14234.04 202
14235.17 205
14236.30 198
14237.42 194
14238.55 198
14239.68 217
14240.81 240
14241.93 233
14243.06 219
14244.19 215
14245.32 263
14246.44 237
14247.57 259
14248.70 231
14249.83 225
14250.95 193
14252.08 212
14253.21 219
14254.34 240
14255.47 200
14256.59 189
14257.72 213
14258.85 220
14259.98 200
14261.11 212
14262.24 208
14263.36 186
14264.49 191
14265.62 216
14266.75 188
14267.88 221
14269.01 194
14270.14 172
14271.26 170
14272.39 198
14273.52 204
14274.65 180
14275.78 195
14276.91 190
14278.04 203
14279.17 193
14280.30 154
14281.42 201
14282.55 204
14283.68 224
14284.81 189
14285.94 197
14287.07 194
14288.20 198
14289.33 230
14290.46 235
14291.59 213
14292.72 200
14293.85 194
14294.98 193
14296.11 220
14297.24 186
14298.37 211
14299.50 226
14300.63 171
14301.76 181
14302.89 194
14304.02 193
14305.15 182
14306.28 200
14307.41 190
14308.54 180
14309.67 195
14310.80 192
14311.93 173
14313.06 172
14314.19 218
14315.32 149
14316.45 190
14317.58 200
14318.71 163
14319.84 185
14320.97 164
14322.10 185
14323.23 204
14324.36 196
14325.49 210
14326.63 200
14327.76 162
14328.89 216
14330.02 211
14331.15 186
14332.28 140
14333.41 153
14334.54 178
14335.67 190
14336.81 158
14337.94 184
14339.07 183
14340.20 206
14341.33 175
14342.46 195
14343.59 178
14344.73 166
14345.86 184
14346.99 163
14348.12 155
14349.25 170
14350.38 172
14351.52 187
14352.65 153
14353.78 185
14354.91 172
14356.04 187
14357.18 169
14358.31 177
14359.44 198
14360.57 197
14361.71 202
14362.84 190
14363.97 189
14365.10 177
14366.24 196
14367.37 176
14368.50 149
14369.63 187
14370.77 198
14371.90 149
14373.03 179
14374.16 159
14375.30 175
14376.43 163
14377.56 167
14378.70 175
14379.83 188
14380.96 189
14382.09 193
14383.23 183
14384.36 175
14385.49 173
14386.63 186
14387.76 187
14388.89 176
14390.03 151
14391.16 197
14392.29 187
14393.43 195
14394.56 193
14395.70 188
14396.83 207
14397.96 179
14399.10 161
14400.23 170
14401.36 203
14402.50 183
14403.63 185
14404.77 194
14405.90 162
14407.03 206
14408.17 213
14409.30 195
14410.44 171
14411.57 191
14412.71 199
14413.84 179
14414.97 175
14416.11 211
14417.24 209
14418.38 197
14419.51 177
14420.65 179
14421.78 219
14422.92 190
14424.05 181
14425.19 189
14426.32 186
14427.46 206
14428.59 195
14429.73 186
14430.86 178
14432.00 191
14433.13 194
14434.27 176
14435.40 195
14436.54 191
14437.67 198
14438.81 174
14439.94 171
14441.08 196
14442.21 218
14443.35 178
14444.48 200
14445.62 218
14446.76 188
14447.89 163
14449.03 186
14450.16 218
14451.30 193
14452.43 204
14453.57 238
14454.71 197
14455.84 223
14456.98 183
14458.11 204
14459.25 205
14460.39 200
14461.52 186
14462.66 183
14463.80 183
14464.93 200
14466.07 189
14467.20 200
14468.34 195
14469.48 223
14470.61 231
14471.75 203
14472.89 199
14474.02 211
14475.16 230
14476.30 206
14477.43 210
14478.57 199
14479.71 188
14480.85 227
14481.98 228
14483.12 196
14484.26 196
14485.39 225
14486.53 231
14487.67 239
14488.81 201
14489.94 194
14491.08 211
14492.22 233
14493.36 244
14494.49 256
14495.63 229
14496.77 200
14497.91 212
14499.04 220
14500.18 217
14501.32 210
14502.46 207
14503.59 212
14504.73 201
14505.87 190
14507.01 202
14508.15 181
14509.28 200
14510.42 153
14511.56 210
14512.70 197
14513.84 206
14514.98 189
14516.11 188
14517.25 184
14518.39 208
14519.53 214
14520.67 200
14521.81 178
14522.95 188
14524.08 184
14525.22 165
14526.36 191
14527.50 181
14528.64 178
14529.78 199
14530.92 205
14532.06 193
14533.20 211
14534.33 194
14535.47 199
14536.61 152
14537.75 225
14538.89 184
14540.03 215
14541.17 157
14542.31 176
14543.45 179
14544.59 174
14545.73 205
14546.87 203
14548.01 198
14549.15 192
14550.29 208
14551.43 192
14552.57 171
14553.71 192
14554.85 189
14555.99 180
14557.13 231
14558.27 197
14559.41 207
14560.55 194
14561.69 191
14562.83 190
14563.97 213
14565.11 203
14566.25 193
14567.39 203
14568.53 182
14569.67 207
14570.81 186
14571.95 200
14573.09 184
14574.23 193
14575.37 185
14576.51 174
14577.65 181
14578.79 202
14579.94 224
14581.08 226
14582.22 208
14583.36 167
14584.50 203
14585.64 212
14586.78 197
14587.92 181
14589.06 188
14590.21 217
14591.35 213
14592.49 194
14593.63 197
14594.77 205
14595.91 201
14597.05 225
14598.20 228
14599.34 196
14600.48 193
14601.62 218
14602.76 234
14603.90 213
14605.05 208
14606.19 240
14607.33 232
14608.47 233
14609.61 240
14610.76 251
14611.90 237
14613.04 214
14614.18 237
14615.32 230
14616.47 242
14617.61 243
14618.75 235
14619.89 211
14621.04 228
14622.18 194
14623.32 216
14624.46 234
14625.61 247
14626.75 226
14627.89 210
14629.04 260
14630.18 275
14631.32 242
14632.46 296
14633.61 273
14634.75 301
14635.89 259
14637.04 232
14638.18 241
14639.32 262
14640.47 272
14641.61 261
14642.75 298
14643.90 319
14645.04 382
14646.18 348
14647.33 324
14648.47 269
14649.61 249
14650.76 273
14651.90 253
14653.05 249
14654.19 218
14655.33 285
14656.48 244
14657.62 236
14658.76 257
14659.91 264
14661.05 237
14662.20 230
14663.34 252
14664.49 247
14665.63 231
14666.77 241
14667.92 238
14669.06 218
14670.21 205
14671.35 216
14672.50 210
14673.64 189
14674.79 196
14675.93 200
14677.07 241
14678.22 243
14679.36 215
14680.51 206
14681.65 211
14682.80 237
14683.94 224
14685.09 210
14686.23 206
14687.38 203
14688.52 173
14689.67 197
14690.81 190
14691.96 179
14693.10 176
14694.25 200
14695.40 176
14696.54 202
14697.69 200
14698.83 208
14699.98 166
14701.12 180
14702.27 199
14703.41 170
14704.56 196
14705.71 177
14706.85 180
14708.00 200
14709.14 178
14710.29 195
14711.44 191
14712.58 168
14713.73 178
14714.87 170
14716.02 176
14717.17 160
14718.31 210
14719.46 177
14720.61 178
14721.75 198
14722.90 182
14724.05 182
14725.19 185
14726.34 183
14727.49 176
14728.63 186
14729.78 175
14730.93 187
14732.07 178
14733.22 187
14734.37 173
14735.51 197
14736.66 191
14737.81 151
14738.95 213
14740.10 252
14741.25 245
14742.40 183
14743.54 214
14744.69 197
14745.84 192
14746.99 200
14748.13 222
14749.28 210
14750.43 210
14751.58 246
14752.72 189
14753.87 168
14755.02 219
14756.17 173
14757.31 171
14758.46 193
14759.61 192
14760.76 189
14761.91 191
14763.05 175
14764.20 184
14765.35 188
14766.50 211
14767.65 195
14768.80 209
14769.94 222
14771.09 242
14772.24 217
14773.39 244
14774.54 197
14775.69 235
14776.83 221
14777.98 221
14779.13 219
14780.28 216
14781.43 237
14782.58 240
14783.73 245
14784.88 235
14786.03 225
14787.17 221
14788.32 252
14789.47 254
14790.62 262
14791.77 283
14792.92 318
14794.07 265
14795.22 265
14796.37 231
14797.52 285
14798.67 263
14799.82 277
14800.97 273
14802.12 283
14803.26 247
14804.41 309
14805.56 271
14806.71 266
14807.86 272
14809.01 268
14810.16 278
14811.31 282
14812.46 272
14813.61 279
14814.76 269
14815.91 247
14817.06 283
14818.21 289
14819.36 282
14820.51 272
14821.66 280
14822.82 223
14823.97 229
14825.12 225
14826.27 245
14827.42 258
14828.57 257
14829.72 220
14830.87 205
14832.02 215
14833.17 213
14834.32 227
14835.47 233
14836.62 224
14837.77 220
14838.93 241
14840.08 202
14841.23 191
14842.38 167
14843.53 212
14844.68 227
14845.83 239
14846.98 185
14848.14 189
14849.29 201
14850.44 199
14851.59 190
14852.74 217
14853.89 195
14855.04 202
14856.20 205
14857.35 195
14858.50 170
14859.65 164
14860.80 191
14861.96 218
14863.11 178
14864.26 162
14865.41 208
14866.56 191
14867.72 179
14868.87 158
14870.02 187
14871.17 167
14872.32 177
14873.48 209
14874.63 183
14875.78 188
14876.93 190
14878.09 209
14879.24 164
14880.39 158
14881.54 179
14882.70 164
14883.85 187
14885.00 180
14886.16 168
14887.31 184
14888.46 168
14889.61 170
14890.77 165
14891.92 178
14893.07 176
14894.23 192
14895.38 193
14896.53 184
14897.69 175
14898.84 182
14899.99 167
14901.15 184
14902.30 175
14903.45 190
14904.61 168
14905.76 199
14906.91 184
14908.07 171
14909.22 190
14910.38 170
14911.53 162
14912.68 182
14913.84 188
14914.99 169
14916.15 163
14917.30 154
14918.45 195
14919.61 168
14920.76 187
14921.92 170
14923.07 195
14924.22 176
14925.38 151
14926.53 173
14927.69 161
14928.84 190
14930.00 172
14931.15 201
14932.31 180
14933.46 171
14934.62 192
14935.77 150
14936.93 184
14938.08 186
14939.24 202
14940.39 181
14941.55 161
14942.70 195
14943.86 173
14945.01 178
14946.17 201
14947.32 188
14948.48 169
14949.63 178
14950.79 165
14951.94 162
14953.10 187
14954.25 212
14955.41 204
14956.56 177
14957.72 167
14958.88 170
14960.03 169
14961.19 187
14962.34 197
14963.50 218
14964.65 212
14965.81 175
14966.97 206
14968.12 168
14969.28 218
14970.43 189
14971.59 178
14972.75 189
14973.90 200
14975.06 197
14976.22 198
14977.37 168
14978.53 137
14979.69 142
14980.84 158
14982.00 177
14983.16 173
14984.31 159
14985.47 153
14986.63 158
14987.78 172
14988.94 146
14990.10 173
14991.25 176
14992.41 157
14993.57 181
14994.72 184
14995.88 174
14997.04 159
14998.20 158
14999.35 121
15000.51 132
15001.67 158
15002.82 162
15003.98 146
15005.14 150
15006.30 175
15007.45 158
15008.61 131
15009.77 174
15010.93 171
15012.09 147
15013.24 137
15014.40 139
15015.56 160
15016.72 172
15017.87 171
15019.03 158
15020.19 121
15021.35 142
15022.51 124
15023.67 130
15024.82 139
15025.98 108
15027.14 152
15028.30 159
15029.46 143
15030.62 131
15031.77 129
15032.93 178
15034.09 148
15035.25 138
15036.41 144
15037.57 162
15038.73 152
15039.88 142
15041.04 140
15042.20 130
15043.36 132
15044.52 142
15045.68 152
15046.84 114
15048.00 111
15049.16 127
15050.32 141
15051.47 155
15052.63 147
15053.79 156
15054.95 149
15056.11 141
15057.27 138
15058.43 133
15059.59 114
15060.75 120
15061.91 142
15063.07 126
15064.23 122
15065.39 148
15066.55 134
15067.71 143
15068.87 143
15070.03 136
15071.19 114
15072.35 117
15073.51 127
15074.67 122
15075.83 153
15076.99 136
15078.15 125
15079.31 114
15080.47 117
15081.63 136
15082.79 108
15083.95 133
15085.11 118
15086.27 128
15087.43 147
15088.59 128
15089.76 121
15090.92 137
15092.08 126
15093.24 140
15094.40 121
15095.56 133
15096.72 139
15097.88 148
15099.04 128
15100.20 127
15101.37 157
15102.53 127
15103.69 121
15104.85 129
15106.01 172
15107.17 161
15108.33 148
15109.50 154
15110.66 154
15111.82 179
15112.98 151
15114.14 151
15115.30 139
15116.47 142
15117.63 140
15118.79 128
15119.95 151
15121.11 135
15122.27 144
15123.44 176
15124.60 153
15125.76 118
15126.92 147
15128.09 117
15129.25 121
15130.41 113
15131.57 162
15132.73 153
15133.90 122
15135.06 127
15136.22 129
15137.38 147
15138.55 146
15139.71 136
15140.87 153
15142.04 139
15143.20 119
15144.36 155
15145.52 137
15146.69 145
15147.85 154
15149.01 138
15150.18 145
15151.34 153
15152.50 135
15153.67 161
15154.83 128
15155.99 156
15157.16 141
15158.32 141
15159.48 159
15160.65 93
15161.81 148
15162.97 174
15164.14 147
15165.30 137
15166.46 149
15167.63 144
15168.79 124
15169.95 134
15171.12 117
15172.28 108
15173.45 119
15174.61 146
15175.77 125
15176.94 146
15178.10 140
15179.27 135
15180.43 134
15181.60 121
15182.76 143
15183.92 136
15185.09 122
15186.25 142
15187.42 131
15188.58 126
15189.75 146
15190.91 150
15192.08 169
15193.24 145
15194.41 136
15195.57 137
15196.74 165
15197.90 130
15199.07 132
15200.23 139
15201.40 145
15202.56 136
15203.73 108
15204.89 117
15206.06 142
15207.22 163
15208.39 139
15209.55 155
15210.72 130
15211.88 172
15213.05 167
15214.21 138
15215.38 146
15216.54 148
15217.71 142
15218.88 157
15220.04 162
15221.21 150
15222.37 156
15223.54 165
15224.71 139
15225.87 162
15227.04 161
15228.20 143
15229.37 132
15230.54 152
15231.70 153
15232.87 146
15234.03 152
15235.20 178
15236.37 163
15237.53 112
15238.70 127
15239.87 147
15241.03 133
15242.20 154
15243.37 148
15244.53 124
15245.70 130
15246.87 141
15248.03 131
15249.20 160
15250.37 171
15251.53 160
15252.70 152
15253.87 149
15255.04 144
15256.20 131
15257.37 159
15258.54 170
15259.70 146
15260.87 128
15262.04 147
15263.21 145
15264.37 147
15265.54 137
15266.71 124
15267.88 144
15269.04 148
15270.21 146
15271.38 151
15272.55 150
15273.72 137
15274.88 154
15276.05 124
15277.22 133
15278.39 136
15279.56 154
15280.72 138
15281.89 139
15283.06 143
15284.23 135
15285.40 130
15286.56 138
15287.73 115
15288.90 111
15290.07 104
15291.24 131
15292.41 161
15293.58 121
15294.74 138
15295.91 136
15297.08 152
15298.25 145
15299.42 137
15300.59 120
15301.76 115
15302.93 121
15304.09 135
15305.26 139
15306.43 140
15307.60 134
15308.77 128
15309.94 157
15311.11 143
15312.28 154
15313.45 143
15314.62 135
15315.79 130
15316.96 147
15318.13 160
15319.30 132
15320.46 147
15321.63 133
15322.80 142
15323.97 135
15325.14 131
15326.31 132
15327.48 135
15328.65 136
15329.82 132
15330.99 132
15332.16 118
15333.33 146
15334.50 131
15335.67 143
15336.84 123
15338.01 153
15339.18 131
15340.36 128
15341.53 137
15342.70 138
15343.87 142
15345.04 117
15346.21 125
15347.38 135
15348.55 148
15349.72 125
15350.89 112
15352.06 143
15353.23 124
15354.40 137
15355.57 128
15356.75 145
15357.92 120
15359.09 159
15360.26 110
15361.43 120
15362.60 144
15363.77 145
15364.94 148
15366.11 148
15367.29 171
15368.46 154
15369.63 136
15370.80 128
15371.97 135
15373.14 145
15374.32 153
15375.49 138
15376.66 130
15377.83 140
15379.00 144
15380.17 131
15381.35 140
15382.52 130
15383.69 145
15384.86 122
15386.03 129
15387.21 121
15388.38 141
15389.55 122
15390.72 117
15391.90 165
15393.07 136
15394.24 146
15395.41 146
15396.59 167
15397.76 148
15398.93 152
15400.10 129
15401.28 152
15402.45 138
15403.62 128
15404.79 137
15405.97 129
15407.14 130
15408.31 131
15409.49 124
15410.66 150
15411.83 152
15413.01 127
15414.18 128
15415.35 140
15416.53 136
15417.70 131
15418.87 134
15420.05 164
15421.22 145
15422.39 124
15423.57 136
15424.74 133
15425.91 142
15427.09 131
15428.26 116
15429.43 148
15430.61 113
15431.78 122
15432.96 130
15434.13 121
15435.30 126
15436.48 124
15437.65 102
15438.83 121
15440.00 133
15441.17 136
15442.35 124
15443.52 104
15444.70 146
15445.87 135
15447.05 131
15448.22 125
15449.40 135
15450.57 144
15451.75 115
15452.92 129
15454.09 150
15455.27 139
15456.44 160
15457.62 138
15458.79 150
15459.97 124
15461.14 131
15462.32 132
15463.49 126
15464.67 140
15465.84 131
15467.02 112
15468.19 136
15469.37 111
15470.55 107
15471.72 142
15472.90 145
15474.07 127
15475.25 156
15476.42 122
15477.60 118
15478.77 122
15479.95 141
15481.13 120
15482.30 124
15483.48 122
15484.65 101
15485.83 114
15487.00 128
15488.18 126
15489.36 129
15490.53 141
15491.71 124
15492.89 140
15494.06 146
15495.24 136
15496.41 130
15497.59 141
15498.77 132
15499.94 122
15501.12 145
15502.30 138
15503.47 145
15504.65 135
15505.83 103
15507.00 117
15508.18 132
15509.36 136
15510.53 124
15511.71 163
15512.89 143
15514.06 124
15515.24 107
15516.42 112
15517.60 125
15518.77 141
15519.95 132
15521.13 95
15522.30 102
15523.48 120
15524.66 134
15525.84 135
15527.01 135
15528.19 132
15529.37 141
15530.55 154
15531.73 162
15532.90 139
15534.08 125
15535.26 136
15536.44 130
15537.61 121
15538.79 137
15539.97 127
15541.15 129
15542.33 140
15543.50 153
15544.68 121
15545.86 132
15547.04 126
15548.22 110
15549.40 118
15550.57 142
15551.75 115
15552.93 142
15554.11 138
15555.29 154
15556.47 125
15557.65 142
15558.82 116
15560.00 137
15561.18 143
15562.36 140
15563.54 132
15564.72 162
15565.90 124
15567.08 131
15568.26 133
15569.43 138
15570.61 137
15571.79 152
15572.97 140
15574.15 129
15575.33 134
15576.51 160
15577.69 165
15578.87 130
15580.05 114
15581.23 133
15582.41 140
15583.59 126
15584.77 122
15585.95 106
15587.13 141
15588.31 167
15589.49 136
15590.67 161
15591.85 142
15593.03 180
15594.21 149
15595.39 147
15596.57 128
15597.75 126
15598.93 137
15600.11 142
15601.29 135
15602.47 129
15603.65 131
15604.83 159
15606.01 140
15607.19 134
15608.37 139
15609.55 159
15610.73 151
15611.91 113
15613.09 151
15614.27 154
15615.45 179
15616.64 141
15617.82 116
15619.00 153
15620.18 162
15621.36 158
15622.54 143
15623.72 120
15624.90 172
15626.08 177
15627.27 160
15628.45 163
15629.63 146
15630.81 182
15631.99 170
15633.17 163
15634.35 162
15635.54 158
15636.72 180
15637.90 169
15639.08 153
15640.26 151
15641.45 154
15642.63 158
15643.81 180
15644.99 176
15646.17 166
15647.36 155
15648.54 172
15649.72 170
15650.90 169
15652.08 155
15653.27 186
15654.45 181
15655.63 158
15656.81 167
15658.00 166
15659.18 163
15660.36 197
15661.54 188
15662.73 192
15663.91 196
15665.09 177
15666.27 167
15667.46 178
15668.64 194
15669.82 212
15671.01 179
15672.19 176
15673.37 200
15674.56 198
15675.74 202
15676.92 158
15678.10 177
15679.29 225
15680.47 200
15681.65 186
15682.84 201
15684.02 188
15685.21 193
15686.39 198
15687.57 160
15688.76 183
15689.94 203
15691.12 208
15692.31 174
15693.49 207
15694.67 193
15695.86 182
15697.04 188
15698.23 203
15699.41 186
15700.59 202
15701.78 171
15702.96 158
15704.15 177
15705.33 187
15706.52 189
15707.70 214
15708.88 190
15710.07 182
15711.25 216
15712.44 216
15713.62 192
15714.81 208
15715.99 228
15717.18 233
15718.36 242
15719.55 230
15720.73 210
15721.92 187
15723.10 223
15724.29 218
15725.47 221
15726.66 227
15727.84 229
15729.03 238
15730.21 230
15731.40 228
15732.58 239
15733.77 221
15734.95 227
15736.14 209
15737.32 211
15738.51 223
15739.69 202
15740.88 224
15742.07 193
15743.25 213
15744.44 202
15745.62 200
15746.81 222
15747.99 240
15749.18 194
15750.37 202
15751.55 209
15752.74 202
15753.93 206
15755.11 178
15756.30 187
15757.48 195
15758.67 186
15759.86 199
15761.04 198
15762.23 197
15763.42 193
15764.60 185
15765.79 190
15766.98 188
15768.16 191
15769.35 237
15770.54 215
15771.72 183
15772.91 158
15774.10 182
15775.28 178
15776.47 185
15777.66 205
15778.84 169
15780.03 197
15781.22 177
15782.41 182
15783.59 185
15784.78 187
15785.97 188
15787.15 186
15788.34 177
15789.53 205
15790.72 195
15791.90 163
15793.09 187
15794.28 164
15795.47 178
15796.65 156
15797.84 150
15799.03 150
15800.22 157
15801.41 198
15802.59 182
15803.78 164
15804.97 176
15806.16 172
15807.35 161
15808.53 141
15809.72 176
15810.91 191
15812.10 220
15813.29 158
15814.48 149
15815.66 147
15816.85 159
15818.04 172
15819.23 155
15820.42 157
15821.61 178
15822.80 141
15823.98 125
15825.17 147
15826.36 165
15827.55 157
15828.74 169
15829.93 149
15831.12 100
15832.31 144
15833.50 138
15834.69 148
15835.87 138
15837.06 160
15838.25 207
15839.44 161
15840.63 139
15841.82 137
15843.01 163
15844.20 173
15845.39 168
15846.58 137
15847.77 126
15848.96 137
15850.15 163
15851.34 125
15852.53 127
15853.72 131
15854.91 161
15856.10 177
15857.29 122
15858.48 164
15859.67 164
15860.86 127
15862.05 132
15863.24 138
15864.43 146
15865.62 160
15866.81 165
15868.00 128
15869.19 143
15870.38 127
15871.57 155
15872.76 153
15873.95 147
15875.14 141
15876.33 140
15877.52 158
15878.72 143
15879.91 123
15881.10 155
15882.29 146
15883.48 149
15884.67 140
15885.86 125
15887.05 141
15888.24 156
15889.43 144
15890.63 153
15891.82 143
15893.01 145
15894.20 133
15895.39 127
15896.58 131
15897.77 119
15898.97 142
15900.16 140
15901.35 135
15902.54 152
15903.73 155
15904.92 150
15906.12 144
15907.31 142
15908.50 160
15909.69 161
15910.88 160
15912.08 145
15913.27 159
15914.46 150
15915.65 171
15916.85 159
15918.04 158
15919.23 171
15920.42 146
15921.61 139
15922.81 148
15924.00 150
15925.19 157
15926.38 181
15927.58 147
15928.77 154
15929.96 153
15931.16 130
15932.35 150
15933.54 140
15934.73 182
15935.93 181
15937.12 178
15938.31 176
15939.51 152
15940.70 158
15941.89 159
15943.09 153
15944.28 164
15945.47 145
15946.67 139
15947.86 159
15949.05 174
15950.25 144
15951.44 141
15952.63 165
15953.83 157
15955.02 156
15956.21 123
15957.41 151
15958.60 146
15959.80 124
15960.99 131
15962.18 143
15963.38 146
15964.57 124
15965.77 130
15966.96 133
15968.15 116
15969.35 114
15970.54 132
15971.74 113
15972.93 121
15974.13 122
15975.32 145
15976.51 139
15977.71 155
15978.90 136
15980.10 118
15981.29 150
15982.49 131
15983.68 146
15984.88 143
15986.07 99
15987.27 136
15988.46 144
15989.66 123
15990.85 129
15992.05 142
15993.24 151
15994.44 133
15995.63 119
15996.83 128
15998.02 136
15999.22 126
16000.41 126
16001.61 137
16002.80 102
16004.00 141
16005.20 127
16006.39 133
16007.59 134
16008.78 133
16009.98 133
16011.17 123
16012.37 114
16013.57 151
16014.76 140
16015.96 129
16017.15 124
16018.35 124
16019.55 119
16020.74 123
16021.94 150
16023.13 135
16024.33 121
16025.53 100
16026.72 132
16027.92 128
16029.12 124
16030.31 115
16031.51 117
16032.71 116
16033.90 118
16035.10 121
16036.30 105
16037.49 133
16038.69 125
16039.89 111
16041.08 135
16042.28 132
16043.48 129
16044.67 140
16045.87 136
16047.07 130
16048.27 96
16049.46 118
16050.66 112
16051.86 109
16053.06 112
16054.25 119
16055.45 133
16056.65 125
16057.84 108
16059.04 112
16060.24 127
16061.44 119
16062.64 130
16063.83 111
16065.03 118
16066.23 98
16067.43 112
16068.62 124
16069.82 116
16071.02 159
16072.22 126
16073.42 114
16074.62 116
16075.81 126
16077.01 132
16078.21 141
16079.41 126
16080.61 136
16081.81 133
16083.00 117
16084.20 100
16085.40 92
16086.60 99
16087.80 113
16089.00 100
16090.20 105
16091.39 100
16092.59 109
16093.79 121
16094.99 110
16096.19 98
16097.39 98
16098.59 120
16099.79 113
16100.99 92
16102.19 114
16103.38 124
16104.58 115
16105.78 122
16106.98 94
16108.18 88
16109.38 110
16110.58 120
16111.78 98
16112.98 97
16114.18 97
16115.38 139
16116.58 126
16117.78 156
16118.98 116
16120.18 105
16121.38 118
16122.58 118
16123.78 111
16124.98 101
16126.18 116
16127.38 125
16128.58 151
16129.78 89
16130.98 97
16132.18 122
16133.38 134
16134.58 115
16135.78 104
16136.98 136
16138.18 126
16139.38 122
16140.58 113
16141.78 114
16142.98 122
16144.19 122
16145.39 119
16146.59 97
16147.79 105
16148.99 122
16150.19 103
16151.39 126
16152.59 120
16153.79 143
16154.99 123
16156.20 111
16157.40 106
16158.60 114
16159.80 113
16161.00 120
16162.20 122
16163.40 121
16164.61 138
16165.81 143
16167.01 131
16168.21 126
16169.41 145
16170.61 92
16171.82 112
16173.02 113
16174.22 113
16175.42 97
16176.62 87
16177.82 110
16179.03 112
16180.23 128
16181.43 99
16182.63 87
16183.84 88
16185.04 94
16186.24 116
16187.44 112
16188.65 103
16189.85 108
16191.05 118
16192.25 122
16193.46 116
16194.66 123
16195.86 107
16197.06 149
16198.27 160
16199.47 100
16200.67 113
16201.87 105
16203.08 113
16204.28 128
16205.48 101
16206.69 100
16207.89 120
16209.09 121
16210.30 105
16211.50 108
16212.70 124
16213.91 123
16215.11 145
16216.31 112
16217.52 112
16218.72 135
16219.92 115
16221.13 124
16222.33 106
16223.53 122
16224.74 168
16225.94 143
16227.15 143
16228.35 124
16229.55 129
16230.76 121
16231.96 86
16233.17 119
16234.37 138
16235.57 144
16236.78 131
16237.98 112
16239.19 135
16240.39 137
16241.60 134
16242.80 126
16244.00 116
16245.21 101
16246.41 148
16247.62 156
16248.82 129
16250.03 103
16251.23 130
16252.44 119
16253.64 110
16254.85 129
16256.05 166
16257.26 135
16258.46 115
16259.67 126
16260.87 160
16262.08 145
16263.28 127
16264.49 140
16265.69 147
16266.90 130
16268.10 127
16269.31 126
16270.51 126
16271.72 129
16272.93 130
16274.13 136
16275.34 147
16276.54 141
16277.75 143
16278.95 139
16280.16 131
16281.37 130
16282.57 132
16283.78 150
16284.98 158
16286.19 144
16287.40 135
16288.60 149
16289.81 118
16291.01 157
16292.22 154
16293.43 146
16294.63 132
16295.84 128
16297.05 169
16298.25 155
16299.46 152
16300.67 157
16301.87 159
16303.08 144
16304.29 162
16305.49 175
16306.70 170
16307.91 169
16309.11 173
16310.32 155
16311.53 152
16312.73 133
16313.94 147
16315.15 157
16316.36 157
16317.56 155
16318.77 129
16319.98 143
16321.19 136
16322.39 137
16323.60 143
16324.81 175
16326.02 147
16327.22 157
16328.43 147
16329.64 127
16330.85 163
16332.05 181
16333.26 142
16334.47 134
16335.68 144
16336.88 131
16338.09 139
16339.30 125
16340.51 129
16341.72 132
16342.93 124
16344.13 126
16345.34 128
16346.55 114
16347.76 133
16348.97 141
16350.18 121
16351.38 123
16352.59 124
16353.80 129
16355.01 138
16356.22 93
16357.43 109
16358.64 107
16359.84 128
16361.05 128
16362.26 135
16363.47 121
16364.68 110
16365.89 129
16367.10 138
16368.31 97
16369.52 100
16370.73 118
16371.93 121
16373.14 91
16374.35 104
16375.56 104
16376.77 87
16377.98 109
16379.19 121
16380.40 132
16381.61 107
16382.82 107
16384.03 106
16385.24 135
16386.45 135
16387.66 111
16388.87 145
16390.08 120
16391.29 104
16392.50 142
16393.71 122
16394.92 108
16396.13 138
16397.34 125
16398.55 113
16399.76 123
16400.97 101
16402.18 111
16403.39 138
16404.60 142
16405.81 121
16407.02 134
16408.23 139
16409.44 138
16410.65 105
16411.86 118
16413.08 113
16414.29 129
16415.50 116
16416.71 129
16417.92 113
16419.13 108
16420.34 106
16421.55 113
16422.76 104
16423.97 101
16425.19 132
16426.40 102
16427.61 97
16428.82 101
16430.03 95
16431.24 105
16432.45 95
16433.67 94
16434.88 134
16436.09 100
16437.30 98
16438.51 103
16439.72 102
16440.94 102
16442.15 118
16443.36 98
16444.57 109
16445.78 102
16446.99 125
16448.21 116
16449.42 126
16450.63 107
16451.84 118
16453.06 122
16454.27 101
16455.48 108
16456.69 137
16457.90 113
16459.12 129
16460.33 113
16461.54 111
16462.75 110
16463.97 107
16465.18 116
16466.39 120
16467.61 112
16468.82 109
16470.03 111
16471.24 94
16472.46 110
16473.67 116
16474.88 105
16476.10 122
16477.31 89
16478.52 119
16479.74 91
16480.95 148
16482.16 118
16483.38 107
16484.59 107
16485.80 104
16487.02 125
16488.23 124
16489.44 108
16490.66 102
16491.87 105
16493.08 98
16494.30 93
16495.51 127
16496.73 81
16497.94 94
16499.15 124
16500.37 94
16501.58 116
16502.80 95
16504.01 87
16505.22 108
16506.44 119
16507.65 118
16508.87 107
16510.08 120
16511.30 100
16512.51 90
16513.72 117
16514.94 92
16516.15 102
16517.37 109
16518.58 92
16519.80 82
16521.01 88
16522.23 100
16523.44 112
16524.66 106
16525.87 116
16527.09 133
16528.30 103
16529.52 95
16530.73 110
16531.95 110
16533.16 80
16534.38 114
16535.59 98
16536.81 93
16538.02 112
16539.24 99
16540.45 98
16541.67 96
16542.89 106
16544.10 118
16545.32 140
16546.53 115
16547.75 122
16548.96 117
16550.18 107
16551.40 122
16552.61 114
16553.83 110
16555.04 113
16556.26 96
16557.48 113
16558.69 114
16559.91 103
16561.12 96
16562.34 98
16563.56 91
16564.77 99
16565.99 98
16567.21 96
16568.42 84
16569.64 94
16570.86 99
16572.07 125
16573.29 106
16574.51 122
16575.72 109
16576.94 91
16578.16 102
16579.37 110
16580.59 120
16581.81 110
16583.02 111
16584.24 105
16585.46 87
16586.68 122
16587.89 128
16589.11 118
16590.33 92
16591.54 84
16592.76 100
16593.98 112
16595.20 113
16596.41 114
16597.63 103
16598.85 106
16600.07 117
16601.29 98
16602.50 93
16603.72 99
16604.94 102
16606.16 108
16607.37 92
16608.59 93
16609.81 89
16611.03 100
16612.25 116
16613.46 99
16614.68 107
16615.90 103
16617.12 108
16618.34 113
16619.56 104
16620.77 105
16621.99 108
16623.21 106
16624.43 96
16625.65 97
16626.87 105
16628.09 146
16629.30 117
16630.52 105
16631.74 119
16632.96 90
16634.18 135
16635.40 113
16636.62 112
16637.84 102
16639.06 115
16640.28 87
16641.49 99
16642.71 76
16643.93 93
16645.15 76
16646.37 88
16647.59 83
16648.81 94
16650.03 104
16651.25 124
16652.47 109
16653.69 112
16654.91 96
16656.13 108
16657.35 113
16658.57 103
16659.79 96
16661.01 116
16662.23 118
16663.45 106
16664.67 100
16665.89 105
16667.11 100
16668.33 93
16669.55 102
16670.77 105
16671.99 101
16673.21 86
16674.43 111
16675.65 106
16676.87 88
16678.09 116
16679.31 96
16680.53 89
16681.75 119
16682.97 96
16684.19 86
16685.42 76
16686.64 116
16687.86 110
16689.08 96
16690.30 95
16691.52 89
16692.74 84
16693.96 106
16695.18 80
16696.40 100
16697.63 106
16698.85 103
16700.07 104
16701.29 100
16702.51 104
16703.73 96
16704.95 93
16706.18 95
16707.40 108
16708.62 103
16709.84 109
16711.06 102
16712.28 77
16713.51 93
16714.73 109
16715.95 108
16717.17 109
16718.39 96
16719.62 94
16720.84 79
16722.06 109
16723.28 113
16724.50 113
16725.73 104
16726.95 98
16728.17 124
16729.39 123
16730.62 99
16731.84 101
16733.06 101
16734.28 106
16735.51 124
16736.73 94
16737.95 88
16739.18 98
16740.40 117
16741.62 106
16742.84 93
16744.07 100
16745.29 105
16746.51 113
16747.74 104
16748.96 86
16750.18 118
16751.41 106
16752.63 91
16753.85 107
16755.08 100
16756.30 86
16757.52 88
16758.75 92
16759.97 100
16761.19 118
16762.42 107
16763.64 97
16764.86 121
16766.09 128
16767.31 92
16768.54 89
16769.76 105
16770.98 97
16772.21 106
16773.43 110
16774.66 104
16775.88 95
16777.10 91
16778.33 72
16779.55 81
16780.78 110
16782.00 125
16783.22 105
16784.45 84
16785.67 112
16786.90 119
16788.12 121
16789.35 111
16790.57 86
16791.80 112
16793.02 94
16794.25 93
16795.47 97
16796.70 89
16797.92 83
16799.15 134
16800.37 111
16801.60 95
16802.82 105
16804.05 91
16805.27 76
16806.50 91
16807.72 118
16808.95 112
16810.17 77
16811.40 95
16812.62 102
16813.85 107
16815.07 90
16816.30 121
16817.53 112
16818.75 92
16819.98 104
16821.20 98
16822.43 82
16823.65 104
16824.88 90
16826.11 97
16827.33 115
16828.56 99
16829.78 115
16831.01 105
16832.24 95
16833.46 77
16834.69 85
16835.92 87
16837.14 112
16838.37 114
16839.60 100
16840.82 89
16842.05 123
16843.27 111
16844.50 116
16845.73 115
16846.96 119
16848.18 118
16849.41 106
16850.64 114
16851.86 122
16853.09 115
16854.32 108
16855.54 120
16856.77 99
16858.00 129
16859.22 114
16860.45 111
16861.68 120
16862.91 99
16864.13 115
16865.36 124
16866.59 121
16867.82 106
16869.04 109
16870.27 96
16871.50 96
16872.73 107
16873.95 115
16875.18 99
16876.41 83
16877.64 129
16878.87 128
16880.09 113
16881.32 125
16882.55 118
16883.78 120
16885.01 135
16886.23 126
16887.46 118
16888.69 144
16889.92 139
16891.15 134
16892.38 106
16893.60 134
16894.83 143
16896.06 144
16897.29 111
16898.52 134
16899.75 144
16900.98 157
16902.20 135
16903.43 110
16904.66 130
16905.89 128
16907.12 120
16908.35 128
16909.58 131
16910.81 125
16912.04 97
16913.26 86
16914.49 96
16915.72 105
16916.95 83
16918.18 119
16919.41 82
16920.64 123
16921.87 105
16923.10 124
16924.33 135
16925.56 117
16926.79 94
16928.02 119
16929.25 113
16930.48 150
16931.71 134
16932.94 98
16934.17 96
16935.40 103
16936.63 116
16937.86 101
16939.09 109
16940.32 129
16941.55 114
16942.78 99
16944.01 93
16945.24 101
16946.47 101
16947.70 117
16948.93 90
16950.16 101
16951.39 105
16952.62 84
16953.85 103
16955.08 89
16956.31 101
16957.54 103
16958.77 120
16960.01 110
16961.24 100
16962.47 111
16963.70 103
16964.93 102
16966.16 146
16967.39 80
16968.62 108
16969.85 85
16971.08 99
16972.32 89
16973.55 110
16974.78 96
16976.01 98
16977.24 90
16978.47 98
16979.70 101
16980.94 100
16982.17 102
16983.40 86
16984.63 91
16985.86 99
16987.10 97
16988.33 115
16989.56 85
16990.79 79
16992.02 93
16993.26 113
16994.49 103
16995.72 74
16996.95 99
16998.18 102
16999.42 98
17000.65 95
17001.88 94
17003.11 89
17004.35 92
17005.58 103
17006.81 101
17008.04 92
17009.28 99
17010.51 104
17011.74 114
17012.97 108
17014.21 115
17015.44 86
17016.67 110
17017.91 96
17019.14 109
17020.37 100
17021.60 110
17022.84 93
17024.07 86
17025.30 103
17026.54 95
17027.77 87
17029.00 108
17030.24 115
17031.47 95
17032.70 113
17033.94 82
17035.17 76
17036.41 79
17037.64 100
17038.87 111
17040.11 113
17041.34 104
17042.57 110
17043.81 96
17045.04 82
17046.28 107
17047.51 95
17048.74 81
17049.98 96
17051.21 96
17052.45 109
17053.68 95
17054.92 88
17056.15 97
17057.38 92
17058.62 107
17059.85 83
17061.09 88
17062.32 68
17063.56 90
17064.79 99
17066.03 96
17067.26 93
17068.50 86
17069.73 76
17070.97 70
17072.20 102
17073.44 79
17074.67 102
17075.91 86
17077.14 86
17078.38 71
17079.61 99
17080.85 97
17082.08 89
17083.32 95
17084.55 72
17085.79 63
17087.02 101
17088.26 103
17089.49 92
17090.73 112
17091.97 93
17093.20 103
17094.44 98
17095.67 70
17096.91 87
17098.14 91
17099.38 84
17100.62 75
17101.85 85
17103.09 82
17104.32 92
17105.56 84
17106.80 112
17108.03 108
17109.27 80
17110.51 80
17111.74 99
17112.98 95
17114.21 91
17115.45 76
17116.69 78
17117.92 110
17119.16 95
17120.40 86
17121.63 121
17122.87 112
17124.11 75
17125.34 88
17126.58 104
17127.82 112
17129.06 85
17130.29 84
17131.53 102
17132.77 107
17134.00 91
17135.24 95
17136.48 81
17137.72 76
17138.95 93
17140.19 87
17141.43 87
17142.67 101
17143.90 69
17145.14 82
17146.38 82
17147.62 92
17148.85 88
17150.09 87
17151.33 97
17152.57 94
17153.80 84
17155.04 101
17156.28 95
17157.52 90
17158.76 94
17159.99 106
17161.23 86
17162.47 77
17163.71 86
17164.95 89
17166.19 97
17167.42 87
17168.66 94
17169.90 102
17171.14 76
17172.38 86
17173.62 98
17174.86 67
17176.09 82
17177.33 97
17178.57 94
17179.81 103
17181.05 77
17182.29 79
17183.53 81
17184.77 86
17186.01 107
17187.24 91
17188.48 81
17189.72 85
17190.96 95
17192.20 89
17193.44 79
17194.68 93
17195.92 91
17197.16 95
17198.40 85
17199.64 86
17200.88 80
17202.12 94
17203.36 76
17204.60 77
17205.84 69
17207.08 90
17208.32 96
17209.56 87
17210.80 98
17212.04 85
17213.28 94
17214.52 99
17215.76 94
17217.00 121
17218.24 78
17219.48 80
17220.72 99
17221.96 79
17223.20 78
17224.44 97
17225.68 93
17226.92 85
17228.16 90
17229.40 102
17230.64 101
17231.88 87
17233.12 88
17234.36 87
17235.60 77
17236.85 86
17238.09 76
17239.33 94
17240.57 72
17241.81 67
17243.05 63
17244.29 85
17245.53 99
17246.77 86
17248.02 97
17249.26 90
17250.50 88
17251.74 88
17252.98 87
17254.22 83
17255.46 73
17256.71 76
17257.95 81
17259.19 85
17260.43 93
17261.67 95
17262.91 120
17264.16 87
17265.40 87
17266.64 61
17267.88 81
17269.12 83
17270.37 94
17271.61 96
17272.85 120
17274.09 102
17275.34 84
17276.58 79
17277.82 88
17279.06 99
17280.30 109
17281.55 106
17282.79 87
17284.03 85
17285.27 75
17286.52 90
17287.76 101
17289.00 82
17290.25 84
17291.49 87
17292.73 88
17293.97 83
17295.22 92
17296.46 85
17297.70 78
17298.95 76
17300.19 90
17301.43 82
17302.68 74
17303.92 80
17305.16 84
17306.41 92
17307.65 90
17308.89 100
17310.14 93
17311.38 84
17312.62 94
17313.87 87
17315.11 69
17316.36 58
17317.60 87
17318.84 93
17320.09 75
17321.33 96
17322.58 94
17323.82 78
17325.06 80
17326.31 98
17327.55 93
17328.80 70
17330.04 92
17331.28 94
17332.53 87
17333.77 82
17335.02 80
17336.26 82
17337.51 91
17338.75 101
17340.00 95
17341.24 89
17342.48 98
17343.73 103
17344.97 98
17346.22 70
17347.46 89
17348.71 101
17349.95 94
17351.20 88
17352.44 90
17353.69 110
17354.93 117
17356.18 77
17357.42 84
17358.67 90
17359.92 92
17361.16 86
17362.41 77
17363.65 95
17364.90 84
17366.14 73
17367.39 101
17368.63 92
17369.88 84
17371.13 61
17372.37 101
17373.62 95
17374.86 77
17376.11 84
17377.35 88
17378.60 97
17379.85 73
17381.09 86
17382.34 98
17383.59 90
17384.83 98
17386.08 89
17387.32 83
17388.57 83
17389.82 80
17391.06 77
17392.31 83
17393.56 83
17394.80 68
17396.05 80
17397.30 89
17398.54 93
17399.79 80
17401.04 89
17402.28 84
17403.53 80
17404.78 74
17406.02 87
17407.27 68
17408.52 93
17409.77 104
17411.01 102
17412.26 83
17413.51 78
17414.75 76
17416.00 80
17417.25 88
17418.50 80
17419.74 92
17420.99 89
17422.24 96
17423.49 81
17424.73 77
17425.98 77
17427.23 99
17428.48 88
17429.73 76
17430.97 86
17432.22 92
17433.47 80
17434.72 81
17435.97 116
17437.21 72
17438.46 89
17439.71 100
17440.96 86
17442.21 71
17443.45 90
17444.70 88
17445.95 103
17447.20 104
17448.45 79
17449.70 83
17450.95 85
17452.19 88
17453.44 87
17454.69 85
17455.94 74
17457.19 72
17458.44 101
17459.69 82
17460.94 90
17462.19 82
17463.43 79
17464.68 110
17465.93 86
17467.18 95
17468.43 81
17469.68 69
17470.93 80
17472.18 100
17473.43 82
17474.68 73
17475.93 86
17477.18 75
17478.43 79
17479.68 95
17480.93 73
17482.18 77
17483.43 87
17484.68 103
17485.93 72
17487.17 70
17488.42 108
17489.67 73
17490.92 77
17492.18 75
17493.43 98
17494.68 80
17495.93 82
17497.18 79
17498.43 82
17499.68 86
17500.93 83
17502.18 81
17503.43 89
17504.68 91
17505.93 89
17507.18 86
17508.43 103
17509.68 75
17510.93 73
17512.18 96
17513.43 94
17514.68 91
17515.94 90
17517.19 101
17518.44 80
17519.69 64
17520.94 89
17522.19 89
17523.44 87
17524.69 85
17525.94 80
17527.20 79
17528.45 88
17529.70 84
17530.95 74
17532.20 72
17533.45 87
17534.70 72
17535.96 120
17537.21 80
17538.46 80
17539.71 96
17540.96 94
17542.22 84
17543.47 102
17544.72 104
17545.97 142
17547.22 91
17548.48 104
17549.73 82
17550.98 73
17552.23 76
17553.48 97
17554.74 97
17555.99 90
17557.24 91
17558.49 87
17559.75 88
17561.00 70
17562.25 83
17563.50 90
17564.76 95
17566.01 88
17567.26 78
17568.52 101
17569.77 102
17571.02 84
17572.27 69
17573.53 80
17574.78 78
17576.03 84
17577.29 83
17578.54 98
17579.79 88
17581.05 98
17582.30 88
17583.55 105
17584.81 80
17586.06 81
17587.31 88
17588.57 90
17589.82 78
17591.07 87
17592.33 87
17593.58 94
17594.83 85
17596.09 82
17597.34 118
17598.60 119
17599.85 109
17601.10 102
17602.36 71
17603.61 92
17604.87 99
17606.12 80
17607.37 79
17608.63 87
17609.88 94
17611.14 62
17612.39 82
17613.65 76
17614.90 80
17616.16 103
17617.41 82
17618.66 101
17619.92 101
17621.17 117
17622.43 107
17623.68 97
17624.94 93
17626.19 82
17627.45 109
17628.70 95
17629.96 91
17631.21 97
17632.47 108
17633.72 92
17634.98 116
17636.23 106
17637.49 82
17638.74 89
17640.00 100
17641.26 103
17642.51 91
17643.77 104
17645.02 106
17646.28 94
17647.53 106
17648.79 101
17650.04 117
17651.30 99
17652.56 105
17653.81 95
17655.07 100
17656.32 100
17657.58 105
17658.84 89
17660.09 89
17661.35 93
17662.60 104
17663.86 107
17665.12 93
17666.37 86
17667.63 75
17668.89 83
17670.14 104
17671.40 93
17672.66 81
17673.91 85
17675.17 93
17676.43 89
17677.68 82
17678.94 80
17680.20 104
17681.45 105
17682.71 112
17683.97 97
17685.22 89
17686.48 88
17687.74 92
17688.99 70
17690.25 86
17691.51 96
17692.77 88
17694.02 83
17695.28 79
17696.54 83
17697.80 89
17699.05 100
17700.31 82
17701.57 79
17702.83 85
17704.08 69
17705.34 92
17706.60 110
17707.86 88
17709.11 89
17710.37 89
17711.63 99
17712.89 116
17714.15 96
17715.40 67
17716.66 76
17717.92 88
17719.18 81
17720.44 90
17721.70 105
17722.95 92
17724.21 74
17725.47 71
17726.73 106
17727.99 83
17729.25 96
17730.51 79
17731.76 82
17733.02 76
17734.28 94
17735.54 91
17736.80 96
17738.06 75
17739.32 79
17740.58 93
17741.83 81
17743.09 97
17744.35 105
17745.61 78
17746.87 82
17748.13 82
17749.39 98
17750.65 109
17751.91 79
17753.17 88
17754.43 81
17755.69 73
17756.95 101
17758.21 97
17759.47 103
17760.73 89
17761.98 72
17763.24 84
17764.50 92
17765.76 83
17767.02 87
17768.28 92
17769.54 83
17770.80 72
17772.06 81
17773.32 70
17774.58 90
17775.84 63
17777.11 71
17778.37 77
17779.63 74
17780.89 86
17782.15 80
17783.41 83
17784.67 78
17785.93 75
17787.19 84
17788.45 80
17789.71 108
17790.97 97
17792.23 69
17793.49 102
17794.75 125
17796.01 94
17797.28 103
17798.54 70
17799.80 94
17801.06 87
17802.32 98
17803.58 79
17804.84 74
17806.10 84
17807.37 99
17808.63 91
17809.89 85
17811.15 81
17812.41 80
17813.67 81
17814.93 74
17816.20 83
17817.46 76
17818.72 85
17819.98 72
17821.24 73
17822.50 93
17823.77 78
17825.03 88
17826.29 106
17827.55 99
17828.81 89
17830.08 62
17831.34 64
17832.60 90
17833.86 89
17835.13 82
17836.39 82
17837.65 82
17838.91 87
17840.18 91
17841.44 80
17842.70 104
17843.96 68
17845.23 76
17846.49 78
17847.75 78
17849.01 79
17850.28 94
17851.54 101
17852.80 77
17854.07 78
17855.33 74
17856.59 91
17857.86 98
17859.12 88
17860.38 85
17861.65 87
17862.91 96
17864.17 83
17865.44 65
17866.70 61
17867.96 80
17869.23 100
17870.49 84
17871.75 80
17873.02 84
17874.28 92
17875.54 74
17876.81 64
17878.07 66
17879.34 75
17880.60 83
17881.86 72
17883.13 78
17884.39 72
17885.66 59
17886.92 81
17888.18 95
17889.45 75
17890.71 73
17891.98 78
17893.24 75
17894.51 72
17895.77 87
17897.04 67
17898.30 68
17899.56 71
17900.83 65
17902.09 82
17903.36 105
17904.62 120
17905.89 82
17907.15 85
17908.42 73
17909.68 61
17910.95 65
17912.21 83
17913.48 102
17914.74 96
17916.01 82
17917.27 77
17918.54 91
17919.80 86
17921.07 82
17922.34 73
17923.60 93
17924.87 72
17926.13 89
17927.40 66
17928.66 79
17929.93 66
17931.19 88
17932.46 79
17933.73 86
17934.99 78
17936.26 71
17937.52 80
17938.79 70
17940.06 82
17941.32 82
17942.59 85
17943.85 83
17945.12 69
17946.39 75
17947.65 72
17948.92 104
17950.19 72
17951.45 79
17952.72 86
17953.99 85
17955.25 92
17956.52 79
17957.79 79
17959.05 72
17960.32 84
17961.59 77
17962.85 68
17964.12 100
17965.39 82
17966.65 106
17967.92 77
17969.19 81
17970.45 101
17971.72 83
17972.99 107
17974.26 67
17975.52 91
17976.79 82
17978.06 95
17979.33 65
17980.59 62
17981.86 92
17983.13 80
17984.40 87
17985.66 73
17986.93 62
17988.20 74
17989.47 66
17990.73 83
17992.00 62
17993.27 73
17994.54 90
17995.81 98
17997.07 97
17998.34 63
17999.61 60
18000.88 85
18002.15 88
18003.42 60
18004.68 92
18005.95 74
18007.22 71
18008.49 68
18009.76 62
18011.03 70
18012.30 73
18013.56 83
18014.83 61
18016.10 69
18017.37 61
18018.64 78
18019.91 73
18021.18 55
18022.45 69
18023.71 68
18024.98 89
18026.25 68
18027.52 70
18028.79 61
18030.06 79
18031.33 80
18032.60 87
18033.87 71
18035.14 84
18036.41 81
18037.68 95
18038.95 93
18040.22 56
18041.49 71
18042.76 67
18044.02 90
18045.29 88
18046.56 55
18047.83 62
18049.10 94
18050.37 90
18051.64 67
18052.91 72
18054.18 76
18055.45 67
18056.72 74
18057.99 90
18059.27 69
18060.54 83
18061.81 70
18063.08 83
18064.35 78
18065.62 76
18066.89 72
18068.16 74
18069.43 80
18070.70 86
18071.97 63
18073.24 81
18074.51 86
18075.78 77
18077.05 92
18078.32 89
18079.60 76
18080.87 81
18082.14 63
18083.41 91
18084.68 60
18085.95 99
18087.22 97
18088.49 82
18089.77 75
18091.04 69
18092.31 77
18093.58 70
18094.85 68
18096.12 85
18097.39 104
18098.67 102
18099.94 85
18101.21 84
18102.48 79
18103.75 85
18105.02 92
18106.30 63
18107.57 64
18108.84 81
18110.11 98
18111.38 83
18112.66 69
18113.93 83
18115.20 91
18116.47 93
18117.75 73
18119.02 74
18120.29 73
18121.56 68
18122.84 69
18124.11 95
18125.38 75
18126.65 103
18127.93 106
18129.20 76
18130.47 77
18131.74 84
18133.02 83
18134.29 84
18135.56 90
18136.84 83
18138.11 68
18139.38 78
18140.66 81
18141.93 78
18143.20 68
18144.48 89
18145.75 70
18147.02 92
18148.30 91
18149.57 76
18150.84 90
18152.12 90
18153.39 105
18154.66 96
18155.94 69
18157.21 85
18158.48 96
18159.76 93
18161.03 77
18162.31 83
18163.58 91
18164.85 86
18166.13 86
18167.40 74
18168.68 88
18169.95 89
18171.22 89
18172.50 95
18173.77 97
18175.05 88
18176.32 100
18177.60 68
18178.87 78
18180.15 86
18181.42 79
18182.69 98
18183.97 94
18185.24 82
18186.52 68
18187.79 54
18189.07 99
18190.34 91
18191.62 69
18192.89 82
18194.17 86
18195.44 82
18196.72 91
18197.99 93
18199.27 92
18200.54 78
18201.82 79
18203.09 87
18204.37 69
18205.65 86
18206.92 70
18208.20 66
18209.47 64
18210.75 86
18212.02 74
18213.30 64
18214.57 88
18215.85 84
18217.13 104
18218.40 54
18219.68 77
18220.95 80
18222.23 101
18223.51 85
18224.78 82
18226.06 76
18227.33 68
18228.61 90
18229.89 68
18231.16 67
18232.44 87
18233.72 70
18234.99 76
18236.27 86
18237.55 76
18238.82 94
18240.10 78
18241.38 48
18242.65 78
18243.93 77
18245.21 75
18246.48 71
18247.76 71
18249.04 86
18250.31 90
18251.59 70
18252.87 71
18254.15 53
18255.42 83
18256.70 69
18257.98 72
18259.25 78
18260.53 80
18261.81 68
18263.09 76
18264.36 69
18265.64 87
18266.92 83
18268.20 84
18269.47 78
18270.75 73
18272.03 76
18273.31 86
18274.59 97
18275.86 67
18277.14 73
18278.42 62
18279.70 71
18280.98 70
18282.25 75
18283.53 69
18284.81 73
18286.09 66
18287.37 69
18288.64 66
18289.92 75
18291.20 88
18292.48 84
18293.76 78
18295.04 79
18296.32 84
18297.59 80
18298.87 86
18300.15 76
18301.43 82
18302.71 113
18303.99 70
18305.27 67
18306.55 72
18307.83 87
18309.10 94
18310.38 73
18311.66 90
18312.94 79
18314.22 71
18315.50 79
18316.78 68
18318.06 87
18319.34 79
18320.62 100
18321.90 86
18323.18 72
18324.46 70
18325.74 90
18327.02 67
18328.30 83
18329.58 83
18330.86 69
18332.14 83
18333.41 90
18334.69 92
18335.97 82
18337.25 81
18338.54 75
18339.82 76
18341.10 94
18342.38 91
18343.66 73
18344.94 87
18346.22 74
18347.50 75
18348.78 96
18350.06 60
18351.34 112
18352.62 82
18353.90 89
18355.18 84
18356.46 71
18357.74 65
18359.02 90
18360.30 101
18361.58 89
18362.87 91
18364.15 90
18365.43 52
18366.71 76
18367.99 66
18369.27 81
18370.55 76
18371.83 78
18373.11 93
18374.40 82
18375.68 85
18376.96 69
18378.24 80
18379.52 73
18380.80 87
18382.08 67
18383.37 68
18384.65 65
18385.93 75
18387.21 56
18388.49 82
18389.78 83
18391.06 63
18392.34 79
18393.62 75
18394.90 71
18396.19 64
18397.47 73
18398.75 74
18400.03 75
18401.31 72
18402.60 78
18403.88 59
18405.16 76
18406.44 68
18407.73 76
18409.01 75
18410.29 92
18411.57 90
18412.86 74
18414.14 93
18415.42 72
18416.71 84
18417.99 72
18419.27 76
18420.55 55
18421.84 75
18423.12 65
18424.40 60
18425.69 88
18426.97 83
18428.25 69
18429.54 77
18430.82 88
18432.10 63
18433.39 70
18434.67 76
18435.95 103
18437.24 71
18438.52 84
18439.80 77
18441.09 79
18442.37 64
18443.66 79
18444.94 86
18446.22 84
18447.51 67
18448.79 77
18450.08 68
18451.36 92
18452.64 66
18453.93 83
18455.21 83
18456.50 97
18457.78 80
18459.06 62
18460.35 56
18461.63 77
18462.92 91
18464.20 94
18465.49 72
18466.77 52
18468.06 80
18469.34 81
18470.63 64
18471.91 77
18473.19 84
18474.48 80
18475.76 69
18477.05 74
18478.33 75
18479.62 78
18480.90 66
18482.19 75
18483.47 93
18484.76 80
18486.05 84
18487.33 88
18488.62 70
18489.90 79
18491.19 88
18492.47 88
18493.76 77
18495.04 78
18496.33 73
18497.61 93
18498.90 85
18500.19 99
18501.47 105
18502.76 89
18504.04 82
18505.33 82
18506.62 92
18507.90 69
18509.19 73
18510.47 81
18511.76 73
18513.05 52
18514.33 44
18515.62 77
18516.90 86
18518.19 75
18519.48 55
18520.76 68
18522.05 67
18523.34 66
18524.62 91
18525.91 84
18527.20 79
18528.48 79
18529.77 87
18531.06 97
18532.34 82
18533.63 111
18534.92 98
18536.21 81
18537.49 88
18538.78 78
18540.07 67
18541.35 82
18542.64 76
18543.93 64
18545.22 88
18546.50 88
18547.79 61
18549.08 73
18550.37 89
18551.65 72
18552.94 64
18554.23 71
18555.52 75
18556.80 76
18558.09 64
18559.38 78
18560.67 92
18561.95 76
18563.24 71
18564.53 92
18565.82 101
18567.11 90
18568.39 64
18569.68 84
18570.97 76
18572.26 65
18573.55 73
18574.84 90
18576.12 78
18577.41 70
18578.70 84
18579.99 86
18581.28 87
18582.57 65
18583.86 65
18585.14 66
18586.43 70
18587.72 72
18589.01 80
18590.30 84
18591.59 57
18592.88 77
18594.17 94
18595.46 81
18596.74 92
18598.03 69
18599.32 79
18600.61 81
18601.90 80
18603.19 63
18604.48 85
18605.77 78
18607.06 84
18608.35 66
18609.64 103
18610.93 86
18612.22 75
18613.51 91
18614.80 95
18616.09 79
18617.38 81
18618.67 96
18619.96 85
18621.25 95
18622.54 107
18623.83 82
18625.12 95
18626.41 74
18627.70 83
18628.99 92
18630.28 89
18631.57 89
18632.86 68
18634.15 87
18635.44 79
18636.73 87
18638.02 70
18639.31 85
18640.60 95
18641.89 106
18643.18 62
18644.47 84
18645.76 72
18647.06 76
18648.35 81
18649.64 83
18650.93 101
18652.22 82
18653.51 87
18654.80 66
18656.09 77
18657.38 86
18658.68 85
18659.97 81
18661.26 86
18662.55 74
18663.84 75
18665.13 96
18666.42 83
18667.72 95
18669.01 63
18670.30 86
18671.59 83
18672.88 71
18674.17 66
18675.47 66
18676.76 59
18678.05 78
18679.34 78
18680.63 82
18681.93 60
18683.22 72
18684.51 78
18685.80 94
18687.09 69
18688.39 66
18689.68 93
18690.97 73
18692.26 72
18693.56 62
18694.85 69
18696.14 62
18697.43 80
18698.73 105
18700.02 75
18701.31 61
18702.60 80
18703.90 71
18705.19 73
18706.48 53
18707.78 73
18709.07 105
18710.36 86
18711.66 69
18712.95 59
18714.24 93
18715.54 85
18716.83 90
18718.12 84
18719.42 79
18720.71 62
18722.00 90
18723.30 84
18724.59 85
18725.88 72
18727.18 86
18728.47 77
18729.76 88
18731.06 77
18732.35 76
18733.65 78
18734.94 72
18736.23 71
18737.53 65
18738.82 82
18740.12 73
18741.41 78
18742.70 74
18744.00 75
18745.29 70
18746.59 70
18747.88 85
18749.18 66
18750.47 72
18751.76 74
18753.06 85
18754.35 94
18755.65 103
18756.94 74
18758.24 69
18759.53 69
18760.83 68
18762.12 59
18763.42 73
18764.71 82
18766.01 84
18767.30 60
18768.60 61
18769.89 84
18771.19 81
18772.48 64
18773.78 75
18775.07 72
18776.37 61
18777.66 77
18778.96 68
18780.25 69
18781.55 74
18782.85 69
18784.14 68
18785.44 78
18786.73 82
18788.03 78
18789.32 72
18790.62 73
18791.92 69
18793.21 69
18794.51 67
18795.80 68
18797.10 70
18798.40 78
18799.69 79
18800.99 61
18802.28 59
18803.58 57
18804.88 98
18806.17 69
18807.47 78
18808.77 61
18810.06 69
18811.36 58
18812.66 82
18813.95 64
18815.25 75
18816.55 88
18817.84 63
18819.14 71
18820.44 77
18821.73 81
18823.03 80
18824.33 71
18825.62 62
18826.92 71
18828.22 82
18829.52 60
18830.81 63
18832.11 67
18833.41 62
18834.71 72
18836.00 67
18837.30 80
18838.60 74
18839.90 53
18841.19 60
18842.49 87
18843.79 71
18845.09 65
18846.38 61
18847.68 57
18848.98 75
18850.28 77
18851.58 88
18852.87 79
18854.17 63
18855.47 75
18856.77 71
18858.07 78
18859.36 67
18860.66 89
18861.96 72
18863.26 72
18864.56 74
18865.86 58
18867.15 78
18868.45 57
18869.75 66
18871.05 75
18872.35 77
18873.65 102
18874.95 84
18876.24 61
18877.54 74
18878.84 69
18880.14 54
18881.44 66
18882.74 64
18884.04 64
18885.34 68
18886.64 62
18887.94 89
18889.24 69
18890.53 72
18891.83 81
18893.13 76
18894.43 85
18895.73 60
18897.03 69
18898.33 66
18899.63 64
18900.93 64
18902.23 86
18903.53 84
18904.83 74
18906.13 77
18907.43 82
18908.73 71
18910.03 88
18911.33 103
18912.63 83
18913.93 68
18915.23 77
18916.53 74
18917.83 63
18919.13 58
18920.43 75
18921.73 68
18923.03 48
18924.33 72
18925.63 75
18926.93 84
18928.23 78
18929.53 73
18930.84 63
18932.14 61
18933.44 68
18934.74 64
18936.04 64
18937.34 70
18938.64 65
18939.94 80
18941.24 77
18942.54 72
18943.84 69
18945.15 70
18946.45 76
18947.75 70
18949.05 73
18950.35 63
18951.65 79
18952.95 66
18954.26 70
18955.56 59
18956.86 82
18958.16 90
18959.46 76
18960.76 69
18962.07 70
18963.37 79
18964.67 77
18965.97 82
18967.27 61
18968.57 58
18969.88 66
18971.18 65
18972.48 72
18973.78 88
18975.09 66
18976.39 73
18977.69 69
18978.99 80
18980.29 79
18981.60 58
18982.90 81
18984.20 73
18985.50 82
18986.81 56
18988.11 55
18989.41 73
18990.72 59
18992.02 57
18993.32 70
18994.62 73
18995.93 70
18997.23 61
18998.53 58
18999.84 65
19001.14 87
19002.44 78
19003.75 88
19005.05 48
19006.35 79
19007.66 82
19008.96 73
19010.26 60
19011.57 69
19012.87 80
19014.17 86
19015.48 75
19016.78 69
19018.08 65
19019.39 78
19020.69 70
19021.99 74
19023.30 76
19024.60 62
19025.91 56
19027.21 67
19028.51 71
19029.82 66
19031.12 67
19032.43 75
19033.73 80
19035.04 58
19036.34 67
19037.64 78
19038.95 71
19040.25 71
19041.56 79
19042.86 77
19044.17 82
19045.47 51
19046.78 70
19048.08 67
19049.39 79
19050.69 73
19052.00 87
19053.30 67
19054.61 61
19055.91 66
19057.22 85
19058.52 68
19059.83 67
19061.13 62
19062.44 54
19063.74 62
19065.05 74
19066.35 72
19067.66 57
19068.96 69
19070.27 78
19071.57 76
19072.88 67
19074.18 72
19075.49 97
19076.80 69
19078.10 70
19079.41 60
19080.71 62
19082.02 67
19083.33 82
19084.63 84
19085.94 85
19087.24 85
19088.55 78
19089.86 65
19091.16 65
19092.47 61
19093.77 82
19095.08 53
19096.39 74
19097.69 60
19099.00 72
19100.31 79
19101.61 71
19102.92 81
19104.23 64
19105.53 78
19106.84 77
19108.15 78
19109.45 61
19110.76 82
19112.07 69
19113.37 67
19114.68 62
19115.99 47
19117.30 56
19118.60 76
19119.91 73
19121.22 57
19122.52 49
19123.83 66
19125.14 77
19126.45 86
19127.75 55
19129.06 87
19130.37 111
19131.68 55
19132.98 67
19134.29 76
19135.60 77
19136.91 76
19138.22 65
19139.52 71
19140.83 78
19142.14 69
19143.45 75
19144.76 66
19146.06 70
19147.37 69
19148.68 80
19149.99 61
19151.30 49
19152.60 78
19153.91 63
19155.22 82
19156.53 70
19157.84 65
19159.15 73
19160.46 62
19161.76 70
19163.07 89
19164.38 69
19165.69 74
19167.00 78
19168.31 77
19169.62 66
19170.93 73
19172.23 63
19173.54 53
19174.85 61
19176.16 68
19177.47 92
19178.78 96
19180.09 67
19181.40 70
19182.71 68
19184.02 70
19185.33 76
19186.64 74
19187.95 68
19189.26 74
19190.57 60
19191.87 62
19193.18 61
19194.49 70
19195.80 84
19197.11 79
19198.42 77
19199.73 56
19201.04 85
19202.35 85
19203.66 69
19204.97 67
19206.28 76
19207.59 89
19208.90 47
19210.21 51
19211.53 58
19212.84 67
19214.15 68
19215.46 55
19216.77 69
19218.08 69
19219.39 71
19220.70 60
19222.01 65
19223.32 58
19224.63 78
19225.94 55
19227.25 72
19228.56 66
19229.87 56
19231.19 62
19232.50 72
19233.81 59
19235.12 64
19236.43 68
19237.74 71
19239.05 58
19240.36 73
19241.68 69
19242.99 69
19244.30 64
19245.61 66
19246.92 60
19248.23 76
19249.54 58
19250.86 71
19252.17 61
19253.48 56
19254.79 55
19256.10 87
19257.42 79
19258.73 57
19260.04 68
19261.35 62
19262.66 77
19263.98 46
19265.29 44
19266.60 68
19267.91 84
19269.22 61
19270.54 78
19271.85 62
19273.16 60
19274.47 62
19275.79 50
19277.10 50
19278.41 67
19279.72 57
19281.04 65
19282.35 77
19283.66 71
19284.98 74
19286.29 70
19287.60 52
19288.91 62
19290.23 65
19291.54 59
19292.85 64
19294.17 68
19295.48 63
19296.79 64
19298.11 60
19299.42 68
19300.73 61
19302.05 49
19303.36 61
19304.67 70
19305.99 68
19307.30 52
19308.61 43
19309.93 61
19311.24 74
19312.56 57
19313.87 48
19315.18 56
19316.50 87
19317.81 62
19319.13 76
19320.44 65
19321.75 74
19323.07 70
19324.38 79
19325.70 62
19327.01 85
19328.32 49
19329.64 65
19330.95 44
19332.27 60
19333.58 50
19334.90 47
19336.21 95
19337.53 83
19338.84 70
19340.16 58
19341.47 73
19342.79 68
19344.10 69
19345.42 95
19346.73 79
19348.05 67
19349.36 58
19350.68 55
19351.99 59
19353.31 80
19354.62 72
19355.94 63
19357.25 53
19358.57 77
19359.88 76
19361.20 57
19362.51 48
19363.83 72
19365.14 87
19366.46 98
19367.78 58
19369.09 72
19370.41 76
19371.72 81
19373.04 81
19374.35 50
19375.67 81
19376.99 73
19378.30 58
19379.62 69
19380.93 84
19382.25 72
19383.57 69
19384.88 62
19386.20 62
19387.52 69
19388.83 102
19390.15 58
19391.47 64
19392.78 81
19394.10 79
19395.42 67
19396.73 71
19398.05 71
19399.37 83
19400.68 78
19402.00 66
19403.32 65
19404.63 70
19405.95 84
19407.27 59
19408.58 70
19409.90 73
19411.22 68
19412.54 70
19413.85 84
19415.17 61
19416.49 56
19417.80 57
19419.12 77
19420.44 51
19421.76 67
19423.07 63
19424.39 67
19425.71 60
19427.03 72
19428.35 90
19429.66 78
19430.98 70
19432.30 76
19433.62 65
19434.93 58
19436.25 78
19437.57 57
19438.89 79
19440.21 75
19441.53 79
19442.84 75
19444.16 86
19445.48 64
19446.80 72
19448.12 69
19449.44 66
19450.75 80
19452.07 80
19453.39 64
19454.71 63
19456.03 61
19457.35 72
19458.67 55
19459.98 68
19461.30 60
19462.62 76
19463.94 67
19465.26 63
19466.58 98
19467.90 76
19469.22 65
19470.54 64
19471.86 78
19473.18 61
19474.49 62
19475.81 63
19477.13 67
19478.45 67
19479.77 65
19481.09 70
19482.41 64
19483.73 68
19485.05 67
19486.37 79
19487.69 53
19489.01 63
19490.33 52
19491.65 84
19492.97 83
19494.29 72
19495.61 65
19496.93 63
19498.25 82
19499.57 53
19500.89 69
19502.21 59
19503.53 56
19504.85 66
19506.17 81
19507.49 75
19508.81 65
19510.13 55
19511.45 78
19512.77 64
19514.09 52
19515.42 54
19516.74 53
19518.06 52
19519.38 71
19520.70 50
19522.02 58
19523.34 67
19524.66 43
19525.98 75
19527.30 59
19528.62 77
19529.95 70
19531.27 61
19532.59 55
19533.91 56
19535.23 56
19536.55 58
19537.87 64
19539.20 76
19540.52 75
19541.84 67
19543.16 50
19544.48 55
19545.80 69
19547.13 58
19548.45 49
19549.77 51
19551.09 64
19552.41 68
19553.74 58
19555.06 57
19556.38 58
19557.70 69
19559.02 70
19560.35 83
19561.67 64
19562.99 55
19564.31 51
19565.64 78
19566.96 83
19568.28 63
19569.60 62
19570.93 73
19572.25 73
19573.57 77
19574.89 39
19576.22 50
19577.54 59
19578.86 64
19580.18 62
19581.51 70
19582.83 74
19584.15 64
19585.48 68
19586.80 72
19588.12 55
19589.45 63
19590.77 78
19592.09 80
19593.42 61
19594.74 51
19596.06 59
19597.39 75
19598.71 60
19600.03 57
19601.36 61
19602.68 62
19604.00 68
19605.33 80
19606.65 74
19607.98 53
19609.30 67
19610.62 65
19611.95 61
19613.27 67
19614.60 80
19615.92 68
19617.24 54
19618.57 79
19619.89 67
19621.22 57
19622.54 65
19623.87 56
19625.19 67
19626.51 57
19627.84 84
19629.16 75
19630.49 74
19631.81 61
19633.14 47
19634.46 62
19635.79 49
19637.11 66
19638.44 56
19639.76 48
19641.09 49
19642.41 63
19643.74 67
19645.06 61
19646.39 65
19647.71 69
19649.04 62
19650.36 58
19651.69 58
19653.01 63
19654.34 68
19655.66 53
19656.99 59
19658.32 58
19659.64 67
19660.97 44
19662.29 80
19663.62 76
19664.94 52
19666.27 56
19667.60 57
19668.92 56
19670.25 64
19671.57 54
19672.90 64
19674.23 73
19675.55 58
19676.88 68
19678.20 82
19679.53 69
19680.86 75
19682.18 90
19683.51 81
19684.84 79
19686.16 51
19687.49 67
19688.82 68
19690.14 85
19691.47 63
19692.80 66
19694.12 76
19695.45 56
19696.78 77
19698.10 64
19699.43 68
19700.76 67
19702.08 52
19703.41 33
19704.74 84
19706.07 72
19707.39 62
19708.72 65
19710.05 63
19711.37 62
19712.70 52
19714.03 56
19715.36 68
19716.68 55
19718.01 54
19719.34 51
19720.67 47
19721.99 62
19723.32 60
19724.65 79
19725.98 67
19727.31 62
19728.63 49
19729.96 63
19731.29 80
19732.62 66
19733.95 54
19735.27 59
19736.60 65
19737.93 71
19739.26 67
19740.59 50
19741.92 44
19743.24 77
19744.57 67
19745.90 46
19747.23 57
19748.56 71
19749.89 67
19751.22 63
19752.54 59
19753.87 63
19755.20 49
19756.53 67
19757.86 69
19759.19 56
19760.52 50
19761.85 51
19763.18 76
19764.50 60
19765.83 48
19767.16 58
19768.49 74
19769.82 60
19771.15 61
19772.48 73
19773.81 72
19775.14 53
19776.47 67
19777.80 70
19779.13 69
19780.46 69
19781.79 68
19783.12 59
19784.45 59
19785.78 58
19787.11 54
19788.44 63
19789.77 62
19791.10 51
19792.43 78
19793.76 66
19795.09 58
19796.42 70
19797.75 72
19799.08 70
19800.41 46
19801.74 49
19803.07 62
19804.40 62
19805.73 51
19807.06 56
19808.39 57
19809.72 57
19811.05 90
19812.38 80
19813.71 56
19815.05 76
19816.38 77
19817.71 58
19819.04 70
19820.37 67
19821.70 50
19823.03 48
19824.36 60
19825.69 48
19827.03 43
19828.36 53
19829.69 68
19831.02 75
19832.35 47
19833.68 69
19835.01 74
19836.35 84
19837.68 72
19839.01 66
19840.34 47
19841.67 78
19843.00 74
19844.34 48
19845.67 54
19847.00 48
19848.33 61
19849.66 66
19851.00 65
19852.33 47
19853.66 71
19854.99 58
19856.32 58
19857.66 61
19858.99 62
19860.32 80
19861.65 76
19862.99 60
19864.32 64
19865.65 39
19866.98 51
19868.32 53
19869.65 69
19870.98 80
19872.31 77
19873.65 69
19874.98 71
19876.31 67
19877.65 50
19878.98 63
19880.31 66
19881.65 57
19882.98 69
19884.31 66
19885.64 59
19886.98 81
19888.31 70
19889.64 65
19890.98 49
19892.31 77
19893.64 77
19894.98 69
19896.31 73
19897.65 71
19898.98 70
19900.31 66
19901.65 93
19902.98 58
19904.31 58
19905.65 70
19906.98 63
19908.32 80
19909.65 56
19910.98 72
19912.32 66
19913.65 76
19914.99 55
19916.32 60
19917.66 46
19918.99 64
19920.32 68
19921.66 66
19922.99 65
19924.33 72
19925.66 73
19927.00 59
19928.33 54
19929.67 64
19931.00 75
19932.34 58
19933.67 64
19935.01 50
19936.34 55
19937.68 67
19939.01 64
19940.35 52
19941.68 61
19943.02 58
19944.35 77
19945.69 63
19947.02 47
19948.36 66
19949.69 84
19951.03 65
19952.36 62
19953.70 75
19955.03 66
19956.37 62
19957.71 72
19959.04 57
19960.38 50
19961.71 101
19963.05 93
19964.38 46
19965.72 50
19967.06 46
19968.39 61
19969.73 64
19971.06 56
19972.40 64
19973.74 57
19975.07 62
19976.41 72
19977.75 66
19979.08 56
19980.42 50
19981.75 79
19983.09 70
19984.43 81
19985.76 66
19987.10 63
19988.44 73
19989.77 65
19991.11 67
19992.45 69
19993.78 78
19995.12 60
19996.46 51
19997.80 68
19999.13 72
20000.47 59
20001.81 82
20003.14 82
20004.48 71
20005.82 85
20007.16 59
20008.49 74
20009.83 55
20011.17 45
20012.51 54
20013.84 48
20015.18 50
20016.52 49
20017.86 70
20019.19 51
20020.53 67
20021.87 59
20023.21 58
20024.55 59
20025.88 49
20027.22 61
20028.56 66
20029.90 57
20031.24 92
20032.57 65
20033.91 75
20035.25 69
20036.59 57
20037.93 64
20039.26 60
20040.60 53
20041.94 55
20043.28 66
20044.62 69
20045.96 70
20047.30 67
20048.63 57
20049.97 63
20051.31 59
20052.65 46
20053.99 55
20055.33 65
20056.67 69
20058.01 57
20059.35 51
20060.69 44
20062.02 44
20063.36 54
20064.70 64
20066.04 63
20067.38 45
20068.72 58
20070.06 60
20071.40 68
20072.74 55
20074.08 61
20075.42 64
20076.76 65
20078.10 72
20079.44 54
20080.78 65
20082.12 80
20083.46 65
20084.80 56
20086.14 53
20087.48 50
20088.82 68
20090.16 69
20091.50 69
20092.84 57
20094.18 74
20095.52 62
20096.86 67
20098.20 65
20099.54 65
20100.88 57
20102.22 80
20103.56 69
20104.90 67
20106.24 47
20107.58 70
20108.92 66
20110.26 44
20111.60 57
20112.95 59
20114.29 72
20115.63 69
20116.97 60
20118.31 61
20119.65 73
20120.99 67
20122.33 60
20123.67 65
20125.02 67
20126.36 70
20127.70 54
20129.04 56
20130.38 64
20131.72 66
20133.06 70
20134.41 85
20135.75 66
