# Supplementary material for: MALDI-TOF MS typing enables the classification of brewing yeasts of the genus Saccharomyces to major beer styles
Source: PLoS One. 2017 Aug 9;12(8):e0181694. doi: 10.1371/journal.pone.0181694 (PMC5549903; doi:10.1371/journal.pone.0181694)
Supplement: S10 File — The directory includes 90 raw files and was zipped to “.zip”; the folder has three strains with 30 spectra per strain; S1 Text explains the raw files with an example and Table 1 represents the yeast strains used within the experiment. (ZIP) [file pone.0181694.s013.zip › 28-30/30332a-998-OG-Koe-Koe-YPG-18h-E-E_2015-08-11__0_B2_1.dat]

2000.98 910
2001.40 831
2001.82 872
2002.25 867
2002.67 878
2003.09 886
2003.51 958
2003.93 864
2004.35 878
2004.78 895
2005.20 891
2005.62 808
2006.04 818
2006.47 830
2006.89 803
2007.31 807
2007.73 762
2008.16 789
2008.58 866
2009.00 906
2009.42 863
2009.85 855
2010.27 811
2010.69 854
2011.11 857
2011.54 796
2011.96 945
2012.38 959
2012.80 847
2013.23 859
2013.65 764
2014.07 753
2014.50 786
2014.92 917
2015.34 821
2015.77 702
2016.19 672
2016.61 813
2017.04 763
2017.46 687
2017.88 713
2018.31 776
2018.73 847
2019.15 737
2019.58 801
2020.00 844
2020.42 846
2020.85 757
2021.27 797
2021.70 790
2022.12 858
2022.54 778
2022.97 775
2023.39 890
2023.82 860
2024.24 739
2024.66 810
2025.09 775
2025.51 806
2025.94 864
2026.36 833
2026.79 745
2027.21 754
2027.63 774
2028.06 790
2028.48 844
2028.91 759
2029.33 746
2029.76 776
2030.18 784
2030.61 753
2031.03 840
2031.46 722
2031.88 711
2032.31 792
2032.73 754
2033.16 771
2033.58 703
2034.01 676
2034.43 701
2034.86 795
2035.28 698
2035.71 875
2036.13 800
2036.56 741
2036.98 737
2037.41 883
2037.84 903
2038.26 822
2038.69 769
2039.11 735
2039.54 694
2039.96 852
2040.39 940
2040.82 873
2041.24 818
2041.67 893
2042.09 962
2042.52 838
2042.95 819
2043.37 688
2043.80 760
2044.22 807
2044.65 961
2045.08 815
2045.50 771
2045.93 844
2046.36 919
2046.78 837
2047.21 789
2047.64 864
2048.06 824
2048.49 681
2048.92 710
2049.34 721
2049.77 785
2050.20 833
2050.62 899
2051.05 896
2051.48 877
2051.90 905
2052.33 856
2052.76 861
2053.18 765
2053.61 690
2054.04 721
2054.47 762
2054.89 709
2055.32 723
2055.75 716
2056.18 863
2056.60 798
2057.03 732
2057.46 790
2057.89 746
2058.31 767
2058.74 781
2059.17 803
2059.60 778
2060.03 781
2060.45 716
2060.88 714
2061.31 811
2061.74 715
2062.17 813
2062.59 903
2063.02 907
2063.45 805
2063.88 763
2064.31 810
2064.73 816
2065.16 775
2065.59 969
2066.02 918
2066.45 869
2066.88 942
2067.31 906
2067.73 865
2068.16 782
2068.59 801
2069.02 880
2069.45 888
2069.88 871
2070.31 808
2070.74 736
2071.17 804
2071.59 795
2072.02 822
2072.45 885
2072.88 883
2073.31 890
2073.74 768
2074.17 838
2074.60 801
2075.03 737
2075.46 859
2075.89 754
2076.32 716
2076.75 790
2077.18 825
2077.61 835
2078.04 883
2078.47 811
2078.89 736
2079.32 829
2079.75 832
2080.18 933
2080.61 848
2081.04 819
2081.47 927
2081.90 937
2082.34 1017
2082.77 937
2083.20 880
2083.63 835
2084.06 872
2084.49 904
2084.92 967
2085.35 920
2085.78 816
2086.21 780
2086.64 863
2087.07 817
2087.50 823
2087.93 739
2088.36 741
2088.79 873
2089.22 824
2089.65 816
2090.09 824
2090.52 868
2090.95 807
2091.38 927
2091.81 875
2092.24 692
2092.67 723
2093.10 767
2093.54 768
2093.97 962
2094.40 775
2094.83 786
2095.26 861
2095.69 763
2096.12 688
2096.56 806
2096.99 897
2097.42 860
2097.85 914
2098.28 865
2098.71 775
2099.15 725
2099.58 769
2100.01 761
2100.44 777
2100.87 805
2101.31 868
2101.74 783
2102.17 726
2102.60 632
2103.04 738
2103.47 799
2103.90 750
2104.33 818
2104.77 816
2105.20 895
2105.63 802
2106.06 724
2106.50 698
2106.93 816
2107.36 725
2107.79 815
2108.23 793
2108.66 837
2109.09 880
2109.53 804
2109.96 832
2110.39 829
2110.82 849
2111.26 833
2111.69 813
2112.12 835
2112.56 785
2112.99 797
2113.42 801
2113.86 802
2114.29 761
2114.72 841
2115.16 773
2115.59 837
2116.03 808
2116.46 782
2116.89 705
2117.33 774
2117.76 758
2118.19 765
2118.63 871
2119.06 815
2119.50 770
2119.93 731
2120.36 674
2120.80 728
2121.23 650
2121.67 764
2122.10 736
2122.54 693
2122.97 676
2123.40 794
2123.84 786
2124.27 741
2124.71 725
2125.14 685
2125.58 805
2126.01 866
2126.45 770
2126.88 679
2127.32 749
2127.75 711
2128.19 762
2128.62 810
2129.06 824
2129.49 823
2129.93 866
2130.36 792
2130.80 769
2131.23 792
2131.67 809
2132.10 685
2132.54 736
2132.97 863
2133.41 877
2133.84 776
2134.28 931
2134.71 948
2135.15 756
2135.59 836
2136.02 933
2136.46 939
2136.89 829
2137.33 886
2137.76 965
2138.20 954
2138.64 1028
2139.07 988
2139.51 904
2139.94 885
2140.38 938
2140.82 973
2141.25 1051
2141.69 953
2142.13 901
2142.56 796
2143.00 757
2143.43 828
2143.87 698
2144.31 775
2144.74 930
2145.18 742
2145.62 679
2146.05 830
2146.49 773
2146.93 873
2147.36 757
2147.80 748
2148.24 793
2148.68 820
2149.11 806
2149.55 765
2149.99 794
2150.42 852
2150.86 859
2151.30 880
2151.74 962
2152.17 990
2152.61 897
2153.05 965
2153.49 927
2153.92 1015
2154.36 1068
2154.80 1006
2155.24 832
2155.67 870
2156.11 818
2156.55 848
2156.99 931
2157.42 939
2157.86 848
2158.30 857
2158.74 848
2159.18 964
2159.61 884
2160.05 886
2160.49 760
2160.93 883
2161.37 892
2161.81 886
2162.24 742
2162.68 772
2163.12 777
2163.56 800
2164.00 846
2164.44 873
2164.87 841
2165.31 847
2165.75 883
2166.19 824
2166.63 881
2167.07 803
2167.51 937
2167.95 1019
2168.39 979
2168.82 984
2169.26 1050
2169.70 971
2170.14 908
2170.58 798
2171.02 902
2171.46 894
2171.90 933
2172.34 980
2172.78 934
2173.22 935
2173.66 866
2174.10 974
2174.54 928
2174.98 977
2175.42 993
2175.85 966
2176.29 1119
2176.73 970
2177.17 922
2177.61 905
2178.05 846
2178.49 909
2178.93 951
2179.37 967
2179.81 1037
2180.25 910
2180.69 1008
2181.14 1008
2181.58 886
2182.02 922
2182.46 960
2182.90 869
2183.34 888
2183.78 944
2184.22 886
2184.66 892
2185.10 853
2185.54 900
2185.98 923
2186.42 855
2186.86 916
2187.30 857
2187.74 796
2188.19 805
2188.63 894
2189.07 864
2189.51 906
2189.95 865
2190.39 932
2190.83 905
2191.27 978
2191.72 898
2192.16 864
2192.60 890
2193.04 884
2193.48 927
2193.92 978
2194.36 1038
2194.81 1008
2195.25 938
2195.69 971
2196.13 896
2196.57 963
2197.01 918
2197.46 885
2197.90 905
2198.34 885
2198.78 785
2199.22 986
2199.67 935
2200.11 1002
2200.55 956
2200.99 983
2201.44 871
2201.88 774
2202.32 827
2202.76 868
2203.21 841
2203.65 851
2204.09 803
2204.53 754
2204.98 801
2205.42 970
2205.86 874
2206.30 804
2206.75 931
2207.19 870
2207.63 880
2208.08 934
2208.52 912
2208.96 799
2209.41 911
2209.85 933
2210.29 853
2210.73 896
2211.18 907
2211.62 986
2212.06 1029
2212.51 1052
2212.95 1008
2213.40 913
2213.84 849
2214.28 828
2214.73 1060
2215.17 1015
2215.61 974
2216.06 970
2216.50 798
2216.95 804
2217.39 857
2217.83 818
2218.28 812
2218.72 716
2219.17 816
2219.61 1010
2220.05 916
2220.50 839
2220.94 904
2221.39 939
2221.83 898
2222.28 736
2222.72 843
2223.16 880
2223.61 946
2224.05 902
2224.50 871
2224.94 935
2225.39 948
2225.83 812
2226.28 810
2226.72 971
2227.17 956
2227.61 857
2228.06 870
2228.50 869
2228.95 971
2229.39 992
2229.84 1034
2230.28 1046
2230.73 1068
2231.17 1159
2231.62 1065
2232.06 934
2232.51 979
2232.95 906
2233.40 833
2233.85 928
2234.29 939
2234.74 871
2235.18 950
2235.63 807
2236.07 941
2236.52 1133
2236.97 1082
2237.41 925
2237.86 946
2238.30 866
2238.75 838
2239.20 851
2239.64 902
2240.09 873
2240.53 894
2240.98 936
2241.43 948
2241.87 959
2242.32 840
2242.77 758
2243.21 812
2243.66 901
2244.11 914
2244.55 947
2245.00 901
2245.45 754
2245.89 817
2246.34 824
2246.79 862
2247.23 820
2247.68 944
2248.13 789
2248.57 890
2249.02 919
2249.47 873
2249.92 857
2250.36 869
2250.81 968
2251.26 834
2251.70 916
2252.15 961
2252.60 857
2253.05 940
2253.49 920
2253.94 828
2254.39 919
2254.84 875
2255.28 900
2255.73 910
2256.18 827
2256.63 872
2257.08 845
2257.52 834
2257.97 878
2258.42 818
2258.87 788
2259.32 807
2259.76 794
2260.21 875
2260.66 908
2261.11 767
2261.56 733
2262.01 945
2262.45 1043
2262.90 901
2263.35 870
2263.80 1035
2264.25 1019
2264.70 954
2265.15 1091
2265.59 1162
2266.04 1109
2266.49 968
2266.94 992
2267.39 1105
2267.84 981
2268.29 1025
2268.74 1087
2269.19 1087
2269.63 1038
2270.08 1100
2270.53 1013
2270.98 966
2271.43 969
2271.88 1122
2272.33 1137
2272.78 1067
2273.23 906
2273.68 995
2274.13 1020
2274.58 988
2275.03 965
2275.48 941
2275.93 1015
2276.38 950
2276.83 910
2277.28 1028
2277.73 1138
2278.18 959
2278.63 957
2279.08 1007
2279.53 838
2279.98 964
2280.43 945
2280.88 914
2281.33 877
2281.78 986
2282.23 966
2282.68 938
2283.13 1053
2283.58 1020
2284.03 917
2284.48 1068
2284.93 977
2285.38 1066
2285.83 1039
2286.28 979
2286.73 1029
2287.19 996
2287.64 967
2288.09 948
2288.54 1006
2288.99 1046
2289.44 1045
2289.89 1195
2290.34 1186
2290.79 1193
2291.25 1294
2291.70 1372
2292.15 1231
2292.60 1376
2293.05 1404
2293.50 1633
2293.95 1546
2294.41 1585
2294.86 1691
2295.31 1690
2295.76 1659
2296.21 1503
2296.66 1373
2297.12 1366
2297.57 1299
2298.02 1366
2298.47 1216
2298.92 1390
2299.38 1215
2299.83 1248
2300.28 1225
2300.73 1132
2301.18 1155
2301.64 993
2302.09 1062
2302.54 1121
2302.99 877
2303.45 920
2303.90 968
2304.35 996
2304.80 1006
2305.26 1118
2305.71 844
2306.16 861
2306.61 1038
2307.07 971
2307.52 950
2307.97 924
2308.43 987
2308.88 947
2309.33 997
2309.79 1148
2310.24 1072
2310.69 1063
2311.15 1132
2311.60 1108
2312.05 1031
2312.51 970
2312.96 1081
2313.41 1216
2313.87 1011
2314.32 1055
2314.77 1091
2315.23 1107
2315.68 1029
2316.13 1091
2316.59 1078
2317.04 1001
2317.49 986
2317.95 1021
2318.40 981
2318.86 941
2319.31 1065
2319.76 986
2320.22 1043
2320.67 1065
2321.13 914
2321.58 958
2322.04 1033
2322.49 1024
2322.94 986
2323.40 1068
2323.85 963
2324.31 1062
2324.76 972
2325.22 1022
2325.67 1007
2326.13 1105
2326.58 973
2327.04 995
2327.49 1130
2327.95 1059
2328.40 1120
2328.86 1101
2329.31 975
2329.77 986
2330.22 1089
2330.68 1169
2331.13 1121
2331.59 1051
2332.04 986
2332.50 1079
2332.95 1181
2333.41 1131
2333.86 1247
2334.32 1153
2334.77 1131
2335.23 1021
2335.69 1107
2336.14 1063
2336.60 1087
2337.05 1127
2337.51 1005
2337.96 991
2338.42 1039
2338.88 1015
2339.33 1029
2339.79 1110
2340.24 1094
2340.70 1090
2341.16 1206
2341.61 1196
2342.07 1073
2342.52 1091
2342.98 1182
2343.44 1260
2343.89 1214
2344.35 1112
2344.81 1111
2345.26 1152
2345.72 1128
2346.18 1093
2346.63 1020
2347.09 1154
2347.55 1055
2348.00 1192
2348.46 1187
2348.92 1098
2349.37 1172
2349.83 1236
2350.29 1251
2350.75 1217
2351.20 1248
2351.66 1119
2352.12 987
2352.57 1176
2353.03 1002
2353.49 927
2353.95 1017
2354.40 978
2354.86 978
2355.32 913
2355.78 847
2356.23 892
2356.69 928
2357.15 998
2357.61 961
2358.07 940
2358.52 930
2358.98 1023
2359.44 1072
2359.90 1117
2360.36 1027
2360.81 1037
2361.27 1089
2361.73 1059
2362.19 980
2362.65 919
2363.10 951
2363.56 1026
2364.02 986
2364.48 1016
2364.94 1106
2365.40 995
2365.86 1003
2366.31 951
2366.77 961
2367.23 986
2367.69 961
2368.15 1025
2368.61 996
2369.07 1056
2369.53 1028
2369.98 1122
2370.44 1108
2370.90 994
2371.36 1051
2371.82 991
2372.28 972
2372.74 1040
2373.20 964
2373.66 974
2374.12 887
2374.58 830
2375.04 928
2375.50 954
2375.95 1042
2376.41 905
2376.87 964
2377.33 1059
2377.79 1027
2378.25 986
2378.71 1123
2379.17 955
2379.63 978
2380.09 1022
2380.55 1012
2381.01 901
2381.47 923
2381.93 1036
2382.39 1004
2382.85 964
2383.31 1026
2383.77 1065
2384.23 954
2384.69 920
2385.15 995
2385.62 886
2386.08 927
2386.54 1002
2387.00 923
2387.46 965
2387.92 800
2388.38 950
2388.84 1018
2389.30 909
2389.76 1040
2390.22 855
2390.68 922
2391.14 916
2391.61 959
2392.07 992
2392.53 1052
2392.99 991
2393.45 965
2393.91 1032
2394.37 927
2394.83 909
2395.30 960
2395.76 1037
2396.22 998
2396.68 988
2397.14 988
2397.60 907
2398.07 933
2398.53 928
2398.99 1015
2399.45 934
2399.91 895
2400.37 1001
2400.84 980
2401.30 954
2401.76 939
2402.22 850
2402.68 835
2403.15 812
2403.61 900
2404.07 985
2404.53 997
2405.00 935
2405.46 991
2405.92 923
2406.38 1007
2406.85 1024
2407.31 835
2407.77 805
2408.23 888
2408.70 849
2409.16 819
2409.62 968
2410.08 951
2410.55 939
2411.01 989
2411.47 892
2411.94 898
2412.40 923
2412.86 962
2413.33 1003
2413.79 968
2414.25 853
2414.72 846
2415.18 814
2415.64 892
2416.11 983
2416.57 1047
2417.03 929
2417.50 942
2417.96 992
2418.42 1002
2418.89 1060
2419.35 1122
2419.81 1095
2420.28 1223
2420.74 1246
2421.21 1136
2421.67 1088
2422.13 1283
2422.60 1257
2423.06 1164
2423.53 1266
2423.99 1250
2424.45 1058
2424.92 1002
2425.38 1042
2425.85 1007
2426.31 985
2426.78 1082
2427.24 1029
2427.71 968
2428.17 946
2428.63 993
2429.10 1063
2429.56 1057
2430.03 990
2430.49 961
2430.96 967
2431.42 976
2431.89 941
2432.35 921
2432.82 943
2433.28 1008
2433.75 1063
2434.21 1098
2434.68 1042
2435.14 995
2435.61 967
2436.07 998
2436.54 1126
2437.01 1083
2437.47 1128
2437.94 1113
2438.40 1116
2438.87 1152
2439.33 1163
2439.80 1111
2440.26 1141
2440.73 1010
2441.20 1042
2441.66 1130
2442.13 1183
2442.59 1100
2443.06 1140
2443.53 1320
2443.99 1334
2444.46 1211
2444.92 1236
2445.39 1151
2445.86 1333
2446.32 1287
2446.79 1098
2447.26 1086
2447.72 1136
2448.19 1060
2448.66 974
2449.12 898
2449.59 1037
2450.05 1066
2450.52 903
2450.99 898
2451.46 919
2451.92 1049
2452.39 875
2452.86 890
2453.32 836
2453.79 920
2454.26 882
2454.72 898
2455.19 966
2455.66 1010
2456.13 920
2456.59 861
2457.06 1087
2457.53 1038
2458.00 938
2458.46 890
2458.93 967
2459.40 1033
2459.87 1058
2460.33 855
2460.80 812
2461.27 843
2461.74 914
2462.20 928
2462.67 938
2463.14 939
2463.61 899
2464.08 1010
2464.54 953
2465.01 935
2465.48 992
2465.95 978
2466.42 1012
2466.88 898
2467.35 880
2467.82 980
2468.29 1014
2468.76 1079
2469.23 1036
2469.70 1030
2470.16 984
2470.63 1047
2471.10 1132
2471.57 1084
2472.04 942
2472.51 844
2472.98 823
2473.44 890
2473.91 990
2474.38 931
2474.85 853
2475.32 751
2475.79 913
2476.26 917
2476.73 925
2477.20 881
2477.67 900
2478.14 939
2478.61 1013
2479.08 1038
2479.54 1045
2480.01 879
2480.48 862
2480.95 848
2481.42 856
2481.89 955
2482.36 944
2482.83 963
2483.30 1050
2483.77 1092
2484.24 1150
2484.71 999
2485.18 1035
2485.65 979
2486.12 1110
2486.59 1023
2487.06 871
2487.53 960
2488.00 1113
2488.47 956
2488.94 851
2489.41 959
2489.88 930
2490.35 931
2490.83 863
2491.30 892
2491.77 1006
2492.24 1137
2492.71 931
2493.18 940
2493.65 906
2494.12 916
2494.59 891
2495.06 909
2495.53 873
2496.00 929
2496.48 951
2496.95 1023
2497.42 970
2497.89 1046
2498.36 1037
2498.83 1005
2499.30 963
2499.77 949
2500.25 916
2500.72 1041
2501.19 1106
2501.66 992
2502.13 917
2502.60 893
2503.07 878
2503.55 893
2504.02 939
2504.49 858
2504.96 876
2505.43 833
2505.91 804
2506.38 887
2506.85 928
2507.32 1076
2507.79 1131
2508.27 1163
2508.74 1049
2509.21 1114
2509.68 1070
2510.16 1171
2510.63 1140
2511.10 1093
2511.57 1048
2512.05 1013
2512.52 1170
2512.99 1144
2513.46 1257
2513.94 1202
2514.41 1174
2514.88 1231
2515.35 1178
2515.83 1102
2516.30 1169
2516.77 1005
2517.25 1026
2517.72 1017
2518.19 1045
2518.67 1141
2519.14 1081
2519.61 1059
2520.09 978
2520.56 1040
2521.03 1107
2521.51 965
2521.98 892
2522.45 884
2522.93 857
2523.40 958
2523.87 965
2524.35 1037
2524.82 825
2525.29 940
2525.77 919
2526.24 940
2526.72 966
2527.19 896
2527.66 1045
2528.14 957
2528.61 990
2529.09 1079
2529.56 957
2530.03 1101
2530.51 959
2530.98 934
2531.46 1017
2531.93 839
2532.41 844
2532.88 974
2533.36 984
2533.83 996
2534.31 888
2534.78 851
2535.25 939
2535.73 1086
2536.20 1078
2536.68 1083
2537.15 1044
2537.63 966
2538.10 1047
2538.58 965
2539.05 1028
2539.53 1062
2540.00 960
2540.48 1060
2540.95 1212
2541.43 1061
2541.91 906
2542.38 962
2542.86 973
2543.33 1132
2543.81 1046
2544.28 1031
2544.76 988
2545.23 1065
2545.71 1260
2546.19 1147
2546.66 1103
2547.14 1056
2547.61 1109
2548.09 1074
2548.56 974
2549.04 976
2549.52 1090
2549.99 1204
2550.47 1098
2550.95 1142
2551.42 1230
2551.90 1422
2552.37 1368
2552.85 1153
2553.33 977
2553.80 1180
2554.28 1211
2554.76 1258
2555.23 1158
2555.71 1324
2556.19 1366
2556.66 1278
2557.14 1305
2557.62 1351
2558.09 1293
2558.57 1318
2559.05 1234
2559.52 1234
2560.00 1347
2560.48 1362
2560.96 1432
2561.43 1296
2561.91 1293
2562.39 1163
2562.86 1119
2563.34 1167
2563.82 1036
2564.30 1031
2564.77 1032
2565.25 936
2565.73 1092
2566.21 1019
2566.68 1034
2567.16 922
2567.64 932
2568.12 983
2568.60 956
2569.07 972
2569.55 913
2570.03 956
2570.51 1011
2570.99 1028
2571.46 917
2571.94 941
2572.42 999
2572.90 1066
2573.38 995
2573.85 1009
2574.33 1024
2574.81 1018
2575.29 1005
2575.77 944
2576.25 932
2576.73 834
2577.20 950
2577.68 1068
2578.16 964
2578.64 934
2579.12 918
2579.60 913
2580.08 1027
2580.56 1034
2581.04 1118
2581.51 1057
2581.99 1000
2582.47 1080
2582.95 1065
2583.43 997
2583.91 907
2584.39 1069
2584.87 955
2585.35 892
2585.83 925
2586.31 960
2586.79 1036
2587.27 866
2587.75 930
2588.23 901
2588.71 938
2589.18 968
2589.66 995
2590.14 1005
2590.62 1069
2591.10 932
2591.58 951
2592.06 969
2592.54 937
2593.02 945
2593.50 994
2593.98 982
2594.47 969
2594.95 904
2595.43 1008
2595.91 1093
2596.39 1102
2596.87 1064
2597.35 963
2597.83 1078
2598.31 972
2598.79 1145
2599.27 1082
2599.75 1057
2600.23 935
2600.71 952
2601.19 1130
2601.67 1139
2602.16 1057
2602.64 980
2603.12 903
2603.60 934
2604.08 911
2604.56 890
2605.04 991
2605.52 990
2606.00 1039
2606.49 934
2606.97 928
2607.45 949
2607.93 915
2608.41 952
2608.89 992
2609.37 1022
2609.86 1049
2610.34 1090
2610.82 993
2611.30 1046
2611.78 1013
2612.27 971
2612.75 968
2613.23 1072
2613.71 1105
2614.19 1032
2614.68 1015
2615.16 977
2615.64 1045
2616.12 1096
2616.60 1077
2617.09 1048
2617.57 1147
2618.05 1033
2618.53 1019
2619.02 1211
2619.50 1061
2619.98 1127
2620.46 1082
2620.95 1079
2621.43 1006
2621.91 1027
2622.40 1075
2622.88 1027
2623.36 1030
2623.84 1044
2624.33 983
2624.81 1060
2625.29 1079
2625.78 1015
2626.26 1045
2626.74 980
2627.23 923
2627.71 1008
2628.19 987
2628.68 988
2629.16 1031
2629.64 935
2630.13 969
2630.61 1073
2631.09 1006
2631.58 966
2632.06 1056
2632.54 1078
2633.03 1040
2633.51 1025
2634.00 903
2634.48 976
2634.96 1012
2635.45 1039
2635.93 994
2636.42 927
2636.90 970
2637.38 1034
2637.87 1057
2638.35 1013
2638.84 1073
2639.32 874
2639.81 890
2640.29 1046
2640.78 1012
2641.26 1024
2641.74 1025
2642.23 1034
2642.71 1069
2643.20 1005
2643.68 1080
2644.17 1010
2644.65 975
2645.14 1080
2645.62 1095
2646.11 1116
2646.59 1006
2647.08 1058
2647.56 1050
2648.05 1039
2648.53 913
2649.02 1011
2649.50 1022
2649.99 1084
2650.48 1068
2650.96 960
2651.45 938
2651.93 956
2652.42 970
2652.90 971
2653.39 1082
2653.87 978
2654.36 939
2654.85 947
2655.33 985
2655.82 1020
2656.30 952
2656.79 954
2657.28 925
2657.76 909
2658.25 945
2658.73 997
2659.22 939
2659.71 1089
2660.19 1095
2660.68 904
2661.17 957
2661.65 924
2662.14 900
2662.62 949
2663.11 1073
2663.60 948
2664.08 1021
2664.57 968
2665.06 1032
2665.55 984
2666.03 1076
2666.52 1064
2667.01 1031
2667.49 1018
2667.98 1070
2668.47 1040
2668.95 1044
2669.44 963
2669.93 994
2670.42 987
2670.90 989
2671.39 966
2671.88 1117
2672.36 941
2672.85 1117
2673.34 983
2673.83 1069
2674.31 1233
2674.80 1156
2675.29 1191
2675.78 1282
2676.27 1271
2676.75 1313
2677.24 1383
2677.73 1453
2678.22 1309
2678.71 1269
2679.19 1242
2679.68 1361
2680.17 1400
2680.66 1299
2681.15 1363
2681.63 1337
2682.12 1286
2682.61 1246
2683.10 1207
2683.59 1278
2684.08 1388
2684.56 1326
2685.05 1198
2685.54 1249
2686.03 1296
2686.52 1364
2687.01 1306
2687.50 1323
2687.99 1307
2688.47 1291
2688.96 1189
2689.45 1226
2689.94 1135
2690.43 1149
2690.92 1262
2691.41 1055
2691.90 1111
2692.39 1128
2692.88 984
2693.37 1002
2693.85 1098
2694.34 1017
2694.83 1004
2695.32 826
2695.81 985
2696.30 1012
2696.79 1027
2697.28 1108
2697.77 1107
2698.26 1162
2698.75 1171
2699.24 1224
2699.73 1177
2700.22 1132
2700.71 1133
2701.20 1083
2701.69 1073
2702.18 1057
2702.67 1180
2703.16 1138
2703.65 1127
2704.14 1134
2704.63 1074
2705.12 1203
2705.61 1250
2706.10 1168
2706.59 1253
2707.08 1074
2707.58 1107
2708.07 1309
2708.56 1209
2709.05 1068
2709.54 1029
2710.03 1064
2710.52 1042
2711.01 1059
2711.50 1032
2711.99 873
2712.48 1002
2712.98 978
2713.47 984
2713.96 1023
2714.45 1026
2714.94 904
2715.43 860
2715.92 1027
2716.41 946
2716.91 995
2717.40 1038
2717.89 981
2718.38 1009
2718.87 904
2719.36 984
2719.86 996
2720.35 921
2720.84 937
2721.33 993
2721.82 1053
2722.31 1039
2722.81 1019
2723.30 1116
2723.79 1057
2724.28 1060
2724.77 982
2725.27 1066
2725.76 1070
2726.25 1037
2726.74 1019
2727.24 913
2727.73 983
2728.22 1009
2728.71 1058
2729.21 966
2729.70 849
2730.19 863
2730.68 951
2731.18 993
2731.67 970
2732.16 995
2732.66 912
2733.15 1042
2733.64 1014
2734.13 1107
2734.63 1001
2735.12 1079
2735.61 1087
2736.11 1009
2736.60 971
2737.09 1093
2737.59 1123
2738.08 1095
2738.57 1066
2739.07 1073
2739.56 1092
2740.05 1067
2740.55 1019
2741.04 1131
2741.54 1009
2742.03 993
2742.52 931
2743.02 952
2743.51 990
2744.00 1062
2744.50 1057
2744.99 1032
2745.49 975
2745.98 944
2746.47 936
2746.97 966
2747.46 918
2747.96 889
2748.45 981
2748.95 988
2749.44 1028
2749.93 917
2750.43 918
2750.92 1039
2751.42 1040
2751.91 956
2752.41 1017
2752.90 967
2753.40 885
2753.89 988
2754.39 1041
2754.88 1008
2755.38 985
2755.87 1063
2756.37 1050
2756.86 1061
2757.36 1028
2757.85 1172
2758.35 1048
2758.84 1031
2759.34 1034
2759.83 1074
2760.33 1052
2760.82 1147
2761.32 1129
2761.81 1154
2762.31 992
2762.81 1008
2763.30 870
2763.80 926
2764.29 981
2764.79 969
2765.28 902
2765.78 863
2766.28 917
2766.77 990
2767.27 988
2767.76 902
2768.26 916
2768.76 1021
2769.25 1064
2769.75 932
2770.25 980
2770.74 1004
2771.24 1012
2771.73 1046
2772.23 992
2772.73 1029
2773.22 928
2773.72 901
2774.22 1046
2774.71 1062
2775.21 1056
2775.71 1078
2776.20 1040
2776.70 1253
2777.20 1164
2777.69 1105
2778.19 1040
2778.69 1070
2779.19 1229
2779.68 1282
2780.18 1343
2780.68 1224
2781.17 1303
2781.67 1205
2782.17 1221
2782.67 1186
2783.16 1198
2783.66 1096
2784.16 1060
2784.66 1160
2785.15 984
2785.65 995
2786.15 1130
2786.65 1082
2787.15 977
2787.64 1008
2788.14 950
2788.64 1069
2789.14 1073
2789.63 1106
2790.13 1087
2790.63 1070
2791.13 991
2791.63 1077
2792.13 1065
2792.62 1129
2793.12 1148
2793.62 1127
2794.12 1144
2794.62 1248
2795.12 1039
2795.61 986
2796.11 1160
2796.61 1118
2797.11 1212
2797.61 1154
2798.11 1205
2798.61 1321
2799.11 1271
2799.60 1404
2800.10 1503
2800.60 1537
2801.10 1665
2801.60 1710
2802.10 1788
2802.60 1601
2803.10 1537
2803.60 1510
2804.10 1425
2804.60 1426
2805.10 1517
2805.59 1329
2806.09 1354
2806.59 1400
2807.09 1305
2807.59 1236
2808.09 1396
2808.59 1571
2809.09 1531
2809.59 1522
2810.09 1546
2810.59 1496
2811.09 1673
2811.59 1864
2812.09 1850
2812.59 1848
2813.09 1972
2813.59 1822
2814.09 1667
2814.59 1740
2815.09 1641
2815.59 1465
2816.09 1376
2816.59 1400
2817.09 1235
2817.59 1246
2818.09 1104
2818.60 1212
2819.10 1188
2819.60 1237
2820.10 1150
2820.60 1021
2821.10 1130
2821.60 1023
2822.10 1170
2822.60 1319
2823.10 1267
2823.60 1255
2824.10 1267
2824.61 1169
2825.11 1249
2825.61 1318
2826.11 1122
2826.61 1249
2827.11 1203
2827.61 1062
2828.12 1091
2828.62 1108
2829.12 1110
2829.62 1020
2830.12 1130
2830.62 1163
2831.12 1186
2831.63 1097
2832.13 1213
2832.63 1174
2833.13 1035
2833.63 1043
2834.14 1228
2834.64 1119
2835.14 1022
2835.64 1167
2836.14 1066
2836.65 1030
2837.15 993
2837.65 1056
2838.15 1155
2838.66 1051
2839.16 1041
2839.66 1153
2840.16 1153
2840.67 1157
2841.17 1191
2841.67 1146
2842.17 1142
2842.68 1002
2843.18 985
2843.68 1150
2844.18 1169
2844.69 1075
2845.19 1034
2845.69 1096
2846.20 1113
2846.70 1018
2847.20 1191
2847.71 1098
2848.21 1082
2848.71 1051
2849.22 1092
2849.72 1182
2850.22 1234
2850.73 1307
2851.23 1316
2851.73 1374
2852.24 1214
2852.74 1148
2853.24 1182
2853.75 1162
2854.25 1182
2854.75 1212
2855.26 1071
2855.76 1070
2856.27 1245
2856.77 1095
2857.27 1195
2857.78 1069
2858.28 1117
2858.79 1070
2859.29 1063
2859.80 1169
2860.30 1075
2860.80 1040
2861.31 1067
2861.81 1087
2862.32 1075
2862.82 1066
2863.33 1107
2863.83 1007
2864.34 1076
2864.84 1078
2865.34 1053
2865.85 937
2866.35 985
2866.86 1090
2867.36 1016
2867.87 926
2868.37 986
2868.88 1040
2869.38 1026
2869.89 1007
2870.39 950
2870.90 1115
2871.41 1136
2871.91 1102
2872.42 1090
2872.92 1068
2873.43 1068
2873.93 1071
2874.44 1208
2874.94 1187
2875.45 1163
2875.95 1137
2876.46 1106
2876.97 1133
2877.47 1038
2877.98 1146
2878.48 1062
2878.99 1140
2879.50 1160
2880.00 1218
2880.51 1347
2881.01 1326
2881.52 1202
2882.03 1336
2882.53 1277
2883.04 1197
2883.54 1193
2884.05 1270
2884.56 1268
2885.06 1351
2885.57 1450
2886.08 1450
2886.58 1337
2887.09 1273
2887.60 1419
2888.10 1433
2888.61 1349
2889.12 1507
2889.62 1493
2890.13 1428
2890.64 1441
2891.15 1443
2891.65 1509
2892.16 1540
2892.67 1499
2893.17 1502
2893.68 1483
2894.19 1494
2894.70 1350
2895.20 1326
2895.71 1256
2896.22 1086
2896.73 1177
2897.23 1160
2897.74 1179
2898.25 1252
2898.76 1183
2899.26 1229
2899.77 1290
2900.28 1283
2900.79 1354
2901.29 1388
2901.80 1249
2902.31 1257
2902.82 1342
2903.33 1331
2903.83 1232
2904.34 1161
2904.85 1321
2905.36 1274
2905.87 1254
2906.38 1423
2906.88 1266
2907.39 1132
2907.90 1275
2908.41 1382
2908.92 1343
2909.43 1164
2909.94 1291
2910.44 1300
2910.95 1272
2911.46 1240
2911.97 1136
2912.48 1189
2912.99 1155
2913.50 1127
2914.01 1163
2914.52 1077
2915.02 1164
2915.53 1156
2916.04 1145
2916.55 1219
2917.06 1177
2917.57 1196
2918.08 1171
2918.59 1355
2919.10 1367
2919.61 1273
2920.12 1177
2920.63 1211
2921.14 1095
2921.65 1146
2922.16 1127
2922.67 1180
2923.18 1247
2923.69 1318
2924.20 1335
2924.71 1367
2925.22 1352
2925.73 1347
2926.24 1472
2926.75 1448
2927.26 1680
2927.77 1666
2928.28 1786
2928.79 1910
2929.30 1901
2929.81 1812
2930.32 1803
2930.83 1829
2931.34 1818
2931.85 1493
2932.36 1428
2932.87 1435
2933.38 1330
2933.89 1265
2934.40 1331
2934.91 1249
2935.42 1130
2935.94 1055
2936.45 1125
2936.96 1169
2937.47 1091
2937.98 1130
2938.49 1099
2939.00 1178
2939.51 1199
2940.02 1218
2940.54 1149
2941.05 1121
2941.56 1138
2942.07 1112
2942.58 1108
2943.09 1082
2943.61 1118
2944.12 1101
2944.63 1090
2945.14 1199
2945.65 1273
2946.16 1264
2946.68 1313
2947.19 1300
2947.70 1283
2948.21 1324
2948.72 1337
2949.24 1396
2949.75 1500
2950.26 1377
2950.77 1438
2951.28 1339
2951.80 1371
2952.31 1447
2952.82 1359
2953.33 1256
2953.85 1189
2954.36 1339
2954.87 1164
2955.38 1194
2955.90 1228
2956.41 1137
2956.92 1214
2957.43 1202
2957.95 1237
2958.46 1079
2958.97 1204
2959.49 1156
2960.00 1094
2960.51 1148
2961.03 1061
2961.54 1147
2962.05 1096
2962.57 1131
2963.08 1273
2963.59 1262
2964.11 1148
2964.62 1168
2965.13 1247
2965.65 1250
2966.16 1253
2966.67 1227
2967.19 1339
2967.70 1346
2968.21 1202
2968.73 1172
2969.24 1250
2969.76 1161
2970.27 972
2970.78 1109
2971.30 1142
2971.81 1041
2972.33 1063
2972.84 1217
2973.35 1158
2973.87 1132
2974.38 1099
2974.90 1078
2975.41 1176
2975.92 1051
2976.44 984
2976.95 1076
2977.47 1120
2977.98 1135
2978.50 1197
2979.01 1254
2979.53 1090
2980.04 1067
2980.56 1103
2981.07 1137
2981.59 1116
2982.10 1230
2982.62 1198
2983.13 1057
2983.65 1081
2984.16 1058
2984.68 1221
2985.19 1200
2985.71 1185
2986.22 1230
2986.74 1186
2987.25 1235
2987.77 1191
2988.28 1229
2988.80 1245
2989.31 1187
2989.83 1359
2990.35 1275
2990.86 1367
2991.38 1237
2991.89 1164
2992.41 1096
2992.92 1176
2993.44 1284
2993.96 1159
2994.47 1208
2994.99 1250
2995.50 1199
2996.02 1160
2996.54 1252
2997.05 1262
2997.57 1268
2998.09 1262
2998.60 1368
2999.12 1345
2999.64 1414
3000.15 1445
3000.67 1404
3001.18 1412
3001.70 1517
3002.22 1506
3002.73 1465
3003.25 1454
3003.77 1581
3004.29 1493
3004.80 1574
3005.32 1521
3005.84 1384
3006.35 1463
3006.87 1478
3007.39 1639
3007.90 1594
3008.42 1655
3008.94 1768
3009.46 1693
3009.97 1692
3010.49 1612
3011.01 1593
3011.53 1542
3012.04 1471
3012.56 1344
3013.08 1321
3013.60 1282
3014.11 1233
3014.63 1299
3015.15 1327
3015.67 1350
3016.18 1271
3016.70 1203
3017.22 1337
3017.74 1316
3018.26 1272
3018.77 1314
3019.29 1324
3019.81 1294
3020.33 1349
3020.85 1244
3021.37 1308
3021.88 1368
3022.40 1264
3022.92 1284
3023.44 1287
3023.96 1388
3024.48 1321
3025.00 1307
3025.51 1376
3026.03 1303
3026.55 1469
3027.07 1395
3027.59 1493
3028.11 1418
3028.63 1372
3029.15 1308
3029.67 1460
3030.18 1463
3030.70 1402
3031.22 1415
3031.74 1366
3032.26 1291
3032.78 1262
3033.30 1178
3033.82 1249
3034.34 1309
3034.86 1219
3035.38 1126
3035.90 1146
3036.42 1185
3036.94 1229
3037.46 1295
3037.98 1253
3038.50 1261
3039.02 1292
3039.54 1158
3040.06 1265
3040.58 1275
3041.10 1279
3041.62 1236
3042.14 1117
3042.66 1213
3043.18 1243
3043.70 1218
3044.22 1061
3044.74 1018
3045.26 1049
3045.78 1110
3046.30 1006
3046.82 1091
3047.34 1058
3047.86 1092
3048.38 1121
3048.90 1178
3049.42 1161
3049.94 1110
3050.46 1035
3050.98 1171
3051.50 1246
3052.03 1201
3052.55 1131
3053.07 1120
3053.59 1202
3054.11 1120
3054.63 1094
3055.15 1031
3055.67 1122
3056.19 1057
3056.72 1086
3057.24 1139
3057.76 1122
3058.28 997
3058.80 1155
3059.32 1059
3059.84 1033
3060.37 1179
3060.89 1107
3061.41 1146
3061.93 1116
3062.45 1040
3062.98 1129
3063.50 1088
3064.02 1100
3064.54 1120
3065.06 1096
3065.59 1182
3066.11 1037
3066.63 1108
3067.15 1118
3067.67 1115
3068.20 1181
3068.72 1131
3069.24 1005
3069.76 1147
3070.29 1148
3070.81 1182
3071.33 1197
3071.85 1273
3072.38 1235
3072.90 1220
3073.42 1277
3073.95 1098
3074.47 1156
3074.99 1213
3075.51 1293
3076.04 1231
3076.56 1034
3077.08 1266
3077.61 1301
3078.13 1226
3078.65 1290
3079.18 1267
3079.70 1389
3080.22 1280
3080.75 1256
3081.27 1164
3081.79 1231
3082.32 1310
3082.84 1399
3083.36 1499
3083.89 1447
3084.41 1405
3084.93 1425
3085.46 1375
3085.98 1312
3086.51 1347
3087.03 1344
3087.55 1375
3088.08 1265
3088.60 1360
3089.13 1359
3089.65 1497
3090.17 1498
3090.70 1418
3091.22 1370
3091.75 1424
3092.27 1339
3092.80 1464
3093.32 1383
3093.85 1341
3094.37 1299
3094.89 1362
3095.42 1174
3095.94 1235
3096.47 1385
3096.99 1338
3097.52 1200
3098.04 1346
3098.57 1430
3099.09 1551
3099.62 1565
3100.14 1478
3100.67 1553
3101.19 1716
3101.72 1779
3102.24 1883
3102.77 2145
3103.29 2388
3103.82 2388
3104.34 2557
3104.87 2824
3105.40 2841
3105.92 3086
3106.45 3170
3106.97 3226
3107.50 3587
3108.02 3273
3108.55 3295
3109.08 2960
3109.60 2822
3110.13 2598
3110.65 2336
3111.18 2177
3111.70 1794
3112.23 1729
3112.76 1714
3113.28 1872
3113.81 1802
3114.34 1745
3114.86 1679
3115.39 1629
3115.91 1569
3116.44 1657
3116.97 1673
3117.49 1533
3118.02 1438
3118.55 1558
3119.07 1504
3119.60 1405
3120.13 1365
3120.65 1274
3121.18 1321
3121.71 1312
3122.23 1171
3122.76 1256
3123.29 1305
3123.82 1275
3124.34 1205
3124.87 1320
3125.40 1172
3125.92 1240
3126.45 1342
3126.98 1269
3127.51 1342
3128.03 1369
3128.56 1315
3129.09 1387
3129.62 1214
3130.14 1151
3130.67 1269
3131.20 1371
3131.73 1380
3132.25 1260
3132.78 1208
3133.31 1273
3133.84 1273
3134.37 1286
3134.89 1232
3135.42 1222
3135.95 1181
3136.48 1170
3137.01 1200
3137.53 1206
3138.06 1227
3138.59 1254
3139.12 1150
3139.65 1292
3140.18 1266
3140.70 1254
3141.23 1270
3141.76 1256
3142.29 1213
3142.82 1245
3143.35 1408
3143.88 1299
3144.40 1258
3144.93 1325
3145.46 1186
3145.99 1224
3146.52 1182
3147.05 1207
3147.58 1292
3148.11 1303
3148.64 1197
3149.17 1184
3149.70 1247
3150.22 1413
3150.75 1304
3151.28 1280
3151.81 1327
3152.34 1340
3152.87 1485
3153.40 1304
3153.93 1283
3154.46 1267
3154.99 1263
3155.52 1295
3156.05 1200
3156.58 1319
3157.11 1290
3157.64 1185
3158.17 1248
3158.70 1270
3159.23 1271
3159.76 1324
3160.29 1353
3160.82 1389
3161.35 1201
3161.88 1234
3162.41 1347
3162.94 1362
3163.47 1232
3164.00 1135
3164.53 1231
3165.06 1197
3165.59 1248
3166.12 1267
3166.65 1243
3167.18 1135
3167.72 1170
3168.25 1108
3168.78 1248
3169.31 1274
3169.84 1157
3170.37 1053
3170.90 1170
3171.43 1110
3171.96 1087
3172.49 1239
3173.03 1106
3173.56 1242
3174.09 1284
3174.62 1120
3175.15 1112
3175.68 1038
3176.21 1250
3176.74 1217
3177.28 1126
3177.81 1133
3178.34 1190
3178.87 1341
3179.40 1342
3179.93 1222
3180.47 1317
3181.00 1194
3181.53 1236
3182.06 1309
3182.59 1322
3183.13 1253
3183.66 1247
3184.19 1208
3184.72 1242
3185.25 1332
3185.79 1142
3186.32 1308
3186.85 1361
3187.38 1178
3187.92 1170
3188.45 1171
3188.98 1174
3189.51 1095
3190.05 1116
3190.58 1253
3191.11 1181
3191.64 1109
3192.18 1186
3192.71 1079
3193.24 1043
3193.78 1234
3194.31 1160
3194.84 1272
3195.38 1139
3195.91 1096
3196.44 1139
3196.97 1093
3197.51 1197
3198.04 1206
3198.57 1035
3199.11 1107
3199.64 1215
3200.17 1120
3200.71 1162
3201.24 1313
3201.78 1146
3202.31 1195
3202.84 1225
3203.38 1206
3203.91 1302
3204.44 1265
3204.98 1131
3205.51 1144
3206.05 1259
3206.58 1302
3207.11 1342
3207.65 1257
3208.18 1387
3208.72 1328
3209.25 1271
3209.78 1505
3210.32 1400
3210.85 1362
3211.39 1272
3211.92 1218
3212.46 1288
3212.99 1243
3213.53 1190
3214.06 1268
3214.59 1391
3215.13 1326
3215.66 1338
3216.20 1189
3216.73 1368
3217.27 1464
3217.80 1384
3218.34 1314
3218.87 1360
3219.41 1270
3219.94 1356
3220.48 1242
3221.01 1121
3221.55 1222
3222.08 1310
3222.62 1226
3223.16 1307
3223.69 1231
3224.23 1128
3224.76 1338
3225.30 1365
3225.83 1181
3226.37 1185
3226.90 1224
3227.44 1235
3227.98 1295
3228.51 1468
3229.05 1476
3229.58 1381
3230.12 1322
3230.66 1170
3231.19 1354
3231.73 1304
3232.26 1241
3232.80 1255
3233.34 1171
3233.87 1233
3234.41 1235
3234.95 1048
3235.48 1233
3236.02 1383
3236.55 1268
3237.09 1348
3237.63 1333
3238.16 1235
3238.70 1144
3239.24 1248
3239.77 1234
3240.31 1311
3240.85 1372
3241.38 1361
3241.92 1455
3242.46 1475
3243.00 1406
3243.53 1265
3244.07 1307
3244.61 1243
3245.14 1295
3245.68 1460
3246.22 1377
3246.76 1318
3247.29 1341
3247.83 1289
3248.37 1300
3248.91 1313
3249.44 1413
3249.98 1368
3250.52 1390
3251.06 1307
3251.59 1286
3252.13 1403
3252.67 1439
3253.21 1436
3253.75 1402
3254.28 1422
3254.82 1435
3255.36 1419
3255.90 1408
3256.44 1341
3256.97 1506
3257.51 1509
3258.05 1476
3258.59 1584
3259.13 1442
3259.67 1518
3260.20 1470
3260.74 1609
3261.28 1691
3261.82 1720
3262.36 1838
3262.90 1805
3263.44 1970
3263.97 1990
3264.51 1926
3265.05 2084
3265.59 2111
3266.13 2246
3266.67 2239
3267.21 2365
3267.75 2475
3268.29 2723
3268.83 2878
3269.36 2941
3269.90 3125
3270.44 3005
3270.98 2851
3271.52 2720
3272.06 2883
3272.60 2947
3273.14 2998
3273.68 3089
3274.22 2669
3274.76 2253
3275.30 2018
3275.84 1884
3276.38 1866
3276.92 1778
3277.46 1710
3278.00 1607
3278.54 1593
3279.08 1568
3279.62 1729
3280.16 1667
3280.70 1581
3281.24 1614
3281.78 1682
3282.32 1680
3282.86 1738
3283.40 1724
3283.94 1628
3284.48 1768
3285.02 1698
3285.56 1638
3286.10 1651
3286.64 1531
3287.18 1703
3287.72 1687
3288.26 1581
3288.81 1678
3289.35 1748
3289.89 1863
3290.43 1832
3290.97 1654
3291.51 1741
3292.05 1771
3292.59 1750
3293.13 1753
3293.67 1718
3294.22 1781
3294.76 1962
3295.30 2019
3295.84 1998
3296.38 2000
3296.92 1962
3297.46 2068
3298.01 2349
3298.55 2330
3299.09 2273
3299.63 2476
3300.17 2382
3300.71 2301
3301.26 2443
3301.80 2281
3302.34 2069
3302.88 2024
3303.42 1845
3303.97 1900
3304.51 2042
3305.05 1592
3305.59 1610
3306.13 1711
3306.68 1690
3307.22 1631
3307.76 1640
3308.30 1618
3308.85 1646
3309.39 1590
3309.93 1774
3310.47 1697
3311.02 1535
3311.56 1560
3312.10 1445
3312.64 1456
3313.19 1468
3313.73 1613
3314.27 1558
3314.82 1773
3315.36 1626
3315.90 1667
3316.45 1587
3316.99 1811
3317.53 1766
3318.07 1654
3318.62 1782
3319.16 1696
3319.70 1748
3320.25 1688
3320.79 1777
3321.34 1892
3321.88 1827
3322.42 1841
3322.97 1872
3323.51 1790
3324.05 1905
3324.60 1950
3325.14 2007
3325.68 2098
3326.23 2046
3326.77 1965
3327.32 1943
3327.86 1890
3328.40 2076
3328.95 2063
3329.49 2014
3330.04 1988
3330.58 2009
3331.13 1715
3331.67 1963
3332.21 1921
3332.76 2016
3333.30 2462
3333.85 2726
3334.39 2970
3334.94 3129
3335.48 3513
3336.03 3949
3336.57 4656
3337.12 5041
3337.66 5303
3338.21 5604
3338.75 6209
3339.30 6325
3339.84 6692
3340.39 7252
3340.93 6830
3341.48 6634
3342.02 6381
3342.57 5688
3343.11 5128
3343.66 4560
3344.20 3708
3344.75 3295
3345.29 2931
3345.84 2680
3346.38 2314
3346.93 2105
3347.47 2037
3348.02 1899
3348.57 1960
3349.11 1796
3349.66 1850
3350.20 1803
3350.75 1723
3351.30 1760
3351.84 1785
3352.39 1806
3352.93 1820
3353.48 1833
3354.03 1865
3354.57 1856
3355.12 1936
3355.66 1924
3356.21 1886
3356.76 2038
3357.30 1823
3357.85 1675
3358.40 1671
3358.94 1707
3359.49 1753
3360.04 1823
3360.58 1740
3361.13 1732
3361.68 1681
3362.22 1586
3362.77 1686
3363.32 1564
3363.86 1603
3364.41 1649
3364.96 1400
3365.50 1464
3366.05 1535
3366.60 1495
3367.15 1459
3367.69 1574
3368.24 1502
3368.79 1500
3369.34 1483
3369.88 1464
3370.43 1591
3370.98 1386
3371.53 1664
3372.07 1548
3372.62 1611
3373.17 1650
3373.72 1610
3374.26 1645
3374.81 1648
3375.36 1546
3375.91 1580
3376.46 1520
3377.00 1531
3377.55 1513
3378.10 1522
3378.65 1459
3379.20 1548
3379.74 1522
3380.29 1495
3380.84 1560
3381.39 1621
3381.94 1555
3382.49 1420
3383.04 1423
3383.58 1479
3384.13 1464
3384.68 1342
3385.23 1388
3385.78 1280
3386.33 1449
3386.88 1597
3387.43 1526
3387.97 1466
3388.52 1597
3389.07 1564
3389.62 1450
3390.17 1587
3390.72 1448
3391.27 1368
3391.82 1357
3392.37 1357
3392.92 1350
3393.47 1293
3394.01 1230
3394.56 1192
3395.11 1159
3395.66 1213
3396.21 1288
3396.76 1152
3397.31 1160
3397.86 1300
3398.41 1306
3398.96 1188
3399.51 1170
3400.06 1137
3400.61 1291
3401.16 1232
3401.71 1268
3402.26 1318
3402.81 1175
3403.36 1186
3403.91 1165
3404.46 1169
3405.01 1166
3405.56 1153
3406.11 1348
3406.66 1306
3407.21 1281
3407.76 1175
3408.32 1130
3408.87 1270
3409.42 1191
3409.97 1193
3410.52 1243
3411.07 1131
3411.62 1208
3412.17 1131
3412.72 1133
3413.27 1179
3413.82 1169
3414.37 1122
3414.93 1178
3415.48 1293
3416.03 1321
3416.58 1236
3417.13 1218
3417.68 1223
3418.23 1335
3418.78 1395
3419.34 1196
3419.89 1106
3420.44 1213
3420.99 1129
3421.54 1209
3422.09 1191
3422.65 1266
3423.20 1188
3423.75 1256
3424.30 1278
3424.85 1203
3425.40 1316
3425.96 1303
3426.51 1396
3427.06 1268
3427.61 1264
3428.17 1247
3428.72 1379
3429.27 1326
3429.82 1218
3430.37 1199
3430.93 1169
3431.48 1138
3432.03 1205
3432.58 1293
3433.14 1236
3433.69 1170
3434.24 1195
3434.79 1169
3435.35 1204
3435.90 1265
3436.45 1150
3437.01 1297
3437.56 1243
3438.11 1161
3438.66 1331
3439.22 1256
3439.77 1367
3440.32 1224
3440.88 1294
3441.43 1289
3441.98 1290
3442.54 1226
3443.09 1187
3443.64 1267
3444.20 1338
3444.75 1359
3445.30 1258
3445.86 1230
3446.41 1202
3446.97 1300
3447.52 1178
3448.07 1199
3448.63 1231
3449.18 1264
3449.73 1144
3450.29 1229
3450.84 1164
3451.40 1209
3451.95 1219
3452.50 1262
3453.06 1144
3453.61 1182
3454.17 1185
3454.72 1286
3455.28 1288
3455.83 1247
3456.38 1126
3456.94 1099
3457.49 1093
3458.05 1089
3458.60 1183
3459.16 1089
3459.71 1170
3460.27 1281
3460.82 1284
3461.38 1268
3461.93 1212
3462.49 1252
3463.04 1266
3463.60 1348
3464.15 1165
3464.71 1172
3465.26 1126
3465.82 1246
3466.37 1250
3466.93 1302
3467.48 1364
3468.04 1220
3468.59 1365
3469.15 1337
3469.70 1330
3470.26 1283
3470.82 1326
3471.37 1317
3471.93 1454
3472.48 1351
3473.04 1365
3473.59 1411
3474.15 1347
3474.71 1411
3475.26 1398
3475.82 1398
3476.37 1345
3476.93 1440
3477.49 1505
3478.04 1502
3478.60 1510
3479.16 1470
3479.71 1455
3480.27 1602
3480.82 1531
3481.38 1517
3481.94 1575
3482.49 1576
3483.05 1661
3483.61 1625
3484.16 1479
3484.72 1479
3485.28 1592
3485.83 1620
3486.39 1653
3486.95 1561
3487.50 1465
3488.06 1590
3488.62 1502
3489.18 1777
3489.73 1669
3490.29 1746
3490.85 1894
3491.40 1853
3491.96 1997
3492.52 2070
3493.08 2360
3493.63 2457
3494.19 2561
3494.75 2625
3495.31 2672
3495.86 2827
3496.42 2980
3496.98 2857
3497.54 2801
3498.09 2959
3498.65 3032
3499.21 2735
3499.77 2806
3500.33 2853
3500.88 2763
3501.44 2997
3502.00 3236
3502.56 3307
3503.12 3363
3503.67 3705
3504.23 3507
3504.79 3825
3505.35 4286
3505.91 4217
3506.47 4072
3507.03 4165
3507.58 4343
3508.14 4467
3508.70 4565
3509.26 4725
3509.82 4292
3510.38 4021
3510.94 4288
3511.49 4208
3512.05 3700
3512.61 3526
3513.17 2945
3513.73 2784
3514.29 2462
3514.85 2252
3515.41 2059
3515.97 1836
3516.53 1744
3517.09 1689
3517.64 1653
3518.20 1633
3518.76 1655
3519.32 1672
3519.88 1570
3520.44 1503
3521.00 1559
3521.56 1585
3522.12 1630
3522.68 1697
3523.24 1651
3523.80 1804
3524.36 1814
3524.92 1727
3525.48 1780
3526.04 1727
3526.60 1765
3527.16 1750
3527.72 1621
3528.28 1682
3528.84 1589
3529.40 1655
3529.96 1637
3530.52 1494
3531.08 1574
3531.64 1518
3532.20 1458
3532.76 1326
3533.32 1415
3533.89 1405
3534.45 1443
3535.01 1480
3535.57 1468
3536.13 1429
3536.69 1412
3537.25 1498
3537.81 1412
3538.37 1473
3538.93 1447
3539.49 1565
3540.06 1615
3540.62 1675
3541.18 1594
3541.74 1643
3542.30 1747
3542.86 1745
3543.42 1721
3543.98 1554
3544.55 1491
3545.11 1476
3545.67 1655
3546.23 1483
3546.79 1566
3547.35 1593
3547.92 1589
3548.48 1484
3549.04 1480
3549.60 1619
3550.16 1430
3550.72 1313
3551.29 1296
3551.85 1488
3552.41 1366
3552.97 1347
3553.54 1325
3554.10 1229
3554.66 1220
3555.22 1191
3555.78 1257
3556.35 1246
3556.91 1189
3557.47 1266
3558.03 1271
3558.60 1338
3559.16 1251
3559.72 1266
3560.29 1184
3560.85 1173
3561.41 1208
3561.97 1072
3562.54 1201
3563.10 1240
3563.66 1260
3564.23 1366
3564.79 1232
3565.35 1219
3565.91 1212
3566.48 1322
3567.04 1353
3567.60 1296
3568.17 1198
3568.73 1071
3569.29 1163
3569.86 1130
3570.42 1125
3570.99 1238
3571.55 1147
3572.11 1247
3572.68 1215
3573.24 1161
3573.80 1197
3574.37 1176
3574.93 1090
3575.50 1270
3576.06 1246
3576.62 1290
3577.19 1292
3577.75 1234
3578.32 1169
3578.88 1287
3579.44 1272
3580.01 1219
3580.57 1435
3581.14 1280
3581.70 1423
3582.27 1388
3582.83 1290
3583.40 1217
3583.96 1372
3584.52 1248
3585.09 1083
3585.65 1085
3586.22 1107
3586.78 1155
3587.35 1250
3587.91 1290
3588.48 1222
3589.04 1110
3589.61 1207
3590.17 1212
3590.74 1122
3591.30 1163
3591.87 1190
3592.43 1225
3593.00 1196
3593.56 1174
3594.13 1196
3594.70 1152
3595.26 1145
3595.83 1194
3596.39 1261
3596.96 1145
3597.52 1220
3598.09 1226
3598.65 1206
3599.22 1129
3599.79 1189
3600.35 1264
3600.92 1232
3601.48 1179
3602.05 1245
3602.62 1264
3603.18 1353
3603.75 1277
3604.32 1205
3604.88 1245
3605.45 1334
3606.01 1400
3606.58 1430
3607.15 1275
3607.71 1299
3608.28 1332
3608.85 1294
3609.41 1309
3609.98 1226
3610.55 1207
3611.11 1096
3611.68 1095
3612.25 1219
3612.81 1070
3613.38 1081
3613.95 1131
3614.51 1167
3615.08 1210
3615.65 1346
3616.22 1326
3616.78 1372
3617.35 1554
3617.92 1719
3618.48 1969
3619.05 2041
3619.62 2207
3620.19 2327
3620.75 2608
3621.32 2824
3621.89 3053
3622.46 3247
3623.02 3444
3623.59 3363
3624.16 3605
3624.73 3354
3625.30 3086
3625.86 2770
3626.43 2390
3627.00 2072
3627.57 1927
3628.14 1631
3628.70 1495
3629.27 1496
3629.84 1384
3630.41 1321
3630.98 1307
3631.55 1359
3632.11 1217
3632.68 1211
3633.25 1197
3633.82 1062
3634.39 1258
3634.96 1206
3635.52 1122
3636.09 1170
3636.66 1158
3637.23 1116
3637.80 1139
3638.37 1140
3638.94 1184
3639.51 1112
3640.08 1300
3640.64 1326
3641.21 1267
3641.78 1278
3642.35 1342
3642.92 1481
3643.49 1579
3644.06 1488
3644.63 1668
3645.20 1640
3645.77 1825
3646.34 1891
3646.91 1727
3647.48 1710
3648.05 1587
3648.62 1526
3649.19 1607
3649.76 1688
3650.33 1596
3650.90 1665
3651.47 1602
3652.03 1709
3652.60 1684
3653.17 1437
3653.75 1513
3654.32 1525
3654.89 1513
3655.46 1544
3656.03 1610
3656.60 1405
3657.17 1423
3657.74 1509
3658.31 1556
3658.88 1518
3659.45 1506
3660.02 1543
3660.59 1573
3661.16 1484
3661.73 1530
3662.30 1689
3662.87 1646
3663.44 1644
3664.01 1616
3664.59 1534
3665.16 1567
3665.73 1495
3666.30 1647
3666.87 1637
3667.44 1700
3668.01 1539
3668.58 1405
3669.15 1488
3669.73 1493
3670.30 1495
3670.87 1358
3671.44 1288
3672.01 1324
3672.58 1264
3673.15 1313
3673.73 1428
3674.30 1397
3674.87 1333
3675.44 1338
3676.01 1374
3676.58 1210
3677.16 1400
3677.73 1439
3678.30 1443
3678.87 1386
3679.44 1308
3680.02 1362
3680.59 1435
3681.16 1410
3681.73 1444
3682.31 1272
3682.88 1129
3683.45 1154
3684.02 1281
3684.60 1344
3685.17 1237
3685.74 1278
3686.31 1240
3686.89 1475
3687.46 1369
3688.03 1308
3688.60 1425
3689.18 1378
3689.75 1484
3690.32 1464
3690.90 1612
3691.47 1653
3692.04 1549
3692.61 1705
3693.19 1736
3693.76 1740
3694.33 1676
3694.91 1752
3695.48 1710
3696.05 1721
3696.63 1523
3697.20 1427
3697.77 1387
3698.35 1468
3698.92 1478
3699.50 1305
3700.07 1260
3700.64 1368
3701.22 1212
3701.79 1181
3702.36 1317
3702.94 1406
3703.51 1312
3704.09 1420
3704.66 1506
3705.23 1393
3705.81 1275
3706.38 1406
3706.96 1309
3707.53 1261
3708.11 1285
3708.68 1332
3709.25 1265
3709.83 1308
3710.40 1272
3710.98 1398
3711.55 1331
3712.13 1347
3712.70 1247
3713.28 1375
3713.85 1313
3714.43 1286
3715.00 1343
3715.58 1419
3716.15 1397
3716.73 1193
3717.30 1162
3717.88 1310
3718.45 1212
3719.03 1108
3719.60 1240
3720.18 1282
3720.75 1178
3721.33 1172
3721.90 1212
3722.48 1155
3723.05 1167
3723.63 1268
3724.20 1311
3724.78 1268
3725.36 1198
3725.93 1199
3726.51 1201
3727.08 1143
3727.66 1107
3728.23 1078
3728.81 1071
3729.39 1140
3729.96 1153
3730.54 1156
3731.11 1255
3731.69 1224
3732.27 1246
3732.84 1386
3733.42 1374
3734.00 1477
3734.57 1547
3735.15 1670
3735.72 1628
3736.30 1651
3736.88 1696
3737.45 1859
3738.03 1741
3738.61 1771
3739.18 1778
3739.76 1934
3740.34 1796
3740.92 1536
3741.49 1543
3742.07 1483
3742.65 1332
3743.22 1232
3743.80 1251
3744.38 1159
3744.95 1112
3745.53 1201
3746.11 1163
3746.69 1295
3747.26 1263
3747.84 1251
3748.42 1229
3749.00 1173
3749.57 1207
3750.15 1260
3750.73 1412
3751.31 1349
3751.88 1335
3752.46 1294
3753.04 1122
3753.62 1269
3754.19 1192
3754.77 1070
3755.35 1126
3755.93 1212
3756.51 1184
3757.08 1191
3757.66 1112
3758.24 1160
3758.82 1183
3759.40 1098
3759.98 1122
3760.55 1213
3761.13 1220
3761.71 1187
3762.29 1167
3762.87 1289
3763.45 1193
3764.03 1313
3764.60 1323
3765.18 1244
3765.76 1351
3766.34 1421
3766.92 1281
3767.50 1237
3768.08 1228
3768.66 1259
3769.24 1283
3769.81 1403
3770.39 1262
3770.97 1249
3771.55 1195
3772.13 1250
3772.71 1265
3773.29 1293
3773.87 1310
3774.45 1130
3775.03 1103
3775.61 1101
3776.19 1149
3776.77 1133
3777.35 1213
3777.93 1097
3778.51 1151
3779.09 1121
3779.67 1209
3780.25 1167
3780.83 1125
3781.41 1144
3781.99 1190
3782.57 1124
3783.15 1094
3783.73 1052
3784.31 1168
3784.89 1176
3785.47 1138
3786.05 1208
3786.63 1084
3787.21 1032
3787.79 1178
3788.37 1173
3788.95 1106
3789.53 1265
3790.11 1239
3790.69 1132
3791.27 1185
3791.85 1104
3792.43 1144
3793.01 1160
3793.59 1181
3794.18 1250
3794.76 1204
3795.34 1185
3795.92 1202
3796.50 1155
3797.08 1172
3797.66 1102
3798.24 1087
3798.83 1037
3799.41 1209
3799.99 1236
3800.57 1149
3801.15 1234
3801.73 1307
3802.31 1315
3802.90 1252
3803.48 1155
3804.06 1201
3804.64 1238
3805.22 1295
3805.80 1380
3806.39 1337
3806.97 1298
3807.55 1369
3808.13 1428
3808.71 1340
3809.30 1283
3809.88 1329
3810.46 1207
3811.04 1307
3811.63 1377
3812.21 1393
3812.79 1328
3813.37 1389
3813.95 1353
3814.54 1301
3815.12 1436
3815.70 1552
3816.29 1510
3816.87 1567
3817.45 1438
3818.03 1548
3818.62 1593
3819.20 1533
3819.78 1414
3820.36 1454
3820.95 1528
3821.53 1346
3822.11 1480
3822.70 1361
3823.28 1166
3823.86 1261
3824.45 1236
3825.03 1305
3825.61 1236
3826.20 1215
3826.78 1142
3827.36 1074
3827.95 1102
3828.53 1197
3829.11 1302
3829.70 1251
3830.28 1151
3830.87 1130
3831.45 1174
3832.03 1131
3832.62 1079
3833.20 1196
3833.79 1258
3834.37 1241
3834.95 1304
3835.54 1196
3836.12 1162
3836.71 1127
3837.29 1159
3837.87 1276
3838.46 1365
3839.04 1254
3839.63 1184
3840.21 1045
3840.80 1052
3841.38 1078
3841.97 1027
3842.55 1038
3843.13 1077
3843.72 1063
3844.30 1060
3844.89 1124
3845.47 1123
3846.06 1159
3846.64 1170
3847.23 1073
3847.81 1071
3848.40 1125
3848.98 1102
3849.57 1195
3850.15 985
3850.74 1101
3851.33 1161
3851.91 1127
3852.50 1141
3853.08 977
3853.67 1011
3854.25 986
3854.84 994
3855.42 1183
3856.01 1177
3856.60 1154
3857.18 1140
3857.77 1136
3858.35 1286
3858.94 1266
3859.52 1271
3860.11 1442
3860.70 1510
3861.28 1623
3861.87 1787
3862.45 1765
3863.04 1972
3863.63 1996
3864.21 2117
3864.80 2126
3865.39 2381
3865.97 2750
3866.56 2658
3867.15 2386
3867.73 2511
3868.32 2646
3868.91 2324
3869.49 2308
3870.08 2017
3870.67 1914
3871.25 1812
3871.84 1746
3872.43 1617
3873.01 1605
3873.60 1361
3874.19 1260
3874.77 1272
3875.36 1219
3875.95 1354
3876.54 1326
3877.12 1214
3877.71 1350
3878.30 1295
3878.89 1254
3879.47 1380
3880.06 1285
3880.65 1272
3881.24 1290
3881.82 1246
3882.41 1389
3883.00 1292
3883.59 1284
3884.17 1150
3884.76 1188
3885.35 1170
3885.94 1125
3886.53 1113
3887.11 1150
3887.70 1292
3888.29 1290
3888.88 1245
3889.47 1185
3890.05 1276
3890.64 1199
3891.23 1194
3891.82 1269
3892.41 1238
3893.00 1314
3893.59 1432
3894.17 1603
3894.76 1378
3895.35 1302
3895.94 1370
3896.53 1444
3897.12 1427
3897.71 1305
3898.30 1236
3898.88 1284
3899.47 1279
3900.06 1293
3900.65 1329
3901.24 1351
3901.83 1299
3902.42 1299
3903.01 1254
3903.60 1366
3904.19 1283
3904.78 1089
3905.37 1174
3905.95 1283
3906.54 1165
3907.13 1216
3907.72 1215
3908.31 1192
3908.90 1154
3909.49 1211
3910.08 1111
3910.67 1071
3911.26 1119
3911.85 1005
3912.44 995
3913.03 1128
3913.62 1099
3914.21 1026
3914.80 1053
3915.39 1029
3915.98 1093
3916.57 1053
3917.16 958
3917.75 992
3918.34 1040
3918.93 1033
3919.52 1111
3920.12 1081
3920.71 1107
3921.30 1151
3921.89 1253
3922.48 1227
3923.07 1215
3923.66 1026
3924.25 1003
3924.84 1140
3925.43 1100
3926.02 1184
3926.61 1273
3927.20 1059
3927.80 1070
3928.39 920
3928.98 1067
3929.57 1128
3930.16 1033
3930.75 1062
3931.34 1061
3931.94 1134
3932.53 1113
3933.12 1052
3933.71 1034
3934.30 1059
3934.89 1028
3935.48 1140
3936.08 1182
3936.67 1034
3937.26 997
3937.85 937
3938.44 896
3939.04 1003
3939.63 1138
3940.22 1057
3940.81 979
3941.40 962
3942.00 1072
3942.59 1094
3943.18 1035
3943.77 1072
3944.37 997
3944.96 1045
3945.55 1115
3946.14 998
3946.74 1039
3947.33 1093
3947.92 1049
3948.51 1095
3949.11 1090
3949.70 1131
3950.29 1054
3950.88 979
3951.48 1031
3952.07 1030
3952.66 979
3953.26 1023
3953.85 949
3954.44 940
3955.04 1039
3955.63 1021
3956.22 1101
3956.82 1100
3957.41 975
3958.00 988
3958.60 1031
3959.19 934
3959.78 1043
3960.38 1027
3960.97 969
3961.56 941
3962.16 1088
3962.75 1045
3963.34 1043
3963.94 983
3964.53 1038
3965.13 1098
3965.72 1072
3966.31 1116
3966.91 1118
3967.50 1055
3968.10 1049
3968.69 1040
3969.28 995
3969.88 1052
3970.47 1124
3971.07 1144
3971.66 1155
3972.26 1043
3972.85 1087
3973.45 1139
3974.04 984
3974.63 985
3975.23 1111
3975.82 1022
3976.42 1010
3977.01 982
3977.61 977
3978.20 1042
3978.80 1127
3979.39 992
3979.99 1034
3980.58 945
3981.18 1084
3981.77 1100
3982.37 1068
3982.96 1049
3983.56 1026
3984.15 1252
3984.75 1120
3985.35 1080
3985.94 1021
3986.54 1078
3987.13 1002
3987.73 1067
3988.32 1137
3988.92 1085
3989.51 1052
3990.11 962
3990.71 1080
3991.30 1063
3991.90 1122
3992.49 1083
3993.09 997
3993.69 944
3994.28 1048
3994.88 1149
3995.47 1057
3996.07 1107
3996.67 1282
3997.26 1343
3997.86 1173
3998.46 1194
3999.05 1150
3999.65 1211
4000.25 1225
4000.84 1141
4001.44 1089
4002.04 1205
4002.63 1178
4003.23 1242
4003.83 1160
4004.42 1118
4005.02 1109
4005.62 1199
4006.21 1247
4006.81 1189
4007.41 1147
4008.01 1224
4008.60 1179
4009.20 1382
4009.80 1276
4010.39 1235
4010.99 1332
4011.59 1255
4012.19 1311
4012.78 1229
4013.38 1226
4013.98 1265
4014.58 1162
4015.17 1223
4015.77 1301
4016.37 1282
4016.97 1280
4017.57 1369
4018.16 1397
4018.76 1376
4019.36 1501
4019.96 1563
4020.56 1569
4021.15 1587
4021.75 1623
4022.35 1586
4022.95 1452
4023.55 1447
4024.14 1332
4024.74 1497
4025.34 1416
4025.94 1300
4026.54 1266
4027.14 1389
4027.74 1306
4028.33 1152
4028.93 1323
4029.53 1385
4030.13 1382
4030.73 1301
4031.33 1280
4031.93 1373
4032.53 1289
4033.12 1229
4033.72 1187
4034.32 1217
4034.92 1359
4035.52 1290
4036.12 1232
4036.72 1148
4037.32 1248
4037.92 1065
4038.52 1123
4039.12 1314
4039.72 1289
4040.32 1182
4040.92 1199
4041.52 1125
4042.12 1089
4042.71 1135
4043.31 1077
4043.91 996
4044.51 1115
4045.11 1005
4045.71 1037
4046.31 933
4046.91 1017
4047.51 1059
4048.11 1078
4048.71 1132
4049.31 1111
4049.91 995
4050.52 1128
4051.12 1187
4051.72 1159
4052.32 1035
4052.92 1133
4053.52 1157
4054.12 1165
4054.72 1172
4055.32 1097
4055.92 1035
4056.52 1086
4057.12 1081
4057.72 1163
4058.32 1129
4058.92 1191
4059.52 1190
4060.13 1170
4060.73 1095
4061.33 1084
4061.93 1155
4062.53 1112
4063.13 1132
4063.73 1006
4064.33 1009
4064.94 960
4065.54 1020
4066.14 1079
4066.74 972
4067.34 979
4067.94 1008
4068.54 1056
4069.15 1052
4069.75 1063
4070.35 982
4070.95 887
4071.55 906
4072.16 854
4072.76 998
4073.36 925
4073.96 945
4074.56 1007
4075.17 902
4075.77 887
4076.37 876
4076.97 951
4077.57 919
4078.18 940
4078.78 897
4079.38 927
4079.98 1001
4080.59 995
4081.19 946
4081.79 932
4082.39 927
4083.00 945
4083.60 953
4084.20 961
4084.81 975
4085.41 890
4086.01 881
4086.61 958
4087.22 1020
4087.82 929
4088.42 899
4089.03 918
4089.63 963
4090.23 953
4090.84 1043
4091.44 928
4092.04 895
4092.65 966
4093.25 1061
4093.85 1040
4094.46 1076
4095.06 1052
4095.66 1085
4096.27 1037
4096.87 1011
4097.48 970
4098.08 925
4098.68 1021
4099.29 1073
4099.89 1033
4100.49 974
4101.10 976
4101.70 1092
4102.31 1017
4102.91 1025
4103.52 965
4104.12 961
4104.72 956
4105.33 922
4105.93 929
4106.54 949
4107.14 891
4107.75 947
4108.35 935
4108.96 959
4109.56 915
4110.16 958
4110.77 954
4111.37 946
4111.98 913
4112.58 811
4113.19 885
4113.79 1002
4114.40 934
4115.00 936
4115.61 948
4116.21 983
4116.82 876
4117.42 918
4118.03 839
4118.64 861
4119.24 904
4119.85 894
4120.45 984
4121.06 1007
4121.66 993
4122.27 882
4122.87 875
4123.48 868
4124.09 940
4124.69 886
4125.30 887
4125.90 953
4126.51 916
4127.11 886
4127.72 1008
4128.33 1008
4128.93 925
4129.54 890
4130.14 1011
4130.75 987
4131.36 1055
4131.96 998
4132.57 1013
4133.18 904
4133.78 948
4134.39 969
4135.00 1005
4135.60 971
4136.21 1078
4136.82 1056
4137.42 1019
4138.03 1136
4138.64 1049
4139.24 1106
4139.85 1070
4140.46 1110
4141.06 1088
4141.67 1107
4142.28 1127
4142.88 1190
4143.49 1247
4144.10 1287
4144.71 1252
4145.31 1194
4145.92 1109
4146.53 1150
4147.14 1205
4147.74 1194
4148.35 1181
4148.96 1249
4149.57 1022
4150.17 1117
4150.78 1110
4151.39 1040
4152.00 1023
4152.60 946
4153.21 951
4153.82 988
4154.43 970
4155.04 932
4155.64 874
4156.25 991
4156.86 963
4157.47 913
4158.08 958
4158.69 990
4159.29 962
4159.90 1037
4160.51 1039
4161.12 974
4161.73 1022
4162.34 936
4162.94 975
4163.55 956
4164.16 1017
4164.77 958
4165.38 1046
4165.99 943
4166.60 1114
4167.21 996
4167.81 999
4168.42 987
4169.03 1003
4169.64 1063
4170.25 967
4170.86 962
4171.47 945
4172.08 1018
4172.69 1052
4173.30 1111
4173.91 1084
4174.52 1044
4175.13 1095
4175.74 1071
4176.34 1012
4176.95 1000
4177.56 1028
4178.17 996
4178.78 987
4179.39 992
4180.00 1057
4180.61 1148
4181.22 1140
4181.83 1001
4182.44 1040
4183.05 1159
4183.66 1112
4184.27 968
4184.88 1049
4185.49 1066
4186.10 1096
4186.71 1026
4187.32 1009
4187.93 1005
4188.55 968
4189.16 983
4189.77 1007
4190.38 951
4190.99 936
4191.60 1060
4192.21 1067
4192.82 1038
4193.43 1027
4194.04 1156
4194.65 1162
4195.26 1096
4195.87 1081
4196.49 1188
4197.10 1242
4197.71 1224
4198.32 1284
4198.93 1357
4199.54 1394
4200.15 1221
4200.76 1283
4201.38 1251
4201.99 1296
4202.60 1341
4203.21 1225
4203.82 1083
4204.43 1052
4205.04 1125
4205.66 1142
4206.27 1049
4206.88 1093
4207.49 1079
4208.10 1123
4208.72 1106
4209.33 1045
4209.94 1015
4210.55 1059
4211.16 1164
4211.78 1145
4212.39 1092
4213.00 1075
4213.61 1010
4214.22 965
4214.84 1045
4215.45 971
4216.06 1063
4216.67 1108
4217.29 1188
4217.90 1061
4218.51 1202
4219.13 1094
4219.74 1091
4220.35 1143
4220.96 1194
4221.58 1250
4222.19 1388
4222.80 1492
4223.42 1461
4224.03 1591
4224.64 1723
4225.25 1808
4225.87 1929
4226.48 1848
4227.09 1930
4227.71 1999
4228.32 2027
4228.93 2002
4229.55 2123
4230.16 2173
4230.77 2028
4231.39 1908
4232.00 1826
4232.62 1715
4233.23 1813
4233.84 1829
4234.46 1893
4235.07 1942
4235.68 1844
4236.30 1860
4236.91 1958
4237.53 2036
4238.14 2010
4238.75 2005
4239.37 1778
4239.98 1843
4240.60 1940
4241.21 2114
4241.83 1911
4242.44 1716
4243.05 1657
4243.67 1757
4244.28 1521
4244.90 1443
4245.51 1318
4246.13 1267
4246.74 1256
4247.36 1336
4247.97 1291
4248.59 1311
4249.20 1294
4249.82 1224
4250.43 1271
4251.05 1358
4251.66 1296
4252.28 1207
4252.89 1257
4253.51 1290
4254.12 1429
4254.74 1412
4255.35 1220
4255.97 1166
4256.58 1170
4257.20 1155
4257.81 1145
4258.43 1174
4259.05 1121
4259.66 1202
4260.28 1221
4260.89 1171
4261.51 1056
4262.12 1103
4262.74 1097
4263.36 1163
4263.97 1095
4264.59 1098
4265.20 1054
4265.82 1121
4266.44 1113
4267.05 1123
4267.67 1197
4268.28 1107
4268.90 1209
4269.52 1220
4270.13 1184
4270.75 1244
4271.37 1228
4271.98 1202
4272.60 1168
4273.22 1119
4273.83 1182
4274.45 1211
4275.07 1138
4275.68 1149
4276.30 1283
4276.92 1229
4277.53 1186
4278.15 1191
4278.77 1141
4279.38 1189
4280.00 1222
4280.62 1253
4281.24 1233
4281.85 1236
4282.47 1291
4283.09 1289
4283.70 1266
4284.32 1189
4284.94 1075
4285.56 1116
4286.17 1092
4286.79 1086
4287.41 1090
4288.03 1051
4288.65 1113
4289.26 1091
4289.88 1067
4290.50 1049
4291.12 1021
4291.73 976
4292.35 887
4292.97 964
4293.59 1055
4294.21 929
4294.83 994
4295.44 1002
4296.06 1048
4296.68 1037
4297.30 1002
4297.92 940
4298.54 901
4299.15 1014
4299.77 1074
4300.39 962
4301.01 929
4301.63 946
4302.25 911
4302.87 1119
4303.48 1149
4304.10 981
4304.72 885
4305.34 1063
4305.96 985
4306.58 1154
4307.20 1079
4307.82 1005
4308.44 1048
4309.06 982
4309.67 1058
4310.29 1098
4310.91 997
4311.53 1008
4312.15 1039
4312.77 1106
4313.39 990
4314.01 1007
4314.63 1026
4315.25 1067
4315.87 1053
4316.49 1065
4317.11 1038
4317.73 1024
4318.35 1048
4318.97 1007
4319.59 1031
4320.21 1018
4320.83 1021
4321.45 1106
4322.07 987
4322.69 1033
4323.31 1071
4323.93 1160
4324.55 1198
4325.17 1144
4325.79 1071
4326.41 1101
4327.03 1191
4327.65 1096
4328.27 1190
4328.89 1206
4329.51 1245
4330.13 1354
4330.76 1331
4331.38 1281
4332.00 1228
4332.62 1211
4333.24 1299
4333.86 1222
4334.48 1040
4335.10 1115
4335.72 1026
4336.34 1080
4336.97 1142
4337.59 1242
4338.21 1323
4338.83 1195
4339.45 1185
4340.07 1192
4340.69 1287
4341.31 1321
4341.94 1298
4342.56 1326
4343.18 1488
4343.80 1567
4344.42 1458
4345.04 1474
4345.67 1432
4346.29 1547
4346.91 1620
4347.53 1812
4348.15 1833
4348.78 2034
4349.40 2184
4350.02 2081
4350.64 2214
4351.26 2242
4351.89 2242
4352.51 2233
4353.13 2217
4353.75 1999
4354.38 2042
4355.00 1802
4355.62 1732
4356.24 1566
4356.87 1403
4357.49 1374
4358.11 1297
4358.74 1370
4359.36 1216
4359.98 1147
4360.60 1075
4361.23 1109
4361.85 1250
4362.47 1237
4363.10 1252
4363.72 1334
4364.34 1192
4364.97 1187
4365.59 1196
4366.21 1174
4366.83 1156
4367.46 1159
4368.08 1134
4368.71 1099
4369.33 1177
4369.95 1143
4370.58 1166
4371.20 1200
4371.82 1114
4372.45 1075
4373.07 1107
4373.69 1192
4374.32 1095
4374.94 1068
4375.57 1071
4376.19 1021
4376.81 1047
4377.44 1025
4378.06 1076
4378.69 1042
4379.31 1025
4379.94 1057
4380.56 1031
4381.18 1049
4381.81 1184
4382.43 1057
4383.06 1204
4383.68 1222
4384.31 1026
4384.93 1219
4385.56 1165
4386.18 1045
4386.81 1113
4387.43 1153
4388.05 1069
4388.68 1048
4389.30 1073
4389.93 1032
4390.55 948
4391.18 942
4391.81 1065
4392.43 1034
4393.06 1049
4393.68 1016
4394.31 1041
4394.93 1069
4395.56 1077
4396.18 1034
4396.81 976
4397.43 972
4398.06 1122
4398.68 1028
4399.31 934
4399.94 1070
4400.56 1066
4401.19 1122
4401.81 1110
4402.44 1015
4403.06 1036
4403.69 1094
4404.32 1108
4404.94 1049
4405.57 1020
4406.20 1065
4406.82 1096
4407.45 1009
4408.07 1042
4408.70 1083
4409.33 1057
4409.95 1103
4410.58 1162
4411.21 1190
4411.83 1237
4412.46 1273
4413.09 1138
4413.71 1130
4414.34 1131
4414.97 1128
4415.59 1019
4416.22 965
4416.85 1074
4417.47 1175
4418.10 1040
4418.73 1046
4419.35 1008
4419.98 1052
4420.61 952
4421.24 963
4421.86 1040
4422.49 1080
4423.12 969
4423.75 1040
4424.37 993
4425.00 1049
4425.63 1047
4426.26 1038
4426.88 979
4427.51 931
4428.14 847
4428.77 856
4429.39 1018
4430.02 988
4430.65 933
4431.28 854
4431.91 886
4432.53 863
4433.16 816
4433.79 892
4434.42 927
4435.05 854
4435.67 850
4436.30 878
4436.93 894
4437.56 943
4438.19 925
4438.82 938
4439.44 936
4440.07 854
4440.70 824
4441.33 870
4441.96 862
4442.59 863
4443.22 892
4443.85 787
4444.47 840
4445.10 906
4445.73 815
4446.36 821
4446.99 881
4447.62 879
4448.25 975
4448.88 958
4449.51 998
4450.14 986
4450.77 993
4451.39 953
4452.02 918
4452.65 930
4453.28 1024
4453.91 836
4454.54 939
4455.17 962
4455.80 850
4456.43 946
4457.06 949
4457.69 937
4458.32 996
4458.95 1038
4459.58 1137
4460.21 978
4460.84 951
4461.47 984
4462.10 853
4462.73 883
4463.36 937
4463.99 891
4464.62 954
4465.25 987
4465.88 918
4466.51 923
4467.14 885
4467.77 859
4468.40 902
4469.03 915
4469.67 920
4470.30 862
4470.93 860
4471.56 915
4472.19 873
4472.82 768
4473.45 828
4474.08 808
4474.71 847
4475.34 890
4475.97 862
4476.61 942
4477.24 881
4477.87 891
4478.50 962
4479.13 861
4479.76 890
4480.39 945
4481.02 882
4481.66 880
4482.29 866
4482.92 872
4483.55 849
4484.18 867
4484.81 885
4485.45 890
4486.08 874
4486.71 874
4487.34 985
4487.97 953
4488.61 914
4489.24 916
4489.87 943
4490.50 962
4491.13 955
4491.77 1065
4492.40 989
4493.03 999
4493.66 1049
4494.30 1085
4494.93 1052
4495.56 1033
4496.19 939
4496.83 984
4497.46 1028
4498.09 1001
4498.72 1083
4499.36 984
4499.99 948
4500.62 841
4501.25 975
4501.89 938
4502.52 980
4503.15 1009
4503.79 1042
4504.42 1160
4505.05 1023
4505.69 1165
4506.32 1127
4506.95 1135
4507.59 1057
4508.22 1214
4508.85 1164
4509.49 1118
4510.12 1022
4510.75 988
4511.39 1024
4512.02 1002
4512.65 980
4513.29 1031
4513.92 981
4514.56 1000
4515.19 1027
4515.82 981
4516.46 1026
4517.09 1134
4517.73 1091
4518.36 995
4518.99 988
4519.63 905
4520.26 1015
4520.90 993
4521.53 983
4522.16 1006
4522.80 1002
4523.43 1129
4524.07 981
4524.70 1012
4525.34 974
4525.97 877
4526.61 898
4527.24 1002
4527.88 1094
4528.51 1198
4529.15 1316
4529.78 1330
4530.42 1426
4531.05 1501
4531.69 1549
4532.32 1789
4532.96 2025
4533.59 2063
4534.23 2285
4534.86 2350
4535.50 2695
4536.13 2622
4536.77 2557
4537.40 2804
4538.04 2893
4538.67 2543
4539.31 2559
4539.94 2140
4540.58 1899
4541.22 1737
4541.85 1502
4542.49 1446
4543.12 1275
4543.76 1305
4544.40 1264
4545.03 1175
4545.67 1097
4546.30 1002
4546.94 1005
4547.58 1077
4548.21 1089
4548.85 1109
4549.48 1173
4550.12 1170
4550.76 1120
4551.39 1033
4552.03 1114
4552.67 1203
4553.30 1129
4553.94 1175
4554.58 1110
4555.21 1238
4555.85 1142
4556.49 1049
4557.12 1040
4557.76 1079
4558.40 1117
4559.03 1115
4559.67 1070
4560.31 1096
4560.94 1079
4561.58 1067
4562.22 1042
4562.86 1122
4563.49 1107
4564.13 1016
4564.77 1006
4565.41 1039
4566.04 1129
4566.68 984
4567.32 981
4567.96 988
4568.59 972
4569.23 953
4569.87 1079
4570.51 1086
4571.14 1039
4571.78 1027
4572.42 1033
4573.06 1003
4573.70 998
4574.33 1057
4574.97 1048
4575.61 1044
4576.25 983
4576.89 1052
4577.52 1098
4578.16 1051
4578.80 980
4579.44 995
4580.08 960
4580.72 912
4581.35 1034
4581.99 1096
4582.63 949
4583.27 1023
4583.91 1013
4584.55 979
4585.19 850
4585.83 914
4586.46 1026
4587.10 1075
4587.74 1110
4588.38 1061
4589.02 1049
4589.66 1066
4590.30 1070
4590.94 1052
4591.58 1053
4592.22 1155
4592.85 1131
4593.49 1104
4594.13 1096
4594.77 1093
4595.41 1116
4596.05 1175
4596.69 1057
4597.33 1215
4597.97 1096
4598.61 1014
4599.25 976
4599.89 1033
4600.53 1017
4601.17 1095
4601.81 977
4602.45 884
4603.09 1007
4603.73 1014
4604.37 1029
4605.01 1025
4605.65 967
4606.29 1086
4606.93 1030
4607.57 1054
4608.21 1069
4608.85 1042
4609.49 1054
4610.13 1046
4610.77 1050
4611.41 1151
4612.05 1044
4612.70 1126
4613.34 1108
4613.98 1102
4614.62 1096
4615.26 1137
4615.90 1086
4616.54 1034
4617.18 1107
4617.82 967
4618.46 970
4619.10 987
4619.75 970
4620.39 1049
4621.03 908
4621.67 998
4622.31 1004
4622.95 887
4623.59 855
4624.24 934
4624.88 966
4625.52 965
4626.16 962
4626.80 1016
4627.44 1011
4628.09 1020
4628.73 898
4629.37 1007
4630.01 989
4630.65 950
4631.29 1023
4631.94 1103
4632.58 921
4633.22 984
4633.86 981
4634.51 934
4635.15 1038
4635.79 1090
4636.43 1087
4637.07 1079
4637.72 1131
4638.36 1102
4639.00 1027
4639.64 1120
4640.29 1045
4640.93 986
4641.57 1123
4642.21 1169
4642.86 1213
4643.50 1231
4644.14 1201
4644.79 1258
4645.43 1076
4646.07 1155
4646.72 1088
4647.36 1059
4648.00 1108
4648.64 1104
4649.29 1085
4649.93 987
4650.57 951
4651.22 995
4651.86 1041
4652.50 1018
4653.15 1082
4653.79 1014
4654.44 1076
4655.08 1077
4655.72 1106
4656.37 1133
4657.01 1185
4657.65 1214
4658.30 1233
4658.94 1092
4659.59 1201
4660.23 1185
4660.87 1212
4661.52 1000
4662.16 967
4662.81 1037
4663.45 965
4664.09 1041
4664.74 942
4665.38 927
4666.03 919
4666.67 906
4667.32 1015
4667.96 1053
4668.61 944
4669.25 897
4669.89 948
4670.54 922
4671.18 951
4671.83 1019
4672.47 936
4673.12 954
4673.76 940
4674.41 939
4675.05 909
4675.70 960
4676.34 925
4676.99 881
4677.63 905
4678.28 779
4678.92 960
4679.57 1088
4680.22 989
4680.86 992
4681.51 913
4682.15 1013
4682.80 992
4683.44 978
4684.09 886
4684.73 882
4685.38 964
4686.03 909
4686.67 928
4687.32 913
4687.96 878
4688.61 918
4689.25 857
4689.90 916
4690.55 972
4691.19 893
4691.84 879
4692.49 824
4693.13 883
4693.78 969
4694.42 877
4695.07 852
4695.72 901
4696.36 921
4697.01 976
4697.66 907
4698.30 1001
4698.95 959
4699.60 941
4700.24 958
4700.89 925
4701.54 1019
4702.18 1053
4702.83 1064
4703.48 1215
4704.12 1018
4704.77 1085
4705.42 1117
4706.07 1100
4706.71 985
4707.36 891
4708.01 884
4708.66 914
4709.30 981
4709.95 822
4710.60 979
4711.24 897
4711.89 893
4712.54 902
4713.19 877
4713.84 941
4714.48 969
4715.13 983
4715.78 950
4716.43 934
4717.07 963
4717.72 956
4718.37 866
4719.02 982
4719.67 883
4720.31 903
4720.96 1039
4721.61 1085
4722.26 956
4722.91 1019
4723.56 1047
4724.20 1010
4724.85 1056
4725.50 1114
4726.15 1095
4726.80 1108
4727.45 1003
4728.10 1061
4728.74 1047
4729.39 1031
4730.04 1129
4730.69 1140
4731.34 1015
4731.99 1040
4732.64 964
4733.29 1030
4733.94 1013
4734.58 960
4735.23 983
4735.88 922
4736.53 939
4737.18 856
4737.83 939
4738.48 957
4739.13 1015
4739.78 939
4740.43 957
4741.08 1004
4741.73 949
4742.38 858
4743.03 956
4743.68 937
4744.33 901
4744.98 1020
4745.63 975
4746.28 935
4746.93 922
4747.58 860
4748.23 927
4748.88 849
4749.53 870
4750.18 898
4750.83 986
4751.48 1024
4752.13 1110
4752.78 990
4753.43 1006
4754.08 1063
4754.73 1101
4755.38 1091
4756.03 982
4756.68 974
4757.33 988
4757.98 1058
4758.63 993
4759.28 968
4759.93 1077
4760.59 1092
4761.24 1055
4761.89 982
4762.54 1085
4763.19 1032
4763.84 948
4764.49 1016
4765.14 1052
4765.79 987
4766.45 1067
4767.10 1041
4767.75 1059
4768.40 1010
4769.05 1180
4769.70 1101
4770.35 1142
4771.01 1084
4771.66 1197
4772.31 1155
4772.96 1293
4773.61 1159
4774.26 1125
4774.92 1023
4775.57 1046
4776.22 962
4776.87 860
4777.52 914
4778.18 903
4778.83 897
4779.48 992
4780.13 991
4780.79 1016
4781.44 960
4782.09 984
4782.74 984
4783.40 1131
4784.05 1086
4784.70 979
4785.35 1030
4786.01 1005
4786.66 945
4787.31 919
4787.96 908
4788.62 988
4789.27 925
4789.92 999
4790.58 912
4791.23 950
4791.88 933
4792.53 850
4793.19 856
4793.84 973
4794.49 953
4795.15 822
4795.80 921
4796.45 934
4797.11 975
4797.76 919
4798.41 873
4799.07 948
4799.72 883
4800.37 938
4801.03 913
4801.68 976
4802.34 974
4802.99 953
4803.64 923
4804.30 940
4804.95 954
4805.61 991
4806.26 1058
4806.91 967
4807.57 999
4808.22 945
4808.88 961
4809.53 891
4810.18 910
4810.84 946
4811.49 916
4812.15 882
4812.80 908
4813.46 831
4814.11 857
4814.77 932
4815.42 897
4816.07 964
4816.73 986
4817.38 1103
4818.04 971
4818.69 917
4819.35 976
4820.00 950
4820.66 1003
4821.31 940
4821.97 986
4822.62 1018
4823.28 1049
4823.93 1012
4824.59 1006
4825.24 1049
4825.90 1065
4826.56 1023
4827.21 1088
4827.87 1111
4828.52 1145
4829.18 1211
4829.83 1161
4830.49 1084
4831.14 1125
4831.80 1265
4832.46 1239
4833.11 1192
4833.77 1157
4834.42 1136
4835.08 1169
4835.74 1099
4836.39 1118
4837.05 1185
4837.70 1223
4838.36 1247
4839.02 1339
4839.67 1299
4840.33 1425
4840.99 1510
4841.64 1550
4842.30 1515
4842.96 1375
4843.61 1488
4844.27 1509
4844.92 1397
4845.58 1362
4846.24 1404
4846.90 1323
4847.55 1178
4848.21 1257
4848.87 1147
4849.52 1156
4850.18 1168
4850.84 1141
4851.49 1190
4852.15 1200
4852.81 1175
4853.47 1217
4854.12 1177
4854.78 1171
4855.44 1185
4856.09 1146
4856.75 1259
4857.41 1236
4858.07 1267
4858.72 1197
4859.38 1231
4860.04 1183
4860.70 1265
4861.36 1242
4862.01 1175
4862.67 1146
4863.33 1301
4863.99 1382
4864.64 1352
4865.30 1350
4865.96 1318
4866.62 1217
4867.28 1255
4867.94 1327
4868.59 1301
4869.25 1311
4869.91 1354
4870.57 1414
4871.23 1273
4871.89 1459
4872.54 1302
4873.20 1118
4873.86 1239
4874.52 1291
4875.18 1205
4875.84 1064
4876.50 1197
4877.16 1262
4877.81 1274
4878.47 1215
4879.13 1242
4879.79 1317
4880.45 1287
4881.11 1349
4881.77 1294
4882.43 1207
4883.09 1177
4883.75 1187
4884.41 1026
4885.06 1090
4885.72 1208
4886.38 1107
4887.04 1151
4887.70 1179
4888.36 1117
4889.02 1077
4889.68 1210
4890.34 1060
4891.00 967
4891.66 1014
4892.32 1068
4892.98 1105
4893.64 1122
4894.30 1129
4894.96 1225
4895.62 1213
4896.28 1009
4896.94 1098
4897.60 1189
4898.26 1183
4898.92 1206
4899.58 1191
4900.24 1094
4900.90 1140
4901.56 1091
4902.22 1141
4902.88 1075
4903.54 1096
4904.21 1186
4904.87 1183
4905.53 1214
4906.19 1178
4906.85 1133
4907.51 1045
4908.17 1066
4908.83 1100
4909.49 1007
4910.15 1023
4910.81 1020
4911.48 1106
4912.14 1032
4912.80 990
4913.46 1093
4914.12 1043
4914.78 992
4915.44 929
4916.11 949
4916.77 938
4917.43 956
4918.09 988
4918.75 899
4919.41 922
4920.07 912
4920.74 922
4921.40 935
4922.06 926
4922.72 921
4923.38 866
4924.05 920
4924.71 895
4925.37 876
4926.03 890
4926.69 985
4927.36 895
4928.02 1031
4928.68 1015
4929.34 1017
4930.01 878
4930.67 926
4931.33 843
4931.99 926
4932.66 996
4933.32 988
4933.98 902
4934.64 980
4935.31 926
4935.97 916
4936.63 900
4937.30 996
4937.96 989
4938.62 937
4939.28 882
4939.95 871
4940.61 822
4941.27 795
4941.94 813
4942.60 826
4943.26 969
4943.93 995
4944.59 914
4945.25 887
4945.92 812
4946.58 892
4947.24 817
4947.91 871
4948.57 940
4949.23 940
4949.90 951
4950.56 984
4951.23 939
4951.89 859
4952.55 870
4953.22 957
4953.88 1016
4954.55 908
4955.21 872
4955.87 864
4956.54 903
4957.20 906
4957.87 757
4958.53 817
4959.20 910
4959.86 899
4960.52 825
4961.19 879
4961.85 848
4962.52 839
4963.18 889
4963.85 890
4964.51 908
4965.18 954
4965.84 954
4966.51 1020
4967.17 1059
4967.84 970
4968.50 1001
4969.17 1079
4969.83 984
4970.50 939
4971.16 966
4971.83 925
4972.49 936
4973.16 930
4973.82 973
4974.49 907
4975.15 988
4975.82 942
4976.48 908
4977.15 912
4977.82 787
4978.48 895
4979.15 864
4979.81 901
4980.48 894
4981.14 1000
4981.81 974
4982.48 880
4983.14 837
4983.81 910
4984.47 912
4985.14 889
4985.81 892
4986.47 929
4987.14 938
4987.81 872
4988.47 842
4989.14 902
4989.80 864
4990.47 913
4991.14 1072
4991.80 951
4992.47 923
4993.14 919
4993.80 923
4994.47 956
4995.14 903
4995.80 916
4996.47 935
4997.14 901
4997.80 848
4998.47 800
4999.14 865
4999.81 839
5000.47 808
5001.14 765
5001.81 861
5002.47 835
5003.14 868
5003.81 871
5004.48 879
5005.14 953
5005.81 881
5006.48 787
5007.15 899
5007.81 815
5008.48 842
5009.15 830
5009.82 777
5010.49 798
5011.15 835
5011.82 932
5012.49 902
5013.16 874
5013.83 908
5014.49 998
5015.16 961
5015.83 916
5016.50 896
5017.17 852
5017.83 918
5018.50 933
5019.17 953
5019.84 874
5020.51 947
5021.18 1041
5021.84 1025
5022.51 1077
5023.18 1125
5023.85 1216
5024.52 1195
5025.19 1332
5025.86 1334
5026.53 1380
5027.19 1431
5027.86 1547
5028.53 1517
5029.20 1431
5029.87 1468
5030.54 1306
5031.21 1358
5031.88 1230
5032.55 1230
5033.22 1145
5033.89 1079
5034.56 989
5035.23 965
5035.89 901
5036.56 964
5037.23 993
5037.90 937
5038.57 827
5039.24 903
5039.91 890
5040.58 875
5041.25 818
5041.92 896
5042.59 848
5043.26 886
5043.93 926
5044.60 863
5045.27 978
5045.94 924
5046.61 878
5047.28 862
5047.95 882
5048.62 995
5049.29 910
5049.96 947
5050.63 942
5051.31 886
5051.98 928
5052.65 877
5053.32 887
5053.99 899
5054.66 923
5055.33 934
5056.00 870
5056.67 812
5057.34 1015
5058.01 958
5058.68 852
5059.35 904
5060.03 855
5060.70 806
5061.37 903
5062.04 870
5062.71 839
5063.38 842
5064.05 951
5064.72 867
5065.40 866
5066.07 855
5066.74 854
5067.41 888
5068.08 826
5068.75 885
5069.43 904
5070.10 960
5070.77 931
5071.44 939
5072.11 914
5072.79 867
5073.46 824
5074.13 823
5074.80 825
5075.47 885
5076.15 909
5076.82 903
5077.49 891
5078.16 853
5078.83 951
5079.51 908
5080.18 883
5080.85 913
5081.52 873
5082.20 1034
5082.87 945
5083.54 997
5084.22 1019
5084.89 972
5085.56 945
5086.23 952
5086.91 931
5087.58 912
5088.25 914
5088.93 922
5089.60 972
5090.27 825
5090.94 873
5091.62 881
5092.29 966
5092.96 1040
5093.64 1010
5094.31 1010
5094.98 1085
5095.66 992
5096.33 1048
5097.00 1109
5097.68 1055
5098.35 1067
5099.03 1052
5099.70 1110
5100.37 1090
5101.05 996
5101.72 865
5102.39 901
5103.07 885
5103.74 955
5104.42 902
5105.09 830
5105.77 848
5106.44 903
5107.11 874
5107.79 996
5108.46 975
5109.14 972
5109.81 907
5110.49 971
5111.16 1033
5111.83 866
5112.51 868
5113.18 896
5113.86 901
5114.53 904
5115.21 884
5115.88 839
5116.56 900
5117.23 845
5117.91 914
5118.58 916
5119.26 932
5119.93 861
5120.61 855
5121.28 929
5121.96 936
5122.63 963
5123.31 942
5123.98 1042
5124.66 1012
5125.33 1056
5126.01 922
5126.69 954
5127.36 954
5128.04 993
5128.71 956
5129.39 932
5130.06 1000
5130.74 895
5131.42 872
5132.09 913
5132.77 980
5133.44 941
5134.12 898
5134.79 900
5135.47 996
5136.15 989
5136.82 924
5137.50 899
5138.18 929
5138.85 977
5139.53 930
5140.20 904
5140.88 915
5141.56 911
5142.23 972
5142.91 986
5143.59 1010
5144.26 914
5144.94 895
5145.62 848
5146.29 918
5146.97 875
5147.65 885
5148.33 847
5149.00 717
5149.68 818
5150.36 795
5151.03 793
5151.71 831
5152.39 851
5153.06 839
5153.74 807
5154.42 859
5155.10 883
5155.77 786
5156.45 803
5157.13 897
5157.81 864
5158.48 885
5159.16 831
5159.84 860
5160.52 825
5161.20 905
5161.87 794
5162.55 806
5163.23 785
5163.91 752
5164.58 859
5165.26 911
5165.94 779
5166.62 785
5167.30 743
5167.98 882
5168.65 905
5169.33 869
5170.01 908
5170.69 903
5171.37 914
5172.05 891
5172.72 884
5173.40 946
5174.08 894
5174.76 800
5175.44 798
5176.12 784
5176.80 723
5177.48 767
5178.15 787
5178.83 903
5179.51 826
5180.19 905
5180.87 856
5181.55 813
5182.23 817
5182.91 887
5183.59 925
5184.27 887
5184.95 795
5185.63 798
5186.30 816
5186.98 794
5187.66 777
5188.34 802
5189.02 812
5189.70 810
5190.38 758
5191.06 788
5191.74 827
5192.42 789
5193.10 781
5193.78 792
5194.46 765
5195.14 747
5195.82 790
5196.50 757
5197.18 791
5197.86 839
5198.54 834
5199.22 838
5199.90 777
5200.58 824
5201.26 748
5201.94 806
5202.62 789
5203.31 751
5203.99 752
5204.67 812
5205.35 786
5206.03 761
5206.71 777
5207.39 793
5208.07 833
5208.75 922
5209.43 835
5210.11 892
5210.79 964
5211.48 923
5212.16 963
5212.84 903
5213.52 900
5214.20 914
5214.88 865
5215.56 812
5216.24 869
5216.93 930
5217.61 882
5218.29 858
5218.97 864
5219.65 896
5220.33 896
5221.02 1019
5221.70 1065
5222.38 935
5223.06 967
5223.74 987
5224.42 975
5225.11 972
5225.79 937
5226.47 920
5227.15 957
5227.83 925
5228.52 896
5229.20 966
5229.88 901
5230.56 837
5231.25 800
5231.93 940
5232.61 908
5233.29 740
5233.98 846
5234.66 980
5235.34 991
5236.02 879
5236.71 865
5237.39 818
5238.07 831
5238.76 933
5239.44 996
5240.12 867
5240.80 930
5241.49 907
5242.17 843
5242.85 887
5243.54 900
5244.22 833
5244.90 915
5245.59 789
5246.27 813
5246.95 933
5247.64 877
5248.32 857
5249.00 914
5249.69 961
5250.37 894
5251.05 886
5251.74 873
5252.42 932
5253.11 899
5253.79 1017
5254.47 949
5255.16 855
5255.84 1036
5256.53 992
5257.21 879
5257.89 859
5258.58 896
5259.26 912
5259.95 857
5260.63 870
5261.32 822
5262.00 813
5262.68 784
5263.37 832
5264.05 922
5264.74 903
5265.42 849
5266.11 870
5266.79 843
5267.48 911
5268.16 894
5268.85 924
5269.53 957
5270.22 914
5270.90 963
5271.59 835
5272.27 925
5272.96 849
5273.64 877
5274.33 911
5275.01 913
5275.70 878
5276.38 771
5277.07 867
5277.75 894
5278.44 898
5279.12 851
5279.81 892
5280.49 821
5281.18 969
5281.87 956
5282.55 920
5283.24 997
5283.92 963
5284.61 992
5285.30 1059
5285.98 1114
5286.67 1080
5287.35 1156
5288.04 1062
5288.73 1046
5289.41 1018
5290.10 1023
5290.78 901
5291.47 930
5292.16 859
5292.84 941
5293.53 913
5294.22 957
5294.90 894
5295.59 839
5296.28 883
5296.96 972
5297.65 951
5298.34 903
5299.02 894
5299.71 953
5300.40 963
5301.08 876
5301.77 881
5302.46 850
5303.14 882
5303.83 914
5304.52 998
5305.21 912
5305.89 998
5306.58 909
5307.27 1097
5307.96 925
5308.64 941
5309.33 1016
5310.02 989
5310.71 944
5311.39 1027
5312.08 977
5312.77 947
5313.46 965
5314.14 974
5314.83 904
5315.52 1008
5316.21 1012
5316.89 997
5317.58 948
5318.27 1027
5318.96 1002
5319.65 903
5320.34 910
5321.02 981
5321.71 1023
5322.40 1075
5323.09 1015
5323.78 955
5324.47 982
5325.15 999
5325.84 1123
5326.53 1067
5327.22 1043
5327.91 1173
5328.60 1082
5329.29 1009
5329.97 1032
5330.66 997
5331.35 969
5332.04 947
5332.73 990
5333.42 949
5334.11 951
5334.80 988
5335.49 1029
5336.18 1005
5336.87 992
5337.55 1030
5338.24 1121
5338.93 1064
5339.62 977
5340.31 967
5341.00 1024
5341.69 1047
5342.38 992
5343.07 1039
5343.76 1127
5344.45 1045
5345.14 1023
5345.83 1144
5346.52 1150
5347.21 1110
5347.90 1137
5348.59 1228
5349.28 1274
5349.97 1334
5350.66 1344
5351.35 1362
5352.04 1455
5352.73 1518
5353.42 1698
5354.11 1648
5354.80 1818
5355.49 1913
5356.18 1981
5356.87 1963
5357.56 1975
5358.25 1804
5358.94 1767
5359.64 1730
5360.33 1597
5361.02 1479
5361.71 1198
5362.40 1080
5363.09 1117
5363.78 957
5364.47 926
5365.16 971
5365.85 955
5366.55 945
5367.24 979
5367.93 1012
5368.62 976
5369.31 908
5370.00 936
5370.69 931
5371.38 989
5372.08 1017
5372.77 874
5373.46 881
5374.15 990
5374.84 957
5375.53 911
5376.23 847
5376.92 851
5377.61 865
5378.30 974
5378.99 911
5379.69 890
5380.38 810
5381.07 775
5381.76 878
5382.45 960
5383.15 937
5383.84 888
5384.53 920
5385.22 887
5385.92 898
5386.61 810
5387.30 826
5387.99 923
5388.69 936
5389.38 855
5390.07 852
5390.76 860
5391.46 930
5392.15 904
5392.84 956
5393.54 963
5394.23 978
5394.92 1055
5395.61 1051
5396.31 992
5397.00 1061
5397.69 933
5398.39 883
5399.08 990
5399.77 991
5400.47 966
5401.16 890
5401.85 804
5402.55 759
5403.24 826
5403.93 785
5404.63 860
5405.32 822
5406.02 837
5406.71 832
5407.40 862
5408.10 863
5408.79 856
5409.48 958
5410.18 968
5410.87 915
5411.57 946
5412.26 971
5412.95 932
5413.65 1004
5414.34 980
5415.04 932
5415.73 890
5416.43 855
5417.12 873
5417.82 868
5418.51 851
5419.20 919
5419.90 987
5420.59 876
5421.29 832
5421.98 834
5422.68 844
5423.37 904
5424.07 935
5424.76 900
5425.46 932
5426.15 913
5426.85 848
5427.54 917
5428.24 868
5428.93 946
5429.63 874
5430.32 821
5431.02 815
5431.71 866
5432.41 871
5433.10 888
5433.80 863
5434.50 858
5435.19 865
5435.89 852
5436.58 906
5437.28 856
5437.97 912
5438.67 982
5439.37 900
5440.06 827
5440.76 882
5441.45 968
5442.15 1006
5442.85 915
5443.54 896
5444.24 992
5444.93 1013
5445.63 1024
5446.33 1012
5447.02 1086
5447.72 1014
5448.42 1111
5449.11 1113
5449.81 1045
5450.51 969
5451.20 1096
5451.90 1190
5452.60 1279
5453.29 1198
5453.99 1196
5454.69 1191
5455.38 1077
5456.08 1036
5456.78 1079
5457.47 1072
5458.17 1085
5458.87 1073
5459.57 940
5460.26 980
5460.96 1023
5461.66 983
5462.35 951
5463.05 967
5463.75 935
5464.45 991
5465.14 1052
5465.84 985
5466.54 1057
5467.24 1045
5467.93 1080
5468.63 1110
5469.33 1164
5470.03 1220
5470.73 1130
5471.42 1120
5472.12 1194
5472.82 1235
5473.52 1240
5474.22 1008
5474.91 1112
5475.61 1090
5476.31 1150
5477.01 1214
5477.71 1217
5478.40 1127
5479.10 1124
5479.80 1202
5480.50 1163
5481.20 1132
5481.90 1184
5482.60 1317
5483.29 1376
5483.99 1461
5484.69 1561
5485.39 1384
5486.09 1604
5486.79 1547
5487.49 1471
5488.19 1542
5488.89 1364
5489.58 1280
5490.28 1293
5490.98 1257
5491.68 1280
5492.38 1249
5493.08 1226
5493.78 1235
5494.48 1319
5495.18 1336
5495.88 1327
5496.58 1390
5497.28 1328
5497.98 1467
5498.68 1477
5499.38 1415
5500.08 1500
5500.78 1523
5501.48 1597
5502.18 1661
5502.88 1764
5503.58 1925
5504.28 2152
5504.98 2023
5505.68 2104
5506.38 2309
5507.08 2279
5507.78 2235
5508.48 2062
5509.18 1907
5509.88 1717
5510.58 1592
5511.28 1456
5511.98 1446
5512.68 1437
5513.38 1375
5514.08 1255
5514.78 1287
5515.48 1317
5516.18 1299
5516.88 1252
5517.58 1224
5518.28 1268
5518.99 1207
5519.69 1255
5520.39 1347
5521.09 1270
5521.79 1291
5522.49 1246
5523.19 1222
5523.89 1212
5524.59 1205
5525.30 1306
5526.00 1208
5526.70 1172
5527.40 1126
5528.10 1137
5528.80 1113
5529.50 1068
5530.21 1029
5530.91 951
5531.61 887
5532.31 969
5533.01 974
5533.72 921
5534.42 1002
5535.12 998
5535.82 946
5536.52 898
5537.23 909
5537.93 938
5538.63 883
5539.33 893
5540.03 881
5540.74 964
5541.44 939
5542.14 968
5542.84 953
5543.55 847
5544.25 896
5544.95 940
5545.65 879
5546.36 906
5547.06 975
5547.76 909
5548.47 777
5549.17 801
5549.87 891
5550.57 941
5551.28 952
5551.98 982
5552.68 1044
5553.39 980
5554.09 948
5554.79 950
5555.50 993
5556.20 985
5556.90 998
5557.61 1001
5558.31 910
5559.01 909
5559.72 815
5560.42 822
5561.12 853
5561.83 785
5562.53 890
5563.23 836
5563.94 886
5564.64 960
5565.35 914
5566.05 886
5566.75 922
5567.46 935
5568.16 863
5568.87 982
5569.57 922
5570.27 978
5570.98 900
5571.68 865
5572.39 857
5573.09 825
5573.80 833
5574.50 833
5575.21 872
5575.91 842
5576.61 825
5577.32 820
5578.02 901
5578.73 939
5579.43 897
5580.14 910
5580.84 988
5581.55 934
5582.25 893
5582.96 874
5583.66 916
5584.37 945
5585.07 833
5585.78 847
5586.48 829
5587.19 876
5587.89 831
5588.60 850
5589.30 968
5590.01 904
5590.72 895
5591.42 884
5592.13 864
5592.83 938
5593.54 851
5594.24 752
5594.95 856
5595.66 774
5596.36 794
5597.07 829
5597.77 846
5598.48 823
5599.18 771
5599.89 841
5600.60 849
5601.30 761
5602.01 748
5602.72 759
5603.42 777
5604.13 764
5604.83 704
5605.54 744
5606.25 820
5606.95 781
5607.66 753
5608.37 848
5609.07 768
5609.78 760
5610.49 800
5611.19 840
5611.90 798
5612.61 764
5613.31 848
5614.02 803
5614.73 812
5615.44 780
5616.14 775
5616.85 836
5617.56 810
5618.26 773
5618.97 750
5619.68 798
5620.39 737
5621.09 661
5621.80 688
5622.51 818
5623.22 803
5623.92 783
5624.63 708
5625.34 727
5626.05 725
5626.75 714
5627.46 735
5628.17 775
5628.88 846
5629.59 810
5630.29 838
5631.00 858
5631.71 826
5632.42 810
5633.13 849
5633.83 859
5634.54 846
5635.25 889
5635.96 864
5636.67 921
5637.38 815
5638.08 807
5638.79 908
5639.50 815
5640.21 797
5640.92 842
5641.63 841
5642.34 912
5643.05 889
5643.75 888
5644.46 920
5645.17 906
5645.88 957
5646.59 904
5647.30 915
5648.01 833
5648.72 949
5649.43 927
5650.14 1019
5650.85 983
5651.55 806
5652.26 844
5652.97 820
5653.68 949
5654.39 887
5655.10 929
5655.81 930
5656.52 883
5657.23 891
5657.94 850
5658.65 881
5659.36 946
5660.07 1109
5660.78 1022
5661.49 1015
5662.20 972
5662.91 935
5663.62 1022
5664.33 992
5665.04 981
5665.75 1022
5666.46 898
5667.17 937
5667.88 873
5668.59 943
5669.30 934
5670.01 861
5670.72 827
5671.43 897
5672.14 865
5672.85 871
5673.57 1023
5674.28 986
5674.99 964
5675.70 941
5676.41 877
5677.12 927
5677.83 911
5678.54 912
5679.25 833
5679.96 879
5680.68 875
5681.39 798
5682.10 838
5682.81 879
5683.52 860
5684.23 878
5684.94 780
5685.65 844
5686.37 851
5687.08 966
5687.79 883
5688.50 900
5689.21 849
5689.92 783
5690.64 792
5691.35 762
5692.06 850
5692.77 806
5693.48 844
5694.20 889
5694.91 938
5695.62 929
5696.33 787
5697.04 707
5697.76 823
5698.47 775
5699.18 718
5699.89 783
5700.61 785
5701.32 690
5702.03 749
5702.74 754
5703.46 754
5704.17 745
5704.88 884
5705.59 766
5706.31 730
5707.02 783
5707.73 710
5708.45 793
5709.16 748
5709.87 794
5710.58 848
5711.30 766
5712.01 691
5712.72 709
5713.44 769
5714.15 784
5714.86 786
5715.58 783
5716.29 775
5717.00 737
5717.72 812
5718.43 851
5719.14 835
5719.86 752
5720.57 716
5721.28 779
5722.00 743
5722.71 777
5723.43 837
5724.14 863
5724.85 850
5725.57 850
5726.28 956
5727.00 874
5727.71 851
5728.42 855
5729.14 806
5729.85 854
5730.57 913
5731.28 996
5732.00 961
5732.71 906
5733.42 983
5734.14 1096
5734.85 1058
5735.57 997
5736.28 967
5737.00 956
5737.71 936
5738.43 939
5739.14 836
5739.86 919
5740.57 896
5741.29 785
5742.00 892
5742.72 951
5743.43 839
5744.15 832
5744.86 884
5745.58 851
5746.29 852
5747.01 767
5747.72 812
5748.44 845
5749.15 829
5749.87 903
5750.58 854
5751.30 817
5752.02 816
5752.73 861
5753.45 838
5754.16 923
5754.88 929
5755.59 980
5756.31 1032
5757.03 1035
5757.74 1034
5758.46 997
5759.17 1119
5759.89 1106
5760.61 1175
5761.32 1164
5762.04 1107
5762.76 1090
5763.47 1096
5764.19 997
5764.90 946
5765.62 947
5766.34 957
5767.05 931
5767.77 1008
5768.49 1114
5769.20 1055
5769.92 1088
5770.64 989
5771.35 982
5772.07 1047
5772.79 935
5773.51 944
5774.22 959
5774.94 934
5775.66 979
5776.37 999
5777.09 1008
5777.81 955
5778.53 921
5779.24 1021
5779.96 1071
5780.68 956
5781.39 1012
5782.11 1009
5782.83 1005
5783.55 1066
5784.26 1094
5784.98 1075
5785.70 1067
5786.42 1026
5787.14 973
5787.85 1028
5788.57 1033
5789.29 1008
5790.01 1056
5790.73 1109
5791.44 1036
5792.16 1058
5792.88 1175
5793.60 1099
5794.32 1146
5795.03 1060
5795.75 1119
5796.47 1201
5797.19 1084
5797.91 1144
5798.63 1174
5799.35 1219
5800.06 1416
5800.78 1401
5801.50 1482
5802.22 1785
5802.94 1864
5803.66 2217
5804.38 2370
5805.10 2543
5805.81 2500
5806.53 2538
5807.25 2356
5807.97 2291
5808.69 2124
5809.41 1934
5810.13 1861
5810.85 1675
5811.57 1570
5812.29 1421
5813.01 1388
5813.73 1377
5814.45 1273
5815.17 1276
5815.88 1324
5816.60 1240
5817.32 1223
5818.04 1298
5818.76 1239
5819.48 1162
5820.20 1252
5820.92 1268
5821.64 1120
5822.36 1144
5823.08 1229
5823.80 1095
5824.52 1121
5825.24 1092
5825.96 1174
5826.68 1075
5827.40 1049
5828.12 1029
5828.84 1050
5829.57 1017
5830.29 1172
5831.01 1053
5831.73 981
5832.45 1046
5833.17 1019
5833.89 1068
5834.61 974
5835.33 1011
5836.05 966
5836.77 901
5837.49 956
5838.21 966
5838.94 997
5839.66 996
5840.38 990
5841.10 930
5841.82 983
5842.54 932
5843.26 990
5843.98 980
5844.70 1026
5845.43 869
5846.15 870
5846.87 961
5847.59 953
5848.31 929
5849.03 902
5849.76 942
5850.48 901
5851.20 866
5851.92 934
5852.64 942
5853.36 974
5854.09 949
5854.81 841
5855.53 832
5856.25 864
5856.97 812
5857.70 856
5858.42 847
5859.14 843
5859.86 865
5860.59 880
5861.31 871
5862.03 928
5862.75 807
5863.48 925
5864.20 927
5864.92 895
5865.64 921
5866.37 872
5867.09 855
5867.81 918
5868.54 943
5869.26 938
5869.98 930
5870.70 985
5871.43 965
5872.15 851
5872.87 883
5873.60 886
5874.32 875
5875.04 884
5875.77 873
5876.49 914
5877.21 865
5877.94 916
5878.66 826
5879.38 847
5880.11 911
5880.83 901
5881.55 899
5882.28 911
5883.00 915
5883.73 914
5884.45 901
5885.17 893
5885.90 846
5886.62 859
5887.34 866
5888.07 856
5888.79 944
5889.52 967
5890.24 909
5890.97 931
5891.69 885
5892.41 951
5893.14 966
5893.86 987
5894.59 962
5895.31 891
5896.04 918
5896.76 973
5897.49 924
5898.21 934
5898.93 928
5899.66 847
5900.38 878
5901.11 869
5901.83 860
5902.56 913
5903.28 907
5904.01 913
5904.73 838
5905.46 911
5906.18 882
5906.91 889
5907.64 890
5908.36 943
5909.09 865
5909.81 875
5910.54 863
5911.26 927
5911.99 903
5912.71 914
5913.44 880
5914.16 890
5914.89 837
5915.62 840
5916.34 942
5917.07 925
5917.79 922
5918.52 860
5919.25 945
5919.97 932
5920.70 954
5921.42 998
5922.15 966
5922.88 931
5923.60 969
5924.33 977
5925.05 1021
5925.78 948
5926.51 914
5927.23 964
5927.96 983
5928.69 1056
5929.41 1022
5930.14 1059
5930.87 1025
5931.59 1030
5932.32 967
5933.05 969
5933.77 930
5934.50 1024
5935.23 1009
5935.95 1075
5936.68 1072
5937.41 1051
5938.14 1106
5938.86 1039
5939.59 1052
5940.32 1142
5941.04 1178
5941.77 1136
5942.50 1157
5943.23 1249
5943.95 1197
5944.68 1246
5945.41 1223
5946.14 1219
5946.87 1228
5947.59 1242
5948.32 1225
5949.05 1309
5949.78 1336
5950.50 1378
5951.23 1264
5951.96 1341
5952.69 1410
5953.42 1376
5954.14 1394
5954.87 1416
5955.60 1399
5956.33 1419
5957.06 1340
5957.79 1456
5958.51 1400
5959.24 1398
5959.97 1337
5960.70 1450
5961.43 1555
5962.16 1486
5962.88 1414
5963.61 1422
5964.34 1525
5965.07 1520
5965.80 1604
5966.53 1573
5967.26 1464
5967.99 1584
5968.72 1720
5969.44 1726
5970.17 1730
5970.90 1883
5971.63 2079
5972.36 2172
5973.09 2056
5973.82 2151
5974.55 2092
5975.28 2037
5976.01 1888
5976.74 1771
5977.47 1753
5978.20 1610
5978.93 1707
5979.66 1734
5980.39 1817
5981.12 1717
5981.85 1777
5982.58 1729
5983.31 1657
5984.04 1810
5984.77 1800
5985.50 1798
5986.23 1715
5986.96 1784
5987.69 1818
5988.42 1868
5989.15 1911
5989.88 1851
5990.61 1873
5991.34 1849
5992.07 1832
5992.80 1808
5993.53 1754
5994.26 1829
5994.99 1857
5995.72 1992
5996.45 1919
5997.18 1906
5997.91 1939
5998.64 1925
5999.37 1954
6000.11 2056
6000.84 1979
6001.57 1888
6002.30 1960
6003.03 1954
6003.76 2048
6004.49 2149
6005.22 2054
6005.95 1907
6006.69 1934
6007.42 1942
6008.15 1849
6008.88 1872
6009.61 1909
6010.34 1992
6011.07 2022
6011.81 2123
6012.54 2254
6013.27 2510
6014.00 2613
6014.73 2962
6015.46 3218
6016.20 3492
6016.93 3669
6017.66 3697
6018.39 3857
6019.12 3934
6019.86 3780
6020.59 3602
6021.32 3552
6022.05 3363
6022.79 3090
6023.52 2753
6024.25 2483
6024.98 2226
6025.72 2132
6026.45 1887
6027.18 1732
6027.91 1834
6028.65 1645
6029.38 1596
6030.11 1587
6030.84 1657
6031.58 1625
6032.31 1586
6033.04 1475
6033.78 1459
6034.51 1582
6035.24 1631
6035.98 1543
6036.71 1393
6037.44 1412
6038.17 1450
6038.91 1490
6039.64 1416
6040.37 1337
6041.11 1388
6041.84 1480
6042.58 1531
6043.31 1364
6044.04 1486
6044.78 1545
6045.51 1411
6046.24 1586
6046.98 1525
6047.71 1591
6048.44 1501
6049.18 1536
6049.91 1528
6050.65 1537
6051.38 1508
6052.11 1707
6052.85 1566
6053.58 1664
6054.32 1641
6055.05 1640
6055.79 1753
6056.52 1774
6057.25 1775
6057.99 1713
6058.72 1805
6059.46 1821
6060.19 1764
6060.93 1721
6061.66 1765
6062.40 1627
6063.13 1534
6063.87 1568
6064.60 1546
6065.34 1610
6066.07 1454
6066.81 1477
6067.54 1531
6068.28 1650
6069.01 1572
6069.75 1588
6070.48 1517
6071.22 1456
6071.95 1407
6072.69 1512
6073.42 1432
6074.16 1431
6074.89 1445
6075.63 1355
6076.36 1329
6077.10 1436
6077.84 1439
6078.57 1440
6079.31 1404
6080.04 1377
6080.78 1444
6081.51 1388
6082.25 1335
6082.99 1227
6083.72 1328
6084.46 1309
6085.20 1425
6085.93 1372
6086.67 1376
6087.40 1328
6088.14 1356
6088.88 1279
6089.61 1265
6090.35 1320
6091.09 1331
6091.82 1248
6092.56 1284
6093.30 1325
6094.03 1338
6094.77 1232
6095.51 1305
6096.24 1333
6096.98 1265
6097.72 1310
6098.45 1367
6099.19 1341
6099.93 1299
6100.66 1322
6101.40 1294
6102.14 1270
6102.87 1264
6103.61 1271
6104.35 1230
6105.09 1202
6105.82 1196
6106.56 1167
6107.30 1195
6108.04 1288
6108.77 1199
6109.51 1152
6110.25 1171
6110.99 1187
6111.72 1242
6112.46 1221
6113.20 1247
6113.94 1317
6114.68 1326
6115.41 1214
6116.15 1198
6116.89 1344
6117.63 1273
6118.37 1335
6119.10 1376
6119.84 1297
6120.58 1223
6121.32 1241
6122.06 1271
6122.80 1337
6123.53 1346
6124.27 1336
6125.01 1345
6125.75 1369
6126.49 1352
6127.23 1294
6127.97 1230
6128.70 1292
6129.44 1389
6130.18 1356
6130.92 1317
6131.66 1287
6132.40 1268
6133.14 1413
6133.88 1366
6134.62 1376
6135.35 1454
6136.09 1500
6136.83 1606
6137.57 1514
6138.31 1564
6139.05 1499
6139.79 1448
6140.53 1434
6141.27 1324
6142.01 1318
6142.75 1330
6143.49 1458
6144.23 1440
6144.97 1369
6145.71 1453
6146.45 1383
6147.19 1451
6147.93 1420
6148.67 1416
6149.41 1416
6150.15 1463
6150.89 1456
6151.63 1522
6152.37 1506
6153.11 1461
6153.85 1484
6154.59 1491
6155.33 1476
6156.07 1536
6156.81 1639
6157.55 1492
6158.29 1575
6159.03 1581
6159.77 1602
6160.51 1638
6161.25 1595
6161.99 1575
6162.73 1551
6163.47 1691
6164.22 1750
6164.96 1587
6165.70 1583
6166.44 1665
6167.18 1798
6167.92 1923
6168.66 1967
6169.40 1971
6170.14 2129
6170.89 2148
6171.63 2186
6172.37 2244
6173.11 2171
6173.85 2372
6174.59 2310
6175.33 2287
6176.08 2238
6176.82 2271
6177.56 2154
6178.30 2086
6179.04 2195
6179.78 1948
6180.53 1929
6181.27 2017
6182.01 1934
6182.75 2021
6183.49 1999
6184.24 2130
6184.98 2253
6185.72 2162
6186.46 2026
6187.20 2076
6187.95 2340
6188.69 2447
6189.43 2325
6190.17 2254
6190.92 2365
6191.66 2244
6192.40 2217
6193.14 2309
6193.89 2197
6194.63 2317
6195.37 2327
6196.12 2471
6196.86 2547
6197.60 2628
6198.34 2616
6199.09 2608
6199.83 2757
6200.57 2804
6201.32 2737
6202.06 2771
6202.80 2682
6203.55 2729
6204.29 2754
6205.03 2762
6205.78 2783
6206.52 2774
6207.26 2891
6208.01 3276
6208.75 3674
6209.49 4122
6210.24 4578
6210.98 5342
6211.72 6077
6212.47 6914
6213.21 7761
6213.96 8838
6214.70 9543
6215.44 10037
6216.19 9858
6216.93 9366
6217.68 8748
6218.42 7701
6219.16 6672
6219.91 5642
6220.65 4889
6221.40 4210
6222.14 3753
6222.89 3230
6223.63 2887
6224.37 2831
6225.12 2594
6225.86 2508
6226.61 2484
6227.35 2557
6228.10 2775
6228.84 2820
6229.59 2812
6230.33 3045
6231.08 2899
6231.82 3008
6232.57 2812
6233.31 2793
6234.06 2394
6234.80 2119
6235.55 2057
6236.29 1987
6237.04 1856
6237.78 1918
6238.53 1729
6239.27 1686
6240.02 1726
6240.76 1761
6241.51 1703
6242.26 1671
6243.00 1798
6243.75 1799
6244.49 1777
6245.24 1784
6245.98 1809
6246.73 1765
6247.48 1772
6248.22 1887
6248.97 1900
6249.71 1853
6250.46 1808
6251.21 1928
6251.95 1893
6252.70 2001
6253.44 2069
6254.19 2062
6254.94 2116
6255.68 2103
6256.43 2099
6257.18 2142
6257.92 2167
6258.67 2022
6259.42 1981
6260.16 1902
6260.91 1907
6261.66 2035
6262.40 2111
6263.15 2036
6263.90 2094
6264.64 2189
6265.39 2099
6266.14 1958
6266.88 2073
6267.63 1926
6268.38 1922
6269.13 1945
6269.87 1954
6270.62 1906
6271.37 1891
6272.11 1887
6272.86 1879
6273.61 2002
6274.36 1898
6275.10 1876
6275.85 1866
6276.60 1981
6277.35 2113
6278.10 2040
6278.84 2123
6279.59 2119
6280.34 2051
6281.09 2089
6281.83 2071
6282.58 2064
6283.33 2244
6284.08 2216
6284.83 2135
6285.57 1990
6286.32 1891
6287.07 1781
6287.82 1835
6288.57 1781
6289.32 1786
6290.06 1655
6290.81 1661
6291.56 1525
6292.31 1547
6293.06 1583
6293.81 1598
6294.56 1551
6295.30 1581
6296.05 1555
6296.80 1554
6297.55 1517
6298.30 1402
6299.05 1428
6299.80 1460
6300.55 1517
6301.30 1374
6302.05 1441
6302.79 1441
6303.54 1404
6304.29 1520
6305.04 1457
6305.79 1394
6306.54 1493
6307.29 1518
6308.04 1467
6308.79 1397
6309.54 1490
6310.29 1539
6311.04 1534
6311.79 1539
6312.54 1502
6313.29 1491
6314.04 1602
6314.79 1585
6315.54 1469
6316.29 1430
6317.04 1571
6317.79 1493
6318.54 1530
6319.29 1519
6320.04 1452
6320.79 1464
6321.54 1557
6322.29 1577
6323.04 1446
6323.79 1375
6324.54 1450
6325.29 1390
6326.04 1389
6326.79 1391
6327.54 1366
6328.29 1372
6329.04 1276
6329.79 1233
6330.55 1286
6331.30 1225
6332.05 1325
6332.80 1310
6333.55 1253
6334.30 1234
6335.05 1290
6335.80 1343
6336.55 1213
6337.30 1228
6338.06 1273
6338.81 1180
6339.56 1199
6340.31 1310
6341.06 1256
6341.81 1216
6342.56 1177
6343.32 1232
6344.07 1232
6344.82 1228
6345.57 1266
6346.32 1263
6347.07 1250
6347.83 1279
6348.58 1280
6349.33 1218
6350.08 1265
6350.83 1191
6351.59 1164
6352.34 1181
6353.09 1203
6353.84 1291
6354.60 1280
6355.35 1322
6356.10 1236
6356.85 1152
6357.61 1288
6358.36 1277
6359.11 1323
6359.86 1254
6360.62 1332
6361.37 1373
6362.12 1285
6362.87 1218
6363.63 1266
6364.38 1258
6365.13 1229
6365.88 1179
6366.64 1242
6367.39 1283
6368.14 1196
6368.90 1212
6369.65 1306
6370.40 1270
6371.16 1313
6371.91 1245
6372.66 1298
6373.42 1238
6374.17 1228
6374.92 1220
6375.68 1212
6376.43 1330
6377.18 1330
6377.94 1219
6378.69 1249
6379.45 1329
6380.20 1296
6380.95 1204
6381.71 1162
6382.46 1223
6383.21 1242
6383.97 1141
6384.72 1149
6385.48 1152
6386.23 1224
6386.98 1204
6387.74 1292
6388.49 1196
6389.25 1180
6390.00 1232
6390.76 1286
6391.51 1298
6392.27 1241
6393.02 1171
6393.77 1266
6394.53 1229
6395.28 1199
6396.04 1250
6396.79 1228
6397.55 1123
6398.30 1140
6399.06 1180
6399.81 1202
6400.57 1141
6401.32 1236
6402.08 1151
6402.83 1093
6403.59 1142
6404.34 1160
6405.10 1159
6405.85 1159
6406.61 1203
6407.36 1110
6408.12 1172
6408.88 1168
6409.63 1164
6410.39 1212
6411.14 1184
6411.90 1226
6412.65 1275
6413.41 1360
6414.16 1348
6414.92 1231
6415.68 1271
6416.43 1282
6417.19 1309
6417.94 1320
6418.70 1266
6419.46 1180
6420.21 1125
6420.97 1094
6421.73 1126
6422.48 1213
6423.24 1265
6423.99 1195
6424.75 1171
6425.51 1116
6426.26 1182
6427.02 1195
6427.78 1123
6428.53 1069
6429.29 1085
6430.05 1132
6430.80 1218
6431.56 1142
6432.32 1156
6433.07 1150
6433.83 1218
6434.59 1145
6435.34 1051
6436.10 1241
6436.86 1193
6437.62 1153
6438.37 1161
6439.13 1196
6439.89 1206
6440.65 1159
6441.40 1199
6442.16 1209
6442.92 1196
6443.68 1225
6444.43 1236
6445.19 1229
6445.95 1235
6446.71 1240
6447.46 1162
6448.22 1152
6448.98 1265
6449.74 1212
6450.49 1251
6451.25 1219
6452.01 1259
6452.77 1193
6453.53 1167
6454.29 1128
6455.04 1213
6455.80 1163
6456.56 1219
6457.32 1184
6458.08 1170
6458.84 1260
6459.59 1267
6460.35 1247
6461.11 1313
6461.87 1386
6462.63 1299
6463.39 1222
6464.15 1247
6464.90 1248
6465.66 1284
6466.42 1309
6467.18 1385
6467.94 1288
6468.70 1286
6469.46 1402
6470.22 1312
6470.98 1441
6471.73 1428
6472.49 1419
6473.25 1413
6474.01 1271
6474.77 1319
6475.53 1481
6476.29 1523
6477.05 1435
6477.81 1464
6478.57 1398
6479.33 1473
6480.09 1576
6480.85 1615
6481.61 1587
6482.37 1547
6483.13 1601
6483.89 1632
6484.65 1588
6485.41 1543
6486.17 1603
6486.93 1565
6487.69 1623
6488.45 1589
6489.21 1689
6489.97 1730
6490.73 1704
6491.49 1784
6492.25 1643
6493.01 1799
6493.77 1866
6494.53 1840
6495.29 1867
6496.05 1901
6496.81 1927
6497.57 2026
6498.33 2023
6499.10 2176
6499.86 2228
6500.62 2158
6501.38 2109
6502.14 2216
6502.90 2212
6503.66 2223
6504.42 2260
6505.18 2082
6505.94 2082
6506.71 2111
6507.47 2191
6508.23 2244
6508.99 2263
6509.75 2100
6510.51 2177
6511.27 2327
6512.04 2355
6512.80 2439
6513.56 2612
6514.32 2553
6515.08 2619
6515.84 2683
6516.61 2670
6517.37 2649
6518.13 2602
6518.89 2546
6519.65 2605
6520.42 2514
6521.18 2464
6521.94 2580
6522.70 2641
6523.46 2592
6524.23 2608
6524.99 2802
6525.75 2982
6526.51 2992
6527.28 3178
6528.04 3163
6528.80 3270
6529.56 3330
6530.33 3282
6531.09 3585
6531.85 3815
6532.61 3801
6533.38 3919
6534.14 3998
6534.90 4257
6535.67 4367
6536.43 4519
6537.19 4790
6537.95 5051
6538.72 5739
6539.48 6393
6540.24 7223
6541.01 7894
6541.77 8871
6542.53 9403
6543.30 9689
6544.06 9325
6544.82 8757
6545.59 7730
6546.35 6705
6547.11 5624
6547.88 4678
6548.64 4170
6549.41 3590
6550.17 3178
6550.93 2901
6551.70 2756
6552.46 2523
6553.22 2292
6553.99 2285
6554.75 2214
6555.52 2144
6556.28 2116
6557.05 2231
6557.81 2160
6558.57 2177
6559.34 2021
6560.10 1981
6560.87 1978
6561.63 1971
6562.40 1994
6563.16 2046
6563.92 1901
6564.69 1846
6565.45 1866
6566.22 1955
6566.98 2138
6567.75 2224
6568.51 2064
6569.28 2241
6570.04 2275
6570.81 2231
6571.57 2389
6572.34 2286
6573.10 2279
6573.87 2211
6574.63 2303
6575.40 2373
6576.16 2359
6576.93 2332
6577.69 2220
6578.46 2238
6579.23 2359
6579.99 2437
6580.76 2408
6581.52 2472
6582.29 2659
6583.05 2671
6583.82 2638
6584.59 2740
6585.35 2890
6586.12 2932
6586.88 2732
6587.65 2880
6588.41 2768
6589.18 2750
6589.95 2718
6590.71 2594
6591.48 2530
6592.25 2626
6593.01 2696
6593.78 2610
6594.54 2663
6595.31 2641
6596.08 2699
6596.84 2850
6597.61 2929
6598.38 2970
6599.14 3258
6599.91 3339
6600.68 3407
6601.44 3312
6602.21 3200
6602.98 3078
6603.74 3015
6604.51 3025
6605.28 2811
6606.05 2543
6606.81 2424
6607.58 2243
6608.35 2223
6609.11 2164
6609.88 2022
6610.65 1971
6611.42 2061
6612.18 2057
6612.95 2138
6613.72 2057
6614.49 2088
6615.25 2021
6616.02 1904
6616.79 1875
6617.56 2028
6618.32 1934
6619.09 1833
6619.86 1736
6620.63 1713
6621.40 1760
6622.16 1761
6622.93 1708
6623.70 1772
6624.47 1796
6625.24 1810
6626.00 1857
6626.77 1736
6627.54 1816
6628.31 1832
6629.08 1716
6629.85 1751
6630.61 1729
6631.38 1736
6632.15 1665
6632.92 1658
6633.69 1733
6634.46 1760
6635.23 1676
6635.99 1797
6636.76 1887
6637.53 1960
6638.30 2084
6639.07 2132
6639.84 2108
6640.61 2167
6641.38 2143
6642.15 2093
6642.92 1939
6643.68 1992
6644.45 1944
6645.22 1878
6645.99 1786
6646.76 1813
6647.53 1651
6648.30 1555
6649.07 1651
6649.84 1646
6650.61 1612
6651.38 1588
6652.15 1585
6652.92 1557
6653.69 1566
6654.46 1590
6655.23 1594
6656.00 1673
6656.77 1775
6657.54 1614
6658.31 1584
6659.08 1586
6659.85 1671
6660.62 1761
6661.39 1501
6662.16 1635
6662.93 1538
6663.70 1452
6664.47 1509
6665.24 1607
6666.01 1595
6666.78 1528
6667.55 1445
6668.32 1625
6669.09 1462
6669.86 1495
6670.64 1506
6671.41 1497
6672.18 1489
6672.95 1530
6673.72 1488
6674.49 1527
6675.26 1575
6676.03 1567
6676.80 1512
6677.57 1574
6678.35 1620
6679.12 1657
6679.89 1620
6680.66 1514
6681.43 1508
6682.20 1464
6682.97 1549
6683.75 1560
6684.52 1566
6685.29 1606
6686.06 1683
6686.83 1568
6687.60 1654
6688.38 1779
6689.15 1802
6689.92 1859
6690.69 1854
6691.46 1707
6692.24 1782
6693.01 1737
6693.78 1763
6694.55 1657
6695.32 1633
6696.10 1541
6696.87 1539
6697.64 1599
6698.41 1482
6699.19 1326
6699.96 1339
6700.73 1290
6701.50 1352
6702.28 1377
6703.05 1374
6703.82 1424
6704.59 1533
6705.37 1367
6706.14 1348
6706.91 1454
6707.69 1435
6708.46 1332
6709.23 1335
6710.00 1336
6710.78 1292
6711.55 1403
6712.32 1307
6713.10 1308
6713.87 1387
6714.64 1473
6715.42 1452
6716.19 1353
6716.96 1272
6717.74 1252
6718.51 1299
6719.28 1309
6720.06 1252
6720.83 1262
6721.61 1188
6722.38 1259
6723.15 1247
6723.93 1278
6724.70 1243
6725.47 1245
6726.25 1250
6727.02 1337
6727.80 1281
6728.57 1270
6729.35 1245
6730.12 1216
6730.89 1223
6731.67 1150
6732.44 1276
6733.22 1260
6733.99 1222
6734.77 1331
6735.54 1325
6736.31 1306
6737.09 1196
6737.86 1223
6738.64 1285
6739.41 1274
6740.19 1311
6740.96 1314
6741.74 1367
6742.51 1251
6743.29 1352
6744.06 1320
6744.84 1351
6745.61 1265
6746.39 1254
6747.16 1174
6747.94 1248
6748.71 1304
6749.49 1354
6750.26 1293
6751.04 1288
6751.82 1271
6752.59 1367
6753.37 1381
6754.14 1364
6754.92 1473
6755.69 1569
6756.47 1509
6757.25 1451
6758.02 1569
6758.80 1619
6759.57 1537
6760.35 1561
6761.12 1476
6761.90 1377
6762.68 1291
6763.45 1242
6764.23 1290
6765.01 1302
6765.78 1289
6766.56 1272
6767.33 1195
6768.11 1130
6768.89 1128
6769.66 1177
6770.44 1242
6771.22 1187
6771.99 1150
6772.77 1223
6773.55 1237
6774.32 1234
6775.10 1206
6775.88 1192
6776.65 1255
6777.43 1230
6778.21 1267
6778.99 1294
6779.76 1265
6780.54 1193
6781.32 1243
6782.09 1296
6782.87 1290
6783.65 1273
6784.43 1365
6785.20 1344
6785.98 1286
6786.76 1307
6787.54 1278
6788.31 1329
6789.09 1297
6789.87 1281
6790.65 1256
6791.42 1228
6792.20 1160
6792.98 1194
6793.76 1223
6794.54 1245
6795.31 1266
6796.09 1237
6796.87 1195
6797.65 1154
6798.43 1138
6799.20 1169
6799.98 1223
6800.76 1160
6801.54 1184
6802.32 1163
6803.10 1241
6803.87 1273
6804.65 1315
6805.43 1316
6806.21 1237
6806.99 1243
6807.77 1304
6808.55 1403
6809.32 1236
6810.10 1250
6810.88 1338
6811.66 1318
6812.44 1311
6813.22 1329
6814.00 1259
6814.78 1288
6815.56 1182
6816.34 1210
6817.11 1206
6817.89 1272
6818.67 1257
6819.45 1305
6820.23 1250
6821.01 1240
6821.79 1247
6822.57 1148
6823.35 1234
6824.13 1171
6824.91 1097
6825.69 1213
6826.47 1199
6827.25 1237
6828.03 1243
6828.81 1169
6829.59 1145
6830.37 1175
6831.15 1177
6831.93 1130
6832.71 1216
6833.49 1176
6834.27 1107
6835.05 1168
6835.83 1154
6836.61 1235
6837.39 1228
6838.17 1192
6838.95 1218
6839.73 1139
6840.51 1156
6841.29 1190
6842.07 1136
6842.85 1113
6843.63 1149
6844.42 1306
6845.20 1231
6845.98 1240
6846.76 1251
6847.54 1298
6848.32 1223
6849.10 1109
6849.88 1177
6850.66 1241
6851.44 1286
6852.23 1335
6853.01 1566
6853.79 1696
6854.57 1897
6855.35 1958
6856.13 2001
6856.91 2100
6857.70 2266
6858.48 2388
6859.26 2062
6860.04 2023
6860.82 1798
6861.60 1744
6862.39 1617
6863.17 1629
6863.95 1464
6864.73 1340
6865.51 1348
6866.30 1321
6867.08 1369
6867.86 1365
6868.64 1367
6869.42 1378
6870.21 1358
6870.99 1308
6871.77 1380
6872.55 1487
6873.34 1556
6874.12 1553
6874.90 1485
6875.68 1415
6876.47 1444
6877.25 1387
6878.03 1443
6878.81 1437
6879.60 1324
6880.38 1337
6881.16 1321
6881.95 1379
6882.73 1423
6883.51 1429
6884.29 1423
6885.08 1474
6885.86 1404
6886.64 1532
6887.43 1532
6888.21 1600
6888.99 1679
6889.78 1688
6890.56 1781
6891.34 1878
6892.13 1987
6892.91 2280
6893.69 2270
6894.48 2231
6895.26 2363
6896.05 2349
6896.83 2276
6897.61 2076
6898.40 1845
6899.18 1672
6899.97 1655
6900.75 1656
6901.53 1620
6902.32 1618
6903.10 1671
6903.89 1616
6904.67 1613
6905.45 1648
6906.24 1677
6907.02 1654
6907.81 1694
6908.59 1713
6909.38 1752
6910.16 1791
6910.95 1701
6911.73 1694
6912.51 1626
6913.30 1590
6914.08 1688
6914.87 1731
6915.65 1606
6916.44 1573
6917.22 1551
6918.01 1672
6918.79 1552
6919.58 1606
6920.36 1536
6921.15 1535
6921.93 1604
6922.72 1686
6923.50 1592
6924.29 1527
6925.08 1586
6925.86 1629
6926.65 1517
6927.43 1608
6928.22 1551
6929.00 1482
6929.79 1635
6930.57 1575
6931.36 1507
6932.15 1542
6932.93 1716
6933.72 1771
6934.50 1798
6935.29 1756
6936.08 1747
6936.86 1727
6937.65 1769
6938.43 1996
6939.22 1988
6940.01 1958
6940.79 1995
6941.58 1954
6942.37 1881
6943.15 1813
6943.94 1937
6944.72 1946
6945.51 1951
6946.30 1930
6947.08 1982
6947.87 2187
6948.66 2182
6949.44 2162
6950.23 2172
6951.02 2268
6951.80 2302
6952.59 2331
6953.38 2253
6954.17 2257
6954.95 2425
6955.74 2386
6956.53 2359
6957.31 2282
6958.10 2284
6958.89 2138
6959.68 2244
6960.46 2338
6961.25 2377
6962.04 2214
6962.83 2299
6963.61 2471
6964.40 2453
6965.19 2460
6965.98 2438
6966.76 2498
6967.55 2400
6968.34 2339
6969.13 2515
6969.92 2468
6970.70 2497
6971.49 2413
6972.28 2410
6973.07 2465
6973.86 2592
6974.64 2665
6975.43 2616
6976.22 2685
6977.01 2764
6977.80 2671
6978.59 2678
6979.37 2697
6980.16 2732
6980.95 2722
6981.74 2839
6982.53 2732
6983.32 2949
6984.11 2976
6984.90 3298
6985.68 3424
6986.47 3662
6987.26 3984
6988.05 4440
6988.84 4946
6989.63 5579
6990.42 5986
6991.21 6474
6992.00 7126
6992.79 7029
6993.57 6858
6994.36 6464
6995.15 5935
6995.94 5356
6996.73 4811
6997.52 4222
6998.31 3898
6999.10 3972
6999.89 3880
7000.68 3838
7001.47 3944
7002.26 4319
7003.05 4775
7003.84 5502
7004.63 6025
7005.42 6707
7006.21 6748
7007.00 6723
7007.79 6527
7008.58 6148
7009.37 5602
7010.16 4820
7010.95 4240
7011.74 3799
7012.53 3263
7013.32 2879
7014.11 2652
7014.90 2537
7015.69 2400
7016.48 2333
7017.27 2458
7018.06 2509
7018.85 2409
7019.65 2321
7020.44 2365
7021.23 2317
7022.02 2374
7022.81 2250
7023.60 2207
7024.39 2007
7025.18 1898
7025.97 1895
7026.76 1806
7027.56 1861
7028.35 1816
7029.14 1879
7029.93 1786
7030.72 1803
7031.51 1884
7032.30 1907
7033.09 1953
7033.89 1925
7034.68 1957
7035.47 1874
7036.26 1817
7037.05 1824
7037.84 1716
7038.64 1720
7039.43 1796
7040.22 1828
7041.01 1774
7041.80 1743
7042.60 1769
7043.39 1837
7044.18 1904
7044.97 1948
7045.76 1823
7046.56 1887
7047.35 1946
7048.14 1922
7048.93 1845
7049.73 1932
7050.52 2004
7051.31 2004
7052.10 2015
7052.90 1996
7053.69 2123
7054.48 2231
7055.27 2280
7056.07 2405
7056.86 2411
7057.65 2195
7058.45 2126
7059.24 2142
7060.03 1987
7060.83 1952
7061.62 1867
7062.41 1770
7063.20 1859
7064.00 1761
7064.79 1818
7065.58 1731
7066.38 1834
7067.17 1800
7067.96 1763
7068.76 1834
7069.55 1819
7070.35 1765
7071.14 1745
7071.93 1681
7072.73 1706
7073.52 1774
7074.31 1815
7075.11 1717
7075.90 1726
7076.70 1716
7077.49 1674
7078.28 1712
7079.08 1637
7079.87 1674
7080.67 1623
7081.46 1567
7082.25 1576
7083.05 1585
7083.84 1567
7084.64 1599
7085.43 1688
7086.23 1582
7087.02 1578
7087.82 1570
7088.61 1698
7089.41 1794
7090.20 1702
7090.99 1835
7091.79 1926
7092.58 2151
7093.38 2121
7094.17 2214
7094.97 2188
7095.76 2158
7096.56 1979
7097.35 1933
7098.15 1900
7098.94 1758
7099.74 1586
7100.54 1477
7101.33 1316
7102.13 1389
7102.92 1354
7103.72 1349
7104.51 1303
7105.31 1195
7106.10 1227
7106.90 1323
7107.70 1172
7108.49 1252
7109.29 1193
7110.08 1305
7110.88 1206
7111.67 1223
7112.47 1222
7113.27 1193
7114.06 1218
7114.86 1184
7115.65 1167
7116.45 1124
7117.25 1087
7118.04 1100
7118.84 1213
7119.64 1211
7120.43 1179
7121.23 1221
7122.03 1199
7122.82 1196
7123.62 1155
7124.41 1103
7125.21 1013
7126.01 1080
7126.81 1135
7127.60 1205
7128.40 1112
7129.20 1044
7129.99 1081
7130.79 1138
7131.59 1127
7132.38 1197
7133.18 1113
7133.98 1144
7134.78 1122
7135.57 1059
7136.37 1183
7137.17 1201
7137.96 1251
7138.76 1153
7139.56 1161
7140.36 1129
7141.15 1041
7141.95 1048
7142.75 1113
7143.55 1108
7144.35 1043
7145.14 1204
7145.94 1092
7146.74 1135
7147.54 1152
7148.33 1026
7149.13 1112
7149.93 1088
7150.73 1179
7151.53 1137
7152.33 1114
7153.12 1130
7153.92 1234
7154.72 1179
7155.52 1156
7156.32 1107
7157.12 1120
7157.91 1115
7158.71 1127
7159.51 1032
7160.31 1084
7161.11 1087
7161.91 1048
7162.71 1145
7163.50 1014
7164.30 1051
7165.10 1088
7165.90 1003
7166.70 1025
7167.50 1053
7168.30 1075
7169.10 1042
7169.90 1053
7170.70 960
7171.50 961
7172.29 1005
7173.09 991
7173.89 943
7174.69 1055
7175.49 1103
7176.29 1041
7177.09 995
7177.89 1053
7178.69 997
7179.49 1016
7180.29 971
7181.09 954
7181.89 977
7182.69 897
7183.49 984
7184.29 996
7185.09 953
7185.89 1043
7186.69 1066
7187.49 1033
7188.29 1116
7189.09 1121
7189.89 1116
7190.69 1115
7191.49 1046
7192.29 1047
7193.09 1086
7193.89 945
7194.69 998
7195.49 983
7196.29 950
7197.10 1018
7197.90 971
7198.70 932
7199.50 942
7200.30 891
7201.10 888
7201.90 897
7202.70 873
7203.50 975
7204.30 966
7205.11 995
7205.91 980
7206.71 903
7207.51 933
7208.31 955
7209.11 995
7209.91 971
7210.71 960
7211.52 952
7212.32 955
7213.12 921
7213.92 891
7214.72 935
7215.52 1038
7216.33 994
7217.13 984
7217.93 939
7218.73 951
7219.53 990
7220.34 869
7221.14 960
7221.94 1019
7222.74 1055
7223.54 1030
7224.35 1031
7225.15 986
7225.95 958
7226.75 870
7227.56 854
7228.36 920
7229.16 1055
7229.96 947
7230.77 968
7231.57 990
7232.37 994
7233.17 1001
7233.98 1019
7234.78 1016
7235.58 982
7236.38 978
7237.19 908
7237.99 966
7238.79 1009
7239.60 1041
7240.40 1058
7241.20 1095
7242.01 1097
7242.81 1048
7243.61 1112
7244.42 1084
7245.22 1072
7246.02 1077
7246.83 1045
7247.63 1057
7248.43 1223
7249.24 1167
7250.04 1075
7250.84 1056
7251.65 1036
7252.45 1016
7253.26 1056
7254.06 1151
7254.86 1114
7255.67 1195
7256.47 1130
7257.28 1145
7258.08 1084
7258.88 1097
7259.69 1213
7260.49 1158
7261.30 1122
7262.10 1091
7262.90 1195
7263.71 1148
7264.51 1129
7265.32 1200
7266.12 1238
7266.93 1211
7267.73 1243
7268.54 1204
7269.34 1150
7270.15 1236
7270.95 1231
7271.76 1228
7272.56 1366
7273.37 1412
7274.17 1396
7274.98 1358
7275.78 1371
7276.59 1430
7277.39 1449
7278.20 1435
7279.00 1543
7279.81 1457
7280.61 1430
7281.42 1380
7282.22 1451
7283.03 1496
7283.83 1486
7284.64 1635
7285.45 1868
7286.25 1933
7287.06 2093
7287.86 2351
7288.67 2710
7289.47 3055
7290.28 3210
7291.09 3348
7291.89 3304
7292.70 3182
7293.50 2863
7294.31 2716
7295.12 2501
7295.92 2149
7296.73 1981
7297.53 1835
7298.34 1659
7299.15 1604
7299.95 1657
7300.76 1563
7301.57 1519
7302.37 1515
7303.18 1467
7303.99 1459
7304.79 1449
7305.60 1522
7306.41 1467
7307.21 1446
7308.02 1468
7308.83 1460
7309.63 1616
7310.44 1585
7311.25 1639
7312.06 1678
7312.86 1679
7313.67 1786
7314.48 1872
7315.28 1884
7316.09 2032
7316.90 2098
7317.71 2149
7318.51 2048
7319.32 2080
7320.13 2055
7320.94 2029
7321.74 2018
7322.55 2102
7323.36 2314
7324.17 2401
7324.97 2497
7325.78 2639
7326.59 2722
7327.40 2717
7328.21 2763
7329.01 2604
7329.82 2464
7330.63 2326
7331.44 2076
7332.25 2016
7333.06 1883
7333.86 1756
7334.67 1687
7335.48 1479
7336.29 1523
7337.10 1453
7337.91 1401
7338.71 1493
7339.52 1528
7340.33 1451
7341.14 1439
7341.95 1371
7342.76 1430
7343.57 1508
7344.38 1497
7345.18 1465
7345.99 1494
7346.80 1556
7347.61 1537
7348.42 1545
7349.23 1500
7350.04 1440
7350.85 1483
7351.66 1434
7352.47 1390
7353.28 1365
7354.09 1447
7354.89 1495
7355.70 1528
7356.51 1428
7357.32 1447
7358.13 1429
7358.94 1489
7359.75 1429
7360.56 1313
7361.37 1358
7362.18 1424
7362.99 1438
7363.80 1381
7364.61 1381
7365.42 1361
7366.23 1373
7367.04 1467
7367.85 1416
7368.66 1541
7369.47 1652
7370.28 1402
7371.09 1613
7371.90 1574
7372.71 1546
7373.52 1454
7374.33 1565
7375.15 1664
7375.96 1553
7376.77 1505
7377.58 1686
7378.39 1514
7379.20 1530
7380.01 1548
7380.82 1594
7381.63 1651
7382.44 1712
7383.25 1793
7384.06 1913
7384.88 2032
7385.69 2157
7386.50 2335
7387.31 2402
7388.12 2332
7388.93 2368
7389.74 2295
7390.55 2257
7391.37 1997
7392.18 1808
7392.99 1659
7393.80 1578
7394.61 1535
7395.42 1480
7396.24 1437
7397.05 1496
7397.86 1393
7398.67 1388
7399.48 1443
7400.30 1524
7401.11 1476
7401.92 1460
7402.73 1422
7403.54 1534
7404.36 1714
7405.17 1843
7405.98 1849
7406.79 1908
7407.60 1862
7408.42 1948
7409.23 1943
7410.04 1957
7410.85 1744
7411.67 1553
7412.48 1582
7413.29 1638
7414.11 1508
7414.92 1399
7415.73 1415
7416.54 1354
7417.36 1400
7418.17 1356
7418.98 1267
7419.80 1236
7420.61 1187
7421.42 1247
7422.23 1115
7423.05 1045
7423.86 1113
7424.67 1110
7425.49 1105
7426.30 1182
7427.11 1120
7427.93 1057
7428.74 1083
7429.56 1084
7430.37 1134
7431.18 1051
7432.00 1019
7432.81 1027
7433.62 1036
7434.44 1057
7435.25 1147
7436.07 1045
7436.88 1068
7437.69 1002
7438.51 981
7439.32 991
7440.14 1022
7440.95 972
7441.76 1009
7442.58 1027
7443.39 1018
7444.21 967
7445.02 993
7445.84 1044
7446.65 1002
7447.46 940
7448.28 1018
7449.09 1113
7449.91 1029
7450.72 1070
7451.54 999
7452.35 1009
7453.17 990
7453.98 1015
7454.80 967
7455.61 1025
7456.43 996
7457.24 955
7458.06 1009
7458.87 958
7459.69 941
7460.50 982
7461.32 960
7462.13 1044
7462.95 957
7463.77 987
7464.58 994
7465.40 973
7466.21 985
7467.03 952
7467.84 988
7468.66 932
7469.47 924
7470.29 989
7471.11 1029
7471.92 984
7472.74 1001
7473.55 984
7474.37 1042
7475.19 946
7476.00 936
7476.82 943
7477.63 971
7478.45 950
7479.27 1062
7480.08 1001
7480.90 992
7481.72 877
7482.53 912
7483.35 977
7484.17 923
7484.98 852
7485.80 846
7486.62 870
7487.43 864
7488.25 869
7489.07 867
7489.88 840
7490.70 825
7491.52 838
7492.33 887
7493.15 828
7493.97 848
7494.78 852
7495.60 858
7496.42 903
7497.24 792
7498.05 819
7498.87 901
7499.69 838
7500.51 830
7501.32 818
7502.14 856
7502.96 800
7503.78 750
7504.59 852
7505.41 833
7506.23 907
7507.05 867
7507.86 819
7508.68 827
7509.50 976
7510.32 820
7511.14 791
7511.95 842
7512.77 834
7513.59 814
7514.41 767
7515.23 826
7516.05 816
7516.86 796
7517.68 844
7518.50 894
7519.32 872
7520.14 802
7520.96 856
7521.78 850
7522.59 832
7523.41 720
7524.23 751
7525.05 846
7525.87 845
7526.69 823
7527.51 769
7528.33 801
7529.14 787
7529.96 896
7530.78 856
7531.60 788
7532.42 847
7533.24 903
7534.06 803
7534.88 714
7535.70 754
7536.52 775
7537.34 858
7538.16 813
7538.98 827
7539.80 791
7540.62 804
7541.44 772
7542.25 758
7543.07 856
7543.89 839
7544.71 917
7545.53 845
7546.35 817
7547.17 855
7547.99 882
7548.81 871
7549.63 920
7550.45 893
7551.27 924
7552.09 843
7552.92 848
7553.74 864
7554.56 875
7555.38 945
7556.20 900
7557.02 818
7557.84 865
7558.66 904
7559.48 908
7560.30 928
7561.12 1008
7561.94 981
7562.76 979
7563.58 934
7564.40 938
7565.23 993
7566.05 949
7566.87 981
7567.69 998
7568.51 951
7569.33 884
7570.15 983
7570.97 964
7571.79 945
7572.62 931
7573.44 953
7574.26 885
7575.08 839
7575.90 906
7576.72 932
7577.55 917
7578.37 919
7579.19 915
7580.01 885
7580.83 847
7581.65 919
7582.48 928
7583.30 922
7584.12 987
7584.94 933
7585.76 961
7586.59 996
7587.41 927
7588.23 964
7589.05 901
7589.88 976
7590.70 1078
7591.52 955
7592.34 948
7593.16 1036
7593.99 1061
7594.81 1036
7595.63 1049
7596.46 1050
7597.28 1078
7598.10 1068
7598.92 1050
7599.75 1051
7600.57 1035
7601.39 1122
7602.22 1121
7603.04 1054
7603.86 1066
7604.68 1157
7605.51 1177
7606.33 1150
7607.15 1213
7607.98 1265
7608.80 1228
7609.62 1392
7610.45 1467
7611.27 1412
7612.09 1473
7612.92 1412
7613.74 1251
7614.57 1249
7615.39 1226
7616.21 1255
7617.04 1209
7617.86 1241
7618.68 1284
7619.51 1298
7620.33 1227
7621.16 1237
7621.98 1286
7622.80 1374
7623.63 1484
7624.45 1336
7625.28 1435
7626.10 1456
7626.93 1493
7627.75 1430
7628.57 1219
7629.40 1250
7630.22 1204
7631.05 1196
7631.87 1235
7632.70 1293
7633.52 1259
7634.35 1250
7635.17 1340
7636.00 1542
7636.82 1676
7637.65 1580
7638.47 1651
7639.30 1658
7640.12 1623
7640.95 1622
7641.77 1433
7642.60 1303
7643.42 1278
7644.25 1223
7645.07 1081
7645.90 1068
7646.72 949
7647.55 968
7648.37 924
7649.20 945
7650.02 945
7650.85 923
7651.68 985
7652.50 1049
7653.33 997
7654.15 961
7654.98 948
7655.81 927
7656.63 968
7657.46 963
7658.28 877
7659.11 809
7659.94 822
7660.76 826
7661.59 780
7662.41 838
7663.24 813
7664.07 820
7664.89 774
7665.72 895
7666.55 868
7667.37 890
7668.20 820
7669.03 789
7669.85 872
7670.68 832
7671.51 826
7672.33 830
7673.16 859
7673.99 853
7674.81 864
7675.64 900
7676.47 902
7677.29 898
7678.12 868
7678.95 803
7679.78 855
7680.60 882
7681.43 791
7682.26 855
7683.08 908
7683.91 861
7684.74 823
7685.57 891
7686.39 832
7687.22 843
7688.05 821
7688.88 780
7689.70 874
7690.53 908
7691.36 891
7692.19 955
7693.02 916
7693.84 942
7694.67 927
7695.50 828
7696.33 908
7697.16 804
7697.98 843
7698.81 849
7699.64 871
7700.47 905
7701.30 865
7702.13 991
7702.95 943
7703.78 966
7704.61 1000
7705.44 1011
7706.27 993
7707.10 956
7707.93 988
7708.75 990
7709.58 897
7710.41 832
7711.24 875
7712.07 927
7712.90 915
7713.73 797
7714.56 806
7715.39 863
7716.22 884
7717.04 858
7717.87 844
7718.70 832
7719.53 932
7720.36 888
7721.19 802
7722.02 799
7722.85 804
7723.68 868
7724.51 841
7725.34 836
7726.17 827
7727.00 804
7727.83 780
7728.66 765
7729.49 761
7730.32 758
7731.15 816
7731.98 852
7732.81 825
7733.64 763
7734.47 783
7735.30 793
7736.13 773
7736.96 809
7737.79 794
7738.62 775
7739.45 854
7740.28 876
7741.11 878
7741.94 803
7742.77 766
7743.60 840
7744.43 786
7745.26 757
7746.09 737
7746.93 761
7747.76 879
7748.59 847
7749.42 842
7750.25 877
7751.08 978
7751.91 979
7752.74 1002
7753.57 1117
7754.40 1103
7755.24 1105
7756.07 1059
7756.90 1011
7757.73 1002
7758.56 1004
7759.39 970
7760.22 844
7761.06 858
7761.89 884
7762.72 924
7763.55 857
7764.38 843
7765.21 881
7766.05 840
7766.88 949
7767.71 932
7768.54 810
7769.37 838
7770.21 826
7771.04 775
7771.87 767
7772.70 738
7773.53 728
7774.37 784
7775.20 839
7776.03 793
7776.86 740
7777.70 863
7778.53 861
7779.36 815
7780.19 837
7781.03 780
7781.86 793
7782.69 800
7783.52 819
7784.36 768
7785.19 769
7786.02 814
7786.86 813
7787.69 808
7788.52 846
7789.36 771
7790.19 847
7791.02 799
7791.85 817
7792.69 834
7793.52 865
7794.35 831
7795.19 825
7796.02 820
7796.86 824
7797.69 759
7798.52 822
7799.36 791
7800.19 815
7801.02 817
7801.86 778
7802.69 828
7803.52 859
7804.36 858
7805.19 861
7806.03 872
7806.86 848
7807.69 782
7808.53 806
7809.36 835
7810.20 830
7811.03 831
7811.87 783
7812.70 772
7813.53 894
7814.37 909
7815.20 897
7816.04 955
7816.87 929
7817.71 967
7818.54 844
7819.38 995
7820.21 1069
7821.05 1057
7821.88 1053
7822.72 1152
7823.55 1032
7824.39 1054
7825.22 984
7826.06 1097
7826.89 1059
7827.73 1043
7828.56 1124
7829.40 1039
7830.23 1128
7831.07 1116
7831.90 1199
7832.74 1179
7833.57 1165
7834.41 1192
7835.24 1166
7836.08 1169
7836.91 1100
7837.75 1126
7838.59 1190
7839.42 1173
7840.26 1232
7841.09 1170
7841.93 1127
7842.77 1194
7843.60 1021
7844.44 1037
7845.27 1033
7846.11 987
7846.95 1018
7847.78 991
7848.62 1084
7849.45 976
7850.29 970
7851.13 945
7851.96 1036
7852.80 954
7853.64 973
7854.47 985
7855.31 969
7856.15 911
7856.98 911
7857.82 881
7858.66 938
7859.49 906
7860.33 880
7861.17 896
7862.00 890
7862.84 867
7863.68 990
7864.52 1010
7865.35 1080
7866.19 1048
7867.03 921
7867.86 1029
7868.70 946
7869.54 1052
7870.38 994
7871.21 888
7872.05 896
7872.89 913
7873.73 962
7874.56 872
7875.40 859
7876.24 990
7877.08 974
7877.92 908
7878.75 935
7879.59 894
7880.43 985
7881.27 1100
7882.10 1042
7882.94 1180
7883.78 1226
7884.62 1139
7885.46 1112
7886.30 1076
7887.13 1035
7887.97 1047
7888.81 969
7889.65 950
7890.49 1034
7891.33 973
7892.16 1052
7893.00 1083
7893.84 1008
7894.68 977
7895.52 990
7896.36 1020
7897.20 1015
7898.04 1115
7898.88 1058
7899.71 996
7900.55 1066
7901.39 1029
7902.23 965
7903.07 913
7903.91 1023
7904.75 980
7905.59 976
7906.43 980
7907.27 968
7908.11 914
7908.95 933
7909.79 974
7910.62 880
7911.46 924
7912.30 947
7913.14 916
7913.98 877
7914.82 873
7915.66 878
7916.50 812
7917.34 859
7918.18 990
7919.02 1026
7919.86 1004
7920.70 988
7921.54 1059
7922.38 1049
7923.22 1071
7924.06 1123
7924.90 1113
7925.74 1123
7926.58 1118
7927.43 990
7928.27 1009
7929.11 983
7929.95 951
7930.79 799
7931.63 782
7932.47 812
7933.31 750
7934.15 787
7934.99 848
7935.83 799
7936.67 782
7937.51 782
7938.36 803
7939.20 769
7940.04 824
7940.88 916
7941.72 829
7942.56 809
7943.40 879
7944.24 883
7945.09 822
7945.93 802
7946.77 788
7947.61 887
7948.45 959
7949.29 858
7950.13 862
7950.98 870
7951.82 954
7952.66 937
7953.50 859
7954.34 903
7955.19 876
7956.03 840
7956.87 881
7957.71 1024
7958.55 1007
7959.40 1041
7960.24 1035
7961.08 1056
7961.92 1045
7962.76 1050
7963.61 1038
7964.45 1001
7965.29 989
7966.13 992
7966.98 908
7967.82 950
7968.66 947
7969.50 891
7970.35 996
7971.19 997
7972.03 971
7972.88 1011
7973.72 1103
7974.56 1033
7975.40 1120
7976.25 1123
7977.09 1020
7977.93 951
7978.78 944
7979.62 973
7980.46 907
7981.31 869
7982.15 782
7982.99 796
7983.84 826
7984.68 830
7985.52 775
7986.37 800
7987.21 807
7988.06 881
7988.90 854
7989.74 796
7990.59 783
7991.43 736
7992.27 789
7993.12 806
7993.96 698
7994.81 723
7995.65 749
7996.49 785
7997.34 842
7998.18 683
7999.03 749
7999.87 703
8000.72 705
8001.56 700
8002.40 739
8003.25 733
8004.09 742
8004.94 724
8005.78 733
8006.63 724
8007.47 711
8008.32 732
8009.16 676
8010.01 710
8010.85 666
8011.70 700
8012.54 724
8013.39 580
8014.23 667
8015.08 720
8015.92 696
8016.77 708
8017.61 716
8018.46 678
8019.30 645
8020.15 679
8020.99 625
8021.84 664
8022.68 618
8023.53 663
8024.38 702
8025.22 701
8026.07 738
8026.91 649
8027.76 636
8028.60 681
8029.45 675
8030.30 661
8031.14 637
8031.99 732
8032.83 716
8033.68 715
8034.53 730
8035.37 722
8036.22 635
8037.06 616
8037.91 624
8038.76 639
8039.60 631
8040.45 633
8041.30 665
8042.14 607
8042.99 688
8043.84 688
8044.68 702
8045.53 650
8046.38 677
8047.22 622
8048.07 683
8048.92 723
8049.76 569
8050.61 631
8051.46 701
8052.30 622
8053.15 662
8054.00 680
8054.85 655
8055.69 630
8056.54 653
8057.39 735
8058.24 647
8059.08 604
8059.93 679
8060.78 656
8061.63 669
8062.47 610
8063.32 639
8064.17 657
8065.02 609
8065.86 597
8066.71 619
8067.56 598
8068.41 644
8069.26 618
8070.10 633
8070.95 609
8071.80 625
8072.65 601
8073.50 644
8074.34 650
8075.19 657
8076.04 660
8076.89 593
8077.74 649
8078.59 714
8079.43 636
8080.28 651
8081.13 696
8081.98 703
8082.83 657
8083.68 640
8084.53 612
8085.37 597
8086.22 654
8087.07 594
8087.92 628
8088.77 618
8089.62 578
8090.47 675
8091.32 639
8092.17 626
8093.02 578
8093.87 603
8094.71 575
8095.56 633
8096.41 664
8097.26 645
8098.11 641
8098.96 609
8099.81 588
8100.66 596
8101.51 592
8102.36 588
8103.21 562
8104.06 639
8104.91 650
8105.76 625
8106.61 640
8107.46 593
8108.31 591
8109.16 654
8110.01 582
8110.86 537
8111.71 559
8112.56 606
8113.41 648
8114.26 651
8115.11 589
8115.96 592
8116.81 487
8117.66 573
8118.51 607
8119.36 557
8120.21 559
8121.06 629
8121.92 667
8122.77 642
8123.62 663
8124.47 614
8125.32 671
8126.17 674
8127.02 647
8127.87 660
8128.72 653
8129.57 670
8130.43 673
8131.28 623
8132.13 619
8132.98 599
8133.83 641
8134.68 686
8135.53 574
8136.38 610
8137.24 625
8138.09 652
8138.94 718
8139.79 605
8140.64 638
8141.49 686
8142.35 686
8143.20 611
8144.05 647
8144.90 697
8145.75 737
8146.61 772
8147.46 655
8148.31 637
8149.16 680
8150.01 747
8150.87 677
8151.72 582
8152.57 706
8153.42 756
8154.28 670
8155.13 692
8155.98 631
8156.83 670
8157.69 742
8158.54 814
8159.39 814
8160.24 800
8161.10 825
8161.95 806
8162.80 824
8163.66 798
8164.51 756
8165.36 727
8166.21 702
8167.07 672
8167.92 645
8168.77 628
8169.63 678
8170.48 713
8171.33 685
8172.19 670
8173.04 674
8173.89 640
8174.75 696
8175.60 700
8176.46 606
8177.31 606
8178.16 600
8179.02 679
8179.87 643
8180.72 634
8181.58 585
8182.43 586
8183.29 613
8184.14 615
8184.99 635
8185.85 601
8186.70 585
8187.56 533
8188.41 612
8189.26 588
8190.12 597
8190.97 566
8191.83 600
8192.68 603
8193.54 589
8194.39 601
8195.25 529
8196.10 578
8196.95 610
8197.81 624
8198.66 608
8199.52 576
8200.37 596
8201.23 618
8202.08 549
8202.94 565
8203.79 567
8204.65 580
8205.50 556
8206.36 533
8207.21 544
8208.07 619
8208.92 607
8209.78 598
8210.64 612
8211.49 623
8212.35 653
8213.20 640
8214.06 563
8214.91 593
8215.77 533
8216.62 599
8217.48 680
8218.34 615
8219.19 611
8220.05 584
8220.90 595
8221.76 596
8222.61 588
8223.47 618
8224.33 649
8225.18 687
8226.04 655
8226.90 735
8227.75 707
8228.61 770
8229.46 784
8230.32 752
8231.18 687
8232.03 746
8232.89 662
8233.75 707
8234.60 639
8235.46 549
8236.32 639
8237.17 632
8238.03 641
8238.89 621
8239.74 609
8240.60 573
8241.46 604
8242.32 540
8243.17 537
8244.03 549
8244.89 609
8245.74 650
8246.60 585
8247.46 595
8248.32 609
8249.17 597
8250.03 619
8250.89 558
8251.75 508
8252.60 524
8253.46 586
8254.32 565
8255.18 627
8256.03 621
8256.89 647
8257.75 685
8258.61 595
8259.47 520
8260.32 535
8261.18 667
8262.04 623
8262.90 557
8263.76 559
8264.61 573
8265.47 584
8266.33 556
8267.19 599
8268.05 571
8268.91 587
8269.76 571
8270.62 589
8271.48 496
8272.34 588
8273.20 558
8274.06 568
8274.92 648
8275.77 585
8276.63 601
8277.49 591
8278.35 582
8279.21 500
8280.07 559
8280.93 585
8281.79 605
8282.65 622
8283.51 564
8284.36 601
8285.22 649
8286.08 632
8286.94 598
8287.80 593
8288.66 645
8289.52 597
8290.38 594
8291.24 609
8292.10 598
8292.96 628
8293.82 622
8294.68 560
8295.54 561
8296.40 624
8297.26 630
8298.12 614
8298.98 639
8299.84 664
8300.70 684
8301.56 613
8302.42 654
8303.28 671
8304.14 656
8305.00 630
8305.86 616
8306.72 645
8307.58 609
8308.44 663
8309.30 628
8310.16 611
8311.02 656
8311.88 724
8312.74 648
8313.60 534
8314.46 594
8315.33 590
8316.19 604
8317.05 577
8317.91 645
8318.77 618
8319.63 615
8320.49 635
8321.35 646
8322.21 645
8323.08 586
8323.94 621
8324.80 579
8325.66 646
8326.52 581
8327.38 628
8328.24 637
8329.10 602
8329.97 577
8330.83 596
8331.69 614
8332.55 610
8333.41 602
8334.28 606
8335.14 583
8336.00 561
8336.86 620
8337.72 600
8338.58 599
8339.45 621
8340.31 642
8341.17 541
8342.03 555
8342.90 659
8343.76 643
8344.62 575
8345.48 577
8346.35 599
8347.21 616
8348.07 641
8348.93 588
8349.80 661
8350.66 634
8351.52 605
8352.38 619
8353.25 588
8354.11 637
8354.97 608
8355.83 600
8356.70 675
8357.56 639
8358.42 618
8359.29 664
8360.15 656
8361.01 571
8361.88 661
8362.74 667
8363.60 610
8364.47 680
8365.33 639
8366.19 615
8367.06 685
8367.92 683
8368.78 711
8369.65 729
8370.51 668
8371.38 644
8372.24 619
8373.10 709
8373.97 696
8374.83 674
8375.69 743
8376.56 768
8377.42 718
8378.29 686
8379.15 703
8380.01 734
8380.88 675
8381.74 678
8382.61 674
8383.47 698
8384.34 781
8385.20 729
8386.07 799
8386.93 778
8387.79 754
8388.66 727
8389.52 802
8390.39 720
8391.25 790
8392.12 808
8392.98 763
8393.85 778
8394.71 819
8395.58 770
8396.44 772
8397.31 840
8398.17 784
8399.04 741
8399.90 838
8400.77 751
8401.63 866
8402.50 870
8403.36 805
8404.23 801
8405.10 870
8405.96 817
8406.83 810
8407.69 791
8408.56 857
8409.42 870
8410.29 834
8411.15 917
8412.02 903
8412.89 944
8413.75 923
8414.62 840
8415.48 883
8416.35 863
8417.22 925
8418.08 1001
8418.95 951
8419.82 933
8420.68 955
8421.55 938
8422.41 961
8423.28 903
8424.15 949
8425.01 989
8425.88 953
8426.75 941
8427.61 972
8428.48 1077
8429.35 1072
8430.21 1132
8431.08 1161
8431.95 1173
8432.81 1146
8433.68 1073
8434.55 1178
8435.41 1166
8436.28 1136
8437.15 1103
8438.02 1152
8438.88 1160
8439.75 1164
8440.62 1153
8441.49 1211
8442.35 1222
8443.22 1126
8444.09 1220
8444.96 1281
8445.82 1407
8446.69 1481
8447.56 1466
8448.43 1398
8449.29 1543
8450.16 1627
8451.03 1556
8451.90 1509
8452.77 1491
8453.63 1533
8454.50 1622
8455.37 1498
8456.24 1615
8457.11 1671
8457.97 1743
8458.84 1805
8459.71 1895
8460.58 2054
8461.45 2242
8462.32 2526
8463.18 2745
8464.05 2661
8464.92 2653
8465.79 2545
8466.66 2423
8467.53 2321
8468.40 2236
8469.26 2065
8470.13 1958
8471.00 1849
8471.87 1835
8472.74 2131
8473.61 2462
8474.48 2634
8475.35 3111
8476.22 3520
8477.09 3842
8477.95 4038
8478.82 3957
8479.69 3561
8480.56 3054
8481.43 2662
8482.30 2433
8483.17 2100
8484.04 1706
8484.91 1468
8485.78 1391
8486.65 1381
8487.52 1254
8488.39 1099
8489.26 1117
8490.13 1164
8491.00 1236
8491.87 1197
8492.74 1119
8493.61 1102
8494.48 1063
8495.35 1084
8496.22 1063
8497.09 1018
8497.96 990
8498.83 1049
8499.70 1062
8500.57 979
8501.44 971
8502.31 966
8503.18 1108
8504.05 1085
8504.92 1034
8505.79 1064
8506.66 1055
8507.53 1081
8508.41 1094
8509.28 1055
8510.15 963
8511.02 1025
8511.89 1074
8512.76 1017
8513.63 1081
8514.50 1054
8515.37 1008
8516.24 1075
8517.12 1096
8517.99 1090
8518.86 1048
8519.73 1076
8520.60 1046
8521.47 1029
8522.34 1040
8523.22 1046
8524.09 1133
8524.96 1109
8525.83 1141
8526.70 1085
8527.57 1021
8528.45 1037
8529.32 1045
8530.19 1077
8531.06 1160
8531.93 1168
8532.81 1188
8533.68 1174
8534.55 1128
8535.42 1178
8536.29 1183
8537.17 1220
8538.04 1209
8538.91 1209
8539.78 1274
8540.66 1234
8541.53 1228
8542.40 1261
8543.27 1257
8544.15 1190
8545.02 1201
8545.89 1143
8546.76 1108
8547.64 1186
8548.51 1225
8549.38 1153
8550.26 1120
8551.13 1075
8552.00 1083
8552.87 1076
8553.75 1140
8554.62 1095
8555.49 1145
8556.37 1147
8557.24 1177
8558.11 1154
8558.99 1206
8559.86 1200
8560.73 1245
8561.61 1326
8562.48 1492
8563.36 1451
8564.23 1289
8565.10 1189
8565.98 1161
8566.85 1138
8567.72 1015
8568.60 964
8569.47 993
8570.35 991
8571.22 970
8572.09 945
8572.97 902
8573.84 857
8574.72 910
8575.59 874
8576.46 929
8577.34 950
8578.21 850
8579.09 850
8579.96 912
8580.84 866
8581.71 904
8582.59 842
8583.46 863
8584.34 859
8585.21 861
8586.08 869
8586.96 836
8587.83 833
8588.71 883
8589.58 866
8590.46 835
8591.33 839
8592.21 877
8593.08 922
8593.96 929
8594.83 866
8595.71 902
8596.59 792
8597.46 843
8598.34 881
8599.21 846
8600.09 890
8600.96 890
8601.84 878
8602.71 830
8603.59 808
8604.46 868
8605.34 918
8606.22 880
8607.09 914
8607.97 877
8608.84 957
8609.72 910
8610.60 975
8611.47 934
8612.35 956
8613.22 1026
8614.10 981
8614.98 901
8615.85 904
8616.73 968
8617.61 943
8618.48 997
8619.36 1002
8620.24 976
8621.11 936
8621.99 879
8622.87 939
8623.74 1019
8624.62 1011
8625.50 1005
8626.37 1018
8627.25 1019
8628.13 992
8629.00 988
8629.88 1011
8630.76 1009
8631.63 1036
8632.51 1058
8633.39 1039
8634.27 1080
8635.14 1073
8636.02 1032
8636.90 1042
8637.77 1060
8638.65 1079
8639.53 1131
8640.41 1018
8641.28 990
8642.16 1063
8643.04 1038
8643.92 1085
8644.80 961
8645.67 995
8646.55 1044
8647.43 1001
8648.31 989
8649.19 1085
8650.06 1104
8650.94 1185
8651.82 1114
8652.70 1087
8653.58 1195
8654.45 1215
8655.33 1240
8656.21 1168
8657.09 1255
8657.97 1243
8658.85 1273
8659.72 1208
8660.60 1241
8661.48 1229
8662.36 1299
8663.24 1238
8664.12 1197
8665.00 1229
8665.88 1257
8666.75 1273
8667.63 1269
8668.51 1230
8669.39 1171
8670.27 1280
8671.15 1204
8672.03 1203
8672.91 1266
8673.79 1280
8674.67 1318
8675.55 1382
8676.42 1421
8677.30 1511
8678.18 1594
8679.06 1669
8679.94 1796
8680.82 2034
8681.70 1991
8682.58 1978
8683.46 1894
8684.34 1832
8685.22 1733
8686.10 1671
8686.98 1616
8687.86 1551
8688.74 1434
8689.62 1448
8690.50 1455
8691.38 1512
8692.26 1476
8693.14 1606
8694.02 1782
8694.90 1918
8695.78 2000
8696.66 2457
8697.54 2656
8698.42 3050
8699.30 3251
8700.18 3422
8701.07 3403
8701.95 3123
8702.83 2806
8703.71 2501
8704.59 2157
8705.47 1868
8706.35 1717
8707.23 1478
8708.11 1352
8708.99 1233
8709.87 1261
8710.75 1145
8711.64 1127
8712.52 1102
8713.40 1020
8714.28 971
8715.16 961
8716.04 1027
8716.92 979
8717.81 957
8718.69 980
8719.57 962
8720.45 1016
8721.33 929
8722.21 956
8723.10 878
8723.98 903
8724.86 967
8725.74 980
8726.62 973
8727.50 938
8728.39 959
8729.27 988
8730.15 904
8731.03 944
8731.91 1021
8732.80 928
8733.68 918
8734.56 990
8735.44 1071
8736.33 949
8737.21 991
8738.09 957
8738.97 979
8739.86 975
8740.74 992
8741.62 858
8742.50 935
8743.39 976
8744.27 957
8745.15 919
8746.04 923
8746.92 953
8747.80 955
8748.68 941
8749.57 1012
8750.45 958
8751.33 975
8752.22 1025
8753.10 981
8753.98 944
8754.87 942
8755.75 1038
8756.63 1031
8757.52 1043
8758.40 954
8759.28 980
8760.17 1040
8761.05 1078
8761.94 1021
8762.82 1115
8763.70 1159
8764.59 1264
8765.47 1270
8766.36 1268
8767.24 1302
8768.12 1213
8769.01 1164
8769.89 1142
8770.78 1130
8771.66 1113
8772.54 1058
8773.43 1042
8774.31 1077
8775.20 1079
8776.08 1036
8776.97 1045
8777.85 1103
8778.73 1053
8779.62 1135
8780.50 1090
8781.39 1158
8782.27 1162
8783.16 1100
8784.04 993
8784.93 1025
8785.81 984
8786.70 955
8787.58 921
8788.47 906
8789.35 955
8790.24 895
8791.12 939
8792.01 874
8792.89 905
8793.78 923
8794.66 913
8795.55 1009
8796.44 1055
8797.32 1081
8798.21 1081
8799.09 1132
8799.98 1065
8800.86 1087
8801.75 1019
8802.63 944
8803.52 1000
8804.41 1036
8805.29 955
8806.18 852
8807.06 866
8807.95 824
8808.84 880
8809.72 886
8810.61 850
8811.49 865
8812.38 889
8813.27 944
8814.15 945
8815.04 943
8815.93 931
8816.81 921
8817.70 912
8818.59 877
8819.47 802
8820.36 769
8821.25 808
8822.13 773
8823.02 747
8823.91 748
8824.79 805
8825.68 779
8826.57 831
8827.45 869
8828.34 825
8829.23 757
8830.12 839
8831.00 877
8831.89 910
8832.78 895
8833.66 894
8834.55 884
8835.44 905
8836.33 790
8837.21 810
8838.10 795
8838.99 721
8839.88 794
8840.76 784
8841.65 792
8842.54 768
8843.43 765
8844.32 800
8845.20 753
8846.09 749
8846.98 710
8847.87 770
8848.76 738
8849.64 705
8850.53 739
8851.42 727
8852.31 750
8853.20 758
8854.09 716
8854.97 711
8855.86 764
8856.75 727
8857.64 756
8858.53 766
8859.42 646
8860.30 656
8861.19 731
8862.08 653
8862.97 656
8863.86 619
8864.75 703
8865.64 685
8866.53 724
8867.42 730
8868.30 621
8869.19 605
8870.08 615
8870.97 617
8871.86 612
8872.75 641
8873.64 633
8874.53 670
8875.42 660
8876.31 671
8877.20 625
8878.09 634
8878.98 633
8879.87 601
8880.76 620
8881.65 650
8882.54 611
8883.43 650
8884.32 620
8885.21 596
8886.10 588
8886.99 611
8887.88 656
8888.77 651
8889.66 657
8890.55 598
8891.44 610
8892.33 690
8893.22 684
8894.11 619
8895.00 591
8895.89 574
8896.78 639
8897.67 654
8898.56 602
8899.45 568
8900.34 588
8901.23 625
8902.12 615
8903.01 610
8903.90 575
8904.79 627
8905.69 596
8906.58 569
8907.47 541
8908.36 586
8909.25 601
8910.14 596
8911.03 590
8911.92 576
8912.82 587
8913.71 580
8914.60 622
8915.49 508
8916.38 581
8917.27 614
8918.16 603
8919.06 568
8919.95 585
8920.84 608
8921.73 567
8922.62 553
8923.51 523
8924.41 545
8925.30 639
8926.19 584
8927.08 560
8927.97 527
8928.87 591
8929.76 627
8930.65 544
8931.54 526
8932.43 538
8933.33 533
8934.22 534
8935.11 498
8936.00 538
8936.90 556
8937.79 550
8938.68 499
8939.57 580
8940.47 590
8941.36 609
8942.25 561
8943.15 579
8944.04 495
8944.93 537
8945.82 498
8946.72 514
8947.61 596
8948.50 527
8949.40 497
8950.29 570
8951.18 529
8952.08 514
8952.97 531
8953.86 511
8954.76 534
8955.65 534
8956.54 567
8957.44 513
8958.33 513
8959.22 548
8960.12 548
8961.01 509
8961.91 556
8962.80 550
8963.69 558
8964.59 561
8965.48 535
8966.37 533
8967.27 569
8968.16 561
8969.06 489
8969.95 460
8970.85 493
8971.74 569
8972.63 462
8973.53 516
8974.42 597
8975.32 564
8976.21 500
8977.11 451
8978.00 501
8978.90 544
8979.79 577
8980.68 607
8981.58 518
8982.47 534
8983.37 514
8984.26 513
8985.16 591
8986.05 571
8986.95 545
8987.84 565
8988.74 537
8989.63 542
8990.53 560
8991.42 525
8992.32 551
8993.22 499
8994.11 506
8995.01 487
8995.90 434
8996.80 519
8997.69 513
8998.59 504
8999.48 500
9000.38 483
9001.28 579
9002.17 524
9003.07 495
9003.96 495
9004.86 506
9005.75 544
9006.65 505
9007.55 537
9008.44 487
9009.34 505
9010.23 531
9011.13 496
9012.03 502
9012.92 483
9013.82 476
9014.72 490
9015.61 461
9016.51 452
9017.41 446
9018.30 528
9019.20 546
9020.10 539
9020.99 449
9021.89 477
9022.79 495
9023.68 477
9024.58 492
9025.48 468
9026.37 481
9027.27 494
9028.17 467
9029.06 457
9029.96 469
9030.86 451
9031.76 501
9032.65 482
9033.55 438
9034.45 479
9035.35 497
9036.24 494
9037.14 474
9038.04 504
9038.94 526
9039.83 526
9040.73 541
9041.63 482
9042.53 486
9043.42 517
9044.32 496
9045.22 500
9046.12 469
9047.02 455
9047.91 471
9048.81 481
9049.71 525
9050.61 505
9051.51 524
9052.41 525
9053.30 513
9054.20 484
9055.10 502
9056.00 527
9056.90 488
9057.80 477
9058.69 500
9059.59 527
9060.49 531
9061.39 461
9062.29 506
9063.19 479
9064.09 517
9064.99 565
9065.88 541
9066.78 536
9067.68 479
9068.58 519
9069.48 512
9070.38 523
9071.28 522
9072.18 598
9073.08 485
9073.98 477
9074.88 538
9075.78 537
9076.68 547
9077.58 496
9078.47 513
9079.37 553
9080.27 580
9081.17 535
9082.07 471
9082.97 566
9083.87 548
9084.77 553
9085.67 524
9086.57 510
9087.47 530
9088.37 525
9089.27 522
9090.17 507
9091.07 522
9091.97 539
9092.87 562
9093.77 517
9094.67 528
9095.58 567
9096.48 587
9097.38 567
9098.28 558
9099.18 583
9100.08 535
9100.98 544
9101.88 538
9102.78 537
9103.68 509
9104.58 511
9105.48 508
9106.38 538
9107.28 570
9108.19 499
9109.09 473
9109.99 511
9110.89 497
9111.79 470
9112.69 504
9113.59 501
9114.49 546
9115.40 486
9116.30 508
9117.20 508
9118.10 511
9119.00 503
9119.90 524
9120.81 493
9121.71 469
9122.61 484
9123.51 453
9124.41 485
9125.31 448
9126.22 449
9127.12 537
9128.02 505
9128.92 479
9129.82 517
9130.73 473
9131.63 499
9132.53 503
9133.43 519
9134.34 519
9135.24 508
9136.14 534
9137.04 531
9137.95 501
9138.85 521
9139.75 509
9140.65 485
9141.56 495
9142.46 490
9143.36 521
9144.26 509
9145.17 482
9146.07 531
9146.97 529
9147.88 499
9148.78 492
9149.68 447
9150.59 499
9151.49 468
9152.39 475
9153.29 534
9154.20 546
9155.10 512
9156.01 504
9156.91 533
9157.81 486
9158.72 547
9159.62 536
9160.52 506
9161.43 488
9162.33 521
9163.23 463
9164.14 465
9165.04 452
9165.95 534
9166.85 513
9167.75 468
9168.66 494
9169.56 463
9170.47 510
9171.37 498
9172.27 532
9173.18 530
9174.08 452
9174.99 516
9175.89 551
9176.80 519
9177.70 519
9178.60 502
9179.51 505
9180.41 509
9181.32 491
9182.22 527
9183.13 516
9184.03 548
9184.94 514
9185.84 484
9186.75 579
9187.65 547
9188.56 435
9189.46 466
9190.37 462
9191.27 506
9192.18 517
9193.08 499
9193.99 507
9194.89 511
9195.80 535
9196.71 500
9197.61 573
9198.52 480
9199.42 518
9200.33 498
9201.23 537
9202.14 522
9203.04 530
9203.95 560
9204.86 562
9205.76 599
9206.67 532
9207.57 543
9208.48 606
9209.39 597
9210.29 565
9211.20 536
9212.10 533
9213.01 528
9213.92 527
9214.82 537
9215.73 504
9216.64 508
9217.54 484
9218.45 497
9219.36 518
9220.26 548
9221.17 610
9222.08 574
9222.98 545
9223.89 585
9224.80 595
9225.70 564
9226.61 524
9227.52 562
9228.42 555
9229.33 483
9230.24 478
9231.14 524
9232.05 527
9232.96 512
9233.87 535
9234.77 532
9235.68 488
9236.59 478
9237.50 457
9238.40 472
9239.31 529
9240.22 483
9241.13 483
9242.03 490
9242.94 458
9243.85 472
9244.76 441
9245.66 447
9246.57 493
9247.48 492
9248.39 440
9249.30 472
9250.20 451
9251.11 485
9252.02 497
9252.93 460
9253.84 554
9254.75 513
9255.65 466
9256.56 484
9257.47 436
9258.38 468
9259.29 476
9260.20 439
9261.10 476
9262.01 499
9262.92 483
9263.83 475
9264.74 483
9265.65 511
9266.56 487
9267.47 513
9268.37 482
9269.28 524
9270.19 478
9271.10 463
9272.01 459
9272.92 452
9273.83 433
9274.74 533
9275.65 503
9276.56 480
9277.47 441
9278.38 446
9279.29 479
9280.20 507
9281.11 525
9282.01 551
9282.92 476
9283.83 517
9284.74 478
9285.65 507
9286.56 507
9287.47 522
9288.38 457
9289.29 419
9290.20 497
9291.11 483
9292.02 513
9292.93 485
9293.84 519
9294.75 509
9295.66 542
9296.57 545
9297.49 504
9298.40 520
9299.31 517
9300.22 492
9301.13 504
9302.04 499
9302.95 514
9303.86 527
9304.77 596
9305.68 536
9306.59 482
9307.50 515
9308.41 511
9309.32 481
9310.24 527
9311.15 531
9312.06 545
9312.97 574
9313.88 615
9314.79 584
9315.70 632
9316.61 590
9317.53 664
9318.44 612
9319.35 539
9320.26 558
9321.17 514
9322.08 500
9322.99 490
9323.91 532
9324.82 565
9325.73 507
9326.64 507
9327.55 530
9328.46 534
9329.38 574
9330.29 540
9331.20 533
9332.11 549
9333.03 551
9333.94 511
9334.85 489
9335.76 461
9336.67 459
9337.59 455
9338.50 449
9339.41 469
9340.32 476
9341.24 466
9342.15 543
9343.06 556
9343.97 517
9344.89 526
9345.80 525
9346.71 495
9347.63 507
9348.54 581
9349.45 533
9350.36 534
9351.28 512
9352.19 505
9353.10 541
9354.02 504
9354.93 500
9355.84 460
9356.76 495
9357.67 471
9358.58 493
9359.50 536
9360.41 447
9361.32 521
9362.24 515
9363.15 498
9364.06 535
9364.98 525
9365.89 483
9366.81 495
9367.72 525
9368.63 501
9369.55 483
9370.46 530
9371.38 488
9372.29 530
9373.20 490
9374.12 501
9375.03 524
9375.95 554
9376.86 520
9377.77 493
9378.69 484
9379.60 520
9380.52 561
9381.43 539
9382.35 516
9383.26 479
9384.18 524
9385.09 544
9386.01 477
9386.92 529
9387.83 534
9388.75 541
9389.66 544
9390.58 583
9391.49 603
9392.41 610
9393.32 613
9394.24 562
9395.16 622
9396.07 590
9396.99 619
9397.90 624
9398.82 578
9399.73 674
9400.65 662
9401.56 689
9402.48 638
9403.39 633
9404.31 673
9405.22 649
9406.14 645
9407.06 665
9407.97 654
9408.89 629
9409.80 600
9410.72 554
9411.64 565
9412.55 468
9413.47 514
9414.38 500
9415.30 551
9416.22 534
9417.13 563
9418.05 530
9418.97 597
9419.88 652
9420.80 598
9421.71 592
9422.63 579
9423.55 553
9424.46 590
9425.38 592
9426.30 541
9427.21 516
9428.13 578
9429.05 630
9429.96 573
9430.88 587
9431.80 512
9432.72 520
9433.63 533
9434.55 537
9435.47 568
9436.38 550
9437.30 517
9438.22 524
9439.14 555
9440.05 576
9440.97 631
9441.89 573
9442.81 577
9443.72 541
9444.64 508
9445.56 581
9446.48 577
9447.39 558
9448.31 552
9449.23 563
9450.15 598
9451.07 554
9451.98 508
9452.90 565
9453.82 624
9454.74 677
9455.66 575
9456.57 574
9457.49 624
9458.41 630
9459.33 697
9460.25 698
9461.16 646
9462.08 621
9463.00 702
9463.92 631
9464.84 622
9465.76 597
9466.68 702
9467.59 650
9468.51 634
9469.43 599
9470.35 540
9471.27 588
9472.19 598
9473.11 566
9474.03 561
9474.95 568
9475.87 588
9476.78 616
9477.70 568
9478.62 561
9479.54 527
9480.46 591
9481.38 564
9482.30 588
9483.22 596
9484.14 592
9485.06 563
9485.98 580
9486.90 596
9487.82 591
9488.74 581
9489.66 587
9490.58 587
9491.50 583
9492.42 580
9493.34 631
9494.26 615
9495.18 615
9496.10 541
9497.02 578
9497.94 572
9498.86 592
9499.78 660
9500.70 653
9501.62 630
9502.54 567
9503.46 603
9504.38 586
9505.30 608
9506.22 544
9507.14 525
9508.06 611
9508.98 619
9509.90 616
9510.82 603
9511.75 571
9512.67 573
9513.59 596
9514.51 582
9515.43 536
9516.35 648
9517.27 659
9518.19 659
9519.11 636
9520.03 624
9520.96 681
9521.88 665
9522.80 720
9523.72 679
9524.64 727
9525.56 707
9526.48 678
9527.41 677
9528.33 649
9529.25 666
9530.17 629
9531.09 643
9532.02 664
9532.94 724
9533.86 710
9534.78 751
9535.70 748
9536.63 784
9537.55 847
9538.47 904
9539.39 1028
9540.31 1023
9541.24 1054
9542.16 1040
9543.08 988
9544.00 1007
9544.93 893
9545.85 838
9546.77 812
9547.69 772
9548.62 749
9549.54 713
9550.46 695
9551.38 677
9552.31 660
9553.23 664
9554.15 640
9555.08 695
9556.00 695
9556.92 732
9557.84 700
9558.77 651
9559.69 651
9560.61 717
9561.54 670
9562.46 684
9563.38 673
9564.31 709
9565.23 682
9566.15 624
9567.08 663
9568.00 699
9568.93 732
9569.85 740
9570.77 728
9571.70 714
9572.62 725
9573.54 677
9574.47 651
9575.39 632
9576.32 664
9577.24 624
9578.16 687
9579.09 664
9580.01 613
9580.94 657
9581.86 629
9582.78 625
9583.71 660
9584.63 627
9585.56 623
9586.48 609
9587.41 627
9588.33 620
9589.26 588
9590.18 655
9591.11 650
9592.03 669
9592.96 580
9593.88 590
9594.80 644
9595.73 629
9596.65 618
9597.58 629
9598.50 637
9599.43 659
9600.35 687
9601.28 717
9602.21 690
9603.13 639
9604.06 600
9604.98 639
9605.91 678
9606.83 612
9607.76 638
9608.68 656
9609.61 671
9610.53 664
9611.46 649
9612.39 696
9613.31 728
9614.24 663
9615.16 659
9616.09 671
9617.02 724
9617.94 754
9618.87 712
9619.79 799
9620.72 715
9621.65 766
9622.57 753
9623.50 757
9624.42 819
9625.35 710
9626.28 802
9627.20 774
9628.13 703
9629.06 764
9629.98 819
9630.91 791
9631.84 827
9632.76 829
9633.69 838
9634.62 816
9635.54 820
9636.47 837
9637.40 776
9638.32 818
9639.25 845
9640.18 858
9641.11 854
9642.03 946
9642.96 924
9643.89 850
9644.81 912
9645.74 956
9646.67 897
9647.60 870
9648.52 891
9649.45 948
9650.38 905
9651.31 929
9652.23 992
9653.16 1061
9654.09 985
9655.02 1068
9655.95 1113
9656.87 1129
9657.80 1158
9658.73 1149
9659.66 1155
9660.58 1071
9661.51 1091
9662.44 1078
9663.37 991
9664.30 960
9665.23 923
9666.15 953
9667.08 947
9668.01 934
9668.94 923
9669.87 977
9670.80 966
9671.73 928
9672.65 964
9673.58 916
9674.51 969
9675.44 951
9676.37 942
9677.30 950
9678.23 959
9679.16 1009
9680.08 972
9681.01 959
9681.94 966
9682.87 921
9683.80 976
9684.73 912
9685.66 900
9686.59 1023
9687.52 990
9688.45 938
9689.38 960
9690.31 1041
9691.24 956
9692.17 964
9693.09 948
9694.02 917
9694.95 955
9695.88 967
9696.81 976
9697.74 1087
9698.67 1053
9699.60 1092
9700.53 1002
9701.46 1017
9702.39 1099
9703.32 1075
9704.25 1058
9705.18 1066
9706.11 1090
9707.04 1109
9707.97 1080
9708.91 1036
9709.84 1047
9710.77 1063
9711.70 881
9712.63 929
9713.56 932
9714.49 959
9715.42 999
9716.35 1006
9717.28 1012
9718.21 1001
9719.14 1084
9720.07 955
9721.00 978
9721.93 1035
9722.87 1101
9723.80 1103
9724.73 997
9725.66 979
9726.59 1044
9727.52 1020
9728.45 1004
9729.38 958
9730.32 970
9731.25 981
9732.18 977
9733.11 988
9734.04 868
9734.97 905
9735.91 872
9736.84 966
9737.77 1018
9738.70 957
9739.63 919
9740.56 906
9741.50 956
9742.43 933
9743.36 864
9744.29 928
9745.22 964
9746.16 917
9747.09 849
9748.02 804
9748.95 908
9749.89 935
9750.82 906
9751.75 858
9752.68 782
9753.62 844
9754.55 902
9755.48 821
9756.41 812
9757.35 888
9758.28 870
9759.21 805
9760.14 833
9761.08 841
9762.01 861
9762.94 797
9763.88 796
9764.81 823
9765.74 804
9766.68 792
9767.61 823
9768.54 794
9769.48 837
9770.41 923
9771.34 861
9772.28 885
9773.21 920
9774.14 908
9775.08 863
9776.01 866
9776.94 922
9777.88 897
9778.81 837
9779.74 786
9780.68 793
9781.61 854
9782.55 849
9783.48 794
9784.41 849
9785.35 913
9786.28 895
9787.22 875
9788.15 948
9789.08 992
9790.02 962
9790.95 994
9791.89 999
9792.82 1036
9793.76 960
9794.69 1008
9795.63 910
9796.56 854
9797.49 861
9798.43 842
9799.36 870
9800.30 850
9801.23 816
9802.17 788
9803.10 828
9804.04 888
9804.97 954
9805.91 869
9806.84 945
9807.78 974
9808.71 902
9809.65 855
9810.58 860
9811.52 785
9812.45 754
9813.39 716
9814.33 730
9815.26 710
9816.20 635
9817.13 677
9818.07 699
9819.00 716
9819.94 702
9820.87 715
9821.81 675
9822.75 672
9823.68 669
9824.62 713
9825.55 721
9826.49 686
9827.43 662
9828.36 661
9829.30 672
9830.23 662
9831.17 703
9832.11 699
9833.04 687
9833.98 656
9834.92 604
9835.85 641
9836.79 703
9837.73 748
9838.66 683
9839.60 729
9840.54 763
9841.47 726
9842.41 713
9843.35 710
9844.28 676
9845.22 662
9846.16 676
9847.09 656
9848.03 671
9848.97 716
9849.90 676
9850.84 678
9851.78 690
9852.72 756
9853.65 719
9854.59 698
9855.53 705
9856.47 697
9857.40 723
9858.34 668
9859.28 644
9860.22 603
9861.15 673
9862.09 673
9863.03 664
9863.97 666
9864.90 680
9865.84 661
9866.78 643
9867.72 715
9868.66 677
9869.59 688
9870.53 690
9871.47 697
9872.41 684
9873.35 637
9874.29 675
9875.22 709
9876.16 663
9877.10 648
9878.04 665
9878.98 668
9879.92 593
9880.85 582
9881.79 678
9882.73 655
9883.67 720
9884.61 675
9885.55 677
9886.49 632
9887.43 613
9888.37 661
9889.30 682
9890.24 692
9891.18 638
9892.12 655
9893.06 600
9894.00 548
9894.94 585
9895.88 667
9896.82 641
9897.76 633
9898.70 646
9899.64 616
9900.58 626
9901.52 614
9902.45 580
9903.39 649
9904.33 651
9905.27 640
9906.21 623
9907.15 644
9908.09 586
9909.03 619
9909.97 590
9910.91 593
9911.85 621
9912.79 623
9913.73 613
9914.67 602
9915.61 641
9916.55 658
9917.49 647
9918.44 634
9919.38 594
9920.32 607
9921.26 622
9922.20 686
9923.14 614
9924.08 646
9925.02 617
9925.96 620
9926.90 604
9927.84 721
9928.78 724
9929.72 704
9930.66 751
9931.61 802
9932.55 896
9933.49 850
9934.43 927
9935.37 941
9936.31 972
9937.25 915
9938.19 942
9939.14 869
9940.08 761
9941.02 756
9941.96 695
9942.90 654
9943.84 648
9944.78 609
9945.73 604
9946.67 588
9947.61 593
9948.55 590
9949.49 556
9950.44 615
9951.38 564
9952.32 553
9953.26 608
9954.20 598
9955.15 517
9956.09 603
9957.03 604
9957.97 601
9958.91 562
9959.86 544
9960.80 580
9961.74 583
9962.68 549
9963.63 581
9964.57 618
9965.51 619
9966.45 630
9967.40 567
9968.34 597
9969.28 581
9970.23 587
9971.17 512
9972.11 562
9973.05 602
9974.00 528
9974.94 564
9975.88 543
9976.83 563
9977.77 580
9978.71 548
9979.66 530
9980.60 540
9981.54 531
9982.49 544
9983.43 509
9984.37 503
9985.32 572
9986.26 572
9987.20 575
9988.15 579
9989.09 543
9990.04 537
9990.98 491
9991.92 525
9992.87 535
9993.81 550
9994.76 550
9995.70 478
9996.64 521
9997.59 535
9998.53 552
9999.48 526
10000.42 490
10001.36 495
10002.31 484
10003.25 530
10004.20 554
10005.14 524
10006.09 468
10007.03 524
10007.98 520
10008.92 575
10009.87 529
10010.81 544
10011.76 548
10012.70 545
10013.64 528
10014.59 516
10015.53 521
10016.48 580
10017.43 563
10018.37 515
10019.32 542
10020.26 506
10021.21 484
10022.15 525
10023.10 525
10024.04 508
10024.99 490
10025.93 580
10026.88 590
10027.82 566
10028.77 530
10029.72 528
10030.66 518
10031.61 446
10032.55 482
10033.50 460
10034.44 495
10035.39 539
10036.34 541
10037.28 537
10038.23 548
10039.17 488
10040.12 515
10041.07 503
10042.01 481
10042.96 520
10043.91 554
10044.85 487
10045.80 487
10046.74 502
10047.69 496
10048.64 488
10049.58 526
10050.53 471
10051.48 503
10052.42 489
10053.37 535
10054.32 502
10055.27 489
10056.21 497
10057.16 496
10058.11 452
10059.05 499
10060.00 460
10060.95 495
10061.89 504
10062.84 461
10063.79 494
10064.74 460
10065.68 502
10066.63 534
10067.58 493
10068.53 488
10069.47 521
10070.42 497
10071.37 474
10072.32 481
10073.26 487
10074.21 503
10075.16 468
10076.11 484
10077.06 477
10078.00 484
10078.95 471
10079.90 495
10080.85 496
10081.80 495
10082.74 479
10083.69 516
10084.64 507
10085.59 467
10086.54 520
10087.49 531
10088.43 468
10089.38 513
10090.33 502
10091.28 471
10092.23 472
10093.18 494
10094.13 500
10095.07 491
10096.02 436
10096.97 459
10097.92 497
10098.87 479
10099.82 499
10100.77 524
10101.72 514
10102.67 453
10103.61 476
10104.56 549
10105.51 510
10106.46 524
10107.41 474
10108.36 517
10109.31 461
10110.26 468
10111.21 549
10112.16 477
10113.11 520
10114.06 557
10115.01 506
10115.96 526
10116.91 542
10117.86 474
10118.81 466
10119.76 477
10120.71 470
10121.66 458
10122.61 532
10123.56 462
10124.51 495
10125.46 474
10126.41 462
10127.36 452
10128.31 455
10129.26 444
10130.21 443
10131.16 530
10132.11 447
10133.06 471
10134.01 566
10134.96 548
10135.91 544
10136.86 464
10137.81 468
10138.76 519
10139.72 551
10140.67 503
10141.62 497
10142.57 507
10143.52 540
10144.47 586
10145.42 546
10146.37 529
10147.32 543
10148.28 546
10149.23 562
10150.18 559
10151.13 532
10152.08 521
10153.03 503
10153.98 506
10154.94 539
10155.89 514
10156.84 552
10157.79 526
10158.74 544
10159.69 527
10160.65 541
10161.60 522
10162.55 474
10163.50 533
10164.45 515
10165.41 523
10166.36 591
10167.31 574
10168.26 544
10169.21 510
10170.17 521
10171.12 537
10172.07 580
10173.02 573
10173.98 512
10174.93 537
10175.88 561
10176.83 609
10177.79 566
10178.74 565
10179.69 628
10180.64 678
10181.60 603
10182.55 593
10183.50 646
10184.46 636
10185.41 603
10186.36 615
10187.32 605
10188.27 646
10189.22 656
10190.18 633
10191.13 661
10192.08 624
10193.03 720
10193.99 719
10194.94 671
10195.90 598
10196.85 670
10197.80 716
10198.76 730
10199.71 714
10200.66 684
10201.62 635
10202.57 698
10203.52 642
10204.48 645
10205.43 646
10206.39 627
10207.34 702
10208.29 739
10209.25 720
10210.20 695
10211.16 823
10212.11 819
10213.07 846
10214.02 870
10214.97 860
10215.93 891
10216.88 798
10217.84 780
10218.79 826
10219.75 801
10220.70 729
10221.66 716
10222.61 669
10223.57 630
10224.52 700
10225.48 720
10226.43 653
10227.39 680
10228.34 662
10229.30 651
10230.25 634
10231.21 701
10232.16 650
10233.12 640
10234.07 641
10235.03 669
10235.98 642
10236.94 633
10237.89 635
10238.85 659
10239.80 655
10240.76 742
10241.72 788
10242.67 750
10243.63 838
10244.58 839
10245.54 780
10246.49 723
10247.45 674
10248.41 666
10249.36 611
10250.32 679
10251.27 629
10252.23 623
10253.19 566
10254.14 568
10255.10 532
10256.06 565
10257.01 553
10257.97 585
10258.92 618
10259.88 601
10260.84 563
10261.79 484
10262.75 553
10263.71 541
10264.66 598
10265.62 561
10266.58 511
10267.53 553
10268.49 520
10269.45 545
10270.41 526
10271.36 472
10272.32 534
10273.28 495
10274.23 490
10275.19 512
10276.15 521
10277.11 516
10278.06 541
10279.02 443
10279.98 470
10280.94 508
10281.89 470
10282.85 461
10283.81 510
10284.77 499
10285.72 515
10286.68 458
10287.64 490
10288.60 470
10289.55 490
10290.51 497
10291.47 494
10292.43 552
10293.39 519
10294.34 474
10295.30 493
10296.26 515
10297.22 568
10298.18 524
10299.14 518
10300.09 498
10301.05 526
10302.01 490
10302.97 519
10303.93 496
10304.89 528
10305.85 545
10306.80 506
10307.76 464
10308.72 486
10309.68 472
10310.64 515
10311.60 542
10312.56 492
10313.52 506
10314.47 464
10315.43 482
10316.39 493
10317.35 466
10318.31 496
10319.27 530
10320.23 509
10321.19 477
10322.15 493
10323.11 450
10324.07 444
10325.03 506
10325.99 513
10326.95 509
10327.91 525
10328.87 455
10329.83 494
10330.79 524
10331.75 482
10332.71 506
10333.67 486
10334.63 508
10335.59 542
10336.55 499
10337.51 512
10338.47 486
10339.43 516
10340.39 498
10341.35 436
10342.31 496
10343.27 499
10344.23 532
10345.19 554
10346.15 531
10347.11 449
10348.07 446
10349.03 448
10349.99 396
10350.95 459
10351.91 460
10352.87 473
10353.83 445
10354.79 476
10355.76 563
10356.72 491
10357.68 508
10358.64 513
10359.60 504
10360.56 523
10361.52 507
10362.48 490
10363.45 474
10364.41 492
10365.37 513
10366.33 460
10367.29 480
10368.25 462
10369.21 397
10370.18 433
10371.14 440
10372.10 455
10373.06 468
10374.02 460
10374.98 437
10375.95 420
10376.91 411
10377.87 401
10378.83 425
10379.79 410
10380.76 433
10381.72 440
10382.68 411
10383.64 413
10384.61 444
10385.57 405
10386.53 414
10387.49 449
10388.46 490
10389.42 450
10390.38 453
10391.34 416
10392.31 411
10393.27 458
10394.23 441
10395.19 420
10396.16 466
10397.12 452
10398.08 455
10399.05 431
10400.01 442
10400.97 442
10401.93 507
10402.90 470
10403.86 476
10404.82 441
10405.79 434
10406.75 464
10407.71 467
10408.68 429
10409.64 481
10410.60 490
10411.57 528
10412.53 459
10413.50 455
10414.46 497
10415.42 483
10416.39 459
10417.35 454
10418.31 484
10419.28 455
10420.24 492
10421.21 521
10422.17 510
10423.13 485
10424.10 542
10425.06 646
10426.03 647
10426.99 661
10427.96 715
10428.92 689
10429.88 680
10430.85 587
10431.81 639
10432.78 584
10433.74 510
10434.71 479
10435.67 486
10436.64 512
10437.60 506
10438.57 492
10439.53 408
10440.50 488
10441.46 452
10442.43 432
10443.39 442
10444.36 436
10445.32 478
10446.29 422
10447.25 496
10448.22 505
10449.18 471
10450.15 433
10451.11 452
10452.08 440
10453.04 475
10454.01 379
10454.97 424
10455.94 439
10456.91 426
10457.87 458
10458.84 436
10459.80 464
10460.77 427
10461.73 444
10462.70 413
10463.67 435
10464.63 474
10465.60 469
10466.56 438
10467.53 408
10468.50 383
10469.46 370
10470.43 413
10471.40 406
10472.36 427
10473.33 441
10474.30 437
10475.26 419
10476.23 423
10477.19 420
10478.16 394
10479.13 410
10480.09 440
10481.06 436
10482.03 472
10483.00 482
10483.96 443
10484.93 410
10485.90 417
10486.86 421
10487.83 414
10488.80 370
10489.76 403
10490.73 439
10491.70 435
10492.67 413
10493.63 413
10494.60 432
10495.57 434
10496.54 412
10497.50 420
10498.47 414
10499.44 394
10500.41 444
10501.37 438
10502.34 451
10503.31 409
10504.28 420
10505.25 448
10506.21 444
10507.18 442
10508.15 443
10509.12 476
10510.09 427
10511.05 474
10512.02 479
10512.99 456
10513.96 450
10514.93 454
10515.90 442
10516.86 423
10517.83 476
10518.80 477
10519.77 474
10520.74 526
10521.71 521
10522.68 485
10523.64 438
10524.61 462
10525.58 470
10526.55 420
10527.52 484
10528.49 453
10529.46 469
10530.43 453
10531.40 438
10532.36 461
10533.33 453
10534.30 461
10535.27 437
10536.24 442
10537.21 513
10538.18 467
10539.15 489
10540.12 446
10541.09 411
10542.06 433
10543.03 408
10544.00 447
10544.97 456
10545.94 407
10546.91 432
10547.88 464
10548.85 428
10549.82 473
10550.79 506
10551.76 448
10552.73 480
10553.70 520
10554.67 487
10555.64 499
10556.61 520
10557.58 424
10558.55 455
10559.52 478
10560.49 514
10561.46 500
10562.43 473
10563.40 487
10564.37 539
10565.34 515
10566.31 582
10567.28 589
10568.25 669
10569.23 646
10570.20 680
10571.17 649
10572.14 633
10573.11 583
10574.08 579
10575.05 503
10576.02 527
10576.99 493
10577.96 537
10578.94 499
10579.91 512
10580.88 470
10581.85 487
10582.82 471
10583.79 471
10584.76 442
10585.74 462
10586.71 461
10587.68 473
10588.65 458
10589.62 446
10590.60 460
10591.57 499
10592.54 461
10593.51 471
10594.48 491
10595.45 452
10596.43 487
10597.40 487
10598.37 586
10599.34 523
10600.32 535
10601.29 509
10602.26 526
10603.23 500
10604.21 485
10605.18 492
10606.15 490
10607.12 451
10608.10 438
10609.07 433
10610.04 402
10611.01 455
10611.99 478
10612.96 518
10613.93 490
10614.91 513
10615.88 468
10616.85 475
10617.82 463
10618.80 430
10619.77 463
10620.74 501
10621.72 499
10622.69 501
10623.66 492
10624.64 523
10625.61 423
10626.58 430
10627.56 464
10628.53 410
10629.51 420
10630.48 406
10631.45 473
10632.43 457
10633.40 480
10634.37 497
10635.35 464
10636.32 484
10637.30 470
10638.27 466
10639.24 476
10640.22 471
10641.19 462
10642.17 523
10643.14 537
10644.11 527
10645.09 457
10646.06 513
10647.04 603
10648.01 540
10648.99 586
10649.96 571
10650.94 591
10651.91 547
10652.89 494
10653.86 520
10654.83 503
10655.81 498
10656.78 496
10657.76 479
10658.73 452
10659.71 488
10660.68 481
10661.66 469
10662.63 423
10663.61 413
10664.59 438
10665.56 418
10666.54 463
10667.51 441
10668.49 415
10669.46 421
10670.44 456
10671.41 445
10672.39 426
10673.36 467
10674.34 439
10675.32 397
10676.29 404
10677.27 435
10678.24 462
10679.22 468
10680.19 385
10681.17 439
10682.15 443
10683.12 411
10684.10 449
10685.08 471
10686.05 476
10687.03 495
10688.00 499
10688.98 487
10689.96 498
10690.93 525
10691.91 495
10692.89 424
10693.86 445
10694.84 467
10695.82 449
10696.79 435
10697.77 397
10698.75 404
10699.72 401
10700.70 398
10701.68 370
10702.65 397
10703.63 434
10704.61 404
10705.59 442
10706.56 463
10707.54 481
10708.52 431
10709.49 395
10710.47 400
10711.45 428
10712.43 435
10713.40 415
10714.38 376
10715.36 474
10716.34 417
10717.31 421
10718.29 461
10719.27 431
10720.25 395
10721.22 432
10722.20 403
10723.18 405
10724.16 422
10725.14 423
10726.11 429
10727.09 387
10728.07 433
10729.05 422
10730.03 407
10731.01 375
10731.98 413
10732.96 441
10733.94 431
10734.92 465
10735.90 426
10736.88 411
10737.85 459
10738.83 419
10739.81 443
10740.79 404
10741.77 413
10742.75 402
10743.73 426
10744.71 419
10745.69 385
10746.66 377
10747.64 442
10748.62 441
10749.60 436
10750.58 392
10751.56 389
10752.54 415
10753.52 412
10754.50 420
10755.48 443
10756.46 406
10757.44 424
10758.42 432
10759.39 409
10760.37 417
10761.35 441
10762.33 446
10763.31 440
10764.29 412
10765.27 436
10766.25 419
10767.23 404
10768.21 447
10769.19 422
10770.17 410
10771.15 378
10772.13 407
10773.11 416
10774.09 450
10775.07 436
10776.05 415
10777.03 405
10778.02 431
10779.00 393
10779.98 388
10780.96 435
10781.94 441
10782.92 446
10783.90 439
10784.88 458
10785.86 484
10786.84 505
10787.82 494
10788.80 496
10789.78 485
10790.76 423
10791.75 467
10792.73 466
10793.71 437
10794.69 416
10795.67 450
10796.65 472
10797.63 433
10798.61 414
10799.60 391
10800.58 409
10801.56 422
10802.54 435
10803.52 404
10804.50 438
10805.49 425
10806.47 485
10807.45 401
10808.43 428
10809.41 391
10810.39 358
10811.38 406
10812.36 418
10813.34 437
10814.32 431
10815.30 416
10816.29 416
10817.27 423
10818.25 432
10819.23 438
10820.22 446
10821.20 459
10822.18 448
10823.16 374
10824.15 416
10825.13 461
10826.11 413
10827.09 433
10828.08 451
10829.06 425
10830.04 435
10831.02 457
10832.01 436
10832.99 448
10833.97 432
10834.96 444
10835.94 456
10836.92 431
10837.91 436
10838.89 423
10839.87 472
10840.85 447
10841.84 465
10842.82 414
10843.81 449
10844.79 431
10845.77 479
10846.76 461
10847.74 430
10848.72 483
10849.71 465
10850.69 474
10851.67 491
10852.66 466
10853.64 477
10854.63 474
10855.61 541
10856.59 474
10857.58 448
10858.56 478
10859.55 496
10860.53 523
10861.51 485
10862.50 474
10863.48 466
10864.47 525
10865.45 509
10866.44 462
10867.42 478
10868.41 465
10869.39 448
10870.37 427
10871.36 459
10872.34 523
10873.33 547
10874.31 495
10875.30 526
10876.28 544
10877.27 512
10878.25 568
10879.24 552
10880.22 529
10881.21 484
10882.19 491
10883.18 572
10884.16 540
10885.15 515
10886.13 521
10887.12 543
10888.11 525
10889.09 528
10890.08 552
10891.06 486
10892.05 525
10893.03 524
10894.02 600
10895.00 574
10895.99 514
10896.98 506
10897.96 512
10898.95 544
10899.93 594
10900.92 605
10901.91 534
10902.89 515
10903.88 544
10904.86 607
10905.85 564
10906.84 577
10907.82 554
10908.81 516
10909.80 604
10910.78 621
10911.77 645
10912.76 599
10913.74 595
10914.73 555
10915.72 565
10916.70 605
10917.69 604
10918.68 619
10919.66 590
10920.65 607
10921.64 651
10922.62 677
10923.61 619
10924.60 627
10925.58 610
10926.57 677
10927.56 664
10928.55 694
10929.53 644
10930.52 645
10931.51 651
10932.50 634
10933.48 659
10934.47 655
10935.46 666
10936.45 664
10937.43 676
10938.42 737
10939.41 680
10940.40 681
10941.38 712
10942.37 702
10943.36 624
10944.35 644
10945.34 710
10946.32 685
10947.31 713
10948.30 769
10949.29 820
10950.28 859
10951.27 815
10952.25 810
10953.24 786
10954.23 765
10955.22 844
10956.21 864
10957.20 821
10958.18 806
10959.17 833
10960.16 865
10961.15 894
10962.14 901
10963.13 932
10964.12 949
10965.11 1021
10966.10 1040
10967.08 1084
10968.07 1061
10969.06 1023
10970.05 938
10971.04 889
10972.03 912
10973.02 862
10974.01 890
10975.00 852
10975.99 785
10976.98 784
10977.97 821
10978.96 836
10979.95 857
10980.94 872
10981.92 915
10982.91 783
10983.90 787
10984.89 867
10985.88 851
10986.87 839
10987.86 823
10988.85 829
10989.84 870
10990.83 867
10991.82 863
10992.81 855
10993.80 806
10994.79 843
10995.78 826
10996.78 865
10997.77 837
10998.76 829
10999.75 903
11000.74 969
11001.73 1006
11002.72 1039
11003.71 1179
11004.70 1230
11005.69 1379
11006.68 1430
11007.67 1518
11008.66 1422
11009.65 1466
11010.64 1481
11011.64 1297
11012.63 1217
11013.62 1061
11014.61 964
11015.60 1006
11016.59 892
11017.58 837
11018.57 788
11019.57 820
11020.56 807
11021.55 806
11022.54 772
11023.53 723
11024.52 740
11025.51 781
11026.51 815
11027.50 736
11028.49 797
11029.48 820
11030.47 795
11031.47 760
11032.46 665
11033.45 647
11034.44 697
11035.43 690
11036.43 684
11037.42 694
11038.41 697
11039.40 674
11040.39 750
11041.39 713
11042.38 694
11043.37 670
11044.36 685
11045.36 660
11046.35 648
11047.34 641
11048.34 607
11049.33 606
11050.32 630
11051.31 685
11052.31 614
11053.30 605
11054.29 628
11055.29 606
11056.28 563
11057.27 618
11058.26 653
11059.26 579
11060.25 593
11061.24 624
11062.24 613
11063.23 611
11064.22 611
11065.22 570
11066.21 608
11067.20 597
11068.20 605
11069.19 611
11070.19 588
11071.18 620
11072.17 593
11073.17 628
11074.16 600
11075.15 577
11076.15 593
11077.14 602
11078.14 584
11079.13 597
11080.12 597
11081.12 652
11082.11 631
11083.11 605
11084.10 628
11085.10 607
11086.09 617
11087.08 572
11088.08 594
11089.07 554
11090.07 566
11091.06 588
11092.06 615
11093.05 639
11094.05 546
11095.04 542
11096.04 549
11097.03 599
11098.03 595
11099.02 610
11100.02 605
11101.01 547
11102.01 512
11103.00 545
11104.00 563
11104.99 570
11105.99 568
11106.98 530
11107.98 506
11108.97 568
11109.97 585
11110.96 572
11111.96 563
11112.95 525
11113.95 517
11114.95 536
11115.94 532
11116.94 496
11117.93 533
11118.93 568
11119.93 538
11120.92 553
11121.92 599
11122.91 570
11123.91 538
11124.91 568
11125.90 526
11126.90 515
11127.89 509
11128.89 553
11129.89 529
11130.88 555
11131.88 590
11132.88 597
11133.87 521
11134.87 527
11135.87 552
11136.86 490
11137.86 508
11138.86 525
11139.85 568
11140.85 516
11141.85 533
11142.84 526
11143.84 539
11144.84 504
11145.83 530
11146.83 519
11147.83 509
11148.83 497
11149.82 565
11150.82 549
11151.82 555
11152.82 543
11153.81 523
11154.81 555
11155.81 546
11156.80 503
11157.80 507
11158.80 532
11159.80 545
11160.80 537
11161.79 536
11162.79 510
11163.79 531
11164.79 502
11165.78 468
11166.78 496
11167.78 467
11168.78 482
11169.78 450
11170.78 438
11171.77 477
11172.77 505
11173.77 545
11174.77 497
11175.77 468
11176.77 437
11177.76 474
11178.76 504
11179.76 447
11180.76 449
11181.76 502
11182.76 499
11183.76 427
11184.75 449
11185.75 478
11186.75 531
11187.75 543
11188.75 533
11189.75 510
11190.75 515
11191.75 477
11192.75 471
11193.75 497
11194.75 470
11195.74 498
11196.74 515
11197.74 558
11198.74 523
11199.74 556
11200.74 533
11201.74 523
11202.74 506
11203.74 494
11204.74 493
11205.74 523
11206.74 488
11207.74 519
11208.74 524
11209.74 536
11210.74 536
11211.74 549
11212.74 513
11213.74 447
11214.74 469
11215.74 509
11216.74 475
11217.74 474
11218.74 502
11219.74 506
11220.74 485
11221.74 461
11222.74 493
11223.74 518
11224.74 498
11225.74 450
11226.74 438
11227.75 505
11228.75 477
11229.75 492
11230.75 485
11231.75 492
11232.75 452
11233.75 474
11234.75 494
11235.75 430
11236.75 445
11237.76 447
11238.76 475
11239.76 500
11240.76 512
11241.76 487
11242.76 507
11243.76 456
11244.76 481
11245.77 497
11246.77 492
11247.77 442
11248.77 447
11249.77 513
11250.77 487
11251.78 483
11252.78 455
11253.78 446
11254.78 517
11255.78 530
11256.79 505
11257.79 521
11258.79 517
11259.79 494
11260.79 503
11261.80 518
11262.80 508
11263.80 503
11264.80 451
11265.81 504
11266.81 475
11267.81 476
11268.81 535
11269.82 495
11270.82 510
11271.82 514
11272.82 531
11273.83 480
11274.83 543
11275.83 524
11276.84 506
11277.84 499
11278.84 529
11279.85 548
11280.85 541
11281.85 535
11282.85 526
11283.86 547
11284.86 586
11285.86 574
11286.87 585
11287.87 637
11288.87 629
11289.88 644
11290.88 571
11291.89 560
11292.89 538
11293.89 532
11294.90 569
11295.90 541
11296.90 489
11297.91 536
11298.91 502
11299.92 425
11300.92 486
11301.92 513
11302.93 529
11303.93 478
11304.94 476
11305.94 450
11306.94 484
11307.95 498
11308.95 481
11309.96 497
11310.96 483
11311.97 422
11312.97 463
11313.98 514
11314.98 524
11315.98 528
11316.99 549
11317.99 595
11319.00 558
11320.00 537
11321.01 576
11322.01 594
11323.02 607
11324.02 517
11325.03 564
11326.03 559
11327.04 506
11328.04 519
11329.05 521
11330.05 509
11331.06 498
11332.07 466
11333.07 469
11334.08 490
11335.08 437
11336.09 420
11337.09 437
11338.10 461
11339.10 474
11340.11 521
11341.12 479
11342.12 443
11343.13 462
11344.13 513
11345.14 487
11346.15 529
11347.15 505
11348.16 519
11349.16 538
11350.17 475
11351.18 435
11352.18 438
11353.19 474
11354.20 471
11355.20 469
11356.21 484
11357.21 436
11358.22 424
11359.23 446
11360.23 429
11361.24 455
11362.25 441
11363.25 464
11364.26 480
11365.27 449
11366.28 478
11367.28 441
11368.29 438
11369.30 448
11370.30 472
11371.31 463
11372.32 507
11373.32 436
11374.33 434
11375.34 490
11376.35 460
11377.35 481
11378.36 443
11379.37 428
11380.38 424
11381.38 428
11382.39 479
11383.40 459
11384.41 472
11385.41 419
11386.42 416
11387.43 454
11388.44 462
11389.45 445
11390.45 446
11391.46 459
11392.47 480
11393.48 458
11394.49 446
11395.49 461
11396.50 482
11397.51 471
11398.52 470
11399.53 461
11400.54 476
11401.55 439
11402.55 440
11403.56 469
11404.57 481
11405.58 432
11406.59 457
11407.60 454
11408.61 431
11409.61 446
11410.62 455
11411.63 489
11412.64 455
11413.65 432
11414.66 488
11415.67 472
11416.68 464
11417.69 416
11418.70 448
11419.71 453
11420.71 416
11421.72 486
11422.73 463
11423.74 466
11424.75 413
11425.76 452
11426.77 468
11427.78 425
11428.79 486
11429.80 463
11430.81 425
11431.82 472
11432.83 425
11433.84 474
11434.85 523
11435.86 459
11436.87 426
11437.88 455
11438.89 496
11439.90 488
11440.91 445
11441.92 453
11442.93 517
11443.94 438
11444.95 442
11445.96 431
11446.97 466
11447.98 485
11448.99 455
11450.00 449
11451.01 473
11452.03 511
11453.04 451
11454.05 420
11455.06 491
11456.07 481
11457.08 465
11458.09 431
11459.10 455
11460.11 498
11461.12 465
11462.14 534
11463.15 533
11464.16 489
11465.17 485
11466.18 489
11467.19 496
11468.20 509
11469.21 491
11470.23 437
11471.24 430
11472.25 525
11473.26 533
11474.27 491
11475.28 489
11476.30 497
11477.31 506
11478.32 526
11479.33 502
11480.34 483
11481.36 459
11482.37 460
11483.38 474
11484.39 499
11485.40 473
11486.42 463
11487.43 483
11488.44 479
11489.45 465
11490.47 492
11491.48 538
11492.49 529
11493.50 490
11494.52 452
11495.53 432
11496.54 449
11497.55 439
11498.57 482
11499.58 461
11500.59 443
11501.61 500
11502.62 507
11503.63 499
11504.64 480
11505.66 517
11506.67 517
11507.68 521
11508.70 477
11509.71 493
11510.72 496
11511.74 440
11512.75 476
11513.76 507
11514.78 554
11515.79 482
11516.80 506
11517.82 534
11518.83 511
11519.84 503
11520.86 456
11521.87 444
11522.89 451
11523.90 513
11524.91 576
11525.93 550
11526.94 514
11527.96 540
11528.97 561
11529.98 494
11531.00 476
11532.01 541
11533.03 507
11534.04 506
11535.06 524
11536.07 521
11537.08 552
11538.10 523
11539.11 525
11540.13 559
11541.14 499
11542.16 541
11543.17 540
11544.19 526
11545.20 567
11546.22 551
11547.23 556
11548.25 541
11549.26 547
11550.28 543
11551.29 496
11552.31 566
11553.32 600
11554.34 547
11555.35 540
11556.37 530
11557.38 569
11558.40 603
11559.41 595
11560.43 619
11561.45 610
11562.46 630
11563.48 668
11564.49 689
11565.51 638
11566.52 596
11567.54 648
11568.56 673
11569.57 625
11570.59 684
11571.60 667
11572.62 638
11573.64 660
11574.65 735
11575.67 697
11576.68 634
11577.70 705
11578.72 719
11579.73 736
11580.75 690
11581.77 759
11582.78 734
11583.80 823
11584.82 848
11585.83 846
11586.85 813
11587.87 830
11588.88 890
11589.90 947
11590.92 941
11591.93 966
11592.95 955
11593.97 932
11594.98 958
11596.00 985
11597.02 963
11598.03 1078
11599.05 1085
11600.07 1157
11601.09 1243
11602.10 1316
11603.12 1462
11604.14 1660
11605.16 1854
11606.17 1966
11607.19 2075
11608.21 2147
11609.23 2124
11610.24 1934
11611.26 1880
11612.28 1800
11613.30 1509
11614.32 1331
11615.33 1165
11616.35 1070
11617.37 973
11618.39 959
11619.41 880
11620.42 849
11621.44 871
11622.46 808
11623.48 767
11624.50 816
11625.51 786
11626.53 701
11627.55 676
11628.57 701
11629.59 718
11630.61 701
11631.63 762
11632.64 669
11633.66 627
11634.68 581
11635.70 570
11636.72 654
11637.74 660
11638.76 570
11639.78 622
11640.80 558
11641.81 625
11642.83 635
11643.85 624
11644.87 625
11645.89 535
11646.91 562
11647.93 573
11648.95 564
11649.97 555
11650.99 558
11652.01 557
11653.03 547
11654.05 505
11655.07 522
11656.09 567
11657.11 561
11658.13 536
11659.15 489
11660.17 520
11661.19 566
11662.21 579
11663.23 618
11664.25 573
11665.27 507
11666.29 505
11667.31 548
11668.33 527
11669.35 594
11670.37 607
11671.39 585
11672.41 529
11673.43 506
11674.45 534
11675.47 536
11676.49 604
11677.51 581
11678.53 586
11679.55 583
11680.57 599
11681.59 581
11682.61 578
11683.64 564
11684.66 556
11685.68 627
11686.70 590
11687.72 576
11688.74 609
11689.76 630
11690.78 600
11691.80 605
11692.83 678
11693.85 569
11694.87 587
11695.89 607
11696.91 567
11697.93 576
11698.95 532
11699.98 596
11701.00 551
11702.02 526
11703.04 595
11704.06 586
11705.08 591
11706.11 556
11707.13 587
11708.15 562
11709.17 554
11710.19 557
11711.22 550
11712.24 530
11713.26 521
11714.28 505
11715.31 542
11716.33 550
11717.35 543
11718.37 448
11719.40 491
11720.42 480
11721.44 487
11722.46 527
11723.49 489
11724.51 540
11725.53 485
11726.55 488
11727.58 458
11728.60 476
11729.62 453
11730.65 505
11731.67 496
11732.69 501
11733.71 456
11734.74 485
11735.76 497
11736.78 501
11737.81 499
11738.83 491
11739.85 458
11740.88 425
11741.90 431
11742.92 436
11743.95 524
11744.97 468
11746.00 430
11747.02 505
11748.04 502
11749.07 516
11750.09 527
11751.11 512
11752.14 471
11753.16 537
11754.19 511
11755.21 487
11756.23 501
11757.26 499
11758.28 512
11759.31 479
11760.33 457
11761.36 450
11762.38 484
11763.40 471
11764.43 484
11765.45 427
11766.48 463
11767.50 457
11768.53 506
11769.55 493
11770.58 450
11771.60 467
11772.63 496
11773.65 466
11774.68 468
11775.70 478
11776.73 519
11777.75 459
11778.78 435
11779.80 489
11780.83 467
11781.85 460
11782.88 488
11783.90 477
11784.93 436
11785.95 482
11786.98 475
11788.00 417
11789.03 439
11790.05 449
11791.08 458
11792.11 398
11793.13 412
11794.16 461
11795.18 439
11796.21 461
11797.23 444
11798.26 438
11799.29 450
11800.31 411
11801.34 384
11802.36 411
11803.39 419
11804.42 422
11805.44 461
11806.47 457
11807.50 433
11808.52 456
11809.55 479
11810.57 480
11811.60 410
11812.63 407
11813.65 449
11814.68 446
11815.71 427
11816.73 456
11817.76 456
11818.79 420
11819.81 403
11820.84 434
11821.87 445
11822.90 487
11823.92 459
11824.95 406
11825.98 428
11827.00 436
11828.03 451
11829.06 454
11830.09 467
11831.11 455
11832.14 450
11833.17 439
11834.20 485
11835.22 485
11836.25 469
11837.28 472
11838.31 488
11839.33 504
11840.36 471
11841.39 502
11842.42 431
11843.45 415
11844.47 481
11845.50 498
11846.53 423
11847.56 400
11848.59 448
11849.61 486
11850.64 479
11851.67 453
11852.70 473
11853.73 507
11854.75 464
11855.78 456
11856.81 422
11857.84 418
11858.87 463
11859.90 469
11860.93 464
11861.95 461
11862.98 473
11864.01 437
11865.04 456
11866.07 519
11867.10 503
11868.13 476
11869.16 536
11870.19 459
11871.21 491
11872.24 492
11873.27 477
11874.30 454
11875.33 477
11876.36 508
11877.39 510
11878.42 470
11879.45 464
11880.48 513
11881.51 481
11882.54 457
11883.57 511
11884.60 450
11885.63 509
11886.66 525
11887.69 541
11888.72 583
11889.75 543
11890.78 531
11891.81 526
11892.84 563
11893.87 552
11894.90 581
11895.93 553
11896.96 552
11897.99 539
11899.02 520
11900.05 568
11901.08 603
11902.11 566
11903.14 563
11904.17 569
11905.20 566
11906.23 607
11907.26 642
11908.29 669
11909.32 668
11910.35 618
11911.38 638
11912.42 651
11913.45 624
11914.48 621
11915.51 614
11916.54 590
11917.57 644
11918.60 586
11919.63 606
11920.66 632
11921.70 602
11922.73 597
11923.76 640
11924.79 579
11925.82 597
11926.85 578
11927.88 595
11928.92 575
11929.95 631
11930.98 624
11932.01 656
11933.04 650
11934.07 689
11935.11 719
11936.14 767
11937.17 787
11938.20 785
11939.23 828
11940.27 834
11941.30 847
11942.33 862
11943.36 863
11944.40 781
11945.43 746
11946.46 712
11947.49 674
11948.53 604
11949.56 609
11950.59 600
11951.62 577
11952.66 570
11953.69 579
11954.72 598
11955.75 510
11956.79 503
11957.82 551
11958.85 566
11959.88 592
11960.92 531
11961.95 481
11962.98 570
11964.02 507
11965.05 504
11966.08 458
11967.12 518
11968.15 520
11969.18 561
11970.22 549
11971.25 530
11972.28 549
11973.32 581
11974.35 560
11975.38 535
11976.42 519
11977.45 540
11978.49 540
11979.52 554
11980.55 499
11981.59 468
11982.62 576
11983.66 544
11984.69 558
11985.72 552
11986.76 521
11987.79 517
11988.83 535
11989.86 510
11990.89 558
11991.93 549
11992.96 542
11994.00 589
11995.03 552
11996.07 518
11997.10 533
11998.14 575
11999.17 620
12000.20 579
12001.24 567
12002.27 528
12003.31 533
12004.34 551
12005.38 545
12006.41 548
12007.45 584
12008.48 650
12009.52 575
12010.55 569
12011.59 557
12012.62 588
12013.66 562
12014.70 619
12015.73 557
12016.77 541
12017.80 531
12018.84 643
12019.87 676
12020.91 629
12021.94 662
12022.98 694
12024.02 655
12025.05 651
12026.09 672
12027.12 664
12028.16 656
12029.19 657
12030.23 673
12031.27 678
12032.30 665
12033.34 642
12034.37 685
12035.41 641
12036.45 628
12037.48 629
12038.52 643
12039.56 633
12040.59 637
12041.63 596
12042.67 577
12043.70 634
12044.74 631
12045.78 630
12046.81 666
12047.85 613
12048.89 589
12049.92 627
12050.96 580
12052.00 601
12053.03 532
12054.07 540
12055.11 563
12056.14 579
12057.18 554
12058.22 552
12059.26 569
12060.29 553
12061.33 554
12062.37 516
12063.41 537
12064.44 582
12065.48 580
12066.52 599
12067.56 521
12068.59 577
12069.63 568
12070.67 516
12071.71 529
12072.74 548
12073.78 543
12074.82 568
12075.86 560
12076.90 550
12077.93 571
12078.97 552
12080.01 594
12081.05 616
12082.09 546
12083.13 553
12084.16 551
12085.20 567
12086.24 601
12087.28 595
12088.32 608
12089.36 570
12090.39 551
12091.43 557
12092.47 539
12093.51 563
12094.55 547
12095.59 582
12096.63 561
12097.67 551
12098.70 546
12099.74 520
12100.78 530
12101.82 539
12102.86 494
12103.90 585
12104.94 564
12105.98 620
12107.02 653
12108.06 613
12109.10 626
12110.14 614
12111.18 617
12112.22 588
12113.25 647
12114.29 642
12115.33 622
12116.37 672
12117.41 611
12118.45 602
12119.49 530
12120.53 550
12121.57 541
12122.61 535
12123.65 489
12124.69 545
12125.73 503
12126.77 452
12127.81 467
12128.85 523
12129.89 480
12130.93 536
12131.97 460
12133.02 479
12134.06 490
12135.10 491
12136.14 478
12137.18 482
12138.22 496
12139.26 522
12140.30 529
12141.34 475
12142.38 530
12143.42 477
12144.46 536
12145.50 523
12146.54 497
12147.59 455
12148.63 440
12149.67 435
12150.71 520
12151.75 481
12152.79 476
12153.83 462
12154.87 446
12155.92 449
12156.96 472
12158.00 501
12159.04 486
12160.08 486
12161.12 494
12162.17 481
12163.21 447
12164.25 447
12165.29 433
12166.33 449
12167.37 447
12168.42 440
12169.46 426
12170.50 441
12171.54 446
12172.58 457
12173.63 425
12174.67 464
12175.71 411
12176.75 492
12177.80 482
12178.84 437
12179.88 497
12180.92 431
12181.97 383
12183.01 479
12184.05 447
12185.09 456
12186.14 445
12187.18 440
12188.22 444
12189.26 429
12190.31 414
12191.35 443
12192.39 474
12193.44 469
12194.48 458
12195.52 421
12196.57 438
12197.61 465
12198.65 430
12199.70 401
12200.74 416
12201.78 418
12202.83 459
12203.87 469
12204.91 464
12205.96 471
12207.00 480
12208.04 463
12209.09 480
12210.13 420
12211.17 451
12212.22 480
12213.26 485
12214.31 468
12215.35 431
12216.39 423
12217.44 491
12218.48 453
12219.53 422
12220.57 452
12221.61 448
12222.66 489
12223.70 511
12224.75 449
12225.79 401
12226.84 418
12227.88 475
12228.93 473
12229.97 441
12231.01 435
12232.06 457
12233.10 472
12234.15 459
12235.19 466
12236.24 486
12237.28 466
12238.33 442
12239.37 396
12240.42 465
12241.46 478
12242.51 513
12243.55 428
12244.60 448
12245.64 483
12246.69 479
12247.74 451
12248.78 435
12249.83 417
12250.87 419
12251.92 472
12252.96 479
12254.01 453
12255.05 403
12256.10 422
12257.15 413
12258.19 441
12259.24 449
12260.28 427
12261.33 417
12262.37 444
12263.42 415
12264.47 428
12265.51 414
12266.56 440
12267.61 409
12268.65 390
12269.70 421
12270.74 426
12271.79 453
12272.84 445
12273.88 404
12274.93 393
12275.98 401
12277.02 431
12278.07 407
12279.12 403
12280.16 377
12281.21 380
12282.26 353
12283.30 429
12284.35 406
12285.40 393
12286.44 392
12287.49 407
12288.54 447
12289.59 429
12290.63 423
12291.68 458
12292.73 418
12293.77 441
12294.82 388
12295.87 408
12296.92 400
12297.96 401
12299.01 403
12300.06 398
12301.11 416
12302.15 419
12303.20 404
12304.25 430
12305.30 420
12306.35 418
12307.39 453
12308.44 422
12309.49 405
12310.54 436
12311.59 429
12312.63 398
12313.68 420
12314.73 460
12315.78 422
12316.83 430
12317.88 407
12318.92 431
12319.97 401
12321.02 443
12322.07 405
12323.12 451
12324.17 415
12325.21 443
12326.26 442
12327.31 471
12328.36 390
12329.41 381
12330.46 422
12331.51 411
12332.56 385
12333.61 390
12334.65 367
12335.70 368
12336.75 408
12337.80 390
12338.85 415
12339.90 387
12340.95 409
12342.00 416
12343.05 419
12344.10 406
12345.15 387
12346.20 404
12347.25 402
12348.30 398
12349.35 437
12350.40 416
12351.45 375
12352.50 404
12353.55 413
12354.60 384
12355.65 385
12356.70 386
12357.75 434
12358.80 403
12359.85 422
12360.90 390
12361.95 407
12363.00 421
12364.05 375
12365.10 380
12366.15 395
12367.20 415
12368.25 409
12369.30 401
12370.35 433
12371.40 436
12372.45 415
12373.50 422
12374.55 448
12375.60 369
12376.65 388
12377.70 387
12378.76 406
12379.81 455
12380.86 431
12381.91 383
12382.96 397
12384.01 415
12385.06 403
12386.11 466
12387.17 450
12388.22 439
12389.27 423
12390.32 438
12391.37 383
12392.42 430
12393.47 405
12394.53 402
12395.58 453
12396.63 402
12397.68 463
12398.73 410
12399.78 406
12400.84 410
12401.89 404
12402.94 407
12403.99 458
12405.04 490
12406.10 437
12407.15 391
12408.20 397
12409.25 456
12410.31 415
12411.36 478
12412.41 422
12413.46 422
12414.51 391
12415.57 413
12416.62 413
12417.67 457
12418.72 429
12419.78 450
12420.83 433
12421.88 416
12422.94 420
12423.99 438
12425.04 419
12426.09 458
12427.15 457
12428.20 450
12429.25 438
12430.31 434
12431.36 448
12432.41 429
12433.47 430
12434.52 439
12435.57 421
12436.63 446
12437.68 440
12438.73 405
12439.79 439
12440.84 461
12441.89 417
12442.95 425
12444.00 421
12445.06 437
12446.11 450
12447.16 419
12448.22 444
12449.27 493
12450.33 485
12451.38 423
12452.43 447
12453.49 440
12454.54 409
12455.60 404
12456.65 415
12457.70 448
12458.76 475
12459.81 474
12460.87 464
12461.92 424
12462.98 393
12464.03 444
12465.09 446
12466.14 408
12467.19 408
12468.25 409
12469.30 418
12470.36 410
12471.41 425
12472.47 425
12473.52 440
12474.58 434
12475.63 441
12476.69 418
12477.74 391
12478.80 416
12479.85 443
12480.91 456
12481.97 449
12483.02 455
12484.08 494
12485.13 462
12486.19 427
12487.24 466
12488.30 506
12489.35 502
12490.41 469
12491.47 471
12492.52 509
12493.58 508
12494.63 509
12495.69 532
12496.74 552
12497.80 576
12498.86 655
12499.91 662
12500.97 688
12502.03 684
12503.08 725
12504.14 732
12505.19 701
12506.25 676
12507.31 689
12508.36 646
12509.42 620
12510.48 608
12511.53 586
12512.59 504
12513.65 505
12514.70 480
12515.76 474
12516.82 483
12517.87 449
12518.93 490
12519.99 437
12521.04 489
12522.10 448
12523.16 486
12524.22 499
12525.27 468
12526.33 473
12527.39 410
12528.44 414
12529.50 505
12530.56 458
12531.62 482
12532.67 468
12533.73 382
12534.79 427
12535.85 417
12536.90 452
12537.96 430
12539.02 414
12540.08 449
12541.14 438
12542.19 394
12543.25 393
12544.31 435
12545.37 457
12546.43 429
12547.48 445
12548.54 476
12549.60 446
12550.66 450
12551.72 418
12552.77 435
12553.83 464
12554.89 441
12555.95 439
12557.01 433
12558.07 439
12559.13 496
12560.18 472
12561.24 490
12562.30 476
12563.36 473
12564.42 487
12565.48 503
12566.54 492
12567.60 446
12568.65 450
12569.71 458
12570.77 463
12571.83 440
12572.89 493
12573.95 488
12575.01 554
12576.07 516
12577.13 524
12578.19 505
12579.25 535
12580.31 578
12581.37 596
12582.43 638
12583.49 603
12584.55 585
12585.60 533
12586.66 566
12587.72 602
12588.78 550
12589.84 535
12590.90 558
12591.96 516
12593.02 514
12594.08 542
12595.14 554
12596.20 515
12597.26 530
12598.32 527
12599.39 490
12600.45 507
12601.51 525
12602.57 537
12603.63 505
12604.69 494
12605.75 495
12606.81 547
12607.87 496
12608.93 522
12609.99 445
12611.05 433
12612.11 469
12613.17 475
12614.23 446
12615.30 441
12616.36 426
12617.42 445
12618.48 428
12619.54 449
12620.60 426
12621.66 484
12622.72 517
12623.78 492
12624.85 512
12625.91 519
12626.97 465
12628.03 466
12629.09 540
12630.15 448
12631.22 457
12632.28 466
12633.34 443
12634.40 460
12635.46 443
12636.52 467
12637.59 486
12638.65 430
12639.71 426
12640.77 423
12641.83 428
12642.90 433
12643.96 452
12645.02 424
12646.08 453
12647.14 463
12648.21 452
12649.27 452
12650.33 460
12651.39 446
12652.46 430
12653.52 423
12654.58 443
12655.65 464
12656.71 428
12657.77 455
12658.83 430
12659.90 453
12660.96 493
12662.02 490
12663.09 492
12664.15 465
12665.21 470
12666.27 479
12667.34 480
12668.40 416
12669.46 445
12670.53 436
12671.59 453
12672.65 461
12673.72 477
12674.78 403
12675.84 439
12676.91 432
12677.97 468
12679.04 436
12680.10 457
12681.16 439
12682.23 440
12683.29 411
12684.35 419
12685.42 422
12686.48 417
12687.55 445
12688.61 457
12689.67 458
12690.74 440
12691.80 407
12692.87 463
12693.93 389
12695.00 428
12696.06 478
12697.12 460
12698.19 427
12699.25 432
12700.32 422
12701.38 440
12702.45 415
12703.51 434
12704.58 451
12705.64 446
12706.71 476
12707.77 495
12708.84 441
12709.90 448
12710.97 483
12712.03 510
12713.10 498
12714.16 457
12715.23 447
12716.29 460
12717.36 480
12718.42 421
12719.49 429
12720.55 438
12721.62 420
12722.68 415
12723.75 419
12724.81 433
12725.88 416
12726.95 441
12728.01 478
12729.08 476
12730.14 453
12731.21 449
12732.28 427
12733.34 473
12734.41 441
12735.47 440
12736.54 452
12737.61 470
12738.67 449
12739.74 454
12740.80 437
12741.87 439
12742.94 465
12744.00 474
12745.07 465
12746.14 456
12747.20 449
12748.27 464
12749.34 456
12750.40 453
12751.47 435
12752.54 498
12753.60 465
12754.67 383
12755.74 431
12756.80 429
12757.87 460
12758.94 435
12760.00 450
12761.07 429
12762.14 433
12763.21 448
12764.27 426
12765.34 446
12766.41 444
12767.47 412
12768.54 432
12769.61 433
12770.68 373
12771.74 403
12772.81 443
12773.88 421
12774.95 419
12776.02 437
12777.08 410
12778.15 431
12779.22 450
12780.29 457
12781.35 424
12782.42 379
12783.49 379
12784.56 395
12785.63 369
12786.70 390
12787.76 408
12788.83 409
12789.90 402
12790.97 367
12792.04 388
12793.11 412
12794.17 405
12795.24 409
12796.31 373
12797.38 403
12798.45 376
12799.52 395
12800.59 424
12801.65 396
12802.72 389
12803.79 390
12804.86 479
12805.93 453
12807.00 425
12808.07 408
12809.14 460
12810.21 452
12811.28 382
12812.34 413
12813.41 439
12814.48 433
12815.55 452
12816.62 466
12817.69 429
12818.76 408
12819.83 422
12820.90 463
12821.97 462
12823.04 476
12824.11 496
12825.18 467
12826.25 436
12827.32 464
12828.39 457
12829.46 457
12830.53 461
12831.60 419
12832.67 392
12833.74 395
12834.81 401
12835.88 420
12836.95 449
12838.02 453
12839.09 443
12840.16 454
12841.23 444
12842.30 446
12843.37 438
12844.44 404
12845.51 420
12846.58 434
12847.66 439
12848.73 383
12849.80 390
12850.87 388
12851.94 395
12853.01 369
12854.08 368
12855.15 394
12856.22 408
12857.29 457
12858.36 403
12859.44 378
12860.51 391
12861.58 393
12862.65 383
12863.72 380
12864.79 385
12865.86 395
12866.94 399
12868.01 403
12869.08 393
12870.15 362
12871.22 360
12872.29 335
12873.37 378
12874.44 376
12875.51 396
12876.58 395
12877.65 368
12878.73 355
12879.80 351
12880.87 393
12881.94 378
12883.01 322
12884.09 359
12885.16 388
12886.23 366
12887.30 363
12888.38 399
12889.45 391
12890.52 378
12891.59 380
12892.67 370
12893.74 338
12894.81 318
12895.88 356
12896.96 380
12898.03 376
12899.10 353
12900.18 349
12901.25 376
12902.32 357
12903.39 358
12904.47 392
12905.54 343
12906.61 331
12907.69 345
12908.76 367
12909.83 351
12910.91 326
12911.98 355
12913.05 368
12914.13 373
12915.20 335
12916.28 363
12917.35 374
12918.42 343
12919.50 347
12920.57 328
12921.64 383
12922.72 385
12923.79 347
12924.87 378
12925.94 395
12927.01 386
12928.09 376
12929.16 368
12930.24 326
12931.31 369
12932.38 353
12933.46 411
12934.53 412
12935.61 375
12936.68 341
12937.76 356
12938.83 394
12939.91 366
12940.98 360
12942.05 336
12943.13 393
12944.20 351
12945.28 351
12946.35 381
12947.43 351
12948.50 372
12949.58 374
12950.65 342
12951.73 357
12952.80 348
12953.88 359
12954.95 392
12956.03 338
12957.10 335
12958.18 372
12959.26 407
12960.33 339
12961.41 368
12962.48 377
12963.56 356
12964.63 346
12965.71 338
12966.78 352
12967.86 355
12968.94 372
12970.01 401
12971.09 382
12972.16 328
12973.24 364
12974.32 331
12975.39 328
12976.47 375
12977.54 364
12978.62 338
12979.70 398
12980.77 380
12981.85 369
12982.93 390
12984.00 381
12985.08 356
12986.15 360
12987.23 358
12988.31 348
12989.38 338
12990.46 379
12991.54 352
12992.61 361
12993.69 352
12994.77 341
12995.85 383
12996.92 328
12998.00 341
12999.08 349
13000.15 373
13001.23 367
13002.31 291
13003.38 353
13004.46 378
13005.54 362
13006.62 378
13007.69 404
13008.77 353
13009.85 349
13010.93 375
13012.00 396
13013.08 326
13014.16 342
13015.24 409
13016.32 399
13017.39 356
13018.47 406
13019.55 381
13020.63 375
13021.70 357
13022.78 360
13023.86 378
13024.94 365
13026.02 365
13027.10 391
13028.17 371
13029.25 384
13030.33 400
13031.41 396
13032.49 365
13033.57 373
13034.64 372
13035.72 396
13036.80 354
13037.88 380
13038.96 395
13040.04 451
13041.12 429
13042.19 359
13043.27 377
13044.35 384
13045.43 355
13046.51 366
13047.59 407
13048.67 366
13049.75 385
13050.83 396
13051.91 437
13052.99 437
13054.06 382
13055.14 355
13056.22 339
13057.30 339
13058.38 366
13059.46 401
13060.54 393
13061.62 365
13062.70 361
13063.78 403
13064.86 397
13065.94 351
13067.02 406
13068.10 392
13069.18 402
13070.26 360
13071.34 370
13072.42 387
13073.50 430
13074.58 369
13075.66 367
13076.74 363
13077.82 351
13078.90 411
13079.98 403
13081.06 392
13082.14 415
13083.22 383
13084.30 385
13085.38 377
13086.47 356
13087.55 394
13088.63 353
13089.71 338
13090.79 394
13091.87 347
13092.95 357
13094.03 374
13095.11 381
13096.19 360
13097.27 336
13098.36 342
13099.44 372
13100.52 365
13101.60 348
13102.68 377
13103.76 362
13104.84 395
13105.93 373
13107.01 356
13108.09 373
13109.17 398
13110.25 330
13111.33 345
13112.42 359
13113.50 355
13114.58 371
13115.66 328
13116.74 382
13117.82 392
13118.91 380
13119.99 421
13121.07 438
13122.15 348
13123.23 352
13124.32 335
13125.40 342
13126.48 339
13127.56 366
13128.65 367
13129.73 376
13130.81 373
13131.89 340
13132.98 339
13134.06 331
13135.14 349
13136.22 366
13137.31 341
13138.39 351
13139.47 344
13140.56 360
13141.64 348
13142.72 329
13143.81 343
13144.89 383
13145.97 388
13147.05 349
13148.14 344
13149.22 300
13150.30 330
13151.39 393
13152.47 366
13153.55 369
13154.64 359
13155.72 358
13156.81 323
13157.89 346
13158.97 328
13160.06 352
13161.14 393
13162.22 328
13163.31 346
13164.39 350
13165.48 328
13166.56 314
13167.64 326
13168.73 335
13169.81 368
13170.90 326
13171.98 357
13173.06 315
13174.15 361
13175.23 338
13176.32 308
13177.40 322
13178.49 373
13179.57 350
13180.66 353
13181.74 341
13182.82 358
13183.91 383
13184.99 371
13186.08 368
13187.16 368
13188.25 322
13189.33 322
13190.42 343
13191.50 358
13192.59 331
13193.67 341
13194.76 323
13195.84 338
13196.93 335
13198.01 335
13199.10 359
13200.19 355
13201.27 332
13202.36 360
13203.44 369
13204.53 368
13205.61 353
13206.70 380
13207.78 346
13208.87 367
13209.96 334
13211.04 347
13212.13 393
13213.21 357
13214.30 369
13215.38 399
13216.47 362
13217.56 363
13218.64 359
13219.73 397
13220.82 358
13221.90 356
13222.99 370
13224.07 346
13225.16 352
13226.25 351
13227.33 356
13228.42 343
13229.51 357
13230.59 369
13231.68 317
13232.77 319
13233.85 361
13234.94 359
13236.03 379
13237.11 368
13238.20 350
13239.29 375
13240.38 412
13241.46 362
13242.55 333
13243.64 378
13244.72 398
13245.81 345
13246.90 341
13247.99 358
13249.07 344
13250.16 348
13251.25 356
13252.34 373
13253.42 374
13254.51 350
13255.60 361
13256.69 353
13257.77 347
13258.86 340
13259.95 400
13261.04 425
13262.13 380
13263.21 356
13264.30 332
13265.39 334
13266.48 361
13267.57 418
13268.65 395
13269.74 365
13270.83 358
13271.92 428
13273.01 389
13274.10 396
13275.18 414
13276.27 406
13277.36 387
13278.45 371
13279.54 353
13280.63 385
13281.72 397
13282.80 389
13283.89 392
13284.98 416
13286.07 374
13287.16 406
13288.25 398
13289.34 346
13290.43 381
13291.52 424
13292.61 399
13293.69 396
13294.78 413
13295.87 409
13296.96 396
13298.05 437
13299.14 379
13300.23 367
13301.32 440
13302.41 441
13303.50 408
13304.59 405
13305.68 396
13306.77 436
13307.86 427
13308.95 421
13310.04 437
13311.13 431
13312.22 433
13313.31 441
13314.40 398
13315.49 431
13316.58 441
13317.67 428
13318.76 448
13319.85 450
13320.94 428
13322.03 425
13323.12 456
13324.21 401
13325.30 417
13326.39 473
13327.48 424
13328.57 431
13329.66 475
13330.75 435
13331.85 439
13332.94 412
13334.03 399
13335.12 411
13336.21 419
13337.30 436
13338.39 451
13339.48 425
13340.57 443
13341.66 461
13342.76 458
13343.85 477
13344.94 480
13346.03 404
13347.12 439
13348.21 438
13349.30 441
13350.40 465
13351.49 452
13352.58 438
13353.67 450
13354.76 408
13355.85 390
13356.95 419
13358.04 432
13359.13 428
13360.22 453
13361.31 439
13362.41 432
13363.50 470
13364.59 477
13365.68 494
13366.77 459
13367.87 469
13368.96 463
13370.05 472
13371.14 473
13372.24 482
13373.33 522
13374.42 455
13375.51 503
13376.61 484
13377.70 514
13378.79 460
13379.88 464
13380.98 464
13382.07 453
13383.16 504
13384.26 456
13385.35 479
13386.44 470
13387.54 429
13388.63 415
13389.72 394
13390.81 412
13391.91 385
13393.00 442
13394.09 460
13395.19 470
13396.28 446
13397.37 443
13398.47 421
13399.56 393
13400.66 397
13401.75 409
13402.84 391
13403.94 459
13405.03 426
13406.12 425
13407.22 429
13408.31 409
13409.41 368
13410.50 407
13411.59 425
13412.69 397
13413.78 402
13414.88 415
13415.97 422
13417.07 458
13418.16 396
13419.25 421
13420.35 397
13421.44 439
13422.54 401
13423.63 398
13424.73 355
13425.82 401
13426.92 396
13428.01 394
13429.11 405
13430.20 394
13431.29 408
13432.39 386
13433.48 424
13434.58 380
13435.67 426
13436.77 419
13437.86 418
13438.96 414
13440.06 420
13441.15 380
13442.25 419
13443.34 423
13444.44 381
13445.53 429
13446.63 449
13447.72 426
13448.82 426
13449.91 377
13451.01 393
13452.11 419
13453.20 423
13454.30 464
13455.39 423
13456.49 419
13457.59 487
13458.68 427
13459.78 418
13460.87 422
13461.97 396
13463.07 398
13464.16 392
13465.26 409
13466.35 461
13467.45 428
13468.55 430
13469.64 480
13470.74 430
13471.84 475
13472.93 442
13474.03 442
13475.13 428
13476.22 434
13477.32 475
13478.42 455
13479.51 432
13480.61 408
13481.71 471
13482.80 430
13483.90 479
13485.00 456
13486.10 447
13487.19 451
13488.29 436
13489.39 440
13490.48 451
13491.58 454
13492.68 496
13493.78 418
13494.87 485
13495.97 480
13497.07 463
13498.17 464
13499.26 480
13500.36 500
13501.46 531
13502.56 489
13503.65 480
13504.75 536
13505.85 516
13506.95 518
13508.05 499
13509.14 513
13510.24 558
13511.34 550
13512.44 569
13513.54 506
13514.64 520
13515.73 516
13516.83 518
13517.93 492
13519.03 476
13520.13 470
13521.23 490
13522.32 465
13523.42 430
13524.52 408
13525.62 457
13526.72 525
13527.82 474
13528.92 446
13530.02 410
13531.12 440
13532.21 434
13533.31 428
13534.41 391
13535.51 400
13536.61 396
13537.71 399
13538.81 394
13539.91 411
13541.01 404
13542.11 446
13543.21 455
13544.31 489
13545.41 396
13546.50 423
13547.60 424
13548.70 424
13549.80 397
13550.90 388
13552.00 437
13553.10 439
13554.20 382
13555.30 371
13556.40 384
13557.50 406
13558.60 411
13559.70 409
13560.80 390
13561.90 389
13563.00 378
13564.10 395
13565.20 467
13566.30 407
13567.41 382
13568.51 358
13569.61 401
13570.71 443
13571.81 398
13572.91 348
13574.01 376
13575.11 397
13576.21 431
13577.31 398
13578.41 422
13579.51 416
13580.61 362
13581.71 391
13582.82 401
13583.92 432
13585.02 437
13586.12 380
13587.22 356
13588.32 426
13589.42 456
13590.52 469
13591.63 434
13592.73 424
13593.83 408
13594.93 377
13596.03 367
13597.13 419
13598.24 423
13599.34 410
13600.44 391
13601.54 387
13602.64 437
13603.74 419
13604.85 414
13605.95 404
13607.05 419
13608.15 444
13609.25 442
13610.36 426
13611.46 429
13612.56 424
13613.66 401
13614.77 400
13615.87 477
13616.97 425
13618.07 403
13619.18 429
13620.28 459
13621.38 460
13622.48 467
13623.59 473
13624.69 455
13625.79 416
13626.89 395
13628.00 434
13629.10 416
13630.20 455
13631.31 472
13632.41 416
13633.51 409
13634.62 415
13635.72 438
13636.82 448
13637.93 457
13639.03 440
13640.13 390
13641.24 465
13642.34 462
13643.44 470
13644.55 461
13645.65 414
13646.75 440
13647.86 456
13648.96 455
13650.06 461
13651.17 482
13652.27 465
13653.38 463
13654.48 444
13655.58 426
13656.69 446
13657.79 434
13658.90 421
13660.00 421
13661.10 419
13662.21 409
13663.31 432
13664.42 455
13665.52 420
13666.63 383
13667.73 443
13668.84 450
13669.94 424
13671.04 429
13672.15 454
13673.25 435
13674.36 446
13675.46 426
13676.57 394
13677.67 397
13678.78 407
13679.88 419
13680.99 443
13682.09 433
13683.20 448
13684.30 416
13685.41 399
13686.51 431
13687.62 423
13688.72 429
13689.83 425
13690.94 403
13692.04 440
13693.15 405
13694.25 421
13695.36 452
13696.46 434
13697.57 437
13698.67 447
13699.78 423
13700.89 411
13701.99 423
13703.10 412
13704.20 423
13705.31 453
13706.42 433
13707.52 403
13708.63 429
13709.73 498
13710.84 418
13711.95 473
13713.05 476
13714.16 452
13715.27 438
13716.37 452
13717.48 452
13718.59 440
13719.69 476
13720.80 497
13721.91 465
13723.01 489
13724.12 477
13725.23 453
13726.33 468
13727.44 486
13728.55 501
13729.65 463
13730.76 522
13731.87 508
13732.98 507
13734.08 523
13735.19 547
13736.30 519
13737.40 518
13738.51 550
13739.62 541
13740.73 515
13741.83 528
13742.94 490
13744.05 501
13745.16 537
13746.26 526
13747.37 536
13748.48 528
13749.59 518
13750.70 535
13751.80 585
13752.91 602
13754.02 556
13755.13 534
13756.24 557
13757.34 581
13758.45 632
13759.56 610
13760.67 610
13761.78 591
13762.88 593
13763.99 577
13765.10 645
13766.21 627
13767.32 627
13768.43 662
13769.54 713
13770.64 680
13771.75 639
13772.86 655
13773.97 693
13775.08 687
13776.19 672
13777.30 748
13778.41 787
13779.52 775
13780.62 796
13781.73 830
13782.84 787
13783.95 803
13785.06 799
13786.17 856
13787.28 803
13788.39 712
13789.50 759
13790.61 741
13791.72 693
13792.83 686
13793.94 621
13795.05 617
13796.16 666
13797.27 664
13798.38 544
13799.49 550
13800.60 544
13801.71 562
13802.82 588
13803.93 554
13805.04 542
13806.15 614
13807.26 528
13808.37 547
13809.48 548
13810.59 535
13811.70 604
13812.81 622
13813.92 543
13815.03 544
13816.14 568
13817.25 587
13818.36 584
13819.47 542
13820.58 573
13821.69 563
13822.80 550
13823.91 545
13825.02 567
13826.13 569
13827.25 571
13828.36 572
13829.47 553
13830.58 553
13831.69 530
13832.80 497
13833.91 527
13835.02 577
13836.13 564
13837.25 547
13838.36 510
13839.47 530
13840.58 544
13841.69 518
13842.80 534
13843.91 521
13845.03 493
13846.14 477
13847.25 496
13848.36 535
13849.47 551
13850.59 547
13851.70 529
13852.81 542
13853.92 528
13855.03 567
13856.15 553
13857.26 494
13858.37 520
13859.48 524
13860.59 533
13861.71 519
13862.82 540
13863.93 536
13865.04 595
13866.16 554
13867.27 574
13868.38 576
13869.49 566
13870.61 547
13871.72 567
13872.83 543
13873.95 617
13875.06 615
13876.17 583
13877.28 580
13878.40 560
13879.51 627
13880.62 602
13881.74 534
13882.85 567
13883.96 545
13885.08 618
13886.19 565
13887.30 534
13888.42 543
13889.53 579
13890.64 592
13891.76 575
13892.87 585
13893.98 562
13895.10 536
13896.21 532
13897.33 552
13898.44 588
13899.55 615
13900.67 594
13901.78 602
13902.89 601
13904.01 562
13905.12 575
13906.24 580
13907.35 569
13908.47 633
13909.58 588
13910.69 608
13911.81 550
13912.92 567
13914.04 525
13915.15 599
13916.27 566
13917.38 506
13918.50 539
13919.61 533
13920.72 503
13921.84 533
13922.95 508
13924.07 517
13925.18 543
13926.30 531
13927.41 492
13928.53 460
13929.64 476
13930.76 479
13931.87 461
13932.99 470
13934.10 480
13935.22 526
13936.34 476
13937.45 487
13938.57 498
13939.68 503
13940.80 488
13941.91 468
13943.03 494
13944.14 492
13945.26 479
13946.38 454
13947.49 476
13948.61 438
13949.72 503
13950.84 470
13951.95 458
13953.07 469
13954.19 514
13955.30 503
13956.42 443
13957.53 478
13958.65 458
13959.77 496
13960.88 505
13962.00 531
13963.12 478
13964.23 446
13965.35 481
13966.47 496
13967.58 513
13968.70 522
13969.82 467
13970.93 426
13972.05 448
13973.17 451
13974.28 486
13975.40 492
13976.52 504
13977.63 485
13978.75 475
13979.87 494
13980.99 500
13982.10 429
13983.22 445
13984.34 463
13985.45 470
13986.57 436
13987.69 417
13988.81 470
13989.92 479
13991.04 476
13992.16 469
13993.28 496
13994.39 469
13995.51 476
13996.63 466
13997.75 503
13998.87 472
13999.98 489
14001.10 475
14002.22 477
14003.34 478
14004.46 544
14005.57 475
14006.69 490
14007.81 491
14008.93 442
14010.05 458
14011.16 525
14012.28 529
14013.40 499
14014.52 504
14015.64 509
14016.76 469
14017.88 451
14018.99 457
14020.11 508
14021.23 524
14022.35 529
14023.47 503
14024.59 479
14025.71 480
14026.83 535
14027.94 541
14029.06 523
14030.18 512
14031.30 493
14032.42 509
14033.54 549
14034.66 527
14035.78 498
14036.90 498
14038.02 518
14039.14 519
14040.26 524
14041.38 476
14042.50 510
14043.62 519
14044.74 468
14045.86 503
14046.97 505
14048.09 504
14049.21 490
14050.33 494
14051.45 476
14052.57 449
14053.69 482
14054.81 489
14055.93 495
14057.05 479
14058.17 448
14059.30 444
14060.42 455
14061.54 477
14062.66 478
14063.78 503
14064.90 505
14066.02 517
14067.14 522
14068.26 498
14069.38 472
14070.50 497
14071.62 499
14072.74 477
14073.86 487
14074.98 514
14076.10 529
14077.23 485
14078.35 466
14079.47 493
14080.59 500
14081.71 518
14082.83 502
14083.95 470
14085.07 503
14086.19 466
14087.32 465
14088.44 501
14089.56 516
14090.68 561
14091.80 546
14092.92 521
14094.05 534
14095.17 569
14096.29 584
14097.41 565
14098.53 573
14099.65 559
14100.78 543
14101.90 580
14103.02 610
14104.14 579
14105.26 642
14106.39 642
14107.51 618
14108.63 618
14109.75 576
14110.88 597
14112.00 630
14113.12 648
14114.24 590
14115.37 613
14116.49 571
14117.61 532
14118.73 543
14119.86 525
14120.98 509
14122.10 499
14123.22 477
14124.35 454
14125.47 478
14126.59 483
14127.72 477
14128.84 456
14129.96 463
14131.09 440
14132.21 476
14133.33 489
14134.45 464
14135.58 462
14136.70 433
14137.82 400
14138.95 458
14140.07 461
14141.20 410
14142.32 436
14143.44 436
14144.57 442
14145.69 430
14146.81 455
14147.94 419
14149.06 405
14150.19 415
14151.31 422
14152.43 451
14153.56 451
14154.68 455
14155.81 466
14156.93 430
14158.05 436
14159.18 435
14160.30 450
14161.43 425
14162.55 414
14163.68 415
14164.80 407
14165.92 402
14167.05 411
14168.17 452
14169.30 422
14170.42 435
14171.55 430
14172.67 417
14173.80 400
14174.92 414
14176.05 411
14177.17 422
14178.30 392
14179.42 403
14180.55 404
14181.67 392
14182.80 410
14183.92 385
14185.05 366
14186.17 397
14187.30 385
14188.42 367
14189.55 409
14190.67 437
14191.80 417
14192.93 433
14194.05 411
14195.18 381
14196.30 381
14197.43 384
14198.55 416
14199.68 364
14200.81 393
14201.93 417
14203.06 389
14204.18 384
14205.31 370
14206.44 365
14207.56 380
14208.69 377
14209.82 385
14210.94 390
14212.07 395
14213.19 400
14214.32 378
14215.45 370
14216.57 374
14217.70 388
14218.83 372
14219.95 385
14221.08 370
14222.21 388
14223.33 375
14224.46 383
14225.59 315
14226.71 363
14227.84 365
14228.97 387
14230.10 373
14231.22 377
14232.35 326
14233.48 364
14234.60 374
14235.73 363
14236.86 315
14237.99 320
14239.11 385
14240.24 382
14241.37 348
14242.50 318
14243.62 353
14244.75 371
14245.88 352
14247.01 373
14248.13 363
14249.26 364
14250.39 360
14251.52 338
14252.65 309
14253.77 361
14254.90 363
14256.03 356
14257.16 336
14258.29 353
14259.42 384
14260.54 331
14261.67 323
14262.80 360
14263.93 342
14265.06 358
14266.19 331
14267.31 304
14268.44 331
14269.57 368
14270.70 354
14271.83 347
14272.96 347
14274.09 352
14275.22 335
14276.34 347
14277.47 340
14278.60 335
14279.73 332
14280.86 352
14281.99 381
14283.12 364
14284.25 339
14285.38 331
14286.51 358
14287.64 326
14288.76 317
14289.89 330
14291.02 343
14292.15 362
14293.28 334
14294.41 319
14295.54 350
14296.67 342
14297.80 327
14298.93 336
14300.06 345
14301.19 327
14302.32 324
14303.45 311
14304.58 320
14305.71 319
14306.84 298
14307.97 317
14309.10 330
14310.23 308
14311.36 323
14312.49 351
14313.62 305
14314.75 305
14315.88 301
14317.01 311
14318.15 335
14319.28 316
14320.41 341
14321.54 346
14322.67 309
14323.80 324
14324.93 335
14326.06 315
14327.19 323
14328.32 317
14329.45 350
14330.58 313
14331.72 328
14332.85 329
14333.98 314
14335.11 272
14336.24 310
14337.37 316
14338.50 336
14339.63 349
14340.77 293
14341.90 298
14343.03 327
14344.16 336
14345.29 330
14346.42 350
14347.56 342
14348.69 319
14349.82 313
14350.95 294
14352.08 317
14353.21 298
14354.35 299
14355.48 295
14356.61 293
14357.74 329
14358.88 311
14360.01 334
14361.14 317
14362.27 325
14363.40 354
14364.54 309
14365.67 304
14366.80 300
14367.93 276
14369.07 309
14370.20 335
14371.33 304
14372.46 284
14373.60 260
14374.73 338
14375.86 325
14377.00 309
14378.13 315
14379.26 335
14380.39 350
14381.53 339
14382.66 314
14383.79 268
14384.93 327
14386.06 338
14387.19 296
14388.33 312
14389.46 291
14390.59 321
14391.73 327
14392.86 279
14393.99 323
14395.13 320
14396.26 311
14397.40 341
14398.53 335
14399.66 335
14400.80 338
14401.93 374
14403.06 353
14404.20 299
14405.33 303
14406.47 323
14407.60 308
14408.74 315
14409.87 319
14411.00 318
14412.14 361
14413.27 311
14414.41 319
14415.54 326
14416.68 363
14417.81 363
14418.94 369
14420.08 306
14421.21 362
14422.35 347
14423.48 322
14424.62 336
14425.75 333
14426.89 320
14428.02 323
14429.16 383
14430.29 345
14431.43 357
14432.56 377
14433.70 363
14434.83 318
14435.97 353
14437.10 371
14438.24 314
14439.37 292
14440.51 299
14441.64 297
14442.78 316
14443.92 337
14445.05 365
14446.19 329
14447.32 321
14448.46 346
14449.59 336
14450.73 308
14451.87 284
14453.00 330
14454.14 321
14455.27 351
14456.41 327
14457.55 311
14458.68 301
14459.82 352
14460.95 352
14462.09 301
14463.23 345
14464.36 367
14465.50 381
14466.64 313
14467.77 324
14468.91 329
14470.05 349
14471.18 319
14472.32 313
14473.46 359
14474.59 348
14475.73 352
14476.87 352
14478.00 360
14479.14 353
14480.28 351
14481.41 334
14482.55 362
14483.69 321
14484.83 339
14485.96 329
14487.10 388
14488.24 387
14489.37 352
14490.51 341
14491.65 333
14492.79 316
14493.92 339
14495.06 328
14496.20 298
14497.34 336
14498.47 324
14499.61 331
14500.75 322
14501.89 322
14503.03 295
14504.16 321
14505.30 360
14506.44 348
14507.58 319
14508.72 316
14509.85 299
14510.99 327
14512.13 342
14513.27 308
14514.41 333
14515.55 332
14516.68 312
14517.82 293
14518.96 319
14520.10 311
14521.24 336
14522.38 311
14523.51 284
14524.65 328
14525.79 341
14526.93 280
14528.07 308
14529.21 319
14530.35 304
14531.49 307
14532.63 322
14533.76 360
14534.90 356
14536.04 359
14537.18 318
14538.32 318
14539.46 326
14540.60 321
14541.74 330
14542.88 324
14544.02 291
14545.16 304
14546.30 295
14547.44 313
14548.58 293
14549.72 318
14550.86 335
14552.00 327
14553.14 329
14554.28 318
14555.42 318
14556.56 334
14557.70 376
14558.84 311
14559.98 344
14561.12 309
14562.26 301
14563.40 326
14564.54 361
14565.68 329
14566.82 320
14567.96 317
14569.10 308
14570.24 342
14571.38 339
14572.52 344
14573.66 346
14574.80 313
14575.94 304
14577.08 345
14578.22 371
14579.36 352
14580.51 305
14581.65 322
14582.79 348
14583.93 366
14585.07 315
14586.21 324
14587.35 309
14588.49 349
14589.63 294
14590.78 331
14591.92 341
14593.06 343
14594.20 325
14595.34 347
14596.48 375
14597.62 346
14598.77 314
14599.91 347
14601.05 344
14602.19 335
14603.33 346
14604.48 324
14605.62 390
14606.76 336
14607.90 338
14609.04 358
14610.19 343
14611.33 344
14612.47 351
14613.61 394
14614.75 358
14615.90 377
14617.04 396
14618.18 370
14619.32 363
14620.47 350
14621.61 387
14622.75 361
14623.89 366
14625.04 360
14626.18 371
14627.32 361
14628.46 371
14629.61 335
14630.75 350
14631.89 350
14633.04 374
14634.18 379
14635.32 444
14636.47 407
14637.61 413
14638.75 383
14639.89 414
14641.04 443
14642.18 384
14643.32 417
14644.47 455
14645.61 449
14646.76 428
14647.90 418
14649.04 408
14650.19 381
14651.33 404
14652.47 376
14653.62 322
14654.76 374
14655.90 385
14657.05 360
14658.19 345
14659.34 306
14660.48 338
14661.62 324
14662.77 326
14663.91 325
14665.06 316
14666.20 333
14667.35 295
14668.49 305
14669.63 372
14670.78 331
14671.92 336
14673.07 313
14674.21 328
14675.36 327
14676.50 358
14677.65 360
14678.79 344
14679.94 332
14681.08 301
14682.23 331
14683.37 308
14684.52 299
14685.66 307
14686.81 345
14687.95 283
14689.10 315
14690.24 325
14691.39 312
14692.53 288
14693.68 356
14694.82 345
14695.97 328
14697.11 311
14698.26 288
14699.41 301
14700.55 320
14701.70 311
14702.84 316
14703.99 290
14705.13 322
14706.28 324
14707.43 313
14708.57 299
14709.72 313
14710.86 308
14712.01 315
14713.16 302
14714.30 302
14715.45 288
14716.59 315
14717.74 293
14718.89 319
14720.03 301
14721.18 260
14722.33 264
14723.47 316
14724.62 302
14725.77 297
14726.91 305
14728.06 280
14729.21 321
14730.35 287
14731.50 281
14732.65 271
14733.79 291
14734.94 276
14736.09 288
14737.23 302
14738.38 307
14739.53 330
14740.68 308
14741.82 287
14742.97 311
14744.12 283
14745.26 328
14746.41 305
14747.56 280
14748.71 290
14749.85 329
14751.00 348
14752.15 288
14753.30 322
14754.45 293
14755.59 315
14756.74 319
14757.89 305
14759.04 285
14760.18 293
14761.33 287
14762.48 280
14763.63 284
14764.78 340
14765.92 313
14767.07 279
14768.22 301
14769.37 305
14770.52 291
14771.67 329
14772.81 298
14773.96 325
14775.11 323
14776.26 320
14777.41 324
14778.56 345
14779.71 312
14780.86 298
14782.00 332
14783.15 344
14784.30 343
14785.45 333
14786.60 319
14787.75 311
14788.90 323
14790.05 374
14791.20 360
14792.35 366
14793.49 345
14794.64 313
14795.79 352
14796.94 348
14798.09 310
14799.24 349
14800.39 357
14801.54 349
14802.69 357
14803.84 376
14804.99 366
14806.14 324
14807.29 357
14808.44 348
14809.59 361
14810.74 355
14811.89 348
14813.04 335
14814.19 337
14815.34 289
14816.49 347
14817.64 343
14818.79 347
14819.94 325
14821.09 322
14822.24 341
14823.39 315
14824.54 347
14825.69 287
14826.84 275
14827.99 319
14829.14 314
14830.29 311
14831.44 295
14832.60 286
14833.75 326
14834.90 291
14836.05 291
14837.20 286
14838.35 282
14839.50 276
14840.65 276
14841.80 319
14842.95 277
14844.11 283
14845.26 270
14846.41 271
14847.56 263
14848.71 271
14849.86 260
14851.01 282
14852.17 259
14853.32 253
14854.47 312
14855.62 271
14856.77 264
14857.92 265
14859.08 292
14860.23 266
14861.38 246
14862.53 233
14863.68 266
14864.84 271
14865.99 260
14867.14 251
14868.29 264
14869.44 273
14870.60 273
14871.75 245
14872.90 253
14874.05 303
14875.21 267
14876.36 259
14877.51 247
14878.66 300
14879.82 266
14880.97 246
14882.12 280
14883.27 282
14884.43 250
14885.58 275
14886.73 273
14887.89 267
14889.04 261
14890.19 246
14891.34 270
14892.50 320
14893.65 300
14894.80 246
14895.96 265
14897.11 273
14898.26 308
14899.42 294
14900.57 235
14901.72 257
14902.88 254
14904.03 265
14905.18 264
14906.34 259
14907.49 244
14908.65 266
14909.80 258
14910.95 278
14912.11 251
14913.26 257
14914.41 255
14915.57 267
14916.72 289
14917.88 244
14919.03 248
14920.18 251
14921.34 271
14922.49 244
14923.65 260
14924.80 258
14925.96 294
14927.11 281
14928.27 237
14929.42 256
14930.57 242
14931.73 284
14932.88 279
14934.04 276
14935.19 274
14936.35 242
14937.50 285
14938.66 237
14939.81 267
14940.97 280
14942.12 250
14943.28 281
14944.43 263
14945.59 276
14946.74 302
14947.90 264
14949.05 236
14950.21 234
14951.36 236
14952.52 280
14953.68 255
14954.83 277
14955.99 271
14957.14 279
14958.30 241
14959.45 246
14960.61 259
14961.77 263
14962.92 274
14964.08 281
14965.23 264
14966.39 261
14967.54 260
14968.70 256
14969.86 268
14971.01 263
14972.17 231
14973.33 267
14974.48 273
14975.64 245
14976.79 251
14977.95 252
14979.11 256
14980.26 263
14981.42 261
14982.58 244
14983.73 252
14984.89 240
14986.05 220
14987.20 242
14988.36 240
14989.52 254
14990.67 258
14991.83 239
14992.99 234
14994.15 217
14995.30 222
14996.46 226
14997.62 260
14998.77 304
14999.93 229
15001.09 230
15002.25 255
15003.40 239
15004.56 248
15005.72 247
15006.88 201
15008.03 229
15009.19 278
15010.35 274
15011.51 228
15012.66 223
15013.82 232
15014.98 249
15016.14 269
15017.30 246
15018.45 245
15019.61 256
15020.77 260
15021.93 225
15023.09 261
15024.24 244
15025.40 243
15026.56 206
15027.72 212
15028.88 227
15030.04 234
15031.19 233
15032.35 229
15033.51 238
15034.67 235
15035.83 238
15036.99 244
15038.15 238
15039.30 276
15040.46 245
15041.62 234
15042.78 225
15043.94 248
15045.10 269
15046.26 249
15047.42 242
15048.58 247
15049.74 230
15050.90 258
15052.05 243
15053.21 252
15054.37 233
15055.53 248
15056.69 231
15057.85 208
15059.01 199
15060.17 211
15061.33 226
15062.49 246
15063.65 209
15064.81 225
15065.97 226
15067.13 228
15068.29 219
15069.45 236
15070.61 227
15071.77 231
15072.93 229
15074.09 230
15075.25 219
15076.41 244
15077.57 214
15078.73 217
15079.89 246
15081.05 220
15082.21 223
15083.37 220
15084.53 222
15085.69 249
15086.85 238
15088.01 234
15089.18 253
15090.34 283
15091.50 238
15092.66 219
15093.82 232
15094.98 244
15096.14 240
15097.30 245
15098.46 252
15099.62 240
15100.78 250
15101.95 223
15103.11 268
15104.27 247
15105.43 261
15106.59 248
15107.75 260
15108.91 264
15110.08 254
15111.24 283
15112.40 258
15113.56 229
15114.72 231
15115.88 227
15117.05 242
15118.21 219
15119.37 249
15120.53 231
15121.69 216
15122.86 230
15124.02 224
15125.18 237
15126.34 270
15127.50 271
15128.67 249
15129.83 276
15130.99 261
15132.15 250
15133.32 239
15134.48 248
15135.64 249
15136.80 280
15137.97 237
15139.13 218
15140.29 249
15141.45 257
15142.62 246
15143.78 226
15144.94 236
15146.11 249
15147.27 241
15148.43 230
15149.59 263
15150.76 242
15151.92 252
15153.08 246
15154.25 263
15155.41 253
15156.57 251
15157.74 244
15158.90 239
15160.06 269
15161.23 291
15162.39 279
15163.55 250
15164.72 264
15165.88 280
15167.05 265
15168.21 216
15169.37 256
15170.54 262
15171.70 275
15172.86 267
15174.03 285
15175.19 249
15176.36 243
15177.52 275
15178.69 209
15179.85 205
15181.01 227
15182.18 283
15183.34 272
15184.51 250
15185.67 255
15186.84 266
15188.00 251
15189.16 259
15190.33 260
15191.49 260
15192.66 272
15193.82 319
15194.99 302
15196.15 265
15197.32 299
15198.48 283
15199.65 272
15200.81 283
15201.98 288
15203.14 281
15204.31 290
15205.47 255
15206.64 269
15207.80 288
15208.97 329
15210.13 326
15211.30 291
15212.47 286
15213.63 286
15214.80 333
15215.96 308
15217.13 318
15218.29 316
15219.46 316
15220.62 291
15221.79 300
15222.96 293
15224.12 342
15225.29 308
15226.45 276
15227.62 346
15228.79 309
15229.95 307
15231.12 327
15232.29 338
15233.45 300
15234.62 288
15235.78 288
15236.95 391
15238.12 360
15239.28 338
15240.45 317
15241.62 302
15242.78 324
15243.95 323
15245.12 310
15246.28 352
15247.45 354
15248.62 361
15249.78 345
15250.95 308
15252.12 301
15253.28 341
15254.45 332
15255.62 310
15256.79 314
15257.95 298
15259.12 320
15260.29 315
15261.46 303
15262.62 290
15263.79 298
15264.96 279
15266.13 269
15267.29 287
15268.46 239
15269.63 265
15270.80 281
15271.96 294
15273.13 277
15274.30 272
15275.47 292
15276.64 267
15277.80 244
15278.97 239
15280.14 270
15281.31 282
15282.48 291
15283.64 269
15284.81 281
15285.98 276
15287.15 250
15288.32 248
15289.49 259
15290.65 280
15291.82 261
15292.99 250
15294.16 267
15295.33 232
15296.50 229
15297.67 289
15298.83 305
15300.00 263
15301.17 272
15302.34 304
15303.51 276
15304.68 295
15305.85 255
15307.02 243
15308.19 286
15309.36 252
15310.52 259
15311.69 286
15312.86 266
15314.03 262
15315.20 282
15316.37 235
15317.54 283
15318.71 256
15319.88 292
15321.05 272
15322.22 251
15323.39 312
15324.56 271
15325.73 278
15326.90 263
15328.07 301
15329.24 251
15330.41 281
15331.58 281
15332.75 263
15333.92 257
15335.09 237
15336.26 278
15337.43 263
15338.60 261
15339.77 281
15340.94 293
15342.11 280
15343.28 258
15344.45 267
15345.62 276
15346.79 303
15347.96 248
15349.13 256
15350.31 266
15351.48 271
15352.65 258
15353.82 292
15354.99 300
15356.16 298
15357.33 289
15358.50 283
15359.67 265
15360.84 270
15362.02 274
15363.19 310
15364.36 292
15365.53 298
15366.70 289
15367.87 299
15369.04 286
15370.21 267
15371.39 252
15372.56 311
15373.73 297
15374.90 254
15376.07 278
15377.24 289
15378.42 296
15379.59 284
15380.76 288
15381.93 276
15383.10 274
15384.28 313
15385.45 297
15386.62 289
15387.79 274
15388.97 290
15390.14 289
15391.31 281
15392.48 317
15393.65 328
15394.83 321
15396.00 300
15397.17 301
15398.34 287
15399.52 305
15400.69 289
15401.86 301
15403.04 271
15404.21 290
15405.38 276
15406.55 308
15407.73 328
15408.90 342
15410.07 264
15411.25 302
15412.42 307
15413.59 297
15414.77 305
15415.94 303
15417.11 297
15418.29 270
15419.46 250
15420.63 264
15421.81 263
15422.98 245
15424.15 264
15425.33 273
15426.50 240
15427.67 256
15428.85 267
15430.02 247
15431.20 252
15432.37 238
15433.54 241
15434.72 234
15435.89 241
15437.07 286
15438.24 265
15439.41 257
15440.59 272
15441.76 259
15442.94 242
15444.11 223
15445.29 242
15446.46 258
15447.63 230
15448.81 232
15449.98 215
15451.16 271
15452.33 283
15453.51 284
15454.68 234
15455.86 264
15457.03 258
15458.21 254
15459.38 268
15460.56 251
15461.73 220
15462.91 257
15464.08 260
15465.26 242
15466.43 209
15467.61 240
15468.78 261
15469.96 259
15471.13 250
15472.31 226
15473.48 243
15474.66 275
15475.83 251
15477.01 240
15478.19 248
15479.36 265
15480.54 279
15481.71 254
15482.89 283
15484.06 269
15485.24 275
15486.42 219
15487.59 238
15488.77 221
15489.94 244
15491.12 215
15492.30 211
15493.47 255
15494.65 279
15495.83 275
15497.00 265
15498.18 273
15499.36 279
15500.53 281
15501.71 245
15502.88 256
15504.06 255
15505.24 246
15506.41 241
15507.59 240
15508.77 261
15509.95 262
15511.12 267
15512.30 245
15513.48 258
15514.65 241
15515.83 260
15517.01 270
15518.18 274
15519.36 255
15520.54 270
15521.72 298
15522.89 255
15524.07 255
15525.25 298
15526.43 302
15527.60 276
15528.78 255
15529.96 256
15531.14 266
15532.31 252
15533.49 278
15534.67 295
15535.85 300
15537.03 265
15538.20 252
15539.38 278
15540.56 285
15541.74 272
15542.92 288
15544.09 333
15545.27 309
15546.45 284
15547.63 290
15548.81 255
15549.98 270
15551.16 279
15552.34 301
15553.52 268
15554.70 263
15555.88 255
15557.06 265
15558.23 301
15559.41 268
15560.59 283
15561.77 320
15562.95 265
15564.13 282
15565.31 315
15566.49 322
15567.67 329
15568.84 278
15570.02 269
15571.20 307
15572.38 287
15573.56 288
15574.74 318
15575.92 291
15577.10 289
15578.28 277
15579.46 296
15580.64 274
15581.82 286
15583.00 268
15584.18 306
15585.36 322
15586.54 308
15587.72 302
15588.90 308
15590.08 272
15591.26 276
15592.44 287
15593.62 314
15594.80 304
15595.98 307
15597.16 314
15598.34 327
15599.52 337
15600.70 305
15601.88 318
15603.06 297
15604.24 328
15605.42 315
15606.60 336
15607.78 306
15608.96 339
15610.14 349
15611.32 322
15612.50 340
15613.68 292
15614.86 312
15616.05 312
15617.23 335
15618.41 357
15619.59 343
15620.77 319
15621.95 306
15623.13 329
15624.31 336
15625.49 344
15626.68 362
15627.86 355
15629.04 383
15630.22 346
15631.40 373
15632.58 375
15633.76 348
15634.95 418
15636.13 359
15637.31 332
15638.49 355
15639.67 391
15640.85 394
15642.04 415
15643.22 383
15644.40 372
15645.58 374
15646.76 402
15647.95 400
15649.13 371
15650.31 366
15651.49 363
15652.67 405
15653.86 379
15655.04 382
15656.22 411
15657.40 421
15658.59 391
15659.77 377
15660.95 393
15662.13 412
15663.32 436
15664.50 411
15665.68 415
15666.87 406
15668.05 397
15669.23 422
15670.41 459
15671.60 413
15672.78 416
15673.96 358
15675.15 395
15676.33 387
15677.51 439
15678.70 423
15679.88 392
15681.06 422
15682.25 411
15683.43 401
15684.61 403
15685.80 387
15686.98 380
15688.16 437
15689.35 395
15690.53 371
15691.72 382
15692.90 384
15694.08 430
15695.27 368
15696.45 409
15697.63 349
15698.82 377
15700.00 376
15701.19 395
15702.37 364
15703.56 334
15704.74 411
15705.92 395
15707.11 413
15708.29 400
15709.48 371
15710.66 362
15711.85 351
15713.03 371
15714.21 385
15715.40 416
15716.58 379
15717.77 371
15718.95 344
15720.14 390
15721.32 421
15722.51 388
15723.69 402
15724.88 385
15726.06 425
15727.25 466
15728.43 454
15729.62 456
15730.80 439
15731.99 393
15733.17 376
15734.36 401
15735.55 375
15736.73 432
15737.92 428
15739.10 403
15740.29 369
15741.47 374
15742.66 411
15743.84 378
15745.03 371
15746.22 391
15747.40 432
15748.59 418
15749.77 447
15750.96 447
15752.15 423
15753.33 428
15754.52 462
15755.70 414
15756.89 411
15758.08 433
15759.26 421
15760.45 446
15761.64 451
15762.82 456
15764.01 437
15765.20 448
15766.38 414
15767.57 423
15768.76 453
15769.94 392
15771.13 457
15772.32 408
15773.50 402
15774.69 401
15775.88 391
15777.06 427
15778.25 438
15779.44 438
15780.62 457
15781.81 384
15783.00 395
15784.19 386
15785.37 381
15786.56 427
15787.75 394
15788.94 392
15790.12 392
15791.31 423
15792.50 430
15793.69 383
15794.87 381
15796.06 396
15797.25 388
15798.44 405
15799.62 391
15800.81 374
15802.00 375
15803.19 416
15804.38 424
15805.56 391
15806.75 349
15807.94 355
15809.13 383
15810.32 346
15811.50 369
15812.69 396
15813.88 375
15815.07 344
15816.26 357
15817.45 367
15818.64 317
15819.82 381
15821.01 320
15822.20 317
15823.39 324
15824.58 371
15825.77 378
15826.96 386
15828.15 338
15829.33 366
15830.52 332
15831.71 347
15832.90 322
15834.09 323
15835.28 336
15836.47 369
15837.66 337
15838.85 338
15840.04 290
15841.23 370
15842.42 356
15843.61 361
15844.79 360
15845.98 341
15847.17 383
15848.36 318
15849.55 341
15850.74 347
15851.93 348
15853.12 343
15854.31 346
15855.50 380
15856.69 337
15857.88 363
15859.07 368
15860.26 353
15861.45 326
15862.64 320
15863.83 374
15865.02 370
15866.21 373
15867.40 318
15868.60 362
15869.79 350
15870.98 336
15872.17 343
15873.36 349
15874.55 349
15875.74 323
15876.93 347
15878.12 358
15879.31 357
15880.50 378
15881.69 346
15882.88 343
15884.07 358
15885.27 352
15886.46 343
15887.65 327
15888.84 349
15890.03 356
15891.22 358
15892.41 404
15893.60 344
15894.80 346
15895.99 331
15897.18 361
15898.37 345
15899.56 367
15900.75 359
15901.95 354
15903.14 371
15904.33 390
15905.52 405
15906.71 401
15907.90 414
15909.10 341
15910.29 353
15911.48 396
15912.67 413
15913.86 406
15915.06 377
15916.25 425
15917.44 403
15918.63 387
15919.83 387
15921.02 360
15922.21 371
15923.40 431
15924.60 393
15925.79 421
15926.98 385
15928.17 376
15929.37 369
15930.56 403
15931.75 356
15932.94 372
15934.14 374
15935.33 372
15936.52 406
15937.72 377
15938.91 373
15940.10 366
15941.30 377
15942.49 391
15943.68 382
15944.88 360
15946.07 381
15947.26 384
15948.46 379
15949.65 357
15950.84 357
15952.04 347
15953.23 370
15954.42 343
15955.62 334
15956.81 346
15958.01 351
15959.20 375
15960.39 320
15961.59 311
15962.78 327
15963.97 307
15965.17 303
15966.36 313
15967.56 282
15968.75 300
15969.95 284
15971.14 291
15972.33 272
15973.53 293
15974.72 276
15975.92 287
15977.11 294
15978.31 262
15979.50 293
15980.70 295
15981.89 267
15983.09 269
15984.28 293
15985.47 288
15986.67 316
15987.86 268
15989.06 282
15990.25 255
15991.45 289
15992.64 268
15993.84 285
15995.03 275
15996.23 306
15997.43 298
15998.62 293
15999.82 253
16001.01 281
16002.21 286
16003.40 290
16004.60 250
16005.79 282
16006.99 327
16008.18 260
16009.38 296
16010.58 255
16011.77 237
16012.97 254
16014.16 256
16015.36 257
16016.56 268
16017.75 284
16018.95 268
16020.14 267
16021.34 292
16022.54 245
16023.73 251
16024.93 228
16026.13 282
16027.32 273
16028.52 282
16029.71 292
16030.91 277
16032.11 266
16033.30 255
16034.50 261
16035.70 289
16036.89 277
16038.09 241
16039.29 255
16040.49 264
16041.68 271
16042.88 251
16044.08 257
16045.27 314
16046.47 259
16047.67 288
16048.86 256
16050.06 240
16051.26 238
16052.46 225
16053.65 252
16054.85 252
16056.05 227
16057.25 238
16058.44 228
16059.64 246
16060.84 251
16062.04 241
16063.23 289
16064.43 236
16065.63 266
16066.83 252
16068.03 243
16069.22 243
16070.42 242
16071.62 218
16072.82 244
16074.02 274
16075.21 262
16076.41 245
16077.61 261
16078.81 253
16080.01 238
16081.21 254
16082.40 249
16083.60 236
16084.80 222
16086.00 235
16087.20 244
16088.40 251
16089.60 237
16090.79 225
16091.99 242
16093.19 249
16094.39 241
16095.59 273
16096.79 244
16097.99 216
16099.19 238
16100.39 233
16101.59 251
16102.78 252
16103.98 229
16105.18 269
16106.38 259
16107.58 253
16108.78 245
16109.98 245
16111.18 289
16112.38 246
16113.58 235
16114.78 215
16115.98 253
16117.18 247
16118.38 235
16119.58 231
16120.78 255
16121.98 250
16123.18 233
16124.38 242
16125.58 221
16126.78 235
16127.98 211
16129.18 236
16130.38 239
16131.58 226
16132.78 228
16133.98 231
16135.18 216
16136.38 233
16137.58 256
16138.78 252
16139.98 242
16141.18 225
16142.38 234
16143.58 233
16144.79 250
16145.99 224
16147.19 226
16148.39 221
16149.59 228
16150.79 240
16151.99 215
16153.19 238
16154.39 202
16155.59 239
16156.80 239
16158.00 229
16159.20 244
16160.40 213
16161.60 229
16162.80 248
16164.00 221
16165.21 243
16166.41 217
16167.61 264
16168.81 242
16170.01 227
16171.21 242
16172.42 230
16173.62 215
16174.82 244
16176.02 225
16177.22 208
16178.43 228
16179.63 229
16180.83 215
16182.03 233
16183.23 236
16184.44 225
16185.64 235
16186.84 219
16188.04 241
16189.25 230
16190.45 235
16191.65 252
16192.85 247
16194.06 268
16195.26 280
16196.46 268
16197.66 217
16198.87 292
16200.07 259
16201.27 194
16202.48 203
16203.68 220
16204.88 256
16206.09 264
16207.29 242
16208.49 260
16209.69 249
16210.90 226
16212.10 235
16213.30 256
16214.51 248
16215.71 221
16216.91 256
16218.12 233
16219.32 245
16220.53 231
16221.73 242
16222.93 239
16224.14 224
16225.34 229
16226.54 234
16227.75 210
16228.95 247
16230.16 238
16231.36 268
16232.56 269
16233.77 238
16234.97 266
16236.18 250
16237.38 229
16238.59 247
16239.79 248
16240.99 238
16242.20 257
16243.40 238
16244.61 256
16245.81 238
16247.02 242
16248.22 237
16249.43 222
16250.63 212
16251.84 245
16253.04 246
16254.24 226
16255.45 250
16256.65 226
16257.86 245
16259.06 225
16260.27 259
16261.48 206
16262.68 215
16263.89 232
16265.09 256
16266.30 228
16267.50 283
16268.71 267
16269.91 238
16271.12 251
16272.32 232
16273.53 251
16274.73 257
16275.94 298
16277.15 272
16278.35 298
16279.56 269
16280.76 240
16281.97 230
16283.18 258
16284.38 257
16285.59 273
16286.79 291
16288.00 261
16289.21 259
16290.41 255
16291.62 278
16292.82 229
16294.03 286
16295.24 257
16296.44 254
16297.65 254
16298.86 251
16300.06 263
16301.27 270
16302.48 254
16303.68 269
16304.89 257
16306.10 267
16307.30 257
16308.51 252
16309.72 222
16310.92 237
16312.13 274
16313.34 296
16314.55 280
16315.75 254
16316.96 299
16318.17 257
16319.37 305
16320.58 316
16321.79 256
16323.00 231
16324.20 219
16325.41 251
16326.62 254
16327.83 258
16329.03 245
16330.24 262
16331.45 233
16332.66 284
16333.87 270
16335.07 263
16336.28 237
16337.49 272
16338.70 212
16339.90 229
16341.11 234
16342.32 221
16343.53 238
16344.74 239
16345.95 244
16347.15 216
16348.36 213
16349.57 204
16350.78 227
16351.99 240
16353.20 245
16354.40 213
16355.61 216
16356.82 211
16358.03 221
16359.24 214
16360.45 237
16361.66 220
16362.87 221
16364.08 254
16365.28 211
16366.49 208
16367.70 245
16368.91 238
16370.12 223
16371.33 209
16372.54 221
16373.75 224
16374.96 194
16376.17 190
16377.38 227
16378.59 214
16379.80 248
16381.01 233
16382.21 221
16383.42 215
16384.63 233
16385.84 233
16387.05 225
16388.26 206
16389.47 221
16390.68 210
16391.89 223
16393.10 195
16394.31 251
16395.52 221
16396.73 224
16397.94 193
16399.15 211
16400.36 203
16401.57 230
16402.79 236
16404.00 214
16405.21 214
16406.42 209
16407.63 241
16408.84 191
16410.05 218
16411.26 242
16412.47 226
16413.68 237
16414.89 210
16416.10 222
16417.31 204
16418.52 196
16419.74 225
16420.95 223
16422.16 212
16423.37 210
16424.58 198
16425.79 220
16427.00 195
16428.21 199
16429.42 203
16430.64 217
16431.85 199
16433.06 239
16434.27 246
16435.48 205
16436.69 247
16437.91 238
16439.12 214
16440.33 195
16441.54 192
16442.75 205
16443.96 193
16445.18 188
16446.39 206
16447.60 203
16448.81 212
16450.02 182
16451.24 231
16452.45 231
16453.66 196
16454.87 186
16456.09 197
16457.30 221
16458.51 206
16459.72 228
16460.94 217
16462.15 210
16463.36 177
16464.57 186
16465.79 193
16467.00 210
16468.21 211
16469.43 231
16470.64 193
16471.85 223
16473.06 213
16474.28 254
16475.49 180
16476.70 171
16477.92 207
16479.13 192
16480.34 215
16481.56 177
16482.77 171
16483.98 246
16485.20 223
16486.41 212
16487.62 188
16488.84 221
16490.05 224
16491.26 173
16492.48 227
16493.69 229
16494.91 210
16496.12 231
16497.33 204
16498.55 200
16499.76 224
16500.97 190
16502.19 211
16503.40 208
16504.62 215
16505.83 218
16507.05 226
16508.26 231
16509.47 205
16510.69 211
16511.90 188
16513.12 177
16514.33 241
16515.55 195
16516.76 204
16517.98 187
16519.19 205
16520.41 214
16521.62 198
16522.83 203
16524.05 210
16525.26 216
16526.48 224
16527.69 225
16528.91 209
16530.12 198
16531.34 192
16532.55 198
16533.77 176
16534.99 204
16536.20 182
16537.42 192
16538.63 208
16539.85 229
16541.06 200
16542.28 202
16543.49 217
16544.71 232
16545.92 209
16547.14 231
16548.36 196
16549.57 186
16550.79 200
16552.00 184
16553.22 173
16554.44 182
16555.65 178
16556.87 218
16558.08 201
16559.30 183
16560.52 201
16561.73 182
16562.95 228
16564.17 212
16565.38 184
16566.60 212
16567.81 241
16569.03 199
16570.25 169
16571.46 191
16572.68 215
16573.90 204
16575.11 186
16576.33 193
16577.55 192
16578.76 185
16579.98 195
16581.20 213
16582.42 182
16583.63 203
16584.85 231
16586.07 218
16587.28 222
16588.50 185
16589.72 179
16590.94 215
16592.15 243
16593.37 216
16594.59 185
16595.81 196
16597.02 203
16598.24 183
16599.46 205
16600.68 179
16601.89 191
16603.11 248
16604.33 204
16605.55 181
16606.77 188
16607.98 217
16609.20 205
16610.42 212
16611.64 225
16612.86 211
16614.07 192
16615.29 198
16616.51 217
16617.73 213
16618.95 205
16620.17 200
16621.38 222
16622.60 199
16623.82 191
16625.04 203
16626.26 209
16627.48 207
16628.70 206
16629.91 213
16631.13 221
16632.35 167
16633.57 182
16634.79 187
16636.01 183
16637.23 165
16638.45 193
16639.67 226
16640.89 221
16642.10 180
16643.32 168
16644.54 184
16645.76 197
16646.98 220
16648.20 223
16649.42 238
16650.64 199
16651.86 175
16653.08 206
16654.30 213
16655.52 257
16656.74 207
16657.96 207
16659.18 201
16660.40 194
16661.62 198
16662.84 202
16664.06 219
16665.28 211
16666.50 211
16667.72 200
16668.94 195
16670.16 182
16671.38 172
16672.60 191
16673.82 179
16675.04 200
16676.26 187
16677.48 191
16678.70 150
16679.92 171
16681.14 185
16682.36 196
16683.58 216
16684.80 176
16686.03 171
16687.25 198
16688.47 206
16689.69 198
16690.91 187
16692.13 211
16693.35 175
16694.57 186
16695.79 195
16697.02 192
16698.24 200
16699.46 215
16700.68 181
16701.90 169
16703.12 188
16704.34 180
16705.57 175
16706.79 179
16708.01 210
16709.23 247
16710.45 207
16711.67 194
16712.90 208
16714.12 197
16715.34 184
16716.56 199
16717.78 176
16719.01 182
16720.23 195
16721.45 186
16722.67 187
16723.89 213
16725.12 181
16726.34 191
16727.56 221
16728.78 179
16730.01 169
16731.23 200
16732.45 182
16733.67 201
16734.90 176
16736.12 172
16737.34 183
16738.56 182
16739.79 190
16741.01 210
16742.23 203
16743.46 221
16744.68 198
16745.90 185
16747.12 223
16748.35 214
16749.57 223
16750.79 209
16752.02 178
16753.24 204
16754.46 204
16755.69 170
16756.91 172
16758.13 183
16759.36 207
16760.58 200
16761.80 191
16763.03 175
16764.25 207
16765.48 193
16766.70 206
16767.92 221
16769.15 198
16770.37 178
16771.60 169
16772.82 182
16774.04 172
16775.27 161
16776.49 199
16777.72 193
16778.94 174
16780.16 189
16781.39 221
16782.61 206
16783.84 167
16785.06 180
16786.29 212
16787.51 191
16788.74 197
16789.96 193
16791.18 213
16792.41 190
16793.63 194
16794.86 172
16796.08 208
16797.31 167
16798.53 159
16799.76 190
16800.98 200
16802.21 164
16803.43 191
16804.66 193
16805.88 188
16807.11 190
16808.33 194
16809.56 183
16810.79 183
16812.01 194
16813.24 233
16814.46 195
16815.69 185
16816.91 200
16818.14 187
16819.36 204
16820.59 218
16821.82 227
16823.04 201
16824.27 167
16825.49 182
16826.72 249
16827.95 212
16829.17 173
16830.40 193
16831.62 221
16832.85 217
16834.08 185
16835.30 197
16836.53 202
16837.76 206
16838.98 220
16840.21 191
16841.44 204
16842.66 182
16843.89 195
16845.11 191
16846.34 208
16847.57 211
16848.80 227
16850.02 199
16851.25 195
16852.48 201
16853.70 199
16854.93 200
16856.16 177
16857.38 218
16858.61 238
16859.84 223
16861.07 240
16862.29 239
16863.52 220
16864.75 217
16865.97 234
16867.20 215
16868.43 255
16869.66 261
16870.89 227
16872.11 231
16873.34 223
16874.57 215
16875.80 222
16877.02 223
16878.25 250
16879.48 248
16880.71 237
16881.94 236
16883.16 257
16884.39 241
16885.62 221
16886.85 214
16888.08 244
16889.30 220
16890.53 235
16891.76 261
16892.99 237
16894.22 247
16895.45 257
16896.67 255
16897.90 247
16899.13 274
16900.36 260
16901.59 242
16902.82 230
16904.05 225
16905.28 260
16906.50 245
16907.73 231
16908.96 216
16910.19 223
16911.42 199
16912.65 225
16913.88 252
16915.11 229
16916.34 223
16917.57 214
16918.80 215
16920.03 211
16921.26 219
16922.48 224
16923.71 216
16924.94 224
16926.17 191
16927.40 184
16928.63 184
16929.86 207
16931.09 181
16932.32 195
16933.55 199
16934.78 205
16936.01 196
16937.24 195
16938.47 166
16939.70 194
16940.93 220
16942.16 205
16943.39 199
16944.62 205
16945.85 183
16947.08 208
16948.31 201
16949.54 190
16950.78 159
16952.01 212
16953.24 182
16954.47 200
16955.70 209
16956.93 184
16958.16 199
16959.39 169
16960.62 169
16961.85 151
16963.08 189
16964.31 207
16965.54 210
16966.78 177
16968.01 189
16969.24 168
16970.47 172
16971.70 190
16972.93 208
16974.16 208
16975.39 216
16976.63 213
16977.86 189
16979.09 208
16980.32 207
16981.55 183
16982.78 196
16984.02 206
16985.25 169
16986.48 226
16987.71 209
16988.94 209
16990.18 217
16991.41 206
16992.64 192
16993.87 180
16995.10 184
16996.34 213
16997.57 212
16998.80 197
17000.03 171
17001.26 185
17002.50 209
17003.73 184
17004.96 180
17006.19 187
17007.43 218
17008.66 198
17009.89 194
17011.12 191
17012.36 177
17013.59 170
17014.82 192
17016.06 215
17017.29 179
17018.52 169
17019.76 184
17020.99 196
17022.22 198
17023.45 182
17024.69 173
17025.92 187
17027.15 194
17028.39 175
17029.62 183
17030.85 194
17032.09 200
17033.32 215
17034.55 181
17035.79 195
17037.02 189
17038.26 187
17039.49 174
17040.72 168
17041.96 184
17043.19 177
17044.43 196
17045.66 199
17046.89 184
17048.13 186
17049.36 202
17050.60 168
17051.83 198
17053.06 196
17054.30 193
17055.53 174
17056.77 151
17058.00 191
17059.24 199
17060.47 186
17061.70 183
17062.94 196
17064.17 190
17065.41 172
17066.64 196
17067.88 188
17069.11 194
17070.35 171
17071.58 180
17072.82 179
17074.05 169
17075.29 163
17076.52 149
17077.76 154
17078.99 157
17080.23 160
17081.46 164
17082.70 207
17083.93 195
17085.17 171
17086.41 170
17087.64 153
17088.88 173
17090.11 194
17091.35 192
17092.58 193
17093.82 197
17095.05 179
17096.29 166
17097.53 161
17098.76 159
17100.00 169
17101.23 174
17102.47 176
17103.71 173
17104.94 187
17106.18 175
17107.41 158
17108.65 162
17109.89 152
17111.12 168
17112.36 180
17113.60 185
17114.83 189
17116.07 204
17117.31 188
17118.54 168
17119.78 184
17121.02 189
17122.25 182
17123.49 188
17124.73 215
17125.96 189
17127.20 178
17128.44 164
17129.67 190
17130.91 185
17132.15 143
17133.39 137
17134.62 155
17135.86 156
17137.10 190
17138.33 202
17139.57 184
17140.81 164
17142.05 184
17143.28 193
17144.52 165
17145.76 166
17147.00 164
17148.23 160
17149.47 170
17150.71 191
17151.95 190
17153.19 173
17154.42 168
17155.66 161
17156.90 142
17158.14 137
17159.38 172
17160.61 182
17161.85 163
17163.09 148
17164.33 170
17165.57 206
17166.81 193
17168.04 166
17169.28 172
17170.52 183
17171.76 174
17173.00 158
17174.24 149
17175.47 200
17176.71 213
17177.95 179
17179.19 176
17180.43 184
17181.67 192
17182.91 172
17184.15 206
17185.39 182
17186.62 199
17187.86 166
17189.10 180
17190.34 175
17191.58 171
17192.82 160
17194.06 166
17195.30 206
17196.54 205
17197.78 193
17199.02 181
17200.26 166
17201.50 201
17202.74 167
17203.98 148
17205.22 161
17206.46 166
17207.70 153
17208.94 168
17210.18 168
17211.42 186
17212.66 168
17213.90 175
17215.14 171
17216.38 181
17217.62 176
17218.86 159
17220.10 166
17221.34 174
17222.58 153
17223.82 169
17225.06 169
17226.30 162
17227.54 163
17228.78 150
17230.02 153
17231.26 184
17232.50 195
17233.74 161
17234.98 182
17236.22 191
17237.47 189
17238.71 190
17239.95 175
17241.19 195
17242.43 186
17243.67 174
17244.91 177
17246.15 186
17247.39 170
17248.64 188
17249.88 195
17251.12 197
17252.36 175
17253.60 178
17254.84 196
17256.08 164
17257.33 141
17258.57 142
17259.81 181
17261.05 163
17262.29 158
17263.54 173
17264.78 181
17266.02 156
17267.26 175
17268.50 180
17269.75 153
17270.99 153
17272.23 163
17273.47 166
17274.71 197
17275.96 163
17277.20 163
17278.44 179
17279.68 166
17280.93 140
17282.17 178
17283.41 178
17284.65 194
17285.90 171
17287.14 179
17288.38 179
17289.62 147
17290.87 163
17292.11 145
17293.35 194
17294.60 183
17295.84 159
17297.08 166
17298.33 138
17299.57 154
17300.81 166
17302.05 155
17303.30 165
17304.54 196
17305.78 198
17307.03 170
17308.27 171
17309.52 187
17310.76 178
17312.00 187
17313.25 176
17314.49 168
17315.73 158
17316.98 138
17318.22 179
17319.47 195
17320.71 182
17321.95 187
17323.20 166
17324.44 157
17325.69 165
17326.93 153
17328.17 182
17329.42 162
17330.66 154
17331.91 139
17333.15 161
17334.40 150
17335.64 162
17336.88 163
17338.13 151
17339.37 177
17340.62 161
17341.86 165
17343.11 134
17344.35 146
17345.60 168
17346.84 146
17348.09 145
17349.33 161
17350.58 159
17351.82 151
17353.07 148
17354.31 162
17355.56 187
17356.80 162
17358.05 171
17359.29 158
17360.54 169
17361.78 149
17363.03 172
17364.27 150
17365.52 160
17366.77 205
17368.01 170
17369.26 170
17370.50 170
17371.75 191
17372.99 156
17374.24 165
17375.49 188
17376.73 161
17377.98 188
17379.22 175
17380.47 169
17381.72 143
17382.96 180
17384.21 170
17385.45 146
17386.70 139
17387.95 161
17389.19 172
17390.44 197
17391.69 172
17392.93 209
17394.18 168
17395.43 171
17396.67 176
17397.92 172
17399.17 151
17400.41 177
17401.66 162
17402.91 166
17404.15 169
17405.40 144
17406.65 154
17407.89 171
17409.14 138
17410.39 160
17411.64 174
17412.88 150
17414.13 142
17415.38 130
17416.63 169
17417.87 140
17419.12 156
17420.37 189
17421.62 163
17422.86 178
17424.11 166
17425.36 189
17426.61 160
17427.85 166
17429.10 165
17430.35 201
17431.60 149
17432.85 171
17434.09 177
17435.34 168
17436.59 167
17437.84 185
17439.09 165
17440.33 191
17441.58 190
17442.83 130
17444.08 147
17445.33 177
17446.58 164
17447.82 153
17449.07 146
17450.32 167
17451.57 192
17452.82 164
17454.07 191
17455.32 146
17456.57 157
17457.81 197
17459.06 205
17460.31 138
17461.56 180
17462.81 152
17464.06 181
17465.31 156
17466.56 145
17467.81 174
17469.06 165
17470.30 154
17471.55 157
17472.80 193
17474.05 174
17475.30 176
17476.55 144
17477.80 150
17479.05 170
17480.30 170
17481.55 186
17482.80 159
17484.05 150
17485.30 174
17486.55 173
17487.80 163
17489.05 149
17490.30 174
17491.55 190
17492.80 174
17494.05 183
17495.30 163
17496.55 152
17497.80 150
17499.05 158
17500.30 176
17501.55 152
17502.80 165
17504.05 180
17505.30 176
17506.55 156
17507.80 129
17509.06 173
17510.31 178
17511.56 166
17512.81 152
17514.06 177
17515.31 162
17516.56 204
17517.81 223
17519.06 173
17520.31 173
17521.56 167
17522.82 199
17524.07 181
17525.32 180
17526.57 160
17527.82 197
17529.07 210
17530.32 195
17531.58 210
17532.83 210
17534.08 205
17535.33 183
17536.58 164
17537.83 177
17539.09 200
17540.34 202
17541.59 185
17542.84 177
17544.09 178
17545.35 174
17546.60 190
17547.85 225
17549.10 207
17550.35 180
17551.61 189
17552.86 170
17554.11 172
17555.36 204
17556.62 193
17557.87 200
17559.12 184
17560.37 183
17561.63 188
17562.88 196
17564.13 176
17565.38 157
17566.64 178
17567.89 178
17569.14 209
17570.39 210
17571.65 193
17572.90 216
17574.15 189
17575.41 185
17576.66 178
17577.91 203
17579.17 187
17580.42 206
17581.67 188
17582.93 186
17584.18 197
17585.43 180
17586.69 178
17587.94 206
17589.19 200
17590.45 166
17591.70 195
17592.95 184
17594.21 203
17595.46 196
17596.72 193
17597.97 176
17599.22 180
17600.48 189
17601.73 201
17602.99 193
17604.24 151
17605.49 149
17606.75 183
17608.00 192
17609.26 188
17610.51 177
17611.76 156
17613.02 181
17614.27 193
17615.53 172
17616.78 189
17618.04 206
17619.29 188
17620.55 184
17621.80 164
17623.06 186
17624.31 160
17625.57 171
17626.82 197
17628.08 174
17629.33 192
17630.59 195
17631.84 192
17633.10 203
17634.35 201
17635.61 179
17636.86 194
17638.12 194
17639.37 161
17640.63 211
17641.88 188
17643.14 192
17644.39 205
17645.65 206
17646.91 202
17648.16 205
17649.42 176
17650.67 181
17651.93 205
17653.18 194
17654.44 172
17655.70 198
17656.95 190
17658.21 195
17659.46 180
17660.72 209
17661.98 212
17663.23 173
17664.49 183
17665.75 182
17667.00 154
17668.26 184
17669.51 179
17670.77 178
17672.03 180
17673.28 222
17674.54 194
17675.80 193
17677.05 179
17678.31 159
17679.57 193
17680.82 195
17682.08 198
17683.34 184
17684.60 180
17685.85 177
17687.11 161
17688.37 162
17689.62 160
17690.88 162
17692.14 163
17693.40 181
17694.65 173
17695.91 174
17697.17 159
17698.42 188
17699.68 183
17700.94 157
17702.20 188
17703.46 170
17704.71 168
17705.97 155
17707.23 149
17708.49 153
17709.74 159
17711.00 181
17712.26 162
17713.52 174
17714.78 154
17716.03 161
17717.29 187
17718.55 163
17719.81 171
17721.07 147
17722.33 169
17723.58 170
17724.84 153
17726.10 152
17727.36 188
17728.62 164
17729.88 156
17731.13 144
17732.39 157
17733.65 170
17734.91 160
17736.17 188
17737.43 156
17738.69 170
17739.95 180
17741.21 163
17742.46 162
17743.72 145
17744.98 161
17746.24 196
17747.50 174
17748.76 156
17750.02 138
17751.28 146
17752.54 164
17753.80 176
17755.06 161
17756.32 166
17757.58 179
17758.84 167
17760.10 197
17761.36 176
17762.61 174
17763.87 155
17765.13 169
17766.39 167
17767.65 169
17768.91 196
17770.17 178
17771.43 173
17772.69 160
17773.95 200
17775.21 194
17776.48 174
17777.74 183
17779.00 217
17780.26 146
17781.52 134
17782.78 182
17784.04 174
17785.30 134
17786.56 137
17787.82 172
17789.08 170
17790.34 181
17791.60 154
17792.86 148
17794.12 161
17795.38 159
17796.65 140
17797.91 177
17799.17 171
17800.43 180
17801.69 166
17802.95 152
17804.21 160
17805.47 165
17806.73 174
17808.00 195
17809.26 173
17810.52 162
17811.78 159
17813.04 162
17814.30 169
17815.56 140
17816.83 133
17818.09 170
17819.35 180
17820.61 160
17821.87 165
17823.14 162
17824.40 174
17825.66 170
17826.92 180
17828.18 158
17829.45 173
17830.71 175
17831.97 168
17833.23 147
17834.49 139
17835.76 163
17837.02 191
17838.28 187
17839.54 183
17840.81 167
17842.07 186
17843.33 157
17844.59 150
17845.86 168
17847.12 154
17848.38 171
17849.65 172
17850.91 185
17852.17 179
17853.43 159
17854.70 188
17855.96 175
17857.22 177
17858.49 192
17859.75 160
17861.01 163
17862.28 152
17863.54 148
17864.80 154
17866.07 151
17867.33 149
17868.59 167
17869.86 137
17871.12 165
17872.38 154
17873.65 132
17874.91 166
17876.18 166
17877.44 186
17878.70 206
17879.97 168
17881.23 175
17882.50 144
17883.76 153
17885.02 155
17886.29 142
17887.55 168
17888.82 168
17890.08 188
17891.35 165
17892.61 175
17893.87 158
17895.14 163
17896.40 179
17897.67 165
17898.93 156
17900.20 152
17901.46 158
17902.73 139
17903.99 135
17905.26 151
17906.52 188
17907.79 161
17909.05 166
17910.32 168
17911.58 150
17912.85 157
17914.11 170
17915.38 165
17916.64 165
17917.91 143
17919.17 166
17920.44 193
17921.70 161
17922.97 174
17924.23 183
17925.50 166
17926.76 151
17928.03 147
17929.30 168
17930.56 151
17931.83 151
17933.09 152
17934.36 162
17935.62 137
17936.89 152
17938.16 127
17939.42 166
17940.69 171
17941.96 173
17943.22 178
17944.49 158
17945.75 168
17947.02 155
17948.29 144
17949.55 166
17950.82 164
17952.09 152
17953.35 126
17954.62 157
17955.89 149
17957.15 173
17958.42 153
17959.69 135
17960.95 174
17962.22 177
17963.49 163
17964.75 138
17966.02 156
17967.29 161
17968.55 144
17969.82 139
17971.09 169
17972.36 165
17973.62 179
17974.89 179
17976.16 158
17977.42 139
17978.69 160
17979.96 152
17981.23 158
17982.49 158
17983.76 147
17985.03 206
17986.30 172
17987.57 150
17988.83 147
17990.10 155
17991.37 170
17992.64 140
17993.90 162
17995.17 144
17996.44 148
17997.71 174
17998.98 139
18000.25 178
18001.51 169
18002.78 160
18004.05 147
18005.32 167
18006.59 159
18007.86 120
18009.12 154
18010.39 170
18011.66 136
18012.93 118
18014.20 175
18015.47 184
18016.74 149
18018.00 164
18019.27 160
18020.54 147
18021.81 146
18023.08 153
18024.35 146
18025.62 171
18026.89 177
18028.16 167
18029.43 172
18030.69 144
18031.96 134
18033.23 180
18034.50 135
18035.77 128
18037.04 137
18038.31 161
18039.58 166
18040.85 138
18042.12 164
18043.39 179
18044.66 169
18045.93 174
18047.20 150
18048.47 164
18049.74 140
18051.01 147
18052.28 167
18053.55 153
18054.82 144
18056.09 182
18057.36 159
18058.63 157
18059.90 165
18061.17 182
18062.44 159
18063.71 161
18064.98 146
18066.25 166
18067.52 180
18068.79 157
18070.06 150
18071.33 126
18072.61 136
18073.88 156
18075.15 163
18076.42 148
18077.69 132
18078.96 143
18080.23 150
18081.50 159
18082.77 156
18084.04 169
18085.32 156
18086.59 149
18087.86 168
18089.13 139
18090.40 174
18091.67 139
18092.94 172
18094.22 185
18095.49 169
18096.76 157
18098.03 171
18099.30 189
18100.57 154
18101.85 132
18103.12 144
18104.39 171
18105.66 164
18106.93 171
18108.20 186
18109.48 171
18110.75 178
18112.02 161
18113.29 182
18114.57 185
18115.84 140
18117.11 183
18118.38 198
18119.65 138
18120.93 137
18122.20 153
18123.47 171
18124.74 165
18126.02 133
18127.29 175
18128.56 183
18129.84 137
18131.11 156
18132.38 136
18133.65 154
18134.93 143
18136.20 162
18137.47 160
18138.75 143
18140.02 137
18141.29 150
18142.57 186
18143.84 167
18145.11 161
18146.39 140
18147.66 196
18148.93 173
18150.21 188
18151.48 155
18152.75 157
18154.03 168
18155.30 169
18156.57 163
18157.85 151
18159.12 163
18160.40 153
18161.67 155
18162.94 140
18164.22 144
18165.49 172
18166.77 167
18168.04 139
18169.31 162
18170.59 158
18171.86 169
18173.14 140
18174.41 158
18175.68 186
18176.96 177
18178.23 186
18179.51 157
18180.78 178
18182.06 157
18183.33 150
18184.61 164
18185.88 181
18187.16 160
18188.43 178
18189.71 162
18190.98 166
18192.26 188
18193.53 188
18194.81 196
18196.08 169
18197.36 176
18198.63 178
18199.91 164
18201.18 156
18202.46 158
18203.73 126
18205.01 179
18206.28 152
18207.56 158
18208.83 150
18210.11 148
18211.39 167
18212.66 165
18213.94 142
18215.21 158
18216.49 150
18217.76 141
18219.04 183
18220.32 132
18221.59 157
18222.87 166
18224.14 197
18225.42 188
18226.70 194
18227.97 176
18229.25 180
18230.53 138
18231.80 145
18233.08 182
18234.35 170
18235.63 165
18236.91 148
18238.18 126
18239.46 152
18240.74 174
18242.01 159
18243.29 174
18244.57 168
18245.84 160
18247.12 157
18248.40 176
18249.68 157
18250.95 192
18252.23 182
18253.51 158
18254.78 154
18256.06 183
18257.34 151
18258.62 150
18259.89 163
18261.17 160
18262.45 175
18263.72 164
18265.00 177
18266.28 154
18267.56 158
18268.84 151
18270.11 166
18271.39 183
18272.67 171
18273.95 140
18275.22 157
18276.50 162
18277.78 164
18279.06 169
18280.34 163
18281.61 182
18282.89 204
18284.17 184
18285.45 188
18286.73 176
18288.01 167
18289.28 158
18290.56 171
18291.84 160
18293.12 156
18294.40 157
18295.68 160
18296.95 180
18298.23 174
18299.51 170
18300.79 180
18302.07 155
18303.35 172
18304.63 177
18305.91 163
18307.19 162
18308.46 172
18309.74 160
18311.02 183
18312.30 163
18313.58 161
18314.86 163
18316.14 129
18317.42 161
18318.70 138
18319.98 154
18321.26 176
18322.54 149
18323.82 130
18325.10 158
18326.38 160
18327.66 150
18328.94 165
18330.22 175
18331.50 164
18332.77 146
18334.05 159
18335.33 169
18336.61 168
18337.90 153
18339.18 172
18340.46 147
18341.74 171
18343.02 158
18344.30 164
18345.58 173
18346.86 153
18348.14 175
18349.42 173
18350.70 161
18351.98 172
18353.26 161
18354.54 161
18355.82 173
18357.10 161
18358.38 180
18359.66 154
18360.94 172
18362.22 150
18363.51 178
18364.79 193
18366.07 194
18367.35 157
18368.63 172
18369.91 172
18371.19 144
18372.47 171
18373.76 188
18375.04 159
18376.32 135
18377.60 200
18378.88 169
18380.16 158
18381.44 143
18382.73 171
18384.01 173
18385.29 167
18386.57 165
18387.85 182
18389.13 162
18390.42 177
18391.70 165
18392.98 129
18394.26 158
18395.54 172
18396.83 168
18398.11 180
18399.39 147
18400.67 158
18401.96 175
18403.24 128
18404.52 166
18405.80 182
18407.09 167
18408.37 169
18409.65 156
18410.93 163
18412.22 158
18413.50 179
18414.78 167
18416.06 155
18417.35 172
18418.63 173
18419.91 161
18421.20 158
18422.48 150
18423.76 141
18425.05 153
18426.33 162
18427.61 166
18428.89 159
18430.18 159
18431.46 180
18432.74 166
18434.03 155
18435.31 152
18436.60 157
18437.88 155
18439.16 159
18440.45 152
18441.73 155
18443.01 161
18444.30 146
18445.58 192
18446.87 130
18448.15 144
18449.43 190
18450.72 169
18452.00 155
18453.29 178
18454.57 167
18455.85 153
18457.14 168
18458.42 154
18459.71 151
18460.99 157
18462.28 160
18463.56 152
18464.84 166
18466.13 154
18467.41 160
18468.70 150
18469.98 149
18471.27 182
18472.55 148
18473.84 133
18475.12 169
18476.41 122
18477.69 133
18478.98 160
18480.26 153
18481.55 160
18482.83 143
18484.12 181
18485.40 155
18486.69 156
18487.97 157
18489.26 178
18490.54 164
18491.83 167
18493.11 161
18494.40 174
18495.69 181
18496.97 154
18498.26 147
18499.54 157
18500.83 147
18502.11 143
18503.40 154
18504.69 143
18505.97 153
18507.26 134
18508.54 146
18509.83 146
18511.12 149
18512.40 173
18513.69 168
18514.98 162
18516.26 170
18517.55 174
18518.83 164
18520.12 163
18521.41 154
18522.69 167
18523.98 164
18525.27 146
18526.55 146
18527.84 160
18529.13 166
18530.41 156
18531.70 165
18532.99 149
18534.27 144
18535.56 173
18536.85 164
18538.14 132
18539.42 141
18540.71 156
18542.00 159
18543.28 157
18544.57 183
18545.86 156
18547.15 176
18548.43 169
18549.72 165
18551.01 137
18552.30 134
18553.58 168
18554.87 177
18556.16 169
18557.45 160
18558.73 181
18560.02 170
18561.31 170
18562.60 163
18563.89 179
18565.17 178
18566.46 159
18567.75 160
18569.04 175
18570.33 159
18571.62 152
18572.90 164
18574.19 199
18575.48 171
18576.77 169
18578.06 208
18579.35 188
18580.63 196
18581.92 158
18583.21 185
18584.50 177
18585.79 186
18587.08 171
18588.37 162
18589.66 152
18590.94 164
18592.23 188
18593.52 160
18594.81 166
18596.10 215
18597.39 188
18598.68 228
18599.97 187
18601.26 190
18602.55 212
18603.84 178
18605.13 154
18606.41 178
18607.70 176
18608.99 163
18610.28 159
18611.57 183
18612.86 182
18614.15 184
18615.44 170
18616.73 181
18618.02 187
18619.31 165
18620.60 184
18621.89 181
18623.18 195
18624.47 166
18625.76 157
18627.05 178
18628.34 203
18629.63 191
18630.92 188
18632.21 169
18633.50 190
18634.79 165
18636.08 148
18637.37 163
18638.67 197
18639.96 187
18641.25 207
18642.54 188
18643.83 178
18645.12 175
18646.41 177
18647.70 202
18648.99 200
18650.28 203
18651.57 197
18652.86 175
18654.16 158
18655.45 184
18656.74 193
18658.03 156
18659.32 150
18660.61 158
18661.90 161
18663.19 180
18664.49 178
18665.78 168
18667.07 144
18668.36 150
18669.65 179
18670.94 190
18672.24 178
18673.53 183
18674.82 182
18676.11 158
18677.40 173
18678.70 191
18679.99 179
18681.28 171
18682.57 150
18683.86 165
18685.16 167
18686.45 167
18687.74 150
18689.03 173
18690.33 169
18691.62 182
18692.91 171
18694.20 161
18695.50 158
18696.79 169
18698.08 171
18699.37 169
18700.67 165
18701.96 166
18703.25 178
18704.54 161
18705.84 139
18707.13 142
18708.42 188
18709.72 192
18711.01 190
18712.30 174
18713.60 167
18714.89 177
18716.18 140
18717.48 150
18718.77 157
18720.06 170
18721.36 147
18722.65 201
18723.94 185
18725.24 155
18726.53 182
18727.82 178
18729.12 155
18730.41 160
18731.70 143
18733.00 165
18734.29 139
18735.59 153
18736.88 160
18738.17 166
18739.47 150
18740.76 145
18742.06 124
18743.35 161
18744.64 179
18745.94 128
18747.23 150
18748.53 164
18749.82 163
18751.12 170
18752.41 171
18753.71 128
18755.00 158
18756.30 191
18757.59 160
18758.88 166
18760.18 163
18761.47 144
18762.77 145
18764.06 154
18765.36 171
18766.65 136
18767.95 176
18769.24 157
18770.54 160
18771.83 156
18773.13 142
18774.43 190
18775.72 194
18777.02 176
18778.31 145
18779.61 151
18780.90 178
18782.20 159
18783.49 182
18784.79 150
18786.08 149
18787.38 149
18788.68 178
18789.97 141
18791.27 136
18792.56 187
18793.86 177
18795.16 165
18796.45 151
18797.75 170
18799.04 183
18800.34 169
18801.64 183
18802.93 158
18804.23 155
18805.53 160
18806.82 181
18808.12 164
18809.41 162
18810.71 165
18812.01 158
18813.30 161
18814.60 164
18815.90 154
18817.19 182
18818.49 146
18819.79 165
18821.09 177
18822.38 172
18823.68 181
18824.98 157
18826.27 142
18827.57 169
18828.87 177
18830.16 190
18831.46 150
18832.76 127
18834.06 149
18835.35 158
18836.65 169
18837.95 186
18839.25 177
18840.54 166
18841.84 182
18843.14 164
18844.44 181
18845.73 152
18847.03 158
18848.33 171
18849.63 171
18850.93 166
18852.22 152
18853.52 160
18854.82 148
18856.12 146
18857.42 173
18858.71 145
18860.01 143
18861.31 173
18862.61 179
18863.91 143
18865.21 132
18866.50 157
18867.80 169
18869.10 149
18870.40 124
18871.70 135
18873.00 162
18874.30 182
18875.60 158
18876.89 144
18878.19 161
18879.49 179
18880.79 161
18882.09 148
18883.39 156
18884.69 155
18885.99 158
18887.29 145
18888.59 176
18889.88 157
18891.18 138
18892.48 148
18893.78 164
18895.08 156
18896.38 151
18897.68 148
18898.98 145
18900.28 167
18901.58 143
18902.88 146
18904.18 145
18905.48 161
18906.78 147
18908.08 175
18909.38 134
18910.68 162
18911.98 172
18913.28 132
18914.58 137
18915.88 152
18917.18 149
18918.48 132
18919.78 137
18921.08 141
18922.38 144
18923.68 160
18924.98 161
18926.28 155
18927.58 117
18928.88 146
18930.18 159
18931.49 132
18932.79 144
18934.09 139
18935.39 132
18936.69 166
18937.99 154
18939.29 160
18940.59 151
18941.89 151
18943.19 159
18944.49 150
18945.80 156
18947.10 158
18948.40 160
18949.70 195
18951.00 160
18952.30 163
18953.60 162
18954.91 115
18956.21 136
18957.51 132
18958.81 159
18960.11 149
18961.41 175
18962.72 167
18964.02 142
18965.32 133
18966.62 155
18967.92 154
18969.23 183
18970.53 152
18971.83 151
18973.13 165
18974.43 134
18975.74 124
18977.04 126
18978.34 153
18979.64 127
18980.95 156
18982.25 144
18983.55 141
18984.85 161
18986.16 155
18987.46 149
18988.76 165
18990.06 145
18991.37 147
18992.67 151
18993.97 183
18995.28 148
18996.58 143
18997.88 194
18999.18 174
19000.49 166
19001.79 141
19003.09 120
19004.40 135
19005.70 126
19007.00 143
19008.31 154
19009.61 147
19010.91 138
19012.22 120
19013.52 141
19014.82 145
19016.13 132
19017.43 155
19018.74 183
19020.04 190
19021.34 152
19022.65 148
19023.95 134
19025.25 132
19026.56 132
19027.86 130
19029.17 153
19030.47 180
19031.77 150
19033.08 142
19034.38 140
19035.69 155
19036.99 166
19038.30 158
19039.60 135
19040.91 146
19042.21 138
19043.51 140
19044.82 143
19046.12 156
19047.43 162
19048.73 138
19050.04 173
19051.34 173
19052.65 128
19053.95 144
19055.26 140
19056.56 157
19057.87 147
19059.17 140
19060.48 129
19061.78 135
19063.09 133
19064.39 135
19065.70 154
19067.00 162
19068.31 146
19069.62 152
19070.92 163
19072.23 151
19073.53 143
19074.84 129
19076.14 132
19077.45 144
19078.75 154
19080.06 159
19081.37 132
19082.67 142
19083.98 144
19085.28 150
19086.59 167
19087.90 153
19089.20 148
19090.51 135
19091.82 168
19093.12 150
19094.43 157
19095.73 146
19097.04 153
19098.35 173
19099.65 171
19100.96 157
19102.27 133
19103.57 141
19104.88 132
19106.19 134
19107.49 159
19108.80 143
19110.11 134
19111.41 162
19112.72 182
19114.03 135
19115.33 143
19116.64 148
19117.95 133
19119.26 136
19120.56 160
19121.87 170
19123.18 179
19124.49 165
19125.79 126
19127.10 155
19128.41 156
19129.72 151
19131.02 149
19132.33 175
19133.64 151
19134.95 161
19136.25 164
19137.56 150
19138.87 165
19140.18 146
19141.49 163
19142.79 144
19144.10 126
19145.41 162
19146.72 148
19148.03 149
19149.33 163
19150.64 155
19151.95 132
19153.26 140
19154.57 148
19155.88 120
19157.18 130
19158.49 123
19159.80 146
19161.11 151
19162.42 130
19163.73 113
19165.04 154
19166.34 163
19167.65 157
19168.96 121
19170.27 158
19171.58 136
19172.89 114
19174.20 127
19175.51 161
19176.82 139
19178.13 154
19179.43 169
19180.74 174
19182.05 144
19183.36 157
19184.67 169
19185.98 179
19187.29 141
19188.60 157
19189.91 147
19191.22 141
19192.53 140
19193.84 163
19195.15 147
19196.46 148
19197.77 140
19199.08 144
19200.39 154
19201.70 139
19203.01 137
19204.32 166
19205.63 130
19206.94 161
19208.25 150
19209.56 155
19210.87 177
19212.18 152
19213.49 167
19214.80 139
19216.11 157
19217.42 151
19218.73 140
19220.04 103
19221.35 136
19222.66 150
19223.98 161
19225.29 131
19226.60 121
19227.91 132
19229.22 157
19230.53 155
19231.84 149
19233.15 156
19234.46 123
19235.77 131
19237.09 133
19238.40 134
19239.71 154
19241.02 156
19242.33 161
19243.64 156
19244.95 132
19246.27 147
19247.58 128
19248.89 131
19250.20 125
19251.51 134
19252.82 151
19254.14 152
19255.45 150
19256.76 131
19258.07 127
19259.38 134
19260.70 154
19262.01 148
19263.32 153
19264.63 132
19265.94 142
19267.26 139
19268.57 160
19269.88 164
19271.19 137
19272.51 126
19273.82 175
19275.13 153
19276.44 145
19277.76 135
19279.07 171
19280.38 213
19281.69 155
19283.01 152
19284.32 138
19285.63 165
19286.94 142
19288.26 138
19289.57 143
19290.88 131
19292.20 154
19293.51 153
19294.82 170
19296.14 166
19297.45 136
19298.76 145
19300.08 140
19301.39 132
19302.70 154
19304.02 151
19305.33 165
19306.64 154
19307.96 162
19309.27 132
19310.59 166
19311.90 176
19313.21 164
19314.53 136
19315.84 138
19317.15 156
19318.47 169
19319.78 164
19321.10 157
19322.41 156
19323.72 169
19325.04 194
19326.35 158
19327.67 176
19328.98 158
19330.30 163
19331.61 157
19332.93 150
19334.24 169
19335.55 177
19336.87 146
19338.18 156
19339.50 165
19340.81 136
19342.13 123
19343.44 113
19344.76 125
19346.07 130
19347.39 156
19348.70 166
19350.02 148
19351.33 161
19352.65 146
19353.96 130
19355.28 129
19356.59 135
19357.91 133
19359.22 124
19360.54 133
19361.86 130
19363.17 159
19364.49 177
19365.80 150
19367.12 138
19368.43 138
19369.75 172
19371.06 168
19372.38 129
19373.70 134
19375.01 147
19376.33 136
19377.64 150
19378.96 159
19380.28 148
19381.59 162
19382.91 151
19384.23 149
19385.54 139
19386.86 169
19388.17 145
19389.49 150
19390.81 124
19392.12 133
19393.44 149
19394.76 147
19396.07 138
19397.39 145
19398.71 148
19400.02 144
19401.34 138
19402.66 147
19403.97 162
19405.29 160
19406.61 143
19407.93 147
19409.24 142
19410.56 127
19411.88 120
19413.19 124
19414.51 137
19415.83 138
19417.15 154
19418.46 157
19419.78 166
19421.10 163
19422.42 141
19423.73 166
19425.05 162
19426.37 142
19427.69 144
19429.00 132
19430.32 143
19431.64 148
19432.96 148
19434.28 188
19435.59 123
19436.91 135
19438.23 147
19439.55 141
19440.87 117
19442.18 124
19443.50 152
19444.82 132
19446.14 139
19447.46 145
19448.78 152
19450.09 137
19451.41 122
19452.73 121
19454.05 144
19455.37 125
19456.69 118
19458.01 143
19459.33 154
19460.64 127
19461.96 136
19463.28 164
19464.60 155
19465.92 137
19467.24 153
19468.56 158
19469.88 147
19471.20 169
19472.52 111
19473.83 146
19475.15 139
19476.47 127
19477.79 146
19479.11 151
19480.43 156
19481.75 145
19483.07 169
19484.39 141
19485.71 176
19487.03 110
19488.35 148
19489.67 140
19490.99 161
19492.31 171
19493.63 150
19494.95 147
19496.27 143
19497.59 142
19498.91 150
19500.23 143
19501.55 150
19502.87 173
19504.19 148
19505.51 139
19506.83 142
19508.15 157
19509.47 140
19510.79 167
19512.11 144
19513.43 159
19514.75 137
19516.08 152
19517.40 150
19518.72 133
19520.04 149
19521.36 147
19522.68 162
19524.00 147
19525.32 148
19526.64 136
19527.96 146
19529.29 124
19530.61 145
19531.93 147
19533.25 182
19534.57 144
19535.89 131
19537.21 136
19538.53 164
19539.86 174
19541.18 116
19542.50 147
19543.82 134
19545.14 160
19546.46 137
19547.79 131
19549.11 158
19550.43 131
19551.75 134
19553.07 154
19554.40 113
19555.72 129
19557.04 151
19558.36 138
19559.68 141
19561.01 164
19562.33 153
19563.65 148
19564.97 147
19566.30 121
19567.62 145
19568.94 140
19570.26 156
19571.59 129
19572.91 130
19574.23 137
19575.55 143
19576.88 152
19578.20 142
19579.52 175
19580.85 174
19582.17 159
19583.49 154
19584.82 148
19586.14 148
19587.46 139
19588.78 154
19590.11 163
19591.43 143
19592.75 166
19594.08 133
19595.40 133
19596.72 137
19598.05 144
19599.37 146
19600.70 147
19602.02 130
19603.34 136
19604.67 147
19605.99 152
19607.31 158
19608.64 144
19609.96 155
19611.29 124
19612.61 121
19613.93 145
19615.26 155
19616.58 144
19617.91 162
19619.23 139
19620.55 133
19621.88 138
19623.20 140
19624.53 126
19625.85 112
19627.18 160
19628.50 156
19629.83 157
19631.15 129
19632.48 130
19633.80 137
19635.12 168
19636.45 157
19637.77 153
19639.10 133
19640.42 144
19641.75 150
19643.07 147
19644.40 148
19645.72 136
19647.05 169
19648.37 182
19649.70 190
19651.03 174
19652.35 141
19653.68 130
19655.00 148
19656.33 166
19657.65 145
19658.98 123
19660.30 137
19661.63 137
19662.96 153
19664.28 145
19665.61 146
19666.93 149
19668.26 138
19669.58 146
19670.91 151
19672.24 163
19673.56 151
19674.89 144
19676.21 120
19677.54 156
19678.87 152
19680.19 164
19681.52 157
19682.85 148
19684.17 141
19685.50 145
19686.83 145
19688.15 167
19689.48 140
19690.81 141
19692.13 144
19693.46 163
19694.79 130
19696.11 123
19697.44 120
19698.77 131
19700.09 131
19701.42 96
19702.75 134
19704.07 157
19705.40 136
19706.73 158
19708.06 141
19709.38 164
19710.71 146
19712.04 155
19713.37 157
19714.69 138
19716.02 120
19717.35 145
19718.68 126
19720.00 117
19721.33 141
19722.66 177
19723.99 152
19725.31 132
19726.64 140
19727.97 159
19729.30 164
19730.63 161
19731.95 133
19733.28 148
19734.61 141
19735.94 154
19737.27 132
19738.59 129
19739.92 150
19741.25 121
19742.58 146
19743.91 144
19745.24 137
19746.57 152
19747.89 156
19749.22 164
19750.55 152
19751.88 128
19753.21 169
19754.54 167
19755.87 175
19757.20 145
19758.52 183
19759.85 150
19761.18 151
19762.51 151
19763.84 133
19765.17 141
19766.50 138
19767.83 118
19769.16 130
19770.49 161
19771.82 153
19773.15 151
19774.47 141
19775.80 161
19777.13 154
19778.46 163
19779.79 122
19781.12 139
19782.45 144
19783.78 168
19785.11 173
19786.44 148
19787.77 155
19789.10 159
19790.43 136
19791.76 145
19793.09 150
19794.42 153
19795.75 128
19797.08 127
19798.41 136
19799.74 143
19801.07 149
19802.40 133
19803.73 147
19805.07 168
19806.40 144
19807.73 141
19809.06 141
19810.39 142
19811.72 146
19813.05 156
19814.38 165
19815.71 141
19817.04 144
19818.37 167
19819.70 183
19821.03 142
19822.37 163
19823.70 172
19825.03 161
19826.36 165
19827.69 133
19829.02 145
19830.35 132
19831.68 131
19833.02 147
19834.35 130
19835.68 158
19837.01 150
19838.34 158
19839.67 133
19841.01 115
19842.34 150
19843.67 173
19845.00 157
19846.33 126
19847.67 127
19849.00 153
19850.33 135
19851.66 139
19852.99 139
19854.33 145
19855.66 149
19856.99 116
19858.32 130
19859.65 150
19860.99 140
19862.32 153
19863.65 155
19864.98 142
19866.32 144
19867.65 142
19868.98 142
19870.32 138
19871.65 149
19872.98 159
19874.31 148
19875.65 145
19876.98 133
19878.31 144
19879.65 166
19880.98 149
19882.31 136
19883.64 139
19884.98 158
19886.31 154
19887.64 124
19888.98 125
19890.31 158
19891.64 147
19892.98 186
19894.31 145
19895.65 146
19896.98 182
19898.31 171
19899.65 152
19900.98 132
19902.31 149
19903.65 159
19904.98 142
19906.32 135
19907.65 125
19908.98 141
19910.32 158
19911.65 138
19912.99 173
19914.32 143
19915.65 136
19916.99 143
19918.32 181
19919.66 148
19920.99 151
19922.33 160
19923.66 139
19924.99 132
19926.33 139
19927.66 136
19929.00 105
19930.33 117
19931.67 128
19933.00 147
19934.34 140
19935.67 151
19937.01 148
19938.34 154
19939.68 155
19941.01 124
19942.35 140
19943.68 146
19945.02 140
19946.35 149
19947.69 166
19949.02 142
19950.36 155
19951.70 165
19953.03 145
19954.37 121
19955.70 138
19957.04 148
19958.37 146
19959.71 167
19961.04 141
19962.38 124
19963.72 148
19965.05 150
19966.39 134
19967.72 143
19969.06 171
19970.40 159
19971.73 145
19973.07 150
19974.40 141
19975.74 179
19977.08 133
19978.41 133
19979.75 127
19981.09 147
19982.42 146
19983.76 159
19985.10 161
19986.43 158
19987.77 139
19989.11 134
19990.44 158
19991.78 125
19993.12 147
19994.45 152
19995.79 154
19997.13 124
19998.46 157
19999.80 147
20001.14 136
20002.48 135
20003.81 139
20005.15 131
20006.49 147
20007.82 153
20009.16 157
20010.50 137
20011.84 126
20013.17 180
20014.51 161
20015.85 164
20017.19 135
20018.52 156
20019.86 151
20021.20 144
20022.54 148
20023.88 199
20025.21 158
20026.55 143
20027.89 159
20029.23 147
20030.57 158
20031.90 138
20033.24 147
20034.58 137
20035.92 151
20037.26 144
20038.60 159
20039.93 145
20041.27 124
20042.61 147
20043.95 154
20045.29 140
20046.63 161
20047.97 141
20049.30 160
20050.64 139
20051.98 119
20053.32 152
20054.66 153
20056.00 151
20057.34 125
20058.68 141
20060.02 137
20061.35 165
20062.69 140
20064.03 157
20065.37 146
20066.71 138
20068.05 160
20069.39 148
20070.73 141
20072.07 128
20073.41 131
20074.75 132
20076.09 171
20077.43 127
20078.77 158
20080.11 128
20081.45 130
20082.79 139
20084.13 135
20085.47 123
20086.81 144
20088.15 148
20089.49 171
20090.83 140
20092.17 158
20093.51 167
20094.85 120
20096.19 154
20097.53 122
20098.87 150
20100.21 140
20101.55 161
20102.89 131
20104.23 163
20105.57 156
20106.91 154
20108.25 159
20109.59 162
20110.93 141
20112.27 153
20113.62 168
20114.96 144
20116.30 161
20117.64 163
20118.98 156
20120.32 178
20121.66 171
20123.00 150
20124.34 149
20125.69 154
20127.03 163
20128.37 144
20129.71 146
20131.05 138
20132.39 150
20133.73 153
20135.08 152
20136.42 173
20137.76 172
20139.10 140
20140.44 129
