# Supplementary material for: MALDI-TOF MS typing enables the classification of brewing yeasts of the genus Saccharomyces to major beer styles
Source: PLoS One. 2017 Aug 9;12(8):e0181694. doi: 10.1371/journal.pone.0181694 (PMC5549903; doi:10.1371/journal.pone.0181694)
Supplement: S10 File — The directory includes 90 raw files and was zipped to “.zip”; the folder has three strains with 30 spectra per strain; S1 Text explains the raw files with an example and Table 1 represents the yeast strains used within the experiment. (ZIP) [file pone.0181694.s013.zip › 28-30/30336-192-OG-Alt-Alt-YPG-18h-E-E_2015-08-07__0_E12_1.dat]

2000.64 1931
2001.06 2160
2001.49 2148
2001.91 2303
2002.33 1991
2002.75 1951
2003.17 1894
2003.60 1851
2004.02 1911
2004.44 2001
2004.86 2063
2005.28 1947
2005.70 2021
2006.13 1993
2006.55 1999
2006.97 2125
2007.39 2157
2007.82 2003
2008.24 1892
2008.66 2044
2009.08 2294
2009.51 2223
2009.93 2185
2010.35 2096
2010.77 2405
2011.20 2289
2011.62 2300
2012.04 2041
2012.46 2054
2012.89 1939
2013.31 2001
2013.73 2166
2014.15 1941
2014.58 1859
2015.00 1881
2015.42 2021
2015.85 1965
2016.27 1990
2016.69 1987
2017.12 1956
2017.54 2058
2017.96 1975
2018.39 2076
2018.81 2104
2019.23 2273
2019.66 2106
2020.08 2075
2020.50 2342
2020.93 2168
2021.35 2384
2021.78 2063
2022.20 2132
2022.62 2266
2023.05 2241
2023.47 2209
2023.89 1920
2024.32 1970
2024.74 2108
2025.17 1993
2025.59 1861
2026.01 1801
2026.44 2043
2026.86 2033
2027.29 2005
2027.71 1953
2028.14 2053
2028.56 1885
2028.99 1823
2029.41 1987
2029.83 1937
2030.26 1749
2030.68 2005
2031.11 1996
2031.53 1937
2031.96 1942
2032.38 1831
2032.81 1951
2033.23 1880
2033.66 1856
2034.08 1789
2034.51 2012
2034.93 2035
2035.36 1965
2035.78 2130
2036.21 2005
2036.63 1931
2037.06 2085
2037.48 2006
2037.91 1945
2038.33 2082
2038.76 2106
2039.19 1957
2039.61 2093
2040.04 2129
2040.46 2071
2040.89 2314
2041.31 2194
2041.74 2091
2042.17 2263
2042.59 2252
2043.02 2348
2043.44 2090
2043.87 2165
2044.30 2258
2044.72 2184
2045.15 2092
2045.57 2065
2046.00 1963
2046.43 1888
2046.85 1995
2047.28 2163
2047.71 2119
2048.13 2090
2048.56 1998
2048.99 2149
2049.41 2105
2049.84 2063
2050.27 2060
2050.69 1929
2051.12 1837
2051.55 2055
2051.97 2004
2052.40 1979
2052.83 1898
2053.25 2041
2053.68 2076
2054.11 1863
2054.54 1850
2054.96 1814
2055.39 1818
2055.82 1732
2056.24 1844
2056.67 1784
2057.10 1884
2057.53 2088
2057.95 2167
2058.38 2015
2058.81 1969
2059.24 2028
2059.66 2088
2060.09 2099
2060.52 2053
2060.95 2047
2061.38 1961
2061.80 2148
2062.23 2077
2062.66 2013
2063.09 2061
2063.52 1960
2063.94 2053
2064.37 2103
2064.80 2209
2065.23 2139
2065.66 2306
2066.09 2229
2066.51 2445
2066.94 2392
2067.37 2274
2067.80 2218
2068.23 2325
2068.66 2439
2069.08 2578
2069.51 2254
2069.94 2168
2070.37 2027
2070.80 1884
2071.23 2028
2071.66 2086
2072.09 2230
2072.52 2152
2072.94 2131
2073.37 2028
2073.80 1945
2074.23 1831
2074.66 1906
2075.09 1960
2075.52 1894
2075.95 2110
2076.38 2079
2076.81 2062
2077.24 2153
2077.67 2023
2078.10 1944
2078.53 2235
2078.96 2206
2079.39 2062
2079.82 2266
2080.25 2089
2080.68 2314
2081.11 2446
2081.54 2385
2081.97 2393
2082.40 2395
2082.83 2532
2083.26 2376
2083.69 2362
2084.12 2291
2084.55 2306
2084.98 2174
2085.41 2181
2085.84 2063
2086.27 2126
2086.70 2299
2087.13 2155
2087.56 2168
2087.99 2046
2088.42 2294
2088.85 2017
2089.28 1975
2089.71 1768
2090.14 1863
2090.57 1991
2091.01 1913
2091.44 2059
2091.87 2115
2092.30 1971
2092.73 1887
2093.16 2032
2093.59 1969
2094.02 1913
2094.45 2108
2094.89 1985
2095.32 1748
2095.75 1870
2096.18 1934
2096.61 1847
2097.04 2004
2097.47 2024
2097.91 1998
2098.34 1908
2098.77 1980
2099.20 2015
2099.63 1793
2100.07 1905
2100.50 1975
2100.93 1914
2101.36 2005
2101.79 1846
2102.23 1648
2102.66 1602
2103.09 1819
2103.52 1976
2103.95 1866
2104.39 1749
2104.82 1814
2105.25 1801
2105.68 1657
2106.12 1769
2106.55 1844
2106.98 1767
2107.41 1945
2107.85 1978
2108.28 2050
2108.71 1979
2109.14 1952
2109.58 1954
2110.01 1988
2110.44 1949
2110.88 1887
2111.31 1807
2111.74 2021
2112.18 2170
2112.61 1949
2113.04 1872
2113.48 2037
2113.91 2069
2114.34 1851
2114.78 1892
2115.21 1977
2115.64 1927
2116.08 1812
2116.51 1990
2116.94 2199
2117.38 2007
2117.81 1742
2118.24 1769
2118.68 1868
2119.11 1792
2119.55 1876
2119.98 1868
2120.41 1989
2120.85 1844
2121.28 1858
2121.72 1958
2122.15 2009
2122.58 1864
2123.02 1839
2123.45 1741
2123.89 1941
2124.32 1876
2124.75 1946
2125.19 1904
2125.62 1785
2126.06 1843
2126.49 1864
2126.93 1797
2127.36 1620
2127.80 1825
2128.23 1606
2128.67 1901
2129.10 1704
2129.54 1994
2129.97 2065
2130.41 2208
2130.84 2131
2131.28 2120
2131.71 2171
2132.15 2098
2132.58 2030
2133.02 2032
2133.45 2005
2133.89 2170
2134.32 2130
2134.76 2000
2135.19 1777
2135.63 2230
2136.06 2067
2136.50 2095
2136.94 1898
2137.37 2040
2137.81 2134
2138.24 2171
2138.68 2249
2139.12 2228
2139.55 1914
2139.99 1904
2140.42 1948
2140.86 1995
2141.30 2102
2141.73 1964
2142.17 2145
2142.60 2161
2143.04 1857
2143.48 1903
2143.91 1908
2144.35 1911
2144.79 1880
2145.22 1811
2145.66 1956
2146.09 1955
2146.53 1715
2146.97 1813
2147.40 1985
2147.84 1835
2148.28 1871
2148.72 2086
2149.15 2121
2149.59 2032
2150.03 2197
2150.46 2542
2150.90 2641
2151.34 2885
2151.77 2752
2152.21 2920
2152.65 2893
2153.09 3060
2153.52 2812
2153.96 2621
2154.40 2291
2154.84 2322
2155.27 2244
2155.71 2369
2156.15 2203
2156.59 1997
2157.02 2110
2157.46 2000
2157.90 2123
2158.34 1938
2158.78 1871
2159.21 1790
2159.65 1706
2160.09 1977
2160.53 2106
2160.97 1991
2161.40 2055
2161.84 2020
2162.28 2091
2162.72 2040
2163.16 2170
2163.59 2044
2164.03 1944
2164.47 1730
2164.91 1977
2165.35 1852
2165.79 1888
2166.23 1863
2166.66 1764
2167.10 1917
2167.54 2062
2167.98 2086
2168.42 1999
2168.86 1784
2169.30 1942
2169.74 2108
2170.18 2078
2170.61 2079
2171.05 2107
2171.49 2140
2171.93 2208
2172.37 2147
2172.81 2327
2173.25 2359
2173.69 2470
2174.13 2755
2174.57 2462
2175.01 2833
2175.45 3015
2175.89 3009
2176.33 3012
2176.77 3265
2177.21 3069
2177.65 3254
2178.09 3052
2178.53 2927
2178.97 2754
2179.41 2507
2179.85 2537
2180.29 2352
2180.73 2222
2181.17 1986
2181.61 1838
2182.05 2014
2182.49 2029
2182.93 1959
2183.37 1880
2183.81 2159
2184.25 1880
2184.69 1773
2185.13 1838
2185.57 1877
2186.01 1968
2186.45 2078
2186.89 2073
2187.33 2171
2187.77 2159
2188.21 2123
2188.65 2215
2189.10 2193
2189.54 2108
2189.98 2189
2190.42 2108
2190.86 2399
2191.30 2422
2191.74 2280
2192.18 2128
2192.62 2129
2193.07 2289
2193.51 2240
2193.95 2270
2194.39 2126
2194.83 2143
2195.27 2132
2195.71 2297
2196.16 2565
2196.60 2401
2197.04 2047
2197.48 2167
2197.92 2173
2198.37 2204
2198.81 2040
2199.25 1982
2199.69 2054
2200.13 2233
2200.58 2149
2201.02 2083
2201.46 1975
2201.90 1947
2202.34 2083
2202.79 2192
2203.23 1820
2203.67 1855
2204.11 1891
2204.56 2028
2205.00 1933
2205.44 2074
2205.88 2069
2206.33 2096
2206.77 1749
2207.21 1903
2207.65 1968
2208.10 1964
2208.54 1835
2208.98 1979
2209.43 2089
2209.87 2159
2210.31 2283
2210.76 1990
2211.20 1993
2211.64 1939
2212.09 1925
2212.53 2182
2212.97 2217
2213.42 1957
2213.86 2153
2214.30 2139
2214.75 2059
2215.19 1955
2215.63 2040
2216.08 1999
2216.52 1863
2216.96 1916
2217.41 1894
2217.85 1879
2218.30 1833
2218.74 1801
2219.18 1958
2219.63 2039
2220.07 1971
2220.52 1988
2220.96 1821
2221.40 1998
2221.85 2117
2222.29 1993
2222.74 1912
2223.18 2061
2223.63 1937
2224.07 1881
2224.51 1891
2224.96 2127
2225.40 2050
2225.85 1992
2226.29 2109
2226.74 2251
2227.18 2375
2227.63 2235
2228.07 2394
2228.52 2420
2228.96 2274
2229.41 2158
2229.85 2303
2230.30 1975
2230.74 2124
2231.19 2107
2231.63 2094
2232.08 2127
2232.52 1985
2232.97 2251
2233.41 2036
2233.86 2131
2234.30 2160
2234.75 2126
2235.20 2360
2235.64 2396
2236.09 2189
2236.53 2173
2236.98 2199
2237.42 2168
2237.87 2227
2238.32 2406
2238.76 2149
2239.21 2033
2239.65 2120
2240.10 2070
2240.55 2353
2240.99 2034
2241.44 2126
2241.88 2187
2242.33 2244
2242.78 1900
2243.22 1870
2243.67 1795
2244.12 1927
2244.56 1940
2245.01 1615
2245.46 1667
2245.90 1699
2246.35 2001
2246.80 2038
2247.24 1706
2247.69 1707
2248.14 1568
2248.58 1677
2249.03 1814
2249.48 1861
2249.92 1833
2250.37 1780
2250.82 1784
2251.27 1985
2251.71 2099
2252.16 1885
2252.61 1786
2253.05 1899
2253.50 1833
2253.95 1760
2254.40 1689
2254.84 1762
2255.29 1647
2255.74 1796
2256.19 1957
2256.64 1750
2257.08 1647
2257.53 1711
2257.98 1731
2258.43 1682
2258.87 1701
2259.32 1724
2259.77 1844
2260.22 1966
2260.67 1774
2261.11 1682
2261.56 1677
2262.01 1831
2262.46 2029
2262.91 1923
2263.36 1976
2263.80 1921
2264.25 1926
2264.70 2077
2265.15 2270
2265.60 2228
2266.05 2047
2266.50 2176
2266.94 2377
2267.39 2121
2267.84 2418
2268.29 2378
2268.74 2266
2269.19 2269
2269.64 2338
2270.09 2280
2270.54 2308
2270.99 2179
2271.43 2252
2271.88 2358
2272.33 2243
2272.78 2260
2273.23 2211
2273.68 2092
2274.13 2271
2274.58 2078
2275.03 2211
2275.48 2048
2275.93 2219
2276.38 2268
2276.83 2086
2277.28 2168
2277.73 2109
2278.18 1994
2278.63 1856
2279.08 1891
2279.53 2017
2279.98 1980
2280.43 1866
2280.88 1781
2281.33 1735
2281.78 1949
2282.23 1925
2282.68 2025
2283.13 1964
2283.58 1850
2284.03 1855
2284.48 1932
2284.93 1982
2285.38 1836
2285.83 1884
2286.28 1896
2286.73 1927
2287.18 1947
2287.63 2099
2288.08 2062
2288.54 2082
2288.99 2365
2289.44 2468
2289.89 2621
2290.34 2724
2290.79 2946
2291.24 3269
2291.69 3515
2292.14 3754
2292.60 3731
2293.05 3773
2293.50 3844
2293.95 3806
2294.40 3668
2294.85 3545
2295.30 3344
2295.76 2927
2296.21 2987
2296.66 2808
2297.11 2585
2297.56 2432
2298.01 2364
2298.47 2375
2298.92 2317
2299.37 2254
2299.82 2102
2300.27 1915
2300.73 1877
2301.18 1799
2301.63 1885
2302.08 1893
2302.53 1945
2302.99 2003
2303.44 1988
2303.89 1823
2304.34 1782
2304.80 1851
2305.25 1866
2305.70 1747
2306.15 1750
2306.61 1870
2307.06 1969
2307.51 1892
2307.96 1935
2308.42 1968
2308.87 2148
2309.32 2200
2309.78 2196
2310.23 1991
2310.68 2228
2311.14 2207
2311.59 2279
2312.04 2395
2312.49 2411
2312.95 2519
2313.40 2212
2313.85 2197
2314.31 2131
2314.76 2188
2315.22 1902
2315.67 1968
2316.12 1902
2316.58 2120
2317.03 1943
2317.48 2046
2317.94 2067
2318.39 1848
2318.84 1999
2319.30 2046
2319.75 2021
2320.21 2166
2320.66 2223
2321.11 2159
2321.57 2246
2322.02 2005
2322.48 2176
2322.93 2086
2323.39 2117
2323.84 2196
2324.29 2040
2324.75 1988
2325.20 2292
2325.66 2293
2326.11 2351
2326.57 2391
2327.02 2377
2327.48 2366
2327.93 2641
2328.39 2477
2328.84 2572
2329.30 2684
2329.75 2680
2330.21 2754
2330.66 2779
2331.12 2856
2331.57 2758
2332.03 2564
2332.48 2718
2332.94 2521
2333.39 2506
2333.85 2525
2334.30 2334
2334.76 2237
2335.21 2128
2335.67 2170
2336.12 2186
2336.58 1817
2337.03 1816
2337.49 2085
2337.95 1907
2338.40 2166
2338.86 2045
2339.31 2117
2339.77 1952
2340.23 2075
2340.68 2178
2341.14 2140
2341.59 2046
2342.05 2246
2342.51 2033
2342.96 2126
2343.42 2272
2343.87 2240
2344.33 2132
2344.79 2002
2345.24 2133
2345.70 2216
2346.16 2186
2346.61 2102
2347.07 2083
2347.53 2091
2347.98 2283
2348.44 2212
2348.90 2198
2349.35 2107
2349.81 1869
2350.27 2012
2350.72 1995
2351.18 2011
2351.64 1914
2352.10 1841
2352.55 1887
2353.01 1962
2353.47 1842
2353.92 1895
2354.38 1774
2354.84 1737
2355.30 1778
2355.75 1948
2356.21 1792
2356.67 1702
2357.13 1899
2357.58 1834
2358.04 1782
2358.50 1781
2358.96 2061
2359.41 1934
2359.87 2003
2360.33 2041
2360.79 1912
2361.25 1912
2361.70 1869
2362.16 1754
2362.62 1936
2363.08 2152
2363.54 2168
2363.99 2030
2364.45 1959
2364.91 1892
2365.37 1933
2365.83 2042
2366.29 2050
2366.75 2125
2367.20 2040
2367.66 2143
2368.12 2193
2368.58 2207
2369.04 2117
2369.50 1964
2369.96 2005
2370.42 2095
2370.87 1939
2371.33 1941
2371.79 2042
2372.25 2077
2372.71 2130
2373.17 2088
2373.63 2214
2374.09 1933
2374.55 2013
2375.01 2170
2375.47 2136
2375.92 2317
2376.38 2189
2376.84 2180
2377.30 2419
2377.76 2120
2378.22 2084
2378.68 2281
2379.14 2193
2379.60 2138
2380.06 2310
2380.52 2063
2380.98 2011
2381.44 1923
2381.90 2009
2382.36 1956
2382.82 1832
2383.28 1931
2383.74 2235
2384.20 1924
2384.66 1943
2385.12 1889
2385.58 1984
2386.04 1823
2386.50 1973
2386.96 1987
2387.42 1830
2387.88 1836
2388.35 1799
2388.81 1931
2389.27 2082
2389.73 1961
2390.19 1908
2390.65 1931
2391.11 1828
2391.57 2063
2392.03 2130
2392.49 2030
2392.95 1890
2393.42 1906
2393.88 1833
2394.34 1869
2394.80 1543
2395.26 1753
2395.72 2022
2396.18 1785
2396.64 1607
2397.11 1644
2397.57 1685
2398.03 1786
2398.49 1827
2398.95 1906
2399.41 1833
2399.88 1643
2400.34 1659
2400.80 1889
2401.26 1886
2401.72 1727
2402.18 1774
2402.65 1784
2403.11 1855
2403.57 2006
2404.03 1824
2404.49 1860
2404.96 1875
2405.42 1902
2405.88 1771
2406.34 1786
2406.81 1840
2407.27 1937
2407.73 1942
2408.19 2200
2408.66 1981
2409.12 1809
2409.58 1874
2410.04 1816
2410.51 1743
2410.97 1784
2411.43 1853
2411.90 1686
2412.36 1796
2412.82 1782
2413.28 1792
2413.75 1689
2414.21 1698
2414.67 1900
2415.14 1927
2415.60 1855
2416.06 1924
2416.53 1808
2416.99 1958
2417.45 2104
2417.92 2311
2418.38 2319
2418.84 2176
2419.31 2225
2419.77 2088
2420.23 2203
2420.70 2342
2421.16 2403
2421.63 2448
2422.09 2454
2422.55 2158
2423.02 2130
2423.48 2099
2423.95 2046
2424.41 2170
2424.87 2146
2425.34 1905
2425.80 1836
2426.27 1807
2426.73 2023
2427.20 1922
2427.66 2001
2428.12 1957
2428.59 1834
2429.05 1929
2429.52 2085
2429.98 2041
2430.45 1914
2430.91 1888
2431.38 2019
2431.84 1946
2432.31 2111
2432.77 1917
2433.24 1943
2433.70 2084
2434.17 1931
2434.63 2046
2435.10 2180
2435.56 2307
2436.03 2090
2436.49 2145
2436.96 2004
2437.42 2107
2437.89 2114
2438.35 2005
2438.82 2007
2439.28 2118
2439.75 2170
2440.21 2238
2440.68 2434
2441.15 2667
2441.61 2514
2442.08 2542
2442.54 2369
2443.01 2232
2443.48 2246
2443.94 2170
2444.41 2172
2444.87 1965
2445.34 1942
2445.81 1900
2446.27 1967
2446.74 1921
2447.20 1907
2447.67 1739
2448.14 1645
2448.60 1680
2449.07 1686
2449.54 1699
2450.00 1741
2450.47 1736
2450.94 1746
2451.40 1704
2451.87 1922
2452.34 1718
2452.80 1746
2453.27 1725
2453.74 1699
2454.20 1692
2454.67 1648
2455.14 1782
2455.60 1771
2456.07 1736
2456.54 1691
2457.01 1681
2457.47 1936
2457.94 2006
2458.41 1868
2458.87 1905
2459.34 1923
2459.81 1874
2460.28 1918
2460.74 1865
2461.21 1861
2461.68 1610
2462.15 1914
2462.62 1723
2463.08 1595
2463.55 1709
2464.02 1768
2464.49 1649
2464.95 1634
2465.42 1831
2465.89 1905
2466.36 1830
2466.83 1854
2467.29 1872
2467.76 1750
2468.23 1924
2468.70 1923
2469.17 1774
2469.64 1873
2470.10 1787
2470.57 1793
2471.04 1806
2471.51 1732
2471.98 1966
2472.45 1978
2472.92 1837
2473.39 1685
2473.85 1812
2474.32 1863
2474.79 1718
2475.26 1724
2475.73 1791
2476.20 1767
2476.67 1623
2477.14 1629
2477.61 1697
2478.08 1681
2478.54 1761
2479.01 1826
2479.48 1924
2479.95 1839
2480.42 1765
2480.89 1596
2481.36 1730
2481.83 1841
2482.30 1981
2482.77 1724
2483.24 1807
2483.71 1826
2484.18 1865
2484.65 1823
2485.12 1783
2485.59 2029
2486.06 1969
2486.53 1916
2487.00 1973
2487.47 1827
2487.94 1910
2488.41 2021
2488.88 2047
2489.35 1903
2489.82 1868
2490.29 2113
2490.76 1973
2491.23 2095
2491.70 1869
2492.17 1973
2492.64 1964
2493.11 1973
2493.58 1924
2494.05 1861
2494.52 1930
2495.00 1909
2495.47 1852
2495.94 1905
2496.41 1865
2496.88 2125
2497.35 2069
2497.82 1853
2498.29 1765
2498.76 1919
2499.23 1872
2499.71 1960
2500.18 1950
2500.65 1641
2501.12 1610
2501.59 1722
2502.06 1886
2502.53 1676
2503.01 1456
2503.48 1526
2503.95 1830
2504.42 1800
2504.89 1629
2505.36 1664
2505.84 1702
2506.31 1785
2506.78 1896
2507.25 1911
2507.72 2076
2508.20 2106
2508.67 2073
2509.14 2082
2509.61 2131
2510.08 2059
2510.56 1906
2511.03 1923
2511.50 2202
2511.97 2089
2512.45 2194
2512.92 2239
2513.39 2050
2513.86 1955
2514.34 1977
2514.81 2091
2515.28 2027
2515.75 1993
2516.23 1951
2516.70 2034
2517.17 1964
2517.65 1914
2518.12 1972
2518.59 1883
2519.07 1760
2519.54 1725
2520.01 2019
2520.48 1979
2520.96 1865
2521.43 2039
2521.90 1853
2522.38 1774
2522.85 1642
2523.32 1698
2523.80 1728
2524.27 1560
2524.75 1695
2525.22 1755
2525.69 1727
2526.17 1615
2526.64 1700
2527.11 1687
2527.59 1928
2528.06 1975
2528.54 1978
2529.01 1873
2529.48 1922
2529.96 1834
2530.43 2007
2530.91 1778
2531.38 1909
2531.85 1987
2532.33 1995
2532.80 1940
2533.28 1692
2533.75 1782
2534.23 1800
2534.70 1968
2535.18 1906
2535.65 1806
2536.12 1754
2536.60 1809
2537.07 1821
2537.55 1867
2538.02 1911
2538.50 1617
2538.97 1893
2539.45 1860
2539.92 1688
2540.40 1726
2540.87 1778
2541.35 1870
2541.82 1843
2542.30 1855
2542.77 1826
2543.25 1809
2543.73 1757
2544.20 1817
2544.68 1704
2545.15 1722
2545.63 1751
2546.10 1925
2546.58 1982
2547.05 2038
2547.53 1896
2548.01 2259
2548.48 2419
2548.96 2485
2549.43 2667
2549.91 2782
2550.39 2503
2550.86 2613
2551.34 2548
2551.81 2386
2552.29 2483
2552.77 2296
2553.24 2448
2553.72 2396
2554.20 2200
2554.67 2280
2555.15 2312
2555.62 2284
2556.10 2372
2556.58 2168
2557.05 2299
2557.53 2348
2558.01 2235
2558.48 2229
2558.96 2178
2559.44 2182
2559.91 1841
2560.39 1972
2560.87 1851
2561.35 2013
2561.82 2190
2562.30 1869
2562.78 1816
2563.25 1736
2563.73 1806
2564.21 1730
2564.69 1621
2565.16 1639
2565.64 1792
2566.12 1714
2566.60 1761
2567.07 1681
2567.55 1790
2568.03 1614
2568.51 1598
2568.98 1661
2569.46 1664
2569.94 1656
2570.42 1462
2570.90 1611
2571.37 1617
2571.85 1755
2572.33 1748
2572.81 1775
2573.29 1724
2573.76 1688
2574.24 1747
2574.72 1733
2575.20 1747
2575.68 1767
2576.16 1794
2576.63 1651
2577.11 1747
2577.59 1765
2578.07 1797
2578.55 1650
2579.03 1754
2579.51 1621
2579.98 1736
2580.46 1712
2580.94 1531
2581.42 1546
2581.90 1672
2582.38 1710
2582.86 1752
2583.34 1815
2583.82 1799
2584.30 1714
2584.77 1738
2585.25 1675
2585.73 1669
2586.21 1757
2586.69 1716
2587.17 1682
2587.65 1711
2588.13 1698
2588.61 1723
2589.09 1721
2589.57 1708
2590.05 1794
2590.53 1796
2591.01 1985
2591.49 1718
2591.97 1726
2592.45 1704
2592.93 1648
2593.41 1688
2593.89 1747
2594.37 1639
2594.85 1728
2595.33 1691
2595.81 1787
2596.29 1952
2596.77 1853
2597.25 1904
2597.73 1878
2598.21 1723
2598.69 1766
2599.17 1653
2599.65 1654
2600.13 1683
2600.61 1696
2601.09 1767
2601.57 1699
2602.06 1693
2602.54 1677
2603.02 1828
2603.50 1836
2603.98 1716
2604.46 1624
2604.94 1782
2605.42 1651
2605.90 1618
2606.38 1767
2606.87 1657
2607.35 1665
2607.83 1689
2608.31 1731
2608.79 1823
2609.27 1802
2609.75 1838
2610.24 1954
2610.72 1907
2611.20 1694
2611.68 1735
2612.16 1784
2612.64 1652
2613.13 1695
2613.61 1712
2614.09 1822
2614.57 1724
2615.05 1922
2615.54 1824
2616.02 1839
2616.50 1667
2616.98 1600
2617.46 1736
2617.95 1710
2618.43 1714
2618.91 1790
2619.39 1772
2619.88 1799
2620.36 1939
2620.84 1890
2621.32 1734
2621.81 1886
2622.29 1776
2622.77 1952
2623.26 1949
2623.74 1840
2624.22 1754
2624.70 1781
2625.19 1738
2625.67 1800
2626.15 1920
2626.64 1743
2627.12 1858
2627.60 1870
2628.09 1885
2628.57 1781
2629.05 1716
2629.54 1555
2630.02 1744
2630.50 1685
2630.99 1714
2631.47 1666
2631.95 1662
2632.44 1747
2632.92 1601
2633.40 1576
2633.89 1684
2634.37 1613
2634.85 1722
2635.34 1611
2635.82 1716
2636.31 1682
2636.79 1715
2637.27 1673
2637.76 1590
2638.24 1860
2638.73 1688
2639.21 1622
2639.70 1607
2640.18 1642
2640.66 1874
2641.15 1887
2641.63 1582
2642.12 1703
2642.60 1858
2643.09 1924
2643.57 1883
2644.06 1714
2644.54 1750
2645.03 1961
2645.51 1886
2646.00 1809
2646.48 1976
2646.97 1840
2647.45 1776
2647.94 1686
2648.42 1586
2648.91 1544
2649.39 1689
2649.88 1816
2650.36 1907
2650.85 1919
2651.33 1716
2651.82 1637
2652.30 1564
2652.79 1800
2653.27 1665
2653.76 1693
2654.24 1725
2654.73 1528
2655.22 1626
2655.70 1671
2656.19 1816
2656.67 1710
2657.16 1662
2657.65 1675
2658.13 1729
2658.62 1770
2659.10 1468
2659.59 1502
2660.08 1589
2660.56 1570
2661.05 1550
2661.53 1568
2662.02 1617
2662.51 1612
2662.99 1338
2663.48 1503
2663.97 1713
2664.45 1641
2664.94 1521
2665.43 1656
2665.91 1528
2666.40 1471
2666.89 1532
2667.37 1604
2667.86 1637
2668.35 1592
2668.83 1577
2669.32 1623
2669.81 1813
2670.29 1649
2670.78 1745
2671.27 1764
2671.76 1830
2672.24 1744
2672.73 1887
2673.22 1986
2673.71 1953
2674.19 1712
2674.68 1736
2675.17 1892
2675.66 2053
2676.14 1990
2676.63 2070
2677.12 1984
2677.61 2210
2678.09 2203
2678.58 2205
2679.07 2226
2679.56 2206
2680.05 2149
2680.53 1972
2681.02 1933
2681.51 2058
2682.00 2078
2682.49 1956
2682.97 2130
2683.46 2022
2683.95 2161
2684.44 2130
2684.93 2020
2685.42 1933
2685.91 2151
2686.39 2041
2686.88 1835
2687.37 1881
2687.86 1784
2688.35 1775
2688.84 1787
2689.33 1901
2689.81 1769
2690.30 1751
2690.79 1957
2691.28 1600
2691.77 1735
2692.26 1894
2692.75 1643
2693.24 1693
2693.73 1685
2694.22 1535
2694.71 1616
2695.20 1721
2695.68 1658
2696.17 1497
2696.66 1425
2697.15 1725
2697.64 1617
2698.13 1614
2698.62 1769
2699.11 1576
2699.60 1736
2700.09 1622
2700.58 1786
2701.07 1723
2701.56 1776
2702.05 1764
2702.54 1750
2703.03 1922
2703.52 1855
2704.01 1853
2704.50 1681
2704.99 1738
2705.48 1651
2705.97 1712
2706.46 1787
2706.95 1892
2707.44 1778
2707.93 1728
2708.42 1840
2708.92 1646
2709.41 1861
2709.90 1828
2710.39 1683
2710.88 1713
2711.37 1586
2711.86 1456
2712.35 1445
2712.84 1710
2713.33 1759
2713.82 1507
2714.31 1638
2714.81 1756
2715.30 1771
2715.79 1588
2716.28 1760
2716.77 1588
2717.26 1604
2717.75 1661
2718.24 1767
2718.74 1726
2719.23 1603
2719.72 1695
2720.21 1573
2720.70 1626
2721.19 1989
2721.69 1807
2722.18 1922
2722.67 1743
2723.16 1762
2723.65 1979
2724.15 1841
2724.64 1695
2725.13 1868
2725.62 1808
2726.11 1476
2726.61 1590
2727.10 1728
2727.59 1909
2728.08 1826
2728.58 1591
2729.07 1715
2729.56 1628
2730.05 1492
2730.55 1615
2731.04 1627
2731.53 1615
2732.02 1784
2732.52 1760
2733.01 1616
2733.50 1641
2733.99 1707
2734.49 1840
2734.98 1869
2735.47 1630
2735.97 1649
2736.46 1786
2736.95 1722
2737.45 1649
2737.94 1701
2738.43 1943
2738.93 2032
2739.42 1792
2739.91 1612
2740.41 1575
2740.90 1755
2741.39 1760
2741.89 1642
2742.38 1704
2742.87 1675
2743.37 1616
2743.86 1724
2744.36 1675
2744.85 1684
2745.34 1551
2745.84 1554
2746.33 1758
2746.82 1544
2747.32 1673
2747.81 1715
2748.31 1690
2748.80 1632
2749.30 1487
2749.79 1702
2750.28 1636
2750.78 1736
2751.27 1617
2751.77 1671
2752.26 1677
2752.76 1591
2753.25 1607
2753.75 1733
2754.24 1736
2754.74 1635
2755.23 1449
2755.72 1666
2756.22 1514
2756.71 1894
2757.21 1976
2757.70 1895
2758.20 1915
2758.69 1770
2759.19 1685
2759.69 1568
2760.18 1706
2760.68 1875
2761.17 1613
2761.67 1503
2762.16 1597
2762.66 1637
2763.15 1620
2763.65 1580
2764.14 1661
2764.64 1602
2765.14 1650
2765.63 1766
2766.13 1567
2766.62 1621
2767.12 1716
2767.61 1626
2768.11 1581
2768.61 1592
2769.10 1648
2769.60 1648
2770.09 1664
2770.59 1685
2771.09 1639
2771.58 1448
2772.08 1684
2772.58 1720
2773.07 1620
2773.57 1608
2774.06 1649
2774.56 1755
2775.06 1707
2775.55 1809
2776.05 1942
2776.55 1951
2777.04 1870
2777.54 1821
2778.04 1740
2778.54 1844
2779.03 1808
2779.53 1811
2780.03 1859
2780.52 1780
2781.02 1781
2781.52 1847
2782.01 1634
2782.51 1688
2783.01 1817
2783.51 1853
2784.00 1770
2784.50 1755
2785.00 1822
2785.50 1753
2785.99 1745
2786.49 1767
2786.99 1715
2787.49 1764
2787.98 1772
2788.48 1794
2788.98 1708
2789.48 1716
2789.98 1687
2790.47 1692
2790.97 1586
2791.47 1619
2791.97 1587
2792.47 1610
2792.96 1699
2793.46 1722
2793.96 1609
2794.46 1556
2794.96 1692
2795.46 1789
2795.95 1750
2796.45 1732
2796.95 1793
2797.45 2067
2797.95 1936
2798.45 1961
2798.95 2000
2799.44 1991
2799.94 2001
2800.44 2011
2800.94 1932
2801.44 1900
2801.94 1813
2802.44 1754
2802.94 1805
2803.44 1939
2803.93 1910
2804.43 1982
2804.93 2101
2805.43 2178
2805.93 2293
2806.43 2518
2806.93 2684
2807.43 2799
2807.93 2785
2808.43 2886
2808.93 2822
2809.43 3039
2809.93 3037
2810.43 3078
2810.93 2981
2811.43 3130
2811.93 2894
2812.43 2792
2812.93 2370
2813.43 2218
2813.93 2120
2814.43 2151
2814.93 1976
2815.43 1922
2815.93 1983
2816.43 1815
2816.93 1960
2817.43 2110
2817.93 2025
2818.43 1891
2818.93 1922
2819.43 2001
2819.93 2102
2820.43 2074
2820.93 2115
2821.43 2113
2821.93 2062
2822.43 2111
2822.94 2075
2823.44 1926
2823.94 2217
2824.44 2146
2824.94 1925
2825.44 1877
2825.94 1749
2826.44 1700
2826.94 1765
2827.44 1885
2827.95 1951
2828.45 1703
2828.95 1633
2829.45 1587
2829.95 1603
2830.45 1642
2830.95 1685
2831.46 1542
2831.96 1502
2832.46 1599
2832.96 1494
2833.46 1675
2833.97 1661
2834.47 1493
2834.97 1590
2835.47 1658
2835.97 1579
2836.47 1730
2836.98 1744
2837.48 1696
2837.98 1721
2838.48 1764
2838.99 1718
2839.49 1574
2839.99 1759
2840.49 1801
2841.00 1796
2841.50 1719
2842.00 1957
2842.50 1849
2843.01 1756
2843.51 1826
2844.01 1690
2844.51 1840
2845.02 1835
2845.52 1766
2846.02 1950
2846.52 1840
2847.03 1876
2847.53 1825
2848.03 1754
2848.54 1989
2849.04 2150
2849.54 2101
2850.05 1921
2850.55 1856
2851.05 1925
2851.56 1891
2852.06 2060
2852.56 1887
2853.07 1833
2853.57 1865
2854.07 1659
2854.58 1635
2855.08 1712
2855.59 1688
2856.09 1664
2856.59 1706
2857.10 1641
2857.60 1787
2858.10 1751
2858.61 1833
2859.11 1747
2859.62 1683
2860.12 1699
2860.63 1701
2861.13 1807
2861.63 1751
2862.14 1611
2862.64 1703
2863.15 1654
2863.65 1495
2864.16 1526
2864.66 1524
2865.16 1496
2865.67 1492
2866.17 1529
2866.68 1538
2867.18 1439
2867.69 1523
2868.19 1628
2868.70 1756
2869.20 1639
2869.71 1602
2870.21 1671
2870.72 1791
2871.22 1791
2871.73 1636
2872.23 1687
2872.74 1788
2873.24 1855
2873.75 1780
2874.25 1767
2874.76 1761
2875.27 1645
2875.77 1589
2876.28 1642
2876.78 1714
2877.29 1825
2877.79 1739
2878.30 1626
2878.81 1865
2879.31 1785
2879.82 1764
2880.32 1957
2880.83 1733
2881.33 1811
2881.84 1826
2882.35 1813
2882.85 1755
2883.36 1818
2883.87 1880
2884.37 1987
2884.88 1784
2885.38 1884
2885.89 1868
2886.40 1743
2886.90 1811
2887.41 1846
2887.92 1856
2888.42 1936
2888.93 1872
2889.44 2104
2889.94 2197
2890.45 2054
2890.96 1943
2891.46 1834
2891.97 1923
2892.48 1829
2892.98 1662
2893.49 1932
2894.00 1959
2894.51 1942
2895.01 1941
2895.52 2174
2896.03 2064
2896.54 2022
2897.04 1936
2897.55 2098
2898.06 2215
2898.57 2405
2899.07 2423
2899.58 2113
2900.09 1899
2900.60 1833
2901.10 2151
2901.61 2112
2902.12 2036
2902.63 2046
2903.13 2139
2903.64 1914
2904.15 2012
2904.66 2084
2905.17 2217
2905.68 2016
2906.18 2010
2906.69 2056
2907.20 1864
2907.71 1868
2908.22 1894
2908.72 1961
2909.23 2013
2909.74 1983
2910.25 1944
2910.76 1768
2911.27 1723
2911.78 1671
2912.28 1756
2912.79 1719
2913.30 1699
2913.81 1783
2914.32 1745
2914.83 1795
2915.34 1668
2915.85 1781
2916.36 1794
2916.87 1807
2917.37 1664
2917.88 1541
2918.39 1772
2918.90 1759
2919.41 1697
2919.92 1866
2920.43 1711
2920.94 1609
2921.45 1790
2921.96 1609
2922.47 1524
2922.98 1653
2923.49 1813
2924.00 1913
2924.51 2058
2925.02 1994
2925.53 1982
2926.04 2084
2926.55 2029
2927.06 2155
2927.57 2260
2928.08 2149
2928.59 1918
2929.10 1934
2929.61 1944
2930.12 1862
2930.63 1756
2931.14 1701
2931.65 1779
2932.16 1859
2932.67 1703
2933.18 1631
2933.69 1811
2934.20 1749
2934.71 1603
2935.22 1737
2935.73 1719
2936.24 1607
2936.76 1769
2937.27 1664
2937.78 1699
2938.29 1586
2938.80 1739
2939.31 1932
2939.82 2011
2940.33 1961
2940.84 1728
2941.36 1851
2941.87 1624
2942.38 1790
2942.89 1739
2943.40 1784
2943.91 1955
2944.42 2158
2944.94 1986
2945.45 1997
2945.96 2149
2946.47 2326
2946.98 2469
2947.49 2644
2948.01 2860
2948.52 2739
2949.03 2837
2949.54 2892
2950.05 2800
2950.57 2658
2951.08 2342
2951.59 2297
2952.10 2158
2952.61 1999
2953.13 1732
2953.64 1709
2954.15 1859
2954.66 1845
2955.18 1830
2955.69 1781
2956.20 1659
2956.71 1703
2957.23 1552
2957.74 1587
2958.25 1688
2958.76 1698
2959.28 1740
2959.79 1804
2960.30 1645
2960.82 1559
2961.33 1818
2961.84 1869
2962.36 1909
2962.87 1897
2963.38 1857
2963.89 1928
2964.41 1897
2964.92 1911
2965.43 1872
2965.95 1960
2966.46 1877
2966.97 1887
2967.49 1711
2968.00 1641
2968.52 1808
2969.03 1581
2969.54 1711
2970.06 1690
2970.57 1639
2971.08 1493
2971.60 1739
2972.11 1513
2972.63 1471
2973.14 1598
2973.65 1699
2974.17 1643
2974.68 1755
2975.20 1756
2975.71 1730
2976.23 1635
2976.74 1848
2977.25 1804
2977.77 1690
2978.28 1546
2978.80 1636
2979.31 1692
2979.83 1631
2980.34 1605
2980.86 1778
2981.37 1828
2981.89 1938
2982.40 1767
2982.91 1760
2983.43 1978
2983.94 1921
2984.46 1901
2984.97 1779
2985.49 1704
2986.00 1904
2986.52 1854
2987.04 1797
2987.55 1949
2988.07 2032
2988.58 2066
2989.10 1955
2989.61 2052
2990.13 2126
2990.64 2211
2991.16 2200
2991.67 2052
2992.19 2233
2992.71 2391
2993.22 2464
2993.74 2380
2994.25 2387
2994.77 2237
2995.28 2347
2995.80 2334
2996.32 2484
2996.83 2623
2997.35 2491
2997.87 2392
2998.38 2681
2998.90 2829
2999.41 2956
2999.93 2916
3000.45 2784
3000.96 2695
3001.48 2938
3002.00 2896
3002.51 2978
3003.03 3228
3003.55 3254
3004.06 3224
3004.58 3459
3005.10 3710
3005.61 3748
3006.13 3940
3006.65 4116
3007.16 4256
3007.68 4096
3008.20 4183
3008.71 3968
3009.23 3626
3009.75 3200
3010.27 2887
3010.78 2725
3011.30 2549
3011.82 2414
3012.34 2281
3012.85 2263
3013.37 2103
3013.89 1964
3014.41 1870
3014.92 1983
3015.44 2252
3015.96 1990
3016.48 1836
3016.99 2067
3017.51 2201
3018.03 2136
3018.55 2207
3019.07 1995
3019.58 2214
3020.10 2259
3020.62 2116
3021.14 2314
3021.66 2127
3022.17 2035
3022.69 2088
3023.21 1970
3023.73 2077
3024.25 1946
3024.77 2029
3025.28 2164
3025.80 2221
3026.32 2111
3026.84 1973
3027.36 1966
3027.88 2244
3028.40 2203
3028.92 1970
3029.43 2098
3029.95 1990
3030.47 1888
3030.99 1971
3031.51 1942
3032.03 1985
3032.55 2045
3033.07 1875
3033.59 1945
3034.11 2113
3034.63 2066
3035.15 1901
3035.66 1858
3036.18 2014
3036.70 2087
3037.22 2128
3037.74 2021
3038.26 2010
3038.78 1948
3039.30 1897
3039.82 1872
3040.34 1811
3040.86 1896
3041.38 1910
3041.90 1891
3042.42 1801
3042.94 1747
3043.46 1844
3043.98 1646
3044.50 1736
3045.02 1711
3045.54 1770
3046.06 1693
3046.58 1712
3047.10 1565
3047.62 1751
3048.14 1847
3048.66 1955
3049.18 1869
3049.71 1811
3050.23 1830
3050.75 1666
3051.27 1704
3051.79 1688
3052.31 1922
3052.83 1700
3053.35 1741
3053.87 1817
3054.39 1809
3054.91 1870
3055.43 1729
3055.96 1590
3056.48 1766
3057.00 1885
3057.52 1640
3058.04 1814
3058.56 1818
3059.08 1588
3059.61 1685
3060.13 1614
3060.65 1697
3061.17 1793
3061.69 1805
3062.21 1634
3062.73 1709
3063.26 1692
3063.78 1771
3064.30 1848
3064.82 1690
3065.34 1686
3065.87 1971
3066.39 1878
3066.91 1957
3067.43 1661
3067.95 1810
3068.48 1938
3069.00 1841
3069.52 1836
3070.04 1806
3070.57 1730
3071.09 1744
3071.61 1936
3072.13 1814
3072.66 1743
3073.18 1718
3073.70 1759
3074.22 1844
3074.75 1763
3075.27 1767
3075.79 1896
3076.32 1831
3076.84 1775
3077.36 1863
3077.88 1965
3078.41 1869
3078.93 1992
3079.45 2018
3079.98 2163
3080.50 2281
3081.02 2170
3081.55 2195
3082.07 2238
3082.59 2235
3083.12 2347
3083.64 2450
3084.16 2605
3084.69 2322
3085.21 2446
3085.73 2231
3086.26 2122
3086.78 2190
3087.31 2177
3087.83 2117
3088.35 2014
3088.88 2086
3089.40 2017
3089.93 1999
3090.45 2075
3090.97 2081
3091.50 2059
3092.02 2110
3092.55 2116
3093.07 2166
3093.60 2086
3094.12 2019
3094.64 2145
3095.17 2064
3095.69 2300
3096.22 2207
3096.74 2262
3097.27 2204
3097.79 2035
3098.32 2194
3098.84 2553
3099.37 2717
3099.89 2536
3100.42 2893
3100.94 3540
3101.47 3673
3101.99 4255
3102.52 4644
3103.04 5636
3103.57 6020
3104.09 6559
3104.62 6820
3105.14 7224
3105.67 7442
3106.19 7118
3106.72 6640
3107.24 6308
3107.77 5434
3108.29 4780
3108.82 4538
3109.35 3990
3109.87 3297
3110.40 3277
3110.92 3325
3111.45 3147
3111.98 2967
3112.50 3308
3113.03 3394
3113.55 3110
3114.08 3163
3114.61 3009
3115.13 2998
3115.66 2702
3116.18 2519
3116.71 2576
3117.24 2352
3117.76 2279
3118.29 2350
3118.82 2298
3119.34 2335
3119.87 2145
3120.40 2083
3120.92 2213
3121.45 2294
3121.98 2287
3122.50 2340
3123.03 2130
3123.56 2498
3124.08 2403
3124.61 2217
3125.14 2325
3125.66 2141
3126.19 2221
3126.72 2234
3127.25 2076
3127.77 2282
3128.30 2095
3128.83 2092
3129.36 2267
3129.88 2216
3130.41 2023
3130.94 2029
3131.46 2103
3131.99 2001
3132.52 2009
3133.05 1896
3133.58 1871
3134.10 1878
3134.63 1740
3135.16 1785
3135.69 1891
3136.21 1852
3136.74 1929
3137.27 1972
3137.80 2106
3138.33 2000
3138.86 1877
3139.38 1681
3139.91 1925
3140.44 1924
3140.97 2009
3141.50 1851
3142.03 1818
3142.55 1843
3143.08 1933
3143.61 1889
3144.14 1675
3144.67 1742
3145.20 1805
3145.73 1811
3146.25 1928
3146.78 1986
3147.31 2123
3147.84 2076
3148.37 2037
3148.90 2131
3149.43 2164
3149.96 2250
3150.49 2191
3151.02 2072
3151.54 2209
3152.07 2144
3152.60 2200
3153.13 2263
3153.66 2416
3154.19 2227
3154.72 2115
3155.25 2043
3155.78 2085
3156.31 2159
3156.84 2196
3157.37 2317
3157.90 2495
3158.43 2426
3158.96 2394
3159.49 2406
3160.02 2326
3160.55 2218
3161.08 2151
3161.61 2150
3162.14 2078
3162.67 2183
3163.20 2319
3163.73 2122
3164.26 1997
3164.79 1827
3165.32 1998
3165.85 2014
3166.38 2058
3166.91 2097
3167.44 1854
3167.97 1891
3168.50 1793
3169.03 1856
3169.57 1845
3170.10 1946
3170.63 1841
3171.16 1711
3171.69 1767
3172.22 1753
3172.75 1850
3173.28 1958
3173.81 1860
3174.34 2003
3174.88 1904
3175.41 1749
3175.94 2069
3176.47 2019
3177.00 2002
3177.53 2136
3178.06 1931
3178.60 2018
3179.13 2057
3179.66 1951
3180.19 1936
3180.72 2026
3181.25 1872
3181.79 1795
3182.32 1870
3182.85 1865
3183.38 1897
3183.91 1959
3184.44 1770
3184.98 1872
3185.51 1789
3186.04 1597
3186.57 1778
3187.11 1789
3187.64 1745
3188.17 1549
3188.70 1600
3189.24 1820
3189.77 1813
3190.30 1719
3190.83 1746
3191.37 1822
3191.90 1621
3192.43 1642
3192.96 1618
3193.50 1679
3194.03 1773
3194.56 1751
3195.09 1913
3195.63 1759
3196.16 1456
3196.69 1695
3197.23 1695
3197.76 1754
3198.29 1858
3198.83 1828
3199.36 1779
3199.89 1900
3200.43 1642
3200.96 1784
3201.49 1878
3202.03 1886
3202.56 1975
3203.09 1931
3203.63 1964
3204.16 1882
3204.69 2031
3205.23 2046
3205.76 2142
3206.30 1968
3206.83 1953
3207.36 2035
3207.90 2011
3208.43 2069
3208.97 2204
3209.50 2192
3210.03 2059
3210.57 2227
3211.10 2479
3211.64 2390
3212.17 2393
3212.70 2745
3213.24 2759
3213.77 2860
3214.31 2938
3214.84 2826
3215.38 2494
3215.91 2462
3216.45 2378
3216.98 2422
3217.52 2210
3218.05 2087
3218.59 2224
3219.12 2057
3219.66 1919
3220.19 1930
3220.73 2206
3221.26 2430
3221.80 2270
3222.33 2328
3222.87 2227
3223.40 2186
3223.94 2278
3224.47 2363
3225.01 2399
3225.54 2526
3226.08 2377
3226.61 2549
3227.15 2421
3227.69 2328
3228.22 2341
3228.76 2216
3229.29 2375
3229.83 2197
3230.36 2112
3230.90 2225
3231.44 2433
3231.97 2445
3232.51 2189
3233.04 2230
3233.58 2391
3234.12 2156
3234.65 2062
3235.19 2051
3235.72 2216
3236.26 2216
3236.80 2374
3237.33 2225
3237.87 2152
3238.41 2444
3238.94 2400
3239.48 2397
3240.02 2517
3240.55 2606
3241.09 2817
3241.63 2481
3242.16 2306
3242.70 2529
3243.24 2384
3243.77 2360
3244.31 2389
3244.85 2210
3245.39 2232
3245.92 2319
3246.46 2215
3247.00 2256
3247.53 2307
3248.07 2279
3248.61 2373
3249.15 2218
3249.68 2200
3250.22 2376
3250.76 2202
3251.30 2224
3251.83 2345
3252.37 2288
3252.91 2375
3253.45 2448
3253.98 2475
3254.52 2309
3255.06 2150
3255.60 2305
3256.14 2398
3256.67 2495
3257.21 2564
3257.75 2739
3258.29 2798
3258.83 2832
3259.37 2777
3259.90 2875
3260.44 3056
3260.98 3121
3261.52 3463
3262.06 3702
3262.60 3881
3263.13 3997
3263.67 4483
3264.21 5078
3264.75 5775
3265.29 6316
3265.83 6748
3266.37 7124
3266.91 7892
3267.44 8721
3267.98 9375
3268.52 10299
3269.06 10512
3269.60 10249
3270.14 9571
3270.68 8596
3271.22 8118
3271.76 7050
3272.30 6388
3272.84 5088
3273.38 4575
3273.91 3745
3274.45 3474
3274.99 3137
3275.53 3224
3276.07 2968
3276.61 2823
3277.15 2833
3277.69 2920
3278.23 2823
3278.77 2840
3279.31 3016
3279.85 3050
3280.39 2972
3280.93 2866
3281.47 2823
3282.01 2549
3282.55 2601
3283.09 2754
3283.63 2941
3284.17 2827
3284.71 2974
3285.25 3031
3285.79 3094
3286.33 2977
3286.87 3103
3287.42 3263
3287.96 3257
3288.50 3388
3289.04 3605
3289.58 3468
3290.12 3516
3290.66 3312
3291.20 3631
3291.74 3455
3292.28 3044
3292.82 3082
3293.36 3240
3293.91 3615
3294.45 3760
3294.99 3585
3295.53 3723
3296.07 4311
3296.61 4494
3297.15 4505
3297.69 4677
3298.24 4749
3298.78 4654
3299.32 4566
3299.86 4435
3300.40 4077
3300.94 3800
3301.49 3386
3302.03 3208
3302.57 3102
3303.11 3153
3303.65 3220
3304.19 3036
3304.74 2765
3305.28 2889
3305.82 2877
3306.36 2576
3306.90 2823
3307.45 2729
3307.99 2487
3308.53 2715
3309.07 2570
3309.62 2772
3310.16 2627
3310.70 2601
3311.24 2538
3311.79 2589
3312.33 2698
3312.87 2731
3313.41 2551
3313.96 2695
3314.50 2652
3315.04 2834
3315.59 2763
3316.13 2877
3316.67 2997
3317.21 3145
3317.76 3043
3318.30 3368
3318.84 3345
3319.39 3235
3319.93 3172
3320.47 3162
3321.02 3239
3321.56 3460
3322.10 3562
3322.65 3712
3323.19 3587
3323.73 3477
3324.28 3466
3324.82 3336
3325.36 3646
3325.91 3442
3326.45 3374
3327.00 3365
3327.54 3453
3328.08 3293
3328.63 3033
3329.17 2929
3329.72 2727
3330.26 3132
3330.80 3112
3331.35 3437
3331.89 4234
3332.44 4831
3332.98 6201
3333.53 7518
3334.07 9789
3334.61 12041
3335.16 14482
3335.70 17288
3336.25 20270
3336.79 22631
3337.34 25065
3337.88 26392
3338.43 26910
3338.97 26517
3339.52 26212
3340.06 23186
3340.61 20274
3341.15 17769
3341.70 14876
3342.24 12461
3342.79 9890
3343.33 8268
3343.88 6796
3344.42 5575
3344.97 5004
3345.51 4476
3346.06 3923
3346.60 3657
3347.15 3581
3347.69 3452
3348.24 3505
3348.78 3647
3349.33 3488
3349.88 3644
3350.42 3896
3350.97 3911
3351.51 3996
3352.06 4319
3352.61 4879
3353.15 4897
3353.70 4657
3354.24 4731
3354.79 4743
3355.34 4675
3355.88 4472
3356.43 4136
3356.97 3725
3357.52 3565
3358.07 3495
3358.61 3247
3359.16 3035
3359.71 2681
3360.25 2577
3360.80 2551
3361.35 2502
3361.89 2451
3362.44 2497
3362.99 2718
3363.53 2827
3364.08 2793
3364.63 2763
3365.17 2950
3365.72 2760
3366.27 2682
3366.81 2753
3367.36 3009
3367.91 2973
3368.46 2844
3369.00 2788
3369.55 3003
3370.10 3045
3370.64 3000
3371.19 2917
3371.74 3050
3372.29 3259
3372.83 3166
3373.38 3197
3373.93 3393
3374.48 3453
3375.03 3695
3375.57 3976
3376.12 3797
3376.67 3840
3377.22 4040
3377.76 3845
3378.31 3552
3378.86 3283
3379.41 3424
3379.96 3038
3380.50 2792
3381.05 2710
3381.60 2567
3382.15 2629
3382.70 2787
3383.25 2674
3383.79 2830
3384.34 2856
3384.89 2837
3385.44 2846
3385.99 2821
3386.54 2748
3387.09 2716
3387.64 2788
3388.18 2561
3388.73 2532
3389.28 2496
3389.83 2476
3390.38 2307
3390.93 2271
3391.48 2327
3392.03 2142
3392.58 2276
3393.13 2285
3393.67 2075
3394.22 2211
3394.77 2161
3395.32 2222
3395.87 2110
3396.42 2139
3396.97 2106
3397.52 1943
3398.07 1989
3398.62 2019
3399.17 2022
3399.72 2027
3400.27 1930
3400.82 1979
3401.37 1935
3401.92 1960
3402.47 2063
3403.02 2036
3403.57 1962
3404.12 1961
3404.67 1970
3405.22 1884
3405.77 1785
3406.32 1760
3406.87 1811
3407.42 1870
3407.97 1861
3408.52 1983
3409.07 1827
3409.62 1844
3410.17 1823
3410.72 1846
3411.27 2090
3411.82 1932
3412.38 2246
3412.93 2169
3413.48 2230
3414.03 2381
3414.58 2261
3415.13 2422
3415.68 2410
3416.23 2404
3416.78 2400
3417.33 2230
3417.89 2169
3418.44 2247
3418.99 2145
3419.54 1985
3420.09 1876
3420.64 2097
3421.19 2025
3421.74 1860
3422.30 1950
3422.85 1930
3423.40 2215
3423.95 2325
3424.50 2199
3425.05 2169
3425.61 2062
3426.16 2240
3426.71 2438
3427.26 2511
3427.81 2143
3428.37 2124
3428.92 1990
3429.47 2064
3430.02 2040
3430.58 2030
3431.13 1863
3431.68 1893
3432.23 1953
3432.78 1932
3433.34 2007
3433.89 2045
3434.44 2088
3434.99 1960
3435.55 2002
3436.10 2037
3436.65 1869
3437.21 1906
3437.76 1716
3438.31 1854
3438.86 2030
3439.42 1939
3439.97 1814
3440.52 2314
3441.08 2298
3441.63 2146
3442.18 1981
3442.74 1910
3443.29 2031
3443.84 2034
3444.40 2097
3444.95 2263
3445.50 2147
3446.06 1955
3446.61 2003
3447.16 2049
3447.72 2056
3448.27 2082
3448.82 1907
3449.38 1829
3449.93 1793
3450.48 1800
3451.04 1751
3451.59 1669
3452.15 1879
3452.70 1664
3453.25 1643
3453.81 1799
3454.36 1702
3454.92 1536
3455.47 1722
3456.03 1811
3456.58 1820
3457.13 1646
3457.69 1653
3458.24 1649
3458.80 1693
3459.35 1670
3459.91 1814
3460.46 1799
3461.02 1731
3461.57 1862
3462.13 1775
3462.68 1769
3463.24 1806
3463.79 1678
3464.34 1863
3464.90 1933
3465.46 1731
3466.01 1611
3466.57 1711
3467.12 1810
3467.68 1673
3468.23 1849
3468.79 1819
3469.34 1784
3469.90 1784
3470.45 2009
3471.01 1990
3471.56 1833
3472.12 1854
3472.67 1804
3473.23 1868
3473.79 1943
3474.34 2002
3474.90 1906
3475.45 1928
3476.01 2075
3476.56 2114
3477.12 2165
3477.68 2078
3478.23 1945
3478.79 1937
3479.35 2086
3479.90 2306
3480.46 2355
3481.01 2307
3481.57 2250
3482.13 2263
3482.68 2443
3483.24 2367
3483.80 2359
3484.35 2250
3484.91 2190
3485.47 2220
3486.02 2264
3486.58 2229
3487.14 2454
3487.69 2473
3488.25 2596
3488.81 2511
3489.36 2669
3489.92 3082
3490.48 3194
3491.03 3624
3491.59 3993
3492.15 4462
3492.71 5026
3493.26 5492
3493.82 5421
3494.38 5857
3494.94 5968
3495.49 5892
3496.05 5826
3496.61 5641
3497.17 5332
3497.72 5151
3498.28 5172
3498.84 5137
3499.40 5751
3499.95 5909
3500.51 6576
3501.07 6310
3501.63 6404
3502.19 6388
3502.74 6507
3503.30 6436
3503.86 5805
3504.42 5374
3504.98 5100
3505.53 4565
3506.09 4447
3506.65 4634
3507.21 4564
3507.77 4283
3508.33 4558
3508.88 4351
3509.44 4081
3510.00 3683
3510.56 3654
3511.12 3643
3511.68 3613
3512.24 3192
3512.80 2971
3513.35 2693
3513.91 2778
3514.47 2732
3515.03 2477
3515.59 2668
3516.15 2458
3516.71 2299
3517.27 2348
3517.83 2468
3518.39 2244
3518.95 2317
3519.50 2303
3520.06 2385
3520.62 2389
3521.18 2340
3521.74 2188
3522.30 2249
3522.86 2281
3523.42 2135
3523.98 2129
3524.54 2176
3525.10 2049
3525.66 1960
3526.22 2049
3526.78 1986
3527.34 1921
3527.90 1688
3528.46 1910
3529.02 1863
3529.58 1837
3530.14 1789
3530.70 1923
3531.26 2011
3531.82 2012
3532.38 1806
3532.94 1728
3533.50 1909
3534.06 1807
3534.62 2008
3535.18 2006
3535.75 1989
3536.31 1872
3536.87 1951
3537.43 2075
3537.99 1912
3538.55 1924
3539.11 1870
3539.67 1981
3540.23 1874
3540.79 2066
3541.35 1983
3541.92 1861
3542.48 2006
3543.04 2105
3543.60 1866
3544.16 1857
3544.72 2141
3545.28 2028
3545.84 1948
3546.41 1936
3546.97 2007
3547.53 2021
3548.09 1952
3548.65 1702
3549.21 1709
3549.78 1852
3550.34 1821
3550.90 1782
3551.46 1749
3552.02 1581
3552.59 1570
3553.15 1614
3553.71 1494
3554.27 1512
3554.83 1686
3555.40 1493
3555.96 1631
3556.52 1549
3557.08 1541
3557.65 1637
3558.21 1649
3558.77 1690
3559.33 1648
3559.90 1548
3560.46 1765
3561.02 1829
3561.58 1725
3562.15 1782
3562.71 1942
3563.27 1791
3563.83 1803
3564.40 1795
3564.96 1770
3565.52 1798
3566.09 1753
3566.65 1694
3567.21 1840
3567.78 1633
3568.34 1505
3568.90 1777
3569.47 1747
3570.03 1566
3570.59 1593
3571.16 1553
3571.72 1362
3572.28 1482
3572.85 1675
3573.41 1662
3573.97 1658
3574.54 1702
3575.10 1776
3575.66 1857
3576.23 1827
3576.79 1722
3577.36 1820
3577.92 1750
3578.48 1659
3579.05 1752
3579.61 1822
3580.18 1701
3580.74 1622
3581.31 1593
3581.87 1629
3582.43 1678
3583.00 1638
3583.56 1728
3584.13 1724
3584.69 1469
3585.26 1525
3585.82 1585
3586.39 1562
3586.95 1524
3587.52 1497
3588.08 1687
3588.64 1624
3589.21 1541
3589.77 1568
3590.34 1613
3590.90 1432
3591.47 1473
3592.03 1564
3592.60 1592
3593.17 1801
3593.73 1713
3594.30 1494
3594.86 1682
3595.43 1649
3595.99 1705
3596.56 1803
3597.12 1735
3597.69 1482
3598.25 1608
3598.82 1606
3599.39 1388
3599.95 1483
3600.52 1601
3601.08 1592
3601.65 1471
3602.21 1522
3602.78 1658
3603.35 1575
3603.91 1433
3604.48 1564
3605.04 1604
3605.61 1573
3606.18 1565
3606.74 1516
3607.31 1483
3607.88 1447
3608.44 1382
3609.01 1518
3609.57 1495
3610.14 1366
3610.71 1473
3611.27 1458
3611.84 1434
3612.41 1378
3612.97 1454
3613.54 1286
3614.11 1268
3614.68 1342
3615.24 1533
3615.81 1660
3616.38 1579
3616.94 1763
3617.51 1890
3618.08 1935
3618.64 2044
3619.21 2337
3619.78 2325
3620.35 2207
3620.91 2284
3621.48 2335
3622.05 2056
3622.62 2168
3623.18 1966
3623.75 1926
3624.32 1813
3624.89 1673
3625.45 1571
3626.02 1575
3626.59 1435
3627.16 1436
3627.73 1417
3628.29 1338
3628.86 1381
3629.43 1449
3630.00 1306
3630.57 1470
3631.13 1654
3631.70 1452
3632.27 1504
3632.84 1439
3633.41 1683
3633.98 1534
3634.54 1563
3635.11 1514
3635.68 1310
3636.25 1435
3636.82 1536
3637.39 1614
3637.96 1520
3638.52 1559
3639.09 1601
3639.66 1710
3640.23 1795
3640.80 1905
3641.37 2032
3641.94 2193
3642.51 2361
3643.08 2351
3643.65 2394
3644.21 2668
3644.78 2681
3645.35 2337
3645.92 2060
3646.49 1988
3647.06 1957
3647.63 2068
3648.20 1946
3648.77 1846
3649.34 1646
3649.91 1715
3650.48 1735
3651.05 1803
3651.62 1899
3652.19 1822
3652.76 1732
3653.33 1814
3653.90 1837
3654.47 1881
3655.04 1870
3655.61 1992
3656.18 1990
3656.75 2031
3657.32 2092
3657.89 2379
3658.46 2318
3659.03 2096
3659.60 2118
3660.17 2389
3660.74 2600
3661.31 2466
3661.88 2513
3662.45 2497
3663.02 2321
3663.59 2139
3664.16 2336
3664.74 2273
3665.31 2179
3665.88 2202
3666.45 2442
3667.02 2360
3667.59 2141
3668.16 2407
3668.73 2345
3669.30 2383
3669.87 2268
3670.45 2063
3671.02 2166
3671.59 2254
3672.16 1896
3672.73 1888
3673.30 1848
3673.87 1824
3674.45 1846
3675.02 1966
3675.59 1950
3676.16 1981
3676.73 2045
3677.30 2228
3677.88 2118
3678.45 2015
3679.02 1867
3679.59 1885
3680.16 1844
3680.74 1805
3681.31 1741
3681.88 1731
3682.45 1737
3683.02 1837
3683.60 1710
3684.17 1749
3684.74 1841
3685.31 1793
3685.89 1499
3686.46 1544
3687.03 1594
3687.60 1601
3688.18 1701
3688.75 1973
3689.32 1966
3689.89 1941
3690.47 2297
3691.04 2418
3691.61 2200
3692.19 2230
3692.76 2239
3693.33 2153
3693.91 2260
3694.48 2153
3695.05 2012
3695.62 1970
3696.20 1841
3696.77 1851
3697.34 1766
3697.92 1757
3698.49 1728
3699.06 1693
3699.64 1713
3700.21 1666
3700.79 1694
3701.36 1760
3701.93 1833
3702.51 1841
3703.08 1862
3703.65 1894
3704.23 1834
3704.80 1754
3705.38 1795
3705.95 1893
3706.52 1890
3707.10 1920
3707.67 1731
3708.25 1663
3708.82 1793
3709.39 1889
3709.97 1805
3710.54 1913
3711.12 1745
3711.69 1691
3712.27 1744
3712.84 1859
3713.42 1845
3713.99 1923
3714.57 1818
3715.14 1879
3715.71 1795
3716.29 1448
3716.86 1412
3717.44 1536
3718.01 1696
3718.59 1431
3719.16 1539
3719.74 1562
3720.31 1573
3720.89 1621
3721.47 1588
3722.04 1473
3722.62 1472
3723.19 1344
3723.77 1508
3724.34 1628
3724.92 1534
3725.49 1366
3726.07 1484
3726.64 1504
3727.22 1356
3727.80 1363
3728.37 1543
3728.95 1542
3729.52 1488
3730.10 1479
3730.67 1504
3731.25 1676
3731.83 1702
3732.40 1683
3732.98 1585
3733.55 1633
3734.13 1640
3734.71 1741
3735.28 1769
3735.86 1539
3736.44 1587
3737.01 1668
3737.59 1625
3738.17 1778
3738.74 1552
3739.32 1580
3739.90 1660
3740.47 1590
3741.05 1587
3741.63 1448
3742.20 1332
3742.78 1338
3743.36 1419
3743.93 1499
3744.51 1512
3745.09 1572
3745.66 1619
3746.24 1632
3746.82 1433
3747.40 1515
3747.97 1588
3748.55 1635
3749.13 1666
3749.70 1534
3750.28 1508
3750.86 1515
3751.44 1263
3752.02 1360
3752.59 1361
3753.17 1578
3753.75 1512
3754.33 1511
3754.90 1462
3755.48 1438
3756.06 1359
3756.64 1339
3757.22 1474
3757.79 1445
3758.37 1480
3758.95 1346
3759.53 1317
3760.11 1522
3760.68 1546
3761.26 1373
3761.84 1328
3762.42 1437
3763.00 1629
3763.58 1621
3764.15 1532
3764.73 1587
3765.31 1473
3765.89 1551
3766.47 1573
3767.05 1404
3767.63 1383
3768.21 1237
3768.78 1381
3769.36 1237
3769.94 1359
3770.52 1368
3771.10 1445
3771.68 1536
3772.26 1339
3772.84 1382
3773.42 1434
3774.00 1459
3774.58 1475
3775.15 1442
3775.73 1463
3776.31 1454
3776.89 1417
3777.47 1356
3778.05 1554
3778.63 1464
3779.21 1344
3779.79 1366
3780.37 1495
3780.95 1529
3781.53 1420
3782.11 1441
3782.69 1535
3783.27 1367
3783.85 1324
3784.43 1377
3785.01 1335
3785.59 1327
3786.17 1500
3786.75 1539
3787.33 1433
3787.91 1386
3788.49 1361
3789.07 1386
3789.65 1466
3790.23 1501
3790.81 1408
3791.39 1445
3791.98 1410
3792.56 1351
3793.14 1310
3793.72 1413
3794.30 1366
3794.88 1443
3795.46 1359
3796.04 1374
3796.62 1439
3797.20 1386
3797.78 1451
3798.37 1404
3798.95 1327
3799.53 1444
3800.11 1490
3800.69 1323
3801.27 1348
3801.85 1494
3802.43 1514
3803.02 1487
3803.60 1268
3804.18 1445
3804.76 1642
3805.34 1710
3805.92 1494
3806.51 1565
3807.09 1654
3807.67 1743
3808.25 1768
3808.83 1504
3809.42 1547
3810.00 1768
3810.58 1583
3811.16 1764
3811.74 1667
3812.33 1609
3812.91 1576
3813.49 1790
3814.07 1583
3814.66 1715
3815.24 1618
3815.82 1750
3816.40 1702
3816.99 1808
3817.57 1853
3818.15 1812
3818.73 1780
3819.32 1757
3819.90 1579
3820.48 1532
3821.06 1479
3821.65 1502
3822.23 1520
3822.81 1294
3823.40 1413
3823.98 1471
3824.56 1635
3825.15 1483
3825.73 1498
3826.31 1441
3826.90 1452
3827.48 1455
3828.06 1540
3828.65 1445
3829.23 1410
3829.81 1394
3830.40 1382
3830.98 1488
3831.56 1343
3832.15 1239
3832.73 1374
3833.32 1431
3833.90 1301
3834.48 1337
3835.07 1447
3835.65 1474
3836.23 1297
3836.82 1235
3837.40 1431
3837.99 1331
3838.57 1370
3839.16 1428
3839.74 1424
3840.32 1362
3840.91 1316
3841.49 1340
3842.08 1303
3842.66 1452
3843.25 1421
3843.83 1221
3844.42 1168
3845.00 1231
3845.59 1410
3846.17 1281
3846.76 1304
3847.34 1433
3847.92 1354
3848.51 1285
3849.09 1253
3849.68 1230
3850.27 1272
3850.85 1254
3851.44 1274
3852.02 1265
3852.61 1275
3853.19 1388
3853.78 1284
3854.36 1409
3854.95 1291
3855.53 1244
3856.12 1385
3856.70 1323
3857.29 1448
3857.88 1460
3858.46 1469
3859.05 1428
3859.63 1479
3860.22 1508
3860.80 1726
3861.39 1794
3861.98 1755
3862.56 1748
3863.15 1748
3863.73 1961
3864.32 2074
3864.91 1984
3865.49 2156
3866.08 2183
3866.67 2100
3867.25 1905
3867.84 1826
3868.43 1829
3869.01 1684
3869.60 1607
3870.19 1604
3870.77 1466
3871.36 1321
3871.95 1766
3872.53 1692
3873.12 1544
3873.71 1641
3874.29 1599
3874.88 1664
3875.47 1620
3876.05 1622
3876.64 1483
3877.23 1586
3877.82 1569
3878.40 1572
3878.99 1498
3879.58 1529
3880.16 1584
3880.75 1395
3881.34 1359
3881.93 1293
3882.51 1316
3883.10 1468
3883.69 1448
3884.28 1421
3884.87 1400
3885.45 1435
3886.04 1361
3886.63 1247
3887.22 1253
3887.80 1375
3888.39 1380
3888.98 1359
3889.57 1359
3890.16 1474
3890.74 1525
3891.33 1621
3891.92 1644
3892.51 1443
3893.10 1598
3893.69 1518
3894.27 1649
3894.86 1727
3895.45 1654
3896.04 1580
3896.63 1481
3897.22 1351
3897.81 1545
3898.40 1563
3898.98 1539
3899.57 1449
3900.16 1550
3900.75 1531
3901.34 1451
3901.93 1460
3902.52 1535
3903.11 1408
3903.70 1351
3904.29 1425
3904.87 1435
3905.46 1455
3906.05 1645
3906.64 1588
3907.23 1498
3907.82 1577
3908.41 1900
3909.00 1588
3909.59 1593
3910.18 1576
3910.77 1415
3911.36 1451
3911.95 1479
3912.54 1566
3913.13 1477
3913.72 1483
3914.31 1443
3914.90 1485
3915.49 1300
3916.08 1344
3916.67 1428
3917.26 1438
3917.85 1180
3918.44 1282
3919.03 1452
3919.62 1400
3920.21 1414
3920.80 1510
3921.39 1552
3921.98 1524
3922.57 1489
3923.16 1444
3923.75 1496
3924.34 1493
3924.94 1252
3925.53 1153
3926.12 1163
3926.71 1260
3927.30 1360
3927.89 1331
3928.48 1315
3929.07 1287
3929.66 1158
3930.25 1244
3930.85 1309
3931.44 1260
3932.03 1264
3932.62 1195
3933.21 1237
3933.80 1177
3934.39 1357
3934.99 1319
3935.58 1242
3936.17 1317
3936.76 1231
3937.35 1184
3937.94 1129
3938.54 1291
3939.13 1152
3939.72 1093
3940.31 1141
3940.90 1275
3941.49 1336
3942.09 1226
3942.68 1241
3943.27 1299
3943.86 1227
3944.46 1211
3945.05 1278
3945.64 1229
3946.23 1403
3946.82 1438
3947.42 1455
3948.01 1347
3948.60 1239
3949.20 1329
3949.79 1387
3950.38 1399
3950.97 1388
3951.57 1333
3952.16 1294
3952.75 1349
3953.34 1304
3953.94 1413
3954.53 1323
3955.12 1171
3955.72 1402
3956.31 1367
3956.90 1384
3957.50 1291
3958.09 1393
3958.68 1289
3959.28 1319
3959.87 1384
3960.46 1533
3961.06 1505
3961.65 1498
3962.24 1489
3962.84 1429
3963.43 1454
3964.02 1349
3964.62 1465
3965.21 1424
3965.81 1343
3966.40 1244
3966.99 1412
3967.59 1388
3968.18 1637
3968.78 1617
3969.37 1508
3969.96 1379
3970.56 1368
3971.15 1450
3971.75 1562
3972.34 1493
3972.94 1499
3973.53 1372
3974.12 1393
3974.72 1451
3975.31 1505
3975.91 1459
3976.50 1631
3977.10 1632
3977.69 1817
3978.29 1992
3978.88 1838
3979.48 1791
3980.07 1602
3980.67 1598
3981.26 1742
3981.86 1591
3982.45 1538
3983.05 1446
3983.64 1405
3984.24 1483
3984.83 1354
3985.43 1280
3986.02 1515
3986.62 1481
3987.21 1460
3987.81 1429
3988.40 1326
3989.00 1411
3989.60 1378
3990.19 1346
3990.79 1383
3991.38 1333
3991.98 1420
3992.57 1551
3993.17 1606
3993.77 1346
3994.36 1345
3994.96 1344
3995.55 1458
3996.15 1506
3996.75 1433
3997.34 1435
3997.94 1397
3998.54 1359
3999.13 1488
3999.73 1295
4000.32 1377
4000.92 1430
4001.52 1538
4002.11 1463
4002.71 1400
4003.31 1523
4003.90 1462
4004.50 1392
4005.10 1452
4005.69 1439
4006.29 1377
4006.89 1467
4007.49 1811
4008.08 1681
4008.68 1765
4009.28 1543
4009.87 1500
4010.47 1443
4011.07 1361
4011.67 1468
4012.26 1383
4012.86 1518
4013.46 1396
4014.05 1326
4014.65 1474
4015.25 1400
4015.85 1430
4016.44 1459
4017.04 1514
4017.64 1483
4018.24 1340
4018.84 1330
4019.43 1550
4020.03 1566
4020.63 1683
4021.23 1452
4021.83 1357
4022.42 1356
4023.02 1333
4023.62 1403
4024.22 1563
4024.82 1624
4025.41 1445
4026.01 1524
4026.61 1548
4027.21 1701
4027.81 1768
4028.41 1704
4029.01 1701
4029.60 1819
4030.20 1920
4030.80 1997
4031.40 1963
4032.00 1918
4032.60 1815
4033.20 1841
4033.80 1999
4034.39 1906
4034.99 1865
4035.59 1855
4036.19 1777
4036.79 1783
4037.39 1753
4037.99 1559
4038.59 1569
4039.19 1290
4039.79 1241
4040.39 1294
4040.99 1205
4041.59 1360
4042.18 1414
4042.78 1320
4043.38 1201
4043.98 1184
4044.58 1293
4045.18 1286
4045.78 1377
4046.38 1155
4046.98 1307
4047.58 1179
4048.18 1316
4048.78 1338
4049.38 1365
4049.98 1253
4050.58 1427
4051.18 1544
4051.78 1410
4052.38 1421
4052.98 1506
4053.58 1320
4054.19 1267
4054.79 1329
4055.39 1402
4055.99 1376
4056.59 1242
4057.19 1331
4057.79 1311
4058.39 1174
4058.99 1084
4059.59 1167
4060.19 1315
4060.79 1215
4061.39 1151
4061.99 1093
4062.60 1333
4063.20 1127
4063.80 1203
4064.40 1212
4065.00 1220
4065.60 1275
4066.20 1252
4066.80 1198
4067.41 1199
4068.01 1177
4068.61 1310
4069.21 1289
4069.81 1246
4070.41 1277
4071.02 1272
4071.62 1119
4072.22 1305
4072.82 1258
4073.42 1260
4074.02 1202
4074.63 1126
4075.23 1172
4075.83 1331
4076.43 1286
4077.03 1345
4077.64 1228
4078.24 1326
4078.84 1192
4079.44 1275
4080.05 1296
4080.65 1382
4081.25 1417
4081.85 1161
4082.46 1234
4083.06 1326
4083.66 1253
4084.26 1238
4084.87 1218
4085.47 1318
4086.07 1356
4086.67 1163
4087.28 1155
4087.88 1253
4088.48 1320
4089.09 1374
4089.69 1084
4090.29 1039
4090.90 1145
4091.50 1157
4092.10 1231
4092.71 1132
4093.31 1165
4093.91 1131
4094.52 1240
4095.12 1170
4095.72 1149
4096.33 1198
4096.93 1119
4097.53 1190
4098.14 1284
4098.74 1220
4099.34 1235
4099.95 1132
4100.55 1212
4101.16 1267
4101.76 1244
4102.36 1216
4102.97 1154
4103.57 1113
4104.18 1063
4104.78 1058
4105.38 1161
4105.99 1085
4106.59 1130
4107.20 1142
4107.80 1217
4108.41 1184
4109.01 1152
4109.62 1181
4110.22 1178
4110.82 1096
4111.43 1048
4112.03 1262
4112.64 1042
4113.24 1167
4113.85 1289
4114.45 1367
4115.06 1242
4115.66 1149
4116.27 1204
4116.87 1063
4117.48 1039
4118.08 1140
4118.69 1102
4119.29 1204
4119.90 1344
4120.50 1378
4121.11 1275
4121.72 1229
4122.32 1248
4122.93 1282
4123.53 1187
4124.14 1196
4124.74 1296
4125.35 1200
4125.95 1291
4126.56 1176
4127.17 1284
4127.77 1265
4128.38 1269
4128.98 1161
4129.59 1156
4130.20 1257
4130.80 1244
4131.41 1261
4132.01 1174
4132.62 1275
4133.23 1277
4133.83 1137
4134.44 1264
4135.05 1359
4135.65 1414
4136.26 1397
4136.87 1444
4137.47 1322
4138.08 1346
4138.69 1418
4139.29 1550
4139.90 1476
4140.51 1327
4141.11 1366
4141.72 1516
4142.33 1635
4142.93 1558
4143.54 1520
4144.15 1526
4144.75 1515
4145.36 1512
4145.97 1531
4146.58 1468
4147.18 1487
4147.79 1430
4148.40 1256
4149.01 1154
4149.61 1228
4150.22 1205
4150.83 1197
4151.44 1190
4152.04 1049
4152.65 1068
4153.26 1126
4153.87 1136
4154.47 1131
4155.08 1321
4155.69 1239
4156.30 1137
4156.91 1054
4157.51 1112
4158.12 1231
4158.73 1189
4159.34 1190
4159.95 1185
4160.56 1091
4161.16 1110
4161.77 1188
4162.38 1235
4162.99 1071
4163.60 1265
4164.21 1308
4164.81 1390
4165.42 1520
4166.03 1356
4166.64 1319
4167.25 1376
4167.86 1564
4168.47 1440
4169.08 1332
4169.69 1283
4170.29 1264
4170.90 1340
4171.51 1373
4172.12 1279
4172.73 1347
4173.34 1345
4173.95 1383
4174.56 1278
4175.17 1188
4175.78 1065
4176.39 1129
4177.00 1219
4177.61 1287
4178.22 1427
4178.82 1263
4179.43 1362
4180.04 1370
4180.65 1442
4181.26 1421
4181.87 1201
4182.48 1248
4183.09 1307
4183.70 1315
4184.31 1345
4184.92 1470
4185.53 1274
4186.14 1148
4186.75 1067
4187.36 1199
4187.97 1131
4188.58 1197
4189.19 1136
4189.81 1065
4190.42 1162
4191.03 1339
4191.64 1307
4192.25 1303
4192.86 1185
4193.47 1354
4194.08 1404
4194.69 1414
4195.30 1471
4195.91 1536
4196.52 1591
4197.13 1453
4197.74 1361
4198.36 1665
4198.97 1523
4199.58 1417
4200.19 1436
4200.80 1356
4201.41 1445
4202.02 1475
4202.63 1423
4203.25 1379
4203.86 1429
4204.47 1441
4205.08 1412
4205.69 1224
4206.30 1160
4206.92 1226
4207.53 1240
4208.14 1311
4208.75 1405
4209.36 1348
4209.97 1231
4210.59 1332
4211.20 1247
4211.81 1204
4212.42 1239
4213.03 1451
4213.65 1395
4214.26 1294
4214.87 1357
4215.48 1374
4216.10 1403
4216.71 1489
4217.32 1281
4217.93 1423
4218.55 1367
4219.16 1386
4219.77 1582
4220.38 1691
4221.00 1719
4221.61 1603
4222.22 1461
4222.83 1761
4223.45 1708
4224.06 1708
4224.67 1806
4225.29 1950
4225.90 2164
4226.51 2214
4227.13 2485
4227.74 2372
4228.35 2424
4228.96 2760
4229.58 2939
4230.19 2935
4230.80 2912
4231.42 2948
4232.03 2945
4232.65 2929
4233.26 3122
4233.87 3710
4234.49 3661
4235.10 3924
4235.71 4034
4236.33 4235
4236.94 4488
4237.56 4788
4238.17 4444
4238.78 4303
4239.40 3559
4240.01 3546
4240.63 3422
4241.24 2653
4241.85 2536
4242.47 2510
4243.08 2155
4243.70 2026
4244.31 2055
4244.93 2009
4245.54 1945
4246.15 1967
4246.77 2091
4247.38 1936
4248.00 1911
4248.61 1829
4249.23 1791
4249.84 1831
4250.46 1786
4251.07 1826
4251.69 1866
4252.30 1697
4252.92 1625
4253.53 1655
4254.15 1659
4254.76 1794
4255.38 1865
4255.99 1750
4256.61 1661
4257.22 1467
4257.84 1535
4258.45 1383
4259.07 1521
4259.69 1455
4260.30 1493
4260.92 1396
4261.53 1360
4262.15 1401
4262.76 1395
4263.38 1355
4263.99 1564
4264.61 1442
4265.23 1416
4265.84 1537
4266.46 1625
4267.07 1510
4267.69 1633
4268.31 1509
4268.92 1483
4269.54 1527
4270.16 1554
4270.77 1565
4271.39 1489
4272.00 1377
4272.62 1338
4273.24 1509
4273.85 1558
4274.47 1551
4275.09 1428
4275.70 1472
4276.32 1496
4276.94 1438
4277.55 1465
4278.17 1527
4278.79 1636
4279.40 1579
4280.02 1540
4280.64 1448
4281.26 1557
4281.87 1359
4282.49 1263
4283.11 1292
4283.72 1412
4284.34 1315
4284.96 1254
4285.58 1201
4286.19 1227
4286.81 1353
4287.43 1298
4288.05 1221
4288.66 1238
4289.28 1234
4289.90 1283
4290.52 1273
4291.13 1245
4291.75 1271
4292.37 1230
4292.99 1261
4293.61 1235
4294.22 1310
4294.84 1264
4295.46 1189
4296.08 1234
4296.70 1233
4297.31 1191
4297.93 1278
4298.55 1317
4299.17 1249
4299.79 1284
4300.41 1263
4301.03 1243
4301.64 1225
4302.26 1202
4302.88 1166
4303.50 1091
4304.12 1162
4304.74 1145
4305.36 1249
4305.97 1287
4306.59 1313
4307.21 1318
4307.83 1234
4308.45 1361
4309.07 1258
4309.69 1427
4310.31 1389
4310.93 1290
4311.55 1270
4312.17 1291
4312.78 1625
4313.40 1503
4314.02 1380
4314.64 1222
4315.26 1233
4315.88 1369
4316.50 1378
4317.12 1395
4317.74 1425
4318.36 1336
4318.98 1308
4319.60 1313
4320.22 1280
4320.84 1414
4321.46 1409
4322.08 1465
4322.70 1384
4323.32 1297
4323.94 1398
4324.56 1398
4325.18 1439
4325.80 1318
4326.42 1277
4327.04 1441
4327.66 1431
4328.28 1425
4328.90 1311
4329.52 1356
4330.14 1385
4330.76 1330
4331.39 1505
4332.01 1257
4332.63 1293
4333.25 1564
4333.87 1594
4334.49 1622
4335.11 1480
4335.73 1611
4336.35 1896
4336.97 2008
4337.59 2140
4338.22 2301
4338.84 2359
4339.46 2485
4340.08 2431
4340.70 2313
4341.32 2222
4341.94 2228
4342.57 1926
4343.19 2158
4343.81 2086
4344.43 2069
4345.05 2488
4345.67 2848
4346.29 3180
4346.92 3569
4347.54 3641
4348.16 4071
4348.78 4323
4349.40 4173
4350.03 4170
4350.65 4009
4351.27 3616
4351.89 3049
4352.51 2689
4353.14 2421
4353.76 2282
4354.38 2085
4355.00 1837
4355.63 1576
4356.25 1551
4356.87 1505
4357.49 1461
4358.12 1573
4358.74 1747
4359.36 1663
4359.98 1640
4360.61 1602
4361.23 1564
4361.85 1485
4362.48 1521
4363.10 1635
4363.72 1511
4364.34 1523
4364.97 1487
4365.59 1513
4366.21 1664
4366.84 1531
4367.46 1501
4368.08 1441
4368.71 1312
4369.33 1323
4369.95 1374
4370.58 1349
4371.20 1322
4371.82 1260
4372.45 1287
4373.07 1106
4373.70 1213
4374.32 1334
4374.94 1126
4375.57 1266
4376.19 1096
4376.81 1143
4377.44 1301
4378.06 1294
4378.69 1263
4379.31 1367
4379.94 1256
4380.56 1266
4381.18 1349
4381.81 1382
4382.43 1296
4383.06 1357
4383.68 1266
4384.31 1347
4384.93 1358
4385.55 1263
4386.18 1218
4386.80 1067
4387.43 1059
4388.05 1314
4388.68 1400
4389.30 1222
4389.93 1186
4390.55 1247
4391.18 1166
4391.80 964
4392.43 1024
4393.05 1200
4393.68 1217
4394.30 1074
4394.93 1042
4395.55 1132
4396.18 1070
4396.80 1131
4397.43 1135
4398.05 1220
4398.68 1246
4399.31 1272
4399.93 1207
4400.56 1061
4401.18 1092
4401.81 1031
4402.43 1179
4403.06 1254
4403.69 1259
4404.31 1124
4404.94 1086
4405.56 1151
4406.19 1174
4406.82 1170
4407.44 1085
4408.07 1157
4408.69 1168
4409.32 1174
4409.95 1294
4410.57 1216
4411.20 1143
4411.83 1214
4412.45 1145
4413.08 1243
4413.71 1218
4414.33 1152
4414.96 1200
4415.59 1227
4416.21 1231
4416.84 1220
4417.47 1232
4418.09 1236
4418.72 1274
4419.35 1268
4419.97 1114
4420.60 1161
4421.23 1193
4421.85 1300
4422.48 1125
4423.11 1147
4423.74 1196
4424.36 1118
4424.99 1035
4425.62 1159
4426.25 1082
4426.87 1063
4427.50 1123
4428.13 1071
4428.76 1156
4429.38 1048
4430.01 976
4430.64 1022
4431.27 1028
4431.89 1044
4432.52 1194
4433.15 1133
4433.78 1062
4434.41 1000
4435.03 1035
4435.66 1186
4436.29 1178
4436.92 1157
4437.55 1004
4438.18 1005
4438.80 1091
4439.43 1046
4440.06 1077
4440.69 1143
4441.32 1203
4441.95 1208
4442.57 1191
4443.20 1129
4443.83 1148
4444.46 1048
4445.09 983
4445.72 1137
4446.35 1135
4446.98 1060
4447.61 1190
4448.23 1130
4448.86 1121
4449.49 1261
4450.12 1273
4450.75 1206
4451.38 1273
4452.01 1313
4452.64 1210
4453.27 1167
4453.90 1280
4454.53 1415
4455.16 1459
4455.79 1399
4456.42 1374
4457.05 1385
4457.67 1208
4458.30 1449
4458.93 1548
4459.56 1471
4460.19 1471
4460.82 1371
4461.45 1096
4462.08 1241
4462.71 1132
4463.34 1046
4463.97 1163
4464.60 1109
4465.23 1160
4465.86 1114
4466.49 1191
4467.13 1041
4467.76 989
4468.39 1104
4469.02 1027
4469.65 1063
4470.28 1140
4470.91 1185
4471.54 1292
4472.17 1140
4472.80 1075
4473.43 1155
4474.06 1068
4474.69 1061
4475.32 1153
4475.95 1107
4476.59 1040
4477.22 1088
4477.85 1094
4478.48 1063
4479.11 1104
4479.74 1058
4480.37 1103
4481.00 1053
4481.64 993
4482.27 977
4482.90 1108
4483.53 1077
4484.16 1181
4484.79 1214
4485.42 1089
4486.06 1128
4486.69 1116
4487.32 1118
4487.95 1219
4488.58 1179
4489.22 1240
4489.85 1402
4490.48 1281
4491.11 1399
4491.74 1275
4492.38 1178
4493.01 1245
4493.64 1179
4494.27 1092
4494.90 1188
4495.54 1371
4496.17 1317
4496.80 1231
4497.43 1161
4498.07 1129
4498.70 1228
4499.33 1330
4499.96 1263
4500.60 1392
4501.23 1365
4501.86 1603
4502.50 1500
4503.13 1598
4503.76 1750
4504.39 1637
4505.03 1549
4505.66 1495
4506.29 1433
4506.93 1498
4507.56 1349
4508.19 1350
4508.83 1353
4509.46 1464
4510.09 1506
4510.73 1348
4511.36 1262
4511.99 1308
4512.63 1343
4513.26 1423
4513.89 1377
4514.53 1186
4515.16 1229
4515.80 1213
4516.43 1202
4517.06 1086
4517.70 1285
4518.33 1249
4518.97 1164
4519.60 1159
4520.23 1245
4520.87 1318
4521.50 1017
4522.14 990
4522.77 1042
4523.40 1047
4524.04 1117
4524.67 1122
4525.31 1157
4525.94 1068
4526.58 1176
4527.21 1176
4527.85 1114
4528.48 1208
4529.12 1353
4529.75 1455
4530.38 1478
4531.02 1578
4531.65 1563
4532.29 1838
4532.92 1799
4533.56 1687
4534.19 1696
4534.83 1838
4535.46 1868
4536.10 1760
4536.74 1610
4537.37 1481
4538.01 1412
4538.64 1487
4539.28 1210
4539.91 1117
4540.55 1251
4541.18 1183
4541.82 1247
4542.45 1143
4543.09 1132
4543.73 1204
4544.36 1185
4545.00 1068
4545.63 1115
4546.27 1183
4546.91 1266
4547.54 1169
4548.18 1104
4548.81 1128
4549.45 1193
4550.09 1291
4550.72 1243
4551.36 1275
4551.99 1158
4552.63 1218
4553.27 1222
4553.90 1204
4554.54 1188
4555.18 1100
4555.81 1081
4556.45 1080
4557.09 1128
4557.72 1121
4558.36 1053
4559.00 1061
4559.63 995
4560.27 1069
4560.91 1193
4561.54 1103
4562.18 1089
4562.82 990
4563.46 1139
4564.09 1130
4564.73 1280
4565.37 1152
4566.00 1122
4566.64 1170
4567.28 1134
4567.92 1115
4568.55 1073
4569.19 1096
4569.83 920
4570.47 879
4571.10 985
4571.74 976
4572.38 1002
4573.02 1079
4573.66 1137
4574.29 1028
4574.93 1174
4575.57 1223
4576.21 1062
4576.85 1087
4577.48 1127
4578.12 1025
4578.76 1054
4579.40 1028
4580.04 1071
4580.67 1177
4581.31 1089
4581.95 1103
4582.59 1242
4583.23 1216
4583.87 1181
4584.51 1118
4585.14 1179
4585.78 1124
4586.42 1113
4587.06 1305
4587.70 1347
4588.34 1333
4588.98 1360
4589.62 1341
4590.26 1575
4590.89 1483
4591.53 1543
4592.17 1833
4592.81 1916
4593.45 1967
4594.09 2047
4594.73 1874
4595.37 1664
4596.01 1698
4596.65 1540
4597.29 1395
4597.93 1465
4598.57 1141
4599.21 1110
4599.85 1260
4600.49 1348
4601.12 1252
4601.76 1333
4602.40 1404
4603.04 1393
4603.68 1360
4604.32 1330
4604.96 1431
4605.60 1325
4606.24 1400
4606.88 1456
4607.52 1427
4608.17 1394
4608.81 1425
4609.45 1313
4610.09 1244
4610.73 1304
4611.37 1389
4612.01 1229
4612.65 1351
4613.29 1425
4613.93 1266
4614.57 1275
4615.21 1190
4615.85 1229
4616.49 1420
4617.13 1323
4617.77 1247
4618.41 1200
4619.06 1332
4619.70 1107
4620.34 1236
4620.98 1255
4621.62 1251
4622.26 1436
4622.90 1364
4623.54 1277
4624.19 1150
4624.83 1206
4625.47 1097
4626.11 1136
4626.75 1168
4627.39 1188
4628.03 1198
4628.68 1231
4629.32 1196
4629.96 1092
4630.60 1048
4631.24 1097
4631.89 1098
4632.53 1023
4633.17 1061
4633.81 977
4634.45 1134
4635.10 1178
4635.74 1160
4636.38 1211
4637.02 1275
4637.66 1357
4638.31 1259
4638.95 1310
4639.59 1445
4640.23 1400
4640.88 1378
4641.52 1423
4642.16 1281
4642.80 1332
4643.45 1455
4644.09 1336
4644.73 1250
4645.38 1233
4646.02 1129
4646.66 1242
4647.30 1201
4647.95 1169
4648.59 1131
4649.23 1135
4649.88 1048
4650.52 1135
4651.16 1187
4651.81 1179
4652.45 1200
4653.09 1195
4653.74 1103
4654.38 1115
4655.02 1073
4655.67 1110
4656.31 1023
4656.95 972
4657.60 1032
4658.24 1148
4658.89 1266
4659.53 1086
4660.17 1124
4660.82 1042
4661.46 1013
4662.10 1063
4662.75 1159
4663.39 1064
4664.04 1028
4664.68 1032
4665.33 1038
4665.97 1169
4666.61 1084
4667.26 1056
4667.90 1125
4668.55 1173
4669.19 1134
4669.84 1041
4670.48 1130
4671.12 1170
4671.77 1047
4672.41 1015
4673.06 1136
4673.70 1090
4674.35 1084
4674.99 1063
4675.64 1110
4676.28 1120
4676.93 1131
4677.57 1199
4678.22 1234
4678.86 1177
4679.51 1190
4680.15 1157
4680.80 1085
4681.44 1062
4682.09 1209
4682.74 1203
4683.38 1129
4684.03 1180
4684.67 1114
4685.32 1055
4685.96 1071
4686.61 1075
4687.25 1133
4687.90 1196
4688.55 1285
4689.19 1087
4689.84 1079
4690.48 1174
4691.13 1228
4691.78 1057
4692.42 956
4693.07 1019
4693.71 1067
4694.36 1217
4695.01 1257
4695.65 1122
4696.30 1265
4696.95 1187
4697.59 1227
4698.24 1238
4698.89 1339
4699.53 1406
4700.18 1387
4700.83 1333
4701.47 1416
4702.12 1501
4702.77 1434
4703.41 1374
4704.06 1403
4704.71 1375
4705.35 1388
4706.00 1258
4706.65 1244
4707.29 1095
4707.94 1046
4708.59 1211
4709.24 1147
4709.88 1057
4710.53 1131
4711.18 1172
4711.83 1223
4712.47 1290
4713.12 1277
4713.77 1030
4714.42 1076
4715.06 1099
4715.71 1137
4716.36 1110
4717.01 1072
4717.65 1126
4718.30 1148
4718.95 1094
4719.60 1164
4720.25 1188
4720.89 1249
4721.54 1248
4722.19 1127
4722.84 1018
4723.49 1084
4724.13 1278
4724.78 1257
4725.43 1171
4726.08 1317
4726.73 1310
4727.38 1494
4728.03 1291
4728.67 1440
4729.32 1492
4729.97 1475
4730.62 1414
4731.27 1232
4731.92 1419
4732.57 1177
4733.22 1178
4733.86 1148
4734.51 1243
4735.16 1265
4735.81 1129
4736.46 1089
4737.11 1122
4737.76 1118
4738.41 1093
4739.06 1091
4739.71 1235
4740.36 1242
4741.01 1167
4741.65 1192
4742.30 1286
4742.95 1292
4743.60 1294
4744.25 1295
4744.90 1347
4745.55 1381
4746.20 1282
4746.85 1182
4747.50 1210
4748.15 1277
4748.80 1318
4749.45 1361
4750.10 1334
4750.75 1406
4751.40 1384
4752.05 1423
4752.70 1473
4753.35 1397
4754.00 1369
4754.65 1384
4755.30 1546
4755.95 1582
4756.61 1492
4757.26 1389
4757.91 1269
4758.56 1327
4759.21 1237
4759.86 1230
4760.51 1294
4761.16 1257
4761.81 1203
4762.46 1185
4763.11 1175
4763.76 1347
4764.41 1270
4765.07 1290
4765.72 1437
4766.37 1379
4767.02 1522
4767.67 1447
4768.32 1532
4768.97 1748
4769.62 1494
4770.28 1592
4770.93 1608
4771.58 1506
4772.23 1554
4772.88 1599
4773.53 1341
4774.19 1271
4774.84 1208
4775.49 1223
4776.14 1208
4776.79 1038
4777.44 1191
4778.10 1134
4778.75 1041
4779.40 1075
4780.05 1182
4780.70 1213
4781.36 1133
4782.01 1291
4782.66 1249
4783.31 1255
4783.97 1232
4784.62 1208
4785.27 1166
4785.92 1116
4786.58 1299
4787.23 1287
4787.88 1153
4788.53 1134
4789.19 1207
4789.84 1180
4790.49 1190
4791.15 1079
4791.80 1112
4792.45 1176
4793.10 1099
4793.76 1123
4794.41 1139
4795.06 1166
4795.72 1018
4796.37 1184
4797.02 1243
4797.68 1012
4798.33 1065
4798.98 1083
4799.64 1123
4800.29 1177
4800.94 1101
4801.60 1072
4802.25 1144
4802.90 1048
4803.56 1045
4804.21 1044
4804.87 1053
4805.52 1060
4806.17 1131
4806.83 1127
4807.48 1164
4808.14 1178
4808.79 1228
4809.44 1038
4810.10 1212
4810.75 1089
4811.41 1184
4812.06 1308
4812.71 1187
4813.37 1086
4814.02 1176
4814.68 1122
4815.33 1099
4815.99 1111
4816.64 1248
4817.30 1169
4817.95 1117
4818.61 1067
4819.26 1136
4819.92 1235
4820.57 1162
4821.23 1230
4821.88 1318
4822.53 1356
4823.19 1311
4823.85 1371
4824.50 1383
4825.16 1418
4825.81 1465
4826.47 1523
4827.12 1447
4827.78 1374
4828.43 1505
4829.09 1447
4829.74 1411
4830.40 1484
4831.05 1403
4831.71 1368
4832.37 1336
4833.02 1415
4833.68 1534
4834.33 1472
4834.99 1398
4835.64 1527
4836.30 1583
4836.96 1539
4837.61 1490
4838.27 1651
4838.92 1725
4839.58 1671
4840.24 1623
4840.89 1775
4841.55 1875
4842.21 1754
4842.86 1673
4843.52 1690
4844.18 1734
4844.83 1629
4845.49 1638
4846.14 1635
4846.80 1795
4847.46 1975
4848.11 2079
4848.77 2076
4849.43 2290
4850.09 2469
4850.74 2524
4851.40 2682
4852.06 2628
4852.71 2705
4853.37 2774
4854.03 2901
4854.68 2626
4855.34 2400
4856.00 2478
4856.66 2578
4857.31 2345
4857.97 2520
4858.63 2739
4859.29 2659
4859.94 2675
4860.60 2540
4861.26 2723
4861.92 2521
4862.57 2721
4863.23 2763
4863.89 2449
4864.55 2343
4865.21 2417
4865.86 2481
4866.52 2650
4867.18 2549
4867.84 2576
4868.50 2640
4869.15 2543
4869.81 2664
4870.47 2623
4871.13 2579
4871.79 2400
4872.45 2349
4873.10 2351
4873.76 2271
4874.42 2332
4875.08 2194
4875.74 1973
4876.40 2033
4877.06 2149
4877.71 2074
4878.37 2064
4879.03 2111
4879.69 2318
4880.35 2361
4881.01 2221
4881.67 2175
4882.33 1963
4882.99 1940
4883.65 1802
4884.30 1838
4884.96 1850
4885.62 1759
4886.28 1828
4886.94 1777
4887.60 1753
4888.26 1606
4888.92 1654
4889.58 1909
4890.24 1896
4890.90 1901
4891.56 2114
4892.22 2043
4892.88 1884
4893.54 1938
4894.20 2085
4894.86 1797
4895.52 1655
4896.18 1808
4896.84 1610
4897.50 1534
4898.16 1501
4898.82 1462
4899.48 1635
4900.14 1623
4900.80 1604
4901.46 1602
4902.12 1463
4902.78 1391
4903.44 1528
4904.10 1725
4904.76 1572
4905.42 1473
4906.08 1412
4906.74 1479
4907.40 1477
4908.06 1548
4908.73 1562
4909.39 1443
4910.05 1328
4910.71 1393
4911.37 1318
4912.03 1295
4912.69 1312
4913.35 1321
4914.01 1244
4914.68 1320
4915.34 1222
4916.00 1328
4916.66 1298
4917.32 1255
4917.98 1120
4918.64 1168
4919.31 1118
4919.97 1144
4920.63 1048
4921.29 1305
4921.95 1394
4922.61 1268
4923.28 1208
4923.94 1182
4924.60 1192
4925.26 1276
4925.92 1361
4926.59 1414
4927.25 1428
4927.91 1388
4928.57 1402
4929.23 1458
4929.90 1520
4930.56 1324
4931.22 1379
4931.88 1453
4932.55 1438
4933.21 1501
4933.87 1411
4934.53 1346
4935.20 1312
4935.86 1348
4936.52 1196
4937.18 1345
4937.85 1342
4938.51 1352
4939.17 1217
4939.84 1161
4940.50 1142
4941.16 1258
4941.82 1202
4942.49 1195
4943.15 1242
4943.81 1269
4944.48 1316
4945.14 1288
4945.80 1278
4946.47 1089
4947.13 1025
4947.79 1119
4948.46 1090
4949.12 1100
4949.79 970
4950.45 1119
4951.11 1102
4951.78 1132
4952.44 1053
4953.10 1024
4953.77 1049
4954.43 1099
4955.10 1170
4955.76 1030
4956.42 925
4957.09 982
4957.75 1124
4958.42 1134
4959.08 1082
4959.74 1062
4960.41 1033
4961.07 1051
4961.74 1077
4962.40 1056
4963.07 1265
4963.73 1314
4964.40 1207
4965.06 1224
4965.73 1265
4966.39 1283
4967.05 1326
4967.72 1232
4968.38 1287
4969.05 1367
4969.71 1286
4970.38 1272
4971.04 1109
4971.71 1091
4972.37 1038
4973.04 1156
4973.70 1129
4974.37 1273
4975.04 1182
4975.70 1216
4976.37 1212
4977.03 1141
4977.70 1185
4978.36 1180
4979.03 1128
4979.69 1044
4980.36 1114
4981.03 1112
4981.69 1129
4982.36 1076
4983.02 1096
4983.69 1100
4984.35 1187
4985.02 1104
4985.69 1057
4986.35 1034
4987.02 1090
4987.68 986
4988.35 1004
4989.02 994
4989.68 1042
4990.35 1157
4991.02 1087
4991.68 992
4992.35 968
4993.02 891
4993.68 1022
4994.35 1103
4995.02 1008
4995.68 994
4996.35 906
4997.02 1040
4997.68 1088
4998.35 989
4999.02 1011
4999.68 1010
5000.35 974
5001.02 1012
5001.68 1087
5002.35 1064
5003.02 1085
5003.69 1059
5004.35 1051
5005.02 913
5005.69 957
5006.35 1056
5007.02 1043
5007.69 1086
5008.36 1073
5009.02 1098
5009.69 1076
5010.36 1040
5011.03 1001
5011.70 1017
5012.36 1063
5013.03 1022
5013.70 1149
5014.37 1047
5015.04 1105
5015.70 889
5016.37 1021
5017.04 1008
5017.71 877
5018.38 929
5019.04 1072
5019.71 1094
5020.38 1126
5021.05 1100
5021.72 1138
5022.39 1137
5023.05 1207
5023.72 1151
5024.39 1266
5025.06 1241
5025.73 1200
5026.40 1262
5027.07 1369
5027.74 1259
5028.40 1184
5029.07 1079
5029.74 1027
5030.41 1069
5031.08 991
5031.75 1014
5032.42 948
5033.09 1073
5033.76 930
5034.43 966
5035.10 920
5035.76 906
5036.43 958
5037.10 916
5037.77 1004
5038.44 1041
5039.11 877
5039.78 957
5040.45 1005
5041.12 951
5041.79 986
5042.46 987
5043.13 999
5043.80 980
5044.47 969
5045.14 926
5045.81 1007
5046.48 963
5047.15 922
5047.82 914
5048.49 983
5049.16 1010
5049.83 1051
5050.50 1014
5051.17 994
5051.84 1046
5052.51 1009
5053.18 900
5053.85 899
5054.52 932
5055.20 991
5055.87 1005
5056.54 1004
5057.21 988
5057.88 938
5058.55 948
5059.22 957
5059.89 1011
5060.56 1042
5061.23 1064
5061.90 858
5062.58 937
5063.25 942
5063.92 925
5064.59 990
5065.26 942
5065.93 914
5066.60 874
5067.27 1066
5067.95 979
5068.62 939
5069.29 884
5069.96 867
5070.63 922
5071.30 955
5071.98 855
5072.65 986
5073.32 951
5073.99 959
5074.66 887
5075.34 747
5076.01 798
5076.68 955
5077.35 994
5078.02 1018
5078.70 975
5079.37 827
5080.04 917
5080.71 933
5081.39 1066
5082.06 997
5082.73 964
5083.40 992
5084.08 947
5084.75 940
5085.42 1013
5086.09 1102
5086.77 1132
5087.44 1037
5088.11 1087
5088.79 964
5089.46 1029
5090.13 1078
5090.80 994
5091.48 1110
5092.15 1048
5092.82 1121
5093.50 1098
5094.17 1202
5094.84 1180
5095.52 1139
5096.19 1077
5096.86 998
5097.54 984
5098.21 1065
5098.88 1090
5099.56 1005
5100.23 1080
5100.90 996
5101.58 1064
5102.25 1003
5102.93 998
5103.60 1000
5104.27 993
5104.95 1057
5105.62 1016
5106.30 1004
5106.97 1060
5107.64 1024
5108.32 916
5108.99 1082
5109.67 1085
5110.34 991
5111.02 1049
5111.69 1057
5112.36 1048
5113.04 1022
5113.71 1001
5114.39 1061
5115.06 1069
5115.74 1072
5116.41 982
5117.09 945
5117.76 992
5118.44 1056
5119.11 1151
5119.79 985
5120.46 1074
5121.14 1038
5121.81 892
5122.49 931
5123.16 1132
5123.84 1014
5124.51 1096
5125.19 1053
5125.86 1002
5126.54 1039
5127.21 940
5127.89 1027
5128.56 1046
5129.24 1016
5129.92 1031
5130.59 1056
5131.27 922
5131.94 948
5132.62 1019
5133.29 987
5133.97 951
5134.65 1029
5135.32 1071
5136.00 952
5136.67 1004
5137.35 1026
5138.03 1020
5138.70 982
5139.38 869
5140.05 1041
5140.73 1069
5141.41 965
5142.08 1021
5142.76 1068
5143.44 947
5144.11 987
5144.79 1028
5145.47 935
5146.14 856
5146.82 881
5147.50 879
5148.17 817
5148.85 946
5149.53 994
5150.20 932
5150.88 901
5151.56 1023
5152.24 864
5152.91 883
5153.59 809
5154.27 988
5154.94 1050
5155.62 828
5156.30 843
5156.98 759
5157.65 830
5158.33 866
5159.01 870
5159.69 832
5160.36 979
5161.04 849
5161.72 850
5162.40 995
5163.07 968
5163.75 915
5164.43 1001
5165.11 1003
5165.79 947
5166.46 1070
5167.14 1163
5167.82 1255
5168.50 1109
5169.18 1063
5169.86 1033
5170.53 1021
5171.21 1084
5171.89 939
5172.57 1048
5173.25 1068
5173.93 1026
5174.60 1018
5175.28 971
5175.96 990
5176.64 1050
5177.32 904
5178.00 900
5178.68 903
5179.36 915
5180.03 855
5180.71 991
5181.39 944
5182.07 885
5182.75 979
5183.43 948
5184.11 881
5184.79 941
5185.47 838
5186.15 787
5186.83 898
5187.51 841
5188.18 965
5188.86 892
5189.54 868
5190.22 900
5190.90 837
5191.58 823
5192.26 890
5192.94 803
5193.62 891
5194.30 872
5194.98 880
5195.66 996
5196.34 874
5197.02 839
5197.70 887
5198.38 869
5199.06 976
5199.74 867
5200.42 860
5201.10 887
5201.78 908
5202.46 912
5203.14 923
5203.82 932
5204.50 1030
5205.19 950
5205.87 1022
5206.55 950
5207.23 1028
5207.91 1028
5208.59 1008
5209.27 1024
5209.95 1099
5210.63 1108
5211.31 1140
5211.99 1057
5212.67 1066
5213.36 1098
5214.04 1012
5214.72 874
5215.40 988
5216.08 1108
5216.76 1090
5217.44 984
5218.12 958
5218.81 925
5219.49 928
5220.17 1024
5220.85 1147
5221.53 1077
5222.21 1051
5222.90 1113
5223.58 1082
5224.26 1038
5224.94 967
5225.62 1181
5226.30 1194
5226.99 909
5227.67 1015
5228.35 982
5229.03 973
5229.71 924
5230.40 804
5231.08 949
5231.76 973
5232.44 921
5233.13 915
5233.81 1031
5234.49 1001
5235.17 1028
5235.86 1070
5236.54 1011
5237.22 998
5237.90 896
5238.59 1060
5239.27 1037
5239.95 1050
5240.64 1021
5241.32 1023
5242.00 993
5242.68 994
5243.37 1088
5244.05 1025
5244.73 922
5245.42 916
5246.10 938
5246.78 1034
5247.47 1036
5248.15 1135
5248.83 1141
5249.52 1208
5250.20 1339
5250.88 1328
5251.57 1147
5252.25 1117
5252.93 1164
5253.62 1311
5254.30 1256
5254.99 1256
5255.67 1098
5256.35 1064
5257.04 965
5257.72 1070
5258.41 909
5259.09 987
5259.77 1026
5260.46 901
5261.14 957
5261.83 968
5262.51 969
5263.20 1134
5263.88 1041
5264.56 1008
5265.25 1022
5265.93 1045
5266.62 1005
5267.30 971
5267.99 991
5268.67 1050
5269.36 945
5270.04 970
5270.73 1122
5271.41 1049
5272.10 982
5272.78 880
5273.47 972
5274.15 884
5274.84 868
5275.52 1040
5276.21 990
5276.89 1041
5277.58 1062
5278.26 1013
5278.95 1060
5279.63 1046
5280.32 1167
5281.00 1096
5281.69 1086
5282.38 1178
5283.06 1164
5283.75 1157
5284.43 1083
5285.12 1148
5285.80 1210
5286.49 1110
5287.18 1104
5287.86 1023
5288.55 983
5289.23 987
5289.92 1023
5290.61 944
5291.29 929
5291.98 1143
5292.66 950
5293.35 929
5294.04 867
5294.72 956
5295.41 1000
5296.10 975
5296.78 1004
5297.47 1034
5298.16 1021
5298.84 1025
5299.53 993
5300.22 879
5300.90 911
5301.59 958
5302.28 1043
5302.96 931
5303.65 1069
5304.34 1205
5305.03 1134
5305.71 1078
5306.40 996
5307.09 885
5307.77 942
5308.46 1140
5309.15 1034
5309.84 953
5310.52 951
5311.21 1067
5311.90 1200
5312.59 1211
5313.27 1150
5313.96 1038
5314.65 1115
5315.34 1142
5316.02 1014
5316.71 1038
5317.40 1185
5318.09 1131
5318.78 1258
5319.46 1145
5320.15 1156
5320.84 1178
5321.53 1261
5322.22 1314
5322.90 1260
5323.59 1223
5324.28 1300
5324.97 1252
5325.66 1204
5326.35 1158
5327.04 1114
5327.72 1134
5328.41 1008
5329.10 1013
5329.79 964
5330.48 1024
5331.17 972
5331.86 1024
5332.54 1003
5333.23 998
5333.92 1067
5334.61 994
5335.30 959
5335.99 957
5336.68 860
5337.37 929
5338.06 971
5338.75 997
5339.44 1002
5340.12 961
5340.81 916
5341.50 840
5342.19 1022
5342.88 1106
5343.57 1092
5344.26 1083
5344.95 1071
5345.64 1075
5346.33 1079
5347.02 1121
5347.71 1142
5348.40 1187
5349.09 1179
5349.78 1152
5350.47 1204
5351.16 1301
5351.85 1377
5352.54 1436
5353.23 1489
5353.92 1450
5354.61 1427
5355.30 1381
5355.99 1201
5356.68 1072
5357.37 971
5358.06 942
5358.75 1077
5359.44 963
5360.14 887
5360.83 851
5361.52 828
5362.21 914
5362.90 926
5363.59 985
5364.28 926
5364.97 1022
5365.66 1056
5366.35 950
5367.04 835
5367.74 1003
5368.43 915
5369.12 999
5369.81 1066
5370.50 869
5371.19 917
5371.88 853
5372.57 836
5373.27 834
5373.96 859
5374.65 842
5375.34 863
5376.03 848
5376.72 744
5377.42 744
5378.11 852
5378.80 914
5379.49 856
5380.18 811
5380.88 751
5381.57 748
5382.26 783
5382.95 834
5383.64 686
5384.34 685
5385.03 851
5385.72 851
5386.41 858
5387.11 875
5387.80 958
5388.49 866
5389.18 840
5389.88 872
5390.57 880
5391.26 931
5391.95 924
5392.65 1011
5393.34 936
5394.03 874
5394.72 901
5395.42 876
5396.11 814
5396.80 868
5397.50 993
5398.19 777
5398.88 826
5399.58 846
5400.27 849
5400.96 781
5401.66 779
5402.35 747
5403.04 869
5403.74 932
5404.43 843
5405.12 878
5405.82 809
5406.51 834
5407.20 871
5407.90 848
5408.59 850
5409.28 878
5409.98 932
5410.67 958
5411.37 944
5412.06 849
5412.75 751
5413.45 802
5414.14 853
5414.84 930
5415.53 955
5416.23 941
5416.92 949
5417.61 857
5418.31 744
5419.00 863
5419.70 966
5420.39 956
5421.09 836
5421.78 784
5422.48 879
5423.17 897
5423.87 910
5424.56 974
5425.25 939
5425.95 969
5426.64 915
5427.34 927
5428.03 876
5428.73 851
5429.42 908
5430.12 931
5430.82 1006
5431.51 879
5432.21 833
5432.90 896
5433.60 930
5434.29 895
5434.99 861
5435.68 996
5436.38 972
5437.07 991
5437.77 1024
5438.47 988
5439.16 996
5439.86 1116
5440.55 1030
5441.25 982
5441.94 1060
5442.64 1025
5443.34 1004
5444.03 1052
5444.73 959
5445.42 1067
5446.12 1175
5446.82 1292
5447.51 1290
5448.21 1207
5448.91 1276
5449.60 1466
5450.30 1342
5450.99 1319
5451.69 1306
5452.39 1219
5453.08 1167
5453.78 1273
5454.48 1220
5455.17 1104
5455.87 1078
5456.57 986
5457.27 1074
5457.96 964
5458.66 1044
5459.36 1065
5460.05 1075
5460.75 1116
5461.45 932
5462.14 1112
5462.84 1263
5463.54 1170
5464.24 1335
5464.93 1321
5465.63 1263
5466.33 1414
5467.03 1469
5467.72 1548
5468.42 1413
5469.12 1537
5469.82 1309
5470.51 1322
5471.21 1241
5471.91 1202
5472.61 1271
5473.31 1178
5474.00 1112
5474.70 1108
5475.40 1159
5476.10 1251
5476.80 1308
5477.49 1410
5478.19 1468
5478.89 1418
5479.59 1460
5480.29 1679
5480.99 1806
5481.68 1829
5482.38 1849
5483.08 2023
5483.78 1855
5484.48 1932
5485.18 1913
5485.88 1812
5486.57 1658
5487.27 1674
5487.97 1592
5488.67 1489
5489.37 1511
5490.07 1461
5490.77 1502
5491.47 1484
5492.17 1401
5492.87 1498
5493.56 1575
5494.26 1492
5494.96 1614
5495.66 1588
5496.36 1662
5497.06 1594
5497.76 1759
5498.46 1802
5499.16 2114
5499.86 2146
5500.56 2412
5501.26 2703
5501.96 2892
5502.66 2919
5503.36 3212
5504.06 3450
5504.76 3273
5505.46 2996
5506.16 3079
5506.86 2611
5507.56 2415
5508.26 2049
5508.96 1830
5509.66 1642
5510.36 1779
5511.06 1784
5511.76 1790
5512.46 1572
5513.16 1605
5513.86 1500
5514.56 1583
5515.26 1560
5515.96 1567
5516.66 1532
5517.36 1532
5518.07 1514
5518.77 1487
5519.47 1523
5520.17 1410
5520.87 1454
5521.57 1387
5522.27 1351
5522.97 1261
5523.67 1237
5524.37 1287
5525.08 1270
5525.78 1235
5526.48 1171
5527.18 1147
5527.88 1199
5528.58 1198
5529.28 1149
5529.99 1126
5530.69 1006
5531.39 1115
5532.09 1033
5532.79 1061
5533.49 1048
5534.20 1063
5534.90 1053
5535.60 1003
5536.30 1043
5537.00 1141
5537.70 1127
5538.41 1004
5539.11 972
5539.81 971
5540.51 1017
5541.22 994
5541.92 1064
5542.62 1025
5543.32 1060
5544.02 954
5544.73 901
5545.43 862
5546.13 907
5546.84 1030
5547.54 1049
5548.24 994
5548.94 972
5549.65 1066
5550.35 1073
5551.05 1028
5551.75 1101
5552.46 1052
5553.16 1153
5553.86 1025
5554.57 880
5555.27 991
5555.97 934
5556.68 1002
5557.38 925
5558.08 900
5558.79 928
5559.49 881
5560.19 914
5560.90 876
5561.60 928
5562.30 1046
5563.01 966
5563.71 963
5564.41 1037
5565.12 996
5565.82 931
5566.53 1085
5567.23 1054
5567.93 919
5568.64 932
5569.34 984
5570.05 883
5570.75 960
5571.45 845
5572.16 947
5572.86 952
5573.57 921
5574.27 938
5574.98 961
5575.68 933
5576.38 928
5577.09 1024
5577.79 983
5578.50 1009
5579.20 1017
5579.91 1075
5580.61 1071
5581.32 958
5582.02 939
5582.73 868
5583.43 959
5584.14 860
5584.84 861
5585.55 868
5586.25 878
5586.96 767
5587.66 905
5588.37 911
5589.07 880
5589.78 998
5590.48 855
5591.19 832
5591.89 914
5592.60 874
5593.31 975
5594.01 881
5594.72 923
5595.42 985
5596.13 968
5596.83 933
5597.54 925
5598.25 932
5598.95 883
5599.66 931
5600.36 835
5601.07 856
5601.78 836
5602.48 829
5603.19 824
5603.89 851
5604.60 842
5605.31 850
5606.01 789
5606.72 855
5607.43 841
5608.13 818
5608.84 862
5609.54 865
5610.25 802
5610.96 847
5611.66 948
5612.37 940
5613.08 891
5613.79 929
5614.49 977
5615.20 913
5615.91 983
5616.61 867
5617.32 899
5618.03 980
5618.73 872
5619.44 841
5620.15 916
5620.86 802
5621.56 835
5622.27 808
5622.98 934
5623.69 907
5624.39 851
5625.10 741
5625.81 788
5626.52 901
5627.22 836
5627.93 833
5628.64 878
5629.35 859
5630.05 854
5630.76 925
5631.47 867
5632.18 805
5632.89 888
5633.59 891
5634.30 769
5635.01 845
5635.72 884
5636.43 908
5637.14 953
5637.84 826
5638.55 951
5639.26 815
5639.97 945
5640.68 889
5641.39 992
5642.10 1030
5642.80 1066
5643.51 957
5644.22 994
5644.93 1010
5645.64 912
5646.35 888
5647.06 983
5647.77 977
5648.47 852
5649.18 857
5649.89 865
5650.60 893
5651.31 894
5652.02 853
5652.73 821
5653.44 943
5654.15 973
5654.86 859
5655.57 836
5656.28 960
5656.99 1044
5657.70 1178
5658.41 1242
5659.12 1315
5659.83 1117
5660.54 1275
5661.24 1329
5661.95 1250
5662.66 1095
5663.37 1171
5664.08 1115
5664.79 969
5665.50 1081
5666.21 1061
5666.93 1043
5667.64 942
5668.35 944
5669.06 1013
5669.77 972
5670.48 1064
5671.19 1219
5671.90 1205
5672.61 1186
5673.32 1136
5674.03 1205
5674.74 1238
5675.45 1132
5676.16 1057
5676.87 924
5677.58 972
5678.29 1028
5679.01 932
5679.72 912
5680.43 847
5681.14 944
5681.85 903
5682.56 842
5683.27 889
5683.98 955
5684.69 1014
5685.41 982
5686.12 854
5686.83 914
5687.54 880
5688.25 906
5688.96 926
5689.67 982
5690.39 979
5691.10 925
5691.81 877
5692.52 811
5693.23 888
5693.95 907
5694.66 814
5695.37 900
5696.08 901
5696.79 845
5697.51 863
5698.22 815
5698.93 800
5699.64 856
5700.35 862
5701.07 745
5701.78 738
5702.49 779
5703.20 787
5703.92 877
5704.63 726
5705.34 805
5706.05 863
5706.77 803
5707.48 753
5708.19 806
5708.90 788
5709.62 731
5710.33 913
5711.04 867
5711.76 823
5712.47 826
5713.18 729
5713.90 742
5714.61 729
5715.32 728
5716.04 848
5716.75 768
5717.46 779
5718.18 708
5718.89 721
5719.60 800
5720.32 745
5721.03 780
5721.74 834
5722.46 778
5723.17 800
5723.88 846
5724.60 872
5725.31 813
5726.03 783
5726.74 817
5727.45 866
5728.17 848
5728.88 934
5729.60 873
5730.31 796
5731.02 926
5731.74 1030
5732.45 956
5733.17 1006
5733.88 996
5734.60 965
5735.31 909
5736.02 856
5736.74 810
5737.45 810
5738.17 826
5738.88 759
5739.60 691
5740.31 791
5741.03 792
5741.74 745
5742.46 802
5743.17 797
5743.89 795
5744.60 764
5745.32 769
5746.03 714
5746.75 798
5747.46 749
5748.18 822
5748.89 862
5749.61 901
5750.32 768
5751.04 793
5751.76 801
5752.47 874
5753.19 895
5753.90 853
5754.62 830
5755.33 925
5756.05 1021
5756.77 976
5757.48 893
5758.20 960
5758.91 974
5759.63 862
5760.34 912
5761.06 812
5761.78 787
5762.49 843
5763.21 841
5763.93 858
5764.64 755
5765.36 729
5766.07 756
5766.79 911
5767.51 751
5768.22 700
5768.94 734
5769.66 853
5770.37 843
5771.09 799
5771.81 793
5772.52 774
5773.24 752
5773.96 735
5774.67 768
5775.39 746
5776.11 791
5776.83 737
5777.54 720
5778.26 790
5778.98 758
5779.69 822
5780.41 829
5781.13 870
5781.85 833
5782.56 814
5783.28 803
5784.00 848
5784.72 823
5785.43 913
5786.15 887
5786.87 822
5787.59 864
5788.30 819
5789.02 922
5789.74 735
5790.46 823
5791.18 793
5791.89 855
5792.61 882
5793.33 886
5794.05 771
5794.77 875
5795.48 912
5796.20 973
5796.92 1088
5797.64 1062
5798.36 1081
5799.08 1091
5799.80 1188
5800.51 1239
5801.23 1457
5801.95 1640
5802.67 1703
5803.39 1682
5804.11 1791
5804.83 1523
5805.54 1563
5806.26 1533
5806.98 1353
5807.70 1186
5808.42 1044
5809.14 938
5809.86 926
5810.58 1006
5811.30 1052
5812.02 936
5812.74 967
5813.45 961
5814.17 1034
5814.89 969
5815.61 959
5816.33 1072
5817.05 950
5817.77 1025
5818.49 1183
5819.21 905
5819.93 950
5820.65 984
5821.37 949
5822.09 935
5822.81 904
5823.53 947
5824.25 902
5824.97 871
5825.69 853
5826.41 883
5827.13 895
5827.85 888
5828.57 942
5829.29 879
5830.01 851
5830.73 925
5831.45 851
5832.17 862
5832.89 878
5833.61 736
5834.33 818
5835.06 920
5835.78 901
5836.50 801
5837.22 840
5837.94 903
5838.66 823
5839.38 809
5840.10 864
5840.82 827
5841.54 846
5842.26 831
5842.99 812
5843.71 943
5844.43 880
5845.15 827
5845.87 813
5846.59 767
5847.31 794
5848.04 716
5848.76 715
5849.48 804
5850.20 790
5850.92 939
5851.64 842
5852.36 862
5853.09 793
5853.81 790
5854.53 797
5855.25 849
5855.97 817
5856.70 827
5857.42 849
5858.14 874
5858.86 766
5859.58 822
5860.31 719
5861.03 736
5861.75 837
5862.47 767
5863.20 785
5863.92 771
5864.64 754
5865.36 683
5866.09 760
5866.81 733
5867.53 798
5868.25 828
5868.98 766
5869.70 786
5870.42 836
5871.15 745
5871.87 806
5872.59 819
5873.31 779
5874.04 764
5874.76 821
5875.48 783
5876.21 757
5876.93 926
5877.65 917
5878.38 790
5879.10 868
5879.82 896
5880.55 801
5881.27 791
5881.99 779
5882.72 739
5883.44 759
5884.17 732
5884.89 653
5885.61 718
5886.34 740
5887.06 857
5887.78 820
5888.51 847
5889.23 908
5889.96 834
5890.68 789
5891.41 861
5892.13 821
5892.85 765
5893.58 794
5894.30 782
5895.03 763
5895.75 836
5896.48 814
5897.20 755
5897.92 711
5898.65 711
5899.37 778
5900.10 893
5900.82 809
5901.55 844
5902.27 822
5903.00 780
5903.72 785
5904.45 797
5905.17 788
5905.90 780
5906.62 759
5907.35 861
5908.07 766
5908.80 787
5909.52 848
5910.25 808
5910.97 786
5911.70 746
5912.43 805
5913.15 885
5913.88 757
5914.60 788
5915.33 784
5916.05 886
5916.78 823
5917.50 865
5918.23 877
5918.96 843
5919.68 812
5920.41 931
5921.13 919
5921.86 908
5922.59 844
5923.31 855
5924.04 772
5924.76 898
5925.49 895
5926.22 925
5926.94 884
5927.67 900
5928.40 891
5929.12 941
5929.85 954
5930.58 971
5931.30 924
5932.03 911
5932.76 861
5933.48 865
5934.21 962
5934.94 929
5935.66 937
5936.39 963
5937.12 986
5937.84 1033
5938.57 1122
5939.30 1145
5940.02 1091
5940.75 1026
5941.48 959
5942.21 955
5942.93 1044
5943.66 1148
5944.39 1164
5945.12 1011
5945.84 1096
5946.57 1129
5947.30 1205
5948.03 1206
5948.75 1313
5949.48 1411
5950.21 1397
5950.94 1418
5951.67 1494
5952.39 1543
5953.12 1531
5953.85 1671
5954.58 1934
5955.31 1853
5956.03 1917
5956.76 1895
5957.49 1662
5958.22 1578
5958.95 1456
5959.67 1559
5960.40 1640
5961.13 1561
5961.86 1464
5962.59 1554
5963.32 1520
5964.05 1725
5964.77 1915
5965.50 2097
5966.23 2175
5966.96 2462
5967.69 2593
5968.42 2886
5969.15 2921
5969.88 3135
5970.61 3141
5971.33 2789
5972.06 2714
5972.79 2392
5973.52 2268
5974.25 2133
5974.98 2043
5975.71 1987
5976.44 1981
5977.17 1836
5977.90 1883
5978.63 1959
5979.36 1965
5980.09 1770
5980.82 2039
5981.55 2142
5982.28 1983
5983.01 2028
5983.74 2149
5984.46 2097
5985.19 2218
5985.92 2157
5986.65 2135
5987.38 2055
5988.11 2057
5988.85 2073
5989.58 1999
5990.31 2114
5991.04 2035
5991.77 2080
5992.50 2150
5993.23 2133
5993.96 2062
5994.69 2075
5995.42 2210
5996.15 2011
5996.88 2127
5997.61 2062
5998.34 2156
5999.07 2161
5999.80 2062
6000.53 2147
6001.26 2077
6002.00 2063
6002.73 2178
6003.46 2191
6004.19 2012
6004.92 2040
6005.65 2092
6006.38 2068
6007.11 2151
6007.84 2167
6008.58 2331
6009.31 2471
6010.04 2722
6010.77 3242
6011.50 3636
6012.23 4245
6012.96 4676
6013.70 5085
6014.43 5893
6015.16 6165
6015.89 6323
6016.62 6284
6017.36 6030
6018.09 5394
6018.82 5249
6019.55 4672
6020.28 4112
6021.02 3646
6021.75 3285
6022.48 2733
6023.21 2454
6023.94 2266
6024.68 2045
6025.41 1798
6026.14 1754
6026.87 1638
6027.61 1661
6028.34 1611
6029.07 1526
6029.80 1707
6030.54 1733
6031.27 1697
6032.00 1557
6032.73 1440
6033.47 1576
6034.20 1501
6034.93 1522
6035.67 1418
6036.40 1378
6037.13 1456
6037.87 1516
6038.60 1588
6039.33 1642
6040.07 1500
6040.80 1496
6041.53 1642
6042.27 1553
6043.00 1675
6043.73 1627
6044.47 1789
6045.20 1797
6045.93 1667
6046.67 1748
6047.40 1807
6048.13 1705
6048.87 1774
6049.60 1877
6050.34 1805
6051.07 2013
6051.80 2174
6052.54 2296
6053.27 2447
6054.01 2442
6054.74 2470
6055.47 2637
6056.21 2399
6056.94 2408
6057.68 2403
6058.41 2128
6059.15 2024
6059.88 2011
6060.61 1766
6061.35 1765
6062.08 1646
6062.82 1678
6063.55 1663
6064.29 1714
6065.02 1692
6065.76 1702
6066.49 1660
6067.23 1583
6067.96 1715
6068.70 1758
6069.43 1727
6070.17 1553
6070.90 1580
6071.64 1589
6072.37 1541
6073.11 1482
6073.84 1628
6074.58 1528
6075.31 1335
6076.05 1470
6076.78 1356
6077.52 1236
6078.26 1381
6078.99 1445
6079.73 1347
6080.46 1291
6081.20 1320
6081.93 1283
6082.67 1324
6083.41 1363
6084.14 1456
6084.88 1380
6085.61 1300
6086.35 1286
6087.09 1276
6087.82 1243
6088.56 1285
6089.30 1265
6090.03 1232
6090.77 1296
6091.50 1340
6092.24 1344
6092.98 1281
6093.71 1260
6094.45 1317
6095.19 1373
6095.92 1379
6096.66 1249
6097.40 1326
6098.13 1284
6098.87 1274
6099.61 1191
6100.34 1269
6101.08 1211
6101.82 1236
6102.56 1237
6103.29 1141
6104.03 1127
6104.77 1234
6105.50 1152
6106.24 1119
6106.98 1138
6107.72 1241
6108.45 1140
6109.19 1125
6109.93 1107
6110.67 1296
6111.40 1316
6112.14 1227
6112.88 1329
6113.62 1309
6114.35 1301
6115.09 1203
6115.83 1180
6116.57 1275
6117.31 1336
6118.04 1246
6118.78 1233
6119.52 1320
6120.26 1150
6121.00 1242
6121.73 1187
6122.47 1216
6123.21 1109
6123.95 1196
6124.69 1195
6125.43 1209
6126.16 1343
6126.90 1270
6127.64 1193
6128.38 1230
6129.12 1322
6129.86 1306
6130.60 1183
6131.33 1255
6132.07 1327
6132.81 1299
6133.55 1367
6134.29 1290
6135.03 1341
6135.77 1353
6136.51 1261
6137.25 1361
6137.99 1333
6138.73 1318
6139.46 1265
6140.20 1221
6140.94 1342
6141.68 1274
6142.42 1313
6143.16 1179
6143.90 1141
6144.64 1172
6145.38 1175
6146.12 1158
6146.86 1091
6147.60 1230
6148.34 1256
6149.08 1282
6149.82 1386
6150.56 1342
6151.30 1381
6152.04 1374
6152.78 1391
6153.52 1371
6154.26 1249
6155.00 1282
6155.74 1447
6156.48 1348
6157.22 1541
6157.96 1399
6158.70 1472
6159.44 1505
6160.18 1367
6160.92 1406
6161.66 1466
6162.40 1498
6163.15 1403
6163.89 1569
6164.63 1689
6165.37 1772
6166.11 1721
6166.85 1833
6167.59 1866
6168.33 1921
6169.07 2091
6169.81 1999
6170.55 2008
6171.30 2121
6172.04 2069
6172.78 2131
6173.52 1981
6174.26 1997
6175.00 1991
6175.74 1794
6176.49 1650
6177.23 1733
6177.97 1802
6178.71 1733
6179.45 1793
6180.19 1786
6180.94 1749
6181.68 1764
6182.42 1879
6183.16 1887
6183.90 1885
6184.65 1945
6185.39 1996
6186.13 1991
6186.87 2065
6187.61 1932
6188.36 2100
6189.10 2085
6189.84 2021
6190.58 1966
6191.33 2101
6192.07 2263
6192.81 2211
6193.55 2259
6194.30 2469
6195.04 2429
6195.78 2413
6196.52 2535
6197.27 2522
6198.01 2514
6198.75 2438
6199.49 2351
6200.24 2473
6200.98 2639
6201.72 2494
6202.47 2425
6203.21 2571
6203.95 2767
6204.70 2989
6205.44 3381
6206.18 4011
6206.93 4494
6207.67 5643
6208.41 7147
6209.16 8535
6209.90 9933
6210.64 11622
6211.39 12662
6212.13 13199
6212.87 13468
6213.62 12632
6214.36 12019
6215.11 10435
6215.85 8855
6216.59 7626
6217.34 6264
6218.08 4984
6218.83 4334
6219.57 3671
6220.31 3347
6221.06 3106
6221.80 2820
6222.55 2873
6223.29 3048
6224.04 3109
6224.78 3355
6225.52 3502
6226.27 3545
6227.01 3951
6227.76 3756
6228.50 3694
6229.25 3629
6229.99 3329
6230.74 2977
6231.48 2821
6232.23 2486
6232.97 2171
6233.72 2010
6234.46 1914
6235.21 1899
6235.95 1969
6236.70 1934
6237.44 2020
6238.19 1947
6238.93 1787
6239.68 1787
6240.42 1927
6241.17 2093
6241.91 2163
6242.66 2081
6243.40 2138
6244.15 2107
6244.90 2171
6245.64 2299
6246.39 2317
6247.13 2433
6247.88 2542
6248.62 2980
6249.37 2981
6250.12 3352
6250.86 3450
6251.61 3564
6252.35 3473
6253.10 3190
6253.85 2829
6254.59 2873
6255.34 2458
6256.09 2302
6256.83 2381
6257.58 2273
6258.32 2205
6259.07 2126
6259.82 2173
6260.56 2077
6261.31 2116
6262.06 2095
6262.80 2002
6263.55 2031
6264.30 1930
6265.04 2121
6265.79 2069
6266.54 2117
6267.29 1908
6268.03 1826
6268.78 1762
6269.53 1958
6270.27 1898
6271.02 1895
6271.77 1778
6272.52 1856
6273.26 1822
6274.01 1871
6274.76 1949
6275.50 1906
6276.25 1933
6277.00 1972
6277.75 1953
6278.49 2001
6279.24 2155
6279.99 2069
6280.74 2064
6281.49 1979
6282.23 1979
6282.98 1896
6283.73 1961
6284.48 1896
6285.23 1807
6285.97 1777
6286.72 1703
6287.47 1872
6288.22 1886
6288.97 2029
6289.71 1927
6290.46 1860
6291.21 1841
6291.96 1999
6292.71 1849
6293.46 1766
6294.21 1671
6294.95 1695
6295.70 1574
6296.45 1632
6297.20 1559
6297.95 1550
6298.70 1639
6299.45 1502
6300.20 1561
6300.94 1503
6301.69 1512
6302.44 1499
6303.19 1468
6303.94 1511
6304.69 1460
6305.44 1548
6306.19 1436
6306.94 1530
6307.69 1631
6308.44 1538
6309.19 1553
6309.94 1489
6310.69 1498
6311.43 1541
6312.18 1589
6312.93 1596
6313.68 1718
6314.43 1581
6315.18 1726
6315.93 1766
6316.68 1779
6317.43 1741
6318.18 1682
6318.93 1825
6319.68 1783
6320.43 1753
6321.18 1710
6321.93 1714
6322.68 1711
6323.43 1542
6324.18 1511
6324.94 1462
6325.69 1351
6326.44 1347
6327.19 1336
6327.94 1294
6328.69 1245
6329.44 1160
6330.19 1361
6330.94 1253
6331.69 1193
6332.44 1219
6333.19 1333
6333.94 1225
6334.69 1265
6335.45 1297
6336.20 1194
6336.95 1138
6337.70 1113
6338.45 1218
6339.20 1336
6339.95 1261
6340.70 1178
6341.46 1175
6342.21 1165
6342.96 1136
6343.71 1217
6344.46 1226
6345.21 1184
6345.96 1221
6346.72 1133
6347.47 1142
6348.22 1251
6348.97 1123
6349.72 1189
6350.48 1168
6351.23 1232
6351.98 1133
6352.73 1129
6353.48 1184
6354.24 1216
6354.99 1348
6355.74 1322
6356.49 1351
6357.24 1325
6358.00 1311
6358.75 1352
6359.50 1245
6360.25 1326
6361.01 1195
6361.76 1240
6362.51 1187
6363.26 1135
6364.02 1222
6364.77 1171
6365.52 1260
6366.28 1170
6367.03 1139
6367.78 1172
6368.53 1188
6369.29 1223
6370.04 1212
6370.79 1150
6371.55 1089
6372.30 1172
6373.05 1109
6373.81 1110
6374.56 1035
6375.31 1053
6376.07 1079
6376.82 1098
6377.57 1122
6378.33 1103
6379.08 1031
6379.83 1112
6380.59 1041
6381.34 1127
6382.10 1273
6382.85 1120
6383.60 1185
6384.36 1206
6385.11 1130
6385.87 1096
6386.62 1091
6387.37 1098
6388.13 1150
6388.88 1133
6389.64 1127
6390.39 1060
6391.14 1129
6391.90 1106
6392.65 1044
6393.41 1088
6394.16 1077
6394.92 1053
6395.67 1020
6396.43 1125
6397.18 1093
6397.94 1131
6398.69 999
6399.45 1064
6400.20 1039
6400.96 1086
6401.71 1065
6402.47 1065
6403.22 1058
6403.98 1047
6404.73 1044
6405.49 1077
6406.24 1026
6407.00 950
6407.75 1038
6408.51 1086
6409.26 1086
6410.02 1117
6410.77 1207
6411.53 1242
6412.28 1194
6413.04 1207
6413.80 1196
6414.55 1092
6415.31 1073
6416.06 1071
6416.82 1108
6417.57 1126
6418.33 1018
6419.09 1027
6419.84 1029
6420.60 1018
6421.35 930
6422.11 1015
6422.87 997
6423.62 1095
6424.38 1043
6425.14 1027
6425.89 962
6426.65 960
6427.40 1107
6428.16 1087
6428.92 1025
6429.67 975
6430.43 1003
6431.19 1046
6431.94 1027
6432.70 936
6433.46 909
6434.22 1062
6434.97 1103
6435.73 1030
6436.49 1059
6437.24 1142
6438.00 1130
6438.76 1095
6439.51 1072
6440.27 1093
6441.03 1138
6441.79 1011
6442.54 987
6443.30 1065
6444.06 1014
6444.82 1045
6445.57 1125
6446.33 1114
6447.09 1097
6447.85 1196
6448.60 1012
6449.36 1124
6450.12 1007
6450.88 956
6451.64 989
6452.39 1092
6453.15 1089
6453.91 1040
6454.67 1037
6455.43 1039
6456.18 1123
6456.94 1123
6457.70 1054
6458.46 1072
6459.22 1082
6459.98 1125
6460.73 1131
6461.49 984
6462.25 1049
6463.01 989
6463.77 1036
6464.53 1268
6465.29 1217
6466.04 1124
6466.80 1182
6467.56 1167
6468.32 1041
6469.08 1091
6469.84 1157
6470.60 1275
6471.36 1280
6472.12 1249
6472.87 1150
6473.63 1174
6474.39 1185
6475.15 1173
6475.91 1275
6476.67 1337
6477.43 1365
6478.19 1266
6478.95 1260
6479.71 1313
6480.47 1276
6481.23 1293
6481.99 1228
6482.75 1366
6483.51 1353
6484.27 1347
6485.03 1395
6485.79 1400
6486.55 1504
6487.31 1511
6488.07 1494
6488.83 1526
6489.59 1493
6490.35 1549
6491.11 1649
6491.87 1726
6492.63 1746
6493.39 1846
6494.15 1878
6494.91 1866
6495.67 2026
6496.43 2107
6497.19 2137
6497.95 2069
6498.71 2045
6499.47 2051
6500.23 2092
6500.99 2156
6501.76 2066
6502.52 2037
6503.28 1920
6504.04 1976
6504.80 1995
6505.56 2130
6506.32 2066
6507.08 2054
6507.84 2243
6508.61 2206
6509.37 2178
6510.13 2218
6510.89 2321
6511.65 2383
6512.41 2450
6513.17 2362
6513.94 2623
6514.70 2588
6515.46 2395
6516.22 2577
6516.98 2522
6517.74 2540
6518.51 2676
6519.27 2645
6520.03 2864
6520.79 2833
6521.55 2849
6522.32 3005
6523.08 3234
6523.84 3369
6524.60 3464
6525.36 3577
6526.13 3806
6526.89 4011
6527.65 4350
6528.41 4550
6529.18 4623
6529.94 4864
6530.70 5136
6531.46 5282
6532.23 5318
6532.99 5603
6533.75 6279
6534.51 7225
6535.28 8406
6536.04 9949
6536.80 11721
6537.57 14346
6538.33 16554
6539.09 17574
6539.85 17638
6540.62 17465
6541.38 16511
6542.14 13961
6542.91 11768
6543.67 9944
6544.43 7735
6545.20 6217
6545.96 5066
6546.72 4057
6547.49 3617
6548.25 3047
6549.02 2832
6549.78 2596
6550.54 2626
6551.31 2693
6552.07 2576
6552.83 2444
6553.60 2439
6554.36 2394
6555.13 2317
6555.89 2305
6556.65 2267
6557.42 2165
6558.18 2117
6558.95 1969
6559.71 1928
6560.47 1936
6561.24 1998
6562.00 2053
6562.77 2092
6563.53 2037
6564.30 2273
6565.06 2554
6565.83 2544
6566.59 2505
6567.36 2458
6568.12 2563
6568.88 2746
6569.65 2593
6570.41 2414
6571.18 2405
6571.94 2372
6572.71 2481
6573.47 2525
6574.24 2603
6575.00 2593
6575.77 2857
6576.53 3007
6577.30 3001
6578.07 3203
6578.83 3376
6579.60 3333
6580.36 3128
6581.13 3177
6581.89 3207
6582.66 3274
6583.42 3178
6584.19 3187
6584.96 2929
6585.72 2888
6586.49 2937
6587.25 2714
6588.02 2684
6588.78 2737
6589.55 2808
6590.32 2695
6591.08 2684
6591.85 2848
6592.61 2979
6593.38 3048
6594.15 3497
6594.91 3788
6595.68 3954
6596.45 4341
6597.21 4431
6597.98 4573
6598.75 4243
6599.51 4004
6600.28 3924
6601.05 3557
6601.81 3288
6602.58 2914
6603.35 2646
6604.11 2574
6604.88 2562
6605.65 2315
6606.41 2191
6607.18 2203
6607.95 2130
6608.71 2162
6609.48 2234
6610.25 2305
6611.02 2170
6611.78 2177
6612.55 2168
6613.32 2040
6614.09 2092
6614.85 2084
6615.62 1964
6616.39 1909
6617.16 2000
6617.92 1940
6618.69 1973
6619.46 2098
6620.23 1850
6620.99 1886
6621.76 1877
6622.53 1864
6623.30 1918
6624.07 1924
6624.83 1913
6625.60 1944
6626.37 1839
6627.14 1821
6627.91 1841
6628.67 1732
6629.44 1842
6630.21 1854
6630.98 1783
6631.75 1661
6632.52 1870
6633.29 1900
6634.05 2059
6634.82 2063
6635.59 2144
6636.36 2166
6637.13 2355
6637.90 2245
6638.67 2194
6639.43 2158
6640.20 2063
6640.97 2088
6641.74 1984
6642.51 1927
6643.28 1802
6644.05 1689
6644.82 1743
6645.59 1733
6646.36 1650
6647.13 1650
6647.90 1700
6648.66 1624
6649.43 1676
6650.20 1701
6650.97 1627
6651.74 1633
6652.51 1703
6653.28 1753
6654.05 1715
6654.82 1678
6655.59 1570
6656.36 1642
6657.13 1754
6657.90 1740
6658.67 1818
6659.44 1690
6660.21 1800
6660.98 1628
6661.75 1493
6662.52 1645
6663.29 1498
6664.06 1550
6664.83 1521
6665.60 1569
6666.37 1475
6667.14 1672
6667.91 1650
6668.69 1514
6669.46 1456
6670.23 1483
6671.00 1577
6671.77 1530
6672.54 1585
6673.31 1659
6674.08 1626
6674.85 1662
6675.62 1825
6676.39 1717
6677.16 1559
6677.94 1598
6678.71 1558
6679.48 1648
6680.25 1690
6681.02 1736
6681.79 1817
6682.56 1817
6683.33 1999
6684.11 1967
6684.88 2004
6685.65 2264
6686.42 2391
6687.19 2486
6687.96 2378
6688.74 2375
6689.51 2352
6690.28 2016
6691.05 2084
6691.82 1960
6692.60 1893
6693.37 1985
6694.14 1840
6694.91 1813
6695.68 1711
6696.46 1573
6697.23 1588
6698.00 1558
6698.77 1566
6699.55 1571
6700.32 1624
6701.09 1636
6701.86 1519
6702.64 1626
6703.41 1610
6704.18 1603
6704.95 1569
6705.73 1599
6706.50 1591
6707.27 1464
6708.04 1618
6708.82 1499
6709.59 1661
6710.36 1532
6711.14 1575
6711.91 1600
6712.68 1531
6713.46 1467
6714.23 1540
6715.00 1536
6715.78 1406
6716.55 1352
6717.32 1279
6718.10 1217
6718.87 1365
6719.64 1340
6720.42 1176
6721.19 1222
6721.96 1351
6722.74 1373
6723.51 1478
6724.28 1466
6725.06 1366
6725.83 1332
6726.61 1269
6727.38 1246
6728.15 1409
6728.93 1308
6729.70 1364
6730.48 1307
6731.25 1247
6732.02 1397
6732.80 1383
6733.57 1346
6734.35 1444
6735.12 1451
6735.90 1524
6736.67 1339
6737.45 1297
6738.22 1352
6738.99 1438
6739.77 1415
6740.54 1313
6741.32 1491
6742.09 1487
6742.87 1555
6743.64 1519
6744.42 1382
6745.19 1394
6745.97 1342
6746.74 1495
6747.52 1510
6748.29 1518
6749.07 1547
6749.84 1668
6750.62 1771
6751.40 1818
6752.17 1981
6752.95 2122
6753.72 2185
6754.50 2177
6755.27 2337
6756.05 2205
6756.82 2222
6757.60 2030
6758.38 1836
6759.15 1710
6759.93 1656
6760.70 1493
6761.48 1590
6762.25 1429
6763.03 1522
6763.81 1332
6764.58 1413
6765.36 1395
6766.14 1432
6766.91 1481
6767.69 1412
6768.46 1576
6769.24 1418
6770.02 1413
6770.79 1430
6771.57 1533
6772.35 1565
6773.12 1504
6773.90 1388
6774.68 1387
6775.45 1211
6776.23 1275
6777.01 1296
6777.78 1382
6778.56 1294
6779.34 1300
6780.11 1215
6780.89 1187
6781.67 1177
6782.45 1265
6783.22 1266
6784.00 1190
6784.78 1314
6785.56 1324
6786.33 1235
6787.11 1321
6787.89 1154
6788.66 1124
6789.44 1116
6790.22 1104
6791.00 1236
6791.78 1154
6792.55 1142
6793.33 1184
6794.11 1153
6794.89 1138
6795.66 1125
6796.44 1158
6797.22 1080
6798.00 1047
6798.78 1119
6799.55 1246
6800.33 1254
6801.11 1237
6801.89 1167
6802.67 1167
6803.45 1203
6804.22 1187
6805.00 1266
6805.78 1455
6806.56 1285
6807.34 1166
6808.12 1358
6808.90 1244
6809.67 1336
6810.45 1226
6811.23 1225
6812.01 1222
6812.79 1203
6813.57 1277
6814.35 1303
6815.13 1281
6815.91 1093
6816.68 1143
6817.46 1245
6818.24 1205
6819.02 1212
6819.80 1108
6820.58 1040
6821.36 1183
6822.14 1190
6822.92 1230
6823.70 1194
6824.48 1165
6825.26 1240
6826.04 1228
6826.82 1173
6827.60 1162
6828.38 1277
6829.16 1220
6829.94 1232
6830.72 1145
6831.50 1257
6832.28 1174
6833.06 1184
6833.84 1236
6834.62 1239
6835.40 1210
6836.18 1267
6836.96 1265
6837.74 1302
6838.52 1242
6839.30 1244
6840.08 1190
6840.86 1309
6841.64 1200
6842.42 1270
6843.20 1279
6843.98 1236
6844.76 1167
6845.54 1178
6846.32 1213
6847.10 1284
6847.89 1347
6848.67 1421
6849.45 1665
6850.23 1643
6851.01 1971
6851.79 2393
6852.57 2459
6853.35 2675
6854.13 2808
6854.92 2599
6855.70 2463
6856.48 2245
6857.26 2023
6858.04 1918
6858.82 1874
6859.60 1761
6860.39 1528
6861.17 1522
6861.95 1442
6862.73 1477
6863.51 1454
6864.29 1385
6865.08 1378
6865.86 1433
6866.64 1519
6867.42 1468
6868.20 1619
6868.99 1620
6869.77 1677
6870.55 1722
6871.33 1738
6872.12 1702
6872.90 1613
6873.68 1557
6874.46 1388
6875.24 1324
6876.03 1406
6876.81 1326
6877.59 1359
6878.38 1493
6879.16 1448
6879.94 1484
6880.72 1530
6881.51 1587
6882.29 1698
6883.07 1730
6883.85 1783
6884.64 1723
6885.42 1872
6886.20 2129
6886.99 2368
6887.77 2666
6888.55 2833
6889.34 3161
6890.12 3454
6890.90 3417
6891.69 3317
6892.47 3157
6893.25 2918
6894.04 2661
6894.82 2250
6895.60 2104
6896.39 1993
6897.17 1879
6897.96 1921
6898.74 1774
6899.52 1796
6900.31 1937
6901.09 1819
6901.88 1873
6902.66 1905
6903.44 1719
6904.23 1673
6905.01 1846
6905.80 1810
6906.58 1758
6907.36 1822
6908.15 1805
6908.93 1802
6909.72 1744
6910.50 1855
6911.29 1653
6912.07 1592
6912.86 1527
6913.64 1513
6914.42 1555
6915.21 1432
6915.99 1426
6916.78 1442
6917.56 1429
6918.35 1467
6919.13 1342
6919.92 1417
6920.70 1447
6921.49 1606
6922.27 1394
6923.06 1350
6923.84 1375
6924.63 1534
6925.42 1489
6926.20 1607
6926.99 1538
6927.77 1549
6928.56 1504
6929.34 1475
6930.13 1524
6930.91 1508
6931.70 1549
6932.48 1505
6933.27 1653
6934.06 1734
6934.84 1752
6935.63 1757
6936.41 1874
6937.20 1856
6937.99 1821
6938.77 1702
6939.56 1639
6940.34 1683
6941.13 1713
6941.92 1804
6942.70 1683
6943.49 1646
6944.28 1644
6945.06 1766
6945.85 1755
6946.64 1874
6947.42 2018
6948.21 1943
6949.00 1950
6949.78 2076
6950.57 1971
6951.36 1883
6952.14 1871
6952.93 1820
6953.72 1769
6954.50 1802
6955.29 1797
6956.08 1740
6956.86 1802
6957.65 2006
6958.44 2072
6959.23 2139
6960.01 2099
6960.80 2118
6961.59 2136
6962.38 2091
6963.16 2154
6963.95 1973
6964.74 2009
6965.53 2062
6966.31 1996
6967.10 2048
6967.89 1988
6968.68 2035
6969.46 2126
6970.25 2196
6971.04 2049
6971.83 2206
6972.62 2276
6973.40 2439
6974.19 2422
6974.98 2329
6975.77 2536
6976.56 2447
6977.34 2477
6978.13 2322
6978.92 2302
6979.71 2450
6980.50 2510
6981.29 2664
6982.08 2871
6982.86 3156
6983.65 3584
6984.44 4122
6985.23 4994
6986.02 6106
6986.81 7007
6987.60 7891
6988.39 8421
6989.17 8722
6989.96 8594
6990.75 7980
6991.54 7007
6992.33 6293
6993.12 5364
6993.91 4903
6994.70 4017
6995.49 3906
6996.28 3555
6997.07 3687
6997.86 3929
6998.64 4636
6999.43 5317
7000.22 6179
7001.01 7161
7001.80 8046
7002.59 8698
7003.38 8769
7004.17 8673
7004.96 8068
7005.75 7032
7006.54 6393
7007.33 5347
7008.12 4462
7008.91 3768
7009.70 3331
7010.49 3054
7011.28 2880
7012.07 2703
7012.86 2522
7013.65 2680
7014.44 2835
7015.23 2933
7016.02 2935
7016.81 2944
7017.61 3014
7018.40 2956
7019.19 2789
7019.98 2659
7020.77 2494
7021.56 2404
7022.35 2323
7023.14 2183
7023.93 2171
7024.72 2045
7025.51 2132
7026.30 2353
7027.10 2191
7027.89 2193
7028.68 2303
7029.47 2186
7030.26 2197
7031.05 2234
7031.84 2083
7032.63 2104
7033.43 1935
7034.22 1929
7035.01 1812
7035.80 1800
7036.59 1863
7037.38 1848
7038.18 1877
7038.97 1986
7039.76 2028
7040.55 1974
7041.34 2104
7042.13 2139
7042.93 2116
7043.72 1994
7044.51 2069
7045.30 2056
7046.09 1995
7046.89 1936
7047.68 2118
7048.47 2056
7049.26 2074
7050.06 2102
7050.85 2226
7051.64 2340
7052.43 2303
7053.23 2339
7054.02 2402
7054.81 2241
7055.60 2102
7056.40 2077
7057.19 1961
7057.98 1793
7058.77 1674
7059.57 1787
7060.36 1828
7061.15 1833
7061.95 1740
7062.74 1601
7063.53 1691
7064.33 1757
7065.12 1820
7065.91 1749
7066.71 1641
7067.50 1729
7068.29 1744
7069.09 1744
7069.88 1744
7070.67 1656
7071.47 1752
7072.26 1550
7073.05 1712
7073.85 1664
7074.64 1614
7075.44 1695
7076.23 1676
7077.02 1569
7077.82 1744
7078.61 1674
7079.41 1585
7080.20 1583
7080.99 1548
7081.79 1508
7082.58 1499
7083.38 1486
7084.17 1551
7084.96 1594
7085.76 1563
7086.55 1508
7087.35 1489
7088.14 1481
7088.94 1465
7089.73 1622
7090.53 1668
7091.32 1689
7092.12 1668
7092.91 1607
7093.71 1523
7094.50 1454
7095.29 1484
7096.09 1506
7096.88 1385
7097.68 1307
7098.48 1306
7099.27 1222
7100.07 1297
7100.86 1227
7101.66 1384
7102.45 1286
7103.25 1186
7104.04 1222
7104.84 1235
7105.63 1173
7106.43 1094
7107.22 1127
7108.02 1085
7108.82 1017
7109.61 1142
7110.41 1151
7111.20 1150
7112.00 1131
7112.79 1160
7113.59 1019
7114.39 1099
7115.18 1227
7115.98 1190
7116.77 1145
7117.57 1173
7118.37 1147
7119.16 1153
7119.96 1264
7120.76 1309
7121.55 1164
7122.35 1166
7123.15 1092
7123.94 1097
7124.74 1097
7125.53 1130
7126.33 1068
7127.13 986
7127.93 1109
7128.72 1126
7129.52 1021
7130.32 997
7131.11 1151
7131.91 1146
7132.71 1079
7133.50 1201
7134.30 1119
7135.10 1048
7135.90 939
7136.69 1015
7137.49 1000
7138.29 1065
7139.08 1014
7139.88 1024
7140.68 990
7141.48 1007
7142.27 1067
7143.07 1070
7143.87 1236
7144.67 1186
7145.46 1027
7146.26 1182
7147.06 1080
7147.86 1004
7148.66 1014
7149.45 1073
7150.25 1001
7151.05 1038
7151.85 1016
7152.65 1107
7153.44 1050
7154.24 1042
7155.04 981
7155.84 986
7156.64 1051
7157.44 1136
7158.23 1071
7159.03 977
7159.83 931
7160.63 1005
7161.43 955
7162.23 974
7163.03 1031
7163.83 1076
7164.62 1030
7165.42 1000
7166.22 954
7167.02 902
7167.82 913
7168.62 920
7169.42 972
7170.22 941
7171.02 964
7171.82 976
7172.61 1012
7173.41 1134
7174.21 1058
7175.01 955
7175.81 961
7176.61 1025
7177.41 997
7178.21 931
7179.01 898
7179.81 914
7180.61 965
7181.41 944
7182.21 964
7183.01 1013
7183.81 1016
7184.61 1101
7185.41 1081
7186.21 1051
7187.01 1071
7187.81 1099
7188.61 966
7189.41 992
7190.21 1079
7191.01 920
7191.81 890
7192.61 868
7193.41 902
7194.21 892
7195.01 885
7195.81 911
7196.61 955
7197.41 947
7198.21 920
7199.01 933
7199.82 926
7200.62 850
7201.42 969
7202.22 951
7203.02 956
7203.82 887
7204.62 914
7205.42 902
7206.22 901
7207.02 848
7207.83 833
7208.63 853
7209.43 850
7210.23 809
7211.03 874
7211.83 819
7212.63 728
7213.44 861
7214.24 802
7215.04 851
7215.84 823
7216.64 822
7217.44 842
7218.25 815
7219.05 831
7219.85 843
7220.65 893
7221.45 829
7222.26 858
7223.06 875
7223.86 764
7224.66 765
7225.46 842
7226.27 900
7227.07 915
7227.87 833
7228.67 957
7229.48 881
7230.28 806
7231.08 926
7231.88 967
7232.69 951
7233.49 852
7234.29 819
7235.09 986
7235.90 932
7236.70 940
7237.50 971
7238.30 963
7239.11 1119
7239.91 1049
7240.71 1086
7241.52 1113
7242.32 1205
7243.12 1143
7243.93 1110
7244.73 965
7245.53 1000
7246.34 998
7247.14 1060
7247.94 958
7248.75 924
7249.55 894
7250.35 867
7251.16 905
7251.96 815
7252.76 869
7253.57 886
7254.37 897
7255.18 990
7255.98 884
7256.78 839
7257.59 930
7258.39 934
7259.20 941
7260.00 919
7260.80 878
7261.61 886
7262.41 882
7263.22 853
7264.02 971
7264.83 1014
7265.63 923
7266.43 915
7267.24 948
7268.04 1017
7268.85 990
7269.65 1015
7270.46 1116
7271.26 1138
7272.07 1080
7272.87 1018
7273.68 1124
7274.48 1093
7275.29 1067
7276.09 1067
7276.90 1045
7277.70 1121
7278.51 1026
7279.31 1127
7280.12 1217
7280.92 1212
7281.73 1450
7282.53 1481
7283.34 1661
7284.14 2013
7284.95 2219
7285.76 2558
7286.56 2885
7287.37 3053
7288.17 3169
7288.98 3007
7289.78 2904
7290.59 2579
7291.40 2204
7292.20 1882
7293.01 1705
7293.81 1445
7294.62 1325
7295.43 1251
7296.23 1218
7297.04 1228
7297.84 1198
7298.65 1208
7299.46 1115
7300.26 1137
7301.07 1237
7301.88 1213
7302.68 1235
7303.49 1287
7304.30 1250
7305.10 1294
7305.91 1242
7306.72 1154
7307.52 1162
7308.33 1259
7309.14 1329
7309.94 1313
7310.75 1340
7311.56 1393
7312.36 1518
7313.17 1577
7313.98 1661
7314.79 1773
7315.59 1687
7316.40 1780
7317.21 1758
7318.01 1631
7318.82 1730
7319.63 1968
7320.44 2215
7321.24 2448
7322.05 2516
7322.86 2632
7323.67 2592
7324.47 2699
7325.28 2481
7326.09 2311
7326.90 2190
7327.71 2021
7328.51 1890
7329.32 1593
7330.13 1488
7330.94 1491
7331.75 1336
7332.55 1310
7333.36 1295
7334.17 1300
7334.98 1309
7335.79 1351
7336.60 1296
7337.40 1290
7338.21 1413
7339.02 1305
7339.83 1196
7340.64 1231
7341.45 1271
7342.26 1245
7343.06 1198
7343.87 1219
7344.68 1238
7345.49 1123
7346.30 1161
7347.11 1166
7347.92 1245
7348.73 1148
7349.54 1149
7350.34 1127
7351.15 1114
7351.96 1135
7352.77 1161
7353.58 1128
7354.39 1146
7355.20 1136
7356.01 1112
7356.82 1065
7357.63 1018
7358.44 1097
7359.25 1071
7360.06 1120
7360.87 1127
7361.68 1226
7362.49 1160
7363.30 1231
7364.11 1303
7364.92 1341
7365.73 1202
7366.54 1282
7367.35 1180
7368.16 1042
7368.97 1183
7369.78 1242
7370.59 1225
7371.40 1301
7372.21 1172
7373.02 1164
7373.83 1033
7374.64 1180
7375.45 1126
7376.26 1115
7377.07 1170
7377.88 1232
7378.69 1383
7379.50 1438
7380.31 1605
7381.12 1683
7381.94 1764
7382.75 1815
7383.56 2054
7384.37 2047
7385.18 2106
7385.99 2079
7386.80 1808
7387.61 1731
7388.42 1556
7389.23 1418
7390.05 1256
7390.86 1208
7391.67 1266
7392.48 1136
7393.29 1109
7394.10 1175
7394.92 1132
7395.73 1171
7396.54 1258
7397.35 1307
7398.16 1292
7398.97 1288
7399.79 1417
7400.60 1303
7401.41 1492
7402.22 1827
7403.03 1928
7403.85 1788
7404.66 1817
7405.47 1694
7406.28 1681
7407.09 1419
7407.91 1431
7408.72 1441
7409.53 1350
7410.34 1380
7411.16 1342
7411.97 1295
7412.78 1298
7413.59 1244
7414.41 1192
7415.22 1129
7416.03 1024
7416.84 1011
7417.66 1024
7418.47 1019
7419.28 1080
7420.10 1057
7420.91 1040
7421.72 970
7422.54 871
7423.35 865
7424.16 977
7424.97 1031
7425.79 952
7426.60 861
7427.41 969
7428.23 925
7429.04 858
7429.86 899
7430.67 911
7431.48 935
7432.30 935
7433.11 910
7433.92 949
7434.74 820
7435.55 923
7436.36 947
7437.18 905
7437.99 1011
7438.81 906
7439.62 855
7440.43 850
7441.25 927
7442.06 967
7442.88 957
7443.69 944
7444.51 906
7445.32 953
7446.13 887
7446.95 851
7447.76 890
7448.58 857
7449.39 862
7450.21 869
7451.02 891
7451.84 879
7452.65 865
7453.47 921
7454.28 877
7455.10 816
7455.91 855
7456.73 927
7457.54 886
7458.36 817
7459.17 781
7459.99 803
7460.80 811
7461.62 750
7462.43 762
7463.25 775
7464.06 850
7464.88 929
7465.69 964
7466.51 905
7467.32 875
7468.14 919
7468.96 903
7469.77 752
7470.59 808
7471.40 892
7472.22 993
7473.03 902
7473.85 879
7474.67 908
7475.48 941
7476.30 937
7477.11 908
7477.93 888
7478.75 855
7479.56 756
7480.38 855
7481.20 862
7482.01 825
7482.83 815
7483.65 774
7484.46 811
7485.28 753
7486.09 742
7486.91 717
7487.73 755
7488.54 746
7489.36 675
7490.18 788
7491.00 837
7491.81 731
7492.63 687
7493.45 770
7494.26 799
7495.08 753
7495.90 763
7496.71 791
7497.53 724
7498.35 727
7499.17 755
7499.98 767
7500.80 677
7501.62 726
7502.44 771
7503.25 792
7504.07 698
7504.89 673
7505.71 722
7506.52 663
7507.34 667
7508.16 615
7508.98 661
7509.80 674
7510.61 666
7511.43 694
7512.25 641
7513.07 689
7513.89 695
7514.70 655
7515.52 684
7516.34 667
7517.16 674
7517.98 682
7518.79 653
7519.61 620
7520.43 739
7521.25 727
7522.07 715
7522.89 700
7523.71 620
7524.52 586
7525.34 667
7526.16 686
7526.98 722
7527.80 686
7528.62 634
7529.44 684
7530.26 676
7531.08 614
7531.89 754
7532.71 767
7533.53 790
7534.35 711
7535.17 627
7535.99 591
7536.81 617
7537.63 658
7538.45 711
7539.27 681
7540.09 663
7540.91 766
7541.73 811
7542.55 787
7543.37 737
7544.19 754
7545.01 674
7545.83 699
7546.65 682
7547.47 786
7548.29 783
7549.11 814
7549.93 757
7550.75 762
7551.57 715
7552.39 732
7553.21 632
7554.03 563
7554.85 632
7555.67 682
7556.49 726
7557.31 721
7558.13 762
7558.95 714
7559.77 752
7560.59 686
7561.41 658
7562.23 652
7563.05 628
7563.87 689
7564.69 678
7565.52 617
7566.34 611
7567.16 690
7567.98 701
7568.80 646
7569.62 694
7570.44 646
7571.26 563
7572.08 652
7572.91 709
7573.73 785
7574.55 780
7575.37 746
7576.19 690
7577.01 719
7577.83 695
7578.66 654
7579.48 637
7580.30 612
7581.12 655
7581.94 614
7582.77 622
7583.59 609
7584.41 658
7585.23 677
7586.05 643
7586.88 723
7587.70 799
7588.52 748
7589.34 791
7590.16 756
7590.99 723
7591.81 739
7592.63 771
7593.45 836
7594.28 762
7595.10 756
7595.92 686
7596.74 771
7597.57 740
7598.39 708
7599.21 711
7600.03 705
7600.86 678
7601.68 687
7602.50 734
7603.33 821
7604.15 867
7604.97 845
7605.80 930
7606.62 907
7607.44 978
7608.26 944
7609.09 855
7609.91 859
7610.73 860
7611.56 827
7612.38 853
7613.21 865
7614.03 863
7614.85 832
7615.68 841
7616.50 889
7617.32 879
7618.15 867
7618.97 998
7619.80 1040
7620.62 1030
7621.44 1053
7622.27 988
7623.09 954
7623.92 922
7624.74 974
7625.56 939
7626.39 995
7627.21 920
7628.04 874
7628.86 863
7629.68 918
7630.51 896
7631.33 944
7632.16 932
7632.98 1014
7633.81 1041
7634.63 1100
7635.46 1047
7636.28 983
7637.11 1065
7637.93 1047
7638.76 1002
7639.58 953
7640.41 894
7641.23 834
7642.06 764
7642.88 680
7643.71 703
7644.53 712
7645.36 718
7646.18 653
7647.01 701
7647.83 694
7648.66 746
7649.48 769
7650.31 816
7651.14 724
7651.96 713
7652.79 736
7653.61 729
7654.44 748
7655.26 693
7656.09 633
7656.92 673
7657.74 698
7658.57 687
7659.39 667
7660.22 588
7661.05 593
7661.87 684
7662.70 604
7663.52 731
7664.35 688
7665.18 657
7666.00 678
7666.83 691
7667.66 605
7668.48 740
7669.31 724
7670.14 673
7670.96 637
7671.79 631
7672.62 669
7673.44 644
7674.27 704
7675.10 675
7675.92 675
7676.75 685
7677.58 677
7678.40 676
7679.23 646
7680.06 682
7680.89 684
7681.71 685
7682.54 669
7683.37 625
7684.19 650
7685.02 709
7685.85 682
7686.68 659
7687.50 638
7688.33 644
7689.16 685
7689.99 694
7690.81 689
7691.64 652
7692.47 630
7693.30 632
7694.13 612
7694.95 609
7695.78 631
7696.61 621
7697.44 697
7698.27 647
7699.09 741
7699.92 713
7700.75 644
7701.58 602
7702.41 623
7703.24 612
7704.06 655
7704.89 663
7705.72 670
7706.55 627
7707.38 617
7708.21 658
7709.04 652
7709.86 652
7710.69 698
7711.52 593
7712.35 605
7713.18 704
7714.01 685
7714.84 667
7715.67 680
7716.50 681
7717.32 720
7718.15 698
7718.98 633
7719.81 617
7720.64 606
7721.47 610
7722.30 689
7723.13 622
7723.96 576
7724.79 611
7725.62 637
7726.45 562
7727.28 599
7728.11 565
7728.94 542
7729.77 578
7730.60 594
7731.43 615
7732.26 606
7733.09 577
7733.92 618
7734.75 533
7735.58 602
7736.41 624
7737.24 706
7738.07 656
7738.90 557
7739.73 623
7740.56 609
7741.39 635
7742.22 675
7743.05 660
7743.88 668
7744.71 690
7745.54 631
7746.37 687
7747.20 721
7748.03 709
7748.87 796
7749.70 818
7750.53 824
7751.36 905
7752.19 900
7753.02 845
7753.85 841
7754.68 762
7755.51 754
7756.34 718
7757.18 761
7758.01 672
7758.84 623
7759.67 668
7760.50 648
7761.33 659
7762.16 641
7763.00 697
7763.83 653
7764.66 706
7765.49 684
7766.32 657
7767.16 587
7767.99 662
7768.82 698
7769.65 694
7770.48 635
7771.31 589
7772.15 621
7772.98 630
7773.81 619
7774.64 554
7775.48 581
7776.31 664
7777.14 628
7777.97 668
7778.81 636
7779.64 660
7780.47 714
7781.30 651
7782.14 583
7782.97 601
7783.80 651
7784.63 666
7785.47 720
7786.30 672
7787.13 624
7787.97 599
7788.80 666
7789.63 602
7790.46 691
7791.30 719
7792.13 638
7792.96 628
7793.80 697
7794.63 669
7795.46 637
7796.30 654
7797.13 702
7797.96 587
7798.80 655
7799.63 731
7800.46 675
7801.30 703
7802.13 721
7802.97 696
7803.80 692
7804.63 780
7805.47 746
7806.30 670
7807.13 682
7807.97 792
7808.80 780
7809.64 762
7810.47 787
7811.31 824
7812.14 794
7812.97 748
7813.81 811
7814.64 794
7815.48 851
7816.31 914
7817.15 932
7817.98 1032
7818.82 1109
7819.65 1118
7820.48 1068
7821.32 1066
7822.15 979
7822.99 914
7823.82 904
7824.66 916
7825.49 946
7826.33 1052
7827.16 1123
7828.00 948
7828.83 982
7829.67 1049
7830.50 1099
7831.34 1050
7832.17 1008
7833.01 1060
7833.85 1002
7834.68 1024
7835.52 1114
7836.35 1163
7837.19 1096
7838.02 1131
7838.86 1071
7839.69 1060
7840.53 1017
7841.37 986
7842.20 981
7843.04 940
7843.87 950
7844.71 901
7845.55 816
7846.38 893
7847.22 806
7848.05 841
7848.89 838
7849.73 790
7850.56 841
7851.40 859
7852.24 842
7853.07 734
7853.91 813
7854.74 854
7855.58 834
7856.42 862
7857.25 816
7858.09 724
7858.93 703
7859.76 836
7860.60 801
7861.44 792
7862.28 786
7863.11 850
7863.95 842
7864.79 825
7865.62 774
7866.46 808
7867.30 794
7868.14 790
7868.97 782
7869.81 833
7870.65 758
7871.48 833
7872.32 774
7873.16 847
7874.00 838
7874.83 788
7875.67 862
7876.51 853
7877.35 863
7878.19 911
7879.02 963
7879.86 1159
7880.70 1182
7881.54 1145
7882.37 1041
7883.21 1031
7884.05 888
7884.89 877
7885.73 877
7886.57 814
7887.40 873
7888.24 851
7889.08 926
7889.92 976
7890.76 1000
7891.60 920
7892.43 910
7893.27 1033
7894.11 903
7894.95 1050
7895.79 1035
7896.63 1098
7897.47 1019
7898.30 898
7899.14 884
7899.98 879
7900.82 962
7901.66 944
7902.50 951
7903.34 941
7904.18 830
7905.02 902
7905.86 933
7906.70 859
7907.54 885
7908.37 856
7909.21 815
7910.05 833
7910.89 814
7911.73 730
7912.57 749
7913.41 728
7914.25 836
7915.09 868
7915.93 871
7916.77 842
7917.61 1072
7918.45 1045
7919.29 1067
7920.13 1036
7920.97 1036
7921.81 1049
7922.65 1020
7923.49 880
7924.33 825
7925.17 813
7926.01 793
7926.85 857
7927.69 748
7928.53 740
7929.37 729
7930.21 701
7931.05 661
7931.90 633
7932.74 671
7933.58 693
7934.42 663
7935.26 607
7936.10 763
7936.94 706
7937.78 659
7938.62 615
7939.46 722
7940.30 726
7941.14 659
7941.99 699
7942.83 711
7943.67 687
7944.51 691
7945.35 693
7946.19 721
7947.03 703
7947.88 672
7948.72 716
7949.56 758
7950.40 735
7951.24 767
7952.08 708
7952.93 660
7953.77 672
7954.61 670
7955.45 783
7956.29 796
7957.13 730
7957.98 769
7958.82 698
7959.66 739
7960.50 737
7961.35 795
7962.19 786
7963.03 706
7963.87 723
7964.71 714
7965.56 744
7966.40 836
7967.24 854
7968.08 872
7968.93 866
7969.77 825
7970.61 798
7971.45 776
7972.30 782
7973.14 851
7973.98 792
7974.83 798
7975.67 774
7976.51 773
7977.36 716
7978.20 786
7979.04 774
7979.88 761
7980.73 776
7981.57 776
7982.41 771
7983.26 674
7984.10 652
7984.94 688
7985.79 733
7986.63 730
7987.47 685
7988.32 702
7989.16 662
7990.01 673
7990.85 669
7991.69 710
7992.54 672
7993.38 650
7994.23 619
7995.07 635
7995.91 637
7996.76 631
7997.60 604
7998.45 527
7999.29 551
8000.13 602
8000.98 531
8001.82 614
8002.67 601
8003.51 520
8004.36 575
8005.20 568
8006.04 583
8006.89 590
8007.73 600
8008.58 532
8009.42 602
8010.27 606
8011.11 593
8011.96 558
8012.80 621
8013.65 558
8014.49 601
8015.34 664
8016.18 655
8017.03 630
8017.87 634
8018.72 665
8019.56 587
8020.41 540
8021.25 577
8022.10 564
8022.95 515
8023.79 495
8024.64 466
8025.48 619
8026.33 575
8027.17 587
8028.02 573
8028.86 512
8029.71 581
8030.56 564
8031.40 548
8032.25 528
8033.09 641
8033.94 592
8034.79 592
8035.63 592
8036.48 543
8037.32 519
8038.17 550
8039.02 602
8039.86 572
8040.71 543
8041.56 625
8042.40 606
8043.25 522
8044.10 540
8044.94 525
8045.79 551
8046.64 522
8047.48 527
8048.33 562
8049.18 575
8050.02 592
8050.87 592
8051.72 659
8052.56 570
8053.41 551
8054.26 561
8055.11 513
8055.95 537
8056.80 561
8057.65 669
8058.49 591
8059.34 565
8060.19 624
8061.04 571
8061.88 549
8062.73 617
8063.58 608
8064.43 602
8065.27 608
8066.12 614
8066.97 559
8067.82 531
8068.67 505
8069.51 471
8070.36 530
8071.21 569
8072.06 528
8072.91 590
8073.75 470
8074.60 511
8075.45 560
8076.30 558
8077.15 546
8078.00 556
8078.84 522
8079.69 537
8080.54 582
8081.39 579
8082.24 545
8083.09 567
8083.94 561
8084.78 533
8085.63 478
8086.48 473
8087.33 471
8088.18 514
8089.03 467
8089.88 488
8090.73 466
8091.58 517
8092.42 558
8093.27 577
8094.12 585
8094.97 523
8095.82 456
8096.67 506
8097.52 526
8098.37 477
8099.22 483
8100.07 532
8100.92 504
8101.77 488
8102.62 539
8103.47 519
8104.32 567
8105.17 597
8106.02 511
8106.87 522
8107.72 501
8108.57 522
8109.42 508
8110.27 535
8111.12 554
8111.97 545
8112.82 589
8113.67 626
8114.52 558
8115.37 519
8116.22 534
8117.07 536
8117.92 652
8118.77 638
8119.62 576
8120.47 633
8121.32 611
8122.17 563
8123.02 623
8123.87 523
8124.72 564
8125.57 551
8126.43 563
8127.28 615
8128.13 583
8128.98 609
8129.83 616
8130.68 585
8131.53 586
8132.38 600
8133.23 599
8134.09 632
8134.94 612
8135.79 540
8136.64 545
8137.49 627
8138.34 635
8139.19 625
8140.05 670
8140.90 667
8141.75 632
8142.60 671
8143.45 563
8144.30 610
8145.16 633
8146.01 642
8146.86 705
8147.71 671
8148.56 711
8149.42 665
8150.27 671
8151.12 618
8151.97 633
8152.83 594
8153.68 685
8154.53 691
8155.38 722
8156.24 771
8157.09 866
8157.94 832
8158.79 903
8159.65 769
8160.50 852
8161.35 762
8162.20 689
8163.06 677
8163.91 636
8164.76 687
8165.62 680
8166.47 632
8167.32 668
8168.17 643
8169.03 734
8169.88 696
8170.73 624
8171.59 605
8172.44 625
8173.29 658
8174.15 575
8175.00 547
8175.85 684
8176.71 553
8177.56 543
8178.42 583
8179.27 571
8180.12 570
8180.98 561
8181.83 554
8182.68 532
8183.54 464
8184.39 504
8185.25 548
8186.10 500
8186.95 541
8187.81 572
8188.66 581
8189.52 529
8190.37 514
8191.22 497
8192.08 531
8192.93 546
8193.79 548
8194.64 513
8195.50 536
8196.35 524
8197.21 565
8198.06 564
8198.92 629
8199.77 596
8200.63 488
8201.48 544
8202.33 534
8203.19 563
8204.04 579
8204.90 573
8205.75 611
8206.61 524
8207.47 540
8208.32 526
8209.18 505
8210.03 545
8210.89 557
8211.74 483
8212.60 551
8213.45 537
8214.31 527
8215.16 529
8216.02 591
8216.87 520
8217.73 530
8218.59 586
8219.44 639
8220.30 608
8221.15 510
8222.01 585
8222.87 656
8223.72 633
8224.58 626
8225.43 609
8226.29 680
8227.15 639
8228.00 641
8228.86 622
8229.71 555
8230.57 610
8231.43 575
8232.28 592
8233.14 545
8234.00 502
8234.85 535
8235.71 549
8236.57 578
8237.42 527
8238.28 505
8239.14 516
8239.99 556
8240.85 565
8241.71 503
8242.56 513
8243.42 514
8244.28 513
8245.14 534
8245.99 541
8246.85 559
8247.71 646
8248.56 594
8249.42 507
8250.28 476
8251.14 486
8251.99 524
8252.85 509
8253.71 492
8254.57 568
8255.42 623
8256.28 477
8257.14 495
8258.00 469
8258.86 525
8259.71 485
8260.57 441
8261.43 521
8262.29 529
8263.15 513
8264.00 573
8264.86 542
8265.72 521
8266.58 506
8267.44 472
8268.29 452
8269.15 449
8270.01 444
8270.87 493
8271.73 575
8272.59 505
8273.45 493
8274.30 480
8275.16 514
8276.02 621
8276.88 591
8277.74 562
8278.60 510
8279.46 532
8280.32 484
8281.18 467
8282.03 513
8282.89 533
8283.75 535
8284.61 450
8285.47 507
8286.33 605
8287.19 550
8288.05 583
8288.91 575
8289.77 598
8290.63 602
8291.49 584
8292.35 577
8293.21 638
8294.07 627
8294.93 564
8295.78 553
8296.64 577
8297.50 567
8298.36 566
8299.22 590
8300.08 703
8300.94 607
8301.80 562
8302.66 644
8303.52 587
8304.38 610
8305.25 665
8306.11 586
8306.97 603
8307.83 574
8308.69 529
8309.55 604
8310.41 544
8311.27 525
8312.13 509
8312.99 532
8313.85 557
8314.71 589
8315.57 574
8316.43 595
8317.29 643
8318.15 636
8319.02 596
8319.88 558
8320.74 551
8321.60 551
8322.46 584
8323.32 565
8324.18 567
8325.04 551
8325.90 543
8326.77 579
8327.63 589
8328.49 470
8329.35 505
8330.21 570
8331.07 570
8331.93 563
8332.80 498
8333.66 579
8334.52 548
8335.38 615
8336.24 610
8337.11 533
8337.97 546
8338.83 557
8339.69 570
8340.55 671
8341.42 598
8342.28 556
8343.14 613
8344.00 635
8344.86 525
8345.73 544
8346.59 579
8347.45 596
8348.31 581
8349.18 636
8350.04 598
8350.90 574
8351.76 598
8352.63 643
8353.49 534
8354.35 550
8355.22 566
8356.08 553
8356.94 523
8357.80 547
8358.67 612
8359.53 614
8360.39 641
8361.26 615
8362.12 656
8362.98 641
8363.85 592
8364.71 590
8365.57 588
8366.44 543
8367.30 588
8368.16 612
8369.03 579
8369.89 569
8370.75 644
8371.62 579
8372.48 574
8373.35 574
8374.21 569
8375.07 581
8375.94 582
8376.80 656
8377.67 636
8378.53 613
8379.39 609
8380.26 631
8381.12 614
8381.99 577
8382.85 639
8383.71 642
8384.58 669
8385.44 691
8386.31 657
8387.17 630
8388.04 666
8388.90 692
8389.77 587
8390.63 654
8391.50 639
8392.36 650
8393.22 716
8394.09 627
8394.95 704
8395.82 692
8396.68 718
8397.55 757
8398.41 732
8399.28 677
8400.14 749
8401.01 724
8401.88 681
8402.74 697
8403.61 734
8404.47 714
8405.34 724
8406.20 668
8407.07 699
8407.93 693
8408.80 718
8409.66 794
8410.53 757
8411.40 783
8412.26 761
8413.13 677
8413.99 741
8414.86 806
8415.73 856
8416.59 848
8417.46 804
8418.32 793
8419.19 822
8420.06 797
8420.92 843
8421.79 875
8422.65 835
8423.52 855
8424.39 904
8425.25 896
8426.12 964
8426.99 1028
8427.85 1080
8428.72 946
8429.59 1005
8430.45 997
8431.32 1061
8432.19 958
8433.05 938
8433.92 996
8434.79 980
8435.65 987
8436.52 999
8437.39 982
8438.26 1112
8439.12 1131
8439.99 1147
8440.86 1187
8441.73 1197
8442.59 1251
8443.46 1361
8444.33 1468
8445.19 1580
8446.06 1484
8446.93 1467
8447.80 1473
8448.67 1419
8449.53 1506
8450.40 1460
8451.27 1471
8452.14 1441
8453.00 1404
8453.87 1722
8454.74 1887
8455.61 2155
8456.48 2373
8457.34 2713
8458.21 2812
8459.08 3174
8459.95 3380
8460.82 3353
8461.69 3145
8462.55 2904
8463.42 2584
8464.29 2375
8465.16 2192
8466.03 2093
8466.90 1947
8467.77 2027
8468.63 2333
8469.50 2824
8470.37 3552
8471.24 4389
8472.11 5006
8472.98 5472
8473.85 5823
8474.72 5679
8475.58 5335
8476.45 4556
8477.32 3936
8478.19 3251
8479.06 2607
8479.93 2075
8480.80 1679
8481.67 1489
8482.54 1443
8483.41 1369
8484.28 1241
8485.15 1268
8486.02 1245
8486.89 1228
8487.76 1208
8488.63 1217
8489.50 1180
8490.37 1102
8491.24 1104
8492.11 1085
8492.98 1088
8493.85 1018
8494.72 1053
8495.59 1050
8496.46 1132
8497.33 1008
8498.20 1037
8499.07 1164
8499.94 1171
8500.81 1122
8501.68 1028
8502.55 1000
8503.42 1007
8504.29 1000
8505.16 1069
8506.03 1074
8506.90 1044
8507.77 982
8508.64 1089
8509.51 1139
8510.38 1307
8511.25 1278
8512.13 1200
8513.00 1211
8513.87 1194
8514.74 1109
8515.61 1072
8516.48 1112
8517.35 1074
8518.22 989
8519.09 962
8519.97 986
8520.84 974
8521.71 970
8522.58 993
8523.45 876
8524.32 925
8525.19 865
8526.07 879
8526.94 881
8527.81 1005
8528.68 970
8529.55 1021
8530.43 953
8531.30 1018
8532.17 1021
8533.04 1150
8533.91 1142
8534.79 1116
8535.66 1161
8536.53 1185
8537.40 1068
8538.27 1069
8539.15 1023
8540.02 1096
8540.89 1095
8541.76 1036
8542.64 942
8543.51 968
8544.38 997
8545.25 982
8546.13 1009
8547.00 1013
8547.87 970
8548.74 1015
8549.62 1025
8550.49 1034
8551.36 1026
8552.24 1053
8553.11 1079
8553.98 1053
8554.86 1160
8555.73 1107
8556.60 1167
8557.48 1193
8558.35 1156
8559.22 1092
8560.10 1065
8560.97 1030
8561.84 1083
8562.72 956
8563.59 893
8564.46 877
8565.34 889
8566.21 880
8567.08 869
8567.96 797
8568.83 774
8569.71 860
8570.58 876
8571.45 826
8572.33 724
8573.20 835
8574.08 806
8574.95 782
8575.82 803
8576.70 871
8577.57 801
8578.45 731
8579.32 721
8580.20 829
8581.07 761
8581.94 816
8582.82 807
8583.69 772
8584.57 732
8585.44 748
8586.32 807
8587.19 715
8588.07 725
8588.94 786
8589.82 724
8590.69 751
8591.57 699
8592.44 738
8593.32 665
8594.19 734
8595.07 799
8595.94 746
8596.82 773
8597.69 745
8598.57 689
8599.44 701
8600.32 695
8601.19 724
8602.07 770
8602.95 749
8603.82 664
8604.70 747
8605.57 793
8606.45 776
8607.32 785
8608.20 753
8609.08 761
8609.95 812
8610.83 779
8611.70 787
8612.58 812
8613.46 835
8614.33 762
8615.21 809
8616.08 786
8616.96 798
8617.84 760
8618.71 759
8619.59 770
8620.47 789
8621.34 753
8622.22 752
8623.10 764
8623.97 772
8624.85 900
8625.73 963
8626.60 931
8627.48 969
8628.36 891
8629.23 933
8630.11 899
8630.99 885
8631.87 854
8632.74 877
8633.62 917
8634.50 829
8635.37 898
8636.25 758
8637.13 816
8638.01 827
8638.88 820
8639.76 829
8640.64 852
8641.52 841
8642.39 811
8643.27 878
8644.15 889
8645.03 928
8645.90 918
8646.78 1016
8647.66 945
8648.54 1016
8649.42 1010
8650.29 1011
8651.17 923
8652.05 989
8652.93 1042
8653.81 1050
8654.68 1010
8655.56 1020
8656.44 1069
8657.32 1035
8658.20 1057
8659.08 1015
8659.95 1033
8660.83 1091
8661.71 1160
8662.59 1039
8663.47 1004
8664.35 1042
8665.23 1032
8666.10 1063
8666.98 1026
8667.86 1050
8668.74 1030
8669.62 1013
8670.50 1070
8671.38 1179
8672.26 1238
8673.14 1369
8674.02 1599
8674.90 1691
8675.77 1888
8676.65 2024
8677.53 2027
8678.41 2159
8679.29 2037
8680.17 1950
8681.05 1793
8681.93 1641
8682.81 1516
8683.69 1444
8684.57 1348
8685.45 1346
8686.33 1264
8687.21 1300
8688.09 1320
8688.97 1366
8689.85 1544
8690.73 1651
8691.61 2068
8692.49 2454
8693.37 2840
8694.25 3383
8695.13 3764
8696.01 3871
8696.89 3895
8697.77 3577
8698.65 3190
8699.53 2832
8700.41 2342
8701.29 1975
8702.17 1539
8703.05 1528
8703.94 1260
8704.82 1193
8705.70 999
8706.58 1032
8707.46 1022
8708.34 974
8709.22 927
8710.10 968
8710.98 896
8711.86 885
8712.75 867
8713.63 923
8714.51 887
8715.39 770
8716.27 827
8717.15 888
8718.03 791
8718.91 793
8719.80 864
8720.68 797
8721.56 820
8722.44 918
8723.32 954
8724.20 895
8725.09 953
8725.97 822
8726.85 814
8727.73 824
8728.61 819
8729.50 865
8730.38 791
8731.26 868
8732.14 1000
8733.02 912
8733.91 877
8734.79 857
8735.67 836
8736.55 932
8737.44 899
8738.32 806
8739.20 736
8740.08 697
8740.97 773
8741.85 754
8742.73 705
8743.61 675
8744.50 689
8745.38 729
8746.26 727
8747.15 721
8748.03 777
8748.91 701
8749.79 720
8750.68 669
8751.56 672
8752.44 760
8753.33 768
8754.21 771
8755.09 821
8755.98 812
8756.86 797
8757.74 712
8758.63 788
8759.51 864
8760.39 835
8761.28 774
8762.16 799
8763.05 754
8763.93 783
8764.81 796
8765.70 708
8766.58 732
8767.46 758
8768.35 716
8769.23 695
8770.12 742
8771.00 691
8771.89 767
8772.77 759
8773.65 742
8774.54 745
8775.42 817
8776.31 808
8777.19 783
8778.08 755
8778.96 709
8779.84 689
8780.73 647
8781.61 673
8782.50 606
8783.38 710
8784.27 721
8785.15 708
8786.04 750
8786.92 710
8787.81 676
8788.69 649
8789.58 630
8790.46 590
8791.35 613
8792.23 642
8793.12 644
8794.00 670
8794.89 691
8795.77 633
8796.66 749
8797.55 730
8798.43 624
8799.32 660
8800.20 617
8801.09 602
8801.97 583
8802.86 619
8803.74 594
8804.63 642
8805.52 625
8806.40 625
8807.29 593
8808.17 643
8809.06 591
8809.95 603
8810.83 645
8811.72 629
8812.60 605
8813.49 554
8814.38 618
8815.26 611
8816.15 623
8817.04 584
8817.92 590
8818.81 626
8819.70 607
8820.58 555
8821.47 597
8822.36 663
8823.24 667
8824.13 605
8825.02 600
8825.90 599
8826.79 578
8827.68 614
8828.56 577
8829.45 532
8830.34 543
8831.23 520
8832.11 537
8833.00 567
8833.89 596
8834.77 586
8835.66 620
8836.55 577
8837.44 522
8838.32 545
8839.21 571
8840.10 598
8840.99 529
8841.88 535
8842.76 629
8843.65 547
8844.54 602
8845.43 564
8846.31 587
8847.20 559
8848.09 531
8848.98 539
8849.87 521
8850.75 595
8851.64 489
8852.53 514
8853.42 549
8854.31 509
8855.20 523
8856.08 528
8856.97 532
8857.86 561
8858.75 559
8859.64 512
8860.53 528
8861.42 546
8862.30 517
8863.19 538
8864.08 598
8864.97 563
8865.86 570
8866.75 588
8867.64 574
8868.53 621
8869.42 568
8870.30 543
8871.19 503
8872.08 541
8872.97 549
8873.86 536
8874.75 539
8875.64 517
8876.53 503
8877.42 502
8878.31 517
8879.20 483
8880.09 499
8880.98 530
8881.87 515
8882.76 429
8883.65 530
8884.54 523
8885.43 497
8886.32 536
8887.21 468
8888.10 471
8888.99 488
8889.88 490
8890.77 488
8891.66 535
8892.55 505
8893.44 567
8894.33 495
8895.22 488
8896.11 525
8897.00 507
8897.89 475
8898.78 490
8899.67 540
8900.56 534
8901.45 485
8902.34 420
8903.23 443
8904.12 461
8905.02 504
8905.91 494
8906.80 502
8907.69 477
8908.58 415
8909.47 452
8910.36 511
8911.25 465
8912.14 490
8913.04 475
8913.93 499
8914.82 460
8915.71 530
8916.60 447
8917.49 415
8918.38 502
8919.28 469
8920.17 476
8921.06 470
8921.95 459
8922.84 461
8923.73 443
8924.63 441
8925.52 482
8926.41 507
8927.30 560
8928.19 463
8929.09 481
8929.98 450
8930.87 457
8931.76 513
8932.65 496
8933.55 414
8934.44 419
8935.33 410
8936.22 407
8937.12 446
8938.01 448
8938.90 423
8939.79 423
8940.69 406
8941.58 423
8942.47 412
8943.37 426
8944.26 410
8945.15 421
8946.04 445
8946.94 408
8947.83 487
8948.72 504
8949.62 439
8950.51 523
8951.40 472
8952.30 431
8953.19 454
8954.08 405
8954.98 385
8955.87 435
8956.76 414
8957.66 415
8958.55 438
8959.44 485
8960.34 465
8961.23 474
8962.12 462
8963.02 463
8963.91 447
8964.81 449
8965.70 424
8966.59 446
8967.49 481
8968.38 490
8969.28 456
8970.17 410
8971.06 431
8971.96 464
8972.85 462
8973.75 458
8974.64 428
8975.54 500
8976.43 486
8977.32 510
8978.22 491
8979.11 436
8980.01 440
8980.90 496
8981.80 464
8982.69 428
8983.59 498
8984.48 428
8985.38 464
8986.27 515
8987.17 424
8988.06 442
8988.96 444
8989.85 463
8990.75 466
8991.64 433
8992.54 394
8993.43 408
8994.33 396
8995.22 369
8996.12 490
8997.01 425
8997.91 459
8998.81 392
8999.70 439
9000.60 406
9001.49 414
9002.39 432
9003.28 432
9004.18 450
9005.08 435
9005.97 410
9006.87 433
9007.76 403
9008.66 377
9009.56 469
9010.45 406
9011.35 441
9012.24 396
9013.14 429
9014.04 403
9014.93 412
9015.83 388
9016.73 402
9017.62 403
9018.52 443
9019.42 399
9020.31 393
9021.21 431
9022.11 398
9023.00 409
9023.90 432
9024.80 401
9025.69 365
9026.59 380
9027.49 396
9028.38 446
9029.28 407
9030.18 396
9031.08 385
9031.97 435
9032.87 484
9033.77 345
9034.66 370
9035.56 389
9036.46 411
9037.36 400
9038.25 435
9039.15 423
9040.05 354
9040.95 412
9041.85 461
9042.74 399
9043.64 397
9044.54 388
9045.44 394
9046.33 389
9047.23 425
9048.13 410
9049.03 398
9049.93 395
9050.82 392
9051.72 423
9052.62 368
9053.52 383
9054.42 380
9055.32 372
9056.21 462
9057.11 383
9058.01 407
9058.91 356
9059.81 359
9060.71 411
9061.61 435
9062.50 487
9063.40 478
9064.30 417
9065.20 443
9066.10 466
9067.00 465
9067.90 459
9068.80 455
9069.70 464
9070.60 411
9071.49 417
9072.39 404
9073.29 432
9074.19 398
9075.09 423
9075.99 448
9076.89 457
9077.79 418
9078.69 373
9079.59 416
9080.49 404
9081.39 424
9082.29 447
9083.19 427
9084.09 416
9084.99 378
9085.89 404
9086.79 423
9087.69 407
9088.59 442
9089.49 519
9090.39 441
9091.29 461
9092.19 497
9093.09 434
9093.99 466
9094.89 483
9095.79 464
9096.69 395
9097.59 395
9098.49 386
9099.39 405
9100.29 392
9101.19 406
9102.09 424
9102.99 458
9103.90 413
9104.80 399
9105.70 411
9106.60 439
9107.50 477
9108.40 421
9109.30 415
9110.20 381
9111.10 417
9112.00 384
9112.91 394
9113.81 348
9114.71 354
9115.61 378
9116.51 395
9117.41 346
9118.31 342
9119.22 398
9120.12 449
9121.02 388
9121.92 415
9122.82 379
9123.72 395
9124.63 417
9125.53 433
9126.43 406
9127.33 407
9128.23 407
9129.14 344
9130.04 370
9130.94 362
9131.84 425
9132.74 405
9133.65 387
9134.55 410
9135.45 348
9136.35 382
9137.26 470
9138.16 442
9139.06 352
9139.96 445
9140.87 419
9141.77 410
9142.67 378
9143.57 445
9144.48 421
9145.38 389
9146.28 395
9147.19 398
9148.09 382
9148.99 436
9149.90 425
9150.80 394
9151.70 405
9152.60 398
9153.51 370
9154.41 457
9155.31 391
9156.22 412
9157.12 429
9158.02 447
9158.93 423
9159.83 405
9160.74 351
9161.64 387
9162.54 416
9163.45 406
9164.35 401
9165.25 407
9166.16 432
9167.06 425
9167.97 315
9168.87 374
9169.77 383
9170.68 415
9171.58 429
9172.49 411
9173.39 397
9174.30 375
9175.20 393
9176.10 348
9177.01 367
9177.91 352
9178.82 428
9179.72 372
9180.63 413
9181.53 391
9182.44 413
9183.34 426
9184.25 405
9185.15 384
9186.05 385
9186.96 439
9187.86 420
9188.77 399
9189.67 407
9190.58 402
9191.48 390
9192.39 430
9193.30 395
9194.20 387
9195.11 353
9196.01 400
9196.92 406
9197.82 431
9198.73 365
9199.63 417
9200.54 414
9201.44 472
9202.35 465
9203.26 421
9204.16 435
9205.07 439
9205.97 525
9206.88 452
9207.78 440
9208.69 440
9209.60 396
9210.50 470
9211.41 407
9212.32 397
9213.22 389
9214.13 356
9215.03 371
9215.94 419
9216.85 437
9217.75 446
9218.66 427
9219.57 451
9220.47 462
9221.38 492
9222.29 445
9223.19 458
9224.10 456
9225.01 418
9225.91 415
9226.82 410
9227.73 405
9228.63 445
9229.54 443
9230.45 409
9231.36 425
9232.26 416
9233.17 357
9234.08 366
9234.98 451
9235.89 430
9236.80 401
9237.71 421
9238.61 460
9239.52 398
9240.43 388
9241.34 376
9242.24 408
9243.15 439
9244.06 385
9244.97 387
9245.87 362
9246.78 435
9247.69 434
9248.60 364
9249.51 381
9250.41 357
9251.32 397
9252.23 372
9253.14 333
9254.05 369
9254.96 429
9255.86 434
9256.77 399
9257.68 350
9258.59 424
9259.50 417
9260.41 422
9261.31 382
9262.22 330
9263.13 341
9264.04 379
9264.95 369
9265.86 412
9266.77 386
9267.68 396
9268.58 360
9269.49 341
9270.40 361
9271.31 340
9272.22 366
9273.13 361
9274.04 385
9274.95 408
9275.86 419
9276.77 395
9277.68 401
9278.59 375
9279.50 366
9280.40 439
9281.31 383
9282.22 423
9283.13 397
9284.04 422
9284.95 386
9285.86 386
9286.77 365
9287.68 386
9288.59 416
9289.50 345
9290.41 329
9291.32 370
9292.23 385
9293.14 365
9294.05 409
9294.96 392
9295.87 370
9296.78 419
9297.69 419
9298.60 431
9299.52 462
9300.43 391
9301.34 400
9302.25 433
9303.16 411
9304.07 430
9304.98 414
9305.89 407
9306.80 482
9307.71 399
9308.62 439
9309.53 459
9310.44 482
9311.36 536
9312.27 514
9313.18 442
9314.09 478
9315.00 513
9315.91 481
9316.82 512
9317.73 480
9318.64 448
9319.56 402
9320.47 401
9321.38 459
9322.29 507
9323.20 438
9324.11 468
9325.03 438
9325.94 473
9326.85 452
9327.76 416
9328.67 450
9329.59 452
9330.50 379
9331.41 429
9332.32 446
9333.23 390
9334.15 406
9335.06 449
9335.97 414
9336.88 321
9337.79 345
9338.71 385
9339.62 396
9340.53 386
9341.44 401
9342.36 390
9343.27 393
9344.18 436
9345.09 417
9346.01 371
9346.92 400
9347.83 436
9348.75 413
9349.66 413
9350.57 398
9351.48 388
9352.40 396
9353.31 378
9354.22 427
9355.14 379
9356.05 381
9356.96 373
9357.88 392
9358.79 383
9359.70 359
9360.62 387
9361.53 413
9362.44 452
9363.36 431
9364.27 391
9365.19 426
9366.10 363
9367.01 353
9367.93 319
9368.84 333
9369.75 369
9370.67 392
9371.58 381
9372.50 378
9373.41 357
9374.32 403
9375.24 353
9376.15 351
9377.07 385
9377.98 369
9378.90 399
9379.81 420
9380.72 381
9381.64 394
9382.55 388
9383.47 414
9384.38 412
9385.30 408
9386.21 383
9387.13 383
9388.04 409
9388.96 408
9389.87 412
9390.79 429
9391.70 420
9392.62 510
9393.53 474
9394.45 468
9395.36 462
9396.28 432
9397.19 469
9398.11 482
9399.02 438
9399.94 465
9400.85 453
9401.77 442
9402.68 488
9403.60 423
9404.52 430
9405.43 404
9406.35 377
9407.26 433
9408.18 412
9409.09 395
9410.01 412
9410.93 478
9411.84 416
9412.76 365
9413.67 402
9414.59 387
9415.51 440
9416.42 432
9417.34 416
9418.26 371
9419.17 390
9420.09 446
9421.00 479
9421.92 453
9422.84 419
9423.75 400
9424.67 426
9425.59 415
9426.50 410
9427.42 464
9428.34 457
9429.25 443
9430.17 416
9431.09 452
9432.00 474
9432.92 415
9433.84 424
9434.76 437
9435.67 448
9436.59 436
9437.51 451
9438.42 487
9439.34 460
9440.26 435
9441.18 500
9442.09 478
9443.01 503
9443.93 499
9444.85 474
9445.76 492
9446.68 429
9447.60 455
9448.52 520
9449.43 485
9450.35 474
9451.27 511
9452.19 474
9453.11 614
9454.02 650
9454.94 700
9455.86 649
9456.78 738
9457.70 782
9458.62 745
9459.53 597
9460.45 539
9461.37 585
9462.29 497
9463.21 548
9464.13 512
9465.04 524
9465.96 509
9466.88 473
9467.80 417
9468.72 468
9469.64 512
9470.56 529
9471.48 441
9472.39 501
9473.31 447
9474.23 455
9475.15 418
9476.07 467
9476.99 441
9477.91 427
9478.83 539
9479.75 533
9480.67 488
9481.59 477
9482.51 535
9483.42 517
9484.34 544
9485.26 559
9486.18 490
9487.10 482
9488.02 497
9488.94 529
9489.86 419
9490.78 472
9491.70 452
9492.62 447
9493.54 455
9494.46 421
9495.38 485
9496.30 486
9497.22 488
9498.14 440
9499.06 408
9499.98 478
9500.90 473
9501.82 485
9502.74 471
9503.66 482
9504.58 486
9505.50 483
9506.43 431
9507.35 445
9508.27 474
9509.19 472
9510.11 516
9511.03 483
9511.95 501
9512.87 449
9513.79 521
9514.71 532
9515.63 536
9516.55 550
9517.48 510
9518.40 524
9519.32 527
9520.24 565
9521.16 529
9522.08 549
9523.00 544
9523.92 570
9524.85 519
9525.77 514
9526.69 466
9527.61 540
9528.53 593
9529.45 602
9530.38 621
9531.30 657
9532.22 701
9533.14 758
9534.06 860
9534.98 948
9535.91 949
9536.83 942
9537.75 949
9538.67 864
9539.60 812
9540.52 797
9541.44 731
9542.36 680
9543.28 658
9544.21 625
9545.13 593
9546.05 637
9546.97 628
9547.90 555
9548.82 555
9549.74 502
9550.66 500
9551.59 559
9552.51 516
9553.43 478
9554.36 468
9555.28 508
9556.20 555
9557.13 520
9558.05 529
9558.97 559
9559.89 508
9560.82 543
9561.74 572
9562.66 640
9563.59 643
9564.51 614
9565.43 588
9566.36 597
9567.28 535
9568.20 556
9569.13 538
9570.05 540
9570.98 556
9571.90 552
9572.82 529
9573.75 612
9574.67 536
9575.60 542
9576.52 512
9577.44 516
9578.37 526
9579.29 524
9580.22 547
9581.14 591
9582.06 506
9582.99 482
9583.91 514
9584.84 488
9585.76 437
9586.69 470
9587.61 441
9588.53 475
9589.46 418
9590.38 444
9591.31 514
9592.23 515
9593.16 489
9594.08 492
9595.01 458
9595.93 490
9596.86 508
9597.78 510
9598.71 439
9599.63 418
9600.56 502
9601.48 497
9602.41 568
9603.33 525
9604.26 531
9605.18 586
9606.11 509
9607.03 598
9607.96 604
9608.89 572
9609.81 550
9610.74 563
9611.66 588
9612.59 536
9613.51 537
9614.44 550
9615.37 535
9616.29 559
9617.22 554
9618.14 539
9619.07 566
9620.00 543
9620.92 567
9621.85 542
9622.77 575
9623.70 565
9624.63 604
9625.55 542
9626.48 531
9627.41 559
9628.33 565
9629.26 576
9630.19 637
9631.11 670
9632.04 603
9632.97 603
9633.89 571
9634.82 584
9635.75 643
9636.67 695
9637.60 712
9638.53 703
9639.45 658
9640.38 657
9641.31 687
9642.23 740
9643.16 730
9644.09 788
9645.02 724
9645.94 731
9646.87 752
9647.80 737
9648.73 722
9649.65 816
9650.58 798
9651.51 917
9652.44 885
9653.36 880
9654.29 881
9655.22 856
9656.15 854
9657.08 896
9658.00 851
9658.93 838
9659.86 854
9660.79 822
9661.72 795
9662.64 814
9663.57 878
9664.50 798
9665.43 839
9666.36 822
9667.28 863
9668.21 909
9669.14 873
9670.07 936
9671.00 920
9671.93 933
9672.86 919
9673.78 1020
9674.71 911
9675.64 894
9676.57 950
9677.50 962
9678.43 938
9679.36 1016
9680.29 970
9681.21 959
9682.14 1071
9683.07 1121
9684.00 1164
9684.93 1155
9685.86 1149
9686.79 1114
9687.72 1163
9688.65 1116
9689.58 1130
9690.51 1123
9691.44 1095
9692.37 1131
9693.30 1099
9694.23 1181
9695.16 1292
9696.09 1303
9697.02 1303
9697.94 1420
9698.87 1483
9699.80 1706
9700.73 1884
9701.66 1976
9702.59 1994
9703.52 2080
9704.45 2031
9705.39 1854
9706.32 1649
9707.25 1470
9708.18 1504
9709.11 1404
9710.04 1249
9710.97 1170
9711.90 1236
9712.83 1216
9713.76 1319
9714.69 1279
9715.62 1421
9716.55 1526
9717.48 1623
9718.41 1437
9719.34 1410
9720.27 1439
9721.21 1448
9722.14 1384
9723.07 1251
9724.00 1138
9724.93 1120
9725.86 1118
9726.79 1062
9727.72 1034
9728.65 1064
9729.59 1096
9730.52 1187
9731.45 1099
9732.38 1134
9733.31 1196
9734.24 1233
9735.17 1242
9736.11 1213
9737.04 1216
9737.97 1203
9738.90 1148
9739.83 1129
9740.77 1102
9741.70 1025
9742.63 954
9743.56 984
9744.49 904
9745.43 948
9746.36 900
9747.29 884
9748.22 894
9749.15 892
9750.09 937
9751.02 859
9751.95 860
9752.88 784
9753.82 748
9754.75 842
9755.68 817
9756.61 795
9757.55 808
9758.48 778
9759.41 772
9760.35 737
9761.28 734
9762.21 772
9763.14 812
9764.08 867
9765.01 838
9765.94 844
9766.88 786
9767.81 823
9768.74 806
9769.68 857
9770.61 742
9771.54 832
9772.48 809
9773.41 771
9774.34 776
9775.28 800
9776.21 901
9777.14 862
9778.08 834
9779.01 872
9779.94 938
9780.88 901
9781.81 959
9782.75 991
9783.68 983
9784.61 908
9785.55 937
9786.48 932
9787.42 872
9788.35 870
9789.28 873
9790.22 846
9791.15 830
9792.09 725
9793.02 769
9793.96 778
9794.89 746
9795.83 780
9796.76 728
9797.69 665
9798.63 708
9799.56 814
9800.50 798
9801.43 720
9802.37 765
9803.30 851
9804.24 804
9805.17 766
9806.11 740
9807.04 695
9807.98 637
9808.91 658
9809.85 638
9810.78 642
9811.72 700
9812.65 631
9813.59 619
9814.53 700
9815.46 697
9816.40 673
9817.33 674
9818.27 629
9819.20 585
9820.14 618
9821.07 639
9822.01 619
9822.95 612
9823.88 609
9824.82 530
9825.75 608
9826.69 607
9827.63 589
9828.56 630
9829.50 629
9830.43 627
9831.37 682
9832.31 620
9833.24 586
9834.18 569
9835.12 596
9836.05 575
9836.99 542
9837.93 626
9838.86 587
9839.80 609
9840.73 603
9841.67 597
9842.61 571
9843.55 552
9844.48 550
9845.42 509
9846.36 627
9847.29 665
9848.23 653
9849.17 627
9850.10 589
9851.04 670
9851.98 645
9852.92 627
9853.85 660
9854.79 680
9855.73 619
9856.67 658
9857.60 679
9858.54 632
9859.48 682
9860.42 687
9861.35 716
9862.29 627
9863.23 669
9864.17 646
9865.10 667
9866.04 628
9866.98 538
9867.92 554
9868.86 605
9869.79 577
9870.73 527
9871.67 511
9872.61 556
9873.55 562
9874.48 520
9875.42 475
9876.36 553
9877.30 565
9878.24 539
9879.18 545
9880.12 605
9881.05 569
9881.99 512
9882.93 534
9883.87 526
9884.81 563
9885.75 514
9886.69 554
9887.63 601
9888.56 549
9889.50 527
9890.44 568
9891.38 544
9892.32 521
9893.26 521
9894.20 513
9895.14 505
9896.08 522
9897.02 461
9897.96 552
9898.90 536
9899.84 508
9900.77 447
9901.71 440
9902.65 475
9903.59 513
9904.53 494
9905.47 469
9906.41 496
9907.35 498
9908.29 483
9909.23 510
9910.17 528
9911.11 512
9912.05 524
9912.99 524
9913.93 581
9914.87 564
9915.81 580
9916.75 543
9917.69 527
9918.63 524
9919.57 504
9920.52 502
9921.46 488
9922.40 520
9923.34 527
9924.28 549
9925.22 538
9926.16 586
9927.10 629
9928.04 680
9928.98 780
9929.92 805
9930.86 825
9931.80 844
9932.75 814
9933.69 866
9934.63 844
9935.57 714
9936.51 639
9937.45 629
9938.39 657
9939.33 609
9940.28 556
9941.22 519
9942.16 510
9943.10 488
9944.04 563
9944.98 483
9945.92 470
9946.87 514
9947.81 500
9948.75 532
9949.69 559
9950.63 521
9951.58 474
9952.52 451
9953.46 499
9954.40 464
9955.34 463
9956.29 511
9957.23 478
9958.17 457
9959.11 517
9960.06 492
9961.00 475
9961.94 481
9962.88 544
9963.83 509
9964.77 530
9965.71 463
9966.65 448
9967.60 497
9968.54 452
9969.48 508
9970.42 551
9971.37 546
9972.31 480
9973.25 483
9974.20 480
9975.14 407
9976.08 455
9977.03 421
9977.97 472
9978.91 491
9979.86 484
9980.80 469
9981.74 439
9982.69 424
9983.63 485
9984.57 460
9985.52 447
9986.46 468
9987.40 446
9988.35 465
9989.29 448
9990.23 488
9991.18 458
9992.12 451
9993.07 429
9994.01 462
9994.95 485
9995.90 407
9996.84 381
9997.79 388
9998.73 424
9999.67 428
10000.62 392
10001.56 441
10002.51 419
10003.45 377
10004.40 390
10005.34 447
10006.29 515
10007.23 477
10008.17 380
10009.12 398
10010.06 400
10011.01 419
10011.95 403
10012.90 450
10013.84 434
10014.79 467
10015.73 399
10016.68 461
10017.62 482
10018.57 448
10019.51 398
10020.46 423
10021.40 478
10022.35 428
10023.29 445
10024.24 431
10025.19 444
10026.13 418
10027.08 411
10028.02 435
10028.97 474
10029.91 425
10030.86 435
10031.80 388
10032.75 479
10033.70 422
10034.64 453
10035.59 452
10036.53 379
10037.48 424
10038.43 411
10039.37 440
10040.32 447
10041.26 409
10042.21 394
10043.16 442
10044.10 418
10045.05 413
10046.00 439
10046.94 415
10047.89 401
10048.84 372
10049.78 440
10050.73 447
10051.68 361
10052.62 433
10053.57 461
10054.52 411
10055.46 349
10056.41 347
10057.36 404
10058.30 356
10059.25 413
10060.20 419
10061.15 427
10062.09 371
10063.04 387
10063.99 404
10064.93 415
10065.88 356
10066.83 344
10067.78 428
10068.72 448
10069.67 407
10070.62 362
10071.57 355
10072.51 407
10073.46 436
10074.41 432
10075.36 425
10076.31 402
10077.25 420
10078.20 438
10079.15 385
10080.10 339
10081.05 388
10081.99 365
10082.94 410
10083.89 381
10084.84 388
10085.79 401
10086.74 391
10087.68 360
10088.63 413
10089.58 407
10090.53 329
10091.48 399
10092.43 432
10093.37 385
10094.32 406
10095.27 357
10096.22 386
10097.17 365
10098.12 397
10099.07 379
10100.02 390
10100.97 368
10101.91 374
10102.86 402
10103.81 364
10104.76 362
10105.71 360
10106.66 395
10107.61 372
10108.56 377
10109.51 369
10110.46 359
10111.41 370
10112.36 390
10113.31 337
10114.26 386
10115.21 342
10116.16 446
10117.11 433
10118.06 387
10119.01 420
10119.96 362
10120.91 379
10121.86 382
10122.81 355
10123.76 303
10124.71 351
10125.66 369
10126.61 381
10127.56 397
10128.51 375
10129.46 346
10130.41 391
10131.36 360
10132.31 328
10133.26 386
10134.21 377
10135.16 403
10136.11 419
10137.06 357
10138.01 357
10138.96 400
10139.91 365
10140.86 384
10141.82 396
10142.77 350
10143.72 355
10144.67 345
10145.62 343
10146.57 416
10147.52 383
10148.47 394
10149.42 399
10150.38 418
10151.33 357
10152.28 369
10153.23 395
10154.18 383
10155.13 380
10156.09 346
10157.04 351
10157.99 356
10158.94 378
10159.89 371
10160.84 365
10161.80 349
10162.75 346
10163.70 355
10164.65 399
10165.60 382
10166.56 392
10167.51 408
10168.46 362
10169.41 370
10170.36 388
10171.32 374
10172.27 400
10173.22 359
10174.17 391
10175.13 399
10176.08 382
10177.03 372
10177.98 414
10178.94 414
10179.89 439
10180.84 445
10181.80 394
10182.75 417
10183.70 399
10184.65 444
10185.61 431
10186.56 466
10187.51 384
10188.47 435
10189.42 463
10190.37 446
10191.33 432
10192.28 501
10193.23 488
10194.19 437
10195.14 400
10196.09 395
10197.05 450
10198.00 489
10198.95 504
10199.91 515
10200.86 475
10201.82 380
10202.77 452
10203.72 465
10204.68 482
10205.63 447
10206.58 475
10207.54 559
10208.49 528
10209.45 553
10210.40 524
10211.36 597
10212.31 529
10213.26 546
10214.22 516
10215.17 451
10216.13 481
10217.08 458
10218.04 394
10218.99 381
10219.94 475
10220.90 473
10221.85 413
10222.81 466
10223.76 483
10224.72 444
10225.67 413
10226.63 442
10227.58 443
10228.54 439
10229.49 429
10230.45 465
10231.40 461
10232.36 439
10233.31 457
10234.27 466
10235.22 461
10236.18 470
10237.14 537
10238.09 528
10239.05 570
10240.00 549
10240.96 511
10241.91 531
10242.87 520
10243.82 484
10244.78 469
10245.74 447
10246.69 414
10247.65 358
10248.60 365
10249.56 391
10250.52 384
10251.47 422
10252.43 381
10253.38 367
10254.34 433
10255.30 426
10256.25 415
10257.21 443
10258.17 439
10259.12 404
10260.08 395
10261.04 450
10261.99 491
10262.95 410
10263.91 387
10264.86 429
10265.82 438
10266.78 364
10267.73 364
10268.69 364
10269.65 391
10270.60 376
10271.56 408
10272.52 368
10273.47 368
10274.43 331
10275.39 355
10276.35 369
10277.30 386
10278.26 330
10279.22 335
10280.18 348
10281.13 380
10282.09 375
10283.05 377
10284.01 382
10284.96 365
10285.92 373
10286.88 340
10287.84 365
10288.79 346
10289.75 337
10290.71 372
10291.67 366
10292.63 348
10293.58 379
10294.54 368
10295.50 376
10296.46 355
10297.42 372
10298.38 384
10299.33 394
10300.29 325
10301.25 353
10302.21 347
10303.17 350
10304.13 329
10305.08 323
10306.04 357
10307.00 386
10307.96 372
10308.92 358
10309.88 308
10310.84 349
10311.80 396
10312.75 420
10313.71 402
10314.67 362
10315.63 364
10316.59 351
10317.55 337
10318.51 406
10319.47 417
10320.43 376
10321.39 387
10322.35 411
10323.31 357
10324.27 335
10325.23 375
10326.18 402
10327.14 328
10328.10 358
10329.06 379
10330.02 428
10330.98 387
10331.94 466
10332.90 461
10333.86 458
10334.82 447
10335.78 502
10336.74 450
10337.70 448
10338.66 419
10339.62 427
10340.58 351
10341.54 354
10342.50 386
10343.46 398
10344.43 356
10345.39 350
10346.35 310
10347.31 378
10348.27 345
10349.23 397
10350.19 392
10351.15 400
10352.11 385
10353.07 381
10354.03 379
10354.99 381
10355.95 378
10356.91 358
10357.88 312
10358.84 285
10359.80 344
10360.76 323
10361.72 346
10362.68 345
10363.64 412
10364.60 303
10365.57 295
10366.53 375
10367.49 363
10368.45 367
10369.41 374
10370.37 415
10371.34 379
10372.30 375
10373.26 344
10374.22 332
10375.18 371
10376.14 381
10377.11 344
10378.07 384
10379.03 326
10379.99 314
10380.95 328
10381.92 315
10382.88 279
10383.84 280
10384.80 329
10385.77 361
10386.73 341
10387.69 312
10388.65 344
10389.62 320
10390.58 340
10391.54 342
10392.50 339
10393.47 313
10394.43 359
10395.39 385
10396.35 338
10397.32 335
10398.28 326
10399.24 355
10400.21 321
10401.17 325
10402.13 338
10403.10 338
10404.06 323
10405.02 319
10405.99 332
10406.95 411
10407.91 344
10408.88 325
10409.84 361
10410.80 362
10411.77 373
10412.73 359
10413.69 317
10414.66 383
10415.62 381
10416.58 303
10417.55 340
10418.51 442
10419.48 416
10420.44 446
10421.40 479
10422.37 549
10423.33 548
10424.30 566
10425.26 501
10426.23 456
10427.19 411
10428.15 393
10429.12 401
10430.08 357
10431.05 332
10432.01 341
10432.98 364
10433.94 368
10434.91 335
10435.87 341
10436.83 319
10437.80 330
10438.76 308
10439.73 338
10440.69 323
10441.66 321
10442.62 347
10443.59 328
10444.55 348
10445.52 346
10446.48 320
10447.45 351
10448.41 359
10449.38 296
10450.35 273
10451.31 313
10452.28 325
10453.24 302
10454.21 278
10455.17 276
10456.14 340
10457.10 344
10458.07 313
10459.04 323
10460.00 319
10460.97 326
10461.93 279
10462.90 348
10463.87 341
10464.83 315
10465.80 306
10466.76 291
10467.73 302
10468.70 326
10469.66 325
10470.63 332
10471.59 331
10472.56 312
10473.53 276
10474.49 301
10475.46 329
10476.43 326
10477.39 296
10478.36 281
10479.33 302
10480.29 305
10481.26 276
10482.23 276
10483.19 269
10484.16 269
10485.13 263
10486.09 322
10487.06 295
10488.03 322
10489.00 331
10489.96 363
10490.93 325
10491.90 355
10492.87 327
10493.83 292
10494.80 262
10495.77 301
10496.73 293
10497.70 306
10498.67 319
10499.64 300
10500.61 300
10501.57 289
10502.54 270
10503.51 307
10504.48 308
10505.44 350
10506.41 324
10507.38 297
10508.35 298
10509.32 321
10510.28 288
10511.25 261
10512.22 293
10513.19 294
10514.16 353
10515.13 305
10516.09 298
10517.06 315
10518.03 286
10519.00 322
10519.97 332
10520.94 309
10521.91 339
10522.87 355
10523.84 352
10524.81 321
10525.78 301
10526.75 283
10527.72 330
10528.69 326
10529.66 291
10530.63 310
10531.59 361
10532.56 315
10533.53 323
10534.50 313
10535.47 281
10536.44 294
10537.41 313
10538.38 307
10539.35 316
10540.32 287
10541.29 280
10542.26 319
10543.23 315
10544.20 319
10545.17 278
10546.14 324
10547.11 325
10548.08 302
10549.05 335
10550.02 314
10550.99 346
10551.96 375
10552.93 328
10553.90 323
10554.87 303
10555.84 286
10556.81 318
10557.78 358
10558.75 396
10559.72 388
10560.69 380
10561.66 416
10562.63 440
10563.60 462
10564.57 499
10565.54 498
10566.51 503
10567.48 488
10568.45 399
10569.42 418
10570.40 454
10571.37 378
10572.34 425
10573.31 322
10574.28 364
10575.25 369
10576.22 305
10577.19 313
10578.16 301
10579.14 382
10580.11 355
10581.08 338
10582.05 364
10583.02 315
10583.99 327
10584.96 320
10585.94 336
10586.91 340
10587.88 344
10588.85 321
10589.82 320
10590.79 374
10591.77 372
10592.74 391
10593.71 326
10594.68 367
10595.65 370
10596.63 379
10597.60 319
10598.57 326
10599.54 316
10600.52 366
10601.49 385
10602.46 379
10603.43 354
10604.41 405
10605.38 350
10606.35 296
10607.32 324
10608.30 271
10609.27 297
10610.24 339
10611.21 322
10612.19 350
10613.16 330
10614.13 313
10615.11 320
10616.08 317
10617.05 307
10618.02 317
10619.00 285
10619.97 316
10620.94 325
10621.92 325
10622.89 339
10623.86 306
10624.84 373
10625.81 389
10626.78 346
10627.76 416
10628.73 434
10629.71 383
10630.68 406
10631.65 354
10632.63 341
10633.60 353
10634.57 389
10635.55 388
10636.52 366
10637.50 424
10638.47 434
10639.44 443
10640.42 442
10641.39 480
10642.37 523
10643.34 540
10644.31 543
10645.29 545
10646.26 496
10647.24 451
10648.21 422
10649.19 397
10650.16 414
10651.14 391
10652.11 359
10653.09 414
10654.06 344
10655.04 349
10656.01 357
10656.98 342
10657.96 280
10658.93 305
10659.91 327
10660.88 326
10661.86 318
10662.84 335
10663.81 316
10664.79 333
10665.76 322
10666.74 303
10667.71 323
10668.69 323
10669.66 343
10670.64 286
10671.61 285
10672.59 306
10673.56 285
10674.54 285
10675.52 302
10676.49 347
10677.47 369
10678.44 310
10679.42 281
10680.40 353
10681.37 310
10682.35 374
10683.32 347
10684.30 374
10685.28 386
10686.25 337
10687.23 323
10688.20 316
10689.18 274
10690.16 324
10691.13 304
10692.11 328
10693.09 321
10694.06 283
10695.04 303
10696.02 300
10696.99 310
10697.97 310
10698.95 307
10699.92 318
10700.90 337
10701.88 288
10702.85 317
10703.83 300
10704.81 331
10705.79 282
10706.76 314
10707.74 280
10708.72 312
10709.70 288
10710.67 266
10711.65 278
10712.63 327
10713.60 302
10714.58 289
10715.56 347
10716.54 316
10717.52 275
10718.49 314
10719.47 308
10720.45 292
10721.43 315
10722.40 348
10723.38 325
10724.36 287
10725.34 303
10726.32 294
10727.29 248
10728.27 271
10729.25 279
10730.23 251
10731.21 291
10732.19 356
10733.16 358
10734.14 330
10735.12 355
10736.10 287
10737.08 290
10738.06 300
10739.03 318
10740.01 293
10740.99 307
10741.97 239
10742.95 269
10743.93 298
10744.91 303
10745.89 263
10746.87 291
10747.84 313
10748.82 292
10749.80 291
10750.78 312
10751.76 284
10752.74 298
10753.72 296
10754.70 302
10755.68 281
10756.66 296
10757.64 354
10758.62 258
10759.60 256
10760.58 316
10761.56 332
10762.54 289
10763.52 246
10764.50 246
10765.48 269
10766.45 320
10767.43 300
10768.41 272
10769.39 299
10770.38 304
10771.36 323
10772.34 318
10773.32 295
10774.30 240
10775.28 293
10776.26 285
10777.24 251
10778.22 297
10779.20 293
10780.18 358
10781.16 333
10782.14 326
10783.12 282
10784.10 278
10785.08 341
10786.06 347
10787.04 277
10788.02 299
10789.00 302
10789.99 344
10790.97 327
10791.95 277
10792.93 321
10793.91 302
10794.89 285
10795.87 224
10796.85 259
10797.84 313
10798.82 274
10799.80 296
10800.78 261
10801.76 270
10802.74 244
10803.72 267
10804.71 296
10805.69 250
10806.67 306
10807.65 276
10808.63 278
10809.61 254
10810.60 288
10811.58 300
10812.56 270
10813.54 258
10814.52 237
10815.51 246
10816.49 257
10817.47 299
10818.45 275
10819.44 273
10820.42 280
10821.40 291
10822.38 290
10823.37 269
10824.35 317
10825.33 281
10826.31 298
10827.30 300
10828.28 342
10829.26 325
10830.24 301
10831.23 306
10832.21 300
10833.19 316
10834.18 293
10835.16 289
10836.14 301
10837.13 303
10838.11 296
10839.09 260
10840.07 309
10841.06 326
10842.04 265
10843.02 245
10844.01 237
10844.99 296
10845.98 261
10846.96 297
10847.94 285
10848.93 334
10849.91 269
10850.89 281
10851.88 277
10852.86 250
10853.84 288
10854.83 286
10855.81 297
10856.80 269
10857.78 285
10858.77 287
10859.75 266
10860.73 286
10861.72 245
10862.70 270
10863.69 247
10864.67 276
10865.66 323
10866.64 315
10867.62 324
10868.61 359
10869.59 307
10870.58 288
10871.56 350
10872.55 311
10873.53 302
10874.52 304
10875.50 305
10876.49 291
10877.47 306
10878.46 340
10879.44 303
10880.43 294
10881.41 345
10882.40 343
10883.38 332
10884.37 329
10885.35 344
10886.34 330
10887.32 289
10888.31 343
10889.29 375
10890.28 298
10891.27 335
10892.25 395
10893.24 367
10894.22 388
10895.21 385
10896.19 363
10897.18 329
10898.17 333
10899.15 338
10900.14 357
10901.12 333
10902.11 339
10903.10 382
10904.08 392
10905.07 390
10906.05 386
10907.04 337
10908.03 338
10909.01 363
10910.00 421
10910.99 359
10911.97 377
10912.96 403
10913.95 406
10914.93 409
10915.92 362
10916.91 363
10917.89 424
10918.88 386
10919.87 362
10920.85 432
10921.84 389
10922.83 361
10923.81 411
10924.80 394
10925.79 381
10926.78 396
10927.76 433
10928.75 415
10929.74 410
10930.73 436
10931.71 472
10932.70 477
10933.69 438
10934.68 420
10935.66 447
10936.65 452
10937.64 492
10938.63 402
10939.61 403
10940.60 425
10941.59 449
10942.58 462
10943.57 455
10944.55 544
10945.54 582
10946.53 458
10947.52 466
10948.51 427
10949.49 485
10950.48 507
10951.47 504
10952.46 507
10953.45 514
10954.44 491
10955.42 530
10956.41 552
10957.40 729
10958.39 716
10959.38 810
10960.37 810
10961.36 793
10962.34 825
10963.33 886
10964.32 831
10965.31 812
10966.30 726
10967.29 675
10968.28 640
10969.27 666
10970.26 591
10971.25 604
10972.24 648
10973.22 580
10974.21 609
10975.20 585
10976.19 579
10977.18 607
10978.17 604
10979.16 596
10980.15 630
10981.14 617
10982.13 633
10983.12 620
10984.11 645
10985.10 642
10986.09 627
10987.08 660
10988.07 641
10989.06 599
10990.05 615
10991.04 598
10992.03 659
10993.02 649
10994.01 582
10995.00 656
10995.99 759
10996.98 857
10997.97 936
10998.96 981
10999.95 1137
11000.94 1241
11001.93 1456
11002.92 1402
11003.92 1517
11004.91 1384
11005.90 1296
11006.89 1200
11007.88 1079
11008.87 998
11009.86 943
11010.85 846
11011.84 777
11012.83 728
11013.82 649
11014.82 625
11015.81 648
11016.80 599
11017.79 567
11018.78 615
11019.77 655
11020.76 643
11021.76 624
11022.75 592
11023.74 563
11024.73 584
11025.72 529
11026.71 505
11027.70 499
11028.70 498
11029.69 554
11030.68 525
11031.67 555
11032.66 549
11033.66 508
11034.65 496
11035.64 455
11036.63 514
11037.62 537
11038.62 534
11039.61 493
11040.60 465
11041.59 541
11042.59 527
11043.58 517
11044.57 483
11045.56 512
11046.56 514
11047.55 461
11048.54 463
11049.53 452
11050.53 416
11051.52 410
11052.51 413
11053.51 384
11054.50 399
11055.49 411
11056.49 381
11057.48 403
11058.47 362
11059.46 357
11060.46 389
11061.45 393
11062.44 432
11063.44 389
11064.43 375
11065.42 376
11066.42 423
11067.41 411
11068.41 395
11069.40 415
11070.39 398
11071.39 357
11072.38 371
11073.37 360
11074.37 330
11075.36 374
11076.36 384
11077.35 402
11078.34 379
11079.34 367
11080.33 380
11081.33 383
11082.32 361
11083.31 422
11084.31 407
11085.30 386
11086.30 389
11087.29 443
11088.29 384
11089.28 403
11090.28 420
11091.27 374
11092.27 326
11093.26 355
11094.25 394
11095.25 407
11096.24 382
11097.24 382
11098.23 360
11099.23 403
11100.22 368
11101.22 390
11102.21 345
11103.21 316
11104.20 367
11105.20 381
11106.20 362
11107.19 413
11108.19 380
11109.18 412
11110.18 366
11111.17 366
11112.17 379
11113.16 346
11114.16 417
11115.15 432
11116.15 380
11117.15 328
11118.14 356
11119.14 392
11120.13 373
11121.13 343
11122.13 351
11123.12 363
11124.12 410
11125.11 372
11126.11 384
11127.11 399
11128.10 371
11129.10 347
11130.10 377
11131.09 380
11132.09 421
11133.09 374
11134.08 411
11135.08 375
11136.07 284
11137.07 309
11138.07 325
11139.07 396
11140.06 346
11141.06 354
11142.06 432
11143.05 450
11144.05 359
11145.05 354
11146.04 380
11147.04 398
11148.04 401
11149.04 395
11150.03 399
11151.03 348
11152.03 375
11153.02 416
11154.02 402
11155.02 379
11156.02 397
11157.01 326
11158.01 319
11159.01 372
11160.01 317
11161.01 284
11162.00 323
11163.00 366
11164.00 316
11165.00 375
11165.99 325
11166.99 346
11167.99 349
11168.99 340
11169.99 341
11170.99 326
11171.98 336
11172.98 339
11173.98 387
11174.98 354
11175.98 336
11176.98 303
11177.97 318
11178.97 336
11179.97 313
11180.97 341
11181.97 320
11182.97 300
11183.97 332
11184.96 412
11185.96 349
11186.96 331
11187.96 355
11188.96 340
11189.96 353
11190.96 356
11191.96 310
11192.96 322
11193.96 354
11194.96 393
11195.96 375
11196.95 365
11197.95 382
11198.95 371
11199.95 377
11200.95 352
11201.95 293
11202.95 302
11203.95 302
11204.95 283
11205.95 299
11206.95 339
11207.95 314
11208.95 313
11209.95 326
11210.95 299
11211.95 309
11212.95 297
11213.95 303
11214.95 295
11215.95 294
11216.95 341
11217.95 293
11218.95 327
11219.95 291
11220.95 294
11221.95 328
11222.95 302
11223.95 304
11224.95 350
11225.96 295
11226.96 284
11227.96 317
11228.96 319
11229.96 299
11230.96 357
11231.96 326
11232.96 338
11233.96 344
11234.96 350
11235.96 326
11236.97 332
11237.97 328
11238.97 365
11239.97 352
11240.97 340
11241.97 338
11242.97 330
11243.98 322
11244.98 312
11245.98 274
11246.98 265
11247.98 327
11248.98 333
11249.98 309
11250.99 307
11251.99 308
11252.99 349
11253.99 334
11254.99 324
11256.00 264
11257.00 285
11258.00 322
11259.00 328
11260.00 292
11261.01 319
11262.01 322
11263.01 280
11264.01 290
11265.02 319
11266.02 300
11267.02 332
11268.02 327
11269.03 301
11270.03 298
11271.03 318
11272.03 317
11273.04 332
11274.04 303
11275.04 306
11276.05 291
11277.05 357
11278.05 419
11279.05 377
11280.06 369
11281.06 360
11282.06 395
11283.07 385
11284.07 384
11285.07 357
11286.08 345
11287.08 354
11288.08 343
11289.09 360
11290.09 358
11291.09 355
11292.10 328
11293.10 300
11294.11 319
11295.11 353
11296.11 338
11297.12 350
11298.12 322
11299.13 318
11300.13 333
11301.13 331
11302.14 306
11303.14 360
11304.15 345
11305.15 323
11306.15 303
11307.16 319
11308.16 363
11309.17 344
11310.17 335
11311.18 388
11312.18 381
11313.18 390
11314.19 404
11315.19 410
11316.20 457
11317.20 445
11318.21 369
11319.21 416
11320.22 430
11321.22 442
11322.23 377
11323.23 317
11324.24 359
11325.24 314
11326.25 313
11327.25 292
11328.26 286
11329.26 294
11330.27 308
11331.27 330
11332.28 300
11333.29 339
11334.29 333
11335.30 319
11336.30 386
11337.31 338
11338.31 308
11339.32 342
11340.33 367
11341.33 355
11342.34 356
11343.34 408
11344.35 349
11345.35 399
11346.36 447
11347.37 373
11348.37 363
11349.38 330
11350.39 312
11351.39 296
11352.40 330
11353.40 302
11354.41 356
11355.42 298
11356.42 322
11357.43 287
11358.44 269
11359.44 343
11360.45 307
11361.46 305
11362.46 324
11363.47 313
11364.48 295
11365.48 288
11366.49 289
11367.50 322
11368.50 275
11369.51 274
11370.52 302
11371.53 280
11372.53 301
11373.54 284
11374.55 305
11375.56 331
11376.56 321
11377.57 293
11378.58 314
11379.59 328
11380.59 312
11381.60 296
11382.61 272
11383.62 246
11384.62 257
11385.63 254
11386.64 308
11387.65 278
11388.65 247
11389.66 222
11390.67 245
11391.68 255
11392.69 234
11393.69 282
11394.70 304
11395.71 296
11396.72 297
11397.73 303
11398.74 298
11399.74 262
11400.75 264
11401.76 274
11402.77 265
11403.78 251
11404.79 239
11405.80 231
11406.80 254
11407.81 261
11408.82 270
11409.83 270
11410.84 286
11411.85 292
11412.86 284
11413.87 273
11414.88 285
11415.89 291
11416.89 269
11417.90 304
11418.91 301
11419.92 283
11420.93 265
11421.94 285
11422.95 288
11423.96 256
11424.97 260
11425.98 289
11426.99 319
11428.00 272
11429.01 276
11430.02 293
11431.03 273
11432.04 272
11433.05 255
11434.06 272
11435.07 278
11436.08 274
11437.09 246
11438.10 249
11439.11 287
11440.12 249
11441.13 273
11442.14 281
11443.15 276
11444.16 282
11445.17 279
11446.18 280
11447.19 252
11448.20 283
11449.21 269
11450.22 244
11451.23 251
11452.24 305
11453.25 263
11454.27 236
11455.28 254
11456.29 297
11457.30 290
11458.31 337
11459.32 287
11460.33 267
11461.34 302
11462.35 296
11463.36 274
11464.38 257
11465.39 247
11466.40 289
11467.41 264
11468.42 238
11469.43 255
11470.44 316
11471.46 285
11472.47 264
11473.48 216
11474.49 266
11475.50 302
11476.52 277
11477.53 297
11478.54 289
11479.55 275
11480.56 302
11481.57 268
11482.59 264
11483.60 270
11484.61 253
11485.62 277
11486.64 302
11487.65 288
11488.66 261
11489.67 294
11490.69 268
11491.70 290
11492.71 281
11493.72 270
11494.74 228
11495.75 285
11496.76 293
11497.77 265
11498.79 255
11499.80 276
11500.81 290
11501.83 221
11502.84 267
11503.85 251
11504.86 254
11505.88 258
11506.89 287
11507.90 253
11508.92 264
11509.93 265
11510.94 290
11511.96 232
11512.97 235
11513.98 239
11515.00 243
11516.01 293
11517.02 261
11518.04 256
11519.05 263
11520.07 266
11521.08 263
11522.09 235
11523.11 229
11524.12 264
11525.13 278
11526.15 247
11527.16 247
11528.18 269
11529.19 260
11530.21 252
11531.22 257
11532.23 254
11533.25 255
11534.26 257
11535.28 257
11536.29 289
11537.31 260
11538.32 265
11539.34 265
11540.35 309
11541.36 278
11542.38 265
11543.39 245
11544.41 259
11545.42 259
11546.44 289
11547.45 282
11548.47 252
11549.48 263
11550.50 289
11551.51 277
11552.53 260
11553.54 271
11554.56 293
11555.57 305
11556.59 301
11557.61 273
11558.62 294
11559.64 263
11560.65 294
11561.67 269
11562.68 258
11563.70 265
11564.71 245
11565.73 288
11566.75 307
11567.76 266
11568.78 294
11569.79 347
11570.81 332
11571.83 328
11572.84 288
11573.86 243
11574.87 280
11575.89 279
11576.91 288
11577.92 332
11578.94 320
11579.96 327
11580.97 354
11581.99 331
11583.00 319
11584.02 314
11585.04 346
11586.05 360
11587.07 375
11588.09 379
11589.10 335
11590.12 348
11591.14 392
11592.16 341
11593.17 394
11594.19 397
11595.21 421
11596.22 426
11597.24 462
11598.26 514
11599.28 597
11600.29 649
11601.31 667
11602.33 698
11603.34 779
11604.36 762
11605.38 655
11606.40 651
11607.41 617
11608.43 525
11609.45 422
11610.47 416
11611.49 363
11612.50 427
11613.52 438
11614.54 356
11615.56 372
11616.58 341
11617.59 426
11618.61 356
11619.63 338
11620.65 339
11621.67 291
11622.68 330
11623.70 319
11624.72 297
11625.74 302
11626.76 346
11627.78 333
11628.79 342
11629.81 361
11630.83 338
11631.85 301
11632.87 292
11633.89 300
11634.91 299
11635.93 315
11636.94 280
11637.96 297
11638.98 288
11640.00 302
11641.02 319
11642.04 302
11643.06 261
11644.08 251
11645.10 272
11646.12 269
11647.14 282
11648.16 272
11649.17 242
11650.19 222
11651.21 258
11652.23 282
11653.25 245
11654.27 219
11655.29 267
11656.31 283
11657.33 283
11658.35 294
11659.37 275
11660.39 254
11661.41 282
11662.43 294
11663.45 255
11664.47 215
11665.49 231
11666.51 247
11667.53 276
11668.55 286
11669.57 259
11670.59 270
11671.61 254
11672.63 245
11673.65 262
11674.67 243
11675.70 244
11676.72 283
11677.74 255
11678.76 233
11679.78 283
11680.80 292
11681.82 301
11682.84 309
11683.86 291
11684.88 283
11685.90 259
11686.92 293
11687.95 291
11688.97 253
11689.99 276
11691.01 280
11692.03 283
11693.05 288
11694.07 272
11695.10 264
11696.12 261
11697.14 279
11698.16 258
11699.18 287
11700.20 251
11701.22 245
11702.25 261
11703.27 215
11704.29 289
11705.31 260
11706.33 261
11707.36 272
11708.38 269
11709.40 245
11710.42 256
11711.44 245
11712.47 253
11713.49 260
11714.51 295
11715.53 272
11716.56 256
11717.58 259
11718.60 230
11719.62 252
11720.65 284
11721.67 234
11722.69 242
11723.71 226
11724.74 237
11725.76 250
11726.78 239
11727.80 244
11728.83 256
11729.85 218
11730.87 241
11731.90 217
11732.92 242
11733.94 244
11734.97 246
11735.99 234
11737.01 242
11738.04 255
11739.06 290
11740.08 244
11741.11 241
11742.13 236
11743.15 250
11744.18 270
11745.20 261
11746.22 265
11747.25 275
11748.27 262
11749.30 240
11750.32 239
11751.34 268
11752.37 306
11753.39 273
11754.42 229
11755.44 245
11756.46 245
11757.49 269
11758.51 300
11759.54 254
11760.56 256
11761.58 239
11762.61 292
11763.63 279
11764.66 250
11765.68 235
11766.71 284
11767.73 255
11768.76 227
11769.78 245
11770.81 250
11771.83 251
11772.86 255
11773.88 253
11774.91 264
11775.93 235
11776.96 242
11777.98 228
11779.01 260
11780.03 239
11781.06 298
11782.08 287
11783.11 252
11784.13 246
11785.16 226
11786.18 255
11787.21 253
11788.23 234
11789.26 263
11790.28 271
11791.31 273
11792.34 297
11793.36 284
11794.39 279
11795.41 286
11796.44 259
11797.47 279
11798.49 264
11799.52 280
11800.54 264
11801.57 270
11802.60 285
11803.62 285
11804.65 266
11805.67 276
11806.70 285
11807.73 297
11808.75 288
11809.78 290
11810.81 247
11811.83 245
11812.86 272
11813.89 280
11814.91 264
11815.94 222
11816.97 235
11817.99 277
11819.02 261
11820.05 235
11821.07 266
11822.10 231
11823.13 241
11824.16 237
11825.18 269
11826.21 249
11827.24 244
11828.26 248
11829.29 289
11830.32 299
11831.35 289
11832.37 287
11833.40 290
11834.43 250
11835.46 307
11836.48 251
11837.51 247
11838.54 256
11839.57 273
11840.59 300
11841.62 275
11842.65 279
11843.68 254
11844.71 263
11845.73 257
11846.76 268
11847.79 288
11848.82 264
11849.85 268
11850.88 249
11851.90 280
11852.93 294
11853.96 274
11854.99 273
11856.02 287
11857.05 289
11858.07 255
11859.10 279
11860.13 318
11861.16 304
11862.19 318
11863.22 322
11864.25 294
11865.28 276
11866.30 320
11867.33 309
11868.36 325
11869.39 333
11870.42 306
11871.45 372
11872.48 340
11873.51 352
11874.54 317
11875.57 343
11876.60 357
11877.63 362
11878.65 347
11879.68 350
11880.71 291
11881.74 310
11882.77 340
11883.80 319
11884.83 342
11885.86 343
11886.89 360
11887.92 342
11888.95 328
11889.98 376
11891.01 384
11892.04 381
11893.07 393
11894.10 450
11895.13 455
11896.16 435
11897.19 413
11898.22 388
11899.25 370
11900.28 416
11901.31 423
11902.34 464
11903.38 473
11904.41 545
11905.44 579
11906.47 589
11907.50 492
11908.53 500
11909.56 484
11910.59 458
11911.62 452
11912.65 423
11913.68 431
11914.71 407
11915.75 450
11916.78 427
11917.81 449
11918.84 491
11919.87 410
11920.90 429
11921.93 446
11922.96 467
11924.00 402
11925.03 452
11926.06 480
11927.09 522
11928.12 530
11929.15 576
11930.18 620
11931.22 619
11932.25 752
11933.28 775
11934.31 806
11935.34 820
11936.38 823
11937.41 839
11938.44 797
11939.47 811
11940.50 749
11941.54 659
11942.57 572
11943.60 568
11944.63 546
11945.67 534
11946.70 469
11947.73 426
11948.76 421
11949.80 442
11950.83 379
11951.86 427
11952.89 442
11953.93 434
11954.96 380
11955.99 395
11957.02 403
11958.06 406
11959.09 428
11960.12 402
11961.16 362
11962.19 357
11963.22 377
11964.26 345
11965.29 352
11966.32 364
11967.36 382
11968.39 379
11969.42 357
11970.46 367
11971.49 334
11972.52 344
11973.56 337
11974.59 347
11975.62 350
11976.66 351
11977.69 334
11978.73 302
11979.76 331
11980.79 371
11981.83 384
11982.86 316
11983.89 327
11984.93 333
11985.96 336
11987.00 301
11988.03 297
11989.07 311
11990.10 328
11991.13 309
11992.17 325
11993.20 311
11994.24 344
11995.27 294
11996.31 291
11997.34 313
11998.38 386
11999.41 338
12000.45 352
12001.48 306
12002.51 279
12003.55 313
12004.58 349
12005.62 321
12006.65 294
12007.69 328
12008.72 331
12009.76 291
12010.80 327
12011.83 327
12012.87 330
12013.90 302
12014.94 367
12015.97 322
12017.01 295
12018.04 370
12019.08 386
12020.11 381
12021.15 379
12022.19 404
12023.22 342
12024.26 363
12025.29 310
12026.33 337
12027.36 346
12028.40 395
12029.44 337
12030.47 301
12031.51 397
12032.54 370
12033.58 313
12034.62 356
12035.65 338
12036.69 316
12037.73 360
12038.76 304
12039.80 323
12040.84 360
12041.87 358
12042.91 353
12043.94 351
12044.98 346
12046.02 373
12047.06 371
12048.09 388
12049.13 376
12050.17 342
12051.20 366
12052.24 357
12053.28 344
12054.31 340
12055.35 324
12056.39 344
12057.43 378
12058.46 334
12059.50 323
12060.54 339
12061.57 368
12062.61 372
12063.65 328
12064.69 337
12065.72 339
12066.76 352
12067.80 366
12068.84 358
12069.88 373
12070.91 348
12071.95 312
12072.99 346
12074.03 401
12075.06 329
12076.10 375
12077.14 374
12078.18 408
12079.22 368
12080.26 394
12081.29 378
12082.33 364
12083.37 337
12084.41 364
12085.45 359
12086.49 343
12087.52 351
12088.56 408
12089.60 407
12090.64 406
12091.68 355
12092.72 333
12093.76 348
12094.79 402
12095.83 400
12096.87 391
12097.91 395
12098.95 479
12099.99 459
12101.03 463
12102.07 506
12103.11 552
12104.15 597
12105.19 555
12106.22 567
12107.26 616
12108.30 584
12109.34 566
12110.38 513
12111.42 467
12112.46 467
12113.50 408
12114.54 399
12115.58 430
12116.62 400
12117.66 368
12118.70 373
12119.74 370
12120.78 360
12121.82 361
12122.86 319
12123.90 319
12124.94 280
12125.98 301
12127.02 363
12128.06 348
12129.10 292
12130.14 266
12131.18 303
12132.22 298
12133.26 370
12134.30 324
12135.34 301
12136.38 326
12137.42 325
12138.47 304
12139.51 303
12140.55 323
12141.59 306
12142.63 293
12143.67 295
12144.71 284
12145.75 314
12146.79 318
12147.83 278
12148.87 277
12149.92 287
12150.96 316
12152.00 261
12153.04 274
12154.08 325
12155.12 279
12156.16 311
12157.21 284
12158.25 275
12159.29 271
12160.33 284
12161.37 262
12162.41 277
12163.46 249
12164.50 286
12165.54 274
12166.58 252
12167.62 289
12168.67 316
12169.71 283
12170.75 288
12171.79 249
12172.83 271
12173.88 290
12174.92 280
12175.96 267
12177.00 228
12178.05 281
12179.09 296
12180.13 270
12181.17 255
12182.22 282
12183.26 249
12184.30 253
12185.34 258
12186.39 238
12187.43 301
12188.47 265
12189.51 266
12190.56 262
12191.60 291
12192.64 275
12193.69 302
12194.73 315
12195.77 286
12196.82 341
12197.86 287
12198.90 289
12199.95 270
12200.99 287
12202.03 276
12203.08 288
12204.12 278
12205.16 278
12206.21 300
12207.25 274
12208.29 245
12209.34 282
12210.38 265
12211.43 257
12212.47 224
12213.51 245
12214.56 244
12215.60 259
12216.65 248
12217.69 221
12218.73 232
12219.78 258
12220.82 301
12221.87 288
12222.91 299
12223.96 326
12225.00 269
12226.04 269
12227.09 301
12228.13 333
12229.18 303
12230.22 287
12231.27 334
12232.31 323
12233.36 294
12234.40 291
12235.45 296
12236.49 270
12237.54 268
12238.58 274
12239.63 262
12240.67 270
12241.72 289
12242.76 316
12243.81 278
12244.85 245
12245.90 234
12246.94 274
12247.99 290
12249.03 253
12250.08 288
12251.12 248
12252.17 264
12253.22 248
12254.26 273
12255.31 290
12256.35 322
12257.40 306
12258.44 266
12259.49 266
12260.54 233
12261.58 265
12262.63 277
12263.67 271
12264.72 243
12265.77 256
12266.81 224
12267.86 243
12268.91 216
12269.95 233
12271.00 234
12272.04 266
12273.09 246
12274.14 282
12275.18 241
12276.23 258
12277.28 245
12278.32 280
12279.37 256
12280.42 236
12281.46 232
12282.51 245
12283.56 242
12284.61 281
12285.65 228
12286.70 244
12287.75 292
12288.79 267
12289.84 247
12290.89 288
12291.94 265
12292.98 265
12294.03 240
12295.08 241
12296.13 284
12297.17 225
12298.22 242
12299.27 245
12300.32 235
12301.36 253
12302.41 252
12303.46 245
12304.51 268
12305.55 254
12306.60 244
12307.65 255
12308.70 248
12309.75 233
12310.79 248
12311.84 260
12312.89 243
12313.94 230
12314.99 205
12316.04 230
12317.08 265
12318.13 241
12319.18 242
12320.23 222
12321.28 251
12322.33 248
12323.37 237
12324.42 247
12325.47 245
12326.52 234
12327.57 197
12328.62 205
12329.67 231
12330.72 248
12331.77 233
12332.81 263
12333.86 247
12334.91 222
12335.96 264
12337.01 260
12338.06 257
12339.11 252
12340.16 231
12341.21 229
12342.26 254
12343.31 261
12344.36 208
12345.41 224
12346.46 216
12347.51 222
12348.56 216
12349.61 218
12350.65 257
12351.70 239
12352.75 247
12353.80 256
12354.85 221
12355.90 171
12356.95 214
12358.00 256
12359.05 218
12360.11 218
12361.16 242
12362.21 218
12363.26 199
12364.31 229
12365.36 252
12366.41 236
12367.46 210
12368.51 234
12369.56 261
12370.61 219
12371.66 202
12372.71 217
12373.76 238
12374.81 236
12375.86 225
12376.91 247
12377.97 249
12379.02 212
12380.07 220
12381.12 215
12382.17 232
12383.22 220
12384.27 229
12385.32 234
12386.37 229
12387.43 227
12388.48 242
12389.53 262
12390.58 246
12391.63 228
12392.68 216
12393.74 237
12394.79 227
12395.84 212
12396.89 254
12397.94 261
12398.99 243
12400.05 252
12401.10 262
12402.15 249
12403.20 239
12404.25 220
12405.31 254
12406.36 267
12407.41 295
12408.46 298
12409.51 284
12410.57 269
12411.62 224
12412.67 223
12413.72 263
12414.78 254
12415.83 244
12416.88 250
12417.93 256
12418.99 230
12420.04 212
12421.09 251
12422.15 283
12423.20 269
12424.25 270
12425.30 255
12426.36 264
12427.41 242
12428.46 277
12429.52 277
12430.57 236
12431.62 271
12432.68 272
12433.73 259
12434.78 258
12435.84 278
12436.89 233
12437.94 250
12439.00 236
12440.05 260
12441.10 263
12442.16 231
12443.21 255
12444.27 277
12445.32 263
12446.37 299
12447.43 299
12448.48 287
12449.54 245
12450.59 265
12451.64 309
12452.70 283
12453.75 243
12454.81 308
12455.86 303
12456.91 273
12457.97 268
12459.02 274
12460.08 248
12461.13 258
12462.19 260
12463.24 253
12464.30 273
12465.35 255
12466.41 273
12467.46 286
12468.52 242
12469.57 267
12470.63 270
12471.68 221
12472.73 276
12473.79 282
12474.85 267
12475.90 284
12476.96 299
12478.01 293
12479.07 315
12480.12 285
12481.18 275
12482.23 348
12483.29 339
12484.34 302
12485.40 336
12486.45 353
12487.51 346
12488.57 338
12489.62 345
12490.68 412
12491.73 465
12492.79 553
12493.84 580
12494.90 639
12495.96 771
12497.01 815
12498.07 873
12499.12 911
12500.18 854
12501.24 817
12502.29 734
12503.35 627
12504.41 634
12505.46 522
12506.52 522
12507.57 479
12508.63 397
12509.69 339
12510.74 385
12511.80 414
12512.86 329
12513.91 382
12514.97 366
12516.03 346
12517.08 362
12518.14 320
12519.20 319
12520.26 287
12521.31 315
12522.37 320
12523.43 330
12524.48 317
12525.54 303
12526.60 298
12527.66 347
12528.71 280
12529.77 292
12530.83 333
12531.89 315
12532.94 303
12534.00 317
12535.06 328
12536.12 282
12537.17 325
12538.23 332
12539.29 343
12540.35 310
12541.41 300
12542.46 279
12543.52 268
12544.58 285
12545.64 239
12546.70 246
12547.75 246
12548.81 272
12549.87 294
12550.93 266
12551.99 261
12553.05 263
12554.10 245
12555.16 275
12556.22 268
12557.28 293
12558.34 287
12559.40 303
12560.46 282
12561.51 263
12562.57 267
12563.63 256
12564.69 273
12565.75 318
12566.81 258
12567.87 293
12568.93 227
12569.99 270
12571.04 334
12572.10 296
12573.16 356
12574.22 341
12575.28 353
12576.34 346
12577.40 398
12578.46 377
12579.52 434
12580.58 389
12581.64 398
12582.70 377
12583.76 349
12584.82 323
12585.88 350
12586.94 340
12588.00 381
12589.06 399
12590.12 312
12591.18 360
12592.24 348
12593.30 344
12594.36 354
12595.42 304
12596.48 343
12597.54 337
12598.60 336
12599.66 291
12600.72 281
12601.78 311
12602.84 307
12603.90 269
12604.96 280
12606.02 262
12607.08 313
12608.14 297
12609.20 290
12610.27 278
12611.33 296
12612.39 252
12613.45 262
12614.51 267
12615.57 246
12616.63 287
12617.69 281
12618.75 251
12619.81 273
12620.88 290
12621.94 295
12623.00 277
12624.06 255
12625.12 272
12626.18 260
12627.24 283
12628.31 255
12629.37 256
12630.43 216
12631.49 257
12632.55 234
12633.61 224
12634.68 255
12635.74 264
12636.80 249
12637.86 222
12638.92 237
12639.99 201
12641.05 227
12642.11 250
12643.17 224
12644.23 227
12645.30 232
12646.36 196
12647.42 236
12648.48 223
12649.55 229
12650.61 233
12651.67 229
12652.73 241
12653.80 253
12654.86 261
12655.92 243
12656.99 241
12658.05 229
12659.11 248
12660.17 248
12661.24 265
12662.30 287
12663.36 275
12664.43 245
12665.49 235
12666.55 251
12667.62 281
12668.68 250
12669.74 263
12670.81 272
12671.87 265
12672.93 283
12674.00 231
12675.06 215
12676.12 204
12677.19 231
12678.25 258
12679.31 227
12680.38 252
12681.44 256
12682.51 234
12683.57 223
12684.63 243
12685.70 200
12686.76 208
12687.83 256
12688.89 261
12689.95 233
12691.02 238
12692.08 226
12693.15 267
12694.21 272
12695.28 226
12696.34 223
12697.40 204
12698.47 210
12699.53 242
12700.60 266
12701.66 224
12702.73 252
12703.79 268
12704.86 233
12705.92 218
12706.99 256
12708.05 239
12709.12 227
12710.18 231
12711.25 222
12712.31 230
12713.38 242
12714.44 194
12715.51 205
12716.57 217
12717.64 215
12718.70 231
12719.77 222
12720.83 203
12721.90 252
12722.97 265
12724.03 210
12725.10 232
12726.16 217
12727.23 209
12728.29 213
12729.36 201
12730.43 202
12731.49 233
12732.56 259
12733.62 248
12734.69 248
12735.76 223
12736.82 229
12737.89 209
12738.95 227
12740.02 229
12741.09 237
12742.15 240
12743.22 167
12744.29 205
12745.35 224
12746.42 234
12747.49 271
12748.55 237
12749.62 187
12750.69 188
12751.75 183
12752.82 223
12753.89 224
12754.95 215
12756.02 193
12757.09 215
12758.15 193
12759.22 174
12760.29 195
12761.36 235
12762.42 217
12763.49 228
12764.56 223
12765.62 220
12766.69 190
12767.76 201
12768.83 220
12769.89 184
12770.96 247
12772.03 235
12773.10 230
12774.17 201
12775.23 212
12776.30 213
12777.37 192
12778.44 236
12779.50 213
12780.57 214
12781.64 232
12782.71 184
12783.78 246
12784.84 222
12785.91 234
12786.98 261
12788.05 247
12789.12 223
12790.19 178
12791.25 227
12792.32 237
12793.39 238
12794.46 226
12795.53 237
12796.60 205
12797.67 196
12798.73 219
12799.80 192
12800.87 200
12801.94 185
12803.01 222
12804.08 237
12805.15 201
12806.22 185
12807.29 169
12808.36 215
12809.42 239
12810.49 232
12811.56 242
12812.63 184
12813.70 208
12814.77 196
12815.84 234
12816.91 236
12817.98 204
12819.05 211
12820.12 219
12821.19 243
12822.26 246
12823.33 240
12824.40 238
12825.47 244
12826.54 232
12827.61 195
12828.68 254
12829.75 203
12830.82 227
12831.89 268
12832.96 215
12834.03 184
12835.10 194
12836.17 190
12837.24 192
12838.31 172
12839.38 194
12840.45 180
12841.52 169
12842.59 168
12843.66 189
12844.73 170
12845.80 182
12846.87 223
12847.95 219
12849.02 218
12850.09 180
12851.16 182
12852.23 185
12853.30 181
12854.37 178
12855.44 187
12856.51 200
12857.58 162
12858.66 167
12859.73 201
12860.80 134
12861.87 175
12862.94 172
12864.01 196
12865.08 187
12866.16 168
12867.23 192
12868.30 167
12869.37 188
12870.44 185
12871.51 152
12872.59 170
12873.66 184
12874.73 166
12875.80 181
12876.87 157
12877.95 169
12879.02 194
12880.09 183
12881.16 189
12882.23 183
12883.31 158
12884.38 179
12885.45 174
12886.52 183
12887.60 198
12888.67 213
12889.74 198
12890.81 218
12891.89 184
12892.96 181
12894.03 171
12895.11 167
12896.18 198
12897.25 194
12898.32 217
12899.40 215
12900.47 204
12901.54 217
12902.62 234
12903.69 181
12904.76 162
12905.84 156
12906.91 172
12907.98 166
12909.06 167
12910.13 169
12911.20 195
12912.28 195
12913.35 214
12914.42 208
12915.50 177
12916.57 154
12917.64 147
12918.72 184
12919.79 187
12920.87 197
12921.94 214
12923.01 176
12924.09 204
12925.16 196
12926.24 198
12927.31 163
12928.38 172
12929.46 181
12930.53 151
12931.61 168
12932.68 196
12933.76 204
12934.83 163
12935.90 162
12936.98 206
12938.05 196
12939.13 176
12940.20 175
12941.28 169
12942.35 187
12943.43 185
12944.50 201
12945.58 178
12946.65 150
12947.73 175
12948.80 177
12949.88 165
12950.95 169
12952.03 195
12953.10 180
12954.18 201
12955.25 193
12956.33 169
12957.40 161
12958.48 168
12959.55 180
12960.63 156
12961.70 161
12962.78 191
12963.86 191
12964.93 176
12966.01 168
12967.08 196
12968.16 165
12969.24 167
12970.31 182
12971.39 183
12972.46 215
12973.54 162
12974.62 156
12975.69 197
12976.77 148
12977.84 184
12978.92 175
12980.00 181
12981.07 197
12982.15 176
12983.23 194
12984.30 158
12985.38 140
12986.46 184
12987.53 176
12988.61 175
12989.69 166
12990.76 197
12991.84 179
12992.92 167
12993.99 198
12995.07 174
12996.15 156
12997.22 152
12998.30 196
12999.38 185
13000.45 189
13001.53 174
13002.61 213
13003.69 179
13004.76 200
13005.84 169
13006.92 171
13008.00 197
13009.07 139
13010.15 223
13011.23 227
13012.31 184
13013.38 168
13014.46 151
13015.54 198
13016.62 215
13017.70 190
13018.77 199
13019.85 164
13020.93 159
13022.01 220
13023.09 179
13024.16 166
13025.24 169
13026.32 193
13027.40 226
13028.48 227
13029.56 180
13030.63 200
13031.71 198
13032.79 181
13033.87 178
13034.95 180
13036.03 203
13037.11 208
13038.18 201
13039.26 186
13040.34 201
13041.42 221
13042.50 195
13043.58 199
13044.66 175
13045.74 149
13046.82 190
13047.89 206
13048.97 207
13050.05 189
13051.13 196
13052.21 168
13053.29 186
13054.37 168
13055.45 146
13056.53 171
13057.61 184
13058.69 180
13059.77 163
13060.85 199
13061.93 180
13063.01 216
13064.09 187
13065.17 181
13066.25 202
13067.33 195
13068.41 180
13069.49 183
13070.57 165
13071.65 194
13072.73 184
13073.81 160
13074.89 181
13075.97 171
13077.05 180
13078.13 205
13079.21 190
13080.29 171
13081.37 179
13082.45 168
13083.53 199
13084.61 209
13085.69 185
13086.77 180
13087.85 172
13088.94 165
13090.02 154
13091.10 186
13092.18 157
13093.26 175
13094.34 176
13095.42 159
13096.50 167
13097.58 163
13098.66 174
13099.75 195
13100.83 163
13101.91 168
13102.99 192
13104.07 189
13105.15 185
13106.23 183
13107.32 168
13108.40 167
13109.48 197
13110.56 188
13111.64 173
13112.72 167
13113.81 169
13114.89 212
13115.97 203
13117.05 168
13118.13 182
13119.22 175
13120.30 180
13121.38 195
13122.46 195
13123.55 187
13124.63 190
13125.71 183
13126.79 154
13127.88 169
13128.96 170
13130.04 141
13131.12 166
13132.21 176
13133.29 170
13134.37 164
13135.45 187
13136.54 172
13137.62 150
13138.70 168
13139.79 192
13140.87 189
13141.95 187
13143.03 173
13144.12 149
13145.20 154
13146.28 187
13147.37 180
13148.45 185
13149.53 180
13150.62 154
13151.70 167
13152.78 159
13153.87 174
13154.95 162
13156.03 185
13157.12 162
13158.20 187
13159.29 194
13160.37 167
13161.45 166
13162.54 176
13163.62 161
13164.71 179
13165.79 174
13166.87 177
13167.96 164
13169.04 163
13170.13 154
13171.21 158
13172.29 185
13173.38 161
13174.46 187
13175.55 183
13176.63 183
13177.72 165
13178.80 177
13179.89 197
13180.97 172
13182.06 189
13183.14 163
13184.22 169
13185.31 175
13186.39 168
13187.48 158
13188.56 168
13189.65 154
13190.73 143
13191.82 155
13192.90 170
13193.99 173
13195.07 174
13196.16 189
13197.25 156
13198.33 143
13199.42 156
13200.50 202
13201.59 196
13202.67 193
13203.76 165
13204.84 178
13205.93 152
13207.02 167
13208.10 181
13209.19 176
13210.27 180
13211.36 167
13212.44 194
13213.53 150
13214.62 147
13215.70 162
13216.79 177
13217.88 187
13218.96 179
13220.05 168
13221.13 192
13222.22 180
13223.31 180
13224.39 176
13225.48 160
13226.57 139
13227.65 174
13228.74 179
13229.83 169
13230.91 130
13232.00 157
13233.09 189
13234.17 149
13235.26 185
13236.35 193
13237.43 197
13238.52 191
13239.61 166
13240.70 173
13241.78 203
13242.87 218
13243.96 190
13245.04 184
13246.13 216
13247.22 241
13248.31 201
13249.39 183
13250.48 191
13251.57 182
13252.66 179
13253.74 147
13254.83 155
13255.92 162
13257.01 159
13258.10 199
13259.18 195
13260.27 201
13261.36 174
13262.45 189
13263.54 179
13264.62 165
13265.71 179
13266.80 208
13267.89 176
13268.98 162
13270.06 187
13271.15 205
13272.24 187
13273.33 179
13274.42 197
13275.51 195
13276.60 196
13277.68 260
13278.77 224
13279.86 200
13280.95 197
13282.04 210
13283.13 212
13284.22 212
13285.31 244
13286.39 247
13287.48 236
13288.57 230
13289.66 264
13290.75 229
13291.84 242
13292.93 258
13294.02 233
13295.11 238
13296.20 207
13297.29 265
13298.38 223
13299.47 236
13300.56 233
13301.65 229
13302.73 245
13303.82 241
13304.91 285
13306.00 254
13307.09 242
13308.18 279
13309.27 265
13310.36 242
13311.45 246
13312.54 241
13313.63 250
13314.72 281
13315.81 258
13316.90 249
13318.00 220
13319.09 281
13320.18 293
13321.27 234
13322.36 220
13323.45 248
13324.54 277
13325.63 208
13326.72 231
13327.81 248
13328.90 243
13329.99 286
13331.08 249
13332.17 309
13333.26 252
13334.35 240
13335.45 218
13336.54 223
13337.63 284
13338.72 309
13339.81 282
13340.90 217
13341.99 237
13343.08 327
13344.18 262
13345.27 274
13346.36 265
13347.45 276
13348.54 310
13349.63 253
13350.72 284
13351.82 285
13352.91 299
13354.00 287
13355.09 281
13356.18 271
13357.28 299
13358.37 305
13359.46 299
13360.55 326
13361.64 294
13362.74 284
13363.83 334
13364.92 338
13366.01 338
13367.10 355
13368.20 339
13369.29 335
13370.38 398
13371.47 394
13372.57 380
13373.66 386
13374.75 360
13375.84 364
13376.94 305
13378.03 275
13379.12 341
13380.22 336
13381.31 314
13382.40 308
13383.49 320
13384.59 278
13385.68 273
13386.77 295
13387.87 290
13388.96 265
13390.05 299
13391.15 295
13392.24 269
13393.33 247
13394.43 266
13395.52 251
13396.61 244
13397.71 257
13398.80 280
13399.90 277
13400.99 251
13402.08 278
13403.18 255
13404.27 238
13405.36 251
13406.46 255
13407.55 209
13408.65 275
13409.74 199
13410.83 214
13411.93 253
13413.02 230
13414.12 211
13415.21 265
13416.31 235
13417.40 256
13418.49 234
13419.59 244
13420.68 233
13421.78 222
13422.87 216
13423.97 259
13425.06 256
13426.16 242
13427.25 260
13428.35 244
13429.44 225
13430.54 246
13431.63 249
13432.73 273
13433.82 247
13434.92 238
13436.01 258
13437.11 271
13438.20 250
13439.30 216
13440.39 289
13441.49 276
13442.58 239
13443.68 289
13444.77 284
13445.87 250
13446.96 220
13448.06 247
13449.16 276
13450.25 231
13451.35 249
13452.44 262
13453.54 246
13454.64 252
13455.73 283
13456.83 280
13457.92 256
13459.02 265
13460.12 242
13461.21 263
13462.31 312
13463.40 334
13464.50 313
13465.60 281
13466.69 276
13467.79 265
13468.89 285
13469.98 285
13471.08 307
13472.18 273
13473.27 298
13474.37 290
13475.47 306
13476.56 301
13477.66 299
13478.76 261
13479.85 303
13480.95 329
13482.05 294
13483.14 325
13484.24 311
13485.34 326
13486.44 302
13487.53 351
13488.63 344
13489.73 316
13490.83 333
13491.92 360
13493.02 317
13494.12 345
13495.21 330
13496.31 323
13497.41 328
13498.51 360
13499.61 379
13500.70 400
13501.80 374
13502.90 392
13504.00 416
13505.10 511
13506.19 487
13507.29 447
13508.39 440
13509.49 432
13510.59 392
13511.68 367
13512.78 403
13513.88 366
13514.98 334
13516.08 324
13517.18 312
13518.27 310
13519.37 280
13520.47 273
13521.57 268
13522.67 299
13523.77 293
13524.87 298
13525.96 274
13527.06 241
13528.16 252
13529.26 281
13530.36 239
13531.46 269
13532.56 278
13533.66 267
13534.76 250
13535.86 259
13536.96 263
13538.05 290
13539.15 249
13540.25 252
13541.35 253
13542.45 259
13543.55 267
13544.65 238
13545.75 224
13546.85 239
13547.95 237
13549.05 254
13550.15 211
13551.25 240
13552.35 251
13553.45 236
13554.55 259
13555.65 227
13556.75 190
13557.85 227
13558.95 250
13560.05 211
13561.15 242
13562.25 221
13563.35 211
13564.45 262
13565.55 250
13566.65 206
13567.75 227
13568.85 227
13569.95 261
13571.05 243
13572.16 207
13573.26 185
13574.36 221
13575.46 203
13576.56 219
13577.66 241
13578.76 205
13579.86 219
13580.96 215
13582.06 205
13583.16 208
13584.27 269
13585.37 236
13586.47 251
13587.57 237
13588.67 238
13589.77 226
13590.87 228
13591.98 195
13593.08 188
13594.18 251
13595.28 211
13596.38 224
13597.48 219
13598.59 204
13599.69 244
13600.79 251
13601.89 240
13602.99 248
13604.10 264
13605.20 230
13606.30 243
13607.40 245
13608.50 232
13609.61 218
13610.71 239
13611.81 198
13612.91 184
13614.02 214
13615.12 224
13616.22 230
13617.32 240
13618.43 222
13619.53 191
13620.63 219
13621.73 216
13622.84 245
13623.94 244
13625.04 214
13626.14 256
13627.25 270
13628.35 236
13629.45 195
13630.56 179
13631.66 202
13632.76 201
13633.87 239
13634.97 220
13636.07 226
13637.18 153
13638.28 218
13639.38 187
13640.49 212
13641.59 189
13642.69 209
13643.80 219
13644.90 197
13646.00 187
13647.11 178
13648.21 206
13649.32 212
13650.42 222
13651.52 230
13652.63 223
13653.73 199
13654.84 206
13655.94 227
13657.04 190
13658.15 223
13659.25 208
13660.36 212
13661.46 215
13662.57 179
13663.67 208
13664.77 183
13665.88 215
13666.98 221
13668.09 213
13669.19 208
13670.30 209
13671.40 200
13672.51 198
13673.61 245
13674.72 228
13675.82 210
13676.93 223
13678.03 232
13679.14 226
13680.24 231
13681.35 195
13682.45 196
13683.56 211
13684.66 184
13685.77 251
13686.87 215
13687.98 198
13689.08 239
13690.19 207
13691.29 190
13692.40 209
13693.51 246
13694.61 229
13695.72 230
13696.82 198
13697.93 229
13699.03 224
13700.14 221
13701.25 225
13702.35 200
13703.46 238
13704.56 201
13705.67 222
13706.78 203
13707.88 210
13708.99 207
13710.10 246
13711.20 237
13712.31 230
13713.41 246
13714.52 231
13715.63 233
13716.73 282
13717.84 271
13718.95 258
13720.05 254
13721.16 261
13722.27 298
13723.37 254
13724.48 231
13725.59 271
13726.70 259
13727.80 268
13728.91 286
13730.02 287
13731.12 284
13732.23 302
13733.34 329
13734.45 284
13735.55 275
13736.66 307
13737.77 321
13738.87 303
13739.98 275
13741.09 242
13742.20 266
13743.31 313
13744.41 341
13745.52 290
13746.63 302
13747.74 328
13748.84 336
13749.95 324
13751.06 348
13752.17 310
13753.28 331
13754.38 398
13755.49 358
13756.60 353
13757.71 343
13758.82 378
13759.93 425
13761.03 417
13762.14 400
13763.25 401
13764.36 414
13765.47 435
13766.58 411
13767.68 452
13768.79 511
13769.90 527
13771.01 560
13772.12 574
13773.23 646
13774.34 660
13775.45 622
13776.56 642
13777.66 691
13778.77 644
13779.88 660
13780.99 651
13782.10 585
13783.21 558
13784.32 531
13785.43 513
13786.54 483
13787.65 407
13788.76 360
13789.87 415
13790.98 378
13792.09 421
13793.20 372
13794.31 342
13795.42 339
13796.52 379
13797.63 327
13798.74 325
13799.85 332
13800.96 307
13802.07 270
13803.18 295
13804.29 358
13805.40 304
13806.51 309
13807.63 323
13808.74 306
13809.85 346
13810.96 323
13812.07 290
13813.18 328
13814.29 317
13815.40 306
13816.51 339
13817.62 313
13818.73 317
13819.84 298
13820.95 271
13822.06 292
13823.17 291
13824.28 302
13825.40 268
13826.51 252
13827.62 296
13828.73 260
13829.84 254
13830.95 258
13832.06 267
13833.17 252
13834.28 238
13835.40 248
13836.51 260
13837.62 239
13838.73 233
13839.84 273
13840.95 278
13842.06 267
13843.18 253
13844.29 286
13845.40 285
13846.51 292
13847.62 322
13848.74 311
13849.85 286
13850.96 246
13852.07 246
13853.18 289
13854.30 299
13855.41 276
13856.52 264
13857.63 317
13858.74 326
13859.86 338
13860.97 376
13862.08 342
13863.19 315
13864.31 315
13865.42 304
13866.53 363
13867.64 349
13868.76 373
13869.87 393
13870.98 423
13872.10 352
13873.21 386
13874.32 339
13875.43 327
13876.55 330
13877.66 312
13878.77 288
13879.89 281
13881.00 307
13882.11 285
13883.23 252
13884.34 302
13885.45 280
13886.57 278
13887.68 272
13888.79 276
13889.91 312
13891.02 276
13892.13 283
13893.25 282
13894.36 301
13895.48 273
13896.59 273
13897.70 286
13898.82 301
13899.93 267
13901.05 278
13902.16 368
13903.27 286
13904.39 294
13905.50 310
13906.62 300
13907.73 318
13908.85 316
13909.96 307
13911.07 305
13912.19 270
13913.30 280
13914.42 286
13915.53 294
13916.65 270
13917.76 268
13918.88 267
13919.99 252
13921.11 283
13922.22 259
13923.34 252
13924.45 259
13925.57 272
13926.68 224
13927.80 250
13928.91 228
13930.03 278
13931.14 230
13932.26 279
13933.37 273
13934.49 262
13935.60 266
13936.72 258
13937.83 231
13938.95 224
13940.06 279
13941.18 225
13942.30 247
13943.41 228
13944.53 282
13945.64 276
13946.76 245
13947.87 217
13948.99 230
13950.11 231
13951.22 200
13952.34 248
13953.45 242
13954.57 204
13955.69 252
13956.80 224
13957.92 196
13959.04 230
13960.15 242
13961.27 254
13962.39 234
13963.50 234
13964.62 234
13965.73 259
13966.85 241
13967.97 216
13969.08 247
13970.20 233
13971.32 210
13972.44 227
13973.55 233
13974.67 234
13975.79 217
13976.90 222
13978.02 211
13979.14 227
13980.25 229
13981.37 240
13982.49 232
13983.61 240
13984.72 231
13985.84 226
13986.96 226
13988.08 235
13989.19 222
13990.31 229
13991.43 241
13992.55 258
13993.66 241
13994.78 226
13995.90 244
13997.02 230
13998.14 247
13999.25 266
14000.37 264
14001.49 230
14002.61 227
14003.73 243
14004.84 246
14005.96 262
14007.08 293
14008.20 296
14009.32 287
14010.44 234
14011.55 254
14012.67 239
14013.79 236
14014.91 234
14016.03 244
14017.15 264
14018.27 276
14019.38 274
14020.50 299
14021.62 295
14022.74 288
14023.86 296
14024.98 258
14026.10 318
14027.22 284
14028.34 283
14029.46 261
14030.57 272
14031.69 270
14032.81 272
14033.93 323
14035.05 283
14036.17 250
14037.29 248
14038.41 234
14039.53 218
14040.65 234
14041.77 261
14042.89 248
14044.01 225
14045.13 231
14046.25 236
14047.37 246
14048.49 243
14049.61 241
14050.73 238
14051.85 214
14052.97 232
14054.09 206
14055.21 245
14056.33 286
14057.45 268
14058.57 262
14059.69 277
14060.81 247
14061.93 267
14063.05 247
14064.17 253
14065.29 235
14066.41 236
14067.53 259
14068.65 254
14069.78 257
14070.90 240
14072.02 237
14073.14 247
14074.26 279
14075.38 267
14076.50 276
14077.62 264
14078.74 286
14079.86 303
14080.99 274
14082.11 276
14083.23 324
14084.35 280
14085.47 327
14086.59 287
14087.71 297
14088.84 306
14089.96 296
14091.08 329
14092.20 340
14093.32 338
14094.44 328
14095.57 290
14096.69 337
14097.81 317
14098.93 312
14100.05 348
14101.18 400
14102.30 398
14103.42 352
14104.54 378
14105.66 368
14106.79 372
14107.91 343
14109.03 278
14110.15 256
14111.28 267
14112.40 297
14113.52 278
14114.64 253
14115.77 211
14116.89 225
14118.01 261
14119.13 197
14120.26 214
14121.38 220
14122.50 252
14123.63 260
14124.75 235
14125.87 237
14126.99 224
14128.12 230
14129.24 237
14130.36 216
14131.49 242
14132.61 233
14133.73 230
14134.86 241
14135.98 215
14137.10 257
14138.23 237
14139.35 236
14140.47 224
14141.60 213
14142.72 233
14143.85 234
14144.97 215
14146.09 219
14147.22 222
14148.34 232
14149.47 213
14150.59 237
14151.71 199
14152.84 191
14153.96 229
14155.09 229
14156.21 213
14157.33 228
14158.46 234
14159.58 232
14160.71 221
14161.83 225
14162.96 210
14164.08 204
14165.21 253
14166.33 211
14167.45 207
14168.58 194
14169.70 219
14170.83 208
14171.95 197
14173.08 198
14174.20 183
14175.33 206
14176.45 203
14177.58 187
14178.70 216
14179.83 222
14180.95 217
14182.08 214
14183.20 194
14184.33 194
14185.46 194
14186.58 199
14187.71 201
14188.83 188
14189.96 225
14191.08 234
14192.21 210
14193.33 182
14194.46 192
14195.59 189
14196.71 226
14197.84 211
14198.96 213
14200.09 193
14201.22 193
14202.34 210
14203.47 199
14204.59 178
14205.72 186
14206.85 181
14207.97 172
14209.10 198
14210.23 212
14211.35 210
14212.48 191
14213.61 195
14214.73 162
14215.86 187
14216.99 193
14218.11 190
14219.24 218
14220.37 182
14221.49 170
14222.62 193
14223.75 178
14224.87 153
14226.00 192
14227.13 210
14228.25 173
14229.38 166
14230.51 182
14231.64 163
14232.76 160
14233.89 172
14235.02 160
14236.14 160
14237.27 179
14238.40 190
14239.53 215
14240.66 187
14241.78 161
14242.91 198
14244.04 201
14245.17 196
14246.29 169
14247.42 208
14248.55 172
14249.68 201
14250.81 187
14251.93 199
14253.06 177
14254.19 165
14255.32 190
14256.45 158
14257.57 170
14258.70 173
14259.83 188
14260.96 186
14262.09 186
14263.22 173
14264.34 168
14265.47 190
14266.60 174
14267.73 158
14268.86 188
14269.99 214
14271.12 181
14272.25 185
14273.37 185
14274.50 199
14275.63 185
14276.76 192
14277.89 176
14279.02 178
14280.15 164
14281.28 182
14282.41 177
14283.54 155
14284.67 162
14285.80 195
14286.92 167
14288.05 154
14289.18 169
14290.31 179
14291.44 177
14292.57 204
14293.70 184
14294.83 165
14295.96 193
14297.09 162
14298.22 166
14299.35 160
14300.48 173
14301.61 174
14302.74 157
14303.87 176
14305.00 157
14306.13 173
14307.26 192
14308.39 135
14309.52 169
14310.65 159
14311.78 140
14312.91 144
14314.04 185
14315.18 196
14316.31 179
14317.44 178
14318.57 194
14319.70 169
14320.83 158
14321.96 188
14323.09 181
14324.22 167
14325.35 177
14326.48 177
14327.61 146
14328.75 164
14329.88 143
14331.01 156
14332.14 166
14333.27 172
14334.40 151
14335.53 170
14336.66 170
14337.80 139
14338.93 140
14340.06 151
14341.19 136
14342.32 151
14343.45 138
14344.59 142
14345.72 160
14346.85 161
14347.98 168
14349.11 143
14350.24 148
14351.38 149
14352.51 184
14353.64 155
14354.77 163
14355.91 153
14357.04 158
14358.17 186
14359.30 178
14360.43 155
14361.57 153
14362.70 149
14363.83 151
14364.96 133
14366.10 134
14367.23 142
14368.36 152
14369.49 167
14370.63 158
14371.76 150
14372.89 138
14374.03 185
14375.16 159
14376.29 160
14377.42 165
14378.56 143
14379.69 150
14380.82 173
14381.96 162
14383.09 156
14384.22 161
14385.36 149
14386.49 168
14387.62 164
14388.76 157
14389.89 153
14391.02 149
14392.16 191
14393.29 169
14394.43 158
14395.56 142
14396.69 143
14397.83 138
14398.96 148
14400.09 194
14401.23 176
14402.36 172
14403.50 188
14404.63 183
14405.76 158
14406.90 173
14408.03 167
14409.17 168
14410.30 192
14411.44 149
14412.57 207
14413.70 169
14414.84 152
14415.97 154
14417.11 135
14418.24 158
14419.38 161
14420.51 185
14421.65 159
14422.78 145
14423.92 177
14425.05 188
14426.19 170
14427.32 161
14428.46 188
14429.59 175
14430.73 154
14431.86 154
14433.00 188
14434.13 153
14435.27 150
14436.40 164
14437.54 167
14438.67 146
14439.81 180
14440.95 146
14442.08 166
14443.22 172
14444.35 178
14445.49 162
14446.62 125
14447.76 145
14448.90 158
14450.03 177
14451.17 160
14452.30 167
14453.44 157
14454.58 166
14455.71 163
14456.85 172
14457.98 160
14459.12 182
14460.26 180
14461.39 207
14462.53 198
14463.67 167
14464.80 180
14465.94 217
14467.07 187
14468.21 205
14469.35 201
14470.48 210
14471.62 205
14472.76 202
14473.90 230
14475.03 207
14476.17 229
14477.31 188
14478.44 214
14479.58 227
14480.72 201
14481.85 234
14482.99 209
14484.13 228
14485.27 241
14486.40 221
14487.54 213
14488.68 185
14489.82 189
14490.95 195
14492.09 179
14493.23 182
14494.37 192
14495.50 172
14496.64 178
14497.78 178
14498.92 132
14500.05 175
14501.19 161
14502.33 144
14503.47 151
14504.61 154
14505.74 151
14506.88 139
14508.02 144
14509.16 183
14510.30 174
14511.44 166
14512.57 177
14513.71 160
14514.85 155
14515.99 162
14517.13 163
14518.27 170
14519.41 175
14520.54 157
14521.68 172
14522.82 152
14523.96 153
14525.10 141
14526.24 173
14527.38 154
14528.52 164
14529.65 164
14530.79 161
14531.93 132
14533.07 124
14534.21 155
14535.35 158
14536.49 137
14537.63 140
14538.77 146
14539.91 180
14541.05 175
14542.19 158
14543.33 145
14544.47 148
14545.61 162
14546.75 139
14547.89 126
14549.02 158
14550.16 188
14551.30 142
14552.44 154
14553.58 126
14554.72 127
14555.86 142
14557.00 164
14558.14 142
14559.29 133
14560.43 137
14561.57 131
14562.71 183
14563.85 131
14564.99 161
14566.13 145
14567.27 160
14568.41 158
14569.55 145
14570.69 177
14571.83 161
14572.97 150
14574.11 133
14575.25 169
14576.39 185
14577.53 157
14578.68 151
14579.82 144
14580.96 173
14582.10 186
14583.24 155
14584.38 164
14585.52 159
14586.66 172
14587.80 184
14588.95 171
14590.09 154
14591.23 184
14592.37 174
14593.51 180
14594.65 199
14595.79 219
14596.94 216
14598.08 163
14599.22 167
14600.36 202
14601.50 165
14602.65 154
14603.79 167
14604.93 193
14606.07 219
14607.21 210
14608.36 221
14609.50 163
14610.64 173
14611.78 189
14612.92 200
14614.07 202
14615.21 221
14616.35 179
14617.49 170
14618.64 173
14619.78 179
14620.92 204
14622.06 207
14623.21 209
14624.35 210
14625.49 242
14626.64 191
14627.78 198
14628.92 221
14630.06 250
14631.21 227
14632.35 235
14633.49 223
14634.64 257
14635.78 276
14636.92 237
14638.07 251
14639.21 299
14640.35 294
14641.50 273
14642.64 293
14643.78 303
14644.93 261
14646.07 254
14647.21 237
14648.36 201
14649.50 254
14650.65 234
14651.79 246
14652.93 204
14654.08 177
14655.22 176
14656.37 195
14657.51 186
14658.65 186
14659.80 181
14660.94 173
14662.09 185
14663.23 178
14664.37 201
14665.52 210
14666.66 158
14667.81 156
14668.95 180
14670.10 191
14671.24 165
14672.39 163
14673.53 212
14674.68 154
14675.82 196
14676.97 181
14678.11 152
14679.25 181
14680.40 186
14681.54 148
14682.69 152
14683.83 159
14684.98 185
14686.13 182
14687.27 157
14688.42 143
14689.56 164
14690.71 157
14691.85 154
14693.00 159
14694.14 160
14695.29 169
14696.43 156
14697.58 150
14698.72 162
14699.87 144
14701.02 126
14702.16 129
14703.31 130
14704.45 133
14705.60 174
14706.75 148
14707.89 167
14709.04 157
14710.18 151
14711.33 145
14712.48 151
14713.62 142
14714.77 148
14715.92 143
14717.06 167
14718.21 137
14719.35 125
14720.50 151
14721.65 145
14722.79 165
14723.94 123
14725.09 147
14726.23 118
14727.38 161
14728.53 163
14729.67 122
14730.82 123
14731.97 151
14733.12 141
14734.26 129
14735.41 123
14736.56 141
14737.70 133
14738.85 151
14740.00 138
14741.15 109
14742.29 147
14743.44 137
14744.59 135
14745.74 151
14746.88 126
14748.03 142
14749.18 176
14750.33 150
14751.47 152
14752.62 159
14753.77 146
14754.92 155
14756.07 132
14757.21 160
14758.36 168
14759.51 157
14760.66 140
14761.81 133
14762.95 147
14764.10 146
14765.25 165
14766.40 152
14767.55 136
14768.70 142
14769.84 159
14770.99 152
14772.14 123
14773.29 167
14774.44 166
14775.59 145
14776.74 142
14777.88 144
14779.03 162
14780.18 143
14781.33 149
14782.48 133
14783.63 147
14784.78 172
14785.93 154
14787.08 160
14788.22 180
14789.37 202
14790.52 165
14791.67 163
14792.82 150
14793.97 154
14795.12 157
14796.27 154
14797.42 163
14798.57 156
14799.72 151
14800.87 162
14802.02 167
14803.17 177
14804.32 153
14805.47 170
14806.62 167
14807.77 138
14808.92 183
14810.07 166
14811.22 161
14812.37 171
14813.52 188
14814.67 170
14815.82 162
14816.97 161
14818.12 188
14819.27 152
14820.42 145
14821.57 177
14822.72 162
14823.87 152
14825.02 184
14826.17 162
14827.32 129
14828.47 138
14829.62 156
14830.78 156
14831.93 157
14833.08 145
14834.23 111
14835.38 153
14836.53 154
14837.68 145
14838.83 131
14839.98 143
14841.13 150
14842.29 142
14843.44 139
14844.59 145
14845.74 126
14846.89 150
14848.04 134
14849.19 116
14850.35 111
14851.50 155
14852.65 147
14853.80 138
14854.95 136
14856.10 138
14857.26 147
14858.41 133
14859.56 114
14860.71 151
14861.86 129
14863.02 121
14864.17 140
14865.32 116
14866.47 130
14867.63 107
14868.78 97
14869.93 138
14871.08 137
14872.23 130
14873.39 127
14874.54 132
14875.69 94
14876.84 109
14878.00 145
14879.15 133
14880.30 120
14881.46 102
14882.61 126
14883.76 101
14884.91 84
14886.07 118
14887.22 144
14888.37 124
14889.53 117
14890.68 115
14891.83 124
14892.99 132
14894.14 146
14895.29 141
14896.45 104
14897.60 106
14898.75 135
14899.91 125
14901.06 124
14902.21 95
14903.37 121
14904.52 153
14905.67 119
14906.83 116
14907.98 116
14909.14 117
14910.29 125
14911.44 96
14912.60 115
14913.75 116
14914.91 116
14916.06 125
14917.21 133
14918.37 136
14919.52 134
14920.68 129
14921.83 97
14922.99 120
14924.14 135
14925.30 129
14926.45 113
14927.60 153
14928.76 118
14929.91 137
14931.07 122
14932.22 133
14933.38 109
14934.53 102
14935.69 146
14936.84 151
14938.00 134
14939.15 140
14940.31 123
14941.46 133
14942.62 120
14943.77 114
14944.93 114
14946.08 126
14947.24 140
14948.39 163
14949.55 126
14950.71 121
14951.86 131
14953.02 135
14954.17 110
14955.33 104
14956.48 122
14957.64 131
14958.80 144
14959.95 117
14961.11 107
14962.26 112
14963.42 133
14964.57 114
14965.73 103
14966.89 122
14968.04 105
14969.20 100
14970.36 95
14971.51 107
14972.67 112
14973.82 136
14974.98 133
14976.14 159
14977.29 108
14978.45 89
14979.61 139
14980.76 113
14981.92 103
14983.08 112
14984.23 83
14985.39 127
14986.55 141
14987.70 116
14988.86 108
14990.02 128
14991.18 134
14992.33 118
14993.49 135
14994.65 132
14995.80 106
14996.96 105
14998.12 96
14999.28 109
15000.43 106
15001.59 127
15002.75 118
15003.91 99
15005.06 100
15006.22 110
15007.38 119
15008.54 107
15009.69 123
15010.85 122
15012.01 116
15013.17 97
15014.33 119
15015.48 123
15016.64 112
15017.80 95
15018.96 116
15020.12 116
15021.27 120
15022.43 101
15023.59 139
15024.75 145
15025.91 104
15027.07 115
15028.23 103
15029.38 84
15030.54 123
15031.70 105
15032.86 90
15034.02 91
15035.18 108
15036.34 116
15037.49 117
15038.65 86
15039.81 106
15040.97 123
15042.13 109
15043.29 114
15044.45 122
15045.61 100
15046.77 122
15047.93 93
15049.09 98
15050.24 108
15051.40 121
15052.56 113
15053.72 115
15054.88 117
15056.04 143
15057.20 134
15058.36 101
15059.52 118
15060.68 128
15061.84 136
15063.00 112
15064.16 94
15065.32 119
15066.48 113
15067.64 119
15068.80 100
15069.96 123
15071.12 100
15072.28 108
15073.44 103
15074.60 103
15075.76 90
15076.92 117
15078.08 115
15079.24 99
15080.40 102
15081.56 99
15082.72 113
15083.89 132
15085.05 127
15086.21 102
15087.37 99
15088.53 97
15089.69 104
15090.85 101
15092.01 85
15093.17 104
15094.33 86
15095.49 120
15096.66 95
15097.82 88
15098.98 101
15100.14 118
15101.30 125
15102.46 125
15103.62 102
15104.78 98
15105.95 101
15107.11 84
15108.27 98
15109.43 90
15110.59 91
15111.75 93
15112.92 124
15114.08 121
15115.24 132
15116.40 97
15117.56 100
15118.73 119
15119.89 140
15121.05 120
15122.21 128
15123.37 98
15124.54 108
15125.70 91
15126.86 91
15128.02 103
15129.19 111
15130.35 117
15131.51 91
15132.67 91
15133.84 85
15135.00 89
15136.16 82
15137.32 86
15138.49 83
15139.65 90
15140.81 135
15141.97 127
15143.14 133
15144.30 120
15145.46 108
15146.63 102
15147.79 112
15148.95 99
15150.12 111
15151.28 125
15152.44 123
15153.61 98
15154.77 93
15155.93 105
15157.10 93
15158.26 134
15159.42 118
15160.59 113
15161.75 101
15162.91 108
15164.08 105
15165.24 129
15166.41 137
15167.57 123
15168.73 120
15169.90 132
15171.06 114
15172.23 83
15173.39 117
15174.55 117
15175.72 106
15176.88 110
15178.05 114
15179.21 115
15180.38 106
15181.54 132
15182.70 130
15183.87 104
15185.03 96
15186.20 103
15187.36 97
15188.53 99
15189.69 110
15190.86 104
15192.02 130
15193.19 106
15194.35 113
15195.52 113
15196.68 131
15197.85 102
15199.01 108
15200.18 115
15201.34 99
15202.51 119
15203.67 120
15204.84 129
15206.00 125
15207.17 121
15208.33 113
15209.50 113
15210.66 115
15211.83 117
15213.00 124
15214.16 117
15215.33 142
15216.49 139
15217.66 132
15218.82 139
15219.99 117
15221.16 123
15222.32 149
15223.49 94
15224.65 135
15225.82 136
15226.99 133
15228.15 128
15229.32 112
15230.49 149
15231.65 153
15232.82 121
15233.98 129
15235.15 135
15236.32 144
15237.48 135
15238.65 131
15239.82 148
15240.98 139
15242.15 142
15243.32 143
15244.48 111
15245.65 158
15246.82 123
15247.98 137
15249.15 115
15250.32 138
15251.49 116
15252.65 103
15253.82 74
15254.99 108
15256.16 104
15257.32 103
15258.49 148
15259.66 134
15260.82 110
15261.99 128
15263.16 122
15264.33 108
15265.49 128
15266.66 103
15267.83 102
15269.00 128
15270.17 113
15271.33 118
15272.50 116
15273.67 142
15274.84 91
15276.01 100
15277.17 87
15278.34 117
15279.51 119
15280.68 102
15281.85 119
15283.01 119
15284.18 84
15285.35 93
15286.52 98
15287.69 86
15288.86 78
15290.03 88
15291.19 96
15292.36 107
15293.53 141
15294.70 103
15295.87 97
15297.04 95
15298.21 98
15299.38 122
15300.54 122
15301.71 100
15302.88 92
15304.05 84
15305.22 87
15306.39 113
15307.56 109
15308.73 110
15309.90 136
15311.07 117
15312.24 129
15313.41 107
15314.58 108
15315.75 84
15316.92 109
15318.09 123
15319.25 88
15320.42 93
15321.59 82
15322.76 114
15323.93 97
15325.10 100
15326.27 89
15327.44 99
15328.61 99
15329.78 89
15330.95 90
15332.12 95
15333.29 94
15334.46 107
15335.64 95
15336.81 118
15337.98 109
15339.15 93
15340.32 118
15341.49 81
15342.66 124
15343.83 119
15345.00 112
15346.17 114
15347.34 132
15348.51 124
15349.68 115
15350.85 112
15352.02 118
15353.20 114
15354.37 104
15355.54 114
15356.71 88
15357.88 84
15359.05 74
15360.22 111
15361.39 103
15362.57 88
15363.74 91
15364.91 105
15366.08 116
15367.25 97
15368.42 115
15369.59 102
15370.77 122
15371.94 97
15373.11 100
15374.28 91
15375.45 99
15376.63 106
15377.80 121
15378.97 104
15380.14 92
15381.31 140
15382.49 106
15383.66 98
15384.83 80
15386.00 103
15387.17 104
15388.35 124
15389.52 102
15390.69 88
15391.86 63
15393.04 91
15394.21 116
15395.38 128
15396.55 86
15397.73 102
15398.90 101
15400.07 98
15401.25 122
15402.42 101
15403.59 106
15404.76 94
15405.94 127
15407.11 109
15408.28 97
15409.46 85
15410.63 90
15411.80 108
15412.98 118
15414.15 101
15415.32 91
15416.50 94
15417.67 115
15418.84 94
15420.02 97
15421.19 85
15422.36 101
15423.54 107
15424.71 60
15425.89 91
15427.06 94
15428.23 87
15429.41 107
15430.58 108
15431.76 89
15432.93 107
15434.10 91
15435.28 114
15436.45 101
15437.63 91
15438.80 111
15439.97 117
15441.15 93
15442.32 86
15443.50 89
15444.67 85
15445.85 104
15447.02 90
15448.20 95
15449.37 102
15450.55 87
15451.72 124
15452.89 93
15454.07 99
15455.24 124
15456.42 117
15457.59 85
15458.77 90
15459.94 94
15461.12 96
15462.30 91
15463.47 95
15464.65 93
15465.82 118
15467.00 93
15468.17 111
15469.35 96
15470.52 107
15471.70 86
15472.87 100
15474.05 81
15475.22 98
15476.40 95
15477.58 100
15478.75 127
15479.93 86
15481.10 86
15482.28 82
15483.46 83
15484.63 88
15485.81 94
15486.98 96
15488.16 107
15489.34 95
15490.51 87
15491.69 92
15492.87 115
15494.04 118
15495.22 95
15496.39 103
15497.57 127
15498.75 112
15499.92 113
15501.10 119
15502.28 98
15503.45 134
15504.63 95
15505.81 107
15506.98 100
15508.16 86
15509.34 92
15510.52 89
15511.69 91
15512.87 86
15514.05 86
15515.22 90
15516.40 103
15517.58 97
15518.76 99
15519.93 112
15521.11 110
15522.29 136
15523.47 108
15524.64 126
15525.82 122
15527.00 125
15528.18 104
15529.35 112
15530.53 100
15531.71 96
15532.89 113
15534.07 105
15535.24 85
15536.42 102
15537.60 99
15538.78 118
15539.96 81
15541.13 101
15542.31 117
15543.49 89
15544.67 81
15545.85 106
15547.03 103
15548.20 97
15549.38 92
15550.56 106
15551.74 108
15552.92 95
15554.10 119
15555.28 114
15556.45 105
15557.63 107
15558.81 120
15559.99 92
15561.17 111
15562.35 101
15563.53 99
15564.71 94
15565.89 96
15567.07 96
15568.24 107
15569.42 97
15570.60 121
15571.78 101
15572.96 93
15574.14 112
15575.32 98
15576.50 108
15577.68 82
15578.86 116
15580.04 102
15581.22 109
15582.40 107
15583.58 99
15584.76 96
15585.94 95
15587.12 112
15588.30 77
15589.48 110
15590.66 125
15591.84 112
15593.02 101
15594.20 125
15595.38 134
15596.56 111
15597.74 100
15598.92 100
15600.10 109
15601.28 112
15602.46 107
15603.64 119
15604.82 123
15606.00 125
15607.18 112
15608.36 133
15609.55 152
15610.73 121
15611.91 138
15613.09 157
15614.27 153
15615.45 104
15616.63 119
15617.81 127
15618.99 124
15620.17 130
15621.36 126
15622.54 144
15623.72 135
15624.90 121
15626.08 146
15627.26 152
15628.44 168
15629.63 141
15630.81 153
15631.99 162
15633.17 137
15634.35 149
15635.53 128
15636.72 143
15637.90 142
15639.08 135
15640.26 147
15641.44 138
15642.63 159
15643.81 140
15644.99 135
15646.17 128
15647.35 148
15648.54 178
15649.72 174
15650.90 138
15652.08 169
15653.27 169
15654.45 174
15655.63 154
15656.81 153
15658.00 206
15659.18 187
15660.36 180
15661.54 150
15662.73 160
15663.91 185
15665.09 201
15666.28 161
15667.46 174
15668.64 146
15669.82 145
15671.01 156
15672.19 176
15673.37 167
15674.56 168
15675.74 206
15676.92 154
15678.11 141
15679.29 144
15680.47 160
15681.66 139
15682.84 162
15684.03 155
15685.21 164
15686.39 148
15687.58 151
15688.76 148
15689.94 140
15691.13 132
15692.31 147
15693.50 151
15694.68 146
15695.86 135
15697.05 129
15698.23 172
15699.42 126
15700.60 154
15701.78 153
15702.97 161
15704.15 152
15705.34 132
15706.52 138
15707.71 149
15708.89 144
15710.08 138
15711.26 149
15712.45 140
15713.63 139
15714.81 136
15716.00 132
15717.18 158
15718.37 145
15719.55 173
15720.74 161
15721.92 153
15723.11 160
15724.29 175
15725.48 177
15726.66 192
15727.85 183
15729.04 148
15730.22 183
15731.41 212
15732.59 141
15733.78 174
15734.96 152
15736.15 170
15737.33 159
15738.52 157
15739.71 153
15740.89 142
15742.08 167
15743.26 171
15744.45 167
15745.63 161
15746.82 184
15748.01 182
15749.19 186
15750.38 175
15751.56 183
15752.75 178
15753.94 176
15755.12 211
15756.31 209
15757.50 185
15758.68 178
15759.87 190
15761.06 174
15762.24 192
15763.43 187
15764.62 186
15765.80 182
15766.99 210
15768.18 179
15769.36 174
15770.55 196
15771.74 189
15772.92 189
15774.11 172
15775.30 168
15776.48 175
15777.67 149
15778.86 158
15780.05 169
15781.23 229
15782.42 184
15783.61 172
15784.80 146
15785.98 158
15787.17 155
15788.36 145
15789.55 131
15790.73 165
15791.92 178
15793.11 151
15794.30 154
15795.48 140
15796.67 162
15797.86 154
15799.05 137
15800.24 181
15801.42 148
15802.61 158
15803.80 154
15804.99 112
15806.18 132
15807.37 158
15808.55 136
15809.74 152
15810.93 176
15812.12 158
15813.31 152
15814.50 163
15815.68 158
15816.87 150
15818.06 116
15819.25 122
15820.44 124
15821.63 136
15822.82 106
15824.01 132
15825.19 139
15826.38 125
15827.57 100
15828.76 116
15829.95 137
15831.14 141
15832.33 137
15833.52 134
15834.71 112
15835.90 118
15837.09 144
15838.28 138
15839.47 147
15840.66 131
15841.84 128
15843.03 127
15844.22 115
15845.41 130
15846.60 137
15847.79 137
15848.98 98
15850.17 102
15851.36 104
15852.55 111
15853.74 131
15854.93 122
15856.12 110
15857.31 105
15858.50 103
15859.69 115
15860.88 111
15862.07 107
15863.26 117
15864.46 114
15865.65 100
15866.84 115
15868.03 104
15869.22 117
15870.41 123
15871.60 111
15872.79 128
15873.98 131
15875.17 125
15876.36 135
15877.55 111
15878.74 115
15879.94 121
15881.13 105
15882.32 119
15883.51 131
15884.70 132
15885.89 117
15887.08 132
15888.27 101
15889.46 106
15890.66 106
15891.85 128
15893.04 139
15894.23 117
15895.42 121
15896.61 150
15897.81 127
15899.00 111
15900.19 104
15901.38 141
15902.57 108
15903.76 112
15904.96 122
15906.15 154
15907.34 158
15908.53 125
15909.72 146
15910.92 120
15912.11 115
15913.30 119
15914.49 127
15915.69 123
15916.88 140
15918.07 149
15919.26 125
15920.46 135
15921.65 165
15922.84 156
15924.03 142
15925.23 130
15926.42 130
15927.61 142
15928.81 140
15930.00 133
15931.19 108
15932.38 154
15933.58 155
15934.77 158
15935.96 151
15937.16 135
15938.35 107
15939.54 105
15940.74 137
15941.93 141
15943.12 127
15944.32 154
15945.51 132
15946.70 113
15947.90 145
15949.09 130
15950.28 126
15951.48 124
15952.67 120
15953.87 93
15955.06 104
15956.25 133
15957.45 98
15958.64 111
15959.84 127
15961.03 115
15962.22 112
15963.42 147
15964.61 129
15965.81 121
15967.00 105
15968.19 125
15969.39 118
15970.58 129
15971.78 133
15972.97 119
15974.17 115
15975.36 117
15976.56 87
15977.75 115
15978.95 97
15980.14 85
15981.34 92
15982.53 99
15983.72 76
15984.92 98
15986.11 115
15987.31 144
15988.50 136
15989.70 98
15990.90 77
15992.09 97
15993.29 117
15994.48 98
15995.68 100
15996.87 116
15998.07 103
15999.26 98
16000.46 97
16001.65 108
16002.85 99
16004.05 104
16005.24 118
16006.44 94
16007.63 94
16008.83 102
16010.02 127
16011.22 124
16012.42 124
16013.61 101
16014.81 106
16016.00 101
16017.20 99
16018.40 122
16019.59 78
16020.79 91
16021.99 91
16023.18 140
16024.38 119
16025.58 105
16026.77 108
16027.97 80
16029.16 101
16030.36 109
16031.56 110
16032.76 103
16033.95 128
16035.15 127
16036.35 102
16037.54 116
16038.74 103
16039.94 97
16041.13 89
16042.33 118
16043.53 116
16044.73 94
16045.92 94
16047.12 94
16048.32 115
16049.51 86
16050.71 86
16051.91 90
16053.11 109
16054.30 93
16055.50 92
16056.70 108
16057.90 71
16059.10 104
16060.29 92
16061.49 106
16062.69 94
16063.89 94
16065.08 84
16066.28 101
16067.48 86
16068.68 105
16069.88 101
16071.07 89
16072.27 106
16073.47 114
16074.67 114
16075.87 100
16077.07 104
16078.26 114
16079.46 116
16080.66 91
16081.86 83
16083.06 98
16084.26 84
16085.46 119
16086.66 103
16087.85 90
16089.05 116
16090.25 159
16091.45 134
16092.65 99
16093.85 106
16095.05 78
16096.25 108
16097.45 105
16098.65 98
16099.84 123
16101.04 89
16102.24 98
16103.44 102
16104.64 101
16105.84 103
16107.04 103
16108.24 75
16109.44 103
16110.64 95
16111.84 75
16113.04 95
16114.24 89
16115.44 96
16116.64 90
16117.84 111
16119.04 101
16120.24 92
16121.44 115
16122.64 100
16123.84 109
16125.04 85
16126.24 89
16127.44 96
16128.64 85
16129.84 103
16131.04 111
16132.24 98
16133.44 102
16134.64 97
16135.84 87
16137.04 78
16138.25 101
16139.45 111
16140.65 82
16141.85 91
16143.05 95
16144.25 99
16145.45 111
16146.65 86
16147.85 96
16149.05 87
16150.25 104
16151.46 82
16152.66 91
16153.86 94
16155.06 104
16156.26 121
16157.46 92
16158.66 90
16159.87 84
16161.07 105
16162.27 94
16163.47 94
16164.67 103
16165.87 102
16167.08 93
16168.28 82
16169.48 86
16170.68 87
16171.88 119
16173.09 98
16174.29 82
16175.49 102
16176.69 100
16177.89 85
16179.10 85
16180.30 84
16181.50 93
16182.70 94
16183.91 95
16185.11 96
16186.31 114
16187.51 86
16188.72 68
16189.92 90
16191.12 84
16192.32 107
16193.53 112
16194.73 123
16195.93 106
16197.13 105
16198.34 113
16199.54 116
16200.74 92
16201.95 95
16203.15 111
16204.35 129
16205.56 107
16206.76 112
16207.96 78
16209.17 74
16210.37 76
16211.57 86
16212.78 103
16213.98 87
16215.18 97
16216.39 100
16217.59 117
16218.79 111
16220.00 94
16221.20 131
16222.41 101
16223.61 80
16224.81 87
16226.02 89
16227.22 116
16228.43 106
16229.63 108
16230.83 100
16232.04 110
16233.24 101
16234.45 102
16235.65 100
16236.86 67
16238.06 106
16239.26 108
16240.47 120
16241.67 110
16242.88 117
16244.08 106
16245.29 87
16246.49 94
16247.70 108
16248.90 104
16250.11 98
16251.31 94
16252.52 118
16253.72 88
16254.93 90
16256.13 90
16257.34 91
16258.54 108
16259.75 74
16260.95 97
16262.16 101
16263.36 102
16264.57 123
16265.77 90
16266.98 116
16268.19 81
16269.39 95
16270.60 116
16271.80 102
16273.01 114
16274.21 103
16275.42 119
16276.63 110
16277.83 130
16279.04 133
16280.24 90
16281.45 134
16282.66 119
16283.86 133
16285.07 133
16286.27 122
16287.48 113
16288.69 130
16289.89 131
16291.10 112
16292.31 123
16293.51 107
16294.72 110
16295.93 113
16297.13 117
16298.34 96
16299.55 140
16300.75 144
16301.96 139
16303.17 116
16304.37 127
16305.58 145
16306.79 132
16307.99 134
16309.20 119
16310.41 117
16311.62 135
16312.82 118
16314.03 124
16315.24 135
16316.44 94
16317.65 143
16318.86 142
16320.07 129
16321.27 115
16322.48 142
16323.69 114
16324.90 105
16326.10 123
16327.31 92
16328.52 112
16329.73 119
16330.94 109
16332.14 105
16333.35 125
16334.56 108
16335.77 120
16336.98 90
16338.18 92
16339.39 108
16340.60 108
16341.81 99
16343.02 91
16344.23 101
16345.43 109
16346.64 106
16347.85 106
16349.06 107
16350.27 100
16351.48 120
16352.69 89
16353.89 97
16355.10 92
16356.31 99
16357.52 107
16358.73 105
16359.94 75
16361.15 92
16362.36 98
16363.57 110
16364.77 100
16365.98 93
16367.19 90
16368.40 78
16369.61 70
16370.82 74
16372.03 74
16373.24 104
16374.45 88
16375.66 88
16376.87 77
16378.08 86
16379.29 108
16380.50 88
16381.71 89
16382.92 119
16384.13 98
16385.34 108
16386.55 88
16387.76 100
16388.97 88
16390.18 93
16391.39 76
16392.60 100
16393.81 107
16395.02 92
16396.23 91
16397.44 74
16398.65 68
16399.86 100
16401.07 113
16402.28 81
16403.49 83
16404.70 112
16405.91 107
16407.12 97
16408.33 89
16409.54 91
16410.76 94
16411.97 92
16413.18 114
16414.39 85
16415.60 102
16416.81 100
16418.02 118
16419.23 82
16420.44 83
16421.66 109
16422.87 93
16424.08 93
16425.29 76
16426.50 87
16427.71 77
16428.92 110
16430.14 78
16431.35 99
16432.56 92
16433.77 87
16434.98 82
16436.19 93
16437.41 119
16438.62 108
16439.83 80
16441.04 87
16442.25 76
16443.47 88
16444.68 98
16445.89 79
16447.10 104
16448.31 83
16449.53 84
16450.74 101
16451.95 95
16453.16 68
16454.38 91
16455.59 125
16456.80 81
16458.01 101
16459.23 85
16460.44 87
16461.65 91
16462.86 98
16464.08 92
16465.29 68
16466.50 81
16467.72 77
16468.93 90
16470.14 84
16471.35 88
16472.57 98
16473.78 98
16474.99 89
16476.21 82
16477.42 85
16478.63 94
16479.85 77
16481.06 89
16482.27 90
16483.49 91
16484.70 84
16485.92 88
16487.13 81
16488.34 77
16489.56 74
16490.77 86
16491.98 76
16493.20 76
16494.41 78
16495.63 88
16496.84 77
16498.05 92
16499.27 89
16500.48 95
16501.70 92
16502.91 83
16504.13 84
16505.34 68
16506.55 84
16507.77 66
16508.98 104
16510.20 75
16511.41 62
16512.63 79
16513.84 63
16515.06 82
16516.27 74
16517.49 69
16518.70 90
16519.92 57
16521.13 84
16522.35 107
16523.56 82
16524.78 92
16525.99 73
16527.21 88
16528.42 79
16529.64 113
16530.85 83
16532.07 95
16533.28 93
16534.50 78
16535.71 94
16536.93 86
16538.14 73
16539.36 87
16540.58 68
16541.79 63
16543.01 75
16544.22 77
16545.44 80
16546.65 89
16547.87 90
16549.09 97
16550.30 87
16551.52 74
16552.73 83
16553.95 72
16555.17 77
16556.38 88
16557.60 78
16558.82 83
16560.03 98
16561.25 89
16562.46 73
16563.68 73
16564.90 89
16566.11 79
16567.33 89
16568.55 102
16569.76 76
16570.98 88
16572.20 80
16573.41 84
16574.63 89
16575.85 76
16577.07 75
16578.28 80
16579.50 79
16580.72 89
16581.93 113
16583.15 98
16584.37 101
16585.59 86
16586.80 84
16588.02 85
16589.24 68
16590.46 76
16591.67 83
16592.89 100
16594.11 94
16595.33 97
16596.54 90
16597.76 86
16598.98 81
16600.20 79
16601.41 88
16602.63 73
16603.85 87
16605.07 89
16606.29 101
16607.50 74
16608.72 90
16609.94 77
16611.16 98
16612.38 91
16613.60 86
16614.81 60
16616.03 98
16617.25 78
16618.47 83
16619.69 89
16620.91 84
16622.13 78
16623.34 99
16624.56 76
16625.78 96
16627.00 85
16628.22 89
16629.44 74
16630.66 92
16631.88 78
16633.10 63
16634.31 58
16635.53 57
16636.75 79
16637.97 74
16639.19 63
16640.41 83
16641.63 99
16642.85 106
16644.07 114
16645.29 50
16646.51 73
16647.73 76
16648.95 87
16650.17 67
16651.39 84
16652.61 72
16653.83 62
16655.05 92
16656.27 79
16657.49 92
16658.71 79
16659.93 98
16661.15 94
16662.37 69
16663.59 85
16664.81 81
16666.03 90
16667.25 83
16668.47 85
16669.69 91
16670.91 93
16672.13 82
16673.35 65
16674.57 91
16675.79 79
16677.01 76
16678.23 54
16679.45 58
16680.67 89
16681.89 78
16683.12 68
16684.34 73
16685.56 82
16686.78 86
16688.00 84
16689.22 78
16690.44 82
16691.66 79
16692.88 86
16694.11 85
16695.33 113
16696.55 70
16697.77 63
16698.99 64
16700.21 67
16701.43 79
16702.66 60
16703.88 74
16705.10 61
16706.32 81
16707.54 82
16708.77 89
16709.99 79
16711.21 89
16712.43 75
16713.65 70
16714.87 60
16716.10 73
16717.32 69
16718.54 72
16719.76 81
16720.99 80
16722.21 85
16723.43 74
16724.65 67
16725.88 82
16727.10 89
16728.32 61
16729.54 93
16730.77 78
16731.99 64
16733.21 65
16734.43 72
16735.66 73
16736.88 67
16738.10 78
16739.33 90
16740.55 79
16741.77 103
16742.99 86
16744.22 73
16745.44 82
16746.66 82
16747.89 98
16749.11 79
16750.33 78
16751.56 86
16752.78 93
16754.00 90
16755.23 74
16756.45 65
16757.68 96
16758.90 83
16760.12 82
16761.35 86
16762.57 85
16763.79 85
16765.02 67
16766.24 78
16767.47 57
16768.69 60
16769.91 105
16771.14 91
16772.36 72
16773.59 70
16774.81 74
16776.04 68
16777.26 53
16778.48 63
16779.71 105
16780.93 63
16782.16 96
16783.38 71
16784.61 69
16785.83 79
16787.06 75
16788.28 108
16789.51 88
16790.73 98
16791.96 81
16793.18 78
16794.41 58
16795.63 81
16796.86 75
16798.08 89
16799.31 77
16800.53 103
16801.76 79
16802.98 88
16804.21 72
16805.43 89
16806.66 86
16807.88 98
16809.11 84
16810.33 75
16811.56 97
16812.79 72
16814.01 78
16815.24 90
16816.46 95
16817.69 88
16818.91 76
16820.14 59
16821.37 71
16822.59 90
16823.82 95
16825.04 95
16826.27 79
16827.50 68
16828.72 99
16829.95 131
16831.18 97
16832.40 83
16833.63 67
16834.86 92
16836.08 105
16837.31 83
16838.53 74
16839.76 94
16840.99 76
16842.21 85
16843.44 93
16844.67 66
16845.90 88
16847.12 82
16848.35 62
16849.58 76
16850.80 89
16852.03 78
16853.26 92
16854.48 91
16855.71 98
16856.94 80
16858.17 125
16859.39 97
16860.62 96
16861.85 99
16863.08 105
16864.30 75
16865.53 73
16866.76 98
16867.99 92
16869.21 90
16870.44 72
16871.67 142
16872.90 101
16874.13 95
16875.35 104
16876.58 100
16877.81 101
16879.04 119
16880.27 120
16881.49 130
16882.72 94
16883.95 101
16885.18 93
16886.41 113
16887.64 112
16888.86 120
16890.09 127
16891.32 116
16892.55 111
16893.78 99
16895.01 100
16896.24 113
16897.46 90
16898.69 104
16899.92 89
16901.15 92
16902.38 119
16903.61 101
16904.84 81
16906.07 100
16907.30 73
16908.53 87
16909.75 95
16910.98 79
16912.21 91
16913.44 99
16914.67 90
16915.90 83
16917.13 99
16918.36 79
16919.59 82
16920.82 99
16922.05 95
16923.28 100
16924.51 98
16925.74 76
16926.97 102
16928.20 90
16929.43 77
16930.66 72
16931.89 77
16933.12 71
16934.35 86
16935.58 80
16936.81 96
16938.04 85
16939.27 70
16940.50 75
16941.73 87
16942.96 89
16944.19 91
16945.42 97
16946.65 99
16947.88 101
16949.11 69
16950.34 101
16951.57 72
16952.80 94
16954.04 87
16955.27 81
16956.50 71
16957.73 86
16958.96 69
16960.19 56
16961.42 100
16962.65 99
16963.88 87
16965.11 78
16966.35 82
16967.58 83
16968.81 77
16970.04 74
16971.27 83
16972.50 74
16973.73 63
16974.97 67
16976.20 80
16977.43 109
16978.66 101
16979.89 57
16981.12 57
16982.36 81
16983.59 79
16984.82 68
16986.05 78
16987.28 89
16988.52 77
16989.75 100
16990.98 87
16992.21 63
16993.45 64
16994.68 67
16995.91 76
16997.14 77
16998.37 71
16999.61 70
17000.84 87
17002.07 71
17003.31 71
17004.54 74
17005.77 68
17007.00 82
17008.24 62
17009.47 74
17010.70 62
17011.93 90
17013.17 70
17014.40 87
17015.63 75
17016.87 58
17018.10 89
17019.33 115
17020.57 79
17021.80 95
17023.03 69
17024.27 99
17025.50 98
17026.73 65
17027.97 62
17029.20 74
17030.43 87
17031.67 57
17032.90 75
17034.14 67
17035.37 84
17036.60 77
17037.84 73
17039.07 63
17040.30 74
17041.54 68
17042.77 74
17044.01 74
17045.24 52
17046.47 59
17047.71 53
17048.94 58
17050.18 60
17051.41 82
17052.65 94
17053.88 76
17055.12 53
17056.35 70
17057.58 70
17058.82 68
17060.05 70
17061.29 70
17062.52 81
17063.76 90
17064.99 84
17066.23 81
17067.46 61
17068.70 65
17069.93 96
17071.17 101
17072.40 63
17073.64 74
17074.87 70
17076.11 74
17077.34 65
17078.58 80
17079.81 84
17081.05 67
17082.29 64
17083.52 73
17084.76 69
17085.99 79
17087.23 82
17088.46 68
17089.70 65
17090.94 75
17092.17 61
17093.41 88
17094.64 70
17095.88 60
17097.12 83
17098.35 69
17099.59 70
17100.82 76
17102.06 75
17103.30 67
17104.53 80
17105.77 72
17107.00 69
17108.24 58
17109.48 57
17110.71 68
17111.95 58
17113.19 47
17114.42 64
17115.66 52
17116.90 54
17118.13 69
17119.37 83
17120.61 70
17121.85 77
17123.08 79
17124.32 67
17125.56 61
17126.79 54
17128.03 58
17129.27 79
17130.50 67
17131.74 79
17132.98 63
17134.22 50
17135.45 73
17136.69 63
17137.93 56
17139.17 66
17140.40 76
17141.64 64
17142.88 92
17144.12 73
17145.36 45
17146.59 71
17147.83 84
17149.07 85
17150.31 59
17151.54 60
17152.78 60
17154.02 91
17155.26 63
17156.50 66
17157.74 55
17158.97 79
17160.21 67
17161.45 80
17162.69 84
17163.93 83
17165.17 94
17166.40 94
17167.64 80
17168.88 84
17170.12 83
17171.36 84
17172.60 84
17173.84 40
17175.08 67
17176.31 85
17177.55 66
17178.79 44
17180.03 57
17181.27 85
17182.51 72
17183.75 55
17184.99 84
17186.23 69
17187.47 59
17188.71 85
17189.94 54
17191.18 67
17192.42 49
17193.66 69
17194.90 58
17196.14 84
17197.38 76
17198.62 75
17199.86 64
17201.10 76
17202.34 65
17203.58 69
17204.82 56
17206.06 63
17207.30 74
17208.54 60
17209.78 81
17211.02 72
17212.26 83
17213.50 48
17214.74 64
17215.98 52
17217.22 54
17218.46 55
17219.70 61
17220.94 69
17222.18 65
17223.43 72
17224.67 94
17225.91 76
17227.15 76
17228.39 114
17229.63 91
17230.87 83
17232.11 51
17233.35 60
17234.59 74
17235.83 99
17237.08 90
17238.32 91
17239.56 95
17240.80 86
17242.04 68
17243.28 66
17244.52 77
17245.76 80
17247.01 70
17248.25 66
17249.49 73
17250.73 74
17251.97 65
17253.21 95
17254.46 83
17255.70 67
17256.94 63
17258.18 71
17259.42 50
17260.66 56
17261.91 63
17263.15 51
17264.39 71
17265.63 96
17266.87 66
17268.12 64
17269.36 74
17270.60 76
17271.84 70
17273.09 86
17274.33 69
17275.57 77
17276.81 98
17278.06 80
17279.30 72
17280.54 64
17281.78 71
17283.03 103
17284.27 98
17285.51 82
17286.76 84
17288.00 70
17289.24 72
17290.48 64
17291.73 61
17292.97 56
17294.21 83
17295.46 91
17296.70 94
17297.94 78
17299.19 74
17300.43 63
17301.67 63
17302.92 91
17304.16 67
17305.40 98
17306.65 66
17307.89 53
17309.14 64
17310.38 75
17311.62 79
17312.87 66
17314.11 81
17315.35 71
17316.60 63
17317.84 59
17319.09 84
17320.33 95
17321.58 77
17322.82 65
17324.06 57
17325.31 59
17326.55 71
17327.80 63
17329.04 86
17330.29 50
17331.53 49
17332.77 74
17334.02 77
17335.26 47
17336.51 70
17337.75 83
17339.00 75
17340.24 76
17341.49 57
17342.73 64
17343.98 65
17345.22 79
17346.47 67
17347.71 58
17348.96 75
17350.20 83
17351.45 87
17352.69 81
17353.94 60
17355.18 74
17356.43 83
17357.68 49
17358.92 73
17360.17 72
17361.41 93
17362.66 76
17363.90 78
17365.15 70
17366.39 72
17367.64 80
17368.89 55
17370.13 69
17371.38 48
17372.62 63
17373.87 62
17375.12 58
17376.36 73
17377.61 59
17378.85 62
17380.10 66
17381.35 70
17382.59 66
17383.84 63
17385.09 82
17386.33 67
17387.58 54
17388.83 55
17390.07 81
17391.32 71
17392.57 78
17393.81 84
17395.06 60
17396.31 83
17397.55 58
17398.80 51
17400.05 57
17401.29 48
17402.54 60
17403.79 65
17405.04 72
17406.28 60
17407.53 63
17408.78 57
17410.02 65
17411.27 49
17412.52 42
17413.77 44
17415.01 55
17416.26 54
17417.51 57
17418.76 48
17420.00 57
17421.25 74
17422.50 83
17423.75 70
17425.00 73
17426.24 64
17427.49 89
17428.74 66
17429.99 52
17431.24 63
17432.48 78
17433.73 66
17434.98 53
17436.23 53
17437.48 52
17438.73 50
17439.97 63
17441.22 51
17442.47 71
17443.72 70
17444.97 53
17446.22 48
17447.47 65
17448.71 68
17449.96 63
17451.21 65
17452.46 69
17453.71 50
17454.96 75
17456.21 73
17457.46 71
17458.71 80
17459.95 63
17461.20 64
17462.45 85
17463.70 70
17464.95 55
17466.20 55
17467.45 56
17468.70 57
17469.95 55
17471.20 47
17472.45 52
17473.70 60
17474.95 68
17476.20 61
17477.45 74
17478.70 49
17479.95 63
17481.20 62
17482.45 34
17483.70 56
17484.95 73
17486.20 74
17487.45 66
17488.70 61
17489.95 60
17491.20 56
17492.45 66
17493.70 64
17494.95 73
17496.20 79
17497.45 66
17498.70 45
17499.95 62
17501.20 67
17502.45 75
17503.70 89
17504.95 91
17506.20 80
17507.46 77
17508.71 73
17509.96 69
17511.21 66
17512.46 71
17513.71 64
17514.96 71
17516.21 62
17517.46 59
17518.71 57
17519.97 76
17521.22 72
17522.47 57
17523.72 61
17524.97 62
17526.22 66
17527.47 46
17528.73 60
17529.98 80
17531.23 65
17532.48 75
17533.73 65
17534.99 60
17536.24 72
17537.49 65
17538.74 63
17539.99 66
17541.25 63
17542.50 69
17543.75 77
17545.00 57
17546.25 80
17547.51 84
17548.76 91
17550.01 78
17551.26 46
17552.52 75
17553.77 64
17555.02 68
17556.27 52
17557.53 61
17558.78 55
17560.03 58
17561.28 47
17562.54 62
17563.79 70
17565.04 55
17566.30 38
17567.55 56
17568.80 70
17570.05 61
17571.31 65
17572.56 72
17573.81 52
17575.07 61
17576.32 58
17577.57 65
17578.83 72
17580.08 71
17581.33 46
17582.59 63
17583.84 60
17585.10 73
17586.35 71
17587.60 78
17588.86 65
17590.11 49
17591.36 73
17592.62 68
17593.87 78
17595.13 80
17596.38 54
17597.63 47
17598.89 57
17600.14 66
17601.40 65
17602.65 73
17603.90 58
17605.16 71
17606.41 78
17607.67 59
17608.92 59
17610.18 50
17611.43 55
17612.69 73
17613.94 61
17615.20 57
17616.45 58
17617.71 52
17618.96 58
17620.21 64
17621.47 58
17622.72 71
17623.98 46
17625.23 56
17626.49 53
17627.75 58
17629.00 56
17630.26 50
17631.51 59
17632.77 54
17634.02 98
17635.28 63
17636.53 58
17637.79 72
17639.04 75
17640.30 71
17641.55 62
17642.81 75
17644.07 70
17645.32 60
17646.58 70
17647.83 54
17649.09 53
17650.35 67
17651.60 74
17652.86 68
17654.11 74
17655.37 75
17656.63 72
17657.88 71
17659.14 62
17660.39 52
17661.65 52
17662.91 65
17664.16 63
17665.42 57
17666.68 71
17667.93 50
17669.19 53
17670.45 62
17671.70 57
17672.96 56
17674.22 67
17675.47 53
17676.73 76
17677.99 62
17679.24 51
17680.50 54
17681.76 55
17683.02 52
17684.27 61
17685.53 63
17686.79 60
17688.05 49
17689.30 69
17690.56 53
17691.82 48
17693.07 78
17694.33 58
17695.59 72
17696.85 61
17698.11 41
17699.36 54
17700.62 55
17701.88 59
17703.14 57
17704.39 49
17705.65 38
17706.91 57
17708.17 44
17709.43 57
17710.68 68
17711.94 50
17713.20 71
17714.46 68
17715.72 58
17716.98 55
17718.23 49
17719.49 63
17720.75 48
17722.01 46
17723.27 40
17724.53 66
17725.79 52
17727.04 55
17728.30 78
17729.56 92
17730.82 45
17732.08 44
17733.34 71
17734.60 60
17735.86 66
17737.12 55
17738.37 56
17739.63 76
17740.89 72
17742.15 65
17743.41 67
17744.67 68
17745.93 62
17747.19 70
17748.45 89
17749.71 118
17750.97 78
17752.23 66
17753.49 64
17754.75 69
17756.01 43
17757.27 78
17758.53 65
17759.79 56
17761.05 67
17762.31 65
17763.57 57
17764.83 62
17766.09 39
17767.35 55
17768.61 62
17769.87 91
17771.13 56
17772.39 51
17773.65 45
17774.91 65
17776.17 68
17777.43 66
17778.69 65
17779.95 69
17781.21 49
17782.47 72
17783.73 76
17784.99 63
17786.25 71
17787.51 74
17788.78 54
17790.04 70
17791.30 75
17792.56 70
17793.82 68
17795.08 51
17796.34 62
17797.60 68
17798.86 73
17800.13 63
17801.39 62
17802.65 57
17803.91 64
17805.17 77
17806.43 73
17807.69 66
17808.96 58
17810.22 55
17811.48 74
17812.74 60
17814.00 54
17815.26 78
17816.53 66
17817.79 72
17819.05 60
17820.31 63
17821.57 78
17822.84 67
17824.10 54
17825.36 67
17826.62 63
17827.89 62
17829.15 65
17830.41 57
17831.67 49
17832.93 56
17834.20 49
17835.46 60
17836.72 58
17837.99 72
17839.25 66
17840.51 55
17841.77 73
17843.04 72
17844.30 59
17845.56 57
17846.82 70
17848.09 54
17849.35 47
17850.61 53
17851.88 59
17853.14 56
17854.40 66
17855.67 65
17856.93 49
17858.19 44
17859.46 66
17860.72 63
17861.98 71
17863.25 65
17864.51 69
17865.77 57
17867.04 60
17868.30 49
17869.57 59
17870.83 57
17872.09 58
17873.36 71
17874.62 53
17875.89 53
17877.15 64
17878.41 66
17879.68 66
17880.94 57
17882.21 60
17883.47 49
17884.73 62
17886.00 52
17887.26 47
17888.53 86
17889.79 54
17891.06 54
17892.32 48
17893.59 56
17894.85 60
17896.12 51
17897.38 56
17898.65 61
17899.91 58
17901.17 67
17902.44 71
17903.70 49
17904.97 59
17906.23 52
17907.50 52
17908.77 60
17910.03 69
17911.30 53
17912.56 52
17913.83 54
17915.09 55
17916.36 67
17917.62 75
17918.89 76
17920.15 66
17921.42 67
17922.68 56
17923.95 47
17925.22 55
17926.48 60
17927.75 82
17929.01 56
17930.28 73
17931.55 68
17932.81 47
17934.08 62
17935.34 65
17936.61 51
17937.88 67
17939.14 54
17940.41 56
17941.68 74
17942.94 70
17944.21 62
17945.47 57
17946.74 52
17948.01 57
17949.27 58
17950.54 65
17951.81 54
17953.07 52
17954.34 65
17955.61 78
17956.87 75
17958.14 68
17959.41 58
17960.68 74
17961.94 65
17963.21 57
17964.48 85
17965.74 69
17967.01 79
17968.28 64
17969.55 73
17970.81 53
17972.08 55
17973.35 56
17974.62 68
17975.88 70
17977.15 47
17978.42 50
17979.69 57
17980.95 53
17982.22 53
17983.49 59
17984.76 62
17986.03 77
17987.29 68
17988.56 71
17989.83 67
17991.10 62
17992.37 66
17993.63 79
17994.90 53
17996.17 53
17997.44 61
17998.71 55
17999.98 53
18001.24 43
18002.51 57
18003.78 50
18005.05 61
18006.32 60
18007.59 66
18008.86 44
18010.12 56
18011.39 65
18012.66 66
18013.93 45
18015.20 63
18016.47 60
18017.74 75
18019.01 67
18020.28 61
18021.54 70
18022.81 54
18024.08 48
18025.35 40
18026.62 81
18027.89 49
18029.16 50
18030.43 47
18031.70 48
18032.97 54
18034.24 49
18035.51 53
18036.78 48
18038.05 61
18039.32 50
18040.59 76
18041.86 71
18043.13 61
18044.40 67
18045.67 71
18046.94 58
18048.21 61
18049.48 69
18050.75 98
18052.02 69
18053.29 61
18054.56 46
18055.83 53
18057.10 49
18058.37 55
18059.64 82
18060.91 62
18062.18 64
18063.45 70
18064.72 82
18065.99 55
18067.26 47
18068.54 90
18069.81 76
18071.08 60
18072.35 73
18073.62 57
18074.89 71
18076.16 50
18077.43 72
18078.70 60
18079.97 58
18081.25 59
18082.52 71
18083.79 49
18085.06 54
18086.33 44
18087.60 58
18088.87 59
18090.15 49
18091.42 70
18092.69 66
18093.96 76
18095.23 43
18096.50 40
18097.78 34
18099.05 48
18100.32 59
18101.59 59
18102.86 48
18104.14 62
18105.41 49
18106.68 52
18107.95 64
18109.23 69
18110.50 50
18111.77 56
18113.04 62
18114.31 52
18115.59 65
18116.86 74
18118.13 74
18119.40 64
18120.68 66
18121.95 59
18123.22 64
18124.50 65
18125.77 68
18127.04 57
18128.31 58
18129.59 51
18130.86 58
18132.13 57
18133.41 66
18134.68 73
18135.95 61
18137.23 61
18138.50 52
18139.77 68
18141.05 62
18142.32 69
18143.59 58
18144.87 61
18146.14 77
18147.41 75
18148.69 58
18149.96 56
18151.23 71
18152.51 45
18153.78 46
18155.06 77
18156.33 48
18157.60 66
18158.88 53
18160.15 64
18161.43 57
18162.70 54
18163.97 50
18165.25 74
18166.52 77
18167.80 64
18169.07 53
18170.35 76
18171.62 66
18172.90 81
18174.17 67
18175.44 87
18176.72 77
18177.99 73
18179.27 65
18180.54 66
18181.82 64
18183.09 76
18184.37 86
18185.64 65
18186.92 55
18188.19 55
18189.47 61
18190.74 54
18192.02 76
18193.29 60
18194.57 62
18195.84 60
18197.12 72
18198.39 76
18199.67 58
18200.95 60
18202.22 55
18203.50 46
18204.77 58
18206.05 51
18207.32 55
18208.60 62
18209.88 66
18211.15 59
18212.43 45
18213.70 66
18214.98 70
18216.26 56
18217.53 78
18218.81 64
18220.08 63
18221.36 62
18222.64 79
18223.91 52
18225.19 57
18226.47 64
18227.74 58
18229.02 64
18230.29 50
18231.57 47
18232.85 51
18234.12 72
18235.40 83
18236.68 49
18237.95 53
18239.23 42
18240.51 73
18241.79 63
18243.06 68
18244.34 78
18245.62 66
18246.89 63
18248.17 77
18249.45 59
18250.73 40
18252.00 63
18253.28 68
18254.56 60
18255.83 61
18257.11 68
18258.39 53
18259.67 58
18260.94 56
18262.22 52
18263.50 64
18264.78 54
18266.06 80
18267.33 53
18268.61 58
18269.89 69
18271.17 68
18272.45 48
18273.72 60
18275.00 77
18276.28 63
18277.56 56
18278.84 56
18280.11 95
18281.39 88
18282.67 51
18283.95 56
18285.23 36
18286.51 62
18287.78 53
18289.06 55
18290.34 69
18291.62 52
18292.90 68
18294.18 69
18295.46 63
18296.74 60
18298.01 54
18299.29 62
18300.57 78
18301.85 50
18303.13 72
18304.41 41
18305.69 53
18306.97 42
18308.25 46
18309.53 58
18310.81 58
18312.09 51
18313.37 39
18314.64 59
18315.92 75
18317.20 56
18318.48 60
18319.76 51
18321.04 56
18322.32 66
18323.60 76
18324.88 50
18326.16 57
18327.44 47
18328.72 54
18330.00 60
18331.28 64
18332.56 74
18333.84 61
18335.12 37
18336.40 50
18337.68 53
18338.96 47
18340.24 46
18341.52 57
18342.80 62
18344.09 75
18345.37 68
18346.65 68
18347.93 69
18349.21 61
18350.49 64
18351.77 62
18353.05 55
18354.33 61
18355.61 57
18356.89 64
18358.17 74
18359.46 61
18360.74 58
18362.02 70
18363.30 77
18364.58 59
18365.86 59
18367.14 78
18368.42 74
18369.71 59
18370.99 45
18372.27 55
18373.55 60
18374.83 50
18376.11 68
18377.39 59
18378.68 44
18379.96 48
18381.24 52
18382.52 64
18383.80 55
18385.09 60
18386.37 44
18387.65 68
18388.93 74
18390.21 63
18391.50 45
18392.78 38
18394.06 43
18395.34 56
18396.63 54
18397.91 58
18399.19 52
18400.47 59
18401.76 56
18403.04 57
18404.32 41
18405.60 70
18406.89 51
18408.17 56
18409.45 73
18410.73 38
18412.02 66
18413.30 68
18414.58 56
18415.87 42
18417.15 49
18418.43 90
18419.72 58
18421.00 58
18422.28 39
18423.57 47
18424.85 63
18426.13 48
18427.42 61
18428.70 68
18429.98 62
18431.27 59
18432.55 48
18433.83 53
18435.12 51
18436.40 48
18437.68 65
18438.97 69
18440.25 51
18441.54 79
18442.82 80
18444.10 59
18445.39 61
18446.67 53
18447.96 48
18449.24 78
18450.53 86
18451.81 46
18453.09 35
18454.38 48
18455.66 57
18456.95 45
18458.23 52
18459.52 61
18460.80 76
18462.09 76
18463.37 65
18464.65 72
18465.94 50
18467.22 75
18468.51 65
18469.79 65
18471.08 52
18472.36 46
18473.65 58
18474.93 57
18476.22 72
18477.50 59
18478.79 40
18480.08 61
18481.36 77
18482.65 72
18483.93 49
18485.22 51
18486.50 67
18487.79 77
18489.07 73
18490.36 52
18491.64 55
18492.93 47
18494.22 67
18495.50 55
18496.79 49
18498.07 67
18499.36 55
18500.65 61
18501.93 71
18503.22 68
18504.50 61
18505.79 72
18507.08 46
18508.36 53
18509.65 62
18510.94 56
18512.22 72
18513.51 68
18514.80 52
18516.08 60
18517.37 82
18518.65 96
18519.94 63
18521.23 66
18522.51 63
18523.80 70
18525.09 88
18526.38 63
18527.66 81
18528.95 62
18530.24 85
18531.52 57
18532.81 45
18534.10 71
18535.39 65
18536.67 67
18537.96 63
18539.25 62
18540.53 67
18541.82 73
18543.11 68
18544.40 65
18545.68 59
18546.97 62
18548.26 72
18549.55 54
18550.84 59
18552.12 63
18553.41 65
18554.70 72
18555.99 67
18557.27 58
18558.56 54
18559.85 75
18561.14 54
18562.43 54
18563.72 56
18565.00 49
18566.29 52
18567.58 51
18568.87 65
18570.16 54
18571.45 78
18572.73 72
18574.02 67
18575.31 80
18576.60 73
18577.89 63
18579.18 60
18580.47 74
18581.75 62
18583.04 63
18584.33 69
18585.62 70
18586.91 75
18588.20 60
18589.49 80
18590.78 73
18592.07 71
18593.36 58
18594.65 79
18595.93 57
18597.22 72
18598.51 74
18599.80 73
18601.09 64
18602.38 62
18603.67 48
18604.96 52
18606.25 55
18607.54 65
18608.83 94
18610.12 86
18611.41 82
18612.70 68
18613.99 78
18615.28 70
18616.57 81
18617.86 86
18619.15 73
18620.44 66
18621.73 69
18623.02 64
18624.31 76
18625.60 91
18626.89 73
18628.18 88
18629.47 78
18630.76 60
18632.05 56
18633.34 71
18634.64 70
18635.93 59
18637.22 65
18638.51 70
18639.80 68
18641.09 62
18642.38 69
18643.67 73
18644.96 57
18646.25 69
18647.54 69
18648.84 89
18650.13 79
18651.42 76
18652.71 52
18654.00 63
18655.29 68
18656.58 64
18657.88 67
18659.17 56
18660.46 52
18661.75 65
18663.04 63
18664.33 79
18665.63 53
18666.92 56
18668.21 65
18669.50 71
18670.79 53
18672.08 54
18673.38 48
18674.67 57
18675.96 75
18677.25 60
18678.55 60
18679.84 61
18681.13 58
18682.42 50
18683.71 51
18685.01 53
18686.30 65
18687.59 77
18688.88 50
18690.18 54
18691.47 59
18692.76 73
18694.06 61
18695.35 60
18696.64 48
18697.93 49
18699.23 59
18700.52 68
18701.81 50
18703.11 61
18704.40 60
18705.69 64
18706.99 64
18708.28 63
18709.57 68
18710.86 72
18712.16 54
18713.45 78
18714.75 78
18716.04 39
18717.33 61
18718.63 72
18719.92 70
18721.21 66
18722.51 72
18723.80 56
18725.09 44
18726.39 36
18727.68 43
18728.98 68
18730.27 67
18731.56 69
18732.86 70
18734.15 58
18735.45 61
18736.74 53
18738.04 42
18739.33 65
18740.62 76
18741.92 71
18743.21 53
18744.51 59
18745.80 51
18747.10 52
18748.39 57
18749.69 41
18750.98 51
18752.27 70
18753.57 71
18754.86 69
18756.16 59
18757.45 64
18758.75 59
18760.04 69
18761.34 61
18762.63 63
18763.93 83
18765.23 62
18766.52 49
18767.82 69
18769.11 74
18770.41 44
18771.70 67
18773.00 65
18774.29 53
18775.59 51
18776.88 56
18778.18 59
18779.48 50
18780.77 94
18782.07 62
18783.36 54
18784.66 43
18785.95 52
18787.25 53
18788.55 54
18789.84 63
18791.14 81
18792.43 56
18793.73 44
18795.03 51
18796.32 54
18797.62 48
18798.92 62
18800.21 56
18801.51 75
18802.81 53
18804.10 59
18805.40 51
18806.70 48
18807.99 42
18809.29 77
18810.59 59
18811.88 52
18813.18 42
18814.48 61
18815.77 47
18817.07 53
18818.37 50
18819.66 79
18820.96 54
18822.26 53
18823.56 54
18824.85 63
18826.15 72
18827.45 58
18828.75 64
18830.04 75
18831.34 46
18832.64 42
18833.94 54
18835.23 60
18836.53 66
18837.83 44
18839.13 43
18840.42 41
18841.72 45
18843.02 32
18844.32 36
18845.62 46
18846.91 56
18848.21 48
18849.51 58
18850.81 57
18852.11 52
18853.40 59
18854.70 54
18856.00 61
18857.30 51
18858.60 77
18859.90 74
18861.20 63
18862.49 50
18863.79 54
18865.09 61
18866.39 58
18867.69 40
18868.99 47
18870.29 59
18871.59 43
18872.88 45
18874.18 41
18875.48 41
18876.78 48
18878.08 53
18879.38 51
18880.68 65
18881.98 46
18883.28 64
18884.58 52
18885.88 55
18887.18 58
18888.47 80
18889.77 73
18891.07 59
18892.37 63
18893.67 58
18894.97 74
18896.27 34
18897.57 44
18898.87 62
18900.17 53
18901.47 74
18902.77 41
18904.07 53
18905.37 71
18906.67 48
18907.97 49
18909.27 50
18910.57 51
18911.87 71
18913.17 61
18914.47 58
18915.77 46
18917.07 61
18918.38 72
18919.68 57
18920.98 49
18922.28 50
18923.58 64
18924.88 55
18926.18 60
18927.48 59
18928.78 52
18930.08 48
18931.38 57
18932.68 51
18933.98 55
18935.29 53
18936.59 55
18937.89 60
18939.19 52
18940.49 37
18941.79 68
18943.09 58
18944.39 50
18945.70 58
18947.00 55
18948.30 52
18949.60 83
18950.90 59
18952.20 37
18953.51 38
18954.81 51
18956.11 53
18957.41 62
18958.71 52
18960.02 43
18961.32 64
18962.62 77
18963.92 50
18965.22 57
18966.53 47
18967.83 53
18969.13 55
18970.43 47
18971.73 55
18973.04 63
18974.34 56
18975.64 66
18976.94 62
18978.25 50
18979.55 43
18980.85 63
18982.16 61
18983.46 34
18984.76 57
18986.06 44
18987.37 48
18988.67 58
18989.97 53
18991.28 61
18992.58 54
18993.88 60
18995.18 42
18996.49 58
18997.79 54
18999.09 65
19000.40 68
19001.70 59
19003.00 61
19004.31 43
19005.61 57
19006.92 61
19008.22 54
19009.52 58
19010.83 50
19012.13 55
19013.43 48
19014.74 43
19016.04 54
19017.35 65
19018.65 55
19019.95 49
19021.26 70
19022.56 61
19023.87 54
19025.17 67
19026.47 50
19027.78 60
19029.08 59
19030.39 59
19031.69 68
19033.00 76
19034.30 62
19035.61 59
19036.91 52
19038.21 48
19039.52 48
19040.82 72
19042.13 63
19043.43 67
19044.74 48
19046.04 60
19047.35 52
19048.65 55
19049.96 46
19051.26 47
19052.57 61
19053.87 60
19055.18 70
19056.48 46
19057.79 52
19059.09 63
19060.40 60
19061.71 70
19063.01 67
19064.32 65
19065.62 55
19066.93 57
19068.23 57
19069.54 57
19070.85 56
19072.15 60
19073.46 55
19074.76 69
19076.07 58
19077.37 41
19078.68 63
19079.99 77
19081.29 66
19082.60 58
19083.91 58
19085.21 57
19086.52 64
19087.82 47
19089.13 47
19090.44 47
19091.74 60
19093.05 54
19094.36 55
19095.66 34
19096.97 64
19098.28 68
19099.58 57
19100.89 43
19102.20 50
19103.50 62
19104.81 60
19106.12 52
19107.42 72
19108.73 76
19110.04 59
19111.35 67
19112.65 59
19113.96 53
19115.27 36
19116.58 56
19117.88 53
19119.19 57
19120.50 40
19121.81 59
19123.11 53
19124.42 48
19125.73 37
19127.04 49
19128.34 51
19129.65 42
19130.96 52
19132.27 54
19133.57 51
19134.88 56
19136.19 53
19137.50 61
19138.81 42
19140.12 61
19141.42 60
19142.73 53
19144.04 51
19145.35 58
19146.66 47
19147.97 49
19149.27 61
19150.58 40
19151.89 58
19153.20 40
19154.51 43
19155.82 47
19157.13 55
19158.43 52
19159.74 50
19161.05 39
19162.36 47
19163.67 52
19164.98 50
19166.29 40
19167.60 50
19168.91 69
19170.22 62
19171.52 40
19172.83 45
19174.14 54
19175.45 68
19176.76 67
19178.07 49
19179.38 42
19180.69 51
19182.00 49
19183.31 50
19184.62 52
19185.93 62
19187.24 55
19188.55 63
19189.86 64
19191.17 51
19192.48 52
19193.79 54
19195.10 54
19196.41 56
19197.72 54
19199.03 51
19200.34 56
19201.65 56
19202.96 50
19204.27 54
19205.58 54
19206.89 58
19208.20 56
19209.51 51
19210.82 37
19212.13 46
19213.44 61
19214.75 51
19216.06 51
19217.38 68
19218.69 56
19220.00 51
19221.31 56
19222.62 69
19223.93 47
19225.24 80
19226.55 65
19227.86 54
19229.17 56
19230.49 53
19231.80 66
19233.11 58
19234.42 55
19235.73 37
19237.04 50
19238.35 47
19239.67 52
19240.98 53
19242.29 48
19243.60 50
19244.91 53
19246.22 50
19247.54 48
19248.85 53
19250.16 62
19251.47 66
19252.78 68
19254.10 69
19255.41 49
19256.72 63
19258.03 74
19259.34 35
19260.66 31
19261.97 58
19263.28 57
19264.59 48
19265.91 38
19267.22 40
19268.53 41
19269.84 47
19271.16 58
19272.47 61
19273.78 37
19275.10 45
19276.41 46
19277.72 54
19279.03 53
19280.35 53
19281.66 62
19282.97 58
19284.29 64
19285.60 37
19286.91 48
19288.23 38
19289.54 47
19290.85 63
19292.17 50
19293.48 55
19294.79 47
19296.11 49
19297.42 42
19298.73 43
19300.05 60
19301.36 55
19302.67 48
19303.99 37
19305.30 55
19306.62 56
19307.93 38
19309.24 50
19310.56 55
19311.87 41
19313.19 43
19314.50 57
19315.81 45
19317.13 55
19318.44 37
19319.76 38
19321.07 51
19322.39 45
19323.70 47
19325.01 50
19326.33 53
19327.64 44
19328.96 50
19330.27 58
19331.59 32
19332.90 45
19334.22 60
19335.53 38
19336.85 51
19338.16 44
19339.48 63
19340.79 50
19342.11 58
19343.42 56
19344.74 54
19346.05 39
19347.37 65
19348.68 51
19350.00 53
19351.31 46
19352.63 50
19353.94 55
19355.26 41
19356.58 46
19357.89 61
19359.21 44
19360.52 39
19361.84 52
19363.15 60
19364.47 47
19365.79 49
19367.10 32
19368.42 58
19369.73 41
19371.05 46
19372.37 47
19373.68 51
19375.00 44
19376.31 63
19377.63 50
19378.95 35
19380.26 55
19381.58 34
19382.90 50
19384.21 53
19385.53 51
19386.85 52
19388.16 54
19389.48 43
19390.80 51
19392.11 31
19393.43 35
19394.75 57
19396.06 62
19397.38 42
19398.70 54
19400.01 66
19401.33 56
19402.65 61
19403.97 51
19405.28 37
19406.60 42
19407.92 62
19409.23 58
19410.55 62
19411.87 43
19413.19 57
19414.50 49
19415.82 47
19417.14 54
19418.46 62
19419.77 66
19421.09 51
19422.41 80
19423.73 78
19425.05 74
19426.36 61
19427.68 69
19429.00 67
19430.32 51
19431.64 43
19432.95 48
19434.27 32
19435.59 47
19436.91 55
19438.23 56
19439.55 51
19440.86 52
19442.18 63
19443.50 39
19444.82 49
19446.14 64
19447.46 59
19448.78 35
19450.09 40
19451.41 39
19452.73 47
19454.05 36
19455.37 43
19456.69 46
19458.01 51
19459.33 59
19460.65 52
19461.97 34
19463.28 32
19464.60 54
19465.92 53
19467.24 38
19468.56 57
19469.88 53
19471.20 60
19472.52 51
19473.84 44
19475.16 50
19476.48 50
19477.80 51
19479.12 42
19480.44 52
19481.76 54
19483.08 50
19484.40 58
19485.72 66
19487.04 48
19488.36 31
19489.68 60
19491.00 49
19492.32 47
19493.64 43
19494.96 37
19496.28 46
19497.60 33
19498.92 44
19500.24 33
19501.56 40
19502.88 51
19504.20 46
19505.52 44
19506.84 57
19508.16 56
19509.49 47
19510.81 39
19512.13 45
19513.45 63
19514.77 51
19516.09 70
19517.41 45
19518.73 45
19520.05 56
19521.37 60
19522.70 55
19524.02 42
19525.34 68
19526.66 50
19527.98 48
19529.30 57
19530.62 40
19531.95 48
19533.27 45
19534.59 50
19535.91 53
19537.23 59
19538.55 62
19539.88 50
19541.20 53
19542.52 65
19543.84 59
19545.16 61
19546.49 78
19547.81 62
19549.13 50
19550.45 52
19551.77 40
19553.10 52
19554.42 50
19555.74 46
19557.06 43
19558.39 51
19559.71 57
19561.03 47
19562.35 55
19563.68 42
19565.00 43
19566.32 44
19567.64 57
19568.97 56
19570.29 39
19571.61 58
19572.94 47
19574.26 41
19575.58 47
19576.90 45
19578.23 39
19579.55 40
19580.87 51
19582.20 48
19583.52 44
19584.84 46
19586.17 43
19587.49 61
19588.81 45
19590.14 41
19591.46 51
19592.78 63
19594.11 46
19595.43 43
19596.76 58
19598.08 55
19599.40 49
19600.73 37
19602.05 51
19603.37 40
19604.70 49
19606.02 41
19607.35 53
19608.67 41
19610.00 49
19611.32 53
19612.64 32
19613.97 38
19615.29 34
19616.62 63
19617.94 30
19619.27 59
19620.59 60
19621.92 50
19623.24 50
19624.56 47
19625.89 52
19627.21 48
19628.54 64
19629.86 49
19631.19 43
19632.51 59
19633.84 75
19635.16 48
19636.49 45
19637.81 41
19639.14 56
19640.46 51
19641.79 55
19643.11 42
19644.44 62
19645.77 53
19647.09 46
19648.42 53
19649.74 52
19651.07 52
19652.39 50
19653.72 63
19655.04 52
19656.37 55
19657.70 46
19659.02 59
19660.35 46
19661.67 37
19663.00 50
19664.33 57
19665.65 67
19666.98 76
19668.30 45
19669.63 48
19670.96 42
19672.28 36
19673.61 63
19674.94 62
19676.26 75
19677.59 65
19678.92 52
19680.24 45
19681.57 40
19682.90 49
19684.22 49
19685.55 43
19686.88 58
19688.20 48
19689.53 68
19690.86 56
19692.18 51
19693.51 46
19694.84 50
19696.16 53
19697.49 44
19698.82 55
19700.15 36
19701.47 36
19702.80 30
19704.13 45
19705.46 65
19706.78 57
19708.11 44
19709.44 38
19710.77 36
19712.09 47
19713.42 49
19714.75 27
19716.08 40
19717.40 49
19718.73 53
19720.06 40
19721.39 40
19722.72 47
19724.04 51
19725.37 43
19726.70 19
19728.03 41
19729.36 67
19730.68 46
19732.01 56
19733.34 56
19734.67 58
19736.00 40
19737.33 65
19738.66 62
19739.98 39
19741.31 40
19742.64 49
19743.97 65
19745.30 49
19746.63 48
19747.96 48
19749.29 58
19750.61 50
19751.94 53
19753.27 55
19754.60 59
19755.93 53
19757.26 38
19758.59 50
19759.92 67
19761.25 51
19762.58 49
19763.91 45
19765.24 49
19766.57 53
19767.89 41
19769.22 48
19770.55 53
19771.88 55
19773.21 47
19774.54 51
19775.87 36
19777.20 50
19778.53 65
19779.86 43
19781.19 37
19782.52 31
19783.85 64
19785.18 33
19786.51 66
19787.84 37
19789.17 30
19790.50 41
19791.83 30
19793.16 46
19794.49 53
19795.83 65
19797.16 63
19798.49 45
19799.82 31
19801.15 40
19802.48 54
19803.81 43
19805.14 61
19806.47 55
19807.80 76
19809.13 41
19810.46 51
19811.79 59
19813.13 45
19814.46 47
19815.79 55
19817.12 49
19818.45 39
19819.78 51
19821.11 43
19822.44 39
19823.78 45
19825.11 36
19826.44 45
19827.77 75
19829.10 42
19830.43 28
19831.77 47
19833.10 48
19834.43 43
19835.76 37
19837.09 36
19838.42 34
19839.76 47
19841.09 48
19842.42 43
19843.75 66
19845.08 46
19846.42 41
19847.75 53
19849.08 55
19850.41 29
19851.75 44
19853.08 50
19854.41 33
19855.74 41
19857.08 59
19858.41 60
19859.74 55
19861.07 48
19862.41 38
19863.74 49
19865.07 43
19866.41 57
19867.74 52
19869.07 40
19870.40 42
19871.74 66
19873.07 55
19874.40 53
19875.74 43
19877.07 41
19878.40 48
19879.74 52
19881.07 44
19882.40 44
19883.74 45
19885.07 64
19886.40 43
19887.74 39
19889.07 53
19890.40 47
19891.74 53
19893.07 37
19894.41 41
19895.74 44
19897.07 45
19898.41 39
19899.74 27
19901.08 45
19902.41 55
19903.74 50
19905.08 57
19906.41 27
19907.75 34
19909.08 40
19910.41 42
19911.75 50
19913.08 46
19914.42 45
19915.75 38
19917.09 63
19918.42 45
19919.76 32
19921.09 38
19922.43 51
19923.76 54
19925.10 35
19926.43 56
19927.77 52
19929.10 50
19930.44 44
19931.77 55
19933.11 35
19934.44 37
19935.78 70
19937.11 45
19938.45 45
19939.78 44
19941.12 38
19942.45 45
19943.79 26
19945.12 53
19946.46 61
19947.79 59
19949.13 56
19950.47 42
19951.80 42
19953.14 40
19954.47 32
19955.81 52
19957.15 58
19958.48 41
19959.82 52
19961.15 41
19962.49 44
19963.83 43
19965.16 40
19966.50 55
19967.83 46
19969.17 32
19970.51 51
19971.84 51
19973.18 54
19974.52 47
19975.85 30
19977.19 45
19978.53 48
19979.86 53
19981.20 42
19982.54 40
19983.87 54
19985.21 56
19986.55 52
19987.88 37
19989.22 39
19990.56 33
19991.89 54
19993.23 52
19994.57 32
19995.91 33
19997.24 38
19998.58 35
19999.92 41
20001.26 51
20002.59 48
20003.93 38
20005.27 60
20006.61 51
20007.94 55
20009.28 36
20010.62 52
20011.96 54
20013.29 44
20014.63 43
20015.97 41
20017.31 56
20018.65 41
20019.98 43
20021.32 33
20022.66 45
20024.00 34
20025.34 50
20026.67 59
20028.01 61
20029.35 39
20030.69 55
20032.03 52
20033.37 53
20034.71 27
20036.04 60
20037.38 53
20038.72 32
20040.06 38
20041.40 32
20042.74 68
20044.08 41
20045.42 45
20046.75 37
20048.09 38
20049.43 47
20050.77 34
20052.11 51
20053.45 68
20054.79 51
20056.13 46
20057.47 51
20058.81 46
20060.15 60
20061.49 53
20062.82 36
20064.16 60
20065.50 49
20066.84 48
20068.18 37
20069.52 30
20070.86 48
20072.20 61
20073.54 47
20074.88 54
20076.22 40
20077.56 60
20078.90 45
20080.24 60
20081.58 42
20082.92 43
20084.26 61
20085.60 42
20086.94 42
20088.28 45
20089.62 37
20090.96 46
20092.30 56
20093.64 49
20094.99 64
20096.33 54
20097.67 47
20099.01 61
20100.35 32
20101.69 47
20103.03 44
20104.37 41
20105.71 52
20107.05 39
20108.39 35
20109.73 51
20111.08 58
20112.42 47
20113.76 39
20115.10 41
20116.44 48
20117.78 49
20119.12 40
20120.46 45
20121.81 46
20123.15 39
20124.49 54
20125.83 58
20127.17 40
20128.51 44
20129.86 66
20131.20 47
20132.54 40
20133.88 46
20135.22 47
20136.56 60
20137.91 41
20139.25 38
