# Supplementary material for: MALDI-TOF MS typing enables the classification of brewing yeasts of the genus Saccharomyces to major beer styles
Source: PLoS One. 2017 Aug 9;12(8):e0181694. doi: 10.1371/journal.pone.0181694 (PMC5549903; doi:10.1371/journal.pone.0181694)
Supplement: S10 File — The directory includes 90 raw files and was zipped to “.zip”; the folder has three strains with 30 spectra per strain; S1 Text explains the raw files with an example and Table 1 represents the yeast strains used within the experiment. (ZIP) [file pone.0181694.s013.zip › 28-30/30332a-998-OG-Koe-Koe-YPG-18h-E-E_2015-08-19__0_C8_1.dat]

1998.76 1861
1999.18 1907
1999.60 1852
2000.02 1854
2000.44 1957
2000.87 1884
2001.29 1878
2001.71 1971
2002.13 1973
2002.55 1893
2002.97 1791
2003.40 2043
2003.82 1989
2004.24 1992
2004.66 1988
2005.08 1862
2005.50 1883
2005.93 1822
2006.35 1965
2006.77 1929
2007.19 1889
2007.62 1949
2008.04 1950
2008.46 1981
2008.88 1990
2009.30 2088
2009.73 1987
2010.15 2203
2010.57 2028
2010.99 2140
2011.42 1917
2011.84 1847
2012.26 1984
2012.68 1898
2013.11 1702
2013.53 1740
2013.95 1857
2014.38 1802
2014.80 1783
2015.22 1832
2015.64 1673
2016.07 1564
2016.49 1635
2016.91 1796
2017.34 1799
2017.76 1855
2018.18 1847
2018.61 1777
2019.03 1811
2019.45 1886
2019.88 1880
2020.30 1979
2020.72 1926
2021.15 1732
2021.57 1733
2021.99 1950
2022.42 1945
2022.84 1752
2023.27 1674
2023.69 1622
2024.11 1769
2024.54 1874
2024.96 1948
2025.39 1844
2025.81 1728
2026.23 1728
2026.66 1727
2027.08 1824
2027.51 1799
2027.93 1682
2028.36 1657
2028.78 1698
2029.20 1664
2029.63 1748
2030.05 1758
2030.48 1798
2030.90 1626
2031.33 1642
2031.75 1758
2032.18 1851
2032.60 1965
2033.03 1767
2033.45 1883
2033.88 1967
2034.30 1780
2034.73 1905
2035.15 1789
2035.58 1833
2036.00 1693
2036.43 1844
2036.85 1895
2037.28 1984
2037.70 1778
2038.13 1874
2038.55 1770
2038.98 1733
2039.40 2066
2039.83 1998
2040.25 1938
2040.68 1927
2041.11 1902
2041.53 1999
2041.96 2065
2042.38 1912
2042.81 1840
2043.23 1979
2043.66 1895
2044.09 1808
2044.51 1867
2044.94 1737
2045.37 1683
2045.79 1833
2046.22 1788
2046.64 1887
2047.07 1830
2047.50 1719
2047.92 1828
2048.35 1773
2048.78 1833
2049.20 1741
2049.63 1764
2050.06 1950
2050.48 1855
2050.91 1810
2051.34 1743
2051.76 1893
2052.19 1788
2052.62 1817
2053.04 1682
2053.47 1838
2053.90 1721
2054.32 1815
2054.75 1761
2055.18 1808
2055.61 1730
2056.03 1743
2056.46 1765
2056.89 1789
2057.31 1822
2057.74 1826
2058.17 1694
2058.60 1743
2059.02 1836
2059.45 1651
2059.88 1759
2060.31 1827
2060.73 1804
2061.16 1712
2061.59 1756
2062.02 1794
2062.45 1863
2062.87 1867
2063.30 1982
2063.73 1923
2064.16 1944
2064.59 2028
2065.01 1956
2065.44 2066
2065.87 2345
2066.30 2352
2066.73 2160
2067.16 2432
2067.58 2288
2068.01 2087
2068.44 1991
2068.87 1910
2069.30 1922
2069.73 2001
2070.16 1900
2070.58 1954
2071.01 2003
2071.44 2004
2071.87 1885
2072.30 1989
2072.73 1932
2073.16 1850
2073.59 1723
2074.02 1868
2074.45 1968
2074.87 1749
2075.30 1825
2075.73 1857
2076.16 1885
2076.59 1836
2077.02 1795
2077.45 1918
2077.88 2064
2078.31 1901
2078.74 1922
2079.17 1987
2079.60 1938
2080.03 2203
2080.46 2118
2080.89 2225
2081.32 2161
2081.75 2185
2082.18 2220
2082.61 2120
2083.04 2048
2083.47 2049
2083.90 2146
2084.33 2019
2084.76 1956
2085.19 1848
2085.62 1861
2086.05 1873
2086.48 1810
2086.91 1858
2087.34 2085
2087.77 1916
2088.20 1777
2088.63 1927
2089.06 1987
2089.49 1711
2089.92 1832
2090.35 1747
2090.79 1890
2091.22 1876
2091.65 1871
2092.08 1872
2092.51 1884
2092.94 1816
2093.37 1789
2093.80 1841
2094.23 2024
2094.66 1874
2095.10 1883
2095.53 1811
2095.96 1909
2096.39 1886
2096.82 1673
2097.25 1657
2097.68 1819
2098.12 1735
2098.55 1796
2098.98 1718
2099.41 1744
2099.84 1945
2100.27 1916
2100.71 1834
2101.14 1764
2101.57 1771
2102.00 1831
2102.43 1719
2102.87 1823
2103.30 1636
2103.73 1696
2104.16 1766
2104.60 1819
2105.03 1842
2105.46 1850
2105.89 1935
2106.32 1800
2106.76 1944
2107.19 1972
2107.62 1804
2108.05 1871
2108.49 1915
2108.92 1803
2109.35 1983
2109.79 1892
2110.22 1803
2110.65 1978
2111.08 1921
2111.52 1923
2111.95 1925
2112.38 1953
2112.82 1910
2113.25 1822
2113.68 1741
2114.12 1773
2114.55 1624
2114.98 1713
2115.42 1703
2115.85 1743
2116.28 1726
2116.72 1696
2117.15 1831
2117.58 1784
2118.02 1715
2118.45 1687
2118.88 1699
2119.32 1695
2119.75 1687
2120.19 1713
2120.62 1785
2121.05 1626
2121.49 1808
2121.92 1748
2122.36 1758
2122.79 1725
2123.22 1647
2123.66 1653
2124.09 1720
2124.53 1767
2124.96 1524
2125.40 1691
2125.83 1790
2126.26 1780
2126.70 1851
2127.13 1611
2127.57 1625
2128.00 1647
2128.44 1871
2128.87 1821
2129.31 1807
2129.74 1805
2130.18 1659
2130.61 1739
2131.05 1911
2131.48 1926
2131.92 1889
2132.35 1928
2132.79 1832
2133.22 1780
2133.66 2006
2134.09 1877
2134.53 1956
2134.96 1877
2135.40 1952
2135.83 2113
2136.27 2169
2136.70 2086
2137.14 2194
2137.58 2096
2138.01 2104
2138.45 2081
2138.88 2108
2139.32 1987
2139.75 2033
2140.19 1915
2140.63 1816
2141.06 1744
2141.50 1713
2141.93 1775
2142.37 1956
2142.81 1772
2143.24 1767
2143.68 1750
2144.12 1778
2144.55 1807
2144.99 1832
2145.43 1688
2145.86 1734
2146.30 1776
2146.73 1686
2147.17 1758
2147.61 1771
2148.04 1884
2148.48 1838
2148.92 1858
2149.35 2070
2149.79 2036
2150.23 2049
2150.67 2146
2151.10 2276
2151.54 2439
2151.98 2250
2152.41 2123
2152.85 2166
2153.29 2155
2153.73 2044
2154.16 2044
2154.60 2147
2155.04 2274
2155.48 1928
2155.91 1766
2156.35 1933
2156.79 2035
2157.23 1848
2157.66 1789
2158.10 2018
2158.54 1951
2158.98 1884
2159.41 1875
2159.85 1890
2160.29 1971
2160.73 1803
2161.17 1923
2161.60 1951
2162.04 1804
2162.48 1884
2162.92 2025
2163.36 1914
2163.80 2005
2164.23 1793
2164.67 1906
2165.11 2000
2165.55 1942
2165.99 1926
2166.43 1988
2166.86 1945
2167.30 1946
2167.74 2150
2168.18 1922
2168.62 1896
2169.06 1993
2169.50 1998
2169.94 1937
2170.38 1997
2170.81 2100
2171.25 2266
2171.69 2057
2172.13 1826
2172.57 1928
2173.01 1962
2173.45 1968
2173.89 2057
2174.33 2246
2174.77 2287
2175.21 2215
2175.65 2095
2176.09 2266
2176.53 2431
2176.96 2430
2177.40 2170
2177.84 2161
2178.28 2194
2178.72 2050
2179.16 2144
2179.60 2229
2180.04 2113
2180.48 2127
2180.92 2094
2181.36 2198
2181.80 2105
2182.24 2161
2182.68 1998
2183.12 1942
2183.56 2018
2184.01 1809
2184.45 1818
2184.89 1819
2185.33 1881
2185.77 1937
2186.21 1857
2186.65 1773
2187.09 1990
2187.53 1751
2187.97 1853
2188.41 1846
2188.85 1940
2189.29 2108
2189.73 2018
2190.17 2005
2190.62 1993
2191.06 1877
2191.50 1992
2191.94 2087
2192.38 2059
2192.82 2061
2193.26 1947
2193.70 2006
2194.15 2161
2194.59 2113
2195.03 1971
2195.47 2085
2195.91 2028
2196.35 1953
2196.79 2326
2197.24 2216
2197.68 2021
2198.12 2002
2198.56 2090
2199.00 2143
2199.45 2149
2199.89 1918
2200.33 1944
2200.77 1927
2201.21 1880
2201.66 2053
2202.10 2033
2202.54 1988
2202.98 1801
2203.42 1755
2203.87 2082
2204.31 2101
2204.75 1931
2205.19 1945
2205.64 1919
2206.08 2013
2206.52 2040
2206.96 1798
2207.41 1919
2207.85 2000
2208.29 2210
2208.74 2219
2209.18 1929
2209.62 2053
2210.06 1908
2210.51 1920
2210.95 2149
2211.39 2024
2211.84 1841
2212.28 2180
2212.72 2063
2213.17 2189
2213.61 2117
2214.05 1916
2214.50 1964
2214.94 1877
2215.38 1910
2215.83 1875
2216.27 1771
2216.71 1901
2217.16 1936
2217.60 1772
2218.05 1801
2218.49 1845
2218.93 1764
2219.38 1789
2219.82 1835
2220.26 1915
2220.71 1932
2221.15 1913
2221.60 1967
2222.04 1931
2222.49 1657
2222.93 2106
2223.37 1939
2223.82 2085
2224.26 2058
2224.71 1911
2225.15 2071
2225.60 2111
2226.04 1933
2226.49 1935
2226.93 2087
2227.37 2162
2227.82 2022
2228.26 2057
2228.71 2198
2229.15 1966
2229.60 2116
2230.04 2114
2230.49 2120
2230.93 2117
2231.38 2134
2231.82 2105
2232.27 2061
2232.71 1951
2233.16 1921
2233.61 2075
2234.05 2196
2234.50 2284
2234.94 2232
2235.39 2012
2235.83 2173
2236.28 2120
2236.72 2051
2237.17 1987
2237.61 2064
2238.06 2049
2238.51 2002
2238.95 2054
2239.40 2155
2239.84 2098
2240.29 2026
2240.74 2015
2241.18 1936
2241.63 1778
2242.07 1918
2242.52 1886
2242.97 1813
2243.41 1891
2243.86 1812
2244.31 1778
2244.75 1944
2245.20 1867
2245.65 1851
2246.09 1898
2246.54 1793
2246.99 1724
2247.43 1840
2247.88 1904
2248.33 1818
2248.77 1865
2249.22 1909
2249.67 1884
2250.11 1720
2250.56 1821
2251.01 1832
2251.45 1876
2251.90 1706
2252.35 1839
2252.80 1841
2253.24 1653
2253.69 1883
2254.14 1914
2254.59 1923
2255.03 1854
2255.48 1767
2255.93 1833
2256.38 1803
2256.82 1835
2257.27 1900
2257.72 1669
2258.17 1843
2258.61 1759
2259.06 1815
2259.51 1816
2259.96 1868
2260.41 1812
2260.85 2053
2261.30 1970
2261.75 2010
2262.20 2074
2262.65 2062
2263.09 2231
2263.54 2258
2263.99 2151
2264.44 2300
2264.89 2317
2265.34 2319
2265.79 2307
2266.23 2089
2266.68 2160
2267.13 2351
2267.58 2331
2268.03 2278
2268.48 2289
2268.93 2453
2269.38 2410
2269.82 2235
2270.27 2289
2270.72 2157
2271.17 2282
2271.62 2477
2272.07 2104
2272.52 2132
2272.97 2279
2273.42 2234
2273.87 2198
2274.32 2130
2274.77 2165
2275.21 2005
2275.66 2025
2276.11 1989
2276.56 1943
2277.01 1999
2277.46 1975
2277.91 1843
2278.36 1820
2278.81 1972
2279.26 2083
2279.71 1829
2280.16 1833
2280.61 1886
2281.06 2062
2281.51 2025
2281.96 1993
2282.41 1978
2282.86 2008
2283.31 2045
2283.76 2086
2284.21 1877
2284.66 2077
2285.11 2155
2285.56 2134
2286.02 2270
2286.47 2295
2286.92 2134
2287.37 2096
2287.82 2059
2288.27 2178
2288.72 2452
2289.17 2573
2289.62 2660
2290.07 2652
2290.52 2892
2290.97 3077
2291.42 3048
2291.88 3152
2292.33 3464
2292.78 3496
2293.23 3548
2293.68 3545
2294.13 3537
2294.58 3532
2295.04 3330
2295.49 3234
2295.94 3141
2296.39 3000
2296.84 2849
2297.29 2908
2297.74 2572
2298.20 2462
2298.65 2370
2299.10 2173
2299.55 2191
2300.00 2206
2300.46 2227
2300.91 2045
2301.36 2119
2301.81 2131
2302.26 2012
2302.72 2011
2303.17 2121
2303.62 2064
2304.07 1997
2304.53 1864
2304.98 1780
2305.43 1884
2305.88 1863
2306.33 2033
2306.79 2091
2307.24 2094
2307.69 2000
2308.15 2005
2308.60 2148
2309.05 2048
2309.50 2284
2309.96 2300
2310.41 2215
2310.86 2250
2311.32 2288
2311.77 2457
2312.22 2419
2312.68 2304
2313.13 2326
2313.58 2296
2314.03 2100
2314.49 2239
2314.94 2134
2315.39 2088
2315.85 2067
2316.30 2021
2316.76 1994
2317.21 1985
2317.66 1968
2318.12 2073
2318.57 1999
2319.02 2057
2319.48 2070
2319.93 2194
2320.39 2115
2320.84 2001
2321.29 2088
2321.75 1979
2322.20 2137
2322.66 2198
2323.11 2159
2323.56 2108
2324.02 2169
2324.47 2177
2324.93 2302
2325.38 2407
2325.84 2328
2326.29 2178
2326.74 2255
2327.20 2214
2327.65 2231
2328.11 2232
2328.56 2306
2329.02 2481
2329.47 2511
2329.93 2375
2330.38 2450
2330.84 2529
2331.29 2459
2331.75 2598
2332.20 2586
2332.66 2547
2333.11 2518
2333.57 2312
2334.02 2223
2334.48 2283
2334.93 2386
2335.39 2254
2335.84 2139
2336.30 2088
2336.76 2252
2337.21 2133
2337.67 2004
2338.12 2153
2338.58 2196
2339.03 2244
2339.49 2524
2339.95 2305
2340.40 2556
2340.86 2538
2341.31 2502
2341.77 2564
2342.23 2517
2342.68 2309
2343.14 2604
2343.59 2555
2344.05 2532
2344.51 2686
2344.96 2335
2345.42 2375
2345.88 2564
2346.33 2464
2346.79 2387
2347.24 2408
2347.70 2408
2348.16 2393
2348.61 2445
2349.07 2373
2349.53 2393
2349.99 2474
2350.44 2428
2350.90 2155
2351.36 2182
2351.81 2305
2352.27 2140
2352.73 2184
2353.18 2191
2353.64 2227
2354.10 2129
2354.56 2074
2355.01 2095
2355.47 2077
2355.93 2225
2356.38 2059
2356.84 1960
2357.30 2102
2357.76 2192
2358.22 2166
2358.67 2105
2359.13 1945
2359.59 1826
2360.05 2102
2360.50 2003
2360.96 2112
2361.42 2045
2361.88 2083
2362.34 2107
2362.79 2120
2363.25 2094
2363.71 2278
2364.17 2241
2364.63 2042
2365.08 2027
2365.54 2197
2366.00 2225
2366.46 2083
2366.92 2219
2367.38 2185
2367.84 2234
2368.29 2409
2368.75 2368
2369.21 2409
2369.67 2214
2370.13 2168
2370.59 2187
2371.05 2069
2371.50 2052
2371.96 2223
2372.42 2076
2372.88 1949
2373.34 1895
2373.80 1980
2374.26 1971
2374.72 1921
2375.18 1972
2375.64 2240
2376.10 2023
2376.56 2127
2377.02 2147
2377.47 1964
2377.93 1954
2378.39 2204
2378.85 2100
2379.31 2049
2379.77 2175
2380.23 2111
2380.69 2148
2381.15 2180
2381.61 2100
2382.07 2165
2382.53 2091
2382.99 2124
2383.45 2016
2383.91 2189
2384.37 2218
2384.83 2082
2385.29 2004
2385.75 2058
2386.21 2100
2386.67 1840
2387.13 2009
2387.59 1999
2388.05 2003
2388.52 1945
2388.98 2084
2389.44 2043
2389.90 2044
2390.36 2143
2390.82 2024
2391.28 2031
2391.74 2010
2392.20 1973
2392.66 1945
2393.12 1974
2393.58 1934
2394.05 1932
2394.51 2089
2394.97 2039
2395.43 1909
2395.89 1903
2396.35 1981
2396.81 2067
2397.27 1916
2397.74 1841
2398.20 1926
2398.66 1990
2399.12 1993
2399.58 2066
2400.04 1929
2400.50 1883
2400.97 1857
2401.43 1741
2401.89 1769
2402.35 1888
2402.81 1770
2403.28 2151
2403.74 1902
2404.20 1844
2404.66 1866
2405.12 1834
2405.59 2026
2406.05 2099
2406.51 2009
2406.97 1941
2407.44 2079
2407.90 1838
2408.36 1979
2408.82 2007
2409.29 1948
2409.75 1937
2410.21 1905
2410.67 1768
2411.14 1750
2411.60 1876
2412.06 1880
2412.52 2006
2412.99 2085
2413.45 2050
2413.91 1997
2414.38 2094
2414.84 2134
2415.30 1852
2415.77 2208
2416.23 2186
2416.69 2126
2417.16 2292
2417.62 2304
2418.08 2286
2418.55 2524
2419.01 2771
2419.47 2531
2419.94 2512
2420.40 2533
2420.86 2374
2421.33 2492
2421.79 2567
2422.25 2603
2422.72 2502
2423.18 2502
2423.65 2652
2424.11 2541
2424.57 2333
2425.04 2307
2425.50 2281
2425.97 2239
2426.43 2085
2426.90 2022
2427.36 2196
2427.82 2180
2428.29 2329
2428.75 2131
2429.22 2024
2429.68 2059
2430.15 2018
2430.61 2000
2431.08 2286
2431.54 2193
2432.00 2088
2432.47 2116
2432.93 2162
2433.40 2121
2433.86 2149
2434.33 2070
2434.79 2067
2435.26 2265
2435.72 2303
2436.19 2228
2436.65 2256
2437.12 2242
2437.58 2317
2438.05 2349
2438.52 2486
2438.98 2274
2439.45 2483
2439.91 2575
2440.38 2740
2440.84 2737
2441.31 2762
2441.77 2685
2442.24 2835
2442.71 2781
2443.17 2770
2443.64 2677
2444.10 2664
2444.57 2406
2445.03 2405
2445.50 2287
2445.97 2124
2446.43 2216
2446.90 2129
2447.37 2197
2447.83 2073
2448.30 1965
2448.76 1952
2449.23 1917
2449.70 1759
2450.16 1853
2450.63 1874
2451.10 1909
2451.56 1884
2452.03 1920
2452.50 1950
2452.96 2002
2453.43 1979
2453.90 1785
2454.36 1785
2454.83 1890
2455.30 1916
2455.76 1866
2456.23 1936
2456.70 2055
2457.17 2149
2457.63 2187
2458.10 2175
2458.57 2142
2459.03 2068
2459.50 2030
2459.97 2036
2460.44 2067
2460.90 2067
2461.37 1992
2461.84 1993
2462.31 2036
2462.77 2209
2463.24 2053
2463.71 1954
2464.18 1986
2464.65 1839
2465.11 1958
2465.58 1974
2466.05 2045
2466.52 2000
2466.99 1920
2467.45 1954
2467.92 2066
2468.39 2168
2468.86 2249
2469.33 2028
2469.79 2034
2470.26 2130
2470.73 2190
2471.20 2048
2471.67 2102
2472.14 2067
2472.61 1903
2473.07 1862
2473.54 1757
2474.01 1757
2474.48 1884
2474.95 1614
2475.42 1590
2475.89 1830
2476.36 1960
2476.82 1817
2477.29 1806
2477.76 1933
2478.23 1995
2478.70 1988
2479.17 1949
2479.64 1939
2480.11 2003
2480.58 1984
2481.05 2029
2481.52 2162
2481.99 2392
2482.46 2268
2482.93 2108
2483.40 2117
2483.87 1958
2484.33 1918
2484.80 2042
2485.27 2080
2485.74 1964
2486.21 2036
2486.68 2038
2487.15 2086
2487.62 2203
2488.09 2171
2488.56 2087
2489.03 1845
2489.50 1943
2489.97 2014
2490.44 2119
2490.92 2145
2491.39 2029
2491.86 1982
2492.33 2044
2492.80 2074
2493.27 2002
2493.74 2116
2494.21 2082
2494.68 2138
2495.15 2221
2495.62 2092
2496.09 2305
2496.56 2291
2497.03 2243
2497.50 2214
2497.98 2139
2498.45 2110
2498.92 2089
2499.39 1973
2499.86 1903
2500.33 1872
2500.80 1948
2501.27 1804
2501.75 1768
2502.22 1815
2502.69 1924
2503.16 1813
2503.63 2034
2504.10 2006
2504.57 1836
2505.05 1934
2505.52 1967
2505.99 1932
2506.46 1900
2506.93 2116
2507.40 2116
2507.88 2013
2508.35 2126
2508.82 2188
2509.29 2263
2509.76 2182
2510.24 2142
2510.71 2272
2511.18 2246
2511.65 2304
2512.13 2367
2512.60 2406
2513.07 2346
2513.54 2348
2514.02 2280
2514.49 2071
2514.96 2311
2515.43 2476
2515.91 2241
2516.38 1921
2516.85 2055
2517.32 2110
2517.80 1986
2518.27 2003
2518.74 2062
2519.22 2011
2519.69 1908
2520.16 1984
2520.64 2018
2521.11 1929
2521.58 1909
2522.06 2090
2522.53 1982
2523.00 2043
2523.48 1894
2523.95 1834
2524.42 1949
2524.90 1932
2525.37 1868
2525.84 1952
2526.32 2042
2526.79 2051
2527.26 2010
2527.74 1998
2528.21 1821
2528.69 1734
2529.16 1795
2529.63 1771
2530.11 1859
2530.58 1968
2531.06 1958
2531.53 1926
2532.00 2101
2532.48 2167
2532.95 2120
2533.43 2241
2533.90 2225
2534.38 2296
2534.85 2308
2535.32 2074
2535.80 2088
2536.27 2032
2536.75 2027
2537.22 2144
2537.70 2334
2538.17 2095
2538.65 2072
2539.12 2112
2539.60 2127
2540.07 2291
2540.55 2064
2541.02 1998
2541.50 2317
2541.97 2242
2542.45 2142
2542.92 2199
2543.40 2188
2543.87 2105
2544.35 2122
2544.82 2015
2545.30 2088
2545.78 2060
2546.25 2189
2546.73 2219
2547.20 2278
2547.68 2232
2548.15 2309
2548.63 2300
2549.10 2235
2549.58 2437
2550.06 2402
2550.53 2398
2551.01 2437
2551.48 2437
2551.96 2483
2552.44 2538
2552.91 2640
2553.39 2675
2553.87 2712
2554.34 2518
2554.82 2623
2555.29 2879
2555.77 2682
2556.25 2586
2556.72 2638
2557.20 2771
2557.68 2922
2558.15 2826
2558.63 2750
2559.11 2706
2559.58 2502
2560.06 2345
2560.54 2281
2561.01 2161
2561.49 2066
2561.97 1979
2562.45 2043
2562.92 2002
2563.40 1923
2563.88 1941
2564.35 1909
2564.83 2130
2565.31 1970
2565.79 1973
2566.26 2189
2566.74 2081
2567.22 1886
2567.70 1767
2568.17 1812
2568.65 1832
2569.13 2018
2569.61 1745
2570.08 1905
2570.56 1853
2571.04 1863
2571.52 1875
2572.00 1945
2572.47 2014
2572.95 1945
2573.43 1989
2573.91 2119
2574.39 2007
2574.86 2036
2575.34 2124
2575.82 2047
2576.30 1969
2576.78 1960
2577.26 1974
2577.73 1999
2578.21 1997
2578.69 1941
2579.17 1983
2579.65 1927
2580.13 1994
2580.61 1899
2581.08 1872
2581.56 1970
2582.04 2009
2582.52 1880
2583.00 1895
2583.48 2020
2583.96 2001
2584.44 1933
2584.92 1991
2585.40 2033
2585.87 1856
2586.35 1787
2586.83 1903
2587.31 1945
2587.79 2033
2588.27 2041
2588.75 1875
2589.23 1857
2589.71 1849
2590.19 1899
2590.67 2049
2591.15 2123
2591.63 1776
2592.11 1895
2592.59 1991
2593.07 2117
2593.55 2146
2594.03 2064
2594.51 1971
2594.99 2169
2595.47 2141
2595.95 2218
2596.43 2130
2596.91 2034
2597.39 2099
2597.87 1983
2598.35 2073
2598.83 1952
2599.31 2109
2599.79 2050
2600.27 2072
2600.75 2124
2601.23 2121
2601.71 2071
2602.20 1984
2602.68 2135
2603.16 1987
2603.64 1986
2604.12 2101
2604.60 2019
2605.08 2122
2605.56 2101
2606.04 2114
2606.52 2081
2607.00 2004
2607.49 1930
2607.97 2017
2608.45 2181
2608.93 2062
2609.41 2100
2609.89 2190
2610.37 2154
2610.86 2104
2611.34 2375
2611.82 2168
2612.30 2104
2612.78 2253
2613.26 2223
2613.75 2078
2614.23 2204
2614.71 2243
2615.19 2202
2615.67 2112
2616.16 2122
2616.64 2138
2617.12 2167
2617.60 2012
2618.08 1960
2618.57 1950
2619.05 2004
2619.53 2116
2620.01 2144
2620.50 2073
2620.98 1966
2621.46 1907
2621.94 1872
2622.43 2015
2622.91 1962
2623.39 1846
2623.87 1935
2624.36 1938
2624.84 2013
2625.32 1968
2625.81 2044
2626.29 1977
2626.77 2071
2627.25 2019
2627.74 1919
2628.22 1985
2628.70 2043
2629.19 2049
2629.67 1819
2630.15 1864
2630.64 2016
2631.12 1871
2631.60 1860
2632.09 1856
2632.57 2129
2633.05 2044
2633.54 1988
2634.02 2092
2634.51 1948
2634.99 1799
2635.47 1951
2635.96 2025
2636.44 1960
2636.93 1824
2637.41 2004
2637.89 2020
2638.38 1925
2638.86 2018
2639.35 1981
2639.83 2025
2640.31 1939
2640.80 2062
2641.28 2137
2641.77 2001
2642.25 2060
2642.74 2015
2643.22 2174
2643.71 2101
2644.19 2108
2644.67 1994
2645.16 1887
2645.64 1857
2646.13 2068
2646.61 2059
2647.10 1969
2647.58 1889
2648.07 1832
2648.55 1801
2649.04 1859
2649.52 2097
2650.01 2071
2650.49 1842
2650.98 2072
2651.46 2000
2651.95 1894
2652.43 1968
2652.92 1896
2653.41 1946
2653.89 1818
2654.38 1769
2654.86 2084
2655.35 2103
2655.83 1990
2656.32 2027
2656.81 1974
2657.29 2014
2657.78 1974
2658.26 2032
2658.75 2004
2659.23 2099
2659.72 1871
2660.21 1893
2660.69 1949
2661.18 1930
2661.67 1873
2662.15 1969
2662.64 1972
2663.12 1904
2663.61 1844
2664.10 1891
2664.58 2005
2665.07 1985
2665.56 1942
2666.04 2070
2666.53 2013
2667.02 2200
2667.50 2155
2667.99 1943
2668.48 1815
2668.96 1940
2669.45 2058
2669.94 1922
2670.42 2136
2670.91 2139
2671.40 2105
2671.89 2203
2672.37 2202
2672.86 2112
2673.35 2251
2673.83 2290
2674.32 2444
2674.81 2408
2675.30 2536
2675.78 2514
2676.27 2477
2676.76 2631
2677.25 2587
2677.74 2551
2678.22 2621
2678.71 2434
2679.20 2546
2679.69 2549
2680.17 2553
2680.66 2729
2681.15 2493
2681.64 2519
2682.13 2395
2682.61 2480
2683.10 2821
2683.59 2765
2684.08 2678
2684.57 2802
2685.06 2913
2685.54 2829
2686.03 2754
2686.52 2868
2687.01 2876
2687.50 2599
2687.99 2370
2688.48 2307
2688.96 2431
2689.45 2353
2689.94 2204
2690.43 1997
2690.92 1980
2691.41 1980
2691.90 2115
2692.39 2028
2692.88 2003
2693.36 2097
2693.85 2102
2694.34 1967
2694.83 1998
2695.32 2227
2695.81 2019
2696.30 1888
2696.79 1960
2697.28 2048
2697.77 2082
2698.26 2187
2698.75 2239
2699.24 2042
2699.73 2238
2700.22 2297
2700.71 2335
2701.20 2318
2701.69 2510
2702.18 2310
2702.67 2423
2703.16 2402
2703.65 2336
2704.14 2237
2704.63 2230
2705.12 2108
2705.61 2082
2706.10 2190
2706.59 2202
2707.08 2258
2707.57 2004
2708.06 2086
2708.55 2158
2709.04 2106
2709.53 1947
2710.02 1956
2710.51 1970
2711.00 2017
2711.49 2027
2711.98 1996
2712.47 2056
2712.97 2004
2713.46 1954
2713.95 1995
2714.44 1914
2714.93 2054
2715.42 1984
2715.91 1918
2716.40 1928
2716.89 2016
2717.39 1888
2717.88 1837
2718.37 1913
2718.86 1809
2719.35 1866
2719.84 1970
2720.33 2027
2720.83 2000
2721.32 1944
2721.81 2164
2722.30 1991
2722.79 2044
2723.28 2191
2723.78 2164
2724.27 2180
2724.76 2162
2725.25 2067
2725.74 2110
2726.24 2211
2726.73 2247
2727.22 2142
2727.71 1813
2728.20 1853
2728.70 1926
2729.19 1876
2729.68 1913
2730.17 1897
2730.67 1867
2731.16 1888
2731.65 1906
2732.14 1780
2732.64 1848
2733.13 1953
2733.62 2016
2734.12 2004
2734.61 2018
2735.10 2057
2735.59 2203
2736.09 2085
2736.58 1932
2737.07 1953
2737.57 1922
2738.06 1897
2738.55 1933
2739.05 2091
2739.54 2075
2740.03 1841
2740.53 1900
2741.02 1987
2741.51 1842
2742.01 1972
2742.50 2007
2742.99 2128
2743.49 2003
2743.98 1984
2744.47 1925
2744.97 1846
2745.46 1779
2745.96 1884
2746.45 1911
2746.94 1945
2747.44 2055
2747.93 2058
2748.43 1998
2748.92 2053
2749.41 2049
2749.91 2135
2750.40 2128
2750.90 1950
2751.39 2039
2751.89 2107
2752.38 2031
2752.87 1916
2753.37 1948
2753.86 2062
2754.36 2071
2754.85 1856
2755.35 1977
2755.84 2027
2756.34 2146
2756.83 2075
2757.33 1948
2757.82 1993
2758.32 2033
2758.81 2094
2759.31 2102
2759.80 2006
2760.30 2206
2760.79 2056
2761.29 1767
2761.78 1933
2762.28 1968
2762.77 2097
2763.27 2080
2763.76 2103
2764.26 2008
2764.76 1949
2765.25 2028
2765.75 2028
2766.24 1986
2766.74 2108
2767.23 1961
2767.73 1946
2768.23 2225
2768.72 2065
2769.22 1971
2769.71 2087
2770.21 2041
2770.71 1926
2771.20 1907
2771.70 1849
2772.19 1897
2772.69 1895
2773.19 1999
2773.68 2019
2774.18 2182
2774.68 2240
2775.17 2213
2775.67 2073
2776.17 2092
2776.66 2148
2777.16 2246
2777.66 2115
2778.15 2170
2778.65 2294
2779.15 2102
2779.64 2214
2780.14 2302
2780.64 2246
2781.13 2191
2781.63 2039
2782.13 2023
2782.63 2044
2783.12 2059
2783.62 2022
2784.12 1898
2784.61 2055
2785.11 2189
2785.61 2136
2786.11 2120
2786.60 1954
2787.10 1999
2787.60 2024
2788.10 1877
2788.59 2037
2789.09 2099
2789.59 2063
2790.09 2143
2790.59 2186
2791.08 2042
2791.58 2112
2792.08 2026
2792.58 2167
2793.08 2152
2793.57 2145
2794.07 2305
2794.57 2401
2795.07 2404
2795.57 2387
2796.07 2472
2796.56 2716
2797.06 2805
2797.56 3069
2798.06 3229
2798.56 3281
2799.06 3094
2799.56 3152
2800.05 3182
2800.55 2931
2801.05 3143
2801.55 2962
2802.05 2872
2802.55 2685
2803.05 2448
2803.55 2498
2804.05 2485
2804.54 2598
2805.04 2498
2805.54 2467
2806.04 2695
2806.54 2955
2807.04 2980
2807.54 3045
2808.04 3246
2808.54 3363
2809.04 3513
2809.54 3965
2810.04 4040
2810.54 3772
2811.04 3780
2811.54 3777
2812.04 3591
2812.54 3526
2813.04 3088
2813.54 2796
2814.04 2806
2814.54 2735
2815.04 2576
2815.54 2540
2816.04 2608
2816.54 2531
2817.04 2386
2817.54 2187
2818.04 2251
2818.54 2286
2819.04 2337
2819.54 2291
2820.04 2356
2820.54 2344
2821.04 2372
2821.54 2392
2822.04 2278
2822.54 2189
2823.04 2200
2823.54 2317
2824.04 2428
2824.55 2424
2825.05 2205
2825.55 2254
2826.05 2317
2826.55 2293
2827.05 2239
2827.55 2234
2828.05 2271
2828.55 2185
2829.06 2191
2829.56 2226
2830.06 2284
2830.56 2127
2831.06 2137
2831.56 2034
2832.06 2052
2832.57 2023
2833.07 2090
2833.57 2229
2834.07 2203
2834.57 2204
2835.07 2098
2835.58 2198
2836.08 2088
2836.58 2229
2837.08 2327
2837.58 2329
2838.09 2251
2838.59 2285
2839.09 2231
2839.59 2265
2840.10 2289
2840.60 2387
2841.10 2347
2841.60 2087
2842.11 2246
2842.61 2285
2843.11 2062
2843.61 2092
2844.12 2098
2844.62 1990
2845.12 2095
2845.62 2259
2846.13 2278
2846.63 2321
2847.13 2303
2847.64 2553
2848.14 2470
2848.64 2396
2849.14 2483
2849.65 2560
2850.15 2478
2850.65 2419
2851.16 2429
2851.66 2474
2852.16 2343
2852.67 2343
2853.17 2209
2853.67 2215
2854.18 2261
2854.68 2162
2855.18 2168
2855.69 2117
2856.19 2123
2856.70 2174
2857.20 2232
2857.70 2248
2858.21 2176
2858.71 2129
2859.22 2095
2859.72 2056
2860.22 2177
2860.73 2123
2861.23 2129
2861.74 2054
2862.24 2039
2862.74 2157
2863.25 2137
2863.75 2145
2864.26 2124
2864.76 2076
2865.27 2028
2865.77 1977
2866.28 1929
2866.78 2041
2867.28 1956
2867.79 1983
2868.29 1895
2868.80 1847
2869.30 1993
2869.81 1941
2870.31 1946
2870.82 1949
2871.32 2081
2871.83 2121
2872.33 2166
2872.84 2113
2873.34 1976
2873.85 2309
2874.36 2224
2874.86 2212
2875.37 2138
2875.87 2145
2876.38 2141
2876.88 2329
2877.39 2459
2877.89 2445
2878.40 2436
2878.90 2205
2879.41 2435
2879.92 2225
2880.42 2264
2880.93 2437
2881.43 2471
2881.94 2598
2882.45 2671
2882.95 2583
2883.46 2666
2883.96 2944
2884.47 2936
2884.98 2926
2885.48 3001
2885.99 2875
2886.50 2852
2887.00 2824
2887.51 2921
2888.02 3031
2888.52 2910
2889.03 3024
2889.53 2919
2890.04 2925
2890.55 2789
2891.06 2712
2891.56 2680
2892.07 2602
2892.58 2549
2893.08 2361
2893.59 2394
2894.10 2448
2894.60 2453
2895.11 2368
2895.62 2354
2896.13 2375
2896.63 2556
2897.14 2558
2897.65 2559
2898.15 2579
2898.66 2460
2899.17 2271
2899.68 2382
2900.18 2552
2900.69 2550
2901.20 2752
2901.71 2606
2902.22 2571
2902.72 2482
2903.23 2753
2903.74 2748
2904.25 2668
2904.75 2650
2905.26 2776
2905.77 2737
2906.28 2665
2906.79 2792
2907.30 2654
2907.80 2725
2908.31 2698
2908.82 2580
2909.33 2308
2909.84 2391
2910.35 2337
2910.85 2274
2911.36 2217
2911.87 2149
2912.38 2243
2912.89 2240
2913.40 2136
2913.91 2065
2914.41 2252
2914.92 2305
2915.43 2343
2915.94 2146
2916.45 2180
2916.96 2252
2917.47 2398
2917.98 2263
2918.49 2154
2919.00 2287
2919.51 2136
2920.01 2139
2920.52 2183
2921.03 2381
2921.54 2375
2922.05 2209
2922.56 2169
2923.07 2413
2923.58 2479
2924.09 2489
2924.60 2930
2925.11 3023
2925.62 3201
2926.13 3363
2926.64 3397
2927.15 3569
2927.66 3434
2928.17 3389
2928.68 3413
2929.19 3209
2929.70 2980
2930.21 2932
2930.72 2819
2931.23 2655
2931.74 2588
2932.25 2389
2932.76 2208
2933.27 2222
2933.78 2274
2934.29 2081
2934.80 2382
2935.31 2250
2935.83 2273
2936.34 2301
2936.85 2259
2937.36 2232
2937.87 2340
2938.38 2284
2938.89 2256
2939.40 2175
2939.91 2290
2940.42 2245
2940.94 2336
2941.45 2166
2941.96 2272
2942.47 2147
2942.98 2095
2943.49 2239
2944.00 2267
2944.51 2318
2945.03 2539
2945.54 2669
2946.05 2816
2946.56 2916
2947.07 2946
2947.58 3063
2948.10 2959
2948.61 3044
2949.12 3095
2949.63 2827
2950.14 2653
2950.66 2801
2951.17 2462
2951.68 2569
2952.19 2607
2952.70 2445
2953.22 2348
2953.73 2135
2954.24 2182
2954.75 2169
2955.26 2043
2955.78 2085
2956.29 2208
2956.80 2143
2957.31 2181
2957.83 2227
2958.34 2165
2958.85 2355
2959.37 2299
2959.88 2321
2960.39 2256
2960.90 2368
2961.42 2426
2961.93 2349
2962.44 2420
2962.96 2537
2963.47 2405
2963.98 2532
2964.50 2629
2965.01 2538
2965.52 2320
2966.04 2367
2966.55 2416
2967.06 2308
2967.58 2393
2968.09 2346
2968.60 2327
2969.12 2393
2969.63 2116
2970.14 2046
2970.66 2202
2971.17 2199
2971.68 2243
2972.20 2058
2972.71 2063
2973.23 2167
2973.74 2127
2974.25 2145
2974.77 2116
2975.28 2080
2975.80 2191
2976.31 2232
2976.83 2161
2977.34 2097
2977.85 2076
2978.37 2205
2978.88 2054
2979.40 2081
2979.91 1978
2980.43 2114
2980.94 2239
2981.46 2201
2981.97 2107
2982.48 2007
2983.00 2111
2983.51 2264
2984.03 2221
2984.54 2135
2985.06 2257
2985.57 2253
2986.09 2417
2986.60 2330
2987.12 2284
2987.63 2360
2988.15 2340
2988.67 2259
2989.18 2267
2989.70 2299
2990.21 2238
2990.73 2312
2991.24 2222
2991.76 2253
2992.27 2530
2992.79 2565
2993.30 2500
2993.82 2511
2994.34 2513
2994.85 2515
2995.37 2556
2995.88 2517
2996.40 2607
2996.92 2864
2997.43 2802
2997.95 2728
2998.46 2827
2998.98 2973
2999.50 2858
3000.01 2901
3000.53 3011
3001.05 2936
3001.56 3034
3002.08 2891
3002.59 3167
3003.11 2981
3003.63 2859
3004.14 3056
3004.66 3195
3005.18 3128
3005.69 3259
3006.21 3528
3006.73 3288
3007.24 3143
3007.76 2835
3008.28 2869
3008.80 3006
3009.31 2582
3009.83 2732
3010.35 2648
3010.86 2560
3011.38 2509
3011.90 2396
3012.42 2369
3012.93 2454
3013.45 2409
3013.97 2163
3014.49 2393
3015.00 2411
3015.52 2539
3016.04 2475
3016.56 2487
3017.07 2419
3017.59 2509
3018.11 2600
3018.63 2495
3019.15 2575
3019.66 2638
3020.18 2513
3020.70 2352
3021.22 2564
3021.74 2466
3022.25 2323
3022.77 2701
3023.29 2689
3023.81 2726
3024.33 2532
3024.85 2722
3025.36 2632
3025.88 2560
3026.40 2627
3026.92 2552
3027.44 2513
3027.96 2622
3028.48 2617
3028.99 2594
3029.51 2383
3030.03 2546
3030.55 2358
3031.07 2231
3031.59 2092
3032.11 2135
3032.63 2417
3033.15 2464
3033.66 2413
3034.18 2485
3034.70 2368
3035.22 2340
3035.74 2419
3036.26 2533
3036.78 2456
3037.30 2372
3037.82 2240
3038.34 2198
3038.86 2254
3039.38 2437
3039.90 2622
3040.42 2330
3040.94 2384
3041.46 2481
3041.98 2277
3042.50 2182
3043.02 2109
3043.54 2145
3044.06 2044
3044.58 2016
3045.10 2141
3045.62 2235
3046.14 2302
3046.66 2335
3047.18 2210
3047.70 2284
3048.22 2184
3048.74 2110
3049.26 2148
3049.78 2176
3050.30 2241
3050.82 2049
3051.34 2050
3051.86 2106
3052.38 1993
3052.90 2118
3053.43 2134
3053.95 2181
3054.47 2107
3054.99 1968
3055.51 2102
3056.03 2114
3056.55 2150
3057.07 2130
3057.59 2205
3058.12 2160
3058.64 2192
3059.16 2136
3059.68 2120
3060.20 2041
3060.72 2159
3061.24 2315
3061.77 2313
3062.29 2223
3062.81 2099
3063.33 2209
3063.85 2269
3064.37 2331
3064.90 2225
3065.42 2309
3065.94 2216
3066.46 2199
3066.98 2301
3067.51 2421
3068.03 2392
3068.55 2370
3069.07 2219
3069.59 2295
3070.12 2324
3070.64 2319
3071.16 2363
3071.68 2375
3072.21 2314
3072.73 2372
3073.25 2304
3073.77 2200
3074.30 2388
3074.82 2510
3075.34 2465
3075.86 2571
3076.39 2362
3076.91 2440
3077.43 2574
3077.96 2589
3078.48 2883
3079.00 2770
3079.52 2640
3080.05 2821
3080.57 3008
3081.09 2925
3081.62 3025
3082.14 2995
3082.66 2904
3083.19 2895
3083.71 2945
3084.23 3083
3084.76 3170
3085.28 3103
3085.80 3009
3086.33 3197
3086.85 2974
3087.38 3041
3087.90 2948
3088.42 2848
3088.95 2933
3089.47 2912
3090.00 2753
3090.52 2930
3091.04 2901
3091.57 2782
3092.09 2787
3092.62 2784
3093.14 2847
3093.66 2869
3094.19 2753
3094.71 2742
3095.24 2776
3095.76 2923
3096.29 2899
3096.81 2871
3097.34 3014
3097.86 3287
3098.38 3374
3098.91 3304
3099.43 3267
3099.96 3440
3100.48 3598
3101.01 4267
3101.53 4795
3102.06 5240
3102.58 5817
3103.11 6799
3103.63 7513
3104.16 7803
3104.68 7886
3105.21 8031
3105.73 7675
3106.26 7579
3106.79 7334
3107.31 6307
3107.84 5489
3108.36 5372
3108.89 4732
3109.41 4414
3109.94 4282
3110.46 4097
3110.99 3901
3111.52 3711
3112.04 4071
3112.57 4075
3113.09 3880
3113.62 3924
3114.15 3883
3114.67 3738
3115.20 3469
3115.72 3347
3116.25 3232
3116.78 3051
3117.30 2937
3117.83 2766
3118.35 2654
3118.88 2627
3119.41 2604
3119.93 2677
3120.46 2485
3120.99 2642
3121.51 2751
3122.04 2736
3122.57 2525
3123.09 2516
3123.62 2873
3124.15 2752
3124.67 2632
3125.20 2545
3125.73 2507
3126.26 2490
3126.78 2428
3127.31 2573
3127.84 2628
3128.36 2540
3128.89 2556
3129.42 2568
3129.95 2516
3130.47 2616
3131.00 2545
3131.53 2476
3132.06 2650
3132.58 2536
3133.11 2437
3133.64 2651
3134.17 2347
3134.69 2226
3135.22 2225
3135.75 2220
3136.28 2397
3136.81 2279
3137.33 2314
3137.86 2402
3138.39 2349
3138.92 2384
3139.45 2431
3139.97 2342
3140.50 2345
3141.03 2423
3141.56 2279
3142.09 2185
3142.62 2277
3143.14 2217
3143.67 2157
3144.20 2250
3144.73 2216
3145.26 2338
3145.79 2369
3146.32 2342
3146.84 2488
3147.37 2594
3147.90 2655
3148.43 2864
3148.96 2580
3149.49 2747
3150.02 2847
3150.55 2807
3151.08 3045
3151.61 3014
3152.13 2927
3152.66 2753
3153.19 2653
3153.72 2777
3154.25 2809
3154.78 2668
3155.31 2513
3155.84 2628
3156.37 2610
3156.90 2752
3157.43 2795
3157.96 2712
3158.49 2664
3159.02 2592
3159.55 2464
3160.08 2677
3160.61 2641
3161.14 2640
3161.67 2736
3162.20 2403
3162.73 2483
3163.26 2442
3163.79 2447
3164.32 2304
3164.85 2234
3165.38 2315
3165.91 2452
3166.44 2273
3166.97 2297
3167.50 2413
3168.03 2178
3168.56 2105
3169.09 2205
3169.62 2213
3170.15 2359
3170.69 2399
3171.22 2184
3171.75 2407
3172.28 2336
3172.81 2367
3173.34 2436
3173.87 2385
3174.40 2418
3174.93 2517
3175.46 2709
3176.00 2420
3176.53 2521
3177.06 2649
3177.59 2696
3178.12 2744
3178.65 2785
3179.18 2862
3179.72 2670
3180.25 2818
3180.78 2609
3181.31 2824
3181.84 2718
3182.37 2507
3182.91 2573
3183.44 2511
3183.97 2458
3184.50 2497
3185.03 2467
3185.56 2460
3186.10 2423
3186.63 2376
3187.16 2289
3187.69 2190
3188.23 2296
3188.76 2405
3189.29 2320
3189.82 2473
3190.36 2362
3190.89 2292
3191.42 2290
3191.95 2416
3192.49 2277
3193.02 2323
3193.55 2372
3194.08 2278
3194.62 2282
3195.15 2343
3195.68 2220
3196.21 2362
3196.75 2276
3197.28 2310
3197.81 2306
3198.35 2421
3198.88 2356
3199.41 2264
3199.95 2343
3200.48 2385
3201.01 2470
3201.55 2545
3202.08 2533
3202.61 2641
3203.15 2931
3203.68 2790
3204.21 2795
3204.75 2599
3205.28 2596
3205.81 2528
3206.35 2774
3206.88 2656
3207.42 2785
3207.95 2686
3208.48 2763
3209.02 2812
3209.55 2865
3210.09 2836
3210.62 2627
3211.15 2817
3211.69 2844
3212.22 2951
3212.76 2975
3213.29 3068
3213.83 2910
3214.36 2832
3214.89 2919
3215.43 2637
3215.96 2683
3216.50 2822
3217.03 2679
3217.57 2561
3218.10 2620
3218.64 2506
3219.17 2458
3219.71 2337
3220.24 2508
3220.78 2598
3221.31 2753
3221.85 2609
3222.38 2598
3222.92 2625
3223.45 2364
3223.99 2562
3224.52 2783
3225.06 2518
3225.59 2724
3226.13 2638
3226.66 2668
3227.20 2772
3227.73 2628
3228.27 2671
3228.81 2686
3229.34 2623
3229.88 2700
3230.41 2672
3230.95 2698
3231.48 2727
3232.02 2485
3232.56 2490
3233.09 2279
3233.63 2426
3234.16 2569
3234.70 2574
3235.24 2594
3235.77 2513
3236.31 2665
3236.85 2632
3237.38 2488
3237.92 2624
3238.45 2594
3238.99 2619
3239.53 2836
3240.06 2878
3240.60 2851
3241.14 2954
3241.67 2892
3242.21 2741
3242.75 2969
3243.28 2890
3243.82 2806
3244.36 2737
3244.90 2919
3245.43 2709
3245.97 2707
3246.51 2870
3247.04 2765
3247.58 2738
3248.12 2860
3248.66 2906
3249.19 2956
3249.73 2767
3250.27 2788
3250.81 2762
3251.34 3036
3251.88 2930
3252.42 2939
3252.96 3096
3253.49 3016
3254.03 2771
3254.57 2899
3255.11 3027
3255.64 3105
3256.18 3103
3256.72 3116
3257.26 3197
3257.80 3304
3258.33 3284
3258.87 3267
3259.41 3382
3259.95 3466
3260.49 3860
3261.03 3700
3261.56 3917
3262.10 4172
3262.64 4485
3263.18 4507
3263.72 4658
3264.26 5030
3264.79 5034
3265.33 5511
3265.87 5761
3266.41 5966
3266.95 6451
3267.49 6967
3268.03 7515
3268.57 7380
3269.10 7687
3269.64 7388
3270.18 6898
3270.72 6591
3271.26 5982
3271.80 5491
3272.34 5287
3272.88 4479
3273.42 4056
3273.96 4210
3274.50 3509
3275.04 3545
3275.58 3679
3276.12 3341
3276.66 3338
3277.19 3394
3277.73 3388
3278.27 3433
3278.81 3348
3279.35 3302
3279.89 3329
3280.43 3419
3280.97 3600
3281.51 3507
3282.05 3366
3282.59 3394
3283.13 3526
3283.67 3504
3284.21 3350
3284.75 3383
3285.29 3260
3285.83 3412
3286.38 3415
3286.92 3511
3287.46 3321
3288.00 3464
3288.54 3848
3289.08 3510
3289.62 3607
3290.16 3591
3290.70 3898
3291.24 3771
3291.78 3616
3292.32 3855
3292.86 3955
3293.40 4276
3293.95 4347
3294.49 4331
3295.03 4844
3295.57 4728
3296.11 4832
3296.65 4881
3297.19 5068
3297.73 5047
3298.28 5030
3298.82 4789
3299.36 4505
3299.90 4369
3300.44 4124
3300.98 4059
3301.52 4022
3302.07 3557
3302.61 3397
3303.15 3269
3303.69 3575
3304.23 3506
3304.77 3443
3305.32 3473
3305.86 3528
3306.40 3332
3306.94 3333
3307.49 3253
3308.03 3257
3308.57 3343
3309.11 3210
3309.65 3540
3310.20 3341
3310.74 3312
3311.28 3346
3311.82 3294
3312.37 3374
3312.91 3379
3313.45 3247
3313.99 3221
3314.54 3357
3315.08 3438
3315.62 3452
3316.17 3593
3316.71 3839
3317.25 3680
3317.79 3717
3318.34 3911
3318.88 4223
3319.42 4362
3319.97 4224
3320.51 4204
3321.05 4575
3321.60 4556
3322.14 4474
3322.68 4541
3323.23 4534
3323.77 4406
3324.31 4590
3324.86 4445
3325.40 4480
3325.94 4519
3326.49 4229
3327.03 4177
3327.58 4116
3328.12 3954
3328.66 3983
3329.21 3876
3329.75 4092
3330.29 3997
3330.84 4039
3331.38 4461
3331.93 5269
3332.47 5964
3333.02 6836
3333.56 8341
3334.10 9778
3334.65 11207
3335.19 12836
3335.74 14623
3336.28 16033
3336.83 17452
3337.37 17888
3337.92 18460
3338.46 18343
3339.00 18020
3339.55 17204
3340.09 15492
3340.64 13767
3341.18 12292
3341.73 10814
3342.27 9305
3342.82 7807
3343.36 6832
3343.91 5808
3344.45 5205
3345.00 4751
3345.54 4381
3346.09 4266
3346.64 4132
3347.18 3951
3347.73 3893
3348.27 3864
3348.82 4164
3349.36 4208
3349.91 4337
3350.45 4328
3351.00 4410
3351.55 4608
3352.09 4632
3352.64 4984
3353.18 4878
3353.73 4697
3354.27 4955
3354.82 4891
3355.37 4921
3355.91 4575
3356.46 4543
3357.00 4443
3357.55 4196
3358.10 4015
3358.64 3958
3359.19 3547
3359.74 3404
3360.28 3421
3360.83 3490
3361.38 3363
3361.92 3420
3362.47 3463
3363.02 3340
3363.56 3470
3364.11 3429
3364.66 3337
3365.20 3233
3365.75 3340
3366.30 3432
3366.84 3461
3367.39 3326
3367.94 3266
3368.48 3242
3369.03 3066
3369.58 3109
3370.13 3088
3370.67 2888
3371.22 3174
3371.77 3161
3372.32 3124
3372.86 3141
3373.41 3132
3373.96 3233
3374.51 3331
3375.05 3259
3375.60 3391
3376.15 3443
3376.70 3376
3377.24 3493
3377.79 3420
3378.34 3303
3378.89 3245
3379.44 3120
3379.98 2875
3380.53 3022
3381.08 2891
3381.63 2707
3382.18 2679
3382.73 2881
3383.27 2889
3383.82 2707
3384.37 2699
3384.92 2540
3385.47 2483
3386.02 2491
3386.56 2772
3387.11 2793
3387.66 2788
3388.21 2725
3388.76 2685
3389.31 2650
3389.86 2690
3390.41 2656
3390.95 2611
3391.50 2581
3392.05 2522
3392.60 2569
3393.15 2457
3393.70 2530
3394.25 2611
3394.80 2465
3395.35 2437
3395.90 2396
3396.45 2387
3397.00 2330
3397.55 2359
3398.10 2373
3398.64 2629
3399.19 2500
3399.74 2392
3400.29 2438
3400.84 2611
3401.39 2409
3401.94 2342
3402.49 2433
3403.04 2394
3403.59 2411
3404.14 2244
3404.69 2357
3405.24 2431
3405.79 2435
3406.34 2460
3406.89 2388
3407.44 2440
3407.99 2406
3408.54 2453
3409.09 2443
3409.65 2451
3410.20 2420
3410.75 2399
3411.30 2333
3411.85 2572
3412.40 2588
3412.95 2814
3413.50 2805
3414.05 2611
3414.60 2569
3415.15 2648
3415.70 2634
3416.25 2535
3416.81 2499
3417.36 2450
3417.91 2446
3418.46 2534
3419.01 2526
3419.56 2601
3420.11 2528
3420.66 2365
3421.22 2499
3421.77 2438
3422.32 2348
3422.87 2385
3423.42 2538
3423.97 2797
3424.52 2589
3425.08 2569
3425.63 2588
3426.18 2586
3426.73 2828
3427.28 2705
3427.84 2585
3428.39 2775
3428.94 2613
3429.49 2683
3430.04 2652
3430.60 2642
3431.15 2600
3431.70 2653
3432.25 2518
3432.80 2499
3433.36 2425
3433.91 2741
3434.46 2870
3435.01 2594
3435.57 2684
3436.12 2542
3436.67 2532
3437.22 2657
3437.78 2638
3438.33 2679
3438.88 2562
3439.44 2395
3439.99 2522
3440.54 2632
3441.09 2518
3441.65 2645
3442.20 2627
3442.75 2723
3443.31 2564
3443.86 2563
3444.41 2579
3444.97 2501
3445.52 2611
3446.07 2521
3446.63 2427
3447.18 2462
3447.73 2306
3448.29 2267
3448.84 2345
3449.40 2382
3449.95 2324
3450.50 2312
3451.06 2277
3451.61 2202
3452.16 2455
3452.72 2533
3453.27 2375
3453.83 2198
3454.38 2405
3454.93 2371
3455.49 2198
3456.04 2267
3456.60 2363
3457.15 2290
3457.71 2383
3458.26 2465
3458.81 2430
3459.37 2451
3459.92 2452
3460.48 2458
3461.03 2626
3461.59 2544
3462.14 2423
3462.70 2391
3463.25 2524
3463.81 2457
3464.36 2649
3464.92 2368
3465.47 2530
3466.03 2687
3466.58 2718
3467.14 2671
3467.69 2581
3468.25 2639
3468.80 2700
3469.36 2770
3469.91 2595
3470.47 2541
3471.02 2570
3471.58 2432
3472.13 2592
3472.69 2482
3473.24 2843
3473.80 2984
3474.36 2943
3474.91 2959
3475.47 2726
3476.02 2913
3476.58 2807
3477.13 2956
3477.69 2909
3478.25 2725
3478.80 2968
3479.36 3061
3479.91 3047
3480.47 3143
3481.03 3055
3481.58 3270
3482.14 3169
3482.70 3094
3483.25 2911
3483.81 2939
3484.37 3118
3484.92 3338
3485.48 3251
3486.04 3179
3486.59 3257
3487.15 3446
3487.71 3815
3488.26 3690
3488.82 3830
3489.38 4078
3489.93 4299
3490.49 4726
3491.05 4949
3491.60 5315
3492.16 5845
3492.72 6088
3493.27 6113
3493.83 6556
3494.39 6559
3494.95 6716
3495.50 6358
3496.06 6121
3496.62 5848
3497.18 5681
3497.73 6119
3498.29 5952
3498.85 6008
3499.41 6329
3499.96 6983
3500.52 6914
3501.08 7159
3501.64 7152
3502.20 7182
3502.75 7558
3503.31 7273
3503.87 7620
3504.43 8101
3504.99 8161
3505.54 8509
3506.10 8220
3506.66 8336
3507.22 8468
3507.78 8005
3508.34 7788
3508.89 7820
3509.45 7067
3510.01 6753
3510.57 6151
3511.13 5733
3511.69 5163
3512.25 4318
3512.80 4014
3513.36 3969
3513.92 3733
3514.48 3573
3515.04 3251
3515.60 3048
3516.16 3121
3516.72 3073
3517.28 3013
3517.83 2994
3518.39 2891
3518.95 2971
3519.51 3112
3520.07 3154
3520.63 3177
3521.19 3219
3521.75 3339
3522.31 3278
3522.87 3160
3523.43 2977
3523.99 3171
3524.55 3159
3525.11 2956
3525.67 3091
3526.23 2812
3526.79 2817
3527.35 2888
3527.91 2910
3528.47 2735
3529.03 2632
3529.59 2697
3530.15 2772
3530.71 2689
3531.27 2675
3531.83 2520
3532.39 2400
3532.95 2507
3533.51 2734
3534.07 2670
3534.63 2792
3535.19 2853
3535.75 2893
3536.31 2821
3536.87 2989
3537.43 2992
3537.99 2996
3538.55 3058
3539.12 2976
3539.68 2919
3540.24 2803
3540.80 2825
3541.36 3060
3541.92 3021
3542.48 2898
3543.04 3087
3543.60 3058
3544.16 2856
3544.73 3011
3545.29 3039
3545.85 2864
3546.41 2998
3546.97 2984
3547.53 2605
3548.09 2561
3548.66 2634
3549.22 2668
3549.78 2647
3550.34 2428
3550.90 2513
3551.46 2309
3552.03 2504
3552.59 2337
3553.15 2168
3553.71 2378
3554.27 2337
3554.84 2378
3555.40 2241
3555.96 2194
3556.52 2291
3557.09 2326
3557.65 2252
3558.21 2264
3558.77 2215
3559.33 2447
3559.90 2587
3560.46 2415
3561.02 2311
3561.58 2521
3562.15 2449
3562.71 2395
3563.27 2342
3563.84 2241
3564.40 2484
3564.96 2471
3565.52 2348
3566.09 2326
3566.65 2383
3567.21 2392
3567.78 2292
3568.34 2235
3568.90 2277
3569.47 2317
3570.03 2273
3570.59 2454
3571.16 2371
3571.72 2286
3572.28 2349
3572.85 2392
3573.41 2326
3573.97 2334
3574.54 2425
3575.10 2376
3575.66 2432
3576.23 2424
3576.79 2341
3577.36 2431
3577.92 2456
3578.48 2490
3579.05 2526
3579.61 2621
3580.18 2612
3580.74 2561
3581.30 2653
3581.87 2584
3582.43 2400
3583.00 2402
3583.56 2277
3584.13 2257
3584.69 2313
3585.25 2281
3585.82 2358
3586.38 2372
3586.95 2377
3587.51 2294
3588.08 2344
3588.64 2349
3589.21 2340
3589.77 2217
3590.34 2077
3590.90 2241
3591.47 2448
3592.03 2609
3592.60 2637
3593.16 2542
3593.73 2373
3594.29 2437
3594.86 2505
3595.42 2344
3595.99 2234
3596.55 2307
3597.12 2172
3597.68 2351
3598.25 2430
3598.82 2414
3599.38 2421
3599.95 2301
3600.51 2431
3601.08 2590
3601.64 2510
3602.21 2437
3602.78 2379
3603.34 2472
3603.91 2446
3604.47 2369
3605.04 2487
3605.61 2387
3606.17 2324
3606.74 2342
3607.30 2298
3607.87 2191
3608.44 2264
3609.00 2188
3609.57 2050
3610.14 2118
3610.70 2112
3611.27 2127
3611.84 2208
3612.40 2217
3612.97 2054
3613.54 2186
3614.10 2400
3614.67 2536
3615.24 2609
3615.80 3009
3616.37 3265
3616.94 3659
3617.50 4049
3618.07 4592
3618.64 4901
3619.21 5005
3619.77 5350
3620.34 5457
3620.91 5208
3621.47 5044
3622.04 4695
3622.61 4359
3623.18 4307
3623.74 3980
3624.31 3552
3624.88 3432
3625.45 2907
3626.01 2682
3626.58 2438
3627.15 2640
3627.72 2457
3628.29 2354
3628.85 2184
3629.42 2228
3629.99 2288
3630.56 2451
3631.13 2388
3631.69 2223
3632.26 2211
3632.83 2245
3633.40 2386
3633.97 2436
3634.54 2396
3635.10 2245
3635.67 2252
3636.24 2430
3636.81 2462
3637.38 2556
3637.95 2641
3638.52 2693
3639.08 2709
3639.65 2768
3640.22 2721
3640.79 3077
3641.36 3447
3641.93 3631
3642.50 3831
3643.07 3816
3643.64 3971
3644.20 3943
3644.77 4055
3645.34 3908
3645.91 3584
3646.48 3580
3647.05 3487
3647.62 3283
3648.19 3090
3648.76 2986
3649.33 2962
3649.90 2984
3650.47 2852
3651.04 3016
3651.61 2929
3652.18 3009
3652.75 2961
3653.32 3218
3653.89 3215
3654.46 3421
3655.03 3170
3655.60 3306
3656.17 3416
3656.74 3314
3657.31 3231
3657.88 3277
3658.45 3568
3659.02 3650
3659.59 3378
3660.16 3406
3660.73 3554
3661.30 3638
3661.87 3573
3662.44 3610
3663.01 3537
3663.58 3373
3664.15 3483
3664.72 3444
3665.29 3165
3665.86 3187
3666.43 3098
3667.01 2943
3667.58 2966
3668.15 3176
3668.72 3212
3669.29 3077
3669.86 3002
3670.43 2879
3671.00 2968
3671.57 2971
3672.15 2664
3672.72 2805
3673.29 2637
3673.86 2676
3674.43 2615
3675.00 2766
3675.57 2737
3676.15 2689
3676.72 2741
3677.29 2765
3677.86 2816
3678.43 2772
3679.00 2736
3679.58 2722
3680.15 2577
3680.72 2549
3681.29 2525
3681.86 2391
3682.44 2648
3683.01 2760
3683.58 2746
3684.15 2622
3684.73 2380
3685.30 2554
3685.87 2492
3686.44 2579
3687.02 2607
3687.59 2746
3688.16 2858
3688.73 2972
3689.31 3226
3689.88 3369
3690.45 3696
3691.02 3739
3691.60 3571
3692.17 3686
3692.74 3712
3693.32 3437
3693.89 3629
3694.46 3280
3695.03 3047
3695.61 2934
3696.18 2864
3696.75 2607
3697.33 2500
3697.90 2637
3698.47 2555
3699.05 2597
3699.62 2687
3700.19 3042
3700.77 2991
3701.34 2872
3701.91 2699
3702.49 2785
3703.06 2817
3703.64 2748
3704.21 2760
3704.78 2691
3705.36 2841
3705.93 2504
3706.51 2454
3707.08 2500
3707.65 2518
3708.23 2504
3708.80 2522
3709.38 2438
3709.95 2584
3710.52 2524
3711.10 2544
3711.67 2626
3712.25 2543
3712.82 2678
3713.40 2604
3713.97 2511
3714.55 2507
3715.12 2416
3715.69 2466
3716.27 2361
3716.84 2524
3717.42 2425
3717.99 2438
3718.57 2456
3719.14 2479
3719.72 2372
3720.29 2426
3720.87 2543
3721.44 2397
3722.02 2177
3722.59 2323
3723.17 2327
3723.75 2224
3724.32 2258
3724.90 2328
3725.47 2047
3726.05 2185
3726.62 2402
3727.20 2237
3727.77 2190
3728.35 2363
3728.92 2467
3729.50 2509
3730.08 2435
3730.65 2428
3731.23 2689
3731.80 2841
3732.38 2786
3732.96 2978
3733.53 3058
3734.11 2794
3734.68 3011
3735.26 3167
3735.84 3205
3736.41 3026
3736.99 3008
3737.57 3064
3738.14 2838
3738.72 2784
3739.30 2527
3739.87 2425
3740.45 2434
3741.03 2503
3741.60 2364
3742.18 2170
3742.76 2176
3743.33 2201
3743.91 2200
3744.49 2273
3745.06 2404
3745.64 2286
3746.22 2307
3746.79 2374
3747.37 2326
3747.95 2379
3748.53 2549
3749.10 2596
3749.68 2541
3750.26 2510
3750.83 2425
3751.41 2580
3751.99 2376
3752.57 2375
3753.14 2322
3753.72 2267
3754.30 2113
3754.88 2029
3755.46 2062
3756.03 2035
3756.61 2011
3757.19 2036
3757.77 2136
3758.35 2119
3758.92 2222
3759.50 2229
3760.08 2088
3760.66 2295
3761.24 2306
3761.81 2132
3762.39 2098
3762.97 2265
3763.55 2322
3764.13 2244
3764.71 2369
3765.28 2401
3765.86 2276
3766.44 2446
3767.02 2360
3767.60 2171
3768.18 2284
3768.76 2251
3769.34 2375
3769.91 2162
3770.49 2021
3771.07 2116
3771.65 2201
3772.23 2192
3772.81 2083
3773.39 2043
3773.97 2113
3774.55 2048
3775.13 1906
3775.71 2097
3776.28 2057
3776.86 2134
3777.44 2012
3778.02 2061
3778.60 2110
3779.18 2310
3779.76 2167
3780.34 2154
3780.92 1943
3781.50 2006
3782.08 2047
3782.66 2179
3783.24 2167
3783.82 1931
3784.40 2057
3784.98 2110
3785.56 2188
3786.14 2196
3786.72 2200
3787.30 2220
3787.88 2184
3788.46 1986
3789.04 2049
3789.62 2035
3790.20 2077
3790.78 2217
3791.36 2196
3791.94 2157
3792.53 2166
3793.11 2253
3793.69 2271
3794.27 2223
3794.85 2217
3795.43 2192
3796.01 2251
3796.59 2236
3797.17 2142
3797.75 2054
3798.33 2096
3798.91 2163
3799.50 2191
3800.08 2282
3800.66 2344
3801.24 2372
3801.82 2306
3802.40 2280
3802.98 2364
3803.57 2644
3804.15 2694
3804.73 2482
3805.31 2442
3805.89 2528
3806.47 2725
3807.05 2540
3807.64 2441
3808.22 2422
3808.80 2588
3809.38 2771
3809.96 2860
3810.55 2972
3811.13 2844
3811.71 2787
3812.29 2747
3812.87 2732
3813.46 2905
3814.04 2769
3814.62 2802
3815.20 2859
3815.79 3048
3816.37 3045
3816.95 3020
3817.53 2947
3818.12 2871
3818.70 2817
3819.28 2592
3819.86 2413
3820.45 2497
3821.03 2359
3821.61 2428
3822.20 2303
3822.78 2247
3823.36 2439
3823.94 2166
3824.53 2143
3825.11 2055
3825.69 2162
3826.28 2217
3826.86 2227
3827.44 2199
3828.03 2146
3828.61 2163
3829.19 2146
3829.78 2046
3830.36 2163
3830.94 2155
3831.53 2098
3832.11 2076
3832.69 2163
3833.28 2106
3833.86 2031
3834.45 1978
3835.03 1908
3835.61 2142
3836.20 2122
3836.78 2126
3837.37 2072
3837.95 1929
3838.53 2067
3839.12 2260
3839.70 2139
3840.29 1999
3840.87 1997
3841.46 1910
3842.04 2025
3842.62 2162
3843.21 2082
3843.79 2066
3844.38 1782
3844.96 1993
3845.55 2083
3846.13 1978
3846.72 1942
3847.30 2052
3847.89 1991
3848.47 1865
3849.06 1947
3849.64 1924
3850.23 1986
3850.81 1975
3851.40 2077
3851.98 1906
3852.57 1919
3853.15 2089
3853.74 1991
3854.32 1998
3854.91 2067
3855.49 2019
3856.08 2150
3856.66 2212
3857.25 2191
3857.84 2194
3858.42 2425
3859.01 2442
3859.59 2675
3860.18 3061
3860.76 3233
3861.35 3413
3861.94 3853
3862.52 3893
3863.11 3974
3863.69 4167
3864.28 4064
3864.87 4158
3865.45 4032
3866.04 4147
3866.62 3899
3867.21 3746
3867.80 3544
3868.38 3153
3868.97 3336
3869.56 2979
3870.14 2742
3870.73 2501
3871.32 2464
3871.90 2507
3872.49 2450
3873.08 2422
3873.66 2315
3874.25 2329
3874.84 2461
3875.42 2529
3876.01 2466
3876.60 2604
3877.19 2356
3877.77 2364
3878.36 2512
3878.95 2457
3879.53 2163
3880.12 2358
3880.71 2469
3881.30 2236
3881.88 1988
3882.47 2036
3883.06 2110
3883.65 2044
3884.23 1966
3884.82 2170
3885.41 2115
3886.00 2158
3886.58 2217
3887.17 2006
3887.76 2034
3888.35 2278
3888.94 2268
3889.52 2339
3890.11 2225
3890.70 2156
3891.29 2491
3891.88 2661
3892.46 2603
3893.05 2271
3893.64 2357
3894.23 2298
3894.82 2222
3895.41 2368
3895.99 2395
3896.58 2294
3897.17 2340
3897.76 2323
3898.35 2148
3898.94 2228
3899.53 2270
3900.12 2179
3900.70 2082
3901.29 2216
3901.88 2294
3902.47 2264
3903.06 2166
3903.65 2256
3904.24 2132
3904.83 2203
3905.42 2401
3906.01 2265
3906.60 2290
3907.18 2269
3907.77 2261
3908.36 2256
3908.95 2227
3909.54 2154
3910.13 2025
3910.72 2278
3911.31 2125
3911.90 2042
3912.49 2010
3913.08 1990
3913.67 2042
3914.26 2142
3914.85 2090
3915.44 1975
3916.03 1816
3916.62 1967
3917.21 2046
3917.80 1987
3918.39 1999
3918.98 1885
3919.57 1949
3920.16 2029
3920.75 1981
3921.34 2202
3921.93 2027
3922.52 2089
3923.11 1922
3923.70 1980
3924.30 1941
3924.89 1880
3925.48 1941
3926.07 2129
3926.66 2084
3927.25 1850
3927.84 1937
3928.43 1877
3929.02 1846
3929.61 1950
3930.20 1851
3930.80 1966
3931.39 2010
3931.98 2059
3932.57 2023
3933.16 1909
3933.75 1894
3934.34 1910
3934.93 1806
3935.53 1865
3936.12 1973
3936.71 1780
3937.30 1699
3937.89 1872
3938.48 1857
3939.08 1727
3939.67 1767
3940.26 1914
3940.85 1914
3941.44 1898
3942.04 1869
3942.63 1914
3943.22 1962
3943.81 2004
3944.40 1933
3945.00 1949
3945.59 2026
3946.18 1920
3946.77 1882
3947.36 1886
3947.96 1922
3948.55 2003
3949.14 2089
3949.73 1806
3950.33 1882
3950.92 1956
3951.51 2079
3952.11 1966
3952.70 1910
3953.29 1844
3953.88 1764
3954.48 1794
3955.07 1777
3955.66 1806
3956.26 1915
3956.85 1975
3957.44 1840
3958.04 1877
3958.63 1895
3959.22 1888
3959.81 1789
3960.41 1888
3961.00 1808
3961.60 1946
3962.19 1847
3962.78 1841
3963.38 1919
3963.97 2019
3964.56 1903
3965.16 1871
3965.75 1811
3966.34 1952
3966.94 2211
3967.53 2079
3968.13 2058
3968.72 2079
3969.31 1949
3969.91 1880
3970.50 1919
3971.10 2110
3971.69 1973
3972.28 1967
3972.88 1880
3973.47 1801
3974.07 1862
3974.66 1943
3975.26 1943
3975.85 1869
3976.45 1913
3977.04 1888
3977.63 1979
3978.23 2279
3978.82 2057
3979.42 1915
3980.01 1995
3980.61 2006
3981.20 1981
3981.80 2047
3982.39 2069
3982.99 2108
3983.58 1818
3984.18 1995
3984.77 1892
3985.37 2116
3985.96 1967
3986.56 1900
3987.16 1859
3987.75 2010
3988.35 2175
3988.94 2156
3989.54 2135
3990.13 2148
3990.73 2003
3991.32 1843
3991.92 1803
3992.52 1867
3993.11 1918
3993.71 1881
3994.30 2002
3994.90 2040
3995.50 2008
3996.09 2007
3996.69 1966
3997.28 2032
3997.88 2167
3998.48 2031
3999.07 1968
3999.67 2026
4000.26 1921
4000.86 2020
4001.46 2084
4002.05 1947
4002.65 1791
4003.25 1817
4003.84 1960
4004.44 2013
4005.04 1986
4005.63 2019
4006.23 2080
4006.83 2128
4007.42 2087
4008.02 2143
4008.62 2142
4009.21 2224
4009.81 2327
4010.41 2149
4011.01 2140
4011.60 2204
4012.20 2504
4012.80 2377
4013.40 2230
4013.99 2054
4014.59 2351
4015.19 2240
4015.78 2312
4016.38 2326
4016.98 2544
4017.58 2524
4018.18 2487
4018.77 2528
4019.37 2640
4019.97 2613
4020.57 2534
4021.16 2496
4021.76 2338
4022.36 2327
4022.96 2303
4023.56 2155
4024.15 2220
4024.75 2300
4025.35 2168
4025.95 2104
4026.55 2081
4027.15 2206
4027.74 2282
4028.34 2246
4028.94 2222
4029.54 2240
4030.14 2253
4030.74 2169
4031.34 2347
4031.93 2298
4032.53 2136
4033.13 2144
4033.73 2119
4034.33 2175
4034.93 2225
4035.53 2082
4036.13 1965
4036.73 2002
4037.32 1985
4037.92 2024
4038.52 1972
4039.12 2006
4039.72 1932
4040.32 1874
4040.92 1755
4041.52 1675
4042.12 1696
4042.72 1853
4043.32 1802
4043.92 1772
4044.52 1874
4045.12 1947
4045.72 1936
4046.32 1928
4046.92 1803
4047.52 1833
4048.12 1859
4048.72 1840
4049.32 1846
4049.92 1912
4050.52 1985
4051.12 1985
4051.72 1962
4052.32 1961
4052.92 2060
4053.52 2112
4054.12 2055
4054.72 2019
4055.32 1936
4055.92 1858
4056.52 1879
4057.12 1902
4057.72 1796
4058.32 1826
4058.92 1762
4059.52 1974
4060.12 1958
4060.72 1789
4061.33 1786
4061.93 1716
4062.53 1680
4063.13 1762
4063.73 1712
4064.33 1668
4064.93 1656
4065.53 1633
4066.13 1683
4066.74 1657
4067.34 1702
4067.94 1733
4068.54 1700
4069.14 1727
4069.74 1799
4070.34 1993
4070.95 1688
4071.55 1521
4072.15 1677
4072.75 1823
4073.35 1632
4073.95 1613
4074.56 1817
4075.16 1751
4075.76 1717
4076.36 1741
4076.96 1987
4077.57 1885
4078.17 1828
4078.77 1699
4079.37 1855
4079.97 1867
4080.58 1751
4081.18 1755
4081.78 1740
4082.38 1737
4082.99 1759
4083.59 1839
4084.19 1738
4084.79 1713
4085.40 1782
4086.00 1762
4086.60 1808
4087.21 1742
4087.81 1730
4088.41 1604
4089.01 1759
4089.62 1867
4090.22 1833
4090.82 1752
4091.43 1669
4092.03 1615
4092.63 1673
4093.24 1822
4093.84 1680
4094.44 1675
4095.05 1682
4095.65 1773
4096.25 1784
4096.86 1741
4097.46 1838
4098.06 1846
4098.67 1788
4099.27 1646
4099.87 1746
4100.48 1614
4101.08 1692
4101.69 1741
4102.29 1718
4102.89 1784
4103.50 1827
4104.10 1698
4104.71 1724
4105.31 1700
4105.91 1701
4106.52 1743
4107.12 1676
4107.73 1660
4108.33 1555
4108.94 1592
4109.54 1644
4110.14 1733
4110.75 1679
4111.35 1737
4111.96 1812
4112.56 1802
4113.17 1687
4113.77 1793
4114.38 1713
4114.98 1721
4115.59 1855
4116.19 1800
4116.80 1696
4117.40 1819
4118.01 1671
4118.61 1571
4119.22 1579
4119.82 1650
4120.43 1829
4121.03 1872
4121.64 1775
4122.24 1663
4122.85 1725
4123.46 1667
4124.06 1641
4124.67 1692
4125.27 1690
4125.88 1686
4126.48 1763
4127.09 1760
4127.69 1676
4128.30 1830
4128.91 1804
4129.51 1763
4130.12 1794
4130.72 1872
4131.33 1865
4131.94 1801
4132.54 1701
4133.15 1774
4133.76 1817
4134.36 1799
4134.97 1983
4135.57 1993
4136.18 1992
4136.79 2077
4137.39 1892
4138.00 1900
4138.61 2102
4139.21 2212
4139.82 2216
4140.43 2081
4141.03 2220
4141.64 2223
4142.25 2238
4142.85 2175
4143.46 2174
4144.07 2151
4144.67 2314
4145.28 2175
4145.89 2083
4146.50 1956
4147.10 1927
4147.71 1847
4148.32 1788
4148.93 1774
4149.53 1778
4150.14 1897
4150.75 1887
4151.36 1763
4151.96 1565
4152.57 1612
4153.18 1800
4153.79 1926
4154.39 1838
4155.00 1649
4155.61 1722
4156.22 1719
4156.82 1741
4157.43 1767
4158.04 1778
4158.65 1969
4159.26 1823
4159.87 1733
4160.47 1773
4161.08 1759
4161.69 1682
4162.30 1816
4162.91 1924
4163.52 1709
4164.12 1814
4164.73 2030
4165.34 2068
4165.95 1961
4166.56 1986
4167.17 2029
4167.78 2052
4168.38 1938
4168.99 1954
4169.60 1855
4170.21 1912
4170.82 1972
4171.43 1838
4172.04 1805
4172.65 2064
4173.26 1882
4173.86 1791
4174.47 1750
4175.08 1878
4175.69 2030
4176.30 1968
4176.91 1860
4177.52 1853
4178.13 1913
4178.74 1858
4179.35 1937
4179.96 1969
4180.57 1874
4181.18 1717
4181.79 1775
4182.40 1940
4183.01 1830
4183.62 1820
4184.23 1785
4184.84 1905
4185.45 1837
4186.06 1929
4186.67 1988
4187.28 1937
4187.89 1828
4188.50 1865
4189.11 1690
4189.72 1763
4190.33 1746
4190.94 1909
4191.55 1980
4192.16 1970
4192.77 1982
4193.38 2210
4193.99 2089
4194.60 2266
4195.21 2316
4195.82 2242
4196.44 2439
4197.05 2419
4197.66 2364
4198.27 2460
4198.88 2492
4199.49 2172
4200.10 2094
4200.71 2147
4201.32 2104
4201.94 1961
4202.55 2011
4203.16 2084
4203.77 1923
4204.38 2018
4204.99 1932
4205.60 1915
4206.21 1849
4206.83 1992
4207.44 1930
4208.05 1913
4208.66 1771
4209.27 1888
4209.89 2058
4210.50 2028
4211.11 2068
4211.72 2089
4212.33 1890
4212.94 2063
4213.56 2096
4214.17 2048
4214.78 2161
4215.39 2134
4216.01 2000
4216.62 2126
4217.23 2205
4217.84 2299
4218.46 2404
4219.07 2305
4219.68 2469
4220.29 2748
4220.91 2852
4221.52 2778
4222.13 2963
4222.74 3061
4223.36 3077
4223.97 3292
4224.58 3294
4225.19 3474
4225.81 3579
4226.42 3642
4227.03 3703
4227.65 3669
4228.26 4082
4228.87 3783
4229.49 3889
4230.10 3794
4230.71 3789
4231.33 3873
4231.94 3912
4232.55 4142
4233.17 4001
4233.78 4047
4234.39 4240
4235.01 4610
4235.62 4778
4236.23 4743
4236.85 4751
4237.46 4815
4238.08 4594
4238.69 4602
4239.30 4121
4239.92 4053
4240.53 3294
4241.15 3117
4241.76 2787
4242.37 2605
4242.99 2753
4243.60 2658
4244.22 2489
4244.83 2544
4245.45 2568
4246.06 2502
4246.67 2586
4247.29 2552
4247.90 2528
4248.52 2615
4249.13 2721
4249.75 2741
4250.36 2482
4250.98 2442
4251.59 2457
4252.21 2539
4252.82 2553
4253.44 2334
4254.05 2282
4254.67 2263
4255.28 2377
4255.90 2332
4256.51 2219
4257.13 2114
4257.74 2146
4258.36 2136
4258.97 2101
4259.59 1989
4260.20 1860
4260.82 2024
4261.44 2008
4262.05 1931
4262.67 2026
4263.28 2005
4263.90 2107
4264.51 2017
4265.13 2049
4265.75 2075
4266.36 2069
4266.98 2127
4267.59 2052
4268.21 2120
4268.83 2099
4269.44 2211
4270.06 2135
4270.67 2045
4271.29 1877
4271.91 2099
4272.52 2176
4273.14 2101
4273.76 2079
4274.37 2141
4274.99 2227
4275.61 2119
4276.22 2097
4276.84 2181
4277.46 2171
4278.07 2366
4278.69 2207
4279.31 2143
4279.92 2284
4280.54 2139
4281.16 2163
4281.77 2092
4282.39 1934
4283.01 2007
4283.63 1894
4284.24 1863
4284.86 2025
4285.48 2009
4286.09 2081
4286.71 1886
4287.33 1970
4287.95 1913
4288.56 1969
4289.18 1895
4289.80 1942
4290.42 1835
4291.03 1887
4291.65 1804
4292.27 1801
4292.89 1794
4293.51 1713
4294.12 1878
4294.74 1889
4295.36 1718
4295.98 1925
4296.60 2014
4297.21 1859
4297.83 1844
4298.45 2003
4299.07 1893
4299.69 1911
4300.31 1846
4300.92 1785
4301.54 1779
4302.16 1853
4302.78 1779
4303.40 1910
4304.02 1947
4304.63 1916
4305.25 1811
4305.87 1913
4306.49 2019
4307.11 1957
4307.73 1959
4308.35 2035
4308.97 1913
4309.59 1998
4310.20 2011
4310.82 2009
4311.44 2172
4312.06 1975
4312.68 2272
4313.30 2061
4313.92 2011
4314.54 2078
4315.16 2134
4315.78 2161
4316.40 2159
4317.02 1991
4317.64 1987
4318.26 1967
4318.88 1797
4319.50 1912
4320.12 2026
4320.74 1996
4321.36 1919
4321.98 2096
4322.60 2055
4323.22 1995
4323.84 2064
4324.46 2069
4325.08 1998
4325.70 2025
4326.32 2023
4326.94 2216
4327.56 2099
4328.18 2234
4328.80 2189
4329.42 2176
4330.04 2238
4330.66 2064
4331.28 2164
4331.90 2144
4332.52 2019
4333.14 2196
4333.76 2145
4334.38 2191
4335.00 2240
4335.63 2159
4336.25 2254
4336.87 2330
4337.49 2321
4338.11 2313
4338.73 2419
4339.35 2470
4339.97 2712
4340.59 2616
4341.22 2521
4341.84 2418
4342.46 2553
4343.08 2641
4343.70 2823
4344.32 3119
4344.94 3368
4345.57 3865
4346.19 4047
4346.81 4185
4347.43 4484
4348.05 4774
4348.67 4823
4349.30 4803
4349.92 4675
4350.54 4369
4351.16 4144
4351.78 3655
4352.41 3427
4353.03 3207
4353.65 2686
4354.27 2471
4354.90 2244
4355.52 2427
4356.14 2361
4356.76 2172
4357.38 2242
4358.01 2342
4358.63 2315
4359.25 2297
4359.87 2374
4360.50 2308
4361.12 2199
4361.74 2319
4362.37 2216
4362.99 2257
4363.61 2322
4364.23 2253
4364.86 2216
4365.48 2290
4366.10 2183
4366.73 2055
4367.35 2107
4367.97 2023
4368.60 1963
4369.22 1873
4369.84 1870
4370.47 1923
4371.09 2035
4371.71 1851
4372.34 1808
4372.96 1818
4373.58 1945
4374.21 1951
4374.83 1822
4375.46 1972
4376.08 1893
4376.70 1906
4377.33 1868
4377.95 2038
4378.57 1968
4379.20 1836
4379.82 1911
4380.45 2059
4381.07 1994
4381.70 1996
4382.32 2104
4382.94 1998
4383.57 2043
4384.19 1998
4384.82 2051
4385.44 1949
4386.07 1958
4386.69 2022
4387.32 1997
4387.94 1855
4388.56 1644
4389.19 1915
4389.81 1709
4390.44 1682
4391.06 1709
4391.69 1868
4392.31 1794
4392.94 1705
4393.56 1716
4394.19 1773
4394.81 1797
4395.44 1718
4396.06 1714
4396.69 1739
4397.31 1815
4397.94 1898
4398.57 1963
4399.19 1721
4399.82 1893
4400.44 1788
4401.07 1961
4401.69 1821
4402.32 1809
4402.94 1877
4403.57 1890
4404.20 1903
4404.82 1910
4405.45 1951
4406.07 1945
4406.70 1990
4407.33 1959
4407.95 1923
4408.58 1954
4409.20 1830
4409.83 1988
4410.46 2034
4411.08 1832
4411.71 1835
4412.34 1888
4412.96 1920
4413.59 1840
4414.21 1868
4414.84 1782
4415.47 1816
4416.09 1875
4416.72 1855
4417.35 2014
4417.97 1932
4418.60 1917
4419.23 1945
4419.86 1903
4420.48 1883
4421.11 1734
4421.74 1868
4422.36 1856
4422.99 1814
4423.62 1785
4424.25 1895
4424.87 1766
4425.50 1757
4426.13 1772
4426.75 1787
4427.38 1775
4428.01 1685
4428.64 1619
4429.26 1718
4429.89 1760
4430.52 1542
4431.15 1738
4431.78 1745
4432.40 1737
4433.03 1868
4433.66 1863
4434.29 1725
4434.91 1658
4435.54 1708
4436.17 1744
4436.80 1632
4437.43 1685
4438.06 1723
4438.68 1579
4439.31 1623
4439.94 1585
4440.57 1583
4441.20 1619
4441.83 1691
4442.45 1675
4443.08 1585
4443.71 1685
4444.34 1642
4444.97 1719
4445.60 1751
4446.23 1695
4446.86 1645
4447.48 1646
4448.11 1623
4448.74 1675
4449.37 1712
4450.00 1727
4450.63 1627
4451.26 1645
4451.89 1687
4452.52 1675
4453.15 1810
4453.78 1788
4454.40 1704
4455.03 1916
4455.66 1737
4456.29 1804
4456.92 1756
4457.55 1836
4458.18 1896
4458.81 1891
4459.44 1811
4460.07 1888
4460.70 1774
4461.33 1651
4461.96 1521
4462.59 1621
4463.22 1639
4463.85 1603
4464.48 1553
4465.11 1584
4465.74 1669
4466.37 1567
4467.00 1609
4467.63 1649
4468.26 1546
4468.89 1495
4469.52 1373
4470.15 1463
4470.78 1631
4471.41 1595
4472.04 1465
4472.68 1544
4473.31 1550
4473.94 1518
4474.57 1624
4475.20 1606
4475.83 1599
4476.46 1565
4477.09 1611
4477.72 1740
4478.35 1693
4478.98 1752
4479.62 1675
4480.25 1630
4480.88 1648
4481.51 1653
4482.14 1717
4482.77 1663
4483.40 1642
4484.04 1744
4484.67 1742
4485.30 1660
4485.93 1699
4486.56 1674
4487.19 1627
4487.82 1739
4488.46 1772
4489.09 1829
4489.72 1691
4490.35 1896
4490.98 1987
4491.62 1713
4492.25 1741
4492.88 1912
4493.51 1842
4494.14 1910
4494.78 1745
4495.41 1802
4496.04 1764
4496.67 1674
4497.31 1590
4497.94 1693
4498.57 1837
4499.20 1928
4499.84 1945
4500.47 1852
4501.10 1961
4501.73 1946
4502.37 2040
4503.00 1947
4503.63 1966
4504.27 1986
4504.90 2016
4505.53 2019
4506.16 2003
4506.80 1826
4507.43 1843
4508.06 1874
4508.70 1679
4509.33 1711
4509.96 1751
4510.60 1715
4511.23 1729
4511.86 1687
4512.50 1767
4513.13 1743
4513.76 1723
4514.40 1749
4515.03 1743
4515.66 1736
4516.30 1865
4516.93 1787
4517.57 1656
4518.20 1683
4518.83 1727
4519.47 1861
4520.10 1778
4520.74 1749
4521.37 1779
4522.00 1838
4522.64 1746
4523.27 1752
4523.91 1911
4524.54 1800
4525.18 1845
4525.81 1923
4526.44 1913
4527.08 1998
4527.71 2146
4528.35 2401
4528.98 2450
4529.62 2742
4530.25 3077
4530.89 3330
4531.52 3608
4532.16 3786
4532.79 3984
4533.43 4325
4534.06 4169
4534.70 4081
4535.33 4040
4535.97 3847
4536.60 3451
4537.24 3240
4537.87 2878
4538.51 2538
4539.14 2263
4539.78 2027
4540.41 1958
4541.05 1791
4541.68 1839
4542.32 1865
4542.96 1908
4543.59 1836
4544.23 1660
4544.86 1837
4545.50 1790
4546.13 1949
4546.77 1792
4547.41 1843
4548.04 1928
4548.68 1897
4549.31 1989
4549.95 2057
4550.59 1988
4551.22 2185
4551.86 2120
4552.50 1947
4553.13 1969
4553.77 2031
4554.40 1907
4555.04 1852
4555.68 1796
4556.31 1880
4556.95 1890
4557.59 1874
4558.22 1845
4558.86 1666
4559.50 1755
4560.13 1714
4560.77 1705
4561.41 1735
4562.04 1807
4562.68 1868
4563.32 1891
4563.96 1815
4564.59 1844
4565.23 1814
4565.87 1851
4566.50 1797
4567.14 1750
4567.78 1766
4568.42 1807
4569.05 1990
4569.69 1871
4570.33 1807
4570.97 1798
4571.60 1812
4572.24 1877
4572.88 1806
4573.52 1726
4574.16 1767
4574.79 1737
4575.43 1724
4576.07 1667
4576.71 1749
4577.34 1691
4577.98 1823
4578.62 1747
4579.26 1712
4579.90 1644
4580.54 1630
4581.17 1816
4581.81 1798
4582.45 1814
4583.09 1913
4583.73 1860
4584.37 1812
4585.00 1772
4585.64 1656
4586.28 1781
4586.92 1678
4587.56 1727
4588.20 1781
4588.84 1884
4589.48 1968
4590.11 1951
4590.75 1942
4591.39 2156
4592.03 2277
4592.67 2169
4593.31 2220
4593.95 2252
4594.59 2286
4595.23 2105
4595.87 1909
4596.51 1975
4597.15 1818
4597.79 1857
4598.42 1832
4599.06 1784
4599.70 1754
4600.34 1715
4600.98 1774
4601.62 1788
4602.26 1807
4602.90 1747
4603.54 1696
4604.18 1822
4604.82 1781
4605.46 1824
4606.10 1852
4606.74 1908
4607.38 1907
4608.02 2013
4608.66 1949
4609.30 1898
4609.94 1842
4610.58 1857
4611.22 1908
4611.86 1834
4612.50 1996
4613.15 1976
4613.79 1837
4614.43 1730
4615.07 1767
4615.71 1813
4616.35 1763
4616.99 1582
4617.63 1506
4618.27 1668
4618.91 1696
4619.55 1665
4620.19 1605
4620.83 1635
4621.48 1741
4622.12 1955
4622.76 1821
4623.40 1767
4624.04 1795
4624.68 1771
4625.32 1692
4625.96 1793
4626.61 1761
4627.25 1769
4627.89 1721
4628.53 1734
4629.17 1698
4629.81 1670
4630.46 1613
4631.10 1851
4631.74 1882
4632.38 1704
4633.02 1850
4633.66 1783
4634.31 1779
4634.95 1699
4635.59 1814
4636.23 1918
4636.88 1969
4637.52 2074
4638.16 2055
4638.80 2036
4639.44 1982
4640.09 2029
4640.73 2052
4641.37 2019
4642.01 2054
4642.66 2060
4643.30 1854
4643.94 1747
4644.58 1704
4645.23 1728
4645.87 1698
4646.51 1750
4647.16 1713
4647.80 1710
4648.44 1713
4649.08 1745
4649.73 1748
4650.37 1823
4651.01 1871
4651.66 1866
4652.30 1789
4652.94 1770
4653.59 1961
4654.23 1949
4654.87 1987
4655.52 1943
4656.16 2020
4656.80 1927
4657.45 2019
4658.09 1910
4658.74 1728
4659.38 1777
4660.02 1685
4660.67 1566
4661.31 1603
4661.95 1570
4662.60 1629
4663.24 1546
4663.89 1555
4664.53 1674
4665.17 1635
4665.82 1580
4666.46 1678
4667.11 1629
4667.75 1496
4668.40 1750
4669.04 1695
4669.68 1622
4670.33 1698
4670.97 1591
4671.62 1646
4672.26 1656
4672.91 1581
4673.55 1579
4674.20 1733
4674.84 1712
4675.49 1783
4676.13 1744
4676.78 1881
4677.42 1789
4678.07 1588
4678.71 1692
4679.36 1662
4680.00 1728
4680.65 1657
4681.29 1686
4681.94 1748
4682.58 1595
4683.23 1662
4683.87 1771
4684.52 1739
4685.16 1814
4685.81 1816
4686.46 1679
4687.10 1789
4687.75 1795
4688.39 1703
4689.04 1734
4689.68 1668
4690.33 1756
4690.98 1719
4691.62 1673
4692.27 1601
4692.91 1743
4693.56 1838
4694.21 1867
4694.85 1697
4695.50 1885
4696.15 1835
4696.79 1906
4697.44 2011
4698.08 2051
4698.73 2004
4699.38 2283
4700.02 2295
4700.67 2177
4701.32 2129
4701.96 2287
4702.61 2145
4703.26 1961
4703.90 2085
4704.55 2069
4705.20 1891
4705.84 1809
4706.49 1823
4707.14 1811
4707.79 1845
4708.43 1830
4709.08 1872
4709.73 1874
4710.37 1802
4711.02 1790
4711.67 1713
4712.32 1685
4712.96 1714
4713.61 1791
4714.26 1825
4714.91 1735
4715.55 1627
4716.20 1621
4716.85 1530
4717.50 1699
4718.14 1815
4718.79 1678
4719.44 1684
4720.09 1590
4720.74 1675
4721.38 1766
4722.03 1704
4722.68 1816
4723.33 1946
4723.98 1910
4724.62 1910
4725.27 2004
4725.92 1911
4726.57 2048
4727.22 1981
4727.87 2076
4728.52 1922
4729.16 1885
4729.81 1854
4730.46 1905
4731.11 1870
4731.76 1859
4732.41 1749
4733.06 1596
4733.70 1587
4734.35 1646
4735.00 1701
4735.65 1635
4736.30 1609
4736.95 1663
4737.60 1654
4738.25 1727
4738.90 1645
4739.55 1797
4740.20 1819
4740.84 1695
4741.49 1820
4742.14 1844
4742.79 1802
4743.44 1853
4744.09 1662
4744.74 1795
4745.39 1876
4746.04 1722
4746.69 1826
4747.34 1862
4747.99 1768
4748.64 1927
4749.29 1825
4749.94 1733
4750.59 1939
4751.24 1964
4751.89 2024
4752.54 2084
4753.19 2045
4753.84 1880
4754.49 2107
4755.14 2067
4755.79 1917
4756.44 1925
4757.09 1815
4757.74 1955
4758.39 1739
4759.04 1757
4759.70 1756
4760.35 1844
4761.00 1838
4761.65 1797
4762.30 1821
4762.95 1864
4763.60 1899
4764.25 1817
4764.90 1884
4765.55 2034
4766.20 2270
4766.86 2197
4767.51 2226
4768.16 2125
4768.81 2307
4769.46 2239
4770.11 2045
4770.76 2012
4771.41 2194
4772.07 1983
4772.72 1899
4773.37 1803
4774.02 1744
4774.67 1739
4775.32 1749
4775.98 1760
4776.63 1725
4777.28 1780
4777.93 1737
4778.58 1715
4779.24 1676
4779.89 1835
4780.54 1853
4781.19 1841
4781.84 1846
4782.50 2121
4783.15 1979
4783.80 1894
4784.45 1815
4785.10 1846
4785.76 1630
4786.41 1688
4787.06 1614
4787.71 1666
4788.37 1575
4789.02 1648
4789.67 1772
4790.33 1698
4790.98 1615
4791.63 1580
4792.28 1626
4792.94 1627
4793.59 1688
4794.24 1719
4794.90 1600
4795.55 1725
4796.20 1753
4796.86 1719
4797.51 1670
4798.16 1760
4798.81 1792
4799.47 1765
4800.12 1716
4800.78 1702
4801.43 1543
4802.08 1528
4802.74 1532
4803.39 1608
4804.04 1553
4804.70 1569
4805.35 1624
4806.00 1595
4806.66 1770
4807.31 1719
4807.97 1729
4808.62 1871
4809.27 1684
4809.93 1775
4810.58 1638
4811.24 1613
4811.89 1582
4812.54 1669
4813.20 1577
4813.85 1657
4814.51 1515
4815.16 1511
4815.82 1726
4816.47 1716
4817.13 1945
4817.78 1859
4818.44 1833
4819.09 1822
4819.74 1856
4820.40 1905
4821.05 1919
4821.71 2006
4822.36 1929
4823.02 1915
4823.67 1928
4824.33 2159
4824.98 2205
4825.64 2221
4826.29 2360
4826.95 2485
4827.60 2457
4828.26 2369
4828.92 2321
4829.57 2227
4830.23 2117
4830.88 2333
4831.54 2193
4832.19 2232
4832.85 2196
4833.50 2119
4834.16 2112
4834.82 2093
4835.47 2162
4836.13 2255
4836.78 2428
4837.44 2310
4838.10 2386
4838.75 2550
4839.41 2670
4840.06 2626
4840.72 2715
4841.38 2724
4842.03 2661
4842.69 2519
4843.34 2419
4844.00 2371
4844.66 2422
4845.31 2552
4845.97 2371
4846.63 2400
4847.28 2416
4847.94 2509
4848.60 2606
4849.25 2493
4849.91 2530
4850.57 2658
4851.22 2642
4851.88 2541
4852.54 2639
4853.20 2648
4853.85 2558
4854.51 2489
4855.17 2489
4855.82 2540
4856.48 2266
4857.14 2447
4857.80 2262
4858.45 2375
4859.11 2650
4859.77 2649
4860.43 2438
4861.08 2367
4861.74 2447
4862.40 2373
4863.06 2353
4863.71 2489
4864.37 2341
4865.03 2550
4865.69 2560
4866.34 2446
4867.00 2476
4867.66 2483
4868.32 2627
4868.98 2550
4869.63 2363
4870.29 2303
4870.95 2404
4871.61 2204
4872.27 2267
4872.93 2070
4873.58 2224
4874.24 2317
4874.90 2174
4875.56 2231
4876.22 2160
4876.88 2189
4877.54 2255
4878.19 2322
4878.85 2384
4879.51 2410
4880.17 2235
4880.83 2133
4881.49 2054
4882.15 2203
4882.81 2154
4883.47 1937
4884.13 1951
4884.78 2148
4885.44 2192
4886.10 2089
4886.76 2004
4887.42 1959
4888.08 2053
4888.74 2058
4889.40 2085
4890.06 2014
4890.72 2115
4891.38 2142
4892.04 2246
4892.70 2273
4893.36 2281
4894.02 2101
4894.68 2126
4895.34 2180
4896.00 2096
4896.66 2061
4897.32 2084
4897.98 2009
4898.64 2047
4899.30 1945
4899.96 2067
4900.62 2076
4901.28 2112
4901.94 1952
4902.60 1975
4903.26 1827
4903.92 1920
4904.58 1881
4905.24 1891
4905.90 1979
4906.56 1857
4907.22 1768
4907.88 1884
4908.54 1906
4909.20 1818
4909.87 1957
4910.53 1881
4911.19 1732
4911.85 1870
4912.51 1913
4913.17 1841
4913.83 1909
4914.49 1952
4915.15 1892
4915.81 1771
4916.48 1703
4917.14 1923
4917.80 1823
4918.46 1618
4919.12 1673
4919.78 1777
4920.44 1758
4921.11 1749
4921.77 1624
4922.43 1542
4923.09 1656
4923.75 1598
4924.41 1620
4925.08 1611
4925.74 1675
4926.40 1812
4927.06 1683
4927.72 1827
4928.39 1713
4929.05 1672
4929.71 1698
4930.37 1785
4931.04 1808
4931.70 1730
4932.36 1670
4933.02 1753
4933.69 1663
4934.35 1825
4935.01 1823
4935.67 1830
4936.34 1730
4937.00 1789
4937.66 1874
4938.32 1731
4938.99 1590
4939.65 1713
4940.31 1696
4940.98 1722
4941.64 1808
4942.30 1749
4942.96 1677
4943.63 1672
4944.29 1654
4944.95 1679
4945.62 1701
4946.28 1796
4946.94 1769
4947.61 1763
4948.27 1599
4948.93 1575
4949.60 1707
4950.26 1681
4950.92 1646
4951.59 1569
4952.25 1624
4952.92 1599
4953.58 1556
4954.24 1621
4954.91 1702
4955.57 1683
4956.24 1568
4956.90 1476
4957.56 1565
4958.23 1575
4958.89 1632
4959.56 1580
4960.22 1630
4960.88 1562
4961.55 1542
4962.21 1699
4962.88 1613
4963.54 1863
4964.21 1925
4964.87 1948
4965.54 1900
4966.20 2052
4966.86 2121
4967.53 1842
4968.19 1841
4968.86 1937
4969.52 1818
4970.19 1777
4970.85 1758
4971.52 1706
4972.18 1692
4972.85 1597
4973.51 1672
4974.18 1659
4974.84 1669
4975.51 1765
4976.17 1733
4976.84 1760
4977.51 1590
4978.17 1610
4978.84 1769
4979.50 1695
4980.17 1689
4980.83 1666
4981.50 1641
4982.16 1649
4982.83 1813
4983.50 1786
4984.16 1596
4984.83 1645
4985.49 1561
4986.16 1641
4986.83 1544
4987.49 1668
4988.16 1654
4988.82 1729
4989.49 1672
4990.16 1627
4990.82 1597
4991.49 1628
4992.16 1730
4992.82 1677
4993.49 1590
4994.16 1542
4994.82 1648
4995.49 1626
4996.15 1580
4996.82 1612
4997.49 1434
4998.16 1456
4998.82 1615
4999.49 1633
5000.16 1496
5000.82 1503
5001.49 1484
5002.16 1533
5002.82 1576
5003.49 1600
5004.16 1662
5004.83 1566
5005.49 1641
5006.16 1605
5006.83 1443
5007.49 1549
5008.16 1456
5008.83 1413
5009.50 1505
5010.16 1564
5010.83 1542
5011.50 1580
5012.17 1621
5012.84 1590
5013.50 1594
5014.17 1635
5014.84 1678
5015.51 1561
5016.17 1576
5016.84 1641
5017.51 1746
5018.18 1755
5018.85 1695
5019.52 1749
5020.18 1745
5020.85 1769
5021.52 1837
5022.19 2045
5022.86 2167
5023.53 2279
5024.19 2458
5024.86 2385
5025.53 2359
5026.20 2441
5026.87 2384
5027.54 2300
5028.21 2088
5028.88 2077
5029.54 2076
5030.21 1843
5030.88 1658
5031.55 1573
5032.22 1630
5032.89 1625
5033.56 1557
5034.23 1506
5034.90 1620
5035.57 1599
5036.24 1587
5036.90 1465
5037.57 1392
5038.24 1499
5038.91 1507
5039.58 1550
5040.25 1527
5040.92 1459
5041.59 1582
5042.26 1706
5042.93 1643
5043.60 1614
5044.27 1589
5044.94 1479
5045.61 1711
5046.28 1690
5046.95 1600
5047.62 1608
5048.29 1662
5048.96 1712
5049.63 1749
5050.30 1532
5050.97 1516
5051.64 1528
5052.31 1518
5052.98 1423
5053.65 1516
5054.32 1675
5054.99 1624
5055.66 1583
5056.34 1462
5057.01 1462
5057.68 1509
5058.35 1517
5059.02 1413
5059.69 1527
5060.36 1400
5061.03 1453
5061.70 1503
5062.37 1450
5063.04 1509
5063.72 1553
5064.39 1508
5065.06 1482
5065.73 1537
5066.40 1437
5067.07 1582
5067.74 1513
5068.42 1391
5069.09 1412
5069.76 1458
5070.43 1565
5071.10 1591
5071.77 1597
5072.44 1423
5073.12 1498
5073.79 1415
5074.46 1436
5075.13 1543
5075.80 1467
5076.48 1555
5077.15 1632
5077.82 1654
5078.49 1711
5079.16 1611
5079.84 1553
5080.51 1790
5081.18 1713
5081.85 1612
5082.53 1619
5083.20 1567
5083.87 1487
5084.54 1522
5085.22 1628
5085.89 1516
5086.56 1545
5087.23 1590
5087.91 1570
5088.58 1526
5089.25 1634
5089.93 1738
5090.60 1762
5091.27 1737
5091.94 1730
5092.62 1706
5093.29 1793
5093.96 1796
5094.64 1793
5095.31 1852
5095.98 1654
5096.66 1597
5097.33 1605
5098.00 1529
5098.68 1518
5099.35 1528
5100.02 1595
5100.70 1549
5101.37 1517
5102.04 1619
5102.72 1517
5103.39 1609
5104.07 1637
5104.74 1697
5105.41 1545
5106.09 1670
5106.76 1651
5107.44 1636
5108.11 1599
5108.78 1503
5109.46 1567
5110.13 1600
5110.81 1639
5111.48 1521
5112.16 1683
5112.83 1536
5113.50 1469
5114.18 1535
5114.85 1617
5115.53 1508
5116.20 1440
5116.88 1454
5117.55 1505
5118.23 1521
5118.90 1832
5119.58 1842
5120.25 1872
5120.93 1902
5121.60 1723
5122.28 1792
5122.95 1764
5123.63 1788
5124.30 1702
5124.98 1712
5125.65 1747
5126.33 1697
5127.00 1628
5127.68 1586
5128.35 1632
5129.03 1682
5129.70 1724
5130.38 1567
5131.06 1585
5131.73 1655
5132.41 1729
5133.08 1555
5133.76 1512
5134.43 1569
5135.11 1721
5135.79 1502
5136.46 1447
5137.14 1529
5137.81 1528
5138.49 1389
5139.17 1445
5139.84 1580
5140.52 1618
5141.20 1578
5141.87 1579
5142.55 1518
5143.22 1480
5143.90 1437
5144.58 1398
5145.25 1450
5145.93 1405
5146.61 1469
5147.28 1448
5147.96 1385
5148.64 1231
5149.31 1316
5149.99 1445
5150.67 1468
5151.34 1297
5152.02 1358
5152.70 1418
5153.38 1357
5154.05 1504
5154.73 1367
5155.41 1424
5156.08 1352
5156.76 1299
5157.44 1319
5158.12 1414
5158.79 1425
5159.47 1450
5160.15 1377
5160.83 1407
5161.50 1585
5162.18 1358
5162.86 1347
5163.54 1417
5164.22 1350
5164.89 1306
5165.57 1331
5166.25 1435
5166.93 1408
5167.61 1505
5168.28 1413
5168.96 1397
5169.64 1512
5170.32 1360
5171.00 1386
5171.67 1477
5172.35 1502
5173.03 1388
5173.71 1384
5174.39 1406
5175.07 1422
5175.74 1381
5176.42 1285
5177.10 1315
5177.78 1566
5178.46 1444
5179.14 1468
5179.82 1451
5180.50 1307
5181.17 1262
5181.85 1354
5182.53 1508
5183.21 1487
5183.89 1466
5184.57 1370
5185.25 1369
5185.93 1281
5186.61 1189
5187.29 1159
5187.97 1177
5188.65 1350
5189.33 1388
5190.00 1357
5190.68 1299
5191.36 1299
5192.04 1440
5192.72 1366
5193.40 1309
5194.08 1364
5194.76 1381
5195.44 1322
5196.12 1315
5196.80 1388
5197.48 1411
5198.16 1331
5198.84 1469
5199.52 1462
5200.20 1289
5200.88 1405
5201.56 1412
5202.24 1320
5202.92 1375
5203.60 1309
5204.28 1375
5204.96 1522
5205.65 1515
5206.33 1422
5207.01 1484
5207.69 1480
5208.37 1542
5209.05 1656
5209.73 1685
5210.41 1666
5211.09 1718
5211.77 1751
5212.45 1799
5213.13 1689
5213.82 1815
5214.50 1760
5215.18 1646
5215.86 1590
5216.54 1527
5217.22 1536
5217.90 1505
5218.58 1559
5219.27 1529
5219.95 1550
5220.63 1525
5221.31 1380
5221.99 1425
5222.67 1445
5223.35 1478
5224.04 1527
5224.72 1607
5225.40 1512
5226.08 1532
5226.76 1487
5227.45 1439
5228.13 1426
5228.81 1425
5229.49 1420
5230.17 1308
5230.86 1395
5231.54 1346
5232.22 1406
5232.90 1452
5233.58 1365
5234.27 1324
5234.95 1481
5235.63 1362
5236.31 1377
5237.00 1434
5237.68 1498
5238.36 1576
5239.05 1418
5239.73 1505
5240.41 1579
5241.09 1505
5241.78 1384
5242.46 1419
5243.14 1327
5243.83 1238
5244.51 1403
5245.19 1478
5245.87 1387
5246.56 1382
5247.24 1504
5247.92 1494
5248.61 1480
5249.29 1605
5249.97 1603
5250.66 1613
5251.34 1504
5252.03 1585
5252.71 1667
5253.39 1489
5254.08 1518
5254.76 1515
5255.44 1424
5256.13 1360
5256.81 1444
5257.50 1496
5258.18 1527
5258.86 1484
5259.55 1277
5260.23 1424
5260.92 1417
5261.60 1405
5262.28 1545
5262.97 1647
5263.65 1429
5264.34 1510
5265.02 1560
5265.71 1502
5266.39 1608
5267.07 1579
5267.76 1505
5268.44 1455
5269.13 1498
5269.81 1459
5270.50 1457
5271.18 1531
5271.87 1480
5272.55 1492
5273.24 1481
5273.92 1533
5274.61 1483
5275.29 1473
5275.98 1560
5276.66 1572
5277.35 1541
5278.03 1617
5278.72 1584
5279.40 1550
5280.09 1535
5280.77 1686
5281.46 1852
5282.15 1845
5282.83 1996
5283.52 2007
5284.20 1969
5284.89 1818
5285.57 1768
5286.26 1690
5286.95 1656
5287.63 1757
5288.32 1712
5289.00 1652
5289.69 1653
5290.38 1605
5291.06 1473
5291.75 1552
5292.43 1530
5293.12 1526
5293.81 1499
5294.49 1542
5295.18 1565
5295.87 1599
5296.55 1491
5297.24 1456
5297.92 1602
5298.61 1555
5299.30 1643
5299.98 1677
5300.67 1723
5301.36 1821
5302.04 1625
5302.73 1545
5303.42 1578
5304.11 1690
5304.79 1733
5305.48 1643
5306.17 1619
5306.85 1680
5307.54 1646
5308.23 1594
5308.92 1571
5309.60 1617
5310.29 1595
5310.98 1668
5311.66 1703
5312.35 1670
5313.04 1692
5313.73 1695
5314.41 1689
5315.10 1655
5315.79 1451
5316.48 1532
5317.17 1716
5317.85 1560
5318.54 1673
5319.23 1697
5319.92 1749
5320.61 1815
5321.29 1941
5321.98 1919
5322.67 1876
5323.36 1834
5324.05 1744
5324.73 1809
5325.42 1608
5326.11 1653
5326.80 1539
5327.49 1519
5328.18 1533
5328.87 1535
5329.55 1637
5330.24 1598
5330.93 1687
5331.62 1683
5332.31 1582
5333.00 1682
5333.69 1735
5334.38 1595
5335.06 1541
5335.75 1597
5336.44 1819
5337.13 1676
5337.82 1563
5338.51 1631
5339.20 1646
5339.89 1692
5340.58 1705
5341.27 1758
5341.96 1865
5342.65 1891
5343.33 1801
5344.02 1902
5344.71 1826
5345.40 1870
5346.09 1956
5346.78 1936
5347.47 2057
5348.16 2140
5348.85 2263
5349.54 2318
5350.23 2419
5350.92 2530
5351.61 2648
5352.30 2796
5352.99 2888
5353.68 3032
5354.37 3057
5355.06 2837
5355.75 2566
5356.44 2355
5357.13 2319
5357.82 2161
5358.51 2044
5359.21 1659
5359.90 1675
5360.59 1636
5361.28 1698
5361.97 1637
5362.66 1617
5363.35 1553
5364.04 1600
5364.73 1603
5365.42 1569
5366.11 1607
5366.80 1568
5367.49 1549
5368.19 1495
5368.88 1442
5369.57 1556
5370.26 1447
5370.95 1399
5371.64 1498
5372.33 1460
5373.02 1507
5373.72 1530
5374.41 1525
5375.10 1465
5375.79 1526
5376.48 1477
5377.17 1543
5377.87 1538
5378.56 1393
5379.25 1418
5379.94 1416
5380.63 1452
5381.33 1509
5382.02 1509
5382.71 1324
5383.40 1438
5384.09 1397
5384.79 1399
5385.48 1370
5386.17 1443
5386.86 1434
5387.55 1345
5388.25 1410
5388.94 1475
5389.63 1482
5390.32 1473
5391.02 1498
5391.71 1529
5392.40 1556
5393.09 1578
5393.79 1536
5394.48 1598
5395.17 1564
5395.87 1588
5396.56 1515
5397.25 1472
5397.95 1510
5398.64 1550
5399.33 1406
5400.02 1459
5400.72 1426
5401.41 1474
5402.10 1479
5402.80 1389
5403.49 1372
5404.18 1458
5404.88 1467
5405.57 1515
5406.26 1578
5406.96 1435
5407.65 1567
5408.35 1530
5409.04 1545
5409.73 1707
5410.43 1474
5411.12 1372
5411.81 1472
5412.51 1474
5413.20 1617
5413.90 1572
5414.59 1429
5415.28 1426
5415.98 1512
5416.67 1535
5417.37 1583
5418.06 1543
5418.76 1501
5419.45 1402
5420.14 1460
5420.84 1507
5421.53 1537
5422.23 1494
5422.92 1480
5423.62 1437
5424.31 1564
5425.01 1563
5425.70 1597
5426.40 1519
5427.09 1505
5427.79 1487
5428.48 1408
5429.18 1510
5429.87 1530
5430.57 1424
5431.26 1432
5431.96 1612
5432.65 1661
5433.35 1604
5434.04 1586
5434.74 1605
5435.43 1715
5436.13 1859
5436.82 1826
5437.52 1825
5438.22 1838
5438.91 1778
5439.61 1810
5440.30 1685
5441.00 1685
5441.69 1612
5442.39 1736
5443.09 1655
5443.78 1641
5444.48 1692
5445.17 1735
5445.87 1794
5446.57 1913
5447.26 2065
5447.96 2046
5448.66 2236
5449.35 2384
5450.05 2430
5450.74 2318
5451.44 2316
5452.14 2248
5452.83 2255
5453.53 2001
5454.23 1900
5454.92 1885
5455.62 1915
5456.32 1950
5457.01 1817
5457.71 1656
5458.41 1757
5459.10 1877
5459.80 1849
5460.50 1865
5461.20 1864
5461.89 1970
5462.59 1992
5463.29 1811
5463.98 1849
5464.68 2001
5465.38 2151
5466.08 1913
5466.77 1992
5467.47 2128
5468.17 2077
5468.87 2092
5469.56 1989
5470.26 1999
5470.96 2000
5471.66 2076
5472.35 1912
5473.05 2030
5473.75 2072
5474.45 2029
5475.15 2152
5475.84 2182
5476.54 2095
5477.24 2254
5477.94 2239
5478.64 2471
5479.34 2491
5480.03 2664
5480.73 2793
5481.43 3002
5482.13 2910
5482.83 3257
5483.53 3149
5484.22 2974
5484.92 2872
5485.62 2858
5486.32 2772
5487.02 2538
5487.72 2440
5488.42 2485
5489.11 2494
5489.81 2517
5490.51 2522
5491.21 2578
5491.91 2463
5492.61 2524
5493.31 2461
5494.01 2492
5494.71 2496
5495.41 2719
5496.11 2838
5496.81 2667
5497.50 2839
5498.20 2973
5498.90 3136
5499.60 3535
5500.30 3795
5501.00 4038
5501.70 4298
5502.40 4478
5503.10 4659
5503.80 4514
5504.50 4329
5505.20 3956
5505.90 3608
5506.60 3355
5507.30 2998
5508.00 2698
5508.70 2600
5509.40 2720
5510.10 2684
5510.80 2576
5511.50 2303
5512.20 2389
5512.90 2392
5513.60 2221
5514.30 2220
5515.00 2429
5515.70 2240
5516.40 2091
5517.11 2181
5517.81 2091
5518.51 2075
5519.21 1969
5519.91 1976
5520.61 1990
5521.31 1890
5522.01 1920
5522.71 1896
5523.41 1959
5524.11 1831
5524.82 1903
5525.52 1896
5526.22 1889
5526.92 1968
5527.62 1832
5528.32 1777
5529.02 1819
5529.72 1744
5530.43 1636
5531.13 1700
5531.83 1696
5532.53 1622
5533.23 1626
5533.93 1707
5534.64 1618
5535.34 1616
5536.04 1647
5536.74 1656
5537.44 1496
5538.15 1555
5538.85 1589
5539.55 1504
5540.25 1494
5540.95 1615
5541.66 1533
5542.36 1490
5543.06 1569
5543.76 1570
5544.47 1614
5545.17 1517
5545.87 1603
5546.57 1629
5547.28 1678
5547.98 1661
5548.68 1641
5549.38 1683
5550.09 1766
5550.79 1737
5551.49 1573
5552.19 1482
5552.90 1508
5553.60 1641
5554.30 1524
5555.01 1570
5555.71 1688
5556.41 1639
5557.12 1530
5557.82 1555
5558.52 1500
5559.23 1527
5559.93 1529
5560.63 1521
5561.34 1439
5562.04 1541
5562.74 1518
5563.45 1591
5564.15 1685
5564.85 1548
5565.56 1589
5566.26 1669
5566.96 1656
5567.67 1610
5568.37 1563
5569.08 1654
5569.78 1571
5570.48 1638
5571.19 1595
5571.89 1572
5572.60 1589
5573.30 1476
5574.01 1552
5574.71 1526
5575.41 1652
5576.12 1695
5576.82 1648
5577.53 1803
5578.23 1570
5578.94 1636
5579.64 1545
5580.35 1565
5581.05 1623
5581.76 1669
5582.46 1529
5583.16 1627
5583.87 1523
5584.57 1515
5585.28 1582
5585.98 1672
5586.69 1513
5587.39 1356
5588.10 1531
5588.81 1432
5589.51 1341
5590.22 1488
5590.92 1586
5591.63 1526
5592.33 1391
5593.04 1323
5593.74 1479
5594.45 1423
5595.15 1381
5595.86 1355
5596.57 1461
5597.27 1365
5597.98 1435
5598.68 1513
5599.39 1385
5600.09 1440
5600.80 1451
5601.51 1462
5602.21 1401
5602.92 1316
5603.62 1281
5604.33 1344
5605.04 1236
5605.74 1219
5606.45 1312
5607.16 1398
5607.86 1351
5608.57 1412
5609.27 1314
5609.98 1344
5610.69 1287
5611.39 1436
5612.10 1419
5612.81 1421
5613.51 1384
5614.22 1362
5614.93 1356
5615.64 1317
5616.34 1336
5617.05 1298
5617.76 1263
5618.46 1389
5619.17 1453
5619.88 1377
5620.58 1330
5621.29 1339
5622.00 1316
5622.71 1292
5623.41 1317
5624.12 1385
5624.83 1473
5625.54 1346
5626.24 1281
5626.95 1404
5627.66 1407
5628.37 1407
5629.07 1246
5629.78 1343
5630.49 1530
5631.20 1479
5631.91 1460
5632.61 1540
5633.32 1421
5634.03 1375
5634.74 1484
5635.45 1509
5636.15 1446
5636.86 1455
5637.57 1479
5638.28 1551
5638.99 1489
5639.70 1630
5640.40 1542
5641.11 1603
5641.82 1593
5642.53 1614
5643.24 1599
5643.95 1534
5644.66 1561
5645.36 1467
5646.07 1480
5646.78 1468
5647.49 1432
5648.20 1489
5648.91 1459
5649.62 1396
5650.33 1386
5651.04 1470
5651.75 1465
5652.45 1418
5653.16 1354
5653.87 1406
5654.58 1504
5655.29 1450
5656.00 1653
5656.71 1708
5657.42 1630
5658.13 1641
5658.84 1659
5659.55 1697
5660.26 1811
5660.97 1684
5661.68 1698
5662.39 1641
5663.10 1606
5663.81 1610
5664.52 1566
5665.23 1549
5665.94 1480
5666.65 1467
5667.36 1477
5668.07 1582
5668.78 1641
5669.49 1623
5670.20 1589
5670.91 1542
5671.62 1599
5672.33 1694
5673.04 1714
5673.75 1746
5674.46 1652
5675.17 1585
5675.88 1440
5676.59 1565
5677.31 1505
5678.02 1467
5678.73 1393
5679.44 1412
5680.15 1520
5680.86 1454
5681.57 1502
5682.28 1550
5682.99 1414
5683.70 1445
5684.42 1511
5685.13 1428
5685.84 1463
5686.55 1429
5687.26 1393
5687.97 1341
5688.68 1333
5689.39 1405
5690.11 1447
5690.82 1383
5691.53 1333
5692.24 1416
5692.95 1390
5693.67 1423
5694.38 1331
5695.09 1355
5695.80 1435
5696.51 1415
5697.22 1390
5697.94 1253
5698.65 1354
5699.36 1327
5700.07 1355
5700.79 1378
5701.50 1411
5702.21 1256
5702.92 1365
5703.63 1494
5704.35 1464
5705.06 1462
5705.77 1399
5706.48 1339
5707.20 1290
5707.91 1390
5708.62 1393
5709.34 1285
5710.05 1311
5710.76 1468
5711.47 1318
5712.19 1359
5712.90 1301
5713.61 1246
5714.33 1353
5715.04 1393
5715.75 1281
5716.47 1396
5717.18 1383
5717.89 1241
5718.61 1325
5719.32 1439
5720.03 1431
5720.75 1362
5721.46 1326
5722.17 1333
5722.89 1515
5723.60 1427
5724.31 1386
5725.03 1386
5725.74 1500
5726.46 1653
5727.17 1609
5727.88 1658
5728.60 1884
5729.31 2014
5730.03 1980
5730.74 1986
5731.45 2034
5732.17 2000
5732.88 1930
5733.60 1688
5734.31 1773
5735.03 1625
5735.74 1530
5736.45 1511
5737.17 1463
5737.88 1482
5738.60 1367
5739.31 1490
5740.03 1488
5740.74 1536
5741.46 1425
5742.17 1468
5742.89 1398
5743.60 1467
5744.32 1522
5745.03 1414
5745.75 1468
5746.46 1439
5747.18 1326
5747.89 1414
5748.61 1515
5749.32 1585
5750.04 1469
5750.75 1511
5751.47 1440
5752.18 1538
5752.90 1642
5753.62 1725
5754.33 1711
5755.05 1791
5755.76 1852
5756.48 1889
5757.19 1837
5757.91 1832
5758.63 1886
5759.34 1857
5760.06 1755
5760.77 1703
5761.49 1627
5762.21 1646
5762.92 1693
5763.64 1493
5764.35 1485
5765.07 1456
5765.79 1544
5766.50 1517
5767.22 1429
5767.94 1516
5768.65 1514
5769.37 1486
5770.08 1537
5770.80 1632
5771.52 1475
5772.23 1619
5772.95 1645
5773.67 1657
5774.39 1649
5775.10 1683
5775.82 1585
5776.54 1474
5777.25 1469
5777.97 1687
5778.69 1619
5779.40 1536
5780.12 1683
5780.84 1725
5781.56 1633
5782.27 1646
5782.99 1589
5783.71 1633
5784.43 1588
5785.14 1645
5785.86 1704
5786.58 1708
5787.30 1757
5788.01 1892
5788.73 1826
5789.45 1767
5790.17 1821
5790.88 1785
5791.60 1832
5792.32 1755
5793.04 2027
5793.76 2037
5794.47 1992
5795.19 2031
5795.91 2030
5796.63 2239
5797.35 2377
5798.07 2481
5798.78 2861
5799.50 3335
5800.22 3744
5800.94 4134
5801.66 4487
5802.38 4765
5803.10 4880
5803.81 5048
5804.53 4434
5805.25 4050
5805.97 3460
5806.69 3128
5807.41 2854
5808.13 2581
5808.85 2431
5809.56 2329
5810.28 2317
5811.00 2326
5811.72 2259
5812.44 2186
5813.16 2082
5813.88 2083
5814.60 2234
5815.32 2235
5816.04 2201
5816.76 2219
5817.48 2180
5818.20 2069
5818.92 2073
5819.64 2003
5820.36 1932
5821.08 1942
5821.80 1976
5822.51 1927
5823.23 1914
5823.95 1889
5824.67 1804
5825.39 1902
5826.11 1824
5826.83 1703
5827.55 1641
5828.28 1715
5829.00 1689
5829.72 1747
5830.44 1684
5831.16 1664
5831.88 1670
5832.60 1678
5833.32 1628
5834.04 1705
5834.76 1580
5835.48 1597
5836.20 1659
5836.92 1661
5837.64 1708
5838.36 1550
5839.08 1654
5839.80 1569
5840.53 1606
5841.25 1584
5841.97 1628
5842.69 1549
5843.41 1520
5844.13 1534
5844.85 1627
5845.57 1586
5846.29 1570
5847.02 1507
5847.74 1558
5848.46 1512
5849.18 1474
5849.90 1560
5850.62 1494
5851.34 1595
5852.07 1546
5852.79 1564
5853.51 1424
5854.23 1474
5854.95 1485
5855.68 1454
5856.40 1483
5857.12 1470
5857.84 1547
5858.56 1669
5859.29 1600
5860.01 1519
5860.73 1417
5861.45 1572
5862.17 1510
5862.90 1486
5863.62 1559
5864.34 1432
5865.06 1388
5865.79 1381
5866.51 1397
5867.23 1448
5867.95 1484
5868.68 1488
5869.40 1499
5870.12 1387
5870.84 1466
5871.57 1363
5872.29 1508
5873.01 1432
5873.74 1406
5874.46 1518
5875.18 1490
5875.91 1526
5876.63 1589
5877.35 1600
5878.08 1557
5878.80 1544
5879.52 1561
5880.25 1554
5880.97 1668
5881.69 1680
5882.42 1543
5883.14 1522
5883.86 1457
5884.59 1479
5885.31 1449
5886.03 1483
5886.76 1392
5887.48 1559
5888.21 1502
5888.93 1511
5889.65 1397
5890.38 1422
5891.10 1482
5891.83 1513
5892.55 1521
5893.27 1445
5894.00 1471
5894.72 1596
5895.45 1439
5896.17 1425
5896.90 1402
5897.62 1421
5898.35 1515
5899.07 1462
5899.79 1461
5900.52 1565
5901.24 1448
5901.97 1517
5902.69 1574
5903.42 1558
5904.14 1510
5904.87 1553
5905.59 1503
5906.32 1614
5907.04 1549
5907.77 1552
5908.49 1509
5909.22 1515
5909.94 1554
5910.67 1410
5911.39 1447
5912.12 1376
5912.84 1453
5913.57 1569
5914.30 1454
5915.02 1453
5915.75 1533
5916.47 1598
5917.20 1636
5917.92 1483
5918.65 1508
5919.38 1521
5920.10 1625
5920.83 1528
5921.55 1532
5922.28 1583
5923.01 1542
5923.73 1601
5924.46 1607
5925.18 1599
5925.91 1648
5926.64 1679
5927.36 1592
5928.09 1564
5928.81 1764
5929.54 1728
5930.27 1627
5930.99 1692
5931.72 1673
5932.45 1712
5933.17 1628
5933.90 1706
5934.63 1739
5935.35 1814
5936.08 1870
5936.81 1830
5937.53 1932
5938.26 1877
5938.99 1879
5939.72 1969
5940.44 1919
5941.17 1895
5941.90 1899
5942.62 1976
5943.35 2140
5944.08 2101
5944.81 2089
5945.53 2095
5946.26 2128
5946.99 2167
5947.72 2003
5948.44 2088
5949.17 2181
5949.90 2420
5950.63 2373
5951.35 2360
5952.08 2412
5952.81 2557
5953.54 2620
5954.27 2655
5954.99 2609
5955.72 2559
5956.45 2524
5957.18 2572
5957.91 2594
5958.64 2671
5959.36 2607
5960.09 2612
5960.82 2535
5961.55 2585
5962.28 2512
5963.01 2495
5963.73 2634
5964.46 2740
5965.19 2749
5965.92 2946
5966.65 3234
5967.38 3455
5968.11 3664
5968.83 3963
5969.56 4149
5970.29 3822
5971.02 3767
5971.75 3658
5972.48 3384
5973.21 3281
5973.94 3122
5974.67 3064
5975.40 2942
5976.13 2818
5976.86 2987
5977.58 3017
5978.31 2943
5979.04 2818
5979.77 2830
5980.50 2826
5981.23 2850
5981.96 2863
5982.69 2969
5983.42 2988
5984.15 2943
5984.88 2933
5985.61 2954
5986.34 2957
5987.07 3006
5987.80 3001
5988.53 2855
5989.26 3115
5989.99 2969
5990.72 2932
5991.45 2854
5992.18 2813
5992.91 2834
5993.64 2899
5994.37 2836
5995.10 2979
5995.83 2984
5996.56 3031
5997.29 3097
5998.03 2922
5998.76 2948
5999.49 2926
6000.22 2758
6000.95 2754
6001.68 2728
6002.41 2671
6003.14 2829
6003.87 2939
6004.60 2822
6005.33 2888
6006.07 2867
6006.80 2807
6007.53 2853
6008.26 3230
6008.99 3557
6009.72 3620
6010.45 4007
6011.18 4510
6011.92 4647
6012.65 4867
6013.38 5266
6014.11 5379
6014.84 5459
6015.57 5024
6016.31 4802
6017.04 4635
6017.77 4389
6018.50 3993
6019.23 3702
6019.96 3420
6020.70 3080
6021.43 3099
6022.16 3043
6022.89 2742
6023.63 2618
6024.36 2481
6025.09 2367
6025.82 2389
6026.55 2444
6027.29 2418
6028.02 2395
6028.75 2441
6029.48 2382
6030.22 2462
6030.95 2544
6031.68 2371
6032.42 2171
6033.15 2293
6033.88 2424
6034.61 2578
6035.35 2419
6036.08 2414
6036.81 2403
6037.55 2454
6038.28 2437
6039.01 2408
6039.74 2445
6040.48 2490
6041.21 2541
6041.94 2522
6042.68 2479
6043.41 2501
6044.14 2506
6044.88 2586
6045.61 2648
6046.35 2679
6047.08 2652
6047.81 2667
6048.55 2642
6049.28 2577
6050.01 2617
6050.75 2589
6051.48 2763
6052.22 2658
6052.95 2808
6053.68 2722
6054.42 2723
6055.15 2704
6055.89 2698
6056.62 2763
6057.35 2674
6058.09 2629
6058.82 2609
6059.56 2862
6060.29 2656
6061.03 2538
6061.76 2436
6062.50 2559
6063.23 2668
6063.96 2539
6064.70 2579
6065.43 2665
6066.17 2508
6066.90 2449
6067.64 2384
6068.37 2573
6069.11 2485
6069.84 2423
6070.58 2411
6071.31 2272
6072.05 2345
6072.78 2308
6073.52 2234
6074.25 2264
6074.99 2295
6075.72 2279
6076.46 2218
6077.20 2192
6077.93 2249
6078.67 2223
6079.40 2249
6080.14 2243
6080.87 2333
6081.61 2201
6082.35 2337
6083.08 2328
6083.82 2279
6084.55 2175
6085.29 2151
6086.02 2224
6086.76 2182
6087.50 2121
6088.23 2090
6088.97 2180
6089.71 2068
6090.44 2175
6091.18 2156
6091.91 2102
6092.65 2222
6093.39 2237
6094.12 2205
6094.86 2146
6095.60 2179
6096.33 2372
6097.07 2285
6097.81 2175
6098.54 2185
6099.28 2140
6100.02 2187
6100.75 2382
6101.49 2265
6102.23 2159
6102.96 2172
6103.70 2088
6104.44 2149
6105.18 2221
6105.91 2064
6106.65 2085
6107.39 2185
6108.12 2094
6108.86 2206
6109.60 2186
6110.34 2109
6111.07 2148
6111.81 2187
6112.55 2105
6113.29 2200
6114.03 2261
6114.76 2319
6115.50 2245
6116.24 2332
6116.98 2370
6117.71 2421
6118.45 2443
6119.19 2418
6119.93 2315
6120.67 2299
6121.40 2302
6122.14 2363
6122.88 2268
6123.62 2357
6124.36 2525
6125.10 2424
6125.83 2528
6126.57 2637
6127.31 2548
6128.05 2527
6128.79 2530
6129.53 2421
6130.27 2526
6131.00 2522
6131.74 2571
6132.48 2588
6133.22 2620
6133.96 2588
6134.70 2593
6135.44 2602
6136.18 2629
6136.92 2676
6137.65 2546
6138.39 2730
6139.13 2603
6139.87 2550
6140.61 2567
6141.35 2525
6142.09 2587
6142.83 2513
6143.57 2618
6144.31 2756
6145.05 2855
6145.79 2907
6146.53 2917
6147.27 2826
6148.01 2748
6148.75 2799
6149.49 2813
6150.23 2906
6150.97 2874
6151.71 2856
6152.45 2930
6153.19 2780
6153.93 2742
6154.67 3036
6155.41 3043
6156.15 3119
6156.89 2953
6157.63 2892
6158.37 2964
6159.11 2997
6159.85 3147
6160.59 3205
6161.33 3198
6162.07 3214
6162.81 3414
6163.55 3395
6164.29 3408
6165.03 3586
6165.77 3962
6166.51 4174
6167.26 4261
6168.00 4460
6168.74 4546
6169.48 4685
6170.22 4760
6170.96 4643
6171.70 4610
6172.44 4274
6173.18 4364
6173.93 4368
6174.67 4176
6175.41 4020
6176.15 4172
6176.89 3867
6177.63 3734
6178.37 3985
6179.12 3929
6179.86 3756
6180.60 3854
6181.34 3930
6182.08 4169
6182.82 4371
6183.57 4090
6184.31 4285
6185.05 4368
6185.79 4272
6186.53 4332
6187.28 4287
6188.02 4519
6188.76 4602
6189.50 4490
6190.25 4601
6190.99 4609
6191.73 4804
6192.47 4852
6193.21 5020
6193.96 5370
6194.70 5133
6195.44 5398
6196.19 5459
6196.93 5646
6197.67 5404
6198.41 5338
6199.16 5342
6199.90 5462
6200.64 5501
6201.38 5475
6202.13 5307
6202.87 5499
6203.61 5581
6204.36 5896
6205.10 6629
6205.84 7344
6206.59 8198
6207.33 9932
6208.07 12190
6208.82 14215
6209.56 16094
6210.30 18044
6211.05 19509
6211.79 20058
6212.53 20138
6213.28 19658
6214.02 18071
6214.77 15796
6215.51 13870
6216.25 11818
6217.00 9745
6217.74 8314
6218.48 7164
6219.23 6411
6219.97 5594
6220.72 5252
6221.46 5062
6222.21 4891
6222.95 5040
6223.69 5459
6224.44 5452
6225.18 5800
6225.93 5986
6226.67 6007
6227.42 6020
6228.16 6022
6228.91 5714
6229.65 5564
6230.39 4964
6231.14 4603
6231.88 4273
6232.63 3960
6233.37 3585
6234.12 3475
6234.86 3357
6235.61 3252
6236.35 3279
6237.10 3424
6237.84 3330
6238.59 3446
6239.33 3594
6240.08 3497
6240.82 3587
6241.57 3567
6242.32 3515
6243.06 3628
6243.81 3549
6244.55 3539
6245.30 3587
6246.04 3548
6246.79 3669
6247.53 3674
6248.28 3764
6249.03 4117
6249.77 4240
6250.52 4414
6251.26 4561
6252.01 4402
6252.76 4343
6253.50 4318
6254.25 4141
6254.99 3814
6255.74 3659
6256.49 3703
6257.23 3737
6257.98 3547
6258.73 3540
6259.47 3525
6260.22 3398
6260.97 3506
6261.71 3781
6262.46 3585
6263.21 3621
6263.95 3559
6264.70 3436
6265.45 3411
6266.19 3497
6266.94 3455
6267.69 3464
6268.43 3492
6269.18 3585
6269.93 3471
6270.67 3469
6271.42 3591
6272.17 3441
6272.92 3478
6273.66 3381
6274.41 3327
6275.16 3444
6275.91 3546
6276.65 3713
6277.40 3478
6278.15 3553
6278.90 3672
6279.64 3755
6280.39 3692
6281.14 3488
6281.89 3456
6282.63 3499
6283.38 3184
6284.13 3129
6284.88 3164
6285.63 3049
6286.37 3018
6287.12 3031
6287.87 3045
6288.62 3029
6289.37 3019
6290.11 3173
6290.86 3322
6291.61 3307
6292.36 3129
6293.11 3070
6293.86 3037
6294.60 2892
6295.35 2842
6296.10 2768
6296.85 2776
6297.60 2813
6298.35 2733
6299.10 2728
6299.85 2773
6300.59 2708
6301.34 2733
6302.09 2792
6302.84 2784
6303.59 2714
6304.34 2897
6305.09 2814
6305.84 2690
6306.59 2690
6307.34 2705
6308.09 2699
6308.84 2780
6309.58 2896
6310.33 2842
6311.08 2778
6311.83 2874
6312.58 2911
6313.33 3002
6314.08 3014
6314.83 3233
6315.58 3118
6316.33 3183
6317.08 3062
6317.83 2968
6318.58 3003
6319.33 2913
6320.08 2930
6320.83 2901
6321.58 2725
6322.33 2718
6323.08 2629
6323.83 2534
6324.58 2459
6325.33 2413
6326.08 2452
6326.83 2384
6327.58 2402
6328.33 2298
6329.09 2323
6329.84 2443
6330.59 2380
6331.34 2365
6332.09 2389
6332.84 2433
6333.59 2494
6334.34 2359
6335.09 2277
6335.84 2296
6336.59 2298
6337.34 2408
6338.10 2314
6338.85 2201
6339.60 2304
6340.35 2373
6341.10 2405
6341.85 2329
6342.60 2284
6343.36 2279
6344.11 2264
6344.86 2319
6345.61 2286
6346.36 2224
6347.11 2390
6347.86 2421
6348.62 2247
6349.37 2366
6350.12 2416
6350.87 2451
6351.62 2346
6352.38 2424
6353.13 2571
6353.88 2474
6354.63 2574
6355.38 2616
6356.14 2733
6356.89 2762
6357.64 2558
6358.39 2634
6359.15 2588
6359.90 2506
6360.65 2409
6361.40 2326
6362.16 2559
6362.91 2523
6363.66 2754
6364.41 2605
6365.17 2590
6365.92 2657
6366.67 2550
6367.42 2524
6368.18 2621
6368.93 2531
6369.68 2486
6370.44 2508
6371.19 2517
6371.94 2408
6372.70 2423
6373.45 2511
6374.20 2316
6374.96 2291
6375.71 2252
6376.46 2181
6377.22 2183
6377.97 2266
6378.72 2307
6379.48 2297
6380.23 2475
6380.98 2434
6381.74 2318
6382.49 2298
6383.24 2490
6384.00 2515
6384.75 2323
6385.51 2206
6386.26 2430
6387.01 2447
6387.77 2279
6388.52 2235
6389.28 2070
6390.03 2178
6390.79 2298
6391.54 2306
6392.29 2268
6393.05 2212
6393.80 2237
6394.56 2303
6395.31 2178
6396.07 2229
6396.82 2250
6397.58 2230
6398.33 2235
6399.08 2147
6399.84 2218
6400.59 2332
6401.35 2306
6402.10 2184
6402.86 1976
6403.61 2057
6404.37 2021
6405.12 2081
6405.88 1942
6406.63 1997
6407.39 1980
6408.15 2145
6408.90 2268
6409.66 2250
6410.41 2146
6411.17 2269
6411.92 2273
6412.68 2151
6413.43 2317
6414.19 2304
6414.94 2118
6415.70 2073
6416.46 2139
6417.21 2156
6417.97 2189
6418.72 2190
6419.48 2102
6420.24 2040
6420.99 2145
6421.75 2051
6422.50 2100
6423.26 2144
6424.02 2163
6424.77 2178
6425.53 2085
6426.28 2183
6427.04 2266
6427.80 2087
6428.55 2151
6429.31 2056
6430.07 2103
6430.82 2020
6431.58 2049
6432.34 2002
6433.09 2057
6433.85 2039
6434.61 2115
6435.36 2106
6436.12 2146
6436.88 2166
6437.64 2195
6438.39 2236
6439.15 2318
6439.91 2206
6440.66 2140
6441.42 2260
6442.18 2278
6442.94 2301
6443.69 2256
6444.45 2256
6445.21 2294
6445.97 2222
6446.72 2189
6447.48 2253
6448.24 2220
6449.00 2221
6449.75 2175
6450.51 2127
6451.27 2204
6452.03 2256
6452.79 2271
6453.54 2341
6454.30 2390
6455.06 2261
6455.82 2309
6456.58 2339
6457.33 2473
6458.09 2274
6458.85 2216
6459.61 2307
6460.37 2319
6461.12 2342
6461.88 2361
6462.64 2420
6463.40 2349
6464.16 2396
6464.92 2557
6465.68 2555
6466.44 2554
6467.19 2519
6467.95 2578
6468.71 2465
6469.47 2511
6470.23 2710
6470.99 2699
6471.75 2732
6472.51 2553
6473.27 2648
6474.02 2863
6474.78 2847
6475.54 2845
6476.30 2844
6477.06 2784
6477.82 2763
6478.58 2722
6479.34 2661
6480.10 2865
6480.86 2823
6481.62 2838
6482.38 2865
6483.14 2965
6483.90 2949
6484.66 3022
6485.42 3066
6486.18 3147
6486.94 3152
6487.70 3052
6488.46 3229
6489.22 3116
6489.98 3143
6490.74 3157
6491.50 3190
6492.26 3380
6493.02 3610
6493.78 3642
6494.54 3709
6495.30 3959
6496.06 4097
6496.82 4011
6497.58 3990
6498.34 4134
6499.10 3999
6499.86 4010
6500.62 4044
6501.38 4082
6502.14 3995
6502.91 3823
6503.67 3977
6504.43 4011
6505.19 4112
6505.95 4250
6506.71 4206
6507.47 4300
6508.23 4523
6508.99 4629
6509.76 4796
6510.52 4814
6511.28 4820
6512.04 4930
6512.80 4837
6513.56 4731
6514.32 4834
6515.09 4870
6515.85 4837
6516.61 4713
6517.37 4618
6518.13 4545
6518.89 4782
6519.66 4996
6520.42 5164
6521.18 5168
6521.94 5430
6522.70 5564
6523.47 5765
6524.23 5955
6524.99 6168
6525.75 6380
6526.51 6461
6527.28 6649
6528.04 6833
6528.80 6895
6529.56 7058
6530.33 6923
6531.09 7201
6531.85 7024
6532.61 7310
6533.38 7503
6534.14 8208
6534.90 9671
6535.66 11490
6536.43 13568
6537.19 15632
6537.95 17621
6538.72 18670
6539.48 18792
6540.24 18492
6541.01 17596
6541.77 15357
6542.53 13374
6543.29 11171
6544.06 9382
6544.82 7948
6545.58 6942
6546.35 5923
6547.11 5095
6547.87 4720
6548.64 4427
6549.40 4567
6550.17 4396
6550.93 4140
6551.69 4136
6552.46 4225
6553.22 4111
6553.98 4021
6554.75 3986
6555.51 3985
6556.28 3886
6557.04 3745
6557.80 3622
6558.57 3491
6559.33 3442
6560.10 3501
6560.86 3475
6561.63 3431
6562.39 3655
6563.15 3752
6563.92 3885
6564.68 4188
6565.45 4288
6566.21 4310
6566.98 4248
6567.74 4263
6568.51 4294
6569.27 4156
6570.04 4143
6570.80 4079
6571.57 4111
6572.33 4184
6573.09 4182
6573.86 4260
6574.63 4464
6575.39 4554
6576.16 4677
6576.92 4663
6577.69 4737
6578.45 4875
6579.22 5212
6579.98 5307
6580.75 5495
6581.51 5479
6582.28 5345
6583.04 5552
6583.81 5516
6584.57 5247
6585.34 5113
6586.11 5025
6586.87 4869
6587.64 4816
6588.40 4745
6589.17 4797
6589.94 4561
6590.70 4586
6591.47 4921
6592.23 5029
6593.00 5153
6593.77 5531
6594.53 5591
6595.30 5687
6596.06 5785
6596.83 5797
6597.60 5867
6598.36 5634
6599.13 5297
6599.90 5040
6600.66 4832
6601.43 4750
6602.20 4367
6602.96 4115
6603.73 4185
6604.50 4040
6605.26 3881
6606.03 3676
6606.80 3728
6607.56 3810
6608.33 3628
6609.10 3638
6609.87 3761
6610.63 3610
6611.40 3743
6612.17 3698
6612.93 3618
6613.70 3725
6614.47 3360
6615.24 3426
6616.00 3371
6616.77 3271
6617.54 3341
6618.31 3454
6619.07 3562
6619.84 3351
6620.61 3267
6621.38 3327
6622.15 3364
6622.91 3377
6623.68 3389
6624.45 3339
6625.22 3321
6625.99 3423
6626.75 3357
6627.52 3200
6628.29 3163
6629.06 3119
6629.83 3183
6630.59 3264
6631.36 3314
6632.13 3373
6632.90 3494
6633.67 3633
6634.44 3627
6635.21 3891
6635.97 3990
6636.74 4052
6637.51 4119
6638.28 3926
6639.05 3870
6639.82 3871
6640.59 3691
6641.36 3629
6642.12 3449
6642.89 3442
6643.66 3361
6644.43 3218
6645.20 3110
6645.97 3103
6646.74 3063
6647.51 2976
6648.28 3039
6649.05 3080
6649.82 3100
6650.59 3153
6651.36 3287
6652.13 3349
6652.89 3227
6653.66 3164
6654.43 3238
6655.20 3157
6655.97 3237
6656.74 3198
6657.51 3105
6658.28 3039
6659.05 3122
6659.82 2998
6660.59 2860
6661.36 2905
6662.13 3014
6662.90 2962
6663.67 2881
6664.44 2892
6665.21 3001
6665.98 2924
6666.76 2819
6667.53 2898
6668.30 3015
6669.07 2885
6669.84 2819
6670.61 3047
6671.38 3060
6672.15 3029
6672.92 2950
6673.69 2874
6674.46 2950
6675.23 2973
6676.00 2993
6676.77 3014
6677.55 2970
6678.32 2967
6679.09 3066
6679.86 3049
6680.63 3116
6681.40 3009
6682.17 3037
6682.94 3079
6683.72 3411
6684.49 3429
6685.26 3536
6686.03 3777
6686.80 3885
6687.57 3841
6688.34 3640
6689.12 3709
6689.89 3692
6690.66 3544
6691.43 3315
6692.20 3251
6692.98 3222
6693.75 3281
6694.52 3095
6695.29 3048
6696.06 3047
6696.84 3020
6697.61 2987
6698.38 2800
6699.15 2812
6699.92 2706
6700.70 2760
6701.47 2805
6702.24 2747
6703.01 2728
6703.79 2825
6704.56 2826
6705.33 2842
6706.11 2776
6706.88 2795
6707.65 2766
6708.42 2761
6709.20 2774
6709.97 2706
6710.74 2629
6711.52 2715
6712.29 2673
6713.06 2545
6713.83 2587
6714.61 2626
6715.38 2536
6716.15 2406
6716.93 2457
6717.70 2432
6718.47 2424
6719.25 2618
6720.02 2565
6720.79 2490
6721.57 2476
6722.34 2489
6723.12 2391
6723.89 2494
6724.66 2315
6725.44 2438
6726.21 2374
6726.98 2535
6727.76 2432
6728.53 2515
6729.31 2568
6730.08 2569
6730.85 2519
6731.63 2459
6732.40 2482
6733.18 2508
6733.95 2513
6734.73 2686
6735.50 2697
6736.27 2550
6737.05 2537
6737.82 2631
6738.60 2584
6739.37 2711
6740.15 2649
6740.92 2391
6741.70 2497
6742.47 2535
6743.25 2485
6744.02 2549
6744.80 2574
6745.57 2569
6746.35 2685
6747.12 2695
6747.90 2592
6748.67 2551
6749.45 2698
6750.22 2821
6751.00 2917
6751.77 2872
6752.55 2993
6753.32 3237
6754.10 3238
6754.87 3003
6755.65 2906
6756.43 3005
6757.20 2861
6757.98 2620
6758.75 2566
6759.53 2581
6760.30 2499
6761.08 2440
6761.86 2590
6762.63 2447
6763.41 2413
6764.18 2477
6764.96 2450
6765.74 2358
6766.51 2516
6767.29 2649
6768.06 2711
6768.84 2587
6769.62 2434
6770.39 2406
6771.17 2306
6771.95 2401
6772.72 2277
6773.50 2365
6774.28 2384
6775.05 2262
6775.83 2210
6776.61 2330
6777.38 2341
6778.16 2349
6778.94 2344
6779.71 2381
6780.49 2373
6781.27 2433
6782.05 2338
6782.82 2433
6783.60 2343
6784.38 2437
6785.15 2419
6785.93 2362
6786.71 2308
6787.49 2315
6788.26 2424
6789.04 2209
6789.82 2086
6790.60 2238
6791.37 2291
6792.15 2320
6792.93 2329
6793.71 2286
6794.48 2274
6795.26 2269
6796.04 2278
6796.82 2272
6797.60 2216
6798.37 2262
6799.15 2338
6799.93 2289
6800.71 2328
6801.49 2324
6802.26 2343
6803.04 2379
6803.82 2272
6804.60 2403
6805.38 2287
6806.16 2523
6806.93 2542
6807.71 2388
6808.49 2428
6809.27 2431
6810.05 2292
6810.83 2347
6811.61 2211
6812.39 2108
6813.16 2310
6813.94 2264
6814.72 2204
6815.50 2207
6816.28 2182
6817.06 2285
6817.84 2297
6818.62 2319
6819.40 2233
6820.18 2142
6820.96 2306
6821.73 2238
6822.51 2243
6823.29 2218
6824.07 2304
6824.85 2327
6825.63 2356
6826.41 2410
6827.19 2376
6827.97 2287
6828.75 2247
6829.53 2331
6830.31 2268
6831.09 2251
6831.87 2248
6832.65 2418
6833.43 2420
6834.21 2330
6834.99 2463
6835.77 2466
6836.55 2283
6837.33 2469
6838.11 2338
6838.89 2285
6839.67 2250
6840.45 2318
6841.23 2337
6842.01 2323
6842.79 2355
6843.57 2402
6844.35 2312
6845.14 2251
6845.92 2235
6846.70 2343
6847.48 2333
6848.26 2421
6849.04 2730
6849.82 2844
6850.60 3256
6851.38 3389
6852.16 3723
6852.94 4024
6853.73 4218
6854.51 4174
6855.29 4104
6856.07 3817
6856.85 3555
6857.63 3377
6858.41 2966
6859.20 2830
6859.98 2690
6860.76 2583
6861.54 2401
6862.32 2534
6863.10 2550
6863.89 2658
6864.67 2668
6865.45 2630
6866.23 2747
6867.01 2816
6867.79 2821
6868.58 2986
6869.36 2988
6870.14 3011
6870.92 2957
6871.71 2902
6872.49 2852
6873.27 2667
6874.05 2705
6874.83 2610
6875.62 2614
6876.40 2472
6877.18 2532
6877.96 2689
6878.75 2557
6879.53 2577
6880.31 2569
6881.10 2749
6881.88 2788
6882.66 2774
6883.44 2830
6884.23 2814
6885.01 2998
6885.79 2929
6886.58 3210
6887.36 3427
6888.14 3850
6888.92 3887
6889.71 4174
6890.49 4410
6891.27 4397
6892.06 4088
6892.84 3849
6893.62 3845
6894.41 3475
6895.19 3306
6895.98 3240
6896.76 3064
6897.54 2920
6898.33 2959
6899.11 2967
6899.89 3019
6900.68 2963
6901.46 2968
6902.25 3129
6903.03 3063
6903.81 3052
6904.60 3069
6905.38 3035
6906.17 3219
6906.95 2927
6907.73 2888
6908.52 2958
6909.30 2852
6910.09 2876
6910.87 2841
6911.66 2923
6912.44 2929
6913.23 3034
6914.01 2849
6914.79 2843
6915.58 2855
6916.36 2810
6917.15 2822
6917.93 2912
6918.72 3016
6919.50 3066
6920.29 2952
6921.07 2867
6921.86 2832
6922.64 2880
6923.43 2969
6924.21 2898
6925.00 2864
6925.78 2978
6926.57 3095
6927.36 3015
6928.14 3003
6928.93 3056
6929.71 3121
6930.50 3168
6931.28 3234
6932.07 3256
6932.85 3213
6933.64 3221
6934.43 3481
6935.21 3338
6936.00 3386
6936.78 3597
6937.57 3721
6938.36 3607
6939.14 3467
6939.93 3490
6940.71 3385
6941.50 3628
6942.29 3648
6943.07 3670
6943.86 3697
6944.64 3997
6945.43 3999
6946.22 4005
6947.00 3924
6947.79 4161
6948.58 4138
6949.36 4177
6950.15 4392
6950.94 4364
6951.72 4186
6952.51 4212
6953.30 4076
6954.08 4143
6954.87 4174
6955.66 4269
6956.45 4274
6957.23 4418
6958.02 4316
6958.81 4289
6959.59 4585
6960.38 4502
6961.17 4499
6961.96 4385
6962.74 4335
6963.53 4330
6964.32 4150
6965.11 4309
6965.89 4229
6966.68 4263
6967.47 4385
6968.26 4401
6969.04 4464
6969.83 4564
6970.62 4769
6971.41 4866
6972.20 4986
6972.98 5275
6973.77 5074
6974.56 4939
6975.35 5037
6976.14 4869
6976.92 4973
6977.71 5028
6978.50 5213
6979.29 5180
6980.08 5283
6980.87 5537
6981.65 5726
6982.44 6202
6983.23 6793
6984.02 7833
6984.81 8713
6985.60 9654
6986.39 10793
6987.17 12237
6987.96 13393
6988.75 13325
6989.54 13176
6990.33 12772
6991.12 11290
6991.91 9953
6992.70 8943
6993.49 7923
6994.28 7170
6995.06 6722
6995.85 6528
6996.64 6509
6997.43 6614
6998.22 7343
6999.01 8134
6999.80 9476
7000.59 10824
7001.38 12125
7002.17 12949
7002.96 12972
7003.75 13160
7004.54 12377
7005.33 11043
7006.12 9605
7006.91 8517
7007.70 7308
7008.49 6266
7009.28 5468
7010.07 4976
7010.86 4865
7011.65 4325
7012.44 4354
7013.23 4516
7014.02 4633
7014.81 4771
7015.60 4746
7016.39 4879
7017.18 5041
7017.97 4863
7018.76 4476
7019.55 4358
7020.34 4083
7021.13 3959
7021.92 3659
7022.71 3620
7023.51 3514
7024.30 3512
7025.09 3527
7025.88 3567
7026.67 3605
7027.46 3843
7028.25 3795
7029.04 3886
7029.83 3676
7030.63 3442
7031.42 3585
7032.21 3635
7033.00 3630
7033.79 3582
7034.58 3579
7035.37 3485
7036.16 3444
7036.96 3353
7037.75 3246
7038.54 3324
7039.33 3301
7040.12 3542
7040.92 3510
7041.71 3549
7042.50 3648
7043.29 3747
7044.08 3679
7044.87 3563
7045.67 3768
7046.46 3737
7047.25 3665
7048.04 3590
7048.84 3662
7049.63 3867
7050.42 4103
7051.21 4239
7052.00 4579
7052.80 4529
7053.59 4404
7054.38 4222
7055.18 4006
7055.97 3848
7056.76 3681
7057.55 3442
7058.35 3380
7059.14 3300
7059.93 3379
7060.72 3168
7061.52 3228
7062.31 3361
7063.10 3160
7063.90 3107
7064.69 3320
7065.48 3258
7066.28 3207
7067.07 3156
7067.86 3128
7068.66 3167
7069.45 3052
7070.24 3086
7071.04 3230
7071.83 3113
7072.62 2961
7073.42 3091
7074.21 3177
7075.00 3191
7075.80 3164
7076.59 3049
7077.39 2898
7078.18 2825
7078.97 2778
7079.77 2671
7080.56 2796
7081.36 2797
7082.15 2841
7082.94 2852
7083.74 2882
7084.53 2829
7085.33 2966
7086.12 3180
7086.92 3177
7087.71 3331
7088.50 3499
7089.30 3604
7090.09 3733
7090.89 3802
7091.68 3743
7092.48 3646
7093.27 3425
7094.07 3325
7094.86 3111
7095.66 2817
7096.45 2657
7097.25 2559
7098.04 2472
7098.84 2462
7099.63 2303
7100.43 2363
7101.22 2355
7102.02 2350
7102.81 2414
7103.61 2422
7104.40 2278
7105.20 2289
7105.99 2402
7106.79 2369
7107.59 2325
7108.38 2279
7109.18 2186
7109.97 2237
7110.77 2146
7111.56 2031
7112.36 2059
7113.16 2031
7113.95 2077
7114.75 2093
7115.54 2127
7116.34 2243
7117.14 2204
7117.93 2103
7118.73 2143
7119.52 2239
7120.32 2249
7121.12 2079
7121.91 2197
7122.71 2074
7123.51 2024
7124.30 2052
7125.10 2076
7125.90 2187
7126.69 2134
7127.49 2170
7128.29 2159
7129.08 2181
7129.88 2327
7130.68 2266
7131.47 2130
7132.27 2284
7133.07 2271
7133.86 2180
7134.66 2174
7135.46 2143
7136.26 2098
7137.05 2253
7137.85 2237
7138.65 2184
7139.44 2122
7140.24 2080
7141.04 2192
7141.84 2242
7142.63 2211
7143.43 2374
7144.23 2249
7145.03 2331
7145.83 2156
7146.62 2151
7147.42 2267
7148.22 2307
7149.02 2221
7149.81 2193
7150.61 2179
7151.41 2150
7152.21 2032
7153.01 2076
7153.80 2103
7154.60 2069
7155.40 2084
7156.20 2135
7157.00 2137
7157.80 2177
7158.59 2197
7159.39 2145
7160.19 2167
7160.99 2166
7161.79 2188
7162.59 2026
7163.39 1864
7164.18 1937
7164.98 1949
7165.78 1893
7166.58 1932
7167.38 1886
7168.18 1862
7168.98 1858
7169.78 1751
7170.58 1783
7171.38 1858
7172.17 1911
7172.97 2036
7173.77 1936
7174.57 2039
7175.37 2017
7176.17 1935
7176.97 1766
7177.77 1805
7178.57 1971
7179.37 1882
7180.17 1836
7180.97 1767
7181.77 1841
7182.57 2030
7183.37 2063
7184.17 2219
7184.97 2222
7185.77 2135
7186.57 2064
7187.37 2027
7188.17 1953
7188.97 1988
7189.77 1908
7190.57 1957
7191.37 1802
7192.17 1717
7192.97 1834
7193.77 1724
7194.57 1775
7195.37 1748
7196.17 1662
7196.97 1784
7197.77 1824
7198.57 1828
7199.37 1697
7200.17 1763
7200.97 1711
7201.77 1803
7202.58 1757
7203.38 1773
7204.18 1754
7204.98 1683
7205.78 1700
7206.58 1777
7207.38 1721
7208.18 1751
7208.98 1655
7209.79 1750
7210.59 1751
7211.39 1683
7212.19 1686
7212.99 1673
7213.79 1736
7214.59 1711
7215.40 1804
7216.20 1776
7217.00 1769
7217.80 1655
7218.60 1637
7219.40 1681
7220.21 1776
7221.01 1646
7221.81 1782
7222.61 1676
7223.41 1782
7224.22 1868
7225.02 1867
7225.82 1834
7226.62 1793
7227.43 1817
7228.23 1822
7229.03 1767
7229.83 1821
7230.63 1847
7231.44 1765
7232.24 1732
7233.04 1839
7233.84 1823
7234.65 1772
7235.45 1906
7236.25 1847
7237.06 1811
7237.86 1860
7238.66 1946
7239.46 2110
7240.27 2075
7241.07 2030
7241.87 2034
7242.68 2207
7243.48 2111
7244.28 2080
7245.09 2150
7245.89 2035
7246.69 2065
7247.50 2135
7248.30 2147
7249.10 2068
7249.91 2056
7250.71 2011
7251.51 2052
7252.32 2155
7253.12 2055
7253.92 2131
7254.73 2079
7255.53 2046
7256.34 2174
7257.14 2093
7257.94 1957
7258.75 2063
7259.55 2136
7260.36 2081
7261.16 2172
7261.96 2244
7262.77 2262
7263.57 2407
7264.38 2305
7265.18 2255
7265.99 2364
7266.79 2347
7267.59 2362
7268.40 2491
7269.20 2688
7270.01 2682
7270.81 2616
7271.62 2728
7272.42 2753
7273.23 2828
7274.03 2753
7274.84 2824
7275.64 2715
7276.45 2621
7277.25 2755
7278.06 2822
7278.86 2752
7279.67 2827
7280.47 3144
7281.28 3383
7282.08 3636
7282.89 3911
7283.69 4489
7284.50 5356
7285.30 6140
7286.11 6864
7286.92 7351
7287.72 7539
7288.53 7576
7289.33 6770
7290.14 6363
7290.94 5629
7291.75 4693
7292.56 4229
7293.36 3768
7294.17 3505
7294.97 3159
7295.78 3144
7296.59 2854
7297.39 2747
7298.20 2880
7299.00 2970
7299.81 2920
7300.62 2776
7301.42 2713
7302.23 2805
7303.04 2948
7303.84 2698
7304.65 2621
7305.46 2718
7306.26 2808
7307.07 2747
7307.88 2853
7308.68 2951
7309.49 3096
7310.30 3339
7311.10 3545
7311.91 3902
7312.72 3815
7313.52 3952
7314.33 4037
7315.14 4003
7315.95 3968
7316.75 3833
7317.56 3794
7318.37 3842
7319.18 4096
7319.98 4164
7320.79 4304
7321.60 4385
7322.40 4769
7323.21 5080
7324.02 4985
7324.83 4912
7325.64 4706
7326.44 4431
7327.25 4134
7328.06 3807
7328.87 3471
7329.67 3283
7330.48 3043
7331.29 2876
7332.10 2814
7332.91 2799
7333.71 2894
7334.52 2778
7335.33 2751
7336.14 2821
7336.95 2851
7337.76 3033
7338.56 2885
7339.37 2941
7340.18 2936
7340.99 2918
7341.80 2980
7342.61 3096
7343.42 2988
7344.22 2913
7345.03 2871
7345.84 2804
7346.65 2708
7347.46 2733
7348.27 2686
7349.08 2766
7349.89 2910
7350.70 2823
7351.51 2741
7352.31 2781
7353.12 2740
7353.93 2681
7354.74 2641
7355.55 2738
7356.36 2771
7357.17 2665
7357.98 2581
7358.79 2626
7359.60 2696
7360.41 2713
7361.22 2643
7362.03 2809
7362.84 2876
7363.65 2837
7364.46 2713
7365.27 2912
7366.08 2967
7366.89 2909
7367.70 2953
7368.51 2957
7369.32 2888
7370.13 2957
7370.94 2911
7371.75 2866
7372.56 2813
7373.37 2811
7374.18 2985
7374.99 2991
7375.80 2966
7376.61 3011
7377.42 3046
7378.23 3199
7379.04 3278
7379.85 3441
7380.66 3720
7381.48 3967
7382.29 4268
7383.10 4553
7383.91 4685
7384.72 4649
7385.53 4505
7386.34 4158
7387.15 4214
7387.96 3853
7388.77 3478
7389.59 3336
7390.40 3182
7391.21 2974
7392.02 2969
7392.83 2937
7393.64 2802
7394.45 2856
7395.27 3005
7396.08 2875
7396.89 2956
7397.70 3042
7398.51 3123
7399.32 3224
7400.14 3481
7400.95 3739
7401.76 3899
7402.57 4376
7403.38 4422
7404.20 4442
7405.01 4294
7405.82 4017
7406.63 3829
7407.44 3699
7408.26 3640
7409.07 3509
7409.88 3151
7410.69 3038
7411.51 2921
7412.32 2701
7413.13 2727
7413.94 2737
7414.76 2606
7415.57 2374
7416.38 2426
7417.19 2381
7418.01 2170
7418.82 2180
7419.63 2215
7420.45 2150
7421.26 2109
7422.07 2116
7422.88 2147
7423.70 2105
7424.51 2077
7425.32 2054
7426.14 1964
7426.95 1958
7427.76 1975
7428.58 1917
7429.39 2021
7430.20 1932
7431.02 2061
7431.83 2064
7432.64 1977
7433.46 1999
7434.27 1978
7435.09 1933
7435.90 1918
7436.71 2043
7437.53 1950
7438.34 1924
7439.16 2007
7439.97 1940
7440.78 2013
7441.60 1961
7442.41 1922
7443.23 1960
7444.04 1964
7444.85 2004
7445.67 1987
7446.48 1865
7447.30 1904
7448.11 1880
7448.93 1904
7449.74 1944
7450.56 2033
7451.37 1985
7452.18 1978
7453.00 1870
7453.81 1819
7454.63 1770
7455.44 1859
7456.26 1969
7457.07 1830
7457.89 1915
7458.70 1860
7459.52 1875
7460.33 1972
7461.15 1833
7461.96 1807
7462.78 1789
7463.59 1881
7464.41 1918
7465.23 1857
7466.04 1845
7466.86 1827
7467.67 1763
7468.49 1895
7469.30 1876
7470.12 1862
7470.93 1942
7471.75 1946
7472.57 1873
7473.38 1824
7474.20 1929
7475.01 1926
7475.83 1880
7476.65 1814
7477.46 1868
7478.28 1803
7479.09 1730
7479.91 1694
7480.73 1624
7481.54 1691
7482.36 1708
7483.18 1653
7483.99 1733
7484.81 1668
7485.62 1630
7486.44 1718
7487.26 1587
7488.07 1559
7488.89 1631
7489.71 1651
7490.52 1594
7491.34 1525
7492.16 1572
7492.98 1654
7493.79 1552
7494.61 1531
7495.43 1496
7496.24 1533
7497.06 1547
7497.88 1599
7498.70 1558
7499.51 1599
7500.33 1499
7501.15 1427
7501.96 1341
7502.78 1423
7503.60 1486
7504.42 1423
7505.23 1490
7506.05 1455
7506.87 1450
7507.69 1471
7508.51 1478
7509.32 1552
7510.14 1455
7510.96 1398
7511.78 1415
7512.59 1451
7513.41 1454
7514.23 1425
7515.05 1444
7515.87 1460
7516.69 1548
7517.50 1565
7518.32 1498
7519.14 1449
7519.96 1514
7520.78 1487
7521.60 1406
7522.41 1378
7523.23 1471
7524.05 1428
7524.87 1398
7525.69 1514
7526.51 1502
7527.33 1409
7528.14 1413
7528.96 1484
7529.78 1426
7530.60 1490
7531.42 1388
7532.24 1433
7533.06 1397
7533.88 1390
7534.70 1474
7535.52 1534
7536.34 1427
7537.16 1427
7537.97 1540
7538.79 1501
7539.61 1525
7540.43 1430
7541.25 1458
7542.07 1479
7542.89 1542
7543.71 1494
7544.53 1494
7545.35 1577
7546.17 1470
7546.99 1565
7547.81 1474
7548.63 1509
7549.45 1637
7550.27 1599
7551.09 1549
7551.91 1585
7552.73 1576
7553.55 1428
7554.37 1500
7555.19 1542
7556.01 1643
7556.83 1629
7557.65 1551
7558.47 1472
7559.29 1492
7560.11 1629
7560.93 1586
7561.76 1597
7562.58 1629
7563.40 1627
7564.22 1678
7565.04 1655
7565.86 1744
7566.68 1597
7567.50 1552
7568.32 1665
7569.14 1691
7569.96 1530
7570.79 1592
7571.61 1663
7572.43 1609
7573.25 1555
7574.07 1547
7574.89 1591
7575.71 1610
7576.54 1621
7577.36 1600
7578.18 1528
7579.00 1553
7579.82 1515
7580.64 1613
7581.46 1545
7582.29 1602
7583.11 1588
7583.93 1594
7584.75 1570
7585.57 1651
7586.40 1643
7587.22 1630
7588.04 1753
7588.86 1788
7589.68 1685
7590.51 1796
7591.33 1758
7592.15 1658
7592.97 1780
7593.80 1810
7594.62 1766
7595.44 1802
7596.26 1725
7597.09 1649
7597.91 1680
7598.73 1791
7599.55 1757
7600.38 1696
7601.20 1701
7602.02 1686
7602.85 1853
7603.67 1927
7604.49 2000
7605.31 2086
7606.14 2266
7606.96 2512
7607.78 2466
7608.61 2538
7609.43 2346
7610.25 2245
7611.08 2165
7611.90 2116
7612.72 2079
7613.55 1940
7614.37 1894
7615.19 1938
7616.02 1940
7616.84 1959
7617.67 1916
7618.49 2049
7619.31 2144
7620.14 2213
7620.96 2240
7621.78 2266
7622.61 2254
7623.43 2091
7624.26 2052
7625.08 2046
7625.91 1977
7626.73 2015
7627.55 2059
7628.38 1879
7629.20 1884
7630.03 2008
7630.85 2158
7631.68 2394
7632.50 2581
7633.32 2602
7634.15 2744
7634.97 2839
7635.80 2787
7636.62 2514
7637.45 2368
7638.27 2244
7639.10 2078
7639.92 1939
7640.75 1844
7641.57 1685
7642.40 1673
7643.22 1575
7644.05 1560
7644.87 1631
7645.70 1599
7646.52 1580
7647.35 1556
7648.17 1563
7649.00 1620
7649.82 1597
7650.65 1578
7651.48 1549
7652.30 1659
7653.13 1573
7653.95 1573
7654.78 1553
7655.60 1581
7656.43 1436
7657.26 1400
7658.08 1472
7658.91 1417
7659.73 1436
7660.56 1402
7661.39 1410
7662.21 1360
7663.04 1393
7663.86 1333
7664.69 1337
7665.52 1302
7666.34 1426
7667.17 1410
7668.00 1363
7668.82 1398
7669.65 1381
7670.48 1432
7671.30 1352
7672.13 1321
7672.96 1284
7673.78 1397
7674.61 1296
7675.44 1432
7676.26 1361
7677.09 1415
7677.92 1463
7678.74 1337
7679.57 1321
7680.40 1303
7681.22 1320
7682.05 1232
7682.88 1379
7683.71 1446
7684.53 1272
7685.36 1318
7686.19 1415
7687.02 1414
7687.84 1410
7688.67 1464
7689.50 1429
7690.33 1376
7691.15 1409
7691.98 1442
7692.81 1428
7693.64 1357
7694.47 1315
7695.29 1271
7696.12 1356
7696.95 1410
7697.78 1387
7698.61 1438
7699.43 1456
7700.26 1420
7701.09 1444
7701.92 1539
7702.75 1451
7703.57 1457
7704.40 1446
7705.23 1386
7706.06 1361
7706.89 1451
7707.72 1370
7708.55 1352
7709.37 1304
7710.20 1404
7711.03 1381
7711.86 1358
7712.69 1381
7713.52 1404
7714.35 1422
7715.18 1380
7716.01 1452
7716.83 1334
7717.66 1380
7718.49 1343
7719.32 1345
7720.15 1318
7720.98 1235
7721.81 1182
7722.64 1293
7723.47 1237
7724.30 1257
7725.13 1295
7725.96 1240
7726.79 1245
7727.62 1286
7728.45 1344
7729.28 1316
7730.11 1312
7730.94 1316
7731.77 1268
7732.60 1225
7733.42 1199
7734.25 1240
7735.09 1394
7735.92 1358
7736.75 1186
7737.58 1184
7738.41 1298
7739.24 1305
7740.07 1270
7740.90 1368
7741.73 1360
7742.56 1214
7743.39 1317
7744.22 1323
7745.05 1288
7745.88 1349
7746.71 1442
7747.54 1443
7748.37 1508
7749.20 1705
7750.03 1851
7750.86 1746
7751.70 1768
7752.53 1644
7753.36 1645
7754.19 1471
7755.02 1542
7755.85 1430
7756.68 1338
7757.51 1366
7758.34 1395
7759.18 1435
7760.01 1487
7760.84 1351
7761.67 1385
7762.50 1338
7763.33 1340
7764.16 1381
7765.00 1386
7765.83 1260
7766.66 1360
7767.49 1427
7768.32 1342
7769.16 1332
7769.99 1193
7770.82 1307
7771.65 1212
7772.48 1229
7773.32 1298
7774.15 1319
7774.98 1258
7775.81 1238
7776.64 1234
7777.48 1196
7778.31 1295
7779.14 1285
7779.97 1219
7780.81 1301
7781.64 1327
7782.47 1219
7783.30 1342
7784.14 1404
7784.97 1354
7785.80 1318
7786.64 1280
7787.47 1324
7788.30 1351
7789.13 1208
7789.97 1218
7790.80 1288
7791.63 1347
7792.47 1311
7793.30 1269
7794.13 1287
7794.97 1249
7795.80 1346
7796.63 1376
7797.47 1312
7798.30 1338
7799.13 1368
7799.97 1369
7800.80 1284
7801.63 1304
7802.47 1328
7803.30 1410
7804.13 1264
7804.97 1320
7805.80 1280
7806.64 1272
7807.47 1373
7808.30 1416
7809.14 1423
7809.97 1437
7810.81 1376
7811.64 1384
7812.47 1429
7813.31 1441
7814.14 1440
7814.98 1513
7815.81 1608
7816.65 1617
7817.48 1624
7818.32 1667
7819.15 1710
7819.98 1769
7820.82 1685
7821.65 1686
7822.49 1619
7823.32 1528
7824.16 1510
7824.99 1644
7825.83 1573
7826.66 1641
7827.50 1666
7828.33 1549
7829.17 1682
7830.00 1692
7830.84 1547
7831.67 1560
7832.51 1571
7833.34 1560
7834.18 1585
7835.02 1681
7835.85 1680
7836.69 1722
7837.52 1586
7838.36 1618
7839.19 1634
7840.03 1640
7840.86 1551
7841.70 1460
7842.54 1461
7843.37 1628
7844.21 1606
7845.04 1577
7845.88 1448
7846.72 1460
7847.55 1488
7848.39 1425
7849.22 1341
7850.06 1335
7850.90 1425
7851.73 1438
7852.57 1351
7853.41 1404
7854.24 1470
7855.08 1393
7855.92 1375
7856.75 1346
7857.59 1363
7858.43 1397
7859.26 1402
7860.10 1510
7860.94 1517
7861.77 1566
7862.61 1545
7863.45 1549
7864.28 1498
7865.12 1433
7865.96 1455
7866.79 1455
7867.63 1424
7868.47 1378
7869.31 1458
7870.14 1446
7870.98 1435
7871.82 1362
7872.66 1389
7873.49 1415
7874.33 1401
7875.17 1451
7876.01 1425
7876.84 1505
7877.68 1508
7878.52 1573
7879.36 1639
7880.19 1598
7881.03 1662
7881.87 1492
7882.71 1450
7883.55 1468
7884.38 1464
7885.22 1472
7886.06 1509
7886.90 1438
7887.74 1367
7888.57 1410
7889.41 1360
7890.25 1421
7891.09 1464
7891.93 1497
7892.77 1571
7893.61 1508
7894.44 1524
7895.28 1619
7896.12 1596
7896.96 1549
7897.80 1481
7898.64 1476
7899.48 1507
7900.32 1619
7901.15 1465
7901.99 1447
7902.83 1438
7903.67 1429
7904.51 1375
7905.35 1454
7906.19 1415
7907.03 1347
7907.87 1352
7908.71 1294
7909.55 1350
7910.39 1305
7911.22 1349
7912.06 1374
7912.90 1365
7913.74 1305
7914.58 1400
7915.42 1377
7916.26 1367
7917.10 1459
7917.94 1518
7918.78 1566
7919.62 1544
7920.46 1532
7921.30 1500
7922.14 1411
7922.98 1467
7923.82 1417
7924.66 1436
7925.50 1434
7926.34 1405
7927.18 1329
7928.02 1270
7928.86 1246
7929.70 1164
7930.55 1231
7931.39 1235
7932.23 1275
7933.07 1194
7933.91 1294
7934.75 1260
7935.59 1243
7936.43 1187
7937.27 1189
7938.11 1207
7938.95 1183
7939.79 1103
7940.63 1145
7941.48 1214
7942.32 1186
7943.16 1211
7944.00 1259
7944.84 1197
7945.68 1211
7946.52 1278
7947.36 1286
7948.21 1200
7949.05 1162
7949.89 1314
7950.73 1212
7951.57 1189
7952.41 1231
7953.26 1330
7954.10 1424
7954.94 1320
7955.78 1290
7956.62 1367
7957.47 1456
7958.31 1457
7959.15 1348
7959.99 1334
7960.83 1356
7961.68 1310
7962.52 1330
7963.36 1366
7964.20 1370
7965.04 1379
7965.89 1341
7966.73 1237
7967.57 1415
7968.41 1528
7969.26 1452
7970.10 1421
7970.94 1442
7971.78 1553
7972.63 1426
7973.47 1355
7974.31 1382
7975.16 1443
7976.00 1318
7976.84 1272
7977.68 1254
7978.53 1246
7979.37 1288
7980.21 1304
7981.06 1323
7981.90 1230
7982.74 1196
7983.59 1264
7984.43 1260
7985.27 1206
7986.12 1286
7986.96 1240
7987.80 1194
7988.65 1093
7989.49 1060
7990.34 1171
7991.18 1165
7992.02 1201
7992.87 1164
7993.71 1183
7994.55 1182
7995.40 1138
7996.24 1096
7997.09 1101
7997.93 1129
7998.77 1101
7999.62 1054
8000.46 1174
8001.31 1187
8002.15 1117
8003.00 1109
8003.84 1018
8004.68 1113
8005.53 1135
8006.37 1072
8007.22 1144
8008.06 1086
8008.91 1076
8009.75 1065
8010.60 1071
8011.44 1049
8012.29 989
8013.13 1058
8013.98 1131
8014.82 1059
8015.67 1034
8016.51 1078
8017.36 1068
8018.20 1101
8019.05 1042
8019.89 1025
8020.74 1015
8021.58 1051
8022.43 1059
8023.27 1003
8024.12 949
8024.96 1106
8025.81 1140
8026.66 1051
8027.50 1025
8028.35 991
8029.19 1059
8030.04 1114
8030.88 1129
8031.73 1118
8032.58 1073
8033.42 1023
8034.27 1062
8035.11 1109
8035.96 1097
8036.81 1074
8037.65 1151
8038.50 1025
8039.35 1064
8040.19 1214
8041.04 1090
8041.88 1102
8042.73 1069
8043.58 1091
8044.42 1107
8045.27 1068
8046.12 999
8046.96 967
8047.81 1020
8048.66 1055
8049.50 1101
8050.35 1084
8051.20 1097
8052.04 1020
8052.89 1041
8053.74 1096
8054.59 1099
8055.43 1016
8056.28 1013
8057.13 1033
8057.97 1040
8058.82 1111
8059.67 1126
8060.52 1066
8061.36 1067
8062.21 1105
8063.06 974
8063.91 1023
8064.75 1016
8065.60 1032
8066.45 1015
8067.30 1063
8068.15 1107
8068.99 1068
8069.84 1023
8070.69 1021
8071.54 976
8072.38 1088
8073.23 1070
8074.08 1027
8074.93 993
8075.78 997
8076.63 1023
8077.47 993
8078.32 985
8079.17 993
8080.02 979
8080.87 1019
8081.72 1016
8082.56 937
8083.41 952
8084.26 1018
8085.11 1047
8085.96 1074
8086.81 1026
8087.66 982
8088.51 955
8089.35 973
8090.20 930
8091.05 1020
8091.90 1035
8092.75 929
8093.60 966
8094.45 1038
8095.30 1004
8096.15 962
8097.00 983
8097.85 1058
8098.70 1044
8099.55 973
8100.39 1011
8101.24 975
8102.09 948
8102.94 883
8103.79 948
8104.64 1027
8105.49 1023
8106.34 980
8107.19 1072
8108.04 1061
8108.89 1070
8109.74 1077
8110.59 1024
8111.44 1039
8112.29 987
8113.14 945
8113.99 1016
8114.84 980
8115.69 980
8116.54 1021
8117.39 1077
8118.24 1123
8119.09 1046
8119.95 1067
8120.80 1070
8121.65 1057
8122.50 1107
8123.35 1069
8124.20 1136
8125.05 1138
8125.90 1095
8126.75 1020
8127.60 1111
8128.45 1080
8129.30 1033
8130.15 1019
8131.01 1026
8131.86 1097
8132.71 1138
8133.56 1106
8134.41 1120
8135.26 1133
8136.11 1070
8136.96 1106
8137.82 1138
8138.67 1160
8139.52 1135
8140.37 1209
8141.22 1124
8142.07 1157
8142.93 1140
8143.78 1167
8144.63 1100
8145.48 1234
8146.33 1186
8147.19 1166
8148.04 1150
8148.89 1192
8149.74 1135
8150.59 1140
8151.45 1143
8152.30 1117
8153.15 1195
8154.00 1226
8154.85 1248
8155.71 1365
8156.56 1432
8157.41 1447
8158.26 1559
8159.12 1506
8159.97 1391
8160.82 1344
8161.68 1296
8162.53 1153
8163.38 1203
8164.23 1286
8165.09 1236
8165.94 1168
8166.79 1149
8167.65 1106
8168.50 1084
8169.35 1097
8170.20 1113
8171.06 1126
8171.91 1049
8172.76 1044
8173.62 1023
8174.47 1116
8175.32 1089
8176.18 1011
8177.03 1087
8177.89 1123
8178.74 1044
8179.59 958
8180.45 1034
8181.30 994
8182.15 915
8183.01 928
8183.86 1059
8184.72 1128
8185.57 1001
8186.42 975
8187.28 1066
8188.13 974
8188.99 946
8189.84 942
8190.69 1044
8191.55 986
8192.40 978
8193.26 962
8194.11 927
8194.97 990
8195.82 920
8196.68 941
8197.53 918
8198.38 980
8199.24 927
8200.09 963
8200.95 955
8201.80 958
8202.66 988
8203.51 993
8204.37 967
8205.22 979
8206.08 1066
8206.93 1072
8207.79 1091
8208.64 1066
8209.50 1042
8210.35 1111
8211.21 1109
8212.06 1048
8212.92 1024
8213.78 1106
8214.63 1136
8215.49 1119
8216.34 1117
8217.20 997
8218.05 1109
8218.91 1147
8219.76 1183
8220.62 1191
8221.48 1243
8222.33 1338
8223.19 1401
8224.04 1385
8224.90 1351
8225.76 1446
8226.61 1376
8227.47 1288
8228.32 1321
8229.18 1343
8230.04 1256
8230.89 1180
8231.75 1212
8232.61 1107
8233.46 1051
8234.32 1017
8235.18 1017
8236.03 982
8236.89 939
8237.75 974
8238.60 982
8239.46 956
8240.32 955
8241.17 1010
8242.03 1018
8242.89 1007
8243.74 990
8244.60 994
8245.46 993
8246.31 1018
8247.17 955
8248.03 1057
8248.89 1026
8249.74 1011
8250.60 1015
8251.46 1071
8252.32 1010
8253.17 1061
8254.03 1005
8254.89 1016
8255.75 998
8256.60 991
8257.46 960
8258.32 991
8259.18 974
8260.04 953
8260.89 1000
8261.75 990
8262.61 951
8263.47 951
8264.33 942
8265.18 946
8266.04 931
8266.90 940
8267.76 901
8268.62 878
8269.47 924
8270.33 1011
8271.19 927
8272.05 922
8272.91 987
8273.77 1042
8274.63 972
8275.48 1019
8276.34 996
8277.20 915
8278.06 951
8278.92 942
8279.78 967
8280.64 979
8281.50 982
8282.36 975
8283.21 1058
8284.07 1026
8284.93 1021
8285.79 1004
8286.65 1018
8287.51 1041
8288.37 1040
8289.23 969
8290.09 1022
8290.95 1024
8291.81 1084
8292.67 1041
8293.53 1035
8294.39 1075
8295.25 1113
8296.11 1132
8296.97 1139
8297.82 1110
8298.68 1107
8299.54 1045
8300.40 1029
8301.26 990
8302.12 994
8302.98 1018
8303.84 1004
8304.71 1047
8305.57 1015
8306.43 1047
8307.29 1010
8308.15 977
8309.01 1107
8309.87 1019
8310.73 994
8311.59 987
8312.45 989
8313.31 927
8314.17 943
8315.03 1000
8315.89 929
8316.75 998
8317.61 982
8318.47 1001
8319.33 1031
8320.20 1027
8321.06 995
8321.92 1005
8322.78 975
8323.64 987
8324.50 1005
8325.36 974
8326.22 1072
8327.09 1039
8327.95 964
8328.81 995
8329.67 1003
8330.53 978
8331.39 1006
8332.25 968
8333.12 1058
8333.98 994
8334.84 991
8335.70 1016
8336.56 991
8337.42 998
8338.29 1033
8339.15 966
8340.01 1017
8340.87 1013
8341.73 1072
8342.60 1003
8343.46 1028
8344.32 1002
8345.18 1045
8346.05 1047
8346.91 1067
8347.77 1057
8348.63 1097
8349.50 1041
8350.36 1061
8351.22 1085
8352.08 937
8352.95 1076
8353.81 1101
8354.67 1038
8355.53 1049
8356.40 1101
8357.26 1179
8358.12 1118
8358.99 1112
8359.85 1082
8360.71 1059
8361.58 1134
8362.44 1150
8363.30 1060
8364.17 1055
8365.03 1129
8365.89 1122
8366.76 1103
8367.62 1130
8368.48 1168
8369.35 1138
8370.21 1147
8371.07 1176
8371.94 1137
8372.80 1156
8373.66 1184
8374.53 1273
8375.39 1231
8376.26 1200
8377.12 1174
8377.98 1143
8378.85 1177
8379.71 1196
8380.58 1227
8381.44 1156
8382.30 1139
8383.17 1222
8384.03 1299
8384.90 1283
8385.76 1348
8386.63 1318
8387.49 1273
8388.35 1379
8389.22 1341
8390.08 1300
8390.95 1285
8391.81 1279
8392.68 1179
8393.54 1234
8394.41 1256
8395.27 1304
8396.14 1301
8397.00 1256
8397.87 1320
8398.73 1378
8399.60 1368
8400.46 1315
8401.33 1386
8402.19 1420
8403.06 1383
8403.92 1325
8404.79 1319
8405.65 1375
8406.52 1419
8407.39 1403
8408.25 1442
8409.12 1458
8409.98 1462
8410.85 1580
8411.71 1571
8412.58 1441
8413.44 1459
8414.31 1513
8415.18 1568
8416.04 1564
8416.91 1590
8417.77 1597
8418.64 1623
8419.51 1574
8420.37 1587
8421.24 1636
8422.11 1631
8422.97 1655
8423.84 1701
8424.70 1759
8425.57 1850
8426.44 1939
8427.30 1935
8428.17 1906
8429.04 1891
8429.90 1946
8430.77 1966
8431.64 2077
8432.50 2003
8433.37 1975
8434.24 2009
8435.10 2042
8435.97 1978
8436.84 2017
8437.71 2137
8438.57 2252
8439.44 2333
8440.31 2282
8441.17 2357
8442.04 2431
8442.91 2615
8443.78 2935
8444.64 2895
8445.51 2767
8446.38 2810
8447.25 2865
8448.11 2835
8448.98 2746
8449.85 2653
8450.72 2642
8451.58 2790
8452.45 2873
8453.32 2937
8454.19 3035
8455.06 3314
8455.92 3731
8456.79 4092
8457.66 4696
8458.53 4938
8459.40 5265
8460.27 5409
8461.13 5358
8462.00 5100
8462.87 4942
8463.74 4430
8464.61 4035
8465.48 3888
8466.34 3520
8467.21 3404
8468.08 3561
8468.95 3925
8469.82 4573
8470.69 5524
8471.56 6429
8472.42 7174
8473.29 7660
8474.16 7876
8475.03 7234
8475.90 6583
8476.77 5871
8477.64 5053
8478.51 4224
8479.38 3754
8480.25 3016
8481.12 2707
8481.99 2398
8482.85 2257
8483.72 2210
8484.59 2121
8485.46 2058
8486.33 2118
8487.20 2094
8488.07 1959
8488.94 1952
8489.81 2035
8490.68 1928
8491.55 1895
8492.42 1909
8493.29 1879
8494.16 1837
8495.03 1902
8495.90 1709
8496.77 1721
8497.64 1742
8498.51 1771
8499.38 1831
8500.25 1730
8501.12 1789
8501.99 1798
8502.86 1905
8503.73 1747
8504.60 1863
8505.47 1769
8506.34 1750
8507.22 1826
8508.09 1874
8508.96 1863
8509.83 1939
8510.70 1857
8511.57 1942
8512.44 1944
8513.31 1873
8514.18 1869
8515.05 1877
8515.92 1845
8516.80 1821
8517.67 1761
8518.54 1815
8519.41 1849
8520.28 1860
8521.15 1818
8522.02 1876
8522.89 1842
8523.77 1878
8524.64 1878
8525.51 1843
8526.38 1871
8527.25 1896
8528.12 1951
8529.00 1935
8529.87 1987
8530.74 1967
8531.61 2055
8532.48 2188
8533.36 2045
8534.23 2060
8535.10 2107
8535.97 2087
8536.84 2067
8537.72 2160
8538.59 2122
8539.46 2149
8540.33 2124
8541.21 2076
8542.08 1992
8542.95 2026
8543.82 1978
8544.70 1879
8545.57 1942
8546.44 1979
8547.31 1931
8548.19 1980
8549.06 1834
8549.93 1951
8550.80 1995
8551.68 1936
8552.55 2007
8553.42 2107
8554.30 2116
8555.17 2123
8556.04 2263
8556.92 2309
8557.79 2192
8558.66 2233
8559.54 2195
8560.41 2118
8561.28 1940
8562.16 1823
8563.03 1829
8563.90 1762
8564.78 1675
8565.65 1659
8566.52 1569
8567.40 1551
8568.27 1566
8569.15 1533
8570.02 1576
8570.89 1530
8571.77 1554
8572.64 1565
8573.51 1616
8574.39 1595
8575.26 1616
8576.14 1564
8577.01 1477
8577.89 1492
8578.76 1470
8579.63 1563
8580.51 1520
8581.38 1550
8582.26 1452
8583.13 1344
8584.01 1374
8584.88 1449
8585.76 1548
8586.63 1490
8587.51 1417
8588.38 1433
8589.26 1483
8590.13 1494
8591.00 1465
8591.88 1438
8592.75 1458
8593.63 1483
8594.51 1465
8595.38 1507
8596.26 1508
8597.13 1479
8598.01 1441
8598.88 1554
8599.76 1448
8600.63 1478
8601.51 1572
8602.38 1538
8603.26 1562
8604.13 1536
8605.01 1545
8605.89 1612
8606.76 1715
8607.64 1627
8608.51 1606
8609.39 1604
8610.26 1646
8611.14 1653
8612.02 1806
8612.89 1860
8613.77 1754
8614.65 1838
8615.52 1742
8616.40 1750
8617.27 1705
8618.15 1751
8619.03 1685
8619.90 1742
8620.78 1645
8621.66 1726
8622.53 1686
8623.41 1828
8624.29 1901
8625.16 1893
8626.04 2062
8626.92 2063
8627.79 2121
8628.67 2069
8629.55 2139
8630.42 2001
8631.30 2065
8632.18 1986
8633.05 1944
8633.93 1860
8634.81 1783
8635.69 1768
8636.56 1778
8637.44 1783
8638.32 1636
8639.20 1655
8640.07 1733
8640.95 1857
8641.83 1790
8642.71 1827
8643.58 1837
8644.46 1910
8645.34 1923
8646.22 1848
8647.09 1863
8647.97 1859
8648.85 1923
8649.73 1857
8650.61 1940
8651.48 1973
8652.36 1934
8653.24 1950
8654.12 2018
8655.00 2009
8655.87 2085
8656.75 2060
8657.63 2080
8658.51 2089
8659.39 2076
8660.27 2004
8661.14 1958
8662.02 2026
8662.90 2130
8663.78 1970
8664.66 1963
8665.54 2066
8666.42 2074
8667.30 1896
8668.17 1973
8669.05 2012
8669.93 2123
8670.81 2129
8671.69 2320
8672.57 2422
8673.45 2492
8674.33 2575
8675.21 2695
8676.09 2825
8676.97 2741
8677.84 2797
8678.72 2876
8679.60 2874
8680.48 2698
8681.36 2700
8682.24 2520
8683.12 2370
8684.00 2387
8684.88 2419
8685.76 2246
8686.64 2197
8687.52 2343
8688.40 2496
8689.28 2504
8690.16 2859
8691.04 3097
8691.92 3521
8692.80 4210
8693.68 4703
8694.56 5409
8695.44 5672
8696.32 5738
8697.20 5576
8698.08 5188
8698.96 4714
8699.84 4065
8700.72 3527
8701.60 3039
8702.48 2710
8703.37 2333
8704.25 2228
8705.13 2033
8706.01 1909
8706.89 1815
8707.77 1715
8708.65 1766
8709.53 1727
8710.41 1646
8711.29 1635
8712.17 1637
8713.06 1625
8713.94 1594
8714.82 1554
8715.70 1540
8716.58 1507
8717.46 1519
8718.34 1453
8719.22 1402
8720.11 1454
8720.99 1574
8721.87 1540
8722.75 1560
8723.63 1483
8724.51 1552
8725.40 1635
8726.28 1593
8727.16 1556
8728.04 1541
8728.92 1618
8729.81 1617
8730.69 1730
8731.57 1611
8732.45 1549
8733.33 1690
8734.22 1649
8735.10 1619
8735.98 1633
8736.86 1570
8737.75 1473
8738.63 1478
8739.51 1452
8740.39 1485
8741.28 1456
8742.16 1406
8743.04 1479
8743.92 1482
8744.81 1421
8745.69 1383
8746.57 1381
8747.46 1508
8748.34 1421
8749.22 1417
8750.10 1423
8750.99 1486
8751.87 1543
8752.75 1492
8753.64 1503
8754.52 1447
8755.40 1526
8756.29 1509
8757.17 1548
8758.05 1512
8758.94 1572
8759.82 1547
8760.70 1708
8761.59 1695
8762.47 1659
8763.35 1653
8764.24 1635
8765.12 1658
8766.01 1615
8766.89 1552
8767.77 1650
8768.66 1610
8769.54 1521
8770.43 1609
8771.31 1515
8772.19 1501
8773.08 1511
8773.96 1597
8774.85 1626
8775.73 1608
8776.62 1529
8777.50 1614
8778.38 1478
8779.27 1379
8780.15 1465
8781.04 1372
8781.92 1504
8782.81 1424
8783.69 1379
8784.58 1355
8785.46 1369
8786.35 1379
8787.23 1341
8788.12 1386
8789.00 1433
8789.89 1369
8790.77 1469
8791.66 1403
8792.54 1471
8793.43 1430
8794.31 1499
8795.20 1464
8796.08 1514
8796.97 1506
8797.85 1475
8798.74 1394
8799.62 1426
8800.51 1380
8801.40 1303
8802.28 1346
8803.17 1343
8804.05 1276
8804.94 1244
8805.82 1296
8806.71 1393
8807.60 1272
8808.48 1353
8809.37 1299
8810.25 1347
8811.14 1359
8812.03 1356
8812.91 1332
8813.80 1312
8814.69 1254
8815.57 1314
8816.46 1195
8817.34 1162
8818.23 1175
8819.12 1171
8820.00 1267
8820.89 1246
8821.78 1198
8822.66 1253
8823.55 1260
8824.44 1334
8825.32 1309
8826.21 1235
8827.10 1187
8827.99 1219
8828.87 1254
8829.76 1199
8830.65 1189
8831.53 1181
8832.42 1148
8833.31 1024
8834.20 1068
8835.08 1127
8835.97 1127
8836.86 1193
8837.74 1166
8838.63 1130
8839.52 1150
8840.41 1142
8841.30 1147
8842.18 1145
8843.07 1096
8843.96 1109
8844.85 1096
8845.73 1212
8846.62 1198
8847.51 1185
8848.40 1189
8849.29 1236
8850.17 1241
8851.06 1195
8851.95 1174
8852.84 1119
8853.73 1085
8854.61 1080
8855.50 1137
8856.39 1118
8857.28 1102
8858.17 1057
8859.06 1061
8859.95 994
8860.83 1086
8861.72 1096
8862.61 1102
8863.50 1064
8864.39 1095
8865.28 1099
8866.17 1153
8867.06 1172
8867.94 1146
8868.83 1190
8869.72 1125
8870.61 1072
8871.50 1064
8872.39 994
8873.28 982
8874.17 1077
8875.06 1016
8875.95 979
8876.84 971
8877.73 929
8878.62 997
8879.51 955
8880.40 973
8881.28 1016
8882.17 1042
8883.06 963
8883.95 998
8884.84 987
8885.73 1003
8886.62 978
8887.51 1003
8888.40 974
8889.29 947
8890.18 1001
8891.07 987
8891.96 930
8892.85 942
8893.74 949
8894.63 926
8895.53 947
8896.42 932
8897.31 942
8898.20 883
8899.09 903
8899.98 875
8900.87 874
8901.76 911
8902.65 913
8903.54 917
8904.43 899
8905.32 879
8906.21 921
8907.10 848
8907.99 872
8908.89 926
8909.78 907
8910.67 1000
8911.56 856
8912.45 898
8913.34 940
8914.23 907
8915.12 891
8916.02 974
8916.91 961
8917.80 954
8918.69 850
8919.58 943
8920.47 896
8921.36 927
8922.26 935
8923.15 895
8924.04 887
8924.93 907
8925.82 936
8926.72 930
8927.61 933
8928.50 878
8929.39 862
8930.28 888
8931.18 867
8932.07 825
8932.96 890
8933.85 807
8934.75 818
8935.64 868
8936.53 868
8937.42 886
8938.31 831
8939.21 830
8940.10 819
8940.99 863
8941.89 836
8942.78 814
8943.67 873
8944.56 860
8945.46 865
8946.35 819
8947.24 795
8948.14 841
8949.03 779
8949.92 815
8950.81 813
8951.71 817
8952.60 856
8953.49 797
8954.39 843
8955.28 869
8956.17 841
8957.07 791
8957.96 774
8958.85 801
8959.75 844
8960.64 849
8961.54 795
8962.43 863
8963.32 909
8964.22 881
8965.11 888
8966.00 869
8966.90 822
8967.79 810
8968.69 818
8969.58 869
8970.47 848
8971.37 885
8972.26 867
8973.16 865
8974.05 863
8974.95 832
8975.84 784
8976.73 879
8977.63 887
8978.52 796
8979.42 866
8980.31 873
8981.21 806
8982.10 821
8983.00 876
8983.89 821
8984.79 796
8985.68 859
8986.58 855
8987.47 828
8988.37 865
8989.26 826
8990.16 854
8991.05 824
8991.95 819
8992.84 802
8993.74 750
8994.63 788
8995.53 772
8996.42 802
8997.32 759
8998.21 729
8999.11 800
9000.01 801
9000.90 842
9001.80 847
9002.69 817
9003.59 806
9004.48 763
9005.38 775
9006.28 796
9007.17 760
9008.07 751
9008.96 740
9009.86 795
9010.76 773
9011.65 807
9012.55 748
9013.45 815
9014.34 818
9015.24 798
9016.13 744
9017.03 667
9017.93 730
9018.82 716
9019.72 678
9020.62 700
9021.51 719
9022.41 804
9023.31 800
9024.20 791
9025.10 799
9026.00 770
9026.89 778
9027.79 815
9028.69 806
9029.59 789
9030.48 771
9031.38 821
9032.28 809
9033.17 762
9034.07 780
9034.97 762
9035.87 747
9036.76 786
9037.66 784
9038.56 733
9039.46 776
9040.35 777
9041.25 760
9042.15 787
9043.05 784
9043.94 819
9044.84 822
9045.74 744
9046.64 803
9047.54 775
9048.43 831
9049.33 799
9050.23 812
9051.13 768
9052.03 764
9052.92 774
9053.82 753
9054.72 776
9055.62 783
9056.52 812
9057.42 774
9058.32 752
9059.21 791
9060.11 749
9061.01 778
9061.91 856
9062.81 824
9063.71 791
9064.61 796
9065.50 858
9066.40 839
9067.30 778
9068.20 761
9069.10 793
9070.00 805
9070.90 798
9071.80 753
9072.70 798
9073.60 816
9074.50 796
9075.40 756
9076.29 743
9077.19 763
9078.09 770
9078.99 752
9079.89 703
9080.79 790
9081.69 760
9082.59 685
9083.49 743
9084.39 774
9085.29 761
9086.19 804
9087.09 795
9087.99 763
9088.89 790
9089.79 766
9090.69 838
9091.59 801
9092.49 798
9093.39 745
9094.29 733
9095.19 773
9096.09 805
9096.99 811
9097.89 749
9098.79 791
9099.69 831
9100.60 801
9101.50 789
9102.40 794
9103.30 767
9104.20 728
9105.10 648
9106.00 748
9106.90 776
9107.80 722
9108.70 758
9109.60 737
9110.50 753
9111.41 764
9112.31 730
9113.21 744
9114.11 675
9115.01 703
9115.91 764
9116.81 744
9117.72 693
9118.62 780
9119.52 729
9120.42 751
9121.32 688
9122.22 762
9123.12 807
9124.03 766
9124.93 687
9125.83 699
9126.73 760
9127.63 713
9128.54 765
9129.44 738
9130.34 697
9131.24 777
9132.14 752
9133.05 732
9133.95 724
9134.85 746
9135.75 805
9136.66 705
9137.56 733
9138.46 757
9139.36 735
9140.27 650
9141.17 767
9142.07 748
9142.97 702
9143.88 780
9144.78 808
9145.68 719
9146.59 677
9147.49 727
9148.39 734
9149.29 722
9150.20 717
9151.10 723
9152.00 821
9152.91 765
9153.81 721
9154.71 769
9155.62 775
9156.52 775
9157.42 732
9158.33 715
9159.23 720
9160.13 712
9161.04 751
9161.94 720
9162.84 691
9163.75 702
9164.65 779
9165.56 789
9166.46 717
9167.36 733
9168.27 755
9169.17 818
9170.08 787
9170.98 773
9171.88 746
9172.79 713
9173.69 736
9174.60 774
9175.50 729
9176.41 759
9177.31 727
9178.21 766
9179.12 767
9180.02 769
9180.93 741
9181.83 751
9182.74 776
9183.64 700
9184.55 780
9185.45 821
9186.36 795
9187.26 723
9188.17 812
9189.07 788
9189.98 753
9190.88 742
9191.79 739
9192.69 777
9193.60 734
9194.50 773
9195.41 776
9196.31 787
9197.22 799
9198.12 798
9199.03 801
9199.93 765
9200.84 883
9201.75 892
9202.65 900
9203.56 905
9204.46 855
9205.37 841
9206.27 828
9207.18 873
9208.09 828
9208.99 750
9209.90 808
9210.80 811
9211.71 790
9212.62 773
9213.52 830
9214.43 846
9215.34 815
9216.24 788
9217.15 777
9218.05 843
9218.96 911
9219.87 959
9220.77 984
9221.68 949
9222.59 943
9223.49 887
9224.40 816
9225.31 868
9226.21 818
9227.12 844
9228.03 767
9228.93 770
9229.84 809
9230.75 766
9231.66 809
9232.56 732
9233.47 700
9234.38 768
9235.28 779
9236.19 712
9237.10 764
9238.01 794
9238.91 733
9239.82 759
9240.73 754
9241.64 725
9242.54 691
9243.45 697
9244.36 706
9245.27 659
9246.18 726
9247.08 748
9247.99 747
9248.90 696
9249.81 703
9250.71 660
9251.62 710
9252.53 778
9253.44 718
9254.35 708
9255.26 663
9256.16 745
9257.07 723
9257.98 741
9258.89 743
9259.80 732
9260.71 720
9261.61 764
9262.52 760
9263.43 668
9264.34 694
9265.25 746
9266.16 748
9267.07 751
9267.98 722
9268.88 691
9269.79 684
9270.70 738
9271.61 810
9272.52 755
9273.43 734
9274.34 766
9275.25 748
9276.16 748
9277.07 749
9277.98 778
9278.89 748
9279.80 742
9280.70 746
9281.61 751
9282.52 721
9283.43 769
9284.34 698
9285.25 721
9286.16 679
9287.07 752
9287.98 722
9288.89 700
9289.80 808
9290.71 811
9291.62 789
9292.53 704
9293.44 693
9294.35 707
9295.26 753
9296.17 779
9297.08 769
9297.99 747
9298.90 765
9299.81 728
9300.73 706
9301.64 794
9302.55 801
9303.46 832
9304.37 793
9305.28 820
9306.19 775
9307.10 839
9308.01 839
9308.92 790
9309.83 777
9310.74 852
9311.65 870
9312.57 871
9313.48 858
9314.39 841
9315.30 903
9316.21 880
9317.12 875
9318.03 830
9318.94 833
9319.86 862
9320.77 856
9321.68 745
9322.59 781
9323.50 749
9324.41 809
9325.33 740
9326.24 727
9327.15 772
9328.06 783
9328.97 767
9329.88 769
9330.80 693
9331.71 700
9332.62 746
9333.53 752
9334.44 749
9335.36 750
9336.27 759
9337.18 819
9338.09 756
9339.01 726
9339.92 775
9340.83 783
9341.74 732
9342.66 747
9343.57 784
9344.48 776
9345.39 776
9346.31 752
9347.22 821
9348.13 820
9349.05 768
9349.96 803
9350.87 721
9351.78 750
9352.70 788
9353.61 773
9354.52 710
9355.44 731
9356.35 718
9357.26 756
9358.18 746
9359.09 739
9360.00 736
9360.92 679
9361.83 737
9362.74 785
9363.66 765
9364.57 728
9365.48 835
9366.40 747
9367.31 758
9368.23 712
9369.14 725
9370.05 760
9370.97 796
9371.88 803
9372.80 849
9373.71 830
9374.62 877
9375.54 799
9376.45 789
9377.37 796
9378.28 816
9379.19 775
9380.11 786
9381.02 839
9381.94 836
9382.85 784
9383.77 812
9384.68 806
9385.60 803
9386.51 859
9387.43 804
9388.34 868
9389.26 855
9390.17 874
9391.09 968
9392.00 932
9392.91 914
9393.83 1023
9394.75 1003
9395.66 914
9396.58 968
9397.49 1027
9398.41 1009
9399.32 963
9400.24 1029
9401.15 1013
9402.07 999
9402.98 971
9403.90 896
9404.81 894
9405.73 883
9406.65 858
9407.56 818
9408.48 846
9409.39 893
9410.31 892
9411.22 783
9412.14 871
9413.06 898
9413.97 911
9414.89 853
9415.80 908
9416.72 970
9417.64 891
9418.55 860
9419.47 866
9420.39 824
9421.30 812
9422.22 894
9423.14 852
9424.05 916
9424.97 885
9425.88 830
9426.80 888
9427.72 892
9428.64 820
9429.55 836
9430.47 865
9431.39 886
9432.30 810
9433.22 899
9434.14 841
9435.05 939
9435.97 864
9436.89 827
9437.81 870
9438.72 892
9439.64 919
9440.56 989
9441.47 847
9442.39 921
9443.31 902
9444.23 884
9445.14 861
9446.06 887
9446.98 928
9447.90 926
9448.81 931
9449.73 1035
9450.65 967
9451.57 963
9452.49 1058
9453.40 1024
9454.32 1105
9455.24 1196
9456.16 1200
9457.08 1239
9457.99 1162
9458.91 1203
9459.83 1160
9460.75 1136
9461.67 969
9462.59 969
9463.50 969
9464.42 980
9465.34 923
9466.26 924
9467.18 906
9468.10 918
9469.02 864
9469.94 895
9470.85 891
9471.77 921
9472.69 829
9473.61 935
9474.53 966
9475.45 927
9476.37 960
9477.29 946
9478.21 929
9479.13 962
9480.04 952
9480.96 993
9481.88 1010
9482.80 1007
9483.72 1058
9484.64 990
9485.56 887
9486.48 979
9487.40 934
9488.32 954
9489.24 914
9490.16 945
9491.08 893
9492.00 910
9492.92 985
9493.84 963
9494.76 943
9495.68 941
9496.60 998
9497.52 960
9498.44 967
9499.36 985
9500.28 956
9501.20 856
9502.12 882
9503.04 859
9503.96 988
9504.88 968
9505.80 976
9506.72 979
9507.64 917
9508.56 909
9509.48 875
9510.41 936
9511.33 933
9512.25 976
9513.17 980
9514.09 954
9515.01 1028
9515.93 1050
9516.85 1069
9517.77 1114
9518.69 1072
9519.61 1079
9520.54 1105
9521.46 1135
9522.38 1127
9523.30 1094
9524.22 1152
9525.14 1111
9526.06 1082
9526.99 1057
9527.91 1110
9528.83 1100
9529.75 1114
9530.67 1188
9531.59 1172
9532.52 1188
9533.44 1397
9534.36 1528
9535.28 1558
9536.20 1577
9537.13 1564
9538.05 1431
9538.97 1429
9539.89 1422
9540.81 1365
9541.74 1323
9542.66 1259
9543.58 1189
9544.50 1161
9545.43 1203
9546.35 1145
9547.27 1126
9548.19 1159
9549.12 1151
9550.04 1133
9550.96 1072
9551.88 1110
9552.81 1064
9553.73 995
9554.65 1080
9555.58 1059
9556.50 1087
9557.42 1090
9558.34 1087
9559.27 1081
9560.19 1126
9561.11 1149
9562.04 1152
9562.96 1152
9563.88 1222
9564.81 1163
9565.73 1062
9566.65 1097
9567.58 1166
9568.50 1048
9569.43 1014
9570.35 970
9571.27 1005
9572.20 1018
9573.12 1103
9574.04 1030
9574.97 999
9575.89 1004
9576.82 1032
9577.74 1071
9578.66 1028
9579.59 1046
9580.51 1049
9581.44 1042
9582.36 990
9583.28 1012
9584.21 1017
9585.13 1055
9586.06 1031
9586.98 1036
9587.91 1048
9588.83 1066
9589.76 1100
9590.68 1085
9591.60 1111
9592.53 1115
9593.45 1089
9594.38 1129
9595.30 1087
9596.23 1118
9597.15 1109
9598.08 1101
9599.00 1123
9599.93 1118
9600.85 1155
9601.78 1149
9602.70 1143
9603.63 1108
9604.55 1153
9605.48 1155
9606.41 1145
9607.33 1229
9608.26 1247
9609.18 1271
9610.11 1256
9611.03 1312
9611.96 1230
9612.88 1245
9613.81 1232
9614.74 1308
9615.66 1392
9616.59 1329
9617.51 1258
9618.44 1357
9619.37 1304
9620.29 1285
9621.22 1289
9622.14 1287
9623.07 1335
9624.00 1339
9624.92 1359
9625.85 1395
9626.78 1353
9627.70 1319
9628.63 1411
9629.55 1419
9630.48 1356
9631.41 1409
9632.33 1496
9633.26 1565
9634.19 1559
9635.11 1486
9636.04 1582
9636.97 1647
9637.90 1693
9638.82 1652
9639.75 1642
9640.68 1717
9641.60 1679
9642.53 1685
9643.46 1595
9644.38 1705
9645.31 1809
9646.24 1859
9647.17 1870
9648.09 2022
9649.02 2007
9649.95 2139
9650.88 2281
9651.80 2355
9652.73 2459
9653.66 2420
9654.59 2376
9655.51 2249
9656.44 2173
9657.37 2057
9658.30 1924
9659.23 1991
9660.15 1879
9661.08 1744
9662.01 1698
9662.94 1696
9663.87 1647
9664.80 1691
9665.72 1674
9666.65 1597
9667.58 1664
9668.51 1724
9669.44 1709
9670.37 1759
9671.29 1737
9672.22 1725
9673.15 1758
9674.08 1672
9675.01 1686
9675.94 1645
9676.87 1660
9677.79 1765
9678.72 1676
9679.65 1651
9680.58 1676
9681.51 1753
9682.44 1807
9683.37 1827
9684.30 1792
9685.23 1797
9686.16 1867
9687.09 1775
9688.01 1731
9688.94 1826
9689.87 1819
9690.80 1858
9691.73 1976
9692.66 1869
9693.59 1995
9694.52 2114
9695.45 2026
9696.38 2010
9697.31 1922
9698.24 1937
9699.17 2031
9700.10 2062
9701.03 2155
9701.96 2201
9702.89 2185
9703.82 2224
9704.75 2165
9705.68 2071
9706.61 1978
9707.54 1893
9708.47 1835
9709.40 1798
9710.33 1670
9711.26 1662
9712.19 1708
9713.12 1815
9714.05 1786
9714.98 1690
9715.92 1666
9716.85 1732
9717.78 1800
9718.71 1738
9719.64 1580
9720.57 1638
9721.50 1707
9722.43 1701
9723.36 1640
9724.29 1567
9725.22 1587
9726.16 1555
9727.09 1526
9728.02 1557
9728.95 1572
9729.88 1568
9730.81 1533
9731.74 1613
9732.67 1575
9733.61 1567
9734.54 1531
9735.47 1535
9736.40 1540
9737.33 1573
9738.26 1536
9739.20 1512
9740.13 1488
9741.06 1569
9741.99 1496
9742.92 1458
9743.86 1389
9744.79 1415
9745.72 1387
9746.65 1341
9747.58 1475
9748.52 1420
9749.45 1365
9750.38 1469
9751.31 1369
9752.25 1374
9753.18 1361
9754.11 1419
9755.04 1432
9755.98 1303
9756.91 1364
9757.84 1346
9758.77 1372
9759.71 1307
9760.64 1379
9761.57 1310
9762.51 1467
9763.44 1374
9764.37 1410
9765.30 1411
9766.24 1436
9767.17 1370
9768.10 1418
9769.04 1343
9769.97 1436
9770.90 1449
9771.84 1416
9772.77 1402
9773.70 1382
9774.64 1419
9775.57 1381
9776.50 1394
9777.44 1453
9778.37 1497
9779.31 1508
9780.24 1515
9781.17 1560
9782.11 1565
9783.04 1533
9783.97 1539
9784.91 1517
9785.84 1537
9786.78 1485
9787.71 1497
9788.64 1459
9789.58 1466
9790.51 1418
9791.45 1442
9792.38 1469
9793.32 1348
9794.25 1418
9795.19 1342
9796.12 1334
9797.05 1386
9797.99 1468
9798.92 1340
9799.86 1321
9800.79 1374
9801.73 1383
9802.66 1424
9803.60 1432
9804.53 1516
9805.47 1359
9806.40 1311
9807.34 1293
9808.27 1361
9809.21 1278
9810.14 1271
9811.08 1269
9812.01 1245
9812.95 1204
9813.88 1191
9814.82 1162
9815.75 1142
9816.69 1170
9817.63 1198
9818.56 1172
9819.50 1199
9820.43 1261
9821.37 1185
9822.30 1157
9823.24 1217
9824.18 1166
9825.11 1193
9826.05 1147
9826.98 1144
9827.92 1086
9828.86 1136
9829.79 1091
9830.73 1114
9831.66 1031
9832.60 1067
9833.54 1080
9834.47 1164
9835.41 1165
9836.35 1146
9837.28 1109
9838.22 1139
9839.16 1134
9840.09 1125
9841.03 1163
9841.97 1137
9842.90 1123
9843.84 1075
9844.78 1149
9845.71 1220
9846.65 1174
9847.59 1177
9848.52 1174
9849.46 1160
9850.40 1212
9851.34 1227
9852.27 1193
9853.21 1242
9854.15 1225
9855.08 1181
9856.02 1263
9856.96 1221
9857.90 1129
9858.83 1209
9859.77 1269
9860.71 1168
9861.65 1170
9862.58 1258
9863.52 1172
9864.46 1058
9865.40 1096
9866.34 1152
9867.27 1150
9868.21 1132
9869.15 1153
9870.09 1160
9871.03 1110
9871.96 1109
9872.90 1065
9873.84 1091
9874.78 1110
9875.72 1116
9876.66 1026
9877.59 1071
9878.53 1052
9879.47 1079
9880.41 1105
9881.35 1093
9882.29 1078
9883.23 1113
9884.16 1180
9885.10 1160
9886.04 1186
9886.98 1140
9887.92 1092
9888.86 1125
9889.80 1152
9890.74 1084
9891.68 1069
9892.61 1120
9893.55 1079
9894.49 1042
9895.43 1024
9896.37 1036
9897.31 1059
9898.25 1074
9899.19 994
9900.13 1002
9901.07 1023
9902.01 1029
9902.95 1045
9903.89 1032
9904.83 1054
9905.77 1065
9906.71 1097
9907.65 1114
9908.59 1024
9909.53 1069
9910.47 1047
9911.41 1107
9912.35 1036
9913.29 1001
9914.23 1038
9915.17 1027
9916.11 1130
9917.05 1114
9917.99 1049
9918.93 1013
9919.87 1108
9920.81 1060
9921.75 1028
9922.69 1037
9923.63 1122
9924.57 1164
9925.51 1261
9926.45 1288
9927.39 1455
9928.33 1620
9929.28 1753
9930.22 1782
9931.16 1804
9932.10 1793
9933.04 1681
9933.98 1602
9934.92 1479
9935.86 1392
9936.80 1297
9937.74 1154
9938.69 1179
9939.63 1134
9940.57 1077
9941.51 1067
9942.45 1052
9943.39 1065
9944.34 996
9945.28 956
9946.22 1029
9947.16 1111
9948.10 1008
9949.04 1044
9949.99 972
9950.93 960
9951.87 993
9952.81 992
9953.75 1006
9954.70 939
9955.64 959
9956.58 899
9957.52 934
9958.46 943
9959.41 960
9960.35 1006
9961.29 1018
9962.23 1034
9963.18 990
9964.12 948
9965.06 963
9966.00 966
9966.95 982
9967.89 948
9968.83 1021
9969.77 921
9970.72 955
9971.66 932
9972.60 956
9973.55 957
9974.49 958
9975.43 922
9976.38 960
9977.32 970
9978.26 909
9979.21 909
9980.15 834
9981.09 889
9982.04 936
9982.98 891
9983.92 902
9984.87 941
9985.81 918
9986.75 883
9987.70 942
9988.64 921
9989.58 934
9990.53 907
9991.47 891
9992.42 874
9993.36 836
9994.30 810
9995.25 912
9996.19 880
9997.14 922
9998.08 925
9999.02 866
9999.97 843
10000.91 945
10001.86 958
10002.80 972
10003.75 940
10004.69 941
10005.63 976
10006.58 968
10007.52 889
10008.47 903
10009.41 901
10010.36 961
10011.30 927
10012.25 875
10013.19 893
10014.14 968
10015.08 930
10016.03 940
10016.97 905
10017.92 855
10018.86 895
10019.81 914
10020.75 876
10021.70 866
10022.64 909
10023.59 854
10024.53 903
10025.48 804
10026.42 837
10027.37 912
10028.32 902
10029.26 911
10030.21 888
10031.15 885
10032.10 876
10033.04 911
10033.99 950
10034.94 903
10035.88 873
10036.83 881
10037.77 839
10038.72 830
10039.67 846
10040.61 868
10041.56 831
10042.50 946
10043.45 863
10044.40 850
10045.34 842
10046.29 861
10047.24 788
10048.18 837
10049.13 798
10050.08 812
10051.02 846
10051.97 813
10052.92 760
10053.86 755
10054.81 870
10055.76 847
10056.70 782
10057.65 830
10058.60 875
10059.54 798
10060.49 741
10061.44 792
10062.39 795
10063.33 808
10064.28 796
10065.23 770
10066.17 778
10067.12 780
10068.07 823
10069.02 816
10069.96 727
10070.91 812
10071.86 838
10072.81 784
10073.76 787
10074.70 787
10075.65 770
10076.60 794
10077.55 780
10078.49 785
10079.44 834
10080.39 791
10081.34 819
10082.29 838
10083.23 807
10084.18 765
10085.13 841
10086.08 778
10087.03 768
10087.98 803
10088.92 789
10089.87 815
10090.82 831
10091.77 800
10092.72 773
10093.67 836
10094.62 812
10095.56 825
10096.51 790
10097.46 804
10098.41 788
10099.36 836
10100.31 800
10101.26 803
10102.21 876
10103.16 812
10104.11 859
10105.05 805
10106.00 701
10106.95 806
10107.90 800
10108.85 848
10109.80 826
10110.75 827
10111.70 800
10112.65 755
10113.60 742
10114.55 684
10115.50 807
10116.45 794
10117.40 765
10118.35 722
10119.30 751
10120.25 815
10121.20 732
10122.15 747
10123.10 806
10124.05 781
10125.00 778
10125.95 746
10126.90 791
10127.85 792
10128.80 772
10129.75 742
10130.70 781
10131.65 855
10132.60 793
10133.55 729
10134.50 698
10135.45 789
10136.40 795
10137.35 779
10138.30 786
10139.26 798
10140.21 763
10141.16 793
10142.11 814
10143.06 754
10144.01 726
10144.96 734
10145.91 838
10146.86 790
10147.81 799
10148.77 785
10149.72 778
10150.67 811
10151.62 808
10152.57 795
10153.52 745
10154.47 775
10155.43 897
10156.38 837
10157.33 857
10158.28 841
10159.23 834
10160.18 814
10161.14 823
10162.09 808
10163.04 818
10163.99 873
10164.94 897
10165.90 916
10166.85 903
10167.80 950
10168.75 867
10169.70 873
10170.66 838
10171.61 860
10172.56 887
10173.51 938
10174.47 873
10175.42 875
10176.37 939
10177.32 868
10178.28 879
10179.23 833
10180.18 869
10181.14 881
10182.09 901
10183.04 839
10183.99 912
10184.95 906
10185.90 973
10186.85 989
10187.81 996
10188.76 991
10189.71 1000
10190.67 990
10191.62 1015
10192.57 1056
10193.53 1014
10194.48 983
10195.43 985
10196.39 970
10197.34 1006
10198.29 1009
10199.25 1000
10200.20 971
10201.15 986
10202.11 1074
10203.06 1002
10204.02 981
10204.97 1026
10205.92 1093
10206.88 1083
10207.83 1127
10208.79 1142
10209.74 1266
10210.69 1221
10211.65 1346
10212.60 1263
10213.56 1338
10214.51 1155
10215.46 1092
10216.42 1043
10217.37 999
10218.33 934
10219.28 965
10220.24 978
10221.19 926
10222.15 944
10223.10 1015
10224.06 975
10225.01 1010
10225.97 1001
10226.92 944
10227.88 921
10228.83 943
10229.79 945
10230.74 933
10231.70 972
10232.65 958
10233.61 988
10234.56 1025
10235.52 1027
10236.47 1081
10237.43 1143
10238.38 1238
10239.34 1256
10240.29 1318
10241.25 1206
10242.21 1230
10243.16 1194
10244.12 1127
10245.07 1006
10246.03 938
10246.98 919
10247.94 925
10248.90 896
10249.85 838
10250.81 905
10251.76 883
10252.72 886
10253.68 866
10254.63 896
10255.59 875
10256.55 884
10257.50 924
10258.46 887
10259.41 871
10260.37 877
10261.33 847
10262.28 811
10263.24 763
10264.20 790
10265.15 782
10266.11 816
10267.07 799
10268.02 826
10268.98 769
10269.94 833
10270.90 838
10271.85 791
10272.81 788
10273.77 762
10274.72 761
10275.68 739
10276.64 740
10277.60 728
10278.55 741
10279.51 790
10280.47 780
10281.43 763
10282.38 724
10283.34 742
10284.30 786
10285.26 766
10286.21 754
10287.17 738
10288.13 772
10289.09 781
10290.04 713
10291.00 713
10291.96 730
10292.92 717
10293.88 771
10294.83 763
10295.79 734
10296.75 744
10297.71 780
10298.67 744
10299.63 783
10300.58 748
10301.54 769
10302.50 720
10303.46 710
10304.42 716
10305.38 721
10306.34 745
10307.29 745
10308.25 783
10309.21 811
10310.17 795
10311.13 769
10312.09 765
10313.05 765
10314.01 816
10314.97 819
10315.92 717
10316.88 746
10317.84 776
10318.80 750
10319.76 743
10320.72 763
10321.68 730
10322.64 781
10323.60 818
10324.56 756
10325.52 761
10326.48 700
10327.44 785
10328.40 791
10329.36 792
10330.32 771
10331.28 739
10332.24 800
10333.20 804
10334.16 777
10335.12 783
10336.08 756
10337.04 832
10338.00 768
10338.96 793
10339.92 764
10340.88 672
10341.84 666
10342.80 712
10343.76 721
10344.72 689
10345.68 671
10346.64 704
10347.60 760
10348.56 735
10349.52 709
10350.48 706
10351.44 639
10352.40 736
10353.36 758
10354.32 709
10355.29 750
10356.25 662
10357.21 701
10358.17 748
10359.13 694
10360.09 693
10361.05 608
10362.01 675
10362.97 716
10363.94 691
10364.90 684
10365.86 670
10366.82 705
10367.78 700
10368.74 621
10369.70 638
10370.67 659
10371.63 622
10372.59 727
10373.55 729
10374.51 690
10375.47 613
10376.44 668
10377.40 653
10378.36 696
10379.32 681
10380.28 657
10381.25 697
10382.21 678
10383.17 711
10384.13 741
10385.10 685
10386.06 630
10387.02 651
10387.98 704
10388.95 647
10389.91 642
10390.87 686
10391.83 683
10392.80 663
10393.76 662
10394.72 642
10395.68 728
10396.65 656
10397.61 687
10398.57 706
10399.54 696
10400.50 683
10401.46 711
10402.43 693
10403.39 750
10404.35 705
10405.31 679
10406.28 682
10407.24 674
10408.20 736
10409.17 720
10410.13 715
10411.10 723
10412.06 732
10413.02 758
10413.99 737
10414.95 841
10415.91 808
10416.88 781
10417.84 780
10418.80 874
10419.77 972
10420.73 987
10421.70 1074
10422.66 1042
10423.63 1079
10424.59 1055
10425.55 915
10426.52 940
10427.48 887
10428.45 901
10429.41 839
10430.37 757
10431.34 740
10432.30 698
10433.27 693
10434.23 728
10435.20 658
10436.16 668
10437.13 693
10438.09 697
10439.06 668
10440.02 686
10440.99 696
10441.95 666
10442.92 626
10443.88 663
10444.85 701
10445.81 626
10446.78 616
10447.74 668
10448.71 740
10449.67 725
10450.64 644
10451.60 629
10452.57 664
10453.53 637
10454.50 607
10455.47 686
10456.43 660
10457.40 636
10458.36 613
10459.33 655
10460.29 671
10461.26 649
10462.23 638
10463.19 662
10464.16 653
10465.12 646
10466.09 621
10467.06 590
10468.02 579
10468.99 565
10469.95 639
10470.92 572
10471.89 602
10472.85 621
10473.82 632
10474.79 621
10475.75 615
10476.72 570
10477.69 610
10478.65 647
10479.62 665
10480.59 663
10481.55 651
10482.52 675
10483.49 610
10484.45 649
10485.42 633
10486.39 625
10487.35 618
10488.32 620
10489.29 649
10490.26 637
10491.22 676
10492.19 637
10493.16 662
10494.13 666
10495.09 618
10496.06 636
10497.03 727
10497.99 683
10498.96 675
10499.93 603
10500.90 623
10501.87 680
10502.83 642
10503.80 632
10504.77 710
10505.74 679
10506.70 681
10507.67 677
10508.64 685
10509.61 697
10510.58 660
10511.55 672
10512.51 695
10513.48 724
10514.45 717
10515.42 680
10516.39 668
10517.36 624
10518.32 666
10519.29 636
10520.26 661
10521.23 700
10522.20 646
10523.17 673
10524.14 692
10525.10 654
10526.07 675
10527.04 628
10528.01 640
10528.98 655
10529.95 589
10530.92 638
10531.89 694
10532.86 683
10533.83 755
10534.79 742
10535.76 702
10536.73 674
10537.70 623
10538.67 660
10539.64 657
10540.61 593
10541.58 632
10542.55 644
10543.52 596
10544.49 685
10545.46 699
10546.43 660
10547.40 693
10548.37 686
10549.34 696
10550.31 666
10551.28 710
10552.25 709
10553.22 788
10554.19 694
10555.16 674
10556.13 775
10557.10 741
10558.07 723
10559.04 788
10560.01 796
10560.98 848
10561.95 968
10562.92 1010
10563.89 1034
10564.86 996
10565.83 986
10566.81 954
10567.78 940
10568.75 851
10569.72 887
10570.69 873
10571.66 759
10572.63 737
10573.60 758
10574.57 766
10575.54 711
10576.51 739
10577.49 768
10578.46 740
10579.43 728
10580.40 735
10581.37 681
10582.34 674
10583.31 718
10584.29 770
10585.26 750
10586.23 739
10587.20 735
10588.17 773
10589.14 709
10590.12 714
10591.09 736
10592.06 761
10593.03 694
10594.00 705
10594.98 723
10595.95 710
10596.92 787
10597.89 733
10598.86 693
10599.84 700
10600.81 730
10601.78 726
10602.75 713
10603.73 694
10604.70 654
10605.67 643
10606.64 649
10607.62 664
10608.59 623
10609.56 638
10610.53 716
10611.51 659
10612.48 656
10613.45 644
10614.43 647
10615.40 650
10616.37 635
10617.34 641
10618.32 694
10619.29 667
10620.26 673
10621.24 641
10622.21 641
10623.18 676
10624.16 656
10625.13 755
10626.10 671
10627.08 732
10628.05 764
10629.02 733
10630.00 729
10630.97 693
10631.95 666
10632.92 689
10633.89 662
10634.87 745
10635.84 772
10636.81 824
10637.79 800
10638.76 810
10639.74 785
10640.71 861
10641.69 896
10642.66 909
10643.63 895
10644.61 887
10645.58 904
10646.56 865
10647.53 773
10648.51 787
10649.48 755
10650.45 798
10651.43 711
10652.40 692
10653.38 661
10654.35 686
10655.33 657
10656.30 620
10657.28 689
10658.25 691
10659.23 704
10660.20 694
10661.18 662
10662.15 660
10663.13 700
10664.10 679
10665.08 613
10666.05 658
10667.03 682
10668.00 716
10668.98 710
10669.96 665
10670.93 578
10671.91 622
10672.88 659
10673.86 701
10674.83 660
10675.81 614
10676.79 699
10677.76 718
10678.74 693
10679.71 651
10680.69 653
10681.66 669
10682.64 658
10683.62 630
10684.59 647
10685.57 700
10686.55 681
10687.52 683
10688.50 658
10689.47 629
10690.45 639
10691.43 619
10692.40 622
10693.38 617
10694.36 632
10695.33 615
10696.31 594
10697.29 562
10698.26 590
10699.24 591
10700.22 650
10701.19 604
10702.17 587
10703.15 626
10704.13 575
10705.10 595
10706.08 655
10707.06 685
10708.03 637
10709.01 673
10709.99 616
10710.97 582
10711.94 623
10712.92 637
10713.90 650
10714.88 582
10715.85 522
10716.83 577
10717.81 677
10718.79 620
10719.76 624
10720.74 591
10721.72 615
10722.70 606
10723.68 577
10724.65 595
10725.63 581
10726.61 590
10727.59 634
10728.57 634
10729.54 673
10730.52 658
10731.50 590
10732.48 587
10733.46 565
10734.44 596
10735.41 602
10736.39 591
10737.37 617
10738.35 648
10739.33 612
10740.31 655
10741.29 636
10742.26 651
10743.24 639
10744.22 651
10745.20 620
10746.18 637
10747.16 668
10748.14 614
10749.12 607
10750.10 585
10751.08 633
10752.05 606
10753.03 597
10754.01 596
10754.99 617
10755.97 567
10756.95 569
10757.93 571
10758.91 539
10759.89 593
10760.87 562
10761.85 567
10762.83 610
10763.81 597
10764.79 607
10765.77 619
10766.75 583
10767.73 562
10768.71 574
10769.69 606
10770.67 591
10771.65 622
10772.63 602
10773.61 650
10774.59 613
10775.57 636
10776.55 603
10777.53 632
10778.51 560
10779.49 578
10780.47 571
10781.45 650
10782.43 670
10783.41 653
10784.39 620
10785.38 620
10786.36 610
10787.34 613
10788.32 628
10789.30 676
10790.28 620
10791.26 692
10792.24 647
10793.22 618
10794.20 646
10795.19 647
10796.17 667
10797.15 628
10798.13 645
10799.11 685
10800.09 612
10801.07 549
10802.05 617
10803.04 610
10804.02 664
10805.00 605
10805.98 637
10806.96 656
10807.94 660
10808.93 604
10809.91 616
10810.89 640
10811.87 617
10812.85 591
10813.84 634
10814.82 626
10815.80 641
10816.78 694
10817.77 620
10818.75 615
10819.73 600
10820.71 621
10821.69 630
10822.68 609
10823.66 660
10824.64 654
10825.62 678
10826.61 640
10827.59 649
10828.57 683
10829.56 687
10830.54 642
10831.52 633
10832.50 632
10833.49 617
10834.47 649
10835.45 662
10836.44 650
10837.42 679
10838.40 694
10839.39 738
10840.37 639
10841.35 714
10842.34 673
10843.32 689
10844.30 738
10845.29 747
10846.27 700
10847.25 650
10848.24 705
10849.22 695
10850.20 671
10851.19 647
10852.17 683
10853.16 670
10854.14 644
10855.12 698
10856.11 674
10857.09 749
10858.08 689
10859.06 695
10860.04 664
10861.03 693
10862.01 691
10863.00 724
10863.98 725
10864.96 702
10865.95 711
10866.93 733
10867.92 675
10868.90 687
10869.89 749
10870.87 793
10871.86 771
10872.84 748
10873.83 747
10874.81 762
10875.80 832
10876.78 792
10877.77 779
10878.75 782
10879.74 773
10880.72 767
10881.71 805
10882.69 743
10883.68 790
10884.66 845
10885.65 827
10886.63 793
10887.62 843
10888.60 850
10889.59 814
10890.57 842
10891.56 817
10892.55 899
10893.53 892
10894.52 834
10895.50 852
10896.49 878
10897.47 918
10898.46 906
10899.45 920
10900.43 911
10901.42 891
10902.40 806
10903.39 854
10904.38 879
10905.36 926
10906.35 918
10907.34 883
10908.32 908
10909.31 870
10910.29 882
10911.28 893
10912.27 888
10913.25 879
10914.24 967
10915.23 973
10916.21 1008
10917.20 988
10918.19 1013
10919.17 1046
10920.16 1073
10921.15 1077
10922.14 1015
10923.12 1063
10924.11 1086
10925.10 1016
10926.08 1062
10927.07 1052
10928.06 1085
10929.05 1128
10930.03 1158
10931.02 1028
10932.01 1061
10933.00 1076
10933.98 1132
10934.97 1113
10935.96 1149
10936.95 1092
10937.93 1110
10938.92 1061
10939.91 1122
10940.90 1079
10941.88 1190
10942.87 1277
10943.86 1262
10944.85 1197
10945.84 1143
10946.82 1253
10947.81 1304
10948.80 1323
10949.79 1279
10950.78 1282
10951.77 1386
10952.75 1367
10953.74 1461
10954.73 1491
10955.72 1404
10956.71 1508
10957.70 1533
10958.69 1514
10959.67 1580
10960.66 1655
10961.65 1649
10962.64 1771
10963.63 1746
10964.62 1816
10965.61 1685
10966.60 1665
10967.58 1627
10968.57 1552
10969.56 1526
10970.55 1519
10971.54 1406
10972.53 1396
10973.52 1397
10974.51 1371
10975.50 1394
10976.49 1387
10977.48 1357
10978.47 1369
10979.46 1356
10980.45 1393
10981.44 1381
10982.43 1347
10983.42 1348
10984.41 1398
10985.40 1395
10986.38 1387
10987.37 1491
10988.36 1426
10989.35 1480
10990.34 1447
10991.34 1399
10992.33 1443
10993.32 1536
10994.31 1546
10995.30 1603
10996.29 1621
10997.28 1743
10998.27 1802
10999.26 1901
11000.25 2073
11001.24 2239
11002.23 2404
11003.22 2379
11004.21 2516
11005.20 2593
11006.19 2466
11007.18 2246
11008.17 2085
11009.16 1898
11010.16 1824
11011.15 1748
11012.14 1553
11013.13 1464
11014.12 1411
11015.11 1408
11016.10 1340
11017.09 1247
11018.08 1290
11019.08 1305
11020.07 1317
11021.06 1279
11022.05 1239
11023.04 1246
11024.03 1223
11025.03 1130
11026.02 1106
11027.01 1109
11028.00 1082
11028.99 1225
11029.98 1113
11030.98 1055
11031.97 1072
11032.96 1084
11033.95 1112
11034.94 1030
11035.94 1050
11036.93 1134
11037.92 1033
11038.91 1038
11039.91 1022
11040.90 970
11041.89 955
11042.88 1022
11043.87 1015
11044.87 1023
11045.86 917
11046.85 930
11047.85 938
11048.84 906
11049.83 963
11050.82 928
11051.82 982
11052.81 892
11053.80 898
11054.80 955
11055.79 931
11056.78 936
11057.77 880
11058.77 888
11059.76 935
11060.75 930
11061.75 978
11062.74 926
11063.73 831
11064.73 827
11065.72 924
11066.71 914
11067.71 870
11068.70 896
11069.70 911
11070.69 963
11071.68 900
11072.68 931
11073.67 905
11074.66 851
11075.66 863
11076.65 890
11077.65 902
11078.64 885
11079.63 898
11080.63 894
11081.62 881
11082.62 873
11083.61 875
11084.61 862
11085.60 847
11086.59 836
11087.59 916
11088.58 897
11089.58 879
11090.57 863
11091.57 854
11092.56 874
11093.56 899
11094.55 910
11095.55 828
11096.54 855
11097.54 850
11098.53 886
11099.53 892
11100.52 850
11101.52 897
11102.51 874
11103.51 875
11104.50 827
11105.50 852
11106.49 811
11107.49 768
11108.48 853
11109.48 885
11110.47 851
11111.47 848
11112.46 772
11113.46 880
11114.46 827
11115.45 807
11116.45 780
11117.44 848
11118.44 871
11119.43 827
11120.43 771
11121.43 764
11122.42 772
11123.42 804
11124.41 823
11125.41 824
11126.41 767
11127.40 822
11128.40 840
11129.40 843
11130.39 760
11131.39 751
11132.39 817
11133.38 857
11134.38 806
11135.37 792
11136.37 802
11137.37 802
11138.37 757
11139.36 789
11140.36 762
11141.36 744
11142.35 815
11143.35 825
11144.35 763
11145.34 786
11146.34 737
11147.34 799
11148.33 797
11149.33 816
11150.33 802
11151.33 838
11152.32 762
11153.32 713
11154.32 702
11155.32 787
11156.31 792
11157.31 748
11158.31 802
11159.31 800
11160.30 689
11161.30 667
11162.30 689
11163.30 718
11164.30 704
11165.29 793
11166.29 747
11167.29 736
11168.29 711
11169.29 707
11170.28 728
11171.28 748
11172.28 713
11173.28 685
11174.28 681
11175.28 711
11176.27 759
11177.27 703
11178.27 709
11179.27 742
11180.27 782
11181.27 738
11182.27 664
11183.26 684
11184.26 702
11185.26 706
11186.26 688
11187.26 729
11188.26 679
11189.26 711
11190.26 719
11191.26 664
11192.26 698
11193.25 631
11194.25 675
11195.25 705
11196.25 672
11197.25 715
11198.25 731
11199.25 702
11200.25 728
11201.25 678
11202.25 664
11203.25 700
11204.25 692
11205.25 674
11206.25 660
11207.25 709
11208.25 688
11209.25 696
11210.25 699
11211.25 655
11212.25 631
11213.25 660
11214.25 688
11215.25 742
11216.25 644
11217.25 683
11218.25 706
11219.25 695
11220.25 633
11221.25 647
11222.25 677
11223.25 635
11224.25 618
11225.25 700
11226.25 739
11227.25 705
11228.25 721
11229.26 659
11230.26 663
11231.26 715
11232.26 663
11233.26 733
11234.26 727
11235.26 693
11236.26 674
11237.26 724
11238.27 746
11239.27 718
11240.27 703
11241.27 674
11242.27 675
11243.27 697
11244.27 679
11245.27 664
11246.28 658
11247.28 637
11248.28 654
11249.28 703
11250.28 685
11251.28 685
11252.29 692
11253.29 714
11254.29 731
11255.29 717
11256.29 710
11257.30 704
11258.30 692
11259.30 689
11260.30 700
11261.31 652
11262.31 695
11263.31 665
11264.31 687
11265.31 675
11266.32 711
11267.32 744
11268.32 751
11269.32 707
11270.33 745
11271.33 747
11272.33 720
11273.34 757
11274.34 724
11275.34 746
11276.34 751
11277.35 751
11278.35 701
11279.35 773
11280.36 799
11281.36 822
11282.36 808
11283.37 746
11284.37 772
11285.37 829
11286.38 751
11287.38 757
11288.38 773
11289.39 760
11290.39 746
11291.39 747
11292.40 747
11293.40 778
11294.40 757
11295.41 729
11296.41 742
11297.42 715
11298.42 729
11299.42 748
11300.43 683
11301.43 750
11302.44 756
11303.44 757
11304.44 718
11305.45 702
11306.45 717
11307.46 651
11308.46 755
11309.47 787
11310.47 801
11311.47 782
11312.48 772
11313.48 722
11314.49 831
11315.49 804
11316.50 857
11317.50 874
11318.51 902
11319.51 785
11320.52 779
11321.52 758
11322.53 798
11323.53 775
11324.54 739
11325.54 704
11326.55 688
11327.55 755
11328.56 712
11329.56 698
11330.57 686
11331.57 649
11332.58 685
11333.58 663
11334.59 696
11335.60 684
11336.60 666
11337.61 742
11338.61 746
11339.62 687
11340.62 678
11341.63 707
11342.64 769
11343.64 737
11344.65 743
11345.65 744
11346.66 718
11347.67 678
11348.67 766
11349.68 685
11350.68 677
11351.69 671
11352.70 722
11353.70 687
11354.71 609
11355.72 637
11356.72 666
11357.73 769
11358.74 677
11359.74 658
11360.75 669
11361.76 697
11362.76 670
11363.77 684
11364.78 604
11365.78 652
11366.79 680
11367.80 682
11368.80 643
11369.81 600
11370.82 625
11371.83 687
11372.83 669
11373.84 584
11374.85 616
11375.85 710
11376.86 661
11377.87 613
11378.88 569
11379.88 650
11380.89 651
11381.90 629
11382.91 653
11383.92 659
11384.92 645
11385.93 627
11386.94 650
11387.95 645
11388.95 660
11389.96 649
11390.97 623
11391.98 638
11392.99 612
11393.99 681
11395.00 635
11396.01 615
11397.02 705
11398.03 673
11399.04 686
11400.04 655
11401.05 632
11402.06 645
11403.07 657
11404.08 673
11405.09 691
11406.10 636
11407.11 652
11408.11 619
11409.12 659
11410.13 672
11411.14 660
11412.15 659
11413.16 621
11414.17 631
11415.18 641
11416.19 632
11417.19 576
11418.20 600
11419.21 660
11420.22 625
11421.23 601
11422.24 664
11423.25 680
11424.26 604
11425.27 575
11426.28 581
11427.29 614
11428.30 629
11429.31 679
11430.32 682
11431.33 618
11432.34 638
11433.35 663
11434.36 630
11435.37 634
11436.38 623
11437.39 648
11438.40 669
11439.41 683
11440.42 653
11441.43 693
11442.44 663
11443.45 646
11444.46 677
11445.47 622
11446.48 647
11447.49 696
11448.50 663
11449.51 619
11450.52 624
11451.53 607
11452.54 738
11453.56 723
11454.57 665
11455.58 619
11456.59 639
11457.60 699
11458.61 713
11459.62 638
11460.63 637
11461.64 669
11462.65 664
11463.67 613
11464.68 642
11465.69 661
11466.70 692
11467.71 702
11468.72 704
11469.73 689
11470.75 716
11471.76 759
11472.77 706
11473.78 661
11474.79 665
11475.80 701
11476.82 695
11477.83 673
11478.84 659
11479.85 703
11480.86 687
11481.88 709
11482.89 665
11483.90 627
11484.91 700
11485.92 702
11486.94 679
11487.95 664
11488.96 711
11489.97 701
11490.99 660
11492.00 663
11493.01 627
11494.02 635
11495.04 666
11496.05 710
11497.06 677
11498.08 696
11499.09 677
11500.10 695
11501.11 704
11502.13 672
11503.14 707
11504.15 719
11505.17 720
11506.18 666
11507.19 678
11508.21 729
11509.22 738
11510.23 695
11511.25 771
11512.26 731
11513.27 712
11514.29 733
11515.30 754
11516.31 779
11517.33 726
11518.34 746
11519.35 735
11520.37 737
11521.38 762
11522.40 725
11523.41 745
11524.42 806
11525.44 795
11526.45 728
11527.47 779
11528.48 768
11529.49 730
11530.51 762
11531.52 749
11532.54 731
11533.55 799
11534.56 745
11535.58 717
11536.59 774
11537.61 826
11538.62 802
11539.64 776
11540.65 808
11541.67 807
11542.68 781
11543.70 783
11544.71 754
11545.73 814
11546.74 865
11547.76 832
11548.77 802
11549.79 856
11550.80 803
11551.82 873
11552.83 886
11553.85 909
11554.86 909
11555.88 891
11556.89 882
11557.91 889
11558.92 912
11559.94 908
11560.95 937
11561.97 894
11562.99 941
11564.00 1008
11565.02 929
11566.03 936
11567.05 940
11568.06 911
11569.08 977
11570.10 1002
11571.11 993
11572.13 953
11573.14 939
11574.16 1041
11575.18 1096
11576.19 1075
11577.21 1049
11578.23 1062
11579.24 1130
11580.26 1136
11581.27 1159
11582.29 1206
11583.31 1267
11584.32 1280
11585.34 1371
11586.36 1434
11587.37 1373
11588.39 1352
11589.41 1446
11590.42 1424
11591.44 1504
11592.46 1492
11593.48 1543
11594.49 1599
11595.51 1713
11596.53 1827
11597.54 1983
11598.56 2082
11599.58 2360
11600.60 2585
11601.61 2832
11602.63 2907
11603.65 3053
11604.67 3138
11605.68 3040
11606.70 2789
11607.72 2522
11608.74 2277
11609.75 2069
11610.77 1906
11611.79 1776
11612.81 1627
11613.82 1461
11614.84 1329
11615.86 1319
11616.88 1236
11617.90 1209
11618.91 1194
11619.93 1154
11620.95 1233
11621.97 1117
11622.99 1090
11624.01 1012
11625.02 1081
11626.04 1010
11627.06 976
11628.08 1019
11629.10 1011
11630.12 927
11631.14 901
11632.15 910
11633.17 971
11634.19 927
11635.21 909
11636.23 945
11637.25 936
11638.27 927
11639.29 859
11640.31 847
11641.32 826
11642.34 831
11643.36 894
11644.38 892
11645.40 822
11646.42 831
11647.44 875
11648.46 836
11649.48 830
11650.50 825
11651.52 794
11652.54 832
11653.56 836
11654.58 832
11655.60 802
11656.62 818
11657.64 781
11658.66 791
11659.68 805
11660.70 793
11661.72 793
11662.74 808
11663.76 791
11664.78 827
11665.80 788
11666.82 830
11667.84 829
11668.86 867
11669.88 825
11670.90 861
11671.92 788
11672.94 841
11673.96 831
11674.98 837
11676.00 847
11677.02 898
11678.04 852
11679.06 860
11680.08 888
11681.10 894
11682.12 901
11683.15 896
11684.17 870
11685.19 875
11686.21 948
11687.23 931
11688.25 915
11689.27 961
11690.29 917
11691.31 899
11692.34 953
11693.36 899
11694.38 895
11695.40 860
11696.42 890
11697.44 845
11698.46 882
11699.49 811
11700.51 784
11701.53 827
11702.55 805
11703.57 791
11704.60 761
11705.62 741
11706.64 751
11707.66 797
11708.68 788
11709.71 758
11710.73 775
11711.75 773
11712.77 794
11713.79 782
11714.82 788
11715.84 794
11716.86 806
11717.88 796
11718.91 788
11719.93 793
11720.95 720
11721.97 715
11723.00 741
11724.02 723
11725.04 685
11726.06 742
11727.09 751
11728.11 701
11729.13 685
11730.16 696
11731.18 739
11732.20 714
11733.23 692
11734.25 704
11735.27 741
11736.30 746
11737.32 727
11738.34 703
11739.37 707
11740.39 697
11741.41 687
11742.44 769
11743.46 729
11744.48 734
11745.51 714
11746.53 713
11747.55 674
11748.58 683
11749.60 717
11750.63 666
11751.65 676
11752.67 689
11753.70 740
11754.72 744
11755.75 758
11756.77 728
11757.79 762
11758.82 693
11759.84 727
11760.87 733
11761.89 728
11762.92 694
11763.94 669
11764.96 644
11765.99 658
11767.01 652
11768.04 640
11769.06 682
11770.09 684
11771.11 695
11772.14 705
11773.16 722
11774.19 679
11775.21 689
11776.24 678
11777.26 654
11778.29 620
11779.31 677
11780.34 699
11781.36 682
11782.39 665
11783.41 596
11784.44 592
11785.46 701
11786.49 617
11787.52 669
11788.54 674
11789.57 617
11790.59 719
11791.62 660
11792.64 639
11793.67 696
11794.69 693
11795.72 630
11796.75 617
11797.77 655
11798.80 694
11799.82 667
11800.85 675
11801.88 630
11802.90 699
11803.93 698
11804.96 652
11805.98 650
11807.01 670
11808.03 657
11809.06 668
11810.09 653
11811.11 640
11812.14 647
11813.17 630
11814.19 651
11815.22 662
11816.25 653
11817.27 649
11818.30 612
11819.33 614
11820.35 596
11821.38 632
11822.41 664
11823.44 725
11824.46 680
11825.49 617
11826.52 621
11827.54 648
11828.57 627
11829.60 695
11830.63 666
11831.65 667
11832.68 659
11833.71 678
11834.74 715
11835.76 670
11836.79 667
11837.82 691
11838.85 644
11839.87 640
11840.90 665
11841.93 683
11842.96 682
11843.99 662
11845.01 680
11846.04 669
11847.07 681
11848.10 675
11849.13 703
11850.15 705
11851.18 693
11852.21 661
11853.24 680
11854.27 699
11855.30 652
11856.33 666
11857.35 704
11858.38 703
11859.41 740
11860.44 706
11861.47 708
11862.50 694
11863.53 660
11864.55 712
11865.58 689
11866.61 701
11867.64 793
11868.67 772
11869.70 764
11870.73 738
11871.76 757
11872.79 805
11873.82 716
11874.85 733
11875.88 760
11876.90 744
11877.93 789
11878.96 788
11879.99 725
11881.02 785
11882.05 792
11883.08 763
11884.11 787
11885.14 750
11886.17 806
11887.20 866
11888.23 814
11889.26 824
11890.29 794
11891.32 863
11892.35 816
11893.38 800
11894.41 853
11895.44 835
11896.47 898
11897.50 906
11898.53 898
11899.56 897
11900.59 908
11901.62 917
11902.65 898
11903.68 938
11904.71 1000
11905.75 977
11906.78 917
11907.81 963
11908.84 994
11909.87 1046
11910.90 972
11911.93 956
11912.96 986
11913.99 1000
11915.02 937
11916.05 958
11917.09 932
11918.12 991
11919.15 959
11920.18 895
11921.21 927
11922.24 861
11923.27 981
11924.30 1005
11925.34 912
11926.37 965
11927.40 1001
11928.43 987
11929.46 1092
11930.49 1065
11931.53 1154
11932.56 1220
11933.59 1299
11934.62 1363
11935.65 1402
11936.69 1390
11937.72 1334
11938.75 1324
11939.78 1213
11940.81 1139
11941.85 1104
11942.88 1030
11943.91 1028
11944.94 901
11945.98 950
11947.01 930
11948.04 961
11949.07 929
11950.11 839
11951.14 808
11952.17 873
11953.20 851
11954.24 821
11955.27 799
11956.30 795
11957.34 818
11958.37 828
11959.40 738
11960.43 759
11961.47 729
11962.50 787
11963.53 800
11964.57 741
11965.60 757
11966.63 756
11967.67 755
11968.70 772
11969.73 760
11970.77 760
11971.80 781
11972.83 788
11973.87 771
11974.90 721
11975.93 722
11976.97 719
11978.00 750
11979.04 711
11980.07 713
11981.10 786
11982.14 774
11983.17 713
11984.21 719
11985.24 754
11986.27 796
11987.31 767
11988.34 775
11989.38 758
11990.41 670
11991.45 714
11992.48 726
11993.51 754
11994.55 730
11995.58 736
11996.62 729
11997.65 723
11998.69 753
11999.72 798
12000.76 723
12001.79 747
12002.83 720
12003.86 741
12004.90 787
12005.93 773
12006.97 799
12008.00 801
12009.04 769
12010.07 750
12011.11 775
12012.14 856
12013.18 827
12014.21 795
12015.25 851
12016.28 862
12017.32 807
12018.35 863
12019.39 878
12020.43 810
12021.46 826
12022.50 932
12023.53 860
12024.57 836
12025.60 802
12026.64 863
12027.68 893
12028.71 807
12029.75 780
12030.78 805
12031.82 829
12032.86 813
12033.89 846
12034.93 840
12035.97 821
12037.00 793
12038.04 817
12039.07 823
12040.11 743
12041.15 774
12042.18 789
12043.22 750
12044.26 774
12045.29 736
12046.33 789
12047.37 798
12048.40 761
12049.44 788
12050.48 767
12051.52 753
12052.55 727
12053.59 761
12054.63 747
12055.66 759
12056.70 777
12057.74 816
12058.78 790
12059.81 767
12060.85 715
12061.89 778
12062.92 778
12063.96 722
12065.00 787
12066.04 808
12067.07 817
12068.11 796
12069.15 754
12070.19 703
12071.23 693
12072.26 711
12073.30 795
12074.34 860
12075.38 791
12076.42 769
12077.45 793
12078.49 819
12079.53 765
12080.57 809
12081.61 779
12082.64 800
12083.68 781
12084.72 753
12085.76 733
12086.80 790
12087.84 800
12088.88 839
12089.91 818
12090.95 792
12091.99 796
12093.03 779
12094.07 776
12095.11 720
12096.15 798
12097.19 741
12098.22 765
12099.26 738
12100.30 751
12101.34 773
12102.38 877
12103.42 842
12104.46 792
12105.50 799
12106.54 862
12107.58 834
12108.62 752
12109.66 753
12110.70 746
12111.74 745
12112.78 713
12113.81 729
12114.85 703
12115.89 758
12116.93 729
12117.97 698
12119.01 670
12120.05 628
12121.09 688
12122.13 739
12123.17 643
12124.21 645
12125.25 675
12126.29 643
12127.33 660
12128.37 648
12129.42 686
12130.46 637
12131.50 683
12132.54 684
12133.58 675
12134.62 718
12135.66 671
12136.70 649
12137.74 635
12138.78 657
12139.82 647
12140.86 626
12141.90 632
12142.94 642
12143.98 594
12145.03 636
12146.07 635
12147.11 673
12148.15 654
12149.19 624
12150.23 606
12151.27 639
12152.31 632
12153.35 676
12154.40 664
12155.44 628
12156.48 677
12157.52 639
12158.56 636
12159.60 637
12160.65 625
12161.69 627
12162.73 690
12163.77 647
12164.81 625
12165.85 648
12166.90 633
12167.94 602
12168.98 628
12170.02 634
12171.06 588
12172.11 636
12173.15 634
12174.19 659
12175.23 650
12176.28 627
12177.32 604
12178.36 608
12179.40 584
12180.45 608
12181.49 602
12182.53 639
12183.57 591
12184.62 621
12185.66 636
12186.70 593
12187.74 627
12188.79 612
12189.83 604
12190.87 622
12191.92 672
12192.96 599
12194.00 594
12195.05 591
12196.09 653
12197.13 606
12198.18 616
12199.22 601
12200.26 631
12201.31 629
12202.35 632
12203.39 625
12204.44 636
12205.48 642
12206.52 604
12207.57 647
12208.61 655
12209.65 613
12210.70 619
12211.74 638
12212.79 609
12213.83 644
12214.87 610
12215.92 657
12216.96 608
12218.01 618
12219.05 639
12220.09 641
12221.14 675
12222.18 692
12223.23 629
12224.27 590
12225.32 613
12226.36 624
12227.41 668
12228.45 608
12229.49 648
12230.54 686
12231.58 646
12232.63 632
12233.67 674
12234.72 673
12235.76 602
12236.81 659
12237.85 665
12238.90 664
12239.94 613
12240.99 654
12242.03 608
12243.08 676
12244.12 658
12245.17 650
12246.21 596
12247.26 600
12248.31 671
12249.35 630
12250.40 639
12251.44 581
12252.49 606
12253.53 608
12254.58 642
12255.62 607
12256.67 627
12257.72 628
12258.76 600
12259.81 582
12260.85 631
12261.90 621
12262.95 663
12263.99 588
12265.04 627
12266.08 611
12267.13 584
12268.18 639
12269.22 630
12270.27 654
12271.32 589
12272.36 600
12273.41 629
12274.46 618
12275.50 647
12276.55 661
12277.60 605
12278.64 594
12279.69 604
12280.74 572
12281.78 581
12282.83 608
12283.88 627
12284.92 602
12285.97 641
12287.02 621
12288.07 658
12289.11 611
12290.16 611
12291.21 547
12292.25 601
12293.30 613
12294.35 656
12295.40 559
12296.44 621
12297.49 628
12298.54 614
12299.59 597
12300.63 621
12301.68 625
12302.73 632
12303.78 648
12304.83 599
12305.87 618
12306.92 632
12307.97 649
12309.02 577
12310.07 656
12311.11 662
12312.16 655
12313.21 639
12314.26 624
12315.31 616
12316.35 576
12317.40 641
12318.45 604
12319.50 616
12320.55 597
12321.60 610
12322.65 582
12323.69 628
12324.74 609
12325.79 673
12326.84 577
12327.89 619
12328.94 592
12329.99 625
12331.04 594
12332.09 610
12333.13 604
12334.18 604
12335.23 578
12336.28 571
12337.33 602
12338.38 581
12339.43 634
12340.48 644
12341.53 599
12342.58 604
12343.63 639
12344.68 598
12345.73 601
12346.78 611
12347.83 597
12348.88 557
12349.93 589
12350.98 593
12352.03 566
12353.07 640
12354.12 639
12355.17 628
12356.22 607
12357.28 594
12358.33 539
12359.38 598
12360.43 626
12361.48 570
12362.53 624
12363.58 632
12364.63 596
12365.68 624
12366.73 619
12367.78 651
12368.83 621
12369.88 595
12370.93 602
12371.98 579
12373.03 605
12374.08 581
12375.13 688
12376.18 655
12377.24 638
12378.29 660
12379.34 658
12380.39 632
12381.44 640
12382.49 691
12383.54 622
12384.59 592
12385.64 618
12386.70 622
12387.75 612
12388.80 614
12389.85 656
12390.90 686
12391.95 645
12393.00 658
12394.06 665
12395.11 710
12396.16 720
12397.21 708
12398.26 666
12399.32 662
12400.37 679
12401.42 676
12402.47 645
12403.52 653
12404.58 615
12405.63 641
12406.68 714
12407.73 624
12408.78 677
12409.84 707
12410.89 689
12411.94 661
12412.99 661
12414.05 662
12415.10 700
12416.15 663
12417.20 633
12418.26 661
12419.31 618
12420.36 688
12421.42 688
12422.47 692
12423.52 643
12424.57 663
12425.63 649
12426.68 674
12427.73 631
12428.79 659
12429.84 658
12430.89 664
12431.95 712
12433.00 700
12434.05 666
12435.11 647
12436.16 682
12437.21 657
12438.27 695
12439.32 691
12440.37 655
12441.43 678
12442.48 666
12443.54 681
12444.59 680
12445.64 707
12446.70 669
12447.75 687
12448.80 702
12449.86 675
12450.91 685
12451.97 720
12453.02 688
12454.08 728
12455.13 667
12456.18 680
12457.24 707
12458.29 762
12459.35 707
12460.40 707
12461.46 673
12462.51 758
12463.57 743
12464.62 701
12465.67 713
12466.73 712
12467.78 652
12468.84 695
12469.89 723
12470.95 707
12472.00 743
12473.06 694
12474.11 721
12475.17 746
12476.22 813
12477.28 756
12478.33 769
12479.39 766
12480.45 773
12481.50 772
12482.56 774
12483.61 772
12484.67 834
12485.72 894
12486.78 842
12487.83 875
12488.89 888
12489.95 947
12491.00 938
12492.06 968
12493.11 1021
12494.17 1126
12495.22 1189
12496.28 1260
12497.34 1278
12498.39 1369
12499.45 1404
12500.50 1342
12501.56 1364
12502.62 1275
12503.67 1262
12504.73 1227
12505.79 1207
12506.84 1097
12507.90 1085
12508.96 937
12510.01 986
12511.07 880
12512.13 853
12513.18 814
12514.24 829
12515.30 819
12516.35 801
12517.41 760
12518.47 736
12519.52 744
12520.58 713
12521.64 728
12522.70 753
12523.75 748
12524.81 731
12525.87 743
12526.92 719
12527.98 839
12529.04 742
12530.10 711
12531.15 710
12532.21 684
12533.27 760
12534.33 792
12535.38 739
12536.44 696
12537.50 740
12538.56 740
12539.62 687
12540.67 689
12541.73 663
12542.79 646
12543.85 689
12544.91 664
12545.96 679
12547.02 673
12548.08 714
12549.14 757
12550.20 711
12551.25 747
12552.31 694
12553.37 715
12554.43 662
12555.49 689
12556.55 692
12557.61 662
12558.66 722
12559.72 739
12560.78 667
12561.84 776
12562.90 758
12563.96 793
12565.02 773
12566.08 750
12567.14 749
12568.19 759
12569.25 751
12570.31 805
12571.37 770
12572.43 799
12573.49 864
12574.55 905
12575.61 878
12576.67 874
12577.73 950
12578.79 971
12579.85 978
12580.91 953
12581.97 949
12583.03 996
12584.09 955
12585.15 851
12586.20 804
12587.26 865
12588.32 834
12589.38 872
12590.44 836
12591.50 921
12592.56 845
12593.62 830
12594.69 816
12595.75 844
12596.81 833
12597.87 736
12598.93 810
12599.99 845
12601.05 780
12602.11 809
12603.17 834
12604.23 811
12605.29 735
12606.35 721
12607.41 711
12608.47 710
12609.53 755
12610.59 715
12611.65 739
12612.71 684
12613.78 756
12614.84 783
12615.90 763
12616.96 725
12618.02 715
12619.08 718
12620.14 787
12621.20 717
12622.27 729
12623.33 736
12624.39 770
12625.45 706
12626.51 706
12627.57 676
12628.63 723
12629.70 761
12630.76 720
12631.82 724
12632.88 739
12633.94 674
12635.00 609
12636.07 662
12637.13 657
12638.19 728
12639.25 694
12640.31 631
12641.38 612
12642.44 651
12643.50 704
12644.56 704
12645.63 646
12646.69 704
12647.75 685
12648.81 659
12649.88 717
12650.94 678
12652.00 743
12653.06 764
12654.13 796
12655.19 752
12656.25 723
12657.31 715
12658.38 715
12659.44 724
12660.50 705
12661.57 724
12662.63 729
12663.69 740
12664.76 731
12665.82 697
12666.88 681
12667.95 754
12669.01 696
12670.07 680
12671.14 689
12672.20 689
12673.26 692
12674.33 644
12675.39 650
12676.45 664
12677.52 664
12678.58 642
12679.64 654
12680.71 644
12681.77 653
12682.84 680
12683.90 713
12684.96 687
12686.03 630
12687.09 638
12688.16 572
12689.22 706
12690.28 616
12691.35 630
12692.41 680
12693.48 700
12694.54 680
12695.61 683
12696.67 625
12697.74 637
12698.80 701
12699.86 696
12700.93 689
12701.99 653
12703.06 681
12704.12 661
12705.19 697
12706.25 687
12707.32 663
12708.38 647
12709.45 644
12710.51 644
12711.58 728
12712.64 684
12713.71 689
12714.77 697
12715.84 725
12716.90 711
12717.97 659
12719.03 671
12720.10 710
12721.17 671
12722.23 662
12723.30 620
12724.36 639
12725.43 684
12726.49 665
12727.56 652
12728.63 678
12729.69 642
12730.76 647
12731.82 674
12732.89 622
12733.96 648
12735.02 624
12736.09 658
12737.15 632
12738.22 691
12739.29 641
12740.35 670
12741.42 666
12742.49 662
12743.55 619
12744.62 635
12745.68 618
12746.75 632
12747.82 607
12748.88 608
12749.95 620
12751.02 664
12752.09 619
12753.15 608
12754.22 578
12755.29 637
12756.35 598
12757.42 594
12758.49 640
12759.55 585
12760.62 634
12761.69 619
12762.76 654
12763.82 652
12764.89 587
12765.96 634
12767.03 568
12768.09 558
12769.16 574
12770.23 614
12771.30 597
12772.36 587
12773.43 588
12774.50 588
12775.57 592
12776.63 556
12777.70 550
12778.77 546
12779.84 573
12780.91 607
12781.97 610
12783.04 535
12784.11 564
12785.18 551
12786.25 609
12787.31 588
12788.38 566
12789.45 565
12790.52 532
12791.59 617
12792.66 575
12793.73 571
12794.79 580
12795.86 547
12796.93 563
12798.00 604
12799.07 528
12800.14 521
12801.21 578
12802.28 568
12803.34 569
12804.41 547
12805.48 566
12806.55 616
12807.62 615
12808.69 600
12809.76 581
12810.83 586
12811.90 654
12812.97 591
12814.04 567
12815.11 570
12816.18 588
12817.25 590
12818.31 614
12819.38 633
12820.45 624
12821.52 600
12822.59 638
12823.66 621
12824.73 587
12825.80 559
12826.87 589
12827.94 553
12829.01 634
12830.08 601
12831.15 563
12832.22 559
12833.29 520
12834.36 559
12835.43 582
12836.50 634
12837.57 598
12838.65 581
12839.72 605
12840.79 578
12841.86 545
12842.93 578
12844.00 573
12845.07 534
12846.14 545
12847.21 590
12848.28 569
12849.35 567
12850.42 549
12851.49 569
12852.57 554
12853.64 547
12854.71 531
12855.78 585
12856.85 582
12857.92 576
12858.99 564
12860.06 588
12861.13 499
12862.21 536
12863.28 534
12864.35 504
12865.42 528
12866.49 567
12867.56 542
12868.64 543
12869.71 532
12870.78 523
12871.85 530
12872.92 515
12874.00 488
12875.07 538
12876.14 586
12877.21 575
12878.28 540
12879.36 497
12880.43 568
12881.50 586
12882.57 517
12883.64 585
12884.72 556
12885.79 517
12886.86 530
12887.93 536
12889.01 512
12890.08 554
12891.15 536
12892.22 543
12893.30 535
12894.37 542
12895.44 521
12896.52 520
12897.59 552
12898.66 547
12899.73 524
12900.81 562
12901.88 548
12902.95 546
12904.03 544
12905.10 516
12906.17 517
12907.25 552
12908.32 500
12909.39 562
12910.47 538
12911.54 562
12912.61 528
12913.69 533
12914.76 509
12915.83 571
12916.91 624
12917.98 577
12919.06 543
12920.13 495
12921.20 547
12922.28 560
12923.35 588
12924.43 561
12925.50 538
12926.57 524
12927.65 555
12928.72 567
12929.80 491
12930.87 513
12931.95 526
12933.02 563
12934.09 556
12935.17 533
12936.24 512
12937.32 543
12938.39 500
12939.47 477
12940.54 484
12941.62 505
12942.69 515
12943.77 523
12944.84 535
12945.92 531
12946.99 496
12948.07 547
12949.14 524
12950.22 529
12951.29 494
12952.37 593
12953.44 517
12954.52 530
12955.59 498
12956.67 508
12957.74 573
12958.82 568
12959.89 560
12960.97 551
12962.04 530
12963.12 532
12964.20 521
12965.27 540
12966.35 508
12967.42 517
12968.50 519
12969.58 499
12970.65 545
12971.73 537
12972.80 534
12973.88 530
12974.96 536
12976.03 491
12977.11 520
12978.18 493
12979.26 535
12980.34 551
12981.41 517
12982.49 500
12983.57 519
12984.64 501
12985.72 525
12986.80 602
12987.87 538
12988.95 519
12990.03 553
12991.10 553
12992.18 536
12993.26 585
12994.33 534
12995.41 530
12996.49 565
12997.56 572
12998.64 565
12999.72 564
13000.80 552
13001.87 549
13002.95 583
13004.03 590
13005.11 583
13006.18 603
13007.26 515
13008.34 528
13009.42 575
13010.49 568
13011.57 585
13012.65 526
13013.73 536
13014.80 549
13015.88 569
13016.96 575
13018.04 578
13019.12 544
13020.19 568
13021.27 575
13022.35 600
13023.43 553
13024.51 528
13025.58 576
13026.66 582
13027.74 572
13028.82 577
13029.90 591
13030.98 523
13032.05 550
13033.13 577
13034.21 560
13035.29 571
13036.37 570
13037.45 527
13038.53 553
13039.61 560
13040.68 569
13041.76 576
13042.84 558
13043.92 554
13045.00 597
13046.08 589
13047.16 514
13048.24 571
13049.32 546
13050.40 576
13051.48 616
13052.55 585
13053.63 538
13054.71 571
13055.79 562
13056.87 573
13057.95 556
13059.03 577
13060.11 574
13061.19 612
13062.27 590
13063.35 535
13064.43 604
13065.51 593
13066.59 579
13067.67 569
13068.75 552
13069.83 567
13070.91 567
13071.99 540
13073.07 544
13074.15 542
13075.23 565
13076.31 571
13077.39 554
13078.47 569
13079.55 562
13080.63 585
13081.71 545
13082.79 593
13083.88 523
13084.96 559
13086.04 499
13087.12 547
13088.20 566
13089.28 580
13090.36 529
13091.44 588
13092.52 517
13093.60 503
13094.68 499
13095.77 491
13096.85 533
13097.93 540
13099.01 572
13100.09 569
13101.17 561
13102.25 505
13103.34 568
13104.42 540
13105.50 542
13106.58 525
13107.66 529
13108.74 549
13109.82 528
13110.91 546
13111.99 525
13113.07 520
13114.15 518
13115.23 513
13116.32 536
13117.40 547
13118.48 531
13119.56 537
13120.64 491
13121.73 495
13122.81 521
13123.89 576
13124.97 523
13126.06 542
13127.14 507
13128.22 553
13129.30 492
13130.39 499
13131.47 527
13132.55 516
13133.63 552
13134.72 546
13135.80 551
13136.88 515
13137.97 524
13139.05 580
13140.13 485
13141.21 502
13142.30 491
13143.38 538
13144.46 536
13145.55 481
13146.63 457
13147.71 480
13148.80 545
13149.88 508
13150.96 515
13152.05 539
13153.13 499
13154.21 517
13155.30 477
13156.38 537
13157.47 499
13158.55 510
13159.63 541
13160.72 521
13161.80 484
13162.88 476
13163.97 514
13165.05 494
13166.14 523
13167.22 490
13168.31 523
13169.39 482
13170.47 493
13171.56 478
13172.64 516
13173.73 569
13174.81 488
13175.90 491
13176.98 473
13178.06 518
13179.15 538
13180.23 555
13181.32 488
13182.40 498
13183.49 555
13184.57 511
13185.66 474
13186.74 540
13187.83 553
13188.91 515
13190.00 554
13191.08 573
13192.17 523
13193.25 510
13194.34 528
13195.42 521
13196.51 495
13197.59 509
13198.68 528
13199.77 510
13200.85 516
13201.94 547
13203.02 546
13204.11 541
13205.19 509
13206.28 502
13207.36 515
13208.45 530
13209.54 478
13210.62 502
13211.71 534
13212.79 503
13213.88 538
13214.97 524
13216.05 515
13217.14 551
13218.22 538
13219.31 518
13220.40 558
13221.48 582
13222.57 558
13223.66 507
13224.74 555
13225.83 482
13226.92 504
13228.00 509
13229.09 553
13230.18 467
13231.26 508
13232.35 518
13233.44 512
13234.52 519
13235.61 508
13236.70 493
13237.78 488
13238.87 468
13239.96 515
13241.05 519
13242.13 503
13243.22 516
13244.31 498
13245.39 503
13246.48 564
13247.57 582
13248.66 587
13249.74 582
13250.83 522
13251.92 521
13253.01 522
13254.10 528
13255.18 583
13256.27 549
13257.36 504
13258.45 556
13259.53 520
13260.62 533
13261.71 526
13262.80 508
13263.89 541
13264.97 548
13266.06 572
13267.15 607
13268.24 583
13269.33 565
13270.42 558
13271.50 584
13272.59 536
13273.68 512
13274.77 535
13275.86 560
13276.95 552
13278.04 573
13279.12 590
13280.21 601
13281.30 611
13282.39 615
13283.48 633
13284.57 666
13285.66 599
13286.75 618
13287.84 542
13288.93 566
13290.01 609
13291.10 591
13292.19 593
13293.28 590
13294.37 598
13295.46 572
13296.55 605
13297.64 572
13298.73 568
13299.82 592
13300.91 626
13302.00 593
13303.09 633
13304.18 629
13305.27 601
13306.36 642
13307.45 600
13308.54 677
13309.63 602
13310.72 631
13311.81 661
13312.90 692
13313.99 676
13315.08 670
13316.17 674
13317.26 643
13318.35 668
13319.44 651
13320.53 555
13321.62 604
13322.71 621
13323.80 671
13324.89 623
13325.98 549
13327.07 643
13328.16 618
13329.25 626
13330.35 665
13331.44 599
13332.53 608
13333.62 655
13334.71 625
13335.80 616
13336.89 632
13337.98 638
13339.07 653
13340.16 683
13341.26 670
13342.35 655
13343.44 670
13344.53 642
13345.62 653
13346.71 670
13347.80 712
13348.90 668
13349.99 679
13351.08 640
13352.17 633
13353.26 685
13354.36 724
13355.45 683
13356.54 620
13357.63 687
13358.72 708
13359.81 728
13360.91 653
13362.00 694
13363.09 669
13364.18 724
13365.28 729
13366.37 765
13367.46 715
13368.55 701
13369.65 761
13370.74 731
13371.83 739
13372.92 696
13374.02 775
13375.11 714
13376.20 780
13377.29 735
13378.39 753
13379.48 748
13380.57 682
13381.67 687
13382.76 712
13383.85 701
13384.94 721
13386.04 640
13387.13 583
13388.22 581
13389.32 623
13390.41 627
13391.50 670
13392.60 658
13393.69 603
13394.78 691
13395.88 670
13396.97 594
13398.06 598
13399.16 620
13400.25 576
13401.35 597
13402.44 586
13403.53 583
13404.63 615
13405.72 622
13406.82 618
13407.91 575
13409.00 628
13410.10 640
13411.19 583
13412.29 567
13413.38 599
13414.47 597
13415.57 570
13416.66 563
13417.76 596
13418.85 582
13419.95 545
13421.04 575
13422.14 591
13423.23 617
13424.33 572
13425.42 636
13426.51 601
13427.61 610
13428.70 611
13429.80 636
13430.89 572
13431.99 562
13433.08 590
13434.18 606
13435.27 620
13436.37 610
13437.46 542
13438.56 610
13439.66 627
13440.75 627
13441.85 643
13442.94 628
13444.04 631
13445.13 622
13446.23 632
13447.32 674
13448.42 682
13449.52 663
13450.61 670
13451.71 626
13452.80 597
13453.90 634
13454.99 659
13456.09 671
13457.19 620
13458.28 581
13459.38 669
13460.48 647
13461.57 651
13462.67 723
13463.76 690
13464.86 771
13465.96 744
13467.05 694
13468.15 682
13469.25 679
13470.34 695
13471.44 678
13472.54 676
13473.63 707
13474.73 798
13475.83 666
13476.92 696
13478.02 706
13479.12 684
13480.21 683
13481.31 679
13482.41 696
13483.50 667
13484.60 654
13485.70 727
13486.80 704
13487.89 714
13488.99 728
13490.09 735
13491.19 776
13492.28 746
13493.38 733
13494.48 737
13495.58 730
13496.67 722
13497.77 713
13498.87 743
13499.97 736
13501.06 735
13502.16 766
13503.26 761
13504.36 758
13505.46 771
13506.55 803
13507.65 797
13508.75 770
13509.85 765
13510.95 814
13512.05 745
13513.14 820
13514.24 817
13515.34 712
13516.44 678
13517.54 658
13518.64 683
13519.73 697
13520.83 654
13521.93 648
13523.03 685
13524.13 681
13525.23 659
13526.33 620
13527.43 672
13528.53 680
13529.62 623
13530.72 668
13531.82 629
13532.92 597
13534.02 602
13535.12 607
13536.22 594
13537.32 642
13538.42 625
13539.52 592
13540.62 612
13541.72 619
13542.82 582
13543.92 564
13545.01 573
13546.11 612
13547.21 620
13548.31 637
13549.41 621
13550.51 630
13551.61 545
13552.71 551
13553.81 576
13554.91 586
13556.01 602
13557.11 530
13558.21 528
13559.31 602
13560.41 572
13561.51 565
13562.61 567
13563.72 593
13564.82 598
13565.92 555
13567.02 522
13568.12 549
13569.22 581
13570.32 593
13571.42 553
13572.52 553
13573.62 592
13574.72 590
13575.82 555
13576.92 572
13578.02 578
13579.13 557
13580.23 582
13581.33 582
13582.43 555
13583.53 560
13584.63 597
13585.73 595
13586.83 565
13587.94 612
13589.04 571
13590.14 586
13591.24 576
13592.34 621
13593.44 610
13594.54 557
13595.65 566
13596.75 603
13597.85 558
13598.95 590
13600.05 620
13601.16 568
13602.26 545
13603.36 544
13604.46 598
13605.56 633
13606.67 592
13607.77 612
13608.87 574
13609.97 610
13611.07 594
13612.18 557
13613.28 599
13614.38 567
13615.48 616
13616.59 593
13617.69 624
13618.79 590
13619.89 591
13621.00 620
13622.10 607
13623.20 645
13624.31 610
13625.41 626
13626.51 633
13627.61 604
13628.72 602
13629.82 616
13630.92 652
13632.03 611
13633.13 630
13634.23 607
13635.34 603
13636.44 622
13637.54 655
13638.65 632
13639.75 652
13640.85 581
13641.96 562
13643.06 608
13644.16 596
13645.27 578
13646.37 639
13647.48 590
13648.58 601
13649.68 578
13650.79 561
13651.89 589
13653.00 599
13654.10 609
13655.20 560
13656.31 587
13657.41 623
13658.52 625
13659.62 631
13660.72 561
13661.83 587
13662.93 544
13664.04 569
13665.14 640
13666.25 585
13667.35 594
13668.46 583
13669.56 643
13670.67 591
13671.77 575
13672.88 601
13673.98 634
13675.09 592
13676.19 618
13677.30 580
13678.40 552
13679.51 601
13680.61 571
13681.72 565
13682.82 619
13683.93 575
13685.03 506
13686.14 584
13687.24 568
13688.35 570
13689.45 670
13690.56 649
13691.66 639
13692.77 602
13693.88 581
13694.98 601
13696.09 645
13697.19 625
13698.30 613
13699.40 631
13700.51 634
13701.62 624
13702.72 593
13703.83 586
13704.93 610
13706.04 610
13707.15 602
13708.25 603
13709.36 653
13710.47 613
13711.57 685
13712.68 648
13713.79 589
13714.89 597
13716.00 631
13717.11 645
13718.21 636
13719.32 624
13720.43 664
13721.53 625
13722.64 649
13723.75 627
13724.85 702
13725.96 690
13727.07 692
13728.17 652
13729.28 688
13730.39 678
13731.50 701
13732.60 726
13733.71 718
13734.82 678
13735.92 732
13737.03 769
13738.14 751
13739.25 763
13740.35 678
13741.46 764
13742.57 785
13743.68 790
13744.79 745
13745.89 735
13747.00 716
13748.11 741
13749.22 791
13750.32 753
13751.43 803
13752.54 806
13753.65 783
13754.76 828
13755.87 795
13756.97 783
13758.08 831
13759.19 840
13760.30 866
13761.41 837
13762.52 917
13763.62 914
13764.73 903
13765.84 984
13766.95 930
13768.06 970
13769.17 985
13770.28 990
13771.38 1051
13772.49 1031
13773.60 1086
13774.71 1121
13775.82 1098
13776.93 1107
13778.04 1132
13779.15 1124
13780.26 1162
13781.37 1101
13782.48 1077
13783.58 1117
13784.69 1086
13785.80 1028
13786.91 936
13788.02 955
13789.13 909
13790.24 916
13791.35 853
13792.46 849
13793.57 769
13794.68 824
13795.79 783
13796.90 744
13798.01 790
13799.12 804
13800.23 820
13801.34 762
13802.45 762
13803.56 749
13804.67 771
13805.78 843
13806.89 810
13808.00 764
13809.11 745
13810.22 784
13811.33 840
13812.44 768
13813.55 735
13814.66 727
13815.77 726
13816.88 748
13818.00 739
13819.11 779
13820.22 780
13821.33 797
13822.44 739
13823.55 789
13824.66 782
13825.77 734
13826.88 702
13827.99 718
13829.10 706
13830.22 705
13831.33 709
13832.44 705
13833.55 748
13834.66 759
13835.77 691
13836.88 728
13838.00 753
13839.11 729
13840.22 729
13841.33 774
13842.44 731
13843.55 774
13844.67 756
13845.78 724
13846.89 758
13848.00 759
13849.11 721
13850.23 795
13851.34 782
13852.45 764
13853.56 766
13854.67 785
13855.79 777
13856.90 777
13858.01 793
13859.12 802
13860.24 834
13861.35 772
13862.46 850
13863.57 787
13864.69 802
13865.80 846
13866.91 870
13868.02 862
13869.14 837
13870.25 852
13871.36 871
13872.47 892
13873.59 840
13874.70 854
13875.81 883
13876.93 907
13878.04 811
13879.15 759
13880.27 824
13881.38 802
13882.49 817
13883.61 833
13884.72 777
13885.83 773
13886.95 773
13888.06 781
13889.17 765
13890.29 766
13891.40 850
13892.51 808
13893.63 824
13894.74 798
13895.86 811
13896.97 867
13898.08 830
13899.20 845
13900.31 777
13901.43 807
13902.54 819
13903.65 914
13904.77 843
13905.88 840
13907.00 875
13908.11 821
13909.23 841
13910.34 831
13911.45 789
13912.57 762
13913.68 754
13914.80 737
13915.91 746
13917.03 752
13918.14 775
13919.26 726
13920.37 744
13921.49 778
13922.60 762
13923.72 767
13924.83 769
13925.95 749
13927.06 714
13928.18 725
13929.29 730
13930.41 702
13931.52 741
13932.64 725
13933.75 680
13934.87 739
13935.98 754
13937.10 756
13938.21 736
13939.33 704
13940.45 709
13941.56 643
13942.68 715
13943.79 693
13944.91 721
13946.03 721
13947.14 695
13948.26 706
13949.37 704
13950.49 696
13951.60 751
13952.72 758
13953.84 728
13954.95 694
13956.07 713
13957.19 686
13958.30 672
13959.42 738
13960.54 727
13961.65 698
13962.77 653
13963.88 667
13965.00 673
13966.12 683
13967.23 657
13968.35 679
13969.47 659
13970.59 687
13971.70 703
13972.82 706
13973.94 647
13975.05 643
13976.17 694
13977.29 683
13978.40 671
13979.52 677
13980.64 706
13981.76 668
13982.87 643
13983.99 677
13985.11 629
13986.23 628
13987.34 643
13988.46 697
13989.58 644
13990.70 682
13991.81 655
13992.93 737
13994.05 763
13995.17 667
13996.29 649
13997.40 634
13998.52 673
13999.64 636
14000.76 687
14001.88 703
14002.99 724
14004.11 738
14005.23 704
14006.35 737
14007.47 717
14008.58 661
14009.70 679
14010.82 687
14011.94 705
14013.06 694
14014.18 736
14015.30 751
14016.41 712
14017.53 682
14018.65 702
14019.77 710
14020.89 762
14022.01 738
14023.13 701
14024.25 707
14025.37 754
14026.48 813
14027.60 790
14028.72 801
14029.84 771
14030.96 741
14032.08 740
14033.20 732
14034.32 715
14035.44 668
14036.56 701
14037.68 708
14038.80 670
14039.92 659
14041.04 661
14042.16 657
14043.28 708
14044.40 696
14045.52 798
14046.64 715
14047.76 699
14048.88 729
14050.00 737
14051.12 690
14052.24 657
14053.36 666
14054.48 730
14055.60 701
14056.72 698
14057.84 725
14058.96 663
14060.08 733
14061.20 698
14062.32 719
14063.44 729
14064.56 739
14065.68 704
14066.80 733
14067.92 734
14069.04 730
14070.16 758
14071.28 697
14072.41 731
14073.53 766
14074.65 753
14075.77 757
14076.89 838
14078.01 766
14079.13 786
14080.25 761
14081.37 769
14082.50 838
14083.62 790
14084.74 795
14085.86 787
14086.98 802
14088.10 790
14089.23 791
14090.35 808
14091.47 831
14092.59 831
14093.71 842
14094.83 895
14095.96 887
14097.08 860
14098.20 889
14099.32 835
14100.44 884
14101.57 843
14102.69 905
14103.81 940
14104.93 909
14106.05 878
14107.18 931
14108.30 902
14109.42 816
14110.54 877
14111.67 827
14112.79 798
14113.91 753
14115.03 799
14116.16 752
14117.28 692
14118.40 693
14119.53 712
14120.65 682
14121.77 675
14122.89 683
14124.02 648
14125.14 608
14126.26 687
14127.39 669
14128.51 659
14129.63 608
14130.76 652
14131.88 649
14133.00 594
14134.13 614
14135.25 618
14136.37 580
14137.50 643
14138.62 635
14139.74 636
14140.87 622
14141.99 660
14143.11 663
14144.24 627
14145.36 633
14146.49 636
14147.61 597
14148.73 616
14149.86 590
14150.98 598
14152.11 606
14153.23 563
14154.35 609
14155.48 556
14156.60 579
14157.73 593
14158.85 585
14159.98 613
14161.10 573
14162.23 562
14163.35 612
14164.47 623
14165.60 581
14166.72 573
14167.85 549
14168.97 602
14170.10 621
14171.22 667
14172.35 611
14173.47 579
14174.60 606
14175.72 573
14176.85 551
14177.97 556
14179.10 557
14180.22 574
14181.35 591
14182.47 567
14183.60 565
14184.72 623
14185.85 594
14186.98 579
14188.10 538
14189.23 545
14190.35 585
14191.48 620
14192.60 580
14193.73 568
14194.86 583
14195.98 580
14197.11 569
14198.23 568
14199.36 531
14200.49 542
14201.61 537
14202.74 601
14203.86 542
14204.99 542
14206.12 506
14207.24 515
14208.37 527
14209.50 480
14210.62 501
14211.75 527
14212.87 542
14214.00 501
14215.13 522
14216.25 504
14217.38 504
14218.51 514
14219.63 510
14220.76 498
14221.89 528
14223.02 544
14224.14 497
14225.27 509
14226.40 514
14227.52 497
14228.65 480
14229.78 552
14230.91 486
14232.03 526
14233.16 497
14234.29 534
14235.41 497
14236.54 493
14237.67 496
14238.80 523
14239.92 499
14241.05 518
14242.18 502
14243.31 503
14244.44 516
14245.56 512
14246.69 521
14247.82 489
14248.95 506
14250.08 523
14251.20 472
14252.33 465
14253.46 498
14254.59 482
14255.72 500
14256.84 458
14257.97 461
14259.10 495
14260.23 497
14261.36 491
14262.49 522
14263.62 513
14264.74 434
14265.87 470
14267.00 440
14268.13 475
14269.26 471
14270.39 486
14271.52 496
14272.65 488
14273.77 461
14274.90 451
14276.03 474
14277.16 443
14278.29 457
14279.42 406
14280.55 461
14281.68 463
14282.81 459
14283.94 459
14285.07 437
14286.20 418
14287.33 466
14288.45 495
14289.58 467
14290.71 450
14291.84 411
14292.97 457
14294.10 488
14295.23 466
14296.36 491
14297.49 434
14298.62 431
14299.75 463
14300.88 431
14302.01 442
14303.14 425
14304.27 416
14305.40 452
14306.53 480
14307.66 423
14308.79 430
14309.92 473
14311.05 429
14312.19 420
14313.32 403
14314.45 438
14315.58 436
14316.71 395
14317.84 414
14318.97 424
14320.10 407
14321.23 409
14322.36 370
14323.49 392
14324.62 434
14325.75 407
14326.89 421
14328.02 406
14329.15 372
14330.28 383
14331.41 400
14332.54 422
14333.67 409
14334.80 400
14335.94 431
14337.07 430
14338.20 433
14339.33 438
14340.46 452
14341.59 446
14342.73 427
14343.86 399
14344.99 404
14346.12 390
14347.25 407
14348.38 422
14349.52 445
14350.65 432
14351.78 460
14352.91 419
14354.04 373
14355.18 422
14356.31 431
14357.44 462
14358.57 405
14359.71 397
14360.84 372
14361.97 397
14363.10 410
14364.24 406
14365.37 395
14366.50 385
14367.63 359
14368.77 401
14369.90 382
14371.03 408
14372.16 410
14373.30 428
14374.43 401
14375.56 407
14376.70 456
14377.83 416
14378.96 416
14380.10 419
14381.23 419
14382.36 398
14383.50 376
14384.63 382
14385.76 399
14386.90 400
14388.03 410
14389.16 395
14390.30 421
14391.43 409
14392.56 379
14393.70 397
14394.83 419
14395.97 397
14397.10 429
14398.23 390
14399.37 394
14400.50 366
14401.63 398
14402.77 396
14403.90 442
14405.04 374
14406.17 395
14407.31 390
14408.44 375
14409.57 383
14410.71 431
14411.84 393
14412.98 385
14414.11 405
14415.25 390
14416.38 380
14417.52 369
14418.65 384
14419.79 416
14420.92 404
14422.05 363
14423.19 392
14424.32 402
14425.46 394
14426.59 415
14427.73 402
14428.86 376
14430.00 423
14431.14 395
14432.27 412
14433.41 402
14434.54 414
14435.68 392
14436.81 406
14437.95 383
14439.08 411
14440.22 430
14441.35 397
14442.49 377
14443.63 403
14444.76 422
14445.90 446
14447.03 422
14448.17 404
14449.30 404
14450.44 382
14451.58 405
14452.71 447
14453.85 390
14454.98 442
14456.12 422
14457.26 429
14458.39 406
14459.53 429
14460.67 430
14461.80 434
14462.94 460
14464.08 440
14465.21 410
14466.35 424
14467.48 388
14468.62 456
14469.76 460
14470.90 442
14472.03 453
14473.17 414
14474.31 454
14475.44 435
14476.58 470
14477.72 520
14478.85 547
14479.99 459
14481.13 454
14482.27 467
14483.40 484
14484.54 483
14485.68 453
14486.81 452
14487.95 448
14489.09 476
14490.23 443
14491.36 416
14492.50 380
14493.64 418
14494.78 410
14495.92 447
14497.05 413
14498.19 401
14499.33 442
14500.47 434
14501.60 438
14502.74 384
14503.88 438
14505.02 443
14506.16 403
14507.30 411
14508.43 433
14509.57 377
14510.71 360
14511.85 404
14512.99 407
14514.13 414
14515.26 447
14516.40 493
14517.54 438
14518.68 396
14519.82 431
14520.96 410
14522.10 414
14523.23 387
14524.37 424
14525.51 380
14526.65 418
14527.79 413
14528.93 404
14530.07 373
14531.21 406
14532.35 387
14533.49 410
14534.63 422
14535.76 366
14536.90 399
14538.04 423
14539.18 416
14540.32 386
14541.46 384
14542.60 392
14543.74 383
14544.88 431
14546.02 426
14547.16 405
14548.30 378
14549.44 441
14550.58 421
14551.72 389
14552.86 392
14554.00 450
14555.14 411
14556.28 404
14557.42 394
14558.56 430
14559.70 428
14560.84 433
14561.98 437
14563.12 408
14564.26 462
14565.40 416
14566.54 453
14567.68 445
14568.82 412
14569.96 395
14571.11 475
14572.25 461
14573.39 438
14574.53 417
14575.67 422
14576.81 440
14577.95 425
14579.09 450
14580.23 445
14581.37 426
14582.52 449
14583.66 444
14584.80 436
14585.94 444
14587.08 479
14588.22 453
14589.36 448
14590.50 504
14591.65 468
14592.79 447
14593.93 473
14595.07 481
14596.21 467
14597.35 508
14598.50 425
14599.64 473
14600.78 475
14601.92 505
14603.06 469
14604.21 522
14605.35 541
14606.49 492
14607.63 500
14608.77 480
14609.92 475
14611.06 507
14612.20 466
14613.34 471
14614.49 476
14615.63 483
14616.77 513
14617.91 526
14619.06 500
14620.20 543
14621.34 532
14622.48 553
14623.63 575
14624.77 535
14625.91 573
14627.06 560
14628.20 548
14629.34 520
14630.48 544
14631.63 593
14632.77 615
14633.91 578
14635.06 591
14636.20 549
14637.34 579
14638.49 625
14639.63 614
14640.77 604
14641.92 530
14643.06 582
14644.20 563
14645.35 562
14646.49 598
14647.64 538
14648.78 535
14649.92 528
14651.07 516
14652.21 508
14653.35 507
14654.50 542
14655.64 497
14656.79 489
14657.93 453
14659.07 474
14660.22 484
14661.36 464
14662.51 485
14663.65 457
14664.80 494
14665.94 491
14667.09 456
14668.23 472
14669.37 468
14670.52 417
14671.66 417
14672.81 453
14673.95 470
14675.10 486
14676.24 398
14677.39 406
14678.53 426
14679.68 424
14680.82 430
14681.97 407
14683.11 425
14684.26 411
14685.40 390
14686.55 392
14687.69 395
14688.84 422
14689.98 413
14691.13 430
14692.27 392
14693.42 372
14694.57 472
14695.71 408
14696.86 399
14698.00 368
14699.15 389
14700.29 402
14701.44 399
14702.59 379
14703.73 370
14704.88 387
14706.02 396
14707.17 425
14708.32 417
14709.46 443
14710.61 379
14711.75 391
14712.90 386
14714.05 380
14715.19 394
14716.34 422
14717.49 357
14718.63 386
14719.78 425
14720.93 430
14722.07 428
14723.22 407
14724.37 421
14725.51 441
14726.66 415
14727.81 435
14728.95 458
14730.10 416
14731.25 438
14732.39 429
14733.54 426
14734.69 415
14735.84 459
14736.98 477
14738.13 504
14739.28 417
14740.42 410
14741.57 480
14742.72 461
14743.87 429
14745.01 439
14746.16 464
14747.31 421
14748.46 407
14749.61 401
14750.75 423
14751.90 424
14753.05 418
14754.20 412
14755.34 407
14756.49 435
14757.64 426
14758.79 440
14759.94 451
14761.08 403
14762.23 453
14763.38 437
14764.53 447
14765.68 417
14766.83 426
14767.97 491
14769.12 448
14770.27 419
14771.42 410
14772.57 435
14773.72 447
14774.87 463
14776.01 498
14777.16 488
14778.31 518
14779.46 517
14780.61 490
14781.76 497
14782.91 457
14784.06 495
14785.21 569
14786.36 518
14787.50 512
14788.65 511
14789.80 506
14790.95 520
14792.10 529
14793.25 521
14794.40 530
14795.55 510
14796.70 521
14797.85 570
14799.00 568
14800.15 559
14801.30 577
14802.45 594
14803.60 558
14804.75 483
14805.90 519
14807.05 499
14808.20 514
14809.35 542
14810.50 536
14811.65 501
14812.80 497
14813.95 504
14815.10 493
14816.25 434
14817.40 443
14818.55 479
14819.70 488
14820.85 488
14822.00 466
14823.15 471
14824.30 481
14825.45 453
14826.60 444
14827.75 409
14828.91 420
14830.06 438
14831.21 452
14832.36 452
14833.51 412
14834.66 356
14835.81 390
14836.96 396
14838.11 365
14839.26 367
14840.42 353
14841.57 379
14842.72 386
14843.87 374
14845.02 372
14846.17 367
14847.32 397
14848.48 378
14849.63 346
14850.78 356
14851.93 367
14853.08 352
14854.23 340
14855.39 328
14856.54 309
14857.69 312
14858.84 344
14859.99 359
14861.15 371
14862.30 389
14863.45 371
14864.60 343
14865.75 318
14866.91 335
14868.06 336
14869.21 338
14870.36 327
14871.52 346
14872.67 340
14873.82 312
14874.97 314
14876.13 348
14877.28 336
14878.43 389
14879.59 349
14880.74 338
14881.89 335
14883.04 313
14884.20 314
14885.35 311
14886.50 315
14887.66 313
14888.81 314
14889.96 306
14891.12 306
14892.27 323
14893.42 310
14894.58 326
14895.73 329
14896.88 334
14898.04 359
14899.19 364
14900.34 357
14901.50 305
14902.65 328
14903.80 351
14904.96 353
14906.11 359
14907.27 322
14908.42 329
14909.57 356
14910.73 341
14911.88 365
14913.04 356
14914.19 356
14915.34 349
14916.50 309
14917.65 347
14918.81 321
14919.96 342
14921.11 364
14922.27 332
14923.42 356
14924.58 357
14925.73 328
14926.89 338
14928.04 336
14929.20 339
14930.35 321
14931.51 328
14932.66 354
14933.82 306
14934.97 325
14936.13 370
14937.28 345
14938.44 335
14939.59 333
14940.75 352
14941.90 390
14943.06 359
14944.21 333
14945.37 336
14946.52 378
14947.68 375
14948.83 345
14949.99 348
14951.14 353
14952.30 329
14953.46 316
14954.61 374
14955.77 334
14956.92 393
14958.08 334
14959.24 303
14960.39 333
14961.55 331
14962.70 345
14963.86 303
14965.02 295
14966.17 322
14967.33 293
14968.48 311
14969.64 308
14970.80 293
14971.95 297
14973.11 312
14974.27 291
14975.42 309
14976.58 314
14977.74 282
14978.89 297
14980.05 286
14981.21 309
14982.36 306
14983.52 315
14984.68 273
14985.83 255
14986.99 274
14988.15 278
14989.30 261
14990.46 284
14991.62 311
14992.77 260
14993.93 277
14995.09 300
14996.25 284
14997.40 313
14998.56 276
14999.72 301
15000.88 294
15002.03 281
15003.19 292
15004.35 284
15005.51 268
15006.66 343
15007.82 318
15008.98 275
15010.14 286
15011.30 325
15012.45 289
15013.61 272
15014.77 293
15015.93 267
15017.09 281
15018.24 281
15019.40 313
15020.56 282
15021.72 264
15022.88 244
15024.04 234
15025.19 282
15026.35 284
15027.51 273
15028.67 280
15029.83 301
15030.99 268
15032.15 252
15033.30 265
15034.46 287
15035.62 265
15036.78 271
15037.94 283
15039.10 286
15040.26 297
15041.42 246
15042.58 268
15043.73 302
15044.89 288
15046.05 301
15047.21 316
15048.37 265
15049.53 288
15050.69 270
15051.85 250
15053.01 286
15054.17 244
15055.33 237
15056.49 264
15057.65 283
15058.81 235
15059.97 256
15061.13 250
15062.29 275
15063.45 268
15064.61 253
15065.77 289
15066.93 267
15068.09 277
15069.25 296
15070.41 303
15071.57 258
15072.73 258
15073.89 275
15075.05 249
15076.21 273
15077.37 250
15078.53 265
15079.69 279
15080.85 293
15082.01 280
15083.17 274
15084.33 292
15085.49 293
15086.65 272
15087.82 246
15088.98 275
15090.14 280
15091.30 278
15092.46 267
15093.62 261
15094.78 272
15095.94 300
15097.10 326
15098.27 252
15099.43 248
15100.59 303
15101.75 293
15102.91 291
15104.07 283
15105.23 277
15106.40 310
15107.56 269
15108.72 240
15109.88 280
15111.04 276
15112.20 281
15113.37 262
15114.53 265
15115.69 241
15116.85 285
15118.01 308
15119.18 312
15120.34 289
15121.50 274
15122.66 292
15123.82 257
15124.99 236
15126.15 239
15127.31 288
15128.47 288
15129.64 269
15130.80 243
15131.96 289
15133.12 245
15134.29 258
15135.45 301
15136.61 302
15137.77 292
15138.94 239
15140.10 255
15141.26 252
15142.43 272
15143.59 252
15144.75 244
15145.92 277
15147.08 267
15148.24 245
15149.41 276
15150.57 273
15151.73 209
15152.90 266
15154.06 261
15155.22 279
15156.39 257
15157.55 271
15158.71 270
15159.88 251
15161.04 263
15162.20 289
15163.37 276
15164.53 303
15165.70 293
15166.86 272
15168.02 245
15169.19 232
15170.35 258
15171.52 266
15172.68 244
15173.84 277
15175.01 305
15176.17 276
15177.34 293
15178.50 276
15179.66 261
15180.83 276
15181.99 303
15183.16 300
15184.32 302
15185.49 252
15186.65 276
15187.82 285
15188.98 257
15190.15 244
15191.31 276
15192.48 275
15193.64 304
15194.81 324
15195.97 308
15197.14 292
15198.30 290
15199.47 320
15200.63 310
15201.80 320
15202.96 318
15204.13 308
15205.29 283
15206.46 314
15207.62 316
15208.79 311
15209.96 313
15211.12 277
15212.29 302
15213.45 326
15214.62 315
15215.78 338
15216.95 347
15218.12 312
15219.28 312
15220.45 298
15221.61 309
15222.78 328
15223.95 306
15225.11 285
15226.28 309
15227.44 347
15228.61 364
15229.78 332
15230.94 341
15232.11 352
15233.28 374
15234.44 398
15235.61 359
15236.78 340
15237.94 324
15239.11 346
15240.28 325
15241.44 362
15242.61 399
15243.78 382
15244.94 354
15246.11 351
15247.28 319
15248.44 361
15249.61 366
15250.78 350
15251.95 293
15253.11 286
15254.28 326
15255.45 308
15256.61 323
15257.78 333
15258.95 311
15260.12 299
15261.28 287
15262.45 282
15263.62 287
15264.79 318
15265.95 318
15267.12 293
15268.29 250
15269.46 317
15270.63 336
15271.79 335
15272.96 283
15274.13 260
15275.30 266
15276.47 277
15277.63 270
15278.80 273
15279.97 308
15281.14 323
15282.31 289
15283.48 253
15284.64 274
15285.81 297
15286.98 329
15288.15 268
15289.32 283
15290.49 268
15291.66 306
15292.82 309
15293.99 314
15295.16 281
15296.33 308
15297.50 312
15298.67 302
15299.84 256
15301.01 278
15302.18 285
15303.35 301
15304.51 290
15305.68 309
15306.85 307
15308.02 304
15309.19 292
15310.36 293
15311.53 287
15312.70 289
15313.87 286
15315.04 282
15316.21 285
15317.38 295
15318.55 319
15319.72 317
15320.89 313
15322.06 279
15323.23 324
15324.40 309
15325.57 349
15326.74 321
15327.91 259
15329.08 257
15330.25 293
15331.42 315
15332.59 310
15333.76 299
15334.93 288
15336.10 286
15337.27 325
15338.44 298
15339.61 277
15340.78 262
15341.95 296
15343.12 285
15344.29 283
15345.47 267
15346.64 281
15347.81 297
15348.98 288
15350.15 315
15351.32 323
15352.49 297
15353.66 306
15354.83 299
15356.00 315
15357.18 306
15358.35 269
15359.52 285
15360.69 279
15361.86 276
15363.03 241
15364.20 272
15365.38 306
15366.55 251
15367.72 293
15368.89 278
15370.06 290
15371.23 281
15372.41 307
15373.58 302
15374.75 319
15375.92 300
15377.09 288
15378.26 270
15379.44 274
15380.61 309
15381.78 298
15382.95 287
15384.13 262
15385.30 316
15386.47 352
15387.64 327
15388.82 279
15389.99 252
15391.16 313
15392.33 330
15393.51 346
15394.68 314
15395.85 324
15397.02 321
15398.20 303
15399.37 330
15400.54 307
15401.71 304
15402.89 322
15404.06 318
15405.23 328
15406.41 307
15407.58 344
15408.75 299
15409.93 311
15411.10 270
15412.27 277
15413.45 295
15414.62 312
15415.79 325
15416.97 273
15418.14 257
15419.31 255
15420.49 295
15421.66 269
15422.84 259
15424.01 271
15425.18 298
15426.36 291
15427.53 253
15428.70 282
15429.88 298
15431.05 307
15432.23 275
15433.40 269
15434.57 245
15435.75 279
15436.92 291
15438.10 281
15439.27 242
15440.45 269
15441.62 247
15442.80 262
15443.97 279
15445.14 258
15446.32 280
15447.49 296
15448.67 278
15449.84 256
15451.02 282
15452.19 291
15453.37 257
15454.54 282
15455.72 255
15456.89 280
15458.07 289
15459.24 288
15460.42 323
15461.59 269
15462.77 230
15463.94 269
15465.12 275
15466.29 268
15467.47 250
15468.65 282
15469.82 264
15471.00 284
15472.17 258
15473.35 267
15474.52 272
15475.70 257
15476.88 273
15478.05 290
15479.23 286
15480.40 271
15481.58 288
15482.76 301
15483.93 285
15485.11 240
15486.28 265
15487.46 279
15488.64 225
15489.81 269
15490.99 287
15492.16 272
15493.34 281
15494.52 244
15495.69 260
15496.87 264
15498.05 279
15499.22 281
15500.40 270
15501.58 256
15502.75 250
15503.93 241
15505.11 261
15506.28 246
15507.46 252
15508.64 295
15509.82 306
15510.99 233
15512.17 249
15513.35 236
15514.52 253
15515.70 255
15516.88 249
15518.06 255
15519.23 254
15520.41 246
15521.59 291
15522.77 279
15523.94 312
15525.12 289
15526.30 306
15527.48 315
15528.65 297
15529.83 271
15531.01 253
15532.19 248
15533.37 244
15534.54 260
15535.72 267
15536.90 311
15538.08 268
15539.26 283
15540.44 279
15541.61 291
15542.79 268
15543.97 254
15545.15 269
15546.33 287
15547.51 282
15548.68 281
15549.86 269
15551.04 279
15552.22 313
15553.40 288
15554.58 264
15555.76 293
15556.93 293
15558.11 270
15559.29 274
15560.47 269
15561.65 277
15562.83 275
15564.01 307
15565.19 281
15566.37 306
15567.55 276
15568.73 313
15569.91 271
15571.08 295
15572.26 285
15573.44 287
15574.62 345
15575.80 286
15576.98 274
15578.16 291
15579.34 286
15580.52 302
15581.70 300
15582.88 284
15584.06 297
15585.24 324
15586.42 288
15587.60 305
15588.78 335
15589.96 325
15591.14 339
15592.32 329
15593.50 280
15594.68 294
15595.86 304
15597.04 302
15598.22 318
15599.40 317
15600.58 341
15601.76 305
15602.95 345
15604.13 327
15605.31 303
15606.49 342
15607.67 340
15608.85 327
15610.03 311
15611.21 317
15612.39 353
15613.57 346
15614.75 340
15615.93 319
15617.12 301
15618.30 333
15619.48 309
15620.66 330
15621.84 351
15623.02 375
15624.20 343
15625.38 360
15626.57 377
15627.75 346
15628.93 369
15630.11 315
15631.29 326
15632.47 347
15633.66 346
15634.84 376
15636.02 383
15637.20 346
15638.38 325
15639.57 344
15640.75 364
15641.93 359
15643.11 364
15644.29 321
15645.48 361
15646.66 356
15647.84 350
15649.02 374
15650.21 349
15651.39 378
15652.57 411
15653.75 390
15654.94 439
15656.12 383
15657.30 378
15658.48 398
15659.67 407
15660.85 426
15662.03 396
15663.22 402
15664.40 390
15665.58 397
15666.76 401
15667.95 379
15669.13 394
15670.31 375
15671.50 377
15672.68 394
15673.86 390
15675.05 372
15676.23 359
15677.41 390
15678.60 383
15679.78 379
15680.96 398
15682.15 363
15683.33 407
15684.51 418
15685.70 390
15686.88 402
15688.07 422
15689.25 385
15690.43 376
15691.62 377
15692.80 385
15693.99 453
15695.17 426
15696.35 387
15697.54 399
15698.72 367
15699.91 370
15701.09 403
15702.28 370
15703.46 388
15704.64 386
15705.83 411
15707.01 391
15708.20 372
15709.38 365
15710.57 379
15711.75 389
15712.94 396
15714.12 388
15715.31 404
15716.49 416
15717.68 418
15718.86 408
15720.05 377
15721.23 398
15722.42 400
15723.60 366
15724.79 363
15725.97 415
15727.16 402
15728.34 403
15729.53 424
15730.71 404
15731.90 386
15733.08 393
15734.27 414
15735.46 428
15736.64 389
15737.83 381
15739.01 396
15740.20 398
15741.39 377
15742.57 385
15743.76 395
15744.94 387
15746.13 400
15747.31 441
15748.50 471
15749.69 424
15750.87 395
15752.06 413
15753.25 409
15754.43 387
15755.62 385
15756.81 407
15757.99 420
15759.18 372
15760.36 387
15761.55 411
15762.74 355
15763.92 360
15765.11 390
15766.30 405
15767.49 372
15768.67 412
15769.86 407
15771.05 393
15772.23 387
15773.42 362
15774.61 393
15775.79 387
15776.98 364
15778.17 374
15779.36 385
15780.54 361
15781.73 374
15782.92 388
15784.11 409
15785.29 420
15786.48 388
15787.67 403
15788.86 387
15790.04 418
15791.23 418
15792.42 381
15793.61 386
15794.79 377
15795.98 393
15797.17 411
15798.36 371
15799.55 365
15800.73 371
15801.92 344
15803.11 348
15804.30 352
15805.49 356
15806.68 334
15807.86 369
15809.05 330
15810.24 358
15811.43 374
15812.62 386
15813.81 373
15815.00 356
15816.18 348
15817.37 364
15818.56 342
15819.75 363
15820.94 330
15822.13 333
15823.32 339
15824.51 336
15825.70 313
15826.88 313
15828.07 321
15829.26 338
15830.45 317
15831.64 300
15832.83 352
15834.02 379
15835.21 354
15836.40 318
15837.59 335
15838.78 338
15839.97 326
15841.16 345
15842.35 331
15843.54 321
15844.73 327
15845.92 352
15847.11 358
15848.30 331
15849.49 330
15850.68 289
15851.87 328
15853.06 362
15854.25 344
15855.44 358
15856.63 326
15857.82 412
15859.01 331
15860.20 331
15861.39 352
15862.58 369
15863.77 358
15864.96 339
15866.15 310
15867.34 323
15868.53 338
15869.72 310
15870.91 356
15872.10 350
15873.29 352
15874.48 317
15875.68 372
15876.87 330
15878.06 323
15879.25 329
15880.44 375
15881.63 355
15882.82 329
15884.01 355
15885.20 379
15886.40 370
15887.59 340
15888.78 339
15889.97 334
15891.16 336
15892.35 358
15893.54 333
15894.74 361
15895.93 341
15897.12 300
15898.31 346
15899.50 393
15900.70 358
15901.89 334
15903.08 369
15904.27 381
15905.46 350
15906.66 349
15907.85 350
15909.04 373
15910.23 363
15911.42 369
15912.62 358
15913.81 343
15915.00 362
15916.19 347
15917.39 369
15918.58 395
15919.77 377
15920.96 355
15922.16 375
15923.35 354
15924.54 340
15925.73 349
15926.93 353
15928.12 380
15929.31 360
15930.51 333
15931.70 325
15932.89 357
15934.09 354
15935.28 365
15936.47 339
15937.67 364
15938.86 351
15940.05 345
15941.25 347
15942.44 308
15943.63 375
15944.83 340
15946.02 308
15947.21 287
15948.41 328
15949.60 389
15950.79 339
15951.99 327
15953.18 319
15954.38 309
15955.57 291
15956.76 310
15957.96 348
15959.15 340
15960.35 317
15961.54 334
15962.73 282
15963.93 321
15965.12 323
15966.32 321
15967.51 334
15968.71 292
15969.90 313
15971.09 331
15972.29 293
15973.48 287
15974.68 313
15975.87 348
15977.07 299
15978.26 293
15979.46 274
15980.65 306
15981.85 316
15983.04 322
15984.24 313
15985.43 292
15986.63 281
15987.82 281
15989.02 277
15990.21 259
15991.41 285
15992.60 306
15993.80 283
15994.99 266
15996.19 273
15997.39 263
15998.58 286
15999.78 293
16000.97 273
16002.17 256
16003.36 276
16004.56 248
16005.76 273
16006.95 276
16008.15 274
16009.34 267
16010.54 231
16011.73 256
16012.93 282
16014.13 298
16015.32 286
16016.52 282
16017.72 302
16018.91 328
16020.11 298
16021.30 303
16022.50 256
16023.70 264
16024.89 266
16026.09 275
16027.29 244
16028.48 254
16029.68 263
16030.88 267
16032.07 261
16033.27 292
16034.47 251
16035.67 294
16036.86 285
16038.06 296
16039.26 263
16040.45 241
16041.65 278
16042.85 282
16044.04 260
16045.24 254
16046.44 286
16047.64 277
16048.83 277
16050.03 249
16051.23 280
16052.43 279
16053.62 291
16054.82 262
16056.02 253
16057.22 249
16058.42 267
16059.61 287
16060.81 298
16062.01 254
16063.21 266
16064.41 257
16065.60 292
16066.80 262
16068.00 254
16069.20 239
16070.40 242
16071.59 254
16072.79 241
16073.99 256
16075.19 276
16076.39 259
16077.59 261
16078.78 258
16079.98 241
16081.18 219
16082.38 279
16083.58 275
16084.78 239
16085.98 247
16087.18 250
16088.37 267
16089.57 255
16090.77 282
16091.97 250
16093.17 256
16094.37 293
16095.57 284
16096.77 265
16097.97 255
16099.17 266
16100.37 271
16101.57 231
16102.77 268
16103.96 235
16105.16 255
16106.36 210
16107.56 222
16108.76 255
16109.96 257
16111.16 249
16112.36 242
16113.56 259
16114.76 242
16115.96 233
16117.16 234
16118.36 236
16119.56 222
16120.76 262
16121.96 229
16123.16 238
16124.36 269
16125.56 245
16126.76 226
16127.96 228
16129.16 257
16130.37 252
16131.57 232
16132.77 257
16133.97 236
16135.17 215
16136.37 257
16137.57 242
16138.77 255
16139.97 216
16141.17 231
16142.37 263
16143.57 269
16144.77 269
16145.98 245
16147.18 229
16148.38 270
16149.58 242
16150.78 253
16151.98 232
16153.18 225
16154.38 243
16155.59 289
16156.79 263
16157.99 266
16159.19 271
16160.39 238
16161.59 247
16162.80 208
16164.00 275
16165.20 220
16166.40 240
16167.60 271
16168.80 274
16170.01 261
16171.21 220
16172.41 254
16173.61 230
16174.81 233
16176.02 228
16177.22 256
16178.42 242
16179.62 218
16180.83 216
16182.03 220
16183.23 224
16184.43 279
16185.64 234
16186.84 254
16188.04 229
16189.24 228
16190.45 254
16191.65 209
16192.85 229
16194.06 212
16195.26 213
16196.46 233
16197.66 257
16198.87 248
16200.07 252
16201.27 217
16202.48 265
16203.68 248
16204.88 254
16206.09 249
16207.29 246
16208.49 254
16209.70 216
16210.90 225
16212.10 228
16213.31 261
16214.51 280
16215.71 266
16216.92 279
16218.12 254
16219.33 248
16220.53 252
16221.73 237
16222.94 276
16224.14 269
16225.35 272
16226.55 275
16227.75 257
16228.96 288
16230.16 273
16231.37 303
16232.57 274
16233.77 323
16234.98 293
16236.18 273
16237.39 269
16238.59 268
16239.80 280
16241.00 265
16242.21 279
16243.41 299
16244.62 262
16245.82 275
16247.03 285
16248.23 295
16249.44 280
16250.64 300
16251.85 314
16253.05 312
16254.26 297
16255.46 266
16256.67 284
16257.87 265
16259.08 291
16260.28 295
16261.49 314
16262.69 295
16263.90 323
16265.10 269
16266.31 279
16267.51 285
16268.72 340
16269.93 289
16271.13 272
16272.34 296
16273.54 295
16274.75 285
16275.96 286
16277.16 306
16278.37 306
16279.57 269
16280.78 284
16281.99 298
16283.19 307
16284.40 307
16285.60 303
16286.81 293
16288.02 282
16289.22 303
16290.43 316
16291.64 286
16292.84 338
16294.05 300
16295.26 295
16296.46 285
16297.67 296
16298.88 299
16300.08 306
16301.29 332
16302.50 296
16303.70 299
16304.91 309
16306.12 328
16307.32 318
16308.53 332
16309.74 310
16310.95 319
16312.15 352
16313.36 355
16314.57 330
16315.78 334
16316.98 321
16318.19 360
16319.40 315
16320.61 310
16321.81 290
16323.02 311
16324.23 316
16325.44 279
16326.64 305
16327.85 310
16329.06 314
16330.27 297
16331.48 265
16332.68 289
16333.89 307
16335.10 280
16336.31 283
16337.52 285
16338.72 254
16339.93 254
16341.14 254
16342.35 240
16343.56 244
16344.77 268
16345.98 256
16347.18 260
16348.39 205
16349.60 254
16350.81 267
16352.02 275
16353.23 296
16354.44 277
16355.65 268
16356.85 228
16358.06 249
16359.27 237
16360.48 236
16361.69 238
16362.90 266
16364.11 234
16365.32 247
16366.53 253
16367.74 263
16368.95 238
16370.16 230
16371.36 252
16372.57 244
16373.78 245
16374.99 222
16376.20 229
16377.41 247
16378.62 219
16379.83 213
16381.04 244
16382.25 240
16383.46 202
16384.67 234
16385.88 228
16387.09 222
16388.30 228
16389.51 223
16390.72 244
16391.93 229
16393.14 261
16394.35 244
16395.56 217
16396.77 249
16397.98 229
16399.19 258
16400.41 253
16401.62 239
16402.83 237
16404.04 245
16405.25 251
16406.46 254
16407.67 249
16408.88 233
16410.09 207
16411.30 220
16412.51 219
16413.72 202
16414.94 235
16416.15 246
16417.36 247
16418.57 239
16419.78 216
16420.99 224
16422.20 230
16423.41 217
16424.63 213
16425.84 213
16427.05 241
16428.26 220
16429.47 210
16430.68 272
16431.90 245
16433.11 220
16434.32 231
16435.53 229
16436.74 240
16437.95 256
16439.17 204
16440.38 209
16441.59 186
16442.80 229
16444.01 217
16445.23 236
16446.44 216
16447.65 224
16448.86 213
16450.08 229
16451.29 200
16452.50 206
16453.71 216
16454.93 226
16456.14 228
16457.35 210
16458.56 227
16459.78 223
16460.99 217
16462.20 216
16463.42 220
16464.63 211
16465.84 195
16467.05 203
16468.27 233
16469.48 218
16470.69 199
16471.91 229
16473.12 224
16474.33 215
16475.55 217
16476.76 216
16477.97 188
16479.19 188
16480.40 208
16481.61 211
16482.83 207
16484.04 213
16485.25 205
16486.47 236
16487.68 202
16488.90 214
16490.11 256
16491.32 230
16492.54 200
16493.75 174
16494.97 202
16496.18 206
16497.39 230
16498.61 196
16499.82 203
16501.04 206
16502.25 214
16503.47 203
16504.68 220
16505.89 221
16507.11 194
16508.32 215
16509.54 235
16510.75 242
16511.97 184
16513.18 229
16514.40 210
16515.61 207
16516.83 220
16518.04 202
16519.26 220
16520.47 186
16521.69 227
16522.90 202
16524.12 210
16525.33 176
16526.55 209
16527.76 210
16528.98 219
16530.19 204
16531.41 230
16532.62 197
16533.84 183
16535.05 212
16536.27 183
16537.49 169
16538.70 202
16539.92 202
16541.13 220
16542.35 198
16543.56 193
16544.78 195
16546.00 208
16547.21 203
16548.43 193
16549.64 203
16550.86 188
16552.08 210
16553.29 217
16554.51 228
16555.73 189
16556.94 210
16558.16 181
16559.37 186
16560.59 176
16561.81 220
16563.02 189
16564.24 194
16565.46 220
16566.67 199
16567.89 215
16569.11 225
16570.32 180
16571.54 184
16572.76 217
16573.98 251
16575.19 226
16576.41 215
16577.63 214
16578.84 221
16580.06 189
16581.28 188
16582.50 227
16583.71 190
16584.93 184
16586.15 194
16587.36 199
16588.58 187
16589.80 219
16591.02 183
16592.24 196
16593.45 215
16594.67 215
16595.89 213
16597.11 243
16598.32 210
16599.54 204
16600.76 197
16601.98 204
16603.20 169
16604.41 205
16605.63 190
16606.85 201
16608.07 182
16609.29 176
16610.51 180
16611.72 227
16612.94 241
16614.16 209
16615.38 196
16616.60 198
16617.82 216
16619.03 201
16620.25 192
16621.47 197
16622.69 199
16623.91 223
16625.13 193
16626.35 220
16627.57 202
16628.79 149
16630.00 210
16631.22 172
16632.44 202
16633.66 169
16634.88 212
16636.10 198
16637.32 185
16638.54 198
16639.76 172
16640.98 189
16642.20 201
16643.42 192
16644.64 191
16645.86 199
16647.08 197
16648.30 194
16649.51 199
16650.73 179
16651.95 190
16653.17 198
16654.39 194
16655.61 203
16656.83 181
16658.05 192
16659.27 183
16660.49 211
16661.71 200
16662.93 188
16664.16 183
16665.38 222
16666.60 189
16667.82 169
16669.04 182
16670.26 186
16671.48 200
16672.70 196
16673.92 192
16675.14 210
16676.36 231
16677.58 192
16678.80 192
16680.02 196
16681.24 213
16682.46 197
16683.69 142
16684.91 190
16686.13 189
16687.35 179
16688.57 155
16689.79 172
16691.01 183
16692.23 187
16693.46 198
16694.68 179
16695.90 221
16697.12 179
16698.34 206
16699.56 189
16700.78 211
16702.01 196
16703.23 225
16704.45 216
16705.67 204
16706.89 189
16708.12 191
16709.34 158
16710.56 173
16711.78 187
16713.00 185
16714.23 186
16715.45 206
16716.67 177
16717.89 211
16719.11 199
16720.34 199
16721.56 189
16722.78 171
16724.00 213
16725.23 208
16726.45 177
16727.67 171
16728.89 209
16730.12 215
16731.34 177
16732.56 206
16733.79 157
16735.01 184
16736.23 199
16737.45 195
16738.68 214
16739.90 229
16741.12 233
16742.35 176
16743.57 194
16744.79 213
16746.02 213
16747.24 194
16748.46 175
16749.69 195
16750.91 195
16752.13 210
16753.36 190
16754.58 187
16755.80 205
16757.03 197
16758.25 195
16759.48 199
16760.70 179
16761.92 181
16763.15 179
16764.37 242
16765.60 206
16766.82 193
16768.04 187
16769.27 232
16770.49 219
16771.72 202
16772.94 203
16774.16 209
16775.39 188
16776.61 226
16777.84 190
16779.06 187
16780.29 184
16781.51 176
16782.74 183
16783.96 189
16785.19 181
16786.41 207
16787.64 185
16788.86 184
16790.09 221
16791.31 187
16792.54 188
16793.76 171
16794.99 178
16796.21 211
16797.44 190
16798.66 216
16799.89 216
16801.11 199
16802.34 183
16803.56 165
16804.79 184
16806.01 197
16807.24 199
16808.46 194
16809.69 215
16810.92 206
16812.14 192
16813.37 214
16814.59 189
16815.82 183
16817.04 197
16818.27 171
16819.50 181
16820.72 194
16821.95 213
16823.17 227
16824.40 213
16825.63 201
16826.85 225
16828.08 199
16829.31 194
16830.53 198
16831.76 203
16832.99 187
16834.21 192
16835.44 206
16836.67 212
16837.89 195
16839.12 186
16840.35 212
16841.57 207
16842.80 209
16844.03 218
16845.25 229
16846.48 216
16847.71 224
16848.93 189
16850.16 189
16851.39 193
16852.62 182
16853.84 214
16855.07 219
16856.30 216
16857.52 220
16858.75 184
16859.98 217
16861.21 194
16862.43 232
16863.66 247
16864.89 217
16866.12 231
16867.35 208
16868.57 197
16869.80 223
16871.03 213
16872.26 230
16873.48 239
16874.71 227
16875.94 219
16877.17 216
16878.40 257
16879.63 248
16880.85 238
16882.08 235
16883.31 262
16884.54 269
16885.77 232
16887.00 230
16888.22 247
16889.45 273
16890.68 229
16891.91 242
16893.14 241
16894.37 217
16895.60 251
16896.82 245
16898.05 248
16899.28 259
16900.51 244
16901.74 237
16902.97 234
16904.20 246
16905.43 244
16906.66 270
16907.89 231
16909.12 244
16910.34 241
16911.57 218
16912.80 273
16914.03 214
16915.26 208
16916.49 221
16917.72 221
16918.95 207
16920.18 163
16921.41 191
16922.64 199
16923.87 190
16925.10 193
16926.33 209
16927.56 207
16928.79 184
16930.02 215
16931.25 189
16932.48 193
16933.71 202
16934.94 211
16936.17 194
16937.40 198
16938.63 208
16939.86 247
16941.09 200
16942.32 184
16943.55 193
16944.78 188
16946.01 191
16947.24 183
16948.48 168
16949.71 187
16950.94 191
16952.17 192
16953.40 207
16954.63 205
16955.86 225
16957.09 217
16958.32 182
16959.55 180
16960.79 156
16962.02 150
16963.25 184
16964.48 210
16965.71 196
16966.94 205
16968.17 185
16969.40 184
16970.64 179
16971.87 189
16973.10 194
16974.33 185
16975.56 182
16976.79 197
16978.03 195
16979.26 187
16980.49 204
16981.72 168
16982.95 168
16984.19 173
16985.42 165
16986.65 194
16987.88 225
16989.11 202
16990.35 192
16991.58 193
16992.81 183
16994.04 205
16995.28 203
16996.51 201
16997.74 220
16998.97 196
17000.21 192
17001.44 216
17002.67 209
17003.90 173
17005.14 181
17006.37 181
17007.60 199
17008.84 179
17010.07 187
17011.30 195
17012.53 173
17013.77 186
17015.00 172
17016.23 188
17017.47 194
17018.70 186
17019.93 171
17021.17 171
17022.40 183
17023.63 195
17024.87 173
17026.10 150
17027.33 163
17028.57 195
17029.80 196
17031.04 182
17032.27 166
17033.50 174
17034.74 191
17035.97 186
17037.20 167
17038.44 182
17039.67 191
17040.91 166
17042.14 158
17043.37 171
17044.61 151
17045.84 178
17047.08 216
17048.31 189
17049.55 160
17050.78 194
17052.02 185
17053.25 173
17054.48 163
17055.72 181
17056.95 174
17058.19 185
17059.42 173
17060.66 205
17061.89 180
17063.13 191
17064.36 193
17065.60 161
17066.83 167
17068.07 163
17069.30 151
17070.54 173
17071.77 161
17073.01 165
17074.24 199
17075.48 189
17076.71 180
17077.95 186
17079.19 150
17080.42 165
17081.66 165
17082.89 154
17084.13 189
17085.36 180
17086.60 211
17087.83 192
17089.07 170
17090.31 174
17091.54 180
17092.78 183
17094.01 171
17095.25 178
17096.49 189
17097.72 166
17098.96 157
17100.19 145
17101.43 162
17102.67 155
17103.90 190
17105.14 170
17106.38 162
17107.61 149
17108.85 184
17110.09 137
17111.32 163
17112.56 181
17113.80 184
17115.03 158
17116.27 159
17117.51 180
17118.74 161
17119.98 160
17121.22 173
17122.45 176
17123.69 169
17124.93 177
17126.17 170
17127.40 154
17128.64 140
17129.88 150
17131.12 175
17132.35 141
17133.59 159
17134.83 167
17136.07 157
17137.30 182
17138.54 189
17139.78 182
17141.02 183
17142.25 179
17143.49 163
17144.73 157
17145.97 180
17147.20 176
17148.44 198
17149.68 175
17150.92 170
17152.16 165
17153.40 156
17154.63 152
17155.87 158
17157.11 167
17158.35 152
17159.59 175
17160.83 185
17162.06 169
17163.30 166
17164.54 181
17165.78 149
17167.02 149
17168.26 156
17169.50 167
17170.73 165
17171.97 176
17173.21 180
17174.45 159
17175.69 165
17176.93 157
17178.17 184
17179.41 151
17180.65 142
17181.89 183
17183.12 167
17184.36 131
17185.60 146
17186.84 152
17188.08 196
17189.32 177
17190.56 150
17191.80 181
17193.04 166
17194.28 147
17195.52 181
17196.76 195
17198.00 162
17199.24 167
17200.48 156
17201.72 162
17202.96 132
17204.20 138
17205.44 145
17206.68 145
17207.92 133
17209.16 137
17210.40 155
17211.64 141
17212.88 152
17214.12 169
17215.36 181
17216.60 126
17217.84 159
17219.08 185
17220.32 157
17221.56 146
17222.80 165
17224.04 186
17225.29 161
17226.53 122
17227.77 164
17229.01 203
17230.25 147
17231.49 167
17232.73 161
17233.97 156
17235.21 166
17236.45 162
17237.70 135
17238.94 159
17240.18 145
17241.42 152
17242.66 168
17243.90 151
17245.14 157
17246.39 147
17247.63 146
17248.87 153
17250.11 168
17251.35 177
17252.59 138
17253.84 153
17255.08 170
17256.32 171
17257.56 176
17258.80 155
17260.05 171
17261.29 146
17262.53 134
17263.77 156
17265.01 146
17266.26 163
17267.50 163
17268.74 163
17269.98 173
17271.23 166
17272.47 153
17273.71 155
17274.95 159
17276.20 158
17277.44 127
17278.68 151
17279.92 165
17281.17 180
17282.41 170
17283.65 162
17284.90 131
17286.14 161
17287.38 175
17288.62 163
17289.87 169
17291.11 143
17292.35 143
17293.60 155
17294.84 147
17296.08 124
17297.33 148
17298.57 162
17299.81 154
17301.06 151
17302.30 169
17303.54 149
17304.79 130
17306.03 136
17307.28 147
17308.52 137
17309.76 140
17311.01 162
17312.25 142
17313.49 138
17314.74 159
17315.98 176
17317.23 152
17318.47 150
17319.72 156
17320.96 172
17322.20 159
17323.45 127
17324.69 130
17325.94 168
17327.18 138
17328.43 161
17329.67 141
17330.91 174
17332.16 147
17333.40 139
17334.65 180
17335.89 137
17337.14 130
17338.38 137
17339.63 148
17340.87 138
17342.12 161
17343.36 155
17344.61 140
17345.85 123
17347.10 133
17348.34 152
17349.59 163
17350.83 154
17352.08 116
17353.33 143
17354.57 143
17355.82 151
17357.06 130
17358.31 133
17359.55 124
17360.80 131
17362.04 143
17363.29 155
17364.54 136
17365.78 144
17367.03 137
17368.27 168
17369.52 163
17370.77 141
17372.01 138
17373.26 152
17374.50 171
17375.75 129
17377.00 179
17378.24 159
17379.49 135
17380.74 109
17381.98 133
17383.23 125
17384.47 161
17385.72 148
17386.97 176
17388.21 150
17389.46 132
17390.71 137
17391.95 165
17393.20 150
17394.45 131
17395.70 149
17396.94 158
17398.19 153
17399.44 156
17400.68 127
17401.93 154
17403.18 169
17404.42 144
17405.67 156
17406.92 145
17408.17 158
17409.41 155
17410.66 135
17411.91 150
17413.16 142
17414.40 169
17415.65 164
17416.90 167
17418.15 154
17419.40 159
17420.64 170
17421.89 166
17423.14 173
17424.39 140
17425.63 157
17426.88 165
17428.13 150
17429.38 140
17430.63 163
17431.88 151
17433.12 139
17434.37 141
17435.62 170
17436.87 137
17438.12 157
17439.37 129
17440.61 124
17441.86 154
17443.11 197
17444.36 150
17445.61 156
17446.86 132
17448.11 134
17449.36 145
17450.60 160
17451.85 143
17453.10 149
17454.35 165
17455.60 161
17456.85 160
17458.10 148
17459.35 158
17460.60 159
17461.85 157
17463.10 142
17464.34 160
17465.59 134
17466.84 127
17468.09 156
17469.34 142
17470.59 150
17471.84 132
17473.09 148
17474.34 140
17475.59 153
17476.84 170
17478.09 164
17479.34 157
17480.59 164
17481.84 145
17483.09 132
17484.34 152
17485.59 147
17486.84 151
17488.09 161
17489.34 163
17490.59 152
17491.84 155
17493.09 152
17494.34 159
17495.59 153
17496.84 163
17498.10 156
17499.35 142
17500.60 159
17501.85 165
17503.10 163
17504.35 174
17505.60 143
17506.85 161
17508.10 149
17509.35 140
17510.60 162
17511.86 142
17513.11 135
17514.36 156
17515.61 133
17516.86 156
17518.11 148
17519.36 163
17520.61 150
17521.87 153
17523.12 168
17524.37 166
17525.62 167
17526.87 165
17528.12 173
17529.38 174
17530.63 176
17531.88 149
17533.13 145
17534.38 134
17535.63 192
17536.89 163
17538.14 204
17539.39 156
17540.64 171
17541.89 181
17543.15 179
17544.40 163
17545.65 162
17546.90 173
17548.16 143
17549.41 140
17550.66 148
17551.91 186
17553.17 170
17554.42 168
17555.67 142
17556.92 156
17558.18 167
17559.43 155
17560.68 180
17561.94 169
17563.19 138
17564.44 153
17565.69 196
17566.95 181
17568.20 142
17569.45 148
17570.71 151
17571.96 188
17573.21 185
17574.47 178
17575.72 168
17576.97 154
17578.23 177
17579.48 167
17580.73 169
17581.99 170
17583.24 186
17584.50 156
17585.75 142
17587.00 160
17588.26 135
17589.51 146
17590.76 152
17592.02 162
17593.27 147
17594.53 172
17595.78 164
17597.04 156
17598.29 130
17599.54 150
17600.80 153
17602.05 145
17603.31 138
17604.56 153
17605.82 140
17607.07 158
17608.32 156
17609.58 171
17610.83 147
17612.09 141
17613.34 165
17614.60 154
17615.85 150
17617.11 149
17618.36 144
17619.62 162
17620.87 177
17622.13 149
17623.38 143
17624.64 172
17625.89 148
17627.15 158
17628.40 125
17629.66 140
17630.91 158
17632.17 152
17633.43 161
17634.68 136
17635.94 142
17637.19 178
17638.45 162
17639.70 138
17640.96 166
17642.21 161
17643.47 167
17644.73 141
17645.98 143
17647.24 133
17648.49 172
17649.75 160
17651.01 137
17652.26 146
17653.52 179
17654.77 171
17656.03 174
17657.29 138
17658.54 152
17659.80 149
17661.06 154
17662.31 170
17663.57 120
17664.83 137
17666.08 163
17667.34 155
17668.60 145
17669.85 152
17671.11 167
17672.37 158
17673.62 143
17674.88 148
17676.14 150
17677.39 154
17678.65 167
17679.91 175
17681.17 136
17682.42 159
17683.68 177
17684.94 185
17686.19 165
17687.45 166
17688.71 129
17689.97 165
17691.22 163
17692.48 117
17693.74 116
17695.00 124
17696.26 148
17697.51 158
17698.77 155
17700.03 117
17701.29 128
17702.54 137
17703.80 149
17705.06 143
17706.32 122
17707.58 158
17708.83 167
17710.09 131
17711.35 112
17712.61 149
17713.87 151
17715.13 167
17716.38 130
17717.64 126
17718.90 127
17720.16 125
17721.42 141
17722.68 167
17723.94 162
17725.19 155
17726.45 133
17727.71 151
17728.97 130
17730.23 139
17731.49 131
17732.75 147
17734.01 168
17735.27 162
17736.53 132
17737.78 154
17739.04 168
17740.30 163
17741.56 144
17742.82 146
17744.08 158
17745.34 142
17746.60 162
17747.86 148
17749.12 140
17750.38 160
17751.64 139
17752.90 156
17754.16 141
17755.42 154
17756.68 150
17757.94 153
17759.20 155
17760.46 134
17761.72 150
17762.98 142
17764.24 147
17765.50 152
17766.76 140
17768.02 152
17769.28 135
17770.54 158
17771.80 172
17773.06 159
17774.32 149
17775.58 134
17776.84 147
17778.10 149
17779.36 143
17780.62 147
17781.88 133
17783.15 175
17784.41 172
17785.67 108
17786.93 147
17788.19 170
17789.45 153
17790.71 145
17791.97 158
17793.23 141
17794.49 131
17795.76 160
17797.02 174
17798.28 149
17799.54 128
17800.80 136
17802.06 142
17803.32 139
17804.59 125
17805.85 148
17807.11 138
17808.37 143
17809.63 133
17810.89 123
17812.16 135
17813.42 148
17814.68 136
17815.94 143
17817.20 158
17818.47 173
17819.73 150
17820.99 142
17822.25 142
17823.51 146
17824.78 145
17826.04 155
17827.30 136
17828.56 136
17829.83 131
17831.09 149
17832.35 137
17833.61 140
17834.88 119
17836.14 148
17837.40 147
17838.67 156
17839.93 143
17841.19 133
17842.45 171
17843.72 169
17844.98 158
17846.24 135
17847.51 174
17848.77 165
17850.03 152
17851.30 138
17852.56 136
17853.82 141
17855.09 132
17856.35 114
17857.61 136
17858.88 131
17860.14 143
17861.40 141
17862.67 128
17863.93 138
17865.19 147
17866.46 150
17867.72 145
17868.99 137
17870.25 134
17871.51 123
17872.78 119
17874.04 138
17875.31 147
17876.57 140
17877.83 153
17879.10 155
17880.36 141
17881.63 134
17882.89 156
17884.15 143
17885.42 141
17886.68 127
17887.95 118
17889.21 133
17890.48 157
17891.74 138
17893.01 149
17894.27 133
17895.54 145
17896.80 117
17898.07 128
17899.33 139
17900.60 169
17901.86 132
17903.13 140
17904.39 148
17905.66 133
17906.92 157
17908.19 126
17909.45 158
17910.72 154
17911.98 134
17913.25 135
17914.51 117
17915.78 147
17917.05 140
17918.31 123
17919.58 139
17920.84 106
17922.11 135
17923.37 114
17924.64 148
17925.91 114
17927.17 128
17928.44 141
17929.70 134
17930.97 126
17932.24 112
17933.50 158
17934.77 119
17936.03 141
17937.30 160
17938.57 135
17939.83 142
17941.10 164
17942.37 173
17943.63 139
17944.90 142
17946.17 134
17947.43 134
17948.70 143
17949.97 143
17951.23 142
17952.50 143
17953.77 154
17955.03 132
17956.30 123
17957.57 162
17958.83 157
17960.10 132
17961.37 114
17962.64 120
17963.90 138
17965.17 140
17966.44 151
17967.70 143
17968.97 118
17970.24 133
17971.51 125
17972.77 144
17974.04 134
17975.31 132
17976.58 184
17977.85 149
17979.11 127
17980.38 128
17981.65 139
17982.92 129
17984.18 155
17985.45 160
17986.72 117
17987.99 145
17989.26 128
17990.52 152
17991.79 144
17993.06 160
17994.33 148
17995.60 176
17996.87 161
17998.13 111
17999.40 124
18000.67 157
18001.94 141
18003.21 126
18004.48 146
18005.75 147
18007.02 149
18008.28 134
18009.55 135
18010.82 136
18012.09 125
18013.36 133
18014.63 132
18015.90 131
18017.17 131
18018.44 136
18019.71 158
18020.97 124
18022.24 133
18023.51 152
18024.78 126
18026.05 148
18027.32 160
18028.59 160
18029.86 124
18031.13 140
18032.40 138
18033.67 139
18034.94 119
18036.21 137
18037.48 139
18038.75 156
18040.02 132
18041.29 121
18042.56 143
18043.83 127
18045.10 140
18046.37 148
18047.64 130
18048.91 139
18050.18 142
18051.45 116
18052.72 140
18053.99 128
18055.26 136
18056.53 156
18057.80 131
18059.07 147
18060.34 119
18061.61 135
18062.88 139
18064.16 158
18065.43 144
18066.70 134
18067.97 149
18069.24 128
18070.51 146
18071.78 155
18073.05 161
18074.32 133
18075.59 126
18076.87 139
18078.14 130
18079.41 160
18080.68 195
18081.95 153
18083.22 139
18084.49 136
18085.77 161
18087.04 138
18088.31 149
18089.58 144
18090.85 151
18092.12 149
18093.40 145
18094.67 155
18095.94 129
18097.21 135
18098.48 148
18099.76 164
18101.03 119
18102.30 120
18103.57 161
18104.84 155
18106.12 148
18107.39 144
18108.66 153
18109.93 125
18111.21 143
18112.48 138
18113.75 128
18115.02 146
18116.30 161
18117.57 156
18118.84 110
18120.11 130
18121.39 153
18122.66 177
18123.93 147
18125.21 122
18126.48 127
18127.75 147
18129.02 171
18130.30 138
18131.57 142
18132.84 158
18134.12 167
18135.39 178
18136.66 142
18137.94 171
18139.21 158
18140.48 152
18141.76 145
18143.03 134
18144.31 151
18145.58 155
18146.85 147
18148.13 141
18149.40 153
18150.67 152
18151.95 166
18153.22 161
18154.50 140
18155.77 120
18157.04 129
18158.32 185
18159.59 145
18160.87 148
18162.14 126
18163.41 148
18164.69 134
18165.96 136
18167.24 143
18168.51 150
18169.79 158
18171.06 147
18172.34 135
18173.61 149
18174.89 142
18176.16 130
18177.43 142
18178.71 154
18179.98 149
18181.26 156
18182.53 167
18183.81 132
18185.08 161
18186.36 155
18187.63 135
18188.91 150
18190.18 138
18191.46 141
18192.74 140
18194.01 148
18195.29 159
18196.56 143
18197.84 153
18199.11 168
18200.39 131
18201.66 116
18202.94 131
18204.22 140
18205.49 157
18206.77 146
18208.04 143
18209.32 149
18210.59 149
18211.87 125
18213.15 129
18214.42 132
18215.70 132
18216.97 144
18218.25 125
18219.53 126
18220.80 131
18222.08 147
18223.36 144
18224.63 124
18225.91 141
18227.19 142
18228.46 128
18229.74 115
18231.02 113
18232.29 140
18233.57 173
18234.85 130
18236.12 123
18237.40 137
18238.68 130
18239.95 141
18241.23 144
18242.51 159
18243.78 158
18245.06 143
18246.34 119
18247.62 139
18248.89 128
18250.17 147
18251.45 158
18252.73 147
18254.00 131
18255.28 135
18256.56 175
18257.84 161
18259.11 151
18260.39 146
18261.67 133
18262.95 140
18264.22 128
18265.50 139
18266.78 159
18268.06 130
18269.34 131
18270.61 168
18271.89 107
18273.17 121
18274.45 125
18275.73 148
18277.01 135
18278.28 128
18279.56 131
18280.84 140
18282.12 134
18283.40 133
18284.68 109
18285.95 128
18287.23 166
18288.51 129
18289.79 156
18291.07 136
18292.35 140
18293.63 120
18294.91 134
18296.19 135
18297.46 147
18298.74 172
18300.02 141
18301.30 123
18302.58 150
18303.86 111
18305.14 158
18306.42 163
18307.70 137
18308.98 170
18310.26 116
18311.54 131
18312.82 129
18314.10 163
18315.37 135
18316.65 146
18317.93 171
18319.21 149
18320.49 138
18321.77 147
18323.05 129
18324.33 133
18325.61 160
18326.89 147
18328.17 131
18329.45 141
18330.73 128
18332.01 166
18333.29 146
18334.57 148
18335.86 147
18337.14 142
18338.42 132
18339.70 133
18340.98 122
18342.26 113
18343.54 130
18344.82 125
18346.10 143
18347.38 133
18348.66 136
18349.94 115
18351.22 116
18352.50 145
18353.78 127
18355.07 142
18356.35 134
18357.63 129
18358.91 156
18360.19 137
18361.47 143
18362.75 133
18364.03 140
18365.32 142
18366.60 143
18367.88 138
18369.16 109
18370.44 126
18371.72 143
18373.00 114
18374.29 126
18375.57 123
18376.85 132
18378.13 133
18379.41 111
18380.70 138
18381.98 124
18383.26 123
18384.54 116
18385.82 131
18387.11 155
18388.39 136
18389.67 100
18390.95 121
18392.23 122
18393.52 153
18394.80 150
18396.08 117
18397.36 148
18398.65 143
18399.93 160
18401.21 154
18402.50 144
18403.78 133
18405.06 149
18406.34 142
18407.63 154
18408.91 124
18410.19 166
18411.48 150
18412.76 127
18414.04 137
18415.32 121
18416.61 152
18417.89 120
18419.17 143
18420.46 121
18421.74 123
18423.02 145
18424.31 150
18425.59 138
18426.87 146
18428.16 111
18429.44 155
18430.73 154
18432.01 146
18433.29 153
18434.58 155
18435.86 160
18437.14 170
18438.43 144
18439.71 145
18441.00 132
18442.28 155
18443.56 153
18444.85 132
18446.13 129
18447.42 133
18448.70 136
18449.99 151
18451.27 123
18452.56 152
18453.84 164
18455.12 138
18456.41 123
18457.69 119
18458.98 143
18460.26 127
18461.55 148
18462.83 130
18464.12 140
18465.40 161
18466.69 138
18467.97 134
18469.26 147
18470.54 147
18471.83 170
18473.11 163
18474.40 136
18475.68 154
18476.97 147
18478.25 128
18479.54 139
18480.82 166
18482.11 150
18483.40 126
18484.68 119
18485.97 139
18487.25 136
18488.54 144
18489.82 116
18491.11 117
18492.39 151
18493.68 122
18494.97 135
18496.25 123
18497.54 139
18498.82 125
18500.11 131
18501.40 151
18502.68 154
18503.97 131
18505.26 139
18506.54 139
18507.83 145
18509.11 136
18510.40 145
18511.69 147
18512.97 156
18514.26 175
18515.55 158
18516.83 144
18518.12 142
18519.41 151
18520.69 147
18521.98 133
18523.27 138
18524.56 144
18525.84 150
18527.13 152
18528.42 125
18529.70 142
18530.99 139
18532.28 133
18533.57 156
18534.85 137
18536.14 137
18537.43 144
18538.71 165
18540.00 134
18541.29 128
18542.58 146
18543.86 157
18545.15 133
18546.44 142
18547.73 129
18549.02 152
18550.30 142
18551.59 138
18552.88 151
18554.17 147
18555.46 158
18556.74 148
18558.03 147
18559.32 142
18560.61 140
18561.90 142
18563.18 120
18564.47 144
18565.76 137
18567.05 161
18568.34 163
18569.63 174
18570.92 152
18572.20 124
18573.49 150
18574.78 163
18576.07 146
18577.36 136
18578.65 125
18579.94 130
18581.23 165
18582.51 146
18583.80 148
18585.09 152
18586.38 157
18587.67 158
18588.96 154
18590.25 154
18591.54 178
18592.83 182
18594.12 158
18595.41 158
18596.70 160
18597.99 149
18599.28 172
18600.57 177
18601.85 174
18603.14 168
18604.43 167
18605.72 165
18607.01 177
18608.30 150
18609.59 175
18610.88 180
18612.17 183
18613.46 174
18614.75 164
18616.04 165
18617.33 183
18618.62 124
18619.91 191
18621.20 159
18622.50 151
18623.79 165
18625.08 182
18626.37 150
18627.66 155
18628.95 132
18630.24 151
18631.53 172
18632.82 158
18634.11 161
18635.40 158
18636.69 143
18637.98 163
18639.27 173
18640.57 167
18641.86 184
18643.15 156
18644.44 147
18645.73 154
18647.02 150
18648.31 150
18649.60 149
18650.89 158
18652.19 162
18653.48 165
18654.77 162
18656.06 158
18657.35 172
18658.64 148
18659.94 144
18661.23 194
18662.52 143
18663.81 162
18665.10 148
18666.39 131
18667.69 116
18668.98 144
18670.27 153
18671.56 167
18672.85 149
18674.15 138
18675.44 165
18676.73 146
18678.02 145
18679.32 149
18680.61 152
18681.90 157
18683.19 141
18684.49 126
18685.78 128
18687.07 142
18688.36 141
18689.66 139
18690.95 146
18692.24 135
18693.53 158
18694.83 151
18696.12 149
18697.41 122
18698.71 125
18700.00 175
18701.29 149
18702.59 152
18703.88 136
18705.17 134
18706.47 157
18707.76 151
18709.05 127
18710.35 131
18711.64 133
18712.93 151
18714.23 146
18715.52 130
18716.81 143
18718.11 120
18719.40 137
18720.70 164
18721.99 174
18723.28 157
18724.58 138
18725.87 159
18727.16 161
18728.46 138
18729.75 162
18731.05 164
18732.34 141
18733.64 151
18734.93 143
18736.22 155
18737.52 177
18738.81 158
18740.11 158
18741.40 141
18742.70 122
18743.99 149
18745.29 150
18746.58 121
18747.87 142
18749.17 158
18750.46 149
18751.76 140
18753.05 145
18754.35 138
18755.64 168
18756.94 157
18758.23 127
18759.53 140
18760.82 154
18762.12 158
18763.42 149
18764.71 149
18766.01 125
18767.30 147
18768.60 155
18769.89 153
18771.19 116
18772.48 126
18773.78 137
18775.07 133
18776.37 129
18777.67 141
18778.96 114
18780.26 129
18781.55 159
18782.85 148
18784.15 160
18785.44 172
18786.74 160
18788.03 154
18789.33 149
18790.63 127
18791.92 155
18793.22 148
18794.52 135
18795.81 108
18797.11 143
18798.40 154
18799.70 157
18801.00 133
18802.29 139
18803.59 119
18804.89 140
18806.18 114
18807.48 134
18808.78 141
18810.07 118
18811.37 165
18812.67 149
18813.97 150
18815.26 126
18816.56 141
18817.86 159
18819.15 134
18820.45 133
18821.75 147
18823.05 130
18824.34 140
18825.64 142
18826.94 156
18828.24 131
18829.53 146
18830.83 152
18832.13 146
18833.43 117
18834.72 124
18836.02 121
18837.32 138
18838.62 141
18839.92 137
18841.21 123
18842.51 131
18843.81 137
18845.11 148
18846.41 117
18847.70 132
18849.00 155
18850.30 133
18851.60 146
18852.90 128
18854.20 106
18855.49 106
18856.79 141
18858.09 139
18859.39 116
18860.69 113
18861.99 150
18863.29 151
18864.58 120
18865.88 119
18867.18 133
18868.48 158
18869.78 147
18871.08 123
18872.38 132
18873.68 141
18874.98 133
18876.28 143
18877.57 124
18878.87 123
18880.17 151
18881.47 141
18882.77 143
18884.07 126
18885.37 151
18886.67 133
18887.97 129
18889.27 146
18890.57 129
18891.87 124
18893.17 145
18894.47 151
18895.77 151
18897.07 139
18898.37 123
18899.67 152
18900.97 120
18902.27 123
18903.57 129
18904.87 129
18906.17 140
18907.47 149
18908.77 116
18910.07 122
18911.37 159
18912.67 159
18913.97 132
18915.27 109
18916.57 133
18917.87 155
18919.17 155
18920.47 137
18921.78 148
18923.08 140
18924.38 154
18925.68 175
18926.98 147
18928.28 157
18929.58 138
18930.88 148
18932.18 130
18933.48 130
18934.79 145
18936.09 172
18937.39 145
18938.69 129
18939.99 109
18941.29 125
18942.59 127
18943.90 138
18945.20 112
18946.50 117
18947.80 130
18949.10 115
18950.40 113
18951.71 154
18953.01 141
18954.31 148
18955.61 144
18956.91 135
18958.21 127
18959.52 113
18960.82 124
18962.12 140
18963.42 143
18964.73 141
18966.03 149
18967.33 130
18968.63 123
18969.93 143
18971.24 146
18972.54 114
18973.84 137
18975.14 126
18976.45 132
18977.75 149
18979.05 137
18980.36 130
18981.66 146
18982.96 154
18984.26 151
18985.57 123
18986.87 165
18988.17 168
18989.48 120
18990.78 128
18992.08 120
18993.39 130
18994.69 120
18995.99 103
18997.30 108
18998.60 111
18999.90 139
19001.21 116
19002.51 140
19003.81 125
19005.12 124
19006.42 138
19007.72 139
19009.03 105
19010.33 136
19011.64 138
19012.94 126
19014.24 133
19015.55 133
19016.85 145
19018.16 123
19019.46 125
19020.76 129
19022.07 116
19023.37 159
19024.68 156
19025.98 137
19027.29 114
19028.59 104
19029.89 114
19031.20 105
19032.50 121
19033.81 134
19035.11 160
19036.42 116
19037.72 123
19039.03 128
19040.33 130
19041.64 155
19042.94 140
19044.25 127
19045.55 130
19046.86 113
19048.16 114
19049.47 136
19050.77 112
19052.08 96
19053.38 113
19054.69 150
19055.99 124
19057.30 137
19058.60 140
19059.91 112
19061.22 116
19062.52 124
19063.83 133
19065.13 132
19066.44 141
19067.74 130
19069.05 114
19070.36 126
19071.66 107
19072.97 134
19074.27 132
19075.58 128
19076.89 143
19078.19 118
19079.50 123
19080.80 115
19082.11 126
19083.42 132
19084.72 144
19086.03 131
19087.34 130
19088.64 132
19089.95 121
19091.26 142
19092.56 121
19093.87 118
19095.18 104
19096.48 104
19097.79 158
19099.10 128
19100.40 121
19101.71 122
19103.02 145
19104.32 130
19105.63 127
19106.94 134
19108.25 146
19109.55 133
19110.86 123
19112.17 116
19113.48 103
19114.78 104
19116.09 131
19117.40 132
19118.71 125
19120.01 120
19121.32 124
19122.63 125
19123.94 105
19125.24 127
19126.55 99
19127.86 116
19129.17 124
19130.47 121
19131.78 89
19133.09 108
19134.40 124
19135.71 140
19137.02 113
19138.32 120
19139.63 128
19140.94 119
19142.25 145
19143.56 147
19144.87 140
19146.17 116
19147.48 123
19148.79 150
19150.10 138
19151.41 115
19152.72 143
19154.03 138
19155.33 146
19156.64 121
19157.95 121
19159.26 124
19160.57 117
19161.88 112
19163.19 120
19164.50 127
19165.81 121
19167.12 125
19168.42 131
19169.73 160
19171.04 132
19172.35 146
19173.66 135
19174.97 130
19176.28 126
19177.59 121
19178.90 153
19180.21 134
19181.52 126
19182.83 116
19184.14 126
19185.45 158
19186.76 146
19188.07 116
19189.38 118
19190.69 128
19192.00 153
19193.31 129
19194.62 131
19195.93 116
19197.24 131
19198.55 141
19199.86 130
19201.17 108
19202.48 131
19203.79 138
19205.10 105
19206.41 138
19207.72 132
19209.03 121
19210.34 124
19211.66 115
19212.97 123
19214.28 102
19215.59 107
19216.90 131
19218.21 131
19219.52 118
19220.83 141
19222.14 122
19223.45 123
19224.77 108
19226.08 137
19227.39 136
19228.70 123
19230.01 118
19231.32 113
19232.63 118
19233.94 123
19235.26 123
19236.57 123
19237.88 119
19239.19 122
19240.50 121
19241.81 137
19243.13 122
19244.44 136
19245.75 144
19247.06 148
19248.37 118
19249.69 122
19251.00 137
19252.31 133
19253.62 115
19254.93 116
19256.25 127
19257.56 130
19258.87 125
19260.18 106
19261.50 114
19262.81 119
19264.12 124
19265.43 132
19266.75 124
19268.06 110
19269.37 125
19270.68 118
19272.00 110
19273.31 133
19274.62 115
19275.94 136
19277.25 129
19278.56 107
19279.88 116
19281.19 127
19282.50 151
19283.81 128
19285.13 120
19286.44 128
19287.75 144
19289.07 140
19290.38 136
19291.70 127
19293.01 117
19294.32 142
19295.64 144
19296.95 118
19298.26 127
19299.58 114
19300.89 137
19302.20 138
19303.52 119
19304.83 117
19306.15 125
19307.46 118
19308.77 122
19310.09 151
19311.40 137
19312.72 91
19314.03 121
19315.35 124
19316.66 122
19317.97 119
19319.29 119
19320.60 92
19321.92 116
19323.23 114
19324.55 144
19325.86 121
19327.18 113
19328.49 103
19329.81 136
19331.12 118
19332.44 112
19333.75 120
19335.07 114
19336.38 109
19337.70 125
19339.01 119
19340.33 103
19341.64 131
19342.96 126
19344.27 122
19345.59 111
19346.90 130
19348.22 113
19349.53 130
19350.85 130
19352.16 152
19353.48 135
19354.79 155
19356.11 108
19357.43 116
19358.74 135
19360.06 131
19361.37 131
19362.69 101
19364.01 115
19365.32 109
19366.64 119
19367.95 115
19369.27 108
19370.59 106
19371.90 123
19373.22 105
19374.53 117
19375.85 101
19377.17 130
19378.48 130
19379.80 115
19381.12 126
19382.43 127
19383.75 124
19385.07 101
19386.38 124
19387.70 133
19389.02 133
19390.33 123
19391.65 124
19392.97 119
19394.28 135
19395.60 130
19396.92 126
19398.24 123
19399.55 122
19400.87 102
19402.19 122
19403.50 117
19404.82 123
19406.14 130
19407.46 108
19408.77 136
19410.09 111
19411.41 117
19412.73 128
19414.04 104
19415.36 110
19416.68 123
19418.00 110
19419.32 116
19420.63 108
19421.95 121
19423.27 129
19424.59 140
19425.91 133
19427.22 119
19428.54 132
19429.86 134
19431.18 116
19432.50 113
19433.82 128
19435.13 120
19436.45 138
19437.77 131
19439.09 125
19440.41 130
19441.73 129
19443.04 114
19444.36 119
19445.68 136
19447.00 108
19448.32 127
19449.64 139
19450.96 134
19452.28 133
19453.60 131
19454.91 129
19456.23 136
19457.55 118
19458.87 131
19460.19 142
19461.51 151
19462.83 145
19464.15 129
19465.47 124
19466.79 130
19468.11 141
19469.43 115
19470.75 129
19472.07 142
19473.39 147
19474.71 120
19476.03 128
19477.35 133
19478.67 141
19479.99 120
19481.30 112
19482.62 134
19483.94 135
19485.27 134
19486.59 139
19487.91 132
19489.23 107
19490.55 134
19491.87 132
19493.19 143
19494.51 144
19495.83 128
19497.15 122
19498.47 98
19499.79 104
19501.11 119
19502.43 144
19503.75 134
19505.07 101
19506.39 101
19507.71 120
19509.03 133
19510.36 132
19511.68 131
19513.00 133
19514.32 151
19515.64 114
19516.96 125
19518.28 133
19519.60 111
19520.92 120
19522.25 129
19523.57 142
19524.89 101
19526.21 124
19527.53 145
19528.85 137
19530.17 104
19531.50 115
19532.82 145
19534.14 135
19535.46 142
19536.78 147
19538.11 124
19539.43 109
19540.75 110
19542.07 139
19543.39 126
19544.72 137
19546.04 127
19547.36 146
19548.68 155
19550.00 163
19551.33 126
19552.65 127
19553.97 139
19555.29 136
19556.62 137
19557.94 136
19559.26 127
19560.58 133
19561.91 120
19563.23 125
19564.55 96
19565.88 120
19567.20 124
19568.52 117
19569.84 108
19571.17 124
19572.49 130
19573.81 143
19575.14 123
19576.46 130
19577.78 131
19579.11 129
19580.43 133
19581.75 115
19583.08 115
19584.40 112
19585.72 94
19587.05 120
19588.37 123
19589.69 131
19591.02 130
19592.34 121
19593.67 116
19594.99 112
19596.31 101
19597.64 128
19598.96 99
19600.28 132
19601.61 120
19602.93 116
19604.26 128
19605.58 88
19606.91 96
19608.23 128
19609.55 125
19610.88 107
19612.20 100
19613.53 126
19614.85 118
19616.18 118
19617.50 129
19618.83 132
19620.15 123
19621.47 126
19622.80 117
19624.12 103
19625.45 114
19626.77 123
19628.10 124
19629.42 115
19630.75 105
19632.07 109
19633.40 122
19634.72 109
19636.05 112
19637.37 128
19638.70 134
19640.03 142
19641.35 120
19642.68 124
19644.00 114
19645.33 120
19646.65 141
19647.98 121
19649.30 116
19650.63 108
19651.96 148
19653.28 126
19654.61 113
19655.93 115
19657.26 111
19658.58 133
19659.91 111
19661.24 121
19662.56 131
19663.89 120
19665.22 117
19666.54 100
19667.87 118
19669.19 121
19670.52 135
19671.85 129
19673.17 117
19674.50 129
19675.83 112
19677.15 127
19678.48 110
19679.81 89
19681.13 126
19682.46 129
19683.79 110
19685.11 115
19686.44 117
19687.77 129
19689.09 107
19690.42 134
19691.75 113
19693.08 119
19694.40 95
19695.73 113
19697.06 139
19698.39 125
19699.71 128
19701.04 106
19702.37 100
19703.69 108
19705.02 132
19706.35 115
19707.68 105
19709.01 153
19710.33 127
19711.66 101
19712.99 110
19714.32 118
19715.64 107
19716.97 132
19718.30 130
19719.63 119
19720.96 126
19722.28 142
19723.61 106
19724.94 110
19726.27 112
19727.60 115
19728.93 122
19730.25 129
19731.58 103
19732.91 113
19734.24 126
19735.57 124
19736.90 117
19738.23 123
19739.55 118
19740.88 110
19742.21 137
19743.54 92
19744.87 108
19746.20 113
19747.53 98
19748.86 124
19750.19 107
19751.51 108
19752.84 105
19754.17 106
19755.50 120
19756.83 124
19758.16 114
19759.49 141
19760.82 128
19762.15 120
19763.48 98
19764.81 106
19766.14 101
19767.47 98
19768.80 94
19770.13 107
19771.46 134
19772.79 130
19774.12 141
19775.45 125
19776.78 92
19778.11 109
19779.44 142
19780.77 139
19782.10 122
19783.43 118
19784.76 118
19786.09 112
19787.42 125
19788.75 129
19790.08 109
19791.41 116
19792.74 135
19794.07 126
19795.40 106
19796.73 123
19798.06 120
19799.39 143
19800.72 137
19802.05 115
19803.39 110
19804.72 108
19806.05 113
19807.38 100
19808.71 126
19810.04 129
19811.37 136
19812.70 117
19814.03 92
19815.37 117
19816.70 110
19818.03 120
19819.36 137
19820.69 125
19822.02 104
19823.35 89
19824.69 103
19826.02 106
19827.35 123
19828.68 106
19830.01 118
19831.34 140
19832.68 119
19834.01 123
19835.34 110
19836.67 140
19838.00 151
19839.34 114
19840.67 118
19842.00 131
19843.33 129
19844.67 114
19846.00 127
19847.33 133
19848.66 122
19849.99 138
19851.33 119
19852.66 133
19853.99 120
19855.32 129
19856.66 124
19857.99 125
19859.32 114
19860.66 126
19861.99 110
19863.32 122
19864.65 138
19865.99 126
19867.32 135
19868.65 111
19869.99 111
19871.32 109
19872.65 121
19873.99 128
19875.32 100
19876.65 111
19877.99 123
19879.32 130
19880.65 117
19881.99 113
19883.32 127
19884.65 134
19885.99 121
19887.32 109
19888.66 113
19889.99 115
19891.32 117
19892.66 119
19893.99 102
19895.32 87
19896.66 111
19897.99 134
19899.33 122
19900.66 122
19902.00 117
19903.33 100
19904.66 114
19906.00 121
19907.33 108
19908.67 101
19910.00 97
19911.34 135
19912.67 113
19914.01 111
19915.34 123
19916.67 126
19918.01 114
19919.34 124
19920.68 137
19922.01 152
19923.35 120
19924.68 120
19926.02 117
19927.35 122
19928.69 106
19930.02 129
19931.36 136
19932.69 131
19934.03 117
19935.37 115
19936.70 95
19938.04 133
19939.37 119
19940.71 131
19942.04 108
19943.38 126
19944.71 112
19946.05 98
19947.39 94
19948.72 82
19950.06 107
19951.39 95
19952.73 120
19954.06 109
19955.40 98
19956.74 132
19958.07 127
19959.41 97
19960.74 113
19962.08 99
19963.42 127
19964.75 127
19966.09 138
19967.43 127
19968.76 102
19970.10 146
19971.44 127
19972.77 133
19974.11 114
19975.45 124
19976.78 104
19978.12 129
19979.46 131
19980.79 122
19982.13 105
19983.47 116
19984.80 90
19986.14 147
19987.48 139
19988.82 114
19990.15 98
19991.49 113
19992.83 101
19994.16 110
19995.50 103
19996.84 110
19998.18 107
19999.51 98
20000.85 115
20002.19 120
20003.53 118
20004.86 118
20006.20 138
20007.54 149
20008.88 125
20010.22 137
20011.55 126
20012.89 100
20014.23 128
20015.57 135
20016.91 119
20018.24 107
20019.58 138
20020.92 121
20022.26 124
20023.60 147
20024.93 130
20026.27 104
20027.61 103
20028.95 145
20030.29 128
20031.63 121
20032.97 130
20034.30 138
20035.64 136
20036.98 122
20038.32 130
20039.66 131
20041.00 149
20042.34 121
20043.68 144
20045.01 115
20046.35 133
20047.69 108
20049.03 116
20050.37 132
20051.71 116
20053.05 122
20054.39 109
20055.73 116
20057.07 136
20058.41 126
20059.75 115
20061.09 131
20062.43 132
20063.77 128
20065.11 127
20066.45 113
20067.79 128
20069.12 117
20070.46 140
20071.80 114
20073.14 143
20074.48 125
20075.82 118
20077.16 93
20078.50 115
20079.85 122
20081.19 128
20082.53 131
20083.87 111
20085.21 107
20086.55 109
20087.89 117
20089.23 110
20090.57 124
20091.91 119
20093.25 127
20094.59 119
20095.93 117
20097.27 121
20098.61 119
20099.95 102
20101.29 130
20102.64 131
20103.98 148
20105.32 115
20106.66 126
20108.00 118
20109.34 104
20110.68 107
20112.02 93
20113.36 100
20114.71 131
20116.05 112
20117.39 118
20118.73 131
20120.07 120
20121.41 98
20122.75 145
20124.10 140
20125.44 116
20126.78 118
20128.12 133
20129.46 121
