# Supplementary material for: MALDI-TOF MS typing enables the classification of brewing yeasts of the genus Saccharomyces to major beer styles
Source: PLoS One. 2017 Aug 9;12(8):e0181694. doi: 10.1371/journal.pone.0181694 (PMC5549903; doi:10.1371/journal.pone.0181694)
Supplement: S10 File — The directory includes 90 raw files and was zipped to “.zip”; the folder has three strains with 30 spectra per strain; S1 Text explains the raw files with an example and Table 1 represents the yeast strains used within the experiment. (ZIP) [file pone.0181694.s013.zip › 28-30/30336-192-OG-Alt-Alt-YPG-18h-E-E_2015-08-13__0_C4_1.dat]

1999.93 3966
2000.35 3983
2000.77 4022
2001.19 4181
2001.61 4183
2002.03 4288
2002.46 4361
2002.88 4060
2003.30 4066
2003.72 4000
2004.14 3949
2004.57 3999
2004.99 3980
2005.41 4017
2005.83 3918
2006.25 3875
2006.68 4104
2007.10 4220
2007.52 4127
2007.94 4309
2008.37 4205
2008.79 4152
2009.21 4576
2009.63 4362
2010.06 4143
2010.48 4429
2010.90 4395
2011.32 4340
2011.75 4049
2012.17 4286
2012.59 4109
2013.02 4185
2013.44 3937
2013.86 3964
2014.29 3983
2014.71 3959
2015.13 3997
2015.55 3743
2015.98 4030
2016.40 4110
2016.82 4021
2017.25 4042
2017.67 4134
2018.10 4079
2018.52 3941
2018.94 3922
2019.37 4109
2019.79 4166
2020.21 4223
2020.64 4113
2021.06 4380
2021.48 4428
2021.91 4310
2022.33 4349
2022.76 4416
2023.18 4222
2023.60 4207
2024.03 4104
2024.45 4328
2024.88 3928
2025.30 4037
2025.73 3970
2026.15 3811
2026.57 4014
2027.00 3786
2027.42 3695
2027.85 3789
2028.27 3827
2028.70 3762
2029.12 3671
2029.55 3823
2029.97 3927
2030.40 4093
2030.82 4146
2031.24 3920
2031.67 3797
2032.09 3711
2032.52 3797
2032.94 4223
2033.37 4209
2033.79 3871
2034.22 3714
2034.65 3932
2035.07 3934
2035.50 3932
2035.92 4108
2036.35 4246
2036.77 4055
2037.20 4305
2037.62 4043
2038.05 4166
2038.47 4121
2038.90 4385
2039.33 4373
2039.75 4376
2040.18 4422
2040.60 4479
2041.03 4741
2041.45 4453
2041.88 4366
2042.31 4451
2042.73 4704
2043.16 4623
2043.58 4272
2044.01 4381
2044.44 4285
2044.86 4100
2045.29 4030
2045.72 4096
2046.14 4123
2046.57 4024
2047.00 4046
2047.42 4100
2047.85 4030
2048.28 4080
2048.70 3947
2049.13 3739
2049.56 3979
2049.98 3916
2050.41 3873
2050.84 3938
2051.26 4006
2051.69 3970
2052.12 3837
2052.54 3866
2052.97 3910
2053.40 3808
2053.83 3952
2054.25 4079
2054.68 3813
2055.11 3791
2055.53 4054
2055.96 4140
2056.39 3835
2056.82 3738
2057.24 3848
2057.67 4040
2058.10 3712
2058.53 3894
2058.96 3916
2059.38 3920
2059.81 4090
2060.24 4094
2060.67 4172
2061.10 4048
2061.52 3998
2061.95 4096
2062.38 4302
2062.81 4014
2063.24 4087
2063.66 3982
2064.09 3908
2064.52 4113
2064.95 4231
2065.38 4499
2065.81 4657
2066.23 4615
2066.66 4652
2067.09 4750
2067.52 4516
2067.95 4565
2068.38 4499
2068.81 4413
2069.23 4300
2069.66 4416
2070.09 4342
2070.52 4215
2070.95 4069
2071.38 3897
2071.81 3793
2072.24 3892
2072.67 4054
2073.10 3904
2073.53 3743
2073.95 3890
2074.38 4010
2074.81 4150
2075.24 4038
2075.67 4026
2076.10 4238
2076.53 4140
2076.96 4210
2077.39 4201
2077.82 4363
2078.25 4326
2078.68 4579
2079.11 4315
2079.54 4451
2079.97 4634
2080.40 4593
2080.83 4445
2081.26 4332
2081.69 4450
2082.12 4435
2082.55 4256
2082.98 4278
2083.41 4282
2083.84 4343
2084.27 4440
2084.70 4318
2085.13 4168
2085.56 3981
2085.99 4002
2086.42 4286
2086.85 4188
2087.29 4140
2087.72 4218
2088.15 4340
2088.58 4032
2089.01 4193
2089.44 4060
2089.87 4019
2090.30 4047
2090.73 4031
2091.16 4074
2091.59 3982
2092.03 3891
2092.46 3984
2092.89 4201
2093.32 3929
2093.75 3986
2094.18 4072
2094.61 3906
2095.05 3991
2095.48 3919
2095.91 4071
2096.34 4085
2096.77 3894
2097.20 4061
2097.63 4080
2098.07 4004
2098.50 3948
2098.93 3960
2099.36 4076
2099.79 4109
2100.23 4014
2100.66 3704
2101.09 3835
2101.52 3752
2101.95 4032
2102.39 4007
2102.82 3851
2103.25 4017
2103.68 3790
2104.12 3909
2104.55 3863
2104.98 3758
2105.41 3702
2105.85 3809
2106.28 3953
2106.71 3928
2107.14 4052
2107.58 3869
2108.01 3902
2108.44 3997
2108.88 4104
2109.31 4138
2109.74 4112
2110.18 4004
2110.61 4030
2111.04 4195
2111.47 4256
2111.91 3999
2112.34 3906
2112.77 3873
2113.21 3676
2113.64 3869
2114.07 3969
2114.51 3852
2114.94 4051
2115.37 4016
2115.81 3839
2116.24 3918
2116.68 3547
2117.11 3878
2117.54 3896
2117.98 3589
2118.41 3462
2118.85 3670
2119.28 3518
2119.71 3777
2120.15 3831
2120.58 3955
2121.02 3910
2121.45 3568
2121.88 3583
2122.32 3728
2122.75 3787
2123.19 3884
2123.62 4095
2124.06 4123
2124.49 3974
2124.92 3935
2125.36 3848
2125.79 3962
2126.23 3789
2126.66 3582
2127.10 3819
2127.53 3970
2127.97 3602
2128.40 3722
2128.84 3825
2129.27 3942
2129.71 3773
2130.14 3853
2130.58 3992
2131.01 4162
2131.45 4529
2131.88 4456
2132.32 4338
2132.75 4196
2133.19 4617
2133.63 4641
2134.06 4600
2134.50 4704
2134.93 4936
2135.37 4761
2135.80 4613
2136.24 4448
2136.67 4783
2137.11 4647
2137.55 4937
2137.98 4840
2138.42 4823
2138.85 4728
2139.29 4393
2139.73 4694
2140.16 4425
2140.60 4296
2141.03 4461
2141.47 4275
2141.91 4149
2142.34 3924
2142.78 4023
2143.22 4177
2143.65 4046
2144.09 3930
2144.53 3971
2144.96 3917
2145.40 3982
2145.84 4102
2146.27 4016
2146.71 3951
2147.15 3903
2147.58 3879
2148.02 3986
2148.46 4119
2148.89 4473
2149.33 4413
2149.77 4824
2150.21 4928
2150.64 5000
2151.08 5433
2151.52 5615
2151.95 5757
2152.39 5754
2152.83 5609
2153.27 5526
2153.70 5509
2154.14 5423
2154.58 5297
2155.02 5183
2155.45 5088
2155.89 4816
2156.33 4624
2156.77 4470
2157.21 4444
2157.64 4509
2158.08 4698
2158.52 4696
2158.96 4582
2159.40 4336
2159.83 4280
2160.27 4195
2160.71 4465
2161.15 4359
2161.59 4199
2162.02 4224
2162.46 4399
2162.90 4240
2163.34 4248
2163.78 4456
2164.22 4340
2164.66 4464
2165.09 4451
2165.53 4579
2165.97 4131
2166.41 4213
2166.85 4282
2167.29 4150
2167.73 4047
2168.17 4321
2168.60 4431
2169.04 4129
2169.48 4083
2169.92 4315
2170.36 4558
2170.80 4432
2171.24 4345
2171.68 4488
2172.12 4305
2172.56 4389
2173.00 4534
2173.44 4600
2173.88 4467
2174.32 4527
2174.76 4666
2175.20 4785
2175.64 4932
2176.07 4844
2176.51 4886
2176.95 5033
2177.39 5310
2177.83 5159
2178.27 4777
2178.71 4903
2179.15 5124
2179.59 5152
2180.03 5131
2180.47 4987
2180.92 5023
2181.36 4730
2181.80 4685
2182.24 4641
2182.68 4600
2183.12 4354
2183.56 4289
2184.00 4248
2184.44 3959
2184.88 3925
2185.32 4083
2185.76 4082
2186.20 4196
2186.64 4117
2187.08 4174
2187.52 4109
2187.97 4264
2188.41 4346
2188.85 4277
2189.29 4529
2189.73 4697
2190.17 4461
2190.61 4447
2191.05 4826
2191.49 4935
2191.94 4846
2192.38 4890
2192.82 4736
2193.26 4749
2193.70 4557
2194.14 4573
2194.58 4444
2195.03 4358
2195.47 4325
2195.91 4496
2196.35 4677
2196.79 4632
2197.24 4485
2197.68 4637
2198.12 4598
2198.56 4437
2199.00 4585
2199.45 4804
2199.89 4729
2200.33 4597
2200.77 4588
2201.21 4434
2201.66 4442
2202.10 4432
2202.54 4367
2202.98 4461
2203.43 4437
2203.87 4416
2204.31 4512
2204.75 4286
2205.20 4314
2205.64 4403
2206.08 4225
2206.53 4420
2206.97 4356
2207.41 4281
2207.85 4584
2208.30 4672
2208.74 4675
2209.18 4784
2209.63 4583
2210.07 4527
2210.51 4487
2210.96 4624
2211.40 4543
2211.84 4590
2212.29 4732
2212.73 4999
2213.17 4929
2213.62 4611
2214.06 4580
2214.50 4866
2214.95 4586
2215.39 4270
2215.84 4418
2216.28 4360
2216.72 4471
2217.17 4338
2217.61 4466
2218.05 4329
2218.50 4159
2218.94 4403
2219.39 4179
2219.83 4236
2220.28 4244
2220.72 4079
2221.16 4110
2221.61 4207
2222.05 4201
2222.50 4135
2222.94 4419
2223.39 4614
2223.83 4555
2224.28 4609
2224.72 4550
2225.16 4596
2225.61 4471
2226.05 4430
2226.50 4623
2226.94 4681
2227.39 4737
2227.83 4997
2228.28 5043
2228.72 5134
2229.17 5047
2229.61 4808
2230.06 4774
2230.50 4992
2230.95 5154
2231.40 5221
2231.84 5060
2232.29 5209
2232.73 5131
2233.18 4947
2233.62 5136
2234.07 5115
2234.51 4844
2234.96 4733
2235.41 4626
2235.85 4538
2236.30 4787
2236.74 4758
2237.19 4811
2237.63 4756
2238.08 4872
2238.53 4884
2238.97 4833
2239.42 4702
2239.86 4669
2240.31 4784
2240.76 4652
2241.20 4651
2241.65 4363
2242.10 4361
2242.54 4500
2242.99 4409
2243.44 4076
2243.88 4072
2244.33 4229
2244.78 4076
2245.22 3998
2245.67 4124
2246.12 3997
2246.56 4027
2247.01 4326
2247.46 4352
2247.90 4125
2248.35 4105
2248.80 4069
2249.24 4107
2249.69 4143
2250.14 3993
2250.59 4153
2251.03 4267
2251.48 4349
2251.93 4235
2252.38 4170
2252.82 4163
2253.27 3961
2253.72 4121
2254.17 4030
2254.61 4104
2255.06 4147
2255.51 4064
2255.96 3861
2256.40 4108
2256.85 4119
2257.30 4190
2257.75 4128
2258.20 3983
2258.64 3920
2259.09 3872
2259.54 3851
2259.99 3904
2260.44 4036
2260.88 4183
2261.33 4011
2261.78 4078
2262.23 4288
2262.68 4429
2263.13 4560
2263.58 4287
2264.02 4421
2264.47 4510
2264.92 4368
2265.37 4583
2265.82 4571
2266.27 4840
2266.72 5042
2267.17 5084
2267.61 5045
2268.06 4980
2268.51 5083
2268.96 5297
2269.41 5096
2269.86 5013
2270.31 5127
2270.76 5269
2271.21 5079
2271.66 4976
2272.11 5036
2272.56 5153
2273.00 5241
2273.45 5331
2273.90 5258
2274.35 4874
2274.80 5101
2275.25 5155
2275.70 4736
2276.15 4845
2276.60 4751
2277.05 4867
2277.50 4830
2277.95 4453
2278.40 4229
2278.85 4573
2279.30 4363
2279.75 4567
2280.20 4533
2280.65 4510
2281.10 4245
2281.55 4564
2282.00 4779
2282.45 4598
2282.90 4368
2283.35 4620
2283.81 4368
2284.26 4265
2284.71 4336
2285.16 4408
2285.61 4334
2286.06 4302
2286.51 4487
2286.96 4207
2287.41 4225
2287.86 4394
2288.31 4654
2288.76 4943
2289.22 5490
2289.67 5625
2290.12 5997
2290.57 6172
2291.02 6759
2291.47 7219
2291.92 7456
2292.37 8080
2292.83 8354
2293.28 8506
2293.73 8636
2294.18 8661
2294.63 8675
2295.08 8462
2295.53 8366
2295.99 8021
2296.44 7925
2296.89 7880
2297.34 6990
2297.79 6624
2298.25 6487
2298.70 6012
2299.15 5650
2299.60 5331
2300.05 5330
2300.51 5181
2300.96 4917
2301.41 4625
2301.86 4638
2302.32 4630
2302.77 4632
2303.22 4754
2303.67 4604
2304.13 4369
2304.58 4388
2305.03 4408
2305.48 4329
2305.94 4654
2306.39 4514
2306.84 4689
2307.29 4846
2307.75 4725
2308.20 4596
2308.65 4662
2309.11 4814
2309.56 4883
2310.01 5151
2310.47 5156
2310.92 5393
2311.37 5380
2311.83 5410
2312.28 5286
2312.73 5365
2313.19 5503
2313.64 5500
2314.09 5363
2314.55 5098
2315.00 5295
2315.45 5190
2315.91 5193
2316.36 4851
2316.81 4879
2317.27 4965
2317.72 4773
2318.18 4743
2318.63 4720
2319.08 4650
2319.54 4790
2319.99 4928
2320.45 4681
2320.90 4679
2321.35 4749
2321.81 4619
2322.26 5242
2322.72 5225
2323.17 5092
2323.63 5067
2324.08 4966
2324.54 5032
2324.99 4721
2325.44 4695
2325.90 4826
2326.35 4877
2326.81 5071
2327.26 5189
2327.72 5008
2328.17 4966
2328.63 5238
2329.08 5584
2329.54 5685
2329.99 5801
2330.45 5747
2330.90 5750
2331.36 5754
2331.81 5637
2332.27 5546
2332.72 5737
2333.18 5633
2333.64 5483
2334.09 5411
2334.55 5163
2335.00 4720
2335.46 4835
2335.91 4706
2336.37 4654
2336.82 4673
2337.28 4434
2337.74 4507
2338.19 4853
2338.65 4726
2339.10 4669
2339.56 4606
2340.02 4722
2340.47 4731
2340.93 4754
2341.38 4723
2341.84 4738
2342.30 4708
2342.75 5048
2343.21 4963
2343.67 5020
2344.12 5159
2344.58 4775
2345.04 4823
2345.49 4603
2345.95 4707
2346.41 4690
2346.86 4675
2347.32 4963
2347.78 4990
2348.23 5088
2348.69 4958
2349.15 4922
2349.60 4841
2350.06 4810
2350.52 4791
2350.97 4704
2351.43 4915
2351.89 4505
2352.35 4560
2352.80 4676
2353.26 4641
2353.72 4660
2354.18 4696
2354.63 4532
2355.09 4546
2355.55 4583
2356.01 4501
2356.46 4600
2356.92 4450
2357.38 4350
2357.84 4293
2358.29 4190
2358.75 4251
2359.21 4535
2359.67 4463
2360.13 4545
2360.58 4630
2361.04 4565
2361.50 4605
2361.96 4756
2362.42 4634
2362.88 4619
2363.33 4628
2363.79 4738
2364.25 4660
2364.71 4585
2365.17 4765
2365.63 4698
2366.08 4707
2366.54 4681
2367.00 4958
2367.46 4863
2367.92 4621
2368.38 4718
2368.84 4761
2369.30 5129
2369.75 5392
2370.21 5046
2370.67 4884
2371.13 4981
2371.59 4837
2372.05 4678
2372.51 4702
2372.97 4500
2373.43 4577
2373.89 4702
2374.35 4827
2374.81 4805
2375.27 4721
2375.72 4670
2376.18 4697
2376.64 4729
2377.10 4794
2377.56 5095
2378.02 5158
2378.48 5203
2378.94 5012
2379.40 5233
2379.86 5080
2380.32 4933
2380.78 5293
2381.24 5043
2381.70 4902
2382.16 4844
2382.62 4685
2383.08 4839
2383.54 4675
2384.00 4509
2384.46 4816
2384.92 4762
2385.39 4536
2385.85 4671
2386.31 4833
2386.77 4507
2387.23 4608
2387.69 4644
2388.15 4733
2388.61 4507
2389.07 4332
2389.53 4354
2389.99 4480
2390.45 4643
2390.91 4477
2391.38 4631
2391.84 4730
2392.30 4579
2392.76 4563
2393.22 4551
2393.68 4478
2394.14 4616
2394.60 4713
2395.06 4684
2395.53 4536
2395.99 4495
2396.45 4383
2396.91 4306
2397.37 4435
2397.83 4395
2398.30 4553
2398.76 4242
2399.22 4395
2399.68 4386
2400.14 4379
2400.61 4388
2401.07 4181
2401.53 4247
2401.99 4357
2402.45 4245
2402.92 4274
2403.38 4221
2403.84 4300
2404.30 4461
2404.76 4481
2405.23 4399
2405.69 4432
2406.15 4391
2406.61 4382
2407.08 4618
2407.54 4593
2408.00 4703
2408.46 4693
2408.93 4775
2409.39 4723
2409.85 4558
2410.32 4700
2410.78 4607
2411.24 4667
2411.70 4367
2412.17 4405
2412.63 4560
2413.09 4706
2413.56 4285
2414.02 4323
2414.48 4211
2414.95 4463
2415.41 4515
2415.87 4675
2416.34 4661
2416.80 4530
2417.26 4644
2417.73 4876
2418.19 4841
2418.65 4996
2419.12 5108
2419.58 5284
2420.05 5204
2420.51 5558
2420.97 5564
2421.44 5474
2421.90 5550
2422.37 5458
2422.83 5384
2423.29 5535
2423.76 5217
2424.22 4983
2424.69 4686
2425.15 4647
2425.62 4799
2426.08 4902
2426.54 4883
2427.01 4922
2427.47 4768
2427.94 4710
2428.40 4510
2428.87 4567
2429.33 4535
2429.80 4497
2430.26 4467
2430.73 4436
2431.19 4378
2431.66 4319
2432.12 4298
2432.59 4472
2433.05 4613
2433.52 4721
2433.98 4649
2434.45 4892
2434.91 4961
2435.38 4804
2435.84 4758
2436.31 4760
2436.77 4961
2437.24 5109
2437.70 4985
2438.17 5027
2438.63 5009
2439.10 4902
2439.57 4962
2440.03 5162
2440.50 5272
2440.96 5356
2441.43 5307
2441.89 5301
2442.36 5515
2442.83 5546
2443.29 5879
2443.76 5511
2444.22 5669
2444.69 5428
2445.16 5236
2445.62 5404
2446.09 5179
2446.56 4869
2447.02 4695
2447.49 4697
2447.96 4213
2448.42 4547
2448.89 4404
2449.35 4274
2449.82 4108
2450.29 4382
2450.75 4362
2451.22 4567
2451.69 4409
2452.16 4281
2452.62 4472
2453.09 4279
2453.56 4340
2454.02 4469
2454.49 4295
2454.96 4408
2455.42 4566
2455.89 4481
2456.36 4327
2456.83 4487
2457.29 4494
2457.76 4351
2458.23 4106
2458.70 4073
2459.16 4285
2459.63 4467
2460.10 4436
2460.57 4334
2461.03 4456
2461.50 4406
2461.97 4284
2462.44 4313
2462.91 4213
2463.37 4325
2463.84 4380
2464.31 4463
2464.78 4598
2465.25 4492
2465.71 4382
2466.18 4325
2466.65 4257
2467.12 4441
2467.59 4511
2468.06 4466
2468.52 4682
2468.99 4570
2469.46 4551
2469.93 4545
2470.40 4408
2470.87 4547
2471.34 4237
2471.80 4278
2472.27 4362
2472.74 4271
2473.21 4212
2473.68 4104
2474.15 4048
2474.62 4013
2475.09 4221
2475.56 4104
2476.02 3985
2476.49 4120
2476.96 4127
2477.43 4132
2477.90 4332
2478.37 4137
2478.84 4109
2479.31 4420
2479.78 4488
2480.25 4254
2480.72 4381
2481.19 4400
2481.66 4538
2482.13 4670
2482.60 4290
2483.07 4396
2483.54 4455
2484.01 4325
2484.48 4397
2484.95 4195
2485.42 4251
2485.89 4249
2486.36 4256
2486.83 4480
2487.30 4436
2487.77 4341
2488.24 4693
2488.71 4608
2489.18 4874
2489.65 4867
2490.12 4869
2490.59 5049
2491.06 4670
2491.53 4803
2492.00 4893
2492.47 4741
2492.94 4915
2493.41 4743
2493.88 4382
2494.36 4574
2494.83 4599
2495.30 4851
2495.77 4842
2496.24 4614
2496.71 4666
2497.18 4576
2497.65 4526
2498.12 5021
2498.60 4868
2499.07 4544
2499.54 4613
2500.01 4383
2500.48 4489
2500.95 4516
2501.42 4439
2501.90 4375
2502.37 4532
2502.84 4477
2503.31 4300
2503.78 4244
2504.25 4031
2504.73 4187
2505.20 4107
2505.67 4332
2506.14 4578
2506.61 4431
2507.09 4788
2507.56 4823
2508.03 4670
2508.50 4952
2508.97 5066
2509.45 5158
2509.92 5143
2510.39 5140
2510.86 5007
2511.34 5168
2511.81 5123
2512.28 5195
2512.75 5230
2513.23 5281
2513.70 5185
2514.17 5322
2514.65 5497
2515.12 5442
2515.59 5113
2516.06 5197
2516.54 5202
2517.01 5157
2517.48 5010
2517.96 4878
2518.43 4862
2518.90 4661
2519.38 4898
2519.85 4721
2520.32 4687
2520.80 4766
2521.27 4536
2521.74 4589
2522.22 4603
2522.69 4695
2523.16 4422
2523.64 4457
2524.11 4611
2524.58 4761
2525.06 4374
2525.53 4334
2526.01 4488
2526.48 4362
2526.95 4359
2527.43 4298
2527.90 4161
2528.38 4243
2528.85 4392
2529.32 4343
2529.80 4282
2530.27 4458
2530.75 4703
2531.22 4355
2531.70 4343
2532.17 4535
2532.64 4543
2533.12 4538
2533.59 4676
2534.07 4843
2534.54 4836
2535.02 4874
2535.49 4861
2535.97 4788
2536.44 4528
2536.92 4651
2537.39 4572
2537.87 4544
2538.34 4742
2538.82 4900
2539.29 4893
2539.77 4761
2540.24 4572
2540.72 4561
2541.19 4842
2541.67 4760
2542.14 4686
2542.62 4649
2543.09 4557
2543.57 4555
2544.04 4595
2544.52 4554
2545.00 4740
2545.47 4700
2545.95 4819
2546.42 4916
2546.90 5124
2547.37 5286
2547.85 5384
2548.33 5652
2548.80 5881
2549.28 6073
2549.75 6113
2550.23 6327
2550.71 6112
2551.18 6160
2551.66 6477
2552.14 6444
2552.61 6423
2553.09 6550
2553.57 6351
2554.04 6259
2554.52 6102
2554.99 6454
2555.47 6409
2555.95 6432
2556.42 6315
2556.90 6307
2557.38 6338
2557.86 6093
2558.33 5870
2558.81 5586
2559.29 5658
2559.76 5650
2560.24 5496
2560.72 5129
2561.19 5065
2561.67 4808
2562.15 4892
2562.63 4794
2563.10 4612
2563.58 4801
2564.06 4841
2564.54 4747
2565.01 4683
2565.49 4593
2565.97 4541
2566.45 4306
2566.92 4488
2567.40 4574
2567.88 4346
2568.36 4422
2568.83 4412
2569.31 4487
2569.79 4227
2570.27 4335
2570.75 4208
2571.22 4182
2571.70 4562
2572.18 4628
2572.66 4398
2573.14 4423
2573.62 4335
2574.09 4450
2574.57 4461
2575.05 4478
2575.53 4615
2576.01 4538
2576.49 4635
2576.97 4683
2577.44 4525
2577.92 4470
2578.40 4744
2578.88 4559
2579.36 4489
2579.84 4607
2580.32 4751
2580.80 4479
2581.27 4540
2581.75 4605
2582.23 4544
2582.71 4597
2583.19 4493
2583.67 4584
2584.15 4693
2584.63 4593
2585.11 4717
2585.59 4602
2586.07 4672
2586.55 4860
2587.03 4968
2587.51 4505
2587.99 4355
2588.47 4605
2588.94 4378
2589.42 4455
2589.90 4428
2590.38 4513
2590.86 4633
2591.34 4742
2591.82 4516
2592.30 4638
2592.78 4639
2593.26 4799
2593.74 4820
2594.22 4899
2594.71 4793
2595.19 5182
2595.67 5118
2596.15 4915
2596.63 4884
2597.11 4921
2597.59 4753
2598.07 4563
2598.55 4566
2599.03 4610
2599.51 4511
2599.99 4688
2600.47 4652
2600.95 4291
2601.43 4460
2601.91 4529
2602.40 4625
2602.88 4402
2603.36 4219
2603.84 4449
2604.32 4457
2604.80 4473
2605.28 4568
2605.76 4485
2606.24 4516
2606.73 4537
2607.21 4445
2607.69 4514
2608.17 4565
2608.65 4789
2609.13 4631
2609.62 4603
2610.10 4745
2610.58 4808
2611.06 4729
2611.54 4892
2612.02 4985
2612.51 4780
2612.99 5088
2613.47 4715
2613.95 4761
2614.43 4698
2614.92 4579
2615.40 4428
2615.88 4576
2616.36 4643
2616.85 4604
2617.33 4540
2617.81 4585
2618.29 4330
2618.78 4410
2619.26 4656
2619.74 4356
2620.22 4337
2620.71 4528
2621.19 4354
2621.67 4530
2622.15 4790
2622.64 4770
2623.12 4767
2623.60 4696
2624.09 4699
2624.57 4851
2625.05 4924
2625.53 4707
2626.02 4735
2626.50 4905
2626.98 4736
2627.47 4633
2627.95 4554
2628.43 4701
2628.92 4708
2629.40 4453
2629.88 4565
2630.37 4380
2630.85 4421
2631.34 4585
2631.82 4298
2632.30 4420
2632.79 4524
2633.27 4351
2633.75 4796
2634.24 4855
2634.72 4706
2635.21 4674
2635.69 4820
2636.17 4719
2636.66 4676
2637.14 4842
2637.63 4661
2638.11 4686
2638.60 4482
2639.08 4423
2639.56 4776
2640.05 4564
2640.53 4398
2641.02 4614
2641.50 4893
2641.99 4855
2642.47 4995
2642.96 4948
2643.44 4744
2643.93 4983
2644.41 4991
2644.90 4972
2645.38 4716
2645.87 4684
2646.35 4439
2646.84 4520
2647.32 4534
2647.81 4676
2648.29 4551
2648.78 4289
2649.26 4651
2649.75 4767
2650.23 4647
2650.72 4732
2651.20 4742
2651.69 4756
2652.17 4758
2652.66 4775
2653.15 4750
2653.63 4862
2654.12 4848
2654.60 4832
2655.09 5024
2655.57 4773
2656.06 5027
2656.55 5095
2657.03 5151
2657.52 5331
2658.00 5265
2658.49 5153
2658.98 5292
2659.46 5091
2659.95 5066
2660.44 4967
2660.92 4797
2661.41 4708
2661.90 4625
2662.38 4666
2662.87 4477
2663.35 4563
2663.84 4598
2664.33 4365
2664.81 4506
2665.30 4711
2665.79 4708
2666.28 4610
2666.76 4587
2667.25 4762
2667.74 4920
2668.22 4816
2668.71 4547
2669.20 4628
2669.68 4623
2670.17 4379
2670.66 4471
2671.15 4740
2671.63 4855
2672.12 4718
2672.61 4713
2673.10 4833
2673.58 4973
2674.07 4853
2674.56 5006
2675.05 5118
2675.53 5379
2676.02 5243
2676.51 5353
2677.00 5594
2677.49 5755
2677.97 5752
2678.46 5863
2678.95 5882
2679.44 5594
2679.93 5562
2680.41 5562
2680.90 5697
2681.39 5841
2681.88 5849
2682.37 5710
2682.85 5854
2683.34 5702
2683.83 5829
2684.32 5797
2684.81 5761
2685.30 5808
2685.79 5779
2686.27 5683
2686.76 5613
2687.25 5568
2687.74 5407
2688.23 5150
2688.72 5106
2689.21 4807
2689.70 4884
2690.19 4949
2690.67 4764
2691.16 4623
2691.65 4871
2692.14 4895
2692.63 4706
2693.12 4608
2693.61 4667
2694.10 4679
2694.59 4832
2695.08 4549
2695.57 4821
2696.06 4819
2696.55 4866
2697.04 4679
2697.53 4671
2698.02 4758
2698.51 4727
2699.00 4824
2699.49 4587
2699.98 4679
2700.47 4692
2700.96 4702
2701.45 4744
2701.94 4958
2702.43 4886
2702.92 5192
2703.41 5153
2703.90 5045
2704.39 4943
2704.88 5091
2705.37 5230
2705.86 4910
2706.35 4712
2706.84 4819
2707.33 5204
2707.82 5128
2708.31 5004
2708.80 4719
2709.29 4639
2709.78 4713
2710.27 4879
2710.77 4622
2711.26 4771
2711.75 4529
2712.24 4580
2712.73 4410
2713.22 4514
2713.71 4512
2714.20 4406
2714.69 4618
2715.19 4807
2715.68 4981
2716.17 4867
2716.66 4452
2717.15 4483
2717.64 4717
2718.13 4699
2718.63 4721
2719.12 4518
2719.61 4363
2720.10 4362
2720.59 4669
2721.08 4574
2721.58 4551
2722.07 4793
2722.56 4701
2723.05 4882
2723.54 4861
2724.04 4768
2724.53 4961
2725.02 4773
2725.51 4832
2726.01 4898
2726.50 4862
2726.99 4738
2727.48 4540
2727.98 4714
2728.47 4528
2728.96 4461
2729.45 4391
2729.95 4483
2730.44 4457
2730.93 4325
2731.42 4306
2731.92 4289
2732.41 4638
2732.90 4634
2733.40 4806
2733.89 4722
2734.38 4475
2734.87 4761
2735.37 4945
2735.86 4733
2736.35 4740
2736.85 4779
2737.34 4815
2737.83 5010
2738.33 4836
2738.82 4973
2739.31 5012
2739.81 5005
2740.30 4912
2740.79 4787
2741.29 4820
2741.78 4957
2742.28 4693
2742.77 4700
2743.26 4674
2743.76 4628
2744.25 4806
2744.75 4496
2745.24 4332
2745.73 4347
2746.23 4532
2746.72 4574
2747.22 4488
2747.71 4437
2748.20 4500
2748.70 4462
2749.19 4515
2749.69 4475
2750.18 4495
2750.68 4661
2751.17 4618
2751.67 4481
2752.16 4345
2752.66 4487
2753.15 4621
2753.64 4842
2754.14 4764
2754.63 4675
2755.13 4635
2755.62 4631
2756.12 4587
2756.61 4789
2757.11 4597
2757.60 4670
2758.10 4753
2758.59 4922
2759.09 4769
2759.59 4466
2760.08 4948
2760.58 4879
2761.07 4493
2761.57 4575
2762.06 4550
2762.56 4490
2763.05 4669
2763.55 4625
2764.05 4493
2764.54 4379
2765.04 4384
2765.53 4525
2766.03 4590
2766.52 4511
2767.02 4640
2767.52 4795
2768.01 4655
2768.51 4578
2769.00 4613
2769.50 4404
2770.00 4460
2770.49 4589
2770.99 4674
2771.49 4682
2771.98 4739
2772.48 4449
2772.98 4551
2773.47 4568
2773.97 4706
2774.47 4836
2774.96 4953
2775.46 5030
2775.96 5084
2776.45 5122
2776.95 5136
2777.45 4991
2777.94 5171
2778.44 5111
2778.94 5370
2779.43 5430
2779.93 5397
2780.43 5513
2780.93 5511
2781.42 5401
2781.92 5498
2782.42 5310
2782.92 5070
2783.41 4939
2783.91 4882
2784.41 4940
2784.91 4907
2785.40 5060
2785.90 4810
2786.40 4954
2786.90 4974
2787.39 4849
2787.89 4773
2788.39 4839
2788.89 4852
2789.39 4934
2789.88 4869
2790.38 4549
2790.88 4579
2791.38 4873
2791.88 4739
2792.37 4634
2792.87 4574
2793.37 4694
2793.87 4651
2794.37 4459
2794.87 4860
2795.37 4844
2795.86 4831
2796.36 4788
2796.86 5130
2797.36 5241
2797.86 5248
2798.36 5533
2798.86 5368
2799.35 5534
2799.85 5467
2800.35 5692
2800.85 5719
2801.35 5527
2801.85 5659
2802.35 5681
2802.85 5489
2803.35 5309
2803.85 5522
2804.35 5434
2804.85 5517
2805.34 5489
2805.84 5560
2806.34 6252
2806.84 6554
2807.34 7059
2807.84 6603
2808.34 6791
2808.84 7311
2809.34 7949
2809.84 7936
2810.34 8093
2810.84 7697
2811.34 7514
2811.84 7438
2812.34 7115
2812.84 7001
2813.34 6867
2813.84 6344
2814.34 5867
2814.84 5605
2815.34 5492
2815.84 5006
2816.34 5115
2816.84 5160
2817.34 5216
2817.84 5159
2818.35 5255
2818.85 5273
2819.35 5143
2819.85 5168
2820.35 5276
2820.85 5373
2821.35 5455
2821.85 5386
2822.35 5324
2822.85 5584
2823.35 5701
2823.85 5557
2824.36 5253
2824.86 5115
2825.36 5190
2825.86 5327
2826.36 5084
2826.86 4903
2827.36 4814
2827.86 4682
2828.37 4799
2828.87 4891
2829.37 4946
2829.87 4797
2830.37 4939
2830.87 4862
2831.38 4774
2831.88 4750
2832.38 4832
2832.88 4828
2833.38 4618
2833.88 4847
2834.39 4629
2834.89 4581
2835.39 4779
2835.89 4804
2836.40 4678
2836.90 4644
2837.40 4925
2837.90 4613
2838.40 4905
2838.91 4898
2839.41 4926
2839.91 4990
2840.41 5034
2840.92 5160
2841.42 5073
2841.92 5010
2842.42 5002
2842.93 4856
2843.43 4627
2843.93 4587
2844.44 4808
2844.94 4867
2845.44 5001
2845.94 5027
2846.45 4906
2846.95 4942
2847.45 5091
2847.96 5084
2848.46 5293
2848.96 5178
2849.47 5201
2849.97 5456
2850.47 5267
2850.98 5192
2851.48 5123
2851.98 5067
2852.49 4971
2852.99 5170
2853.50 4771
2854.00 4783
2854.50 4677
2855.01 4591
2855.51 4716
2856.01 4760
2856.52 4498
2857.02 4348
2857.53 4602
2858.03 4589
2858.53 4667
2859.04 4742
2859.54 4754
2860.05 4906
2860.55 4713
2861.06 4619
2861.56 4654
2862.06 4700
2862.57 4832
2863.07 4610
2863.58 4440
2864.08 4576
2864.59 4516
2865.09 4409
2865.60 4318
2866.10 4411
2866.61 4426
2867.11 4559
2867.62 4637
2868.12 4287
2868.63 4334
2869.13 4368
2869.64 4443
2870.14 4527
2870.65 4547
2871.15 4534
2871.66 4694
2872.16 4630
2872.67 4890
2873.17 4795
2873.68 4879
2874.18 4789
2874.69 4685
2875.20 4634
2875.70 4658
2876.21 4858
2876.71 4877
2877.22 4718
2877.72 4805
2878.23 4687
2878.74 4814
2879.24 4913
2879.75 4841
2880.25 4797
2880.76 5027
2881.27 4935
2881.77 5277
2882.28 5223
2882.79 5234
2883.29 5334
2883.80 5215
2884.30 5293
2884.81 5427
2885.32 5163
2885.82 5325
2886.33 5477
2886.84 5379
2887.34 5205
2887.85 5368
2888.36 5346
2888.86 5472
2889.37 5405
2889.88 5364
2890.38 5261
2890.89 5079
2891.40 5422
2891.91 5336
2892.41 5484
2892.92 5482
2893.43 5261
2893.93 5285
2894.44 5054
2894.95 5167
2895.46 5449
2895.96 5575
2896.47 5375
2896.98 5344
2897.49 5573
2897.99 5585
2898.50 5686
2899.01 5755
2899.52 6030
2900.03 5792
2900.53 5645
2901.04 5495
2901.55 5562
2902.06 5682
2902.56 5704
2903.07 5695
2903.58 5854
2904.09 5578
2904.60 5906
2905.11 6179
2905.61 6042
2906.12 5995
2906.63 5825
2907.14 5871
2907.65 5961
2908.16 5896
2908.66 5645
2909.17 5619
2909.68 5431
2910.19 5336
2910.70 5342
2911.21 5373
2911.72 5347
2912.23 4908
2912.73 5017
2913.24 5078
2913.75 5091
2914.26 4772
2914.77 4925
2915.28 4876
2915.79 5145
2916.30 4932
2916.81 5123
2917.32 5112
2917.83 5050
2918.33 5003
2918.84 5027
2919.35 5085
2919.86 5127
2920.37 4856
2920.88 5083
2921.39 4935
2921.90 5015
2922.41 5048
2922.92 5032
2923.43 5352
2923.94 5307
2924.45 5415
2924.96 5613
2925.47 5426
2925.98 5417
2926.49 5511
2927.00 5785
2927.51 6078
2928.02 5952
2928.53 5691
2929.04 5666
2929.55 5689
2930.06 5261
2930.57 5227
2931.08 5296
2931.59 5187
2932.11 4890
2932.62 4934
2933.13 5004
2933.64 4693
2934.15 4603
2934.66 4806
2935.17 4728
2935.68 5059
2936.19 4782
2936.70 5045
2937.21 5017
2937.72 4925
2938.24 4888
2938.75 5075
2939.26 5302
2939.77 5507
2940.28 5432
2940.79 5065
2941.30 5129
2941.81 5397
2942.33 5086
2942.84 5473
2943.35 5481
2943.86 5273
2944.37 5333
2944.88 5672
2945.40 5904
2945.91 5998
2946.42 6303
2946.93 6526
2947.44 6719
2947.96 7262
2948.47 7482
2948.98 7104
2949.49 7064
2950.00 7205
2950.52 7041
2951.03 6787
2951.54 6520
2952.05 6242
2952.57 5839
2953.08 5866
2953.59 5640
2954.10 5480
2954.62 5240
2955.13 5166
2955.64 4956
2956.15 4931
2956.67 4807
2957.18 4862
2957.69 4876
2958.20 4866
2958.72 4934
2959.23 4683
2959.74 4627
2960.26 4604
2960.77 4746
2961.28 5126
2961.80 5003
2962.31 5069
2962.82 5356
2963.34 5115
2963.85 5444
2964.36 5498
2964.88 5418
2965.39 5396
2965.90 5263
2966.42 5110
2966.93 5497
2967.44 5610
2967.96 5285
2968.47 5102
2968.98 5039
2969.50 5118
2970.01 5166
2970.53 5135
2971.04 5084
2971.55 5198
2972.07 5241
2972.58 5209
2973.10 5230
2973.61 5413
2974.12 5364
2974.64 5470
2975.15 5413
2975.67 5303
2976.18 5347
2976.70 5319
2977.21 5455
2977.73 5167
2978.24 5257
2978.75 5201
2979.27 5500
2979.78 5277
2980.30 5000
2980.81 5147
2981.33 5232
2981.84 5068
2982.36 5284
2982.87 5070
2983.39 4973
2983.90 5045
2984.42 5301
2984.93 5582
2985.45 5520
2985.96 5344
2986.48 5412
2987.00 5516
2987.51 5413
2988.03 5648
2988.54 6028
2989.06 6046
2989.57 5982
2990.09 5944
2990.60 6008
2991.12 6336
2991.64 6203
2992.15 6312
2992.67 6372
2993.18 6188
2993.70 6469
2994.21 6553
2994.73 6549
2995.25 6563
2995.76 6743
2996.28 6793
2996.80 6901
2997.31 7221
2997.83 7015
2998.34 7182
2998.86 7029
2999.38 6900
2999.89 7041
3000.41 7177
3000.93 7174
3001.44 7818
3001.96 7400
3002.48 7482
3002.99 7465
3003.51 7190
3004.03 7512
3004.54 8095
3005.06 8562
3005.58 8895
3006.09 9219
3006.61 10084
3007.13 10201
3007.65 10260
3008.16 10885
3008.68 10596
3009.20 10119
3009.71 9387
3010.23 9293
3010.75 8608
3011.27 7615
3011.78 7459
3012.30 6837
3012.82 6343
3013.34 5932
3013.85 5756
3014.37 5818
3014.89 5325
3015.41 5545
3015.93 5779
3016.44 5632
3016.96 5738
3017.48 5917
3018.00 5885
3018.52 5764
3019.03 6052
3019.55 6190
3020.07 5965
3020.59 5951
3021.11 6167
3021.63 5782
3022.14 5936
3022.66 6086
3023.18 6065
3023.70 5777
3024.22 5702
3024.74 5785
3025.25 6050
3025.77 6020
3026.29 6044
3026.81 5756
3027.33 5664
3027.85 5615
3028.37 5751
3028.89 5603
3029.41 5756
3029.92 5700
3030.44 5536
3030.96 5544
3031.48 5353
3032.00 5410
3032.52 5456
3033.04 5665
3033.56 5652
3034.08 5599
3034.60 5612
3035.12 5602
3035.64 5678
3036.16 5784
3036.68 5914
3037.20 5616
3037.72 5463
3038.24 5539
3038.76 5430
3039.28 5389
3039.80 5518
3040.32 5420
3040.84 5292
3041.36 5429
3041.88 5331
3042.40 5273
3042.92 5133
3043.44 5203
3043.96 5164
3044.48 5041
3045.00 5351
3045.52 5065
3046.04 4945
3046.56 4823
3047.08 4967
3047.60 5112
3048.12 5137
3048.64 5532
3049.16 5414
3049.68 5203
3050.20 5163
3050.72 5270
3051.24 5226
3051.77 5121
3052.29 5351
3052.81 5340
3053.33 5264
3053.85 4921
3054.37 5118
3054.89 5109
3055.41 4972
3055.93 4908
3056.46 4971
3056.98 5137
3057.50 5263
3058.02 5163
3058.54 5068
3059.06 4866
3059.58 4899
3060.11 5037
3060.63 5183
3061.15 5254
3061.67 5106
3062.19 5226
3062.71 5049
3063.24 5111
3063.76 5088
3064.28 5119
3064.80 5283
3065.32 5044
3065.85 5051
3066.37 5314
3066.89 5059
3067.41 5268
3067.94 5514
3068.46 5424
3068.98 5456
3069.50 5535
3070.03 5330
3070.55 5341
3071.07 5560
3071.59 5417
3072.12 5326
3072.64 5523
3073.16 5508
3073.68 5174
3074.21 5115
3074.73 5223
3075.25 5127
3075.78 5330
3076.30 5339
3076.82 5463
3077.34 5423
3077.87 5666
3078.39 5646
3078.91 5819
3079.44 5963
3079.96 6085
3080.48 6259
3081.01 6248
3081.53 6705
3082.05 6543
3082.58 6240
3083.10 6696
3083.63 6812
3084.15 6686
3084.67 6632
3085.20 6597
3085.72 6529
3086.24 6438
3086.77 6305
3087.29 6540
3087.82 6302
3088.34 6333
3088.86 6413
3089.39 6355
3089.91 6145
3090.44 6405
3090.96 6273
3091.49 5995
3092.01 5893
3092.53 6045
3093.06 6194
3093.58 6238
3094.11 6066
3094.63 6015
3095.16 6006
3095.68 6234
3096.21 6063
3096.73 6339
3097.26 6585
3097.78 6539
3098.31 6944
3098.83 6833
3099.36 6887
3099.88 6734
3100.41 6926
3100.93 7559
3101.46 7525
3101.98 8533
3102.51 9462
3103.03 10863
3103.56 12197
3104.08 12831
3104.61 14191
3105.13 15532
3105.66 16252
3106.18 16937
3106.71 16554
3107.24 15593
3107.76 14945
3108.29 13438
3108.81 12254
3109.34 10928
3109.86 9435
3110.39 8373
3110.92 8136
3111.44 7176
3111.97 6982
3112.49 7053
3113.02 6589
3113.55 6469
3114.07 6605
3114.60 6429
3115.12 6106
3115.65 6041
3116.18 6109
3116.70 6047
3117.23 6011
3117.76 6114
3118.28 5672
3118.81 5688
3119.34 5910
3119.86 5475
3120.39 5417
3120.92 5729
3121.44 5580
3121.97 5684
3122.50 5628
3123.02 6062
3123.55 6363
3124.08 6170
3124.61 6228
3125.13 6081
3125.66 6073
3126.19 5776
3126.72 5746
3127.24 6067
3127.77 5725
3128.30 5577
3128.82 5468
3129.35 5647
3129.88 5579
3130.41 5417
3130.93 5381
3131.46 5472
3131.99 5538
3132.52 5418
3133.05 5450
3133.57 5345
3134.10 5250
3134.63 5187
3135.16 5036
3135.69 5231
3136.21 5098
3136.74 5064
3137.27 5258
3137.80 4902
3138.33 4968
3138.85 5258
3139.38 5266
3139.91 5292
3140.44 5218
3140.97 5215
3141.50 5301
3142.03 5358
3142.55 5138
3143.08 5223
3143.61 5023
3144.14 5176
3144.67 5219
3145.20 5072
3145.73 5157
3146.26 5288
3146.79 5561
3147.31 5420
3147.84 5668
3148.37 5837
3148.90 5931
3149.43 5983
3149.96 6270
3150.49 6585
3151.02 6504
3151.55 6462
3152.08 6514
3152.61 6441
3153.14 6211
3153.67 6182
3154.20 5824
3154.73 5762
3155.25 5957
3155.78 5735
3156.31 5578
3156.84 5494
3157.37 5629
3157.90 5438
3158.43 5628
3158.96 5709
3159.49 5724
3160.02 5835
3160.55 5853
3161.08 5652
3161.61 5494
3162.14 5603
3162.68 5601
3163.21 5672
3163.74 5641
3164.27 5467
3164.80 5679
3165.33 5763
3165.86 5538
3166.39 5706
3166.92 5208
3167.45 5364
3167.98 5450
3168.51 5239
3169.04 5273
3169.57 5089
3170.10 5084
3170.64 5192
3171.17 5086
3171.70 4952
3172.23 4936
3172.76 5084
3173.29 4937
3173.82 4989
3174.35 5044
3174.88 5068
3175.42 5177
3175.95 5223
3176.48 5252
3177.01 5188
3177.54 5259
3178.07 5672
3178.61 5374
3179.14 5629
3179.67 5822
3180.20 5539
3180.73 5381
3181.26 5298
3181.80 5143
3182.33 5204
3182.86 5366
3183.39 5293
3183.92 5109
3184.46 5097
3184.99 5125
3185.52 4964
3186.05 4824
3186.59 5070
3187.12 5256
3187.65 4935
3188.18 4917
3188.72 5023
3189.25 5141
3189.78 5053
3190.31 5197
3190.85 5315
3191.38 5056
3191.91 5048
3192.44 4970
3192.98 4953
3193.51 5159
3194.04 5003
3194.58 5010
3195.11 5082
3195.64 5181
3196.17 5268
3196.71 5116
3197.24 5194
3197.77 5277
3198.31 5287
3198.84 5144
3199.37 5073
3199.91 5120
3200.44 5225
3200.98 5359
3201.51 5214
3202.04 5203
3202.58 5389
3203.11 5680
3203.64 5761
3204.18 5796
3204.71 6057
3205.24 5831
3205.78 5893
3206.31 6097
3206.85 6258
3207.38 5953
3207.91 5935
3208.45 6123
3208.98 6315
3209.52 6506
3210.05 6396
3210.59 6289
3211.12 6684
3211.65 6980
3212.19 7300
3212.72 7375
3213.26 7523
3213.79 7621
3214.33 7825
3214.86 7430
3215.40 7385
3215.93 7433
3216.47 7292
3217.00 6989
3217.54 6861
3218.07 6493
3218.61 6293
3219.14 6268
3219.68 6191
3220.21 6124
3220.75 5857
3221.28 6229
3221.82 6293
3222.35 6319
3222.89 6578
3223.42 6320
3223.96 6351
3224.49 6641
3225.03 6861
3225.57 6751
3226.10 7073
3226.64 6916
3227.17 6850
3227.71 7083
3228.24 6966
3228.78 6864
3229.32 6950
3229.85 6631
3230.39 6612
3230.92 6457
3231.46 6116
3232.00 6132
3232.53 6296
3233.07 6178
3233.60 6254
3234.14 6138
3234.68 6297
3235.21 6384
3235.75 6357
3236.29 6499
3236.82 6479
3237.36 6196
3237.90 6413
3238.43 6460
3238.97 6641
3239.51 6884
3240.04 7127
3240.58 7244
3241.12 7392
3241.65 7409
3242.19 7470
3242.73 7239
3243.26 7042
3243.80 6784
3244.34 7027
3244.88 6973
3245.41 6704
3245.95 6463
3246.49 6579
3247.02 6434
3247.56 6161
3248.10 6663
3248.64 6586
3249.17 6215
3249.71 6412
3250.25 6768
3250.79 6640
3251.33 6610
3251.86 6500
3252.40 6666
3252.94 6424
3253.48 6533
3254.01 6713
3254.55 7005
3255.09 6863
3255.63 6872
3256.17 6770
3256.70 6886
3257.24 7003
3257.78 7329
3258.32 7016
3258.86 7247
3259.40 7086
3259.93 7402
3260.47 7761
3261.01 8040
3261.55 8371
3262.09 8637
3262.63 9270
3263.17 9556
3263.70 9650
3264.24 10557
3264.78 11172
3265.32 11575
3265.86 12151
3266.40 12872
3266.94 13728
3267.48 14325
3268.02 14893
3268.56 15887
3269.09 16306
3269.63 16174
3270.17 16550
3270.71 15657
3271.25 15294
3271.79 14149
3272.33 13309
3272.87 11973
3273.41 10562
3273.95 9941
3274.49 9379
3275.03 8768
3275.57 8287
3276.11 7891
3276.65 7697
3277.19 7962
3277.73 7921
3278.27 7902
3278.81 7947
3279.35 8212
3279.89 8376
3280.43 8206
3280.97 8288
3281.51 8231
3282.05 7933
3282.59 8035
3283.13 8034
3283.67 8114
3284.21 8446
3284.75 8469
3285.29 8316
3285.83 8284
3286.37 8542
3286.91 8627
3287.45 8183
3287.99 8262
3288.53 8712
3289.08 8651
3289.62 8650
3290.16 8819
3290.70 8942
3291.24 9159
3291.78 8764
3292.32 8547
3292.86 9088
3293.40 9013
3293.95 9127
3294.49 9472
3295.03 10123
3295.57 10012
3296.11 10549
3296.65 11373
3297.19 12032
3297.73 13159
3298.28 13155
3298.82 13220
3299.36 13595
3299.90 12981
3300.44 12774
3300.99 12105
3301.53 11160
3302.07 10626
3302.61 10010
3303.15 9970
3303.69 9422
3304.24 9264
3304.78 8785
3305.32 8305
3305.86 8253
3306.41 8428
3306.95 8310
3307.49 7963
3308.03 8207
3308.58 8084
3309.12 7885
3309.66 7958
3310.20 8062
3310.75 7980
3311.29 7746
3311.83 7932
3312.37 7983
3312.92 7826
3313.46 7372
3314.00 7371
3314.54 7765
3315.09 7853
3315.63 7726
3316.17 8004
3316.72 8224
3317.26 8363
3317.80 8540
3318.35 8640
3318.89 8868
3319.43 9360
3319.98 9536
3320.52 9971
3321.06 10523
3321.61 10629
3322.15 10912
3322.69 11054
3323.24 11457
3323.78 11466
3324.33 11492
3324.87 11352
3325.41 11111
3325.96 11333
3326.50 11145
3327.04 10964
3327.59 10624
3328.13 10445
3328.68 10395
3329.22 10361
3329.76 10153
3330.31 10000
3330.85 10267
3331.40 10070
3331.94 10338
3332.49 11142
3333.03 12304
3333.58 14269
3334.12 17335
3334.66 20542
3335.21 24134
3335.75 27826
3336.30 30347
3336.84 33742
3337.39 36363
3337.93 37987
3338.48 39315
3339.02 39681
3339.57 39695
3340.11 39292
3340.66 38178
3341.20 36908
3341.75 34859
3342.29 31898
3342.84 28763
3343.38 24859
3343.93 20761
3344.47 17686
3345.02 15230
3345.57 12692
3346.11 11347
3346.66 10435
3347.20 10028
3347.75 9239
3348.29 8940
3348.84 8841
3349.38 8550
3349.93 8572
3350.48 8732
3351.02 8377
3351.57 8318
3352.11 8455
3352.66 8469
3353.21 8025
3353.75 7824
3354.30 7934
3354.84 7729
3355.39 7615
3355.94 7551
3356.48 7806
3357.03 7727
3357.58 7622
3358.12 7370
3358.67 7385
3359.22 7687
3359.76 7495
3360.31 7469
3360.86 7414
3361.40 7265
3361.95 7406
3362.50 7392
3363.04 7439
3363.59 7593
3364.14 7307
3364.68 7460
3365.23 7574
3365.78 7903
3366.33 7809
3366.87 7747
3367.42 7676
3367.97 7726
3368.51 7872
3369.06 7641
3369.61 7338
3370.16 7487
3370.70 7069
3371.25 6944
3371.80 7244
3372.35 7499
3372.90 7922
3373.44 7976
3373.99 8327
3374.54 9132
3375.09 9632
3375.63 9446
3376.18 9816
3376.73 9831
3377.28 9831
3377.83 9614
3378.37 9333
3378.92 9294
3379.47 8622
3380.02 8124
3380.57 7934
3381.12 7586
3381.66 7196
3382.21 7024
3382.76 6560
3383.31 6297
3383.86 6328
3384.41 5904
3384.96 5818
3385.50 6026
3386.05 6130
3386.60 6084
3387.15 5815
3387.70 5734
3388.25 5928
3388.80 5809
3389.35 5793
3389.90 5852
3390.44 5767
3390.99 5634
3391.54 5910
3392.09 6142
3392.64 5777
3393.19 5528
3393.74 5725
3394.29 5744
3394.84 5750
3395.39 5838
3395.94 5569
3396.49 5847
3397.04 5945
3397.59 5959
3398.14 5858
3398.69 5930
3399.24 5902
3399.79 5759
3400.34 6148
3400.89 5987
3401.44 6204
3401.99 5991
3402.54 5874
3403.09 6037
3403.64 5930
3404.19 5573
3404.74 5569
3405.29 5518
3405.84 5634
3406.39 5672
3406.94 5589
3407.49 5574
3408.04 5556
3408.59 5355
3409.14 5278
3409.69 5328
3410.24 5153
3410.79 5212
3411.34 5132
3411.89 5322
3412.45 5656
3413.00 5664
3413.55 5814
3414.10 5792
3414.65 6062
3415.20 5951
3415.75 5907
3416.30 6389
3416.85 6111
3417.41 5911
3417.96 5738
3418.51 5830
3419.06 5739
3419.61 5453
3420.16 5435
3420.71 5583
3421.27 5283
3421.82 5282
3422.37 5181
3422.92 5284
3423.47 5513
3424.02 5468
3424.58 5484
3425.13 5900
3425.68 5807
3426.23 5939
3426.78 6144
3427.34 5871
3427.89 5517
3428.44 5625
3428.99 5501
3429.55 5524
3430.10 5470
3430.65 5420
3431.20 5262
3431.76 5330
3432.31 5135
3432.86 5256
3433.41 5365
3433.97 5319
3434.52 5291
3435.07 5229
3435.62 5261
3436.18 5337
3436.73 5204
3437.28 5435
3437.84 5548
3438.39 5352
3438.94 5420
3439.49 5486
3440.05 5438
3440.60 5414
3441.15 5623
3441.71 5612
3442.26 5507
3442.81 5504
3443.37 5785
3443.92 5760
3444.47 5545
3445.03 5528
3445.58 5465
3446.13 5535
3446.69 5443
3447.24 5309
3447.80 5048
3448.35 4927
3448.90 5303
3449.46 4985
3450.01 4967
3450.57 4992
3451.12 4994
3451.67 5060
3452.23 4994
3452.78 4815
3453.34 4941
3453.89 4798
3454.44 4833
3455.00 4818
3455.55 4847
3456.11 4901
3456.66 5005
3457.22 4814
3457.77 4869
3458.33 4900
3458.88 4971
3459.43 5088
3459.99 4882
3460.54 4937
3461.10 4821
3461.65 5036
3462.21 5049
3462.76 5207
3463.32 5229
3463.87 5138
3464.43 5047
3464.98 5011
3465.54 5282
3466.09 5150
3466.65 5241
3467.21 5084
3467.76 5302
3468.32 5427
3468.87 5166
3469.43 5334
3469.98 5309
3470.54 5329
3471.09 5465
3471.65 5467
3472.20 5574
3472.76 5573
3473.32 5641
3473.87 5720
3474.43 5599
3474.98 5768
3475.54 5688
3476.10 5507
3476.65 5501
3477.21 5497
3477.76 5649
3478.32 5612
3478.88 5711
3479.43 6040
3479.99 6394
3480.55 6350
3481.10 6339
3481.66 6564
3482.22 6606
3482.77 6291
3483.33 6659
3483.89 6873
3484.44 6776
3485.00 6681
3485.56 6382
3486.11 6196
3486.67 6459
3487.23 6478
3487.78 6353
3488.34 6446
3488.90 6331
3489.45 6356
3490.01 6643
3490.57 6782
3491.13 7517
3491.68 7834
3492.24 8744
3492.80 9346
3493.35 10405
3493.91 11022
3494.47 11347
3495.03 11858
3495.58 11877
3496.14 11728
3496.70 11378
3497.26 10949
3497.82 10726
3498.37 10097
3498.93 10767
3499.49 10924
3500.05 11142
3500.61 11233
3501.16 11841
3501.72 12669
3502.28 12520
3502.84 12809
3503.40 13136
3503.95 12548
3504.51 12058
3505.07 12025
3505.63 11370
3506.19 10878
3506.75 10649
3507.30 10910
3507.86 10961
3508.42 10645
3508.98 10527
3509.54 10520
3510.10 10121
3510.66 9540
3511.22 9269
3511.77 9068
3512.33 8556
3512.89 7792
3513.45 7335
3514.01 7223
3514.57 7067
3515.13 6668
3515.69 6377
3516.25 6182
3516.81 6131
3517.37 6011
3517.92 5645
3518.48 5791
3519.04 5837
3519.60 5641
3520.16 5613
3520.72 5593
3521.28 5527
3521.84 5727
3522.40 5764
3522.96 5696
3523.52 5533
3524.08 5433
3524.64 5828
3525.20 5849
3525.76 5798
3526.32 5836
3526.88 5742
3527.44 5534
3528.00 5590
3528.56 5392
3529.12 5501
3529.68 5433
3530.24 5475
3530.80 5385
3531.36 5408
3531.92 5154
3532.48 5091
3533.04 5171
3533.60 5139
3534.17 5394
3534.73 5211
3535.29 5245
3535.85 5449
3536.41 5531
3536.97 5568
3537.53 5597
3538.09 5538
3538.65 5603
3539.21 5499
3539.77 5471
3540.34 5615
3540.90 5571
3541.46 5767
3542.02 5617
3542.58 5512
3543.14 5510
3543.70 5542
3544.26 5504
3544.83 5397
3545.39 5386
3545.95 5292
3546.51 5250
3547.07 5404
3547.63 5365
3548.20 5460
3548.76 5310
3549.32 5279
3549.88 5311
3550.44 5120
3551.01 5345
3551.57 5274
3552.13 4957
3552.69 4887
3553.25 4663
3553.82 4579
3554.38 4557
3554.94 4685
3555.50 4670
3556.07 4693
3556.63 4687
3557.19 4558
3557.75 4561
3558.32 4647
3558.88 4675
3559.44 4891
3560.00 4867
3560.57 4891
3561.13 4902
3561.69 4710
3562.26 4847
3562.82 5266
3563.38 5114
3563.94 5058
3564.51 5080
3565.07 5181
3565.63 5080
3566.20 5045
3566.76 5025
3567.32 5035
3567.89 4763
3568.45 4807
3569.01 4712
3569.58 4768
3570.14 4630
3570.70 4567
3571.27 4618
3571.83 4534
3572.39 4583
3572.96 4603
3573.52 4592
3574.09 4636
3574.65 4675
3575.21 4795
3575.78 4798
3576.34 4809
3576.91 4659
3577.47 4733
3578.03 5001
3578.60 4757
3579.16 4882
3579.73 5146
3580.29 4817
3580.86 4767
3581.42 4954
3581.98 4965
3582.55 4903
3583.11 4952
3583.68 4824
3584.24 4896
3584.81 4866
3585.37 4861
3585.94 4716
3586.50 4686
3587.07 4981
3587.63 4885
3588.20 4818
3588.76 4892
3589.33 4706
3589.89 4776
3590.46 4782
3591.02 4709
3591.59 4812
3592.15 4852
3592.72 4745
3593.28 4734
3593.85 4849
3594.41 4982
3594.98 4963
3595.54 4862
3596.11 4990
3596.68 4731
3597.24 4729
3597.81 4696
3598.37 4860
3598.94 5005
3599.50 4979
3600.07 4771
3600.64 4689
3601.20 4517
3601.77 4729
3602.33 4787
3602.90 4888
3603.47 4757
3604.03 4869
3604.60 4897
3605.16 4765
3605.73 4690
3606.30 4648
3606.86 4811
3607.43 4536
3608.00 4723
3608.56 4460
3609.13 4459
3609.70 4456
3610.26 4267
3610.83 4365
3611.40 4537
3611.96 4561
3612.53 4486
3613.10 4435
3613.66 4314
3614.23 4256
3614.80 4451
3615.36 4469
3615.93 4419
3616.50 4710
3617.07 4821
3617.63 4932
3618.20 5275
3618.77 5556
3619.34 5477
3619.90 6061
3620.47 6225
3621.04 6228
3621.61 6045
3622.17 6259
3622.74 6381
3623.31 6113
3623.88 5852
3624.44 5734
3625.01 5452
3625.58 5096
3626.15 4799
3626.72 4745
3627.28 4628
3627.85 4365
3628.42 4365
3628.99 4647
3629.56 4364
3630.12 4544
3630.69 4453
3631.26 4442
3631.83 4726
3632.40 4548
3632.97 4496
3633.53 4582
3634.10 4281
3634.67 4333
3635.24 4667
3635.81 4516
3636.38 4546
3636.95 4615
3637.52 4559
3638.08 4273
3638.65 4528
3639.22 4562
3639.79 4548
3640.36 4768
3640.93 5175
3641.50 5387
3642.07 5507
3642.64 5899
3643.21 6034
3643.78 6009
3644.34 6587
3644.91 6617
3645.48 6404
3646.05 6464
3646.62 6080
3647.19 6025
3647.76 5933
3648.33 5629
3648.90 5140
3649.47 5320
3650.04 5364
3650.61 5308
3651.18 4975
3651.75 5228
3652.32 5070
3652.89 5083
3653.46 5221
3654.03 5345
3654.60 5333
3655.17 5383
3655.74 5384
3656.31 5433
3656.88 5482
3657.45 5499
3658.02 5436
3658.59 5511
3659.16 5508
3659.73 5302
3660.30 5389
3660.87 5341
3661.45 5327
3662.02 5436
3662.59 5363
3663.16 5465
3663.73 5464
3664.30 5610
3664.87 5464
3665.44 5152
3666.01 5509
3666.58 5581
3667.15 5407
3667.73 5580
3668.30 5874
3668.87 5749
3669.44 5806
3670.01 5588
3670.58 5304
3671.15 5278
3671.73 5051
3672.30 4892
3672.87 4988
3673.44 5219
3674.01 5068
3674.58 5042
3675.16 5121
3675.73 5290
3676.30 5455
3676.87 5640
3677.44 5434
3678.01 5584
3678.59 5661
3679.16 5607
3679.73 5752
3680.30 5620
3680.88 5454
3681.45 5265
3682.02 5292
3682.59 5178
3683.16 5146
3683.74 5108
3684.31 4875
3684.88 4810
3685.45 4769
3686.03 4712
3686.60 4924
3687.17 4741
3687.74 4712
3688.32 4604
3688.89 4976
3689.46 5054
3690.04 5098
3690.61 5470
3691.18 5842
3691.76 5889
3692.33 5757
3692.90 5847
3693.47 5884
3694.05 5784
3694.62 6017
3695.19 5748
3695.77 5372
3696.34 5392
3696.91 5226
3697.49 4899
3698.06 4901
3698.64 4883
3699.21 4967
3699.78 4797
3700.36 4820
3700.93 4691
3701.50 4932
3702.08 5003
3702.65 5119
3703.23 4741
3703.80 4957
3704.37 5004
3704.95 4895
3705.52 4920
3706.10 4935
3706.67 5176
3707.24 5094
3707.82 5203
3708.39 4936
3708.97 4912
3709.54 4824
3710.12 4781
3710.69 4984
3711.27 5099
3711.84 5029
3712.41 4973
3712.99 5162
3713.56 5037
3714.14 5189
3714.71 4811
3715.29 4608
3715.86 4769
3716.44 4889
3717.01 4736
3717.59 4585
3718.16 4560
3718.74 4497
3719.31 4498
3719.89 4680
3720.46 4717
3721.04 4448
3721.61 4439
3722.19 4666
3722.77 4744
3723.34 4843
3723.92 4492
3724.49 4545
3725.07 4613
3725.64 4449
3726.22 4394
3726.79 4512
3727.37 4402
3727.95 4504
3728.52 4435
3729.10 4447
3729.67 4610
3730.25 4733
3730.83 4719
3731.40 4730
3731.98 4977
3732.56 4944
3733.13 5072
3733.71 4916
3734.28 5091
3734.86 5055
3735.44 5331
3736.01 5077
3736.59 4988
3737.17 5106
3737.74 5002
3738.32 4973
3738.90 4894
3739.47 4865
3740.05 4753
3740.63 4667
3741.20 4532
3741.78 4687
3742.36 4684
3742.93 4580
3743.51 4521
3744.09 4442
3744.67 4437
3745.24 4493
3745.82 4484
3746.40 4491
3746.97 4526
3747.55 4276
3748.13 4464
3748.71 4456
3749.28 4522
3749.86 4428
3750.44 4550
3751.02 4420
3751.59 4355
3752.17 4582
3752.75 4459
3753.33 4218
3753.91 4258
3754.48 4202
3755.06 4216
3755.64 4222
3756.22 4153
3756.80 4163
3757.37 4252
3757.95 4162
3758.53 4091
3759.11 4081
3759.69 4174
3760.27 4243
3760.84 4297
3761.42 4254
3762.00 4375
3762.58 4481
3763.16 4508
3763.74 4617
3764.31 4641
3764.89 4660
3765.47 4531
3766.05 4404
3766.63 4634
3767.21 4588
3767.79 4705
3768.37 4539
3768.95 4591
3769.52 4503
3770.10 4434
3770.68 4338
3771.26 4436
3771.84 4530
3772.42 4414
3773.00 4383
3773.58 4542
3774.16 4648
3774.74 4507
3775.32 4520
3775.90 4673
3776.48 4502
3777.06 4430
3777.64 4455
3778.22 4581
3778.80 4300
3779.38 4300
3779.96 4517
3780.54 4387
3781.12 4367
3781.70 4305
3782.28 4398
3782.86 4398
3783.44 4334
3784.02 4520
3784.60 4272
3785.18 4277
3785.76 4385
3786.34 4144
3786.92 4223
3787.50 4447
3788.08 4644
3788.66 4504
3789.24 4324
3789.82 4296
3790.40 4626
3790.98 4636
3791.56 4258
3792.14 4175
3792.72 4348
3793.30 4258
3793.89 4384
3794.47 4683
3795.05 4455
3795.63 4347
3796.21 4511
3796.79 4397
3797.37 4493
3797.95 4490
3798.53 4507
3799.12 4457
3799.70 4488
3800.28 4627
3800.86 4613
3801.44 4674
3802.02 4664
3802.60 4632
3803.19 4810
3803.77 4920
3804.35 4916
3804.93 4998
3805.51 5209
3806.10 5166
3806.68 5076
3807.26 4995
3807.84 5159
3808.42 5212
3809.01 4966
3809.59 4840
3810.17 5241
3810.75 5461
3811.33 5235
3811.92 5208
3812.50 5441
3813.08 5387
3813.66 5312
3814.25 5341
3814.83 5171
3815.41 5372
3815.99 5530
3816.58 5379
3817.16 5331
3817.74 5295
3818.32 5241
3818.91 5135
3819.49 5224
3820.07 5171
3820.66 5206
3821.24 4991
3821.82 4890
3822.41 4811
3822.99 4673
3823.57 4439
3824.16 4416
3824.74 4357
3825.32 4349
3825.91 4542
3826.49 4357
3827.07 4148
3827.66 4346
3828.24 4294
3828.82 4250
3829.41 4227
3829.99 4260
3830.57 4407
3831.16 4477
3831.74 4319
3832.33 4451
3832.91 4208
3833.49 4315
3834.08 4249
3834.66 4410
3835.25 4430
3835.83 4375
3836.41 4358
3837.00 4306
3837.58 4314
3838.17 4528
3838.75 4602
3839.34 4450
3839.92 4493
3840.50 4308
3841.09 4413
3841.67 4308
3842.26 4236
3842.84 4374
3843.43 4299
3844.01 4254
3844.60 4173
3845.18 4189
3845.77 4054
3846.35 4175
3846.94 4177
3847.52 4233
3848.11 4188
3848.69 4156
3849.28 3880
3849.86 4034
3850.45 3940
3851.03 3926
3851.62 4112
3852.20 4211
3852.79 4216
3853.37 4230
3853.96 4182
3854.55 4140
3855.13 4116
3855.72 4082
3856.30 4195
3856.89 4250
3857.47 4186
3858.06 4274
3858.65 4216
3859.23 4346
3859.82 4423
3860.40 4367
3860.99 4558
3861.58 4720
3862.16 4910
3862.75 5316
3863.33 5138
3863.92 5135
3864.51 5285
3865.09 5400
3865.68 5413
3866.27 5515
3866.85 5481
3867.44 5266
3868.03 4918
3868.61 4938
3869.20 5023
3869.79 4939
3870.37 4685
3870.96 4593
3871.55 4595
3872.13 4475
3872.72 4350
3873.31 4373
3873.89 4463
3874.48 4543
3875.07 4631
3875.66 4592
3876.24 4431
3876.83 4760
3877.42 4374
3878.00 4519
3878.59 4680
3879.18 4381
3879.77 4318
3880.35 4385
3880.94 4566
3881.53 4641
3882.12 4452
3882.70 4253
3883.29 4142
3883.88 4335
3884.47 4341
3885.06 4085
3885.64 4163
3886.23 4032
3886.82 4034
3887.41 4220
3888.00 4145
3888.58 4131
3889.17 4272
3889.76 4240
3890.35 4647
3890.94 4494
3891.53 4342
3892.11 4474
3892.70 4438
3893.29 4548
3893.88 4833
3894.47 5003
3895.06 5067
3895.65 4921
3896.23 4672
3896.82 4622
3897.41 4598
3898.00 4438
3898.59 4445
3899.18 4278
3899.77 4455
3900.36 4374
3900.95 4530
3901.53 4612
3902.12 4462
3902.71 4566
3903.30 4321
3903.89 4501
3904.48 4337
3905.07 4515
3905.66 4443
3906.25 4325
3906.84 4463
3907.43 4477
3908.02 4581
3908.61 4653
3909.20 4561
3909.79 4476
3910.38 4558
3910.97 4386
3911.56 4458
3912.15 4287
3912.74 4389
3913.33 4615
3913.92 4451
3914.51 4372
3915.10 4220
3915.69 4132
3916.28 4144
3916.87 4078
3917.46 3928
3918.05 3999
3918.64 4024
3919.23 4342
3919.82 4231
3920.41 4200
3921.00 4122
3921.59 4450
3922.18 4447
3922.77 4279
3923.36 4240
3923.95 4265
3924.55 4132
3925.14 4094
3925.73 4278
3926.32 4295
3926.91 3938
3927.50 4115
3928.09 4020
3928.68 3932
3929.27 3894
3929.87 4030
3930.46 4055
3931.05 4013
3931.64 4025
3932.23 4011
3932.82 4082
3933.41 4052
3934.01 3833
3934.60 3763
3935.19 3863
3935.78 3972
3936.37 3892
3936.96 3765
3937.56 3772
3938.15 3922
3938.74 3860
3939.33 3840
3939.92 3752
3940.52 3924
3941.11 3997
3941.70 4014
3942.29 4018
3942.88 4110
3943.48 3868
3944.07 4201
3944.66 4266
3945.25 4205
3945.85 4315
3946.44 4235
3947.03 4158
3947.62 4105
3948.22 4071
3948.81 4130
3949.40 4168
3949.99 4236
3950.59 4397
3951.18 4095
3951.77 3970
3952.37 4090
3952.96 3964
3953.55 4088
3954.15 4010
3954.74 3963
3955.33 3768
3955.93 4051
3956.52 4156
3957.11 4148
3957.71 3980
3958.30 4232
3958.89 4295
3959.49 4090
3960.08 4088
3960.67 4404
3961.27 4307
3961.86 4186
3962.45 4205
3963.05 4492
3963.64 4389
3964.23 4414
3964.83 4241
3965.42 4377
3966.02 4335
3966.61 4395
3967.20 4419
3967.80 4322
3968.39 4281
3968.99 4361
3969.58 4285
3970.18 4660
3970.77 4518
3971.36 4394
3971.96 4404
3972.55 4292
3973.15 4164
3973.74 4335
3974.34 4174
3974.93 4261
3975.53 4309
3976.12 4239
3976.72 4338
3977.31 4431
3977.91 4655
3978.50 4241
3979.10 4548
3979.69 4834
3980.29 4747
3980.88 4574
3981.48 4647
3982.07 4700
3982.67 4638
3983.26 4524
3983.86 4706
3984.45 4372
3985.05 4438
3985.64 4381
3986.24 4591
3986.83 4535
3987.43 4328
3988.03 4640
3988.62 4638
3989.22 4769
3989.81 4839
3990.41 4652
3991.00 4712
3991.60 4671
3992.20 4313
3992.79 4301
3993.39 4480
3993.98 4400
3994.58 4482
3995.18 4691
3995.77 4566
3996.37 4548
3996.97 4627
3997.56 4674
3998.16 4666
3998.75 4586
3999.35 4703
3999.95 4876
4000.54 4994
4001.14 4940
4001.74 4689
4002.33 4588
4002.93 4669
4003.53 4647
4004.12 4633
4004.72 4762
4005.32 4451
4005.92 4354
4006.51 4418
4007.11 4583
4007.71 4640
4008.30 4585
4008.90 4705
4009.50 4780
4010.10 4811
4010.69 4898
4011.29 4805
4011.89 4743
4012.49 4743
4013.08 4601
4013.68 4709
4014.28 4683
4014.88 4715
4015.47 4702
4016.07 4744
4016.67 4777
4017.27 4719
4017.86 4582
4018.46 4666
4019.06 4812
4019.66 4860
4020.26 4877
4020.85 4815
4021.45 4720
4022.05 4849
4022.65 4668
4023.25 4755
4023.85 4774
4024.44 4773
4025.04 4443
4025.64 4745
4026.24 4920
4026.84 4790
4027.44 4838
4028.03 4902
4028.63 5024
4029.23 5492
4029.83 5425
4030.43 5417
4031.03 5595
4031.63 5481
4032.23 5381
4032.83 5482
4033.42 5440
4034.02 5291
4034.62 5139
4035.22 5057
4035.82 5132
4036.42 5067
4037.02 4999
4037.62 4859
4038.22 4983
4038.82 4930
4039.42 4824
4040.02 4532
4040.62 4529
4041.22 4339
4041.82 4365
4042.41 4334
4043.01 4225
4043.61 4270
4044.21 4169
4044.81 4198
4045.41 4235
4046.01 4242
4046.61 4054
4047.21 4076
4047.81 4261
4048.41 4175
4049.01 4161
4049.61 4011
4050.21 3948
4050.82 4094
4051.42 4270
4052.02 4427
4052.62 4124
4053.22 4190
4053.82 4333
4054.42 4469
4055.02 4599
4055.62 4575
4056.22 4543
4056.82 4478
4057.42 4416
4058.02 4525
4058.62 4543
4059.22 4546
4059.83 4376
4060.43 4277
4061.03 4289
4061.63 4051
4062.23 4055
4062.83 4233
4063.43 3954
4064.03 3889
4064.63 3608
4065.24 3768
4065.84 3964
4066.44 3957
4067.04 3865
4067.64 4082
4068.24 3975
4068.85 3918
4069.45 3943
4070.05 3824
4070.65 4046
4071.25 3962
4071.85 4119
4072.46 3965
4073.06 3828
4073.66 3951
4074.26 3757
4074.86 3832
4075.47 4050
4076.07 3919
4076.67 4135
4077.27 4035
4077.88 3996
4078.48 4032
4079.08 3952
4079.68 4110
4080.29 4149
4080.89 4007
4081.49 4033
4082.09 4031
4082.70 3956
4083.30 4003
4083.90 3936
4084.50 4065
4085.11 4116
4085.71 3970
4086.31 3972
4086.92 4223
4087.52 4027
4088.12 3817
4088.72 3902
4089.33 4028
4089.93 4149
4090.53 4111
4091.14 3978
4091.74 4040
4092.34 4272
4092.95 4027
4093.55 3877
4094.16 3932
4094.76 3857
4095.36 3980
4095.97 3964
4096.57 3985
4097.17 3928
4097.78 3918
4098.38 3816
4098.98 3766
4099.59 3818
4100.19 3891
4100.80 3910
4101.40 3946
4102.00 3969
4102.61 3974
4103.21 3945
4103.82 3894
4104.42 3835
4105.03 3729
4105.63 3723
4106.23 3994
4106.84 3867
4107.44 3569
4108.05 3512
4108.65 3608
4109.26 3765
4109.86 3784
4110.47 3807
4111.07 3609
4111.68 3917
4112.28 3936
4112.89 3935
4113.49 3869
4114.10 3771
4114.70 3700
4115.31 3821
4115.91 3783
4116.52 3595
4117.12 3732
4117.73 3798
4118.33 3843
4118.94 3948
4119.54 3921
4120.15 3786
4120.75 3877
4121.36 3875
4121.97 3843
4122.57 3881
4123.18 3993
4123.78 4053
4124.39 3804
4124.99 3894
4125.60 3879
4126.21 4093
4126.81 3941
4127.42 3894
4128.02 3848
4128.63 3880
4129.24 4090
4129.84 4090
4130.45 3900
4131.05 3955
4131.66 3980
4132.27 4055
4132.87 4112
4133.48 4157
4134.09 4127
4134.69 4118
4135.30 3949
4135.91 4086
4136.51 4144
4137.12 4474
4137.73 4515
4138.33 4481
4138.94 4479
4139.55 4552
4140.15 4624
4140.76 4665
4141.37 4907
4141.97 5103
4142.58 4951
4143.19 4933
4143.80 5338
4144.40 5081
4145.01 5126
4145.62 5147
4146.22 5325
4146.83 5177
4147.44 5116
4148.05 4980
4148.65 4824
4149.26 4605
4149.87 4544
4150.48 4390
4151.09 4433
4151.69 4256
4152.30 4103
4152.91 3940
4153.52 3985
4154.12 3831
4154.73 3809
4155.34 3791
4155.95 3699
4156.56 3582
4157.16 3804
4157.77 3649
4158.38 3737
4158.99 3877
4159.60 3778
4160.21 3714
4160.81 3634
4161.42 3697
4162.03 3820
4162.64 3863
4163.25 3859
4163.86 3933
4164.47 3986
4165.08 4051
4165.68 4173
4166.29 4231
4166.90 4483
4167.51 4567
4168.12 4647
4168.73 4825
4169.34 4594
4169.95 4544
4170.56 4459
4171.16 4540
4171.77 4197
4172.38 4105
4172.99 4213
4173.60 4211
4174.21 4225
4174.82 4245
4175.43 4174
4176.04 4349
4176.65 4186
4177.26 4257
4177.87 4059
4178.48 4173
4179.09 4296
4179.70 4373
4180.31 4329
4180.92 4384
4181.53 4321
4182.14 4278
4182.75 4239
4183.36 4194
4183.97 4193
4184.58 4291
4185.19 4080
4185.80 4157
4186.41 4213
4187.02 4238
4187.63 4276
4188.24 4068
4188.85 4086
4189.46 4040
4190.07 4207
4190.68 4040
4191.29 4141
4191.90 4271
4192.51 4193
4193.13 4256
4193.74 4488
4194.35 4375
4194.96 4487
4195.57 4523
4196.18 4744
4196.79 4829
4197.40 4917
4198.01 4804
4198.62 4749
4199.24 4990
4199.85 4770
4200.46 4852
4201.07 4752
4201.68 4577
4202.29 4551
4202.90 4202
4203.52 4383
4204.13 4306
4204.74 4247
4205.35 4228
4205.96 4272
4206.57 4296
4207.19 4203
4207.80 4086
4208.41 4108
4209.02 4083
4209.63 3975
4210.25 4177
4210.86 4404
4211.47 4189
4212.08 4365
4212.69 4156
4213.31 4212
4213.92 4150
4214.53 4153
4215.14 4235
4215.76 4217
4216.37 4384
4216.98 4312
4217.59 4558
4218.21 4665
4218.82 4736
4219.43 4833
4220.04 5054
4220.66 5182
4221.27 5088
4221.88 4998
4222.50 5235
4223.11 5599
4223.72 5451
4224.33 5646
4224.95 5724
4225.56 6040
4226.17 5935
4226.79 6063
4227.40 6304
4228.01 6345
4228.63 6467
4229.24 6813
4229.85 6926
4230.47 6960
4231.08 7407
4231.69 7422
4232.31 7492
4232.92 7720
4233.54 7827
4234.15 7924
4234.76 8212
4235.38 8171
4235.99 8587
4236.61 9260
4237.22 9895
4237.83 9936
4238.45 9912
4239.06 10114
4239.68 9593
4240.29 9432
4240.90 8683
4241.52 7845
4242.13 7412
4242.75 6860
4243.36 6486
4243.98 6078
4244.59 5902
4245.21 5589
4245.82 5462
4246.43 5491
4247.05 5524
4247.66 5479
4248.28 5262
4248.89 5020
4249.51 5021
4250.12 5335
4250.74 5261
4251.35 5443
4251.97 5519
4252.58 5329
4253.20 5027
4253.81 5063
4254.43 5235
4255.04 4987
4255.66 4940
4256.28 4742
4256.89 4702
4257.51 4832
4258.12 4626
4258.74 4566
4259.35 4631
4259.97 4633
4260.58 4606
4261.20 4567
4261.82 4408
4262.43 4434
4263.05 4574
4263.66 4518
4264.28 4415
4264.90 4611
4265.51 4626
4266.13 4550
4266.74 4527
4267.36 4632
4267.98 4674
4268.59 4702
4269.21 4625
4269.82 4566
4270.44 4636
4271.06 4711
4271.67 4595
4272.29 4741
4272.91 4535
4273.52 4510
4274.14 4513
4274.76 4464
4275.37 4388
4275.99 4475
4276.61 4552
4277.22 4515
4277.84 4526
4278.46 4561
4279.08 4440
4279.69 4547
4280.31 4416
4280.93 4407
4281.54 4439
4282.16 4274
4282.78 4189
4283.40 4224
4284.01 4203
4284.63 4145
4285.25 3996
4285.87 4118
4286.48 4069
4287.10 3904
4287.72 3980
4288.34 4095
4288.95 4461
4289.57 4164
4290.19 4216
4290.81 4263
4291.43 4173
4292.04 4051
4292.66 4080
4293.28 4323
4293.90 4275
4294.52 4269
4295.13 4107
4295.75 4192
4296.37 4089
4296.99 4090
4297.61 4015
4298.23 4123
4298.84 4030
4299.46 4156
4300.08 4076
4300.70 4227
4301.32 3998
4301.94 3937
4302.56 3983
4303.17 4170
4303.79 4157
4304.41 4211
4305.03 4112
4305.65 4171
4306.27 4070
4306.89 4205
4307.51 4035
4308.13 4132
4308.75 4052
4309.36 4054
4309.98 4097
4310.60 3844
4311.22 3797
4311.84 3854
4312.46 3969
4313.08 3929
4313.70 3965
4314.32 4258
4314.94 4271
4315.56 4081
4316.18 4058
4316.80 3825
4317.42 4133
4318.04 4150
4318.66 3970
4319.28 4197
4319.90 4336
4320.52 4089
4321.14 4040
4321.76 4216
4322.38 4278
4323.00 4250
4323.62 4153
4324.24 4164
4324.86 4418
4325.48 4299
4326.10 4287
4326.72 4388
4327.34 4519
4327.96 4322
4328.58 4583
4329.20 4514
4329.82 4588
4330.44 4612
4331.07 4536
4331.69 4503
4332.31 4271
4332.93 4469
4333.55 4647
4334.17 4646
4334.79 4692
4335.41 4770
4336.03 4664
4336.65 4909
4337.28 5115
4337.90 5287
4338.52 5751
4339.14 5607
4339.76 5712
4340.38 5941
4341.00 6222
4341.63 6656
4342.25 6426
4342.87 6144
4343.49 6162
4344.11 6073
4344.73 6098
4345.36 6255
4345.98 6818
4346.60 7453
4347.22 8059
4347.84 8548
4348.47 9366
4349.09 10383
4349.71 10571
4350.33 10276
4350.95 10217
4351.58 9678
4352.20 9304
4352.82 8481
4353.44 7484
4354.07 6775
4354.69 6187
4355.31 5730
4355.93 5478
4356.56 5538
4357.18 5265
4357.80 5210
4358.42 5207
4359.05 5016
4359.67 4838
4360.29 4980
4360.92 4858
4361.54 5045
4362.16 4985
4362.78 5097
4363.41 5261
4364.03 5120
4364.65 5013
4365.28 4846
4365.90 5066
4366.52 4736
4367.15 4631
4367.77 4632
4368.39 4566
4369.02 4380
4369.64 4488
4370.26 4675
4370.89 4544
4371.51 4243
4372.14 4086
4372.76 4049
4373.38 3922
4374.01 4009
4374.63 4176
4375.25 3988
4375.88 3935
4376.50 4173
4377.13 3964
4377.75 3869
4378.37 4177
4379.00 4163
4379.62 4107
4380.25 4170
4380.87 4017
4381.50 4172
4382.12 4302
4382.75 4233
4383.37 4220
4383.99 4239
4384.62 4245
4385.24 4208
4385.87 4065
4386.49 3976
4387.12 3938
4387.74 4008
4388.37 4024
4388.99 4053
4389.62 4056
4390.24 3860
4390.87 3910
4391.49 3892
4392.12 3804
4392.74 3767
4393.37 3953
4393.99 3827
4394.62 3630
4395.24 3721
4395.87 4010
4396.49 3901
4397.12 3909
4397.75 3935
4398.37 3832
4399.00 4018
4399.62 4057
4400.25 3959
4400.87 4065
4401.50 3956
4402.13 3859
4402.75 3810
4403.38 4008
4404.00 4133
4404.63 4088
4405.26 3890
4405.88 3899
4406.51 3855
4407.13 3980
4407.76 3896
4408.39 3912
4409.01 3688
4409.64 3657
4410.27 3718
4410.89 3896
4411.52 3850
4412.15 3857
4412.77 3886
4413.40 4011
4414.03 4080
4414.65 3949
4415.28 3979
4415.91 4065
4416.53 3902
4417.16 3934
4417.79 3942
4418.41 3955
4419.04 3931
4419.67 3809
4420.30 4036
4420.92 4004
4421.55 3857
4422.18 4047
4422.80 3773
4423.43 3744
4424.06 3754
4424.69 3635
4425.31 3813
4425.94 3572
4426.57 3569
4427.20 3661
4427.82 3629
4428.45 3420
4429.08 3330
4429.71 3505
4430.34 3483
4430.96 3581
4431.59 3636
4432.22 3601
4432.85 3600
4433.48 3749
4434.10 3602
4434.73 3710
4435.36 3745
4435.99 3567
4436.62 3639
4437.25 3591
4437.87 3672
4438.50 3723
4439.13 3661
4439.76 3894
4440.39 3820
4441.02 3601
4441.64 3762
4442.27 3931
4442.90 3617
4443.53 3444
4444.16 3574
4444.79 3761
4445.42 3753
4446.05 3755
4446.68 3793
4447.30 3837
4447.93 3742
4448.56 3594
4449.19 3811
4449.82 3860
4450.45 3944
4451.08 3837
4451.71 3875
4452.34 4051
4452.97 3946
4453.60 3926
4454.23 3985
4454.86 3870
4455.49 4008
4456.12 3966
4456.75 4066
4457.38 4059
4458.01 4014
4458.64 3896
4459.27 3906
4459.90 4123
4460.53 4066
4461.16 4058
4461.79 4108
4462.42 4134
4463.05 4100
4463.68 3770
4464.31 3864
4464.94 3583
4465.57 3491
4466.20 3674
4466.83 3572
4467.46 3632
4468.09 3649
4468.72 3627
4469.35 3589
4469.98 3507
4470.61 3658
4471.24 3738
4471.87 3813
4472.50 3723
4473.13 3653
4473.77 3667
4474.40 3487
4475.03 3401
4475.66 3490
4476.29 3469
4476.92 3685
4477.55 3608
4478.18 3640
4478.82 3719
4479.45 3652
4480.08 3734
4480.71 3649
4481.34 3654
4481.97 3700
4482.60 3563
4483.24 3661
4483.87 3787
4484.50 3684
4485.13 3693
4485.76 3774
4486.39 3689
4487.03 3683
4487.66 3762
4488.29 3820
4488.92 3785
4489.55 4034
4490.19 4148
4490.82 3982
4491.45 3753
4492.08 3725
4492.71 3789
4493.35 3888
4493.98 3801
4494.61 3998
4495.24 3735
4495.88 3776
4496.51 3972
4497.14 3844
4497.77 3987
4498.41 3823
4499.04 3997
4499.67 3935
4500.31 3986
4500.94 4150
4501.57 4256
4502.20 4177
4502.84 4297
4503.47 4500
4504.10 4772
4504.74 5074
4505.37 5161
4506.00 5259
4506.64 5248
4507.27 4906
4507.90 4655
4508.54 4629
4509.17 4612
4509.80 4288
4510.44 4153
4511.07 4246
4511.70 4150
4512.34 4176
4512.97 4239
4513.60 4300
4514.24 4065
4514.87 3948
4515.51 4026
4516.14 4082
4516.77 4043
4517.41 3888
4518.04 4104
4518.68 4099
4519.31 3910
4519.94 3856
4520.58 3745
4521.21 3783
4521.85 3812
4522.48 3800
4523.12 3801
4523.75 3868
4524.39 3750
4525.02 3795
4525.65 3855
4526.29 3906
4526.92 3871
4527.56 3798
4528.19 3788
4528.83 3929
4529.46 3961
4530.10 3861
4530.73 4042
4531.37 4316
4532.00 4451
4532.64 4650
4533.27 4767
4533.91 4773
4534.54 4955
4535.18 4881
4535.81 4802
4536.45 4893
4537.09 4926
4537.72 4760
4538.36 4610
4538.99 4243
4539.63 4256
4540.26 4277
4540.90 4194
4541.53 3779
4542.17 3915
4542.81 3968
4543.44 3920
4544.08 3707
4544.71 3705
4545.35 3727
4545.99 3910
4546.62 3776
4547.26 3783
4547.89 3862
4548.53 3857
4549.17 4062
4549.80 4055
4550.44 4004
4551.08 4153
4551.71 4126
4552.35 4207
4552.98 4077
4553.62 4023
4554.26 3924
4554.89 3962
4555.53 3964
4556.17 4007
4556.80 4061
4557.44 3879
4558.08 3897
4558.72 3899
4559.35 3799
4559.99 3816
4560.63 3684
4561.26 3812
4561.90 3786
4562.54 3623
4563.17 3571
4563.81 3611
4564.45 3648
4565.09 3639
4565.72 3582
4566.36 3550
4567.00 3612
4567.64 3629
4568.27 3585
4568.91 3767
4569.55 3696
4570.19 3682
4570.82 3710
4571.46 3570
4572.10 3693
4572.74 3867
4573.38 3835
4574.01 3822
4574.65 3759
4575.29 3555
4575.93 3624
4576.57 3673
4577.20 3641
4577.84 3386
4578.48 3477
4579.12 3644
4579.76 3525
4580.40 3668
4581.04 3724
4581.67 3685
4582.31 3775
4582.95 3750
4583.59 3798
4584.23 3911
4584.87 3638
4585.51 3782
4586.14 3770
4586.78 3864
4587.42 3929
4588.06 3900
4588.70 3880
4589.34 3986
4589.98 3936
4590.62 4051
4591.26 4379
4591.90 4501
4592.54 4263
4593.17 4693
4593.81 4819
4594.45 4837
4595.09 4757
4595.73 4960
4596.37 4810
4597.01 4545
4597.65 4356
4598.29 4344
4598.93 4052
4599.57 3965
4600.21 3692
4600.85 3786
4601.49 3911
4602.13 3760
4602.77 3638
4603.41 3864
4604.05 3968
4604.69 3945
4605.33 3928
4605.97 3782
4606.61 4087
4607.25 3919
4607.89 4120
4608.53 4323
4609.17 4224
4609.81 4158
4610.45 3885
4611.09 4060
4611.73 4104
4612.38 4088
4613.02 3906
4613.66 3932
4614.30 4088
4614.94 4049
4615.58 4033
4616.22 4000
4616.86 3991
4617.50 4154
4618.14 4050
4618.78 3917
4619.43 3970
4620.07 4059
4620.71 3934
4621.35 3742
4621.99 3761
4622.63 3942
4623.27 4013
4623.91 3993
4624.56 3921
4625.20 3718
4625.84 3763
4626.48 3986
4627.12 3711
4627.76 3606
4628.41 3702
4629.05 3590
4629.69 3516
4630.33 3602
4630.97 3763
4631.62 3633
4632.26 3706
4632.90 3838
4633.54 3756
4634.18 3877
4634.83 3809
4635.47 3874
4636.11 3816
4636.75 3698
4637.40 3658
4638.04 3826
4638.68 4014
4639.32 4098
4639.97 4026
4640.61 4149
4641.25 4284
4641.89 4211
4642.54 4224
4643.18 4340
4643.82 4229
4644.46 4078
4645.11 4108
4645.75 3794
4646.39 3776
4647.04 4031
4647.68 4155
4648.32 4015
4648.97 3850
4649.61 3753
4650.25 3814
4650.90 3699
4651.54 3709
4652.18 3745
4652.83 3611
4653.47 3719
4654.11 3885
4654.76 3834
4655.40 3823
4656.04 3895
4656.69 3909
4657.33 3825
4657.98 3926
4658.62 3776
4659.26 3779
4659.91 3695
4660.55 3768
4661.20 3762
4661.84 3582
4662.48 3644
4663.13 3611
4663.77 3610
4664.42 3747
4665.06 3713
4665.71 3465
4666.35 3432
4666.99 3668
4667.64 3628
4668.28 3402
4668.93 3550
4669.57 3608
4670.22 3446
4670.86 3568
4671.51 3544
4672.15 3500
4672.80 3662
4673.44 3342
4674.09 3526
4674.73 3802
4675.38 3806
4676.02 3593
4676.67 3695
4677.31 3917
4677.96 3792
4678.60 3958
4679.25 3836
4679.89 3842
4680.54 3639
4681.18 3685
4681.83 3751
4682.47 3652
4683.12 3513
4683.77 3664
4684.41 3667
4685.06 3497
4685.70 3718
4686.35 3892
4686.99 3978
4687.64 3883
4688.29 3832
4688.93 3745
4689.58 3731
4690.22 3608
4690.87 3387
4691.52 3658
4692.16 3619
4692.81 3729
4693.45 3856
4694.10 3700
4694.75 3660
4695.39 3623
4696.04 3662
4696.69 3800
4697.33 3792
4697.98 3869
4698.63 3859
4699.27 3913
4699.92 4214
4700.57 4166
4701.21 4392
4701.86 4520
4702.51 4375
4703.15 4689
4703.80 4657
4704.45 4154
4705.10 4110
4705.74 4186
4706.39 4096
4707.04 3911
4707.68 3844
4708.33 3874
4708.98 3856
4709.63 3908
4710.27 4060
4710.92 4035
4711.57 4066
4712.22 3947
4712.86 3951
4713.51 3981
4714.16 4021
4714.81 3981
4715.45 3913
4716.10 3725
4716.75 3861
4717.40 3962
4718.05 3888
4718.69 3538
4719.34 3517
4719.99 3511
4720.64 3683
4721.29 3796
4721.94 3750
4722.58 3816
4723.23 3954
4723.88 3806
4724.53 3710
4725.18 3746
4725.83 3709
4726.47 3735
4727.12 3918
4727.77 4009
4728.42 3990
4729.07 3813
4729.72 4040
4730.37 4166
4731.02 4003
4731.66 4079
4732.31 3943
4732.96 3800
4733.61 3891
4734.26 3790
4734.91 3769
4735.56 3806
4736.21 3686
4736.86 3692
4737.51 3547
4738.16 3740
4738.81 3741
4739.45 3892
4740.10 3748
4740.75 3975
4741.40 4076
4742.05 4115
4742.70 3999
4743.35 3818
4744.00 3908
4744.65 3925
4745.30 4066
4745.95 3980
4746.60 3840
4747.25 4035
4747.90 3949
4748.55 3969
4749.20 4128
4749.85 4129
4750.50 4131
4751.15 4142
4751.80 4120
4752.45 4414
4753.10 4706
4753.75 4843
4754.40 4849
4755.05 5031
4755.71 5149
4756.36 5141
4757.01 4916
4757.66 4883
4758.31 4902
4758.96 4565
4759.61 4346
4760.26 4298
4760.91 4009
4761.56 3965
4762.21 3950
4762.86 4011
4763.52 3870
4764.17 3765
4764.82 3859
4765.47 3955
4766.12 3907
4766.77 4113
4767.42 4155
4768.07 4073
4768.73 4198
4769.38 4233
4770.03 4377
4770.68 4473
4771.33 4351
4771.98 4094
4772.64 3969
4773.29 3959
4773.94 3894
4774.59 4042
4775.24 3862
4775.89 3667
4776.55 3677
4777.20 3679
4777.85 3650
4778.50 3464
4779.15 3519
4779.81 3582
4780.46 3751
4781.11 3682
4781.76 3796
4782.42 3831
4783.07 3774
4783.72 3898
4784.37 3926
4785.03 3744
4785.68 3835
4786.33 3866
4786.98 3735
4787.64 3750
4788.29 3682
4788.94 3767
4789.60 3848
4790.25 3694
4790.90 3672
4791.55 3693
4792.21 3680
4792.86 3940
4793.51 3721
4794.17 3742
4794.82 3937
4795.47 3900
4796.13 3837
4796.78 3893
4797.43 3762
4798.09 3660
4798.74 3753
4799.39 3793
4800.05 3760
4800.70 3554
4801.36 3537
4802.01 3697
4802.66 3665
4803.32 3874
4803.97 3833
4804.62 3661
4805.28 3674
4805.93 3705
4806.59 3500
4807.24 3706
4807.89 3807
4808.55 3825
4809.20 3758
4809.86 3862
4810.51 3791
4811.17 3826
4811.82 3916
4812.47 3769
4813.13 3641
4813.78 3745
4814.44 3713
4815.09 3768
4815.75 3856
4816.40 3875
4817.06 3940
4817.71 3943
4818.37 4003
4819.02 4093
4819.68 4144
4820.33 4260
4820.99 4321
4821.64 4215
4822.30 4205
4822.95 4340
4823.61 4355
4824.26 4388
4824.92 4337
4825.57 4354
4826.23 4490
4826.88 4522
4827.54 4563
4828.19 4809
4828.85 4751
4829.51 4658
4830.16 4649
4830.82 4586
4831.47 4454
4832.13 4479
4832.78 4495
4833.44 4706
4834.10 4432
4834.75 4556
4835.41 4652
4836.06 4717
4836.72 4755
4837.38 4729
4838.03 4870
4838.69 5054
4839.34 5057
4840.00 5318
4840.66 5397
4841.31 5182
4841.97 5157
4842.63 5093
4843.28 5108
4843.94 5265
4844.60 5316
4845.25 5379
4845.91 5289
4846.57 5257
4847.22 5448
4847.88 5284
4848.54 5496
4849.19 5728
4849.85 5898
4850.51 5939
4851.17 6288
4851.82 6870
4852.48 7112
4853.14 7085
4853.79 7195
4854.45 7400
4855.11 7223
4855.77 6863
4856.42 6598
4857.08 6711
4857.74 6516
4858.40 6421
4859.05 6277
4859.71 6631
4860.37 6928
4861.03 6593
4861.68 6736
4862.34 7167
4863.00 7066
4863.66 7099
4864.32 6937
4864.97 6647
4865.63 6643
4866.29 6545
4866.95 6674
4867.61 6760
4868.26 6481
4868.92 6640
4869.58 6847
4870.24 6795
4870.90 6814
4871.56 6504
4872.21 6218
4872.87 6374
4873.53 5892
4874.19 5764
4874.85 5841
4875.51 5636
4876.17 5627
4876.83 5559
4877.48 5402
4878.14 5523
4878.80 5386
4879.46 5429
4880.12 5519
4880.78 5515
4881.44 5742
4882.10 5613
4882.76 5435
4883.42 5438
4884.08 5256
4884.73 5129
4885.39 5217
4886.05 5150
4886.71 4973
4887.37 4626
4888.03 4668
4888.69 4616
4889.35 4791
4890.01 4930
4890.67 4878
4891.33 5036
4891.99 5084
4892.65 5273
4893.31 5258
4893.97 5224
4894.63 5381
4895.29 5320
4895.95 5387
4896.61 5323
4897.27 5035
4897.93 5106
4898.59 5043
4899.25 4756
4899.91 4601
4900.57 4732
4901.23 4809
4901.89 4852
4902.55 4825
4903.21 4920
4903.88 4653
4904.54 4669
4905.20 4774
4905.86 4429
4906.52 4517
4907.18 4518
4907.84 4356
4908.50 4263
4909.16 4142
4909.82 4394
4910.48 4380
4911.15 4209
4911.81 4269
4912.47 4208
4913.13 4088
4913.79 4099
4914.45 4118
4915.11 3948
4915.77 3957
4916.44 3989
4917.10 4097
4917.76 3883
4918.42 3732
4919.08 4011
4919.74 3837
4920.41 3937
4921.07 3916
4921.73 3666
4922.39 3816
4923.05 3868
4923.72 3749
4924.38 3762
4925.04 3892
4925.70 3991
4926.36 3945
4927.03 3971
4927.69 3921
4928.35 3975
4929.01 4122
4929.67 4072
4930.34 3966
4931.00 4053
4931.66 4048
4932.32 3983
4932.99 3989
4933.65 3897
4934.31 3893
4934.98 3744
4935.64 3891
4936.30 3791
4936.96 3859
4937.63 3939
4938.29 3744
4938.95 3803
4939.62 3604
4940.28 3606
4940.94 3839
4941.61 3881
4942.27 3957
4942.93 3750
4943.60 3788
4944.26 3654
4944.92 3617
4945.59 3634
4946.25 3570
4946.91 3615
4947.58 3328
4948.24 3441
4948.90 3548
4949.57 3561
4950.23 3462
4950.89 3480
4951.56 3371
4952.22 3485
4952.89 3395
4953.55 3564
4954.21 3434
4954.88 3587
4955.54 3527
4956.21 3655
4956.87 3485
4957.53 3404
4958.20 3470
4958.86 3454
4959.53 3446
4960.19 3325
4960.86 3401
4961.52 3564
4962.19 3523
4962.85 3526
4963.52 3525
4964.18 3664
4964.84 3597
4965.51 3618
4966.17 3745
4966.84 3697
4967.50 3712
4968.17 3842
4968.83 3671
4969.50 3759
4970.16 3571
4970.83 3647
4971.49 3668
4972.16 3423
4972.82 3213
4973.49 3358
4974.16 3512
4974.82 3528
4975.49 3412
4976.15 3509
4976.82 3486
4977.48 3323
4978.15 3395
4978.81 3595
4979.48 3627
4980.15 3449
4980.81 3367
4981.48 3470
4982.14 3416
4982.81 3332
4983.48 3553
4984.14 3512
4984.81 3327
4985.47 3276
4986.14 3417
4986.81 3342
4987.47 3271
4988.14 3323
4988.80 3459
4989.47 3474
4990.14 3286
4990.80 3379
4991.47 3460
4992.14 3368
4992.80 3389
4993.47 3313
4994.14 3410
4994.80 3287
4995.47 3282
4996.14 3312
4996.80 3279
4997.47 3213
4998.14 3215
4998.81 3229
4999.47 3358
5000.14 3330
5000.81 3267
5001.47 3336
5002.14 3356
5002.81 3317
5003.48 3458
5004.14 3237
5004.81 3332
5005.48 3294
5006.15 3225
5006.81 3205
5007.48 3215
5008.15 3251
5008.82 3306
5009.48 3315
5010.15 3335
5010.82 3289
5011.49 3383
5012.16 3378
5012.82 3259
5013.49 3380
5014.16 3348
5014.83 3251
5015.50 3246
5016.16 3381
5016.83 3270
5017.50 3234
5018.17 3221
5018.84 3242
5019.50 3172
5020.17 3441
5020.84 3557
5021.51 3622
5022.18 3762
5022.85 3693
5023.52 3689
5024.19 3947
5024.85 3921
5025.52 3859
5026.19 3951
5026.86 4066
5027.53 3965
5028.20 3845
5028.87 3776
5029.54 3811
5030.21 3825
5030.87 3709
5031.54 3669
5032.21 3533
5032.88 3477
5033.55 3517
5034.22 3382
5034.89 3330
5035.56 3384
5036.23 3212
5036.90 3331
5037.57 3357
5038.24 3315
5038.91 3221
5039.58 3295
5040.25 3322
5040.92 3268
5041.59 3393
5042.26 3374
5042.93 3420
5043.60 3433
5044.27 3409
5044.94 3199
5045.61 3128
5046.28 3232
5046.95 3277
5047.62 3281
5048.29 3373
5048.96 3322
5049.63 3319
5050.30 3413
5050.97 3400
5051.64 3241
5052.31 3269
5052.98 3178
5053.65 3164
5054.32 3185
5054.99 3160
5055.66 3002
5056.34 3162
5057.01 3233
5057.68 3232
5058.35 3073
5059.02 3312
5059.69 3257
5060.36 3292
5061.03 3223
5061.70 3176
5062.38 3422
5063.05 3268
5063.72 3208
5064.39 3260
5065.06 3257
5065.73 3174
5066.40 3227
5067.08 3184
5067.75 3304
5068.42 3326
5069.09 3155
5069.76 3131
5070.43 3057
5071.11 2999
5071.78 3274
5072.45 3352
5073.12 3370
5073.79 3304
5074.47 3311
5075.14 3295
5075.81 3321
5076.48 3318
5077.15 3269
5077.83 3272
5078.50 3232
5079.17 3247
5079.84 3356
5080.52 3377
5081.19 3649
5081.86 3638
5082.53 3648
5083.21 3505
5083.88 3453
5084.55 3576
5085.22 3600
5085.90 3510
5086.57 3610
5087.24 3551
5087.92 3404
5088.59 3532
5089.26 3471
5089.93 3550
5090.61 3577
5091.28 3734
5091.95 3928
5092.63 4116
5093.30 4110
5093.97 4031
5094.65 4227
5095.32 4136
5095.99 4119
5096.67 4055
5097.34 3914
5098.02 3768
5098.69 3640
5099.36 3587
5100.04 3509
5100.71 3528
5101.38 3609
5102.06 3421
5102.73 3303
5103.41 3237
5104.08 3412
5104.75 3306
5105.43 3262
5106.10 3424
5106.78 3513
5107.45 3537
5108.12 3406
5108.80 3407
5109.47 3400
5110.15 3314
5110.82 3281
5111.50 3456
5112.17 3528
5112.85 3424
5113.52 3533
5114.20 3419
5114.87 3426
5115.54 3469
5116.22 3271
5116.89 3453
5117.57 3522
5118.24 3563
5118.92 3399
5119.59 3408
5120.27 3549
5120.94 3542
5121.62 3671
5122.30 3794
5122.97 3763
5123.65 3715
5124.32 3689
5125.00 3571
5125.67 3666
5126.35 3482
5127.02 3498
5127.70 3276
5128.37 3336
5129.05 3344
5129.73 3464
5130.40 3471
5131.08 3411
5131.75 3319
5132.43 3342
5133.10 3454
5133.78 3458
5134.46 3517
5135.13 3524
5135.81 3495
5136.49 3441
5137.16 3412
5137.84 3385
5138.51 3490
5139.19 3477
5139.87 3618
5140.54 3810
5141.22 3718
5141.90 3803
5142.57 3833
5143.25 3998
5143.93 3949
5144.60 3904
5145.28 3831
5145.96 3715
5146.63 3473
5147.31 3560
5147.99 3303
5148.66 3367
5149.34 3290
5150.02 3171
5150.69 3325
5151.37 3317
5152.05 3134
5152.73 3096
5153.40 3257
5154.08 3179
5154.76 3125
5155.44 3158
5156.11 3228
5156.79 3084
5157.47 3084
5158.15 3118
5158.82 3360
5159.50 3122
5160.18 3090
5160.86 3231
5161.53 3113
5162.21 3326
5162.89 3142
5163.57 3232
5164.25 3255
5164.92 3255
5165.60 3290
5166.28 3393
5166.96 3436
5167.64 3429
5168.31 3437
5168.99 3544
5169.67 3340
5170.35 3527
5171.03 3615
5171.71 3523
5172.39 3383
5173.06 3416
5173.74 3451
5174.42 3277
5175.10 3254
5175.78 3304
5176.46 3146
5177.14 3153
5177.82 3248
5178.49 3323
5179.17 3363
5179.85 3306
5180.53 3263
5181.21 3154
5181.89 3326
5182.57 3238
5183.25 3400
5183.93 3316
5184.61 3316
5185.29 3283
5185.97 3303
5186.64 3290
5187.32 3221
5188.00 3276
5188.68 3135
5189.36 3057
5190.04 3017
5190.72 3037
5191.40 3023
5192.08 3027
5192.76 3116
5193.44 3123
5194.12 2979
5194.80 3004
5195.48 3139
5196.16 3140
5196.84 3058
5197.52 2952
5198.20 2945
5198.88 3016
5199.56 2835
5200.24 2943
5200.92 2999
5201.60 3218
5202.28 3080
5202.96 3091
5203.65 3325
5204.33 3148
5205.01 3287
5205.69 3160
5206.37 3142
5207.05 3187
5207.73 3242
5208.41 3115
5209.09 3140
5209.77 3225
5210.45 3340
5211.13 3414
5211.82 3521
5212.50 3527
5213.18 3584
5213.86 3580
5214.54 3552
5215.22 3486
5215.90 3393
5216.58 3225
5217.27 3064
5217.95 3185
5218.63 3351
5219.31 3334
5219.99 3221
5220.67 3376
5221.36 3413
5222.04 3449
5222.72 3248
5223.40 3311
5224.08 3434
5224.77 3467
5225.45 3248
5226.13 3220
5226.81 3237
5227.49 3386
5228.18 3436
5228.86 3274
5229.54 3154
5230.22 3452
5230.91 3418
5231.59 3343
5232.27 3160
5232.95 3356
5233.63 3283
5234.32 3343
5235.00 3256
5235.68 3256
5236.37 3291
5237.05 3270
5237.73 3299
5238.41 3373
5239.10 3384
5239.78 3288
5240.46 3429
5241.15 3377
5241.83 3347
5242.51 3602
5243.20 3498
5243.88 3500
5244.56 3433
5245.24 3441
5245.93 3429
5246.61 3322
5247.29 3340
5247.98 3516
5248.66 3363
5249.35 3538
5250.03 3504
5250.71 3503
5251.40 3693
5252.08 3911
5252.76 3952
5253.45 3933
5254.13 4046
5254.82 3856
5255.50 3626
5256.18 3560
5256.87 3513
5257.55 3482
5258.24 3492
5258.92 3267
5259.60 3192
5260.29 3254
5260.97 3216
5261.66 3165
5262.34 3174
5263.03 3138
5263.71 3178
5264.40 3330
5265.08 3310
5265.76 3209
5266.45 3195
5267.13 3315
5267.82 3515
5268.50 3513
5269.19 3221
5269.87 3290
5270.56 3348
5271.24 3336
5271.93 3412
5272.61 3398
5273.30 3233
5273.98 3359
5274.67 3579
5275.35 3377
5276.04 3293
5276.72 3228
5277.41 3328
5278.10 3353
5278.78 3422
5279.47 3446
5280.15 3355
5280.84 3486
5281.52 3597
5282.21 3714
5282.89 3941
5283.58 3904
5284.27 3887
5284.95 3894
5285.64 3966
5286.32 3998
5287.01 4044
5287.70 4134
5288.38 3933
5289.07 3586
5289.75 3486
5290.44 3380
5291.13 3442
5291.81 3572
5292.50 3514
5293.19 3464
5293.87 3395
5294.56 3389
5295.25 3532
5295.93 3397
5296.62 3220
5297.31 3305
5297.99 3268
5298.68 3355
5299.37 3267
5300.05 3405
5300.74 3488
5301.43 3520
5302.11 3501
5302.80 3198
5303.49 3315
5304.18 3286
5304.86 3472
5305.55 3365
5306.24 3223
5306.92 3344
5307.61 3344
5308.30 3283
5308.99 3391
5309.67 3320
5310.36 3288
5311.05 3409
5311.74 3613
5312.42 3612
5313.11 3552
5313.80 3528
5314.49 3676
5315.18 3662
5315.86 3479
5316.55 3387
5317.24 3645
5317.93 3515
5318.62 3604
5319.30 3592
5319.99 3529
5320.68 3743
5321.37 3953
5322.06 3852
5322.74 3785
5323.43 3794
5324.12 3884
5324.81 4019
5325.50 3852
5326.19 3590
5326.88 3667
5327.56 3621
5328.25 3525
5328.94 3359
5329.63 3269
5330.32 3335
5331.01 3441
5331.70 3210
5332.39 3295
5333.07 3303
5333.76 3147
5334.45 3311
5335.14 3445
5335.83 3435
5336.52 3394
5337.21 3501
5337.90 3569
5338.59 3509
5339.28 3419
5339.97 3360
5340.66 3354
5341.35 3387
5342.04 3350
5342.73 3559
5343.42 3560
5344.10 3647
5344.79 3437
5345.48 3370
5346.17 3435
5346.86 3446
5347.55 3648
5348.24 3649
5348.93 3701
5349.62 3702
5350.31 3726
5351.00 3730
5351.69 3895
5352.39 4143
5353.08 4416
5353.77 4274
5354.46 4476
5355.15 4398
5355.84 4188
5356.53 4027
5357.22 3866
5357.91 3804
5358.60 3803
5359.29 3657
5359.98 3399
5360.67 3461
5361.36 3436
5362.05 3382
5362.74 3261
5363.44 3383
5364.13 3426
5364.82 3500
5365.51 3466
5366.20 3407
5366.89 3500
5367.58 3433
5368.27 3337
5368.96 3351
5369.66 3045
5370.35 3169
5371.04 3311
5371.73 3336
5372.42 3413
5373.11 3294
5373.81 3294
5374.50 3150
5375.19 3137
5375.88 3079
5376.57 3205
5377.26 3095
5377.96 2918
5378.65 3066
5379.34 3101
5380.03 3044
5380.72 3064
5381.42 3163
5382.11 3038
5382.80 2926
5383.49 3192
5384.18 3263
5384.88 3249
5385.57 3200
5386.26 3195
5386.95 3083
5387.65 3135
5388.34 3079
5389.03 3236
5389.72 3233
5390.42 3295
5391.11 3188
5391.80 3408
5392.50 3525
5393.19 3615
5393.88 3581
5394.57 3647
5395.27 3375
5395.96 3423
5396.65 3405
5397.35 3444
5398.04 3418
5398.73 3335
5399.43 3322
5400.12 3311
5400.81 3226
5401.51 3262
5402.20 3218
5402.89 3232
5403.59 3265
5404.28 3157
5404.97 3088
5405.67 3235
5406.36 3086
5407.06 3276
5407.75 3290
5408.44 3264
5409.14 3344
5409.83 3149
5410.53 3312
5411.22 3455
5411.91 3236
5412.61 3211
5413.30 3262
5414.00 3264
5414.69 3350
5415.38 3281
5416.08 3274
5416.77 3105
5417.47 3196
5418.16 3287
5418.86 3210
5419.55 3316
5420.25 3178
5420.94 3093
5421.64 3250
5422.33 3277
5423.03 3503
5423.72 3404
5424.41 3438
5425.11 3459
5425.80 3436
5426.50 3408
5427.19 3339
5427.89 3495
5428.59 3396
5429.28 3291
5429.98 3316
5430.67 3356
5431.37 3329
5432.06 3339
5432.76 3363
5433.45 3222
5434.15 3394
5434.84 3416
5435.54 3502
5436.23 3585
5436.93 3594
5437.63 3524
5438.32 3537
5439.02 3738
5439.71 3683
5440.41 3612
5441.11 3459
5441.80 3439
5442.50 3606
5443.19 3542
5443.89 3699
5444.59 3771
5445.28 3646
5445.98 3816
5446.68 3770
5447.37 3971
5448.07 4190
5448.76 4477
5449.46 4475
5450.16 4623
5450.85 4685
5451.55 4806
5452.25 4935
5452.94 4814
5453.64 4590
5454.34 4508
5455.03 4258
5455.73 4222
5456.43 4239
5457.13 4188
5457.82 3868
5458.52 3765
5459.22 3964
5459.91 3976
5460.61 3748
5461.31 3828
5462.01 4032
5462.70 4118
5463.40 4101
5464.10 4553
5464.80 4459
5465.49 4569
5466.19 4928
5466.89 5045
5467.59 5227
5468.28 5145
5468.98 5049
5469.68 5201
5470.38 4813
5471.07 4703
5471.77 4570
5472.47 4347
5473.17 4357
5473.87 4560
5474.56 4397
5475.26 4168
5475.96 4159
5476.66 4429
5477.36 4459
5478.06 4322
5478.75 4525
5479.45 4642
5480.15 4769
5480.85 5088
5481.55 5323
5482.25 5466
5482.95 5822
5483.64 6318
5484.34 6193
5485.04 6202
5485.74 6227
5486.44 6015
5487.14 5777
5487.84 5334
5488.54 5376
5489.23 5327
5489.93 4939
5490.63 4920
5491.33 4818
5492.03 4904
5492.73 4927
5493.43 4925
5494.13 4985
5494.83 5056
5495.53 4945
5496.23 5079
5496.93 5469
5497.63 5424
5498.33 5623
5499.03 5713
5499.73 5663
5500.43 6127
5501.13 6416
5501.83 7026
5502.53 7724
5503.23 8557
5503.93 9115
5504.63 9733
5505.33 9781
5506.03 9407
5506.73 8688
5507.43 7971
5508.13 7332
5508.83 6544
5509.53 5758
5510.23 5715
5510.93 5701
5511.63 5164
5512.33 5055
5513.03 4788
5513.73 4992
5514.43 4911
5515.13 4735
5515.83 4535
5516.53 4704
5517.23 4605
5517.93 4685
5518.64 4756
5519.34 4647
5520.04 4719
5520.74 4541
5521.44 4355
5522.14 4451
5522.84 4406
5523.54 4399
5524.24 4149
5524.95 4270
5525.65 4189
5526.35 4099
5527.05 4139
5527.75 4187
5528.45 3949
5529.15 3839
5529.86 3856
5530.56 3829
5531.26 3724
5531.96 3755
5532.66 3716
5533.36 3763
5534.07 3640
5534.77 3639
5535.47 3718
5536.17 3606
5536.87 3525
5537.58 3622
5538.28 3550
5538.98 3564
5539.68 3614
5540.39 3643
5541.09 3660
5541.79 3715
5542.49 3601
5543.20 3562
5543.90 3700
5544.60 3557
5545.30 3405
5546.01 3433
5546.71 3452
5547.41 3598
5548.11 3525
5548.82 3522
5549.52 3532
5550.22 3692
5550.93 3754
5551.63 3572
5552.33 3559
5553.03 3657
5553.74 3620
5554.44 3484
5555.14 3432
5555.85 3308
5556.55 3393
5557.25 3462
5557.96 3510
5558.66 3361
5559.36 3356
5560.07 3394
5560.77 3300
5561.48 3476
5562.18 3372
5562.88 3386
5563.59 3511
5564.29 3540
5564.99 3499
5565.70 3539
5566.40 3485
5567.11 3552
5567.81 3647
5568.51 3586
5569.22 3490
5569.92 3545
5570.63 3382
5571.33 3346
5572.04 3278
5572.74 3176
5573.44 3357
5574.15 3298
5574.85 3377
5575.56 3509
5576.26 3350
5576.97 3589
5577.67 3486
5578.38 3443
5579.08 3266
5579.79 3448
5580.49 3400
5581.20 3382
5581.90 3413
5582.61 3331
5583.31 3255
5584.02 3339
5584.72 3318
5585.43 3392
5586.13 3208
5586.84 3280
5587.54 3208
5588.25 3208
5588.95 3286
5589.66 3186
5590.36 3256
5591.07 3255
5591.77 3219
5592.48 3167
5593.19 3198
5593.89 3277
5594.60 3287
5595.30 3144
5596.01 3157
5596.71 3215
5597.42 3197
5598.13 3285
5598.83 3316
5599.54 3240
5600.24 3196
5600.95 3266
5601.66 3202
5602.36 3193
5603.07 3095
5603.78 3141
5604.48 3083
5605.19 3170
5605.89 3234
5606.60 3038
5607.31 3084
5608.01 3117
5608.72 3021
5609.43 3117
5610.13 3063
5610.84 2974
5611.55 2783
5612.25 2946
5612.96 2998
5613.67 3151
5614.38 3018
5615.08 3014
5615.79 2948
5616.50 2946
5617.20 3073
5617.91 3296
5618.62 3189
5619.33 3192
5620.03 3245
5620.74 3241
5621.45 3188
5622.15 3144
5622.86 3278
5623.57 3157
5624.28 3223
5624.99 3066
5625.69 3015
5626.40 3073
5627.11 3204
5627.82 2921
5628.52 2935
5629.23 2991
5629.94 3247
5630.65 3269
5631.36 3116
5632.06 3169
5632.77 3200
5633.48 3290
5634.19 3168
5634.90 3085
5635.61 3153
5636.31 2952
5637.02 3058
5637.73 3289
5638.44 3292
5639.15 3151
5639.86 3208
5640.56 3313
5641.27 3171
5641.98 3288
5642.69 3363
5643.40 3343
5644.11 3248
5644.82 3160
5645.53 3318
5646.24 3438
5646.94 3312
5647.65 3282
5648.36 3176
5649.07 3246
5649.78 3174
5650.49 3213
5651.20 3284
5651.91 3281
5652.62 3282
5653.33 3223
5654.04 3204
5654.75 3253
5655.46 3295
5656.17 3292
5656.88 3257
5657.59 3457
5658.30 3515
5659.01 3557
5659.71 3462
5660.42 3497
5661.13 3478
5661.84 3525
5662.55 3578
5663.26 3726
5663.97 3644
5664.69 3446
5665.40 3333
5666.11 3273
5666.82 3177
5667.53 3361
5668.24 3332
5668.95 3115
5669.66 3227
5670.37 3341
5671.08 3449
5671.79 3421
5672.50 3548
5673.21 3667
5673.92 3645
5674.63 3908
5675.34 3961
5676.05 3712
5676.76 3698
5677.48 3589
5678.19 3546
5678.90 3347
5679.61 3358
5680.32 3286
5681.03 3341
5681.74 3222
5682.45 3163
5683.16 3322
5683.88 3344
5684.59 3366
5685.30 3384
5686.01 3328
5686.72 3347
5687.43 3419
5688.15 3413
5688.86 3371
5689.57 3216
5690.28 3070
5690.99 3034
5691.70 3135
5692.42 3190
5693.13 3066
5693.84 3245
5694.55 3170
5695.26 2999
5695.98 3077
5696.69 2983
5697.40 3035
5698.11 2946
5698.82 3036
5699.54 3105
5700.25 3062
5700.96 2881
5701.67 3141
5702.39 2922
5703.10 3093
5703.81 3073
5704.52 3009
5705.24 3075
5705.95 3171
5706.66 3108
5707.38 3113
5708.09 3041
5708.80 3106
5709.51 3128
5710.23 3073
5710.94 3022
5711.65 3110
5712.37 3049
5713.08 3130
5713.79 3108
5714.51 3016
5715.22 2893
5715.93 3044
5716.65 3163
5717.36 3133
5718.07 2904
5718.79 2975
5719.50 3139
5720.21 2856
5720.93 2826
5721.64 2983
5722.36 3004
5723.07 2884
5723.78 3065
5724.50 3018
5725.21 2982
5725.92 2967
5726.64 3156
5727.35 3250
5728.07 3293
5728.78 3304
5729.50 3297
5730.21 3501
5730.92 3703
5731.64 3868
5732.35 3859
5733.07 3833
5733.78 3870
5734.50 3880
5735.21 3654
5735.93 3416
5736.64 3403
5737.35 3194
5738.07 3240
5738.78 3289
5739.50 2999
5740.21 3005
5740.93 2986
5741.64 2930
5742.36 3028
5743.07 2944
5743.79 2969
5744.50 2947
5745.22 2936
5745.93 2947
5746.65 3001
5747.37 2929
5748.08 2918
5748.80 2904
5749.51 3079
5750.23 2886
5750.94 2956
5751.66 2917
5752.37 3087
5753.09 2948
5753.81 3073
5754.52 3181
5755.24 3106
5755.95 3333
5756.67 3340
5757.38 3450
5758.10 3475
5758.82 3262
5759.53 3485
5760.25 3500
5760.96 3455
5761.68 3263
5762.40 3305
5763.11 3247
5763.83 3108
5764.55 3259
5765.26 3157
5765.98 3001
5766.70 2994
5767.41 3005
5768.13 3045
5768.85 3109
5769.56 3205
5770.28 3017
5771.00 3033
5771.71 3040
5772.43 3064
5773.15 3041
5773.86 2937
5774.58 2987
5775.30 3151
5776.01 2967
5776.73 2933
5777.45 2983
5778.17 3067
5778.88 2971
5779.60 3015
5780.32 3046
5781.04 3056
5781.75 2906
5782.47 2984
5783.19 3238
5783.91 3079
5784.62 3001
5785.34 3102
5786.06 3125
5786.78 3042
5787.49 2922
5788.21 2968
5788.93 2955
5789.65 3246
5790.37 3339
5791.08 2998
5791.80 3044
5792.52 3193
5793.24 3178
5793.96 3291
5794.68 3155
5795.39 3103
5796.11 3272
5796.83 3168
5797.55 3257
5798.27 3410
5798.99 3486
5799.70 3455
5800.42 3638
5801.14 3798
5801.86 3802
5802.58 4112
5803.30 4392
5804.02 4637
5804.74 4832
5805.45 4724
5806.17 4588
5806.89 4396
5807.61 4270
5808.33 3970
5809.05 3596
5809.77 3673
5810.49 3575
5811.21 3364
5811.93 3352
5812.65 3387
5813.37 3534
5814.09 3249
5814.81 3301
5815.52 3212
5816.24 3282
5816.96 3169
5817.68 3354
5818.40 3313
5819.12 3249
5819.84 3305
5820.56 3309
5821.28 3400
5822.00 3379
5822.72 3359
5823.44 3333
5824.16 3374
5824.88 3354
5825.60 3103
5826.32 3306
5827.04 3396
5827.76 3486
5828.48 3274
5829.21 3267
5829.93 3261
5830.65 3314
5831.37 3355
5832.09 3255
5832.81 3391
5833.53 3232
5834.25 3277
5834.97 3214
5835.69 3357
5836.41 3365
5837.13 3367
5837.85 3395
5838.57 3367
5839.30 3223
5840.02 3246
5840.74 3233
5841.46 3212
5842.18 3236
5842.90 3356
5843.62 3210
5844.34 3309
5845.07 3285
5845.79 3307
5846.51 3242
5847.23 3168
5847.95 3239
5848.67 3130
5849.39 3125
5850.12 3155
5850.84 3142
5851.56 3258
5852.28 3142
5853.00 3207
5853.73 3016
5854.45 3131
5855.17 3203
5855.89 3172
5856.61 3121
5857.34 3352
5858.06 3374
5858.78 3262
5859.50 3158
5860.23 3299
5860.95 3362
5861.67 3192
5862.39 3202
5863.11 3126
5863.84 3159
5864.56 3171
5865.28 3235
5866.01 3249
5866.73 3057
5867.45 3064
5868.17 3075
5868.90 3012
5869.62 3126
5870.34 3147
5871.07 3010
5871.79 3218
5872.51 3224
5873.23 3178
5873.96 3230
5874.68 3210
5875.40 3260
5876.13 3196
5876.85 3139
5877.57 3202
5878.30 3184
5879.02 3270
5879.74 3265
5880.47 3222
5881.19 3299
5881.92 3414
5882.64 3358
5883.36 3258
5884.09 3338
5884.81 3590
5885.53 3510
5886.26 3380
5886.98 3324
5887.71 3305
5888.43 3439
5889.15 3448
5889.88 3493
5890.60 3470
5891.33 3465
5892.05 3454
5892.78 3400
5893.50 3330
5894.23 3343
5894.95 3459
5895.67 3201
5896.40 3183
5897.12 3313
5897.85 3243
5898.57 3264
5899.30 3309
5900.02 3322
5900.75 3331
5901.47 3365
5902.20 3311
5902.92 3397
5903.65 3450
5904.37 3525
5905.10 3734
5905.82 3677
5906.55 3728
5907.27 3572
5908.00 3487
5908.72 3459
5909.45 3444
5910.17 3630
5910.90 3587
5911.62 3572
5912.35 3590
5913.08 3547
5913.80 3645
5914.53 3654
5915.25 3700
5915.98 3819
5916.70 3701
5917.43 3769
5918.16 3921
5918.88 3845
5919.61 3897
5920.33 3677
5921.06 3879
5921.79 3910
5922.51 3818
5923.24 3893
5923.97 3945
5924.69 3871
5925.42 3789
5926.14 3841
5926.87 3841
5927.60 4043
5928.32 3918
5929.05 3977
5929.78 4173
5930.50 4064
5931.23 4132
5931.96 4103
5932.68 4143
5933.41 4220
5934.14 4265
5934.86 4306
5935.59 4282
5936.32 4427
5937.05 4520
5937.77 4676
5938.50 4650
5939.23 4629
5939.95 4755
5940.68 4818
5941.41 4918
5942.14 4997
5942.86 5003
5943.59 5101
5944.32 5048
5945.05 5297
5945.77 5160
5946.50 5318
5947.23 5334
5947.96 5195
5948.68 5486
5949.41 5489
5950.14 5435
5950.87 5802
5951.60 5832
5952.32 5997
5953.05 6212
5953.78 6307
5954.51 6514
5955.24 6978
5955.96 7049
5956.69 6954
5957.42 7003
5958.15 7024
5958.88 6821
5959.61 6712
5960.33 6781
5961.06 6710
5961.79 6874
5962.52 6903
5963.25 7066
5963.98 7045
5964.71 7194
5965.44 7151
5966.16 7110
5966.89 7295
5967.62 7797
5968.35 8504
5969.08 8986
5969.81 9090
5970.54 10033
5971.27 10205
5972.00 10272
5972.73 10111
5973.46 9828
5974.18 9493
5974.91 9006
5975.64 8583
5976.37 8251
5977.10 8276
5977.83 8100
5978.56 7852
5979.29 7886
5980.02 8049
5980.75 8093
5981.48 8179
5982.21 8302
5982.94 8476
5983.67 8517
5984.40 8916
5985.13 8974
5985.86 9185
5986.59 9219
5987.32 9241
5988.05 9187
5988.78 9338
5989.51 9151
5990.24 9132
5990.97 8900
5991.70 8735
5992.43 9063
5993.16 9264
5993.89 9031
5994.62 9302
5995.35 9082
5996.09 9205
5996.82 9422
5997.55 9604
5998.28 9577
5999.01 9600
5999.74 9653
6000.47 9854
6001.20 9858
6001.93 10094
6002.66 9955
6003.39 9847
6004.13 9871
6004.86 9935
6005.59 9532
6006.32 9556
6007.05 9391
6007.78 8923
6008.51 9163
6009.25 9294
6009.98 9329
6010.71 9651
6011.44 10465
6012.17 11087
6012.90 12120
6013.64 13863
6014.37 15468
6015.10 17942
6015.83 20220
6016.56 21885
6017.29 22965
6018.03 23305
6018.76 23380
6019.49 22660
6020.22 21380
6020.96 19510
6021.69 17483
6022.42 15117
6023.15 13086
6023.88 11636
6024.62 10479
6025.35 9502
6026.08 8865
6026.81 8153
6027.55 7778
6028.28 7623
6029.01 7333
6029.75 6955
6030.48 6932
6031.21 7110
6031.94 6951
6032.68 6760
6033.41 6581
6034.14 6378
6034.88 6174
6035.61 6276
6036.34 6177
6037.07 6062
6037.81 6150
6038.54 6346
6039.27 6199
6040.01 6109
6040.74 6226
6041.47 6252
6042.21 6294
6042.94 6462
6043.68 6582
6044.41 6771
6045.14 6986
6045.88 7022
6046.61 6880
6047.34 6924
6048.08 7085
6048.81 6963
6049.55 7094
6050.28 7046
6051.01 6998
6051.75 7104
6052.48 7336
6053.22 7629
6053.95 7719
6054.68 8126
6055.42 8741
6056.15 8791
6056.89 8854
6057.62 9211
6058.36 9046
6059.09 8795
6059.83 8318
6060.56 8100
6061.29 7678
6062.03 7387
6062.76 7371
6063.50 7359
6064.23 7084
6064.97 7032
6065.70 7185
6066.44 6878
6067.17 6783
6067.91 7008
6068.64 6924
6069.38 6665
6070.11 6832
6070.85 6428
6071.58 6555
6072.32 6580
6073.06 6408
6073.79 6185
6074.53 6177
6075.26 6162
6076.00 6158
6076.73 6035
6077.47 5913
6078.20 5948
6078.94 5962
6079.68 5890
6080.41 5922
6081.15 5933
6081.88 5719
6082.62 5740
6083.35 5742
6084.09 5753
6084.83 5685
6085.56 5708
6086.30 5552
6087.04 5596
6087.77 5579
6088.51 5496
6089.24 5496
6089.98 5495
6090.72 5404
6091.45 5376
6092.19 5436
6092.93 5581
6093.66 5606
6094.40 5447
6095.14 5357
6095.87 5560
6096.61 5405
6097.35 5407
6098.08 5382
6098.82 5369
6099.56 5290
6100.29 4998
6101.03 4989
6101.77 5113
6102.51 5009
6103.24 4954
6103.98 5037
6104.72 5219
6105.46 5187
6106.19 5113
6106.93 5058
6107.67 5108
6108.41 5040
6109.14 5027
6109.88 4957
6110.62 4988
6111.36 4879
6112.09 5273
6112.83 5037
6113.57 4869
6114.31 5051
6115.04 4900
6115.78 5095
6116.52 5117
6117.26 5268
6118.00 5195
6118.73 5228
6119.47 5320
6120.21 5369
6120.95 5583
6121.69 5536
6122.43 5309
6123.16 5198
6123.90 5248
6124.64 5210
6125.38 5259
6126.12 5481
6126.86 5518
6127.60 5652
6128.33 5455
6129.07 5611
6129.81 5529
6130.55 5744
6131.29 5777
6132.03 5411
6132.77 5521
6133.51 5496
6134.25 5381
6134.98 5487
6135.72 5540
6136.46 5775
6137.20 5886
6137.94 5947
6138.68 5803
6139.42 5875
6140.16 6116
6140.90 5959
6141.64 5840
6142.38 6016
6143.12 6067
6143.86 6364
6144.60 6252
6145.34 6213
6146.08 6061
6146.82 6231
6147.56 6091
6148.30 5860
6149.04 6091
6149.78 6138
6150.52 6200
6151.26 6109
6152.00 6216
6152.74 6401
6153.48 6307
6154.22 6340
6154.96 6440
6155.70 6343
6156.44 6435
6157.18 6526
6157.92 6625
6158.66 6711
6159.40 6721
6160.14 6850
6160.88 6588
6161.62 6907
6162.36 6830
6163.10 6949
6163.85 6893
6164.59 7041
6165.33 7260
6166.07 7431
6166.81 7758
6167.55 8269
6168.29 8765
6169.03 9213
6169.77 9591
6170.51 9597
6171.26 9887
6172.00 9745
6172.74 9590
6173.48 9605
6174.22 9850
6174.96 9606
6175.70 9335
6176.45 9079
6177.19 8886
6177.93 8762
6178.67 8819
6179.41 8633
6180.16 8443
6180.90 8557
6181.64 8791
6182.38 8679
6183.12 8566
6183.87 8776
6184.61 8892
6185.35 8898
6186.09 8853
6186.83 8971
6187.58 9125
6188.32 9237
6189.06 9211
6189.80 9247
6190.55 9195
6191.29 9337
6192.03 9680
6192.77 9634
6193.52 9809
6194.26 10323
6195.00 10617
6195.74 11032
6196.49 11011
6197.23 11156
6197.97 11555
6198.72 11667
6199.46 11815
6200.20 11562
6200.94 11642
6201.69 11457
6202.43 11263
6203.17 11001
6203.92 11038
6204.66 11045
6205.40 11470
6206.15 11706
6206.89 12587
6207.63 14034
6208.38 16168
6209.12 19005
6209.87 22404
6210.61 25824
6211.35 29534
6212.10 32656
6212.84 34655
6213.58 36055
6214.33 36514
6215.07 35807
6215.82 34030
6216.56 31908
6217.30 28751
6218.05 25196
6218.79 20917
6219.54 17566
6220.28 15157
6221.02 12892
6221.77 11269
6222.51 10370
6223.26 9740
6224.00 9114
6224.75 8701
6225.49 8397
6226.24 8406
6226.98 8336
6227.73 8458
6228.47 8467
6229.21 7962
6229.96 7975
6230.70 7626
6231.45 7281
6232.19 6922
6232.94 6554
6233.68 6181
6234.43 6097
6235.17 5854
6235.92 5743
6236.67 5862
6237.41 6192
6238.16 6293
6238.90 6347
6239.65 6136
6240.39 6280
6241.14 6511
6241.88 6748
6242.63 6725
6243.37 6743
6244.12 6733
6244.87 6595
6245.61 6637
6246.36 6747
6247.10 6853
6247.85 6953
6248.59 7222
6249.34 7751
6250.09 8239
6250.83 8626
6251.58 9225
6252.33 9806
6253.07 10123
6253.82 10191
6254.56 10161
6255.31 9299
6256.06 8852
6256.80 8354
6257.55 7944
6258.30 7678
6259.04 7523
6259.79 7328
6260.54 7152
6261.28 7238
6262.03 7171
6262.78 7052
6263.52 7115
6264.27 7101
6265.02 7118
6265.76 7084
6266.51 6969
6267.26 7057
6268.01 6930
6268.75 6914
6269.50 6926
6270.25 6699
6270.99 6612
6271.74 6829
6272.49 6932
6273.24 6550
6273.98 6544
6274.73 6663
6275.48 6567
6276.23 6525
6276.97 6680
6277.72 6821
6278.47 6788
6279.22 6689
6279.96 6855
6280.71 7021
6281.46 7154
6282.21 7008
6282.96 6839
6283.70 6716
6284.45 6329
6285.20 6298
6285.95 6321
6286.70 6005
6287.45 5836
6288.19 5546
6288.94 5700
6289.69 5908
6290.44 5940
6291.19 5800
6291.94 5711
6292.68 5796
6293.43 5652
6294.18 5671
6294.93 5364
6295.68 5464
6296.43 5394
6297.18 5247
6297.93 5165
6298.67 5113
6299.42 5051
6300.17 5091
6300.92 5081
6301.67 4974
6302.42 5033
6303.17 4915
6303.92 5138
6304.67 5062
6305.42 4897
6306.17 5077
6306.92 4831
6307.67 4715
6308.41 4727
6309.16 4651
6309.91 4787
6310.66 4813
6311.41 4889
6312.16 4883
6312.91 4893
6313.66 4808
6314.41 4753
6315.16 4963
6315.91 4892
6316.66 4884
6317.41 5074
6318.16 4904
6318.91 4792
6319.66 4811
6320.41 4917
6321.16 4902
6321.91 4703
6322.66 4576
6323.41 4797
6324.16 4880
6324.92 4636
6325.67 4589
6326.42 4500
6327.17 4466
6327.92 4583
6328.67 4456
6329.42 4487
6330.17 4423
6330.92 4277
6331.67 4350
6332.42 4366
6333.17 4358
6333.92 4554
6334.68 4397
6335.43 4177
6336.18 4170
6336.93 4078
6337.68 4301
6338.43 4414
6339.18 4282
6339.93 4280
6340.69 4368
6341.44 4518
6342.19 4388
6342.94 4365
6343.69 4250
6344.44 4316
6345.20 4259
6345.95 4336
6346.70 4186
6347.45 4322
6348.20 4338
6348.95 4505
6349.71 4487
6350.46 4337
6351.21 4412
6351.96 4431
6352.71 4568
6353.47 4511
6354.22 4663
6354.97 4741
6355.72 4853
6356.48 4905
6357.23 4890
6357.98 5051
6358.73 5015
6359.49 4926
6360.24 4758
6360.99 4695
6361.74 4546
6362.50 4632
6363.25 4498
6364.00 4263
6364.76 4174
6365.51 4282
6366.26 4349
6367.01 4113
6367.77 4037
6368.52 4091
6369.27 4120
6370.03 4119
6370.78 4290
6371.53 4194
6372.29 4235
6373.04 4262
6373.79 4024
6374.55 4136
6375.30 4160
6376.05 4218
6376.81 4143
6377.56 4084
6378.31 4082
6379.07 3977
6379.82 4166
6380.58 4172
6381.33 4036
6382.08 4176
6382.84 4236
6383.59 4279
6384.35 4221
6385.10 4215
6385.85 4284
6386.61 4260
6387.36 4341
6388.12 4378
6388.87 4247
6389.62 4194
6390.38 4167
6391.13 4169
6391.89 4126
6392.64 4091
6393.40 4045
6394.15 4041
6394.91 4015
6395.66 4068
6396.42 4087
6397.17 4019
6397.93 4057
6398.68 4116
6399.44 4130
6400.19 4189
6400.95 4156
6401.70 4036
6402.46 4017
6403.21 4058
6403.97 4113
6404.72 4045
6405.48 4136
6406.23 4178
6406.99 4125
6407.74 4003
6408.50 4233
6409.25 4255
6410.01 4245
6410.76 4237
6411.52 4106
6412.28 4181
6413.03 4319
6413.79 4366
6414.54 4412
6415.30 4403
6416.05 4218
6416.81 4183
6417.57 4061
6418.32 4179
6419.08 4179
6419.83 4098
6420.59 4150
6421.35 4109
6422.10 4087
6422.86 4040
6423.62 4043
6424.37 3973
6425.13 4122
6425.89 4145
6426.64 4150
6427.40 4182
6428.15 4262
6428.91 4104
6429.67 4206
6430.42 4294
6431.18 4268
6431.94 4200
6432.70 4216
6433.45 4161
6434.21 4095
6434.97 4253
6435.72 4272
6436.48 4284
6437.24 4323
6437.99 4419
6438.75 4478
6439.51 4573
6440.27 4491
6441.02 4392
6441.78 4414
6442.54 4615
6443.30 4554
6444.05 4540
6444.81 4364
6445.57 4522
6446.33 4470
6447.08 4616
6447.84 4533
6448.60 4617
6449.36 4568
6450.12 4652
6450.87 4645
6451.63 4618
6452.39 4655
6453.15 4759
6453.91 4862
6454.66 4773
6455.42 4915
6456.18 4931
6456.94 4801
6457.70 4835
6458.46 4927
6459.21 4982
6459.97 4984
6460.73 4905
6461.49 5172
6462.25 5145
6463.01 5276
6463.77 5206
6464.52 5277
6465.28 5404
6466.04 5511
6466.80 5335
6467.56 5591
6468.32 5668
6469.08 5545
6469.84 5604
6470.60 5532
6471.36 5680
6472.11 5721
6472.87 5882
6473.63 5924
6474.39 5746
6475.15 5722
6475.91 5905
6476.67 6081
6477.43 6122
6478.19 6097
6478.95 6276
6479.71 6320
6480.47 6371
6481.23 6534
6481.99 6474
6482.75 6474
6483.51 6530
6484.27 6626
6485.03 6723
6485.79 6758
6486.55 6703
6487.31 6879
6488.07 6806
6488.83 7217
6489.59 7223
6490.35 7115
6491.11 7223
6491.87 7391
6492.63 7603
6493.39 7593
6494.15 7700
6494.91 8028
6495.67 8360
6496.43 8548
6497.19 8782
6497.95 9220
6498.71 9348
6499.48 9493
6500.24 9417
6501.00 9498
6501.76 9189
6502.52 9068
6503.28 9120
6504.04 9228
6504.80 8955
6505.56 9112
6506.32 9395
6507.09 9471
6507.85 9328
6508.61 9550
6509.37 9931
6510.13 10105
6510.89 10074
6511.65 10273
6512.42 10566
6513.18 10897
6513.94 10891
6514.70 11177
6515.46 11121
6516.22 11293
6516.99 11079
6517.75 10927
6518.51 11099
6519.27 10921
6520.03 11375
6520.80 11224
6521.56 11650
6522.32 11857
6523.08 11990
6523.84 12079
6524.61 12258
6525.37 12745
6526.13 13239
6526.89 13460
6527.66 13784
6528.42 14789
6529.18 15970
6529.94 16966
6530.71 18120
6531.47 18714
6532.23 19099
6533.00 19235
6533.76 19082
6534.52 18497
6535.28 18531
6536.05 19494
6536.81 21735
6537.57 24237
6538.34 26937
6539.10 29809
6539.86 32056
6540.63 34183
6541.39 35048
6542.15 34715
6542.92 33296
6543.68 30927
6544.44 28132
6545.21 24636
6545.97 21194
6546.73 17879
6547.50 15732
6548.26 13508
6549.02 12128
6549.79 10989
6550.55 10059
6551.31 9712
6552.08 9308
6552.84 9066
6553.61 8956
6554.37 8923
6555.13 9077
6555.90 8884
6556.66 8762
6557.43 8765
6558.19 8630
6558.96 8355
6559.72 8281
6560.48 8212
6561.25 8043
6562.01 8132
6562.78 8237
6563.54 8107
6564.31 8281
6565.07 8403
6565.84 8824
6566.60 9140
6567.37 9565
6568.13 9867
6568.90 9817
6569.66 10109
6570.43 9945
6571.19 9879
6571.96 9665
6572.72 9578
6573.49 9488
6574.25 9628
6575.02 9408
6575.78 9945
6576.55 10222
6577.31 10675
6578.08 10906
6578.84 11029
6579.61 11102
6580.37 11364
6581.14 11701
6581.91 12157
6582.67 12212
6583.44 12394
6584.20 12717
6584.97 12560
6585.73 12349
6586.50 12033
6587.27 11648
6588.03 11193
6588.80 10755
6589.56 10993
6590.33 10742
6591.10 10733
6591.86 10744
6592.63 10700
6593.39 10820
6594.16 11430
6594.93 11657
6595.69 12292
6596.46 13588
6597.23 14367
6597.99 15189
6598.76 15999
6599.53 15925
6600.29 15980
6601.06 15425
6601.83 14319
6602.59 13523
6603.36 12479
6604.13 11350
6604.89 10559
6605.66 9787
6606.43 9303
6607.20 9191
6607.96 8729
6608.73 8454
6609.50 8321
6610.26 8216
6611.03 7975
6611.80 7831
6612.57 7913
6613.33 7732
6614.10 7574
6614.87 7720
6615.64 7721
6616.40 7539
6617.17 7361
6617.94 7256
6618.71 7089
6619.48 6970
6620.24 6884
6621.01 6962
6621.78 6857
6622.55 6938
6623.32 7076
6624.08 7218
6624.85 7169
6625.62 6914
6626.39 6972
6627.16 7073
6627.92 7083
6628.69 6761
6629.46 6694
6630.23 6688
6631.00 6525
6631.77 6458
6632.54 6505
6633.30 6722
6634.07 6618
6634.84 6750
6635.61 7014
6636.38 7420
6637.15 7670
6637.92 7680
6638.69 7834
6639.45 8084
6640.22 8000
6640.99 7706
6641.76 7584
6642.53 7397
6643.30 7195
6644.07 6826
6644.84 6601
6645.61 6568
6646.38 6568
6647.15 6392
6647.92 6147
6648.69 6232
6649.46 6389
6650.22 6297
6650.99 6200
6651.76 6211
6652.53 6289
6653.30 6225
6654.07 6374
6654.84 6139
6655.61 6129
6656.38 6225
6657.15 6397
6657.92 6456
6658.69 6506
6659.46 6605
6660.23 6428
6661.00 6467
6661.77 6298
6662.54 6000
6663.31 6153
6664.09 6082
6664.86 5981
6665.63 6056
6666.40 5884
6667.17 6047
6667.94 5842
6668.71 5703
6669.48 5820
6670.25 5692
6671.02 5706
6671.79 5859
6672.56 5913
6673.33 5974
6674.10 5944
6674.88 6009
6675.65 6003
6676.42 6019
6677.19 5955
6677.96 5963
6678.73 5728
6679.50 5844
6680.27 6007
6681.05 5994
6681.82 5976
6682.59 5786
6683.36 6302
6684.13 6239
6684.90 6286
6685.67 6491
6686.45 6753
6687.22 6970
6687.99 7222
6688.76 7711
6689.53 7932
6690.31 7997
6691.08 7636
6691.85 7370
6692.62 7013
6693.39 6877
6694.17 6525
6694.94 6108
6695.71 5994
6696.48 5720
6697.25 5597
6698.03 5367
6698.80 5427
6699.57 5362
6700.34 5326
6701.12 5369
6701.89 5409
6702.66 5493
6703.43 5316
6704.21 5412
6704.98 5484
6705.75 5295
6706.53 5492
6707.30 5439
6708.07 5341
6708.84 5436
6709.62 5243
6710.39 5258
6711.16 5146
6711.94 5228
6712.71 5410
6713.48 5321
6714.26 5094
6715.03 5030
6715.80 5108
6716.58 4915
6717.35 5094
6718.12 4889
6718.90 4939
6719.67 4988
6720.45 4976
6721.22 4967
6721.99 4904
6722.77 4837
6723.54 5036
6724.31 5024
6725.09 4866
6725.86 4953
6726.64 5000
6727.41 4883
6728.18 4915
6728.96 5117
6729.73 5144
6730.51 4988
6731.28 4969
6732.06 4877
6732.83 4713
6733.60 4917
6734.38 4962
6735.15 4987
6735.93 5160
6736.70 4974
6737.48 5008
6738.25 5008
6739.03 4975
6739.80 5089
6740.58 5159
6741.35 4988
6742.13 4950
6742.90 5005
6743.68 4953
6744.45 5009
6745.23 5135
6746.00 4904
6746.78 4970
6747.55 5024
6748.33 5212
6749.10 5336
6749.88 5439
6750.65 5510
6751.43 5391
6752.20 5599
6752.98 5610
6753.75 5725
6754.53 6087
6755.31 6398
6756.08 6879
6756.86 6981
6757.63 6891
6758.41 6845
6759.19 6573
6759.96 6371
6760.74 6074
6761.51 5604
6762.29 5439
6763.07 5264
6763.84 5113
6764.62 4969
6765.39 5080
6766.17 5042
6766.95 5059
6767.72 4924
6768.50 5070
6769.28 4839
6770.05 4843
6770.83 4957
6771.61 4856
6772.38 4938
6773.16 4966
6773.94 4893
6774.71 4672
6775.49 4771
6776.27 4768
6777.04 4640
6777.82 4568
6778.60 4620
6779.37 4615
6780.15 4751
6780.93 4695
6781.71 4621
6782.48 4682
6783.26 4810
6784.04 4751
6784.81 4772
6785.59 4502
6786.37 4337
6787.15 4398
6787.92 4435
6788.70 4371
6789.48 4276
6790.26 4352
6791.04 4451
6791.81 4243
6792.59 4097
6793.37 4246
6794.15 4266
6794.92 4239
6795.70 4344
6796.48 4123
6797.26 4234
6798.04 4181
6798.81 4076
6799.59 4131
6800.37 4103
6801.15 4096
6801.93 4218
6802.71 4215
6803.48 4177
6804.26 4206
6805.04 4083
6805.82 3958
6806.60 4203
6807.38 4358
6808.16 4372
6808.94 4320
6809.71 4361
6810.49 4267
6811.27 4235
6812.05 4133
6812.83 4280
6813.61 4285
6814.39 4004
6815.17 3939
6815.95 4040
6816.73 4205
6817.50 4139
6818.28 4167
6819.06 4266
6819.84 4237
6820.62 4473
6821.40 4248
6822.18 4169
6822.96 4309
6823.74 4318
6824.52 4251
6825.30 4217
6826.08 4197
6826.86 4269
6827.64 4264
6828.42 4202
6829.20 4081
6829.98 4204
6830.76 4285
6831.54 4266
6832.32 4380
6833.10 4273
6833.88 4254
6834.66 4155
6835.44 4054
6836.22 4105
6837.00 4055
6837.78 4225
6838.56 4270
6839.34 4316
6840.12 4351
6840.90 4334
6841.68 4350
6842.46 4298
6843.24 4069
6844.03 4103
6844.81 4379
6845.59 4269
6846.37 4252
6847.15 4368
6847.93 4322
6848.71 4448
6849.49 4301
6850.27 4518
6851.05 4831
6851.84 5151
6852.62 5765
6853.40 6571
6854.18 7338
6854.96 7881
6855.74 8138
6856.52 8033
6857.30 7956
6858.09 7476
6858.87 7070
6859.65 6479
6860.43 6051
6861.21 5646
6861.99 5283
6862.78 4948
6863.56 4800
6864.34 4791
6865.12 4684
6865.90 4564
6866.69 4544
6867.47 4573
6868.25 4710
6869.03 4750
6869.82 4721
6870.60 4712
6871.38 4943
6872.16 4959
6872.94 4896
6873.73 4952
6874.51 4817
6875.29 4907
6876.07 4895
6876.86 4794
6877.64 4843
6878.42 4787
6879.21 4754
6879.99 4814
6880.77 5041
6881.55 5086
6882.34 5273
6883.12 5333
6883.90 5555
6884.69 5710
6885.47 5677
6886.25 5663
6887.04 5777
6887.82 5773
6888.60 6202
6889.39 6717
6890.17 7501
6890.95 8209
6891.74 8931
6892.52 9444
6893.30 9368
6894.09 9233
6894.87 8408
6895.65 7543
6896.44 7083
6897.22 6739
6898.01 6298
6898.79 6196
6899.57 6043
6900.36 6048
6901.14 6003
6901.93 6062
6902.71 5909
6903.49 5849
6904.28 5840
6905.06 6068
6905.85 6043
6906.63 5960
6907.42 5814
6908.20 5974
6908.98 5905
6909.77 5710
6910.55 5682
6911.34 5714
6912.12 5866
6912.91 5711
6913.69 5617
6914.48 5450
6915.26 5495
6916.05 5279
6916.83 5282
6917.62 5385
6918.40 5454
6919.19 5467
6919.97 5545
6920.76 5526
6921.54 5474
6922.33 5460
6923.11 5531
6923.90 5483
6924.68 5299
6925.47 5360
6926.25 5504
6927.04 5554
6927.82 5542
6928.61 5572
6929.40 5724
6930.18 5631
6930.97 5813
6931.75 5739
6932.54 5675
6933.32 5652
6934.11 5847
6934.90 5851
6935.68 6073
6936.47 6137
6937.25 6455
6938.04 6421
6938.83 6476
6939.61 6513
6940.40 6446
6941.19 6372
6941.97 6456
6942.76 6439
6943.54 6703
6944.33 6678
6945.12 6768
6945.90 7000
6946.69 7097
6947.48 7155
6948.26 7451
6949.05 7308
6949.84 7255
6950.62 7483
6951.41 7426
6952.20 7370
6952.99 7203
6953.77 7091
6954.56 7502
6955.35 7327
6956.13 7255
6956.92 7191
6957.71 7252
6958.50 7366
6959.28 7416
6960.07 7761
6960.86 7784
6961.64 7868
6962.43 8013
6963.22 8336
6964.01 8138
6964.80 8155
6965.58 8160
6966.37 8201
6967.16 8079
6967.95 8195
6968.73 8178
6969.52 8130
6970.31 8270
6971.10 8329
6971.89 8450
6972.67 8846
6973.46 9027
6974.25 9183
6975.04 9186
6975.83 9184
6976.62 9312
6977.40 9205
6978.19 9279
6978.98 9120
6979.77 9509
6980.56 9717
6981.35 9873
6982.13 9939
6982.92 10015
6983.71 10658
6984.50 11353
6985.29 12301
6986.08 13950
6986.87 15425
6987.66 17703
6988.45 20140
6989.23 22361
6990.02 23783
6990.81 24084
6991.60 23667
6992.39 23073
6993.18 21298
6993.97 19142
6994.76 17152
6995.55 15545
6996.34 13738
6997.13 12663
6997.92 11753
6998.71 11829
6999.50 12372
7000.29 13409
7001.07 14929
7001.86 16985
7002.65 19222
7003.44 21668
7004.23 22977
7005.02 23290
7005.81 22891
7006.60 21970
7007.39 19627
7008.18 17210
7008.97 15150
7009.76 13198
7010.55 11479
7011.34 10123
7012.14 9119
7012.93 8435
7013.72 7959
7014.51 8005
7015.30 7987
7016.09 8102
7016.88 8306
7017.67 8213
7018.46 8378
7019.25 8155
7020.04 7817
7020.83 7482
7021.62 7335
7022.41 7122
7023.20 6720
7024.00 6422
7024.79 6262
7025.58 6299
7026.37 6557
7027.16 6579
7027.95 6742
7028.74 6925
7029.53 7068
7030.32 7118
7031.12 7059
7031.91 7203
7032.70 7105
7033.49 6989
7034.28 6889
7035.07 6549
7035.87 6389
7036.66 6341
7037.45 6358
7038.24 6273
7039.03 6191
7039.82 6210
7040.62 6209
7041.41 6471
7042.20 6503
7042.99 6489
7043.78 6696
7044.58 6538
7045.37 6614
7046.16 6754
7046.95 6685
7047.75 6550
7048.54 6516
7049.33 6463
7050.12 6479
7050.92 6636
7051.71 6771
7052.50 7378
7053.29 7262
7054.09 7695
7054.88 7903
7055.67 7862
7056.46 7858
7057.26 7279
7058.05 6927
7058.84 6712
7059.64 6566
7060.43 6413
7061.22 6290
7062.02 6215
7062.81 6053
7063.60 6018
7064.39 5994
7065.19 6108
7065.98 6064
7066.77 5928
7067.57 5833
7068.36 5990
7069.16 5968
7069.95 6016
7070.74 5820
7071.54 5843
7072.33 5653
7073.12 5591
7073.92 5734
7074.71 5629
7075.51 5532
7076.30 5612
7077.09 5330
7077.89 5433
7078.68 5350
7079.48 5305
7080.27 5164
7081.06 5086
7081.86 5157
7082.65 5172
7083.45 5140
7084.24 5089
7085.04 5001
7085.83 4943
7086.62 4799
7087.42 4692
7088.21 4612
7089.01 5095
7089.80 5121
7090.60 5122
7091.39 5166
7092.19 5391
7092.98 5282
7093.78 5234
7094.57 5082
7095.37 5033
7096.16 4909
7096.96 4732
7097.75 4670
7098.55 4441
7099.34 4405
7100.14 4464
7100.93 4269
7101.73 4133
7102.52 4128
7103.32 4040
7104.11 4007
7104.91 4036
7105.71 4001
7106.50 3930
7107.30 3991
7108.09 4009
7108.89 3916
7109.68 3745
7110.48 3703
7111.28 3786
7112.07 3823
7112.87 3808
7113.66 3661
7114.46 3693
7115.26 3725
7116.05 3817
7116.85 3604
7117.65 3650
7118.44 3841
7119.24 3875
7120.03 3883
7120.83 3897
7121.63 3953
7122.42 3814
7123.22 3797
7124.02 3751
7124.81 3719
7125.61 3809
7126.41 3713
7127.20 3568
7128.00 3652
7128.80 3622
7129.59 3651
7130.39 3716
7131.19 3665
7131.99 3684
7132.78 3762
7133.58 3774
7134.38 3820
7135.17 3887
7135.97 3818
7136.77 3749
7137.57 3761
7138.36 3762
7139.16 3773
7139.96 3888
7140.76 3706
7141.55 3578
7142.35 3576
7143.15 3490
7143.95 3509
7144.74 3630
7145.54 3558
7146.34 3521
7147.14 3510
7147.94 3723
7148.73 3663
7149.53 3607
7150.33 3642
7151.13 3633
7151.93 3581
7152.72 3725
7153.52 3767
7154.32 3602
7155.12 3450
7155.92 3402
7156.72 3448
7157.51 3500
7158.31 3433
7159.11 3514
7159.91 3565
7160.71 3523
7161.51 3469
7162.31 3601
7163.11 3572
7163.90 3317
7164.70 3341
7165.50 3351
7166.30 3400
7167.10 3367
7167.90 3293
7168.70 3247
7169.50 3312
7170.30 3382
7171.10 3465
7171.90 3380
7172.69 3335
7173.49 3337
7174.29 3604
7175.09 3439
7175.89 3417
7176.69 3391
7177.49 3449
7178.29 3481
7179.09 3374
7179.89 3172
7180.69 3157
7181.49 3161
7182.29 3334
7183.09 3349
7183.89 3382
7184.69 3458
7185.49 3560
7186.29 3730
7187.09 3950
7187.89 3841
7188.69 3796
7189.49 3790
7190.29 3635
7191.09 3580
7191.89 3536
7192.69 3214
7193.49 3275
7194.29 3184
7195.09 3163
7195.89 3094
7196.70 3089
7197.50 3031
7198.30 3046
7199.10 3044
7199.90 3089
7200.70 2948
7201.50 3031
7202.30 3097
7203.10 3028
7203.90 3212
7204.70 3168
7205.51 3214
7206.31 3173
7207.11 3062
7207.91 3053
7208.71 3062
7209.51 3106
7210.31 3093
7211.12 3007
7211.92 3114
7212.72 3048
7213.52 3027
7214.32 2976
7215.12 2970
7215.92 3100
7216.73 3054
7217.53 3171
7218.33 3007
7219.13 3073
7219.93 3095
7220.74 3096
7221.54 3145
7222.34 3144
7223.14 3241
7223.94 3175
7224.75 3114
7225.55 3243
7226.35 3213
7227.15 3234
7227.96 3148
7228.76 3109
7229.56 3188
7230.36 3177
7231.17 3171
7231.97 3236
7232.77 3187
7233.57 3311
7234.38 3172
7235.18 3192
7235.98 3163
7236.79 3294
7237.59 3429
7238.39 3337
7239.19 3305
7240.00 3322
7240.80 3504
7241.60 3629
7242.41 3724
7243.21 3514
7244.01 3608
7244.82 3896
7245.62 3907
7246.42 3740
7247.23 3688
7248.03 3693
7248.83 3611
7249.64 3490
7250.44 3485
7251.25 3586
7252.05 3550
7252.85 3508
7253.66 3508
7254.46 3498
7255.27 3650
7256.07 3545
7256.87 3483
7257.68 3600
7258.48 3610
7259.29 3629
7260.09 3624
7260.89 3619
7261.70 3663
7262.50 3569
7263.31 3734
7264.11 3666
7264.92 3704
7265.72 3663
7266.53 3749
7267.33 3855
7268.13 3869
7268.94 4065
7269.74 4074
7270.55 4112
7271.35 4070
7272.16 4255
7272.96 4312
7273.77 4329
7274.57 4207
7275.38 4064
7276.18 4335
7276.99 4371
7277.79 4335
7278.60 4133
7279.40 4195
7280.21 4224
7281.01 4338
7281.82 4471
7282.63 4566
7283.43 4766
7284.24 5114
7285.04 5739
7285.85 6401
7286.65 7284
7287.46 8653
7288.27 9913
7289.07 10664
7289.88 10520
7290.68 10255
7291.49 9916
7292.29 8824
7293.10 7996
7293.91 7208
7294.71 6369
7295.52 5706
7296.33 5243
7297.13 4964
7297.94 4731
7298.74 4418
7299.55 4333
7300.36 4254
7301.16 4241
7301.97 4327
7302.78 4373
7303.58 4206
7304.39 4130
7305.20 4134
7306.00 4165
7306.81 4286
7307.62 4424
7308.42 4211
7309.23 4144
7310.04 4265
7310.84 4511
7311.65 4553
7312.46 4509
7313.27 4752
7314.07 4886
7314.88 5209
7315.69 5261
7316.50 5366
7317.30 5230
7318.11 5341
7318.92 5128
7319.72 5151
7320.53 5183
7321.34 5277
7322.15 5834
7322.96 6172
7323.76 6333
7324.57 6717
7325.38 6498
7326.19 6527
7326.99 6328
7327.80 5948
7328.61 5540
7329.42 5468
7330.23 5206
7331.03 4905
7331.84 4721
7332.65 4557
7333.46 4561
7334.27 4371
7335.08 4262
7335.88 4153
7336.69 4111
7337.50 4108
7338.31 4012
7339.12 4203
7339.93 4225
7340.74 4449
7341.54 4203
7342.35 4330
7343.16 4313
7343.97 4169
7344.78 4207
7345.59 4154
7346.40 4276
7347.21 4205
7348.02 4128
7348.82 4106
7349.63 4101
7350.44 4127
7351.25 4090
7352.06 4196
7352.87 4194
7353.68 4027
7354.49 4070
7355.30 4068
7356.11 4111
7356.92 4110
7357.73 4072
7358.54 4113
7359.35 4050
7360.16 4091
7360.97 4095
7361.78 4031
7362.59 4027
7363.40 4048
7364.21 3989
7365.02 4046
7365.83 4262
7366.64 4321
7367.45 4269
7368.26 4360
7369.07 4306
7369.88 4144
7370.69 4140
7371.50 4179
7372.31 4232
7373.12 4345
7373.93 4245
7374.74 4225
7375.55 4142
7376.36 4066
7377.17 4208
7377.98 4203
7378.79 4364
7379.60 4510
7380.42 4292
7381.23 4526
7382.04 4701
7382.85 4898
7383.66 5411
7384.47 5830
7385.28 6134
7386.09 6395
7386.90 6277
7387.71 6221
7388.53 5750
7389.34 5598
7390.15 5292
7390.96 4947
7391.77 4591
7392.58 4383
7393.39 4133
7394.21 3975
7395.02 3958
7395.83 3748
7396.64 3808
7397.45 3856
7398.27 3712
7399.08 3806
7399.89 3956
7400.70 4040
7401.51 4019
7402.33 4251
7403.14 4692
7403.95 5033
7404.76 5139
7405.57 5471
7406.39 5489
7407.20 5457
7408.01 5269
7408.82 5097
7409.64 4668
7410.45 4669
7411.26 4586
7412.07 4346
7412.89 4217
7413.70 4072
7414.51 3882
7415.32 3752
7416.14 3758
7416.95 3688
7417.76 3546
7418.58 3478
7419.39 3331
7420.20 3198
7421.02 3253
7421.83 3422
7422.64 3354
7423.45 3475
7424.27 3344
7425.08 3180
7425.89 3297
7426.71 3170
7427.52 3150
7428.33 3081
7429.15 3274
7429.96 3207
7430.78 3166
7431.59 3157
7432.40 3258
7433.22 3214
7434.03 3297
7434.84 3191
7435.66 3094
7436.47 3172
7437.29 3077
7438.10 2950
7438.91 3043
7439.73 3144
7440.54 3081
7441.36 3124
7442.17 3190
7442.99 3287
7443.80 3229
7444.61 3168
7445.43 3093
7446.24 3122
7447.06 3173
7447.87 3167
7448.69 3119
7449.50 3045
7450.32 3271
7451.13 3263
7451.95 3179
7452.76 3200
7453.58 2908
7454.39 3046
7455.21 3055
7456.02 3055
7456.84 3127
7457.65 3001
7458.47 3137
7459.28 2989
7460.10 3030
7460.91 3012
7461.73 2951
7462.54 3075
7463.36 3028
7464.17 3025
7464.99 3009
7465.80 3027
7466.62 3028
7467.44 3095
7468.25 2970
7469.07 2946
7469.88 3038
7470.70 2979
7471.51 3046
7472.33 3114
7473.15 3188
7473.96 3198
7474.78 3144
7475.59 3126
7476.41 3154
7477.23 3036
7478.04 2891
7478.86 2992
7479.67 2924
7480.49 2989
7481.31 2937
7482.12 3009
7482.94 2745
7483.76 2767
7484.57 2837
7485.39 2825
7486.21 2708
7487.02 2748
7487.84 2761
7488.66 2749
7489.47 2774
7490.29 2788
7491.11 2830
7491.92 2799
7492.74 2729
7493.56 2715
7494.38 2709
7495.19 2736
7496.01 2720
7496.83 2670
7497.64 2549
7498.46 2709
7499.28 2598
7500.10 2603
7500.91 2735
7501.73 2689
7502.55 2634
7503.37 2647
7504.18 2786
7505.00 2751
7505.82 2833
7506.64 2695
7507.46 2668
7508.27 2716
7509.09 2746
7509.91 2728
7510.73 2703
7511.55 2675
7512.36 2651
7513.18 2624
7514.00 2688
7514.82 2624
7515.64 2663
7516.45 2647
7517.27 2738
7518.09 2772
7518.91 2646
7519.73 2538
7520.55 2564
7521.37 2593
7522.18 2762
7523.00 2757
7523.82 2735
7524.64 2696
7525.46 2748
7526.28 2624
7527.10 2567
7527.92 2668
7528.74 2773
7529.55 2700
7530.37 2639
7531.19 2612
7532.01 2643
7532.83 2613
7533.65 2653
7534.47 2608
7535.29 2664
7536.11 2750
7536.93 2629
7537.75 2690
7538.57 2793
7539.39 2703
7540.21 2665
7541.03 2607
7541.84 2763
7542.66 2863
7543.48 2826
7544.30 2707
7545.12 2763
7545.94 2921
7546.76 2881
7547.58 3007
7548.40 3028
7549.22 2988
7550.04 3042
7550.86 3125
7551.68 3007
7552.51 2937
7553.33 2910
7554.15 2986
7554.97 2895
7555.79 2832
7556.61 2826
7557.43 2838
7558.25 2987
7559.07 2769
7559.89 2859
7560.71 2771
7561.53 2836
7562.35 2830
7563.17 2795
7563.99 2953
7564.81 2843
7565.64 2967
7566.46 3059
7567.28 2944
7568.10 3007
7568.92 2887
7569.74 2792
7570.56 2751
7571.38 2791
7572.21 2819
7573.03 2777
7573.85 2805
7574.67 2948
7575.49 2894
7576.31 2932
7577.13 2899
7577.96 2767
7578.78 2870
7579.60 2870
7580.42 2734
7581.24 2771
7582.07 2848
7582.89 2837
7583.71 2793
7584.53 2948
7585.35 3046
7586.18 2996
7587.00 2948
7587.82 3093
7588.64 3013
7589.46 3079
7590.29 3014
7591.11 3165
7591.93 3292
7592.75 3343
7593.58 3349
7594.40 3388
7595.22 3421
7596.04 3310
7596.87 3122
7597.69 3152
7598.51 3125
7599.34 2998
7600.16 3149
7600.98 3080
7601.80 3109
7602.63 3156
7603.45 3331
7604.27 3291
7605.10 3268
7605.92 3480
7606.74 3711
7607.57 3847
7608.39 3931
7609.21 4094
7610.04 4180
7610.86 4268
7611.68 4056
7612.51 3975
7613.33 3816
7614.15 3632
7614.98 3575
7615.80 3484
7616.62 3266
7617.45 3443
7618.27 3387
7619.10 3475
7619.92 3497
7620.74 3599
7621.57 3769
7622.39 3702
7623.22 3798
7624.04 3790
7624.86 3702
7625.69 3647
7626.51 3621
7627.34 3603
7628.16 3498
7628.99 3418
7629.81 3441
7630.64 3557
7631.46 3535
7632.28 3829
7633.11 3941
7633.93 4056
7634.76 4402
7635.58 4395
7636.41 4755
7637.23 4675
7638.06 4618
7638.88 4464
7639.71 4266
7640.53 3940
7641.36 3630
7642.18 3541
7643.01 3361
7643.83 3121
7644.66 2849
7645.48 2972
7646.31 2846
7647.14 2891
7647.96 2724
7648.79 2826
7649.61 2825
7650.44 2699
7651.26 2730
7652.09 2610
7652.91 2636
7653.74 2571
7654.57 2592
7655.39 2652
7656.22 2695
7657.04 2734
7657.87 2659
7658.70 2583
7659.52 2591
7660.35 2527
7661.17 2618
7662.00 2610
7662.83 2547
7663.65 2599
7664.48 2601
7665.31 2613
7666.13 2486
7666.96 2476
7667.79 2532
7668.61 2556
7669.44 2589
7670.27 2618
7671.09 2671
7671.92 2598
7672.75 2683
7673.57 2707
7674.40 2717
7675.23 2615
7676.05 2643
7676.88 2543
7677.71 2423
7678.53 2494
7679.36 2533
7680.19 2474
7681.02 2406
7681.84 2429
7682.67 2383
7683.50 2432
7684.33 2500
7685.15 2483
7685.98 2529
7686.81 2545
7687.64 2591
7688.46 2567
7689.29 2552
7690.12 2680
7690.95 2678
7691.77 2687
7692.60 2715
7693.43 2610
7694.26 2673
7695.09 2661
7695.91 2574
7696.74 2676
7697.57 2698
7698.40 2526
7699.23 2593
7700.06 2557
7700.88 2549
7701.71 2664
7702.54 2686
7703.37 2713
7704.20 2720
7705.03 2764
7705.85 2643
7706.68 2587
7707.51 2623
7708.34 2634
7709.17 2647
7710.00 2606
7710.83 2453
7711.66 2440
7712.48 2545
7713.31 2555
7714.14 2445
7714.97 2442
7715.80 2473
7716.63 2446
7717.46 2508
7718.29 2461
7719.12 2454
7719.95 2421
7720.78 2351
7721.61 2486
7722.44 2533
7723.27 2464
7724.09 2329
7724.92 2418
7725.75 2525
7726.58 2423
7727.41 2354
7728.24 2524
7729.07 2419
7729.90 2354
7730.73 2321
7731.56 2406
7732.39 2515
7733.22 2370
7734.05 2381
7734.88 2446
7735.71 2429
7736.54 2353
7737.37 2475
7738.20 2344
7739.03 2390
7739.86 2446
7740.70 2506
7741.53 2486
7742.36 2412
7743.19 2446
7744.02 2464
7744.85 2484
7745.68 2425
7746.51 2401
7747.34 2455
7748.17 2474
7749.00 2508
7749.83 2533
7750.66 2678
7751.50 2725
7752.33 2759
7753.16 2754
7753.99 2810
7754.82 2769
7755.65 2718
7756.48 2607
7757.31 2492
7758.15 2383
7758.98 2466
7759.81 2510
7760.64 2587
7761.47 2420
7762.30 2402
7763.13 2457
7763.97 2452
7764.80 2340
7765.63 2441
7766.46 2438
7767.29 2448
7768.13 2372
7768.96 2365
7769.79 2448
7770.62 2476
7771.45 2450
7772.29 2524
7773.12 2534
7773.95 2404
7774.78 2311
7775.62 2387
7776.45 2409
7777.28 2364
7778.11 2359
7778.95 2396
7779.78 2398
7780.61 2341
7781.44 2480
7782.28 2413
7783.11 2432
7783.94 2334
7784.77 2320
7785.61 2332
7786.44 2456
7787.27 2501
7788.11 2410
7788.94 2460
7789.77 2454
7790.61 2480
7791.44 2524
7792.27 2591
7793.10 2574
7793.94 2385
7794.77 2477
7795.60 2509
7796.44 2401
7797.27 2476
7798.11 2403
7798.94 2311
7799.77 2377
7800.61 2391
7801.44 2441
7802.27 2432
7803.11 2590
7803.94 2599
7804.78 2555
7805.61 2491
7806.44 2625
7807.28 2677
7808.11 2697
7808.95 2608
7809.78 2776
7810.61 2653
7811.45 2686
7812.28 2650
7813.12 2750
7813.95 2715
7814.79 2703
7815.62 2787
7816.45 2851
7817.29 2957
7818.12 3116
7818.96 3178
7819.79 3205
7820.63 3253
7821.46 3381
7822.30 3401
7823.13 3379
7823.97 3253
7824.80 3015
7825.64 3112
7826.47 2982
7827.31 3104
7828.14 3096
7828.98 2945
7829.81 3120
7830.65 3218
7831.48 3248
7832.32 3198
7833.15 3162
7833.99 3128
7834.83 3064
7835.66 2937
7836.50 2981
7837.33 3005
7838.17 3136
7839.00 3171
7839.84 3050
7840.68 3070
7841.51 3078
7842.35 3128
7843.18 3010
7844.02 3162
7844.86 3100
7845.69 3062
7846.53 3050
7847.36 3167
7848.20 3027
7849.04 2874
7849.87 2867
7850.71 3016
7851.55 2837
7852.38 2852
7853.22 2849
7854.05 2916
7854.89 2769
7855.73 2661
7856.56 2744
7857.40 2753
7858.24 2728
7859.08 2666
7859.91 2734
7860.75 2755
7861.59 2917
7862.42 2930
7863.26 2960
7864.10 2916
7864.93 2891
7865.77 2926
7866.61 2909
7867.45 2783
7868.28 2903
7869.12 2822
7869.96 2741
7870.80 2798
7871.63 2808
7872.47 2679
7873.31 2723
7874.15 2695
7874.98 2881
7875.82 2930
7876.66 2830
7877.50 2952
7878.33 2925
7879.17 2905
7880.01 3112
7880.85 3132
7881.69 3108
7882.52 3099
7883.36 3192
7884.20 3111
7885.04 3033
7885.88 3084
7886.71 3179
7887.55 3011
7888.39 2967
7889.23 2860
7890.07 2850
7890.91 2867
7891.75 2788
7892.58 2810
7893.42 2812
7894.26 2924
7895.10 3065
7895.94 3159
7896.78 3164
7897.62 3147
7898.46 3260
7899.29 3250
7900.13 3183
7900.97 3103
7901.81 3101
7902.65 3185
7903.49 3125
7904.33 3338
7905.17 3103
7906.01 3223
7906.85 3259
7907.69 3218
7908.53 2941
7909.37 2910
7910.21 2944
7911.04 2874
7911.88 2828
7912.72 2641
7913.56 2643
7914.40 2700
7915.24 2904
7916.08 2863
7916.92 2850
7917.76 2951
7918.60 3027
7919.44 3151
7920.28 3281
7921.12 3601
7921.96 3564
7922.80 3588
7923.64 3602
7924.48 3577
7925.32 3445
7926.16 3395
7927.01 3185
7927.85 2958
7928.69 2842
7929.53 2617
7930.37 2663
7931.21 2753
7932.05 2689
7932.89 2653
7933.73 2635
7934.57 2610
7935.41 2502
7936.25 2519
7937.09 2547
7937.93 2555
7938.78 2470
7939.62 2497
7940.46 2384
7941.30 2507
7942.14 2529
7942.98 2526
7943.82 2465
7944.66 2363
7945.51 2528
7946.35 2527
7947.19 2471
7948.03 2532
7948.87 2610
7949.71 2545
7950.56 2551
7951.40 2628
7952.24 2579
7953.08 2490
7953.92 2523
7954.76 2554
7955.61 2548
7956.45 2562
7957.29 2680
7958.13 2755
7958.97 2814
7959.82 2780
7960.66 2794
7961.50 2661
7962.34 2699
7963.19 2776
7964.03 2717
7964.87 2691
7965.71 2762
7966.56 2744
7967.40 2710
7968.24 2637
7969.08 2810
7969.93 2990
7970.77 3156
7971.61 3168
7972.45 3313
7973.30 3380
7974.14 3385
7974.98 3190
7975.83 2853
7976.67 2902
7977.51 2908
7978.36 2712
7979.20 2723
7980.04 2655
7980.89 2689
7981.73 2718
7982.57 2589
7983.42 2591
7984.26 2536
7985.10 2601
7985.95 2520
7986.79 2578
7987.63 2547
7988.48 2562
7989.32 2441
7990.16 2472
7991.01 2504
7991.85 2460
7992.70 2536
7993.54 2454
7994.38 2476
7995.23 2465
7996.07 2498
7996.92 2386
7997.76 2277
7998.60 2254
7999.45 2279
8000.29 2332
8001.14 2346
8001.98 2325
8002.83 2249
8003.67 2141
8004.52 2332
8005.36 2349
8006.20 2300
8007.05 2279
8007.89 2364
8008.74 2322
8009.58 2242
8010.43 2299
8011.27 2263
8012.12 2276
8012.96 2215
8013.81 2291
8014.65 2364
8015.50 2358
8016.34 2316
8017.19 2370
8018.03 2250
8018.88 2286
8019.72 2210
8020.57 2244
8021.42 2292
8022.26 2239
8023.11 2230
8023.95 2305
8024.80 2197
8025.64 2248
8026.49 2135
8027.33 2170
8028.18 2178
8029.03 2180
8029.87 2200
8030.72 2088
8031.56 2020
8032.41 1995
8033.26 2177
8034.10 2207
8034.95 2175
8035.79 2139
8036.64 2152
8037.49 2137
8038.33 2198
8039.18 2125
8040.03 2230
8040.87 2191
8041.72 2175
8042.57 2252
8043.41 2224
8044.26 2130
8045.11 2251
8045.95 2297
8046.80 2238
8047.65 2173
8048.49 2154
8049.34 2207
8050.19 2104
8051.03 2185
8051.88 2324
8052.73 2248
8053.58 2290
8054.42 2236
8055.27 2212
8056.12 2209
8056.96 2282
8057.81 2251
8058.66 2308
8059.51 2207
8060.35 2082
8061.20 2138
8062.05 2060
8062.90 2111
8063.74 2049
8064.59 2001
8065.44 2167
8066.29 2242
8067.14 2138
8067.98 2081
8068.83 2092
8069.68 2143
8070.53 2245
8071.38 2046
8072.22 1891
8073.07 1971
8073.92 2075
8074.77 2042
8075.62 2090
8076.46 2122
8077.31 2175
8078.16 2122
8079.01 2003
8079.86 1981
8080.71 1997
8081.56 1967
8082.40 1878
8083.25 2017
8084.10 2024
8084.95 2019
8085.80 1994
8086.65 1994
8087.50 1989
8088.35 1979
8089.19 2052
8090.04 2101
8090.89 2038
8091.74 2056
8092.59 2021
8093.44 2020
8094.29 2032
8095.14 1958
8095.99 1950
8096.84 1953
8097.69 2084
8098.54 2073
8099.39 2052
8100.24 2105
8101.09 2028
8101.94 1980
8102.79 1990
8103.63 2009
8104.48 2127
8105.33 2058
8106.18 1978
8107.03 2089
8107.88 2063
8108.73 2064
8109.58 2004
8110.43 2014
8111.28 1991
8112.14 1942
8112.99 1978
8113.84 1959
8114.69 1911
8115.54 1984
8116.39 1940
8117.24 1999
8118.09 2073
8118.94 2075
8119.79 2084
8120.64 2006
8121.49 2100
8122.34 2032
8123.19 2132
8124.04 2105
8124.89 2172
8125.74 2184
8126.60 2175
8127.45 2202
8128.30 2257
8129.15 2197
8130.00 2124
8130.85 2150
8131.70 2089
8132.55 2133
8133.40 2147
8134.26 2163
8135.11 2205
8135.96 2082
8136.81 2080
8137.66 2059
8138.51 2101
8139.37 2206
8140.22 2178
8141.07 2153
8141.92 2080
8142.77 2026
8143.62 2173
8144.48 2119
8145.33 2200
8146.18 2157
8147.03 2189
8147.88 2233
8148.74 2328
8149.59 2333
8150.44 2235
8151.29 2149
8152.15 2212
8153.00 2277
8153.85 2370
8154.70 2289
8155.56 2243
8156.41 2224
8157.26 2347
8158.11 2453
8158.97 2470
8159.82 2553
8160.67 2690
8161.52 2501
8162.38 2560
8163.23 2577
8164.08 2545
8164.94 2317
8165.79 2224
8166.64 2204
8167.49 2194
8168.35 2189
8169.20 2208
8170.05 2258
8170.91 2179
8171.76 2116
8172.61 2137
8173.47 2165
8174.32 2158
8175.17 2171
8176.03 2016
8176.88 2175
8177.74 2105
8178.59 2117
8179.44 2114
8180.30 2083
8181.15 2078
8182.00 1981
8182.86 2036
8183.71 2041
8184.57 2025
8185.42 2054
8186.27 2015
8187.13 1952
8187.98 2062
8188.84 2004
8189.69 2068
8190.55 1953
8191.40 1982
8192.25 1920
8193.11 1968
8193.96 2051
8194.82 2095
8195.67 2006
8196.53 1987
8197.38 2036
8198.24 1936
8199.09 1828
8199.95 1880
8200.80 1965
8201.66 1973
8202.51 1868
8203.37 1879
8204.22 1902
8205.08 2043
8205.93 2040
8206.79 2027
8207.64 2040
8208.50 1965
8209.35 1913
8210.21 1981
8211.06 1983
8211.92 1981
8212.77 2073
8213.63 1999
8214.48 2002
8215.34 1963
8216.20 2002
8217.05 1895
8217.91 2013
8218.76 1978
8219.62 2034
8220.48 2066
8221.33 1994
8222.19 2065
8223.04 2091
8223.90 2061
8224.76 2101
8225.61 2093
8226.47 2074
8227.32 2089
8228.18 1984
8229.04 2118
8229.89 2087
8230.75 2151
8231.61 2207
8232.46 2208
8233.32 2097
8234.18 2076
8235.03 2139
8235.89 1965
8236.75 1980
8237.60 2018
8238.46 2018
8239.32 1974
8240.17 1831
8241.03 1953
8241.89 1928
8242.74 1986
8243.60 1959
8244.46 1954
8245.32 2040
8246.17 1991
8247.03 1994
8247.89 2011
8248.74 1978
8249.60 1990
8250.46 1992
8251.32 2034
8252.17 2039
8253.03 2057
8253.89 2118
8254.75 1996
8255.60 1984
8256.46 1983
8257.32 1976
8258.18 1976
8259.04 2046
8259.89 1982
8260.75 1972
8261.61 2080
8262.47 2041
8263.33 2038
8264.18 2003
8265.04 2049
8265.90 2107
8266.76 2086
8267.62 1894
8268.48 1963
8269.33 1932
8270.19 2001
8271.05 2079
8271.91 2043
8272.77 1909
8273.63 1997
8274.49 2054
8275.34 2129
8276.20 2074
8277.06 1985
8277.92 1952
8278.78 2112
8279.64 2100
8280.50 2069
8281.36 2111
8282.22 2088
8283.08 1961
8283.93 1965
8284.79 1905
8285.65 1972
8286.51 1957
8287.37 2036
8288.23 2040
8289.09 2062
8289.95 2077
8290.81 2153
8291.67 2112
8292.53 2135
8293.39 2129
8294.25 2078
8295.11 2111
8295.97 2122
8296.83 2228
8297.69 2271
8298.55 2252
8299.41 2183
8300.27 2178
8301.13 2195
8301.99 2176
8302.85 2148
8303.71 2220
8304.57 2180
8305.43 2186
8306.29 2175
8307.15 2197
8308.01 2111
8308.87 2211
8309.73 2225
8310.59 2233
8311.45 2041
8312.31 2167
8313.17 2170
8314.03 2180
8314.90 2117
8315.76 2166
8316.62 2167
8317.48 2165
8318.34 2218
8319.20 2113
8320.06 2163
8320.92 2095
8321.78 2136
8322.64 2228
8323.51 2297
8324.37 2103
8325.23 2165
8326.09 2258
8326.95 2220
8327.81 2141
8328.67 2140
8329.54 2260
8330.40 2201
8331.26 2157
8332.12 2118
8332.98 2174
8333.84 2145
8334.71 2191
8335.57 2196
8336.43 2160
8337.29 2191
8338.15 2297
8339.02 2191
8339.88 2315
8340.74 2209
8341.60 2189
8342.46 2189
8343.33 2149
8344.19 2312
8345.05 2298
8345.91 2206
8346.78 2268
8347.64 2272
8348.50 2395
8349.36 2425
8350.23 2396
8351.09 2259
8351.95 2278
8352.81 2310
8353.68 2336
8354.54 2342
8355.40 2401
8356.27 2353
8357.13 2395
8357.99 2378
8358.86 2426
8359.72 2495
8360.58 2488
8361.44 2354
8362.31 2391
8363.17 2404
8364.03 2298
8364.90 2419
8365.76 2386
8366.63 2439
8367.49 2503
8368.35 2494
8369.22 2426
8370.08 2515
8370.94 2629
8371.81 2554
8372.67 2478
8373.53 2506
8374.40 2490
8375.26 2569
8376.13 2550
8376.99 2577
8377.85 2593
8378.72 2588
8379.58 2587
8380.45 2536
8381.31 2567
8382.18 2581
8383.04 2552
8383.90 2584
8384.77 2665
8385.63 2605
8386.50 2677
8387.36 2710
8388.23 2807
8389.09 2829
8389.96 2895
8390.82 2979
8391.69 2850
8392.55 2895
8393.42 2948
8394.28 3050
8395.15 3044
8396.01 3003
8396.88 2913
8397.74 2876
8398.61 2852
8399.47 2894
8400.34 2955
8401.20 2891
8402.07 2982
8402.93 3110
8403.80 3206
8404.66 3150
8405.53 3158
8406.39 3172
8407.26 3160
8408.12 3070
8408.99 3195
8409.86 3318
8410.72 3309
8411.59 3275
8412.45 3274
8413.32 3219
8414.19 3308
8415.05 3407
8415.92 3522
8416.78 3472
8417.65 3453
8418.52 3546
8419.38 3581
8420.25 3502
8421.11 3473
8421.98 3581
8422.85 3567
8423.71 3628
8424.58 3691
8425.45 3714
8426.31 3832
8427.18 3980
8428.05 4069
8428.91 4140
8429.78 4261
8430.65 4297
8431.51 4351
8432.38 4291
8433.25 4375
8434.11 4382
8434.98 4318
8435.85 4284
8436.72 4367
8437.58 4395
8438.45 4636
8439.32 4604
8440.18 4774
8441.05 4842
8441.92 4907
8442.79 5077
8443.65 5282
8444.52 5550
8445.39 5591
8446.26 5841
8447.12 5963
8447.99 5830
8448.86 5924
8449.73 5904
8450.60 5885
8451.46 5918
8452.33 5950
8453.20 6013
8454.07 5963
8454.94 5983
8455.80 6168
8456.67 6499
8457.54 6996
8458.41 8013
8459.28 9021
8460.14 9874
8461.01 10552
8461.88 11217
8462.75 11261
8463.62 11305
8464.49 10815
8465.36 10192
8466.22 9327
8467.09 8347
8467.96 8041
8468.83 7501
8469.70 7252
8470.57 7643
8471.44 8624
8472.31 10119
8473.17 11949
8474.04 14117
8474.91 15882
8475.78 17087
8476.65 17094
8477.52 16251
8478.39 14552
8479.26 12876
8480.13 10927
8481.00 9187
8481.87 8022
8482.74 6918
8483.61 6083
8484.48 5533
8485.34 5179
8486.21 4974
8487.08 4758
8487.95 4706
8488.82 4773
8489.69 4633
8490.56 4497
8491.43 4369
8492.30 4367
8493.17 4454
8494.04 4377
8494.91 4193
8495.78 4042
8496.65 4001
8497.52 3969
8498.39 3924
8499.26 4049
8500.13 4053
8501.01 4129
8501.88 4113
8502.75 4018
8503.62 4117
8504.49 4101
8505.36 4058
8506.23 3967
8507.10 3861
8507.97 3808
8508.84 4066
8509.71 4046
8510.58 4152
8511.45 4202
8512.32 4248
8513.20 4325
8514.07 4466
8514.94 4515
8515.81 4296
8516.68 4186
8517.55 4291
8518.42 4161
8519.29 4115
8520.17 4061
8521.04 4091
8521.91 4050
8522.78 3961
8523.65 4034
8524.52 4067
8525.39 4117
8526.27 4046
8527.14 4085
8528.01 4231
8528.88 4040
8529.75 4125
8530.63 4296
8531.50 4406
8532.37 4253
8533.24 4283
8534.11 4228
8534.99 4463
8535.86 4614
8536.73 4704
8537.60 4631
8538.47 4678
8539.35 4631
8540.22 4683
8541.09 4557
8541.96 4649
8542.84 4615
8543.71 4616
8544.58 4406
8545.46 4354
8546.33 4481
8547.20 4394
8548.07 4360
8548.95 4259
8549.82 4297
8550.69 4294
8551.57 4344
8552.44 4362
8553.31 4252
8554.18 4291
8555.06 4281
8555.93 4436
8556.80 4534
8557.68 4449
8558.55 4531
8559.42 4731
8560.30 4754
8561.17 4563
8562.04 4501
8562.92 4336
8563.79 4099
8564.67 4020
8565.54 3981
8566.41 3895
8567.29 3817
8568.16 3736
8569.03 3602
8569.91 3573
8570.78 3516
8571.66 3393
8572.53 3353
8573.40 3358
8574.28 3430
8575.15 3407
8576.03 3383
8576.90 3337
8577.78 3324
8578.65 3390
8579.52 3228
8580.40 3219
8581.27 3285
8582.15 3272
8583.02 3281
8583.90 3161
8584.77 3180
8585.65 3138
8586.52 3174
8587.40 3260
8588.27 3306
8589.15 3299
8590.02 3161
8590.90 3305
8591.77 3131
8592.65 3177
8593.52 3284
8594.40 3077
8595.27 3119
8596.15 3158
8597.02 3250
8597.90 3202
8598.77 3198
8599.65 3130
8600.52 3135
8601.40 3223
8602.28 3244
8603.15 3240
8604.03 3343
8604.90 3398
8605.78 3193
8606.65 3271
8607.53 3258
8608.41 3287
8609.28 3202
8610.16 3265
8611.03 3261
8611.91 3205
8612.79 3265
8613.66 3335
8614.54 3261
8615.41 3319
8616.29 3378
8617.17 3412
8618.04 3312
8618.92 3407
8619.80 3420
8620.67 3303
8621.55 3327
8622.43 3395
8623.30 3519
8624.18 3431
8625.06 3306
8625.93 3363
8626.81 3413
8627.69 3383
8628.56 3456
8629.44 3551
8630.32 3571
8631.20 3579
8632.07 3688
8632.95 3744
8633.83 3744
8634.70 3963
8635.58 3840
8636.46 3837
8637.34 3898
8638.21 3868
8639.09 3998
8639.97 3917
8640.85 3880
8641.72 3848
8642.60 3956
8643.48 3892
8644.36 3840
8645.23 3953
8646.11 4137
8646.99 4223
8647.87 4348
8648.75 4478
8649.62 4468
8650.50 4358
8651.38 4481
8652.26 4497
8653.14 4513
8654.01 4470
8654.89 4570
8655.77 4487
8656.65 4544
8657.53 4729
8658.41 4775
8659.29 4592
8660.16 4623
8661.04 4601
8661.92 4656
8662.80 4615
8663.68 4738
8664.56 4730
8665.44 4656
8666.31 4733
8667.19 4751
8668.07 4752
8668.95 4775
8669.83 4662
8670.71 4761
8671.59 4848
8672.47 4906
8673.35 4965
8674.23 5261
8675.11 5546
8675.99 5785
8676.86 6365
8677.74 6843
8678.62 7305
8679.50 7728
8680.38 8115
8681.26 8023
8682.14 7789
8683.02 7599
8683.90 7208
8684.78 6687
8685.66 6415
8686.54 6163
8687.42 5673
8688.30 5554
8689.18 5358
8690.06 5309
8690.94 5427
8691.82 5686
8692.70 6133
8693.58 6949
8694.46 8085
8695.34 9264
8696.22 10566
8697.10 11874
8697.98 12814
8698.86 13077
8699.74 12501
8700.62 11576
8701.51 10378
8702.39 9165
8703.27 8074
8704.15 6954
8705.03 6302
8705.91 5492
8706.79 4982
8707.67 4676
8708.55 4388
8709.43 4258
8710.31 4137
8711.20 4134
8712.08 3922
8712.96 3948
8713.84 3906
8714.72 3752
8715.60 3675
8716.48 3625
8717.36 3655
8718.25 3758
8719.13 3579
8720.01 3482
8720.89 3479
8721.77 3363
8722.65 3285
8723.54 3416
8724.42 3492
8725.30 3522
8726.18 3580
8727.06 3603
8727.95 3502
8728.83 3511
8729.71 3466
8730.59 3400
8731.47 3353
8732.36 3380
8733.24 3443
8734.12 3430
8735.00 3502
8735.89 3512
8736.77 3502
8737.65 3565
8738.53 3554
8739.42 3445
8740.30 3479
8741.18 3438
8742.06 3359
8742.95 3287
8743.83 3223
8744.71 3230
8745.59 3116
8746.48 3052
8747.36 3154
8748.24 3147
8749.13 3115
8750.01 3203
8750.89 3070
8751.78 3178
8752.66 3307
8753.54 3191
8754.43 3313
8755.31 3307
8756.19 3250
8757.08 3328
8757.96 3363
8758.84 3336
8759.73 3376
8760.61 3380
8761.49 3458
8762.38 3527
8763.26 3695
8764.15 3563
8765.03 3609
8765.91 3524
8766.80 3553
8767.68 3516
8768.57 3465
8769.45 3381
8770.33 3439
8771.22 3347
8772.10 3184
8772.99 3392
8773.87 3363
8774.75 3386
8775.64 3289
8776.52 3258
8777.41 3262
8778.29 3098
8779.18 3189
8780.06 3204
8780.95 3134
8781.83 3002
8782.72 2958
8783.60 2836
8784.49 2909
8785.37 2858
8786.26 2991
8787.14 2883
8788.03 2927
8788.91 2717
8789.80 2778
8790.68 2655
8791.57 2719
8792.45 2675
8793.34 2599
8794.22 2749
8795.11 2715
8795.99 2690
8796.88 2847
8797.76 2839
8798.65 2734
8799.53 2773
8800.42 2863
8801.31 2771
8802.19 2768
8803.08 2790
8803.96 2721
8804.85 2681
8805.74 2699
8806.62 2734
8807.51 2594
8808.39 2516
8809.28 2515
8810.17 2557
8811.05 2485
8811.94 2444
8812.82 2434
8813.71 2450
8814.60 2470
8815.48 2450
8816.37 2382
8817.26 2332
8818.14 2366
8819.03 2342
8819.92 2405
8820.80 2441
8821.69 2261
8822.58 2251
8823.46 2291
8824.35 2404
8825.24 2411
8826.12 2275
8827.01 2331
8827.90 2296
8828.78 2370
8829.67 2250
8830.56 2367
8831.45 2283
8832.33 2281
8833.22 2317
8834.11 2271
8835.00 2157
8835.88 2168
8836.77 2230
8837.66 2243
8838.55 2152
8839.43 2166
8840.32 2210
8841.21 2248
8842.10 2280
8842.98 2202
8843.87 2205
8844.76 2191
8845.65 2173
8846.54 2161
8847.42 2161
8848.31 2209
8849.20 2125
8850.09 2107
8850.98 2075
8851.86 2096
8852.75 2188
8853.64 2223
8854.53 2111
8855.42 2113
8856.31 2071
8857.19 2140
8858.08 2185
8858.97 2164
8859.86 2077
8860.75 2016
8861.64 2046
8862.53 2030
8863.42 1978
8864.30 1937
8865.19 2016
8866.08 2122
8866.97 2093
8867.86 2133
8868.75 2130
8869.64 2130
8870.53 2089
8871.42 2089
8872.31 2030
8873.20 1970
8874.08 1996
8874.97 1950
8875.86 1925
8876.75 1993
8877.64 1943
8878.53 1932
8879.42 1835
8880.31 1839
8881.20 1959
8882.09 1947
8882.98 1898
8883.87 1870
8884.76 1912
8885.65 1803
8886.54 1945
8887.43 1900
8888.32 1795
8889.21 1883
8890.10 1993
8890.99 1917
8891.88 1936
8892.77 1938
8893.66 1867
8894.55 1826
8895.44 1878
8896.33 1908
8897.22 1825
8898.11 1831
8899.00 1864
8899.90 1752
8900.79 1820
8901.68 1823
8902.57 1818
8903.46 1792
8904.35 1800
8905.24 1797
8906.13 1898
8907.02 1917
8907.91 1819
8908.80 1742
8909.70 1720
8910.59 1809
8911.48 1810
8912.37 1803
8913.26 1813
8914.15 1823
8915.04 1874
8915.93 1852
8916.83 1799
8917.72 1803
8918.61 1712
8919.50 1854
8920.39 1763
8921.28 1753
8922.18 1767
8923.07 1784
8923.96 1711
8924.85 1756
8925.74 1814
8926.64 1755
8927.53 1699
8928.42 1760
8929.31 1758
8930.20 1727
8931.10 1752
8931.99 1724
8932.88 1710
8933.77 1663
8934.67 1670
8935.56 1665
8936.45 1679
8937.34 1705
8938.24 1701
8939.13 1717
8940.02 1809
8940.91 1735
8941.81 1702
8942.70 1729
8943.59 1724
8944.49 1711
8945.38 1668
8946.27 1682
8947.16 1737
8948.06 1679
8948.95 1795
8949.84 1761
8950.74 1663
8951.63 1731
8952.52 1749
8953.42 1708
8954.31 1700
8955.20 1726
8956.10 1707
8956.99 1670
8957.88 1738
8958.78 1717
8959.67 1804
8960.56 1782
8961.46 1735
8962.35 1692
8963.25 1660
8964.14 1669
8965.03 1725
8965.93 1723
8966.82 1690
8967.72 1777
8968.61 1738
8969.50 1770
8970.40 1793
8971.29 1796
8972.19 1722
8973.08 1756
8973.98 1816
8974.87 1790
8975.76 1764
8976.66 1702
8977.55 1740
8978.45 1746
8979.34 1693
8980.24 1746
8981.13 1692
8982.03 1689
8982.92 1717
8983.82 1635
8984.71 1617
8985.61 1683
8986.50 1666
8987.40 1679
8988.29 1728
8989.19 1653
8990.08 1580
8990.98 1616
8991.87 1645
8992.77 1637
8993.66 1684
8994.56 1676
8995.45 1629
8996.35 1654
8997.24 1646
8998.14 1683
8999.04 1710
8999.93 1654
9000.83 1653
9001.72 1626
9002.62 1573
9003.51 1620
9004.41 1711
9005.31 1636
9006.20 1541
9007.10 1671
9007.99 1622
9008.89 1582
9009.79 1653
9010.68 1574
9011.58 1649
9012.48 1726
9013.37 1611
9014.27 1603
9015.16 1468
9016.06 1580
9016.96 1625
9017.85 1597
9018.75 1580
9019.65 1706
9020.54 1734
9021.44 1589
9022.34 1623
9023.23 1645
9024.13 1547
9025.03 1623
9025.93 1637
9026.82 1598
9027.72 1515
9028.62 1576
9029.51 1663
9030.41 1651
9031.31 1626
9032.21 1569
9033.10 1642
9034.00 1647
9034.90 1625
9035.79 1534
9036.69 1599
9037.59 1601
9038.49 1552
9039.38 1649
9040.28 1759
9041.18 1584
9042.08 1589
9042.98 1546
9043.87 1528
9044.77 1554
9045.67 1645
9046.57 1630
9047.47 1588
9048.36 1638
9049.26 1601
9050.16 1642
9051.06 1644
9051.96 1675
9052.85 1639
9053.75 1631
9054.65 1611
9055.55 1625
9056.45 1682
9057.35 1774
9058.25 1637
9059.14 1580
9060.04 1662
9060.94 1636
9061.84 1574
9062.74 1540
9063.64 1626
9064.54 1638
9065.44 1611
9066.33 1568
9067.23 1656
9068.13 1636
9069.03 1689
9069.93 1649
9070.83 1704
9071.73 1622
9072.63 1654
9073.53 1611
9074.43 1589
9075.33 1664
9076.23 1600
9077.13 1651
9078.03 1606
9078.92 1636
9079.82 1684
9080.72 1693
9081.62 1634
9082.52 1652
9083.42 1579
9084.32 1700
9085.22 1630
9086.12 1660
9087.02 1682
9087.92 1638
9088.82 1637
9089.72 1585
9090.62 1622
9091.52 1583
9092.42 1578
9093.32 1629
9094.22 1730
9095.12 1632
9096.03 1658
9096.93 1638
9097.83 1598
9098.73 1635
9099.63 1634
9100.53 1619
9101.43 1589
9102.33 1644
9103.23 1608
9104.13 1627
9105.03 1552
9105.93 1532
9106.83 1543
9107.74 1598
9108.64 1540
9109.54 1516
9110.44 1555
9111.34 1510
9112.24 1559
9113.14 1536
9114.04 1533
9114.94 1565
9115.85 1556
9116.75 1657
9117.65 1608
9118.55 1547
9119.45 1579
9120.35 1583
9121.26 1538
9122.16 1556
9123.06 1576
9123.96 1575
9124.86 1556
9125.77 1604
9126.67 1625
9127.57 1546
9128.47 1582
9129.37 1606
9130.28 1576
9131.18 1505
9132.08 1557
9132.98 1573
9133.88 1506
9134.79 1483
9135.69 1492
9136.59 1537
9137.49 1591
9138.40 1496
9139.30 1461
9140.20 1584
9141.10 1644
9142.01 1480
9142.91 1529
9143.81 1492
9144.72 1552
9145.62 1610
9146.52 1632
9147.42 1627
9148.33 1550
9149.23 1725
9150.13 1635
9151.04 1557
9151.94 1693
9152.84 1557
9153.75 1590
9154.65 1562
9155.55 1609
9156.46 1499
9157.36 1510
9158.26 1560
9159.17 1568
9160.07 1587
9160.97 1650
9161.88 1605
9162.78 1619
9163.69 1650
9164.59 1555
9165.49 1564
9166.40 1593
9167.30 1594
9168.21 1661
9169.11 1534
9170.01 1521
9170.92 1514
9171.82 1532
9172.73 1604
9173.63 1533
9174.53 1560
9175.44 1536
9176.34 1520
9177.25 1548
9178.15 1569
9179.06 1561
9179.96 1653
9180.87 1604
9181.77 1522
9182.68 1573
9183.58 1545
9184.49 1576
9185.39 1538
9186.30 1623
9187.20 1607
9188.11 1588
9189.01 1564
9189.92 1644
9190.82 1656
9191.73 1655
9192.63 1692
9193.54 1537
9194.44 1510
9195.35 1605
9196.25 1643
9197.16 1671
9198.06 1589
9198.97 1619
9199.87 1635
9200.78 1695
9201.69 1616
9202.59 1635
9203.50 1660
9204.40 1651
9205.31 1665
9206.21 1666
9207.12 1611
9208.03 1754
9208.93 1654
9209.84 1641
9210.74 1623
9211.65 1633
9212.56 1656
9213.46 1609
9214.37 1553
9215.28 1498
9216.18 1530
9217.09 1551
9218.00 1583
9218.90 1576
9219.81 1642
9220.72 1684
9221.62 1754
9222.53 1796
9223.44 1762
9224.34 1812
9225.25 1774
9226.16 1725
9227.06 1794
9227.97 1660
9228.88 1664
9229.78 1634
9230.69 1674
9231.60 1567
9232.51 1631
9233.41 1698
9234.32 1644
9235.23 1556
9236.13 1534
9237.04 1538
9237.95 1547
9238.86 1579
9239.76 1567
9240.67 1627
9241.58 1642
9242.49 1698
9243.39 1596
9244.30 1586
9245.21 1608
9246.12 1596
9247.03 1518
9247.93 1634
9248.84 1672
9249.75 1515
9250.66 1575
9251.57 1532
9252.47 1571
9253.38 1569
9254.29 1522
9255.20 1519
9256.11 1567
9257.02 1541
9257.92 1547
9258.83 1555
9259.74 1579
9260.65 1577
9261.56 1577
9262.47 1612
9263.38 1506
9264.28 1591
9265.19 1540
9266.10 1550
9267.01 1526
9267.92 1520
9268.83 1474
9269.74 1535
9270.65 1505
9271.56 1538
9272.47 1482
9273.37 1451
9274.28 1499
9275.19 1510
9276.10 1516
9277.01 1489
9277.92 1534
9278.83 1517
9279.74 1560
9280.65 1632
9281.56 1654
9282.47 1646
9283.38 1582
9284.29 1538
9285.20 1566
9286.11 1603
9287.02 1527
9287.93 1513
9288.84 1595
9289.75 1539
9290.66 1582
9291.57 1525
9292.48 1571
9293.39 1639
9294.30 1620
9295.21 1680
9296.12 1649
9297.03 1593
9297.94 1601
9298.85 1589
9299.76 1649
9300.67 1660
9301.58 1733
9302.49 1726
9303.40 1721
9304.31 1680
9305.23 1709
9306.14 1686
9307.05 1691
9307.96 1583
9308.87 1547
9309.78 1715
9310.69 1708
9311.60 1708
9312.51 1829
9313.42 1764
9314.34 1898
9315.25 1795
9316.16 1788
9317.07 1773
9317.98 1729
9318.89 1735
9319.80 1741
9320.72 1665
9321.63 1731
9322.54 1617
9323.45 1730
9324.36 1612
9325.27 1653
9326.19 1674
9327.10 1640
9328.01 1665
9328.92 1620
9329.83 1649
9330.74 1652
9331.66 1748
9332.57 1679
9333.48 1715
9334.39 1620
9335.31 1671
9336.22 1623
9337.13 1579
9338.04 1655
9338.96 1579
9339.87 1648
9340.78 1685
9341.69 1615
9342.61 1655
9343.52 1605
9344.43 1615
9345.34 1583
9346.26 1602
9347.17 1646
9348.08 1688
9348.99 1578
9349.91 1507
9350.82 1529
9351.73 1563
9352.65 1623
9353.56 1657
9354.47 1656
9355.39 1677
9356.30 1669
9357.21 1609
9358.13 1616
9359.04 1623
9359.95 1586
9360.87 1616
9361.78 1661
9362.69 1655
9363.61 1584
9364.52 1645
9365.43 1687
9366.35 1650
9367.26 1618
9368.18 1628
9369.09 1692
9370.00 1690
9370.92 1740
9371.83 1676
9372.75 1706
9373.66 1678
9374.57 1699
9375.49 1695
9376.40 1650
9377.32 1673
9378.23 1708
9379.15 1756
9380.06 1781
9380.97 1685
9381.89 1724
9382.80 1726
9383.72 1748
9384.63 1634
9385.55 1643
9386.46 1787
9387.38 1833
9388.29 1812
9389.21 1784
9390.12 1694
9391.04 1789
9391.95 1781
9392.87 1806
9393.78 1952
9394.70 1971
9395.61 1907
9396.53 1981
9397.44 1956
9398.36 1852
9399.27 1816
9400.19 1937
9401.10 2003
9402.02 1948
9402.94 1893
9403.85 1982
9404.77 1881
9405.68 1893
9406.60 1802
9407.51 1804
9408.43 1802
9409.35 1799
9410.26 1811
9411.18 1742
9412.09 1760
9413.01 1792
9413.93 1800
9414.84 1718
9415.76 1766
9416.67 1753
9417.59 1768
9418.51 1732
9419.42 1823
9420.34 1810
9421.26 1779
9422.17 1777
9423.09 1799
9424.01 1881
9424.92 1828
9425.84 1853
9426.76 1811
9427.67 1831
9428.59 1808
9429.51 1874
9430.42 1884
9431.34 1785
9432.26 1724
9433.17 1790
9434.09 1794
9435.01 1770
9435.93 1837
9436.84 2006
9437.76 1868
9438.68 1808
9439.59 1952
9440.51 1963
9441.43 1914
9442.35 1935
9443.26 1939
9444.18 1858
9445.10 1856
9446.02 1874
9446.93 1878
9447.85 1933
9448.77 1892
9449.69 1841
9450.61 1877
9451.52 1929
9452.44 1885
9453.36 1877
9454.28 2049
9455.20 2076
9456.11 2067
9457.03 2205
9457.95 2405
9458.87 2372
9459.79 2415
9460.71 2429
9461.62 2274
9462.54 2163
9463.46 2100
9464.38 2119
9465.30 2091
9466.22 2021
9467.14 1990
9468.05 1958
9468.97 1929
9469.89 1953
9470.81 1965
9471.73 1877
9472.65 1848
9473.57 1837
9474.49 1845
9475.41 1838
9476.32 1890
9477.24 1852
9478.16 1807
9479.08 1810
9480.00 2056
9480.92 1999
9481.84 1949
9482.76 1974
9483.68 1896
9484.60 1980
9485.52 2016
9486.44 1953
9487.36 1959
9488.28 2071
9489.20 2089
9490.12 2037
9491.04 2102
9491.96 2050
9492.88 2027
9493.80 2067
9494.72 1995
9495.64 1967
9496.56 2010
9497.48 1974
9498.40 1875
9499.32 1920
9500.24 1999
9501.16 1869
9502.08 1995
9503.00 2050
9503.92 1992
9504.84 1932
9505.76 1976
9506.68 2026
9507.60 1942
9508.52 2029
9509.44 2048
9510.36 2056
9511.28 2046
9512.21 2109
9513.13 2029
9514.05 2033
9514.97 2032
9515.89 2148
9516.81 2107
9517.73 2166
9518.65 2239
9519.57 2183
9520.50 2274
9521.42 2258
9522.34 2201
9523.26 2325
9524.18 2239
9525.10 2326
9526.02 2330
9526.95 2286
9527.87 2309
9528.79 2302
9529.71 2349
9530.63 2311
9531.55 2257
9532.48 2266
9533.40 2454
9534.32 2691
9535.24 2614
9536.16 2818
9537.09 2991
9538.01 3003
9538.93 3097
9539.85 3140
9540.77 3235
9541.70 2965
9542.62 2902
9543.54 2788
9544.46 2707
9545.39 2674
9546.31 2477
9547.23 2564
9548.15 2426
9549.08 2406
9550.00 2350
9550.92 2282
9551.85 2294
9552.77 2409
9553.69 2313
9554.61 2288
9555.54 2247
9556.46 2263
9557.38 2252
9558.31 2175
9559.23 2271
9560.15 2226
9561.08 2279
9562.00 2278
9562.92 2390
9563.85 2335
9564.77 2266
9565.69 2339
9566.62 2375
9567.54 2417
9568.46 2430
9569.39 2344
9570.31 2357
9571.23 2366
9572.16 2307
9573.08 2299
9574.01 2274
9574.93 2318
9575.85 2331
9576.78 2310
9577.70 2278
9578.63 2321
9579.55 2389
9580.47 2342
9581.40 2299
9582.32 2378
9583.25 2352
9584.17 2290
9585.10 2322
9586.02 2383
9586.94 2332
9587.87 2313
9588.79 2413
9589.72 2330
9590.64 2429
9591.57 2418
9592.49 2431
9593.42 2438
9594.34 2387
9595.27 2464
9596.19 2606
9597.12 2517
9598.04 2534
9598.97 2539
9599.89 2453
9600.82 2480
9601.74 2591
9602.67 2515
9603.59 2470
9604.52 2550
9605.44 2585
9606.37 2593
9607.29 2626
9608.22 2673
9609.15 2715
9610.07 2712
9611.00 2724
9611.92 2681
9612.85 2633
9613.77 2698
9614.70 2674
9615.63 2757
9616.55 2765
9617.48 2778
9618.40 2652
9619.33 2868
9620.26 2872
9621.18 2753
9622.11 2796
9623.03 2845
9623.96 3031
9624.89 2931
9625.81 2953
9626.74 3115
9627.67 2973
9628.59 2962
9629.52 2914
9630.45 3005
9631.37 3026
9632.30 3038
9633.23 3085
9634.15 3109
9635.08 3061
9636.01 3295
9636.93 3243
9637.86 3110
9638.79 3299
9639.71 3368
9640.64 3263
9641.57 3510
9642.50 3471
9643.42 3451
9644.35 3530
9645.28 3567
9646.21 3544
9647.13 3522
9648.06 3624
9648.99 3521
9649.92 3561
9650.84 3793
9651.77 3910
9652.70 3783
9653.63 3821
9654.55 3911
9655.48 4055
9656.41 4121
9657.34 4104
9658.26 4029
9659.19 4171
9660.12 4216
9661.05 4013
9661.98 4036
9662.91 3890
9663.83 3767
9664.76 3847
9665.69 3810
9666.62 3889
9667.55 3740
9668.48 3844
9669.40 3960
9670.33 3856
9671.26 3906
9672.19 4004
9673.12 4028
9674.05 4048
9674.98 4075
9675.90 4134
9676.83 4312
9677.76 4203
9678.69 4144
9679.62 4132
9680.55 4213
9681.48 4282
9682.41 4142
9683.34 4253
9684.27 4334
9685.19 4499
9686.12 4367
9687.05 4261
9687.98 4449
9688.91 4644
9689.84 4617
9690.77 4555
9691.70 4717
9692.63 4709
9693.56 4683
9694.49 4670
9695.42 4793
9696.35 4708
9697.28 4810
9698.21 4879
9699.14 5002
9700.07 5132
9701.00 5355
9701.93 5763
9702.86 6076
9703.79 6345
9704.72 6733
9705.65 6885
9706.58 6629
9707.51 6494
9708.44 6195
9709.37 5968
9710.30 5697
9711.23 5392
9712.16 5158
9713.09 4911
9714.02 4810
9714.95 4803
9715.88 4929
9716.82 4876
9717.75 4943
9718.68 5019
9719.61 5153
9720.54 5180
9721.47 5368
9722.40 5389
9723.33 5237
9724.26 5240
9725.19 4992
9726.13 4858
9727.06 4622
9727.99 4411
9728.92 4301
9729.85 4421
9730.78 4238
9731.71 4120
9732.64 4208
9733.58 4239
9734.51 4371
9735.44 4373
9736.37 4370
9737.30 4524
9738.23 4367
9739.17 4509
9740.10 4426
9741.03 4452
9741.96 4211
9742.89 4186
9743.83 4098
9744.76 4098
9745.69 3981
9746.62 3798
9747.55 3793
9748.49 3704
9749.42 3640
9750.35 3531
9751.28 3673
9752.22 3739
9753.15 3588
9754.08 3497
9755.01 3483
9755.95 3433
9756.88 3447
9757.81 3619
9758.75 3414
9759.68 3375
9760.61 3332
9761.54 3323
9762.48 3382
9763.41 3418
9764.34 3421
9765.28 3587
9766.21 3562
9767.14 3407
9768.08 3485
9769.01 3550
9769.94 3433
9770.88 3404
9771.81 3431
9772.74 3379
9773.68 3509
9774.61 3499
9775.54 3369
9776.48 3455
9777.41 3597
9778.34 3588
9779.28 3561
9780.21 3666
9781.14 3665
9782.08 3680
9783.01 3770
9783.95 3924
9784.88 4013
9785.81 3960
9786.75 3975
9787.68 4151
9788.62 4039
9789.55 4000
9790.49 3943
9791.42 3797
9792.35 3738
9793.29 3665
9794.22 3559
9795.16 3283
9796.09 3373
9797.03 3388
9797.96 3181
9798.90 3268
9799.83 3285
9800.77 3258
9801.70 3334
9802.64 3421
9803.57 3409
9804.51 3533
9805.44 3391
9806.38 3391
9807.31 3286
9808.25 3194
9809.18 3206
9810.12 3022
9811.05 2977
9811.99 2951
9812.92 2867
9813.86 2814
9814.79 2754
9815.73 2723
9816.66 2788
9817.60 2829
9818.54 2663
9819.47 2664
9820.41 2637
9821.34 2668
9822.28 2686
9823.21 2680
9824.15 2638
9825.09 2602
9826.02 2595
9826.96 2516
9827.89 2635
9828.83 2516
9829.77 2548
9830.70 2524
9831.64 2537
9832.57 2546
9833.51 2486
9834.45 2412
9835.38 2501
9836.32 2420
9837.26 2363
9838.19 2444
9839.13 2516
9840.07 2507
9841.00 2465
9841.94 2546
9842.88 2537
9843.81 2451
9844.75 2537
9845.69 2431
9846.62 2429
9847.56 2504
9848.50 2397
9849.44 2584
9850.37 2491
9851.31 2508
9852.25 2425
9853.18 2341
9854.12 2476
9855.06 2451
9856.00 2524
9856.93 2524
9857.87 2410
9858.81 2522
9859.75 2562
9860.68 2564
9861.62 2506
9862.56 2497
9863.50 2540
9864.44 2472
9865.37 2510
9866.31 2436
9867.25 2411
9868.19 2488
9869.13 2425
9870.06 2456
9871.00 2271
9871.94 2332
9872.88 2378
9873.82 2387
9874.75 2333
9875.69 2304
9876.63 2378
9877.57 2297
9878.51 2263
9879.45 2233
9880.39 2381
9881.32 2351
9882.26 2232
9883.20 2217
9884.14 2215
9885.08 2267
9886.02 2172
9886.96 2059
9887.90 2172
9888.83 2165
9889.77 2258
9890.71 2085
9891.65 2035
9892.59 2158
9893.53 2194
9894.47 2157
9895.41 2125
9896.35 2108
9897.29 2063
9898.23 2077
9899.17 1996
9900.11 2062
9901.05 2049
9901.99 2048
9902.92 2132
9903.86 2074
9904.80 2006
9905.74 1997
9906.68 2025
9907.62 1999
9908.56 2050
9909.50 2022
9910.44 1979
9911.38 2060
9912.32 2018
9913.26 1955
9914.20 2027
9915.14 2147
9916.08 2108
9917.02 2012
9917.97 2045
9918.91 2137
9919.85 2162
9920.79 2111
9921.73 2034
9922.67 1969
9923.61 2019
9924.55 2066
9925.49 2024
9926.43 1993
9927.37 2052
9928.31 2146
9929.25 2205
9930.19 2347
9931.13 2430
9932.08 2554
9933.02 2523
9933.96 2667
9934.90 2568
9935.84 2644
9936.78 2705
9937.72 2536
9938.66 2420
9939.61 2380
9940.55 2280
9941.49 2125
9942.43 2022
9943.37 2042
9944.31 2022
9945.26 1975
9946.20 1926
9947.14 2027
9948.08 1973
9949.02 1950
9949.96 1902
9950.91 1918
9951.85 1952
9952.79 1885
9953.73 1888
9954.67 1904
9955.62 1955
9956.56 2054
9957.50 1969
9958.44 2013
9959.39 2010
9960.33 2024
9961.27 2053
9962.21 1935
9963.16 1792
9964.10 1913
9965.04 1944
9965.98 1938
9966.93 1801
9967.87 1844
9968.81 1815
9969.75 1831
9970.70 1851
9971.64 1911
9972.58 1840
9973.53 1830
9974.47 1836
9975.41 1740
9976.36 1840
9977.30 1840
9978.24 1779
9979.18 1759
9980.13 1677
9981.07 1689
9982.01 1722
9982.96 1649
9983.90 1644
9984.85 1669
9985.79 1732
9986.73 1694
9987.68 1663
9988.62 1684
9989.56 1705
9990.51 1645
9991.45 1694
9992.40 1657
9993.34 1686
9994.28 1763
9995.23 1660
9996.17 1719
9997.12 1736
9998.06 1606
9999.00 1631
9999.95 1709
10000.89 1704
10001.84 1588
10002.78 1621
10003.73 1643
10004.67 1687
10005.61 1745
10006.56 1619
10007.50 1643
10008.45 1678
10009.39 1725
10010.34 1639
10011.28 1815
10012.23 1661
10013.17 1675
10014.12 1773
10015.06 1666
10016.01 1669
10016.95 1642
10017.90 1670
10018.84 1713
10019.79 1727
10020.73 1706
10021.68 1698
10022.62 1634
10023.57 1660
10024.51 1627
10025.46 1689
10026.41 1644
10027.35 1705
10028.30 1620
10029.24 1579
10030.19 1660
10031.13 1731
10032.08 1686
10033.03 1682
10033.97 1570
10034.92 1606
10035.86 1634
10036.81 1616
10037.76 1652
10038.70 1598
10039.65 1623
10040.59 1598
10041.54 1545
10042.49 1608
10043.43 1642
10044.38 1589
10045.33 1546
10046.27 1493
10047.22 1537
10048.16 1589
10049.11 1536
10050.06 1556
10051.00 1571
10051.95 1575
10052.90 1547
10053.84 1557
10054.79 1568
10055.74 1598
10056.69 1573
10057.63 1577
10058.58 1496
10059.53 1508
10060.47 1540
10061.42 1507
10062.37 1495
10063.32 1546
10064.26 1516
10065.21 1515
10066.16 1414
10067.10 1429
10068.05 1550
10069.00 1466
10069.95 1467
10070.89 1527
10071.84 1551
10072.79 1492
10073.74 1515
10074.69 1548
10075.63 1504
10076.58 1572
10077.53 1559
10078.48 1533
10079.43 1505
10080.37 1566
10081.32 1591
10082.27 1577
10083.22 1586
10084.17 1590
10085.11 1540
10086.06 1521
10087.01 1491
10087.96 1629
10088.91 1515
10089.86 1543
10090.81 1483
10091.75 1479
10092.70 1538
10093.65 1508
10094.60 1437
10095.55 1465
10096.50 1563
10097.45 1466
10098.40 1471
10099.34 1454
10100.29 1576
10101.24 1524
10102.19 1474
10103.14 1443
10104.09 1452
10105.04 1461
10105.99 1532
10106.94 1527
10107.89 1472
10108.84 1460
10109.79 1483
10110.73 1478
10111.68 1458
10112.63 1560
10113.58 1450
10114.53 1452
10115.48 1519
10116.43 1450
10117.38 1430
10118.33 1412
10119.28 1514
10120.23 1462
10121.18 1556
10122.13 1599
10123.08 1599
10124.03 1506
10124.98 1442
10125.93 1474
10126.88 1477
10127.83 1471
10128.78 1526
10129.73 1529
10130.68 1476
10131.64 1532
10132.59 1476
10133.54 1501
10134.49 1550
10135.44 1497
10136.39 1528
10137.34 1521
10138.29 1521
10139.24 1482
10140.19 1551
10141.14 1570
10142.09 1502
10143.04 1558
10144.00 1621
10144.95 1607
10145.90 1586
10146.85 1513
10147.80 1536
10148.75 1563
10149.70 1606
10150.65 1624
10151.61 1559
10152.56 1600
10153.51 1571
10154.46 1614
10155.41 1602
10156.36 1574
10157.31 1584
10158.27 1541
10159.22 1541
10160.17 1555
10161.12 1561
10162.07 1558
10163.03 1561
10163.98 1611
10164.93 1661
10165.88 1631
10166.83 1600
10167.79 1658
10168.74 1594
10169.69 1539
10170.64 1596
10171.60 1639
10172.55 1698
10173.50 1654
10174.45 1640
10175.41 1666
10176.36 1622
10177.31 1606
10178.26 1588
10179.22 1664
10180.17 1677
10181.12 1700
10182.07 1666
10183.03 1593
10183.98 1659
10184.93 1710
10185.89 1715
10186.84 1655
10187.79 1664
10188.75 1618
10189.70 1655
10190.65 1716
10191.60 1710
10192.56 1741
10193.51 1686
10194.47 1762
10195.42 1645
10196.37 1675
10197.33 1667
10198.28 1743
10199.23 1735
10200.19 1703
10201.14 1746
10202.09 1846
10203.05 1791
10204.00 1772
10204.96 1738
10205.91 1754
10206.86 1855
10207.82 1872
10208.77 1872
10209.73 1850
10210.68 1943
10211.63 1994
10212.59 1990
10213.54 2065
10214.50 2021
10215.45 1801
10216.41 1871
10217.36 1880
10218.32 1810
10219.27 1808
10220.22 1819
10221.18 1749
10222.13 1710
10223.09 1716
10224.04 1751
10225.00 1783
10225.95 1803
10226.91 1775
10227.86 1758
10228.82 1751
10229.77 1725
10230.73 1789
10231.68 1777
10232.64 1719
10233.59 1662
10234.55 1748
10235.50 1741
10236.46 1723
10237.42 1829
10238.37 1922
10239.33 1995
10240.28 2029
10241.24 2055
10242.19 2100
10243.15 2092
10244.10 2091
10245.06 1978
10246.02 1950
10246.97 1958
10247.93 1832
10248.88 1790
10249.84 1740
10250.80 1645
10251.75 1668
10252.71 1630
10253.66 1621
10254.62 1547
10255.58 1658
10256.53 1596
10257.49 1583
10258.45 1595
10259.40 1573
10260.36 1534
10261.32 1601
10262.27 1514
10263.23 1581
10264.19 1572
10265.14 1514
10266.10 1495
10267.06 1500
10268.01 1414
10268.97 1454
10269.93 1539
10270.88 1545
10271.84 1462
10272.80 1505
10273.76 1584
10274.71 1459
10275.67 1471
10276.63 1555
10277.58 1556
10278.54 1569
10279.50 1596
10280.46 1533
10281.41 1432
10282.37 1483
10283.33 1599
10284.29 1510
10285.24 1408
10286.20 1492
10287.16 1506
10288.12 1490
10289.08 1429
10290.03 1436
10290.99 1453
10291.95 1473
10292.91 1480
10293.87 1452
10294.82 1525
10295.78 1475
10296.74 1475
10297.70 1480
10298.66 1532
10299.61 1522
10300.57 1511
10301.53 1516
10302.49 1504
10303.45 1529
10304.41 1553
10305.37 1495
10306.32 1483
10307.28 1476
10308.24 1416
10309.20 1420
10310.16 1464
10311.12 1384
10312.08 1402
10313.04 1426
10314.00 1490
10314.95 1450
10315.91 1475
10316.87 1482
10317.83 1476
10318.79 1541
10319.75 1511
10320.71 1549
10321.67 1516
10322.63 1522
10323.59 1506
10324.55 1583
10325.51 1589
10326.47 1463
10327.43 1458
10328.39 1486
10329.35 1542
10330.31 1525
10331.27 1539
10332.23 1489
10333.19 1529
10334.15 1687
10335.11 1674
10336.07 1698
10337.03 1808
10337.99 1711
10338.95 1772
10339.91 1717
10340.87 1605
10341.83 1617
10342.79 1540
10343.75 1543
10344.71 1541
10345.67 1403
10346.63 1437
10347.59 1437
10348.55 1477
10349.51 1437
10350.47 1428
10351.43 1456
10352.39 1447
10353.35 1494
10354.31 1399
10355.28 1444
10356.24 1370
10357.20 1354
10358.16 1425
10359.12 1372
10360.08 1396
10361.04 1365
10362.00 1373
10362.96 1266
10363.93 1337
10364.89 1321
10365.85 1388
10366.81 1406
10367.77 1378
10368.73 1364
10369.69 1409
10370.66 1455
10371.62 1408
10372.58 1378
10373.54 1319
10374.50 1398
10375.47 1383
10376.43 1368
10377.39 1379
10378.35 1366
10379.31 1346
10380.28 1398
10381.24 1474
10382.20 1347
10383.16 1421
10384.12 1408
10385.09 1428
10386.05 1339
10387.01 1334
10387.97 1266
10388.94 1320
10389.90 1349
10390.86 1314
10391.82 1306
10392.79 1358
10393.75 1357
10394.71 1390
10395.68 1356
10396.64 1363
10397.60 1370
10398.56 1423
10399.53 1374
10400.49 1362
10401.45 1341
10402.42 1348
10403.38 1397
10404.34 1354
10405.31 1398
10406.27 1416
10407.23 1424
10408.20 1424
10409.16 1479
10410.12 1431
10411.09 1417
10412.05 1483
10413.01 1383
10413.98 1473
10414.94 1474
10415.90 1416
10416.87 1424
10417.83 1450
10418.80 1399
10419.76 1430
10420.72 1498
10421.69 1582
10422.65 1713
10423.62 1852
10424.58 1883
10425.54 1824
10426.51 1894
10427.47 1859
10428.44 1796
10429.40 1713
10430.37 1697
10431.33 1694
10432.30 1580
10433.26 1522
10434.22 1518
10435.19 1386
10436.15 1399
10437.12 1448
10438.08 1449
10439.05 1435
10440.01 1327
10440.98 1345
10441.94 1346
10442.91 1300
10443.87 1344
10444.84 1340
10445.80 1371
10446.77 1357
10447.73 1382
10448.70 1388
10449.66 1264
10450.63 1306
10451.59 1365
10452.56 1379
10453.53 1347
10454.49 1279
10455.46 1399
10456.42 1337
10457.39 1305
10458.35 1227
10459.32 1255
10460.29 1308
10461.25 1248
10462.22 1269
10463.18 1356
10464.15 1379
10465.12 1328
10466.08 1308
10467.05 1323
10468.01 1279
10468.98 1323
10469.95 1361
10470.91 1381
10471.88 1319
10472.85 1286
10473.81 1307
10474.78 1376
10475.74 1274
10476.71 1323
10477.68 1335
10478.64 1267
10479.61 1350
10480.58 1313
10481.54 1372
10482.51 1333
10483.48 1351
10484.45 1256
10485.41 1295
10486.38 1365
10487.35 1381
10488.31 1385
10489.28 1360
10490.25 1368
10491.22 1423
10492.18 1411
10493.15 1339
10494.12 1333
10495.08 1333
10496.05 1338
10497.02 1353
10497.99 1318
10498.95 1426
10499.92 1412
10500.89 1460
10501.86 1394
10502.83 1368
10503.79 1365
10504.76 1395
10505.73 1357
10506.70 1321
10507.67 1350
10508.63 1370
10509.60 1312
10510.57 1299
10511.54 1326
10512.51 1374
10513.47 1375
10514.44 1375
10515.41 1353
10516.38 1435
10517.35 1405
10518.32 1372
10519.28 1392
10520.25 1359
10521.22 1419
10522.19 1422
10523.16 1407
10524.13 1425
10525.10 1394
10526.07 1455
10527.03 1456
10528.00 1381
10528.97 1367
10529.94 1478
10530.91 1452
10531.88 1392
10532.85 1378
10533.82 1362
10534.79 1433
10535.76 1367
10536.73 1430
10537.70 1451
10538.67 1412
10539.63 1390
10540.60 1382
10541.57 1426
10542.54 1349
10543.51 1364
10544.48 1360
10545.45 1387
10546.42 1305
10547.39 1395
10548.36 1442
10549.33 1456
10550.30 1413
10551.27 1424
10552.24 1387
10553.21 1435
10554.18 1426
10555.15 1370
10556.12 1472
10557.09 1445
10558.06 1431
10559.03 1427
10560.00 1502
10560.97 1532
10561.95 1666
10562.92 1709
10563.89 1726
10564.86 1765
10565.83 1859
10566.80 1904
10567.77 1826
10568.74 1930
10569.71 1927
10570.68 1891
10571.65 1855
10572.62 1725
10573.59 1736
10574.57 1641
10575.54 1606
10576.51 1569
10577.48 1578
10578.45 1483
10579.42 1535
10580.39 1473
10581.36 1468
10582.34 1458
10583.31 1480
10584.28 1396
10585.25 1358
10586.22 1437
10587.19 1512
10588.17 1528
10589.14 1423
10590.11 1435
10591.08 1468
10592.05 1359
10593.02 1457
10594.00 1455
10594.97 1532
10595.94 1546
10596.91 1576
10597.89 1502
10598.86 1452
10599.83 1507
10600.80 1538
10601.77 1558
10602.75 1559
10603.72 1510
10604.69 1565
10605.66 1592
10606.64 1468
10607.61 1427
10608.58 1462
10609.55 1568
10610.53 1504
10611.50 1459
10612.47 1453
10613.45 1414
10614.42 1451
10615.39 1355
10616.36 1411
10617.34 1418
10618.31 1481
10619.28 1411
10620.26 1383
10621.23 1477
10622.20 1465
10623.18 1432
10624.15 1450
10625.12 1484
10626.10 1523
10627.07 1443
10628.04 1514
10629.02 1450
10629.99 1366
10630.97 1425
10631.94 1489
10632.91 1452
10633.89 1486
10634.86 1486
10635.83 1485
10636.81 1532
10637.78 1443
10638.76 1537
10639.73 1537
10640.70 1663
10641.68 1703
10642.65 1716
10643.63 1755
10644.60 1853
10645.58 1881
10646.55 1964
10647.53 1979
10648.50 1812
10649.47 1837
10650.45 1793
10651.42 1764
10652.40 1608
10653.37 1595
10654.35 1519
10655.32 1473
10656.30 1415
10657.27 1408
10658.25 1397
10659.22 1402
10660.20 1373
10661.17 1522
10662.15 1477
10663.12 1360
10664.10 1467
10665.07 1520
10666.05 1393
10667.02 1361
10668.00 1388
10668.97 1388
10669.95 1357
10670.93 1409
10671.90 1440
10672.88 1415
10673.85 1364
10674.83 1407
10675.80 1456
10676.78 1450
10677.76 1398
10678.73 1381
10679.71 1346
10680.68 1399
10681.66 1378
10682.63 1418
10683.61 1426
10684.59 1425
10685.56 1397
10686.54 1452
10687.52 1453
10688.49 1489
10689.47 1494
10690.44 1507
10691.42 1447
10692.40 1415
10693.37 1422
10694.35 1339
10695.33 1337
10696.30 1339
10697.28 1359
10698.26 1356
10699.23 1335
10700.21 1316
10701.19 1310
10702.17 1353
10703.14 1270
10704.12 1302
10705.10 1314
10706.07 1309
10707.05 1287
10708.03 1255
10709.01 1307
10709.98 1397
10710.96 1323
10711.94 1244
10712.91 1363
10713.89 1400
10714.87 1365
10715.85 1317
10716.83 1328
10717.80 1355
10718.78 1354
10719.76 1308
10720.74 1323
10721.71 1323
10722.69 1340
10723.67 1315
10724.65 1368
10725.63 1356
10726.60 1361
10727.58 1361
10728.56 1399
10729.54 1367
10730.52 1335
10731.49 1305
10732.47 1302
10733.45 1275
10734.43 1343
10735.41 1360
10736.39 1385
10737.37 1362
10738.34 1348
10739.32 1394
10740.30 1309
10741.28 1372
10742.26 1410
10743.24 1304
10744.22 1354
10745.20 1323
10746.17 1398
10747.15 1340
10748.13 1387
10749.11 1407
10750.09 1366
10751.07 1350
10752.05 1358
10753.03 1302
10754.01 1343
10754.99 1348
10755.97 1279
10756.95 1370
10757.93 1342
10758.91 1435
10759.88 1387
10760.86 1404
10761.84 1397
10762.82 1363
10763.80 1358
10764.78 1313
10765.76 1346
10766.74 1322
10767.72 1352
10768.70 1420
10769.68 1391
10770.66 1404
10771.64 1359
10772.62 1348
10773.60 1393
10774.58 1425
10775.56 1325
10776.54 1355
10777.52 1365
10778.51 1376
10779.49 1372
10780.47 1364
10781.45 1416
10782.43 1531
10783.41 1599
10784.39 1597
10785.37 1534
10786.35 1483
10787.33 1547
10788.31 1575
10789.29 1474
10790.27 1461
10791.26 1465
10792.24 1468
10793.22 1430
10794.20 1416
10795.18 1352
10796.16 1400
10797.14 1384
10798.12 1437
10799.10 1396
10800.09 1387
10801.07 1430
10802.05 1384
10803.03 1398
10804.01 1424
10804.99 1418
10805.98 1486
10806.96 1450
10807.94 1347
10808.92 1344
10809.90 1342
10810.89 1487
10811.87 1489
10812.85 1437
10813.83 1364
10814.81 1378
10815.80 1368
10816.78 1407
10817.76 1420
10818.74 1451
10819.72 1454
10820.71 1421
10821.69 1414
10822.67 1467
10823.65 1439
10824.64 1424
10825.62 1376
10826.60 1434
10827.58 1509
10828.57 1461
10829.55 1493
10830.53 1459
10831.52 1454
10832.50 1554
10833.48 1477
10834.46 1527
10835.45 1458
10836.43 1455
10837.41 1441
10838.40 1506
10839.38 1465
10840.36 1507
10841.35 1489
10842.33 1625
10843.31 1618
10844.30 1470
10845.28 1415
10846.26 1497
10847.25 1618
10848.23 1618
10849.21 1556
10850.20 1556
10851.18 1564
10852.17 1565
10853.15 1554
10854.13 1519
10855.12 1573
10856.10 1582
10857.09 1604
10858.07 1673
10859.05 1648
10860.04 1618
10861.02 1585
10862.01 1636
10862.99 1667
10863.97 1623
10864.96 1615
10865.94 1636
10866.93 1646
10867.91 1743
10868.90 1711
10869.88 1700
10870.87 1716
10871.85 1738
10872.84 1731
10873.82 1793
10874.81 1798
10875.79 1816
10876.78 1781
10877.76 1771
10878.75 1900
10879.73 1808
10880.72 1861
10881.70 1878
10882.69 1817
10883.67 1804
10884.66 1806
10885.64 1885
10886.63 1851
10887.61 1854
10888.60 1874
10889.58 1899
10890.57 1934
10891.55 1966
10892.54 2000
10893.53 2083
10894.51 1996
10895.50 1911
10896.48 1938
10897.47 2049
10898.45 2052
10899.44 1949
10900.43 2024
10901.41 1958
10902.40 2003
10903.38 1989
10904.37 1984
10905.36 2051
10906.34 1980
10907.33 1985
10908.32 2043
10909.30 2114
10910.29 2155
10911.28 2120
10912.26 2135
10913.25 2212
10914.24 2107
10915.22 2187
10916.21 2189
10917.20 2261
10918.18 2239
10919.17 2228
10920.16 2187
10921.14 2206
10922.13 2355
10923.12 2331
10924.10 2350
10925.09 2409
10926.08 2389
10927.07 2340
10928.05 2288
10929.04 2282
10930.03 2289
10931.01 2321
10932.00 2324
10932.99 2252
10933.98 2389
10934.96 2323
10935.95 2321
10936.94 2533
10937.93 2462
10938.92 2385
10939.90 2506
10940.89 2420
10941.88 2443
10942.87 2558
10943.85 2496
10944.84 2575
10945.83 2595
10946.82 2692
10947.81 2749
10948.79 2751
10949.78 2778
10950.77 2766
10951.76 2697
10952.75 2624
10953.74 2789
10954.72 2944
10955.71 2915
10956.70 2744
10957.69 2978
10958.68 3101
10959.67 3235
10960.66 3325
10961.65 3443
10962.63 3533
10963.62 3627
10964.61 3718
10965.60 3898
10966.59 3875
10967.58 3857
10968.57 3808
10969.56 3683
10970.55 3579
10971.54 3420
10972.52 3321
10973.51 3214
10974.50 3170
10975.49 3144
10976.48 3116
10977.47 2967
10978.46 2962
10979.45 3020
10980.44 2939
10981.43 3002
10982.42 3008
10983.41 2897
10984.40 2967
10985.39 2984
10986.38 2924
10987.37 2934
10988.36 2996
10989.35 3115
10990.34 3080
10991.33 3160
10992.32 3141
10993.31 3059
10994.30 3092
10995.29 3168
10996.28 3137
10997.27 3232
10998.26 3229
10999.25 3480
11000.24 3598
11001.23 3703
11002.22 4077
11003.21 4325
11004.20 4755
11005.20 5139
11006.19 5255
11007.18 5338
11008.17 5258
11009.16 5121
11010.15 4940
11011.14 4650
11012.13 4252
11013.12 3890
11014.11 3677
11015.10 3341
11016.10 3231
11017.09 3063
11018.08 2770
11019.07 2740
11020.06 2645
11021.05 2608
11022.04 2529
11023.04 2557
11024.03 2508
11025.02 2422
11026.01 2349
11027.00 2398
11027.99 2432
11028.99 2436
11029.98 2417
11030.97 2373
11031.96 2304
11032.95 2292
11033.95 2317
11034.94 2386
11035.93 2391
11036.92 2262
11037.91 2172
11038.91 2135
11039.90 2171
11040.89 2198
11041.88 2136
11042.88 2171
11043.87 2149
11044.86 2147
11045.85 2178
11046.85 2210
11047.84 2127
11048.83 2006
11049.82 2073
11050.82 2006
11051.81 1991
11052.80 2020
11053.80 2033
11054.79 2083
11055.78 2069
11056.77 2060
11057.77 1985
11058.76 2030
11059.75 1997
11060.75 2006
11061.74 1988
11062.73 1942
11063.73 1976
11064.72 1985
11065.71 2030
11066.71 1971
11067.70 1980
11068.69 2010
11069.69 1984
11070.68 1984
11071.68 1953
11072.67 1939
11073.66 2053
11074.66 2005
11075.65 1964
11076.65 1985
11077.64 1907
11078.63 1990
11079.63 2018
11080.62 1974
11081.62 1913
11082.61 1933
11083.60 2030
11084.60 1889
11085.59 1898
11086.59 1883
11087.58 1917
11088.58 1894
11089.57 1888
11090.57 1882
11091.56 1878
11092.55 1893
11093.55 1927
11094.54 1887
11095.54 1928
11096.53 1882
11097.53 1859
11098.52 1810
11099.52 1800
11100.51 1783
11101.51 1806
11102.50 1851
11103.50 1827
11104.49 1838
11105.49 1733
11106.48 1813
11107.48 1898
11108.48 1801
11109.47 1771
11110.47 1804
11111.46 1777
11112.46 1737
11113.45 1723
11114.45 1720
11115.44 1723
11116.44 1768
11117.44 1747
11118.43 1774
11119.43 1642
11120.42 1617
11121.42 1680
11122.42 1706
11123.41 1698
11124.41 1562
11125.40 1697
11126.40 1727
11127.40 1675
11128.39 1671
11129.39 1653
11130.38 1694
11131.38 1721
11132.38 1781
11133.37 1816
11134.37 1647
11135.37 1674
11136.36 1687
11137.36 1588
11138.36 1589
11139.35 1631
11140.35 1628
11141.35 1580
11142.34 1535
11143.34 1513
11144.34 1585
11145.34 1546
11146.33 1522
11147.33 1560
11148.33 1586
11149.32 1611
11150.32 1593
11151.32 1606
11152.32 1657
11153.31 1585
11154.31 1572
11155.31 1490
11156.31 1544
11157.30 1509
11158.30 1498
11159.30 1422
11160.30 1457
11161.29 1470
11162.29 1485
11163.29 1506
11164.29 1540
11165.29 1472
11166.28 1481
11167.28 1432
11168.28 1430
11169.28 1445
11170.28 1443
11171.27 1442
11172.27 1481
11173.27 1457
11174.27 1508
11175.27 1547
11176.27 1572
11177.26 1418
11178.26 1451
11179.26 1481
11180.26 1413
11181.26 1474
11182.26 1465
11183.26 1397
11184.26 1447
11185.25 1471
11186.25 1484
11187.25 1365
11188.25 1403
11189.25 1410
11190.25 1450
11191.25 1510
11192.25 1469
11193.25 1469
11194.25 1533
11195.24 1494
11196.24 1415
11197.24 1444
11198.24 1456
11199.24 1473
11200.24 1438
11201.24 1475
11202.24 1563
11203.24 1526
11204.24 1517
11205.24 1485
11206.24 1385
11207.24 1412
11208.24 1375
11209.24 1492
11210.24 1390
11211.24 1420
11212.24 1426
11213.24 1472
11214.24 1411
11215.24 1392
11216.24 1420
11217.24 1405
11218.24 1368
11219.24 1360
11220.24 1345
11221.24 1451
11222.24 1435
11223.24 1374
11224.24 1411
11225.24 1362
11226.24 1467
11227.25 1443
11228.25 1460
11229.25 1481
11230.25 1392
11231.25 1338
11232.25 1395
11233.25 1383
11234.25 1376
11235.25 1446
11236.25 1421
11237.25 1367
11238.26 1415
11239.26 1467
11240.26 1492
11241.26 1391
11242.26 1513
11243.26 1443
11244.26 1416
11245.27 1396
11246.27 1396
11247.27 1481
11248.27 1459
11249.27 1415
11250.27 1482
11251.28 1455
11252.28 1401
11253.28 1436
11254.28 1515
11255.28 1391
11256.29 1334
11257.29 1392
11258.29 1333
11259.29 1346
11260.29 1376
11261.30 1381
11262.30 1338
11263.30 1428
11264.30 1355
11265.31 1435
11266.31 1390
11267.31 1447
11268.31 1376
11269.32 1356
11270.32 1398
11271.32 1413
11272.32 1396
11273.33 1375
11274.33 1491
11275.33 1510
11276.33 1474
11277.34 1528
11278.34 1496
11279.34 1465
11280.35 1526
11281.35 1487
11282.35 1497
11283.36 1555
11284.36 1589
11285.36 1582
11286.37 1529
11287.37 1502
11288.37 1549
11289.38 1607
11290.38 1602
11291.38 1523
11292.39 1504
11293.39 1486
11294.39 1456
11295.40 1405
11296.40 1410
11297.41 1399
11298.41 1370
11299.41 1451
11300.42 1468
11301.42 1447
11302.43 1447
11303.43 1424
11304.43 1416
11305.44 1455
11306.44 1415
11307.45 1414
11308.45 1404
11309.46 1446
11310.46 1471
11311.46 1395
11312.47 1495
11313.47 1568
11314.48 1570
11315.48 1529
11316.49 1556
11317.49 1553
11318.50 1615
11319.50 1650
11320.51 1686
11321.51 1622
11322.52 1522
11323.52 1602
11324.53 1593
11325.53 1533
11326.54 1518
11327.54 1485
11328.55 1494
11329.55 1526
11330.56 1582
11331.56 1571
11332.57 1475
11333.57 1492
11334.58 1408
11335.58 1461
11336.59 1406
11337.60 1506
11338.60 1428
11339.61 1383
11340.61 1489
11341.62 1523
11342.62 1452
11343.63 1535
11344.64 1564
11345.64 1465
11346.65 1574
11347.65 1629
11348.66 1586
11349.67 1536
11350.67 1549
11351.68 1502
11352.69 1514
11353.69 1573
11354.70 1508
11355.71 1467
11356.71 1362
11357.72 1382
11358.72 1404
11359.73 1449
11360.74 1342
11361.74 1350
11362.75 1348
11363.76 1301
11364.76 1347
11365.77 1272
11366.78 1317
11367.79 1350
11368.79 1329
11369.80 1294
11370.81 1319
11371.81 1357
11372.82 1289
11373.83 1312
11374.84 1337
11375.84 1385
11376.85 1324
11377.86 1310
11378.87 1286
11379.87 1284
11380.88 1285
11381.89 1359
11382.90 1313
11383.90 1249
11384.91 1358
11385.92 1320
11386.93 1325
11387.93 1340
11388.94 1306
11389.95 1277
11390.96 1308
11391.97 1339
11392.97 1362
11393.98 1310
11394.99 1278
11396.00 1210
11397.01 1250
11398.02 1299
11399.02 1306
11400.03 1387
11401.04 1358
11402.05 1264
11403.06 1355
11404.07 1309
11405.08 1330
11406.08 1257
11407.09 1327
11408.10 1290
11409.11 1272
11410.12 1220
11411.13 1208
11412.14 1281
11413.15 1228
11414.15 1268
11415.16 1200
11416.17 1237
11417.18 1329
11418.19 1204
11419.20 1269
11420.21 1230
11421.22 1241
11422.23 1247
11423.24 1269
11424.25 1230
11425.26 1217
11426.27 1226
11427.28 1254
11428.29 1302
11429.30 1277
11430.31 1277
11431.32 1293
11432.32 1305
11433.33 1306
11434.34 1294
11435.35 1263
11436.36 1234
11437.37 1257
11438.38 1226
11439.39 1203
11440.41 1331
11441.42 1305
11442.43 1316
11443.44 1247
11444.45 1221
11445.46 1294
11446.47 1312
11447.48 1239
11448.49 1283
11449.50 1219
11450.51 1173
11451.52 1213
11452.53 1198
11453.54 1187
11454.55 1213
11455.56 1222
11456.57 1229
11457.59 1248
11458.60 1246
11459.61 1278
11460.62 1272
11461.63 1287
11462.64 1239
11463.65 1170
11464.66 1272
11465.67 1257
11466.69 1219
11467.70 1210
11468.71 1148
11469.72 1242
11470.73 1233
11471.74 1232
11472.75 1237
11473.77 1238
11474.78 1288
11475.79 1298
11476.80 1282
11477.81 1232
11478.83 1252
11479.84 1237
11480.85 1291
11481.86 1230
11482.87 1230
11483.89 1236
11484.90 1263
11485.91 1269
11486.92 1224
11487.93 1159
11488.95 1157
11489.96 1225
11490.97 1234
11491.98 1246
11493.00 1279
11494.01 1278
11495.02 1230
11496.03 1231
11497.05 1171
11498.06 1253
11499.07 1149
11500.09 1218
11501.10 1255
11502.11 1220
11503.12 1125
11504.14 1184
11505.15 1174
11506.16 1200
11507.18 1154
11508.19 1158
11509.20 1234
11510.22 1268
11511.23 1321
11512.24 1312
11513.26 1192
11514.27 1182
11515.28 1192
11516.30 1175
11517.31 1227
11518.32 1223
11519.34 1166
11520.35 1214
11521.37 1240
11522.38 1201
11523.39 1214
11524.41 1229
11525.42 1204
11526.44 1189
11527.45 1160
11528.46 1192
11529.48 1181
11530.49 1176
11531.51 1247
11532.52 1273
11533.53 1214
11534.55 1184
11535.56 1230
11536.58 1232
11537.59 1254
11538.61 1236
11539.62 1235
11540.64 1254
11541.65 1238
11542.67 1215
11543.68 1190
11544.69 1223
11545.71 1241
11546.72 1225
11547.74 1194
11548.75 1233
11549.77 1260
11550.78 1268
11551.80 1285
11552.81 1192
11553.83 1259
11554.85 1240
11555.86 1219
11556.88 1264
11557.89 1260
11558.91 1231
11559.92 1224
11560.94 1286
11561.95 1292
11562.97 1261
11563.98 1249
11565.00 1286
11566.02 1315
11567.03 1276
11568.05 1269
11569.06 1190
11570.08 1284
11571.10 1314
11572.11 1366
11573.13 1306
11574.14 1340
11575.16 1351
11576.18 1323
11577.19 1286
11578.21 1280
11579.22 1352
11580.24 1374
11581.26 1323
11582.27 1337
11583.29 1319
11584.31 1345
11585.32 1378
11586.34 1454
11587.36 1437
11588.37 1408
11589.39 1418
11590.41 1470
11591.42 1502
11592.44 1509
11593.46 1540
11594.47 1566
11595.49 1581
11596.51 1522
11597.53 1580
11598.54 1673
11599.56 1777
11600.58 1777
11601.59 1834
11602.61 1979
11603.63 2058
11604.65 2103
11605.66 2280
11606.68 2219
11607.70 2175
11608.72 2198
11609.74 2174
11610.75 2067
11611.77 1948
11612.79 1820
11613.81 1707
11614.82 1637
11615.84 1575
11616.86 1469
11617.88 1490
11618.90 1464
11619.91 1499
11620.93 1391
11621.95 1436
11622.97 1362
11623.99 1382
11625.01 1386
11626.02 1413
11627.04 1301
11628.06 1249
11629.08 1360
11630.10 1285
11631.12 1275
11632.14 1390
11633.15 1422
11634.17 1317
11635.19 1347
11636.21 1386
11637.23 1324
11638.25 1262
11639.27 1286
11640.29 1242
11641.30 1295
11642.32 1262
11643.34 1245
11644.36 1304
11645.38 1323
11646.40 1301
11647.42 1233
11648.44 1212
11649.46 1238
11650.48 1271
11651.50 1203
11652.52 1236
11653.54 1236
11654.56 1177
11655.58 1193
11656.60 1247
11657.62 1194
11658.64 1224
11659.66 1226
11660.68 1163
11661.70 1265
11662.72 1211
11663.74 1270
11664.76 1225
11665.78 1224
11666.80 1151
11667.82 1190
11668.84 1211
11669.86 1210
11670.88 1208
11671.90 1246
11672.92 1217
11673.94 1238
11674.96 1173
11675.98 1239
11677.00 1300
11678.02 1235
11679.04 1222
11680.06 1202
11681.08 1276
11682.10 1212
11683.12 1257
11684.15 1280
11685.17 1250
11686.19 1251
11687.21 1252
11688.23 1269
11689.25 1297
11690.27 1250
11691.29 1257
11692.31 1317
11693.34 1284
11694.36 1276
11695.38 1275
11696.40 1239
11697.42 1250
11698.44 1246
11699.46 1265
11700.49 1280
11701.51 1281
11702.53 1162
11703.55 1178
11704.57 1224
11705.60 1271
11706.62 1214
11707.64 1215
11708.66 1220
11709.68 1192
11710.71 1207
11711.73 1219
11712.75 1209
11713.77 1246
11714.79 1233
11715.82 1173
11716.84 1202
11717.86 1218
11718.88 1315
11719.91 1339
11720.93 1261
11721.95 1163
11722.97 1176
11724.00 1256
11725.02 1243
11726.04 1139
11727.07 1183
11728.09 1242
11729.11 1234
11730.13 1244
11731.16 1234
11732.18 1192
11733.20 1186
11734.23 1186
11735.25 1212
11736.27 1226
11737.30 1179
11738.32 1179
11739.34 1222
11740.37 1258
11741.39 1212
11742.41 1165
11743.44 1236
11744.46 1294
11745.48 1223
11746.51 1247
11747.53 1237
11748.55 1328
11749.58 1223
11750.60 1206
11751.63 1223
11752.65 1243
11753.67 1340
11754.70 1253
11755.72 1221
11756.75 1322
11757.77 1254
11758.79 1287
11759.82 1272
11760.84 1245
11761.87 1284
11762.89 1310
11763.92 1257
11764.94 1303
11765.97 1300
11766.99 1236
11768.01 1233
11769.04 1275
11770.06 1315
11771.09 1210
11772.11 1242
11773.14 1237
11774.16 1262
11775.19 1284
11776.21 1278
11777.24 1240
11778.26 1161
11779.29 1266
11780.31 1263
11781.34 1300
11782.36 1326
11783.39 1220
11784.41 1260
11785.44 1285
11786.46 1266
11787.49 1279
11788.52 1322
11789.54 1297
11790.57 1221
11791.59 1268
11792.62 1384
11793.64 1345
11794.67 1316
11795.70 1322
11796.72 1317
11797.75 1286
11798.77 1306
11799.80 1262
11800.83 1251
11801.85 1259
11802.88 1392
11803.90 1355
11804.93 1305
11805.96 1316
11806.98 1337
11808.01 1393
11809.04 1379
11810.06 1369
11811.09 1442
11812.11 1440
11813.14 1392
11814.17 1412
11815.19 1389
11816.22 1337
11817.25 1280
11818.27 1283
11819.30 1358
11820.33 1367
11821.36 1372
11822.38 1382
11823.41 1350
11824.44 1351
11825.46 1481
11826.49 1438
11827.52 1426
11828.54 1368
11829.57 1443
11830.60 1429
11831.63 1426
11832.65 1439
11833.68 1454
11834.71 1495
11835.74 1452
11836.76 1436
11837.79 1455
11838.82 1491
11839.85 1447
11840.88 1501
11841.90 1523
11842.93 1510
11843.96 1515
11844.99 1547
11846.01 1571
11847.04 1447
11848.07 1501
11849.10 1457
11850.13 1505
11851.16 1500
11852.18 1459
11853.21 1466
11854.24 1471
11855.27 1463
11856.30 1538
11857.33 1548
11858.35 1525
11859.38 1480
11860.41 1559
11861.44 1612
11862.47 1643
11863.50 1616
11864.53 1643
11865.56 1660
11866.58 1628
11867.61 1638
11868.64 1585
11869.67 1709
11870.70 1682
11871.73 1679
11872.76 1626
11873.79 1595
11874.82 1679
11875.85 1622
11876.88 1756
11877.91 1727
11878.93 1679
11879.96 1747
11880.99 1765
11882.02 1729
11883.05 1711
11884.08 1744
11885.11 1831
11886.14 1842
11887.17 1832
11888.20 1775
11889.23 1828
11890.26 1852
11891.29 1838
11892.32 1839
11893.35 1888
11894.38 1852
11895.41 2000
11896.44 1965
11897.47 1924
11898.50 1906
11899.53 2001
11900.56 2040
11901.59 2012
11902.62 2075
11903.65 2289
11904.69 2293
11905.72 2167
11906.75 2299
11907.78 2239
11908.81 2267
11909.84 2290
11910.87 2325
11911.90 2315
11912.93 2296
11913.96 2282
11914.99 2272
11916.02 2202
11917.06 2164
11918.09 2294
11919.12 2188
11920.15 2217
11921.18 2179
11922.21 2127
11923.24 2209
11924.27 2201
11925.31 2153
11926.34 2112
11927.37 2173
11928.40 2285
11929.43 2258
11930.46 2183
11931.50 2304
11932.53 2390
11933.56 2547
11934.59 2635
11935.62 2864
11936.65 2947
11937.69 3033
11938.72 3215
11939.75 3350
11940.78 3175
11941.81 3125
11942.85 2970
11943.88 2813
11944.91 2733
11945.94 2616
11946.98 2468
11948.01 2367
11949.04 2264
11950.07 2223
11951.11 2169
11952.14 2058
11953.17 1909
11954.20 1902
11955.24 1923
11956.27 1900
11957.30 1905
11958.34 1895
11959.37 1833
11960.40 1747
11961.43 1826
11962.47 1767
11963.50 1854
11964.53 1759
11965.57 1797
11966.60 1844
11967.63 1742
11968.67 1752
11969.70 1772
11970.73 1791
11971.77 1815
11972.80 1812
11973.83 1774
11974.87 1764
11975.90 1739
11976.94 1634
11977.97 1779
11979.00 1744
11980.04 1697
11981.07 1690
11982.10 1770
11983.14 1708
11984.17 1746
11985.21 1650
11986.24 1716
11987.27 1609
11988.31 1777
11989.34 1746
11990.38 1680
11991.41 1614
11992.45 1726
11993.48 1787
11994.51 1764
11995.55 1748
11996.58 1727
11997.62 1735
11998.65 1707
11999.69 1750
12000.72 1691
12001.76 1836
12002.79 1823
12003.83 1787
12004.86 1698
12005.90 1802
12006.93 1760
12007.97 1735
12009.00 1749
12010.04 1729
12011.07 1765
12012.11 1796
12013.14 1808
12014.18 1800
12015.21 1813
12016.25 1838
12017.28 1897
12018.32 1907
12019.35 1813
12020.39 1853
12021.43 1926
12022.46 1985
12023.50 2027
12024.53 1911
12025.57 1911
12026.60 1968
12027.64 1963
12028.68 1848
12029.71 1849
12030.75 1923
12031.78 1897
12032.82 1915
12033.86 1838
12034.89 1870
12035.93 1855
12036.97 1866
12038.00 1862
12039.04 1821
12040.07 1836
12041.11 1823
12042.15 1839
12043.18 1782
12044.22 1778
12045.26 1805
12046.29 1760
12047.33 1818
12048.37 1794
12049.40 1803
12050.44 1783
12051.48 1798
12052.52 1734
12053.55 1734
12054.59 1735
12055.63 1836
12056.66 1816
12057.70 1808
12058.74 1746
12059.78 1750
12060.81 1745
12061.85 1739
12062.89 1767
12063.92 1773
12064.96 1763
12066.00 1797
12067.04 1826
12068.07 1825
12069.11 1821
12070.15 1904
12071.19 1812
12072.23 1756
12073.26 1846
12074.30 1800
12075.34 1718
12076.38 1779
12077.42 1794
12078.45 1751
12079.49 1801
12080.53 1778
12081.57 1738
12082.61 1775
12083.64 1731
12084.68 1736
12085.72 1838
12086.76 1893
12087.80 1907
12088.84 1821
12089.88 1800
12090.91 1835
12091.95 1844
12092.99 1808
12094.03 1864
12095.07 1823
12096.11 1859
12097.15 1834
12098.19 1887
12099.22 1936
12100.26 1914
12101.30 1993
12102.34 2020
12103.38 1995
12104.42 2057
12105.46 2091
12106.50 2143
12107.54 2160
12108.58 2192
12109.62 2243
12110.66 2259
12111.70 2345
12112.74 2253
12113.77 2219
12114.81 2241
12115.85 2160
12116.89 2054
12117.93 1986
12118.97 1889
12120.01 1812
12121.05 1766
12122.09 1689
12123.13 1680
12124.17 1735
12125.21 1574
12126.25 1652
12127.29 1580
12128.33 1564
12129.37 1603
12130.41 1551
12131.45 1557
12132.50 1660
12133.54 1529
12134.58 1535
12135.62 1550
12136.66 1446
12137.70 1445
12138.74 1396
12139.78 1433
12140.82 1525
12141.86 1534
12142.90 1473
12143.94 1509
12144.98 1470
12146.02 1374
12147.07 1408
12148.11 1476
12149.15 1474
12150.19 1408
12151.23 1426
12152.27 1384
12153.31 1413
12154.35 1399
12155.40 1394
12156.44 1446
12157.48 1506
12158.52 1407
12159.56 1380
12160.60 1382
12161.64 1428
12162.69 1358
12163.73 1372
12164.77 1440
12165.81 1389
12166.85 1453
12167.90 1382
12168.94 1306
12169.98 1344
12171.02 1390
12172.06 1426
12173.11 1351
12174.15 1310
12175.19 1392
12176.23 1460
12177.27 1345
12178.32 1380
12179.36 1382
12180.40 1339
12181.44 1367
12182.49 1342
12183.53 1363
12184.57 1443
12185.61 1527
12186.66 1468
12187.70 1440
12188.74 1409
12189.79 1491
12190.83 1450
12191.87 1450
12192.91 1479
12193.96 1330
12195.00 1450
12196.04 1416
12197.09 1370
12198.13 1369
12199.17 1439
12200.22 1459
12201.26 1456
12202.30 1518
12203.35 1441
12204.39 1383
12205.43 1403
12206.48 1430
12207.52 1441
12208.57 1381
12209.61 1463
12210.65 1397
12211.70 1383
12212.74 1390
12213.78 1348
12214.83 1492
12215.87 1482
12216.92 1395
12217.96 1382
12219.00 1311
12220.05 1441
12221.09 1328
12222.14 1357
12223.18 1383
12224.23 1417
12225.27 1372
12226.31 1408
12227.36 1335
12228.40 1308
12229.45 1367
12230.49 1413
12231.54 1365
12232.58 1378
12233.63 1470
12234.67 1529
12235.72 1466
12236.76 1458
12237.81 1371
12238.85 1374
12239.90 1331
12240.94 1258
12241.99 1341
12243.03 1399
12244.08 1411
12245.12 1452
12246.17 1348
12247.21 1384
12248.26 1335
12249.30 1381
12250.35 1289
12251.39 1360
12252.44 1327
12253.49 1338
12254.53 1403
12255.58 1341
12256.62 1353
12257.67 1342
12258.71 1348
12259.76 1346
12260.81 1379
12261.85 1303
12262.90 1354
12263.94 1337
12264.99 1339
12266.04 1313
12267.08 1265
12268.13 1250
12269.17 1242
12270.22 1270
12271.27 1261
12272.31 1286
12273.36 1306
12274.41 1231
12275.45 1253
12276.50 1258
12277.55 1242
12278.59 1285
12279.64 1236
12280.69 1253
12281.73 1200
12282.78 1170
12283.83 1228
12284.87 1281
12285.92 1256
12286.97 1207
12288.01 1197
12289.06 1186
12290.11 1194
12291.16 1193
12292.20 1188
12293.25 1242
12294.30 1219
12295.35 1194
12296.39 1225
12297.44 1180
12298.49 1242
12299.54 1220
12300.58 1193
12301.63 1266
12302.68 1226
12303.73 1215
12304.77 1301
12305.82 1246
12306.87 1262
12307.92 1243
12308.97 1272
12310.01 1214
12311.06 1257
12312.11 1216
12313.16 1290
12314.21 1246
12315.25 1255
12316.30 1207
12317.35 1224
12318.40 1265
12319.45 1235
12320.50 1294
12321.54 1238
12322.59 1165
12323.64 1144
12324.69 1159
12325.74 1166
12326.79 1177
12327.84 1198
12328.89 1155
12329.93 1190
12330.98 1241
12332.03 1243
12333.08 1205
12334.13 1194
12335.18 1158
12336.23 1154
12337.28 1170
12338.33 1241
12339.38 1200
12340.43 1232
12341.47 1273
12342.52 1220
12343.57 1262
12344.62 1176
12345.67 1213
12346.72 1214
12347.77 1226
12348.82 1215
12349.87 1176
12350.92 1211
12351.97 1176
12353.02 1230
12354.07 1317
12355.12 1220
12356.17 1208
12357.22 1293
12358.27 1198
12359.32 1259
12360.37 1231
12361.42 1267
12362.47 1220
12363.52 1213
12364.57 1231
12365.62 1195
12366.67 1227
12367.72 1266
12368.77 1146
12369.82 1213
12370.87 1216
12371.93 1220
12372.98 1238
12374.03 1189
12375.08 1248
12376.13 1322
12377.18 1221
12378.23 1239
12379.28 1220
12380.33 1220
12381.38 1259
12382.43 1264
12383.49 1232
12384.54 1224
12385.59 1273
12386.64 1262
12387.69 1305
12388.74 1326
12389.79 1295
12390.84 1268
12391.90 1220
12392.95 1271
12394.00 1233
12395.05 1257
12396.10 1331
12397.15 1381
12398.21 1277
12399.26 1280
12400.31 1337
12401.36 1330
12402.41 1289
12403.47 1318
12404.52 1301
12405.57 1297
12406.62 1324
12407.67 1312
12408.73 1421
12409.78 1332
12410.83 1335
12411.88 1297
12412.94 1327
12413.99 1311
12415.04 1284
12416.09 1353
12417.15 1349
12418.20 1343
12419.25 1357
12420.30 1355
12421.36 1366
12422.41 1333
12423.46 1374
12424.52 1278
12425.57 1343
12426.62 1335
12427.67 1323
12428.73 1324
12429.78 1310
12430.83 1357
12431.89 1309
12432.94 1355
12433.99 1368
12435.05 1358
12436.10 1359
12437.15 1347
12438.21 1362
12439.26 1339
12440.31 1337
12441.37 1347
12442.42 1370
12443.47 1391
12444.53 1355
12445.58 1408
12446.64 1342
12447.69 1428
12448.74 1431
12449.80 1417
12450.85 1428
12451.91 1451
12452.96 1439
12454.01 1406
12455.07 1384
12456.12 1377
12457.18 1384
12458.23 1405
12459.29 1406
12460.34 1481
12461.39 1331
12462.45 1329
12463.50 1391
12464.56 1475
12465.61 1483
12466.67 1424
12467.72 1418
12468.78 1388
12469.83 1382
12470.89 1455
12471.94 1441
12473.00 1416
12474.05 1411
12475.11 1398
12476.16 1496
12477.22 1556
12478.27 1552
12479.33 1584
12480.38 1610
12481.44 1588
12482.49 1608
12483.55 1568
12484.60 1648
12485.66 1666
12486.71 1686
12487.77 1646
12488.83 1737
12489.88 1855
12490.94 1724
12491.99 1922
12493.05 1985
12494.10 2083
12495.16 2169
12496.22 2306
12497.27 2454
12498.33 2583
12499.38 2807
12500.44 2890
12501.50 3066
12502.55 3003
12503.61 3103
12504.67 3073
12505.72 2945
12506.78 2817
12507.83 2823
12508.89 2655
12509.95 2478
12511.00 2316
12512.06 2156
12513.12 2124
12514.17 2064
12515.23 1967
12516.29 1875
12517.34 1709
12518.40 1643
12519.46 1674
12520.52 1619
12521.57 1645
12522.63 1627
12523.69 1566
12524.74 1536
12525.80 1580
12526.86 1595
12527.92 1637
12528.97 1673
12530.03 1568
12531.09 1508
12532.15 1435
12533.20 1479
12534.26 1574
12535.32 1615
12536.38 1564
12537.43 1472
12538.49 1498
12539.55 1432
12540.61 1474
12541.66 1481
12542.72 1454
12543.78 1469
12544.84 1456
12545.90 1422
12546.95 1384
12548.01 1450
12549.07 1494
12550.13 1459
12551.19 1473
12552.25 1435
12553.30 1442
12554.36 1452
12555.42 1469
12556.48 1495
12557.54 1440
12558.60 1466
12559.65 1502
12560.71 1403
12561.77 1489
12562.83 1562
12563.89 1428
12564.95 1437
12566.01 1561
12567.07 1572
12568.13 1508
12569.18 1528
12570.24 1545
12571.30 1573
12572.36 1646
12573.42 1545
12574.48 1584
12575.54 1642
12576.60 1645
12577.66 1733
12578.72 1731
12579.78 1832
12580.84 1801
12581.90 1848
12582.96 1789
12584.02 1804
12585.07 1793
12586.13 1825
12587.19 1899
12588.25 1879
12589.31 1830
12590.37 1824
12591.43 1790
12592.49 1725
12593.55 1750
12594.61 1757
12595.67 1764
12596.73 1740
12597.79 1764
12598.86 1736
12599.92 1693
12600.98 1714
12602.04 1695
12603.10 1599
12604.16 1645
12605.22 1684
12606.28 1603
12607.34 1545
12608.40 1605
12609.46 1527
12610.52 1528
12611.58 1537
12612.64 1593
12613.70 1506
12614.76 1417
12615.83 1484
12616.89 1503
12617.95 1517
12619.01 1454
12620.07 1454
12621.13 1450
12622.19 1440
12623.25 1452
12624.32 1424
12625.38 1453
12626.44 1439
12627.50 1412
12628.56 1414
12629.62 1459
12630.68 1448
12631.75 1459
12632.81 1355
12633.87 1379
12634.93 1373
12635.99 1334
12637.05 1297
12638.12 1319
12639.18 1378
12640.24 1354
12641.30 1304
12642.36 1337
12643.43 1367
12644.49 1350
12645.55 1326
12646.61 1302
12647.68 1339
12648.74 1366
12649.80 1366
12650.86 1274
12651.93 1317
12652.99 1417
12654.05 1353
12655.11 1413
12656.18 1467
12657.24 1419
12658.30 1409
12659.36 1326
12660.43 1422
12661.49 1505
12662.55 1447
12663.62 1447
12664.68 1481
12665.74 1468
12666.81 1390
12667.87 1402
12668.93 1376
12670.00 1387
12671.06 1432
12672.12 1433
12673.19 1397
12674.25 1330
12675.31 1388
12676.38 1409
12677.44 1410
12678.50 1308
12679.57 1285
12680.63 1376
12681.69 1382
12682.76 1395
12683.82 1292
12684.89 1269
12685.95 1318
12687.01 1397
12688.08 1346
12689.14 1344
12690.21 1363
12691.27 1358
12692.33 1353
12693.40 1283
12694.46 1362
12695.53 1333
12696.59 1330
12697.66 1442
12698.72 1351
12699.79 1317
12700.85 1425
12701.91 1372
12702.98 1320
12704.04 1368
12705.11 1369
12706.17 1420
12707.24 1458
12708.30 1408
12709.37 1355
12710.43 1403
12711.50 1348
12712.56 1464
12713.63 1412
12714.69 1300
12715.76 1390
12716.82 1346
12717.89 1313
12718.95 1332
12720.02 1347
12721.09 1314
12722.15 1314
12723.22 1301
12724.28 1317
12725.35 1289
12726.41 1213
12727.48 1241
12728.54 1255
12729.61 1257
12730.68 1254
12731.74 1237
12732.81 1281
12733.87 1282
12734.94 1250
12736.01 1238
12737.07 1293
12738.14 1249
12739.20 1278
12740.27 1250
12741.34 1158
12742.40 1260
12743.47 1306
12744.54 1291
12745.60 1286
12746.67 1309
12747.74 1238
12748.80 1188
12749.87 1153
12750.94 1188
12752.00 1215
12753.07 1230
12754.14 1218
12755.20 1211
12756.27 1215
12757.34 1194
12758.40 1199
12759.47 1132
12760.54 1146
12761.60 1192
12762.67 1203
12763.74 1138
12764.81 1118
12765.87 1096
12766.94 1193
12768.01 1174
12769.08 1162
12770.14 1188
12771.21 1200
12772.28 1143
12773.35 1161
12774.41 1078
12775.48 1094
12776.55 1121
12777.62 1151
12778.68 1173
12779.75 1101
12780.82 1169
12781.89 1156
12782.96 1129
12784.02 1097
12785.09 1171
12786.16 1149
12787.23 1158
12788.30 1190
12789.37 1159
12790.43 1154
12791.50 1166
12792.57 1160
12793.64 1110
12794.71 1100
12795.78 1109
12796.84 1172
12797.91 1184
12798.98 1161
12800.05 1066
12801.12 1134
12802.19 1084
12803.26 1116
12804.33 1075
12805.40 1146
12806.46 1131
12807.53 1244
12808.60 1113
12809.67 1089
12810.74 1055
12811.81 1119
12812.88 1207
12813.95 1114
12815.02 1130
12816.09 1169
12817.16 1116
12818.23 1109
12819.30 1115
12820.37 1124
12821.44 1115
12822.50 1102
12823.57 1180
12824.64 1152
12825.71 1152
12826.78 1133
12827.85 1187
12828.92 1208
12829.99 1138
12831.06 1181
12832.13 1100
12833.20 1125
12834.27 1098
12835.34 1129
12836.41 1154
12837.49 1074
12838.56 1088
12839.63 1121
12840.70 1055
12841.77 1018
12842.84 1087
12843.91 1034
12844.98 1051
12846.05 1100
12847.12 1063
12848.19 1146
12849.26 1079
12850.33 1047
12851.40 1061
12852.47 987
12853.55 1042
12854.62 1012
12855.69 1004
12856.76 1103
12857.83 1076
12858.90 1017
12859.97 1031
12861.04 1039
12862.11 1030
12863.19 1010
12864.26 1095
12865.33 1114
12866.40 1055
12867.47 1018
12868.54 986
12869.62 980
12870.69 1006
12871.76 1027
12872.83 1008
12873.90 998
12874.97 1005
12876.05 1008
12877.12 1064
12878.19 1002
12879.26 1011
12880.33 987
12881.41 1022
12882.48 946
12883.55 986
12884.62 1038
12885.70 1025
12886.77 979
12887.84 998
12888.91 1010
12889.98 960
12891.06 999
12892.13 997
12893.20 969
12894.28 1017
12895.35 1005
12896.42 1030
12897.49 1029
12898.57 965
12899.64 999
12900.71 1061
12901.79 1061
12902.86 1009
12903.93 981
12905.00 983
12906.08 1044
12907.15 957
12908.22 957
12909.30 997
12910.37 994
12911.44 984
12912.52 966
12913.59 977
12914.66 990
12915.74 950
12916.81 988
12917.89 981
12918.96 969
12920.03 1004
12921.11 993
12922.18 1016
12923.25 1048
12924.33 1108
12925.40 1016
12926.48 989
12927.55 986
12928.62 1046
12929.70 956
12930.77 929
12931.85 989
12932.92 963
12934.00 963
12935.07 1005
12936.14 1049
12937.22 1074
12938.29 1013
12939.37 1034
12940.44 1064
12941.52 1055
12942.59 1028
12943.67 1019
12944.74 990
12945.82 988
12946.89 1009
12947.97 1037
12949.04 961
12950.12 995
12951.19 1017
12952.27 1009
12953.34 962
12954.42 976
12955.49 989
12956.57 1033
12957.64 1001
12958.72 1012
12959.79 988
12960.87 978
12961.94 1021
12963.02 981
12964.10 952
12965.17 971
12966.25 981
12967.32 952
12968.40 976
12969.47 1027
12970.55 993
12971.63 1020
12972.70 1074
12973.78 1026
12974.85 1040
12975.93 1026
12977.01 1037
12978.08 1080
12979.16 988
12980.23 1027
12981.31 999
12982.39 1036
12983.46 1029
12984.54 999
12985.62 984
12986.69 1052
12987.77 1045
12988.85 1063
12989.92 981
12991.00 1063
12992.08 1076
12993.15 1017
12994.23 976
12995.31 1027
12996.38 997
12997.46 1048
12998.54 1057
12999.61 1017
13000.69 1043
13001.77 1049
13002.85 1091
13003.92 1076
13005.00 1005
13006.08 1015
13007.16 1005
13008.23 1056
13009.31 1043
13010.39 1068
13011.47 1043
13012.54 1102
13013.62 1118
13014.70 1050
13015.78 1116
13016.85 1131
13017.93 1131
13019.01 1077
13020.09 1085
13021.17 1061
13022.24 1042
13023.32 1065
13024.40 1083
13025.48 1075
13026.56 1062
13027.63 1103
13028.71 1046
13029.79 1075
13030.87 1102
13031.95 1073
13033.03 1096
13034.10 1043
13035.18 1071
13036.26 1090
13037.34 1076
13038.42 1114
13039.50 1064
13040.58 1087
13041.66 1173
13042.73 1087
13043.81 1077
13044.89 1132
13045.97 1109
13047.05 1112
13048.13 1103
13049.21 1101
13050.29 1119
13051.37 1114
13052.45 1064
13053.53 1121
13054.60 1126
13055.68 1082
13056.76 1080
13057.84 1118
13058.92 1123
13060.00 1170
13061.08 1129
13062.16 1147
13063.24 1134
13064.32 1141
13065.40 1082
13066.48 1081
13067.56 1125
13068.64 1115
13069.72 1080
13070.80 1126
13071.88 1126
13072.96 1064
13074.04 1044
13075.12 1081
13076.20 1066
13077.28 1088
13078.36 1104
13079.44 1094
13080.52 1089
13081.60 1116
13082.68 1045
13083.76 1126
13084.84 1100
13085.93 1087
13087.01 1092
13088.09 1117
13089.17 1101
13090.25 1082
13091.33 1044
13092.41 1025
13093.49 1023
13094.57 977
13095.65 1079
13096.73 1048
13097.82 1090
13098.90 1063
13099.98 1074
13101.06 1051
13102.14 1060
13103.22 1128
13104.30 1117
13105.38 1049
13106.47 1023
13107.55 1058
13108.63 1092
13109.71 1081
13110.79 1024
13111.87 1025
13112.96 1000
13114.04 1060
13115.12 1006
13116.20 1000
13117.28 1012
13118.37 1122
13119.45 1064
13120.53 1101
13121.61 1054
13122.69 1025
13123.78 1046
13124.86 1001
13125.94 1014
13127.02 1062
13128.11 1071
13129.19 1048
13130.27 1057
13131.35 1084
13132.44 1075
13133.52 1102
13134.60 965
13135.68 903
13136.77 1051
13137.85 1109
13138.93 1061
13140.01 1069
13141.10 1066
13142.18 1098
13143.26 1006
13144.35 1018
13145.43 1077
13146.51 1057
13147.60 1126
13148.68 1060
13149.76 965
13150.85 1041
13151.93 1080
13153.01 1080
13154.10 1082
13155.18 1037
13156.26 1107
13157.35 1099
13158.43 1082
13159.51 1049
13160.60 1086
13161.68 1108
13162.77 1099
13163.85 1076
13164.93 1069
13166.02 1084
13167.10 1052
13168.19 1094
13169.27 1106
13170.35 1097
13171.44 1155
13172.52 1097
13173.61 1077
13174.69 1066
13175.78 1096
13176.86 1116
13177.94 1155
13179.03 1175
13180.11 1116
13181.20 1132
13182.28 1126
13183.37 1070
13184.45 1089
13185.54 1065
13186.62 1076
13187.71 1064
13188.79 1108
13189.88 1065
13190.96 1138
13192.05 1106
13193.13 1063
13194.22 1101
13195.30 1079
13196.39 1105
13197.47 1130
13198.56 1109
13199.64 1116
13200.73 1149
13201.81 1144
13202.90 1131
13203.98 1113
13205.07 1165
13206.16 1146
13207.24 1085
13208.33 1102
13209.41 1212
13210.50 1121
13211.58 1126
13212.67 1143
13213.76 1165
13214.84 1162
13215.93 1211
13217.01 1158
13218.10 1157
13219.19 1170
13220.27 1172
13221.36 1148
13222.45 1149
13223.53 1151
13224.62 1130
13225.70 1155
13226.79 1196
13227.88 1159
13228.96 1144
13230.05 1176
13231.14 1178
13232.22 1246
13233.31 1149
13234.40 1209
13235.48 1188
13236.57 1177
13237.66 1154
13238.74 1124
13239.83 1153
13240.92 1202
13242.01 1164
13243.09 1186
13244.18 1261
13245.27 1237
13246.35 1174
13247.44 1206
13248.53 1230
13249.62 1276
13250.70 1209
13251.79 1271
13252.88 1222
13253.97 1242
13255.05 1248
13256.14 1279
13257.23 1198
13258.32 1282
13259.41 1365
13260.49 1299
13261.58 1235
13262.67 1234
13263.76 1253
13264.85 1303
13265.93 1316
13267.02 1250
13268.11 1270
13269.20 1234
13270.29 1208
13271.37 1254
13272.46 1344
13273.55 1406
13274.64 1343
13275.73 1372
13276.82 1321
13277.91 1349
13278.99 1378
13280.08 1342
13281.17 1347
13282.26 1353
13283.35 1454
13284.44 1417
13285.53 1408
13286.62 1366
13287.70 1437
13288.79 1424
13289.88 1462
13290.97 1414
13292.06 1384
13293.15 1325
13294.24 1431
13295.33 1452
13296.42 1454
13297.51 1470
13298.60 1528
13299.69 1489
13300.78 1487
13301.87 1482
13302.95 1515
13304.04 1567
13305.13 1569
13306.22 1513
13307.31 1530
13308.40 1488
13309.49 1524
13310.58 1567
13311.67 1527
13312.76 1556
13313.85 1566
13314.94 1631
13316.03 1664
13317.12 1677
13318.21 1598
13319.30 1598
13320.39 1641
13321.48 1694
13322.58 1654
13323.67 1618
13324.76 1563
13325.85 1615
13326.94 1614
13328.03 1636
13329.12 1585
13330.21 1604
13331.30 1631
13332.39 1581
13333.48 1560
13334.57 1532
13335.66 1587
13336.75 1595
13337.85 1664
13338.94 1597
13340.03 1687
13341.12 1652
13342.21 1575
13343.30 1555
13344.39 1594
13345.48 1678
13346.58 1644
13347.67 1701
13348.76 1656
13349.85 1668
13350.94 1639
13352.03 1635
13353.12 1729
13354.22 1670
13355.31 1664
13356.40 1709
13357.49 1739
13358.58 1730
13359.68 1838
13360.77 1777
13361.86 1749
13362.95 1811
13364.04 1769
13365.14 1806
13366.23 1770
13367.32 1862
13368.41 1843
13369.51 1870
13370.60 1947
13371.69 1964
13372.78 1975
13373.87 2040
13374.97 2029
13376.06 1975
13377.15 2000
13378.25 1951
13379.34 1966
13380.43 2015
13381.52 1922
13382.62 1849
13383.71 1877
13384.80 1877
13385.90 1796
13386.99 1719
13388.08 1647
13389.17 1659
13390.27 1626
13391.36 1610
13392.45 1653
13393.55 1722
13394.64 1633
13395.73 1547
13396.83 1650
13397.92 1708
13399.02 1679
13400.11 1607
13401.20 1566
13402.30 1547
13403.39 1564
13404.48 1578
13405.58 1549
13406.67 1486
13407.77 1520
13408.86 1541
13409.95 1579
13411.05 1654
13412.14 1555
13413.24 1575
13414.33 1555
13415.42 1548
13416.52 1551
13417.61 1504
13418.71 1540
13419.80 1496
13420.90 1519
13421.99 1529
13423.08 1533
13424.18 1541
13425.27 1516
13426.37 1522
13427.46 1581
13428.56 1521
13429.65 1606
13430.75 1538
13431.84 1532
13432.94 1531
13434.03 1490
13435.13 1566
13436.22 1569
13437.32 1601
13438.41 1588
13439.51 1603
13440.60 1565
13441.70 1571
13442.79 1609
13443.89 1528
13444.98 1590
13446.08 1556
13447.18 1661
13448.27 1602
13449.37 1613
13450.46 1623
13451.56 1634
13452.65 1597
13453.75 1714
13454.85 1644
13455.94 1653
13457.04 1671
13458.13 1720
13459.23 1717
13460.33 1768
13461.42 1706
13462.52 1749
13463.61 1808
13464.71 1739
13465.81 1739
13466.90 1716
13468.00 1792
13469.10 1757
13470.19 1781
13471.29 1749
13472.38 1754
13473.48 1783
13474.58 1888
13475.67 1805
13476.77 1834
13477.87 1761
13478.96 1810
13480.06 1773
13481.16 1778
13482.26 1856
13483.35 1817
13484.45 1774
13485.55 1752
13486.64 1797
13487.74 1863
13488.84 1880
13489.94 1903
13491.03 1879
13492.13 1830
13493.23 1957
13494.32 1918
13495.42 1873
13496.52 1836
13497.62 1899
13498.72 1900
13499.81 1921
13500.91 2050
13502.01 1967
13503.11 2052
13504.20 2027
13505.30 2090
13506.40 2110
13507.50 2104
13508.60 2149
13509.69 2145
13510.79 2094
13511.89 2122
13512.99 2221
13514.09 2145
13515.18 2131
13516.28 2128
13517.38 2066
13518.48 1978
13519.58 1994
13520.68 1993
13521.78 1925
13522.87 1828
13523.97 1864
13525.07 1771
13526.17 1695
13527.27 1653
13528.37 1727
13529.47 1712
13530.57 1620
13531.66 1613
13532.76 1617
13533.86 1595
13534.96 1615
13536.06 1564
13537.16 1602
13538.26 1615
13539.36 1580
13540.46 1553
13541.56 1574
13542.66 1544
13543.76 1516
13544.86 1473
13545.96 1508
13547.05 1584
13548.15 1556
13549.25 1490
13550.35 1508
13551.45 1462
13552.55 1499
13553.65 1472
13554.75 1432
13555.85 1461
13556.95 1438
13558.05 1477
13559.15 1429
13560.25 1338
13561.35 1348
13562.45 1415
13563.55 1424
13564.65 1470
13565.75 1435
13566.85 1420
13567.96 1375
13569.06 1409
13570.16 1442
13571.26 1490
13572.36 1460
13573.46 1424
13574.56 1435
13575.66 1413
13576.76 1429
13577.86 1436
13578.96 1439
13580.06 1396
13581.16 1443
13582.27 1452
13583.37 1366
13584.47 1423
13585.57 1461
13586.67 1393
13587.77 1393
13588.87 1427
13589.97 1443
13591.08 1439
13592.18 1434
13593.28 1409
13594.38 1456
13595.48 1428
13596.58 1437
13597.68 1471
13598.79 1489
13599.89 1457
13600.99 1460
13602.09 1425
13603.19 1456
13604.30 1466
13605.40 1464
13606.50 1373
13607.60 1389
13608.70 1406
13609.81 1427
13610.91 1478
13612.01 1456
13613.11 1480
13614.21 1466
13615.32 1442
13616.42 1400
13617.52 1376
13618.62 1473
13619.73 1504
13620.83 1421
13621.93 1411
13623.03 1497
13624.14 1457
13625.24 1417
13626.34 1321
13627.45 1371
13628.55 1410
13629.65 1347
13630.75 1322
13631.86 1379
13632.96 1369
13634.06 1425
13635.17 1382
13636.27 1382
13637.37 1361
13638.48 1349
13639.58 1316
13640.68 1319
13641.79 1412
13642.89 1364
13643.99 1411
13645.10 1374
13646.20 1362
13647.30 1335
13648.41 1331
13649.51 1389
13650.62 1330
13651.72 1339
13652.82 1360
13653.93 1353
13655.03 1356
13656.14 1371
13657.24 1330
13658.34 1326
13659.45 1314
13660.55 1373
13661.66 1298
13662.76 1252
13663.87 1338
13664.97 1384
13666.07 1393
13667.18 1329
13668.28 1379
13669.39 1369
13670.49 1443
13671.60 1395
13672.70 1337
13673.81 1323
13674.91 1340
13676.02 1411
13677.12 1404
13678.23 1353
13679.33 1386
13680.44 1318
13681.54 1365
13682.65 1380
13683.75 1406
13684.86 1372
13685.96 1418
13687.07 1391
13688.17 1409
13689.28 1388
13690.38 1373
13691.49 1427
13692.59 1478
13693.70 1422
13694.80 1319
13695.91 1353
13697.02 1404
13698.12 1405
13699.23 1396
13700.33 1400
13701.44 1397
13702.55 1438
13703.65 1441
13704.76 1463
13705.86 1447
13706.97 1398
13708.08 1470
13709.18 1470
13710.29 1469
13711.39 1414
13712.50 1450
13713.61 1476
13714.71 1451
13715.82 1480
13716.93 1497
13718.03 1480
13719.14 1496
13720.25 1455
13721.35 1528
13722.46 1497
13723.57 1525
13724.67 1510
13725.78 1571
13726.89 1623
13727.99 1637
13729.10 1644
13730.21 1635
13731.31 1638
13732.42 1581
13733.53 1660
13734.64 1560
13735.74 1640
13736.85 1620
13737.96 1652
13739.07 1684
13740.17 1711
13741.28 1733
13742.39 1753
13743.50 1735
13744.60 1780
13745.71 1716
13746.82 1736
13747.93 1784
13749.03 1720
13750.14 1754
13751.25 1810
13752.36 1832
13753.47 1858
13754.57 1813
13755.68 1782
13756.79 1878
13757.90 1987
13759.01 1914
13760.11 1943
13761.22 1990
13762.33 1943
13763.44 2013
13764.55 2024
13765.66 2014
13766.76 2045
13767.87 2170
13768.98 2226
13770.09 2197
13771.20 2196
13772.31 2259
13773.42 2418
13774.53 2536
13775.63 2575
13776.74 2671
13777.85 2756
13778.96 2727
13780.07 2786
13781.18 2763
13782.29 2778
13783.40 2791
13784.51 2673
13785.62 2693
13786.73 2581
13787.83 2572
13788.94 2458
13790.05 2392
13791.16 2329
13792.27 2165
13793.38 2125
13794.49 2098
13795.60 2052
13796.71 1977
13797.82 1901
13798.93 1813
13800.04 1786
13801.15 1801
13802.26 1863
13803.37 1848
13804.48 1828
13805.59 1739
13806.70 1764
13807.81 1720
13808.92 1678
13810.03 1712
13811.14 1701
13812.25 1718
13813.36 1687
13814.47 1710
13815.58 1668
13816.69 1622
13817.80 1551
13818.91 1602
13820.03 1595
13821.14 1605
13822.25 1537
13823.36 1595
13824.47 1591
13825.58 1635
13826.69 1595
13827.80 1558
13828.91 1564
13830.02 1554
13831.13 1491
13832.25 1543
13833.36 1546
13834.47 1489
13835.58 1479
13836.69 1546
13837.80 1520
13838.91 1400
13840.02 1490
13841.14 1610
13842.25 1579
13843.36 1537
13844.47 1535
13845.58 1553
13846.69 1538
13847.81 1527
13848.92 1536
13850.03 1568
13851.14 1469
13852.25 1542
13853.37 1505
13854.48 1547
13855.59 1551
13856.70 1495
13857.81 1498
13858.93 1612
13860.04 1596
13861.15 1646
13862.26 1620
13863.38 1610
13864.49 1642
13865.60 1572
13866.71 1648
13867.83 1742
13868.94 1706
13870.05 1694
13871.16 1707
13872.28 1739
13873.39 1721
13874.50 1708
13875.61 1748
13876.73 1751
13877.84 1706
13878.95 1714
13880.07 1721
13881.18 1687
13882.29 1665
13883.41 1649
13884.52 1608
13885.63 1651
13886.75 1627
13887.86 1585
13888.97 1556
13890.09 1605
13891.20 1557
13892.31 1596
13893.43 1575
13894.54 1538
13895.65 1560
13896.77 1575
13897.88 1571
13899.00 1508
13900.11 1524
13901.22 1604
13902.34 1592
13903.45 1586
13904.57 1558
13905.68 1558
13906.79 1556
13907.91 1499
13909.02 1564
13910.14 1577
13911.25 1524
13912.37 1476
13913.48 1489
13914.59 1594
13915.71 1502
13916.82 1437
13917.94 1434
13919.05 1489
13920.17 1401
13921.28 1460
13922.40 1463
13923.51 1427
13924.63 1381
13925.74 1449
13926.86 1402
13927.97 1420
13929.09 1403
13930.20 1366
13931.32 1433
13932.43 1381
13933.55 1377
13934.66 1392
13935.78 1483
13936.89 1433
13938.01 1383
13939.12 1401
13940.24 1469
13941.35 1420
13942.47 1417
13943.59 1427
13944.70 1362
13945.82 1332
13946.93 1386
13948.05 1356
13949.16 1418
13950.28 1385
13951.40 1306
13952.51 1384
13953.63 1359
13954.74 1352
13955.86 1344
13956.98 1333
13958.09 1337
13959.21 1370
13960.33 1316
13961.44 1342
13962.56 1332
13963.67 1378
13964.79 1444
13965.91 1421
13967.02 1394
13968.14 1350
13969.26 1394
13970.37 1459
13971.49 1352
13972.61 1335
13973.72 1369
13974.84 1367
13975.96 1330
13977.08 1319
13978.19 1390
13979.31 1388
13980.43 1396
13981.54 1394
13982.66 1389
13983.78 1415
13984.90 1364
13986.01 1384
13987.13 1369
13988.25 1417
13989.37 1427
13990.48 1388
13991.60 1365
13992.72 1432
13993.84 1400
13994.95 1451
13996.07 1502
13997.19 1430
13998.31 1402
13999.42 1395
14000.54 1457
14001.66 1444
14002.78 1418
14003.90 1467
14005.01 1387
14006.13 1444
14007.25 1481
14008.37 1409
14009.49 1387
14010.61 1398
14011.72 1465
14012.84 1504
14013.96 1458
14015.08 1519
14016.20 1471
14017.32 1500
14018.43 1509
14019.55 1596
14020.67 1536
14021.79 1418
14022.91 1516
14024.03 1530
14025.15 1525
14026.27 1588
14027.39 1567
14028.50 1481
14029.62 1550
14030.74 1579
14031.86 1627
14032.98 1533
14034.10 1536
14035.22 1582
14036.34 1547
14037.46 1507
14038.58 1515
14039.70 1533
14040.82 1540
14041.94 1455
14043.06 1482
14044.18 1494
14045.30 1425
14046.41 1426
14047.53 1422
14048.65 1441
14049.77 1381
14050.89 1385
14052.01 1409
14053.13 1431
14054.25 1400
14055.37 1421
14056.49 1440
14057.61 1442
14058.74 1355
14059.86 1376
14060.98 1399
14062.10 1436
14063.22 1510
14064.34 1463
14065.46 1478
14066.58 1498
14067.70 1470
14068.82 1466
14069.94 1431
14071.06 1493
14072.18 1449
14073.30 1446
14074.42 1418
14075.54 1435
14076.66 1480
14077.79 1497
14078.91 1434
14080.03 1442
14081.15 1469
14082.27 1546
14083.39 1515
14084.51 1566
14085.63 1575
14086.76 1546
14087.88 1671
14089.00 1657
14090.12 1664
14091.24 1657
14092.36 1661
14093.48 1715
14094.61 1743
14095.73 1687
14096.85 1642
14097.97 1671
14099.09 1653
14100.22 1667
14101.34 1722
14102.46 1781
14103.58 1784
14104.70 1816
14105.83 1829
14106.95 1834
14108.07 1847
14109.19 1828
14110.31 1839
14111.44 1760
14112.56 1817
14113.68 1713
14114.80 1780
14115.93 1687
14117.05 1654
14118.17 1592
14119.29 1590
14120.42 1488
14121.54 1467
14122.66 1432
14123.79 1469
14124.91 1473
14126.03 1499
14127.15 1485
14128.28 1420
14129.40 1444
14130.52 1422
14131.65 1419
14132.77 1386
14133.89 1367
14135.02 1369
14136.14 1418
14137.26 1404
14138.39 1373
14139.51 1335
14140.63 1306
14141.76 1284
14142.88 1326
14144.00 1338
14145.13 1307
14146.25 1355
14147.38 1334
14148.50 1361
14149.62 1307
14150.75 1275
14151.87 1364
14152.99 1271
14154.12 1294
14155.24 1160
14156.37 1220
14157.49 1239
14158.62 1284
14159.74 1265
14160.86 1242
14161.99 1228
14163.11 1236
14164.24 1252
14165.36 1295
14166.49 1256
14167.61 1193
14168.74 1283
14169.86 1333
14170.99 1262
14172.11 1238
14173.23 1301
14174.36 1290
14175.48 1266
14176.61 1301
14177.73 1233
14178.86 1211
14179.98 1290
14181.11 1250
14182.23 1216
14183.36 1201
14184.49 1245
14185.61 1189
14186.74 1206
14187.86 1168
14188.99 1243
14190.11 1237
14191.24 1192
14192.36 1216
14193.49 1214
14194.61 1219
14195.74 1236
14196.87 1183
14197.99 1191
14199.12 1227
14200.24 1155
14201.37 1200
14202.50 1156
14203.62 1204
14204.75 1170
14205.87 1131
14207.00 1177
14208.13 1203
14209.25 1196
14210.38 1148
14211.50 1182
14212.63 1152
14213.76 1172
14214.88 1142
14216.01 1114
14217.14 1114
14218.26 1115
14219.39 1123
14220.52 1105
14221.64 1052
14222.77 1074
14223.90 1083
14225.02 1092
14226.15 1102
14227.28 1020
14228.41 1006
14229.53 1085
14230.66 1102
14231.79 1133
14232.91 1102
14234.04 1093
14235.17 1079
14236.30 1069
14237.42 1054
14238.55 1042
14239.68 1102
14240.81 1095
14241.93 1053
14243.06 1055
14244.19 1055
14245.32 1069
14246.44 1125
14247.57 1084
14248.70 1066
14249.83 1084
14250.95 1057
14252.08 1098
14253.21 1027
14254.34 1070
14255.47 1106
14256.59 1096
14257.72 1096
14258.85 1103
14259.98 1074
14261.11 1062
14262.24 1090
14263.36 1028
14264.49 1012
14265.62 1049
14266.75 1028
14267.88 1025
14269.01 999
14270.14 1017
14271.26 1060
14272.39 980
14273.52 1061
14274.65 1011
14275.78 1060
14276.91 1049
14278.04 1011
14279.17 992
14280.30 1022
14281.42 1010
14282.55 982
14283.68 1008
14284.81 1049
14285.94 1042
14287.07 1006
14288.20 974
14289.33 1008
14290.46 1055
14291.59 1063
14292.72 1045
14293.85 978
14294.98 1001
14296.11 967
14297.24 990
14298.37 943
14299.50 986
14300.63 947
14301.76 975
14302.89 919
14304.02 943
14305.15 991
14306.28 991
14307.41 987
14308.54 1008
14309.67 927
14310.80 954
14311.93 999
14313.06 971
14314.19 895
14315.32 918
14316.45 963
14317.58 971
14318.71 909
14319.84 971
14320.97 919
14322.10 914
14323.23 933
14324.36 954
14325.49 879
14326.63 919
14327.76 929
14328.89 905
14330.02 904
14331.15 942
14332.28 933
14333.41 908
14334.54 897
14335.67 919
14336.81 927
14337.94 916
14339.07 906
14340.20 948
14341.33 933
14342.46 913
14343.59 920
14344.73 898
14345.86 898
14346.99 904
14348.12 959
14349.25 845
14350.38 859
14351.52 881
14352.65 895
14353.78 951
14354.91 887
14356.04 861
14357.18 885
14358.31 880
14359.44 914
14360.57 840
14361.71 849
14362.84 899
14363.97 924
14365.10 897
14366.24 870
14367.37 862
14368.50 944
14369.63 937
14370.77 934
14371.90 842
14373.03 859
14374.16 893
14375.30 887
14376.43 925
14377.56 895
14378.70 876
14379.83 900
14380.96 874
14382.09 805
14383.23 867
14384.36 923
14385.49 943
14386.63 923
14387.76 874
14388.89 953
14390.03 905
14391.16 940
14392.29 919
14393.43 908
14394.56 903
14395.70 925
14396.83 906
14397.96 915
14399.10 858
14400.23 894
14401.36 864
14402.50 875
14403.63 866
14404.77 905
14405.90 887
14407.03 912
14408.17 833
14409.30 869
14410.44 922
14411.57 938
14412.71 892
14413.84 857
14414.97 877
14416.11 864
14417.24 882
14418.38 894
14419.51 892
14420.65 882
14421.78 893
14422.92 893
14424.05 898
14425.19 890
14426.32 894
14427.46 959
14428.59 895
14429.73 905
14430.86 940
14432.00 918
14433.13 982
14434.27 910
14435.40 933
14436.54 946
14437.67 933
14438.81 885
14439.94 892
14441.08 964
14442.21 908
14443.35 945
14444.48 965
14445.62 914
14446.76 903
14447.89 930
14449.03 969
14450.16 953
14451.30 972
14452.43 1022
14453.57 950
14454.71 961
14455.84 968
14456.98 946
14458.11 933
14459.25 987
14460.39 963
14461.52 993
14462.66 982
14463.80 999
14464.93 1011
14466.07 1006
14467.20 984
14468.34 1017
14469.48 957
14470.61 1040
14471.75 1058
14472.89 1009
14474.02 995
14475.16 1050
14476.30 1011
14477.43 1025
14478.57 1107
14479.71 1069
14480.85 1033
14481.98 1025
14483.12 1036
14484.26 1040
14485.39 1071
14486.53 1081
14487.67 1094
14488.81 1053
14489.94 1074
14491.08 1034
14492.22 997
14493.36 1041
14494.49 1050
14495.63 1040
14496.77 984
14497.91 1022
14499.04 1006
14500.18 968
14501.32 995
14502.46 983
14503.59 964
14504.73 915
14505.87 872
14507.01 916
14508.15 933
14509.28 976
14510.42 981
14511.56 978
14512.70 973
14513.84 960
14514.98 952
14516.11 902
14517.25 924
14518.39 948
14519.53 950
14520.67 938
14521.81 957
14522.95 941
14524.08 916
14525.22 877
14526.36 900
14527.50 863
14528.64 904
14529.78 952
14530.92 895
14532.06 902
14533.20 925
14534.33 873
14535.47 883
14536.61 953
14537.75 925
14538.89 933
14540.03 933
14541.17 948
14542.31 873
14543.45 887
14544.59 906
14545.73 919
14546.87 896
14548.01 943
14549.15 930
14550.29 989
14551.43 950
14552.57 943
14553.71 957
14554.85 935
14555.99 948
14557.13 943
14558.27 985
14559.41 925
14560.55 895
14561.69 935
14562.83 899
14563.97 953
14565.11 933
14566.25 870
14567.39 923
14568.53 908
14569.67 987
14570.81 981
14571.95 996
14573.09 1010
14574.23 979
14575.37 977
14576.51 967
14577.65 983
14578.79 933
14579.94 965
14581.08 1001
14582.22 969
14583.36 954
14584.50 949
14585.64 949
14586.78 939
14587.92 1008
14589.06 994
14590.21 1002
14591.35 979
14592.49 1036
14593.63 1033
14594.77 957
14595.91 1010
14597.05 1056
14598.20 1004
14599.34 999
14600.48 1073
14601.62 1080
14602.76 1034
14603.90 1062
14605.05 1082
14606.19 1062
14607.33 1090
14608.47 1058
14609.61 1059
14610.76 1026
14611.90 1071
14613.04 1056
14614.18 1050
14615.32 1098
14616.47 1075
14617.61 1024
14618.75 1097
14619.89 1153
14621.04 1091
14622.18 1071
14623.32 1097
14624.46 1066
14625.61 1090
14626.75 1068
14627.89 1119
14629.04 1097
14630.18 1102
14631.32 1079
14632.46 1095
14633.61 1162
14634.75 1209
14635.89 1163
14637.04 1155
14638.18 1192
14639.32 1254
14640.47 1275
14641.61 1257
14642.75 1209
14643.90 1230
14645.04 1261
14646.18 1189
14647.33 1222
14648.47 1242
14649.61 1250
14650.76 1181
14651.90 1216
14653.05 1180
14654.19 1144
14655.33 1123
14656.48 1115
14657.62 1102
14658.76 1080
14659.91 1028
14661.05 1019
14662.20 1060
14663.34 1065
14664.49 1026
14665.63 1058
14666.77 948
14667.92 1031
14669.06 1008
14670.21 953
14671.35 1045
14672.50 998
14673.64 1030
14674.79 938
14675.93 905
14677.07 914
14678.22 946
14679.36 933
14680.51 965
14681.65 936
14682.80 979
14683.94 907
14685.09 968
14686.23 936
14687.38 886
14688.52 919
14689.67 961
14690.81 936
14691.96 925
14693.10 957
14694.25 979
14695.40 875
14696.54 858
14697.69 919
14698.83 922
14699.98 927
14701.12 931
14702.27 869
14703.41 838
14704.56 879
14705.71 883
14706.85 860
14708.00 916
14709.14 881
14710.29 904
14711.44 896
14712.58 883
14713.73 839
14714.87 833
14716.02 870
14717.17 910
14718.31 844
14719.46 872
14720.61 866
14721.75 848
14722.90 825
14724.05 866
14725.19 868
14726.34 898
14727.49 896
14728.63 876
14729.78 821
14730.93 835
14732.07 893
14733.22 856
14734.37 842
14735.51 872
14736.66 907
14737.81 868
14738.95 878
14740.10 829
14741.25 884
14742.40 905
14743.54 903
14744.69 867
14745.84 871
14746.99 874
14748.13 880
14749.28 862
14750.43 834
14751.58 837
14752.72 879
14753.87 890
14755.02 942
14756.17 880
14757.31 872
14758.46 872
14759.61 801
14760.76 822
14761.91 831
14763.05 888
14764.20 885
14765.35 884
14766.50 880
14767.65 880
14768.80 837
14769.94 824
14771.09 830
14772.24 823
14773.39 851
14774.54 909
14775.69 867
14776.83 843
14777.98 896
14779.13 840
14780.28 870
14781.43 862
14782.58 829
14783.73 874
14784.88 893
14786.03 881
14787.17 857
14788.32 882
14789.47 806
14790.62 869
14791.77 895
14792.92 851
14794.07 867
14795.22 919
14796.37 961
14797.52 913
14798.67 880
14799.82 871
14800.97 900
14802.12 944
14803.26 906
14804.41 901
14805.56 908
14806.71 902
14807.86 885
14809.01 881
14810.16 876
14811.31 856
14812.46 911
14813.61 831
14814.76 854
14815.91 879
14817.06 926
14818.21 887
14819.36 934
14820.51 878
14821.66 904
14822.82 878
14823.97 858
14825.12 802
14826.27 851
14827.42 874
14828.57 852
14829.72 814
14830.87 805
14832.02 809
14833.17 819
14834.32 830
14835.47 789
14836.62 795
14837.77 748
14838.93 789
14840.08 811
14841.23 779
14842.38 771
14843.53 784
14844.68 750
14845.83 752
14846.98 743
14848.14 838
14849.29 795
14850.44 760
14851.59 774
14852.74 769
14853.89 810
14855.04 749
14856.20 729
14857.35 726
14858.50 736
14859.65 724
14860.80 756
14861.96 754
14863.11 701
14864.26 750
14865.41 724
14866.56 729
14867.72 733
14868.87 764
14870.02 762
14871.17 721
14872.32 698
14873.48 695
14874.63 740
14875.78 723
14876.93 688
14878.09 718
14879.24 711
14880.39 704
14881.54 693
14882.70 725
14883.85 722
14885.00 725
14886.16 725
14887.31 737
14888.46 755
14889.61 744
14890.77 711
14891.92 725
14893.07 762
14894.23 716
14895.38 741
14896.53 715
14897.69 677
14898.84 718
14899.99 699
14901.15 714
14902.30 769
14903.45 687
14904.61 709
14905.76 718
14906.91 713
14908.07 793
14909.22 757
14910.38 732
14911.53 724
14912.68 702
14913.84 742
14914.99 705
14916.15 746
14917.30 706
14918.45 716
14919.61 756
14920.76 799
14921.92 777
14923.07 732
14924.22 717
14925.38 738
14926.53 711
14927.69 683
14928.84 721
14930.00 695
14931.15 644
14932.31 644
14933.46 759
14934.62 697
14935.77 694
14936.93 712
14938.08 710
14939.24 715
14940.39 685
14941.55 730
14942.70 716
14943.86 694
14945.01 749
14946.17 708
14947.32 729
14948.48 733
14949.63 671
14950.79 687
14951.94 719
14953.10 693
14954.25 735
14955.41 711
14956.56 699
14957.72 679
14958.88 673
14960.03 719
14961.19 711
14962.34 748
14963.50 735
14964.65 725
14965.81 778
14966.97 706
14968.12 706
14969.28 691
14970.43 699
14971.59 715
14972.75 758
14973.90 718
14975.06 712
14976.22 699
14977.37 691
14978.53 729
14979.69 785
14980.84 734
14982.00 690
14983.16 711
14984.31 690
14985.47 726
14986.63 719
14987.78 732
14988.94 753
14990.10 703
14991.25 709
14992.41 723
14993.57 716
14994.72 709
14995.88 635
14997.04 685
14998.20 679
14999.35 676
15000.51 708
15001.67 733
15002.82 687
15003.98 712
15005.14 674
15006.30 679
15007.45 683
15008.61 695
15009.77 713
15010.93 670
15012.09 785
15013.24 726
15014.40 705
15015.56 677
15016.72 709
15017.87 685
15019.03 669
15020.19 667
15021.35 689
15022.51 677
15023.67 654
15024.82 623
15025.98 657
15027.14 687
15028.30 670
15029.46 672
15030.62 693
15031.77 723
15032.93 723
15034.09 758
15035.25 672
15036.41 686
15037.57 698
15038.73 677
15039.88 639
15041.04 645
15042.20 670
15043.36 681
15044.52 652
15045.68 666
15046.84 679
15048.00 677
15049.16 679
15050.32 655
15051.47 674
15052.63 673
15053.79 679
15054.95 707
15056.11 665
15057.27 626
15058.43 662
15059.59 663
15060.75 665
15061.91 694
15063.07 693
15064.23 633
15065.39 623
15066.55 678
15067.71 683
15068.87 683
15070.03 685
15071.19 663
15072.35 648
15073.51 644
15074.67 654
15075.83 682
15076.99 672
15078.15 702
15079.31 670
15080.47 687
15081.63 682
15082.79 664
15083.95 669
15085.11 672
15086.27 684
15087.43 651
15088.59 659
15089.76 632
15090.92 646
15092.08 642
15093.24 645
15094.40 665
15095.56 729
15096.72 687
15097.88 676
15099.04 658
15100.20 704
15101.37 634
15102.53 615
15103.69 661
15104.85 706
15106.01 657
15107.17 644
15108.33 640
15109.50 637
15110.66 630
15111.82 660
15112.98 660
15114.14 755
15115.30 720
15116.47 662
15117.63 624
15118.79 657
15119.95 686
15121.11 659
15122.27 648
15123.44 667
15124.60 694
15125.76 618
15126.92 639
15128.09 683
15129.25 688
15130.41 676
15131.57 723
15132.73 707
15133.90 676
15135.06 631
15136.22 607
15137.38 655
15138.55 725
15139.71 608
15140.87 607
15142.04 651
15143.20 684
15144.36 674
15145.52 610
15146.69 627
15147.85 651
15149.01 654
15150.18 593
15151.34 614
15152.50 665
15153.67 619
15154.83 669
15155.99 640
15157.16 626
15158.32 684
15159.48 679
15160.65 657
15161.81 658
15162.97 660
15164.14 661
15165.30 619
15166.46 623
15167.63 652
15168.79 668
15169.95 639
15171.12 670
15172.28 687
15173.45 664
15174.61 683
15175.77 695
15176.94 710
15178.10 695
15179.27 678
15180.43 668
15181.60 686
15182.76 722
15183.92 741
15185.09 718
15186.25 657
15187.42 659
15188.58 678
15189.75 707
15190.91 723
15192.08 745
15193.24 729
15194.41 736
15195.57 727
15196.74 738
15197.90 675
15199.07 733
15200.23 707
15201.40 688
15202.56 701
15203.73 741
15204.89 734
15206.06 726
15207.22 692
15208.39 723
15209.55 741
15210.72 723
15211.88 712
15213.05 681
15214.21 728
15215.38 707
15216.54 725
15217.71 715
15218.88 715
15220.04 730
15221.21 731
15222.37 773
15223.54 772
15224.71 774
15225.87 799
15227.04 776
15228.20 759
15229.37 785
15230.54 820
15231.70 810
15232.87 775
15234.03 759
15235.20 770
15236.37 760
15237.53 797
15238.70 782
15239.87 780
15241.03 767
15242.20 803
15243.37 799
15244.53 835
15245.70 806
15246.87 845
15248.03 822
15249.20 788
15250.37 811
15251.53 816
15252.70 776
15253.87 792
15255.04 807
15256.20 753
15257.37 764
15258.54 772
15259.70 793
15260.87 721
15262.04 719
15263.21 734
15264.37 723
15265.54 698
15266.71 687
15267.88 710
15269.04 728
15270.21 782
15271.38 689
15272.55 697
15273.72 777
15274.88 711
15276.05 688
15277.22 708
15278.39 718
15279.56 698
15280.72 686
15281.89 679
15283.06 671
15284.23 684
15285.40 689
15286.56 727
15287.73 678
15288.90 661
15290.07 718
15291.24 704
15292.41 657
15293.58 682
15294.74 663
15295.91 683
15297.08 651
15298.25 636
15299.42 655
15300.59 634
15301.76 644
15302.93 635
15304.09 629
15305.26 606
15306.43 708
15307.60 716
15308.77 684
15309.94 687
15311.11 644
15312.28 689
15313.45 640
15314.62 648
15315.79 678
15316.96 687
15318.13 678
15319.30 670
15320.46 663
15321.63 699
15322.80 697
15323.97 644
15325.14 608
15326.31 684
15327.48 672
15328.65 692
15329.82 712
15330.99 705
15332.16 662
15333.33 681
15334.50 740
15335.67 716
15336.84 650
15338.01 705
15339.18 742
15340.36 668
15341.53 678
15342.70 656
15343.87 713
15345.04 762
15346.21 698
15347.38 715
15348.55 703
15349.72 724
15350.89 744
15352.06 691
15353.23 699
15354.40 703
15355.57 724
15356.75 741
15357.92 684
15359.09 701
15360.26 704
15361.43 741
15362.60 727
15363.77 686
15364.94 669
15366.11 660
15367.29 668
15368.46 712
15369.63 690
15370.80 722
15371.97 687
15373.14 716
15374.32 724
15375.49 704
15376.66 708
15377.83 676
15379.00 696
15380.17 711
15381.35 698
15382.52 735
15383.69 717
15384.86 713
15386.03 695
15387.21 707
15388.38 711
15389.55 705
15390.72 745
15391.90 698
15393.07 662
15394.24 711
15395.41 724
15396.59 695
15397.76 710
15398.93 702
15400.10 712
15401.28 725
15402.45 703
15403.62 692
15404.79 691
15405.97 670
15407.14 734
15408.31 727
15409.49 677
15410.66 675
15411.83 704
15413.01 714
15414.18 722
15415.35 665
15416.53 727
15417.70 672
15418.87 713
15420.05 678
15421.22 708
15422.39 739
15423.57 719
15424.74 737
15425.91 735
15427.09 735
15428.26 673
15429.43 678
15430.61 632
15431.78 670
15432.96 621
15434.13 698
15435.30 638
15436.48 605
15437.65 656
15438.83 675
15440.00 672
15441.17 675
15442.35 685
15443.52 627
15444.70 665
15445.87 654
15447.05 643
15448.22 675
15449.40 702
15450.57 678
15451.75 674
15452.92 672
15454.09 656
15455.27 689
15456.44 624
15457.62 663
15458.79 646
15459.97 647
15461.14 702
15462.32 681
15463.49 679
15464.67 661
15465.84 630
15467.02 675
15468.19 634
15469.37 686
15470.55 668
15471.72 684
15472.90 675
15474.07 703
15475.25 670
15476.42 649
15477.60 646
15478.77 665
15479.95 670
15481.13 713
15482.30 647
15483.48 638
15484.65 673
15485.83 693
15487.00 696
15488.18 619
15489.36 701
15490.53 721
15491.71 656
15492.89 640
15494.06 656
15495.24 621
15496.41 660
15497.59 663
15498.77 667
15499.94 679
15501.12 693
15502.30 698
15503.47 668
15504.65 701
15505.83 670
15507.00 673
15508.18 640
15509.36 682
15510.53 645
15511.71 685
15512.89 685
15514.06 661
15515.24 621
15516.42 642
15517.60 654
15518.77 687
15519.95 649
15521.13 626
15522.30 704
15523.48 665
15524.66 651
15525.84 699
15527.01 684
15528.19 668
15529.37 668
15530.55 670
15531.73 713
15532.90 669
15534.08 630
15535.26 652
15536.44 685
15537.61 653
15538.79 672
15539.97 681
15541.15 648
15542.33 669
15543.50 683
15544.68 716
15545.86 678
15547.04 667
15548.22 657
15549.40 674
15550.57 720
15551.75 716
15552.93 700
15554.11 718
15555.29 721
15556.47 698
15557.65 690
15558.82 694
15560.00 729
15561.18 729
15562.36 732
15563.54 689
15564.72 712
15565.90 753
15567.08 713
15568.26 747
15569.43 683
15570.61 699
15571.79 706
15572.97 723
15574.15 692
15575.33 678
15576.51 738
15577.69 695
15578.87 667
15580.05 702
15581.23 787
15582.41 776
15583.59 759
15584.77 729
15585.95 721
15587.13 715
15588.31 725
15589.49 783
15590.67 734
15591.85 704
15593.03 793
15594.21 758
15595.39 788
15596.57 770
15597.75 765
15598.93 735
15600.11 740
15601.29 712
15602.47 739
15603.65 788
15604.83 747
15606.01 756
15607.19 781
15608.37 756
15609.55 736
15610.73 803
15611.91 771
15613.09 780
15614.27 802
15615.45 796
15616.64 791
15617.82 786
15619.00 835
15620.18 806
15621.36 811
15622.54 836
15623.72 841
15624.90 781
15626.08 792
15627.27 816
15628.45 794
15629.63 850
15630.81 824
15631.99 843
15633.17 829
15634.35 879
15635.54 843
15636.72 833
15637.90 922
15639.08 856
15640.26 848
15641.45 849
15642.63 846
15643.81 889
15644.99 860
15646.17 891
15647.36 857
15648.54 883
15649.72 915
15650.90 940
15652.08 972
15653.27 962
15654.45 922
15655.63 908
15656.81 960
15658.00 968
15659.18 945
15660.36 944
15661.54 1008
15662.73 1019
15663.91 1000
15665.09 931
15666.27 936
15667.46 926
15668.64 983
15669.82 957
15671.01 1019
15672.19 958
15673.37 1021
15674.56 938
15675.74 908
15676.92 906
15678.10 956
15679.29 955
15680.47 965
15681.65 1043
15682.84 963
15684.02 926
15685.21 928
15686.39 977
15687.57 964
15688.76 992
15689.94 932
15691.12 988
15692.31 911
15693.49 875
15694.67 931
15695.86 955
15697.04 939
15698.23 932
15699.41 920
15700.59 888
15701.78 863
15702.96 921
15704.15 898
15705.33 872
15706.52 875
15707.70 901
15708.88 951
15710.07 921
15711.25 910
15712.44 889
15713.62 838
15714.81 907
15715.99 909
15717.18 932
15718.36 922
15719.55 960
15720.73 929
15721.92 961
15723.10 943
15724.29 982
15725.47 988
15726.66 943
15727.84 915
15729.03 1000
15730.21 968
15731.40 961
15732.58 996
15733.77 927
15734.95 956
15736.14 891
15737.32 988
15738.51 933
15739.69 959
15740.88 957
15742.07 932
15743.25 1001
15744.44 990
15745.62 944
15746.81 1035
15747.99 961
15749.18 987
15750.37 936
15751.55 964
15752.74 951
15753.93 893
15755.11 979
15756.30 951
15757.48 955
15758.67 981
15759.86 991
15761.04 1015
15762.23 995
15763.42 964
15764.60 1051
15765.79 1003
15766.98 934
15768.16 999
15769.35 967
15770.54 1006
15771.72 992
15772.91 987
15774.10 1012
15775.28 1003
15776.47 958
15777.66 984
15778.84 970
15780.03 984
15781.22 964
15782.41 917
15783.59 947
15784.78 900
15785.97 915
15787.15 915
15788.34 889
15789.53 911
15790.72 925
15791.90 970
15793.09 946
15794.28 898
15795.47 987
15796.65 900
15797.84 874
15799.03 883
15800.22 905
15801.41 914
15802.59 872
15803.78 861
15804.97 868
15806.16 878
15807.35 867
15808.53 847
15809.72 839
15810.91 866
15812.10 803
15813.29 811
15814.48 831
15815.66 819
15816.85 843
15818.04 808
15819.23 787
15820.42 778
15821.61 807
15822.80 830
15823.98 792
15825.17 792
15826.36 789
15827.55 736
15828.74 814
15829.93 822
15831.12 793
15832.31 806
15833.50 821
15834.69 819
15835.87 798
15837.06 744
15838.25 817
15839.44 826
15840.63 781
15841.82 782
15843.01 770
15844.20 837
15845.39 817
15846.58 781
15847.77 780
15848.96 750
15850.15 764
15851.34 850
15852.53 832
15853.72 766
15854.91 775
15856.10 782
15857.29 842
15858.48 814
15859.67 820
15860.86 811
15862.05 779
15863.24 767
15864.43 757
15865.62 805
15866.81 808
15868.00 822
15869.19 800
15870.38 804
15871.57 835
15872.76 815
15873.95 771
15875.14 780
15876.33 805
15877.52 789
15878.72 782
15879.91 793
15881.10 813
15882.29 885
15883.48 871
15884.67 863
15885.86 771
15887.05 891
15888.24 823
15889.43 860
15890.63 779
15891.82 814
15893.01 802
15894.20 799
15895.39 822
15896.58 812
15897.77 804
15898.97 833
15900.16 817
15901.35 850
15902.54 860
15903.73 879
15904.92 893
15906.12 859
15907.31 836
15908.50 887
15909.69 934
15910.88 901
15912.08 887
15913.27 876
15914.46 849
15915.65 903
15916.85 879
15918.04 903
15919.23 873
15920.42 964
15921.61 906
15922.81 891
15924.00 929
15925.19 873
15926.38 864
15927.58 909
15928.77 869
15929.96 846
15931.16 905
15932.35 893
15933.54 885
15934.73 891
15935.93 896
15937.12 901
15938.31 920
15939.51 898
15940.70 984
15941.89 970
15943.09 923
15944.28 979
15945.47 923
15946.67 860
15947.86 903
15949.05 887
15950.25 851
15951.44 854
15952.63 883
15953.83 863
15955.02 887
15956.21 813
15957.41 791
15958.60 847
15959.80 816
15960.99 835
15962.18 821
15963.38 778
15964.57 813
15965.77 788
15966.96 739
15968.15 799
15969.35 764
15970.54 705
15971.74 723
15972.93 797
15974.13 763
15975.32 756
15976.51 736
15977.71 726
15978.90 759
15980.10 714
15981.29 711
15982.49 736
15983.68 759
15984.88 699
15986.07 653
15987.27 656
15988.46 712
15989.66 751
15990.85 734
15992.05 757
15993.24 717
15994.44 696
15995.63 720
15996.83 653
15998.02 698
15999.22 706
16000.41 702
16001.61 646
16002.80 645
16004.00 704
16005.20 721
16006.39 687
16007.59 725
16008.78 656
16009.98 707
16011.17 691
16012.37 700
16013.57 690
16014.76 681
16015.96 628
16017.15 664
16018.35 681
16019.55 669
16020.74 670
16021.94 646
16023.13 692
16024.33 643
16025.53 702
16026.72 684
16027.92 727
16029.12 680
16030.31 716
16031.51 667
16032.71 693
16033.90 668
16035.10 642
16036.30 664
16037.49 642
16038.69 636
16039.89 649
16041.08 687
16042.28 675
16043.48 657
16044.67 715
16045.87 703
16047.07 746
16048.27 698
16049.46 699
16050.66 657
16051.86 666
16053.06 650
16054.25 633
16055.45 665
16056.65 649
16057.84 676
16059.04 655
16060.24 637
16061.44 678
16062.64 653
16063.83 646
16065.03 654
16066.23 652
16067.43 654
16068.62 680
16069.82 626
16071.02 620
16072.22 646
16073.42 717
16074.62 607
16075.81 614
16077.01 691
16078.21 680
16079.41 676
16080.61 697
16081.81 611
16083.00 621
16084.20 652
16085.40 590
16086.60 657
16087.80 657
16089.00 610
16090.20 685
16091.39 659
16092.59 654
16093.79 651
16094.99 628
16096.19 648
16097.39 643
16098.59 631
16099.79 644
16100.99 606
16102.19 621
16103.38 632
16104.58 616
16105.78 603
16106.98 662
16108.18 644
16109.38 631
16110.58 628
16111.78 623
16112.98 612
16114.18 612
16115.38 629
16116.58 645
16117.78 596
16118.98 582
16120.18 576
16121.38 591
16122.58 599
16123.78 629
16124.98 628
16126.18 576
16127.38 609
16128.58 610
16129.78 625
16130.98 554
16132.18 590
16133.38 607
16134.58 612
16135.78 609
16136.98 646
16138.18 574
16139.38 585
16140.58 607
16141.78 612
16142.98 582
16144.19 596
16145.39 587
16146.59 588
16147.79 607
16148.99 610
16150.19 617
16151.39 568
16152.59 585
16153.79 602
16154.99 579
16156.20 577
16157.40 616
16158.60 649
16159.80 625
16161.00 642
16162.20 644
16163.40 618
16164.61 594
16165.81 599
16167.01 565
16168.21 612
16169.41 591
16170.61 573
16171.82 583
16173.02 611
16174.22 542
16175.42 576
16176.62 583
16177.82 617
16179.03 556
16180.23 597
16181.43 567
16182.63 555
16183.84 592
16185.04 557
16186.24 615
16187.44 633
16188.65 627
16189.85 644
16191.05 583
16192.25 612
16193.46 593
16194.66 603
16195.86 643
16197.06 610
16198.27 628
16199.47 607
16200.67 599
16201.87 602
16203.08 608
16204.28 663
16205.48 597
16206.69 626
16207.89 601
16209.09 634
16210.30 626
16211.50 580
16212.70 598
16213.91 606
16215.11 611
16216.31 607
16217.52 595
16218.72 583
16219.92 626
16221.13 601
16222.33 626
16223.53 567
16224.74 601
16225.94 633
16227.15 615
16228.35 640
16229.55 648
16230.76 574
16231.96 611
16233.17 668
16234.37 649
16235.57 675
16236.78 693
16237.98 637
16239.19 614
16240.39 653
16241.60 622
16242.80 628
16244.00 637
16245.21 688
16246.41 669
16247.62 685
16248.82 674
16250.03 664
16251.23 714
16252.44 702
16253.64 686
16254.85 689
16256.05 686
16257.26 665
16258.46 638
16259.67 618
16260.87 679
16262.08 689
16263.28 642
16264.49 649
16265.69 679
16266.90 700
16268.10 684
16269.31 656
16270.51 698
16271.72 716
16272.93 696
16274.13 687
16275.34 659
16276.54 650
16277.75 691
16278.95 702
16280.16 679
16281.37 683
16282.57 722
16283.78 749
16284.98 731
16286.19 661
16287.40 699
16288.60 733
16289.81 736
16291.01 709
16292.22 662
16293.43 685
16294.63 695
16295.84 685
16297.05 672
16298.25 688
16299.46 683
16300.67 746
16301.87 730
16303.08 736
16304.29 671
16305.49 719
16306.70 743
16307.91 726
16309.11 765
16310.32 743
16311.53 735
16312.73 778
16313.94 688
16315.15 753
16316.36 720
16317.56 764
16318.77 755
16319.98 720
16321.19 708
16322.39 766
16323.60 762
16324.81 730
16326.02 717
16327.22 724
16328.43 656
16329.64 691
16330.85 736
16332.05 714
16333.26 696
16334.47 684
16335.68 681
16336.88 713
16338.09 667
16339.30 649
16340.51 640
16341.72 675
16342.93 624
16344.13 637
16345.34 685
16346.55 659
16347.76 674
16348.97 656
16350.18 633
16351.38 610
16352.59 644
16353.80 597
16355.01 625
16356.22 631
16357.43 629
16358.64 588
16359.84 620
16361.05 640
16362.26 618
16363.47 606
16364.68 614
16365.89 615
16367.10 604
16368.31 582
16369.52 584
16370.73 623
16371.93 581
16373.14 617
16374.35 580
16375.56 582
16376.77 649
16377.98 585
16379.19 602
16380.40 632
16381.61 645
16382.82 609
16384.03 583
16385.24 601
16386.45 597
16387.66 608
16388.87 570
16390.08 611
16391.29 587
16392.50 576
16393.71 631
16394.92 615
16396.13 570
16397.34 619
16398.55 612
16399.76 599
16400.97 624
16402.18 598
16403.39 586
16404.60 581
16405.81 608
16407.02 622
16408.23 568
16409.44 585
16410.65 571
16411.86 525
16413.08 584
16414.29 595
16415.50 605
16416.71 576
16417.92 569
16419.13 603
16420.34 530
16421.55 536
16422.76 569
16423.97 571
16425.19 548
16426.40 575
16427.61 549
16428.82 600
16430.03 563
16431.24 623
16432.45 551
16433.67 549
16434.88 571
16436.09 548
16437.30 562
16438.51 576
16439.72 588
16440.94 551
16442.15 580
16443.36 631
16444.57 576
16445.78 588
16446.99 535
16448.21 574
16449.42 595
16450.63 573
16451.84 596
16453.06 656
16454.27 592
16455.48 553
16456.69 548
16457.90 563
16459.12 554
16460.33 599
16461.54 562
16462.75 561
16463.97 555
16465.18 554
16466.39 571
16467.61 570
16468.82 574
16470.03 601
16471.24 557
16472.46 573
16473.67 539
16474.88 603
16476.10 558
16477.31 552
16478.52 562
16479.74 577
16480.95 566
16482.16 598
16483.38 565
16484.59 574
16485.80 573
16487.02 588
16488.23 570
16489.44 525
16490.66 547
16491.87 555
16493.08 529
16494.30 543
16495.51 528
16496.73 539
16497.94 534
16499.15 543
16500.37 564
16501.58 574
16502.80 551
16504.01 554
16505.22 573
16506.44 545
16507.65 523
16508.87 604
16510.08 558
16511.30 599
16512.51 537
16513.72 563
16514.94 562
16516.15 561
16517.37 554
16518.58 568
16519.80 573
16521.01 538
16522.23 546
16523.44 534
16524.66 519
16525.87 546
16527.09 548
16528.30 594
16529.52 560
16530.73 544
16531.95 522
16533.16 533
16534.38 558
16535.59 556
16536.81 545
16538.02 598
16539.24 483
16540.45 506
16541.67 545
16542.89 568
16544.10 544
16545.32 519
16546.53 518
16547.75 500
16548.96 521
16550.18 555
16551.40 558
16552.61 540
16553.83 509
16555.04 529
16556.26 540
16557.48 569
16558.69 570
16559.91 524
16561.12 582
16562.34 557
16563.56 535
16564.77 507
16565.99 538
16567.21 585
16568.42 568
16569.64 511
16570.86 534
16572.07 521
16573.29 577
16574.51 561
16575.72 552
16576.94 573
16578.16 581
16579.37 584
16580.59 536
16581.81 545
16583.02 519
16584.24 530
16585.46 546
16586.68 582
16587.89 552
16589.11 509
16590.33 605
16591.54 602
16592.76 569
16593.98 565
16595.20 582
16596.41 573
16597.63 557
16598.85 507
16600.07 552
16601.29 532
16602.50 544
16603.72 536
16604.94 558
16606.16 508
16607.37 515
16608.59 541
16609.81 556
16611.03 583
16612.25 572
16613.46 581
16614.68 576
16615.90 524
16617.12 583
16618.34 544
16619.56 537
16620.77 524
16621.99 519
16623.21 562
16624.43 528
16625.65 554
16626.87 561
16628.09 558
16629.30 566
16630.52 527
16631.74 560
16632.96 549
16634.18 561
16635.40 549
16636.62 564
16637.84 490
16639.06 524
16640.28 540
16641.49 527
16642.71 537
16643.93 533
16645.15 489
16646.37 516
16647.59 483
16648.81 565
16650.03 512
16651.25 550
16652.47 554
16653.69 518
16654.91 529
16656.13 540
16657.35 522
16658.57 525
16659.79 531
16661.01 527
16662.23 541
16663.45 540
16664.67 484
16665.89 471
16667.11 482
16668.33 535
16669.55 505
16670.77 492
16671.99 542
16673.21 518
16674.43 506
16675.65 532
16676.87 517
16678.09 526
16679.31 552
16680.53 540
16681.75 547
16682.97 495
16684.19 511
16685.42 496
16686.64 504
16687.86 557
16689.08 525
16690.30 514
16691.52 532
16692.74 527
16693.96 496
16695.18 500
16696.40 504
16697.63 519
16698.85 556
16700.07 510
16701.29 513
16702.51 476
16703.73 497
16704.95 477
16706.18 498
16707.40 519
16708.62 463
16709.84 468
16711.06 518
16712.28 491
16713.51 514
16714.73 520
16715.95 508
16717.17 471
16718.39 480
16719.62 513
16720.84 511
16722.06 493
16723.28 526
16724.50 504
16725.73 504
16726.95 510
16728.17 524
16729.39 519
16730.62 494
16731.84 525
16733.06 557
16734.28 520
16735.51 540
16736.73 499
16737.95 511
16739.18 528
16740.40 531
16741.62 504
16742.84 490
16744.07 501
16745.29 524
16746.51 517
16747.74 536
16748.96 494
16750.18 497
16751.41 493
16752.63 521
16753.85 508
16755.08 517
16756.30 528
16757.52 573
16758.75 499
16759.97 479
16761.19 520
16762.42 505
16763.64 517
16764.86 492
16766.09 493
16767.31 538
16768.54 557
16769.76 555
16770.98 527
16772.21 534
16773.43 522
16774.66 500
16775.88 519
16777.10 550
16778.33 516
16779.55 527
16780.78 557
16782.00 561
16783.22 527
16784.45 488
16785.67 509
16786.90 569
16788.12 547
16789.35 557
16790.57 562
16791.80 540
16793.02 564
16794.25 543
16795.47 556
16796.70 475
16797.92 493
16799.15 539
16800.37 570
16801.60 519
16802.82 540
16804.05 463
16805.27 478
16806.50 478
16807.72 531
16808.95 538
16810.17 562
16811.40 557
16812.62 515
16813.85 498
16815.07 566
16816.30 543
16817.53 524
16818.75 497
16819.98 507
16821.20 522
16822.43 533
16823.65 551
16824.88 528
16826.11 543
16827.33 510
16828.56 540
16829.78 484
16831.01 524
16832.24 490
16833.46 516
16834.69 531
16835.92 542
16837.14 530
16838.37 554
16839.60 554
16840.82 532
16842.05 532
16843.27 525
16844.50 589
16845.73 560
16846.96 530
16848.18 518
16849.41 532
16850.64 539
16851.86 544
16853.09 558
16854.32 550
16855.54 553
16856.77 567
16858.00 570
16859.22 590
16860.45 565
16861.68 521
16862.91 547
16864.13 568
16865.36 540
16866.59 539
16867.82 577
16869.04 577
16870.27 577
16871.50 551
16872.73 558
16873.95 594
16875.18 607
16876.41 595
16877.64 643
16878.87 571
16880.09 585
16881.32 574
16882.55 607
16883.78 653
16885.01 637
16886.23 577
16887.46 624
16888.69 611
16889.92 607
16891.15 591
16892.38 601
16893.60 637
16894.83 696
16896.06 641
16897.29 586
16898.52 594
16899.75 624
16900.98 643
16902.20 627
16903.43 615
16904.66 649
16905.89 597
16907.12 601
16908.35 590
16909.58 613
16910.81 620
16912.04 588
16913.26 611
16914.49 547
16915.72 563
16916.95 589
16918.18 593
16919.41 563
16920.64 591
16921.87 583
16923.10 561
16924.33 571
16925.56 535
16926.79 569
16928.02 560
16929.25 560
16930.48 544
16931.71 579
16932.94 573
16934.17 545
16935.40 524
16936.63 583
16937.86 557
16939.09 546
16940.32 547
16941.55 555
16942.78 590
16944.01 586
16945.24 575
16946.47 575
16947.70 531
16948.93 526
16950.16 549
16951.39 535
16952.62 503
16953.85 540
16955.08 555
16956.31 526
16957.54 504
16958.77 543
16960.01 521
16961.24 538
16962.47 555
16963.70 546
16964.93 552
16966.16 538
16967.39 550
16968.62 498
16969.85 502
16971.08 497
16972.32 512
16973.55 541
16974.78 541
16976.01 511
16977.24 476
16978.47 526
16979.70 534
16980.94 579
16982.17 587
16983.40 551
16984.63 544
16985.86 543
16987.10 515
16988.33 538
16989.56 549
16990.79 536
16992.02 564
16993.26 487
16994.49 550
16995.72 525
16996.95 480
16998.18 545
16999.42 537
17000.65 570
17001.88 565
17003.11 519
17004.35 534
17005.58 551
17006.81 562
17008.04 504
17009.28 491
17010.51 572
17011.74 567
17012.97 532
17014.21 514
17015.44 564
17016.67 534
17017.91 548
17019.14 559
17020.37 533
17021.60 558
17022.84 550
17024.07 519
17025.30 517
17026.54 503
17027.77 532
17029.00 545
17030.24 515
17031.47 554
17032.70 527
17033.94 541
17035.17 534
17036.41 520
17037.64 472
17038.87 470
17040.11 521
17041.34 506
17042.57 485
17043.81 468
17045.04 518
17046.28 531
17047.51 503
17048.74 455
17049.98 498
17051.21 491
17052.45 485
17053.68 487
17054.92 485
17056.15 497
17057.38 486
17058.62 515
17059.85 532
17061.09 510
17062.32 504
17063.56 520
17064.79 532
17066.03 497
17067.26 515
17068.50 521
17069.73 492
17070.97 504
17072.20 429
17073.44 459
17074.67 471
17075.91 466
17077.14 497
17078.38 446
17079.61 481
17080.85 493
17082.08 489
17083.32 513
17084.55 485
17085.79 483
17087.02 497
17088.26 480
17089.49 507
17090.73 506
17091.97 507
17093.20 495
17094.44 483
17095.67 487
17096.91 462
17098.14 495
17099.38 517
17100.62 533
17101.85 461
17103.09 441
17104.32 472
17105.56 514
17106.80 466
17108.03 459
17109.27 497
17110.51 489
17111.74 484
17112.98 476
17114.21 442
17115.45 457
17116.69 476
17117.92 484
17119.16 481
17120.40 535
17121.63 481
17122.87 521
17124.11 508
17125.34 490
17126.58 477
17127.82 476
17129.06 513
17130.29 487
17131.53 491
17132.77 459
17134.00 541
17135.24 540
17136.48 532
17137.72 516
17138.95 506
17140.19 493
17141.43 504
17142.67 505
17143.90 520
17145.14 506
17146.38 490
17147.62 476
17148.85 503
17150.09 495
17151.33 481
17152.57 519
17153.80 481
17155.04 479
17156.28 496
17157.52 487
17158.76 552
17159.99 512
17161.23 497
17162.47 443
17163.71 450
17164.95 434
17166.19 484
17167.42 495
17168.66 508
17169.90 526
17171.14 502
17172.38 501
17173.62 499
17174.86 485
17176.09 493
17177.33 501
17178.57 518
17179.81 468
17181.05 490
17182.29 475
17183.53 498
17184.77 496
17186.01 505
17187.24 512
17188.48 458
17189.72 456
17190.96 436
17192.20 449
17193.44 514
17194.68 508
17195.92 468
17197.16 472
17198.40 441
17199.64 473
17200.88 506
17202.12 494
17203.36 456
17204.60 456
17205.84 493
17207.08 494
17208.32 514
17209.56 436
17210.80 415
17212.04 452
17213.28 509
17214.52 484
17215.76 458
17217.00 484
17218.24 496
17219.48 464
17220.72 468
17221.96 454
17223.20 471
17224.44 475
17225.68 496
17226.92 497
17228.16 476
17229.40 495
17230.64 488
17231.88 465
17233.12 460
17234.36 449
17235.60 463
17236.85 475
17238.09 435
17239.33 471
17240.57 446
17241.81 491
17243.05 434
17244.29 414
17245.53 460
17246.77 466
17248.02 485
17249.26 456
17250.50 490
17251.74 471
17252.98 497
17254.22 458
17255.46 490
17256.71 453
17257.95 457
17259.19 501
17260.43 496
17261.67 462
17262.91 446
17264.16 487
17265.40 473
17266.64 512
17267.88 463
17269.12 475
17270.37 467
17271.61 393
17272.85 414
17274.09 452
17275.34 452
17276.58 431
17277.82 453
17279.06 488
17280.30 464
17281.55 496
17282.79 503
17284.03 430
17285.27 458
17286.52 451
17287.76 424
17289.00 426
17290.25 463
17291.49 448
17292.73 464
17293.97 409
17295.22 524
17296.46 509
17297.70 478
17298.95 465
17300.19 456
17301.43 461
17302.68 449
17303.92 489
17305.16 415
17306.41 458
17307.65 477
17308.89 460
17310.14 474
17311.38 440
17312.62 418
17313.87 447
17315.11 443
17316.36 430
17317.60 463
17318.84 502
17320.09 488
17321.33 478
17322.58 432
17323.82 454
17325.06 489
17326.31 457
17327.55 511
17328.80 485
17330.04 493
17331.28 435
17332.53 463
17333.77 452
17335.02 429
17336.26 471
17337.51 456
17338.75 491
17340.00 481
17341.24 485
17342.48 506
17343.73 506
17344.97 456
17346.22 452
17347.46 499
17348.71 499
17349.95 440
17351.20 451
17352.44 470
17353.69 495
17354.93 484
17356.18 460
17357.42 432
17358.67 423
17359.92 426
17361.16 434
17362.41 472
17363.65 475
17364.90 446
17366.14 449
17367.39 433
17368.63 445
17369.88 458
17371.13 481
17372.37 443
17373.62 445
17374.86 471
17376.11 432
17377.35 478
17378.60 463
17379.85 424
17381.09 467
17382.34 420
17383.59 446
17384.83 452
17386.08 463
17387.32 454
17388.57 489
17389.82 495
17391.06 442
17392.31 443
17393.56 479
17394.80 488
17396.05 467
17397.30 521
17398.54 474
17399.79 442
17401.04 442
17402.28 448
17403.53 423
17404.78 447
17406.02 437
17407.27 456
17408.52 441
17409.77 469
17411.01 476
17412.26 484
17413.51 451
17414.75 460
17416.00 462
17417.25 468
17418.50 445
17419.74 439
17420.99 492
17422.24 452
17423.49 448
17424.73 425
17425.98 441
17427.23 443
17428.48 440
17429.73 421
17430.97 435
17432.22 481
17433.47 449
17434.72 478
17435.97 457
17437.21 482
17438.46 454
17439.71 443
17440.96 473
17442.21 480
17443.45 515
17444.70 499
17445.95 452
17447.20 432
17448.45 465
17449.70 481
17450.95 434
17452.19 438
17453.44 439
17454.69 469
17455.94 482
17457.19 463
17458.44 424
17459.69 454
17460.94 442
17462.19 474
17463.43 445
17464.68 437
17465.93 447
17467.18 457
17468.43 474
17469.68 446
17470.93 423
17472.18 487
17473.43 485
17474.68 484
17475.93 468
17477.18 486
17478.43 482
17479.68 434
17480.93 481
17482.18 436
17483.43 474
17484.68 438
17485.93 444
17487.17 471
17488.42 477
17489.67 473
17490.92 475
17492.18 433
17493.43 507
17494.68 518
17495.93 493
17497.18 488
17498.43 464
17499.68 411
17500.93 441
17502.18 477
17503.43 472
17504.68 459
17505.93 441
17507.18 477
17508.43 464
17509.68 463
17510.93 466
17512.18 455
17513.43 488
17514.68 457
17515.94 477
17517.19 459
17518.44 443
17519.69 441
17520.94 472
17522.19 483
17523.44 456
17524.69 456
17525.94 447
17527.20 485
17528.45 449
17529.70 467
17530.95 461
17532.20 471
17533.45 458
17534.70 472
17535.96 472
17537.21 482
17538.46 482
17539.71 483
17540.96 518
17542.22 460
17543.47 446
17544.72 491
17545.97 500
17547.22 491
17548.48 456
17549.73 484
17550.98 464
17552.23 483
17553.48 483
17554.74 545
17555.99 525
17557.24 481
17558.49 476
17559.75 471
17561.00 448
17562.25 470
17563.50 441
17564.76 468
17566.01 492
17567.26 471
17568.52 473
17569.77 458
17571.02 443
17572.27 472
17573.53 487
17574.78 519
17576.03 492
17577.29 473
17578.54 458
17579.79 469
17581.05 472
17582.30 491
17583.55 444
17584.81 481
17586.06 486
17587.31 498
17588.57 480
17589.82 504
17591.07 457
17592.33 479
17593.58 496
17594.83 468
17596.09 527
17597.34 518
17598.60 473
17599.85 481
17601.10 484
17602.36 479
17603.61 456
17604.87 488
17606.12 491
17607.37 494
17608.63 455
17609.88 473
17611.14 485
17612.39 492
17613.65 509
17614.90 454
17616.16 467
17617.41 502
17618.66 466
17619.92 450
17621.17 459
17622.43 510
17623.68 527
17624.94 488
17626.19 447
17627.45 470
17628.70 451
17629.96 481
17631.21 464
17632.47 445
17633.72 440
17634.98 443
17636.23 473
17637.49 483
17638.74 445
17640.00 465
17641.26 484
17642.51 496
17643.77 486
17645.02 433
17646.28 436
17647.53 416
17648.79 424
17650.04 430
17651.30 406
17652.56 410
17653.81 422
17655.07 468
17656.32 455
17657.58 499
17658.84 474
17660.09 469
17661.35 463
17662.60 464
17663.86 459
17665.12 489
17666.37 472
17667.63 441
17668.89 445
17670.14 462
17671.40 459
17672.66 446
17673.91 440
17675.17 482
17676.43 494
17677.68 475
17678.94 439
17680.20 490
17681.45 442
17682.71 416
17683.97 438
17685.22 432
17686.48 451
17687.74 474
17688.99 452
17690.25 480
17691.51 461
17692.77 446
17694.02 465
17695.28 438
17696.54 441
17697.80 444
17699.05 440
17700.31 439
17701.57 405
17702.83 440
17704.08 477
17705.34 437
17706.60 458
17707.86 423
17709.11 443
17710.37 452
17711.63 439
17712.89 434
17714.15 453
17715.40 491
17716.66 468
17717.92 427
17719.18 395
17720.44 441
17721.70 457
17722.95 481
17724.21 434
17725.47 422
17726.73 445
17727.99 432
17729.25 435
17730.51 415
17731.76 470
17733.02 471
17734.28 458
17735.54 446
17736.80 445
17738.06 441
17739.32 472
17740.58 423
17741.83 422
17743.09 426
17744.35 420
17745.61 424
17746.87 426
17748.13 412
17749.39 428
17750.65 461
17751.91 477
17753.17 455
17754.43 449
17755.69 420
17756.95 423
17758.21 483
17759.47 461
17760.73 458
17761.98 428
17763.24 437
17764.50 455
17765.76 460
17767.02 465
17768.28 482
17769.54 445
17770.80 446
17772.06 429
17773.32 437
17774.58 459
17775.84 409
17777.11 428
17778.37 431
17779.63 460
17780.89 464
17782.15 454
17783.41 445
17784.67 459
17785.93 452
17787.19 421
17788.45 458
17789.71 456
17790.97 475
17792.23 444
17793.49 421
17794.75 426
17796.01 447
17797.28 459
17798.54 451
17799.80 423
17801.06 411
17802.32 421
17803.58 409
17804.84 423
17806.10 380
17807.37 435
17808.63 426
17809.89 422
17811.15 410
17812.41 478
17813.67 424
17814.93 390
17816.20 414
17817.46 439
17818.72 462
17819.98 423
17821.24 411
17822.50 458
17823.77 427
17825.03 437
17826.29 444
17827.55 453
17828.81 460
17830.08 471
17831.34 400
17832.60 441
17833.86 435
17835.13 470
17836.39 395
17837.65 411
17838.91 400
17840.18 409
17841.44 430
17842.70 392
17843.96 440
17845.23 433
17846.49 434
17847.75 406
17849.01 433
17850.28 405
17851.54 425
17852.80 451
17854.07 476
17855.33 481
17856.59 421
17857.86 399
17859.12 419
17860.38 403
17861.65 407
17862.91 417
17864.17 443
17865.44 435
17866.70 451
17867.96 398
17869.23 407
17870.49 407
17871.75 419
17873.02 410
17874.28 440
17875.54 427
17876.81 423
17878.07 463
17879.34 454
17880.60 424
17881.86 440
17883.13 453
17884.39 413
17885.66 419
17886.92 407
17888.18 418
17889.45 414
17890.71 413
17891.98 392
17893.24 430
17894.51 454
17895.77 406
17897.04 437
17898.30 435
17899.56 417
17900.83 417
17902.09 418
17903.36 462
17904.62 434
17905.89 440
17907.15 430
17908.42 426
17909.68 444
17910.95 416
17912.21 421
17913.48 470
17914.74 443
17916.01 417
17917.27 417
17918.54 409
17919.80 425
17921.07 417
17922.34 413
17923.60 463
17924.87 470
17926.13 469
17927.40 457
17928.66 426
17929.93 436
17931.19 423
17932.46 442
17933.73 449
17934.99 444
17936.26 416
17937.52 443
17938.79 441
17940.06 429
17941.32 409
17942.59 427
17943.85 439
17945.12 442
17946.39 412
17947.65 397
17948.92 428
17950.19 411
17951.45 403
17952.72 430
17953.99 434
17955.25 437
17956.52 416
17957.79 404
17959.05 402
17960.32 435
17961.59 436
17962.85 423
17964.12 383
17965.39 384
17966.65 442
17967.92 417
17969.19 392
17970.45 416
17971.72 456
17972.99 442
17974.26 425
17975.52 407
17976.79 427
17978.06 402
17979.33 419
17980.59 417
17981.86 440
17983.13 441
17984.40 427
17985.66 418
17986.93 413
17988.20 428
17989.47 436
17990.73 424
17992.00 426
17993.27 449
17994.54 438
17995.81 430
17997.07 410
17998.34 405
17999.61 424
18000.88 420
18002.15 367
18003.42 397
18004.68 418
18005.95 462
18007.22 426
18008.49 426
18009.76 461
18011.03 436
18012.30 445
18013.56 402
18014.83 440
18016.10 396
18017.37 433
18018.64 429
18019.91 447
18021.18 424
18022.45 462
18023.71 422
18024.98 412
18026.25 419
18027.52 377
18028.79 405
18030.06 422
18031.33 399
18032.60 431
18033.87 456
18035.14 407
18036.41 418
18037.68 447
18038.95 424
18040.22 383
18041.49 422
18042.76 429
18044.02 428
18045.29 394
18046.56 422
18047.83 444
18049.10 419
18050.37 408
18051.64 444
18052.91 476
18054.18 433
18055.45 415
18056.72 411
18057.99 427
18059.27 411
18060.54 423
18061.81 406
18063.08 420
18064.35 416
18065.62 402
18066.89 419
18068.16 386
18069.43 383
18070.70 383
18071.97 437
18073.24 446
18074.51 428
18075.78 420
18077.05 394
18078.32 414
18079.60 436
18080.87 418
18082.14 429
18083.41 420
18084.68 431
18085.95 414
18087.22 406
18088.49 407
18089.77 443
18091.04 452
18092.31 428
18093.58 415
18094.85 442
18096.12 386
18097.39 428
18098.67 435
18099.94 425
18101.21 449
18102.48 444
18103.75 413
18105.02 413
18106.30 409
18107.57 398
18108.84 438
18110.11 440
18111.38 422
18112.66 415
18113.93 430
18115.20 426
18116.47 400
18117.75 437
18119.02 428
18120.29 419
18121.56 430
18122.84 445
18124.11 473
18125.38 437
18126.65 433
18127.93 483
18129.20 445
18130.47 448
18131.74 434
18133.02 443
18134.29 452
18135.56 468
18136.84 458
18138.11 432
18139.38 452
18140.66 415
18141.93 455
18143.20 456
18144.48 461
18145.75 452
18147.02 435
18148.30 458
18149.57 429
18150.84 388
18152.12 411
18153.39 425
18154.66 396
18155.94 462
18157.21 441
18158.48 436
18159.76 428
18161.03 434
18162.31 451
18163.58 428
18164.85 470
18166.13 433
18167.40 400
18168.68 426
18169.95 418
18171.22 452
18172.50 446
18173.77 431
18175.05 414
18176.32 429
18177.60 473
18178.87 467
18180.15 446
18181.42 473
18182.69 456
18183.97 474
18185.24 454
18186.52 433
18187.79 445
18189.07 420
18190.34 461
18191.62 453
18192.89 415
18194.17 442
18195.44 410
18196.72 413
18197.99 421
18199.27 426
18200.54 420
18201.82 432
18203.09 411
18204.37 448
18205.65 434
18206.92 458
18208.20 423
18209.47 405
18210.75 414
18212.02 428
18213.30 462
18214.57 443
18215.85 436
18217.13 433
18218.40 430
18219.68 438
18220.95 451
18222.23 424
18223.51 413
18224.78 439
18226.06 451
18227.33 428
18228.61 423
18229.89 430
18231.16 445
18232.44 417
18233.72 414
18234.99 434
18236.27 434
18237.55 444
18238.82 412
18240.10 380
18241.38 442
18242.65 448
18243.93 457
18245.21 426
18246.48 398
18247.76 438
18249.04 449
18250.31 450
18251.59 407
18252.87 421
18254.15 470
18255.42 477
18256.70 429
18257.98 392
18259.25 430
18260.53 401
18261.81 361
18263.09 431
18264.36 414
18265.64 429
18266.92 393
18268.20 429
18269.47 430
18270.75 431
18272.03 416
18273.31 426
18274.59 424
18275.86 426
18277.14 459
18278.42 432
18279.70 452
18280.98 425
18282.25 431
18283.53 452
18284.81 426
18286.09 402
18287.37 448
18288.64 431
18289.92 452
18291.20 458
18292.48 387
18293.76 432
18295.04 443
18296.32 470
18297.59 443
18298.87 420
18300.15 432
18301.43 388
18302.71 385
18303.99 441
18305.27 457
18306.55 424
18307.83 419
18309.10 450
18310.38 407
18311.66 423
18312.94 437
18314.22 436
18315.50 426
18316.78 446
18318.06 425
18319.34 411
18320.62 406
18321.90 406
18323.18 438
18324.46 446
18325.74 417
18327.02 411
18328.30 468
18329.58 487
18330.86 446
18332.14 435
18333.41 420
18334.69 415
18335.97 476
18337.25 411
18338.54 406
18339.82 391
18341.10 436
18342.38 443
18343.66 458
18344.94 460
18346.22 449
18347.50 432
18348.78 437
18350.06 421
18351.34 438
18352.62 458
18353.90 413
18355.18 429
18356.46 455
18357.74 455
18359.02 466
18360.30 412
18361.58 423
18362.87 395
18364.15 436
18365.43 456
18366.71 430
18367.99 446
18369.27 439
18370.55 408
18371.83 441
18373.11 406
18374.40 406
18375.68 406
18376.96 399
18378.24 434
18379.52 391
18380.80 377
18382.08 450
18383.37 454
18384.65 427
18385.93 406
18387.21 425
18388.49 414
18389.78 455
18391.06 421
18392.34 398
18393.62 443
18394.90 435
18396.19 456
18397.47 440
18398.75 432
18400.03 425
18401.31 409
18402.60 395
18403.88 426
18405.16 397
18406.44 456
18407.73 402
18409.01 399
18410.29 412
18411.57 437
18412.86 454
18414.14 422
18415.42 407
18416.71 454
18417.99 412
18419.27 429
18420.55 431
18421.84 427
18423.12 374
18424.40 435
18425.69 436
18426.97 439
18428.25 443
18429.54 415
18430.82 445
18432.10 490
18433.39 417
18434.67 414
18435.95 451
18437.24 499
18438.52 423
18439.80 440
18441.09 440
18442.37 422
18443.66 467
18444.94 438
18446.22 460
18447.51 392
18448.79 422
18450.08 443
18451.36 444
18452.64 412
18453.93 431
18455.21 417
18456.50 437
18457.78 465
18459.06 457
18460.35 390
18461.63 461
18462.92 455
18464.20 438
18465.49 437
18466.77 421
18468.06 420
18469.34 415
18470.63 446
18471.91 411
18473.19 450
18474.48 418
18475.76 413
18477.05 441
18478.33 401
18479.62 435
18480.90 425
18482.19 391
18483.47 397
18484.76 415
18486.05 380
18487.33 409
18488.62 414
18489.90 421
18491.19 394
18492.47 403
18493.76 419
18495.04 410
18496.33 397
18497.61 391
18498.90 437
18500.19 416
18501.47 434
18502.76 438
18504.04 444
18505.33 386
18506.62 412
18507.90 417
18509.19 407
18510.47 423
18511.76 405
18513.05 442
18514.33 432
18515.62 449
18516.90 419
18518.19 414
18519.48 417
18520.76 421
18522.05 459
18523.34 462
18524.62 431
18525.91 410
18527.20 419
18528.48 471
18529.77 433
18531.06 452
18532.34 450
18533.63 417
18534.92 450
18536.21 423
18537.49 458
18538.78 460
18540.07 457
18541.35 472
18542.64 448
18543.93 405
18545.22 461
18546.50 454
18547.79 455
18549.08 431
18550.37 431
18551.65 444
18552.94 420
18554.23 417
18555.52 407
18556.80 411
18558.09 422
18559.38 466
18560.67 422
18561.95 436
18563.24 439
18564.53 430
18565.82 425
18567.11 427
18568.39 442
18569.68 447
18570.97 428
18572.26 429
18573.55 429
18574.84 427
18576.12 424
18577.41 390
18578.70 373
18579.99 429
18581.28 433
18582.57 451
18583.86 458
18585.14 450
18586.43 484
18587.72 450
18589.01 434
18590.30 427
18591.59 441
18592.88 444
18594.17 416
18595.46 467
18596.74 434
18598.03 437
18599.32 442
18600.61 475
18601.90 432
18603.19 453
18604.48 443
18605.77 467
18607.06 490
18608.35 482
18609.64 506
18610.93 458
18612.22 500
18613.51 502
18614.80 451
18616.09 470
18617.38 496
18618.67 442
18619.96 423
18621.25 443
18622.54 470
18623.83 475
18625.12 494
18626.41 471
18627.70 433
18628.99 406
18630.28 431
18631.57 438
18632.86 458
18634.15 453
18635.44 447
18636.73 466
18638.02 486
18639.31 467
18640.60 430
18641.89 473
18643.18 456
18644.47 455
18645.76 430
18647.06 447
18648.35 431
18649.64 485
18650.93 456
18652.22 438
18653.51 449
18654.80 475
18656.09 493
18657.38 443
18658.68 469
18659.97 456
18661.26 431
18662.55 445
18663.84 444
18665.13 458
18666.42 447
18667.72 394
18669.01 412
18670.30 427
18671.59 434
18672.88 442
18674.17 436
18675.47 392
18676.76 409
18678.05 438
18679.34 411
18680.63 415
18681.93 425
18683.22 411
18684.51 426
18685.80 430
18687.09 411
18688.39 459
18689.68 434
18690.97 415
18692.26 460
18693.56 433
18694.85 454
18696.14 417
18697.43 396
18698.73 414
18700.02 390
18701.31 415
18702.60 402
18703.90 413
18705.19 431
18706.48 452
18707.78 432
18709.07 429
18710.36 395
18711.66 409
18712.95 448
18714.24 461
18715.54 429
18716.83 441
18718.12 451
18719.42 439
18720.71 458
18722.00 416
18723.30 391
18724.59 437
18725.88 451
18727.18 416
18728.47 403
18729.76 469
18731.06 434
18732.35 419
18733.65 440
18734.94 414
18736.23 456
18737.53 404
18738.82 392
18740.12 396
18741.41 394
18742.70 471
18744.00 432
18745.29 369
18746.59 380
18747.88 460
18749.18 436
18750.47 407
18751.76 394
18753.06 443
18754.35 478
18755.65 458
18756.94 391
18758.24 452
18759.53 402
18760.83 411
18762.12 439
18763.42 440
18764.71 442
18766.01 464
18767.30 430
18768.60 479
18769.89 440
18771.19 410
18772.48 407
18773.78 378
18775.07 425
18776.37 418
18777.66 403
18778.96 392
18780.25 401
18781.55 422
18782.85 391
18784.14 391
18785.44 433
18786.73 411
18788.03 395
18789.32 391
18790.62 459
18791.92 404
18793.21 427
18794.51 390
18795.80 373
18797.10 412
18798.40 416
18799.69 397
18800.99 410
18802.28 416
18803.58 387
18804.88 393
18806.17 392
18807.47 392
18808.77 425
18810.06 400
18811.36 430
18812.66 436
18813.95 422
18815.25 419
18816.55 397
18817.84 398
18819.14 389
18820.44 415
18821.73 418
18823.03 438
18824.33 424
18825.62 445
18826.92 420
18828.22 417
18829.52 399
18830.81 422
18832.11 388
18833.41 404
18834.71 409
18836.00 415
18837.30 443
18838.60 414
18839.90 386
18841.19 437
18842.49 398
18843.79 391
18845.09 408
18846.38 370
18847.68 431
18848.98 393
18850.28 418
18851.58 415
18852.87 413
18854.17 429
18855.47 402
18856.77 387
18858.07 379
18859.36 370
18860.66 396
18861.96 399
18863.26 432
18864.56 405
18865.86 394
18867.15 390
18868.45 422
18869.75 391
18871.05 402
18872.35 406
18873.65 386
18874.95 389
18876.24 414
18877.54 405
18878.84 411
18880.14 401
18881.44 419
18882.74 386
18884.04 421
18885.34 412
18886.64 409
18887.94 419
18889.24 440
18890.53 389
18891.83 386
18893.13 399
18894.43 442
18895.73 434
18897.03 405
18898.33 394
18899.63 480
18900.93 397
18902.23 407
18903.53 396
18904.83 443
18906.13 417
18907.43 439
18908.73 446
18910.03 396
18911.33 418
18912.63 423
18913.93 410
18915.23 386
18916.53 405
18917.83 435
18919.13 406
18920.43 362
18921.73 429
18923.03 401
18924.33 426
18925.63 442
18926.93 452
18928.23 429
18929.53 409
18930.84 411
18932.14 414
18933.44 379
18934.74 418
18936.04 420
18937.34 416
18938.64 403
18939.94 397
18941.24 359
18942.54 396
18943.84 392
18945.15 370
18946.45 405
18947.75 444
18949.05 399
18950.35 430
18951.65 400
18952.95 396
18954.26 409
18955.56 361
18956.86 388
18958.16 395
18959.46 371
18960.76 440
18962.07 413
18963.37 406
18964.67 380
18965.97 427
18967.27 408
18968.57 418
18969.88 366
18971.18 387
18972.48 418
18973.78 384
18975.09 404
18976.39 415
18977.69 399
18978.99 387
18980.29 385
18981.60 390
18982.90 393
18984.20 425
18985.50 420
18986.81 370
18988.11 410
18989.41 411
18990.72 442
18992.02 425
18993.32 397
18994.62 395
18995.93 362
18997.23 391
18998.53 385
18999.84 375
19001.14 387
19002.44 425
19003.75 420
19005.05 409
19006.35 427
19007.66 387
19008.96 386
19010.26 419
19011.57 412
19012.87 377
19014.17 372
19015.48 387
19016.78 372
19018.08 364
19019.39 388
19020.69 384
19021.99 409
19023.30 400
19024.60 369
19025.91 414
19027.21 428
19028.51 419
19029.82 413
19031.12 367
19032.43 372
19033.73 400
19035.04 396
19036.34 380
19037.64 370
19038.95 399
19040.25 368
19041.56 397
19042.86 371
19044.17 407
19045.47 414
19046.78 406
19048.08 398
19049.39 409
19050.69 385
19052.00 379
19053.30 415
19054.61 394
19055.91 398
19057.22 368
19058.52 416
19059.83 417
19061.13 381
19062.44 372
19063.74 361
19065.05 377
19066.35 406
19067.66 399
19068.96 414
19070.27 398
19071.57 380
19072.88 385
19074.18 399
19075.49 409
19076.80 365
19078.10 414
19079.41 384
19080.71 385
19082.02 382
19083.33 431
19084.63 418
19085.94 386
19087.24 423
19088.55 380
19089.86 380
19091.16 385
19092.47 408
19093.77 419
19095.08 412
19096.39 405
19097.69 387
19099.00 398
19100.31 406
19101.61 386
19102.92 404
19104.23 363
19105.53 419
19106.84 425
19108.15 385
19109.45 353
19110.76 402
19112.07 399
19113.37 400
19114.68 399
19115.99 394
19117.30 408
19118.60 392
19119.91 406
19121.22 381
19122.52 407
19123.83 412
19125.14 358
19126.45 362
19127.75 400
19129.06 423
19130.37 391
19131.68 403
19132.98 368
19134.29 379
19135.60 405
19136.91 392
19138.22 404
19139.52 405
19140.83 410
19142.14 378
19143.45 365
19144.76 382
19146.06 409
19147.37 396
19148.68 420
19149.99 392
19151.30 411
19152.60 419
19153.91 422
19155.22 382
19156.53 390
19157.84 447
19159.15 429
19160.46 396
19161.76 410
19163.07 391
19164.38 390
19165.69 412
19167.00 415
19168.31 414
19169.62 438
19170.93 423
19172.23 390
19173.54 389
19174.85 371
19176.16 407
19177.47 402
19178.78 429
19180.09 399
19181.40 393
19182.71 403
19184.02 431
19185.33 402
19186.64 400
19187.95 410
19189.26 403
19190.57 413
19191.87 379
19193.18 352
19194.49 386
19195.80 414
19197.11 402
19198.42 412
19199.73 406
19201.04 445
19202.35 412
19203.66 435
19204.97 451
19206.28 387
19207.59 394
19208.90 385
19210.21 398
19211.53 381
19212.84 370
19214.15 383
19215.46 401
19216.77 381
19218.08 387
19219.39 368
19220.70 396
19222.01 384
19223.32 376
19224.63 400
19225.94 395
19227.25 411
19228.56 411
19229.87 384
19231.19 410
19232.50 418
19233.81 414
19235.12 405
19236.43 391
19237.74 347
19239.05 376
19240.36 414
19241.68 401
19242.99 394
19244.30 401
19245.61 361
19246.92 423
19248.23 409
19249.54 415
19250.86 414
19252.17 423
19253.48 434
19254.79 384
19256.10 382
19257.42 425
19258.73 386
19260.04 405
19261.35 387
19262.66 382
19263.98 369
19265.29 364
19266.60 388
19267.91 405
19269.22 406
19270.54 378
19271.85 378
19273.16 381
19274.47 395
19275.79 368
19277.10 385
19278.41 434
19279.72 395
19281.04 344
19282.35 355
19283.66 362
19284.98 401
19286.29 396
19287.60 388
19288.91 398
19290.23 392
19291.54 358
19292.85 385
19294.17 395
19295.48 400
19296.79 393
19298.11 399
19299.42 409
19300.73 378
19302.05 390
19303.36 362
19304.67 389
19305.99 412
19307.30 336
19308.61 354
19309.93 362
19311.24 407
19312.56 392
19313.87 383
19315.18 382
19316.50 382
19317.81 389
19319.13 399
19320.44 391
19321.75 392
19323.07 376
19324.38 396
19325.70 376
19327.01 351
19328.32 372
19329.64 406
19330.95 417
19332.27 400
19333.58 396
19334.90 386
19336.21 432
19337.53 408
19338.84 406
19340.16 365
19341.47 366
19342.79 408
19344.10 412
19345.42 413
19346.73 388
19348.05 367
19349.36 381
19350.68 392
19351.99 391
19353.31 389
19354.62 395
19355.94 383
19357.25 380
19358.57 409
19359.88 368
19361.20 410
19362.51 385
19363.83 380
19365.14 335
19366.46 374
19367.78 407
19369.09 394
19370.41 352
19371.72 391
19373.04 409
19374.35 400
19375.67 421
19376.99 374
19378.30 395
19379.62 383
19380.93 372
19382.25 393
19383.57 425
19384.88 393
19386.20 408
19387.52 377
19388.83 385
19390.15 389
19391.47 405
19392.78 391
19394.10 392
19395.42 376
19396.73 356
19398.05 439
19399.37 386
19400.68 372
19402.00 404
19403.32 405
19404.63 368
19405.95 395
19407.27 349
19408.58 442
19409.90 426
19411.22 407
19412.54 407
19413.85 414
19415.17 350
19416.49 411
19417.80 407
19419.12 381
19420.44 412
19421.76 387
19423.07 388
19424.39 404
19425.71 353
19427.03 387
19428.35 405
19429.66 414
19430.98 412
19432.30 404
19433.62 385
19434.93 408
19436.25 382
19437.57 379
19438.89 392
19440.21 405
19441.53 342
19442.84 354
19444.16 358
19445.48 346
19446.80 364
19448.12 410
19449.44 374
19450.75 382
19452.07 455
19453.39 405
19454.71 386
19456.03 393
19457.35 399
19458.67 372
19459.98 412
19461.30 415
19462.62 380
19463.94 380
19465.26 399
19466.58 399
19467.90 451
19469.22 380
19470.54 381
19471.86 403
19473.18 397
19474.49 405
19475.81 397
19477.13 388
19478.45 407
19479.77 421
19481.09 437
19482.41 395
19483.73 396
19485.05 411
19486.37 403
19487.69 408
19489.01 353
19490.33 424
19491.65 416
19492.97 394
19494.29 410
19495.61 394
19496.93 408
19498.25 435
19499.57 424
19500.89 394
19502.21 398
19503.53 396
19504.85 413
19506.17 403
19507.49 397
19508.81 418
19510.13 396
19511.45 422
19512.77 420
19514.09 390
19515.42 380
19516.74 423
19518.06 411
19519.38 428
19520.70 376
19522.02 401
19523.34 402
19524.66 432
19525.98 410
19527.30 378
19528.62 390
19529.95 421
19531.27 429
19532.59 405
19533.91 398
19535.23 381
19536.55 400
19537.87 430
19539.20 382
19540.52 364
19541.84 392
19543.16 373
19544.48 370
19545.80 372
19547.13 381
19548.45 381
19549.77 379
19551.09 376
19552.41 383
19553.74 440
19555.06 426
19556.38 425
19557.70 438
19559.02 404
19560.35 376
19561.67 419
19562.99 407
19564.31 395
19565.64 404
19566.96 388
19568.28 429
19569.60 407
19570.93 383
19572.25 421
19573.57 386
19574.89 428
19576.22 363
19577.54 418
19578.86 420
19580.18 386
19581.51 364
19582.83 351
19584.15 354
19585.48 410
19586.80 397
19588.12 379
19589.45 369
19590.77 413
19592.09 395
19593.42 399
19594.74 381
19596.06 351
19597.39 383
19598.71 397
19600.03 393
19601.36 400
19602.68 406
19604.00 375
19605.33 395
19606.65 427
19607.98 396
19609.30 428
19610.62 436
19611.95 374
19613.27 367
19614.60 378
19615.92 393
19617.24 408
19618.57 434
19619.89 432
19621.22 406
19622.54 375
19623.87 403
19625.19 387
19626.51 376
19627.84 397
19629.16 419
19630.49 398
19631.81 390
19633.14 363
19634.46 355
19635.79 376
19637.11 387
19638.44 382
19639.76 369
19641.09 404
19642.41 386
19643.74 357
19645.06 382
19646.39 404
19647.71 342
19649.04 404
19650.36 374
19651.69 386
19653.01 368
19654.34 386
19655.66 401
19656.99 399
19658.32 404
19659.64 367
19660.97 360
19662.29 385
19663.62 395
19664.94 398
19666.27 382
19667.60 360
19668.92 388
19670.25 373
19671.57 405
19672.90 368
19674.23 392
19675.55 363
19676.88 386
19678.20 386
19679.53 396
19680.86 396
19682.18 389
19683.51 371
19684.84 367
19686.16 371
19687.49 368
19688.82 390
19690.14 384
19691.47 387
19692.80 378
19694.12 379
19695.45 397
19696.78 359
19698.10 383
19699.43 379
19700.76 345
19702.08 373
19703.41 347
19704.74 359
19706.07 347
19707.39 389
19708.72 383
19710.05 348
19711.37 357
19712.70 383
19714.03 393
19715.36 398
19716.68 370
19718.01 375
19719.34 386
19720.67 390
19721.99 383
19723.32 375
19724.65 384
19725.98 381
19727.31 389
19728.63 410
19729.96 384
19731.29 399
19732.62 378
19733.95 393
19735.27 407
19736.60 400
19737.93 433
19739.26 404
19740.59 348
19741.92 359
19743.24 396
19744.57 369
19745.90 372
19747.23 366
19748.56 371
19749.89 394
19751.22 371
19752.54 365
19753.87 376
19755.20 385
19756.53 382
19757.86 394
19759.19 354
19760.52 403
19761.85 418
19763.18 403
19764.50 375
19765.83 338
19767.16 355
19768.49 366
19769.82 352
19771.15 358
19772.48 357
19773.81 356
19775.14 375
19776.47 393
19777.80 392
19779.13 372
19780.46 416
19781.79 380
19783.12 393
19784.45 357
19785.78 349
19787.11 399
19788.44 411
19789.77 347
19791.10 364
19792.43 414
19793.76 388
19795.09 375
19796.42 387
19797.75 341
19799.08 351
19800.41 346
19801.74 348
19803.07 384
19804.40 370
19805.73 356
19807.06 365
19808.39 377
19809.72 374
19811.05 387
19812.38 373
19813.71 392
19815.05 429
19816.38 414
19817.71 453
19819.04 373
19820.37 405
19821.70 368
19823.03 386
19824.36 367
19825.69 367
19827.03 375
19828.36 370
19829.69 375
19831.02 420
19832.35 376
19833.68 454
19835.01 394
19836.35 365
19837.68 359
19839.01 395
19840.34 358
19841.67 373
19843.00 378
19844.34 366
19845.67 405
19847.00 400
19848.33 371
19849.66 374
19851.00 358
19852.33 384
19853.66 380
19854.99 376
19856.32 355
19857.66 369
19858.99 396
19860.32 348
19861.65 340
19862.99 397
19864.32 412
19865.65 380
19866.98 371
19868.32 391
19869.65 397
19870.98 406
19872.31 361
19873.65 365
19874.98 372
19876.31 359
19877.65 342
19878.98 334
19880.31 385
19881.65 374
19882.98 359
19884.31 383
19885.64 387
19886.98 341
19888.31 393
19889.64 394
19890.98 404
19892.31 396
19893.64 385
19894.98 359
19896.31 359
19897.65 400
19898.98 379
19900.31 426
19901.65 441
19902.98 381
19904.31 379
19905.65 408
19906.98 399
19908.32 357
19909.65 366
19910.98 394
19912.32 389
19913.65 389
19914.99 367
19916.32 378
19917.66 378
19918.99 383
19920.32 394
19921.66 383
19922.99 381
19924.33 400
19925.66 408
19927.00 367
19928.33 385
19929.67 392
19931.00 388
19932.34 354
19933.67 386
19935.01 381
19936.34 363
19937.68 400
19939.01 371
19940.35 369
19941.68 375
19943.02 388
19944.35 363
19945.69 340
19947.02 365
19948.36 368
19949.69 404
19951.03 360
19952.36 411
19953.70 383
19955.03 379
19956.37 378
19957.71 386
19959.04 398
19960.38 412
19961.71 393
19963.05 392
19964.38 382
19965.72 401
19967.06 387
19968.39 396
19969.73 386
19971.06 379
19972.40 386
19973.74 381
19975.07 399
19976.41 396
19977.75 361
19979.08 392
19980.42 412
19981.75 378
19983.09 374
19984.43 413
19985.76 405
19987.10 408
19988.44 382
19989.77 389
19991.11 404
19992.45 393
19993.78 371
19995.12 351
19996.46 369
19997.80 345
19999.13 372
20000.47 378
20001.81 363
20003.14 353
20004.48 368
20005.82 362
20007.16 372
20008.49 360
20009.83 398
20011.17 412
20012.51 394
20013.84 356
20015.18 356
20016.52 409
20017.86 401
20019.19 412
20020.53 379
20021.87 360
20023.21 370
20024.55 386
20025.88 393
20027.22 409
20028.56 407
20029.90 400
20031.24 425
20032.57 356
20033.91 356
20035.25 360
20036.59 396
20037.93 413
20039.26 443
20040.60 404
20041.94 394
20043.28 420
20044.62 388
20045.96 371
20047.30 407
20048.63 404
20049.97 386
20051.31 389
20052.65 356
20053.99 374
20055.33 381
20056.67 370
20058.01 374
20059.35 374
20060.69 399
20062.02 383
20063.36 389
20064.70 352
20066.04 376
20067.38 386
20068.72 420
20070.06 358
20071.40 357
20072.74 371
20074.08 423
20075.42 370
20076.76 363
20078.10 380
20079.44 373
20080.78 420
20082.12 393
20083.46 394
20084.80 400
20086.14 405
20087.48 384
20088.82 346
20090.16 394
20091.50 383
20092.84 403
20094.18 439
20095.52 379
20096.86 371
20098.20 347
20099.54 388
20100.88 376
20102.22 403
20103.56 387
20104.90 378
20106.24 394
20107.58 368
20108.92 394
20110.26 388
20111.60 405
20112.95 374
20114.29 401
20115.63 349
20116.97 362
20118.31 402
20119.65 383
20120.99 375
20122.33 375
20123.67 367
20125.02 377
20126.36 398
20127.70 374
20129.04 392
20130.38 370
20131.72 367
20133.06 396
20134.41 368
20135.75 374
