# Supplementary material for: MALDI-TOF MS typing enables the classification of brewing yeasts of the genus Saccharomyces to major beer styles
Source: PLoS One. 2017 Aug 9;12(8):e0181694. doi: 10.1371/journal.pone.0181694 (PMC5549903; doi:10.1371/journal.pone.0181694)
Supplement: S10 File — The directory includes 90 raw files and was zipped to “.zip”; the folder has three strains with 30 spectra per strain; S1 Text explains the raw files with an example and Table 1 represents the yeast strains used within the experiment. (ZIP) [file pone.0181694.s013.zip › 28-30/30332n-552-OG-Koe-Koe-YPG-18h-E-E_2015-08-06__0_F1_1.dat]

2000.64 1555
2001.06 1646
2001.49 1397
2001.91 1656
2002.33 1537
2002.75 1346
2003.17 1531
2003.60 1424
2004.02 1431
2004.44 1342
2004.86 1589
2005.28 1541
2005.70 1341
2006.13 1361
2006.55 1360
2006.97 1465
2007.39 1446
2007.82 1475
2008.24 1433
2008.66 1520
2009.08 1493
2009.51 1382
2009.93 1549
2010.35 1692
2010.77 1541
2011.20 1697
2011.62 1471
2012.04 1454
2012.46 1347
2012.89 1345
2013.31 1335
2013.73 1353
2014.15 1306
2014.58 1480
2015.00 1433
2015.42 1192
2015.85 1431
2016.27 1384
2016.69 1374
2017.12 1436
2017.54 1349
2017.96 1404
2018.39 1280
2018.81 1269
2019.23 1154
2019.66 1357
2020.08 1342
2020.50 1400
2020.93 1493
2021.35 1379
2021.78 1329
2022.20 1432
2022.62 1487
2023.05 1358
2023.47 1309
2023.89 1340
2024.32 1409
2024.74 1451
2025.17 1341
2025.59 1297
2026.01 1348
2026.44 1417
2026.86 1363
2027.29 1372
2027.71 1305
2028.14 1216
2028.56 1333
2028.99 1170
2029.41 1294
2029.83 1177
2030.26 1176
2030.68 1367
2031.11 1365
2031.53 1397
2031.96 1241
2032.38 1325
2032.81 1259
2033.23 1218
2033.66 1341
2034.08 1401
2034.51 1499
2034.93 1323
2035.36 1488
2035.78 1360
2036.21 1406
2036.63 1396
2037.06 1517
2037.48 1312
2037.91 1285
2038.33 1292
2038.76 1395
2039.19 1428
2039.61 1283
2040.04 1281
2040.46 1343
2040.89 1432
2041.31 1412
2041.74 1363
2042.17 1277
2042.59 1232
2043.02 1405
2043.44 1419
2043.87 1396
2044.30 1462
2044.72 1491
2045.15 1373
2045.57 1287
2046.00 1362
2046.43 1287
2046.85 1360
2047.28 1343
2047.71 1400
2048.13 1372
2048.56 1373
2048.99 1487
2049.41 1379
2049.84 1340
2050.27 1473
2050.69 1497
2051.12 1314
2051.55 1233
2051.97 1446
2052.40 1478
2052.83 1478
2053.25 1501
2053.68 1394
2054.11 1563
2054.54 1689
2054.96 1734
2055.39 1638
2055.82 1626
2056.24 1528
2056.67 1630
2057.10 1633
2057.53 1560
2057.95 1484
2058.38 1512
2058.81 1565
2059.24 1360
2059.66 1346
2060.09 1419
2060.52 1625
2060.95 1501
2061.38 1534
2061.80 1655
2062.23 1567
2062.66 1514
2063.09 1489
2063.52 1457
2063.94 1519
2064.37 1549
2064.80 1584
2065.23 1680
2065.66 1534
2066.09 1591
2066.51 1722
2066.94 1715
2067.37 1532
2067.80 1585
2068.23 1648
2068.66 1693
2069.08 1539
2069.51 1510
2069.94 1366
2070.37 1633
2070.80 1685
2071.23 1615
2071.66 1381
2072.09 1395
2072.52 1407
2072.94 1537
2073.37 1641
2073.80 1560
2074.23 1392
2074.66 1387
2075.09 1535
2075.52 1625
2075.95 1496
2076.38 1418
2076.81 1510
2077.24 1544
2077.67 1553
2078.10 1562
2078.53 1639
2078.96 1685
2079.39 1571
2079.82 1450
2080.25 1526
2080.68 1593
2081.11 1466
2081.54 1633
2081.97 1668
2082.40 1575
2082.83 1460
2083.26 1514
2083.69 1418
2084.12 1439
2084.55 1350
2084.98 1601
2085.41 1620
2085.84 1527
2086.27 1392
2086.70 1329
2087.13 1469
2087.56 1357
2087.99 1385
2088.42 1283
2088.85 1327
2089.28 1335
2089.71 1333
2090.14 1421
2090.57 1337
2091.01 1447
2091.44 1317
2091.87 1359
2092.30 1428
2092.73 1609
2093.16 1567
2093.59 1529
2094.02 1378
2094.45 1339
2094.89 1384
2095.32 1304
2095.75 1388
2096.18 1296
2096.61 1506
2097.04 1432
2097.47 1256
2097.91 1170
2098.34 1330
2098.77 1167
2099.20 1280
2099.63 1265
2100.07 1205
2100.50 1179
2100.93 1260
2101.36 1276
2101.79 1191
2102.23 1251
2102.66 1415
2103.09 1418
2103.52 1346
2103.95 1162
2104.39 1361
2104.82 1316
2105.25 1303
2105.68 1426
2106.12 1373
2106.55 1501
2106.98 1449
2107.41 1382
2107.85 1448
2108.28 1453
2108.71 1389
2109.14 1615
2109.58 1573
2110.01 1442
2110.44 1439
2110.88 1428
2111.31 1331
2111.74 1377
2112.18 1367
2112.61 1372
2113.04 1401
2113.48 1387
2113.91 1407
2114.34 1268
2114.78 1292
2115.21 1275
2115.64 1413
2116.08 1334
2116.51 1402
2116.94 1342
2117.38 1451
2117.81 1332
2118.24 1502
2118.68 1420
2119.11 1281
2119.55 1212
2119.98 1111
2120.41 1296
2120.85 1356
2121.28 1303
2121.72 1349
2122.15 1359
2122.58 1259
2123.02 1286
2123.45 1239
2123.89 1229
2124.32 1368
2124.75 1418
2125.19 1457
2125.62 1494
2126.06 1417
2126.49 1346
2126.93 1420
2127.36 1291
2127.80 1357
2128.23 1305
2128.67 1364
2129.10 1354
2129.54 1335
2129.97 1363
2130.41 1451
2130.84 1323
2131.28 1330
2131.71 1395
2132.15 1326
2132.58 1322
2133.02 1340
2133.45 1305
2133.89 1295
2134.32 1278
2134.76 1147
2135.19 1183
2135.63 1303
2136.06 1202
2136.50 1233
2136.94 1281
2137.37 1306
2137.81 1342
2138.24 1377
2138.68 1323
2139.12 1220
2139.55 1414
2139.99 1234
2140.42 1141
2140.86 1181
2141.30 1324
2141.73 1221
2142.17 1197
2142.60 1321
2143.04 1376
2143.48 1339
2143.91 1219
2144.35 1232
2144.79 1347
2145.22 1269
2145.66 1071
2146.09 1316
2146.53 1404
2146.97 1521
2147.40 1436
2147.84 1229
2148.28 1338
2148.72 1335
2149.15 1327
2149.59 1432
2150.03 1450
2150.46 1520
2150.90 1430
2151.34 1396
2151.77 1497
2152.21 1478
2152.65 1492
2153.09 1397
2153.52 1466
2153.96 1455
2154.40 1334
2154.84 1336
2155.27 1306
2155.71 1399
2156.15 1275
2156.59 1339
2157.02 1539
2157.46 1367
2157.90 1493
2158.34 1455
2158.78 1671
2159.21 1648
2159.65 1492
2160.09 1513
2160.53 1560
2160.97 1686
2161.40 1574
2161.84 1719
2162.28 1534
2162.72 1479
2163.16 1390
2163.59 1278
2164.03 1394
2164.47 1361
2164.91 1349
2165.35 1331
2165.79 1386
2166.23 1211
2166.66 1297
2167.10 1445
2167.54 1564
2167.98 1430
2168.42 1450
2168.86 1478
2169.30 1415
2169.74 1418
2170.18 1464
2170.61 1492
2171.05 1511
2171.49 1384
2171.93 1240
2172.37 1472
2172.81 1515
2173.25 1627
2173.69 1599
2174.13 1468
2174.57 1564
2175.01 1473
2175.45 1397
2175.89 1426
2176.33 1456
2176.77 1508
2177.21 1552
2177.65 1485
2178.09 1400
2178.53 1475
2178.97 1433
2179.41 1394
2179.85 1512
2180.29 1418
2180.73 1364
2181.17 1329
2181.61 1301
2182.05 1431
2182.49 1458
2182.93 1371
2183.37 1397
2183.81 1366
2184.25 1295
2184.69 1337
2185.13 1236
2185.57 1319
2186.01 1430
2186.45 1294
2186.89 1465
2187.33 1404
2187.77 1391
2188.21 1566
2188.65 1517
2189.10 1485
2189.54 1586
2189.98 1486
2190.42 1453
2190.86 1535
2191.30 1577
2191.74 1485
2192.18 1440
2192.62 1493
2193.07 1524
2193.51 1486
2193.95 1447
2194.39 1340
2194.83 1328
2195.27 1344
2195.71 1361
2196.16 1436
2196.60 1340
2197.04 1539
2197.48 1539
2197.92 1380
2198.37 1519
2198.81 1511
2199.25 1336
2199.69 1517
2200.13 1443
2200.58 1392
2201.02 1281
2201.46 1286
2201.90 1357
2202.34 1375
2202.79 1394
2203.23 1210
2203.67 1347
2204.11 1535
2204.56 1321
2205.00 1526
2205.44 1377
2205.88 1360
2206.33 1404
2206.77 1415
2207.21 1432
2207.65 1398
2208.10 1435
2208.54 1327
2208.98 1423
2209.43 1435
2209.87 1304
2210.31 1347
2210.76 1305
2211.20 1301
2211.64 1358
2212.09 1430
2212.53 1432
2212.97 1344
2213.42 1412
2213.86 1344
2214.30 1252
2214.75 1391
2215.19 1444
2215.63 1239
2216.08 1346
2216.52 1382
2216.96 1309
2217.41 1214
2217.85 1285
2218.30 1253
2218.74 1215
2219.18 1254
2219.63 1211
2220.07 1446
2220.52 1431
2220.96 1360
2221.40 1332
2221.85 1364
2222.29 1563
2222.74 1366
2223.18 1471
2223.63 1443
2224.07 1548
2224.51 1589
2224.96 1515
2225.40 1483
2225.85 1522
2226.29 1493
2226.74 1498
2227.18 1416
2227.63 1477
2228.07 1657
2228.52 1592
2228.96 1566
2229.41 1622
2229.85 1493
2230.30 1529
2230.74 1684
2231.19 1542
2231.63 1510
2232.08 1485
2232.52 1446
2232.97 1464
2233.41 1358
2233.86 1520
2234.30 1563
2234.75 1430
2235.20 1491
2235.64 1509
2236.09 1562
2236.53 1286
2236.98 1422
2237.42 1577
2237.87 1421
2238.32 1354
2238.76 1366
2239.21 1384
2239.65 1224
2240.10 1208
2240.55 1445
2240.99 1303
2241.44 1339
2241.88 1190
2242.33 1215
2242.78 1307
2243.22 1386
2243.67 1362
2244.12 1332
2244.56 1272
2245.01 1366
2245.46 1327
2245.90 1280
2246.35 1248
2246.80 1275
2247.24 1308
2247.69 1175
2248.14 1320
2248.58 1337
2249.03 1357
2249.48 1354
2249.92 1277
2250.37 1225
2250.82 1194
2251.27 1331
2251.71 1249
2252.16 1257
2252.61 1393
2253.05 1457
2253.50 1335
2253.95 1575
2254.40 1285
2254.84 1220
2255.29 1343
2255.74 1310
2256.19 1249
2256.64 1243
2257.08 1259
2257.53 1287
2257.98 1263
2258.43 1258
2258.87 1117
2259.32 1165
2259.77 1293
2260.22 1410
2260.67 1275
2261.11 1307
2261.56 1414
2262.01 1472
2262.46 1444
2262.91 1561
2263.36 1681
2263.80 1673
2264.25 1681
2264.70 1691
2265.15 1516
2265.60 1583
2266.05 1622
2266.50 1752
2266.94 1615
2267.39 1566
2267.84 1701
2268.29 1528
2268.74 1568
2269.19 1544
2269.64 1603
2270.09 1468
2270.54 1379
2270.99 1415
2271.43 1362
2271.88 1369
2272.33 1357
2272.78 1404
2273.23 1530
2273.68 1513
2274.13 1364
2274.58 1349
2275.03 1445
2275.48 1207
2275.93 1194
2276.38 1393
2276.83 1329
2277.28 1264
2277.73 1378
2278.18 1436
2278.63 1392
2279.08 1333
2279.53 1283
2279.98 1169
2280.43 1212
2280.88 1476
2281.33 1451
2281.78 1428
2282.23 1351
2282.68 1199
2283.13 1235
2283.58 1273
2284.03 1330
2284.48 1300
2284.93 1333
2285.38 1370
2285.83 1435
2286.28 1424
2286.73 1381
2287.18 1231
2287.63 1310
2288.08 1311
2288.54 1300
2288.99 1349
2289.44 1361
2289.89 1514
2290.34 1641
2290.79 1684
2291.24 1745
2291.69 1910
2292.14 2055
2292.60 1747
2293.05 1765
2293.50 1983
2293.95 2044
2294.40 2019
2294.85 1742
2295.30 1653
2295.76 1653
2296.21 1680
2296.66 1768
2297.11 1502
2297.56 1377
2298.01 1432
2298.47 1220
2298.92 1239
2299.37 1322
2299.82 1481
2300.27 1356
2300.73 1324
2301.18 1214
2301.63 1178
2302.08 1254
2302.53 1267
2302.99 1251
2303.44 1245
2303.89 1268
2304.34 1256
2304.80 1217
2305.25 1289
2305.70 1345
2306.15 1519
2306.61 1194
2307.06 1282
2307.51 1239
2307.96 1258
2308.42 1386
2308.87 1292
2309.32 1276
2309.78 1250
2310.23 1456
2310.68 1456
2311.14 1319
2311.59 1281
2312.04 1434
2312.49 1442
2312.95 1566
2313.40 1445
2313.85 1336
2314.31 1374
2314.76 1449
2315.22 1388
2315.67 1283
2316.12 1399
2316.58 1444
2317.03 1435
2317.48 1364
2317.94 1300
2318.39 1321
2318.84 1532
2319.30 1417
2319.75 1456
2320.21 1397
2320.66 1410
2321.11 1424
2321.57 1473
2322.02 1365
2322.48 1610
2322.93 1444
2323.39 1294
2323.84 1345
2324.29 1401
2324.75 1469
2325.20 1562
2325.66 1472
2326.11 1418
2326.57 1411
2327.02 1352
2327.48 1533
2327.93 1617
2328.39 1513
2328.84 1391
2329.30 1241
2329.75 1365
2330.21 1378
2330.66 1573
2331.12 1680
2331.57 1656
2332.03 1418
2332.48 1492
2332.94 1452
2333.39 1413
2333.85 1440
2334.30 1353
2334.76 1497
2335.21 1528
2335.67 1538
2336.12 1517
2336.58 1533
2337.03 1619
2337.49 1377
2337.95 1327
2338.40 1414
2338.86 1374
2339.31 1324
2339.77 1268
2340.23 1265
2340.68 1293
2341.14 1464
2341.59 1431
2342.05 1415
2342.51 1501
2342.96 1474
2343.42 1464
2343.87 1420
2344.33 1364
2344.79 1594
2345.24 1584
2345.70 1515
2346.16 1408
2346.61 1241
2347.07 1252
2347.53 1351
2347.98 1411
2348.44 1374
2348.90 1348
2349.35 1439
2349.81 1439
2350.27 1421
2350.72 1396
2351.18 1383
2351.64 1148
2352.10 1198
2352.55 1508
2353.01 1507
2353.47 1387
2353.92 1310
2354.38 1295
2354.84 1258
2355.30 1314
2355.75 1266
2356.21 1289
2356.67 1299
2357.13 1151
2357.58 1238
2358.04 1281
2358.50 1208
2358.96 1268
2359.41 1233
2359.87 1221
2360.33 1382
2360.79 1281
2361.25 1209
2361.70 1359
2362.16 1513
2362.62 1368
2363.08 1523
2363.54 1384
2363.99 1283
2364.45 1335
2364.91 1330
2365.37 1158
2365.83 1214
2366.29 1258
2366.75 1345
2367.20 1391
2367.66 1282
2368.12 1361
2368.58 1418
2369.04 1297
2369.50 1373
2369.96 1417
2370.42 1440
2370.87 1383
2371.33 1501
2371.79 1423
2372.25 1289
2372.71 1339
2373.17 1161
2373.63 1187
2374.09 1437
2374.55 1340
2375.01 1450
2375.47 1434
2375.92 1434
2376.38 1466
2376.84 1459
2377.30 1491
2377.76 1413
2378.22 1650
2378.68 1674
2379.14 1641
2379.60 1586
2380.06 1685
2380.52 1336
2380.98 1241
2381.44 1483
2381.90 1379
2382.36 1391
2382.82 1634
2383.28 1370
2383.74 1282
2384.20 1305
2384.66 1359
2385.12 1333
2385.58 1318
2386.04 1217
2386.50 1231
2386.96 1208
2387.42 1141
2387.88 1275
2388.35 1259
2388.81 1320
2389.27 1370
2389.73 1354
2390.19 1451
2390.65 1352
2391.11 1326
2391.57 1579
2392.03 1378
2392.49 1118
2392.95 1323
2393.42 1607
2393.88 1378
2394.34 1234
2394.80 1288
2395.26 1262
2395.72 1343
2396.18 1439
2396.64 1401
2397.11 1234
2397.57 1411
2398.03 1237
2398.49 1201
2398.95 1180
2399.41 1301
2399.88 1301
2400.34 1330
2400.80 1330
2401.26 1303
2401.72 1341
2402.18 1229
2402.65 1199
2403.11 1232
2403.57 1257
2404.03 1277
2404.49 1250
2404.96 1286
2405.42 1204
2405.88 1277
2406.34 1363
2406.81 1281
2407.27 1241
2407.73 1195
2408.19 1286
2408.66 1310
2409.12 1275
2409.58 1392
2410.04 1348
2410.51 1351
2410.97 1285
2411.43 1370
2411.90 1264
2412.36 1314
2412.82 1255
2413.28 1355
2413.75 1428
2414.21 1288
2414.67 1305
2415.14 1352
2415.60 1511
2416.06 1415
2416.53 1422
2416.99 1556
2417.45 1442
2417.92 1477
2418.38 1401
2418.84 1623
2419.31 1670
2419.77 1669
2420.23 1546
2420.70 1730
2421.16 1632
2421.63 1608
2422.09 1440
2422.55 1261
2423.02 1322
2423.48 1358
2423.95 1384
2424.41 1089
2424.87 1152
2425.34 1189
2425.80 1149
2426.27 1227
2426.73 1287
2427.20 1169
2427.66 1258
2428.12 1215
2428.59 1226
2429.05 1164
2429.52 1213
2429.98 1345
2430.45 1081
2430.91 1271
2431.38 1435
2431.84 1293
2432.31 1266
2432.77 1250
2433.24 1353
2433.70 1206
2434.17 1248
2434.63 1272
2435.10 1340
2435.56 1272
2436.03 1160
2436.49 1190
2436.96 1312
2437.42 1314
2437.89 1214
2438.35 1382
2438.82 1283
2439.28 1288
2439.75 1187
2440.21 1199
2440.68 1261
2441.15 1370
2441.61 1372
2442.08 1326
2442.54 1256
2443.01 1336
2443.48 1384
2443.94 1339
2444.41 1311
2444.87 1361
2445.34 1317
2445.81 1396
2446.27 1280
2446.74 1151
2447.20 1193
2447.67 1221
2448.14 1234
2448.60 1232
2449.07 1143
2449.54 1140
2450.00 1248
2450.47 1224
2450.94 1245
2451.40 1158
2451.87 1256
2452.34 1128
2452.80 1235
2453.27 1423
2453.74 1279
2454.20 1266
2454.67 1163
2455.14 1272
2455.60 1291
2456.07 1268
2456.54 1318
2457.01 1170
2457.47 1149
2457.94 1229
2458.41 1187
2458.87 1258
2459.34 1380
2459.81 1331
2460.28 1282
2460.74 1314
2461.21 1289
2461.68 1273
2462.15 1269
2462.62 1207
2463.08 1299
2463.55 1220
2464.02 1147
2464.49 1226
2464.95 1192
2465.42 1286
2465.89 1128
2466.36 1126
2466.83 1262
2467.29 1230
2467.76 1373
2468.23 1283
2468.70 1242
2469.17 1136
2469.64 1116
2470.10 1318
2470.57 1295
2471.04 1202
2471.51 1267
2471.98 1228
2472.45 1086
2472.92 1161
2473.39 1316
2473.85 1225
2474.32 1127
2474.79 1136
2475.26 1240
2475.73 1343
2476.20 1182
2476.67 1220
2477.14 1080
2477.61 1126
2478.08 1252
2478.54 1254
2479.01 1160
2479.48 1182
2479.95 1069
2480.42 1088
2480.89 1097
2481.36 1071
2481.83 1069
2482.30 1095
2482.77 1062
2483.24 1137
2483.71 1112
2484.18 1196
2484.65 1168
2485.12 1210
2485.59 1039
2486.06 1168
2486.53 1192
2487.00 1231
2487.47 1349
2487.94 1156
2488.41 1142
2488.88 1157
2489.35 1276
2489.82 1225
2490.29 1246
2490.76 1335
2491.23 1361
2491.70 1334
2492.17 1138
2492.64 1184
2493.11 1296
2493.58 1216
2494.05 1179
2494.52 1255
2495.00 1260
2495.47 1214
2495.94 1192
2496.41 1164
2496.88 1292
2497.35 1163
2497.82 1171
2498.29 1168
2498.76 1152
2499.23 1115
2499.71 1042
2500.18 937
2500.65 1138
2501.12 1121
2501.59 1094
2502.06 1132
2502.53 1139
2503.01 1088
2503.48 1319
2503.95 1197
2504.42 1208
2504.89 1355
2505.36 1290
2505.84 1083
2506.31 1248
2506.78 1254
2507.25 1367
2507.72 1252
2508.20 1065
2508.67 1245
2509.14 1363
2509.61 1332
2510.08 1266
2510.56 1166
2511.03 1302
2511.50 1304
2511.97 1184
2512.45 1294
2512.92 1314
2513.39 1399
2513.86 1494
2514.34 1462
2514.81 1202
2515.28 1161
2515.75 1312
2516.23 1238
2516.70 1245
2517.17 1254
2517.65 1262
2518.12 1124
2518.59 1222
2519.07 1258
2519.54 1339
2520.01 1291
2520.48 1178
2520.96 1175
2521.43 1076
2521.90 1183
2522.38 1120
2522.85 1212
2523.32 1213
2523.80 1168
2524.27 1204
2524.75 1184
2525.22 1197
2525.69 1166
2526.17 1211
2526.64 1141
2527.11 1101
2527.59 1297
2528.06 1347
2528.54 1283
2529.01 1281
2529.48 1251
2529.96 1345
2530.43 1294
2530.91 1293
2531.38 1246
2531.85 1321
2532.33 1088
2532.80 1228
2533.28 1203
2533.75 1239
2534.23 1231
2534.70 1218
2535.18 1229
2535.65 1312
2536.12 1369
2536.60 1287
2537.07 1198
2537.55 1236
2538.02 1239
2538.50 1093
2538.97 1205
2539.45 1252
2539.92 1289
2540.40 1122
2540.87 1239
2541.35 1335
2541.82 1277
2542.30 1232
2542.77 1328
2543.25 1189
2543.73 1218
2544.20 1386
2544.68 1185
2545.15 1194
2545.63 1428
2546.10 1383
2546.58 1338
2547.05 1569
2547.53 1485
2548.01 1335
2548.48 1339
2548.96 1357
2549.43 1350
2549.91 1487
2550.39 1585
2550.86 1446
2551.34 1539
2551.81 1511
2552.29 1559
2552.77 1621
2553.24 1561
2553.72 1567
2554.20 1550
2554.67 1501
2555.15 1335
2555.62 1403
2556.10 1496
2556.58 1282
2557.05 1461
2557.53 1293
2558.01 1407
2558.48 1429
2558.96 1413
2559.44 1350
2559.91 1410
2560.39 1374
2560.87 1269
2561.35 1219
2561.82 1150
2562.30 1247
2562.78 1331
2563.25 1248
2563.73 1097
2564.21 1137
2564.69 1193
2565.16 1274
2565.64 1152
2566.12 1144
2566.60 1195
2567.07 1147
2567.55 1161
2568.03 1143
2568.51 1106
2568.98 1098
2569.46 1117
2569.94 1154
2570.42 1206
2570.90 1125
2571.37 1109
2571.85 1179
2572.33 1297
2572.81 1242
2573.29 1210
2573.76 1255
2574.24 1215
2574.72 1133
2575.20 1206
2575.68 1244
2576.16 1127
2576.63 1193
2577.11 1029
2577.59 1188
2578.07 1290
2578.55 1174
2579.03 1151
2579.51 1304
2579.98 1277
2580.46 1269
2580.94 1225
2581.42 1159
2581.90 1195
2582.38 1312
2582.86 1249
2583.34 1317
2583.82 1315
2584.30 1233
2584.77 1236
2585.25 1238
2585.73 1240
2586.21 1383
2586.69 1243
2587.17 1146
2587.65 1188
2588.13 1220
2588.61 1151
2589.09 1132
2589.57 1110
2590.05 1215
2590.53 1231
2591.01 1174
2591.49 1245
2591.97 1213
2592.45 1103
2592.93 1056
2593.41 1169
2593.89 1238
2594.37 1151
2594.85 1119
2595.33 1258
2595.81 1330
2596.29 1209
2596.77 1179
2597.25 1171
2597.73 1126
2598.21 1110
2598.69 1260
2599.17 1218
2599.65 1121
2600.13 1289
2600.61 1080
2601.09 1164
2601.57 1176
2602.06 1056
2602.54 1227
2603.02 1196
2603.50 1126
2603.98 1219
2604.46 1213
2604.94 1262
2605.42 1241
2605.90 1438
2606.38 1361
2606.87 1212
2607.35 1184
2607.83 1141
2608.31 1172
2608.79 1123
2609.27 1175
2609.75 1149
2610.24 1174
2610.72 1117
2611.20 1215
2611.68 1320
2612.16 1230
2612.64 1240
2613.13 1119
2613.61 1171
2614.09 1235
2614.57 1083
2615.05 1163
2615.54 1267
2616.02 1159
2616.50 1131
2616.98 1197
2617.46 1241
2617.95 1236
2618.43 1239
2618.91 1316
2619.39 1447
2619.88 1251
2620.36 1293
2620.84 1139
2621.32 1426
2621.81 1309
2622.29 1180
2622.77 1263
2623.26 1226
2623.74 1197
2624.22 1131
2624.70 1121
2625.19 1227
2625.67 1118
2626.15 1261
2626.64 1304
2627.12 1231
2627.60 1337
2628.09 1238
2628.57 1217
2629.05 1170
2629.54 1076
2630.02 1113
2630.50 1157
2630.99 1345
2631.47 1260
2631.95 1391
2632.44 1382
2632.92 1388
2633.40 1433
2633.89 1376
2634.37 1316
2634.85 1403
2635.34 1247
2635.82 1350
2636.31 1364
2636.79 1452
2637.27 1243
2637.76 1257
2638.24 1300
2638.73 1252
2639.21 1140
2639.70 1181
2640.18 1249
2640.66 1200
2641.15 1084
2641.63 1090
2642.12 1175
2642.60 1213
2643.09 1338
2643.57 1187
2644.06 1105
2644.54 1149
2645.03 1125
2645.51 1136
2646.00 1169
2646.48 1194
2646.97 1102
2647.45 1308
2647.94 1164
2648.42 1186
2648.91 1125
2649.39 1144
2649.88 1327
2650.36 1263
2650.85 1330
2651.33 1259
2651.82 1349
2652.30 1234
2652.79 1089
2653.27 1174
2653.76 1208
2654.24 1267
2654.73 1269
2655.22 1089
2655.70 1061
2656.19 1111
2656.67 1207
2657.16 1206
2657.65 1224
2658.13 1214
2658.62 1161
2659.10 1233
2659.59 1119
2660.08 1193
2660.56 1219
2661.05 1281
2661.53 1144
2662.02 1198
2662.51 1291
2662.99 1216
2663.48 1125
2663.97 1215
2664.45 1277
2664.94 1221
2665.43 1170
2665.91 1339
2666.40 1247
2666.89 1178
2667.37 1121
2667.86 1216
2668.35 1241
2668.83 1195
2669.32 1224
2669.81 1141
2670.29 1129
2670.78 1069
2671.27 1332
2671.76 1313
2672.24 1215
2672.73 1197
2673.22 1276
2673.71 1364
2674.19 1485
2674.68 1374
2675.17 1489
2675.66 1433
2676.14 1546
2676.63 1532
2677.12 1797
2677.61 1715
2678.09 1490
2678.58 1469
2679.07 1476
2679.56 1564
2680.05 1458
2680.53 1379
2681.02 1392
2681.51 1346
2682.00 1260
2682.49 1124
2682.97 1067
2683.46 1278
2683.95 1310
2684.44 1161
2684.93 1212
2685.42 1416
2685.91 1321
2686.39 1216
2686.88 1295
2687.37 1312
2687.86 1243
2688.35 1382
2688.84 1263
2689.33 1193
2689.81 1150
2690.30 1196
2690.79 1307
2691.28 1166
2691.77 1107
2692.26 1058
2692.75 1186
2693.24 1125
2693.73 1017
2694.22 1223
2694.71 1244
2695.20 1130
2695.68 1090
2696.17 1187
2696.66 1139
2697.15 1200
2697.64 1285
2698.13 1217
2698.62 1166
2699.11 1304
2699.60 1179
2700.09 1135
2700.58 1271
2701.07 1124
2701.56 1201
2702.05 1132
2702.54 1183
2703.03 1305
2703.52 1211
2704.01 1268
2704.50 1215
2704.99 1124
2705.48 1302
2705.97 1445
2706.46 1318
2706.95 1309
2707.44 1215
2707.93 1150
2708.42 1271
2708.92 1180
2709.41 1293
2709.90 1233
2710.39 1172
2710.88 1242
2711.37 1175
2711.86 1121
2712.35 1144
2712.84 1096
2713.33 1146
2713.82 1195
2714.31 1119
2714.81 1190
2715.30 1292
2715.79 1379
2716.28 1312
2716.77 1148
2717.26 1202
2717.75 1204
2718.24 1136
2718.74 1107
2719.23 1265
2719.72 1245
2720.21 1299
2720.70 1306
2721.19 1208
2721.69 1123
2722.18 991
2722.67 1247
2723.16 1407
2723.65 1404
2724.15 1368
2724.64 1380
2725.13 1466
2725.62 1716
2726.11 1465
2726.61 1298
2727.10 1456
2727.59 1393
2728.08 1310
2728.58 1394
2729.07 1312
2729.56 1317
2730.05 1214
2730.55 1164
2731.04 1221
2731.53 1259
2732.02 1181
2732.52 1201
2733.01 1244
2733.50 1376
2733.99 1314
2734.49 1181
2734.98 1178
2735.47 1310
2735.97 1227
2736.46 1104
2736.95 1307
2737.45 1242
2737.94 1158
2738.43 1182
2738.93 1277
2739.42 1145
2739.91 1436
2740.41 1330
2740.90 1358
2741.39 1365
2741.89 1410
2742.38 1386
2742.87 1319
2743.37 1305
2743.86 1237
2744.36 1199
2744.85 1153
2745.34 1241
2745.84 1385
2746.33 1257
2746.82 1292
2747.32 1243
2747.81 1138
2748.31 1121
2748.80 1265
2749.30 1185
2749.79 1146
2750.28 1134
2750.78 1123
2751.27 1137
2751.77 1170
2752.26 1054
2752.76 1131
2753.25 1186
2753.75 1136
2754.24 996
2754.74 932
2755.23 971
2755.72 1106
2756.22 1087
2756.71 1127
2757.21 1102
2757.70 1082
2758.20 1059
2758.69 1124
2759.19 1323
2759.69 1233
2760.18 1049
2760.68 1078
2761.17 1052
2761.67 1138
2762.16 1201
2762.66 1134
2763.15 1285
2763.65 1263
2764.14 1240
2764.64 1142
2765.14 1011
2765.63 993
2766.13 1199
2766.62 1104
2767.12 1099
2767.61 1056
2768.11 1121
2768.61 1232
2769.10 1172
2769.60 1287
2770.09 1225
2770.59 1201
2771.09 1250
2771.58 1184
2772.08 1117
2772.58 1209
2773.07 1131
2773.57 1205
2774.06 1226
2774.56 1300
2775.06 1303
2775.55 1251
2776.05 1151
2776.55 1241
2777.04 1290
2777.54 1260
2778.04 1294
2778.54 1255
2779.03 1353
2779.53 1379
2780.03 1472
2780.52 1439
2781.02 1420
2781.52 1273
2782.01 1229
2782.51 1163
2783.01 1190
2783.51 1314
2784.00 1230
2784.50 1257
2785.00 1235
2785.50 1211
2785.99 1071
2786.49 1075
2786.99 1085
2787.49 1160
2787.98 1357
2788.48 1176
2788.98 997
2789.48 1054
2789.98 1191
2790.47 1140
2790.97 1199
2791.47 1228
2791.97 1091
2792.47 1146
2792.96 1395
2793.46 1142
2793.96 1173
2794.46 1158
2794.96 1204
2795.46 1270
2795.95 1108
2796.45 1246
2796.95 1291
2797.45 1374
2797.95 1395
2798.45 1256
2798.95 1346
2799.44 1494
2799.94 1372
2800.44 1346
2800.94 1360
2801.44 1402
2801.94 1441
2802.44 1293
2802.94 1242
2803.44 1239
2803.93 1327
2804.43 1336
2804.93 1359
2805.43 1385
2805.93 1265
2806.43 1224
2806.93 1359
2807.43 1217
2807.93 1377
2808.43 1335
2808.93 1467
2809.43 1462
2809.93 1474
2810.43 1424
2810.93 1412
2811.43 1318
2811.93 1459
2812.43 1327
2812.93 1199
2813.43 1298
2813.93 1331
2814.43 1312
2814.93 1287
2815.43 1239
2815.93 1154
2816.43 1066
2816.93 1207
2817.43 1279
2817.93 1167
2818.43 1057
2818.93 1088
2819.43 1050
2819.93 1132
2820.43 1083
2820.93 974
2821.43 1108
2821.93 1108
2822.43 1205
2822.94 1220
2823.44 1099
2823.94 1062
2824.44 1145
2824.94 1097
2825.44 1097
2825.94 1085
2826.44 1123
2826.94 994
2827.44 1146
2827.95 1283
2828.45 1140
2828.95 1025
2829.45 1167
2829.95 1233
2830.45 1057
2830.95 1012
2831.46 1014
2831.96 974
2832.46 1000
2832.96 1052
2833.46 1061
2833.97 1158
2834.47 1126
2834.97 1087
2835.47 1271
2835.97 1184
2836.47 1266
2836.98 1203
2837.48 1200
2837.98 1144
2838.48 1084
2838.99 1246
2839.49 1237
2839.99 1126
2840.49 1194
2841.00 1315
2841.50 1194
2842.00 1132
2842.50 1161
2843.01 1109
2843.51 1052
2844.01 1233
2844.51 1171
2845.02 1169
2845.52 1025
2846.02 1028
2846.52 1128
2847.03 1105
2847.53 1172
2848.03 1082
2848.54 1165
2849.04 1204
2849.54 1217
2850.05 1140
2850.55 1302
2851.05 1239
2851.56 1034
2852.06 1169
2852.56 1078
2853.07 1137
2853.57 1168
2854.07 1259
2854.58 1093
2855.08 1072
2855.59 1056
2856.09 1120
2856.59 997
2857.10 1061
2857.60 1053
2858.10 1035
2858.61 1092
2859.11 1139
2859.62 1189
2860.12 1189
2860.63 1123
2861.13 1115
2861.63 978
2862.14 1178
2862.64 1169
2863.15 1192
2863.65 1208
2864.16 1202
2864.66 1022
2865.16 1035
2865.67 1176
2866.17 1196
2866.68 1055
2867.18 1137
2867.69 1045
2868.19 1051
2868.70 1058
2869.20 1067
2869.71 1260
2870.21 1174
2870.72 1189
2871.22 1239
2871.73 1234
2872.23 1171
2872.74 1121
2873.24 1147
2873.75 1291
2874.25 1299
2874.76 1175
2875.27 1277
2875.77 1123
2876.28 1247
2876.78 1299
2877.29 1249
2877.79 1303
2878.30 1281
2878.81 1286
2879.31 1278
2879.82 1322
2880.32 1237
2880.83 1198
2881.33 1185
2881.84 1179
2882.35 1135
2882.85 1109
2883.36 1164
2883.87 1080
2884.37 1157
2884.88 1347
2885.38 1229
2885.89 1120
2886.40 1161
2886.90 1374
2887.41 1203
2887.92 1251
2888.42 1276
2888.93 1258
2889.44 1349
2889.94 1356
2890.45 1318
2890.96 1359
2891.46 1420
2891.97 1542
2892.48 1480
2892.98 1449
2893.49 1252
2894.00 1300
2894.51 1384
2895.01 1352
2895.52 1178
2896.03 1157
2896.54 1216
2897.04 1099
2897.55 1163
2898.06 1349
2898.57 1391
2899.07 1327
2899.58 1243
2900.09 1347
2900.60 1345
2901.10 1183
2901.61 1221
2902.12 1228
2902.63 1209
2903.13 1196
2903.64 1194
2904.15 1246
2904.66 1251
2905.17 1272
2905.68 1252
2906.18 1176
2906.69 1166
2907.20 1156
2907.71 1333
2908.22 1312
2908.72 1312
2909.23 1189
2909.74 1256
2910.25 1217
2910.76 1236
2911.27 1321
2911.78 1217
2912.28 1071
2912.79 1154
2913.30 1118
2913.81 1116
2914.32 1235
2914.83 1208
2915.34 1103
2915.85 1256
2916.36 1225
2916.87 1086
2917.37 1154
2917.88 1132
2918.39 1139
2918.90 1204
2919.41 1283
2919.92 1242
2920.43 1229
2920.94 1182
2921.45 1215
2921.96 1201
2922.47 1196
2922.98 1275
2923.49 1193
2924.00 1174
2924.51 1265
2925.02 1307
2925.53 1257
2926.04 1195
2926.55 1345
2927.06 1415
2927.57 1432
2928.08 1373
2928.59 1318
2929.10 1251
2929.61 1223
2930.12 1269
2930.63 1327
2931.14 1236
2931.65 1347
2932.16 1243
2932.67 1160
2933.18 1127
2933.69 1131
2934.20 1077
2934.71 1048
2935.22 1011
2935.73 1174
2936.24 1093
2936.76 1060
2937.27 1390
2937.78 1345
2938.29 1272
2938.80 1200
2939.31 1167
2939.82 1327
2940.33 1221
2940.84 1258
2941.36 1153
2941.87 1203
2942.38 1329
2942.89 1223
2943.40 1004
2943.91 1163
2944.42 1113
2944.94 1195
2945.45 1159
2945.96 1073
2946.47 1086
2946.98 1326
2947.49 1266
2948.01 1174
2948.52 1269
2949.03 1165
2949.54 1096
2950.05 1081
2950.57 1063
2951.08 1144
2951.59 1165
2952.10 1182
2952.61 1199
2953.13 1265
2953.64 1290
2954.15 1312
2954.66 1213
2955.18 1167
2955.69 1222
2956.20 1172
2956.71 1188
2957.23 1192
2957.74 1206
2958.25 1147
2958.76 1039
2959.28 1054
2959.79 1201
2960.30 1124
2960.82 1100
2961.33 1153
2961.84 1069
2962.36 1231
2962.87 1182
2963.38 1218
2963.89 1402
2964.41 1189
2964.92 1271
2965.43 1310
2965.95 1366
2966.46 1249
2966.97 1339
2967.49 1309
2968.00 1235
2968.52 1211
2969.03 1223
2969.54 1132
2970.06 1207
2970.57 1177
2971.08 1214
2971.60 1263
2972.11 1207
2972.63 1209
2973.14 1156
2973.65 1181
2974.17 1136
2974.68 1102
2975.20 1269
2975.71 1236
2976.23 1185
2976.74 1062
2977.25 1136
2977.77 1144
2978.28 1127
2978.80 1091
2979.31 1266
2979.83 1378
2980.34 1386
2980.86 1161
2981.37 1301
2981.89 1248
2982.40 1283
2982.91 1155
2983.43 1238
2983.94 1292
2984.46 1318
2984.97 1343
2985.49 1382
2986.00 1334
2986.52 1402
2987.04 1478
2987.55 1560
2988.07 1424
2988.58 1446
2989.10 1422
2989.61 1628
2990.13 1599
2990.64 1605
2991.16 1484
2991.67 1604
2992.19 1730
2992.71 1604
2993.22 1448
2993.74 1498
2994.25 1345
2994.77 1595
2995.28 1659
2995.80 1549
2996.32 1519
2996.83 1501
2997.35 1675
2997.87 1623
2998.38 1818
2998.90 1691
2999.41 1774
2999.93 1748
3000.45 1780
3000.96 1730
3001.48 1807
3002.00 1995
3002.51 1944
3003.03 1975
3003.55 2296
3004.06 2535
3004.58 2808
3005.10 2842
3005.61 3116
3006.13 3594
3006.65 3823
3007.16 3881
3007.68 3827
3008.20 3287
3008.71 3108
3009.23 2960
3009.75 2926
3010.27 2604
3010.78 2337
3011.30 2096
3011.82 1687
3012.34 1802
3012.85 1619
3013.37 1528
3013.89 1564
3014.41 1591
3014.92 1578
3015.44 1347
3015.96 1610
3016.48 1577
3016.99 1496
3017.51 1404
3018.03 1522
3018.55 1506
3019.07 1508
3019.58 1447
3020.10 1530
3020.62 1604
3021.14 1555
3021.66 1605
3022.17 1654
3022.69 1683
3023.21 1498
3023.73 1464
3024.25 1497
3024.77 1632
3025.28 1450
3025.80 1451
3026.32 1507
3026.84 1433
3027.36 1596
3027.88 1490
3028.40 1513
3028.92 1541
3029.43 1483
3029.95 1354
3030.47 1378
3030.99 1306
3031.51 1466
3032.03 1545
3032.55 1419
3033.07 1407
3033.59 1481
3034.11 1584
3034.63 1398
3035.15 1349
3035.66 1415
3036.18 1444
3036.70 1483
3037.22 1273
3037.74 1320
3038.26 1398
3038.78 1387
3039.30 1408
3039.82 1384
3040.34 1369
3040.86 1402
3041.38 1304
3041.90 1222
3042.42 1315
3042.94 1175
3043.46 1243
3043.98 1232
3044.50 1120
3045.02 1245
3045.54 1198
3046.06 1312
3046.58 1153
3047.10 1269
3047.62 1163
3048.14 1209
3048.66 1196
3049.18 1098
3049.71 1236
3050.23 1284
3050.75 1273
3051.27 1278
3051.79 1334
3052.31 1224
3052.83 1149
3053.35 1144
3053.87 1006
3054.39 1083
3054.91 1273
3055.43 1275
3055.96 1209
3056.48 1254
3057.00 1179
3057.52 1126
3058.04 1097
3058.56 1267
3059.08 1232
3059.61 1259
3060.13 1319
3060.65 1296
3061.17 1258
3061.69 1232
3062.21 1257
3062.73 1206
3063.26 1279
3063.78 1115
3064.30 1239
3064.82 1287
3065.34 1218
3065.87 1231
3066.39 1384
3066.91 1294
3067.43 1196
3067.95 1226
3068.48 1260
3069.00 1362
3069.52 1503
3070.04 1352
3070.57 1449
3071.09 1339
3071.61 1396
3072.13 1269
3072.66 1303
3073.18 1242
3073.70 1269
3074.22 1223
3074.75 1242
3075.27 1455
3075.79 1375
3076.32 1293
3076.84 1351
3077.36 1299
3077.88 1389
3078.41 1408
3078.93 1388
3079.45 1460
3079.98 1344
3080.50 1341
3081.02 1514
3081.55 1669
3082.07 1596
3082.59 1539
3083.12 1509
3083.64 1597
3084.16 1630
3084.69 1667
3085.21 1691
3085.73 1603
3086.26 1617
3086.78 1652
3087.31 1588
3087.83 1661
3088.35 1597
3088.88 1488
3089.40 1532
3089.93 1605
3090.45 1728
3090.97 1653
3091.50 1448
3092.02 1320
3092.55 1435
3093.07 1381
3093.60 1500
3094.12 1563
3094.64 1506
3095.17 1588
3095.69 1521
3096.22 1504
3096.74 1562
3097.27 1561
3097.79 1870
3098.32 1805
3098.84 1969
3099.37 1843
3099.89 1862
3100.42 1968
3100.94 2175
3101.47 2246
3101.99 2718
3102.52 3362
3103.04 3836
3103.57 4184
3104.09 4885
3104.62 5222
3105.14 5824
3105.67 5897
3106.19 5695
3106.72 5263
3107.24 4898
3107.77 4209
3108.29 3663
3108.82 3330
3109.35 2857
3109.87 2581
3110.40 2453
3110.92 2028
3111.45 2101
3111.98 2080
3112.50 2281
3113.03 2201
3113.55 2083
3114.08 2167
3114.61 2034
3115.13 1986
3115.66 2077
3116.18 1916
3116.71 1779
3117.24 1625
3117.76 1641
3118.29 1630
3118.82 1658
3119.34 1679
3119.87 1671
3120.40 1580
3120.92 1394
3121.45 1573
3121.98 1704
3122.50 1616
3123.03 1744
3123.56 1847
3124.08 1832
3124.61 1636
3125.14 1663
3125.66 1684
3126.19 1757
3126.72 1563
3127.25 1534
3127.77 1572
3128.30 1618
3128.83 1313
3129.36 1515
3129.88 1428
3130.41 1444
3130.94 1305
3131.46 1277
3131.99 1388
3132.52 1364
3133.05 1247
3133.58 1260
3134.10 1234
3134.63 1344
3135.16 1427
3135.69 1357
3136.21 1333
3136.74 1316
3137.27 1329
3137.80 1310
3138.33 1291
3138.86 1527
3139.38 1459
3139.91 1208
3140.44 1278
3140.97 1318
3141.50 1184
3142.03 1250
3142.55 1234
3143.08 1210
3143.61 1149
3144.14 1262
3144.67 1260
3145.20 1325
3145.73 1373
3146.25 1262
3146.78 1268
3147.31 1179
3147.84 1253
3148.37 1203
3148.90 1227
3149.43 1213
3149.96 1293
3150.49 1251
3151.02 1273
3151.54 1214
3152.07 1315
3152.60 1452
3153.13 1267
3153.66 1333
3154.19 1308
3154.72 1294
3155.25 1468
3155.78 1270
3156.31 1248
3156.84 1482
3157.37 1510
3157.90 1544
3158.43 1406
3158.96 1325
3159.49 1286
3160.02 1509
3160.55 1441
3161.08 1408
3161.61 1467
3162.14 1455
3162.67 1365
3163.20 1361
3163.73 1181
3164.26 1266
3164.79 1400
3165.32 1212
3165.85 1119
3166.38 1171
3166.91 1125
3167.44 1183
3167.97 1104
3168.50 1164
3169.03 1246
3169.57 1218
3170.10 1165
3170.63 1257
3171.16 1183
3171.69 1140
3172.22 1293
3172.75 1378
3173.28 1349
3173.81 1439
3174.34 1279
3174.88 1241
3175.41 1339
3175.94 1342
3176.47 1402
3177.00 1379
3177.53 1252
3178.06 1318
3178.60 1330
3179.13 1414
3179.66 1331
3180.19 1273
3180.72 1280
3181.25 1293
3181.79 1243
3182.32 1363
3182.85 1291
3183.38 1194
3183.91 1152
3184.44 1154
3184.98 1174
3185.51 1262
3186.04 1195
3186.57 1139
3187.11 1263
3187.64 1275
3188.17 1227
3188.70 1236
3189.24 1201
3189.77 1224
3190.30 1334
3190.83 1147
3191.37 1272
3191.90 1222
3192.43 1183
3192.96 1243
3193.50 1156
3194.03 1163
3194.56 1214
3195.09 1301
3195.63 1273
3196.16 1240
3196.69 1185
3197.23 1212
3197.76 1352
3198.29 1200
3198.83 1249
3199.36 1343
3199.89 1236
3200.43 1194
3200.96 1202
3201.49 1324
3202.03 1371
3202.56 1498
3203.09 1437
3203.63 1467
3204.16 1307
3204.69 1385
3205.23 1281
3205.76 1285
3206.30 1237
3206.83 1465
3207.36 1411
3207.90 1243
3208.43 1307
3208.97 1315
3209.50 1423
3210.03 1458
3210.57 1443
3211.10 1514
3211.64 1612
3212.17 1555
3212.70 1637
3213.24 1735
3213.77 1653
3214.31 1658
3214.84 1697
3215.38 1536
3215.91 1434
3216.45 1198
3216.98 1203
3217.52 1461
3218.05 1399
3218.59 1235
3219.12 1475
3219.66 1396
3220.19 1269
3220.73 1363
3221.26 1271
3221.80 1466
3222.33 1378
3222.87 1279
3223.40 1442
3223.94 1264
3224.47 1396
3225.01 1429
3225.54 1398
3226.08 1439
3226.61 1368
3227.15 1312
3227.69 1395
3228.22 1481
3228.76 1464
3229.29 1331
3229.83 1474
3230.36 1490
3230.90 1461
3231.44 1597
3231.97 1578
3232.51 1421
3233.04 1437
3233.58 1463
3234.12 1525
3234.65 1370
3235.19 1502
3235.72 1478
3236.26 1460
3236.80 1594
3237.33 1647
3237.87 1613
3238.41 1721
3238.94 1593
3239.48 1595
3240.02 1657
3240.55 1679
3241.09 1661
3241.63 1624
3242.16 1610
3242.70 1529
3243.24 1585
3243.77 1546
3244.31 1633
3244.85 1627
3245.39 1670
3245.92 1727
3246.46 1825
3247.00 1921
3247.53 1754
3248.07 1877
3248.61 1641
3249.15 1585
3249.68 1512
3250.22 1720
3250.76 1714
3251.30 1653
3251.83 1632
3252.37 1802
3252.91 1941
3253.45 1734
3253.98 1872
3254.52 1801
3255.06 1867
3255.60 1791
3256.14 1648
3256.67 1725
3257.21 1883
3257.75 1907
3258.29 1923
3258.83 1997
3259.37 1937
3259.90 2071
3260.44 2174
3260.98 2167
3261.52 2271
3262.06 2585
3262.60 2697
3263.13 2771
3263.67 2976
3264.21 3385
3264.75 3317
3265.29 3757
3265.83 4094
3266.37 4314
3266.91 4746
3267.44 5440
3267.98 5791
3268.52 5931
3269.06 6249
3269.60 6451
3270.14 6384
3270.68 5995
3271.22 5561
3271.76 4617
3272.30 4179
3272.84 3708
3273.38 3224
3273.91 2854
3274.45 2528
3274.99 2385
3275.53 2147
3276.07 2219
3276.61 2224
3277.15 2315
3277.69 2213
3278.23 2213
3278.77 2234
3279.31 2010
3279.85 2207
3280.39 2302
3280.93 2360
3281.47 2205
3282.01 2172
3282.55 2237
3283.09 2148
3283.63 2152
3284.17 2110
3284.71 2132
3285.25 2139
3285.79 2125
3286.33 2358
3286.87 2325
3287.42 2461
3287.96 2326
3288.50 2290
3289.04 2386
3289.58 2229
3290.12 2733
3290.66 2517
3291.20 2381
3291.74 2558
3292.28 2528
3292.82 2362
3293.36 2584
3293.91 2881
3294.45 2936
3294.99 2887
3295.53 2934
3296.07 3162
3296.61 3142
3297.15 3365
3297.69 3439
3298.24 3661
3298.78 3560
3299.32 3536
3299.86 3283
3300.40 3246
3300.94 2859
3301.49 2681
3302.03 2416
3302.57 2298
3303.11 2323
3303.65 2337
3304.19 2355
3304.74 2366
3305.28 2169
3305.82 2221
3306.36 2253
3306.90 2140
3307.45 2165
3307.99 2339
3308.53 2092
3309.07 2000
3309.62 2125
3310.16 2068
3310.70 2165
3311.24 2230
3311.79 1992
3312.33 2019
3312.87 1971
3313.41 2096
3313.96 2028
3314.50 2104
3315.04 2184
3315.59 2108
3316.13 2312
3316.67 2186
3317.21 2521
3317.76 2518
3318.30 2724
3318.84 2964
3319.39 3006
3319.93 2949
3320.47 2955
3321.02 3203
3321.56 3216
3322.10 3324
3322.65 3493
3323.19 3475
3323.73 3612
3324.28 3277
3324.82 3287
3325.36 3194
3325.91 3004
3326.45 2995
3327.00 2948
3327.54 2842
3328.08 2911
3328.63 2923
3329.17 2704
3329.72 2815
3330.26 2810
3330.80 2980
3331.35 2922
3331.89 3321
3332.44 4083
3332.98 4999
3333.53 6138
3334.07 7374
3334.61 9533
3335.16 11837
3335.70 13500
3336.25 15268
3336.79 16740
3337.34 17975
3337.88 18886
3338.43 19031
3338.97 18937
3339.52 18091
3340.06 17067
3340.61 15884
3341.15 14818
3341.70 13027
3342.24 10788
3342.79 8995
3343.33 7396
3343.88 6190
3344.42 4927
3344.97 4287
3345.51 3762
3346.06 3321
3346.60 3016
3347.15 2909
3347.69 2732
3348.24 2616
3348.78 2663
3349.33 2743
3349.88 2535
3350.42 2482
3350.97 2671
3351.51 2641
3352.06 2788
3352.61 2930
3353.15 2990
3353.70 2870
3354.24 2717
3354.79 2799
3355.34 3051
3355.88 2811
3356.43 2918
3356.97 2694
3357.52 2734
3358.07 2578
3358.61 2546
3359.16 2524
3359.71 2279
3360.25 2385
3360.80 2317
3361.35 2033
3361.89 2352
3362.44 2340
3362.99 2283
3363.53 2213
3364.08 2229
3364.63 2229
3365.17 2357
3365.72 2410
3366.27 2477
3366.81 2647
3367.36 2589
3367.91 2471
3368.46 2445
3369.00 2430
3369.55 2356
3370.10 2437
3370.64 2325
3371.19 2323
3371.74 2435
3372.29 2334
3372.83 2378
3373.38 2550
3373.93 2780
3374.48 2978
3375.03 3168
3375.57 3286
3376.12 3457
3376.67 3581
3377.22 3477
3377.76 3160
3378.31 2935
3378.86 2846
3379.41 2656
3379.96 2360
3380.50 2449
3381.05 2186
3381.60 2189
3382.15 2114
3382.70 1954
3383.25 1935
3383.79 2048
3384.34 1877
3384.89 2127
3385.44 1931
3385.99 2006
3386.54 2055
3387.09 2132
3387.64 2037
3388.18 2059
3388.73 1889
3389.28 1938
3389.83 1887
3390.38 1836
3390.93 1759
3391.48 1819
3392.03 1744
3392.58 1550
3393.13 1603
3393.67 1637
3394.22 1680
3394.77 1592
3395.32 1589
3395.87 1625
3396.42 1619
3396.97 1737
3397.52 1677
3398.07 1761
3398.62 1815
3399.17 1689
3399.72 1543
3400.27 1607
3400.82 1647
3401.37 1534
3401.92 1569
3402.47 1717
3403.02 1558
3403.57 1485
3404.12 1264
3404.67 1335
3405.22 1364
3405.77 1613
3406.32 1462
3406.87 1510
3407.42 1572
3407.97 1369
3408.52 1289
3409.07 1552
3409.62 1615
3410.17 1440
3410.72 1650
3411.27 1643
3411.82 1989
3412.38 1870
3412.93 1788
3413.48 1929
3414.03 1943
3414.58 2041
3415.13 1950
3415.68 1937
3416.23 1889
3416.78 1836
3417.33 1987
3417.89 1817
3418.44 1823
3418.99 1773
3419.54 1688
3420.09 1664
3420.64 1584
3421.19 1557
3421.74 1766
3422.30 1550
3422.85 1377
3423.40 1662
3423.95 1566
3424.50 1587
3425.05 1685
3425.61 1512
3426.16 1655
3426.71 1707
3427.26 1758
3427.81 1695
3428.37 1441
3428.92 1501
3429.47 1517
3430.02 1477
3430.58 1393
3431.13 1294
3431.68 1452
3432.23 1421
3432.78 1480
3433.34 1568
3433.89 1408
3434.44 1549
3434.99 1406
3435.55 1376
3436.10 1501
3436.65 1365
3437.21 1309
3437.76 1259
3438.31 1278
3438.86 1173
3439.42 1362
3439.97 1485
3440.52 1325
3441.08 1332
3441.63 1351
3442.18 1438
3442.74 1458
3443.29 1442
3443.84 1496
3444.40 1484
3444.95 1441
3445.50 1420
3446.06 1425
3446.61 1535
3447.16 1439
3447.72 1398
3448.27 1327
3448.82 1354
3449.38 1262
3449.93 1233
3450.48 1284
3451.04 1179
3451.59 1277
3452.15 1378
3452.70 1327
3453.25 1251
3453.81 1276
3454.36 1285
3454.92 1210
3455.47 1247
3456.03 1221
3456.58 1184
3457.13 1182
3457.69 1238
3458.24 1255
3458.80 1235
3459.35 1336
3459.91 1388
3460.46 1331
3461.02 1377
3461.57 1266
3462.13 1408
3462.68 1447
3463.24 1384
3463.79 1325
3464.34 1489
3464.90 1320
3465.46 1210
3466.01 1362
3466.57 1352
3467.12 1383
3467.68 1400
3468.23 1358
3468.79 1341
3469.34 1444
3469.90 1474
3470.45 1486
3471.01 1365
3471.56 1459
3472.12 1643
3472.67 1543
3473.23 1448
3473.79 1440
3474.34 1465
3474.90 1605
3475.45 1455
3476.01 1656
3476.56 1436
3477.12 1616
3477.68 1699
3478.23 1588
3478.79 1677
3479.35 1750
3479.90 1833
3480.46 1880
3481.01 1851
3481.57 1917
3482.13 1890
3482.68 1984
3483.24 1968
3483.80 1801
3484.35 1814
3484.91 1679
3485.47 1734
3486.02 1933
3486.58 1859
3487.14 1808
3487.69 1735
3488.25 2049
3488.81 1953
3489.36 1880
3489.92 2171
3490.48 2202
3491.03 2552
3491.59 2828
3492.15 2977
3492.71 3451
3493.26 4122
3493.82 4188
3494.38 4634
3494.94 4521
3495.49 4652
3496.05 4437
3496.61 4416
3497.17 4112
3497.72 3856
3498.28 3684
3498.84 3822
3499.40 4078
3499.95 4724
3500.51 4636
3501.07 4936
3501.63 4961
3502.19 5315
3502.74 4779
3503.30 4370
3503.86 4233
3504.42 4085
3504.98 3304
3505.53 3111
3506.09 3050
3506.65 3007
3507.21 2638
3507.77 2712
3508.33 2699
3508.88 2478
3509.44 2571
3510.00 2505
3510.56 2357
3511.12 2164
3511.68 2217
3512.24 1922
3512.80 2179
3513.35 1948
3513.91 2086
3514.47 1996
3515.03 1776
3515.59 1719
3516.15 1563
3516.71 1694
3517.27 1695
3517.83 1676
3518.39 1641
3518.95 1579
3519.50 1631
3520.06 1610
3520.62 1636
3521.18 1762
3521.74 1674
3522.30 1506
3522.86 1444
3523.42 1503
3523.98 1517
3524.54 1452
3525.10 1511
3525.66 1571
3526.22 1410
3526.78 1461
3527.34 1491
3527.90 1460
3528.46 1467
3529.02 1436
3529.58 1356
3530.14 1396
3530.70 1496
3531.26 1423
3531.82 1326
3532.38 1427
3532.94 1393
3533.50 1332
3534.06 1381
3534.62 1293
3535.18 1402
3535.75 1417
3536.31 1332
3536.87 1356
3537.43 1420
3537.99 1464
3538.55 1413
3539.11 1385
3539.67 1576
3540.23 1466
3540.79 1325
3541.35 1585
3541.92 1438
3542.48 1501
3543.04 1407
3543.60 1345
3544.16 1369
3544.72 1567
3545.28 1420
3545.84 1429
3546.41 1469
3546.97 1450
3547.53 1505
3548.09 1436
3548.65 1457
3549.21 1507
3549.78 1312
3550.34 1396
3550.90 1402
3551.46 1178
3552.02 1320
3552.59 1219
3553.15 1134
3553.71 1095
3554.27 1329
3554.83 1344
3555.40 1247
3555.96 1229
3556.52 994
3557.08 1051
3557.65 1147
3558.21 1175
3558.77 1177
3559.33 1274
3559.90 1144
3560.46 1229
3561.02 1212
3561.58 1235
3562.15 1266
3562.71 1153
3563.27 1048
3563.83 1291
3564.40 1310
3564.96 1216
3565.52 1211
3566.09 1204
3566.65 1218
3567.21 1306
3567.78 1185
3568.34 1257
3568.90 1197
3569.47 1213
3570.03 1169
3570.59 1147
3571.16 1105
3571.72 1079
3572.28 1110
3572.85 1152
3573.41 1130
3573.97 1187
3574.54 1114
3575.10 1026
3575.66 1120
3576.23 1194
3576.79 1196
3577.36 1265
3577.92 1317
3578.48 1216
3579.05 1145
3579.61 1214
3580.18 1068
3580.74 1128
3581.31 1230
3581.87 1223
3582.43 1151
3583.00 1016
3583.56 1133
3584.13 1089
3584.69 1113
3585.26 1154
3585.82 1098
3586.39 1157
3586.95 1133
3587.52 1180
3588.08 1278
3588.64 1204
3589.21 1259
3589.77 1099
3590.34 997
3590.90 1071
3591.47 1126
3592.03 1178
3592.60 1216
3593.17 1120
3593.73 1114
3594.30 1115
3594.86 1120
3595.43 1091
3595.99 1061
3596.56 1064
3597.12 1154
3597.69 1117
3598.25 1050
3598.82 1096
3599.39 1158
3599.95 1161
3600.52 1149
3601.08 1249
3601.65 1168
3602.21 1076
3602.78 1122
3603.35 1178
3603.91 1195
3604.48 1153
3605.04 1198
3605.61 1095
3606.18 1055
3606.74 964
3607.31 1099
3607.88 1139
3608.44 1005
3609.01 987
3609.57 1173
3610.14 1072
3610.71 1143
3611.27 1001
3611.84 1078
3612.41 1004
3612.97 1040
3613.54 1070
3614.11 1098
3614.68 1157
3615.24 1073
3615.81 977
3616.38 1281
3616.94 1319
3617.51 1395
3618.08 1463
3618.64 1689
3619.21 1983
3619.78 1876
3620.35 2003
3620.91 2066
3621.48 2099
3622.05 1997
3622.62 1851
3623.18 1813
3623.75 1654
3624.32 1623
3624.89 1442
3625.45 1312
3626.02 1244
3626.59 1249
3627.16 1211
3627.73 1132
3628.29 1120
3628.86 1192
3629.43 1117
3630.00 1160
3630.57 1082
3631.13 1087
3631.70 935
3632.27 1025
3632.84 1029
3633.41 1058
3633.98 1115
3634.54 1137
3635.11 1033
3635.68 1005
3636.25 1126
3636.82 1095
3637.39 1033
3637.96 1019
3638.52 1096
3639.09 1061
3639.66 1025
3640.23 1050
3640.80 1168
3641.37 1094
3641.94 1117
3642.51 1172
3643.08 1118
3643.65 1297
3644.21 1301
3644.78 1392
3645.35 1362
3645.92 1289
3646.49 1221
3647.06 1166
3647.63 1152
3648.20 1188
3648.77 1164
3649.34 1242
3649.91 1165
3650.48 1215
3651.05 1355
3651.62 1307
3652.19 1237
3652.76 1321
3653.33 1262
3653.90 1366
3654.47 1248
3655.04 1384
3655.61 1388
3656.18 1504
3656.75 1374
3657.32 1259
3657.89 1396
3658.46 1417
3659.03 1523
3659.60 1362
3660.17 1346
3660.74 1396
3661.31 1309
3661.88 1500
3662.45 1367
3663.02 1274
3663.59 1353
3664.16 1320
3664.74 1202
3665.31 1117
3665.88 1240
3666.45 1338
3667.02 1343
3667.59 1323
3668.16 1399
3668.73 1374
3669.30 1326
3669.87 1239
3670.45 1243
3671.02 1181
3671.59 1190
3672.16 1266
3672.73 1255
3673.30 1222
3673.87 1177
3674.45 1110
3675.02 1296
3675.59 1100
3676.16 962
3676.73 1055
3677.30 1121
3677.88 1195
3678.45 1165
3679.02 1142
3679.59 1194
3680.16 1102
3680.74 1086
3681.31 1123
3681.88 1212
3682.45 1040
3683.02 1126
3683.60 1135
3684.17 1025
3684.74 1090
3685.31 1031
3685.89 999
3686.46 1159
3687.03 1047
3687.60 1076
3688.18 1166
3688.75 1219
3689.32 1163
3689.89 1221
3690.47 1263
3691.04 1289
3691.61 1463
3692.19 1263
3692.76 1403
3693.33 1342
3693.91 1228
3694.48 1267
3695.05 1178
3695.62 1194
3696.20 1159
3696.77 1122
3697.34 1223
3697.92 1161
3698.49 1092
3699.06 1004
3699.64 1159
3700.21 1145
3700.79 1088
3701.36 1070
3701.93 1078
3702.51 1026
3703.08 1119
3703.65 1084
3704.23 1004
3704.80 1132
3705.38 1189
3705.95 1129
3706.52 1112
3707.10 1187
3707.67 1306
3708.25 1166
3708.82 1152
3709.39 1306
3709.97 1135
3710.54 1119
3711.12 1111
3711.69 1100
3712.27 1340
3712.84 1254
3713.42 1067
3713.99 1071
3714.57 1208
3715.14 1066
3715.71 1125
3716.29 1129
3716.86 1022
3717.44 1028
3718.01 1079
3718.59 1072
3719.16 1078
3719.74 932
3720.31 976
3720.89 1097
3721.47 1037
3722.04 1015
3722.62 1050
3723.19 957
3723.77 1038
3724.34 992
3724.92 1042
3725.49 1018
3726.07 1057
3726.64 977
3727.22 1008
3727.80 991
3728.37 981
3728.95 1000
3729.52 1010
3730.10 1098
3730.67 1275
3731.25 1286
3731.83 1276
3732.40 1377
3732.98 1277
3733.55 1340
3734.13 1422
3734.71 1373
3735.28 1336
3735.86 1420
3736.44 1356
3737.01 1319
3737.59 1371
3738.17 1287
3738.74 1243
3739.32 1150
3739.90 1215
3740.47 1133
3741.05 1036
3741.63 953
3742.20 1016
3742.78 1016
3743.36 1015
3743.93 1025
3744.51 1089
3745.09 1037
3745.66 1109
3746.24 1116
3746.82 1039
3747.40 1032
3747.97 940
3748.55 915
3749.13 1055
3749.70 1026
3750.28 999
3750.86 1063
3751.44 1022
3752.02 1127
3752.59 1062
3753.17 1070
3753.75 1077
3754.33 1094
3754.90 1121
3755.48 1125
3756.06 998
3756.64 1086
3757.22 1085
3757.79 1009
3758.37 1099
3758.95 1148
3759.53 981
3760.11 1087
3760.68 1096
3761.26 1147
3761.84 1025
3762.42 1023
3763.00 1128
3763.58 1086
3764.15 982
3764.73 991
3765.31 1030
3765.89 1118
3766.47 1138
3767.05 1073
3767.63 951
3768.21 1011
3768.78 1024
3769.36 912
3769.94 1048
3770.52 1008
3771.10 1031
3771.68 1086
3772.26 1076
3772.84 1115
3773.42 1060
3774.00 1049
3774.58 1083
3775.15 1124
3775.73 1024
3776.31 1060
3776.89 1042
3777.47 910
3778.05 966
3778.63 965
3779.21 949
3779.79 931
3780.37 965
3780.95 934
3781.53 1038
3782.11 1123
3782.69 1126
3783.27 1009
3783.85 1062
3784.43 1108
3785.01 1026
3785.59 924
3786.17 1032
3786.75 1022
3787.33 929
3787.91 837
3788.49 916
3789.07 982
3789.65 1038
3790.23 1021
3790.81 990
3791.39 1039
3791.98 1024
3792.56 1055
3793.14 1011
3793.72 1093
3794.30 1106
3794.88 1032
3795.46 989
3796.04 957
3796.62 916
3797.20 986
3797.78 996
3798.37 947
3798.95 971
3799.53 1000
3800.11 1040
3800.69 1069
3801.27 1193
3801.85 1119
3802.43 1097
3803.02 1063
3803.60 1170
3804.18 1130
3804.76 1023
3805.34 1044
3805.92 1080
3806.51 1075
3807.09 1005
3807.67 1090
3808.25 1074
3808.83 1048
3809.42 1061
3810.00 1168
3810.58 1250
3811.16 1188
3811.74 1088
3812.33 1149
3812.91 1114
3813.49 1071
3814.07 1204
3814.66 1149
3815.24 1097
3815.82 1035
3816.40 1080
3816.99 1108
3817.57 1134
3818.15 1098
3818.73 1038
3819.32 1001
3819.90 1002
3820.48 1026
3821.06 1037
3821.65 1115
3822.23 1121
3822.81 1008
3823.40 1116
3823.98 1011
3824.56 1066
3825.15 1111
3825.73 945
3826.31 1001
3826.90 1052
3827.48 1132
3828.06 997
3828.65 937
3829.23 1001
3829.81 1060
3830.40 1026
3830.98 1017
3831.56 1027
3832.15 1128
3832.73 1136
3833.32 997
3833.90 917
3834.48 973
3835.07 1060
3835.65 1048
3836.23 1034
3836.82 905
3837.40 1051
3837.99 921
3838.57 1059
3839.16 1083
3839.74 1052
3840.32 981
3840.91 937
3841.49 1056
3842.08 1027
3842.66 1015
3843.25 985
3843.83 1005
3844.42 1034
3845.00 1072
3845.59 983
3846.17 978
3846.76 978
3847.34 1065
3847.92 996
3848.51 892
3849.09 1025
3849.68 1062
3850.27 970
3850.85 1031
3851.44 996
3852.02 1009
3852.61 1007
3853.19 984
3853.78 1024
3854.36 1097
3854.95 1171
3855.53 1177
3856.12 1140
3856.70 1103
3857.29 1074
3857.88 1102
3858.46 1049
3859.05 1110
3859.63 1285
3860.22 1347
3860.80 1398
3861.39 1456
3861.98 1613
3862.56 1747
3863.15 1863
3863.73 1962
3864.32 1830
3864.91 1900
3865.49 2022
3866.08 1925
3866.67 1741
3867.25 1839
3867.84 1619
3868.43 1480
3869.01 1358
3869.60 1364
3870.19 1159
3870.77 1134
3871.36 1125
3871.95 1102
3872.53 1145
3873.12 1107
3873.71 1064
3874.29 1224
3874.88 1128
3875.47 1178
3876.05 1179
3876.64 1145
3877.23 1303
3877.82 1161
3878.40 1069
3878.99 1111
3879.58 1179
3880.16 1204
3880.75 1191
3881.34 963
3881.93 1056
3882.51 1201
3883.10 1163
3883.69 1083
3884.28 1052
3884.87 906
3885.45 949
3886.04 964
3886.63 1045
3887.22 1047
3887.80 1035
3888.39 1023
3888.98 1109
3889.57 1224
3890.16 1222
3890.74 1315
3891.33 1251
3891.92 1177
3892.51 1256
3893.10 1267
3893.69 1232
3894.27 1166
3894.86 1185
3895.45 1236
3896.04 1160
3896.63 1012
3897.22 1170
3897.81 1311
3898.40 1206
3898.98 1075
3899.57 1161
3900.16 1203
3900.75 1025
3901.34 1009
3901.93 1137
3902.52 1131
3903.11 1129
3903.70 1225
3904.29 1282
3904.87 1286
3905.46 1265
3906.05 1190
3906.64 1106
3907.23 1111
3907.82 1167
3908.41 1206
3909.00 1180
3909.59 1288
3910.18 1174
3910.77 1212
3911.36 1076
3911.95 1136
3912.54 1189
3913.13 1061
3913.72 1189
3914.31 1094
3914.90 969
3915.49 1036
3916.08 1018
3916.67 1014
3917.26 1032
3917.85 1007
3918.44 958
3919.03 1116
3919.62 1134
3920.21 1127
3920.80 1030
3921.39 1106
3921.98 1157
3922.57 1082
3923.16 999
3923.75 1043
3924.34 1055
3924.94 1044
3925.53 990
3926.12 985
3926.71 1000
3927.30 989
3927.89 824
3928.48 958
3929.07 1022
3929.66 929
3930.25 934
3930.85 1029
3931.44 894
3932.03 839
3932.62 966
3933.21 920
3933.80 914
3934.39 859
3934.99 910
3935.58 983
3936.17 909
3936.76 958
3937.35 1000
3937.94 1107
3938.54 1101
3939.13 932
3939.72 1058
3940.31 1025
3940.90 954
3941.49 1046
3942.09 1044
3942.68 1120
3943.27 997
3943.86 971
3944.46 1017
3945.05 1000
3945.64 1000
3946.23 1063
3946.82 1129
3947.42 993
3948.01 1015
3948.60 1000
3949.20 1106
3949.79 1151
3950.38 1066
3950.97 990
3951.57 999
3952.16 1023
3952.75 1031
3953.34 996
3953.94 965
3954.53 1045
3955.12 963
3955.72 1080
3956.31 953
3956.90 1015
3957.50 1159
3958.09 1103
3958.68 1056
3959.28 977
3959.87 993
3960.46 1091
3961.06 1073
3961.65 964
3962.24 1036
3962.84 1009
3963.43 986
3964.02 1163
3964.62 1174
3965.21 1058
3965.81 1047
3966.40 1038
3966.99 1152
3967.59 1123
3968.18 1024
3968.78 1051
3969.37 1178
3969.96 1163
3970.56 1114
3971.15 1146
3971.75 1009
3972.34 1042
3972.94 1039
3973.53 987
3974.12 1130
3974.72 1040
3975.31 1073
3975.91 1216
3976.50 1079
3977.10 1098
3977.69 1160
3978.29 1255
3978.88 1230
3979.48 1245
3980.07 1095
3980.67 974
3981.26 1010
3981.86 1077
3982.45 1099
3983.05 1125
3983.64 1280
3984.24 1058
3984.83 1030
3985.43 1012
3986.02 1124
3986.62 1135
3987.21 1171
3987.81 1210
3988.40 1212
3989.00 1252
3989.60 1295
3990.19 1295
3990.79 1263
3991.38 1229
3991.98 1239
3992.57 1198
3993.17 1211
3993.77 1143
3994.36 1099
3994.96 1057
3995.55 1073
3996.15 1213
3996.75 1160
3997.34 1117
3997.94 1062
3998.54 1056
3999.13 1084
3999.73 1096
4000.32 1085
4000.92 1062
4001.52 1111
4002.11 1196
4002.71 1260
4003.31 1212
4003.90 1225
4004.50 1201
4005.10 1160
4005.69 1139
4006.29 1180
4006.89 1278
4007.49 1182
4008.08 1113
4008.68 1220
4009.28 1193
4009.87 1062
4010.47 1154
4011.07 1129
4011.67 1002
4012.26 1136
4012.86 1112
4013.46 1108
4014.05 1083
4014.65 1067
4015.25 1210
4015.85 1150
4016.44 1096
4017.04 1116
4017.64 1196
4018.24 1174
4018.84 1136
4019.43 1177
4020.03 1246
4020.63 1213
4021.23 1275
4021.83 1244
4022.42 1253
4023.02 1210
4023.62 1218
4024.22 1223
4024.82 1176
4025.41 1188
4026.01 1152
4026.61 1212
4027.21 1204
4027.81 1272
4028.41 1397
4029.01 1484
4029.60 1482
4030.20 1585
4030.80 1498
4031.40 1539
4032.00 1641
4032.60 1523
4033.20 1484
4033.80 1421
4034.39 1426
4034.99 1359
4035.59 1381
4036.19 1216
4036.79 1345
4037.39 1237
4037.99 1295
4038.59 1216
4039.19 1230
4039.79 1348
4040.39 1271
4040.99 1100
4041.59 1099
4042.18 1017
4042.78 997
4043.38 1044
4043.98 1130
4044.58 1123
4045.18 1110
4045.78 1037
4046.38 1072
4046.98 1004
4047.58 1007
4048.18 1014
4048.78 1025
4049.38 1062
4049.98 969
4050.58 927
4051.18 1002
4051.78 997
4052.38 959
4052.98 1021
4053.58 1028
4054.19 1061
4054.79 997
4055.39 979
4055.99 1046
4056.59 1040
4057.19 1005
4057.79 989
4058.39 942
4058.99 1017
4059.59 1010
4060.19 1177
4060.79 992
4061.39 1052
4061.99 1093
4062.60 1026
4063.20 947
4063.80 1018
4064.40 1085
4065.00 914
4065.60 974
4066.20 1036
4066.80 1072
4067.41 1117
4068.01 1108
4068.61 1067
4069.21 890
4069.81 931
4070.41 1029
4071.02 985
4071.62 1014
4072.22 941
4072.82 1061
4073.42 908
4074.02 937
4074.63 929
4075.23 1028
4075.83 962
4076.43 808
4077.03 918
4077.64 963
4078.24 982
4078.84 953
4079.44 820
4080.05 890
4080.65 863
4081.25 868
4081.85 898
4082.46 1018
4083.06 821
4083.66 916
4084.26 864
4084.87 884
4085.47 966
4086.07 871
4086.67 938
4087.28 912
4087.88 839
4088.48 1037
4089.09 1050
4089.69 881
4090.29 847
4090.90 894
4091.50 924
4092.10 903
4092.71 945
4093.31 865
4093.91 912
4094.52 868
4095.12 881
4095.72 889
4096.33 944
4096.93 876
4097.53 949
4098.14 949
4098.74 889
4099.34 882
4099.95 859
4100.55 815
4101.16 866
4101.76 818
4102.36 859
4102.97 894
4103.57 866
4104.18 887
4104.78 981
4105.38 1112
4105.99 1006
4106.59 989
4107.20 1055
4107.80 1032
4108.41 1028
4109.01 993
4109.62 981
4110.22 882
4110.82 974
4111.43 957
4112.03 900
4112.64 891
4113.24 824
4113.85 798
4114.45 948
4115.06 798
4115.66 850
4116.27 873
4116.87 962
4117.48 992
4118.08 818
4118.69 927
4119.29 897
4119.90 892
4120.50 927
4121.11 1032
4121.72 1027
4122.32 944
4122.93 924
4123.53 964
4124.14 1003
4124.74 944
4125.35 1074
4125.95 1086
4126.56 961
4127.17 958
4127.77 906
4128.38 880
4128.98 940
4129.59 1002
4130.20 868
4130.80 885
4131.41 912
4132.01 894
4132.62 856
4133.23 935
4133.83 869
4134.44 929
4135.05 927
4135.65 921
4136.26 840
4136.87 840
4137.47 904
4138.08 975
4138.69 1056
4139.29 1029
4139.90 956
4140.51 952
4141.11 1043
4141.72 1090
4142.33 1046
4142.93 1148
4143.54 1097
4144.15 1028
4144.75 1083
4145.36 1144
4145.97 1014
4146.58 1022
4147.18 967
4147.79 960
4148.40 996
4149.01 1021
4149.61 903
4150.22 960
4150.83 847
4151.44 913
4152.04 1024
4152.65 920
4153.26 886
4153.87 942
4154.47 935
4155.08 902
4155.69 891
4156.30 757
4156.91 959
4157.51 936
4158.12 867
4158.73 929
4159.34 941
4159.95 934
4160.56 909
4161.16 933
4161.77 969
4162.38 985
4162.99 903
4163.60 947
4164.21 1040
4164.81 992
4165.42 1024
4166.03 1024
4166.64 941
4167.25 1122
4167.86 1155
4168.47 1037
4169.08 1039
4169.69 946
4170.29 920
4170.90 839
4171.51 1004
4172.12 923
4172.73 885
4173.34 899
4173.95 1031
4174.56 1038
4175.17 950
4175.78 954
4176.39 910
4177.00 902
4177.61 986
4178.22 948
4178.82 952
4179.43 1033
4180.04 1100
4180.65 992
4181.26 1014
4181.87 1069
4182.48 967
4183.09 955
4183.70 949
4184.31 1021
4184.92 911
4185.53 862
4186.14 952
4186.75 926
4187.36 951
4187.97 894
4188.58 935
4189.19 993
4189.81 870
4190.42 912
4191.03 978
4191.64 927
4192.25 976
4192.86 1028
4193.47 893
4194.08 1013
4194.69 1099
4195.30 1067
4195.91 1121
4196.52 1120
4197.13 1205
4197.74 1066
4198.36 1186
4198.97 1118
4199.58 1042
4200.19 981
4200.80 1100
4201.41 1005
4202.02 957
4202.63 920
4203.25 889
4203.86 842
4204.47 906
4205.08 939
4205.69 968
4206.30 932
4206.92 952
4207.53 954
4208.14 877
4208.75 815
4209.36 786
4209.97 801
4210.59 780
4211.20 844
4211.81 858
4212.42 1008
4213.03 986
4213.65 998
4214.26 964
4214.87 971
4215.48 957
4216.10 936
4216.71 929
4217.32 985
4217.93 970
4218.55 1063
4219.16 966
4219.77 1033
4220.38 1053
4221.00 981
4221.61 1116
4222.22 1139
4222.83 1301
4223.45 1357
4224.06 1248
4224.67 1246
4225.29 1265
4225.90 1332
4226.51 1392
4227.13 1356
4227.74 1349
4228.35 1206
4228.96 1207
4229.58 1348
4230.19 1391
4230.80 1243
4231.42 1172
4232.03 1335
4232.65 1172
4233.26 1218
4233.87 1223
4234.49 1307
4235.10 1328
4235.71 1345
4236.33 1370
4236.94 1331
4237.56 1357
4238.17 1443
4238.78 1424
4239.40 1298
4240.01 1245
4240.63 1146
4241.24 1132
4241.85 1109
4242.47 1142
4243.08 1087
4243.70 998
4244.31 1019
4244.93 946
4245.54 1059
4246.15 1048
4246.77 1048
4247.38 1017
4248.00 1068
4248.61 1034
4249.23 1088
4249.84 1004
4250.46 1023
4251.07 1006
4251.69 1076
4252.30 1162
4252.92 1141
4253.53 1060
4254.15 1045
4254.76 1007
4255.38 1024
4255.99 966
4256.61 1093
4257.22 1035
4257.84 1037
4258.45 1018
4259.07 1062
4259.69 1082
4260.30 1005
4260.92 1015
4261.53 1008
4262.15 867
4262.76 930
4263.38 986
4263.99 952
4264.61 974
4265.23 1066
4265.84 1013
4266.46 985
4267.07 1036
4267.69 1031
4268.31 1056
4268.92 1069
4269.54 1039
4270.16 1126
4270.77 985
4271.39 1026
4272.00 976
4272.62 1034
4273.24 1062
4273.85 1177
4274.47 1089
4275.09 1027
4275.70 1016
4276.32 1039
4276.94 1033
4277.55 1176
4278.17 1223
4278.79 1104
4279.40 1004
4280.02 1013
4280.64 979
4281.26 997
4281.87 986
4282.49 958
4283.11 836
4283.72 923
4284.34 912
4284.96 959
4285.58 889
4286.19 880
4286.81 876
4287.43 969
4288.05 916
4288.66 935
4289.28 882
4289.90 818
4290.52 986
4291.13 959
4291.75 1044
4292.37 1015
4292.99 1014
4293.61 1028
4294.22 1022
4294.84 955
4295.46 961
4296.08 982
4296.70 889
4297.31 955
4297.93 1027
4298.55 977
4299.17 984
4299.79 988
4300.41 1112
4301.03 981
4301.64 940
4302.26 927
4302.88 956
4303.50 982
4304.12 978
4304.74 1053
4305.36 951
4305.97 966
4306.59 1000
4307.21 949
4307.83 965
4308.45 1092
4309.07 1017
4309.69 1016
4310.31 992
4310.93 990
4311.55 924
4312.17 992
4312.78 1007
4313.40 1036
4314.02 959
4314.64 1038
4315.26 1044
4315.88 1095
4316.50 1049
4317.12 1039
4317.74 1065
4318.36 1055
4318.98 1058
4319.60 1083
4320.22 1104
4320.84 1097
4321.46 1073
4322.08 1142
4322.70 1109
4323.32 1140
4323.94 1213
4324.56 1384
4325.18 1266
4325.80 1269
4326.42 1239
4327.04 1261
4327.66 1364
4328.28 1226
4328.90 1273
4329.52 1276
4330.14 1363
4330.76 1362
4331.39 1462
4332.01 1411
4332.63 1392
4333.25 1187
4333.87 1218
4334.49 1305
4335.11 1425
4335.73 1691
4336.35 1990
4336.97 1856
4337.59 2310
4338.22 2518
4338.84 2567
4339.46 2874
4340.08 2815
4340.70 2991
4341.32 3043
4341.94 2953
4342.57 2545
4343.19 2285
4343.81 2101
4344.43 2052
4345.05 2128
4345.67 2267
4346.29 2338
4346.92 2517
4347.54 2562
4348.16 2682
4348.78 2918
4349.40 2790
4350.03 3029
4350.65 2868
4351.27 2598
4351.89 2269
4352.51 2088
4353.14 1943
4353.76 1701
4354.38 1475
4355.00 1655
4355.63 1644
4356.25 1358
4356.87 1356
4357.49 1336
4358.12 1403
4358.74 1405
4359.36 1423
4359.98 1430
4360.61 1450
4361.23 1422
4361.85 1257
4362.48 1445
4363.10 1366
4363.72 1289
4364.34 1286
4364.97 1242
4365.59 1191
4366.21 1242
4366.84 1275
4367.46 1376
4368.08 1263
4368.71 1182
4369.33 1246
4369.95 1171
4370.58 1193
4371.20 1183
4371.82 1036
4372.45 1054
4373.07 1085
4373.70 1064
4374.32 1040
4374.94 1018
4375.57 1024
4376.19 1106
4376.81 1249
4377.44 1246
4378.06 1126
4378.69 1036
4379.31 909
4379.94 1037
4380.56 1142
4381.18 1072
4381.81 1012
4382.43 1194
4383.06 1126
4383.68 1259
4384.31 1281
4384.93 1073
4385.55 1093
4386.18 1032
4386.80 1041
4387.43 976
4388.05 1110
4388.68 1036
4389.30 1101
4389.93 902
4390.55 823
4391.18 954
4391.80 990
4392.43 1042
4393.05 932
4393.68 910
4394.30 950
4394.93 1034
4395.55 1019
4396.18 833
4396.80 901
4397.43 917
4398.05 870
4398.68 925
4399.31 951
4399.93 980
4400.56 980
4401.18 1021
4401.81 1045
4402.43 962
4403.06 1047
4403.69 1082
4404.31 1048
4404.94 1014
4405.56 1087
4406.19 1037
4406.82 1022
4407.44 1003
4408.07 956
4408.69 1120
4409.32 1065
4409.95 1012
4410.57 1085
4411.20 1039
4411.83 1102
4412.45 1109
4413.08 1235
4413.71 1115
4414.33 1007
4414.96 1010
4415.59 1011
4416.21 1154
4416.84 1159
4417.47 957
4418.09 1016
4418.72 1074
4419.35 964
4419.97 1030
4420.60 1124
4421.23 984
4421.85 1058
4422.48 1001
4423.11 945
4423.74 790
4424.36 878
4424.99 898
4425.62 968
4426.25 920
4426.87 924
4427.50 966
4428.13 973
4428.76 991
4429.38 871
4430.01 969
4430.64 851
4431.27 786
4431.89 897
4432.52 909
4433.15 818
4433.78 954
4434.41 1010
4435.03 899
4435.66 1071
4436.29 997
4436.92 946
4437.55 1012
4438.18 931
4438.80 1025
4439.43 955
4440.06 920
4440.69 998
4441.32 904
4441.95 957
4442.57 986
4443.20 873
4443.83 860
4444.46 1002
4445.09 956
4445.72 906
4446.35 955
4446.98 918
4447.61 1027
4448.23 1029
4448.86 1021
4449.49 1000
4450.12 997
4450.75 1004
4451.38 886
4452.01 856
4452.64 900
4453.27 1018
4453.90 988
4454.53 849
4455.16 882
4455.79 1001
4456.42 1090
4457.05 1006
4457.67 1042
4458.30 1131
4458.93 1126
4459.56 1173
4460.19 1151
4460.82 1116
4461.45 1112
4462.08 895
4462.71 920
4463.34 898
4463.97 880
4464.60 970
4465.23 925
4465.86 923
4466.49 910
4467.13 940
4467.76 999
4468.39 891
4469.02 894
4469.65 882
4470.28 909
4470.91 965
4471.54 888
4472.17 800
4472.80 900
4473.43 969
4474.06 964
4474.69 827
4475.32 896
4475.95 894
4476.59 952
4477.22 925
4477.85 910
4478.48 836
4479.11 905
4479.74 856
4480.37 864
4481.00 806
4481.64 983
4482.27 929
4482.90 862
4483.53 941
4484.16 955
4484.79 927
4485.42 1006
4486.06 966
4486.69 1082
4487.32 1009
4487.95 1046
4488.58 972
4489.22 938
4489.85 914
4490.48 1008
4491.11 1025
4491.74 1042
4492.38 1087
4493.01 1207
4493.64 1023
4494.27 963
4494.90 1089
4495.54 1060
4496.17 1045
4496.80 1048
4497.43 1007
4498.07 1005
4498.70 977
4499.33 1087
4499.96 993
4500.60 1096
4501.23 1047
4501.86 1117
4502.50 1227
4503.13 1152
4503.76 1152
4504.39 1198
4505.03 1211
4505.66 1222
4506.29 1237
4506.93 1315
4507.56 1194
4508.19 1168
4508.83 1056
4509.46 1028
4510.09 1011
4510.73 1037
4511.36 1033
4511.99 979
4512.63 967
4513.26 1153
4513.89 1085
4514.53 1124
4515.16 1096
4515.80 1017
4516.43 953
4517.06 1134
4517.70 1045
4518.33 1166
4518.97 964
4519.60 921
4520.23 991
4520.87 962
4521.50 989
4522.14 1089
4522.77 1022
4523.40 1104
4524.04 1174
4524.67 1048
4525.31 982
4525.94 1081
4526.58 1103
4527.21 991
4527.85 1072
4528.48 1188
4529.12 1328
4529.75 1506
4530.38 1619
4531.02 2030
4531.65 2048
4532.29 2170
4532.92 2356
4533.56 2455
4534.19 2702
4534.83 2778
4535.46 2689
4536.10 2748
4536.74 2385
4537.37 2180
4538.01 1893
4538.64 1722
4539.28 1510
4539.91 1416
4540.55 1271
4541.18 1124
4541.82 1174
4542.45 1229
4543.09 1099
4543.73 931
4544.36 1022
4545.00 955
4545.63 829
4546.27 922
4546.91 1013
4547.54 990
4548.18 1019
4548.81 921
4549.45 911
4550.09 960
4550.72 1015
4551.36 910
4551.99 845
4552.63 982
4553.27 1084
4553.90 989
4554.54 950
4555.18 1025
4555.81 975
4556.45 942
4557.09 1021
4557.72 1014
4558.36 1002
4559.00 1109
4559.63 1010
4560.27 996
4560.91 993
4561.54 1054
4562.18 1060
4562.82 1062
4563.46 1079
4564.09 1023
4564.73 991
4565.37 978
4566.00 944
4566.64 928
4567.28 940
4567.92 1038
4568.55 1116
4569.19 1161
4569.83 1128
4570.47 1197
4571.10 1318
4571.74 1266
4572.38 1003
4573.02 1083
4573.66 1127
4574.29 1208
4574.93 1141
4575.57 1021
4576.21 997
4576.85 1001
4577.48 1168
4578.12 1062
4578.76 925
4579.40 1040
4580.04 1018
4580.67 993
4581.31 911
4581.95 985
4582.59 1060
4583.23 1055
4583.87 1132
4584.51 974
4585.14 957
4585.78 1036
4586.42 1016
4587.06 1027
4587.70 1074
4588.34 962
4588.98 1019
4589.62 1167
4590.26 1107
4590.89 1174
4591.53 1157
4592.17 1177
4592.81 1226
4593.45 1394
4594.09 1320
4594.73 1261
4595.37 1217
4596.01 1048
4596.65 1138
4597.29 1153
4597.93 1107
4598.57 1081
4599.21 967
4599.85 1091
4600.49 1094
4601.12 1057
4601.76 1109
4602.40 1154
4603.04 1136
4603.68 1005
4604.32 1137
4604.96 1169
4605.60 1097
4606.24 1102
4606.88 1066
4607.52 1081
4608.17 1045
4608.81 1045
4609.45 1070
4610.09 1106
4610.73 934
4611.37 1024
4612.01 1035
4612.65 1076
4613.29 1169
4613.93 1125
4614.57 1207
4615.21 989
4615.85 951
4616.49 987
4617.13 978
4617.77 926
4618.41 954
4619.06 1014
4619.70 975
4620.34 946
4620.98 1011
4621.62 904
4622.26 822
4622.90 836
4623.54 966
4624.19 938
4624.83 946
4625.47 956
4626.11 939
4626.75 869
4627.39 834
4628.03 979
4628.68 934
4629.32 965
4629.96 1027
4630.60 968
4631.24 950
4631.89 1059
4632.53 944
4633.17 998
4633.81 970
4634.45 900
4635.10 1008
4635.74 1053
4636.38 976
4637.02 979
4637.66 1051
4638.31 1156
4638.95 1201
4639.59 1243
4640.23 1129
4640.88 1173
4641.52 1318
4642.16 1294
4642.80 1190
4643.45 1109
4644.09 1086
4644.73 1109
4645.38 974
4646.02 993
4646.66 1080
4647.30 1144
4647.95 1051
4648.59 915
4649.23 1051
4649.88 1052
4650.52 1006
4651.16 945
4651.81 1013
4652.45 1079
4653.09 1039
4653.74 1053
4654.38 1005
4655.02 944
4655.67 1053
4656.31 994
4656.95 1000
4657.60 965
4658.24 999
4658.89 925
4659.53 880
4660.17 889
4660.82 825
4661.46 788
4662.10 795
4662.75 866
4663.39 939
4664.04 953
4664.68 1003
4665.33 951
4665.97 829
4666.61 907
4667.26 905
4667.90 858
4668.55 773
4669.19 816
4669.84 783
4670.48 931
4671.12 906
4671.77 891
4672.41 873
4673.06 865
4673.70 893
4674.35 908
4674.99 826
4675.64 889
4676.28 893
4676.93 1023
4677.57 1017
4678.22 1005
4678.86 984
4679.51 1063
4680.15 895
4680.80 902
4681.44 906
4682.09 952
4682.74 949
4683.38 962
4684.03 1015
4684.67 908
4685.32 875
4685.96 989
4686.61 972
4687.25 921
4687.90 1029
4688.55 829
4689.19 947
4689.84 951
4690.48 990
4691.13 888
4691.78 988
4692.42 984
4693.07 946
4693.71 830
4694.36 819
4695.01 864
4695.65 861
4696.30 837
4696.95 818
4697.59 843
4698.24 915
4698.89 970
4699.53 966
4700.18 1024
4700.83 980
4701.47 997
4702.12 1016
4702.77 1054
4703.41 948
4704.06 836
4704.71 791
4705.35 885
4706.00 898
4706.65 991
4707.29 1034
4707.94 955
4708.59 937
4709.24 984
4709.88 923
4710.53 894
4711.18 909
4711.83 925
4712.47 964
4713.12 936
4713.77 897
4714.42 938
4715.06 984
4715.71 987
4716.36 949
4717.01 878
4717.65 919
4718.30 901
4718.95 862
4719.60 980
4720.25 1004
4720.89 881
4721.54 1062
4722.19 1042
4722.84 1029
4723.49 1031
4724.13 1036
4724.78 1022
4725.43 1130
4726.08 1099
4726.73 1144
4727.38 1106
4728.03 1158
4728.67 1245
4729.32 1222
4729.97 1085
4730.62 1108
4731.27 1142
4731.92 1101
4732.57 1033
4733.22 1017
4733.86 1059
4734.51 1164
4735.16 965
4735.81 911
4736.46 906
4737.11 909
4737.76 913
4738.41 983
4739.06 971
4739.71 906
4740.36 935
4741.01 1048
4741.65 1011
4742.30 998
4742.95 963
4743.60 969
4744.25 958
4744.90 965
4745.55 894
4746.20 988
4746.85 922
4747.50 857
4748.15 971
4748.80 941
4749.45 1008
4750.10 979
4750.75 1009
4751.40 1029
4752.05 1064
4752.70 1182
4753.35 1094
4754.00 1116
4754.65 1219
4755.30 1169
4755.95 1186
4756.61 1160
4757.26 1106
4757.91 1084
4758.56 1125
4759.21 1099
4759.86 976
4760.51 877
4761.16 919
4761.81 990
4762.46 902
4763.11 921
4763.76 836
4764.41 911
4765.07 924
4765.72 996
4766.37 1022
4767.02 927
4767.67 997
4768.32 1023
4768.97 1021
4769.62 938
4770.28 875
4770.93 1073
4771.58 1070
4772.23 986
4772.88 1022
4773.53 947
4774.19 892
4774.84 860
4775.49 902
4776.14 959
4776.79 846
4777.44 822
4778.10 827
4778.75 836
4779.40 841
4780.05 822
4780.70 861
4781.36 883
4782.01 977
4782.66 933
4783.31 928
4783.97 893
4784.62 876
4785.27 885
4785.92 839
4786.58 898
4787.23 854
4787.88 960
4788.53 987
4789.19 927
4789.84 984
4790.49 989
4791.15 1003
4791.80 890
4792.45 1015
4793.10 1040
4793.76 1067
4794.41 997
4795.06 964
4795.72 1100
4796.37 1081
4797.02 978
4797.68 899
4798.33 1040
4798.98 939
4799.64 916
4800.29 942
4800.94 972
4801.60 922
4802.25 881
4802.90 904
4803.56 910
4804.21 927
4804.87 975
4805.52 855
4806.17 944
4806.83 949
4807.48 1014
4808.14 908
4808.79 887
4809.44 889
4810.10 922
4810.75 893
4811.41 909
4812.06 829
4812.71 888
4813.37 895
4814.02 1008
4814.68 1020
4815.33 1015
4815.99 920
4816.64 909
4817.30 1031
4817.95 1011
4818.61 1036
4819.26 1033
4819.92 1032
4820.57 987
4821.23 1040
4821.88 1007
4822.53 980
4823.19 1046
4823.85 1051
4824.50 1086
4825.16 1013
4825.81 1127
4826.47 1069
4827.12 1175
4827.78 1078
4828.43 1079
4829.09 1096
4829.74 1113
4830.40 1128
4831.05 1088
4831.71 1061
4832.37 1084
4833.02 1115
4833.68 1235
4834.33 1117
4834.99 1137
4835.64 1177
4836.30 1297
4836.96 1120
4837.61 1283
4838.27 1375
4838.92 1452
4839.58 1501
4840.24 1425
4840.89 1401
4841.55 1305
4842.21 1214
4842.86 1328
4843.52 1339
4844.18 1247
4844.83 1375
4845.49 1367
4846.14 1381
4846.80 1338
4847.46 1301
4848.11 1597
4848.77 1354
4849.43 1318
4850.09 1423
4850.74 1431
4851.40 1506
4852.06 1524
4852.71 1687
4853.37 1841
4854.03 1768
4854.68 1600
4855.34 1559
4856.00 1804
4856.66 1843
4857.31 1781
4857.97 1900
4858.63 1899
4859.29 2233
4859.94 2113
4860.60 1925
4861.26 2072
4861.92 2280
4862.57 2033
4863.23 1917
4863.89 1746
4864.55 1763
4865.21 1650
4865.86 1806
4866.52 1709
4867.18 1843
4867.84 1972
4868.50 1793
4869.15 1847
4869.81 1867
4870.47 2149
4871.13 2003
4871.79 1927
4872.45 1730
4873.10 1631
4873.76 1926
4874.42 1874
4875.08 1679
4875.74 1486
4876.40 1454
4877.06 1513
4877.71 1559
4878.37 1462
4879.03 1608
4879.69 1576
4880.35 1553
4881.01 1641
4881.67 1564
4882.33 1543
4882.99 1423
4883.65 1380
4884.30 1464
4884.96 1505
4885.62 1283
4886.28 1274
4886.94 1485
4887.60 1411
4888.26 1257
4888.92 1455
4889.58 1335
4890.24 1450
4890.90 1333
4891.56 1415
4892.22 1431
4892.88 1350
4893.54 1350
4894.20 1360
4894.86 1321
4895.52 1282
4896.18 1266
4896.84 1115
4897.50 1087
4898.16 1031
4898.82 1014
4899.48 1022
4900.14 1100
4900.80 1109
4901.46 1041
4902.12 973
4902.78 986
4903.44 1008
4904.10 1071
4904.76 1071
4905.42 1036
4906.08 1033
4906.74 1003
4907.40 957
4908.06 906
4908.73 1087
4909.39 1046
4910.05 990
4910.71 1006
4911.37 1072
4912.03 1096
4912.69 970
4913.35 893
4914.01 931
4914.68 963
4915.34 994
4916.00 952
4916.66 971
4917.32 1040
4917.98 945
4918.64 909
4919.31 891
4919.97 954
4920.63 931
4921.29 986
4921.95 1003
4922.61 1003
4923.28 987
4923.94 1000
4924.60 952
4925.26 871
4925.92 938
4926.59 894
4927.25 899
4927.91 959
4928.57 1052
4929.23 1072
4929.90 899
4930.56 852
4931.22 892
4931.88 843
4932.55 896
4933.21 988
4933.87 898
4934.53 949
4935.20 998
4935.86 919
4936.52 864
4937.18 1003
4937.85 915
4938.51 964
4939.17 850
4939.84 835
4940.50 907
4941.16 897
4941.82 888
4942.49 823
4943.15 908
4943.81 884
4944.48 876
4945.14 856
4945.80 810
4946.47 712
4947.13 738
4947.79 825
4948.46 750
4949.12 843
4949.79 951
4950.45 877
4951.11 917
4951.78 830
4952.44 790
4953.10 889
4953.77 893
4954.43 993
4955.10 874
4955.76 839
4956.42 879
4957.09 997
4957.75 879
4958.42 840
4959.08 829
4959.74 805
4960.41 832
4961.07 846
4961.74 692
4962.40 747
4963.07 887
4963.73 914
4964.40 865
4965.06 907
4965.73 837
4966.39 871
4967.05 954
4967.72 932
4968.38 945
4969.05 924
4969.71 905
4970.38 850
4971.04 941
4971.71 801
4972.37 891
4973.04 858
4973.70 768
4974.37 771
4975.04 765
4975.70 789
4976.37 910
4977.03 845
4977.70 882
4978.36 997
4979.03 980
4979.69 885
4980.36 974
4981.03 943
4981.69 864
4982.36 837
4983.02 861
4983.69 969
4984.35 947
4985.02 843
4985.69 993
4986.35 1011
4987.02 941
4987.68 927
4988.35 864
4989.02 1007
4989.68 926
4990.35 951
4991.02 1004
4991.68 973
4992.35 918
4993.02 893
4993.68 900
4994.35 916
4995.02 931
4995.68 874
4996.35 950
4997.02 849
4997.68 755
4998.35 811
4999.02 853
4999.68 802
5000.35 829
5001.02 802
5001.68 808
5002.35 798
5003.02 775
5003.69 684
5004.35 821
5005.02 808
5005.69 843
5006.35 797
5007.02 758
5007.69 831
5008.36 809
5009.02 850
5009.69 834
5010.36 905
5011.03 890
5011.70 826
5012.36 847
5013.03 886
5013.70 869
5014.37 856
5015.04 753
5015.70 752
5016.37 860
5017.04 754
5017.71 812
5018.38 776
5019.04 864
5019.71 731
5020.38 791
5021.05 813
5021.72 928
5022.39 976
5023.05 958
5023.72 976
5024.39 924
5025.06 947
5025.73 1021
5026.40 1107
5027.07 1131
5027.74 1071
5028.40 893
5029.07 934
5029.74 881
5030.41 854
5031.08 833
5031.75 983
5032.42 912
5033.09 908
5033.76 866
5034.43 776
5035.10 754
5035.76 750
5036.43 760
5037.10 802
5037.77 885
5038.44 867
5039.11 909
5039.78 756
5040.45 771
5041.12 801
5041.79 876
5042.46 847
5043.13 933
5043.80 836
5044.47 813
5045.14 826
5045.81 782
5046.48 790
5047.15 757
5047.82 813
5048.49 796
5049.16 885
5049.83 807
5050.50 742
5051.17 778
5051.84 792
5052.51 793
5053.18 775
5053.85 771
5054.52 849
5055.20 809
5055.87 753
5056.54 742
5057.21 754
5057.88 792
5058.55 803
5059.22 815
5059.89 826
5060.56 790
5061.23 795
5061.90 818
5062.58 778
5063.25 815
5063.92 785
5064.59 793
5065.26 838
5065.93 821
5066.60 837
5067.27 931
5067.95 959
5068.62 901
5069.29 890
5069.96 788
5070.63 757
5071.30 727
5071.98 763
5072.65 739
5073.32 796
5073.99 775
5074.66 818
5075.34 768
5076.01 770
5076.68 755
5077.35 799
5078.02 887
5078.70 802
5079.37 848
5080.04 850
5080.71 930
5081.39 850
5082.06 819
5082.73 920
5083.40 969
5084.08 1037
5084.75 943
5085.42 923
5086.09 874
5086.77 907
5087.44 876
5088.11 836
5088.79 814
5089.46 912
5090.13 830
5090.80 1009
5091.48 926
5092.15 1024
5092.82 1011
5093.50 1030
5094.17 1009
5094.84 1006
5095.52 1086
5096.19 1043
5096.86 1056
5097.54 944
5098.21 794
5098.88 808
5099.56 805
5100.23 704
5100.90 843
5101.58 891
5102.25 848
5102.93 780
5103.60 759
5104.27 886
5104.95 977
5105.62 856
5106.30 847
5106.97 865
5107.64 986
5108.32 913
5108.99 808
5109.67 803
5110.34 883
5111.02 952
5111.69 832
5112.36 743
5113.04 774
5113.71 850
5114.39 834
5115.06 835
5115.74 814
5116.41 814
5117.09 825
5117.76 780
5118.44 882
5119.11 843
5119.79 793
5120.46 865
5121.14 959
5121.81 965
5122.49 968
5123.16 949
5123.84 900
5124.51 842
5125.19 848
5125.86 750
5126.54 746
5127.21 795
5127.89 831
5128.56 818
5129.24 905
5129.92 862
5130.59 796
5131.27 870
5131.94 822
5132.62 863
5133.29 931
5133.97 851
5134.65 857
5135.32 941
5136.00 850
5136.67 769
5137.35 781
5138.03 795
5138.70 809
5139.38 886
5140.05 852
5140.73 810
5141.41 911
5142.08 769
5142.76 822
5143.44 720
5144.11 772
5144.79 734
5145.47 796
5146.14 818
5146.82 795
5147.50 809
5148.17 776
5148.85 816
5149.53 793
5150.20 840
5150.88 763
5151.56 761
5152.24 760
5152.91 836
5153.59 773
5154.27 852
5154.94 846
5155.62 821
5156.30 816
5156.98 825
5157.65 834
5158.33 889
5159.01 757
5159.69 784
5160.36 810
5161.04 844
5161.72 825
5162.40 746
5163.07 796
5163.75 873
5164.43 844
5165.11 892
5165.79 844
5166.46 731
5167.14 773
5167.82 875
5168.50 927
5169.18 836
5169.86 777
5170.53 822
5171.21 811
5171.89 794
5172.57 812
5173.25 850
5173.93 895
5174.60 823
5175.28 664
5175.96 716
5176.64 713
5177.32 812
5178.00 826
5178.68 851
5179.36 800
5180.03 907
5180.71 992
5181.39 938
5182.07 830
5182.75 798
5183.43 777
5184.11 769
5184.79 855
5185.47 816
5186.15 771
5186.83 724
5187.51 745
5188.18 708
5188.86 733
5189.54 864
5190.22 791
5190.90 805
5191.58 883
5192.26 823
5192.94 811
5193.62 756
5194.30 800
5194.98 816
5195.66 754
5196.34 726
5197.02 796
5197.70 783
5198.38 765
5199.06 771
5199.74 677
5200.42 714
5201.10 829
5201.78 785
5202.46 699
5203.14 805
5203.82 738
5204.50 770
5205.19 753
5205.87 714
5206.55 759
5207.23 850
5207.91 815
5208.59 732
5209.27 826
5209.95 775
5210.63 901
5211.31 781
5211.99 825
5212.67 896
5213.36 863
5214.04 772
5214.72 801
5215.40 709
5216.08 764
5216.76 761
5217.44 849
5218.12 863
5218.81 733
5219.49 786
5220.17 840
5220.85 855
5221.53 814
5222.21 873
5222.90 939
5223.58 872
5224.26 831
5224.94 737
5225.62 804
5226.30 763
5226.99 749
5227.67 844
5228.35 791
5229.03 861
5229.71 740
5230.40 712
5231.08 706
5231.76 675
5232.44 699
5233.13 714
5233.81 707
5234.49 748
5235.17 763
5235.86 693
5236.54 882
5237.22 826
5237.90 819
5238.59 641
5239.27 687
5239.95 694
5240.64 800
5241.32 735
5242.00 788
5242.68 865
5243.37 780
5244.05 788
5244.73 745
5245.42 859
5246.10 775
5246.78 790
5247.47 739
5248.15 799
5248.83 769
5249.52 773
5250.20 867
5250.88 849
5251.57 779
5252.25 874
5252.93 837
5253.62 861
5254.30 835
5254.99 765
5255.67 817
5256.35 933
5257.04 768
5257.72 834
5258.41 666
5259.09 754
5259.77 809
5260.46 734
5261.14 724
5261.83 729
5262.51 816
5263.20 903
5263.88 830
5264.56 863
5265.25 764
5265.93 838
5266.62 855
5267.30 832
5267.99 844
5268.67 759
5269.36 764
5270.04 874
5270.73 891
5271.41 812
5272.10 835
5272.78 902
5273.47 828
5274.15 795
5274.84 859
5275.52 835
5276.21 815
5276.89 756
5277.58 812
5278.26 877
5278.95 825
5279.63 803
5280.32 789
5281.00 844
5281.69 763
5282.38 737
5283.06 847
5283.75 785
5284.43 888
5285.12 907
5285.80 839
5286.49 826
5287.18 793
5287.86 940
5288.55 799
5289.23 781
5289.92 823
5290.61 835
5291.29 777
5291.98 729
5292.66 775
5293.35 812
5294.04 770
5294.72 754
5295.41 903
5296.10 829
5296.78 790
5297.47 834
5298.16 778
5298.84 820
5299.53 824
5300.22 875
5300.90 818
5301.59 818
5302.28 874
5302.96 898
5303.65 965
5304.34 931
5305.03 941
5305.71 816
5306.40 856
5307.09 849
5307.77 747
5308.46 921
5309.15 887
5309.84 869
5310.52 813
5311.21 744
5311.90 851
5312.59 970
5313.27 778
5313.96 921
5314.65 820
5315.34 755
5316.02 855
5316.71 853
5317.40 928
5318.09 886
5318.78 938
5319.46 959
5320.15 976
5320.84 1029
5321.53 1095
5322.22 1057
5322.90 1049
5323.59 1096
5324.28 1124
5324.97 1065
5325.66 994
5326.35 910
5327.04 877
5327.72 949
5328.41 916
5329.10 866
5329.79 908
5330.48 959
5331.17 959
5331.86 827
5332.54 920
5333.23 844
5333.92 772
5334.61 808
5335.30 889
5335.99 946
5336.68 819
5337.37 941
5338.06 919
5338.75 896
5339.44 845
5340.12 902
5340.81 838
5341.50 952
5342.19 972
5342.88 920
5343.57 989
5344.26 933
5344.95 1017
5345.64 1010
5346.33 996
5347.02 1035
5347.71 939
5348.40 909
5349.09 1053
5349.78 1043
5350.47 1191
5351.16 1209
5351.85 1337
5352.54 1487
5353.23 1425
5353.92 1496
5354.61 1530
5355.30 1413
5355.99 1382
5356.68 1331
5357.37 1283
5358.06 1218
5358.75 1119
5359.44 969
5360.14 936
5360.83 861
5361.52 792
5362.21 790
5362.90 855
5363.59 851
5364.28 810
5364.97 839
5365.66 844
5366.35 837
5367.04 923
5367.74 911
5368.43 891
5369.12 788
5369.81 731
5370.50 874
5371.19 873
5371.88 785
5372.57 844
5373.27 855
5373.96 797
5374.65 782
5375.34 872
5376.03 811
5376.72 803
5377.42 769
5378.11 745
5378.80 789
5379.49 802
5380.18 819
5380.88 682
5381.57 730
5382.26 833
5382.95 811
5383.64 890
5384.34 848
5385.03 852
5385.72 845
5386.41 799
5387.11 736
5387.80 779
5388.49 820
5389.18 853
5389.88 893
5390.57 907
5391.26 905
5391.95 956
5392.65 887
5393.34 807
5394.03 856
5394.72 906
5395.42 884
5396.11 863
5396.80 832
5397.50 877
5398.19 835
5398.88 756
5399.58 727
5400.27 733
5400.96 745
5401.66 824
5402.35 742
5403.04 739
5403.74 792
5404.43 768
5405.12 776
5405.82 745
5406.51 729
5407.20 711
5407.90 817
5408.59 926
5409.28 866
5409.98 911
5410.67 869
5411.37 838
5412.06 902
5412.75 867
5413.45 765
5414.14 877
5414.84 823
5415.53 868
5416.23 810
5416.92 786
5417.61 786
5418.31 801
5419.00 705
5419.70 774
5420.39 688
5421.09 672
5421.78 791
5422.48 765
5423.17 769
5423.87 787
5424.56 784
5425.25 710
5425.95 766
5426.64 945
5427.34 867
5428.03 798
5428.73 823
5429.42 784
5430.12 734
5430.82 840
5431.51 765
5432.21 770
5432.90 799
5433.60 811
5434.29 802
5434.99 815
5435.68 831
5436.38 740
5437.07 783
5437.77 835
5438.47 918
5439.16 901
5439.86 947
5440.55 957
5441.25 946
5441.94 824
5442.64 828
5443.34 894
5444.03 804
5444.73 897
5445.42 934
5446.12 955
5446.82 937
5447.51 983
5448.21 942
5448.91 1009
5449.60 1059
5450.30 1119
5450.99 1156
5451.69 1103
5452.39 1157
5453.08 1097
5453.78 1049
5454.48 1056
5455.17 940
5455.87 1010
5456.57 939
5457.27 904
5457.96 888
5458.66 875
5459.36 855
5460.05 1022
5460.75 909
5461.45 984
5462.14 1002
5462.84 959
5463.54 995
5464.24 992
5464.93 988
5465.63 974
5466.33 966
5467.03 1111
5467.72 1160
5468.42 1116
5469.12 992
5469.82 1103
5470.51 1195
5471.21 1028
5471.91 966
5472.61 1057
5473.31 1027
5474.00 956
5474.70 995
5475.40 1101
5476.10 999
5476.80 1082
5477.49 1133
5478.19 1193
5478.89 1221
5479.59 1304
5480.29 1323
5480.99 1410
5481.68 1516
5482.38 1528
5483.08 1647
5483.78 1663
5484.48 1637
5485.18 1570
5485.88 1429
5486.57 1369
5487.27 1363
5487.97 1271
5488.67 1220
5489.37 1263
5490.07 1397
5490.77 1292
5491.47 1165
5492.17 1238
5492.87 1261
5493.56 1367
5494.26 1308
5494.96 1301
5495.66 1483
5496.36 1416
5497.06 1419
5497.76 1388
5498.46 1346
5499.16 1479
5499.86 1647
5500.56 1721
5501.26 1936
5501.96 2236
5502.66 2197
5503.36 2438
5504.06 2408
5504.76 2391
5505.46 2178
5506.16 2031
5506.86 1841
5507.56 1562
5508.26 1503
5508.96 1579
5509.66 1520
5510.36 1454
5511.06 1380
5511.76 1414
5512.46 1363
5513.16 1320
5513.86 1229
5514.56 1238
5515.26 1331
5515.96 1334
5516.66 1284
5517.36 1179
5518.07 1212
5518.77 1213
5519.47 1271
5520.17 1131
5520.87 1221
5521.57 1136
5522.27 1093
5522.97 1172
5523.67 1054
5524.37 1049
5525.08 1117
5525.78 1120
5526.48 1009
5527.18 1027
5527.88 995
5528.58 933
5529.28 917
5529.99 908
5530.69 959
5531.39 939
5532.09 1014
5532.79 936
5533.49 946
5534.20 936
5534.90 906
5535.60 800
5536.30 879
5537.00 929
5537.70 892
5538.41 975
5539.11 858
5539.81 989
5540.51 1079
5541.22 1009
5541.92 913
5542.62 891
5543.32 900
5544.02 905
5544.73 843
5545.43 780
5546.13 861
5546.84 854
5547.54 843
5548.24 881
5548.94 827
5549.65 958
5550.35 919
5551.05 858
5551.75 820
5552.46 816
5553.16 911
5553.86 883
5554.57 944
5555.27 825
5555.97 809
5556.68 898
5557.38 856
5558.08 833
5558.79 894
5559.49 847
5560.19 839
5560.90 809
5561.60 747
5562.30 852
5563.01 822
5563.71 832
5564.41 881
5565.12 771
5565.82 857
5566.53 912
5567.23 860
5567.93 816
5568.64 798
5569.34 853
5570.05 843
5570.75 851
5571.45 868
5572.16 835
5572.86 831
5573.57 798
5574.27 832
5574.98 819
5575.68 817
5576.38 869
5577.09 784
5577.79 832
5578.50 888
5579.20 888
5579.91 876
5580.61 750
5581.32 735
5582.02 769
5582.73 754
5583.43 751
5584.14 733
5584.84 753
5585.55 802
5586.25 739
5586.96 789
5587.66 789
5588.37 832
5589.07 825
5589.78 835
5590.48 804
5591.19 721
5591.89 746
5592.60 874
5593.31 685
5594.01 659
5594.72 779
5595.42 744
5596.13 877
5596.83 864
5597.54 808
5598.25 725
5598.95 686
5599.66 739
5600.36 751
5601.07 823
5601.78 857
5602.48 798
5603.19 782
5603.89 733
5604.60 767
5605.31 817
5606.01 830
5606.72 737
5607.43 780
5608.13 833
5608.84 900
5609.54 787
5610.25 721
5610.96 778
5611.66 781
5612.37 715
5613.08 760
5613.79 767
5614.49 743
5615.20 733
5615.91 726
5616.61 717
5617.32 744
5618.03 698
5618.73 739
5619.44 810
5620.15 797
5620.86 765
5621.56 722
5622.27 710
5622.98 746
5623.69 824
5624.39 782
5625.10 765
5625.81 773
5626.52 801
5627.22 728
5627.93 692
5628.64 736
5629.35 729
5630.05 710
5630.76 780
5631.47 753
5632.18 724
5632.89 844
5633.59 797
5634.30 740
5635.01 793
5635.72 719
5636.43 751
5637.14 733
5637.84 763
5638.55 847
5639.26 775
5639.97 707
5640.68 687
5641.39 660
5642.10 717
5642.80 789
5643.51 707
5644.22 780
5644.93 834
5645.64 853
5646.35 879
5647.06 694
5647.77 691
5648.47 709
5649.18 799
5649.89 746
5650.60 777
5651.31 843
5652.02 799
5652.73 731
5653.44 661
5654.15 818
5654.86 768
5655.57 736
5656.28 877
5656.99 877
5657.70 801
5658.41 840
5659.12 870
5659.83 1007
5660.54 868
5661.24 944
5661.95 918
5662.66 877
5663.37 963
5664.08 864
5664.79 884
5665.50 896
5666.21 843
5666.93 781
5667.64 819
5668.35 794
5669.06 811
5669.77 752
5670.48 739
5671.19 759
5671.90 768
5672.61 860
5673.32 832
5674.03 799
5674.74 898
5675.45 842
5676.16 808
5676.87 774
5677.58 775
5678.29 753
5679.01 765
5679.72 782
5680.43 798
5681.14 759
5681.85 705
5682.56 710
5683.27 811
5683.98 778
5684.69 783
5685.41 863
5686.12 891
5686.83 885
5687.54 808
5688.25 787
5688.96 771
5689.67 820
5690.39 814
5691.10 819
5691.81 698
5692.52 728
5693.23 760
5693.95 701
5694.66 761
5695.37 794
5696.08 749
5696.79 638
5697.51 730
5698.22 821
5698.93 725
5699.64 737
5700.35 729
5701.07 716
5701.78 830
5702.49 862
5703.20 776
5703.92 655
5704.63 658
5705.34 613
5706.05 710
5706.77 806
5707.48 651
5708.19 668
5708.90 725
5709.62 748
5710.33 682
5711.04 752
5711.76 708
5712.47 694
5713.18 730
5713.90 737
5714.61 654
5715.32 695
5716.04 719
5716.75 771
5717.46 712
5718.18 683
5718.89 743
5719.60 771
5720.32 753
5721.03 693
5721.74 822
5722.46 706
5723.17 811
5723.88 759
5724.60 703
5725.31 648
5726.03 719
5726.74 726
5727.45 792
5728.17 813
5728.88 771
5729.60 812
5730.31 713
5731.02 664
5731.74 761
5732.45 794
5733.17 685
5733.88 763
5734.60 762
5735.31 789
5736.02 781
5736.74 687
5737.45 638
5738.17 647
5738.88 672
5739.60 758
5740.31 772
5741.03 747
5741.74 668
5742.46 753
5743.17 718
5743.89 792
5744.60 788
5745.32 711
5746.03 715
5746.75 678
5747.46 660
5748.18 730
5748.89 700
5749.61 742
5750.32 778
5751.04 659
5751.76 739
5752.47 751
5753.19 861
5753.90 759
5754.62 789
5755.33 762
5756.05 833
5756.77 868
5757.48 923
5758.20 949
5758.91 882
5759.63 845
5760.34 848
5761.06 763
5761.78 728
5762.49 868
5763.21 783
5763.93 722
5764.64 731
5765.36 784
5766.07 790
5766.79 722
5767.51 756
5768.22 892
5768.94 808
5769.66 779
5770.37 696
5771.09 759
5771.81 781
5772.52 815
5773.24 744
5773.96 837
5774.67 799
5775.39 734
5776.11 805
5776.83 769
5777.54 772
5778.26 738
5778.98 731
5779.69 773
5780.41 795
5781.13 747
5781.85 790
5782.56 787
5783.28 828
5784.00 828
5784.72 830
5785.43 784
5786.15 855
5786.87 832
5787.59 806
5788.30 769
5789.02 886
5789.74 871
5790.46 952
5791.18 917
5791.89 877
5792.61 807
5793.33 913
5794.05 903
5794.77 930
5795.48 915
5796.20 983
5796.92 900
5797.64 876
5798.36 884
5799.08 942
5799.80 1164
5800.51 1230
5801.23 1263
5801.95 1349
5802.67 1622
5803.39 1771
5804.11 1752
5804.83 1636
5805.54 1671
5806.26 1465
5806.98 1305
5807.70 1137
5808.42 1022
5809.14 1143
5809.86 1034
5810.58 996
5811.30 984
5812.02 957
5812.74 929
5813.45 939
5814.17 934
5814.89 972
5815.61 894
5816.33 938
5817.05 1082
5817.77 1027
5818.49 954
5819.21 1002
5819.93 977
5820.65 973
5821.37 874
5822.09 904
5822.81 948
5823.53 945
5824.25 941
5824.97 955
5825.69 918
5826.41 913
5827.13 1019
5827.85 938
5828.57 939
5829.29 920
5830.01 869
5830.73 791
5831.45 818
5832.17 853
5832.89 757
5833.61 819
5834.33 943
5835.06 863
5835.78 701
5836.50 810
5837.22 847
5837.94 820
5838.66 688
5839.38 855
5840.10 914
5840.82 923
5841.54 849
5842.26 819
5842.99 876
5843.71 702
5844.43 725
5845.15 824
5845.87 871
5846.59 813
5847.31 877
5848.04 842
5848.76 786
5849.48 889
5850.20 851
5850.92 894
5851.64 923
5852.36 781
5853.09 791
5853.81 913
5854.53 831
5855.25 798
5855.97 841
5856.70 922
5857.42 863
5858.14 921
5858.86 888
5859.58 911
5860.31 867
5861.03 917
5861.75 913
5862.47 868
5863.20 870
5863.92 869
5864.64 883
5865.36 771
5866.09 895
5866.81 886
5867.53 821
5868.25 872
5868.98 825
5869.70 809
5870.42 863
5871.15 865
5871.87 896
5872.59 821
5873.31 862
5874.04 825
5874.76 851
5875.48 779
5876.21 867
5876.93 917
5877.65 888
5878.38 876
5879.10 894
5879.82 962
5880.55 915
5881.27 969
5881.99 967
5882.72 1053
5883.44 984
5884.17 920
5884.89 867
5885.61 973
5886.34 953
5887.06 895
5887.78 899
5888.51 904
5889.23 960
5889.96 1029
5890.68 923
5891.41 866
5892.13 888
5892.85 892
5893.58 893
5894.30 827
5895.03 922
5895.75 904
5896.48 815
5897.20 874
5897.92 855
5898.65 893
5899.37 884
5900.10 861
5900.82 959
5901.55 987
5902.27 852
5903.00 899
5903.72 938
5904.45 949
5905.17 1071
5905.90 927
5906.62 925
5907.35 1042
5908.07 980
5908.80 928
5909.52 967
5910.25 1011
5910.97 1035
5911.70 1017
5912.43 948
5913.15 1017
5913.88 955
5914.60 1013
5915.33 1028
5916.05 987
5916.78 1024
5917.50 1021
5918.23 955
5918.96 975
5919.68 1038
5920.41 994
5921.13 1058
5921.86 1106
5922.59 1080
5923.31 1080
5924.04 1045
5924.76 1080
5925.49 1060
5926.22 1154
5926.94 1116
5927.67 1140
5928.40 1250
5929.12 1172
5929.85 1136
5930.58 1199
5931.30 1117
5932.03 1175
5932.76 1207
5933.48 1190
5934.21 1325
5934.94 1252
5935.66 1264
5936.39 1233
5937.12 1233
5937.84 1336
5938.57 1260
5939.30 1242
5940.02 1346
5940.75 1456
5941.48 1537
5942.21 1469
5942.93 1519
5943.66 1447
5944.39 1563
5945.12 1399
5945.84 1408
5946.57 1598
5947.30 1731
5948.03 1700
5948.75 1691
5949.48 1714
5950.21 1830
5950.94 1792
5951.67 1879
5952.39 1942
5953.12 2054
5953.85 2084
5954.58 2224
5955.31 2261
5956.03 2213
5956.76 2350
5957.49 2184
5958.22 2158
5958.95 2267
5959.67 2154
5960.40 2125
5961.13 2168
5961.86 2126
5962.59 2261
5963.32 2193
5964.05 2174
5964.77 2309
5965.50 2299
5966.23 2276
5966.96 2493
5967.69 2484
5968.42 2719
5969.15 3022
5969.88 3195
5970.61 3419
5971.33 3306
5972.06 3270
5972.79 3197
5973.52 3008
5974.25 2850
5974.98 2672
5975.71 2723
5976.44 2569
5977.17 2654
5977.90 2767
5978.63 2592
5979.36 2541
5980.09 2746
5980.82 2859
5981.55 2920
5982.28 2939
5983.01 2983
5983.74 2909
5984.46 2913
5985.19 3170
5985.92 3332
5986.65 3291
5987.38 3322
5988.11 3282
5988.85 3316
5989.58 3176
5990.31 3095
5991.04 3147
5991.77 3241
5992.50 3267
5993.23 3484
5993.96 3348
5994.69 3454
5995.42 3372
5996.15 3499
5996.88 3512
5997.61 3644
5998.34 3654
5999.07 3705
5999.80 3788
6000.53 3806
6001.26 3749
6002.00 3556
6002.73 3650
6003.46 3540
6004.19 3513
6004.92 3429
6005.65 3421
6006.38 3482
6007.11 3395
6007.84 3349
6008.58 3301
6009.31 3428
6010.04 3739
6010.77 3979
6011.50 4437
6012.23 5172
6012.96 6079
6013.70 7049
6014.43 7976
6015.16 8782
6015.89 9916
6016.62 10263
6017.36 10169
6018.09 9788
6018.82 9401
6019.55 8659
6020.28 7674
6021.02 6496
6021.75 5617
6022.48 4902
6023.21 4308
6023.94 3744
6024.68 3367
6025.41 2943
6026.14 2802
6026.87 2790
6027.61 2643
6028.34 2481
6029.07 2392
6029.80 2516
6030.54 2395
6031.27 2365
6032.00 2375
6032.73 2308
6033.47 2319
6034.20 2325
6034.93 2116
6035.67 2038
6036.40 2121
6037.13 2235
6037.87 2255
6038.60 2202
6039.33 2149
6040.07 2366
6040.80 2416
6041.53 2240
6042.27 2408
6043.00 2408
6043.73 2580
6044.47 2680
6045.20 2598
6045.93 2690
6046.67 2741
6047.40 2825
6048.13 2720
6048.87 2613
6049.60 2664
6050.34 2760
6051.07 2894
6051.80 3010
6052.54 3027
6053.27 3138
6054.01 3635
6054.74 3793
6055.47 3940
6056.21 3945
6056.94 4040
6057.68 3894
6058.41 3650
6059.15 3492
6059.88 3214
6060.61 2954
6061.35 2943
6062.08 2826
6062.82 2896
6063.55 2521
6064.29 2562
6065.02 2552
6065.76 2600
6066.49 2544
6067.23 2506
6067.96 2489
6068.70 2471
6069.43 2503
6070.17 2433
6070.90 2324
6071.64 2339
6072.37 2358
6073.11 2200
6073.84 2167
6074.58 2146
6075.31 2102
6076.05 2137
6076.78 2080
6077.52 2062
6078.26 2021
6078.99 1983
6079.73 1971
6080.46 1861
6081.20 1841
6081.93 1857
6082.67 1906
6083.41 1876
6084.14 1826
6084.88 1704
6085.61 1763
6086.35 1758
6087.09 1879
6087.82 1815
6088.56 1834
6089.30 1794
6090.03 1794
6090.77 1685
6091.50 1708
6092.24 1763
6092.98 1776
6093.71 1881
6094.45 1878
6095.19 1867
6095.92 1839
6096.66 1804
6097.40 1789
6098.13 1797
6098.87 1738
6099.61 1819
6100.34 1693
6101.08 1624
6101.82 1623
6102.56 1579
6103.29 1637
6104.03 1615
6104.77 1628
6105.50 1511
6106.24 1535
6106.98 1516
6107.72 1630
6108.45 1658
6109.19 1555
6109.93 1541
6110.67 1584
6111.40 1654
6112.14 1731
6112.88 1763
6113.62 1656
6114.35 1567
6115.09 1621
6115.83 1593
6116.57 1599
6117.31 1639
6118.04 1648
6118.78 1694
6119.52 1683
6120.26 1627
6121.00 1683
6121.73 1676
6122.47 1594
6123.21 1629
6123.95 1708
6124.69 1703
6125.43 1875
6126.16 1771
6126.90 1747
6127.64 1770
6128.38 1946
6129.12 1979
6129.86 1856
6130.60 1828
6131.33 1749
6132.07 1720
6132.81 1771
6133.55 1812
6134.29 2024
6135.03 1915
6135.77 1722
6136.51 1839
6137.25 1856
6137.99 1849
6138.73 1781
6139.46 1847
6140.20 1718
6140.94 1799
6141.68 1856
6142.42 1986
6143.16 1900
6143.90 1928
6144.64 2002
6145.38 1875
6146.12 1856
6146.86 1834
6147.60 1818
6148.34 1763
6149.08 1607
6149.82 1868
6150.56 1892
6151.30 1960
6152.04 1804
6152.78 2038
6153.52 2024
6154.26 2078
6155.00 2072
6155.74 2054
6156.48 2068
6157.22 2137
6157.96 2204
6158.70 2223
6159.44 2090
6160.18 2221
6160.92 2255
6161.66 2172
6162.40 2325
6163.15 2243
6163.89 2322
6164.63 2323
6165.37 2266
6166.11 2533
6166.85 2652
6167.59 2754
6168.33 2944
6169.07 2911
6169.81 3155
6170.55 3185
6171.30 3151
6172.04 3083
6172.78 3014
6173.52 3006
6174.26 3022
6175.00 3044
6175.74 3045
6176.49 2723
6177.23 2608
6177.97 2578
6178.71 2744
6179.45 2676
6180.19 2598
6180.94 2724
6181.68 2686
6182.42 2825
6183.16 2875
6183.90 2847
6184.65 2803
6185.39 2704
6186.13 2847
6186.87 2924
6187.61 2945
6188.36 3015
6189.10 2968
6189.84 2947
6190.58 2942
6191.33 3106
6192.07 3302
6192.81 3240
6193.55 3211
6194.30 3376
6195.04 3433
6195.78 3616
6196.52 3652
6197.27 3868
6198.01 3882
6198.75 3670
6199.49 3617
6200.24 3635
6200.98 3802
6201.72 3782
6202.47 3452
6203.21 3474
6203.95 3664
6204.70 3723
6205.44 3915
6206.18 4200
6206.93 4765
6207.67 5733
6208.41 6775
6209.16 8267
6209.90 10533
6210.64 12714
6211.39 14478
6212.13 15217
6212.87 15749
6213.62 15650
6214.36 15145
6215.11 14322
6215.85 13161
6216.59 11120
6217.34 9274
6218.08 7606
6218.83 6415
6219.57 5115
6220.31 4329
6221.06 3762
6221.80 3571
6222.55 3243
6223.29 3108
6224.04 3131
6224.78 3173
6225.52 3338
6226.27 3539
6227.01 3593
6227.76 3501
6228.50 3386
6229.25 3478
6229.99 3274
6230.74 3113
6231.48 3069
6232.23 2713
6232.97 2413
6233.72 2394
6234.46 2224
6235.21 2232
6235.95 2154
6236.70 2177
6237.44 2199
6238.19 2311
6238.93 2134
6239.68 2103
6240.42 2268
6241.17 2326
6241.91 2228
6242.66 2388
6243.40 2440
6244.15 2293
6244.90 2334
6245.64 2444
6246.39 2456
6247.13 2540
6247.88 2567
6248.62 2517
6249.37 2816
6250.12 2998
6250.86 3132
6251.61 3391
6252.35 3240
6253.10 3215
6253.85 3130
6254.59 2951
6255.34 2691
6256.09 2659
6256.83 2671
6257.58 2522
6258.32 2409
6259.07 2334
6259.82 2468
6260.56 2559
6261.31 2487
6262.06 2456
6262.80 2401
6263.55 2206
6264.30 2227
6265.04 2383
6265.79 2376
6266.54 2232
6267.29 2138
6268.03 2143
6268.78 2180
6269.53 2077
6270.27 2106
6271.02 2111
6271.77 2255
6272.52 2001
6273.26 2026
6274.01 2112
6274.76 2322
6275.50 2267
6276.25 2160
6277.00 2162
6277.75 2215
6278.49 2100
6279.24 2116
6279.99 2028
6280.74 1982
6281.49 1950
6282.23 2019
6282.98 1973
6283.73 2018
6284.48 1932
6285.23 1910
6285.97 1898
6286.72 1776
6287.47 1791
6288.22 1977
6288.97 1987
6289.71 1884
6290.46 1854
6291.21 1789
6291.96 1770
6292.71 1824
6293.46 1870
6294.21 1768
6294.95 1771
6295.70 1771
6296.45 1690
6297.20 1563
6297.95 1588
6298.70 1646
6299.45 1650
6300.20 1600
6300.94 1664
6301.69 1559
6302.44 1575
6303.19 1588
6303.94 1531
6304.69 1569
6305.44 1582
6306.19 1507
6306.94 1486
6307.69 1653
6308.44 1638
6309.19 1544
6309.94 1493
6310.69 1477
6311.43 1459
6312.18 1540
6312.93 1570
6313.68 1530
6314.43 1511
6315.18 1463
6315.93 1502
6316.68 1625
6317.43 1616
6318.18 1558
6318.93 1666
6319.68 1567
6320.43 1501
6321.18 1618
6321.93 1687
6322.68 1582
6323.43 1524
6324.18 1546
6324.94 1487
6325.69 1488
6326.44 1369
6327.19 1373
6327.94 1392
6328.69 1387
6329.44 1322
6330.19 1382
6330.94 1415
6331.69 1252
6332.44 1300
6333.19 1374
6333.94 1292
6334.69 1301
6335.45 1370
6336.20 1264
6336.95 1254
6337.70 1260
6338.45 1251
6339.20 1309
6339.95 1219
6340.70 1217
6341.46 1214
6342.21 1191
6342.96 1342
6343.71 1271
6344.46 1184
6345.21 1211
6345.96 1313
6346.72 1315
6347.47 1316
6348.22 1330
6348.97 1237
6349.72 1192
6350.48 1187
6351.23 1265
6351.98 1418
6352.73 1401
6353.48 1343
6354.24 1364
6354.99 1372
6355.74 1379
6356.49 1429
6357.24 1478
6358.00 1533
6358.75 1561
6359.50 1481
6360.25 1344
6361.01 1353
6361.76 1390
6362.51 1418
6363.26 1258
6364.02 1358
6364.77 1250
6365.52 1211
6366.28 1219
6367.03 1226
6367.78 1181
6368.53 1198
6369.29 1309
6370.04 1271
6370.79 1124
6371.55 1142
6372.30 1108
6373.05 1149
6373.81 1148
6374.56 1176
6375.31 1194
6376.07 1245
6376.82 1211
6377.57 1244
6378.33 1251
6379.08 1141
6379.83 1068
6380.59 1127
6381.34 1302
6382.10 1212
6382.85 1282
6383.60 1235
6384.36 1193
6385.11 1221
6385.87 1184
6386.62 1184
6387.37 1181
6388.13 1227
6388.88 1152
6389.64 1227
6390.39 1244
6391.14 1340
6391.90 1333
6392.65 1257
6393.41 1246
6394.16 1158
6394.92 1124
6395.67 1226
6396.43 1245
6397.18 1152
6397.94 1212
6398.69 1209
6399.45 1143
6400.20 1091
6400.96 1015
6401.71 1174
6402.47 1267
6403.22 1093
6403.98 1080
6404.73 1175
6405.49 1107
6406.24 1074
6407.00 1125
6407.75 1097
6408.51 1176
6409.26 1169
6410.02 1119
6410.77 1153
6411.53 1216
6412.28 1139
6413.04 1160
6413.80 1222
6414.55 1194
6415.31 1163
6416.06 1195
6416.82 1224
6417.57 1083
6418.33 1076
6419.09 1133
6419.84 1149
6420.60 1198
6421.35 1158
6422.11 1121
6422.87 1164
6423.62 1143
6424.38 1118
6425.14 1148
6425.89 1068
6426.65 1128
6427.40 1214
6428.16 1181
6428.92 1126
6429.67 1075
6430.43 1192
6431.19 1330
6431.94 1176
6432.70 1094
6433.46 1135
6434.22 1137
6434.97 1247
6435.73 1216
6436.49 1123
6437.24 1189
6438.00 1234
6438.76 1236
6439.51 1251
6440.27 1260
6441.03 1239
6441.79 1204
6442.54 1217
6443.30 1236
6444.06 1139
6444.82 1133
6445.57 1243
6446.33 1331
6447.09 1302
6447.85 1276
6448.60 1278
6449.36 1339
6450.12 1322
6450.88 1330
6451.64 1203
6452.39 1370
6453.15 1352
6453.91 1402
6454.67 1431
6455.43 1349
6456.18 1352
6456.94 1373
6457.70 1314
6458.46 1400
6459.22 1513
6459.98 1455
6460.73 1397
6461.49 1379
6462.25 1395
6463.01 1423
6463.77 1531
6464.53 1507
6465.29 1523
6466.04 1466
6466.80 1537
6467.56 1446
6468.32 1500
6469.08 1612
6469.84 1569
6470.60 1572
6471.36 1559
6472.12 1618
6472.87 1649
6473.63 1675
6474.39 1727
6475.15 1741
6475.91 1730
6476.67 1662
6477.43 1735
6478.19 1766
6478.95 1802
6479.71 1755
6480.47 1917
6481.23 1790
6481.99 1813
6482.75 2042
6483.51 1959
6484.27 1742
6485.03 1811
6485.79 1892
6486.55 1889
6487.31 1963
6488.07 1962
6488.83 1971
6489.59 1985
6490.35 1986
6491.11 2102
6491.87 2161
6492.63 2266
6493.39 2304
6494.15 2294
6494.91 2398
6495.67 2608
6496.43 2647
6497.19 2773
6497.95 2870
6498.71 2847
6499.47 2870
6500.23 2838
6500.99 2956
6501.76 2792
6502.52 2763
6503.28 2795
6504.04 2746
6504.80 2759
6505.56 2709
6506.32 2795
6507.08 2929
6507.84 3088
6508.61 2882
6509.37 2989
6510.13 3090
6510.89 3277
6511.65 3455
6512.41 3361
6513.17 3507
6513.94 3476
6514.70 3492
6515.46 3566
6516.22 3580
6516.98 3642
6517.74 3476
6518.51 3330
6519.27 3492
6520.03 3701
6520.79 3813
6521.55 3634
6522.32 3791
6523.08 3886
6523.84 4023
6524.60 4253
6525.36 4290
6526.13 4490
6526.89 4717
6527.65 4860
6528.41 5234
6529.18 5574
6529.94 5749
6530.70 5979
6531.46 5866
6532.23 6064
6532.99 6108
6533.75 6270
6534.51 6545
6535.28 7243
6536.04 8129
6536.80 10011
6537.57 11987
6538.33 14507
6539.09 15972
6539.85 16856
6540.62 17061
6541.38 16636
6542.14 16042
6542.91 14851
6543.67 12822
6544.43 10761
6545.20 8898
6545.96 7134
6546.72 5688
6547.49 4829
6548.25 4070
6549.02 3863
6549.78 3405
6550.54 3326
6551.31 3283
6552.07 3047
6552.83 2992
6553.60 3002
6554.36 2936
6555.13 2836
6555.89 2762
6556.65 2761
6557.42 2741
6558.18 2468
6558.95 2414
6559.71 2458
6560.47 2464
6561.24 2493
6562.00 2365
6562.77 2384
6563.53 2433
6564.30 2525
6565.06 2699
6565.83 2906
6566.59 2954
6567.36 3027
6568.12 3115
6568.88 3208
6569.65 3147
6570.41 3181
6571.18 3093
6571.94 3151
6572.71 3045
6573.47 3005
6574.24 3131
6575.00 3203
6575.77 3284
6576.53 3428
6577.30 3606
6578.07 3672
6578.83 3743
6579.60 3777
6580.36 3674
6581.13 3560
6581.89 3432
6582.66 3540
6583.42 3517
6584.19 3387
6584.96 3226
6585.72 3266
6586.49 3290
6587.25 3109
6588.02 3178
6588.78 3220
6589.55 3092
6590.32 3144
6591.08 3067
6591.85 3145
6592.61 3320
6593.38 3397
6594.15 3538
6594.91 3699
6595.68 4061
6596.45 4319
6597.21 4558
6597.98 4631
6598.75 4577
6599.51 4616
6600.28 4574
6601.05 4185
6601.81 3863
6602.58 3667
6603.35 3402
6604.11 3193
6604.88 2959
6605.65 2781
6606.41 2685
6607.18 2592
6607.95 2572
6608.71 2448
6609.48 2621
6610.25 2544
6611.02 2660
6611.78 2565
6612.55 2382
6613.32 2230
6614.09 2382
6614.85 2406
6615.62 2328
6616.39 2377
6617.16 2313
6617.92 2357
6618.69 2301
6619.46 2218
6620.23 2132
6620.99 2170
6621.76 2235
6622.53 2098
6623.30 2094
6624.07 2180
6624.83 2131
6625.60 2135
6626.37 2079
6627.14 2009
6627.91 2024
6628.67 1938
6629.44 1936
6630.21 1920
6630.98 1900
6631.75 1940
6632.52 1973
6633.29 1949
6634.05 2185
6634.82 2178
6635.59 2373
6636.36 2640
6637.13 2637
6637.90 2625
6638.67 2653
6639.43 2759
6640.20 2624
6640.97 2583
6641.74 2473
6642.51 2207
6643.28 2117
6644.05 2030
6644.82 1970
6645.59 1931
6646.36 1819
6647.13 1807
6647.90 1748
6648.66 1702
6649.43 1656
6650.20 1752
6650.97 1787
6651.74 1780
6652.51 1836
6653.28 1888
6654.05 1850
6654.82 1772
6655.59 1761
6656.36 1879
6657.13 1799
6657.90 1917
6658.67 1904
6659.44 1886
6660.21 1855
6660.98 1831
6661.75 1731
6662.52 1746
6663.29 1782
6664.06 1802
6664.83 1727
6665.60 1699
6666.37 1728
6667.14 1712
6667.91 1597
6668.69 1591
6669.46 1713
6670.23 1706
6671.00 1750
6671.77 1751
6672.54 1806
6673.31 1676
6674.08 1755
6674.85 1802
6675.62 1694
6676.39 1680
6677.16 1812
6677.94 1778
6678.71 1705
6679.48 1675
6680.25 1686
6681.02 1786
6681.79 1734
6682.56 1705
6683.33 1774
6684.11 1854
6684.88 1879
6685.65 1809
6686.42 1878
6687.19 1912
6687.96 2057
6688.74 2020
6689.51 2017
6690.28 1985
6691.05 1902
6691.82 1662
6692.60 1642
6693.37 1627
6694.14 1541
6694.91 1565
6695.68 1581
6696.46 1531
6697.23 1446
6698.00 1477
6698.77 1554
6699.55 1417
6700.32 1437
6701.09 1440
6701.86 1454
6702.64 1514
6703.41 1554
6704.18 1497
6704.95 1373
6705.73 1542
6706.50 1458
6707.27 1443
6708.04 1474
6708.82 1392
6709.59 1461
6710.36 1432
6711.14 1397
6711.91 1439
6712.68 1437
6713.46 1502
6714.23 1477
6715.00 1398
6715.78 1459
6716.55 1437
6717.32 1402
6718.10 1378
6718.87 1458
6719.64 1463
6720.42 1427
6721.19 1393
6721.96 1297
6722.74 1434
6723.51 1416
6724.28 1336
6725.06 1335
6725.83 1258
6726.61 1405
6727.38 1292
6728.15 1335
6728.93 1363
6729.70 1301
6730.48 1249
6731.25 1299
6732.02 1300
6732.80 1309
6733.57 1209
6734.35 1343
6735.12 1350
6735.90 1259
6736.67 1357
6737.45 1481
6738.22 1395
6738.99 1396
6739.77 1451
6740.54 1488
6741.32 1355
6742.09 1388
6742.87 1339
6743.64 1335
6744.42 1324
6745.19 1383
6745.97 1440
6746.74 1420
6747.52 1409
6748.29 1354
6749.07 1366
6749.84 1483
6750.62 1517
6751.40 1486
6752.17 1507
6752.95 1665
6753.72 1800
6754.50 1820
6755.27 1876
6756.05 2073
6756.82 2040
6757.60 2071
6758.38 1889
6759.15 1676
6759.93 1547
6760.70 1423
6761.48 1408
6762.25 1416
6763.03 1414
6763.81 1338
6764.58 1331
6765.36 1345
6766.14 1351
6766.91 1405
6767.69 1545
6768.46 1400
6769.24 1395
6770.02 1441
6770.79 1352
6771.57 1346
6772.35 1306
6773.12 1336
6773.90 1378
6774.68 1332
6775.45 1297
6776.23 1235
6777.01 1232
6777.78 1242
6778.56 1272
6779.34 1301
6780.11 1312
6780.89 1299
6781.67 1166
6782.45 1209
6783.22 1293
6784.00 1196
6784.78 1168
6785.56 1214
6786.33 1198
6787.11 1301
6787.89 1269
6788.66 1133
6789.44 1203
6790.22 1304
6791.00 1235
6791.78 1222
6792.55 1222
6793.33 1156
6794.11 1245
6794.89 1264
6795.66 1260
6796.44 1146
6797.22 1109
6798.00 1262
6798.78 1201
6799.55 1181
6800.33 1174
6801.11 1228
6801.89 1170
6802.67 1180
6803.45 1171
6804.22 1183
6805.00 1122
6805.78 1124
6806.56 1200
6807.34 1217
6808.12 1217
6808.90 1314
6809.67 1193
6810.45 1205
6811.23 1233
6812.01 1190
6812.79 1226
6813.57 1165
6814.35 1177
6815.13 1180
6815.91 1119
6816.68 1119
6817.46 1169
6818.24 1248
6819.02 1107
6819.80 1170
6820.58 1307
6821.36 1266
6822.14 1303
6822.92 1219
6823.70 1252
6824.48 1247
6825.26 1220
6826.04 1221
6826.82 1204
6827.60 1234
6828.38 1153
6829.16 1196
6829.94 1265
6830.72 1280
6831.50 1237
6832.28 1234
6833.06 1364
6833.84 1292
6834.62 1307
6835.40 1257
6836.18 1234
6836.96 1294
6837.74 1247
6838.52 1330
6839.30 1200
6840.08 1205
6840.86 1226
6841.64 1247
6842.42 1202
6843.20 1292
6843.98 1204
6844.76 1303
6845.54 1271
6846.32 1206
6847.10 1225
6847.89 1249
6848.67 1323
6849.45 1301
6850.23 1550
6851.01 1729
6851.79 1958
6852.57 2155
6853.35 2347
6854.13 2678
6854.92 2921
6855.70 3096
6856.48 2880
6857.26 2683
6858.04 2458
6858.82 2153
6859.60 2083
6860.39 1812
6861.17 1740
6861.95 1680
6862.73 1596
6863.51 1399
6864.29 1379
6865.08 1375
6865.86 1349
6866.64 1328
6867.42 1351
6868.20 1516
6868.99 1492
6869.77 1561
6870.55 1596
6871.33 1693
6872.12 1553
6872.90 1522
6873.68 1548
6874.46 1466
6875.24 1528
6876.03 1492
6876.81 1533
6877.59 1536
6878.38 1463
6879.16 1492
6879.94 1490
6880.72 1495
6881.51 1556
6882.29 1666
6883.07 1768
6883.85 1755
6884.64 1616
6885.42 1690
6886.20 1689
6886.99 1666
6887.77 1915
6888.55 2033
6889.34 2354
6890.12 2466
6890.90 2775
6891.69 2929
6892.47 2916
6893.25 2745
6894.04 2389
6894.82 2290
6895.60 2092
6896.39 1881
6897.17 1766
6897.96 1746
6898.74 1657
6899.52 1637
6900.31 1717
6901.09 1709
6901.88 1896
6902.66 1743
6903.44 1879
6904.23 1925
6905.01 1860
6905.80 1849
6906.58 1885
6907.36 1897
6908.15 1748
6908.93 1716
6909.72 1848
6910.50 1713
6911.29 1666
6912.07 1592
6912.86 1716
6913.64 1560
6914.42 1632
6915.21 1689
6915.99 1723
6916.78 1593
6917.56 1618
6918.35 1649
6919.13 1620
6919.92 1570
6920.70 1589
6921.49 1560
6922.27 1671
6923.06 1763
6923.84 1707
6924.63 1667
6925.42 1694
6926.20 1663
6926.99 1824
6927.77 1755
6928.56 1876
6929.34 1934
6930.13 1909
6930.91 1748
6931.70 1790
6932.48 1863
6933.27 1869
6934.06 1872
6934.84 2006
6935.63 1932
6936.41 1962
6937.20 2038
6937.99 1948
6938.77 1936
6939.56 1915
6940.34 1958
6941.13 1975
6941.92 2061
6942.70 2253
6943.49 2178
6944.28 2085
6945.06 2461
6945.85 2515
6946.64 2427
6947.42 2578
6948.21 2459
6949.00 2510
6949.78 2698
6950.57 2649
6951.36 2768
6952.14 2626
6952.93 2483
6953.72 2590
6954.50 2548
6955.29 2429
6956.08 2578
6956.86 2623
6957.65 2652
6958.44 2691
6959.23 2647
6960.01 2824
6960.80 2904
6961.59 2876
6962.38 2817
6963.16 2838
6963.95 2938
6964.74 2988
6965.53 3006
6966.31 2967
6967.10 2924
6967.89 2964
6968.68 3020
6969.46 3045
6970.25 3113
6971.04 3233
6971.83 3296
6972.62 3326
6973.40 3471
6974.19 3589
6974.98 3507
6975.77 3624
6976.56 3506
6977.34 3605
6978.13 3669
6978.92 3488
6979.71 3505
6980.50 3565
6981.29 3567
6982.08 3672
6982.86 4059
6983.65 4316
6984.44 4726
6985.23 5349
6986.02 6303
6986.81 7795
6987.60 9188
6988.39 10297
6989.17 11323
6989.96 11820
6990.75 11737
6991.54 11065
6992.33 9947
6993.12 8696
6993.91 7724
6994.70 6869
6995.49 6140
6996.28 5562
6997.07 5063
6997.86 4920
6998.64 5002
6999.43 5711
7000.22 6298
7001.01 7509
7001.80 8826
7002.59 9908
7003.38 10708
7004.17 10735
7004.96 10584
7005.75 10113
7006.54 9152
7007.33 7956
7008.12 6689
7008.91 5716
7009.70 5063
7010.49 4246
7011.28 3768
7012.07 3345
7012.86 3100
7013.65 3005
7014.44 2896
7015.23 3063
7016.02 3185
7016.81 3376
7017.61 3534
7018.40 3228
7019.19 3192
7019.98 3055
7020.77 2975
7021.56 2780
7022.35 2760
7023.14 2370
7023.93 2415
7024.72 2374
7025.51 2400
7026.30 2473
7027.10 2523
7027.89 2532
7028.68 2438
7029.47 2653
7030.26 2847
7031.05 2722
7031.84 2738
7032.63 2522
7033.43 2522
7034.22 2413
7035.01 2304
7035.80 2207
7036.59 2180
7037.38 2267
7038.18 2198
7038.97 2297
7039.76 2278
7040.55 2288
7041.34 2529
7042.13 2394
7042.93 2302
7043.72 2233
7044.51 2262
7045.30 2334
7046.09 2267
7046.89 2273
7047.68 2119
7048.47 2047
7049.26 2074
7050.06 1980
7050.85 2109
7051.64 2419
7052.43 2233
7053.23 2292
7054.02 2296
7054.81 2403
7055.60 2251
7056.40 2270
7057.19 2268
7057.98 2135
7058.77 2162
7059.57 2089
7060.36 2115
7061.15 2014
7061.95 2081
7062.74 2002
7063.53 2067
7064.33 2113
7065.12 2038
7065.91 1987
7066.71 2072
7067.50 1953
7068.29 1886
7069.09 1872
7069.88 1886
7070.67 1964
7071.47 2019
7072.26 2021
7073.05 1870
7073.85 1888
7074.64 1902
7075.44 1909
7076.23 1878
7077.02 1898
7077.82 1927
7078.61 1860
7079.41 1761
7080.20 1766
7080.99 1809
7081.79 1784
7082.58 1741
7083.38 1751
7084.17 1772
7084.96 1788
7085.76 1772
7086.55 1681
7087.35 1642
7088.14 1698
7088.94 1712
7089.73 1767
7090.53 2031
7091.32 2080
7092.12 2154
7092.91 2108
7093.71 2031
7094.50 1955
7095.29 1955
7096.09 1787
7096.88 1611
7097.68 1570
7098.48 1376
7099.27 1443
7100.07 1474
7100.86 1406
7101.66 1400
7102.45 1443
7103.25 1331
7104.04 1393
7104.84 1408
7105.63 1344
7106.43 1323
7107.22 1348
7108.02 1283
7108.82 1286
7109.61 1189
7110.41 1201
7111.20 1170
7112.00 1115
7112.79 1026
7113.59 1118
7114.39 1170
7115.18 1358
7115.98 1355
7116.77 1262
7117.57 1240
7118.37 1219
7119.16 1260
7119.96 1262
7120.76 1255
7121.55 1281
7122.35 1176
7123.15 1254
7123.94 1184
7124.74 1072
7125.53 1128
7126.33 1106
7127.13 1198
7127.93 1161
7128.72 1164
7129.52 1162
7130.32 1063
7131.11 1089
7131.91 1128
7132.71 1114
7133.50 1125
7134.30 1151
7135.10 1143
7135.90 1173
7136.69 1281
7137.49 1149
7138.29 1047
7139.08 1209
7139.88 1138
7140.68 1068
7141.48 1063
7142.27 1060
7143.07 1018
7143.87 1053
7144.67 1048
7145.46 1075
7146.26 1210
7147.06 1234
7147.86 1049
7148.66 1167
7149.45 1060
7150.25 1118
7151.05 1163
7151.85 1080
7152.65 1076
7153.44 973
7154.24 945
7155.04 971
7155.84 1055
7156.64 1043
7157.44 1066
7158.23 1066
7159.03 1017
7159.83 975
7160.63 1141
7161.43 1068
7162.23 986
7163.03 1031
7163.83 1048
7164.62 997
7165.42 921
7166.22 936
7167.02 961
7167.82 957
7168.62 969
7169.42 1100
7170.22 989
7171.02 920
7171.82 971
7172.61 882
7173.41 888
7174.21 903
7175.01 963
7175.81 1016
7176.61 996
7177.41 900
7178.21 871
7179.01 948
7179.81 883
7180.61 936
7181.41 848
7182.21 788
7183.01 966
7183.81 947
7184.61 903
7185.41 1019
7186.21 988
7187.01 959
7187.81 1018
7188.61 1014
7189.41 1045
7190.21 941
7191.01 952
7191.81 838
7192.61 883
7193.41 881
7194.21 879
7195.01 816
7195.81 891
7196.61 830
7197.41 830
7198.21 887
7199.01 821
7199.82 727
7200.62 844
7201.42 814
7202.22 828
7203.02 856
7203.82 822
7204.62 842
7205.42 795
7206.22 811
7207.02 802
7207.83 844
7208.63 841
7209.43 799
7210.23 836
7211.03 876
7211.83 844
7212.63 754
7213.44 812
7214.24 870
7215.04 926
7215.84 831
7216.64 766
7217.44 811
7218.25 769
7219.05 759
7219.85 747
7220.65 764
7221.45 913
7222.26 842
7223.06 827
7223.86 908
7224.66 880
7225.46 771
7226.27 781
7227.07 760
7227.87 734
7228.67 765
7229.48 802
7230.28 901
7231.08 840
7231.88 828
7232.69 864
7233.49 857
7234.29 777
7235.09 753
7235.90 804
7236.70 791
7237.50 723
7238.30 743
7239.11 770
7239.91 741
7240.71 706
7241.52 780
7242.32 856
7243.12 804
7243.93 808
7244.73 755
7245.53 727
7246.34 833
7247.14 851
7247.94 782
7248.75 884
7249.55 832
7250.35 813
7251.16 780
7251.96 775
7252.76 759
7253.57 810
7254.37 874
7255.18 775
7255.98 749
7256.78 812
7257.59 863
7258.39 811
7259.20 883
7260.00 855
7260.80 765
7261.61 800
7262.41 823
7263.22 794
7264.02 839
7264.83 826
7265.63 803
7266.43 865
7267.24 860
7268.04 860
7268.85 836
7269.65 806
7270.46 895
7271.26 862
7272.07 927
7272.87 940
7273.68 920
7274.48 906
7275.29 957
7276.09 982
7276.90 904
7277.70 898
7278.51 964
7279.31 946
7280.12 1009
7280.92 953
7281.73 1079
7282.53 1060
7283.34 1069
7284.14 1096
7284.95 1087
7285.76 1285
7286.56 1405
7287.37 1432
7288.17 1495
7288.98 1505
7289.78 1480
7290.59 1443
7291.40 1490
7292.20 1376
7293.01 1268
7293.81 1103
7294.62 1012
7295.43 1070
7296.23 1100
7297.04 1027
7297.84 1041
7298.65 1009
7299.46 996
7300.26 918
7301.07 1011
7301.88 1113
7302.68 1031
7303.49 1025
7304.30 1059
7305.10 968
7305.91 1156
7306.72 1043
7307.52 1096
7308.33 1070
7309.14 1034
7309.94 1067
7310.75 1163
7311.56 1169
7312.36 1158
7313.17 1227
7313.98 1338
7314.79 1294
7315.59 1191
7316.40 1229
7317.21 1289
7318.01 1377
7318.82 1362
7319.63 1426
7320.44 1670
7321.24 1950
7322.05 1936
7322.86 2009
7323.67 1971
7324.47 1946
7325.28 2008
7326.09 1917
7326.90 1725
7327.71 1605
7328.51 1617
7329.32 1275
7330.13 1373
7330.94 1281
7331.75 1180
7332.55 1174
7333.36 1129
7334.17 1211
7334.98 1274
7335.79 1086
7336.60 1184
7337.40 1282
7338.21 1215
7339.02 1146
7339.83 1128
7340.64 1042
7341.45 1170
7342.26 1063
7343.06 1132
7343.87 1117
7344.68 1094
7345.49 1045
7346.30 1039
7347.11 998
7347.92 974
7348.73 962
7349.54 1066
7350.34 1036
7351.15 941
7351.96 950
7352.77 1019
7353.58 1071
7354.39 1158
7355.20 1013
7356.01 932
7356.82 948
7357.63 994
7358.44 943
7359.25 951
7360.06 1014
7360.87 1036
7361.68 980
7362.49 915
7363.30 1036
7364.11 1045
7364.92 1009
7365.73 969
7366.54 1042
7367.35 1032
7368.16 939
7368.97 931
7369.78 968
7370.59 1022
7371.40 980
7372.21 1066
7373.02 1015
7373.83 1028
7374.64 1031
7375.45 984
7376.26 1004
7377.07 1022
7377.88 1075
7378.69 1029
7379.50 1058
7380.31 979
7381.12 1009
7381.94 1086
7382.75 1229
7383.56 1264
7384.37 1363
7385.18 1419
7385.99 1351
7386.80 1354
7387.61 1407
7388.42 1241
7389.23 1342
7390.05 1141
7390.86 1067
7391.67 1129
7392.48 1054
7393.29 998
7394.10 1011
7394.92 979
7395.73 1063
7396.54 998
7397.35 976
7398.16 1011
7398.97 953
7399.79 1001
7400.60 1058
7401.41 1201
7402.22 1336
7403.03 1236
7403.85 1238
7404.66 1294
7405.47 1343
7406.28 1289
7407.09 1197
7407.91 1156
7408.72 1170
7409.53 1094
7410.34 1075
7411.16 1044
7411.97 1046
7412.78 1108
7413.59 992
7414.41 908
7415.22 912
7416.03 983
7416.84 958
7417.66 892
7418.47 803
7419.28 852
7420.10 853
7420.91 830
7421.72 817
7422.54 874
7423.35 844
7424.16 868
7424.97 828
7425.79 809
7426.60 779
7427.41 803
7428.23 806
7429.04 811
7429.86 859
7430.67 776
7431.48 838
7432.30 763
7433.11 744
7433.92 751
7434.74 796
7435.55 773
7436.36 782
7437.18 781
7437.99 774
7438.81 796
7439.62 751
7440.43 743
7441.25 812
7442.06 777
7442.88 812
7443.69 823
7444.51 809
7445.32 758
7446.13 772
7446.95 802
7447.76 784
7448.58 757
7449.39 728
7450.21 768
7451.02 779
7451.84 762
7452.65 723
7453.47 812
7454.28 834
7455.10 777
7455.91 828
7456.73 757
7457.54 767
7458.36 819
7459.17 786
7459.99 825
7460.80 821
7461.62 822
7462.43 752
7463.25 749
7464.06 751
7464.88 754
7465.69 781
7466.51 785
7467.32 748
7468.14 740
7468.96 762
7469.77 781
7470.59 838
7471.40 804
7472.22 679
7473.03 716
7473.85 818
7474.67 785
7475.48 814
7476.30 746
7477.11 742
7477.93 774
7478.75 892
7479.56 803
7480.38 761
7481.20 768
7482.01 757
7482.83 749
7483.65 749
7484.46 748
7485.28 761
7486.09 698
7486.91 679
7487.73 712
7488.54 767
7489.36 720
7490.18 702
7491.00 664
7491.81 664
7492.63 666
7493.45 664
7494.26 713
7495.08 657
7495.90 745
7496.71 723
7497.53 727
7498.35 765
7499.17 730
7499.98 695
7500.80 760
7501.62 740
7502.44 682
7503.25 664
7504.07 690
7504.89 662
7505.71 690
7506.52 661
7507.34 672
7508.16 702
7508.98 659
7509.80 647
7510.61 711
7511.43 653
7512.25 712
7513.07 728
7513.89 658
7514.70 645
7515.52 636
7516.34 649
7517.16 659
7517.98 672
7518.79 684
7519.61 649
7520.43 684
7521.25 702
7522.07 621
7522.89 565
7523.71 558
7524.52 581
7525.34 678
7526.16 662
7526.98 596
7527.80 625
7528.62 666
7529.44 697
7530.26 620
7531.08 675
7531.89 634
7532.71 685
7533.53 632
7534.35 610
7535.17 698
7535.99 695
7536.81 646
7537.63 671
7538.45 697
7539.27 650
7540.09 635
7540.91 626
7541.73 658
7542.55 692
7543.37 691
7544.19 716
7545.01 655
7545.83 745
7546.65 735
7547.47 676
7548.29 696
7549.11 636
7549.93 607
7550.75 612
7551.57 660
7552.39 591
7553.21 644
7554.03 683
7554.85 626
7555.67 655
7556.49 627
7557.31 630
7558.13 612
7558.95 614
7559.77 591
7560.59 656
7561.41 617
7562.23 596
7563.05 675
7563.87 707
7564.69 621
7565.52 675
7566.34 636
7567.16 649
7567.98 553
7568.80 584
7569.62 610
7570.44 591
7571.26 697
7572.08 657
7572.91 569
7573.73 570
7574.55 653
7575.37 710
7576.19 597
7577.01 570
7577.83 607
7578.66 616
7579.48 590
7580.30 598
7581.12 693
7581.94 726
7582.77 704
7583.59 609
7584.41 612
7585.23 675
7586.05 607
7586.88 586
7587.70 683
7588.52 701
7589.34 647
7590.16 684
7590.99 654
7591.81 612
7592.63 670
7593.45 653
7594.28 690
7595.10 664
7595.92 671
7596.74 636
7597.57 687
7598.39 673
7599.21 673
7600.03 691
7600.86 711
7601.68 748
7602.50 718
7603.33 661
7604.15 629
7604.97 689
7605.80 732
7606.62 749
7607.44 735
7608.26 719
7609.09 724
7609.91 781
7610.73 702
7611.56 684
7612.38 704
7613.21 709
7614.03 680
7614.85 688
7615.68 698
7616.50 654
7617.32 762
7618.15 812
7618.97 773
7619.80 743
7620.62 789
7621.44 855
7622.27 835
7623.09 843
7623.92 847
7624.74 796
7625.56 693
7626.39 790
7627.21 785
7628.04 714
7628.86 677
7629.68 767
7630.51 793
7631.33 757
7632.16 763
7632.98 710
7633.81 696
7634.63 788
7635.46 766
7636.28 747
7637.11 747
7637.93 663
7638.76 631
7639.58 722
7640.41 700
7641.23 721
7642.06 700
7642.88 679
7643.71 700
7644.53 607
7645.36 600
7646.18 704
7647.01 665
7647.83 607
7648.66 609
7649.48 593
7650.31 658
7651.14 619
7651.96 632
7652.79 566
7653.61 663
7654.44 716
7655.26 659
7656.09 623
7656.92 636
7657.74 713
7658.57 687
7659.39 613
7660.22 654
7661.05 706
7661.87 648
7662.70 555
7663.52 558
7664.35 676
7665.18 591
7666.00 589
7666.83 604
7667.66 634
7668.48 595
7669.31 664
7670.14 655
7670.96 621
7671.79 632
7672.62 698
7673.44 722
7674.27 650
7675.10 725
7675.92 610
7676.75 576
7677.58 572
7678.40 682
7679.23 630
7680.06 637
7680.89 590
7681.71 549
7682.54 507
7683.37 581
7684.19 578
7685.02 589
7685.85 624
7686.68 606
7687.50 634
7688.33 595
7689.16 643
7689.99 713
7690.81 634
7691.64 684
7692.47 644
7693.30 642
7694.13 608
7694.95 630
7695.78 609
7696.61 631
7697.44 584
7698.27 621
7699.09 612
7699.92 645
7700.75 583
7701.58 608
7702.41 644
7703.24 673
7704.06 669
7704.89 650
7705.72 633
7706.55 619
7707.38 635
7708.21 655
7709.04 607
7709.86 655
7710.69 631
7711.52 663
7712.35 586
7713.18 585
7714.01 636
7714.84 574
7715.67 686
7716.50 626
7717.32 692
7718.15 650
7718.98 617
7719.81 627
7720.64 666
7721.47 686
7722.30 614
7723.13 684
7723.96 617
7724.79 620
7725.62 619
7726.45 634
7727.28 621
7728.11 572
7728.94 655
7729.77 629
7730.60 547
7731.43 614
7732.26 600
7733.09 623
7733.92 664
7734.75 605
7735.58 596
7736.41 599
7737.24 579
7738.07 537
7738.90 578
7739.73 615
7740.56 576
7741.39 591
7742.22 638
7743.05 626
7743.88 602
7744.71 574
7745.54 643
7746.37 616
7747.20 666
7748.03 717
7748.87 693
7749.70 681
7750.53 685
7751.36 742
7752.19 760
7753.02 822
7753.85 807
7754.68 718
7755.51 686
7756.34 715
7757.18 715
7758.01 686
7758.84 658
7759.67 707
7760.50 699
7761.33 735
7762.16 731
7763.00 668
7763.83 727
7764.66 711
7765.49 730
7766.32 688
7767.16 716
7767.99 676
7768.82 677
7769.65 635
7770.48 686
7771.31 662
7772.15 693
7772.98 694
7773.81 666
7774.64 589
7775.48 630
7776.31 620
7777.14 644
7777.97 692
7778.81 715
7779.64 725
7780.47 658
7781.30 652
7782.14 656
7782.97 737
7783.80 667
7784.63 628
7785.47 621
7786.30 635
7787.13 690
7787.97 721
7788.80 723
7789.63 679
7790.46 634
7791.30 698
7792.13 653
7792.96 766
7793.80 771
7794.63 703
7795.46 728
7796.30 707
7797.13 765
7797.96 721
7798.80 700
7799.63 599
7800.46 591
7801.30 712
7802.13 691
7802.97 705
7803.80 676
7804.63 676
7805.47 688
7806.30 698
7807.13 702
7807.97 734
7808.80 730
7809.64 724
7810.47 745
7811.31 691
7812.14 755
7812.97 735
7813.81 760
7814.64 749
7815.48 788
7816.31 824
7817.15 870
7817.98 892
7818.82 842
7819.65 986
7820.48 1003
7821.32 965
7822.15 960
7822.99 1018
7823.82 888
7824.66 851
7825.49 935
7826.33 854
7827.16 825
7828.00 787
7828.83 859
7829.67 900
7830.50 878
7831.34 966
7832.17 917
7833.01 804
7833.85 805
7834.68 920
7835.52 863
7836.35 841
7837.19 835
7838.02 886
7838.86 929
7839.69 792
7840.53 786
7841.37 786
7842.20 886
7843.04 862
7843.87 885
7844.71 889
7845.55 845
7846.38 924
7847.22 935
7848.05 923
7848.89 834
7849.73 808
7850.56 742
7851.40 816
7852.24 857
7853.07 816
7853.91 798
7854.74 771
7855.58 833
7856.42 726
7857.25 741
7858.09 806
7858.93 829
7859.76 857
7860.60 839
7861.44 778
7862.28 885
7863.11 869
7863.95 781
7864.79 837
7865.62 821
7866.46 808
7867.30 729
7868.14 788
7868.97 809
7869.81 865
7870.65 746
7871.48 780
7872.32 811
7873.16 881
7874.00 867
7874.83 885
7875.67 893
7876.51 910
7877.35 904
7878.19 775
7879.02 847
7879.86 894
7880.70 991
7881.54 905
7882.37 942
7883.21 965
7884.05 955
7884.89 859
7885.73 785
7886.57 820
7887.40 829
7888.24 850
7889.08 793
7889.92 816
7890.76 882
7891.60 890
7892.43 852
7893.27 849
7894.11 761
7894.95 893
7895.79 891
7896.63 951
7897.47 925
7898.30 826
7899.14 880
7899.98 808
7900.82 825
7901.66 869
7902.50 819
7903.34 935
7904.18 956
7905.02 987
7905.86 924
7906.70 878
7907.54 882
7908.37 861
7909.21 786
7910.05 827
7910.89 770
7911.73 774
7912.57 752
7913.41 768
7914.25 724
7915.09 738
7915.93 834
7916.77 865
7917.61 830
7918.45 850
7919.29 848
7920.13 916
7920.97 899
7921.81 941
7922.65 996
7923.49 1071
7924.33 984
7925.17 887
7926.01 778
7926.85 817
7927.69 791
7928.53 726
7929.37 745
7930.21 704
7931.05 692
7931.90 639
7932.74 692
7933.58 700
7934.42 648
7935.26 622
7936.10 620
7936.94 702
7937.78 666
7938.62 672
7939.46 644
7940.30 653
7941.14 658
7941.99 686
7942.83 639
7943.67 641
7944.51 658
7945.35 638
7946.19 637
7947.03 763
7947.88 722
7948.72 691
7949.56 739
7950.40 723
7951.24 703
7952.08 683
7952.93 657
7953.77 612
7954.61 547
7955.45 596
7956.29 734
7957.13 658
7957.98 668
7958.82 757
7959.66 798
7960.50 727
7961.35 721
7962.19 755
7963.03 651
7963.87 722
7964.71 702
7965.56 667
7966.40 665
7967.24 631
7968.08 692
7968.93 755
7969.77 759
7970.61 741
7971.45 702
7972.30 698
7973.14 672
7973.98 667
7974.83 707
7975.67 699
7976.51 720
7977.36 708
7978.20 639
7979.04 599
7979.88 654
7980.73 645
7981.57 674
7982.41 660
7983.26 691
7984.10 655
7984.94 665
7985.79 698
7986.63 660
7987.47 664
7988.32 641
7989.16 641
7990.01 681
7990.85 685
7991.69 730
7992.54 626
7993.38 617
7994.23 644
7995.07 597
7995.91 565
7996.76 599
7997.60 648
7998.45 550
7999.29 602
8000.13 633
8000.98 578
8001.82 627
8002.67 636
8003.51 616
8004.36 671
8005.20 541
8006.04 584
8006.89 618
8007.73 588
8008.58 587
8009.42 610
8010.27 572
8011.11 503
8011.96 527
8012.80 527
8013.65 526
8014.49 529
8015.34 511
8016.18 586
8017.03 527
8017.87 535
8018.72 549
8019.56 603
8020.41 567
8021.25 645
8022.10 640
8022.95 641
8023.79 596
8024.64 627
8025.48 571
8026.33 610
8027.17 500
8028.02 556
8028.86 644
8029.71 585
8030.56 550
8031.40 522
8032.25 518
8033.09 545
8033.94 508
8034.79 539
8035.63 548
8036.48 553
8037.32 438
8038.17 570
8039.02 529
8039.86 557
8040.71 509
8041.56 523
8042.40 529
8043.25 542
8044.10 597
8044.94 541
8045.79 527
8046.64 513
8047.48 556
8048.33 527
8049.18 509
8050.02 493
8050.87 518
8051.72 562
8052.56 545
8053.41 555
8054.26 506
8055.11 488
8055.95 516
8056.80 524
8057.65 602
8058.49 562
8059.34 568
8060.19 565
8061.04 544
8061.88 532
8062.73 558
8063.58 548
8064.43 572
8065.27 522
8066.12 525
8066.97 568
8067.82 529
8068.67 509
8069.51 529
8070.36 523
8071.21 633
8072.06 562
8072.91 503
8073.75 534
8074.60 539
8075.45 541
8076.30 515
8077.15 579
8078.00 496
8078.84 478
8079.69 546
8080.54 566
8081.39 485
8082.24 542
8083.09 510
8083.94 520
8084.78 491
8085.63 511
8086.48 576
8087.33 524
8088.18 605
8089.03 612
8089.88 480
8090.73 492
8091.58 528
8092.42 476
8093.27 459
8094.12 555
8094.97 637
8095.82 602
8096.67 524
8097.52 502
8098.37 518
8099.22 520
8100.07 543
8100.92 527
8101.77 508
8102.62 518
8103.47 558
8104.32 546
8105.17 548
8106.02 544
8106.87 485
8107.72 510
8108.57 543
8109.42 514
8110.27 523
8111.12 546
8111.97 527
8112.82 504
8113.67 511
8114.52 483
8115.37 482
8116.22 558
8117.07 474
8117.92 485
8118.77 529
8119.62 530
8120.47 528
8121.32 507
8122.17 558
8123.02 576
8123.87 595
8124.72 569
8125.57 540
8126.43 605
8127.28 559
8128.13 484
8128.98 510
8129.83 484
8130.68 546
8131.53 566
8132.38 538
8133.23 489
8134.09 519
8134.94 554
8135.79 607
8136.64 604
8137.49 605
8138.34 527
8139.19 577
8140.05 664
8140.90 612
8141.75 606
8142.60 571
8143.45 544
8144.30 616
8145.16 578
8146.01 600
8146.86 587
8147.71 596
8148.56 611
8149.42 644
8150.27 560
8151.12 660
8151.97 598
8152.83 654
8153.68 678
8154.53 650
8155.38 622
8156.24 634
8157.09 642
8157.94 800
8158.79 714
8159.65 699
8160.50 651
8161.35 769
8162.20 744
8163.06 691
8163.91 650
8164.76 570
8165.62 582
8166.47 631
8167.32 606
8168.17 596
8169.03 581
8169.88 597
8170.73 603
8171.59 576
8172.44 580
8173.29 538
8174.15 572
8175.00 600
8175.85 537
8176.71 474
8177.56 570
8178.42 502
8179.27 561
8180.12 550
8180.98 571
8181.83 630
8182.68 537
8183.54 470
8184.39 567
8185.25 444
8186.10 495
8186.95 563
8187.81 531
8188.66 494
8189.52 484
8190.37 525
8191.22 564
8192.08 550
8192.93 526
8193.79 490
8194.64 446
8195.50 470
8196.35 531
8197.21 493
8198.06 518
8198.92 505
8199.77 506
8200.63 537
8201.48 627
8202.33 582
8203.19 497
8204.04 550
8204.90 536
8205.75 598
8206.61 566
8207.47 547
8208.32 521
8209.18 527
8210.03 549
8210.89 604
8211.74 516
8212.60 562
8213.45 560
8214.31 506
8215.16 473
8216.02 562
8216.87 598
8217.73 491
8218.59 543
8219.44 555
8220.30 539
8221.15 535
8222.01 514
8222.87 500
8223.72 580
8224.58 577
8225.43 614
8226.29 515
8227.15 513
8228.00 567
8228.86 586
8229.71 545
8230.57 532
8231.43 520
8232.28 448
8233.14 516
8234.00 553
8234.85 511
8235.71 507
8236.57 589
8237.42 531
8238.28 463
8239.14 531
8239.99 498
8240.85 519
8241.71 541
8242.56 514
8243.42 552
8244.28 507
8245.14 477
8245.99 501
8246.85 501
8247.71 506
8248.56 475
8249.42 552
8250.28 494
8251.14 535
8251.99 516
8252.85 540
8253.71 510
8254.57 480
8255.42 546
8256.28 503
8257.14 485
8258.00 547
8258.86 538
8259.71 533
8260.57 556
8261.43 538
8262.29 549
8263.15 512
8264.00 526
8264.86 550
8265.72 477
8266.58 500
8267.44 485
8268.29 504
8269.15 523
8270.01 537
8270.87 563
8271.73 483
8272.59 480
8273.45 438
8274.30 451
8275.16 460
8276.02 503
8276.88 554
8277.74 552
8278.60 533
8279.46 549
8280.32 528
8281.18 500
8282.03 572
8282.89 564
8283.75 560
8284.61 550
8285.47 518
8286.33 481
8287.19 546
8288.05 593
8288.91 538
8289.77 562
8290.63 608
8291.49 620
8292.35 590
8293.21 584
8294.07 618
8294.93 675
8295.78 677
8296.64 670
8297.50 701
8298.36 688
8299.22 722
8300.08 658
8300.94 562
8301.80 571
8302.66 522
8303.52 556
8304.38 598
8305.25 583
8306.11 575
8306.97 554
8307.83 525
8308.69 574
8309.55 600
8310.41 548
8311.27 570
8312.13 587
8312.99 504
8313.85 551
8314.71 571
8315.57 518
8316.43 520
8317.29 540
8318.15 525
8319.02 500
8319.88 465
8320.74 456
8321.60 492
8322.46 506
8323.32 529
8324.18 483
8325.04 579
8325.90 580
8326.77 571
8327.63 515
8328.49 586
8329.35 526
8330.21 534
8331.07 512
8331.93 518
8332.80 542
8333.66 521
8334.52 501
8335.38 505
8336.24 519
8337.11 584
8337.97 570
8338.83 558
8339.69 491
8340.55 475
8341.42 520
8342.28 525
8343.14 539
8344.00 539
8344.86 577
8345.73 556
8346.59 495
8347.45 562
8348.31 499
8349.18 502
8350.04 595
8350.90 595
8351.76 579
8352.63 505
8353.49 560
8354.35 551
8355.22 532
8356.08 526
8356.94 514
8357.80 520
8358.67 548
8359.53 518
8360.39 522
8361.26 537
8362.12 505
8362.98 468
8363.85 477
8364.71 562
8365.57 561
8366.44 610
8367.30 529
8368.16 549
8369.03 556
8369.89 571
8370.75 503
8371.62 536
8372.48 518
8373.35 532
8374.21 568
8375.07 620
8375.94 566
8376.80 516
8377.67 504
8378.53 518
8379.39 542
8380.26 580
8381.12 505
8381.99 462
8382.85 488
8383.71 493
8384.58 475
8385.44 485
8386.31 545
8387.17 549
8388.04 515
8388.90 502
8389.77 572
8390.63 588
8391.50 621
8392.36 617
8393.22 539
8394.09 481
8394.95 461
8395.82 437
8396.68 486
8397.55 529
8398.41 519
8399.28 615
8400.14 607
8401.01 511
8401.88 487
8402.74 512
8403.61 565
8404.47 603
8405.34 666
8406.20 620
8407.07 627
8407.93 626
8408.80 642
8409.66 614
8410.53 573
8411.40 575
8412.26 555
8413.13 554
8413.99 501
8414.86 570
8415.73 579
8416.59 596
8417.46 628
8418.32 699
8419.19 641
8420.06 610
8420.92 584
8421.79 577
8422.65 579
8423.52 629
8424.39 655
8425.25 614
8426.12 636
8426.99 593
8427.85 646
8428.72 607
8429.59 631
8430.45 594
8431.32 617
8432.19 683
8433.05 660
8433.92 676
8434.79 695
8435.65 648
8436.52 676
8437.39 644
8438.26 692
8439.12 702
8439.99 687
8440.86 689
8441.73 724
8442.59 700
8443.46 686
8444.33 721
8445.19 711
8446.06 882
8446.93 892
8447.80 839
8448.67 841
8449.53 865
8450.40 868
8451.27 814
8452.14 871
8453.00 934
8453.87 872
8454.74 818
8455.61 851
8456.48 866
8457.34 884
8458.21 872
8459.08 933
8459.95 980
8460.82 1058
8461.69 1088
8462.55 1158
8463.42 1056
8464.29 1064
8465.16 967
8466.03 950
8466.90 1020
8467.77 990
8468.63 867
8469.50 831
8470.37 863
8471.24 1072
8472.11 1271
8472.98 1480
8473.85 1675
8474.72 1862
8475.58 1849
8476.45 1665
8477.32 1656
8478.19 1455
8479.06 1300
8479.93 1179
8480.80 1060
8481.67 927
8482.54 890
8483.41 746
8484.28 778
8485.15 759
8486.02 670
8486.89 694
8487.76 743
8488.63 750
8489.50 747
8490.37 818
8491.24 837
8492.11 848
8492.98 780
8493.85 689
8494.72 672
8495.59 701
8496.46 718
8497.33 629
8498.20 630
8499.07 653
8499.94 708
8500.81 747
8501.68 676
8502.55 709
8503.42 663
8504.29 658
8505.16 720
8506.03 715
8506.90 729
8507.77 639
8508.64 678
8509.51 652
8510.38 714
8511.25 725
8512.13 681
8513.00 745
8513.87 705
8514.74 734
8515.61 761
8516.48 679
8517.35 748
8518.22 731
8519.09 673
8519.97 705
8520.84 657
8521.71 675
8522.58 646
8523.45 570
8524.32 639
8525.19 706
8526.07 703
8526.94 737
8527.81 736
8528.68 707
8529.55 720
8530.43 636
8531.30 708
8532.17 689
8533.04 734
8533.91 824
8534.79 822
8535.66 725
8536.53 759
8537.40 742
8538.27 763
8539.15 719
8540.02 684
8540.89 718
8541.76 741
8542.64 771
8543.51 672
8544.38 758
8545.25 669
8546.13 714
8547.00 768
8547.87 723
8548.74 691
8549.62 722
8550.49 741
8551.36 791
8552.24 818
8553.11 763
8553.98 751
8554.86 772
8555.73 836
8556.60 791
8557.48 832
8558.35 793
8559.22 818
8560.10 811
8560.97 872
8561.84 789
8562.72 813
8563.59 836
8564.46 780
8565.34 738
8566.21 664
8567.08 701
8567.96 681
8568.83 766
8569.71 748
8570.58 697
8571.45 687
8572.33 725
8573.20 706
8574.08 675
8574.95 692
8575.82 723
8576.70 719
8577.57 675
8578.45 704
8579.32 631
8580.20 641
8581.07 693
8581.94 674
8582.82 685
8583.69 716
8584.57 700
8585.44 750
8586.32 721
8587.19 673
8588.07 764
8588.94 768
8589.82 741
8590.69 766
8591.57 712
8592.44 722
8593.32 740
8594.19 718
8595.07 711
8595.94 714
8596.82 798
8597.69 719
8598.57 788
8599.44 752
8600.32 786
8601.19 789
8602.07 705
8602.95 798
8603.82 746
8604.70 747
8605.57 774
8606.45 782
8607.32 762
8608.20 707
8609.08 752
8609.95 814
8610.83 839
8611.70 874
8612.58 884
8613.46 858
8614.33 826
8615.21 845
8616.08 802
8616.96 891
8617.84 893
8618.71 953
8619.59 915
8620.47 852
8621.34 889
8622.22 923
8623.10 968
8623.97 935
8624.85 955
8625.73 887
8626.60 950
8627.48 918
8628.36 1052
8629.23 1043
8630.11 1056
8630.99 1038
8631.87 1052
8632.74 1093
8633.62 1017
8634.50 1098
8635.37 1179
8636.25 1176
8637.13 1188
8638.01 1309
8638.88 1230
8639.76 1209
8640.64 1259
8641.52 1272
8642.39 1210
8643.27 1283
8644.15 1260
8645.03 1335
8645.90 1316
8646.78 1264
8647.66 1372
8648.54 1397
8649.42 1410
8650.29 1374
8651.17 1363
8652.05 1334
8652.93 1411
8653.81 1410
8654.68 1447
8655.56 1423
8656.44 1482
8657.32 1448
8658.20 1492
8659.08 1462
8659.95 1552
8660.83 1552
8661.71 1612
8662.59 1621
8663.47 1626
8664.35 1659
8665.23 1654
8666.10 1699
8666.98 1651
8667.86 1695
8668.74 1578
8669.62 1714
8670.50 1725
8671.38 1663
8672.26 1776
8673.14 1884
8674.02 2055
8674.90 2412
8675.77 2836
8676.65 3297
8677.53 3672
8678.41 4102
8679.29 4250
8680.17 4428
8681.05 4281
8681.93 3995
8682.81 3696
8683.69 3238
8684.57 2747
8685.45 2421
8686.33 2289
8687.21 2056
8688.09 1889
8688.97 1746
8689.85 1726
8690.73 1875
8691.61 1873
8692.49 1950
8693.37 2085
8694.25 2508
8695.13 2893
8696.01 3238
8696.89 3524
8697.77 3671
8698.65 3486
8699.53 3214
8700.41 2824
8701.29 2614
8702.17 2387
8703.05 2013
8703.94 1836
8704.82 1680
8705.70 1527
8706.58 1490
8707.46 1382
8708.34 1480
8709.22 1291
8710.10 1215
8710.98 1189
8711.86 1264
8712.75 1200
8713.63 1215
8714.51 1171
8715.39 1172
8716.27 1129
8717.15 1236
8718.03 1257
8718.91 1117
8719.80 1092
8720.68 1158
8721.56 1187
8722.44 1145
8723.32 1108
8724.20 1034
8725.09 1073
8725.97 1081
8726.85 1099
8727.73 1024
8728.61 982
8729.50 1053
8730.38 1065
8731.26 1047
8732.14 1075
8733.02 1100
8733.91 1238
8734.79 1146
8735.67 1113
8736.55 1136
8737.44 1168
8738.32 1180
8739.20 1110
8740.08 1065
8740.97 1043
8741.85 1044
8742.73 1011
8743.61 1007
8744.50 986
8745.38 1003
8746.26 1035
8747.15 1027
8748.03 995
8748.91 984
8749.79 938
8750.68 1030
8751.56 997
8752.44 963
8753.33 950
8754.21 1052
8755.09 1094
8755.98 1023
8756.86 1093
8757.74 1090
8758.63 996
8759.51 1082
8760.39 1135
8761.28 1079
8762.16 1143
8763.05 994
8763.93 981
8764.81 1020
8765.70 1002
8766.58 1060
8767.46 1075
8768.35 975
8769.23 921
8770.12 908
8771.00 951
8771.89 1003
8772.77 1024
8773.65 988
8774.54 963
8775.42 1001
8776.31 960
8777.19 875
8778.08 965
8778.96 953
8779.84 896
8780.73 847
8781.61 879
8782.50 836
8783.38 927
8784.27 861
8785.15 856
8786.04 874
8786.92 854
8787.81 804
8788.69 743
8789.58 818
8790.46 769
8791.35 733
8792.23 830
8793.12 809
8794.00 862
8794.89 827
8795.77 784
8796.66 819
8797.55 790
8798.43 803
8799.32 843
8800.20 793
8801.09 825
8801.97 779
8802.86 823
8803.74 751
8804.63 723
8805.52 702
8806.40 800
8807.29 783
8808.17 793
8809.06 791
8809.95 808
8810.83 829
8811.72 829
8812.60 755
8813.49 701
8814.38 712
8815.26 751
8816.15 691
8817.04 726
8817.92 745
8818.81 709
8819.70 771
8820.58 727
8821.47 717
8822.36 745
8823.24 747
8824.13 751
8825.02 744
8825.90 712
8826.79 761
8827.68 718
8828.56 674
8829.45 646
8830.34 658
8831.23 742
8832.11 696
8833.00 639
8833.89 620
8834.77 666
8835.66 631
8836.55 639
8837.44 646
8838.32 673
8839.21 657
8840.10 682
8840.99 668
8841.88 639
8842.76 589
8843.65 619
8844.54 648
8845.43 653
8846.31 592
8847.20 576
8848.09 666
8848.98 695
8849.87 670
8850.75 624
8851.64 627
8852.53 581
8853.42 609
8854.31 678
8855.20 608
8856.08 661
8856.97 630
8857.86 576
8858.75 595
8859.64 572
8860.53 565
8861.42 567
8862.30 577
8863.19 592
8864.08 628
8864.97 602
8865.86 591
8866.75 551
8867.64 559
8868.53 512
8869.42 544
8870.30 605
8871.19 577
8872.08 586
8872.97 509
8873.86 556
8874.75 585
8875.64 594
8876.53 590
8877.42 574
8878.31 550
8879.20 585
8880.09 546
8880.98 609
8881.87 599
8882.76 527
8883.65 540
8884.54 564
8885.43 537
8886.32 511
8887.21 513
8888.10 519
8888.99 565
8889.88 535
8890.77 532
8891.66 540
8892.55 550
8893.44 538
8894.33 546
8895.22 548
8896.11 528
8897.00 464
8897.89 552
8898.78 541
8899.67 512
8900.56 556
8901.45 509
8902.34 473
8903.23 530
8904.12 482
8905.02 468
8905.91 494
8906.80 535
8907.69 503
8908.58 550
8909.47 527
8910.36 474
8911.25 530
8912.14 500
8913.04 504
8913.93 475
8914.82 528
8915.71 527
8916.60 508
8917.49 549
8918.38 480
8919.28 459
8920.17 533
8921.06 519
8921.95 508
8922.84 494
8923.73 473
8924.63 546
8925.52 507
8926.41 459
8927.30 475
8928.19 489
8929.09 450
8929.98 449
8930.87 521
8931.76 493
8932.65 513
8933.55 516
8934.44 475
8935.33 522
8936.22 474
8937.12 476
8938.01 443
8938.90 505
8939.79 444
8940.69 481
8941.58 499
8942.47 476
8943.37 432
8944.26 450
8945.15 460
8946.04 490
8946.94 467
8947.83 494
8948.72 475
8949.62 419
8950.51 449
8951.40 486
8952.30 519
8953.19 484
8954.08 507
8954.98 510
8955.87 437
8956.76 465
8957.66 478
8958.55 484
8959.44 461
8960.34 481
8961.23 505
8962.12 507
8963.02 440
8963.91 410
8964.81 460
8965.70 450
8966.59 445
8967.49 481
8968.38 506
8969.28 479
8970.17 479
8971.06 488
8971.96 509
8972.85 504
8973.75 497
8974.64 528
8975.54 511
8976.43 493
8977.32 503
8978.22 514
8979.11 540
8980.01 531
8980.90 561
8981.80 573
8982.69 559
8983.59 578
8984.48 541
8985.38 535
8986.27 488
8987.17 510
8988.06 490
8988.96 465
8989.85 483
8990.75 489
8991.64 475
8992.54 531
8993.43 498
8994.33 481
8995.22 434
8996.12 467
8997.01 481
8997.91 451
8998.81 456
8999.70 425
9000.60 465
9001.49 522
9002.39 484
9003.28 458
9004.18 451
9005.08 444
9005.97 486
9006.87 457
9007.76 440
9008.66 423
9009.56 484
9010.45 481
9011.35 492
9012.24 475
9013.14 421
9014.04 461
9014.93 443
9015.83 392
9016.73 365
9017.62 468
9018.52 441
9019.42 407
9020.31 424
9021.21 423
9022.11 427
9023.00 381
9023.90 440
9024.80 416
9025.69 449
9026.59 448
9027.49 439
9028.38 457
9029.28 496
9030.18 431
9031.08 475
9031.97 467
9032.87 459
9033.77 454
9034.66 440
9035.56 454
9036.46 414
9037.36 477
9038.25 463
9039.15 403
9040.05 407
9040.95 444
9041.85 393
9042.74 455
9043.64 395
9044.54 471
9045.44 442
9046.33 438
9047.23 385
9048.13 432
9049.03 520
9049.93 440
9050.82 431
9051.72 390
9052.62 382
9053.52 403
9054.42 473
9055.32 452
9056.21 386
9057.11 516
9058.01 493
9058.91 459
9059.81 455
9060.71 400
9061.61 487
9062.50 552
9063.40 509
9064.30 487
9065.20 445
9066.10 476
9067.00 493
9067.90 459
9068.80 415
9069.70 446
9070.60 489
9071.49 484
9072.39 461
9073.29 404
9074.19 513
9075.09 507
9075.99 435
9076.89 415
9077.79 435
9078.69 436
9079.59 470
9080.49 483
9081.39 500
9082.29 484
9083.19 496
9084.09 502
9084.99 451
9085.89 480
9086.79 456
9087.69 415
9088.59 402
9089.49 417
9090.39 479
9091.29 463
9092.19 535
9093.09 441
9093.99 422
9094.89 433
9095.79 514
9096.69 501
9097.59 489
9098.49 508
9099.39 495
9100.29 438
9101.19 441
9102.09 443
9102.99 469
9103.90 446
9104.80 494
9105.70 452
9106.60 454
9107.50 476
9108.40 475
9109.30 413
9110.20 431
9111.10 448
9112.00 451
9112.91 429
9113.81 435
9114.71 504
9115.61 414
9116.51 429
9117.41 426
9118.31 423
9119.22 440
9120.12 440
9121.02 438
9121.92 439
9122.82 413
9123.72 450
9124.63 435
9125.53 432
9126.43 458
9127.33 447
9128.23 469
9129.14 486
9130.04 445
9130.94 475
9131.84 460
9132.74 450
9133.65 445
9134.55 418
9135.45 419
9136.35 479
9137.26 448
9138.16 455
9139.06 451
9139.96 447
9140.87 454
9141.77 438
9142.67 427
9143.57 406
9144.48 422
9145.38 430
9146.28 428
9147.19 445
9148.09 439
9148.99 435
9149.90 410
9150.80 406
9151.70 384
9152.60 443
9153.51 408
9154.41 417
9155.31 417
9156.22 417
9157.12 450
9158.02 405
9158.93 447
9159.83 445
9160.74 426
9161.64 407
9162.54 429
9163.45 439
9164.35 462
9165.25 408
9166.16 470
9167.06 423
9167.97 415
9168.87 406
9169.77 395
9170.68 419
9171.58 431
9172.49 425
9173.39 417
9174.30 454
9175.20 454
9176.10 457
9177.01 483
9177.91 446
9178.82 442
9179.72 442
9180.63 444
9181.53 451
9182.44 490
9183.34 469
9184.25 485
9185.15 498
9186.05 428
9186.96 470
9187.86 460
9188.77 451
9189.67 467
9190.58 482
9191.48 443
9192.39 421
9193.30 404
9194.20 429
9195.11 485
9196.01 458
9196.92 415
9197.82 426
9198.73 440
9199.63 454
9200.54 453
9201.44 515
9202.35 522
9203.26 444
9204.16 470
9205.07 492
9205.97 517
9206.88 497
9207.78 471
9208.69 471
9209.60 492
9210.50 480
9211.41 477
9212.32 433
9213.22 411
9214.13 451
9215.03 447
9215.94 461
9216.85 492
9217.75 453
9218.66 451
9219.57 409
9220.47 458
9221.38 493
9222.29 437
9223.19 450
9224.10 468
9225.01 466
9225.91 454
9226.82 433
9227.73 431
9228.63 415
9229.54 448
9230.45 458
9231.36 390
9232.26 445
9233.17 416
9234.08 439
9234.98 416
9235.89 444
9236.80 398
9237.71 376
9238.61 415
9239.52 450
9240.43 435
9241.34 459
9242.24 434
9243.15 446
9244.06 437
9244.97 427
9245.87 440
9246.78 438
9247.69 460
9248.60 413
9249.51 431
9250.41 434
9251.32 392
9252.23 431
9253.14 480
9254.05 394
9254.96 437
9255.86 421
9256.77 413
9257.68 400
9258.59 418
9259.50 419
9260.41 437
9261.31 419
9262.22 454
9263.13 451
9264.04 425
9264.95 398
9265.86 383
9266.77 407
9267.68 395
9268.58 423
9269.49 448
9270.40 429
9271.31 437
9272.22 453
9273.13 506
9274.04 429
9274.95 481
9275.86 470
9276.77 478
9277.68 378
9278.59 350
9279.50 396
9280.40 476
9281.31 510
9282.22 456
9283.13 428
9284.04 497
9284.95 476
9285.86 473
9286.77 409
9287.68 357
9288.59 356
9289.50 450
9290.41 405
9291.32 381
9292.23 402
9293.14 455
9294.05 480
9294.96 408
9295.87 386
9296.78 408
9297.69 404
9298.60 431
9299.52 474
9300.43 467
9301.34 443
9302.25 443
9303.16 443
9304.07 480
9304.98 436
9305.89 406
9306.80 410
9307.71 464
9308.62 420
9309.53 430
9310.44 416
9311.36 466
9312.27 453
9313.18 512
9314.09 509
9315.00 486
9315.91 507
9316.82 452
9317.73 460
9318.64 422
9319.56 455
9320.47 436
9321.38 488
9322.29 522
9323.20 478
9324.11 465
9325.03 443
9325.94 372
9326.85 388
9327.76 457
9328.67 401
9329.59 429
9330.50 445
9331.41 491
9332.32 455
9333.23 451
9334.15 408
9335.06 428
9335.97 421
9336.88 416
9337.79 400
9338.71 450
9339.62 417
9340.53 437
9341.44 449
9342.36 424
9343.27 467
9344.18 415
9345.09 469
9346.01 434
9346.92 448
9347.83 480
9348.75 427
9349.66 433
9350.57 444
9351.48 520
9352.40 471
9353.31 412
9354.22 417
9355.14 452
9356.05 478
9356.96 445
9357.88 424
9358.79 445
9359.70 452
9360.62 501
9361.53 539
9362.44 481
9363.36 460
9364.27 473
9365.19 400
9366.10 416
9367.01 430
9367.93 434
9368.84 498
9369.75 447
9370.67 418
9371.58 425
9372.50 432
9373.41 448
9374.32 424
9375.24 446
9376.15 426
9377.07 468
9377.98 472
9378.90 466
9379.81 442
9380.72 431
9381.64 422
9382.55 461
9383.47 380
9384.38 415
9385.30 428
9386.21 426
9387.13 418
9388.04 408
9388.96 470
9389.87 449
9390.79 386
9391.70 430
9392.62 452
9393.53 448
9394.45 484
9395.36 485
9396.28 529
9397.19 498
9398.11 470
9399.02 446
9399.94 482
9400.85 473
9401.77 435
9402.68 460
9403.60 479
9404.52 506
9405.43 439
9406.35 476
9407.26 507
9408.18 474
9409.09 487
9410.01 495
9410.93 508
9411.84 456
9412.76 408
9413.67 512
9414.59 486
9415.51 512
9416.42 503
9417.34 495
9418.26 462
9419.17 454
9420.09 420
9421.00 465
9421.92 496
9422.84 484
9423.75 458
9424.67 459
9425.59 470
9426.50 460
9427.42 466
9428.34 510
9429.25 468
9430.17 454
9431.09 514
9432.00 477
9432.92 485
9433.84 453
9434.76 482
9435.67 504
9436.59 495
9437.51 565
9438.42 516
9439.34 573
9440.26 596
9441.18 579
9442.09 541
9443.01 519
9443.93 562
9444.85 494
9445.76 477
9446.68 557
9447.60 629
9448.52 586
9449.43 543
9450.35 585
9451.27 541
9452.19 577
9453.11 556
9454.02 659
9454.94 686
9455.86 687
9456.78 768
9457.70 833
9458.62 885
9459.53 843
9460.45 868
9461.37 777
9462.29 718
9463.21 738
9464.13 657
9465.04 636
9465.96 641
9466.88 549
9467.80 548
9468.72 558
9469.64 540
9470.56 534
9471.48 543
9472.39 525
9473.31 534
9474.23 497
9475.15 484
9476.07 523
9476.99 557
9477.91 536
9478.83 497
9479.75 460
9480.67 480
9481.59 478
9482.51 472
9483.42 455
9484.34 484
9485.26 455
9486.18 458
9487.10 445
9488.02 452
9488.94 488
9489.86 477
9490.78 485
9491.70 509
9492.62 525
9493.54 485
9494.46 481
9495.38 449
9496.30 442
9497.22 461
9498.14 534
9499.06 523
9499.98 494
9500.90 461
9501.82 465
9502.74 526
9503.66 490
9504.58 477
9505.50 481
9506.43 488
9507.35 481
9508.27 486
9509.19 518
9510.11 502
9511.03 457
9511.95 487
9512.87 545
9513.79 523
9514.71 567
9515.63 547
9516.55 517
9517.48 492
9518.40 516
9519.32 573
9520.24 612
9521.16 577
9522.08 517
9523.00 556
9523.92 570
9524.85 501
9525.77 484
9526.69 567
9527.61 505
9528.53 516
9529.45 511
9530.38 513
9531.30 505
9532.22 603
9533.14 620
9534.06 593
9534.98 616
9535.91 612
9536.83 592
9537.75 599
9538.67 602
9539.60 603
9540.52 631
9541.44 617
9542.36 641
9543.28 598
9544.21 604
9545.13 549
9546.05 566
9546.97 600
9547.90 540
9548.82 543
9549.74 579
9550.66 537
9551.59 518
9552.51 552
9553.43 552
9554.36 587
9555.28 565
9556.20 564
9557.13 570
9558.05 507
9558.97 535
9559.89 507
9560.82 553
9561.74 505
9562.66 467
9563.59 514
9564.51 562
9565.43 562
9566.36 542
9567.28 539
9568.20 526
9569.13 502
9570.05 559
9570.98 567
9571.90 590
9572.82 490
9573.75 519
9574.67 576
9575.60 516
9576.52 527
9577.44 569
9578.37 478
9579.29 508
9580.22 520
9581.14 563
9582.06 518
9582.99 533
9583.91 556
9584.84 523
9585.76 572
9586.69 597
9587.61 638
9588.53 616
9589.46 586
9590.38 585
9591.31 666
9592.23 606
9593.16 639
9594.08 572
9595.01 557
9595.93 621
9596.86 623
9597.78 585
9598.71 655
9599.63 613
9600.56 629
9601.48 595
9602.41 580
9603.33 658
9604.26 638
9605.18 664
9606.11 649
9607.03 642
9607.96 615
9608.89 694
9609.81 658
9610.74 644
9611.66 655
9612.59 693
9613.51 681
9614.44 638
9615.37 676
9616.29 695
9617.22 708
9618.14 667
9619.07 712
9620.00 721
9620.92 690
9621.85 708
9622.77 704
9623.70 665
9624.63 670
9625.55 691
9626.48 755
9627.41 747
9628.33 666
9629.26 717
9630.19 692
9631.11 745
9632.04 752
9632.97 733
9633.89 771
9634.82 775
9635.75 753
9636.67 797
9637.60 751
9638.53 766
9639.45 782
9640.38 796
9641.31 829
9642.23 835
9643.16 823
9644.09 889
9645.02 877
9645.94 905
9646.87 890
9647.80 884
9648.73 851
9649.65 844
9650.58 922
9651.51 947
9652.44 987
9653.36 950
9654.29 982
9655.22 951
9656.15 876
9657.08 906
9658.00 989
9658.93 951
9659.86 936
9660.79 900
9661.72 974
9662.64 945
9663.57 908
9664.50 943
9665.43 904
9666.36 885
9667.28 972
9668.21 996
9669.14 993
9670.07 987
9671.00 1074
9671.93 961
9672.86 954
9673.78 1140
9674.71 1114
9675.64 1038
9676.57 1079
9677.50 1101
9678.43 1119
9679.36 1136
9680.29 1108
9681.21 1070
9682.14 1067
9683.07 1135
9684.00 1129
9684.93 1149
9685.86 1126
9686.79 1178
9687.72 1115
9688.65 1049
9689.58 1171
9690.51 1151
9691.44 1197
9692.37 1141
9693.30 1174
9694.23 1161
9695.16 1246
9696.09 1156
9697.02 1181
9697.94 1241
9698.87 1294
9699.80 1225
9700.73 1249
9701.66 1277
9702.59 1340
9703.52 1378
9704.45 1336
9705.39 1383
9706.32 1391
9707.25 1320
9708.18 1416
9709.11 1396
9710.04 1336
9710.97 1270
9711.90 1271
9712.83 1258
9713.76 1256
9714.69 1261
9715.62 1343
9716.55 1300
9717.48 1426
9718.41 1592
9719.34 1585
9720.27 1622
9721.21 1621
9722.14 1594
9723.07 1547
9724.00 1431
9724.93 1327
9725.86 1312
9726.79 1262
9727.72 1177
9728.65 1189
9729.59 1166
9730.52 1143
9731.45 1078
9732.38 1078
9733.31 1097
9734.24 1007
9735.17 1182
9736.11 1285
9737.04 1238
9737.97 1182
9738.90 1200
9739.83 1172
9740.77 1164
9741.70 1124
9742.63 1187
9743.56 1135
9744.49 1013
9745.43 1041
9746.36 1058
9747.29 954
9748.22 1042
9749.15 1025
9750.09 849
9751.02 933
9751.95 892
9752.88 910
9753.82 961
9754.75 839
9755.68 868
9756.61 838
9757.55 851
9758.48 818
9759.41 856
9760.35 906
9761.28 923
9762.21 779
9763.14 809
9764.08 918
9765.01 913
9765.94 898
9766.88 843
9767.81 844
9768.74 815
9769.68 820
9770.61 809
9771.54 774
9772.48 771
9773.41 798
9774.34 846
9775.28 765
9776.21 739
9777.14 754
9778.08 766
9779.01 776
9779.94 807
9780.88 769
9781.81 791
9782.75 897
9783.68 798
9784.61 827
9785.55 833
9786.48 856
9787.42 879
9788.35 831
9789.28 943
9790.22 864
9791.15 817
9792.09 801
9793.02 782
9793.96 710
9794.89 784
9795.83 734
9796.76 727
9797.69 719
9798.63 753
9799.56 764
9800.50 667
9801.43 735
9802.37 718
9803.30 702
9804.24 726
9805.17 717
9806.11 718
9807.04 712
9807.98 715
9808.91 718
9809.85 711
9810.78 711
9811.72 662
9812.65 656
9813.59 636
9814.53 592
9815.46 622
9816.40 629
9817.33 623
9818.27 647
9819.20 587
9820.14 581
9821.07 673
9822.01 604
9822.95 598
9823.88 602
9824.82 570
9825.75 599
9826.69 562
9827.63 622
9828.56 537
9829.50 541
9830.43 574
9831.37 565
9832.31 553
9833.24 589
9834.18 560
9835.12 581
9836.05 536
9836.99 594
9837.93 572
9838.86 584
9839.80 631
9840.73 620
9841.67 637
9842.61 583
9843.55 561
9844.48 554
9845.42 580
9846.36 586
9847.29 504
9848.23 533
9849.17 593
9850.10 574
9851.04 561
9851.98 578
9852.92 569
9853.85 601
9854.79 573
9855.73 561
9856.67 603
9857.60 545
9858.54 550
9859.48 535
9860.42 573
9861.35 512
9862.29 579
9863.23 568
9864.17 596
9865.10 582
9866.04 599
9866.98 577
9867.92 545
9868.86 525
9869.79 561
9870.73 528
9871.67 512
9872.61 526
9873.55 552
9874.48 544
9875.42 530
9876.36 602
9877.30 515
9878.24 586
9879.18 542
9880.12 546
9881.05 554
9881.99 616
9882.93 600
9883.87 533
9884.81 511
9885.75 495
9886.69 586
9887.63 493
9888.56 514
9889.50 591
9890.44 516
9891.38 525
9892.32 515
9893.26 481
9894.20 492
9895.14 521
9896.08 483
9897.02 487
9897.96 540
9898.90 518
9899.84 515
9900.77 496
9901.71 536
9902.65 544
9903.59 505
9904.53 504
9905.47 494
9906.41 538
9907.35 528
9908.29 561
9909.23 516
9910.17 574
9911.11 530
9912.05 512
9912.99 554
9913.93 533
9914.87 510
9915.81 512
9916.75 552
9917.69 538
9918.63 501
9919.57 475
9920.52 526
9921.46 522
9922.40 483
9923.34 482
9924.28 526
9925.22 488
9926.16 494
9927.10 474
9928.04 466
9928.98 605
9929.92 626
9930.86 626
9931.80 629
9932.75 638
9933.69 667
9934.63 682
9935.57 668
9936.51 637
9937.45 593
9938.39 620
9939.33 546
9940.28 542
9941.22 512
9942.16 496
9943.10 485
9944.04 530
9944.98 462
9945.92 437
9946.87 475
9947.81 499
9948.75 455
9949.69 487
9950.63 534
9951.58 480
9952.52 478
9953.46 440
9954.40 542
9955.34 501
9956.29 528
9957.23 576
9958.17 485
9959.11 529
9960.06 530
9961.00 534
9961.94 493
9962.88 543
9963.83 518
9964.77 494
9965.71 484
9966.65 453
9967.60 483
9968.54 526
9969.48 550
9970.42 541
9971.37 487
9972.31 511
9973.25 516
9974.20 496
9975.14 467
9976.08 499
9977.03 518
9977.97 495
9978.91 502
9979.86 494
9980.80 465
9981.74 483
9982.69 468
9983.63 494
9984.57 469
9985.52 444
9986.46 438
9987.40 467
9988.35 392
9989.29 439
9990.23 498
9991.18 499
9992.12 431
9993.07 525
9994.01 488
9994.95 430
9995.90 433
9996.84 434
9997.79 419
9998.73 432
9999.67 415
10000.62 425
10001.56 426
10002.51 391
10003.45 430
10004.40 469
10005.34 434
10006.29 414
10007.23 449
10008.17 450
10009.12 393
10010.06 411
10011.01 455
10011.95 438
10012.90 455
10013.84 424
10014.79 443
10015.73 437
10016.68 439
10017.62 428
10018.57 406
10019.51 465
10020.46 492
10021.40 418
10022.35 429
10023.29 434
10024.24 451
10025.19 469
10026.13 467
10027.08 457
10028.02 447
10028.97 468
10029.91 451
10030.86 467
10031.80 468
10032.75 513
10033.70 479
10034.64 503
10035.59 422
10036.53 414
10037.48 383
10038.43 430
10039.37 445
10040.32 442
10041.26 441
10042.21 482
10043.16 428
10044.10 466
10045.05 418
10046.00 408
10046.94 456
10047.89 422
10048.84 465
10049.78 463
10050.73 405
10051.68 382
10052.62 430
10053.57 395
10054.52 442
10055.46 436
10056.41 441
10057.36 382
10058.30 370
10059.25 417
10060.20 439
10061.15 376
10062.09 379
10063.04 423
10063.99 411
10064.93 443
10065.88 406
10066.83 410
10067.78 418
10068.72 435
10069.67 352
10070.62 403
10071.57 486
10072.51 445
10073.46 391
10074.41 364
10075.36 417
10076.31 412
10077.25 349
10078.20 414
10079.15 411
10080.10 447
10081.05 403
10081.99 401
10082.94 394
10083.89 382
10084.84 368
10085.79 353
10086.74 332
10087.68 381
10088.63 404
10089.58 379
10090.53 405
10091.48 359
10092.43 386
10093.37 400
10094.32 388
10095.27 377
10096.22 380
10097.17 424
10098.12 403
10099.07 379
10100.02 346
10100.97 386
10101.91 361
10102.86 346
10103.81 338
10104.76 396
10105.71 419
10106.66 408
10107.61 429
10108.56 404
10109.51 431
10110.46 416
10111.41 393
10112.36 386
10113.31 394
10114.26 476
10115.21 435
10116.16 420
10117.11 387
10118.06 396
10119.01 375
10119.96 456
10120.91 400
10121.86 352
10122.81 382
10123.76 457
10124.71 397
10125.66 404
10126.61 423
10127.56 428
10128.51 473
10129.46 416
10130.41 375
10131.36 383
10132.31 372
10133.26 372
10134.21 383
10135.16 393
10136.11 434
10137.06 442
10138.01 384
10138.96 381
10139.91 353
10140.86 373
10141.82 339
10142.77 348
10143.72 383
10144.67 402
10145.62 377
10146.57 379
10147.52 395
10148.47 362
10149.42 448
10150.38 423
10151.33 425
10152.28 396
10153.23 390
10154.18 391
10155.13 377
10156.09 331
10157.04 356
10157.99 385
10158.94 422
10159.89 445
10160.84 405
10161.80 394
10162.75 442
10163.70 441
10164.65 510
10165.60 454
10166.56 388
10167.51 406
10168.46 452
10169.41 447
10170.36 437
10171.32 437
10172.27 444
10173.22 447
10174.17 454
10175.13 414
10176.08 425
10177.03 457
10177.98 471
10178.94 438
10179.89 434
10180.84 455
10181.80 378
10182.75 362
10183.70 391
10184.65 435
10185.61 482
10186.56 476
10187.51 497
10188.47 498
10189.42 457
10190.37 489
10191.33 451
10192.28 491
10193.23 494
10194.19 450
10195.14 483
10196.09 450
10197.05 446
10198.00 502
10198.95 551
10199.91 521
10200.86 491
10201.82 477
10202.77 458
10203.72 510
10204.68 517
10205.63 494
10206.58 474
10207.54 476
10208.49 450
10209.45 485
10210.40 480
10211.36 522
10212.31 523
10213.26 543
10214.22 525
10215.17 469
10216.13 517
10217.08 437
10218.04 430
10218.99 437
10219.94 442
10220.90 462
10221.85 429
10222.81 420
10223.76 440
10224.72 461
10225.67 434
10226.63 463
10227.58 470
10228.54 401
10229.49 455
10230.45 461
10231.40 376
10232.36 430
10233.31 464
10234.27 442
10235.22 405
10236.18 454
10237.14 477
10238.09 507
10239.05 555
10240.00 524
10240.96 480
10241.91 480
10242.87 524
10243.82 542
10244.78 510
10245.74 502
10246.69 501
10247.65 484
10248.60 469
10249.56 465
10250.52 470
10251.47 400
10252.43 439
10253.38 419
10254.34 392
10255.30 418
10256.25 424
10257.21 400
10258.17 416
10259.12 445
10260.08 456
10261.04 442
10261.99 439
10262.95 458
10263.91 447
10264.86 405
10265.82 395
10266.78 399
10267.73 425
10268.69 424
10269.65 401
10270.60 434
10271.56 414
10272.52 399
10273.47 430
10274.43 440
10275.39 416
10276.35 403
10277.30 409
10278.26 448
10279.22 426
10280.18 378
10281.13 433
10282.09 373
10283.05 409
10284.01 415
10284.96 466
10285.92 454
10286.88 387
10287.84 394
10288.79 362
10289.75 453
10290.71 405
10291.67 435
10292.63 387
10293.58 363
10294.54 377
10295.50 413
10296.46 325
10297.42 386
10298.38 367
10299.33 404
10300.29 459
10301.25 362
10302.21 374
10303.17 427
10304.13 371
10305.08 402
10306.04 358
10307.00 376
10307.96 383
10308.92 402
10309.88 404
10310.84 348
10311.80 344
10312.75 421
10313.71 360
10314.67 359
10315.63 425
10316.59 325
10317.55 348
10318.51 438
10319.47 403
10320.43 369
10321.39 333
10322.35 359
10323.31 373
10324.27 399
10325.23 425
10326.18 439
10327.14 387
10328.10 385
10329.06 394
10330.02 433
10330.98 410
10331.94 385
10332.90 406
10333.86 423
10334.82 527
10335.78 439
10336.74 447
10337.70 439
10338.66 416
10339.62 414
10340.58 468
10341.54 384
10342.50 389
10343.46 410
10344.43 372
10345.39 409
10346.35 374
10347.31 435
10348.27 410
10349.23 365
10350.19 360
10351.15 394
10352.11 438
10353.07 367
10354.03 345
10354.99 343
10355.95 383
10356.91 373
10357.88 380
10358.84 383
10359.80 377
10360.76 408
10361.72 391
10362.68 393
10363.64 338
10364.60 416
10365.57 420
10366.53 372
10367.49 350
10368.45 320
10369.41 359
10370.37 378
10371.34 359
10372.30 351
10373.26 382
10374.22 371
10375.18 371
10376.14 359
10377.11 327
10378.07 328
10379.03 365
10379.99 366
10380.95 378
10381.92 367
10382.88 341
10383.84 353
10384.80 409
10385.77 397
10386.73 357
10387.69 344
10388.65 369
10389.62 358
10390.58 341
10391.54 352
10392.50 366
10393.47 397
10394.43 370
10395.39 335
10396.35 377
10397.32 390
10398.28 432
10399.24 377
10400.21 351
10401.17 350
10402.13 361
10403.10 298
10404.06 363
10405.02 379
10405.99 364
10406.95 337
10407.91 341
10408.88 358
10409.84 337
10410.80 362
10411.77 346
10412.73 345
10413.69 327
10414.66 379
10415.62 383
10416.58 356
10417.55 367
10418.51 403
10419.48 356
10420.44 414
10421.40 384
10422.37 379
10423.33 371
10424.30 362
10425.26 396
10426.23 373
10427.19 383
10428.15 399
10429.12 400
10430.08 376
10431.05 361
10432.01 388
10432.98 341
10433.94 403
10434.91 407
10435.87 343
10436.83 305
10437.80 281
10438.76 309
10439.73 348
10440.69 303
10441.66 341
10442.62 351
10443.59 368
10444.55 296
10445.52 322
10446.48 356
10447.45 365
10448.41 342
10449.38 406
10450.35 359
10451.31 352
10452.28 367
10453.24 317
10454.21 317
10455.17 315
10456.14 323
10457.10 345
10458.07 318
10459.04 330
10460.00 321
10460.97 362
10461.93 371
10462.90 315
10463.87 364
10464.83 346
10465.80 336
10466.76 329
10467.73 341
10468.70 323
10469.66 338
10470.63 348
10471.59 314
10472.56 290
10473.53 349
10474.49 341
10475.46 344
10476.43 365
10477.39 337
10478.36 299
10479.33 277
10480.29 281
10481.26 304
10482.23 299
10483.19 363
10484.16 306
10485.13 354
10486.09 345
10487.06 323
10488.03 283
10489.00 299
10489.96 298
10490.93 326
10491.90 303
10492.87 329
10493.83 289
10494.80 301
10495.77 306
10496.73 290
10497.70 308
10498.67 291
10499.64 344
10500.61 315
10501.57 341
10502.54 322
10503.51 351
10504.48 323
10505.44 315
10506.41 334
10507.38 322
10508.35 281
10509.32 283
10510.28 350
10511.25 343
10512.22 338
10513.19 324
10514.16 343
10515.13 391
10516.09 349
10517.06 353
10518.03 325
10519.00 340
10519.97 370
10520.94 370
10521.91 342
10522.87 317
10523.84 336
10524.81 356
10525.78 386
10526.75 368
10527.72 333
10528.69 307
10529.66 339
10530.63 332
10531.59 316
10532.56 324
10533.53 358
10534.50 303
10535.47 299
10536.44 308
10537.41 314
10538.38 311
10539.35 355
10540.32 347
10541.29 369
10542.26 346
10543.23 340
10544.20 314
10545.17 298
10546.14 345
10547.11 330
10548.08 307
10549.05 396
10550.02 377
10550.99 346
10551.96 360
10552.93 329
10553.90 305
10554.87 344
10555.84 361
10556.81 349
10557.78 337
10558.75 354
10559.72 344
10560.69 319
10561.66 399
10562.63 355
10563.60 382
10564.57 393
10565.54 406
10566.51 389
10567.48 401
10568.45 421
10569.42 407
10570.40 393
10571.37 406
10572.34 431
10573.31 407
10574.28 348
10575.25 313
10576.22 309
10577.19 370
10578.16 344
10579.14 303
10580.11 333
10581.08 306
10582.05 351
10583.02 397
10583.99 363
10584.96 345
10585.94 349
10586.91 382
10587.88 366
10588.85 378
10589.82 369
10590.79 382
10591.77 361
10592.74 390
10593.71 382
10594.68 346
10595.65 375
10596.63 378
10597.60 369
10598.57 389
10599.54 375
10600.52 386
10601.49 392
10602.46 353
10603.43 394
10604.41 383
10605.38 381
10606.35 349
10607.32 372
10608.30 367
10609.27 358
10610.24 366
10611.21 345
10612.19 330
10613.16 357
10614.13 303
10615.11 352
10616.08 339
10617.05 371
10618.02 369
10619.00 366
10619.97 363
10620.94 337
10621.92 382
10622.89 417
10623.86 393
10624.84 390
10625.81 425
10626.78 387
10627.76 430
10628.73 427
10629.71 388
10630.68 412
10631.65 412
10632.63 407
10633.60 359
10634.57 342
10635.55 386
10636.52 389
10637.50 372
10638.47 333
10639.44 357
10640.42 432
10641.39 448
10642.37 497
10643.34 551
10644.31 538
10645.29 511
10646.26 518
10647.24 477
10648.21 537
10649.19 539
10650.16 489
10651.14 429
10652.11 456
10653.09 429
10654.06 455
10655.04 408
10656.01 371
10656.98 371
10657.96 390
10658.93 387
10659.91 393
10660.88 368
10661.86 391
10662.84 372
10663.81 398
10664.79 358
10665.76 341
10666.74 392
10667.71 392
10668.69 371
10669.66 383
10670.64 324
10671.61 365
10672.59 346
10673.56 412
10674.54 387
10675.52 355
10676.49 340
10677.47 368
10678.44 375
10679.42 376
10680.40 414
10681.37 398
10682.35 350
10683.32 323
10684.30 380
10685.28 373
10686.25 419
10687.23 454
10688.20 406
10689.18 374
10690.16 384
10691.13 379
10692.11 335
10693.09 310
10694.06 324
10695.04 317
10696.02 351
10696.99 332
10697.97 336
10698.95 344
10699.92 326
10700.90 392
10701.88 334
10702.85 339
10703.83 315
10704.81 340
10705.79 329
10706.76 369
10707.74 364
10708.72 306
10709.70 322
10710.67 369
10711.65 344
10712.63 365
10713.60 359
10714.58 361
10715.56 332
10716.54 339
10717.52 353
10718.49 335
10719.47 328
10720.45 339
10721.43 336
10722.40 352
10723.38 353
10724.36 325
10725.34 342
10726.32 351
10727.29 333
10728.27 356
10729.25 357
10730.23 363
10731.21 342
10732.19 362
10733.16 361
10734.14 353
10735.12 354
10736.10 381
10737.08 417
10738.06 362
10739.03 335
10740.01 345
10740.99 318
10741.97 313
10742.95 343
10743.93 381
10744.91 330
10745.89 333
10746.87 347
10747.84 378
10748.82 356
10749.80 342
10750.78 320
10751.76 392
10752.74 327
10753.72 353
10754.70 326
10755.68 302
10756.66 350
10757.64 349
10758.62 371
10759.60 338
10760.58 339
10761.56 326
10762.54 293
10763.52 295
10764.50 330
10765.48 322
10766.45 309
10767.43 336
10768.41 295
10769.39 358
10770.38 361
10771.36 384
10772.34 377
10773.32 326
10774.30 362
10775.28 352
10776.26 360
10777.24 370
10778.22 339
10779.20 339
10780.18 381
10781.16 339
10782.14 351
10783.12 330
10784.10 308
10785.08 373
10786.06 373
10787.04 337
10788.02 366
10789.00 358
10789.99 354
10790.97 327
10791.95 313
10792.93 374
10793.91 355
10794.89 325
10795.87 326
10796.85 304
10797.84 331
10798.82 390
10799.80 414
10800.78 352
10801.76 320
10802.74 366
10803.72 321
10804.71 361
10805.69 354
10806.67 303
10807.65 304
10808.63 347
10809.61 358
10810.60 321
10811.58 312
10812.56 384
10813.54 393
10814.52 358
10815.51 368
10816.49 356
10817.47 388
10818.45 416
10819.44 398
10820.42 359
10821.40 347
10822.38 396
10823.37 408
10824.35 353
10825.33 370
10826.31 357
10827.30 341
10828.28 355
10829.26 337
10830.24 378
10831.23 402
10832.21 368
10833.19 372
10834.18 366
10835.16 384
10836.14 375
10837.13 384
10838.11 354
10839.09 348
10840.07 360
10841.06 377
10842.04 379
10843.02 362
10844.01 373
10844.99 407
10845.98 443
10846.96 416
10847.94 408
10848.93 361
10849.91 391
10850.89 387
10851.88 382
10852.86 402
10853.84 394
10854.83 393
10855.81 437
10856.80 414
10857.78 415
10858.77 406
10859.75 384
10860.73 382
10861.72 392
10862.70 460
10863.69 422
10864.67 441
10865.66 419
10866.64 426
10867.62 419
10868.61 424
10869.59 405
10870.58 416
10871.56 422
10872.55 436
10873.53 419
10874.52 372
10875.50 432
10876.49 452
10877.47 465
10878.46 424
10879.44 440
10880.43 476
10881.41 497
10882.40 394
10883.38 458
10884.37 453
10885.35 426
10886.34 429
10887.32 455
10888.31 474
10889.29 460
10890.28 480
10891.27 434
10892.25 398
10893.24 432
10894.22 420
10895.21 461
10896.19 454
10897.18 446
10898.17 467
10899.15 473
10900.14 506
10901.12 486
10902.11 461
10903.10 507
10904.08 497
10905.07 453
10906.05 490
10907.04 515
10908.03 498
10909.01 432
10910.00 483
10910.99 509
10911.97 484
10912.96 488
10913.95 503
10914.93 564
10915.92 539
10916.91 501
10917.89 537
10918.88 500
10919.87 523
10920.85 521
10921.84 528
10922.83 560
10923.81 567
10924.80 581
10925.79 549
10926.78 551
10927.76 592
10928.75 602
10929.74 512
10930.73 534
10931.71 575
10932.70 534
10933.69 552
10934.68 526
10935.66 472
10936.65 527
10937.64 597
10938.63 558
10939.61 582
10940.60 570
10941.59 567
10942.58 559
10943.57 585
10944.55 671
10945.54 645
10946.53 612
10947.52 662
10948.51 675
10949.49 663
10950.48 719
10951.47 601
10952.46 651
10953.45 678
10954.44 686
10955.42 726
10956.41 666
10957.40 721
10958.39 685
10959.38 783
10960.37 817
10961.36 848
10962.34 944
10963.33 998
10964.32 993
10965.31 1016
10966.30 1031
10967.29 991
10968.28 904
10969.27 847
10970.26 893
10971.25 780
10972.24 709
10973.22 724
10974.21 755
10975.20 754
10976.19 758
10977.18 739
10978.17 686
10979.16 703
10980.15 689
10981.14 712
10982.13 735
10983.12 700
10984.11 675
10985.10 642
10986.09 743
10987.08 797
10988.07 761
10989.06 714
10990.05 763
10991.04 744
10992.03 756
10993.02 781
10994.01 752
10995.00 834
10995.99 771
10996.98 712
10997.97 778
10998.96 841
10999.95 874
11000.94 979
11001.93 1091
11002.92 1178
11003.92 1262
11004.91 1337
11005.90 1362
11006.89 1357
11007.88 1288
11008.87 1335
11009.86 1247
11010.85 1102
11011.84 947
11012.83 944
11013.82 904
11014.82 810
11015.81 742
11016.80 712
11017.79 700
11018.78 637
11019.77 637
11020.76 646
11021.76 594
11022.75 644
11023.74 611
11024.73 606
11025.72 650
11026.71 598
11027.70 630
11028.70 653
11029.69 591
11030.68 594
11031.67 617
11032.66 583
11033.66 591
11034.65 572
11035.64 525
11036.63 564
11037.62 592
11038.62 623
11039.61 553
11040.60 584
11041.59 555
11042.59 580
11043.58 536
11044.57 556
11045.56 554
11046.56 536
11047.55 513
11048.54 469
11049.53 455
11050.53 515
11051.52 517
11052.51 470
11053.51 480
11054.50 493
11055.49 476
11056.49 450
11057.48 486
11058.47 496
11059.46 522
11060.46 471
11061.45 448
11062.44 522
11063.44 544
11064.43 506
11065.42 507
11066.42 480
11067.41 472
11068.41 479
11069.40 459
11070.39 508
11071.39 455
11072.38 452
11073.37 500
11074.37 459
11075.36 463
11076.36 490
11077.35 533
11078.34 525
11079.34 519
11080.33 472
11081.33 460
11082.32 468
11083.31 444
11084.31 444
11085.30 515
11086.30 490
11087.29 538
11088.29 495
11089.28 452
11090.28 452
11091.27 465
11092.27 449
11093.26 382
11094.25 441
11095.25 458
11096.24 448
11097.24 433
11098.23 507
11099.23 470
11100.22 464
11101.22 426
11102.21 432
11103.21 474
11104.20 422
11105.20 408
11106.20 434
11107.19 474
11108.19 451
11109.18 420
11110.18 455
11111.17 420
11112.17 395
11113.16 361
11114.16 445
11115.15 447
11116.15 397
11117.15 397
11118.14 493
11119.14 376
11120.13 451
11121.13 456
11122.13 408
11123.12 355
11124.12 397
11125.11 419
11126.11 386
11127.11 391
11128.10 421
11129.10 401
11130.10 415
11131.09 415
11132.09 445
11133.09 405
11134.08 357
11135.08 390
11136.07 399
11137.07 357
11138.07 414
11139.07 395
11140.06 407
11141.06 373
11142.06 385
11143.05 330
11144.05 344
11145.05 351
11146.04 372
11147.04 349
11148.04 389
11149.04 374
11150.03 372
11151.03 369
11152.03 347
11153.02 389
11154.02 401
11155.02 423
11156.02 389
11157.01 409
11158.01 380
11159.01 386
11160.01 395
11161.01 389
11162.00 404
11163.00 369
11164.00 352
11165.00 364
11165.99 346
11166.99 361
11167.99 356
11168.99 332
11169.99 350
11170.99 356
11171.98 387
11172.98 375
11173.98 364
11174.98 394
11175.98 357
11176.98 366
11177.97 364
11178.97 353
11179.97 359
11180.97 403
11181.97 375
11182.97 368
11183.97 386
11184.96 376
11185.96 362
11186.96 348
11187.96 367
11188.96 364
11189.96 334
11190.96 357
11191.96 353
11192.96 379
11193.96 380
11194.96 325
11195.96 334
11196.95 342
11197.95 350
11198.95 361
11199.95 386
11200.95 384
11201.95 388
11202.95 406
11203.95 334
11204.95 364
11205.95 387
11206.95 306
11207.95 337
11208.95 367
11209.95 357
11210.95 342
11211.95 376
11212.95 368
11213.95 356
11214.95 350
11215.95 381
11216.95 392
11217.95 321
11218.95 393
11219.95 439
11220.95 356
11221.95 297
11222.95 345
11223.95 319
11224.95 291
11225.96 339
11226.96 377
11227.96 368
11228.96 370
11229.96 322
11230.96 353
11231.96 362
11232.96 401
11233.96 374
11234.96 322
11235.96 307
11236.97 340
11237.97 356
11238.97 382
11239.97 376
11240.97 359
11241.97 315
11242.97 351
11243.98 367
11244.98 310
11245.98 332
11246.98 335
11247.98 335
11248.98 329
11249.98 323
11250.99 348
11251.99 309
11252.99 325
11253.99 282
11254.99 295
11256.00 350
11257.00 331
11258.00 345
11259.00 357
11260.00 364
11261.01 370
11262.01 335
11263.01 367
11264.01 337
11265.02 311
11266.02 348
11267.02 334
11268.02 292
11269.03 319
11270.03 349
11271.03 334
11272.03 361
11273.04 305
11274.04 339
11275.04 371
11276.05 370
11277.05 313
11278.05 321
11279.05 321
11280.06 365
11281.06 343
11282.06 320
11283.07 343
11284.07 333
11285.07 400
11286.08 343
11287.08 353
11288.08 327
11289.09 328
11290.09 334
11291.09 359
11292.10 338
11293.10 342
11294.11 319
11295.11 321
11296.11 361
11297.12 307
11298.12 298
11299.13 311
11300.13 377
11301.13 357
11302.14 325
11303.14 351
11304.15 341
11305.15 300
11306.15 316
11307.16 317
11308.16 378
11309.17 370
11310.17 367
11311.18 375
11312.18 398
11313.18 400
11314.19 380
11315.19 390
11316.20 375
11317.20 409
11318.21 381
11319.21 399
11320.22 393
11321.22 375
11322.23 395
11323.23 394
11324.24 383
11325.24 347
11326.25 311
11327.25 370
11328.26 328
11329.26 331
11330.27 309
11331.27 337
11332.28 361
11333.29 384
11334.29 374
11335.30 331
11336.30 344
11337.31 359
11338.31 347
11339.32 313
11340.33 339
11341.33 338
11342.34 331
11343.34 356
11344.35 339
11345.35 294
11346.36 370
11347.37 365
11348.37 350
11349.38 354
11350.39 369
11351.39 375
11352.40 375
11353.40 317
11354.41 323
11355.42 327
11356.42 340
11357.43 342
11358.44 360
11359.44 357
11360.45 344
11361.46 372
11362.46 333
11363.47 362
11364.48 378
11365.48 355
11366.49 335
11367.50 296
11368.50 303
11369.51 316
11370.52 323
11371.53 264
11372.53 346
11373.54 331
11374.55 338
11375.56 291
11376.56 360
11377.57 278
11378.58 293
11379.59 319
11380.59 310
11381.60 325
11382.61 305
11383.62 303
11384.62 324
11385.63 341
11386.64 306
11387.65 330
11388.65 352
11389.66 306
11390.67 346
11391.68 333
11392.69 350
11393.69 322
11394.70 297
11395.71 334
11396.72 334
11397.73 328
11398.74 283
11399.74 298
11400.75 317
11401.76 357
11402.77 364
11403.78 353
11404.79 391
11405.80 354
11406.80 334
11407.81 334
11408.82 307
11409.83 276
11410.84 351
11411.85 329
11412.86 339
11413.87 285
11414.88 285
11415.89 358
11416.89 357
11417.90 329
11418.91 300
11419.92 286
11420.93 307
11421.94 319
11422.95 301
11423.96 343
11424.97 342
11425.98 317
11426.99 274
11428.00 312
11429.01 320
11430.02 333
11431.03 343
11432.04 329
11433.05 332
11434.06 304
11435.07 320
11436.08 291
11437.09 316
11438.10 356
11439.11 335
11440.12 355
11441.13 318
11442.14 289
11443.15 327
11444.16 344
11445.17 335
11446.18 295
11447.19 284
11448.20 265
11449.21 328
11450.22 316
11451.23 319
11452.24 341
11453.25 327
11454.27 302
11455.28 344
11456.29 324
11457.30 327
11458.31 348
11459.32 317
11460.33 335
11461.34 350
11462.35 312
11463.36 335
11464.38 300
11465.39 344
11466.40 365
11467.41 359
11468.42 351
11469.43 347
11470.44 331
11471.46 304
11472.47 299
11473.48 352
11474.49 302
11475.50 290
11476.52 360
11477.53 333
11478.54 369
11479.55 325
11480.56 373
11481.57 317
11482.59 317
11483.60 331
11484.61 339
11485.62 303
11486.64 293
11487.65 316
11488.66 336
11489.67 334
11490.69 355
11491.70 363
11492.71 376
11493.72 369
11494.74 321
11495.75 345
11496.76 322
11497.77 338
11498.79 346
11499.80 327
11500.81 311
11501.83 331
11502.84 344
11503.85 332
11504.86 331
11505.88 317
11506.89 350
11507.90 355
11508.92 344
11509.93 332
11510.94 372
11511.96 342
11512.97 355
11513.98 333
11515.00 337
11516.01 350
11517.02 313
11518.04 346
11519.05 336
11520.07 337
11521.08 367
11522.09 327
11523.11 320
11524.12 337
11525.13 338
11526.15 347
11527.16 317
11528.18 342
11529.19 369
11530.21 333
11531.22 344
11532.23 345
11533.25 314
11534.26 333
11535.28 360
11536.29 402
11537.31 388
11538.32 345
11539.34 345
11540.35 354
11541.36 322
11542.38 385
11543.39 376
11544.41 406
11545.42 367
11546.44 373
11547.45 383
11548.47 306
11549.48 379
11550.50 358
11551.51 372
11552.53 352
11553.54 363
11554.56 381
11555.57 387
11556.59 398
11557.61 356
11558.62 378
11559.64 353
11560.65 407
11561.67 395
11562.68 376
11563.70 362
11564.71 371
11565.73 411
11566.75 378
11567.76 384
11568.78 416
11569.79 411
11570.81 422
11571.83 387
11572.84 384
11573.86 381
11574.87 401
11575.89 396
11576.91 413
11577.92 407
11578.94 446
11579.96 474
11580.97 450
11581.99 459
11583.00 528
11584.02 413
11585.04 443
11586.05 464
11587.07 521
11588.09 513
11589.10 520
11590.12 486
11591.14 526
11592.16 532
11593.17 547
11594.19 557
11595.21 557
11596.22 544
11597.24 570
11598.26 596
11599.28 636
11600.29 664
11601.31 715
11602.33 795
11603.34 868
11604.36 984
11605.38 967
11606.40 1006
11607.41 1003
11608.43 1018
11609.45 961
11610.47 890
11611.49 797
11612.50 719
11613.52 657
11614.54 602
11615.56 523
11616.58 556
11617.59 541
11618.61 504
11619.63 474
11620.65 491
11621.67 511
11622.68 423
11623.70 422
11624.72 421
11625.74 449
11626.76 439
11627.78 436
11628.79 440
11629.81 425
11630.83 387
11631.85 482
11632.87 463
11633.89 442
11634.91 401
11635.93 409
11636.94 418
11637.96 395
11638.98 433
11640.00 411
11641.02 391
11642.04 382
11643.06 408
11644.08 345
11645.10 404
11646.12 409
11647.14 470
11648.16 385
11649.17 368
11650.19 389
11651.21 350
11652.23 380
11653.25 404
11654.27 394
11655.29 358
11656.31 378
11657.33 359
11658.35 376
11659.37 363
11660.39 379
11661.41 349
11662.43 432
11663.45 433
11664.47 423
11665.49 391
11666.51 341
11667.53 361
11668.55 386
11669.57 387
11670.59 393
11671.61 399
11672.63 377
11673.65 375
11674.67 361
11675.70 372
11676.72 401
11677.74 364
11678.76 351
11679.78 351
11680.80 314
11681.82 341
11682.84 322
11683.86 315
11684.88 412
11685.90 437
11686.92 401
11687.95 413
11688.97 418
11689.99 384
11691.01 396
11692.03 393
11693.05 401
11694.07 380
11695.10 391
11696.12 380
11697.14 352
11698.16 342
11699.18 381
11700.20 398
11701.22 374
11702.25 357
11703.27 365
11704.29 364
11705.31 386
11706.33 364
11707.36 335
11708.38 325
11709.40 338
11710.42 349
11711.44 368
11712.47 416
11713.49 376
11714.51 330
11715.53 332
11716.56 339
11717.58 333
11718.60 334
11719.62 348
11720.65 302
11721.67 314
11722.69 328
11723.71 330
11724.74 355
11725.76 343
11726.78 335
11727.80 325
11728.83 318
11729.85 367
11730.87 369
11731.90 301
11732.92 289
11733.94 308
11734.97 338
11735.99 319
11737.01 297
11738.04 305
11739.06 298
11740.08 311
11741.11 315
11742.13 320
11743.15 316
11744.18 316
11745.20 300
11746.22 312
11747.25 294
11748.27 318
11749.30 345
11750.32 378
11751.34 315
11752.37 314
11753.39 331
11754.42 355
11755.44 327
11756.46 361
11757.49 340
11758.51 379
11759.54 358
11760.56 345
11761.58 340
11762.61 335
11763.63 321
11764.66 305
11765.68 284
11766.71 337
11767.73 278
11768.76 292
11769.78 334
11770.81 329
11771.83 325
11772.86 319
11773.88 316
11774.91 367
11775.93 347
11776.96 295
11777.98 347
11779.01 364
11780.03 364
11781.06 317
11782.08 368
11783.11 336
11784.13 309
11785.16 321
11786.18 309
11787.21 334
11788.23 334
11789.26 316
11790.28 337
11791.31 361
11792.34 346
11793.36 301
11794.39 339
11795.41 329
11796.44 332
11797.47 333
11798.49 344
11799.52 376
11800.54 360
11801.57 352
11802.60 329
11803.62 347
11804.65 331
11805.67 321
11806.70 331
11807.73 338
11808.75 317
11809.78 362
11810.81 376
11811.83 374
11812.86 329
11813.89 323
11814.91 375
11815.94 313
11816.97 323
11817.99 323
11819.02 325
11820.05 372
11821.07 376
11822.10 317
11823.13 329
11824.16 308
11825.18 342
11826.21 356
11827.24 371
11828.26 347
11829.29 377
11830.32 363
11831.35 359
11832.37 386
11833.40 350
11834.43 340
11835.46 369
11836.48 349
11837.51 325
11838.54 406
11839.57 422
11840.59 380
11841.62 354
11842.65 359
11843.68 332
11844.71 397
11845.73 395
11846.76 328
11847.79 339
11848.82 353
11849.85 366
11850.88 353
11851.90 401
11852.93 413
11853.96 399
11854.99 408
11856.02 389
11857.05 396
11858.07 374
11859.10 414
11860.13 401
11861.16 381
11862.19 351
11863.22 385
11864.25 403
11865.28 402
11866.30 395
11867.33 413
11868.36 456
11869.39 460
11870.42 433
11871.45 410
11872.48 449
11873.51 449
11874.54 372
11875.57 462
11876.60 405
11877.63 431
11878.65 432
11879.68 420
11880.71 418
11881.74 447
11882.77 471
11883.80 492
11884.83 406
11885.86 439
11886.89 484
11887.92 503
11888.95 481
11889.98 494
11891.01 510
11892.04 555
11893.07 502
11894.10 566
11895.13 546
11896.16 471
11897.19 495
11898.22 517
11899.25 537
11900.28 560
11901.31 497
11902.34 527
11903.38 607
11904.41 629
11905.44 611
11906.47 665
11907.50 679
11908.53 685
11909.56 580
11910.59 603
11911.62 611
11912.65 633
11913.68 652
11914.71 644
11915.75 603
11916.78 546
11917.81 564
11918.84 520
11919.87 559
11920.90 601
11921.93 613
11922.96 544
11924.00 506
11925.03 525
11926.06 542
11927.09 560
11928.12 526
11929.15 598
11930.18 580
11931.22 604
11932.25 655
11933.28 662
11934.31 681
11935.34 819
11936.38 907
11937.41 924
11938.44 907
11939.47 855
11940.50 865
11941.54 768
11942.57 739
11943.60 742
11944.63 668
11945.67 664
11946.70 620
11947.73 611
11948.76 573
11949.80 579
11950.83 516
11951.86 557
11952.89 524
11953.93 510
11954.96 508
11955.99 489
11957.02 498
11958.06 517
11959.09 522
11960.12 468
11961.16 501
11962.19 493
11963.22 482
11964.26 493
11965.29 528
11966.32 452
11967.36 472
11968.39 483
11969.42 475
11970.46 476
11971.49 427
11972.52 486
11973.56 510
11974.59 470
11975.62 462
11976.66 440
11977.69 423
11978.73 442
11979.76 455
11980.79 464
11981.83 470
11982.86 429
11983.89 486
11984.93 475
11985.96 437
11987.00 446
11988.03 476
11989.07 501
11990.10 512
11991.13 515
11992.17 449
11993.20 468
11994.24 467
11995.27 475
11996.31 470
11997.34 489
11998.38 477
11999.41 486
12000.45 463
12001.48 446
12002.51 489
12003.55 513
12004.58 533
12005.62 478
12006.65 468
12007.69 460
12008.72 462
12009.76 532
12010.80 495
12011.83 476
12012.87 496
12013.90 512
12014.94 492
12015.97 499
12017.01 528
12018.04 494
12019.08 506
12020.11 487
12021.15 508
12022.19 551
12023.22 562
12024.26 543
12025.29 531
12026.33 513
12027.36 561
12028.40 563
12029.44 523
12030.47 551
12031.51 512
12032.54 561
12033.58 512
12034.62 529
12035.65 592
12036.69 558
12037.73 521
12038.76 499
12039.80 528
12040.84 546
12041.87 592
12042.91 601
12043.94 606
12044.98 589
12046.02 550
12047.06 584
12048.09 535
12049.13 562
12050.17 560
12051.20 488
12052.24 530
12053.28 561
12054.31 559
12055.35 558
12056.39 549
12057.43 515
12058.46 529
12059.50 589
12060.54 584
12061.57 602
12062.61 609
12063.65 588
12064.69 572
12065.72 566
12066.76 585
12067.80 620
12068.84 551
12069.88 532
12070.91 572
12071.95 555
12072.99 601
12074.03 600
12075.06 655
12076.10 579
12077.14 598
12078.18 629
12079.22 663
12080.26 633
12081.29 605
12082.33 626
12083.37 606
12084.41 606
12085.45 652
12086.49 675
12087.52 653
12088.56 663
12089.60 605
12090.64 620
12091.68 679
12092.72 649
12093.76 693
12094.79 735
12095.83 661
12096.87 653
12097.91 748
12098.95 829
12099.99 750
12101.03 737
12102.07 763
12103.11 777
12104.15 799
12105.19 828
12106.22 804
12107.26 883
12108.30 982
12109.34 957
12110.38 1022
12111.42 1030
12112.46 974
12113.50 982
12114.54 829
12115.58 836
12116.62 771
12117.66 690
12118.70 714
12119.74 684
12120.78 662
12121.82 592
12122.86 565
12123.90 545
12124.94 488
12125.98 535
12127.02 530
12128.06 566
12129.10 534
12130.14 519
12131.18 472
12132.22 478
12133.26 500
12134.30 478
12135.34 511
12136.38 479
12137.42 494
12138.47 507
12139.51 489
12140.55 504
12141.59 560
12142.63 442
12143.67 465
12144.71 457
12145.75 473
12146.79 462
12147.83 426
12148.87 486
12149.92 487
12150.96 423
12152.00 470
12153.04 466
12154.08 516
12155.12 489
12156.16 471
12157.21 457
12158.25 457
12159.29 411
12160.33 410
12161.37 406
12162.41 425
12163.46 439
12164.50 454
12165.54 406
12166.58 418
12167.62 449
12168.67 442
12169.71 412
12170.75 399
12171.79 426
12172.83 459
12173.88 452
12174.92 419
12175.96 432
12177.00 415
12178.05 455
12179.09 411
12180.13 443
12181.17 428
12182.22 454
12183.26 494
12184.30 446
12185.34 465
12186.39 467
12187.43 482
12188.47 461
12189.51 418
12190.56 430
12191.60 432
12192.64 465
12193.69 467
12194.73 452
12195.77 417
12196.82 422
12197.86 440
12198.90 450
12199.95 449
12200.99 439
12202.03 441
12203.08 438
12204.12 439
12205.16 384
12206.21 401
12207.25 431
12208.29 413
12209.34 399
12210.38 411
12211.43 413
12212.47 431
12213.51 414
12214.56 455
12215.60 437
12216.65 421
12217.69 452
12218.73 417
12219.78 424
12220.82 434
12221.87 429
12222.91 384
12223.96 354
12225.00 383
12226.04 420
12227.09 399
12228.13 395
12229.18 425
12230.22 459
12231.27 445
12232.31 414
12233.36 443
12234.40 450
12235.45 412
12236.49 416
12237.54 406
12238.58 436
12239.63 412
12240.67 444
12241.72 395
12242.76 375
12243.81 422
12244.85 380
12245.90 424
12246.94 409
12247.99 420
12249.03 442
12250.08 406
12251.12 402
12252.17 381
12253.22 393
12254.26 392
12255.31 380
12256.35 421
12257.40 404
12258.44 443
12259.49 432
12260.54 353
12261.58 383
12262.63 389
12263.67 386
12264.72 370
12265.77 363
12266.81 352
12267.86 342
12268.91 378
12269.95 364
12271.00 373
12272.04 359
12273.09 343
12274.14 342
12275.18 371
12276.23 375
12277.28 367
12278.32 352
12279.37 361
12280.42 343
12281.46 361
12282.51 347
12283.56 374
12284.61 347
12285.65 292
12286.70 328
12287.75 401
12288.79 371
12289.84 326
12290.89 367
12291.94 347
12292.98 290
12294.03 329
12295.08 337
12296.13 331
12297.17 344
12298.22 338
12299.27 345
12300.32 328
12301.36 330
12302.41 324
12303.46 327
12304.51 339
12305.55 320
12306.60 288
12307.65 342
12308.70 333
12309.75 303
12310.79 350
12311.84 341
12312.89 365
12313.94 340
12314.99 371
12316.04 329
12317.08 339
12318.13 364
12319.18 372
12320.23 356
12321.28 305
12322.33 345
12323.37 385
12324.42 318
12325.47 330
12326.52 296
12327.57 330
12328.62 322
12329.67 343
12330.72 309
12331.77 321
12332.81 300
12333.86 330
12334.91 342
12335.96 313
12337.01 340
12338.06 376
12339.11 306
12340.16 327
12341.21 324
12342.26 329
12343.31 349
12344.36 347
12345.41 349
12346.46 335
12347.51 298
12348.56 345
12349.61 339
12350.65 302
12351.70 316
12352.75 331
12353.80 312
12354.85 316
12355.90 322
12356.95 299
12358.00 294
12359.05 296
12360.11 314
12361.16 328
12362.21 365
12363.26 354
12364.31 355
12365.36 335
12366.41 332
12367.46 351
12368.51 294
12369.56 322
12370.61 322
12371.66 315
12372.71 359
12373.76 329
12374.81 377
12375.86 375
12376.91 369
12377.97 353
12379.02 310
12380.07 326
12381.12 342
12382.17 394
12383.22 373
12384.27 361
12385.32 380
12386.37 362
12387.43 335
12388.48 327
12389.53 331
12390.58 340
12391.63 363
12392.68 337
12393.74 328
12394.79 367
12395.84 335
12396.89 315
12397.94 347
12398.99 347
12400.05 329
12401.10 358
12402.15 388
12403.20 332
12404.25 319
12405.31 384
12406.36 390
12407.41 364
12408.46 372
12409.51 332
12410.57 357
12411.62 337
12412.67 358
12413.72 379
12414.78 390
12415.83 389
12416.88 347
12417.93 359
12418.99 368
12420.04 389
12421.09 352
12422.15 367
12423.20 390
12424.25 330
12425.30 400
12426.36 406
12427.41 342
12428.46 335
12429.52 356
12430.57 357
12431.62 369
12432.68 376
12433.73 377
12434.78 355
12435.84 364
12436.89 381
12437.94 368
12439.00 323
12440.05 383
12441.10 362
12442.16 364
12443.21 372
12444.27 376
12445.32 358
12446.37 351
12447.43 342
12448.48 344
12449.54 330
12450.59 362
12451.64 387
12452.70 418
12453.75 338
12454.81 378
12455.86 392
12456.91 390
12457.97 399
12459.02 387
12460.08 369
12461.13 373
12462.19 372
12463.24 404
12464.30 374
12465.35 345
12466.41 360
12467.46 359
12468.52 324
12469.57 372
12470.63 365
12471.68 392
12472.73 360
12473.79 389
12474.85 392
12475.90 363
12476.96 343
12478.01 407
12479.07 412
12480.12 373
12481.18 406
12482.23 468
12483.29 440
12484.34 435
12485.40 417
12486.45 439
12487.51 470
12488.57 435
12489.62 440
12490.68 443
12491.73 482
12492.79 518
12493.84 507
12494.90 520
12495.96 637
12497.01 661
12498.07 672
12499.12 713
12500.18 724
12501.24 795
12502.29 802
12503.35 808
12504.41 832
12505.46 838
12506.52 741
12507.57 693
12508.63 666
12509.69 622
12510.74 535
12511.80 522
12512.86 502
12513.91 499
12514.97 457
12516.03 435
12517.08 392
12518.14 394
12519.20 424
12520.26 426
12521.31 414
12522.37 436
12523.43 436
12524.48 444
12525.54 436
12526.60 413
12527.66 405
12528.71 359
12529.77 398
12530.83 429
12531.89 431
12532.94 389
12534.00 417
12535.06 387
12536.12 411
12537.17 425
12538.23 415
12539.29 411
12540.35 401
12541.41 404
12542.46 347
12543.52 376
12544.58 372
12545.64 363
12546.70 384
12547.75 340
12548.81 378
12549.87 400
12550.93 369
12551.99 400
12553.05 427
12554.10 363
12555.16 357
12556.22 394
12557.28 385
12558.34 375
12559.40 358
12560.46 395
12561.51 386
12562.57 384
12563.63 346
12564.69 393
12565.75 369
12566.81 425
12567.87 383
12568.93 376
12569.99 386
12571.04 382
12572.10 405
12573.16 426
12574.22 431
12575.28 473
12576.34 418
12577.40 467
12578.46 475
12579.52 477
12580.58 522
12581.64 535
12582.70 556
12583.76 543
12584.82 515
12585.88 522
12586.94 486
12588.00 470
12589.06 415
12590.12 418
12591.18 406
12592.24 434
12593.30 454
12594.36 421
12595.42 387
12596.48 409
12597.54 415
12598.60 450
12599.66 461
12600.72 445
12601.78 440
12602.84 395
12603.90 405
12604.96 365
12606.02 412
12607.08 391
12608.14 401
12609.20 387
12610.27 405
12611.33 371
12612.39 342
12613.45 370
12614.51 372
12615.57 408
12616.63 336
12617.69 361
12618.75 370
12619.81 352
12620.88 315
12621.94 347
12623.00 395
12624.06 364
12625.12 402
12626.18 341
12627.24 368
12628.31 391
12629.37 379
12630.43 347
12631.49 394
12632.55 363
12633.61 336
12634.68 348
12635.74 369
12636.80 329
12637.86 349
12638.92 322
12639.99 330
12641.05 340
12642.11 328
12643.17 348
12644.23 373
12645.30 359
12646.36 305
12647.42 362
12648.48 364
12649.55 367
12650.61 302
12651.67 351
12652.73 329
12653.80 362
12654.86 356
12655.92 320
12656.99 348
12658.05 331
12659.11 380
12660.17 349
12661.24 300
12662.30 315
12663.36 394
12664.43 356
12665.49 313
12666.55 368
12667.62 397
12668.68 368
12669.74 360
12670.81 343
12671.87 356
12672.93 347
12674.00 364
12675.06 352
12676.12 355
12677.19 302
12678.25 357
12679.31 327
12680.38 336
12681.44 341
12682.51 362
12683.57 307
12684.63 294
12685.70 302
12686.76 328
12687.83 314
12688.89 336
12689.95 291
12691.02 333
12692.08 334
12693.15 325
12694.21 341
12695.28 325
12696.34 335
12697.40 318
12698.47 348
12699.53 318
12700.60 318
12701.66 333
12702.73 364
12703.79 365
12704.86 332
12705.92 295
12706.99 306
12708.05 336
12709.12 317
12710.18 295
12711.25 351
12712.31 320
12713.38 328
12714.44 328
12715.51 328
12716.57 303
12717.64 289
12718.70 314
12719.77 277
12720.83 293
12721.90 307
12722.97 332
12724.03 309
12725.10 341
12726.16 349
12727.23 313
12728.29 277
12729.36 357
12730.43 375
12731.49 344
12732.56 314
12733.62 320
12734.69 342
12735.76 371
12736.82 311
12737.89 336
12738.95 345
12740.02 351
12741.09 292
12742.15 284
12743.22 314
12744.29 310
12745.35 305
12746.42 295
12747.49 328
12748.55 327
12749.62 294
12750.69 329
12751.75 318
12752.82 298
12753.89 309
12754.95 339
12756.02 335
12757.09 348
12758.15 301
12759.22 305
12760.29 273
12761.36 292
12762.42 329
12763.49 280
12764.56 254
12765.62 283
12766.69 327
12767.76 334
12768.83 307
12769.89 290
12770.96 292
12772.03 302
12773.10 291
12774.17 283
12775.23 293
12776.30 253
12777.37 285
12778.44 306
12779.50 287
12780.57 317
12781.64 302
12782.71 271
12783.78 281
12784.84 273
12785.91 266
12786.98 284
12788.05 298
12789.12 269
12790.19 294
12791.25 293
12792.32 297
12793.39 287
12794.46 318
12795.53 263
12796.60 280
12797.67 289
12798.73 268
12799.80 267
12800.87 249
12801.94 279
12803.01 278
12804.08 280
12805.15 278
12806.22 285
12807.29 302
12808.36 282
12809.42 290
12810.49 296
12811.56 321
12812.63 281
12813.70 283
12814.77 259
12815.84 287
12816.91 296
12817.98 271
12819.05 254
12820.12 276
12821.19 314
12822.26 262
12823.33 267
12824.40 279
12825.47 301
12826.54 286
12827.61 296
12828.68 251
12829.75 252
12830.82 279
12831.89 276
12832.96 256
12834.03 281
12835.10 358
12836.17 281
12837.24 266
12838.31 302
12839.38 279
12840.45 265
12841.52 269
12842.59 277
12843.66 279
12844.73 262
12845.80 259
12846.87 258
12847.95 272
12849.02 280
12850.09 303
12851.16 292
12852.23 292
12853.30 231
12854.37 252
12855.44 271
12856.51 240
12857.58 228
12858.66 262
12859.73 264
12860.80 229
12861.87 238
12862.94 257
12864.01 240
12865.08 240
12866.16 236
12867.23 255
12868.30 238
12869.37 227
12870.44 276
12871.51 253
12872.59 227
12873.66 232
12874.73 210
12875.80 217
12876.87 229
12877.95 243
12879.02 240
12880.09 251
12881.16 223
12882.23 264
12883.31 233
12884.38 192
12885.45 229
12886.52 264
12887.60 238
12888.67 233
12889.74 268
12890.81 245
12891.89 256
12892.96 287
12894.03 299
12895.11 255
12896.18 256
12897.25 291
12898.32 289
12899.40 220
12900.47 215
12901.54 240
12902.62 262
12903.69 250
12904.76 273
12905.84 275
12906.91 249
12907.98 227
12909.06 224
12910.13 238
12911.20 225
12912.28 231
12913.35 240
12914.42 271
12915.50 264
12916.57 241
12917.64 247
12918.72 244
12919.79 227
12920.87 235
12921.94 245
12923.01 200
12924.09 226
12925.16 235
12926.24 256
12927.31 234
12928.38 209
12929.46 228
12930.53 233
12931.61 253
12932.68 264
12933.76 243
12934.83 219
12935.90 248
12936.98 267
12938.05 256
12939.13 239
12940.20 237
12941.28 253
12942.35 262
12943.43 244
12944.50 231
12945.58 219
12946.65 243
12947.73 243
12948.80 255
12949.88 239
12950.95 286
12952.03 275
12953.10 205
12954.18 225
12955.25 261
12956.33 249
12957.40 279
12958.48 265
12959.55 258
12960.63 219
12961.70 242
12962.78 273
12963.86 248
12964.93 219
12966.01 241
12967.08 256
12968.16 276
12969.24 290
12970.31 268
12971.39 252
12972.46 262
12973.54 275
12974.62 263
12975.69 232
12976.77 245
12977.84 298
12978.92 246
12980.00 240
12981.07 250
12982.15 241
12983.23 242
12984.30 260
12985.38 268
12986.46 230
12987.53 288
12988.61 226
12989.69 202
12990.76 233
12991.84 280
12992.92 241
12993.99 232
12995.07 265
12996.15 256
12997.22 254
12998.30 241
12999.38 256
13000.45 259
13001.53 248
13002.61 297
13003.69 223
13004.76 234
13005.84 274
13006.92 259
13008.00 271
13009.07 256
13010.15 279
13011.23 259
13012.31 282
13013.38 296
13014.46 304
13015.54 285
13016.62 290
13017.70 297
13018.77 282
13019.85 284
13020.93 260
13022.01 255
13023.09 242
13024.16 269
13025.24 234
13026.32 255
13027.40 262
13028.48 261
13029.56 254
13030.63 244
13031.71 236
13032.79 229
13033.87 231
13034.95 233
13036.03 273
13037.11 289
13038.18 267
13039.26 291
13040.34 294
13041.42 296
13042.50 247
13043.58 255
13044.66 225
13045.74 233
13046.82 246
13047.89 291
13048.97 250
13050.05 284
13051.13 299
13052.21 225
13053.29 234
13054.37 248
13055.45 253
13056.53 276
13057.61 257
13058.69 267
13059.77 271
13060.85 272
13061.93 230
13063.01 259
13064.09 247
13065.17 301
13066.25 272
13067.33 263
13068.41 267
13069.49 231
13070.57 247
13071.65 248
13072.73 261
13073.81 254
13074.89 245
13075.97 281
13077.05 288
13078.13 280
13079.21 279
13080.29 259
13081.37 278
13082.45 310
13083.53 302
13084.61 247
13085.69 220
13086.77 249
13087.85 252
13088.94 261
13090.02 251
13091.10 261
13092.18 246
13093.26 236
13094.34 298
13095.42 305
13096.50 275
13097.58 249
13098.66 223
13099.75 235
13100.83 230
13101.91 245
13102.99 247
13104.07 281
13105.15 274
13106.23 285
13107.32 261
13108.40 254
13109.48 292
13110.56 246
13111.64 251
13112.72 251
13113.81 276
13114.89 265
13115.97 248
13117.05 255
13118.13 238
13119.22 249
13120.30 260
13121.38 256
13122.46 265
13123.55 281
13124.63 251
13125.71 277
13126.79 246
13127.88 244
13128.96 240
13130.04 250
13131.12 245
13132.21 259
13133.29 277
13134.37 282
13135.45 260
13136.54 235
13137.62 273
13138.70 245
13139.79 258
13140.87 266
13141.95 258
13143.03 262
13144.12 229
13145.20 245
13146.28 257
13147.37 294
13148.45 303
13149.53 280
13150.62 246
13151.70 264
13152.78 271
13153.87 248
13154.95 243
13156.03 292
13157.12 272
13158.20 253
13159.29 221
13160.37 243
13161.45 258
13162.54 266
13163.62 258
13164.71 253
13165.79 301
13166.87 264
13167.96 247
13169.04 227
13170.13 223
13171.21 258
13172.29 252
13173.38 241
13174.46 222
13175.55 246
13176.63 269
13177.72 282
13178.80 224
13179.89 267
13180.97 271
13182.06 290
13183.14 279
13184.22 252
13185.31 268
13186.39 293
13187.48 259
13188.56 257
13189.65 296
13190.73 268
13191.82 273
13192.90 309
13193.99 277
13195.07 288
13196.16 259
13197.25 249
13198.33 261
13199.42 235
13200.50 239
13201.59 271
13202.67 273
13203.76 297
13204.84 296
13205.93 310
13207.02 261
13208.10 277
13209.19 269
13210.27 291
13211.36 261
13212.44 286
13213.53 256
13214.62 285
13215.70 251
13216.79 266
13217.88 259
13218.96 281
13220.05 252
13221.13 296
13222.22 344
13223.31 307
13224.39 283
13225.48 293
13226.57 297
13227.65 281
13228.74 278
13229.83 292
13230.91 313
13232.00 296
13233.09 313
13234.17 312
13235.26 271
13236.35 304
13237.43 312
13238.52 247
13239.61 303
13240.70 288
13241.78 307
13242.87 255
13243.96 301
13245.04 277
13246.13 301
13247.22 283
13248.31 322
13249.39 305
13250.48 267
13251.57 266
13252.66 254
13253.74 287
13254.83 316
13255.92 312
13257.01 305
13258.10 322
13259.18 309
13260.27 332
13261.36 271
13262.45 302
13263.54 302
13264.62 294
13265.71 300
13266.80 320
13267.89 330
13268.98 331
13270.06 293
13271.15 322
13272.24 293
13273.33 323
13274.42 310
13275.51 316
13276.60 292
13277.68 310
13278.77 319
13279.86 315
13280.95 310
13282.04 286
13283.13 308
13284.22 301
13285.31 320
13286.39 340
13287.48 327
13288.57 316
13289.66 344
13290.75 341
13291.84 290
13292.93 303
13294.02 340
13295.11 343
13296.20 362
13297.29 340
13298.38 356
13299.47 398
13300.56 356
13301.65 350
13302.73 341
13303.82 371
13304.91 376
13306.00 351
13307.09 368
13308.18 384
13309.27 394
13310.36 398
13311.45 424
13312.54 373
13313.63 368
13314.72 414
13315.81 401
13316.90 408
13318.00 381
13319.09 388
13320.18 365
13321.27 367
13322.36 371
13323.45 343
13324.54 347
13325.63 406
13326.72 433
13327.81 379
13328.90 369
13329.99 400
13331.08 385
13332.17 378
13333.26 365
13334.35 368
13335.45 374
13336.54 404
13337.63 407
13338.72 375
13339.81 406
13340.90 426
13341.99 426
13343.08 430
13344.18 400
13345.27 391
13346.36 407
13347.45 363
13348.54 381
13349.63 391
13350.72 350
13351.82 405
13352.91 419
13354.00 415
13355.09 414
13356.18 440
13357.28 417
13358.37 430
13359.46 429
13360.55 423
13361.64 423
13362.74 413
13363.83 396
13364.92 408
13366.01 386
13367.10 413
13368.20 457
13369.29 439
13370.38 445
13371.47 425
13372.57 416
13373.66 482
13374.75 486
13375.84 486
13376.94 476
13378.03 422
13379.12 393
13380.22 396
13381.31 436
13382.40 444
13383.49 444
13384.59 439
13385.68 420
13386.77 468
13387.87 457
13388.96 355
13390.05 340
13391.15 351
13392.24 374
13393.33 406
13394.43 390
13395.52 370
13396.61 382
13397.71 367
13398.80 341
13399.90 366
13400.99 394
13402.08 356
13403.18 349
13404.27 351
13405.36 324
13406.46 337
13407.55 389
13408.65 410
13409.74 381
13410.83 365
13411.93 365
13413.02 384
13414.12 332
13415.21 333
13416.31 361
13417.40 358
13418.49 326
13419.59 382
13420.68 364
13421.78 408
13422.87 426
13423.97 407
13425.06 369
13426.16 372
13427.25 398
13428.35 397
13429.44 381
13430.54 345
13431.63 382
13432.73 364
13433.82 356
13434.92 337
13436.01 362
13437.11 391
13438.20 358
13439.30 336
13440.39 334
13441.49 330
13442.58 371
13443.68 365
13444.77 365
13445.87 377
13446.96 388
13448.06 356
13449.16 423
13450.25 402
13451.35 388
13452.44 417
13453.54 375
13454.64 399
13455.73 365
13456.83 381
13457.92 391
13459.02 381
13460.12 390
13461.21 394
13462.31 407
13463.40 451
13464.50 450
13465.60 443
13466.69 395
13467.79 413
13468.89 463
13469.98 457
13471.08 454
13472.18 476
13473.27 487
13474.37 476
13475.47 438
13476.56 438
13477.66 476
13478.76 449
13479.85 443
13480.95 450
13482.05 411
13483.14 494
13484.24 434
13485.34 430
13486.44 411
13487.53 447
13488.63 427
13489.73 466
13490.83 435
13491.92 450
13493.02 499
13494.12 422
13495.21 491
13496.31 505
13497.41 487
13498.51 469
13499.61 460
13500.70 480
13501.80 504
13502.90 547
13504.00 515
13505.10 529
13506.19 541
13507.29 525
13508.39 543
13509.49 551
13510.59 539
13511.68 548
13512.78 543
13513.88 561
13514.98 547
13516.08 553
13517.18 502
13518.27 459
13519.37 490
13520.47 479
13521.57 418
13522.67 472
13523.77 405
13524.87 438
13525.96 449
13527.06 481
13528.16 405
13529.26 384
13530.36 389
13531.46 435
13532.56 417
13533.66 358
13534.76 416
13535.86 416
13536.96 454
13538.05 421
13539.15 377
13540.25 383
13541.35 432
13542.45 382
13543.55 387
13544.65 381
13545.75 361
13546.85 401
13547.95 382
13549.05 381
13550.15 360
13551.25 350
13552.35 357
13553.45 347
13554.55 355
13555.65 315
13556.75 365
13557.85 411
13558.95 345
13560.05 339
13561.15 386
13562.25 366
13563.35 360
13564.45 346
13565.55 383
13566.65 367
13567.75 342
13568.85 339
13569.95 288
13571.05 363
13572.16 340
13573.26 355
13574.36 360
13575.46 323
13576.56 325
13577.66 352
13578.76 340
13579.86 338
13580.96 364
13582.06 351
13583.16 311
13584.27 338
13585.37 357
13586.47 336
13587.57 311
13588.67 311
13589.77 365
13590.87 336
13591.98 321
13593.08 372
13594.18 357
13595.28 356
13596.38 340
13597.48 388
13598.59 344
13599.69 377
13600.79 345
13601.89 353
13602.99 358
13604.10 367
13605.20 305
13606.30 328
13607.40 308
13608.50 320
13609.61 359
13610.71 322
13611.81 361
13612.91 332
13614.02 311
13615.12 355
13616.22 354
13617.32 342
13618.43 358
13619.53 304
13620.63 355
13621.73 368
13622.84 329
13623.94 357
13625.04 339
13626.14 357
13627.25 312
13628.35 344
13629.45 320
13630.56 359
13631.66 351
13632.76 333
13633.87 327
13634.97 352
13636.07 367
13637.18 401
13638.28 390
13639.38 353
13640.49 355
13641.59 345
13642.69 292
13643.80 314
13644.90 317
13646.00 334
13647.11 370
13648.21 299
13649.32 331
13650.42 336
13651.52 321
13652.63 342
13653.73 304
13654.84 321
13655.94 368
13657.04 330
13658.15 331
13659.25 324
13660.36 380
13661.46 367
13662.57 313
13663.67 320
13664.77 303
13665.88 327
13666.98 339
13668.09 328
13669.19 355
13670.30 358
13671.40 370
13672.51 349
13673.61 328
13674.72 309
13675.82 350
13676.93 300
13678.03 329
13679.14 295
13680.24 304
13681.35 350
13682.45 301
13683.56 302
13684.66 316
13685.77 285
13686.87 309
13687.98 317
13689.08 333
13690.19 345
13691.29 325
13692.40 326
13693.51 383
13694.61 378
13695.72 322
13696.82 309
13697.93 330
13699.03 347
13700.14 329
13701.25 359
13702.35 371
13703.46 366
13704.56 332
13705.67 355
13706.78 365
13707.88 347
13708.99 307
13710.10 315
13711.20 368
13712.31 363
13713.41 364
13714.52 350
13715.63 358
13716.73 340
13717.84 366
13718.95 375
13720.05 372
13721.16 322
13722.27 342
13723.37 346
13724.48 362
13725.59 370
13726.70 438
13727.80 444
13728.91 398
13730.02 393
13731.12 406
13732.23 452
13733.34 459
13734.45 395
13735.55 427
13736.66 465
13737.77 399
13738.87 405
13739.98 443
13741.09 467
13742.20 485
13743.31 426
13744.41 411
13745.52 430
13746.63 433
13747.74 439
13748.84 474
13749.95 433
13751.06 444
13752.17 434
13753.28 444
13754.38 444
13755.49 436
13756.60 424
13757.71 475
13758.82 483
13759.93 514
13761.03 489
13762.14 476
13763.25 487
13764.36 579
13765.47 483
13766.58 497
13767.68 537
13768.79 560
13769.90 547
13771.01 534
13772.12 544
13773.23 626
13774.34 667
13775.45 700
13776.56 703
13777.66 753
13778.77 813
13779.88 791
13780.99 779
13782.10 800
13783.21 779
13784.32 751
13785.43 685
13786.54 638
13787.65 626
13788.76 609
13789.87 602
13790.98 594
13792.09 566
13793.20 510
13794.31 563
13795.42 509
13796.52 436
13797.63 455
13798.74 435
13799.85 478
13800.96 413
13802.07 422
13803.18 435
13804.29 398
13805.40 377
13806.51 418
13807.63 419
13808.74 383
13809.85 407
13810.96 423
13812.07 404
13813.18 420
13814.29 436
13815.40 448
13816.51 417
13817.62 433
13818.73 443
13819.84 423
13820.95 389
13822.06 420
13823.17 420
13824.28 423
13825.40 401
13826.51 362
13827.62 376
13828.73 409
13829.84 428
13830.95 391
13832.06 379
13833.17 382
13834.28 307
13835.40 317
13836.51 383
13837.62 353
13838.73 334
13839.84 354
13840.95 351
13842.06 381
13843.18 326
13844.29 327
13845.40 328
13846.51 360
13847.62 388
13848.74 376
13849.85 340
13850.96 343
13852.07 390
13853.18 378
13854.30 406
13855.41 432
13856.52 403
13857.63 427
13858.74 404
13859.86 382
13860.97 391
13862.08 413
13863.19 382
13864.31 358
13865.42 376
13866.53 403
13867.64 415
13868.76 405
13869.87 368
13870.98 363
13872.10 412
13873.21 407
13874.32 370
13875.43 383
13876.55 383
13877.66 425
13878.77 374
13879.89 386
13881.00 403
13882.11 462
13883.23 427
13884.34 395
13885.45 414
13886.57 377
13887.68 460
13888.79 408
13889.91 377
13891.02 386
13892.13 413
13893.25 415
13894.36 411
13895.48 375
13896.59 368
13897.70 373
13898.82 466
13899.93 421
13901.05 416
13902.16 382
13903.27 437
13904.39 446
13905.50 414
13906.62 358
13907.73 357
13908.85 400
13909.96 435
13911.07 371
13912.19 360
13913.30 363
13914.42 348
13915.53 385
13916.65 359
13917.76 357
13918.88 342
13919.99 326
13921.11 354
13922.22 387
13923.34 348
13924.45 370
13925.57 327
13926.68 386
13927.80 323
13928.91 331
13930.03 336
13931.14 380
13932.26 358
13933.37 321
13934.49 327
13935.60 346
13936.72 348
13937.83 369
13938.95 358
13940.06 353
13941.18 330
13942.30 364
13943.41 364
13944.53 343
13945.64 364
13946.76 374
13947.87 370
13948.99 343
13950.11 347
13951.22 347
13952.34 330
13953.45 339
13954.57 342
13955.69 329
13956.80 304
13957.92 337
13959.04 341
13960.15 359
13961.27 310
13962.39 337
13963.50 330
13964.62 324
13965.73 350
13966.85 355
13967.97 349
13969.08 370
13970.20 344
13971.32 336
13972.44 358
13973.55 388
13974.67 372
13975.79 364
13976.90 383
13978.02 360
13979.14 365
13980.25 354
13981.37 318
13982.49 349
13983.61 406
13984.72 379
13985.84 375
13986.96 375
13988.08 309
13989.19 315
13990.31 346
13991.43 373
13992.55 332
13993.66 334
13994.78 348
13995.90 362
13997.02 389
13998.14 364
13999.25 358
14000.37 336
14001.49 359
14002.61 387
14003.73 405
14004.84 363
14005.96 358
14007.08 364
14008.20 362
14009.32 358
14010.44 357
14011.55 348
14012.67 348
14013.79 370
14014.91 362
14016.03 370
14017.15 388
14018.27 369
14019.38 350
14020.50 371
14021.62 366
14022.74 347
14023.86 336
14024.98 357
14026.10 367
14027.22 393
14028.34 419
14029.46 353
14030.57 352
14031.69 343
14032.81 347
14033.93 412
14035.05 378
14036.17 366
14037.29 356
14038.41 367
14039.53 340
14040.65 363
14041.77 353
14042.89 351
14044.01 365
14045.13 347
14046.25 326
14047.37 317
14048.49 338
14049.61 332
14050.73 320
14051.85 320
14052.97 318
14054.09 331
14055.21 326
14056.33 280
14057.45 309
14058.57 344
14059.69 341
14060.81 349
14061.93 346
14063.05 341
14064.17 310
14065.29 333
14066.41 345
14067.53 341
14068.65 374
14069.78 382
14070.90 363
14072.02 300
14073.14 306
14074.26 339
14075.38 325
14076.50 369
14077.62 377
14078.74 359
14079.86 366
14080.99 392
14082.11 326
14083.23 330
14084.35 325
14085.47 355
14086.59 366
14087.71 362
14088.84 349
14089.96 406
14091.08 395
14092.20 360
14093.32 365
14094.44 367
14095.57 369
14096.69 379
14097.81 389
14098.93 393
14100.05 386
14101.18 429
14102.30 397
14103.42 404
14104.54 371
14105.66 376
14106.79 370
14107.91 434
14109.03 462
14110.15 415
14111.28 399
14112.40 411
14113.52 413
14114.64 384
14115.77 412
14116.89 383
14118.01 353
14119.13 304
14120.26 351
14121.38 370
14122.50 420
14123.63 362
14124.75 355
14125.87 356
14126.99 358
14128.12 344
14129.24 373
14130.36 386
14131.49 367
14132.61 357
14133.73 325
14134.86 352
14135.98 365
14137.10 380
14138.23 376
14139.35 376
14140.47 364
14141.60 359
14142.72 353
14143.85 358
14144.97 346
14146.09 352
14147.22 347
14148.34 345
14149.47 353
14150.59 341
14151.71 339
14152.84 368
14153.96 385
14155.09 327
14156.21 334
14157.33 322
14158.46 318
14159.58 339
14160.71 356
14161.83 366
14162.96 366
14164.08 345
14165.21 323
14166.33 345
14167.45 316
14168.58 318
14169.70 318
14170.83 330
14171.95 365
14173.08 327
14174.20 299
14175.33 307
14176.45 348
14177.58 368
14178.70 333
14179.83 323
14180.95 312
14182.08 341
14183.20 337
14184.33 309
14185.46 292
14186.58 312
14187.71 332
14188.83 323
14189.96 333
14191.08 319
14192.21 339
14193.33 332
14194.46 321
14195.59 299
14196.71 341
14197.84 322
14198.96 296
14200.09 289
14201.22 332
14202.34 370
14203.47 316
14204.59 314
14205.72 261
14206.85 332
14207.97 340
14209.10 315
14210.23 315
14211.35 293
14212.48 291
14213.61 300
14214.73 329
14215.86 298
14216.99 300
14218.11 312
14219.24 321
14220.37 282
14221.49 282
14222.62 268
14223.75 293
14224.87 313
14226.00 305
14227.13 292
14228.25 304
14229.38 274
14230.51 267
14231.64 252
14232.76 273
14233.89 245
14235.02 297
14236.14 311
14237.27 283
14238.40 269
14239.53 291
14240.66 303
14241.78 341
14242.91 311
14244.04 258
14245.17 287
14246.29 274
14247.42 290
14248.55 247
14249.68 286
14250.81 270
14251.93 308
14253.06 325
14254.19 279
14255.32 261
14256.45 259
14257.57 271
14258.70 246
14259.83 275
14260.96 294
14262.09 284
14263.22 265
14264.34 243
14265.47 245
14266.60 247
14267.73 253
14268.86 273
14269.99 246
14271.12 256
14272.25 269
14273.37 266
14274.50 257
14275.63 236
14276.76 262
14277.89 278
14279.02 262
14280.15 229
14281.28 281
14282.41 241
14283.54 271
14284.67 256
14285.80 253
14286.92 277
14288.05 243
14289.18 240
14290.31 247
14291.44 262
14292.57 265
14293.70 251
14294.83 226
14295.96 252
14297.09 220
14298.22 244
14299.35 220
14300.48 249
14301.61 251
14302.74 253
14303.87 268
14305.00 260
14306.13 271
14307.26 222
14308.39 226
14309.52 251
14310.65 275
14311.78 284
14312.91 278
14314.04 265
14315.18 274
14316.31 281
14317.44 261
14318.57 263
14319.70 267
14320.83 236
14321.96 212
14323.09 218
14324.22 248
14325.35 233
14326.48 215
14327.61 226
14328.75 246
14329.88 228
14331.01 253
14332.14 255
14333.27 232
14334.40 230
14335.53 241
14336.66 245
14337.80 229
14338.93 228
14340.06 236
14341.19 222
14342.32 240
14343.45 232
14344.59 212
14345.72 216
14346.85 235
14347.98 226
14349.11 230
14350.24 256
14351.38 210
14352.51 211
14353.64 236
14354.77 240
14355.91 226
14357.04 238
14358.17 220
14359.30 238
14360.43 228
14361.57 239
14362.70 234
14363.83 206
14364.96 229
14366.10 246
14367.23 232
14368.36 256
14369.49 255
14370.63 233
14371.76 231
14372.89 220
14374.03 175
14375.16 211
14376.29 227
14377.42 237
14378.56 205
14379.69 203
14380.82 244
14381.96 260
14383.09 217
14384.22 211
14385.36 194
14386.49 203
14387.62 196
14388.76 208
14389.89 189
14391.02 216
14392.16 215
14393.29 198
14394.43 232
14395.56 213
14396.69 214
14397.83 226
14398.96 201
14400.09 221
14401.23 207
14402.36 202
14403.50 228
14404.63 191
14405.76 215
14406.90 228
14408.03 210
14409.17 217
14410.30 214
14411.44 186
14412.57 214
14413.70 229
14414.84 224
14415.97 230
14417.11 207
14418.24 203
14419.38 216
14420.51 205
14421.65 205
14422.78 200
14423.92 232
14425.05 178
14426.19 211
14427.32 203
14428.46 205
14429.59 227
14430.73 230
14431.86 228
14433.00 225
14434.13 228
14435.27 227
14436.40 208
14437.54 256
14438.67 209
14439.81 213
14440.95 244
14442.08 253
14443.22 243
14444.35 226
14445.49 223
14446.62 228
14447.76 230
14448.90 219
14450.03 230
14451.17 247
14452.30 231
14453.44 218
14454.58 189
14455.71 188
14456.85 218
14457.98 217
14459.12 210
14460.26 251
14461.39 265
14462.53 240
14463.67 224
14464.80 212
14465.94 212
14467.07 257
14468.21 236
14469.35 221
14470.48 250
14471.62 221
14472.76 224
14473.90 242
14475.03 209
14476.17 228
14477.31 222
14478.44 207
14479.58 220
14480.72 218
14481.85 202
14482.99 223
14484.13 239
14485.27 239
14486.40 202
14487.54 245
14488.68 212
14489.82 232
14490.95 226
14492.09 212
14493.23 258
14494.37 235
14495.50 208
14496.64 239
14497.78 229
14498.92 188
14500.05 202
14501.19 228
14502.33 236
14503.47 218
14504.61 232
14505.74 237
14506.88 254
14508.02 217
14509.16 226
14510.30 259
14511.44 231
14512.57 219
14513.71 237
14514.85 243
14515.99 238
14517.13 224
14518.27 227
14519.41 200
14520.54 219
14521.68 232
14522.82 266
14523.96 228
14525.10 247
14526.24 233
14527.38 225
14528.52 223
14529.65 222
14530.79 276
14531.93 228
14533.07 222
14534.21 217
14535.35 266
14536.49 249
14537.63 274
14538.77 264
14539.91 228
14541.05 254
14542.19 256
14543.33 252
14544.47 207
14545.61 225
14546.75 257
14547.89 252
14549.02 237
14550.16 231
14551.30 246
14552.44 252
14553.58 235
14554.72 234
14555.86 230
14557.00 238
14558.14 272
14559.29 263
14560.43 276
14561.57 225
14562.71 243
14563.85 246
14564.99 247
14566.13 239
14567.27 265
14568.41 306
14569.55 293
14570.69 251
14571.83 266
14572.97 266
14574.11 290
14575.25 253
14576.39 293
14577.53 292
14578.68 287
14579.82 269
14580.96 259
14582.10 281
14583.24 301
14584.38 284
14585.52 310
14586.66 242
14587.80 294
14588.95 264
14590.09 280
14591.23 321
14592.37 334
14593.51 326
14594.65 277
14595.79 287
14596.94 274
14598.08 293
14599.22 286
14600.36 273
14601.50 325
14602.65 320
14603.79 329
14604.93 341
14606.07 276
14607.21 321
14608.36 331
14609.50 326
14610.64 299
14611.78 324
14612.92 329
14614.07 295
14615.21 312
14616.35 302
14617.49 321
14618.64 367
14619.78 346
14620.92 351
14622.06 329
14623.21 330
14624.35 364
14625.49 394
14626.64 338
14627.78 358
14628.92 371
14630.06 352
14631.21 349
14632.35 316
14633.49 340
14634.64 348
14635.78 371
14636.92 384
14638.07 404
14639.21 402
14640.35 426
14641.50 413
14642.64 439
14643.78 446
14644.93 450
14646.07 463
14647.21 442
14648.36 447
14649.50 429
14650.65 403
14651.79 402
14652.93 369
14654.08 345
14655.22 338
14656.37 293
14657.51 360
14658.65 337
14659.80 341
14660.94 336
14662.09 343
14663.23 358
14664.37 327
14665.52 285
14666.66 330
14667.81 324
14668.95 305
14670.10 309
14671.24 286
14672.39 315
14673.53 311
14674.68 253
14675.82 275
14676.97 262
14678.11 274
14679.25 305
14680.40 293
14681.54 279
14682.69 242
14683.83 267
14684.98 285
14686.13 287
14687.27 271
14688.42 284
14689.56 293
14690.71 262
14691.85 261
14693.00 243
14694.14 240
14695.29 248
14696.43 256
14697.58 279
14698.72 289
14699.87 209
14701.02 272
14702.16 228
14703.31 261
14704.45 263
14705.60 247
14706.75 265
14707.89 249
14709.04 225
14710.18 250
14711.33 269
14712.48 248
14713.62 227
14714.77 229
14715.92 223
14717.06 237
14718.21 237
14719.35 235
14720.50 199
14721.65 216
14722.79 248
14723.94 221
14725.09 257
14726.23 290
14727.38 239
14728.53 236
14729.67 233
14730.82 247
14731.97 228
14733.12 224
14734.26 247
14735.41 249
14736.56 251
14737.70 252
14738.85 252
14740.00 242
14741.15 224
14742.29 225
14743.44 210
14744.59 249
14745.74 273
14746.88 243
14748.03 273
14749.18 210
14750.33 238
14751.47 223
14752.62 261
14753.77 255
14754.92 247
14756.07 264
14757.21 260
14758.36 285
14759.51 252
14760.66 251
14761.81 223
14762.95 241
14764.10 206
14765.25 280
14766.40 242
14767.55 259
14768.70 235
14769.84 254
14770.99 241
14772.14 228
14773.29 253
14774.44 264
14775.59 241
14776.74 219
14777.88 261
14779.03 306
14780.18 270
14781.33 276
14782.48 291
14783.63 272
14784.78 287
14785.93 263
14787.08 246
14788.22 215
14789.37 257
14790.52 231
14791.67 252
14792.82 255
14793.97 259
14795.12 240
14796.27 216
14797.42 235
14798.57 257
14799.72 262
14800.87 250
14802.02 283
14803.17 281
14804.32 258
14805.47 278
14806.62 310
14807.77 266
14808.92 257
14810.07 286
14811.22 214
14812.37 225
14813.52 242
14814.67 228
14815.82 223
14816.97 252
14818.12 259
14819.27 225
14820.42 237
14821.57 221
14822.72 219
14823.87 193
14825.02 206
14826.17 204
14827.32 236
14828.47 234
14829.62 234
14830.78 219
14831.93 239
14833.08 246
14834.23 255
14835.38 214
14836.53 243
14837.68 214
14838.83 218
14839.98 200
14841.13 183
14842.29 198
14843.44 223
14844.59 212
14845.74 230
14846.89 228
14848.04 234
14849.19 215
14850.35 204
14851.50 229
14852.65 182
14853.80 215
14854.95 223
14856.10 188
14857.26 208
14858.41 180
14859.56 187
14860.71 213
14861.86 206
14863.02 216
14864.17 221
14865.32 225
14866.47 233
14867.63 218
14868.78 199
14869.93 223
14871.08 217
14872.23 233
14873.39 230
14874.54 217
14875.69 223
14876.84 195
14878.00 206
14879.15 197
14880.30 210
14881.46 233
14882.61 217
14883.76 199
14884.91 205
14886.07 236
14887.22 221
14888.37 216
14889.53 200
14890.68 224
14891.83 221
14892.99 200
14894.14 218
14895.29 215
14896.45 210
14897.60 236
14898.75 261
14899.91 240
14901.06 182
14902.21 233
14903.37 169
14904.52 195
14905.67 185
14906.83 208
14907.98 182
14909.14 180
14910.29 198
14911.44 210
14912.60 221
14913.75 191
14914.91 181
14916.06 212
14917.21 222
14918.37 211
14919.52 176
14920.68 211
14921.83 208
14922.99 203
14924.14 199
14925.30 221
14926.45 204
14927.60 210
14928.76 211
14929.91 212
14931.07 200
14932.22 212
14933.38 182
14934.53 213
14935.69 202
14936.84 212
14938.00 209
14939.15 201
14940.31 185
14941.46 194
14942.62 186
14943.77 205
14944.93 205
14946.08 230
14947.24 203
14948.39 203
14949.55 211
14950.71 211
14951.86 192
14953.02 187
14954.17 219
14955.33 259
14956.48 215
14957.64 220
14958.80 210
14959.95 202
14961.11 206
14962.26 237
14963.42 242
14964.57 217
14965.73 202
14966.89 207
14968.04 227
14969.20 210
14970.36 213
14971.51 233
14972.67 177
14973.82 193
14974.98 184
14976.14 190
14977.29 264
14978.45 233
14979.61 200
14980.76 209
14981.92 179
14983.08 174
14984.23 178
14985.39 171
14986.55 225
14987.70 202
14988.86 195
14990.02 190
14991.18 203
14992.33 178
14993.49 222
14994.65 200
14995.80 220
14996.96 173
14998.12 180
14999.28 182
15000.43 214
15001.59 185
15002.75 174
15003.91 171
15005.06 198
15006.22 182
15007.38 165
15008.54 167
15009.69 179
15010.85 222
15012.01 204
15013.17 195
15014.33 184
15015.48 187
15016.64 188
15017.80 193
15018.96 181
15020.12 199
15021.27 177
15022.43 188
15023.59 198
15024.75 170
15025.91 165
15027.07 210
15028.23 188
15029.38 180
15030.54 171
15031.70 205
15032.86 171
15034.02 186
15035.18 198
15036.34 181
15037.49 188
15038.65 175
15039.81 167
15040.97 173
15042.13 141
15043.29 162
15044.45 190
15045.61 170
15046.77 189
15047.93 190
15049.09 216
15050.24 206
15051.40 191
15052.56 170
15053.72 193
15054.88 189
15056.04 197
15057.20 151
15058.36 174
15059.52 187
15060.68 184
15061.84 134
15063.00 173
15064.16 165
15065.32 151
15066.48 148
15067.64 201
15068.80 193
15069.96 171
15071.12 164
15072.28 166
15073.44 197
15074.60 183
15075.76 152
15076.92 171
15078.08 167
15079.24 166
15080.40 160
15081.56 194
15082.72 182
15083.89 186
15085.05 131
15086.21 153
15087.37 165
15088.53 158
15089.69 189
15090.85 172
15092.01 171
15093.17 133
15094.33 167
15095.49 209
15096.66 170
15097.82 169
15098.98 176
15100.14 158
15101.30 177
15102.46 164
15103.62 168
15104.78 151
15105.95 172
15107.11 162
15108.27 181
15109.43 186
15110.59 189
15111.75 178
15112.92 140
15114.08 150
15115.24 137
15116.40 161
15117.56 174
15118.73 180
15119.89 161
15121.05 171
15122.21 179
15123.37 165
15124.54 171
15125.70 155
15126.86 163
15128.02 157
15129.19 169
15130.35 184
15131.51 201
15132.67 172
15133.84 155
15135.00 137
15136.16 162
15137.32 154
15138.49 171
15139.65 188
15140.81 157
15141.97 161
15143.14 191
15144.30 212
15145.46 163
15146.63 141
15147.79 162
15148.95 189
15150.12 167
15151.28 156
15152.44 187
15153.61 205
15154.77 186
15155.93 171
15157.10 154
15158.26 192
15159.42 199
15160.59 188
15161.75 172
15162.91 173
15164.08 176
15165.24 190
15166.41 174
15167.57 161
15168.73 189
15169.90 195
15171.06 177
15172.23 170
15173.39 166
15174.55 175
15175.72 198
15176.88 162
15178.05 155
15179.21 169
15180.38 168
15181.54 185
15182.70 201
15183.87 170
15185.03 184
15186.20 163
15187.36 169
15188.53 178
15189.69 169
15190.86 171
15192.02 173
15193.19 177
15194.35 181
15195.52 163
15196.68 181
15197.85 166
15199.01 195
15200.18 193
15201.34 178
15202.51 192
15203.67 162
15204.84 149
15206.00 153
15207.17 170
15208.33 159
15209.50 176
15210.66 164
15211.83 207
15213.00 195
15214.16 194
15215.33 184
15216.49 197
15217.66 190
15218.82 156
15219.99 178
15221.16 156
15222.32 180
15223.49 179
15224.65 157
15225.82 179
15226.99 187
15228.15 214
15229.32 187
15230.49 167
15231.65 196
15232.82 187
15233.98 224
15235.15 207
15236.32 175
15237.48 184
15238.65 184
15239.82 192
15240.98 200
15242.15 183
15243.32 190
15244.48 189
15245.65 191
15246.82 176
15247.98 176
15249.15 179
15250.32 211
15251.49 190
15252.65 190
15253.82 201
15254.99 192
15256.16 169
15257.32 163
15258.49 158
15259.66 176
15260.82 178
15261.99 154
15263.16 173
15264.33 161
15265.49 142
15266.66 167
15267.83 165
15269.00 180
15270.17 182
15271.33 210
15272.50 165
15273.67 168
15274.84 187
15276.01 174
15277.17 204
15278.34 162
15279.51 161
15280.68 161
15281.85 171
15283.01 162
15284.18 182
15285.35 181
15286.52 180
15287.69 171
15288.86 151
15290.03 169
15291.19 144
15292.36 158
15293.53 153
15294.70 167
15295.87 163
15297.04 172
15298.21 187
15299.38 158
15300.54 177
15301.71 160
15302.88 165
15304.05 172
15305.22 175
15306.39 176
15307.56 179
15308.73 158
15309.90 163
15311.07 157
15312.24 156
15313.41 141
15314.58 167
15315.75 165
15316.92 181
15318.09 193
15319.25 180
15320.42 175
15321.59 188
15322.76 178
15323.93 160
15325.10 194
15326.27 162
15327.44 185
15328.61 154
15329.78 150
15330.95 167
15332.12 179
15333.29 214
15334.46 199
15335.64 169
15336.81 198
15337.98 177
15339.15 163
15340.32 175
15341.49 145
15342.66 169
15343.83 178
15345.00 187
15346.17 191
15347.34 142
15348.51 163
15349.68 206
15350.85 195
15352.02 204
15353.20 185
15354.37 188
15355.54 182
15356.71 165
15357.88 186
15359.05 161
15360.22 157
15361.39 176
15362.57 195
15363.74 168
15364.91 177
15366.08 170
15367.25 197
15368.42 164
15369.59 132
15370.77 158
15371.94 180
15373.11 187
15374.28 166
15375.45 154
15376.63 160
15377.80 162
15378.97 157
15380.14 135
15381.31 157
15382.49 197
15383.66 169
15384.83 152
15386.00 132
15387.17 145
15388.35 165
15389.52 156
15390.69 140
15391.86 164
15393.04 179
15394.21 163
15395.38 171
15396.55 162
15397.73 180
15398.90 149
15400.07 178
15401.25 132
15402.42 169
15403.59 158
15404.76 167
15405.94 159
15407.11 131
15408.28 138
15409.46 157
15410.63 165
15411.80 179
15412.98 155
15414.15 172
15415.32 161
15416.50 155
15417.67 164
15418.84 208
15420.02 177
15421.19 164
15422.36 175
15423.54 169
15424.71 193
15425.89 146
15427.06 149
15428.23 138
15429.41 141
15430.58 163
15431.76 153
15432.93 164
15434.10 126
15435.28 157
15436.45 184
15437.63 144
15438.80 152
15439.97 173
15441.15 148
15442.32 154
15443.50 150
15444.67 163
15445.85 147
15447.02 177
15448.20 195
15449.37 172
15450.55 155
15451.72 161
15452.89 155
15454.07 143
15455.24 149
15456.42 146
15457.59 152
15458.77 143
15459.94 160
15461.12 196
15462.30 173
15463.47 155
15464.65 147
15465.82 160
15467.00 150
15468.17 162
15469.35 166
15470.52 164
15471.70 165
15472.87 177
15474.05 163
15475.22 159
15476.40 144
15477.58 162
15478.75 157
15479.93 160
15481.10 164
15482.28 197
15483.46 167
15484.63 151
15485.81 135
15486.98 158
15488.16 137
15489.34 124
15490.51 144
15491.69 146
15492.87 180
15494.04 209
15495.22 177
15496.39 153
15497.57 188
15498.75 213
15499.92 170
15501.10 171
15502.28 173
15503.45 152
15504.63 152
15505.81 130
15506.98 151
15508.16 170
15509.34 177
15510.52 140
15511.69 148
15512.87 165
15514.05 176
15515.22 159
15516.40 188
15517.58 179
15518.76 169
15519.93 152
15521.11 195
15522.29 165
15523.47 185
15524.64 122
15525.82 191
15527.00 186
15528.18 141
15529.35 147
15530.53 146
15531.71 170
15532.89 190
15534.07 167
15535.24 192
15536.42 155
15537.60 202
15538.78 172
15539.96 168
15541.13 165
15542.31 163
15543.49 197
15544.67 163
15545.85 157
15547.03 163
15548.20 141
15549.38 156
15550.56 154
15551.74 176
15552.92 152
15554.10 160
15555.28 155
15556.45 172
15557.63 152
15558.81 204
15559.99 150
15561.17 167
15562.35 184
15563.53 179
15564.71 179
15565.89 154
15567.07 155
15568.24 188
15569.42 178
15570.60 185
15571.78 164
15572.96 153
15574.14 192
15575.32 180
15576.50 187
15577.68 195
15578.86 187
15580.04 170
15581.22 191
15582.40 168
15583.58 181
15584.76 179
15585.94 190
15587.12 179
15588.30 183
15589.48 179
15590.66 203
15591.84 195
15593.02 179
15594.20 163
15595.38 169
15596.56 171
15597.74 167
15598.92 178
15600.10 186
15601.28 158
15602.46 150
15603.64 172
15604.82 184
15606.00 182
15607.18 201
15608.36 195
15609.55 199
15610.73 206
15611.91 187
15613.09 215
15614.27 200
15615.45 168
15616.63 169
15617.81 193
15618.99 227
15620.17 224
15621.36 223
15622.54 204
15623.72 196
15624.90 197
15626.08 211
15627.26 217
15628.44 201
15629.63 203
15630.81 184
15631.99 192
15633.17 213
15634.35 221
15635.53 226
15636.72 197
15637.90 210
15639.08 202
15640.26 192
15641.44 204
15642.63 242
15643.81 185
15644.99 174
15646.17 181
15647.35 202
15648.54 221
15649.72 234
15650.90 208
15652.08 208
15653.27 195
15654.45 204
15655.63 252
15656.81 247
15658.00 254
15659.18 247
15660.36 231
15661.54 236
15662.73 206
15663.91 241
15665.09 238
15666.28 213
15667.46 218
15668.64 221
15669.82 232
15671.01 212
15672.19 230
15673.37 223
15674.56 199
15675.74 236
15676.92 222
15678.11 236
15679.29 248
15680.47 221
15681.66 243
15682.84 221
15684.03 214
15685.21 226
15686.39 241
15687.58 248
15688.76 240
15689.94 192
15691.13 198
15692.31 248
15693.50 226
15694.68 216
15695.86 230
15697.05 262
15698.23 212
15699.42 238
15700.60 229
15701.78 208
15702.97 215
15704.15 220
15705.34 224
15706.52 216
15707.71 189
15708.89 196
15710.08 265
15711.26 236
15712.45 212
15713.63 220
15714.81 213
15716.00 228
15717.18 235
15718.37 251
15719.55 252
15720.74 236
15721.92 246
15723.11 253
15724.29 253
15725.48 234
15726.66 244
15727.85 239
15729.04 240
15730.22 239
15731.41 290
15732.59 234
15733.78 255
15734.96 248
15736.15 239
15737.33 239
15738.52 238
15739.71 257
15740.89 229
15742.08 256
15743.26 229
15744.45 237
15745.63 280
15746.82 247
15748.01 224
15749.19 224
15750.38 235
15751.56 253
15752.75 241
15753.94 240
15755.12 257
15756.31 247
15757.50 241
15758.68 276
15759.87 271
15761.06 259
15762.24 247
15763.43 259
15764.62 244
15765.80 221
15766.99 227
15768.18 239
15769.36 236
15770.55 229
15771.74 265
15772.92 218
15774.11 225
15775.30 234
15776.48 222
15777.67 233
15778.86 218
15780.05 248
15781.23 249
15782.42 210
15783.61 224
15784.80 210
15785.98 249
15787.17 266
15788.36 223
15789.55 249
15790.73 246
15791.92 257
15793.11 231
15794.30 217
15795.48 174
15796.67 221
15797.86 235
15799.05 235
15800.24 232
15801.42 236
15802.61 214
15803.80 208
15804.99 216
15806.18 214
15807.37 214
15808.55 245
15809.74 238
15810.93 240
15812.12 214
15813.31 210
15814.50 207
15815.68 215
15816.87 215
15818.06 172
15819.25 205
15820.44 215
15821.63 205
15822.82 175
15824.01 193
15825.19 192
15826.38 212
15827.57 219
15828.76 220
15829.95 202
15831.14 234
15832.33 197
15833.52 188
15834.71 197
15835.90 184
15837.09 188
15838.28 190
15839.47 193
15840.66 165
15841.84 176
15843.03 170
15844.22 170
15845.41 203
15846.60 199
15847.79 148
15848.98 191
15850.17 184
15851.36 173
15852.55 194
15853.74 181
15854.93 181
15856.12 203
15857.31 179
15858.50 194
15859.69 167
15860.88 170
15862.07 158
15863.26 178
15864.46 184
15865.65 166
15866.84 161
15868.03 158
15869.22 219
15870.41 216
15871.60 191
15872.79 192
15873.98 195
15875.17 177
15876.36 198
15877.55 175
15878.74 190
15879.94 204
15881.13 184
15882.32 204
15883.51 193
15884.70 179
15885.89 158
15887.08 165
15888.27 167
15889.46 169
15890.66 159
15891.85 153
15893.04 171
15894.23 195
15895.42 182
15896.61 201
15897.81 183
15899.00 187
15900.19 211
15901.38 182
15902.57 205
15903.76 171
15904.96 181
15906.15 201
15907.34 174
15908.53 181
15909.72 174
15910.92 184
15912.11 192
15913.30 185
15914.49 203
15915.69 195
15916.88 207
15918.07 203
15919.26 186
15920.46 179
15921.65 213
15922.84 170
15924.03 195
15925.23 198
15926.42 204
15927.61 177
15928.81 189
15930.00 187
15931.19 177
15932.38 190
15933.58 172
15934.77 190
15935.96 206
15937.16 184
15938.35 184
15939.54 199
15940.74 224
15941.93 228
15943.12 203
15944.32 200
15945.51 193
15946.70 166
15947.90 180
15949.09 181
15950.28 165
15951.48 149
15952.67 175
15953.87 197
15955.06 210
15956.25 171
15957.45 154
15958.64 184
15959.84 176
15961.03 150
15962.22 137
15963.42 143
15964.61 147
15965.81 143
15967.00 171
15968.19 195
15969.39 171
15970.58 167
15971.78 155
15972.97 143
15974.17 146
15975.36 156
15976.56 160
15977.75 142
15978.95 173
15980.14 179
15981.34 165
15982.53 148
15983.72 156
15984.92 134
15986.11 170
15987.31 160
15988.50 169
15989.70 143
15990.90 131
15992.09 140
15993.29 150
15994.48 160
15995.68 133
15996.87 176
15998.07 145
15999.26 133
16000.46 149
16001.65 187
16002.85 171
16004.05 161
16005.24 137
16006.44 144
16007.63 155
16008.83 148
16010.02 132
16011.22 143
16012.42 133
16013.61 144
16014.81 154
16016.00 165
16017.20 148
16018.40 174
16019.59 144
16020.79 125
16021.99 131
16023.18 111
16024.38 130
16025.58 156
16026.77 179
16027.97 152
16029.16 137
16030.36 154
16031.56 126
16032.76 150
16033.95 186
16035.15 198
16036.35 163
16037.54 144
16038.74 174
16039.94 173
16041.13 180
16042.33 138
16043.53 152
16044.73 162
16045.92 172
16047.12 167
16048.32 166
16049.51 174
16050.71 169
16051.91 192
16053.11 152
16054.30 146
16055.50 160
16056.70 174
16057.90 169
16059.10 181
16060.29 186
16061.49 164
16062.69 157
16063.89 148
16065.08 160
16066.28 149
16067.48 169
16068.68 149
16069.88 152
16071.07 131
16072.27 137
16073.47 161
16074.67 168
16075.87 155
16077.07 165
16078.26 167
16079.46 127
16080.66 141
16081.86 143
16083.06 136
16084.26 137
16085.46 130
16086.66 165
16087.85 139
16089.05 132
16090.25 154
16091.45 147
16092.65 136
16093.85 149
16095.05 139
16096.25 128
16097.45 149
16098.65 125
16099.84 158
16101.04 155
16102.24 165
16103.44 124
16104.64 114
16105.84 129
16107.04 134
16108.24 146
16109.44 144
16110.64 136
16111.84 145
16113.04 145
16114.24 146
16115.44 138
16116.64 156
16117.84 162
16119.04 162
16120.24 148
16121.44 146
16122.64 165
16123.84 153
16125.04 151
16126.24 124
16127.44 131
16128.64 160
16129.84 136
16131.04 116
16132.24 138
16133.44 166
16134.64 140
16135.84 159
16137.04 135
16138.25 132
16139.45 138
16140.65 134
16141.85 119
16143.05 118
16144.25 131
16145.45 176
16146.65 133
16147.85 123
16149.05 124
16150.25 128
16151.46 128
16152.66 130
16153.86 140
16155.06 132
16156.26 141
16157.46 129
16158.66 155
16159.87 117
16161.07 119
16162.27 132
16163.47 144
16164.67 134
16165.87 126
16167.08 184
16168.28 146
16169.48 151
16170.68 133
16171.88 118
16173.09 125
16174.29 142
16175.49 135
16176.69 131
16177.89 134
16179.10 146
16180.30 161
16181.50 153
16182.70 140
16183.91 133
16185.11 146
16186.31 146
16187.51 128
16188.72 138
16189.92 126
16191.12 123
16192.32 170
16193.53 163
16194.73 163
16195.93 133
16197.13 128
16198.34 153
16199.54 178
16200.74 162
16201.95 146
16203.15 119
16204.35 151
16205.56 158
16206.76 167
16207.96 165
16209.17 116
16210.37 139
16211.57 182
16212.78 138
16213.98 164
16215.18 177
16216.39 152
16217.59 185
16218.79 162
16220.00 152
16221.20 159
16222.41 174
16223.61 168
16224.81 157
16226.02 156
16227.22 146
16228.43 160
16229.63 153
16230.83 146
16232.04 133
16233.24 138
16234.45 150
16235.65 157
16236.86 142
16238.06 172
16239.26 179
16240.47 145
16241.67 138
16242.88 156
16244.08 152
16245.29 139
16246.49 161
16247.70 148
16248.90 127
16250.11 147
16251.31 139
16252.52 156
16253.72 164
16254.93 151
16256.13 186
16257.34 166
16258.54 165
16259.75 172
16260.95 177
16262.16 174
16263.36 153
16264.57 151
16265.77 147
16266.98 161
16268.19 179
16269.39 167
16270.60 153
16271.80 176
16273.01 196
16274.21 193
16275.42 158
16276.63 190
16277.83 184
16279.04 185
16280.24 151
16281.45 167
16282.66 176
16283.86 164
16285.07 137
16286.27 141
16287.48 151
16288.69 154
16289.89 163
16291.10 187
16292.31 156
16293.51 170
16294.72 149
16295.93 160
16297.13 183
16298.34 181
16299.55 172
16300.75 186
16301.96 169
16303.17 173
16304.37 172
16305.58 187
16306.79 191
16307.99 152
16309.20 163
16310.41 198
16311.62 184
16312.82 175
16314.03 179
16315.24 186
16316.44 160
16317.65 167
16318.86 181
16320.07 176
16321.27 182
16322.48 175
16323.69 190
16324.90 165
16326.10 138
16327.31 187
16328.52 185
16329.73 162
16330.94 178
16332.14 175
16333.35 172
16334.56 152
16335.77 164
16336.98 181
16338.18 168
16339.39 172
16340.60 164
16341.81 159
16343.02 141
16344.23 169
16345.43 173
16346.64 151
16347.85 142
16349.06 138
16350.27 156
16351.48 169
16352.69 184
16353.89 156
16355.10 150
16356.31 130
16357.52 154
16358.73 144
16359.94 141
16361.15 136
16362.36 141
16363.57 132
16364.77 107
16365.98 152
16367.19 141
16368.40 142
16369.61 167
16370.82 156
16372.03 181
16373.24 148
16374.45 132
16375.66 140
16376.87 141
16378.08 146
16379.29 153
16380.50 147
16381.71 139
16382.92 147
16384.13 142
16385.34 137
16386.55 149
16387.76 158
16388.97 151
16390.18 138
16391.39 161
16392.60 178
16393.81 174
16395.02 145
16396.23 158
16397.44 149
16398.65 170
16399.86 142
16401.07 165
16402.28 136
16403.49 135
16404.70 176
16405.91 141
16407.12 120
16408.33 89
16409.54 136
16410.76 140
16411.97 196
16413.18 162
16414.39 160
16415.60 159
16416.81 130
16418.02 128
16419.23 140
16420.44 135
16421.66 154
16422.87 170
16424.08 151
16425.29 146
16426.50 145
16427.71 117
16428.92 139
16430.14 117
16431.35 122
16432.56 118
16433.77 158
16434.98 151
16436.19 126
16437.41 160
16438.62 146
16439.83 143
16441.04 112
16442.25 115
16443.47 123
16444.68 113
16445.89 121
16447.10 143
16448.31 116
16449.53 126
16450.74 136
16451.95 152
16453.16 143
16454.38 156
16455.59 151
16456.80 149
16458.01 149
16459.23 158
16460.44 126
16461.65 133
16462.86 121
16464.08 136
16465.29 139
16466.50 148
16467.72 143
16468.93 116
16470.14 147
16471.35 114
16472.57 116
16473.78 107
16474.99 116
16476.21 121
16477.42 154
16478.63 130
16479.85 127
16481.06 133
16482.27 140
16483.49 127
16484.70 135
16485.92 129
16487.13 126
16488.34 135
16489.56 140
16490.77 128
16491.98 148
16493.20 156
16494.41 152
16495.63 133
16496.84 139
16498.05 121
16499.27 148
16500.48 132
16501.70 130
16502.91 127
16504.13 133
16505.34 145
16506.55 129
16507.77 127
16508.98 156
16510.20 146
16511.41 149
16512.63 141
16513.84 137
16515.06 150
16516.27 147
16517.49 147
16518.70 122
16519.92 147
16521.13 149
16522.35 120
16523.56 150
16524.78 164
16525.99 138
16527.21 119
16528.42 144
16529.64 145
16530.85 139
16532.07 131
16533.28 147
16534.50 133
16535.71 129
16536.93 126
16538.14 138
16539.36 142
16540.58 139
16541.79 132
16543.01 169
16544.22 154
16545.44 124
16546.65 139
16547.87 133
16549.09 160
16550.30 161
16551.52 183
16552.73 134
16553.95 159
16555.17 143
16556.38 176
16557.60 163
16558.82 161
16560.03 176
16561.25 165
16562.46 171
16563.68 166
16564.90 182
16566.11 166
16567.33 174
16568.55 148
16569.76 118
16570.98 162
16572.20 174
16573.41 167
16574.63 147
16575.85 137
16577.07 171
16578.28 156
16579.50 150
16580.72 121
16581.93 142
16583.15 155
16584.37 146
16585.59 157
16586.80 148
16588.02 151
16589.24 147
16590.46 128
16591.67 140
16592.89 136
16594.11 165
16595.33 188
16596.54 155
16597.76 179
16598.98 178
16600.20 172
16601.41 149
16602.63 142
16603.85 165
16605.07 171
16606.29 151
16607.50 173
16608.72 121
16609.94 140
16611.16 165
16612.38 166
16613.60 168
16614.81 152
16616.03 151
16617.25 134
16618.47 143
16619.69 136
16620.91 149
16622.13 149
16623.34 127
16624.56 117
16625.78 148
16627.00 155
16628.22 147
16629.44 159
16630.66 168
16631.88 153
16633.10 173
16634.31 141
16635.53 139
16636.75 138
16637.97 122
16639.19 142
16640.41 143
16641.63 148
16642.85 105
16644.07 148
16645.29 133
16646.51 156
16647.73 149
16648.95 131
16650.17 167
16651.39 141
16652.61 121
16653.83 117
16655.05 115
16656.27 125
16657.49 120
16658.71 138
16659.93 139
16661.15 116
16662.37 110
16663.59 129
16664.81 122
16666.03 107
16667.25 124
16668.47 156
16669.69 145
16670.91 153
16672.13 122
16673.35 116
16674.57 119
16675.79 114
16677.01 132
16678.23 156
16679.45 146
16680.67 144
16681.89 165
16683.12 127
16684.34 130
16685.56 152
16686.78 157
16688.00 146
16689.22 144
16690.44 129
16691.66 145
16692.88 131
16694.11 135
16695.33 119
16696.55 104
16697.77 126
16698.99 129
16700.21 127
16701.43 109
16702.66 122
16703.88 122
16705.10 129
16706.32 127
16707.54 136
16708.77 102
16709.99 121
16711.21 134
16712.43 154
16713.65 128
16714.87 100
16716.10 121
16717.32 118
16718.54 146
16719.76 154
16720.99 166
16722.21 155
16723.43 168
16724.65 145
16725.88 136
16727.10 142
16728.32 149
16729.54 151
16730.77 119
16731.99 151
16733.21 130
16734.43 134
16735.66 137
16736.88 130
16738.10 116
16739.33 132
16740.55 133
16741.77 140
16742.99 117
16744.22 136
16745.44 145
16746.66 109
16747.89 111
16749.11 118
16750.33 172
16751.56 127
16752.78 124
16754.00 150
16755.23 141
16756.45 139
16757.68 141
16758.90 123
16760.12 146
16761.35 134
16762.57 140
16763.79 138
16765.02 100
16766.24 137
16767.47 177
16768.69 145
16769.91 160
16771.14 133
16772.36 132
16773.59 85
16774.81 101
16776.04 142
16777.26 104
16778.48 93
16779.71 119
16780.93 108
16782.16 119
16783.38 110
16784.61 106
16785.83 121
16787.06 119
16788.28 128
16789.51 119
16790.73 125
16791.96 140
16793.18 102
16794.41 120
16795.63 149
16796.86 140
16798.08 129
16799.31 124
16800.53 130
16801.76 143
16802.98 118
16804.21 103
16805.43 112
16806.66 119
16807.88 134
16809.11 139
16810.33 158
16811.56 152
16812.79 126
16814.01 148
16815.24 131
16816.46 130
16817.69 146
16818.91 149
16820.14 107
16821.37 125
16822.59 126
16823.82 136
16825.04 128
16826.27 130
16827.50 145
16828.72 149
16829.95 155
16831.18 148
16832.40 115
16833.63 134
16834.86 110
16836.08 122
16837.31 117
16838.53 120
16839.76 130
16840.99 130
16842.21 117
16843.44 152
16844.67 150
16845.90 141
16847.12 160
16848.35 126
16849.58 130
16850.80 109
16852.03 159
16853.26 140
16854.48 138
16855.71 150
16856.94 119
16858.17 124
16859.39 143
16860.62 125
16861.85 137
16863.08 123
16864.30 131
16865.53 127
16866.76 142
16867.99 161
16869.21 156
16870.44 118
16871.67 145
16872.90 155
16874.13 153
16875.35 145
16876.58 150
16877.81 156
16879.04 142
16880.27 171
16881.49 180
16882.72 144
16883.95 165
16885.18 152
16886.41 121
16887.64 149
16888.86 165
16890.09 160
16891.32 143
16892.55 143
16893.78 128
16895.01 147
16896.24 163
16897.46 148
16898.69 151
16899.92 148
16901.15 149
16902.38 136
16903.61 137
16904.84 148
16906.07 143
16907.30 130
16908.53 142
16909.75 144
16910.98 161
16912.21 148
16913.44 140
16914.67 138
16915.90 156
16917.13 172
16918.36 181
16919.59 173
16920.82 151
16922.05 161
16923.28 150
16924.51 164
16925.74 144
16926.97 153
16928.20 137
16929.43 140
16930.66 138
16931.89 126
16933.12 132
16934.35 116
16935.58 137
16936.81 132
16938.04 126
16939.27 126
16940.50 141
16941.73 129
16942.96 139
16944.19 135
16945.42 157
16946.65 144
16947.88 129
16949.11 112
16950.34 109
16951.57 131
16952.80 116
16954.04 124
16955.27 111
16956.50 131
16957.73 130
16958.96 140
16960.19 146
16961.42 146
16962.65 155
16963.88 137
16965.11 112
16966.35 147
16967.58 123
16968.81 108
16970.04 99
16971.27 154
16972.50 131
16973.73 119
16974.97 122
16976.20 139
16977.43 150
16978.66 119
16979.89 139
16981.12 111
16982.36 127
16983.59 143
16984.82 125
16986.05 138
16987.28 147
16988.52 118
16989.75 123
16990.98 103
16992.21 129
16993.45 130
16994.68 126
16995.91 109
16997.14 130
16998.37 135
16999.61 148
17000.84 152
17002.07 133
17003.31 139
17004.54 142
17005.77 119
17007.00 92
17008.24 154
17009.47 125
17010.70 127
17011.93 127
17013.17 137
17014.40 142
17015.63 139
17016.87 122
17018.10 104
17019.33 88
17020.57 118
17021.80 140
17023.03 134
17024.27 122
17025.50 127
17026.73 117
17027.97 124
17029.20 128
17030.43 104
17031.67 121
17032.90 138
17034.14 123
17035.37 116
17036.60 111
17037.84 110
17039.07 115
17040.30 130
17041.54 130
17042.77 140
17044.01 108
17045.24 121
17046.47 113
17047.71 118
17048.94 115
17050.18 116
17051.41 144
17052.65 129
17053.88 108
17055.12 139
17056.35 120
17057.58 126
17058.82 142
17060.05 105
17061.29 116
17062.52 143
17063.76 128
17064.99 140
17066.23 123
17067.46 109
17068.70 121
17069.93 139
17071.17 145
17072.40 129
17073.64 118
17074.87 119
17076.11 144
17077.34 133
17078.58 120
17079.81 114
17081.05 135
17082.29 146
17083.52 125
17084.76 107
17085.99 125
17087.23 135
17088.46 117
17089.70 132
17090.94 106
17092.17 135
17093.41 143
17094.64 113
17095.88 111
17097.12 148
17098.35 121
17099.59 112
17100.82 118
17102.06 141
17103.30 148
17104.53 122
17105.77 116
17107.00 103
17108.24 124
17109.48 113
17110.71 117
17111.95 128
17113.19 120
17114.42 127
17115.66 113
17116.90 109
17118.13 108
17119.37 140
17120.61 118
17121.85 136
17123.08 123
17124.32 111
17125.56 111
17126.79 114
17128.03 108
17129.27 122
17130.50 116
17131.74 117
17132.98 114
17134.22 103
17135.45 151
17136.69 141
17137.93 125
17139.17 117
17140.40 122
17141.64 151
17142.88 122
17144.12 107
17145.36 104
17146.59 144
17147.83 125
17149.07 121
17150.31 94
17151.54 110
17152.78 135
17154.02 121
17155.26 119
17156.50 111
17157.74 109
17158.97 126
17160.21 144
17161.45 160
17162.69 119
17163.93 120
17165.17 124
17166.40 144
17167.64 120
17168.88 98
17170.12 113
17171.36 133
17172.60 111
17173.84 103
17175.08 106
17176.31 112
17177.55 128
17178.79 128
17180.03 102
17181.27 143
17182.51 144
17183.75 141
17184.99 129
17186.23 100
17187.47 115
17188.71 137
17189.94 136
17191.18 134
17192.42 107
17193.66 127
17194.90 123
17196.14 114
17197.38 109
17198.62 97
17199.86 122
17201.10 117
17202.34 119
17203.58 131
17204.82 142
17206.06 128
17207.30 112
17208.54 114
17209.78 120
17211.02 124
17212.26 144
17213.50 129
17214.74 92
17215.98 127
17217.22 114
17218.46 89
17219.70 109
17220.94 116
17222.18 112
17223.43 128
17224.67 113
17225.91 107
17227.15 114
17228.39 124
17229.63 130
17230.87 120
17232.11 111
17233.35 120
17234.59 97
17235.83 116
17237.08 103
17238.32 89
17239.56 80
17240.80 98
17242.04 116
17243.28 97
17244.52 99
17245.76 121
17247.01 116
17248.25 106
17249.49 122
17250.73 100
17251.97 105
17253.21 89
17254.46 95
17255.70 96
17256.94 110
17258.18 113
17259.42 113
17260.66 115
17261.91 128
17263.15 108
17264.39 99
17265.63 106
17266.87 111
17268.12 103
17269.36 103
17270.60 95
17271.84 113
17273.09 126
17274.33 112
17275.57 116
17276.81 120
17278.06 102
17279.30 100
17280.54 110
17281.78 110
17283.03 84
17284.27 118
17285.51 94
17286.76 103
17288.00 113
17289.24 107
17290.48 88
17291.73 110
17292.97 116
17294.21 105
17295.46 113
17296.70 122
17297.94 130
17299.19 101
17300.43 106
17301.67 123
17302.92 120
17304.16 111
17305.40 106
17306.65 98
17307.89 111
17309.14 102
17310.38 118
17311.62 111
17312.87 110
17314.11 110
17315.35 124
17316.60 122
17317.84 90
17319.09 105
17320.33 88
17321.58 101
17322.82 116
17324.06 105
17325.31 107
17326.55 102
17327.80 112
17329.04 95
17330.29 87
17331.53 91
17332.77 105
17334.02 100
17335.26 128
17336.51 94
17337.75 92
17339.00 102
17340.24 103
17341.49 122
17342.73 98
17343.98 87
17345.22 95
17346.47 109
17347.71 116
17348.96 95
17350.20 93
17351.45 96
17352.69 111
17353.94 100
17355.18 114
17356.43 119
17357.68 103
17358.92 111
17360.17 104
17361.41 103
17362.66 91
17363.90 110
17365.15 104
17366.39 108
17367.64 133
17368.89 128
17370.13 112
17371.38 114
17372.62 124
17373.87 86
17375.12 95
17376.36 115
17377.61 120
17378.85 124
17380.10 109
17381.35 124
17382.59 131
17383.84 110
17385.09 105
17386.33 129
17387.58 115
17388.83 130
17390.07 113
17391.32 102
17392.57 107
17393.81 103
17395.06 101
17396.31 103
17397.55 95
17398.80 100
17400.05 125
17401.29 134
17402.54 107
17403.79 110
17405.04 110
17406.28 121
17407.53 107
17408.78 116
17410.02 117
17411.27 98
17412.52 110
17413.77 110
17415.01 114
17416.26 118
17417.51 107
17418.76 103
17420.00 103
17421.25 111
17422.50 105
17423.75 100
17425.00 129
17426.24 131
17427.49 119
17428.74 110
17429.99 118
17431.24 142
17432.48 140
17433.73 88
17434.98 102
17436.23 119
17437.48 104
17438.73 98
17439.97 133
17441.22 118
17442.47 101
17443.72 114
17444.97 120
17446.22 144
17447.47 99
17448.71 104
17449.96 102
17451.21 122
17452.46 114
17453.71 97
17454.96 114
17456.21 111
17457.46 98
17458.71 121
17459.95 125
17461.20 125
17462.45 112
17463.70 129
17464.95 128
17466.20 117
17467.45 118
17468.70 130
17469.95 146
17471.20 93
17472.45 116
17473.70 91
17474.95 111
17476.20 127
17477.45 121
17478.70 112
17479.95 96
17481.20 100
17482.45 114
17483.70 107
17484.95 98
17486.20 116
17487.45 139
17488.70 118
17489.95 92
17491.20 126
17492.45 114
17493.70 109
17494.95 98
17496.20 126
17497.45 100
17498.70 91
17499.95 84
17501.20 107
17502.45 131
17503.70 104
17504.95 96
17506.20 111
17507.46 91
17508.71 106
17509.96 102
17511.21 121
17512.46 126
17513.71 97
17514.96 124
17516.21 121
17517.46 88
17518.71 113
17519.97 97
17521.22 110
17522.47 129
17523.72 116
17524.97 136
17526.22 99
17527.47 115
17528.73 134
17529.98 106
17531.23 132
17532.48 140
17533.73 131
17534.99 110
17536.24 102
17537.49 120
17538.74 122
17539.99 115
17541.25 149
17542.50 140
17543.75 120
17545.00 117
17546.25 120
17547.51 136
17548.76 108
17550.01 100
17551.26 133
17552.52 144
17553.77 131
17555.02 112
17556.27 131
17557.53 136
17558.78 118
17560.03 113
17561.28 116
17562.54 92
17563.79 101
17565.04 117
17566.30 132
17567.55 131
17568.80 121
17570.05 128
17571.31 124
17572.56 115
17573.81 122
17575.07 131
17576.32 114
17577.57 115
17578.83 149
17580.08 113
17581.33 129
17582.59 122
17583.84 117
17585.10 122
17586.35 150
17587.60 116
17588.86 122
17590.11 129
17591.36 131
17592.62 127
17593.87 109
17595.13 147
17596.38 159
17597.63 118
17598.89 107
17600.14 114
17601.40 110
17602.65 126
17603.90 114
17605.16 129
17606.41 145
17607.67 107
17608.92 115
17610.18 116
17611.43 117
17612.69 134
17613.94 133
17615.20 137
17616.45 142
17617.71 121
17618.96 131
17620.21 130
17621.47 143
17622.72 112
17623.98 133
17625.23 131
17626.49 135
17627.75 119
17629.00 101
17630.26 112
17631.51 104
17632.77 107
17634.02 130
17635.28 118
17636.53 128
17637.79 142
17639.04 135
17640.30 90
17641.55 111
17642.81 134
17644.07 140
17645.32 106
17646.58 106
17647.83 137
17649.09 131
17650.35 89
17651.60 91
17652.86 87
17654.11 111
17655.37 113
17656.63 118
17657.88 129
17659.14 106
17660.39 113
17661.65 105
17662.91 92
17664.16 111
17665.42 88
17666.68 111
17667.93 125
17669.19 103
17670.45 81
17671.70 81
17672.96 107
17674.22 130
17675.47 112
17676.73 101
17677.99 104
17679.24 101
17680.50 99
17681.76 98
17683.02 86
17684.27 95
17685.53 99
17686.79 96
17688.05 96
17689.30 88
17690.56 87
17691.82 93
17693.07 114
17694.33 103
17695.59 109
17696.85 128
17698.11 115
17699.36 100
17700.62 89
17701.88 93
17703.14 90
17704.39 90
17705.65 103
17706.91 109
17708.17 106
17709.43 97
17710.68 100
17711.94 110
17713.20 91
17714.46 113
17715.72 118
17716.98 119
17718.23 109
17719.49 102
17720.75 88
17722.01 123
17723.27 128
17724.53 122
17725.79 114
17727.04 113
17728.30 122
17729.56 119
17730.82 103
17732.08 108
17733.34 97
17734.60 115
17735.86 118
17737.12 124
17738.37 105
17739.63 91
17740.89 106
17742.15 123
17743.41 119
17744.67 110
17745.93 123
17747.19 113
17748.45 75
17749.71 97
17750.97 118
17752.23 126
17753.49 120
17754.75 107
17756.01 127
17757.27 110
17758.53 105
17759.79 90
17761.05 123
17762.31 107
17763.57 100
17764.83 102
17766.09 92
17767.35 108
17768.61 102
17769.87 103
17771.13 115
17772.39 100
17773.65 113
17774.91 129
17776.17 123
17777.43 107
17778.69 100
17779.95 96
17781.21 95
17782.47 110
17783.73 100
17784.99 84
17786.25 88
17787.51 100
17788.78 110
17790.04 102
17791.30 103
17792.56 108
17793.82 102
17795.08 107
17796.34 100
17797.60 100
17798.86 103
17800.13 97
17801.39 121
17802.65 85
17803.91 86
17805.17 88
17806.43 120
17807.69 118
17808.96 103
17810.22 90
17811.48 75
17812.74 91
17814.00 125
17815.26 117
17816.53 109
17817.79 100
17819.05 106
17820.31 86
17821.57 95
17822.84 98
17824.10 118
17825.36 116
17826.62 95
17827.89 104
17829.15 103
17830.41 89
17831.67 96
17832.93 85
17834.20 97
17835.46 112
17836.72 99
17837.99 82
17839.25 110
17840.51 96
17841.77 102
17843.04 105
17844.30 112
17845.56 112
17846.82 93
17848.09 117
17849.35 101
17850.61 95
17851.88 89
17853.14 98
17854.40 105
17855.67 93
17856.93 98
17858.19 86
17859.46 75
17860.72 89
17861.98 92
17863.25 102
17864.51 95
17865.77 88
17867.04 113
17868.30 111
17869.57 107
17870.83 82
17872.09 88
17873.36 104
17874.62 84
17875.89 81
17877.15 79
17878.41 66
17879.68 108
17880.94 112
17882.21 93
17883.47 102
17884.73 96
17886.00 69
17887.26 97
17888.53 86
17889.79 113
17891.06 105
17892.32 102
17893.59 96
17894.85 102
17896.12 94
17897.38 111
17898.65 101
17899.91 97
17901.17 84
17902.44 91
17903.70 105
17904.97 95
17906.23 83
17907.50 96
17908.77 118
17910.03 99
17911.30 97
17912.56 111
17913.83 92
17915.09 84
17916.36 100
17917.62 105
17918.89 87
17920.15 98
17921.42 108
17922.68 111
17923.95 83
17925.22 98
17926.48 97
17927.75 88
17929.01 84
17930.28 95
17931.55 75
17932.81 87
17934.08 85
17935.34 80
17936.61 94
17937.88 103
17939.14 87
17940.41 105
17941.68 88
17942.94 111
17944.21 125
17945.47 98
17946.74 91
17948.01 99
17949.27 100
17950.54 96
17951.81 94
17953.07 92
17954.34 84
17955.61 104
17956.87 93
17958.14 126
17959.41 122
17960.68 94
17961.94 106
17963.21 126
17964.48 92
17965.74 86
17967.01 74
17968.28 89
17969.55 98
17970.81 98
17972.08 86
17973.35 90
17974.62 87
17975.88 103
17977.15 88
17978.42 110
17979.69 111
17980.95 84
17982.22 85
17983.49 96
17984.76 93
17986.03 91
17987.29 97
17988.56 100
17989.83 111
17991.10 117
17992.37 84
17993.63 104
17994.90 89
17996.17 88
17997.44 91
17998.71 95
17999.98 74
18001.24 104
18002.51 101
18003.78 102
18005.05 124
18006.32 81
18007.59 80
18008.86 86
18010.12 108
18011.39 127
18012.66 95
18013.93 90
18015.20 82
18016.47 98
18017.74 87
18019.01 85
18020.28 96
18021.54 95
18022.81 93
18024.08 108
18025.35 116
18026.62 107
18027.89 112
18029.16 92
18030.43 109
18031.70 114
18032.97 110
18034.24 114
18035.51 101
18036.78 93
18038.05 85
18039.32 86
18040.59 113
18041.86 82
18043.13 87
18044.40 112
18045.67 95
18046.94 89
18048.21 93
18049.48 124
18050.75 92
18052.02 97
18053.29 93
18054.56 98
18055.83 106
18057.10 91
18058.37 111
18059.64 99
18060.91 103
18062.18 97
18063.45 99
18064.72 101
18065.99 92
18067.26 84
18068.54 114
18069.81 119
18071.08 106
18072.35 109
18073.62 116
18074.89 102
18076.16 95
18077.43 85
18078.70 89
18079.97 101
18081.25 96
18082.52 74
18083.79 104
18085.06 95
18086.33 105
18087.60 109
18088.87 113
18090.15 103
18091.42 101
18092.69 102
18093.96 72
18095.23 92
18096.50 106
18097.78 116
18099.05 104
18100.32 111
18101.59 106
18102.86 94
18104.14 108
18105.41 122
18106.68 91
18107.95 91
18109.23 119
18110.50 113
18111.77 104
18113.04 104
18114.31 112
18115.59 126
18116.86 98
18118.13 110
18119.40 99
18120.68 74
18121.95 87
18123.22 102
18124.50 108
18125.77 103
18127.04 77
18128.31 84
18129.59 103
18130.86 83
18132.13 72
18133.41 87
18134.68 108
18135.95 96
18137.23 96
18138.50 111
18139.77 121
18141.05 112
18142.32 78
18143.59 111
18144.87 118
18146.14 100
18147.41 101
18148.69 79
18149.96 87
18151.23 106
18152.51 97
18153.78 92
18155.06 107
18156.33 97
18157.60 108
18158.88 127
18160.15 122
18161.43 99
18162.70 100
18163.97 132
18165.25 108
18166.52 99
18167.80 98
18169.07 98
18170.35 95
18171.62 96
18172.90 93
18174.17 96
18175.44 115
18176.72 93
18177.99 113
18179.27 112
18180.54 100
18181.82 89
18183.09 90
18184.37 100
18185.64 94
18186.92 87
18188.19 94
18189.47 85
18190.74 97
18192.02 102
18193.29 93
18194.57 99
18195.84 98
18197.12 112
18198.39 106
18199.67 96
18200.95 105
18202.22 118
18203.50 99
18204.77 120
18206.05 112
18207.32 113
18208.60 106
18209.88 113
18211.15 102
18212.43 90
18213.70 103
18214.98 105
18216.26 97
18217.53 89
18218.81 81
18220.08 90
18221.36 97
18222.64 90
18223.91 104
18225.19 91
18226.47 86
18227.74 104
18229.02 89
18230.29 98
18231.57 103
18232.85 137
18234.12 114
18235.40 112
18236.68 100
18237.95 103
18239.23 116
18240.51 93
18241.79 102
18243.06 100
18244.34 114
18245.62 110
18246.89 111
18248.17 100
18249.45 109
18250.73 88
18252.00 109
18253.28 112
18254.56 94
18255.83 104
18257.11 106
18258.39 113
18259.67 124
18260.94 110
18262.22 95
18263.50 91
18264.78 88
18266.06 91
18267.33 87
18268.61 87
18269.89 115
18271.17 111
18272.45 97
18273.72 85
18275.00 90
18276.28 97
18277.56 93
18278.84 104
18280.11 103
18281.39 125
18282.67 93
18283.95 97
18285.23 95
18286.51 107
18287.78 120
18289.06 106
18290.34 92
18291.62 96
18292.90 89
18294.18 113
18295.46 107
18296.74 70
18298.01 105
18299.29 119
18300.57 99
18301.85 100
18303.13 100
18304.41 107
18305.69 76
18306.97 101
18308.25 102
18309.53 112
18310.81 119
18312.09 122
18313.37 98
18314.64 76
18315.92 83
18317.20 95
18318.48 95
18319.76 95
18321.04 94
18322.32 120
18323.60 114
18324.88 111
18326.16 116
18327.44 102
18328.72 93
18330.00 102
18331.28 127
18332.56 77
18333.84 90
18335.12 102
18336.40 93
18337.68 95
18338.96 90
18340.24 113
18341.52 101
18342.80 91
18344.09 103
18345.37 88
18346.65 102
18347.93 126
18349.21 105
18350.49 111
18351.77 117
18353.05 125
18354.33 97
18355.61 87
18356.89 102
18358.17 146
18359.46 95
18360.74 107
18362.02 91
18363.30 96
18364.58 93
18365.86 93
18367.14 97
18368.42 68
18369.71 96
18370.99 93
18372.27 87
18373.55 104
18374.83 92
18376.11 91
18377.39 79
18378.68 85
18379.96 103
18381.24 77
18382.52 95
18383.80 110
18385.09 115
18386.37 111
18387.65 96
18388.93 130
18390.21 90
18391.50 90
18392.78 107
18394.06 85
18395.34 94
18396.63 94
18397.91 92
18399.19 111
18400.47 101
18401.76 97
18403.04 108
18404.32 91
18405.60 84
18406.89 70
18408.17 89
18409.45 91
18410.73 107
18412.02 103
18413.30 107
18414.58 94
18415.87 120
18417.15 83
18418.43 110
18419.72 92
18421.00 89
18422.28 75
18423.57 96
18424.85 99
18426.13 90
18427.42 93
18428.70 97
18429.98 110
18431.27 104
18432.55 97
18433.83 87
18435.12 97
18436.40 89
18437.68 107
18438.97 94
18440.25 83
18441.54 82
18442.82 87
18444.10 91
18445.39 94
18446.67 113
18447.96 93
18449.24 92
18450.53 109
18451.81 134
18453.09 120
18454.38 96
18455.66 99
18456.95 111
18458.23 87
18459.52 84
18460.80 89
18462.09 85
18463.37 79
18464.65 84
18465.94 112
18467.22 101
18468.51 89
18469.79 80
18471.08 111
18472.36 116
18473.65 102
18474.93 78
18476.22 132
18477.50 116
18478.79 127
18480.08 100
18481.36 126
18482.65 106
18483.93 101
18485.22 102
18486.50 102
18487.79 83
18489.07 104
18490.36 112
18491.64 108
18492.93 126
18494.22 99
18495.50 94
18496.79 76
18498.07 87
18499.36 108
18500.65 98
18501.93 92
18503.22 100
18504.50 103
18505.79 114
18507.08 95
18508.36 80
18509.65 114
18510.94 87
18512.22 86
18513.51 88
18514.80 100
18516.08 98
18517.37 86
18518.65 98
18519.94 97
18521.23 71
18522.51 89
18523.80 80
18525.09 108
18526.38 107
18527.66 80
18528.95 110
18530.24 73
18531.52 100
18532.81 98
18534.10 105
18535.39 88
18536.67 96
18537.96 87
18539.25 97
18540.53 85
18541.82 83
18543.11 104
18544.40 94
18545.68 108
18546.97 108
18548.26 81
18549.55 80
18550.84 102
18552.12 108
18553.41 103
18554.70 86
18555.99 82
18557.27 114
18558.56 135
18559.85 121
18561.14 117
18562.43 105
18563.72 96
18565.00 105
18566.29 102
18567.58 85
18568.87 99
18570.16 101
18571.45 127
18572.73 123
18574.02 117
18575.31 118
18576.60 86
18577.89 74
18579.18 87
18580.47 113
18581.75 103
18583.04 119
18584.33 101
18585.62 98
18586.91 108
18588.20 93
18589.49 102
18590.78 116
18592.07 116
18593.36 126
18594.65 127
18595.93 106
18597.22 89
18598.51 97
18599.80 117
18601.09 79
18602.38 117
18603.67 98
18604.96 113
18606.25 107
18607.54 100
18608.83 90
18610.12 77
18611.41 93
18612.70 108
18613.99 99
18615.28 97
18616.57 100
18617.86 120
18619.15 110
18620.44 106
18621.73 96
18623.02 100
18624.31 122
18625.60 130
18626.89 107
18628.18 105
18629.47 104
18630.76 103
18632.05 143
18633.34 128
18634.64 127
18635.93 121
18637.22 120
18638.51 109
18639.80 119
18641.09 117
18642.38 98
18643.67 101
18644.96 113
18646.25 102
18647.54 112
18648.84 102
18650.13 111
18651.42 104
18652.71 93
18654.00 103
18655.29 102
18656.58 108
18657.88 105
18659.17 85
18660.46 95
18661.75 87
18663.04 110
18664.33 111
18665.63 104
18666.92 95
18668.21 96
18669.50 135
18670.79 125
18672.08 74
18673.38 95
18674.67 106
18675.96 87
18677.25 91
18678.55 82
18679.84 87
18681.13 76
18682.42 102
18683.71 109
18685.01 96
18686.30 108
18687.59 123
18688.88 102
18690.18 109
18691.47 102
18692.76 88
18694.06 99
18695.35 108
18696.64 118
18697.93 97
18699.23 88
18700.52 103
18701.81 116
18703.11 86
18704.40 108
18705.69 77
18706.99 81
18708.28 86
18709.57 73
18710.86 107
18712.16 120
18713.45 99
18714.75 76
18716.04 110
18717.33 96
18718.63 108
18719.92 84
18721.21 97
18722.51 83
18723.80 89
18725.09 107
18726.39 104
18727.68 95
18728.98 77
18730.27 92
18731.56 103
18732.86 95
18734.15 114
18735.45 123
18736.74 111
18738.04 115
18739.33 97
18740.62 122
18741.92 117
18743.21 115
18744.51 102
18745.80 100
18747.10 93
18748.39 96
18749.69 86
18750.98 88
18752.27 91
18753.57 97
18754.86 117
18756.16 88
18757.45 101
18758.75 80
18760.04 89
18761.34 98
18762.63 82
18763.93 105
18765.23 108
18766.52 92
18767.82 89
18769.11 115
18770.41 94
18771.70 102
18773.00 78
18774.29 105
18775.59 102
18776.88 87
18778.18 112
18779.48 84
18780.77 89
18782.07 142
18783.36 94
18784.66 106
18785.95 85
18787.25 99
18788.55 99
18789.84 93
18791.14 116
18792.43 114
18793.73 79
18795.03 69
18796.32 93
18797.62 81
18798.92 89
18800.21 127
18801.51 89
18802.81 97
18804.10 110
18805.40 92
18806.70 95
18807.99 88
18809.29 95
18810.59 107
18811.88 105
18813.18 95
18814.48 85
18815.77 99
18817.07 74
18818.37 86
18819.66 81
18820.96 100
18822.26 105
18823.56 106
18824.85 99
18826.15 89
18827.45 93
18828.75 93
18830.04 98
18831.34 102
18832.64 95
18833.94 97
18835.23 83
18836.53 98
18837.83 102
18839.13 78
18840.42 89
18841.72 80
18843.02 102
18844.32 92
18845.62 98
18846.91 115
18848.21 104
18849.51 99
18850.81 80
18852.11 93
18853.40 108
18854.70 95
18856.00 82
18857.30 71
18858.60 87
18859.90 113
18861.20 117
18862.49 87
18863.79 81
18865.09 114
18866.39 100
18867.69 111
18868.99 83
18870.29 87
18871.59 107
18872.88 92
18874.18 82
18875.48 89
18876.78 96
18878.08 92
18879.38 98
18880.68 98
18881.98 91
18883.28 90
18884.58 84
18885.88 93
18887.18 93
18888.47 86
18889.77 90
18891.07 88
18892.37 101
18893.67 108
18894.97 99
18896.27 116
18897.57 101
18898.87 106
18900.17 83
18901.47 89
18902.77 91
18904.07 74
18905.37 104
18906.67 97
18907.97 99
18909.27 87
18910.57 84
18911.87 114
18913.17 94
18914.47 96
18915.77 83
18917.07 92
18918.38 104
18919.68 89
18920.98 79
18922.28 88
18923.58 99
18924.88 107
18926.18 102
18927.48 74
18928.78 77
18930.08 100
18931.38 98
18932.68 104
18933.98 82
18935.29 89
18936.59 109
18937.89 93
18939.19 79
18940.49 87
18941.79 102
18943.09 107
18944.39 79
18945.70 91
18947.00 86
18948.30 87
18949.60 104
18950.90 113
18952.20 112
18953.51 80
18954.81 90
18956.11 99
18957.41 115
18958.71 88
18960.02 99
18961.32 76
18962.62 100
18963.92 120
18965.22 92
18966.53 76
18967.83 108
18969.13 93
18970.43 103
18971.73 80
18973.04 77
18974.34 110
18975.64 110
18976.94 108
18978.25 93
18979.55 88
18980.85 93
18982.16 80
18983.46 96
18984.76 97
18986.06 83
18987.37 97
18988.67 82
18989.97 88
18991.28 79
18992.58 82
18993.88 84
18995.18 73
18996.49 87
18997.79 103
18999.09 75
19000.40 88
19001.70 78
19003.00 74
19004.31 68
19005.61 88
19006.92 95
19008.22 69
19009.52 73
19010.83 98
19012.13 101
19013.43 92
19014.74 94
19016.04 91
19017.35 93
19018.65 70
19019.95 81
19021.26 79
19022.56 84
19023.87 96
19025.17 91
19026.47 99
19027.78 72
19029.08 70
19030.39 94
19031.69 92
19033.00 68
19034.30 88
19035.61 100
19036.91 91
19038.21 92
19039.52 90
19040.82 68
19042.13 82
19043.43 91
19044.74 88
19046.04 74
19047.35 68
19048.65 81
19049.96 66
19051.26 69
19052.57 69
19053.87 75
19055.18 80
19056.48 81
19057.79 86
19059.09 80
19060.40 92
19061.71 87
19063.01 100
19064.32 90
19065.62 90
19066.93 88
19068.23 99
19069.54 75
19070.85 84
19072.15 95
19073.46 103
19074.76 78
19076.07 95
19077.37 84
19078.68 105
19079.99 86
19081.29 86
19082.60 78
19083.91 86
19085.21 102
19086.52 103
19087.82 88
19089.13 71
19090.44 99
19091.74 84
19093.05 87
19094.36 74
19095.66 108
19096.97 71
19098.28 98
19099.58 98
19100.89 83
19102.20 79
19103.50 75
19104.81 105
19106.12 90
19107.42 105
19108.73 82
19110.04 101
19111.35 99
19112.65 104
19113.96 84
19115.27 103
19116.58 81
19117.88 85
19119.19 72
19120.50 74
19121.81 89
19123.11 107
19124.42 112
19125.73 103
19127.04 97
19128.34 99
19129.65 95
19130.96 87
19132.27 75
19133.57 89
19134.88 91
19136.19 90
19137.50 83
19138.81 75
19140.12 88
19141.42 75
19142.73 105
19144.04 98
19145.35 74
19146.66 75
19147.97 93
19149.27 91
19150.58 85
19151.89 75
19153.20 115
19154.51 116
19155.82 87
19157.13 91
19158.43 90
19159.74 92
19161.05 100
19162.36 93
19163.67 77
19164.98 96
19166.29 86
19167.60 90
19168.91 87
19170.22 77
19171.52 92
19172.83 99
19174.14 84
19175.45 83
19176.76 96
19178.07 100
19179.38 97
19180.69 95
19182.00 82
19183.31 80
19184.62 80
19185.93 78
19187.24 76
19188.55 80
19189.86 71
19191.17 106
19192.48 100
19193.79 78
19195.10 91
19196.41 111
19197.72 75
19199.03 70
19200.34 103
19201.65 81
19202.96 82
19204.27 79
19205.58 95
19206.89 92
19208.20 92
19209.51 98
19210.82 108
19212.13 70
19213.44 86
19214.75 94
19216.06 71
19217.38 85
19218.69 87
19220.00 74
19221.31 86
19222.62 66
19223.93 75
19225.24 83
19226.55 83
19227.86 70
19229.17 71
19230.49 91
19231.80 103
19233.11 108
19234.42 77
19235.73 100
19237.04 70
19238.35 98
19239.67 85
19240.98 92
19242.29 78
19243.60 87
19244.91 92
19246.22 102
19247.54 82
19248.85 86
19250.16 90
19251.47 86
19252.78 81
19254.10 73
19255.41 86
19256.72 102
19258.03 76
19259.34 70
19260.66 68
19261.97 84
19263.28 71
19264.59 69
19265.91 63
19267.22 89
19268.53 95
19269.84 92
19271.16 75
19272.47 77
19273.78 82
19275.10 89
19276.41 94
19277.72 101
19279.03 84
19280.35 86
19281.66 67
19282.97 78
19284.29 95
19285.60 99
19286.91 88
19288.23 98
19289.54 85
19290.85 90
19292.17 74
19293.48 87
19294.79 94
19296.11 88
19297.42 98
19298.73 81
19300.05 91
19301.36 81
19302.67 68
19303.99 84
19305.30 84
19306.62 85
19307.93 105
19309.24 73
19310.56 63
19311.87 76
19313.19 66
19314.50 88
19315.81 89
19317.13 82
19318.44 82
19319.76 85
19321.07 74
19322.39 95
19323.70 72
19325.01 83
19326.33 94
19327.64 80
19328.96 81
19330.27 77
19331.59 86
19332.90 83
19334.22 77
19335.53 70
19336.85 85
19338.16 71
19339.48 74
19340.79 73
19342.11 71
19343.42 98
19344.74 72
19346.05 85
19347.37 74
19348.68 78
19350.00 85
19351.31 91
19352.63 77
19353.94 71
19355.26 94
19356.58 102
19357.89 77
19359.21 95
19360.52 95
19361.84 93
19363.15 84
19364.47 72
19365.79 74
19367.10 73
19368.42 88
19369.73 85
19371.05 84
19372.37 104
19373.68 78
19375.00 96
19376.31 84
19377.63 81
19378.95 81
19380.26 104
19381.58 102
19382.90 96
19384.21 84
19385.53 73
19386.85 85
19388.16 115
19389.48 73
19390.80 68
19392.11 93
19393.43 84
19394.75 85
19396.06 81
19397.38 67
19398.70 72
19400.01 90
19401.33 84
19402.65 74
19403.97 102
19405.28 111
19406.60 87
19407.92 86
19409.23 75
19410.55 70
19411.87 71
19413.19 78
19414.50 67
19415.82 79
19417.14 67
19418.46 96
19419.77 82
19421.09 93
19422.41 75
19423.73 94
19425.05 78
19426.36 93
19427.68 78
19429.00 94
19430.32 101
19431.64 88
19432.95 84
19434.27 68
19435.59 80
19436.91 95
19438.23 86
19439.55 86
19440.86 88
19442.18 72
19443.50 98
19444.82 90
19446.14 97
19447.46 109
19448.78 101
19450.09 81
19451.41 114
19452.73 97
19454.05 75
19455.37 86
19456.69 92
19458.01 79
19459.33 76
19460.65 64
19461.97 77
19463.28 77
19464.60 86
19465.92 84
19467.24 80
19468.56 86
19469.88 75
19471.20 100
19472.52 73
19473.84 77
19475.16 74
19476.48 85
19477.80 78
19479.12 74
19480.44 102
19481.76 74
19483.08 95
19484.40 71
19485.72 70
19487.04 78
19488.36 95
19489.68 91
19491.00 79
19492.32 89
19493.64 81
19494.96 74
19496.28 93
19497.60 84
19498.92 107
19500.24 70
19501.56 84
19502.88 94
19504.20 85
19505.52 77
19506.84 88
19508.16 81
19509.49 98
19510.81 78
19512.13 86
19513.45 91
19514.77 81
19516.09 77
19517.41 69
19518.73 92
19520.05 97
19521.37 89
19522.70 102
19524.02 97
19525.34 70
19526.66 73
19527.98 96
19529.30 108
19530.62 80
19531.95 105
19533.27 90
19534.59 90
19535.91 91
19537.23 72
19538.55 71
19539.88 101
19541.20 67
19542.52 72
19543.84 72
19545.16 74
19546.49 100
19547.81 98
19549.13 62
19550.45 73
19551.77 71
19553.10 87
19554.42 93
19555.74 94
19557.06 100
19558.39 93
19559.71 79
19561.03 98
19562.35 83
19563.68 77
19565.00 82
19566.32 64
19567.64 74
19568.97 85
19570.29 94
19571.61 93
19572.94 100
19574.26 68
19575.58 80
19576.90 78
19578.23 87
19579.55 91
19580.87 75
19582.20 120
19583.52 86
19584.84 77
19586.17 70
19587.49 80
19588.81 72
19590.14 61
19591.46 61
19592.78 68
19594.11 70
19595.43 76
19596.76 115
19598.08 99
19599.40 84
19600.73 102
19602.05 98
19603.37 77
19604.70 79
19606.02 105
19607.35 92
19608.67 85
19610.00 75
19611.32 75
19612.64 104
19613.97 90
19615.29 73
19616.62 69
19617.94 74
19619.27 91
19620.59 85
19621.92 73
19623.24 72
19624.56 66
19625.89 83
19627.21 79
19628.54 88
19629.86 64
19631.19 65
19632.51 105
19633.84 101
19635.16 86
19636.49 103
19637.81 131
19639.14 96
19640.46 76
19641.79 95
19643.11 100
19644.44 91
19645.77 86
19647.09 84
19648.42 76
19649.74 76
19651.07 74
19652.39 76
19653.72 64
19655.04 76
19656.37 90
19657.70 96
19659.02 92
19660.35 91
19661.67 69
19663.00 101
19664.33 91
19665.65 70
19666.98 67
19668.30 67
19669.63 69
19670.96 78
19672.28 71
19673.61 98
19674.94 85
19676.26 63
19677.59 85
19678.92 81
19680.24 91
19681.57 92
19682.90 81
19684.22 93
19685.55 105
19686.88 81
19688.20 81
19689.53 74
19690.86 74
19692.18 82
19693.51 88
19694.84 69
19696.16 88
19697.49 73
19698.82 80
19700.15 76
19701.47 85
19702.80 76
19704.13 98
19705.46 93
19706.78 119
19708.11 75
19709.44 99
19710.77 93
19712.09 101
19713.42 85
19714.75 90
19716.08 74
19717.40 85
19718.73 62
19720.06 65
19721.39 83
19722.72 70
19724.04 81
19725.37 73
19726.70 95
19728.03 74
19729.36 81
19730.68 89
19732.01 78
19733.34 74
19734.67 72
19736.00 77
19737.33 74
19738.66 95
19739.98 90
19741.31 92
19742.64 84
19743.97 78
19745.30 76
19746.63 59
19747.96 94
19749.29 78
19750.61 84
19751.94 69
19753.27 98
19754.60 79
19755.93 74
19757.26 78
19758.59 88
19759.92 89
19761.25 83
19762.58 91
19763.91 86
19765.24 92
19766.57 88
19767.89 92
19769.22 95
19770.55 70
19771.88 63
19773.21 85
19774.54 79
19775.87 79
19777.20 85
19778.53 86
19779.86 75
19781.19 79
19782.52 76
19783.85 78
19785.18 67
19786.51 76
19787.84 96
19789.17 88
19790.50 76
19791.83 90
19793.16 69
19794.49 63
19795.83 65
19797.16 89
19798.49 98
19799.82 95
19801.15 98
19802.48 89
19803.81 77
19805.14 85
19806.47 82
19807.80 75
19809.13 88
19810.46 71
19811.79 85
19813.13 93
19814.46 121
19815.79 59
19817.12 92
19818.45 83
19819.78 87
19821.11 85
19822.44 73
19823.78 75
19825.11 81
19826.44 80
19827.77 85
19829.10 77
19830.43 93
19831.77 84
19833.10 74
19834.43 74
19835.76 84
19837.09 97
19838.42 89
19839.76 72
19841.09 77
19842.42 71
19843.75 89
19845.08 69
19846.42 66
19847.75 73
19849.08 84
19850.41 73
19851.75 76
19853.08 77
19854.41 69
19855.74 67
19857.08 77
19858.41 83
19859.74 57
19861.07 109
19862.41 85
19863.74 80
19865.07 76
19866.41 73
19867.74 84
19869.07 86
19870.40 81
19871.74 92
19873.07 77
19874.40 68
19875.74 76
19877.07 64
19878.40 97
19879.74 112
19881.07 91
19882.40 80
19883.74 92
19885.07 76
19886.40 74
19887.74 78
19889.07 88
19890.40 71
19891.74 66
19893.07 66
19894.41 67
19895.74 61
19897.07 61
19898.41 68
19899.74 84
19901.08 84
19902.41 105
19903.74 126
19905.08 102
19906.41 81
19907.75 80
19909.08 68
19910.41 73
19911.75 88
19913.08 86
19914.42 78
19915.75 81
19917.09 77
19918.42 69
19919.76 66
19921.09 75
19922.43 54
19923.76 80
19925.10 91
19926.43 77
19927.77 69
19929.10 73
19930.44 66
19931.77 77
19933.11 92
19934.44 76
19935.78 78
19937.11 77
19938.45 93
19939.78 94
19941.12 70
19942.45 64
19943.79 78
19945.12 64
19946.46 63
19947.79 79
19949.13 85
19950.47 81
19951.80 69
19953.14 74
19954.47 71
19955.81 92
19957.15 66
19958.48 82
19959.82 81
19961.15 75
19962.49 55
19963.83 63
19965.16 60
19966.50 93
19967.83 80
19969.17 62
19970.51 64
19971.84 84
19973.18 54
19974.52 75
19975.85 87
19977.19 78
19978.53 91
19979.86 91
19981.20 83
19982.54 81
19983.87 98
19985.21 73
19986.55 80
19987.88 66
19989.22 74
19990.56 77
19991.89 85
19993.23 84
19994.57 69
19995.91 69
19997.24 57
19998.58 71
19999.92 69
20001.26 79
20002.59 73
20003.93 69
20005.27 83
20006.61 76
20007.94 87
20009.28 72
20010.62 60
20011.96 85
20013.29 87
20014.63 83
20015.97 80
20017.31 78
20018.65 79
20019.98 95
20021.32 84
20022.66 82
20024.00 83
20025.34 90
20026.67 79
20028.01 72
20029.35 93
20030.69 76
20032.03 98
20033.37 101
20034.71 71
20036.04 107
20037.38 77
20038.72 85
20040.06 79
20041.40 80
20042.74 75
20044.08 99
20045.42 107
20046.75 86
20048.09 89
20049.43 74
20050.77 71
20052.11 90
20053.45 88
20054.79 87
20056.13 83
20057.47 102
20058.81 73
20060.15 47
20061.49 94
20062.82 97
20064.16 88
20065.50 73
20066.84 80
20068.18 109
20069.52 103
20070.86 82
20072.20 92
20073.54 90
20074.88 75
20076.22 87
20077.56 106
20078.90 79
20080.24 91
20081.58 87
20082.92 93
20084.26 79
20085.60 100
20086.94 95
20088.28 74
20089.62 62
20090.96 72
20092.30 82
20093.64 77
20094.99 88
20096.33 91
20097.67 95
20099.01 94
20100.35 88
20101.69 90
20103.03 103
20104.37 102
20105.71 86
20107.05 104
20108.39 86
20109.73 94
20111.08 79
20112.42 86
20113.76 102
20115.10 88
20116.44 92
20117.78 75
20119.12 100
20120.46 69
20121.81 75
20123.15 84
20124.49 87
20125.83 97
20127.17 92
20128.51 85
20129.86 67
20131.20 89
20132.54 104
20133.88 84
20135.22 82
20136.56 92
20137.91 86
20139.25 88
