# Supplementary material for: MALDI-TOF MS typing enables the classification of brewing yeasts of the genus Saccharomyces to major beer styles
Source: PLoS One. 2017 Aug 9;12(8):e0181694. doi: 10.1371/journal.pone.0181694 (PMC5549903; doi:10.1371/journal.pone.0181694)
Supplement: S10 File — The directory includes 90 raw files and was zipped to “.zip”; the folder has three strains with 30 spectra per strain; S1 Text explains the raw files with an example and Table 1 represents the yeast strains used within the experiment. (ZIP) [file pone.0181694.s013.zip › 28-30/30332n-552-OG-Koe-Koe-YPG-18h-E-E_2015-08-10__0_F2_1.dat]

2000.98 3189
2001.40 2875
2001.82 2887
2002.25 2869
2002.67 2866
2003.09 2906
2003.51 2829
2003.93 2726
2004.35 2800
2004.78 2584
2005.20 2641
2005.62 2679
2006.04 2844
2006.47 2905
2006.89 2897
2007.31 2958
2007.73 2634
2008.16 2454
2008.58 2666
2009.00 2629
2009.42 2646
2009.85 2458
2010.27 2643
2010.69 2870
2011.11 2744
2011.54 2727
2011.96 2750
2012.38 2609
2012.80 2814
2013.23 2857
2013.65 2499
2014.07 2636
2014.50 2726
2014.92 2640
2015.34 2545
2015.77 2537
2016.19 2623
2016.61 2601
2017.04 2445
2017.46 2563
2017.88 2391
2018.31 2494
2018.73 2699
2019.15 2852
2019.58 2762
2020.00 2671
2020.42 2599
2020.85 2479
2021.27 2413
2021.70 2773
2022.12 2602
2022.54 2597
2022.97 2651
2023.39 2575
2023.82 2542
2024.24 2669
2024.66 2584
2025.09 2558
2025.51 2434
2025.94 2547
2026.36 2655
2026.79 2546
2027.21 2602
2027.63 2670
2028.06 2500
2028.48 2601
2028.91 2617
2029.33 2581
2029.76 2582
2030.18 2416
2030.61 2367
2031.03 2441
2031.46 2416
2031.88 2426
2032.31 2376
2032.73 2435
2033.16 2375
2033.58 2340
2034.01 2442
2034.43 2429
2034.86 2555
2035.28 2570
2035.71 2654
2036.13 2523
2036.56 2445
2036.98 2568
2037.41 2676
2037.84 2476
2038.26 2610
2038.69 2757
2039.11 2721
2039.54 2558
2039.96 2645
2040.39 2752
2040.82 2628
2041.24 2704
2041.67 2764
2042.09 2487
2042.52 2572
2042.95 2602
2043.37 2554
2043.80 2555
2044.22 2594
2044.65 2658
2045.08 2671
2045.50 2736
2045.93 2601
2046.36 2433
2046.78 2634
2047.21 2594
2047.64 2712
2048.06 2729
2048.49 2785
2048.92 2756
2049.34 2660
2049.77 2654
2050.20 2911
2050.62 2832
2051.05 2836
2051.48 2673
2051.90 2686
2052.33 2812
2052.76 2537
2053.18 2492
2053.61 2537
2054.04 2759
2054.47 2749
2054.89 2594
2055.32 2572
2055.75 2622
2056.18 2792
2056.60 2710
2057.03 2576
2057.46 2826
2057.89 2713
2058.31 2591
2058.74 2801
2059.17 2848
2059.60 2716
2060.03 2649
2060.45 2663
2060.88 2811
2061.31 2696
2061.74 2527
2062.17 2549
2062.59 2527
2063.02 2454
2063.45 2495
2063.88 2676
2064.31 2542
2064.73 2558
2065.16 2601
2065.59 2681
2066.02 2535
2066.45 2549
2066.88 2790
2067.31 2686
2067.73 2872
2068.16 2906
2068.59 3066
2069.02 2940
2069.45 2615
2069.88 2696
2070.31 2672
2070.74 2865
2071.17 3017
2071.59 2923
2072.02 2953
2072.45 2700
2072.88 2621
2073.31 2924
2073.74 2866
2074.17 2745
2074.60 2748
2075.03 2926
2075.46 3161
2075.89 2954
2076.32 2907
2076.75 2986
2077.18 2960
2077.61 3009
2078.04 2989
2078.47 2936
2078.89 3075
2079.32 2728
2079.75 2792
2080.18 3197
2080.61 3083
2081.04 3406
2081.47 3362
2081.90 3340
2082.34 3258
2082.77 3325
2083.20 3281
2083.63 3168
2084.06 3260
2084.49 3034
2084.92 2966
2085.35 2791
2085.78 2930
2086.21 2804
2086.64 2766
2087.07 2690
2087.50 2758
2087.93 2700
2088.36 2672
2088.79 2578
2089.22 2561
2089.65 2577
2090.09 2749
2090.52 2540
2090.95 2602
2091.38 2562
2091.81 2594
2092.24 2553
2092.67 2572
2093.10 2736
2093.54 2534
2093.97 2765
2094.40 2679
2094.83 2671
2095.26 2708
2095.69 2714
2096.12 2684
2096.56 2701
2096.99 2666
2097.42 2592
2097.85 2625
2098.28 2590
2098.71 2549
2099.15 2526
2099.58 2441
2100.01 2485
2100.44 2291
2100.87 2435
2101.31 2246
2101.74 2415
2102.17 2592
2102.60 2261
2103.04 2237
2103.47 2529
2103.90 2504
2104.33 2608
2104.77 2543
2105.20 2372
2105.63 2264
2106.06 2296
2106.50 2423
2106.93 2494
2107.36 2541
2107.79 2530
2108.23 2711
2108.66 2874
2109.09 2895
2109.53 2844
2109.96 2868
2110.39 2853
2110.82 2802
2111.26 2638
2111.69 2528
2112.12 2736
2112.56 2677
2112.99 2558
2113.42 2650
2113.86 2536
2114.29 2705
2114.72 2920
2115.16 2685
2115.59 2626
2116.03 2528
2116.46 2423
2116.89 2485
2117.33 2590
2117.76 2407
2118.19 2382
2118.63 2664
2119.06 2551
2119.50 2356
2119.93 2341
2120.36 2492
2120.80 2521
2121.23 2469
2121.67 2433
2122.10 2450
2122.54 2326
2122.97 2595
2123.40 2622
2123.84 2445
2124.27 2569
2124.71 2621
2125.14 2522
2125.58 2223
2126.01 2376
2126.45 2388
2126.88 2500
2127.32 2546
2127.75 2543
2128.19 2484
2128.62 2420
2129.06 2492
2129.49 2445
2129.93 2440
2130.36 2707
2130.80 2697
2131.23 2562
2131.67 2756
2132.10 2619
2132.54 2775
2132.97 2834
2133.41 2733
2133.84 2688
2134.28 2393
2134.71 2642
2135.15 2529
2135.59 2675
2136.02 2697
2136.46 2601
2136.89 2626
2137.33 2510
2137.76 2732
2138.20 2708
2138.64 2591
2139.07 2732
2139.51 2750
2139.94 2549
2140.38 2511
2140.82 2559
2141.25 2660
2141.69 2353
2142.13 2558
2142.56 2510
2143.00 2556
2143.43 2248
2143.87 2244
2144.31 2572
2144.74 2551
2145.18 2365
2145.62 2483
2146.05 2466
2146.49 2669
2146.93 2446
2147.36 2703
2147.80 2445
2148.24 2563
2148.68 2466
2149.11 2604
2149.55 2659
2149.99 2746
2150.42 2923
2150.86 2741
2151.30 2878
2151.74 3085
2152.17 3157
2152.61 3167
2153.05 3108
2153.49 2994
2153.92 2853
2154.36 2932
2154.80 2781
2155.24 2840
2155.67 2789
2156.11 2761
2156.55 2782
2156.99 2682
2157.42 2733
2157.86 2753
2158.30 2654
2158.74 2644
2159.18 2510
2159.61 2626
2160.05 2577
2160.49 2527
2160.93 2566
2161.37 2554
2161.81 2580
2162.24 2735
2162.68 2715
2163.12 2600
2163.56 2465
2164.00 2582
2164.44 2413
2164.87 2472
2165.31 2658
2165.75 2359
2166.19 2353
2166.63 2419
2167.07 2669
2167.51 2675
2167.95 2552
2168.39 2538
2168.82 2435
2169.26 2542
2169.70 2425
2170.14 2686
2170.58 2812
2171.02 2739
2171.46 2817
2171.90 2966
2172.34 3152
2172.78 3210
2173.22 3046
2173.66 2771
2174.10 2643
2174.54 2934
2174.98 2970
2175.42 2865
2175.85 2892
2176.29 3024
2176.73 3170
2177.17 3109
2177.61 3188
2178.05 3263
2178.49 3157
2178.93 2981
2179.37 3119
2179.81 2985
2180.25 2911
2180.69 2652
2181.14 2602
2181.58 2592
2182.02 2737
2182.46 2633
2182.90 2534
2183.34 2485
2183.78 2556
2184.22 2528
2184.66 2546
2185.10 2541
2185.54 2503
2185.98 2679
2186.42 2454
2186.86 2466
2187.30 2412
2187.74 2308
2188.19 2413
2188.63 2394
2189.07 2639
2189.51 2532
2189.95 2617
2190.39 2491
2190.83 2524
2191.27 2794
2191.72 2707
2192.16 2700
2192.60 2638
2193.04 2666
2193.48 2528
2193.92 2531
2194.36 2453
2194.81 2576
2195.25 2843
2195.69 2767
2196.13 2795
2196.57 2769
2197.01 2789
2197.46 2893
2197.90 2972
2198.34 3056
2198.78 3043
2199.22 2698
2199.67 2719
2200.11 2783
2200.55 2857
2200.99 2987
2201.44 2600
2201.88 2595
2202.32 2494
2202.76 2611
2203.21 2672
2203.65 2656
2204.09 2501
2204.53 2431
2204.98 2487
2205.42 2518
2205.86 2604
2206.30 2369
2206.75 2441
2207.19 2453
2207.63 2572
2208.08 2572
2208.52 2661
2208.96 2625
2209.41 2634
2209.85 2818
2210.29 2588
2210.73 2666
2211.18 2789
2211.62 2790
2212.06 2796
2212.51 2864
2212.95 2918
2213.40 2856
2213.84 2819
2214.28 2854
2214.73 2928
2215.17 2814
2215.61 2882
2216.06 2940
2216.50 2654
2216.95 2823
2217.39 2655
2217.83 2664
2218.28 2675
2218.72 2616
2219.17 2517
2219.61 2506
2220.05 2463
2220.50 2528
2220.94 2743
2221.39 2619
2221.83 2509
2222.28 2639
2222.72 2716
2223.16 2634
2223.61 2503
2224.05 2645
2224.50 2555
2224.94 2649
2225.39 2687
2225.83 2770
2226.28 2962
2226.72 2868
2227.17 2856
2227.61 2606
2228.06 2799
2228.50 2778
2228.95 2872
2229.39 3119
2229.84 3048
2230.28 3016
2230.73 3101
2231.17 3047
2231.62 3036
2232.06 2948
2232.51 3152
2232.95 2803
2233.40 2849
2233.85 3153
2234.29 2936
2234.74 2782
2235.18 2965
2235.63 2829
2236.07 2913
2236.52 2820
2236.97 2773
2237.41 2829
2237.86 2780
2238.30 2441
2238.75 2602
2239.20 2620
2239.64 2738
2240.09 2640
2240.53 2522
2240.98 2661
2241.43 2529
2241.87 2507
2242.32 2692
2242.77 2525
2243.21 2480
2243.66 2387
2244.11 2498
2244.55 2525
2245.00 2460
2245.45 2458
2245.89 2454
2246.34 2328
2246.79 2421
2247.23 2518
2247.68 2551
2248.13 2537
2248.57 2546
2249.02 2790
2249.47 2634
2249.92 2526
2250.36 2486
2250.81 2751
2251.26 2870
2251.70 2761
2252.15 2559
2252.60 2574
2253.05 2586
2253.49 2609
2253.94 2698
2254.39 2632
2254.84 2679
2255.28 2646
2255.73 2557
2256.18 2504
2256.63 2582
2257.08 2591
2257.52 2329
2257.97 2388
2258.42 2548
2258.87 2521
2259.32 2481
2259.76 2555
2260.21 2714
2260.66 2478
2261.11 2660
2261.56 2848
2262.01 2664
2262.45 2977
2262.90 3004
2263.35 3391
2263.80 3258
2264.25 3572
2264.70 3409
2265.15 3486
2265.59 3635
2266.04 3702
2266.49 3468
2266.94 3582
2267.39 3452
2267.84 3337
2268.29 3479
2268.74 3395
2269.19 3361
2269.63 3437
2270.08 3413
2270.53 3103
2270.98 3046
2271.43 3069
2271.88 3108
2272.33 3094
2272.78 3090
2273.23 3149
2273.68 3247
2274.13 3109
2274.58 3043
2275.03 2999
2275.48 2827
2275.93 2785
2276.38 2808
2276.83 2656
2277.28 2405
2277.73 2760
2278.18 2900
2278.63 2761
2279.08 2563
2279.53 2561
2279.98 2601
2280.43 2645
2280.88 2576
2281.33 2403
2281.78 2591
2282.23 2731
2282.68 2557
2283.13 2760
2283.58 2921
2284.03 2797
2284.48 2754
2284.93 2694
2285.38 2772
2285.83 2772
2286.28 2681
2286.73 2689
2287.19 2649
2287.64 2589
2288.09 2595
2288.54 2787
2288.99 2858
2289.44 2710
2289.89 3039
2290.34 3037
2290.79 3200
2291.25 3500
2291.70 3961
2292.15 3842
2292.60 3838
2293.05 4031
2293.50 4164
2293.95 4144
2294.41 4049
2294.86 4022
2295.31 3762
2295.76 3833
2296.21 3674
2296.66 3439
2297.12 3103
2297.57 3161
2298.02 3075
2298.47 2966
2298.92 2703
2299.38 2873
2299.83 2906
2300.28 2585
2300.73 2627
2301.18 2614
2301.64 2582
2302.09 2553
2302.54 2637
2302.99 2608
2303.45 2636
2303.90 2489
2304.35 2484
2304.80 2606
2305.26 2676
2305.71 2509
2306.16 2611
2306.61 2577
2307.07 2764
2307.52 2601
2307.97 2620
2308.43 2571
2308.88 2523
2309.33 2743
2309.79 2699
2310.24 2952
2310.69 3006
2311.15 2879
2311.60 2826
2312.05 2850
2312.51 2715
2312.96 2905
2313.41 2803
2313.87 2984
2314.32 2865
2314.77 2741
2315.23 2840
2315.68 2896
2316.13 2767
2316.59 2552
2317.04 2447
2317.49 2713
2317.95 2708
2318.40 2547
2318.86 2495
2319.31 2403
2319.76 2642
2320.22 2747
2320.67 2607
2321.13 2824
2321.58 2837
2322.04 2706
2322.49 2860
2322.94 3004
2323.40 2664
2323.85 2876
2324.31 2871
2324.76 2978
2325.22 3227
2325.67 2978
2326.13 2785
2326.58 2837
2327.04 2782
2327.49 2750
2327.95 2785
2328.40 2743
2328.86 2804
2329.31 2953
2329.77 3282
2330.22 3275
2330.68 3046
2331.13 3372
2331.59 3198
2332.04 3102
2332.50 2999
2332.95 2904
2333.41 3002
2333.86 3127
2334.32 2998
2334.77 2830
2335.23 2738
2335.69 2923
2336.14 2898
2336.60 2870
2337.05 2645
2337.51 2736
2337.96 2990
2338.42 3090
2338.88 2984
2339.33 3050
2339.79 2907
2340.24 2928
2340.70 3121
2341.16 3256
2341.61 3394
2342.07 3817
2342.52 3531
2342.98 3602
2343.44 3675
2343.89 3582
2344.35 3683
2344.81 3718
2345.26 3625
2345.72 3618
2346.18 3553
2346.63 3563
2347.09 3415
2347.55 3333
2348.00 3422
2348.46 3432
2348.92 3605
2349.37 3396
2349.83 3230
2350.29 3126
2350.75 3200
2351.20 3166
2351.66 3098
2352.12 3011
2352.57 2994
2353.03 2516
2353.49 2539
2353.95 2473
2354.40 2622
2354.86 2642
2355.32 2638
2355.78 2518
2356.23 2688
2356.69 2528
2357.15 2416
2357.61 2402
2358.07 2675
2358.52 2812
2358.98 2766
2359.44 2782
2359.90 2793
2360.36 2477
2360.81 2560
2361.27 2788
2361.73 2574
2362.19 2741
2362.65 2891
2363.10 2595
2363.56 2622
2364.02 2680
2364.48 2760
2364.94 2809
2365.40 2786
2365.86 2575
2366.31 2605
2366.77 2662
2367.23 2708
2367.69 2551
2368.15 2750
2368.61 2813
2369.07 2777
2369.53 2837
2369.98 2914
2370.44 2922
2370.90 2827
2371.36 2856
2371.82 2839
2372.28 2835
2372.74 2864
2373.20 2878
2373.66 2895
2374.12 2916
2374.58 2949
2375.04 2877
2375.50 2835
2375.95 3007
2376.41 2839
2376.87 2978
2377.33 3126
2377.79 2913
2378.25 2713
2378.71 2822
2379.17 2895
2379.63 3005
2380.09 3103
2380.55 3002
2381.01 2963
2381.47 3133
2381.93 3085
2382.39 2930
2382.85 3006
2383.31 3170
2383.77 2992
2384.23 2864
2384.69 3107
2385.15 2968
2385.62 2893
2386.08 2818
2386.54 2763
2387.00 2829
2387.46 2785
2387.92 2784
2388.38 2608
2388.84 2797
2389.30 2734
2389.76 2710
2390.22 2599
2390.68 2691
2391.14 2582
2391.61 2696
2392.07 2923
2392.53 2662
2392.99 2728
2393.45 2765
2393.91 2713
2394.37 2691
2394.83 2728
2395.30 2669
2395.76 2474
2396.22 2452
2396.68 2504
2397.14 2445
2397.60 2314
2398.07 2408
2398.53 2437
2398.99 2418
2399.45 2545
2399.91 2370
2400.37 2449
2400.84 2615
2401.30 2516
2401.76 2587
2402.22 2516
2402.68 2444
2403.15 2536
2403.61 2569
2404.07 2406
2404.53 2639
2405.00 2714
2405.46 2597
2405.92 2681
2406.38 2938
2406.85 2794
2407.31 2676
2407.77 2768
2408.23 2678
2408.70 2804
2409.16 2595
2409.62 2664
2410.08 2762
2410.55 2810
2411.01 2739
2411.47 2665
2411.94 2685
2412.40 2796
2412.86 2486
2413.33 2560
2413.79 2581
2414.25 2558
2414.72 2653
2415.18 2486
2415.64 2487
2416.11 2567
2416.57 2398
2417.03 2509
2417.50 2624
2417.96 2846
2418.42 2768
2418.89 2764
2419.35 2722
2419.81 2930
2420.28 2705
2420.74 2668
2421.21 2695
2421.67 2572
2422.13 2574
2422.60 2719
2423.06 2827
2423.53 2822
2423.99 3056
2424.45 3127
2424.92 3045
2425.38 2907
2425.85 2856
2426.31 2646
2426.78 2820
2427.24 2992
2427.71 2984
2428.17 2673
2428.63 2754
2429.10 2824
2429.56 2854
2430.03 2735
2430.49 2830
2430.96 2640
2431.42 2599
2431.89 2599
2432.35 2718
2432.82 2489
2433.28 2431
2433.75 2330
2434.21 2359
2434.68 2602
2435.14 2627
2435.61 2469
2436.07 2530
2436.54 2484
2437.01 2549
2437.47 2585
2437.94 2584
2438.40 2606
2438.87 2675
2439.33 2741
2439.80 2713
2440.26 2840
2440.73 2872
2441.20 2829
2441.66 2843
2442.13 2819
2442.59 3054
2443.06 3083
2443.53 3055
2443.99 3147
2444.46 3012
2444.92 2867
2445.39 2608
2445.86 2813
2446.32 2801
2446.79 2586
2447.26 2496
2447.72 2756
2448.19 2519
2448.66 2340
2449.12 2445
2449.59 2350
2450.05 2636
2450.52 2590
2450.99 2552
2451.46 2421
2451.92 2262
2452.39 2391
2452.86 2211
2453.32 2268
2453.79 2453
2454.26 2543
2454.72 2466
2455.19 2441
2455.66 2390
2456.13 2440
2456.59 2592
2457.06 2351
2457.53 2225
2458.00 2283
2458.46 2320
2458.93 2517
2459.40 2531
2459.87 2479
2460.33 2514
2460.80 2668
2461.27 2425
2461.74 2344
2462.20 2473
2462.67 2488
2463.14 2339
2463.61 2489
2464.08 2519
2464.54 2436
2465.01 2370
2465.48 2327
2465.95 2439
2466.42 2400
2466.88 2404
2467.35 2776
2467.82 2559
2468.29 2428
2468.76 2406
2469.23 2545
2469.70 2415
2470.16 2544
2470.63 2300
2471.10 2429
2471.57 2488
2472.04 2242
2472.51 2411
2472.98 2212
2473.44 2309
2473.91 2333
2474.38 2245
2474.85 2297
2475.32 2428
2475.79 2284
2476.26 2369
2476.73 2374
2477.20 2331
2477.67 2415
2478.14 2436
2478.61 2571
2479.08 2300
2479.54 2359
2480.01 2302
2480.48 2575
2480.95 2413
2481.42 2531
2481.89 2515
2482.36 2473
2482.83 2362
2483.30 2583
2483.77 2605
2484.24 2554
2484.71 2526
2485.18 2641
2485.65 2464
2486.12 2437
2486.59 2564
2487.06 2574
2487.53 2667
2488.00 2467
2488.47 2628
2488.94 2461
2489.41 2422
2489.88 2528
2490.35 2644
2490.83 2613
2491.30 2626
2491.77 2650
2492.24 2554
2492.71 2497
2493.18 2597
2493.65 2533
2494.12 2238
2494.59 2196
2495.06 2449
2495.53 2648
2496.00 2707
2496.48 2547
2496.95 2641
2497.42 2737
2497.89 2684
2498.36 2613
2498.83 2689
2499.30 2563
2499.77 2617
2500.25 2516
2500.72 2479
2501.19 2488
2501.66 2502
2502.13 2403
2502.60 2333
2503.07 2502
2503.55 2596
2504.02 2365
2504.49 2263
2504.96 2425
2505.43 2438
2505.91 2555
2506.38 2464
2506.85 2486
2507.32 2576
2507.79 2507
2508.27 2449
2508.74 2535
2509.21 2440
2509.68 2616
2510.16 2672
2510.63 2472
2511.10 2603
2511.57 2622
2512.05 2900
2512.52 3111
2512.99 3050
2513.46 2986
2513.94 2877
2514.41 2936
2514.88 3003
2515.35 2922
2515.83 2969
2516.30 2879
2516.77 2973
2517.25 3110
2517.72 3069
2518.19 2809
2518.67 2834
2519.14 2765
2519.61 2659
2520.09 2662
2520.56 2691
2521.03 2518
2521.51 2557
2521.98 2460
2522.45 2446
2522.93 2381
2523.40 2530
2523.87 2653
2524.35 2434
2524.82 2503
2525.29 2489
2525.77 2446
2526.24 2461
2526.72 2668
2527.19 2624
2527.66 2669
2528.14 2760
2528.61 2716
2529.09 2681
2529.56 2638
2530.03 2660
2530.51 2679
2530.98 2389
2531.46 2499
2531.93 2643
2532.41 2648
2532.88 2743
2533.36 2522
2533.83 2581
2534.31 2661
2534.78 2722
2535.25 2659
2535.73 2628
2536.20 2606
2536.68 2593
2537.15 2554
2537.63 2545
2538.10 2533
2538.58 2634
2539.05 2488
2539.53 2679
2540.00 2518
2540.48 2488
2540.95 2505
2541.43 2609
2541.91 2818
2542.38 2760
2542.86 2631
2543.33 2765
2543.81 2703
2544.28 2800
2544.76 2788
2545.23 2672
2545.71 2718
2546.19 2541
2546.66 2459
2547.14 2585
2547.61 2603
2548.09 2601
2548.56 2774
2549.04 2552
2549.52 2566
2549.99 2876
2550.47 2937
2550.95 3082
2551.42 3102
2551.90 3080
2552.37 2957
2552.85 2859
2553.33 3089
2553.80 3093
2554.28 3143
2554.76 2886
2555.23 3185
2555.71 3286
2556.19 3294
2556.66 3360
2557.14 3501
2557.62 3503
2558.09 3591
2558.57 3752
2559.05 3903
2559.52 3646
2560.00 3408
2560.48 3486
2560.96 3271
2561.43 3056
2561.91 3152
2562.39 3138
2562.86 2813
2563.34 2825
2563.82 2756
2564.30 2770
2564.77 2749
2565.25 2484
2565.73 2377
2566.21 2531
2566.68 2480
2567.16 2583
2567.64 2574
2568.12 2583
2568.60 2561
2569.07 2484
2569.55 2552
2570.03 2487
2570.51 2379
2570.99 2644
2571.46 2602
2571.94 2367
2572.42 2409
2572.90 2382
2573.38 2413
2573.85 2434
2574.33 2471
2574.81 2292
2575.29 2378
2575.77 2323
2576.25 2654
2576.73 2522
2577.20 2554
2577.68 2343
2578.16 2485
2578.64 2396
2579.12 2344
2579.60 2566
2580.08 2518
2580.56 2426
2581.04 2377
2581.51 2298
2581.99 2322
2582.47 2392
2582.95 2475
2583.43 2493
2583.91 2413
2584.39 2558
2584.87 2458
2585.35 2366
2585.83 2407
2586.31 2360
2586.79 2451
2587.27 2323
2587.75 2477
2588.23 2630
2588.71 2597
2589.18 2700
2589.66 2635
2590.14 2542
2590.62 2631
2591.10 2323
2591.58 2441
2592.06 2425
2592.54 2325
2593.02 2501
2593.50 2711
2593.98 2635
2594.47 2603
2594.95 2799
2595.43 2726
2595.91 2527
2596.39 2455
2596.87 2613
2597.35 2645
2597.83 2707
2598.31 2668
2598.79 2877
2599.27 2792
2599.75 2773
2600.23 2541
2600.71 2540
2601.19 2461
2601.67 2617
2602.16 2514
2602.64 2527
2603.12 2368
2603.60 2350
2604.08 2204
2604.56 2348
2605.04 2342
2605.52 2311
2606.00 2442
2606.49 2352
2606.97 2329
2607.45 2322
2607.93 2264
2608.41 2312
2608.89 2258
2609.37 2185
2609.86 2430
2610.34 2496
2610.82 2372
2611.30 2376
2611.78 2361
2612.27 2288
2612.75 2337
2613.23 2478
2613.71 2596
2614.19 2535
2614.68 2560
2615.16 2454
2615.64 2512
2616.12 2545
2616.60 2512
2617.09 2609
2617.57 2675
2618.05 2653
2618.53 2567
2619.02 2525
2619.50 2437
2619.98 2549
2620.46 2502
2620.95 2459
2621.43 2471
2621.91 2532
2622.40 2513
2622.88 2418
2623.36 2420
2623.84 2439
2624.33 2545
2624.81 2680
2625.29 2539
2625.78 2454
2626.26 2637
2626.74 2604
2627.23 2446
2627.71 2790
2628.19 2724
2628.68 2566
2629.16 2621
2629.64 2760
2630.13 2608
2630.61 2493
2631.09 2513
2631.58 2634
2632.06 2548
2632.54 2412
2633.03 2518
2633.51 2531
2634.00 2702
2634.48 2431
2634.96 2669
2635.45 2916
2635.93 2800
2636.42 2530
2636.90 2602
2637.38 2535
2637.87 2457
2638.35 2363
2638.84 2252
2639.32 2416
2639.81 2645
2640.29 2557
2640.78 2346
2641.26 2635
2641.74 2488
2642.23 2406
2642.71 2538
2643.20 2603
2643.68 2348
2644.17 2287
2644.65 2458
2645.14 2395
2645.62 2442
2646.11 2430
2646.59 2445
2647.08 2400
2647.56 2423
2648.05 2441
2648.53 2215
2649.02 2236
2649.50 2179
2649.99 2362
2650.48 2471
2650.96 2300
2651.45 2408
2651.93 2586
2652.42 2502
2652.90 2468
2653.39 2499
2653.87 2318
2654.36 2459
2654.85 2467
2655.33 2436
2655.82 2277
2656.30 2290
2656.79 2498
2657.28 2545
2657.76 2471
2658.25 2411
2658.73 2523
2659.22 2217
2659.71 2290
2660.19 2307
2660.68 2327
2661.17 2270
2661.65 2529
2662.14 2607
2662.62 2560
2663.11 2302
2663.60 2533
2664.08 2592
2664.57 2764
2665.06 2641
2665.55 2608
2666.03 2646
2666.52 2680
2667.01 2668
2667.49 2604
2667.98 2571
2668.47 2674
2668.95 2668
2669.44 2688
2669.93 2556
2670.42 2479
2670.90 2652
2671.39 2636
2671.88 2634
2672.36 2771
2672.85 2860
2673.34 2731
2673.83 2815
2674.31 3118
2674.80 3101
2675.29 3064
2675.78 3325
2676.27 3539
2676.75 3475
2677.24 3451
2677.73 3273
2678.22 3222
2678.71 3297
2679.19 3037
2679.68 2996
2680.17 3075
2680.66 2978
2681.15 2864
2681.63 2754
2682.12 2677
2682.61 2759
2683.10 3018
2683.59 3068
2684.08 2989
2684.56 3181
2685.05 3166
2685.54 3079
2686.03 3194
2686.52 3184
2687.01 3217
2687.50 3287
2687.99 3254
2688.47 3083
2688.96 3053
2689.45 2758
2689.94 2719
2690.43 2781
2690.92 2691
2691.41 2635
2691.90 2805
2692.39 2587
2692.88 2392
2693.37 2369
2693.85 2499
2694.34 2488
2694.83 2685
2695.32 2470
2695.81 2503
2696.30 2599
2696.79 2505
2697.28 2449
2697.77 2599
2698.26 2572
2698.75 2555
2699.24 2595
2699.73 2482
2700.22 2517
2700.71 2707
2701.20 2764
2701.69 2699
2702.18 2656
2702.67 2588
2703.16 2619
2703.65 2754
2704.14 2530
2704.63 2458
2705.12 2442
2705.61 2654
2706.10 2790
2706.59 2692
2707.08 2599
2707.58 2596
2708.07 2515
2708.56 2514
2709.05 2639
2709.54 2448
2710.03 2404
2710.52 2465
2711.01 2564
2711.50 2558
2711.99 2604
2712.48 2521
2712.98 2621
2713.47 2495
2713.96 2400
2714.45 2603
2714.94 2656
2715.43 2499
2715.92 2633
2716.41 2574
2716.91 2481
2717.40 2503
2717.89 2596
2718.38 2618
2718.87 2713
2719.36 2645
2719.86 2601
2720.35 2626
2720.84 2682
2721.33 2744
2721.82 2677
2722.31 2652
2722.81 2610
2723.30 2692
2723.79 2542
2724.28 2555
2724.77 2896
2725.27 2842
2725.76 2535
2726.25 2656
2726.74 2949
2727.24 2703
2727.73 2566
2728.22 2565
2728.71 2427
2729.21 2561
2729.70 2582
2730.19 2283
2730.68 2294
2731.18 2522
2731.67 2385
2732.16 2268
2732.66 2554
2733.15 2322
2733.64 2197
2734.13 2288
2734.63 2461
2735.12 2323
2735.61 2336
2736.11 2635
2736.60 2492
2737.09 2397
2737.59 2304
2738.08 2510
2738.57 2506
2739.07 2821
2739.56 2693
2740.05 2572
2740.55 2559
2741.04 2570
2741.54 2520
2742.03 2378
2742.52 2439
2743.02 2437
2743.51 2508
2744.00 2428
2744.50 2465
2744.99 2255
2745.49 2374
2745.98 2362
2746.47 2344
2746.97 2226
2747.46 2224
2747.96 2269
2748.45 2213
2748.95 2232
2749.44 2466
2749.93 2382
2750.43 2351
2750.92 2365
2751.42 2347
2751.91 2365
2752.41 2371
2752.90 2303
2753.40 2565
2753.89 2793
2754.39 2580
2754.88 2468
2755.38 2542
2755.87 2568
2756.37 2536
2756.86 2495
2757.36 2735
2757.85 2711
2758.35 2503
2758.84 2604
2759.34 2629
2759.83 2521
2760.33 2468
2760.82 2568
2761.32 2501
2761.81 2551
2762.31 2533
2762.81 2449
2763.30 2335
2763.80 2351
2764.29 2507
2764.79 2554
2765.28 2244
2765.78 2288
2766.28 2402
2766.77 2382
2767.27 2408
2767.76 2495
2768.26 2492
2768.76 2470
2769.25 2317
2769.75 2334
2770.25 2365
2770.74 2386
2771.24 2353
2771.73 2489
2772.23 2348
2772.73 2227
2773.22 2293
2773.72 2166
2774.22 2197
2774.71 2353
2775.21 2552
2775.71 2557
2776.20 2599
2776.70 2514
2777.20 2711
2777.69 2691
2778.19 2621
2778.69 2655
2779.19 2625
2779.68 2820
2780.18 2911
2780.68 2689
2781.17 2616
2781.67 2623
2782.17 2507
2782.67 2623
2783.16 2664
2783.66 2690
2784.16 2551
2784.66 2618
2785.15 2624
2785.65 2440
2786.15 2399
2786.65 2372
2787.15 2483
2787.64 2572
2788.14 2499
2788.64 2347
2789.14 2190
2789.63 2417
2790.13 2611
2790.63 2404
2791.13 2494
2791.63 2413
2792.13 2313
2792.62 2155
2793.12 2412
2793.62 2463
2794.12 2471
2794.62 2485
2795.12 2537
2795.61 2993
2796.11 3149
2796.61 3253
2797.11 3302
2797.61 3409
2798.11 3784
2798.61 4166
2799.11 4319
2799.60 4542
2800.10 4289
2800.60 4255
2801.10 4303
2801.60 4042
2802.10 3912
2802.60 3542
2803.10 3403
2803.60 3111
2804.10 3155
2804.60 2858
2805.10 2817
2805.59 2788
2806.09 2688
2806.59 2576
2807.09 2527
2807.59 2739
2808.09 2468
2808.59 2689
2809.09 2569
2809.59 2542
2810.09 2606
2810.59 2709
2811.09 2802
2811.59 2871
2812.09 2670
2812.59 2816
2813.09 2920
2813.59 2992
2814.09 2879
2814.59 2704
2815.09 2635
2815.59 2607
2816.09 2778
2816.59 2806
2817.09 2649
2817.59 2445
2818.09 2446
2818.60 2411
2819.10 2386
2819.60 2399
2820.10 2620
2820.60 2636
2821.10 2412
2821.60 2514
2822.10 2572
2822.60 2496
2823.10 2696
2823.60 2905
2824.10 2820
2824.61 2865
2825.11 2853
2825.61 2913
2826.11 2924
2826.61 3066
2827.11 2986
2827.61 2969
2828.12 2857
2828.62 2896
2829.12 2951
2829.62 2969
2830.12 2802
2830.62 2754
2831.12 2685
2831.63 2548
2832.13 2492
2832.63 2236
2833.13 2363
2833.63 2415
2834.14 2396
2834.64 2476
2835.14 2764
2835.64 2545
2836.14 2501
2836.65 2696
2837.15 2576
2837.65 2633
2838.15 2426
2838.66 2593
2839.16 2604
2839.66 2719
2840.16 2521
2840.67 2514
2841.17 2606
2841.67 2572
2842.17 2578
2842.68 2627
2843.18 2610
2843.68 2454
2844.18 2462
2844.69 2333
2845.19 2221
2845.69 2432
2846.20 2328
2846.70 2415
2847.20 2474
2847.71 2523
2848.21 2622
2848.71 2622
2849.22 2510
2849.72 2436
2850.22 2603
2850.73 2760
2851.23 2703
2851.73 2634
2852.24 2837
2852.74 2729
2853.24 2776
2853.75 2620
2854.25 2466
2854.75 2555
2855.26 2594
2855.76 2563
2856.27 2461
2856.77 2304
2857.27 2342
2857.78 2381
2858.28 2647
2858.79 2443
2859.29 2456
2859.80 2299
2860.30 2319
2860.80 2338
2861.31 2522
2861.81 2612
2862.32 2499
2862.82 2364
2863.33 2208
2863.83 2298
2864.34 2260
2864.84 2335
2865.34 2412
2865.85 2450
2866.35 2248
2866.86 2267
2867.36 2284
2867.87 2502
2868.37 2527
2868.88 2507
2869.38 2582
2869.89 2715
2870.39 2576
2870.90 2550
2871.41 2451
2871.91 2339
2872.42 2494
2872.92 2336
2873.43 2513
2873.93 2701
2874.44 2624
2874.94 2751
2875.45 2946
2875.95 2858
2876.46 2782
2876.97 2841
2877.47 2766
2877.98 2608
2878.48 2831
2878.99 2888
2879.50 2616
2880.00 2755
2880.51 2744
2881.01 2804
2881.52 3021
2882.03 3153
2882.53 3133
2883.04 3050
2883.54 3163
2884.05 3476
2884.56 3357
2885.06 3466
2885.57 3501
2886.08 3442
2886.58 3305
2887.09 3224
2887.60 3067
2888.10 3240
2888.61 3168
2889.12 3115
2889.62 3050
2890.13 2986
2890.64 2990
2891.15 2876
2891.65 2914
2892.16 2764
2892.67 2796
2893.17 2597
2893.68 2728
2894.19 2717
2894.70 2608
2895.20 3060
2895.71 2885
2896.22 2989
2896.73 2989
2897.23 3388
2897.74 3184
2898.25 3223
2898.76 3119
2899.26 3306
2899.77 3422
2900.28 3245
2900.79 3234
2901.29 2996
2901.80 3032
2902.31 3133
2902.82 3014
2903.33 3062
2903.83 3167
2904.34 3216
2904.85 3075
2905.36 3050
2905.87 3028
2906.38 3013
2906.88 3225
2907.39 3385
2907.90 3158
2908.41 3144
2908.92 3113
2909.43 3046
2909.94 3111
2910.44 2900
2910.95 2866
2911.46 3025
2911.97 2832
2912.48 2882
2912.99 2893
2913.50 2825
2914.01 2854
2914.52 2793
2915.02 2597
2915.53 2952
2916.04 2932
2916.55 2702
2917.06 2817
2917.57 2953
2918.08 2812
2918.59 2918
2919.10 2906
2919.61 2927
2920.12 2924
2920.63 3072
2921.14 2923
2921.65 2764
2922.16 2744
2922.67 3007
2923.18 3197
2923.69 3174
2924.20 3189
2924.71 3448
2925.22 3496
2925.73 3747
2926.24 4037
2926.75 4154
2927.26 4707
2927.77 4715
2928.28 4950
2928.79 5094
2929.30 5081
2929.81 4514
2930.32 4404
2930.83 4079
2931.34 3773
2931.85 3392
2932.36 3256
2932.87 2939
2933.38 2797
2933.89 2782
2934.40 2512
2934.91 2686
2935.42 2744
2935.94 2489
2936.45 2595
2936.96 2398
2937.47 2490
2937.98 2669
2938.49 2700
2939.00 2577
2939.51 2511
2940.02 2508
2940.54 2610
2941.05 2639
2941.56 2759
2942.07 2496
2942.58 2525
2943.09 2575
2943.61 2664
2944.12 2725
2944.63 2732
2945.14 2527
2945.65 2558
2946.16 2676
2946.68 2856
2947.19 2772
2947.70 2708
2948.21 2621
2948.72 2463
2949.24 2611
2949.75 2530
2950.26 2617
2950.77 2570
2951.28 2566
2951.80 2532
2952.31 2598
2952.82 2695
2953.33 2852
2953.85 2630
2954.36 2500
2954.87 2575
2955.38 2583
2955.90 2503
2956.41 2486
2956.92 2566
2957.43 2804
2957.95 2563
2958.46 2793
2958.97 2687
2959.49 2690
2960.00 2770
2960.51 2562
2961.03 2439
2961.54 2691
2962.05 2758
2962.57 2677
2963.08 2608
2963.59 2704
2964.11 2832
2964.62 2686
2965.13 2737
2965.65 2727
2966.16 2581
2966.67 2777
2967.19 2824
2967.70 2517
2968.21 2513
2968.73 2623
2969.24 2572
2969.76 2682
2970.27 2552
2970.78 2440
2971.30 2356
2971.81 2352
2972.33 2496
2972.84 2297
2973.35 2176
2973.87 2328
2974.38 2468
2974.90 2515
2975.41 2617
2975.92 2385
2976.44 2297
2976.95 2396
2977.47 2230
2977.98 2312
2978.50 2296
2979.01 2585
2979.53 2444
2980.04 2601
2980.56 2321
2981.07 2219
2981.59 2307
2982.10 2413
2982.62 2529
2983.13 2618
2983.65 2543
2984.16 2488
2984.68 2535
2985.19 2321
2985.71 2364
2986.22 2536
2986.74 2616
2987.25 2669
2987.77 2661
2988.28 2496
2988.80 2568
2989.31 2471
2989.83 2617
2990.35 2545
2990.86 2280
2991.38 2541
2991.89 2607
2992.41 2436
2992.92 2337
2993.44 2550
2993.96 2703
2994.47 2814
2994.99 2502
2995.50 2355
2996.02 2542
2996.54 2558
2997.05 2858
2997.57 2941
2998.09 2589
2998.60 2753
2999.12 2625
2999.64 2898
3000.15 2831
3000.67 2862
3001.18 2856
3001.70 2929
3002.22 2857
3002.73 2785
3003.25 2912
3003.77 3040
3004.29 2779
3004.80 2760
3005.32 2680
3005.84 2799
3006.35 2954
3006.87 2772
3007.39 2716
3007.90 2875
3008.42 2738
3008.94 2798
3009.46 2632
3009.97 2460
3010.49 2638
3011.01 2452
3011.53 2388
3012.04 2490
3012.56 2433
3013.08 2500
3013.60 2439
3014.11 2480
3014.63 2528
3015.15 2589
3015.67 2635
3016.18 2567
3016.70 2597
3017.22 2585
3017.74 2555
3018.26 2572
3018.77 2546
3019.29 2710
3019.81 2751
3020.33 2612
3020.85 2824
3021.37 2805
3021.88 2495
3022.40 2547
3022.92 2614
3023.44 2892
3023.96 2801
3024.48 2773
3025.00 2729
3025.51 2577
3026.03 2668
3026.55 2756
3027.07 2770
3027.59 2731
3028.11 2706
3028.63 2626
3029.15 2484
3029.67 2681
3030.18 2799
3030.70 2508
3031.22 2723
3031.74 2785
3032.26 2742
3032.78 2656
3033.30 2593
3033.82 2603
3034.34 2548
3034.86 2625
3035.38 2595
3035.90 2809
3036.42 2474
3036.94 2554
3037.46 2539
3037.98 2652
3038.50 2587
3039.02 2508
3039.54 2515
3040.06 2564
3040.58 2686
3041.10 2797
3041.62 2817
3042.14 2548
3042.66 2569
3043.18 2660
3043.70 2817
3044.22 2723
3044.74 2718
3045.26 2682
3045.78 2516
3046.30 2671
3046.82 2639
3047.34 2540
3047.86 2485
3048.38 2352
3048.90 2477
3049.42 2580
3049.94 2540
3050.46 2419
3050.98 2258
3051.50 2258
3052.03 2331
3052.55 2358
3053.07 2286
3053.59 2426
3054.11 2421
3054.63 2448
3055.15 2391
3055.67 2365
3056.19 2329
3056.72 2562
3057.24 2519
3057.76 2300
3058.28 2451
3058.80 2447
3059.32 2313
3059.84 2247
3060.37 2326
3060.89 2402
3061.41 2417
3061.93 2534
3062.45 2427
3062.98 2525
3063.50 2612
3064.02 2608
3064.54 2531
3065.06 2562
3065.59 2618
3066.11 2307
3066.63 2501
3067.15 2583
3067.67 2606
3068.20 2815
3068.72 2692
3069.24 2633
3069.76 2444
3070.29 2638
3070.81 2611
3071.33 2591
3071.85 2632
3072.38 2584
3072.90 2637
3073.42 2670
3073.95 2598
3074.47 2690
3074.99 2561
3075.51 2750
3076.04 2685
3076.56 2877
3077.08 2701
3077.61 2693
3078.13 2810
3078.65 2783
3079.18 2960
3079.70 2847
3080.22 3132
3080.75 3164
3081.27 3102
3081.79 3175
3082.32 3254
3082.84 3423
3083.36 3246
3083.89 3252
3084.41 3321
3084.93 3117
3085.46 3172
3085.98 3215
3086.51 2875
3087.03 2967
3087.55 3007
3088.08 3014
3088.60 3288
3089.13 3137
3089.65 3031
3090.17 3041
3090.70 2890
3091.22 2924
3091.75 3024
3092.27 2827
3092.80 2847
3093.32 2961
3093.85 2981
3094.37 2867
3094.89 3017
3095.42 3189
3095.94 3091
3096.47 3107
3096.99 3079
3097.52 3012
3098.04 3217
3098.57 3213
3099.09 3289
3099.62 3300
3100.14 3405
3100.67 3423
3101.19 3355
3101.72 3585
3102.24 3973
3102.77 4244
3103.29 4446
3103.82 4592
3104.34 5269
3104.87 5454
3105.40 5369
3105.92 5702
3106.45 6042
3106.97 5670
3107.50 5671
3108.02 5217
3108.55 4925
3109.08 4696
3109.60 4655
3110.13 4936
3110.65 5035
3111.18 5090
3111.70 4833
3112.23 4983
3112.76 5425
3113.28 5453
3113.81 5745
3114.34 5756
3114.86 5258
3115.39 5212
3115.91 5105
3116.44 4910
3116.97 4683
3117.49 4565
3118.02 4221
3118.55 3881
3119.07 3831
3119.60 4004
3120.13 3918
3120.65 4055
3121.18 4282
3121.71 4038
3122.23 3851
3122.76 3927
3123.29 3983
3123.82 3807
3124.34 3656
3124.87 3476
3125.40 3472
3125.92 3396
3126.45 3444
3126.98 3396
3127.51 3416
3128.03 3394
3128.56 3568
3129.09 3473
3129.62 3371
3130.14 3639
3130.67 3683
3131.20 3600
3131.73 3504
3132.25 3492
3132.78 3552
3133.31 3669
3133.84 3502
3134.37 3177
3134.89 3269
3135.42 3111
3135.95 3001
3136.48 3104
3137.01 3098
3137.53 3054
3138.06 3159
3138.59 3417
3139.12 3361
3139.65 3235
3140.18 3155
3140.70 3203
3141.23 3245
3141.76 3245
3142.29 3113
3142.82 2884
3143.35 2902
3143.88 2796
3144.40 2894
3144.93 2998
3145.46 3025
3145.99 3031
3146.52 2889
3147.05 2957
3147.58 2899
3148.11 3048
3148.64 3250
3149.17 3280
3149.70 3332
3150.22 3285
3150.75 3460
3151.28 3255
3151.81 3283
3152.34 3374
3152.87 3167
3153.40 3221
3153.93 3341
3154.46 3122
3154.99 2967
3155.52 3052
3156.05 2990
3156.58 2915
3157.11 3045
3157.64 2919
3158.17 2899
3158.70 3031
3159.23 3242
3159.76 3260
3160.29 3072
3160.82 2865
3161.35 2866
3161.88 2937
3162.41 2830
3162.94 2918
3163.47 2899
3164.00 2827
3164.53 2898
3165.06 2729
3165.59 2866
3166.12 2775
3166.65 2743
3167.18 2583
3167.72 2580
3168.25 2603
3168.78 2785
3169.31 2710
3169.84 2710
3170.37 2841
3170.90 2651
3171.43 2642
3171.96 2695
3172.49 2582
3173.03 2477
3173.56 2653
3174.09 2990
3174.62 3014
3175.15 2798
3175.68 3056
3176.21 2823
3176.74 2939
3177.28 3090
3177.81 3062
3178.34 2886
3178.87 2995
3179.40 2905
3179.93 2840
3180.47 2901
3181.00 2913
3181.53 2754
3182.06 2713
3182.59 2628
3183.13 2687
3183.66 2769
3184.19 2635
3184.72 2682
3185.25 2798
3185.79 2715
3186.32 2626
3186.85 2784
3187.38 2703
3187.92 2602
3188.45 2615
3188.98 2559
3189.51 2623
3190.05 2822
3190.58 2634
3191.11 2521
3191.64 2501
3192.18 2700
3192.71 2691
3193.24 2527
3193.78 2669
3194.31 2741
3194.84 2679
3195.38 2834
3195.91 2902
3196.44 2758
3196.97 2830
3197.51 2937
3198.04 2780
3198.57 2881
3199.11 2953
3199.64 3013
3200.17 3072
3200.71 3105
3201.24 3007
3201.78 3011
3202.31 2975
3202.84 3021
3203.38 2863
3203.91 2847
3204.44 3143
3204.98 3147
3205.51 3244
3206.05 3316
3206.58 3168
3207.11 3028
3207.65 3102
3208.18 3081
3208.72 3009
3209.25 2901
3209.78 3084
3210.32 3283
3210.85 2972
3211.39 3157
3211.92 3104
3212.46 3087
3212.99 3439
3213.53 3497
3214.06 3409
3214.59 3551
3215.13 3173
3215.66 3432
3216.20 3557
3216.73 3322
3217.27 3240
3217.80 3041
3218.34 3048
3218.87 2946
3219.41 2947
3219.94 2723
3220.48 2723
3221.01 2769
3221.55 2796
3222.08 2921
3222.62 2790
3223.16 2816
3223.69 2825
3224.23 2830
3224.76 2732
3225.30 2900
3225.83 3106
3226.37 3345
3226.90 3272
3227.44 3371
3227.98 3386
3228.51 3071
3229.05 3206
3229.58 3218
3230.12 3221
3230.66 3055
3231.19 3085
3231.73 2959
3232.26 2818
3232.80 3024
3233.34 2916
3233.87 2899
3234.41 3077
3234.95 2914
3235.48 3010
3236.02 2878
3236.55 3101
3237.09 3139
3237.63 3265
3238.16 3134
3238.70 3062
3239.24 3112
3239.77 3296
3240.31 3236
3240.85 3056
3241.38 3155
3241.92 3198
3242.46 3095
3243.00 3059
3243.53 3023
3244.07 3212
3244.61 3086
3245.14 3189
3245.68 3213
3246.22 3156
3246.76 3306
3247.29 3279
3247.83 3333
3248.37 3335
3248.91 3408
3249.44 3379
3249.98 3403
3250.52 3365
3251.06 3360
3251.59 3404
3252.13 3393
3252.67 3305
3253.21 3430
3253.75 3664
3254.28 3529
3254.82 3677
3255.36 3474
3255.90 3546
3256.44 3544
3256.97 3306
3257.51 3189
3258.05 3379
3258.59 3394
3259.13 3359
3259.67 3696
3260.20 3830
3260.74 3705
3261.28 4030
3261.82 4036
3262.36 4351
3262.90 4543
3263.44 4701
3263.97 4395
3264.51 4663
3265.05 5063
3265.59 5483
3266.13 5555
3266.67 6461
3267.21 6733
3267.75 7110
3268.29 7698
3268.83 7812
3269.36 8189
3269.90 8329
3270.44 8425
3270.98 8013
3271.52 8037
3272.06 7336
3272.60 6522
3273.14 5872
3273.68 5315
3274.22 5014
3274.76 4544
3275.30 4375
3275.84 4245
3276.38 4298
3276.92 4171
3277.46 4155
3278.00 4218
3278.54 4278
3279.08 4160
3279.62 4053
3280.16 4254
3280.70 4250
3281.24 4247
3281.78 4136
3282.32 4185
3282.86 4413
3283.40 4269
3283.94 4268
3284.48 4566
3285.02 4501
3285.56 4491
3286.10 4377
3286.64 4438
3287.18 4606
3287.72 4612
3288.26 4529
3288.81 5021
3289.35 5042
3289.89 4692
3290.43 4770
3290.97 4870
3291.51 4742
3292.05 4753
3292.59 4666
3293.13 4700
3293.67 4925
3294.22 4761
3294.76 4604
3295.30 4525
3295.84 4616
3296.38 4896
3296.92 5292
3297.46 5045
3298.01 5023
3298.55 5347
3299.09 5282
3299.63 5178
3300.17 4704
3300.71 4924
3301.26 4560
3301.80 4350
3302.34 4321
3302.88 4249
3303.42 4073
3303.97 4165
3304.51 4235
3305.05 4179
3305.59 4158
3306.13 3987
3306.68 3985
3307.22 4362
3307.76 4091
3308.30 4056
3308.85 4372
3309.39 4310
3309.93 4191
3310.47 4105
3311.02 4510
3311.56 4227
3312.10 4234
3312.64 4472
3313.19 4462
3313.73 4406
3314.27 4363
3314.82 4394
3315.36 4384
3315.90 4426
3316.45 4128
3316.99 4458
3317.53 4521
3318.07 4432
3318.62 4411
3319.16 4507
3319.70 4558
3320.25 4475
3320.79 4552
3321.34 4832
3321.88 4996
3322.42 4969
3322.97 4841
3323.51 4999
3324.05 4937
3324.60 5066
3325.14 5062
3325.68 4873
3326.23 5121
3326.77 5081
3327.32 4948
3327.86 4868
3328.40 4867
3328.95 4738
3329.49 4465
3330.04 4256
3330.58 4472
3331.13 4420
3331.67 4694
3332.21 4739
3332.76 4832
3333.30 5080
3333.85 5814
3334.39 6440
3334.94 7145
3335.48 8391
3336.03 9987
3336.57 11278
3337.12 12433
3337.66 13969
3338.21 15217
3338.75 15874
3339.30 16177
3339.84 16404
3340.39 15557
3340.93 14942
3341.48 13450
3342.02 11980
3342.57 10831
3343.11 9894
3343.66 8920
3344.20 7456
3344.75 6608
3345.29 6085
3345.84 5553
3346.38 5664
3346.93 5186
3347.47 4899
3348.02 5133
3348.57 5583
3349.11 5471
3349.66 5928
3350.20 6139
3350.75 6855
3351.30 7702
3351.84 8257
3352.39 9192
3352.93 10165
3353.48 10692
3354.03 11588
3354.57 12298
3355.12 12241
3355.66 12071
3356.21 11810
3356.76 11257
3357.30 10270
3357.85 9522
3358.40 8670
3358.94 7881
3359.49 6727
3360.04 6356
3360.58 5669
3361.13 5508
3361.68 5154
3362.22 4940
3362.77 4525
3363.32 4357
3363.86 4677
3364.41 4624
3364.96 4603
3365.50 4885
3366.05 4789
3366.60 5007
3367.15 4967
3367.69 5127
3368.24 5442
3368.79 5548
3369.34 5675
3369.88 5808
3370.43 5848
3370.98 5930
3371.53 5645
3372.07 5552
3372.62 5409
3373.17 5436
3373.72 5311
3374.26 5686
3374.81 5198
3375.36 5261
3375.91 5250
3376.46 5087
3377.00 5025
3377.55 5112
3378.10 5442
3378.65 5275
3379.20 5018
3379.74 4885
3380.29 4980
3380.84 4996
3381.39 5149
3381.94 5244
3382.49 5187
3383.04 5473
3383.58 6047
3384.13 6342
3384.68 6840
3385.23 6992
3385.78 7342
3386.33 7249
3386.88 7308
3387.43 7065
3387.97 6995
3388.52 6820
3389.07 6608
3389.62 6214
3390.17 5438
3390.72 5546
3391.27 5291
3391.82 5137
3392.37 4983
3392.92 4752
3393.47 4714
3394.01 4471
3394.56 4424
3395.11 4275
3395.66 4106
3396.21 4005
3396.76 3703
3397.31 3957
3397.86 3701
3398.41 3506
3398.96 3298
3399.51 3370
3400.06 3422
3400.61 3352
3401.16 3175
3401.71 3194
3402.26 3186
3402.81 2978
3403.36 3207
3403.91 3278
3404.46 3269
3405.01 3435
3405.56 3517
3406.11 3343
3406.66 3055
3407.21 3250
3407.76 3295
3408.32 3437
3408.87 3314
3409.42 3326
3409.97 3484
3410.52 3276
3411.07 3284
3411.62 3351
3412.17 3298
3412.72 3317
3413.27 3433
3413.82 3284
3414.37 3299
3414.93 3503
3415.48 3454
3416.03 3367
3416.58 3439
3417.13 3279
3417.68 3437
3418.23 3309
3418.78 3440
3419.34 3409
3419.89 3188
3420.44 3270
3420.99 3418
3421.54 3188
3422.09 3267
3422.65 3279
3423.20 3486
3423.75 3294
3424.30 3201
3424.85 3336
3425.40 3268
3425.96 3257
3426.51 3393
3427.06 3342
3427.61 3375
3428.17 3220
3428.72 3006
3429.27 3146
3429.82 3122
3430.37 3035
3430.93 3413
3431.48 3419
3432.03 3397
3432.58 3272
3433.14 3312
3433.69 3308
3434.24 3374
3434.79 3227
3435.35 3213
3435.90 3212
3436.45 3108
3437.01 3171
3437.56 3189
3438.11 3264
3438.66 3091
3439.22 3309
3439.77 3042
3440.32 2983
3440.88 2881
3441.43 3059
3441.98 3149
3442.54 3173
3443.09 3062
3443.64 3152
3444.20 3314
3444.75 3207
3445.30 3164
3445.86 3212
3446.41 2932
3446.97 2992
3447.52 2851
3448.07 2747
3448.63 2889
3449.18 2893
3449.73 3057
3450.29 2884
3450.84 2767
3451.40 2941
3451.95 2940
3452.50 2960
3453.06 3020
3453.61 2916
3454.17 3226
3454.72 3033
3455.28 3007
3455.83 3097
3456.38 2986
3456.94 3095
3457.49 3052
3458.05 3006
3458.60 2971
3459.16 3053
3459.71 2827
3460.27 2901
3460.82 3042
3461.38 2940
3461.93 3100
3462.49 2979
3463.04 2985
3463.60 3179
3464.15 3083
3464.71 2923
3465.26 2875
3465.82 3230
3466.37 3440
3466.93 2960
3467.48 2816
3468.04 3093
3468.59 2957
3469.15 2815
3469.70 2838
3470.26 3049
3470.82 3110
3471.37 3317
3471.93 3128
3472.48 3186
3473.04 3281
3473.59 3238
3474.15 3279
3474.71 3260
3475.26 3176
3475.82 3154
3476.37 3292
3476.93 3298
3477.49 3359
3478.04 3349
3478.60 3207
3479.16 3465
3479.71 3299
3480.27 3433
3480.82 3478
3481.38 3422
3481.94 3414
3482.49 3506
3483.05 3640
3483.61 3549
3484.16 3593
3484.72 3468
3485.28 3437
3485.83 3574
3486.39 3643
3486.95 3789
3487.50 3529
3488.06 3623
3488.62 3572
3489.18 3684
3489.73 3685
3490.29 3890
3490.85 4011
3491.40 4284
3491.96 4546
3492.52 4760
3493.08 5301
3493.63 5520
3494.19 5934
3494.75 5896
3495.31 5863
3495.86 5907
3496.42 6120
3496.98 5900
3497.54 5804
3498.09 5906
3498.65 6210
3499.21 6132
3499.77 6041
3500.33 6296
3500.88 6919
3501.44 7405
3502.00 7460
3502.56 7585
3503.12 7729
3503.67 8128
3504.23 7650
3504.79 7128
3505.35 7266
3505.91 7040
3506.47 6841
3507.03 7209
3507.58 7332
3508.14 7215
3508.70 7498
3509.26 7265
3509.82 7050
3510.38 6644
3510.94 6033
3511.49 6049
3512.05 5902
3512.61 5440
3513.17 5115
3513.73 4573
3514.29 4437
3514.85 4506
3515.41 4108
3515.97 4103
3516.53 4106
3517.09 3779
3517.64 3885
3518.20 3755
3518.76 3656
3519.32 3825
3519.88 3817
3520.44 3890
3521.00 4049
3521.56 3974
3522.12 4000
3522.68 4093
3523.24 3864
3523.80 4033
3524.36 4207
3524.92 3982
3525.48 4101
3526.04 4201
3526.60 3852
3527.16 3714
3527.72 3745
3528.28 3526
3528.84 3412
3529.40 3555
3529.96 3470
3530.52 3169
3531.08 2890
3531.64 3274
3532.20 3403
3532.76 3248
3533.32 3121
3533.89 3037
3534.45 3047
3535.01 3124
3535.57 3126
3536.13 3212
3536.69 3438
3537.25 3285
3537.81 3194
3538.37 3449
3538.93 3369
3539.49 3425
3540.06 3404
3540.62 3351
3541.18 3567
3541.74 3457
3542.30 3735
3542.86 3610
3543.42 3426
3543.98 3591
3544.55 3498
3545.11 3795
3545.67 3816
3546.23 3496
3546.79 3693
3547.35 3926
3547.92 3924
3548.48 3676
3549.04 3513
3549.60 3407
3550.16 3350
3550.72 3206
3551.29 3184
3551.85 3312
3552.41 3002
3552.97 3155
3553.54 3150
3554.10 3062
3554.66 3037
3555.22 3032
3555.78 3168
3556.35 3134
3556.91 3145
3557.47 3068
3558.03 2946
3558.60 2774
3559.16 2813
3559.72 2752
3560.29 2863
3560.85 2979
3561.41 2882
3561.97 2850
3562.54 2911
3563.10 2856
3563.66 3045
3564.23 3008
3564.79 3107
3565.35 2835
3565.91 2748
3566.48 2869
3567.04 2771
3567.60 2816
3568.17 2771
3568.73 2774
3569.29 2704
3569.86 2822
3570.42 2643
3570.99 2657
3571.55 2630
3572.11 2563
3572.68 2561
3573.24 2599
3573.80 2808
3574.37 2838
3574.93 2915
3575.50 2764
3576.06 2853
3576.62 2984
3577.19 3222
3577.75 3105
3578.32 2971
3578.88 3024
3579.44 3398
3580.01 3410
3580.57 3179
3581.14 3239
3581.70 3200
3582.27 3266
3582.83 3165
3583.40 3014
3583.96 3010
3584.52 2914
3585.09 2940
3585.65 2799
3586.22 2638
3586.78 2639
3587.35 2684
3587.91 2590
3588.48 2695
3589.04 2775
3589.61 2674
3590.17 2707
3590.74 2697
3591.30 2686
3591.87 2603
3592.43 2591
3593.00 2649
3593.56 2580
3594.13 2582
3594.70 2641
3595.26 2685
3595.83 2748
3596.39 2774
3596.96 2804
3597.52 2791
3598.09 2839
3598.65 2716
3599.22 2618
3599.79 2717
3600.35 2664
3600.92 2943
3601.48 2692
3602.05 2677
3602.62 2690
3603.18 2782
3603.75 2972
3604.32 2994
3604.88 3061
3605.45 2807
3606.01 2709
3606.58 2824
3607.15 2704
3607.71 2663
3608.28 2619
3608.85 2576
3609.41 2425
3609.98 2466
3610.55 2572
3611.11 2349
3611.68 2408
3612.25 2337
3612.81 2278
3613.38 2320
3613.95 2485
3614.51 2445
3615.08 2712
3615.65 3045
3616.22 3152
3616.78 3444
3617.35 4037
3617.92 3960
3618.48 4616
3619.05 5147
3619.62 5680
3620.19 6237
3620.75 6841
3621.32 7003
3621.89 6823
3622.46 6941
3623.02 6626
3623.59 6063
3624.16 5849
3624.73 5363
3625.30 4602
3625.86 4071
3626.43 3664
3627.00 3181
3627.57 2995
3628.14 3015
3628.70 2864
3629.27 2721
3629.84 2643
3630.41 2721
3630.98 2592
3631.55 2596
3632.11 2693
3632.68 2643
3633.25 2624
3633.82 2481
3634.39 2544
3634.96 2541
3635.52 2387
3636.09 2479
3636.66 2355
3637.23 2364
3637.80 2454
3638.37 2563
3638.94 2604
3639.51 2612
3640.08 2496
3640.64 2398
3641.21 2602
3641.78 2624
3642.35 2501
3642.92 2705
3643.49 2886
3644.06 2938
3644.63 2970
3645.20 2951
3645.77 2987
3646.34 2963
3646.91 2943
3647.48 3132
3648.05 3175
3648.62 3135
3649.19 2975
3649.76 3292
3650.33 3364
3650.90 3129
3651.47 3139
3652.03 3243
3652.60 3150
3653.17 3269
3653.75 3239
3654.32 3128
3654.89 3104
3655.46 3330
3656.03 3235
3656.60 3326
3657.17 3431
3657.74 3143
3658.31 3331
3658.88 3305
3659.45 3447
3660.02 3390
3660.59 3680
3661.16 3257
3661.73 3342
3662.30 3352
3662.87 3105
3663.44 3020
3664.01 2932
3664.59 2988
3665.16 2911
3665.73 2927
3666.30 2998
3666.87 3130
3667.44 3161
3668.01 3178
3668.58 3098
3669.15 3007
3669.73 3167
3670.30 3293
3670.87 3208
3671.44 3270
3672.01 3003
3672.58 3106
3673.15 3121
3673.73 3091
3674.30 2938
3674.87 3255
3675.44 3098
3676.01 2847
3676.58 2927
3677.16 3030
3677.73 2801
3678.30 2656
3678.87 2812
3679.44 2884
3680.02 2696
3680.59 2833
3681.16 2817
3681.73 2548
3682.31 2601
3682.88 2534
3683.45 2772
3684.02 2660
3684.60 2490
3685.17 2584
3685.74 2541
3686.31 2612
3686.89 2453
3687.46 2532
3688.03 2595
3688.60 2681
3689.18 2614
3689.75 2642
3690.32 2496
3690.90 2422
3691.47 2581
3692.04 2716
3692.61 2672
3693.19 2722
3693.76 2563
3694.33 2663
3694.91 2757
3695.48 2727
3696.05 2610
3696.63 2622
3697.20 2725
3697.77 2617
3698.35 2579
3698.92 2499
3699.50 2430
3700.07 2378
3700.64 2431
3701.22 2291
3701.79 2369
3702.36 2471
3702.94 2489
3703.51 2430
3704.09 2523
3704.66 2719
3705.23 2650
3705.81 2467
3706.38 2482
3706.96 2494
3707.53 2432
3708.11 2361
3708.68 2498
3709.25 2497
3709.83 2601
3710.40 2610
3710.98 2450
3711.55 2473
3712.13 2549
3712.70 2620
3713.28 2667
3713.85 2502
3714.43 2445
3715.00 2647
3715.58 2701
3716.15 2699
3716.73 2703
3717.30 2594
3717.88 2480
3718.45 2595
3719.03 2411
3719.60 2565
3720.18 2622
3720.75 2400
3721.33 2437
3721.90 2679
3722.48 2473
3723.05 2465
3723.63 2453
3724.20 2344
3724.78 2433
3725.36 2644
3725.93 2491
3726.51 2466
3727.08 2424
3727.66 2314
3728.23 2273
3728.81 2357
3729.39 2569
3729.96 2616
3730.54 2734
3731.11 2811
3731.69 2853
3732.27 2878
3732.84 2903
3733.42 3182
3734.00 3470
3734.57 3630
3735.15 3757
3735.72 3788
3736.30 4010
3736.88 3912
3737.45 3826
3738.03 3920
3738.61 3736
3739.18 3612
3739.76 3601
3740.34 3188
3740.92 2906
3741.49 2765
3742.07 2692
3742.65 2550
3743.22 2347
3743.80 2619
3744.38 2591
3744.95 2524
3745.53 2573
3746.11 2491
3746.69 2856
3747.26 2878
3747.84 2936
3748.42 2922
3749.00 3043
3749.57 3010
3750.15 2986
3750.73 3142
3751.31 3056
3751.88 3155
3752.46 3056
3753.04 2808
3753.62 2664
3754.19 2457
3754.77 2379
3755.35 2486
3755.93 2603
3756.51 2430
3757.08 2416
3757.66 2494
3758.24 2326
3758.82 2247
3759.40 2318
3759.98 2453
3760.55 2541
3761.13 2632
3761.71 2615
3762.29 2838
3762.87 2720
3763.45 2739
3764.03 2934
3764.60 2925
3765.18 2877
3765.76 2970
3766.34 3015
3766.92 2908
3767.50 2993
3768.08 2774
3768.66 2714
3769.24 2678
3769.81 2834
3770.39 2604
3770.97 2540
3771.55 2489
3772.13 2415
3772.71 2524
3773.29 2499
3773.87 2695
3774.45 2644
3775.03 2609
3775.61 2852
3776.19 2771
3776.77 2657
3777.35 2627
3777.93 2673
3778.51 2535
3779.09 2540
3779.67 2633
3780.25 2550
3780.83 2360
3781.41 2372
3781.99 2501
3782.57 2489
3783.15 2641
3783.73 2586
3784.31 2391
3784.89 2485
3785.47 2568
3786.05 2378
3786.63 2376
3787.21 2381
3787.79 2301
3788.37 2333
3788.95 2566
3789.53 2303
3790.11 2335
3790.69 2420
3791.27 2369
3791.85 2587
3792.43 2823
3793.01 2690
3793.59 2458
3794.18 2491
3794.76 2622
3795.34 2618
3795.92 2465
3796.50 2711
3797.08 2611
3797.66 2389
3798.24 2615
3798.83 2551
3799.41 2479
3799.99 2357
3800.57 2380
3801.15 2506
3801.73 2603
3802.31 2573
3802.90 2597
3803.48 2715
3804.06 2688
3804.64 2632
3805.22 2567
3805.80 2619
3806.39 2729
3806.97 2731
3807.55 2713
3808.13 2860
3808.71 2906
3809.30 2971
3809.88 3119
3810.46 3039
3811.04 3011
3811.63 3108
3812.21 3372
3812.79 3448
3813.37 3320
3813.95 3491
3814.54 3497
3815.12 3343
3815.70 3297
3816.29 3256
3816.87 3160
3817.45 3030
3818.03 3184
3818.62 3103
3819.20 3012
3819.78 2974
3820.36 2879
3820.95 2952
3821.53 2791
3822.11 2930
3822.70 3063
3823.28 2875
3823.86 2901
3824.45 2741
3825.03 2660
3825.61 2946
3826.20 2796
3826.78 2829
3827.36 2613
3827.95 2670
3828.53 2791
3829.11 2577
3829.70 2637
3830.28 2642
3830.87 2506
3831.45 2587
3832.03 2638
3832.62 2674
3833.20 2604
3833.79 2564
3834.37 2553
3834.95 2536
3835.54 2622
3836.12 2614
3836.71 2692
3837.29 2698
3837.87 2507
3838.46 2696
3839.04 2696
3839.63 2566
3840.21 2634
3840.80 2593
3841.38 2517
3841.97 2503
3842.55 2658
3843.13 2607
3843.72 2471
3844.30 2536
3844.89 2438
3845.47 2486
3846.06 2590
3846.64 2744
3847.23 2604
3847.81 2589
3848.40 2505
3848.98 2708
3849.57 2818
3850.15 2480
3850.74 2591
3851.33 2596
3851.91 2676
3852.50 2563
3853.08 2526
3853.67 2638
3854.25 2548
3854.84 2466
3855.42 2661
3856.01 2848
3856.60 2524
3857.18 2619
3857.77 2677
3858.35 2681
3858.94 3139
3859.52 3398
3860.11 3407
3860.70 4139
3861.28 4862
3861.87 4786
3862.45 5644
3863.04 6299
3863.63 6843
3864.21 6936
3864.80 7495
3865.39 7930
3865.97 8071
3866.56 7773
3867.15 7316
3867.73 6662
3868.32 6107
3868.91 5402
3869.49 4454
3870.08 4306
3870.67 4062
3871.25 3666
3871.84 3334
3872.43 3340
3873.01 3060
3873.60 2935
3874.19 2867
3874.77 2847
3875.36 2922
3875.95 3087
3876.54 2950
3877.12 2821
3877.71 2890
3878.30 2995
3878.89 3127
3879.47 3055
3880.06 2712
3880.65 2586
3881.24 2557
3881.82 2754
3882.41 2566
3883.00 2501
3883.59 2402
3884.17 2556
3884.76 2613
3885.35 2668
3885.94 2666
3886.53 2667
3887.11 2486
3887.70 2579
3888.29 2665
3888.88 2493
3889.47 2499
3890.05 2685
3890.64 2829
3891.23 2749
3891.82 2970
3892.41 3122
3893.00 2957
3893.59 3092
3894.17 2973
3894.76 3121
3895.35 3089
3895.94 2998
3896.53 3098
3897.12 3181
3897.71 3147
3898.30 3021
3898.88 2841
3899.47 2912
3900.06 3060
3900.65 3107
3901.24 3275
3901.83 3074
3902.42 3160
3903.01 3186
3903.60 3095
3904.19 3109
3904.78 3072
3905.37 2957
3905.95 2958
3906.54 2847
3907.13 2746
3907.72 2926
3908.31 2725
3908.90 2768
3909.49 2660
3910.08 2477
3910.67 2692
3911.26 2580
3911.85 2503
3912.44 2504
3913.03 2449
3913.62 2694
3914.21 2524
3914.80 2557
3915.39 2276
3915.98 2406
3916.57 2575
3917.16 2577
3917.75 2392
3918.34 2423
3918.93 2602
3919.52 2432
3920.12 2516
3920.71 2541
3921.30 2585
3921.89 2576
3922.48 2610
3923.07 2461
3923.66 2184
3924.25 2430
3924.84 2562
3925.43 2461
3926.02 2549
3926.61 2363
3927.20 2325
3927.80 2315
3928.39 2513
3928.98 2398
3929.57 2199
3930.16 2355
3930.75 2159
3931.34 2056
3931.94 2182
3932.53 2234
3933.12 2380
3933.71 2318
3934.30 2236
3934.89 2346
3935.48 2461
3936.08 2295
3936.67 2272
3937.26 2136
3937.85 2139
3938.44 2244
3939.04 2167
3939.63 2150
3940.22 2621
3940.81 2570
3941.40 2339
3942.00 2247
3942.59 2321
3943.18 2323
3943.77 2331
3944.37 2319
3944.96 2330
3945.55 2068
3946.14 2376
3946.74 2308
3947.33 2340
3947.92 2316
3948.51 2386
3949.11 2297
3949.70 2309
3950.29 2267
3950.88 2156
3951.48 2120
3952.07 2131
3952.66 2200
3953.26 2159
3953.85 2199
3954.44 2113
3955.04 1941
3955.63 2134
3956.22 2175
3956.82 2180
3957.41 2003
3958.00 2079
3958.60 2354
3959.19 2177
3959.78 2018
3960.38 2009
3960.97 2243
3961.56 2257
3962.16 2159
3962.75 2204
3963.34 2322
3963.94 2254
3964.53 2130
3965.13 1998
3965.72 2033
3966.31 2135
3966.91 2271
3967.50 2401
3968.10 2292
3968.69 2202
3969.28 2343
3969.88 2400
3970.47 2090
3971.07 2122
3971.66 2326
3972.26 2399
3972.85 2174
3973.45 2156
3974.04 2148
3974.63 2222
3975.23 2256
3975.82 2223
3976.42 2176
3977.01 2385
3977.61 2272
3978.20 2559
3978.80 2481
3979.39 2567
3979.99 2533
3980.58 2566
3981.18 2566
3981.77 2473
3982.37 2482
3982.96 2454
3983.56 2633
3984.15 2422
3984.75 2497
3985.35 2526
3985.94 2433
3986.54 2388
3987.13 2430
3987.73 2423
3988.32 2574
3988.92 2596
3989.51 2431
3990.11 2586
3990.71 2447
3991.30 2428
3991.90 2489
3992.49 2433
3993.09 2411
3993.69 2275
3994.28 2421
3994.88 2658
3995.47 2410
3996.07 2371
3996.67 2675
3997.26 2373
3997.86 2282
3998.46 2419
3999.05 2572
3999.65 2450
4000.25 2333
4000.84 2334
4001.44 2442
4002.04 2435
4002.63 2272
4003.23 2250
4003.83 2190
4004.42 2322
4005.02 2265
4005.62 2417
4006.21 2307
4006.81 2247
4007.41 2379
4008.01 2438
4008.60 2416
4009.20 2325
4009.80 2198
4010.39 2309
4010.99 2403
4011.59 2324
4012.19 2194
4012.78 2246
4013.38 2359
4013.98 2256
4014.58 2138
4015.17 2358
4015.77 2388
4016.37 2510
4016.97 2512
4017.57 2556
4018.16 2722
4018.76 2742
4019.36 2895
4019.96 3091
4020.56 2868
4021.15 2835
4021.75 2780
4022.35 2850
4022.95 2686
4023.55 2594
4024.14 2713
4024.74 2506
4025.34 2534
4025.94 2416
4026.54 2323
4027.14 2404
4027.74 2616
4028.33 2481
4028.93 2416
4029.53 2478
4030.13 2633
4030.73 2626
4031.33 2623
4031.93 2660
4032.53 2750
4033.12 2742
4033.72 2702
4034.32 2712
4034.92 2783
4035.52 2710
4036.12 2558
4036.72 2499
4037.32 2524
4037.92 2601
4038.52 2402
4039.12 2317
4039.72 2193
4040.32 2379
4040.92 2473
4041.52 2220
4042.12 2073
4042.71 2140
4043.31 2188
4043.91 2037
4044.51 2015
4045.11 2063
4045.71 2123
4046.31 2191
4046.91 2273
4047.51 2211
4048.11 2205
4048.71 2311
4049.31 2159
4049.91 2151
4050.52 2244
4051.12 2252
4051.72 2323
4052.32 2330
4052.92 2143
4053.52 2068
4054.12 2369
4054.72 2333
4055.32 2162
4055.92 2291
4056.52 2291
4057.12 2195
4057.72 2112
4058.32 2085
4058.92 2236
4059.52 2252
4060.13 2186
4060.73 2172
4061.33 1945
4061.93 2043
4062.53 2104
4063.13 2126
4063.73 1971
4064.33 2021
4064.94 2045
4065.54 2129
4066.14 2160
4066.74 2039
4067.34 2075
4067.94 2166
4068.54 2165
4069.15 2043
4069.75 1954
4070.35 1924
4070.95 1926
4071.55 2075
4072.16 1894
4072.76 2366
4073.36 2207
4073.96 2081
4074.56 2080
4075.17 1977
4075.77 2209
4076.37 2086
4076.97 2097
4077.57 1841
4078.18 1755
4078.78 2053
4079.38 2242
4079.98 2193
4080.59 2160
4081.19 2166
4081.79 2060
4082.39 2132
4083.00 2020
4083.60 1951
4084.20 2105
4084.81 2239
4085.41 2078
4086.01 2075
4086.61 2034
4087.22 1777
4087.82 1840
4088.42 1893
4089.03 2013
4089.63 2044
4090.23 1894
4090.84 1954
4091.44 1965
4092.04 2019
4092.65 2122
4093.25 2051
4093.85 1944
4094.46 2002
4095.06 1983
4095.66 1912
4096.27 2082
4096.87 1984
4097.48 1939
4098.08 1891
4098.68 1888
4099.29 1996
4099.89 1938
4100.49 1886
4101.10 2123
4101.70 2014
4102.31 1914
4102.91 2080
4103.52 2314
4104.12 2068
4104.72 1985
4105.33 1824
4105.93 1943
4106.54 1977
4107.14 2045
4107.75 2208
4108.35 1986
4108.96 1983
4109.56 1983
4110.16 2052
4110.77 2066
4111.37 2062
4111.98 1916
4112.58 1982
4113.19 2145
4113.79 1973
4114.40 1956
4115.00 2007
4115.61 1944
4116.21 2069
4116.82 2168
4117.42 1950
4118.03 1962
4118.64 2007
4119.24 1961
4119.85 1957
4120.45 1870
4121.06 1850
4121.66 1795
4122.27 1892
4122.87 1971
4123.48 1905
4124.09 2001
4124.69 1845
4125.30 1800
4125.90 2100
4126.51 2002
4127.11 1924
4127.72 1870
4128.33 2022
4128.93 1949
4129.54 1917
4130.14 1902
4130.75 2017
4131.36 2013
4131.96 1989
4132.57 1783
4133.18 1862
4133.78 1980
4134.39 2071
4135.00 1987
4135.60 1889
4136.21 2032
4136.82 2185
4137.42 2133
4138.03 2209
4138.64 2078
4139.24 2211
4139.85 2005
4140.46 2215
4141.06 2230
4141.67 2060
4142.28 2109
4142.88 2232
4143.49 2154
4144.10 2133
4144.71 2213
4145.31 2176
4145.92 2305
4146.53 2227
4147.14 2177
4147.74 2271
4148.35 2169
4148.96 2232
4149.57 2088
4150.17 1936
4150.78 1940
4151.39 1978
4152.00 1977
4152.60 1914
4153.21 1928
4153.82 1941
4154.43 1952
4155.04 1857
4155.64 1835
4156.25 1971
4156.86 1885
4157.47 1881
4158.08 1862
4158.69 1869
4159.29 1984
4159.90 1935
4160.51 1943
4161.12 1921
4161.73 1950
4162.34 1911
4162.94 2045
4163.55 2076
4164.16 1988
4164.77 2040
4165.38 2016
4165.99 2100
4166.60 2106
4167.21 2029
4167.81 2042
4168.42 2143
4169.03 1877
4169.64 1832
4170.25 1930
4170.86 2117
4171.47 2066
4172.08 2000
4172.69 1979
4173.30 2087
4173.91 1892
4174.52 1963
4175.13 2034
4175.74 2031
4176.34 2033
4176.95 2153
4177.56 2047
4178.17 2050
4178.78 1974
4179.39 2137
4180.00 1940
4180.61 1958
4181.22 1920
4181.83 2112
4182.44 2042
4183.05 2072
4183.66 2005
4184.27 2065
4184.88 1984
4185.49 2089
4186.10 2030
4186.71 1947
4187.32 2070
4187.93 2012
4188.55 1855
4189.16 1932
4189.77 1877
4190.38 1925
4190.99 2032
4191.60 2148
4192.21 2154
4192.82 2031
4193.43 1961
4194.04 2095
4194.65 2093
4195.26 2131
4195.87 1967
4196.49 1926
4197.10 2122
4197.71 2179
4198.32 2205
4198.93 2196
4199.54 2083
4200.15 2064
4200.76 2213
4201.38 2149
4201.99 2037
4202.60 2012
4203.21 1917
4203.82 1923
4204.43 2081
4205.04 2035
4205.66 1974
4206.27 2017
4206.88 2063
4207.49 1998
4208.10 2022
4208.72 2165
4209.33 2119
4209.94 2049
4210.55 2182
4211.16 2142
4211.78 2204
4212.39 2198
4213.00 2084
4213.61 2016
4214.22 1961
4214.84 2081
4215.45 2107
4216.06 2156
4216.67 2267
4217.29 2182
4217.90 2158
4218.51 2134
4219.13 2293
4219.74 2322
4220.35 2354
4220.96 2475
4221.58 2511
4222.19 2337
4222.80 2629
4223.42 2777
4224.03 2984
4224.64 3110
4225.25 3135
4225.87 3145
4226.48 3202
4227.09 3349
4227.71 3250
4228.32 3233
4228.93 3286
4229.55 3238
4230.16 3087
4230.77 2848
4231.39 2909
4232.00 3012
4232.62 2910
4233.23 2848
4233.84 2858
4234.46 3014
4235.07 3091
4235.68 2996
4236.30 3333
4236.91 3447
4237.53 3508
4238.14 3351
4238.75 3317
4239.37 3290
4239.98 3212
4240.60 3108
4241.21 3064
4241.83 3153
4242.44 3199
4243.05 2622
4243.67 2687
4244.28 2795
4244.90 2484
4245.51 2371
4246.13 2505
4246.74 2505
4247.36 2510
4247.97 2575
4248.59 2633
4249.20 2558
4249.82 2234
4250.43 2342
4251.05 2573
4251.66 2436
4252.28 2425
4252.89 2581
4253.51 2444
4254.12 2398
4254.74 2472
4255.35 2327
4255.97 2294
4256.58 2339
4257.20 2392
4257.81 2371
4258.43 2349
4259.05 2444
4259.66 2297
4260.28 2262
4260.89 2522
4261.51 2398
4262.12 2464
4262.74 2340
4263.36 2398
4263.97 2480
4264.59 2316
4265.20 2319
4265.82 2358
4266.44 2317
4267.05 2384
4267.67 2451
4268.28 2361
4268.90 2387
4269.52 2391
4270.13 2647
4270.75 2516
4271.37 2603
4271.98 2621
4272.60 2526
4273.22 2203
4273.83 2444
4274.45 2513
4275.07 2574
4275.68 2492
4276.30 2634
4276.92 2831
4277.53 2783
4278.15 2732
4278.77 2953
4279.38 3192
4280.00 3064
4280.62 3053
4281.24 3022
4281.85 3006
4282.47 2819
4283.09 2711
4283.70 2666
4284.32 2673
4284.94 2666
4285.56 2417
4286.17 2286
4286.79 2298
4287.41 2466
4288.03 2414
4288.65 2288
4289.26 2219
4289.88 2264
4290.50 2369
4291.12 2364
4291.73 2399
4292.35 2229
4292.97 2218
4293.59 2252
4294.21 2187
4294.83 2342
4295.44 2470
4296.06 2329
4296.68 2216
4297.30 2259
4297.92 2223
4298.54 2068
4299.15 2098
4299.77 2092
4300.39 2184
4301.01 2363
4301.63 2432
4302.25 2320
4302.87 2083
4303.48 2121
4304.10 2124
4304.72 2151
4305.34 2304
4305.96 2324
4306.58 2265
4307.20 2217
4307.82 2153
4308.44 2285
4309.06 2216
4309.67 2235
4310.29 2339
4310.91 2272
4311.53 2238
4312.15 2279
4312.77 2125
4313.39 2339
4314.01 2309
4314.63 2289
4315.25 2340
4315.87 2213
4316.49 2250
4317.11 2294
4317.73 2251
4318.35 2208
4318.97 2278
4319.59 2264
4320.21 2138
4320.83 2427
4321.45 2353
4322.07 2225
4322.69 2370
4323.31 2424
4323.93 2370
4324.55 2382
4325.17 2345
4325.79 2315
4326.41 2578
4327.03 2733
4327.65 2508
4328.27 2528
4328.89 2506
4329.51 2565
4330.13 2581
4330.76 2607
4331.38 2469
4332.00 2586
4332.62 2758
4333.24 2708
4333.86 2701
4334.48 2620
4335.10 2566
4335.72 2515
4336.34 2858
4336.97 3068
4337.59 3108
4338.21 3226
4338.83 2974
4339.45 3093
4340.07 3080
4340.69 3293
4341.31 3253
4341.94 3213
4342.56 3302
4343.18 3238
4343.80 3285
4344.42 3515
4345.04 3766
4345.67 3988
4346.29 4383
4346.91 4865
4347.53 5432
4348.15 5933
4348.78 6344
4349.40 6729
4350.02 7080
4350.64 6941
4351.26 6778
4351.89 6626
4352.51 6385
4353.13 5275
4353.75 4532
4354.38 4075
4355.00 3715
4355.62 3484
4356.24 3246
4356.87 3196
4357.49 3181
4358.11 3005
4358.74 2967
4359.36 3113
4359.98 3096
4360.60 3090
4361.23 2975
4361.85 2715
4362.47 2883
4363.10 2918
4363.72 3004
4364.34 2981
4364.97 2558
4365.59 2874
4366.21 2852
4366.83 2794
4367.46 2710
4368.08 2812
4368.71 2846
4369.33 2788
4369.95 2798
4370.58 2750
4371.20 2539
4371.82 2444
4372.45 2558
4373.07 2598
4373.69 2486
4374.32 2541
4374.94 2409
4375.57 2380
4376.19 2424
4376.81 2457
4377.44 2501
4378.06 2531
4378.69 2499
4379.31 2437
4379.94 2565
4380.56 2626
4381.18 2456
4381.81 2439
4382.43 2492
4383.06 2413
4383.68 2549
4384.31 2374
4384.93 2326
4385.56 2293
4386.18 2260
4386.81 2611
4387.43 2541
4388.05 2463
4388.68 2335
4389.30 2302
4389.93 2297
4390.55 2169
4391.18 2291
4391.81 2273
4392.43 1980
4393.06 2072
4393.68 2279
4394.31 2030
4394.93 2080
4395.56 2252
4396.18 2225
4396.81 2194
4397.43 2228
4398.06 2154
4398.68 2204
4399.31 2200
4399.94 2059
4400.56 2040
4401.19 2046
4401.81 2183
4402.44 2121
4403.06 2255
4403.69 2483
4404.32 2289
4404.94 2099
4405.57 2130
4406.20 2261
4406.82 2143
4407.45 2021
4408.07 2058
4408.70 2160
4409.33 2176
4409.95 2293
4410.58 2389
4411.21 2278
4411.83 2160
4412.46 2086
4413.09 2220
4413.71 2395
4414.34 2262
4414.97 2228
4415.59 1909
4416.22 2121
4416.85 2220
4417.47 2128
4418.10 2039
4418.73 2044
4419.35 2123
4419.98 2131
4420.61 2137
4421.24 2163
4421.86 2197
4422.49 2097
4423.12 2151
4423.75 2198
4424.37 2168
4425.00 2257
4425.63 2121
4426.26 2123
4426.88 2151
4427.51 2201
4428.14 2111
4428.77 2129
4429.39 2123
4430.02 1947
4430.65 1996
4431.28 1992
4431.91 1964
4432.53 1975
4433.16 1875
4433.79 2072
4434.42 1992
4435.05 2094
4435.67 2183
4436.30 2030
4436.93 2097
4437.56 2026
4438.19 2012
4438.82 2098
4439.44 2094
4440.07 2121
4440.70 2083
4441.33 2005
4441.96 2065
4442.59 2113
4443.22 1845
4443.85 1769
4444.47 1989
4445.10 1988
4445.73 2115
4446.36 1993
4446.99 1965
4447.62 1927
4448.25 2089
4448.88 2063
4449.51 2040
4450.14 2070
4450.77 1984
4451.39 2133
4452.02 2024
4452.65 2104
4453.28 2120
4453.91 2073
4454.54 1987
4455.17 2254
4455.80 2110
4456.43 2188
4457.06 2195
4457.69 2261
4458.32 2286
4458.95 2239
4459.58 2150
4460.21 2128
4460.84 2178
4461.47 2111
4462.10 1952
4462.73 1979
4463.36 2020
4463.99 1931
4464.62 2067
4465.25 1945
4465.88 1840
4466.51 1785
4467.14 1864
4467.77 1875
4468.40 2018
4469.03 2032
4469.67 1999
4470.30 2048
4470.93 1995
4471.56 1925
4472.19 1904
4472.82 1922
4473.45 1996
4474.08 1962
4474.71 1986
4475.34 1994
4475.97 1842
4476.61 1960
4477.24 1982
4477.87 1949
4478.50 1905
4479.13 1910
4479.76 2048
4480.39 1974
4481.02 1977
4481.66 2084
4482.29 2008
4482.92 1926
4483.55 1981
4484.18 1960
4484.81 1863
4485.45 1958
4486.08 1877
4486.71 2004
4487.34 2030
4487.97 2113
4488.61 2060
4489.24 1996
4489.87 2178
4490.50 2212
4491.13 2309
4491.77 2278
4492.40 2203
4493.03 2117
4493.66 2332
4494.30 2292
4494.93 2153
4495.56 2282
4496.19 2356
4496.83 2199
4497.46 2240
4498.09 2504
4498.72 2317
4499.36 2370
4499.99 2376
4500.62 2504
4501.25 2407
4501.89 2386
4502.52 2443
4503.15 2512
4503.79 2433
4504.42 2408
4505.05 2470
4505.69 2427
4506.32 2550
4506.95 2669
4507.59 2354
4508.22 2428
4508.85 2412
4509.49 2451
4510.12 2395
4510.75 2326
4511.39 2385
4512.02 2530
4512.65 2294
4513.29 2321
4513.92 2313
4514.56 2218
4515.19 2407
4515.82 2503
4516.46 2254
4517.09 2309
4517.73 2484
4518.36 2391
4518.99 2281
4519.63 2321
4520.26 2413
4520.90 2369
4521.53 2182
4522.16 2184
4522.80 2314
4523.43 2395
4524.07 2335
4524.70 2351
4525.34 2564
4525.97 2637
4526.61 2503
4527.24 2698
4527.88 2878
4528.51 3093
4529.15 3404
4529.78 3793
4530.42 4364
4531.05 4670
4531.69 5336
4532.32 6264
4532.96 7083
4533.59 7838
4534.23 8519
4534.86 9115
4535.50 9271
4536.13 9374
4536.77 8489
4537.40 7914
4538.04 7514
4538.67 6624
4539.31 5549
4539.94 4751
4540.58 4319
4541.22 3857
4541.85 3492
4542.49 2975
4543.12 2706
4543.76 2635
4544.40 2617
4545.03 2523
4545.67 2504
4546.30 2339
4546.94 2445
4547.58 2457
4548.21 2252
4548.85 2498
4549.48 2598
4550.12 2348
4550.76 2486
4551.39 2603
4552.03 2589
4552.67 2435
4553.30 2458
4553.94 2400
4554.58 2278
4555.21 2226
4555.85 2304
4556.49 2463
4557.12 2389
4557.76 2311
4558.40 2195
4559.03 2151
4559.67 2290
4560.31 2616
4560.94 2492
4561.58 2447
4562.22 2520
4562.86 2646
4563.49 2510
4564.13 2483
4564.77 2655
4565.41 2648
4566.04 2799
4566.68 2827
4567.32 3048
4567.96 3061
4568.59 2895
4569.23 2889
4569.87 2919
4570.51 3050
4571.14 3079
4571.78 3099
4572.42 3274
4573.06 3211
4573.70 3204
4574.33 3169
4574.97 3044
4575.61 2998
4576.25 2874
4576.89 2897
4577.52 2721
4578.16 2586
4578.80 2263
4579.44 2414
4580.08 2225
4580.72 2200
4581.35 2392
4581.99 2455
4582.63 2302
4583.27 2347
4583.91 2225
4584.55 2175
4585.19 2334
4585.83 2207
4586.46 2119
4587.10 2246
4587.74 2251
4588.38 2267
4589.02 2254
4589.66 2281
4590.30 2418
4590.94 2392
4591.58 2398
4592.22 2486
4592.85 2521
4593.49 2725
4594.13 2582
4594.77 2519
4595.41 2740
4596.05 2595
4596.69 2491
4597.33 2424
4597.97 2362
4598.61 2189
4599.25 2276
4599.89 2347
4600.53 2229
4601.17 2150
4601.81 2226
4602.45 2271
4603.09 2278
4603.73 2105
4604.37 2127
4605.01 2322
4605.65 2435
4606.29 2555
4606.93 2506
4607.57 2304
4608.21 2457
4608.85 2576
4609.49 2400
4610.13 2378
4610.77 2442
4611.41 2574
4612.05 2456
4612.70 2492
4613.34 2332
4613.98 2379
4614.62 2539
4615.26 2404
4615.90 2273
4616.54 2085
4617.18 2157
4617.82 2100
4618.46 2062
4619.10 1829
4619.75 2049
4620.39 2176
4621.03 2008
4621.67 2013
4622.31 2202
4622.95 2074
4623.59 1905
4624.24 2041
4624.88 1958
4625.52 1909
4626.16 1995
4626.80 2029
4627.44 1941
4628.09 2017
4628.73 2033
4629.37 1876
4630.01 1944
4630.65 2071
4631.29 2003
4631.94 1843
4632.58 1929
4633.22 2016
4633.86 2035
4634.51 1876
4635.15 2069
4635.79 2185
4636.43 2142
4637.07 2127
4637.72 2000
4638.36 1920
4639.00 2042
4639.64 2170
4640.29 1951
4640.93 2004
4641.57 1888
4642.21 1888
4642.86 2055
4643.50 2166
4644.14 1944
4644.79 1889
4645.43 1905
4646.07 1959
4646.72 1964
4647.36 2073
4648.00 1937
4648.64 2147
4649.29 2118
4649.93 2075
4650.57 2168
4651.22 2127
4651.86 2086
4652.50 2289
4653.15 2035
4653.79 2153
4654.44 2096
4655.08 2253
4655.72 2216
4656.37 2027
4657.01 2301
4657.65 2308
4658.30 2205
4658.94 1971
4659.59 2120
4660.23 2134
4660.87 2025
4661.52 2125
4662.16 1923
4662.81 2037
4663.45 2078
4664.09 2123
4664.74 2026
4665.38 1992
4666.03 2103
4666.67 1995
4667.32 2015
4667.96 1915
4668.61 2078
4669.25 1981
4669.89 1971
4670.54 2069
4671.18 2181
4671.83 2103
4672.47 1869
4673.12 2067
4673.76 2060
4674.41 2217
4675.05 2131
4675.70 2213
4676.34 2269
4676.99 2228
4677.63 2176
4678.28 2258
4678.92 2147
4679.57 2268
4680.22 2148
4680.86 2045
4681.51 2089
4682.15 2194
4682.80 2171
4683.44 2221
4684.09 2171
4684.73 2230
4685.38 2246
4686.03 2126
4686.67 2049
4687.32 2147
4687.96 2011
4688.61 2052
4689.25 2108
4689.90 2133
4690.55 2040
4691.19 2035
4691.84 2188
4692.49 2217
4693.13 2191
4693.78 2083
4694.42 2163
4695.07 2116
4695.72 2080
4696.36 2019
4697.01 2122
4697.66 2153
4698.30 2170
4698.95 2276
4699.60 2422
4700.24 2321
4700.89 2295
4701.54 2384
4702.18 2456
4702.83 2617
4703.48 2418
4704.12 2495
4704.77 2377
4705.42 2217
4706.07 2180
4706.71 2377
4707.36 2350
4708.01 2249
4708.66 2195
4709.30 2154
4709.95 2074
4710.60 2016
4711.24 2289
4711.89 2335
4712.54 2187
4713.19 2158
4713.84 2267
4714.48 2154
4715.13 2317
4715.78 2043
4716.43 2141
4717.07 2384
4717.72 2296
4718.37 2250
4719.02 2221
4719.67 2113
4720.31 2191
4720.96 2148
4721.61 2314
4722.26 2477
4722.91 2449
4723.56 2523
4724.20 2368
4724.85 2396
4725.50 2518
4726.15 2568
4726.80 2651
4727.45 2728
4728.10 2675
4728.74 2685
4729.39 2615
4730.04 2511
4730.69 2887
4731.34 2643
4731.99 2403
4732.64 2485
4733.29 2530
4733.94 2296
4734.58 2320
4735.23 2345
4735.88 2131
4736.53 2166
4737.18 2434
4737.83 2053
4738.48 2107
4739.13 2135
4739.78 1970
4740.43 2102
4741.08 2149
4741.73 2278
4742.38 2209
4743.03 2322
4743.68 2355
4744.33 2285
4744.98 2236
4745.63 2017
4746.28 1958
4746.93 2315
4747.58 2294
4748.23 2145
4748.88 2258
4749.53 2212
4750.18 2277
4750.83 2230
4751.48 2311
4752.13 2191
4752.78 2340
4753.43 2346
4754.08 2418
4754.73 2353
4755.38 2419
4756.03 2288
4756.68 2305
4757.33 2109
4757.98 2237
4758.63 2191
4759.28 2102
4759.93 2145
4760.59 2137
4761.24 2122
4761.89 2080
4762.54 2029
4763.19 2088
4763.84 2046
4764.49 2100
4765.14 2090
4765.79 2210
4766.45 2258
4767.10 2214
4767.75 2192
4768.40 2223
4769.05 2312
4769.70 2452
4770.35 2400
4771.01 2285
4771.66 2095
4772.31 2252
4772.96 2122
4773.61 2198
4774.26 1874
4774.92 1995
4775.57 2100
4776.22 2009
4776.87 1933
4777.52 1858
4778.18 1837
4778.83 2080
4779.48 2085
4780.13 2049
4780.79 2012
4781.44 2022
4782.09 2077
4782.74 2209
4783.40 2117
4784.05 2023
4784.70 2064
4785.35 2111
4786.01 2079
4786.66 2013
4787.31 2130
4787.96 2078
4788.62 1960
4789.27 1808
4789.92 1866
4790.58 1979
4791.23 1874
4791.88 1870
4792.53 1819
4793.19 1905
4793.84 2030
4794.49 1958
4795.15 1810
4795.80 1811
4796.45 1852
4797.11 2000
4797.76 2018
4798.41 1770
4799.07 2001
4799.72 1873
4800.37 1895
4801.03 1842
4801.68 1782
4802.34 1968
4802.99 1915
4803.64 1917
4804.30 2040
4804.95 1969
4805.61 1935
4806.26 1884
4806.91 1985
4807.57 1984
4808.22 1869
4808.88 1803
4809.53 1926
4810.18 2032
4810.84 1862
4811.49 1755
4812.15 1846
4812.80 1856
4813.46 1809
4814.11 1863
4814.77 1677
4815.42 1826
4816.07 1959
4816.73 2031
4817.38 1938
4818.04 1935
4818.69 1961
4819.35 2015
4820.00 1897
4820.66 1920
4821.31 1969
4821.97 2060
4822.62 2046
4823.28 1873
4823.93 1961
4824.59 2103
4825.24 2159
4825.90 2000
4826.56 1993
4827.21 1930
4827.87 2051
4828.52 1997
4829.18 2117
4829.83 2225
4830.49 2122
4831.14 1952
4831.80 2109
4832.46 2101
4833.11 2054
4833.77 1937
4834.42 1897
4835.08 2266
4835.74 2188
4836.39 2210
4837.05 2247
4837.70 2260
4838.36 2359
4839.02 2441
4839.67 2370
4840.33 2278
4840.99 2356
4841.64 2420
4842.30 2308
4842.96 2395
4843.61 2425
4844.27 2428
4844.92 2415
4845.58 2376
4846.24 2293
4846.90 2198
4847.55 2217
4848.21 2181
4848.87 2089
4849.52 2075
4850.18 2276
4850.84 2241
4851.49 2395
4852.15 2568
4852.81 2608
4853.47 2367
4854.12 2516
4854.78 2683
4855.44 2717
4856.09 2557
4856.75 2671
4857.41 2546
4858.07 2436
4858.72 2511
4859.38 2427
4860.04 2585
4860.70 2311
4861.36 2357
4862.01 2338
4862.67 2312
4863.33 2375
4863.99 2419
4864.64 2388
4865.30 2340
4865.96 2333
4866.62 2487
4867.28 2599
4867.94 2549
4868.59 2654
4869.25 2686
4869.91 2601
4870.57 2576
4871.23 2405
4871.89 2377
4872.54 2390
4873.20 2551
4873.86 2390
4874.52 2387
4875.18 2236
4875.84 2234
4876.50 2347
4877.16 2306
4877.81 2445
4878.47 2453
4879.13 2404
4879.79 2585
4880.45 2356
4881.11 2579
4881.77 2749
4882.43 2579
4883.09 2644
4883.75 2555
4884.41 2699
4885.06 2521
4885.72 2482
4886.38 2498
4887.04 2160
4887.70 2306
4888.36 2364
4889.02 2347
4889.68 2402
4890.34 2469
4891.00 2353
4891.66 2462
4892.32 2471
4892.98 2404
4893.64 2550
4894.30 2642
4894.96 2461
4895.62 2371
4896.28 2331
4896.94 2274
4897.60 2267
4898.26 2377
4898.92 2347
4899.58 2206
4900.24 2153
4900.90 2219
4901.56 2337
4902.22 2276
4902.88 2376
4903.54 2335
4904.21 2287
4904.87 2575
4905.53 2451
4906.19 2093
4906.85 2071
4907.51 1891
4908.17 2059
4908.83 2117
4909.49 2073
4910.15 2110
4910.81 2060
4911.48 2188
4912.14 2186
4912.80 2140
4913.46 2053
4914.12 2045
4914.78 2160
4915.44 2111
4916.11 1962
4916.77 2062
4917.43 1977
4918.09 1987
4918.75 1984
4919.41 2043
4920.07 1917
4920.74 1947
4921.40 1976
4922.06 1921
4922.72 1864
4923.38 2046
4924.05 2129
4924.71 2048
4925.37 1814
4926.03 1742
4926.69 1953
4927.36 1878
4928.02 1811
4928.68 1988
4929.34 1996
4930.01 1951
4930.67 1795
4931.33 1759
4931.99 1933
4932.66 1919
4933.32 2006
4933.98 1912
4934.64 1936
4935.31 2032
4935.97 1925
4936.63 1898
4937.30 1924
4937.96 1992
4938.62 1901
4939.28 1927
4939.95 1940
4940.61 1998
4941.27 2009
4941.94 1892
4942.60 2008
4943.26 2050
4943.93 1864
4944.59 1922
4945.25 1906
4945.92 1851
4946.58 1998
4947.24 1802
4947.91 1822
4948.57 1849
4949.23 1822
4949.90 1859
4950.56 1741
4951.23 1782
4951.89 1890
4952.55 1795
4953.22 1918
4953.88 1987
4954.55 1798
4955.21 1783
4955.87 1729
4956.54 1699
4957.20 1892
4957.87 1690
4958.53 1825
4959.20 1809
4959.86 1726
4960.52 1799
4961.19 1883
4961.85 1821
4962.52 1824
4963.18 1689
4963.85 1822
4964.51 1998
4965.18 1891
4965.84 1825
4966.51 1933
4967.17 1869
4967.84 1973
4968.50 2049
4969.17 2066
4969.83 1905
4970.50 1836
4971.16 1829
4971.83 2006
4972.49 2066
4973.16 1953
4973.82 1960
4974.49 2048
4975.15 2084
4975.82 1991
4976.48 1976
4977.15 2053
4977.82 2133
4978.48 2062
4979.15 1914
4979.81 1975
4980.48 1914
4981.14 2054
4981.81 2002
4982.48 1853
4983.14 1898
4983.81 1924
4984.47 1975
4985.14 2006
4985.81 2016
4986.47 2061
4987.14 2165
4987.81 1970
4988.47 2208
4989.14 2167
4989.80 2178
4990.47 2005
4991.14 2013
4991.80 1965
4992.47 1952
4993.14 2067
4993.80 2042
4994.47 1948
4995.14 1942
4995.80 1942
4996.47 1842
4997.14 1836
4997.80 1847
4998.47 1996
4999.14 1948
4999.81 1906
5000.47 1796
5001.14 1825
5001.81 1816
5002.47 1850
5003.14 1737
5003.81 1698
5004.48 1759
5005.14 1649
5005.81 1784
5006.48 1728
5007.15 1797
5007.81 1823
5008.48 1701
5009.15 1743
5009.82 1732
5010.49 1708
5011.15 1757
5011.82 1848
5012.49 1793
5013.16 1815
5013.83 1796
5014.49 1779
5015.16 1857
5015.83 1761
5016.50 1702
5017.17 1605
5017.83 1642
5018.50 1787
5019.17 1787
5019.84 1692
5020.51 1745
5021.18 2019
5021.84 1894
5022.51 1970
5023.18 1936
5023.85 1987
5024.52 2081
5025.19 2076
5025.86 2102
5026.53 2167
5027.19 2162
5027.86 2179
5028.53 2219
5029.20 2194
5029.87 2117
5030.54 2047
5031.21 1982
5031.88 2002
5032.55 2004
5033.22 1797
5033.89 1912
5034.56 1797
5035.23 1669
5035.89 1729
5036.56 1822
5037.23 1870
5037.90 1717
5038.57 1693
5039.24 1813
5039.91 1688
5040.58 1725
5041.25 1719
5041.92 1933
5042.59 1984
5043.26 1818
5043.93 1799
5044.60 1743
5045.27 1871
5045.94 1835
5046.61 1697
5047.28 1705
5047.95 1716
5048.62 1801
5049.29 1737
5049.96 1834
5050.63 1752
5051.31 1697
5051.98 1844
5052.65 1684
5053.32 1807
5053.99 1730
5054.66 1745
5055.33 1854
5056.00 1801
5056.67 1640
5057.34 1731
5058.01 1717
5058.68 1777
5059.35 1705
5060.03 1611
5060.70 1812
5061.37 1820
5062.04 1821
5062.71 1787
5063.38 1793
5064.05 1784
5064.72 1884
5065.40 1866
5066.07 1731
5066.74 1743
5067.41 1840
5068.08 1909
5068.75 1826
5069.43 1758
5070.10 1779
5070.77 1805
5071.44 1937
5072.11 1782
5072.79 1756
5073.46 1793
5074.13 1603
5074.80 1728
5075.47 1690
5076.15 1653
5076.82 1773
5077.49 1706
5078.16 1771
5078.83 1714
5079.51 1785
5080.18 1978
5080.85 2135
5081.52 2001
5082.20 2123
5082.87 2147
5083.54 2140
5084.22 1934
5084.89 2081
5085.56 1936
5086.23 1915
5086.91 1847
5087.58 1781
5088.25 1934
5088.93 1784
5089.60 1790
5090.27 1851
5090.94 1866
5091.62 1877
5092.29 1874
5092.96 1984
5093.64 2052
5094.31 2097
5094.98 2079
5095.66 2089
5096.33 2060
5097.00 2123
5097.68 2058
5098.35 1887
5099.03 1841
5099.70 1949
5100.37 1936
5101.05 1857
5101.72 1774
5102.39 1841
5103.07 1913
5103.74 1815
5104.42 1727
5105.09 1882
5105.77 1815
5106.44 1785
5107.11 2072
5107.79 2152
5108.46 1969
5109.14 1985
5109.81 1911
5110.49 1915
5111.16 1970
5111.83 2036
5112.51 1995
5113.18 2044
5113.86 1925
5114.53 1755
5115.21 1942
5115.88 1972
5116.56 1849
5117.23 1902
5117.91 1874
5118.58 1700
5119.26 1858
5119.93 1820
5120.61 1908
5121.28 1847
5121.96 1943
5122.63 2151
5123.31 2010
5123.98 2057
5124.66 2008
5125.33 2016
5126.01 2031
5126.69 1974
5127.36 2134
5128.04 2139
5128.71 2078
5129.39 2014
5130.06 2034
5130.74 1971
5131.42 2073
5132.09 2015
5132.77 1955
5133.44 2033
5134.12 2066
5134.79 2054
5135.47 1977
5136.15 1934
5136.82 1916
5137.50 2099
5138.18 2116
5138.85 2033
5139.53 1980
5140.20 2070
5140.88 2061
5141.56 2138
5142.23 1802
5142.91 1817
5143.59 1885
5144.26 1746
5144.94 1805
5145.62 1801
5146.29 1811
5146.97 1795
5147.65 1888
5148.33 1837
5149.00 1711
5149.68 1607
5150.36 1766
5151.03 1692
5151.71 1849
5152.39 1899
5153.06 1714
5153.74 1719
5154.42 1644
5155.10 1717
5155.77 1632
5156.45 1663
5157.13 1678
5157.81 1673
5158.48 1793
5159.16 1794
5159.84 1792
5160.52 1835
5161.20 1784
5161.87 1648
5162.55 1693
5163.23 1751
5163.91 1680
5164.58 1698
5165.26 1872
5165.94 1702
5166.62 1770
5167.30 1754
5167.98 1780
5168.65 1883
5169.33 1719
5170.01 1748
5170.69 1827
5171.37 1760
5172.05 1862
5172.72 1713
5173.40 1651
5174.08 1636
5174.76 1705
5175.44 1670
5176.12 1685
5176.80 1759
5177.48 1542
5178.15 1531
5178.83 1597
5179.51 1786
5180.19 1752
5180.87 1683
5181.55 1594
5182.23 1605
5182.91 1722
5183.59 1793
5184.27 1710
5184.95 1626
5185.63 1686
5186.30 1674
5186.98 1647
5187.66 1601
5188.34 1603
5189.02 1512
5189.70 1488
5190.38 1692
5191.06 1810
5191.74 1647
5192.42 1636
5193.10 1725
5193.78 1670
5194.46 1524
5195.14 1598
5195.82 1657
5196.50 1625
5197.18 1581
5197.86 1603
5198.54 1677
5199.22 1672
5199.90 1654
5200.58 1671
5201.26 1727
5201.94 1695
5202.62 1558
5203.31 1560
5203.99 1554
5204.67 1500
5205.35 1559
5206.03 1745
5206.71 1731
5207.39 1630
5208.07 1673
5208.75 1620
5209.43 1445
5210.11 1710
5210.79 1750
5211.48 1705
5212.16 1661
5212.84 1655
5213.52 1688
5214.20 1782
5214.88 1813
5215.56 1657
5216.24 1682
5216.93 1647
5217.61 1753
5218.29 1792
5218.97 1709
5219.65 1828
5220.33 1747
5221.02 1857
5221.70 1922
5222.38 1795
5223.06 1731
5223.74 1851
5224.42 1806
5225.11 1858
5225.79 1780
5226.47 1707
5227.15 1739
5227.83 1649
5228.52 1691
5229.20 1735
5229.88 1753
5230.56 1770
5231.25 1837
5231.93 1842
5232.61 1796
5233.29 1863
5233.98 1892
5234.66 1845
5235.34 1753
5236.02 1737
5236.71 1862
5237.39 1846
5238.07 1841
5238.76 1838
5239.44 1764
5240.12 1890
5240.80 1837
5241.49 1893
5242.17 1815
5242.85 1946
5243.54 1835
5244.22 1676
5244.90 1829
5245.59 1720
5246.27 1717
5246.95 1698
5247.64 1776
5248.32 1720
5249.00 1836
5249.69 1635
5250.37 1715
5251.05 1735
5251.74 1801
5252.42 1744
5253.11 1889
5253.79 1726
5254.47 1726
5255.16 2008
5255.84 1779
5256.53 1898
5257.21 1700
5257.89 1711
5258.58 1843
5259.26 1754
5259.95 1891
5260.63 1696
5261.32 1783
5262.00 1893
5262.68 1946
5263.37 1884
5264.05 1736
5264.74 1680
5265.42 1855
5266.11 2008
5266.79 1792
5267.48 1860
5268.16 1975
5268.85 1907
5269.53 1876
5270.22 1856
5270.90 1787
5271.59 1758
5272.27 1947
5272.96 1931
5273.64 1776
5274.33 1778
5275.01 2000
5275.70 1925
5276.38 1790
5277.07 1867
5277.75 1756
5278.44 1734
5279.12 1772
5279.81 1801
5280.49 1833
5281.18 1823
5281.87 1634
5282.55 1771
5283.24 1724
5283.92 1857
5284.61 1827
5285.30 1812
5285.98 1767
5286.67 1698
5287.35 1709
5288.04 1783
5288.73 1630
5289.41 1603
5290.10 1702
5290.78 1806
5291.47 1783
5292.16 1642
5292.84 1738
5293.53 1939
5294.22 1721
5294.90 1566
5295.59 1633
5296.28 1706
5296.96 1699
5297.65 1779
5298.34 1809
5299.02 1808
5299.71 1748
5300.40 1741
5301.08 1817
5301.77 1864
5302.46 1821
5303.14 1828
5303.83 2022
5304.52 1806
5305.21 1920
5305.89 1957
5306.58 1996
5307.27 1748
5307.96 1914
5308.64 1875
5309.33 1949
5310.02 1880
5310.71 1824
5311.39 2034
5312.08 2021
5312.77 2086
5313.46 1918
5314.14 1872
5314.83 1986
5315.52 2106
5316.21 2052
5316.89 1837
5317.58 1912
5318.27 2066
5318.96 1957
5319.65 2008
5320.34 2010
5321.02 1945
5321.71 1994
5322.40 2009
5323.09 1990
5323.78 1972
5324.47 2148
5325.15 2103
5325.84 2208
5326.53 2240
5327.22 1999
5327.91 1938
5328.60 2099
5329.29 2065
5329.97 2053
5330.66 1946
5331.35 1908
5332.04 1995
5332.73 2144
5333.42 2034
5334.11 2039
5334.80 1916
5335.49 2040
5336.18 2113
5336.87 2068
5337.55 2073
5338.24 1971
5338.93 2044
5339.62 2041
5340.31 1997
5341.00 2083
5341.69 2125
5342.38 2020
5343.07 1923
5343.76 2060
5344.45 2161
5345.14 2025
5345.83 1993
5346.52 2052
5347.21 2213
5347.90 2327
5348.59 2326
5349.28 2397
5349.97 2578
5350.66 2708
5351.35 2875
5352.04 2835
5352.73 3155
5353.42 3175
5354.11 3412
5354.80 3338
5355.49 3449
5356.18 3299
5356.87 3229
5357.56 3091
5358.25 2829
5358.94 2584
5359.64 2429
5360.33 2454
5361.02 2227
5361.71 1991
5362.40 1965
5363.09 1992
5363.78 2035
5364.47 2017
5365.16 1956
5365.85 2058
5366.55 2128
5367.24 2196
5367.93 2205
5368.62 2170
5369.31 2246
5370.00 2210
5370.69 2176
5371.38 2309
5372.08 2368
5372.77 2268
5373.46 2160
5374.15 2013
5374.84 1972
5375.53 1962
5376.23 1928
5376.92 1892
5377.61 1889
5378.30 1860
5378.99 1795
5379.69 1802
5380.38 1765
5381.07 1842
5381.76 1844
5382.45 1858
5383.15 1666
5383.84 1799
5384.53 2005
5385.22 1865
5385.92 1659
5386.61 1740
5387.30 1777
5387.99 1664
5388.69 1698
5389.38 1765
5390.07 1790
5390.76 1906
5391.46 2053
5392.15 1979
5392.84 1932
5393.54 1769
5394.23 1881
5394.92 1967
5395.61 1852
5396.31 1833
5397.00 1937
5397.69 1718
5398.39 1722
5399.08 1831
5399.77 1832
5400.47 1824
5401.16 1776
5401.85 1617
5402.55 1633
5403.24 1630
5403.93 1631
5404.63 1639
5405.32 1758
5406.02 1661
5406.71 1682
5407.40 1853
5408.10 1909
5408.79 1757
5409.48 1703
5410.18 1780
5410.87 1898
5411.57 1849
5412.26 1844
5412.95 2022
5413.65 1874
5414.34 1800
5415.04 1699
5415.73 1777
5416.43 1714
5417.12 1715
5417.82 1843
5418.51 1798
5419.20 1773
5419.90 1801
5420.59 1856
5421.29 1724
5421.98 1742
5422.68 1751
5423.37 1722
5424.07 1836
5424.76 1812
5425.46 1724
5426.15 1925
5426.85 1833
5427.54 1867
5428.24 1788
5428.93 1853
5429.63 1826
5430.32 1852
5431.02 1687
5431.71 1755
5432.41 1802
5433.10 1755
5433.80 1833
5434.50 1842
5435.19 1706
5435.89 1759
5436.58 1911
5437.28 1905
5437.97 1780
5438.67 1848
5439.37 1915
5440.06 1956
5440.76 1804
5441.45 1845
5442.15 1933
5442.85 1966
5443.54 1907
5444.24 2021
5444.93 1938
5445.63 1985
5446.33 1898
5447.02 1799
5447.72 1998
5448.42 1979
5449.11 1967
5449.81 1999
5450.51 1895
5451.20 1892
5451.90 1901
5452.60 2011
5453.29 2099
5453.99 2073
5454.69 1950
5455.38 1959
5456.08 2012
5456.78 1989
5457.47 1968
5458.17 1928
5458.87 1859
5459.57 1958
5460.26 2083
5460.96 1920
5461.66 2033
5462.35 2093
5463.05 2128
5463.75 2144
5464.45 2018
5465.14 1978
5465.84 1972
5466.54 2092
5467.24 2054
5467.93 2065
5468.63 2063
5469.33 2173
5470.03 2109
5470.73 2129
5471.42 2277
5472.12 2333
5472.82 2218
5473.52 2141
5474.22 2152
5474.91 2162
5475.61 2318
5476.31 2334
5477.01 2288
5477.71 2244
5478.40 2320
5479.10 2350
5479.80 2428
5480.50 2536
5481.20 2660
5481.90 2800
5482.60 2784
5483.29 3029
5483.99 3043
5484.69 2942
5485.39 3090
5486.09 3123
5486.79 3002
5487.49 3158
5488.19 2989
5488.89 2789
5489.58 2880
5490.28 2992
5490.98 2999
5491.68 2980
5492.38 2993
5493.08 2855
5493.78 2893
5494.48 2829
5495.18 2987
5495.88 2874
5496.58 2903
5497.28 2866
5497.98 2711
5498.68 2776
5499.38 2941
5500.08 3000
5500.78 3045
5501.48 3275
5502.18 3640
5502.88 4016
5503.58 4053
5504.28 3972
5504.98 4056
5505.68 4181
5506.38 4184
5507.08 3974
5507.78 3860
5508.48 3791
5509.18 3630
5509.88 3450
5510.58 3170
5511.28 3251
5511.98 3487
5512.68 3421
5513.38 3396
5514.08 3266
5514.78 3186
5515.48 3036
5516.18 2958
5516.88 2969
5517.58 2747
5518.28 2634
5518.99 2832
5519.69 2784
5520.39 2825
5521.09 2601
5521.79 2700
5522.49 2624
5523.19 2521
5523.89 2527
5524.59 2554
5525.30 2489
5526.00 2457
5526.70 2381
5527.40 2153
5528.10 2156
5528.80 2380
5529.50 2341
5530.21 2394
5530.91 2233
5531.61 2210
5532.31 2231
5533.01 2177
5533.72 2213
5534.42 2248
5535.12 2228
5535.82 2295
5536.52 2203
5537.23 2063
5537.93 2053
5538.63 2152
5539.33 2153
5540.03 2117
5540.74 2105
5541.44 1989
5542.14 2023
5542.84 2091
5543.55 2091
5544.25 2079
5544.95 1994
5545.65 1887
5546.36 1924
5547.06 2030
5547.76 1969
5548.47 1898
5549.17 1869
5549.87 1798
5550.57 1753
5551.28 1772
5551.98 1879
5552.68 1857
5553.39 1851
5554.09 1760
5554.79 1742
5555.50 1828
5556.20 1733
5556.90 1976
5557.61 1893
5558.31 1910
5559.01 1866
5559.72 1792
5560.42 1765
5561.12 1884
5561.83 1871
5562.53 1912
5563.23 1882
5563.94 1831
5564.64 1834
5565.35 1867
5566.05 1896
5566.75 1845
5567.46 1795
5568.16 1889
5568.87 1858
5569.57 1854
5570.27 1811
5570.98 1799
5571.68 1849
5572.39 1976
5573.09 1808
5573.80 1823
5574.50 1821
5575.21 1939
5575.91 1849
5576.61 1845
5577.32 1849
5578.02 1930
5578.73 1800
5579.43 1860
5580.14 1980
5580.84 1856
5581.55 1848
5582.25 1960
5582.96 1866
5583.66 2064
5584.37 1872
5585.07 1824
5585.78 1950
5586.48 1701
5587.19 1769
5587.89 1983
5588.60 1829
5589.30 1764
5590.01 1702
5590.72 1648
5591.42 1851
5592.13 1855
5592.83 1803
5593.54 1806
5594.24 1594
5594.95 1756
5595.66 1725
5596.36 1633
5597.07 1787
5597.77 1775
5598.48 1836
5599.18 1890
5599.89 1741
5600.60 1863
5601.30 1690
5602.01 1745
5602.72 1827
5603.42 1779
5604.13 1713
5604.83 1623
5605.54 1741
5606.25 1866
5606.95 1618
5607.66 1744
5608.37 1762
5609.07 1705
5609.78 1756
5610.49 1688
5611.19 1665
5611.90 1618
5612.61 1732
5613.31 1586
5614.02 1642
5614.73 1672
5615.44 1671
5616.14 1684
5616.85 1615
5617.56 1760
5618.26 1825
5618.97 1643
5619.68 1675
5620.39 1691
5621.09 1684
5621.80 1750
5622.51 1695
5623.22 1633
5623.92 1699
5624.63 1654
5625.34 1552
5626.05 1685
5626.75 1584
5627.46 1679
5628.17 1844
5628.88 1747
5629.59 1676
5630.29 1656
5631.00 1670
5631.71 1590
5632.42 1642
5633.13 1655
5633.83 1761
5634.54 1720
5635.25 1737
5635.96 1662
5636.67 1626
5637.38 1614
5638.08 1666
5638.79 1857
5639.50 1922
5640.21 1737
5640.92 1734
5641.63 1828
5642.34 1826
5643.05 1817
5643.75 1894
5644.46 1789
5645.17 1845
5645.88 1871
5646.59 1888
5647.30 1988
5648.01 1664
5648.72 1768
5649.43 1807
5650.14 1831
5650.85 1718
5651.55 1704
5652.26 1751
5652.97 1812
5653.68 1776
5654.39 1684
5655.10 1846
5655.81 1864
5656.52 1735
5657.23 1871
5657.94 1873
5658.65 1713
5659.36 1619
5660.07 1935
5660.78 1913
5661.49 1971
5662.20 1962
5662.91 1915
5663.62 1902
5664.33 1959
5665.04 1910
5665.75 1799
5666.46 1809
5667.17 1795
5667.88 1758
5668.59 1708
5669.30 1786
5670.01 1673
5670.72 1752
5671.43 1781
5672.14 1805
5672.85 1807
5673.57 1746
5674.28 1684
5674.99 1793
5675.70 1774
5676.41 1808
5677.12 1828
5677.83 1828
5678.54 1765
5679.25 1703
5679.96 1689
5680.68 1817
5681.39 1675
5682.10 1780
5682.81 1748
5683.52 1792
5684.23 1680
5684.94 1722
5685.65 1633
5686.37 1588
5687.08 1605
5687.79 1739
5688.50 1709
5689.21 1757
5689.92 1780
5690.64 1561
5691.35 1706
5692.06 1664
5692.77 1640
5693.48 1583
5694.20 1576
5694.91 1725
5695.62 1782
5696.33 1806
5697.04 1717
5697.76 1649
5698.47 1718
5699.18 1622
5699.89 1558
5700.61 1639
5701.32 1625
5702.03 1550
5702.74 1477
5703.46 1603
5704.17 1606
5704.88 1642
5705.59 1525
5706.31 1535
5707.02 1582
5707.73 1532
5708.45 1570
5709.16 1551
5709.87 1538
5710.58 1621
5711.30 1535
5712.01 1540
5712.72 1632
5713.44 1576
5714.15 1537
5714.86 1558
5715.58 1509
5716.29 1604
5717.00 1573
5717.72 1725
5718.43 1606
5719.14 1555
5719.86 1582
5720.57 1527
5721.28 1619
5722.00 1517
5722.71 1387
5723.43 1583
5724.14 1658
5724.85 1701
5725.57 1691
5726.28 1728
5727.00 1634
5727.71 1637
5728.42 1624
5729.14 1560
5729.85 1481
5730.57 1509
5731.28 1579
5732.00 1621
5732.71 1669
5733.42 1574
5734.14 1609
5734.85 1542
5735.57 1712
5736.28 1629
5737.00 1592
5737.71 1651
5738.43 1531
5739.14 1535
5739.86 1539
5740.57 1721
5741.29 1597
5742.00 1495
5742.72 1600
5743.43 1491
5744.15 1507
5744.86 1536
5745.58 1635
5746.29 1640
5747.01 1620
5747.72 1638
5748.44 1584
5749.15 1561
5749.87 1697
5750.58 1720
5751.30 1663
5752.02 1582
5752.73 1759
5753.45 1659
5754.16 1850
5754.88 1736
5755.59 1842
5756.31 2003
5757.03 1972
5757.74 1983
5758.46 2043
5759.17 2166
5759.89 2089
5760.61 2141
5761.32 1955
5762.04 2002
5762.76 1906
5763.47 1808
5764.19 1844
5764.90 1683
5765.62 1701
5766.34 1681
5767.05 1649
5767.77 1591
5768.49 1746
5769.20 1800
5769.92 1822
5770.64 1719
5771.35 1716
5772.07 1805
5772.79 1777
5773.51 1700
5774.22 1861
5774.94 1919
5775.66 1813
5776.37 1878
5777.09 1843
5777.81 1823
5778.53 1652
5779.24 1756
5779.96 1705
5780.68 1615
5781.39 1646
5782.11 1605
5782.83 1662
5783.55 1636
5784.26 1775
5784.98 1753
5785.70 1787
5786.42 1976
5787.14 1750
5787.85 1776
5788.57 1800
5789.29 1906
5790.01 1956
5790.73 1866
5791.44 1851
5792.16 1961
5792.88 1867
5793.60 2118
5794.32 2003
5795.03 1957
5795.75 1946
5796.47 2031
5797.19 2184
5797.91 2241
5798.63 2169
5799.35 2245
5800.06 2557
5800.78 2747
5801.50 2833
5802.22 3214
5802.94 3345
5803.66 3448
5804.38 3703
5805.10 3866
5805.81 3827
5806.53 3462
5807.25 3063
5807.97 2925
5808.69 2881
5809.41 2818
5810.13 2901
5810.85 2788
5811.57 2846
5812.29 2908
5813.01 2771
5813.73 2855
5814.45 2829
5815.17 2549
5815.88 2558
5816.60 2601
5817.32 2524
5818.04 2470
5818.76 2489
5819.48 2367
5820.20 2442
5820.92 2400
5821.64 2350
5822.36 2386
5823.08 2333
5823.80 2301
5824.52 2157
5825.24 2180
5825.96 2257
5826.68 2263
5827.40 2234
5828.12 2124
5828.84 2135
5829.57 1994
5830.29 2032
5831.01 2076
5831.73 1971
5832.45 2092
5833.17 2089
5833.89 1875
5834.61 2042
5835.33 1914
5836.05 1960
5836.77 2062
5837.49 1962
5838.21 1932
5838.94 1891
5839.66 1996
5840.38 1985
5841.10 1883
5841.82 1882
5842.54 1867
5843.26 1935
5843.98 1977
5844.70 1814
5845.43 1757
5846.15 1774
5846.87 1810
5847.59 1778
5848.31 1860
5849.03 1970
5849.76 1941
5850.48 1816
5851.20 1867
5851.92 1805
5852.64 1706
5853.36 1819
5854.09 1862
5854.81 1723
5855.53 1758
5856.25 1768
5856.97 1769
5857.70 1926
5858.42 1871
5859.14 1793
5859.86 1869
5860.59 1670
5861.31 1750
5862.03 1691
5862.75 1798
5863.48 1948
5864.20 1846
5864.92 1632
5865.64 1757
5866.37 1795
5867.09 1797
5867.81 1775
5868.54 1878
5869.26 1811
5869.98 1765
5870.70 2013
5871.43 1714
5872.15 1721
5872.87 1729
5873.60 1784
5874.32 1904
5875.04 1838
5875.77 2003
5876.49 2024
5877.21 1818
5877.94 1798
5878.66 1701
5879.38 1872
5880.11 1866
5880.83 1831
5881.55 1763
5882.28 1804
5883.00 1803
5883.73 1650
5884.45 1679
5885.17 1715
5885.90 1812
5886.62 1691
5887.34 1734
5888.07 1795
5888.79 1768
5889.52 1757
5890.24 1756
5890.97 1774
5891.69 1731
5892.41 1637
5893.14 1677
5893.86 1723
5894.59 1723
5895.31 1700
5896.04 1709
5896.76 1785
5897.49 1701
5898.21 1626
5898.93 1694
5899.66 1774
5900.38 1802
5901.11 1735
5901.83 1658
5902.56 1636
5903.28 1674
5904.01 1681
5904.73 1732
5905.46 1709
5906.18 1671
5906.91 1616
5907.64 1754
5908.36 1657
5909.09 1651
5909.81 1665
5910.54 1686
5911.26 1800
5911.99 1730
5912.71 1664
5913.44 1721
5914.16 1794
5914.89 1685
5915.62 1736
5916.34 1678
5917.07 1708
5917.79 1804
5918.52 1731
5919.25 1703
5919.97 1709
5920.70 1821
5921.42 1745
5922.15 1869
5922.88 1788
5923.60 1796
5924.33 1708
5925.05 1643
5925.78 1727
5926.51 1805
5927.23 1743
5927.96 1780
5928.69 1794
5929.41 1859
5930.14 1801
5930.87 1829
5931.59 1789
5932.32 1841
5933.05 1837
5933.77 1859
5934.50 1928
5935.23 1875
5935.95 1811
5936.68 1861
5937.41 1935
5938.14 1907
5938.86 2010
5939.59 1881
5940.32 1893
5941.04 1810
5941.77 1884
5942.50 1879
5943.23 1927
5943.95 1952
5944.68 1916
5945.41 1935
5946.14 2068
5946.87 2087
5947.59 2107
5948.32 2078
5949.05 2067
5949.78 2154
5950.50 2095
5951.23 2190
5951.96 2200
5952.69 2351
5953.42 2479
5954.14 2555
5954.87 2440
5955.60 2407
5956.33 2424
5957.06 2613
5957.79 2556
5958.51 2549
5959.24 2526
5959.97 2471
5960.70 2427
5961.43 2512
5962.16 2612
5962.88 2639
5963.61 2595
5964.34 2612
5965.07 2556
5965.80 2664
5966.53 2624
5967.26 2700
5967.99 3025
5968.72 3157
5969.44 3204
5970.17 3434
5970.90 3633
5971.63 3542
5972.36 3507
5973.09 3502
5973.82 3361
5974.55 3429
5975.28 3243
5976.01 3181
5976.74 3160
5977.47 3131
5978.20 3281
5978.93 3227
5979.66 3210
5980.39 3003
5981.12 2990
5981.85 3031
5982.58 2752
5983.31 2779
5984.04 2707
5984.77 2947
5985.50 3074
5986.23 2865
5986.96 2628
5987.69 2763
5988.42 2775
5989.15 2745
5989.88 2798
5990.61 2790
5991.34 2793
5992.07 2892
5992.80 3017
5993.53 2904
5994.26 2781
5994.99 2874
5995.72 2916
5996.45 2856
5997.18 2692
5997.91 2635
5998.64 2557
5999.37 2503
6000.11 2557
6000.84 2438
6001.57 2604
6002.30 2472
6003.03 2438
6003.76 2382
6004.49 2584
6005.22 2401
6005.95 2482
6006.69 2522
6007.42 2459
6008.15 2445
6008.88 2524
6009.61 2561
6010.34 2597
6011.07 2595
6011.81 2621
6012.54 2707
6013.27 2771
6014.00 2920
6014.73 2971
6015.46 2827
6016.20 3021
6016.93 2903
6017.66 2822
6018.39 2757
6019.12 2663
6019.86 2468
6020.59 2608
6021.32 2501
6022.05 2518
6022.79 2504
6023.52 2432
6024.25 2336
6024.98 2337
6025.72 2354
6026.45 2294
6027.18 2312
6027.91 2297
6028.65 2220
6029.38 2368
6030.11 2405
6030.84 2282
6031.58 2312
6032.31 2376
6033.04 2280
6033.78 2163
6034.51 2251
6035.24 2429
6035.98 2269
6036.71 2207
6037.44 2390
6038.17 2249
6038.91 2281
6039.64 2315
6040.37 2365
6041.11 2352
6041.84 2234
6042.58 2226
6043.31 2248
6044.04 2305
6044.78 2268
6045.51 2214
6046.24 2314
6046.98 2308
6047.71 2304
6048.44 2396
6049.18 2455
6049.91 2469
6050.65 2373
6051.38 2368
6052.11 2361
6052.85 2366
6053.58 2482
6054.32 2512
6055.05 2387
6055.79 2396
6056.52 2569
6057.25 2553
6057.99 2440
6058.72 2381
6059.46 2512
6060.19 2296
6060.93 2305
6061.66 2193
6062.40 2229
6063.13 2168
6063.87 2092
6064.60 2334
6065.34 2390
6066.07 2103
6066.81 2248
6067.54 2199
6068.28 2285
6069.01 2228
6069.75 2316
6070.48 2303
6071.22 2197
6071.95 2325
6072.69 2360
6073.42 2325
6074.16 2329
6074.89 2219
6075.63 2169
6076.36 2170
6077.10 2272
6077.84 2179
6078.57 2155
6079.31 2081
6080.04 2123
6080.78 2280
6081.51 2224
6082.25 2178
6082.99 2202
6083.72 2142
6084.46 2320
6085.20 2284
6085.93 2147
6086.67 2169
6087.40 2144
6088.14 2149
6088.88 2144
6089.61 2090
6090.35 1973
6091.09 1977
6091.82 1956
6092.56 2142
6093.30 2072
6094.03 2077
6094.77 2225
6095.51 2269
6096.24 2143
6096.98 2242
6097.72 2201
6098.45 2144
6099.19 2298
6099.93 2216
6100.66 2256
6101.40 2185
6102.14 2224
6102.87 2225
6103.61 2246
6104.35 2037
6105.09 2045
6105.82 2081
6106.56 2186
6107.30 2110
6108.04 2098
6108.77 2157
6109.51 2199
6110.25 2137
6110.99 2170
6111.72 2207
6112.46 2228
6113.20 2185
6113.94 2185
6114.68 2149
6115.41 2169
6116.15 2293
6116.89 2286
6117.63 2325
6118.37 2266
6119.10 2346
6119.84 2416
6120.58 2310
6121.32 2149
6122.06 2248
6122.80 2375
6123.53 2337
6124.27 2321
6125.01 2377
6125.75 2360
6126.49 2354
6127.23 2331
6127.97 2413
6128.70 2455
6129.44 2287
6130.18 2463
6130.92 2372
6131.66 2351
6132.40 2427
6133.14 2491
6133.88 2473
6134.62 2298
6135.35 2336
6136.09 2367
6136.83 2326
6137.57 2514
6138.31 2585
6139.05 2411
6139.79 2342
6140.53 2425
6141.27 2419
6142.01 2476
6142.75 2476
6143.49 2538
6144.23 2455
6144.97 2343
6145.71 2379
6146.45 2528
6147.19 2463
6147.93 2582
6148.67 2559
6149.41 2518
6150.15 2569
6150.89 2522
6151.63 2527
6152.37 2565
6153.11 2631
6153.85 2649
6154.59 2689
6155.33 2668
6156.07 2790
6156.81 2793
6157.55 2643
6158.29 2695
6159.03 2741
6159.77 2779
6160.51 2726
6161.25 2816
6161.99 2814
6162.73 2821
6163.47 2852
6164.22 2902
6164.96 2996
6165.70 2877
6166.44 3033
6167.18 3180
6167.92 3215
6168.66 3354
6169.40 3469
6170.14 3641
6170.89 3529
6171.63 3579
6172.37 3521
6173.11 3540
6173.85 3592
6174.59 3587
6175.33 3569
6176.08 3445
6176.82 3474
6177.56 3312
6178.30 3230
6179.04 3357
6179.78 3361
6180.53 3324
6181.27 3458
6182.01 3467
6182.75 3363
6183.49 3344
6184.24 3501
6184.98 3597
6185.72 3778
6186.46 3754
6187.20 3735
6187.95 3648
6188.69 3817
6189.43 3792
6190.17 3801
6190.92 3704
6191.66 3708
6192.40 3714
6193.14 3847
6193.89 3999
6194.63 3889
6195.37 3990
6196.12 4129
6196.86 4083
6197.60 4020
6198.34 4373
6199.09 4366
6199.83 4155
6200.57 4217
6201.32 4312
6202.06 4288
6202.80 4242
6203.55 4249
6204.29 4334
6205.03 4327
6205.78 4425
6206.52 4713
6207.26 4914
6208.01 5111
6208.75 5862
6209.49 6218
6210.24 6889
6210.98 7839
6211.72 8766
6212.47 9870
6213.21 10574
6213.96 11248
6214.70 11077
6215.44 10707
6216.19 10186
6216.93 9290
6217.68 8257
6218.42 7385
6219.16 6606
6219.91 6186
6220.65 5701
6221.40 5107
6222.14 5043
6222.89 4979
6223.63 5004
6224.37 5362
6225.12 5617
6225.86 5807
6226.61 6350
6227.35 7049
6228.10 7475
6228.84 7802
6229.59 8041
6230.33 7943
6231.08 7953
6231.82 7646
6232.57 6843
6233.31 6193
6234.06 5653
6234.80 5238
6235.55 4664
6236.29 4434
6237.04 4349
6237.78 4180
6238.53 4018
6239.27 4007
6240.02 3894
6240.76 3947
6241.51 4303
6242.26 4412
6243.00 4582
6243.75 4944
6244.49 5014
6245.24 4986
6245.98 4984
6246.73 4924
6247.48 4752
6248.22 4935
6248.97 4678
6249.71 4395
6250.46 4683
6251.21 4736
6251.95 4436
6252.70 4572
6253.44 4260
6254.19 4459
6254.94 4444
6255.68 4194
6256.43 3890
6257.18 3989
6257.92 4075
6258.67 4069
6259.42 4166
6260.16 4340
6260.91 4044
6261.66 4167
6262.40 4175
6263.15 4355
6263.90 4138
6264.64 3842
6265.39 3969
6266.14 3971
6266.88 3899
6267.63 3671
6268.38 3712
6269.13 3593
6269.87 3551
6270.62 3625
6271.37 3674
6272.11 3684
6272.86 3775
6273.61 3825
6274.36 3734
6275.10 3750
6275.85 3685
6276.60 3558
6277.35 3487
6278.10 3453
6278.84 3580
6279.59 3441
6280.34 3316
6281.09 3689
6281.83 3559
6282.58 3396
6283.33 3083
6284.08 3138
6284.83 3227
6285.57 2982
6286.32 3051
6287.07 3062
6287.82 3164
6288.57 3156
6289.32 3222
6290.06 2962
6290.81 3123
6291.56 3106
6292.31 3218
6293.06 3229
6293.81 3049
6294.56 2972
6295.30 2951
6296.05 3220
6296.80 3030
6297.55 2983
6298.30 3129
6299.05 2960
6299.80 2925
6300.55 2761
6301.30 2869
6302.05 2852
6302.79 2890
6303.54 2876
6304.29 2767
6305.04 2711
6305.79 2655
6306.54 2680
6307.29 2640
6308.04 2647
6308.79 2678
6309.54 2652
6310.29 2576
6311.04 2742
6311.79 2702
6312.54 2667
6313.29 2465
6314.04 2743
6314.79 2922
6315.54 2744
6316.29 2970
6317.04 2871
6317.79 2666
6318.54 2752
6319.29 2629
6320.04 2612
6320.79 2453
6321.54 2578
6322.29 2652
6323.04 2510
6323.79 2295
6324.54 2294
6325.29 2270
6326.04 2314
6326.79 2312
6327.54 2420
6328.29 2436
6329.04 2445
6329.79 2321
6330.55 2474
6331.30 2383
6332.05 2437
6332.80 2495
6333.55 2373
6334.30 2311
6335.05 2228
6335.80 2383
6336.55 2328
6337.30 2306
6338.06 2180
6338.81 2219
6339.56 2313
6340.31 2135
6341.06 2178
6341.81 2298
6342.56 2325
6343.32 2347
6344.07 2309
6344.82 2336
6345.57 2275
6346.32 2161
6347.07 2145
6347.83 2175
6348.58 2205
6349.33 2261
6350.08 2243
6350.83 2342
6351.59 2315
6352.34 2366
6353.09 2255
6353.84 2227
6354.60 2210
6355.35 2333
6356.10 2354
6356.85 2408
6357.61 2514
6358.36 2384
6359.11 2282
6359.86 2245
6360.62 2244
6361.37 2294
6362.12 2099
6362.87 2139
6363.63 2114
6364.38 2154
6365.13 2314
6365.88 2176
6366.64 2186
6367.39 2350
6368.14 2226
6368.90 2271
6369.65 2184
6370.40 2250
6371.16 2176
6371.91 2230
6372.66 2287
6373.42 2400
6374.17 2215
6374.92 2239
6375.68 2253
6376.43 2184
6377.18 2270
6377.94 2193
6378.69 2100
6379.45 2236
6380.20 2140
6380.95 2258
6381.71 2241
6382.46 2205
6383.21 2240
6383.97 2261
6384.72 2226
6385.48 2237
6386.23 2099
6386.98 2153
6387.74 2258
6388.49 2091
6389.25 2112
6390.00 1960
6390.76 2013
6391.51 2143
6392.27 2234
6393.02 2347
6393.77 2119
6394.53 2149
6395.28 2346
6396.04 2293
6396.79 2259
6397.55 2345
6398.30 2257
6399.06 2187
6399.81 2208
6400.57 2256
6401.32 2156
6402.08 2303
6402.83 2235
6403.59 1847
6404.34 2051
6405.10 2130
6405.85 2052
6406.61 2180
6407.36 2208
6408.12 2123
6408.88 2113
6409.63 2182
6410.39 2206
6411.14 2263
6411.90 2232
6412.65 2279
6413.41 2135
6414.16 2073
6414.92 2182
6415.68 2131
6416.43 2049
6417.19 2075
6417.94 2056
6418.70 2277
6419.46 2269
6420.21 2218
6420.97 2193
6421.73 2178
6422.48 2221
6423.24 2316
6423.99 2110
6424.75 2058
6425.51 2114
6426.26 2148
6427.02 2132
6427.78 2104
6428.53 2133
6429.29 2257
6430.05 2243
6430.80 2250
6431.56 2091
6432.32 2169
6433.07 2156
6433.83 2087
6434.59 2185
6435.34 2237
6436.10 2086
6436.86 2132
6437.62 2149
6438.37 2115
6439.13 2125
6439.89 2067
6440.65 2124
6441.40 2107
6442.16 2090
6442.92 2174
6443.68 2128
6444.43 2121
6445.19 2107
6445.95 2059
6446.71 2257
6447.46 2241
6448.22 2084
6448.98 2006
6449.74 2126
6450.49 2091
6451.25 2132
6452.01 2142
6452.77 2276
6453.53 2254
6454.29 2220
6455.04 2186
6455.80 2110
6456.56 2094
6457.32 2250
6458.08 2215
6458.84 2177
6459.59 2180
6460.35 2189
6461.11 2188
6461.87 2203
6462.63 2165
6463.39 2298
6464.15 2352
6464.90 2377
6465.66 2302
6466.42 2228
6467.18 2218
6467.94 2357
6468.70 2444
6469.46 2444
6470.22 2395
6470.98 2347
6471.73 2474
6472.49 2434
6473.25 2294
6474.01 2401
6474.77 2483
6475.53 2391
6476.29 2381
6477.05 2440
6477.81 2484
6478.57 2506
6479.33 2551
6480.09 2627
6480.85 2701
6481.61 2587
6482.37 2567
6483.13 2506
6483.89 2579
6484.65 2537
6485.41 2559
6486.17 2590
6486.93 2694
6487.69 2649
6488.45 2683
6489.21 2871
6489.97 2646
6490.73 2668
6491.49 2651
6492.25 2846
6493.01 2828
6493.77 2915
6494.53 3116
6495.29 3099
6496.05 3120
6496.81 3228
6497.57 3237
6498.33 3220
6499.10 3418
6499.86 3415
6500.62 3562
6501.38 3525
6502.14 3383
6502.90 3333
6503.66 3386
6504.42 3738
6505.18 3642
6505.94 3473
6506.71 3636
6507.47 3651
6508.23 3619
6508.99 3469
6509.75 3611
6510.51 3637
6511.27 3746
6512.04 3871
6512.80 4087
6513.56 4051
6514.32 3994
6515.08 4027
6515.84 3939
6516.61 3899
6517.37 4029
6518.13 4094
6518.89 4090
6519.65 4015
6520.42 4090
6521.18 4160
6521.94 4145
6522.70 4174
6523.46 4293
6524.23 4402
6524.99 4810
6525.75 4817
6526.51 4961
6527.28 5226
6528.04 5290
6528.80 5397
6529.56 5280
6530.33 5304
6531.09 5274
6531.85 5246
6532.61 5278
6533.38 5261
6534.14 5245
6534.90 5338
6535.67 5952
6536.43 6693
6537.19 7690
6537.95 9208
6538.72 10597
6539.48 12188
6540.24 13592
6541.01 14713
6541.77 15477
6542.53 15119
6543.30 14644
6544.06 12952
6544.82 11482
6545.59 9672
6546.35 7965
6547.11 6816
6547.88 5834
6548.64 5257
6549.41 4611
6550.17 4265
6550.93 4122
6551.70 4114
6552.46 3855
6553.22 3832
6553.99 3877
6554.75 3899
6555.52 3881
6556.28 3852
6557.05 3686
6557.81 3691
6558.57 3607
6559.34 3608
6560.10 3578
6560.87 3458
6561.63 3406
6562.40 3340
6563.16 3477
6563.92 3502
6564.69 3403
6565.45 3524
6566.22 3449
6566.98 3558
6567.75 3842
6568.51 3777
6569.28 3834
6570.04 3717
6570.81 3856
6571.57 3991
6572.34 3888
6573.10 3844
6573.87 3899
6574.63 3734
6575.40 3908
6576.16 4166
6576.93 4402
6577.69 4506
6578.46 4261
6579.23 4439
6579.99 4685
6580.76 4644
6581.52 4538
6582.29 4446
6583.05 4297
6583.82 4178
6584.59 4170
6585.35 4211
6586.12 4102
6586.88 4071
6587.65 4100
6588.41 3977
6589.18 3839
6589.95 3917
6590.71 3888
6591.48 3799
6592.25 3834
6593.01 4167
6593.78 4291
6594.54 4439
6595.31 4356
6596.08 4642
6596.84 4716
6597.61 4546
6598.38 4475
6599.14 4359
6599.91 4171
6600.68 4245
6601.44 4040
6602.21 4069
6602.98 3978
6603.74 3994
6604.51 3730
6605.28 3643
6606.05 3564
6606.81 3579
6607.58 3487
6608.35 3523
6609.11 3436
6609.88 3473
6610.65 3471
6611.42 3333
6612.18 3391
6612.95 3242
6613.72 3196
6614.49 3298
6615.25 3300
6616.02 3328
6616.79 3425
6617.56 3332
6618.32 3327
6619.09 3258
6619.86 3173
6620.63 3154
6621.40 3157
6622.16 3128
6622.93 3087
6623.70 3262
6624.47 3190
6625.24 3145
6626.00 3162
6626.77 3180
6627.54 3185
6628.31 3126
6629.08 3047
6629.85 2999
6630.61 3135
6631.38 2965
6632.15 2933
6632.92 3047
6633.69 3216
6634.46 3261
6635.23 3239
6635.99 3256
6636.76 3339
6637.53 3397
6638.30 3530
6639.07 3657
6639.84 3560
6640.61 3399
6641.38 3531
6642.15 3461
6642.92 3368
6643.68 3275
6644.45 3092
6645.22 2955
6645.99 2968
6646.76 2989
6647.53 2931
6648.30 2874
6649.07 2808
6649.84 2982
6650.61 2903
6651.38 3015
6652.15 2882
6652.92 3032
6653.69 3026
6654.46 2969
6655.23 2953
6656.00 3053
6656.77 3140
6657.54 3002
6658.31 2839
6659.08 2928
6659.85 2972
6660.62 2833
6661.39 2821
6662.16 2704
6662.93 2721
6663.70 2613
6664.47 2787
6665.24 2778
6666.01 2573
6666.78 2629
6667.55 2588
6668.32 2683
6669.09 2738
6669.86 2762
6670.64 2811
6671.41 2865
6672.18 2664
6672.95 2695
6673.72 2764
6674.49 2707
6675.26 2793
6676.03 2665
6676.80 2737
6677.57 2753
6678.35 2764
6679.12 2664
6679.89 2748
6680.66 2715
6681.43 2608
6682.20 2652
6682.97 2639
6683.75 2706
6684.52 2801
6685.29 2899
6686.06 2837
6686.83 3040
6687.60 3075
6688.38 2986
6689.15 2919
6689.92 2896
6690.69 2775
6691.46 2854
6692.24 2758
6693.01 2679
6693.78 2706
6694.55 2761
6695.32 2818
6696.10 2868
6696.87 2651
6697.64 2638
6698.41 2517
6699.19 2600
6699.96 2647
6700.73 2548
6701.50 2608
6702.28 2583
6703.05 2560
6703.82 2617
6704.59 2642
6705.37 2599
6706.14 2557
6706.91 2564
6707.69 2554
6708.46 2440
6709.23 2691
6710.00 2695
6710.78 2674
6711.55 2660
6712.32 2689
6713.10 2632
6713.87 2613
6714.64 2557
6715.42 2554
6716.19 2501
6716.96 2269
6717.74 2291
6718.51 2461
6719.28 2443
6720.06 2256
6720.83 2330
6721.61 2404
6722.38 2327
6723.15 2373
6723.93 2298
6724.70 2367
6725.47 2446
6726.25 2467
6727.02 2404
6727.80 2533
6728.57 2443
6729.35 2375
6730.12 2356
6730.89 2433
6731.67 2404
6732.44 2390
6733.22 2336
6733.99 2287
6734.77 2390
6735.54 2586
6736.31 2414
6737.09 2338
6737.86 2296
6738.64 2225
6739.41 2447
6740.19 2516
6740.96 2360
6741.74 2281
6742.51 2217
6743.29 2166
6744.06 2260
6744.84 2302
6745.61 2235
6746.39 2207
6747.16 2480
6747.94 2441
6748.71 2395
6749.49 2387
6750.26 2414
6751.04 2330
6751.82 2466
6752.59 2648
6753.37 2552
6754.14 2699
6754.92 2748
6755.69 2798
6756.47 2597
6757.25 2736
6758.02 2703
6758.80 2523
6759.57 2377
6760.35 2456
6761.12 2403
6761.90 2285
6762.68 2310
6763.45 2228
6764.23 2336
6765.01 2310
6765.78 2261
6766.56 2096
6767.33 2236
6768.11 2369
6768.89 2340
6769.66 2330
6770.44 2275
6771.22 2295
6771.99 2437
6772.77 2415
6773.55 2372
6774.32 2274
6775.10 2196
6775.88 2351
6776.65 2450
6777.43 2387
6778.21 2250
6778.99 2115
6779.76 2138
6780.54 2247
6781.32 2235
6782.09 2386
6782.87 2381
6783.65 2261
6784.43 2376
6785.20 2414
6785.98 2327
6786.76 2223
6787.54 2143
6788.31 2282
6789.09 2230
6789.87 2133
6790.65 2181
6791.42 2227
6792.20 2223
6792.98 2153
6793.76 2141
6794.54 2205
6795.31 2275
6796.09 2299
6796.87 2187
6797.65 2238
6798.43 2205
6799.20 2320
6799.98 2232
6800.76 2222
6801.54 2160
6802.32 2256
6803.10 2244
6803.87 2193
6804.65 2271
6805.43 2219
6806.21 2237
6806.99 2272
6807.77 2164
6808.55 2341
6809.32 2591
6810.10 2438
6810.88 2359
6811.66 2308
6812.44 2214
6813.22 2174
6814.00 2272
6814.78 2306
6815.56 2214
6816.34 2335
6817.11 2349
6817.89 2371
6818.67 2168
6819.45 2237
6820.23 2554
6821.01 2338
6821.79 2448
6822.57 2346
6823.35 2289
6824.13 2400
6824.91 2407
6825.69 2452
6826.47 2410
6827.25 2234
6828.03 2241
6828.81 2352
6829.59 2369
6830.37 2334
6831.15 2323
6831.93 2345
6832.71 2228
6833.49 2333
6834.27 2223
6835.05 2051
6835.83 2016
6836.61 2123
6837.39 2174
6838.17 2206
6838.95 2252
6839.73 2199
6840.51 2214
6841.29 2328
6842.07 2330
6842.85 2216
6843.63 2361
6844.42 2284
6845.20 2243
6845.98 2221
6846.76 2313
6847.54 2353
6848.32 2182
6849.10 2218
6849.88 2212
6850.66 2281
6851.44 2354
6852.23 2416
6853.01 2425
6853.79 2605
6854.57 2543
6855.35 2696
6856.13 2618
6856.91 2650
6857.70 2686
6858.48 2735
6859.26 2717
6860.04 2552
6860.82 2462
6861.60 2546
6862.39 2331
6863.17 2393
6863.95 2458
6864.73 2430
6865.51 2630
6866.30 2674
6867.08 2670
6867.86 2642
6868.64 2676
6869.42 2667
6870.21 2808
6870.99 2824
6871.77 3059
6872.55 3026
6873.34 3022
6874.12 3052
6874.90 2886
6875.68 2688
6876.47 2796
6877.25 2805
6878.03 2730
6878.81 2685
6879.60 2707
6880.38 2733
6881.16 2637
6881.95 2756
6882.73 2817
6883.51 2771
6884.29 2790
6885.08 3098
6885.86 3264
6886.64 3139
6887.43 3194
6888.21 3477
6888.99 3486
6889.78 3708
6890.56 3865
6891.34 3946
6892.13 4266
6892.91 4214
6893.69 3949
6894.48 3891
6895.26 3730
6896.05 3443
6896.83 3273
6897.61 3247
6898.40 3125
6899.18 3134
6899.97 3101
6900.75 3115
6901.53 3215
6902.32 3080
6903.10 2939
6903.89 3039
6904.67 3202
6905.45 3168
6906.24 3158
6907.02 3146
6907.81 3163
6908.59 3243
6909.38 3264
6910.16 3174
6910.95 3101
6911.73 3045
6912.51 3096
6913.30 3067
6914.08 2929
6914.87 3007
6915.65 2892
6916.44 2868
6917.22 3013
6918.01 2900
6918.79 2931
6919.58 2911
6920.36 2941
6921.15 2923
6921.93 2926
6922.72 2779
6923.50 2924
6924.29 2941
6925.08 2781
6925.86 2731
6926.65 2895
6927.43 3056
6928.22 3029
6929.00 3267
6929.79 3145
6930.57 3055
6931.36 3092
6932.15 3049
6932.93 3092
6933.72 2970
6934.50 2916
6935.29 3097
6936.08 3092
6936.86 3399
6937.65 3464
6938.43 3281
6939.22 3269
6940.01 3447
6940.79 3324
6941.58 3395
6942.37 3503
6943.15 3397
6943.94 3391
6944.72 3377
6945.51 3391
6946.30 3603
6947.08 3795
6947.87 3711
6948.66 3669
6949.44 3801
6950.23 3828
6951.02 3869
6951.80 3896
6952.59 3995
6953.38 3999
6954.17 3945
6954.95 3951
6955.74 3935
6956.53 3799
6957.31 3916
6958.10 3664
6958.89 3830
6959.68 3932
6960.46 3993
6961.25 4116
6962.04 4111
6962.83 4227
6963.61 4208
6964.40 4206
6965.19 4125
6965.98 4234
6966.76 4152
6967.55 4063
6968.34 4217
6969.13 3971
6969.92 3930
6970.70 4121
6971.49 4244
6972.28 4281
6973.07 4362
6973.86 4308
6974.64 4471
6975.43 4432
6976.22 4509
6977.01 4598
6977.80 4520
6978.59 4456
6979.37 4607
6980.16 4631
6980.95 4464
6981.74 4603
6982.53 4534
6983.32 4707
6984.11 4827
6984.90 5146
6985.68 5505
6986.47 6037
6987.26 6794
6988.05 7501
6988.84 8120
6989.63 8619
6990.42 9058
6991.21 9551
6992.00 9222
6992.79 8954
6993.57 8408
6994.36 7653
6995.15 7111
6995.94 6543
6996.73 6107
6997.52 5895
6998.31 5740
6999.10 6020
6999.89 6160
7000.68 6734
7001.47 7383
7002.26 8233
7003.05 9183
7003.84 9870
7004.63 10245
7005.42 10778
7006.21 10777
7007.00 10642
7007.79 9975
7008.58 9039
7009.37 8217
7010.16 7431
7010.95 6492
7011.74 5834
7012.53 5741
7013.32 5338
7014.11 5080
7014.90 5220
7015.69 5461
7016.48 5719
7017.27 5841
7018.06 5978
7018.85 6163
7019.65 6384
7020.44 6246
7021.23 5989
7022.02 6055
7022.81 5727
7023.60 5460
7024.39 5082
7025.18 4660
7025.97 4563
7026.76 4372
7027.56 4342
7028.35 4462
7029.14 4323
7029.93 4205
7030.72 3977
7031.51 4074
7032.30 3940
7033.09 4039
7033.89 4145
7034.68 4075
7035.47 4039
7036.26 3924
7037.05 4035
7037.84 3765
7038.64 3575
7039.43 3699
7040.22 3872
7041.01 3933
7041.80 3990
7042.60 4147
7043.39 4470
7044.18 4344
7044.97 4347
7045.76 4234
7046.56 4358
7047.35 4264
7048.14 4145
7048.93 4008
7049.73 4097
7050.52 4190
7051.31 4448
7052.10 4328
7052.90 4474
7053.69 4465
7054.48 4649
7055.27 4752
7056.07 4812
7056.86 4655
7057.65 4475
7058.45 4327
7059.24 4112
7060.03 3910
7060.83 4028
7061.62 3871
7062.41 3863
7063.20 3776
7064.00 3772
7064.79 3847
7065.58 3790
7066.38 3731
7067.17 3577
7067.96 3718
7068.76 3576
7069.55 3634
7070.35 3789
7071.14 3866
7071.93 3729
7072.73 3714
7073.52 3659
7074.31 3649
7075.11 3735
7075.90 3578
7076.70 3832
7077.49 3788
7078.28 3721
7079.08 3604
7079.87 3512
7080.67 3411
7081.46 3446
7082.25 3642
7083.05 3513
7083.84 3530
7084.64 3552
7085.43 3473
7086.23 3583
7087.02 3505
7087.82 3658
7088.61 3653
7089.41 3884
7090.20 4297
7090.99 4311
7091.79 4457
7092.58 4579
7093.38 4525
7094.17 4747
7094.97 4687
7095.76 4352
7096.56 4055
7097.35 3860
7098.15 3585
7098.94 3416
7099.74 3141
7100.54 3122
7101.33 3047
7102.13 2965
7102.92 2925
7103.72 2931
7104.51 2892
7105.31 2956
7106.10 2992
7106.90 2957
7107.70 3049
7108.49 3064
7109.29 2966
7110.08 2940
7110.88 3038
7111.67 2989
7112.47 2915
7113.27 2806
7114.06 2720
7114.86 2622
7115.65 2542
7116.45 2601
7117.25 2539
7118.04 2556
7118.84 2470
7119.64 2524
7120.43 2440
7121.23 2516
7122.03 2487
7122.82 2539
7123.62 2538
7124.41 2507
7125.21 2567
7126.01 2411
7126.81 2365
7127.60 2498
7128.40 2290
7129.20 2398
7129.99 2367
7130.79 2279
7131.59 2347
7132.38 2504
7133.18 2528
7133.98 2295
7134.78 2453
7135.57 2565
7136.37 2419
7137.17 2440
7137.96 2375
7138.76 2304
7139.56 2435
7140.36 2385
7141.15 2503
7141.95 2376
7142.75 2454
7143.55 2434
7144.35 2376
7145.14 2414
7145.94 2351
7146.74 2521
7147.54 2556
7148.33 2464
7149.13 2449
7149.93 2383
7150.73 2420
7151.53 2191
7152.33 2190
7153.12 2143
7153.92 2149
7154.72 2125
7155.52 2092
7156.32 2087
7157.12 2187
7157.91 2247
7158.71 2296
7159.51 2256
7160.31 2170
7161.11 2174
7161.91 2107
7162.71 2227
7163.50 2212
7164.30 2169
7165.10 2036
7165.90 2077
7166.70 2084
7167.50 2030
7168.30 2018
7169.10 2132
7169.90 2098
7170.70 2090
7171.50 1991
7172.29 2040
7173.09 2168
7173.89 1993
7174.69 1900
7175.49 2012
7176.29 2018
7177.09 2013
7177.89 1920
7178.69 1875
7179.49 1964
7180.29 1884
7181.09 1845
7181.89 1875
7182.69 1735
7183.49 1686
7184.29 1821
7185.09 1759
7185.89 1816
7186.69 1813
7187.49 1798
7188.29 1872
7189.09 1911
7189.89 1835
7190.69 1754
7191.49 1718
7192.29 1736
7193.09 1879
7193.89 1769
7194.69 1824
7195.49 1827
7196.29 1738
7197.10 1762
7197.90 1721
7198.70 1755
7199.50 1798
7200.30 1790
7201.10 1680
7201.90 1728
7202.70 1680
7203.50 1815
7204.30 1726
7205.11 1739
7205.91 1664
7206.71 1667
7207.51 1691
7208.31 1679
7209.11 1739
7209.91 1726
7210.71 1755
7211.52 1763
7212.32 1660
7213.12 1538
7213.92 1727
7214.72 1611
7215.52 1656
7216.33 1629
7217.13 1586
7217.93 1602
7218.73 1645
7219.53 1637
7220.34 1763
7221.14 1750
7221.94 1684
7222.74 1676
7223.54 1641
7224.35 1638
7225.15 1677
7225.95 1566
7226.75 1636
7227.56 1780
7228.36 1751
7229.16 1673
7229.96 1708
7230.77 1743
7231.57 1647
7232.37 1642
7233.17 1553
7233.98 1712
7234.78 1640
7235.58 1560
7236.38 1588
7237.19 1632
7237.99 1688
7238.79 1746
7239.60 1674
7240.40 1599
7241.20 1676
7242.01 1630
7242.81 1691
7243.61 1672
7244.42 1660
7245.22 1584
7246.02 1700
7246.83 1648
7247.63 1660
7248.43 1549
7249.24 1669
7250.04 1712
7250.84 1749
7251.65 1592
7252.45 1657
7253.26 1649
7254.06 1568
7254.86 1641
7255.67 1606
7256.47 1610
7257.28 1661
7258.08 1696
7258.88 1704
7259.69 1586
7260.49 1688
7261.30 1674
7262.10 1570
7262.90 1610
7263.71 1567
7264.51 1461
7265.32 1538
7266.12 1609
7266.93 1681
7267.73 1684
7268.54 1724
7269.34 1671
7270.15 1617
7270.95 1696
7271.76 1618
7272.56 1669
7273.37 1717
7274.17 1635
7274.98 1623
7275.78 1754
7276.59 1746
7277.39 1626
7278.20 1792
7279.00 1731
7279.81 1790
7280.61 1776
7281.42 1905
7282.22 1856
7283.03 1691
7283.83 1676
7284.64 1812
7285.45 1789
7286.25 1979
7287.06 2200
7287.86 2346
7288.67 2307
7289.47 2314
7290.28 2476
7291.09 2596
7291.89 2457
7292.70 2263
7293.50 2123
7294.31 2070
7295.12 2034
7295.92 1974
7296.73 2013
7297.53 1800
7298.34 1868
7299.15 1826
7299.95 1760
7300.76 1851
7301.57 1956
7302.37 1809
7303.18 1888
7303.99 1881
7304.79 1904
7305.60 1934
7306.41 1864
7307.21 1860
7308.02 1935
7308.83 1796
7309.63 1873
7310.44 2021
7311.25 1982
7312.06 1902
7312.86 1954
7313.67 1826
7314.48 1938
7315.28 2003
7316.09 2024
7316.90 2063
7317.71 2015
7318.51 2046
7319.32 2210
7320.13 2367
7320.94 2478
7321.74 2778
7322.55 2799
7323.36 2781
7324.17 2966
7324.97 3008
7325.78 2887
7326.59 2839
7327.40 2743
7328.21 2534
7329.01 2563
7329.82 2462
7330.63 2297
7331.44 2293
7332.25 2376
7333.06 2407
7333.86 2285
7334.67 2051
7335.48 2120
7336.29 2073
7337.10 2008
7337.91 2011
7338.71 2136
7339.52 2116
7340.33 2056
7341.14 2153
7341.95 2151
7342.76 2024
7343.57 2185
7344.38 2079
7345.18 2054
7345.99 2079
7346.80 1957
7347.61 1909
7348.42 1965
7349.23 1841
7350.04 1953
7350.85 1945
7351.66 1932
7352.47 1708
7353.28 1761
7354.09 1756
7354.89 1781
7355.70 1817
7356.51 1797
7357.32 1833
7358.13 1717
7358.94 1764
7359.75 1679
7360.56 1722
7361.37 1841
7362.18 1696
7362.99 1769
7363.80 1791
7364.61 1783
7365.42 1800
7366.23 1682
7367.04 1591
7367.85 1668
7368.66 1602
7369.47 1639
7370.28 1475
7371.09 1566
7371.90 1581
7372.71 1560
7373.52 1606
7374.33 1487
7375.15 1653
7375.96 1601
7376.77 1538
7377.58 1662
7378.39 1623
7379.20 1524
7380.01 1610
7380.82 1627
7381.63 1547
7382.44 1643
7383.25 1603
7384.06 1598
7384.88 1588
7385.69 1611
7386.50 1542
7387.31 1530
7388.12 1491
7388.93 1609
7389.74 1622
7390.55 1478
7391.37 1501
7392.18 1598
7392.99 1567
7393.80 1586
7394.61 1466
7395.42 1505
7396.24 1523
7397.05 1518
7397.86 1542
7398.67 1563
7399.48 1572
7400.30 1620
7401.11 1611
7401.92 1516
7402.73 1581
7403.54 1663
7404.36 1666
7405.17 1690
7405.98 1754
7406.79 1616
7407.60 1533
7408.42 1518
7409.23 1506
7410.04 1475
7410.85 1507
7411.67 1527
7412.48 1519
7413.29 1473
7414.11 1498
7414.92 1468
7415.73 1401
7416.54 1477
7417.36 1530
7418.17 1467
7418.98 1475
7419.80 1482
7420.61 1379
7421.42 1436
7422.23 1374
7423.05 1342
7423.86 1391
7424.67 1304
7425.49 1317
7426.30 1427
7427.11 1346
7427.93 1299
7428.74 1441
7429.56 1439
7430.37 1373
7431.18 1294
7432.00 1421
7432.81 1489
7433.62 1428
7434.44 1432
7435.25 1384
7436.07 1469
7436.88 1378
7437.69 1361
7438.51 1407
7439.32 1424
7440.14 1494
7440.95 1478
7441.76 1431
7442.58 1482
7443.39 1439
7444.21 1410
7445.02 1518
7445.84 1471
7446.65 1409
7447.46 1470
7448.28 1422
7449.09 1483
7449.91 1477
7450.72 1350
7451.54 1413
7452.35 1386
7453.17 1459
7453.98 1368
7454.80 1320
7455.61 1351
7456.43 1350
7457.24 1407
7458.06 1402
7458.87 1418
7459.69 1450
7460.50 1478
7461.32 1338
7462.13 1355
7462.95 1513
7463.77 1409
7464.58 1348
7465.40 1334
7466.21 1489
7467.03 1622
7467.84 1605
7468.66 1502
7469.47 1507
7470.29 1577
7471.11 1530
7471.92 1417
7472.74 1417
7473.55 1514
7474.37 1480
7475.19 1536
7476.00 1521
7476.82 1571
7477.63 1510
7478.45 1523
7479.27 1527
7480.08 1615
7480.90 1508
7481.72 1541
7482.53 1439
7483.35 1408
7484.17 1438
7484.98 1406
7485.80 1465
7486.62 1519
7487.43 1509
7488.25 1475
7489.07 1524
7489.88 1513
7490.70 1455
7491.52 1489
7492.33 1391
7493.15 1371
7493.97 1386
7494.78 1498
7495.60 1338
7496.42 1461
7497.24 1360
7498.05 1398
7498.87 1399
7499.69 1397
7500.51 1427
7501.32 1334
7502.14 1423
7502.96 1474
7503.78 1338
7504.59 1284
7505.41 1287
7506.23 1480
7507.05 1348
7507.86 1342
7508.68 1300
7509.50 1448
7510.32 1432
7511.14 1317
7511.95 1409
7512.77 1431
7513.59 1293
7514.41 1309
7515.23 1372
7516.05 1283
7516.86 1382
7517.68 1427
7518.50 1431
7519.32 1468
7520.14 1460
7520.96 1384
7521.78 1391
7522.59 1359
7523.41 1384
7524.23 1336
7525.05 1420
7525.87 1391
7526.69 1364
7527.51 1333
7528.33 1368
7529.14 1315
7529.96 1332
7530.78 1414
7531.60 1424
7532.42 1423
7533.24 1397
7534.06 1369
7534.88 1318
7535.70 1399
7536.52 1377
7537.34 1315
7538.16 1318
7538.98 1368
7539.80 1450
7540.62 1389
7541.44 1382
7542.25 1359
7543.07 1461
7543.89 1407
7544.71 1441
7545.53 1418
7546.35 1477
7547.17 1444
7547.99 1427
7548.81 1426
7549.63 1412
7550.45 1495
7551.27 1425
7552.09 1401
7552.92 1383
7553.74 1257
7554.56 1368
7555.38 1393
7556.20 1423
7557.02 1484
7557.84 1408
7558.66 1398
7559.48 1459
7560.30 1380
7561.12 1431
7561.94 1460
7562.76 1563
7563.58 1534
7564.40 1513
7565.23 1482
7566.05 1642
7566.87 1460
7567.69 1504
7568.51 1471
7569.33 1451
7570.15 1565
7570.97 1405
7571.79 1385
7572.62 1433
7573.44 1404
7574.26 1463
7575.08 1485
7575.90 1431
7576.72 1537
7577.55 1548
7578.37 1499
7579.19 1548
7580.01 1442
7580.83 1387
7581.65 1476
7582.48 1531
7583.30 1591
7584.12 1569
7584.94 1493
7585.76 1584
7586.59 1640
7587.41 1540
7588.23 1515
7589.05 1593
7589.88 1606
7590.70 1564
7591.52 1496
7592.34 1566
7593.16 1610
7593.99 1725
7594.81 1756
7595.63 1623
7596.46 1664
7597.28 1665
7598.10 1621
7598.92 1610
7599.75 1620
7600.57 1608
7601.39 1517
7602.22 1670
7603.04 1710
7603.86 1621
7604.68 1688
7605.51 1885
7606.33 1859
7607.15 1781
7607.98 1862
7608.80 1924
7609.62 1889
7610.45 1834
7611.27 1852
7612.09 1947
7612.92 1996
7613.74 1993
7614.57 1918
7615.39 1887
7616.21 1796
7617.04 1786
7617.86 1840
7618.68 1914
7619.51 1956
7620.33 1922
7621.16 2083
7621.98 2281
7622.80 2397
7623.63 2497
7624.45 2425
7625.28 2322
7626.10 2264
7626.93 2279
7627.75 2128
7628.57 2101
7629.40 2048
7630.22 1936
7631.05 1922
7631.87 2039
7632.70 2025
7633.52 1970
7634.35 2079
7635.17 2193
7636.00 2253
7636.82 2233
7637.65 2155
7638.47 2076
7639.30 2079
7640.12 1989
7640.95 1872
7641.77 1811
7642.60 1885
7643.42 1878
7644.25 1708
7645.07 1741
7645.90 1705
7646.72 1608
7647.55 1649
7648.37 1823
7649.20 1774
7650.02 1826
7650.85 1981
7651.68 1931
7652.50 1866
7653.33 1843
7654.15 1852
7654.98 1772
7655.81 1794
7656.63 1751
7657.46 1564
7658.28 1563
7659.11 1659
7659.94 1629
7660.76 1542
7661.59 1507
7662.41 1608
7663.24 1500
7664.07 1497
7664.89 1536
7665.72 1637
7666.55 1484
7667.37 1534
7668.20 1509
7669.03 1509
7669.85 1508
7670.68 1493
7671.51 1480
7672.33 1517
7673.16 1492
7673.99 1524
7674.81 1532
7675.64 1529
7676.47 1416
7677.29 1421
7678.12 1398
7678.95 1483
7679.78 1371
7680.60 1386
7681.43 1391
7682.26 1382
7683.08 1323
7683.91 1409
7684.74 1399
7685.57 1371
7686.39 1423
7687.22 1343
7688.05 1480
7688.88 1460
7689.70 1434
7690.53 1466
7691.36 1394
7692.19 1431
7693.02 1441
7693.84 1310
7694.67 1448
7695.50 1480
7696.33 1367
7697.16 1329
7697.98 1290
7698.81 1428
7699.64 1451
7700.47 1386
7701.30 1445
7702.13 1471
7702.95 1456
7703.78 1484
7704.61 1506
7705.44 1551
7706.27 1521
7707.10 1503
7707.93 1468
7708.75 1479
7709.58 1425
7710.41 1337
7711.24 1423
7712.07 1469
7712.90 1356
7713.73 1457
7714.56 1361
7715.39 1357
7716.22 1404
7717.04 1334
7717.87 1370
7718.70 1271
7719.53 1289
7720.36 1366
7721.19 1355
7722.02 1364
7722.85 1351
7723.68 1334
7724.51 1414
7725.34 1366
7726.17 1348
7727.00 1327
7727.83 1294
7728.66 1233
7729.49 1347
7730.32 1338
7731.15 1273
7731.98 1350
7732.81 1299
7733.64 1354
7734.47 1349
7735.30 1315
7736.13 1342
7736.96 1330
7737.79 1354
7738.62 1292
7739.45 1246
7740.28 1174
7741.11 1136
7741.94 1232
7742.77 1223
7743.60 1237
7744.43 1224
7745.26 1286
7746.09 1351
7746.93 1349
7747.76 1295
7748.59 1301
7749.42 1293
7750.25 1333
7751.08 1394
7751.91 1352
7752.74 1343
7753.57 1385
7754.40 1333
7755.24 1303
7756.07 1321
7756.90 1350
7757.73 1325
7758.56 1367
7759.39 1363
7760.22 1331
7761.06 1392
7761.89 1416
7762.72 1382
7763.55 1373
7764.38 1402
7765.21 1471
7766.05 1464
7766.88 1466
7767.71 1405
7768.54 1484
7769.37 1429
7770.21 1453
7771.04 1404
7771.87 1443
7772.70 1333
7773.53 1388
7774.37 1300
7775.20 1271
7776.03 1319
7776.86 1414
7777.70 1332
7778.53 1373
7779.36 1409
7780.19 1460
7781.03 1418
7781.86 1440
7782.69 1342
7783.52 1413
7784.36 1434
7785.19 1441
7786.02 1415
7786.86 1496
7787.69 1422
7788.52 1433
7789.36 1307
7790.19 1392
7791.02 1314
7791.85 1302
7792.69 1372
7793.52 1325
7794.35 1429
7795.19 1301
7796.02 1302
7796.86 1295
7797.69 1324
7798.52 1276
7799.36 1311
7800.19 1246
7801.02 1361
7801.86 1436
7802.69 1300
7803.52 1309
7804.36 1355
7805.19 1338
7806.03 1278
7806.86 1394
7807.69 1405
7808.53 1486
7809.36 1460
7810.20 1487
7811.03 1412
7811.87 1404
7812.70 1410
7813.53 1413
7814.37 1415
7815.20 1459
7816.04 1421
7816.87 1571
7817.71 1550
7818.54 1494
7819.38 1541
7820.21 1654
7821.05 1661
7821.88 1623
7822.72 1649
7823.55 1577
7824.39 1615
7825.22 1628
7826.06 1531
7826.89 1602
7827.73 1607
7828.56 1565
7829.40 1684
7830.23 1731
7831.07 1636
7831.90 1740
7832.74 1715
7833.57 1842
7834.41 1811
7835.24 1705
7836.08 1797
7836.91 1742
7837.75 1850
7838.59 1680
7839.42 1798
7840.26 1787
7841.09 1792
7841.93 1708
7842.77 1626
7843.60 1717
7844.44 1763
7845.27 1708
7846.11 1804
7846.95 1634
7847.78 1667
7848.62 1723
7849.45 1696
7850.29 1604
7851.13 1639
7851.96 1838
7852.80 1814
7853.64 1753
7854.47 1721
7855.31 1726
7856.15 1784
7856.98 1756
7857.82 1754
7858.66 1786
7859.49 1688
7860.33 1672
7861.17 1831
7862.00 1835
7862.84 1838
7863.68 2021
7864.52 1964
7865.35 1948
7866.19 1874
7867.03 1797
7867.86 1802
7868.70 1790
7869.54 1910
7870.38 1894
7871.21 1806
7872.05 1890
7872.89 1740
7873.73 1774
7874.56 1839
7875.40 1788
7876.24 1787
7877.08 1827
7877.92 1696
7878.75 1788
7879.59 1781
7880.43 1836
7881.27 1910
7882.10 1874
7882.94 2006
7883.78 2007
7884.62 2031
7885.46 1949
7886.30 1774
7887.13 1901
7887.97 1889
7888.81 1788
7889.65 1788
7890.49 1845
7891.33 1945
7892.16 1878
7893.00 1977
7893.84 1954
7894.68 1948
7895.52 1961
7896.36 2046
7897.20 2015
7898.04 1923
7898.88 1969
7899.71 1869
7900.55 1872
7901.39 1957
7902.23 2024
7903.07 1869
7903.91 1841
7904.75 1900
7905.59 1796
7906.43 1801
7907.27 1759
7908.11 1842
7908.95 1798
7909.79 1726
7910.62 1699
7911.46 1718
7912.30 1733
7913.14 1681
7913.98 1533
7914.82 1562
7915.66 1571
7916.50 1515
7917.34 1509
7918.18 1576
7919.02 1661
7919.86 1697
7920.70 1610
7921.54 1636
7922.38 1583
7923.22 1607
7924.06 1618
7924.90 1554
7925.74 1647
7926.58 1555
7927.43 1505
7928.27 1512
7929.11 1522
7929.95 1516
7930.79 1542
7931.63 1452
7932.47 1426
7933.31 1443
7934.15 1487
7934.99 1416
7935.83 1424
7936.67 1412
7937.51 1416
7938.36 1456
7939.20 1350
7940.04 1369
7940.88 1380
7941.72 1419
7942.56 1362
7943.40 1423
7944.24 1468
7945.09 1403
7945.93 1404
7946.77 1443
7947.61 1475
7948.45 1362
7949.29 1477
7950.13 1477
7950.98 1426
7951.82 1450
7952.66 1370
7953.50 1457
7954.34 1387
7955.19 1413
7956.03 1478
7956.87 1474
7957.71 1445
7958.55 1512
7959.40 1501
7960.24 1534
7961.08 1487
7961.92 1506
7962.76 1564
7963.61 1638
7964.45 1625
7965.29 1465
7966.13 1603
7966.98 1603
7967.82 1662
7968.66 1574
7969.50 1494
7970.35 1607
7971.19 1629
7972.03 1586
7972.88 1729
7973.72 1670
7974.56 1633
7975.40 1682
7976.25 1726
7977.09 1655
7977.93 1549
7978.78 1602
7979.62 1681
7980.46 1502
7981.31 1410
7982.15 1545
7982.99 1536
7983.84 1586
7984.68 1551
7985.52 1445
7986.37 1485
7987.21 1544
7988.06 1512
7988.90 1419
7989.74 1511
7990.59 1466
7991.43 1469
7992.27 1494
7993.12 1401
7993.96 1370
7994.81 1417
7995.65 1387
7996.49 1461
7997.34 1331
7998.18 1442
7999.03 1416
7999.87 1390
8000.72 1366
8001.56 1328
8002.40 1419
8003.25 1331
8004.09 1403
8004.94 1337
8005.78 1338
8006.63 1258
8007.47 1319
8008.32 1335
8009.16 1304
8010.01 1257
8010.85 1186
8011.70 1239
8012.54 1266
8013.39 1217
8014.23 1230
8015.08 1217
8015.92 1268
8016.77 1282
8017.61 1228
8018.46 1236
8019.30 1219
8020.15 1274
8020.99 1224
8021.84 1250
8022.68 1195
8023.53 1147
8024.38 1285
8025.22 1249
8026.07 1232
8026.91 1224
8027.76 1218
8028.60 1181
8029.45 1248
8030.30 1332
8031.14 1238
8031.99 1139
8032.83 1219
8033.68 1205
8034.53 1162
8035.37 1146
8036.22 1201
8037.06 1144
8037.91 1088
8038.76 1164
8039.60 1192
8040.45 1347
8041.30 1208
8042.14 1168
8042.99 1119
8043.84 1141
8044.68 1145
8045.53 1063
8046.38 1191
8047.22 1104
8048.07 1188
8048.92 1237
8049.76 1239
8050.61 1181
8051.46 1156
8052.30 1150
8053.15 1210
8054.00 1151
8054.85 1189
8055.69 1272
8056.54 1243
8057.39 1109
8058.24 1110
8059.08 1174
8059.93 1109
8060.78 1096
8061.63 1095
8062.47 1135
8063.32 1093
8064.17 1105
8065.02 1252
8065.86 1132
8066.71 1111
8067.56 1138
8068.41 1102
8069.26 1065
8070.10 1071
8070.95 1071
8071.80 1170
8072.65 1076
8073.50 1026
8074.34 1164
8075.19 1165
8076.04 1134
8076.89 1122
8077.74 1148
8078.59 1035
8079.43 1132
8080.28 1100
8081.13 1088
8081.98 1048
8082.83 1049
8083.68 1031
8084.53 930
8085.37 976
8086.22 987
8087.07 980
8087.92 1010
8088.77 1105
8089.62 1079
8090.47 990
8091.32 1020
8092.17 1151
8093.02 1143
8093.87 1062
8094.71 1103
8095.56 1053
8096.41 1059
8097.26 1096
8098.11 1156
8098.96 1156
8099.81 1026
8100.66 1076
8101.51 1076
8102.36 1173
8103.21 1108
8104.06 1027
8104.91 1035
8105.76 1106
8106.61 1062
8107.46 1029
8108.31 1000
8109.16 1008
8110.01 977
8110.86 1078
8111.71 1079
8112.56 1063
8113.41 1000
8114.26 1098
8115.11 1137
8115.96 1040
8116.81 1081
8117.66 1004
8118.51 1055
8119.36 1016
8120.21 1075
8121.06 1059
8121.92 976
8122.77 1000
8123.62 1055
8124.47 1063
8125.32 1131
8126.17 1139
8127.02 1178
8127.87 1108
8128.72 1004
8129.57 1027
8130.43 1080
8131.28 1047
8132.13 1066
8132.98 1113
8133.83 1094
8134.68 1125
8135.53 1128
8136.38 1048
8137.24 1068
8138.09 1201
8138.94 1192
8139.79 1157
8140.64 1115
8141.49 1203
8142.35 1113
8143.20 1166
8144.05 1187
8144.90 1171
8145.75 1152
8146.61 1116
8147.46 1150
8148.31 1217
8149.16 1124
8150.01 1238
8150.87 1191
8151.72 1204
8152.57 1251
8153.42 1182
8154.28 1200
8155.13 1231
8155.98 1210
8156.83 1232
8157.69 1241
8158.54 1374
8159.39 1373
8160.24 1431
8161.10 1334
8161.95 1263
8162.80 1364
8163.66 1363
8164.51 1300
8165.36 1319
8166.21 1386
8167.07 1355
8167.92 1340
8168.77 1308
8169.63 1337
8170.48 1344
8171.33 1252
8172.19 1292
8173.04 1207
8173.89 1241
8174.75 1202
8175.60 1300
8176.46 1253
8177.31 1242
8178.16 1214
8179.02 1196
8179.87 1231
8180.72 1139
8181.58 1054
8182.43 1031
8183.29 1082
8184.14 1151
8184.99 1229
8185.85 1148
8186.70 1051
8187.56 1108
8188.41 1137
8189.26 1067
8190.12 1135
8190.97 1099
8191.83 1128
8192.68 1042
8193.54 1019
8194.39 1116
8195.25 1092
8196.10 1035
8196.95 1065
8197.81 1031
8198.66 1036
8199.52 1140
8200.37 1117
8201.23 1099
8202.08 1069
8202.94 1053
8203.79 1060
8204.65 984
8205.50 947
8206.36 1001
8207.21 1064
8208.07 1082
8208.92 1017
8209.78 1045
8210.64 1069
8211.49 1101
8212.35 1118
8213.20 1076
8214.06 1017
8214.91 973
8215.77 1045
8216.62 1157
8217.48 1062
8218.34 1037
8219.19 1110
8220.05 1085
8220.90 987
8221.76 979
8222.61 1072
8223.47 1147
8224.33 1177
8225.18 1188
8226.04 1262
8226.90 1197
8227.75 1202
8228.61 1250
8229.46 1297
8230.32 1159
8231.18 1197
8232.03 1147
8232.89 1112
8233.75 1109
8234.60 1047
8235.46 1083
8236.32 1051
8237.17 1100
8238.03 1030
8238.89 1055
8239.74 993
8240.60 1007
8241.46 1087
8242.32 1002
8243.17 975
8244.03 1003
8244.89 1039
8245.74 1092
8246.60 1058
8247.46 1099
8248.32 1036
8249.17 928
8250.03 1047
8250.89 1038
8251.75 1124
8252.60 1041
8253.46 1074
8254.32 1085
8255.18 1090
8256.03 1012
8256.89 994
8257.75 957
8258.61 943
8259.47 1019
8260.32 1031
8261.18 1079
8262.04 1085
8262.90 1051
8263.76 1082
8264.61 1081
8265.47 1016
8266.33 1009
8267.19 991
8268.05 1056
8268.91 981
8269.76 1027
8270.62 1022
8271.48 998
8272.34 918
8273.20 998
8274.06 1011
8274.92 1038
8275.77 1104
8276.63 1064
8277.49 987
8278.35 1019
8279.21 1006
8280.07 1146
8280.93 1027
8281.79 1080
8282.65 962
8283.51 1055
8284.36 1109
8285.22 1031
8286.08 1051
8286.94 1067
8287.80 1088
8288.66 1081
8289.52 1148
8290.38 1108
8291.24 1045
8292.10 1158
8292.96 1104
8293.82 1110
8294.68 1092
8295.54 1131
8296.40 1152
8297.26 1157
8298.12 1186
8298.98 1093
8299.84 1245
8300.70 1174
8301.56 1157
8302.42 1077
8303.28 1078
8304.14 1169
8305.00 1217
8305.86 1224
8306.72 1192
8307.58 1266
8308.44 1274
8309.30 1167
8310.16 1124
8311.02 1169
8311.88 1127
8312.74 1083
8313.60 1090
8314.46 1190
8315.33 1179
8316.19 1198
8317.05 1169
8317.91 1156
8318.77 1154
8319.63 1144
8320.49 1068
8321.35 1155
8322.21 1138
8323.08 1184
8323.94 1138
8324.80 1099
8325.66 1102
8326.52 1138
8327.38 1175
8328.24 1125
8329.10 1118
8329.97 1137
8330.83 1133
8331.69 1219
8332.55 1114
8333.41 1052
8334.28 1089
8335.14 1110
8336.00 1098
8336.86 1075
8337.72 1070
8338.58 1066
8339.45 1050
8340.31 1060
8341.17 1102
8342.03 1103
8342.90 1020
8343.76 1061
8344.62 1094
8345.48 986
8346.35 985
8347.21 1086
8348.07 997
8348.93 1077
8349.80 1119
8350.66 1063
8351.52 1057
8352.38 972
8353.25 1043
8354.11 1080
8354.97 1167
8355.83 1073
8356.70 1035
8357.56 1052
8358.42 992
8359.29 1082
8360.15 1162
8361.01 993
8361.88 960
8362.74 1059
8363.60 938
8364.47 1075
8365.33 1037
8366.19 1034
8367.06 1004
8367.92 1145
8368.78 1068
8369.65 1021
8370.51 1067
8371.38 1110
8372.24 1096
8373.10 1146
8373.97 1065
8374.83 1129
8375.69 1149
8376.56 1101
8377.42 1165
8378.29 1112
8379.15 1090
8380.01 1153
8380.88 1176
8381.74 1202
8382.61 1182
8383.47 1141
8384.34 1211
8385.20 1188
8386.07 1162
8386.93 1107
8387.79 1059
8388.66 1036
8389.52 1031
8390.39 1104
8391.25 1096
8392.12 1057
8392.98 1074
8393.85 1090
8394.71 1123
8395.58 1140
8396.44 1120
8397.31 1150
8398.17 1163
8399.04 1132
8399.90 1111
8400.77 1147
8401.63 1197
8402.50 1165
8403.36 1068
8404.23 1168
8405.10 1135
8405.96 1055
8406.83 1085
8407.69 1198
8408.56 1211
8409.42 1196
8410.29 1170
8411.15 1126
8412.02 1171
8412.89 1144
8413.75 1167
8414.62 1258
8415.48 1181
8416.35 1239
8417.22 1221
8418.08 1226
8418.95 1249
8419.82 1246
8420.68 1265
8421.55 1252
8422.41 1208
8423.28 1193
8424.15 1194
8425.01 1270
8425.88 1205
8426.75 1233
8427.61 1278
8428.48 1331
8429.35 1280
8430.21 1297
8431.08 1271
8431.95 1310
8432.81 1300
8433.68 1334
8434.55 1384
8435.41 1390
8436.28 1437
8437.15 1372
8438.02 1270
8438.88 1313
8439.75 1339
8440.62 1371
8441.49 1313
8442.35 1467
8443.22 1443
8444.09 1578
8444.96 1559
8445.82 1542
8446.69 1610
8447.56 1684
8448.43 1708
8449.29 1638
8450.16 1724
8451.03 1670
8451.90 1642
8452.77 1693
8453.63 1700
8454.50 1630
8455.37 1708
8456.24 1861
8457.11 1796
8457.97 1753
8458.84 1868
8459.71 2031
8460.58 2093
8461.45 2029
8462.32 2090
8463.18 2043
8464.05 2136
8464.92 2107
8465.79 2033
8466.66 1888
8467.53 1772
8468.40 1809
8469.26 1808
8470.13 1908
8471.00 2062
8471.87 2131
8472.74 2347
8473.61 2608
8474.48 2877
8475.35 3127
8476.22 3167
8477.09 3159
8477.95 3046
8478.82 2847
8479.69 2650
8480.56 2436
8481.43 2186
8482.30 1947
8483.17 1893
8484.04 1774
8484.91 1609
8485.78 1538
8486.65 1527
8487.52 1530
8488.39 1542
8489.26 1419
8490.13 1500
8491.00 1577
8491.87 1612
8492.74 1616
8493.61 1555
8494.48 1499
8495.35 1560
8496.22 1441
8497.09 1447
8497.96 1528
8498.83 1489
8499.70 1434
8500.57 1497
8501.44 1434
8502.31 1473
8503.18 1496
8504.05 1512
8504.92 1501
8505.79 1502
8506.66 1478
8507.53 1617
8508.41 1581
8509.28 1452
8510.15 1536
8511.02 1524
8511.89 1623
8512.76 1682
8513.63 1668
8514.50 1654
8515.37 1590
8516.24 1624
8517.12 1659
8517.99 1649
8518.86 1732
8519.73 1569
8520.60 1544
8521.47 1511
8522.34 1514
8523.22 1591
8524.09 1550
8524.96 1578
8525.83 1524
8526.70 1507
8527.57 1496
8528.45 1553
8529.32 1503
8530.19 1676
8531.06 1648
8531.93 1601
8532.81 1615
8533.68 1701
8534.55 1682
8535.42 1604
8536.29 1612
8537.17 1828
8538.04 1666
8538.91 1641
8539.78 1679
8540.66 1724
8541.53 1776
8542.40 1845
8543.27 1685
8544.15 1701
8545.02 1825
8545.89 1829
8546.76 1762
8547.64 1671
8548.51 1636
8549.38 1678
8550.26 1656
8551.13 1770
8552.00 1737
8552.87 1726
8553.75 1767
8554.62 1814
8555.49 1894
8556.37 1997
8557.24 2251
8558.11 2466
8558.99 2518
8559.86 2500
8560.73 2495
8561.61 2482
8562.48 2277
8563.36 2104
8564.23 1976
8565.10 1897
8565.98 1766
8566.85 1807
8567.72 1717
8568.60 1647
8569.47 1667
8570.35 1683
8571.22 1591
8572.09 1532
8572.97 1550
8573.84 1617
8574.72 1582
8575.59 1615
8576.46 1617
8577.34 1683
8578.21 1758
8579.09 1595
8579.96 1544
8580.84 1512
8581.71 1524
8582.59 1524
8583.46 1529
8584.34 1447
8585.21 1301
8586.08 1407
8586.96 1412
8587.83 1277
8588.71 1314
8589.58 1450
8590.46 1453
8591.33 1480
8592.21 1505
8593.08 1501
8593.96 1446
8594.83 1471
8595.71 1473
8596.59 1488
8597.46 1487
8598.34 1474
8599.21 1488
8600.09 1500
8600.96 1514
8601.84 1536
8602.71 1546
8603.59 1453
8604.46 1515
8605.34 1496
8606.22 1551
8607.09 1546
8607.97 1617
8608.84 1547
8609.72 1573
8610.60 1621
8611.47 1629
8612.35 1583
8613.22 1584
8614.10 1551
8614.98 1501
8615.85 1600
8616.73 1730
8617.61 1698
8618.48 1692
8619.36 1669
8620.24 1674
8621.11 1639
8621.99 1657
8622.87 1605
8623.74 1761
8624.62 1719
8625.50 1677
8626.37 1699
8627.25 1764
8628.13 1734
8629.00 1921
8629.88 1994
8630.76 1947
8631.63 1885
8632.51 1834
8633.39 1880
8634.27 1891
8635.14 1901
8636.02 1765
8636.90 1861
8637.77 1834
8638.65 1880
8639.53 1722
8640.41 1812
8641.28 1946
8642.16 1940
8643.04 1962
8643.92 1962
8644.80 1900
8645.67 1865
8646.55 2108
8647.43 1974
8648.31 1961
8649.19 2078
8650.06 2093
8650.94 2122
8651.82 2212
8652.70 2281
8653.58 2236
8654.45 2241
8655.33 2243
8656.21 2363
8657.09 2373
8657.97 2447
8658.85 2477
8659.72 2468
8660.60 2544
8661.48 2578
8662.36 2424
8663.24 2367
8664.12 2353
8665.00 2278
8665.88 2323
8666.75 2331
8667.63 2393
8668.51 2455
8669.39 2396
8670.27 2465
8671.15 2521
8672.03 2543
8672.91 2585
8673.79 2632
8674.67 2773
8675.55 2951
8676.42 3067
8677.30 3122
8678.18 3241
8679.06 3371
8679.94 3571
8680.82 3488
8681.70 3403
8682.58 3203
8683.46 3017
8684.34 3109
8685.22 2879
8686.10 2782
8686.98 2737
8687.86 2693
8688.74 2756
8689.62 2818
8690.50 2776
8691.38 2898
8692.26 3042
8693.14 3486
8694.02 4098
8694.90 4678
8695.78 5619
8696.66 6177
8697.54 6752
8698.42 7139
8699.30 7224
8700.18 6854
8701.07 5970
8701.95 5438
8702.83 4550
8703.71 4061
8704.59 3494
8705.47 3085
8706.35 2762
8707.23 2658
8708.11 2426
8708.99 2223
8709.87 2143
8710.75 2060
8711.64 2177
8712.52 2061
8713.40 2166
8714.28 2072
8715.16 2136
8716.04 2059
8716.92 1956
8717.81 1919
8718.69 2054
8719.57 1934
8720.45 1722
8721.33 1793
8722.21 1834
8723.10 1861
8723.98 1815
8724.86 1949
8725.74 1972
8726.62 1937
8727.50 1894
8728.39 1906
8729.27 1954
8730.15 1866
8731.03 1783
8731.91 1939
8732.80 1943
8733.68 1925
8734.56 2066
8735.44 1961
8736.33 2126
8737.21 2185
8738.09 2029
8738.97 1925
8739.86 1977
8740.74 2028
8741.62 1822
8742.50 1832
8743.39 1780
8744.27 1710
8745.15 1727
8746.04 1685
8746.92 1765
8747.80 1703
8748.68 1697
8749.57 1760
8750.45 1852
8751.33 1820
8752.22 1862
8753.10 1866
8753.98 1871
8754.87 1794
8755.75 1823
8756.63 1788
8757.52 1783
8758.40 1806
8759.28 1725
8760.17 1839
8761.05 1822
8761.94 1856
8762.82 1844
8763.70 1912
8764.59 1897
8765.47 1856
8766.36 1885
8767.24 1813
8768.12 1922
8769.01 1931
8769.89 1908
8770.78 1854
8771.66 1829
8772.54 1839
8773.43 1853
8774.31 1915
8775.20 1977
8776.08 1945
8776.97 1884
8777.85 1818
8778.73 1781
8779.62 1690
8780.50 1712
8781.39 1705
8782.27 1715
8783.16 1780
8784.04 1631
8784.93 1634
8785.81 1656
8786.70 1585
8787.58 1563
8788.47 1546
8789.35 1630
8790.24 1583
8791.12 1627
8792.01 1492
8792.89 1530
8793.78 1612
8794.66 1640
8795.55 1674
8796.44 1720
8797.32 1630
8798.21 1528
8799.09 1513
8799.98 1443
8800.86 1424
8801.75 1492
8802.63 1458
8803.52 1504
8804.41 1534
8805.29 1453
8806.18 1483
8807.06 1482
8807.95 1456
8808.84 1574
8809.72 1483
8810.61 1579
8811.49 1503
8812.38 1568
8813.27 1517
8814.15 1434
8815.04 1418
8815.93 1333
8816.81 1424
8817.70 1444
8818.59 1469
8819.47 1473
8820.36 1421
8821.25 1373
8822.13 1469
8823.02 1411
8823.91 1448
8824.79 1406
8825.68 1289
8826.57 1306
8827.45 1356
8828.34 1336
8829.23 1304
8830.12 1328
8831.00 1286
8831.89 1316
8832.78 1399
8833.66 1274
8834.55 1304
8835.44 1272
8836.33 1319
8837.21 1266
8838.10 1364
8838.99 1327
8839.88 1377
8840.76 1362
8841.65 1229
8842.54 1203
8843.43 1254
8844.32 1273
8845.20 1303
8846.09 1316
8846.98 1206
8847.87 1232
8848.76 1419
8849.64 1302
8850.53 1256
8851.42 1301
8852.31 1359
8853.20 1295
8854.09 1227
8854.97 1217
8855.86 1230
8856.75 1215
8857.64 1269
8858.53 1206
8859.42 1279
8860.30 1175
8861.19 1178
8862.08 1178
8862.97 1171
8863.86 1205
8864.75 1307
8865.64 1224
8866.53 1147
8867.42 1106
8868.30 1150
8869.19 1225
8870.08 1149
8870.97 1162
8871.86 1101
8872.75 1094
8873.64 1124
8874.53 1122
8875.42 1125
8876.31 1145
8877.20 1194
8878.09 1103
8878.98 1112
8879.87 1103
8880.76 1102
8881.65 1188
8882.54 1068
8883.43 986
8884.32 1063
8885.21 1090
8886.10 1075
8886.99 1055
8887.88 1106
8888.77 1149
8889.66 1056
8890.55 1129
8891.44 1091
8892.33 1045
8893.22 1010
8894.11 1090
8895.00 968
8895.89 1015
8896.78 1098
8897.67 1039
8898.56 1029
8899.45 1046
8900.34 989
8901.23 1060
8902.12 1125
8903.01 1052
8903.90 1063
8904.79 1087
8905.69 1113
8906.58 1093
8907.47 997
8908.36 1058
8909.25 970
8910.14 1043
8911.03 1027
8911.92 1038
8912.82 1108
8913.71 1043
8914.60 985
8915.49 1087
8916.38 1110
8917.27 1007
8918.16 1031
8919.06 1034
8919.95 1006
8920.84 1078
8921.73 1081
8922.62 1023
8923.51 980
8924.41 911
8925.30 923
8926.19 988
8927.08 965
8927.97 984
8928.87 960
8929.76 984
8930.65 956
8931.54 979
8932.43 997
8933.33 922
8934.22 912
8935.11 936
8936.00 923
8936.90 981
8937.79 1013
8938.68 1007
8939.57 991
8940.47 998
8941.36 876
8942.25 881
8943.15 946
8944.04 907
8944.93 892
8945.82 905
8946.72 947
8947.61 898
8948.50 892
8949.40 895
8950.29 934
8951.18 984
8952.08 871
8952.97 853
8953.86 793
8954.76 854
8955.65 907
8956.54 901
8957.44 968
8958.33 899
8959.22 963
8960.12 884
8961.01 925
8961.91 913
8962.80 969
8963.69 1009
8964.59 960
8965.48 948
8966.37 875
8967.27 814
8968.16 929
8969.06 906
8969.95 905
8970.85 880
8971.74 968
8972.63 994
8973.53 942
8974.42 957
8975.32 993
8976.21 916
8977.11 845
8978.00 968
8978.90 975
8979.79 941
8980.68 905
8981.58 930
8982.47 923
8983.37 972
8984.26 956
8985.16 964
8986.05 997
8986.95 988
8987.84 988
8988.74 892
8989.63 882
8990.53 877
8991.42 900
8992.32 897
8993.22 887
8994.11 916
8995.01 892
8995.90 891
8996.80 909
8997.69 943
8998.59 862
8999.48 968
9000.38 920
9001.28 845
9002.17 880
9003.07 921
9003.96 885
9004.86 919
9005.75 924
9006.65 928
9007.55 888
9008.44 890
9009.34 930
9010.23 936
9011.13 1008
9012.03 936
9012.92 908
9013.82 861
9014.72 943
9015.61 955
9016.51 942
9017.41 913
9018.30 931
9019.20 851
9020.10 885
9020.99 900
9021.89 848
9022.79 904
9023.68 874
9024.58 953
9025.48 901
9026.37 882
9027.27 914
9028.17 857
9029.06 884
9029.96 888
9030.86 905
9031.76 840
9032.65 894
9033.55 917
9034.45 860
9035.35 962
9036.24 950
9037.14 912
9038.04 876
9038.94 884
9039.83 878
9040.73 897
9041.63 875
9042.53 877
9043.42 913
9044.32 897
9045.22 951
9046.12 890
9047.02 863
9047.91 934
9048.81 889
9049.71 870
9050.61 873
9051.51 868
9052.41 916
9053.30 915
9054.20 836
9055.10 949
9056.00 861
9056.90 847
9057.80 856
9058.69 900
9059.59 889
9060.49 881
9061.39 894
9062.29 937
9063.19 918
9064.09 888
9064.99 887
9065.88 966
9066.78 929
9067.68 884
9068.58 921
9069.48 940
9070.38 973
9071.28 942
9072.18 910
9073.08 836
9073.98 840
9074.88 880
9075.78 857
9076.68 848
9077.58 917
9078.47 937
9079.37 894
9080.27 905
9081.17 961
9082.07 1001
9082.97 886
9083.87 852
9084.77 890
9085.67 851
9086.57 892
9087.47 890
9088.37 901
9089.27 897
9090.17 901
9091.07 918
9091.97 848
9092.87 882
9093.77 859
9094.67 905
9095.58 855
9096.48 985
9097.38 988
9098.28 938
9099.18 927
9100.08 868
9100.98 864
9101.88 913
9102.78 1029
9103.68 948
9104.58 953
9105.48 918
9106.38 921
9107.28 839
9108.19 833
9109.09 931
9109.99 942
9110.89 953
9111.79 947
9112.69 860
9113.59 859
9114.49 875
9115.40 901
9116.30 865
9117.20 891
9118.10 907
9119.00 864
9119.90 895
9120.81 913
9121.71 913
9122.61 869
9123.51 821
9124.41 864
9125.31 890
9126.22 881
9127.12 855
9128.02 833
9128.92 849
9129.82 844
9130.73 801
9131.63 814
9132.53 859
9133.43 845
9134.34 828
9135.24 959
9136.14 847
9137.04 805
9137.95 843
9138.85 820
9139.75 796
9140.65 795
9141.56 840
9142.46 814
9143.36 854
9144.26 858
9145.17 795
9146.07 758
9146.97 781
9147.88 825
9148.78 842
9149.68 822
9150.59 881
9151.49 770
9152.39 828
9153.29 859
9154.20 770
9155.10 872
9156.01 776
9156.91 801
9157.81 887
9158.72 810
9159.62 794
9160.52 811
9161.43 830
9162.33 903
9163.23 875
9164.14 855
9165.04 850
9165.95 829
9166.85 890
9167.75 756
9168.66 801
9169.56 833
9170.47 924
9171.37 830
9172.27 884
9173.18 881
9174.08 805
9174.99 821
9175.89 815
9176.80 804
9177.70 839
9178.60 807
9179.51 895
9180.41 851
9181.32 814
9182.22 827
9183.13 858
9184.03 786
9184.94 766
9185.84 795
9186.75 833
9187.65 830
9188.56 777
9189.46 885
9190.37 829
9191.27 804
9192.18 848
9193.08 853
9193.99 846
9194.89 846
9195.80 836
9196.71 820
9197.61 832
9198.52 814
9199.42 878
9200.33 868
9201.23 855
9202.14 798
9203.04 858
9203.95 874
9204.86 860
9205.76 831
9206.67 836
9207.57 838
9208.48 833
9209.39 829
9210.29 835
9211.20 840
9212.10 816
9213.01 829
9213.92 792
9214.82 759
9215.73 783
9216.64 766
9217.54 807
9218.45 744
9219.36 755
9220.26 805
9221.17 806
9222.08 783
9222.98 811
9223.89 826
9224.80 773
9225.70 793
9226.61 827
9227.52 861
9228.42 802
9229.33 732
9230.24 770
9231.14 767
9232.05 717
9232.96 761
9233.87 793
9234.77 840
9235.68 772
9236.59 817
9237.50 869
9238.40 877
9239.31 842
9240.22 800
9241.13 821
9242.03 755
9242.94 814
9243.85 888
9244.76 790
9245.66 830
9246.57 747
9247.48 790
9248.39 776
9249.30 757
9250.20 814
9251.11 773
9252.02 875
9252.93 822
9253.84 753
9254.75 794
9255.65 843
9256.56 768
9257.47 772
9258.38 764
9259.29 781
9260.20 791
9261.10 797
9262.01 736
9262.92 764
9263.83 795
9264.74 734
9265.65 704
9266.56 733
9267.47 849
9268.37 843
9269.28 807
9270.19 722
9271.10 755
9272.01 785
9272.92 782
9273.83 850
9274.74 766
9275.65 779
9276.56 808
9277.47 818
9278.38 742
9279.29 754
9280.20 839
9281.11 852
9282.01 818
9282.92 833
9283.83 816
9284.74 783
9285.65 734
9286.56 771
9287.47 767
9288.38 787
9289.29 814
9290.20 784
9291.11 776
9292.02 773
9292.93 799
9293.84 834
9294.75 877
9295.66 829
9296.57 770
9297.49 738
9298.40 799
9299.31 830
9300.22 823
9301.13 847
9302.04 887
9302.95 775
9303.86 835
9304.77 807
9305.68 828
9306.59 889
9307.50 804
9308.41 851
9309.32 859
9310.24 821
9311.15 783
9312.06 918
9312.97 917
9313.88 832
9314.79 768
9315.70 915
9316.61 908
9317.53 901
9318.44 853
9319.35 840
9320.26 873
9321.17 816
9322.08 898
9322.99 856
9323.91 814
9324.82 887
9325.73 877
9326.64 810
9327.55 861
9328.46 855
9329.38 775
9330.29 758
9331.20 835
9332.11 834
9333.03 898
9333.94 895
9334.85 816
9335.76 751
9336.67 810
9337.59 825
9338.50 789
9339.41 842
9340.32 801
9341.24 834
9342.15 867
9343.06 856
9343.97 864
9344.89 793
9345.80 775
9346.71 787
9347.63 820
9348.54 833
9349.45 925
9350.36 853
9351.28 868
9352.19 889
9353.10 825
9354.02 824
9354.93 788
9355.84 865
9356.76 819
9357.67 794
9358.58 842
9359.50 750
9360.41 820
9361.32 817
9362.24 807
9363.15 764
9364.06 735
9364.98 748
9365.89 778
9366.81 811
9367.72 824
9368.63 864
9369.55 790
9370.46 846
9371.38 816
9372.29 841
9373.20 773
9374.12 760
9375.03 793
9375.95 892
9376.86 825
9377.77 818
9378.69 859
9379.60 820
9380.52 810
9381.43 784
9382.35 848
9383.26 899
9384.18 777
9385.09 845
9386.01 813
9386.92 820
9387.83 839
9388.75 893
9389.66 835
9390.58 776
9391.49 794
9392.41 859
9393.32 911
9394.24 862
9395.16 837
9396.07 862
9396.99 933
9397.90 900
9398.82 880
9399.73 878
9400.65 835
9401.56 837
9402.48 904
9403.39 919
9404.31 913
9405.22 878
9406.14 884
9407.06 933
9407.97 866
9408.89 853
9409.80 906
9410.72 845
9411.64 808
9412.55 848
9413.47 876
9414.38 858
9415.30 918
9416.22 949
9417.13 892
9418.05 924
9418.97 915
9419.88 885
9420.80 858
9421.71 874
9422.63 880
9423.55 898
9424.46 898
9425.38 888
9426.30 904
9427.21 867
9428.13 896
9429.05 843
9429.96 913
9430.88 898
9431.80 904
9432.72 958
9433.63 975
9434.55 966
9435.47 915
9436.38 911
9437.30 1031
9438.22 984
9439.14 968
9440.05 961
9440.97 968
9441.89 1016
9442.81 1012
9443.72 946
9444.64 1041
9445.56 996
9446.48 1046
9447.39 987
9448.31 973
9449.23 967
9450.15 1002
9451.07 996
9451.98 947
9452.90 1012
9453.82 975
9454.74 984
9455.66 1015
9456.57 1168
9457.49 1255
9458.41 1283
9459.33 1304
9460.25 1384
9461.16 1271
9462.08 1238
9463.00 1230
9463.92 1185
9464.84 1209
9465.76 1009
9466.68 1020
9467.59 1045
9468.51 1076
9469.43 944
9470.35 929
9471.27 974
9472.19 960
9473.11 1032
9474.03 987
9474.95 996
9475.87 956
9476.78 1018
9477.70 978
9478.62 962
9479.54 977
9480.46 941
9481.38 927
9482.30 871
9483.22 903
9484.14 920
9485.06 962
9485.98 1008
9486.90 960
9487.82 964
9488.74 930
9489.66 1060
9490.58 1112
9491.50 1112
9492.42 1085
9493.34 1053
9494.26 1128
9495.18 1047
9496.10 1065
9497.02 1014
9497.94 1042
9498.86 942
9499.78 891
9500.70 955
9501.62 896
9502.54 951
9503.46 913
9504.38 950
9505.30 923
9506.22 932
9507.14 888
9508.06 892
9508.98 893
9509.90 966
9510.82 918
9511.75 924
9512.67 931
9513.59 924
9514.51 931
9515.43 963
9516.35 867
9517.27 918
9518.19 915
9519.11 924
9520.03 1027
9520.96 984
9521.88 921
9522.80 960
9523.72 946
9524.64 917
9525.56 939
9526.48 946
9527.41 1001
9528.33 1052
9529.25 983
9530.17 939
9531.09 974
9532.02 947
9532.94 983
9533.86 935
9534.78 953
9535.70 1042
9536.63 1125
9537.55 1064
9538.47 1140
9539.39 1158
9540.31 1125
9541.24 1055
9542.16 1141
9543.08 1049
9544.00 1023
9544.93 956
9545.85 967
9546.77 1029
9547.69 868
9548.62 909
9549.54 950
9550.46 940
9551.38 925
9552.31 867
9553.23 959
9554.15 987
9555.08 1009
9556.00 1048
9556.92 1016
9557.84 954
9558.77 986
9559.69 976
9560.61 1043
9561.54 981
9562.46 954
9563.38 974
9564.31 956
9565.23 902
9566.15 893
9567.08 1019
9568.00 1098
9568.93 951
9569.85 947
9570.77 983
9571.70 912
9572.62 946
9573.54 1028
9574.47 1058
9575.39 979
9576.32 890
9577.24 896
9578.16 950
9579.09 892
9580.01 892
9580.94 949
9581.86 928
9582.78 978
9583.71 942
9584.63 888
9585.56 989
9586.48 994
9587.41 976
9588.33 929
9589.26 856
9590.18 899
9591.11 904
9592.03 971
9592.96 910
9593.88 913
9594.80 939
9595.73 986
9596.65 963
9597.58 980
9598.50 954
9599.43 983
9600.35 968
9601.28 984
9602.21 1008
9603.13 975
9604.06 949
9604.98 988
9605.91 1000
9606.83 973
9607.76 968
9608.68 1042
9609.61 988
9610.53 979
9611.46 960
9612.39 926
9613.31 977
9614.24 987
9615.16 1042
9616.09 1031
9617.02 953
9617.94 1003
9618.87 999
9619.79 1021
9620.72 972
9621.65 933
9622.57 951
9623.50 983
9624.42 972
9625.35 914
9626.28 1009
9627.20 990
9628.13 1056
9629.06 1085
9629.98 1011
9630.91 977
9631.84 986
9632.76 1047
9633.69 1036
9634.62 1006
9635.54 966
9636.47 1050
9637.40 1021
9638.32 986
9639.25 1006
9640.18 1044
9641.11 1023
9642.03 1089
9642.96 1063
9643.89 1101
9644.81 1080
9645.74 1064
9646.67 1109
9647.60 1088
9648.52 1079
9649.45 1076
9650.38 1056
9651.31 1054
9652.23 1086
9653.16 1055
9654.09 1161
9655.02 1101
9655.95 1056
9656.87 1107
9657.80 1055
9658.73 1097
9659.66 1016
9660.58 1137
9661.51 1101
9662.44 1103
9663.37 1134
9664.30 1104
9665.23 1062
9666.15 1086
9667.08 1052
9668.01 997
9668.94 1110
9669.87 1098
9670.80 1133
9671.73 1197
9672.65 1152
9673.58 1142
9674.51 1167
9675.44 1161
9676.37 1130
9677.30 1092
9678.23 1148
9679.16 1108
9680.08 1094
9681.01 1089
9681.94 1086
9682.87 1157
9683.80 1158
9684.73 1092
9685.66 1128
9686.59 1183
9687.52 1232
9688.45 1188
9689.38 1233
9690.31 1254
9691.24 1236
9692.17 1117
9693.09 1151
9694.02 1182
9694.95 1206
9695.88 1212
9696.81 1171
9697.74 1245
9698.67 1267
9699.60 1263
9700.53 1238
9701.46 1210
9702.39 1294
9703.32 1442
9704.25 1418
9705.18 1494
9706.11 1503
9707.04 1459
9707.97 1470
9708.91 1494
9709.84 1434
9710.77 1356
9711.70 1372
9712.63 1280
9713.56 1326
9714.49 1221
9715.42 1269
9716.35 1215
9717.28 1234
9718.21 1175
9719.14 1161
9720.07 1275
9721.00 1192
9721.93 1144
9722.87 1160
9723.80 1210
9724.73 1275
9725.66 1170
9726.59 1169
9727.52 1101
9728.45 1124
9729.38 1093
9730.32 1153
9731.25 1184
9732.18 1166
9733.11 1131
9734.04 1258
9734.97 1218
9735.91 1254
9736.84 1273
9737.77 1271
9738.70 1215
9739.63 1111
9740.56 1126
9741.50 1164
9742.43 1116
9743.36 1229
9744.29 1152
9745.22 1127
9746.16 1114
9747.09 1170
9748.02 1141
9748.95 1149
9749.89 1068
9750.82 1089
9751.75 1050
9752.68 1144
9753.62 1095
9754.55 1108
9755.48 1052
9756.41 1067
9757.35 1026
9758.28 1093
9759.21 1110
9760.14 1039
9761.08 1107
9762.01 1122
9762.94 1054
9763.88 1109
9764.81 1129
9765.74 1120
9766.68 1126
9767.61 1114
9768.54 1149
9769.48 1249
9770.41 1115
9771.34 1190
9772.28 1162
9773.21 1144
9774.14 1141
9775.08 1176
9776.01 1175
9776.94 1112
9777.88 1136
9778.81 1064
9779.74 1143
9780.68 1140
9781.61 1214
9782.55 1174
9783.48 1185
9784.41 1174
9785.35 1185
9786.28 1164
9787.22 1296
9788.15 1184
9789.08 1182
9790.02 1138
9790.95 1108
9791.89 1172
9792.82 1170
9793.76 1149
9794.69 1102
9795.63 1089
9796.56 1146
9797.49 1107
9798.43 1084
9799.36 1087
9800.30 1075
9801.23 1020
9802.17 1057
9803.10 1058
9804.04 1064
9804.97 1100
9805.91 1123
9806.84 1042
9807.78 1102
9808.71 1022
9809.65 1085
9810.58 1062
9811.52 1030
9812.45 1078
9813.39 1032
9814.33 1050
9815.26 1093
9816.20 1025
9817.13 1092
9818.07 1074
9819.00 1015
9819.94 1009
9820.87 1052
9821.81 1016
9822.75 1084
9823.68 1054
9824.62 1034
9825.55 1020
9826.49 1061
9827.43 1032
9828.36 993
9829.30 959
9830.23 930
9831.17 928
9832.11 959
9833.04 917
9833.98 989
9834.92 1050
9835.85 1034
9836.79 998
9837.73 974
9838.66 1011
9839.60 1010
9840.54 967
9841.47 954
9842.41 922
9843.35 968
9844.28 998
9845.22 969
9846.16 985
9847.09 925
9848.03 944
9848.97 1027
9849.90 1067
9850.84 1022
9851.78 1019
9852.72 1031
9853.65 1040
9854.59 922
9855.53 983
9856.47 1040
9857.40 1014
9858.34 1050
9859.28 985
9860.22 976
9861.15 1049
9862.09 1012
9863.03 1011
9863.97 953
9864.90 1003
9865.84 894
9866.78 1021
9867.72 1031
9868.66 988
9869.59 983
9870.53 1021
9871.47 1015
9872.41 1013
9873.35 1011
9874.29 979
9875.22 963
9876.16 997
9877.10 958
9878.04 985
9878.98 1025
9879.92 1044
9880.85 1024
9881.79 989
9882.73 972
9883.67 1020
9884.61 1000
9885.55 1013
9886.49 933
9887.43 959
9888.37 1011
9889.30 1052
9890.24 1041
9891.18 1039
9892.12 978
9893.06 1011
9894.00 992
9894.94 1000
9895.88 1052
9896.82 936
9897.76 994
9898.70 930
9899.64 994
9900.58 1018
9901.52 1080
9902.45 1060
9903.39 962
9904.33 1028
9905.27 1020
9906.21 981
9907.15 986
9908.09 1006
9909.03 980
9909.97 909
9910.91 922
9911.85 961
9912.79 971
9913.73 993
9914.67 1035
9915.61 1011
9916.55 1049
9917.49 1026
9918.44 1065
9919.38 1064
9920.32 1014
9921.26 978
9922.20 1030
9923.14 1006
9924.08 1074
9925.02 1065
9925.96 1033
9926.90 1058
9927.84 1092
9928.78 1214
9929.72 1177
9930.66 1146
9931.61 1272
9932.55 1298
9933.49 1320
9934.43 1344
9935.37 1275
9936.31 1316
9937.25 1245
9938.19 1234
9939.14 1148
9940.08 1081
9941.02 1142
9941.96 1154
9942.90 1068
9943.84 1060
9944.78 1048
9945.73 1067
9946.67 1114
9947.61 1220
9948.55 1199
9949.49 1231
9950.44 1224
9951.38 1266
9952.32 1257
9953.26 1247
9954.20 1158
9955.15 1125
9956.09 1103
9957.03 1079
9957.97 1083
9958.91 1078
9959.86 1067
9960.80 1007
9961.74 1087
9962.68 1106
9963.63 1109
9964.57 1063
9965.51 1070
9966.45 1060
9967.40 1042
9968.34 989
9969.28 1001
9970.23 1047
9971.17 1057
9972.11 1073
9973.05 1090
9974.00 1082
9974.94 1103
9975.88 1052
9976.83 1007
9977.77 1057
9978.71 1070
9979.66 1010
9980.60 1051
9981.54 1088
9982.49 932
9983.43 990
9984.37 1123
9985.32 1092
9986.26 1060
9987.20 1029
9988.15 968
9989.09 927
9990.04 1056
9990.98 1027
9991.92 983
9992.87 1008
9993.81 1011
9994.76 941
9995.70 1010
9996.64 990
9997.59 976
9998.53 974
9999.48 922
10000.42 958
10001.36 943
10002.31 983
10003.25 991
10004.20 1001
10005.14 965
10006.09 939
10007.03 1024
10007.98 916
10008.92 970
10009.87 969
10010.81 890
10011.76 902
10012.70 942
10013.64 902
10014.59 932
10015.53 1007
10016.48 959
10017.43 938
10018.37 895
10019.32 969
10020.26 965
10021.21 977
10022.15 911
10023.10 885
10024.04 862
10024.99 926
10025.93 924
10026.88 882
10027.82 874
10028.77 981
10029.72 976
10030.66 889
10031.61 955
10032.55 898
10033.50 845
10034.44 922
10035.39 919
10036.34 868
10037.28 851
10038.23 899
10039.17 919
10040.12 851
10041.07 856
10042.01 884
10042.96 862
10043.91 885
10044.85 862
10045.80 915
10046.74 906
10047.69 907
10048.64 926
10049.58 897
10050.53 886
10051.48 866
10052.42 867
10053.37 914
10054.32 850
10055.27 893
10056.21 875
10057.16 852
10058.11 884
10059.05 877
10060.00 894
10060.95 812
10061.89 817
10062.84 876
10063.79 925
10064.74 883
10065.68 892
10066.63 874
10067.58 887
10068.53 768
10069.47 840
10070.42 876
10071.37 849
10072.32 769
10073.26 827
10074.21 898
10075.16 805
10076.11 846
10077.06 863
10078.00 794
10078.95 823
10079.90 849
10080.85 826
10081.80 901
10082.74 857
10083.69 807
10084.64 866
10085.59 878
10086.54 900
10087.49 821
10088.43 842
10089.38 874
10090.33 797
10091.28 806
10092.23 849
10093.18 877
10094.13 884
10095.07 765
10096.02 837
10096.97 742
10097.92 786
10098.87 869
10099.82 794
10100.77 820
10101.72 891
10102.67 957
10103.61 863
10104.56 828
10105.51 845
10106.46 807
10107.41 810
10108.36 822
10109.31 809
10110.26 869
10111.21 789
10112.16 865
10113.11 858
10114.06 812
10115.01 799
10115.96 802
10116.91 827
10117.86 856
10118.81 798
10119.76 802
10120.71 878
10121.66 850
10122.61 862
10123.56 770
10124.51 809
10125.46 824
10126.41 806
10127.36 839
10128.31 838
10129.26 815
10130.21 820
10131.16 817
10132.11 793
10133.06 790
10134.01 856
10134.96 836
10135.91 814
10136.86 812
10137.81 863
10138.76 852
10139.72 849
10140.67 843
10141.62 847
10142.57 910
10143.52 850
10144.47 829
10145.42 873
10146.37 824
10147.32 827
10148.28 803
10149.23 835
10150.18 827
10151.13 860
10152.08 896
10153.03 824
10153.98 970
10154.94 914
10155.89 888
10156.84 865
10157.79 850
10158.74 909
10159.69 940
10160.65 957
10161.60 896
10162.55 891
10163.50 945
10164.45 923
10165.41 866
10166.36 911
10167.31 859
10168.26 878
10169.21 877
10170.17 846
10171.12 906
10172.07 931
10173.02 949
10173.98 883
10174.93 881
10175.88 897
10176.83 940
10177.79 921
10178.74 915
10179.69 951
10180.64 974
10181.60 921
10182.55 983
10183.50 971
10184.46 926
10185.41 985
10186.36 987
10187.32 936
10188.27 1002
10189.22 1010
10190.18 1036
10191.13 1035
10192.08 1011
10193.03 990
10193.99 995
10194.94 1020
10195.90 1055
10196.85 1026
10197.80 1159
10198.76 1188
10199.71 1127
10200.66 1089
10201.62 1085
10202.57 1095
10203.52 1100
10204.48 1005
10205.43 1062
10206.39 1051
10207.34 982
10208.29 1131
10209.25 1171
10210.20 1132
10211.16 1147
10212.11 1136
10213.07 1166
10214.02 1153
10214.97 1128
10215.93 1190
10216.88 1166
10217.84 1151
10218.79 1099
10219.75 1117
10220.70 1119
10221.66 1104
10222.61 1120
10223.57 1063
10224.52 967
10225.48 981
10226.43 1041
10227.39 1040
10228.34 1082
10229.30 1028
10230.25 1103
10231.21 1048
10232.16 1065
10233.12 977
10234.07 1031
10235.03 1003
10235.98 983
10236.94 958
10237.89 909
10238.85 1065
10239.80 977
10240.76 1019
10241.72 1011
10242.67 1009
10243.63 1006
10244.58 1048
10245.54 1060
10246.49 1095
10247.45 1014
10248.41 921
10249.36 954
10250.32 1039
10251.27 992
10252.23 937
10253.19 897
10254.14 933
10255.10 941
10256.06 938
10257.01 1042
10257.97 1007
10258.92 1041
10259.88 994
10260.84 1017
10261.79 953
10262.75 998
10263.71 1023
10264.66 975
10265.62 884
10266.58 884
10267.53 908
10268.49 903
10269.45 919
10270.41 947
10271.36 899
10272.32 947
10273.28 935
10274.23 853
10275.19 980
10276.15 979
10277.11 892
10278.06 904
10279.02 949
10279.98 930
10280.94 884
10281.89 820
10282.85 809
10283.81 838
10284.77 820
10285.72 853
10286.68 913
10287.64 865
10288.60 860
10289.55 945
10290.51 820
10291.47 823
10292.43 864
10293.39 827
10294.34 851
10295.30 816
10296.26 856
10297.22 874
10298.18 840
10299.14 831
10300.09 873
10301.05 803
10302.01 883
10302.97 768
10303.93 819
10304.89 811
10305.85 810
10306.80 780
10307.76 780
10308.72 795
10309.68 764
10310.64 747
10311.60 749
10312.56 835
10313.52 789
10314.47 804
10315.43 727
10316.39 771
10317.35 790
10318.31 820
10319.27 847
10320.23 824
10321.19 790
10322.15 779
10323.11 759
10324.07 836
10325.03 799
10325.99 788
10326.95 756
10327.91 705
10328.87 693
10329.83 768
10330.79 802
10331.75 817
10332.71 843
10333.67 784
10334.63 772
10335.59 802
10336.55 862
10337.51 795
10338.47 826
10339.43 817
10340.39 806
10341.35 746
10342.31 749
10343.27 822
10344.23 743
10345.19 762
10346.15 733
10347.11 754
10348.07 778
10349.03 749
10349.99 761
10350.95 780
10351.91 805
10352.87 780
10353.83 813
10354.79 873
10355.76 832
10356.72 826
10357.68 818
10358.64 758
10359.60 702
10360.56 747
10361.52 701
10362.48 723
10363.45 781
10364.41 732
10365.37 710
10366.33 681
10367.29 788
10368.25 731
10369.21 700
10370.18 656
10371.14 698
10372.10 679
10373.06 666
10374.02 678
10374.98 662
10375.95 763
10376.91 725
10377.87 694
10378.83 738
10379.79 711
10380.76 715
10381.72 715
10382.68 687
10383.64 664
10384.61 700
10385.57 669
10386.53 682
10387.49 630
10388.46 673
10389.42 689
10390.38 657
10391.34 669
10392.31 632
10393.27 697
10394.23 776
10395.19 745
10396.16 722
10397.12 722
10398.08 756
10399.05 688
10400.01 678
10400.97 686
10401.93 667
10402.90 723
10403.86 711
10404.82 736
10405.79 652
10406.75 676
10407.71 670
10408.68 697
10409.64 690
10410.60 677
10411.57 721
10412.53 697
10413.50 674
10414.46 629
10415.42 639
10416.39 658
10417.35 671
10418.31 660
10419.28 641
10420.24 648
10421.21 681
10422.17 674
10423.13 640
10424.10 641
10425.06 633
10426.03 696
10426.99 733
10427.96 694
10428.92 678
10429.88 645
10430.85 711
10431.81 684
10432.78 702
10433.74 724
10434.71 695
10435.67 706
10436.64 703
10437.60 622
10438.57 667
10439.53 702
10440.50 685
10441.46 685
10442.43 686
10443.39 629
10444.36 626
10445.32 644
10446.29 658
10447.25 665
10448.22 653
10449.18 608
10450.15 607
10451.11 638
10452.08 600
10453.04 681
10454.01 644
10454.97 632
10455.94 618
10456.91 631
10457.87 568
10458.84 553
10459.80 592
10460.77 616
10461.73 624
10462.70 614
10463.67 629
10464.63 598
10465.60 606
10466.56 633
10467.53 609
10468.50 589
10469.46 600
10470.43 595
10471.40 664
10472.36 633
10473.33 640
10474.30 589
10475.26 643
10476.23 652
10477.19 613
10478.16 624
10479.13 592
10480.09 617
10481.06 666
10482.03 611
10483.00 597
10483.96 588
10484.93 571
10485.90 655
10486.86 667
10487.83 652
10488.80 630
10489.76 644
10490.73 614
10491.70 634
10492.67 608
10493.63 587
10494.60 669
10495.57 599
10496.54 584
10497.50 578
10498.47 589
10499.44 612
10500.41 574
10501.37 678
10502.34 678
10503.31 632
10504.28 638
10505.25 649
10506.21 629
10507.18 619
10508.15 623
10509.12 616
10510.09 577
10511.05 599
10512.02 639
10512.99 613
10513.96 609
10514.93 599
10515.90 648
10516.86 628
10517.83 598
10518.80 626
10519.77 635
10520.74 592
10521.71 639
10522.68 641
10523.64 613
10524.61 575
10525.58 621
10526.55 572
10527.52 644
10528.49 667
10529.46 656
10530.43 591
10531.40 605
10532.36 589
10533.33 571
10534.30 579
10535.27 630
10536.24 648
10537.21 659
10538.18 650
10539.15 630
10540.12 600
10541.09 649
10542.06 576
10543.03 655
10544.00 619
10544.97 627
10545.94 648
10546.91 624
10547.88 658
10548.85 574
10549.82 593
10550.79 652
10551.76 599
10552.73 528
10553.70 573
10554.67 580
10555.64 560
10556.61 613
10557.58 623
10558.55 637
10559.52 610
10560.49 570
10561.46 630
10562.43 621
10563.40 654
10564.37 668
10565.34 637
10566.31 573
10567.28 621
10568.25 676
10569.23 546
10570.20 593
10571.17 632
10572.14 663
10573.11 654
10574.08 634
10575.05 661
10576.02 602
10576.99 613
10577.96 613
10578.94 592
10579.91 583
10580.88 671
10581.85 654
10582.82 594
10583.79 614
10584.76 640
10585.74 640
10586.71 666
10587.68 649
10588.65 579
10589.62 587
10590.60 638
10591.57 633
10592.54 608
10593.51 596
10594.48 618
10595.45 621
10596.43 623
10597.40 628
10598.37 636
10599.34 667
10600.32 665
10601.29 666
10602.26 724
10603.23 635
10604.21 666
10605.18 732
10606.15 612
10607.12 627
10608.10 698
10609.07 680
10610.04 632
10611.01 641
10611.99 683
10612.96 661
10613.93 609
10614.91 620
10615.88 637
10616.85 671
10617.82 591
10618.80 583
10619.77 618
10620.74 641
10621.72 692
10622.69 614
10623.66 668
10624.64 640
10625.61 609
10626.58 666
10627.56 628
10628.53 701
10629.51 660
10630.48 718
10631.45 710
10632.43 699
10633.40 692
10634.37 635
10635.35 685
10636.32 684
10637.30 727
10638.27 699
10639.24 681
10640.22 705
10641.19 681
10642.17 708
10643.14 765
10644.11 800
10645.09 832
10646.06 830
10647.04 843
10648.01 790
10648.99 783
10649.96 789
10650.94 744
10651.91 719
10652.89 735
10653.86 723
10654.83 756
10655.81 718
10656.78 784
10657.76 701
10658.73 727
10659.71 714
10660.68 748
10661.66 723
10662.63 668
10663.61 726
10664.59 738
10665.56 697
10666.54 704
10667.51 663
10668.49 674
10669.46 695
10670.44 739
10671.41 698
10672.39 672
10673.36 653
10674.34 649
10675.32 662
10676.29 633
10677.27 624
10678.24 683
10679.22 663
10680.19 644
10681.17 620
10682.15 642
10683.12 617
10684.10 709
10685.08 704
10686.05 723
10687.03 731
10688.00 680
10688.98 690
10689.96 692
10690.93 685
10691.91 623
10692.89 629
10693.86 630
10694.84 632
10695.82 575
10696.79 647
10697.77 745
10698.75 673
10699.72 642
10700.70 648
10701.68 630
10702.65 689
10703.63 620
10704.61 632
10705.59 630
10706.56 622
10707.54 625
10708.52 636
10709.49 647
10710.47 639
10711.45 646
10712.43 636
10713.40 634
10714.38 681
10715.36 667
10716.34 707
10717.31 666
10718.29 685
10719.27 616
10720.25 679
10721.22 657
10722.20 688
10723.18 675
10724.16 707
10725.14 658
10726.11 624
10727.09 621
10728.07 618
10729.05 649
10730.03 623
10731.01 648
10731.98 696
10732.96 639
10733.94 665
10734.92 662
10735.90 652
10736.88 708
10737.85 664
10738.83 693
10739.81 675
10740.79 672
10741.77 667
10742.75 703
10743.73 683
10744.71 676
10745.69 617
10746.66 708
10747.64 645
10748.62 638
10749.60 632
10750.58 624
10751.56 638
10752.54 686
10753.52 664
10754.50 601
10755.48 672
10756.46 704
10757.44 714
10758.42 659
10759.39 676
10760.37 683
10761.35 673
10762.33 737
10763.31 660
10764.29 677
10765.27 787
10766.25 746
10767.23 642
10768.21 618
10769.19 657
10770.17 686
10771.15 658
10772.13 684
10773.11 665
10774.09 756
10775.07 728
10776.05 658
10777.03 642
10778.02 725
10779.00 707
10779.98 708
10780.96 696
10781.94 705
10782.92 705
10783.90 691
10784.88 752
10785.86 709
10786.84 743
10787.82 741
10788.80 745
10789.78 721
10790.76 697
10791.75 702
10792.73 762
10793.71 708
10794.69 726
10795.67 710
10796.65 701
10797.63 706
10798.61 716
10799.60 743
10800.58 767
10801.56 708
10802.54 726
10803.52 654
10804.50 671
10805.49 655
10806.47 724
10807.45 755
10808.43 726
10809.41 693
10810.39 686
10811.38 712
10812.36 678
10813.34 695
10814.32 743
10815.30 724
10816.29 743
10817.27 719
10818.25 726
10819.23 664
10820.22 719
10821.20 691
10822.18 751
10823.16 763
10824.15 754
10825.13 712
10826.11 712
10827.09 765
10828.08 754
10829.06 676
10830.04 755
10831.02 765
10832.01 729
10832.99 734
10833.97 777
10834.96 778
10835.94 733
10836.92 711
10837.91 721
10838.89 724
10839.87 783
10840.85 787
10841.84 752
10842.82 767
10843.81 758
10844.79 757
10845.77 705
10846.76 713
10847.74 725
10848.72 808
10849.71 844
10850.69 742
10851.67 752
10852.66 804
10853.64 817
10854.63 785
10855.61 785
10856.59 786
10857.58 751
10858.56 706
10859.55 760
10860.53 720
10861.51 785
10862.50 782
10863.48 830
10864.47 794
10865.45 754
10866.44 730
10867.42 826
10868.41 799
10869.39 841
10870.37 834
10871.36 844
10872.34 870
10873.33 833
10874.31 818
10875.30 844
10876.28 825
10877.27 845
10878.25 884
10879.24 840
10880.22 765
10881.21 820
10882.19 896
10883.18 879
10884.16 791
10885.15 815
10886.13 895
10887.12 842
10888.11 855
10889.09 887
10890.08 898
10891.06 948
10892.05 876
10893.03 911
10894.02 914
10895.00 968
10895.99 925
10896.98 882
10897.96 877
10898.95 906
10899.93 914
10900.92 950
10901.91 888
10902.89 944
10903.88 925
10904.86 939
10905.85 880
10906.84 869
10907.82 965
10908.81 988
10909.80 944
10910.78 999
10911.77 967
10912.76 934
10913.74 1006
10914.73 987
10915.72 965
10916.70 914
10917.69 989
10918.68 1080
10919.66 1081
10920.65 1003
10921.64 1000
10922.62 1021
10923.61 1042
10924.60 1056
10925.58 1106
10926.57 1000
10927.56 1013
10928.55 1092
10929.53 1122
10930.52 1109
10931.51 1088
10932.50 1158
10933.48 1080
10934.47 1131
10935.46 1102
10936.45 1088
10937.43 1112
10938.42 1085
10939.41 1086
10940.40 1153
10941.38 1089
10942.37 1069
10943.36 1082
10944.35 1217
10945.34 1171
10946.32 1213
10947.31 1131
10948.30 1212
10949.29 1195
10950.28 1145
10951.27 1140
10952.25 1201
10953.24 1240
10954.23 1280
10955.22 1220
10956.21 1319
10957.20 1322
10958.18 1343
10959.17 1336
10960.16 1384
10961.15 1432
10962.14 1507
10963.13 1495
10964.12 1441
10965.11 1490
10966.10 1533
10967.08 1546
10968.07 1578
10969.06 1482
10970.05 1372
10971.04 1390
10972.03 1319
10973.02 1402
10974.01 1386
10975.00 1347
10975.99 1376
10976.98 1398
10977.97 1421
10978.96 1372
10979.95 1416
10980.94 1453
10981.92 1397
10982.91 1350
10983.90 1483
10984.89 1516
10985.88 1408
10986.87 1484
10987.86 1418
10988.85 1427
10989.84 1303
10990.83 1315
10991.82 1443
10992.81 1445
10993.80 1433
10994.79 1411
10995.78 1411
10996.78 1366
10997.77 1390
10998.76 1458
10999.75 1477
11000.74 1555
11001.73 1603
11002.72 1887
11003.71 1850
11004.70 1870
11005.69 2089
11006.68 2036
11007.67 2002
11008.66 2081
11009.65 1822
11010.64 1831
11011.64 1703
11012.63 1643
11013.62 1620
11014.61 1482
11015.60 1395
11016.59 1509
11017.58 1480
11018.57 1621
11019.57 1557
11020.56 1513
11021.55 1576
11022.54 1600
11023.53 1608
11024.52 1545
11025.51 1537
11026.51 1401
11027.50 1356
11028.49 1430
11029.48 1365
11030.47 1272
11031.47 1271
11032.46 1230
11033.45 1132
11034.44 1158
11035.43 1157
11036.43 1195
11037.42 1217
11038.41 1222
11039.40 1232
11040.39 1258
11041.39 1158
11042.38 1211
11043.37 1212
11044.36 1196
11045.36 1249
11046.35 1191
11047.34 1098
11048.34 1157
11049.33 1134
11050.32 1159
11051.31 1097
11052.31 1053
11053.30 1021
11054.29 1085
11055.29 1045
11056.28 1018
11057.27 1002
11058.26 1055
11059.26 1025
11060.25 1007
11061.24 1008
11062.24 1080
11063.23 997
11064.22 1070
11065.22 1056
11066.21 1038
11067.20 1017
11068.20 993
11069.19 908
11070.19 1018
11071.18 983
11072.17 1019
11073.17 1016
11074.16 972
11075.15 1093
11076.15 1032
11077.14 1056
11078.14 1069
11079.13 1047
11080.12 1027
11081.12 992
11082.11 1010
11083.11 1025
11084.10 929
11085.10 940
11086.09 999
11087.08 1044
11088.08 995
11089.07 1032
11090.07 1009
11091.06 983
11092.06 919
11093.05 909
11094.05 981
11095.04 962
11096.04 956
11097.03 949
11098.03 923
11099.02 883
11100.02 932
11101.01 972
11102.01 1008
11103.00 896
11104.00 929
11104.99 977
11105.99 919
11106.98 980
11107.98 890
11108.97 908
11109.97 902
11110.96 879
11111.96 895
11112.95 912
11113.95 889
11114.95 920
11115.94 933
11116.94 908
11117.93 883
11118.93 956
11119.93 909
11120.92 949
11121.92 931
11122.91 951
11123.91 898
11124.91 888
11125.90 880
11126.90 894
11127.89 861
11128.89 927
11129.89 920
11130.88 921
11131.88 873
11132.88 883
11133.87 912
11134.87 923
11135.87 966
11136.86 870
11137.86 902
11138.86 915
11139.85 895
11140.85 861
11141.85 849
11142.84 944
11143.84 921
11144.84 895
11145.83 909
11146.83 898
11147.83 912
11148.83 889
11149.82 956
11150.82 951
11151.82 922
11152.82 900
11153.81 866
11154.81 901
11155.81 923
11156.80 902
11157.80 941
11158.80 898
11159.80 844
11160.80 819
11161.79 822
11162.79 856
11163.79 913
11164.79 860
11165.78 875
11166.78 879
11167.78 862
11168.78 856
11169.78 826
11170.78 818
11171.77 826
11172.77 865
11173.77 937
11174.77 943
11175.77 882
11176.77 907
11177.76 895
11178.76 928
11179.76 952
11180.76 908
11181.76 886
11182.76 825
11183.76 797
11184.75 803
11185.75 825
11186.75 879
11187.75 835
11188.75 825
11189.75 905
11190.75 889
11191.75 947
11192.75 906
11193.75 933
11194.75 941
11195.74 886
11196.74 906
11197.74 866
11198.74 917
11199.74 894
11200.74 897
11201.74 915
11202.74 917
11203.74 875
11204.74 908
11205.74 880
11206.74 801
11207.74 895
11208.74 888
11209.74 949
11210.74 944
11211.74 914
11212.74 900
11213.74 848
11214.74 842
11215.74 913
11216.74 899
11217.74 892
11218.74 862
11219.74 850
11220.74 771
11221.74 798
11222.74 783
11223.74 808
11224.74 918
11225.74 876
11226.74 783
11227.75 764
11228.75 883
11229.75 798
11230.75 833
11231.75 866
11232.75 773
11233.75 853
11234.75 792
11235.75 798
11236.75 792
11237.76 817
11238.76 830
11239.76 848
11240.76 772
11241.76 790
11242.76 823
11243.76 789
11244.76 820
11245.77 812
11246.77 816
11247.77 777
11248.77 804
11249.77 855
11250.77 844
11251.78 753
11252.78 781
11253.78 875
11254.78 839
11255.78 760
11256.79 757
11257.79 801
11258.79 835
11259.79 842
11260.79 792
11261.80 784
11262.80 724
11263.80 720
11264.80 746
11265.81 773
11266.81 781
11267.81 818
11268.81 860
11269.82 786
11270.82 767
11271.82 843
11272.82 823
11273.83 876
11274.83 879
11275.83 810
11276.84 751
11277.84 786
11278.84 801
11279.85 843
11280.85 853
11281.85 850
11282.85 880
11283.86 827
11284.86 901
11285.86 858
11286.87 840
11287.87 885
11288.87 877
11289.88 841
11290.88 823
11291.89 834
11292.89 807
11293.89 824
11294.90 807
11295.90 792
11296.90 781
11297.91 793
11298.91 783
11299.92 736
11300.92 807
11301.92 808
11302.93 797
11303.93 814
11304.94 796
11305.94 823
11306.94 734
11307.95 852
11308.95 747
11309.96 796
11310.96 783
11311.97 777
11312.97 805
11313.98 792
11314.98 833
11315.98 858
11316.99 816
11317.99 792
11319.00 798
11320.00 851
11321.01 877
11322.01 846
11323.02 826
11324.02 789
11325.03 764
11326.03 768
11327.04 795
11328.04 779
11329.05 786
11330.05 723
11331.06 675
11332.07 732
11333.07 798
11334.08 710
11335.08 771
11336.09 774
11337.09 749
11338.10 747
11339.10 768
11340.11 728
11341.12 733
11342.12 788
11343.13 791
11344.13 798
11345.14 726
11346.15 691
11347.15 730
11348.16 759
11349.16 753
11350.17 703
11351.18 705
11352.18 744
11353.19 688
11354.20 716
11355.20 739
11356.21 728
11357.21 724
11358.22 708
11359.23 655
11360.23 722
11361.24 683
11362.25 717
11363.25 759
11364.26 734
11365.27 745
11366.28 749
11367.28 727
11368.29 706
11369.30 751
11370.30 788
11371.31 738
11372.32 680
11373.32 626
11374.33 688
11375.34 680
11376.35 636
11377.35 715
11378.36 760
11379.37 690
11380.38 732
11381.38 685
11382.39 720
11383.40 798
11384.41 720
11385.41 723
11386.42 748
11387.43 753
11388.44 772
11389.45 716
11390.45 776
11391.46 698
11392.47 704
11393.48 710
11394.49 677
11395.49 715
11396.50 660
11397.51 650
11398.52 715
11399.53 678
11400.54 634
11401.55 695
11402.55 652
11403.56 667
11404.57 723
11405.58 679
11406.59 691
11407.60 716
11408.61 723
11409.61 714
11410.62 713
11411.63 679
11412.64 661
11413.65 679
11414.66 707
11415.67 711
11416.68 682
11417.69 712
11418.70 643
11419.71 621
11420.71 651
11421.72 716
11422.73 697
11423.74 670
11424.75 686
11425.76 686
11426.77 714
11427.78 766
11428.79 716
11429.80 692
11430.81 742
11431.82 676
11432.83 727
11433.84 703
11434.85 692
11435.86 653
11436.87 641
11437.88 693
11438.89 682
11439.90 716
11440.91 708
11441.92 703
11442.93 733
11443.94 712
11444.95 678
11445.96 674
11446.97 671
11447.98 642
11448.99 626
11450.00 657
11451.01 684
11452.03 692
11453.04 670
11454.05 690
11455.06 737
11456.07 722
11457.08 660
11458.09 731
11459.10 781
11460.11 696
11461.12 721
11462.14 653
11463.15 742
11464.16 685
11465.17 680
11466.18 747
11467.19 721
11468.20 713
11469.21 715
11470.23 707
11471.24 684
11472.25 721
11473.26 750
11474.27 737
11475.28 725
11476.30 676
11477.31 736
11478.32 711
11479.33 749
11480.34 700
11481.36 711
11482.37 800
11483.38 716
11484.39 757
11485.40 712
11486.42 773
11487.43 792
11488.44 725
11489.45 742
11490.47 762
11491.48 766
11492.49 744
11493.50 740
11494.52 767
11495.53 697
11496.54 718
11497.55 689
11498.57 732
11499.58 701
11500.59 719
11501.61 765
11502.62 710
11503.63 675
11504.64 707
11505.66 716
11506.67 697
11507.68 708
11508.70 751
11509.71 710
11510.72 683
11511.74 679
11512.75 717
11513.76 801
11514.78 794
11515.79 764
11516.80 788
11517.82 790
11518.83 723
11519.84 702
11520.86 735
11521.87 796
11522.89 760
11523.90 694
11524.91 752
11525.93 771
11526.94 744
11527.96 734
11528.97 776
11529.98 725
11531.00 706
11532.01 834
11533.03 796
11534.04 811
11535.06 798
11536.07 772
11537.08 777
11538.10 782
11539.11 768
11540.13 811
11541.14 761
11542.16 721
11543.17 811
11544.19 725
11545.20 750
11546.22 793
11547.23 775
11548.25 722
11549.26 817
11550.28 803
11551.29 819
11552.31 761
11553.32 753
11554.34 832
11555.35 777
11556.37 813
11557.38 880
11558.40 855
11559.41 887
11560.43 873
11561.45 911
11562.46 916
11563.48 914
11564.49 928
11565.51 835
11566.52 875
11567.54 903
11568.56 895
11569.57 947
11570.59 927
11571.60 881
11572.62 912
11573.64 893
11574.65 887
11575.67 943
11576.68 965
11577.70 935
11578.72 940
11579.73 902
11580.75 931
11581.77 1029
11582.78 997
11583.80 995
11584.82 1076
11585.83 1068
11586.85 1133
11587.87 1082
11588.88 1070
11589.90 1171
11590.92 1098
11591.93 1154
11592.95 1124
11593.97 1084
11594.98 1146
11596.00 1152
11597.02 1236
11598.03 1265
11599.05 1281
11600.07 1375
11601.09 1467
11602.10 1625
11603.12 1709
11604.14 1810
11605.16 1964
11606.17 1997
11607.19 2129
11608.21 2171
11609.23 1955
11610.24 1729
11611.26 1698
11612.28 1584
11613.30 1503
11614.32 1387
11615.33 1311
11616.35 1285
11617.37 1209
11618.39 1162
11619.41 1179
11620.42 1249
11621.44 1262
11622.46 1336
11623.48 1279
11624.50 1219
11625.51 1221
11626.53 1188
11627.55 1196
11628.57 1106
11629.59 1102
11630.61 1075
11631.63 1034
11632.64 946
11633.66 1012
11634.68 1084
11635.70 1026
11636.72 990
11637.74 956
11638.76 948
11639.78 916
11640.80 901
11641.81 975
11642.83 959
11643.85 969
11644.87 949
11645.89 940
11646.91 946
11647.93 842
11648.95 892
11649.97 962
11650.99 916
11652.01 867
11653.03 891
11654.05 880
11655.07 792
11656.09 823
11657.11 864
11658.13 897
11659.15 855
11660.17 853
11661.19 875
11662.21 858
11663.23 862
11664.25 839
11665.27 829
11666.29 890
11667.31 845
11668.33 797
11669.35 838
11670.37 868
11671.39 803
11672.41 822
11673.43 851
11674.45 791
11675.47 858
11676.49 822
11677.51 845
11678.53 890
11679.55 859
11680.57 873
11681.59 881
11682.61 916
11683.64 963
11684.66 964
11685.68 926
11686.70 858
11687.72 887
11688.74 849
11689.76 894
11690.78 854
11691.80 864
11692.83 885
11693.85 867
11694.87 879
11695.89 838
11696.91 844
11697.93 889
11698.95 818
11699.98 892
11701.00 845
11702.02 902
11703.04 894
11704.06 813
11705.08 816
11706.11 768
11707.13 868
11708.15 778
11709.17 798
11710.19 863
11711.22 868
11712.24 870
11713.26 852
11714.28 800
11715.31 825
11716.33 826
11717.35 803
11718.37 800
11719.40 893
11720.42 796
11721.44 819
11722.46 838
11723.49 792
11724.51 792
11725.53 787
11726.55 774
11727.58 787
11728.60 741
11729.62 881
11730.65 846
11731.67 787
11732.69 775
11733.71 783
11734.74 736
11735.76 742
11736.78 785
11737.81 761
11738.83 743
11739.85 734
11740.88 730
11741.90 753
11742.92 732
11743.95 789
11744.97 753
11746.00 743
11747.02 738
11748.04 754
11749.07 756
11750.09 758
11751.11 760
11752.14 762
11753.16 760
11754.19 778
11755.21 775
11756.23 755
11757.26 720
11758.28 731
11759.31 788
11760.33 765
11761.36 712
11762.38 774
11763.40 777
11764.43 730
11765.45 735
11766.48 691
11767.50 765
11768.53 769
11769.55 728
11770.58 666
11771.60 714
11772.63 717
11773.65 738
11774.68 724
11775.70 720
11776.73 758
11777.75 687
11778.78 717
11779.80 685
11780.83 733
11781.85 744
11782.88 725
11783.90 731
11784.93 701
11785.95 739
11786.98 748
11788.00 765
11789.03 723
11790.05 746
11791.08 785
11792.11 782
11793.13 752
11794.16 719
11795.18 745
11796.21 709
11797.23 718
11798.26 736
11799.29 766
11800.31 752
11801.34 746
11802.36 705
11803.39 705
11804.42 689
11805.44 780
11806.47 752
11807.50 727
11808.52 774
11809.55 717
11810.57 703
11811.60 683
11812.63 676
11813.65 699
11814.68 725
11815.71 739
11816.73 786
11817.76 710
11818.79 726
11819.81 715
11820.84 745
11821.87 722
11822.90 713
11823.92 731
11824.95 718
11825.98 706
11827.00 691
11828.03 794
11829.06 792
11830.09 755
11831.11 828
11832.14 785
11833.17 776
11834.20 772
11835.22 748
11836.25 802
11837.28 813
11838.31 746
11839.33 785
11840.36 732
11841.39 748
11842.42 802
11843.45 731
11844.47 741
11845.50 780
11846.53 769
11847.56 744
11848.59 766
11849.61 804
11850.64 766
11851.67 804
11852.70 834
11853.73 789
11854.75 821
11855.78 856
11856.81 851
11857.84 835
11858.87 829
11859.90 796
11860.93 817
11861.95 779
11862.98 801
11864.01 810
11865.04 792
11866.07 809
11867.10 834
11868.13 863
11869.16 874
11870.19 783
11871.21 848
11872.24 838
11873.27 845
11874.30 838
11875.33 823
11876.36 870
11877.39 833
11878.42 809
11879.45 836
11880.48 799
11881.51 753
11882.54 874
11883.57 887
11884.60 926
11885.63 830
11886.66 849
11887.69 895
11888.72 868
11889.75 880
11890.78 876
11891.81 931
11892.84 902
11893.87 954
11894.90 916
11895.93 900
11896.96 962
11897.99 945
11899.02 930
11900.05 907
11901.08 971
11902.11 943
11903.14 934
11904.17 1053
11905.20 1105
11906.23 1125
11907.26 1047
11908.29 1083
11909.32 1091
11910.35 1035
11911.38 1047
11912.42 1121
11913.45 1066
11914.48 1059
11915.51 1011
11916.54 975
11917.57 1065
11918.60 977
11919.63 1024
11920.66 1038
11921.70 1044
11922.73 1122
11923.76 1094
11924.79 1123
11925.82 1062
11926.85 1095
11927.88 1136
11928.92 1055
11929.95 1108
11930.98 1081
11932.01 1053
11933.04 1128
11934.07 1188
11935.11 1201
11936.14 1329
11937.17 1323
11938.20 1331
11939.23 1250
11940.27 1299
11941.30 1289
11942.33 1243
11943.36 1255
11944.40 1150
11945.43 1097
11946.46 1130
11947.49 1107
11948.53 1129
11949.56 1081
11950.59 1116
11951.62 1199
11952.66 1195
11953.69 1107
11954.72 1128
11955.75 1185
11956.79 1103
11957.82 1094
11958.85 1129
11959.88 1118
11960.92 1144
11961.95 1003
11962.98 1052
11964.02 993
11965.05 1023
11966.08 991
11967.12 949
11968.15 980
11969.18 934
11970.22 952
11971.25 924
11972.28 929
11973.32 995
11974.35 964
11975.38 965
11976.42 883
11977.45 966
11978.49 969
11979.52 907
11980.55 939
11981.59 987
11982.62 925
11983.66 964
11984.69 977
11985.72 953
11986.76 973
11987.79 1079
11988.83 1017
11989.86 980
11990.89 947
11991.93 948
11992.96 980
11994.00 978
11995.03 896
11996.07 983
11997.10 969
11998.14 965
11999.17 900
12000.20 907
12001.24 935
12002.27 956
12003.31 923
12004.34 904
12005.38 900
12006.41 886
12007.45 900
12008.48 883
12009.52 873
12010.55 905
12011.59 867
12012.62 926
12013.66 955
12014.70 949
12015.73 905
12016.77 892
12017.80 908
12018.84 912
12019.87 976
12020.91 961
12021.94 931
12022.98 927
12024.02 962
12025.05 912
12026.09 1018
12027.12 985
12028.16 957
12029.19 942
12030.23 891
12031.27 933
12032.30 904
12033.34 916
12034.37 886
12035.41 953
12036.45 925
12037.48 919
12038.52 940
12039.56 871
12040.59 905
12041.63 923
12042.67 869
12043.70 888
12044.74 864
12045.78 940
12046.81 905
12047.85 911
12048.89 889
12049.92 914
12050.96 913
12052.00 899
12053.03 891
12054.07 870
12055.11 904
12056.14 837
12057.18 870
12058.22 859
12059.26 874
12060.29 879
12061.33 904
12062.37 861
12063.41 853
12064.44 833
12065.48 837
12066.52 935
12067.56 890
12068.59 886
12069.63 832
12070.67 840
12071.71 823
12072.74 871
12073.78 842
12074.82 865
12075.86 843
12076.90 807
12077.93 860
12078.97 839
12080.01 860
12081.05 910
12082.09 874
12083.13 842
12084.16 830
12085.20 797
12086.24 842
12087.28 784
12088.32 878
12089.36 923
12090.39 847
12091.43 790
12092.47 862
12093.51 858
12094.55 821
12095.59 777
12096.63 786
12097.67 821
12098.70 792
12099.74 772
12100.78 780
12101.82 819
12102.86 887
12103.90 882
12104.94 798
12105.98 829
12107.02 834
12108.06 814
12109.10 853
12110.14 840
12111.18 766
12112.22 822
12113.25 857
12114.29 879
12115.33 822
12116.37 851
12117.41 813
12118.45 750
12119.49 782
12120.53 778
12121.57 790
12122.61 769
12123.65 819
12124.69 848
12125.73 848
12126.77 756
12127.81 729
12128.85 793
12129.89 766
12130.93 743
12131.97 776
12133.02 772
12134.06 765
12135.10 757
12136.14 747
12137.18 798
12138.22 788
12139.26 795
12140.30 737
12141.34 747
12142.38 742
12143.42 782
12144.46 771
12145.50 776
12146.54 769
12147.59 770
12148.63 765
12149.67 757
12150.71 693
12151.75 693
12152.79 707
12153.83 722
12154.87 724
12155.92 752
12156.96 738
12158.00 731
12159.04 751
12160.08 729
12161.12 722
12162.17 759
12163.21 729
12164.25 740
12165.29 686
12166.33 694
12167.37 743
12168.42 745
12169.46 698
12170.50 675
12171.54 683
12172.58 719
12173.63 711
12174.67 641
12175.71 685
12176.75 679
12177.80 708
12178.84 773
12179.88 796
12180.92 650
12181.97 686
12183.01 733
12184.05 727
12185.09 755
12186.14 773
12187.18 746
12188.22 710
12189.26 671
12190.31 661
12191.35 735
12192.39 692
12193.44 672
12194.48 691
12195.52 702
12196.57 669
12197.61 657
12198.65 655
12199.70 662
12200.74 684
12201.78 723
12202.83 702
12203.87 644
12204.91 681
12205.96 711
12207.00 704
12208.04 687
12209.09 665
12210.13 733
12211.17 736
12212.22 702
12213.26 690
12214.31 621
12215.35 707
12216.39 695
12217.44 710
12218.48 680
12219.53 668
12220.57 654
12221.61 684
12222.66 688
12223.70 642
12224.75 666
12225.79 689
12226.84 718
12227.88 691
12228.93 696
12229.97 702
12231.01 690
12232.06 706
12233.10 706
12234.15 716
12235.19 758
12236.24 745
12237.28 671
12238.33 693
12239.37 670
12240.42 693
12241.46 652
12242.51 680
12243.55 682
12244.60 690
12245.64 678
12246.69 631
12247.74 643
12248.78 636
12249.83 654
12250.87 664
12251.92 659
12252.96 695
12254.01 633
12255.05 636
12256.10 631
12257.15 659
12258.19 672
12259.24 641
12260.28 699
12261.33 719
12262.37 726
12263.42 683
12264.47 674
12265.51 700
12266.56 649
12267.61 668
12268.65 663
12269.70 624
12270.74 682
12271.79 630
12272.84 685
12273.88 671
12274.93 617
12275.98 663
12277.02 636
12278.07 635
12279.12 653
12280.16 702
12281.21 646
12282.26 643
12283.30 650
12284.35 700
12285.40 676
12286.44 627
12287.49 613
12288.54 617
12289.59 651
12290.63 733
12291.68 685
12292.73 643
12293.77 677
12294.82 609
12295.87 644
12296.92 604
12297.96 656
12299.01 638
12300.06 686
12301.11 625
12302.15 602
12303.20 629
12304.25 642
12305.30 631
12306.35 631
12307.39 658
12308.44 599
12309.49 627
12310.54 617
12311.59 619
12312.63 605
12313.68 667
12314.73 663
12315.78 663
12316.83 639
12317.88 644
12318.92 640
12319.97 643
12321.02 623
12322.07 606
12323.12 584
12324.17 627
12325.21 650
12326.26 618
12327.31 620
12328.36 661
12329.41 649
12330.46 601
12331.51 625
12332.56 631
12333.61 643
12334.65 628
12335.70 534
12336.75 593
12337.80 621
12338.85 652
12339.90 624
12340.95 614
12342.00 603
12343.05 656
12344.10 663
12345.15 601
12346.20 634
12347.25 575
12348.30 616
12349.35 620
12350.40 584
12351.45 569
12352.50 592
12353.55 621
12354.60 568
12355.65 565
12356.70 575
12357.75 621
12358.80 607
12359.85 604
12360.90 624
12361.95 635
12363.00 621
12364.05 588
12365.10 618
12366.15 569
12367.20 603
12368.25 628
12369.30 625
12370.35 585
12371.40 609
12372.45 606
12373.50 585
12374.55 589
12375.60 592
12376.65 642
12377.70 635
12378.76 620
12379.81 604
12380.86 603
12381.91 640
12382.96 582
12384.01 577
12385.06 536
12386.11 574
12387.17 587
12388.22 612
12389.27 628
12390.32 638
12391.37 628
12392.42 627
12393.47 600
12394.53 619
12395.58 605
12396.63 581
12397.68 608
12398.73 634
12399.78 620
12400.84 641
12401.89 632
12402.94 620
12403.99 667
12405.04 601
12406.10 615
12407.15 661
12408.20 624
12409.25 637
12410.31 665
12411.36 648
12412.41 610
12413.46 617
12414.51 657
12415.57 683
12416.62 676
12417.67 661
12418.72 660
12419.78 616
12420.83 643
12421.88 674
12422.94 641
12423.99 660
12425.04 639
12426.09 662
12427.15 670
12428.20 634
12429.25 641
12430.31 687
12431.36 620
12432.41 639
12433.47 592
12434.52 619
12435.57 610
12436.63 640
12437.68 647
12438.73 662
12439.79 687
12440.84 690
12441.89 700
12442.95 683
12444.00 658
12445.06 643
12446.11 618
12447.16 664
12448.22 642
12449.27 640
12450.33 661
12451.38 609
12452.43 562
12453.49 660
12454.54 614
12455.60 595
12456.65 589
12457.70 620
12458.76 624
12459.81 656
12460.87 582
12461.92 613
12462.98 670
12464.03 606
12465.09 576
12466.14 630
12467.19 610
12468.25 602
12469.30 629
12470.36 689
12471.41 670
12472.47 653
12473.52 692
12474.58 658
12475.63 630
12476.69 654
12477.74 623
12478.80 612
12479.85 559
12480.91 635
12481.97 680
12483.02 684
12484.08 590
12485.13 625
12486.19 667
12487.24 701
12488.30 684
12489.35 643
12490.41 677
12491.47 659
12492.52 663
12493.58 663
12494.63 693
12495.69 722
12496.74 735
12497.80 742
12498.86 725
12499.91 730
12500.97 888
12502.03 920
12503.08 904
12504.14 809
12505.19 802
12506.25 810
12507.31 808
12508.36 790
12509.42 738
12510.48 742
12511.53 710
12512.59 653
12513.65 625
12514.70 620
12515.76 645
12516.82 658
12517.87 666
12518.93 649
12519.99 639
12521.04 621
12522.10 640
12523.16 661
12524.22 634
12525.27 614
12526.33 660
12527.39 656
12528.44 554
12529.50 597
12530.56 667
12531.62 630
12532.67 684
12533.73 700
12534.79 624
12535.85 650
12536.90 587
12537.96 593
12539.02 655
12540.08 621
12541.14 613
12542.19 568
12543.25 570
12544.31 535
12545.37 543
12546.43 611
12547.48 534
12548.54 599
12549.60 581
12550.66 585
12551.72 587
12552.77 624
12553.83 656
12554.89 617
12555.95 618
12557.01 652
12558.07 624
12559.13 594
12560.18 590
12561.24 603
12562.30 630
12563.36 579
12564.42 605
12565.48 573
12566.54 594
12567.60 606
12568.65 637
12569.71 611
12570.77 604
12571.83 578
12572.89 631
12573.95 580
12575.01 633
12576.07 643
12577.13 681
12578.19 709
12579.25 680
12580.31 661
12581.37 652
12582.43 695
12583.49 749
12584.55 722
12585.60 703
12586.66 662
12587.72 667
12588.78 668
12589.84 602
12590.90 615
12591.96 621
12593.02 644
12594.08 623
12595.14 713
12596.20 651
12597.26 629
12598.32 625
12599.39 619
12600.45 638
12601.51 663
12602.57 616
12603.63 628
12604.69 592
12605.75 591
12606.81 629
12607.87 599
12608.93 533
12609.99 608
12611.05 590
12612.11 614
12613.17 658
12614.23 612
12615.30 630
12616.36 630
12617.42 602
12618.48 603
12619.54 608
12620.60 620
12621.66 613
12622.72 537
12623.78 559
12624.85 685
12625.91 607
12626.97 580
12628.03 624
12629.09 622
12630.15 593
12631.22 610
12632.28 570
12633.34 551
12634.40 623
12635.46 611
12636.52 569
12637.59 577
12638.65 566
12639.71 560
12640.77 534
12641.83 573
12642.90 534
12643.96 538
12645.02 535
12646.08 537
12647.14 548
12648.21 576
12649.27 585
12650.33 620
12651.39 558
12652.46 556
12653.52 568
12654.58 569
12655.65 525
12656.71 566
12657.77 605
12658.83 618
12659.90 595
12660.96 543
12662.02 568
12663.09 601
12664.15 625
12665.21 640
12666.27 584
12667.34 580
12668.40 596
12669.46 565
12670.53 610
12671.59 581
12672.65 569
12673.72 587
12674.78 593
12675.84 556
12676.91 556
12677.97 593
12679.04 569
12680.10 586
12681.16 556
12682.23 565
12683.29 586
12684.35 586
12685.42 624
12686.48 607
12687.55 627
12688.61 583
12689.67 597
12690.74 565
12691.80 572
12692.87 566
12693.93 593
12695.00 590
12696.06 587
12697.12 573
12698.19 587
12699.25 570
12700.32 573
12701.38 585
12702.45 583
12703.51 597
12704.58 623
12705.64 611
12706.71 603
12707.77 567
12708.84 576
12709.90 569
12710.97 595
12712.03 607
12713.10 610
12714.16 595
12715.23 628
12716.29 663
12717.36 567
12718.42 611
12719.49 569
12720.55 596
12721.62 638
12722.68 557
12723.75 622
12724.81 593
12725.88 624
12726.95 600
12728.01 558
12729.08 584
12730.14 619
12731.21 612
12732.28 579
12733.34 545
12734.41 594
12735.47 588
12736.54 599
12737.61 589
12738.67 538
12739.74 560
12740.80 584
12741.87 592
12742.94 553
12744.00 590
12745.07 586
12746.14 561
12747.20 529
12748.27 521
12749.34 581
12750.40 607
12751.47 530
12752.54 554
12753.60 507
12754.67 534
12755.74 622
12756.80 598
12757.87 574
12758.94 521
12760.00 628
12761.07 551
12762.14 565
12763.21 640
12764.27 556
12765.34 562
12766.41 626
12767.47 575
12768.54 568
12769.61 644
12770.68 574
12771.74 570
12772.81 540
12773.88 574
12774.95 587
12776.02 596
12777.08 529
12778.15 550
12779.22 531
12780.29 571
12781.35 579
12782.42 496
12783.49 493
12784.56 532
12785.63 584
12786.70 551
12787.76 594
12788.83 545
12789.90 541
12790.97 559
12792.04 552
12793.11 496
12794.17 563
12795.24 550
12796.31 531
12797.38 468
12798.45 533
12799.52 530
12800.59 556
12801.65 553
12802.72 505
12803.79 509
12804.86 588
12805.93 564
12807.00 539
12808.07 567
12809.14 586
12810.21 547
12811.28 571
12812.34 539
12813.41 599
12814.48 593
12815.55 584
12816.62 567
12817.69 533
12818.76 574
12819.83 605
12820.90 587
12821.97 550
12823.04 593
12824.11 587
12825.18 591
12826.25 541
12827.32 544
12828.39 576
12829.46 585
12830.53 577
12831.60 545
12832.67 595
12833.74 559
12834.81 617
12835.88 569
12836.95 583
12838.02 622
12839.09 545
12840.16 589
12841.23 603
12842.30 541
12843.37 559
12844.44 580
12845.51 544
12846.58 569
12847.66 532
12848.73 527
12849.80 532
12850.87 537
12851.94 548
12853.01 552
12854.08 526
12855.15 543
12856.22 538
12857.29 532
12858.36 509
12859.44 522
12860.51 524
12861.58 520
12862.65 546
12863.72 592
12864.79 561
12865.86 565
12866.94 487
12868.01 504
12869.08 562
12870.15 526
12871.22 484
12872.29 515
12873.37 547
12874.44 510
12875.51 517
12876.58 535
12877.65 543
12878.73 486
12879.80 474
12880.87 515
12881.94 482
12883.01 511
12884.09 511
12885.16 463
12886.23 500
12887.30 511
12888.38 514
12889.45 480
12890.52 505
12891.59 507
12892.67 535
12893.74 522
12894.81 517
12895.88 483
12896.96 448
12898.03 480
12899.10 500
12900.18 502
12901.25 475
12902.32 495
12903.39 502
12904.47 496
12905.54 504
12906.61 457
12907.69 458
12908.76 523
12909.83 541
12910.91 568
12911.98 519
12913.05 538
12914.13 510
12915.20 496
12916.28 488
12917.35 508
12918.42 496
12919.50 517
12920.57 514
12921.64 475
12922.72 479
12923.79 534
12924.87 485
12925.94 498
12927.01 523
12928.09 501
12929.16 508
12930.24 457
12931.31 465
12932.38 446
12933.46 509
12934.53 476
12935.61 502
12936.68 524
12937.76 497
12938.83 475
12939.91 481
12940.98 529
12942.05 456
12943.13 490
12944.20 491
12945.28 494
12946.35 460
12947.43 488
12948.50 577
12949.58 531
12950.65 518
12951.73 489
12952.80 453
12953.88 494
12954.95 455
12956.03 425
12957.10 465
12958.18 518
12959.26 507
12960.33 448
12961.41 471
12962.48 459
12963.56 471
12964.63 494
12965.71 485
12966.78 457
12967.86 484
12968.94 498
12970.01 482
12971.09 444
12972.16 435
12973.24 499
12974.32 433
12975.39 506
12976.47 445
12977.54 498
12978.62 479
12979.70 498
12980.77 531
12981.85 511
12982.93 509
12984.00 538
12985.08 471
12986.15 491
12987.23 519
12988.31 511
12989.38 456
12990.46 474
12991.54 492
12992.61 520
12993.69 492
12994.77 501
12995.85 489
12996.92 468
12998.00 486
12999.08 479
13000.15 516
13001.23 540
13002.31 495
13003.38 504
13004.46 531
13005.54 524
13006.62 485
13007.69 493
13008.77 479
13009.85 536
13010.93 507
13012.00 473
13013.08 470
13014.16 529
13015.24 498
13016.32 486
13017.39 496
13018.47 488
13019.55 492
13020.63 530
13021.70 483
13022.78 503
13023.86 489
13024.94 499
13026.02 518
13027.10 518
13028.17 535
13029.25 500
13030.33 492
13031.41 539
13032.49 515
13033.57 519
13034.64 522
13035.72 470
13036.80 498
13037.88 485
13038.96 505
13040.04 554
13041.12 480
13042.19 483
13043.27 491
13044.35 521
13045.43 489
13046.51 517
13047.59 477
13048.67 514
13049.75 559
13050.83 530
13051.91 498
13052.99 496
13054.06 472
13055.14 522
13056.22 521
13057.30 523
13058.38 554
13059.46 462
13060.54 517
13061.62 495
13062.70 481
13063.78 500
13064.86 497
13065.94 540
13067.02 589
13068.10 547
13069.18 518
13070.26 479
13071.34 469
13072.42 505
13073.50 519
13074.58 546
13075.66 549
13076.74 549
13077.82 493
13078.90 513
13079.98 445
13081.06 450
13082.14 451
13083.22 432
13084.30 461
13085.38 457
13086.47 507
13087.55 494
13088.63 510
13089.71 469
13090.79 485
13091.87 468
13092.95 496
13094.03 456
13095.11 492
13096.19 520
13097.27 474
13098.36 474
13099.44 501
13100.52 468
13101.60 458
13102.68 468
13103.76 462
13104.84 516
13105.93 469
13107.01 505
13108.09 498
13109.17 492
13110.25 495
13111.33 491
13112.42 503
13113.50 524
13114.58 501
13115.66 486
13116.74 464
13117.82 535
13118.91 499
13119.99 506
13121.07 501
13122.15 530
13123.23 530
13124.32 544
13125.40 459
13126.48 455
13127.56 507
13128.65 507
13129.73 529
13130.81 517
13131.89 458
13132.98 507
13134.06 490
13135.14 464
13136.22 471
13137.31 475
13138.39 460
13139.47 486
13140.56 498
13141.64 501
13142.72 449
13143.81 482
13144.89 469
13145.97 459
13147.05 474
13148.14 479
13149.22 498
13150.30 487
13151.39 412
13152.47 473
13153.55 484
13154.64 481
13155.72 469
13156.81 468
13157.89 471
13158.97 420
13160.06 461
13161.14 405
13162.22 429
13163.31 526
13164.39 540
13165.48 506
13166.56 445
13167.64 434
13168.73 455
13169.81 463
13170.90 452
13171.98 444
13173.06 483
13174.15 419
13175.23 415
13176.32 473
13177.40 439
13178.49 425
13179.57 476
13180.66 435
13181.74 472
13182.82 480
13183.91 498
13184.99 465
13186.08 477
13187.16 483
13188.25 459
13189.33 464
13190.42 492
13191.50 432
13192.59 459
13193.67 459
13194.76 456
13195.84 476
13196.93 508
13198.01 508
13199.10 466
13200.19 532
13201.27 494
13202.36 499
13203.44 483
13204.53 490
13205.61 497
13206.70 465
13207.78 438
13208.87 460
13209.96 498
13211.04 464
13212.13 482
13213.21 506
13214.30 482
13215.38 501
13216.47 522
13217.56 495
13218.64 531
13219.73 481
13220.82 532
13221.90 511
13222.99 462
13224.07 454
13225.16 493
13226.25 483
13227.33 478
13228.42 505
13229.51 497
13230.59 430
13231.68 486
13232.77 508
13233.85 520
13234.94 508
13236.03 530
13237.11 501
13238.20 542
13239.29 507
13240.38 458
13241.46 502
13242.55 454
13243.64 519
13244.72 456
13245.81 491
13246.90 509
13247.99 488
13249.07 484
13250.16 531
13251.25 504
13252.34 448
13253.42 455
13254.51 509
13255.60 503
13256.69 516
13257.77 487
13258.86 485
13259.95 464
13261.04 515
13262.13 545
13263.21 546
13264.30 519
13265.39 486
13266.48 523
13267.57 454
13268.65 502
13269.74 516
13270.83 516
13271.92 482
13273.01 498
13274.10 530
13275.18 488
13276.27 531
13277.36 527
13278.45 509
13279.54 506
13280.63 511
13281.72 536
13282.80 499
13283.89 522
13284.98 530
13286.07 492
13287.16 508
13288.25 527
13289.34 480
13290.43 520
13291.52 544
13292.61 545
13293.69 515
13294.78 529
13295.87 554
13296.96 533
13298.05 578
13299.14 532
13300.23 580
13301.32 636
13302.41 555
13303.50 553
13304.59 557
13305.68 592
13306.77 563
13307.86 593
13308.95 538
13310.04 557
13311.13 530
13312.22 507
13313.31 527
13314.40 547
13315.49 555
13316.58 588
13317.67 559
13318.76 593
13319.85 565
13320.94 544
13322.03 504
13323.12 527
13324.21 567
13325.30 545
13326.39 597
13327.48 545
13328.57 521
13329.66 580
13330.75 571
13331.85 557
13332.94 564
13334.03 597
13335.12 564
13336.21 530
13337.30 510
13338.39 537
13339.48 543
13340.57 491
13341.66 515
13342.76 583
13343.85 613
13344.94 622
13346.03 565
13347.12 538
13348.21 576
13349.30 557
13350.40 556
13351.49 595
13352.58 611
13353.67 564
13354.76 569
13355.85 576
13356.95 545
13358.04 542
13359.13 560
13360.22 598
13361.31 614
13362.41 606
13363.50 587
13364.59 619
13365.68 630
13366.77 623
13367.87 604
13368.96 620
13370.05 655
13371.14 604
13372.24 589
13373.33 580
13374.42 540
13375.51 600
13376.61 558
13377.70 623
13378.79 639
13379.88 626
13380.98 622
13382.07 589
13383.16 620
13384.26 608
13385.35 593
13386.44 598
13387.54 576
13388.63 634
13389.72 611
13390.81 596
13391.91 610
13393.00 561
13394.09 598
13395.19 576
13396.28 605
13397.37 623
13398.47 555
13399.56 575
13400.66 520
13401.75 576
13402.84 589
13403.94 606
13405.03 563
13406.12 530
13407.22 536
13408.31 534
13409.41 512
13410.50 535
13411.59 536
13412.69 557
13413.78 539
13414.88 590
13415.97 598
13417.07 572
13418.16 568
13419.25 566
13420.35 610
13421.44 597
13422.54 598
13423.63 612
13424.73 581
13425.82 485
13426.92 535
13428.01 544
13429.11 535
13430.20 549
13431.29 570
13432.39 590
13433.48 556
13434.58 524
13435.67 560
13436.77 590
13437.86 616
13438.96 552
13440.06 571
13441.15 549
13442.25 611
13443.34 592
13444.44 595
13445.53 577
13446.63 641
13447.72 629
13448.82 643
13449.91 625
13451.01 595
13452.11 579
13453.20 612
13454.30 556
13455.39 580
13456.49 591
13457.59 623
13458.68 626
13459.78 614
13460.87 595
13461.97 568
13463.07 582
13464.16 594
13465.26 531
13466.35 589
13467.45 589
13468.55 625
13469.64 602
13470.74 606
13471.84 574
13472.93 562
13474.03 580
13475.13 635
13476.22 605
13477.32 666
13478.42 632
13479.51 579
13480.61 575
13481.71 565
13482.80 602
13483.90 582
13485.00 611
13486.10 562
13487.19 613
13488.29 643
13489.39 599
13490.48 609
13491.58 612
13492.68 586
13493.78 600
13494.87 652
13495.97 609
13497.07 619
13498.17 628
13499.26 607
13500.36 674
13501.46 680
13502.56 628
13503.65 618
13504.75 640
13505.85 721
13506.95 643
13508.05 708
13509.14 708
13510.24 652
13511.34 667
13512.44 645
13513.54 635
13514.64 676
13515.73 641
13516.83 582
13517.93 663
13519.03 643
13520.13 562
13521.23 653
13522.32 636
13523.42 596
13524.52 566
13525.62 548
13526.72 622
13527.82 602
13528.92 655
13530.02 601
13531.12 549
13532.21 576
13533.31 554
13534.41 597
13535.51 562
13536.61 576
13537.71 551
13538.81 577
13539.91 581
13541.01 569
13542.11 579
13543.21 560
13544.31 585
13545.41 548
13546.50 539
13547.60 580
13548.70 555
13549.80 558
13550.90 590
13552.00 556
13553.10 577
13554.20 578
13555.30 573
13556.40 554
13557.50 559
13558.60 532
13559.70 589
13560.80 536
13561.90 573
13563.00 588
13564.10 565
13565.20 566
13566.30 578
13567.41 579
13568.51 597
13569.61 535
13570.71 560
13571.81 571
13572.91 595
13574.01 546
13575.11 515
13576.21 585
13577.31 585
13578.41 539
13579.51 559
13580.61 597
13581.71 559
13582.82 576
13583.92 588
13585.02 566
13586.12 580
13587.22 592
13588.32 556
13589.42 538
13590.52 572
13591.63 546
13592.73 577
13593.83 624
13594.93 555
13596.03 536
13597.13 532
13598.24 536
13599.34 606
13600.44 553
13601.54 558
13602.64 588
13603.74 537
13604.85 551
13605.95 628
13607.05 556
13608.15 548
13609.25 592
13610.36 633
13611.46 655
13612.56 589
13613.66 575
13614.77 527
13615.87 541
13616.97 555
13618.07 586
13619.18 599
13620.28 550
13621.38 574
13622.48 562
13623.59 630
13624.69 556
13625.79 572
13626.89 577
13628.00 579
13629.10 624
13630.20 610
13631.31 607
13632.41 583
13633.51 650
13634.62 654
13635.72 602
13636.82 590
13637.93 561
13639.03 590
13640.13 650
13641.24 600
13642.34 579
13643.44 617
13644.55 580
13645.65 638
13646.75 597
13647.86 634
13648.96 592
13650.06 610
13651.17 618
13652.27 633
13653.38 547
13654.48 637
13655.58 626
13656.69 584
13657.79 547
13658.90 593
13660.00 587
13661.10 572
13662.21 621
13663.31 655
13664.42 607
13665.52 560
13666.63 571
13667.73 623
13668.84 619
13669.94 609
13671.04 564
13672.15 600
13673.25 588
13674.36 598
13675.46 639
13676.57 619
13677.67 608
13678.78 578
13679.88 590
13680.99 603
13682.09 624
13683.20 574
13684.30 619
13685.41 602
13686.51 608
13687.62 618
13688.72 601
13689.83 574
13690.94 585
13692.04 583
13693.15 603
13694.25 586
13695.36 584
13696.46 637
13697.57 556
13698.67 617
13699.78 601
13700.89 635
13701.99 628
13703.10 638
13704.20 624
13705.31 575
13706.42 590
13707.52 635
13708.63 638
13709.73 626
13710.84 643
13711.95 684
13713.05 710
13714.16 639
13715.27 570
13716.37 686
13717.48 696
13718.59 658
13719.69 649
13720.80 664
13721.91 657
13723.01 677
13724.12 674
13725.23 662
13726.33 723
13727.44 669
13728.55 719
13729.65 712
13730.76 673
13731.87 728
13732.98 697
13734.08 717
13735.19 759
13736.30 753
13737.40 730
13738.51 735
13739.62 743
13740.73 677
13741.83 738
13742.94 733
13744.05 779
13745.16 771
13746.26 703
13747.37 741
13748.48 758
13749.59 761
13750.70 758
13751.80 747
13752.91 755
13754.02 742
13755.13 775
13756.24 727
13757.34 694
13758.45 706
13759.56 763
13760.67 779
13761.78 810
13762.88 787
13763.99 816
13765.10 806
13766.21 792
13767.32 818
13768.43 813
13769.54 859
13770.64 815
13771.75 825
13772.86 894
13773.97 973
13775.08 972
13776.19 1000
13777.30 1000
13778.41 1024
13779.52 1055
13780.62 1090
13781.73 1021
13782.84 1002
13783.95 1012
13785.06 1016
13786.17 980
13787.28 993
13788.39 970
13789.50 855
13790.61 844
13791.72 782
13792.83 795
13793.94 802
13795.05 770
13796.16 789
13797.27 763
13798.38 768
13799.49 783
13800.60 748
13801.71 756
13802.82 750
13803.93 781
13805.04 806
13806.15 785
13807.26 772
13808.37 793
13809.48 822
13810.59 768
13811.70 715
13812.81 753
13813.92 757
13815.03 713
13816.14 729
13817.25 784
13818.36 741
13819.47 839
13820.58 837
13821.69 766
13822.80 732
13823.91 722
13825.02 756
13826.13 751
13827.25 701
13828.36 732
13829.47 751
13830.58 749
13831.69 708
13832.80 675
13833.91 693
13835.02 747
13836.13 736
13837.25 773
13838.36 728
13839.47 713
13840.58 733
13841.69 678
13842.80 737
13843.91 704
13845.03 672
13846.14 727
13847.25 785
13848.36 714
13849.47 733
13850.59 717
13851.70 705
13852.81 751
13853.92 757
13855.03 776
13856.15 736
13857.26 744
13858.37 753
13859.48 797
13860.59 787
13861.71 773
13862.82 763
13863.93 756
13865.04 742
13866.16 702
13867.27 762
13868.38 809
13869.49 780
13870.61 768
13871.72 759
13872.83 772
13873.95 897
13875.06 849
13876.17 847
13877.28 783
13878.40 774
13879.51 825
13880.62 763
13881.74 707
13882.85 734
13883.96 759
13885.08 776
13886.19 781
13887.30 698
13888.42 773
13889.53 786
13890.64 801
13891.76 754
13892.87 762
13893.98 816
13895.10 774
13896.21 811
13897.33 784
13898.44 763
13899.55 756
13900.67 784
13901.78 803
13902.89 768
13904.01 759
13905.12 724
13906.24 713
13907.35 685
13908.47 732
13909.58 797
13910.69 777
13911.81 824
13912.92 803
13914.04 719
13915.15 785
13916.27 810
13917.38 723
13918.50 744
13919.61 778
13920.72 727
13921.84 763
13922.95 705
13924.07 756
13925.18 747
13926.30 703
13927.41 730
13928.53 718
13929.64 747
13930.76 722
13931.87 677
13932.99 725
13934.10 743
13935.22 768
13936.34 730
13937.45 757
13938.57 673
13939.68 776
13940.80 780
13941.91 720
13943.03 782
13944.14 713
13945.26 742
13946.38 738
13947.49 820
13948.61 711
13949.72 710
13950.84 756
13951.95 705
13953.07 718
13954.19 700
13955.30 711
13956.42 711
13957.53 692
13958.65 670
13959.77 742
13960.88 736
13962.00 765
13963.12 719
13964.23 739
13965.35 751
13966.47 745
13967.58 745
13968.70 732
13969.82 699
13970.93 687
13972.05 671
13973.17 678
13974.28 666
13975.40 681
13976.52 720
13977.63 761
13978.75 752
13979.87 784
13980.99 725
13982.10 723
13983.22 722
13984.34 759
13985.45 734
13986.57 722
13987.69 765
13988.81 720
13989.92 741
13991.04 679
13992.16 704
13993.28 728
13994.39 736
13995.51 760
13996.63 696
13997.75 737
13998.87 790
13999.98 736
14001.10 743
14002.22 733
14003.34 753
14004.46 750
14005.57 754
14006.69 729
14007.81 811
14008.93 850
14010.05 824
14011.16 812
14012.28 784
14013.40 745
14014.52 830
14015.64 810
14016.76 723
14017.88 784
14018.99 821
14020.11 822
14021.23 779
14022.35 778
14023.47 813
14024.59 832
14025.71 808
14026.83 824
14027.94 796
14029.06 818
14030.18 817
14031.30 830
14032.42 842
14033.54 804
14034.66 881
14035.78 883
14036.90 827
14038.02 806
14039.14 787
14040.26 787
14041.38 797
14042.50 750
14043.62 708
14044.74 750
14045.86 736
14046.97 742
14048.09 712
14049.21 807
14050.33 782
14051.45 755
14052.57 732
14053.69 756
14054.81 758
14055.93 770
14057.05 778
14058.17 747
14059.30 780
14060.42 757
14061.54 757
14062.66 773
14063.78 799
14064.90 781
14066.02 712
14067.14 807
14068.26 782
14069.38 824
14070.50 782
14071.62 781
14072.74 786
14073.86 809
14074.98 799
14076.10 794
14077.23 870
14078.35 790
14079.47 812
14080.59 821
14081.71 809
14082.83 884
14083.95 861
14085.07 870
14086.19 832
14087.32 889
14088.44 877
14089.56 819
14090.68 797
14091.80 810
14092.92 845
14094.05 848
14095.17 867
14096.29 847
14097.41 821
14098.53 874
14099.65 895
14100.78 889
14101.90 908
14103.02 918
14104.14 932
14105.26 959
14106.39 989
14107.51 985
14108.63 980
14109.75 904
14110.88 952
14112.00 908
14113.12 824
14114.24 900
14115.37 919
14116.49 851
14117.61 834
14118.73 789
14119.86 828
14120.98 800
14122.10 808
14123.22 809
14124.35 786
14125.47 752
14126.59 745
14127.72 780
14128.84 775
14129.96 771
14131.09 712
14132.21 791
14133.33 752
14134.45 748
14135.58 744
14136.70 752
14137.82 763
14138.95 770
14140.07 777
14141.20 756
14142.32 787
14143.44 732
14144.57 782
14145.69 781
14146.81 750
14147.94 744
14149.06 747
14150.19 773
14151.31 764
14152.43 703
14153.56 701
14154.68 727
14155.81 722
14156.93 707
14158.05 722
14159.18 718
14160.30 760
14161.43 738
14162.55 742
14163.68 787
14164.80 780
14165.92 742
14167.05 773
14168.17 740
14169.30 736
14170.42 734
14171.55 746
14172.67 730
14173.80 732
14174.92 714
14176.05 711
14177.17 636
14178.30 715
14179.42 665
14180.55 692
14181.67 717
14182.80 736
14183.92 735
14185.05 746
14186.17 670
14187.30 659
14188.42 677
14189.55 706
14190.67 692
14191.80 663
14192.93 644
14194.05 673
14195.18 663
14196.30 637
14197.43 672
14198.55 637
14199.68 655
14200.81 682
14201.93 718
14203.06 688
14204.18 674
14205.31 637
14206.44 689
14207.56 666
14208.69 637
14209.82 694
14210.94 687
14212.07 623
14213.19 639
14214.32 706
14215.45 647
14216.57 697
14217.70 623
14218.83 585
14219.95 621
14221.08 656
14222.21 660
14223.33 635
14224.46 590
14225.59 592
14226.71 639
14227.84 598
14228.97 631
14230.10 634
14231.22 646
14232.35 640
14233.48 557
14234.60 590
14235.73 604
14236.86 614
14237.99 541
14239.11 562
14240.24 623
14241.37 650
14242.50 613
14243.62 600
14244.75 587
14245.88 599
14247.01 613
14248.13 644
14249.26 621
14250.39 592
14251.52 572
14252.65 564
14253.77 620
14254.90 573
14256.03 551
14257.16 622
14258.29 604
14259.42 559
14260.54 595
14261.67 552
14262.80 553
14263.93 545
14265.06 614
14266.19 562
14267.31 544
14268.44 621
14269.57 580
14270.70 561
14271.83 537
14272.96 516
14274.09 582
14275.22 581
14276.34 568
14277.47 561
14278.60 537
14279.73 610
14280.86 580
14281.99 529
14283.12 513
14284.25 546
14285.38 582
14286.51 557
14287.64 536
14288.76 536
14289.89 573
14291.02 550
14292.15 491
14293.28 550
14294.41 523
14295.54 513
14296.67 519
14297.80 570
14298.93 605
14300.06 571
14301.19 587
14302.32 535
14303.45 491
14304.58 525
14305.71 542
14306.84 533
14307.97 520
14309.10 523
14310.23 512
14311.36 541
14312.49 512
14313.62 513
14314.75 497
14315.88 501
14317.01 473
14318.15 467
14319.28 537
14320.41 508
14321.54 494
14322.67 530
14323.80 539
14324.93 524
14326.06 484
14327.19 527
14328.32 548
14329.45 478
14330.58 516
14331.72 523
14332.85 569
14333.98 525
14335.11 515
14336.24 506
14337.37 498
14338.50 509
14339.63 535
14340.77 453
14341.90 473
14343.03 488
14344.16 504
14345.29 472
14346.42 462
14347.56 468
14348.69 478
14349.82 483
14350.95 492
14352.08 455
14353.21 480
14354.35 522
14355.48 488
14356.61 498
14357.74 514
14358.88 480
14360.01 493
14361.14 455
14362.27 450
14363.40 460
14364.54 451
14365.67 503
14366.80 479
14367.93 452
14369.07 468
14370.20 510
14371.33 519
14372.46 463
14373.60 498
14374.73 514
14375.86 502
14377.00 489
14378.13 484
14379.26 497
14380.39 448
14381.53 422
14382.66 458
14383.79 469
14384.93 471
14386.06 489
14387.19 460
14388.33 432
14389.46 431
14390.59 472
14391.73 475
14392.86 467
14393.99 490
14395.13 499
14396.26 510
14397.40 472
14398.53 420
14399.66 462
14400.80 479
14401.93 445
14403.06 420
14404.20 458
14405.33 465
14406.47 466
14407.60 453
14408.74 427
14409.87 426
14411.00 430
14412.14 433
14413.27 467
14414.41 467
14415.54 462
14416.68 444
14417.81 479
14418.94 466
14420.08 481
14421.21 539
14422.35 458
14423.48 477
14424.62 467
14425.75 491
14426.89 439
14428.02 442
14429.16 448
14430.29 459
14431.43 444
14432.56 479
14433.70 478
14434.83 449
14435.97 447
14437.10 455
14438.24 493
14439.37 496
14440.51 508
14441.64 523
14442.78 478
14443.92 456
14445.05 490
14446.19 480
14447.32 489
14448.46 454
14449.59 448
14450.73 492
14451.87 479
14453.00 428
14454.14 481
14455.27 460
14456.41 468
14457.55 459
14458.68 473
14459.82 469
14460.95 448
14462.09 437
14463.23 506
14464.36 443
14465.50 465
14466.64 520
14467.77 521
14468.91 522
14470.05 450
14471.18 503
14472.32 495
14473.46 507
14474.59 483
14475.73 489
14476.87 496
14478.00 479
14479.14 495
14480.28 468
14481.41 474
14482.55 510
14483.69 479
14484.83 446
14485.96 490
14487.10 429
14488.24 454
14489.37 458
14490.51 457
14491.65 506
14492.79 463
14493.92 492
14495.06 458
14496.20 457
14497.34 461
14498.47 455
14499.61 465
14500.75 459
14501.89 482
14503.03 513
14504.16 467
14505.30 455
14506.44 504
14507.58 440
14508.72 451
14509.85 483
14510.99 456
14512.13 493
14513.27 499
14514.41 478
14515.55 481
14516.68 480
14517.82 502
14518.96 477
14520.10 458
14521.24 479
14522.38 524
14523.51 483
14524.65 425
14525.79 485
14526.93 468
14528.07 469
14529.21 505
14530.35 471
14531.49 494
14532.63 491
14533.76 472
14534.90 515
14536.04 518
14537.18 498
14538.32 493
14539.46 512
14540.60 511
14541.74 424
14542.88 466
14544.02 500
14545.16 507
14546.30 488
14547.44 506
14548.58 509
14549.72 537
14550.86 496
14552.00 444
14553.14 486
14554.28 448
14555.42 492
14556.56 503
14557.70 500
14558.84 517
14559.98 518
14561.12 564
14562.26 556
14563.40 514
14564.54 528
14565.68 508
14566.82 489
14567.96 478
14569.10 486
14570.24 535
14571.38 539
14572.52 480
14573.66 548
14574.80 560
14575.94 559
14577.08 521
14578.22 541
14579.36 553
14580.51 515
14581.65 509
14582.79 510
14583.93 536
14585.07 547
14586.21 555
14587.35 544
14588.49 553
14589.63 551
14590.78 567
14591.92 563
14593.06 561
14594.20 541
14595.34 562
14596.48 552
14597.62 495
14598.77 537
14599.91 577
14601.05 586
14602.19 592
14603.33 542
14604.48 587
14605.62 571
14606.76 590
14607.90 609
14609.04 606
14610.19 589
14611.33 599
14612.47 610
14613.61 565
14614.75 542
14615.90 538
14617.04 613
14618.18 607
14619.32 628
14620.47 650
14621.61 624
14622.75 663
14623.89 598
14625.04 629
14626.18 574
14627.32 631
14628.46 697
14629.61 622
14630.75 604
14631.89 629
14633.04 630
14634.18 684
14635.32 704
14636.47 694
14637.61 642
14638.75 651
14639.89 711
14641.04 735
14642.18 702
14643.32 704
14644.47 740
14645.61 700
14646.76 693
14647.90 707
14649.04 708
14650.19 673
14651.33 704
14652.47 669
14653.62 651
14654.76 683
14655.90 696
14657.05 667
14658.19 644
14659.34 673
14660.48 636
14661.62 633
14662.77 616
14663.91 618
14665.06 567
14666.20 621
14667.35 572
14668.49 495
14669.63 552
14670.78 590
14671.92 580
14673.07 533
14674.21 573
14675.36 605
14676.50 620
14677.65 578
14678.79 592
14679.94 566
14681.08 595
14682.23 526
14683.37 542
14684.52 487
14685.66 561
14686.81 512
14687.95 508
14689.10 539
14690.24 541
14691.39 505
14692.53 481
14693.68 482
14694.82 489
14695.97 521
14697.11 522
14698.26 503
14699.41 509
14700.55 522
14701.70 510
14702.84 509
14703.99 511
14705.13 550
14706.28 494
14707.43 506
14708.57 501
14709.72 486
14710.86 465
14712.01 477
14713.16 506
14714.30 525
14715.45 498
14716.59 476
14717.74 487
14718.89 485
14720.03 467
14721.18 470
14722.33 516
14723.47 519
14724.62 458
14725.77 460
14726.91 482
14728.06 520
14729.21 486
14730.35 514
14731.50 493
14732.65 522
14733.79 510
14734.94 507
14736.09 497
14737.23 502
14738.38 444
14739.53 450
14740.68 514
14741.82 466
14742.97 484
14744.12 504
14745.26 504
14746.41 511
14747.56 510
14748.71 489
14749.85 500
14751.00 483
14752.15 487
14753.30 490
14754.45 463
14755.59 499
14756.74 473
14757.89 526
14759.04 489
14760.18 477
14761.33 476
14762.48 497
14763.63 462
14764.78 460
14765.92 485
14767.07 471
14768.22 443
14769.37 462
14770.52 460
14771.67 488
14772.81 515
14773.96 467
14775.11 461
14776.26 470
14777.41 443
14778.56 485
14779.71 466
14780.86 494
14782.00 491
14783.15 495
14784.30 515
14785.45 472
14786.60 522
14787.75 513
14788.90 463
14790.05 477
14791.20 467
14792.35 411
14793.49 445
14794.64 503
14795.79 471
14796.94 439
14798.09 456
14799.24 480
14800.39 463
14801.54 480
14802.69 454
14803.84 442
14804.99 444
14806.14 443
14807.29 450
14808.44 426
14809.59 443
14810.74 427
14811.89 436
14813.04 431
14814.19 471
14815.34 451
14816.49 454
14817.64 441
14818.79 420
14819.94 470
14821.09 422
14822.24 411
14823.39 441
14824.54 441
14825.69 462
14826.84 447
14827.99 405
14829.14 397
14830.29 418
14831.44 400
14832.60 393
14833.75 382
14834.90 430
14836.05 425
14837.20 426
14838.35 422
14839.50 391
14840.65 414
14841.80 448
14842.95 418
14844.11 395
14845.26 446
14846.41 436
14847.56 419
14848.71 418
14849.86 410
14851.01 366
14852.17 410
14853.32 425
14854.47 396
14855.62 413
14856.77 380
14857.92 380
14859.08 397
14860.23 414
14861.38 390
14862.53 375
14863.68 423
14864.84 369
14865.99 399
14867.14 376
14868.29 332
14869.44 374
14870.60 320
14871.75 343
14872.90 385
14874.05 362
14875.21 362
14876.36 379
14877.51 401
14878.66 382
14879.82 371
14880.97 389
14882.12 418
14883.27 415
14884.43 363
14885.58 398
14886.73 406
14887.89 390
14889.04 353
14890.19 379
14891.34 404
14892.50 414
14893.65 463
14894.80 402
14895.96 372
14897.11 394
14898.26 399
14899.42 357
14900.57 388
14901.72 412
14902.88 377
14904.03 382
14905.18 401
14906.34 399
14907.49 402
14908.65 397
14909.80 407
14910.95 375
14912.11 386
14913.26 399
14914.41 384
14915.57 384
14916.72 360
14917.88 378
14919.03 383
14920.18 380
14921.34 358
14922.49 341
14923.65 410
14924.80 393
14925.96 461
14927.11 399
14928.27 373
14929.42 418
14930.57 436
14931.73 433
14932.88 421
14934.04 398
14935.19 412
14936.35 403
14937.50 405
14938.66 430
14939.81 366
14940.97 407
14942.12 391
14943.28 421
14944.43 417
14945.59 452
14946.74 401
14947.90 432
14949.05 414
14950.21 413
14951.36 409
14952.52 361
14953.68 410
14954.83 445
14955.99 452
14957.14 439
14958.30 411
14959.45 437
14960.61 456
14961.77 411
14962.92 411
14964.08 456
14965.23 452
14966.39 396
14967.54 455
14968.70 446
14969.86 413
14971.01 421
14972.17 406
14973.33 391
14974.48 355
14975.64 366
14976.79 344
14977.95 414
14979.11 425
14980.26 420
14981.42 395
14982.58 383
14983.73 426
14984.89 384
14986.05 398
14987.20 357
14988.36 345
14989.52 362
14990.67 327
14991.83 350
14992.99 361
14994.15 358
14995.30 363
14996.46 348
14997.62 373
14998.77 378
14999.93 351
15001.09 362
15002.25 408
15003.40 386
15004.56 348
15005.72 345
15006.88 376
15008.03 355
15009.19 333
15010.35 370
15011.51 358
15012.66 354
15013.82 374
15014.98 358
15016.14 357
15017.30 353
15018.45 323
15019.61 320
15020.77 311
15021.93 326
15023.09 368
15024.24 357
15025.40 354
15026.56 357
15027.72 374
15028.88 360
15030.04 411
15031.19 379
15032.35 375
15033.51 321
15034.67 355
15035.83 384
15036.99 343
15038.15 368
15039.30 372
15040.46 338
15041.62 342
15042.78 345
15043.94 366
15045.10 366
15046.26 338
15047.42 357
15048.58 358
15049.74 401
15050.90 363
15052.05 357
15053.21 325
15054.37 357
15055.53 339
15056.69 328
15057.85 324
15059.01 340
15060.17 337
15061.33 354
15062.49 333
15063.65 301
15064.81 297
15065.97 338
15067.13 333
15068.29 355
15069.45 360
15070.61 361
15071.77 329
15072.93 365
15074.09 375
15075.25 355
15076.41 336
15077.57 334
15078.73 331
15079.89 319
15081.05 341
15082.21 351
15083.37 308
15084.53 301
15085.69 337
15086.85 312
15088.01 345
15089.18 312
15090.34 328
15091.50 311
15092.66 354
15093.82 340
15094.98 357
15096.14 366
15097.30 341
15098.46 287
15099.62 359
15100.78 308
15101.95 332
15103.11 325
15104.27 362
15105.43 320
15106.59 323
15107.75 348
15108.91 320
15110.08 362
15111.24 332
15112.40 372
15113.56 337
15114.72 295
15115.88 329
15117.05 342
15118.21 313
15119.37 348
15120.53 325
15121.69 340
15122.86 311
15124.02 344
15125.18 349
15126.34 337
15127.50 339
15128.67 358
15129.83 329
15130.99 351
15132.15 379
15133.32 299
15134.48 351
15135.64 340
15136.80 320
15137.97 311
15139.13 341
15140.29 384
15141.45 330
15142.62 312
15143.78 336
15144.94 383
15146.11 366
15147.27 378
15148.43 344
15149.59 335
15150.76 298
15151.92 317
15153.08 351
15154.25 363
15155.41 375
15156.57 361
15157.74 394
15158.90 409
15160.06 377
15161.23 380
15162.39 355
15163.55 347
15164.72 365
15165.88 352
15167.05 368
15168.21 347
15169.37 357
15170.54 404
15171.70 386
15172.86 367
15174.03 345
15175.19 333
15176.36 345
15177.52 351
15178.69 329
15179.85 352
15181.01 338
15182.18 377
15183.34 364
15184.51 328
15185.67 365
15186.84 341
15188.00 385
15189.16 341
15190.33 375
15191.49 390
15192.66 345
15193.82 341
15194.99 370
15196.15 368
15197.32 386
15198.48 379
15199.65 415
15200.81 374
15201.98 380
15203.14 396
15204.31 423
15205.47 388
15206.64 410
15207.80 367
15208.97 388
15210.13 446
15211.30 393
15212.47 383
15213.63 358
15214.80 403
15215.96 437
15217.13 377
15218.29 411
15219.46 415
15220.62 390
15221.79 390
15222.96 393
15224.12 400
15225.29 402
15226.45 428
15227.62 402
15228.79 440
15229.95 428
15231.12 424
15232.29 393
15233.45 418
15234.62 432
15235.78 436
15236.95 433
15238.12 447
15239.28 461
15240.45 475
15241.62 462
15242.78 445
15243.95 448
15245.12 434
15246.28 459
15247.45 433
15248.62 400
15249.78 439
15250.95 472
15252.12 432
15253.28 415
15254.45 385
15255.62 413
15256.79 401
15257.95 365
15259.12 331
15260.29 350
15261.46 361
15262.62 361
15263.79 372
15264.96 370
15266.13 352
15267.29 353
15268.46 348
15269.63 383
15270.80 371
15271.96 379
15273.13 354
15274.30 367
15275.47 371
15276.64 357
15277.80 384
15278.97 411
15280.14 375
15281.31 354
15282.48 391
15283.64 403
15284.81 395
15285.98 367
15287.15 360
15288.32 378
15289.49 361
15290.65 317
15291.82 350
15292.99 343
15294.16 355
15295.33 365
15296.50 327
15297.67 363
15298.83 402
15300.00 370
15301.17 391
15302.34 340
15303.51 337
15304.68 388
15305.85 395
15307.02 364
15308.19 398
15309.36 337
15310.52 336
15311.69 339
15312.86 345
15314.03 348
15315.20 343
15316.37 369
15317.54 336
15318.71 340
15319.88 329
15321.05 354
15322.22 372
15323.39 391
15324.56 394
15325.73 359
15326.90 367
15328.07 392
15329.24 340
15330.41 380
15331.58 346
15332.75 416
15333.92 344
15335.09 348
15336.26 329
15337.43 356
15338.60 365
15339.77 338
15340.94 340
15342.11 333
15343.28 321
15344.45 365
15345.62 367
15346.79 372
15347.96 348
15349.13 330
15350.31 341
15351.48 318
15352.65 317
15353.82 353
15354.99 369
15356.16 339
15357.33 350
15358.50 379
15359.67 357
15360.84 394
15362.02 371
15363.19 354
15364.36 369
15365.53 336
15366.70 353
15367.87 365
15369.04 371
15370.21 393
15371.39 351
15372.56 385
15373.73 358
15374.90 350
15376.07 437
15377.24 389
15378.42 351
15379.59 352
15380.76 362
15381.93 338
15383.10 342
15384.28 345
15385.45 333
15386.62 327
15387.79 360
15388.97 342
15390.14 352
15391.31 339
15392.48 381
15393.65 411
15394.83 328
15396.00 313
15397.17 357
15398.34 357
15399.52 337
15400.69 326
15401.86 327
15403.04 341
15404.21 319
15405.38 357
15406.55 342
15407.73 368
15408.90 353
15410.07 376
15411.25 359
15412.42 376
15413.59 367
15414.77 351
15415.94 352
15417.11 347
15418.29 325
15419.46 361
15420.63 312
15421.81 311
15422.98 295
15424.15 349
15425.33 378
15426.50 409
15427.67 373
15428.85 380
15430.02 371
15431.20 369
15432.37 343
15433.54 339
15434.72 353
15435.89 325
15437.07 294
15438.24 331
15439.41 338
15440.59 340
15441.76 338
15442.94 294
15444.11 327
15445.29 367
15446.46 312
15447.63 325
15448.81 366
15449.98 375
15451.16 345
15452.33 312
15453.51 326
15454.68 372
15455.86 369
15457.03 343
15458.21 325
15459.38 332
15460.56 348
15461.73 317
15462.91 373
15464.08 366
15465.26 353
15466.43 349
15467.61 305
15468.78 340
15469.96 334
15471.13 365
15472.31 340
15473.48 341
15474.66 339
15475.83 349
15477.01 353
15478.19 361
15479.36 317
15480.54 362
15481.71 353
15482.89 359
15484.06 349
15485.24 344
15486.42 344
15487.59 355
15488.77 342
15489.94 360
15491.12 355
15492.30 341
15493.47 341
15494.65 345
15495.83 353
15497.00 378
15498.18 331
15499.36 327
15500.53 344
15501.71 376
15502.88 369
15504.06 341
15505.24 364
15506.41 367
15507.59 364
15508.77 369
15509.95 358
15511.12 335
15512.30 355
15513.48 356
15514.65 354
15515.83 354
15517.01 387
15518.18 373
15519.36 347
15520.54 350
15521.72 375
15522.89 371
15524.07 342
15525.25 387
15526.43 383
15527.60 360
15528.78 394
15529.96 359
15531.14 373
15532.31 382
15533.49 396
15534.67 364
15535.85 371
15537.03 368
15538.20 358
15539.38 328
15540.56 359
15541.74 337
15542.92 354
15544.09 362
15545.27 334
15546.45 343
15547.63 366
15548.81 377
15549.98 423
15551.16 406
15552.34 366
15553.52 359
15554.70 379
15555.88 395
15557.06 369
15558.23 313
15559.41 314
15560.59 362
15561.77 387
15562.95 339
15564.13 343
15565.31 357
15566.49 371
15567.67 372
15568.84 366
15570.02 331
15571.20 340
15572.38 381
15573.56 367
15574.74 350
15575.92 403
15577.10 397
15578.28 386
15579.46 394
15580.64 382
15581.82 388
15583.00 340
15584.18 360
15585.36 382
15586.54 397
15587.72 380
15588.90 379
15590.08 390
15591.26 417
15592.44 398
15593.62 394
15594.80 402
15595.98 420
15597.16 397
15598.34 389
15599.52 408
15600.70 418
15601.88 413
15603.06 423
15604.24 403
15605.42 423
15606.60 413
15607.78 413
15608.96 418
15610.14 443
15611.32 413
15612.50 401
15613.68 426
15614.86 431
15616.05 427
15617.23 455
15618.41 415
15619.59 462
15620.77 443
15621.95 424
15623.13 474
15624.31 475
15625.49 455
15626.68 462
15627.86 443
15629.04 417
15630.22 416
15631.40 457
15632.58 477
15633.76 406
15634.95 454
15636.13 451
15637.31 415
15638.49 455
15639.67 458
15640.85 445
15642.04 455
15643.22 462
15644.40 469
15645.58 468
15646.76 495
15647.95 482
15649.13 450
15650.31 472
15651.49 453
15652.67 462
15653.86 501
15655.04 546
15656.22 511
15657.40 499
15658.59 493
15659.77 511
15660.95 479
15662.13 496
15663.32 534
15664.50 503
15665.68 541
15666.87 533
15668.05 495
15669.23 511
15670.41 605
15671.60 524
15672.78 485
15673.96 503
15675.15 527
15676.33 519
15677.51 510
15678.70 519
15679.88 520
15681.06 520
15682.25 513
15683.43 578
15684.61 541
15685.80 572
15686.98 527
15688.16 533
15689.35 486
15690.53 495
15691.72 497
15692.90 546
15694.08 504
15695.27 544
15696.45 517
15697.63 533
15698.82 559
15700.00 569
15701.19 521
15702.37 544
15703.56 618
15704.74 599
15705.92 574
15707.11 564
15708.29 551
15709.48 549
15710.66 582
15711.85 583
15713.03 534
15714.21 553
15715.40 549
15716.58 563
15717.77 611
15718.95 612
15720.14 553
15721.32 608
15722.51 618
15723.69 621
15724.88 607
15726.06 609
15727.25 638
15728.43 648
15729.62 641
15730.80 628
15731.99 617
15733.17 630
15734.36 621
15735.55 660
15736.73 634
15737.92 622
15739.10 577
15740.29 564
15741.47 595
15742.66 607
15743.84 588
15745.03 608
15746.22 626
15747.40 575
15748.59 622
15749.77 636
15750.96 656
15752.15 580
15753.33 559
15754.52 621
15755.70 587
15756.89 599
15758.08 601
15759.26 605
15760.45 619
15761.64 643
15762.82 609
15764.01 572
15765.20 606
15766.38 643
15767.57 614
15768.76 620
15769.94 598
15771.13 613
15772.32 634
15773.50 616
15774.69 583
15775.88 591
15777.06 603
15778.25 641
15779.44 624
15780.62 558
15781.81 596
15783.00 566
15784.19 559
15785.37 640
15786.56 625
15787.75 569
15788.94 559
15790.12 582
15791.31 564
15792.50 599
15793.69 577
15794.87 631
15796.06 594
15797.25 587
15798.44 595
15799.62 518
15800.81 598
15802.00 582
15803.19 554
15804.38 576
15805.56 602
15806.75 553
15807.94 517
15809.13 558
15810.32 582
15811.50 612
15812.69 574
15813.88 567
15815.07 502
15816.26 539
15817.45 512
15818.64 531
15819.82 489
15821.01 537
15822.20 502
15823.39 522
15824.58 471
15825.77 497
15826.96 475
15828.15 507
15829.33 466
15830.52 475
15831.71 489
15832.90 469
15834.09 488
15835.28 458
15836.47 462
15837.66 499
15838.85 467
15840.04 499
15841.23 476
15842.42 496
15843.61 579
15844.79 482
15845.98 484
15847.17 470
15848.36 503
15849.55 513
15850.74 429
15851.93 493
15853.12 482
15854.31 505
15855.50 452
15856.69 461
15857.88 464
15859.07 513
15860.26 503
15861.45 455
15862.64 441
15863.83 478
15865.02 501
15866.21 464
15867.40 472
15868.60 479
15869.79 449
15870.98 448
15872.17 421
15873.36 464
15874.55 456
15875.74 505
15876.93 468
15878.12 470
15879.31 457
15880.50 450
15881.69 472
15882.88 476
15884.07 467
15885.27 438
15886.46 415
15887.65 416
15888.84 451
15890.03 442
15891.22 429
15892.41 477
15893.60 450
15894.80 414
15895.99 453
15897.18 459
15898.37 439
15899.56 451
15900.75 421
15901.95 421
15903.14 414
15904.33 438
15905.52 469
15906.71 484
15907.90 482
15909.10 493
15910.29 456
15911.48 460
15912.67 478
15913.86 459
15915.06 489
15916.25 510
15917.44 440
15918.63 411
15919.83 454
15921.02 457
15922.21 417
15923.40 416
15924.60 465
15925.79 448
15926.98 463
15928.17 478
15929.37 447
15930.56 480
15931.75 493
15932.94 485
15934.14 456
15935.33 476
15936.52 478
15937.72 426
15938.91 464
15940.10 473
15941.30 459
15942.49 475
15943.68 500
15944.88 487
15946.07 471
15947.26 464
15948.46 458
15949.65 454
15950.84 442
15952.04 421
15953.23 481
15954.42 441
15955.62 444
15956.81 403
15958.01 434
15959.20 485
15960.39 447
15961.59 455
15962.78 437
15963.97 487
15965.17 460
15966.36 419
15967.56 467
15968.75 433
15969.95 422
15971.14 436
15972.33 439
15973.53 440
15974.72 422
15975.92 415
15977.11 407
15978.31 386
15979.50 376
15980.70 409
15981.89 399
15983.09 419
15984.28 422
15985.47 408
15986.67 398
15987.86 427
15989.06 425
15990.25 435
15991.45 412
15992.64 371
15993.84 372
15995.03 406
15996.23 402
15997.43 382
15998.62 403
15999.82 465
16001.01 385
16002.21 394
16003.40 380
16004.60 383
16005.79 401
16006.99 371
16008.18 361
16009.38 400
16010.58 382
16011.77 400
16012.97 362
16014.16 400
16015.36 354
16016.56 346
16017.75 332
16018.95 405
16020.14 418
16021.34 367
16022.54 387
16023.73 379
16024.93 360
16026.13 348
16027.32 364
16028.52 390
16029.71 379
16030.91 356
16032.11 335
16033.30 353
16034.50 369
16035.70 365
16036.89 367
16038.09 362
16039.29 355
16040.49 329
16041.68 363
16042.88 383
16044.08 376
16045.27 360
16046.47 331
16047.67 347
16048.86 372
16050.06 368
16051.26 378
16052.46 370
16053.65 364
16054.85 329
16056.05 376
16057.25 337
16058.44 350
16059.64 371
16060.84 346
16062.04 343
16063.23 342
16064.43 329
16065.63 372
16066.83 348
16068.03 356
16069.22 360
16070.42 350
16071.62 354
16072.82 333
16074.02 323
16075.21 329
16076.41 361
16077.61 344
16078.81 343
16080.01 339
16081.21 317
16082.40 296
16083.60 321
16084.80 343
16086.00 364
16087.20 326
16088.40 324
16089.60 349
16090.79 344
16091.99 335
16093.19 324
16094.39 333
16095.59 351
16096.79 340
16097.99 351
16099.19 363
16100.39 322
16101.59 344
16102.78 329
16103.98 319
16105.18 323
16106.38 309
16107.58 312
16108.78 317
16109.98 324
16111.18 326
16112.38 325
16113.58 317
16114.78 357
16115.98 346
16117.18 285
16118.38 327
16119.58 288
16120.78 327
16121.98 332
16123.18 379
16124.38 353
16125.58 322
16126.78 337
16127.98 349
16129.18 344
16130.38 317
16131.58 308
16132.78 324
16133.98 328
16135.18 335
16136.38 311
16137.58 316
16138.78 358
16139.98 368
16141.18 356
16142.38 313
16143.58 320
16144.79 364
16145.99 387
16147.19 303
16148.39 321
16149.59 358
16150.79 318
16151.99 302
16153.19 312
16154.39 322
16155.59 339
16156.80 329
16158.00 350
16159.20 328
16160.40 324
16161.60 349
16162.80 359
16164.00 312
16165.21 301
16166.41 300
16167.61 339
16168.81 311
16170.01 323
16171.21 321
16172.42 321
16173.62 312
16174.82 341
16176.02 331
16177.22 312
16178.43 301
16179.63 323
16180.83 331
16182.03 311
16183.23 344
16184.44 351
16185.64 355
16186.84 332
16188.04 293
16189.25 316
16190.45 310
16191.65 313
16192.85 296
16194.06 292
16195.26 301
16196.46 314
16197.66 297
16198.87 319
16200.07 332
16201.27 333
16202.48 302
16203.68 309
16204.88 317
16206.09 298
16207.29 319
16208.49 316
16209.69 308
16210.90 309
16212.10 294
16213.30 334
16214.51 301
16215.71 320
16216.91 280
16218.12 320
16219.32 341
16220.53 310
16221.73 329
16222.93 354
16224.14 354
16225.34 331
16226.54 330
16227.75 322
16228.95 328
16230.16 334
16231.36 311
16232.56 304
16233.77 322
16234.97 328
16236.18 334
16237.38 282
16238.59 279
16239.79 363
16240.99 367
16242.20 356
16243.40 362
16244.61 361
16245.81 336
16247.02 377
16248.22 343
16249.43 321
16250.63 319
16251.84 367
16253.04 360
16254.24 298
16255.45 337
16256.65 344
16257.86 352
16259.06 322
16260.27 339
16261.48 345
16262.68 332
16263.89 380
16265.09 347
16266.30 350
16267.50 339
16268.71 342
16269.91 360
16271.12 353
16272.32 338
16273.53 344
16274.73 354
16275.94 351
16277.15 343
16278.35 354
16279.56 353
16280.76 406
16281.97 347
16283.18 338
16284.38 362
16285.59 354
16286.79 378
16288.00 349
16289.21 322
16290.41 334
16291.62 373
16292.82 336
16294.03 338
16295.24 363
16296.44 380
16297.65 385
16298.86 377
16300.06 341
16301.27 358
16302.48 337
16303.68 366
16304.89 378
16306.10 375
16307.30 398
16308.51 378
16309.72 368
16310.92 386
16312.13 359
16313.34 383
16314.55 347
16315.75 367
16316.96 389
16318.17 363
16319.37 367
16320.58 410
16321.79 392
16323.00 357
16324.20 375
16325.41 394
16326.62 413
16327.83 360
16329.03 322
16330.24 389
16331.45 367
16332.66 350
16333.87 323
16335.07 344
16336.28 348
16337.49 351
16338.70 357
16339.90 406
16341.11 323
16342.32 344
16343.53 355
16344.74 345
16345.95 356
16347.15 325
16348.36 305
16349.57 344
16350.78 342
16351.99 308
16353.20 285
16354.40 331
16355.61 308
16356.82 287
16358.03 321
16359.24 335
16360.45 360
16361.66 331
16362.87 289
16364.08 328
16365.28 311
16366.49 286
16367.70 292
16368.91 305
16370.12 320
16371.33 326
16372.54 290
16373.75 311
16374.96 312
16376.17 313
16377.38 308
16378.59 283
16379.80 293
16381.01 336
16382.21 339
16383.42 304
16384.63 297
16385.84 303
16387.05 360
16388.26 354
16389.47 314
16390.68 283
16391.89 329
16393.10 338
16394.31 286
16395.52 284
16396.73 303
16397.94 333
16399.15 312
16400.36 294
16401.57 309
16402.79 302
16404.00 308
16405.21 311
16406.42 307
16407.63 290
16408.84 284
16410.05 281
16411.26 285
16412.47 285
16413.68 290
16414.89 317
16416.10 321
16417.31 308
16418.52 313
16419.74 299
16420.95 311
16422.16 312
16423.37 291
16424.58 302
16425.79 309
16427.00 313
16428.21 316
16429.42 289
16430.64 298
16431.85 302
16433.06 296
16434.27 306
16435.48 264
16436.69 285
16437.91 282
16439.12 288
16440.33 284
16441.54 265
16442.75 277
16443.96 328
16445.18 307
16446.39 292
16447.60 304
16448.81 333
16450.02 342
16451.24 299
16452.45 264
16453.66 278
16454.87 312
16456.09 280
16457.30 308
16458.51 321
16459.72 303
16460.94 307
16462.15 354
16463.36 283
16464.57 285
16465.79 280
16467.00 287
16468.21 297
16469.43 272
16470.64 262
16471.85 291
16473.06 284
16474.28 299
16475.49 339
16476.70 304
16477.92 289
16479.13 287
16480.34 244
16481.56 282
16482.77 292
16483.98 279
16485.20 257
16486.41 275
16487.62 309
16488.84 320
16490.05 290
16491.26 323
16492.48 331
16493.69 283
16494.91 300
16496.12 271
16497.33 298
16498.55 276
16499.76 282
16500.97 287
16502.19 278
16503.40 257
16504.62 259
16505.83 265
16507.05 264
16508.26 264
16509.47 279
16510.69 309
16511.90 299
16513.12 232
16514.33 305
16515.55 268
16516.76 272
16517.98 290
16519.19 281
16520.41 344
16521.62 319
16522.83 272
16524.05 265
16525.26 294
16526.48 311
16527.69 321
16528.91 284
16530.12 298
16531.34 315
16532.55 288
16533.77 283
16534.99 279
16536.20 254
16537.42 284
16538.63 295
16539.85 278
16541.06 270
16542.28 276
16543.49 304
16544.71 293
16545.92 282
16547.14 291
16548.36 311
16549.57 312
16550.79 276
16552.00 279
16553.22 294
16554.44 299
16555.65 262
16556.87 310
16558.08 274
16559.30 277
16560.52 284
16561.73 274
16562.95 282
16564.17 283
16565.38 298
16566.60 311
16567.81 275
16569.03 323
16570.25 294
16571.46 319
16572.68 298
16573.90 277
16575.11 284
16576.33 291
16577.55 305
16578.76 281
16579.98 320
16581.20 279
16582.42 302
16583.63 304
16584.85 316
16586.07 288
16587.28 318
16588.50 326
16589.72 303
16590.94 293
16592.15 345
16593.37 298
16594.59 311
16595.81 290
16597.02 296
16598.24 302
16599.46 289
16600.68 296
16601.89 310
16603.11 285
16604.33 315
16605.55 305
16606.77 309
16607.98 300
16609.20 311
16610.42 317
16611.64 300
16612.86 306
16614.07 312
16615.29 298
16616.51 269
16617.73 297
16618.95 249
16620.17 315
16621.38 316
16622.60 292
16623.82 284
16625.04 273
16626.26 257
16627.48 266
16628.70 296
16629.91 255
16631.13 284
16632.35 298
16633.57 275
16634.79 339
16636.01 276
16637.23 276
16638.45 300
16639.67 285
16640.89 304
16642.10 248
16643.32 284
16644.54 282
16645.76 304
16646.98 289
16648.20 304
16649.42 263
16650.64 272
16651.86 298
16653.08 273
16654.30 275
16655.52 315
16656.74 285
16657.96 288
16659.18 277
16660.40 280
16661.62 293
16662.84 305
16664.06 289
16665.28 277
16666.50 270
16667.72 286
16668.94 266
16670.16 279
16671.38 272
16672.60 272
16673.82 285
16675.04 300
16676.26 277
16677.48 261
16678.70 237
16679.92 269
16681.14 262
16682.36 258
16683.58 224
16684.80 282
16686.03 288
16687.25 298
16688.47 284
16689.69 295
16690.91 275
16692.13 275
16693.35 262
16694.57 235
16695.79 224
16697.02 258
16698.24 267
16699.46 288
16700.68 263
16701.90 241
16703.12 270
16704.34 268
16705.57 285
16706.79 245
16708.01 282
16709.23 265
16710.45 257
16711.67 315
16712.90 297
16714.12 271
16715.34 287
16716.56 250
16717.78 261
16719.01 245
16720.23 271
16721.45 278
16722.67 261
16723.89 264
16725.12 295
16726.34 255
16727.56 236
16728.78 239
16730.01 278
16731.23 281
16732.45 254
16733.67 230
16734.90 235
16736.12 254
16737.34 273
16738.56 238
16739.79 239
16741.01 233
16742.23 275
16743.46 277
16744.68 268
16745.90 260
16747.12 282
16748.35 243
16749.57 268
16750.79 250
16752.02 256
16753.24 257
16754.46 259
16755.69 247
16756.91 220
16758.13 211
16759.36 235
16760.58 309
16761.80 228
16763.03 262
16764.25 266
16765.48 260
16766.70 276
16767.92 238
16769.15 235
16770.37 256
16771.60 281
16772.82 237
16774.04 266
16775.27 238
16776.49 237
16777.72 251
16778.94 269
16780.16 267
16781.39 230
16782.61 231
16783.84 264
16785.06 280
16786.29 252
16787.51 284
16788.74 263
16789.96 239
16791.18 258
16792.41 268
16793.63 265
16794.86 275
16796.08 275
16797.31 281
16798.53 248
16799.76 242
16800.98 243
16802.21 275
16803.43 236
16804.66 224
16805.88 219
16807.11 270
16808.33 240
16809.56 243
16810.79 246
16812.01 259
16813.24 269
16814.46 273
16815.69 296
16816.91 269
16818.14 220
16819.36 259
16820.59 274
16821.82 263
16823.04 240
16824.27 277
16825.49 269
16826.72 260
16827.95 272
16829.17 233
16830.40 240
16831.62 275
16832.85 284
16834.08 270
16835.30 289
16836.53 252
16837.76 237
16838.98 269
16840.21 273
16841.44 249
16842.66 243
16843.89 246
16845.11 259
16846.34 297
16847.57 266
16848.80 258
16850.02 271
16851.25 267
16852.48 276
16853.70 265
16854.93 290
16856.16 272
16857.38 264
16858.61 296
16859.84 297
16861.07 254
16862.29 276
16863.52 262
16864.75 274
16865.97 279
16867.20 295
16868.43 299
16869.66 288
16870.89 273
16872.11 296
16873.34 322
16874.57 321
16875.80 295
16877.02 307
16878.25 318
16879.48 301
16880.71 276
16881.94 258
16883.16 293
16884.39 290
16885.62 337
16886.85 307
16888.08 302
16889.30 305
16890.53 327
16891.76 326
16892.99 289
16894.22 318
16895.45 322
16896.67 303
16897.90 277
16899.13 290
16900.36 318
16901.59 319
16902.82 293
16904.05 301
16905.28 326
16906.50 316
16907.73 311
16908.96 286
16910.19 272
16911.42 283
16912.65 299
16913.88 310
16915.11 311
16916.34 277
16917.57 270
16918.80 310
16920.03 314
16921.26 293
16922.48 289
16923.71 299
16924.94 324
16926.17 308
16927.40 294
16928.63 291
16929.86 317
16931.09 294
16932.32 272
16933.55 315
16934.78 296
16936.01 306
16937.24 265
16938.47 281
16939.70 283
16940.93 253
16942.16 271
16943.39 270
16944.62 251
16945.85 298
16947.08 302
16948.31 261
16949.54 264
16950.78 251
16952.01 246
16953.24 250
16954.47 252
16955.70 264
16956.93 288
16958.16 263
16959.39 245
16960.62 217
16961.85 245
16963.08 248
16964.31 258
16965.54 248
16966.78 249
16968.01 272
16969.24 250
16970.47 251
16971.70 285
16972.93 288
16974.16 260
16975.39 282
16976.63 248
16977.86 231
16979.09 237
16980.32 251
16981.55 278
16982.78 269
16984.02 243
16985.25 245
16986.48 246
16987.71 224
16988.94 222
16990.18 234
16991.41 259
16992.64 230
16993.87 235
16995.10 232
16996.34 261
16997.57 284
16998.80 260
17000.03 259
17001.26 243
17002.50 244
17003.73 230
17004.96 226
17006.19 263
17007.43 243
17008.66 265
17009.89 274
17011.12 224
17012.36 238
17013.59 278
17014.82 267
17016.06 228
17017.29 230
17018.52 236
17019.76 246
17020.99 239
17022.22 241
17023.45 222
17024.69 258
17025.92 265
17027.15 235
17028.39 226
17029.62 244
17030.85 259
17032.09 238
17033.32 290
17034.55 228
17035.79 212
17037.02 253
17038.26 240
17039.49 250
17040.72 259
17041.96 261
17043.19 228
17044.43 246
17045.66 251
17046.89 243
17048.13 231
17049.36 264
17050.60 233
17051.83 264
17053.06 244
17054.30 243
17055.53 258
17056.77 244
17058.00 250
17059.24 213
17060.47 222
17061.70 257
17062.94 254
17064.17 223
17065.41 265
17066.64 220
17067.88 249
17069.11 240
17070.35 238
17071.58 270
17072.82 271
17074.05 249
17075.29 254
17076.52 268
17077.76 204
17078.99 209
17080.23 208
17081.46 233
17082.70 214
17083.93 216
17085.17 205
17086.41 227
17087.64 202
17088.88 212
17090.11 222
17091.35 231
17092.58 226
17093.82 241
17095.05 224
17096.29 210
17097.53 230
17098.76 256
17100.00 220
17101.23 236
17102.47 270
17103.71 262
17104.94 256
17106.18 222
17107.41 265
17108.65 239
17109.89 245
17111.12 197
17112.36 217
17113.60 236
17114.83 211
17116.07 247
17117.31 265
17118.54 234
17119.78 219
17121.02 215
17122.25 229
17123.49 250
17124.73 224
17125.96 242
17127.20 279
17128.44 235
17129.67 191
17130.91 195
17132.15 213
17133.39 218
17134.62 218
17135.86 196
17137.10 227
17138.33 237
17139.57 218
17140.81 220
17142.05 213
17143.28 188
17144.52 216
17145.76 227
17147.00 227
17148.23 222
17149.47 224
17150.71 219
17151.95 197
17153.19 223
17154.42 204
17155.66 195
17156.90 189
17158.14 199
17159.38 225
17160.61 214
17161.85 188
17163.09 219
17164.33 205
17165.57 227
17166.81 232
17168.04 214
17169.28 226
17170.52 221
17171.76 187
17173.00 212
17174.24 207
17175.47 216
17176.71 220
17177.95 178
17179.19 212
17180.43 222
17181.67 227
17182.91 226
17184.15 225
17185.39 252
17186.62 255
17187.86 239
17189.10 184
17190.34 196
17191.58 221
17192.82 244
17194.06 245
17195.30 223
17196.54 219
17197.78 196
17199.02 224
17200.26 201
17201.50 190
17202.74 239
17203.98 211
17205.22 210
17206.46 238
17207.70 183
17208.94 200
17210.18 195
17211.42 224
17212.66 188
17213.90 226
17215.14 230
17216.38 214
17217.62 235
17218.86 220
17220.10 201
17221.34 218
17222.58 223
17223.82 206
17225.06 187
17226.30 200
17227.54 185
17228.78 212
17230.02 237
17231.26 215
17232.50 206
17233.74 219
17234.98 217
17236.22 190
17237.47 205
17238.71 213
17239.95 205
17241.19 204
17242.43 202
17243.67 225
17244.91 196
17246.15 187
17247.39 221
17248.64 214
17249.88 225
17251.12 207
17252.36 228
17253.60 202
17254.84 204
17256.08 222
17257.33 185
17258.57 218
17259.81 200
17261.05 160
17262.29 217
17263.54 206
17264.78 200
17266.02 167
17267.26 173
17268.50 195
17269.75 197
17270.99 203
17272.23 208
17273.47 206
17274.71 207
17275.96 210
17277.20 190
17278.44 195
17279.68 202
17280.93 211
17282.17 210
17283.41 186
17284.65 189
17285.90 229
17287.14 214
17288.38 194
17289.62 183
17290.87 237
17292.11 209
17293.35 202
17294.60 204
17295.84 204
17297.08 205
17298.33 193
17299.57 217
17300.81 198
17302.05 217
17303.30 202
17304.54 213
17305.78 195
17307.03 199
17308.27 181
17309.52 198
17310.76 210
17312.00 205
17313.25 200
17314.49 225
17315.73 210
17316.98 187
17318.22 199
17319.47 205
17320.71 211
17321.95 196
17323.20 199
17324.44 208
17325.69 196
17326.93 191
17328.17 178
17329.42 218
17330.66 192
17331.91 199
17333.15 186
17334.40 184
17335.64 193
17336.88 225
17338.13 208
17339.37 232
17340.62 222
17341.86 185
17343.11 194
17344.35 198
17345.60 225
17346.84 182
17348.09 212
17349.33 201
17350.58 220
17351.82 215
17353.07 193
17354.31 174
17355.56 158
17356.80 181
17358.05 186
17359.29 199
17360.54 213
17361.78 188
17363.03 163
17364.27 193
17365.52 212
17366.77 215
17368.01 187
17369.26 203
17370.50 199
17371.75 181
17372.99 201
17374.24 205
17375.49 225
17376.73 199
17377.98 193
17379.22 199
17380.47 184
17381.72 191
17382.96 225
17384.21 192
17385.45 209
17386.70 166
17387.95 192
17389.19 162
17390.44 173
17391.69 218
17392.93 193
17394.18 213
17395.43 212
17396.67 187
17397.92 191
17399.17 187
17400.41 192
17401.66 193
17402.91 219
17404.15 195
17405.40 194
17406.65 194
17407.89 190
17409.14 183
17410.39 214
17411.64 228
17412.88 212
17414.13 223
17415.38 202
17416.63 190
17417.87 192
17419.12 210
17420.37 185
17421.62 174
17422.86 221
17424.11 246
17425.36 240
17426.61 222
17427.85 213
17429.10 227
17430.35 222
17431.60 209
17432.85 235
17434.09 215
17435.34 200
17436.59 191
17437.84 204
17439.09 227
17440.33 209
17441.58 213
17442.83 226
17444.08 221
17445.33 226
17446.58 193
17447.82 182
17449.07 185
17450.32 201
17451.57 185
17452.82 211
17454.07 198
17455.32 189
17456.57 185
17457.81 200
17459.06 196
17460.31 165
17461.56 196
17462.81 202
17464.06 196
17465.31 197
17466.56 220
17467.81 198
17469.06 215
17470.30 199
17471.55 219
17472.80 205
17474.05 227
17475.30 188
17476.55 191
17477.80 162
17479.05 190
17480.30 222
17481.55 242
17482.80 193
17484.05 186
17485.30 207
17486.55 212
17487.80 190
17489.05 204
17490.30 241
17491.55 233
17492.80 208
17494.05 218
17495.30 251
17496.55 245
17497.80 271
17499.05 234
17500.30 235
17501.55 202
17502.80 181
17504.05 225
17505.30 231
17506.55 191
17507.80 218
17509.06 243
17510.31 227
17511.56 213
17512.81 214
17514.06 221
17515.31 225
17516.56 218
17517.81 235
17519.06 218
17520.31 233
17521.56 219
17522.82 249
17524.07 213
17525.32 214
17526.57 234
17527.82 241
17529.07 225
17530.32 207
17531.58 244
17532.83 241
17534.08 246
17535.33 250
17536.58 242
17537.83 207
17539.09 224
17540.34 213
17541.59 225
17542.84 235
17544.09 223
17545.35 221
17546.60 245
17547.85 235
17549.10 246
17550.35 249
17551.61 235
17552.86 262
17554.11 243
17555.36 221
17556.62 225
17557.87 222
17559.12 229
17560.37 216
17561.63 238
17562.88 281
17564.13 233
17565.38 244
17566.64 252
17567.89 215
17569.14 229
17570.39 255
17571.65 230
17572.90 243
17574.15 248
17575.41 239
17576.66 206
17577.91 219
17579.17 204
17580.42 233
17581.67 227
17582.93 228
17584.18 212
17585.43 244
17586.69 248
17587.94 246
17589.19 239
17590.45 269
17591.70 269
17592.95 240
17594.21 228
17595.46 234
17596.72 231
17597.97 230
17599.22 203
17600.48 205
17601.73 230
17602.99 246
17604.24 217
17605.49 187
17606.75 229
17608.00 231
17609.26 258
17610.51 238
17611.76 212
17613.02 233
17614.27 221
17615.53 217
17616.78 228
17618.04 223
17619.29 229
17620.55 219
17621.80 241
17623.06 227
17624.31 199
17625.57 188
17626.82 235
17628.08 209
17629.33 217
17630.59 242
17631.84 225
17633.10 198
17634.35 217
17635.61 199
17636.86 200
17638.12 198
17639.37 221
17640.63 227
17641.88 216
17643.14 229
17644.39 244
17645.65 235
17646.91 203
17648.16 210
17649.42 220
17650.67 199
17651.93 180
17653.18 172
17654.44 195
17655.70 205
17656.95 201
17658.21 199
17659.46 233
17660.72 257
17661.98 212
17663.23 204
17664.49 245
17665.75 192
17667.00 214
17668.26 194
17669.51 253
17670.77 199
17672.03 210
17673.28 209
17674.54 225
17675.80 201
17677.05 192
17678.31 230
17679.57 193
17680.82 195
17682.08 206
17683.34 206
17684.60 181
17685.85 208
17687.11 186
17688.37 200
17689.62 206
17690.88 193
17692.14 171
17693.40 186
17694.65 206
17695.91 213
17697.17 214
17698.42 191
17699.68 182
17700.94 189
17702.20 186
17703.46 179
17704.71 204
17705.97 186
17707.23 187
17708.49 190
17709.74 195
17711.00 229
17712.26 202
17713.52 224
17714.78 207
17716.03 205
17717.29 196
17718.55 210
17719.81 188
17721.07 197
17722.33 188
17723.58 199
17724.84 169
17726.10 184
17727.36 206
17728.62 248
17729.88 197
17731.13 205
17732.39 183
17733.65 201
17734.91 181
17736.17 208
17737.43 217
17738.69 198
17739.95 217
17741.21 212
17742.46 197
17743.72 200
17744.98 205
17746.24 203
17747.50 219
17748.76 193
17750.02 198
17751.28 177
17752.54 202
17753.80 181
17755.06 186
17756.32 207
17757.58 181
17758.84 193
17760.10 182
17761.36 212
17762.61 205
17763.87 203
17765.13 184
17766.39 181
17767.65 187
17768.91 181
17770.17 185
17771.43 200
17772.69 186
17773.95 191
17775.21 199
17776.48 196
17777.74 181
17779.00 157
17780.26 192
17781.52 195
17782.78 181
17784.04 180
17785.30 194
17786.56 189
17787.82 163
17789.08 190
17790.34 201
17791.60 179
17792.86 182
17794.12 182
17795.38 200
17796.65 184
17797.91 180
17799.17 194
17800.43 204
17801.69 192
17802.95 221
17804.21 185
17805.47 181
17806.73 194
17808.00 197
17809.26 168
17810.52 180
17811.78 185
17813.04 171
17814.30 174
17815.56 159
17816.83 189
17818.09 192
17819.35 193
17820.61 185
17821.87 186
17823.14 212
17824.40 192
17825.66 166
17826.92 177
17828.18 146
17829.45 186
17830.71 180
17831.97 179
17833.23 165
17834.49 187
17835.76 188
17837.02 209
17838.28 142
17839.54 153
17840.81 165
17842.07 194
17843.33 179
17844.59 193
17845.86 149
17847.12 167
17848.38 166
17849.65 196
17850.91 164
17852.17 168
17853.43 164
17854.70 174
17855.96 173
17857.22 165
17858.49 176
17859.75 206
17861.01 170
17862.28 169
17863.54 161
17864.80 163
17866.07 185
17867.33 155
17868.59 160
17869.86 150
17871.12 158
17872.38 171
17873.65 184
17874.91 198
17876.18 156
17877.44 163
17878.70 176
17879.97 172
17881.23 172
17882.50 155
17883.76 171
17885.02 165
17886.29 174
17887.55 145
17888.82 177
17890.08 234
17891.35 193
17892.61 176
17893.87 186
17895.14 213
17896.40 169
17897.67 173
17898.93 181
17900.20 157
17901.46 170
17902.73 176
17903.99 164
17905.26 186
17906.52 173
17907.79 159
17909.05 168
17910.32 160
17911.58 158
17912.85 188
17914.11 185
17915.38 191
17916.64 183
17917.91 199
17919.17 180
17920.44 189
17921.70 159
17922.97 198
17924.23 189
17925.50 191
17926.76 162
17928.03 142
17929.30 161
17930.56 166
17931.83 187
17933.09 184
17934.36 197
17935.62 218
17936.89 198
17938.16 178
17939.42 191
17940.69 164
17941.96 176
17943.22 161
17944.49 181
17945.75 195
17947.02 202
17948.29 189
17949.55 190
17950.82 172
17952.09 183
17953.35 184
17954.62 177
17955.89 184
17957.15 191
17958.42 163
17959.69 170
17960.95 175
17962.22 174
17963.49 205
17964.75 185
17966.02 175
17967.29 173
17968.55 172
17969.82 171
17971.09 192
17972.36 204
17973.62 190
17974.89 158
17976.16 167
17977.42 161
17978.69 163
17979.96 180
17981.23 174
17982.49 198
17983.76 183
17985.03 179
17986.30 182
17987.57 205
17988.83 192
17990.10 189
17991.37 154
17992.64 153
17993.90 188
17995.17 166
17996.44 172
17997.71 159
17998.98 193
18000.25 173
18001.51 180
18002.78 182
18004.05 175
18005.32 150
18006.59 157
18007.86 189
18009.12 192
18010.39 151
18011.66 166
18012.93 168
18014.20 137
18015.47 165
18016.74 154
18018.00 174
18019.27 190
18020.54 172
18021.81 165
18023.08 161
18024.35 149
18025.62 191
18026.89 142
18028.16 141
18029.43 172
18030.69 182
18031.96 170
18033.23 190
18034.50 150
18035.77 174
18037.04 176
18038.31 147
18039.58 163
18040.85 192
18042.12 176
18043.39 181
18044.66 179
18045.93 168
18047.20 168
18048.47 176
18049.74 161
18051.01 159
18052.28 174
18053.55 174
18054.82 183
18056.09 187
18057.36 196
18058.63 176
18059.90 161
18061.17 174
18062.44 180
18063.71 176
18064.98 166
18066.25 181
18067.52 174
18068.79 189
18070.06 166
18071.33 155
18072.61 163
18073.88 182
18075.15 191
18076.42 160
18077.69 158
18078.96 180
18080.23 181
18081.50 188
18082.77 198
18084.04 154
18085.32 169
18086.59 194
18087.86 203
18089.13 197
18090.40 158
18091.67 160
18092.94 207
18094.22 184
18095.49 151
18096.76 169
18098.03 195
18099.30 183
18100.57 167
18101.85 188
18103.12 183
18104.39 216
18105.66 180
18106.93 194
18108.20 211
18109.48 173
18110.75 191
18112.02 174
18113.29 152
18114.57 162
18115.84 176
18117.11 193
18118.38 170
18119.65 197
18120.93 211
18122.20 181
18123.47 189
18124.74 193
18126.02 174
18127.29 172
18128.56 185
18129.84 194
18131.11 172
18132.38 165
18133.65 172
18134.93 186
18136.20 145
18137.47 162
18138.75 158
18140.02 188
18141.29 183
18142.57 179
18143.84 175
18145.11 187
18146.39 165
18147.66 158
18148.93 168
18150.21 158
18151.48 153
18152.75 185
18154.03 190
18155.30 183
18156.57 195
18157.85 177
18159.12 198
18160.40 177
18161.67 182
18162.94 183
18164.22 210
18165.49 182
18166.77 161
18168.04 179
18169.31 201
18170.59 186
18171.86 169
18173.14 167
18174.41 179
18175.68 193
18176.96 179
18178.23 185
18179.51 174
18180.78 182
18182.06 166
18183.33 146
18184.61 154
18185.88 182
18187.16 169
18188.43 175
18189.71 169
18190.98 177
18192.26 174
18193.53 184
18194.81 183
18196.08 188
18197.36 178
18198.63 161
18199.91 182
18201.18 169
18202.46 160
18203.73 182
18205.01 176
18206.28 155
18207.56 176
18208.83 168
18210.11 141
18211.39 171
18212.66 169
18213.94 165
18215.21 176
18216.49 189
18217.76 179
18219.04 152
18220.32 152
18221.59 159
18222.87 178
18224.14 160
18225.42 187
18226.70 156
18227.97 183
18229.25 170
18230.53 189
18231.80 168
18233.08 152
18234.35 176
18235.63 193
18236.91 154
18238.18 147
18239.46 181
18240.74 180
18242.01 176
18243.29 174
18244.57 163
18245.84 190
18247.12 167
18248.40 143
18249.68 159
18250.95 177
18252.23 179
18253.51 181
18254.78 188
18256.06 144
18257.34 147
18258.62 181
18259.89 158
18261.17 170
18262.45 173
18263.72 171
18265.00 165
18266.28 163
18267.56 173
18268.84 181
18270.11 163
18271.39 173
18272.67 171
18273.95 184
18275.22 177
18276.50 180
18277.78 166
18279.06 201
18280.34 191
18281.61 161
18282.89 184
18284.17 191
18285.45 164
18286.73 153
18288.01 181
18289.28 199
18290.56 179
18291.84 146
18293.12 179
18294.40 157
18295.68 189
18296.95 157
18298.23 149
18299.51 187
18300.79 170
18302.07 180
18303.35 172
18304.63 173
18305.91 177
18307.19 170
18308.46 176
18309.74 173
18311.02 147
18312.30 198
18313.58 182
18314.86 197
18316.14 152
18317.42 159
18318.70 168
18319.98 182
18321.26 155
18322.54 155
18323.82 151
18325.10 152
18326.38 160
18327.66 172
18328.94 162
18330.22 174
18331.50 189
18332.77 167
18334.05 169
18335.33 167
18336.61 182
18337.90 188
18339.18 167
18340.46 165
18341.74 155
18343.02 187
18344.30 153
18345.58 168
18346.86 167
18348.14 197
18349.42 171
18350.70 181
18351.98 153
18353.26 204
18354.54 180
18355.82 150
18357.10 182
18358.38 179
18359.66 160
18360.94 172
18362.22 179
18363.51 167
18364.79 200
18366.07 156
18367.35 156
18368.63 143
18369.91 157
18371.19 155
18372.47 146
18373.76 152
18375.04 169
18376.32 162
18377.60 178
18378.88 157
18380.16 175
18381.44 181
18382.73 146
18384.01 165
18385.29 170
18386.57 203
18387.85 180
18389.13 175
18390.42 158
18391.70 185
18392.98 192
18394.26 158
18395.54 156
18396.83 168
18398.11 185
18399.39 165
18400.67 139
18401.96 178
18403.24 192
18404.52 177
18405.80 177
18407.09 176
18408.37 166
18409.65 127
18410.93 169
18412.22 184
18413.50 155
18414.78 162
18416.06 173
18417.35 147
18418.63 140
18419.91 188
18421.20 160
18422.48 152
18423.76 159
18425.05 169
18426.33 163
18427.61 164
18428.89 185
18430.18 174
18431.46 172
18432.74 155
18434.03 129
18435.31 185
18436.60 164
18437.88 160
18439.16 171
18440.45 144
18441.73 152
18443.01 174
18444.30 172
18445.58 175
18446.87 172
18448.15 176
18449.43 148
18450.72 139
18452.00 190
18453.29 158
18454.57 172
18455.85 191
18457.14 180
18458.42 162
18459.71 165
18460.99 158
18462.28 182
18463.56 194
18464.84 161
18466.13 162
18467.41 158
18468.70 170
18469.98 160
18471.27 148
18472.55 159
18473.84 226
18475.12 177
18476.41 155
18477.69 156
18478.98 186
18480.26 163
18481.55 162
18482.83 160
18484.12 167
18485.40 210
18486.69 169
18487.97 183
18489.26 156
18490.54 169
18491.83 178
18493.11 161
18494.40 181
18495.69 159
18496.97 149
18498.26 155
18499.54 134
18500.83 146
18502.11 154
18503.40 166
18504.69 189
18505.97 179
18507.26 143
18508.54 183
18509.83 176
18511.12 161
18512.40 157
18513.69 171
18514.98 161
18516.26 158
18517.55 154
18518.83 146
18520.12 165
18521.41 181
18522.69 186
18523.98 177
18525.27 174
18526.55 198
18527.84 174
18529.13 189
18530.41 162
18531.70 214
18532.99 207
18534.27 171
18535.56 162
18536.85 174
18538.14 180
18539.42 178
18540.71 155
18542.00 187
18543.28 192
18544.57 177
18545.86 197
18547.15 182
18548.43 166
18549.72 155
18551.01 195
18552.30 145
18553.58 173
18554.87 179
18556.16 167
18557.45 183
18558.73 156
18560.02 176
18561.31 214
18562.60 188
18563.89 161
18565.17 128
18566.46 154
18567.75 156
18569.04 167
18570.33 160
18571.62 162
18572.90 147
18574.19 173
18575.48 186
18576.77 181
18578.06 173
18579.35 163
18580.63 163
18581.92 250
18583.21 184
18584.50 191
18585.79 196
18587.08 213
18588.37 187
18589.66 179
18590.94 181
18592.23 163
18593.52 176
18594.81 172
18596.10 179
18597.39 154
18598.68 185
18599.97 190
18601.26 164
18602.55 185
18603.84 199
18605.13 187
18606.41 164
18607.70 190
18608.99 188
18610.28 173
18611.57 184
18612.86 190
18614.15 204
18615.44 197
18616.73 170
18618.02 188
18619.31 198
18620.60 195
18621.89 210
18623.18 202
18624.47 202
18625.76 230
18627.05 216
18628.34 191
18629.63 178
18630.92 154
18632.21 170
18633.50 185
18634.79 190
18636.08 222
18637.37 234
18638.67 205
18639.96 211
18641.25 212
18642.54 172
18643.83 184
18645.12 198
18646.41 216
18647.70 182
18648.99 192
18650.28 209
18651.57 210
18652.86 202
18654.16 175
18655.45 177
18656.74 178
18658.03 212
18659.32 167
18660.61 176
18661.90 183
18663.19 217
18664.49 183
18665.78 167
18667.07 174
18668.36 158
18669.65 180
18670.94 176
18672.24 181
18673.53 168
18674.82 179
18676.11 183
18677.40 172
18678.70 159
18679.99 154
18681.28 194
18682.57 168
18683.86 167
18685.16 148
18686.45 156
18687.74 174
18689.03 162
18690.33 166
18691.62 169
18692.91 161
18694.20 191
18695.50 165
18696.79 146
18698.08 176
18699.37 162
18700.67 171
18701.96 163
18703.25 166
18704.54 150
18705.84 175
18707.13 174
18708.42 187
18709.72 152
18711.01 168
18712.30 170
18713.60 197
18714.89 169
18716.18 177
18717.48 193
18718.77 151
18720.06 179
18721.36 171
18722.65 163
18723.94 169
18725.24 193
18726.53 164
18727.82 167
18729.12 156
18730.41 158
18731.70 163
18733.00 156
18734.29 175
18735.59 161
18736.88 165
18738.17 143
18739.47 172
18740.76 171
18742.06 177
18743.35 173
18744.64 154
18745.94 162
18747.23 147
18748.53 165
18749.82 181
18751.12 180
18752.41 180
18753.71 163
18755.00 179
18756.30 190
18757.59 165
18758.88 161
18760.18 139
18761.47 190
18762.77 170
18764.06 151
18765.36 167
18766.65 173
18767.95 184
18769.24 191
18770.54 165
18771.83 139
18773.13 151
18774.43 155
18775.72 188
18777.02 198
18778.31 166
18779.61 204
18780.90 202
18782.20 166
18783.49 167
18784.79 154
18786.08 161
18787.38 167
18788.68 145
18789.97 144
18791.27 158
18792.56 191
18793.86 142
18795.16 156
18796.45 150
18797.75 162
18799.04 157
18800.34 169
18801.64 152
18802.93 181
18804.23 151
18805.53 168
18806.82 146
18808.12 158
18809.41 155
18810.71 184
18812.01 157
18813.30 136
18814.60 127
18815.90 160
18817.19 160
18818.49 144
18819.79 147
18821.09 173
18822.38 213
18823.68 152
18824.98 156
18826.27 147
18827.57 141
18828.87 156
18830.16 166
18831.46 169
18832.76 160
18834.06 159
18835.35 137
18836.65 150
18837.95 181
18839.25 157
18840.54 160
18841.84 166
18843.14 167
18844.44 166
18845.73 147
18847.03 156
18848.33 151
18849.63 148
18850.93 163
18852.22 164
18853.52 193
18854.82 149
18856.12 149
18857.42 137
18858.71 152
18860.01 158
18861.31 160
18862.61 145
18863.91 171
18865.21 137
18866.50 174
18867.80 144
18869.10 150
18870.40 170
18871.70 152
18873.00 171
18874.30 159
18875.60 139
18876.89 118
18878.19 160
18879.49 159
18880.79 172
18882.09 165
18883.39 167
18884.69 153
18885.99 148
18887.29 136
18888.59 154
18889.88 150
18891.18 147
18892.48 150
18893.78 157
18895.08 163
18896.38 137
18897.68 169
18898.98 161
18900.28 149
18901.58 148
18902.88 125
18904.18 147
18905.48 158
18906.78 159
18908.08 143
18909.38 179
18910.68 174
18911.98 143
18913.28 122
18914.58 154
18915.88 133
18917.18 150
18918.48 122
18919.78 163
18921.08 154
18922.38 150
18923.68 146
18924.98 161
18926.28 164
18927.58 156
18928.88 133
18930.18 152
18931.49 145
18932.79 149
18934.09 163
18935.39 120
18936.69 155
18937.99 172
18939.29 149
18940.59 171
18941.89 152
18943.19 150
18944.49 153
18945.80 140
18947.10 160
18948.40 139
18949.70 156
18951.00 148
18952.30 129
18953.60 145
18954.91 166
18956.21 165
18957.51 135
18958.81 142
18960.11 149
18961.41 180
18962.72 150
18964.02 133
18965.32 131
18966.62 149
18967.92 154
18969.23 145
18970.53 142
18971.83 129
18973.13 161
18974.43 164
18975.74 145
18977.04 124
18978.34 147
18979.64 178
18980.95 141
18982.25 147
18983.55 152
18984.85 130
18986.16 152
18987.46 144
18988.76 161
18990.06 152
18991.37 168
18992.67 185
18993.97 150
18995.28 147
18996.58 174
18997.88 157
18999.18 165
19000.49 161
19001.79 149
19003.09 177
19004.40 134
19005.70 153
19007.00 152
19008.31 142
19009.61 154
19010.91 138
19012.22 146
19013.52 137
19014.82 140
19016.13 156
19017.43 152
19018.74 138
19020.04 119
19021.34 135
19022.65 141
19023.95 145
19025.25 157
19026.56 139
19027.86 150
19029.17 147
19030.47 142
19031.77 164
19033.08 130
19034.38 139
19035.69 164
19036.99 140
19038.30 128
19039.60 117
19040.91 138
19042.21 147
19043.51 131
19044.82 131
19046.12 143
19047.43 156
19048.73 188
19050.04 159
19051.34 146
19052.65 152
19053.95 168
19055.26 146
19056.56 159
19057.87 133
19059.17 145
19060.48 137
19061.78 156
19063.09 160
19064.39 167
19065.70 135
19067.00 128
19068.31 118
19069.62 168
19070.92 174
19072.23 145
19073.53 130
19074.84 168
19076.14 163
19077.45 143
19078.75 139
19080.06 145
19081.37 179
19082.67 140
19083.98 155
19085.28 142
19086.59 165
19087.90 140
19089.20 142
19090.51 160
19091.82 177
19093.12 160
19094.43 153
19095.73 145
19097.04 142
19098.35 152
19099.65 141
19100.96 147
19102.27 183
19103.57 135
19104.88 125
19106.19 139
19107.49 123
19108.80 154
19110.11 143
19111.41 137
19112.72 148
19114.03 161
19115.33 132
19116.64 154
19117.95 160
19119.26 175
19120.56 154
19121.87 149
19123.18 168
19124.49 228
19125.79 145
19127.10 148
19128.41 147
19129.72 162
19131.02 139
19132.33 146
19133.64 120
19134.95 145
19136.25 128
19137.56 151
19138.87 137
19140.18 165
19141.49 139
19142.79 162
19144.10 168
19145.41 145
19146.72 169
19148.03 181
19149.33 164
19150.64 146
19151.95 139
19153.26 146
19154.57 169
19155.88 146
19157.18 139
19158.49 154
19159.80 165
19161.11 140
19162.42 151
19163.73 131
19165.04 149
19166.34 156
19167.65 149
19168.96 152
19170.27 123
19171.58 146
19172.89 153
19174.20 163
19175.51 149
19176.82 162
19178.13 162
19179.43 156
19180.74 168
19182.05 184
19183.36 161
19184.67 152
19185.98 157
19187.29 144
19188.60 156
19189.91 166
19191.22 158
19192.53 151
19193.84 133
19195.15 147
19196.46 127
19197.77 181
19199.08 175
19200.39 136
19201.70 149
19203.01 169
19204.32 155
19205.63 130
19206.94 146
19208.25 159
19209.56 150
19210.87 136
19212.18 145
19213.49 130
19214.80 150
19216.11 152
19217.42 141
19218.73 149
19220.04 154
19221.35 171
19222.66 153
19223.98 136
19225.29 146
19226.60 158
19227.91 160
19229.22 165
19230.53 134
19231.84 144
19233.15 148
19234.46 182
19235.77 144
19237.09 141
19238.40 155
19239.71 152
19241.02 138
19242.33 142
19243.64 145
19244.95 171
19246.27 117
19247.58 164
19248.89 147
19250.20 142
19251.51 169
19252.82 148
19254.14 136
19255.45 131
19256.76 140
19258.07 144
19259.38 130
19260.70 132
19262.01 131
19263.32 146
19264.63 147
19265.94 134
19267.26 136
19268.57 157
19269.88 137
19271.19 129
19272.51 122
19273.82 128
19275.13 141
19276.44 144
19277.76 144
19279.07 133
19280.38 120
19281.69 159
19283.01 154
19284.32 185
19285.63 152
19286.94 144
19288.26 175
19289.57 133
19290.88 131
19292.20 135
19293.51 153
19294.82 129
19296.14 149
19297.45 140
19298.76 161
19300.08 162
19301.39 147
19302.70 122
19304.02 140
19305.33 153
19306.64 165
19307.96 130
19309.27 134
19310.59 148
19311.90 127
19313.21 133
19314.53 125
19315.84 131
19317.15 134
19318.47 149
19319.78 142
19321.10 121
19322.41 147
19323.72 154
19325.04 133
19326.35 171
19327.67 146
19328.98 152
19330.30 132
19331.61 130
19332.93 148
19334.24 128
19335.55 136
19336.87 150
19338.18 144
19339.50 134
19340.81 152
19342.13 129
19343.44 142
19344.76 137
19346.07 130
19347.39 144
19348.70 131
19350.02 138
19351.33 165
19352.65 123
19353.96 143
19355.28 144
19356.59 144
19357.91 152
19359.22 141
19360.54 144
19361.86 146
19363.17 130
19364.49 149
19365.80 122
19367.12 146
19368.43 155
19369.75 145
19371.06 128
19372.38 110
19373.70 142
19375.01 135
19376.33 116
19377.64 146
19378.96 153
19380.28 146
19381.59 152
19382.91 139
19384.23 137
19385.54 134
19386.86 145
19388.17 151
19389.49 122
19390.81 132
19392.12 137
19393.44 135
19394.76 137
19396.07 130
19397.39 128
19398.71 123
19400.02 163
19401.34 114
19402.66 145
19403.97 121
19405.29 163
19406.61 148
19407.93 135
19409.24 143
19410.56 130
19411.88 140
19413.19 133
19414.51 125
19415.83 148
19417.15 156
19418.46 175
19419.78 154
19421.10 163
19422.42 154
19423.73 155
19425.05 150
19426.37 133
19427.69 163
19429.00 168
19430.32 149
19431.64 132
19432.96 165
19434.28 174
19435.59 142
19436.91 131
19438.23 128
19439.55 131
19440.87 161
19442.18 138
19443.50 144
19444.82 154
19446.14 125
19447.46 163
19448.78 157
19450.09 128
19451.41 125
19452.73 132
19454.05 123
19455.37 148
19456.69 139
19458.01 112
19459.33 144
19460.64 157
19461.96 113
19463.28 107
19464.60 140
19465.92 145
19467.24 135
19468.56 124
19469.88 141
19471.20 131
19472.52 129
19473.83 118
19475.15 134
19476.47 107
19477.79 120
19479.11 119
19480.43 110
19481.75 140
19483.07 122
19484.39 112
19485.71 110
19487.03 127
19488.35 153
19489.67 160
19490.99 94
19492.31 142
19493.63 158
19494.95 148
19496.27 142
19497.59 157
19498.91 152
19500.23 133
19501.55 135
19502.87 145
19504.19 160
19505.51 164
19506.83 166
19508.15 143
19509.47 142
19510.79 141
19512.11 143
19513.43 130
19514.75 125
19516.08 131
19517.40 147
19518.72 147
19520.04 127
19521.36 137
19522.68 129
19524.00 158
19525.32 137
19526.64 155
19527.96 141
19529.29 135
19530.61 128
19531.93 126
19533.25 162
19534.57 160
19535.89 154
19537.21 158
19538.53 148
19539.86 135
19541.18 147
19542.50 133
19543.82 134
19545.14 128
19546.46 125
19547.79 116
19549.11 136
19550.43 138
19551.75 150
19553.07 161
19554.40 168
19555.72 122
19557.04 122
19558.36 108
19559.68 138
19561.01 135
19562.33 146
19563.65 150
19564.97 140
19566.30 157
19567.62 158
19568.94 132
19570.26 134
19571.59 156
19572.91 122
19574.23 136
19575.55 121
19576.88 136
19578.20 124
19579.52 140
19580.85 115
19582.17 169
19583.49 162
19584.82 158
19586.14 157
19587.46 152
19588.78 167
19590.11 189
19591.43 166
19592.75 126
19594.08 143
19595.40 194
19596.72 155
19598.05 134
19599.37 137
19600.70 138
19602.02 143
19603.34 166
19604.67 131
19605.99 151
19607.31 157
19608.64 166
19609.96 137
19611.29 146
19612.61 122
19613.93 151
19615.26 152
19616.58 117
19617.91 145
19619.23 154
19620.55 133
19621.88 126
19623.20 121
19624.53 118
19625.85 146
19627.18 161
19628.50 161
19629.83 118
19631.15 143
19632.48 139
19633.80 149
19635.12 169
19636.45 168
19637.77 125
19639.10 153
19640.42 130
19641.75 146
19643.07 149
19644.40 152
19645.72 134
19647.05 140
19648.37 144
19649.70 137
19651.03 149
19652.35 161
19653.68 118
19655.00 124
19656.33 162
19657.65 146
19658.98 144
19660.30 122
19661.63 113
19662.96 140
19664.28 151
19665.61 152
19666.93 153
19668.26 147
19669.58 159
19670.91 163
19672.24 152
19673.56 145
19674.89 161
19676.21 136
19677.54 138
19678.87 131
19680.19 154
19681.52 133
19682.85 147
19684.17 129
19685.50 134
19686.83 154
19688.15 150
19689.48 129
19690.81 148
19692.13 131
19693.46 121
19694.79 135
19696.11 145
19697.44 149
19698.77 106
19700.09 125
19701.42 151
19702.75 151
19704.07 143
19705.40 116
19706.73 144
19708.06 144
19709.38 135
19710.71 159
19712.04 152
19713.37 149
19714.69 128
19716.02 143
19717.35 127
19718.68 120
19720.00 152
19721.33 154
19722.66 167
19723.99 136
19725.31 132
19726.64 128
19727.97 153
19729.30 150
19730.63 120
19731.95 129
19733.28 137
19734.61 170
19735.94 130
19737.27 126
19738.59 115
19739.92 153
19741.25 145
19742.58 130
19743.91 129
19745.24 145
19746.57 160
19747.89 134
19749.22 155
19750.55 145
19751.88 148
19753.21 156
19754.54 130
19755.87 141
19757.20 144
19758.52 160
19759.85 133
19761.18 137
19762.51 131
19763.84 143
19765.17 160
19766.50 124
19767.83 119
19769.16 136
19770.49 145
19771.82 159
19773.15 149
19774.47 139
19775.80 151
19777.13 130
19778.46 109
19779.79 150
19781.12 115
19782.45 121
19783.78 123
19785.11 121
19786.44 122
19787.77 125
19789.10 146
19790.43 127
19791.76 121
19793.09 133
19794.42 146
19795.75 155
19797.08 151
19798.41 152
19799.74 163
19801.07 154
19802.40 140
19803.73 154
19805.07 133
19806.40 125
19807.73 155
19809.06 150
19810.39 132
19811.72 123
19813.05 138
19814.38 144
19815.71 143
19817.04 139
19818.37 144
19819.70 150
19821.03 154
19822.37 134
19823.70 137
19825.03 154
19826.36 155
19827.69 128
19829.02 141
19830.35 130
19831.68 140
19833.02 130
19834.35 136
19835.68 147
19837.01 121
19838.34 134
19839.67 137
19841.01 155
19842.34 171
19843.67 150
19845.00 123
19846.33 145
19847.67 159
19849.00 143
19850.33 143
19851.66 156
19852.99 142
19854.33 153
19855.66 128
19856.99 150
19858.32 135
19859.65 162
19860.99 132
19862.32 136
19863.65 137
19864.98 129
19866.32 124
19867.65 129
19868.98 136
19870.32 138
19871.65 169
19872.98 143
19874.31 145
19875.65 150
19876.98 177
19878.31 159
19879.65 159
19880.98 164
19882.31 155
19883.64 129
19884.98 138
19886.31 154
19887.64 139
19888.98 174
19890.31 154
19891.64 140
19892.98 136
19894.31 134
19895.65 133
19896.98 158
19898.31 137
19899.65 143
19900.98 142
19902.31 162
19903.65 145
19904.98 131
19906.32 127
19907.65 130
19908.98 148
19910.32 161
19911.65 166
19912.99 118
19914.32 134
19915.65 137
19916.99 151
19918.32 143
19919.66 150
19920.99 140
19922.33 140
19923.66 127
19924.99 123
19926.33 143
19927.66 150
19929.00 143
19930.33 138
19931.67 168
19933.00 157
19934.34 159
19935.67 141
19937.01 147
19938.34 146
19939.68 135
19941.01 136
19942.35 144
19943.68 129
19945.02 136
19946.35 159
19947.69 136
19949.02 109
19950.36 155
19951.70 148
19953.03 136
19954.37 122
19955.70 145
19957.04 140
19958.37 131
19959.71 135
19961.04 138
19962.38 152
19963.72 119
19965.05 153
19966.39 127
19967.72 143
19969.06 123
19970.40 151
19971.73 145
19973.07 145
19974.40 136
19975.74 146
19977.08 165
19978.41 141
19979.75 154
19981.09 156
19982.42 134
19983.76 128
19985.10 133
19986.43 139
19987.77 149
19989.11 139
19990.44 151
19991.78 136
19993.12 132
19994.45 151
19995.79 128
19997.13 153
19998.46 128
19999.80 149
20001.14 129
20002.48 119
20003.81 130
20005.15 161
20006.49 160
20007.82 144
20009.16 135
20010.50 144
20011.84 148
20013.17 152
20014.51 148
20015.85 152
20017.19 130
20018.52 135
20019.86 139
20021.20 146
20022.54 149
20023.88 129
20025.21 133
20026.55 146
20027.89 152
20029.23 159
20030.57 165
20031.90 120
20033.24 149
20034.58 143
20035.92 151
20037.26 141
20038.60 123
20039.93 160
20041.27 162
20042.61 145
20043.95 117
20045.29 138
20046.63 154
20047.97 146
20049.30 138
20050.64 154
20051.98 131
20053.32 136
20054.66 113
20056.00 138
20057.34 126
20058.68 119
20060.02 127
20061.35 119
20062.69 123
20064.03 164
20065.37 137
20066.71 115
20068.05 150
20069.39 167
20070.73 183
20072.07 155
20073.41 167
20074.75 146
20076.09 164
20077.43 157
20078.77 156
20080.11 140
20081.45 160
20082.79 186
20084.13 131
20085.47 143
20086.81 123
20088.15 121
20089.49 172
20090.83 161
20092.17 149
20093.51 147
20094.85 141
20096.19 146
20097.53 164
20098.87 141
20100.21 153
20101.55 166
20102.89 132
20104.23 147
20105.57 136
20106.91 145
20108.25 124
20109.59 114
20110.93 152
20112.27 144
20113.62 143
20114.96 153
20116.30 139
20117.64 140
20118.98 127
20120.32 164
20121.66 168
20123.00 160
20124.34 175
20125.69 117
20127.03 119
20128.37 126
20129.71 149
20131.05 141
20132.39 165
20133.73 136
20135.08 140
20136.42 153
20137.76 140
20139.10 142
20140.44 142
