# Supplementary material for: MALDI-TOF MS typing enables the classification of brewing yeasts of the genus Saccharomyces to major beer styles
Source: PLoS One. 2017 Aug 9;12(8):e0181694. doi: 10.1371/journal.pone.0181694 (PMC5549903; doi:10.1371/journal.pone.0181694)
Supplement: S10 File — The directory includes 90 raw files and was zipped to “.zip”; the folder has three strains with 30 spectra per strain; S1 Text explains the raw files with an example and Table 1 represents the yeast strains used within the experiment. (ZIP) [file pone.0181694.s013.zip › 28-30/30336-192-OG-Alt-Alt-YPG-18h-E-E_2015-08-19__0_A10_1.dat]

1998.76 2091
1999.18 1962
1999.60 1962
2000.02 2020
2000.44 2029
2000.87 2046
2001.29 2026
2001.71 1987
2002.13 2094
2002.55 2080
2002.97 2013
2003.40 1909
2003.82 1874
2004.24 2036
2004.66 2004
2005.08 2118
2005.50 2052
2005.93 1818
2006.35 1910
2006.77 1949
2007.19 1944
2007.62 1989
2008.04 2086
2008.46 2150
2008.88 2087
2009.30 2119
2009.73 2239
2010.15 2136
2010.57 2042
2010.99 2163
2011.42 2051
2011.84 2064
2012.26 1993
2012.68 1993
2013.11 2080
2013.53 1906
2013.95 1889
2014.38 1964
2014.80 1998
2015.22 2020
2015.64 1963
2016.07 2097
2016.49 1828
2016.91 1805
2017.34 1912
2017.76 1860
2018.18 2079
2018.61 2062
2019.03 2024
2019.45 1933
2019.88 1914
2020.30 2095
2020.72 2177
2021.15 2072
2021.57 2021
2021.99 1965
2022.42 2031
2022.84 2082
2023.27 1996
2023.69 2006
2024.11 1944
2024.54 1841
2024.96 1885
2025.39 1866
2025.81 1911
2026.23 1790
2026.66 1941
2027.08 2146
2027.51 1958
2027.93 1821
2028.36 1874
2028.78 1678
2029.20 1649
2029.63 1705
2030.05 1950
2030.48 1747
2030.90 1919
2031.33 1989
2031.75 1836
2032.18 1814
2032.60 1808
2033.03 1891
2033.45 1849
2033.88 1828
2034.30 1947
2034.73 1861
2035.15 2018
2035.58 1956
2036.00 1868
2036.43 2027
2036.85 2063
2037.28 2013
2037.70 2006
2038.13 1978
2038.55 1975
2038.98 2048
2039.40 2116
2039.83 2001
2040.25 2065
2040.68 2156
2041.11 2152
2041.53 2077
2041.96 2188
2042.38 2175
2042.81 2131
2043.23 2048
2043.66 2004
2044.09 2051
2044.51 2067
2044.94 1937
2045.37 1894
2045.79 1879
2046.22 1918
2046.64 1876
2047.07 1882
2047.50 1971
2047.92 1880
2048.35 1900
2048.78 1835
2049.20 1881
2049.63 1847
2050.06 1997
2050.48 1995
2050.91 1793
2051.34 1710
2051.76 1912
2052.19 1919
2052.62 1883
2053.04 1810
2053.47 1816
2053.90 1880
2054.32 1896
2054.75 1740
2055.18 1829
2055.61 1882
2056.03 2017
2056.46 2025
2056.89 2032
2057.31 1949
2057.74 2014
2058.17 2045
2058.60 2003
2059.02 2023
2059.45 2025
2059.88 1923
2060.31 1862
2060.73 2059
2061.16 2103
2061.59 1761
2062.02 1891
2062.45 1913
2062.87 1895
2063.30 1891
2063.73 1935
2064.16 1987
2064.59 2146
2065.01 2225
2065.44 2269
2065.87 2318
2066.30 2337
2066.73 2515
2067.16 2488
2067.58 2301
2068.01 2217
2068.44 2269
2068.87 2311
2069.30 2323
2069.73 2244
2070.16 2110
2070.58 2107
2071.01 1920
2071.44 1802
2071.87 1942
2072.30 2002
2072.73 1908
2073.16 1997
2073.59 1959
2074.02 2001
2074.45 2051
2074.87 2079
2075.30 2082
2075.73 1997
2076.16 2041
2076.59 2084
2077.02 1979
2077.45 1904
2077.88 1956
2078.31 1961
2078.74 2095
2079.17 2209
2079.60 2142
2080.03 2246
2080.46 2351
2080.89 2249
2081.32 2104
2081.75 2062
2082.18 2176
2082.61 2155
2083.04 2121
2083.47 2108
2083.90 1975
2084.33 2065
2084.76 2103
2085.19 2140
2085.62 1987
2086.05 1986
2086.48 2070
2086.91 2027
2087.34 1909
2087.77 1910
2088.20 1728
2088.63 1749
2089.06 1791
2089.49 1915
2089.92 1998
2090.35 2069
2090.79 1832
2091.22 1880
2091.65 1867
2092.08 1887
2092.51 2004
2092.94 1912
2093.37 1949
2093.80 2028
2094.23 1925
2094.66 1833
2095.10 2026
2095.53 2142
2095.96 1980
2096.39 1814
2096.82 1800
2097.25 2084
2097.68 2041
2098.12 1970
2098.55 1984
2098.98 1791
2099.41 1982
2099.84 1885
2100.27 1809
2100.71 1803
2101.14 1806
2101.57 1893
2102.00 1981
2102.43 2047
2102.87 2032
2103.30 2007
2103.73 1764
2104.16 1943
2104.60 1907
2105.03 1991
2105.46 1922
2105.89 1895
2106.32 1883
2106.76 1936
2107.19 1981
2107.62 2168
2108.05 2011
2108.49 1916
2108.92 1986
2109.35 2071
2109.79 1990
2110.22 1914
2110.65 1746
2111.08 2080
2111.52 2056
2111.95 1887
2112.38 1937
2112.82 1917
2113.25 1974
2113.68 1830
2114.12 2089
2114.55 1907
2114.98 1817
2115.42 1979
2115.85 1837
2116.28 1744
2116.72 1913
2117.15 1984
2117.58 1850
2118.02 1812
2118.45 1797
2118.88 2118
2119.32 1958
2119.75 1914
2120.19 1838
2120.62 1898
2121.05 1873
2121.49 1973
2121.92 1819
2122.36 1852
2122.79 1776
2123.22 1917
2123.66 1880
2124.09 2113
2124.53 2098
2124.96 1958
2125.40 1845
2125.83 1782
2126.26 1967
2126.70 2019
2127.13 1852
2127.57 1784
2128.00 1773
2128.44 1717
2128.87 1881
2129.31 2068
2129.74 2087
2130.18 2089
2130.61 1864
2131.05 1946
2131.48 2170
2131.92 2103
2132.35 1949
2132.79 2027
2133.22 1929
2133.66 1865
2134.09 1909
2134.53 2161
2134.96 2172
2135.40 2052
2135.83 2215
2136.27 2154
2136.70 2134
2137.14 2196
2137.58 2147
2138.01 2512
2138.45 2203
2138.88 2294
2139.32 2416
2139.75 2111
2140.19 2057
2140.63 1954
2141.06 1976
2141.50 1895
2141.93 2014
2142.37 2060
2142.81 1947
2143.24 1901
2143.68 1860
2144.12 1799
2144.55 1918
2144.99 1957
2145.43 1867
2145.86 1871
2146.30 1852
2146.73 1979
2147.17 1829
2147.61 2000
2148.04 1977
2148.48 2112
2148.92 2195
2149.35 2199
2149.79 2294
2150.23 2442
2150.67 2472
2151.10 2566
2151.54 2772
2151.98 2815
2152.41 2699
2152.85 2714
2153.29 2702
2153.73 2533
2154.16 2618
2154.60 2315
2155.04 2188
2155.48 2264
2155.91 2205
2156.35 2339
2156.79 2092
2157.23 2030
2157.66 1935
2158.10 1971
2158.54 2038
2158.98 2014
2159.41 2023
2159.85 1937
2160.29 1985
2160.73 2027
2161.17 1948
2161.60 1932
2162.04 1873
2162.48 1888
2162.92 2125
2163.36 2006
2163.80 2057
2164.23 2161
2164.67 2058
2165.11 1985
2165.55 1885
2165.99 1896
2166.43 2042
2166.86 2002
2167.30 2001
2167.74 2004
2168.18 2024
2168.62 2027
2169.06 2077
2169.50 2311
2169.94 2050
2170.38 2129
2170.81 2202
2171.25 2140
2171.69 2218
2172.13 2114
2172.57 2141
2173.01 2269
2173.45 2383
2173.89 2266
2174.33 2125
2174.77 2167
2175.21 2374
2175.65 2297
2176.09 2384
2176.53 2242
2176.96 2443
2177.40 2466
2177.84 2556
2178.28 2392
2178.72 2435
2179.16 2391
2179.60 2396
2180.04 2215
2180.48 2178
2180.92 2052
2181.36 2265
2181.80 2231
2182.24 2113
2182.68 2051
2183.12 2024
2183.56 2061
2184.01 1966
2184.45 2043
2184.89 1923
2185.33 1787
2185.77 1760
2186.21 1865
2186.65 1996
2187.09 2093
2187.53 2088
2187.97 2134
2188.41 2011
2188.85 2099
2189.29 2205
2189.73 2329
2190.17 2181
2190.62 2094
2191.06 2111
2191.50 2185
2191.94 2152
2192.38 2065
2192.82 2109
2193.26 2140
2193.70 2084
2194.15 2086
2194.59 2160
2195.03 2198
2195.47 2079
2195.91 2121
2196.35 2200
2196.79 2147
2197.24 2162
2197.68 2200
2198.12 2340
2198.56 2425
2199.00 2139
2199.45 2171
2199.89 2392
2200.33 2308
2200.77 2157
2201.21 2033
2201.66 2180
2202.10 2201
2202.54 2065
2202.98 2026
2203.42 1997
2203.87 2109
2204.31 2184
2204.75 2107
2205.19 1897
2205.64 1949
2206.08 2189
2206.52 2133
2206.96 2363
2207.41 2355
2207.85 2308
2208.29 2061
2208.74 2222
2209.18 2333
2209.62 2275
2210.06 2114
2210.51 2280
2210.95 2363
2211.39 2351
2211.84 2393
2212.28 2244
2212.72 2328
2213.17 2216
2213.61 2114
2214.05 2157
2214.50 2126
2214.94 2034
2215.38 2102
2215.83 2173
2216.27 2067
2216.71 1933
2217.16 2072
2217.60 2168
2218.05 1920
2218.49 1877
2218.93 1983
2219.38 2066
2219.82 1917
2220.26 1999
2220.71 2011
2221.15 1981
2221.60 1900
2222.04 1901
2222.49 2111
2222.93 2085
2223.37 2067
2223.82 2067
2224.26 2081
2224.71 2210
2225.15 2180
2225.60 2343
2226.04 2270
2226.49 2222
2226.93 2102
2227.37 2371
2227.82 2504
2228.26 2276
2228.71 2301
2229.15 2366
2229.60 2211
2230.04 2273
2230.49 2179
2230.93 2223
2231.38 2400
2231.82 2277
2232.27 2131
2232.71 2097
2233.16 2200
2233.61 2242
2234.05 2406
2234.50 2470
2234.94 2180
2235.39 2286
2235.83 2246
2236.28 2444
2236.72 2433
2237.17 2302
2237.61 2220
2238.06 2243
2238.51 2157
2238.95 1957
2239.40 2222
2239.84 2126
2240.29 2013
2240.74 2033
2241.18 2063
2241.63 2006
2242.07 2019
2242.52 2086
2242.97 1949
2243.41 1862
2243.86 1834
2244.31 1835
2244.75 1924
2245.20 1853
2245.65 1916
2246.09 1863
2246.54 1881
2246.99 1886
2247.43 2024
2247.88 1987
2248.33 1981
2248.77 1887
2249.22 2088
2249.67 2000
2250.11 2032
2250.56 1967
2251.01 1927
2251.45 1736
2251.90 1942
2252.35 1870
2252.80 1893
2253.24 1914
2253.69 1871
2254.14 1835
2254.59 2011
2255.03 2054
2255.48 1951
2255.93 1797
2256.38 1862
2256.82 1957
2257.27 1878
2257.72 1782
2258.17 1686
2258.61 1893
2259.06 1947
2259.51 1915
2259.96 1990
2260.41 1961
2260.85 1960
2261.30 1899
2261.75 2125
2262.20 2037
2262.65 2157
2263.09 2192
2263.54 2317
2263.99 2417
2264.44 2161
2264.89 2447
2265.34 2522
2265.79 2358
2266.23 2348
2266.68 2425
2267.13 2256
2267.58 2346
2268.03 2437
2268.48 2347
2268.93 2325
2269.38 2318
2269.82 2370
2270.27 2370
2270.72 2426
2271.17 2422
2271.62 2307
2272.07 2313
2272.52 2258
2272.97 2291
2273.42 2341
2273.87 2230
2274.32 2235
2274.77 2096
2275.21 2090
2275.66 2090
2276.11 2118
2276.56 2099
2277.01 2170
2277.46 2187
2277.91 2111
2278.36 2202
2278.81 2046
2279.26 2027
2279.71 2107
2280.16 2099
2280.61 2113
2281.06 2300
2281.51 2331
2281.96 2071
2282.41 2311
2282.86 2196
2283.31 2123
2283.76 2214
2284.21 2340
2284.66 2248
2285.11 2043
2285.56 2086
2286.02 2218
2286.47 2226
2286.92 2022
2287.37 2290
2287.82 2297
2288.27 2193
2288.72 2313
2289.17 2516
2289.62 2694
2290.07 2898
2290.52 3054
2290.97 3341
2291.42 3497
2291.88 3641
2292.33 3714
2292.78 3621
2293.23 3587
2293.68 3625
2294.13 3625
2294.58 3729
2295.04 3534
2295.49 3337
2295.94 3237
2296.39 3193
2296.84 3077
2297.29 2938
2297.74 2697
2298.20 2644
2298.65 2566
2299.10 2452
2299.55 2310
2300.00 2223
2300.46 2156
2300.91 2281
2301.36 2097
2301.81 2014
2302.26 2097
2302.72 2186
2303.17 2139
2303.62 2106
2304.07 2068
2304.53 2039
2304.98 2076
2305.43 1974
2305.88 2063
2306.33 2150
2306.79 2134
2307.24 2194
2307.69 2299
2308.15 2276
2308.60 2331
2309.05 2174
2309.50 2415
2309.96 2438
2310.41 2485
2310.86 2541
2311.32 2520
2311.77 2494
2312.22 2466
2312.68 2399
2313.13 2330
2313.58 2510
2314.03 2419
2314.49 2266
2314.94 2246
2315.39 2138
2315.85 2366
2316.30 2361
2316.76 2142
2317.21 2174
2317.66 2274
2318.12 2278
2318.57 2111
2319.02 2324
2319.48 2401
2319.93 2265
2320.39 2289
2320.84 2157
2321.29 2197
2321.75 2192
2322.20 2335
2322.66 2189
2323.11 2292
2323.56 2270
2324.02 2333
2324.47 2278
2324.93 2254
2325.38 2399
2325.84 2409
2326.29 2298
2326.74 2331
2327.20 2352
2327.65 2470
2328.11 2400
2328.56 2555
2329.02 2513
2329.47 2705
2329.93 2658
2330.38 2668
2330.84 2744
2331.29 2813
2331.75 2661
2332.20 2815
2332.66 2650
2333.11 2642
2333.57 2590
2334.02 2466
2334.48 2419
2334.93 2184
2335.39 2209
2335.84 2288
2336.30 2125
2336.76 2211
2337.21 2279
2337.67 2129
2338.12 2279
2338.58 2186
2339.03 2211
2339.49 2156
2339.95 2420
2340.40 2327
2340.86 2123
2341.31 2181
2341.77 2416
2342.23 2303
2342.68 2322
2343.14 2409
2343.59 2472
2344.05 2314
2344.51 2222
2344.96 2384
2345.42 2351
2345.88 2342
2346.33 2378
2346.79 2328
2347.24 2423
2347.70 2365
2348.16 2227
2348.61 2251
2349.07 2384
2349.53 2359
2349.99 2279
2350.44 2370
2350.90 2241
2351.36 2264
2351.81 2384
2352.27 2138
2352.73 2223
2353.18 2098
2353.64 2048
2354.10 2097
2354.56 1987
2355.01 2079
2355.47 1964
2355.93 2055
2356.38 1995
2356.84 2074
2357.30 2074
2357.76 2302
2358.22 2061
2358.67 1890
2359.13 2049
2359.59 2106
2360.05 2076
2360.50 2250
2360.96 2290
2361.42 2309
2361.88 2313
2362.34 2124
2362.79 2157
2363.25 2257
2363.71 2329
2364.17 2285
2364.63 2201
2365.08 2236
2365.54 2153
2366.00 2196
2366.46 2407
2366.92 2459
2367.38 2405
2367.84 2345
2368.29 2227
2368.75 2331
2369.21 2327
2369.67 2296
2370.13 2368
2370.59 2388
2371.05 2258
2371.50 2157
2371.96 2045
2372.42 2135
2372.88 2076
2373.34 2049
2373.80 1980
2374.26 2240
2374.72 2182
2375.18 2117
2375.64 2223
2376.10 2212
2376.56 2108
2377.02 2033
2377.47 2034
2377.93 2149
2378.39 2244
2378.85 2403
2379.31 2472
2379.77 2300
2380.23 2237
2380.69 2163
2381.15 2336
2381.61 2319
2382.07 2111
2382.53 2136
2382.99 2116
2383.45 2082
2383.91 2107
2384.37 2231
2384.83 2136
2385.29 2157
2385.75 2139
2386.21 2024
2386.67 2070
2387.13 2091
2387.59 1994
2388.05 2122
2388.52 2073
2388.98 2024
2389.44 2069
2389.90 2230
2390.36 2133
2390.82 1959
2391.28 2133
2391.74 2286
2392.20 2219
2392.66 2133
2393.12 2165
2393.58 2131
2394.05 2044
2394.51 2048
2394.97 1981
2395.43 2123
2395.89 2019
2396.35 2138
2396.81 1950
2397.27 1881
2397.74 1942
2398.20 2017
2398.66 2054
2399.12 1907
2399.58 2076
2400.04 2013
2400.50 1915
2400.97 1909
2401.43 1858
2401.89 2052
2402.35 2012
2402.81 1988
2403.28 2003
2403.74 2049
2404.20 2100
2404.66 1901
2405.12 1979
2405.59 2069
2406.05 2194
2406.51 2310
2406.97 2169
2407.44 2292
2407.90 2189
2408.36 1981
2408.82 1961
2409.29 2141
2409.75 2038
2410.21 2221
2410.67 1937
2411.14 1954
2411.60 1953
2412.06 2026
2412.52 1980
2412.99 1870
2413.45 1999
2413.91 2014
2414.38 2037
2414.84 2041
2415.30 2158
2415.77 2078
2416.23 2136
2416.69 2219
2417.16 2223
2417.62 2269
2418.08 2259
2418.55 2309
2419.01 2370
2419.47 2564
2419.94 2388
2420.40 2670
2420.86 2525
2421.33 2392
2421.79 2402
2422.25 2317
2422.72 2343
2423.18 2504
2423.65 2346
2424.11 2241
2424.57 2268
2425.04 2290
2425.50 2298
2425.97 2016
2426.43 2013
2426.90 2253
2427.36 2337
2427.82 2244
2428.29 2246
2428.75 2106
2429.22 2057
2429.68 2057
2430.15 2085
2430.61 2016
2431.08 2094
2431.54 2176
2432.00 2157
2432.47 2006
2432.93 1981
2433.40 2046
2433.86 2127
2434.33 2202
2434.79 2306
2435.26 2422
2435.72 2232
2436.19 2086
2436.65 2297
2437.12 2326
2437.58 2327
2438.05 2496
2438.52 2268
2438.98 2228
2439.45 2441
2439.91 2417
2440.38 2601
2440.84 2690
2441.31 2609
2441.77 2711
2442.24 2749
2442.71 2775
2443.17 2893
2443.64 2731
2444.10 2504
2444.57 2444
2445.03 2292
2445.50 2256
2445.97 2267
2446.43 2057
2446.90 2161
2447.37 2160
2447.83 2098
2448.30 2035
2448.76 1941
2449.23 1944
2449.70 2044
2450.16 1931
2450.63 2078
2451.10 2232
2451.56 2268
2452.03 2245
2452.50 1962
2452.96 1993
2453.43 2052
2453.90 1981
2454.36 1998
2454.83 2011
2455.30 1936
2455.76 2062
2456.23 2077
2456.70 2022
2457.17 2129
2457.63 2162
2458.10 2209
2458.57 2250
2459.03 2066
2459.50 1900
2459.97 2206
2460.44 2268
2460.90 2207
2461.37 2111
2461.84 2121
2462.31 2171
2462.77 1986
2463.24 2089
2463.71 1990
2464.18 2011
2464.65 2020
2465.11 2074
2465.58 2078
2466.05 2044
2466.52 2019
2466.99 1939
2467.45 2084
2467.92 2248
2468.39 2365
2468.86 2223
2469.33 2042
2469.79 2028
2470.26 2001
2470.73 2117
2471.20 2000
2471.67 1833
2472.14 1911
2472.61 2106
2473.07 2070
2473.54 1939
2474.01 2033
2474.48 2004
2474.95 1937
2475.42 1899
2475.89 1961
2476.36 1889
2476.82 1917
2477.29 1911
2477.76 1997
2478.23 2005
2478.70 2158
2479.17 2001
2479.64 2141
2480.11 2146
2480.58 2148
2481.05 2078
2481.52 1990
2481.99 2132
2482.46 2189
2482.93 2155
2483.40 2110
2483.87 2115
2484.33 2136
2484.80 1941
2485.27 2045
2485.74 2204
2486.21 2224
2486.68 2117
2487.15 2083
2487.62 2172
2488.09 2155
2488.56 2125
2489.03 2234
2489.50 2326
2489.97 2191
2490.44 2126
2490.92 2116
2491.39 1986
2491.86 2075
2492.33 2203
2492.80 1952
2493.27 1976
2493.74 2124
2494.21 2111
2494.68 2224
2495.15 2016
2495.62 2156
2496.09 2314
2496.56 2265
2497.03 1971
2497.50 2032
2497.98 2188
2498.45 2150
2498.92 2027
2499.39 2072
2499.86 2009
2500.33 2103
2500.80 2087
2501.27 2010
2501.75 1994
2502.22 1871
2502.69 1935
2503.16 1988
2503.63 2042
2504.10 1856
2504.57 1927
2505.05 1986
2505.52 2129
2505.99 2087
2506.46 2017
2506.93 2054
2507.40 2016
2507.88 2077
2508.35 2228
2508.82 2288
2509.29 2140
2509.76 2231
2510.24 2399
2510.71 2375
2511.18 2430
2511.65 2408
2512.13 2296
2512.60 2346
2513.07 2511
2513.54 2382
2514.02 2380
2514.49 2269
2514.96 2322
2515.43 2224
2515.91 2212
2516.38 2062
2516.85 2166
2517.32 2249
2517.80 2192
2518.27 2207
2518.74 1938
2519.22 1982
2519.69 2010
2520.16 2062
2520.64 2050
2521.11 2069
2521.58 1974
2522.06 1903
2522.53 2076
2523.00 2139
2523.48 2073
2523.95 2156
2524.42 1851
2524.90 1970
2525.37 2084
2525.84 1938
2526.32 1863
2526.79 1982
2527.26 2026
2527.74 2084
2528.21 2140
2528.69 2126
2529.16 2118
2529.63 2166
2530.11 2151
2530.58 2038
2531.06 2129
2531.53 2180
2532.00 2213
2532.48 2188
2532.95 2045
2533.43 1841
2533.90 2000
2534.38 2037
2534.85 2173
2535.32 2090
2535.80 2004
2536.27 2090
2536.75 2093
2537.22 2240
2537.70 2120
2538.17 2261
2538.65 1922
2539.12 1823
2539.60 1947
2540.07 2068
2540.55 2073
2541.02 2152
2541.50 2077
2541.97 2127
2542.45 2176
2542.92 2303
2543.40 2314
2543.87 2215
2544.35 2364
2544.82 2305
2545.30 2149
2545.78 2173
2546.25 2235
2546.73 2428
2547.20 2547
2547.68 2489
2548.15 2524
2548.63 2530
2549.10 2715
2549.58 2912
2550.06 2793
2550.53 2685
2551.01 2868
2551.48 2805
2551.96 2714
2552.44 2833
2552.91 2679
2553.39 2710
2553.87 3070
2554.34 2879
2554.82 2735
2555.29 2802
2555.77 2608
2556.25 2772
2556.72 2742
2557.20 2620
2557.68 2613
2558.15 2328
2558.63 2342
2559.11 2269
2559.58 2304
2560.06 2205
2560.54 2092
2561.01 2095
2561.49 2099
2561.97 2164
2562.45 2118
2562.92 2159
2563.40 1970
2563.88 1945
2564.35 2126
2564.83 2152
2565.31 2041
2565.79 2009
2566.26 1986
2566.74 2195
2567.22 1962
2567.70 2045
2568.17 2080
2568.65 1984
2569.13 2025
2569.61 2043
2570.08 1936
2570.56 1960
2571.04 2077
2571.52 2083
2572.00 2019
2572.47 2002
2572.95 2078
2573.43 2169
2573.91 2095
2574.39 2258
2574.86 2100
2575.34 2211
2575.82 2158
2576.30 2209
2576.78 2191
2577.26 2227
2577.73 2209
2578.21 2082
2578.69 2057
2579.17 2235
2579.65 2058
2580.13 2102
2580.61 2234
2581.08 2097
2581.56 2065
2582.04 2112
2582.52 2254
2583.00 2039
2583.48 1980
2583.96 2096
2584.44 1968
2584.92 2081
2585.40 2105
2585.87 1885
2586.35 2029
2586.83 2208
2587.31 2167
2587.79 2207
2588.27 2130
2588.75 2225
2589.23 2128
2589.71 2228
2590.19 2284
2590.67 2189
2591.15 2192
2591.63 2258
2592.11 2017
2592.59 2112
2593.07 2314
2593.55 2164
2594.03 2401
2594.51 2350
2594.99 2222
2595.47 2059
2595.95 2239
2596.43 2303
2596.91 2290
2597.39 2249
2597.87 2271
2598.35 2235
2598.83 2076
2599.31 2003
2599.79 2046
2600.27 2184
2600.75 1973
2601.23 1915
2601.71 1986
2602.20 2336
2602.68 2228
2603.16 2112
2603.64 2253
2604.12 2199
2604.60 2012
2605.08 1995
2605.56 2048
2606.04 1961
2606.52 2222
2607.00 2096
2607.49 2125
2607.97 2308
2608.45 2355
2608.93 2228
2609.41 2184
2609.89 2211
2610.37 2345
2610.86 2314
2611.34 2084
2611.82 2170
2612.30 2336
2612.78 2242
2613.26 2118
2613.75 2066
2614.23 2033
2614.71 2101
2615.19 2161
2615.67 1961
2616.16 1874
2616.64 1802
2617.12 1870
2617.60 1938
2618.08 2178
2618.57 2154
2619.05 2131
2619.53 2036
2620.01 2074
2620.50 2115
2620.98 2237
2621.46 1996
2621.94 2117
2622.43 2004
2622.91 2090
2623.39 2099
2623.87 2167
2624.36 2289
2624.84 2183
2625.32 2184
2625.81 2108
2626.29 2145
2626.77 2044
2627.25 1899
2627.74 2170
2628.22 2226
2628.70 2073
2629.19 1886
2629.67 1940
2630.15 2040
2630.64 2090
2631.12 1928
2631.60 1955
2632.09 2019
2632.57 2168
2633.05 2130
2633.54 2230
2634.02 1997
2634.51 2010
2634.99 2140
2635.47 2309
2635.96 2141
2636.44 1981
2636.93 1952
2637.41 2124
2637.89 2099
2638.38 1945
2638.86 1994
2639.35 2226
2639.83 2089
2640.31 2092
2640.80 2035
2641.28 2040
2641.77 2133
2642.25 2077
2642.74 2094
2643.22 2221
2643.71 2299
2644.19 2272
2644.67 2121
2645.16 2030
2645.64 2187
2646.13 2007
2646.61 1973
2647.10 2104
2647.58 2111
2648.07 2047
2648.55 2015
2649.04 2135
2649.52 2173
2650.01 2062
2650.49 2151
2650.98 2022
2651.46 1937
2651.95 1919
2652.43 2072
2652.92 2144
2653.41 2134
2653.89 2164
2654.38 2134
2654.86 2055
2655.35 1923
2655.83 2017
2656.32 2130
2656.81 2261
2657.29 2265
2657.78 1967
2658.26 2059
2658.75 2183
2659.23 1929
2659.72 1966
2660.21 2108
2660.69 2041
2661.18 2090
2661.67 2094
2662.15 2137
2662.64 2038
2663.12 2048
2663.61 2108
2664.10 1964
2664.58 2077
2665.07 2191
2665.56 2151
2666.04 2113
2666.53 2272
2667.02 2282
2667.50 2178
2667.99 2234
2668.48 2138
2668.96 2072
2669.45 2103
2669.94 2024
2670.42 2030
2670.91 2163
2671.40 2138
2671.89 2249
2672.37 2352
2672.86 2332
2673.35 2337
2673.83 2363
2674.32 2556
2674.81 2497
2675.30 2660
2675.78 2705
2676.27 2663
2676.76 2655
2677.25 2745
2677.74 2666
2678.22 2787
2678.71 2803
2679.20 2770
2679.69 2737
2680.17 2638
2680.66 2585
2681.15 2539
2681.64 2741
2682.13 2494
2682.61 2505
2683.10 2750
2683.59 2662
2684.08 2514
2684.57 2409
2685.06 2526
2685.54 2473
2686.03 2470
2686.52 2461
2687.01 2429
2687.50 2349
2687.99 2408
2688.48 2379
2688.96 2237
2689.45 2289
2689.94 2267
2690.43 2248
2690.92 2273
2691.41 2420
2691.90 2280
2692.39 2211
2692.88 2085
2693.36 2190
2693.85 2231
2694.34 2249
2694.83 2204
2695.32 2143
2695.81 2063
2696.30 2232
2696.79 2221
2697.28 2331
2697.77 2297
2698.26 2094
2698.75 2106
2699.24 2207
2699.73 2149
2700.22 2222
2700.71 2275
2701.20 2365
2701.69 2458
2702.18 2412
2702.67 2274
2703.16 2341
2703.65 2527
2704.14 2372
2704.63 2429
2705.12 2398
2705.61 2516
2706.10 2411
2706.59 2256
2707.08 2209
2707.57 2367
2708.06 2210
2708.55 2050
2709.04 2251
2709.53 2189
2710.02 2190
2710.51 2099
2711.00 1988
2711.49 2074
2711.98 2018
2712.47 1951
2712.97 2125
2713.46 2154
2713.95 2371
2714.44 2066
2714.93 2055
2715.42 1917
2715.91 1981
2716.40 2076
2716.89 2035
2717.39 2030
2717.88 1889
2718.37 1789
2718.86 1975
2719.35 2035
2719.84 2105
2720.33 2149
2720.83 2028
2721.32 1991
2721.81 2052
2722.30 2050
2722.79 2237
2723.28 2259
2723.78 2254
2724.27 2350
2724.76 2205
2725.25 2048
2725.74 1909
2726.24 1956
2726.73 1989
2727.22 1824
2727.71 1978
2728.20 2086
2728.70 2099
2729.19 2027
2729.68 2059
2730.17 2091
2730.67 2112
2731.16 2212
2731.65 2048
2732.14 2084
2732.64 1935
2733.13 2026
2733.62 2123
2734.12 2087
2734.61 2077
2735.10 2036
2735.59 2153
2736.09 2046
2736.58 2068
2737.07 2080
2737.57 2144
2738.06 2071
2738.55 2064
2739.05 2075
2739.54 2099
2740.03 2108
2740.53 2187
2741.02 2155
2741.51 2108
2742.01 2092
2742.50 2158
2742.99 2059
2743.49 2074
2743.98 1952
2744.47 1942
2744.97 1958
2745.46 1874
2745.96 1964
2746.45 1914
2746.94 1935
2747.44 1939
2747.93 2036
2748.43 2150
2748.92 2088
2749.41 2124
2749.91 2015
2750.40 2178
2750.90 2160
2751.39 1982
2751.89 1941
2752.38 1992
2752.87 1975
2753.37 2038
2753.86 2140
2754.36 2019
2754.85 2034
2755.35 2022
2755.84 2144
2756.34 2240
2756.83 2355
2757.33 2208
2757.82 2276
2758.32 2234
2758.81 2248
2759.31 2157
2759.80 2045
2760.30 2234
2760.79 2191
2761.29 2093
2761.78 2178
2762.28 2099
2762.77 2086
2763.27 2082
2763.76 1991
2764.26 2247
2764.76 2049
2765.25 1963
2765.75 2034
2766.24 2007
2766.74 1898
2767.23 1933
2767.73 2027
2768.23 2108
2768.72 1989
2769.22 2136
2769.71 2117
2770.21 2054
2770.71 2165
2771.20 2111
2771.70 2178
2772.19 2159
2772.69 2430
2773.19 2151
2773.68 2205
2774.18 2312
2774.68 2269
2775.17 2299
2775.67 2377
2776.17 2257
2776.66 2329
2777.16 2406
2777.66 2408
2778.15 2379
2778.65 2349
2779.15 2276
2779.64 2322
2780.14 2320
2780.64 2482
2781.13 2301
2781.63 2341
2782.13 2335
2782.63 2404
2783.12 2191
2783.62 2163
2784.12 2157
2784.61 2188
2785.11 2077
2785.61 2160
2786.11 2200
2786.60 2034
2787.10 2060
2787.60 2217
2788.10 2258
2788.59 2199
2789.09 2341
2789.59 2151
2790.09 2253
2790.59 2192
2791.08 2014
2791.58 2121
2792.08 1920
2792.58 2030
2793.08 2088
2793.57 2175
2794.07 2262
2794.57 2176
2795.07 2411
2795.57 2490
2796.07 2272
2796.56 2469
2797.06 2676
2797.56 2800
2798.06 2750
2798.56 2656
2799.06 2738
2799.56 2740
2800.05 2652
2800.55 2754
2801.05 2756
2801.55 2664
2802.05 2320
2802.55 2320
2803.05 2444
2803.55 2563
2804.05 2554
2804.54 2718
2805.04 2612
2805.54 2659
2806.04 2726
2806.54 2923
2807.04 2905
2807.54 2989
2808.04 3112
2808.54 3403
2809.04 3187
2809.54 3617
2810.04 3554
2810.54 3458
2811.04 3251
2811.54 2893
2812.04 3036
2812.54 2951
2813.04 2766
2813.54 2800
2814.04 2800
2814.54 2540
2815.04 2506
2815.54 2570
2816.04 2326
2816.54 2265
2817.04 2242
2817.54 2557
2818.04 2346
2818.54 2403
2819.04 2295
2819.54 2414
2820.04 2504
2820.54 2509
2821.04 2470
2821.54 2625
2822.04 2490
2822.54 2528
2823.04 2555
2823.54 2472
2824.04 2222
2824.55 2439
2825.05 2430
2825.55 2339
2826.05 2362
2826.55 2305
2827.05 2345
2827.55 2374
2828.05 2430
2828.55 2353
2829.06 2231
2829.56 2313
2830.06 2126
2830.56 2011
2831.06 2244
2831.56 2181
2832.06 2366
2832.57 2403
2833.07 2390
2833.57 2279
2834.07 2202
2834.57 2203
2835.07 2215
2835.58 2153
2836.08 2115
2836.58 2293
2837.08 2314
2837.58 2323
2838.09 2342
2838.59 2163
2839.09 2389
2839.59 2393
2840.10 2356
2840.60 2216
2841.10 2278
2841.60 2147
2842.11 2216
2842.61 2185
2843.11 2191
2843.61 2186
2844.12 2274
2844.62 2334
2845.12 2190
2845.62 2283
2846.13 2389
2846.63 2309
2847.13 2380
2847.64 2572
2848.14 2524
2848.64 2562
2849.14 2600
2849.65 2608
2850.15 2659
2850.65 2558
2851.16 2422
2851.66 2360
2852.16 2415
2852.67 2379
2853.17 2279
2853.67 2267
2854.18 2067
2854.68 2184
2855.18 2074
2855.69 2172
2856.19 2207
2856.70 2200
2857.20 2214
2857.70 2197
2858.21 2252
2858.71 2216
2859.22 2454
2859.72 2311
2860.22 2381
2860.73 2237
2861.23 2028
2861.74 2176
2862.24 2236
2862.74 2186
2863.25 2241
2863.75 2326
2864.26 2207
2864.76 2076
2865.27 2053
2865.77 2072
2866.28 2031
2866.78 2021
2867.28 2054
2867.79 2111
2868.29 2075
2868.80 2010
2869.30 2009
2869.81 2013
2870.31 2169
2870.82 1986
2871.32 2132
2871.83 2169
2872.33 2045
2872.84 2126
2873.34 2167
2873.85 2228
2874.36 2301
2874.86 2214
2875.37 2130
2875.87 2227
2876.38 2360
2876.88 2251
2877.39 2315
2877.89 2484
2878.40 2443
2878.90 2291
2879.41 2221
2879.92 2308
2880.42 2250
2880.93 2204
2881.43 2307
2881.94 2617
2882.45 2709
2882.95 2589
2883.46 2353
2883.96 2613
2884.47 2717
2884.98 2721
2885.48 2629
2885.99 2658
2886.50 2664
2887.00 2483
2887.51 2593
2888.02 2510
2888.52 2636
2889.03 2708
2889.53 2762
2890.04 2911
2890.55 2781
2891.06 2492
2891.56 2618
2892.07 2494
2892.58 2233
2893.08 2341
2893.59 2357
2894.10 2322
2894.60 2594
2895.11 2631
2895.62 2601
2896.13 2729
2896.63 2592
2897.14 2697
2897.65 2575
2898.15 2466
2898.66 2482
2899.17 2579
2899.68 2532
2900.18 2711
2900.69 2779
2901.20 2706
2901.71 2601
2902.22 2917
2902.72 2899
2903.23 2717
2903.74 2752
2904.25 2729
2904.75 2842
2905.26 2957
2905.77 2875
2906.28 2820
2906.79 2662
2907.30 2730
2907.80 2732
2908.31 2574
2908.82 2166
2909.33 2473
2909.84 2326
2910.35 2205
2910.85 2315
2911.36 2134
2911.87 2205
2912.38 2201
2912.89 2325
2913.40 2326
2913.91 2371
2914.41 2442
2914.92 2225
2915.43 2190
2915.94 2303
2916.45 2409
2916.96 2301
2917.47 2226
2917.98 2220
2918.49 2329
2919.00 2244
2919.51 2144
2920.01 2232
2920.52 2414
2921.03 2267
2921.54 2372
2922.05 2258
2922.56 2368
2923.07 2389
2923.58 2485
2924.09 2578
2924.60 2565
2925.11 2617
2925.62 2685
2926.13 2810
2926.64 3020
2927.15 3029
2927.66 2844
2928.17 2778
2928.68 2942
2929.19 2726
2929.70 2727
2930.21 2620
2930.72 2408
2931.23 2365
2931.74 2354
2932.25 2183
2932.76 2227
2933.27 2273
2933.78 2382
2934.29 2281
2934.80 2272
2935.31 2470
2935.83 2509
2936.34 2489
2936.85 2206
2937.36 2441
2937.87 2670
2938.38 2543
2938.89 2464
2939.40 2318
2939.91 2437
2940.42 2465
2940.94 2520
2941.45 2514
2941.96 2434
2942.47 2228
2942.98 2550
2943.49 2749
2944.00 2796
2944.51 2890
2945.03 3303
2945.54 3304
2946.05 3439
2946.56 3776
2947.07 4128
2947.58 4563
2948.10 4534
2948.61 4127
2949.12 4081
2949.63 4061
2950.14 3891
2950.66 3586
2951.17 3423
2951.68 3161
2952.19 2804
2952.70 2767
2953.22 2734
2953.73 2346
2954.24 2397
2954.75 2326
2955.26 2328
2955.78 2392
2956.29 2499
2956.80 2241
2957.31 2268
2957.83 2366
2958.34 2189
2958.85 2196
2959.37 2367
2959.88 2539
2960.39 2511
2960.90 2368
2961.42 2517
2961.93 2474
2962.44 2610
2962.96 2685
2963.47 2635
2963.98 2726
2964.50 2901
2965.01 2739
2965.52 2713
2966.04 2674
2966.55 2551
2967.06 2645
2967.58 2437
2968.09 2590
2968.60 2447
2969.12 2262
2969.63 2266
2970.14 2420
2970.66 2325
2971.17 2427
2971.68 2290
2972.20 2321
2972.71 2570
2973.23 2547
2973.74 2452
2974.25 2741
2974.77 2589
2975.28 2370
2975.80 2386
2976.31 2517
2976.83 2421
2977.34 2364
2977.85 2269
2978.37 2357
2978.88 2439
2979.40 2347
2979.91 2417
2980.43 2380
2980.94 2406
2981.46 2440
2981.97 2360
2982.48 2441
2983.00 2411
2983.51 2336
2984.03 2410
2984.54 2531
2985.06 2670
2985.57 2610
2986.09 2689
2986.60 2690
2987.12 2645
2987.63 2658
2988.15 2847
2988.67 2854
2989.18 2828
2989.70 2856
2990.21 2792
2990.73 2727
2991.24 2842
2991.76 2843
2992.27 2825
2992.79 2860
2993.30 2959
2993.82 3056
2994.34 2972
2994.85 2750
2995.37 2803
2995.88 2972
2996.40 3014
2996.92 3155
2997.43 3448
2997.95 3125
2998.46 2955
2998.98 3153
2999.50 3277
3000.01 3322
3000.53 3149
3001.05 3274
3001.56 3272
3002.08 3398
3002.59 3401
3003.11 3625
3003.63 3626
3004.14 3743
3004.66 3870
3005.18 4108
3005.69 4304
3006.21 4313
3006.73 4428
3007.24 4163
3007.76 4110
3008.28 3858
3008.80 3686
3009.31 3622
3009.83 3227
3010.35 2882
3010.86 3015
3011.38 2788
3011.90 2807
3012.42 2689
3012.93 2618
3013.45 2668
3013.97 2583
3014.49 2471
3015.00 2557
3015.52 2616
3016.04 2432
3016.56 2554
3017.07 2597
3017.59 2698
3018.11 2651
3018.63 2689
3019.15 2746
3019.66 2792
3020.18 2828
3020.70 2904
3021.22 2979
3021.74 2690
3022.25 2886
3022.77 2802
3023.29 2862
3023.81 2803
3024.33 2945
3024.85 2765
3025.36 2979
3025.88 2951
3026.40 2804
3026.92 2671
3027.44 2523
3027.96 2661
3028.48 2396
3028.99 2563
3029.51 2602
3030.03 2589
3030.55 2575
3031.07 2538
3031.59 2613
3032.11 2563
3032.63 2439
3033.15 2461
3033.66 2642
3034.18 2663
3034.70 2639
3035.22 2706
3035.74 2622
3036.26 2452
3036.78 2577
3037.30 2601
3037.82 2544
3038.34 2440
3038.86 2551
3039.38 2634
3039.90 2455
3040.42 2345
3040.94 2604
3041.46 2536
3041.98 2669
3042.50 2379
3043.02 2313
3043.54 2383
3044.06 2342
3044.58 2368
3045.10 2318
3045.62 2431
3046.14 2357
3046.66 2382
3047.18 2286
3047.70 2384
3048.22 2422
3048.74 2331
3049.26 2389
3049.78 2554
3050.30 2543
3050.82 2561
3051.34 2350
3051.86 2538
3052.38 2503
3052.90 2520
3053.43 2381
3053.95 2190
3054.47 2296
3054.99 2432
3055.51 2446
3056.03 2384
3056.55 2272
3057.07 2400
3057.59 2461
3058.12 2424
3058.64 2359
3059.16 2376
3059.68 2369
3060.20 2340
3060.72 2477
3061.24 2328
3061.77 2452
3062.29 2568
3062.81 2474
3063.33 2403
3063.85 2306
3064.37 2452
3064.90 2391
3065.42 2483
3065.94 2588
3066.46 2550
3066.98 2426
3067.51 2218
3068.03 2185
3068.55 2501
3069.07 2590
3069.59 2707
3070.12 2568
3070.64 2698
3071.16 2622
3071.68 2472
3072.21 2370
3072.73 2466
3073.25 2555
3073.77 2520
3074.30 2650
3074.82 2571
3075.34 2227
3075.86 2348
3076.39 2486
3076.91 2524
3077.43 2552
3077.96 2729
3078.48 2810
3079.00 2723
3079.52 2776
3080.05 2913
3080.57 2951
3081.09 3106
3081.62 3211
3082.14 3239
3082.66 3393
3083.19 3379
3083.71 3282
3084.23 3259
3084.76 3207
3085.28 2979
3085.80 3110
3086.33 3019
3086.85 2945
3087.38 2812
3087.90 2957
3088.42 3051
3088.95 2914
3089.47 2976
3090.00 2977
3090.52 2764
3091.04 2892
3091.57 2904
3092.09 2979
3092.62 2921
3093.14 2820
3093.66 2951
3094.19 2873
3094.71 2645
3095.24 2978
3095.76 3086
3096.29 3178
3096.81 3213
3097.34 3227
3097.86 3368
3098.38 3639
3098.91 3676
3099.43 3911
3099.96 4173
3100.48 4398
3101.01 4903
3101.53 5523
3102.06 5981
3102.58 6674
3103.11 7403
3103.63 7875
3104.16 8659
3104.68 8854
3105.21 8803
3105.73 8655
3106.26 8415
3106.79 7582
3107.31 6671
3107.84 5891
3108.36 5120
3108.89 4233
3109.41 4180
3109.94 3998
3110.46 3820
3110.99 3551
3111.52 3682
3112.04 4010
3112.57 3758
3113.09 3600
3113.62 3524
3114.15 3648
3114.67 3494
3115.20 3233
3115.72 3122
3116.25 3015
3116.78 2982
3117.30 2969
3117.83 2940
3118.35 2900
3118.88 3072
3119.41 2962
3119.93 2908
3120.46 2985
3120.99 3089
3121.51 3289
3122.04 3505
3122.57 3124
3123.09 3214
3123.62 2892
3124.15 2844
3124.67 3119
3125.20 2866
3125.73 2856
3126.26 2702
3126.78 2821
3127.31 2769
3127.84 2815
3128.36 2684
3128.89 2647
3129.42 2643
3129.95 2787
3130.47 2700
3131.00 2558
3131.53 2703
3132.06 2773
3132.58 2697
3133.11 2629
3133.64 2453
3134.17 2484
3134.69 2770
3135.22 2576
3135.75 2395
3136.28 2415
3136.81 2495
3137.33 2497
3137.86 2483
3138.39 2547
3138.92 2581
3139.45 2500
3139.97 2600
3140.50 2744
3141.03 2567
3141.56 2548
3142.09 2488
3142.62 2663
3143.14 2581
3143.67 2509
3144.20 2777
3144.73 2722
3145.26 2658
3145.79 2868
3146.32 2793
3146.84 2944
3147.37 3064
3147.90 2927
3148.43 2850
3148.96 3117
3149.49 3395
3150.02 3327
3150.55 3295
3151.08 3167
3151.61 3079
3152.13 3079
3152.66 2876
3153.19 2980
3153.72 3113
3154.25 2755
3154.78 2714
3155.31 2784
3155.84 2904
3156.37 2904
3156.90 2921
3157.43 2931
3157.96 3018
3158.49 3002
3159.02 3012
3159.55 2818
3160.08 2804
3160.61 2906
3161.14 2785
3161.67 2757
3162.20 2585
3162.73 2649
3163.26 2607
3163.79 2492
3164.32 2506
3164.85 2492
3165.38 2477
3165.91 2626
3166.44 2509
3166.97 2512
3167.50 2604
3168.03 2587
3168.56 2531
3169.09 2518
3169.62 2647
3170.15 2642
3170.69 2637
3171.22 2678
3171.75 2554
3172.28 2515
3172.81 2273
3173.34 2510
3173.87 2612
3174.40 2626
3174.93 2605
3175.46 2750
3176.00 2686
3176.53 2740
3177.06 2648
3177.59 2781
3178.12 2682
3178.65 2795
3179.18 2874
3179.72 2893
3180.25 2733
3180.78 2750
3181.31 2941
3181.84 2659
3182.37 2557
3182.91 2548
3183.44 2629
3183.97 2536
3184.50 2682
3185.03 2673
3185.56 2459
3186.10 2578
3186.63 2445
3187.16 2385
3187.69 2347
3188.23 2387
3188.76 2579
3189.29 2550
3189.82 2291
3190.36 2478
3190.89 2559
3191.42 2622
3191.95 2603
3192.49 2533
3193.02 2426
3193.55 2470
3194.08 2460
3194.62 2358
3195.15 2433
3195.68 2522
3196.21 2502
3196.75 2515
3197.28 2310
3197.81 2463
3198.35 2430
3198.88 2554
3199.41 2639
3199.95 2543
3200.48 2585
3201.01 2609
3201.55 2864
3202.08 2675
3202.61 2471
3203.15 2511
3203.68 2825
3204.21 2817
3204.75 2838
3205.28 2754
3205.81 2629
3206.35 2772
3206.88 2917
3207.42 2705
3207.95 2863
3208.48 2925
3209.02 2828
3209.55 2844
3210.09 2962
3210.62 3214
3211.15 3563
3211.69 3467
3212.22 3466
3212.76 3730
3213.29 3505
3213.83 3442
3214.36 3398
3214.89 3456
3215.43 3273
3215.96 3134
3216.50 3057
3217.03 3135
3217.57 3060
3218.10 3041
3218.64 3055
3219.17 3100
3219.71 2994
3220.24 3087
3220.78 3214
3221.31 3140
3221.85 3204
3222.38 3231
3222.92 3102
3223.45 3023
3223.99 3030
3224.52 2875
3225.06 3025
3225.59 3136
3226.13 3291
3226.66 3353
3227.20 3230
3227.73 3042
3228.27 2877
3228.81 2928
3229.34 2977
3229.88 2846
3230.41 2714
3230.95 2686
3231.48 2840
3232.02 2690
3232.56 2778
3233.09 2741
3233.63 2669
3234.16 2831
3234.70 2835
3235.24 2800
3235.77 2976
3236.31 2849
3236.85 2789
3237.38 2897
3237.92 3040
3238.45 3120
3238.99 3073
3239.53 3043
3240.06 3281
3240.60 3445
3241.14 3391
3241.67 3156
3242.21 3079
3242.75 3064
3243.28 3031
3243.82 2888
3244.36 2900
3244.90 2950
3245.43 2882
3245.97 3075
3246.51 2954
3247.04 2972
3247.58 2754
3248.12 2747
3248.66 2997
3249.19 3072
3249.73 2766
3250.27 2920
3250.81 2928
3251.34 3136
3251.88 2928
3252.42 2979
3252.96 3116
3253.49 3152
3254.03 3212
3254.57 3257
3255.11 3374
3255.64 3266
3256.18 3168
3256.72 3442
3257.26 3373
3257.80 3196
3258.33 3456
3258.87 3644
3259.41 3679
3259.95 3971
3260.49 4151
3261.03 4161
3261.56 4129
3262.10 4356
3262.64 4622
3263.18 4914
3263.72 5084
3264.26 5464
3264.79 5793
3265.33 6179
3265.87 6441
3266.41 6700
3266.95 7253
3267.49 7616
3268.03 8129
3268.57 7754
3269.10 7365
3269.64 7515
3270.18 6993
3270.72 6472
3271.26 5741
3271.80 5131
3272.34 4513
3272.88 4293
3273.42 4068
3273.96 3816
3274.50 3648
3275.04 3722
3275.58 3528
3276.12 3535
3276.66 3499
3277.19 3559
3277.73 3546
3278.27 3522
3278.81 3291
3279.35 3527
3279.89 3747
3280.43 3557
3280.97 3582
3281.51 3465
3282.05 3603
3282.59 3748
3283.13 3576
3283.67 3507
3284.21 3592
3284.75 3665
3285.29 3914
3285.83 3683
3286.38 3886
3286.92 3954
3287.46 3896
3288.00 3918
3288.54 4156
3289.08 3985
3289.62 3814
3290.16 3647
3290.70 3795
3291.24 3995
3291.78 3798
3292.32 3867
3292.86 3846
3293.40 4047
3293.95 4407
3294.49 4256
3295.03 4630
3295.57 4922
3296.11 4927
3296.65 5235
3297.19 5262
3297.73 5509
3298.28 5062
3298.82 4850
3299.36 5245
3299.90 4824
3300.44 4446
3300.98 4200
3301.52 3950
3302.07 3784
3302.61 3912
3303.15 3671
3303.69 3580
3304.23 3438
3304.77 3565
3305.32 3586
3305.86 3655
3306.40 3623
3306.94 3560
3307.49 3387
3308.03 3472
3308.57 3522
3309.11 3395
3309.65 3456
3310.20 3371
3310.74 3250
3311.28 3207
3311.82 3368
3312.37 3246
3312.91 3155
3313.45 3121
3313.99 3584
3314.54 3463
3315.08 3498
3315.62 3476
3316.17 3744
3316.71 3612
3317.25 3687
3317.79 3714
3318.34 3548
3318.88 3755
3319.42 4016
3319.97 4238
3320.51 4217
3321.05 4047
3321.60 4414
3322.14 4195
3322.68 4285
3323.23 4155
3323.77 4062
3324.31 4232
3324.86 4471
3325.40 4397
3325.94 4248
3326.49 4207
3327.03 3930
3327.58 3988
3328.12 3827
3328.66 3608
3329.21 3879
3329.75 3951
3330.29 3814
3330.84 4091
3331.38 4244
3331.93 4787
3332.47 5415
3333.02 6451
3333.56 7329
3334.10 9002
3334.65 10572
3335.19 12127
3335.74 14104
3336.28 15734
3336.83 16761
3337.37 17688
3337.92 17932
3338.46 17630
3339.00 16700
3339.55 14993
3340.09 13168
3340.64 11899
3341.18 10165
3341.73 8542
3342.27 7501
3342.82 6603
3343.36 5740
3343.91 5029
3344.45 4555
3345.00 4431
3345.54 4279
3346.09 4074
3346.64 4039
3347.18 4030
3347.73 4033
3348.27 4134
3348.82 4238
3349.36 4109
3349.91 4126
3350.45 4320
3351.00 4539
3351.55 4650
3352.09 4612
3352.64 4810
3353.18 4775
3353.73 4835
3354.27 4529
3354.82 4480
3355.37 4577
3355.91 4278
3356.46 4205
3357.00 4037
3357.55 3800
3358.10 3370
3358.64 3422
3359.19 3553
3359.74 3343
3360.28 3218
3360.83 3257
3361.38 3204
3361.92 3171
3362.47 3244
3363.02 3402
3363.56 3328
3364.11 3260
3364.66 3281
3365.20 3289
3365.75 3433
3366.30 3465
3366.84 3314
3367.39 3177
3367.94 3304
3368.48 3504
3369.03 3450
3369.58 3165
3370.13 3315
3370.67 3563
3371.22 3714
3371.77 3530
3372.32 3636
3372.86 3888
3373.41 4024
3373.96 4107
3374.51 4338
3375.05 4452
3375.60 4327
3376.15 4344
3376.70 4323
3377.24 4212
3377.79 3998
3378.34 3824
3378.89 3944
3379.44 3586
3379.98 3451
3380.53 3372
3381.08 3096
3381.63 3230
3382.18 3124
3382.73 2975
3383.27 2838
3383.82 2866
3384.37 2854
3384.92 2969
3385.47 2725
3386.02 2977
3386.56 2919
3387.11 2928
3387.66 2864
3388.21 2817
3388.76 2799
3389.31 2873
3389.86 2827
3390.41 2795
3390.95 2864
3391.50 2822
3392.05 2777
3392.60 2823
3393.15 2713
3393.70 2845
3394.25 2934
3394.80 2706
3395.35 2676
3395.90 2618
3396.45 2853
3397.00 3017
3397.55 2885
3398.10 2813
3398.64 2604
3399.19 2742
3399.74 2695
3400.29 2649
3400.84 2622
3401.39 2494
3401.94 2482
3402.49 2624
3403.04 2630
3403.59 2672
3404.14 2538
3404.69 2481
3405.24 2677
3405.79 2651
3406.34 2556
3406.89 2444
3407.44 2506
3407.99 2690
3408.54 2661
3409.09 2685
3409.65 2600
3410.20 2612
3410.75 2750
3411.30 2782
3411.85 2762
3412.40 2858
3412.95 2757
3413.50 2812
3414.05 3080
3414.60 3071
3415.15 3067
3415.70 3062
3416.25 3052
3416.81 3059
3417.36 2651
3417.91 2583
3418.46 2601
3419.01 2778
3419.56 2773
3420.11 2723
3420.66 2514
3421.22 2523
3421.77 2534
3422.32 2612
3422.87 2913
3423.42 2741
3423.97 2949
3424.52 2980
3425.08 3067
3425.63 2813
3426.18 2841
3426.73 2946
3427.28 2965
3427.84 2871
3428.39 2781
3428.94 2656
3429.49 2767
3430.04 2714
3430.60 2656
3431.15 2664
3431.70 2638
3432.25 2684
3432.80 2564
3433.36 2559
3433.91 2631
3434.46 2745
3435.01 2697
3435.57 2764
3436.12 2642
3436.67 2615
3437.22 2797
3437.78 2501
3438.33 2629
3438.88 2852
3439.44 2730
3439.99 2717
3440.54 2785
3441.09 2815
3441.65 2811
3442.20 2988
3442.75 2978
3443.31 2830
3443.86 2701
3444.41 2697
3444.97 2846
3445.52 2641
3446.07 2775
3446.63 2544
3447.18 2456
3447.73 2677
3448.29 2575
3448.84 2498
3449.40 2535
3449.95 2599
3450.50 2636
3451.06 2565
3451.61 2309
3452.16 2491
3452.72 2246
3453.27 2262
3453.83 2306
3454.38 2437
3454.93 2480
3455.49 2265
3456.04 2412
3456.60 2450
3457.15 2384
3457.71 2551
3458.26 2553
3458.81 2551
3459.37 2494
3459.92 2491
3460.48 2523
3461.03 2326
3461.59 2621
3462.14 2574
3462.70 2527
3463.25 2380
3463.81 2526
3464.36 2811
3464.92 2731
3465.47 2672
3466.03 2591
3466.58 2433
3467.14 2437
3467.69 2540
3468.25 2548
3468.80 2653
3469.36 2684
3469.91 2721
3470.47 2698
3471.02 2746
3471.58 2703
3472.13 2717
3472.69 2794
3473.24 2896
3473.80 2951
3474.36 2854
3474.91 2881
3475.47 2800
3476.02 2848
3476.58 3003
3477.13 2714
3477.69 2829
3478.25 2845
3478.80 2826
3479.36 3035
3479.91 3238
3480.47 3206
3481.03 3241
3481.58 3254
3482.14 3027
3482.70 3165
3483.25 3327
3483.81 3298
3484.37 3135
3484.92 3156
3485.48 3152
3486.04 3200
3486.59 3307
3487.15 3369
3487.71 3372
3488.26 3515
3488.82 3943
3489.38 4100
3489.93 4714
3490.49 4968
3491.05 5588
3491.60 6134
3492.16 6347
3492.72 6844
3493.27 6983
3493.83 6811
3494.39 6575
3494.95 6579
3495.50 6285
3496.06 6247
3496.62 5886
3497.18 5698
3497.73 5944
3498.29 6249
3498.85 6462
3499.41 6936
3499.96 7159
3500.52 7503
3501.08 7863
3501.64 8034
3502.20 7758
3502.75 7904
3503.31 7722
3503.87 7735
3504.43 7520
3504.99 8119
3505.54 8155
3506.10 8417
3506.66 8462
3507.22 8356
3507.78 8027
3508.34 7748
3508.89 7406
3509.45 6934
3510.01 6436
3510.57 5682
3511.13 5272
3511.69 5078
3512.25 4362
3512.80 4124
3513.36 3990
3513.92 3804
3514.48 3297
3515.04 3317
3515.60 3359
3516.16 3216
3516.72 3145
3517.28 3040
3517.83 2935
3518.39 3174
3518.95 3420
3519.51 3063
3520.07 3207
3520.63 3346
3521.19 3319
3521.75 3404
3522.31 3224
3522.87 3166
3523.43 3285
3523.99 3069
3524.55 3166
3525.11 3509
3525.67 3294
3526.23 2974
3526.79 3030
3527.35 2866
3527.91 2967
3528.47 3136
3529.03 2889
3529.59 2810
3530.15 2699
3530.71 2625
3531.27 2892
3531.83 2877
3532.39 2765
3532.95 2817
3533.51 2887
3534.07 2983
3534.63 2849
3535.19 2911
3535.75 3304
3536.31 3136
3536.87 2809
3537.43 3114
3537.99 3227
3538.55 3150
3539.12 3263
3539.68 3137
3540.24 3027
3540.80 3018
3541.36 3064
3541.92 3180
3542.48 3029
3543.04 3089
3543.60 3052
3544.16 2921
3544.73 3082
3545.29 3200
3545.85 3144
3546.41 3068
3546.97 3219
3547.53 2941
3548.09 2943
3548.66 2775
3549.22 2819
3549.78 2747
3550.34 2500
3550.90 2503
3551.46 2379
3552.03 2612
3552.59 2656
3553.15 2609
3553.71 2439
3554.27 2453
3554.84 2480
3555.40 2397
3555.96 2404
3556.52 2388
3557.09 2446
3557.65 2421
3558.21 2439
3558.77 2310
3559.33 2458
3559.90 2493
3560.46 2425
3561.02 2708
3561.58 2778
3562.15 2595
3562.71 2604
3563.27 2642
3563.84 2549
3564.40 2604
3564.96 2548
3565.52 2629
3566.09 2559
3566.65 2482
3567.21 2480
3567.78 2534
3568.34 2400
3568.90 2394
3569.47 2597
3570.03 2497
3570.59 2703
3571.16 2666
3571.72 2652
3572.28 2559
3572.85 2529
3573.41 2458
3573.97 2617
3574.54 2691
3575.10 2601
3575.66 2700
3576.23 2781
3576.79 2781
3577.36 2705
3577.92 2572
3578.48 2804
3579.05 2800
3579.61 2855
3580.18 2890
3580.74 2778
3581.30 2745
3581.87 2653
3582.43 2586
3583.00 2516
3583.56 2573
3584.13 2508
3584.69 2543
3585.25 2408
3585.82 2368
3586.38 2230
3586.95 2310
3587.51 2300
3588.08 2400
3588.64 2437
3589.21 2484
3589.77 2422
3590.34 2444
3590.90 2359
3591.47 2394
3592.03 2506
3592.60 2453
3593.16 2458
3593.73 2460
3594.29 2505
3594.86 2412
3595.42 2264
3595.99 2378
3596.55 2340
3597.12 2431
3597.68 2536
3598.25 2464
3598.82 2421
3599.38 2471
3599.95 2421
3600.51 2455
3601.08 2512
3601.64 2415
3602.21 2508
3602.78 2428
3603.34 2520
3603.91 2375
3604.47 2196
3605.04 2403
3605.61 2333
3606.17 2328
3606.74 2337
3607.30 2237
3607.87 2232
3608.44 2084
3609.00 2186
3609.57 2148
3610.14 2189
3610.70 2143
3611.27 2148
3611.84 2283
3612.40 2137
3612.97 2155
3613.54 2172
3614.10 2428
3614.67 2463
3615.24 2470
3615.80 2633
3616.37 2841
3616.94 2976
3617.50 3099
3618.07 3299
3618.64 3494
3619.21 3873
3619.77 3875
3620.34 3668
3620.91 3550
3621.47 3597
3622.04 3504
3622.61 3330
3623.18 3255
3623.74 2961
3624.31 2763
3624.88 2499
3625.45 2417
3626.01 2476
3626.58 2292
3627.15 2465
3627.72 2374
3628.29 2249
3628.85 2073
3629.42 2119
3629.99 2166
3630.56 2115
3631.13 2163
3631.69 2299
3632.26 2403
3632.83 2326
3633.40 2295
3633.97 2260
3634.54 2538
3635.10 2453
3635.67 2300
3636.24 2474
3636.81 2677
3637.38 2520
3637.95 2639
3638.52 2832
3639.08 2840
3639.65 2892
3640.22 2959
3640.79 3360
3641.36 3356
3641.93 3511
3642.50 3756
3643.07 3926
3643.64 3777
3644.20 3683
3644.77 3437
3645.34 3378
3645.91 3411
3646.48 2978
3647.05 3030
3647.62 3066
3648.19 2750
3648.76 2767
3649.33 2709
3649.90 2744
3650.47 2724
3651.04 2847
3651.61 2880
3652.18 2697
3652.75 2949
3653.32 2889
3653.89 2899
3654.46 2794
3655.03 2978
3655.60 3068
3656.17 3088
3656.74 3152
3657.31 3148
3657.88 2895
3658.45 3172
3659.02 3417
3659.59 3421
3660.16 3383
3660.73 3352
3661.30 3226
3661.87 3300
3662.44 3386
3663.01 3417
3663.58 3159
3664.15 3080
3664.72 3129
3665.29 2928
3665.86 3014
3666.43 3032
3667.01 2823
3667.58 2855
3668.15 2692
3668.72 2894
3669.29 2867
3669.86 2981
3670.43 2855
3671.00 2683
3671.57 2501
3672.15 2566
3672.72 2522
3673.29 2644
3673.86 2722
3674.43 2697
3675.00 2782
3675.57 2715
3676.15 2731
3676.72 2962
3677.29 2893
3677.86 2782
3678.43 2679
3679.00 2649
3679.58 2714
3680.15 2717
3680.72 2620
3681.29 2649
3681.86 2602
3682.44 2651
3683.01 2400
3683.58 2352
3684.15 2318
3684.73 2445
3685.30 2562
3685.87 2470
3686.44 2450
3687.02 2609
3687.59 2869
3688.16 2910
3688.73 2862
3689.31 3059
3689.88 3296
3690.45 3508
3691.02 3573
3691.60 3793
3692.17 3342
3692.74 3154
3693.32 3125
3693.89 2989
3694.46 3039
3695.03 2789
3695.61 2722
3696.18 2522
3696.75 2566
3697.33 2523
3697.90 2401
3698.47 2576
3699.05 2739
3699.62 2919
3700.19 2718
3700.77 2626
3701.34 2810
3701.91 2835
3702.49 2657
3703.06 2646
3703.64 2631
3704.21 2521
3704.78 2540
3705.36 2683
3705.93 2704
3706.51 2570
3707.08 2623
3707.65 2469
3708.23 2661
3708.80 2715
3709.38 2572
3709.95 2549
3710.52 2482
3711.10 2575
3711.67 2612
3712.25 2581
3712.82 2559
3713.40 2689
3713.97 2584
3714.55 2553
3715.12 2551
3715.69 2561
3716.27 2481
3716.84 2588
3717.42 2577
3717.99 2657
3718.57 2700
3719.14 2547
3719.72 2505
3720.29 2632
3720.87 2459
3721.44 2590
3722.02 2693
3722.59 2565
3723.17 2377
3723.75 2326
3724.32 2362
3724.90 2395
3725.47 2288
3726.05 2196
3726.62 2376
3727.20 2304
3727.77 2354
3728.35 2314
3728.92 2292
3729.50 2462
3730.08 2503
3730.65 2606
3731.23 2482
3731.80 2606
3732.38 2866
3732.96 2606
3733.53 2535
3734.11 2788
3734.68 2988
3735.26 3003
3735.84 2845
3736.41 2662
3736.99 2711
3737.57 2761
3738.14 2684
3738.72 2546
3739.30 2425
3739.87 2344
3740.45 2382
3741.03 2321
3741.60 2277
3742.18 2279
3742.76 2331
3743.33 2359
3743.91 2369
3744.49 2473
3745.06 2513
3745.64 2576
3746.22 2622
3746.79 2476
3747.37 2572
3747.95 2546
3748.53 2616
3749.10 2513
3749.68 2533
3750.26 2473
3750.83 2564
3751.41 2565
3751.99 2429
3752.57 2215
3753.14 2298
3753.72 2237
3754.30 2158
3754.88 2172
3755.46 2054
3756.03 2064
3756.61 2218
3757.19 2192
3757.77 2169
3758.35 1964
3758.92 2151
3759.50 2107
3760.08 2338
3760.66 2572
3761.24 2567
3761.81 2354
3762.39 2265
3762.97 2406
3763.55 2389
3764.13 2438
3764.71 2704
3765.28 2411
3765.86 2377
3766.44 2405
3767.02 2339
3767.60 2300
3768.18 2427
3768.76 2332
3769.34 2265
3769.91 2360
3770.49 2244
3771.07 2239
3771.65 2203
3772.23 2163
3772.81 2360
3773.39 2243
3773.97 2155
3774.55 2202
3775.13 2168
3775.71 2104
3776.28 2290
3776.86 2247
3777.44 2266
3778.02 2228
3778.60 2259
3779.18 2318
3779.76 2388
3780.34 2115
3780.92 2166
3781.50 2223
3782.08 2417
3782.66 2213
3783.24 2123
3783.82 2109
3784.40 2159
3784.98 2206
3785.56 2160
3786.14 2217
3786.72 2196
3787.30 2093
3787.88 2293
3788.46 2267
3789.04 2461
3789.62 2491
3790.20 2279
3790.78 2169
3791.36 2258
3791.94 2155
3792.53 2129
3793.11 2184
3793.69 2203
3794.27 2300
3794.85 2241
3795.43 2309
3796.01 2358
3796.59 2263
3797.17 2287
3797.75 2279
3798.33 2417
3798.91 2251
3799.50 2269
3800.08 2244
3800.66 2296
3801.24 2330
3801.82 2190
3802.40 2347
3802.98 2525
3803.57 2576
3804.15 2568
3804.73 2661
3805.31 2698
3805.89 2678
3806.47 2643
3807.05 2480
3807.64 2446
3808.22 2334
3808.80 2317
3809.38 2670
3809.96 2800
3810.55 2734
3811.13 2852
3811.71 2592
3812.29 2595
3812.87 2503
3813.46 2622
3814.04 2605
3814.62 2596
3815.20 2382
3815.79 2553
3816.37 2522
3816.95 2734
3817.53 2663
3818.12 2565
3818.70 2638
3819.28 2629
3819.86 2404
3820.45 2457
3821.03 2312
3821.61 2301
3822.20 2086
3822.78 2171
3823.36 2320
3823.94 2200
3824.53 2165
3825.11 2137
3825.69 2097
3826.28 2132
3826.86 2169
3827.44 2163
3828.03 2089
3828.61 2105
3829.19 2249
3829.78 2165
3830.36 2115
3830.94 2186
3831.53 2218
3832.11 2237
3832.69 2212
3833.28 2192
3833.86 2221
3834.45 2092
3835.03 2143
3835.61 2164
3836.20 2103
3836.78 2039
3837.37 2059
3837.95 2190
3838.53 2060
3839.12 2025
3839.70 1997
3840.29 2190
3840.87 2265
3841.46 2068
3842.04 2019
3842.62 2013
3843.21 2001
3843.79 2022
3844.38 2062
3844.96 2059
3845.55 2107
3846.13 2051
3846.72 1932
3847.30 1909
3847.89 1888
3848.47 2006
3849.06 2020
3849.64 1964
3850.23 2020
3850.81 2093
3851.40 2046
3851.98 1952
3852.57 2209
3853.15 2089
3853.74 2095
3854.32 2106
3854.91 2127
3855.49 2163
3856.08 2151
3856.66 2176
3857.25 2175
3857.84 2120
3858.42 2288
3859.01 2382
3859.59 2321
3860.18 2466
3860.76 2739
3861.35 2771
3861.94 2918
3862.52 3063
3863.11 3383
3863.69 3257
3864.28 3470
3864.87 3260
3865.45 3167
3866.04 3072
3866.62 2856
3867.21 2932
3867.80 2862
3868.38 2856
3868.97 2586
3869.56 2395
3870.14 2583
3870.73 2421
3871.32 2414
3871.90 2268
3872.49 2244
3873.08 2270
3873.66 2244
3874.25 2451
3874.84 2502
3875.42 2294
3876.01 2347
3876.60 2580
3877.19 2413
3877.77 2293
3878.36 2300
3878.95 2414
3879.53 2323
3880.12 2182
3880.71 2190
3881.30 2111
3881.88 2012
3882.47 2144
3883.06 2063
3883.65 2080
3884.23 2120
3884.82 2085
3885.41 2101
3886.00 2067
3886.58 2338
3887.17 2285
3887.76 2115
3888.35 2297
3888.94 2407
3889.52 2336
3890.11 2348
3890.70 2330
3891.29 2466
3891.88 2481
3892.46 2463
3893.05 2531
3893.64 2499
3894.23 2510
3894.82 2443
3895.41 2368
3895.99 2276
3896.58 2266
3897.17 2216
3897.76 2321
3898.35 2362
3898.94 2245
3899.53 2268
3900.12 2261
3900.70 2350
3901.29 2352
3901.88 2271
3902.47 2316
3903.06 2329
3903.65 2286
3904.24 2215
3904.83 2248
3905.42 2270
3906.01 2397
3906.60 2205
3907.18 2308
3907.77 2271
3908.36 2300
3908.95 2404
3909.54 2325
3910.13 2407
3910.72 2297
3911.31 2287
3911.90 2073
3912.49 2063
3913.08 2087
3913.67 2093
3914.26 2077
3914.85 2137
3915.44 2230
3916.03 2283
3916.62 2072
3917.21 2165
3917.80 2131
3918.39 2185
3918.98 2112
3919.57 2218
3920.16 2317
3920.75 2208
3921.34 2311
3921.93 2050
3922.52 2139
3923.11 2106
3923.70 1883
3924.30 1962
3924.89 2091
3925.48 1929
3926.07 1873
3926.66 1925
3927.25 1936
3927.84 1884
3928.43 1924
3929.02 2060
3929.61 2013
3930.20 1926
3930.80 2083
3931.39 1951
3931.98 1854
3932.57 1892
3933.16 1956
3933.75 2115
3934.34 2052
3934.93 1778
3935.53 1896
3936.12 1800
3936.71 1861
3937.30 1894
3937.89 1973
3938.48 2070
3939.08 2050
3939.67 2223
3940.26 2021
3940.85 1868
3941.44 1852
3942.04 1975
3942.63 1946
3943.22 2001
3943.81 1974
3944.40 1906
3945.00 2006
3945.59 2004
3946.18 1863
3946.77 1851
3947.36 2063
3947.96 1994
3948.55 1932
3949.14 1815
3949.73 1991
3950.33 2054
3950.92 1949
3951.51 2030
3952.11 1819
3952.70 1863
3953.29 2010
3953.88 1916
3954.48 1939
3955.07 1886
3955.66 1993
3956.26 1924
3956.85 1839
3957.44 1828
3958.04 2052
3958.63 1816
3959.22 1864
3959.81 1857
3960.41 2016
3961.00 2068
3961.60 1880
3962.19 2028
3962.78 1899
3963.38 1992
3963.97 1962
3964.56 1803
3965.16 1922
3965.75 1851
3966.34 1979
3966.94 1876
3967.53 2069
3968.13 2051
3968.72 1970
3969.31 2080
3969.91 1972
3970.50 1955
3971.10 2002
3971.69 2084
3972.28 2017
3972.88 1926
3973.47 1873
3974.07 1860
3974.66 2048
3975.26 1953
3975.85 1917
3976.45 1938
3977.04 2104
3977.63 2088
3978.23 2129
3978.82 2200
3979.42 2199
3980.01 2142
3980.61 1939
3981.20 1973
3981.80 2039
3982.39 2118
3982.99 2123
3983.58 2071
3984.18 2101
3984.77 1986
3985.37 1874
3985.96 1969
3986.56 2020
3987.16 2029
3987.75 1925
3988.35 1897
3988.94 1931
3989.54 2001
3990.13 2000
3990.73 1997
3991.32 1973
3991.92 2037
3992.52 2027
3993.11 2147
3993.71 2184
3994.30 2080
3994.90 2241
3995.50 2206
3996.09 2032
3996.69 1903
3997.28 2042
3997.88 2175
3998.48 2200
3999.07 2139
3999.67 2137
4000.26 2105
4000.86 1992
4001.46 2129
4002.05 2028
4002.65 2026
4003.25 1982
4003.84 2051
4004.44 1988
4005.04 2113
4005.63 2047
4006.23 1945
4006.83 2065
4007.42 2100
4008.02 2027
4008.62 2086
4009.21 2309
4009.81 2292
4010.41 2151
4011.01 2225
4011.60 2317
4012.20 2162
4012.80 2259
4013.40 2211
4013.99 2206
4014.59 2285
4015.19 2327
4015.78 2210
4016.38 2344
4016.98 2404
4017.58 2405
4018.18 2443
4018.77 2531
4019.37 2447
4019.97 2403
4020.57 2303
4021.16 2260
4021.76 2161
4022.36 2187
4022.96 2164
4023.56 2086
4024.15 2076
4024.75 2127
4025.35 2170
4025.95 2265
4026.55 2232
4027.15 2329
4027.74 2354
4028.34 2327
4028.94 2352
4029.54 2557
4030.14 2526
4030.74 2560
4031.34 2459
4031.93 2398
4032.53 2366
4033.13 2325
4033.73 2354
4034.33 2142
4034.93 2115
4035.53 2027
4036.13 2150
4036.73 2085
4037.32 1888
4037.92 2001
4038.52 2020
4039.12 1993
4039.72 1848
4040.32 1893
4040.92 1978
4041.52 2018
4042.12 2164
4042.72 2135
4043.32 2191
4043.92 2024
4044.52 1966
4045.12 2041
4045.72 1806
4046.32 1827
4046.92 1855
4047.52 1964
4048.12 1946
4048.72 2059
4049.32 1949
4049.92 1953
4050.52 1990
4051.12 2029
4051.72 2133
4052.32 2204
4052.92 2086
4053.52 2151
4054.12 1994
4054.72 2189
4055.32 2149
4055.92 2076
4056.52 2108
4057.12 1955
4057.72 2011
4058.32 1948
4058.92 2044
4059.52 1903
4060.12 1861
4060.72 1796
4061.33 1897
4061.93 1845
4062.53 1793
4063.13 1849
4063.73 1820
4064.33 1925
4064.93 1863
4065.53 1847
4066.13 1797
4066.74 1756
4067.34 1870
4067.94 1790
4068.54 1956
4069.14 1725
4069.74 1850
4070.34 1882
4070.95 1876
4071.55 1826
4072.15 1768
4072.75 1771
4073.35 1829
4073.95 1755
4074.56 1777
4075.16 1916
4075.76 1867
4076.36 1712
4076.96 1881
4077.57 2034
4078.17 1713
4078.77 1773
4079.37 1876
4079.97 1923
4080.58 2047
4081.18 2019
4081.78 1910
4082.38 1868
4082.99 1931
4083.59 1977
4084.19 1811
4084.79 1900
4085.40 1810
4086.00 1815
4086.60 1833
4087.21 1816
4087.81 1804
4088.41 1733
4089.01 1652
4089.62 1812
4090.22 1877
4090.82 1808
4091.43 1867
4092.03 1792
4092.63 1696
4093.24 1624
4093.84 1765
4094.44 1838
4095.05 1839
4095.65 1882
4096.25 1881
4096.86 1910
4097.46 1877
4098.06 1916
4098.67 1923
4099.27 1918
4099.87 1832
4100.48 1809
4101.08 1871
4101.69 1816
4102.29 1808
4102.89 1651
4103.50 1766
4104.10 1761
4104.71 1820
4105.31 1768
4105.91 1795
4106.52 1748
4107.12 1821
4107.73 1764
4108.33 1732
4108.94 1803
4109.54 1862
4110.14 1915
4110.75 1745
4111.35 1802
4111.96 1971
4112.56 1800
4113.17 1765
4113.77 1825
4114.38 1810
4114.98 1846
4115.59 1671
4116.19 1666
4116.80 1749
4117.40 1853
4118.01 1812
4118.61 1759
4119.22 1822
4119.82 1771
4120.43 1734
4121.03 1854
4121.64 1818
4122.24 1710
4122.85 1830
4123.46 1857
4124.06 1803
4124.67 1745
4125.27 1889
4125.88 1761
4126.48 1732
4127.09 1839
4127.69 1853
4128.30 1746
4128.91 1809
4129.51 1840
4130.12 1739
4130.72 1897
4131.33 1846
4131.94 1738
4132.54 1709
4133.15 1817
4133.76 1788
4134.36 1954
4134.97 2041
4135.57 2014
4136.18 1968
4136.79 2063
4137.39 2235
4138.00 2038
4138.61 2109
4139.21 2205
4139.82 2519
4140.43 2318
4141.03 2118
4141.64 2408
4142.25 2467
4142.85 2396
4143.46 2326
4144.07 2430
4144.67 2415
4145.28 2436
4145.89 2278
4146.50 2181
4147.10 1989
4147.71 1966
4148.32 1967
4148.93 1948
4149.53 1822
4150.14 1872
4150.75 1882
4151.36 1795
4151.96 1757
4152.57 1772
4153.18 1850
4153.79 1729
4154.39 1714
4155.00 1828
4155.61 1782
4156.22 1768
4156.82 1662
4157.43 1716
4158.04 1871
4158.65 1857
4159.26 1738
4159.87 1852
4160.47 1724
4161.08 1752
4161.69 1825
4162.30 1970
4162.91 1906
4163.52 2054
4164.12 2148
4164.73 2130
4165.34 2201
4165.95 2209
4166.56 2321
4167.17 2247
4167.78 2071
4168.38 2090
4168.99 2096
4169.60 2040
4170.21 2161
4170.82 2052
4171.43 2020
4172.04 2010
4172.65 1887
4173.26 1991
4173.86 2083
4174.47 2077
4175.08 1943
4175.69 1895
4176.30 1972
4176.91 2061
4177.52 2010
4178.13 2036
4178.74 2001
4179.35 1901
4179.96 1908
4180.57 1932
4181.18 1939
4181.79 2026
4182.40 1794
4183.01 1839
4183.62 1962
4184.23 1937
4184.84 1892
4185.45 1831
4186.06 1955
4186.67 1986
4187.28 1873
4187.89 1769
4188.50 1890
4189.11 1901
4189.72 2032
4190.33 2060
4190.94 2114
4191.55 2181
4192.16 2095
4192.77 2197
4193.38 2234
4193.99 2312
4194.60 2356
4195.21 2332
4195.82 2424
4196.44 2547
4197.05 2346
4197.66 2412
4198.27 2359
4198.88 2236
4199.49 2250
4200.10 2264
4200.71 2337
4201.32 2253
4201.94 2152
4202.55 2072
4203.16 2122
4203.77 2037
4204.38 2081
4204.99 2045
4205.60 1871
4206.21 1964
4206.83 2026
4207.44 1839
4208.05 1950
4208.66 2014
4209.27 2056
4209.89 2073
4210.50 2087
4211.11 2067
4211.72 2035
4212.33 2015
4212.94 1978
4213.56 1984
4214.17 2116
4214.78 2065
4215.39 2226
4216.01 2314
4216.62 2199
4217.23 2221
4217.84 2451
4218.46 2300
4219.07 2419
4219.68 2594
4220.29 2639
4220.91 2746
4221.52 2888
4222.13 2999
4222.74 2932
4223.36 3065
4223.97 3188
4224.58 3407
4225.19 3371
4225.81 3256
4226.42 3254
4227.03 3261
4227.65 3421
4228.26 3394
4228.87 3327
4229.49 3581
4230.10 3672
4230.71 3824
4231.33 3997
4231.94 3842
4232.55 3878
4233.17 3920
4233.78 4209
4234.39 4218
4235.01 4568
4235.62 4606
4236.23 4993
4236.85 5005
4237.46 4932
4238.08 4456
4238.69 4171
4239.30 3932
4239.92 3715
4240.53 3294
4241.15 2963
4241.76 2857
4242.37 2925
4242.99 2713
4243.60 2679
4244.22 2638
4244.83 2532
4245.45 2530
4246.06 2490
4246.67 2562
4247.29 2500
4247.90 2466
4248.52 2601
4249.13 2454
4249.75 2489
4250.36 2538
4250.98 2369
4251.59 2510
4252.21 2532
4252.82 2445
4253.44 2324
4254.05 2388
4254.67 2327
4255.28 2373
4255.90 2344
4256.51 2392
4257.13 2469
4257.74 2248
4258.36 2193
4258.97 2389
4259.59 2421
4260.20 2312
4260.82 2274
4261.44 2260
4262.05 2313
4262.67 1987
4263.28 2091
4263.90 2240
4264.51 2079
4265.13 2150
4265.75 2238
4266.36 2353
4266.98 2362
4267.59 2208
4268.21 2134
4268.83 2096
4269.44 2166
4270.06 2177
4270.67 2190
4271.29 2263
4271.91 2202
4272.52 2060
4273.14 2049
4273.76 2106
4274.37 2176
4274.99 2105
4275.61 2153
4276.22 2256
4276.84 2281
4277.46 2240
4278.07 2203
4278.69 2132
4279.31 2096
4279.92 2157
4280.54 2079
4281.16 1977
4281.77 1978
4282.39 1800
4283.01 1885
4283.63 1807
4284.24 1840
4284.86 1898
4285.48 1936
4286.09 1988
4286.71 1909
4287.33 2071
4287.95 2024
4288.56 2053
4289.18 2010
4289.80 1973
4290.42 2049
4291.03 2020
4291.65 2060
4292.27 2146
4292.89 2065
4293.51 2015
4294.12 1965
4294.74 1956
4295.36 1927
4295.98 1799
4296.60 1967
4297.21 2037
4297.83 1885
4298.45 1895
4299.07 1992
4299.69 1997
4300.31 2220
4300.92 2076
4301.54 2185
4302.16 2048
4302.78 2171
4303.40 2130
4304.02 2073
4304.63 2139
4305.25 1938
4305.87 1988
4306.49 2127
4307.11 2002
4307.73 2098
4308.35 2117
4308.97 2105
4309.59 2052
4310.20 2055
4310.82 2047
4311.44 2069
4312.06 2176
4312.68 2257
4313.30 2294
4313.92 2265
4314.54 1995
4315.16 2096
4315.78 2097
4316.40 2129
4317.02 2108
4317.64 1951
4318.26 1872
4318.88 1984
4319.50 2003
4320.12 1977
4320.74 1850
4321.36 1939
4321.98 1990
4322.60 2138
4323.22 2008
4323.84 1889
4324.46 2116
4325.08 2091
4325.70 2222
4326.32 2167
4326.94 2081
4327.56 1979
4328.18 1939
4328.80 2039
4329.42 2090
4330.04 1998
4330.66 1997
4331.28 2056
4331.90 2054
4332.52 2086
4333.14 1900
4333.76 1939
4334.38 2064
4335.00 1936
4335.63 1951
4336.25 2271
4336.87 2165
4337.49 2133
4338.11 2194
4338.73 2338
4339.35 2308
4339.97 2484
4340.59 2398
4341.22 2486
4341.84 2630
4342.46 2511
4343.08 2550
4343.70 2576
4344.32 2880
4344.94 3214
4345.57 3455
4346.19 3817
4346.81 4051
4347.43 4278
4348.05 4508
4348.67 4349
4349.30 4357
4349.92 4082
4350.54 3659
4351.16 3289
4351.78 2905
4352.41 2777
4353.03 2471
4353.65 2434
4354.27 2352
4354.90 2138
4355.52 2191
4356.14 2183
4356.76 2213
4357.38 2172
4358.01 2255
4358.63 2183
4359.25 2068
4359.87 2220
4360.50 2148
4361.12 2155
4361.74 2066
4362.37 2134
4362.99 2202
4363.61 2091
4364.23 2094
4364.86 2061
4365.48 2231
4366.10 2318
4366.73 2135
4367.35 2154
4367.97 2005
4368.60 1930
4369.22 1922
4369.84 1930
4370.47 1822
4371.09 1793
4371.71 1927
4372.34 1944
4372.96 1983
4373.58 1979
4374.21 2016
4374.83 1841
4375.46 1903
4376.08 1913
4376.70 1821
4377.33 1937
4377.95 1969
4378.57 1912
4379.20 1887
4379.82 2014
4380.45 2037
4381.07 2085
4381.70 1972
4382.32 1846
4382.94 1939
4383.57 2086
4384.19 1979
4384.82 2067
4385.44 1995
4386.07 1855
4386.69 1968
4387.32 2007
4387.94 1986
4388.56 1756
4389.19 1788
4389.81 1835
4390.44 1832
4391.06 1921
4391.69 1893
4392.31 1725
4392.94 1873
4393.56 1840
4394.19 1863
4394.81 1896
4395.44 1707
4396.06 1860
4396.69 1998
4397.31 1973
4397.94 1953
4398.57 1980
4399.19 1938
4399.82 1798
4400.44 1837
4401.07 1883
4401.69 1947
4402.32 1950
4402.94 1919
4403.57 1945
4404.20 2007
4404.82 2062
4405.45 2069
4406.07 1973
4406.70 1814
4407.33 1825
4407.95 1776
4408.58 1831
4409.20 1892
4409.83 1786
4410.46 1753
4411.08 1757
4411.71 1790
4412.34 1811
4412.96 1782
4413.59 1825
4414.21 1884
4414.84 2014
4415.47 1781
4416.09 1742
4416.72 1885
4417.35 1907
4417.97 1919
4418.60 1946
4419.23 2015
4419.86 1950
4420.48 1947
4421.11 1937
4421.74 2010
4422.36 2134
4422.99 2158
4423.62 1962
4424.25 1847
4424.87 1857
4425.50 1811
4426.13 1790
4426.75 1824
4427.38 1733
4428.01 1708
4428.64 1740
4429.26 1817
4429.89 1841
4430.52 1757
4431.15 1507
4431.78 1699
4432.40 1916
4433.03 1774
4433.66 1893
4434.29 1955
4434.91 1740
4435.54 1774
4436.17 1742
4436.80 1735
4437.43 1774
4438.06 1747
4438.68 1777
4439.31 1694
4439.94 1885
4440.57 1823
4441.20 1813
4441.83 1660
4442.45 1617
4443.08 1598
4443.71 1661
4444.34 1743
4444.97 1578
4445.60 1683
4446.23 1665
4446.86 1721
4447.48 1647
4448.11 1667
4448.74 1689
4449.37 1717
4450.00 1908
4450.63 1802
4451.26 1607
4451.89 1760
4452.52 1767
4453.15 1929
4453.78 1886
4454.40 1941
4455.03 1944
4455.66 1910
4456.29 1863
4456.92 1929
4457.55 1832
4458.18 1788
4458.81 1747
4459.44 1701
4460.07 1749
4460.70 1764
4461.33 1681
4461.96 1645
4462.59 1667
4463.22 1797
4463.85 1657
4464.48 1562
4465.11 1595
4465.74 1611
4466.37 1549
4467.00 1632
4467.63 1577
4468.26 1628
4468.89 1588
4469.52 1583
4470.15 1686
4470.78 1759
4471.41 1678
4472.04 1663
4472.68 1721
4473.31 1706
4473.94 1691
4474.57 1739
4475.20 1636
4475.83 1559
4476.46 1520
4477.09 1650
4477.72 1626
4478.35 1513
4478.98 1558
4479.62 1638
4480.25 1763
4480.88 1702
4481.51 1695
4482.14 1738
4482.77 1741
4483.40 1753
4484.04 1772
4484.67 1794
4485.30 1803
4485.93 1754
4486.56 1754
4487.19 1770
4487.82 1809
4488.46 1726
4489.09 1839
4489.72 1969
4490.35 1874
4490.98 1749
4491.62 1736
4492.25 1888
4492.88 1733
4493.51 1677
4494.14 1750
4494.78 1748
4495.41 1721
4496.04 1742
4496.67 1744
4497.31 1718
4497.94 1749
4498.57 1868
4499.20 1839
4499.84 1784
4500.47 1806
4501.10 1938
4501.73 2029
4502.37 2111
4503.00 1921
4503.63 1951
4504.27 1798
4504.90 1912
4505.53 1886
4506.16 1965
4506.80 1909
4507.43 1787
4508.06 1864
4508.70 2022
4509.33 1845
4509.96 1843
4510.60 1838
4511.23 1886
4511.86 1789
4512.50 1742
4513.13 1841
4513.76 1806
4514.40 1794
4515.03 1841
4515.66 1778
4516.30 1811
4516.93 1736
4517.57 1724
4518.20 1604
4518.83 1671
4519.47 1595
4520.10 1685
4520.74 1729
4521.37 1629
4522.00 1703
4522.64 1757
4523.27 1708
4523.91 1688
4524.54 1702
4525.18 1646
4525.81 1660
4526.44 1729
4527.08 1828
4527.71 1952
4528.35 2056
4528.98 2085
4529.62 2370
4530.25 2445
4530.89 2572
4531.52 2682
4532.16 2857
4532.79 2996
4533.43 3119
4534.06 3002
4534.70 2926
4535.33 2623
4535.97 2592
4536.60 2472
4537.24 2273
4537.87 2238
4538.51 2197
4539.14 2104
4539.78 1849
4540.41 1804
4541.05 1740
4541.68 1659
4542.32 1677
4542.96 1765
4543.59 1798
4544.23 1704
4544.86 1783
4545.50 1823
4546.13 1728
4546.77 1810
4547.41 1871
4548.04 2009
4548.68 1997
4549.31 1950
4549.95 1965
4550.59 2039
4551.22 1927
4551.86 1909
4552.50 1936
4553.13 1974
4553.77 1800
4554.40 1765
4555.04 1769
4555.68 1819
4556.31 1776
4556.95 1801
4557.59 1826
4558.22 1754
4558.86 1689
4559.50 1605
4560.13 1770
4560.77 1680
4561.41 1765
4562.04 1822
4562.68 1720
4563.32 1689
4563.96 1798
4564.59 1707
4565.23 1907
4565.87 1769
4566.50 1790
4567.14 1837
4567.78 1850
4568.42 1980
4569.05 1933
4569.69 1741
4570.33 1775
4570.97 1853
4571.60 1904
4572.24 1791
4572.88 1751
4573.52 1755
4574.16 1778
4574.79 1627
4575.43 1782
4576.07 1744
4576.71 1656
4577.34 1672
4577.98 1678
4578.62 1642
4579.26 1657
4579.90 1786
4580.54 1749
4581.17 1681
4581.81 1704
4582.45 1765
4583.09 1662
4583.73 1725
4584.37 1803
4585.00 1667
4585.64 1694
4586.28 1681
4586.92 1710
4587.56 1846
4588.20 1785
4588.84 1888
4589.48 1958
4590.11 2037
4590.75 2008
4591.39 2163
4592.03 2061
4592.67 2151
4593.31 2093
4593.95 2015
4594.59 1843
4595.23 1815
4595.87 1834
4596.51 1816
4597.15 1703
4597.79 1717
4598.42 1732
4599.06 1776
4599.70 1863
4600.34 1860
4600.98 1708
4601.62 1698
4602.26 1774
4602.90 1816
4603.54 1738
4604.18 1928
4604.82 1892
4605.46 1775
4606.10 1870
4606.74 1852
4607.38 1851
4608.02 1941
4608.66 1886
4609.30 1803
4609.94 1885
4610.58 2062
4611.22 1918
4611.86 1971
4612.50 1917
4613.15 1775
4613.79 1776
4614.43 1937
4615.07 1845
4615.71 1797
4616.35 1781
4616.99 1793
4617.63 1713
4618.27 1751
4618.91 1675
4619.55 1667
4620.19 1681
4620.83 1685
4621.48 1628
4622.12 1638
4622.76 1756
4623.40 1781
4624.04 1676
4624.68 1669
4625.32 1708
4625.96 1659
4626.61 1667
4627.25 1563
4627.89 1581
4628.53 1634
4629.17 1832
4629.81 1708
4630.46 1656
4631.10 1621
4631.74 1668
4632.38 1621
4633.02 1547
4633.66 1720
4634.31 1737
4634.95 1681
4635.59 1726
4636.23 1796
4636.88 1837
4637.52 1860
4638.16 1974
4638.80 1926
4639.44 1934
4640.09 1944
4640.73 1894
4641.37 1907
4642.01 1916
4642.66 1970
4643.30 1921
4643.94 1908
4644.58 1920
4645.23 1845
4645.87 1797
4646.51 1751
4647.16 1832
4647.80 1659
4648.44 1682
4649.08 1811
4649.73 1909
4650.37 1769
4651.01 1791
4651.66 1834
4652.30 1949
4652.94 2017
4653.59 1954
4654.23 1941
4654.87 1722
4655.52 1700
4656.16 1685
4656.80 1693
4657.45 1669
4658.09 1810
4658.74 1684
4659.38 1624
4660.02 1601
4660.67 1540
4661.31 1615
4661.95 1736
4662.60 1640
4663.24 1750
4663.89 1528
4664.53 1584
4665.17 1634
4665.82 1621
4666.46 1629
4667.11 1505
4667.75 1554
4668.40 1620
4669.04 1674
4669.68 1589
4670.33 1599
4670.97 1525
4671.62 1634
4672.26 1507
4672.91 1514
4673.55 1590
4674.20 1698
4674.84 1883
4675.49 1941
4676.13 1715
4676.78 1694
4677.42 1699
4678.07 1604
4678.71 1555
4679.36 1713
4680.00 1746
4680.65 1723
4681.29 1677
4681.94 1744
4682.58 1751
4683.23 1827
4683.87 1755
4684.52 1668
4685.16 1706
4685.81 1576
4686.46 1655
4687.10 1588
4687.75 1698
4688.39 1801
4689.04 1717
4689.68 1695
4690.33 1681
4690.98 1638
4691.62 1649
4692.27 1636
4692.91 1623
4693.56 1643
4694.21 1733
4694.85 1768
4695.50 1814
4696.15 1818
4696.79 1775
4697.44 1823
4698.08 1867
4698.73 1900
4699.38 1955
4700.02 1989
4700.67 1881
4701.32 1902
4701.96 1983
4702.61 1929
4703.26 1883
4703.90 1898
4704.55 1898
4705.20 1742
4705.84 1720
4706.49 1606
4707.14 1626
4707.79 1726
4708.43 1852
4709.08 1798
4709.73 1889
4710.37 1705
4711.02 1849
4711.67 1766
4712.32 1690
4712.96 1636
4713.61 1633
4714.26 1753
4714.91 1676
4715.55 1766
4716.20 1634
4716.85 1592
4717.50 1684
4718.14 1722
4718.79 1748
4719.44 1761
4720.09 1651
4720.74 1763
4721.38 1727
4722.03 1756
4722.68 1926
4723.33 1869
4723.98 1871
4724.62 1797
4725.27 1771
4725.92 1815
4726.57 1856
4727.22 1917
4727.87 1873
4728.52 1912
4729.16 1957
4729.81 1894
4730.46 1989
4731.11 1913
4731.76 1821
4732.41 1838
4733.06 1860
4733.70 1600
4734.35 1583
4735.00 1761
4735.65 1697
4736.30 1586
4736.95 1761
4737.60 1698
4738.25 1784
4738.90 1836
4739.55 1766
4740.20 1829
4740.84 1903
4741.49 1808
4742.14 1685
4742.79 1825
4743.44 1776
4744.09 1720
4744.74 1848
4745.39 1756
4746.04 1708
4746.69 1772
4747.34 1815
4747.99 1824
4748.64 2010
4749.29 2097
4749.94 1990
4750.59 2058
4751.24 2166
4751.89 2167
4752.54 2161
4753.19 2261
4753.84 2076
4754.49 2049
4755.14 2242
4755.79 2189
4756.44 1998
4757.09 2012
4757.74 1925
4758.39 1923
4759.04 1806
4759.70 1698
4760.35 1722
4761.00 1825
4761.65 1850
4762.30 1860
4762.95 1827
4763.60 1772
4764.25 1943
4764.90 1858
4765.55 1865
4766.20 2115
4766.86 2198
4767.51 2274
4768.16 2263
4768.81 2108
4769.46 2021
4770.11 1867
4770.76 1938
4771.41 1811
4772.07 1829
4772.72 1765
4773.37 1648
4774.02 1764
4774.67 1763
4775.32 1646
4775.98 1698
4776.63 1657
4777.28 1739
4777.93 1673
4778.58 1822
4779.24 1926
4779.89 1774
4780.54 1722
4781.19 1695
4781.84 1924
4782.50 1930
4783.15 1846
4783.80 1838
4784.45 1751
4785.10 1751
4785.76 1741
4786.41 1758
4787.06 1689
4787.71 1776
4788.37 1656
4789.02 1731
4789.67 1769
4790.33 1864
4790.98 1822
4791.63 1767
4792.28 1834
4792.94 1837
4793.59 1716
4794.24 1575
4794.90 1700
4795.55 1667
4796.20 1558
4796.86 1762
4797.51 1914
4798.16 1795
4798.81 1780
4799.47 1788
4800.12 1635
4800.78 1681
4801.43 1660
4802.08 1586
4802.74 1660
4803.39 1650
4804.04 1608
4804.70 1642
4805.35 1650
4806.00 1831
4806.66 1722
4807.31 1651
4807.97 1668
4808.62 1742
4809.27 1667
4809.93 1683
4810.58 1656
4811.24 1732
4811.89 1788
4812.54 1668
4813.20 1687
4813.85 1719
4814.51 1782
4815.16 1824
4815.82 1703
4816.47 1669
4817.13 1808
4817.78 1795
4818.44 1864
4819.09 1924
4819.74 1856
4820.40 2014
4821.05 2020
4821.71 2064
4822.36 2026
4823.02 1944
4823.67 2000
4824.33 2048
4824.98 2083
4825.64 2276
4826.29 2180
4826.95 2171
4827.60 2150
4828.26 2327
4828.92 2229
4829.57 2063
4830.23 2063
4830.88 2243
4831.54 1993
4832.19 1989
4832.85 2132
4833.50 2145
4834.16 2117
4834.82 2253
4835.47 2394
4836.13 2426
4836.78 2316
4837.44 2265
4838.10 2388
4838.75 2621
4839.41 2404
4840.06 2454
4840.72 2389
4841.38 2299
4842.03 2335
4842.69 2510
4843.34 2574
4844.00 2496
4844.66 2180
4845.31 2330
4845.97 2549
4846.63 2432
4847.28 2620
4847.94 2833
4848.60 3026
4849.25 3107
4849.91 3168
4850.57 3499
4851.22 3388
4851.88 3636
4852.54 3623
4853.20 3451
4853.85 3425
4854.51 3186
4855.17 2820
4855.82 2776
4856.48 2603
4857.14 2711
4857.80 2909
4858.45 2971
4859.11 2876
4859.77 2892
4860.43 2896
4861.08 2677
4861.74 2669
4862.40 2737
4863.06 2762
4863.71 2582
4864.37 2633
4865.03 2916
4865.69 2797
4866.34 2735
4867.00 2768
4867.66 2669
4868.32 2705
4868.98 2646
4869.63 2523
4870.29 2557
4870.95 2599
4871.61 2368
4872.27 2464
4872.93 2440
4873.58 2412
4874.24 2436
4874.90 2377
4875.56 2383
4876.22 2420
4876.88 2346
4877.54 2367
4878.19 2325
4878.85 2357
4879.51 2347
4880.17 2178
4880.83 2164
4881.49 2194
4882.15 2216
4882.81 2198
4883.47 2223
4884.13 2194
4884.78 2148
4885.44 2014
4886.10 2056
4886.76 2013
4887.42 2144
4888.08 2169
4888.74 2249
4889.40 2269
4890.06 2357
4890.72 2626
4891.38 2607
4892.04 2469
4892.70 2362
4893.36 2342
4894.02 2231
4894.68 2183
4895.34 2155
4896.00 2099
4896.66 2091
4897.32 2112
4897.98 2083
4898.64 2065
4899.30 2283
4899.96 2231
4900.62 2196
4901.28 2152
4901.94 2250
4902.60 2141
4903.26 2182
4903.92 2190
4904.58 2171
4905.24 1977
4905.90 1898
4906.56 2022
4907.22 2073
4907.88 2058
4908.54 1924
4909.20 1950
4909.87 1924
4910.53 1951
4911.19 1926
4911.85 1824
4912.51 1918
4913.17 1915
4913.83 1837
4914.49 1814
4915.15 1957
4915.81 1855
4916.48 1802
4917.14 1819
4917.80 1775
4918.46 1881
4919.12 1860
4919.78 1734
4920.44 1787
4921.11 1860
4921.77 1715
4922.43 1745
4923.09 1995
4923.75 1878
4924.41 1902
4925.08 1887
4925.74 1795
4926.40 1940
4927.06 2037
4927.72 1910
4928.39 1836
4929.05 1993
4929.71 2206
4930.37 2112
4931.04 1975
4931.70 1847
4932.36 1990
4933.02 1937
4933.69 1828
4934.35 2023
4935.01 1844
4935.67 1836
4936.34 1853
4937.00 1850
4937.66 1837
4938.32 1920
4938.99 2007
4939.65 1854
4940.31 1725
4940.98 1723
4941.64 1715
4942.30 1884
4942.96 1828
4943.63 1738
4944.29 1664
4944.95 1735
4945.62 1830
4946.28 1829
4946.94 1654
4947.61 1578
4948.27 1622
4948.93 1666
4949.60 1665
4950.26 1688
4950.92 1600
4951.59 1522
4952.25 1633
4952.92 1650
4953.58 1797
4954.24 1728
4954.91 1556
4955.57 1661
4956.24 1693
4956.90 1588
4957.56 1652
4958.23 1651
4958.89 1605
4959.56 1652
4960.22 1580
4960.88 1744
4961.55 1743
4962.21 1675
4962.88 1712
4963.54 1702
4964.21 1841
4964.87 1934
4965.54 1745
4966.20 1780
4966.86 1755
4967.53 1763
4968.19 1835
4968.86 1820
4969.52 1774
4970.19 1718
4970.85 1701
4971.52 1693
4972.18 1673
4972.85 1778
4973.51 1643
4974.18 1670
4974.84 1707
4975.51 1744
4976.17 1694
4976.84 1888
4977.51 1733
4978.17 1613
4978.84 1595
4979.50 1667
4980.17 1747
4980.83 1615
4981.50 1605
4982.16 1537
4982.83 1558
4983.50 1735
4984.16 1594
4984.83 1697
4985.49 1787
4986.16 1738
4986.83 1712
4987.49 1607
4988.16 1577
4988.82 1487
4989.49 1582
4990.16 1676
4990.82 1639
4991.49 1663
4992.16 1530
4992.82 1460
4993.49 1634
4994.16 1512
4994.82 1592
4995.49 1611
4996.15 1563
4996.82 1500
4997.49 1518
4998.16 1436
4998.82 1514
4999.49 1621
5000.16 1595
5000.82 1531
5001.49 1524
5002.16 1567
5002.82 1568
5003.49 1522
5004.16 1479
5004.83 1502
5005.49 1620
5006.16 1623
5006.83 1514
5007.49 1537
5008.16 1595
5008.83 1674
5009.50 1617
5010.16 1520
5010.83 1521
5011.50 1542
5012.17 1523
5012.84 1571
5013.50 1652
5014.17 1790
5014.84 1661
5015.51 1653
5016.17 1586
5016.84 1654
5017.51 1692
5018.18 1670
5018.85 1663
5019.52 1761
5020.18 1824
5020.85 2009
5021.52 2104
5022.19 2033
5022.86 2043
5023.53 2073
5024.19 2146
5024.86 2228
5025.53 1962
5026.20 1993
5026.87 1991
5027.54 1864
5028.21 1807
5028.88 1786
5029.54 1769
5030.21 1718
5030.88 1624
5031.55 1720
5032.22 1645
5032.89 1766
5033.56 1689
5034.23 1548
5034.90 1514
5035.57 1487
5036.24 1467
5036.90 1541
5037.57 1573
5038.24 1600
5038.91 1528
5039.58 1544
5040.25 1588
5040.92 1645
5041.59 1691
5042.26 1628
5042.93 1536
5043.60 1774
5044.27 1635
5044.94 1649
5045.61 1617
5046.28 1601
5046.95 1662
5047.62 1672
5048.29 1704
5048.96 1578
5049.63 1581
5050.30 1470
5050.97 1478
5051.64 1575
5052.31 1536
5052.98 1592
5053.65 1585
5054.32 1654
5054.99 1613
5055.66 1408
5056.34 1671
5057.01 1542
5057.68 1544
5058.35 1537
5059.02 1496
5059.69 1600
5060.36 1589
5061.03 1495
5061.70 1568
5062.37 1699
5063.04 1588
5063.72 1445
5064.39 1490
5065.06 1515
5065.73 1594
5066.40 1440
5067.07 1470
5067.74 1401
5068.42 1477
5069.09 1511
5069.76 1403
5070.43 1359
5071.10 1474
5071.77 1496
5072.44 1417
5073.12 1353
5073.79 1475
5074.46 1412
5075.13 1428
5075.80 1472
5076.48 1404
5077.15 1442
5077.82 1634
5078.49 1631
5079.16 1625
5079.84 1495
5080.51 1597
5081.18 1555
5081.85 1637
5082.53 1556
5083.20 1465
5083.87 1513
5084.54 1565
5085.22 1516
5085.89 1521
5086.56 1430
5087.23 1545
5087.91 1589
5088.58 1536
5089.25 1736
5089.93 1635
5090.60 1716
5091.27 1990
5091.94 1827
5092.62 1733
5093.29 1805
5093.96 1786
5094.64 1743
5095.31 1785
5095.98 1817
5096.66 1639
5097.33 1636
5098.00 1628
5098.68 1682
5099.35 1524
5100.02 1455
5100.70 1534
5101.37 1573
5102.04 1467
5102.72 1512
5103.39 1513
5104.07 1508
5104.74 1557
5105.41 1626
5106.09 1594
5106.76 1572
5107.44 1612
5108.11 1521
5108.78 1501
5109.46 1622
5110.13 1564
5110.81 1476
5111.48 1515
5112.16 1537
5112.83 1618
5113.50 1623
5114.18 1527
5114.85 1551
5115.53 1609
5116.20 1595
5116.88 1591
5117.55 1732
5118.23 1650
5118.90 1854
5119.58 1741
5120.25 1625
5120.93 1668
5121.60 1654
5122.28 1569
5122.95 1496
5123.63 1591
5124.30 1685
5124.98 1594
5125.65 1695
5126.33 1634
5127.00 1565
5127.68 1526
5128.35 1618
5129.03 1507
5129.70 1495
5130.38 1441
5131.06 1542
5131.73 1519
5132.41 1441
5133.08 1491
5133.76 1572
5134.43 1615
5135.11 1541
5135.79 1570
5136.46 1613
5137.14 1490
5137.81 1427
5138.49 1524
5139.17 1529
5139.84 1576
5140.52 1694
5141.20 1832
5141.87 1788
5142.55 1602
5143.22 1485
5143.90 1523
5144.58 1485
5145.25 1430
5145.93 1474
5146.61 1420
5147.28 1451
5147.96 1429
5148.64 1382
5149.31 1364
5149.99 1509
5150.67 1517
5151.34 1415
5152.02 1372
5152.70 1402
5153.38 1367
5154.05 1503
5154.73 1503
5155.41 1418
5156.08 1316
5156.76 1392
5157.44 1398
5158.12 1355
5158.79 1410
5159.47 1447
5160.15 1451
5160.83 1355
5161.50 1443
5162.18 1473
5162.86 1429
5163.54 1410
5164.22 1562
5164.89 1532
5165.57 1582
5166.25 1491
5166.93 1589
5167.61 1573
5168.28 1530
5168.96 1381
5169.64 1483
5170.32 1408
5171.00 1453
5171.67 1446
5172.35 1445
5173.03 1478
5173.71 1454
5174.39 1419
5175.07 1377
5175.74 1397
5176.42 1425
5177.10 1354
5177.78 1429
5178.46 1531
5179.14 1666
5179.82 1540
5180.50 1533
5181.17 1555
5181.85 1393
5182.53 1447
5183.21 1479
5183.89 1442
5184.57 1428
5185.25 1383
5185.93 1357
5186.61 1372
5187.29 1399
5187.97 1339
5188.65 1329
5189.33 1405
5190.00 1412
5190.68 1333
5191.36 1450
5192.04 1394
5192.72 1353
5193.40 1265
5194.08 1257
5194.76 1260
5195.44 1415
5196.12 1492
5196.80 1394
5197.48 1335
5198.16 1373
5198.84 1339
5199.52 1400
5200.20 1312
5200.88 1280
5201.56 1397
5202.24 1321
5202.92 1421
5203.60 1433
5204.28 1422
5204.96 1453
5205.65 1469
5206.33 1359
5207.01 1454
5207.69 1466
5208.37 1494
5209.05 1512
5209.73 1536
5210.41 1511
5211.09 1560
5211.77 1662
5212.45 1471
5213.13 1489
5213.82 1527
5214.50 1554
5215.18 1514
5215.86 1397
5216.54 1604
5217.22 1613
5217.90 1471
5218.58 1460
5219.27 1447
5219.95 1489
5220.63 1509
5221.31 1527
5221.99 1496
5222.67 1461
5223.35 1511
5224.04 1451
5224.72 1520
5225.40 1474
5226.08 1469
5226.76 1494
5227.45 1385
5228.13 1329
5228.81 1396
5229.49 1525
5230.17 1423
5230.86 1454
5231.54 1526
5232.22 1366
5232.90 1407
5233.58 1515
5234.27 1489
5234.95 1502
5235.63 1422
5236.31 1475
5237.00 1477
5237.68 1490
5238.36 1559
5239.05 1546
5239.73 1473
5240.41 1523
5241.09 1486
5241.78 1464
5242.46 1495
5243.14 1505
5243.83 1494
5244.51 1421
5245.19 1557
5245.87 1438
5246.56 1489
5247.24 1546
5247.92 1691
5248.61 1646
5249.29 1781
5249.97 1762
5250.66 1739
5251.34 1689
5252.03 1552
5252.71 1620
5253.39 1542
5254.08 1507
5254.76 1500
5255.44 1514
5256.13 1389
5256.81 1325
5257.50 1345
5258.18 1446
5258.86 1471
5259.55 1462
5260.23 1391
5260.92 1413
5261.60 1452
5262.28 1625
5262.97 1552
5263.65 1541
5264.34 1583
5265.02 1627
5265.71 1573
5266.39 1459
5267.07 1517
5267.76 1608
5268.44 1635
5269.13 1437
5269.81 1457
5270.50 1526
5271.18 1516
5271.87 1396
5272.55 1331
5273.24 1435
5273.92 1487
5274.61 1560
5275.29 1600
5275.98 1527
5276.66 1494
5277.35 1493
5278.03 1517
5278.72 1620
5279.40 1588
5280.09 1700
5280.77 1779
5281.46 1756
5282.15 1820
5282.83 1907
5283.52 1879
5284.20 1970
5284.89 1735
5285.57 1875
5286.26 1709
5286.95 1613
5287.63 1565
5288.32 1560
5289.00 1523
5289.69 1497
5290.38 1455
5291.06 1638
5291.75 1589
5292.43 1517
5293.12 1548
5293.81 1648
5294.49 1535
5295.18 1544
5295.87 1476
5296.55 1526
5297.24 1536
5297.92 1553
5298.61 1649
5299.30 1537
5299.98 1523
5300.67 1538
5301.36 1595
5302.04 1662
5302.73 1498
5303.42 1477
5304.11 1466
5304.79 1542
5305.48 1567
5306.17 1563
5306.85 1460
5307.54 1470
5308.23 1566
5308.92 1677
5309.60 1671
5310.29 1543
5310.98 1624
5311.66 1527
5312.35 1539
5313.04 1578
5313.73 1623
5314.41 1560
5315.10 1356
5315.79 1459
5316.48 1484
5317.17 1541
5317.85 1596
5318.54 1577
5319.23 1767
5319.92 1702
5320.61 1784
5321.29 1771
5321.98 1752
5322.67 1778
5323.36 1750
5324.05 1731
5324.73 1705
5325.42 1535
5326.11 1496
5326.80 1551
5327.49 1641
5328.18 1665
5328.87 1507
5329.55 1605
5330.24 1417
5330.93 1417
5331.62 1401
5332.31 1474
5333.00 1547
5333.69 1564
5334.38 1674
5335.06 1525
5335.75 1757
5336.44 1646
5337.13 1554
5337.82 1586
5338.51 1496
5339.20 1626
5339.89 1690
5340.58 1682
5341.27 1652
5341.96 1594
5342.65 1714
5343.33 1790
5344.02 1757
5344.71 1785
5345.40 1736
5346.09 1724
5346.78 1748
5347.47 1848
5348.16 1992
5348.85 2040
5349.54 2191
5350.23 2392
5350.92 2374
5351.61 2436
5352.30 2504
5352.99 2504
5353.68 2366
5354.37 2267
5355.06 2139
5355.75 1966
5356.44 1895
5357.13 1787
5357.82 1771
5358.51 1631
5359.21 1546
5359.90 1604
5360.59 1617
5361.28 1602
5361.97 1506
5362.66 1474
5363.35 1633
5364.04 1706
5364.73 1566
5365.42 1441
5366.11 1535
5366.80 1487
5367.49 1535
5368.19 1512
5368.88 1450
5369.57 1526
5370.26 1439
5370.95 1481
5371.64 1404
5372.33 1371
5373.02 1520
5373.72 1456
5374.41 1350
5375.10 1448
5375.79 1475
5376.48 1392
5377.17 1413
5377.87 1547
5378.56 1466
5379.25 1343
5379.94 1410
5380.63 1382
5381.33 1496
5382.02 1373
5382.71 1281
5383.40 1282
5384.09 1386
5384.79 1358
5385.48 1379
5386.17 1464
5386.86 1406
5387.55 1338
5388.25 1385
5388.94 1484
5389.63 1578
5390.32 1432
5391.02 1472
5391.71 1570
5392.40 1531
5393.09 1649
5393.79 1735
5394.48 1582
5395.17 1509
5395.87 1493
5396.56 1447
5397.25 1581
5397.95 1509
5398.64 1463
5399.33 1529
5400.02 1550
5400.72 1542
5401.41 1477
5402.10 1500
5402.80 1525
5403.49 1459
5404.18 1446
5404.88 1464
5405.57 1461
5406.26 1577
5406.96 1414
5407.65 1450
5408.35 1499
5409.04 1549
5409.73 1437
5410.43 1490
5411.12 1492
5411.81 1527
5412.51 1322
5413.20 1393
5413.90 1625
5414.59 1490
5415.28 1434
5415.98 1389
5416.67 1446
5417.37 1501
5418.06 1537
5418.76 1453
5419.45 1413
5420.14 1482
5420.84 1447
5421.53 1499
5422.23 1487
5422.92 1545
5423.62 1617
5424.31 1506
5425.01 1506
5425.70 1452
5426.40 1475
5427.09 1524
5427.79 1326
5428.48 1380
5429.18 1394
5429.87 1379
5430.57 1381
5431.26 1361
5431.96 1479
5432.65 1481
5433.35 1466
5434.04 1415
5434.74 1581
5435.43 1566
5436.13 1533
5436.82 1564
5437.52 1616
5438.22 1683
5438.91 1677
5439.61 1623
5440.30 1559
5441.00 1698
5441.69 1738
5442.39 1794
5443.09 1698
5443.78 1685
5444.48 1778
5445.17 1867
5445.87 1851
5446.57 2004
5447.26 2146
5447.96 2114
5448.66 2167
5449.35 2150
5450.05 2306
5450.74 2214
5451.44 2074
5452.14 2059
5452.83 2078
5453.53 1974
5454.23 1910
5454.92 1883
5455.62 1796
5456.32 1714
5457.01 1723
5457.71 1765
5458.41 1676
5459.10 1774
5459.80 1790
5460.50 1734
5461.20 1881
5461.89 1936
5462.59 2012
5463.29 2018
5463.98 2046
5464.68 2066
5465.38 2078
5466.08 1939
5466.77 2005
5467.47 1979
5468.17 1848
5468.87 1906
5469.56 1849
5470.26 1755
5470.96 1804
5471.66 1871
5472.35 1845
5473.05 1889
5473.75 1892
5474.45 1878
5475.15 1850
5475.84 1885
5476.54 1990
5477.24 2019
5477.94 2083
5478.64 2157
5479.34 2230
5480.03 2436
5480.73 2685
5481.43 2741
5482.13 2735
5482.83 2772
5483.53 2750
5484.22 2549
5484.92 2330
5485.62 2268
5486.32 2119
5487.02 2062
5487.72 2171
5488.42 2301
5489.11 2203
5489.81 2174
5490.51 2146
5491.21 2237
5491.91 2231
5492.61 2340
5493.31 2339
5494.01 2274
5494.71 2158
5495.41 2327
5496.11 2366
5496.81 2446
5497.50 2490
5498.20 2702
5498.90 3113
5499.60 3491
5500.30 3746
5501.00 4069
5501.70 4327
5502.40 4189
5503.10 4302
5503.80 4221
5504.50 3859
5505.20 3314
5505.90 3097
5506.60 2901
5507.30 2670
5508.00 2563
5508.70 2448
5509.40 2476
5510.10 2391
5510.80 2405
5511.50 2519
5512.20 2483
5512.90 2219
5513.60 2134
5514.30 2127
5515.00 2089
5515.70 2003
5516.40 2017
5517.11 2016
5517.81 2052
5518.51 2084
5519.21 2083
5519.91 2122
5520.61 2030
5521.31 2049
5522.01 2092
5522.71 1941
5523.41 1983
5524.11 1810
5524.82 1809
5525.52 1818
5526.22 1634
5526.92 1780
5527.62 1840
5528.32 1828
5529.02 1622
5529.72 1714
5530.43 1762
5531.13 1747
5531.83 1878
5532.53 1721
5533.23 1660
5533.93 1565
5534.64 1624
5535.34 1677
5536.04 1654
5536.74 1590
5537.44 1501
5538.15 1610
5538.85 1757
5539.55 1618
5540.25 1544
5540.95 1717
5541.66 1613
5542.36 1609
5543.06 1643
5543.76 1594
5544.47 1656
5545.17 1675
5545.87 1548
5546.57 1551
5547.28 1635
5547.98 1708
5548.68 1591
5549.38 1605
5550.09 1698
5550.79 1643
5551.49 1604
5552.19 1727
5552.90 1658
5553.60 1583
5554.30 1530
5555.01 1575
5555.71 1542
5556.41 1474
5557.12 1445
5557.82 1579
5558.52 1661
5559.23 1505
5559.93 1627
5560.63 1742
5561.34 1643
5562.04 1638
5562.74 1602
5563.45 1586
5564.15 1645
5564.85 1626
5565.56 1576
5566.26 1526
5566.96 1547
5567.67 1642
5568.37 1695
5569.08 1707
5569.78 1664
5570.48 1500
5571.19 1502
5571.89 1506
5572.60 1505
5573.30 1576
5574.01 1608
5574.71 1622
5575.41 1664
5576.12 1818
5576.82 1651
5577.53 1693
5578.23 1641
5578.94 1634
5579.64 1675
5580.35 1713
5581.05 1638
5581.76 1684
5582.46 1557
5583.16 1630
5583.87 1477
5584.57 1524
5585.28 1533
5585.98 1483
5586.69 1471
5587.39 1417
5588.10 1543
5588.81 1545
5589.51 1414
5590.22 1420
5590.92 1547
5591.63 1535
5592.33 1521
5593.04 1556
5593.74 1481
5594.45 1505
5595.15 1527
5595.86 1442
5596.57 1525
5597.27 1414
5597.98 1360
5598.68 1471
5599.39 1466
5600.09 1436
5600.80 1497
5601.51 1517
5602.21 1410
5602.92 1425
5603.62 1440
5604.33 1504
5605.04 1497
5605.74 1399
5606.45 1414
5607.16 1382
5607.86 1358
5608.57 1392
5609.27 1351
5609.98 1364
5610.69 1290
5611.39 1260
5612.10 1339
5612.81 1392
5613.51 1410
5614.22 1397
5614.93 1306
5615.64 1350
5616.34 1388
5617.05 1407
5617.76 1415
5618.46 1427
5619.17 1385
5619.88 1445
5620.58 1433
5621.29 1441
5622.00 1447
5622.71 1334
5623.41 1333
5624.12 1383
5624.83 1301
5625.54 1460
5626.24 1399
5626.95 1407
5627.66 1411
5628.37 1452
5629.07 1545
5629.78 1487
5630.49 1500
5631.20 1540
5631.91 1431
5632.61 1433
5633.32 1391
5634.03 1397
5634.74 1339
5635.45 1426
5636.15 1498
5636.86 1383
5637.57 1475
5638.28 1466
5638.99 1500
5639.70 1512
5640.40 1605
5641.11 1512
5641.82 1572
5642.53 1590
5643.24 1520
5643.95 1481
5644.66 1510
5645.36 1479
5646.07 1432
5646.78 1435
5647.49 1414
5648.20 1327
5648.91 1449
5649.62 1317
5650.33 1373
5651.04 1409
5651.75 1473
5652.45 1492
5653.16 1479
5653.87 1576
5654.58 1551
5655.29 1372
5656.00 1553
5656.71 1629
5657.42 1731
5658.13 1728
5658.84 1723
5659.55 1710
5660.26 1818
5660.97 1754
5661.68 1610
5662.39 1608
5663.10 1524
5663.81 1578
5664.52 1609
5665.23 1504
5665.94 1557
5666.65 1630
5667.36 1593
5668.07 1539
5668.78 1591
5669.49 1547
5670.20 1640
5670.91 1786
5671.62 1788
5672.33 1757
5673.04 1739
5673.75 1643
5674.46 1646
5675.17 1539
5675.88 1503
5676.59 1631
5677.31 1600
5678.02 1506
5678.73 1486
5679.44 1573
5680.15 1516
5680.86 1445
5681.57 1419
5682.28 1600
5682.99 1458
5683.70 1436
5684.42 1498
5685.13 1513
5685.84 1402
5686.55 1542
5687.26 1483
5687.97 1435
5688.68 1441
5689.39 1505
5690.11 1392
5690.82 1339
5691.53 1496
5692.24 1454
5692.95 1333
5693.67 1448
5694.38 1406
5695.09 1468
5695.80 1272
5696.51 1409
5697.22 1383
5697.94 1345
5698.65 1345
5699.36 1376
5700.07 1389
5700.79 1379
5701.50 1390
5702.21 1329
5702.92 1287
5703.63 1383
5704.35 1362
5705.06 1298
5705.77 1370
5706.48 1346
5707.20 1374
5707.91 1434
5708.62 1393
5709.34 1371
5710.05 1279
5710.76 1337
5711.47 1351
5712.19 1364
5712.90 1304
5713.61 1342
5714.33 1402
5715.04 1203
5715.75 1231
5716.47 1366
5717.18 1282
5717.89 1331
5718.61 1310
5719.32 1385
5720.03 1371
5720.75 1402
5721.46 1356
5722.17 1354
5722.89 1406
5723.60 1382
5724.31 1427
5725.03 1405
5725.74 1507
5726.46 1492
5727.17 1591
5727.88 1583
5728.60 1728
5729.31 1916
5730.03 1904
5730.74 1808
5731.45 1904
5732.17 1672
5732.88 1655
5733.60 1609
5734.31 1507
5735.03 1461
5735.74 1516
5736.45 1416
5737.17 1465
5737.88 1438
5738.60 1336
5739.31 1355
5740.03 1429
5740.74 1402
5741.46 1231
5742.17 1279
5742.89 1431
5743.60 1404
5744.32 1350
5745.03 1276
5745.75 1359
5746.46 1402
5747.18 1416
5747.89 1438
5748.61 1402
5749.32 1393
5750.04 1431
5750.75 1526
5751.47 1456
5752.18 1581
5752.90 1630
5753.62 1702
5754.33 1735
5755.05 1631
5755.76 1603
5756.48 1742
5757.19 1655
5757.91 1686
5758.63 1551
5759.34 1541
5760.06 1566
5760.77 1521
5761.49 1525
5762.21 1388
5762.92 1381
5763.64 1525
5764.35 1534
5765.07 1463
5765.79 1453
5766.50 1459
5767.22 1497
5767.94 1555
5768.65 1626
5769.37 1563
5770.08 1492
5770.80 1550
5771.52 1484
5772.23 1376
5772.95 1551
5773.67 1510
5774.39 1473
5775.10 1458
5775.82 1361
5776.54 1446
5777.25 1540
5777.97 1501
5778.69 1484
5779.40 1502
5780.12 1431
5780.84 1488
5781.56 1654
5782.27 1544
5782.99 1581
5783.71 1613
5784.43 1570
5785.14 1556
5785.86 1510
5786.58 1587
5787.30 1504
5788.01 1462
5788.73 1559
5789.45 1475
5790.17 1492
5790.88 1631
5791.60 1631
5792.32 1706
5793.04 1778
5793.76 1682
5794.47 1620
5795.19 1724
5795.91 1910
5796.63 1933
5797.35 2111
5798.07 2249
5798.78 2456
5799.50 2689
5800.22 3145
5800.94 3289
5801.66 3561
5802.38 3563
5803.10 3393
5803.81 3397
5804.53 3144
5805.25 2852
5805.97 2483
5806.69 2183
5807.41 2064
5808.13 2037
5808.85 1882
5809.56 1782
5810.28 1850
5811.00 1930
5811.72 1979
5812.44 1856
5813.16 1870
5813.88 1748
5814.60 1845
5815.32 1828
5816.04 1744
5816.76 1810
5817.48 1942
5818.20 1800
5818.92 1756
5819.64 1878
5820.36 1896
5821.08 1890
5821.80 1708
5822.51 1639
5823.23 1829
5823.95 1660
5824.67 1581
5825.39 1571
5826.11 1741
5826.83 1655
5827.55 1489
5828.28 1566
5829.00 1538
5829.72 1647
5830.44 1661
5831.16 1512
5831.88 1604
5832.60 1521
5833.32 1451
5834.04 1456
5834.76 1410
5835.48 1595
5836.20 1594
5836.92 1580
5837.64 1608
5838.36 1698
5839.08 1588
5839.80 1595
5840.53 1645
5841.25 1592
5841.97 1542
5842.69 1591
5843.41 1478
5844.13 1520
5844.85 1498
5845.57 1481
5846.29 1435
5847.02 1318
5847.74 1407
5848.46 1311
5849.18 1393
5849.90 1433
5850.62 1347
5851.34 1294
5852.07 1418
5852.79 1509
5853.51 1475
5854.23 1448
5854.95 1518
5855.68 1533
5856.40 1524
5857.12 1430
5857.84 1422
5858.56 1500
5859.29 1406
5860.01 1465
5860.73 1533
5861.45 1479
5862.17 1465
5862.90 1500
5863.62 1532
5864.34 1547
5865.06 1513
5865.79 1522
5866.51 1441
5867.23 1384
5867.95 1453
5868.68 1474
5869.40 1360
5870.12 1345
5870.84 1441
5871.57 1499
5872.29 1435
5873.01 1413
5873.74 1478
5874.46 1445
5875.18 1475
5875.91 1580
5876.63 1552
5877.35 1439
5878.08 1564
5878.80 1485
5879.52 1584
5880.25 1598
5880.97 1561
5881.69 1515
5882.42 1455
5883.14 1415
5883.86 1451
5884.59 1495
5885.31 1519
5886.03 1490
5886.76 1478
5887.48 1557
5888.21 1605
5888.93 1515
5889.65 1460
5890.38 1455
5891.10 1419
5891.83 1510
5892.55 1533
5893.27 1447
5894.00 1468
5894.72 1439
5895.45 1479
5896.17 1348
5896.90 1412
5897.62 1595
5898.35 1510
5899.07 1371
5899.79 1463
5900.52 1464
5901.24 1471
5901.97 1425
5902.69 1431
5903.42 1507
5904.14 1482
5904.87 1420
5905.59 1558
5906.32 1561
5907.04 1488
5907.77 1582
5908.49 1514
5909.22 1500
5909.94 1435
5910.67 1617
5911.39 1512
5912.12 1597
5912.84 1606
5913.57 1600
5914.30 1624
5915.02 1471
5915.75 1415
5916.47 1462
5917.20 1588
5917.92 1580
5918.65 1552
5919.38 1585
5920.10 1589
5920.83 1639
5921.55 1547
5922.28 1626
5923.01 1573
5923.73 1528
5924.46 1634
5925.18 1693
5925.91 1563
5926.64 1634
5927.36 1636
5928.09 1684
5928.81 1683
5929.54 1750
5930.27 1708
5930.99 1692
5931.72 1643
5932.45 1737
5933.17 1839
5933.90 1710
5934.63 1717
5935.35 1922
5936.08 1874
5936.81 1841
5937.53 1853
5938.26 2033
5938.99 1970
5939.72 2024
5940.44 1991
5941.17 1975
5941.90 2160
5942.62 2029
5943.35 2116
5944.08 2032
5944.81 2047
5945.53 2142
5946.26 2200
5946.99 1990
5947.72 1973
5948.44 2279
5949.17 2256
5949.90 2311
5950.63 2443
5951.35 2377
5952.08 2576
5952.81 2651
5953.54 2743
5954.27 2877
5954.99 2850
5955.72 2686
5956.45 2634
5957.18 2563
5957.91 2635
5958.64 2564
5959.36 2778
5960.09 2613
5960.82 2604
5961.55 2716
5962.28 2605
5963.01 2581
5963.73 2790
5964.46 2776
5965.19 2917
5965.92 3214
5966.65 3384
5967.38 3596
5968.11 3866
5968.83 3838
5969.56 3928
5970.29 3865
5971.02 3514
5971.75 3437
5972.48 3328
5973.21 3169
5973.94 3097
5974.67 3197
5975.40 3061
5976.13 3019
5976.86 3007
5977.58 3173
5978.31 3156
5979.04 3096
5979.77 3416
5980.50 3346
5981.23 3391
5981.96 3329
5982.69 3461
5983.42 3530
5984.15 3491
5984.88 3508
5985.61 3533
5986.34 3405
5987.07 3439
5987.80 3555
5988.53 3690
5989.26 3513
5989.99 3581
5990.72 3577
5991.45 3488
5992.18 3324
5992.91 3404
5993.64 3540
5994.37 3631
5995.10 3632
5995.83 3693
5996.56 3659
5997.29 3617
5998.03 3747
5998.76 3739
5999.49 3749
6000.22 3759
6000.95 3670
6001.68 3772
6002.41 3778
6003.14 3605
6003.87 3572
6004.60 3592
6005.33 3579
6006.07 3579
6006.80 3644
6007.53 3896
6008.26 3912
6008.99 4355
6009.72 5122
6010.45 5786
6011.18 6340
6011.92 7156
6012.65 7978
6013.38 8390
6014.11 8623
6014.84 9122
6015.57 8904
6016.31 8498
6017.04 7794
6017.77 7092
6018.50 6369
6019.23 5745
6019.96 5081
6020.70 4556
6021.43 4133
6022.16 3827
6022.89 3612
6023.63 3366
6024.36 3166
6025.09 3095
6025.82 3042
6026.55 2907
6027.29 2771
6028.02 2737
6028.75 2703
6029.48 2752
6030.22 2637
6030.95 2644
6031.68 2605
6032.42 2508
6033.15 2588
6033.88 2506
6034.61 2579
6035.35 2628
6036.08 2566
6036.81 2670
6037.55 2598
6038.28 2620
6039.01 2688
6039.74 2806
6040.48 2713
6041.21 2600
6041.94 2629
6042.68 2669
6043.41 2868
6044.14 2859
6044.88 2746
6045.61 2820
6046.35 2816
6047.08 2849
6047.81 2924
6048.55 3082
6049.28 3006
6050.01 3076
6050.75 3076
6051.48 3236
6052.22 3251
6052.95 3395
6053.68 3439
6054.42 3511
6055.15 3528
6055.89 3370
6056.62 3180
6057.35 3251
6058.09 3258
6058.82 3127
6059.56 3009
6060.29 3010
6061.03 2914
6061.76 2994
6062.50 2866
6063.23 2665
6063.96 2834
6064.70 2844
6065.43 2940
6066.17 2879
6066.90 2602
6067.64 2724
6068.37 2940
6069.11 2815
6069.84 2746
6070.58 2835
6071.31 2673
6072.05 2522
6072.78 2556
6073.52 2563
6074.25 2453
6074.99 2386
6075.72 2488
6076.46 2589
6077.20 2613
6077.93 2608
6078.67 2637
6079.40 2539
6080.14 2463
6080.87 2419
6081.61 2430
6082.35 2344
6083.08 2431
6083.82 2405
6084.55 2374
6085.29 2361
6086.02 2555
6086.76 2487
6087.50 2503
6088.23 2418
6088.97 2461
6089.71 2428
6090.44 2441
6091.18 2533
6091.91 2484
6092.65 2609
6093.39 2551
6094.12 2431
6094.86 2482
6095.60 2443
6096.33 2389
6097.07 2300
6097.81 2248
6098.54 2348
6099.28 2419
6100.02 2457
6100.75 2328
6101.49 2247
6102.23 2272
6102.96 2264
6103.70 2253
6104.44 2295
6105.18 2263
6105.91 2262
6106.65 2334
6107.39 2231
6108.12 2177
6108.86 2252
6109.60 2233
6110.34 2231
6111.07 2308
6111.81 2293
6112.55 2339
6113.29 2429
6114.03 2345
6114.76 2435
6115.50 2393
6116.24 2478
6116.98 2591
6117.71 2586
6118.45 2487
6119.19 2347
6119.93 2362
6120.67 2411
6121.40 2336
6122.14 2450
6122.88 2441
6123.62 2445
6124.36 2388
6125.10 2497
6125.83 2530
6126.57 2483
6127.31 2525
6128.05 2591
6128.79 2640
6129.53 2589
6130.27 2530
6131.00 2585
6131.74 2614
6132.48 2727
6133.22 2623
6133.96 2594
6134.70 2563
6135.44 2605
6136.18 2560
6136.92 2647
6137.65 2676
6138.39 2719
6139.13 2669
6139.87 2717
6140.61 2766
6141.35 2818
6142.09 2755
6142.83 2818
6143.57 2841
6144.31 2771
6145.05 2749
6145.79 2666
6146.53 2694
6147.27 2713
6148.01 2677
6148.75 2774
6149.49 2811
6150.23 2881
6150.97 2813
6151.71 2974
6152.45 3022
6153.19 3064
6153.93 3037
6154.67 3088
6155.41 2965
6156.15 2982
6156.89 3027
6157.63 2988
6158.37 3105
6159.11 3161
6159.85 3146
6160.59 3277
6161.33 3242
6162.07 3373
6162.81 3592
6163.55 3598
6164.29 3754
6165.03 3929
6165.77 4322
6166.51 4465
6167.26 4683
6168.00 4782
6168.74 4832
6169.48 5052
6170.22 4849
6170.96 4793
6171.70 4810
6172.44 4612
6173.18 4547
6173.93 4369
6174.67 4199
6175.41 4192
6176.15 3986
6176.89 3948
6177.63 4030
6178.37 4092
6179.12 4104
6179.86 4089
6180.60 4041
6181.34 4293
6182.08 4177
6182.82 4345
6183.57 4465
6184.31 4495
6185.05 4398
6185.79 4519
6186.53 4583
6187.28 4414
6188.02 4555
6188.76 4640
6189.50 4467
6190.25 4563
6190.99 4580
6191.73 4765
6192.47 5111
6193.21 5485
6193.96 5374
6194.70 5356
6195.44 5768
6196.19 5838
6196.93 5682
6197.67 5528
6198.41 5452
6199.16 5596
6199.90 5645
6200.64 5614
6201.38 5577
6202.13 5640
6202.87 5757
6203.61 5971
6204.36 6653
6205.10 7556
6205.84 8899
6206.59 10842
6207.33 13019
6208.07 15740
6208.82 18423
6209.56 20690
6210.30 22932
6211.05 23400
6211.79 23127
6212.53 21593
6213.28 19985
6214.02 18020
6214.77 15183
6215.51 12913
6216.25 10852
6217.00 9003
6217.74 7781
6218.48 6679
6219.23 6004
6219.97 5552
6220.72 5102
6221.46 5094
6222.21 5231
6222.95 5317
6223.69 5596
6224.44 5659
6225.18 5925
6225.93 5934
6226.67 5918
6227.42 5836
6228.16 5621
6228.91 5248
6229.65 4695
6230.39 4474
6231.14 4051
6231.88 3912
6232.63 3695
6233.37 3682
6234.12 3526
6234.86 3654
6235.61 3577
6236.35 3478
6237.10 3556
6237.84 3542
6238.59 3598
6239.33 3590
6240.08 3875
6240.82 3678
6241.57 3852
6242.32 3803
6243.06 3882
6243.81 3805
6244.55 3878
6245.30 4132
6246.04 4367
6246.79 4645
6247.53 4930
6248.28 5163
6249.03 5433
6249.77 5600
6250.52 5550
6251.26 5550
6252.01 5402
6252.76 4912
6253.50 4702
6254.25 4454
6254.99 4277
6255.74 4036
6256.49 4066
6257.23 3949
6257.98 4064
6258.73 4068
6259.47 4107
6260.22 4012
6260.97 4050
6261.71 3736
6262.46 3951
6263.21 3991
6263.95 3897
6264.70 3778
6265.45 3764
6266.19 3763
6266.94 3642
6267.69 3693
6268.43 3690
6269.18 3760
6269.93 3690
6270.67 3612
6271.42 3538
6272.17 3591
6272.92 3660
6273.66 3549
6274.41 3411
6275.16 3494
6275.91 3551
6276.65 3624
6277.40 3664
6278.15 3707
6278.90 3698
6279.64 3620
6280.39 3484
6281.14 3392
6281.89 3568
6282.63 3319
6283.38 3332
6284.13 3236
6284.88 3244
6285.63 3228
6286.37 3152
6287.12 3422
6287.87 3364
6288.62 3168
6289.37 3305
6290.11 3204
6290.86 3180
6291.61 3272
6292.36 3299
6293.11 3152
6293.86 3068
6294.60 2987
6295.35 2961
6296.10 2874
6296.85 2836
6297.60 2913
6298.35 2853
6299.10 2888
6299.85 2908
6300.59 2762
6301.34 2846
6302.09 2821
6302.84 2901
6303.59 2855
6304.34 2850
6305.09 2832
6305.84 2832
6306.59 2806
6307.34 2760
6308.09 2985
6308.84 2989
6309.58 2924
6310.33 3048
6311.08 2866
6311.83 2937
6312.58 2960
6313.33 3151
6314.08 3068
6314.83 3058
6315.58 3165
6316.33 3120
6317.08 3144
6317.83 3141
6318.58 3017
6319.33 3118
6320.08 3143
6320.83 2937
6321.58 2812
6322.33 2836
6323.08 2783
6323.83 2772
6324.58 2686
6325.33 2622
6326.08 2541
6326.83 2585
6327.58 2474
6328.33 2450
6329.09 2333
6329.84 2300
6330.59 2355
6331.34 2395
6332.09 2518
6332.84 2546
6333.59 2291
6334.34 2306
6335.09 2371
6335.84 2262
6336.59 2379
6337.34 2368
6338.10 2449
6338.85 2367
6339.60 2299
6340.35 2270
6341.10 2236
6341.85 2270
6342.60 2489
6343.36 2374
6344.11 2388
6344.86 2261
6345.61 2336
6346.36 2357
6347.11 2238
6347.86 2251
6348.62 2501
6349.37 2414
6350.12 2319
6350.87 2345
6351.62 2430
6352.38 2520
6353.13 2578
6353.88 2701
6354.63 2673
6355.38 2680
6356.14 2600
6356.89 2710
6357.64 2777
6358.39 2636
6359.15 2543
6359.90 2502
6360.65 2598
6361.40 2663
6362.16 2600
6362.91 2728
6363.66 2927
6364.41 2780
6365.17 2854
6365.92 2891
6366.67 2948
6367.42 2833
6368.18 2638
6368.93 2670
6369.68 2660
6370.44 2431
6371.19 2512
6371.94 2411
6372.70 2378
6373.45 2301
6374.20 2227
6374.96 2362
6375.71 2393
6376.46 2220
6377.22 2209
6377.97 2386
6378.72 2339
6379.48 2387
6380.23 2359
6380.98 2474
6381.74 2439
6382.49 2449
6383.24 2464
6384.00 2291
6384.75 2329
6385.51 2282
6386.26 2178
6387.01 2228
6387.77 2144
6388.52 2098
6389.28 2264
6390.03 2191
6390.79 2228
6391.54 2225
6392.29 2186
6393.05 2094
6393.80 2152
6394.56 2124
6395.31 2159
6396.07 2289
6396.82 2150
6397.58 2185
6398.33 2158
6399.08 2102
6399.84 2166
6400.59 2116
6401.35 2030
6402.10 2181
6402.86 2002
6403.61 2085
6404.37 1948
6405.12 2023
6405.88 2055
6406.63 2039
6407.39 2135
6408.15 2143
6408.90 2188
6409.66 2289
6410.41 2261
6411.17 2261
6411.92 2330
6412.68 2246
6413.43 2125
6414.19 2259
6414.94 2268
6415.70 2128
6416.46 2108
6417.21 2061
6417.97 2072
6418.72 2032
6419.48 1982
6420.24 2091
6420.99 2017
6421.75 2018
6422.50 2092
6423.26 2136
6424.02 2021
6424.77 2068
6425.53 2132
6426.28 2241
6427.04 2101
6427.80 2141
6428.55 2104
6429.31 2129
6430.07 2048
6430.82 2162
6431.58 2154
6432.34 2089
6433.09 2102
6433.85 2055
6434.61 2004
6435.36 2142
6436.12 2206
6436.88 2278
6437.64 2131
6438.39 2074
6439.15 2130
6439.91 2208
6440.66 2122
6441.42 2164
6442.18 2192
6442.94 2303
6443.69 2126
6444.45 2322
6445.21 2213
6445.97 2231
6446.72 2167
6447.48 2241
6448.24 2277
6449.00 2197
6449.75 2223
6450.51 2344
6451.27 2311
6452.03 2227
6452.79 2125
6453.54 2163
6454.30 2258
6455.06 2262
6455.82 2251
6456.58 2276
6457.33 2419
6458.09 2317
6458.85 2291
6459.61 2307
6460.37 2328
6461.12 2300
6461.88 2600
6462.64 2411
6463.40 2484
6464.16 2544
6464.92 2399
6465.68 2474
6466.44 2528
6467.19 2390
6467.95 2405
6468.71 2519
6469.47 2692
6470.23 2633
6470.99 2662
6471.75 2658
6472.51 2515
6473.27 2694
6474.02 2738
6474.78 2724
6475.54 2715
6476.30 2687
6477.06 2660
6477.82 2784
6478.58 2893
6479.34 2725
6480.10 2926
6480.86 2918
6481.62 2846
6482.38 2741
6483.14 2832
6483.90 2919
6484.66 2927
6485.42 3077
6486.18 3042
6486.94 3172
6487.70 3031
6488.46 3183
6489.22 3119
6489.98 3204
6490.74 3246
6491.50 3267
6492.26 3306
6493.02 3564
6493.78 3919
6494.54 3953
6495.30 3951
6496.06 4027
6496.82 3998
6497.58 3866
6498.34 3823
6499.10 3921
6499.86 3930
6500.62 4009
6501.38 3928
6502.14 3983
6502.91 4043
6503.67 4165
6504.43 4173
6505.19 4207
6505.95 4286
6506.71 4212
6507.47 4312
6508.23 4461
6508.99 4415
6509.76 4696
6510.52 4716
6511.28 4826
6512.04 4860
6512.80 4786
6513.56 4660
6514.32 4943
6515.09 4833
6515.85 4826
6516.61 4780
6517.37 4924
6518.13 4940
6518.89 5020
6519.66 5118
6520.42 5202
6521.18 5334
6521.94 5595
6522.70 5448
6523.47 5778
6524.23 6569
6524.99 6683
6525.75 7030
6526.51 7282
6527.28 7609
6528.04 7967
6528.80 8020
6529.56 8077
6530.33 8186
6531.09 8284
6531.85 8088
6532.61 8750
6533.38 9475
6534.14 10644
6534.90 12490
6535.66 15098
6536.43 17714
6537.19 19765
6537.95 20439
6538.72 20637
6539.48 20086
6540.24 18401
6541.01 15862
6541.77 13551
6542.53 11387
6543.29 9570
6544.06 7798
6544.82 6775
6545.58 5899
6546.35 5558
6547.11 5141
6547.87 4767
6548.64 4624
6549.40 4574
6550.17 4350
6550.93 4233
6551.69 4414
6552.46 4300
6553.22 4215
6553.98 4140
6554.75 4188
6555.51 4184
6556.28 4206
6557.04 4067
6557.80 3936
6558.57 3730
6559.33 3660
6560.10 3786
6560.86 3870
6561.63 3997
6562.39 4064
6563.15 4139
6563.92 4382
6564.68 4577
6565.45 4646
6566.21 4611
6566.98 4638
6567.74 4542
6568.51 4367
6569.27 4424
6570.04 4372
6570.80 4507
6571.57 4498
6572.33 4542
6573.09 4675
6573.86 4935
6574.63 5188
6575.39 5323
6576.16 5550
6576.92 5583
6577.69 5754
6578.45 5806
6579.22 5849
6579.98 5773
6580.75 5757
6581.51 5616
6582.28 5711
6583.04 5773
6583.81 5436
6584.57 5371
6585.34 5146
6586.11 5180
6586.87 4994
6587.64 4918
6588.40 4923
6589.17 4935
6589.94 5049
6590.70 5410
6591.47 5500
6592.23 5850
6593.00 6313
6593.77 6698
6594.53 7102
6595.30 7419
6596.06 7496
6596.83 7352
6597.60 7084
6598.36 6859
6599.13 6310
6599.90 5977
6600.66 5596
6601.43 5221
6602.20 4795
6602.96 4429
6603.73 4324
6604.50 3973
6605.26 4161
6606.03 3970
6606.80 3976
6607.56 3997
6608.33 4044
6609.10 4039
6609.87 4002
6610.63 4001
6611.40 3788
6612.17 3794
6612.93 3798
6613.70 3650
6614.47 3676
6615.24 3592
6616.00 3558
6616.77 3578
6617.54 3369
6618.31 3348
6619.07 3519
6619.84 3583
6620.61 3515
6621.38 3553
6622.15 3666
6622.91 3643
6623.68 3472
6624.45 3509
6625.22 3546
6625.99 3593
6626.75 3346
6627.52 3298
6628.29 3210
6629.06 3327
6629.83 3437
6630.59 3391
6631.36 3318
6632.13 3525
6632.90 3892
6633.67 3939
6634.44 3984
6635.21 4056
6635.97 4133
6636.74 4285
6637.51 4182
6638.28 4175
6639.05 3935
6639.82 3658
6640.59 3389
6641.36 3369
6642.12 3298
6642.89 3270
6643.66 3272
6644.43 3232
6645.20 3249
6645.97 3072
6646.74 2998
6647.51 3110
6648.28 3257
6649.05 3110
6649.82 3165
6650.59 3322
6651.36 3295
6652.13 3210
6652.89 3208
6653.66 3140
6654.43 3269
6655.20 3138
6655.97 3134
6656.74 3142
6657.51 3097
6658.28 3078
6659.05 3105
6659.82 3072
6660.59 2973
6661.36 2948
6662.13 2884
6662.90 2920
6663.67 2817
6664.44 2812
6665.21 2720
6665.98 2947
6666.76 2864
6667.53 2759
6668.30 2833
6669.07 2909
6669.84 2977
6670.61 2965
6671.38 2931
6672.15 3010
6672.92 3188
6673.69 3003
6674.46 3009
6675.23 3020
6676.00 3068
6676.77 2991
6677.55 2926
6678.32 2987
6679.09 2940
6679.86 3109
6680.63 3015
6681.40 3161
6682.17 3222
6682.94 3261
6683.72 3523
6684.49 3594
6685.26 3902
6686.03 3879
6686.80 3704
6687.57 3653
6688.34 3840
6689.12 3676
6689.89 3527
6690.66 3560
6691.43 3571
6692.20 3460
6692.98 3345
6693.75 3196
6694.52 3178
6695.29 3110
6696.06 3039
6696.84 3022
6697.61 2859
6698.38 2802
6699.15 2784
6699.92 2757
6700.70 2674
6701.47 2869
6702.24 2813
6703.01 2862
6703.79 3052
6704.56 2897
6705.33 2888
6706.11 2912
6706.88 2917
6707.65 2915
6708.42 2756
6709.20 2732
6709.97 2668
6710.74 2646
6711.52 2626
6712.29 2671
6713.06 2553
6713.83 2524
6714.61 2493
6715.38 2563
6716.15 2573
6716.93 2462
6717.70 2444
6718.47 2438
6719.25 2482
6720.02 2527
6720.79 2487
6721.57 2418
6722.34 2438
6723.12 2509
6723.89 2580
6724.66 2340
6725.44 2468
6726.21 2447
6726.98 2630
6727.76 2480
6728.53 2362
6729.31 2474
6730.08 2291
6730.85 2367
6731.63 2545
6732.40 2471
6733.18 2355
6733.95 2404
6734.73 2516
6735.50 2471
6736.27 2517
6737.05 2596
6737.82 2470
6738.60 2471
6739.37 2587
6740.15 2567
6740.92 2533
6741.70 2608
6742.47 2525
6743.25 2459
6744.02 2534
6744.80 2498
6745.57 2555
6746.35 2659
6747.12 2677
6747.90 2684
6748.67 2816
6749.45 2786
6750.22 2875
6751.00 2942
6751.77 2981
6752.55 3083
6753.32 3181
6754.10 3241
6754.87 3144
6755.65 3049
6756.43 2871
6757.20 2777
6757.98 2562
6758.75 2541
6759.53 2447
6760.30 2424
6761.08 2459
6761.86 2380
6762.63 2441
6763.41 2397
6764.18 2480
6764.96 2413
6765.74 2402
6766.51 2525
6767.29 2506
6768.06 2476
6768.84 2528
6769.62 2376
6770.39 2414
6771.17 2515
6771.95 2421
6772.72 2266
6773.50 2350
6774.28 2317
6775.05 2327
6775.83 2281
6776.61 2365
6777.38 2349
6778.16 2338
6778.94 2344
6779.71 2256
6780.49 2366
6781.27 2432
6782.05 2365
6782.82 2437
6783.60 2344
6784.38 2362
6785.15 2285
6785.93 2356
6786.71 2373
6787.49 2278
6788.26 2226
6789.04 2322
6789.82 2410
6790.60 2327
6791.37 2265
6792.15 2168
6792.93 2050
6793.71 2198
6794.48 2140
6795.26 2178
6796.04 2112
6796.82 2077
6797.60 2158
6798.37 2051
6799.15 2219
6799.93 2266
6800.71 2151
6801.49 2139
6802.26 2141
6803.04 2238
6803.82 2336
6804.60 2277
6805.38 2276
6806.16 2236
6806.93 2245
6807.71 2301
6808.49 2226
6809.27 2230
6810.05 2214
6810.83 2198
6811.61 2273
6812.39 2158
6813.16 2044
6813.94 2065
6814.72 2278
6815.50 2223
6816.28 2221
6817.06 2272
6817.84 2265
6818.62 2286
6819.40 2287
6820.18 2240
6820.96 2228
6821.73 2255
6822.51 2312
6823.29 2241
6824.07 2363
6824.85 2422
6825.63 2233
6826.41 2285
6827.19 2230
6827.97 2122
6828.75 2241
6829.53 2094
6830.31 2251
6831.09 2171
6831.87 2268
6832.65 2431
6833.43 2358
6834.21 2240
6834.99 2273
6835.77 2178
6836.55 2284
6837.33 2219
6838.11 2241
6838.89 2315
6839.67 2376
6840.45 2324
6841.23 2162
6842.01 2254
6842.79 2282
6843.57 2272
6844.35 2202
6845.14 2187
6845.92 2258
6846.70 2374
6847.48 2526
6848.26 2735
6849.04 3059
6849.82 3326
6850.60 3854
6851.38 4324
6852.16 4377
6852.94 4517
6853.73 4326
6854.51 4124
6855.29 3769
6856.07 3633
6856.85 3390
6857.63 2952
6858.41 2823
6859.20 2589
6859.98 2596
6860.76 2642
6861.54 2543
6862.32 2444
6863.10 2455
6863.89 2546
6864.67 2450
6865.45 2451
6866.23 2622
6867.01 2689
6867.79 2741
6868.58 2816
6869.36 2738
6870.14 2799
6870.92 2554
6871.71 2672
6872.49 2484
6873.27 2585
6874.05 2490
6874.83 2564
6875.62 2478
6876.40 2529
6877.18 2412
6877.96 2502
6878.75 2540
6879.53 2486
6880.31 2550
6881.10 2447
6881.88 2525
6882.66 2643
6883.44 2623
6884.23 2819
6885.01 2830
6885.79 3001
6886.58 3236
6887.36 3460
6888.14 3738
6888.92 4014
6889.71 4182
6890.49 4219
6891.27 3984
6892.06 3708
6892.84 3513
6893.62 3398
6894.41 3027
6895.19 2939
6895.98 2928
6896.76 2815
6897.54 2719
6898.33 2880
6899.11 2833
6899.89 2877
6900.68 2910
6901.46 2844
6902.25 2941
6903.03 2869
6903.81 2951
6904.60 2824
6905.38 2935
6906.17 2966
6906.95 2782
6907.73 2822
6908.52 2819
6909.30 2771
6910.09 2735
6910.87 2781
6911.66 2686
6912.44 2758
6913.23 2769
6914.01 2690
6914.79 2581
6915.58 2700
6916.36 2656
6917.15 2617
6917.93 2651
6918.72 2662
6919.50 2588
6920.29 2707
6921.07 2721
6921.86 2712
6922.64 2809
6923.43 2976
6924.21 2945
6925.00 3028
6925.78 2808
6926.57 2865
6927.36 2965
6928.14 2921
6928.93 2854
6929.71 2940
6930.50 3025
6931.28 2877
6932.07 3006
6932.85 3168
6933.64 2972
6934.43 3178
6935.21 3207
6936.00 3163
6936.78 3257
6937.57 3127
6938.36 3052
6939.14 3119
6939.93 3187
6940.71 3148
6941.50 3193
6942.29 3289
6943.07 3318
6943.86 3361
6944.64 3377
6945.43 3458
6946.22 3633
6947.00 3644
6947.79 3803
6948.58 3770
6949.36 3712
6950.15 3703
6950.94 3697
6951.72 3621
6952.51 3471
6953.30 3486
6954.08 3669
6954.87 3724
6955.66 3898
6956.45 3899
6957.23 3986
6958.02 3981
6958.81 3989
6959.59 4154
6960.38 4117
6961.17 4119
6961.96 4108
6962.74 4138
6963.53 4054
6964.32 4113
6965.11 4068
6965.89 4208
6966.68 4267
6967.47 4285
6968.26 4312
6969.04 4453
6969.83 4664
6970.62 4707
6971.41 4590
6972.20 4563
6972.98 4801
6973.77 4870
6974.56 4838
6975.35 4650
6976.14 4720
6976.92 4955
6977.71 5023
6978.50 5057
6979.29 5262
6980.08 5368
6980.87 5582
6981.65 6040
6982.44 6588
6983.23 7663
6984.02 8741
6984.81 9937
6985.60 11620
6986.39 12932
6987.17 13694
6987.96 14163
6988.75 13622
6989.54 12604
6990.33 11302
6991.12 9997
6991.91 8964
6992.70 8079
6993.49 7122
6994.28 6665
6995.06 6571
6995.85 6610
6996.64 7040
6997.43 7580
6998.22 8681
6999.01 10265
6999.80 11768
7000.59 13281
7001.38 13766
7002.17 13795
7002.96 13394
7003.75 12289
7004.54 11430
7005.33 10067
7006.12 8605
7006.91 7294
7007.70 6331
7008.49 5564
7009.28 4831
7010.07 4672
7010.86 4565
7011.65 4460
7012.44 4636
7013.23 4610
7014.02 4571
7014.81 4494
7015.60 4402
7016.39 4438
7017.18 4570
7017.97 4464
7018.76 4233
7019.55 4086
7020.34 3999
7021.13 3813
7021.92 3699
7022.71 3756
7023.51 3684
7024.30 3799
7025.09 3833
7025.88 3900
7026.67 3994
7027.46 3788
7028.25 3699
7029.04 3834
7029.83 3857
7030.63 3664
7031.42 3427
7032.21 3321
7033.00 3331
7033.79 3311
7034.58 3137
7035.37 3287
7036.16 3446
7036.96 3555
7037.75 3641
7038.54 3649
7039.33 3818
7040.12 3784
7040.92 3716
7041.71 3660
7042.50 3654
7043.29 3675
7044.08 3527
7044.87 3583
7045.67 3431
7046.46 3461
7047.25 3425
7048.04 3399
7048.84 3676
7049.63 3645
7050.42 3883
7051.21 4071
7052.00 4039
7052.80 4004
7053.59 3870
7054.38 3662
7055.18 3502
7055.97 3409
7056.76 3242
7057.55 3164
7058.35 3201
7059.14 3163
7059.93 3193
7060.72 3245
7061.52 3061
7062.31 3055
7063.10 3087
7063.90 3160
7064.69 3053
7065.48 3119
7066.28 3146
7067.07 3153
7067.86 3141
7068.66 3079
7069.45 3143
7070.24 3015
7071.04 3047
7071.83 3095
7072.62 2916
7073.42 2888
7074.21 2896
7075.00 3027
7075.80 2989
7076.59 2898
7077.39 2912
7078.18 2757
7078.97 2752
7079.77 2858
7080.56 2834
7081.36 2767
7082.15 2819
7082.94 2715
7083.74 2704
7084.53 2736
7085.33 2823
7086.12 2811
7086.92 2895
7087.71 3071
7088.50 3172
7089.30 3213
7090.09 3171
7090.89 3074
7091.68 3103
7092.48 2935
7093.27 2765
7094.07 2674
7094.86 2543
7095.66 2416
7096.45 2489
7097.25 2437
7098.04 2442
7098.84 2306
7099.63 2221
7100.43 2285
7101.22 2231
7102.02 2311
7102.81 2246
7103.61 2140
7104.40 2254
7105.20 2139
7105.99 2157
7106.79 2070
7107.59 2035
7108.38 2068
7109.18 2141
7109.97 2089
7110.77 1950
7111.56 1963
7112.36 2012
7113.16 2096
7113.95 1993
7114.75 2072
7115.54 2054
7116.34 2103
7117.14 2016
7117.93 2112
7118.73 2095
7119.52 2045
7120.32 2118
7121.12 2100
7121.91 2067
7122.71 1906
7123.51 1968
7124.30 2058
7125.10 2012
7125.90 2043
7126.69 2120
7127.49 2161
7128.29 2169
7129.08 2189
7129.88 2156
7130.68 2144
7131.47 2162
7132.27 2143
7133.07 2097
7133.86 2093
7134.66 2113
7135.46 2127
7136.26 2065
7137.05 2080
7137.85 2022
7138.65 2174
7139.44 2176
7140.24 2292
7141.04 2208
7141.84 2099
7142.63 2115
7143.43 2306
7144.23 2260
7145.03 2232
7145.83 2194
7146.62 2210
7147.42 2230
7148.22 2085
7149.02 2085
7149.81 2061
7150.61 2054
7151.41 2075
7152.21 2071
7153.01 2105
7153.80 2146
7154.60 2101
7155.40 2199
7156.20 2156
7157.00 2162
7157.80 2244
7158.59 2163
7159.39 2034
7160.19 2060
7160.99 1996
7161.79 1938
7162.59 1908
7163.39 1885
7164.18 1881
7164.98 1883
7165.78 1885
7166.58 1848
7167.38 1827
7168.18 1801
7168.98 1919
7169.78 1951
7170.58 1879
7171.38 1975
7172.17 1852
7172.97 1928
7173.77 2076
7174.57 1911
7175.37 1912
7176.17 1818
7176.97 1758
7177.77 1737
7178.57 1740
7179.37 1820
7180.17 1812
7180.97 1862
7181.77 1909
7182.57 1991
7183.37 2015
7184.17 1981
7184.97 2016
7185.77 1861
7186.57 2002
7187.37 1919
7188.17 1879
7188.97 1877
7189.77 1721
7190.57 1704
7191.37 1700
7192.17 1728
7192.97 1639
7193.77 1676
7194.57 1668
7195.37 1655
7196.17 1658
7196.97 1659
7197.77 1757
7198.57 1771
7199.37 1669
7200.17 1755
7200.97 1633
7201.77 1667
7202.58 1624
7203.38 1688
7204.18 1709
7204.98 1811
7205.78 1722
7206.58 1677
7207.38 1662
7208.18 1698
7208.98 1673
7209.79 1616
7210.59 1615
7211.39 1628
7212.19 1635
7212.99 1688
7213.79 1591
7214.59 1629
7215.40 1562
7216.20 1668
7217.00 1560
7217.80 1555
7218.60 1601
7219.40 1677
7220.21 1676
7221.01 1611
7221.81 1669
7222.61 1633
7223.41 1577
7224.22 1630
7225.02 1603
7225.82 1669
7226.62 1620
7227.43 1667
7228.23 1684
7229.03 1664
7229.83 1674
7230.63 1577
7231.44 1694
7232.24 1610
7233.04 1585
7233.84 1647
7234.65 1688
7235.45 1634
7236.25 1728
7237.06 1703
7237.86 1880
7238.66 1936
7239.46 1861
7240.27 1784
7241.07 1902
7241.87 1823
7242.68 1783
7243.48 1828
7244.28 1776
7245.09 1909
7245.89 1948
7246.69 1897
7247.50 1959
7248.30 1909
7249.10 1819
7249.91 1811
7250.71 1862
7251.51 1857
7252.32 1842
7253.12 1991
7253.92 2051
7254.73 2002
7255.53 1975
7256.34 1828
7257.14 2008
7257.94 2006
7258.75 1998
7259.55 2039
7260.36 2063
7261.16 2017
7261.96 2100
7262.77 2039
7263.57 2139
7264.38 2103
7265.18 2141
7265.99 2214
7266.79 2131
7267.59 2281
7268.40 2333
7269.20 2388
7270.01 2461
7270.81 2457
7271.62 2388
7272.42 2436
7273.23 2375
7274.03 2442
7274.84 2600
7275.64 2483
7276.45 2539
7277.25 2499
7278.06 2495
7278.86 2656
7279.67 2751
7280.47 2835
7281.28 3333
7282.08 3644
7282.89 4245
7283.69 5150
7284.50 5802
7285.30 6746
7286.11 7045
7286.92 7070
7287.72 6744
7288.53 6248
7289.33 5590
7290.14 4758
7290.94 4199
7291.75 3887
7292.56 3444
7293.36 3208
7294.17 3066
7294.97 2746
7295.78 2615
7296.59 2603
7297.39 2650
7298.20 2599
7299.00 2467
7299.81 2460
7300.62 2453
7301.42 2539
7302.23 2493
7303.04 2515
7303.84 2546
7304.65 2628
7305.46 2652
7306.26 2566
7307.07 2677
7307.88 2674
7308.68 2771
7309.49 2995
7310.30 3046
7311.10 3076
7311.91 3193
7312.72 3306
7313.52 3291
7314.33 3374
7315.14 3349
7315.95 3215
7316.75 3204
7317.56 3310
7318.37 3421
7319.18 3723
7319.98 3959
7320.79 4208
7321.60 4630
7322.40 4915
7323.21 4967
7324.02 5029
7324.83 4688
7325.64 4365
7326.44 3935
7327.25 3502
7328.06 3284
7328.87 2908
7329.67 2948
7330.48 2749
7331.29 2585
7332.10 2477
7332.91 2447
7333.71 2403
7334.52 2347
7335.33 2442
7336.14 2381
7336.95 2436
7337.76 2435
7338.56 2562
7339.37 2491
7340.18 2528
7340.99 2544
7341.80 2572
7342.61 2536
7343.42 2511
7344.22 2525
7345.03 2404
7345.84 2382
7346.65 2366
7347.46 2440
7348.27 2423
7349.08 2474
7349.89 2415
7350.70 2445
7351.51 2443
7352.31 2453
7353.12 2368
7353.93 2418
7354.74 2384
7355.55 2482
7356.36 2541
7357.17 2361
7357.98 2437
7358.79 2501
7359.60 2505
7360.41 2561
7361.22 2524
7362.03 2488
7362.84 2592
7363.65 2697
7364.46 2562
7365.27 2655
7366.08 2568
7366.89 2660
7367.70 2647
7368.51 2578
7369.32 2574
7370.13 2633
7370.94 2624
7371.75 2600
7372.56 2477
7373.37 2560
7374.18 2556
7374.99 2453
7375.80 2608
7376.61 2648
7377.42 2756
7378.23 3052
7379.04 3089
7379.85 3431
7380.66 3778
7381.48 4111
7382.29 4562
7383.10 4471
7383.91 4353
7384.72 4128
7385.53 3865
7386.34 3604
7387.15 3373
7387.96 3106
7388.77 2825
7389.59 2645
7390.40 2609
7391.21 2480
7392.02 2349
7392.83 2313
7393.64 2382
7394.45 2411
7395.27 2382
7396.08 2498
7396.89 2478
7397.70 2532
7398.51 2614
7399.32 2908
7400.14 3121
7400.95 3325
7401.76 3462
7402.57 3649
7403.38 3609
7404.20 3437
7405.01 3268
7405.82 3106
7406.63 2948
7407.44 2802
7408.26 2755
7409.07 2730
7409.88 2605
7410.69 2631
7411.51 2434
7412.32 2343
7413.13 2281
7413.94 2252
7414.76 2108
7415.57 2107
7416.38 2053
7417.19 1972
7418.01 2036
7418.82 2127
7419.63 2205
7420.45 2065
7421.26 2140
7422.07 2104
7422.88 1996
7423.70 1885
7424.51 1987
7425.32 1972
7426.14 1923
7426.95 1946
7427.76 1953
7428.58 1922
7429.39 1810
7430.20 1780
7431.02 1803
7431.83 1732
7432.64 1766
7433.46 1815
7434.27 1803
7435.09 1783
7435.90 1788
7436.71 1833
7437.53 1846
7438.34 1782
7439.16 1905
7439.97 1940
7440.78 1922
7441.60 1906
7442.41 1963
7443.23 1918
7444.04 1878
7444.85 1846
7445.67 1861
7446.48 1751
7447.30 1877
7448.11 1850
7448.93 1760
7449.74 1919
7450.56 1802
7451.37 1814
7452.18 1738
7453.00 1739
7453.81 1805
7454.63 1913
7455.44 1813
7456.26 1665
7457.07 1774
7457.89 1713
7458.70 1750
7459.52 1737
7460.33 1726
7461.15 1720
7461.96 1713
7462.78 1696
7463.59 1743
7464.41 1710
7465.23 1813
7466.04 1691
7466.86 1649
7467.67 1737
7468.49 1734
7469.30 1763
7470.12 1631
7470.93 1754
7471.75 1840
7472.57 1689
7473.38 1707
7474.20 1807
7475.01 1793
7475.83 1687
7476.65 1612
7477.46 1689
7478.28 1664
7479.09 1580
7479.91 1670
7480.73 1613
7481.54 1614
7482.36 1626
7483.18 1559
7483.99 1469
7484.81 1461
7485.62 1481
7486.44 1572
7487.26 1457
7488.07 1519
7488.89 1482
7489.71 1495
7490.52 1476
7491.34 1477
7492.16 1476
7492.98 1507
7493.79 1489
7494.61 1496
7495.43 1505
7496.24 1461
7497.06 1428
7497.88 1429
7498.70 1499
7499.51 1517
7500.33 1511
7501.15 1453
7501.96 1492
7502.78 1402
7503.60 1474
7504.42 1509
7505.23 1534
7506.05 1508
7506.87 1445
7507.69 1420
7508.51 1436
7509.32 1397
7510.14 1340
7510.96 1418
7511.78 1442
7512.59 1459
7513.41 1475
7514.23 1451
7515.05 1405
7515.87 1460
7516.69 1472
7517.50 1402
7518.32 1429
7519.14 1417
7519.96 1445
7520.78 1391
7521.60 1447
7522.41 1426
7523.23 1304
7524.05 1333
7524.87 1418
7525.69 1399
7526.51 1450
7527.33 1463
7528.14 1466
7528.96 1396
7529.78 1417
7530.60 1410
7531.42 1407
7532.24 1445
7533.06 1489
7533.88 1415
7534.70 1461
7535.52 1552
7536.34 1493
7537.16 1486
7537.97 1497
7538.79 1340
7539.61 1335
7540.43 1343
7541.25 1492
7542.07 1502
7542.89 1499
7543.71 1549
7544.53 1564
7545.35 1550
7546.17 1637
7546.99 1559
7547.81 1602
7548.63 1587
7549.45 1587
7550.27 1527
7551.09 1366
7551.91 1358
7552.73 1404
7553.55 1297
7554.37 1398
7555.19 1588
7556.01 1449
7556.83 1448
7557.65 1504
7558.47 1592
7559.29 1514
7560.11 1465
7560.93 1494
7561.76 1528
7562.58 1541
7563.40 1471
7564.22 1580
7565.04 1421
7565.86 1394
7566.68 1358
7567.50 1400
7568.32 1384
7569.14 1442
7569.96 1405
7570.79 1358
7571.61 1467
7572.43 1355
7573.25 1491
7574.07 1471
7574.89 1399
7575.71 1370
7576.54 1445
7577.36 1364
7578.18 1379
7579.00 1455
7579.82 1448
7580.64 1502
7581.46 1535
7582.29 1399
7583.11 1504
7583.93 1490
7584.75 1474
7585.57 1533
7586.40 1511
7587.22 1543
7588.04 1553
7588.86 1573
7589.68 1522
7590.51 1517
7591.33 1593
7592.15 1549
7592.97 1700
7593.80 1567
7594.62 1535
7595.44 1573
7596.26 1532
7597.09 1559
7597.91 1454
7598.73 1533
7599.55 1604
7600.38 1484
7601.20 1667
7602.02 1723
7602.85 1740
7603.67 1828
7604.49 2106
7605.31 2184
7606.14 2075
7606.96 2183
7607.78 2126
7608.61 2054
7609.43 1864
7610.25 1870
7611.08 1786
7611.90 1785
7612.72 1692
7613.55 1589
7614.37 1616
7615.19 1630
7616.02 1613
7616.84 1704
7617.67 1730
7618.49 1782
7619.31 1810
7620.14 1904
7620.96 1832
7621.78 1794
7622.61 1791
7623.43 1728
7624.26 1747
7625.08 1664
7625.91 1681
7626.73 1638
7627.55 1523
7628.38 1682
7629.20 1735
7630.03 1743
7630.85 1954
7631.68 2023
7632.50 2161
7633.32 2332
7634.15 2244
7634.97 2071
7635.80 2065
7636.62 1897
7637.45 1740
7638.27 1728
7639.10 1742
7639.92 1533
7640.75 1434
7641.57 1514
7642.40 1494
7643.22 1411
7644.05 1484
7644.87 1472
7645.70 1365
7646.52 1335
7647.35 1641
7648.17 1448
7649.00 1512
7649.82 1453
7650.65 1389
7651.48 1442
7652.30 1381
7653.13 1354
7653.95 1323
7654.78 1327
7655.60 1298
7656.43 1345
7657.26 1310
7658.08 1331
7658.91 1340
7659.73 1293
7660.56 1309
7661.39 1210
7662.21 1287
7663.04 1301
7663.86 1282
7664.69 1299
7665.52 1229
7666.34 1226
7667.17 1261
7668.00 1324
7668.82 1320
7669.65 1403
7670.48 1381
7671.30 1367
7672.13 1297
7672.96 1321
7673.78 1300
7674.61 1316
7675.44 1254
7676.26 1307
7677.09 1276
7677.92 1225
7678.74 1233
7679.57 1233
7680.40 1146
7681.22 1213
7682.05 1346
7682.88 1215
7683.71 1230
7684.53 1292
7685.36 1275
7686.19 1254
7687.02 1310
7687.84 1251
7688.67 1249
7689.50 1282
7690.33 1372
7691.15 1285
7691.98 1207
7692.81 1232
7693.64 1330
7694.47 1277
7695.29 1254
7696.12 1269
7696.95 1259
7697.78 1300
7698.61 1263
7699.43 1278
7700.26 1336
7701.09 1300
7701.92 1234
7702.75 1307
7703.57 1285
7704.40 1265
7705.23 1309
7706.06 1281
7706.89 1220
7707.72 1229
7708.55 1267
7709.37 1191
7710.20 1281
7711.03 1252
7711.86 1162
7712.69 1232
7713.52 1178
7714.35 1219
7715.18 1194
7716.01 1189
7716.83 1283
7717.66 1257
7718.49 1236
7719.32 1251
7720.15 1214
7720.98 1161
7721.81 1184
7722.64 1218
7723.47 1282
7724.30 1196
7725.13 1272
7725.96 1214
7726.79 1152
7727.62 1209
7728.45 1275
7729.28 1248
7730.11 1210
7730.94 1255
7731.77 1317
7732.60 1108
7733.42 1186
7734.25 1179
7735.09 1202
7735.92 1174
7736.75 1228
7737.58 1180
7738.41 1254
7739.24 1223
7740.07 1199
7740.90 1188
7741.73 1229
7742.56 1179
7743.39 1193
7744.22 1365
7745.05 1384
7745.88 1478
7746.71 1567
7747.54 1564
7748.37 1618
7749.20 1772
7750.03 1770
7750.86 1730
7751.70 1641
7752.53 1499
7753.36 1476
7754.19 1407
7755.02 1375
7755.85 1258
7756.68 1322
7757.51 1246
7758.34 1211
7759.18 1227
7760.01 1270
7760.84 1265
7761.67 1262
7762.50 1225
7763.33 1277
7764.16 1329
7765.00 1358
7765.83 1230
7766.66 1296
7767.49 1315
7768.32 1215
7769.16 1233
7769.99 1227
7770.82 1189
7771.65 1234
7772.48 1197
7773.32 1176
7774.15 1104
7774.98 1244
7775.81 1205
7776.64 1187
7777.48 1155
7778.31 1205
7779.14 1235
7779.97 1175
7780.81 1251
7781.64 1181
7782.47 1235
7783.30 1248
7784.14 1218
7784.97 1216
7785.80 1200
7786.64 1253
7787.47 1228
7788.30 1244
7789.13 1263
7789.97 1271
7790.80 1258
7791.63 1230
7792.47 1234
7793.30 1282
7794.13 1195
7794.97 1245
7795.80 1195
7796.63 1230
7797.47 1188
7798.30 1296
7799.13 1285
7799.97 1300
7800.80 1266
7801.63 1173
7802.47 1384
7803.30 1321
7804.13 1287
7804.97 1381
7805.80 1349
7806.64 1287
7807.47 1327
7808.30 1254
7809.14 1260
7809.97 1360
7810.81 1362
7811.64 1334
7812.47 1463
7813.31 1419
7814.14 1394
7814.98 1546
7815.81 1637
7816.65 1689
7817.48 1691
7818.32 1714
7819.15 1646
7819.98 1706
7820.82 1573
7821.65 1394
7822.49 1455
7823.32 1479
7824.16 1472
7824.99 1460
7825.83 1418
7826.66 1425
7827.50 1550
7828.33 1472
7829.17 1406
7830.00 1492
7830.84 1506
7831.67 1419
7832.51 1487
7833.34 1481
7834.18 1548
7835.02 1522
7835.85 1576
7836.69 1647
7837.52 1524
7838.36 1580
7839.19 1436
7840.03 1432
7840.86 1491
7841.70 1375
7842.54 1397
7843.37 1526
7844.21 1431
7845.04 1391
7845.88 1392
7846.72 1294
7847.55 1359
7848.39 1425
7849.22 1402
7850.06 1311
7850.90 1346
7851.73 1377
7852.57 1351
7853.41 1362
7854.24 1307
7855.08 1337
7855.92 1341
7856.75 1295
7857.59 1309
7858.43 1331
7859.26 1369
7860.10 1316
7860.94 1309
7861.77 1388
7862.61 1378
7863.45 1332
7864.28 1263
7865.12 1248
7865.96 1255
7866.79 1326
7867.63 1245
7868.47 1344
7869.31 1251
7870.14 1279
7870.98 1338
7871.82 1389
7872.66 1302
7873.49 1328
7874.33 1330
7875.17 1358
7876.01 1388
7876.84 1306
7877.68 1402
7878.52 1378
7879.36 1478
7880.19 1472
7881.03 1383
7881.87 1409
7882.71 1478
7883.55 1335
7884.38 1266
7885.22 1329
7886.06 1357
7886.90 1312
7887.74 1326
7888.57 1353
7889.41 1273
7890.25 1322
7891.09 1373
7891.93 1390
7892.77 1447
7893.61 1468
7894.44 1432
7895.28 1383
7896.12 1301
7896.96 1285
7897.80 1329
7898.64 1446
7899.48 1429
7900.32 1415
7901.15 1479
7901.99 1445
7902.83 1366
7903.67 1373
7904.51 1421
7905.35 1364
7906.19 1361
7907.03 1320
7907.87 1306
7908.71 1250
7909.55 1347
7910.39 1303
7911.22 1278
7912.06 1300
7912.90 1322
7913.74 1361
7914.58 1410
7915.42 1449
7916.26 1607
7917.10 1628
7917.94 1612
7918.78 1661
7919.62 1605
7920.46 1666
7921.30 1562
7922.14 1595
7922.98 1424
7923.82 1424
7924.66 1321
7925.50 1220
7926.34 1327
7927.18 1337
7928.02 1189
7928.86 1151
7929.70 1182
7930.55 1218
7931.39 1141
7932.23 1057
7933.07 1162
7933.91 1212
7934.75 1173
7935.59 1122
7936.43 1086
7937.27 1146
7938.11 1185
7938.95 1140
7939.79 1102
7940.63 1184
7941.48 1173
7942.32 1203
7943.16 1192
7944.00 1183
7944.84 1159
7945.68 1178
7946.52 1142
7947.36 1135
7948.21 1144
7949.05 1246
7949.89 1207
7950.73 1208
7951.57 1217
7952.41 1206
7953.26 1185
7954.10 1135
7954.94 1112
7955.78 1146
7956.62 1161
7957.47 1239
7958.31 1182
7959.15 1137
7959.99 1155
7960.83 1181
7961.68 1304
7962.52 1265
7963.36 1171
7964.20 1161
7965.04 1221
7965.89 1254
7966.73 1259
7967.57 1316
7968.41 1355
7969.26 1314
7970.10 1255
7970.94 1311
7971.78 1248
7972.63 1182
7973.47 1225
7974.31 1142
7975.16 1178
7976.00 1166
7976.84 1197
7977.68 1261
7978.53 1139
7979.37 1103
7980.21 1206
7981.06 1193
7981.90 1195
7982.74 1120
7983.59 1168
7984.43 1193
7985.27 1145
7986.12 1071
7986.96 1104
7987.80 1143
7988.65 1072
7989.49 1145
7990.34 1114
7991.18 1118
7992.02 1186
7992.87 1098
7993.71 1123
7994.55 1085
7995.40 1098
7996.24 1143
7997.09 1082
7997.93 1017
7998.77 1012
7999.62 1026
8000.46 975
8001.31 1033
8002.15 1105
8003.00 1096
8003.84 1064
8004.68 971
8005.53 1045
8006.37 1089
8007.22 1168
8008.06 1090
8008.91 1127
8009.75 1096
8010.60 1068
8011.44 1125
8012.29 1079
8013.13 1107
8013.98 1099
8014.82 1086
8015.67 1072
8016.51 1012
8017.36 1068
8018.20 1018
8019.05 1059
8019.89 991
8020.74 1063
8021.58 1022
8022.43 907
8023.27 1037
8024.12 948
8024.96 986
8025.81 989
8026.66 963
8027.50 1053
8028.35 1102
8029.19 1033
8030.04 1018
8030.88 1003
8031.73 963
8032.58 1006
8033.42 1003
8034.27 958
8035.11 1029
8035.96 1004
8036.81 1030
8037.65 1032
8038.50 984
8039.35 1053
8040.19 938
8041.04 1045
8041.88 1069
8042.73 1027
8043.58 1053
8044.42 1075
8045.27 1073
8046.12 1071
8046.96 982
8047.81 1041
8048.66 1008
8049.50 1017
8050.35 1059
8051.20 983
8052.04 982
8052.89 1009
8053.74 1035
8054.59 984
8055.43 996
8056.28 958
8057.13 1019
8057.97 1052
8058.82 939
8059.67 939
8060.52 966
8061.36 990
8062.21 1026
8063.06 944
8063.91 1017
8064.75 1070
8065.60 951
8066.45 965
8067.30 1058
8068.15 1042
8068.99 959
8069.84 994
8070.69 1028
8071.54 1048
8072.38 906
8073.23 942
8074.08 1017
8074.93 943
8075.78 992
8076.63 1009
8077.47 998
8078.32 905
8079.17 854
8080.02 983
8080.87 1115
8081.72 909
8082.56 930
8083.41 908
8084.26 892
8085.11 995
8085.96 1001
8086.81 993
8087.66 977
8088.51 935
8089.35 906
8090.20 962
8091.05 854
8091.90 869
8092.75 946
8093.60 951
8094.45 905
8095.30 901
8096.15 925
8097.00 899
8097.85 955
8098.70 971
8099.55 923
8100.39 960
8101.24 927
8102.09 905
8102.94 903
8103.79 849
8104.64 925
8105.49 906
8106.34 1012
8107.19 928
8108.04 1028
8108.89 955
8109.74 970
8110.59 1032
8111.44 952
8112.29 902
8113.14 986
8113.99 916
8114.84 903
8115.69 965
8116.54 994
8117.39 981
8118.24 1040
8119.09 1086
8119.95 1060
8120.80 1051
8121.65 1097
8122.50 1079
8123.35 1060
8124.20 982
8125.05 972
8125.90 994
8126.75 1042
8127.60 1029
8128.45 1058
8129.30 998
8130.15 1040
8131.01 977
8131.86 1024
8132.71 998
8133.56 967
8134.41 1017
8135.26 1046
8136.11 1065
8136.96 1073
8137.82 1055
8138.67 1023
8139.52 963
8140.37 982
8141.22 1011
8142.07 1112
8142.93 1161
8143.78 1028
8144.63 1056
8145.48 1028
8146.33 1179
8147.19 1102
8148.04 1068
8148.89 1084
8149.74 1123
8150.59 1080
8151.45 1194
8152.30 1117
8153.15 1131
8154.00 1172
8154.85 1242
8155.71 1271
8156.56 1325
8157.41 1277
8158.26 1330
8159.12 1313
8159.97 1223
8160.82 1195
8161.68 1182
8162.53 1131
8163.38 1010
8164.23 1038
8165.09 1123
8165.94 1193
8166.79 1051
8167.65 971
8168.50 969
8169.35 1017
8170.20 996
8171.06 988
8171.91 1071
8172.76 1000
8173.62 1002
8174.47 1028
8175.32 1017
8176.18 952
8177.03 918
8177.89 984
8178.74 974
8179.59 977
8180.45 980
8181.30 1017
8182.15 1028
8183.01 1020
8183.86 972
8184.72 912
8185.57 876
8186.42 978
8187.28 942
8188.13 928
8188.99 889
8189.84 925
8190.69 924
8191.55 993
8192.40 985
8193.26 997
8194.11 911
8194.97 942
8195.82 969
8196.68 918
8197.53 996
8198.38 1000
8199.24 1020
8200.09 1019
8200.95 986
8201.80 895
8202.66 915
8203.51 949
8204.37 946
8205.22 974
8206.08 1002
8206.93 925
8207.79 1008
8208.64 987
8209.50 979
8210.35 990
8211.21 1032
8212.06 931
8212.92 982
8213.78 1037
8214.63 946
8215.49 994
8216.34 983
8217.20 926
8218.05 975
8218.91 1028
8219.76 1014
8220.62 1109
8221.48 1189
8222.33 1181
8223.19 1154
8224.04 1283
8224.90 1246
8225.76 1113
8226.61 1170
8227.47 1212
8228.32 1093
8229.18 1024
8230.04 1088
8230.89 979
8231.75 978
8232.61 1055
8233.46 1024
8234.32 1048
8235.18 998
8236.03 1020
8236.89 1108
8237.75 1031
8238.60 970
8239.46 907
8240.32 944
8241.17 985
8242.03 979
8242.89 922
8243.74 973
8244.60 981
8245.46 1019
8246.31 956
8247.17 932
8248.03 1051
8248.89 1036
8249.74 986
8250.60 1036
8251.46 969
8252.32 965
8253.17 975
8254.03 971
8254.89 1015
8255.75 1087
8256.60 1041
8257.46 956
8258.32 886
8259.18 913
8260.04 977
8260.89 958
8261.75 991
8262.61 905
8263.47 946
8264.33 950
8265.18 998
8266.04 990
8266.90 904
8267.76 952
8268.62 980
8269.47 926
8270.33 906
8271.19 935
8272.05 920
8272.91 966
8273.77 1101
8274.63 1008
8275.48 940
8276.34 988
8277.20 940
8278.06 904
8278.92 909
8279.78 988
8280.64 967
8281.50 973
8282.36 990
8283.21 981
8284.07 1012
8284.93 1017
8285.79 970
8286.65 915
8287.51 926
8288.37 969
8289.23 911
8290.09 879
8290.95 973
8291.81 1007
8292.67 917
8293.53 992
8294.39 984
8295.25 996
8296.11 988
8296.97 932
8297.82 988
8298.68 950
8299.54 897
8300.40 1029
8301.26 1037
8302.12 928
8302.98 967
8303.84 1012
8304.71 1028
8305.57 1030
8306.43 1056
8307.29 1075
8308.15 982
8309.01 979
8309.87 1006
8310.73 1061
8311.59 1055
8312.45 983
8313.31 979
8314.17 941
8315.03 1007
8315.89 1019
8316.75 992
8317.61 1002
8318.47 1006
8319.33 1030
8320.20 942
8321.06 1012
8321.92 1024
8322.78 1071
8323.64 1024
8324.50 1015
8325.36 1099
8326.22 1015
8327.09 1035
8327.95 1026
8328.81 972
8329.67 1055
8330.53 1016
8331.39 1059
8332.25 1074
8333.12 999
8333.98 976
8334.84 948
8335.70 1022
8336.56 994
8337.42 994
8338.29 1014
8339.15 984
8340.01 1027
8340.87 969
8341.73 1006
8342.60 1103
8343.46 1056
8344.32 997
8345.18 1034
8346.05 1024
8346.91 1053
8347.77 1044
8348.63 1039
8349.50 1069
8350.36 1106
8351.22 1079
8352.08 1144
8352.95 1085
8353.81 1073
8354.67 1065
8355.53 1109
8356.40 1060
8357.26 1002
8358.12 1115
8358.99 1085
8359.85 1150
8360.71 1116
8361.58 1140
8362.44 1081
8363.30 1173
8364.17 1116
8365.03 1086
8365.89 1129
8366.76 1076
8367.62 1130
8368.48 1165
8369.35 1077
8370.21 1121
8371.07 1207
8371.94 1150
8372.80 1226
8373.66 1201
8374.53 1162
8375.39 1166
8376.26 1147
8377.12 1213
8377.98 1133
8378.85 1146
8379.71 1116
8380.58 1216
8381.44 1166
8382.30 1172
8383.17 1131
8384.03 1204
8384.90 1284
8385.76 1256
8386.63 1250
8387.49 1261
8388.35 1276
8389.22 1303
8390.08 1272
8390.95 1233
8391.81 1332
8392.68 1353
8393.54 1271
8394.41 1280
8395.27 1341
8396.14 1352
8397.00 1344
8397.87 1290
8398.73 1295
8399.60 1325
8400.46 1383
8401.33 1353
8402.19 1403
8403.06 1505
8403.92 1500
8404.79 1414
8405.65 1353
8406.52 1428
8407.39 1460
8408.25 1398
8409.12 1355
8409.98 1477
8410.85 1504
8411.71 1533
8412.58 1536
8413.44 1499
8414.31 1493
8415.18 1476
8416.04 1514
8416.91 1577
8417.77 1533
8418.64 1556
8419.51 1557
8420.37 1623
8421.24 1652
8422.11 1690
8422.97 1778
8423.84 1771
8424.70 1751
8425.57 1876
8426.44 1886
8427.30 1897
8428.17 1971
8429.04 2077
8429.90 1907
8430.77 1964
8431.64 2018
8432.50 2000
8433.37 2001
8434.24 2051
8435.10 2083
8435.97 2171
8436.84 2085
8437.71 2148
8438.57 2186
8439.44 2336
8440.31 2394
8441.17 2450
8442.04 2521
8442.91 2548
8443.78 2631
8444.64 2571
8445.51 2632
8446.38 2705
8447.25 2614
8448.11 2580
8448.98 2607
8449.85 2513
8450.72 2609
8451.58 2816
8452.45 2875
8453.32 3041
8454.19 3481
8455.06 3915
8455.92 4578
8456.79 5175
8457.66 5493
8458.53 5572
8459.40 5483
8460.27 5200
8461.13 4758
8462.00 4566
8462.87 4349
8463.74 3904
8464.61 3705
8465.48 3518
8466.34 3524
8467.21 3843
8468.08 4359
8468.95 5473
8469.82 6600
8470.69 7775
8471.56 8724
8472.42 9118
8473.29 9077
8474.16 8108
8475.03 7075
8475.90 6049
8476.77 5138
8477.64 4386
8478.51 3723
8479.38 3100
8480.25 2806
8481.12 2614
8481.99 2422
8482.85 2350
8483.72 2317
8484.59 2220
8485.46 2166
8486.33 2203
8487.20 2308
8488.07 2240
8488.94 2093
8489.81 2112
8490.68 2066
8491.55 1963
8492.42 2071
8493.29 2005
8494.16 1823
8495.03 1935
8495.90 2059
8496.77 2027
8497.64 2069
8498.51 2145
8499.38 2229
8500.25 2128
8501.12 2055
8501.99 1942
8502.86 1941
8503.73 2019
8504.60 1866
8505.47 1849
8506.34 1870
8507.22 2073
8508.09 2173
8508.96 2279
8509.83 2379
8510.70 2319
8511.57 2352
8512.44 2276
8513.31 2231
8514.18 2126
8515.05 2010
8515.92 2004
8516.80 1989
8517.67 1896
8518.54 1960
8519.41 1881
8520.28 1867
8521.15 1786
8522.02 1823
8522.89 1929
8523.77 1929
8524.64 1886
8525.51 1921
8526.38 2011
8527.25 1988
8528.12 1985
8529.00 2067
8529.87 2063
8530.74 2109
8531.61 2214
8532.48 2087
8533.36 2051
8534.23 2319
8535.10 2170
8535.97 2139
8536.84 2209
8537.72 2188
8538.59 2201
8539.46 2102
8540.33 2112
8541.21 2076
8542.08 2022
8542.95 2085
8543.82 1942
8544.70 1981
8545.57 2147
8546.44 2167
8547.31 2097
8548.19 2078
8549.06 2142
8549.93 2177
8550.80 2114
8551.68 2111
8552.55 2110
8553.42 2164
8554.30 2099
8555.17 2160
8556.04 2162
8556.92 2283
8557.79 2147
8558.66 1963
8559.54 2040
8560.41 1899
8561.28 1814
8562.16 1761
8563.03 1730
8563.90 1726
8564.78 1595
8565.65 1640
8566.52 1707
8567.40 1676
8568.27 1745
8569.15 1637
8570.02 1710
8570.89 1706
8571.77 1647
8572.64 1586
8573.51 1588
8574.39 1576
8575.26 1565
8576.14 1611
8577.01 1518
8577.89 1524
8578.76 1568
8579.63 1533
8580.51 1459
8581.38 1499
8582.26 1549
8583.13 1523
8584.01 1536
8584.88 1513
8585.76 1554
8586.63 1562
8587.51 1572
8588.38 1562
8589.26 1476
8590.13 1465
8591.00 1622
8591.88 1395
8592.75 1475
8593.63 1529
8594.51 1556
8595.38 1522
8596.26 1480
8597.13 1556
8598.01 1628
8598.88 1525
8599.76 1583
8600.63 1600
8601.51 1615
8602.38 1687
8603.26 1559
8604.13 1522
8605.01 1565
8605.89 1602
8606.76 1679
8607.64 1649
8608.51 1686
8609.39 1670
8610.26 1723
8611.14 1785
8612.02 1779
8612.89 1835
8613.77 1827
8614.65 1856
8615.52 1654
8616.40 1734
8617.27 1700
8618.15 1685
8619.03 1615
8619.90 1698
8620.78 1787
8621.66 1802
8622.53 1969
8623.41 2012
8624.29 2065
8625.16 2198
8626.04 2309
8626.92 2297
8627.79 2254
8628.67 2158
8629.55 1955
8630.42 1990
8631.30 1842
8632.18 1913
8633.05 1896
8633.93 1765
8634.81 1723
8635.69 1726
8636.56 1650
8637.44 1634
8638.32 1721
8639.20 1663
8640.07 1578
8640.95 1738
8641.83 1632
8642.71 1732
8643.58 1800
8644.46 1735
8645.34 1830
8646.22 1747
8647.09 1822
8647.97 1784
8648.85 1746
8649.73 1914
8650.61 1847
8651.48 1759
8652.36 1823
8653.24 1853
8654.12 1779
8655.00 1759
8655.87 1740
8656.75 1797
8657.63 1753
8658.51 1839
8659.39 1828
8660.27 1822
8661.14 1790
8662.02 1913
8662.90 1890
8663.78 1882
8664.66 1787
8665.54 1760
8666.42 1768
8667.30 1853
8668.17 1853
8669.05 1846
8669.93 1922
8670.81 1912
8671.69 2028
8672.57 2203
8673.45 2378
8674.33 2369
8675.21 2384
8676.09 2361
8676.97 2517
8677.84 2590
8678.72 2421
8679.60 2284
8680.48 2287
8681.36 2141
8682.24 2100
8683.12 2125
8684.00 1989
8684.88 2073
8685.76 2057
8686.64 2023
8687.52 2127
8688.40 2355
8689.28 2504
8690.16 2923
8691.04 3152
8691.92 3734
8692.80 4032
8693.68 4686
8694.56 5064
8695.44 4939
8696.32 4574
8697.20 4190
8698.08 3861
8698.96 3278
8699.84 2845
8700.72 2465
8701.60 2374
8702.48 2140
8703.37 1946
8704.25 1833
8705.13 1767
8706.01 1685
8706.89 1694
8707.77 1610
8708.65 1698
8709.53 1691
8710.41 1630
8711.29 1466
8712.17 1559
8713.06 1625
8713.94 1602
8714.82 1480
8715.70 1422
8716.58 1444
8717.46 1411
8718.34 1504
8719.22 1448
8720.11 1382
8720.99 1374
8721.87 1471
8722.75 1540
8723.63 1457
8724.51 1507
8725.40 1496
8726.28 1437
8727.16 1396
8728.04 1473
8728.92 1525
8729.81 1605
8730.69 1618
8731.57 1667
8732.45 1622
8733.33 1698
8734.22 1599
8735.10 1545
8735.98 1497
8736.86 1396
8737.75 1440
8738.63 1429
8739.51 1420
8740.39 1344
8741.28 1314
8742.16 1334
8743.04 1351
8743.92 1379
8744.81 1411
8745.69 1340
8746.57 1352
8747.46 1410
8748.34 1386
8749.22 1396
8750.10 1414
8750.99 1427
8751.87 1457
8752.75 1459
8753.64 1437
8754.52 1322
8755.40 1377
8756.29 1510
8757.17 1565
8758.05 1599
8758.94 1540
8759.82 1548
8760.70 1745
8761.59 1645
8762.47 1716
8763.35 1598
8764.24 1513
8765.12 1540
8766.01 1470
8766.89 1602
8767.77 1565
8768.66 1531
8769.54 1514
8770.43 1469
8771.31 1583
8772.19 1401
8773.08 1466
8773.96 1470
8774.85 1423
8775.73 1523
8776.62 1389
8777.50 1424
8778.38 1446
8779.27 1340
8780.15 1306
8781.04 1278
8781.92 1273
8782.81 1370
8783.69 1375
8784.58 1342
8785.46 1355
8786.35 1387
8787.23 1341
8788.12 1184
8789.00 1276
8789.89 1305
8790.77 1321
8791.66 1436
8792.54 1427
8793.43 1546
8794.31 1511
8795.20 1480
8796.08 1493
8796.97 1352
8797.85 1273
8798.74 1288
8799.62 1287
8800.51 1296
8801.40 1253
8802.28 1275
8803.17 1317
8804.05 1359
8804.94 1203
8805.82 1253
8806.71 1259
8807.60 1292
8808.48 1363
8809.37 1412
8810.25 1279
8811.14 1315
8812.03 1332
8812.91 1352
8813.80 1243
8814.69 1229
8815.57 1167
8816.46 1190
8817.34 1188
8818.23 1188
8819.12 1183
8820.00 1190
8820.89 1186
8821.78 1128
8822.66 1192
8823.55 1165
8824.44 1217
8825.32 1176
8826.21 1255
8827.10 1226
8827.99 1288
8828.87 1320
8829.76 1293
8830.65 1258
8831.53 1219
8832.42 1172
8833.31 1119
8834.20 1184
8835.08 1188
8835.97 1144
8836.86 1206
8837.74 1146
8838.63 1163
8839.52 1133
8840.41 1088
8841.30 1147
8842.18 1109
8843.07 1098
8843.96 1128
8844.85 1173
8845.73 1168
8846.62 1238
8847.51 1264
8848.40 1172
8849.29 1163
8850.17 1171
8851.06 1288
8851.95 1133
8852.84 1134
8853.73 1067
8854.61 1079
8855.50 1007
8856.39 982
8857.28 1004
8858.17 1069
8859.06 1099
8859.95 1007
8860.83 1000
8861.72 1033
8862.61 1140
8863.50 1053
8864.39 1053
8865.28 1102
8866.17 1059
8867.06 1066
8867.94 1083
8868.83 987
8869.72 984
8870.61 1009
8871.50 982
8872.39 974
8873.28 962
8874.17 896
8875.06 893
8875.95 973
8876.84 900
8877.73 904
8878.62 921
8879.51 1013
8880.40 963
8881.28 1080
8882.17 1003
8883.06 977
8883.95 998
8884.84 906
8885.73 934
8886.62 903
8887.51 990
8888.40 986
8889.29 974
8890.18 908
8891.07 891
8891.96 935
8892.85 949
8893.74 988
8894.63 924
8895.53 847
8896.42 937
8897.31 986
8898.20 932
8899.09 942
8899.98 960
8900.87 901
8901.76 875
8902.65 923
8903.54 956
8904.43 931
8905.32 859
8906.21 937
8907.10 933
8907.99 979
8908.89 930
8909.78 933
8910.67 894
8911.56 899
8912.45 958
8913.34 1018
8914.23 962
8915.12 935
8916.02 959
8916.91 937
8917.80 946
8918.69 958
8919.58 858
8920.47 875
8921.36 964
8922.26 956
8923.15 981
8924.04 837
8924.93 845
8925.82 839
8926.72 877
8927.61 852
8928.50 874
8929.39 882
8930.28 898
8931.18 882
8932.07 889
8932.96 848
8933.85 894
8934.75 872
8935.64 857
8936.53 783
8937.42 873
8938.31 885
8939.21 883
8940.10 859
8940.99 873
8941.89 892
8942.78 888
8943.67 824
8944.56 858
8945.46 817
8946.35 880
8947.24 893
8948.14 803
8949.03 845
8949.92 841
8950.81 889
8951.71 869
8952.60 815
8953.49 835
8954.39 887
8955.28 895
8956.17 832
8957.07 855
8957.96 799
8958.85 738
8959.75 834
8960.64 811
8961.54 860
8962.43 921
8963.32 817
8964.22 865
8965.11 882
8966.00 788
8966.90 859
8967.79 840
8968.69 841
8969.58 848
8970.47 846
8971.37 808
8972.26 819
8973.16 847
8974.05 805
8974.95 869
8975.84 874
8976.73 793
8977.63 840
8978.52 825
8979.42 773
8980.31 785
8981.21 802
8982.10 819
8983.00 767
8983.89 819
8984.79 840
8985.68 880
8986.58 841
8987.47 826
8988.37 807
8989.26 814
8990.16 789
8991.05 725
8991.95 797
8992.84 785
8993.74 743
8994.63 750
8995.53 772
8996.42 828
8997.32 853
8998.21 765
8999.11 774
9000.01 831
9000.90 856
9001.80 909
9002.69 904
9003.59 840
9004.48 745
9005.38 801
9006.28 813
9007.17 827
9008.07 838
9008.96 754
9009.86 718
9010.76 768
9011.65 748
9012.55 746
9013.45 792
9014.34 870
9015.24 795
9016.13 783
9017.03 795
9017.93 760
9018.82 774
9019.72 740
9020.62 764
9021.51 802
9022.41 721
9023.31 794
9024.20 714
9025.10 758
9026.00 757
9026.89 747
9027.79 754
9028.69 753
9029.59 726
9030.48 775
9031.38 794
9032.28 833
9033.17 795
9034.07 782
9034.97 783
9035.87 791
9036.76 760
9037.66 731
9038.56 780
9039.46 719
9040.35 745
9041.25 726
9042.15 722
9043.05 775
9043.94 729
9044.84 718
9045.74 735
9046.64 714
9047.54 736
9048.43 757
9049.33 762
9050.23 816
9051.13 761
9052.03 803
9052.92 756
9053.82 812
9054.72 821
9055.62 804
9056.52 816
9057.42 721
9058.32 780
9059.21 790
9060.11 774
9061.01 721
9061.91 787
9062.81 741
9063.71 782
9064.61 782
9065.50 760
9066.40 688
9067.30 811
9068.20 743
9069.10 712
9070.00 704
9070.90 761
9071.80 789
9072.70 765
9073.60 788
9074.50 694
9075.40 792
9076.29 781
9077.19 753
9078.09 754
9078.99 772
9079.89 807
9080.79 744
9081.69 741
9082.59 759
9083.49 793
9084.39 800
9085.29 777
9086.19 724
9087.09 770
9087.99 776
9088.89 721
9089.79 689
9090.69 717
9091.59 733
9092.49 800
9093.39 795
9094.29 718
9095.19 784
9096.09 760
9096.99 703
9097.89 759
9098.79 779
9099.69 717
9100.60 759
9101.50 757
9102.40 751
9103.30 734
9104.20 786
9105.10 777
9106.00 763
9106.90 753
9107.80 778
9108.70 748
9109.60 789
9110.50 750
9111.41 744
9112.31 742
9113.21 770
9114.11 785
9115.01 736
9115.91 763
9116.81 744
9117.72 715
9118.62 740
9119.52 713
9120.42 707
9121.32 661
9122.22 700
9123.12 695
9124.03 751
9124.93 775
9125.83 781
9126.73 752
9127.63 678
9128.54 711
9129.44 717
9130.34 666
9131.24 660
9132.14 661
9133.05 710
9133.95 696
9134.85 690
9135.75 707
9136.66 735
9137.56 783
9138.46 731
9139.36 718
9140.27 804
9141.17 801
9142.07 793
9142.97 719
9143.88 774
9144.78 735
9145.68 704
9146.59 739
9147.49 694
9148.39 668
9149.29 713
9150.20 769
9151.10 743
9152.00 772
9152.91 781
9153.81 818
9154.71 844
9155.62 722
9156.52 727
9157.42 706
9158.33 699
9159.23 706
9160.13 720
9161.04 654
9161.94 722
9162.84 715
9163.75 694
9164.65 692
9165.56 709
9166.46 742
9167.36 776
9168.27 747
9169.17 739
9170.08 769
9170.98 772
9171.88 711
9172.79 748
9173.69 724
9174.60 758
9175.50 781
9176.41 725
9177.31 709
9178.21 741
9179.12 759
9180.02 707
9180.93 741
9181.83 752
9182.74 792
9183.64 724
9184.55 700
9185.45 748
9186.36 703
9187.26 715
9188.17 722
9189.07 746
9189.98 789
9190.88 803
9191.79 734
9192.69 770
9193.60 762
9194.50 734
9195.41 758
9196.31 771
9197.22 807
9198.12 847
9199.03 835
9199.93 758
9200.84 790
9201.75 819
9202.65 864
9203.56 779
9204.46 820
9205.37 855
9206.27 829
9207.18 797
9208.09 817
9208.99 745
9209.90 710
9210.80 717
9211.71 704
9212.62 710
9213.52 708
9214.43 708
9215.34 751
9216.24 762
9217.15 800
9218.05 878
9218.96 880
9219.87 828
9220.77 860
9221.68 871
9222.59 849
9223.49 841
9224.40 804
9225.31 774
9226.21 779
9227.12 738
9228.03 749
9228.93 736
9229.84 749
9230.75 750
9231.66 760
9232.56 779
9233.47 728
9234.38 728
9235.28 726
9236.19 703
9237.10 717
9238.01 752
9238.91 713
9239.82 707
9240.73 736
9241.64 710
9242.54 706
9243.45 751
9244.36 688
9245.27 647
9246.18 720
9247.08 721
9247.99 700
9248.90 700
9249.81 606
9250.71 686
9251.62 649
9252.53 670
9253.44 740
9254.35 765
9255.26 720
9256.16 688
9257.07 684
9257.98 697
9258.89 685
9259.80 699
9260.71 755
9261.61 686
9262.52 676
9263.43 658
9264.34 727
9265.25 699
9266.16 648
9267.07 668
9267.98 696
9268.88 707
9269.79 705
9270.70 746
9271.61 752
9272.52 675
9273.43 669
9274.34 696
9275.25 671
9276.16 692
9277.07 714
9277.98 655
9278.89 671
9279.80 704
9280.70 698
9281.61 732
9282.52 746
9283.43 761
9284.34 689
9285.25 690
9286.16 690
9287.07 742
9287.98 731
9288.89 733
9289.80 683
9290.71 755
9291.62 755
9292.53 738
9293.44 716
9294.35 763
9295.26 734
9296.17 736
9297.08 768
9297.99 711
9298.90 671
9299.81 736
9300.73 705
9301.64 671
9302.55 720
9303.46 732
9304.37 778
9305.28 758
9306.19 728
9307.10 719
9308.01 761
9308.92 859
9309.83 803
9310.74 766
9311.65 726
9312.57 780
9313.48 830
9314.39 762
9315.30 809
9316.21 774
9317.12 819
9318.03 794
9318.94 795
9319.86 768
9320.77 713
9321.68 796
9322.59 816
9323.50 801
9324.41 721
9325.33 718
9326.24 751
9327.15 827
9328.06 748
9328.97 715
9329.88 685
9330.80 687
9331.71 691
9332.62 715
9333.53 766
9334.44 689
9335.36 711
9336.27 751
9337.18 785
9338.09 803
9339.01 698
9339.92 669
9340.83 747
9341.74 692
9342.66 716
9343.57 725
9344.48 739
9345.39 771
9346.31 817
9347.22 729
9348.13 764
9349.05 770
9349.96 751
9350.87 775
9351.78 754
9352.70 732
9353.61 673
9354.52 708
9355.44 727
9356.35 686
9357.26 654
9358.18 707
9359.09 765
9360.00 715
9360.92 748
9361.83 798
9362.74 757
9363.66 747
9364.57 732
9365.48 787
9366.40 779
9367.31 816
9368.23 750
9369.14 764
9370.05 825
9370.97 774
9371.88 765
9372.80 730
9373.71 728
9374.62 734
9375.54 737
9376.45 762
9377.37 731
9378.28 750
9379.19 747
9380.11 781
9381.02 725
9381.94 790
9382.85 750
9383.77 765
9384.68 817
9385.60 762
9386.51 796
9387.43 823
9388.34 718
9389.26 808
9390.17 833
9391.09 873
9392.00 946
9392.91 1045
9393.83 962
9394.75 867
9395.66 898
9396.58 901
9397.49 905
9398.41 832
9399.32 858
9400.24 885
9401.15 940
9402.07 883
9402.98 808
9403.90 782
9404.81 792
9405.73 837
9406.65 789
9407.56 781
9408.48 789
9409.39 795
9410.31 777
9411.22 820
9412.14 763
9413.06 723
9413.97 804
9414.89 738
9415.80 775
9416.72 848
9417.64 835
9418.55 765
9419.47 845
9420.39 825
9421.30 816
9422.22 822
9423.14 799
9424.05 859
9424.97 848
9425.88 847
9426.80 859
9427.72 875
9428.64 808
9429.55 789
9430.47 799
9431.39 838
9432.30 833
9433.22 906
9434.14 917
9435.05 978
9435.97 896
9436.89 878
9437.81 942
9438.72 868
9439.64 902
9440.56 889
9441.47 879
9442.39 919
9443.31 901
9444.23 889
9445.14 870
9446.06 861
9446.98 933
9447.90 964
9448.81 951
9449.73 949
9450.65 950
9451.57 932
9452.49 990
9453.40 1126
9454.32 1214
9455.24 1217
9456.16 1127
9457.08 1157
9457.99 1123
9458.91 1092
9459.83 1015
9460.75 981
9461.67 964
9462.59 979
9463.50 918
9464.42 897
9465.34 931
9466.26 881
9467.18 898
9468.10 949
9469.02 933
9469.94 882
9470.85 935
9471.77 931
9472.69 943
9473.61 916
9474.53 885
9475.45 920
9476.37 938
9477.29 948
9478.21 949
9479.13 909
9480.04 954
9480.96 935
9481.88 896
9482.80 890
9483.72 924
9484.64 914
9485.56 994
9486.48 957
9487.40 922
9488.32 930
9489.24 896
9490.16 987
9491.08 959
9492.00 846
9492.92 849
9493.84 898
9494.76 973
9495.68 912
9496.60 936
9497.52 953
9498.44 943
9499.36 924
9500.28 937
9501.20 887
9502.12 901
9503.04 869
9503.96 931
9504.88 979
9505.80 987
9506.72 957
9507.64 1017
9508.56 886
9509.48 952
9510.41 895
9511.33 972
9512.25 999
9513.17 1003
9514.09 972
9515.01 912
9515.93 961
9516.85 959
9517.77 935
9518.69 978
9519.61 983
9520.54 1016
9521.46 1032
9522.38 994
9523.30 994
9524.22 966
9525.14 960
9526.06 1020
9526.99 1035
9527.91 1096
9528.83 1185
9529.75 1151
9530.67 1254
9531.59 1307
9532.52 1436
9533.44 1465
9534.36 1475
9535.28 1538
9536.20 1454
9537.13 1525
9538.05 1441
9538.97 1371
9539.89 1331
9540.81 1241
9541.74 1138
9542.66 1140
9543.58 1012
9544.50 1120
9545.43 1102
9546.35 1083
9547.27 1077
9548.19 1028
9549.12 1012
9550.04 990
9550.96 1027
9551.88 1051
9552.81 1085
9553.73 1096
9554.65 975
9555.58 952
9556.50 951
9557.42 966
9558.34 983
9559.27 1115
9560.19 1136
9561.11 1109
9562.04 1062
9562.96 1083
9563.88 1088
9564.81 1044
9565.73 962
9566.65 1052
9567.58 1082
9568.50 1025
9569.43 1019
9570.35 1062
9571.27 1057
9572.20 1061
9573.12 1064
9574.04 1046
9574.97 1017
9575.89 1081
9576.82 1012
9577.74 1026
9578.66 1050
9579.59 1044
9580.51 968
9581.44 970
9582.36 935
9583.28 980
9584.21 947
9585.13 983
9586.06 1037
9586.98 1060
9587.91 1070
9588.83 1127
9589.76 1097
9590.68 1102
9591.60 1080
9592.53 1035
9593.45 1004
9594.38 1088
9595.30 1051
9596.23 1071
9597.15 1063
9598.08 1131
9599.00 1147
9599.93 1049
9600.85 1084
9601.78 1050
9602.70 1051
9603.63 1102
9604.55 1119
9605.48 1104
9606.41 1161
9607.33 1166
9608.26 1268
9609.18 1193
9610.11 1257
9611.03 1260
9611.96 1218
9612.88 1182
9613.81 1200
9614.74 1169
9615.66 1158
9616.59 1171
9617.51 1298
9618.44 1193
9619.37 1104
9620.29 1163
9621.22 1212
9622.14 1277
9623.07 1231
9624.00 1294
9624.92 1339
9625.85 1292
9626.78 1292
9627.70 1264
9628.63 1323
9629.55 1344
9630.48 1341
9631.41 1409
9632.33 1414
9633.26 1336
9634.19 1409
9635.11 1374
9636.04 1381
9636.97 1446
9637.90 1506
9638.82 1420
9639.75 1462
9640.68 1444
9641.60 1474
9642.53 1499
9643.46 1588
9644.38 1494
9645.31 1631
9646.24 1703
9647.17 1700
9648.09 1867
9649.02 2018
9649.95 1998
9650.88 1921
9651.80 2060
9652.73 1976
9653.66 1929
9654.59 1945
9655.51 1901
9656.44 1795
9657.37 1831
9658.30 1781
9659.23 1709
9660.15 1669
9661.08 1718
9662.01 1591
9662.94 1694
9663.87 1697
9664.80 1681
9665.72 1655
9666.65 1656
9667.58 1716
9668.51 1799
9669.44 1777
9670.37 1748
9671.29 1696
9672.22 1707
9673.15 1694
9674.08 1703
9675.01 1808
9675.94 1783
9676.87 1824
9677.79 1793
9678.72 1811
9679.65 1756
9680.58 1721
9681.51 1850
9682.44 1970
9683.37 2011
9684.30 1965
9685.23 2053
9686.16 2098
9687.09 2040
9688.01 2152
9688.94 2038
9689.87 2071
9690.80 2017
9691.73 2066
9692.66 2027
9693.59 2111
9694.52 2273
9695.45 2220
9696.38 2290
9697.31 2437
9698.24 2645
9699.17 2863
9700.10 2927
9701.03 3110
9701.96 3195
9702.89 3100
9703.82 2928
9704.75 2808
9705.68 2595
9706.61 2397
9707.54 2234
9708.47 2017
9709.40 2018
9710.33 1855
9711.26 1892
9712.19 1950
9713.12 2106
9714.05 2115
9714.98 2114
9715.92 2100
9716.85 2066
9717.78 2032
9718.71 2106
9719.64 2030
9720.57 1894
9721.50 1785
9722.43 1746
9723.36 1739
9724.29 1747
9725.22 1641
9726.16 1640
9727.09 1675
9728.02 1623
9728.95 1768
9729.88 1761
9730.81 1776
9731.74 1837
9732.67 1857
9733.61 1755
9734.54 1757
9735.47 1699
9736.40 1705
9737.33 1787
9738.26 1745
9739.20 1706
9740.13 1596
9741.06 1544
9741.99 1531
9742.92 1575
9743.86 1605
9744.79 1573
9745.72 1603
9746.65 1545
9747.58 1553
9748.52 1558
9749.45 1567
9750.38 1521
9751.31 1455
9752.25 1514
9753.18 1516
9754.11 1518
9755.04 1519
9755.98 1448
9756.91 1505
9757.84 1470
9758.77 1483
9759.71 1500
9760.64 1495
9761.57 1480
9762.51 1549
9763.44 1527
9764.37 1531
9765.30 1542
9766.24 1565
9767.17 1582
9768.10 1519
9769.04 1575
9769.97 1539
9770.90 1517
9771.84 1589
9772.77 1527
9773.70 1518
9774.64 1508
9775.57 1518
9776.50 1577
9777.44 1719
9778.37 1721
9779.31 1682
9780.24 1791
9781.17 1729
9782.11 1756
9783.04 1777
9783.97 1857
9784.91 1818
9785.84 1684
9786.78 1607
9787.71 1631
9788.64 1583
9789.58 1482
9790.51 1486
9791.45 1413
9792.38 1444
9793.32 1488
9794.25 1519
9795.19 1491
9796.12 1380
9797.05 1422
9797.99 1468
9798.92 1523
9799.86 1605
9800.79 1588
9801.73 1514
9802.66 1524
9803.60 1463
9804.53 1385
9805.47 1394
9806.40 1313
9807.34 1332
9808.27 1344
9809.21 1217
9810.14 1231
9811.08 1281
9812.01 1210
9812.95 1215
9813.88 1213
9814.82 1206
9815.75 1185
9816.69 1284
9817.63 1330
9818.56 1253
9819.50 1203
9820.43 1192
9821.37 1170
9822.30 1148
9823.24 1157
9824.18 1151
9825.11 1266
9826.05 1165
9826.98 1186
9827.92 1223
9828.86 1194
9829.79 1208
9830.73 1187
9831.66 1136
9832.60 1188
9833.54 1134
9834.47 1130
9835.41 1155
9836.35 1201
9837.28 1222
9838.22 1173
9839.16 1235
9840.09 1172
9841.03 1121
9841.97 1189
9842.90 1173
9843.84 1225
9844.78 1122
9845.71 1171
9846.65 1204
9847.59 1268
9848.52 1235
9849.46 1199
9850.40 1261
9851.34 1269
9852.27 1237
9853.21 1283
9854.15 1335
9855.08 1276
9856.02 1287
9856.96 1242
9857.90 1281
9858.83 1357
9859.77 1302
9860.71 1272
9861.65 1236
9862.58 1193
9863.52 1225
9864.46 1155
9865.40 1147
9866.34 1162
9867.27 1030
9868.21 1090
9869.15 1141
9870.09 1125
9871.03 1073
9871.96 1078
9872.90 1137
9873.84 1147
9874.78 1145
9875.72 1136
9876.66 1127
9877.59 1100
9878.53 1150
9879.47 1071
9880.41 1140
9881.35 1153
9882.29 1158
9883.23 1153
9884.16 1089
9885.10 1095
9886.04 1068
9886.98 961
9887.92 1018
9888.86 988
9889.80 977
9890.74 1012
9891.68 975
9892.61 961
9893.55 1036
9894.49 1004
9895.43 1042
9896.37 973
9897.31 973
9898.25 960
9899.19 1046
9900.13 1059
9901.07 1002
9902.01 1026
9902.95 1051
9903.89 992
9904.83 988
9905.77 1060
9906.71 1031
9907.65 1013
9908.59 1019
9909.53 1026
9910.47 994
9911.41 1016
9912.35 1015
9913.29 1034
9914.23 1012
9915.17 1004
9916.11 1005
9917.05 977
9917.99 959
9918.93 1059
9919.87 1000
9920.81 1050
9921.75 1053
9922.69 1000
9923.63 1011
9924.57 1100
9925.51 1164
9926.45 1306
9927.39 1319
9928.33 1389
9929.28 1523
9930.22 1510
9931.16 1489
9932.10 1439
9933.04 1377
9933.98 1234
9934.92 1192
9935.86 1103
9936.80 1131
9937.74 1122
9938.69 1118
9939.63 1025
9940.57 1034
9941.51 1112
9942.45 1029
9943.39 934
9944.34 955
9945.28 924
9946.22 952
9947.16 917
9948.10 895
9949.04 950
9949.99 921
9950.93 949
9951.87 940
9952.81 965
9953.75 1018
9954.70 938
9955.64 899
9956.58 956
9957.52 933
9958.46 932
9959.41 924
9960.35 887
9961.29 883
9962.23 897
9963.18 961
9964.12 915
9965.06 924
9966.00 902
9966.95 924
9967.89 945
9968.83 912
9969.77 887
9970.72 857
9971.66 858
9972.60 906
9973.55 873
9974.49 861
9975.43 944
9976.38 892
9977.32 841
9978.26 836
9979.21 851
9980.15 862
9981.09 923
9982.04 831
9982.98 886
9983.92 863
9984.87 858
9985.81 881
9986.75 860
9987.70 920
9988.64 847
9989.58 874
9990.53 832
9991.47 875
9992.42 877
9993.36 874
9994.30 876
9995.25 852
9996.19 824
9997.14 903
9998.08 880
9999.02 845
9999.97 855
10000.91 897
10001.86 841
10002.80 812
10003.75 808
10004.69 840
10005.63 825
10006.58 837
10007.52 808
10008.47 873
10009.41 870
10010.36 838
10011.30 789
10012.25 843
10013.19 809
10014.14 853
10015.08 843
10016.03 850
10016.97 831
10017.92 869
10018.86 902
10019.81 848
10020.75 756
10021.70 847
10022.64 827
10023.59 859
10024.53 858
10025.48 808
10026.42 837
10027.37 829
10028.32 854
10029.26 774
10030.21 814
10031.15 786
10032.10 782
10033.04 843
10033.99 828
10034.94 843
10035.88 803
10036.83 812
10037.77 848
10038.72 856
10039.67 873
10040.61 817
10041.56 801
10042.50 887
10043.45 753
10044.40 775
10045.34 816
10046.29 781
10047.24 777
10048.18 781
10049.13 784
10050.08 794
10051.02 782
10051.97 764
10052.92 784
10053.86 752
10054.81 724
10055.76 806
10056.70 753
10057.65 777
10058.60 816
10059.54 773
10060.49 807
10061.44 758
10062.39 852
10063.33 854
10064.28 790
10065.23 713
10066.17 746
10067.12 753
10068.07 794
10069.02 731
10069.96 745
10070.91 764
10071.86 753
10072.81 721
10073.76 766
10074.70 808
10075.65 772
10076.60 771
10077.55 784
10078.49 854
10079.44 823
10080.39 787
10081.34 806
10082.29 786
10083.23 736
10084.18 766
10085.13 821
10086.08 835
10087.03 763
10087.98 702
10088.92 704
10089.87 783
10090.82 798
10091.77 799
10092.72 783
10093.67 795
10094.62 759
10095.56 746
10096.51 792
10097.46 839
10098.41 844
10099.36 777
10100.31 766
10101.26 770
10102.21 816
10103.16 785
10104.11 734
10105.05 770
10106.00 749
10106.95 717
10107.90 753
10108.85 756
10109.80 736
10110.75 794
10111.70 763
10112.65 741
10113.60 750
10114.55 762
10115.50 801
10116.45 708
10117.40 780
10118.35 808
10119.30 762
10120.25 741
10121.20 720
10122.15 734
10123.10 772
10124.05 729
10125.00 718
10125.95 706
10126.90 687
10127.85 714
10128.80 716
10129.75 784
10130.70 743
10131.65 689
10132.60 705
10133.55 722
10134.50 731
10135.45 746
10136.40 723
10137.35 699
10138.30 702
10139.26 732
10140.21 822
10141.16 792
10142.11 680
10143.06 705
10144.01 713
10144.96 753
10145.91 689
10146.86 694
10147.81 761
10148.77 735
10149.72 782
10150.67 717
10151.62 735
10152.57 783
10153.52 757
10154.47 738
10155.43 695
10156.38 686
10157.33 723
10158.28 812
10159.23 796
10160.18 731
10161.14 696
10162.09 753
10163.04 761
10163.99 737
10164.94 723
10165.90 728
10166.85 734
10167.80 806
10168.75 759
10169.70 727
10170.66 762
10171.61 790
10172.56 787
10173.51 745
10174.47 755
10175.42 780
10176.37 843
10177.32 728
10178.28 726
10179.23 763
10180.18 789
10181.14 794
10182.09 785
10183.04 721
10183.99 746
10184.95 764
10185.90 814
10186.85 801
10187.81 748
10188.76 801
10189.71 832
10190.67 879
10191.62 868
10192.57 897
10193.53 850
10194.48 824
10195.43 819
10196.39 836
10197.34 915
10198.29 874
10199.25 890
10200.20 858
10201.15 822
10202.11 827
10203.06 813
10204.02 804
10204.97 846
10205.92 910
10206.88 932
10207.83 888
10208.79 957
10209.74 958
10210.69 1000
10211.65 938
10212.60 902
10213.56 880
10214.51 936
10215.46 911
10216.42 801
10217.37 834
10218.33 854
10219.28 849
10220.24 827
10221.19 827
10222.15 825
10223.10 801
10224.06 748
10225.01 835
10225.97 846
10226.92 887
10227.88 905
10228.83 848
10229.79 863
10230.74 820
10231.70 851
10232.65 903
10233.61 978
10234.56 942
10235.52 988
10236.47 949
10237.43 1054
10238.38 1115
10239.34 1114
10240.29 1068
10241.25 951
10242.21 929
10243.16 896
10244.12 896
10245.07 831
10246.03 818
10246.98 820
10247.94 729
10248.90 762
10249.85 840
10250.81 770
10251.76 757
10252.72 780
10253.68 814
10254.63 805
10255.59 779
10256.55 837
10257.50 817
10258.46 785
10259.41 707
10260.37 681
10261.33 713
10262.28 770
10263.24 721
10264.20 754
10265.15 710
10266.11 721
10267.07 737
10268.02 727
10268.98 735
10269.94 684
10270.90 759
10271.85 759
10272.81 717
10273.77 695
10274.72 746
10275.68 721
10276.64 731
10277.60 779
10278.55 734
10279.51 653
10280.47 756
10281.43 770
10282.38 704
10283.34 713
10284.30 702
10285.26 700
10286.21 701
10287.17 670
10288.13 685
10289.09 702
10290.04 660
10291.00 656
10291.96 679
10292.92 718
10293.88 688
10294.83 671
10295.79 721
10296.75 678
10297.71 678
10298.67 690
10299.63 683
10300.58 678
10301.54 686
10302.50 691
10303.46 683
10304.42 626
10305.38 620
10306.34 680
10307.29 705
10308.25 644
10309.21 707
10310.17 735
10311.13 722
10312.09 685
10313.05 662
10314.01 700
10314.97 662
10315.92 715
10316.88 670
10317.84 702
10318.80 653
10319.76 658
10320.72 704
10321.68 681
10322.64 654
10323.60 682
10324.56 696
10325.52 688
10326.48 713
10327.44 716
10328.40 702
10329.36 718
10330.32 711
10331.28 710
10332.24 770
10333.20 722
10334.16 738
10335.12 730
10336.08 752
10337.04 692
10338.00 711
10338.96 670
10339.92 696
10340.88 727
10341.84 737
10342.80 700
10343.76 647
10344.72 697
10345.68 653
10346.64 672
10347.60 659
10348.56 618
10349.52 631
10350.48 642
10351.44 627
10352.40 687
10353.36 646
10354.32 635
10355.29 629
10356.25 643
10357.21 614
10358.17 660
10359.13 665
10360.09 592
10361.05 606
10362.01 644
10362.97 695
10363.94 613
10364.90 649
10365.86 586
10366.82 607
10367.78 620
10368.74 640
10369.70 600
10370.67 609
10371.63 593
10372.59 629
10373.55 619
10374.51 588
10375.47 605
10376.44 620
10377.40 608
10378.36 598
10379.32 641
10380.28 605
10381.25 619
10382.21 590
10383.17 612
10384.13 592
10385.10 625
10386.06 623
10387.02 626
10387.98 682
10388.95 630
10389.91 646
10390.87 668
10391.83 672
10392.80 650
10393.76 676
10394.72 680
10395.68 622
10396.65 649
10397.61 662
10398.57 655
10399.54 663
10400.50 684
10401.46 622
10402.43 640
10403.39 684
10404.35 677
10405.31 684
10406.28 678
10407.24 670
10408.20 699
10409.17 703
10410.13 652
10411.10 654
10412.06 674
10413.02 716
10413.99 705
10414.95 647
10415.91 666
10416.88 717
10417.84 775
10418.80 846
10419.77 846
10420.73 914
10421.70 921
10422.66 963
10423.63 891
10424.59 912
10425.55 778
10426.52 819
10427.48 729
10428.45 686
10429.41 634
10430.37 678
10431.34 649
10432.30 654
10433.27 645
10434.23 653
10435.20 640
10436.16 656
10437.13 662
10438.09 685
10439.06 626
10440.02 625
10440.99 644
10441.95 656
10442.92 604
10443.88 624
10444.85 626
10445.81 603
10446.78 667
10447.74 637
10448.71 593
10449.67 621
10450.64 638
10451.60 633
10452.57 673
10453.53 566
10454.50 549
10455.47 607
10456.43 568
10457.40 634
10458.36 698
10459.33 570
10460.29 592
10461.26 653
10462.23 587
10463.19 539
10464.16 531
10465.12 590
10466.09 544
10467.06 570
10468.02 589
10468.99 572
10469.95 605
10470.92 635
10471.89 645
10472.85 594
10473.82 585
10474.79 627
10475.75 656
10476.72 586
10477.69 597
10478.65 626
10479.62 598
10480.59 636
10481.55 640
10482.52 626
10483.49 583
10484.45 617
10485.42 640
10486.39 630
10487.35 626
10488.32 632
10489.29 638
10490.26 655
10491.22 598
10492.19 557
10493.16 622
10494.13 624
10495.09 609
10496.06 634
10497.03 635
10497.99 690
10498.96 692
10499.93 594
10500.90 637
10501.87 682
10502.83 665
10503.80 656
10504.77 637
10505.74 628
10506.70 640
10507.67 582
10508.64 635
10509.61 632
10510.58 634
10511.55 614
10512.51 583
10513.48 609
10514.45 600
10515.42 642
10516.39 646
10517.36 687
10518.32 625
10519.29 613
10520.26 630
10521.23 662
10522.20 617
10523.17 612
10524.14 643
10525.10 636
10526.07 667
10527.04 609
10528.01 594
10528.98 609
10529.95 654
10530.92 619
10531.89 599
10532.86 614
10533.83 637
10534.79 625
10535.76 637
10536.73 646
10537.70 595
10538.67 589
10539.64 594
10540.61 626
10541.58 631
10542.55 637
10543.52 646
10544.49 648
10545.46 614
10546.43 556
10547.40 616
10548.37 662
10549.34 625
10550.31 648
10551.28 619
10552.25 638
10553.22 666
10554.19 652
10555.16 699
10556.13 692
10557.10 695
10558.07 730
10559.04 788
10560.01 852
10560.98 826
10561.95 894
10562.92 925
10563.89 975
10564.86 897
10565.83 898
10566.81 888
10567.78 867
10568.75 777
10569.72 765
10570.69 776
10571.66 751
10572.63 700
10573.60 691
10574.57 655
10575.54 638
10576.51 641
10577.49 685
10578.46 738
10579.43 639
10580.40 596
10581.37 645
10582.34 638
10583.31 657
10584.29 623
10585.26 625
10586.23 625
10587.20 675
10588.17 680
10589.14 680
10590.12 623
10591.09 661
10592.06 699
10593.03 727
10594.00 678
10594.98 665
10595.95 702
10596.92 658
10597.89 657
10598.86 642
10599.84 598
10600.81 661
10601.78 659
10602.75 619
10603.73 695
10604.70 671
10605.67 654
10606.64 663
10607.62 641
10608.59 666
10609.56 590
10610.53 620
10611.51 648
10612.48 624
10613.45 658
10614.43 636
10615.40 628
10616.37 669
10617.34 627
10618.32 627
10619.29 649
10620.26 682
10621.24 672
10622.21 647
10623.18 680
10624.16 655
10625.13 662
10626.10 654
10627.08 698
10628.05 614
10629.02 694
10630.00 637
10630.97 667
10631.95 680
10632.92 646
10633.89 659
10634.87 685
10635.84 721
10636.81 692
10637.79 759
10638.76 820
10639.74 855
10640.71 849
10641.69 826
10642.66 839
10643.63 867
10644.61 767
10645.58 760
10646.56 701
10647.53 711
10648.51 690
10649.48 716
10650.45 694
10651.43 647
10652.40 634
10653.38 649
10654.35 659
10655.33 592
10656.30 632
10657.28 653
10658.25 646
10659.23 670
10660.20 599
10661.18 631
10662.15 659
10663.13 610
10664.10 626
10665.08 654
10666.05 616
10667.03 608
10668.00 623
10668.98 625
10669.96 641
10670.93 647
10671.91 663
10672.88 613
10673.86 640
10674.83 627
10675.81 617
10676.79 641
10677.76 638
10678.74 629
10679.71 637
10680.69 646
10681.66 637
10682.64 662
10683.62 685
10684.59 692
10685.57 606
10686.55 602
10687.52 634
10688.50 620
10689.47 612
10690.45 587
10691.43 631
10692.40 626
10693.38 622
10694.36 577
10695.33 557
10696.31 620
10697.29 587
10698.26 620
10699.24 579
10700.22 678
10701.19 560
10702.17 579
10703.15 551
10704.13 557
10705.10 585
10706.08 593
10707.06 589
10708.03 563
10709.01 574
10709.99 608
10710.97 586
10711.94 541
10712.92 557
10713.90 633
10714.88 572
10715.85 558
10716.83 533
10717.81 536
10718.79 547
10719.76 567
10720.74 583
10721.72 620
10722.70 590
10723.68 617
10724.65 615
10725.63 578
10726.61 643
10727.59 565
10728.57 594
10729.54 583
10730.52 584
10731.50 589
10732.48 544
10733.46 543
10734.44 598
10735.41 541
10736.39 542
10737.37 576
10738.35 610
10739.33 615
10740.31 642
10741.29 616
10742.26 580
10743.24 572
10744.22 567
10745.20 562
10746.18 587
10747.16 621
10748.14 544
10749.12 576
10750.10 526
10751.08 524
10752.05 543
10753.03 584
10754.01 557
10754.99 515
10755.97 548
10756.95 589
10757.93 600
10758.91 578
10759.89 510
10760.87 548
10761.85 557
10762.83 604
10763.81 608
10764.79 598
10765.77 550
10766.75 530
10767.73 559
10768.71 558
10769.69 575
10770.67 635
10771.65 588
10772.63 538
10773.61 539
10774.59 599
10775.57 572
10776.55 564
10777.53 596
10778.51 579
10779.49 599
10780.47 635
10781.45 579
10782.43 582
10783.41 576
10784.39 594
10785.38 594
10786.36 618
10787.34 580
10788.32 565
10789.30 590
10790.28 545
10791.26 586
10792.24 577
10793.22 543
10794.20 617
10795.19 610
10796.17 586
10797.15 596
10798.13 576
10799.11 594
10800.09 570
10801.07 541
10802.05 577
10803.04 570
10804.02 618
10805.00 525
10805.98 559
10806.96 591
10807.94 601
10808.93 564
10809.91 571
10810.89 551
10811.87 584
10812.85 595
10813.84 615
10814.82 617
10815.80 674
10816.78 634
10817.77 566
10818.75 605
10819.73 612
10820.71 589
10821.69 555
10822.68 581
10823.66 563
10824.64 616
10825.62 643
10826.61 607
10827.59 623
10828.57 626
10829.56 564
10830.54 625
10831.52 655
10832.50 641
10833.49 628
10834.47 671
10835.45 650
10836.44 645
10837.42 613
10838.40 587
10839.39 583
10840.37 597
10841.35 593
10842.34 561
10843.32 628
10844.30 663
10845.29 613
10846.27 603
10847.25 589
10848.24 584
10849.22 604
10850.20 646
10851.19 643
10852.17 623
10853.16 706
10854.14 707
10855.12 678
10856.11 663
10857.09 653
10858.08 656
10859.06 709
10860.04 671
10861.03 688
10862.01 706
10863.00 642
10863.98 649
10864.96 668
10865.95 715
10866.93 703
10867.92 712
10868.90 646
10869.89 666
10870.87 734
10871.86 683
10872.84 652
10873.83 707
10874.81 705
10875.80 687
10876.78 692
10877.77 680
10878.75 674
10879.74 743
10880.72 724
10881.71 713
10882.69 730
10883.68 765
10884.66 703
10885.65 718
10886.63 761
10887.62 822
10888.60 742
10889.59 750
10890.57 789
10891.56 800
10892.55 781
10893.53 787
10894.52 817
10895.50 832
10896.49 795
10897.47 804
10898.46 753
10899.45 773
10900.43 804
10901.42 809
10902.40 834
10903.39 818
10904.38 777
10905.36 788
10906.35 810
10907.34 814
10908.32 829
10909.31 868
10910.29 808
10911.28 816
10912.27 882
10913.25 913
10914.24 854
10915.23 850
10916.21 866
10917.20 894
10918.19 916
10919.17 931
10920.16 915
10921.15 901
10922.14 891
10923.12 870
10924.11 834
10925.10 938
10926.08 907
10927.07 893
10928.06 880
10929.05 891
10930.03 913
10931.02 897
10932.01 921
10933.00 908
10933.98 941
10934.97 946
10935.96 971
10936.95 991
10937.93 969
10938.92 1002
10939.91 1053
10940.90 966
10941.88 955
10942.87 1001
10943.86 1065
10944.85 1080
10945.84 1021
10946.82 1041
10947.81 1099
10948.80 1079
10949.79 1080
10950.78 1109
10951.77 1087
10952.75 1146
10953.74 1168
10954.73 1178
10955.72 1226
10956.71 1363
10957.70 1537
10958.69 1473
10959.67 1546
10960.66 1549
10961.65 1628
10962.64 1597
10963.63 1456
10964.62 1491
10965.61 1399
10966.60 1306
10967.58 1340
10968.57 1264
10969.56 1218
10970.55 1261
10971.54 1218
10972.53 1199
10973.52 1208
10974.51 1275
10975.50 1228
10976.49 1224
10977.48 1177
10978.47 1163
10979.46 1152
10980.45 1190
10981.44 1289
10982.43 1224
10983.42 1290
10984.41 1153
10985.40 1157
10986.38 1262
10987.37 1240
10988.36 1294
10989.35 1284
10990.34 1187
10991.34 1195
10992.33 1242
10993.32 1355
10994.31 1409
10995.30 1418
10996.29 1636
10997.28 1756
10998.27 1751
10999.26 1965
11000.25 2111
11001.24 2285
11002.23 2375
11003.22 2306
11004.21 2182
11005.20 2220
11006.19 2092
11007.18 1819
11008.17 1728
11009.16 1556
11010.16 1493
11011.15 1335
11012.14 1339
11013.13 1288
11014.12 1144
11015.11 1154
11016.10 1163
11017.09 1127
11018.08 1136
11019.08 1160
11020.07 1133
11021.06 1127
11022.05 1109
11023.04 1075
11024.03 1074
11025.03 1065
11026.02 1019
11027.01 978
11028.00 926
11028.99 974
11029.98 975
11030.98 973
11031.97 1042
11032.96 1003
11033.95 1054
11034.94 942
11035.94 1009
11036.93 937
11037.92 905
11038.91 973
11039.91 956
11040.90 1029
11041.89 1004
11042.88 937
11043.87 936
11044.87 925
11045.86 919
11046.85 907
11047.85 858
11048.84 859
11049.83 853
11050.82 842
11051.82 889
11052.81 904
11053.80 847
11054.80 907
11055.79 848
11056.78 829
11057.77 793
11058.77 844
11059.76 840
11060.75 841
11061.75 868
11062.74 826
11063.73 855
11064.73 794
11065.72 810
11066.71 854
11067.71 863
11068.70 842
11069.70 843
11070.69 829
11071.68 779
11072.68 808
11073.67 888
11074.66 835
11075.66 906
11076.65 838
11077.65 846
11078.64 798
11079.63 833
11080.63 807
11081.62 823
11082.62 793
11083.61 863
11084.61 875
11085.60 842
11086.59 814
11087.59 817
11088.58 834
11089.58 788
11090.57 793
11091.57 786
11092.56 847
11093.56 842
11094.55 834
11095.55 786
11096.54 719
11097.54 745
11098.53 746
11099.53 736
11100.52 812
11101.52 770
11102.51 794
11103.51 777
11104.50 746
11105.50 766
11106.49 789
11107.49 756
11108.48 844
11109.48 832
11110.47 778
11111.47 785
11112.46 825
11113.46 722
11114.46 754
11115.45 821
11116.45 744
11117.44 751
11118.44 747
11119.43 704
11120.43 785
11121.43 768
11122.42 705
11123.42 731
11124.41 757
11125.41 748
11126.41 687
11127.40 746
11128.40 725
11129.40 741
11130.39 706
11131.39 706
11132.39 758
11133.38 745
11134.38 706
11135.37 730
11136.37 647
11137.37 693
11138.37 677
11139.36 727
11140.36 691
11141.36 693
11142.35 764
11143.35 827
11144.35 755
11145.34 687
11146.34 742
11147.34 754
11148.33 737
11149.33 679
11150.33 786
11151.33 769
11152.32 741
11153.32 678
11154.32 684
11155.32 701
11156.31 723
11157.31 703
11158.31 738
11159.31 728
11160.30 636
11161.30 655
11162.30 699
11163.30 692
11164.30 692
11165.29 626
11166.29 660
11167.29 710
11168.29 705
11169.29 689
11170.28 690
11171.28 682
11172.28 693
11173.28 671
11174.28 669
11175.28 671
11176.27 672
11177.27 663
11178.27 671
11179.27 623
11180.27 658
11181.27 622
11182.27 675
11183.26 629
11184.26 624
11185.26 709
11186.26 689
11187.26 673
11188.26 621
11189.26 662
11190.26 638
11191.26 685
11192.26 676
11193.25 725
11194.25 633
11195.25 707
11196.25 687
11197.25 657
11198.25 671
11199.25 640
11200.25 686
11201.25 703
11202.25 703
11203.25 653
11204.25 656
11205.25 640
11206.25 674
11207.25 702
11208.25 701
11209.25 640
11210.25 682
11211.25 649
11212.25 618
11213.25 683
11214.25 642
11215.25 671
11216.25 611
11217.25 617
11218.25 681
11219.25 669
11220.25 652
11221.25 646
11222.25 642
11223.25 644
11224.25 652
11225.25 693
11226.25 597
11227.25 633
11228.25 619
11229.26 661
11230.26 561
11231.26 612
11232.26 636
11233.26 608
11234.26 619
11235.26 641
11236.26 612
11237.26 675
11238.27 671
11239.27 593
11240.27 631
11241.27 615
11242.27 620
11243.27 605
11244.27 626
11245.27 632
11246.28 594
11247.28 603
11248.28 666
11249.28 631
11250.28 643
11251.28 630
11252.29 605
11253.29 611
11254.29 643
11255.29 650
11256.29 631
11257.30 611
11258.30 678
11259.30 621
11260.30 594
11261.31 621
11262.31 646
11263.31 714
11264.31 706
11265.31 642
11266.32 645
11267.32 678
11268.32 630
11269.32 636
11270.33 657
11271.33 612
11272.33 646
11273.34 666
11274.34 683
11275.34 664
11276.34 660
11277.35 699
11278.35 731
11279.35 689
11280.36 714
11281.36 727
11282.36 731
11283.37 707
11284.37 732
11285.37 715
11286.38 719
11287.38 687
11288.38 608
11289.39 620
11290.39 685
11291.39 636
11292.40 641
11293.40 634
11294.40 641
11295.41 694
11296.41 609
11297.42 641
11298.42 669
11299.42 641
11300.43 656
11301.43 641
11302.44 635
11303.44 680
11304.44 654
11305.45 631
11306.45 645
11307.46 668
11308.46 637
11309.47 659
11310.47 670
11311.47 653
11312.48 743
11313.48 741
11314.49 798
11315.49 807
11316.50 873
11317.50 803
11318.51 794
11319.51 728
11320.52 658
11321.52 743
11322.53 727
11323.53 628
11324.54 621
11325.54 646
11326.55 643
11327.55 619
11328.56 688
11329.56 690
11330.57 636
11331.57 596
11332.58 624
11333.58 655
11334.59 694
11335.60 677
11336.60 721
11337.61 676
11338.61 725
11339.62 725
11340.62 740
11341.63 741
11342.64 723
11343.64 784
11344.65 789
11345.65 791
11346.66 718
11347.67 693
11348.67 633
11349.68 651
11350.68 637
11351.69 715
11352.70 672
11353.70 581
11354.71 619
11355.72 631
11356.72 608
11357.73 640
11358.74 656
11359.74 638
11360.75 576
11361.76 609
11362.76 623
11363.77 616
11364.78 560
11365.78 584
11366.79 588
11367.80 609
11368.80 609
11369.81 600
11370.82 580
11371.83 539
11372.83 573
11373.84 596
11374.85 593
11375.85 561
11376.86 609
11377.87 602
11378.88 582
11379.88 576
11380.89 557
11381.90 642
11382.91 562
11383.92 506
11384.92 564
11385.93 589
11386.94 576
11387.95 564
11388.95 588
11389.96 573
11390.97 551
11391.98 550
11392.99 560
11393.99 568
11395.00 518
11396.01 561
11397.02 574
11398.03 542
11399.04 573
11400.04 574
11401.05 535
11402.06 555
11403.07 559
11404.08 580
11405.09 589
11406.10 508
11407.11 557
11408.11 536
11409.12 551
11410.13 530
11411.14 566
11412.15 592
11413.16 581
11414.17 552
11415.18 541
11416.19 590
11417.19 597
11418.20 573
11419.21 580
11420.22 603
11421.23 556
11422.24 557
11423.25 548
11424.26 570
11425.27 583
11426.28 612
11427.29 567
11428.30 571
11429.31 594
11430.32 573
11431.33 631
11432.34 598
11433.35 595
11434.36 590
11435.37 580
11436.38 584
11437.39 593
11438.40 576
11439.41 607
11440.42 624
11441.43 633
11442.44 615
11443.45 630
11444.46 582
11445.47 556
11446.48 559
11447.49 549
11448.50 597
11449.51 600
11450.52 572
11451.53 581
11452.54 584
11453.56 565
11454.57 569
11455.58 556
11456.59 562
11457.60 562
11458.61 548
11459.62 613
11460.63 573
11461.64 526
11462.65 512
11463.67 578
11464.68 562
11465.69 557
11466.70 564
11467.71 554
11468.72 638
11469.73 553
11470.75 578
11471.76 597
11472.77 592
11473.78 555
11474.79 536
11475.80 593
11476.82 617
11477.83 556
11478.84 530
11479.85 577
11480.86 583
11481.88 564
11482.89 567
11483.90 638
11484.91 601
11485.92 573
11486.94 584
11487.95 556
11488.96 566
11489.97 576
11490.99 557
11492.00 585
11493.01 549
11494.02 603
11495.04 593
11496.05 601
11497.06 559
11498.08 543
11499.09 551
11500.10 542
11501.11 528
11502.13 580
11503.14 586
11504.15 552
11505.17 599
11506.18 598
11507.19 578
11508.21 595
11509.22 552
11510.23 589
11511.25 581
11512.26 592
11513.27 649
11514.29 680
11515.30 633
11516.31 592
11517.33 595
11518.34 606
11519.35 567
11520.37 591
11521.38 599
11522.40 593
11523.41 593
11524.42 612
11525.44 577
11526.45 561
11527.47 574
11528.48 570
11529.49 599
11530.51 601
11531.52 609
11532.54 575
11533.55 590
11534.56 615
11535.58 632
11536.59 618
11537.61 618
11538.62 639
11539.64 605
11540.65 607
11541.67 629
11542.68 671
11543.70 656
11544.71 637
11545.73 681
11546.74 653
11547.76 628
11548.77 653
11549.79 627
11550.80 664
11551.82 658
11552.83 669
11553.85 643
11554.86 639
11555.88 617
11556.89 700
11557.91 754
11558.92 784
11559.94 734
11560.95 742
11561.97 707
11562.99 668
11564.00 741
11565.02 740
11566.03 734
11567.05 718
11568.06 701
11569.08 700
11570.10 735
11571.11 738
11572.13 771
11573.14 799
11574.16 827
11575.18 786
11576.19 796
11577.21 800
11578.23 772
11579.24 872
11580.26 879
11581.27 898
11582.29 888
11583.31 950
11584.32 915
11585.34 922
11586.36 935
11587.37 1036
11588.39 993
11589.41 960
11590.42 965
11591.44 1050
11592.46 1079
11593.48 1171
11594.49 1251
11595.51 1234
11596.53 1462
11597.54 1668
11598.56 1771
11599.58 1966
11600.60 2009
11601.61 2147
11602.63 2147
11603.65 2096
11604.67 2012
11605.68 1804
11606.70 1682
11607.72 1493
11608.74 1263
11609.75 1181
11610.77 1136
11611.79 1068
11612.81 1010
11613.82 948
11614.84 918
11615.86 889
11616.88 946
11617.90 926
11618.91 869
11619.93 763
11620.95 801
11621.97 867
11622.99 816
11624.01 807
11625.02 786
11626.04 785
11627.06 742
11628.08 712
11629.10 675
11630.12 699
11631.14 758
11632.15 800
11633.17 745
11634.19 756
11635.21 735
11636.23 748
11637.25 759
11638.27 728
11639.29 730
11640.31 705
11641.32 714
11642.34 691
11643.36 672
11644.38 670
11645.40 712
11646.42 648
11647.44 666
11648.46 685
11649.48 632
11650.50 605
11651.52 667
11652.54 592
11653.56 587
11654.58 693
11655.60 705
11656.62 585
11657.64 624
11658.66 587
11659.68 628
11660.70 624
11661.72 618
11662.74 691
11663.76 653
11664.78 658
11665.80 642
11666.82 655
11667.84 687
11668.86 655
11669.88 682
11670.90 657
11671.92 635
11672.94 676
11673.96 691
11674.98 711
11676.00 695
11677.02 706
11678.04 781
11679.06 746
11680.08 775
11681.10 702
11682.12 660
11683.15 726
11684.17 728
11685.19 776
11686.21 741
11687.23 758
11688.25 699
11689.27 752
11690.29 681
11691.31 681
11692.34 682
11693.36 672
11694.38 702
11695.40 699
11696.42 722
11697.44 678
11698.46 740
11699.49 714
11700.51 652
11701.53 647
11702.55 645
11703.57 625
11704.60 616
11705.62 644
11706.64 614
11707.66 675
11708.68 625
11709.71 649
11710.73 613
11711.75 622
11712.77 636
11713.79 675
11714.82 661
11715.84 642
11716.86 684
11717.88 666
11718.91 603
11719.93 634
11720.95 663
11721.97 606
11723.00 590
11724.02 619
11725.04 621
11726.06 619
11727.09 615
11728.11 568
11729.13 598
11730.16 601
11731.18 608
11732.20 590
11733.23 600
11734.25 587
11735.27 650
11736.30 575
11737.32 594
11738.34 627
11739.37 578
11740.39 613
11741.41 590
11742.44 591
11743.46 607
11744.48 607
11745.51 603
11746.53 618
11747.55 560
11748.58 682
11749.60 624
11750.63 577
11751.65 596
11752.67 547
11753.70 614
11754.72 615
11755.75 644
11756.77 643
11757.79 631
11758.82 589
11759.84 600
11760.87 621
11761.89 599
11762.92 575
11763.94 570
11764.96 560
11765.99 569
11767.01 537
11768.04 533
11769.06 543
11770.09 620
11771.11 585
11772.14 583
11773.16 535
11774.19 545
11775.21 591
11776.24 566
11777.26 516
11778.29 543
11779.31 548
11780.34 529
11781.36 586
11782.39 561
11783.41 573
11784.44 581
11785.46 600
11786.49 562
11787.52 557
11788.54 568
11789.57 626
11790.59 570
11791.62 539
11792.64 559
11793.67 544
11794.69 563
11795.72 498
11796.75 536
11797.77 566
11798.80 515
11799.82 542
11800.85 580
11801.88 532
11802.90 533
11803.93 532
11804.96 527
11805.98 521
11807.01 522
11808.03 548
11809.06 600
11810.09 584
11811.11 545
11812.14 526
11813.17 536
11814.19 593
11815.22 586
11816.25 594
11817.27 582
11818.30 601
11819.33 616
11820.35 534
11821.38 538
11822.41 568
11823.44 573
11824.46 520
11825.49 589
11826.52 532
11827.54 535
11828.57 591
11829.60 582
11830.63 553
11831.65 580
11832.68 544
11833.71 571
11834.74 537
11835.76 554
11836.79 576
11837.82 544
11838.85 565
11839.87 586
11840.90 624
11841.93 584
11842.96 572
11843.99 614
11845.01 514
11846.04 549
11847.07 634
11848.10 541
11849.13 523
11850.15 547
11851.18 562
11852.21 605
11853.24 567
11854.27 596
11855.30 608
11856.33 619
11857.35 645
11858.38 564
11859.41 606
11860.44 617
11861.47 584
11862.50 593
11863.53 602
11864.55 651
11865.58 625
11866.61 619
11867.64 559
11868.67 580
11869.70 605
11870.73 638
11871.76 624
11872.79 627
11873.82 656
11874.85 658
11875.88 655
11876.90 657
11877.93 585
11878.96 638
11879.99 675
11881.02 645
11882.05 615
11883.08 653
11884.11 621
11885.14 662
11886.17 639
11887.20 673
11888.23 686
11889.26 702
11890.29 660
11891.32 677
11892.35 652
11893.38 747
11894.41 699
11895.44 679
11896.47 687
11897.50 701
11898.53 740
11899.56 800
11900.59 751
11901.62 764
11902.65 831
11903.68 785
11904.71 861
11905.75 831
11906.78 801
11907.81 863
11908.84 813
11909.87 776
11910.90 761
11911.93 772
11912.96 772
11913.99 706
11915.02 752
11916.05 758
11917.09 754
11918.12 763
11919.15 692
11920.18 753
11921.21 758
11922.24 788
11923.27 756
11924.30 780
11925.34 777
11926.37 770
11927.40 785
11928.43 863
11929.46 939
11930.49 953
11931.53 1055
11932.56 1081
11933.59 1047
11934.62 1099
11935.65 1083
11936.69 1048
11937.72 1025
11938.75 996
11939.78 989
11940.81 935
11941.85 865
11942.88 883
11943.91 786
11944.94 782
11945.98 762
11947.01 765
11948.04 749
11949.07 720
11950.11 674
11951.14 722
11952.17 736
11953.20 728
11954.24 681
11955.27 711
11956.30 717
11957.34 706
11958.37 654
11959.40 703
11960.43 673
11961.47 640
11962.50 675
11963.53 600
11964.57 605
11965.60 620
11966.63 658
11967.67 683
11968.70 646
11969.73 625
11970.77 626
11971.80 603
11972.83 667
11973.87 622
11974.90 588
11975.93 621
11976.97 667
11978.00 641
11979.04 640
11980.07 586
11981.10 641
11982.14 683
11983.17 613
11984.21 622
11985.24 614
11986.27 647
11987.31 632
11988.34 673
11989.38 647
11990.41 618
11991.45 654
11992.48 650
11993.51 648
11994.55 634
11995.58 674
11996.62 596
11997.65 605
11998.69 627
11999.72 708
12000.76 615
12001.79 666
12002.83 594
12003.86 600
12004.90 677
12005.93 654
12006.97 622
12008.00 649
12009.04 619
12010.07 671
12011.11 632
12012.14 633
12013.18 684
12014.21 681
12015.25 643
12016.28 664
12017.32 645
12018.35 673
12019.39 735
12020.43 673
12021.46 640
12022.50 661
12023.53 679
12024.57 656
12025.60 695
12026.64 677
12027.68 620
12028.71 632
12029.75 672
12030.78 659
12031.82 674
12032.86 652
12033.89 676
12034.93 655
12035.97 629
12037.00 635
12038.04 659
12039.07 619
12040.11 678
12041.15 710
12042.18 626
12043.22 619
12044.26 681
12045.29 628
12046.33 628
12047.37 649
12048.40 633
12049.44 644
12050.48 609
12051.52 608
12052.55 565
12053.59 612
12054.63 666
12055.66 701
12056.70 695
12057.74 608
12058.78 620
12059.81 628
12060.85 637
12061.89 621
12062.92 685
12063.96 645
12065.00 612
12066.04 618
12067.07 623
12068.11 619
12069.15 601
12070.19 632
12071.23 625
12072.26 613
12073.30 612
12074.34 641
12075.38 620
12076.42 598
12077.45 621
12078.49 626
12079.53 626
12080.57 643
12081.61 657
12082.64 641
12083.68 624
12084.72 640
12085.76 651
12086.80 615
12087.84 679
12088.88 670
12089.91 664
12090.95 646
12091.99 658
12093.03 623
12094.07 664
12095.11 647
12096.15 596
12097.19 660
12098.22 654
12099.26 658
12100.30 681
12101.34 706
12102.38 707
12103.42 718
12104.46 748
12105.50 762
12106.54 711
12107.58 689
12108.62 694
12109.66 705
12110.70 698
12111.74 733
12112.78 623
12113.81 708
12114.85 621
12115.89 605
12116.93 610
12117.97 552
12119.01 542
12120.05 595
12121.09 584
12122.13 583
12123.17 618
12124.21 609
12125.25 549
12126.29 545
12127.33 536
12128.37 568
12129.42 558
12130.46 579
12131.50 587
12132.54 565
12133.58 530
12134.62 523
12135.66 596
12136.70 565
12137.74 566
12138.78 565
12139.82 546
12140.86 549
12141.90 585
12142.94 606
12143.98 556
12145.03 547
12146.07 505
12147.11 541
12148.15 495
12149.19 506
12150.23 526
12151.27 550
12152.31 516
12153.35 504
12154.40 543
12155.44 524
12156.48 597
12157.52 574
12158.56 484
12159.60 565
12160.65 551
12161.69 519
12162.73 513
12163.77 548
12164.81 574
12165.85 493
12166.90 521
12167.94 522
12168.98 527
12170.02 530
12171.06 559
12172.11 529
12173.15 535
12174.19 524
12175.23 518
12176.28 550
12177.32 501
12178.36 526
12179.40 541
12180.45 554
12181.49 523
12182.53 543
12183.57 563
12184.62 506
12185.66 500
12186.70 509
12187.74 491
12188.79 561
12189.83 568
12190.87 561
12191.92 566
12192.96 548
12194.00 535
12195.05 536
12196.09 539
12197.13 528
12198.18 543
12199.22 555
12200.26 502
12201.31 491
12202.35 499
12203.39 533
12204.44 501
12205.48 478
12206.52 543
12207.57 554
12208.61 522
12209.65 564
12210.70 539
12211.74 542
12212.79 519
12213.83 571
12214.87 533
12215.92 584
12216.96 550
12218.01 487
12219.05 526
12220.09 538
12221.14 617
12222.18 578
12223.23 538
12224.27 519
12225.32 557
12226.36 589
12227.41 548
12228.45 530
12229.49 548
12230.54 555
12231.58 555
12232.63 549
12233.67 567
12234.72 545
12235.76 545
12236.81 497
12237.85 525
12238.90 466
12239.94 499
12240.99 521
12242.03 528
12243.08 515
12244.12 546
12245.17 535
12246.21 598
12247.26 544
12248.31 461
12249.35 522
12250.40 558
12251.44 544
12252.49 529
12253.53 511
12254.58 471
12255.62 512
12256.67 554
12257.72 535
12258.76 569
12259.81 547
12260.85 523
12261.90 508
12262.95 503
12263.99 520
12265.04 522
12266.08 501
12267.13 525
12268.18 548
12269.22 581
12270.27 530
12271.32 531
12272.36 520
12273.41 484
12274.46 552
12275.50 502
12276.55 522
12277.60 515
12278.64 504
12279.69 474
12280.74 531
12281.78 555
12282.83 511
12283.88 555
12284.92 548
12285.97 489
12287.02 495
12288.07 510
12289.11 491
12290.16 486
12291.21 518
12292.25 478
12293.30 497
12294.35 498
12295.40 513
12296.44 468
12297.49 481
12298.54 499
12299.59 531
12300.63 483
12301.68 482
12302.73 485
12303.78 475
12304.83 488
12305.87 488
12306.92 490
12307.97 529
12309.02 500
12310.07 501
12311.11 487
12312.16 505
12313.21 493
12314.26 496
12315.31 526
12316.35 467
12317.40 498
12318.45 502
12319.50 499
12320.55 491
12321.60 494
12322.65 515
12323.69 555
12324.74 518
12325.79 445
12326.84 504
12327.89 491
12328.94 479
12329.99 464
12331.04 484
12332.09 468
12333.13 498
12334.18 519
12335.23 518
12336.28 498
12337.33 508
12338.38 473
12339.43 527
12340.48 478
12341.53 458
12342.58 482
12343.63 489
12344.68 466
12345.73 490
12346.78 492
12347.83 509
12348.88 530
12349.93 493
12350.98 567
12352.03 489
12353.07 486
12354.12 550
12355.17 545
12356.22 499
12357.28 561
12358.33 507
12359.38 520
12360.43 536
12361.48 466
12362.53 506
12363.58 532
12364.63 526
12365.68 513
12366.73 483
12367.78 510
12368.83 497
12369.88 569
12370.93 568
12371.98 553
12373.03 540
12374.08 557
12375.13 564
12376.18 539
12377.24 505
12378.29 522
12379.34 576
12380.39 547
12381.44 558
12382.49 540
12383.54 538
12384.59 546
12385.64 568
12386.70 555
12387.75 549
12388.80 544
12389.85 540
12390.90 543
12391.95 525
12393.00 554
12394.06 583
12395.11 570
12396.16 559
12397.21 502
12398.26 562
12399.32 546
12400.37 557
12401.42 557
12402.47 562
12403.52 564
12404.58 552
12405.63 547
12406.68 529
12407.73 523
12408.78 542
12409.84 587
12410.89 564
12411.94 608
12412.99 578
12414.05 540
12415.10 612
12416.15 563
12417.20 544
12418.26 572
12419.31 585
12420.36 572
12421.42 558
12422.47 555
12423.52 588
12424.57 524
12425.63 526
12426.68 582
12427.73 535
12428.79 528
12429.84 598
12430.89 632
12431.95 583
12433.00 564
12434.05 612
12435.11 609
12436.16 596
12437.21 651
12438.27 610
12439.32 573
12440.37 569
12441.43 571
12442.48 566
12443.54 579
12444.59 568
12445.64 576
12446.70 568
12447.75 582
12448.80 624
12449.86 579
12450.91 548
12451.97 560
12453.02 619
12454.08 641
12455.13 585
12456.18 626
12457.24 625
12458.29 619
12459.35 607
12460.40 618
12461.46 634
12462.51 633
12463.57 595
12464.62 659
12465.67 626
12466.73 612
12467.78 577
12468.84 639
12469.89 652
12470.95 623
12472.00 626
12473.06 637
12474.11 683
12475.17 727
12476.22 760
12477.28 758
12478.33 693
12479.39 708
12480.45 736
12481.50 739
12482.56 734
12483.61 786
12484.67 761
12485.72 798
12486.78 832
12487.83 863
12488.89 902
12489.95 911
12491.00 1079
12492.06 1101
12493.11 1119
12494.17 1308
12495.22 1480
12496.28 1487
12497.34 1586
12498.39 1582
12499.45 1595
12500.50 1638
12501.56 1465
12502.62 1278
12503.67 1296
12504.73 1082
12505.79 1009
12506.84 958
12507.90 864
12508.96 839
12510.01 886
12511.07 855
12512.13 799
12513.18 728
12514.24 704
12515.30 750
12516.35 748
12517.41 751
12518.47 760
12519.52 722
12520.58 699
12521.64 648
12522.70 649
12523.75 643
12524.81 665
12525.87 665
12526.92 735
12527.98 645
12529.04 658
12530.10 678
12531.15 701
12532.21 648
12533.27 633
12534.33 691
12535.38 664
12536.44 683
12537.50 669
12538.56 735
12539.62 681
12540.67 680
12541.73 648
12542.79 636
12543.85 588
12544.91 641
12545.96 636
12547.02 622
12548.08 568
12549.14 562
12550.20 604
12551.25 608
12552.31 640
12553.37 710
12554.43 677
12555.49 675
12556.55 660
12557.61 639
12558.66 635
12559.72 650
12560.78 640
12561.84 674
12562.90 674
12563.96 685
12565.02 689
12566.08 658
12567.14 648
12568.19 653
12569.25 707
12570.31 755
12571.37 746
12572.43 750
12573.49 788
12574.55 800
12575.61 831
12576.67 868
12577.73 838
12578.79 844
12579.85 841
12580.91 870
12581.97 853
12583.03 810
12584.09 841
12585.15 837
12586.20 742
12587.26 757
12588.32 733
12589.38 766
12590.44 789
12591.50 745
12592.56 732
12593.62 704
12594.69 793
12595.75 682
12596.81 786
12597.87 733
12598.93 753
12599.99 719
12601.05 705
12602.11 646
12603.17 678
12604.23 713
12605.29 681
12606.35 669
12607.41 647
12608.47 635
12609.53 618
12610.59 635
12611.65 584
12612.71 624
12613.78 624
12614.84 591
12615.90 617
12616.96 691
12618.02 611
12619.08 619
12620.14 596
12621.20 601
12622.27 631
12623.33 652
12624.39 658
12625.45 649
12626.51 584
12627.57 594
12628.63 609
12629.70 548
12630.76 586
12631.82 561
12632.88 578
12633.94 612
12635.00 574
12636.07 537
12637.13 562
12638.19 586
12639.25 557
12640.31 604
12641.38 544
12642.44 534
12643.50 553
12644.56 565
12645.63 593
12646.69 586
12647.75 602
12648.81 619
12649.88 639
12650.94 593
12652.00 594
12653.06 590
12654.13 676
12655.19 636
12656.25 646
12657.31 616
12658.38 651
12659.44 665
12660.50 677
12661.57 605
12662.63 615
12663.69 618
12664.76 552
12665.82 611
12666.88 603
12667.95 636
12669.01 648
12670.07 636
12671.14 596
12672.20 558
12673.26 579
12674.33 549
12675.39 563
12676.45 601
12677.52 583
12678.58 548
12679.64 542
12680.71 592
12681.77 567
12682.84 570
12683.90 571
12684.96 542
12686.03 587
12687.09 547
12688.16 517
12689.22 546
12690.28 509
12691.35 518
12692.41 551
12693.48 542
12694.54 538
12695.61 480
12696.67 514
12697.74 540
12698.80 569
12699.86 519
12700.93 550
12701.99 551
12703.06 558
12704.12 522
12705.19 491
12706.25 524
12707.32 534
12708.38 520
12709.45 586
12710.51 548
12711.58 502
12712.64 547
12713.71 523
12714.77 475
12715.84 495
12716.90 495
12717.97 536
12719.03 474
12720.10 472
12721.17 501
12722.23 571
12723.30 517
12724.36 560
12725.43 559
12726.49 545
12727.56 532
12728.63 542
12729.69 521
12730.76 557
12731.82 521
12732.89 541
12733.96 563
12735.02 511
12736.09 521
12737.15 501
12738.22 523
12739.29 522
12740.35 538
12741.42 602
12742.49 560
12743.55 503
12744.62 512
12745.68 503
12746.75 511
12747.82 509
12748.88 489
12749.95 518
12751.02 485
12752.09 480
12753.15 472
12754.22 478
12755.29 529
12756.35 491
12757.42 548
12758.49 474
12759.55 458
12760.62 474
12761.69 491
12762.76 477
12763.82 491
12764.89 494
12765.96 483
12767.03 491
12768.09 484
12769.16 431
12770.23 457
12771.30 446
12772.36 473
12773.43 494
12774.50 457
12775.57 478
12776.63 490
12777.70 493
12778.77 479
12779.84 464
12780.91 491
12781.97 527
12783.04 480
12784.11 478
12785.18 446
12786.25 463
12787.31 456
12788.38 508
12789.45 513
12790.52 496
12791.59 488
12792.66 479
12793.73 442
12794.79 436
12795.86 501
12796.93 482
12798.00 433
12799.07 478
12800.14 456
12801.21 470
12802.28 472
12803.34 463
12804.41 525
12805.48 499
12806.55 446
12807.62 448
12808.69 495
12809.76 485
12810.83 481
12811.90 484
12812.97 472
12814.04 493
12815.11 457
12816.18 494
12817.25 507
12818.31 518
12819.38 472
12820.45 485
12821.52 502
12822.59 485
12823.66 482
12824.73 479
12825.80 467
12826.87 477
12827.94 492
12829.01 463
12830.08 497
12831.15 467
12832.22 485
12833.29 465
12834.36 465
12835.43 503
12836.50 513
12837.57 455
12838.65 470
12839.72 442
12840.79 436
12841.86 449
12842.93 443
12844.00 440
12845.07 431
12846.14 466
12847.21 418
12848.28 424
12849.35 433
12850.42 476
12851.49 443
12852.57 448
12853.64 383
12854.71 437
12855.78 446
12856.85 455
12857.92 426
12858.99 420
12860.06 405
12861.13 450
12862.21 438
12863.28 466
12864.35 423
12865.42 434
12866.49 422
12867.56 392
12868.64 456
12869.71 441
12870.78 419
12871.85 436
12872.92 432
12874.00 394
12875.07 419
12876.14 467
12877.21 487
12878.28 428
12879.36 427
12880.43 405
12881.50 425
12882.57 454
12883.64 394
12884.72 422
12885.79 475
12886.86 437
12887.93 416
12889.01 418
12890.08 408
12891.15 447
12892.22 454
12893.30 474
12894.37 441
12895.44 443
12896.52 464
12897.59 430
12898.66 424
12899.73 452
12900.81 428
12901.88 406
12902.95 424
12904.03 432
12905.10 391
12906.17 411
12907.25 457
12908.32 466
12909.39 464
12910.47 443
12911.54 391
12912.61 410
12913.69 457
12914.76 419
12915.83 411
12916.91 389
12917.98 411
12919.06 428
12920.13 414
12921.20 415
12922.28 417
12923.35 435
12924.43 483
12925.50 471
12926.57 406
12927.65 409
12928.72 440
12929.80 464
12930.87 445
12931.95 468
12933.02 445
12934.09 481
12935.17 452
12936.24 402
12937.32 439
12938.39 419
12939.47 428
12940.54 470
12941.62 445
12942.69 419
12943.77 417
12944.84 430
12945.92 446
12946.99 388
12948.07 414
12949.14 447
12950.22 448
12951.29 430
12952.37 417
12953.44 433
12954.52 415
12955.59 434
12956.67 428
12957.74 426
12958.82 419
12959.89 462
12960.97 423
12962.04 415
12963.12 456
12964.20 449
12965.27 433
12966.35 438
12967.42 390
12968.50 397
12969.58 428
12970.65 447
12971.73 414
12972.80 392
12973.88 417
12974.96 425
12976.03 434
12977.11 409
12978.18 468
12979.26 405
12980.34 440
12981.41 422
12982.49 389
12983.57 412
12984.64 486
12985.72 503
12986.80 453
12987.87 421
12988.95 440
12990.03 411
12991.10 438
12992.18 477
12993.26 392
12994.33 457
12995.41 450
12996.49 440
12997.56 444
12998.64 454
12999.72 455
13000.80 472
13001.87 469
13002.95 444
13004.03 437
13005.11 472
13006.18 451
13007.26 449
13008.34 460
13009.42 453
13010.49 428
13011.57 490
13012.65 463
13013.73 470
13014.80 479
13015.88 482
13016.96 440
13018.04 463
13019.12 464
13020.19 440
13021.27 461
13022.35 449
13023.43 437
13024.51 464
13025.58 455
13026.66 459
13027.74 426
13028.82 438
13029.90 478
13030.98 446
13032.05 493
13033.13 507
13034.21 497
13035.29 457
13036.37 487
13037.45 479
13038.53 484
13039.61 493
13040.68 499
13041.76 473
13042.84 428
13043.92 450
13045.00 462
13046.08 475
13047.16 445
13048.24 405
13049.32 501
13050.40 518
13051.48 476
13052.55 507
13053.63 467
13054.71 456
13055.79 464
13056.87 505
13057.95 457
13059.03 440
13060.11 452
13061.19 457
13062.27 475
13063.35 478
13064.43 434
13065.51 461
13066.59 489
13067.67 445
13068.75 399
13069.83 421
13070.91 455
13071.99 450
13073.07 493
13074.15 464
13075.23 441
13076.31 491
13077.39 462
13078.47 455
13079.55 481
13080.63 443
13081.71 437
13082.79 434
13083.88 434
13084.96 491
13086.04 467
13087.12 465
13088.20 454
13089.28 466
13090.36 484
13091.44 443
13092.52 429
13093.60 434
13094.68 456
13095.77 420
13096.85 421
13097.93 426
13099.01 436
13100.09 458
13101.17 435
13102.25 437
13103.34 427
13104.42 427
13105.50 447
13106.58 443
13107.66 440
13108.74 445
13109.82 411
13110.91 479
13111.99 445
13113.07 410
13114.15 450
13115.23 505
13116.32 443
13117.40 465
13118.48 434
13119.56 451
13120.64 459
13121.73 416
13122.81 428
13123.89 437
13124.97 477
13126.06 456
13127.14 429
13128.22 429
13129.30 467
13130.39 456
13131.47 430
13132.55 452
13133.63 425
13134.72 476
13135.80 427
13136.88 443
13137.97 382
13139.05 404
13140.13 424
13141.21 467
13142.30 430
13143.38 448
13144.46 435
13145.55 458
13146.63 426
13147.71 406
13148.80 437
13149.88 478
13150.96 465
13152.05 443
13153.13 451
13154.21 431
13155.30 428
13156.38 413
13157.47 385
13158.55 407
13159.63 456
13160.72 418
13161.80 430
13162.88 443
13163.97 467
13165.05 492
13166.14 418
13167.22 436
13168.31 431
13169.39 434
13170.47 441
13171.56 463
13172.64 407
13173.73 435
13174.81 465
13175.90 482
13176.98 465
13178.06 450
13179.15 472
13180.23 411
13181.32 430
13182.40 429
13183.49 455
13184.57 445
13185.66 449
13186.74 422
13187.83 446
13188.91 476
13190.00 471
13191.08 439
13192.17 411
13193.25 423
13194.34 496
13195.42 442
13196.51 443
13197.59 416
13198.68 457
13199.77 422
13200.85 416
13201.94 448
13203.02 435
13204.11 424
13205.19 435
13206.28 487
13207.36 433
13208.45 433
13209.54 451
13210.62 424
13211.71 450
13212.79 446
13213.88 425
13214.97 460
13216.05 377
13217.14 411
13218.22 424
13219.31 425
13220.40 416
13221.48 487
13222.57 465
13223.66 464
13224.74 452
13225.83 496
13226.92 470
13228.00 498
13229.09 452
13230.18 464
13231.26 458
13232.35 445
13233.44 418
13234.52 435
13235.61 488
13236.70 500
13237.78 483
13238.87 414
13239.96 432
13241.05 476
13242.13 422
13243.22 462
13244.31 454
13245.39 460
13246.48 427
13247.57 419
13248.66 443
13249.74 422
13250.83 433
13251.92 468
13253.01 447
13254.10 480
13255.18 477
13256.27 467
13257.36 484
13258.45 435
13259.53 444
13260.62 453
13261.71 537
13262.80 485
13263.89 438
13264.97 460
13266.06 484
13267.15 416
13268.24 436
13269.33 438
13270.42 499
13271.50 516
13272.59 471
13273.68 477
13274.77 470
13275.86 476
13276.95 502
13278.04 479
13279.12 427
13280.21 505
13281.30 506
13282.39 485
13283.48 465
13284.57 528
13285.66 530
13286.75 547
13287.84 526
13288.93 501
13290.01 465
13291.10 480
13292.19 522
13293.28 512
13294.37 534
13295.46 478
13296.55 520
13297.64 548
13298.73 523
13299.82 540
13300.91 537
13302.00 522
13303.09 573
13304.18 554
13305.27 551
13306.36 596
13307.45 576
13308.54 557
13309.63 537
13310.72 535
13311.81 548
13312.90 550
13313.99 544
13315.08 587
13316.17 547
13317.26 598
13318.35 595
13319.44 608
13320.53 563
13321.62 588
13322.71 609
13323.80 580
13324.89 580
13325.98 565
13327.07 565
13328.16 588
13329.25 541
13330.35 555
13331.44 580
13332.53 595
13333.62 613
13334.71 594
13335.80 586
13336.89 567
13337.98 571
13339.07 576
13340.16 563
13341.26 611
13342.35 537
13343.44 578
13344.53 542
13345.62 569
13346.71 593
13347.80 603
13348.90 572
13349.99 576
13351.08 594
13352.17 630
13353.26 581
13354.36 597
13355.45 577
13356.54 568
13357.63 584
13358.72 590
13359.81 623
13360.91 550
13362.00 637
13363.09 605
13364.18 659
13365.28 640
13366.37 605
13367.46 596
13368.55 640
13369.65 626
13370.74 670
13371.83 685
13372.92 682
13374.02 662
13375.11 647
13376.20 672
13377.29 593
13378.39 662
13379.48 694
13380.57 672
13381.67 641
13382.76 593
13383.85 580
13384.94 552
13386.04 551
13387.13 519
13388.22 593
13389.32 570
13390.41 547
13391.50 516
13392.60 564
13393.69 574
13394.78 562
13395.88 549
13396.97 568
13398.06 543
13399.16 537
13400.25 568
13401.35 555
13402.44 507
13403.53 507
13404.63 536
13405.72 518
13406.82 518
13407.91 490
13409.00 504
13410.10 539
13411.19 569
13412.29 577
13413.38 571
13414.47 557
13415.57 535
13416.66 499
13417.76 473
13418.85 548
13419.95 561
13421.04 540
13422.14 507
13423.23 580
13424.33 538
13425.42 568
13426.51 596
13427.61 499
13428.70 515
13429.80 565
13430.89 578
13431.99 507
13433.08 509
13434.18 489
13435.27 509
13436.37 512
13437.46 560
13438.56 585
13439.66 526
13440.75 526
13441.85 525
13442.94 522
13444.04 554
13445.13 534
13446.23 527
13447.32 581
13448.42 573
13449.52 573
13450.61 577
13451.71 589
13452.80 557
13453.90 604
13454.99 560
13456.09 584
13457.19 566
13458.28 603
13459.38 595
13460.48 575
13461.57 550
13462.67 579
13463.76 612
13464.86 585
13465.96 550
13467.05 570
13468.15 603
13469.25 602
13470.34 604
13471.44 607
13472.54 616
13473.63 600
13474.73 656
13475.83 574
13476.92 540
13478.02 559
13479.12 616
13480.21 636
13481.31 637
13482.41 595
13483.50 636
13484.60 626
13485.70 651
13486.80 635
13487.89 588
13488.99 649
13490.09 639
13491.19 649
13492.28 649
13493.38 670
13494.48 637
13495.58 698
13496.67 670
13497.77 650
13498.87 712
13499.97 763
13501.06 731
13502.16 691
13503.26 684
13504.36 704
13505.46 768
13506.55 742
13507.65 731
13508.75 688
13509.85 707
13510.95 718
13512.05 683
13513.14 576
13514.24 627
13515.34 603
13516.44 607
13517.54 592
13518.64 562
13519.73 572
13520.83 570
13521.93 577
13523.03 621
13524.13 655
13525.23 609
13526.33 591
13527.43 556
13528.53 576
13529.62 586
13530.72 528
13531.82 559
13532.92 601
13534.02 565
13535.12 557
13536.22 546
13537.32 516
13538.42 522
13539.52 496
13540.62 551
13541.72 572
13542.82 558
13543.92 555
13545.01 579
13546.11 556
13547.21 557
13548.31 575
13549.41 510
13550.51 545
13551.61 542
13552.71 543
13553.81 513
13554.91 551
13556.01 504
13557.11 528
13558.21 523
13559.31 524
13560.41 530
13561.51 481
13562.61 508
13563.72 512
13564.82 492
13565.92 501
13567.02 490
13568.12 536
13569.22 553
13570.32 475
13571.42 545
13572.52 532
13573.62 525
13574.72 498
13575.82 518
13576.92 504
13578.02 554
13579.13 517
13580.23 500
13581.33 491
13582.43 504
13583.53 493
13584.63 522
13585.73 526
13586.83 495
13587.94 517
13589.04 503
13590.14 546
13591.24 503
13592.34 491
13593.44 534
13594.54 571
13595.65 490
13596.75 528
13597.85 536
13598.95 540
13600.05 482
13601.16 601
13602.26 519
13603.36 522
13604.46 554
13605.56 530
13606.67 527
13607.77 495
13608.87 500
13609.97 527
13611.07 503
13612.18 509
13613.28 534
13614.38 518
13615.48 533
13616.59 515
13617.69 554
13618.79 520
13619.89 531
13621.00 561
13622.10 503
13623.20 509
13624.31 494
13625.41 499
13626.51 502
13627.61 577
13628.72 500
13629.82 509
13630.92 515
13632.03 526
13633.13 540
13634.23 498
13635.34 514
13636.44 535
13637.54 529
13638.65 523
13639.75 553
13640.85 515
13641.96 534
13643.06 505
13644.16 525
13645.27 497
13646.37 554
13647.48 516
13648.58 541
13649.68 494
13650.79 485
13651.89 526
13653.00 503
13654.10 515
13655.20 467
13656.31 510
13657.41 552
13658.52 478
13659.62 478
13660.72 522
13661.83 494
13662.93 530
13664.04 483
13665.14 463
13666.25 546
13667.35 488
13668.46 493
13669.56 521
13670.67 521
13671.77 510
13672.88 503
13673.98 513
13675.09 505
13676.19 480
13677.30 549
13678.40 475
13679.51 470
13680.61 508
13681.72 472
13682.82 496
13683.93 508
13685.03 513
13686.14 478
13687.24 498
13688.35 515
13689.45 505
13690.56 512
13691.66 501
13692.77 503
13693.88 549
13694.98 498
13696.09 553
13697.19 511
13698.30 550
13699.40 532
13700.51 483
13701.62 501
13702.72 543
13703.83 552
13704.93 508
13706.04 507
13707.15 513
13708.25 552
13709.36 545
13710.47 520
13711.57 518
13712.68 568
13713.79 565
13714.89 552
13716.00 544
13717.11 559
13718.21 599
13719.32 569
13720.43 529
13721.53 541
13722.64 560
13723.75 537
13724.85 538
13725.96 560
13727.07 550
13728.17 565
13729.28 583
13730.39 577
13731.50 579
13732.60 634
13733.71 565
13734.82 552
13735.92 580
13737.03 601
13738.14 641
13739.25 634
13740.35 617
13741.46 583
13742.57 553
13743.68 611
13744.79 633
13745.89 628
13747.00 610
13748.11 615
13749.22 636
13750.32 646
13751.43 645
13752.54 647
13753.65 642
13754.76 697
13755.87 644
13756.97 625
13758.08 673
13759.19 726
13760.30 685
13761.41 778
13762.52 742
13763.62 704
13764.73 736
13765.84 732
13766.95 765
13768.06 754
13769.17 811
13770.28 783
13771.38 838
13772.49 946
13773.60 919
13774.71 913
13775.82 945
13776.93 952
13778.04 882
13779.15 912
13780.26 960
13781.37 946
13782.48 874
13783.58 768
13784.69 770
13785.80 778
13786.91 748
13788.02 706
13789.13 709
13790.24 671
13791.35 645
13792.46 646
13793.57 660
13794.68 626
13795.79 628
13796.90 630
13798.01 626
13799.12 685
13800.23 658
13801.34 694
13802.45 665
13803.56 589
13804.67 602
13805.78 547
13806.89 635
13808.00 627
13809.11 626
13810.22 626
13811.33 603
13812.44 621
13813.55 595
13814.66 598
13815.77 570
13816.88 599
13818.00 583
13819.11 551
13820.22 615
13821.33 644
13822.44 595
13823.55 553
13824.66 577
13825.77 579
13826.88 569
13827.99 535
13829.10 602
13830.22 549
13831.33 566
13832.44 564
13833.55 555
13834.66 557
13835.77 582
13836.88 547
13838.00 577
13839.11 558
13840.22 577
13841.33 533
13842.44 584
13843.55 560
13844.67 567
13845.78 590
13846.89 604
13848.00 633
13849.11 616
13850.23 547
13851.34 526
13852.45 566
13853.56 609
13854.67 595
13855.79 539
13856.90 582
13858.01 595
13859.12 643
13860.24 616
13861.35 622
13862.46 630
13863.57 613
13864.69 668
13865.80 633
13866.91 680
13868.02 671
13869.14 698
13870.25 660
13871.36 625
13872.47 666
13873.59 679
13874.70 618
13875.81 635
13876.93 656
13878.04 609
13879.15 634
13880.27 610
13881.38 647
13882.49 593
13883.61 613
13884.72 576
13885.83 610
13886.95 606
13888.06 614
13889.17 611
13890.29 591
13891.40 574
13892.51 568
13893.63 567
13894.74 586
13895.86 589
13896.97 607
13898.08 573
13899.20 584
13900.31 610
13901.43 580
13902.54 632
13903.65 560
13904.77 566
13905.88 594
13907.00 552
13908.11 606
13909.23 561
13910.34 607
13911.45 606
13912.57 614
13913.68 567
13914.80 583
13915.91 597
13917.03 556
13918.14 562
13919.26 540
13920.37 551
13921.49 577
13922.60 572
13923.72 556
13924.83 570
13925.95 601
13927.06 547
13928.18 550
13929.29 628
13930.41 593
13931.52 593
13932.64 627
13933.75 598
13934.87 525
13935.98 548
13937.10 546
13938.21 577
13939.33 518
13940.45 524
13941.56 490
13942.68 511
13943.79 550
13944.91 590
13946.03 518
13947.14 536
13948.26 567
13949.37 565
13950.49 609
13951.60 516
13952.72 539
13953.84 558
13954.95 563
13956.07 544
13957.19 512
13958.30 559
13959.42 491
13960.54 528
13961.65 502
13962.77 540
13963.88 513
13965.00 508
13966.12 541
13967.23 531
13968.35 531
13969.47 546
13970.59 489
13971.70 541
13972.82 561
13973.94 494
13975.05 464
13976.17 477
13977.29 512
13978.40 511
13979.52 544
13980.64 529
13981.76 516
13982.87 486
13983.99 548
13985.11 536
13986.23 511
13987.34 504
13988.46 554
13989.58 513
13990.70 508
13991.81 531
13992.93 497
13994.05 504
13995.17 545
13996.29 541
13997.40 530
13998.52 542
13999.64 577
14000.76 570
14001.88 531
14002.99 547
14004.11 580
14005.23 579
14006.35 524
14007.47 483
14008.58 568
14009.70 597
14010.82 559
14011.94 525
14013.06 545
14014.18 572
14015.30 552
14016.41 532
14017.53 531
14018.65 561
14019.77 585
14020.89 588
14022.01 557
14023.13 614
14024.25 605
14025.37 609
14026.48 618
14027.60 557
14028.72 580
14029.84 582
14030.96 564
14032.08 585
14033.20 567
14034.32 621
14035.44 571
14036.56 587
14037.68 537
14038.80 569
14039.92 574
14041.04 520
14042.16 506
14043.28 518
14044.40 558
14045.52 518
14046.64 553
14047.76 538
14048.88 503
14050.00 501
14051.12 537
14052.24 496
14053.36 507
14054.48 554
14055.60 580
14056.72 522
14057.84 513
14058.96 542
14060.08 506
14061.20 567
14062.32 560
14063.44 542
14064.56 552
14065.68 541
14066.80 541
14067.92 559
14069.04 542
14070.16 534
14071.28 524
14072.41 525
14073.53 576
14074.65 567
14075.77 585
14076.89 570
14078.01 548
14079.13 569
14080.25 578
14081.37 561
14082.50 598
14083.62 593
14084.74 611
14085.86 646
14086.98 662
14088.10 620
14089.23 617
14090.35 622
14091.47 649
14092.59 631
14093.71 601
14094.83 654
14095.96 628
14097.08 677
14098.20 656
14099.32 619
14100.44 671
14101.57 668
14102.69 657
14103.81 666
14104.93 661
14106.05 644
14107.18 627
14108.30 668
14109.42 591
14110.54 609
14111.67 624
14112.79 616
14113.91 571
14115.03 537
14116.16 552
14117.28 542
14118.40 509
14119.53 509
14120.65 544
14121.77 547
14122.89 517
14124.02 549
14125.14 539
14126.26 507
14127.39 485
14128.51 492
14129.63 505
14130.76 479
14131.88 487
14133.00 461
14134.13 497
14135.25 521
14136.37 476
14137.50 457
14138.62 464
14139.74 489
14140.87 462
14141.99 449
14143.11 453
14144.24 497
14145.36 461
14146.49 466
14147.61 450
14148.73 500
14149.86 437
14150.98 439
14152.11 453
14153.23 467
14154.35 468
14155.48 476
14156.60 519
14157.73 511
14158.85 475
14159.98 506
14161.10 493
14162.23 510
14163.35 470
14164.47 462
14165.60 509
14166.72 510
14167.85 437
14168.97 486
14170.10 447
14171.22 459
14172.35 448
14173.47 432
14174.60 424
14175.72 451
14176.85 463
14177.97 523
14179.10 523
14180.22 492
14181.35 495
14182.47 459
14183.60 464
14184.72 440
14185.85 428
14186.98 378
14188.10 457
14189.23 446
14190.35 475
14191.48 446
14192.60 449
14193.73 501
14194.86 441
14195.98 436
14197.11 449
14198.23 430
14199.36 446
14200.49 452
14201.61 422
14202.74 425
14203.86 435
14204.99 454
14206.12 427
14207.24 427
14208.37 445
14209.50 421
14210.62 430
14211.75 412
14212.87 437
14214.00 394
14215.13 422
14216.25 421
14217.38 429
14218.51 403
14219.63 419
14220.76 435
14221.89 423
14223.02 407
14224.14 419
14225.27 423
14226.40 433
14227.52 383
14228.65 396
14229.78 425
14230.91 395
14232.03 403
14233.16 425
14234.29 415
14235.41 420
14236.54 431
14237.67 418
14238.80 414
14239.92 406
14241.05 434
14242.18 382
14243.31 373
14244.44 435
14245.56 386
14246.69 398
14247.82 418
14248.95 445
14250.08 418
14251.20 409
14252.33 439
14253.46 429
14254.59 456
14255.72 409
14256.84 445
14257.97 472
14259.10 387
14260.23 389
14261.36 391
14262.49 449
14263.62 445
14264.74 443
14265.87 452
14267.00 383
14268.13 415
14269.26 414
14270.39 384
14271.52 364
14272.65 394
14273.77 378
14274.90 394
14276.03 419
14277.16 405
14278.29 381
14279.42 400
14280.55 441
14281.68 410
14282.81 352
14283.94 405
14285.07 354
14286.20 368
14287.33 379
14288.45 334
14289.58 384
14290.71 386
14291.84 403
14292.97 399
14294.10 365
14295.23 340
14296.36 364
14297.49 351
14298.62 349
14299.75 401
14300.88 381
14302.01 379
14303.14 378
14304.27 349
14305.40 407
14306.53 387
14307.66 362
14308.79 371
14309.92 320
14311.05 390
14312.19 358
14313.32 369
14314.45 323
14315.58 364
14316.71 358
14317.84 371
14318.97 365
14320.10 361
14321.23 362
14322.36 373
14323.49 331
14324.62 345
14325.75 378
14326.89 362
14328.02 342
14329.15 363
14330.28 354
14331.41 342
14332.54 383
14333.67 378
14334.80 361
14335.94 379
14337.07 322
14338.20 335
14339.33 357
14340.46 373
14341.59 419
14342.73 352
14343.86 361
14344.99 366
14346.12 362
14347.25 376
14348.38 333
14349.52 366
14350.65 354
14351.78 378
14352.91 352
14354.04 328
14355.18 363
14356.31 361
14357.44 371
14358.57 395
14359.71 354
14360.84 342
14361.97 337
14363.10 350
14364.24 332
14365.37 342
14366.50 331
14367.63 360
14368.77 390
14369.90 370
14371.03 330
14372.16 337
14373.30 350
14374.43 335
14375.56 342
14376.70 343
14377.83 341
14378.96 353
14380.10 355
14381.23 315
14382.36 362
14383.50 375
14384.63 362
14385.76 341
14386.90 326
14388.03 327
14389.16 329
14390.30 364
14391.43 347
14392.56 303
14393.70 365
14394.83 355
14395.97 322
14397.10 308
14398.23 301
14399.37 350
14400.50 351
14401.63 376
14402.77 365
14403.90 357
14405.04 329
14406.17 355
14407.31 386
14408.44 358
14409.57 303
14410.71 349
14411.84 334
14412.98 374
14414.11 326
14415.25 338
14416.38 324
14417.52 331
14418.65 345
14419.79 327
14420.92 326
14422.05 313
14423.19 323
14424.32 325
14425.46 333
14426.59 340
14427.73 371
14428.86 337
14430.00 319
14431.14 328
14432.27 319
14433.41 356
14434.54 327
14435.68 351
14436.81 376
14437.95 349
14439.08 338
14440.22 324
14441.35 359
14442.49 337
14443.63 350
14444.76 335
14445.90 333
14447.03 313
14448.17 343
14449.30 363
14450.44 372
14451.58 354
14452.71 335
14453.85 360
14454.98 370
14456.12 328
14457.26 330
14458.39 342
14459.53 375
14460.67 371
14461.80 357
14462.94 324
14464.08 358
14465.21 365
14466.35 368
14467.48 408
14468.62 347
14469.76 374
14470.90 374
14472.03 363
14473.17 373
14474.31 373
14475.44 355
14476.58 384
14477.72 392
14478.85 377
14479.99 363
14481.13 346
14482.27 377
14483.40 358
14484.54 363
14485.68 379
14486.81 378
14487.95 324
14489.09 390
14490.23 412
14491.36 351
14492.50 350
14493.64 334
14494.78 330
14495.92 379
14497.05 362
14498.19 355
14499.33 355
14500.47 372
14501.60 350
14502.74 365
14503.88 337
14505.02 335
14506.16 313
14507.30 337
14508.43 333
14509.57 320
14510.71 314
14511.85 335
14512.99 313
14514.13 348
14515.26 337
14516.40 365
14517.54 312
14518.68 331
14519.82 362
14520.96 358
14522.10 300
14523.23 302
14524.37 315
14525.51 307
14526.65 344
14527.79 301
14528.93 318
14530.07 326
14531.21 348
14532.35 328
14533.49 340
14534.63 295
14535.76 311
14536.90 303
14538.04 331
14539.18 336
14540.32 348
14541.46 333
14542.60 340
14543.74 390
14544.88 357
14546.02 338
14547.16 357
14548.30 318
14549.44 346
14550.58 332
14551.72 348
14552.86 368
14554.00 359
14555.14 314
14556.28 365
14557.42 339
14558.56 323
14559.70 360
14560.84 359
14561.98 369
14563.12 361
14564.26 346
14565.40 335
14566.54 322
14567.68 317
14568.82 353
14569.96 327
14571.11 311
14572.25 322
14573.39 335
14574.53 308
14575.67 322
14576.81 352
14577.95 313
14579.09 312
14580.23 321
14581.37 338
14582.52 364
14583.66 369
14584.80 349
14585.94 332
14587.08 330
14588.22 346
14589.36 362
14590.50 341
14591.65 324
14592.79 336
14593.93 324
14595.07 335
14596.21 351
14597.35 325
14598.50 347
14599.64 332
14600.78 334
14601.92 334
14603.06 342
14604.21 355
14605.35 385
14606.49 333
14607.63 301
14608.77 361
14609.92 336
14611.06 339
14612.20 373
14613.34 359
14614.49 366
14615.63 391
14616.77 361
14617.91 365
14619.06 345
14620.20 343
14621.34 381
14622.48 356
14623.63 344
14624.77 396
14625.91 388
14627.06 385
14628.20 383
14629.34 410
14630.48 407
14631.63 410
14632.77 432
14633.91 416
14635.06 374
14636.20 399
14637.34 429
14638.49 425
14639.63 452
14640.77 389
14641.92 417
14643.06 422
14644.20 403
14645.35 428
14646.49 422
14647.64 395
14648.78 396
14649.92 424
14651.07 370
14652.21 362
14653.35 403
14654.50 394
14655.64 363
14656.79 386
14657.93 357
14659.07 325
14660.22 334
14661.36 327
14662.51 349
14663.65 344
14664.80 410
14665.94 351
14667.09 361
14668.23 400
14669.37 364
14670.52 347
14671.66 365
14672.81 323
14673.95 352
14675.10 359
14676.24 364
14677.39 352
14678.53 361
14679.68 318
14680.82 362
14681.97 371
14683.11 325
14684.26 342
14685.40 358
14686.55 375
14687.69 353
14688.84 314
14689.98 337
14691.13 327
14692.27 361
14693.42 346
14694.57 302
14695.71 315
14696.86 301
14698.00 315
14699.15 299
14700.29 311
14701.44 336
14702.59 349
14703.73 339
14704.88 300
14706.02 322
14707.17 319
14708.32 320
14709.46 302
14710.61 350
14711.75 383
14712.90 334
14714.05 334
14715.19 288
14716.34 264
14717.49 306
14718.63 330
14719.78 308
14720.93 335
14722.07 329
14723.22 322
14724.37 336
14725.51 343
14726.66 343
14727.81 336
14728.95 344
14730.10 317
14731.25 311
14732.39 334
14733.54 299
14734.69 322
14735.84 308
14736.98 303
14738.13 331
14739.28 332
14740.42 320
14741.57 335
14742.72 345
14743.87 322
14745.01 316
14746.16 318
14747.31 362
14748.46 326
14749.61 327
14750.75 296
14751.90 300
14753.05 332
14754.20 331
14755.34 325
14756.49 330
14757.64 317
14758.79 295
14759.94 335
14761.08 315
14762.23 349
14763.38 372
14764.53 343
14765.68 327
14766.83 347
14767.97 361
14769.12 321
14770.27 332
14771.42 301
14772.57 312
14773.72 327
14774.87 339
14776.01 321
14777.16 323
14778.31 327
14779.46 338
14780.61 357
14781.76 334
14782.91 332
14784.06 329
14785.21 344
14786.36 351
14787.50 361
14788.65 342
14789.80 357
14790.95 392
14792.10 364
14793.25 355
14794.40 368
14795.55 382
14796.70 380
14797.85 367
14799.00 372
14800.15 383
14801.30 401
14802.45 378
14803.60 375
14804.75 391
14805.90 399
14807.05 377
14808.20 379
14809.35 380
14810.50 360
14811.65 398
14812.80 429
14813.95 407
14815.10 370
14816.25 402
14817.40 369
14818.55 387
14819.70 354
14820.85 342
14822.00 350
14823.15 329
14824.30 354
14825.45 342
14826.60 354
14827.75 352
14828.91 339
14830.06 349
14831.21 354
14832.36 324
14833.51 341
14834.66 312
14835.81 340
14836.96 316
14838.11 316
14839.26 310
14840.42 308
14841.57 330
14842.72 308
14843.87 297
14845.02 296
14846.17 287
14847.32 319
14848.48 307
14849.63 309
14850.78 290
14851.93 302
14853.08 333
14854.23 295
14855.39 302
14856.54 261
14857.69 309
14858.84 306
14859.99 292
14861.15 274
14862.30 280
14863.45 287
14864.60 280
14865.75 287
14866.91 291
14868.06 340
14869.21 306
14870.36 272
14871.52 294
14872.67 340
14873.82 340
14874.97 282
14876.13 282
14877.28 304
14878.43 288
14879.59 281
14880.74 311
14881.89 312
14883.04 290
14884.20 288
14885.35 279
14886.50 260
14887.66 269
14888.81 268
14889.96 294
14891.12 275
14892.27 296
14893.42 307
14894.58 275
14895.73 289
14896.88 281
14898.04 315
14899.19 320
14900.34 266
14901.50 254
14902.65 267
14903.80 286
14904.96 282
14906.11 282
14907.27 277
14908.42 268
14909.57 286
14910.73 289
14911.88 301
14913.04 302
14914.19 263
14915.34 293
14916.50 284
14917.65 266
14918.81 286
14919.96 292
14921.11 314
14922.27 287
14923.42 310
14924.58 296
14925.73 284
14926.89 301
14928.04 278
14929.20 298
14930.35 265
14931.51 274
14932.66 270
14933.82 266
14934.97 279
14936.13 262
14937.28 313
14938.44 272
14939.59 273
14940.75 258
14941.90 263
14943.06 270
14944.21 335
14945.37 289
14946.52 287
14947.68 294
14948.83 291
14949.99 283
14951.14 288
14952.30 289
14953.46 288
14954.61 309
14955.77 338
14956.92 302
14958.08 301
14959.24 261
14960.39 271
14961.55 318
14962.70 303
14963.86 288
14965.02 300
14966.17 307
14967.33 304
14968.48 259
14969.64 264
14970.80 261
14971.95 270
14973.11 268
14974.27 275
14975.42 259
14976.58 304
14977.74 294
14978.89 291
14980.05 259
14981.21 260
14982.36 260
14983.52 285
14984.68 265
14985.83 284
14986.99 265
14988.15 253
14989.30 238
14990.46 266
14991.62 292
14992.77 312
14993.93 277
14995.09 264
14996.25 250
14997.40 264
14998.56 277
14999.72 322
15000.88 293
15002.03 293
15003.19 282
15004.35 281
15005.51 293
15006.66 276
15007.82 292
15008.98 274
15010.14 252
15011.30 258
15012.45 265
15013.61 285
15014.77 269
15015.93 280
15017.09 282
15018.24 276
15019.40 277
15020.56 269
15021.72 254
15022.88 258
15024.04 260
15025.19 275
15026.35 264
15027.51 291
15028.67 286
15029.83 292
15030.99 253
15032.15 270
15033.30 281
15034.46 252
15035.62 241
15036.78 266
15037.94 277
15039.10 281
15040.26 267
15041.42 241
15042.58 266
15043.73 277
15044.89 228
15046.05 253
15047.21 241
15048.37 264
15049.53 260
15050.69 256
15051.85 271
15053.01 262
15054.17 261
15055.33 254
15056.49 259
15057.65 262
15058.81 260
15059.97 264
15061.13 268
15062.29 247
15063.45 256
15064.61 253
15065.77 256
15066.93 225
15068.09 254
15069.25 300
15070.41 272
15071.57 257
15072.73 248
15073.89 242
15075.05 288
15076.21 251
15077.37 272
15078.53 271
15079.69 243
15080.85 224
15082.01 262
15083.17 258
15084.33 236
15085.49 244
15086.65 285
15087.82 246
15088.98 263
15090.14 268
15091.30 290
15092.46 281
15093.62 249
15094.78 248
15095.94 263
15097.10 267
15098.27 294
15099.43 206
15100.59 224
15101.75 241
15102.91 251
15104.07 256
15105.23 269
15106.40 290
15107.56 287
15108.72 249
15109.88 262
15111.04 251
15112.20 263
15113.37 250
15114.53 251
15115.69 303
15116.85 244
15118.01 285
15119.18 259
15120.34 238
15121.50 269
15122.66 288
15123.82 268
15124.99 307
15126.15 281
15127.31 270
15128.47 266
15129.64 252
15130.80 249
15131.96 264
15133.12 285
15134.29 291
15135.45 242
15136.61 260
15137.77 243
15138.94 226
15140.10 255
15141.26 268
15142.43 242
15143.59 226
15144.75 253
15145.92 227
15147.08 241
15148.24 223
15149.41 242
15150.57 265
15151.73 268
15152.90 266
15154.06 255
15155.22 247
15156.39 257
15157.55 282
15158.71 237
15159.88 259
15161.04 236
15162.20 274
15163.37 253
15164.53 284
15165.70 254
15166.86 230
15168.02 289
15169.19 280
15170.35 294
15171.52 268
15172.68 282
15173.84 271
15175.01 250
15176.17 259
15177.34 235
15178.50 291
15179.66 286
15180.83 265
15181.99 240
15183.16 263
15184.32 271
15185.49 255
15186.65 279
15187.82 280
15188.98 271
15190.15 273
15191.31 260
15192.48 251
15193.64 217
15194.81 232
15195.97 241
15197.14 253
15198.30 240
15199.47 272
15200.63 255
15201.80 273
15202.96 268
15204.13 299
15205.29 262
15206.46 247
15207.62 280
15208.79 269
15209.96 244
15211.12 260
15212.29 321
15213.45 292
15214.62 283
15215.78 261
15216.95 254
15218.12 284
15219.28 277
15220.45 269
15221.61 269
15222.78 286
15223.95 300
15225.11 287
15226.28 280
15227.44 273
15228.61 262
15229.78 318
15230.94 266
15232.11 317
15233.28 296
15234.44 323
15235.61 299
15236.78 273
15237.94 265
15239.11 289
15240.28 294
15241.44 278
15242.61 274
15243.78 281
15244.94 297
15246.11 295
15247.28 260
15248.44 289
15249.61 278
15250.78 268
15251.95 257
15253.11 242
15254.28 280
15255.45 294
15256.61 264
15257.78 241
15258.95 263
15260.12 263
15261.28 242
15262.45 263
15263.62 266
15264.79 255
15265.95 263
15267.12 260
15268.29 245
15269.46 243
15270.63 252
15271.79 273
15272.96 254
15274.13 233
15275.30 229
15276.47 272
15277.63 251
15278.80 233
15279.97 253
15281.14 246
15282.31 249
15283.48 265
15284.64 238
15285.81 243
15286.98 281
15288.15 255
15289.32 241
15290.49 229
15291.66 260
15292.82 257
15293.99 252
15295.16 259
15296.33 226
15297.50 245
15298.67 271
15299.84 264
15301.01 274
15302.18 258
15303.35 249
15304.51 224
15305.68 234
15306.85 238
15308.02 241
15309.19 267
15310.36 244
15311.53 266
15312.70 243
15313.87 263
15315.04 263
15316.21 269
15317.38 272
15318.55 253
15319.72 269
15320.89 259
15322.06 237
15323.23 234
15324.40 258
15325.57 274
15326.74 246
15327.91 249
15329.08 272
15330.25 247
15331.42 233
15332.59 230
15333.76 260
15334.93 268
15336.10 264
15337.27 268
15338.44 237
15339.61 241
15340.78 266
15341.95 261
15343.12 275
15344.29 257
15345.47 234
15346.64 251
15347.81 224
15348.98 218
15350.15 249
15351.32 213
15352.49 223
15353.66 251
15354.83 234
15356.00 240
15357.18 246
15358.35 243
15359.52 250
15360.69 232
15361.86 238
15363.03 268
15364.20 241
15365.38 242
15366.55 214
15367.72 255
15368.89 257
15370.06 246
15371.23 240
15372.41 243
15373.58 225
15374.75 247
15375.92 241
15377.09 236
15378.26 236
15379.44 261
15380.61 253
15381.78 237
15382.95 254
15384.13 244
15385.30 227
15386.47 245
15387.64 262
15388.82 247
15389.99 266
15391.16 263
15392.33 267
15393.51 234
15394.68 241
15395.85 236
15397.02 237
15398.20 248
15399.37 240
15400.54 240
15401.71 255
15402.89 243
15404.06 258
15405.23 269
15406.41 270
15407.58 251
15408.75 235
15409.93 287
15411.10 259
15412.27 227
15413.45 238
15414.62 263
15415.79 255
15416.97 231
15418.14 254
15419.31 282
15420.49 304
15421.66 255
15422.84 254
15424.01 268
15425.18 268
15426.36 273
15427.53 248
15428.70 240
15429.88 234
15431.05 238
15432.23 246
15433.40 235
15434.57 247
15435.75 251
15436.92 268
15438.10 253
15439.27 258
15440.45 262
15441.62 247
15442.80 260
15443.97 261
15445.14 249
15446.32 231
15447.49 245
15448.67 234
15449.84 278
15451.02 257
15452.19 258
15453.37 263
15454.54 263
15455.72 247
15456.89 236
15458.07 251
15459.24 232
15460.42 235
15461.59 267
15462.77 259
15463.94 250
15465.12 232
15466.29 258
15467.47 242
15468.65 250
15469.82 240
15471.00 277
15472.17 274
15473.35 258
15474.52 227
15475.70 268
15476.88 273
15478.05 318
15479.23 240
15480.40 239
15481.58 272
15482.76 279
15483.93 259
15485.11 238
15486.28 246
15487.46 251
15488.64 223
15489.81 214
15490.99 241
15492.16 227
15493.34 219
15494.52 270
15495.69 263
15496.87 273
15498.05 240
15499.22 255
15500.40 261
15501.58 242
15502.75 224
15503.93 253
15505.11 225
15506.28 240
15507.46 268
15508.64 257
15509.82 251
15510.99 258
15512.17 223
15513.35 205
15514.52 254
15515.70 244
15516.88 248
15518.06 233
15519.23 235
15520.41 245
15521.59 259
15522.77 257
15523.94 255
15525.12 255
15526.30 289
15527.48 293
15528.65 254
15529.83 263
15531.01 263
15532.19 237
15533.37 291
15534.54 279
15535.72 242
15536.90 222
15538.08 255
15539.26 245
15540.44 250
15541.61 259
15542.79 260
15543.97 238
15545.15 238
15546.33 284
15547.51 279
15548.68 278
15549.86 240
15551.04 271
15552.22 287
15553.40 296
15554.58 253
15555.76 258
15556.93 261
15558.11 306
15559.29 269
15560.47 237
15561.65 285
15562.83 250
15564.01 312
15565.19 286
15566.37 283
15567.55 292
15568.73 301
15569.91 263
15571.08 274
15572.26 275
15573.44 312
15574.62 259
15575.80 267
15576.98 255
15578.16 256
15579.34 285
15580.52 296
15581.70 301
15582.88 297
15584.06 274
15585.24 298
15586.42 287
15587.60 288
15588.78 297
15589.96 308
15591.14 262
15592.32 282
15593.50 305
15594.68 280
15595.86 275
15597.04 265
15598.22 294
15599.40 250
15600.58 270
15601.76 293
15602.95 277
15604.13 313
15605.31 294
15606.49 281
15607.67 279
15608.85 308
15610.03 292
15611.21 291
15612.39 270
15613.57 258
15614.75 338
15615.93 327
15617.12 308
15618.30 282
15619.48 309
15620.66 321
15621.84 287
15623.02 272
15624.20 315
15625.38 306
15626.57 262
15627.75 286
15628.93 301
15630.11 282
15631.29 304
15632.47 282
15633.66 324
15634.84 336
15636.02 329
15637.20 314
15638.38 333
15639.57 339
15640.75 354
15641.93 326
15643.11 347
15644.29 336
15645.48 331
15646.66 339
15647.84 340
15649.02 348
15650.21 349
15651.39 333
15652.57 311
15653.75 359
15654.94 379
15656.12 337
15657.30 372
15658.48 366
15659.67 348
15660.85 349
15662.03 338
15663.22 357
15664.40 352
15665.58 388
15666.76 355
15667.95 361
15669.13 370
15670.31 376
15671.50 362
15672.68 371
15673.86 357
15675.05 343
15676.23 307
15677.41 339
15678.60 342
15679.78 324
15680.96 355
15682.15 304
15683.33 310
15684.51 326
15685.70 335
15686.88 365
15688.07 347
15689.25 339
15690.43 318
15691.62 308
15692.80 335
15693.99 350
15695.17 341
15696.35 302
15697.54 330
15698.72 357
15699.91 319
15701.09 333
15702.28 376
15703.46 359
15704.64 328
15705.83 307
15707.01 334
15708.20 320
15709.38 316
15710.57 335
15711.75 337
15712.94 313
15714.12 348
15715.31 359
15716.49 376
15717.68 337
15718.86 338
15720.05 360
15721.23 353
15722.42 352
15723.60 314
15724.79 336
15725.97 363
15727.16 355
15728.34 325
15729.53 339
15730.71 306
15731.90 339
15733.08 366
15734.27 359
15735.46 344
15736.64 386
15737.83 381
15739.01 339
15740.20 355
15741.39 334
15742.57 343
15743.76 358
15744.94 389
15746.13 328
15747.31 327
15748.50 363
15749.69 360
15750.87 369
15752.06 334
15753.25 358
15754.43 389
15755.62 391
15756.81 381
15757.99 325
15759.18 341
15760.36 351
15761.55 369
15762.74 322
15763.92 320
15765.11 361
15766.30 391
15767.49 343
15768.67 339
15769.86 307
15771.05 335
15772.23 361
15773.42 358
15774.61 346
15775.79 340
15776.98 312
15778.17 338
15779.36 335
15780.54 289
15781.73 335
15782.92 339
15784.11 329
15785.29 344
15786.48 358
15787.67 366
15788.86 335
15790.04 340
15791.23 345
15792.42 330
15793.61 349
15794.79 300
15795.98 330
15797.17 329
15798.36 321
15799.55 296
15800.73 344
15801.92 323
15803.11 332
15804.30 363
15805.49 339
15806.68 319
15807.86 282
15809.05 309
15810.24 345
15811.43 326
15812.62 293
15813.81 322
15815.00 317
15816.18 342
15817.37 318
15818.56 293
15819.75 308
15820.94 297
15822.13 313
15823.32 326
15824.51 320
15825.70 285
15826.88 306
15828.07 310
15829.26 314
15830.45 250
15831.64 277
15832.83 285
15834.02 289
15835.21 318
15836.40 297
15837.59 279
15838.78 299
15839.97 288
15841.16 300
15842.35 316
15843.54 295
15844.73 285
15845.92 273
15847.11 286
15848.30 289
15849.49 306
15850.68 302
15851.87 298
15853.06 300
15854.25 284
15855.44 263
15856.63 268
15857.82 308
15859.01 285
15860.20 293
15861.39 310
15862.58 275
15863.77 274
15864.96 298
15866.15 281
15867.34 283
15868.53 277
15869.72 281
15870.91 297
15872.10 296
15873.29 292
15874.48 312
15875.68 289
15876.87 283
15878.06 268
15879.25 262
15880.44 309
15881.63 254
15882.82 285
15884.01 318
15885.20 333
15886.40 299
15887.59 287
15888.78 296
15889.97 327
15891.16 292
15892.35 299
15893.54 314
15894.74 336
15895.93 320
15897.12 301
15898.31 295
15899.50 271
15900.70 307
15901.89 348
15903.08 288
15904.27 324
15905.46 302
15906.66 316
15907.85 314
15909.04 345
15910.23 327
15911.42 326
15912.62 324
15913.81 333
15915.00 298
15916.19 308
15917.39 293
15918.58 282
15919.77 299
15920.96 335
15922.16 307
15923.35 327
15924.54 295
15925.73 327
15926.93 333
15928.12 340
15929.31 294
15930.51 324
15931.70 273
15932.89 293
15934.09 314
15935.28 280
15936.47 311
15937.67 302
15938.86 333
15940.05 339
15941.25 313
15942.44 319
15943.63 312
15944.83 303
15946.02 298
15947.21 287
15948.41 313
15949.60 324
15950.79 306
15951.99 268
15953.18 297
15954.38 286
15955.57 312
15956.76 300
15957.96 281
15959.15 282
15960.35 256
15961.54 260
15962.73 265
15963.93 238
15965.12 247
15966.32 305
15967.51 261
15968.71 253
15969.90 273
15971.09 274
15972.29 258
15973.48 282
15974.68 274
15975.87 243
15977.07 266
15978.26 280
15979.46 277
15980.65 266
15981.85 252
15983.04 266
15984.24 284
15985.43 268
15986.63 257
15987.82 280
15989.02 286
15990.21 235
15991.41 259
15992.60 253
15993.80 264
15994.99 243
15996.19 238
15997.39 252
15998.58 269
15999.78 256
16000.97 243
16002.17 264
16003.36 256
16004.56 284
16005.76 293
16006.95 283
16008.15 264
16009.34 257
16010.54 273
16011.73 252
16012.93 250
16014.13 271
16015.32 291
16016.52 250
16017.72 256
16018.91 253
16020.11 278
16021.30 248
16022.50 236
16023.70 263
16024.89 265
16026.09 256
16027.29 250
16028.48 277
16029.68 244
16030.88 221
16032.07 245
16033.27 316
16034.47 254
16035.67 247
16036.86 246
16038.06 257
16039.26 222
16040.45 254
16041.65 283
16042.85 262
16044.04 228
16045.24 247
16046.44 213
16047.64 237
16048.83 223
16050.03 228
16051.23 223
16052.43 278
16053.62 251
16054.82 239
16056.02 260
16057.22 235
16058.42 260
16059.61 268
16060.81 212
16062.01 222
16063.21 246
16064.41 254
16065.60 249
16066.80 207
16068.00 220
16069.20 240
16070.40 230
16071.59 226
16072.79 235
16073.99 235
16075.19 244
16076.39 240
16077.59 246
16078.78 250
16079.98 224
16081.18 257
16082.38 240
16083.58 245
16084.78 253
16085.98 239
16087.18 266
16088.37 240
16089.57 246
16090.77 241
16091.97 249
16093.17 241
16094.37 248
16095.57 262
16096.77 274
16097.97 224
16099.17 277
16100.37 256
16101.57 270
16102.77 286
16103.96 274
16105.16 251
16106.36 219
16107.56 240
16108.76 259
16109.96 244
16111.16 228
16112.36 240
16113.56 250
16114.76 239
16115.96 272
16117.16 227
16118.36 225
16119.56 236
16120.76 230
16121.96 259
16123.16 261
16124.36 236
16125.56 218
16126.76 238
16127.96 234
16129.16 229
16130.37 221
16131.57 249
16132.77 247
16133.97 249
16135.17 246
16136.37 241
16137.57 242
16138.77 211
16139.97 222
16141.17 220
16142.37 233
16143.57 212
16144.77 272
16145.98 246
16147.18 227
16148.38 234
16149.58 252
16150.78 265
16151.98 228
16153.18 230
16154.38 223
16155.59 254
16156.79 239
16157.99 224
16159.19 192
16160.39 217
16161.59 251
16162.80 214
16164.00 221
16165.20 230
16166.40 228
16167.60 245
16168.80 249
16170.01 232
16171.21 246
16172.41 247
16173.61 247
16174.81 217
16176.02 244
16177.22 234
16178.42 253
16179.62 255
16180.83 244
16182.03 201
16183.23 244
16184.43 263
16185.64 236
16186.84 255
16188.04 244
16189.24 253
16190.45 234
16191.65 260
16192.85 264
16194.06 246
16195.26 256
16196.46 245
16197.66 236
16198.87 242
16200.07 231
16201.27 265
16202.48 247
16203.68 252
16204.88 250
16206.09 256
16207.29 250
16208.49 244
16209.70 241
16210.90 258
16212.10 257
16213.31 256
16214.51 207
16215.71 253
16216.92 246
16218.12 239
16219.33 244
16220.53 222
16221.73 266
16222.94 232
16224.14 273
16225.35 275
16226.55 233
16227.75 229
16228.96 256
16230.16 250
16231.37 237
16232.57 239
16233.77 265
16234.98 269
16236.18 288
16237.39 247
16238.59 219
16239.80 238
16241.00 265
16242.21 262
16243.41 274
16244.62 221
16245.82 260
16247.03 260
16248.23 244
16249.44 242
16250.64 236
16251.85 249
16253.05 271
16254.26 263
16255.46 233
16256.67 252
16257.87 304
16259.08 285
16260.28 288
16261.49 263
16262.69 252
16263.90 284
16265.10 280
16266.31 302
16267.51 304
16268.72 254
16269.93 280
16271.13 281
16272.34 275
16273.54 255
16274.75 268
16275.96 280
16277.16 253
16278.37 259
16279.57 276
16280.78 277
16281.99 266
16283.19 270
16284.40 257
16285.60 283
16286.81 285
16288.02 309
16289.22 275
16290.43 279
16291.64 301
16292.84 276
16294.05 272
16295.26 267
16296.46 300
16297.67 288
16298.88 264
16300.08 286
16301.29 309
16302.50 313
16303.70 330
16304.91 310
16306.12 293
16307.32 323
16308.53 342
16309.74 321
16310.95 266
16312.15 295
16313.36 300
16314.57 333
16315.78 306
16316.98 255
16318.19 276
16319.40 291
16320.61 326
16321.81 292
16323.02 291
16324.23 294
16325.44 271
16326.64 301
16327.85 295
16329.06 275
16330.27 269
16331.48 270
16332.68 259
16333.89 245
16335.10 236
16336.31 237
16337.52 239
16338.72 246
16339.93 285
16341.14 236
16342.35 248
16343.56 276
16344.77 252
16345.98 266
16347.18 236
16348.39 256
16349.60 276
16350.81 236
16352.02 251
16353.23 254
16354.44 253
16355.65 268
16356.85 239
16358.06 232
16359.27 197
16360.48 221
16361.69 252
16362.90 223
16364.11 264
16365.32 239
16366.53 242
16367.74 232
16368.95 231
16370.16 254
16371.36 235
16372.57 210
16373.78 210
16374.99 221
16376.20 258
16377.41 242
16378.62 270
16379.83 259
16381.04 261
16382.25 217
16383.46 228
16384.67 212
16385.88 232
16387.09 229
16388.30 212
16389.51 238
16390.72 230
16391.93 246
16393.14 240
16394.35 237
16395.56 213
16396.77 229
16397.98 230
16399.19 219
16400.41 233
16401.62 218
16402.83 238
16404.04 243
16405.25 215
16406.46 217
16407.67 219
16408.88 233
16410.09 233
16411.30 240
16412.51 249
16413.72 235
16414.94 252
16416.15 232
16417.36 237
16418.57 204
16419.78 235
16420.99 228
16422.20 216
16423.41 250
16424.63 241
16425.84 256
16427.05 249
16428.26 267
16429.47 241
16430.68 214
16431.90 226
16433.11 283
16434.32 211
16435.53 206
16436.74 256
16437.95 233
16439.17 241
16440.38 234
16441.59 229
16442.80 200
16444.01 231
16445.23 256
16446.44 230
16447.65 234
16448.86 243
16450.08 249
16451.29 229
16452.50 202
16453.71 213
16454.93 244
16456.14 236
16457.35 228
16458.56 227
16459.78 247
16460.99 226
16462.20 249
16463.42 228
16464.63 230
16465.84 233
16467.05 241
16468.27 218
16469.48 206
16470.69 218
16471.91 237
16473.12 242
16474.33 210
16475.55 212
16476.76 195
16477.97 205
16479.19 208
16480.40 231
16481.61 232
16482.83 205
16484.04 181
16485.25 194
16486.47 188
16487.68 227
16488.90 234
16490.11 236
16491.32 226
16492.54 212
16493.75 221
16494.97 199
16496.18 197
16497.39 252
16498.61 214
16499.82 202
16501.04 230
16502.25 219
16503.47 197
16504.68 210
16505.89 200
16507.11 204
16508.32 189
16509.54 194
16510.75 199
16511.97 164
16513.18 160
16514.40 194
16515.61 255
16516.83 237
16518.04 220
16519.26 220
16520.47 206
16521.69 221
16522.90 207
16524.12 197
16525.33 211
16526.55 250
16527.76 237
16528.98 222
16530.19 204
16531.41 219
16532.62 234
16533.84 215
16535.05 218
16536.27 229
16537.49 213
16538.70 208
16539.92 205
16541.13 204
16542.35 229
16543.56 218
16544.78 187
16546.00 200
16547.21 210
16548.43 214
16549.64 198
16550.86 215
16552.08 197
16553.29 190
16554.51 204
16555.73 211
16556.94 191
16558.16 195
16559.37 187
16560.59 226
16561.81 228
16563.02 228
16564.24 213
16565.46 213
16566.67 210
16567.89 225
16569.11 222
16570.32 208
16571.54 186
16572.76 188
16573.98 207
16575.19 179
16576.41 175
16577.63 181
16578.84 222
16580.06 201
16581.28 174
16582.50 165
16583.71 188
16584.93 178
16586.15 213
16587.36 238
16588.58 222
16589.80 213
16591.02 220
16592.24 228
16593.45 221
16594.67 216
16595.89 192
16597.11 193
16598.32 204
16599.54 226
16600.76 199
16601.98 193
16603.20 204
16604.41 222
16605.63 208
16606.85 200
16608.07 232
16609.29 212
16610.51 197
16611.72 197
16612.94 194
16614.16 221
16615.38 202
16616.60 195
16617.82 193
16619.03 216
16620.25 226
16621.47 192
16622.69 179
16623.91 209
16625.13 197
16626.35 204
16627.57 169
16628.79 179
16630.00 188
16631.22 202
16632.44 236
16633.66 197
16634.88 199
16636.10 200
16637.32 190
16638.54 199
16639.76 194
16640.98 206
16642.20 216
16643.42 225
16644.64 193
16645.86 205
16647.08 197
16648.30 215
16649.51 206
16650.73 192
16651.95 191
16653.17 211
16654.39 221
16655.61 199
16656.83 184
16658.05 210
16659.27 206
16660.49 179
16661.71 237
16662.93 157
16664.16 183
16665.38 179
16666.60 183
16667.82 180
16669.04 173
16670.26 187
16671.48 198
16672.70 192
16673.92 169
16675.14 191
16676.36 192
16677.58 212
16678.80 234
16680.02 203
16681.24 216
16682.46 203
16683.69 210
16684.91 216
16686.13 209
16687.35 228
16688.57 215
16689.79 207
16691.01 198
16692.23 227
16693.46 195
16694.68 171
16695.90 188
16697.12 178
16698.34 167
16699.56 198
16700.78 212
16702.01 199
16703.23 184
16704.45 191
16705.67 217
16706.89 186
16708.12 198
16709.34 210
16710.56 200
16711.78 190
16713.00 215
16714.23 212
16715.45 205
16716.67 194
16717.89 192
16719.11 173
16720.34 163
16721.56 200
16722.78 220
16724.00 213
16725.23 197
16726.45 210
16727.67 199
16728.89 221
16730.12 238
16731.34 194
16732.56 187
16733.79 201
16735.01 186
16736.23 211
16737.45 204
16738.68 197
16739.90 173
16741.12 175
16742.35 210
16743.57 173
16744.79 171
16746.02 195
16747.24 217
16748.46 198
16749.69 200
16750.91 192
16752.13 208
16753.36 196
16754.58 189
16755.80 195
16757.03 209
16758.25 205
16759.48 200
16760.70 174
16761.92 182
16763.15 184
16764.37 203
16765.60 180
16766.82 194
16768.04 211
16769.27 208
16770.49 192
16771.72 181
16772.94 211
16774.16 203
16775.39 229
16776.61 196
16777.84 208
16779.06 200
16780.29 211
16781.51 202
16782.74 189
16783.96 194
16785.19 192
16786.41 205
16787.64 217
16788.86 192
16790.09 181
16791.31 202
16792.54 222
16793.76 213
16794.99 197
16796.21 188
16797.44 195
16798.66 179
16799.89 183
16801.11 190
16802.34 222
16803.56 181
16804.79 187
16806.01 189
16807.24 192
16808.46 191
16809.69 208
16810.92 203
16812.14 232
16813.37 214
16814.59 198
16815.82 190
16817.04 197
16818.27 231
16819.50 197
16820.72 221
16821.95 219
16823.17 186
16824.40 262
16825.63 205
16826.85 196
16828.08 183
16829.31 190
16830.53 226
16831.76 230
16832.99 214
16834.21 207
16835.44 208
16836.67 201
16837.89 191
16839.12 216
16840.35 197
16841.57 198
16842.80 217
16844.03 194
16845.25 167
16846.48 195
16847.71 206
16848.93 225
16850.16 209
16851.39 194
16852.62 178
16853.84 216
16855.07 215
16856.30 182
16857.52 233
16858.75 171
16859.98 181
16861.21 189
16862.43 214
16863.66 190
16864.89 210
16866.12 198
16867.35 213
16868.57 231
16869.80 242
16871.03 184
16872.26 211
16873.48 179
16874.71 243
16875.94 200
16877.17 212
16878.40 196
16879.63 210
16880.85 218
16882.08 216
16883.31 242
16884.54 238
16885.77 227
16887.00 216
16888.22 260
16889.45 220
16890.68 200
16891.91 218
16893.14 222
16894.37 199
16895.60 234
16896.82 166
16898.05 190
16899.28 211
16900.51 242
16901.74 226
16902.97 235
16904.20 248
16905.43 239
16906.66 262
16907.89 216
16909.12 198
16910.34 221
16911.57 208
16912.80 235
16914.03 196
16915.26 184
16916.49 203
16917.72 211
16918.95 206
16920.18 199
16921.41 213
16922.64 220
16923.87 186
16925.10 205
16926.33 188
16927.56 226
16928.79 212
16930.02 206
16931.25 197
16932.48 193
16933.71 209
16934.94 183
16936.17 200
16937.40 204
16938.63 223
16939.86 200
16941.09 189
16942.32 181
16943.55 210
16944.78 206
16946.01 213
16947.24 193
16948.48 190
16949.71 203
16950.94 200
16952.17 206
16953.40 199
16954.63 204
16955.86 198
16957.09 197
16958.32 197
16959.55 199
16960.79 213
16962.02 197
16963.25 197
16964.48 165
16965.71 168
16966.94 194
16968.17 207
16969.40 243
16970.64 197
16971.87 162
16973.10 196
16974.33 202
16975.56 202
16976.79 178
16978.03 191
16979.26 208
16980.49 222
16981.72 180
16982.95 178
16984.19 181
16985.42 196
16986.65 233
16987.88 199
16989.11 184
16990.35 163
16991.58 204
16992.81 205
16994.04 194
16995.28 185
16996.51 217
16997.74 206
16998.97 193
17000.21 189
17001.44 190
17002.67 217
17003.90 221
17005.14 197
17006.37 192
17007.60 173
17008.84 185
17010.07 198
17011.30 199
17012.53 182
17013.77 210
17015.00 243
17016.23 195
17017.47 175
17018.70 201
17019.93 228
17021.17 211
17022.40 191
17023.63 189
17024.87 188
17026.10 189
17027.33 208
17028.57 175
17029.80 193
17031.04 187
17032.27 184
17033.50 191
17034.74 203
17035.97 181
17037.20 193
17038.44 176
17039.67 180
17040.91 176
17042.14 192
17043.37 192
17044.61 181
17045.84 223
17047.08 208
17048.31 207
17049.55 195
17050.78 167
17052.02 189
17053.25 216
17054.48 201
17055.72 174
17056.95 182
17058.19 168
17059.42 198
17060.66 164
17061.89 180
17063.13 187
17064.36 166
17065.60 178
17066.83 184
17068.07 192
17069.30 203
17070.54 167
17071.77 179
17073.01 196
17074.24 211
17075.48 189
17076.71 162
17077.95 176
17079.19 183
17080.42 192
17081.66 201
17082.89 160
17084.13 202
17085.36 201
17086.60 201
17087.83 204
17089.07 179
17090.31 172
17091.54 192
17092.78 181
17094.01 204
17095.25 194
17096.49 185
17097.72 213
17098.96 182
17100.19 174
17101.43 200
17102.67 162
17103.90 186
17105.14 180
17106.38 203
17107.61 187
17108.85 163
17110.09 161
17111.32 157
17112.56 172
17113.80 166
17115.03 179
17116.27 198
17117.51 188
17118.74 170
17119.98 213
17121.22 188
17122.45 182
17123.69 176
17124.93 191
17126.17 206
17127.40 210
17128.64 162
17129.88 199
17131.12 191
17132.35 169
17133.59 163
17134.83 153
17136.07 178
17137.30 145
17138.54 155
17139.78 169
17141.02 190
17142.25 165
17143.49 192
17144.73 191
17145.97 191
17147.20 195
17148.44 183
17149.68 190
17150.92 180
17152.16 198
17153.40 179
17154.63 196
17155.87 197
17157.11 198
17158.35 190
17159.59 201
17160.83 187
17162.06 189
17163.30 196
17164.54 202
17165.78 188
17167.02 220
17168.26 189
17169.50 208
17170.73 197
17171.97 191
17173.21 213
17174.45 181
17175.69 204
17176.93 194
17178.17 171
17179.41 153
17180.65 176
17181.89 180
17183.12 194
17184.36 174
17185.60 181
17186.84 185
17188.08 155
17189.32 173
17190.56 207
17191.80 222
17193.04 184
17194.28 170
17195.52 186
17196.76 176
17198.00 177
17199.24 212
17200.48 197
17201.72 182
17202.96 200
17204.20 205
17205.44 210
17206.68 190
17207.92 153
17209.16 172
17210.40 189
17211.64 176
17212.88 186
17214.12 163
17215.36 179
17216.60 184
17217.84 158
17219.08 192
17220.32 185
17221.56 179
17222.80 180
17224.04 170
17225.29 179
17226.53 186
17227.77 165
17229.01 186
17230.25 165
17231.49 185
17232.73 162
17233.97 177
17235.21 170
17236.45 192
17237.70 177
17238.94 174
17240.18 199
17241.42 185
17242.66 205
17243.90 170
17245.14 148
17246.39 155
17247.63 184
17248.87 164
17250.11 175
17251.35 159
17252.59 191
17253.84 193
17255.08 183
17256.32 171
17257.56 166
17258.80 168
17260.05 166
17261.29 176
17262.53 190
17263.77 179
17265.01 168
17266.26 188
17267.50 152
17268.74 161
17269.98 189
17271.23 158
17272.47 158
17273.71 176
17274.95 193
17276.20 187
17277.44 202
17278.68 166
17279.92 169
17281.17 156
17282.41 172
17283.65 183
17284.90 202
17286.14 167
17287.38 174
17288.62 150
17289.87 179
17291.11 187
17292.35 208
17293.60 183
17294.84 163
17296.08 173
17297.33 157
17298.57 167
17299.81 176
17301.06 149
17302.30 175
17303.54 180
17304.79 163
17306.03 169
17307.28 159
17308.52 164
17309.76 201
17311.01 156
17312.25 180
17313.49 168
17314.74 196
17315.98 184
17317.23 152
17318.47 172
17319.72 167
17320.96 166
17322.20 177
17323.45 157
17324.69 156
17325.94 159
17327.18 154
17328.43 191
17329.67 198
17330.91 178
17332.16 191
17333.40 158
17334.65 175
17335.89 171
17337.14 152
17338.38 140
17339.63 151
17340.87 165
17342.12 169
17343.36 174
17344.61 191
17345.85 200
17347.10 176
17348.34 147
17349.59 157
17350.83 151
17352.08 161
17353.33 144
17354.57 142
17355.82 181
17357.06 200
17358.31 166
17359.55 161
17360.80 149
17362.04 175
17363.29 152
17364.54 158
17365.78 156
17367.03 152
17368.27 167
17369.52 171
17370.77 172
17372.01 172
17373.26 175
17374.50 183
17375.75 191
17377.00 133
17378.24 162
17379.49 151
17380.74 153
17381.98 195
17383.23 177
17384.47 188
17385.72 188
17386.97 182
17388.21 147
17389.46 190
17390.71 188
17391.95 173
17393.20 154
17394.45 183
17395.70 166
17396.94 171
17398.19 161
17399.44 161
17400.68 173
17401.93 215
17403.18 162
17404.42 162
17405.67 185
17406.92 180
17408.17 157
17409.41 163
17410.66 141
17411.91 173
17413.16 180
17414.40 154
17415.65 155
17416.90 146
17418.15 167
17419.40 156
17420.64 142
17421.89 129
17423.14 158
17424.39 145
17425.63 134
17426.88 164
17428.13 194
17429.38 170
17430.63 155
17431.88 184
17433.12 163
17434.37 153
17435.62 184
17436.87 181
17438.12 146
17439.37 169
17440.61 173
17441.86 210
17443.11 165
17444.36 144
17445.61 159
17446.86 168
17448.11 165
17449.36 164
17450.60 150
17451.85 164
17453.10 205
17454.35 181
17455.60 182
17456.85 167
17458.10 179
17459.35 160
17460.60 177
17461.85 164
17463.10 160
17464.34 171
17465.59 147
17466.84 154
17468.09 174
17469.34 178
17470.59 205
17471.84 167
17473.09 179
17474.34 181
17475.59 179
17476.84 163
17478.09 144
17479.34 181
17480.59 160
17481.84 155
17483.09 177
17484.34 161
17485.59 154
17486.84 169
17488.09 155
17489.34 140
17490.59 152
17491.84 157
17493.09 160
17494.34 178
17495.59 147
17496.84 177
17498.10 165
17499.35 159
17500.60 147
17501.85 129
17503.10 148
17504.35 177
17505.60 177
17506.85 182
17508.10 157
17509.35 168
17510.60 168
17511.86 180
17513.11 189
17514.36 187
17515.61 136
17516.86 147
17518.11 173
17519.36 172
17520.61 162
17521.87 163
17523.12 194
17524.37 171
17525.62 179
17526.87 176
17528.12 183
17529.38 171
17530.63 191
17531.88 186
17533.13 165
17534.38 181
17535.63 185
17536.89 164
17538.14 158
17539.39 181
17540.64 144
17541.89 187
17543.15 173
17544.40 171
17545.65 177
17546.90 178
17548.16 163
17549.41 149
17550.66 157
17551.91 153
17553.17 165
17554.42 138
17555.67 168
17556.92 148
17558.18 184
17559.43 195
17560.68 167
17561.94 172
17563.19 182
17564.44 157
17565.69 172
17566.95 142
17568.20 168
17569.45 191
17570.71 172
17571.96 151
17573.21 168
17574.47 162
17575.72 160
17576.97 168
17578.23 161
17579.48 163
17580.73 173
17581.99 151
17583.24 153
17584.50 145
17585.75 156
17587.00 155
17588.26 151
17589.51 169
17590.76 176
17592.02 177
17593.27 163
17594.53 176
17595.78 159
17597.04 145
17598.29 166
17599.54 146
17600.80 188
17602.05 185
17603.31 169
17604.56 133
17605.82 159
17607.07 153
17608.32 142
17609.58 175
17610.83 187
17612.09 162
17613.34 173
17614.60 179
17615.85 171
17617.11 156
17618.36 166
17619.62 160
17620.87 220
17622.13 176
17623.38 155
17624.64 166
17625.89 211
17627.15 188
17628.40 191
17629.66 176
17630.91 148
17632.17 152
17633.43 161
17634.68 196
17635.94 155
17637.19 141
17638.45 159
17639.70 162
17640.96 162
17642.21 173
17643.47 175
17644.73 202
17645.98 179
17647.24 158
17648.49 164
17649.75 158
17651.01 177
17652.26 153
17653.52 155
17654.77 166
17656.03 181
17657.29 170
17658.54 164
17659.80 146
17661.06 180
17662.31 170
17663.57 170
17664.83 152
17666.08 183
17667.34 192
17668.60 180
17669.85 146
17671.11 163
17672.37 132
17673.62 178
17674.88 166
17676.14 143
17677.39 165
17678.65 187
17679.91 201
17681.17 167
17682.42 169
17683.68 152
17684.94 181
17686.19 190
17687.45 178
17688.71 171
17689.97 162
17691.22 152
17692.48 164
17693.74 173
17695.00 172
17696.26 149
17697.51 160
17698.77 161
17700.03 168
17701.29 150
17702.54 176
17703.80 159
17705.06 165
17706.32 169
17707.58 173
17708.83 167
17710.09 157
17711.35 139
17712.61 175
17713.87 165
17715.13 171
17716.38 159
17717.64 130
17718.90 159
17720.16 158
17721.42 177
17722.68 139
17723.94 164
17725.19 167
17726.45 187
17727.71 163
17728.97 162
17730.23 156
17731.49 177
17732.75 156
17734.01 166
17735.27 187
17736.53 167
17737.78 143
17739.04 149
17740.30 136
17741.56 153
17742.82 156
17744.08 168
17745.34 158
17746.60 145
17747.86 138
17749.12 162
17750.38 169
17751.64 172
17752.90 170
17754.16 156
17755.42 183
17756.68 179
17757.94 171
17759.20 172
17760.46 154
17761.72 179
17762.98 174
17764.24 182
17765.50 162
17766.76 152
17768.02 185
17769.28 156
17770.54 170
17771.80 132
17773.06 160
17774.32 158
17775.58 137
17776.84 142
17778.10 149
17779.36 166
17780.62 145
17781.88 148
17783.15 176
17784.41 151
17785.67 207
17786.93 165
17788.19 155
17789.45 157
17790.71 170
17791.97 170
17793.23 181
17794.49 165
17795.76 161
17797.02 180
17798.28 156
17799.54 166
17800.80 162
17802.06 172
17803.32 184
17804.59 190
17805.85 193
17807.11 169
17808.37 164
17809.63 158
17810.89 158
17812.16 152
17813.42 171
17814.68 177
17815.94 159
17817.20 147
17818.47 142
17819.73 168
17820.99 161
17822.25 148
17823.51 137
17824.78 156
17826.04 157
17827.30 181
17828.56 169
17829.83 175
17831.09 167
17832.35 153
17833.61 173
17834.88 169
17836.14 151
17837.40 157
17838.67 133
17839.93 137
17841.19 168
17842.45 168
17843.72 158
17844.98 164
17846.24 139
17847.51 156
17848.77 125
17850.03 126
17851.30 147
17852.56 150
17853.82 154
17855.09 151
17856.35 161
17857.61 166
17858.88 175
17860.14 140
17861.40 164
17862.67 155
17863.93 137
17865.19 153
17866.46 170
17867.72 152
17868.99 133
17870.25 140
17871.51 139
17872.78 156
17874.04 157
17875.31 144
17876.57 164
17877.83 162
17879.10 144
17880.36 136
17881.63 143
17882.89 183
17884.15 149
17885.42 126
17886.68 125
17887.95 160
17889.21 148
17890.48 154
17891.74 138
17893.01 150
17894.27 160
17895.54 167
17896.80 144
17898.07 152
17899.33 159
17900.60 169
17901.86 157
17903.13 130
17904.39 151
17905.66 183
17906.92 160
17908.19 156
17909.45 145
17910.72 154
17911.98 143
17913.25 143
17914.51 159
17915.78 133
17917.05 167
17918.31 189
17919.58 136
17920.84 141
17922.11 168
17923.37 164
17924.64 153
17925.91 164
17927.17 172
17928.44 178
17929.70 139
17930.97 130
17932.24 137
17933.50 135
17934.77 146
17936.03 172
17937.30 158
17938.57 183
17939.83 173
17941.10 173
17942.37 148
17943.63 168
17944.90 140
17946.17 149
17947.43 179
17948.70 164
17949.97 160
17951.23 151
17952.50 172
17953.77 150
17955.03 149
17956.30 148
17957.57 166
17958.83 189
17960.10 169
17961.37 168
17962.64 144
17963.90 157
17965.17 164
17966.44 144
17967.70 132
17968.97 138
17970.24 177
17971.51 162
17972.77 172
17974.04 161
17975.31 154
17976.58 169
17977.85 146
17979.11 170
17980.38 165
17981.65 171
17982.92 176
17984.18 161
17985.45 163
17986.72 183
17987.99 188
17989.26 183
17990.52 144
17991.79 144
17993.06 163
17994.33 164
17995.60 169
17996.87 164
17998.13 163
17999.40 178
18000.67 170
18001.94 134
18003.21 142
18004.48 149
18005.75 179
18007.02 160
18008.28 153
18009.55 171
18010.82 146
18012.09 172
18013.36 179
18014.63 181
18015.90 181
18017.17 173
18018.44 149
18019.71 160
18020.97 166
18022.24 148
18023.51 180
18024.78 155
18026.05 144
18027.32 174
18028.59 178
18029.86 151
18031.13 167
18032.40 173
18033.67 162
18034.94 158
18036.21 154
18037.48 155
18038.75 149
18040.02 152
18041.29 162
18042.56 150
18043.83 163
18045.10 174
18046.37 181
18047.64 179
18048.91 169
18050.18 157
18051.45 157
18052.72 183
18053.99 149
18055.26 165
18056.53 191
18057.80 186
18059.07 154
18060.34 146
18061.61 156
18062.88 137
18064.16 161
18065.43 159
18066.70 149
18067.97 137
18069.24 147
18070.51 175
18071.78 175
18073.05 133
18074.32 122
18075.59 159
18076.87 158
18078.14 161
18079.41 153
18080.68 113
18081.95 139
18083.22 160
18084.49 156
18085.77 145
18087.04 160
18088.31 162
18089.58 166
18090.85 165
18092.12 179
18093.40 198
18094.67 192
18095.94 175
18097.21 129
18098.48 126
18099.76 149
18101.03 161
18102.30 159
18103.57 164
18104.84 135
18106.12 157
18107.39 150
18108.66 171
18109.93 172
18111.21 157
18112.48 134
18113.75 160
18115.02 161
18116.30 150
18117.57 167
18118.84 154
18120.11 188
18121.39 150
18122.66 158
18123.93 183
18125.21 168
18126.48 148
18127.75 176
18129.02 152
18130.30 154
18131.57 170
18132.84 164
18134.12 168
18135.39 168
18136.66 147
18137.94 153
18139.21 155
18140.48 157
18141.76 182
18143.03 152
18144.31 156
18145.58 191
18146.85 179
18148.13 134
18149.40 154
18150.67 179
18151.95 175
18153.22 145
18154.50 145
18155.77 167
18157.04 154
18158.32 158
18159.59 163
18160.87 173
18162.14 160
18163.41 193
18164.69 175
18165.96 182
18167.24 157
18168.51 178
18169.79 174
18171.06 164
18172.34 167
18173.61 131
18174.89 162
18176.16 157
18177.43 136
18178.71 161
18179.98 173
18181.26 171
18182.53 178
18183.81 154
18185.08 168
18186.36 149
18187.63 157
18188.91 169
18190.18 139
18191.46 147
18192.74 159
18194.01 161
18195.29 185
18196.56 163
18197.84 138
18199.11 183
18200.39 164
18201.66 173
18202.94 180
18204.22 158
18205.49 151
18206.77 174
18208.04 155
18209.32 168
18210.59 155
18211.87 160
18213.15 144
18214.42 135
18215.70 155
18216.97 153
18218.25 165
18219.53 140
18220.80 134
18222.08 162
18223.36 149
18224.63 162
18225.91 163
18227.19 137
18228.46 156
18229.74 131
18231.02 128
18232.29 164
18233.57 141
18234.85 171
18236.12 159
18237.40 143
18238.68 163
18239.95 135
18241.23 162
18242.51 143
18243.78 150
18245.06 165
18246.34 167
18247.62 162
18248.89 162
18250.17 135
18251.45 159
18252.73 193
18254.00 169
18255.28 135
18256.56 155
18257.84 157
18259.11 172
18260.39 178
18261.67 146
18262.95 144
18264.22 171
18265.50 165
18266.78 186
18268.06 153
18269.34 152
18270.61 174
18271.89 183
18273.17 163
18274.45 147
18275.73 175
18277.01 156
18278.28 160
18279.56 161
18280.84 148
18282.12 165
18283.40 157
18284.68 170
18285.95 148
18287.23 145
18288.51 145
18289.79 153
18291.07 164
18292.35 170
18293.63 145
18294.91 137
18296.19 151
18297.46 173
18298.74 170
18300.02 155
18301.30 181
18302.58 146
18303.86 157
18305.14 163
18306.42 174
18307.70 171
18308.98 147
18310.26 184
18311.54 178
18312.82 158
18314.10 147
18315.37 175
18316.65 159
18317.93 155
18319.21 160
18320.49 171
18321.77 140
18323.05 128
18324.33 149
18325.61 142
18326.89 156
18328.17 140
18329.45 176
18330.73 159
18332.01 135
18333.29 148
18334.57 136
18335.86 152
18337.14 147
18338.42 163
18339.70 149
18340.98 144
18342.26 148
18343.54 182
18344.82 178
18346.10 146
18347.38 135
18348.66 163
18349.94 158
18351.22 144
18352.50 139
18353.78 143
18355.07 163
18356.35 169
18357.63 166
18358.91 173
18360.19 168
18361.47 160
18362.75 168
18364.03 148
18365.32 134
18366.60 174
18367.88 162
18369.16 170
18370.44 150
18371.72 216
18373.00 160
18374.29 140
18375.57 158
18376.85 162
18378.13 165
18379.41 193
18380.70 185
18381.98 162
18383.26 140
18384.54 159
18385.82 147
18387.11 164
18388.39 131
18389.67 147
18390.95 142
18392.23 160
18393.52 148
18394.80 152
18396.08 151
18397.36 153
18398.65 176
18399.93 138
18401.21 153
18402.50 177
18403.78 162
18405.06 149
18406.34 174
18407.63 151
18408.91 152
18410.19 157
18411.48 167
18412.76 158
18414.04 137
18415.32 159
18416.61 170
18417.89 161
18419.17 133
18420.46 147
18421.74 169
18423.02 140
18424.31 129
18425.59 143
18426.87 148
18428.16 134
18429.44 155
18430.73 144
18432.01 151
18433.29 145
18434.58 141
18435.86 139
18437.14 139
18438.43 164
18439.71 177
18441.00 153
18442.28 148
18443.56 159
18444.85 171
18446.13 153
18447.42 155
18448.70 151
18449.99 140
18451.27 168
18452.56 150
18453.84 151
18455.12 161
18456.41 159
18457.69 163
18458.98 145
18460.26 120
18461.55 153
18462.83 175
18464.12 161
18465.40 165
18466.69 165
18467.97 141
18469.26 157
18470.54 152
18471.83 136
18473.11 167
18474.40 132
18475.68 152
18476.97 151
18478.25 164
18479.54 129
18480.82 157
18482.11 163
18483.40 142
18484.68 156
18485.97 147
18487.25 153
18488.54 158
18489.82 137
18491.11 133
18492.39 156
18493.68 167
18494.97 151
18496.25 163
18497.54 177
18498.82 169
18500.11 155
18501.40 155
18502.68 178
18503.97 171
18505.26 136
18506.54 131
18507.83 148
18509.11 134
18510.40 160
18511.69 146
18512.97 168
18514.26 141
18515.55 153
18516.83 153
18518.12 143
18519.41 131
18520.69 146
18521.98 162
18523.27 131
18524.56 139
18525.84 141
18527.13 156
18528.42 154
18529.70 178
18530.99 166
18532.28 131
18533.57 151
18534.85 165
18536.14 186
18537.43 158
18538.71 159
18540.00 147
18541.29 166
18542.58 145
18543.86 143
18545.15 170
18546.44 194
18547.73 166
18549.02 183
18550.30 150
18551.59 149
18552.88 180
18554.17 146
18555.46 134
18556.74 142
18558.03 148
18559.32 166
18560.61 178
18561.90 163
18563.18 168
18564.47 193
18565.76 182
18567.05 172
18568.34 162
18569.63 175
18570.92 161
18572.20 164
18573.49 176
18574.78 164
18576.07 163
18577.36 163
18578.65 166
18579.94 160
18581.23 178
18582.51 164
18583.80 176
18585.09 164
18586.38 163
18587.67 181
18588.96 156
18590.25 173
18591.54 169
18592.83 164
18594.12 193
18595.41 168
18596.70 169
18597.99 171
18599.28 157
18600.57 149
18601.85 163
18603.14 161
18604.43 153
18605.72 184
18607.01 193
18608.30 144
18609.59 165
18610.88 167
18612.17 162
18613.46 174
18614.75 175
18616.04 172
18617.33 185
18618.62 175
18619.91 202
18621.20 184
18622.50 181
18623.79 177
18625.08 175
18626.37 180
18627.66 171
18628.95 137
18630.24 172
18631.53 148
18632.82 153
18634.11 173
18635.40 166
18636.69 151
18637.98 169
18639.27 169
18640.57 179
18641.86 168
18643.15 171
18644.44 146
18645.73 198
18647.02 172
18648.31 146
18649.60 177
18650.89 195
18652.19 164
18653.48 169
18654.77 148
18656.06 150
18657.35 183
18658.64 147
18659.94 164
18661.23 141
18662.52 167
18663.81 171
18665.10 127
18666.39 144
18667.69 188
18668.98 181
18670.27 171
18671.56 168
18672.85 137
18674.15 141
18675.44 157
18676.73 154
18678.02 162
18679.32 157
18680.61 159
18681.90 163
18683.19 149
18684.49 156
18685.78 180
18687.07 161
18688.36 154
18689.66 153
18690.95 152
18692.24 151
18693.53 158
18694.83 144
18696.12 165
18697.41 161
18698.71 167
18700.00 175
18701.29 163
18702.59 166
18703.88 175
18705.17 143
18706.47 180
18707.76 197
18709.05 177
18710.35 169
18711.64 153
18712.93 167
18714.23 171
18715.52 150
18716.81 165
18718.11 168
18719.40 161
18720.70 171
18721.99 168
18723.28 145
18724.58 125
18725.87 138
18727.16 161
18728.46 155
18729.75 146
18731.05 140
18732.34 147
18733.64 165
18734.93 132
18736.22 143
18737.52 143
18738.81 158
18740.11 165
18741.40 137
18742.70 138
18743.99 162
18745.29 143
18746.58 142
18747.87 158
18749.17 135
18750.46 156
18751.76 177
18753.05 145
18754.35 128
18755.64 146
18756.94 189
18758.23 160
18759.53 128
18760.82 156
18762.12 184
18763.42 163
18764.71 134
18766.01 167
18767.30 159
18768.60 179
18769.89 155
18771.19 157
18772.48 174
18773.78 172
18775.07 189
18776.37 161
18777.67 150
18778.96 134
18780.26 152
18781.55 171
18782.85 176
18784.15 159
18785.44 138
18786.74 143
18788.03 179
18789.33 182
18790.63 142
18791.92 147
18793.22 150
18794.52 178
18795.81 177
18797.11 143
18798.40 124
18799.70 150
18801.00 128
18802.29 134
18803.59 136
18804.89 118
18806.18 139
18807.48 164
18808.78 166
18810.07 166
18811.37 173
18812.67 168
18813.97 165
18815.26 140
18816.56 116
18817.86 157
18819.15 160
18820.45 160
18821.75 155
18823.05 158
18824.34 156
18825.64 149
18826.94 159
18828.24 149
18829.53 154
18830.83 153
18832.13 147
18833.43 153
18834.72 135
18836.02 129
18837.32 151
18838.62 190
18839.92 144
18841.21 150
18842.51 144
18843.81 167
18845.11 139
18846.41 142
18847.70 133
18849.00 149
18850.30 163
18851.60 174
18852.90 151
18854.20 172
18855.49 150
18856.79 166
18858.09 156
18859.39 159
18860.69 177
18861.99 176
18863.29 171
18864.58 136
18865.88 140
18867.18 134
18868.48 175
18869.78 157
18871.08 158
18872.38 140
18873.68 150
18874.98 151
18876.28 147
18877.57 158
18878.87 158
18880.17 145
18881.47 132
18882.77 156
18884.07 154
18885.37 146
18886.67 164
18887.97 147
18889.27 128
18890.57 150
18891.87 132
18893.17 149
18894.47 163
18895.77 138
18897.07 154
18898.37 146
18899.67 153
18900.97 139
18902.27 133
18903.57 135
18904.87 141
18906.17 149
18907.47 125
18908.77 111
18910.07 139
18911.37 146
18912.67 140
18913.97 136
18915.27 138
18916.57 157
18917.87 156
18919.17 150
18920.47 138
18921.78 154
18923.08 135
18924.38 128
18925.68 136
18926.98 153
18928.28 156
18929.58 144
18930.88 119
18932.18 145
18933.48 144
18934.79 152
18936.09 153
18937.39 145
18938.69 147
18939.99 153
18941.29 152
18942.59 149
18943.90 145
18945.20 156
18946.50 160
18947.80 154
18949.10 135
18950.40 122
18951.71 160
18953.01 160
18954.31 139
18955.61 155
18956.91 139
18958.21 129
18959.52 132
18960.82 143
18962.12 137
18963.42 154
18964.73 161
18966.03 156
18967.33 148
18968.63 129
18969.93 146
18971.24 198
18972.54 180
18973.84 157
18975.14 141
18976.45 144
18977.75 143
18979.05 164
18980.36 182
18981.66 156
18982.96 185
18984.26 140
18985.57 140
18986.87 140
18988.17 148
18989.48 158
18990.78 145
18992.08 150
18993.39 148
18994.69 155
18995.99 153
18997.30 135
18998.60 135
18999.90 129
19001.21 150
19002.51 139
19003.81 131
19005.12 147
19006.42 147
19007.72 142
19009.03 137
19010.33 149
19011.64 166
19012.94 155
19014.24 142
19015.55 147
19016.85 142
19018.16 155
19019.46 156
19020.76 149
19022.07 112
19023.37 134
19024.68 140
19025.98 155
19027.29 160
19028.59 137
19029.89 145
19031.20 160
19032.50 150
19033.81 130
19035.11 127
19036.42 169
19037.72 167
19039.03 158
19040.33 129
19041.64 118
19042.94 115
19044.25 149
19045.55 132
19046.86 130
19048.16 151
19049.47 124
19050.77 123
19052.08 147
19053.38 136
19054.69 166
19055.99 170
19057.30 149
19058.60 126
19059.91 117
19061.22 154
19062.52 162
19063.83 159
19065.13 128
19066.44 142
19067.74 135
19069.05 168
19070.36 140
19071.66 165
19072.97 154
19074.27 153
19075.58 157
19076.89 161
19078.19 133
19079.50 153
19080.80 144
19082.11 153
19083.42 140
19084.72 162
19086.03 157
19087.34 127
19088.64 125
19089.95 137
19091.26 151
19092.56 161
19093.87 153
19095.18 129
19096.48 154
19097.79 144
19099.10 159
19100.40 165
19101.71 131
19103.02 118
19104.32 167
19105.63 146
19106.94 146
19108.25 144
19109.55 146
19110.86 161
19112.17 160
19113.48 152
19114.78 163
19116.09 148
19117.40 161
19118.71 153
19120.01 144
19121.32 131
19122.63 130
19123.94 142
19125.24 135
19126.55 127
19127.86 120
19129.17 130
19130.47 132
19131.78 153
19133.09 160
19134.40 165
19135.71 156
19137.02 144
19138.32 147
19139.63 137
19140.94 157
19142.25 119
19143.56 160
19144.87 134
19146.17 148
19147.48 149
19148.79 138
19150.10 153
19151.41 182
19152.72 157
19154.03 137
19155.33 157
19156.64 176
19157.95 139
19159.26 142
19160.57 129
19161.88 156
19163.19 144
19164.50 162
19165.81 127
19167.12 150
19168.42 174
19169.73 144
19171.04 162
19172.35 154
19173.66 160
19174.97 173
19176.28 172
19177.59 153
19178.90 135
19180.21 157
19181.52 136
19182.83 152
19184.14 172
19185.45 111
19186.76 150
19188.07 146
19189.38 153
19190.69 155
19192.00 133
19193.31 152
19194.62 149
19195.93 169
19197.24 150
19198.55 142
19199.86 151
19201.17 141
19202.48 138
19203.79 158
19205.10 121
19206.41 123
19207.72 156
19209.03 164
19210.34 154
19211.66 137
19212.97 141
19214.28 143
19215.59 133
19216.90 129
19218.21 142
19219.52 161
19220.83 142
19222.14 133
19223.45 120
19224.77 127
19226.08 138
19227.39 144
19228.70 140
19230.01 124
19231.32 129
19232.63 136
19233.94 152
19235.26 135
19236.57 153
19237.88 148
19239.19 178
19240.50 134
19241.81 156
19243.13 133
19244.44 141
19245.75 148
19247.06 166
19248.37 135
19249.69 132
19251.00 152
19252.31 145
19253.62 111
19254.93 107
19256.25 122
19257.56 171
19258.87 160
19260.18 132
19261.50 141
19262.81 139
19264.12 159
19265.43 132
19266.75 135
19268.06 125
19269.37 144
19270.68 151
19272.00 156
19273.31 128
19274.62 125
19275.94 144
19277.25 131
19278.56 144
19279.88 137
19281.19 142
19282.50 151
19283.81 133
19285.13 106
19286.44 120
19287.75 150
19289.07 133
19290.38 138
19291.70 133
19293.01 129
19294.32 145
19295.64 145
19296.95 122
19298.26 133
19299.58 150
19300.89 153
19302.20 142
19303.52 130
19304.83 106
19306.15 129
19307.46 145
19308.77 149
19310.09 142
19311.40 165
19312.72 150
19314.03 114
19315.35 124
19316.66 138
19317.97 144
19319.29 147
19320.60 137
19321.92 151
19323.23 123
19324.55 131
19325.86 124
19327.18 142
19328.49 139
19329.81 140
19331.12 129
19332.44 150
19333.75 130
19335.07 131
19336.38 134
19337.70 116
19339.01 149
19340.33 159
19341.64 155
19342.96 154
19344.27 143
19345.59 176
19346.90 140
19348.22 122
19349.53 125
19350.85 124
19352.16 135
19353.48 111
19354.79 108
19356.11 146
19357.43 147
19358.74 124
19360.06 144
19361.37 142
19362.69 130
19364.01 158
19365.32 137
19366.64 137
19367.95 130
19369.27 143
19370.59 133
19371.90 115
19373.22 151
19374.53 140
19375.85 147
19377.17 164
19378.48 132
19379.80 138
19381.12 144
19382.43 166
19383.75 137
19385.07 132
19386.38 117
19387.70 142
19389.02 157
19390.33 132
19391.65 129
19392.97 171
19394.28 165
19395.60 162
19396.92 126
19398.24 140
19399.55 147
19400.87 154
19402.19 140
19403.50 157
19404.82 150
19406.14 161
19407.46 150
19408.77 133
19410.09 139
19411.41 114
19412.73 159
19414.04 154
19415.36 149
19416.68 142
19418.00 129
19419.32 154
19420.63 152
19421.95 155
19423.27 140
19424.59 133
19425.91 145
19427.22 137
19428.54 129
19429.86 127
19431.18 147
19432.50 145
19433.82 132
19435.13 151
19436.45 172
19437.77 139
19439.09 144
19440.41 132
19441.73 155
19443.04 154
19444.36 138
19445.68 146
19447.00 126
19448.32 143
19449.64 140
19450.96 136
19452.28 137
19453.60 131
19454.91 147
19456.23 155
19457.55 162
19458.87 147
19460.19 143
19461.51 144
19462.83 111
19464.15 125
19465.47 134
19466.79 149
19468.11 137
19469.43 144
19470.75 126
19472.07 144
19473.39 169
19474.71 158
19476.03 140
19477.35 175
19478.67 142
19479.99 158
19481.30 146
19482.62 148
19483.94 144
19485.27 144
19486.59 141
19487.91 158
19489.23 192
19490.55 146
19491.87 169
19493.19 130
19494.51 139
19495.83 141
19497.15 150
19498.47 145
19499.79 120
19501.11 115
19502.43 151
19503.75 145
19505.07 162
19506.39 152
19507.71 142
19509.03 152
19510.36 137
19511.68 165
19513.00 136
19514.32 151
19515.64 133
19516.96 145
19518.28 140
19519.60 154
19520.92 143
19522.25 123
19523.57 143
19524.89 136
19526.21 120
19527.53 130
19528.85 143
19530.17 153
19531.50 154
19532.82 137
19534.14 131
19535.46 162
19536.78 151
19538.11 149
19539.43 115
19540.75 119
19542.07 152
19543.39 173
19544.72 134
19546.04 112
19547.36 167
19548.68 151
19550.00 149
19551.33 130
19552.65 130
19553.97 153
19555.29 157
19556.62 134
19557.94 95
19559.26 111
19560.58 149
19561.91 144
19563.23 128
19564.55 130
19565.88 135
19567.20 125
19568.52 148
19569.84 150
19571.17 123
19572.49 140
19573.81 138
19575.14 127
19576.46 130
19577.78 133
19579.11 150
19580.43 132
19581.75 137
19583.08 139
19584.40 148
19585.72 138
19587.05 126
19588.37 141
19589.69 140
19591.02 141
19592.34 150
19593.67 158
19594.99 134
19596.31 131
19597.64 151
19598.96 136
19600.28 141
19601.61 130
19602.93 132
19604.26 139
19605.58 148
19606.91 139
19608.23 139
19609.55 151
19610.88 151
19612.20 123
19613.53 133
19614.85 126
19616.18 125
19617.50 113
19618.83 124
19620.15 110
19621.47 151
19622.80 154
19624.12 161
19625.45 135
19626.77 121
19628.10 130
19629.42 149
19630.75 160
19632.07 154
19633.40 126
19634.72 126
19636.05 142
19637.37 144
19638.70 106
19640.03 125
19641.35 140
19642.68 122
19644.00 128
19645.33 132
19646.65 144
19647.98 161
19649.30 158
19650.63 162
19651.96 136
19653.28 149
19654.61 131
19655.93 132
19657.26 154
19658.58 152
19659.91 153
19661.24 156
19662.56 154
19663.89 135
19665.22 145
19666.54 149
19667.87 173
19669.19 167
19670.52 143
19671.85 147
19673.17 135
19674.50 131
19675.83 140
19677.15 142
19678.48 150
19679.81 155
19681.13 147
19682.46 161
19683.79 137
19685.11 136
19686.44 126
19687.77 163
19689.09 124
19690.42 122
19691.75 150
19693.08 136
19694.40 170
19695.73 122
19697.06 137
19698.39 162
19699.71 148
19701.04 135
19702.37 137
19703.69 150
19705.02 139
19706.35 148
19707.68 145
19709.01 123
19710.33 134
19711.66 139
19712.99 151
19714.32 142
19715.64 132
19716.97 143
19718.30 138
19719.63 122
19720.96 152
19722.28 152
19723.61 117
19724.94 144
19726.27 143
19727.60 142
19728.93 142
19730.25 114
19731.58 134
19732.91 143
19734.24 140
19735.57 139
19736.90 144
19738.23 140
19739.55 163
19740.88 153
19742.21 135
19743.54 133
19744.87 137
19746.20 149
19747.53 146
19748.86 153
19750.19 132
19751.51 155
19752.84 158
19754.17 143
19755.50 120
19756.83 148
19758.16 153
19759.49 127
19760.82 118
19762.15 135
19763.48 121
19764.81 149
19766.14 157
19767.47 141
19768.80 109
19770.13 128
19771.46 142
19772.79 131
19774.12 124
19775.45 155
19776.78 132
19778.11 133
19779.44 130
19780.77 118
19782.10 140
19783.43 132
19784.76 151
19786.09 156
19787.42 163
19788.75 137
19790.08 131
19791.41 147
19792.74 162
19794.07 164
19795.40 142
19796.73 141
19798.06 126
19799.39 132
19800.72 143
19802.05 173
19803.39 125
19804.72 161
19806.05 176
19807.38 124
19808.71 146
19810.04 116
19811.37 153
19812.70 130
19814.03 137
19815.37 115
19816.70 131
19818.03 113
19819.36 157
19820.69 153
19822.02 120
19823.35 124
19824.69 137
19826.02 132
19827.35 133
19828.68 153
19830.01 162
19831.34 160
19832.68 122
19834.01 150
19835.34 147
19836.67 148
19838.00 125
19839.34 124
19840.67 122
19842.00 136
19843.33 109
19844.67 121
19846.00 131
19847.33 127
19848.66 134
19849.99 123
19851.33 141
19852.66 128
19853.99 150
19855.32 143
19856.66 135
19857.99 132
19859.32 143
19860.66 149
19861.99 155
19863.32 134
19864.65 126
19865.99 122
19867.32 155
19868.65 128
19869.99 111
19871.32 126
19872.65 147
19873.99 151
19875.32 123
19876.65 119
19877.99 125
19879.32 133
19880.65 137
19881.99 119
19883.32 125
19884.65 163
19885.99 172
19887.32 181
19888.66 113
19889.99 138
19891.32 164
19892.66 143
19893.99 133
19895.32 136
19896.66 152
19897.99 124
19899.33 139
19900.66 156
19902.00 147
19903.33 132
19904.66 146
19906.00 127
19907.33 133
19908.67 124
19910.00 157
19911.34 149
19912.67 125
19914.01 130
19915.34 135
19916.67 154
19918.01 138
19919.34 149
19920.68 135
19922.01 136
19923.35 180
19924.68 141
19926.02 125
19927.35 133
19928.69 130
19930.02 134
19931.36 118
19932.69 121
19934.03 117
19935.37 128
19936.70 129
19938.04 140
19939.37 145
19940.71 140
19942.04 134
19943.38 137
19944.71 125
19946.05 115
19947.39 136
19948.72 143
19950.06 134
19951.39 153
19952.73 142
19954.06 140
19955.40 137
19956.74 157
19958.07 143
19959.41 125
19960.74 181
19962.08 152
19963.42 141
19964.75 123
19966.09 114
19967.43 121
19968.76 127
19970.10 114
19971.44 147
19972.77 147
19974.11 130
19975.45 127
19976.78 145
19978.12 125
19979.46 137
19980.79 132
19982.13 135
19983.47 121
19984.80 128
19986.14 154
19987.48 140
19988.82 112
19990.15 120
19991.49 120
19992.83 125
19994.16 153
19995.50 108
19996.84 142
19998.18 131
19999.51 147
20000.85 125
20002.19 132
20003.53 160
20004.86 133
20006.20 121
20007.54 133
20008.88 113
20010.22 141
20011.55 151
20012.89 136
20014.23 123
20015.57 149
20016.91 158
20018.24 136
20019.58 142
20020.92 149
20022.26 128
20023.60 137
20024.93 132
20026.27 119
20027.61 120
20028.95 132
20030.29 151
20031.63 148
20032.97 118
20034.30 130
20035.64 141
20036.98 145
20038.32 138
20039.66 140
20041.00 150
20042.34 144
20043.68 147
20045.01 132
20046.35 167
20047.69 139
20049.03 146
20050.37 129
20051.71 138
20053.05 143
20054.39 174
20055.73 157
20057.07 136
20058.41 165
20059.75 129
20061.09 164
20062.43 160
20063.77 134
20065.11 138
20066.45 151
20067.79 128
20069.12 115
20070.46 127
20071.80 128
20073.14 147
20074.48 145
20075.82 146
20077.16 142
20078.50 119
20079.85 107
20081.19 144
20082.53 128
20083.87 135
20085.21 129
20086.55 132
20087.89 137
20089.23 116
20090.57 131
20091.91 151
20093.25 124
20094.59 127
20095.93 147
20097.27 123
20098.61 132
20099.95 125
20101.29 129
20102.64 127
20103.98 107
20105.32 124
20106.66 130
20108.00 151
20109.34 109
20110.68 122
20112.02 143
20113.36 117
20114.71 112
20116.05 132
20117.39 122
20118.73 141
20120.07 130
20121.41 154
20122.75 142
20124.10 139
20125.44 120
20126.78 122
20128.12 148
20129.46 141
