# Supplementary material for: MALDI-TOF MS typing enables the classification of brewing yeasts of the genus Saccharomyces to major beer styles
Source: PLoS One. 2017 Aug 9;12(8):e0181694. doi: 10.1371/journal.pone.0181694 (PMC5549903; doi:10.1371/journal.pone.0181694)
Supplement: S10 File — The directory includes 90 raw files and was zipped to “.zip”; the folder has three strains with 30 spectra per strain; S1 Text explains the raw files with an example and Table 1 represents the yeast strains used within the experiment. (ZIP) [file pone.0181694.s013.zip › 28-30/30332a-998-OG-Koe-Koe-YPG-18h-E-E_2015-08-24__0_A4_1.dat]

2000.02 1130
2000.44 1267
2000.87 1229
2001.29 1216
2001.71 1142
2002.13 1142
2002.55 1157
2002.97 1317
2003.40 1176
2003.82 1101
2004.24 1082
2004.66 1142
2005.08 1095
2005.50 949
2005.93 1003
2006.35 1141
2006.77 1206
2007.19 1127
2007.62 1125
2008.04 1217
2008.46 1241
2008.88 1209
2009.30 1059
2009.73 1024
2010.15 1124
2010.57 1128
2010.99 1107
2011.42 1014
2011.84 1079
2012.26 1023
2012.68 1083
2013.11 1252
2013.53 1161
2013.95 1061
2014.38 1098
2014.80 1020
2015.22 1109
2015.64 1029
2016.07 1102
2016.49 1052
2016.91 998
2017.34 1057
2017.76 1044
2018.18 1065
2018.61 1077
2019.03 1062
2019.45 1100
2019.88 1306
2020.30 1285
2020.72 1078
2021.15 1160
2021.57 1097
2021.99 1077
2022.42 1105
2022.84 1100
2023.27 1100
2023.69 1083
2024.11 1009
2024.54 1042
2024.96 1026
2025.39 976
2025.81 1087
2026.23 1062
2026.66 1034
2027.08 1232
2027.51 1108
2027.93 1112
2028.36 1066
2028.78 1056
2029.20 1002
2029.63 927
2030.05 1038
2030.48 1011
2030.90 975
2031.33 936
2031.75 931
2032.18 1026
2032.60 1111
2033.03 1155
2033.45 1155
2033.88 1135
2034.30 1041
2034.73 1145
2035.15 1176
2035.58 1174
2036.00 973
2036.43 962
2036.85 987
2037.28 1083
2037.70 1046
2038.13 1042
2038.55 1036
2038.98 1157
2039.40 1070
2039.83 982
2040.25 993
2040.68 1039
2041.11 1185
2041.53 973
2041.96 1126
2042.38 1273
2042.81 1061
2043.23 961
2043.66 1088
2044.09 1140
2044.51 996
2044.94 1089
2045.37 1041
2045.79 1076
2046.22 1015
2046.64 1143
2047.07 1152
2047.50 1104
2047.92 1026
2048.35 1003
2048.78 1046
2049.20 1017
2049.63 1077
2050.06 985
2050.48 972
2050.91 1042
2051.34 1060
2051.76 1092
2052.19 1121
2052.62 1098
2053.04 1203
2053.47 1243
2053.90 1191
2054.32 1070
2054.75 1103
2055.18 1153
2055.61 1066
2056.03 989
2056.46 957
2056.89 1045
2057.31 1069
2057.74 1013
2058.17 1166
2058.60 1140
2059.02 1068
2059.45 1053
2059.88 971
2060.31 1067
2060.73 1115
2061.16 1120
2061.59 1071
2062.02 1134
2062.45 1059
2062.87 1030
2063.30 1029
2063.73 1078
2064.16 1265
2064.59 1185
2065.01 1230
2065.44 1121
2065.87 1242
2066.30 1214
2066.73 1225
2067.16 1231
2067.58 1260
2068.01 1248
2068.44 1149
2068.87 1221
2069.30 1066
2069.73 1118
2070.16 1055
2070.58 1150
2071.01 1094
2071.44 1095
2071.87 1191
2072.30 1155
2072.73 1236
2073.16 1142
2073.59 1157
2074.02 1124
2074.45 1066
2074.87 1108
2075.30 1189
2075.73 1244
2076.16 1205
2076.59 1209
2077.02 1137
2077.45 1151
2077.88 1135
2078.31 1230
2078.74 1285
2079.17 1435
2079.60 1305
2080.03 1293
2080.46 1428
2080.89 1525
2081.32 1577
2081.75 1451
2082.18 1379
2082.61 1439
2083.04 1348
2083.47 1234
2083.90 1338
2084.33 1179
2084.76 1248
2085.19 1289
2085.62 1110
2086.05 1200
2086.48 1079
2086.91 1052
2087.34 1123
2087.77 1018
2088.20 1047
2088.63 985
2089.06 1046
2089.49 1061
2089.92 952
2090.35 1044
2090.79 1012
2091.22 1084
2091.65 1041
2092.08 895
2092.51 936
2092.94 896
2093.37 945
2093.80 1074
2094.23 1123
2094.66 1166
2095.10 1092
2095.53 1071
2095.96 956
2096.39 978
2096.82 1030
2097.25 1060
2097.68 1060
2098.12 1145
2098.55 1145
2098.98 1011
2099.41 998
2099.84 1050
2100.27 1113
2100.71 1024
2101.14 1043
2101.57 1074
2102.00 977
2102.43 1105
2102.87 1111
2103.30 1217
2103.73 1066
2104.16 1001
2104.60 1069
2105.03 1101
2105.46 1228
2105.89 1175
2106.32 1195
2106.76 1254
2107.19 1122
2107.62 1163
2108.05 1116
2108.49 1230
2108.92 1218
2109.35 1253
2109.79 1215
2110.22 1202
2110.65 1029
2111.08 1022
2111.52 979
2111.95 1080
2112.38 1252
2112.82 1151
2113.25 1039
2113.68 1075
2114.12 1056
2114.55 1137
2114.98 1148
2115.42 1156
2115.85 1116
2116.28 1054
2116.72 1103
2117.15 1062
2117.58 1016
2118.02 1013
2118.45 1152
2118.88 945
2119.32 1029
2119.75 1010
2120.19 1098
2120.62 1112
2121.05 1020
2121.49 1054
2121.92 1131
2122.36 1050
2122.79 1063
2123.22 1012
2123.66 1013
2124.09 1060
2124.53 1026
2124.96 1115
2125.40 1117
2125.83 1044
2126.26 1062
2126.70 1025
2127.13 960
2127.57 1100
2128.00 1059
2128.44 889
2128.87 1007
2129.31 1025
2129.74 960
2130.18 977
2130.61 1079
2131.05 1045
2131.48 1037
2131.92 1096
2132.35 975
2132.79 997
2133.22 1094
2133.66 1156
2134.09 1060
2134.53 1011
2134.96 946
2135.40 955
2135.83 1059
2136.27 1014
2136.70 1003
2137.14 1099
2137.58 1098
2138.01 1033
2138.45 1029
2138.88 1057
2139.32 1099
2139.75 1033
2140.19 1056
2140.63 1127
2141.06 1198
2141.50 1132
2141.93 958
2142.37 1056
2142.81 1037
2143.24 998
2143.68 991
2144.12 1032
2144.55 963
2144.99 994
2145.43 1052
2145.86 995
2146.30 953
2146.73 980
2147.17 987
2147.61 1023
2148.04 1116
2148.48 976
2148.92 1135
2149.35 1172
2149.79 1136
2150.23 1060
2150.67 1123
2151.10 1127
2151.54 1143
2151.98 1089
2152.41 1174
2152.85 1239
2153.29 1199
2153.73 1168
2154.16 1072
2154.60 1120
2155.04 1130
2155.48 1237
2155.91 1198
2156.35 1152
2156.79 1102
2157.23 1189
2157.66 1241
2158.10 1183
2158.54 1145
2158.98 1161
2159.41 1128
2159.85 1188
2160.29 1224
2160.73 1120
2161.17 1031
2161.60 1084
2162.04 1143
2162.48 1130
2162.92 1150
2163.36 1196
2163.80 1097
2164.23 1176
2164.67 981
2165.11 1026
2165.55 1059
2165.99 1107
2166.43 981
2166.86 1006
2167.30 1051
2167.74 1047
2168.18 1028
2168.62 1143
2169.06 1165
2169.50 1090
2169.94 1082
2170.38 1169
2170.81 1245
2171.25 1245
2171.69 1100
2172.13 1206
2172.57 1193
2173.01 1065
2173.45 1227
2173.89 1191
2174.33 1124
2174.77 1099
2175.21 1378
2175.65 1139
2176.09 1184
2176.53 1251
2176.96 1451
2177.40 1502
2177.84 1337
2178.28 1258
2178.72 1127
2179.16 1118
2179.60 1188
2180.04 1155
2180.48 1077
2180.92 1026
2181.36 1155
2181.80 1077
2182.24 1114
2182.68 1149
2183.12 1084
2183.56 1151
2184.01 1205
2184.45 1093
2184.89 1176
2185.33 1128
2185.77 1150
2186.21 1121
2186.65 1028
2187.09 1064
2187.53 994
2187.97 967
2188.41 1019
2188.85 1123
2189.29 1115
2189.73 1120
2190.17 1211
2190.62 1197
2191.06 1156
2191.50 1128
2191.94 1143
2192.38 1169
2192.82 1143
2193.26 1095
2193.70 1066
2194.15 1041
2194.59 1145
2195.03 1060
2195.47 1101
2195.91 1154
2196.35 1348
2196.79 1305
2197.24 1362
2197.68 1337
2198.12 1104
2198.56 1084
2199.00 1094
2199.45 1069
2199.89 1080
2200.33 1108
2200.77 1216
2201.21 1170
2201.66 1036
2202.10 1002
2202.54 1114
2202.98 1157
2203.42 1111
2203.87 1038
2204.31 1087
2204.75 1101
2205.19 1126
2205.64 1126
2206.08 1161
2206.52 1069
2206.96 1195
2207.41 1212
2207.85 1149
2208.29 1082
2208.74 1075
2209.18 1163
2209.62 1123
2210.06 1072
2210.51 1121
2210.95 1093
2211.39 1127
2211.84 1006
2212.28 1106
2212.72 1233
2213.17 1211
2213.61 1158
2214.05 1203
2214.50 1080
2214.94 1154
2215.38 1101
2215.83 1127
2216.27 1128
2216.71 1115
2217.16 1108
2217.60 1077
2218.05 959
2218.49 1052
2218.93 1081
2219.38 1141
2219.82 1014
2220.26 1009
2220.71 1033
2221.15 1037
2221.60 1069
2222.04 1112
2222.49 1211
2222.93 1229
2223.37 1147
2223.82 1151
2224.26 1261
2224.71 1132
2225.15 969
2225.60 996
2226.04 1108
2226.49 1048
2226.93 1142
2227.37 1108
2227.82 1324
2228.26 1137
2228.71 1238
2229.15 1169
2229.60 1089
2230.04 1103
2230.49 1080
2230.93 1115
2231.38 1260
2231.82 1127
2232.27 1228
2232.71 1211
2233.16 1217
2233.61 1110
2234.05 1231
2234.50 1232
2234.94 1266
2235.39 1172
2235.83 1190
2236.28 1234
2236.72 1091
2237.17 1136
2237.61 1137
2238.06 1113
2238.51 1096
2238.95 1099
2239.40 1082
2239.84 1063
2240.29 1102
2240.74 1137
2241.18 1128
2241.63 1058
2242.07 1018
2242.52 1119
2242.97 1063
2243.41 1028
2243.86 984
2244.31 974
2244.75 997
2245.20 1101
2245.65 1017
2246.09 1028
2246.54 1066
2246.99 1194
2247.43 1177
2247.88 973
2248.33 1001
2248.77 945
2249.22 985
2249.67 1196
2250.11 1110
2250.56 1028
2251.01 1156
2251.45 1150
2251.90 1060
2252.35 1051
2252.80 1024
2253.24 1154
2253.69 1106
2254.14 1065
2254.59 989
2255.03 1019
2255.48 984
2255.93 1158
2256.38 1094
2256.82 908
2257.27 906
2257.72 903
2258.17 1082
2258.61 1076
2259.06 910
2259.51 1065
2259.96 1012
2260.41 1065
2260.85 1181
2261.30 1202
2261.75 1115
2262.20 1195
2262.65 1238
2263.09 1191
2263.54 1232
2263.99 1251
2264.44 1451
2264.89 1414
2265.34 1494
2265.79 1419
2266.23 1327
2266.68 1340
2267.13 1368
2267.58 1370
2268.03 1362
2268.48 1337
2268.93 1266
2269.38 1223
2269.82 1380
2270.27 1261
2270.72 1194
2271.17 1162
2271.62 1077
2272.07 1128
2272.52 1178
2272.97 1128
2273.42 1130
2273.87 1198
2274.32 1029
2274.77 1181
2275.21 1177
2275.66 1141
2276.11 1059
2276.56 1157
2277.01 1097
2277.46 1163
2277.91 1186
2278.36 1259
2278.81 1064
2279.26 1098
2279.71 1226
2280.16 1154
2280.61 1232
2281.06 1319
2281.51 1243
2281.96 1390
2282.41 1236
2282.86 1223
2283.31 1274
2283.76 1250
2284.21 1209
2284.66 1208
2285.11 1168
2285.56 1146
2286.02 1194
2286.47 1173
2286.92 1164
2287.37 1172
2287.82 1270
2288.27 1217
2288.72 1210
2289.17 1315
2289.62 1372
2290.07 1467
2290.52 1469
2290.97 1793
2291.42 1813
2291.88 1866
2292.33 1852
2292.78 1652
2293.23 1521
2293.68 1503
2294.13 1657
2294.58 1707
2295.04 1600
2295.49 1602
2295.94 1481
2296.39 1350
2296.84 1229
2297.29 1157
2297.74 1212
2298.20 1207
2298.65 1175
2299.10 1205
2299.55 1092
2300.00 1159
2300.46 1139
2300.91 1028
2301.36 1076
2301.81 1040
2302.26 1183
2302.72 1324
2303.17 1251
2303.62 1106
2304.07 1073
2304.53 1145
2304.98 1184
2305.43 1077
2305.88 1182
2306.33 1275
2306.79 1234
2307.24 1220
2307.69 1148
2308.15 1117
2308.60 1161
2309.05 1114
2309.50 1193
2309.96 1340
2310.41 1182
2310.86 1279
2311.32 1318
2311.77 1311
2312.22 1152
2312.68 1161
2313.13 1029
2313.58 1124
2314.03 1175
2314.49 1208
2314.94 1153
2315.39 1126
2315.85 1084
2316.30 1037
2316.76 1069
2317.21 1002
2317.66 1071
2318.12 1128
2318.57 1159
2319.02 1040
2319.48 1170
2319.93 1266
2320.39 1125
2320.84 1186
2321.29 1129
2321.75 1002
2322.20 1065
2322.66 1125
2323.11 1348
2323.56 1353
2324.02 1261
2324.47 1321
2324.93 1318
2325.38 1284
2325.84 1301
2326.29 1431
2326.74 1441
2327.20 1277
2327.65 1258
2328.11 1427
2328.56 1497
2329.02 1486
2329.47 1378
2329.93 1478
2330.38 1500
2330.84 1478
2331.29 1489
2331.75 1488
2332.20 1424
2332.66 1473
2333.11 1386
2333.57 1281
2334.02 1291
2334.48 1171
2334.93 1302
2335.39 1303
2335.84 1224
2336.30 1121
2336.76 1081
2337.21 1172
2337.67 1275
2338.12 1344
2338.58 1287
2339.03 1266
2339.49 1331
2339.95 1382
2340.40 1459
2340.86 1420
2341.31 1629
2341.77 1386
2342.23 1276
2342.68 1411
2343.14 1509
2343.59 1552
2344.05 1504
2344.51 1481
2344.96 1470
2345.42 1465
2345.88 1303
2346.33 1311
2346.79 1567
2347.24 1417
2347.70 1435
2348.16 1364
2348.61 1288
2349.07 1374
2349.53 1311
2349.99 1243
2350.44 1237
2350.90 1256
2351.36 1258
2351.81 1236
2352.27 1198
2352.73 1141
2353.18 1054
2353.64 1215
2354.10 1125
2354.56 978
2355.01 1154
2355.47 1052
2355.93 1106
2356.38 1040
2356.84 1215
2357.30 1088
2357.76 1082
2358.22 1072
2358.67 1227
2359.13 1092
2359.59 1129
2360.05 1240
2360.50 1201
2360.96 1208
2361.42 1198
2361.88 1039
2362.34 1219
2362.79 1196
2363.25 1302
2363.71 1308
2364.17 1145
2364.63 1186
2365.08 1159
2365.54 1230
2366.00 1164
2366.46 1240
2366.92 1389
2367.38 1308
2367.84 1259
2368.29 1186
2368.75 1233
2369.21 1456
2369.67 1344
2370.13 1322
2370.59 1345
2371.05 1320
2371.50 1357
2371.96 1325
2372.42 1328
2372.88 1154
2373.34 1327
2373.80 1363
2374.26 1147
2374.72 1299
2375.18 1258
2375.64 1283
2376.10 1507
2376.56 1134
2377.02 1123
2377.47 1227
2377.93 1244
2378.39 1319
2378.85 1249
2379.31 1255
2379.77 1373
2380.23 1380
2380.69 1197
2381.15 1186
2381.61 1118
2382.07 1116
2382.53 1092
2382.99 1208
2383.45 1255
2383.91 1332
2384.37 1328
2384.83 1200
2385.29 1122
2385.75 1120
2386.21 1120
2386.67 1098
2387.13 1045
2387.59 1152
2388.05 1192
2388.52 1067
2388.98 994
2389.44 1113
2389.90 1118
2390.36 1101
2390.82 1180
2391.28 1112
2391.74 1114
2392.20 1113
2392.66 1152
2393.12 1107
2393.58 1050
2394.05 1163
2394.51 1202
2394.97 1172
2395.43 1160
2395.89 1086
2396.35 970
2396.81 1088
2397.27 1096
2397.74 1096
2398.20 1152
2398.66 1045
2399.12 1001
2399.58 1057
2400.04 915
2400.50 905
2400.97 1083
2401.43 1074
2401.89 1058
2402.35 981
2402.81 915
2403.28 996
2403.74 1171
2404.20 1091
2404.66 1137
2405.12 970
2405.59 1118
2406.05 1018
2406.51 1187
2406.97 1126
2407.44 1126
2407.90 987
2408.36 1076
2408.82 1169
2409.29 1085
2409.75 1079
2410.21 1055
2410.67 1068
2411.14 1241
2411.60 1104
2412.06 1123
2412.52 1154
2412.99 1052
2413.45 1116
2413.91 1145
2414.38 1116
2414.84 1185
2415.30 1151
2415.77 1081
2416.23 1172
2416.69 1265
2417.16 1346
2417.62 1307
2418.08 1272
2418.55 1278
2419.01 1330
2419.47 1292
2419.94 1380
2420.40 1349
2420.86 1319
2421.33 1277
2421.79 1343
2422.25 1274
2422.72 1308
2423.18 1119
2423.65 1260
2424.11 1294
2424.57 1293
2425.04 1192
2425.50 1238
2425.97 1269
2426.43 1191
2426.90 1266
2427.36 1127
2427.82 1123
2428.29 994
2428.75 1032
2429.22 1075
2429.68 1233
2430.15 1298
2430.61 1211
2431.08 1213
2431.54 1106
2432.00 1044
2432.47 1060
2432.93 1155
2433.40 1171
2433.86 1246
2434.33 1240
2434.79 1166
2435.26 1194
2435.72 1195
2436.19 1145
2436.65 1142
2437.12 1146
2437.58 1251
2438.05 1293
2438.52 1288
2438.98 1340
2439.45 1402
2439.91 1398
2440.38 1499
2440.84 1476
2441.31 1555
2441.77 1575
2442.24 1556
2442.71 1625
2443.17 1521
2443.64 1438
2444.10 1483
2444.57 1417
2445.03 1259
2445.50 1198
2445.97 1180
2446.43 1081
2446.90 1128
2447.37 978
2447.83 1068
2448.30 1057
2448.76 1124
2449.23 1147
2449.70 1067
2450.16 1178
2450.63 1045
2451.10 988
2451.56 1103
2452.03 1113
2452.50 1071
2452.96 1165
2453.43 1083
2453.90 1083
2454.36 1062
2454.83 1187
2455.30 1116
2455.76 1011
2456.23 1006
2456.70 950
2457.17 1186
2457.63 1110
2458.10 1166
2458.57 1163
2459.03 1027
2459.50 1177
2459.97 1171
2460.44 1194
2460.90 1134
2461.37 1065
2461.84 1093
2462.31 1094
2462.77 1040
2463.24 1058
2463.71 1099
2464.18 1146
2464.65 1138
2465.11 1075
2465.58 1202
2466.05 1118
2466.52 1073
2466.99 1083
2467.45 1119
2467.92 1131
2468.39 1175
2468.86 1221
2469.33 1142
2469.79 1072
2470.26 1032
2470.73 1148
2471.20 1171
2471.67 1204
2472.14 1049
2472.61 1049
2473.07 1039
2473.54 1105
2474.01 1119
2474.48 1080
2474.95 1018
2475.42 1170
2475.89 1159
2476.36 1041
2476.82 1005
2477.29 1092
2477.76 1083
2478.23 1122
2478.70 1128
2479.17 1088
2479.64 1144
2480.11 1111
2480.58 1200
2481.05 1143
2481.52 1247
2481.99 1360
2482.46 1300
2482.93 1312
2483.40 1280
2483.87 1331
2484.33 1086
2484.80 985
2485.27 963
2485.74 1077
2486.21 1082
2486.68 1036
2487.15 1031
2487.62 1040
2488.09 934
2488.56 1112
2489.03 1117
2489.50 1129
2489.97 1117
2490.44 1072
2490.92 1131
2491.39 1127
2491.86 1133
2492.33 1092
2492.80 1136
2493.27 1090
2493.74 1039
2494.21 1124
2494.68 1025
2495.15 1048
2495.62 1106
2496.09 1044
2496.56 1016
2497.03 1124
2497.50 1175
2497.98 1252
2498.45 1079
2498.92 1019
2499.39 1121
2499.86 1072
2500.33 998
2500.80 1125
2501.27 1159
2501.75 946
2502.22 1010
2502.69 1197
2503.16 1203
2503.63 936
2504.10 980
2504.57 1108
2505.05 1065
2505.52 1166
2505.99 1085
2506.46 1154
2506.93 1135
2507.40 1126
2507.88 1337
2508.35 1184
2508.82 1166
2509.29 1320
2509.76 1476
2510.24 1303
2510.71 1286
2511.18 1341
2511.65 1304
2512.13 1218
2512.60 1282
2513.07 1279
2513.54 1228
2514.02 1151
2514.49 1192
2514.96 1127
2515.43 1240
2515.91 1163
2516.38 1211
2516.85 1260
2517.32 1049
2517.80 1152
2518.27 1216
2518.74 1186
2519.22 1279
2519.69 1246
2520.16 1168
2520.64 1223
2521.11 1025
2521.58 1029
2522.06 1122
2522.53 1094
2523.00 1145
2523.48 1170
2523.95 1096
2524.42 1109
2524.90 1093
2525.37 1190
2525.84 1096
2526.32 1171
2526.79 1230
2527.26 1137
2527.74 1207
2528.21 1255
2528.69 1171
2529.16 1158
2529.63 1177
2530.11 1154
2530.58 1174
2531.06 1246
2531.53 1233
2532.00 1100
2532.48 1084
2532.95 1154
2533.43 1178
2533.90 1138
2534.38 1164
2534.85 1301
2535.32 982
2535.80 1096
2536.27 1237
2536.75 1231
2537.22 1120
2537.70 1141
2538.17 1184
2538.65 1189
2539.12 1210
2539.60 1132
2540.07 1158
2540.55 1148
2541.02 1150
2541.50 1168
2541.97 1169
2542.45 1098
2542.92 1153
2543.40 1083
2543.87 1231
2544.35 1102
2544.82 1115
2545.30 1240
2545.78 1235
2546.25 1185
2546.73 1203
2547.20 1437
2547.68 1275
2548.15 1376
2548.63 1287
2549.10 1365
2549.58 1358
2550.06 1286
2550.53 1325
2551.01 1329
2551.48 1290
2551.96 1334
2552.44 1304
2552.91 1258
2553.39 1312
2553.87 1435
2554.34 1473
2554.82 1460
2555.29 1353
2555.77 1495
2556.25 1582
2556.72 1507
2557.20 1491
2557.68 1512
2558.15 1575
2558.63 1658
2559.11 1382
2559.58 1298
2560.06 1227
2560.54 1275
2561.01 1178
2561.49 1240
2561.97 1170
2562.45 1040
2562.92 1167
2563.40 1060
2563.88 1061
2564.35 1062
2564.83 991
2565.31 1051
2565.79 1069
2566.26 1177
2566.74 1160
2567.22 1103
2567.70 1094
2568.17 1198
2568.65 1137
2569.13 1122
2569.61 1106
2570.08 1067
2570.56 1032
2571.04 1002
2571.52 919
2572.00 1042
2572.47 1057
2572.95 1046
2573.43 1105
2573.91 1166
2574.39 1063
2574.86 1126
2575.34 1110
2575.82 963
2576.30 986
2576.78 1148
2577.26 1126
2577.73 1057
2578.21 1129
2578.69 1127
2579.17 1002
2579.65 1060
2580.13 1007
2580.61 1107
2581.08 1020
2581.56 995
2582.04 971
2582.52 1060
2583.00 1138
2583.48 1097
2583.96 994
2584.44 1054
2584.92 1140
2585.40 1081
2585.87 1012
2586.35 1118
2586.83 1082
2587.31 981
2587.79 1055
2588.27 1133
2588.75 1126
2589.23 1047
2589.71 1056
2590.19 1194
2590.67 1221
2591.15 1108
2591.63 1159
2592.11 1211
2592.59 1211
2593.07 1148
2593.55 1201
2594.03 1155
2594.51 1033
2594.99 1135
2595.47 1260
2595.95 1047
2596.43 1079
2596.91 1202
2597.39 1247
2597.87 1132
2598.35 1111
2598.83 1142
2599.31 1084
2599.79 1087
2600.27 1182
2600.75 1063
2601.23 1077
2601.71 1042
2602.20 952
2602.68 955
2603.16 1130
2603.64 1098
2604.12 994
2604.60 1007
2605.08 1058
2605.56 1047
2606.04 1096
2606.52 1184
2607.00 1219
2607.49 1288
2607.97 1149
2608.45 1273
2608.93 1152
2609.41 1108
2609.89 1233
2610.37 1114
2610.86 1153
2611.34 1224
2611.82 1246
2612.30 1214
2612.78 1190
2613.26 1187
2613.75 1209
2614.23 1164
2614.71 1185
2615.19 1198
2615.67 1135
2616.16 1005
2616.64 1092
2617.12 1149
2617.60 1105
2618.08 1030
2618.57 1063
2619.05 943
2619.53 1094
2620.01 1198
2620.50 1145
2620.98 1123
2621.46 1133
2621.94 1177
2622.43 1106
2622.91 1211
2623.39 1071
2623.87 1131
2624.36 1101
2624.84 1179
2625.32 1123
2625.81 1068
2626.29 1079
2626.77 1117
2627.25 1059
2627.74 1062
2628.22 1104
2628.70 1035
2629.19 1023
2629.67 1011
2630.15 962
2630.64 1017
2631.12 1154
2631.60 1095
2632.09 1087
2632.57 1194
2633.05 1152
2633.54 1076
2634.02 1106
2634.51 1143
2634.99 1228
2635.47 1209
2635.96 1128
2636.44 1183
2636.93 1111
2637.41 982
2637.89 987
2638.38 1134
2638.86 1006
2639.35 1124
2639.83 1096
2640.31 1066
2640.80 1039
2641.28 1032
2641.77 1064
2642.25 947
2642.74 986
2643.22 1033
2643.71 951
2644.19 962
2644.67 1038
2645.16 1188
2645.64 1124
2646.13 1088
2646.61 971
2647.10 975
2647.58 1100
2648.07 1184
2648.55 1200
2649.04 1129
2649.52 1259
2650.01 1271
2650.49 1171
2650.98 1172
2651.46 1055
2651.95 1064
2652.43 1131
2652.92 1065
2653.41 1028
2653.89 1163
2654.38 1039
2654.86 1033
2655.35 964
2655.83 1198
2656.32 1240
2656.81 1085
2657.29 1187
2657.78 1079
2658.26 1063
2658.75 1101
2659.23 1065
2659.72 1167
2660.21 1216
2660.69 1061
2661.18 967
2661.67 1021
2662.15 1102
2662.64 1075
2663.12 1035
2663.61 1059
2664.10 1080
2664.58 1036
2665.07 1103
2665.56 1083
2666.04 1024
2666.53 1009
2667.02 1054
2667.50 1213
2667.99 1128
2668.48 1137
2668.96 1099
2669.45 1011
2669.94 1064
2670.42 1183
2670.91 1107
2671.40 1117
2671.89 1220
2672.37 1268
2672.86 1216
2673.35 1415
2673.83 1426
2674.32 1428
2674.81 1526
2675.30 1430
2675.78 1390
2676.27 1433
2676.76 1423
2677.25 1356
2677.74 1355
2678.22 1395
2678.71 1201
2679.20 1208
2679.69 1303
2680.17 1224
2680.66 1284
2681.15 1192
2681.64 1219
2682.13 1324
2682.61 1421
2683.10 1388
2683.59 1508
2684.08 1363
2684.57 1418
2685.06 1432
2685.54 1398
2686.03 1324
2686.52 1224
2687.01 1303
2687.50 1344
2687.99 1468
2688.48 1203
2688.96 1190
2689.45 1134
2689.94 1252
2690.43 1089
2690.92 1252
2691.41 1180
2691.90 1134
2692.39 1117
2692.88 1155
2693.36 1147
2693.85 1205
2694.34 1126
2694.83 1119
2695.32 1139
2695.81 1176
2696.30 1280
2696.79 1142
2697.28 1272
2697.77 1230
2698.26 1214
2698.75 1120
2699.24 1254
2699.73 1189
2700.22 1165
2700.71 1126
2701.20 1151
2701.69 1124
2702.18 1171
2702.67 1106
2703.16 1188
2703.65 1087
2704.14 1147
2704.63 1194
2705.12 1158
2705.61 1156
2706.10 1134
2706.59 1038
2707.08 1042
2707.57 1097
2708.06 983
2708.55 1134
2709.04 1153
2709.53 1124
2710.02 1060
2710.51 1051
2711.00 1125
2711.49 1131
2711.98 1056
2712.47 1079
2712.97 1133
2713.46 1169
2713.95 1148
2714.44 1206
2714.93 1169
2715.42 1049
2715.91 1088
2716.40 1090
2716.89 1019
2717.39 1011
2717.88 1143
2718.37 1093
2718.86 1064
2719.35 1113
2719.84 1088
2720.33 1132
2720.83 1275
2721.32 1175
2721.81 1143
2722.30 1038
2722.79 1189
2723.28 1391
2723.78 1274
2724.27 1301
2724.76 1178
2725.25 1161
2725.74 1273
2726.24 1217
2726.73 1140
2727.22 1158
2727.71 1097
2728.20 1029
2728.70 1119
2729.19 983
2729.68 1025
2730.17 1002
2730.67 1103
2731.16 943
2731.65 983
2732.14 1109
2732.64 1111
2733.13 1129
2733.62 1042
2734.12 1096
2734.61 1158
2735.10 1172
2735.59 1116
2736.09 1017
2736.58 1020
2737.07 1254
2737.57 1128
2738.06 1250
2738.55 1210
2739.05 1082
2739.54 1178
2740.03 1281
2740.53 1187
2741.02 1024
2741.51 1135
2742.01 1004
2742.50 1086
2742.99 1166
2743.49 1050
2743.98 910
2744.47 912
2744.97 1026
2745.46 1100
2745.96 1110
2746.45 1175
2746.94 1042
2747.44 1017
2747.93 999
2748.43 1068
2748.92 1116
2749.41 1099
2749.91 1071
2750.40 1175
2750.90 1165
2751.39 1148
2751.89 1211
2752.38 1073
2752.87 1116
2753.37 1101
2753.86 1217
2754.36 1109
2754.85 1166
2755.35 1104
2755.84 1119
2756.34 1203
2756.83 1045
2757.33 1029
2757.82 1008
2758.32 959
2758.81 1069
2759.31 997
2759.80 1049
2760.30 1024
2760.79 1187
2761.29 1037
2761.78 1034
2762.28 952
2762.77 1045
2763.27 1156
2763.76 1128
2764.26 1005
2764.76 1040
2765.25 958
2765.75 917
2766.24 1088
2766.74 1142
2767.23 1094
2767.73 948
2768.23 1060
2768.72 1111
2769.22 1060
2769.71 1065
2770.21 1214
2770.71 1136
2771.20 1114
2771.70 1160
2772.19 1180
2772.69 1257
2773.19 1193
2773.68 1128
2774.18 1126
2774.68 1051
2775.17 1210
2775.67 1240
2776.17 1313
2776.66 1067
2777.16 1127
2777.66 1213
2778.15 1211
2778.65 1364
2779.15 1112
2779.64 1150
2780.14 1109
2780.64 1073
2781.13 1086
2781.63 1149
2782.13 997
2782.63 1115
2783.12 1098
2783.62 1148
2784.12 1128
2784.61 1078
2785.11 1103
2785.61 1042
2786.11 1034
2786.60 1062
2787.10 1093
2787.60 1078
2788.10 1094
2788.59 1062
2789.09 1100
2789.59 961
2790.09 940
2790.59 1058
2791.08 1164
2791.58 1110
2792.08 1010
2792.58 1120
2793.08 1147
2793.57 1253
2794.07 1217
2794.57 1210
2795.07 1360
2795.57 1282
2796.07 1413
2796.56 1601
2797.06 1532
2797.56 1504
2798.06 1611
2798.56 1730
2799.06 1639
2799.56 1583
2800.05 1610
2800.55 1489
2801.05 1543
2801.55 1421
2802.05 1281
2802.55 1418
2803.05 1393
2803.55 1152
2804.05 1241
2804.54 1211
2805.04 1254
2805.54 1317
2806.04 1533
2806.54 1458
2807.04 1600
2807.54 1834
2808.04 1757
2808.54 1717
2809.04 1825
2809.54 1895
2810.04 1832
2810.54 1918
2811.04 1658
2811.54 1609
2812.04 1488
2812.54 1369
2813.04 1325
2813.54 1335
2814.04 1364
2814.54 1377
2815.04 1268
2815.54 1231
2816.04 1195
2816.54 1243
2817.04 1132
2817.54 1196
2818.04 1123
2818.54 1274
2819.04 1223
2819.54 1200
2820.04 1188
2820.54 1189
2821.04 1222
2821.54 1115
2822.04 1221
2822.54 1311
2823.04 1337
2823.54 1219
2824.04 1303
2824.55 1192
2825.05 1286
2825.55 1180
2826.05 1134
2826.55 1177
2827.05 1137
2827.55 1223
2828.05 1321
2828.55 1172
2829.06 1044
2829.56 1155
2830.06 1124
2830.56 1203
2831.06 1251
2831.56 1135
2832.06 1174
2832.57 1133
2833.07 1160
2833.57 1273
2834.07 1180
2834.57 1237
2835.07 1343
2835.58 1426
2836.08 1343
2836.58 1207
2837.08 1204
2837.58 1181
2838.09 1138
2838.59 1190
2839.09 1291
2839.59 1221
2840.10 1361
2840.60 1163
2841.10 1148
2841.60 1140
2842.11 1206
2842.61 1102
2843.11 1159
2843.61 1061
2844.12 1161
2844.62 1183
2845.12 1239
2845.62 1194
2846.13 1199
2846.63 1207
2847.13 1267
2847.64 1263
2848.14 1430
2848.64 1339
2849.14 1326
2849.65 1266
2850.15 1309
2850.65 1370
2851.16 1242
2851.66 1284
2852.16 1250
2852.67 1163
2853.17 1287
2853.67 1243
2854.18 1121
2854.68 1056
2855.18 1126
2855.69 1154
2856.19 1079
2856.70 1094
2857.20 1117
2857.70 1149
2858.21 1158
2858.71 1108
2859.22 1151
2859.72 1266
2860.22 1185
2860.73 1229
2861.23 1149
2861.74 1175
2862.24 1139
2862.74 1099
2863.25 1000
2863.75 939
2864.26 985
2864.76 1059
2865.27 1066
2865.77 1049
2866.28 1088
2866.78 1003
2867.28 1040
2867.79 1109
2868.29 1010
2868.80 1005
2869.30 1068
2869.81 1025
2870.31 1022
2870.82 1070
2871.32 1075
2871.83 1104
2872.33 1196
2872.84 1143
2873.34 1302
2873.85 1133
2874.36 1117
2874.86 1133
2875.37 1288
2875.87 1178
2876.38 1190
2876.88 1265
2877.39 1216
2877.89 1136
2878.40 1096
2878.90 1277
2879.41 1327
2879.92 1329
2880.42 1277
2880.93 1334
2881.43 1420
2881.94 1484
2882.45 1488
2882.95 1508
2883.46 1520
2883.96 1524
2884.47 1498
2884.98 1532
2885.48 1498
2885.99 1633
2886.50 1563
2887.00 1638
2887.51 1361
2888.02 1411
2888.52 1440
2889.03 1407
2889.53 1431
2890.04 1390
2890.55 1361
2891.06 1322
2891.56 1272
2892.07 1292
2892.58 1314
2893.08 1368
2893.59 1498
2894.10 1322
2894.60 1354
2895.11 1499
2895.62 1442
2896.13 1383
2896.63 1355
2897.14 1263
2897.65 1429
2898.15 1485
2898.66 1449
2899.17 1507
2899.68 1453
2900.18 1316
2900.69 1418
2901.20 1290
2901.71 1394
2902.22 1339
2902.72 1257
2903.23 1317
2903.74 1344
2904.25 1353
2904.75 1358
2905.26 1248
2905.77 1309
2906.28 1218
2906.79 1185
2907.30 1201
2907.80 1150
2908.31 1247
2908.82 1145
2909.33 1232
2909.84 1141
2910.35 1175
2910.85 1206
2911.36 1111
2911.87 1041
2912.38 1136
2912.89 1224
2913.40 1261
2913.91 1179
2914.41 1120
2914.92 1236
2915.43 1310
2915.94 1115
2916.45 1209
2916.96 1148
2917.47 1220
2917.98 1141
2918.49 1269
2919.00 1284
2919.51 1244
2920.01 1252
2920.52 1210
2921.03 1245
2921.54 1386
2922.05 1403
2922.56 1338
2923.07 1480
2923.58 1459
2924.09 1573
2924.60 1602
2925.11 1790
2925.62 1869
2926.13 1818
2926.64 1874
2927.15 1895
2927.66 1817
2928.17 1611
2928.68 1682
2929.19 1608
2929.70 1498
2930.21 1461
2930.72 1314
2931.23 1277
2931.74 1196
2932.25 1185
2932.76 1102
2933.27 1101
2933.78 1133
2934.29 1007
2934.80 937
2935.31 1072
2935.83 1158
2936.34 1294
2936.85 1268
2937.36 1089
2937.87 1049
2938.38 1153
2938.89 1179
2939.40 1255
2939.91 1168
2940.42 1197
2940.94 1313
2941.45 1278
2941.96 1189
2942.47 1056
2942.98 1085
2943.49 1227
2944.00 1189
2944.51 1158
2945.03 1215
2945.54 1278
2946.05 1193
2946.56 1224
2947.07 1293
2947.58 1340
2948.10 1245
2948.61 1230
2949.12 1236
2949.63 1222
2950.14 1206
2950.66 1262
2951.17 1129
2951.68 1056
2952.19 1101
2952.70 1152
2953.22 1091
2953.73 1076
2954.24 1157
2954.75 1313
2955.26 1133
2955.78 1093
2956.29 1117
2956.80 1117
2957.31 1204
2957.83 1132
2958.34 1192
2958.85 1232
2959.37 1232
2959.88 1178
2960.39 1178
2960.90 1305
2961.42 1205
2961.93 1355
2962.44 1354
2962.96 1338
2963.47 1402
2963.98 1444
2964.50 1400
2965.01 1313
2965.52 1432
2966.04 1332
2966.55 1424
2967.06 1349
2967.58 1186
2968.09 1237
2968.60 1215
2969.12 989
2969.63 987
2970.14 1088
2970.66 1034
2971.17 1082
2971.68 1208
2972.20 1056
2972.71 1020
2973.23 1177
2973.74 1080
2974.25 1077
2974.77 967
2975.28 1044
2975.80 1129
2976.31 1103
2976.83 1148
2977.34 1244
2977.85 1131
2978.37 1154
2978.88 1011
2979.40 1092
2979.91 1195
2980.43 1043
2980.94 1129
2981.46 1226
2981.97 1254
2982.48 1176
2983.00 1163
2983.51 1073
2984.03 1152
2984.54 1214
2985.06 1267
2985.57 1302
2986.09 1266
2986.60 1221
2987.12 1288
2987.63 1238
2988.15 1162
2988.67 1325
2989.18 1368
2989.70 1317
2990.21 1319
2990.73 1261
2991.24 1285
2991.76 1191
2992.27 1251
2992.79 1219
2993.30 1317
2993.82 1334
2994.34 1393
2994.85 1424
2995.37 1426
2995.88 1407
2996.40 1364
2996.92 1474
2997.43 1433
2997.95 1428
2998.46 1445
2998.98 1410
2999.50 1486
3000.01 1591
3000.53 1529
3001.05 1520
3001.56 1530
3002.08 1588
3002.59 1674
3003.11 1856
3003.63 1956
3004.14 1963
3004.66 1905
3005.18 1951
3005.69 2043
3006.21 2016
3006.73 2079
3007.24 1978
3007.76 1903
3008.28 1651
3008.80 1513
3009.31 1538
3009.83 1606
3010.35 1357
3010.86 1249
3011.38 1384
3011.90 1372
3012.42 1317
3012.93 1284
3013.45 1199
3013.97 1199
3014.49 1325
3015.00 1355
3015.52 1400
3016.04 1331
3016.56 1370
3017.07 1365
3017.59 1345
3018.11 1375
3018.63 1160
3019.15 1190
3019.66 1377
3020.18 1408
3020.70 1284
3021.22 1307
3021.74 1289
3022.25 1233
3022.77 1396
3023.29 1340
3023.81 1449
3024.33 1469
3024.85 1540
3025.36 1481
3025.88 1440
3026.40 1548
3026.92 1346
3027.44 1310
3027.96 1375
3028.48 1311
3028.99 1407
3029.51 1260
3030.03 1235
3030.55 1227
3031.07 1161
3031.59 1176
3032.11 1172
3032.63 1201
3033.15 1382
3033.66 1407
3034.18 1251
3034.70 1281
3035.22 1241
3035.74 1340
3036.26 1312
3036.78 1452
3037.30 1333
3037.82 1255
3038.34 1236
3038.86 1150
3039.38 1124
3039.90 1126
3040.42 1255
3040.94 1252
3041.46 1127
3041.98 1246
3042.50 1236
3043.02 1373
3043.54 1083
3044.06 1020
3044.58 1074
3045.10 1110
3045.62 1016
3046.14 1137
3046.66 1089
3047.18 1174
3047.70 1155
3048.22 1228
3048.74 1105
3049.26 1075
3049.78 1242
3050.30 1043
3050.82 1018
3051.34 976
3051.86 1130
3052.38 1246
3052.90 1127
3053.43 1144
3053.95 1190
3054.47 1215
3054.99 1145
3055.51 1106
3056.03 1097
3056.55 1111
3057.07 1133
3057.59 1083
3058.12 1046
3058.64 1093
3059.16 1106
3059.68 1195
3060.20 1242
3060.72 1119
3061.24 1154
3061.77 1194
3062.29 1147
3062.81 1102
3063.33 1158
3063.85 1246
3064.37 1201
3064.90 1010
3065.42 1137
3065.94 1224
3066.46 1260
3066.98 1244
3067.51 1186
3068.03 1219
3068.55 1335
3069.07 1385
3069.59 1274
3070.12 1217
3070.64 1236
3071.16 1306
3071.68 1305
3072.21 1322
3072.73 1279
3073.25 1299
3073.77 1297
3074.30 1197
3074.82 1210
3075.34 1225
3075.86 1205
3076.39 1266
3076.91 1286
3077.43 1213
3077.96 1241
3078.48 1303
3079.00 1345
3079.52 1430
3080.05 1490
3080.57 1327
3081.09 1399
3081.62 1460
3082.14 1548
3082.66 1504
3083.19 1417
3083.71 1519
3084.23 1392
3084.76 1229
3085.28 1210
3085.80 1294
3086.33 1346
3086.85 1378
3087.38 1379
3087.90 1416
3088.42 1377
3088.95 1342
3089.47 1400
3090.00 1376
3090.52 1433
3091.04 1312
3091.57 1326
3092.09 1418
3092.62 1367
3093.14 1350
3093.66 1448
3094.19 1384
3094.71 1316
3095.24 1435
3095.76 1442
3096.29 1524
3096.81 1543
3097.34 1523
3097.86 1498
3098.38 1663
3098.91 1844
3099.43 1921
3099.96 2088
3100.48 2309
3101.01 2823
3101.53 2967
3102.06 3140
3102.58 3488
3103.11 3715
3103.63 4250
3104.16 4611
3104.68 4641
3105.21 4504
3105.73 4282
3106.26 3951
3106.79 3602
3107.31 3036
3107.84 2832
3108.36 2519
3108.89 2334
3109.41 2079
3109.94 2198
3110.46 2138
3110.99 2074
3111.52 2002
3112.04 2046
3112.57 2141
3113.09 2191
3113.62 2188
3114.15 1924
3114.67 1785
3115.20 1724
3115.72 1782
3116.25 1770
3116.78 1709
3117.30 1369
3117.83 1475
3118.35 1489
3118.88 1443
3119.41 1479
3119.93 1542
3120.46 1612
3120.99 1673
3121.51 1602
3122.04 1705
3122.57 1623
3123.09 1626
3123.62 1614
3124.15 1609
3124.67 1676
3125.20 1600
3125.73 1422
3126.26 1569
3126.78 1518
3127.31 1521
3127.84 1490
3128.36 1614
3128.89 1473
3129.42 1427
3129.95 1469
3130.47 1541
3131.00 1545
3131.53 1550
3132.06 1524
3132.58 1463
3133.11 1541
3133.64 1246
3134.17 1211
3134.69 1361
3135.22 1403
3135.75 1454
3136.28 1338
3136.81 1360
3137.33 1320
3137.86 1275
3138.39 1337
3138.92 1532
3139.45 1420
3139.97 1404
3140.50 1449
3141.03 1344
3141.56 1386
3142.09 1400
3142.62 1339
3143.14 1369
3143.67 1353
3144.20 1300
3144.73 1310
3145.26 1375
3145.79 1514
3146.32 1426
3146.84 1431
3147.37 1456
3147.90 1492
3148.43 1408
3148.96 1331
3149.49 1304
3150.02 1368
3150.55 1479
3151.08 1502
3151.61 1548
3152.13 1475
3152.66 1314
3153.19 1394
3153.72 1300
3154.25 1330
3154.78 1256
3155.31 1292
3155.84 1352
3156.37 1249
3156.90 1519
3157.43 1477
3157.96 1482
3158.49 1598
3159.02 1440
3159.55 1556
3160.08 1591
3160.61 1460
3161.14 1369
3161.67 1268
3162.20 1328
3162.73 1413
3163.26 1296
3163.79 1414
3164.32 1394
3164.85 1376
3165.38 1332
3165.91 1234
3166.44 1165
3166.97 1172
3167.50 1247
3168.03 1181
3168.56 1262
3169.09 1171
3169.62 1075
3170.15 1221
3170.69 1269
3171.22 1292
3171.75 1276
3172.28 1242
3172.81 1145
3173.34 1273
3173.87 1390
3174.40 1290
3174.93 1340
3175.46 1263
3176.00 1350
3176.53 1446
3177.06 1484
3177.59 1452
3178.12 1359
3178.65 1472
3179.18 1570
3179.72 1323
3180.25 1290
3180.78 1343
3181.31 1255
3181.84 1408
3182.37 1242
3182.91 1175
3183.44 1332
3183.97 1195
3184.50 1138
3185.03 1186
3185.56 1237
3186.10 1275
3186.63 1168
3187.16 1159
3187.69 1300
3188.23 1225
3188.76 1228
3189.29 1263
3189.82 1133
3190.36 1344
3190.89 1205
3191.42 1268
3191.95 1305
3192.49 1325
3193.02 1162
3193.55 1117
3194.08 1150
3194.62 1222
3195.15 1349
3195.68 1278
3196.21 1304
3196.75 1465
3197.28 1337
3197.81 1177
3198.35 1220
3198.88 1221
3199.41 1245
3199.95 1246
3200.48 1271
3201.01 1297
3201.55 1285
3202.08 1295
3202.61 1261
3203.15 1378
3203.68 1364
3204.21 1399
3204.75 1377
3205.28 1527
3205.81 1189
3206.35 1355
3206.88 1341
3207.42 1288
3207.95 1436
3208.48 1417
3209.02 1365
3209.55 1408
3210.09 1241
3210.62 1182
3211.15 1273
3211.69 1442
3212.22 1331
3212.76 1280
3213.29 1238
3213.83 1250
3214.36 1256
3214.89 1261
3215.43 1259
3215.96 1170
3216.50 1326
3217.03 1303
3217.57 1230
3218.10 1312
3218.64 1314
3219.17 1286
3219.71 1220
3220.24 1222
3220.78 1314
3221.31 1244
3221.85 1231
3222.38 1211
3222.92 1480
3223.45 1475
3223.99 1437
3224.52 1552
3225.06 1425
3225.59 1270
3226.13 1270
3226.66 1357
3227.20 1370
3227.73 1270
3228.27 1355
3228.81 1235
3229.34 1218
3229.88 1324
3230.41 1401
3230.95 1283
3231.48 1254
3232.02 1349
3232.56 1412
3233.09 1266
3233.63 1267
3234.16 1338
3234.70 1373
3235.24 1435
3235.77 1402
3236.31 1422
3236.85 1307
3237.38 1395
3237.92 1485
3238.45 1510
3238.99 1520
3239.53 1564
3240.06 1505
3240.60 1533
3241.14 1547
3241.67 1475
3242.21 1480
3242.75 1515
3243.28 1407
3243.82 1470
3244.36 1398
3244.90 1368
3245.43 1451
3245.97 1414
3246.51 1460
3247.04 1438
3247.58 1554
3248.12 1548
3248.66 1548
3249.19 1553
3249.73 1486
3250.27 1564
3250.81 1604
3251.34 1536
3251.88 1548
3252.42 1511
3252.96 1534
3253.49 1531
3254.03 1634
3254.57 1593
3255.11 1496
3255.64 1607
3256.18 1579
3256.72 1512
3257.26 1651
3257.80 1662
3258.33 1791
3258.87 1841
3259.41 1996
3259.95 1985
3260.49 2045
3261.03 2433
3261.56 2042
3262.10 2159
3262.64 2409
3263.18 2721
3263.72 2766
3264.26 2996
3264.79 3246
3265.33 3262
3265.87 3468
3266.41 3784
3266.95 3711
3267.49 3706
3268.03 3700
3268.57 3791
3269.10 3735
3269.64 3698
3270.18 3309
3270.72 3131
3271.26 2814
3271.80 2641
3272.34 2229
3272.88 2007
3273.42 1957
3273.96 1706
3274.50 1900
3275.04 1779
3275.58 1830
3276.12 1856
3276.66 1809
3277.19 1684
3277.73 1727
3278.27 1815
3278.81 1794
3279.35 1810
3279.89 1659
3280.43 1638
3280.97 1653
3281.51 1810
3282.05 1869
3282.59 1867
3283.13 1840
3283.67 1905
3284.21 1870
3284.75 1942
3285.29 1982
3285.83 2019
3286.38 2088
3286.92 1950
3287.46 1980
3288.00 1986
3288.54 1965
3289.08 1945
3289.62 2047
3290.16 1878
3290.70 1916
3291.24 1944
3291.78 1885
3292.32 1968
3292.86 2194
3293.40 2199
3293.95 2480
3294.49 2359
3295.03 2502
3295.57 2529
3296.11 2584
3296.65 2884
3297.19 2913
3297.73 2673
3298.28 2471
3298.82 2384
3299.36 2237
3299.90 2232
3300.44 1959
3300.98 2202
3301.52 2116
3302.07 2031
3302.61 1918
3303.15 1835
3303.69 1847
3304.23 1853
3304.77 1911
3305.32 1793
3305.86 1690
3306.40 1830
3306.94 1856
3307.49 1907
3308.03 2016
3308.57 1910
3309.11 1788
3309.65 1781
3310.20 1781
3310.74 1657
3311.28 1716
3311.82 1591
3312.37 1701
3312.91 1890
3313.45 1780
3313.99 1922
3314.54 2045
3315.08 1887
3315.62 1795
3316.17 1748
3316.71 1993
3317.25 2076
3317.79 1945
3318.34 2193
3318.88 2104
3319.42 2092
3319.97 2142
3320.51 2323
3321.05 2336
3321.60 2300
3322.14 2391
3322.68 2264
3323.23 2116
3323.77 2247
3324.31 2312
3324.86 2275
3325.40 2211
3325.94 2032
3326.49 2095
3327.03 2168
3327.58 2094
3328.12 1837
3328.66 1836
3329.21 1818
3329.75 1975
3330.29 2145
3330.84 2262
3331.38 2614
3331.93 3080
3332.47 3802
3333.02 4283
3333.56 4795
3334.10 5858
3334.65 6890
3335.19 7660
3335.74 8382
3336.28 9407
3336.83 9980
3337.37 10239
3337.92 10376
3338.46 9873
3339.00 8952
3339.55 7852
3340.09 6885
3340.64 6032
3341.18 5333
3341.73 4501
3342.27 3848
3342.82 3364
3343.36 3000
3343.91 2646
3344.45 2335
3345.00 2290
3345.54 2133
3346.09 2123
3346.64 2136
3347.18 2140
3347.73 2284
3348.27 2197
3348.82 2093
3349.36 2146
3349.91 2452
3350.45 2498
3351.00 2530
3351.55 2758
3352.09 2580
3352.64 2788
3353.18 2705
3353.73 2556
3354.27 2474
3354.82 2428
3355.37 2603
3355.91 2657
3356.46 2384
3357.00 2301
3357.55 2288
3358.10 2239
3358.64 2168
3359.19 1998
3359.74 1963
3360.28 1975
3360.83 2049
3361.38 1950
3361.92 1999
3362.47 1922
3363.02 1805
3363.56 1890
3364.11 1759
3364.66 1794
3365.20 1934
3365.75 1913
3366.30 1897
3366.84 1937
3367.39 1942
3367.94 2024
3368.48 2180
3369.03 2079
3369.58 2013
3370.13 2082
3370.67 2062
3371.22 2194
3371.77 2367
3372.32 2366
3372.86 2324
3373.41 2523
3373.96 2666
3374.51 2941
3375.05 2842
3375.60 2877
3376.15 2774
3376.70 2683
3377.24 2557
3377.79 2417
3378.34 2137
3378.89 2127
3379.44 2101
3379.98 2008
3380.53 1874
3381.08 1822
3381.63 1710
3382.18 1695
3382.73 1691
3383.27 1683
3383.82 1725
3384.37 1893
3384.92 1688
3385.47 1732
3386.02 1582
3386.56 1549
3387.11 1700
3387.66 1746
3388.21 1536
3388.76 1549
3389.31 1770
3389.86 1783
3390.41 1551
3390.95 1585
3391.50 1549
3392.05 1784
3392.60 1789
3393.15 1731
3393.70 1613
3394.25 1562
3394.80 1538
3395.35 1641
3395.90 1555
3396.45 1500
3397.00 1548
3397.55 1533
3398.10 1555
3398.64 1483
3399.19 1542
3399.74 1437
3400.29 1345
3400.84 1296
3401.39 1412
3401.94 1450
3402.49 1467
3403.04 1522
3403.59 1310
3404.14 1301
3404.69 1479
3405.24 1504
3405.79 1471
3406.34 1453
3406.89 1583
3407.44 1627
3407.99 1562
3408.54 1442
3409.09 1582
3409.65 1604
3410.20 1549
3410.75 1737
3411.30 1717
3411.85 1763
3412.40 1937
3412.95 1835
3413.50 1915
3414.05 1899
3414.60 1740
3415.15 1741
3415.70 1895
3416.25 1789
3416.81 1682
3417.36 1555
3417.91 1647
3418.46 1620
3419.01 1386
3419.56 1441
3420.11 1358
3420.66 1516
3421.22 1418
3421.77 1502
3422.32 1492
3422.87 1503
3423.42 1589
3423.97 1596
3424.52 1438
3425.08 1446
3425.63 1635
3426.18 1651
3426.73 1444
3427.28 1558
3427.84 1524
3428.39 1512
3428.94 1501
3429.49 1540
3430.04 1504
3430.60 1331
3431.15 1400
3431.70 1427
3432.25 1386
3432.80 1418
3433.36 1409
3433.91 1393
3434.46 1334
3435.01 1313
3435.57 1430
3436.12 1399
3436.67 1340
3437.22 1349
3437.78 1459
3438.33 1388
3438.88 1361
3439.44 1389
3439.99 1428
3440.54 1306
3441.09 1434
3441.65 1389
3442.20 1238
3442.75 1297
3443.31 1397
3443.86 1350
3444.41 1407
3444.97 1405
3445.52 1371
3446.07 1261
3446.63 1171
3447.18 1154
3447.73 1273
3448.29 1417
3448.84 1469
3449.40 1283
3449.95 1279
3450.50 1320
3451.06 1227
3451.61 1200
3452.16 1153
3452.72 1176
3453.27 1173
3453.83 1211
3454.38 1101
3454.93 1282
3455.49 1229
3456.04 1241
3456.60 1285
3457.15 1257
3457.71 1339
3458.26 1378
3458.81 1196
3459.37 1244
3459.92 1327
3460.48 1372
3461.03 1359
3461.59 1262
3462.14 1245
3462.70 1316
3463.25 1135
3463.81 1213
3464.36 1246
3464.92 1194
3465.47 1228
3466.03 1318
3466.58 1224
3467.14 1363
3467.69 1323
3468.25 1326
3468.80 1384
3469.36 1321
3469.91 1382
3470.47 1566
3471.02 1561
3471.58 1454
3472.13 1408
3472.69 1426
3473.24 1413
3473.80 1485
3474.36 1567
3474.91 1457
3475.47 1479
3476.02 1514
3476.58 1478
3477.13 1448
3477.69 1433
3478.25 1541
3478.80 1600
3479.36 1643
3479.91 1748
3480.47 1705
3481.03 1589
3481.58 1670
3482.14 1756
3482.70 1654
3483.25 1492
3483.81 1655
3484.37 1687
3484.92 1551
3485.48 1667
3486.04 1667
3486.59 1789
3487.15 1684
3487.71 1799
3488.26 1867
3488.82 2064
3489.38 2136
3489.93 2154
3490.49 2521
3491.05 2871
3491.60 2915
3492.16 2921
3492.72 3234
3493.27 3261
3493.83 3175
3494.39 3147
3494.95 3196
3495.50 3064
3496.06 2942
3496.62 2915
3497.18 2839
3497.73 2939
3498.29 3114
3498.85 3475
3499.41 3660
3499.96 3716
3500.52 3974
3501.08 3961
3501.64 3968
3502.20 3967
3502.75 4206
3503.31 4058
3503.87 4066
3504.43 4144
3504.99 4216
3505.54 4195
3506.10 4517
3506.66 4557
3507.22 4311
3507.78 3942
3508.34 3731
3508.89 3437
3509.45 3243
3510.01 2914
3510.57 2799
3511.13 2648
3511.69 2377
3512.25 2203
3512.80 2028
3513.36 1974
3513.92 1967
3514.48 1861
3515.04 1879
3515.60 1636
3516.16 1684
3516.72 1762
3517.28 1598
3517.83 1726
3518.39 1729
3518.95 1786
3519.51 1726
3520.07 1806
3520.63 1774
3521.19 1915
3521.75 2040
3522.31 1895
3522.87 1868
3523.43 1905
3523.99 1848
3524.55 1952
3525.11 1644
3525.67 1751
3526.23 1840
3526.79 1963
3527.35 1830
3527.91 1632
3528.47 1576
3529.03 1530
3529.59 1579
3530.15 1509
3530.71 1469
3531.27 1519
3531.83 1443
3532.39 1640
3532.95 1574
3533.51 1548
3534.07 1563
3534.63 1601
3535.19 1518
3535.75 1673
3536.31 1734
3536.87 1700
3537.43 1593
3537.99 1526
3538.55 1695
3539.12 1616
3539.68 1624
3540.24 1699
3540.80 1794
3541.36 1842
3541.92 1875
3542.48 1807
3543.04 1825
3543.60 1785
3544.16 1856
3544.73 1942
3545.29 2072
3545.85 1860
3546.41 1707
3546.97 1677
3547.53 1570
3548.09 1635
3548.66 1576
3549.22 1477
3549.78 1491
3550.34 1472
3550.90 1391
3551.46 1280
3552.03 1266
3552.59 1306
3553.15 1372
3553.71 1464
3554.27 1376
3554.84 1352
3555.40 1284
3555.96 1285
3556.52 1193
3557.09 1209
3557.65 1343
3558.21 1404
3558.77 1327
3559.33 1355
3559.90 1336
3560.46 1385
3561.02 1376
3561.58 1295
3562.15 1515
3562.71 1475
3563.27 1449
3563.84 1346
3564.40 1285
3564.96 1428
3565.52 1447
3566.09 1302
3566.65 1259
3567.21 1199
3567.78 1266
3568.34 1280
3568.90 1249
3569.47 1406
3570.03 1226
3570.59 1212
3571.16 1212
3571.72 1270
3572.28 1200
3572.85 1260
3573.41 1328
3573.97 1177
3574.54 1226
3575.10 1288
3575.66 1342
3576.23 1196
3576.79 1443
3577.36 1318
3577.92 1331
3578.48 1441
3579.05 1297
3579.61 1264
3580.18 1292
3580.74 1404
3581.30 1461
3581.87 1401
3582.43 1251
3583.00 1296
3583.56 1341
3584.13 1386
3584.69 1239
3585.25 1254
3585.82 1245
3586.38 1325
3586.95 1292
3587.51 1183
3588.08 1238
3588.64 1296
3589.21 1215
3589.77 1211
3590.34 1165
3590.90 1238
3591.47 1298
3592.03 1300
3592.60 1299
3593.16 1187
3593.73 1388
3594.29 1267
3594.86 1297
3595.42 1293
3595.99 1311
3596.55 1218
3597.12 1244
3597.68 1178
3598.25 1243
3598.82 1320
3599.38 1132
3599.95 1241
3600.51 1310
3601.08 1264
3601.64 1244
3602.21 1271
3602.78 1236
3603.34 1169
3603.91 1253
3604.47 1422
3605.04 1386
3605.61 1242
3606.17 1132
3606.74 1095
3607.30 1216
3607.87 1140
3608.44 1107
3609.00 1187
3609.57 1107
3610.14 969
3610.70 1082
3611.27 1154
3611.84 1089
3612.40 1232
3612.97 1289
3613.54 1412
3614.10 1504
3614.67 1549
3615.24 1649
3615.80 1930
3616.37 2168
3616.94 2268
3617.50 2494
3618.07 2912
3618.64 2990
3619.21 2977
3619.77 3174
3620.34 3149
3620.91 3004
3621.47 2813
3622.04 2446
3622.61 2231
3623.18 1970
3623.74 1831
3624.31 1768
3624.88 1549
3625.45 1396
3626.01 1424
3626.58 1465
3627.15 1389
3627.72 1237
3628.29 1162
3628.85 1112
3629.42 1201
3629.99 1172
3630.56 1128
3631.13 1220
3631.69 1212
3632.26 1160
3632.83 1231
3633.40 1090
3633.97 1115
3634.54 1287
3635.10 1336
3635.67 1242
3636.24 1279
3636.81 1350
3637.38 1475
3637.95 1470
3638.52 1522
3639.08 1499
3639.65 1585
3640.22 1746
3640.79 1805
3641.36 1852
3641.93 2095
3642.50 2006
3643.07 1926
3643.64 1946
3644.20 2149
3644.77 1869
3645.34 1775
3645.91 1612
3646.48 1634
3647.05 1590
3647.62 1654
3648.19 1651
3648.76 1557
3649.33 1440
3649.90 1630
3650.47 1793
3651.04 1766
3651.61 1606
3652.18 1682
3652.75 1842
3653.32 1701
3653.89 1707
3654.46 1938
3655.03 1863
3655.60 1935
3656.17 1868
3656.74 1903
3657.31 2031
3657.88 2117
3658.45 2230
3659.02 2068
3659.59 2170
3660.16 1999
3660.73 2048
3661.30 2021
3661.87 1996
3662.44 1931
3663.01 1966
3663.58 2039
3664.15 1912
3664.72 1848
3665.29 1764
3665.86 1879
3666.43 1797
3667.01 1681
3667.58 1609
3668.15 1912
3668.72 1837
3669.29 1776
3669.86 1652
3670.43 1702
3671.00 1565
3671.57 1556
3672.15 1539
3672.72 1464
3673.29 1510
3673.86 1423
3674.43 1522
3675.00 1467
3675.57 1372
3676.15 1597
3676.72 1526
3677.29 1487
3677.86 1518
3678.43 1510
3679.00 1415
3679.58 1519
3680.15 1485
3680.72 1502
3681.29 1380
3681.86 1333
3682.44 1406
3683.01 1363
3683.58 1266
3684.15 1235
3684.73 1329
3685.30 1365
3685.87 1508
3686.44 1584
3687.02 1569
3687.59 1519
3688.16 1652
3688.73 1776
3689.31 1715
3689.88 1893
3690.45 2020
3691.02 2024
3691.60 1937
3692.17 1786
3692.74 1855
3693.32 1828
3693.89 1660
3694.46 1679
3695.03 1397
3695.61 1482
3696.18 1445
3696.75 1556
3697.33 1535
3697.90 1516
3698.47 1465
3699.05 1493
3699.62 1509
3700.19 1366
3700.77 1581
3701.34 1695
3701.91 1587
3702.49 1553
3703.06 1502
3703.64 1614
3704.21 1427
3704.78 1439
3705.36 1404
3705.93 1438
3706.51 1318
3707.08 1291
3707.65 1401
3708.23 1353
3708.80 1401
3709.38 1461
3709.95 1493
3710.52 1593
3711.10 1508
3711.67 1459
3712.25 1421
3712.82 1458
3713.40 1302
3713.97 1306
3714.55 1447
3715.12 1326
3715.69 1295
3716.27 1130
3716.84 1198
3717.42 1335
3717.99 1401
3718.57 1473
3719.14 1301
3719.72 1170
3720.29 1286
3720.87 1381
3721.44 1134
3722.02 1030
3722.59 1065
3723.17 1239
3723.75 1191
3724.32 1090
3724.90 1019
3725.47 1219
3726.05 1212
3726.62 1188
3727.20 1254
3727.77 1262
3728.35 1169
3728.92 1365
3729.50 1370
3730.08 1430
3730.65 1355
3731.23 1442
3731.80 1516
3732.38 1635
3732.96 1658
3733.53 1559
3734.11 1645
3734.68 1636
3735.26 1636
3735.84 1643
3736.41 1576
3736.99 1536
3737.57 1398
3738.14 1497
3738.72 1231
3739.30 1221
3739.87 1385
3740.45 1236
3741.03 1216
3741.60 1170
3742.18 1127
3742.76 1215
3743.33 1092
3743.91 1027
3744.49 1145
3745.06 1119
3745.64 1163
3746.22 1266
3746.79 1332
3747.37 1255
3747.95 1196
3748.53 1321
3749.10 1153
3749.68 1140
3750.26 1167
3750.83 1050
3751.41 1170
3751.99 1178
3752.57 1171
3753.14 1296
3753.72 1285
3754.30 1071
3754.88 1128
3755.46 1093
3756.03 1146
3756.61 1080
3757.19 1074
3757.77 1136
3758.35 1212
3758.92 1160
3759.50 1103
3760.08 1202
3760.66 1250
3761.24 1213
3761.81 1055
3762.39 1150
3762.97 1323
3763.55 1349
3764.13 1235
3764.71 1161
3765.28 1221
3765.86 1136
3766.44 1134
3767.02 1197
3767.60 1192
3768.18 1076
3768.76 1131
3769.34 1293
3769.91 1297
3770.49 1038
3771.07 1160
3771.65 1289
3772.23 1173
3772.81 1152
3773.39 1148
3773.97 1063
3774.55 1188
3775.13 1161
3775.71 1076
3776.28 1135
3776.86 1079
3777.44 1058
3778.02 1019
3778.60 1009
3779.18 1018
3779.76 1085
3780.34 1199
3780.92 1183
3781.50 1125
3782.08 1142
3782.66 1046
3783.24 1039
3783.82 982
3784.40 1097
3784.98 1075
3785.56 1053
3786.14 1300
3786.72 1130
3787.30 1112
3787.88 1128
3788.46 1198
3789.04 1112
3789.62 1098
3790.20 1084
3790.78 1167
3791.36 1109
3791.94 1058
3792.53 1098
3793.11 1241
3793.69 1234
3794.27 1229
3794.85 1184
3795.43 1096
3796.01 1137
3796.59 1169
3797.17 1211
3797.75 1155
3798.33 1117
3798.91 1217
3799.50 1297
3800.08 1290
3800.66 1399
3801.24 1301
3801.82 1244
3802.40 1394
3802.98 1364
3803.57 1482
3804.15 1402
3804.73 1430
3805.31 1381
3805.89 1469
3806.47 1486
3807.05 1423
3807.64 1503
3808.22 1609
3808.80 1498
3809.38 1485
3809.96 1592
3810.55 1544
3811.13 1612
3811.71 1768
3812.29 1695
3812.87 1500
3813.46 1713
3814.04 1790
3814.62 1704
3815.20 1717
3815.79 1748
3816.37 1820
3816.95 1828
3817.53 1780
3818.12 1639
3818.70 1529
3819.28 1539
3819.86 1488
3820.45 1382
3821.03 1275
3821.61 1342
3822.20 1301
3822.78 1308
3823.36 1251
3823.94 1219
3824.53 1140
3825.11 1229
3825.69 1202
3826.28 1148
3826.86 1150
3827.44 1254
3828.03 1317
3828.61 1251
3829.19 1304
3829.78 1461
3830.36 1316
3830.94 1158
3831.53 1153
3832.11 1232
3832.69 1291
3833.28 1112
3833.86 1181
3834.45 1174
3835.03 1295
3835.61 1260
3836.20 1218
3836.78 1083
3837.37 1224
3837.95 1265
3838.53 1242
3839.12 1217
3839.70 1125
3840.29 1135
3840.87 1096
3841.46 1120
3842.04 1108
3842.62 1131
3843.21 1191
3843.79 1130
3844.38 1136
3844.96 1098
3845.55 1133
3846.13 1092
3846.72 1151
3847.30 1151
3847.89 1150
3848.47 1287
3849.06 1250
3849.64 1228
3850.23 1151
3850.81 1117
3851.40 1177
3851.98 1198
3852.57 1106
3853.15 1221
3853.74 1284
3854.32 1209
3854.91 1189
3855.49 1354
3856.08 1424
3856.66 1331
3857.25 1304
3857.84 1383
3858.42 1590
3859.01 1627
3859.59 1670
3860.18 1858
3860.76 1998
3861.35 2102
3861.94 2284
3862.52 2525
3863.11 2488
3863.69 2381
3864.28 2427
3864.87 2315
3865.45 2237
3866.04 2094
3866.62 1976
3867.21 1851
3867.80 1752
3868.38 1772
3868.97 1686
3869.56 1474
3870.14 1503
3870.73 1479
3871.32 1492
3871.90 1536
3872.49 1411
3873.08 1378
3873.66 1518
3874.25 1537
3874.84 1441
3875.42 1581
3876.01 1539
3876.60 1403
3877.19 1378
3877.77 1224
3878.36 1256
3878.95 1389
3879.53 1243
3880.12 1164
3880.71 1237
3881.30 1233
3881.88 1203
3882.47 1140
3883.06 1104
3883.65 1000
3884.23 1269
3884.82 1068
3885.41 1017
3886.00 1039
3886.58 1208
3887.17 1202
3887.76 1169
3888.35 1129
3888.94 1253
3889.52 1295
3890.11 1247
3890.70 1360
3891.29 1349
3891.88 1337
3892.46 1269
3893.05 1300
3893.64 1367
3894.23 1235
3894.82 1290
3895.41 1283
3895.99 1216
3896.58 1211
3897.17 1135
3897.76 1230
3898.35 1199
3898.94 1133
3899.53 1241
3900.12 1229
3900.70 1366
3901.29 1368
3901.88 1370
3902.47 1313
3903.06 1230
3903.65 1248
3904.24 1273
3904.83 1263
3905.42 1238
3906.01 1366
3906.60 1354
3907.18 1289
3907.77 1253
3908.36 1156
3908.95 1134
3909.54 1122
3910.13 1318
3910.72 1156
3911.31 1091
3911.90 1195
3912.49 1192
3913.08 1033
3913.67 1144
3914.26 1017
3914.85 964
3915.44 1010
3916.03 1137
3916.62 1128
3917.21 1087
3917.80 1061
3918.39 1201
3918.98 1117
3919.57 1196
3920.16 1108
3920.75 1188
3921.34 1267
3921.93 1335
3922.52 1181
3923.11 1042
3923.70 1118
3924.30 1027
3924.89 1036
3925.48 1118
3926.07 1082
3926.66 1097
3927.25 1099
3927.84 1039
3928.43 996
3929.02 1025
3929.61 1074
3930.20 1227
3930.80 1156
3931.39 1143
3931.98 1162
3932.57 1078
3933.16 1065
3933.75 1082
3934.34 1070
3934.93 1015
3935.53 1043
3936.12 1028
3936.71 1024
3937.30 1151
3937.89 1115
3938.48 1092
3939.08 1062
3939.67 1103
3940.26 1031
3940.85 1072
3941.44 1061
3942.04 1023
3942.63 1139
3943.22 1203
3943.81 1076
3944.40 1045
3945.00 1009
3945.59 1012
3946.18 1129
3946.77 1094
3947.36 1132
3947.96 1097
3948.55 1029
3949.14 1066
3949.73 1032
3950.33 968
3950.92 1029
3951.51 996
3952.11 1038
3952.70 969
3953.29 1005
3953.88 1059
3954.48 1006
3955.07 998
3955.66 1010
3956.26 1030
3956.85 947
3957.44 1119
3958.04 1147
3958.63 1177
3959.22 1096
3959.81 1097
3960.41 1171
3961.00 1134
3961.60 1038
3962.19 976
3962.78 1055
3963.38 1083
3963.97 957
3964.56 1043
3965.16 1071
3965.75 1125
3966.34 1003
3966.94 966
3967.53 1154
3968.13 1022
3968.72 1086
3969.31 957
3969.91 999
3970.50 979
3971.10 996
3971.69 1008
3972.28 1073
3972.88 1075
3973.47 1121
3974.07 1162
3974.66 1105
3975.26 1178
3975.85 1251
3976.45 1345
3977.04 1323
3977.63 1276
3978.23 1284
3978.82 1148
3979.42 1189
3980.01 1160
3980.61 1191
3981.20 1234
3981.80 1241
3982.39 1234
3982.99 1107
3983.58 1153
3984.18 1064
3984.77 1157
3985.37 1180
3985.96 1142
3986.56 1031
3987.16 1124
3987.75 1195
3988.35 1051
3988.94 1053
3989.54 1054
3990.13 1106
3990.73 1136
3991.32 1059
3991.92 1137
3992.52 995
3993.11 931
3993.71 1080
3994.30 1028
3994.90 1034
3995.50 1052
3996.09 1000
3996.69 948
3997.28 1023
3997.88 1063
3998.48 987
3999.07 1041
3999.67 1076
4000.26 1033
4000.86 1100
4001.46 1073
4002.05 1043
4002.65 1151
4003.25 1160
4003.84 1139
4004.44 1072
4005.04 1126
4005.63 1044
4006.23 1079
4006.83 1184
4007.42 1198
4008.02 1277
4008.62 1304
4009.21 1192
4009.81 1158
4010.41 1119
4011.01 1183
4011.60 1202
4012.20 1186
4012.80 1211
4013.40 1187
4013.99 1268
4014.59 1240
4015.19 1294
4015.78 1391
4016.38 1336
4016.98 1339
4017.58 1367
4018.18 1309
4018.77 1387
4019.37 1370
4019.97 1283
4020.57 1191
4021.16 1316
4021.76 1254
4022.36 1198
4022.96 1217
4023.56 1105
4024.15 1252
4024.75 1101
4025.35 1144
4025.95 1245
4026.55 1181
4027.15 1222
4027.74 1114
4028.34 1200
4028.94 1160
4029.54 1185
4030.14 1313
4030.74 1343
4031.34 1351
4031.93 1293
4032.53 1271
4033.13 1252
4033.73 1257
4034.33 1202
4034.93 1112
4035.53 1161
4036.13 1210
4036.73 1251
4037.32 1288
4037.92 1098
4038.52 1053
4039.12 1132
4039.72 1056
4040.32 970
4040.92 906
4041.52 1011
4042.12 1044
4042.72 1135
4043.32 1039
4043.92 949
4044.52 1045
4045.12 959
4045.72 1063
4046.32 1076
4046.92 1139
4047.52 1131
4048.12 1016
4048.72 1086
4049.32 1092
4049.92 1031
4050.52 1149
4051.12 1132
4051.72 1115
4052.32 1090
4052.92 1190
4053.52 1115
4054.12 1175
4054.72 1105
4055.32 1098
4055.92 1041
4056.52 1076
4057.12 1028
4057.72 939
4058.32 1045
4058.92 929
4059.52 923
4060.12 993
4060.72 995
4061.33 953
4061.93 868
4062.53 854
4063.13 981
4063.73 954
4064.33 1027
4064.93 1012
4065.53 995
4066.13 956
4066.74 961
4067.34 1017
4067.94 973
4068.54 930
4069.14 1011
4069.74 1056
4070.34 985
4070.95 1019
4071.55 1022
4072.15 1008
4072.75 965
4073.35 979
4073.95 1110
4074.56 1137
4075.16 993
4075.76 1038
4076.36 933
4076.96 924
4077.57 964
4078.17 997
4078.77 1015
4079.37 993
4079.97 1096
4080.58 1149
4081.18 1035
4081.78 991
4082.38 945
4082.99 1108
4083.59 971
4084.19 970
4084.79 946
4085.40 1032
4086.00 882
4086.60 863
4087.21 898
4087.81 974
4088.41 962
4089.01 984
4089.62 962
4090.22 975
4090.82 993
4091.43 1010
4092.03 900
4092.63 952
4093.24 925
4093.84 959
4094.44 989
4095.05 945
4095.65 935
4096.25 922
4096.86 1028
4097.46 894
4098.06 958
4098.67 948
4099.27 938
4099.87 973
4100.48 984
4101.08 888
4101.69 819
4102.29 981
4102.89 935
4103.50 937
4104.10 924
4104.71 893
4105.31 891
4105.91 912
4106.52 861
4107.12 825
4107.73 868
4108.33 877
4108.94 803
4109.54 913
4110.14 945
4110.75 899
4111.35 951
4111.96 960
4112.56 987
4113.17 899
4113.77 936
4114.38 946
4114.98 882
4115.59 903
4116.19 903
4116.80 996
4117.40 987
4118.01 936
4118.61 947
4119.22 897
4119.82 907
4120.43 896
4121.03 947
4121.64 944
4122.24 891
4122.85 951
4123.46 919
4124.06 848
4124.67 923
4125.27 1050
4125.88 988
4126.48 960
4127.09 1045
4127.69 941
4128.30 925
4128.91 1009
4129.51 970
4130.12 977
4130.72 1002
4131.33 947
4131.94 947
4132.54 922
4133.15 900
4133.76 916
4134.36 966
4134.97 1013
4135.57 984
4136.18 1146
4136.79 1151
4137.39 1214
4138.00 1140
4138.61 1084
4139.21 1115
4139.82 1158
4140.43 1083
4141.03 1231
4141.64 1083
4142.25 1123
4142.85 1222
4143.46 1202
4144.07 1211
4144.67 1036
4145.28 1017
4145.89 1108
4146.50 1017
4147.10 979
4147.71 963
4148.32 963
4148.93 1018
4149.53 1002
4150.14 884
4150.75 912
4151.36 843
4151.96 836
4152.57 918
4153.18 913
4153.79 869
4154.39 870
4155.00 885
4155.61 858
4156.22 844
4156.82 989
4157.43 995
4158.04 824
4158.65 871
4159.26 861
4159.87 976
4160.47 1030
4161.08 972
4161.69 892
4162.30 984
4162.91 963
4163.52 1077
4164.12 1193
4164.73 1031
4165.34 1048
4165.95 1115
4166.56 1164
4167.17 1036
4167.78 1070
4168.38 1056
4168.99 1112
4169.60 1025
4170.21 894
4170.82 912
4171.43 934
4172.04 1014
4172.65 940
4173.26 1043
4173.86 1013
4174.47 1022
4175.08 1023
4175.69 1165
4176.30 1087
4176.91 1187
4177.52 1173
4178.13 1234
4178.74 1145
4179.35 1100
4179.96 1050
4180.57 1163
4181.18 1029
4181.79 1006
4182.40 989
4183.01 916
4183.62 945
4184.23 1011
4184.84 1039
4185.45 950
4186.06 899
4186.67 914
4187.28 982
4187.89 989
4188.50 909
4189.11 889
4189.72 963
4190.33 1117
4190.94 1071
4191.55 1123
4192.16 1058
4192.77 1159
4193.38 1176
4193.99 1194
4194.60 1221
4195.21 1321
4195.82 1271
4196.44 1344
4197.05 1485
4197.66 1249
4198.27 1268
4198.88 1219
4199.49 1110
4200.10 1057
4200.71 1232
4201.32 1195
4201.94 1097
4202.55 1164
4203.16 1138
4203.77 1019
4204.38 1047
4204.99 963
4205.60 971
4206.21 990
4206.83 1096
4207.44 1186
4208.05 1053
4208.66 1156
4209.27 1068
4209.89 1031
4210.50 1000
4211.11 1114
4211.72 1219
4212.33 1107
4212.94 1211
4213.56 1167
4214.17 1127
4214.78 1117
4215.39 1293
4216.01 1326
4216.62 1327
4217.23 1289
4217.84 1204
4218.46 1302
4219.07 1398
4219.68 1384
4220.29 1506
4220.91 1552
4221.52 1572
4222.13 1782
4222.74 1865
4223.36 1824
4223.97 1914
4224.58 2003
4225.19 2108
4225.81 2171
4226.42 2026
4227.03 1887
4227.65 2216
4228.26 2322
4228.87 2204
4229.49 2091
4230.10 2123
4230.71 1992
4231.33 2133
4231.94 2371
4232.55 2395
4233.17 2247
4233.78 2528
4234.39 2709
4235.01 2625
4235.62 2638
4236.23 2627
4236.85 2631
4237.46 2436
4238.08 2215
4238.69 2285
4239.30 1907
4239.92 1752
4240.53 1627
4241.15 1673
4241.76 1495
4242.37 1531
4242.99 1397
4243.60 1452
4244.22 1486
4244.83 1429
4245.45 1416
4246.06 1513
4246.67 1384
4247.29 1303
4247.90 1466
4248.52 1522
4249.13 1430
4249.75 1393
4250.36 1431
4250.98 1303
4251.59 1370
4252.21 1493
4252.82 1349
4253.44 1390
4254.05 1391
4254.67 1409
4255.28 1392
4255.90 1341
4256.51 1376
4257.13 1357
4257.74 1225
4258.36 1235
4258.97 1232
4259.59 1264
4260.20 1243
4260.82 1203
4261.44 1148
4262.05 1242
4262.67 1318
4263.28 1241
4263.90 1262
4264.51 1312
4265.13 1317
4265.75 1216
4266.36 1213
4266.98 1208
4267.59 1128
4268.21 1297
4268.83 1276
4269.44 1183
4270.06 1121
4270.67 1149
4271.29 1186
4271.91 1255
4272.52 1289
4273.14 1205
4273.76 1281
4274.37 1159
4274.99 1150
4275.61 1333
4276.22 1271
4276.84 1367
4277.46 1234
4278.07 1195
4278.69 1252
4279.31 1227
4279.92 1276
4280.54 1201
4281.16 1173
4281.77 1131
4282.39 1079
4283.01 975
4283.63 965
4284.24 994
4284.86 1067
4285.48 1087
4286.09 1050
4286.71 944
4287.33 952
4287.95 971
4288.56 1039
4289.18 965
4289.80 1054
4290.42 1056
4291.03 1071
4291.65 974
4292.27 922
4292.89 985
4293.51 1050
4294.12 1039
4294.74 970
4295.36 1029
4295.98 979
4296.60 1005
4297.21 1033
4297.83 988
4298.45 1007
4299.07 991
4299.69 1046
4300.31 1130
4300.92 1089
4301.54 1043
4302.16 1100
4302.78 1038
4303.40 1091
4304.02 985
4304.63 1034
4305.25 1012
4305.87 976
4306.49 992
4307.11 999
4307.73 1085
4308.35 1072
4308.97 1021
4309.59 1100
4310.20 1059
4310.82 972
4311.44 1013
4312.06 1043
4312.68 1047
4313.30 1049
4313.92 1020
4314.54 986
4315.16 1107
4315.78 997
4316.40 983
4317.02 1011
4317.64 1034
4318.26 1088
4318.88 1025
4319.50 1208
4320.12 1191
4320.74 1149
4321.36 1159
4321.98 1209
4322.60 1185
4323.22 1291
4323.84 1286
4324.46 1189
4325.08 1263
4325.70 1292
4326.32 1215
4326.94 1234
4327.56 1124
4328.18 1324
4328.80 1247
4329.42 1267
4330.04 1146
4330.66 1201
4331.28 1171
4331.90 1196
4332.52 1290
4333.14 1151
4333.76 1281
4334.38 1297
4335.00 1364
4335.63 1528
4336.25 1602
4336.87 1506
4337.49 1697
4338.11 1495
4338.73 1679
4339.35 1546
4339.97 1596
4340.59 1697
4341.22 1508
4341.84 1724
4342.46 1686
4343.08 1803
4343.70 2107
4344.32 2305
4344.94 2295
4345.57 2526
4346.19 2716
4346.81 2809
4347.43 2973
4348.05 2910
4348.67 2955
4349.30 2581
4349.92 2261
4350.54 2325
4351.16 1968
4351.78 1825
4352.41 1755
4353.03 1435
4353.65 1490
4354.27 1314
4354.90 1403
4355.52 1379
4356.14 1445
4356.76 1384
4357.38 1391
4358.01 1248
4358.63 1311
4359.25 1341
4359.87 1288
4360.50 1261
4361.12 1320
4361.74 1315
4362.37 1402
4362.99 1363
4363.61 1348
4364.23 1356
4364.86 1369
4365.48 1279
4366.10 1336
4366.73 1501
4367.35 1271
4367.97 1221
4368.60 1114
4369.22 1322
4369.84 1318
4370.47 1166
4371.09 1193
4371.71 1119
4372.34 1158
4372.96 1136
4373.58 1166
4374.21 1153
4374.83 1043
4375.46 1040
4376.08 1084
4376.70 1074
4377.33 1101
4377.95 1172
4378.57 1015
4379.20 1108
4379.82 1317
4380.45 1282
4381.07 1160
4381.70 1191
4382.32 1174
4382.94 1188
4383.57 1231
4384.19 1226
4384.82 1108
4385.44 1143
4386.07 1143
4386.69 1035
4387.32 1104
4387.94 1140
4388.56 1170
4389.19 1022
4389.81 1035
4390.44 968
4391.06 1009
4391.69 990
4392.31 1025
4392.94 1033
4393.56 1064
4394.19 1048
4394.81 1050
4395.44 1048
4396.06 1016
4396.69 940
4397.31 1063
4397.94 1186
4398.57 1160
4399.19 1147
4399.82 1231
4400.44 1213
4401.07 1076
4401.69 1100
4402.32 1150
4402.94 1114
4403.57 1004
4404.20 1091
4404.82 1153
4405.45 1064
4406.07 990
4406.70 978
4407.33 1034
4407.95 1142
4408.58 1150
4409.20 1089
4409.83 1099
4410.46 982
4411.08 1121
4411.71 1060
4412.34 1105
4412.96 992
4413.59 981
4414.21 1029
4414.84 978
4415.47 1032
4416.09 1015
4416.72 1035
4417.35 1037
4417.97 976
4418.60 1074
4419.23 1072
4419.86 1040
4420.48 943
4421.11 1037
4421.74 1046
4422.36 1009
4422.99 958
4423.62 855
4424.25 928
4424.87 905
4425.50 924
4426.13 953
4426.75 964
4427.38 991
4428.01 880
4428.64 863
4429.26 942
4429.89 867
4430.52 928
4431.15 897
4431.78 968
4432.40 1065
4433.03 962
4433.66 902
4434.29 896
4434.91 869
4435.54 1037
4436.17 1005
4436.80 873
4437.43 959
4438.06 1006
4438.68 815
4439.31 878
4439.94 958
4440.57 919
4441.20 809
4441.83 924
4442.45 982
4443.08 906
4443.71 917
4444.34 1012
4444.97 1049
4445.60 869
4446.23 935
4446.86 886
4447.48 854
4448.11 909
4448.74 1022
4449.37 1033
4450.00 950
4450.63 960
4451.26 1015
4451.89 944
4452.52 1006
4453.15 975
4453.78 981
4454.40 1054
4455.03 1081
4455.66 1120
4456.29 1028
4456.92 1161
4457.55 1070
4458.18 1059
4458.81 950
4459.44 918
4460.07 915
4460.70 971
4461.33 954
4461.96 876
4462.59 889
4463.22 947
4463.85 886
4464.48 825
4465.11 761
4465.74 840
4466.37 835
4467.00 955
4467.63 921
4468.26 948
4468.89 885
4469.52 834
4470.15 860
4470.78 844
4471.41 918
4472.04 933
4472.68 851
4473.31 896
4473.94 879
4474.57 818
4475.20 919
4475.83 839
4476.46 835
4477.09 794
4477.72 889
4478.35 834
4478.98 882
4479.62 891
4480.25 915
4480.88 828
4481.51 842
4482.14 950
4482.77 891
4483.40 822
4484.04 843
4484.67 859
4485.30 927
4485.93 879
4486.56 880
4487.19 892
4487.82 907
4488.46 1099
4489.09 1009
4489.72 981
4490.35 1067
4490.98 1001
4491.62 1068
4492.25 1036
4492.88 1028
4493.51 981
4494.14 912
4494.78 929
4495.41 1041
4496.04 928
4496.67 898
4497.31 998
4497.94 1049
4498.57 1091
4499.20 1022
4499.84 952
4500.47 1028
4501.10 1159
4501.73 1154
4502.37 1226
4503.00 1200
4503.63 1220
4504.27 1126
4504.90 1042
4505.53 1146
4506.16 1106
4506.80 1053
4507.43 1017
4508.06 1085
4508.70 1129
4509.33 999
4509.96 954
4510.60 967
4511.23 965
4511.86 1009
4512.50 946
4513.13 1004
4513.76 990
4514.40 988
4515.03 928
4515.66 1048
4516.30 1073
4516.93 912
4517.57 934
4518.20 856
4518.83 935
4519.47 930
4520.10 933
4520.74 969
4521.37 977
4522.00 895
4522.64 816
4523.27 913
4523.91 941
4524.54 998
4525.18 1048
4525.81 1134
4526.44 1169
4527.08 1270
4527.71 1416
4528.35 1678
4528.98 1710
4529.62 1809
4530.25 1999
4530.89 2083
4531.52 2262
4532.16 2432
4532.79 2410
4533.43 2285
4534.06 2278
4534.70 2333
4535.33 1862
4535.97 1799
4536.60 1715
4537.24 1522
4537.87 1247
4538.51 1264
4539.14 1218
4539.78 987
4540.41 1036
4541.05 1014
4541.68 933
4542.32 993
4542.96 958
4543.59 965
4544.23 980
4544.86 898
4545.50 982
4546.13 906
4546.77 880
4547.41 904
4548.04 1045
4548.68 975
4549.31 942
4549.95 947
4550.59 980
4551.22 1008
4551.86 1004
4552.50 926
4553.13 921
4553.77 1026
4554.40 1012
4555.04 894
4555.68 933
4556.31 930
4556.95 981
4557.59 929
4558.22 991
4558.86 942
4559.50 856
4560.13 973
4560.77 910
4561.41 978
4562.04 1015
4562.68 982
4563.32 1054
4563.96 1072
4564.59 1021
4565.23 910
4565.87 1051
4566.50 1195
4567.14 1041
4567.78 1050
4568.42 1081
4569.05 1140
4569.69 1131
4570.33 1036
4570.97 1038
4571.60 1072
4572.24 1133
4572.88 1154
4573.52 1041
4574.16 1059
4574.79 1003
4575.43 1107
4576.07 932
4576.71 940
4577.34 948
4577.98 988
4578.62 922
4579.26 874
4579.90 990
4580.54 947
4581.17 982
4581.81 974
4582.45 1013
4583.09 928
4583.73 965
4584.37 991
4585.00 1025
4585.64 1096
4586.28 1038
4586.92 981
4587.56 1090
4588.20 1211
4588.84 1111
4589.48 1154
4590.11 1299
4590.75 1457
4591.39 1224
4592.03 1333
4592.67 1449
4593.31 1394
4593.95 1263
4594.59 1300
4595.23 1092
4595.87 990
4596.51 1083
4597.15 1151
4597.79 1125
4598.42 1027
4599.06 1051
4599.70 1040
4600.34 1027
4600.98 1169
4601.62 1052
4602.26 998
4602.90 1037
4603.54 1197
4604.18 1120
4604.82 1183
4605.46 1208
4606.10 1141
4606.74 1259
4607.38 1210
4608.02 1132
4608.66 1224
4609.30 1257
4609.94 1176
4610.58 1117
4611.22 1095
4611.86 1056
4612.50 1249
4613.15 1100
4613.79 993
4614.43 1035
4615.07 1106
4615.71 1047
4616.35 1054
4616.99 1022
4617.63 1001
4618.27 980
4618.91 1001
4619.55 932
4620.19 872
4620.83 992
4621.48 1013
4622.12 1047
4622.76 1127
4623.40 999
4624.04 858
4624.68 938
4625.32 957
4625.96 935
4626.61 941
4627.25 1006
4627.89 983
4628.53 990
4629.17 968
4629.81 1031
4630.46 1166
4631.10 1091
4631.74 948
4632.38 937
4633.02 1026
4633.66 1001
4634.31 1004
4634.95 1048
4635.59 1140
4636.23 1193
4636.88 1125
4637.52 1045
4638.16 1111
4638.80 1135
4639.44 1056
4640.09 1029
4640.73 1118
4641.37 1075
4642.01 1044
4642.66 1046
4643.30 1029
4643.94 1010
4644.58 948
4645.23 1070
4645.87 1091
4646.51 1051
4647.16 969
4647.80 1059
4648.44 1143
4649.08 1082
4649.73 1066
4650.37 1059
4651.01 977
4651.66 1129
4652.30 1247
4652.94 1181
4653.59 1097
4654.23 1154
4654.87 1112
4655.52 1087
4656.16 1209
4656.80 1107
4657.45 1050
4658.09 999
4658.74 980
4659.38 1059
4660.02 1004
4660.67 916
4661.31 919
4661.95 933
4662.60 890
4663.24 893
4663.89 998
4664.53 1039
4665.17 938
4665.82 878
4666.46 880
4667.11 932
4667.75 912
4668.40 934
4669.04 930
4669.68 933
4670.33 885
4670.97 830
4671.62 1013
4672.26 925
4672.91 926
4673.55 993
4674.20 1048
4674.84 954
4675.49 1003
4676.13 996
4676.78 970
4677.42 1014
4678.07 989
4678.71 987
4679.36 919
4680.00 887
4680.65 935
4681.29 988
4681.94 925
4682.58 803
4683.23 907
4683.87 1044
4684.52 984
4685.16 941
4685.81 962
4686.46 978
4687.10 952
4687.75 993
4688.39 1055
4689.04 1060
4689.68 1002
4690.33 1012
4690.98 1029
4691.62 929
4692.27 943
4692.91 918
4693.56 970
4694.21 1094
4694.85 1045
4695.50 1145
4696.15 1122
4696.79 1160
4697.44 1152
4698.08 1155
4698.73 1247
4699.38 1333
4700.02 1363
4700.67 1377
4701.32 1378
4701.96 1239
4702.61 1179
4703.26 1097
4703.90 1004
4704.55 978
4705.20 948
4705.84 998
4706.49 1058
4707.14 1040
4707.79 1034
4708.43 1002
4709.08 993
4709.73 1035
4710.37 1041
4711.02 1031
4711.67 996
4712.32 989
4712.96 1138
4713.61 1188
4714.26 1032
4714.91 990
4715.55 1002
4716.20 1042
4716.85 928
4717.50 954
4718.14 921
4718.79 899
4719.44 971
4720.09 1110
4720.74 1004
4721.38 1003
4722.03 1090
4722.68 1074
4723.33 985
4723.98 1002
4724.62 1112
4725.27 1134
4725.92 948
4726.57 907
4727.22 1018
4727.87 942
4728.52 998
4729.16 1036
4729.81 973
4730.46 950
4731.11 986
4731.76 913
4732.41 900
4733.06 882
4733.70 860
4734.35 984
4735.00 943
4735.65 894
4736.30 791
4736.95 928
4737.60 1027
4738.25 927
4738.90 936
4739.55 828
4740.20 931
4740.84 911
4741.49 915
4742.14 999
4742.79 1027
4743.44 944
4744.09 899
4744.74 944
4745.39 907
4746.04 1007
4746.69 977
4747.34 1024
4747.99 990
4748.64 993
4749.29 1031
4749.94 885
4750.59 900
4751.24 980
4751.89 1032
4752.54 1036
4753.19 1021
4753.84 1011
4754.49 993
4755.14 991
4755.79 1122
4756.44 1013
4757.09 956
4757.74 1027
4758.39 1042
4759.04 1044
4759.70 1022
4760.35 933
4761.00 923
4761.65 1055
4762.30 1077
4762.95 1134
4763.60 1098
4764.25 1179
4764.90 1222
4765.55 1269
4766.20 1381
4766.86 1271
4767.51 1436
4768.16 1411
4768.81 1322
4769.46 1305
4770.11 1201
4770.76 1094
4771.41 994
4772.07 1102
4772.72 1076
4773.37 1034
4774.02 1081
4774.67 1074
4775.32 1031
4775.98 968
4776.63 1055
4777.28 1005
4777.93 900
4778.58 1004
4779.24 933
4779.89 963
4780.54 1082
4781.19 1066
4781.84 1144
4782.50 1171
4783.15 1014
4783.80 1140
4784.45 1101
4785.10 987
4785.76 997
4786.41 1058
4787.06 985
4787.71 1015
4788.37 1119
4789.02 987
4789.67 976
4790.33 1037
4790.98 851
4791.63 899
4792.28 935
4792.94 893
4793.59 929
4794.24 979
4794.90 988
4795.55 912
4796.20 902
4796.86 945
4797.51 953
4798.16 998
4798.81 1057
4799.47 963
4800.12 1002
4800.78 983
4801.43 987
4802.08 970
4802.74 949
4803.39 897
4804.04 889
4804.70 877
4805.35 966
4806.00 946
4806.66 1005
4807.31 967
4807.97 890
4808.62 907
4809.27 914
4809.93 909
4810.58 992
4811.24 1035
4811.89 979
4812.54 982
4813.20 917
4813.85 1099
4814.51 962
4815.16 953
4815.82 1019
4816.47 1025
4817.13 989
4817.78 955
4818.44 979
4819.09 1096
4819.74 1042
4820.40 1116
4821.05 1138
4821.71 1149
4822.36 1254
4823.02 1275
4823.67 1225
4824.33 1320
4824.98 1204
4825.64 1170
4826.29 1289
4826.95 1255
4827.60 1247
4828.26 1169
4828.92 1192
4829.57 1177
4830.23 1055
4830.88 1142
4831.54 1162
4832.19 1173
4832.85 1248
4833.50 1185
4834.16 1150
4834.82 1312
4835.47 1298
4836.13 1240
4836.78 1369
4837.44 1449
4838.10 1549
4838.75 1464
4839.41 1407
4840.06 1421
4840.72 1455
4841.38 1409
4842.03 1361
4842.69 1372
4843.34 1412
4844.00 1297
4844.66 1356
4845.31 1230
4845.97 1217
4846.63 1247
4847.28 1220
4847.94 1194
4848.60 1215
4849.25 1282
4849.91 1256
4850.57 1401
4851.22 1186
4851.88 1223
4852.54 1279
4853.20 1275
4853.85 1383
4854.51 1435
4855.17 1323
4855.82 1229
4856.48 1305
4857.14 1493
4857.80 1489
4858.45 1575
4859.11 1588
4859.77 1509
4860.43 1429
4861.08 1458
4861.74 1545
4862.40 1380
4863.06 1366
4863.71 1350
4864.37 1388
4865.03 1354
4865.69 1381
4866.34 1493
4867.00 1499
4867.66 1468
4868.32 1415
4868.98 1335
4869.63 1353
4870.29 1219
4870.95 1262
4871.61 1186
4872.27 1414
4872.93 1289
4873.58 1223
4874.24 1253
4874.90 1263
4875.56 1389
4876.22 1379
4876.88 1433
4877.54 1404
4878.19 1537
4878.85 1463
4879.51 1390
4880.17 1361
4880.83 1377
4881.49 1354
4882.15 1380
4882.81 1277
4883.47 1220
4884.13 1255
4884.78 1241
4885.44 1188
4886.10 1305
4886.76 1331
4887.42 1262
4888.08 1141
4888.74 1219
4889.40 1370
4890.06 1354
4890.72 1385
4891.38 1385
4892.04 1315
4892.70 1463
4893.36 1419
4894.02 1263
4894.68 1287
4895.34 1233
4896.00 1203
4896.66 1160
4897.32 1339
4897.98 1214
4898.64 1308
4899.30 1235
4899.96 1219
4900.62 1227
4901.28 1270
4901.94 1252
4902.60 1181
4903.26 1160
4903.92 1228
4904.58 1220
4905.24 1201
4905.90 1029
4906.56 1032
4907.22 979
4907.88 1014
4908.54 1122
4909.20 1143
4909.87 1012
4910.53 1038
4911.19 1077
4911.85 1098
4912.51 1031
4913.17 1017
4913.83 1074
4914.49 973
4915.15 1006
4915.81 1046
4916.48 1060
4917.14 1030
4917.80 1020
4918.46 943
4919.12 996
4919.78 1017
4920.44 924
4921.11 941
4921.77 953
4922.43 964
4923.09 963
4923.75 908
4924.41 986
4925.08 1030
4925.74 1007
4926.40 1078
4927.06 1035
4927.72 954
4928.39 1021
4929.05 976
4929.71 1073
4930.37 1075
4931.04 966
4931.70 1020
4932.36 1034
4933.02 1064
4933.69 1025
4934.35 1102
4935.01 1037
4935.67 1016
4936.34 997
4937.00 996
4937.66 993
4938.32 1013
4938.99 1063
4939.65 1011
4940.31 1050
4940.98 1154
4941.64 1079
4942.30 1051
4942.96 1042
4943.63 962
4944.29 913
4944.95 1045
4945.62 902
4946.28 937
4946.94 945
4947.61 889
4948.27 992
4948.93 894
4949.60 798
4950.26 843
4950.92 982
4951.59 978
4952.25 846
4952.92 893
4953.58 881
4954.24 917
4954.91 834
4955.57 790
4956.24 812
4956.90 913
4957.56 933
4958.23 846
4958.89 877
4959.56 899
4960.22 939
4960.88 953
4961.55 987
4962.21 1034
4962.88 898
4963.54 1068
4964.21 1086
4964.87 1131
4965.54 1070
4966.20 1073
4966.86 1019
4967.53 1028
4968.19 1031
4968.86 994
4969.52 933
4970.19 988
4970.85 832
4971.52 932
4972.18 931
4972.85 972
4973.51 910
4974.18 891
4974.84 953
4975.51 1020
4976.17 970
4976.84 967
4977.51 911
4978.17 925
4978.84 934
4979.50 923
4980.17 918
4980.83 860
4981.50 869
4982.16 863
4982.83 909
4983.50 984
4984.16 977
4984.83 946
4985.49 921
4986.16 1009
4986.83 1038
4987.49 1000
4988.16 903
4988.82 978
4989.49 983
4990.16 916
4990.82 962
4991.49 1000
4992.16 856
4992.82 843
4993.49 838
4994.16 754
4994.82 742
4995.49 812
4996.15 865
4996.82 910
4997.49 856
4998.16 858
4998.82 851
4999.49 896
5000.16 881
5000.82 772
5001.49 773
5002.16 863
5002.82 791
5003.49 777
5004.16 976
5004.83 878
5005.49 918
5006.16 986
5006.83 892
5007.49 853
5008.16 907
5008.83 875
5009.50 815
5010.16 882
5010.83 790
5011.50 868
5012.17 955
5012.84 975
5013.50 909
5014.17 893
5014.84 919
5015.51 953
5016.17 811
5016.84 849
5017.51 983
5018.18 994
5018.85 989
5019.52 1034
5020.18 1194
5020.85 1286
5021.52 1352
5022.19 1411
5022.86 1475
5023.53 1463
5024.19 1450
5024.86 1502
5025.53 1375
5026.20 1248
5026.87 1122
5027.54 1129
5028.21 1119
5028.88 1118
5029.54 1044
5030.21 894
5030.88 820
5031.55 750
5032.22 827
5032.89 856
5033.56 932
5034.23 874
5034.90 841
5035.57 775
5036.24 719
5036.90 771
5037.57 910
5038.24 861
5038.91 765
5039.58 854
5040.25 843
5040.92 753
5041.59 728
5042.26 879
5042.93 855
5043.60 835
5044.27 824
5044.94 824
5045.61 854
5046.28 845
5046.95 785
5047.62 842
5048.29 856
5048.96 913
5049.63 844
5050.30 777
5050.97 899
5051.64 857
5052.31 735
5052.98 791
5053.65 834
5054.32 795
5054.99 732
5055.66 852
5056.34 801
5057.01 869
5057.68 765
5058.35 791
5059.02 782
5059.69 865
5060.36 873
5061.03 787
5061.70 829
5062.37 925
5063.04 934
5063.72 842
5064.39 865
5065.06 987
5065.73 901
5066.40 829
5067.07 813
5067.74 839
5068.42 881
5069.09 890
5069.76 766
5070.43 846
5071.10 798
5071.77 826
5072.44 909
5073.12 891
5073.79 905
5074.46 802
5075.13 847
5075.80 850
5076.48 839
5077.15 946
5077.82 958
5078.49 899
5079.16 925
5079.84 944
5080.51 906
5081.18 988
5081.85 936
5082.53 885
5083.20 921
5083.87 857
5084.54 919
5085.22 1039
5085.89 952
5086.56 899
5087.23 834
5087.91 909
5088.58 915
5089.25 917
5089.93 945
5090.60 979
5091.27 1041
5091.94 1070
5092.62 974
5093.29 986
5093.96 1114
5094.64 1053
5095.31 944
5095.98 903
5096.66 951
5097.33 945
5098.00 948
5098.68 889
5099.35 942
5100.02 862
5100.70 942
5101.37 936
5102.04 1055
5102.72 1004
5103.39 848
5104.07 930
5104.74 904
5105.41 835
5106.09 917
5106.76 897
5107.44 924
5108.11 1041
5108.78 888
5109.46 993
5110.13 924
5110.81 942
5111.48 874
5112.16 845
5112.83 859
5113.50 911
5114.18 944
5114.85 827
5115.53 874
5116.20 884
5116.88 1069
5117.55 1025
5118.23 1065
5118.90 1098
5119.58 1074
5120.25 1077
5120.93 1065
5121.60 1026
5122.28 919
5122.95 985
5123.63 1029
5124.30 918
5124.98 871
5125.65 914
5126.33 831
5127.00 916
5127.68 901
5128.35 894
5129.03 947
5129.70 960
5130.38 941
5131.06 997
5131.73 970
5132.41 999
5133.08 939
5133.76 871
5134.43 867
5135.11 850
5135.79 910
5136.46 860
5137.14 932
5137.81 928
5138.49 876
5139.17 865
5139.84 1006
5140.52 955
5141.20 954
5141.87 908
5142.55 883
5143.22 909
5143.90 821
5144.58 776
5145.25 929
5145.93 829
5146.61 763
5147.28 795
5147.96 854
5148.64 874
5149.31 817
5149.99 883
5150.67 903
5151.34 808
5152.02 753
5152.70 775
5153.38 813
5154.05 815
5154.73 889
5155.41 786
5156.08 748
5156.76 721
5157.44 724
5158.12 749
5158.79 829
5159.47 772
5160.15 825
5160.83 788
5161.50 743
5162.18 771
5162.86 731
5163.54 832
5164.22 784
5164.89 733
5165.57 792
5166.25 864
5166.93 885
5167.61 850
5168.28 860
5168.96 898
5169.64 814
5170.32 784
5171.00 725
5171.67 933
5172.35 812
5173.03 854
5173.71 790
5174.39 847
5175.07 808
5175.74 839
5176.42 852
5177.10 771
5177.78 884
5178.46 787
5179.14 751
5179.82 691
5180.50 786
5181.17 872
5181.85 788
5182.53 721
5183.21 765
5183.89 740
5184.57 841
5185.25 749
5185.93 747
5186.61 751
5187.29 726
5187.97 749
5188.65 756
5189.33 829
5190.00 813
5190.68 693
5191.36 751
5192.04 792
5192.72 716
5193.40 792
5194.08 858
5194.76 780
5195.44 750
5196.12 693
5196.80 760
5197.48 858
5198.16 801
5198.84 813
5199.52 806
5200.20 777
5200.88 732
5201.56 897
5202.24 842
5202.92 834
5203.60 823
5204.28 788
5204.96 882
5205.65 819
5206.33 963
5207.01 992
5207.69 878
5208.37 842
5209.05 858
5209.73 954
5210.41 1008
5211.09 1065
5211.77 1042
5212.45 928
5213.13 958
5213.82 996
5214.50 920
5215.18 1003
5215.86 954
5216.54 930
5217.22 896
5217.90 951
5218.58 931
5219.27 901
5219.95 973
5220.63 1021
5221.31 945
5221.99 948
5222.67 930
5223.35 1043
5224.04 979
5224.72 1010
5225.40 999
5226.08 928
5226.76 870
5227.45 924
5228.13 896
5228.81 796
5229.49 854
5230.17 897
5230.86 840
5231.54 837
5232.22 903
5232.90 872
5233.58 854
5234.27 917
5234.95 812
5235.63 895
5236.31 895
5237.00 913
5237.68 839
5238.36 827
5239.05 918
5239.73 924
5240.41 940
5241.09 945
5241.78 799
5242.46 913
5243.14 927
5243.83 875
5244.51 908
5245.19 846
5245.87 859
5246.56 860
5247.24 910
5247.92 831
5248.61 945
5249.29 934
5249.97 960
5250.66 946
5251.34 974
5252.03 945
5252.71 1006
5253.39 1023
5254.08 913
5254.76 961
5255.44 861
5256.13 853
5256.81 888
5257.50 891
5258.18 880
5258.86 771
5259.55 807
5260.23 974
5260.92 882
5261.60 897
5262.28 1099
5262.97 1060
5263.65 980
5264.34 830
5265.02 980
5265.71 937
5266.39 965
5267.07 956
5267.76 829
5268.44 821
5269.13 803
5269.81 853
5270.50 879
5271.18 854
5271.87 794
5272.55 899
5273.24 865
5273.92 915
5274.61 902
5275.29 869
5275.98 873
5276.66 900
5277.35 899
5278.03 924
5278.72 995
5279.40 958
5280.09 981
5280.77 988
5281.46 1068
5282.15 1032
5282.83 1062
5283.52 1063
5284.20 1061
5284.89 1122
5285.57 1004
5286.26 955
5286.95 934
5287.63 956
5288.32 1025
5289.00 918
5289.69 858
5290.38 847
5291.06 890
5291.75 857
5292.43 821
5293.12 894
5293.81 974
5294.49 901
5295.18 1039
5295.87 1025
5296.55 938
5297.24 985
5297.92 928
5298.61 1001
5299.30 1027
5299.98 945
5300.67 980
5301.36 1090
5302.04 961
5302.73 949
5303.42 1023
5304.11 989
5304.79 1028
5305.48 1008
5306.17 944
5306.85 1069
5307.54 1012
5308.23 992
5308.92 1072
5309.60 993
5310.29 954
5310.98 1064
5311.66 1061
5312.35 996
5313.04 1012
5313.73 979
5314.41 1028
5315.10 901
5315.79 870
5316.48 976
5317.17 1009
5317.85 1041
5318.54 1051
5319.23 1049
5319.92 1073
5320.61 1148
5321.29 1144
5321.98 1053
5322.67 1081
5323.36 1088
5324.05 938
5324.73 969
5325.42 882
5326.11 926
5326.80 873
5327.49 896
5328.18 979
5328.87 834
5329.55 908
5330.24 928
5330.93 1030
5331.62 929
5332.31 936
5333.00 908
5333.69 975
5334.38 1018
5335.06 998
5335.75 946
5336.44 1011
5337.13 1027
5337.82 999
5338.51 970
5339.20 964
5339.89 971
5340.58 938
5341.27 895
5341.96 994
5342.65 1038
5343.33 1053
5344.02 1055
5344.71 1238
5345.40 1236
5346.09 1236
5346.78 1268
5347.47 1266
5348.16 1375
5348.85 1469
5349.54 1589
5350.23 1821
5350.92 1796
5351.61 1809
5352.30 1781
5352.99 1780
5353.68 1742
5354.37 1650
5355.06 1565
5355.75 1460
5356.44 1231
5357.13 1087
5357.82 1046
5358.51 924
5359.21 944
5359.90 980
5360.59 991
5361.28 930
5361.97 953
5362.66 933
5363.35 887
5364.04 909
5364.73 918
5365.42 947
5366.11 902
5366.80 983
5367.49 921
5368.19 791
5368.88 923
5369.57 839
5370.26 916
5370.95 843
5371.64 829
5372.33 749
5373.02 838
5373.72 861
5374.41 906
5375.10 797
5375.79 845
5376.48 880
5377.17 793
5377.87 795
5378.56 799
5379.25 884
5379.94 777
5380.63 869
5381.33 835
5382.02 851
5382.71 865
5383.40 847
5384.09 863
5384.79 787
5385.48 756
5386.17 865
5386.86 898
5387.55 884
5388.25 904
5388.94 966
5389.63 1033
5390.32 1068
5391.02 969
5391.71 867
5392.40 884
5393.09 979
5393.79 890
5394.48 937
5395.17 911
5395.87 825
5396.56 795
5397.25 770
5397.95 862
5398.64 786
5399.33 804
5400.02 797
5400.72 803
5401.41 781
5402.10 811
5402.80 835
5403.49 924
5404.18 862
5404.88 873
5405.57 887
5406.26 786
5406.96 816
5407.65 799
5408.35 910
5409.04 873
5409.73 800
5410.43 783
5411.12 830
5411.81 813
5412.51 785
5413.20 812
5413.90 748
5414.59 772
5415.28 881
5415.98 866
5416.67 808
5417.37 920
5418.06 863
5418.76 743
5419.45 804
5420.14 827
5420.84 820
5421.53 833
5422.23 834
5422.92 803
5423.62 683
5424.31 774
5425.01 842
5425.70 851
5426.40 837
5427.09 766
5427.79 821
5428.48 859
5429.18 853
5429.87 915
5430.57 923
5431.26 745
5431.96 796
5432.65 899
5433.35 796
5434.04 803
5434.74 853
5435.43 876
5436.13 998
5436.82 993
5437.52 1028
5438.22 1013
5438.91 967
5439.61 950
5440.30 937
5441.00 905
5441.69 935
5442.39 891
5443.09 1000
5443.78 991
5444.48 1064
5445.17 1014
5445.87 992
5446.57 986
5447.26 1042
5447.96 1082
5448.66 1000
5449.35 1017
5450.05 1057
5450.74 1076
5451.44 1061
5452.14 959
5452.83 961
5453.53 984
5454.23 1016
5454.92 930
5455.62 895
5456.32 885
5457.01 837
5457.71 856
5458.41 934
5459.10 932
5459.80 1061
5460.50 966
5461.20 1055
5461.89 1002
5462.59 993
5463.29 1114
5463.98 1070
5464.68 1047
5465.38 1168
5466.08 1091
5466.77 1007
5467.47 1030
5468.17 1074
5468.87 928
5469.56 1010
5470.26 1041
5470.96 1044
5471.66 1005
5472.35 1060
5473.05 1136
5473.75 1170
5474.45 1177
5475.15 1156
5475.84 1115
5476.54 1165
5477.24 1311
5477.94 1286
5478.64 1362
5479.34 1552
5480.03 1654
5480.73 1621
5481.43 1653
5482.13 1659
5482.83 1557
5483.53 1539
5484.22 1490
5484.92 1443
5485.62 1448
5486.32 1421
5487.02 1317
5487.72 1303
5488.42 1211
5489.11 1284
5489.81 1375
5490.51 1340
5491.21 1375
5491.91 1361
5492.61 1349
5493.31 1359
5494.01 1415
5494.71 1397
5495.41 1540
5496.11 1630
5496.81 1545
5497.50 1688
5498.20 1941
5498.90 2035
5499.60 2155
5500.30 2210
5501.00 2211
5501.70 2574
5502.40 2568
5503.10 2434
5503.80 2158
5504.50 2045
5505.20 1883
5505.90 1719
5506.60 1563
5507.30 1462
5508.00 1460
5508.70 1413
5509.40 1384
5510.10 1323
5510.80 1279
5511.50 1213
5512.20 1304
5512.90 1345
5513.60 1411
5514.30 1361
5515.00 1252
5515.70 1244
5516.40 1226
5517.11 1261
5517.81 1423
5518.51 1295
5519.21 1315
5519.91 1273
5520.61 1177
5521.31 1270
5522.01 1122
5522.71 1093
5523.41 1223
5524.11 1114
5524.82 1094
5525.52 1077
5526.22 1074
5526.92 1086
5527.62 1008
5528.32 970
5529.02 968
5529.72 962
5530.43 1023
5531.13 988
5531.83 933
5532.53 978
5533.23 946
5533.93 970
5534.64 898
5535.34 917
5536.04 900
5536.74 829
5537.44 886
5538.15 921
5538.85 983
5539.55 1006
5540.25 984
5540.95 975
5541.66 967
5542.36 912
5543.06 907
5543.76 931
5544.47 999
5545.17 921
5545.87 882
5546.57 879
5547.28 890
5547.98 983
5548.68 969
5549.38 946
5550.09 1009
5550.79 970
5551.49 923
5552.19 962
5552.90 906
5553.60 982
5554.30 956
5555.01 874
5555.71 920
5556.41 951
5557.12 949
5557.82 940
5558.52 864
5559.23 925
5559.93 891
5560.63 961
5561.34 868
5562.04 847
5562.74 778
5563.45 835
5564.15 881
5564.85 874
5565.56 913
5566.26 920
5566.96 839
5567.67 857
5568.37 943
5569.08 985
5569.78 987
5570.48 970
5571.19 1012
5571.89 994
5572.60 956
5573.30 929
5574.01 850
5574.71 919
5575.41 968
5576.12 929
5576.82 872
5577.53 904
5578.23 838
5578.94 959
5579.64 967
5580.35 920
5581.05 843
5581.76 897
5582.46 831
5583.16 804
5583.87 813
5584.57 804
5585.28 830
5585.98 781
5586.69 899
5587.39 840
5588.10 774
5588.81 823
5589.51 815
5590.22 783
5590.92 754
5591.63 777
5592.33 781
5593.04 783
5593.74 763
5594.45 827
5595.15 770
5595.86 782
5596.57 799
5597.27 899
5597.98 936
5598.68 819
5599.39 832
5600.09 820
5600.80 705
5601.51 809
5602.21 804
5602.92 883
5603.62 763
5604.33 750
5605.04 739
5605.74 811
5606.45 757
5607.16 762
5607.86 747
5608.57 805
5609.27 773
5609.98 784
5610.69 756
5611.39 847
5612.10 786
5612.81 799
5613.51 883
5614.22 836
5614.93 778
5615.64 802
5616.34 793
5617.05 704
5617.76 751
5618.46 844
5619.17 686
5619.88 675
5620.58 775
5621.29 769
5622.00 801
5622.71 847
5623.41 847
5624.12 838
5624.83 801
5625.54 782
5626.24 819
5626.95 824
5627.66 846
5628.37 912
5629.07 845
5629.78 818
5630.49 842
5631.20 886
5631.91 855
5632.61 910
5633.32 794
5634.03 825
5634.74 845
5635.45 866
5636.15 828
5636.86 813
5637.57 894
5638.28 868
5638.99 1016
5639.70 994
5640.40 931
5641.11 1021
5641.82 971
5642.53 1000
5643.24 944
5643.95 903
5644.66 925
5645.36 995
5646.07 878
5646.78 898
5647.49 790
5648.20 790
5648.91 893
5649.62 820
5650.33 734
5651.04 752
5651.75 812
5652.45 856
5653.16 842
5653.87 842
5654.58 907
5655.29 893
5656.00 983
5656.71 962
5657.42 965
5658.13 1013
5658.84 1043
5659.55 977
5660.26 956
5660.97 970
5661.68 986
5662.39 1040
5663.10 994
5663.81 951
5664.52 887
5665.23 970
5665.94 972
5666.65 923
5667.36 900
5668.07 925
5668.78 915
5669.49 944
5670.20 1023
5670.91 1003
5671.62 910
5672.33 1047
5673.04 1018
5673.75 955
5674.46 940
5675.17 881
5675.88 831
5676.59 811
5677.31 854
5678.02 815
5678.73 846
5679.44 893
5680.15 820
5680.86 795
5681.57 850
5682.28 920
5682.99 894
5683.70 867
5684.42 848
5685.13 811
5685.84 757
5686.55 788
5687.26 815
5687.97 820
5688.68 816
5689.39 784
5690.11 835
5690.82 833
5691.53 758
5692.24 774
5692.95 770
5693.67 831
5694.38 925
5695.09 797
5695.80 744
5696.51 774
5697.22 758
5697.94 709
5698.65 733
5699.36 722
5700.07 716
5700.79 663
5701.50 741
5702.21 768
5702.92 760
5703.63 779
5704.35 803
5705.06 745
5705.77 753
5706.48 851
5707.20 776
5707.91 767
5708.62 790
5709.34 731
5710.05 712
5710.76 753
5711.47 797
5712.19 722
5712.90 715
5713.61 801
5714.33 778
5715.04 691
5715.75 664
5716.47 813
5717.18 815
5717.89 777
5718.61 736
5719.32 778
5720.03 779
5720.75 720
5721.46 805
5722.17 812
5722.89 829
5723.60 803
5724.31 831
5725.03 823
5725.74 896
5726.46 989
5727.17 1027
5727.88 1090
5728.60 1119
5729.31 1090
5730.03 1042
5730.74 1073
5731.45 1013
5732.17 1046
5732.88 884
5733.60 841
5734.31 861
5735.03 893
5735.74 829
5736.45 869
5737.17 858
5737.88 861
5738.60 847
5739.31 845
5740.03 828
5740.74 879
5741.46 757
5742.17 778
5742.89 765
5743.60 795
5744.32 787
5745.03 787
5745.75 807
5746.46 867
5747.18 804
5747.89 863
5748.61 863
5749.32 814
5750.04 911
5750.75 891
5751.47 977
5752.18 965
5752.90 981
5753.62 1016
5754.33 1037
5755.05 1073
5755.76 1092
5756.48 1101
5757.19 1098
5757.91 1076
5758.63 1005
5759.34 1033
5760.06 957
5760.77 941
5761.49 862
5762.21 894
5762.92 912
5763.64 896
5764.35 921
5765.07 928
5765.79 953
5766.50 892
5767.22 890
5767.94 995
5768.65 898
5769.37 894
5770.08 844
5770.80 892
5771.52 787
5772.23 783
5772.95 882
5773.67 860
5774.39 800
5775.10 837
5775.82 891
5776.54 1000
5777.25 962
5777.97 897
5778.69 982
5779.40 937
5780.12 881
5780.84 1028
5781.56 998
5782.27 961
5782.99 982
5783.71 958
5784.43 897
5785.14 898
5785.86 868
5786.58 910
5787.30 905
5788.01 1013
5788.73 1021
5789.45 994
5790.17 1028
5790.88 1159
5791.60 1134
5792.32 1110
5793.04 1253
5793.76 1210
5794.47 1274
5795.19 1259
5795.91 1371
5796.63 1630
5797.35 1895
5798.07 2031
5798.78 2438
5799.50 2844
5800.22 3005
5800.94 3019
5801.66 3237
5802.38 3057
5803.10 2933
5803.81 2328
5804.53 2111
5805.25 1863
5805.97 1729
5806.69 1611
5807.41 1561
5808.13 1422
5808.85 1407
5809.56 1524
5810.28 1458
5811.00 1372
5811.72 1289
5812.44 1383
5813.16 1277
5813.88 1374
5814.60 1276
5815.32 1297
5816.04 1366
5816.76 1387
5817.48 1382
5818.20 1320
5818.92 1358
5819.64 1468
5820.36 1239
5821.08 1213
5821.80 1237
5822.51 1271
5823.23 1142
5823.95 1174
5824.67 1204
5825.39 1070
5826.11 1064
5826.83 1059
5827.55 996
5828.28 1015
5829.00 1028
5829.72 1019
5830.44 1003
5831.16 1023
5831.88 987
5832.60 1003
5833.32 1074
5834.04 1068
5834.76 988
5835.48 968
5836.20 965
5836.92 986
5837.64 1025
5838.36 1019
5839.08 975
5839.80 977
5840.53 1032
5841.25 1098
5841.97 983
5842.69 965
5843.41 972
5844.13 892
5844.85 813
5845.57 871
5846.29 882
5847.02 890
5847.74 922
5848.46 891
5849.18 929
5849.90 946
5850.62 969
5851.34 999
5852.07 953
5852.79 849
5853.51 808
5854.23 868
5854.95 887
5855.68 837
5856.40 868
5857.12 830
5857.84 831
5858.56 971
5859.29 878
5860.01 920
5860.73 858
5861.45 811
5862.17 918
5862.90 874
5863.62 846
5864.34 806
5865.06 823
5865.79 854
5866.51 796
5867.23 784
5867.95 850
5868.68 792
5869.40 856
5870.12 972
5870.84 868
5871.57 788
5872.29 806
5873.01 872
5873.74 889
5874.46 821
5875.18 804
5875.91 926
5876.63 967
5877.35 865
5878.08 836
5878.80 988
5879.52 896
5880.25 809
5880.97 877
5881.69 957
5882.42 882
5883.14 844
5883.86 875
5884.59 819
5885.31 793
5886.03 878
5886.76 927
5887.48 857
5888.21 904
5888.93 871
5889.65 850
5890.38 791
5891.10 734
5891.83 815
5892.55 759
5893.27 796
5894.00 793
5894.72 732
5895.45 794
5896.17 875
5896.90 864
5897.62 750
5898.35 761
5899.07 886
5899.79 812
5900.52 817
5901.24 823
5901.97 812
5902.69 812
5903.42 839
5904.14 815
5904.87 756
5905.59 743
5906.32 713
5907.04 774
5907.77 791
5908.49 750
5909.22 773
5909.94 744
5910.67 771
5911.39 805
5912.12 797
5912.84 824
5913.57 803
5914.30 885
5915.02 836
5915.75 869
5916.47 859
5917.20 838
5917.92 778
5918.65 854
5919.38 903
5920.10 920
5920.83 945
5921.55 955
5922.28 840
5923.01 804
5923.73 862
5924.46 908
5925.18 890
5925.91 844
5926.64 926
5927.36 821
5928.09 803
5928.81 794
5929.54 803
5930.27 852
5930.99 828
5931.72 853
5932.45 856
5933.17 874
5933.90 896
5934.63 862
5935.35 921
5936.08 1028
5936.81 983
5937.53 936
5938.26 992
5938.99 1052
5939.72 925
5940.44 1076
5941.17 1154
5941.90 977
5942.62 968
5943.35 993
5944.08 1064
5944.81 975
5945.53 984
5946.26 1031
5946.99 1023
5947.72 998
5948.44 1115
5949.17 1146
5949.90 1090
5950.63 1246
5951.35 1296
5952.08 1320
5952.81 1204
5953.54 1293
5954.27 1293
5954.99 1301
5955.72 1259
5956.45 1315
5957.18 1249
5957.91 1230
5958.64 1258
5959.36 1220
5960.09 1212
5960.82 1222
5961.55 1289
5962.28 1312
5963.01 1358
5963.73 1469
5964.46 1582
5965.19 1745
5965.92 1921
5966.65 2016
5967.38 2039
5968.11 1968
5968.83 2026
5969.56 1935
5970.29 1889
5971.02 1841
5971.75 1658
5972.48 1429
5973.21 1452
5973.94 1433
5974.67 1355
5975.40 1359
5976.13 1356
5976.86 1470
5977.58 1428
5978.31 1458
5979.04 1453
5979.77 1532
5980.50 1511
5981.23 1541
5981.96 1595
5982.69 1476
5983.42 1428
5984.15 1503
5984.88 1588
5985.61 1527
5986.34 1637
5987.07 1663
5987.80 1735
5988.53 1606
5989.26 1495
5989.99 1455
5990.72 1571
5991.45 1611
5992.18 1586
5992.91 1536
5993.64 1697
5994.37 1647
5995.10 1593
5995.83 1652
5996.56 1558
5997.29 1550
5998.03 1571
5998.76 1562
5999.49 1564
6000.22 1582
6000.95 1464
6001.68 1491
6002.41 1535
6003.14 1512
6003.87 1463
6004.60 1567
6005.33 1542
6006.07 1634
6006.80 1818
6007.53 1933
6008.26 2037
6008.99 2199
6009.72 2522
6010.45 2662
6011.18 2821
6011.92 2967
6012.65 3215
6013.38 3265
6014.11 3138
6014.84 3121
6015.57 2878
6016.31 2743
6017.04 2634
6017.77 2363
6018.50 2237
6019.23 2013
6019.96 1841
6020.70 1702
6021.43 1592
6022.16 1528
6022.89 1458
6023.63 1380
6024.36 1313
6025.09 1393
6025.82 1392
6026.55 1426
6027.29 1341
6028.02 1420
6028.75 1342
6029.48 1399
6030.22 1380
6030.95 1454
6031.68 1384
6032.42 1387
6033.15 1443
6033.88 1352
6034.61 1416
6035.35 1285
6036.08 1351
6036.81 1430
6037.55 1473
6038.28 1310
6039.01 1311
6039.74 1347
6040.48 1326
6041.21 1365
6041.94 1446
6042.68 1518
6043.41 1378
6044.14 1372
6044.88 1422
6045.61 1454
6046.35 1585
6047.08 1499
6047.81 1647
6048.55 1616
6049.28 1667
6050.01 1760
6050.75 1841
6051.48 1829
6052.22 1873
6052.95 1878
6053.68 1805
6054.42 2012
6055.15 1759
6055.89 1640
6056.62 1621
6057.35 1523
6058.09 1447
6058.82 1519
6059.56 1439
6060.29 1427
6061.03 1411
6061.76 1473
6062.50 1437
6063.23 1447
6063.96 1387
6064.70 1349
6065.43 1384
6066.17 1432
6066.90 1379
6067.64 1416
6068.37 1454
6069.11 1396
6069.84 1366
6070.58 1368
6071.31 1310
6072.05 1235
6072.78 1256
6073.52 1306
6074.25 1250
6074.99 1245
6075.72 1268
6076.46 1223
6077.20 1128
6077.93 1127
6078.67 1207
6079.40 1168
6080.14 1215
6080.87 1197
6081.61 1149
6082.35 1104
6083.08 1200
6083.82 1225
6084.55 1143
6085.29 1113
6086.02 1085
6086.76 1100
6087.50 1181
6088.23 1223
6088.97 1181
6089.71 1224
6090.44 1199
6091.18 1115
6091.91 1188
6092.65 1163
6093.39 1115
6094.12 1216
6094.86 1212
6095.60 1107
6096.33 1175
6097.07 1144
6097.81 1271
6098.54 1156
6099.28 1071
6100.02 1076
6100.75 1161
6101.49 1236
6102.23 1142
6102.96 1049
6103.70 1164
6104.44 1089
6105.18 1106
6105.91 1113
6106.65 1119
6107.39 1168
6108.12 1082
6108.86 1215
6109.60 1161
6110.34 1144
6111.07 1090
6111.81 1175
6112.55 1155
6113.29 1216
6114.03 1145
6114.76 1245
6115.50 1209
6116.24 1165
6116.98 1158
6117.71 1139
6118.45 1208
6119.19 1170
6119.93 1210
6120.67 1149
6121.40 1232
6122.14 1144
6122.88 1164
6123.62 1237
6124.36 1243
6125.10 1205
6125.83 1298
6126.57 1184
6127.31 1204
6128.05 1355
6128.79 1318
6129.53 1283
6130.27 1290
6131.00 1314
6131.74 1275
6132.48 1251
6133.22 1250
6133.96 1225
6134.70 1262
6135.44 1308
6136.18 1229
6136.92 1329
6137.65 1274
6138.39 1231
6139.13 1293
6139.87 1213
6140.61 1260
6141.35 1248
6142.09 1258
6142.83 1163
6143.57 1253
6144.31 1207
6145.05 1241
6145.79 1207
6146.53 1257
6147.27 1242
6148.01 1231
6148.75 1289
6149.49 1230
6150.23 1305
6150.97 1295
6151.71 1378
6152.45 1469
6153.19 1408
6153.93 1313
6154.67 1240
6155.41 1307
6156.15 1316
6156.89 1326
6157.63 1317
6158.37 1372
6159.11 1416
6159.85 1376
6160.59 1375
6161.33 1416
6162.07 1575
6162.81 1580
6163.55 1425
6164.29 1479
6165.03 1566
6165.77 1670
6166.51 1647
6167.26 1709
6168.00 1838
6168.74 1781
6169.48 1806
6170.22 1880
6170.96 1912
6171.70 1659
6172.44 1619
6173.18 1771
6173.93 1733
6174.67 1623
6175.41 1630
6176.15 1612
6176.89 1662
6177.63 1766
6178.37 1642
6179.12 1651
6179.86 1763
6180.60 1639
6181.34 1694
6182.08 1702
6182.82 1803
6183.57 1718
6184.31 1772
6185.05 1825
6185.79 1859
6186.53 1825
6187.28 1912
6188.02 1907
6188.76 1946
6189.50 1910
6190.25 1907
6190.99 1887
6191.73 2035
6192.47 2179
6193.21 2226
6193.96 2291
6194.70 2205
6195.44 2135
6196.19 2231
6196.93 2332
6197.67 2291
6198.41 2161
6199.16 2188
6199.90 2222
6200.64 2255
6201.38 2247
6202.13 2280
6202.87 2481
6203.61 2798
6204.36 3037
6205.10 3742
6205.84 4558
6206.59 5447
6207.33 6325
6208.07 7238
6208.82 8307
6209.56 8688
6210.30 8982
6211.05 8918
6211.79 8408
6212.53 7714
6213.28 6997
6214.02 5851
6214.77 5068
6215.51 4299
6216.25 3548
6217.00 3276
6217.74 2900
6218.48 2583
6219.23 2446
6219.97 2387
6220.72 2357
6221.46 2503
6222.21 2367
6222.95 2506
6223.69 2650
6224.44 2816
6225.18 2861
6225.93 2787
6226.67 2645
6227.42 2600
6228.16 2472
6228.91 2267
6229.65 2153
6230.39 1980
6231.14 1901
6231.88 1745
6232.63 1769
6233.37 1710
6234.12 1654
6234.86 1561
6235.61 1736
6236.35 1725
6237.10 1719
6237.84 1866
6238.59 1751
6239.33 1763
6240.08 1796
6240.82 1822
6241.57 1727
6242.32 2020
6243.06 1931
6243.81 2069
6244.55 2124
6245.30 2296
6246.04 2375
6246.79 2498
6247.53 2573
6248.28 2696
6249.03 2761
6249.77 2821
6250.52 2571
6251.26 2538
6252.01 2408
6252.76 2165
6253.50 2009
6254.25 2032
6254.99 2031
6255.74 1909
6256.49 1902
6257.23 1854
6257.98 1837
6258.73 1849
6259.47 1896
6260.22 1913
6260.97 1772
6261.71 1841
6262.46 1776
6263.21 1823
6263.95 1791
6264.70 1759
6265.45 1809
6266.19 1708
6266.94 1681
6267.69 1924
6268.43 1802
6269.18 1834
6269.93 1821
6270.67 1702
6271.42 1751
6272.17 1782
6272.92 1796
6273.66 1842
6274.41 1804
6275.16 1796
6275.91 1902
6276.65 1915
6277.40 1897
6278.15 1904
6278.90 2001
6279.64 1915
6280.39 1822
6281.14 1821
6281.89 1814
6282.63 1741
6283.38 1649
6284.13 1646
6284.88 1660
6285.63 1753
6286.37 1719
6287.12 1843
6287.87 1810
6288.62 1754
6289.37 1849
6290.11 1790
6290.86 1700
6291.61 1595
6292.36 1660
6293.11 1606
6293.86 1600
6294.60 1528
6295.35 1425
6296.10 1546
6296.85 1436
6297.60 1380
6298.35 1514
6299.10 1539
6299.85 1432
6300.59 1443
6301.34 1485
6302.09 1479
6302.84 1460
6303.59 1477
6304.34 1538
6305.09 1469
6305.84 1430
6306.59 1405
6307.34 1506
6308.09 1539
6308.84 1547
6309.58 1475
6310.33 1491
6311.08 1638
6311.83 1542
6312.58 1513
6313.33 1440
6314.08 1572
6314.83 1523
6315.58 1437
6316.33 1394
6317.08 1495
6317.83 1552
6318.58 1605
6319.33 1450
6320.08 1297
6320.83 1403
6321.58 1355
6322.33 1372
6323.08 1298
6323.83 1305
6324.58 1243
6325.33 1305
6326.08 1267
6326.83 1345
6327.58 1266
6328.33 1242
6329.09 1224
6329.84 1279
6330.59 1213
6331.34 1210
6332.09 1259
6332.84 1172
6333.59 1189
6334.34 1210
6335.09 1184
6335.84 1224
6336.59 1062
6337.34 1080
6338.10 1089
6338.85 1199
6339.60 1225
6340.35 1248
6341.10 1209
6341.85 1199
6342.60 1219
6343.36 1219
6344.11 1208
6344.86 1284
6345.61 1280
6346.36 1240
6347.11 1281
6347.86 1299
6348.62 1272
6349.37 1248
6350.12 1292
6350.87 1310
6351.62 1293
6352.38 1363
6353.13 1447
6353.88 1428
6354.63 1420
6355.38 1407
6356.14 1324
6356.89 1281
6357.64 1339
6358.39 1233
6359.15 1221
6359.90 1165
6360.65 1236
6361.40 1296
6362.16 1264
6362.91 1178
6363.66 1178
6364.41 1304
6365.17 1274
6365.92 1247
6366.67 1222
6367.42 1230
6368.18 1247
6368.93 1373
6369.68 1251
6370.44 1275
6371.19 1246
6371.94 1253
6372.70 1303
6373.45 1287
6374.20 1265
6374.96 1231
6375.71 1239
6376.46 1210
6377.22 1265
6377.97 1194
6378.72 1115
6379.48 1158
6380.23 1162
6380.98 1192
6381.74 1211
6382.49 1167
6383.24 1202
6384.00 1132
6384.75 1170
6385.51 1140
6386.26 1117
6387.01 1144
6387.77 1166
6388.52 1220
6389.28 1108
6390.03 1211
6390.79 1217
6391.54 1161
6392.29 1114
6393.05 1200
6393.80 1194
6394.56 1074
6395.31 1090
6396.07 1139
6396.82 1130
6397.58 1152
6398.33 1070
6399.08 1063
6399.84 950
6400.59 1070
6401.35 1091
6402.10 1040
6402.86 1044
6403.61 1018
6404.37 1057
6405.12 1099
6405.88 1040
6406.63 967
6407.39 1093
6408.15 1134
6408.90 1234
6409.66 1197
6410.41 1247
6411.17 1198
6411.92 1115
6412.68 1165
6413.43 1119
6414.19 1017
6414.94 1124
6415.70 1054
6416.46 1067
6417.21 1042
6417.97 996
6418.72 1106
6419.48 1081
6420.24 989
6420.99 1005
6421.75 969
6422.50 964
6423.26 1054
6424.02 1074
6424.77 1039
6425.53 1181
6426.28 1008
6427.04 954
6427.80 1066
6428.55 1041
6429.31 1070
6430.07 1094
6430.82 1124
6431.58 1121
6432.34 1020
6433.09 1077
6433.85 1074
6434.61 1056
6435.36 998
6436.12 951
6436.88 1020
6437.64 1081
6438.39 1055
6439.15 1034
6439.91 1141
6440.66 1069
6441.42 1116
6442.18 1126
6442.94 1033
6443.69 1122
6444.45 1121
6445.21 1098
6445.97 1119
6446.72 1051
6447.48 1023
6448.24 969
6449.00 1010
6449.75 1016
6450.51 986
6451.27 909
6452.03 948
6452.79 1059
6453.54 1002
6454.30 1042
6455.06 1033
6455.82 993
6456.58 1101
6457.33 1062
6458.09 1107
6458.85 1077
6459.61 1109
6460.37 1087
6461.12 1118
6461.88 998
6462.64 1012
6463.40 1073
6464.16 1134
6464.92 1039
6465.68 1022
6466.44 1115
6467.19 1109
6467.95 1141
6468.71 1120
6469.47 1223
6470.23 1175
6470.99 1171
6471.75 1148
6472.51 1208
6473.27 1173
6474.02 1196
6474.78 1095
6475.54 1205
6476.30 1308
6477.06 1269
6477.82 1137
6478.58 1255
6479.34 1212
6480.10 1192
6480.86 1254
6481.62 1237
6482.38 1182
6483.14 1244
6483.90 1254
6484.66 1252
6485.42 1276
6486.18 1244
6486.94 1283
6487.70 1291
6488.46 1299
6489.22 1398
6489.98 1493
6490.74 1351
6491.50 1435
6492.26 1450
6493.02 1521
6493.78 1611
6494.54 1598
6495.30 1547
6496.06 1593
6496.82 1617
6497.58 1586
6498.34 1563
6499.10 1658
6499.86 1572
6500.62 1653
6501.38 1645
6502.14 1556
6502.91 1561
6503.67 1542
6504.43 1733
6505.19 1707
6505.95 1725
6506.71 1829
6507.47 1811
6508.23 1882
6508.99 1850
6509.76 1871
6510.52 1911
6511.28 2009
6512.04 2012
6512.80 1908
6513.56 1971
6514.32 1962
6515.09 1949
6515.85 1903
6516.61 1949
6517.37 1911
6518.13 1967
6518.89 1934
6519.66 2091
6520.42 2192
6521.18 2193
6521.94 2341
6522.70 2415
6523.47 2490
6524.23 2562
6524.99 2692
6525.75 2897
6526.51 3010
6527.28 3088
6528.04 3211
6528.80 3183
6529.56 3247
6530.33 3399
6531.09 3353
6531.85 3437
6532.61 3798
6533.38 4088
6534.14 4893
6534.90 5491
6535.66 6293
6536.43 6886
6537.19 7346
6537.95 7354
6538.72 6902
6539.48 6460
6540.24 5766
6541.01 5030
6541.77 4242
6542.53 3684
6543.29 3108
6544.06 2582
6544.82 2473
6545.58 2339
6546.35 2129
6547.11 2031
6547.87 1940
6548.64 1951
6549.40 1936
6550.17 1902
6550.93 1916
6551.69 1975
6552.46 1837
6553.22 1840
6553.98 1714
6554.75 1697
6555.51 1627
6556.28 1652
6557.04 1641
6557.80 1746
6558.57 1685
6559.33 1679
6560.10 1584
6560.86 1734
6561.63 1829
6562.39 1876
6563.15 1913
6563.92 1910
6564.68 1967
6565.45 2025
6566.21 1926
6566.98 1940
6567.74 1911
6568.51 2064
6569.27 2004
6570.04 2048
6570.80 2002
6571.57 2031
6572.33 2115
6573.09 2213
6573.86 2171
6574.63 2348
6575.39 2494
6576.16 2651
6576.92 2640
6577.69 2582
6578.45 2573
6579.22 2553
6579.98 2427
6580.75 2324
6581.51 2402
6582.28 2518
6583.04 2364
6583.81 2210
6584.57 2262
6585.34 2111
6586.11 2071
6586.87 2083
6587.64 2060
6588.40 2057
6589.17 2142
6589.94 2191
6590.70 2284
6591.47 2439
6592.23 2590
6593.00 2735
6593.77 2746
6594.53 2849
6595.30 2747
6596.06 2841
6596.83 2905
6597.60 2830
6598.36 2440
6599.13 2348
6599.90 2224
6600.66 2226
6601.43 2179
6602.20 2033
6602.96 1971
6603.73 1902
6604.50 1932
6605.26 1922
6606.03 1859
6606.80 1815
6607.56 1897
6608.33 1813
6609.10 1868
6609.87 1828
6610.63 1812
6611.40 1812
6612.17 1780
6612.93 1764
6613.70 1811
6614.47 1716
6615.24 1805
6616.00 1632
6616.77 1635
6617.54 1616
6618.31 1643
6619.07 1646
6619.84 1667
6620.61 1673
6621.38 1753
6622.15 1695
6622.91 1738
6623.68 1696
6624.45 1716
6625.22 1733
6625.99 1626
6626.75 1602
6627.52 1577
6628.29 1634
6629.06 1730
6629.83 1721
6630.59 1743
6631.36 1751
6632.13 1695
6632.90 1928
6633.67 2000
6634.44 2066
6635.21 2223
6635.97 2022
6636.74 1966
6637.51 1962
6638.28 1792
6639.05 1825
6639.82 1746
6640.59 1587
6641.36 1539
6642.12 1456
6642.89 1471
6643.66 1460
6644.43 1484
6645.20 1602
6645.97 1537
6646.74 1493
6647.51 1522
6648.28 1475
6649.05 1577
6649.82 1511
6650.59 1529
6651.36 1440
6652.13 1587
6652.89 1600
6653.66 1527
6654.43 1522
6655.20 1480
6655.97 1514
6656.74 1456
6657.51 1484
6658.28 1483
6659.05 1524
6659.82 1450
6660.59 1424
6661.36 1354
6662.13 1417
6662.90 1405
6663.67 1327
6664.44 1452
6665.21 1381
6665.98 1403
6666.76 1428
6667.53 1362
6668.30 1439
6669.07 1505
6669.84 1594
6670.61 1628
6671.38 1559
6672.15 1566
6672.92 1601
6673.69 1421
6674.46 1540
6675.23 1575
6676.00 1455
6676.77 1480
6677.55 1380
6678.32 1445
6679.09 1361
6679.86 1471
6680.63 1601
6681.40 1627
6682.17 1557
6682.94 1687
6683.72 1793
6684.49 1790
6685.26 1870
6686.03 1901
6686.80 1812
6687.57 1856
6688.34 1802
6689.12 1717
6689.89 1685
6690.66 1551
6691.43 1477
6692.20 1455
6692.98 1397
6693.75 1453
6694.52 1432
6695.29 1391
6696.06 1452
6696.84 1539
6697.61 1392
6698.38 1450
6699.15 1382
6699.92 1331
6700.70 1330
6701.47 1340
6702.24 1446
6703.01 1388
6703.79 1447
6704.56 1531
6705.33 1381
6706.11 1269
6706.88 1289
6707.65 1423
6708.42 1343
6709.20 1384
6709.97 1348
6710.74 1308
6711.52 1225
6712.29 1275
6713.06 1297
6713.83 1313
6714.61 1310
6715.38 1361
6716.15 1401
6716.93 1392
6717.70 1351
6718.47 1347
6719.25 1256
6720.02 1246
6720.79 1288
6721.57 1347
6722.34 1323
6723.12 1391
6723.89 1264
6724.66 1340
6725.44 1353
6726.21 1294
6726.98 1160
6727.76 1164
6728.53 1184
6729.31 1209
6730.08 1235
6730.85 1243
6731.63 1290
6732.40 1242
6733.18 1222
6733.95 1278
6734.73 1319
6735.50 1331
6736.27 1291
6737.05 1243
6737.82 1222
6738.60 1315
6739.37 1280
6740.15 1335
6740.92 1229
6741.70 1292
6742.47 1359
6743.25 1307
6744.02 1277
6744.80 1241
6745.57 1379
6746.35 1435
6747.12 1304
6747.90 1332
6748.67 1481
6749.45 1439
6750.22 1538
6751.00 1593
6751.77 1626
6752.55 1518
6753.32 1638
6754.10 1654
6754.87 1570
6755.65 1490
6756.43 1473
6757.20 1375
6757.98 1385
6758.75 1245
6759.53 1251
6760.30 1245
6761.08 1225
6761.86 1249
6762.63 1236
6763.41 1176
6764.18 1261
6764.96 1375
6765.74 1231
6766.51 1208
6767.29 1336
6768.06 1268
6768.84 1207
6769.62 1286
6770.39 1296
6771.17 1183
6771.95 1258
6772.72 1177
6773.50 1177
6774.28 1254
6775.05 1249
6775.83 1205
6776.61 1199
6777.38 1249
6778.16 1265
6778.94 1257
6779.71 1310
6780.49 1257
6781.27 1263
6782.05 1294
6782.82 1214
6783.60 1201
6784.38 1167
6785.15 1141
6785.93 1151
6786.71 1151
6787.49 1230
6788.26 1245
6789.04 1148
6789.82 1129
6790.60 1083
6791.37 1204
6792.15 1204
6792.93 1148
6793.71 1177
6794.48 1201
6795.26 1198
6796.04 1096
6796.82 1163
6797.60 1219
6798.37 1197
6799.15 1330
6799.93 1282
6800.71 1346
6801.49 1373
6802.26 1329
6803.04 1261
6803.82 1367
6804.60 1531
6805.38 1498
6806.16 1314
6806.93 1229
6807.71 1250
6808.49 1260
6809.27 1168
6810.05 1172
6810.83 1244
6811.61 1252
6812.39 1253
6813.16 1310
6813.94 1298
6814.72 1267
6815.50 1231
6816.28 1232
6817.06 1276
6817.84 1311
6818.62 1215
6819.40 1256
6820.18 1166
6820.96 1226
6821.73 1229
6822.51 1084
6823.29 1148
6824.07 1165
6824.85 1168
6825.63 1209
6826.41 1214
6827.19 1276
6827.97 1184
6828.75 1158
6829.53 1140
6830.31 1134
6831.09 1151
6831.87 1182
6832.65 1199
6833.43 1148
6834.21 1122
6834.99 1164
6835.77 1112
6836.55 1138
6837.33 1102
6838.11 1203
6838.89 1120
6839.67 1152
6840.45 1111
6841.23 987
6842.01 1129
6842.79 1146
6843.57 1088
6844.35 1157
6845.14 1212
6845.92 1228
6846.70 1212
6847.48 1352
6848.26 1409
6849.04 1508
6849.82 1676
6850.60 1676
6851.38 1841
6852.16 1962
6852.94 1863
6853.73 1806
6854.51 1664
6855.29 1658
6856.07 1558
6856.85 1443
6857.63 1396
6858.41 1367
6859.20 1321
6859.98 1275
6860.76 1191
6861.54 1195
6862.32 1245
6863.10 1247
6863.89 1240
6864.67 1326
6865.45 1378
6866.23 1487
6867.01 1438
6867.79 1438
6868.58 1474
6869.36 1484
6870.14 1377
6870.92 1369
6871.71 1243
6872.49 1265
6873.27 1185
6874.05 1268
6874.83 1199
6875.62 1220
6876.40 1170
6877.18 1219
6877.96 1321
6878.75 1329
6879.53 1321
6880.31 1516
6881.10 1426
6881.88 1440
6882.66 1398
6883.44 1582
6884.23 1686
6885.01 1816
6885.79 2116
6886.58 2363
6887.36 2363
6888.14 2583
6888.92 2530
6889.71 2350
6890.49 2143
6891.27 2046
6892.06 1967
6892.84 1837
6893.62 1676
6894.41 1558
6895.19 1565
6895.98 1465
6896.76 1541
6897.54 1546
6898.33 1624
6899.11 1545
6899.89 1570
6900.68 1478
6901.46 1429
6902.25 1534
6903.03 1631
6903.81 1625
6904.60 1545
6905.38 1664
6906.17 1471
6906.95 1476
6907.73 1505
6908.52 1587
6909.30 1487
6910.09 1447
6910.87 1393
6911.66 1405
6912.44 1398
6913.23 1336
6914.01 1381
6914.79 1390
6915.58 1349
6916.36 1431
6917.15 1392
6917.93 1416
6918.72 1505
6919.50 1456
6920.29 1328
6921.07 1459
6921.86 1407
6922.64 1324
6923.43 1366
6924.21 1331
6925.00 1330
6925.78 1434
6926.57 1493
6927.36 1475
6928.14 1463
6928.93 1583
6929.71 1556
6930.50 1499
6931.28 1645
6932.07 1749
6932.85 1662
6933.64 1668
6934.43 1708
6935.21 1776
6936.00 1805
6936.78 1752
6937.57 1659
6938.36 1559
6939.14 1585
6939.93 1620
6940.71 1657
6941.50 1657
6942.29 1661
6943.07 1633
6943.86 1684
6944.64 1756
6945.43 1899
6946.22 1881
6947.00 1886
6947.79 1905
6948.58 1872
6949.36 1955
6950.15 1954
6950.94 2025
6951.72 1891
6952.51 1882
6953.30 1939
6954.08 1942
6954.87 1988
6955.66 1872
6956.45 2001
6957.23 1855
6958.02 1840
6958.81 1921
6959.59 1917
6960.38 1801
6961.17 1738
6961.96 1843
6962.74 1814
6963.53 1781
6964.32 1882
6965.11 1993
6965.89 1896
6966.68 1921
6967.47 2022
6968.26 1911
6969.04 2100
6969.83 2129
6970.62 2057
6971.41 2133
6972.20 2194
6972.98 2182
6973.77 2253
6974.56 2112
6975.35 2041
6976.14 2147
6976.92 2251
6977.71 2211
6978.50 2311
6979.29 2369
6980.08 2476
6980.87 2789
6981.65 3024
6982.44 3359
6983.23 3737
6984.02 4171
6984.81 4617
6985.60 5052
6986.39 5264
6987.17 5348
6987.96 5205
6988.75 4935
6989.54 4448
6990.33 3897
6991.12 3528
6991.91 3270
6992.70 3121
6993.49 2893
6994.28 2576
6995.06 2766
6995.85 2982
6996.64 3376
6997.43 3649
6998.22 4307
6999.01 4805
6999.80 5162
7000.59 5413
7001.38 5417
7002.17 5385
7002.96 4742
7003.75 4347
7004.54 3863
7005.33 3295
7006.12 2999
7006.91 2755
7007.70 2461
7008.49 2296
7009.28 2212
7010.07 2287
7010.86 2331
7011.65 2256
7012.44 2261
7013.23 2326
7014.02 2300
7014.81 2336
7015.60 2326
7016.39 2249
7017.18 2194
7017.97 2176
7018.76 2069
7019.55 1888
7020.34 1864
7021.13 1975
7021.92 1921
7022.71 2018
7023.51 2043
7024.30 2029
7025.09 2010
7025.88 2113
7026.67 1981
7027.46 1904
7028.25 1985
7029.04 2006
7029.83 1881
7030.63 1894
7031.42 1852
7032.21 1756
7033.00 1776
7033.79 1716
7034.58 1716
7035.37 1751
7036.16 1849
7036.96 1926
7037.75 1952
7038.54 2019
7039.33 2049
7040.12 2041
7040.92 2019
7041.71 2009
7042.50 2023
7043.29 1865
7044.08 1898
7044.87 1882
7045.67 1834
7046.46 1970
7047.25 2033
7048.04 2175
7048.84 2321
7049.63 2433
7050.42 2506
7051.21 2520
7052.00 2330
7052.80 2212
7053.59 1981
7054.38 1981
7055.18 1873
7055.97 1818
7056.76 1773
7057.55 1745
7058.35 1707
7059.14 1836
7059.93 1839
7060.72 1907
7061.52 1779
7062.31 1790
7063.10 1962
7063.90 1834
7064.69 1800
7065.48 1834
7066.28 1839
7067.07 1787
7067.86 1734
7068.66 1805
7069.45 1762
7070.24 1717
7071.04 1723
7071.83 1792
7072.62 1731
7073.42 1701
7074.21 1701
7075.00 1719
7075.80 1741
7076.59 1715
7077.39 1594
7078.18 1593
7078.97 1505
7079.77 1497
7080.56 1620
7081.36 1764
7082.15 1719
7082.94 1776
7083.74 1792
7084.53 1853
7085.33 1880
7086.12 2110
7086.92 2264
7087.71 2242
7088.50 2290
7089.30 2312
7090.09 2292
7090.89 2188
7091.68 2000
7092.48 1881
7093.27 1666
7094.07 1688
7094.86 1560
7095.66 1506
7096.45 1436
7097.25 1482
7098.04 1435
7098.84 1453
7099.63 1397
7100.43 1358
7101.22 1346
7102.02 1258
7102.81 1233
7103.61 1285
7104.40 1316
7105.20 1368
7105.99 1219
7106.79 1218
7107.59 1195
7108.38 1244
7109.18 1168
7109.97 1161
7110.77 1171
7111.56 1085
7112.36 1105
7113.16 1136
7113.95 1184
7114.75 1259
7115.54 1222
7116.34 1299
7117.14 1226
7117.93 1224
7118.73 1144
7119.52 1174
7120.32 1177
7121.12 1200
7121.91 1164
7122.71 1141
7123.51 1195
7124.30 1233
7125.10 1154
7125.90 1229
7126.69 1225
7127.49 1133
7128.29 1188
7129.08 1196
7129.88 1249
7130.68 1239
7131.47 1161
7132.27 1123
7133.07 1097
7133.86 1139
7134.66 1220
7135.46 1124
7136.26 1111
7137.05 1036
7137.85 1061
7138.65 1028
7139.44 1093
7140.24 1025
7141.04 1126
7141.84 1114
7142.63 1062
7143.43 1030
7144.23 1087
7145.03 1142
7145.83 1127
7146.62 1029
7147.42 1076
7148.22 1094
7149.02 1078
7149.81 1049
7150.61 995
7151.41 1066
7152.21 1052
7153.01 1036
7153.80 1098
7154.60 1044
7155.40 1061
7156.20 961
7157.00 998
7157.80 975
7158.59 1053
7159.39 1041
7160.19 982
7160.99 1014
7161.79 997
7162.59 946
7163.39 923
7164.18 900
7164.98 881
7165.78 955
7166.58 973
7167.38 952
7168.18 925
7168.98 927
7169.78 966
7170.58 984
7171.38 925
7172.17 1035
7172.97 1014
7173.77 1018
7174.57 1016
7175.37 920
7176.17 938
7176.97 960
7177.77 899
7178.57 961
7179.37 920
7180.17 950
7180.97 985
7181.77 1019
7182.57 972
7183.37 993
7184.17 1097
7184.97 1088
7185.77 1000
7186.57 1011
7187.37 976
7188.17 969
7188.97 972
7189.77 842
7190.57 859
7191.37 885
7192.17 945
7192.97 884
7193.77 905
7194.57 849
7195.37 894
7196.17 974
7196.97 898
7197.77 928
7198.57 939
7199.37 878
7200.17 844
7200.97 871
7201.77 967
7202.58 976
7203.38 861
7204.18 953
7204.98 973
7205.78 915
7206.58 909
7207.38 845
7208.18 949
7208.98 934
7209.79 828
7210.59 815
7211.39 898
7212.19 883
7212.99 906
7213.79 972
7214.59 963
7215.40 962
7216.20 993
7217.00 930
7217.80 949
7218.60 986
7219.40 917
7220.21 899
7221.01 916
7221.81 993
7222.61 961
7223.41 963
7224.22 949
7225.02 844
7225.82 872
7226.62 886
7227.43 887
7228.23 942
7229.03 969
7229.83 922
7230.63 929
7231.44 1026
7232.24 881
7233.04 895
7233.84 1046
7234.65 964
7235.45 906
7236.25 938
7237.06 973
7237.86 936
7238.66 929
7239.46 955
7240.27 880
7241.07 1009
7241.87 994
7242.68 1010
7243.48 972
7244.28 1042
7245.09 984
7245.89 939
7246.69 999
7247.50 1000
7248.30 965
7249.10 954
7249.91 972
7250.71 991
7251.51 973
7252.32 922
7253.12 1014
7253.92 958
7254.73 851
7255.53 944
7256.34 990
7257.14 977
7257.94 950
7258.75 939
7259.55 949
7260.36 1048
7261.16 991
7261.96 1035
7262.77 1037
7263.57 1062
7264.38 1066
7265.18 1022
7265.99 1023
7266.79 1061
7267.59 1032
7268.40 1134
7269.20 1074
7270.01 1076
7270.81 1088
7271.62 1168
7272.42 1143
7273.23 1075
7274.03 1113
7274.84 1171
7275.64 1152
7276.45 1140
7277.25 1184
7278.06 1157
7278.86 1248
7279.67 1329
7280.47 1536
7281.28 1683
7282.08 1960
7282.89 2230
7283.69 2328
7284.50 2482
7285.30 2687
7286.11 2585
7286.92 2479
7287.72 2292
7288.53 2099
7289.33 1783
7290.14 1709
7290.94 1553
7291.75 1393
7292.56 1440
7293.36 1304
7294.17 1333
7294.97 1356
7295.78 1320
7296.59 1192
7297.39 1203
7298.20 1208
7299.00 1287
7299.81 1263
7300.62 1215
7301.42 1262
7302.23 1314
7303.04 1206
7303.84 1346
7304.65 1277
7305.46 1400
7306.26 1334
7307.07 1449
7307.88 1474
7308.68 1636
7309.49 1805
7310.30 1812
7311.10 1896
7311.91 1876
7312.72 1874
7313.52 1850
7314.33 1856
7315.14 1832
7315.95 1916
7316.75 1895
7317.56 1960
7318.37 2250
7319.18 2542
7319.98 2572
7320.79 2639
7321.60 2583
7322.40 2603
7323.21 2426
7324.02 2422
7324.83 2143
7325.64 1943
7326.44 1852
7327.25 1704
7328.06 1523
7328.87 1448
7329.67 1456
7330.48 1360
7331.29 1359
7332.10 1310
7332.91 1306
7333.71 1305
7334.52 1395
7335.33 1337
7336.14 1280
7336.95 1473
7337.76 1489
7338.56 1476
7339.37 1502
7340.18 1515
7340.99 1432
7341.80 1361
7342.61 1321
7343.42 1349
7344.22 1266
7345.03 1221
7345.84 1295
7346.65 1350
7347.46 1352
7348.27 1282
7349.08 1261
7349.89 1296
7350.70 1256
7351.51 1280
7352.31 1307
7353.12 1244
7353.93 1191
7354.74 1269
7355.55 1250
7356.36 1199
7357.17 1256
7357.98 1264
7358.79 1344
7359.60 1351
7360.41 1314
7361.22 1335
7362.03 1366
7362.84 1380
7363.65 1343
7364.46 1347
7365.27 1368
7366.08 1368
7366.89 1314
7367.70 1356
7368.51 1325
7369.32 1330
7370.13 1364
7370.94 1406
7371.75 1326
7372.56 1426
7373.37 1343
7374.18 1298
7374.99 1358
7375.80 1416
7376.61 1440
7377.42 1495
7378.23 1578
7379.04 1694
7379.85 1905
7380.66 1977
7381.48 2004
7382.29 2040
7383.10 2099
7383.91 2070
7384.72 1852
7385.53 1743
7386.34 1636
7387.15 1518
7387.96 1493
7388.77 1356
7389.59 1360
7390.40 1304
7391.21 1321
7392.02 1331
7392.83 1256
7393.64 1366
7394.45 1335
7395.27 1346
7396.08 1436
7396.89 1569
7397.70 1525
7398.51 1760
7399.32 1777
7400.14 1893
7400.95 1831
7401.76 1816
7402.57 1785
7403.38 1780
7404.20 1713
7405.01 1755
7405.82 1609
7406.63 1532
7407.44 1540
7408.26 1558
7409.07 1455
7409.88 1437
7410.69 1390
7411.51 1307
7412.32 1250
7413.13 1164
7413.94 1107
7414.76 1218
7415.57 1257
7416.38 1149
7417.19 1188
7418.01 1163
7418.82 1132
7419.63 1144
7420.45 1217
7421.26 1129
7422.07 1111
7422.88 1074
7423.70 1059
7424.51 970
7425.32 1078
7426.14 1009
7426.95 1088
7427.76 1067
7428.58 1006
7429.39 1072
7430.20 1036
7431.02 999
7431.83 954
7432.64 920
7433.46 997
7434.27 1033
7435.09 983
7435.90 999
7436.71 1069
7437.53 1054
7438.34 1052
7439.16 1025
7439.97 1027
7440.78 1048
7441.60 989
7442.41 1063
7443.23 1062
7444.04 1031
7444.85 986
7445.67 1001
7446.48 975
7447.30 985
7448.11 958
7448.93 910
7449.74 987
7450.56 898
7451.37 898
7452.18 925
7453.00 851
7453.81 974
7454.63 986
7455.44 923
7456.26 949
7457.07 922
7457.89 922
7458.70 995
7459.52 1027
7460.33 956
7461.15 1045
7461.96 1006
7462.78 1018
7463.59 992
7464.41 1037
7465.23 1021
7466.04 942
7466.86 966
7467.67 992
7468.49 991
7469.30 935
7470.12 895
7470.93 987
7471.75 1083
7472.57 976
7473.38 1032
7474.20 1081
7475.01 1067
7475.83 1095
7476.65 1045
7477.46 933
7478.28 890
7479.09 931
7479.91 944
7480.73 931
7481.54 884
7482.36 888
7483.18 826
7483.99 822
7484.81 803
7485.62 818
7486.44 763
7487.26 815
7488.07 789
7488.89 734
7489.71 736
7490.52 815
7491.34 897
7492.16 789
7492.98 754
7493.79 806
7494.61 785
7495.43 767
7496.24 765
7497.06 736
7497.88 786
7498.70 816
7499.51 864
7500.33 839
7501.15 815
7501.96 783
7502.78 730
7503.60 738
7504.42 686
7505.23 780
7506.05 851
7506.87 766
7507.69 780
7508.51 826
7509.32 804
7510.14 706
7510.96 685
7511.78 737
7512.59 753
7513.41 740
7514.23 764
7515.05 735
7515.87 798
7516.69 775
7517.50 806
7518.32 756
7519.14 665
7519.96 658
7520.78 734
7521.60 716
7522.41 697
7523.23 689
7524.05 777
7524.87 808
7525.69 762
7526.51 786
7527.33 784
7528.14 717
7528.96 756
7529.78 746
7530.60 726
7531.42 829
7532.24 763
7533.06 734
7533.88 755
7534.70 679
7535.52 729
7536.34 813
7537.16 846
7537.97 798
7538.79 728
7539.61 766
7540.43 739
7541.25 802
7542.07 693
7542.89 750
7543.71 828
7544.53 740
7545.35 735
7546.17 795
7546.99 765
7547.81 728
7548.63 778
7549.45 783
7550.27 725
7551.09 762
7551.91 762
7552.73 775
7553.55 778
7554.37 776
7555.19 807
7556.01 795
7556.83 823
7557.65 832
7558.47 792
7559.29 772
7560.11 754
7560.93 821
7561.76 754
7562.58 745
7563.40 733
7564.22 803
7565.04 772
7565.86 798
7566.68 842
7567.50 821
7568.32 756
7569.14 822
7569.96 796
7570.79 795
7571.61 842
7572.43 875
7573.25 803
7574.07 871
7574.89 817
7575.71 748
7576.54 802
7577.36 854
7578.18 825
7579.00 837
7579.82 879
7580.64 804
7581.46 696
7582.29 762
7583.11 812
7583.93 863
7584.75 894
7585.57 905
7586.40 908
7587.22 938
7588.04 979
7588.86 1051
7589.68 974
7590.51 964
7591.33 964
7592.15 925
7592.97 948
7593.80 866
7594.62 968
7595.44 987
7596.26 1021
7597.09 975
7597.91 975
7598.73 925
7599.55 898
7600.38 1013
7601.20 1113
7602.02 1162
7602.85 1133
7603.67 1316
7604.49 1348
7605.31 1372
7606.14 1338
7606.96 1352
7607.78 1222
7608.61 1132
7609.43 1184
7610.25 1224
7611.08 1137
7611.90 1092
7612.72 1082
7613.55 1059
7614.37 1081
7615.19 1167
7616.02 1210
7616.84 1287
7617.67 1332
7618.49 1337
7619.31 1221
7620.14 1242
7620.96 1298
7621.78 1169
7622.61 1101
7623.43 1195
7624.26 1196
7625.08 1121
7625.91 1083
7626.73 1059
7627.55 1154
7628.38 1278
7629.20 1354
7630.03 1381
7630.85 1507
7631.68 1623
7632.50 1664
7633.32 1578
7634.15 1558
7634.97 1454
7635.80 1331
7636.62 1156
7637.45 1107
7638.27 1122
7639.10 1003
7639.92 967
7640.75 924
7641.57 904
7642.40 914
7643.22 907
7644.05 936
7644.87 887
7645.70 856
7646.52 974
7647.35 944
7648.17 916
7649.00 986
7649.82 927
7650.65 828
7651.48 784
7652.30 847
7653.13 898
7653.95 844
7654.78 851
7655.60 841
7656.43 787
7657.26 724
7658.08 812
7658.91 766
7659.73 764
7660.56 823
7661.39 865
7662.21 857
7663.04 780
7663.86 762
7664.69 767
7665.52 773
7666.34 764
7667.17 801
7668.00 865
7668.82 866
7669.65 840
7670.48 819
7671.30 840
7672.13 889
7672.96 850
7673.78 848
7674.61 782
7675.44 824
7676.26 831
7677.09 827
7677.92 744
7678.74 773
7679.57 768
7680.40 739
7681.22 803
7682.05 839
7682.88 821
7683.71 814
7684.53 722
7685.36 784
7686.19 792
7687.02 867
7687.84 890
7688.67 853
7689.50 812
7690.33 843
7691.15 805
7691.98 790
7692.81 769
7693.64 779
7694.47 821
7695.29 853
7696.12 816
7696.95 874
7697.78 828
7698.61 875
7699.43 870
7700.26 930
7701.09 882
7701.92 874
7702.75 889
7703.57 789
7704.40 784
7705.23 810
7706.06 800
7706.89 859
7707.72 782
7708.55 732
7709.37 730
7710.20 749
7711.03 761
7711.86 767
7712.69 778
7713.52 662
7714.35 765
7715.18 767
7716.01 777
7716.83 790
7717.66 710
7718.49 741
7719.32 642
7720.15 696
7720.98 738
7721.81 751
7722.64 675
7723.47 682
7724.30 706
7725.13 712
7725.96 662
7726.79 772
7727.62 726
7728.45 706
7729.28 722
7730.11 711
7730.94 747
7731.77 692
7732.60 724
7733.42 755
7734.25 704
7735.09 635
7735.92 677
7736.75 674
7737.58 716
7738.41 653
7739.24 668
7740.07 688
7740.90 744
7741.73 787
7742.56 746
7743.39 815
7744.22 769
7745.05 881
7745.88 892
7746.71 937
7747.54 1023
7748.37 1085
7749.20 984
7750.03 945
7750.86 926
7751.70 873
7752.53 904
7753.36 868
7754.19 794
7755.02 865
7755.85 788
7756.68 782
7757.51 806
7758.34 738
7759.18 727
7760.01 790
7760.84 778
7761.67 753
7762.50 734
7763.33 748
7764.16 744
7765.00 738
7765.83 697
7766.66 762
7767.49 731
7768.32 718
7769.16 688
7769.99 674
7770.82 716
7771.65 686
7772.48 671
7773.32 713
7774.15 703
7774.98 733
7775.81 695
7776.64 689
7777.48 677
7778.31 688
7779.14 731
7779.97 690
7780.81 729
7781.64 701
7782.47 677
7783.30 747
7784.14 759
7784.97 744
7785.80 693
7786.64 769
7787.47 762
7788.30 729
7789.13 723
7789.97 694
7790.80 691
7791.63 681
7792.47 695
7793.30 710
7794.13 749
7794.97 752
7795.80 747
7796.63 729
7797.47 706
7798.30 711
7799.13 699
7799.97 750
7800.80 787
7801.63 810
7802.47 798
7803.30 748
7804.13 727
7804.97 720
7805.80 793
7806.64 768
7807.47 811
7808.30 840
7809.14 779
7809.97 824
7810.81 800
7811.64 803
7812.47 823
7813.31 857
7814.14 866
7814.98 966
7815.81 969
7816.65 972
7817.48 980
7818.32 1011
7819.15 986
7819.98 975
7820.82 929
7821.65 878
7822.49 997
7823.32 952
7824.16 903
7824.99 999
7825.83 996
7826.66 1047
7827.50 1042
7828.33 1082
7829.17 1099
7830.00 984
7830.84 923
7831.67 961
7832.51 1017
7833.34 1023
7834.18 1035
7835.02 929
7835.85 1008
7836.69 964
7837.52 896
7838.36 972
7839.19 976
7840.03 923
7840.86 811
7841.70 978
7842.54 973
7843.37 940
7844.21 923
7845.04 906
7845.88 963
7846.72 894
7847.55 933
7848.39 910
7849.22 946
7850.06 873
7850.90 901
7851.73 836
7852.57 878
7853.41 846
7854.24 893
7855.08 940
7855.92 981
7856.75 965
7857.59 1002
7858.43 963
7859.26 983
7860.10 1009
7860.94 1003
7861.77 1010
7862.61 983
7863.45 915
7864.28 918
7865.12 927
7865.96 936
7866.79 960
7867.63 915
7868.47 979
7869.31 898
7870.14 845
7870.98 945
7871.82 969
7872.66 1003
7873.49 911
7874.33 981
7875.17 940
7876.01 1194
7876.84 1274
7877.68 1198
7878.52 1230
7879.36 1076
7880.19 1109
7881.03 1058
7881.87 998
7882.71 1042
7883.55 975
7884.38 894
7885.22 986
7886.06 1019
7886.90 1063
7887.74 1019
7888.57 984
7889.41 1048
7890.25 1025
7891.09 1076
7891.93 1054
7892.77 1141
7893.61 1098
7894.44 1101
7895.28 998
7896.12 963
7896.96 1007
7897.80 972
7898.64 1034
7899.48 1059
7900.32 987
7901.15 902
7901.99 947
7902.83 999
7903.67 928
7904.51 884
7905.35 905
7906.19 890
7907.03 839
7907.87 835
7908.71 789
7909.55 816
7910.39 817
7911.22 800
7912.06 826
7912.90 797
7913.74 867
7914.58 892
7915.42 1016
7916.26 997
7917.10 1071
7917.94 1037
7918.78 1150
7919.62 959
7920.46 874
7921.30 866
7922.14 901
7922.98 883
7923.82 819
7924.66 892
7925.50 822
7926.34 814
7927.18 770
7928.02 782
7928.86 770
7929.70 820
7930.55 774
7931.39 784
7932.23 764
7933.07 783
7933.91 780
7934.75 759
7935.59 802
7936.43 745
7937.27 770
7938.11 782
7938.95 786
7939.79 783
7940.63 801
7941.48 751
7942.32 768
7943.16 801
7944.00 883
7944.84 865
7945.68 821
7946.52 830
7947.36 783
7948.21 797
7949.05 811
7949.89 798
7950.73 803
7951.57 859
7952.41 928
7953.26 951
7954.10 1027
7954.94 946
7955.78 960
7956.62 929
7957.47 887
7958.31 889
7959.15 841
7959.99 935
7960.83 977
7961.68 952
7962.52 858
7963.36 1009
7964.20 984
7965.04 955
7965.89 1057
7966.73 1039
7967.57 1012
7968.41 1067
7969.26 1101
7970.10 1060
7970.94 994
7971.78 943
7972.63 867
7973.47 835
7974.31 800
7975.16 845
7976.00 847
7976.84 778
7977.68 688
7978.53 846
7979.37 826
7980.21 794
7981.06 807
7981.90 807
7982.74 831
7983.59 761
7984.43 728
7985.27 736
7986.12 757
7986.96 782
7987.80 760
7988.65 750
7989.49 819
7990.34 709
7991.18 712
7992.02 706
7992.87 682
7993.71 709
7994.55 674
7995.40 714
7996.24 755
7997.09 690
7997.93 687
7998.77 666
7999.62 669
8000.46 670
8001.31 671
8002.15 709
8003.00 641
8003.84 681
8004.68 647
8005.53 650
8006.37 601
8007.22 662
8008.06 649
8008.91 693
8009.75 685
8010.60 629
8011.44 679
8012.29 611
8013.13 621
8013.98 636
8014.82 641
8015.67 605
8016.51 638
8017.36 633
8018.20 573
8019.05 604
8019.89 635
8020.74 591
8021.58 592
8022.43 691
8023.27 654
8024.12 650
8024.96 651
8025.81 596
8026.66 642
8027.50 650
8028.35 627
8029.19 623
8030.04 625
8030.88 623
8031.73 656
8032.58 604
8033.42 583
8034.27 626
8035.11 616
8035.96 579
8036.81 629
8037.65 648
8038.50 611
8039.35 631
8040.19 645
8041.04 657
8041.88 633
8042.73 631
8043.58 588
8044.42 612
8045.27 568
8046.12 554
8046.96 555
8047.81 570
8048.66 608
8049.50 565
8050.35 562
8051.20 600
8052.04 591
8052.89 556
8053.74 626
8054.59 562
8055.43 559
8056.28 579
8057.13 609
8057.97 581
8058.82 587
8059.67 547
8060.52 547
8061.36 526
8062.21 593
8063.06 561
8063.91 520
8064.75 645
8065.60 593
8066.45 560
8067.30 571
8068.15 540
8068.99 557
8069.84 560
8070.69 517
8071.54 510
8072.38 544
8073.23 602
8074.08 523
8074.93 515
8075.78 561
8076.63 565
8077.47 522
8078.32 516
8079.17 540
8080.02 580
8080.87 520
8081.72 538
8082.56 631
8083.41 525
8084.26 539
8085.11 514
8085.96 518
8086.81 536
8087.66 574
8088.51 526
8089.35 552
8090.20 479
8091.05 523
8091.90 533
8092.75 511
8093.60 517
8094.45 533
8095.30 559
8096.15 502
8097.00 454
8097.85 502
8098.70 507
8099.55 542
8100.39 552
8101.24 555
8102.09 499
8102.94 468
8103.79 525
8104.64 563
8105.49 545
8106.34 515
8107.19 511
8108.04 560
8108.89 512
8109.74 539
8110.59 577
8111.44 566
8112.29 550
8113.14 582
8113.99 519
8114.84 498
8115.69 516
8116.54 548
8117.39 570
8118.24 561
8119.09 557
8119.95 574
8120.80 515
8121.65 578
8122.50 620
8123.35 550
8124.20 513
8125.05 575
8125.90 546
8126.75 543
8127.60 548
8128.45 573
8129.30 573
8130.15 614
8131.01 510
8131.86 565
8132.71 554
8133.56 546
8134.41 552
8135.26 518
8136.11 491
8136.96 534
8137.82 632
8138.67 590
8139.52 561
8140.37 509
8141.22 493
8142.07 584
8142.93 588
8143.78 613
8144.63 654
8145.48 612
8146.33 648
8147.19 620
8148.04 615
8148.89 618
8149.74 641
8150.59 688
8151.45 622
8152.30 634
8153.15 703
8154.00 751
8154.85 729
8155.71 725
8156.56 775
8157.41 791
8158.26 683
8159.12 734
8159.97 648
8160.82 612
8161.68 604
8162.53 626
8163.38 627
8164.23 590
8165.09 542
8165.94 556
8166.79 583
8167.65 594
8168.50 573
8169.35 585
8170.20 646
8171.06 606
8171.91 565
8172.76 538
8173.62 561
8174.47 563
8175.32 504
8176.18 536
8177.03 510
8177.89 506
8178.74 523
8179.59 545
8180.45 580
8181.30 543
8182.15 556
8183.01 588
8183.86 588
8184.72 558
8185.57 526
8186.42 546
8187.28 500
8188.13 495
8188.99 473
8189.84 511
8190.69 497
8191.55 549
8192.40 505
8193.26 511
8194.11 575
8194.97 496
8195.82 456
8196.68 523
8197.53 493
8198.38 544
8199.24 536
8200.09 490
8200.95 533
8201.80 531
8202.66 494
8203.51 490
8204.37 505
8205.22 529
8206.08 510
8206.93 466
8207.79 452
8208.64 503
8209.50 530
8210.35 506
8211.21 504
8212.06 470
8212.92 439
8213.78 572
8214.63 520
8215.49 533
8216.34 462
8217.20 482
8218.05 573
8218.91 506
8219.76 483
8220.62 513
8221.48 556
8222.33 512
8223.19 550
8224.04 532
8224.90 589
8225.76 557
8226.61 614
8227.47 570
8228.32 488
8229.18 560
8230.04 509
8230.89 492
8231.75 500
8232.61 510
8233.46 549
8234.32 496
8235.18 478
8236.03 493
8236.89 496
8237.75 479
8238.60 434
8239.46 425
8240.32 500
8241.17 462
8242.03 498
8242.89 473
8243.74 497
8244.60 496
8245.46 470
8246.31 494
8247.17 469
8248.03 497
8248.89 447
8249.74 469
8250.60 483
8251.46 487
8252.32 497
8253.17 438
8254.03 519
8254.89 530
8255.75 509
8256.60 459
8257.46 472
8258.32 514
8259.18 463
8260.04 449
8260.89 505
8261.75 528
8262.61 591
8263.47 490
8264.33 454
8265.18 468
8266.04 452
8266.90 472
8267.76 502
8268.62 472
8269.47 465
8270.33 484
8271.19 502
8272.05 539
8272.91 439
8273.77 460
8274.63 499
8275.48 591
8276.34 485
8277.20 505
8278.06 513
8278.92 537
8279.78 495
8280.64 454
8281.50 490
8282.36 538
8283.21 567
8284.07 529
8284.93 470
8285.79 524
8286.65 561
8287.51 499
8288.37 468
8289.23 539
8290.09 501
8290.95 480
8291.81 544
8292.67 561
8293.53 585
8294.39 613
8295.25 558
8296.11 531
8296.97 506
8297.82 579
8298.68 562
8299.54 540
8300.40 521
8301.26 500
8302.12 508
8302.98 566
8303.84 525
8304.71 493
8305.57 538
8306.43 551
8307.29 515
8308.15 485
8309.01 516
8309.87 514
8310.73 464
8311.59 472
8312.45 476
8313.31 508
8314.17 483
8315.03 480
8315.89 518
8316.75 501
8317.61 537
8318.47 520
8319.33 573
8320.20 585
8321.06 506
8321.92 455
8322.78 568
8323.64 531
8324.50 529
8325.36 452
8326.22 488
8327.09 504
8327.95 516
8328.81 527
8329.67 485
8330.53 465
8331.39 489
8332.25 501
8333.12 534
8333.98 554
8334.84 503
8335.70 565
8336.56 520
8337.42 491
8338.29 468
8339.15 562
8340.01 563
8340.87 543
8341.73 527
8342.60 458
8343.46 533
8344.32 530
8345.18 515
8346.05 538
8346.91 541
8347.77 566
8348.63 572
8349.50 522
8350.36 530
8351.22 569
8352.08 543
8352.95 534
8353.81 515
8354.67 542
8355.53 526
8356.40 577
8357.26 540
8358.12 553
8358.99 543
8359.85 542
8360.71 564
8361.58 541
8362.44 505
8363.30 552
8364.17 581
8365.03 592
8365.89 571
8366.76 548
8367.62 596
8368.48 629
8369.35 608
8370.21 517
8371.07 528
8371.94 550
8372.80 513
8373.66 551
8374.53 573
8375.39 560
8376.26 575
8377.12 563
8377.98 547
8378.85 525
8379.71 502
8380.58 533
8381.44 607
8382.30 554
8383.17 558
8384.03 626
8384.90 569
8385.76 561
8386.63 571
8387.49 615
8388.35 629
8389.22 640
8390.08 676
8390.95 607
8391.81 587
8392.68 658
8393.54 687
8394.41 631
8395.27 598
8396.14 593
8397.00 586
8397.87 564
8398.73 570
8399.60 621
8400.46 685
8401.33 628
8402.19 627
8403.06 609
8403.92 632
8404.79 587
8405.65 627
8406.52 659
8407.39 691
8408.25 661
8409.12 664
8409.98 699
8410.85 653
8411.71 712
8412.58 720
8413.44 745
8414.31 714
8415.18 732
8416.04 741
8416.91 676
8417.77 730
8418.64 755
8419.51 749
8420.37 766
8421.24 717
8422.11 776
8422.97 763
8423.84 798
8424.70 755
8425.57 784
8426.44 790
8427.30 774
8428.17 881
8429.04 831
8429.90 876
8430.77 892
8431.64 897
8432.50 1005
8433.37 947
8434.24 916
8435.10 918
8435.97 950
8436.84 982
8437.71 1067
8438.57 1104
8439.44 1159
8440.31 1096
8441.17 1177
8442.04 1224
8442.91 1268
8443.78 1346
8444.64 1322
8445.51 1269
8446.38 1303
8447.25 1305
8448.11 1273
8448.98 1298
8449.85 1330
8450.72 1345
8451.58 1364
8452.45 1464
8453.32 1636
8454.19 1784
8455.06 1929
8455.92 2268
8456.79 2340
8457.66 2322
8458.53 2417
8459.40 2257
8460.27 2107
8461.13 1965
8462.00 1938
8462.87 1799
8463.74 1743
8464.61 1585
8465.48 1591
8466.34 1870
8467.21 2187
8468.08 2423
8468.95 2864
8469.82 3207
8470.69 3435
8471.56 3518
8472.42 3490
8473.29 3122
8474.16 2659
8475.03 2277
8475.90 1947
8476.77 1732
8477.64 1545
8478.51 1402
8479.38 1339
8480.25 1172
8481.12 1073
8481.99 1097
8482.85 1028
8483.72 1076
8484.59 1105
8485.46 1157
8486.33 1059
8487.20 1020
8488.07 1007
8488.94 1025
8489.81 997
8490.68 979
8491.55 962
8492.42 958
8493.29 1018
8494.16 1056
8495.03 1060
8495.90 1067
8496.77 1021
8497.64 990
8498.51 955
8499.38 995
8500.25 1035
8501.12 905
8501.99 881
8502.86 917
8503.73 843
8504.60 916
8505.47 946
8506.34 1077
8507.22 1134
8508.09 1135
8508.96 1183
8509.83 1218
8510.70 1161
8511.57 1182
8512.44 1079
8513.31 973
8514.18 972
8515.05 935
8515.92 949
8516.80 864
8517.67 914
8518.54 967
8519.41 934
8520.28 801
8521.15 958
8522.02 932
8522.89 915
8523.77 870
8524.64 874
8525.51 835
8526.38 916
8527.25 945
8528.12 976
8529.00 1000
8529.87 978
8530.74 970
8531.61 999
8532.48 1028
8533.36 983
8534.23 1000
8535.10 981
8535.97 1038
8536.84 987
8537.72 915
8538.59 999
8539.46 926
8540.33 880
8541.21 946
8542.08 958
8542.95 927
8543.82 925
8544.70 964
8545.57 929
8546.44 920
8547.31 986
8548.19 1066
8549.06 976
8549.93 931
8550.80 1036
8551.68 995
8552.55 1076
8553.42 1046
8554.30 1079
8555.17 1079
8556.04 1023
8556.92 1005
8557.79 971
8558.66 902
8559.54 843
8560.41 879
8561.28 853
8562.16 812
8563.03 823
8563.90 813
8564.78 806
8565.65 767
8566.52 756
8567.40 778
8568.27 780
8569.15 776
8570.02 707
8570.89 767
8571.77 751
8572.64 764
8573.51 753
8574.39 787
8575.26 716
8576.14 692
8577.01 738
8577.89 723
8578.76 691
8579.63 678
8580.51 746
8581.38 785
8582.26 693
8583.13 726
8584.01 720
8584.88 813
8585.76 767
8586.63 745
8587.51 751
8588.38 761
8589.26 692
8590.13 658
8591.00 710
8591.88 738
8592.75 747
8593.63 736
8594.51 710
8595.38 708
8596.26 786
8597.13 763
8598.01 692
8598.88 708
8599.76 760
8600.63 799
8601.51 750
8602.38 728
8603.26 730
8604.13 793
8605.01 730
8605.89 748
8606.76 705
8607.64 705
8608.51 717
8609.39 701
8610.26 739
8611.14 787
8612.02 766
8612.89 768
8613.77 768
8614.65 711
8615.52 701
8616.40 747
8617.27 706
8618.15 685
8619.03 737
8619.90 782
8620.78 801
8621.66 728
8622.53 846
8623.41 759
8624.29 778
8625.16 829
8626.04 835
8626.92 772
8627.79 843
8628.67 806
8629.55 878
8630.42 834
8631.30 817
8632.18 815
8633.05 870
8633.93 862
8634.81 797
8635.69 732
8636.56 839
8637.44 907
8638.32 876
8639.20 813
8640.07 843
8640.95 822
8641.83 876
8642.71 872
8643.58 856
8644.46 859
8645.34 860
8646.22 907
8647.09 920
8647.97 952
8648.85 883
8649.73 996
8650.61 935
8651.48 881
8652.36 931
8653.24 951
8654.12 1009
8655.00 986
8655.87 919
8656.75 938
8657.63 951
8658.51 950
8659.39 932
8660.27 884
8661.14 909
8662.02 929
8662.90 973
8663.78 907
8664.66 938
8665.54 934
8666.42 969
8667.30 1073
8668.17 1146
8669.05 1095
8669.93 1238
8670.81 1350
8671.69 1383
8672.57 1575
8673.45 1594
8674.33 1597
8675.21 1638
8676.09 1638
8676.97 1559
8677.84 1484
8678.72 1372
8679.60 1311
8680.48 1218
8681.36 1171
8682.24 1199
8683.12 1096
8684.00 1173
8684.88 1170
8685.76 1127
8686.64 1165
8687.52 1341
8688.40 1487
8689.28 1748
8690.16 2095
8691.04 2507
8691.92 2894
8692.80 2993
8693.68 2974
8694.56 2816
8695.44 2634
8696.32 2364
8697.20 2103
8698.08 1814
8698.96 1603
8699.84 1346
8700.72 1195
8701.60 1159
8702.48 1091
8703.37 1094
8704.25 1011
8705.13 938
8706.01 939
8706.89 930
8707.77 950
8708.65 912
8709.53 929
8710.41 908
8711.29 916
8712.17 855
8713.06 856
8713.94 916
8714.82 860
8715.70 837
8716.58 790
8717.46 786
8718.34 811
8719.22 863
8720.11 871
8720.99 846
8721.87 815
8722.75 833
8723.63 866
8724.51 838
8725.40 813
8726.28 802
8727.16 844
8728.04 946
8728.92 894
8729.81 920
8730.69 964
8731.57 1064
8732.45 998
8733.33 911
8734.22 936
8735.10 891
8735.98 859
8736.86 790
8737.75 772
8738.63 741
8739.51 759
8740.39 802
8741.28 719
8742.16 689
8743.04 762
8743.92 753
8744.81 748
8745.69 797
8746.57 780
8747.46 725
8748.34 759
8749.22 772
8750.10 794
8750.99 844
8751.87 805
8752.75 830
8753.64 900
8754.52 905
8755.40 854
8756.29 873
8757.17 952
8758.05 906
8758.94 1000
8759.82 984
8760.70 948
8761.59 935
8762.47 876
8763.35 908
8764.24 876
8765.12 959
8766.01 843
8766.89 875
8767.77 902
8768.66 912
8769.54 903
8770.43 994
8771.31 947
8772.19 916
8773.08 926
8773.96 912
8774.85 843
8775.73 817
8776.62 834
8777.50 839
8778.38 788
8779.27 815
8780.15 757
8781.04 729
8781.92 749
8782.81 731
8783.69 722
8784.58 753
8785.46 792
8786.35 736
8787.23 757
8788.12 779
8789.00 782
8789.89 850
8790.77 860
8791.66 880
8792.54 891
8793.43 839
8794.31 804
8795.20 899
8796.08 845
8796.97 750
8797.85 732
8798.74 798
8799.62 803
8800.51 781
8801.40 754
8802.28 747
8803.17 721
8804.05 773
8804.94 761
8805.82 817
8806.71 768
8807.60 820
8808.48 833
8809.37 773
8810.25 771
8811.14 813
8812.03 770
8812.91 674
8813.80 721
8814.69 670
8815.57 637
8816.46 641
8817.34 608
8818.23 713
8819.12 746
8820.00 649
8820.89 661
8821.78 666
8822.66 728
8823.55 732
8824.44 700
8825.32 755
8826.21 720
8827.10 707
8827.99 700
8828.87 672
8829.76 592
8830.65 610
8831.53 634
8832.42 718
8833.31 611
8834.20 565
8835.08 601
8835.97 606
8836.86 652
8837.74 582
8838.63 699
8839.52 703
8840.41 713
8841.30 656
8842.18 644
8843.07 594
8843.96 618
8844.85 658
8845.73 519
8846.62 553
8847.51 660
8848.40 613
8849.29 596
8850.17 608
8851.06 554
8851.95 592
8852.84 576
8853.73 569
8854.61 584
8855.50 582
8856.39 621
8857.28 582
8858.17 549
8859.06 586
8859.95 571
8860.83 553
8861.72 544
8862.61 589
8863.50 608
8864.39 612
8865.28 557
8866.17 527
8867.06 532
8867.94 584
8868.83 570
8869.72 595
8870.61 569
8871.50 546
8872.39 547
8873.28 503
8874.17 502
8875.06 558
8875.95 540
8876.84 574
8877.73 584
8878.62 579
8879.51 548
8880.40 533
8881.28 521
8882.17 493
8883.06 473
8883.95 488
8884.84 589
8885.73 530
8886.62 553
8887.51 513
8888.40 494
8889.29 527
8890.18 534
8891.07 511
8891.96 517
8892.85 480
8893.74 503
8894.63 496
8895.53 487
8896.42 520
8897.31 491
8898.20 494
8899.09 464
8899.98 546
8900.87 481
8901.76 490
8902.65 543
8903.54 515
8904.43 490
8905.32 521
8906.21 448
8907.10 546
8907.99 479
8908.89 433
8909.78 442
8910.67 458
8911.56 514
8912.45 450
8913.34 416
8914.23 469
8915.12 474
8916.02 443
8916.91 442
8917.80 459
8918.69 416
8919.58 469
8920.47 452
8921.36 478
8922.26 442
8923.15 454
8924.04 442
8924.93 494
8925.82 481
8926.72 451
8927.61 440
8928.50 467
8929.39 495
8930.28 550
8931.18 478
8932.07 464
8932.96 438
8933.85 474
8934.75 478
8935.64 455
8936.53 441
8937.42 439
8938.31 390
8939.21 419
8940.10 427
8940.99 412
8941.89 439
8942.78 447
8943.67 433
8944.56 422
8945.46 428
8946.35 453
8947.24 482
8948.14 474
8949.03 495
8949.92 447
8950.81 443
8951.71 429
8952.60 404
8953.49 406
8954.39 443
8955.28 457
8956.17 403
8957.07 397
8957.96 427
8958.85 422
8959.75 429
8960.64 443
8961.54 409
8962.43 452
8963.32 496
8964.22 445
8965.11 455
8966.00 436
8966.90 465
8967.79 435
8968.69 436
8969.58 424
8970.47 429
8971.37 486
8972.26 452
8973.16 414
8974.05 437
8974.95 434
8975.84 440
8976.73 402
8977.63 439
8978.52 432
8979.42 471
8980.31 435
8981.21 419
8982.10 455
8983.00 471
8983.89 471
8984.79 406
8985.68 433
8986.58 408
8987.47 423
8988.37 372
8989.26 329
8990.16 381
8991.05 406
8991.95 386
8992.84 378
8993.74 400
8994.63 401
8995.53 424
8996.42 430
8997.32 402
8998.21 425
8999.11 438
9000.01 400
9000.90 449
9001.80 418
9002.69 429
9003.59 402
9004.48 392
9005.38 390
9006.28 448
9007.17 456
9008.07 421
9008.96 414
9009.86 356
9010.76 441
9011.65 386
9012.55 420
9013.45 417
9014.34 440
9015.24 433
9016.13 399
9017.03 399
9017.93 342
9018.82 360
9019.72 364
9020.62 379
9021.51 416
9022.41 344
9023.31 392
9024.20 438
9025.10 398
9026.00 368
9026.89 388
9027.79 361
9028.69 379
9029.59 408
9030.48 393
9031.38 384
9032.28 404
9033.17 390
9034.07 353
9034.97 388
9035.87 384
9036.76 347
9037.66 400
9038.56 392
9039.46 396
9040.35 390
9041.25 422
9042.15 426
9043.05 398
9043.94 461
9044.84 406
9045.74 366
9046.64 407
9047.54 433
9048.43 434
9049.33 409
9050.23 432
9051.13 419
9052.03 412
9052.92 408
9053.82 414
9054.72 369
9055.62 384
9056.52 458
9057.42 420
9058.32 419
9059.21 411
9060.11 432
9061.01 402
9061.91 417
9062.81 406
9063.71 425
9064.61 450
9065.50 434
9066.40 396
9067.30 436
9068.20 383
9069.10 418
9070.00 374
9070.90 430
9071.80 400
9072.70 356
9073.60 384
9074.50 436
9075.40 408
9076.29 362
9077.19 365
9078.09 395
9078.99 384
9079.89 422
9080.79 469
9081.69 463
9082.59 412
9083.49 397
9084.39 446
9085.29 383
9086.19 432
9087.09 493
9087.99 480
9088.89 435
9089.79 411
9090.69 447
9091.59 437
9092.49 434
9093.39 402
9094.29 397
9095.19 370
9096.09 428
9096.99 366
9097.89 420
9098.79 411
9099.69 380
9100.60 323
9101.50 354
9102.40 360
9103.30 375
9104.20 400
9105.10 422
9106.00 430
9106.90 407
9107.80 421
9108.70 384
9109.60 429
9110.50 420
9111.41 400
9112.31 372
9113.21 356
9114.11 360
9115.01 386
9115.91 371
9116.81 400
9117.72 373
9118.62 387
9119.52 353
9120.42 407
9121.32 367
9122.22 380
9123.12 364
9124.03 381
9124.93 384
9125.83 368
9126.73 325
9127.63 390
9128.54 357
9129.44 408
9130.34 395
9131.24 384
9132.14 381
9133.05 429
9133.95 402
9134.85 396
9135.75 370
9136.66 444
9137.56 418
9138.46 340
9139.36 362
9140.27 390
9141.17 373
9142.07 390
9142.97 427
9143.88 424
9144.78 366
9145.68 393
9146.59 425
9147.49 405
9148.39 407
9149.29 400
9150.20 375
9151.10 363
9152.00 420
9152.91 330
9153.81 356
9154.71 337
9155.62 420
9156.52 397
9157.42 373
9158.33 357
9159.23 390
9160.13 404
9161.04 371
9161.94 388
9162.84 371
9163.75 416
9164.65 378
9165.56 333
9166.46 349
9167.36 428
9168.27 415
9169.17 387
9170.08 375
9170.98 397
9171.88 421
9172.79 395
9173.69 386
9174.60 378
9175.50 381
9176.41 398
9177.31 389
9178.21 387
9179.12 402
9180.02 403
9180.93 369
9181.83 401
9182.74 387
9183.64 411
9184.55 373
9185.45 430
9186.36 413
9187.26 382
9188.17 373
9189.07 348
9189.98 392
9190.88 332
9191.79 344
9192.69 393
9193.60 408
9194.50 376
9195.41 334
9196.31 358
9197.22 388
9198.12 434
9199.03 416
9199.93 487
9200.84 472
9201.75 433
9202.65 396
9203.56 416
9204.46 450
9205.37 439
9206.27 380
9207.18 371
9208.09 420
9208.99 359
9209.90 362
9210.80 357
9211.71 398
9212.62 412
9213.52 381
9214.43 379
9215.34 422
9216.24 446
9217.15 438
9218.05 490
9218.96 470
9219.87 464
9220.77 446
9221.68 416
9222.59 418
9223.49 405
9224.40 392
9225.31 384
9226.21 373
9227.12 382
9228.03 312
9228.93 359
9229.84 371
9230.75 343
9231.66 362
9232.56 364
9233.47 410
9234.38 344
9235.28 394
9236.19 430
9237.10 380
9238.01 348
9238.91 337
9239.82 360
9240.73 380
9241.64 376
9242.54 336
9243.45 398
9244.36 366
9245.27 371
9246.18 406
9247.08 393
9247.99 370
9248.90 401
9249.81 360
9250.71 371
9251.62 358
9252.53 341
9253.44 312
9254.35 328
9255.26 369
9256.16 370
9257.07 414
9257.98 379
9258.89 381
9259.80 362
9260.71 345
9261.61 357
9262.52 358
9263.43 363
9264.34 414
9265.25 324
9266.16 293
9267.07 330
9267.98 345
9268.88 316
9269.79 380
9270.70 371
9271.61 340
9272.52 389
9273.43 348
9274.34 323
9275.25 359
9276.16 351
9277.07 399
9277.98 426
9278.89 438
9279.80 391
9280.70 367
9281.61 435
9282.52 365
9283.43 385
9284.34 372
9285.25 420
9286.16 414
9287.07 381
9287.98 402
9288.89 395
9289.80 385
9290.71 432
9291.62 420
9292.53 365
9293.44 431
9294.35 385
9295.26 438
9296.17 353
9297.08 354
9297.99 387
9298.90 413
9299.81 416
9300.73 431
9301.64 418
9302.55 382
9303.46 415
9304.37 424
9305.28 449
9306.19 441
9307.10 423
9308.01 453
9308.92 479
9309.83 509
9310.74 550
9311.65 482
9312.57 470
9313.48 486
9314.39 507
9315.30 462
9316.21 438
9317.12 416
9318.03 438
9318.94 372
9319.86 430
9320.77 397
9321.68 414
9322.59 444
9323.50 414
9324.41 396
9325.33 400
9326.24 415
9327.15 365
9328.06 372
9328.97 393
9329.88 327
9330.80 359
9331.71 373
9332.62 383
9333.53 368
9334.44 392
9335.36 384
9336.27 397
9337.18 333
9338.09 368
9339.01 383
9339.92 425
9340.83 408
9341.74 421
9342.66 450
9343.57 406
9344.48 393
9345.39 385
9346.31 395
9347.22 366
9348.13 420
9349.05 424
9349.96 369
9350.87 348
9351.78 382
9352.70 397
9353.61 411
9354.52 342
9355.44 363
9356.35 356
9357.26 324
9358.18 419
9359.09 358
9360.00 401
9360.92 366
9361.83 387
9362.74 336
9363.66 372
9364.57 348
9365.48 353
9366.40 382
9367.31 370
9368.23 426
9369.14 464
9370.05 406
9370.97 355
9371.88 404
9372.80 367
9373.71 425
9374.62 435
9375.54 390
9376.45 360
9377.37 433
9378.28 423
9379.19 413
9380.11 401
9381.02 390
9381.94 381
9382.85 409
9383.77 397
9384.68 383
9385.60 438
9386.51 394
9387.43 467
9388.34 476
9389.26 465
9390.17 497
9391.09 503
9392.00 536
9392.91 511
9393.83 473
9394.75 449
9395.66 434
9396.58 506
9397.49 505
9398.41 480
9399.32 414
9400.24 401
9401.15 429
9402.07 460
9402.98 462
9403.90 407
9404.81 411
9405.73 458
9406.65 442
9407.56 438
9408.48 392
9409.39 445
9410.31 435
9411.22 428
9412.14 426
9413.06 391
9413.97 459
9414.89 381
9415.80 402
9416.72 410
9417.64 446
9418.55 449
9419.47 390
9420.39 391
9421.30 436
9422.22 439
9423.14 474
9424.05 401
9424.97 371
9425.88 389
9426.80 403
9427.72 451
9428.64 416
9429.55 375
9430.47 436
9431.39 460
9432.30 440
9433.22 444
9434.14 414
9435.05 428
9435.97 449
9436.89 466
9437.81 439
9438.72 408
9439.64 474
9440.56 431
9441.47 367
9442.39 400
9443.31 396
9444.23 414
9445.14 435
9446.06 428
9446.98 403
9447.90 437
9448.81 454
9449.73 465
9450.65 481
9451.57 437
9452.49 444
9453.40 506
9454.32 459
9455.24 447
9456.16 416
9457.08 476
9457.99 473
9458.91 443
9459.83 419
9460.75 441
9461.67 491
9462.59 414
9463.50 420
9464.42 403
9465.34 448
9466.26 447
9467.18 444
9468.10 389
9469.02 380
9469.94 457
9470.85 431
9471.77 376
9472.69 377
9473.61 392
9474.53 425
9475.45 442
9476.37 453
9477.29 429
9478.21 450
9479.13 489
9480.04 431
9480.96 440
9481.88 445
9482.80 444
9483.72 489
9484.64 481
9485.56 392
9486.48 427
9487.40 485
9488.32 463
9489.24 496
9490.16 458
9491.08 430
9492.00 399
9492.92 417
9493.84 429
9494.76 423
9495.68 418
9496.60 504
9497.52 487
9498.44 463
9499.36 490
9500.28 491
9501.20 433
9502.12 454
9503.04 470
9503.96 464
9504.88 455
9505.80 474
9506.72 475
9507.64 474
9508.56 451
9509.48 457
9510.41 450
9511.33 493
9512.25 440
9513.17 475
9514.09 490
9515.01 492
9515.93 536
9516.85 550
9517.77 528
9518.69 529
9519.61 535
9520.54 557
9521.46 503
9522.38 500
9523.30 498
9524.22 524
9525.14 524
9526.06 482
9526.99 524
9527.91 643
9528.83 644
9529.75 659
9530.67 761
9531.59 774
9532.52 817
9533.44 809
9534.36 811
9535.28 814
9536.20 814
9537.13 688
9538.05 699
9538.97 633
9539.89 642
9540.81 573
9541.74 614
9542.66 548
9543.58 566
9544.50 541
9545.43 504
9546.35 510
9547.27 576
9548.19 524
9549.12 507
9550.04 551
9550.96 503
9551.88 477
9552.81 485
9553.73 484
9554.65 544
9555.58 548
9556.50 555
9557.42 534
9558.34 550
9559.27 558
9560.19 539
9561.11 555
9562.04 508
9562.96 533
9563.88 486
9564.81 545
9565.73 581
9566.65 539
9567.58 549
9568.50 447
9569.43 489
9570.35 519
9571.27 533
9572.20 519
9573.12 501
9574.04 497
9574.97 461
9575.89 483
9576.82 489
9577.74 496
9578.66 512
9579.59 520
9580.51 483
9581.44 477
9582.36 477
9583.28 439
9584.21 449
9585.13 442
9586.06 485
9586.98 476
9587.91 512
9588.83 516
9589.76 520
9590.68 470
9591.60 477
9592.53 457
9593.45 476
9594.38 498
9595.30 496
9596.23 458
9597.15 496
9598.08 486
9599.00 480
9599.93 502
9600.85 535
9601.78 476
9602.70 566
9603.63 557
9604.55 497
9605.48 476
9606.41 543
9607.33 592
9608.26 530
9609.18 553
9610.11 575
9611.03 597
9611.96 531
9612.88 531
9613.81 564
9614.74 546
9615.66 537
9616.59 550
9617.51 577
9618.44 601
9619.37 565
9620.29 540
9621.22 615
9622.14 573
9623.07 561
9624.00 579
9624.92 563
9625.85 549
9626.78 605
9627.70 594
9628.63 634
9629.55 581
9630.48 588
9631.41 605
9632.33 637
9633.26 663
9634.19 659
9635.11 701
9636.04 714
9636.97 697
9637.90 693
9638.82 728
9639.75 696
9640.68 743
9641.60 719
9642.53 712
9643.46 715
9644.38 736
9645.31 747
9646.24 790
9647.17 870
9648.09 909
9649.02 933
9649.95 950
9650.88 1033
9651.80 953
9652.73 870
9653.66 811
9654.59 835
9655.51 764
9656.44 706
9657.37 750
9658.30 746
9659.23 714
9660.15 732
9661.08 684
9662.01 691
9662.94 664
9663.87 633
9664.80 701
9665.72 742
9666.65 778
9667.58 741
9668.51 753
9669.44 780
9670.37 798
9671.29 728
9672.22 702
9673.15 668
9674.08 713
9675.01 750
9675.94 725
9676.87 777
9677.79 774
9678.72 808
9679.65 747
9680.58 778
9681.51 778
9682.44 801
9683.37 791
9684.30 801
9685.23 786
9686.16 830
9687.09 786
9688.01 801
9688.94 857
9689.87 797
9690.80 741
9691.73 833
9692.66 924
9693.59 862
9694.52 879
9695.45 836
9696.38 875
9697.31 856
9698.24 813
9699.17 820
9700.10 894
9701.03 841
9701.96 801
9702.89 804
9703.82 876
9704.75 812
9705.68 750
9706.61 760
9707.54 744
9708.47 791
9709.40 744
9710.33 785
9711.26 761
9712.19 780
9713.12 820
9714.05 862
9714.98 899
9715.92 854
9716.85 871
9717.78 808
9718.71 764
9719.64 803
9720.57 719
9721.50 704
9722.43 710
9723.36 653
9724.29 774
9725.22 745
9726.16 740
9727.09 678
9728.02 724
9728.95 769
9729.88 796
9730.81 831
9731.74 796
9732.67 811
9733.61 756
9734.54 762
9735.47 747
9736.40 711
9737.33 733
9738.26 674
9739.20 704
9740.13 724
9741.06 641
9741.99 692
9742.92 675
9743.86 666
9744.79 679
9745.72 653
9746.65 625
9747.58 621
9748.52 652
9749.45 636
9750.38 680
9751.31 656
9752.25 646
9753.18 596
9754.11 602
9755.04 631
9755.98 718
9756.91 650
9757.84 690
9758.77 595
9759.71 629
9760.64 613
9761.57 629
9762.51 611
9763.44 684
9764.37 707
9765.30 658
9766.24 726
9767.17 646
9768.10 617
9769.04 619
9769.97 661
9770.90 669
9771.84 644
9772.77 607
9773.70 676
9774.64 686
9775.57 663
9776.50 690
9777.44 652
9778.37 662
9779.31 733
9780.24 762
9781.17 793
9782.11 718
9783.04 777
9783.97 792
9784.91 753
9785.84 783
9786.78 746
9787.71 740
9788.64 717
9789.58 671
9790.51 651
9791.45 629
9792.38 615
9793.32 582
9794.25 624
9795.19 658
9796.12 672
9797.05 668
9797.99 721
9798.92 705
9799.86 754
9800.79 780
9801.73 721
9802.66 665
9803.60 662
9804.53 689
9805.47 632
9806.40 585
9807.34 572
9808.27 588
9809.21 557
9810.14 611
9811.08 530
9812.01 564
9812.95 584
9813.88 540
9814.82 563
9815.75 548
9816.69 529
9817.63 567
9818.56 588
9819.50 541
9820.43 542
9821.37 564
9822.30 576
9823.24 525
9824.18 550
9825.11 532
9826.05 541
9826.98 511
9827.92 493
9828.86 581
9829.79 537
9830.73 564
9831.66 530
9832.60 519
9833.54 561
9834.47 548
9835.41 601
9836.35 570
9837.28 526
9838.22 552
9839.16 557
9840.09 563
9841.03 563
9841.97 560
9842.90 526
9843.84 538
9844.78 518
9845.71 557
9846.65 516
9847.59 552
9848.52 551
9849.46 521
9850.40 498
9851.34 534
9852.27 604
9853.21 582
9854.15 601
9855.08 588
9856.02 597
9856.96 607
9857.90 563
9858.83 565
9859.77 606
9860.71 549
9861.65 561
9862.58 556
9863.52 498
9864.46 489
9865.40 590
9866.34 537
9867.27 523
9868.21 535
9869.15 521
9870.09 521
9871.03 518
9871.96 556
9872.90 570
9873.84 575
9874.78 529
9875.72 608
9876.66 528
9877.59 549
9878.53 553
9879.47 514
9880.41 565
9881.35 611
9882.29 491
9883.23 484
9884.16 562
9885.10 524
9886.04 500
9886.98 465
9887.92 465
9888.86 491
9889.80 541
9890.74 521
9891.68 492
9892.61 442
9893.55 478
9894.49 502
9895.43 474
9896.37 487
9897.31 490
9898.25 478
9899.19 482
9900.13 490
9901.07 544
9902.01 536
9902.95 463
9903.89 509
9904.83 511
9905.77 486
9906.71 486
9907.65 485
9908.59 518
9909.53 538
9910.47 505
9911.41 492
9912.35 548
9913.29 493
9914.23 514
9915.17 478
9916.11 491
9917.05 471
9917.99 541
9918.93 537
9919.87 536
9920.81 512
9921.75 541
9922.69 550
9923.63 694
9924.57 703
9925.51 707
9926.45 717
9927.39 831
9928.33 780
9929.28 768
9930.22 735
9931.16 700
9932.10 642
9933.04 581
9933.98 590
9934.92 540
9935.86 556
9936.80 489
9937.74 537
9938.69 557
9939.63 519
9940.57 484
9941.51 481
9942.45 522
9943.39 511
9944.34 531
9945.28 526
9946.22 464
9947.16 522
9948.10 462
9949.04 539
9949.99 497
9950.93 445
9951.87 470
9952.81 498
9953.75 469
9954.70 486
9955.64 486
9956.58 517
9957.52 518
9958.46 535
9959.41 506
9960.35 507
9961.29 487
9962.23 455
9963.18 460
9964.12 473
9965.06 451
9966.00 500
9966.95 503
9967.89 480
9968.83 444
9969.77 456
9970.72 448
9971.66 454
9972.60 474
9973.55 506
9974.49 467
9975.43 412
9976.38 446
9977.32 462
9978.26 466
9979.21 438
9980.15 480
9981.09 413
9982.04 426
9982.98 430
9983.92 420
9984.87 459
9985.81 484
9986.75 486
9987.70 422
9988.64 427
9989.58 443
9990.53 419
9991.47 460
9992.42 414
9993.36 370
9994.30 473
9995.25 424
9996.19 401
9997.14 386
9998.08 395
9999.02 441
9999.97 408
10000.91 450
10001.86 428
10002.80 402
10003.75 386
10004.69 416
10005.63 442
10006.58 458
10007.52 425
10008.47 456
10009.41 404
10010.36 413
10011.30 426
10012.25 428
10013.19 443
10014.14 413
10015.08 441
10016.03 416
10016.97 415
10017.92 438
10018.86 437
10019.81 483
10020.75 449
10021.70 417
10022.64 391
10023.59 420
10024.53 438
10025.48 403
10026.42 400
10027.37 374
10028.32 373
10029.26 407
10030.21 370
10031.15 364
10032.10 406
10033.04 443
10033.99 411
10034.94 368
10035.88 419
10036.83 407
10037.77 393
10038.72 398
10039.67 428
10040.61 348
10041.56 367
10042.50 440
10043.45 402
10044.40 373
10045.34 406
10046.29 439
10047.24 363
10048.18 362
10049.13 334
10050.08 382
10051.02 435
10051.97 410
10052.92 382
10053.86 408
10054.81 401
10055.76 380
10056.70 368
10057.65 347
10058.60 363
10059.54 403
10060.49 435
10061.44 432
10062.39 372
10063.33 352
10064.28 381
10065.23 408
10066.17 396
10067.12 405
10068.07 394
10069.02 369
10069.96 316
10070.91 321
10071.86 320
10072.81 366
10073.76 315
10074.70 352
10075.65 339
10076.60 391
10077.55 349
10078.49 373
10079.44 382
10080.39 412
10081.34 403
10082.29 368
10083.23 319
10084.18 341
10085.13 367
10086.08 330
10087.03 404
10087.98 345
10088.92 424
10089.87 401
10090.82 344
10091.77 340
10092.72 318
10093.67 392
10094.62 383
10095.56 333
10096.51 329
10097.46 357
10098.41 398
10099.36 367
10100.31 402
10101.26 376
10102.21 359
10103.16 399
10104.11 360
10105.05 345
10106.00 332
10106.95 368
10107.90 362
10108.85 356
10109.80 350
10110.75 372
10111.70 358
10112.65 356
10113.60 346
10114.55 386
10115.50 419
10116.45 367
10117.40 315
10118.35 348
10119.30 386
10120.25 361
10121.20 378
10122.15 384
10123.10 354
10124.05 382
10125.00 373
10125.95 383
10126.90 401
10127.85 368
10128.80 381
10129.75 371
10130.70 349
10131.65 336
10132.60 331
10133.55 310
10134.50 362
10135.45 372
10136.40 336
10137.35 393
10138.30 412
10139.26 364
10140.21 372
10141.16 357
10142.11 351
10143.06 394
10144.01 410
10144.96 425
10145.91 419
10146.86 466
10147.81 405
10148.77 357
10149.72 387
10150.67 397
10151.62 423
10152.57 403
10153.52 413
10154.47 418
10155.43 429
10156.38 419
10157.33 398
10158.28 386
10159.23 362
10160.18 407
10161.14 418
10162.09 421
10163.04 408
10163.99 418
10164.94 390
10165.90 401
10166.85 420
10167.80 437
10168.75 405
10169.70 405
10170.66 432
10171.61 440
10172.56 393
10173.51 407
10174.47 444
10175.42 448
10176.37 469
10177.32 497
10178.28 432
10179.23 403
10180.18 486
10181.14 478
10182.09 510
10183.04 449
10183.99 471
10184.95 525
10185.90 512
10186.85 462
10187.81 447
10188.76 472
10189.71 496
10190.67 498
10191.62 540
10192.57 545
10193.53 482
10194.48 517
10195.43 546
10196.39 556
10197.34 519
10198.29 554
10199.25 558
10200.20 550
10201.15 534
10202.11 576
10203.06 568
10204.02 626
10204.97 634
10205.92 675
10206.88 724
10207.83 731
10208.79 683
10209.74 719
10210.69 656
10211.65 587
10212.60 526
10213.56 552
10214.51 548
10215.46 541
10216.42 534
10217.37 554
10218.33 536
10219.28 520
10220.24 495
10221.19 576
10222.15 569
10223.10 545
10224.06 543
10225.01 509
10225.97 468
10226.92 499
10227.88 514
10228.83 553
10229.79 528
10230.74 543
10231.70 517
10232.65 506
10233.61 600
10234.56 591
10235.52 636
10236.47 628
10237.43 604
10238.38 580
10239.34 610
10240.29 589
10241.25 610
10242.21 539
10243.16 477
10244.12 461
10245.07 493
10246.03 491
10246.98 488
10247.94 464
10248.90 444
10249.85 498
10250.81 463
10251.76 458
10252.72 451
10253.68 436
10254.63 480
10255.59 442
10256.55 467
10257.50 470
10258.46 475
10259.41 445
10260.37 412
10261.33 435
10262.28 406
10263.24 455
10264.20 415
10265.15 417
10266.11 394
10267.07 401
10268.02 447
10268.98 427
10269.94 402
10270.90 460
10271.85 445
10272.81 435
10273.77 428
10274.72 387
10275.68 377
10276.64 407
10277.60 410
10278.55 409
10279.51 424
10280.47 379
10281.43 414
10282.38 428
10283.34 382
10284.30 368
10285.26 338
10286.21 377
10287.17 402
10288.13 374
10289.09 413
10290.04 386
10291.00 345
10291.96 401
10292.92 410
10293.88 400
10294.83 367
10295.79 410
10296.75 401
10297.71 355
10298.67 306
10299.63 348
10300.58 394
10301.54 399
10302.50 393
10303.46 375
10304.42 414
10305.38 368
10306.34 362
10307.29 441
10308.25 348
10309.21 371
10310.17 337
10311.13 366
10312.09 365
10313.05 378
10314.01 360
10314.97 372
10315.92 404
10316.88 411
10317.84 347
10318.80 375
10319.76 355
10320.72 391
10321.68 417
10322.64 374
10323.60 389
10324.56 435
10325.52 431
10326.48 364
10327.44 364
10328.40 352
10329.36 424
10330.32 383
10331.28 400
10332.24 400
10333.20 360
10334.16 374
10335.12 396
10336.08 390
10337.04 351
10338.00 339
10338.96 356
10339.92 344
10340.88 357
10341.84 376
10342.80 345
10343.76 327
10344.72 329
10345.68 350
10346.64 380
10347.60 336
10348.56 378
10349.52 369
10350.48 368
10351.44 372
10352.40 389
10353.36 303
10354.32 307
10355.29 322
10356.25 326
10357.21 358
10358.17 330
10359.13 306
10360.09 327
10361.05 351
10362.01 359
10362.97 331
10363.94 365
10364.90 329
10365.86 317
10366.82 321
10367.78 357
10368.74 360
10369.70 357
10370.67 356
10371.63 340
10372.59 325
10373.55 316
10374.51 329
10375.47 289
10376.44 336
10377.40 305
10378.36 341
10379.32 331
10380.28 353
10381.25 347
10382.21 345
10383.17 346
10384.13 336
10385.10 295
10386.06 327
10387.02 329
10387.98 307
10388.95 296
10389.91 365
10390.87 332
10391.83 290
10392.80 282
10393.76 313
10394.72 296
10395.68 360
10396.65 339
10397.61 351
10398.57 348
10399.54 334
10400.50 359
10401.46 371
10402.43 373
10403.39 326
10404.35 361
10405.31 415
10406.28 357
10407.24 321
10408.20 307
10409.17 318
10410.13 345
10411.10 366
10412.06 397
10413.02 380
10413.99 379
10414.95 407
10415.91 412
10416.88 475
10417.84 486
10418.80 500
10419.77 486
10420.73 455
10421.70 428
10422.66 416
10423.63 405
10424.59 441
10425.55 391
10426.52 370
10427.48 344
10428.45 367
10429.41 365
10430.37 338
10431.34 359
10432.30 346
10433.27 315
10434.23 345
10435.20 336
10436.16 354
10437.13 338
10438.09 324
10439.06 345
10440.02 332
10440.99 329
10441.95 332
10442.92 310
10443.88 336
10444.85 292
10445.81 306
10446.78 309
10447.74 332
10448.71 346
10449.67 349
10450.64 323
10451.60 310
10452.57 300
10453.53 319
10454.50 315
10455.47 314
10456.43 335
10457.40 325
10458.36 280
10459.33 334
10460.29 346
10461.26 300
10462.23 302
10463.19 297
10464.16 278
10465.12 312
10466.09 289
10467.06 298
10468.02 302
10468.99 273
10469.95 293
10470.92 295
10471.89 314
10472.85 319
10473.82 332
10474.79 298
10475.75 322
10476.72 387
10477.69 305
10478.65 317
10479.62 318
10480.59 305
10481.55 306
10482.52 300
10483.49 294
10484.45 304
10485.42 300
10486.39 323
10487.35 280
10488.32 322
10489.29 344
10490.26 289
10491.22 316
10492.19 307
10493.16 297
10494.13 311
10495.09 315
10496.06 301
10497.03 339
10497.99 285
10498.96 312
10499.93 311
10500.90 249
10501.87 314
10502.83 297
10503.80 300
10504.77 319
10505.74 306
10506.70 318
10507.67 331
10508.64 307
10509.61 311
10510.58 276
10511.55 293
10512.51 320
10513.48 365
10514.45 371
10515.42 280
10516.39 314
10517.36 302
10518.32 360
10519.29 336
10520.26 280
10521.23 280
10522.20 328
10523.17 322
10524.14 302
10525.10 322
10526.07 304
10527.04 303
10528.01 318
10528.98 313
10529.95 336
10530.92 329
10531.89 324
10532.86 322
10533.83 292
10534.79 302
10535.76 301
10536.73 312
10537.70 269
10538.67 307
10539.64 339
10540.61 321
10541.58 344
10542.55 316
10543.52 297
10544.49 325
10545.46 352
10546.43 351
10547.40 331
10548.37 337
10549.34 323
10550.31 323
10551.28 321
10552.25 312
10553.22 373
10554.19 330
10555.16 317
10556.13 383
10557.10 406
10558.07 390
10559.04 461
10560.01 487
10560.98 454
10561.95 469
10562.92 485
10563.89 455
10564.86 425
10565.83 420
10566.81 405
10567.78 426
10568.75 354
10569.72 386
10570.69 380
10571.66 337
10572.63 331
10573.60 340
10574.57 363
10575.54 304
10576.51 308
10577.49 301
10578.46 381
10579.43 347
10580.40 334
10581.37 321
10582.34 293
10583.31 315
10584.29 380
10585.26 440
10586.23 365
10587.20 371
10588.17 430
10589.14 378
10590.12 401
10591.09 349
10592.06 367
10593.03 378
10594.00 368
10594.98 400
10595.95 372
10596.92 368
10597.89 307
10598.86 327
10599.84 352
10600.81 316
10601.78 351
10602.75 341
10603.73 339
10604.70 331
10605.67 324
10606.64 343
10607.62 292
10608.59 305
10609.56 329
10610.53 297
10611.51 293
10612.48 311
10613.45 299
10614.43 327
10615.40 306
10616.37 271
10617.34 291
10618.32 309
10619.29 290
10620.26 292
10621.24 276
10622.21 297
10623.18 336
10624.16 307
10625.13 372
10626.10 340
10627.08 359
10628.05 366
10629.02 323
10630.00 305
10630.97 309
10631.95 350
10632.92 378
10633.89 373
10634.87 333
10635.84 319
10636.81 368
10637.79 378
10638.76 418
10639.74 430
10640.71 411
10641.69 413
10642.66 359
10643.63 388
10644.61 350
10645.58 343
10646.56 345
10647.53 306
10648.51 303
10649.48 313
10650.45 300
10651.43 288
10652.40 272
10653.38 323
10654.35 297
10655.33 282
10656.30 320
10657.28 320
10658.25 331
10659.23 342
10660.20 287
10661.18 295
10662.15 314
10663.13 308
10664.10 296
10665.08 304
10666.05 301
10667.03 316
10668.00 335
10668.98 341
10669.96 309
10670.93 303
10671.91 324
10672.88 321
10673.86 320
10674.83 321
10675.81 368
10676.79 374
10677.76 312
10678.74 314
10679.71 327
10680.69 363
10681.66 339
10682.64 287
10683.62 327
10684.59 274
10685.57 311
10686.55 350
10687.52 314
10688.50 285
10689.47 325
10690.45 348
10691.43 280
10692.40 292
10693.38 291
10694.36 305
10695.33 293
10696.31 308
10697.29 306
10698.26 325
10699.24 289
10700.22 318
10701.19 320
10702.17 286
10703.15 294
10704.13 354
10705.10 333
10706.08 335
10707.06 305
10708.03 319
10709.01 306
10709.99 266
10710.97 303
10711.94 323
10712.92 291
10713.90 307
10714.88 289
10715.85 287
10716.83 281
10717.81 305
10718.79 323
10719.76 310
10720.74 306
10721.72 302
10722.70 323
10723.68 290
10724.65 330
10725.63 273
10726.61 286
10727.59 327
10728.57 333
10729.54 298
10730.52 297
10731.50 311
10732.48 300
10733.46 304
10734.44 317
10735.41 263
10736.39 282
10737.37 299
10738.35 327
10739.33 357
10740.31 326
10741.29 269
10742.26 279
10743.24 277
10744.22 297
10745.20 261
10746.18 293
10747.16 300
10748.14 303
10749.12 279
10750.10 281
10751.08 248
10752.05 302
10753.03 279
10754.01 294
10754.99 321
10755.97 281
10756.95 257
10757.93 288
10758.91 313
10759.89 280
10760.87 280
10761.85 319
10762.83 305
10763.81 302
10764.79 302
10765.77 259
10766.75 259
10767.73 266
10768.71 288
10769.69 248
10770.67 279
10771.65 308
10772.63 302
10773.61 343
10774.59 325
10775.57 336
10776.55 301
10777.53 340
10778.51 340
10779.49 360
10780.47 311
10781.45 290
10782.43 360
10783.41 336
10784.39 329
10785.38 281
10786.36 319
10787.34 305
10788.32 302
10789.30 285
10790.28 293
10791.26 297
10792.24 293
10793.22 268
10794.20 265
10795.19 262
10796.17 274
10797.15 298
10798.13 301
10799.11 294
10800.09 305
10801.07 290
10802.05 285
10803.04 315
10804.02 319
10805.00 299
10805.98 310
10806.96 268
10807.94 251
10808.93 317
10809.91 287
10810.89 286
10811.87 306
10812.85 271
10813.84 292
10814.82 281
10815.80 271
10816.78 281
10817.77 279
10818.75 306
10819.73 331
10820.71 272
10821.69 269
10822.68 247
10823.66 311
10824.64 321
10825.62 330
10826.61 277
10827.59 291
10828.57 288
10829.56 309
10830.54 291
10831.52 299
10832.50 283
10833.49 288
10834.47 290
10835.45 247
10836.44 285
10837.42 294
10838.40 307
10839.39 299
10840.37 315
10841.35 260
10842.34 288
10843.32 305
10844.30 364
10845.29 339
10846.27 283
10847.25 287
10848.24 316
10849.22 336
10850.20 325
10851.19 296
10852.17 326
10853.16 380
10854.14 326
10855.12 309
10856.11 332
10857.09 324
10858.08 317
10859.06 330
10860.04 296
10861.03 272
10862.01 358
10863.00 345
10863.98 351
10864.96 296
10865.95 335
10866.93 277
10867.92 299
10868.90 305
10869.89 284
10870.87 333
10871.86 320
10872.84 324
10873.83 304
10874.81 310
10875.80 356
10876.78 332
10877.77 318
10878.75 303
10879.74 351
10880.72 346
10881.71 342
10882.69 320
10883.68 332
10884.66 343
10885.65 361
10886.63 381
10887.62 367
10888.60 388
10889.59 353
10890.57 357
10891.56 382
10892.55 339
10893.53 398
10894.52 371
10895.50 388
10896.49 362
10897.47 351
10898.46 382
10899.45 398
10900.43 383
10901.42 360
10902.40 364
10903.39 360
10904.38 373
10905.36 389
10906.35 421
10907.34 404
10908.32 352
10909.31 375
10910.29 459
10911.28 384
10912.27 396
10913.25 395
10914.24 419
10915.23 418
10916.21 381
10917.20 435
10918.19 411
10919.17 409
10920.16 428
10921.15 411
10922.14 370
10923.12 385
10924.11 436
10925.10 437
10926.08 419
10927.07 467
10928.06 486
10929.05 453
10930.03 447
10931.02 439
10932.01 433
10933.00 445
10933.98 447
10934.97 456
10935.96 481
10936.95 494
10937.93 519
10938.92 444
10939.91 499
10940.90 493
10941.88 539
10942.87 556
10943.86 514
10944.85 501
10945.84 483
10946.82 532
10947.81 516
10948.80 534
10949.79 547
10950.78 570
10951.77 581
10952.75 575
10953.74 608
10954.73 581
10955.72 666
10956.71 753
10957.70 712
10958.69 762
10959.67 690
10960.66 691
10961.65 715
10962.64 675
10963.63 671
10964.62 670
10965.61 638
10966.60 610
10967.58 607
10968.57 605
10969.56 649
10970.55 612
10971.54 571
10972.53 576
10973.52 582
10974.51 561
10975.50 591
10976.49 597
10977.48 607
10978.47 603
10979.46 632
10980.45 599
10981.44 595
10982.43 649
10983.42 631
10984.41 719
10985.40 649
10986.38 624
10987.37 638
10988.36 654
10989.35 631
10990.34 598
10991.34 627
10992.33 631
10993.32 663
10994.31 737
10995.30 796
10996.29 814
10997.28 981
10998.27 1109
10999.26 1069
11000.25 1109
11001.24 1125
11002.23 1114
11003.22 1066
11004.21 896
11005.20 856
11006.19 850
11007.18 759
11008.17 687
11009.16 680
11010.16 651
11011.15 590
11012.14 626
11013.13 617
11014.12 607
11015.11 587
11016.10 649
11017.09 595
11018.08 605
11019.08 630
11020.07 598
11021.06 568
11022.05 565
11023.04 572
11024.03 584
11025.03 625
11026.02 607
11027.01 553
11028.00 506
11028.99 461
11029.98 513
11030.98 553
11031.97 572
11032.96 538
11033.95 504
11034.94 483
11035.94 523
11036.93 508
11037.92 528
11038.91 521
11039.91 513
11040.90 493
11041.89 485
11042.88 460
11043.87 509
11044.87 463
11045.86 503
11046.85 502
11047.85 465
11048.84 444
11049.83 480
11050.82 465
11051.82 488
11052.81 482
11053.80 458
11054.80 477
11055.79 478
11056.78 439
11057.77 442
11058.77 488
11059.76 455
11060.75 418
11061.75 400
11062.74 422
11063.73 435
11064.73 450
11065.72 450
11066.71 430
11067.71 437
11068.70 451
11069.70 428
11070.69 444
11071.68 425
11072.68 433
11073.67 417
11074.66 423
11075.66 491
11076.65 434
11077.65 415
11078.64 430
11079.63 428
11080.63 392
11081.62 418
11082.62 404
11083.61 412
11084.61 423
11085.60 441
11086.59 468
11087.59 518
11088.58 433
11089.58 443
11090.57 429
11091.57 438
11092.56 415
11093.56 425
11094.55 429
11095.55 428
11096.54 414
11097.54 415
11098.53 433
11099.53 465
11100.52 442
11101.52 449
11102.51 425
11103.51 398
11104.50 390
11105.50 397
11106.49 472
11107.49 455
11108.48 439
11109.48 431
11110.47 426
11111.47 444
11112.46 429
11113.46 463
11114.46 406
11115.45 427
11116.45 440
11117.44 465
11118.44 444
11119.43 444
11120.43 462
11121.43 429
11122.42 435
11123.42 434
11124.41 465
11125.41 470
11126.41 450
11127.40 440
11128.40 431
11129.40 502
11130.39 481
11131.39 400
11132.39 403
11133.38 395
11134.38 453
11135.37 423
11136.37 436
11137.37 375
11138.37 385
11139.36 410
11140.36 422
11141.36 419
11142.35 403
11143.35 453
11144.35 443
11145.34 432
11146.34 433
11147.34 439
11148.33 443
11149.33 429
11150.33 393
11151.33 364
11152.32 348
11153.32 373
11154.32 380
11155.32 373
11156.31 377
11157.31 393
11158.31 411
11159.31 469
11160.30 400
11161.30 410
11162.30 420
11163.30 367
11164.30 408
11165.29 392
11166.29 377
11167.29 371
11168.29 370
11169.29 372
11170.28 373
11171.28 398
11172.28 401
11173.28 338
11174.28 371
11175.28 374
11176.27 383
11177.27 356
11178.27 371
11179.27 407
11180.27 346
11181.27 372
11182.27 398
11183.26 350
11184.26 384
11185.26 384
11186.26 379
11187.26 368
11188.26 363
11189.26 379
11190.26 375
11191.26 387
11192.26 404
11193.25 400
11194.25 377
11195.25 376
11196.25 391
11197.25 344
11198.25 372
11199.25 360
11200.25 375
11201.25 401
11202.25 354
11203.25 396
11204.25 403
11205.25 415
11206.25 371
11207.25 410
11208.25 394
11209.25 418
11210.25 352
11211.25 372
11212.25 394
11213.25 395
11214.25 427
11215.25 380
11216.25 363
11217.25 382
11218.25 370
11219.25 356
11220.25 345
11221.25 317
11222.25 348
11223.25 341
11224.25 374
11225.25 309
11226.25 360
11227.25 386
11228.25 340
11229.26 330
11230.26 334
11231.26 348
11232.26 387
11233.26 313
11234.26 342
11235.26 331
11236.26 369
11237.26 354
11238.27 342
11239.27 352
11240.27 325
11241.27 354
11242.27 396
11243.27 385
11244.27 378
11245.27 386
11246.28 359
11247.28 343
11248.28 353
11249.28 335
11250.28 343
11251.28 406
11252.29 396
11253.29 375
11254.29 366
11255.29 356
11256.29 336
11257.30 361
11258.30 360
11259.30 347
11260.30 378
11261.31 370
11262.31 366
11263.31 334
11264.31 378
11265.31 396
11266.32 362
11267.32 392
11268.32 403
11269.32 393
11270.33 370
11271.33 373
11272.33 345
11273.34 369
11274.34 400
11275.34 414
11276.34 425
11277.35 475
11278.35 462
11279.35 435
11280.36 438
11281.36 462
11282.36 431
11283.37 417
11284.37 394
11285.37 380
11286.38 398
11287.38 408
11288.38 364
11289.39 349
11290.39 394
11291.39 362
11292.40 345
11293.40 352
11294.40 352
11295.41 353
11296.41 376
11297.42 389
11298.42 406
11299.42 384
11300.43 344
11301.43 361
11302.44 373
11303.44 353
11304.44 367
11305.45 326
11306.45 339
11307.46 335
11308.46 373
11309.47 372
11310.47 360
11311.47 403
11312.48 416
11313.48 388
11314.49 429
11315.49 404
11316.50 430
11317.50 447
11318.51 394
11319.51 366
11320.52 330
11321.52 347
11322.53 393
11323.53 361
11324.54 333
11325.54 352
11326.55 377
11327.55 389
11328.56 385
11329.56 329
11330.57 342
11331.57 341
11332.58 334
11333.58 372
11334.59 391
11335.60 349
11336.60 396
11337.61 376
11338.61 391
11339.62 384
11340.62 377
11341.63 376
11342.64 374
11343.64 336
11344.65 346
11345.65 368
11346.66 355
11347.67 380
11348.67 339
11349.68 332
11350.68 361
11351.69 387
11352.70 316
11353.70 306
11354.71 327
11355.72 344
11356.72 344
11357.73 323
11358.74 377
11359.74 378
11360.75 352
11361.76 333
11362.76 349
11363.77 344
11364.78 358
11365.78 362
11366.79 302
11367.80 321
11368.80 351
11369.81 360
11370.82 366
11371.83 337
11372.83 369
11373.84 347
11374.85 306
11375.85 300
11376.86 346
11377.87 346
11378.88 332
11379.88 296
11380.89 295
11381.90 312
11382.91 306
11383.92 345
11384.92 348
11385.93 280
11386.94 314
11387.95 316
11388.95 297
11389.96 293
11390.97 299
11391.98 316
11392.99 333
11393.99 354
11395.00 328
11396.01 303
11397.02 293
11398.03 323
11399.04 330
11400.04 316
11401.05 346
11402.06 341
11403.07 291
11404.08 314
11405.09 305
11406.10 338
11407.11 313
11408.11 300
11409.12 271
11410.13 297
11411.14 334
11412.15 342
11413.16 289
11414.17 285
11415.18 298
11416.19 324
11417.19 303
11418.20 308
11419.21 292
11420.22 297
11421.23 309
11422.24 324
11423.25 320
11424.26 350
11425.27 314
11426.28 320
11427.29 303
11428.30 324
11429.31 319
11430.32 308
11431.33 307
11432.34 310
11433.35 323
11434.36 315
11435.37 296
11436.38 346
11437.39 378
11438.40 362
11439.41 355
11440.42 290
11441.43 331
11442.44 328
11443.45 307
11444.46 347
11445.47 341
11446.48 298
11447.49 319
11448.50 347
11449.51 326
11450.52 333
11451.53 323
11452.54 366
11453.56 352
11454.57 317
11455.58 355
11456.59 352
11457.60 333
11458.61 311
11459.62 332
11460.63 290
11461.64 275
11462.65 348
11463.67 360
11464.68 331
11465.69 310
11466.70 318
11467.71 296
11468.72 307
11469.73 317
11470.75 348
11471.76 340
11472.77 388
11473.78 338
11474.79 277
11475.80 320
11476.82 349
11477.83 320
11478.84 299
11479.85 334
11480.86 312
11481.88 304
11482.89 373
11483.90 370
11484.91 316
11485.92 348
11486.94 343
11487.95 331
11488.96 309
11489.97 334
11490.99 317
11492.00 343
11493.01 335
11494.02 339
11495.04 335
11496.05 309
11497.06 330
11498.08 349
11499.09 342
11500.10 340
11501.11 326
11502.13 299
11503.14 329
11504.15 326
11505.17 322
11506.18 364
11507.19 335
11508.21 332
11509.22 303
11510.23 311
11511.25 353
11512.26 342
11513.27 354
11514.29 315
11515.30 333
11516.31 360
11517.33 310
11518.34 312
11519.35 296
11520.37 340
11521.38 349
11522.40 346
11523.41 325
11524.42 305
11525.44 338
11526.45 394
11527.47 348
11528.48 330
11529.49 324
11530.51 354
11531.52 331
11532.54 383
11533.55 327
11534.56 320
11535.58 338
11536.59 285
11537.61 332
11538.62 340
11539.64 384
11540.65 367
11541.67 356
11542.68 374
11543.70 381
11544.71 409
11545.73 409
11546.74 409
11547.76 407
11548.77 420
11549.79 441
11550.80 378
11551.82 373
11552.83 371
11553.85 403
11554.86 442
11555.88 449
11556.89 461
11557.91 392
11558.92 443
11559.94 478
11560.95 471
11561.97 471
11562.99 452
11564.00 431
11565.02 441
11566.03 423
11567.05 451
11568.06 476
11569.08 503
11570.10 487
11571.11 519
11572.13 541
11573.14 551
11574.16 546
11575.18 524
11576.19 568
11577.21 589
11578.23 576
11579.24 603
11580.26 634
11581.27 638
11582.29 663
11583.31 682
11584.32 676
11585.34 646
11586.36 702
11587.37 636
11588.39 719
11589.41 758
11590.42 725
11591.44 810
11592.46 882
11593.48 983
11594.49 1114
11595.51 1303
11596.53 1457
11597.54 1575
11598.56 1757
11599.58 1906
11600.60 1842
11601.61 1688
11602.63 1522
11603.65 1354
11604.67 1255
11605.68 1108
11606.70 932
11607.72 823
11608.74 738
11609.75 755
11610.77 721
11611.79 681
11612.81 631
11613.82 686
11614.84 621
11615.86 615
11616.88 649
11617.90 627
11618.91 597
11619.93 584
11620.95 568
11621.97 541
11622.99 545
11624.01 573
11625.02 546
11626.04 565
11627.06 554
11628.08 517
11629.10 558
11630.12 520
11631.14 487
11632.15 525
11633.17 513
11634.19 525
11635.21 571
11636.23 563
11637.25 549
11638.27 525
11639.29 519
11640.31 517
11641.32 537
11642.34 513
11643.36 487
11644.38 474
11645.40 463
11646.42 447
11647.44 480
11648.46 449
11649.48 437
11650.50 446
11651.52 420
11652.54 408
11653.56 432
11654.58 432
11655.60 402
11656.62 399
11657.64 404
11658.66 434
11659.68 372
11660.70 414
11661.72 437
11662.74 424
11663.76 431
11664.78 423
11665.80 412
11666.82 389
11667.84 417
11668.86 465
11669.88 443
11670.90 392
11671.92 449
11672.94 452
11673.96 415
11674.98 457
11676.00 520
11677.02 521
11678.04 522
11679.06 492
11680.08 477
11681.10 462
11682.12 462
11683.15 445
11684.17 406
11685.19 413
11686.21 426
11687.23 451
11688.25 433
11689.27 452
11690.29 441
11691.31 477
11692.34 451
11693.36 438
11694.38 392
11695.40 414
11696.42 453
11697.44 424
11698.46 407
11699.49 439
11700.51 409
11701.53 407
11702.55 415
11703.57 406
11704.60 375
11705.62 399
11706.64 397
11707.66 393
11708.68 370
11709.71 405
11710.73 408
11711.75 406
11712.77 370
11713.79 376
11714.82 425
11715.84 403
11716.86 351
11717.88 392
11718.91 404
11719.93 404
11720.95 366
11721.97 347
11723.00 348
11724.02 430
11725.04 390
11726.06 340
11727.09 365
11728.11 354
11729.13 357
11730.16 380
11731.18 336
11732.20 321
11733.23 341
11734.25 346
11735.27 366
11736.30 326
11737.32 336
11738.34 320
11739.37 366
11740.39 409
11741.41 366
11742.44 341
11743.46 377
11744.48 378
11745.51 349
11746.53 341
11747.55 384
11748.58 351
11749.60 351
11750.63 359
11751.65 321
11752.67 373
11753.70 366
11754.72 366
11755.75 355
11756.77 319
11757.79 327
11758.82 360
11759.84 358
11760.87 334
11761.89 355
11762.92 342
11763.94 325
11764.96 299
11765.99 301
11767.01 363
11768.04 324
11769.06 313
11770.09 323
11771.11 282
11772.14 350
11773.16 340
11774.19 359
11775.21 329
11776.24 353
11777.26 338
11778.29 337
11779.31 344
11780.34 315
11781.36 317
11782.39 326
11783.41 326
11784.44 309
11785.46 315
11786.49 310
11787.52 321
11788.54 341
11789.57 317
11790.59 314
11791.62 295
11792.64 310
11793.67 338
11794.69 297
11795.72 272
11796.75 269
11797.77 297
11798.80 287
11799.82 303
11800.85 319
11801.88 321
11802.90 323
11803.93 321
11804.96 299
11805.98 294
11807.01 299
11808.03 303
11809.06 313
11810.09 326
11811.11 335
11812.14 340
11813.17 281
11814.19 320
11815.22 322
11816.25 324
11817.27 314
11818.30 310
11819.33 295
11820.35 321
11821.38 330
11822.41 359
11823.44 337
11824.46 336
11825.49 329
11826.52 366
11827.54 358
11828.57 328
11829.60 342
11830.63 352
11831.65 344
11832.68 335
11833.71 330
11834.74 318
11835.76 302
11836.79 321
11837.82 306
11838.85 351
11839.87 343
11840.90 339
11841.93 341
11842.96 314
11843.99 312
11845.01 293
11846.04 311
11847.07 308
11848.10 323
11849.13 290
11850.15 292
11851.18 295
11852.21 286
11853.24 317
11854.27 338
11855.30 336
11856.33 322
11857.35 285
11858.38 321
11859.41 357
11860.44 312
11861.47 288
11862.50 306
11863.53 318
11864.55 339
11865.58 329
11866.61 347
11867.64 324
11868.67 343
11869.70 284
11870.73 369
11871.76 341
11872.79 336
11873.82 362
11874.85 349
11875.88 324
11876.90 336
11877.93 321
11878.96 350
11879.99 332
11881.02 348
11882.05 388
11883.08 336
11884.11 344
11885.14 360
11886.17 363
11887.20 367
11888.23 392
11889.26 391
11890.29 396
11891.32 410
11892.35 424
11893.38 439
11894.41 420
11895.44 383
11896.47 368
11897.50 398
11898.53 414
11899.56 461
11900.59 482
11901.62 455
11902.65 450
11903.68 420
11904.71 448
11905.75 436
11906.78 450
11907.81 448
11908.84 439
11909.87 396
11910.90 409
11911.93 428
11912.96 419
11913.99 431
11915.02 391
11916.05 406
11917.09 438
11918.12 448
11919.15 423
11920.18 444
11921.21 425
11922.24 458
11923.27 451
11924.30 450
11925.34 444
11926.37 454
11927.40 566
11928.43 556
11929.46 583
11930.49 574
11931.53 683
11932.56 642
11933.59 598
11934.62 545
11935.65 579
11936.69 578
11937.72 604
11938.75 504
11939.78 446
11940.81 448
11941.85 441
11942.88 432
11943.91 430
11944.94 399
11945.98 443
11947.01 434
11948.04 423
11949.07 388
11950.11 384
11951.14 371
11952.17 383
11953.20 386
11954.24 383
11955.27 391
11956.30 376
11957.34 397
11958.37 378
11959.40 371
11960.43 401
11961.47 376
11962.50 380
11963.53 348
11964.57 389
11965.60 378
11966.63 388
11967.67 364
11968.70 369
11969.73 394
11970.77 419
11971.80 418
11972.83 399
11973.87 379
11974.90 407
11975.93 378
11976.97 386
11978.00 404
11979.04 398
11980.07 407
11981.10 383
11982.14 387
11983.17 360
11984.21 396
11985.24 375
11986.27 380
11987.31 355
11988.34 349
11989.38 359
11990.41 368
11991.45 352
11992.48 329
11993.51 391
11994.55 345
11995.58 347
11996.62 400
11997.65 414
11998.69 387
11999.72 363
12000.76 391
12001.79 365
12002.83 405
12003.86 382
12004.90 381
12005.93 405
12006.97 422
12008.00 373
12009.04 350
12010.07 353
12011.11 404
12012.14 409
12013.18 443
12014.21 446
12015.25 420
12016.28 446
12017.32 497
12018.35 487
12019.39 480
12020.43 435
12021.46 457
12022.50 430
12023.53 418
12024.57 431
12025.60 431
12026.64 462
12027.68 458
12028.71 385
12029.75 459
12030.78 445
12031.82 414
12032.86 416
12033.89 425
12034.93 395
12035.97 413
12037.00 399
12038.04 428
12039.07 365
12040.11 374
12041.15 373
12042.18 356
12043.22 398
12044.26 375
12045.29 367
12046.33 399
12047.37 390
12048.40 380
12049.44 397
12050.48 408
12051.52 401
12052.55 398
12053.59 405
12054.63 403
12055.66 373
12056.70 440
12057.74 437
12058.78 404
12059.81 436
12060.85 436
12061.89 464
12062.92 389
12063.96 412
12065.00 392
12066.04 430
12067.07 405
12068.11 379
12069.15 416
12070.19 377
12071.23 373
12072.26 398
12073.30 391
12074.34 448
12075.38 451
12076.42 424
12077.45 438
12078.49 393
12079.53 365
12080.57 402
12081.61 406
12082.64 417
12083.68 427
12084.72 436
12085.76 413
12086.80 431
12087.84 396
12088.88 429
12089.91 432
12090.95 437
12091.99 478
12093.03 469
12094.07 445
12095.11 419
12096.15 462
12097.19 482
12098.22 445
12099.26 489
12100.30 495
12101.34 554
12102.38 565
12103.42 495
12104.46 484
12105.50 473
12106.54 495
12107.58 447
12108.62 449
12109.66 429
12110.70 435
12111.74 434
12112.78 409
12113.81 339
12114.85 340
12115.89 402
12116.93 364
12117.97 366
12119.01 341
12120.05 367
12121.09 378
12122.13 367
12123.17 358
12124.21 292
12125.25 329
12126.29 368
12127.33 385
12128.37 337
12129.42 320
12130.46 370
12131.50 358
12132.54 354
12133.58 378
12134.62 389
12135.66 412
12136.70 373
12137.74 376
12138.78 352
12139.82 336
12140.86 324
12141.90 312
12142.94 341
12143.98 339
12145.03 348
12146.07 386
12147.11 355
12148.15 346
12149.19 347
12150.23 336
12151.27 324
12152.31 305
12153.35 311
12154.40 372
12155.44 345
12156.48 367
12157.52 349
12158.56 322
12159.60 319
12160.65 295
12161.69 332
12162.73 319
12163.77 315
12164.81 304
12165.85 301
12166.90 316
12167.94 306
12168.98 325
12170.02 310
12171.06 346
12172.11 327
12173.15 349
12174.19 287
12175.23 322
12176.28 317
12177.32 304
12178.36 306
12179.40 293
12180.45 317
12181.49 303
12182.53 329
12183.57 336
12184.62 334
12185.66 309
12186.70 305
12187.74 314
12188.79 312
12189.83 344
12190.87 355
12191.92 347
12192.96 297
12194.00 283
12195.05 298
12196.09 346
12197.13 334
12198.18 337
12199.22 298
12200.26 320
12201.31 337
12202.35 285
12203.39 273
12204.44 312
12205.48 316
12206.52 316
12207.57 314
12208.61 319
12209.65 316
12210.70 335
12211.74 332
12212.79 362
12213.83 327
12214.87 352
12215.92 342
12216.96 316
12218.01 339
12219.05 322
12220.09 366
12221.14 364
12222.18 364
12223.23 368
12224.27 346
12225.32 309
12226.36 317
12227.41 359
12228.45 307
12229.49 313
12230.54 302
12231.58 331
12232.63 321
12233.67 344
12234.72 299
12235.76 349
12236.81 327
12237.85 293
12238.90 279
12239.94 316
12240.99 307
12242.03 342
12243.08 316
12244.12 290
12245.17 314
12246.21 303
12247.26 327
12248.31 321
12249.35 294
12250.40 288
12251.44 320
12252.49 318
12253.53 309
12254.58 303
12255.62 304
12256.67 312
12257.72 285
12258.76 280
12259.81 285
12260.85 302
12261.90 288
12262.95 287
12263.99 285
12265.04 286
12266.08 296
12267.13 333
12268.18 279
12269.22 319
12270.27 322
12271.32 293
12272.36 272
12273.41 295
12274.46 308
12275.50 288
12276.55 273
12277.60 270
12278.64 295
12279.69 308
12280.74 350
12281.78 266
12282.83 326
12283.88 308
12284.92 295
12285.97 295
12287.02 273
12288.07 301
12289.11 303
12290.16 275
12291.21 278
12292.25 284
12293.30 262
12294.35 265
12295.40 269
12296.44 224
12297.49 267
12298.54 255
12299.59 271
12300.63 279
12301.68 268
12302.73 286
12303.78 312
12304.83 294
12305.87 283
12306.92 297
12307.97 304
12309.02 324
12310.07 282
12311.11 265
12312.16 275
12313.21 289
12314.26 310
12315.31 286
12316.35 261
12317.40 252
12318.45 247
12319.50 283
12320.55 268
12321.60 251
12322.65 304
12323.69 336
12324.74 251
12325.79 256
12326.84 257
12327.89 235
12328.94 253
12329.99 289
12331.04 280
12332.09 314
12333.13 271
12334.18 258
12335.23 262
12336.28 261
12337.33 274
12338.38 286
12339.43 281
12340.48 281
12341.53 272
12342.58 278
12343.63 305
12344.68 279
12345.73 266
12346.78 238
12347.83 303
12348.88 328
12349.93 277
12350.98 277
12352.03 279
12353.07 296
12354.12 284
12355.17 280
12356.22 293
12357.28 316
12358.33 278
12359.38 260
12360.43 265
12361.48 262
12362.53 286
12363.58 278
12364.63 245
12365.68 271
12366.73 262
12367.78 278
12368.83 264
12369.88 263
12370.93 315
12371.98 307
12373.03 267
12374.08 263
12375.13 282
12376.18 302
12377.24 315
12378.29 329
12379.34 286
12380.39 292
12381.44 300
12382.49 294
12383.54 293
12384.59 299
12385.64 283
12386.70 290
12387.75 291
12388.80 297
12389.85 314
12390.90 290
12391.95 266
12393.00 306
12394.06 294
12395.11 301
12396.16 259
12397.21 255
12398.26 296
12399.32 268
12400.37 275
12401.42 259
12402.47 274
12403.52 266
12404.58 266
12405.63 309
12406.68 295
12407.73 302
12408.78 308
12409.84 294
12410.89 297
12411.94 304
12412.99 318
12414.05 312
12415.10 289
12416.15 303
12417.20 300
12418.26 282
12419.31 317
12420.36 280
12421.42 277
12422.47 292
12423.52 281
12424.57 250
12425.63 298
12426.68 319
12427.73 275
12428.79 259
12429.84 251
12430.89 280
12431.95 287
12433.00 294
12434.05 314
12435.11 280
12436.16 268
12437.21 305
12438.27 314
12439.32 290
12440.37 306
12441.43 295
12442.48 290
12443.54 295
12444.59 315
12445.64 276
12446.70 301
12447.75 328
12448.80 288
12449.86 260
12450.91 278
12451.97 271
12453.02 294
12454.08 286
12455.13 280
12456.18 300
12457.24 309
12458.29 337
12459.35 317
12460.40 325
12461.46 318
12462.51 308
12463.57 328
12464.62 310
12465.67 285
12466.73 305
12467.78 312
12468.84 319
12469.89 300
12470.95 265
12472.00 302
12473.06 319
12474.11 306
12475.17 310
12476.22 302
12477.28 324
12478.33 336
12479.39 344
12480.45 367
12481.50 399
12482.56 354
12483.61 348
12484.67 357
12485.72 380
12486.78 368
12487.83 406
12488.89 422
12489.95 486
12491.00 498
12492.06 518
12493.11 582
12494.17 617
12495.22 624
12496.28 632
12497.34 587
12498.39 561
12499.45 508
12500.50 540
12501.56 478
12502.62 392
12503.67 379
12504.73 392
12505.79 358
12506.84 356
12507.90 346
12508.96 364
12510.01 383
12511.07 384
12512.13 349
12513.18 332
12514.24 319
12515.30 332
12516.35 337
12517.41 364
12518.47 316
12519.52 355
12520.58 385
12521.64 325
12522.70 299
12523.75 335
12524.81 389
12525.87 376
12526.92 328
12527.98 315
12529.04 332
12530.10 366
12531.15 354
12532.21 350
12533.27 301
12534.33 311
12535.38 323
12536.44 334
12537.50 300
12538.56 265
12539.62 287
12540.67 292
12541.73 291
12542.79 278
12543.85 279
12544.91 290
12545.96 318
12547.02 333
12548.08 300
12549.14 317
12550.20 304
12551.25 305
12552.31 290
12553.37 292
12554.43 333
12555.49 340
12556.55 364
12557.61 317
12558.66 315
12559.72 355
12560.78 349
12561.84 365
12562.90 337
12563.96 294
12565.02 317
12566.08 359
12567.14 409
12568.19 363
12569.25 356
12570.31 372
12571.37 418
12572.43 425
12573.49 404
12574.55 419
12575.61 450
12576.67 457
12577.73 446
12578.79 437
12579.85 391
12580.91 415
12581.97 439
12583.03 397
12584.09 382
12585.15 414
12586.20 373
12587.26 402
12588.32 397
12589.38 400
12590.44 377
12591.50 387
12592.56 365
12593.62 370
12594.69 348
12595.75 368
12596.81 400
12597.87 382
12598.93 373
12599.99 336
12601.05 351
12602.11 331
12603.17 315
12604.23 335
12605.29 312
12606.35 324
12607.41 338
12608.47 311
12609.53 338
12610.59 313
12611.65 366
12612.71 369
12613.78 350
12614.84 378
12615.90 336
12616.96 354
12618.02 329
12619.08 369
12620.14 393
12621.20 344
12622.27 326
12623.33 337
12624.39 329
12625.45 353
12626.51 341
12627.57 315
12628.63 351
12629.70 362
12630.76 331
12631.82 297
12632.88 274
12633.94 265
12635.00 271
12636.07 278
12637.13 278
12638.19 292
12639.25 305
12640.31 275
12641.38 278
12642.44 286
12643.50 310
12644.56 292
12645.63 307
12646.69 358
12647.75 310
12648.81 343
12649.88 351
12650.94 343
12652.00 327
12653.06 388
12654.13 385
12655.19 356
12656.25 356
12657.31 351
12658.38 322
12659.44 342
12660.50 319
12661.57 315
12662.63 319
12663.69 316
12664.76 316
12665.82 334
12666.88 322
12667.95 369
12669.01 332
12670.07 320
12671.14 324
12672.20 353
12673.26 321
12674.33 307
12675.39 306
12676.45 327
12677.52 322
12678.58 353
12679.64 315
12680.71 297
12681.77 298
12682.84 346
12683.90 311
12684.96 375
12686.03 329
12687.09 375
12688.16 316
12689.22 347
12690.28 312
12691.35 342
12692.41 355
12693.48 361
12694.54 375
12695.61 364
12696.67 317
12697.74 389
12698.80 395
12699.86 342
12700.93 311
12701.99 357
12703.06 339
12704.12 339
12705.19 339
12706.25 330
12707.32 346
12708.38 353
12709.45 354
12710.51 375
12711.58 330
12712.64 331
12713.71 328
12714.77 311
12715.84 337
12716.90 349
12717.97 366
12719.03 359
12720.10 352
12721.17 274
12722.23 338
12723.30 331
12724.36 363
12725.43 369
12726.49 336
12727.56 342
12728.63 390
12729.69 383
12730.76 339
12731.82 365
12732.89 353
12733.96 353
12735.02 389
12736.09 390
12737.15 382
12738.22 334
12739.29 358
12740.35 330
12741.42 318
12742.49 338
12743.55 321
12744.62 306
12745.68 299
12746.75 298
12747.82 334
12748.88 310
12749.95 300
12751.02 306
12752.09 315
12753.15 333
12754.22 334
12755.29 304
12756.35 300
12757.42 327
12758.49 340
12759.55 316
12760.62 273
12761.69 282
12762.76 272
12763.82 255
12764.89 269
12765.96 277
12767.03 334
12768.09 343
12769.16 284
12770.23 283
12771.30 277
12772.36 256
12773.43 355
12774.50 304
12775.57 280
12776.63 283
12777.70 304
12778.77 292
12779.84 251
12780.91 285
12781.97 311
12783.04 293
12784.11 292
12785.18 247
12786.25 255
12787.31 280
12788.38 313
12789.45 302
12790.52 289
12791.59 260
12792.66 300
12793.73 273
12794.79 301
12795.86 264
12796.93 286
12798.00 299
12799.07 264
12800.14 276
12801.21 330
12802.28 286
12803.34 283
12804.41 257
12805.48 267
12806.55 270
12807.62 283
12808.69 232
12809.76 251
12810.83 296
12811.90 287
12812.97 294
12814.04 272
12815.11 293
12816.18 268
12817.25 307
12818.31 299
12819.38 273
12820.45 295
12821.52 284
12822.59 311
12823.66 277
12824.73 287
12825.80 287
12826.87 282
12827.94 283
12829.01 256
12830.08 254
12831.15 226
12832.22 269
12833.29 300
12834.36 255
12835.43 248
12836.50 248
12837.57 245
12838.65 269
12839.72 257
12840.79 274
12841.86 274
12842.93 280
12844.00 269
12845.07 257
12846.14 284
12847.21 257
12848.28 270
12849.35 255
12850.42 264
12851.49 245
12852.57 264
12853.64 249
12854.71 257
12855.78 243
12856.85 275
12857.92 269
12858.99 240
12860.06 285
12861.13 255
12862.21 246
12863.28 245
12864.35 217
12865.42 265
12866.49 272
12867.56 263
12868.64 233
12869.71 224
12870.78 256
12871.85 242
12872.92 226
12874.00 263
12875.07 229
12876.14 231
12877.21 220
12878.28 232
12879.36 247
12880.43 278
12881.50 263
12882.57 257
12883.64 232
12884.72 239
12885.79 255
12886.86 237
12887.93 234
12889.01 246
12890.08 287
12891.15 266
12892.22 262
12893.30 216
12894.37 222
12895.44 226
12896.52 244
12897.59 262
12898.66 216
12899.73 255
12900.81 251
12901.88 282
12902.95 238
12904.03 232
12905.10 255
12906.17 246
12907.25 233
12908.32 256
12909.39 231
12910.47 264
12911.54 234
12912.61 231
12913.69 222
12914.76 220
12915.83 204
12916.91 242
12917.98 237
12919.06 196
12920.13 225
12921.20 260
12922.28 266
12923.35 235
12924.43 221
12925.50 215
12926.57 245
12927.65 225
12928.72 233
12929.80 204
12930.87 224
12931.95 263
12933.02 253
12934.09 215
12935.17 215
12936.24 215
12937.32 263
12938.39 225
12939.47 207
12940.54 226
12941.62 248
12942.69 274
12943.77 247
12944.84 234
12945.92 223
12946.99 231
12948.07 208
12949.14 195
12950.22 214
12951.29 242
12952.37 204
12953.44 215
12954.52 206
12955.59 204
12956.67 244
12957.74 248
12958.82 205
12959.89 214
12960.97 246
12962.04 234
12963.12 240
12964.20 198
12965.27 198
12966.35 232
12967.42 240
12968.50 244
12969.58 241
12970.65 224
12971.73 225
12972.80 266
12973.88 220
12974.96 222
12976.03 214
12977.11 277
12978.18 249
12979.26 215
12980.34 224
12981.41 248
12982.49 239
12983.57 245
12984.64 212
12985.72 237
12986.80 231
12987.87 227
12988.95 236
12990.03 195
12991.10 215
12992.18 245
12993.26 206
12994.33 207
12995.41 226
12996.49 217
12997.56 219
12998.64 235
12999.72 209
13000.80 236
13001.87 229
13002.95 194
13004.03 259
13005.11 236
13006.18 226
13007.26 236
13008.34 243
13009.42 246
13010.49 234
13011.57 222
13012.65 219
13013.73 233
13014.80 257
13015.88 212
13016.96 220
13018.04 217
13019.12 225
13020.19 228
13021.27 243
13022.35 219
13023.43 230
13024.51 214
13025.58 283
13026.66 286
13027.74 269
13028.82 247
13029.90 269
13030.98 253
13032.05 256
13033.13 240
13034.21 236
13035.29 201
13036.37 214
13037.45 250
13038.53 261
13039.61 265
13040.68 248
13041.76 284
13042.84 238
13043.92 270
13045.00 236
13046.08 221
13047.16 220
13048.24 210
13049.32 248
13050.40 214
13051.48 230
13052.55 237
13053.63 269
13054.71 307
13055.79 275
13056.87 215
13057.95 242
13059.03 230
13060.11 251
13061.19 228
13062.27 233
13063.35 247
13064.43 252
13065.51 233
13066.59 223
13067.67 227
13068.75 243
13069.83 248
13070.91 207
13071.99 212
13073.07 245
13074.15 264
13075.23 256
13076.31 271
13077.39 230
13078.47 241
13079.55 241
13080.63 270
13081.71 206
13082.79 211
13083.88 232
13084.96 239
13086.04 223
13087.12 211
13088.20 212
13089.28 210
13090.36 238
13091.44 211
13092.52 221
13093.60 248
13094.68 272
13095.77 212
13096.85 205
13097.93 229
13099.01 247
13100.09 193
13101.17 205
13102.25 211
13103.34 234
13104.42 248
13105.50 224
13106.58 202
13107.66 212
13108.74 236
13109.82 219
13110.91 172
13111.99 178
13113.07 223
13114.15 226
13115.23 217
13116.32 242
13117.40 203
13118.48 224
13119.56 218
13120.64 216
13121.73 252
13122.81 237
13123.89 208
13124.97 194
13126.06 212
13127.14 194
13128.22 212
13129.30 218
13130.39 197
13131.47 219
13132.55 241
13133.63 215
13134.72 239
13135.80 207
13136.88 232
13137.97 217
13139.05 209
13140.13 213
13141.21 243
13142.30 191
13143.38 230
13144.46 216
13145.55 192
13146.63 211
13147.71 228
13148.80 202
13149.88 237
13150.96 187
13152.05 211
13153.13 247
13154.21 233
13155.30 223
13156.38 206
13157.47 219
13158.55 258
13159.63 222
13160.72 199
13161.80 208
13162.88 205
13163.97 199
13165.05 201
13166.14 198
13167.22 218
13168.31 218
13169.39 189
13170.47 230
13171.56 213
13172.64 235
13173.73 212
13174.81 191
13175.90 190
13176.98 217
13178.06 211
13179.15 211
13180.23 198
13181.32 166
13182.40 175
13183.49 209
13184.57 230
13185.66 239
13186.74 231
13187.83 213
13188.91 229
13190.00 222
13191.08 226
13192.17 229
13193.25 185
13194.34 174
13195.42 189
13196.51 238
13197.59 187
13198.68 202
13199.77 199
13200.85 205
13201.94 179
13203.02 217
13204.11 213
13205.19 209
13206.28 227
13207.36 216
13208.45 205
13209.54 234
13210.62 219
13211.71 227
13212.79 205
13213.88 211
13214.97 235
13216.05 211
13217.14 182
13218.22 199
13219.31 211
13220.40 215
13221.48 229
13222.57 206
13223.66 223
13224.74 202
13225.83 202
13226.92 187
13228.00 193
13229.09 180
13230.18 197
13231.26 236
13232.35 205
13233.44 195
13234.52 208
13235.61 216
13236.70 239
13237.78 205
13238.87 200
13239.96 245
13241.05 255
13242.13 194
13243.22 228
13244.31 215
13245.39 200
13246.48 214
13247.57 204
13248.66 196
13249.74 202
13250.83 258
13251.92 255
13253.01 201
13254.10 240
13255.18 225
13256.27 189
13257.36 234
13258.45 210
13259.53 233
13260.62 269
13261.71 212
13262.80 206
13263.89 204
13264.97 225
13266.06 228
13267.15 225
13268.24 230
13269.33 253
13270.42 231
13271.50 245
13272.59 236
13273.68 236
13274.77 218
13275.86 215
13276.95 187
13278.04 212
13279.12 227
13280.21 225
13281.30 210
13282.39 222
13283.48 228
13284.57 227
13285.66 195
13286.75 241
13287.84 228
13288.93 212
13290.01 240
13291.10 222
13292.19 248
13293.28 238
13294.37 227
13295.46 228
13296.55 242
13297.64 246
13298.73 248
13299.82 254
13300.91 258
13302.00 262
13303.09 223
13304.18 244
13305.27 225
13306.36 236
13307.45 245
13308.54 258
13309.63 258
13310.72 270
13311.81 239
13312.90 233
13313.99 264
13315.08 245
13316.17 270
13317.26 259
13318.35 263
13319.44 243
13320.53 226
13321.62 228
13322.71 240
13323.80 242
13324.89 278
13325.98 242
13327.07 247
13328.16 239
13329.25 245
13330.35 256
13331.44 251
13332.53 253
13333.62 247
13334.71 239
13335.80 247
13336.89 277
13337.98 234
13339.07 259
13340.16 261
13341.26 293
13342.35 318
13343.44 295
13344.53 270
13345.62 270
13346.71 299
13347.80 296
13348.90 255
13349.99 258
13351.08 256
13352.17 276
13353.26 302
13354.36 315
13355.45 297
13356.54 292
13357.63 311
13358.72 371
13359.81 294
13360.91 296
13362.00 292
13363.09 297
13364.18 305
13365.28 279
13366.37 338
13367.46 291
13368.55 335
13369.65 346
13370.74 316
13371.83 266
13372.92 272
13374.02 293
13375.11 293
13376.20 298
13377.29 306
13378.39 274
13379.48 258
13380.57 266
13381.67 257
13382.76 258
13383.85 291
13384.94 268
13386.04 245
13387.13 237
13388.22 237
13389.32 287
13390.41 246
13391.50 256
13392.60 246
13393.69 291
13394.78 241
13395.88 255
13396.97 236
13398.06 224
13399.16 252
13400.25 267
13401.35 292
13402.44 213
13403.53 231
13404.63 228
13405.72 242
13406.82 238
13407.91 258
13409.00 274
13410.10 246
13411.19 265
13412.29 217
13413.38 225
13414.47 254
13415.57 264
13416.66 231
13417.76 268
13418.85 274
13419.95 264
13421.04 267
13422.14 262
13423.23 277
13424.33 254
13425.42 276
13426.51 264
13427.61 255
13428.70 218
13429.80 232
13430.89 278
13431.99 274
13433.08 235
13434.18 203
13435.27 238
13436.37 251
13437.46 257
13438.56 267
13439.66 235
13440.75 250
13441.85 246
13442.94 267
13444.04 280
13445.13 219
13446.23 256
13447.32 263
13448.42 269
13449.52 276
13450.61 257
13451.71 301
13452.80 270
13453.90 248
13454.99 242
13456.09 269
13457.19 281
13458.28 270
13459.38 274
13460.48 273
13461.57 268
13462.67 254
13463.76 293
13464.86 275
13465.96 260
13467.05 291
13468.15 281
13469.25 261
13470.34 275
13471.44 322
13472.54 306
13473.63 274
13474.73 284
13475.83 258
13476.92 332
13478.02 320
13479.12 298
13480.21 282
13481.31 295
13482.41 317
13483.50 284
13484.60 261
13485.70 292
13486.80 290
13487.89 293
13488.99 301
13490.09 282
13491.19 284
13492.28 322
13493.38 321
13494.48 323
13495.58 341
13496.67 325
13497.77 300
13498.87 336
13499.97 306
13501.06 327
13502.16 346
13503.26 351
13504.36 341
13505.46 309
13506.55 310
13507.65 327
13508.75 299
13509.85 312
13510.95 297
13512.05 279
13513.14 295
13514.24 277
13515.34 277
13516.44 305
13517.54 317
13518.64 251
13519.73 247
13520.83 301
13521.93 290
13523.03 288
13524.13 292
13525.23 279
13526.33 298
13527.43 273
13528.53 267
13529.62 290
13530.72 271
13531.82 276
13532.92 277
13534.02 282
13535.12 249
13536.22 247
13537.32 289
13538.42 273
13539.52 265
13540.62 267
13541.72 271
13542.82 260
13543.92 255
13545.01 250
13546.11 247
13547.21 242
13548.31 255
13549.41 254
13550.51 252
13551.61 258
13552.71 249
13553.81 236
13554.91 251
13556.01 246
13557.11 253
13558.21 266
13559.31 235
13560.41 221
13561.51 224
13562.61 253
13563.72 241
13564.82 244
13565.92 238
13567.02 230
13568.12 221
13569.22 226
13570.32 232
13571.42 280
13572.52 216
13573.62 240
13574.72 244
13575.82 224
13576.92 265
13578.02 298
13579.13 276
13580.23 212
13581.33 247
13582.43 248
13583.53 240
13584.63 281
13585.73 272
13586.83 261
13587.94 270
13589.04 235
13590.14 267
13591.24 237
13592.34 242
13593.44 273
13594.54 285
13595.65 263
13596.75 318
13597.85 278
13598.95 262
13600.05 269
13601.16 259
13602.26 294
13603.36 253
13604.46 238
13605.56 231
13606.67 253
13607.77 282
13608.87 256
13609.97 252
13611.07 268
13612.18 293
13613.28 267
13614.38 243
13615.48 275
13616.59 268
13617.69 291
13618.79 255
13619.89 280
13621.00 282
13622.10 297
13623.20 276
13624.31 248
13625.41 257
13626.51 270
13627.61 267
13628.72 259
13629.82 255
13630.92 254
13632.03 243
13633.13 261
13634.23 299
13635.34 273
13636.44 247
13637.54 281
13638.65 240
13639.75 290
13640.85 250
13641.96 263
13643.06 269
13644.16 236
13645.27 261
13646.37 248
13647.48 281
13648.58 255
13649.68 269
13650.79 289
13651.89 284
13653.00 278
13654.10 255
13655.20 233
13656.31 264
13657.41 240
13658.52 268
13659.62 287
13660.72 287
13661.83 249
13662.93 230
13664.04 250
13665.14 234
13666.25 221
13667.35 251
13668.46 252
13669.56 225
13670.67 257
13671.77 295
13672.88 267
13673.98 231
13675.09 272
13676.19 258
13677.30 266
13678.40 223
13679.51 236
13680.61 246
13681.72 296
13682.82 253
13683.93 251
13685.03 242
13686.14 239
13687.24 285
13688.35 256
13689.45 277
13690.56 283
13691.66 283
13692.77 290
13693.88 311
13694.98 265
13696.09 267
13697.19 281
13698.30 277
13699.40 279
13700.51 282
13701.62 276
13702.72 251
13703.83 262
13704.93 250
13706.04 255
13707.15 281
13708.25 280
13709.36 287
13710.47 281
13711.57 285
13712.68 277
13713.79 272
13714.89 296
13716.00 296
13717.11 288
13718.21 281
13719.32 262
13720.43 335
13721.53 324
13722.64 306
13723.75 312
13724.85 323
13725.96 319
13727.07 329
13728.17 324
13729.28 310
13730.39 305
13731.50 311
13732.60 294
13733.71 324
13734.82 345
13735.92 308
13737.03 335
13738.14 314
13739.25 285
13740.35 275
13741.46 325
13742.57 335
13743.68 333
13744.79 315
13745.89 340
13747.00 390
13748.11 379
13749.22 364
13750.32 350
13751.43 386
13752.54 384
13753.65 358
13754.76 329
13755.87 378
13756.97 371
13758.08 408
13759.19 424
13760.30 423
13761.41 403
13762.52 435
13763.62 459
13764.73 472
13765.84 446
13766.95 489
13768.06 502
13769.17 528
13770.28 545
13771.38 561
13772.49 517
13773.60 579
13774.71 599
13775.82 619
13776.93 539
13778.04 503
13779.15 506
13780.26 474
13781.37 426
13782.48 415
13783.58 396
13784.69 392
13785.80 369
13786.91 375
13788.02 345
13789.13 370
13790.24 351
13791.35 381
13792.46 400
13793.57 389
13794.68 356
13795.79 349
13796.90 374
13798.01 338
13799.12 388
13800.23 392
13801.34 392
13802.45 357
13803.56 366
13804.67 377
13805.78 370
13806.89 358
13808.00 357
13809.11 364
13810.22 354
13811.33 347
13812.44 374
13813.55 383
13814.66 350
13815.77 332
13816.88 405
13818.00 362
13819.11 325
13820.22 331
13821.33 314
13822.44 352
13823.55 333
13824.66 330
13825.77 328
13826.88 326
13827.99 332
13829.10 336
13830.22 342
13831.33 340
13832.44 347
13833.55 354
13834.66 321
13835.77 353
13836.88 370
13838.00 377
13839.11 405
13840.22 337
13841.33 359
13842.44 334
13843.55 354
13844.67 337
13845.78 354
13846.89 340
13848.00 341
13849.11 359
13850.23 363
13851.34 403
13852.45 393
13853.56 382
13854.67 359
13855.79 401
13856.90 365
13858.01 395
13859.12 375
13860.24 389
13861.35 401
13862.46 393
13863.57 387
13864.69 421
13865.80 427
13866.91 426
13868.02 438
13869.14 436
13870.25 444
13871.36 412
13872.47 383
13873.59 412
13874.70 383
13875.81 403
13876.93 386
13878.04 384
13879.15 339
13880.27 350
13881.38 390
13882.49 418
13883.61 439
13884.72 409
13885.83 383
13886.95 393
13888.06 401
13889.17 382
13890.29 436
13891.40 448
13892.51 451
13893.63 448
13894.74 462
13895.86 444
13896.97 379
13898.08 441
13899.20 408
13900.31 437
13901.43 404
13902.54 399
13903.65 406
13904.77 430
13905.88 384
13907.00 373
13908.11 358
13909.23 337
13910.34 343
13911.45 408
13912.57 359
13913.68 368
13914.80 379
13915.91 377
13917.03 347
13918.14 383
13919.26 317
13920.37 340
13921.49 334
13922.60 323
13923.72 355
13924.83 338
13925.95 380
13927.06 350
13928.18 351
13929.29 358
13930.41 367
13931.52 343
13932.64 322
13933.75 336
13934.87 301
13935.98 334
13937.10 383
13938.21 365
13939.33 327
13940.45 348
13941.56 336
13942.68 328
13943.79 313
13944.91 346
13946.03 344
13947.14 299
13948.26 318
13949.37 303
13950.49 308
13951.60 294
13952.72 294
13953.84 289
13954.95 329
13956.07 326
13957.19 311
13958.30 295
13959.42 332
13960.54 330
13961.65 305
13962.77 311
13963.88 309
13965.00 313
13966.12 317
13967.23 313
13968.35 342
13969.47 307
13970.59 327
13971.70 330
13972.82 309
13973.94 325
13975.05 306
13976.17 275
13977.29 288
13978.40 326
13979.52 307
13980.64 311
13981.76 354
13982.87 326
13983.99 302
13985.11 353
13986.23 327
13987.34 352
13988.46 328
13989.58 310
13990.70 319
13991.81 314
13992.93 362
13994.05 318
13995.17 313
13996.29 317
13997.40 355
13998.52 345
13999.64 325
14000.76 333
14001.88 315
14002.99 350
14004.11 337
14005.23 344
14006.35 354
14007.47 344
14008.58 350
14009.70 353
14010.82 333
14011.94 318
14013.06 361
14014.18 378
14015.30 340
14016.41 334
14017.53 341
14018.65 366
14019.77 365
14020.89 321
14022.01 347
14023.13 384
14024.25 373
14025.37 399
14026.48 339
14027.60 328
14028.72 328
14029.84 344
14030.96 329
14032.08 290
14033.20 325
14034.32 325
14035.44 317
14036.56 340
14037.68 339
14038.80 331
14039.92 335
14041.04 327
14042.16 303
14043.28 312
14044.40 332
14045.52 329
14046.64 329
14047.76 273
14048.88 290
14050.00 342
14051.12 365
14052.24 346
14053.36 354
14054.48 309
14055.60 351
14056.72 355
14057.84 325
14058.96 346
14060.08 323
14061.20 371
14062.32 389
14063.44 361
14064.56 323
14065.68 310
14066.80 359
14067.92 352
14069.04 335
14070.16 304
14071.28 325
14072.41 345
14073.53 374
14074.65 335
14075.77 359
14076.89 367
14078.01 372
14079.13 370
14080.25 331
14081.37 344
14082.50 342
14083.62 393
14084.74 365
14085.86 357
14086.98 348
14088.10 396
14089.23 407
14090.35 398
14091.47 398
14092.59 376
14093.71 436
14094.83 423
14095.96 447
14097.08 456
14098.20 450
14099.32 461
14100.44 445
14101.57 367
14102.69 427
14103.81 440
14104.93 433
14106.05 388
14107.18 374
14108.30 369
14109.42 323
14110.54 335
14111.67 355
14112.79 384
14113.91 327
14115.03 300
14116.16 366
14117.28 325
14118.40 354
14119.53 321
14120.65 335
14121.77 339
14122.89 291
14124.02 304
14125.14 340
14126.26 357
14127.39 335
14128.51 301
14129.63 329
14130.76 313
14131.88 322
14133.00 297
14134.13 306
14135.25 303
14136.37 326
14137.50 288
14138.62 297
14139.74 309
14140.87 321
14141.99 290
14143.11 306
14144.24 295
14145.36 280
14146.49 292
14147.61 316
14148.73 268
14149.86 296
14150.98 331
14152.11 294
14153.23 310
14154.35 278
14155.48 289
14156.60 292
14157.73 293
14158.85 287
14159.98 318
14161.10 314
14162.23 288
14163.35 286
14164.47 277
14165.60 274
14166.72 325
14167.85 309
14168.97 266
14170.10 260
14171.22 279
14172.35 279
14173.47 271
14174.60 262
14175.72 269
14176.85 252
14177.97 248
14179.10 271
14180.22 289
14181.35 311
14182.47 265
14183.60 260
14184.72 274
14185.85 240
14186.98 263
14188.10 266
14189.23 263
14190.35 243
14191.48 245
14192.60 240
14193.73 269
14194.86 272
14195.98 242
14197.11 238
14198.23 232
14199.36 259
14200.49 242
14201.61 244
14202.74 239
14203.86 260
14204.99 260
14206.12 279
14207.24 228
14208.37 230
14209.50 229
14210.62 253
14211.75 241
14212.87 253
14214.00 210
14215.13 227
14216.25 231
14217.38 225
14218.51 242
14219.63 221
14220.76 246
14221.89 253
14223.02 239
14224.14 257
14225.27 238
14226.40 279
14227.52 260
14228.65 276
14229.78 297
14230.91 255
14232.03 236
14233.16 236
14234.29 237
14235.41 258
14236.54 271
14237.67 254
14238.80 231
14239.92 243
14241.05 240
14242.18 213
14243.31 215
14244.44 217
14245.56 208
14246.69 234
14247.82 230
14248.95 220
14250.08 197
14251.20 226
14252.33 215
14253.46 220
14254.59 234
14255.72 237
14256.84 224
14257.97 228
14259.10 209
14260.23 196
14261.36 231
14262.49 199
14263.62 230
14264.74 237
14265.87 221
14267.00 243
14268.13 227
14269.26 213
14270.39 202
14271.52 194
14272.65 232
14273.77 194
14274.90 200
14276.03 256
14277.16 248
14278.29 216
14279.42 208
14280.55 209
14281.68 189
14282.81 240
14283.94 187
14285.07 228
14286.20 236
14287.33 220
14288.45 210
14289.58 219
14290.71 198
14291.84 194
14292.97 211
14294.10 222
14295.23 229
14296.36 195
14297.49 180
14298.62 223
14299.75 201
14300.88 198
14302.01 188
14303.14 214
14304.27 197
14305.40 207
14306.53 182
14307.66 180
14308.79 215
14309.92 190
14311.05 189
14312.19 203
14313.32 203
14314.45 201
14315.58 177
14316.71 173
14317.84 168
14318.97 200
14320.10 165
14321.23 158
14322.36 173
14323.49 195
14324.62 203
14325.75 197
14326.89 187
14328.02 199
14329.15 208
14330.28 195
14331.41 200
14332.54 195
14333.67 199
14334.80 200
14335.94 190
14337.07 175
14338.20 187
14339.33 198
14340.46 189
14341.59 207
14342.73 210
14343.86 237
14344.99 204
14346.12 192
14347.25 180
14348.38 179
14349.52 207
14350.65 183
14351.78 184
14352.91 174
14354.04 159
14355.18 209
14356.31 195
14357.44 184
14358.57 190
14359.71 200
14360.84 194
14361.97 191
14363.10 198
14364.24 192
14365.37 177
14366.50 203
14367.63 196
14368.77 153
14369.90 191
14371.03 224
14372.16 222
14373.30 221
14374.43 214
14375.56 196
14376.70 166
14377.83 172
14378.96 166
14380.10 169
14381.23 204
14382.36 222
14383.50 198
14384.63 181
14385.76 188
14386.90 189
14388.03 203
14389.16 188
14390.30 174
14391.43 190
14392.56 200
14393.70 202
14394.83 163
14395.97 190
14397.10 197
14398.23 204
14399.37 180
14400.50 187
14401.63 176
14402.77 190
14403.90 198
14405.04 199
14406.17 225
14407.31 203
14408.44 184
14409.57 188
14410.71 212
14411.84 188
14412.98 178
14414.11 219
14415.25 236
14416.38 214
14417.52 185
14418.65 180
14419.79 205
14420.92 208
14422.05 202
14423.19 203
14424.32 188
14425.46 161
14426.59 184
14427.73 210
14428.86 199
14430.00 231
14431.14 235
14432.27 220
14433.41 209
14434.54 237
14435.68 219
14436.81 207
14437.95 192
14439.08 214
14440.22 191
14441.35 177
14442.49 197
14443.63 194
14444.76 191
14445.90 230
14447.03 193
14448.17 173
14449.30 206
14450.44 201
14451.58 202
14452.71 216
14453.85 198
14454.98 189
14456.12 203
14457.26 204
14458.39 198
14459.53 179
14460.67 204
14461.80 201
14462.94 210
14464.08 211
14465.21 230
14466.35 240
14467.48 228
14468.62 196
14469.76 196
14470.90 196
14472.03 194
14473.17 195
14474.31 203
14475.44 214
14476.58 214
14477.72 182
14478.85 221
14479.99 227
14481.13 173
14482.27 213
14483.40 213
14484.54 189
14485.68 185
14486.81 225
14487.95 192
14489.09 178
14490.23 196
14491.36 180
14492.50 181
14493.64 193
14494.78 201
14495.92 214
14497.05 199
14498.19 195
14499.33 180
14500.47 179
14501.60 167
14502.74 221
14503.88 198
14505.02 173
14506.16 174
14507.30 184
14508.43 194
14509.57 207
14510.71 192
14511.85 163
14512.99 197
14514.13 226
14515.26 185
14516.40 180
14517.54 205
14518.68 203
14519.82 233
14520.96 191
14522.10 222
14523.23 182
14524.37 194
14525.51 172
14526.65 134
14527.79 167
14528.93 176
14530.07 193
14531.21 176
14532.35 180
14533.49 182
14534.63 169
14535.76 187
14536.90 172
14538.04 153
14539.18 199
14540.32 200
14541.46 203
14542.60 171
14543.74 189
14544.88 171
14546.02 179
14547.16 170
14548.30 206
14549.44 187
14550.58 187
14551.72 204
14552.86 187
14554.00 182
14555.14 197
14556.28 186
14557.42 178
14558.56 197
14559.70 187
14560.84 185
14561.98 180
14563.12 203
14564.26 192
14565.40 238
14566.54 216
14567.68 191
14568.82 175
14569.96 181
14571.11 257
14572.25 201
14573.39 179
14574.53 185
14575.67 202
14576.81 221
14577.95 206
14579.09 180
14580.23 218
14581.37 193
14582.52 175
14583.66 213
14584.80 220
14585.94 207
14587.08 202
14588.22 200
14589.36 204
14590.50 176
14591.65 211
14592.79 206
14593.93 223
14595.07 208
14596.21 248
14597.35 233
14598.50 250
14599.64 219
14600.78 237
14601.92 221
14603.06 211
14604.21 220
14605.35 210
14606.49 214
14607.63 226
14608.77 220
14609.92 230
14611.06 253
14612.20 266
14613.34 245
14614.49 241
14615.63 211
14616.77 218
14617.91 223
14619.06 247
14620.20 239
14621.34 247
14622.48 242
14623.63 250
14624.77 232
14625.91 249
14627.06 257
14628.20 239
14629.34 285
14630.48 294
14631.63 285
14632.77 264
14633.91 274
14635.06 315
14636.20 295
14637.34 293
14638.49 296
14639.63 316
14640.77 301
14641.92 259
14643.06 248
14644.20 243
14645.35 221
14646.49 254
14647.64 251
14648.78 254
14649.92 230
14651.07 193
14652.21 250
14653.35 249
14654.50 248
14655.64 202
14656.79 220
14657.93 234
14659.07 219
14660.22 198
14661.36 226
14662.51 228
14663.65 234
14664.80 211
14665.94 211
14667.09 200
14668.23 197
14669.37 188
14670.52 184
14671.66 218
14672.81 234
14673.95 213
14675.10 198
14676.24 196
14677.39 189
14678.53 178
14679.68 197
14680.82 177
14681.97 159
14683.11 176
14684.26 187
14685.40 191
14686.55 175
14687.69 207
14688.84 188
14689.98 183
14691.13 192
14692.27 172
14693.42 184
14694.57 196
14695.71 179
14696.86 176
14698.00 201
14699.15 193
14700.29 172
14701.44 177
14702.59 206
14703.73 194
14704.88 168
14706.02 171
14707.17 196
14708.32 192
14709.46 168
14710.61 161
14711.75 183
14712.90 213
14714.05 230
14715.19 189
14716.34 188
14717.49 182
14718.63 178
14719.78 171
14720.93 205
14722.07 154
14723.22 161
14724.37 180
14725.51 200
14726.66 193
14727.81 164
14728.95 155
14730.10 180
14731.25 183
14732.39 165
14733.54 175
14734.69 197
14735.84 197
14736.98 210
14738.13 220
14739.28 178
14740.42 183
14741.57 208
14742.72 169
14743.87 185
14745.01 181
14746.16 202
14747.31 190
14748.46 185
14749.61 166
14750.75 203
14751.90 193
14753.05 161
14754.20 154
14755.34 179
14756.49 159
14757.64 176
14758.79 183
14759.94 165
14761.08 200
14762.23 210
14763.38 185
14764.53 169
14765.68 170
14766.83 192
14767.97 216
14769.12 189
14770.27 209
14771.42 201
14772.57 231
14773.72 182
14774.87 230
14776.01 227
14777.16 215
14778.31 211
14779.46 206
14780.61 165
14781.76 226
14782.91 216
14784.06 228
14785.21 264
14786.36 212
14787.50 206
14788.65 228
14789.80 242
14790.95 256
14792.10 246
14793.25 240
14794.40 243
14795.55 200
14796.70 214
14797.85 217
14799.00 248
14800.15 222
14801.30 216
14802.45 218
14803.60 215
14804.75 206
14805.90 215
14807.05 196
14808.20 225
14809.35 217
14810.50 194
14811.65 172
14812.80 208
14813.95 189
14815.10 190
14816.25 194
14817.40 227
14818.55 194
14819.70 180
14820.85 190
14822.00 169
14823.15 196
14824.30 218
14825.45 184
14826.60 214
14827.75 200
14828.91 200
14830.06 178
14831.21 186
14832.36 155
14833.51 171
14834.66 172
14835.81 173
14836.96 175
14838.11 166
14839.26 146
14840.42 178
14841.57 164
14842.72 137
14843.87 150
14845.02 181
14846.17 161
14847.32 148
14848.48 119
14849.63 139
14850.78 151
14851.93 188
14853.08 154
14854.23 177
14855.39 149
14856.54 142
14857.69 155
14858.84 155
14859.99 179
14861.15 152
14862.30 154
14863.45 160
14864.60 158
14865.75 144
14866.91 174
14868.06 175
14869.21 170
14870.36 151
14871.52 144
14872.67 157
14873.82 157
14874.97 154
14876.13 175
14877.28 150
14878.43 158
14879.59 136
14880.74 159
14881.89 153
14883.04 165
14884.20 161
14885.35 140
14886.50 183
14887.66 155
14888.81 170
14889.96 146
14891.12 171
14892.27 156
14893.42 152
14894.58 149
14895.73 173
14896.88 152
14898.04 142
14899.19 166
14900.34 166
14901.50 172
14902.65 157
14903.80 142
14904.96 151
14906.11 154
14907.27 161
14908.42 142
14909.57 158
14910.73 166
14911.88 174
14913.04 146
14914.19 174
14915.34 157
14916.50 168
14917.65 154
14918.81 155
14919.96 167
14921.11 172
14922.27 152
14923.42 155
14924.58 183
14925.73 149
14926.89 160
14928.04 170
14929.20 168
14930.35 167
14931.51 170
14932.66 162
14933.82 193
14934.97 175
14936.13 152
14937.28 157
14938.44 193
14939.59 144
14940.75 164
14941.90 134
14943.06 163
14944.21 202
14945.37 181
14946.52 185
14947.68 166
14948.83 147
14949.99 152
14951.14 154
14952.30 147
14953.46 161
14954.61 189
14955.77 140
14956.92 139
14958.08 142
14959.24 180
14960.39 172
14961.55 161
14962.70 149
14963.86 142
14965.02 170
14966.17 164
14967.33 130
14968.48 141
14969.64 146
14970.80 167
14971.95 116
14973.11 141
14974.27 103
14975.42 138
14976.58 156
14977.74 143
14978.89 143
14980.05 126
14981.21 159
14982.36 149
14983.52 137
14984.68 122
14985.83 134
14986.99 166
14988.15 130
14989.30 113
14990.46 138
14991.62 124
14992.77 144
14993.93 153
14995.09 149
14996.25 137
14997.40 173
14998.56 164
14999.72 130
15000.88 140
15002.03 143
15003.19 151
15004.35 142
15005.51 139
15006.66 114
15007.82 139
15008.98 144
15010.14 137
15011.30 139
15012.45 120
15013.61 117
15014.77 132
15015.93 128
15017.09 100
15018.24 116
15019.40 124
15020.56 132
15021.72 141
15022.88 154
15024.04 124
15025.19 153
15026.35 120
15027.51 132
15028.67 146
15029.83 120
15030.99 124
15032.15 116
15033.30 120
15034.46 110
15035.62 141
15036.78 121
15037.94 123
15039.10 110
15040.26 140
15041.42 148
15042.58 133
15043.73 128
15044.89 117
15046.05 114
15047.21 129
15048.37 128
15049.53 134
15050.69 120
15051.85 120
15053.01 124
15054.17 117
15055.33 143
15056.49 128
15057.65 132
15058.81 109
15059.97 112
15061.13 112
15062.29 122
15063.45 116
15064.61 139
15065.77 137
15066.93 152
15068.09 129
15069.25 114
15070.41 136
15071.57 123
15072.73 122
15073.89 115
15075.05 128
15076.21 129
15077.37 121
15078.53 109
15079.69 151
15080.85 136
15082.01 125
15083.17 113
15084.33 123
15085.49 122
15086.65 158
15087.82 131
15088.98 132
15090.14 128
15091.30 131
15092.46 132
15093.62 115
15094.78 114
15095.94 115
15097.10 142
15098.27 114
15099.43 124
15100.59 95
15101.75 132
15102.91 131
15104.07 125
15105.23 113
15106.40 121
15107.56 120
15108.72 130
15109.88 133
15111.04 100
15112.20 130
15113.37 146
15114.53 137
15115.69 109
15116.85 129
15118.01 123
15119.18 148
15120.34 126
15121.50 93
15122.66 137
15123.82 140
15124.99 123
15126.15 112
15127.31 133
15128.47 118
15129.64 123
15130.80 127
15131.96 134
15133.12 132
15134.29 119
15135.45 115
15136.61 114
15137.77 123
15138.94 118
15140.10 130
15141.26 167
15142.43 136
15143.59 107
15144.75 149
15145.92 113
15147.08 137
15148.24 114
15149.41 109
15150.57 106
15151.73 123
15152.90 125
15154.06 133
15155.22 107
15156.39 126
15157.55 109
15158.71 145
15159.88 126
15161.04 120
15162.20 156
15163.37 139
15164.53 132
15165.70 134
15166.86 113
15168.02 130
15169.19 124
15170.35 128
15171.52 128
15172.68 102
15173.84 138
15175.01 137
15176.17 128
15177.34 127
15178.50 127
15179.66 144
15180.83 145
15181.99 139
15183.16 133
15184.32 123
15185.49 126
15186.65 146
15187.82 139
15188.98 132
15190.15 137
15191.31 148
15192.48 131
15193.64 135
15194.81 147
15195.97 154
15197.14 136
15198.30 143
15199.47 141
15200.63 142
15201.80 132
15202.96 155
15204.13 166
15205.29 156
15206.46 163
15207.62 140
15208.79 135
15209.96 159
15211.12 143
15212.29 145
15213.45 170
15214.62 143
15215.78 151
15216.95 167
15218.12 165
15219.28 153
15220.45 166
15221.61 183
15222.78 178
15223.95 167
15225.11 140
15226.28 171
15227.44 172
15228.61 170
15229.78 158
15230.94 170
15232.11 162
15233.28 184
15234.44 170
15235.61 145
15236.78 188
15237.94 168
15239.11 187
15240.28 153
15241.44 172
15242.61 161
15243.78 135
15244.94 141
15246.11 139
15247.28 165
15248.44 157
15249.61 166
15250.78 155
15251.95 170
15253.11 164
15254.28 160
15255.45 160
15256.61 148
15257.78 165
15258.95 143
15260.12 119
15261.28 148
15262.45 137
15263.62 159
15264.79 163
15265.95 146
15267.12 139
15268.29 142
15269.46 119
15270.63 147
15271.79 139
15272.96 147
15274.13 152
15275.30 149
15276.47 141
15277.63 117
15278.80 126
15279.97 133
15281.14 140
15282.31 147
15283.48 142
15284.64 139
15285.81 113
15286.98 125
15288.15 126
15289.32 145
15290.49 132
15291.66 135
15292.82 112
15293.99 140
15295.16 126
15296.33 120
15297.50 151
15298.67 141
15299.84 137
15301.01 132
15302.18 135
15303.35 155
15304.51 138
15305.68 137
15306.85 124
15308.02 131
15309.19 149
15310.36 137
15311.53 134
15312.70 119
15313.87 147
15315.04 135
15316.21 132
15317.38 146
15318.55 126
15319.72 135
15320.89 110
15322.06 137
15323.23 151
15324.40 149
15325.57 138
15326.74 155
15327.91 144
15329.08 170
15330.25 139
15331.42 131
15332.59 131
15333.76 175
15334.93 151
15336.10 148
15337.27 141
15338.44 149
15339.61 135
15340.78 153
15341.95 149
15343.12 116
15344.29 141
15345.47 110
15346.64 138
15347.81 127
15348.98 132
15350.15 158
15351.32 151
15352.49 171
15353.66 131
15354.83 126
15356.00 169
15357.18 146
15358.35 159
15359.52 144
15360.69 143
15361.86 132
15363.03 122
15364.20 160
15365.38 153
15366.55 147
15367.72 130
15368.89 155
15370.06 124
15371.23 165
15372.41 164
15373.58 153
15374.75 157
15375.92 161
15377.09 161
15378.26 150
15379.44 154
15380.61 160
15381.78 145
15382.95 132
15384.13 139
15385.30 168
15386.47 169
15387.64 157
15388.82 148
15389.99 121
15391.16 145
15392.33 165
15393.51 174
15394.68 184
15395.85 174
15397.02 157
15398.20 167
15399.37 165
15400.54 148
15401.71 159
15402.89 130
15404.06 130
15405.23 138
15406.41 140
15407.58 146
15408.75 135
15409.93 136
15411.10 136
15412.27 148
15413.45 152
15414.62 140
15415.79 123
15416.97 144
15418.14 129
15419.31 120
15420.49 130
15421.66 124
15422.84 161
15424.01 152
15425.18 133
15426.36 152
15427.53 120
15428.70 165
15429.88 136
15431.05 129
15432.23 133
15433.40 134
15434.57 135
15435.75 108
15436.92 116
15438.10 101
15439.27 122
15440.45 131
15441.62 110
15442.80 113
15443.97 130
15445.14 135
15446.32 147
15447.49 144
15448.67 127
15449.84 122
15451.02 116
15452.19 134
15453.37 130
15454.54 125
15455.72 123
15456.89 156
15458.07 134
15459.24 104
15460.42 112
15461.59 101
15462.77 132
15463.94 131
15465.12 122
15466.29 105
15467.47 106
15468.65 131
15469.82 130
15471.00 126
15472.17 142
15473.35 134
15474.52 121
15475.70 130
15476.88 137
15478.05 115
15479.23 118
15480.40 120
15481.58 151
15482.76 139
15483.93 137
15485.11 146
15486.28 122
15487.46 116
15488.64 119
15489.81 126
15490.99 127
15492.16 126
15493.34 120
15494.52 123
15495.69 136
15496.87 125
15498.05 140
15499.22 137
15500.40 112
15501.58 135
15502.75 142
15503.93 150
15505.11 149
15506.28 127
15507.46 135
15508.64 169
15509.82 125
15510.99 121
15512.17 138
15513.35 159
15514.52 153
15515.70 135
15516.88 119
15518.06 120
15519.23 169
15520.41 161
15521.59 131
15522.77 120
15523.94 121
15525.12 133
15526.30 142
15527.48 116
15528.65 132
15529.83 145
15531.01 144
15532.19 136
15533.37 135
15534.54 131
15535.72 115
15536.90 150
15538.08 133
15539.26 132
15540.44 134
15541.61 173
15542.79 132
15543.97 145
15545.15 174
15546.33 148
15547.51 160
15548.68 155
15549.86 146
15551.04 149
15552.22 179
15553.40 122
15554.58 124
15555.76 142
15556.93 185
15558.11 179
15559.29 128
15560.47 146
15561.65 146
15562.83 153
15564.01 161
15565.19 140
15566.37 104
15567.55 133
15568.73 150
15569.91 137
15571.08 137
15572.26 128
15573.44 154
15574.62 185
15575.80 145
15576.98 153
15578.16 153
15579.34 145
15580.52 150
15581.70 151
15582.88 157
15584.06 129
15585.24 123
15586.42 168
15587.60 145
15588.78 126
15589.96 161
15591.14 140
15592.32 183
15593.50 150
15594.68 152
15595.86 154
15597.04 166
15598.22 161
15599.40 136
15600.58 143
15601.76 161
15602.95 158
15604.13 154
15605.31 175
15606.49 158
15607.67 168
15608.85 172
15610.03 198
15611.21 185
15612.39 193
15613.57 179
15614.75 187
15615.93 158
15617.12 149
15618.30 186
15619.48 179
15620.66 206
15621.84 202
15623.02 160
15624.20 162
15625.38 177
15626.57 174
15627.75 215
15628.93 171
15630.11 220
15631.29 221
15632.47 184
15633.66 219
15634.84 218
15636.02 198
15637.20 200
15638.38 208
15639.57 181
15640.75 212
15641.93 213
15643.11 210
15644.29 215
15645.48 224
15646.66 222
15647.84 192
15649.02 192
15650.21 180
15651.39 201
15652.57 228
15653.75 224
15654.94 210
15656.12 176
15657.30 221
15658.48 205
15659.67 241
15660.85 221
15662.03 207
15663.22 210
15664.40 239
15665.58 255
15666.76 209
15667.95 250
15669.13 213
15670.31 190
15671.50 202
15672.68 210
15673.86 209
15675.05 192
15676.23 234
15677.41 249
15678.60 212
15679.78 199
15680.96 199
15682.15 200
15683.33 220
15684.51 225
15685.70 216
15686.88 178
15688.07 201
15689.25 192
15690.43 212
15691.62 185
15692.80 198
15693.99 205
15695.17 232
15696.35 226
15697.54 232
15698.72 193
15699.91 171
15701.09 226
15702.28 212
15703.46 215
15704.64 221
15705.83 223
15707.01 205
15708.20 247
15709.38 243
15710.57 228
15711.75 281
15712.94 258
15714.12 213
15715.31 228
15716.49 285
15717.68 245
15718.86 242
15720.05 216
15721.23 228
15722.42 273
15723.60 261
15724.79 239
15725.97 237
15727.16 250
15728.34 280
15729.53 245
15730.71 236
15731.90 216
15733.08 252
15734.27 255
15735.46 248
15736.64 241
15737.83 222
15739.01 223
15740.20 277
15741.39 239
15742.57 268
15743.76 263
15744.94 255
15746.13 265
15747.31 262
15748.50 254
15749.69 264
15750.87 238
15752.06 231
15753.25 277
15754.43 269
15755.62 258
15756.81 264
15757.99 275
15759.18 256
15760.36 268
15761.55 231
15762.74 245
15763.92 258
15765.11 264
15766.30 276
15767.49 234
15768.67 218
15769.86 233
15771.05 222
15772.23 205
15773.42 247
15774.61 260
15775.79 201
15776.98 232
15778.17 223
15779.36 235
15780.54 239
15781.73 263
15782.92 243
15784.11 242
15785.29 249
15786.48 243
15787.67 234
15788.86 263
15790.04 272
15791.23 246
15792.42 230
15793.61 233
15794.79 236
15795.98 230
15797.17 194
15798.36 215
15799.55 227
15800.73 221
15801.92 218
15803.11 252
15804.30 216
15805.49 200
15806.68 179
15807.86 191
15809.05 196
15810.24 193
15811.43 253
15812.62 208
15813.81 204
15815.00 197
15816.18 205
15817.37 251
15818.56 214
15819.75 225
15820.94 226
15822.13 205
15823.32 202
15824.51 214
15825.70 191
15826.88 158
15828.07 196
15829.26 184
15830.45 191
15831.64 195
15832.83 179
15834.02 186
15835.21 178
15836.40 193
15837.59 199
15838.78 211
15839.97 223
15841.16 209
15842.35 167
15843.54 182
15844.73 194
15845.92 206
15847.11 200
15848.30 169
15849.49 167
15850.68 174
15851.87 184
15853.06 191
15854.25 158
15855.44 178
15856.63 176
15857.82 185
15859.01 170
15860.20 155
15861.39 180
15862.58 194
15863.77 166
15864.96 172
15866.15 195
15867.34 186
15868.53 175
15869.72 192
15870.91 195
15872.10 219
15873.29 173
15874.48 156
15875.68 194
15876.87 196
15878.06 212
15879.25 195
15880.44 198
15881.63 203
15882.82 225
15884.01 203
15885.20 178
15886.40 183
15887.59 198
15888.78 200
15889.97 202
15891.16 204
15892.35 216
15893.54 194
15894.74 207
15895.93 212
15897.12 202
15898.31 207
15899.50 222
15900.70 221
15901.89 189
15903.08 206
15904.27 217
15905.46 230
15906.66 200
15907.85 199
15909.04 210
15910.23 221
15911.42 215
15912.62 219
15913.81 216
15915.00 235
15916.19 243
15917.39 215
15918.58 236
15919.77 207
15920.96 194
15922.16 202
15923.35 221
15924.54 212
15925.73 260
15926.93 232
15928.12 208
15929.31 225
15930.51 226
15931.70 227
15932.89 195
15934.09 228
15935.28 248
15936.47 236
15937.67 202
15938.86 185
15940.05 203
15941.25 184
15942.44 195
15943.63 197
15944.83 199
15946.02 173
15947.21 166
15948.41 215
15949.60 211
15950.79 178
15951.99 167
15953.18 149
15954.38 155
15955.57 215
15956.76 155
15957.96 164
15959.15 196
15960.35 165
15961.54 185
15962.73 152
15963.93 152
15965.12 175
15966.32 155
15967.51 160
15968.71 138
15969.90 174
15971.09 182
15972.29 170
15973.48 170
15974.68 145
15975.87 151
15977.07 153
15978.26 159
15979.46 149
15980.65 128
15981.85 155
15983.04 161
15984.24 136
15985.43 151
15986.63 153
15987.82 132
15989.02 147
15990.21 144
15991.41 157
15992.60 146
15993.80 164
15994.99 159
15996.19 138
15997.39 142
15998.58 139
15999.78 142
16000.97 148
16002.17 154
16003.36 155
16004.56 122
16005.76 155
16006.95 139
16008.15 141
16009.34 173
16010.54 148
16011.73 121
16012.93 132
16014.13 164
16015.32 126
16016.52 150
16017.72 153
16018.91 158
16020.11 150
16021.30 148
16022.50 161
16023.70 152
16024.89 153
16026.09 145
16027.29 155
16028.48 144
16029.68 139
16030.88 138
16032.07 148
16033.27 146
16034.47 135
16035.67 114
16036.86 130
16038.06 118
16039.26 163
16040.45 116
16041.65 120
16042.85 137
16044.04 130
16045.24 114
16046.44 134
16047.64 134
16048.83 161
16050.03 148
16051.23 155
16052.43 131
16053.62 120
16054.82 125
16056.02 152
16057.22 135
16058.42 140
16059.61 116
16060.81 141
16062.01 157
16063.21 138
16064.41 157
16065.60 138
16066.80 105
16068.00 120
16069.20 116
16070.40 116
16071.59 111
16072.79 136
16073.99 144
16075.19 115
16076.39 122
16077.59 119
16078.78 105
16079.98 128
16081.18 112
16082.38 95
16083.58 134
16084.78 116
16085.98 121
16087.18 110
16088.37 127
16089.57 132
16090.77 122
16091.97 119
16093.17 135
16094.37 123
16095.57 135
16096.77 117
16097.97 112
16099.17 114
16100.37 122
16101.57 143
16102.77 119
16103.96 121
16105.16 146
16106.36 121
16107.56 102
16108.76 114
16109.96 125
16111.16 135
16112.36 124
16113.56 126
16114.76 120
16115.96 138
16117.16 115
16118.36 105
16119.56 112
16120.76 99
16121.96 112
16123.16 122
16124.36 121
16125.56 119
16126.76 107
16127.96 115
16129.16 136
16130.37 145
16131.57 123
16132.77 126
16133.97 130
16135.17 123
16136.37 119
16137.57 139
16138.77 118
16139.97 112
16141.17 128
16142.37 126
16143.57 119
16144.77 150
16145.98 111
16147.18 154
16148.38 129
16149.58 101
16150.78 97
16151.98 90
16153.18 105
16154.38 102
16155.59 105
16156.79 91
16157.99 116
16159.19 122
16160.39 141
16161.59 98
16162.80 119
16164.00 101
16165.20 112
16166.40 108
16167.60 122
16168.80 117
16170.01 116
16171.21 123
16172.41 133
16173.61 142
16174.81 114
16176.02 115
16177.22 121
16178.42 139
16179.62 118
16180.83 103
16182.03 132
16183.23 163
16184.43 127
16185.64 89
16186.84 118
16188.04 147
16189.24 114
16190.45 123
16191.65 120
16192.85 135
16194.06 128
16195.26 122
16196.46 102
16197.66 110
16198.87 111
16200.07 111
16201.27 131
16202.48 123
16203.68 125
16204.88 104
16206.09 120
16207.29 109
16208.49 104
16209.70 107
16210.90 96
16212.10 116
16213.31 107
16214.51 109
16215.71 113
16216.92 116
16218.12 117
16219.33 148
16220.53 126
16221.73 108
16222.94 94
16224.14 118
16225.35 150
16226.55 113
16227.75 115
16228.96 118
16230.16 133
16231.37 131
16232.57 131
16233.77 127
16234.98 134
16236.18 103
16237.39 118
16238.59 111
16239.80 123
16241.00 133
16242.21 128
16243.41 97
16244.62 135
16245.82 118
16247.03 119
16248.23 127
16249.44 103
16250.64 103
16251.85 116
16253.05 134
16254.26 159
16255.46 142
16256.67 128
16257.87 120
16259.08 120
16260.28 139
16261.49 127
16262.69 121
16263.90 128
16265.10 127
16266.31 125
16267.51 140
16268.72 140
16269.93 115
16271.13 139
16272.34 141
16273.54 140
16274.75 149
16275.96 128
16277.16 148
16278.37 151
16279.57 138
16280.78 125
16281.99 121
16283.19 140
16284.40 109
16285.60 115
16286.81 126
16288.02 101
16289.22 130
16290.43 116
16291.64 127
16292.84 128
16294.05 135
16295.26 158
16296.46 177
16297.67 137
16298.88 132
16300.08 141
16301.29 148
16302.50 127
16303.70 128
16304.91 136
16306.12 147
16307.32 135
16308.53 122
16309.74 190
16310.95 159
16312.15 147
16313.36 137
16314.57 169
16315.78 158
16316.98 147
16318.19 132
16319.40 163
16320.61 154
16321.81 156
16323.02 145
16324.23 129
16325.44 139
16326.64 138
16327.85 122
16329.06 106
16330.27 127
16331.48 126
16332.68 131
16333.89 126
16335.10 125
16336.31 128
16337.52 115
16338.72 108
16339.93 124
16341.14 124
16342.35 118
16343.56 140
16344.77 150
16345.98 131
16347.18 125
16348.39 131
16349.60 120
16350.81 142
16352.02 127
16353.23 106
16354.44 139
16355.65 113
16356.85 140
16358.06 100
16359.27 113
16360.48 112
16361.69 100
16362.90 99
16364.11 77
16365.32 114
16366.53 105
16367.74 118
16368.95 125
16370.16 113
16371.36 100
16372.57 120
16373.78 128
16374.99 123
16376.20 124
16377.41 131
16378.62 107
16379.83 133
16381.04 120
16382.25 144
16383.46 151
16384.67 121
16385.88 110
16387.09 79
16388.30 95
16389.51 96
16390.72 102
16391.93 96
16393.14 95
16394.35 111
16395.56 115
16396.77 111
16397.98 109
16399.19 116
16400.41 104
16401.62 111
16402.83 103
16404.04 105
16405.25 116
16406.46 97
16407.67 121
16408.88 122
16410.09 86
16411.30 86
16412.51 105
16413.72 106
16414.94 99
16416.15 120
16417.36 104
16418.57 124
16419.78 135
16420.99 118
16422.20 117
16423.41 102
16424.63 120
16425.84 110
16427.05 109
16428.26 91
16429.47 119
16430.68 130
16431.90 121
16433.11 100
16434.32 93
16435.53 85
16436.74 133
16437.95 107
16439.17 78
16440.38 100
16441.59 91
16442.80 105
16444.01 116
16445.23 93
16446.44 82
16447.65 81
16448.86 98
16450.08 95
16451.29 102
16452.50 99
16453.71 100
16454.93 103
16456.14 98
16457.35 102
16458.56 117
16459.78 122
16460.99 125
16462.20 122
16463.42 108
16464.63 96
16465.84 89
16467.05 111
16468.27 97
16469.48 94
16470.69 96
16471.91 89
16473.12 101
16474.33 105
16475.55 127
16476.76 122
16477.97 114
16479.19 106
16480.40 121
16481.61 98
16482.83 110
16484.04 95
16485.25 88
16486.47 91
16487.68 86
16488.90 103
16490.11 85
16491.32 95
16492.54 103
16493.75 75
16494.97 91
16496.18 98
16497.39 93
16498.61 105
16499.82 112
16501.04 95
16502.25 68
16503.47 108
16504.68 121
16505.89 84
16507.11 96
16508.32 96
16509.54 113
16510.75 102
16511.97 92
16513.18 105
16514.40 112
16515.61 97
16516.83 110
16518.04 110
16519.26 99
16520.47 79
16521.69 111
16522.90 100
16524.12 76
16525.33 106
16526.55 101
16527.76 82
16528.98 98
16530.19 96
16531.41 113
16532.62 91
16533.84 103
16535.05 94
16536.27 86
16537.49 88
16538.70 99
16539.92 109
16541.13 114
16542.35 95
16543.56 90
16544.78 97
16546.00 111
16547.21 118
16548.43 117
16549.64 125
16550.86 104
16552.08 107
16553.29 135
16554.51 90
16555.73 81
16556.94 84
16558.16 108
16559.37 106
16560.59 115
16561.81 106
16563.02 94
16564.24 90
16565.46 78
16566.67 116
16567.89 120
16569.11 88
16570.32 92
16571.54 105
16572.76 109
16573.98 110
16575.19 97
16576.41 104
16577.63 87
16578.84 94
16580.06 109
16581.28 112
16582.50 123
16583.71 113
16584.93 121
16586.15 86
16587.36 115
16588.58 91
16589.80 108
16591.02 97
16592.24 97
16593.45 106
16594.67 115
16595.89 128
16597.11 98
16598.32 87
16599.54 99
16600.76 81
16601.98 89
16603.20 81
16604.41 88
16605.63 85
16606.85 105
16608.07 110
16609.29 99
16610.51 91
16611.72 100
16612.94 103
16614.16 113
16615.38 76
16616.60 92
16617.82 93
16619.03 103
16620.25 90
16621.47 86
16622.69 98
16623.91 100
16625.13 82
16626.35 99
16627.57 94
16628.79 83
16630.00 86
16631.22 96
16632.44 89
16633.66 101
16634.88 124
16636.10 94
16637.32 104
16638.54 96
16639.76 112
16640.98 75
16642.20 88
16643.42 95
16644.64 111
16645.86 118
16647.08 93
16648.30 75
16649.51 82
16650.73 73
16651.95 83
16653.17 87
16654.39 88
16655.61 92
16656.83 82
16658.05 108
16659.27 95
16660.49 104
16661.71 92
16662.93 81
16664.16 104
16665.38 106
16666.60 89
16667.82 95
16669.04 86
16670.26 93
16671.48 86
16672.70 85
16673.92 84
16675.14 81
16676.36 98
16677.58 87
16678.80 81
16680.02 103
16681.24 119
16682.46 81
16683.69 75
16684.91 90
16686.13 95
16687.35 92
16688.57 95
16689.79 97
16691.01 75
16692.23 106
16693.46 94
16694.68 111
16695.90 100
16697.12 90
16698.34 111
16699.56 110
16700.78 100
16702.01 88
16703.23 87
16704.45 87
16705.67 68
16706.89 84
16708.12 89
16709.34 90
16710.56 99
16711.78 106
16713.00 101
16714.23 119
16715.45 87
16716.67 99
16717.89 92
16719.11 75
16720.34 101
16721.56 77
16722.78 97
16724.00 107
16725.23 91
16726.45 71
16727.67 96
16728.89 81
16730.12 75
16731.34 92
16732.56 79
16733.79 82
16735.01 87
16736.23 83
16737.45 67
16738.68 90
16739.90 103
16741.12 83
16742.35 84
16743.57 85
16744.79 108
16746.02 78
16747.24 71
16748.46 86
16749.69 84
16750.91 108
16752.13 80
16753.36 85
16754.58 100
16755.80 71
16757.03 92
16758.25 95
16759.48 77
16760.70 95
16761.92 103
16763.15 81
16764.37 93
16765.60 91
16766.82 79
16768.04 108
16769.27 99
16770.49 59
16771.72 88
16772.94 90
16774.16 93
16775.39 118
16776.61 104
16777.84 74
16779.06 109
16780.29 88
16781.51 80
16782.74 100
16783.96 112
16785.19 99
16786.41 104
16787.64 99
16788.86 123
16790.09 93
16791.31 98
16792.54 106
16793.76 96
16794.99 82
16796.21 104
16797.44 106
16798.66 88
16799.89 74
16801.11 71
16802.34 95
16803.56 102
16804.79 89
16806.01 108
16807.24 84
16808.46 90
16809.69 86
16810.92 100
16812.14 105
16813.37 85
16814.59 107
16815.82 115
16817.04 87
16818.27 74
16819.50 94
16820.72 80
16821.95 82
16823.17 97
16824.40 95
16825.63 84
16826.85 77
16828.08 84
16829.31 77
16830.53 80
16831.76 85
16832.99 88
16834.21 100
16835.44 114
16836.67 92
16837.89 101
16839.12 106
16840.35 108
16841.57 126
16842.80 122
16844.03 98
16845.25 86
16846.48 101
16847.71 130
16848.93 109
16850.16 119
16851.39 109
16852.62 114
16853.84 111
16855.07 126
16856.30 86
16857.52 106
16858.75 119
16859.98 108
16861.21 127
16862.43 125
16863.66 115
16864.89 135
16866.12 111
16867.35 127
16868.57 117
16869.80 100
16871.03 110
16872.26 125
16873.48 150
16874.71 139
16875.94 106
16877.17 108
16878.40 118
16879.63 128
16880.85 121
16882.08 108
16883.31 125
16884.54 113
16885.77 149
16887.00 124
16888.22 150
16889.45 162
16890.68 151
16891.91 123
16893.14 128
16894.37 149
16895.60 139
16896.82 134
16898.05 109
16899.28 144
16900.51 133
16901.74 143
16902.97 123
16904.20 134
16905.43 131
16906.66 133
16907.89 134
16909.12 99
16910.34 108
16911.57 123
16912.80 124
16914.03 109
16915.26 108
16916.49 115
16917.72 115
16918.95 106
16920.18 102
16921.41 108
16922.64 103
16923.87 103
16925.10 113
16926.33 107
16927.56 138
16928.79 118
16930.02 116
16931.25 116
16932.48 117
16933.71 108
16934.94 127
16936.17 111
16937.40 113
16938.63 111
16939.86 118
16941.09 105
16942.32 101
16943.55 107
16944.78 93
16946.01 112
16947.24 102
16948.48 125
16949.71 105
16950.94 98
16952.17 100
16953.40 92
16954.63 98
16955.86 109
16957.09 100
16958.32 95
16959.55 90
16960.79 106
16962.02 108
16963.25 103
16964.48 93
16965.71 87
16966.94 125
16968.17 116
16969.40 80
16970.64 103
16971.87 114
16973.10 94
16974.33 108
16975.56 97
16976.79 96
16978.03 101
16979.26 101
16980.49 102
16981.72 105
16982.95 119
16984.19 99
16985.42 106
16986.65 122
16987.88 113
16989.11 107
16990.35 113
16991.58 101
16992.81 94
16994.04 92
16995.28 104
16996.51 80
16997.74 92
16998.97 99
17000.21 77
17001.44 83
17002.67 95
17003.90 90
17005.14 92
17006.37 114
17007.60 106
17008.84 112
17010.07 113
17011.30 96
17012.53 90
17013.77 95
17015.00 86
17016.23 65
17017.47 87
17018.70 80
17019.93 92
17021.17 95
17022.40 94
17023.63 87
17024.87 89
17026.10 83
17027.33 94
17028.57 91
17029.80 121
17031.04 81
17032.27 90
17033.50 61
17034.74 77
17035.97 78
17037.20 80
17038.44 98
17039.67 85
17040.91 97
17042.14 98
17043.37 92
17044.61 100
17045.84 82
17047.08 77
17048.31 74
17049.55 74
17050.78 72
17052.02 84
17053.25 75
17054.48 89
17055.72 85
17056.95 92
17058.19 69
17059.42 96
17060.66 87
17061.89 68
17063.13 82
17064.36 86
17065.60 94
17066.83 98
17068.07 87
17069.30 74
17070.54 87
17071.77 97
17073.01 88
17074.24 85
17075.48 81
17076.71 76
17077.95 81
17079.19 83
17080.42 90
17081.66 78
17082.89 75
17084.13 78
17085.36 84
17086.60 76
17087.83 104
17089.07 87
17090.31 77
17091.54 97
17092.78 74
17094.01 88
17095.25 90
17096.49 103
17097.72 76
17098.96 92
17100.19 78
17101.43 93
17102.67 96
17103.90 86
17105.14 80
17106.38 97
17107.61 79
17108.85 84
17110.09 81
17111.32 82
17112.56 103
17113.80 73
17115.03 100
17116.27 92
17117.51 84
17118.74 79
17119.98 83
17121.22 66
17122.45 91
17123.69 66
17124.93 69
17126.17 81
17127.40 85
17128.64 86
17129.88 94
17131.12 91
17132.35 70
17133.59 92
17134.83 74
17136.07 60
17137.30 66
17138.54 84
17139.78 78
17141.02 84
17142.25 81
17143.49 71
17144.73 91
17145.97 84
17147.20 70
17148.44 80
17149.68 80
17150.92 86
17152.16 72
17153.40 94
17154.63 77
17155.87 78
17157.11 79
17158.35 81
17159.59 89
17160.83 86
17162.06 82
17163.30 95
17164.54 67
17165.78 59
17167.02 83
17168.26 112
17169.50 110
17170.73 49
17171.97 64
17173.21 62
17174.45 66
17175.69 84
17176.93 72
17178.17 75
17179.41 77
17180.65 54
17181.89 80
17183.12 88
17184.36 91
17185.60 106
17186.84 81
17188.08 78
17189.32 69
17190.56 74
17191.80 80
17193.04 87
17194.28 72
17195.52 77
17196.76 87
17198.00 67
17199.24 59
17200.48 69
17201.72 72
17202.96 78
17204.20 72
17205.44 74
17206.68 52
17207.92 65
17209.16 81
17210.40 66
17211.64 72
17212.88 70
17214.12 64
17215.36 99
17216.60 90
17217.84 73
17219.08 68
17220.32 74
17221.56 68
17222.80 87
17224.04 66
17225.29 62
17226.53 94
17227.77 97
17229.01 67
17230.25 82
17231.49 79
17232.73 77
17233.97 78
17235.21 82
17236.45 83
17237.70 85
17238.94 84
17240.18 71
17241.42 74
17242.66 87
17243.90 61
17245.14 66
17246.39 56
17247.63 75
17248.87 65
17250.11 93
17251.35 89
17252.59 83
17253.84 101
17255.08 63
17256.32 78
17257.56 82
17258.80 78
17260.05 72
17261.29 70
17262.53 99
17263.77 87
17265.01 78
17266.26 80
17267.50 96
17268.74 83
17269.98 79
17271.23 55
17272.47 66
17273.71 79
17274.95 88
17276.20 63
17277.44 84
17278.68 70
17279.92 64
17281.17 88
17282.41 64
17283.65 77
17284.90 72
17286.14 88
17287.38 89
17288.62 62
17289.87 71
17291.11 79
17292.35 76
17293.60 75
17294.84 77
17296.08 79
17297.33 100
17298.57 97
17299.81 83
17301.06 66
17302.30 79
17303.54 70
17304.79 59
17306.03 68
17307.28 56
17308.52 87
17309.76 94
17311.01 62
17312.25 68
17313.49 61
17314.74 99
17315.98 77
17317.23 56
17318.47 78
17319.72 49
17320.96 87
17322.20 68
17323.45 89
17324.69 85
17325.94 77
17327.18 71
17328.43 74
17329.67 70
17330.91 74
17332.16 66
17333.40 57
17334.65 61
17335.89 73
17337.14 64
17338.38 61
17339.63 69
17340.87 53
17342.12 86
17343.36 88
17344.61 82
17345.85 60
17347.10 85
17348.34 80
17349.59 70
17350.83 80
17352.08 64
17353.33 77
17354.57 84
17355.82 69
17357.06 79
17358.31 68
17359.55 81
17360.80 72
17362.04 73
17363.29 71
17364.54 71
17365.78 78
17367.03 79
17368.27 77
17369.52 61
17370.77 77
17372.01 93
17373.26 83
17374.50 79
17375.75 84
17377.00 74
17378.24 59
17379.49 57
17380.74 59
17381.98 69
17383.23 68
17384.47 62
17385.72 65
17386.97 40
17388.21 54
17389.46 94
17390.71 63
17391.95 54
17393.20 64
17394.45 70
17395.70 88
17396.94 63
17398.19 78
17399.44 83
17400.68 72
17401.93 75
17403.18 89
17404.42 79
17405.67 71
17406.92 78
17408.17 71
17409.41 70
17410.66 92
17411.91 88
17413.16 90
17414.40 88
17415.65 78
17416.90 93
17418.15 72
17419.40 63
17420.64 62
17421.89 82
17423.14 63
17424.39 63
17425.63 65
17426.88 56
17428.13 74
17429.38 75
17430.63 81
17431.88 66
17433.12 77
17434.37 69
17435.62 74
17436.87 62
17438.12 54
17439.37 70
17440.61 82
17441.86 80
17443.11 56
17444.36 60
17445.61 82
17446.86 92
17448.11 83
17449.36 76
17450.60 84
17451.85 73
17453.10 79
17454.35 82
17455.60 86
17456.85 68
17458.10 67
17459.35 61
17460.60 72
17461.85 58
17463.10 65
17464.34 78
17465.59 76
17466.84 71
17468.09 82
17469.34 85
17470.59 82
17471.84 64
17473.09 69
17474.34 64
17475.59 63
17476.84 80
17478.09 82
17479.34 68
17480.59 68
17481.84 70
17483.09 59
17484.34 63
17485.59 77
17486.84 73
17488.09 72
17489.34 62
17490.59 65
17491.84 70
17493.09 78
17494.34 80
17495.59 80
17496.84 63
17498.10 80
17499.35 81
17500.60 74
17501.85 60
17503.10 58
17504.35 83
17505.60 77
17506.85 81
17508.10 62
17509.35 83
17510.60 88
17511.86 67
17513.11 86
17514.36 70
17515.61 71
17516.86 78
17518.11 78
17519.36 67
17520.61 66
17521.87 94
17523.12 77
17524.37 79
17525.62 54
17526.87 87
17528.12 89
17529.38 76
17530.63 95
17531.88 65
17533.13 86
17534.38 93
17535.63 81
17536.89 83
17538.14 74
17539.39 93
17540.64 94
17541.89 82
17543.15 86
17544.40 74
17545.65 83
17546.90 78
17548.16 78
17549.41 83
17550.66 72
17551.91 69
17553.17 89
17554.42 71
17555.67 77
17556.92 72
17558.18 79
17559.43 69
17560.68 70
17561.94 86
17563.19 95
17564.44 97
17565.69 67
17566.95 94
17568.20 87
17569.45 62
17570.71 102
17571.96 64
17573.21 81
17574.47 87
17575.72 84
17576.97 82
17578.23 67
17579.48 68
17580.73 81
17581.99 81
17583.24 83
17584.50 78
17585.75 84
17587.00 74
17588.26 82
17589.51 86
17590.76 84
17592.02 89
17593.27 75
17594.53 67
17595.78 86
17597.04 77
17598.29 84
17599.54 91
17600.80 90
17602.05 94
17603.31 74
17604.56 73
17605.82 76
17607.07 72
17608.32 82
17609.58 96
17610.83 74
17612.09 81
17613.34 85
17614.60 72
17615.85 75
17617.11 71
17618.36 71
17619.62 79
17620.87 90
17622.13 84
17623.38 68
17624.64 76
17625.89 69
17627.15 64
17628.40 105
17629.66 92
17630.91 64
17632.17 80
17633.43 73
17634.68 75
17635.94 82
17637.19 80
17638.45 72
17639.70 71
17640.96 68
17642.21 81
17643.47 98
17644.73 65
17645.98 74
17647.24 82
17648.49 78
17649.75 66
17651.01 67
17652.26 74
17653.52 73
17654.77 70
17656.03 87
17657.29 97
17658.54 82
17659.80 65
17661.06 82
17662.31 78
17663.57 81
17664.83 88
17666.08 83
17667.34 96
17668.60 92
17669.85 81
17671.11 73
17672.37 73
17673.62 83
17674.88 85
17676.14 61
17677.39 88
17678.65 93
17679.91 77
17681.17 53
17682.42 78
17683.68 83
17684.94 83
17686.19 78
17687.45 64
17688.71 84
17689.97 59
17691.22 73
17692.48 62
17693.74 59
17695.00 58
17696.26 63
17697.51 60
17698.77 68
17700.03 56
17701.29 67
17702.54 65
17703.80 86
17705.06 58
17706.32 68
17707.58 67
17708.83 58
17710.09 52
17711.35 87
17712.61 70
17713.87 67
17715.13 74
17716.38 61
17717.64 72
17718.90 61
17720.16 53
17721.42 76
17722.68 62
17723.94 69
17725.19 73
17726.45 70
17727.71 63
17728.97 88
17730.23 62
17731.49 76
17732.75 68
17734.01 69
17735.27 90
17736.53 72
17737.78 50
17739.04 76
17740.30 82
17741.56 66
17742.82 64
17744.08 67
17745.34 76
17746.60 65
17747.86 90
17749.12 57
17750.38 73
17751.64 90
17752.90 78
17754.16 59
17755.42 62
17756.68 72
17757.94 76
17759.20 66
17760.46 73
17761.72 61
17762.98 59
17764.24 69
17765.50 56
17766.76 53
17768.02 70
17769.28 67
17770.54 55
17771.80 69
17773.06 55
17774.32 65
17775.58 100
17776.84 79
17778.10 62
17779.36 54
17780.62 70
17781.88 74
17783.15 73
17784.41 69
17785.67 77
17786.93 66
17788.19 91
17789.45 67
17790.71 70
17791.97 55
17793.23 53
17794.49 70
17795.76 50
17797.02 64
17798.28 66
17799.54 64
17800.80 89
17802.06 73
17803.32 52
17804.59 61
17805.85 62
17807.11 73
17808.37 47
17809.63 84
17810.89 82
17812.16 59
17813.42 72
17814.68 50
17815.94 79
17817.20 72
17818.47 61
17819.73 57
17820.99 72
17822.25 62
17823.51 65
17824.78 61
17826.04 66
17827.30 59
17828.56 81
17829.83 62
17831.09 70
17832.35 41
17833.61 73
17834.88 65
17836.14 60
17837.40 61
17838.67 61
17839.93 53
17841.19 50
17842.45 53
17843.72 59
17844.98 80
17846.24 57
17847.51 72
17848.77 73
17850.03 74
17851.30 75
17852.56 86
17853.82 56
17855.09 72
17856.35 49
17857.61 74
17858.88 84
17860.14 47
17861.40 58
17862.67 60
17863.93 53
17865.19 59
17866.46 66
17867.72 57
17868.99 65
17870.25 60
17871.51 56
17872.78 45
17874.04 59
17875.31 56
17876.57 79
17877.83 75
17879.10 71
17880.36 74
17881.63 63
17882.89 68
17884.15 90
17885.42 65
17886.68 67
17887.95 56
17889.21 60
17890.48 60
17891.74 68
17893.01 77
17894.27 92
17895.54 64
17896.80 63
17898.07 75
17899.33 67
17900.60 54
17901.86 55
17903.13 72
17904.39 77
17905.66 55
17906.92 56
17908.19 60
17909.45 77
17910.72 51
17911.98 55
17913.25 67
17914.51 85
17915.78 69
17917.05 63
17918.31 65
17919.58 62
17920.84 60
17922.11 72
17923.37 61
17924.64 56
17925.91 74
17927.17 69
17928.44 64
17929.70 53
17930.97 63
17932.24 73
17933.50 53
17934.77 62
17936.03 59
17937.30 62
17938.57 65
17939.83 58
17941.10 70
17942.37 55
17943.63 59
17944.90 67
17946.17 42
17947.43 47
17948.70 39
17949.97 67
17951.23 73
17952.50 52
17953.77 74
17955.03 46
17956.30 71
17957.57 67
17958.83 69
17960.10 51
17961.37 70
17962.64 70
17963.90 61
17965.17 63
17966.44 60
17967.70 70
17968.97 74
17970.24 42
17971.51 52
17972.77 64
17974.04 53
17975.31 83
17976.58 72
17977.85 56
17979.11 47
17980.38 66
17981.65 62
17982.92 49
17984.18 55
17985.45 53
17986.72 64
17987.99 54
17989.26 46
17990.52 68
17991.79 62
17993.06 75
17994.33 58
17995.60 53
17996.87 50
17998.13 67
17999.40 70
18000.67 64
18001.94 51
18003.21 61
18004.48 78
18005.75 71
18007.02 61
18008.28 59
18009.55 64
18010.82 72
18012.09 50
18013.36 59
18014.63 56
18015.90 60
18017.17 91
18018.44 79
18019.71 82
18020.97 101
18022.24 89
18023.51 84
18024.78 58
18026.05 45
18027.32 47
18028.59 58
18029.86 77
18031.13 73
18032.40 86
18033.67 81
18034.94 91
18036.21 59
18037.48 66
18038.75 67
18040.02 63
18041.29 76
18042.56 60
18043.83 54
18045.10 55
18046.37 68
18047.64 52
18048.91 51
18050.18 65
18051.45 74
18052.72 77
18053.99 69
18055.26 58
18056.53 78
18057.80 52
18059.07 63
18060.34 53
18061.61 50
18062.88 62
18064.16 70
18065.43 63
18066.70 54
18067.97 63
18069.24 61
18070.51 51
18071.78 54
18073.05 62
18074.32 51
18075.59 78
18076.87 62
18078.14 74
18079.41 55
18080.68 54
18081.95 75
18083.22 71
18084.49 48
18085.77 75
18087.04 69
18088.31 53
18089.58 68
18090.85 69
18092.12 66
18093.40 68
18094.67 64
18095.94 45
18097.21 61
18098.48 50
18099.76 64
18101.03 60
18102.30 62
18103.57 73
18104.84 79
18106.12 82
18107.39 51
18108.66 61
18109.93 55
18111.21 59
18112.48 80
18113.75 68
18115.02 54
18116.30 58
18117.57 63
18118.84 58
18120.11 41
18121.39 81
18122.66 68
18123.93 74
18125.21 74
18126.48 56
18127.75 65
18129.02 51
18130.30 61
18131.57 55
18132.84 55
18134.12 60
18135.39 66
18136.66 68
18137.94 67
18139.21 53
18140.48 64
18141.76 77
18143.03 58
18144.31 55
18145.58 53
18146.85 59
18148.13 66
18149.40 70
18150.67 58
18151.95 41
18153.22 62
18154.50 65
18155.77 54
18157.04 62
18158.32 70
18159.59 79
18160.87 53
18162.14 53
18163.41 64
18164.69 68
18165.96 61
18167.24 62
18168.51 46
18169.79 52
18171.06 74
18172.34 66
18173.61 60
18174.89 75
18176.16 58
18177.43 73
18178.71 73
18179.98 71
18181.26 60
18182.53 63
18183.81 76
18185.08 61
18186.36 65
18187.63 67
18188.91 79
18190.18 78
18191.46 72
18192.74 79
18194.01 56
18195.29 53
18196.56 76
18197.84 61
18199.11 56
18200.39 57
18201.66 60
18202.94 51
18204.22 59
18205.49 75
18206.77 54
18208.04 62
18209.32 70
18210.59 62
18211.87 61
18213.15 64
18214.42 58
18215.70 70
18216.97 67
18218.25 72
18219.53 61
18220.80 73
18222.08 52
18223.36 60
18224.63 51
18225.91 51
18227.19 76
18228.46 75
18229.74 58
18231.02 54
18232.29 52
18233.57 77
18234.85 56
18236.12 61
18237.40 73
18238.68 62
18239.95 53
18241.23 47
18242.51 69
18243.78 74
18245.06 61
18246.34 57
18247.62 49
18248.89 56
18250.17 47
18251.45 63
18252.73 71
18254.00 63
18255.28 61
18256.56 62
18257.84 54
18259.11 59
18260.39 56
18261.67 69
18262.95 59
18264.22 54
18265.50 67
18266.78 69
18268.06 47
18269.34 56
18270.61 50
18271.89 65
18273.17 53
18274.45 52
18275.73 51
18277.01 58
18278.28 61
18279.56 69
18280.84 72
18282.12 39
18283.40 45
18284.68 57
18285.95 61
18287.23 54
18288.51 48
18289.79 69
18291.07 73
18292.35 74
18293.63 49
18294.91 74
18296.19 46
18297.46 59
18298.74 62
18300.02 61
18301.30 76
18302.58 67
18303.86 50
18305.14 62
18306.42 61
18307.70 61
18308.98 58
18310.26 58
18311.54 53
18312.82 44
18314.10 59
18315.37 72
18316.65 78
18317.93 66
18319.21 45
18320.49 61
18321.77 59
18323.05 55
18324.33 47
18325.61 68
18326.89 45
18328.17 46
18329.45 77
18330.73 49
18332.01 64
18333.29 74
18334.57 45
18335.86 45
18337.14 67
18338.42 62
18339.70 66
18340.98 49
18342.26 53
18343.54 63
18344.82 61
18346.10 58
18347.38 65
18348.66 82
18349.94 55
18351.22 49
18352.50 53
18353.78 54
18355.07 65
18356.35 73
18357.63 64
18358.91 58
18360.19 63
18361.47 62
18362.75 52
18364.03 69
18365.32 57
18366.60 71
18367.88 75
18369.16 57
18370.44 48
18371.72 59
18373.00 67
18374.29 58
18375.57 45
18376.85 62
18378.13 61
18379.41 46
18380.70 33
18381.98 50
18383.26 46
18384.54 70
18385.82 63
18387.11 71
18388.39 47
18389.67 67
18390.95 64
18392.23 78
18393.52 48
18394.80 54
18396.08 51
18397.36 58
18398.65 67
18399.93 65
18401.21 78
18402.50 66
18403.78 67
18405.06 78
18406.34 56
18407.63 46
18408.91 63
18410.19 74
18411.48 41
18412.76 58
18414.04 60
18415.32 48
18416.61 48
18417.89 73
18419.17 62
18420.46 67
18421.74 81
18423.02 58
18424.31 67
18425.59 62
18426.87 57
18428.16 56
18429.44 53
18430.73 73
18432.01 80
18433.29 72
18434.58 60
18435.86 73
18437.14 61
18438.43 78
18439.71 69
18441.00 70
18442.28 73
18443.56 68
18444.85 47
18446.13 66
18447.42 85
18448.70 77
18449.99 59
18451.27 73
18452.56 59
18453.84 63
18455.12 46
18456.41 52
18457.69 56
18458.98 49
18460.26 68
18461.55 56
18462.83 70
18464.12 68
18465.40 75
18466.69 72
18467.97 59
18469.26 62
18470.54 72
18471.83 76
18473.11 73
18474.40 75
18475.68 58
18476.97 47
18478.25 68
18479.54 78
18480.82 75
18482.11 67
18483.40 43
18484.68 55
18485.97 67
18487.25 66
18488.54 53
18489.82 65
18491.11 50
18492.39 76
18493.68 114
18494.97 75
18496.25 78
18497.54 62
18498.82 67
18500.11 66
18501.40 57
18502.68 70
18503.97 69
18505.26 60
18506.54 55
18507.83 68
18509.11 72
18510.40 67
18511.69 54
18512.97 47
18514.26 63
18515.55 65
18516.83 58
18518.12 67
18519.41 81
18520.69 55
18521.98 69
18523.27 74
18524.56 72
18525.84 61
18527.13 60
18528.42 62
18529.70 68
18530.99 67
18532.28 61
18533.57 65
18534.85 63
18536.14 66
18537.43 70
18538.71 79
18540.00 63
18541.29 62
18542.58 64
18543.86 59
18545.15 66
18546.44 71
18547.73 62
18549.02 56
18550.30 61
18551.59 54
18552.88 66
18554.17 67
18555.46 54
18556.74 66
18558.03 69
18559.32 47
18560.61 59
18561.90 68
18563.18 65
18564.47 68
18565.76 68
18567.05 76
18568.34 82
18569.63 76
18570.92 78
18572.20 62
18573.49 74
18574.78 65
18576.07 70
18577.36 70
18578.65 72
18579.94 76
18581.23 80
18582.51 68
18583.80 55
18585.09 86
18586.38 57
18587.67 77
18588.96 89
18590.25 62
18591.54 59
18592.83 56
18594.12 73
18595.41 71
18596.70 74
18597.99 69
18599.28 55
18600.57 86
18601.85 80
18603.14 59
18604.43 60
18605.72 71
18607.01 83
18608.30 69
18609.59 95
18610.88 80
18612.17 79
18613.46 76
18614.75 79
18616.04 54
18617.33 67
18618.62 92
18619.91 88
18621.20 66
18622.50 79
18623.79 87
18625.08 89
18626.37 75
18627.66 75
18628.95 78
18630.24 56
18631.53 75
18632.82 69
18634.11 86
18635.40 64
18636.69 77
18637.98 72
18639.27 79
18640.57 83
18641.86 109
18643.15 60
18644.44 54
18645.73 69
18647.02 95
18648.31 81
18649.60 53
18650.89 57
18652.19 63
18653.48 63
18654.77 82
18656.06 78
18657.35 85
18658.64 74
18659.94 59
18661.23 63
18662.52 57
18663.81 69
18665.10 90
18666.39 71
18667.69 62
18668.98 67
18670.27 65
18671.56 79
18672.85 69
18674.15 84
18675.44 62
18676.73 79
18678.02 77
18679.32 66
18680.61 64
18681.90 56
18683.19 54
18684.49 62
18685.78 64
18687.07 83
18688.36 74
18689.66 71
18690.95 57
18692.24 44
18693.53 55
18694.83 61
18696.12 83
18697.41 52
18698.71 62
18700.00 68
18701.29 65
18702.59 70
18703.88 60
18705.17 69
18706.47 56
18707.76 44
18709.05 55
18710.35 64
18711.64 64
18712.93 70
18714.23 80
18715.52 72
18716.81 79
18718.11 63
18719.40 70
18720.70 46
18721.99 52
18723.28 55
18724.58 84
18725.87 77
18727.16 51
18728.46 55
18729.75 72
18731.05 58
18732.34 78
18733.64 70
18734.93 71
18736.22 64
18737.52 59
18738.81 64
18740.11 52
18741.40 40
18742.70 51
18743.99 74
18745.29 78
18746.58 58
18747.87 54
18749.17 75
18750.46 74
18751.76 74
18753.05 65
18754.35 67
18755.64 83
18756.94 61
18758.23 51
18759.53 86
18760.82 66
18762.12 54
18763.42 79
18764.71 59
18766.01 55
18767.30 62
18768.60 62
18769.89 46
18771.19 49
18772.48 55
18773.78 50
18775.07 81
18776.37 63
18777.67 76
18778.96 46
18780.26 67
18781.55 62
18782.85 55
18784.15 50
18785.44 58
18786.74 70
18788.03 71
18789.33 57
18790.63 58
18791.92 77
18793.22 62
18794.52 60
18795.81 49
18797.11 66
18798.40 54
18799.70 58
18801.00 85
18802.29 54
18803.59 47
18804.89 57
18806.18 80
18807.48 73
18808.78 51
18810.07 49
18811.37 61
18812.67 58
18813.97 69
18815.26 54
18816.56 70
18817.86 52
18819.15 64
18820.45 68
18821.75 56
18823.05 71
18824.34 61
18825.64 65
18826.94 68
18828.24 42
18829.53 65
18830.83 55
18832.13 74
18833.43 69
18834.72 68
18836.02 74
18837.32 66
18838.62 66
18839.92 56
18841.21 50
18842.51 74
18843.81 77
18845.11 68
18846.41 50
18847.70 65
18849.00 66
18850.30 59
18851.60 64
18852.90 51
18854.20 54
18855.49 66
18856.79 63
18858.09 76
18859.39 57
18860.69 58
18861.99 61
18863.29 54
18864.58 54
18865.88 76
18867.18 68
18868.48 63
18869.78 64
18871.08 49
18872.38 50
18873.68 46
18874.98 70
18876.28 66
18877.57 74
18878.87 49
18880.17 52
18881.47 57
18882.77 58
18884.07 65
18885.37 65
18886.67 61
18887.97 73
18889.27 63
18890.57 68
18891.87 46
18893.17 60
18894.47 63
18895.77 53
18897.07 60
18898.37 68
18899.67 73
18900.97 56
18902.27 59
18903.57 61
18904.87 50
18906.17 48
18907.47 48
18908.77 83
18910.07 62
18911.37 69
18912.67 57
18913.97 64
18915.27 68
18916.57 74
18917.87 55
18919.17 62
18920.47 51
18921.78 69
18923.08 51
18924.38 37
18925.68 55
18926.98 71
18928.28 55
18929.58 66
18930.88 53
18932.18 65
18933.48 63
18934.79 47
18936.09 72
18937.39 57
18938.69 70
18939.99 70
18941.29 48
18942.59 66
18943.90 66
18945.20 71
18946.50 78
18947.80 67
18949.10 57
18950.40 59
18951.71 49
18953.01 55
18954.31 48
18955.61 55
18956.91 62
18958.21 61
18959.52 41
18960.82 66
18962.12 54
18963.42 64
18964.73 39
18966.03 57
18967.33 74
18968.63 44
18969.93 51
18971.24 69
18972.54 66
18973.84 50
18975.14 59
18976.45 61
18977.75 60
18979.05 69
18980.36 49
18981.66 54
18982.96 59
18984.26 56
18985.57 69
18986.87 60
18988.17 53
18989.48 58
18990.78 65
18992.08 65
18993.39 58
18994.69 56
18995.99 59
18997.30 53
18998.60 70
18999.90 73
19001.21 55
19002.51 47
19003.81 45
19005.12 61
19006.42 60
19007.72 49
19009.03 55
19010.33 71
19011.64 52
19012.94 50
19014.24 54
19015.55 62
19016.85 66
19018.16 53
19019.46 39
19020.76 47
19022.07 65
19023.37 56
19024.68 66
19025.98 57
19027.29 65
19028.59 73
19029.89 67
19031.20 60
19032.50 39
19033.81 63
19035.11 59
19036.42 73
19037.72 63
19039.03 52
19040.33 75
19041.64 68
19042.94 42
19044.25 52
19045.55 55
19046.86 57
19048.16 60
19049.47 60
19050.77 52
19052.08 48
19053.38 57
19054.69 59
19055.99 60
19057.30 63
19058.60 58
19059.91 50
19061.22 54
19062.52 42
19063.83 62
19065.13 55
19066.44 54
19067.74 52
19069.05 43
19070.36 63
19071.66 55
19072.97 74
19074.27 67
19075.58 45
19076.89 59
19078.19 62
19079.50 56
19080.80 38
19082.11 44
19083.42 52
19084.72 40
19086.03 49
19087.34 52
19088.64 60
19089.95 51
19091.26 48
19092.56 55
19093.87 68
19095.18 52
19096.48 56
19097.79 60
19099.10 59
19100.40 49
19101.71 50
19103.02 67
19104.32 58
19105.63 57
19106.94 49
19108.25 55
19109.55 53
19110.86 56
19112.17 54
19113.48 57
19114.78 60
19116.09 53
19117.40 64
19118.71 68
19120.01 65
19121.32 50
19122.63 42
19123.94 50
19125.24 53
19126.55 43
19127.86 47
19129.17 40
19130.47 61
19131.78 58
19133.09 45
19134.40 49
19135.71 56
19137.02 63
19138.32 59
19139.63 62
19140.94 49
19142.25 63
19143.56 51
19144.87 68
19146.17 51
19147.48 63
19148.79 48
19150.10 58
19151.41 65
19152.72 56
19154.03 75
19155.33 72
19156.64 47
19157.95 59
19159.26 45
19160.57 37
19161.88 47
19163.19 50
19164.50 69
19165.81 61
19167.12 49
19168.42 51
19169.73 60
19171.04 60
19172.35 60
19173.66 46
19174.97 57
19176.28 61
19177.59 56
19178.90 58
19180.21 56
19181.52 33
19182.83 38
19184.14 38
19185.45 56
19186.76 84
19188.07 57
19189.38 74
19190.69 53
19192.00 57
19193.31 50
19194.62 71
19195.93 67
19197.24 38
19198.55 52
19199.86 58
19201.17 63
19202.48 47
19203.79 53
19205.10 62
19206.41 48
19207.72 64
19209.03 52
19210.34 60
19211.66 72
19212.97 67
19214.28 64
19215.59 51
19216.90 41
19218.21 48
19219.52 54
19220.83 59
19222.14 60
19223.45 68
19224.77 52
19226.08 65
19227.39 51
19228.70 45
19230.01 64
19231.32 64
19232.63 62
19233.94 76
19235.26 73
19236.57 62
19237.88 35
19239.19 50
19240.50 68
19241.81 52
19243.13 49
19244.44 31
19245.75 61
19247.06 40
19248.37 48
19249.69 52
19251.00 60
19252.31 50
19253.62 45
19254.93 54
19256.25 74
19257.56 49
19258.87 47
19260.18 49
19261.50 55
19262.81 55
19264.12 51
19265.43 45
19266.75 41
19268.06 58
19269.37 67
19270.68 55
19272.00 50
19273.31 57
19274.62 49
19275.94 55
19277.25 57
19278.56 56
19279.88 56
19281.19 55
19282.50 31
19283.81 68
19285.13 53
19286.44 80
19287.75 66
19289.07 49
19290.38 51
19291.70 49
19293.01 65
19294.32 51
19295.64 51
19296.95 58
19298.26 39
19299.58 53
19300.89 52
19302.20 52
19303.52 56
19304.83 58
19306.15 57
19307.46 54
19308.77 59
19310.09 50
19311.40 53
19312.72 45
19314.03 70
19315.35 48
19316.66 60
19317.97 63
19319.29 49
19320.60 45
19321.92 65
19323.23 48
19324.55 66
19325.86 62
19327.18 55
19328.49 41
19329.81 46
19331.12 57
19332.44 55
19333.75 43
19335.07 56
19336.38 42
19337.70 44
19339.01 42
19340.33 41
19341.64 44
19342.96 51
19344.27 67
19345.59 49
19346.90 46
19348.22 54
19349.53 48
19350.85 62
19352.16 62
19353.48 56
19354.79 53
19356.11 52
19357.43 54
19358.74 42
19360.06 51
19361.37 48
19362.69 58
19364.01 59
19365.32 52
19366.64 47
19367.95 48
19369.27 51
19370.59 43
19371.90 44
19373.22 57
19374.53 45
19375.85 50
19377.17 52
19378.48 42
19379.80 60
19381.12 50
19382.43 63
19383.75 43
19385.07 44
19386.38 55
19387.70 52
19389.02 58
19390.33 64
19391.65 43
19392.97 59
19394.28 54
19395.60 43
19396.92 45
19398.24 42
19399.55 73
19400.87 38
19402.19 70
19403.50 43
19404.82 52
19406.14 50
19407.46 52
19408.77 78
19410.09 64
19411.41 64
19412.73 32
19414.04 49
19415.36 53
19416.68 39
19418.00 59
19419.32 60
19420.63 59
19421.95 47
19423.27 41
19424.59 59
19425.91 57
19427.22 55
19428.54 68
19429.86 62
19431.18 55
19432.50 44
19433.82 58
19435.13 38
19436.45 40
19437.77 34
19439.09 61
19440.41 53
19441.73 72
19443.04 57
19444.36 63
19445.68 47
19447.00 52
19448.32 54
19449.64 73
19450.96 48
19452.28 59
19453.60 58
19454.91 53
19456.23 46
19457.55 45
19458.87 40
19460.19 37
19461.51 47
19462.83 50
19464.15 60
19465.47 45
19466.79 49
19468.11 51
19469.43 53
19470.75 61
19472.07 55
19473.39 61
19474.71 57
19476.03 57
19477.35 52
19478.67 50
19479.99 34
19481.30 37
19482.62 46
19483.94 38
19485.27 32
19486.59 51
19487.91 55
19489.23 50
19490.55 64
19491.87 62
19493.19 44
19494.51 48
19495.83 42
19497.15 51
19498.47 67
19499.79 72
19501.11 55
19502.43 52
19503.75 56
19505.07 47
19506.39 52
19507.71 35
19509.03 45
19510.36 50
19511.68 52
19513.00 46
19514.32 47
19515.64 59
19516.96 55
19518.28 52
19519.60 48
19520.92 39
19522.25 51
19523.57 54
19524.89 65
19526.21 60
19527.53 48
19528.85 51
19530.17 39
19531.50 60
19532.82 57
19534.14 45
19535.46 36
19536.78 62
19538.11 47
19539.43 48
19540.75 44
19542.07 53
19543.39 51
19544.72 57
19546.04 44
19547.36 50
19548.68 52
19550.00 52
19551.33 53
19552.65 47
19553.97 55
19555.29 48
19556.62 51
19557.94 45
19559.26 46
19560.58 41
19561.91 42
19563.23 39
19564.55 55
19565.88 51
19567.20 45
19568.52 57
19569.84 49
19571.17 50
19572.49 38
19573.81 51
19575.14 40
19576.46 47
19577.78 63
19579.11 47
19580.43 37
19581.75 57
19583.08 57
19584.40 25
19585.72 48
19587.05 66
19588.37 69
19589.69 63
19591.02 55
19592.34 64
19593.67 44
19594.99 56
19596.31 50
19597.64 69
19598.96 53
19600.28 36
19601.61 35
19602.93 52
19604.26 60
19605.58 65
19606.91 54
19608.23 39
19609.55 45
19610.88 42
19612.20 45
19613.53 60
19614.85 65
19616.18 64
19617.50 56
19618.83 64
19620.15 59
19621.47 48
19622.80 43
19624.12 42
19625.45 55
19626.77 66
19628.10 50
19629.42 47
19630.75 66
19632.07 59
19633.40 60
19634.72 50
19636.05 54
19637.37 74
19638.70 40
19640.03 45
19641.35 63
19642.68 52
19644.00 43
19645.33 49
19646.65 45
19647.98 48
19649.30 49
19650.63 45
19651.96 66
19653.28 50
19654.61 47
19655.93 51
19657.26 49
19658.58 51
19659.91 49
19661.24 58
19662.56 48
19663.89 76
19665.22 52
19666.54 52
19667.87 52
19669.19 74
19670.52 74
19671.85 51
19673.17 45
19674.50 67
19675.83 77
19677.15 54
19678.48 43
19679.81 59
19681.13 56
19682.46 48
19683.79 61
19685.11 66
19686.44 58
19687.77 60
19689.09 51
19690.42 62
19691.75 56
19693.08 57
19694.40 55
19695.73 67
19697.06 73
19698.39 60
19699.71 54
19701.04 55
19702.37 65
19703.69 59
19705.02 67
19706.35 46
19707.68 65
19709.01 55
19710.33 64
19711.66 51
19712.99 49
19714.32 52
19715.64 49
19716.97 53
19718.30 47
19719.63 44
19720.96 87
19722.28 71
19723.61 51
19724.94 55
19726.27 55
19727.60 44
19728.93 41
19730.25 49
19731.58 44
19732.91 75
19734.24 56
19735.57 53
19736.90 36
19738.23 41
19739.55 45
19740.88 52
19742.21 49
19743.54 42
19744.87 68
19746.20 51
19747.53 41
19748.86 60
19750.19 73
19751.51 60
19752.84 57
19754.17 51
19755.50 32
19756.83 48
19758.16 48
19759.49 40
19760.82 45
19762.15 40
19763.48 63
19764.81 67
19766.14 54
19767.47 38
19768.80 54
19770.13 54
19771.46 49
19772.79 44
19774.12 55
19775.45 52
19776.78 48
19778.11 39
19779.44 53
19780.77 61
19782.10 54
19783.43 50
19784.76 60
19786.09 47
19787.42 49
19788.75 47
19790.08 43
19791.41 55
19792.74 36
19794.07 48
19795.40 44
19796.73 39
19798.06 61
19799.39 50
19800.72 54
19802.05 54
19803.39 53
19804.72 72
19806.05 49
19807.38 51
19808.71 47
19810.04 56
19811.37 53
19812.70 56
19814.03 56
19815.37 51
19816.70 58
19818.03 43
19819.36 61
19820.69 57
19822.02 50
19823.35 51
19824.69 48
19826.02 45
19827.35 44
19828.68 62
19830.01 45
19831.34 53
19832.68 47
19834.01 43
19835.34 64
19836.67 43
19838.00 57
19839.34 56
19840.67 44
19842.00 38
19843.33 41
19844.67 41
19846.00 37
19847.33 49
19848.66 53
19849.99 57
19851.33 45
19852.66 54
19853.99 56
19855.32 49
19856.66 30
19857.99 43
19859.32 57
19860.66 46
19861.99 48
19863.32 46
19864.65 52
19865.99 62
19867.32 50
19868.65 48
19869.99 44
19871.32 61
19872.65 59
19873.99 56
19875.32 55
19876.65 55
19877.99 67
19879.32 57
19880.65 64
19881.99 43
19883.32 63
19884.65 61
19885.99 55
19887.32 43
19888.66 48
19889.99 46
19891.32 50
19892.66 60
19893.99 40
19895.32 47
19896.66 30
19897.99 38
19899.33 41
19900.66 41
19902.00 52
19903.33 58
19904.66 50
19906.00 42
19907.33 36
19908.67 39
19910.00 53
19911.34 60
19912.67 49
19914.01 45
19915.34 39
19916.67 35
19918.01 51
19919.34 51
19920.68 41
19922.01 44
19923.35 55
19924.68 47
19926.02 47
19927.35 54
19928.69 45
19930.02 59
19931.36 52
19932.69 58
19934.03 47
19935.37 42
19936.70 27
19938.04 56
19939.37 41
19940.71 43
19942.04 42
19943.38 47
19944.71 38
19946.05 47
19947.39 62
19948.72 45
19950.06 54
19951.39 39
19952.73 45
19954.06 47
19955.40 43
19956.74 44
19958.07 35
19959.41 57
19960.74 45
19962.08 37
19963.42 54
19964.75 59
19966.09 53
19967.43 48
19968.76 62
19970.10 40
19971.44 42
19972.77 40
19974.11 53
19975.45 52
19976.78 62
19978.12 57
19979.46 64
19980.79 45
19982.13 45
19983.47 48
19984.80 60
19986.14 73
19987.48 41
19988.82 38
19990.15 61
19991.49 53
19992.83 58
19994.16 42
19995.50 50
19996.84 54
19998.18 52
19999.51 40
20000.85 46
20002.19 50
20003.53 56
20004.86 65
20006.20 56
20007.54 64
20008.88 59
20010.22 67
20011.55 61
20012.89 35
20014.23 41
20015.57 36
20016.91 49
20018.24 48
20019.58 39
20020.92 62
20022.26 89
20023.60 80
20024.93 54
20026.27 46
20027.61 49
20028.95 67
20030.29 52
20031.63 45
20032.97 31
20034.30 47
20035.64 52
20036.98 47
20038.32 65
20039.66 40
20041.00 60
20042.34 60
20043.68 65
20045.01 59
20046.35 38
20047.69 46
20049.03 60
20050.37 60
20051.71 47
20053.05 51
20054.39 66
20055.73 48
20057.07 39
20058.41 55
20059.75 61
20061.09 52
20062.43 54
20063.77 41
20065.11 50
20066.45 46
20067.79 52
20069.12 56
20070.46 54
20071.80 49
20073.14 50
20074.48 57
20075.82 55
20077.16 50
20078.50 64
20079.85 64
20081.19 43
20082.53 57
20083.87 50
20085.21 53
20086.55 44
20087.89 60
20089.23 57
20090.57 38
20091.91 59
20093.25 56
20094.59 51
20095.93 44
20097.27 39
20098.61 44
20099.95 54
20101.29 51
20102.64 37
20103.98 37
20105.32 49
20106.66 49
20108.00 48
20109.34 61
20110.68 54
20112.02 51
20113.36 50
20114.71 46
20116.05 49
20117.39 59
20118.73 40
20120.07 44
20121.41 29
20122.75 43
20124.10 51
20125.44 51
20126.78 36
20128.12 59
20129.46 50
20130.81 46
20132.15 60
20133.49 70
20134.83 44
20136.17 65
